# Supplementary material for: Visual Perceptual Load Attenuates Age-Related Audiovisual Integration in an Audiovisual Discrimination Task
Source: Front Psychol. 2021 Sep 29;12:740221. doi: 10.3389/fpsyg.2021.740221 (PMC8511317; doi:10.3389/fpsyg.2021.740221)
Supplement: Supplementary file 1 [file Data_Sheet_1.ZIP]

Archive with 129 entries (120 files):
- Export data/
- Export data/Group 1_Data_Younger/
- Export data/Group 1_Data_Younger/Exp1_Low load/
- Export data/Group 1_Data_Younger/Exp1_Low load/Subject_01.xlsx
- Export data/Group 1_Data_Younger/Exp1_Low load/Subject_02.xlsx
- Export data/Group 1_Data_Younger/Exp1_Low load/Subject_03.xlsx
- Export data/Group 1_Data_Younger/Exp1_Low load/Subject_04.xlsx
- Export data/Group 1_Data_Younger/Exp1_Low load/Subject_05.xlsx
- Export data/Group 1_Data_Younger/Exp1_Low load/Subject_06.xlsx
- Export data/Group 1_Data_Younger/Exp1_Low load/Subject_07.xlsx
- Export data/Group 1_Data_Younger/Exp1_Low load/Subject_08.xlsx
- Export data/Group 1_Data_Younger/Exp1_Low load/Subject_09.xlsx
- Export data/Group 1_Data_Younger/Exp1_Low load/Subject_10.xlsx
- Export data/Group 1_Data_Younger/Exp1_Low load/Subject_11.xlsx
- Export data/Group 1_Data_Younger/Exp1_Low load/Subject_12.xlsx
- Export data/Group 1_Data_Younger/Exp1_Low load/Subject_13.xlsx
- Export data/Group 1_Data_Younger/Exp1_Low load/Subject_14.xlsx
- Export data/Group 1_Data_Younger/Exp1_Low load/Subject_15.xlsx
- Export data/Group 1_Data_Younger/Exp1_Low load/Subject_16.xlsx
- Export data/Group 1_Data_Younger/Exp1_Low load/Subject_17.xlsx
- Export data/Group 1_Data_Younger/Exp1_Low load/Subject_18.xlsx
- Export data/Group 1_Data_Younger/Exp1_Low load/Subject_19.xlsx
- Export data/Group 1_Data_Younger/Exp1_Low load/Subject_20.xlsx
- Export data/Group 1_Data_Younger/Exp2_Medium load/
- Export data/Group 1_Data_Younger/Exp2_Medium load/Subject_01.xlsx
- Export data/Group 1_Data_Younger/Exp2_Medium load/Subject_02.xlsx
- Export data/Group 1_Data_Younger/Exp2_Medium load/Subject_03.xlsx
- Export data/Group 1_Data_Younger/Exp2_Medium load/Subject_04.xlsx
- Export data/Group 1_Data_Younger/Exp2_Medium load/Subject_05.xlsx
- Export data/Group 1_Data_Younger/Exp2_Medium load/Subject_06.xlsx
- Export data/Group 1_Data_Younger/Exp2_Medium load/Subject_07.xlsx
- Export data/Group 1_Data_Younger/Exp2_Medium load/Subject_08.xlsx
- Export data/Group 1_Data_Younger/Exp2_Medium load/Subject_09.xlsx
- Export data/Group 1_Data_Younger/Exp2_Medium load/Subject_10.xlsx
- Export data/Group 1_Data_Younger/Exp2_Medium load/Subject_11.xlsx
- Export data/Group 1_Data_Younger/Exp2_Medium load/Subject_12.xlsx
- Export data/Group 1_Data_Younger/Exp2_Medium load/Subject_13.xlsx
- Export data/Group 1_Data_Younger/Exp2_Medium load/Subject_14.xlsx
- Export data/Group 1_Data_Younger/Exp2_Medium load/Subject_15.xlsx
- Export data/Group 1_Data_Younger/Exp2_Medium load/Subject_16.xlsx
- Export data/Group 1_Data_Younger/Exp2_Medium load/Subject_17.xlsx
- Export data/Group 1_Data_Younger/Exp2_Medium load/Subject_18.xlsx
- Export data/Group 1_Data_Younger/Exp2_Medium load/Subject_19.xlsx
- Export data/Group 1_Data_Younger/Exp2_Medium load/Subject_20.xlsx
- Export data/Group 1_Data_Younger/Exp3_High load/
- Export data/Group 1_Data_Younger/Exp3_High load/Subject_01.xlsx
- Export data/Group 1_Data_Younger/Exp3_High load/Subject_02.xlsx
- Export data/Group 1_Data_Younger/Exp3_High load/Subject_03.xlsx
- Export data/Group 1_Data_Younger/Exp3_High load/Subject_04.xlsx
- Export data/Group 1_Data_Younger/Exp3_High load/Subject_05.xlsx
- Export data/Group 1_Data_Younger/Exp3_High load/Subject_06.xlsx
- Export data/Group 1_Data_Younger/Exp3_High load/Subject_07.xlsx
- Export data/Group 1_Data_Younger/Exp3_High load/Subject_08.xlsx
- Export data/Group 1_Data_Younger/Exp3_High load/Subject_09.xlsx
- Export data/Group 1_Data_Younger/Exp3_High load/Subject_10.xlsx
- Export data/Group 1_Data_Younger/Exp3_High load/Subject_11.xlsx
- Export data/Group 1_Data_Younger/Exp3_High load/Subject_12.xlsx
- Export data/Group 1_Data_Younger/Exp3_High load/Subject_13.xlsx
- Export data/Group 1_Data_Younger/Exp3_High load/Subject_14.xlsx
- Export data/Group 1_Data_Younger/Exp3_High load/Subject_15.xlsx
- Export data/Group 1_Data_Younger/Exp3_High load/Subject_16.xlsx
- Export data/Group 1_Data_Younger/Exp3_High load/Subject_17.xlsx
- Export data/Group 1_Data_Younger/Exp3_High load/Subject_18.xlsx
- Export data/Group 1_Data_Younger/Exp3_High load/Subject_19.xlsx
- Export data/Group 1_Data_Younger/Exp3_High load/Subject_20.xlsx
- Export data/Group 2_Data_Older/
- Export data/Group 2_Data_Older/Exp1_Low load/
- Export data/Group 2_Data_Older/Exp1_Low load/Subject_01.xlsx
- Export data/Group 2_Data_Older/Exp1_Low load/Subject_02.xlsx
- Export data/Group 2_Data_Older/Exp1_Low load/Subject_03.xlsx
- Export data/Group 2_Data_Older/Exp1_Low load/Subject_04.xlsx
- Export data/Group 2_Data_Older/Exp1_Low load/Subject_05.xlsx
- Export data/Group 2_Data_Older/Exp1_Low load/Subject_06.xlsx
- Export data/Group 2_Data_Older/Exp1_Low load/Subject_07.xlsx
- Export data/Group 2_Data_Older/Exp1_Low load/Subject_08.xlsx
- Export data/Group 2_Data_Older/Exp1_Low load/Subject_09.xlsx
- Export data/Group 2_Data_Older/Exp1_Low load/Subject_10.xlsx
- Export data/Group 2_Data_Older/Exp1_Low load/Subject_11.xlsx
- Export data/Group 2_Data_Older/Exp1_Low load/Subject_12.xlsx
- Export data/Group 2_Data_Older/Exp1_Low load/Subject_13.xlsx
- Export data/Group 2_Data_Older/Exp1_Low load/Subject_14.xlsx
- Export data/Group 2_Data_Older/Exp1_Low load/Subject_15.xlsx
- Export data/Group 2_Data_Older/Exp1_Low load/Subject_16.xlsx
- Export data/Group 2_Data_Older/Exp1_Low load/Subject_17.xlsx
- Export data/Group 2_Data_Older/Exp1_Low load/Subject_18.xlsx
- Export data/Group 2_Data_Older/Exp1_Low load/Subject_19.xlsx
- Export data/Group 2_Data_Older/Exp1_Low load/Subject_20.xlsx
- Export data/Group 2_Data_Older/Exp2_Medium load/
- Export data/Group 2_Data_Older/Exp2_Medium load/Subject_01.xlsx
- Export data/Group 2_Data_Older/Exp2_Medium load/Subject_02.xlsx
- Export data/Group 2_Data_Older/Exp2_Medium load/Subject_03.xlsx
- Export data/Group 2_Data_Older/Exp2_Medium load/Subject_04.xlsx
- Export data/Group 2_Data_Older/Exp2_Medium load/Subject_05.xlsx
- Export data/Group 2_Data_Older/Exp2_Medium load/Subject_06.xlsx
- Export data/Group 2_Data_Older/Exp2_Medium load/Subject_07.xlsx
- Export data/Group 2_Data_Older/Exp2_Medium load/Subject_08.xlsx
- Export data/Group 2_Data_Older/Exp2_Medium load/Subject_09.xlsx
- Export data/Group 2_Data_Older/Exp2_Medium load/Subject_10.xlsx
- Export data/Group 2_Data_Older/Exp2_Medium load/Subject_11.xlsx
- Export data/Group 2_Data_Older/Exp2_Medium load/Subject_12.xlsx
- Export data/Group 2_Data_Older/Exp2_Medium load/Subject_13.xlsx
- Export data/Group 2_Data_Older/Exp2_Medium load/Subject_14.xlsx
- Export data/Group 2_Data_Older/Exp2_Medium load/Subject_15.xlsx
- Export data/Group 2_Data_Older/Exp2_Medium load/Subject_16.xlsx
- Export data/Group 2_Data_Older/Exp2_Medium load/Subject_17.xlsx
- Export data/Group 2_Data_Older/Exp2_Medium load/Subject_18.xlsx
- Export data/Group 2_Data_Older/Exp2_Medium load/Subject_19.xlsx
- Export data/Group 2_Data_Older/Exp2_Medium load/Subject_20.xlsx
- Export data/Group 2_Data_Older/Exp3_High load/
- Export data/Group 2_Data_Older/Exp3_High load/Subject_01.xlsx
- Export data/Group 2_Data_Older/Exp3_High load/Subject_02.xlsx
- Export data/Group 2_Data_Older/Exp3_High load/Subject_03.xlsx
- Export data/Group 2_Data_Older/Exp3_High load/Subject_04.xlsx
- Export data/Group 2_Data_Older/Exp3_High load/Subject_05.xlsx
- Export data/Group 2_Data_Older/Exp3_High load/Subject_06.xlsx
- Export data/Group 2_Data_Older/Exp3_High load/Subject_07.xlsx
- Export data/Group 2_Data_Older/Exp3_High load/Subject_08.xlsx
- Export data/Group 2_Data_Older/Exp3_High load/Subject_09.xlsx
- Export data/Group 2_Data_Older/Exp3_High load/Subject_10.xlsx
- Export data/Group 2_Data_Older/Exp3_High load/Subject_11.xlsx
- Export data/Group 2_Data_Older/Exp3_High load/Subject_12.xlsx
- Export data/Group 2_Data_Older/Exp3_High load/Subject_13.xlsx
- Export data/Group 2_Data_Older/Exp3_High load/Subject_14.xlsx
- Export data/Group 2_Data_Older/Exp3_High load/Subject_15.xlsx
- Export data/Group 2_Data_Older/Exp3_High load/Subject_16.xlsx
- Export data/Group 2_Data_Older/Exp3_High load/Subject_17.xlsx
- Export data/Group 2_Data_Older/Exp3_High load/Subject_18.xlsx
- Export data/Group 2_Data_Older/Exp3_High load/Subject_19.xlsx
- Export data/Group 2_Data_Older/Exp3_High load/Subject_20.xlsx
