# Supplementary material for: Visual Perceptual Load Attenuates Age-Related Audiovisual Integration in an Audiovisual Discrimination Task
Source: Front Psychol. 2021 Sep 29;12:740221. doi: 10.3389/fpsyg.2021.740221 (PMC8511317; doi:10.3389/fpsyg.2021.740221)
Supplement: Supplementary file 1 [file Data_Sheet_1.ZIP › Export data/Group 1_Data_Younger/Exp1_Low load/Subject_01.xlsx]

## Sheet: Sheet1
ExperimentName	Subject	DataFile.Basename	Display.RefreshRate	ExperimentVersion	Group	Handedness	RandomSeed	RuntimeVersion	RuntimeVersionExpected	SessionDate	SessionStartDateTimeUtc	SessionTime	Sex	StudioVersion	Block	Image	ITI	ITI.ACC	ITI.CRESP	ITI.DurationError	ITI.OnsetDelay	ITI.OnsetTime	ITI.OnsetToOnsetTime	ITI.RESP	ITI.RT	ITI.RTTime	List1	List1.Cycle	List1.Sample	PercetualLoad	Procedure	Response	Running	Sound	StimulusType	Target.ACC	Target.CRESP	Target.DurationError	Target.OnsetDelay	Target.OnsetTime	Target.OnsetToOnsetTime	Target.RESP	Target.RT	Target.RTTime
Exp1	1	Exp1-1-1	59.938	1.0.0.155	1	left	-1547642434	2.0.10.242	2.0.10.242	09-12-2019	2019-09-12 09:08:11	17:08:11	female	2.0.10.147	1	Catch.bmp	1473	0		0	0	10157	0		0	0	10	1	1	Low	Prac	1	List1	A_T.wav	A_T	0		101	1	10007	150		0	0
Exp1	1	Exp1-1-1	59.938	1.0.0.155	1	left	-1547642434	2.0.10.242	2.0.10.242	09-12-2019	2019-09-12 09:08:11	17:08:11	female	2.0.10.147	2	Red_C.bmp	939	0		0	1	12860	0		0	0	5	1	2	Low	Prac	1	List1	Catch.wav	V_T	1	1	1	1	12709	151	1	538	13247
Exp1	1	Exp1-1-1	59.938	1.0.0.155	1	left	-1547642434	2.0.10.242	2.0.10.242	09-12-2019	2019-09-12 09:08:11	17:08:11	female	2.0.10.147	3	Red_S_2.bmp	1553	0		0	0	14962	0		0	0	8	1	3	Low	Prac	1	List1	Catch.wav	V_T	1	1	0	1	14812	150	1	683	15495
Exp1	1	Exp1-1-1	59.938	1.0.0.155	1	left	-1547642434	2.0.10.242	2.0.10.242	09-12-2019	2019-09-12 09:08:11	17:08:11	female	2.0.10.147	4	Red_C_2.bmp	1302	0		0	1	17665	0		0	0	16	1	4	Low	Prac	1	List1	A_T.wav	AV_T	1	1	1	1	17514	151	1	517	18031
Exp1	1	Exp1-1-1	59.938	1.0.0.155	1	left	-1547642434	2.0.10.242	2.0.10.242	09-12-2019	2019-09-12 09:08:11	17:08:11	female	2.0.10.147	5	Catch.bmp	1064	0		0	0	20117	0		0	0	10	1	5	Low	Prac	1	List1	A_T.wav	A_T	1	1	0	1	19967	150	1	448	20415
Exp1	1	Exp1-1-1	59.938	1.0.0.155	1	left	-1547642434	2.0.10.242	2.0.10.242	09-12-2019	2019-09-12 09:08:11	17:08:11	female	2.0.10.147	6	Catch.bmp	924	0		0	0	22336	0		0	0	9	1	6	Low	Prac		List1	A_S.wav	A_S	0		0	1	22186	150		0	0
Exp1	1	Exp1-1-1	59.938	1.0.0.155	1	left	-1547642434	2.0.10.242	2.0.10.242	09-12-2019	2019-09-12 09:08:11	17:08:11	female	2.0.10.147	7	Red_C.bmp	1390	0		0	0	24472	0		0	0	15	1	7	Low	Prac	1	List1	A_T.wav	AV_T	1	1	0	1	24322	150	1	509	24831
Exp1	1	Exp1-1-1	59.938	1.0.0.155	1	left	-1547642434	2.0.10.242	2.0.10.242	09-12-2019	2019-09-12 09:08:11	17:08:11	female	2.0.10.147	8	Blue_C.bmp	1136	0		1	0	27024	0		0	0	11	1	8	Low	Prac		List1	A_S.wav	AV_S	0		0	1	26874	150		0	0
Exp1	1	Exp1-1-1	59.938	1.0.0.155	1	left	-1547642434	2.0.10.242	2.0.10.242	09-12-2019	2019-09-12 09:08:11	17:08:11	female	2.0.10.147	9	Blue_S_2.bmp	982	0		0	0	29377	0		0	0	4	1	9	Low	Prac		List1	Catch.wav	V_S	0		1	1	29227	150		0	0
Exp1	1	Exp1-1-1	59.938	1.0.0.155	1	left	-1547642434	2.0.10.242	2.0.10.242	09-12-2019	2019-09-12 09:08:11	17:08:11	female	2.0.10.147	10	Red_S_2.bmp	1596	0		0	1	31563	0		0	0	18	1	10	Low	Prac	1	List1	A_T.wav	AV_T	1	1	1	1	31412	151	1	363	31775
Exp1	1	Exp1-1-1	59.938	1.0.0.155	1	left	-1547642434	2.0.10.242	2.0.10.242	09-12-2019	2019-09-12 09:08:11	17:08:11	female	2.0.10.147	11	Red_S.bmp	1031	0		1	0	34315	0		0	0	7	1	11	Low	Prac	1	List1	Catch.wav	V_T	1	1	1	1	34165	150	1	386	34551
Exp1	1	Exp1-1-1	59.938	1.0.0.155	1	left	-1547642434	2.0.10.242	2.0.10.242	09-12-2019	2019-09-12 09:08:11	17:08:11	female	2.0.10.147	12	Blue_C.bmp	1138	0		0	0	36501	0		0	0	1	1	12	Low	Prac		List1	Catch.wav	V_S	0		0	1	36351	150		0	0
Exp1	1	Exp1-1-1	59.938	1.0.0.155	1	left	-1547642434	2.0.10.242	2.0.10.242	09-12-2019	2019-09-12 09:08:11	17:08:11	female	2.0.10.147	13	Catch.bmp	801	0		1	0	39020	0		0	0	10	1	13	Low	Prac	1	List1	A_T.wav	A_T	1	1	1	1	38870	150	1	513	39383
Exp1	1	Exp1-1-1	59.938	1.0.0.155	1	left	-1547642434	2.0.10.242	2.0.10.242	09-12-2019	2019-09-12 09:08:11	17:08:11	female	2.0.10.147	14	Catch.bmp	1232	0		1	0	40972	0		0	0	10	1	14	Low	Prac	1	List1	A_T.wav	A_T	1	1	0	1	40822	150	1	513	41335
Exp1	1	Exp1-1-1	59.938	1.0.0.155	1	left	-1547642434	2.0.10.242	2.0.10.242	09-12-2019	2019-09-12 09:08:11	17:08:11	female	2.0.10.147	15	Red_C.bmp	1115	0		0	0	43358	0		0	0	15	1	15	Low	Prac	1	List1	A_T.wav	AV_T	1	1	0	1	43208	150	1	535	43743
Exp1	1	Exp1-1-1	59.938	1.0.0.155	1	left	-1547642434	2.0.10.242	2.0.10.242	09-12-2019	2019-09-12 09:08:11	17:08:11	female	2.0.10.147	16	Red_S_2.bmp	1378	0		0	0	45627	0		0	0	18	1	16	Low	Prac	1	List1	A_T.wav	AV_T	1	1	0	1	45477	150	1	546	46023
Exp1	1	Exp1-1-1	59.938	1.0.0.155	1	left	-1547642434	2.0.10.242	2.0.10.242	09-12-2019	2019-09-12 09:08:11	17:08:11	female	2.0.10.147	17	Catch.bmp	1502	0		0	0	48163	0		0	0	10	1	17	Low	Prac	1	List1	A_T.wav	A_T	1	1	0	1	48013	150	1	362	48375
Exp1	1	Exp1-1-1	59.938	1.0.0.155	1	left	-1547642434	2.0.10.242	2.0.10.242	09-12-2019	2019-09-12 09:08:11	17:08:11	female	2.0.10.147	18	Red_S_2.bmp	1124	0		0	0	50816	0		0	0	18	1	18	Low	Prac	1	List1	A_T.wav	AV_T	1	1	0	1	50666	150	1	364	51030
Exp1	1	Exp1-1-1	59.938	1.0.0.155	1	left	-1547642434	2.0.10.242	2.0.10.242	09-12-2019	2019-09-12 09:08:11	17:08:11	female	2.0.10.147	19	Red_C.bmp	1065	0		0	0	53102	0		0	0	5	1	19	Low	Prac	1	List1	Catch.wav	V_T	1	1	1	1	52952	150	1	454	53406
Exp1	1	Exp1-1-1	59.938	1.0.0.155	1	left	-1547642434	2.0.10.242	2.0.10.242	09-12-2019	2019-09-12 09:08:11	17:08:11	female	2.0.10.147	20	Catch.bmp	963	0		0	0	55321	0		0	0	10	1	20	Low	Prac	1	List1	A_T.wav	A_T	1	1	0	1	55171	150	1	411	55582
Exp1	1	Exp1-1-1	59.938	1.0.0.155	1	left	-1547642434	2.0.10.242	2.0.10.242	09-12-2019	2019-09-12 09:08:11	17:08:11	female	2.0.10.147	21	Catch.bmp	1565	0		0	1	63947	0		0	0	NULL	NULL	NULL	Low	run1	1	List2	A_T.wav	A_T	1	1	1	1	63796	151	1	498	64294
Exp1	1	Exp1-1-1	59.938	1.0.0.155	1	left	-1547642434	2.0.10.242	2.0.10.242	09-12-2019	2019-09-12 09:08:11	17:08:11	female	2.0.10.147	22	Red_S_2.bmp	1422	0		0	0	66666	0		0	0	NULL	NULL	NULL	Low	run1	1	List2	A_T.wav	AV_T	1	1	0	1	66516	150	1	482	66998
Exp1	1	Exp1-1-1	59.938	1.0.0.155	1	left	-1547642434	2.0.10.242	2.0.10.242	09-12-2019	2019-09-12 09:08:11	17:08:11	female	2.0.10.147	23	Red_S.bmp	888	0		0	1	69236	0		0	0	NULL	NULL	NULL	Low	run1	1	List2	A_T.wav	AV_T	1	1	1	1	69085	151	1	545	69630
Exp1	1	Exp1-1-1	59.938	1.0.0.155	1	left	-1547642434	2.0.10.242	2.0.10.242	09-12-2019	2019-09-12 09:08:11	17:08:11	female	2.0.10.147	24	Red_C_2.bmp	1109	0		0	0	71271	0		0	0	NULL	NULL	NULL	Low	run1	1	List2	Catch.wav	V_T	1	1	1	1	71121	150	1	399	71520
Exp1	1	Exp1-1-1	59.938	1.0.0.155	1	left	-1547642434	2.0.10.242	2.0.10.242	09-12-2019	2019-09-12 09:08:11	17:08:11	female	2.0.10.147	25	Red_S_2.bmp	1224	0		0	0	73540	0		0	0	NULL	NULL	NULL	Low	run1	1	List2	A_T.wav	AV_T	1	1	1	1	73390	150	1	330	73720
Exp1	1	Exp1-1-1	59.938	1.0.0.155	1	left	-1547642434	2.0.10.242	2.0.10.242	09-12-2019	2019-09-12 09:08:11	17:08:11	female	2.0.10.147	26	Red_C_2.bmp	1485	0		0	0	75926	0		0	0	NULL	NULL	NULL	Low	run1	1	List2	Catch.wav	V_T	1	1	1	1	75776	150	1	374	76150
Exp1	1	Exp1-1-1	59.938	1.0.0.155	1	left	-1547642434	2.0.10.242	2.0.10.242	09-12-2019	2019-09-12 09:08:11	17:08:11	female	2.0.10.147	27	Red_C.bmp	1055	0		0	0	78562	0		0	0	NULL	NULL	NULL	Low	run1	1	List2	A_T.wav	AV_T	1	1	1	1	78412	150	1	618	79030
Exp1	1	Exp1-1-1	59.938	1.0.0.155	1	left	-1547642434	2.0.10.242	2.0.10.242	09-12-2019	2019-09-12 09:08:11	17:08:11	female	2.0.10.147	28	Red_S.bmp	1323	0		0	0	80764	0		0	0	NULL	NULL	NULL	Low	run1	1	List2	A_T.wav	AV_T	1	1	0	1	80614	150	1	458	81072
Exp1	1	Exp1-1-1	59.938	1.0.0.155	1	left	-1547642434	2.0.10.242	2.0.10.242	09-12-2019	2019-09-12 09:08:11	17:08:11	female	2.0.10.147	29	Red_S.bmp	879	0		0	0	83250	0		0	0	NULL	NULL	NULL	Low	run1	1	List2	A_T.wav	AV_T	1	1	0	1	83100	150	1	410	83510
Exp1	1	Exp1-1-1	59.938	1.0.0.155	1	left	-1547642434	2.0.10.242	2.0.10.242	09-12-2019	2019-09-12 09:08:11	17:08:11	female	2.0.10.147	30	Catch.bmp	1159	0		0	0	85286	0		0	0	NULL	NULL	NULL	Low	run1	1	List2	A_T.wav	A_T	1	1	0	1	85136	150	1	446	85582
Exp1	1	Exp1-1-1	59.938	1.0.0.155	1	left	-1547642434	2.0.10.242	2.0.10.242	09-12-2019	2019-09-12 09:08:11	17:08:11	female	2.0.10.147	31	Blue_S.bmp	1116	0		0	0	87605	0		0	0	NULL	NULL	NULL	Low	run1		List2	Catch.wav	V_S	0		1	1	87455	150		0	0
Exp1	1	Exp1-1-1	59.938	1.0.0.155	1	left	-1547642434	2.0.10.242	2.0.10.242	09-12-2019	2019-09-12 09:08:11	17:08:11	female	2.0.10.147	32	Blue_S.bmp	1046	0		0	0	89941	0		0	0	NULL	NULL	NULL	Low	run1		List2	Catch.wav	V_S	0		0	2	89791	150		0	0
Exp1	1	Exp1-1-1	59.938	1.0.0.155	1	left	-1547642434	2.0.10.242	2.0.10.242	09-12-2019	2019-09-12 09:08:11	17:08:11	female	2.0.10.147	33	Catch.bmp	936	0		0	0	92210	0		0	0	NULL	NULL	NULL	Low	run1	1	List2	A_T.wav	A_T	1	1	1	2	92060	150	1	458	92518
Exp1	1	Exp1-1-1	59.938	1.0.0.155	1	left	-1547642434	2.0.10.242	2.0.10.242	09-12-2019	2019-09-12 09:08:11	17:08:11	female	2.0.10.147	34	Catch.bmp	802	0		0	0	94295	0		0	0	NULL	NULL	NULL	Low	run1		List2	A_S.wav	A_S	0		0	1	94145	150		0	0
Exp1	1	Exp1-1-1	59.938	1.0.0.155	1	left	-1547642434	2.0.10.242	2.0.10.242	09-12-2019	2019-09-12 09:08:11	17:08:11	female	2.0.10.147	35	Catch.bmp	1096	0		0	0	96314	0		0	0	NULL	NULL	NULL	Low	run1	1	List2	A_T.wav	A_T	1	1	0	1	96164	150	1	418	96582
Exp1	1	Exp1-1-1	59.938	1.0.0.155	1	left	-1547642434	2.0.10.242	2.0.10.242	09-12-2019	2019-09-12 09:08:11	17:08:11	female	2.0.10.147	36	Catch.bmp	1026	0		0	0	98566	0		0	0	NULL	NULL	NULL	Low	run1	1	List2	A_T.wav	A_T	1	1	0	1	98416	150	1	462	98878
Exp1	1	Exp1-1-1	59.938	1.0.0.155	1	left	-1547642434	2.0.10.242	2.0.10.242	09-12-2019	2019-09-12 09:08:11	17:08:11	female	2.0.10.147	37	Red_C_2.bmp	1510	0		0	0	100752	0		0	0	NULL	NULL	NULL	Low	run1	1	List2	Catch.wav	V_T	1	1	1	1	100602	150	1	462	101064
Exp1	1	Exp1-1-1	59.938	1.0.0.155	1	left	-1547642434	2.0.10.242	2.0.10.242	09-12-2019	2019-09-12 09:08:11	17:08:11	female	2.0.10.147	38	Blue_S.bmp	1445	0		1	0	103421	0		0	0	NULL	NULL	NULL	Low	run1		List2	A_S.wav	AV_S	0		1	1	103271	150		0	0
Exp1	1	Exp1-1-1	59.938	1.0.0.155	1	left	-1547642434	2.0.10.242	2.0.10.242	09-12-2019	2019-09-12 09:08:11	17:08:11	female	2.0.10.147	39	Red_S.bmp	1374	0		0	0	106074	0		0	0	NULL	NULL	NULL	Low	run1	1	List2	A_T.wav	AV_T	1	1	0	1	105924	150	1	410	106334
Exp1	1	Exp1-1-1	59.938	1.0.0.155	1	left	-1547642434	2.0.10.242	2.0.10.242	09-12-2019	2019-09-12 09:08:11	17:08:11	female	2.0.10.147	40	Red_C_2.bmp	1139	0		0	0	108610	0		0	0	NULL	NULL	NULL	Low	run1	1	List2	A_T.wav	AV_T	1	1	0	1	108460	150	1	362	108822
Exp1	1	Exp1-1-1	59.938	1.0.0.155	1	left	-1547642434	2.0.10.242	2.0.10.242	09-12-2019	2019-09-12 09:08:11	17:08:11	female	2.0.10.147	41	Catch.bmp	978	0		0	0	110896	0		0	0	NULL	NULL	NULL	Low	run1		List2	A_S.wav	A_S	0		0	1	110746	150		0	0
Exp1	1	Exp1-1-1	59.938	1.0.0.155	1	left	-1547642434	2.0.10.242	2.0.10.242	09-12-2019	2019-09-12 09:08:11	17:08:11	female	2.0.10.147	42	Red_S_2.bmp	1142	0		0	0	113098	0		0	0	NULL	NULL	NULL	Low	run1	1	List2	Catch.wav	V_T	1	1	1	1	112948	150	1	450	113398
Exp1	1	Exp1-1-1	59.938	1.0.0.155	1	left	-1547642434	2.0.10.242	2.0.10.242	09-12-2019	2019-09-12 09:08:11	17:08:11	female	2.0.10.147	43	Catch.bmp	1153	0		0	0	115401	0		0	0	NULL	NULL	NULL	Low	run1		List2	A_S.wav	A_S	0		1	1	115251	150		0	0
Exp1	1	Exp1-1-1	59.938	1.0.0.155	1	left	-1547642434	2.0.10.242	2.0.10.242	09-12-2019	2019-09-12 09:08:11	17:08:11	female	2.0.10.147	44	Red_S.bmp	889	0		0	0	117753	0		0	0	NULL	NULL	NULL	Low	run1	1	List2	A_T.wav	AV_T	1	1	0	1	117603	150	1	483	118086
Exp1	1	Exp1-1-1	59.938	1.0.0.155	1	left	-1547642434	2.0.10.242	2.0.10.242	09-12-2019	2019-09-12 09:08:11	17:08:11	female	2.0.10.147	45	Red_S_2.bmp	1286	0		0	0	119789	0		0	0	NULL	NULL	NULL	Low	run1	1	List2	A_T.wav	AV_T	1	1	0	2	119639	150	1	359	119998
Exp1	1	Exp1-1-1	59.938	1.0.0.155	1	left	-1547642434	2.0.10.242	2.0.10.242	09-12-2019	2019-09-12 09:08:11	17:08:11	female	2.0.10.147	46	Catch.bmp	986	0		0	1	122225	0		0	0	NULL	NULL	NULL	Low	run1	1	List2	A_T.wav	A_T	1	1	1	1	122074	151	1	300	122374
Exp1	1	Exp1-1-1	59.938	1.0.0.155	1	left	-1547642434	2.0.10.242	2.0.10.242	09-12-2019	2019-09-12 09:08:11	17:08:11	female	2.0.10.147	47	Catch.bmp	1336	0		0	0	124360	0		0	0	NULL	NULL	NULL	Low	run1		List2	A_S.wav	A_S	0		0	1	124210	150		0	0
Exp1	1	Exp1-1-1	59.938	1.0.0.155	1	left	-1547642434	2.0.10.242	2.0.10.242	09-12-2019	2019-09-12 09:08:11	17:08:11	female	2.0.10.147	48	Red_C_2.bmp	1034	0		0	0	126896	0		0	0	NULL	NULL	NULL	Low	run1	1	List2	A_T.wav	AV_T	1	1	0	1	126746	150	1	373	127119
Exp1	1	Exp1-1-1	59.938	1.0.0.155	1	left	-1547642434	2.0.10.242	2.0.10.242	09-12-2019	2019-09-12 09:08:11	17:08:11	female	2.0.10.147	49	Red_S.bmp	1216	0		0	0	129082	0		0	0	NULL	NULL	NULL	Low	run1	1	List2	A_T.wav	AV_T	1	1	0	1	128932	150	1	466	129398
Exp1	1	Exp1-1-1	59.938	1.0.0.155	1	left	-1547642434	2.0.10.242	2.0.10.242	09-12-2019	2019-09-12 09:08:11	17:08:11	female	2.0.10.147	50	Red_S_2.bmp	1577	0		0	0	131451	0		0	0	NULL	NULL	NULL	Low	run1	1	List2	Catch.wav	V_T	1	1	1	1	131301	150	1	417	131718
Exp1	1	Exp1-1-1	59.938	1.0.0.155	1	left	-1547642434	2.0.10.242	2.0.10.242	09-12-2019	2019-09-12 09:08:11	17:08:11	female	2.0.10.147	51	Catch.bmp	1122	0		0	0	134187	0		0	0	NULL	NULL	NULL	Low	run1	1	List2	A_T.wav	A_T	1	1	1	1	134037	150	1	738	134775
Exp1	1	Exp1-1-1	59.938	1.0.0.155	1	left	-1547642434	2.0.10.242	2.0.10.242	09-12-2019	2019-09-12 09:08:11	17:08:11	female	2.0.10.147	52	Catch.bmp	874	0		0	0	136456	0		0	0	NULL	NULL	NULL	Low	run1	1	List2	A_T.wav	A_T	1	1	0	1	136306	150	1	774	137080
Exp1	1	Exp1-1-1	59.938	1.0.0.155	1	left	-1547642434	2.0.10.242	2.0.10.242	09-12-2019	2019-09-12 09:08:11	17:08:11	female	2.0.10.147	53	Red_C_2.bmp	1467	0		0	0	138492	0		0	0	NULL	NULL	NULL	Low	run1	1	List2	A_T.wav	AV_T	1	1	0	2	138342	150	1	609	138951
Exp1	1	Exp1-1-1	59.938	1.0.0.155	1	left	-1547642434	2.0.10.242	2.0.10.242	09-12-2019	2019-09-12 09:08:11	17:08:11	female	2.0.10.147	54	Red_C.bmp	982	0		0	0	141111	0		0	0	NULL	NULL	NULL	Low	run1	1	List2	A_T.wav	AV_T	1	1	0	1	140961	150	1	388	141349
Exp1	1	Exp1-1-1	59.938	1.0.0.155	1	left	-1547642434	2.0.10.242	2.0.10.242	09-12-2019	2019-09-12 09:08:11	17:08:11	female	2.0.10.147	55	Red_C.bmp	842	0		0	0	143247	0		0	0	NULL	NULL	NULL	Low	run1	1	List2	Catch.wav	V_T	1	1	0	2	143097	150	1	556	143653
Exp1	1	Exp1-1-1	59.938	1.0.0.155	1	left	-1547642434	2.0.10.242	2.0.10.242	09-12-2019	2019-09-12 09:08:11	17:08:11	female	2.0.10.147	56	Red_C_2.bmp	1324	0		0	0	145249	0		0	0	NULL	NULL	NULL	Low	run1	1	List2	A_T.wav	AV_T	1	1	1	1	145099	150	1	682	145781
Exp1	1	Exp1-1-1	59.938	1.0.0.155	1	left	-1547642434	2.0.10.242	2.0.10.242	09-12-2019	2019-09-12 09:08:11	17:08:11	female	2.0.10.147	57	Red_C_2.bmp	1333	0		0	0	147735	0		0	0	NULL	NULL	NULL	Low	run1	1	List2	Catch.wav	V_T	1	1	0	2	147585	150	1	508	148093
Exp1	1	Exp1-1-1	59.938	1.0.0.155	1	left	-1547642434	2.0.10.242	2.0.10.242	09-12-2019	2019-09-12 09:08:11	17:08:11	female	2.0.10.147	58	Red_C.bmp	1295	0		0	1	150221	0		0	0	NULL	NULL	NULL	Low	run1	1	List2	Catch.wav	V_T	1	1	1	0	150070	151	1	399	150469
Exp1	1	Exp1-1-1	59.938	1.0.0.155	1	left	-1547642434	2.0.10.242	2.0.10.242	09-12-2019	2019-09-12 09:08:11	17:08:11	female	2.0.10.147	59	Red_C.bmp	884	0		0	0	152673	0		0	0	NULL	NULL	NULL	Low	run1	1	List2	Catch.wav	V_T	1	1	0	1	152523	150	1	338	152861
Exp1	1	Exp1-1-1	59.938	1.0.0.155	1	left	-1547642434	2.0.10.242	2.0.10.242	09-12-2019	2019-09-12 09:08:11	17:08:11	female	2.0.10.147	60	Red_S_2.bmp	1032	0		0	0	154709	0		0	0	NULL	NULL	NULL	Low	run1	1	List2	A_T.wav	AV_T	1	1	1	1	154559	150	1	568	155127
Exp1	1	Exp1-1-1	59.938	1.0.0.155	1	left	-1547642434	2.0.10.242	2.0.10.242	09-12-2019	2019-09-12 09:08:11	17:08:11	female	2.0.10.147	61	Red_C_2.bmp	1587	0		0	0	156894	0		0	0	NULL	NULL	NULL	Low	run1	1	List2	Catch.wav	V_T	1	1	1	1	156744	150	1	557	157301
Exp1	1	Exp1-1-1	59.938	1.0.0.155	1	left	-1547642434	2.0.10.242	2.0.10.242	09-12-2019	2019-09-12 09:08:11	17:08:11	female	2.0.10.147	62	Red_S.bmp	1276	0		0	1	159631	0		0	0	NULL	NULL	NULL	Low	run1	1	List2	Catch.wav	V_T	1	1	1	1	159480	151	1	445	159925
Exp1	1	Exp1-1-1	59.938	1.0.0.155	1	left	-1547642434	2.0.10.242	2.0.10.242	09-12-2019	2019-09-12 09:08:11	17:08:11	female	2.0.10.147	63	Red_C.bmp	1063	0		1	0	162066	0		0	0	NULL	NULL	NULL	Low	run1	1	List2	A_T.wav	AV_T	1	1	1	1	161916	150	1	521	162437
Exp1	1	Exp1-1-1	59.938	1.0.0.155	1	left	-1547642434	2.0.10.242	2.0.10.242	09-12-2019	2019-09-12 09:08:11	17:08:11	female	2.0.10.147	64	Blue_S_2.bmp	1039	0		1	0	164285	0		0	0	NULL	NULL	NULL	Low	run1		List2	A_S.wav	AV_S	0		0	1	164135	150		0	0
Exp1	1	Exp1-1-1	59.938	1.0.0.155	1	left	-1547642434	2.0.10.242	2.0.10.242	09-12-2019	2019-09-12 09:08:11	17:08:11	female	2.0.10.147	65	Catch.bmp	879	0		0	0	166538	0		0	0	NULL	NULL	NULL	Low	run1		List2	A_S.wav	A_S	0		0	1	166388	150		0	0
Exp1	1	Exp1-1-1	59.938	1.0.0.155	1	left	-1547642434	2.0.10.242	2.0.10.242	09-12-2019	2019-09-12 09:08:11	17:08:11	female	2.0.10.147	66	Catch.bmp	1047	0		0	0	168623	0		0	0	NULL	NULL	NULL	Low	run1	1	List2	A_T.wav	A_T	1	1	0	1	168473	150	1	668	169141
Exp1	1	Exp1-1-1	59.938	1.0.0.155	1	left	-1547642434	2.0.10.242	2.0.10.242	09-12-2019	2019-09-12 09:08:11	17:08:11	female	2.0.10.147	67	Catch.bmp	839	0		0	1	170826	0		0	0	NULL	NULL	NULL	Low	run1	1	List2	A_T.wav	A_T	1	1	1	1	170675	151	1	426	171101
Exp1	1	Exp1-1-1	59.938	1.0.0.155	1	left	-1547642434	2.0.10.242	2.0.10.242	09-12-2019	2019-09-12 09:08:11	17:08:11	female	2.0.10.147	68	Red_C_2.bmp	1145	0		0	0	172828	0		0	0	NULL	NULL	NULL	Low	run1	1	List2	A_T.wav	AV_T	1	1	0	1	172678	150	1	543	173221
Exp1	1	Exp1-1-1	59.938	1.0.0.155	1	left	-1547642434	2.0.10.242	2.0.10.242	09-12-2019	2019-09-12 09:08:11	17:08:11	female	2.0.10.147	69	Catch.bmp	1258	0		0	0	175130	0		0	0	NULL	NULL	NULL	Low	run1	1	List2	A_T.wav	A_T	1	1	0	1	174980	150	1	625	175605
Exp1	1	Exp1-1-1	59.938	1.0.0.155	1	left	-1547642434	2.0.10.242	2.0.10.242	09-12-2019	2019-09-12 09:08:11	17:08:11	female	2.0.10.147	70	Catch.bmp	1269	0		0	0	177549	0		0	0	NULL	NULL	NULL	Low	run1	1	List2	A_T.wav	A_T	1	1	0	1	177399	150	1	486	177885
Exp1	1	Exp1-1-1	59.938	1.0.0.155	1	left	-1547642434	2.0.10.242	2.0.10.242	09-12-2019	2019-09-12 09:08:11	17:08:11	female	2.0.10.147	71	Red_C_2.bmp	888	0		0	1	179969	0		0	0	NULL	NULL	NULL	Low	run1	1	List2	Catch.wav	V_T	1	1	1	1	179818	151	1	403	180221
Exp1	1	Exp1-1-1	59.938	1.0.0.155	1	left	-1547642434	2.0.10.242	2.0.10.242	09-12-2019	2019-09-12 09:08:11	17:08:11	female	2.0.10.147	72	Blue_S_2.bmp	1482	0		0	0	182004	0		0	0	NULL	NULL	NULL	Low	run1		List2	A_S.wav	AV_S	0		1	1	181854	150		0	0
Exp1	1	Exp1-1-1	59.938	1.0.0.155	1	left	-1547642434	2.0.10.242	2.0.10.242	09-12-2019	2019-09-12 09:08:11	17:08:11	female	2.0.10.147	73	Red_S.bmp	1179	0		0	0	184690	0		0	0	NULL	NULL	NULL	Low	run1	1	List2	A_T.wav	AV_T	1	1	0	1	184540	150	1	321	184861
Exp1	1	Exp1-1-1	59.938	1.0.0.155	1	left	-1547642434	2.0.10.242	2.0.10.242	09-12-2019	2019-09-12 09:08:11	17:08:11	female	2.0.10.147	74	Catch.bmp	1077	0		0	0	187026	0		0	0	NULL	NULL	NULL	Low	run1	1	List2	A_T.wav	A_T	1	1	0	1	186876	150	1	497	187373
Exp1	1	Exp1-1-1	59.938	1.0.0.155	1	left	-1547642434	2.0.10.242	2.0.10.242	09-12-2019	2019-09-12 09:08:11	17:08:11	female	2.0.10.147	75	Blue_S_2.bmp	1553	0		0	0	189262	0		0	0	NULL	NULL	NULL	Low	run1		List2	A_S.wav	AV_S	0		0	1	189112	150		0	0
Exp1	1	Exp1-1-1	59.938	1.0.0.155	1	left	-1547642434	2.0.10.242	2.0.10.242	09-12-2019	2019-09-12 09:08:11	17:08:11	female	2.0.10.147	76	Catch.bmp	1151	0		0	0	192031	0		0	0	NULL	NULL	NULL	Low	run1	1	List2	A_T.wav	A_T	1	1	0	1	191881	150	1	324	192205
Exp1	1	Exp1-1-1	59.938	1.0.0.155	1	left	-1547642434	2.0.10.242	2.0.10.242	09-12-2019	2019-09-12 09:08:11	17:08:11	female	2.0.10.147	77	Red_C_2.bmp	1417	0		0	0	194334	0		0	0	NULL	NULL	NULL	Low	run1	1	List2	A_T.wav	AV_T	1	1	0	1	194184	150	1	373	194557
Exp1	1	Exp1-1-1	59.938	1.0.0.155	1	left	-1547642434	2.0.10.242	2.0.10.242	09-12-2019	2019-09-12 09:08:11	17:08:11	female	2.0.10.147	78	Red_C.bmp	889	0		0	0	196903	0		0	0	NULL	NULL	NULL	Low	run1	1	List2	A_T.wav	AV_T	1	1	0	1	196753	150	1	324	197077
Exp1	1	Exp1-1-1	59.938	1.0.0.155	1	left	-1547642434	2.0.10.242	2.0.10.242	09-12-2019	2019-09-12 09:08:11	17:08:11	female	2.0.10.147	79	Catch.bmp	1516	0		0	1	198939	0		0	0	NULL	NULL	NULL	Low	run1	1	List2	A_T.wav	A_T	1	1	1	1	198788	151	1	521	199309
Exp1	1	Exp1-1-1	59.938	1.0.0.155	1	left	-1547642434	2.0.10.242	2.0.10.242	09-12-2019	2019-09-12 09:08:11	17:08:11	female	2.0.10.147	80	Catch.bmp	1230	0		0	0	201608	0		0	0	NULL	NULL	NULL	Low	run1	1	List2	A_T.wav	A_T	1	1	0	1	201458	150	1	515	201973
Exp1	1	Exp1-1-1	59.938	1.0.0.155	1	left	-1547642434	2.0.10.242	2.0.10.242	09-12-2019	2019-09-12 09:08:11	17:08:11	female	2.0.10.147	81	Red_C_2.bmp	1560	0		0	0	203994	0		0	0	NULL	NULL	NULL	Low	run1	1	List2	A_T.wav	AV_T	1	1	0	1	203844	150	1	537	204381
Exp1	1	Exp1-1-1	59.938	1.0.0.155	1	left	-1547642434	2.0.10.242	2.0.10.242	09-12-2019	2019-09-12 09:08:11	17:08:11	female	2.0.10.147	82	Catch.bmp	1024	0		0	0	206713	0		0	0	NULL	NULL	NULL	Low	run1	1	List2	A_T.wav	A_T	1	1	0	1	206563	150	1	514	207077
Exp1	1	Exp1-1-1	59.938	1.0.0.155	1	left	-1547642434	2.0.10.242	2.0.10.242	09-12-2019	2019-09-12 09:08:11	17:08:11	female	2.0.10.147	83	Red_S.bmp	1064	0		0	0	208899	0		0	0	NULL	NULL	NULL	Low	run1	1	List2	Catch.wav	V_T	1	1	1	1	208749	150	1	624	209373
Exp1	1	Exp1-1-1	59.938	1.0.0.155	1	left	-1547642434	2.0.10.242	2.0.10.242	09-12-2019	2019-09-12 09:08:11	17:08:11	female	2.0.10.147	84	Red_S_2.bmp	1357	0		0	0	211118	0		0	0	NULL	NULL	NULL	Low	run1	1	List2	Catch.wav	V_T	1	1	0	1	210968	150	1	477	211445
Exp1	1	Exp1-1-1	59.938	1.0.0.155	1	left	-1547642434	2.0.10.242	2.0.10.242	09-12-2019	2019-09-12 09:08:11	17:08:11	female	2.0.10.147	85	Blue_C.bmp	813	0		0	0	213637	0		0	0	NULL	NULL	NULL	Low	Run1		List2	Catch.wav	V_S	0		0	1	213487	150		0	0
Exp1	1	Exp1-1-1	59.938	1.0.0.155	1	left	-1547642434	2.0.10.242	2.0.10.242	09-12-2019	2019-09-12 09:08:11	17:08:11	female	2.0.10.147	86	Blue_C_2.bmp	1243	0		0	0	215656	0		0	0	NULL	NULL	NULL	Low	run1		List2	Catch.wav	V_S	0		0	1	215506	150		0	0
Exp1	1	Exp1-1-1	59.938	1.0.0.155	1	left	-1547642434	2.0.10.242	2.0.10.242	09-12-2019	2019-09-12 09:08:11	17:08:11	female	2.0.10.147	87	Blue_C.bmp	1503	0		0	0	218109	0		0	0	NULL	NULL	NULL	Low	run1		List2	A_S.wav	AV_S	0		0	1	217959	150		0	0
Exp1	1	Exp1-1-1	59.938	1.0.0.155	1	left	-1547642434	2.0.10.242	2.0.10.242	09-12-2019	2019-09-12 09:08:11	17:08:11	female	2.0.10.147	88	Red_S_2.bmp	1482	0		0	0	220828	0		0	0	NULL	NULL	NULL	Low	run1	1	List2	A_T.wav	AV_T	1	1	0	1	220678	150	1	320	220998
Exp1	1	Exp1-1-1	59.938	1.0.0.155	1	left	-1547642434	2.0.10.242	2.0.10.242	09-12-2019	2019-09-12 09:08:11	17:08:11	female	2.0.10.147	89	Red_S.bmp	1531	0		0	0	223464	0		0	0	NULL	NULL	NULL	Low	run1	1	List2	Catch.wav	V_T	1	1	1	1	223314	150	1	394	223708
Exp1	1	Exp1-1-1	59.938	1.0.0.155	1	left	-1547642434	2.0.10.242	2.0.10.242	09-12-2019	2019-09-12 09:08:11	17:08:11	female	2.0.10.147	90	Catch.bmp	1185	0		0	1	226151	0		0	0	NULL	NULL	NULL	Low	run1	1	List2	A_T.wav	A_T	1	1	1	1	226000	151	1	700	226700
Exp1	1	Exp1-1-1	59.938	1.0.0.155	1	left	-1547642434	2.0.10.242	2.0.10.242	09-12-2019	2019-09-12 09:08:11	17:08:11	female	2.0.10.147	91	Red_S_2.bmp	890	0		0	0	228486	0		0	0	NULL	NULL	NULL	Low	run1	1	List2	A_T.wav	AV_T	1	1	0	1	228336	150	1	535	228871
Exp1	1	Exp1-1-1	59.938	1.0.0.155	1	left	-1547642434	2.0.10.242	2.0.10.242	09-12-2019	2019-09-12 09:08:11	17:08:11	female	2.0.10.147	92	Catch.bmp	1188	0		0	0	230538	0		0	0	NULL	NULL	NULL	Low	run1	1	List2	A_T.wav	A_T	1	1	0	1	230388	150	1	592	230980
Exp1	1	Exp1-1-1	59.938	1.0.0.155	1	left	-1547642434	2.0.10.242	2.0.10.242	09-12-2019	2019-09-12 09:08:11	17:08:11	female	2.0.10.147	93	Catch.bmp	1226	0		0	0	232874	0		0	0	NULL	NULL	NULL	Low	run1	1	List2	A_T.wav	A_T	1	1	0	1	232724	150	1	608	233332
Exp1	1	Exp1-1-1	59.938	1.0.0.155	1	left	-1547642434	2.0.10.242	2.0.10.242	09-12-2019	2019-09-12 09:08:11	17:08:11	female	2.0.10.147	94	Catch.bmp	930	0		0	0	235260	0		0	0	NULL	NULL	NULL	Low	run1	1	List2	A_T.wav	A_T	1	1	0	1	235110	150	1	582	235692
Exp1	1	Exp1-1-1	59.938	1.0.0.155	1	left	-1547642434	2.0.10.242	2.0.10.242	09-12-2019	2019-09-12 09:08:11	17:08:11	female	2.0.10.147	95	Red_S.bmp	1065	0		0	1	237346	0		0	0	NULL	NULL	NULL	Low	run1	1	List2	Catch.wav	V_T	1	1	1	1	237195	151	1	569	237764
Exp1	1	Exp1-1-1	59.938	1.0.0.155	1	left	-1547642434	2.0.10.242	2.0.10.242	09-12-2019	2019-09-12 09:08:11	17:08:11	female	2.0.10.147	96	Red_C.bmp	1595	0		0	1	239565	0		0	0	NULL	NULL	NULL	Low	run1	1	List2	Catch.wav	V_T	1	1	1	1	239414	151	1	567	239981
Exp1	1	Exp1-1-1	59.938	1.0.0.155	1	left	-1547642434	2.0.10.242	2.0.10.242	09-12-2019	2019-09-12 09:08:11	17:08:11	female	2.0.10.147	97	Catch.bmp	1074	0		1	0	242317	0		0	0	NULL	NULL	NULL	Low	run1		List2	A_S.wav	A_S	0		1	1	242167	150		0	0
Exp1	1	Exp1-1-1	59.938	1.0.0.155	1	left	-1547642434	2.0.10.242	2.0.10.242	09-12-2019	2019-09-12 09:08:11	17:08:11	female	2.0.10.147	98	Catch.bmp	1299	0		0	0	244603	0		0	0	NULL	NULL	NULL	Low	run1		List2	A_S.wav	A_S	0		0	1	244453	150		0	0
Exp1	1	Exp1-1-1	59.938	1.0.0.155	1	left	-1547642434	2.0.10.242	2.0.10.242	09-12-2019	2019-09-12 09:08:11	17:08:11	female	2.0.10.147	99	Blue_S.bmp	1569	0		0	0	247106	0		0	0	NULL	NULL	NULL	Low	run1		List2	Catch.wav	V_S	0		1	1	246956	150		0	0
Exp1	1	Exp1-1-1	59.938	1.0.0.155	1	left	-1547642434	2.0.10.242	2.0.10.242	09-12-2019	2019-09-12 09:08:11	17:08:11	female	2.0.10.147	100	Blue_C_2.bmp	1060	0		0	0	249875	0		0	0	NULL	NULL	NULL	Low	run1		List2	Catch.wav	V_S	0		0	1	249725	150		0	0
Exp1	1	Exp1-1-1	59.938	1.0.0.155	1	left	-1547642434	2.0.10.242	2.0.10.242	09-12-2019	2019-09-12 09:08:11	17:08:11	female	2.0.10.147	101	Blue_S.bmp	850	0		0	0	252161	0		0	0	NULL	NULL	NULL	Low	run1		List2	A_S.wav	AV_S	0		1	1	252011	150		0	0
Exp1	1	Exp1-1-1	59.938	1.0.0.155	1	left	-1547642434	2.0.10.242	2.0.10.242	09-12-2019	2019-09-12 09:08:11	17:08:11	female	2.0.10.147	102	Blue_C.bmp	1370	0		0	0	254230	0		0	0	NULL	NULL	NULL	Low	run1		List2	A_S.wav	AV_S	0		0	1	254080	150		0	0
Exp1	1	Exp1-1-1	59.938	1.0.0.155	1	left	-1547642434	2.0.10.242	2.0.10.242	09-12-2019	2019-09-12 09:08:11	17:08:11	female	2.0.10.147	103	Red_C_2.bmp	1021	0		0	0	256816	0		0	0	NULL	NULL	NULL	Low	run1	1	List2	Catch.wav	V_T	1	1	1	1	256666	150	1	410	257076
Exp1	1	Exp1-1-1	59.938	1.0.0.155	1	left	-1547642434	2.0.10.242	2.0.10.242	09-12-2019	2019-09-12 09:08:11	17:08:11	female	2.0.10.147	104	Red_S_2.bmp	1219	0		0	0	258985	0		0	0	NULL	NULL	NULL	Low	run1	1	List2	A_T.wav	AV_T	1	1	1	1	258835	150	1	723	259558
Exp1	1	Exp1-1-1	59.938	1.0.0.155	1	left	-1547642434	2.0.10.242	2.0.10.242	09-12-2019	2019-09-12 09:08:11	17:08:11	female	2.0.10.147	105	Red_S_2.bmp	901	0		0	0	261354	0		0	0	NULL	NULL	NULL	Low	run1	1	List2	A_T.wav	AV_T	1	1	0	1	261204	150	1	648	261852
Exp1	1	Exp1-1-1	59.938	1.0.0.155	1	left	-1547642434	2.0.10.242	2.0.10.242	09-12-2019	2019-09-12 09:08:11	17:08:11	female	2.0.10.147	106	Blue_C.bmp	1057	0		0	0	263406	0		0	0	NULL	NULL	NULL	Low	run1		List2	A_S.wav	AV_S	0		0	1	263256	150		0	0
Exp1	1	Exp1-1-1	59.938	1.0.0.155	1	left	-1547642434	2.0.10.242	2.0.10.242	09-12-2019	2019-09-12 09:08:11	17:08:11	female	2.0.10.147	107	Catch.bmp	1344	0		0	0	265675	0		0	0	NULL	NULL	NULL	Low	run1	1	List2	A_T.wav	A_T	1	1	0	1	265525	150	1	567	266092
Exp1	1	Exp1-1-1	59.938	1.0.0.155	1	left	-1547642434	2.0.10.242	2.0.10.242	09-12-2019	2019-09-12 09:08:11	17:08:11	female	2.0.10.147	108	Red_S.bmp	998	0		0	0	268178	0		0	0	NULL	NULL	NULL	Low	run1	1	List2	Catch.wav	V_T	1	1	1	1	268028	150	1	472	268500
Exp1	1	Exp1-1-1	59.938	1.0.0.155	1	left	-1547642434	2.0.10.242	2.0.10.242	09-12-2019	2019-09-12 09:08:11	17:08:11	female	2.0.10.147	109	Red_S.bmp	985	0		0	0	270330	0		0	0	NULL	NULL	NULL	Low	run1	1	List2	A_T.wav	AV_T	1	1	1	1	270180	150	1	608	270788
Exp1	1	Exp1-1-1	59.938	1.0.0.155	1	left	-1547642434	2.0.10.242	2.0.10.242	09-12-2019	2019-09-12 09:08:11	17:08:11	female	2.0.10.147	110	Blue_C_2.bmp	866	0		0	0	272466	0		0	0	NULL	NULL	NULL	Low	run1		List2	A_S.wav	AV_S	0		0	1	272316	150		0	0
Exp1	1	Exp1-1-1	59.938	1.0.0.155	1	left	-1547642434	2.0.10.242	2.0.10.242	09-12-2019	2019-09-12 09:08:11	17:08:11	female	2.0.10.147	111	Red_C.bmp	859	0		0	0	274551	0		0	0	NULL	NULL	NULL	Low	run1	1	List2	A_T.wav	AV_T	1	1	0	1	274401	150	1	579	274980
Exp1	1	Exp1-1-1	59.938	1.0.0.155	1	left	-1547642434	2.0.10.242	2.0.10.242	09-12-2019	2019-09-12 09:08:11	17:08:11	female	2.0.10.147	112	Catch.bmp	1044	0		0	0	276570	0		0	0	NULL	NULL	NULL	Low	run1		List2	A_S.wav	A_S	0		0	1	276420	150		0	0
Exp1	1	Exp1-1-1	59.938	1.0.0.155	1	left	-1547642434	2.0.10.242	2.0.10.242	09-12-2019	2019-09-12 09:08:11	17:08:11	female	2.0.10.147	113	Red_C_2.bmp	1180	0		0	1	278823	0		0	0	NULL	NULL	NULL	Low	run1	1	List2	Catch.wav	V_T	1	1	1	1	278672	151	1	597	279269
Exp1	1	Exp1-1-1	59.938	1.0.0.155	1	left	-1547642434	2.0.10.242	2.0.10.242	09-12-2019	2019-09-12 09:08:11	17:08:11	female	2.0.10.147	114	Blue_C_2.bmp	1045	0		0	0	281158	0		0	0	NULL	NULL	NULL	Low	run1		List2	Catch.wav	V_S	0		0	1	281008	150		0	0
Exp1	1	Exp1-1-1	59.938	1.0.0.155	1	left	-1547642434	2.0.10.242	2.0.10.242	09-12-2019	2019-09-12 09:08:11	17:08:11	female	2.0.10.147	115	Red_C_2.bmp	852	0		0	0	283411	0		0	0	NULL	NULL	NULL	Low	run1	1	List2	A_T.wav	AV_T	1	1	1	2	283261	150	1	383	283644
Exp1	1	Exp1-1-1	59.938	1.0.0.155	1	left	-1547642434	2.0.10.242	2.0.10.242	09-12-2019	2019-09-12 09:08:11	17:08:11	female	2.0.10.147	116	Catch.bmp	1268	0		0	0	285413	0		0	0	NULL	NULL	NULL	Low	run1	1	List2	A_T.wav	A_T	1	1	0	1	285263	150	1	725	285988
Exp1	1	Exp1-1-1	59.938	1.0.0.155	1	left	-1547642434	2.0.10.242	2.0.10.242	09-12-2019	2019-09-12 09:08:11	17:08:11	female	2.0.10.147	117	Blue_S_2.bmp	880	0		0	0	287832	0		0	0	NULL	NULL	NULL	Low	run1		List2	Catch.wav	V_S	0		1	1	287682	150		0	0
Exp1	1	Exp1-1-1	59.938	1.0.0.155	1	left	-1547642434	2.0.10.242	2.0.10.242	09-12-2019	2019-09-12 09:08:11	17:08:11	female	2.0.10.147	118	Blue_S_2.bmp	1113	0		0	0	289934	0		0	0	NULL	NULL	NULL	Low	run1		List2	Catch.wav	V_S	0		0	1	289784	150		0	0
Exp1	1	Exp1-1-1	59.938	1.0.0.155	1	left	-1547642434	2.0.10.242	2.0.10.242	09-12-2019	2019-09-12 09:08:11	17:08:11	female	2.0.10.147	119	Red_C_2.bmp	1544	0		0	0	292270	0		0	0	NULL	NULL	NULL	Low	run1	1	List2	A_T.wav	AV_T	1	1	1	1	292120	150	1	605	292725
Exp1	1	Exp1-1-1	59.938	1.0.0.155	1	left	-1547642434	2.0.10.242	2.0.10.242	09-12-2019	2019-09-12 09:08:11	17:08:11	female	2.0.10.147	120	Catch.bmp	1537	0		0	0	294973	0		0	0	NULL	NULL	NULL	Low	run1	1	List2	A_T.wav	A_T	1	1	0	1	294823	150	1	629	295452
Exp1	1	Exp1-1-1	59.938	1.0.0.155	1	left	-1547642434	2.0.10.242	2.0.10.242	09-12-2019	2019-09-12 09:08:11	17:08:11	female	2.0.10.147	121	Red_C_2.bmp	1198	0		0	0	297659	0		0	0	NULL	NULL	NULL	Low	run1	1	List2	A_T.wav	AV_T	1	1	0	1	297509	150	1	704	298213
Exp1	1	Exp1-1-1	59.938	1.0.0.155	1	left	-1547642434	2.0.10.242	2.0.10.242	09-12-2019	2019-09-12 09:08:11	17:08:11	female	2.0.10.147	122	Red_C.bmp	1139	0		0	1	300012	0		0	0	NULL	NULL	NULL	Low	run1	1	List2	A_T.wav	AV_T	1	1	0	1	299861	151	1	600	300461
Exp1	1	Exp1-1-1	59.938	1.0.0.155	1	left	-1547642434	2.0.10.242	2.0.10.242	09-12-2019	2019-09-12 09:08:11	17:08:11	female	2.0.10.147	123	Red_C_2.bmp	860	0		0	0	302314	0		0	0	NULL	NULL	NULL	Low	run1	1	List2	A_T.wav	AV_T	1	1	0	1	302164	150	1	551	302715
Exp1	1	Exp1-1-1	59.938	1.0.0.155	1	left	-1547642434	2.0.10.242	2.0.10.242	09-12-2019	2019-09-12 09:08:11	17:08:11	female	2.0.10.147	124	Blue_C_2.bmp	1585	0		0	0	304333	0		0	0	NULL	NULL	NULL	Low	run1		List2	A_S.wav	AV_S	0		0	2	304183	150		0	0
Exp1	1	Exp1-1-1	59.938	1.0.0.155	1	left	-1547642434	2.0.10.242	2.0.10.242	09-12-2019	2019-09-12 09:08:11	17:08:11	female	2.0.10.147	125	Red_C.bmp	974	0		0	0	307136	0		0	0	NULL	NULL	NULL	Low	run1	1	List2	Catch.wav	V_T	1	1	0	2	306986	150	1	635	307621
Exp1	1	Exp1-1-1	59.938	1.0.0.155	1	left	-1547642434	2.0.10.242	2.0.10.242	09-12-2019	2019-09-12 09:08:11	17:08:11	female	2.0.10.147	126	Red_C_2.bmp	1475	0		0	0	309271	0		0	0	NULL	NULL	NULL	Low	run1	1	List2	A_T.wav	AV_T	1	1	1	1	309121	150	1	610	309731
Exp1	1	Exp1-1-1	59.938	1.0.0.155	1	left	-1547642434	2.0.10.242	2.0.10.242	09-12-2019	2019-09-12 09:08:11	17:08:11	female	2.0.10.147	127	Blue_S.bmp	812	0		0	0	311907	0		0	0	NULL	NULL	NULL	Low	run1		List2	A_S.wav	AV_S	0		0	1	311757	150		0	0
Exp1	1	Exp1-1-1	59.938	1.0.0.155	1	left	-1547642434	2.0.10.242	2.0.10.242	09-12-2019	2019-09-12 09:08:11	17:08:11	female	2.0.10.147	128	Catch.bmp	1545	0		0	0	313926	0		0	0	NULL	NULL	NULL	Low	run1		List2	A_S.wav	A_S	0		0	1	313776	150		0	0
Exp1	1	Exp1-1-1	59.938	1.0.0.155	1	left	-1547642434	2.0.10.242	2.0.10.242	09-12-2019	2019-09-12 09:08:11	17:08:11	female	2.0.10.147	129	Blue_C.bmp	1263	0		0	0	316679	0		0	0	NULL	NULL	NULL	Low	run1		List2	A_S.wav	AV_S	0		0	1	316529	150		0	0
Exp1	1	Exp1-1-1	59.938	1.0.0.155	1	left	-1547642434	2.0.10.242	2.0.10.242	09-12-2019	2019-09-12 09:08:11	17:08:11	female	2.0.10.147	130	Blue_S.bmp	887	0		0	0	319148	0		0	0	NULL	NULL	NULL	Low	run1		List2	A_S.wav	AV_S	0		0	1	318998	150		0	0
Exp1	1	Exp1-1-1	59.938	1.0.0.155	1	left	-1547642434	2.0.10.242	2.0.10.242	09-12-2019	2019-09-12 09:08:11	17:08:11	female	2.0.10.147	131	Red_S.bmp	1470	0		0	0	321267	0		0	0	NULL	NULL	NULL	Low	run1	1	List2	Catch.wav	V_T	1	1	1	1	321117	150	1	430	321547
Exp1	1	Exp1-1-1	59.938	1.0.0.155	1	left	-1547642434	2.0.10.242	2.0.10.242	09-12-2019	2019-09-12 09:08:11	17:08:11	female	2.0.10.147	132	Catch.bmp	1020	0		0	1	323887	0		0	0	NULL	NULL	NULL	Low	run1	1	List2	A_T.wav	A_T	1	1	1	1	323736	151	1	667	324403
Exp1	1	Exp1-1-1	59.938	1.0.0.155	1	left	-1547642434	2.0.10.242	2.0.10.242	09-12-2019	2019-09-12 09:08:11	17:08:11	female	2.0.10.147	133	Red_S_2.bmp	1475	0		0	1	326056	0		0	0	NULL	NULL	NULL	Low	run1	1	List2	Catch.wav	V_T	1	1	1	1	325905	151	1	491	326396
Exp1	1	Exp1-1-1	59.938	1.0.0.155	1	left	-1547642434	2.0.10.242	2.0.10.242	09-12-2019	2019-09-12 09:08:11	17:08:11	female	2.0.10.147	134	Catch.bmp	1507	0		0	0	328692	0		0	0	NULL	NULL	NULL	Low	run1	1	List2	A_T.wav	A_T	1	1	1	2	328542	150	1	607	329149
Exp1	1	Exp1-1-1	59.938	1.0.0.155	1	left	-1547642434	2.0.10.242	2.0.10.242	09-12-2019	2019-09-12 09:08:11	17:08:11	female	2.0.10.147	135	Red_C.bmp	983	0		0	0	331361	0		0	0	NULL	NULL	NULL	Low	run1	1	List2	Catch.wav	V_T	1	1	1	1	331211	150	1	432	331643
Exp1	1	Exp1-1-1	59.938	1.0.0.155	1	left	-1547642434	2.0.10.242	2.0.10.242	09-12-2019	2019-09-12 09:08:11	17:08:11	female	2.0.10.147	136	Red_C.bmp	1586	0		0	0	333497	0		0	0	NULL	NULL	NULL	Low	run1	1	List2	A_T.wav	AV_T	1	1	0	1	333347	150	1	600	333947
Exp1	1	Exp1-1-1	59.938	1.0.0.155	1	left	-1547642434	2.0.10.242	2.0.10.242	09-12-2019	2019-09-12 09:08:11	17:08:11	female	2.0.10.147	137	Catch.bmp	827	0		0	0	336233	0		0	0	NULL	NULL	NULL	Low	run1	1	List2	A_T.wav	A_T	1	1	0	1	336083	150	1	584	336667
Exp1	1	Exp1-1-1	59.938	1.0.0.155	1	left	-1547642434	2.0.10.242	2.0.10.242	09-12-2019	2019-09-12 09:08:11	17:08:11	female	2.0.10.147	138	Red_C.bmp	1317	0		0	0	338218	0		0	0	NULL	NULL	NULL	Low	run1	1	List2	A_T.wav	AV_T	1	1	0	1	338068	150	1	583	338651
Exp1	1	Exp1-1-1	59.938	1.0.0.155	1	left	-1547642434	2.0.10.242	2.0.10.242	09-12-2019	2019-09-12 09:08:11	17:08:11	female	2.0.10.147	139	Red_C_2.bmp	1211	0		0	1	340688	0		0	0	NULL	NULL	NULL	Low	run1	1	List2	Catch.wav	V_T	1	1	1	1	340537	151	1	388	340925
Exp1	1	Exp1-1-1	59.938	1.0.0.155	1	left	-1547642434	2.0.10.242	2.0.10.242	09-12-2019	2019-09-12 09:08:11	17:08:11	female	2.0.10.147	140	Catch.bmp	985	0		0	0	343057	0		0	0	NULL	NULL	NULL	Low	run1	1	List2	A_T.wav	A_T	1	1	1	1	342907	150	1	544	343451
Exp1	1	Exp1-1-1	59.938	1.0.0.155	1	left	-1547642434	2.0.10.242	2.0.10.242	09-12-2019	2019-09-12 09:08:11	17:08:11	female	2.0.10.147	141	Red_C.bmp	1331	0		0	0	345192	1335		0	0	NULL	NULL	NULL	Low	run1	1	List2	Catch.wav	V_T	1	1	1	1	345042	150	1	401	345443
Exp1	1	Exp1-1-1	59.938	1.0.0.155	1	left	-1547642434	2.0.10.242	2.0.10.242	09-12-2019	2019-09-12 09:08:11	17:08:11	female	2.0.10.147	142	Catch.bmp	979	0		0	0	374707	0		0	0	NULL	NULL	NULL	Low	run1		List2	A_S.wav	A_S	0		0	2	374557	150		0	0
Exp1	1	Exp1-1-1	59.938	1.0.0.155	1	left	-1547642434	2.0.10.242	2.0.10.242	09-12-2019	2019-09-12 09:08:11	17:08:11	female	2.0.10.147	143	Blue_S.bmp	976	0		0	0	376892	0		0	0	NULL	NULL	NULL	Low	run1		List2	Catch.wav	V_S	0		1	1	376742	150		0	0
Exp1	1	Exp1-1-1	59.938	1.0.0.155	1	left	-1547642434	2.0.10.242	2.0.10.242	09-12-2019	2019-09-12 09:08:11	17:08:11	female	2.0.10.147	144	Blue_C_2.bmp	1032	0		0	0	379078	0		0	0	NULL	NULL	NULL	Low	run1		List2	A_S.wav	AV_S	0		1	1	378928	150		0	0
Exp1	1	Exp1-1-1	59.938	1.0.0.155	1	left	-1547642434	2.0.10.242	2.0.10.242	09-12-2019	2019-09-12 09:08:11	17:08:11	female	2.0.10.147	145	Red_S.bmp	908	0		0	0	381347	0		0	0	NULL	NULL	NULL	Low	run1	1	List2	A_T.wav	AV_T	1	1	0	1	381197	150	1	479	381676
Exp1	1	Exp1-1-1	59.938	1.0.0.155	1	left	-1547642434	2.0.10.242	2.0.10.242	09-12-2019	2019-09-12 09:08:11	17:08:11	female	2.0.10.147	146	Red_S.bmp	1334	0		0	0	383416	0		0	0	NULL	NULL	NULL	Low	run1	1	List2	Catch.wav	V_T	1	1	1	1	383266	150	1	418	383684
Exp1	1	Exp1-1-1	59.938	1.0.0.155	1	left	-1547642434	2.0.10.242	2.0.10.242	09-12-2019	2019-09-12 09:08:11	17:08:11	female	2.0.10.147	147	Red_S.bmp	1013	0		0	0	385902	0		0	0	NULL	NULL	NULL	Low	run1	1	List2	A_T.wav	AV_T	1	1	1	1	385752	150	1	394	386146
Exp1	1	Exp1-1-1	59.938	1.0.0.155	1	left	-1547642434	2.0.10.242	2.0.10.242	09-12-2019	2019-09-12 09:08:11	17:08:11	female	2.0.10.147	148	Catch.bmp	1334	0		0	0	388071	0		0	0	NULL	NULL	NULL	Low	run1	1	List2	A_T.wav	A_T	1	1	0	1	387921	150	1	497	388418
Exp1	1	Exp1-1-1	59.938	1.0.0.155	1	left	-1547642434	2.0.10.242	2.0.10.242	09-12-2019	2019-09-12 09:08:11	17:08:11	female	2.0.10.147	149	Catch.bmp	1514	0		0	0	390557	0		0	0	NULL	NULL	NULL	Low	run1	1	List2	A_T.wav	A_T	1	1	0	1	390407	150	1	419	390826
Exp1	1	Exp1-1-1	59.938	1.0.0.155	1	left	-1547642434	2.0.10.242	2.0.10.242	09-12-2019	2019-09-12 09:08:11	17:08:11	female	2.0.10.147	150	Catch.bmp	1413	0		0	0	393226	0		0	0	NULL	NULL	NULL	Low	run1	1	List2	A_T.wav	A_T	1	1	0	1	393076	150	1	438	393514
Exp1	1	Exp1-1-1	59.938	1.0.0.155	1	left	-1547642434	2.0.10.242	2.0.10.242	09-12-2019	2019-09-12 09:08:11	17:08:11	female	2.0.10.147	151	Red_C.bmp	1353	0		0	1	395796	0		0	0	NULL	NULL	NULL	Low	run1	1	List2	Catch.wav	V_T	1	1	1	1	395645	151	1	485	396130
Exp1	1	Exp1-1-1	59.938	1.0.0.155	1	left	-1547642434	2.0.10.242	2.0.10.242	09-12-2019	2019-09-12 09:08:11	17:08:11	female	2.0.10.147	152	Blue_S.bmp	991	0		0	0	398298	0		0	0	NULL	NULL	NULL	Low	run1		List2	A_S.wav	AV_S	0		1	1	398148	150		0	0
Exp1	1	Exp1-1-1	59.938	1.0.0.155	1	left	-1547642434	2.0.10.242	2.0.10.242	09-12-2019	2019-09-12 09:08:11	17:08:11	female	2.0.10.147	153	Red_C.bmp	996	0		1	0	400500	0		0	0	NULL	NULL	NULL	Low	run1	1	List2	Catch.wav	V_T	1	1	1	1	400350	150	1	364	400714
Exp1	1	Exp1-1-1	59.938	1.0.0.155	1	left	-1547642434	2.0.10.242	2.0.10.242	09-12-2019	2019-09-12 09:08:11	17:08:11	female	2.0.10.147	154	Catch.bmp	1437	0		0	0	402653	0		0	0	NULL	NULL	NULL	Low	run1	1	List2	A_T.wav	A_T	1	1	0	1	402503	150	1	383	402886
Exp1	1	Exp1-1-1	59.938	1.0.0.155	1	left	-1547642434	2.0.10.242	2.0.10.242	09-12-2019	2019-09-12 09:08:11	17:08:11	female	2.0.10.147	155	Catch.bmp	1043	0		0	0	405239	0		0	0	NULL	NULL	NULL	Low	run1	1	List2	A_T.wav	A_T	1	1	0	1	405089	150	1	406	405495
Exp1	1	Exp1-1-1	59.938	1.0.0.155	1	left	-1547642434	2.0.10.242	2.0.10.242	09-12-2019	2019-09-12 09:08:11	17:08:11	female	2.0.10.147	156	Red_S.bmp	1434	0		0	0	407441	0		0	0	NULL	NULL	NULL	Low	run1	1	List2	A_T.wav	AV_T	1	1	0	1	407291	150	1	383	407674
Exp1	1	Exp1-1-1	59.938	1.0.0.155	1	left	-1547642434	2.0.10.242	2.0.10.242	09-12-2019	2019-09-12 09:08:11	17:08:11	female	2.0.10.147	157	Catch.bmp	1425	0		0	0	410027	0		0	0	NULL	NULL	NULL	Low	run1		List2	A_S.wav	A_S	0		0	1	409877	150		0	0
Exp1	1	Exp1-1-1	59.938	1.0.0.155	1	left	-1547642434	2.0.10.242	2.0.10.242	09-12-2019	2019-09-12 09:08:11	17:08:11	female	2.0.10.147	158	Catch.bmp	1043	0		0	0	412663	0		0	0	NULL	NULL	NULL	Low	run1	1	List2	A_T.wav	A_T	1	1	0	1	412513	150	1	481	412994
Exp1	1	Exp1-1-1	59.938	1.0.0.155	1	left	-1547642434	2.0.10.242	2.0.10.242	09-12-2019	2019-09-12 09:08:11	17:08:11	female	2.0.10.147	159	Red_C_2.bmp	926	0		0	1	414866	0		0	0	NULL	NULL	NULL	Low	run1	1	List2	Catch.wav	V_T	1	1	1	1	414715	151	1	500	415215
Exp1	1	Exp1-1-1	59.938	1.0.0.155	1	left	-1547642434	2.0.10.242	2.0.10.242	09-12-2019	2019-09-12 09:08:11	17:08:11	female	2.0.10.147	160	Red_S_2.bmp	1480	0		0	0	416951	0		0	0	NULL	NULL	NULL	Low	run1	1	List2	A_T.wav	AV_T	1	1	1	1	416801	150	1	509	417310
Exp1	1	Exp1-1-1	59.938	1.0.0.155	1	left	-1547642434	2.0.10.242	2.0.10.242	09-12-2019	2019-09-12 09:08:11	17:08:11	female	2.0.10.147	161	Blue_C.bmp	896	0		0	0	419587	0		0	0	NULL	NULL	NULL	Low	Run1		List2	Catch.wav	V_S	0		1	1	419437	150		0	0
Exp1	1	Exp1-1-1	59.938	1.0.0.155	1	left	-1547642434	2.0.10.242	2.0.10.242	09-12-2019	2019-09-12 09:08:11	17:08:11	female	2.0.10.147	162	Catch.bmp	981	0		0	0	421689	0		0	0	NULL	NULL	NULL	Low	run1	1	List2	A_T.wav	A_T	1	1	1	1	421539	150	1	567	422106
Exp1	1	Exp1-1-1	59.938	1.0.0.155	1	left	-1547642434	2.0.10.242	2.0.10.242	09-12-2019	2019-09-12 09:08:11	17:08:11	female	2.0.10.147	163	Catch.bmp	1112	0		0	0	423825	0		0	0	NULL	NULL	NULL	Low	run1	1	List2	A_T.wav	A_T	1	1	0	1	423675	150	1	527	424202
Exp1	1	Exp1-1-1	59.938	1.0.0.155	1	left	-1547642434	2.0.10.242	2.0.10.242	09-12-2019	2019-09-12 09:08:11	17:08:11	female	2.0.10.147	164	Red_S_2.bmp	889	0		0	0	426094	0		0	0	NULL	NULL	NULL	Low	run1	1	List2	Catch.wav	V_T	1	1	1	1	425944	150	1	458	426402
Exp1	1	Exp1-1-1	59.938	1.0.0.155	1	left	-1547642434	2.0.10.242	2.0.10.242	09-12-2019	2019-09-12 09:08:11	17:08:11	female	2.0.10.147	165	Catch.bmp	1020	0		0	0	428146	0		0	0	NULL	NULL	NULL	Low	run1	1	List2	A_T.wav	A_T	1	1	1	1	427996	150	1	598	428594
Exp1	1	Exp1-1-1	59.938	1.0.0.155	1	left	-1547642434	2.0.10.242	2.0.10.242	09-12-2019	2019-09-12 09:08:11	17:08:11	female	2.0.10.147	166	Catch.bmp	1590	0		0	0	430315	0		0	0	NULL	NULL	NULL	Low	run1		List2	A_S.wav	A_S	0		0	1	430165	150		0	0
Exp1	1	Exp1-1-1	59.938	1.0.0.155	1	left	-1547642434	2.0.10.242	2.0.10.242	09-12-2019	2019-09-12 09:08:11	17:08:11	female	2.0.10.147	167	Red_C.bmp	1390	0		0	0	433118	0		0	0	NULL	NULL	NULL	Low	run1	1	List2	Catch.wav	V_T	1	1	1	1	432968	150	1	503	433471
Exp1	1	Exp1-1-1	59.938	1.0.0.155	1	left	-1547642434	2.0.10.242	2.0.10.242	09-12-2019	2019-09-12 09:08:11	17:08:11	female	2.0.10.147	168	Red_S.bmp	1346	0		0	0	435671	0		0	0	NULL	NULL	NULL	Low	run1	1	List2	A_T.wav	AV_T	1	1	1	1	435521	150	1	553	436074
Exp1	1	Exp1-1-1	59.938	1.0.0.155	1	left	-1547642434	2.0.10.242	2.0.10.242	09-12-2019	2019-09-12 09:08:11	17:08:11	female	2.0.10.147	169	Catch.bmp	992	0		1	0	438173	0		0	0	NULL	NULL	NULL	Low	run1	1	List2	A_T.wav	A_T	1	1	0	1	438023	150	1	539	438562
Exp1	1	Exp1-1-1	59.938	1.0.0.155	1	left	-1547642434	2.0.10.242	2.0.10.242	09-12-2019	2019-09-12 09:08:11	17:08:11	female	2.0.10.147	170	Catch.bmp	1011	0		0	0	440326	0		0	0	NULL	NULL	NULL	Low	run1		List2	A_S.wav	A_S	0		0	2	440176	150		0	0
Exp1	1	Exp1-1-1	59.938	1.0.0.155	1	left	-1547642434	2.0.10.242	2.0.10.242	09-12-2019	2019-09-12 09:08:11	17:08:11	female	2.0.10.147	171	Blue_C.bmp	1452	0		0	0	442545	0		0	0	NULL	NULL	NULL	Low	Run1		List2	Catch.wav	V_S	0		0	2	442395	150		0	0
Exp1	1	Exp1-1-1	59.938	1.0.0.155	1	left	-1547642434	2.0.10.242	2.0.10.242	09-12-2019	2019-09-12 09:08:11	17:08:11	female	2.0.10.147	172	Blue_C_2.bmp	1221	0		0	0	445214	0		0	0	NULL	NULL	NULL	Low	run1		List2	Catch.wav	V_S	0		0	1	445064	150		0	0
Exp1	1	Exp1-1-1	59.938	1.0.0.155	1	left	-1547642434	2.0.10.242	2.0.10.242	09-12-2019	2019-09-12 09:08:11	17:08:11	female	2.0.10.147	173	Red_S.bmp	1216	0		0	0	447650	0		0	0	NULL	NULL	NULL	Low	run1	1	List2	Catch.wav	V_T	1	1	0	1	447500	150	1	374	447874
Exp1	1	Exp1-1-1	59.938	1.0.0.155	1	left	-1547642434	2.0.10.242	2.0.10.242	09-12-2019	2019-09-12 09:08:11	17:08:11	female	2.0.10.147	174	Red_S_2.bmp	1207	0		0	0	450019	0		0	0	NULL	NULL	NULL	Low	run1	1	List2	A_T.wav	AV_T	1	1	1	1	449869	150	1	533	450402
Exp1	1	Exp1-1-1	59.938	1.0.0.155	1	left	-1547642434	2.0.10.242	2.0.10.242	09-12-2019	2019-09-12 09:08:11	17:08:11	female	2.0.10.147	175	Red_C.bmp	1207	0		0	0	452388	0		0	0	NULL	NULL	NULL	Low	run1	1	List2	Catch.wav	V_T	1	1	1	1	452238	150	1	420	452658
Exp1	1	Exp1-1-1	59.938	1.0.0.155	1	left	-1547642434	2.0.10.242	2.0.10.242	09-12-2019	2019-09-12 09:08:11	17:08:11	female	2.0.10.147	176	Catch.bmp	1389	0		0	1	454758	0		0	0	NULL	NULL	NULL	Low	run1		List2	A_S.wav	A_S	0		1	1	454607	151		0	0
Exp1	1	Exp1-1-1	59.938	1.0.0.155	1	left	-1547642434	2.0.10.242	2.0.10.242	09-12-2019	2019-09-12 09:08:11	17:08:11	female	2.0.10.147	177	Catch.bmp	987	0		0	0	457377	0		0	0	NULL	NULL	NULL	Low	run1	1	List2	A_T.wav	A_T	1	1	0	1	457227	150	1	415	457642
Exp1	1	Exp1-1-1	59.938	1.0.0.155	1	left	-1547642434	2.0.10.242	2.0.10.242	09-12-2019	2019-09-12 09:08:11	17:08:11	female	2.0.10.147	178	Red_S_2.bmp	1461	0		0	1	459513	0		0	0	NULL	NULL	NULL	Low	run1	1	List2	A_T.wav	AV_T	1	1	1	1	459362	151	1	496	459858
Exp1	1	Exp1-1-1	59.938	1.0.0.155	1	left	-1547642434	2.0.10.242	2.0.10.242	09-12-2019	2019-09-12 09:08:11	17:08:11	female	2.0.10.147	179	Red_S.bmp	1025	0		0	0	462132	0		0	0	NULL	NULL	NULL	Low	run1	1	List2	Catch.wav	V_T	1	1	0	1	461982	150	1	480	462462
Exp1	1	Exp1-1-1	59.938	1.0.0.155	1	left	-1547642434	2.0.10.242	2.0.10.242	09-12-2019	2019-09-12 09:08:11	17:08:11	female	2.0.10.147	180	Red_C.bmp	1335	0		0	1	464318	0		0	0	NULL	NULL	NULL	Low	run1	1	List2	Catch.wav	V_T	1	1	1	1	464167	151	1	443	464610
Exp1	1	Exp1-1-1	59.938	1.0.0.155	1	left	-1547642434	2.0.10.242	2.0.10.242	09-12-2019	2019-09-12 09:08:11	17:08:11	female	2.0.10.147	181	Catch.bmp	1162	0		1	0	466803	0		0	0	NULL	NULL	NULL	Low	run1	1	List2	A_T.wav	A_T	1	1	1	1	466653	150	1	500	467153
Exp1	1	Exp1-1-1	59.938	1.0.0.155	1	left	-1547642434	2.0.10.242	2.0.10.242	09-12-2019	2019-09-12 09:08:11	17:08:11	female	2.0.10.147	182	Red_C_2.bmp	1361	0		0	1	469123	0		0	0	NULL	NULL	NULL	Low	run1	1	List2	Catch.wav	V_T	1	1	1	1	468972	151	1	406	469378
Exp1	1	Exp1-1-1	59.938	1.0.0.155	1	left	-1547642434	2.0.10.242	2.0.10.242	09-12-2019	2019-09-12 09:08:11	17:08:11	female	2.0.10.147	183	Red_S.bmp	1421	0		0	0	471642	0		0	0	NULL	NULL	NULL	Low	run1	1	List2	Catch.wav	V_T	1	1	0	1	471492	150	1	509	472001
Exp1	1	Exp1-1-1	59.938	1.0.0.155	1	left	-1547642434	2.0.10.242	2.0.10.242	09-12-2019	2019-09-12 09:08:11	17:08:11	female	2.0.10.147	184	Catch.bmp	906	0		0	0	474211	0		0	0	NULL	NULL	NULL	Low	run1	1	List2	A_T.wav	A_T	1	1	1	1	474061	150	1	540	474601
Exp1	1	Exp1-1-1	59.938	1.0.0.155	1	left	-1547642434	2.0.10.242	2.0.10.242	09-12-2019	2019-09-12 09:08:11	17:08:11	female	2.0.10.147	185	Blue_C.bmp	1517	0		0	0	476280	0		0	0	NULL	NULL	NULL	Low	Run1		List2	Catch.wav	V_S	0		1	1	476130	150		0	0
Exp1	1	Exp1-1-1	59.938	1.0.0.155	1	left	-1547642434	2.0.10.242	2.0.10.242	09-12-2019	2019-09-12 09:08:11	17:08:11	female	2.0.10.147	186	Blue_C_2.bmp	1187	0		0	0	479016	0		0	0	NULL	NULL	NULL	Low	run1		List2	Catch.wav	V_S	0		0	1	478866	150		0	0
Exp1	1	Exp1-1-1	59.938	1.0.0.155	1	left	-1547642434	2.0.10.242	2.0.10.242	09-12-2019	2019-09-12 09:08:11	17:08:11	female	2.0.10.147	187	Catch.bmp	936	0		0	0	481419	0		0	0	NULL	NULL	NULL	Low	run1		List2	A_S.wav	A_S	0		1	1	481269	150		0	0
Exp1	1	Exp1-1-1	59.938	1.0.0.155	1	left	-1547642434	2.0.10.242	2.0.10.242	09-12-2019	2019-09-12 09:08:11	17:08:11	female	2.0.10.147	188	Red_S.bmp	1323	0		1	0	483554	0		0	0	NULL	NULL	NULL	Low	run1	1	List2	A_T.wav	AV_T	1	1	0	1	483404	150	1	565	483969
Exp1	1	Exp1-1-1	59.938	1.0.0.155	1	left	-1547642434	2.0.10.242	2.0.10.242	09-12-2019	2019-09-12 09:08:11	17:08:11	female	2.0.10.147	189	Blue_S_2.bmp	1546	0		0	0	486024	0		0	0	NULL	NULL	NULL	Low	run1		List2	Catch.wav	V_S	0		1	1	485874	150		0	0
Exp1	1	Exp1-1-1	59.938	1.0.0.155	1	left	-1547642434	2.0.10.242	2.0.10.242	09-12-2019	2019-09-12 09:08:11	17:08:11	female	2.0.10.147	190	Catch.bmp	856	0		0	0	488777	0		0	0	NULL	NULL	NULL	Low	run1	1	List2	A_T.wav	A_T	1	1	0	2	488627	150	1	582	489209
Exp1	1	Exp1-1-1	59.938	1.0.0.155	1	left	-1547642434	2.0.10.242	2.0.10.242	09-12-2019	2019-09-12 09:08:11	17:08:11	female	2.0.10.147	191	Red_C_2.bmp	1423	0		0	0	490795	0		0	0	NULL	NULL	NULL	Low	run1	1	List2	A_T.wav	AV_T	1	1	0	1	490645	150	1	560	491205
Exp1	1	Exp1-1-1	59.938	1.0.0.155	1	left	-1547642434	2.0.10.242	2.0.10.242	09-12-2019	2019-09-12 09:08:11	17:08:11	female	2.0.10.147	192	Red_C.bmp	914	0		0	0	493365	0		0	0	NULL	NULL	NULL	Low	run1	1	List2	Catch.wav	V_T	1	1	1	1	493215	150	1	362	493577
Exp1	1	Exp1-1-1	59.938	1.0.0.155	1	left	-1547642434	2.0.10.242	2.0.10.242	09-12-2019	2019-09-12 09:08:11	17:08:11	female	2.0.10.147	193	Catch.bmp	1558	0		0	1	495434	0		0	0	NULL	NULL	NULL	Low	run1	1	List2	A_T.wav	A_T	1	1	1	1	495283	151	1	534	495817
Exp1	1	Exp1-1-1	59.938	1.0.0.155	1	left	-1547642434	2.0.10.242	2.0.10.242	09-12-2019	2019-09-12 09:08:11	17:08:11	female	2.0.10.147	194	Red_S.bmp	1113	0		0	0	498153	0		0	0	NULL	NULL	NULL	Low	run1	1	List2	A_T.wav	AV_T	1	1	0	1	498003	150	1	518	498521
Exp1	1	Exp1-1-1	59.938	1.0.0.155	1	left	-1547642434	2.0.10.242	2.0.10.242	09-12-2019	2019-09-12 09:08:11	17:08:11	female	2.0.10.147	195	Catch.bmp	817	0		0	0	500422	0		0	0	NULL	NULL	NULL	Low	run1	1	List2	A_T.wav	A_T	1	1	0	1	500272	150	1	513	500785
Exp1	1	Exp1-1-1	59.938	1.0.0.155	1	left	-1547642434	2.0.10.242	2.0.10.242	09-12-2019	2019-09-12 09:08:11	17:08:11	female	2.0.10.147	196	Blue_C_2.bmp	1107	0		0	0	502391	0		0	0	NULL	NULL	NULL	Low	run1		List2	A_S.wav	AV_S	0		0	1	502241	150		0	0
Exp1	1	Exp1-1-1	59.938	1.0.0.155	1	left	-1547642434	2.0.10.242	2.0.10.242	09-12-2019	2019-09-12 09:08:11	17:08:11	female	2.0.10.147	197	Red_S_2.bmp	1502	0		0	0	504710	0		0	0	NULL	NULL	NULL	Low	run1	1	List2	Catch.wav	V_T	1	1	1	1	504560	150	1	489	505049
Exp1	1	Exp1-1-1	59.938	1.0.0.155	1	left	-1547642434	2.0.10.242	2.0.10.242	09-12-2019	2019-09-12 09:08:11	17:08:11	female	2.0.10.147	198	Red_C.bmp	960	0		0	0	507363	0		0	0	NULL	NULL	NULL	Low	run1	1	List2	A_T.wav	AV_T	1	1	1	1	507213	150	1	560	507773
Exp1	1	Exp1-1-1	59.938	1.0.0.155	1	left	-1547642434	2.0.10.242	2.0.10.242	09-12-2019	2019-09-12 09:08:11	17:08:11	female	2.0.10.147	199	Catch.bmp	1241	0		0	0	509482	0		0	0	NULL	NULL	NULL	Low	run1	1	List2	A_T.wav	A_T	1	1	0	1	509332	150	1	529	509861
Exp1	1	Exp1-1-1	59.938	1.0.0.155	1	left	-1547642434	2.0.10.242	2.0.10.242	09-12-2019	2019-09-12 09:08:11	17:08:11	female	2.0.10.147	200	Red_S_2.bmp	1180	0		0	0	511884	0		0	0	NULL	NULL	NULL	Low	run1	1	List2	Catch.wav	V_T	1	1	1	1	511734	150	1	443	512177
Exp1	1	Exp1-1-1	59.938	1.0.0.155	1	left	-1547642434	2.0.10.242	2.0.10.242	09-12-2019	2019-09-12 09:08:11	17:08:11	female	2.0.10.147	201	Red_S_2.bmp	1011	0		0	0	514220	0		0	0	NULL	NULL	NULL	Low	run1	1	List2	A_T.wav	AV_T	1	1	1	1	514070	150	1	539	514609
Exp1	1	Exp1-1-1	59.938	1.0.0.155	1	left	-1547642434	2.0.10.242	2.0.10.242	09-12-2019	2019-09-12 09:08:11	17:08:11	female	2.0.10.147	202	Red_C.bmp	1510	0		0	0	516389	0		0	0	NULL	NULL	NULL	Low	run1	1	List2	A_T.wav	AV_T	1	1	0	1	516239	150	1	474	516713
Exp1	1	Exp1-1-1	59.938	1.0.0.155	1	left	-1547642434	2.0.10.242	2.0.10.242	09-12-2019	2019-09-12 09:08:11	17:08:11	female	2.0.10.147	203	Blue_C.bmp	1394	0		1	0	519058	0		0	0	NULL	NULL	NULL	Low	run1		List2	A_S.wav	AV_S	0		1	1	518908	150		0	0
Exp1	1	Exp1-1-1	59.938	1.0.0.155	1	left	-1547642434	2.0.10.242	2.0.10.242	09-12-2019	2019-09-12 09:08:11	17:08:11	female	2.0.10.147	204	Catch.bmp	1453	0		0	0	521678	0		0	0	NULL	NULL	NULL	Low	run1	1	List2	A_T.wav	A_T	1	1	0	1	521528	150	1	545	522073
Exp1	1	Exp1-1-1	59.938	1.0.0.155	1	left	-1547642434	2.0.10.242	2.0.10.242	09-12-2019	2019-09-12 09:08:11	17:08:11	female	2.0.10.147	205	Catch.bmp	1135	0		0	1	524281	0		0	0	NULL	NULL	NULL	Low	run1	1	List2	A_T.wav	A_T	1	1	1	1	524130	151	1	535	524665
Exp1	1	Exp1-1-1	59.938	1.0.0.155	1	left	-1547642434	2.0.10.242	2.0.10.242	09-12-2019	2019-09-12 09:08:11	17:08:11	female	2.0.10.147	206	Red_C.bmp	875	0		0	0	526566	0		0	0	NULL	NULL	NULL	Low	run1	1	List2	A_T.wav	AV_T	1	1	0	1	526416	150	1	617	527033
Exp1	1	Exp1-1-1	59.938	1.0.0.155	1	left	-1547642434	2.0.10.242	2.0.10.242	09-12-2019	2019-09-12 09:08:11	17:08:11	female	2.0.10.147	207	Red_C_2.bmp	1339	0		0	0	528602	0		0	0	NULL	NULL	NULL	Low	run1	1	List2	Catch.wav	V_T	1	1	1	1	528452	150	1	413	528865
Exp1	1	Exp1-1-1	59.938	1.0.0.155	1	left	-1547642434	2.0.10.242	2.0.10.242	09-12-2019	2019-09-12 09:08:11	17:08:11	female	2.0.10.147	208	Red_S_2.bmp	887	0		0	0	531088	0		0	0	NULL	NULL	NULL	Low	run1	1	List2	Catch.wav	V_T	1	1	0	1	530938	150	1	375	531313
Exp1	1	Exp1-1-1	59.938	1.0.0.155	1	left	-1547642434	2.0.10.242	2.0.10.242	09-12-2019	2019-09-12 09:08:11	17:08:11	female	2.0.10.147	209	Red_C_2.bmp	893	0		0	0	533123	0		0	0	NULL	NULL	NULL	Low	run1	1	List2	A_T.wav	AV_T	1	1	1	1	532973	150	1	428	533401
Exp1	1	Exp1-1-1	59.938	1.0.0.155	1	left	-1547642434	2.0.10.242	2.0.10.242	09-12-2019	2019-09-12 09:08:11	17:08:11	female	2.0.10.147	210	Red_C.bmp	977	0		0	0	535175	0		0	0	NULL	NULL	NULL	Low	run1	1	List2	A_T.wav	AV_T	1	1	0	1	535025	150	1	528	535553
Exp1	1	Exp1-1-1	59.938	1.0.0.155	1	left	-1547642434	2.0.10.242	2.0.10.242	09-12-2019	2019-09-12 09:08:11	17:08:11	female	2.0.10.147	211	Catch.bmp	1095	0		0	0	537311	0		0	0	NULL	NULL	NULL	Low	run1	1	List2	A_T.wav	A_T	1	1	0	1	537161	150	1	528	537689
Exp1	1	Exp1-1-1	59.938	1.0.0.155	1	left	-1547642434	2.0.10.242	2.0.10.242	09-12-2019	2019-09-12 09:08:11	17:08:11	female	2.0.10.147	212	Red_C.bmp	1079	0		0	0	539563	0		0	0	NULL	NULL	NULL	Low	run1	1	List2	A_T.wav	AV_T	1	1	0	1	539413	150	1	540	539953
Exp1	1	Exp1-1-1	59.938	1.0.0.155	1	left	-1547642434	2.0.10.242	2.0.10.242	09-12-2019	2019-09-12 09:08:11	17:08:11	female	2.0.10.147	213	Catch.bmp	1100	0		0	0	541799	0		0	0	NULL	NULL	NULL	Low	run1	1	List2	A_T.wav	A_T	1	1	0	1	541649	150	1	528	542177
Exp1	1	Exp1-1-1	59.938	1.0.0.155	1	left	-1547642434	2.0.10.242	2.0.10.242	09-12-2019	2019-09-12 09:08:11	17:08:11	female	2.0.10.147	214	Catch.bmp	1216	0		1	0	544051	0		0	0	NULL	NULL	NULL	Low	run1	1	List2	A_T.wav	A_T	1	1	0	1	543901	150	1	556	544457
Exp1	1	Exp1-1-1	59.938	1.0.0.155	1	left	-1547642434	2.0.10.242	2.0.10.242	09-12-2019	2019-09-12 09:08:11	17:08:11	female	2.0.10.147	215	Red_S.bmp	902	0		0	1	546421	0		0	0	NULL	NULL	NULL	Low	run1	1	List2	Catch.wav	V_T	1	1	2	1	546270	151	1	463	546733
Exp1	1	Exp1-1-1	59.938	1.0.0.155	1	left	-1547642434	2.0.10.242	2.0.10.242	09-12-2019	2019-09-12 09:08:11	17:08:11	female	2.0.10.147	216	Red_S.bmp	964	0		0	0	548473	0		0	0	NULL	NULL	NULL	Low	run1	1	List2	Catch.wav	V_T	1	1	0	1	548323	150	1	414	548737
Exp1	1	Exp1-1-1	59.938	1.0.0.155	1	left	-1547642434	2.0.10.242	2.0.10.242	09-12-2019	2019-09-12 09:08:11	17:08:11	female	2.0.10.147	217	Red_S_2.bmp	1129	0		0	1	550592	0		0	0	NULL	NULL	NULL	Low	run1	1	List2	Catch.wav	V_T	1	1	1	1	550441	151	1	424	550865
Exp1	1	Exp1-1-1	59.938	1.0.0.155	1	left	-1547642434	2.0.10.242	2.0.10.242	09-12-2019	2019-09-12 09:08:11	17:08:11	female	2.0.10.147	218	Red_C.bmp	1506	0		0	0	552877	0		0	0	NULL	NULL	NULL	Low	run1	1	List2	Catch.wav	V_T	1	1	0	1	552727	150	1	433	553160
Exp1	1	Exp1-1-1	59.938	1.0.0.155	1	left	-1547642434	2.0.10.242	2.0.10.242	09-12-2019	2019-09-12 09:08:11	17:08:11	female	2.0.10.147	219	Catch.bmp	1114	0		0	0	555530	0		0	0	NULL	NULL	NULL	Low	run1	1	List2	A_T.wav	A_T	1	1	1	1	555380	150	1	568	555948
Exp1	1	Exp1-1-1	59.938	1.0.0.155	1	left	-1547642434	2.0.10.242	2.0.10.242	09-12-2019	2019-09-12 09:08:11	17:08:11	female	2.0.10.147	220	Red_S.bmp	1589	0		0	0	557799	0		0	0	NULL	NULL	NULL	Low	run1	1	List2	Catch.wav	V_T	1	1	1	1	557649	150	1	399	558048
Exp1	1	Exp1-1-1	59.938	1.0.0.155	1	left	-1547642434	2.0.10.242	2.0.10.242	09-12-2019	2019-09-12 09:08:11	17:08:11	female	2.0.10.147	221	Red_S_2.bmp	1585	0		0	0	560535	0		0	0	NULL	NULL	NULL	Low	run1	1	List2	Catch.wav	V_T	1	1	0	1	560385	150	1	351	560736
Exp1	1	Exp1-1-1	59.938	1.0.0.155	1	left	-1547642434	2.0.10.242	2.0.10.242	09-12-2019	2019-09-12 09:08:11	17:08:11	female	2.0.10.147	222	Blue_S_2.bmp	885	0		0	1	563272	0		0	0	NULL	NULL	NULL	Low	run1		List2	Catch.wav	V_S	0		1	1	563121	151		0	0
Exp1	1	Exp1-1-1	59.938	1.0.0.155	1	left	-1547642434	2.0.10.242	2.0.10.242	09-12-2019	2019-09-12 09:08:11	17:08:11	female	2.0.10.147	223	Blue_S_2.bmp	1249	0		0	0	565407	0		0	0	NULL	NULL	NULL	Low	run1		List2	A_S.wav	AV_S	0		1	1	565257	150		0	0
Exp1	1	Exp1-1-1	59.938	1.0.0.155	1	left	-1547642434	2.0.10.242	2.0.10.242	09-12-2019	2019-09-12 09:08:11	17:08:11	female	2.0.10.147	224	Red_S.bmp	1445	0		1	0	567876	0		0	0	NULL	NULL	NULL	Low	run1	1	List2	Catch.wav	V_T	1	1	1	1	567726	150	1	362	568088
Exp1	1	Exp1-1-1	59.938	1.0.0.155	1	left	-1547642434	2.0.10.242	2.0.10.242	09-12-2019	2019-09-12 09:08:11	17:08:11	female	2.0.10.147	225	Catch.bmp	915	0		0	0	570479	0		0	0	NULL	NULL	NULL	Low	run1		List2	A_S.wav	A_S	0		1	1	570329	150		0	0
Exp1	1	Exp1-1-1	59.938	1.0.0.155	1	left	-1547642434	2.0.10.242	2.0.10.242	09-12-2019	2019-09-12 09:08:11	17:08:11	female	2.0.10.147	226	Catch.bmp	963	0		0	0	572615	0		0	0	NULL	NULL	NULL	Low	run1	1	List2	A_T.wav	A_T	1	1	0	1	572465	150	1	511	572976
Exp1	1	Exp1-1-1	59.938	1.0.0.155	1	left	-1547642434	2.0.10.242	2.0.10.242	09-12-2019	2019-09-12 09:08:11	17:08:11	female	2.0.10.147	227	Red_S_2.bmp	1101	0		0	0	574734	0		0	0	NULL	NULL	NULL	Low	run1	1	List2	Catch.wav	V_T	1	1	0	2	574584	150	1	512	575096
Exp1	1	Exp1-1-1	59.938	1.0.0.155	1	left	-1547642434	2.0.10.242	2.0.10.242	09-12-2019	2019-09-12 09:08:11	17:08:11	female	2.0.10.147	228	Catch.bmp	832	0		0	0	576986	0		0	0	NULL	NULL	NULL	Low	run1		List2	A_S.wav	A_S	0		1	1	576836	150		0	0
Exp1	1	Exp1-1-1	59.938	1.0.0.155	1	left	-1547642434	2.0.10.242	2.0.10.242	09-12-2019	2019-09-12 09:08:11	17:08:11	female	2.0.10.147	229	Catch.bmp	958	0		1	0	579021	0		0	0	NULL	NULL	NULL	Low	run1		List2	A_S.wav	A_S	0		1	1	578871	150		0	0
Exp1	1	Exp1-1-1	59.938	1.0.0.155	1	left	-1547642434	2.0.10.242	2.0.10.242	09-12-2019	2019-09-12 09:08:11	17:08:11	female	2.0.10.147	230	Red_C_2.bmp	1264	0		0	0	581207	0		0	0	NULL	NULL	NULL	Low	run1	1	List2	Catch.wav	V_T	1	1	1	1	581057	150	1	375	581432
Exp1	1	Exp1-1-1	59.938	1.0.0.155	1	left	-1547642434	2.0.10.242	2.0.10.242	09-12-2019	2019-09-12 09:08:11	17:08:11	female	2.0.10.147	231	Catch.bmp	817	0		0	0	583626	0		0	0	NULL	NULL	NULL	Low	run1	1	List2	A_T.wav	A_T	1	1	1	1	583476	150	1	572	584048
Exp1	1	Exp1-1-1	59.938	1.0.0.155	1	left	-1547642434	2.0.10.242	2.0.10.242	09-12-2019	2019-09-12 09:08:11	17:08:11	female	2.0.10.147	232	Catch.bmp	1335	0		0	0	585595	0		0	0	NULL	NULL	NULL	Low	run1	1	List2	A_T.wav	A_T	1	1	0	1	585445	150	1	755	586200
Exp1	1	Exp1-1-1	59.938	1.0.0.155	1	left	-1547642434	2.0.10.242	2.0.10.242	09-12-2019	2019-09-12 09:08:11	17:08:11	female	2.0.10.147	233	Blue_S.bmp	991	0		0	0	588081	0		0	0	NULL	NULL	NULL	Low	run1		List2	Catch.wav	V_S	0		1	1	587931	150		0	0
Exp1	1	Exp1-1-1	59.938	1.0.0.155	1	left	-1547642434	2.0.10.242	2.0.10.242	09-12-2019	2019-09-12 09:08:11	17:08:11	female	2.0.10.147	234	Catch.bmp	972	0		0	0	590283	0		0	0	NULL	NULL	NULL	Low	run1		List2	A_S.wav	A_S	0		1	1	590133	150		0	0
Exp1	1	Exp1-1-1	59.938	1.0.0.155	1	left	-1547642434	2.0.10.242	2.0.10.242	09-12-2019	2019-09-12 09:08:11	17:08:11	female	2.0.10.147	235	Catch.bmp	1535	0		0	0	592452	0		0	0	NULL	NULL	NULL	Low	run1	1	List2	A_T.wav	A_T	1	1	0	1	592302	150	1	527	592829
Exp1	1	Exp1-1-1	59.938	1.0.0.155	1	left	-1547642434	2.0.10.242	2.0.10.242	09-12-2019	2019-09-12 09:08:11	17:08:11	female	2.0.10.147	236	Blue_S_2.bmp	909	0		1	0	595138	0		0	0	NULL	NULL	NULL	Low	run1		List2	Catch.wav	V_S	0		1	1	594988	150		0	0
Exp1	1	Exp1-1-1	59.938	1.0.0.155	1	left	-1547642434	2.0.10.242	2.0.10.242	09-12-2019	2019-09-12 09:08:11	17:08:11	female	2.0.10.147	237	Red_S_2.bmp	940	0		0	0	597274	0		0	0	NULL	NULL	NULL	Low	run1	1	List2	A_T.wav	AV_T	1	1	1	1	597124	150	1	388	597512
Exp1	1	Exp1-1-1	59.938	1.0.0.155	1	left	-1547642434	2.0.10.242	2.0.10.242	09-12-2019	2019-09-12 09:08:11	17:08:11	female	2.0.10.147	238	Blue_C.bmp	1506	0		0	0	599376	0		0	0	NULL	NULL	NULL	Low	Run1		List2	Catch.wav	V_S	0		1	1	599226	150		0	0
Exp1	1	Exp1-1-1	59.938	1.0.0.155	1	left	-1547642434	2.0.10.242	2.0.10.242	09-12-2019	2019-09-12 09:08:11	17:08:11	female	2.0.10.147	239	Red_C.bmp	976	0		0	0	602096	0		0	0	NULL	NULL	NULL	Low	run1	1	List2	Catch.wav	V_T	1	1	0	1	601946	150	1	438	602384
Exp1	1	Exp1-1-1	59.938	1.0.0.155	1	left	-1547642434	2.0.10.242	2.0.10.242	09-12-2019	2019-09-12 09:08:11	17:08:11	female	2.0.10.147	240	Red_C_2.bmp	941	0		0	0	604231	0		0	0	NULL	NULL	NULL	Low	run1	1	List2	Catch.wav	V_T	1	1	0	1	604081	150	1	415	604496
Exp1	1	Exp1-1-1	59.938	1.0.0.155	1	left	-1547642434	2.0.10.242	2.0.10.242	09-12-2019	2019-09-12 09:08:11	17:08:11	female	2.0.10.147	241	Catch.bmp	977	0		0	1	606334	0		0	0	NULL	NULL	NULL	Low	run1		List2	A_S.wav	A_S	0		1	1	606183	151		0	0
Exp1	1	Exp1-1-1	59.938	1.0.0.155	1	left	-1547642434	2.0.10.242	2.0.10.242	09-12-2019	2019-09-12 09:08:11	17:08:11	female	2.0.10.147	242	Blue_S_2.bmp	1530	0		0	0	608536	0		0	0	NULL	NULL	NULL	Low	run1		List2	A_S.wav	AV_S	0		0	1	608386	150		0	0
Exp1	1	Exp1-1-1	59.938	1.0.0.155	1	left	-1547642434	2.0.10.242	2.0.10.242	09-12-2019	2019-09-12 09:08:11	17:08:11	female	2.0.10.147	243	Catch.bmp	1389	0		1	0	611305	0		0	0	NULL	NULL	NULL	Low	run1	1	List2	A_T.wav	A_T	1	1	0	1	611155	150	1	389	611544
Exp1	1	Exp1-1-1	59.938	1.0.0.155	1	left	-1547642434	2.0.10.242	2.0.10.242	09-12-2019	2019-09-12 09:08:11	17:08:11	female	2.0.10.147	244	Red_C_2.bmp	1444	0		1	0	613841	0		0	0	NULL	NULL	NULL	Low	run1	1	List2	A_T.wav	AV_T	1	1	0	1	613691	150	1	485	614176
Exp1	1	Exp1-1-1	59.938	1.0.0.155	1	left	-1547642434	2.0.10.242	2.0.10.242	09-12-2019	2019-09-12 09:08:11	17:08:11	female	2.0.10.147	245	Red_S_2.bmp	967	0		0	0	616444	0		0	0	NULL	NULL	NULL	Low	run1	1	List2	Catch.wav	V_T	1	1	1	1	616294	150	1	370	616664
Exp1	1	Exp1-1-1	59.938	1.0.0.155	1	left	-1547642434	2.0.10.242	2.0.10.242	09-12-2019	2019-09-12 09:08:11	17:08:11	female	2.0.10.147	246	Red_S.bmp	1347	0		0	0	618563	0		0	0	NULL	NULL	NULL	Low	run1	1	List2	Catch.wav	V_T	1	1	0	1	618413	150	1	403	618816
Exp1	1	Exp1-1-1	59.938	1.0.0.155	1	left	-1547642434	2.0.10.242	2.0.10.242	09-12-2019	2019-09-12 09:08:11	17:08:11	female	2.0.10.147	247	Red_S_2.bmp	1451	0		0	0	621066	0		0	0	NULL	NULL	NULL	Low	run1	1	List2	A_T.wav	AV_T	1	1	1	1	620916	150	1	580	621496
Exp1	1	Exp1-1-1	59.938	1.0.0.155	1	left	-1547642434	2.0.10.242	2.0.10.242	09-12-2019	2019-09-12 09:08:11	17:08:11	female	2.0.10.147	248	Catch.bmp	1459	0		0	0	623668	0		0	0	NULL	NULL	NULL	Low	run1	1	List2	A_T.wav	A_T	1	1	0	1	623518	150	1	546	624064
Exp1	1	Exp1-1-1	59.938	1.0.0.155	1	left	-1547642434	2.0.10.242	2.0.10.242	09-12-2019	2019-09-12 09:08:11	17:08:11	female	2.0.10.147	249	Red_S_2.bmp	1085	0		0	0	626288	0		0	0	NULL	NULL	NULL	Low	run1	1	List2	A_T.wav	AV_T	1	1	0	1	626138	150	1	542	626680
Exp1	1	Exp1-1-1	59.938	1.0.0.155	1	left	-1547642434	2.0.10.242	2.0.10.242	09-12-2019	2019-09-12 09:08:11	17:08:11	female	2.0.10.147	250	Red_C.bmp	1316	0		0	1	628524	0		0	0	NULL	NULL	NULL	Low	run1	1	List2	A_T.wav	AV_T	1	1	1	1	628373	151	1	443	628816
Exp1	1	Exp1-1-1	59.938	1.0.0.155	1	left	-1547642434	2.0.10.242	2.0.10.242	09-12-2019	2019-09-12 09:08:11	17:08:11	female	2.0.10.147	251	Red_S_2.bmp	1007	0		0	0	630993	0		0	0	NULL	NULL	NULL	Low	run1	1	List2	Catch.wav	V_T	1	1	0	1	630843	150	1	445	631288
Exp1	1	Exp1-1-1	59.938	1.0.0.155	1	left	-1547642434	2.0.10.242	2.0.10.242	09-12-2019	2019-09-12 09:08:11	17:08:11	female	2.0.10.147	252	Red_C_2.bmp	939	0		0	0	633162	0		0	0	NULL	NULL	NULL	Low	run1	1	List2	Catch.wav	V_T	1	1	0	1	633012	150	1	423	633435
Exp1	1	Exp1-1-1	59.938	1.0.0.155	1	left	-1547642434	2.0.10.242	2.0.10.242	09-12-2019	2019-09-12 09:08:11	17:08:11	female	2.0.10.147	253	Red_C.bmp	845	0		0	0	635264	0		0	0	NULL	NULL	NULL	Low	run1	1	List2	A_T.wav	AV_T	1	1	1	1	635114	150	1	517	635631
Exp1	1	Exp1-1-1	59.938	1.0.0.155	1	left	-1547642434	2.0.10.242	2.0.10.242	09-12-2019	2019-09-12 09:08:11	17:08:11	female	2.0.10.147	254	Red_S_2.bmp	1247	0		0	0	637266	0		0	0	NULL	NULL	NULL	Low	run1	1	List2	Catch.wav	V_T	1	1	1	1	637116	150	1	387	637503
Exp1	1	Exp1-1-1	59.938	1.0.0.155	1	left	-1547642434	2.0.10.242	2.0.10.242	09-12-2019	2019-09-12 09:08:11	17:08:11	female	2.0.10.147	255	Catch.bmp	813	0		0	1	639669	0		0	0	NULL	NULL	NULL	Low	run1	1	List2	A_T.wav	A_T	1	1	1	1	639518	151	1	457	639975
Exp1	1	Exp1-1-1	59.938	1.0.0.155	1	left	-1547642434	2.0.10.242	2.0.10.242	09-12-2019	2019-09-12 09:08:11	17:08:11	female	2.0.10.147	256	Catch.bmp	1008	0		0	0	641637	0		0	0	NULL	NULL	NULL	Low	run1	1	List2	A_T.wav	A_T	1	1	0	1	641487	150	1	536	642023
Exp1	1	Exp1-1-1	59.938	1.0.0.155	1	left	-1547642434	2.0.10.242	2.0.10.242	09-12-2019	2019-09-12 09:08:11	17:08:11	female	2.0.10.147	257	Red_S_2.bmp	1100	0		0	0	643806	0		0	0	NULL	NULL	NULL	Low	run1	1	List2	Catch.wav	V_T	1	1	1	1	643656	150	1	447	644103
Exp1	1	Exp1-1-1	59.938	1.0.0.155	1	left	-1547642434	2.0.10.242	2.0.10.242	09-12-2019	2019-09-12 09:08:11	17:08:11	female	2.0.10.147	258	Red_S.bmp	1161	0		0	0	646059	0		0	0	NULL	NULL	NULL	Low	run1	1	List2	A_T.wav	AV_T	1	1	0	2	645909	150	1	610	646519
Exp1	1	Exp1-1-1	59.938	1.0.0.155	1	left	-1547642434	2.0.10.242	2.0.10.242	09-12-2019	2019-09-12 09:08:11	17:08:11	female	2.0.10.147	259	Blue_C_2.bmp	1074	0		0	0	648378	0		0	0	NULL	NULL	NULL	Low	run1		List2	A_S.wav	AV_S	0		0	1	648228	150		0	0
Exp1	1	Exp1-1-1	59.938	1.0.0.155	1	left	-1547642434	2.0.10.242	2.0.10.242	09-12-2019	2019-09-12 09:08:11	17:08:11	female	2.0.10.147	260	Catch.bmp	1169	0		1	0	650663	0		0	0	NULL	NULL	NULL	Low	run1	1	List2	A_T.wav	A_T	1	1	1	1	650513	150	1	555	651068
