# Supplementary material for: Visual Perceptual Load Attenuates Age-Related Audiovisual Integration in an Audiovisual Discrimination Task
Source: Front Psychol. 2021 Sep 29;12:740221. doi: 10.3389/fpsyg.2021.740221 (PMC8511317; doi:10.3389/fpsyg.2021.740221)
Supplement: Supplementary file 1 [file Data_Sheet_1.ZIP › Export data/Group 1_Data_Younger/Exp1_Low load/Subject_02.xlsx]

## Sheet: Sheet1
ExperimentName	Subject	DataFile.Basename	Display.RefreshRate	ExperimentVersion	Group	Handedness	RandomSeed	RuntimeVersion	RuntimeVersionExpected	SessionDate	SessionStartDateTimeUtc	SessionTime	Sex	StudioVersion	Block	Image	ITI	ITI.ACC	ITI.CRESP	ITI.DurationError	ITI.OnsetDelay	ITI.OnsetTime	ITI.OnsetToOnsetTime	ITI.RESP	ITI.RT	ITI.RTTime	List1	List1.Cycle	List1.Sample	PercetualLoad	Procedure	Response	Running	Sound	StimulusType	Target.ACC	Target.CRESP	Target.DurationError	Target.OnsetDelay	Target.OnsetTime	Target.OnsetToOnsetTime	Target.RESP	Target.RT	Target.RTTime
Exp1	2	Exp1-2-2	59.937	1.0.0.157	1	left	-1863243661	2.0.10.242	2.0.10.242	09-12-2019	2019-09-12 09:47:30	17:47:30	female	2.0.10.147	1	Red_S.bmp	1352	0		0	1	73078	0		0	0	7	1	1	Low	Prac	1	List1	Catch.wav	V_T	1	1	110	1	72927	151	1	373	73300
Exp1	2	Exp1-2-2	59.937	1.0.0.157	1	left	-1863243661	2.0.10.242	2.0.10.242	09-12-2019	2019-09-12 09:47:30	17:47:30	female	2.0.10.147	2	Red_S.bmp	1076	0		0	0	75580	0		0	0	7	1	2	Low	Prac	1	List1	Catch.wav	V_T	1	1	0	1	75430	150	1	566	75996
Exp1	2	Exp1-2-2	59.937	1.0.0.157	1	left	-1863243661	2.0.10.242	2.0.10.242	09-12-2019	2019-09-12 09:47:30	17:47:30	female	2.0.10.147	3	Blue_C_2.bmp	1245	0		0	0	77816	0		0	0	2	1	3	Low	Prac		List1	Catch.wav	V_S	0		0	1	77666	150		0	0
Exp1	2	Exp1-2-2	59.937	1.0.0.157	1	left	-1863243661	2.0.10.242	2.0.10.242	09-12-2019	2019-09-12 09:47:30	17:47:30	female	2.0.10.147	4	Red_C_2.bmp	850	0		1	0	80268	0		0	0	6	1	4	Low	Prac	1	List1	Catch.wav	V_T	1	1	0	1	80118	150	1	462	80580
Exp1	2	Exp1-2-2	59.937	1.0.0.157	1	left	-1863243661	2.0.10.242	2.0.10.242	09-12-2019	2019-09-12 09:47:30	17:47:30	female	2.0.10.147	5	Red_S_2.bmp	1054	0		0	1	82271	0		0	0	8	1	5	Low	Prac	1	List1	Catch.wav	V_T	1	1	1	1	82120	151	1	308	82428
Exp1	2	Exp1-2-2	59.937	1.0.0.157	1	left	-1863243661	2.0.10.242	2.0.10.242	09-12-2019	2019-09-12 09:47:30	17:47:30	female	2.0.10.147	6	Red_C_2.bmp	1134	0		0	0	84473	0		0	0	6	1	6	Low	Prac	1	List1	Catch.wav	V_T	1	1	0	1	84323	150	1	369	84692
Exp1	2	Exp1-2-2	59.937	1.0.0.157	1	left	-1863243661	2.0.10.242	2.0.10.242	09-12-2019	2019-09-12 09:47:30	17:47:30	female	2.0.10.147	7	Catch.bmp	1091	0		0	1	86759	0		0	0	9	1	7	Low	Prac		List1	A_S.wav	A_S	0		1	1	86608	151		0	0
Exp1	2	Exp1-2-2	59.937	1.0.0.157	1	left	-1863243661	2.0.10.242	2.0.10.242	09-12-2019	2019-09-12 09:47:30	17:47:30	female	2.0.10.147	8	Catch.bmp	863	0		0	0	89094	0		0	0	10	1	8	Low	Prac	1	List1	A_T.wav	A_T	0		0	1	88944	150		0	0
Exp1	2	Exp1-2-2	59.937	1.0.0.157	1	left	-1863243661	2.0.10.242	2.0.10.242	09-12-2019	2019-09-12 09:47:30	17:47:30	female	2.0.10.147	9	Catch.bmp	1174	0		0	0	91163	0		0	0	9	1	9	Low	Prac		List1	A_S.wav	A_S	0		0	1	91013	150		0	0
Exp1	2	Exp1-2-2	59.937	1.0.0.157	1	left	-1863243661	2.0.10.242	2.0.10.242	09-12-2019	2019-09-12 09:47:30	17:47:30	female	2.0.10.147	10	Red_S_2.bmp	985	0		0	13	93449	0		0	0	18	1	10	Low	Prac	1	List1	A_T.wav	AV_T	1	1	0	1	93399	0	1	37	93436
Exp1	2	Exp1-2-2	59.937	1.0.0.157	1	left	-1863243661	2.0.10.242	2.0.10.242	09-12-2019	2019-09-12 09:47:30	17:47:30	female	2.0.10.147	11	Blue_S_2.bmp	1061	0		0	1	95585	0		0	0	4	1	11	Low	Prac		List1	Catch.wav	V_S	0		1	1	95434	151		0	0
Exp1	2	Exp1-2-2	59.937	1.0.0.157	1	left	-1863243661	2.0.10.242	2.0.10.242	09-12-2019	2019-09-12 09:47:30	17:47:30	female	2.0.10.147	12	Catch.bmp	832	0		0	1	97854	0		0	0	10	1	12	Low	Prac	1	List1	A_T.wav	A_T	0		1	1	97703	151		0	0
Exp1	2	Exp1-2-2	59.937	1.0.0.157	1	left	-1863243661	2.0.10.242	2.0.10.242	09-12-2019	2019-09-12 09:47:30	17:47:30	female	2.0.10.147	13	Catch.bmp	891	0		0	0	99889	0		0	0	9	1	13	Low	Prac		List1	A_S.wav	A_S	0		0	1	99739	150		0	0
Exp1	2	Exp1-2-2	59.937	1.0.0.157	1	left	-1863243661	2.0.10.242	2.0.10.242	09-12-2019	2019-09-12 09:47:30	17:47:30	female	2.0.10.147	14	Catch.bmp	1555	0		0	0	101991	0		0	0	9	1	14	Low	Prac		List1	A_S.wav	A_S	0		0	1	101841	150	1	1315	103156
Exp1	2	Exp1-2-2	59.937	1.0.0.157	1	left	-1863243661	2.0.10.242	2.0.10.242	09-12-2019	2019-09-12 09:47:30	17:47:30	female	2.0.10.147	15	Red_C.bmp	1364	0		0	0	104694	0		0	0	15	1	15	Low	Prac	1	List1	A_T.wav	AV_T	1	1	0	1	104544	150	1	997	105541
Exp1	2	Exp1-2-2	59.937	1.0.0.157	1	left	-1863243661	2.0.10.242	2.0.10.242	09-12-2019	2019-09-12 09:47:30	17:47:30	female	2.0.10.147	16	Catch.bmp	1100	0		0	0	107213	0		0	0	10	1	16	Low	Prac	1	List1	A_T.wav	A_T	0		0	1	107063	150		0	0
Exp1	2	Exp1-2-2	59.937	1.0.0.157	1	left	-1863243661	2.0.10.242	2.0.10.242	09-12-2019	2019-09-12 09:47:30	17:47:30	female	2.0.10.147	17	Blue_S.bmp	889	0		0	0	109516	0		0	0	13	1	17	Low	Prac		List1	A_S.wav	AV_S	0		0	1	109366	150		0	0
Exp1	2	Exp1-2-2	59.937	1.0.0.157	1	left	-1863243661	2.0.10.242	2.0.10.242	09-12-2019	2019-09-12 09:47:30	17:47:30	female	2.0.10.147	18	Red_C.bmp	1329	0		0	0	111618	0		0	0	15	1	18	Low	Prac	1	List1	A_T.wav	AV_T	0		0	1	111468	150		0	0
Exp1	2	Exp1-2-2	59.937	1.0.0.157	1	left	-1863243661	2.0.10.242	2.0.10.242	09-12-2019	2019-09-12 09:47:30	17:47:30	female	2.0.10.147	19	Red_C_2.bmp	1062	0		0	0	114154	0		0	0	16	1	19	Low	Prac	1	List1	A_T.wav	AV_T	0		0	1	114004	150		0	0
Exp1	2	Exp1-2-2	59.937	1.0.0.157	1	left	-1863243661	2.0.10.242	2.0.10.242	09-12-2019	2019-09-12 09:47:30	17:47:30	female	2.0.10.147	20	Red_C.bmp	1262	0		0	0	116440	0		0	0	15	1	20	Low	Prac	1	List1	A_T.wav	AV_T	0		0	1	116290	150		0	0
Exp1	2	Exp1-2-2	59.937	1.0.0.157	1	left	-1863243661	2.0.10.242	2.0.10.242	09-12-2019	2019-09-12 09:47:30	17:47:30	female	2.0.10.147	21	Red_S.bmp	1002	0		0	0	159452	0		0	0	7	1	21	Low	Prac	1	List1	Catch.wav	V_T	1	1	0	2	159302	150	1	678	159980
Exp1	2	Exp1-2-2	59.937	1.0.0.157	1	left	-1863243661	2.0.10.242	2.0.10.242	09-12-2019	2019-09-12 09:47:30	17:47:30	female	2.0.10.147	22	Red_C_2.bmp	1422	0		0	0	161604	0		0	0	16	1	22	Low	Prac	1	List1	A_T.wav	AV_T	1	1	0	1	161454	150	1	437	161891
Exp1	2	Exp1-2-2	59.937	1.0.0.157	1	left	-1863243661	2.0.10.242	2.0.10.242	09-12-2019	2019-09-12 09:47:30	17:47:30	female	2.0.10.147	23	Red_C_2.bmp	1514	0		0	0	164173	0		0	0	6	1	23	Low	Prac	1	List1	Catch.wav	V_T	1	1	1	1	164023	150	1	380	164403
Exp1	2	Exp1-2-2	59.937	1.0.0.157	1	left	-1863243661	2.0.10.242	2.0.10.242	09-12-2019	2019-09-12 09:47:30	17:47:30	female	2.0.10.147	24	Catch.bmp	1470	0		0	0	166843	0		0	0	10	1	24	Low	Prac	1	List1	A_T.wav	A_T	0		0	1	166693	150		0	0
Exp1	2	Exp1-2-2	59.937	1.0.0.157	1	left	-1863243661	2.0.10.242	2.0.10.242	09-12-2019	2019-09-12 09:47:30	17:47:30	female	2.0.10.147	25	Red_C.bmp	1199	0		0	0	169529	0		0	0	5	1	25	Low	Prac	1	List1	Catch.wav	V_T	1	1	0	1	169379	150	1	512	169891
Exp1	2	Exp1-2-2	59.937	1.0.0.157	1	left	-1863243661	2.0.10.242	2.0.10.242	09-12-2019	2019-09-12 09:47:30	17:47:30	female	2.0.10.147	26	Catch.bmp	1232	0		0	0	171881	0		0	0	10	1	26	Low	Prac	1	List1	A_T.wav	A_T	0		1	1	171731	150		0	0
Exp1	2	Exp1-2-2	59.937	1.0.0.157	1	left	-1863243661	2.0.10.242	2.0.10.242	09-12-2019	2019-09-12 09:47:30	17:47:30	female	2.0.10.147	27	Red_S.bmp	873	0		0	0	174317	0		0	0	7	1	27	Low	Prac	1	List1	Catch.wav	V_T	1	1	1	1	174167	150	1	468	174635
Exp1	2	Exp1-2-2	59.937	1.0.0.157	1	left	-1863243661	2.0.10.242	2.0.10.242	09-12-2019	2019-09-12 09:47:30	17:47:30	female	2.0.10.147	28	Red_C.bmp	1182	0		0	0	176353	0		0	0	5	1	28	Low	Prac	1	List1	Catch.wav	V_T	1	1	0	1	176203	150	1	441	176644
Exp1	2	Exp1-2-2	59.937	1.0.0.157	1	left	-1863243661	2.0.10.242	2.0.10.242	09-12-2019	2019-09-12 09:47:30	17:47:30	female	2.0.10.147	29	Catch.bmp	1137	0		0	1	178689	0		0	0	10	1	29	Low	Prac	1	List1	A_T.wav	A_T	0		1	1	178538	151		0	0
Exp1	2	Exp1-2-2	59.937	1.0.0.157	1	left	-1863243661	2.0.10.242	2.0.10.242	09-12-2019	2019-09-12 09:47:30	17:47:30	female	2.0.10.147	30	Red_S.bmp	1403	0		0	0	181041	0		0	0	7	1	30	Low	Prac	1	List1	Catch.wav	V_T	1	1	0	1	180891	150	1	664	181555
Exp1	2	Exp1-2-2	59.937	1.0.0.157	1	left	-1863243661	2.0.10.242	2.0.10.242	09-12-2019	2019-09-12 09:47:30	17:47:30	female	2.0.10.147	31	Red_S.bmp	1518	0		0	0	183594	0		0	0	17	1	31	Low	Prac	1	List1	A_T.wav	AV_T	0		0	1	183444	150		0	0
Exp1	2	Exp1-2-2	59.937	1.0.0.157	1	left	-1863243661	2.0.10.242	2.0.10.242	09-12-2019	2019-09-12 09:47:30	17:47:30	female	2.0.10.147	32	Catch.bmp	959	0		0	0	186330	0		0	0	10	1	32	Low	Prac	1	List1	A_T.wav	A_T	1	1	0	1	186180	150	1	799	186979
Exp1	2	Exp1-2-2	59.937	1.0.0.157	1	left	-1863243661	2.0.10.242	2.0.10.242	09-12-2019	2019-09-12 09:47:30	17:47:30	female	2.0.10.147	33	Catch.bmp	964	0		0	0	188449	0		0	0	10	1	33	Low	Prac	1	List1	A_T.wav	A_T	1	1	0	1	188299	150	1	552	188851
Exp1	2	Exp1-2-2	59.937	1.0.0.157	1	left	-1863243661	2.0.10.242	2.0.10.242	09-12-2019	2019-09-12 09:47:30	17:47:30	female	2.0.10.147	34	Catch.bmp	1130	0		0	0	190568	0		0	0	10	1	34	Low	Prac	1	List1	A_T.wav	A_T	1	1	0	1	190418	150	1	465	190883
Exp1	2	Exp1-2-2	59.937	1.0.0.157	1	left	-1863243661	2.0.10.242	2.0.10.242	09-12-2019	2019-09-12 09:47:30	17:47:30	female	2.0.10.147	35	Red_C.bmp	1112	0		1	0	192853	0		0	0	5	1	35	Low	Prac	1	List1	Catch.wav	V_T	1	1	1	1	192703	150	1	573	193276
Exp1	2	Exp1-2-2	59.937	1.0.0.157	1	left	-1863243661	2.0.10.242	2.0.10.242	09-12-2019	2019-09-12 09:47:30	17:47:30	female	2.0.10.147	36	Blue_C.bmp	989	0		1	0	195122	0		0	0	1	1	36	Low	Prac		List1	Catch.wav	V_S	0		0	1	194972	150		0	0
Exp1	2	Exp1-2-2	59.937	1.0.0.157	1	left	-1863243661	2.0.10.242	2.0.10.242	09-12-2019	2019-09-12 09:47:30	17:47:30	female	2.0.10.147	37	Red_C_2.bmp	948	0		0	0	197325	0		0	0	6	1	37	Low	Prac	1	List1	Catch.wav	V_T	0		0	1	197175	150		0	0
Exp1	2	Exp1-2-2	59.937	1.0.0.157	1	left	-1863243661	2.0.10.242	2.0.10.242	09-12-2019	2019-09-12 09:47:30	17:47:30	female	2.0.10.147	38	Red_C.bmp	891	0		0	0	199494	0		0	0	5	1	38	Low	Prac	1	List1	Catch.wav	V_T	1	1	0	1	199344	150	1	331	199675
Exp1	2	Exp1-2-2	59.937	1.0.0.157	1	left	-1863243661	2.0.10.242	2.0.10.242	09-12-2019	2019-09-12 09:47:30	17:47:30	female	2.0.10.147	39	Catch.bmp	1549	0		0	0	201546	0		0	0	10	1	39	Low	Prac	1	List1	A_T.wav	A_T	0		0	1	201396	150		0	0
Exp1	2	Exp1-2-2	59.937	1.0.0.157	1	left	-1863243661	2.0.10.242	2.0.10.242	09-12-2019	2019-09-12 09:47:30	17:47:30	female	2.0.10.147	40	Red_S_2.bmp	944	0		1	0	204315	0		0	0	18	1	40	Low	Prac	1	List1	A_T.wav	AV_T	1	1	1	1	204165	150	1	615	204780
Exp1	2	Exp1-2-2	59.937	1.0.0.157	1	left	-1863243661	2.0.10.242	2.0.10.242	09-12-2019	2019-09-12 09:47:30	17:47:30	female	2.0.10.147	41	Red_C.bmp	1568	0		0	0	212157	0		0	0	NULL	NULL	NULL	Low	run1	1	List2	A_T.wav	AV_T	1	1	0	1	212007	150	1	516	212523
Exp1	2	Exp1-2-2	59.937	1.0.0.157	1	left	-1863243661	2.0.10.242	2.0.10.242	09-12-2019	2019-09-12 09:47:30	17:47:30	female	2.0.10.147	42	Red_C.bmp	1599	0		0	1	214877	0		0	0	NULL	NULL	NULL	Low	run1	1	List2	A_T.wav	AV_T	1	1	1	1	214726	151	1	485	215211
Exp1	2	Exp1-2-2	59.937	1.0.0.157	1	left	-1863243661	2.0.10.242	2.0.10.242	09-12-2019	2019-09-12 09:47:30	17:47:30	female	2.0.10.147	43	Red_S.bmp	817	0		1	0	217629	0		0	0	NULL	NULL	NULL	Low	run1	1	List2	Catch.wav	V_T	1	1	1	1	217479	150	1	444	217923
Exp1	2	Exp1-2-2	59.937	1.0.0.157	1	left	-1863243661	2.0.10.242	2.0.10.242	09-12-2019	2019-09-12 09:47:30	17:47:30	female	2.0.10.147	44	Catch.bmp	1542	0		0	0	219598	0		0	0	NULL	NULL	NULL	Low	run1	1	List2	A_T.wav	A_T	1	1	1	1	219448	150	1	819	220267
Exp1	2	Exp1-2-2	59.937	1.0.0.157	1	left	-1863243661	2.0.10.242	2.0.10.242	09-12-2019	2019-09-12 09:47:30	17:47:30	female	2.0.10.147	45	Catch.bmp	1028	0		0	0	222301	0		0	0	NULL	NULL	NULL	Low	run1		List2	A_S.wav	A_S	0		0	1	222151	150		0	0
Exp1	2	Exp1-2-2	59.937	1.0.0.157	1	left	-1863243661	2.0.10.242	2.0.10.242	09-12-2019	2019-09-12 09:47:30	17:47:30	female	2.0.10.147	46	Catch.bmp	1092	0		0	0	224537	0		0	0	NULL	NULL	NULL	Low	run1	1	List2	A_T.wav	A_T	1	1	0	1	224387	150	1	624	225011
Exp1	2	Exp1-2-2	59.937	1.0.0.157	1	left	-1863243661	2.0.10.242	2.0.10.242	09-12-2019	2019-09-12 09:47:30	17:47:30	female	2.0.10.147	47	Red_S_2.bmp	1087	0		0	0	226789	0		0	0	NULL	NULL	NULL	Low	run1	1	List2	Catch.wav	V_T	1	1	1	1	226639	150	1	396	227035
Exp1	2	Exp1-2-2	59.937	1.0.0.157	1	left	-1863243661	2.0.10.242	2.0.10.242	09-12-2019	2019-09-12 09:47:30	17:47:30	female	2.0.10.147	48	Red_C.bmp	853	0		0	0	229025	0		0	0	NULL	NULL	NULL	Low	run1	1	List2	Catch.wav	V_T	1	1	0	1	228875	150	1	448	229323
Exp1	2	Exp1-2-2	59.937	1.0.0.157	1	left	-1863243661	2.0.10.242	2.0.10.242	09-12-2019	2019-09-12 09:47:30	17:47:30	female	2.0.10.147	49	Catch.bmp	855	0		0	0	231027	0		0	0	NULL	NULL	NULL	Low	run1	1	List2	A_T.wav	A_T	0		0	1	230877	150		0	0
Exp1	2	Exp1-2-2	59.937	1.0.0.157	1	left	-1863243661	2.0.10.242	2.0.10.242	09-12-2019	2019-09-12 09:47:30	17:47:30	female	2.0.10.147	50	Blue_C_2.bmp	1447	0		0	0	233112	0		0	0	NULL	NULL	NULL	Low	run1		List2	Catch.wav	V_S	0		1	1	232962	150		0	0
Exp1	2	Exp1-2-2	59.937	1.0.0.157	1	left	-1863243661	2.0.10.242	2.0.10.242	09-12-2019	2019-09-12 09:47:30	17:47:30	female	2.0.10.147	51	Catch.bmp	1236	0		0	0	235765	0		0	0	NULL	NULL	NULL	Low	run1		List2	A_S.wav	A_S	0		1	1	235615	150		0	0
Exp1	2	Exp1-2-2	59.937	1.0.0.157	1	left	-1863243661	2.0.10.242	2.0.10.242	09-12-2019	2019-09-12 09:47:30	17:47:30	female	2.0.10.147	52	Blue_S.bmp	1320	0		0	0	238201	0		0	0	NULL	NULL	NULL	Low	run1		List2	A_S.wav	AV_S	0		0	1	238051	150		0	0
Exp1	2	Exp1-2-2	59.937	1.0.0.157	1	left	-1863243661	2.0.10.242	2.0.10.242	09-12-2019	2019-09-12 09:47:30	17:47:30	female	2.0.10.147	53	Catch.bmp	860	0		0	0	240737	0		0	0	NULL	NULL	NULL	Low	run1		List2	A_S.wav	A_S	0		0	1	240587	150		0	0
Exp1	2	Exp1-2-2	59.937	1.0.0.157	1	left	-1863243661	2.0.10.242	2.0.10.242	09-12-2019	2019-09-12 09:47:30	17:47:30	female	2.0.10.147	54	Catch.bmp	983	0		0	0	242806	0		0	0	NULL	NULL	NULL	Low	run1		List2	A_S.wav	A_S	0		0	1	242656	150		0	0
Exp1	2	Exp1-2-2	59.937	1.0.0.157	1	left	-1863243661	2.0.10.242	2.0.10.242	09-12-2019	2019-09-12 09:47:30	17:47:30	female	2.0.10.147	55	Red_C.bmp	879	0		0	1	244992	0		0	0	NULL	NULL	NULL	Low	run1	1	List2	A_T.wav	AV_T	1	1	1	1	244841	151	1	473	245314
Exp1	2	Exp1-2-2	59.937	1.0.0.157	1	left	-1863243661	2.0.10.242	2.0.10.242	09-12-2019	2019-09-12 09:47:30	17:47:30	female	2.0.10.147	56	Red_C_2.bmp	1177	0		0	0	247027	0		0	0	NULL	NULL	NULL	Low	run1	1	List2	Catch.wav	V_T	1	1	0	1	246877	150	1	637	247514
Exp1	2	Exp1-2-2	59.937	1.0.0.157	1	left	-1863243661	2.0.10.242	2.0.10.242	09-12-2019	2019-09-12 09:47:30	17:47:30	female	2.0.10.147	57	Red_C_2.bmp	1128	0		0	0	249363	0		0	0	NULL	NULL	NULL	Low	run1	1	List2	Catch.wav	V_T	1	1	0	1	249213	150	1	461	249674
Exp1	2	Exp1-2-2	59.937	1.0.0.157	1	left	-1863243661	2.0.10.242	2.0.10.242	09-12-2019	2019-09-12 09:47:30	17:47:30	female	2.0.10.147	58	Catch.bmp	1350	0		0	1	251649	0		0	0	NULL	NULL	NULL	Low	run1		List2	A_S.wav	A_S	0		1	1	251498	151		0	0
Exp1	2	Exp1-2-2	59.937	1.0.0.157	1	left	-1863243661	2.0.10.242	2.0.10.242	09-12-2019	2019-09-12 09:47:30	17:47:30	female	2.0.10.147	59	Red_S.bmp	931	0		0	0	254201	0		0	0	NULL	NULL	NULL	Low	run1	1	List2	Catch.wav	V_T	1	1	1	1	254051	150	1	615	254666
Exp1	2	Exp1-2-2	59.937	1.0.0.157	1	left	-1863243661	2.0.10.242	2.0.10.242	09-12-2019	2019-09-12 09:47:30	17:47:30	female	2.0.10.147	60	Catch.bmp	1191	0		0	0	256287	0		0	0	NULL	NULL	NULL	Low	run1	1	List2	A_T.wav	A_T	1	1	0	1	256137	150	1	713	256850
Exp1	2	Exp1-2-2	59.937	1.0.0.157	1	left	-1863243661	2.0.10.242	2.0.10.242	09-12-2019	2019-09-12 09:47:30	17:47:30	female	2.0.10.147	61	Red_C_2.bmp	1534	0		0	0	258639	0		0	0	NULL	NULL	NULL	Low	run1	1	List2	Catch.wav	V_T	1	1	1	1	258489	150	1	593	259082
Exp1	2	Exp1-2-2	59.937	1.0.0.157	1	left	-1863243661	2.0.10.242	2.0.10.242	09-12-2019	2019-09-12 09:47:30	17:47:30	female	2.0.10.147	62	Red_S.bmp	1236	0		1	0	261325	0		0	0	NULL	NULL	NULL	Low	run1	1	List2	A_T.wav	AV_T	1	1	1	1	261175	150	1	571	261746
Exp1	2	Exp1-2-2	59.937	1.0.0.157	1	left	-1863243661	2.0.10.242	2.0.10.242	09-12-2019	2019-09-12 09:47:30	17:47:30	female	2.0.10.147	63	Catch.bmp	1416	0		0	0	263711	0		0	0	NULL	NULL	NULL	Low	run1	1	List2	A_T.wav	A_T	1	1	0	1	263561	150	1	1001	264562
Exp1	2	Exp1-2-2	59.937	1.0.0.157	1	left	-1863243661	2.0.10.242	2.0.10.242	09-12-2019	2019-09-12 09:47:30	17:47:30	female	2.0.10.147	64	Catch.bmp	1033	0		0	0	266281	0		0	0	NULL	NULL	NULL	Low	run1	1	List2	A_T.wav	A_T	1	1	0	2	266131	150	1	519	266650
Exp1	2	Exp1-2-2	59.937	1.0.0.157	1	left	-1863243661	2.0.10.242	2.0.10.242	09-12-2019	2019-09-12 09:47:30	17:47:30	female	2.0.10.147	65	Catch.bmp	955	0		0	0	268466	0		0	0	NULL	NULL	NULL	Low	run1	1	List2	A_T.wav	A_T	1	1	0	1	268316	150	1	542	268858
Exp1	2	Exp1-2-2	59.937	1.0.0.157	1	left	-1863243661	2.0.10.242	2.0.10.242	09-12-2019	2019-09-12 09:47:30	17:47:30	female	2.0.10.147	66	Catch.bmp	1323	0		1	0	270568	0		0	0	NULL	NULL	NULL	Low	run1	1	List2	A_T.wav	A_T	1	1	0	1	270418	150	1	697	271115
Exp1	2	Exp1-2-2	59.937	1.0.0.157	1	left	-1863243661	2.0.10.242	2.0.10.242	09-12-2019	2019-09-12 09:47:30	17:47:30	female	2.0.10.147	67	Catch.bmp	1549	0		0	0	273038	0		0	0	NULL	NULL	NULL	Low	run1	1	List2	A_T.wav	A_T	1	1	0	1	272888	150	1	498	273386
Exp1	2	Exp1-2-2	59.937	1.0.0.157	1	left	-1863243661	2.0.10.242	2.0.10.242	09-12-2019	2019-09-12 09:47:30	17:47:30	female	2.0.10.147	68	Catch.bmp	1511	0		0	1	275741	0		0	0	NULL	NULL	NULL	Low	run1		List2	A_S.wav	A_S	0		1	1	275590	151		0	0
Exp1	2	Exp1-2-2	59.937	1.0.0.157	1	left	-1863243661	2.0.10.242	2.0.10.242	09-12-2019	2019-09-12 09:47:30	17:47:30	female	2.0.10.147	69	Blue_C.bmp	1543	0		0	0	278477	0		0	0	NULL	NULL	NULL	Low	Run1		List2	Catch.wav	V_S	0		0	1	278327	150		0	0
Exp1	2	Exp1-2-2	59.937	1.0.0.157	1	left	-1863243661	2.0.10.242	2.0.10.242	09-12-2019	2019-09-12 09:47:30	17:47:30	female	2.0.10.147	70	Red_S.bmp	1322	0		0	0	281230	0		0	0	NULL	NULL	NULL	Low	run1	1	List2	A_T.wav	AV_T	1	1	0	1	281080	150	1	602	281682
Exp1	2	Exp1-2-2	59.937	1.0.0.157	1	left	-1863243661	2.0.10.242	2.0.10.242	09-12-2019	2019-09-12 09:47:30	17:47:30	female	2.0.10.147	71	Catch.bmp	1275	0		0	0	283699	0		0	0	NULL	NULL	NULL	Low	run1	1	List2	A_T.wav	A_T	1	1	0	1	283549	150	1	821	284370
Exp1	2	Exp1-2-2	59.937	1.0.0.157	1	left	-1863243661	2.0.10.242	2.0.10.242	09-12-2019	2019-09-12 09:47:30	17:47:30	female	2.0.10.147	72	Catch.bmp	1076	0		0	0	286135	0		0	0	NULL	NULL	NULL	Low	run1	1	List2	A_T.wav	A_T	1	1	0	1	285985	150	1	625	286610
Exp1	2	Exp1-2-2	59.937	1.0.0.157	1	left	-1863243661	2.0.10.242	2.0.10.242	09-12-2019	2019-09-12 09:47:30	17:47:30	female	2.0.10.147	73	Red_C.bmp	1305	0		0	1	288371	0		0	0	NULL	NULL	NULL	Low	run1	1	List2	A_T.wav	AV_T	1	1	1	1	288220	151	1	630	288850
Exp1	2	Exp1-2-2	59.937	1.0.0.157	1	left	-1863243661	2.0.10.242	2.0.10.242	09-12-2019	2019-09-12 09:47:30	17:47:30	female	2.0.10.147	74	Red_S_2.bmp	1312	0		0	0	290823	0		0	0	NULL	NULL	NULL	Low	run1	1	List2	A_T.wav	AV_T	1	1	0	1	290673	150	1	633	291306
Exp1	2	Exp1-2-2	59.937	1.0.0.157	1	left	-1863243661	2.0.10.242	2.0.10.242	09-12-2019	2019-09-12 09:47:30	17:47:30	female	2.0.10.147	75	Red_S_2.bmp	1079	0		0	0	293292	0		0	0	NULL	NULL	NULL	Low	run1	1	List2	Catch.wav	V_T	1	1	1	1	293142	150	1	612	293754
Exp1	2	Exp1-2-2	59.937	1.0.0.157	1	left	-1863243661	2.0.10.242	2.0.10.242	09-12-2019	2019-09-12 09:47:30	17:47:30	female	2.0.10.147	76	Red_S_2.bmp	1166	0		0	0	295528	0		0	0	NULL	NULL	NULL	Low	run1	1	List2	Catch.wav	V_T	1	1	0	1	295378	150	1	624	296002
Exp1	2	Exp1-2-2	59.937	1.0.0.157	1	left	-1863243661	2.0.10.242	2.0.10.242	09-12-2019	2019-09-12 09:47:30	17:47:30	female	2.0.10.147	77	Catch.bmp	1126	0		0	0	297847	0		0	0	NULL	NULL	NULL	Low	run1		List2	A_S.wav	A_S	0		1	1	297697	150		0	0
Exp1	2	Exp1-2-2	59.937	1.0.0.157	1	left	-1863243661	2.0.10.242	2.0.10.242	09-12-2019	2019-09-12 09:47:30	17:47:30	female	2.0.10.147	78	Catch.bmp	1110	0		0	0	300183	0		0	0	NULL	NULL	NULL	Low	run1	1	List2	A_T.wav	A_T	1	1	0	1	300033	150	1	754	300787
Exp1	2	Exp1-2-2	59.937	1.0.0.157	1	left	-1863243661	2.0.10.242	2.0.10.242	09-12-2019	2019-09-12 09:47:30	17:47:30	female	2.0.10.147	79	Catch.bmp	1583	0		0	0	302452	0		0	0	NULL	NULL	NULL	Low	run1	1	List2	A_T.wav	A_T	1	1	0	1	302302	150	1	780	303082
Exp1	2	Exp1-2-2	59.937	1.0.0.157	1	left	-1863243661	2.0.10.242	2.0.10.242	09-12-2019	2019-09-12 09:47:30	17:47:30	female	2.0.10.147	80	Catch.bmp	1569	0		0	0	305188	0		0	0	NULL	NULL	NULL	Low	run1	1	List2	A_T.wav	A_T	1	1	0	1	305038	150	1	765	305803
Exp1	2	Exp1-2-2	59.937	1.0.0.157	1	left	-1863243661	2.0.10.242	2.0.10.242	09-12-2019	2019-09-12 09:47:30	17:47:30	female	2.0.10.147	81	Red_S_2.bmp	1156	0		0	0	307908	0		0	0	NULL	NULL	NULL	Low	run1	1	List2	Catch.wav	V_T	1	1	0	1	307758	150	1	429	308187
Exp1	2	Exp1-2-2	59.937	1.0.0.157	1	left	-1863243661	2.0.10.242	2.0.10.242	09-12-2019	2019-09-12 09:47:30	17:47:30	female	2.0.10.147	82	Red_S_2.bmp	1410	0		0	0	310227	0		0	0	NULL	NULL	NULL	Low	run1	1	List2	A_T.wav	AV_T	1	1	0	1	310077	150	1	526	310603
Exp1	2	Exp1-2-2	59.937	1.0.0.157	1	left	-1863243661	2.0.10.242	2.0.10.242	09-12-2019	2019-09-12 09:47:30	17:47:30	female	2.0.10.147	83	Red_C.bmp	1063	0		0	0	312796	0		0	0	NULL	NULL	NULL	Low	run1	1	List2	A_T.wav	AV_T	1	1	0	1	312646	150	1	676	313322
Exp1	2	Exp1-2-2	59.937	1.0.0.157	1	left	-1863243661	2.0.10.242	2.0.10.242	09-12-2019	2019-09-12 09:47:30	17:47:30	female	2.0.10.147	84	Catch.bmp	1050	0		0	0	315015	0		0	0	NULL	NULL	NULL	Low	run1		List2	A_S.wav	A_S	0		0	1	314865	150		0	0
Exp1	2	Exp1-2-2	59.937	1.0.0.157	1	left	-1863243661	2.0.10.242	2.0.10.242	09-12-2019	2019-09-12 09:47:30	17:47:30	female	2.0.10.147	85	Red_C.bmp	1245	0		0	0	317284	0		0	0	NULL	NULL	NULL	Low	run1	1	List2	A_T.wav	AV_T	1	1	0	1	317134	150	1	491	317625
Exp1	2	Exp1-2-2	59.937	1.0.0.157	1	left	-1863243661	2.0.10.242	2.0.10.242	09-12-2019	2019-09-12 09:47:30	17:47:30	female	2.0.10.147	86	Catch.bmp	1594	0		0	0	319687	0		0	0	NULL	NULL	NULL	Low	run1	1	List2	A_T.wav	A_T	1	1	0	1	319537	150	1	753	320290
Exp1	2	Exp1-2-2	59.937	1.0.0.157	1	left	-1863243661	2.0.10.242	2.0.10.242	09-12-2019	2019-09-12 09:47:30	17:47:30	female	2.0.10.147	87	Red_S_2.bmp	911	0		0	0	322440	0		0	0	NULL	NULL	NULL	Low	run1	1	List2	A_T.wav	AV_T	1	1	0	2	322290	150	1	543	322833
Exp1	2	Exp1-2-2	59.937	1.0.0.157	1	left	-1863243661	2.0.10.242	2.0.10.242	09-12-2019	2019-09-12 09:47:30	17:47:30	female	2.0.10.147	88	Red_S.bmp	932	0		0	1	324509	0		0	0	NULL	NULL	NULL	Low	run1	1	List2	Catch.wav	V_T	1	1	1	1	324358	151	1	829	325187
Exp1	2	Exp1-2-2	59.937	1.0.0.157	1	left	-1863243661	2.0.10.242	2.0.10.242	09-12-2019	2019-09-12 09:47:30	17:47:30	female	2.0.10.147	89	Red_C_2.bmp	1517	0		0	0	326594	0		0	0	NULL	NULL	NULL	Low	run1	1	List2	A_T.wav	AV_T	1	1	0	1	326444	150	1	637	327081
Exp1	2	Exp1-2-2	59.937	1.0.0.157	1	left	-1863243661	2.0.10.242	2.0.10.242	09-12-2019	2019-09-12 09:47:30	17:47:30	female	2.0.10.147	90	Blue_S.bmp	1498	0		0	1	329264	0		0	0	NULL	NULL	NULL	Low	run1		List2	Catch.wav	V_S	0		1	1	329113	151		0	0
Exp1	2	Exp1-2-2	59.937	1.0.0.157	1	left	-1863243661	2.0.10.242	2.0.10.242	09-12-2019	2019-09-12 09:47:30	17:47:30	female	2.0.10.147	91	Blue_C_2.bmp	1338	0		0	0	331983	0		0	0	NULL	NULL	NULL	Low	run1		List2	A_S.wav	AV_S	0		1	1	331833	150		0	0
Exp1	2	Exp1-2-2	59.937	1.0.0.157	1	left	-1863243661	2.0.10.242	2.0.10.242	09-12-2019	2019-09-12 09:47:30	17:47:30	female	2.0.10.147	92	Red_C_2.bmp	1036	0		0	0	334536	0		0	0	NULL	NULL	NULL	Low	run1	1	List2	A_T.wav	AV_T	1	1	0	1	334386	150	1	560	334946
Exp1	2	Exp1-2-2	59.937	1.0.0.157	1	left	-1863243661	2.0.10.242	2.0.10.242	09-12-2019	2019-09-12 09:47:30	17:47:30	female	2.0.10.147	93	Red_S.bmp	879	0		0	0	336721	0		0	0	NULL	NULL	NULL	Low	run1	1	List2	Catch.wav	V_T	1	1	1	1	336571	150	1	695	337266
Exp1	2	Exp1-2-2	59.937	1.0.0.157	1	left	-1863243661	2.0.10.242	2.0.10.242	09-12-2019	2019-09-12 09:47:30	17:47:30	female	2.0.10.147	94	Catch.bmp	1348	0		0	0	338757	0		0	0	NULL	NULL	NULL	Low	run1	1	List2	A_T.wav	A_T	1	1	0	1	338607	150	1	970	339577
Exp1	2	Exp1-2-2	59.937	1.0.0.157	1	left	-1863243661	2.0.10.242	2.0.10.242	09-12-2019	2019-09-12 09:47:30	17:47:30	female	2.0.10.147	95	Red_C_2.bmp	1200	0		1	0	341259	0		0	0	NULL	NULL	NULL	Low	run1	1	List2	A_T.wav	AV_T	1	1	0	1	341109	150	1	516	341625
Exp1	2	Exp1-2-2	59.937	1.0.0.157	1	left	-1863243661	2.0.10.242	2.0.10.242	09-12-2019	2019-09-12 09:47:30	17:47:30	female	2.0.10.147	96	Catch.bmp	839	0		0	0	343612	0		0	0	NULL	NULL	NULL	Low	run1	1	List2	A_T.wav	A_T	1	1	0	1	343462	150	1	523	343985
Exp1	2	Exp1-2-2	59.937	1.0.0.157	1	left	-1863243661	2.0.10.242	2.0.10.242	09-12-2019	2019-09-12 09:47:30	17:47:30	female	2.0.10.147	97	Red_C_2.bmp	1514	0		0	0	345614	0		0	0	NULL	NULL	NULL	Low	run1	1	List2	Catch.wav	V_T	1	1	1	1	345464	150	1	761	346225
Exp1	2	Exp1-2-2	59.937	1.0.0.157	1	left	-1863243661	2.0.10.242	2.0.10.242	09-12-2019	2019-09-12 09:47:30	17:47:30	female	2.0.10.147	98	Catch.bmp	1310	0		0	1	348284	0		0	0	NULL	NULL	NULL	Low	run1	1	List2	A_T.wav	A_T	1	1	1	1	348133	151	1	524	348657
Exp1	2	Exp1-2-2	59.937	1.0.0.157	1	left	-1863243661	2.0.10.242	2.0.10.242	09-12-2019	2019-09-12 09:47:30	17:47:30	female	2.0.10.147	99	Red_C_2.bmp	1520	0		0	0	350753	0		0	0	NULL	NULL	NULL	Low	run1	1	List2	Catch.wav	V_T	1	1	0	1	350603	150	1	566	351169
Exp1	2	Exp1-2-2	59.937	1.0.0.157	1	left	-1863243661	2.0.10.242	2.0.10.242	09-12-2019	2019-09-12 09:47:30	17:47:30	female	2.0.10.147	100	Catch.bmp	1325	0		0	0	353422	0		0	0	NULL	NULL	NULL	Low	run1	1	List2	A_T.wav	A_T	1	1	1	1	353272	150	1	681	353953
Exp1	2	Exp1-2-2	59.937	1.0.0.157	1	left	-1863243661	2.0.10.242	2.0.10.242	09-12-2019	2019-09-12 09:47:30	17:47:30	female	2.0.10.147	101	Blue_C_2.bmp	1124	0		0	0	355908	0		0	0	NULL	NULL	NULL	Low	run1		List2	Catch.wav	V_S	0		1	1	355758	150		0	0
Exp1	2	Exp1-2-2	59.937	1.0.0.157	1	left	-1863243661	2.0.10.242	2.0.10.242	09-12-2019	2019-09-12 09:47:30	17:47:30	female	2.0.10.147	102	Red_S.bmp	1599	0		0	0	358244	0		0	0	NULL	NULL	NULL	Low	run1	1	List2	Catch.wav	V_T	1	1	0	1	358094	150	1	428	358522
Exp1	2	Exp1-2-2	59.937	1.0.0.157	1	left	-1863243661	2.0.10.242	2.0.10.242	09-12-2019	2019-09-12 09:47:30	17:47:30	female	2.0.10.147	103	Blue_C.bmp	1049	0		0	0	360997	0		0	0	NULL	NULL	NULL	Low	run1		List2	A_S.wav	AV_S	0		0	1	360847	150		0	0
Exp1	2	Exp1-2-2	59.937	1.0.0.157	1	left	-1863243661	2.0.10.242	2.0.10.242	09-12-2019	2019-09-12 09:47:30	17:47:30	female	2.0.10.147	104	Blue_S.bmp	1155	0		0	0	363266	0		0	0	NULL	NULL	NULL	Low	run1		List2	Catch.wav	V_S	0		0	1	363116	150		0	0
Exp1	2	Exp1-2-2	59.937	1.0.0.157	1	left	-1863243661	2.0.10.242	2.0.10.242	09-12-2019	2019-09-12 09:47:30	17:47:30	female	2.0.10.147	105	Red_C.bmp	1321	0		0	0	365635	0		0	0	NULL	NULL	NULL	Low	run1	1	List2	A_T.wav	AV_T	1	1	1	1	365485	150	1	764	366249
Exp1	2	Exp1-2-2	59.937	1.0.0.157	1	left	-1863243661	2.0.10.242	2.0.10.242	09-12-2019	2019-09-12 09:47:30	17:47:30	female	2.0.10.147	106	Red_S.bmp	1585	0		0	0	368104	0		0	0	NULL	NULL	NULL	Low	run1	1	List2	A_T.wav	AV_T	1	1	0	1	367954	150	1	727	368681
Exp1	2	Exp1-2-2	59.937	1.0.0.157	1	left	-1863243661	2.0.10.242	2.0.10.242	09-12-2019	2019-09-12 09:47:30	17:47:30	female	2.0.10.147	107	Catch.bmp	1540	0		0	1	370841	0		0	0	NULL	NULL	NULL	Low	run1	1	List2	A_T.wav	A_T	1	1	1	1	370690	151	1	687	371377
Exp1	2	Exp1-2-2	59.937	1.0.0.157	1	left	-1863243661	2.0.10.242	2.0.10.242	09-12-2019	2019-09-12 09:47:30	17:47:30	female	2.0.10.147	108	Red_S_2.bmp	1432	0		1	0	373543	0		0	0	NULL	NULL	NULL	Low	run1	1	List2	Catch.wav	V_T	1	1	1	1	373393	150	1	432	373825
Exp1	2	Exp1-2-2	59.937	1.0.0.157	1	left	-1863243661	2.0.10.242	2.0.10.242	09-12-2019	2019-09-12 09:47:30	17:47:30	female	2.0.10.147	109	Red_C_2.bmp	1552	0		1	0	376129	0		0	0	NULL	NULL	NULL	Low	run1	1	List2	A_T.wav	AV_T	1	1	1	1	375979	150	1	566	376545
Exp1	2	Exp1-2-2	59.937	1.0.0.157	1	left	-1863243661	2.0.10.242	2.0.10.242	09-12-2019	2019-09-12 09:47:30	17:47:30	female	2.0.10.147	110	Blue_C.bmp	1386	0		0	0	378832	0		0	0	NULL	NULL	NULL	Low	run1		List2	A_S.wav	AV_S	0		0	1	378682	150		0	0
Exp1	2	Exp1-2-2	59.937	1.0.0.157	1	left	-1863243661	2.0.10.242	2.0.10.242	09-12-2019	2019-09-12 09:47:30	17:47:30	female	2.0.10.147	111	Catch.bmp	1354	0		0	0	381435	0		0	0	NULL	NULL	NULL	Low	run1	1	List2	A_T.wav	A_T	1	1	0	1	381285	150	1	604	381889
Exp1	2	Exp1-2-2	59.937	1.0.0.157	1	left	-1863243661	2.0.10.242	2.0.10.242	09-12-2019	2019-09-12 09:47:30	17:47:30	female	2.0.10.147	112	Catch.bmp	1451	0		0	0	383938	0		0	0	NULL	NULL	NULL	Low	run1	1	List2	A_T.wav	A_T	1	1	0	2	383788	150	1	629	384417
Exp1	2	Exp1-2-2	59.937	1.0.0.157	1	left	-1863243661	2.0.10.242	2.0.10.242	09-12-2019	2019-09-12 09:47:30	17:47:30	female	2.0.10.147	113	Catch.bmp	1396	0		0	0	386540	0		0	0	NULL	NULL	NULL	Low	run1	1	List2	A_T.wav	A_T	1	1	0	1	386390	150	1	539	386929
Exp1	2	Exp1-2-2	59.937	1.0.0.157	1	left	-1863243661	2.0.10.242	2.0.10.242	09-12-2019	2019-09-12 09:47:30	17:47:30	female	2.0.10.147	114	Red_C_2.bmp	1267	0		0	0	389093	0		0	0	NULL	NULL	NULL	Low	run1	1	List2	Catch.wav	V_T	1	1	0	1	388943	150	1	595	389538
Exp1	2	Exp1-2-2	59.937	1.0.0.157	1	left	-1863243661	2.0.10.242	2.0.10.242	09-12-2019	2019-09-12 09:47:30	17:47:30	female	2.0.10.147	115	Blue_C_2.bmp	1305	0		0	0	391512	0		0	0	NULL	NULL	NULL	Low	run1		List2	A_S.wav	AV_S	0		1	1	391362	150		0	0
Exp1	2	Exp1-2-2	59.937	1.0.0.157	1	left	-1863243661	2.0.10.242	2.0.10.242	09-12-2019	2019-09-12 09:47:30	17:47:30	female	2.0.10.147	116	Catch.bmp	1119	0		0	0	394032	0		0	0	NULL	NULL	NULL	Low	run1	1	List2	A_T.wav	A_T	1	1	0	2	393882	150	1	711	394593
Exp1	2	Exp1-2-2	59.937	1.0.0.157	1	left	-1863243661	2.0.10.242	2.0.10.242	09-12-2019	2019-09-12 09:47:30	17:47:30	female	2.0.10.147	117	Blue_C.bmp	1582	0		0	0	396301	0		0	0	NULL	NULL	NULL	Low	Run1		List2	Catch.wav	V_S	0		0	2	396151	150		0	0
Exp1	2	Exp1-2-2	59.937	1.0.0.157	1	left	-1863243661	2.0.10.242	2.0.10.242	09-12-2019	2019-09-12 09:47:30	17:47:30	female	2.0.10.147	118	Blue_S_2.bmp	1003	0		0	1	399104	0		0	0	NULL	NULL	NULL	Low	run1		List2	Catch.wav	V_S	0		1	1	398953	151		0	0
Exp1	2	Exp1-2-2	59.937	1.0.0.157	1	left	-1863243661	2.0.10.242	2.0.10.242	09-12-2019	2019-09-12 09:47:30	17:47:30	female	2.0.10.147	119	Catch.bmp	1219	0		0	1	401323	0		0	0	NULL	NULL	NULL	Low	run1	1	List2	A_T.wav	A_T	1	1	1	1	401172	151	1	508	401680
Exp1	2	Exp1-2-2	59.937	1.0.0.157	1	left	-1863243661	2.0.10.242	2.0.10.242	09-12-2019	2019-09-12 09:47:30	17:47:30	female	2.0.10.147	120	Blue_C_2.bmp	1525	0		0	0	403692	0		0	0	NULL	NULL	NULL	Low	run1		List2	Catch.wav	V_S	0		0	1	403542	150		0	0
Exp1	2	Exp1-2-2	59.937	1.0.0.157	1	left	-1863243661	2.0.10.242	2.0.10.242	09-12-2019	2019-09-12 09:47:30	17:47:30	female	2.0.10.147	121	Blue_S_2.bmp	966	0		0	0	406445	0		0	0	NULL	NULL	NULL	Low	run1		List2	Catch.wav	V_S	0		0	2	406295	150		0	0
Exp1	2	Exp1-2-2	59.937	1.0.0.157	1	left	-1863243661	2.0.10.242	2.0.10.242	09-12-2019	2019-09-12 09:47:30	17:47:30	female	2.0.10.147	122	Catch.bmp	1078	0		0	1	408614	0		0	0	NULL	NULL	NULL	Low	run1		List2	A_S.wav	A_S	0		1	1	408463	151		0	0
Exp1	2	Exp1-2-2	59.937	1.0.0.157	1	left	-1863243661	2.0.10.242	2.0.10.242	09-12-2019	2019-09-12 09:47:30	17:47:30	female	2.0.10.147	123	Catch.bmp	973	0		0	0	410916	0		0	0	NULL	NULL	NULL	Low	run1		List2	A_S.wav	A_S	0		0	1	410766	150		0	0
Exp1	2	Exp1-2-2	59.937	1.0.0.157	1	left	-1863243661	2.0.10.242	2.0.10.242	09-12-2019	2019-09-12 09:47:30	17:47:30	female	2.0.10.147	124	Blue_S.bmp	1426	0		0	0	413102	0		0	0	NULL	NULL	NULL	Low	run1		List2	Catch.wav	V_S	0		0	2	412952	150		0	0
Exp1	2	Exp1-2-2	59.937	1.0.0.157	1	left	-1863243661	2.0.10.242	2.0.10.242	09-12-2019	2019-09-12 09:47:30	17:47:30	female	2.0.10.147	125	Red_S_2.bmp	1240	0		0	0	415738	0		0	0	NULL	NULL	NULL	Low	run1	1	List2	A_T.wav	AV_T	1	1	0	1	415588	150	1	524	416112
Exp1	2	Exp1-2-2	59.937	1.0.0.157	1	left	-1863243661	2.0.10.242	2.0.10.242	09-12-2019	2019-09-12 09:47:30	17:47:30	female	2.0.10.147	126	Catch.bmp	1329	0		0	0	418140	0		0	0	NULL	NULL	NULL	Low	run1	1	List2	A_T.wav	A_T	1	1	0	1	417990	150	1	650	418640
Exp1	2	Exp1-2-2	59.937	1.0.0.157	1	left	-1863243661	2.0.10.242	2.0.10.242	09-12-2019	2019-09-12 09:47:30	17:47:30	female	2.0.10.147	127	Red_S.bmp	972	0		0	0	420626	0		0	0	NULL	NULL	NULL	Low	run1	1	List2	A_T.wav	AV_T	1	1	0	1	420476	150	1	660	421136
Exp1	2	Exp1-2-2	59.937	1.0.0.157	1	left	-1863243661	2.0.10.242	2.0.10.242	09-12-2019	2019-09-12 09:47:30	17:47:30	female	2.0.10.147	128	Catch.bmp	1477	0		0	0	422745	0		0	0	NULL	NULL	NULL	Low	run1	1	List2	A_T.wav	A_T	1	1	0	1	422595	150	1	877	423472
Exp1	2	Exp1-2-2	59.937	1.0.0.157	1	left	-1863243661	2.0.10.242	2.0.10.242	09-12-2019	2019-09-12 09:47:30	17:47:30	female	2.0.10.147	129	Red_S.bmp	902	0		0	0	425381	0		0	0	NULL	NULL	NULL	Low	run1	1	List2	A_T.wav	AV_T	1	1	0	1	425231	150	1	538	425769
Exp1	2	Exp1-2-2	59.937	1.0.0.157	1	left	-1863243661	2.0.10.242	2.0.10.242	09-12-2019	2019-09-12 09:47:30	17:47:30	female	2.0.10.147	130	Red_S_2.bmp	904	0		0	0	427433	0		0	0	NULL	NULL	NULL	Low	run1	1	List2	A_T.wav	AV_T	1	1	0	1	427283	150	1	517	427800
Exp1	2	Exp1-2-2	59.937	1.0.0.157	1	left	-1863243661	2.0.10.242	2.0.10.242	09-12-2019	2019-09-12 09:47:30	17:47:30	female	2.0.10.147	131	Catch.bmp	1024	0		0	1	429486	0		0	0	NULL	NULL	NULL	Low	run1	1	List2	A_T.wav	A_T	1	1	1	1	429335	151	1	658	429993
Exp1	2	Exp1-2-2	59.937	1.0.0.157	1	left	-1863243661	2.0.10.242	2.0.10.242	09-12-2019	2019-09-12 09:47:30	17:47:30	female	2.0.10.147	132	Red_S.bmp	888	0		0	0	431671	0		0	0	NULL	NULL	NULL	Low	run1	1	List2	Catch.wav	V_T	1	1	1	1	431521	150	1	551	432072
Exp1	2	Exp1-2-2	59.937	1.0.0.157	1	left	-1863243661	2.0.10.242	2.0.10.242	09-12-2019	2019-09-12 09:47:30	17:47:30	female	2.0.10.147	133	Red_C.bmp	1066	0		0	1	433707	0		0	0	NULL	NULL	NULL	Low	run1	1	List2	Catch.wav	V_T	1	1	1	0	433556	151	1	532	434088
Exp1	2	Exp1-2-2	59.937	1.0.0.157	1	left	-1863243661	2.0.10.242	2.0.10.242	09-12-2019	2019-09-12 09:47:30	17:47:30	female	2.0.10.147	134	Red_C_2.bmp	928	0		0	0	435926	0		0	0	NULL	NULL	NULL	Low	run1	1	List2	A_T.wav	AV_T	1	1	0	2	435776	150	1	673	436449
Exp1	2	Exp1-2-2	59.937	1.0.0.157	1	left	-1863243661	2.0.10.242	2.0.10.242	09-12-2019	2019-09-12 09:47:30	17:47:30	female	2.0.10.147	135	Catch.bmp	1165	0		0	0	438011	0		0	0	NULL	NULL	NULL	Low	run1		List2	A_S.wav	A_S	0		0	1	437861	150		0	0
Exp1	2	Exp1-2-2	59.937	1.0.0.157	1	left	-1863243661	2.0.10.242	2.0.10.242	09-12-2019	2019-09-12 09:47:30	17:47:30	female	2.0.10.147	136	Catch.bmp	1117	0		0	0	440380	0		0	0	NULL	NULL	NULL	Low	run1	1	List2	A_T.wav	A_T	1	1	0	1	440230	150	1	794	441024
Exp1	2	Exp1-2-2	59.937	1.0.0.157	1	left	-1863243661	2.0.10.242	2.0.10.242	09-12-2019	2019-09-12 09:47:30	17:47:30	female	2.0.10.147	137	Red_C.bmp	1278	0		0	0	442649	0		0	0	NULL	NULL	NULL	Low	run1	1	List2	A_T.wav	AV_T	1	1	0	1	442499	150	1	549	443048
Exp1	2	Exp1-2-2	59.937	1.0.0.157	1	left	-1863243661	2.0.10.242	2.0.10.242	09-12-2019	2019-09-12 09:47:30	17:47:30	female	2.0.10.147	138	Catch.bmp	1054	0		0	0	445085	0		0	0	NULL	NULL	NULL	Low	run1		List2	A_S.wav	A_S	0		0	1	444935	150		0	0
Exp1	2	Exp1-2-2	59.937	1.0.0.157	1	left	-1863243661	2.0.10.242	2.0.10.242	09-12-2019	2019-09-12 09:47:30	17:47:30	female	2.0.10.147	139	Blue_S_2.bmp	1173	0		0	0	447354	0		0	0	NULL	NULL	NULL	Low	run1		List2	Catch.wav	V_S	0		1	1	447204	150		0	0
Exp1	2	Exp1-2-2	59.937	1.0.0.157	1	left	-1863243661	2.0.10.242	2.0.10.242	09-12-2019	2019-09-12 09:47:30	17:47:30	female	2.0.10.147	140	Catch.bmp	974	0		0	0	449757	0		0	0	NULL	NULL	NULL	Low	run1	1	List2	A_T.wav	A_T	1	1	0	1	449607	150	1	737	450344
Exp1	2	Exp1-2-2	59.937	1.0.0.157	1	left	-1863243661	2.0.10.242	2.0.10.242	09-12-2019	2019-09-12 09:47:30	17:47:30	female	2.0.10.147	141	Catch.bmp	1188	0		0	0	451892	0		0	0	NULL	NULL	NULL	Low	run1	1	List2	A_T.wav	A_T	1	1	0	1	451742	150	1	642	452384
Exp1	2	Exp1-2-2	59.937	1.0.0.157	1	left	-1863243661	2.0.10.242	2.0.10.242	09-12-2019	2019-09-12 09:47:30	17:47:30	female	2.0.10.147	142	Catch.bmp	1135	0		0	0	454228	0		0	0	NULL	NULL	NULL	Low	run1	1	List2	A_T.wav	A_T	1	1	0	1	454078	150	1	554	454632
Exp1	2	Exp1-2-2	59.937	1.0.0.157	1	left	-1863243661	2.0.10.242	2.0.10.242	09-12-2019	2019-09-12 09:47:30	17:47:30	female	2.0.10.147	143	Red_C_2.bmp	1297	0		0	0	456514	0		0	0	NULL	NULL	NULL	Low	run1	1	List2	Catch.wav	V_T	1	1	0	1	456364	150	1	636	457000
Exp1	2	Exp1-2-2	59.937	1.0.0.157	1	left	-1863243661	2.0.10.242	2.0.10.242	09-12-2019	2019-09-12 09:47:30	17:47:30	female	2.0.10.147	144	Red_C.bmp	1336	0		0	1	458967	0		0	0	NULL	NULL	NULL	Low	run1	1	List2	Catch.wav	V_T	1	1	1	1	458816	151	1	408	459224
Exp1	2	Exp1-2-2	59.937	1.0.0.157	1	left	-1863243661	2.0.10.242	2.0.10.242	09-12-2019	2019-09-12 09:47:30	17:47:30	female	2.0.10.147	145	Blue_S.bmp	1540	0		0	1	461453	0		0	0	NULL	NULL	NULL	Low	run1		List2	Catch.wav	V_S	0		0	1	461302	151		0	0
Exp1	2	Exp1-2-2	59.937	1.0.0.157	1	left	-1863243661	2.0.10.242	2.0.10.242	09-12-2019	2019-09-12 09:47:30	17:47:30	female	2.0.10.147	146	Red_C.bmp	1317	0		0	0	464205	0		0	0	NULL	NULL	NULL	Low	run1	1	List2	Catch.wav	V_T	1	1	0	1	464055	150	1	425	464480
Exp1	2	Exp1-2-2	59.937	1.0.0.157	1	left	-1863243661	2.0.10.242	2.0.10.242	09-12-2019	2019-09-12 09:47:30	17:47:30	female	2.0.10.147	147	Red_C_2.bmp	1453	0		0	0	466675	0		0	0	NULL	NULL	NULL	Low	run1	1	List2	A_T.wav	AV_T	1	1	0	2	466525	150	1	595	467120
Exp1	2	Exp1-2-2	59.937	1.0.0.157	1	left	-1863243661	2.0.10.242	2.0.10.242	09-12-2019	2019-09-12 09:47:30	17:47:30	female	2.0.10.147	148	Red_S.bmp	1599	0		0	0	469277	0		0	0	NULL	NULL	NULL	Low	run1	1	List2	A_T.wav	AV_T	1	1	0	1	469127	150	1	449	469576
Exp1	2	Exp1-2-2	59.937	1.0.0.157	1	left	-1863243661	2.0.10.242	2.0.10.242	09-12-2019	2019-09-12 09:47:30	17:47:30	female	2.0.10.147	149	Blue_S.bmp	861	0		0	0	472030	0		0	0	NULL	NULL	NULL	Low	run1		List2	A_S.wav	AV_S	0		0	1	471880	150		0	0
Exp1	2	Exp1-2-2	59.937	1.0.0.157	1	left	-1863243661	2.0.10.242	2.0.10.242	09-12-2019	2019-09-12 09:47:30	17:47:30	female	2.0.10.147	150	Red_S_2.bmp	1364	0		0	0	474116	0		0	0	NULL	NULL	NULL	Low	run1	1	List2	A_T.wav	AV_T	1	1	0	1	473966	150	1	538	474504
Exp1	2	Exp1-2-2	59.937	1.0.0.157	1	left	-1863243661	2.0.10.242	2.0.10.242	09-12-2019	2019-09-12 09:47:30	17:47:30	female	2.0.10.147	151	Blue_C.bmp	1541	0		0	0	476635	0		0	0	NULL	NULL	NULL	Low	Run1		List2	Catch.wav	V_S	0		1	1	476485	150		0	0
Exp1	2	Exp1-2-2	59.937	1.0.0.157	1	left	-1863243661	2.0.10.242	2.0.10.242	09-12-2019	2019-09-12 09:47:30	17:47:30	female	2.0.10.147	152	Blue_S_2.bmp	1333	0		0	0	479388	0		0	0	NULL	NULL	NULL	Low	run1		List2	A_S.wav	AV_S	0		0	1	479238	150		0	0
Exp1	2	Exp1-2-2	59.937	1.0.0.157	1	left	-1863243661	2.0.10.242	2.0.10.242	09-12-2019	2019-09-12 09:47:30	17:47:30	female	2.0.10.147	153	Red_S.bmp	1266	0		0	0	481957	0		0	0	NULL	NULL	NULL	Low	run1	1	List2	A_T.wav	AV_T	1	1	0	1	481807	150	1	464	482271
Exp1	2	Exp1-2-2	59.937	1.0.0.157	1	left	-1863243661	2.0.10.242	2.0.10.242	09-12-2019	2019-09-12 09:47:30	17:47:30	female	2.0.10.147	154	Red_S_2.bmp	917	0		0	1	484377	0		0	0	NULL	NULL	NULL	Low	run1	1	List2	A_T.wav	AV_T	1	1	1	1	484226	151	1	429	484655
Exp1	2	Exp1-2-2	59.937	1.0.0.157	1	left	-1863243661	2.0.10.242	2.0.10.242	09-12-2019	2019-09-12 09:47:30	17:47:30	female	2.0.10.147	155	Blue_C_2.bmp	872	0		1	0	486445	0		0	0	NULL	NULL	NULL	Low	run1		List2	Catch.wav	V_S	0		1	1	486295	150		0	0
Exp1	2	Exp1-2-2	59.937	1.0.0.157	1	left	-1863243661	2.0.10.242	2.0.10.242	09-12-2019	2019-09-12 09:47:30	17:47:30	female	2.0.10.147	156	Blue_S_2.bmp	986	0		0	0	488564	0		0	0	NULL	NULL	NULL	Low	run1		List2	A_S.wav	AV_S	0		1	1	488414	150		0	0
Exp1	2	Exp1-2-2	59.937	1.0.0.157	1	left	-1863243661	2.0.10.242	2.0.10.242	09-12-2019	2019-09-12 09:47:30	17:47:30	female	2.0.10.147	157	Blue_S_2.bmp	943	0		0	0	490767	0		0	0	NULL	NULL	NULL	Low	run1		List2	Catch.wav	V_S	0		0	2	490617	150		0	0
Exp1	2	Exp1-2-2	59.937	1.0.0.157	1	left	-1863243661	2.0.10.242	2.0.10.242	09-12-2019	2019-09-12 09:47:30	17:47:30	female	2.0.10.147	158	Red_S.bmp	1256	0		0	1	492936	0		0	0	NULL	NULL	NULL	Low	run1	1	List2	A_T.wav	AV_T	1	1	1	1	492785	151	1	374	493159
Exp1	2	Exp1-2-2	59.937	1.0.0.157	1	left	-1863243661	2.0.10.242	2.0.10.242	09-12-2019	2019-09-12 09:47:30	17:47:30	female	2.0.10.147	159	Blue_S_2.bmp	1457	0		0	0	495355	0		0	0	NULL	NULL	NULL	Low	run1		List2	A_S.wav	AV_S	0		0	1	495205	150		0	0
Exp1	2	Exp1-2-2	59.937	1.0.0.157	1	left	-1863243661	2.0.10.242	2.0.10.242	09-12-2019	2019-09-12 09:47:30	17:47:30	female	2.0.10.147	160	Catch.bmp	1309	0		0	0	498024	0		0	0	NULL	NULL	NULL	Low	run1	1	List2	A_T.wav	A_T	1	1	0	1	497874	150	1	750	498624
Exp1	2	Exp1-2-2	59.937	1.0.0.157	1	left	-1863243661	2.0.10.242	2.0.10.242	09-12-2019	2019-09-12 09:47:30	17:47:30	female	2.0.10.147	161	Red_S_2.bmp	1588	0		0	1	500494	1585		0	0	NULL	NULL	NULL	Low	run1	1	List2	A_T.wav	AV_T	1	1	1	1	500343	151	1	624	500967
Exp1	2	Exp1-2-2	59.937	1.0.0.157	1	left	-1863243661	2.0.10.242	2.0.10.242	09-12-2019	2019-09-12 09:47:30	17:47:30	female	2.0.10.147	162	Catch.bmp	1355	0		0	1	517979	0		0	0	NULL	NULL	NULL	Low	run1		List2	A_S.wav	A_S	0		1	1	517828	151		0	0
Exp1	2	Exp1-2-2	59.937	1.0.0.157	1	left	-1863243661	2.0.10.242	2.0.10.242	09-12-2019	2019-09-12 09:47:30	17:47:30	female	2.0.10.147	163	Red_C.bmp	1327	0		0	0	520548	0		0	0	NULL	NULL	NULL	Low	run1	1	List2	Catch.wav	V_T	1	1	0	1	520398	150	1	490	520888
Exp1	2	Exp1-2-2	59.937	1.0.0.157	1	left	-1863243661	2.0.10.242	2.0.10.242	09-12-2019	2019-09-12 09:47:30	17:47:30	female	2.0.10.147	164	Catch.bmp	1456	0		0	0	523034	0		0	0	NULL	NULL	NULL	Low	run1	1	List2	A_T.wav	A_T	1	1	0	1	522884	150	1	803	523687
Exp1	2	Exp1-2-2	59.937	1.0.0.157	1	left	-1863243661	2.0.10.242	2.0.10.242	09-12-2019	2019-09-12 09:47:30	17:47:30	female	2.0.10.147	165	Catch.bmp	1087	0		0	0	525637	0		0	0	NULL	NULL	NULL	Low	run1	1	List2	A_T.wav	A_T	1	1	0	2	525487	150	1	752	526239
Exp1	2	Exp1-2-2	59.937	1.0.0.157	1	left	-1863243661	2.0.10.242	2.0.10.242	09-12-2019	2019-09-12 09:47:30	17:47:30	female	2.0.10.147	166	Red_C_2.bmp	1389	0		0	0	527872	0		0	0	NULL	NULL	NULL	Low	run1	1	List2	A_T.wav	AV_T	1	1	0	1	527722	150	1	509	528231
Exp1	2	Exp1-2-2	59.937	1.0.0.157	1	left	-1863243661	2.0.10.242	2.0.10.242	09-12-2019	2019-09-12 09:47:30	17:47:30	female	2.0.10.147	167	Red_S_2.bmp	1180	0		0	0	530408	0		0	0	NULL	NULL	NULL	Low	run1	1	List2	Catch.wav	V_T	1	1	1	1	530258	150	1	621	530879
Exp1	2	Exp1-2-2	59.937	1.0.0.157	1	left	-1863243661	2.0.10.242	2.0.10.242	09-12-2019	2019-09-12 09:47:30	17:47:30	female	2.0.10.147	168	Red_C.bmp	1513	0		0	0	532744	0		0	0	NULL	NULL	NULL	Low	run1	1	List2	A_T.wav	AV_T	1	1	1	1	532594	150	1	613	533207
Exp1	2	Exp1-2-2	59.937	1.0.0.157	1	left	-1863243661	2.0.10.242	2.0.10.242	09-12-2019	2019-09-12 09:47:30	17:47:30	female	2.0.10.147	169	Red_C.bmp	1085	0		0	1	535414	0		0	0	NULL	NULL	NULL	Low	run1	1	List2	Catch.wav	V_T	1	1	1	1	535263	151	1	497	535760
Exp1	2	Exp1-2-2	59.937	1.0.0.157	1	left	-1863243661	2.0.10.242	2.0.10.242	09-12-2019	2019-09-12 09:47:30	17:47:30	female	2.0.10.147	170	Red_S_2.bmp	1242	0		0	0	537649	0		0	0	NULL	NULL	NULL	Low	run1	1	List2	Catch.wav	V_T	1	1	0	1	537499	150	1	460	537959
Exp1	2	Exp1-2-2	59.937	1.0.0.157	1	left	-1863243661	2.0.10.242	2.0.10.242	09-12-2019	2019-09-12 09:47:30	17:47:30	female	2.0.10.147	171	Red_S_2.bmp	1430	0		0	0	540052	0		0	0	NULL	NULL	NULL	Low	run1	1	List2	Catch.wav	V_T	1	1	0	1	539902	150	1	378	540280
Exp1	2	Exp1-2-2	59.937	1.0.0.157	1	left	-1863243661	2.0.10.242	2.0.10.242	09-12-2019	2019-09-12 09:47:30	17:47:30	female	2.0.10.147	172	Red_S.bmp	1527	0		0	0	542638	0		0	0	NULL	NULL	NULL	Low	run1	1	List2	Catch.wav	V_T	1	1	0	1	542488	150	1	384	542872
Exp1	2	Exp1-2-2	59.937	1.0.0.157	1	left	-1863243661	2.0.10.242	2.0.10.242	09-12-2019	2019-09-12 09:47:30	17:47:30	female	2.0.10.147	173	Red_C.bmp	937	0		0	0	545324	0		0	0	NULL	NULL	NULL	Low	run1	1	List2	A_T.wav	AV_T	1	1	0	1	545174	150	1	665	545839
Exp1	2	Exp1-2-2	59.937	1.0.0.157	1	left	-1863243661	2.0.10.242	2.0.10.242	09-12-2019	2019-09-12 09:47:30	17:47:30	female	2.0.10.147	174	Catch.bmp	1497	0		0	1	547410	0		0	0	NULL	NULL	NULL	Low	run1	1	List2	A_T.wav	A_T	1	1	1	1	547259	151	1	636	547895
Exp1	2	Exp1-2-2	59.937	1.0.0.157	1	left	-1863243661	2.0.10.242	2.0.10.242	09-12-2019	2019-09-12 09:47:30	17:47:30	female	2.0.10.147	175	Catch.bmp	980	0		0	0	550062	0		0	0	NULL	NULL	NULL	Low	run1		List2	A_S.wav	A_S	0		0	1	549912	150		0	0
Exp1	2	Exp1-2-2	59.937	1.0.0.157	1	left	-1863243661	2.0.10.242	2.0.10.242	09-12-2019	2019-09-12 09:47:30	17:47:30	female	2.0.10.147	176	Red_S.bmp	1346	0		0	0	552248	0		0	0	NULL	NULL	NULL	Low	run1	1	List2	Catch.wav	V_T	1	1	0	1	552098	150	1	453	552551
Exp1	2	Exp1-2-2	59.937	1.0.0.157	1	left	-1863243661	2.0.10.242	2.0.10.242	09-12-2019	2019-09-12 09:47:30	17:47:30	female	2.0.10.147	177	Red_S_2.bmp	1409	0		0	1	554751	0		0	0	NULL	NULL	NULL	Low	run1	1	List2	Catch.wav	V_T	1	1	1	1	554600	151	1	431	555031
Exp1	2	Exp1-2-2	59.937	1.0.0.157	1	left	-1863243661	2.0.10.242	2.0.10.242	09-12-2019	2019-09-12 09:47:30	17:47:30	female	2.0.10.147	178	Catch.bmp	1267	0		0	0	557320	0		0	0	NULL	NULL	NULL	Low	run1	1	List2	A_T.wav	A_T	1	1	0	1	557170	150	1	581	557751
Exp1	2	Exp1-2-2	59.937	1.0.0.157	1	left	-1863243661	2.0.10.242	2.0.10.242	09-12-2019	2019-09-12 09:47:30	17:47:30	female	2.0.10.147	179	Catch.bmp	1342	0		0	0	559739	0		0	0	NULL	NULL	NULL	Low	run1	1	List2	A_T.wav	A_T	1	1	0	1	559589	150	1	491	560080
Exp1	2	Exp1-2-2	59.937	1.0.0.157	1	left	-1863243661	2.0.10.242	2.0.10.242	09-12-2019	2019-09-12 09:47:30	17:47:30	female	2.0.10.147	180	Catch.bmp	1012	0		0	0	562242	0		0	0	NULL	NULL	NULL	Low	run1	1	List2	A_T.wav	A_T	1	1	0	1	562092	150	1	546	562638
Exp1	2	Exp1-2-2	59.937	1.0.0.157	1	left	-1863243661	2.0.10.242	2.0.10.242	09-12-2019	2019-09-12 09:47:30	17:47:30	female	2.0.10.147	181	Catch.bmp	1068	0		0	0	564411	0		0	0	NULL	NULL	NULL	Low	run1	1	List2	A_T.wav	A_T	1	1	0	1	564261	150	1	539	564800
Exp1	2	Exp1-2-2	59.937	1.0.0.157	1	left	-1863243661	2.0.10.242	2.0.10.242	09-12-2019	2019-09-12 09:47:30	17:47:30	female	2.0.10.147	182	Red_S_2.bmp	1144	0		0	0	566630	0		0	0	NULL	NULL	NULL	Low	run1	1	List2	Catch.wav	V_T	1	1	0	1	566480	150	1	470	566950
Exp1	2	Exp1-2-2	59.937	1.0.0.157	1	left	-1863243661	2.0.10.242	2.0.10.242	09-12-2019	2019-09-12 09:47:30	17:47:30	female	2.0.10.147	183	Red_S.bmp	806	0		0	0	568932	0		0	0	NULL	NULL	NULL	Low	run1	1	List2	A_T.wav	AV_T	1	1	1	1	568782	150	1	569	569351
Exp1	2	Exp1-2-2	59.937	1.0.0.157	1	left	-1863243661	2.0.10.242	2.0.10.242	09-12-2019	2019-09-12 09:47:30	17:47:30	female	2.0.10.147	184	Catch.bmp	1493	0		0	0	570901	0		0	0	NULL	NULL	NULL	Low	run1	1	List2	A_T.wav	A_T	1	1	0	1	570751	150	1	791	571542
Exp1	2	Exp1-2-2	59.937	1.0.0.157	1	left	-1863243661	2.0.10.242	2.0.10.242	09-12-2019	2019-09-12 09:47:30	17:47:30	female	2.0.10.147	185	Red_C_2.bmp	1155	0		0	0	573554	0		0	0	NULL	NULL	NULL	Low	run1	1	List2	Catch.wav	V_T	1	1	0	1	573404	150	1	522	573926
Exp1	2	Exp1-2-2	59.937	1.0.0.157	1	left	-1863243661	2.0.10.242	2.0.10.242	09-12-2019	2019-09-12 09:47:30	17:47:30	female	2.0.10.147	186	Red_C_2.bmp	1192	0		0	0	575856	0		0	0	NULL	NULL	NULL	Low	run1	1	List2	Catch.wav	V_T	1	1	0	1	575706	150	1	428	576134
Exp1	2	Exp1-2-2	59.937	1.0.0.157	1	left	-1863243661	2.0.10.242	2.0.10.242	09-12-2019	2019-09-12 09:47:30	17:47:30	female	2.0.10.147	187	Catch.bmp	962	0		0	1	578209	0		0	0	NULL	NULL	NULL	Low	run1	1	List2	A_T.wav	A_T	1	1	1	1	578058	151	1	588	578646
Exp1	2	Exp1-2-2	59.937	1.0.0.157	1	left	-1863243661	2.0.10.242	2.0.10.242	09-12-2019	2019-09-12 09:47:30	17:47:30	female	2.0.10.147	188	Blue_C_2.bmp	1364	0		0	1	580328	0		0	0	NULL	NULL	NULL	Low	run1		List2	Catch.wav	V_S	0		1	1	580177	151		0	0
Exp1	2	Exp1-2-2	59.937	1.0.0.157	1	left	-1863243661	2.0.10.242	2.0.10.242	09-12-2019	2019-09-12 09:47:30	17:47:30	female	2.0.10.147	189	Red_C_2.bmp	1323	0		0	1	582914	0		0	0	NULL	NULL	NULL	Low	run1	1	List2	A_T.wav	AV_T	1	1	1	1	582763	151	1	475	583238
Exp1	2	Exp1-2-2	59.937	1.0.0.157	1	left	-1863243661	2.0.10.242	2.0.10.242	09-12-2019	2019-09-12 09:47:30	17:47:30	female	2.0.10.147	190	Catch.bmp	1438	0		0	1	585400	0		0	0	NULL	NULL	NULL	Low	run1		List2	A_S.wav	A_S	0		0	1	585249	151		0	0
Exp1	2	Exp1-2-2	59.937	1.0.0.157	1	left	-1863243661	2.0.10.242	2.0.10.242	09-12-2019	2019-09-12 09:47:30	17:47:30	female	2.0.10.147	191	Red_S.bmp	895	0		0	0	588052	0		0	0	NULL	NULL	NULL	Low	run1	1	List2	Catch.wav	V_T	1	1	1	1	587902	150	1	760	588662
Exp1	2	Exp1-2-2	59.937	1.0.0.157	1	left	-1863243661	2.0.10.242	2.0.10.242	09-12-2019	2019-09-12 09:47:30	17:47:30	female	2.0.10.147	192	Red_C_2.bmp	1456	0		1	0	590104	0		0	0	NULL	NULL	NULL	Low	run1	1	List2	Catch.wav	V_T	1	1	0	1	589954	150	1	500	590454
Exp1	2	Exp1-2-2	59.937	1.0.0.157	1	left	-1863243661	2.0.10.242	2.0.10.242	09-12-2019	2019-09-12 09:47:30	17:47:30	female	2.0.10.147	193	Catch.bmp	1439	0		0	0	592707	0		0	0	NULL	NULL	NULL	Low	run1	1	List2	A_T.wav	A_T	1	1	1	1	592557	150	1	681	593238
Exp1	2	Exp1-2-2	59.937	1.0.0.157	1	left	-1863243661	2.0.10.242	2.0.10.242	09-12-2019	2019-09-12 09:47:30	17:47:30	female	2.0.10.147	194	Red_S_2.bmp	1255	0		0	0	595293	0		0	0	NULL	NULL	NULL	Low	run1	1	List2	Catch.wav	V_T	1	1	1	1	595143	150	1	415	595558
Exp1	2	Exp1-2-2	59.937	1.0.0.157	1	left	-1863243661	2.0.10.242	2.0.10.242	09-12-2019	2019-09-12 09:47:30	17:47:30	female	2.0.10.147	195	Red_S_2.bmp	1365	0		0	0	597696	0		0	0	NULL	NULL	NULL	Low	run1	1	List2	A_T.wav	AV_T	1	1	0	1	597546	150	1	596	598142
Exp1	2	Exp1-2-2	59.937	1.0.0.157	1	left	-1863243661	2.0.10.242	2.0.10.242	09-12-2019	2019-09-12 09:47:30	17:47:30	female	2.0.10.147	196	Red_S.bmp	1021	0		0	0	600215	0		0	0	NULL	NULL	NULL	Low	run1	1	List2	Catch.wav	V_T	0		0	1	600065	150		0	0
Exp1	2	Exp1-2-2	59.937	1.0.0.157	1	left	-1863243661	2.0.10.242	2.0.10.242	09-12-2019	2019-09-12 09:47:30	17:47:30	female	2.0.10.147	197	Blue_S_2.bmp	1324	0		0	0	602451	0		0	0	NULL	NULL	NULL	Low	run1		List2	A_S.wav	AV_S	0		0	1	602301	150		0	0
Exp1	2	Exp1-2-2	59.937	1.0.0.157	1	left	-1863243661	2.0.10.242	2.0.10.242	09-12-2019	2019-09-12 09:47:30	17:47:30	female	2.0.10.147	198	Red_S.bmp	1050	0		0	0	604987	0		0	0	NULL	NULL	NULL	Low	run1	1	List2	Catch.wav	V_T	1	1	0	1	604837	150	1	353	605190
Exp1	2	Exp1-2-2	59.937	1.0.0.157	1	left	-1863243661	2.0.10.242	2.0.10.242	09-12-2019	2019-09-12 09:47:30	17:47:30	female	2.0.10.147	199	Red_C.bmp	898	0		0	0	607189	0		0	0	NULL	NULL	NULL	Low	run1	1	List2	A_T.wav	AV_T	1	1	0	1	607039	150	1	479	607518
Exp1	2	Exp1-2-2	59.937	1.0.0.157	1	left	-1863243661	2.0.10.242	2.0.10.242	09-12-2019	2019-09-12 09:47:30	17:47:30	female	2.0.10.147	200	Red_C_2.bmp	1231	0		0	0	609241	0		0	0	NULL	NULL	NULL	Low	run1	1	List2	Catch.wav	V_T	1	1	1	1	609091	150	1	443	609534
Exp1	2	Exp1-2-2	59.937	1.0.0.157	1	left	-1863243661	2.0.10.242	2.0.10.242	09-12-2019	2019-09-12 09:47:30	17:47:30	female	2.0.10.147	201	Blue_C.bmp	1244	0		0	0	611627	0		0	0	NULL	NULL	NULL	Low	run1		List2	A_S.wav	AV_S	0		0	1	611477	150		0	0
Exp1	2	Exp1-2-2	59.937	1.0.0.157	1	left	-1863243661	2.0.10.242	2.0.10.242	09-12-2019	2019-09-12 09:47:30	17:47:30	female	2.0.10.147	202	Red_C_2.bmp	1087	0		0	1	614080	0		0	0	NULL	NULL	NULL	Low	run1	1	List2	A_T.wav	AV_T	1	1	1	1	613929	151	1	461	614390
Exp1	2	Exp1-2-2	59.937	1.0.0.157	1	left	-1863243661	2.0.10.242	2.0.10.242	09-12-2019	2019-09-12 09:47:30	17:47:30	female	2.0.10.147	203	Red_C_2.bmp	1570	0		0	0	616315	0		0	0	NULL	NULL	NULL	Low	run1	1	List2	A_T.wav	AV_T	1	1	0	1	616165	150	1	481	616646
Exp1	2	Exp1-2-2	59.937	1.0.0.157	1	left	-1863243661	2.0.10.242	2.0.10.242	09-12-2019	2019-09-12 09:47:30	17:47:30	female	2.0.10.147	204	Catch.bmp	1508	0		0	0	619035	0		0	0	NULL	NULL	NULL	Low	run1	1	List2	A_T.wav	A_T	1	1	0	1	618885	150	1	497	619382
Exp1	2	Exp1-2-2	59.937	1.0.0.157	1	left	-1863243661	2.0.10.242	2.0.10.242	09-12-2019	2019-09-12 09:47:30	17:47:30	female	2.0.10.147	205	Red_C.bmp	1531	0		0	0	621704	0		0	0	NULL	NULL	NULL	Low	run1	1	List2	Catch.wav	V_T	1	1	1	1	621554	150	1	452	622006
Exp1	2	Exp1-2-2	59.937	1.0.0.157	1	left	-1863243661	2.0.10.242	2.0.10.242	09-12-2019	2019-09-12 09:47:30	17:47:30	female	2.0.10.147	206	Catch.bmp	1306	0		1	0	624390	0		0	0	NULL	NULL	NULL	Low	run1	1	List2	A_T.wav	A_T	1	1	1	1	624240	150	1	702	624942
Exp1	2	Exp1-2-2	59.937	1.0.0.157	1	left	-1863243661	2.0.10.242	2.0.10.242	09-12-2019	2019-09-12 09:47:30	17:47:30	female	2.0.10.147	207	Red_S_2.bmp	1141	0		0	0	626843	0		0	0	NULL	NULL	NULL	Low	run1	1	List2	Catch.wav	V_T	1	1	0	1	626693	150	1	569	627262
Exp1	2	Exp1-2-2	59.937	1.0.0.157	1	left	-1863243661	2.0.10.242	2.0.10.242	09-12-2019	2019-09-12 09:47:30	17:47:30	female	2.0.10.147	208	Red_C_2.bmp	950	0		0	1	629146	0		0	0	NULL	NULL	NULL	Low	run1	1	List2	A_T.wav	AV_T	1	1	1	1	628995	151	1	635	629630
Exp1	2	Exp1-2-2	59.937	1.0.0.157	1	left	-1863243661	2.0.10.242	2.0.10.242	09-12-2019	2019-09-12 09:47:30	17:47:30	female	2.0.10.147	209	Red_S.bmp	940	0		0	0	631248	0		0	0	NULL	NULL	NULL	Low	run1	1	List2	A_T.wav	AV_T	1	1	0	2	631098	150	1	508	631606
Exp1	2	Exp1-2-2	59.937	1.0.0.157	1	left	-1863243661	2.0.10.242	2.0.10.242	09-12-2019	2019-09-12 09:47:30	17:47:30	female	2.0.10.147	210	Red_S.bmp	978	0		0	0	633350	0		0	0	NULL	NULL	NULL	Low	run1	1	List2	A_T.wav	AV_T	1	1	0	1	633200	150	1	423	633623
Exp1	2	Exp1-2-2	59.937	1.0.0.157	1	left	-1863243661	2.0.10.242	2.0.10.242	09-12-2019	2019-09-12 09:47:30	17:47:30	female	2.0.10.147	211	Catch.bmp	1291	0		0	1	635486	0		0	0	NULL	NULL	NULL	Low	run1	1	List2	A_T.wav	A_T	1	1	0	1	635335	151	1	599	635934
Exp1	2	Exp1-2-2	59.937	1.0.0.157	1	left	-1863243661	2.0.10.242	2.0.10.242	09-12-2019	2019-09-12 09:47:30	17:47:30	female	2.0.10.147	212	Blue_S.bmp	809	0		0	0	637938	0		0	0	NULL	NULL	NULL	Low	run1		List2	Catch.wav	V_S	0		0	1	637788	150		0	0
Exp1	2	Exp1-2-2	59.937	1.0.0.157	1	left	-1863243661	2.0.10.242	2.0.10.242	09-12-2019	2019-09-12 09:47:30	17:47:30	female	2.0.10.147	213	Catch.bmp	945	0		0	0	639957	0		0	0	NULL	NULL	NULL	Low	run1	1	List2	A_T.wav	A_T	1	1	0	1	639807	150	1	775	640582
Exp1	2	Exp1-2-2	59.937	1.0.0.157	1	left	-1863243661	2.0.10.242	2.0.10.242	09-12-2019	2019-09-12 09:47:30	17:47:30	female	2.0.10.147	214	Red_C.bmp	1586	0		0	0	642059	0		0	0	NULL	NULL	NULL	Low	run1	1	List2	A_T.wav	AV_T	1	1	0	1	641909	150	1	537	642446
Exp1	2	Exp1-2-2	59.937	1.0.0.157	1	left	-1863243661	2.0.10.242	2.0.10.242	09-12-2019	2019-09-12 09:47:30	17:47:30	female	2.0.10.147	215	Red_C.bmp	1384	0		0	0	644795	0		0	0	NULL	NULL	NULL	Low	run1	1	List2	A_T.wav	AV_T	1	1	0	1	644645	150	1	480	645125
Exp1	2	Exp1-2-2	59.937	1.0.0.157	1	left	-1863243661	2.0.10.242	2.0.10.242	09-12-2019	2019-09-12 09:47:30	17:47:30	female	2.0.10.147	216	Red_S.bmp	1194	0		0	0	647331	0		0	0	NULL	NULL	NULL	Low	run1	1	List2	A_T.wav	AV_T	1	1	0	1	647181	150	1	432	647613
Exp1	2	Exp1-2-2	59.937	1.0.0.157	1	left	-1863243661	2.0.10.242	2.0.10.242	09-12-2019	2019-09-12 09:47:30	17:47:30	female	2.0.10.147	217	Red_C_2.bmp	1124	0		0	0	649684	0		0	0	NULL	NULL	NULL	Low	run1	1	List2	A_T.wav	AV_T	1	1	0	1	649534	150	1	448	649982
Exp1	2	Exp1-2-2	59.937	1.0.0.157	1	left	-1863243661	2.0.10.242	2.0.10.242	09-12-2019	2019-09-12 09:47:30	17:47:30	female	2.0.10.147	218	Blue_C_2.bmp	1516	0		0	1	651970	0		0	0	NULL	NULL	NULL	Low	run1		List2	A_S.wav	AV_S	0		1	1	651819	151		0	0
Exp1	2	Exp1-2-2	59.937	1.0.0.157	1	left	-1863243661	2.0.10.242	2.0.10.242	09-12-2019	2019-09-12 09:47:30	17:47:30	female	2.0.10.147	219	Red_S.bmp	1270	0		0	0	654706	0		0	0	NULL	NULL	NULL	Low	run1	1	List2	Catch.wav	V_T	1	1	0	1	654556	150	1	593	655149
Exp1	2	Exp1-2-2	59.937	1.0.0.157	1	left	-1863243661	2.0.10.242	2.0.10.242	09-12-2019	2019-09-12 09:47:30	17:47:30	female	2.0.10.147	220	Red_C_2.bmp	1255	0		0	0	657125	0		0	0	NULL	NULL	NULL	Low	run1	1	List2	A_T.wav	AV_T	1	1	0	1	656975	150	1	502	657477
Exp1	2	Exp1-2-2	59.937	1.0.0.157	1	left	-1863243661	2.0.10.242	2.0.10.242	09-12-2019	2019-09-12 09:47:30	17:47:30	female	2.0.10.147	221	Catch.bmp	889	0		1	0	659527	0		0	0	NULL	NULL	NULL	Low	run1	1	List2	A_T.wav	A_T	1	1	0	1	659377	150	1	933	660310
Exp1	2	Exp1-2-2	59.937	1.0.0.157	1	left	-1863243661	2.0.10.242	2.0.10.242	09-12-2019	2019-09-12 09:47:30	17:47:30	female	2.0.10.147	222	Blue_S.bmp	852	0		0	0	661563	0		0	0	NULL	NULL	NULL	Low	run1		List2	A_S.wav	AV_S	0		0	1	661413	150		0	0
Exp1	2	Exp1-2-2	59.937	1.0.0.157	1	left	-1863243661	2.0.10.242	2.0.10.242	09-12-2019	2019-09-12 09:47:30	17:47:30	female	2.0.10.147	223	Red_S.bmp	913	0		0	0	663632	0		0	0	NULL	NULL	NULL	Low	run1	1	List2	A_T.wav	AV_T	1	1	0	1	663482	150	1	459	663941
Exp1	2	Exp1-2-2	59.937	1.0.0.157	1	left	-1863243661	2.0.10.242	2.0.10.242	09-12-2019	2019-09-12 09:47:30	17:47:30	female	2.0.10.147	224	Blue_S_2.bmp	1355	0		0	1	665701	0		0	0	NULL	NULL	NULL	Low	run1		List2	Catch.wav	V_S	0		1	1	665550	151		0	0
Exp1	2	Exp1-2-2	59.937	1.0.0.157	1	left	-1863243661	2.0.10.242	2.0.10.242	09-12-2019	2019-09-12 09:47:30	17:47:30	female	2.0.10.147	225	Red_S_2.bmp	1216	0		0	0	668270	0		0	0	NULL	NULL	NULL	Low	run1	1	List2	A_T.wav	AV_T	1	1	0	1	668120	150	1	453	668573
Exp1	2	Exp1-2-2	59.937	1.0.0.157	1	left	-1863243661	2.0.10.242	2.0.10.242	09-12-2019	2019-09-12 09:47:30	17:47:30	female	2.0.10.147	226	Catch.bmp	1346	0		0	0	670639	0		0	0	NULL	NULL	NULL	Low	run1	1	List2	A_T.wav	A_T	1	1	0	1	670489	150	1	852	671341
Exp1	2	Exp1-2-2	59.937	1.0.0.157	1	left	-1863243661	2.0.10.242	2.0.10.242	09-12-2019	2019-09-12 09:47:30	17:47:30	female	2.0.10.147	227	Red_S_2.bmp	1267	0		0	0	673142	0		0	0	NULL	NULL	NULL	Low	run1	1	List2	A_T.wav	AV_T	1	1	0	1	672992	150	1	517	673509
Exp1	2	Exp1-2-2	59.937	1.0.0.157	1	left	-1863243661	2.0.10.242	2.0.10.242	09-12-2019	2019-09-12 09:47:30	17:47:30	female	2.0.10.147	228	Red_C.bmp	885	0		0	0	675561	0		0	0	NULL	NULL	NULL	Low	run1	1	List2	Catch.wav	V_T	1	1	0	1	675411	150	1	578	675989
Exp1	2	Exp1-2-2	59.937	1.0.0.157	1	left	-1863243661	2.0.10.242	2.0.10.242	09-12-2019	2019-09-12 09:47:30	17:47:30	female	2.0.10.147	229	Red_S_2.bmp	1453	0		1	0	677596	0		0	0	NULL	NULL	NULL	Low	run1	1	List2	A_T.wav	AV_T	1	1	1	1	677446	150	1	551	677997
Exp1	2	Exp1-2-2	59.937	1.0.0.157	1	left	-1863243661	2.0.10.242	2.0.10.242	09-12-2019	2019-09-12 09:47:30	17:47:30	female	2.0.10.147	230	Red_S_2.bmp	954	0		0	0	680199	0		0	0	NULL	NULL	NULL	Low	run1	1	List2	A_T.wav	AV_T	1	1	0	1	680049	150	1	541	680590
Exp1	2	Exp1-2-2	59.937	1.0.0.157	1	left	-1863243661	2.0.10.242	2.0.10.242	09-12-2019	2019-09-12 09:47:30	17:47:30	female	2.0.10.147	231	Red_C.bmp	1091	0		0	0	682301	0		0	0	NULL	NULL	NULL	Low	run1	1	List2	Catch.wav	V_T	1	1	1	1	682151	150	1	527	682678
Exp1	2	Exp1-2-2	59.937	1.0.0.157	1	left	-1863243661	2.0.10.242	2.0.10.242	09-12-2019	2019-09-12 09:47:30	17:47:30	female	2.0.10.147	232	Blue_C_2.bmp	1159	0		0	0	684554	0		0	0	NULL	NULL	NULL	Low	run1		List2	A_S.wav	AV_S	0		0	1	684404	150		0	0
Exp1	2	Exp1-2-2	59.937	1.0.0.157	1	left	-1863243661	2.0.10.242	2.0.10.242	09-12-2019	2019-09-12 09:47:30	17:47:30	female	2.0.10.147	233	Catch.bmp	1401	0		0	0	686956	0		0	0	NULL	NULL	NULL	Low	run1	1	List2	A_T.wav	A_T	1	1	0	1	686806	150	1	647	687453
Exp1	2	Exp1-2-2	59.937	1.0.0.157	1	left	-1863243661	2.0.10.242	2.0.10.242	09-12-2019	2019-09-12 09:47:30	17:47:30	female	2.0.10.147	234	Catch.bmp	1057	0		0	0	689509	0		0	0	NULL	NULL	NULL	Low	run1	1	List2	A_T.wav	A_T	1	1	0	1	689359	150	1	1071	690430
Exp1	2	Exp1-2-2	59.937	1.0.0.157	1	left	-1863243661	2.0.10.242	2.0.10.242	09-12-2019	2019-09-12 09:47:30	17:47:30	female	2.0.10.147	235	Catch.bmp	804	0		0	0	691728	0		0	0	NULL	NULL	NULL	Low	run1		List2	A_S.wav	A_S	0		0	1	691578	150		0	0
Exp1	2	Exp1-2-2	59.937	1.0.0.157	1	left	-1863243661	2.0.10.242	2.0.10.242	09-12-2019	2019-09-12 09:47:30	17:47:30	female	2.0.10.147	236	Red_S.bmp	1265	0		0	0	693747	0		0	0	NULL	NULL	NULL	Low	run1	1	List2	Catch.wav	V_T	1	1	1	1	693597	150	1	760	694357
Exp1	2	Exp1-2-2	59.937	1.0.0.157	1	left	-1863243661	2.0.10.242	2.0.10.242	09-12-2019	2019-09-12 09:47:30	17:47:30	female	2.0.10.147	237	Catch.bmp	843	0		0	0	696166	0		0	0	NULL	NULL	NULL	Low	run1	1	List2	A_T.wav	A_T	0		0	1	696016	150		0	0
Exp1	2	Exp1-2-2	59.937	1.0.0.157	1	left	-1863243661	2.0.10.242	2.0.10.242	09-12-2019	2019-09-12 09:47:30	17:47:30	female	2.0.10.147	238	Red_C_2.bmp	965	0		0	0	698218	0		0	0	NULL	NULL	NULL	Low	run1	1	List2	A_T.wav	AV_T	0		2	1	698068	150		0	0
Exp1	2	Exp1-2-2	59.937	1.0.0.157	1	left	-1863243661	2.0.10.242	2.0.10.242	09-12-2019	2019-09-12 09:47:30	17:47:30	female	2.0.10.147	239	Red_C.bmp	883	0		0	0	700404	0		0	0	NULL	NULL	NULL	Low	run1	1	List2	Catch.wav	V_T	1	1	0	1	700254	150	1	431	700685
Exp1	2	Exp1-2-2	59.937	1.0.0.157	1	left	-1863243661	2.0.10.242	2.0.10.242	09-12-2019	2019-09-12 09:47:30	17:47:30	female	2.0.10.147	240	Red_C.bmp	1454	0		0	0	702439	0		0	0	NULL	NULL	NULL	Low	run1	1	List2	Catch.wav	V_T	1	1	0	1	702289	150	1	477	702766
Exp1	2	Exp1-2-2	59.937	1.0.0.157	1	left	-1863243661	2.0.10.242	2.0.10.242	09-12-2019	2019-09-12 09:47:30	17:47:30	female	2.0.10.147	241	Red_S.bmp	1325	0		0	0	705042	0		0	0	NULL	NULL	NULL	Low	run1	1	List2	A_T.wav	AV_T	1	1	0	1	704892	150	1	306	705198
Exp1	2	Exp1-2-2	59.937	1.0.0.157	1	left	-1863243661	2.0.10.242	2.0.10.242	09-12-2019	2019-09-12 09:47:30	17:47:30	female	2.0.10.147	242	Red_C.bmp	1288	0		0	0	707528	0		0	0	NULL	NULL	NULL	Low	run1	1	List2	Catch.wav	V_T	1	1	0	1	707378	150	1	435	707813
Exp1	2	Exp1-2-2	59.937	1.0.0.157	1	left	-1863243661	2.0.10.242	2.0.10.242	09-12-2019	2019-09-12 09:47:30	17:47:30	female	2.0.10.147	243	Red_C.bmp	804	0		0	0	709964	0		0	0	NULL	NULL	NULL	Low	run1	1	List2	Catch.wav	V_T	1	1	0	1	709814	150	1	415	710229
Exp1	2	Exp1-2-2	59.937	1.0.0.157	1	left	-1863243661	2.0.10.242	2.0.10.242	09-12-2019	2019-09-12 09:47:30	17:47:30	female	2.0.10.147	244	Red_C_2.bmp	1151	0		0	0	711916	0		0	0	NULL	NULL	NULL	Low	run1	1	List2	Catch.wav	V_T	1	1	0	1	711766	150	1	279	712045
Exp1	2	Exp1-2-2	59.937	1.0.0.157	1	left	-1863243661	2.0.10.242	2.0.10.242	09-12-2019	2019-09-12 09:47:30	17:47:30	female	2.0.10.147	245	Catch.bmp	937	0		0	0	714218	0		0	0	NULL	NULL	NULL	Low	run1		List2	A_S.wav	A_S	0		1	1	714068	150		0	0
Exp1	2	Exp1-2-2	59.937	1.0.0.157	1	left	-1863243661	2.0.10.242	2.0.10.242	09-12-2019	2019-09-12 09:47:30	17:47:30	female	2.0.10.147	246	Red_C.bmp	1450	0		0	0	716387	0		0	0	NULL	NULL	NULL	Low	run1	1	List2	A_T.wav	AV_T	1	1	0	1	716237	150	1	520	716757
Exp1	2	Exp1-2-2	59.937	1.0.0.157	1	left	-1863243661	2.0.10.242	2.0.10.242	09-12-2019	2019-09-12 09:47:30	17:47:30	female	2.0.10.147	247	Blue_C.bmp	1335	0		0	0	718990	0		0	0	NULL	NULL	NULL	Low	Run1		List2	Catch.wav	V_S	0		0	1	718840	150		0	0
Exp1	2	Exp1-2-2	59.937	1.0.0.157	1	left	-1863243661	2.0.10.242	2.0.10.242	09-12-2019	2019-09-12 09:47:30	17:47:30	female	2.0.10.147	248	Blue_S_2.bmp	1391	0		0	0	721543	0		0	0	NULL	NULL	NULL	Low	run1		List2	A_S.wav	AV_S	0		0	2	721393	150		0	0
Exp1	2	Exp1-2-2	59.937	1.0.0.157	1	left	-1863243661	2.0.10.242	2.0.10.242	09-12-2019	2019-09-12 09:47:30	17:47:30	female	2.0.10.147	249	Catch.bmp	1551	0		0	0	724145	0		0	0	NULL	NULL	NULL	Low	run1	1	List2	A_T.wav	A_T	1	1	0	1	723995	150	1	794	724789
Exp1	2	Exp1-2-2	59.937	1.0.0.157	1	left	-1863243661	2.0.10.242	2.0.10.242	09-12-2019	2019-09-12 09:47:30	17:47:30	female	2.0.10.147	250	Blue_C.bmp	1537	0		0	0	726848	0		0	0	NULL	NULL	NULL	Low	run1		List2	A_S.wav	AV_S	0		0	1	726698	150		0	0
Exp1	2	Exp1-2-2	59.937	1.0.0.157	1	left	-1863243661	2.0.10.242	2.0.10.242	09-12-2019	2019-09-12 09:47:30	17:47:30	female	2.0.10.147	251	Catch.bmp	1593	0		0	0	729601	0		0	0	NULL	NULL	NULL	Low	run1	1	List2	A_T.wav	A_T	1	1	0	1	729451	150	1	698	730149
Exp1	2	Exp1-2-2	59.937	1.0.0.157	1	left	-1863243661	2.0.10.242	2.0.10.242	09-12-2019	2019-09-12 09:47:30	17:47:30	female	2.0.10.147	252	Red_S_2.bmp	1022	0		0	0	732354	0		0	0	NULL	NULL	NULL	Low	run1	1	List2	Catch.wav	V_T	1	1	1	1	732204	150	1	498	732702
Exp1	2	Exp1-2-2	59.937	1.0.0.157	1	left	-1863243661	2.0.10.242	2.0.10.242	09-12-2019	2019-09-12 09:47:30	17:47:30	female	2.0.10.147	253	Catch.bmp	1013	0		0	0	734523	0		0	0	NULL	NULL	NULL	Low	run1		List2	A_S.wav	A_S	0		0	1	734373	150		0	0
Exp1	2	Exp1-2-2	59.937	1.0.0.157	1	left	-1863243661	2.0.10.242	2.0.10.242	09-12-2019	2019-09-12 09:47:30	17:47:30	female	2.0.10.147	254	Catch.bmp	891	0		0	0	736742	0		0	0	NULL	NULL	NULL	Low	run1	1	List2	A_T.wav	A_T	1	1	0	1	736592	150	1	581	737173
Exp1	2	Exp1-2-2	59.937	1.0.0.157	1	left	-1863243661	2.0.10.242	2.0.10.242	09-12-2019	2019-09-12 09:47:30	17:47:30	female	2.0.10.147	255	Catch.bmp	1529	0		0	0	738794	0		0	0	NULL	NULL	NULL	Low	run1	1	List2	A_T.wav	A_T	1	1	0	1	738644	150	1	800	739444
Exp1	2	Exp1-2-2	59.937	1.0.0.157	1	left	-1863243661	2.0.10.242	2.0.10.242	09-12-2019	2019-09-12 09:47:30	17:47:30	female	2.0.10.147	256	Red_C_2.bmp	1008	0		0	0	741480	0		0	0	NULL	NULL	NULL	Low	run1	1	List2	Catch.wav	V_T	1	1	1	1	741330	150	1	458	741788
Exp1	2	Exp1-2-2	59.937	1.0.0.157	1	left	-1863243661	2.0.10.242	2.0.10.242	09-12-2019	2019-09-12 09:47:30	17:47:30	female	2.0.10.147	257	Blue_C_2.bmp	1288	0		0	0	743649	0		0	0	NULL	NULL	NULL	Low	run1		List2	A_S.wav	AV_S	0		1	1	743499	150		0	0
Exp1	2	Exp1-2-2	59.937	1.0.0.157	1	left	-1863243661	2.0.10.242	2.0.10.242	09-12-2019	2019-09-12 09:47:30	17:47:30	female	2.0.10.147	258	Red_S_2.bmp	1130	0		0	0	746152	0		0	0	NULL	NULL	NULL	Low	run1	1	List2	A_T.wav	AV_T	1	1	0	1	746002	150	1	434	746436
Exp1	2	Exp1-2-2	59.937	1.0.0.157	1	left	-1863243661	2.0.10.242	2.0.10.242	09-12-2019	2019-09-12 09:47:30	17:47:30	female	2.0.10.147	259	Red_C.bmp	1277	0		0	1	748438	0		0	0	NULL	NULL	NULL	Low	run1	1	List2	A_T.wav	AV_T	1	1	1	1	748287	151	1	581	748868
Exp1	2	Exp1-2-2	59.937	1.0.0.157	1	left	-1863243661	2.0.10.242	2.0.10.242	09-12-2019	2019-09-12 09:47:30	17:47:30	female	2.0.10.147	260	Blue_S.bmp	826	0		1	0	750873	0		0	0	NULL	NULL	NULL	Low	run1		List2	A_S.wav	AV_S	0		0	1	750723	150		0	0
Exp1	2	Exp1-2-2	59.937	1.0.0.157	1	left	-1863243661	2.0.10.242	2.0.10.242	09-12-2019	2019-09-12 09:47:30	17:47:30	female	2.0.10.147	261	Red_S_2.bmp	1272	0		0	0	752909	0		0	0	NULL	NULL	NULL	Low	run1	1	List2	A_T.wav	AV_T	1	1	0	1	752759	150	1	605	753364
Exp1	2	Exp1-2-2	59.937	1.0.0.157	1	left	-1863243661	2.0.10.242	2.0.10.242	09-12-2019	2019-09-12 09:47:30	17:47:30	female	2.0.10.147	262	Red_S.bmp	1231	0		0	0	755328	0		0	0	NULL	NULL	NULL	Low	run1	1	List2	A_T.wav	AV_T	1	1	0	1	755178	150	1	530	755708
Exp1	2	Exp1-2-2	59.937	1.0.0.157	1	left	-1863243661	2.0.10.242	2.0.10.242	09-12-2019	2019-09-12 09:47:30	17:47:30	female	2.0.10.147	263	Red_C_2.bmp	1392	0		0	0	757714	0		0	0	NULL	NULL	NULL	Low	run1	1	List2	Catch.wav	V_T	1	1	0	1	757564	150	1	488	758052
Exp1	2	Exp1-2-2	59.937	1.0.0.157	1	left	-1863243661	2.0.10.242	2.0.10.242	09-12-2019	2019-09-12 09:47:30	17:47:30	female	2.0.10.147	264	Blue_C.bmp	1263	0		0	0	760267	0		0	0	NULL	NULL	NULL	Low	run1		List2	A_S.wav	AV_S	0		0	1	760117	150		0	0
Exp1	2	Exp1-2-2	59.937	1.0.0.157	1	left	-1863243661	2.0.10.242	2.0.10.242	09-12-2019	2019-09-12 09:47:30	17:47:30	female	2.0.10.147	265	Red_S.bmp	1406	0		0	0	762736	0		0	0	NULL	NULL	NULL	Low	run1	1	List2	Catch.wav	V_T	1	1	0	1	762586	150	1	443	763029
Exp1	2	Exp1-2-2	59.937	1.0.0.157	1	left	-1863243661	2.0.10.242	2.0.10.242	09-12-2019	2019-09-12 09:47:30	17:47:30	female	2.0.10.147	266	Catch.bmp	971	0		0	0	765289	0		0	0	NULL	NULL	NULL	Low	run1	1	List2	A_T.wav	A_T	1	1	0	2	765139	150	1	785	765924
Exp1	2	Exp1-2-2	59.937	1.0.0.157	1	left	-1863243661	2.0.10.242	2.0.10.242	09-12-2019	2019-09-12 09:47:30	17:47:30	female	2.0.10.147	267	Red_C.bmp	1161	0		0	1	767408	0		0	0	NULL	NULL	NULL	Low	run1	1	List2	Catch.wav	V_T	1	1	1	1	767257	151	1	595	767852
Exp1	2	Exp1-2-2	59.937	1.0.0.157	1	left	-1863243661	2.0.10.242	2.0.10.242	09-12-2019	2019-09-12 09:47:30	17:47:30	female	2.0.10.147	268	Blue_C.bmp	985	0		0	0	769727	0		0	0	NULL	NULL	NULL	Low	Run1		List2	Catch.wav	V_S	0		0	2	769577	150		0	0
Exp1	2	Exp1-2-2	59.937	1.0.0.157	1	left	-1863243661	2.0.10.242	2.0.10.242	09-12-2019	2019-09-12 09:47:30	17:47:30	female	2.0.10.147	269	Red_C_2.bmp	1029	0		0	0	771929	0		0	0	NULL	NULL	NULL	Low	run1	1	List2	Catch.wav	V_T	1	1	0	1	771779	150	1	425	772204
Exp1	2	Exp1-2-2	59.937	1.0.0.157	1	left	-1863243661	2.0.10.242	2.0.10.242	09-12-2019	2019-09-12 09:47:30	17:47:30	female	2.0.10.147	270	Red_C.bmp	1163	0		0	1	774115	0		0	0	NULL	NULL	NULL	Low	run1	1	List2	Catch.wav	V_T	1	1	1	1	773964	151	1	368	774332
Exp1	2	Exp1-2-2	59.937	1.0.0.157	1	left	-1863243661	2.0.10.242	2.0.10.242	09-12-2019	2019-09-12 09:47:30	17:47:30	female	2.0.10.147	271	Catch.bmp	1143	0		0	0	776434	0		0	0	NULL	NULL	NULL	Low	run1	1	List2	A_T.wav	A_T	1	1	0	1	776284	150	1	657	776941
Exp1	2	Exp1-2-2	59.937	1.0.0.157	1	left	-1863243661	2.0.10.242	2.0.10.242	09-12-2019	2019-09-12 09:47:30	17:47:30	female	2.0.10.147	272	Catch.bmp	1188	0		0	0	778736	0		0	0	NULL	NULL	NULL	Low	run1		List2	A_S.wav	A_S	0		0	1	778586	150		0	0
Exp1	2	Exp1-2-2	59.937	1.0.0.157	1	left	-1863243661	2.0.10.242	2.0.10.242	09-12-2019	2019-09-12 09:47:30	17:47:30	female	2.0.10.147	273	Catch.bmp	839	0		0	1	781139	0		0	0	NULL	NULL	NULL	Low	run1	1	List2	A_T.wav	A_T	1	1	1	1	780988	151	1	512	781500
Exp1	2	Exp1-2-2	59.937	1.0.0.157	1	left	-1863243661	2.0.10.242	2.0.10.242	09-12-2019	2019-09-12 09:47:30	17:47:30	female	2.0.10.147	274	Red_S_2.bmp	1338	0		0	0	783141	0		0	0	NULL	NULL	NULL	Low	run1	1	List2	Catch.wav	V_T	1	1	0	1	782991	150	1	549	783540
Exp1	2	Exp1-2-2	59.937	1.0.0.157	1	left	-1863243661	2.0.10.242	2.0.10.242	09-12-2019	2019-09-12 09:47:30	17:47:30	female	2.0.10.147	275	Red_S_2.bmp	1048	0		0	0	785627	0		0	0	NULL	NULL	NULL	Low	run1	1	List2	Catch.wav	V_T	1	1	0	2	785477	150	1	552	786029
Exp1	2	Exp1-2-2	59.937	1.0.0.157	1	left	-1863243661	2.0.10.242	2.0.10.242	09-12-2019	2019-09-12 09:47:30	17:47:30	female	2.0.10.147	276	Catch.bmp	1009	0		0	0	787829	0		0	0	NULL	NULL	NULL	Low	run1		List2	A_S.wav	A_S	0		0	1	787679	150		0	0
Exp1	2	Exp1-2-2	59.937	1.0.0.157	1	left	-1863243661	2.0.10.242	2.0.10.242	09-12-2019	2019-09-12 09:47:30	17:47:30	female	2.0.10.147	277	Red_S.bmp	1395	0		0	0	790048	0		0	0	NULL	NULL	NULL	Low	run1	1	List2	Catch.wav	V_T	1	1	0	1	789898	150	1	435	790333
Exp1	2	Exp1-2-2	59.937	1.0.0.157	1	left	-1863243661	2.0.10.242	2.0.10.242	09-12-2019	2019-09-12 09:47:30	17:47:30	female	2.0.10.147	278	Catch.bmp	967	0		0	0	792601	0		0	0	NULL	NULL	NULL	Low	run1	1	List2	A_T.wav	A_T	1	1	0	2	792451	150	1	569	793020
Exp1	2	Exp1-2-2	59.937	1.0.0.157	1	left	-1863243661	2.0.10.242	2.0.10.242	09-12-2019	2019-09-12 09:47:30	17:47:30	female	2.0.10.147	279	Blue_S.bmp	1324	0		0	1	794720	0		0	0	NULL	NULL	NULL	Low	run1		List2	A_S.wav	AV_S	0		1	1	794569	151		0	0
Exp1	2	Exp1-2-2	59.937	1.0.0.157	1	left	-1863243661	2.0.10.242	2.0.10.242	09-12-2019	2019-09-12 09:47:30	17:47:30	female	2.0.10.147	280	Red_C_2.bmp	1048	0		0	1	797256	0		0	0	NULL	NULL	NULL	Low	run1	1	List2	A_T.wav	AV_T	1	1	1	1	797105	151	1	516	797621
