# Supplementary material for: Visual Perceptual Load Attenuates Age-Related Audiovisual Integration in an Audiovisual Discrimination Task
Source: Front Psychol. 2021 Sep 29;12:740221. doi: 10.3389/fpsyg.2021.740221 (PMC8511317; doi:10.3389/fpsyg.2021.740221)
Supplement: Supplementary file 1 [file Data_Sheet_1.ZIP › Export data/Group 1_Data_Younger/Exp1_Low load/Subject_03.xlsx]

## Sheet: Sheet1
ExperimentName	Subject	DataFile.Basename	Display.RefreshRate	ExperimentVersion	Group	Handedness	RandomSeed	RuntimeVersion	RuntimeVersionExpected	SessionDate	SessionStartDateTimeUtc	SessionTime	Sex	StudioVersion	Block	Image	ITI	ITI.ACC	ITI.CRESP	ITI.DurationError	ITI.OnsetDelay	ITI.OnsetTime	ITI.OnsetToOnsetTime	ITI.RESP	ITI.RT	ITI.RTTime	List1	List1.Cycle	List1.Sample	PercetualLoad	Procedure	Response	Running	Sound	StimulusType	Target.ACC	Target.CRESP	Target.DurationError	Target.OnsetDelay	Target.OnsetTime	Target.OnsetToOnsetTime	Target.RESP	Target.RT	Target.RTTime
Exp1	3	Exp1-3-1	59.939	1.0.0.157	1	left	744694828	2.0.10.242	2.0.10.242	09-13-2019	2019-09-13 00:45:49	08:45:49	female	2.0.10.147	1	Red_S.bmp	1083	0		0	67	29030	0		0	0	17	1	1	Low	Prac	1	List1	A_T.wav	AV_T	0		196	1	28813	217		0	0
Exp1	3	Exp1-3-1	59.939	1.0.0.157	1	left	744694828	2.0.10.242	2.0.10.242	09-13-2019	2019-09-13 00:45:49	08:45:49	female	2.0.10.147	2	Red_S_2.bmp	1479	0		0	0	31366	0		0	0	8	1	2	Low	Prac	1	List1	Catch.wav	V_T	1	1	1	1	31216	150	1	373	31589
Exp1	3	Exp1-3-1	59.939	1.0.0.157	1	left	744694828	2.0.10.242	2.0.10.242	09-13-2019	2019-09-13 00:45:49	08:45:49	female	2.0.10.147	3	Red_C_2.bmp	1298	0		0	0	34002	0		0	0	6	1	3	Low	Prac	1	List1	Catch.wav	V_T	1	1	0	1	33852	150	1	377	34229
Exp1	3	Exp1-3-1	59.939	1.0.0.157	1	left	744694828	2.0.10.242	2.0.10.242	09-13-2019	2019-09-13 00:45:49	08:45:49	female	2.0.10.147	4	Red_C.bmp	1407	0		0	1	36455	0		0	0	15	1	4	Low	Prac	1	List1	A_T.wav	AV_T	1	1	1	1	36304	151	1	429	36733
Exp1	3	Exp1-3-1	59.939	1.0.0.157	1	left	744694828	2.0.10.242	2.0.10.242	09-13-2019	2019-09-13 00:45:49	08:45:49	female	2.0.10.147	5	Catch.bmp	1528	0		0	0	39024	0		0	0	10	1	5	Low	Prac	1	List1	A_T.wav	A_T	1	1	0	1	38874	150	1	523	39397
Exp1	3	Exp1-3-1	59.939	1.0.0.157	1	left	744694828	2.0.10.242	2.0.10.242	09-13-2019	2019-09-13 00:45:49	08:45:49	female	2.0.10.147	6	Red_S_2.bmp	1480	0		0	0	41710	0		0	0	8	1	6	Low	Prac	1	List1	Catch.wav	V_T	1	1	1	1	41560	150	1	597	42157
Exp1	3	Exp1-3-1	59.939	1.0.0.157	1	left	744694828	2.0.10.242	2.0.10.242	09-13-2019	2019-09-13 00:45:49	08:45:49	female	2.0.10.147	7	Red_S_2.bmp	1187	0		0	0	44346	0		0	0	8	1	7	Low	Prac	1	List1	Catch.wav	V_T	1	1	0	1	44196	150	1	289	44485
Exp1	3	Exp1-3-1	59.939	1.0.0.157	1	left	744694828	2.0.10.242	2.0.10.242	09-13-2019	2019-09-13 00:45:49	08:45:49	female	2.0.10.147	8	Catch.bmp	1199	0		0	0	46682	0		0	0	10	1	8	Low	Prac	1	List1	A_T.wav	A_T	1	1	1	1	46532	150	1	497	47029
Exp1	3	Exp1-3-1	59.939	1.0.0.157	1	left	744694828	2.0.10.242	2.0.10.242	09-13-2019	2019-09-13 00:45:49	08:45:49	female	2.0.10.147	9	Red_S.bmp	965	0		0	0	49034	0		0	0	7	1	9	Low	Prac	1	List1	Catch.wav	V_T	1	1	1	1	48884	150	1	289	49173
Exp1	3	Exp1-3-1	59.939	1.0.0.157	1	left	744694828	2.0.10.242	2.0.10.242	09-13-2019	2019-09-13 00:45:49	08:45:49	female	2.0.10.147	10	Catch.bmp	1545	0		0	0	51153	0		0	0	10	1	10	Low	Prac	1	List1	A_T.wav	A_T	1	1	1	1	51003	150	1	490	51493
Exp1	3	Exp1-3-1	59.939	1.0.0.157	1	left	744694828	2.0.10.242	2.0.10.242	09-13-2019	2019-09-13 00:45:49	08:45:49	female	2.0.10.147	11	Catch.bmp	944	0		0	0	53856	0		0	0	9	1	11	Low	Prac		List1	A_S.wav	A_S	0		0	1	53706	150		0	0
Exp1	3	Exp1-3-1	59.939	1.0.0.157	1	left	744694828	2.0.10.242	2.0.10.242	09-13-2019	2019-09-13 00:45:49	08:45:49	female	2.0.10.147	12	Red_C.bmp	1578	0		0	0	56008	0		0	0	15	1	12	Low	Prac	1	List1	A_T.wav	AV_T	1	1	0	1	55858	150	1	291	56149
Exp1	3	Exp1-3-1	59.939	1.0.0.157	1	left	744694828	2.0.10.242	2.0.10.242	09-13-2019	2019-09-13 00:45:49	08:45:49	female	2.0.10.147	13	Red_S_2.bmp	1192	0		0	0	58744	0		0	0	18	1	13	Low	Prac	1	List1	A_T.wav	AV_T	1	1	0	1	58594	150	1	275	58869
Exp1	3	Exp1-3-1	59.939	1.0.0.157	1	left	744694828	2.0.10.242	2.0.10.242	09-13-2019	2019-09-13 00:45:49	08:45:49	female	2.0.10.147	14	Red_S_2.bmp	804	0		0	0	61097	0		0	0	18	1	14	Low	Prac	1	List1	A_T.wav	AV_T	1	1	0	1	60947	150	1	257	61204
Exp1	3	Exp1-3-1	59.939	1.0.0.157	1	left	744694828	2.0.10.242	2.0.10.242	09-13-2019	2019-09-13 00:45:49	08:45:49	female	2.0.10.147	15	Red_C.bmp	1065	0		0	0	63049	0		0	0	5	1	15	Low	Prac	1	List1	Catch.wav	V_T	1	1	1	1	62899	150	1	377	63276
Exp1	3	Exp1-3-1	59.939	1.0.0.157	1	left	744694828	2.0.10.242	2.0.10.242	09-13-2019	2019-09-13 00:45:49	08:45:49	female	2.0.10.147	16	Blue_C_2.bmp	952	0		0	0	65268	0		0	0	2	1	16	Low	Prac		List1	Catch.wav	V_S	0		0	1	65118	150		0	0
Exp1	3	Exp1-3-1	59.939	1.0.0.157	1	left	744694828	2.0.10.242	2.0.10.242	09-13-2019	2019-09-13 00:45:49	08:45:49	female	2.0.10.147	17	Red_C.bmp	1363	0		0	0	67437	0		0	0	15	1	17	Low	Prac	1	List1	A_T.wav	AV_T	1	1	0	1	67287	150	1	262	67549
Exp1	3	Exp1-3-1	59.939	1.0.0.157	1	left	744694828	2.0.10.242	2.0.10.242	09-13-2019	2019-09-13 00:45:49	08:45:49	female	2.0.10.147	18	Red_S_2.bmp	935	0		0	0	69956	0		0	0	18	1	18	Low	Prac	1	List1	A_T.wav	AV_T	1	1	0	1	69806	150	1	262	70068
Exp1	3	Exp1-3-1	59.939	1.0.0.157	1	left	744694828	2.0.10.242	2.0.10.242	09-13-2019	2019-09-13 00:45:49	08:45:49	female	2.0.10.147	19	Red_C_2.bmp	1442	0		1	0	72041	0		0	0	6	1	19	Low	Prac	1	List1	Catch.wav	V_T	1	1	1	1	71891	150	1	257	72148
Exp1	3	Exp1-3-1	59.939	1.0.0.157	1	left	744694828	2.0.10.242	2.0.10.242	09-13-2019	2019-09-13 00:45:49	08:45:49	female	2.0.10.147	20	Red_S_2.bmp	927	0		0	0	74644	0		0	0	8	1	20	Low	Prac	1	List1	Catch.wav	V_T	1	1	0	1	74494	150	1	278	74772
Exp1	3	Exp1-3-1	59.939	1.0.0.157	1	left	744694828	2.0.10.242	2.0.10.242	09-13-2019	2019-09-13 00:45:49	08:45:49	female	2.0.10.147	21	Catch.bmp	1471	0		0	0	89610	0		0	0	NULL	NULL	NULL	Low	run1	1	List2	A_T.wav	A_T	1	1	0	1	89460	150	1	360	89820
Exp1	3	Exp1-3-1	59.939	1.0.0.157	1	left	744694828	2.0.10.242	2.0.10.242	09-13-2019	2019-09-13 00:45:49	08:45:49	female	2.0.10.147	22	Catch.bmp	1448	0		0	0	92229	0		0	0	NULL	NULL	NULL	Low	run1	1	List2	A_T.wav	A_T	1	1	0	1	92079	150	1	484	92563
Exp1	3	Exp1-3-1	59.939	1.0.0.157	1	left	744694828	2.0.10.242	2.0.10.242	09-13-2019	2019-09-13 00:45:49	08:45:49	female	2.0.10.147	23	Blue_C_2.bmp	1161	0		0	0	94832	0		0	0	NULL	NULL	NULL	Low	run1		List2	A_S.wav	AV_S	0		0	1	94682	150		0	0
Exp1	3	Exp1-3-1	59.939	1.0.0.157	1	left	744694828	2.0.10.242	2.0.10.242	09-13-2019	2019-09-13 00:45:49	08:45:49	female	2.0.10.147	24	Blue_S.bmp	1492	0		0	1	97218	0		0	0	NULL	NULL	NULL	Low	run1		List2	A_S.wav	AV_S	0		1	1	97067	151		0	0
Exp1	3	Exp1-3-1	59.939	1.0.0.157	1	left	744694828	2.0.10.242	2.0.10.242	09-13-2019	2019-09-13 00:45:49	08:45:49	female	2.0.10.147	25	Red_C_2.bmp	1256	0		0	0	99937	0		0	0	NULL	NULL	NULL	Low	run1	1	List2	A_T.wav	AV_T	1	1	0	1	99787	150	1	248	100035
Exp1	3	Exp1-3-1	59.939	1.0.0.157	1	left	744694828	2.0.10.242	2.0.10.242	09-13-2019	2019-09-13 00:45:49	08:45:49	female	2.0.10.147	26	Blue_S.bmp	1248	0		0	0	102356	0		0	0	NULL	NULL	NULL	Low	run1		List2	Catch.wav	V_S	0		1	1	102206	150		0	0
Exp1	3	Exp1-3-1	59.939	1.0.0.157	1	left	744694828	2.0.10.242	2.0.10.242	09-13-2019	2019-09-13 00:45:49	08:45:49	female	2.0.10.147	27	Red_S.bmp	1594	0		0	0	104809	0		0	0	NULL	NULL	NULL	Low	run1	1	List2	Catch.wav	V_T	1	1	0	1	104659	150	1	288	104947
Exp1	3	Exp1-3-1	59.939	1.0.0.157	1	left	744694828	2.0.10.242	2.0.10.242	09-13-2019	2019-09-13 00:45:49	08:45:49	female	2.0.10.147	28	Red_C.bmp	938	0		0	1	107562	0		0	0	NULL	NULL	NULL	Low	run1	1	List2	A_T.wav	AV_T	1	1	1	1	107411	151	1	264	107675
Exp1	3	Exp1-3-1	59.939	1.0.0.157	1	left	744694828	2.0.10.242	2.0.10.242	09-13-2019	2019-09-13 00:45:49	08:45:49	female	2.0.10.147	29	Blue_C.bmp	910	0		0	0	109647	0		0	0	NULL	NULL	NULL	Low	run1		List2	A_S.wav	AV_S	0		0	1	109497	150		0	0
Exp1	3	Exp1-3-1	59.939	1.0.0.157	1	left	744694828	2.0.10.242	2.0.10.242	09-13-2019	2019-09-13 00:45:49	08:45:49	female	2.0.10.147	30	Catch.bmp	986	0		0	0	111783	0		0	0	NULL	NULL	NULL	Low	run1	1	List2	A_T.wav	A_T	1	1	0	2	111633	150	1	530	112163
Exp1	3	Exp1-3-1	59.939	1.0.0.157	1	left	744694828	2.0.10.242	2.0.10.242	09-13-2019	2019-09-13 00:45:49	08:45:49	female	2.0.10.147	31	Blue_C.bmp	1407	0		0	0	113918	0		0	0	NULL	NULL	NULL	Low	Run1		List2	Catch.wav	V_S	0		1	1	113768	150		0	0
Exp1	3	Exp1-3-1	59.939	1.0.0.157	1	left	744694828	2.0.10.242	2.0.10.242	09-13-2019	2019-09-13 00:45:49	08:45:49	female	2.0.10.147	32	Red_C.bmp	878	0		0	1	116538	0		0	0	NULL	NULL	NULL	Low	run1	1	List2	Catch.wav	V_T	1	1	1	1	116387	151	1	233	116620
Exp1	3	Exp1-3-1	59.939	1.0.0.157	1	left	744694828	2.0.10.242	2.0.10.242	09-13-2019	2019-09-13 00:45:49	08:45:49	female	2.0.10.147	33	Catch.bmp	1295	0		0	0	118573	0		0	0	NULL	NULL	NULL	Low	run1	1	List2	A_T.wav	A_T	1	1	1	1	118423	150	1	524	118947
Exp1	3	Exp1-3-1	59.939	1.0.0.157	1	left	744694828	2.0.10.242	2.0.10.242	09-13-2019	2019-09-13 00:45:49	08:45:49	female	2.0.10.147	34	Catch.bmp	1270	0		0	1	121026	0		0	0	NULL	NULL	NULL	Low	run1		List2	A_S.wav	A_S	0		1	1	120875	151	1	425	121300
Exp1	3	Exp1-3-1	59.939	1.0.0.157	1	left	744694828	2.0.10.242	2.0.10.242	09-13-2019	2019-09-13 00:45:49	08:45:49	female	2.0.10.147	35	Catch.bmp	1294	0		0	0	123445	0		0	0	NULL	NULL	NULL	Low	run1		List2	A_S.wav	A_S	0		0	1	123295	150		0	0
Exp1	3	Exp1-3-1	59.939	1.0.0.157	1	left	744694828	2.0.10.242	2.0.10.242	09-13-2019	2019-09-13 00:45:49	08:45:49	female	2.0.10.147	36	Red_C.bmp	1482	0		0	0	125947	0		0	0	NULL	NULL	NULL	Low	run1	1	List2	A_T.wav	AV_T	1	1	0	1	125797	150	1	294	126091
Exp1	3	Exp1-3-1	59.939	1.0.0.157	1	left	744694828	2.0.10.242	2.0.10.242	09-13-2019	2019-09-13 00:45:49	08:45:49	female	2.0.10.147	37	Red_S_2.bmp	1513	0		1	0	128583	0		0	0	NULL	NULL	NULL	Low	run1	1	List2	Catch.wav	V_T	1	1	1	1	128433	150	1	289	128722
Exp1	3	Exp1-3-1	59.939	1.0.0.157	1	left	744694828	2.0.10.242	2.0.10.242	09-13-2019	2019-09-13 00:45:49	08:45:49	female	2.0.10.147	38	Red_C_2.bmp	1417	0		0	0	131253	0		0	0	NULL	NULL	NULL	Low	run1	1	List2	A_T.wav	AV_T	1	1	1	1	131103	150	1	405	131508
Exp1	3	Exp1-3-1	59.939	1.0.0.157	1	left	744694828	2.0.10.242	2.0.10.242	09-13-2019	2019-09-13 00:45:49	08:45:49	female	2.0.10.147	39	Blue_C_2.bmp	1520	0		0	0	133822	0		0	0	NULL	NULL	NULL	Low	run1		List2	Catch.wav	V_S	0		1	1	133672	150		0	0
Exp1	3	Exp1-3-1	59.939	1.0.0.157	1	left	744694828	2.0.10.242	2.0.10.242	09-13-2019	2019-09-13 00:45:49	08:45:49	female	2.0.10.147	40	Catch.bmp	937	0		0	0	136558	0		0	0	NULL	NULL	NULL	Low	run1	1	List2	A_T.wav	A_T	1	1	1	1	136408	150	1	546	136954
Exp1	3	Exp1-3-1	59.939	1.0.0.157	1	left	744694828	2.0.10.242	2.0.10.242	09-13-2019	2019-09-13 00:45:49	08:45:49	female	2.0.10.147	41	Red_C.bmp	1525	0		0	0	138644	0		0	0	NULL	NULL	NULL	Low	run1	1	List2	A_T.wav	AV_T	1	1	0	1	138494	150	1	308	138802
Exp1	3	Exp1-3-1	59.939	1.0.0.157	1	left	744694828	2.0.10.242	2.0.10.242	09-13-2019	2019-09-13 00:45:49	08:45:49	female	2.0.10.147	42	Catch.bmp	1158	0		0	0	141330	0		0	0	NULL	NULL	NULL	Low	run1	1	List2	A_T.wav	A_T	1	1	0	1	141180	150	1	567	141747
Exp1	3	Exp1-3-1	59.939	1.0.0.157	1	left	744694828	2.0.10.242	2.0.10.242	09-13-2019	2019-09-13 00:45:49	08:45:49	female	2.0.10.147	43	Red_C_2.bmp	991	0		0	0	143649	0		0	0	NULL	NULL	NULL	Low	run1	1	List2	Catch.wav	V_T	1	1	0	1	143499	150	1	463	143962
Exp1	3	Exp1-3-1	59.939	1.0.0.157	1	left	744694828	2.0.10.242	2.0.10.242	09-13-2019	2019-09-13 00:45:49	08:45:49	female	2.0.10.147	44	Red_C.bmp	1066	0		0	0	145801	0		0	0	NULL	NULL	NULL	Low	run1	1	List2	A_T.wav	AV_T	1	1	1	1	145651	150	1	464	146115
Exp1	3	Exp1-3-1	59.939	1.0.0.157	1	left	744694828	2.0.10.242	2.0.10.242	09-13-2019	2019-09-13 00:45:49	08:45:49	female	2.0.10.147	45	Catch.bmp	1444	0		0	0	148020	0		0	0	NULL	NULL	NULL	Low	run1	1	List2	A_T.wav	A_T	1	1	0	1	147870	150	1	452	148322
Exp1	3	Exp1-3-1	59.939	1.0.0.157	1	left	744694828	2.0.10.242	2.0.10.242	09-13-2019	2019-09-13 00:45:49	08:45:49	female	2.0.10.147	46	Red_S_2.bmp	1253	0		0	0	150623	0		0	0	NULL	NULL	NULL	Low	run1	1	List2	A_T.wav	AV_T	1	1	0	1	150473	150	1	265	150738
Exp1	3	Exp1-3-1	59.939	1.0.0.157	1	left	744694828	2.0.10.242	2.0.10.242	09-13-2019	2019-09-13 00:45:49	08:45:49	female	2.0.10.147	47	Red_C.bmp	1029	0		0	0	153025	0		0	0	NULL	NULL	NULL	Low	run1	1	List2	A_T.wav	AV_T	1	1	0	1	152875	150	1	263	153138
Exp1	3	Exp1-3-1	59.939	1.0.0.157	1	left	744694828	2.0.10.242	2.0.10.242	09-13-2019	2019-09-13 00:45:49	08:45:49	female	2.0.10.147	48	Red_S_2.bmp	847	0		0	0	155211	0		0	0	NULL	NULL	NULL	Low	run1	1	List2	Catch.wav	V_T	1	1	0	1	155061	150	1	261	155322
Exp1	3	Exp1-3-1	59.939	1.0.0.157	1	left	744694828	2.0.10.242	2.0.10.242	09-13-2019	2019-09-13 00:45:49	08:45:49	female	2.0.10.147	49	Red_C_2.bmp	854	0		0	0	157213	0		0	0	NULL	NULL	NULL	Low	run1	1	List2	Catch.wav	V_T	1	1	0	1	157063	150	1	260	157323
Exp1	3	Exp1-3-1	59.939	1.0.0.157	1	left	744694828	2.0.10.242	2.0.10.242	09-13-2019	2019-09-13 00:45:49	08:45:49	female	2.0.10.147	50	Red_C_2.bmp	861	0		0	0	159215	0		0	0	NULL	NULL	NULL	Low	run1	1	List2	Catch.wav	V_T	1	1	0	1	159065	150	1	257	159322
Exp1	3	Exp1-3-1	59.939	1.0.0.157	1	left	744694828	2.0.10.242	2.0.10.242	09-13-2019	2019-09-13 00:45:49	08:45:49	female	2.0.10.147	51	Catch.bmp	1356	0		0	0	161234	0		0	0	NULL	NULL	NULL	Low	run1	1	List2	A_T.wav	A_T	1	1	0	1	161084	150	1	478	161562
Exp1	3	Exp1-3-1	59.939	1.0.0.157	1	left	744694828	2.0.10.242	2.0.10.242	09-13-2019	2019-09-13 00:45:49	08:45:49	female	2.0.10.147	52	Red_S_2.bmp	1292	0		0	0	163753	0		0	0	NULL	NULL	NULL	Low	run1	1	List2	A_T.wav	AV_T	1	1	0	1	163603	150	1	262	163865
Exp1	3	Exp1-3-1	59.939	1.0.0.157	1	left	744694828	2.0.10.242	2.0.10.242	09-13-2019	2019-09-13 00:45:49	08:45:49	female	2.0.10.147	53	Red_S_2.bmp	1157	0		0	0	166206	0		0	0	NULL	NULL	NULL	Low	run1	1	List2	A_T.wav	AV_T	1	1	0	1	166056	150	1	297	166353
Exp1	3	Exp1-3-1	59.939	1.0.0.157	1	left	744694828	2.0.10.242	2.0.10.242	09-13-2019	2019-09-13 00:45:49	08:45:49	female	2.0.10.147	54	Catch.bmp	1070	0		0	0	168525	0		0	0	NULL	NULL	NULL	Low	run1	1	List2	A_T.wav	A_T	1	1	0	1	168375	150	1	330	168705
Exp1	3	Exp1-3-1	59.939	1.0.0.157	1	left	744694828	2.0.10.242	2.0.10.242	09-13-2019	2019-09-13 00:45:49	08:45:49	female	2.0.10.147	55	Red_S.bmp	1404	0		0	0	170744	0		0	0	NULL	NULL	NULL	Low	run1	1	List2	Catch.wav	V_T	1	1	0	1	170594	150	1	455	171049
Exp1	3	Exp1-3-1	59.939	1.0.0.157	1	left	744694828	2.0.10.242	2.0.10.242	09-13-2019	2019-09-13 00:45:49	08:45:49	female	2.0.10.147	56	Catch.bmp	855	0		0	0	173296	0		0	0	NULL	NULL	NULL	Low	run1	1	List2	A_T.wav	A_T	1	1	1	1	173146	150	1	407	173553
Exp1	3	Exp1-3-1	59.939	1.0.0.157	1	left	744694828	2.0.10.242	2.0.10.242	09-13-2019	2019-09-13 00:45:49	08:45:49	female	2.0.10.147	57	Red_S_2.bmp	1401	0		1	0	175298	0		0	0	NULL	NULL	NULL	Low	run1	1	List2	Catch.wav	V_T	1	1	1	1	175148	150	1	374	175522
Exp1	3	Exp1-3-1	59.939	1.0.0.157	1	left	744694828	2.0.10.242	2.0.10.242	09-13-2019	2019-09-13 00:45:49	08:45:49	female	2.0.10.147	58	Blue_S.bmp	841	0		0	0	177851	0		0	0	NULL	NULL	NULL	Low	run1		List2	A_S.wav	AV_S	0		1	1	177701	150		0	0
Exp1	3	Exp1-3-1	59.939	1.0.0.157	1	left	744694828	2.0.10.242	2.0.10.242	09-13-2019	2019-09-13 00:45:49	08:45:49	female	2.0.10.147	59	Red_C_2.bmp	1134	0		0	0	179920	0		0	0	NULL	NULL	NULL	Low	run1	1	List2	A_T.wav	AV_T	1	1	0	1	179770	150	1	351	180121
Exp1	3	Exp1-3-1	59.939	1.0.0.157	1	left	744694828	2.0.10.242	2.0.10.242	09-13-2019	2019-09-13 00:45:49	08:45:49	female	2.0.10.147	60	Red_C_2.bmp	950	0		0	1	182206	0		0	0	NULL	NULL	NULL	Low	run1	1	List2	Catch.wav	V_T	1	1	1	1	182055	151	1	331	182386
Exp1	3	Exp1-3-1	59.939	1.0.0.157	1	left	744694828	2.0.10.242	2.0.10.242	09-13-2019	2019-09-13 00:45:49	08:45:49	female	2.0.10.147	61	Red_S.bmp	1077	0		0	0	184308	0		0	0	NULL	NULL	NULL	Low	run1	1	List2	A_T.wav	AV_T	1	1	0	1	184158	150	1	412	184570
Exp1	3	Exp1-3-1	59.939	1.0.0.157	1	left	744694828	2.0.10.242	2.0.10.242	09-13-2019	2019-09-13 00:45:49	08:45:49	female	2.0.10.147	62	Red_S.bmp	1281	0		1	0	186543	0		0	0	NULL	NULL	NULL	Low	run1	1	List2	A_T.wav	AV_T	1	1	1	1	186393	150	1	248	186641
Exp1	3	Exp1-3-1	59.939	1.0.0.157	1	left	744694828	2.0.10.242	2.0.10.242	09-13-2019	2019-09-13 00:45:49	08:45:49	female	2.0.10.147	63	Red_C_2.bmp	1014	0		0	0	188979	0		0	0	NULL	NULL	NULL	Low	run1	1	List2	Catch.wav	V_T	1	1	1	1	188829	150	1	548	189377
Exp1	3	Exp1-3-1	59.939	1.0.0.157	1	left	744694828	2.0.10.242	2.0.10.242	09-13-2019	2019-09-13 00:45:49	08:45:49	female	2.0.10.147	64	Blue_S_2.bmp	1336	0		0	0	191148	0		0	0	NULL	NULL	NULL	Low	run1		List2	A_S.wav	AV_S	0		1	1	190998	150		0	0
Exp1	3	Exp1-3-1	59.939	1.0.0.157	1	left	744694828	2.0.10.242	2.0.10.242	09-13-2019	2019-09-13 00:45:49	08:45:49	female	2.0.10.147	65	Red_C_2.bmp	956	0		0	0	193734	0		0	0	NULL	NULL	NULL	Low	run1	1	List2	A_T.wav	AV_T	1	1	0	1	193584	150	1	266	193850
Exp1	3	Exp1-3-1	59.939	1.0.0.157	1	left	744694828	2.0.10.242	2.0.10.242	09-13-2019	2019-09-13 00:45:49	08:45:49	female	2.0.10.147	66	Red_C.bmp	842	0		0	0	195853	0		0	0	NULL	NULL	NULL	Low	run1	1	List2	Catch.wav	V_T	1	1	0	1	195703	150	1	435	196138
Exp1	3	Exp1-3-1	59.939	1.0.0.157	1	left	744694828	2.0.10.242	2.0.10.242	09-13-2019	2019-09-13 00:45:49	08:45:49	female	2.0.10.147	67	Catch.bmp	921	0		0	0	197855	0		0	0	NULL	NULL	NULL	Low	run1	1	List2	A_T.wav	A_T	1	1	1	1	197705	150	1	584	198289
Exp1	3	Exp1-3-1	59.939	1.0.0.157	1	left	744694828	2.0.10.242	2.0.10.242	09-13-2019	2019-09-13 00:45:49	08:45:49	female	2.0.10.147	68	Blue_S.bmp	1554	0		0	0	199924	0		0	0	NULL	NULL	NULL	Low	run1		List2	Catch.wav	V_S	0		0	1	199774	150		0	0
Exp1	3	Exp1-3-1	59.939	1.0.0.157	1	left	744694828	2.0.10.242	2.0.10.242	09-13-2019	2019-09-13 00:45:49	08:45:49	female	2.0.10.147	69	Red_S.bmp	1489	0		0	1	202744	0		0	0	NULL	NULL	NULL	Low	run1	1	List2	A_T.wav	AV_T	1	1	1	1	202593	151	1	287	202880
Exp1	3	Exp1-3-1	59.939	1.0.0.157	1	left	744694828	2.0.10.242	2.0.10.242	09-13-2019	2019-09-13 00:45:49	08:45:49	female	2.0.10.147	70	Catch.bmp	1356	0		0	0	205380	0		0	0	NULL	NULL	NULL	Low	run1	1	List2	A_T.wav	A_T	1	1	0	2	205230	150	1	530	205760
Exp1	3	Exp1-3-1	59.939	1.0.0.157	1	left	744694828	2.0.10.242	2.0.10.242	09-13-2019	2019-09-13 00:45:49	08:45:49	female	2.0.10.147	71	Blue_S.bmp	1356	0		0	0	207899	0		0	0	NULL	NULL	NULL	Low	run1		List2	A_S.wav	AV_S	0		0	1	207749	150		0	0
Exp1	3	Exp1-3-1	59.939	1.0.0.157	1	left	744694828	2.0.10.242	2.0.10.242	09-13-2019	2019-09-13 00:45:49	08:45:49	female	2.0.10.147	72	Red_S.bmp	1202	0		0	0	210485	0		0	0	NULL	NULL	NULL	Low	run1	1	List2	A_T.wav	AV_T	1	1	0	1	210335	150	1	297	210632
Exp1	3	Exp1-3-1	59.939	1.0.0.157	1	left	744694828	2.0.10.242	2.0.10.242	09-13-2019	2019-09-13 00:45:49	08:45:49	female	2.0.10.147	73	Catch.bmp	1592	0		0	0	212837	0		0	0	NULL	NULL	NULL	Low	run1	1	List2	A_T.wav	A_T	1	1	0	1	212687	150	1	489	213176
Exp1	3	Exp1-3-1	59.939	1.0.0.157	1	left	744694828	2.0.10.242	2.0.10.242	09-13-2019	2019-09-13 00:45:49	08:45:49	female	2.0.10.147	74	Blue_C_2.bmp	1316	0		0	0	215590	0		0	0	NULL	NULL	NULL	Low	run1		List2	Catch.wav	V_S	0		1	1	215440	150		0	0
Exp1	3	Exp1-3-1	59.939	1.0.0.157	1	left	744694828	2.0.10.242	2.0.10.242	09-13-2019	2019-09-13 00:45:49	08:45:49	female	2.0.10.147	75	Blue_S_2.bmp	1563	0		0	0	218126	0		0	0	NULL	NULL	NULL	Low	run1		List2	Catch.wav	V_S	0		0	1	217976	150		0	0
Exp1	3	Exp1-3-1	59.939	1.0.0.157	1	left	744694828	2.0.10.242	2.0.10.242	09-13-2019	2019-09-13 00:45:49	08:45:49	female	2.0.10.147	76	Catch.bmp	894	0		0	0	220912	0		0	0	NULL	NULL	NULL	Low	run1		List2	A_S.wav	A_S	0		1	1	220762	150	1	502	221264
Exp1	3	Exp1-3-1	59.939	1.0.0.157	1	left	744694828	2.0.10.242	2.0.10.242	09-13-2019	2019-09-13 00:45:49	08:45:49	female	2.0.10.147	77	Catch.bmp	1401	0		0	1	222965	0		0	0	NULL	NULL	NULL	Low	run1		List2	A_S.wav	A_S	0		1	1	222814	151		0	0
Exp1	3	Exp1-3-1	59.939	1.0.0.157	1	left	744694828	2.0.10.242	2.0.10.242	09-13-2019	2019-09-13 00:45:49	08:45:49	female	2.0.10.147	78	Catch.bmp	1040	0		0	1	225601	0		0	0	NULL	NULL	NULL	Low	run1	1	List2	A_T.wav	A_T	1	1	1	1	225450	151	1	511	225961
Exp1	3	Exp1-3-1	59.939	1.0.0.157	1	left	744694828	2.0.10.242	2.0.10.242	09-13-2019	2019-09-13 00:45:49	08:45:49	female	2.0.10.147	79	Red_C.bmp	1476	0		0	0	227803	0		0	0	NULL	NULL	NULL	Low	run1	1	List2	A_T.wav	AV_T	1	1	0	1	227653	150	1	652	228305
Exp1	3	Exp1-3-1	59.939	1.0.0.157	1	left	744694828	2.0.10.242	2.0.10.242	09-13-2019	2019-09-13 00:45:49	08:45:49	female	2.0.10.147	80	Catch.bmp	838	0		0	0	230439	0		0	0	NULL	NULL	NULL	Low	run1		List2	A_S.wav	A_S	0		0	1	230289	150		0	0
Exp1	3	Exp1-3-1	59.939	1.0.0.157	1	left	744694828	2.0.10.242	2.0.10.242	09-13-2019	2019-09-13 00:45:49	08:45:49	female	2.0.10.147	81	Blue_C.bmp	1090	0		0	0	232491	0		0	0	NULL	NULL	NULL	Low	Run1		List2	Catch.wav	V_S	0		1	1	232341	150		0	0
Exp1	3	Exp1-3-1	59.939	1.0.0.157	1	left	744694828	2.0.10.242	2.0.10.242	09-13-2019	2019-09-13 00:45:49	08:45:49	female	2.0.10.147	82	Blue_C.bmp	1369	0		1	0	234793	0		0	0	NULL	NULL	NULL	Low	run1		List2	A_S.wav	AV_S	0		1	1	234643	150		0	0
Exp1	3	Exp1-3-1	59.939	1.0.0.157	1	left	744694828	2.0.10.242	2.0.10.242	09-13-2019	2019-09-13 00:45:49	08:45:49	female	2.0.10.147	83	Red_S_2.bmp	1008	0		1	0	237379	0		0	0	NULL	NULL	NULL	Low	run1	1	List2	Catch.wav	V_T	1	1	1	1	237229	150	1	570	237799
Exp1	3	Exp1-3-1	59.939	1.0.0.157	1	left	744694828	2.0.10.242	2.0.10.242	09-13-2019	2019-09-13 00:45:49	08:45:49	female	2.0.10.147	84	Blue_S_2.bmp	871	0		0	0	239548	0		0	0	NULL	NULL	NULL	Low	run1		List2	Catch.wav	V_S	0		0	1	239398	150		0	0
Exp1	3	Exp1-3-1	59.939	1.0.0.157	1	left	744694828	2.0.10.242	2.0.10.242	09-13-2019	2019-09-13 00:45:49	08:45:49	female	2.0.10.147	85	Catch.bmp	1530	0		0	0	241634	0		0	0	NULL	NULL	NULL	Low	run1	1	List2	A_T.wav	A_T	1	1	0	1	241484	150	1	499	241983
Exp1	3	Exp1-3-1	59.939	1.0.0.157	1	left	744694828	2.0.10.242	2.0.10.242	09-13-2019	2019-09-13 00:45:49	08:45:49	female	2.0.10.147	86	Red_C.bmp	1047	0		0	0	244320	0		0	0	NULL	NULL	NULL	Low	run1	1	List2	Catch.wav	V_T	1	1	1	1	244170	150	1	477	244647
Exp1	3	Exp1-3-1	59.939	1.0.0.157	1	left	744694828	2.0.10.242	2.0.10.242	09-13-2019	2019-09-13 00:45:49	08:45:49	female	2.0.10.147	87	Red_S_2.bmp	1287	0		0	0	246522	0		0	0	NULL	NULL	NULL	Low	run1	1	List2	A_T.wav	AV_T	1	1	1	1	246372	150	1	403	246775
Exp1	3	Exp1-3-1	59.939	1.0.0.157	1	left	744694828	2.0.10.242	2.0.10.242	09-13-2019	2019-09-13 00:45:49	08:45:49	female	2.0.10.147	88	Red_S_2.bmp	1193	0		0	0	248958	0		0	0	NULL	NULL	NULL	Low	run1	1	List2	Catch.wav	V_T	1	1	1	1	248808	150	1	431	249239
Exp1	3	Exp1-3-1	59.939	1.0.0.157	1	left	744694828	2.0.10.242	2.0.10.242	09-13-2019	2019-09-13 00:45:49	08:45:49	female	2.0.10.147	89	Catch.bmp	921	0		0	1	251311	0		0	0	NULL	NULL	NULL	Low	run1		List2	A_S.wav	A_S	0		1	1	251160	151		0	0
Exp1	3	Exp1-3-1	59.939	1.0.0.157	1	left	744694828	2.0.10.242	2.0.10.242	09-13-2019	2019-09-13 00:45:49	08:45:49	female	2.0.10.147	90	Red_S.bmp	1056	0		0	0	253446	0		0	0	NULL	NULL	NULL	Low	run1	1	List2	Catch.wav	V_T	1	1	1	1	253296	150	1	471	253767
Exp1	3	Exp1-3-1	59.939	1.0.0.157	1	left	744694828	2.0.10.242	2.0.10.242	09-13-2019	2019-09-13 00:45:49	08:45:49	female	2.0.10.147	91	Catch.bmp	955	0		0	0	255665	0		0	0	NULL	NULL	NULL	Low	run1		List2	A_S.wav	A_S	0		1	1	255515	150		0	0
Exp1	3	Exp1-3-1	59.939	1.0.0.157	1	left	744694828	2.0.10.242	2.0.10.242	09-13-2019	2019-09-13 00:45:49	08:45:49	female	2.0.10.147	92	Catch.bmp	1301	0		0	0	257851	0		0	0	NULL	NULL	NULL	Low	run1	1	List2	A_T.wav	A_T	1	1	0	2	257701	150	1	530	258231
Exp1	3	Exp1-3-1	59.939	1.0.0.157	1	left	744694828	2.0.10.242	2.0.10.242	09-13-2019	2019-09-13 00:45:49	08:45:49	female	2.0.10.147	93	Red_C_2.bmp	1211	0		0	0	260303	0		0	0	NULL	NULL	NULL	Low	run1	1	List2	A_T.wav	AV_T	1	1	0	1	260153	150	1	342	260495
Exp1	3	Exp1-3-1	59.939	1.0.0.157	1	left	744694828	2.0.10.242	2.0.10.242	09-13-2019	2019-09-13 00:45:49	08:45:49	female	2.0.10.147	94	Red_C.bmp	1261	0		0	0	262672	0		0	0	NULL	NULL	NULL	Low	run1	1	List2	A_T.wav	AV_T	1	1	0	1	262522	150	1	293	262815
Exp1	3	Exp1-3-1	59.939	1.0.0.157	1	left	744694828	2.0.10.242	2.0.10.242	09-13-2019	2019-09-13 00:45:49	08:45:49	female	2.0.10.147	95	Catch.bmp	1307	0		0	1	265092	0		0	0	NULL	NULL	NULL	Low	run1	1	List2	A_T.wav	A_T	1	1	0	1	264941	151	1	458	265399
Exp1	3	Exp1-3-1	59.939	1.0.0.157	1	left	744694828	2.0.10.242	2.0.10.242	09-13-2019	2019-09-13 00:45:49	08:45:49	female	2.0.10.147	96	Catch.bmp	1093	0		0	0	267561	0		0	0	NULL	NULL	NULL	Low	run1	1	List2	A_T.wav	A_T	1	1	0	1	267411	150	1	388	267799
Exp1	3	Exp1-3-1	59.939	1.0.0.157	1	left	744694828	2.0.10.242	2.0.10.242	09-13-2019	2019-09-13 00:45:49	08:45:49	female	2.0.10.147	97	Catch.bmp	879	0		0	0	269813	0		0	0	NULL	NULL	NULL	Low	run1	1	List2	A_T.wav	A_T	1	1	0	1	269663	150	1	311	269974
Exp1	3	Exp1-3-1	59.939	1.0.0.157	1	left	744694828	2.0.10.242	2.0.10.242	09-13-2019	2019-09-13 00:45:49	08:45:49	female	2.0.10.147	98	Blue_C_2.bmp	1523	0		1	0	271848	0		0	0	NULL	NULL	NULL	Low	run1		List2	A_S.wav	AV_S	0		1	1	271698	150		0	0
Exp1	3	Exp1-3-1	59.939	1.0.0.157	1	left	744694828	2.0.10.242	2.0.10.242	09-13-2019	2019-09-13 00:45:49	08:45:49	female	2.0.10.147	99	Catch.bmp	1531	0		0	0	274585	0		0	0	NULL	NULL	NULL	Low	run1	1	List2	A_T.wav	A_T	1	1	0	2	274435	150	1	507	274942
Exp1	3	Exp1-3-1	59.939	1.0.0.157	1	left	744694828	2.0.10.242	2.0.10.242	09-13-2019	2019-09-13 00:45:49	08:45:49	female	2.0.10.147	100	Catch.bmp	1451	0		0	0	277271	0		0	0	NULL	NULL	NULL	Low	run1	1	List2	A_T.wav	A_T	1	1	0	1	277121	150	1	525	277646
Exp1	3	Exp1-3-1	59.939	1.0.0.157	1	left	744694828	2.0.10.242	2.0.10.242	09-13-2019	2019-09-13 00:45:49	08:45:49	female	2.0.10.147	101	Red_C.bmp	1118	0		1	0	279873	0		0	0	NULL	NULL	NULL	Low	run1	1	List2	Catch.wav	V_T	1	1	1	1	279723	150	1	451	280174
Exp1	3	Exp1-3-1	59.939	1.0.0.157	1	left	744694828	2.0.10.242	2.0.10.242	09-13-2019	2019-09-13 00:45:49	08:45:49	female	2.0.10.147	102	Red_S_2.bmp	893	0		0	1	282143	0		0	0	NULL	NULL	NULL	Low	run1	1	List2	A_T.wav	AV_T	1	1	1	1	281992	151	1	398	282390
Exp1	3	Exp1-3-1	59.939	1.0.0.157	1	left	744694828	2.0.10.242	2.0.10.242	09-13-2019	2019-09-13 00:45:49	08:45:49	female	2.0.10.147	103	Red_C.bmp	1532	0		0	1	284195	0		0	0	NULL	NULL	NULL	Low	run1	1	List2	Catch.wav	V_T	1	1	1	1	284044	151	1	322	284366
Exp1	3	Exp1-3-1	59.939	1.0.0.157	1	left	744694828	2.0.10.242	2.0.10.242	09-13-2019	2019-09-13 00:45:49	08:45:49	female	2.0.10.147	104	Catch.bmp	1159	0		0	0	286881	0		0	0	NULL	NULL	NULL	Low	run1	1	List2	A_T.wav	A_T	1	1	1	1	286731	150	1	451	287182
Exp1	3	Exp1-3-1	59.939	1.0.0.157	1	left	744694828	2.0.10.242	2.0.10.242	09-13-2019	2019-09-13 00:45:49	08:45:49	female	2.0.10.147	105	Red_S_2.bmp	1302	0		0	0	289200	0		0	0	NULL	NULL	NULL	Low	run1	1	List2	A_T.wav	AV_T	1	1	0	1	289050	150	1	285	289335
Exp1	3	Exp1-3-1	59.939	1.0.0.157	1	left	744694828	2.0.10.242	2.0.10.242	09-13-2019	2019-09-13 00:45:49	08:45:49	female	2.0.10.147	106	Red_S_2.bmp	1407	0		0	0	291652	0		0	0	NULL	NULL	NULL	Low	run1	1	List2	A_T.wav	AV_T	1	1	0	1	291502	150	1	296	291798
Exp1	3	Exp1-3-1	59.939	1.0.0.157	1	left	744694828	2.0.10.242	2.0.10.242	09-13-2019	2019-09-13 00:45:49	08:45:49	female	2.0.10.147	107	Blue_S.bmp	861	0		0	0	294222	0		0	0	NULL	NULL	NULL	Low	run1		List2	Catch.wav	V_S	0		0	1	294072	150		0	0
Exp1	3	Exp1-3-1	59.939	1.0.0.157	1	left	744694828	2.0.10.242	2.0.10.242	09-13-2019	2019-09-13 00:45:49	08:45:49	female	2.0.10.147	108	Blue_C_2.bmp	850	0		0	1	296291	0		0	0	NULL	NULL	NULL	Low	run1		List2	Catch.wav	V_S	0		0	1	296140	151		0	0
Exp1	3	Exp1-3-1	59.939	1.0.0.157	1	left	744694828	2.0.10.242	2.0.10.242	09-13-2019	2019-09-13 00:45:49	08:45:49	female	2.0.10.147	109	Red_C.bmp	1356	0		0	0	298359	0		0	0	NULL	NULL	NULL	Low	run1	1	List2	A_T.wav	AV_T	1	1	1	1	298209	150	1	317	298526
Exp1	3	Exp1-3-1	59.939	1.0.0.157	1	left	744694828	2.0.10.242	2.0.10.242	09-13-2019	2019-09-13 00:45:49	08:45:49	female	2.0.10.147	110	Catch.bmp	865	0		0	0	300862	0		0	0	NULL	NULL	NULL	Low	run1	1	List2	A_T.wav	A_T	1	1	0	1	300712	150	1	486	301198
Exp1	3	Exp1-3-1	59.939	1.0.0.157	1	left	744694828	2.0.10.242	2.0.10.242	09-13-2019	2019-09-13 00:45:49	08:45:49	female	2.0.10.147	111	Catch.bmp	944	0		0	0	302881	0		0	0	NULL	NULL	NULL	Low	run1		List2	A_S.wav	A_S	0		0	2	302731	150		0	0
Exp1	3	Exp1-3-1	59.939	1.0.0.157	1	left	744694828	2.0.10.242	2.0.10.242	09-13-2019	2019-09-13 00:45:49	08:45:49	female	2.0.10.147	112	Red_C.bmp	1101	0		0	0	305033	0		0	0	NULL	NULL	NULL	Low	run1	1	List2	A_T.wav	AV_T	1	1	0	1	304883	150	1	339	305222
Exp1	3	Exp1-3-1	59.939	1.0.0.157	1	left	744694828	2.0.10.242	2.0.10.242	09-13-2019	2019-09-13 00:45:49	08:45:49	female	2.0.10.147	113	Catch.bmp	1245	0		0	0	307285	0		0	0	NULL	NULL	NULL	Low	run1		List2	A_S.wav	A_S	0		0	1	307135	150		0	0
Exp1	3	Exp1-3-1	59.939	1.0.0.157	1	left	744694828	2.0.10.242	2.0.10.242	09-13-2019	2019-09-13 00:45:49	08:45:49	female	2.0.10.147	114	Blue_S_2.bmp	1135	0		0	0	309738	0		0	0	NULL	NULL	NULL	Low	run1		List2	Catch.wav	V_S	0		0	1	309588	150		0	0
Exp1	3	Exp1-3-1	59.939	1.0.0.157	1	left	744694828	2.0.10.242	2.0.10.242	09-13-2019	2019-09-13 00:45:49	08:45:49	female	2.0.10.147	115	Catch.bmp	825	0		1	0	312073	0		0	0	NULL	NULL	NULL	Low	run1		List2	A_S.wav	A_S	0		1	1	311923	150		0	0
Exp1	3	Exp1-3-1	59.939	1.0.0.157	1	left	744694828	2.0.10.242	2.0.10.242	09-13-2019	2019-09-13 00:45:49	08:45:49	female	2.0.10.147	116	Catch.bmp	1187	0		0	1	314126	0		0	0	NULL	NULL	NULL	Low	run1	1	List2	A_T.wav	A_T	1	1	1	1	313975	151	1	494	314469
Exp1	3	Exp1-3-1	59.939	1.0.0.157	1	left	744694828	2.0.10.242	2.0.10.242	09-13-2019	2019-09-13 00:45:49	08:45:49	female	2.0.10.147	117	Red_S.bmp	1568	0		0	0	316461	0		0	0	NULL	NULL	NULL	Low	run1	1	List2	A_T.wav	AV_T	1	1	0	1	316311	150	1	318	316629
Exp1	3	Exp1-3-1	59.939	1.0.0.157	1	left	744694828	2.0.10.242	2.0.10.242	09-13-2019	2019-09-13 00:45:49	08:45:49	female	2.0.10.147	118	Red_S_2.bmp	1305	0		0	0	319181	0		0	0	NULL	NULL	NULL	Low	run1	1	List2	A_T.wav	AV_T	1	1	0	1	319031	150	1	294	319325
Exp1	3	Exp1-3-1	59.939	1.0.0.157	1	left	744694828	2.0.10.242	2.0.10.242	09-13-2019	2019-09-13 00:45:49	08:45:49	female	2.0.10.147	119	Red_C_2.bmp	1588	0		0	0	321633	0		0	0	NULL	NULL	NULL	Low	run1	1	List2	A_T.wav	AV_T	1	1	0	1	321483	150	1	274	321757
Exp1	3	Exp1-3-1	59.939	1.0.0.157	1	left	744694828	2.0.10.242	2.0.10.242	09-13-2019	2019-09-13 00:45:49	08:45:49	female	2.0.10.147	120	Red_C.bmp	842	0		0	1	324370	0		0	0	NULL	NULL	NULL	Low	run1	1	List2	Catch.wav	V_T	1	1	1	1	324219	151	1	306	324525
Exp1	3	Exp1-3-1	59.939	1.0.0.157	1	left	744694828	2.0.10.242	2.0.10.242	09-13-2019	2019-09-13 00:45:49	08:45:49	female	2.0.10.147	121	Red_S_2.bmp	1403	0		0	1	326372	0		0	0	NULL	NULL	NULL	Low	run1	1	List2	Catch.wav	V_T	1	1	1	1	326221	151	1	305	326526
Exp1	3	Exp1-3-1	59.939	1.0.0.157	1	left	744694828	2.0.10.242	2.0.10.242	09-13-2019	2019-09-13 00:45:49	08:45:49	female	2.0.10.147	122	Red_C.bmp	1516	0		0	0	328924	0		0	0	NULL	NULL	NULL	Low	run1	1	List2	A_T.wav	AV_T	1	1	1	1	328774	150	1	335	329109
Exp1	3	Exp1-3-1	59.939	1.0.0.157	1	left	744694828	2.0.10.242	2.0.10.242	09-13-2019	2019-09-13 00:45:49	08:45:49	female	2.0.10.147	123	Red_S.bmp	1046	0		0	0	331594	0		0	0	NULL	NULL	NULL	Low	run1	1	List2	A_T.wav	AV_T	1	1	0	1	331444	150	1	281	331725
Exp1	3	Exp1-3-1	59.939	1.0.0.157	1	left	744694828	2.0.10.242	2.0.10.242	09-13-2019	2019-09-13 00:45:49	08:45:49	female	2.0.10.147	124	Red_C_2.bmp	848	0		0	0	333796	0		0	0	NULL	NULL	NULL	Low	run1	1	List2	Catch.wav	V_T	1	1	0	1	333646	150	1	319	333965
Exp1	3	Exp1-3-1	59.939	1.0.0.157	1	left	744694828	2.0.10.242	2.0.10.242	09-13-2019	2019-09-13 00:45:49	08:45:49	female	2.0.10.147	125	Red_S.bmp	899	0		0	0	335798	0		0	0	NULL	NULL	NULL	Low	run1	1	List2	Catch.wav	V_T	1	1	0	1	335648	150	1	294	335942
Exp1	3	Exp1-3-1	59.939	1.0.0.157	1	left	744694828	2.0.10.242	2.0.10.242	09-13-2019	2019-09-13 00:45:49	08:45:49	female	2.0.10.147	126	Red_C.bmp	1168	0		0	0	337850	0		0	0	NULL	NULL	NULL	Low	run1	1	List2	Catch.wav	V_T	1	1	0	1	337700	150	1	305	338005
Exp1	3	Exp1-3-1	59.939	1.0.0.157	1	left	744694828	2.0.10.242	2.0.10.242	09-13-2019	2019-09-13 00:45:49	08:45:49	female	2.0.10.147	127	Red_S_2.bmp	1214	0		0	0	340169	0		0	0	NULL	NULL	NULL	Low	run1	1	List2	Catch.wav	V_T	1	1	0	1	340019	150	1	305	340324
Exp1	3	Exp1-3-1	59.939	1.0.0.157	1	left	744694828	2.0.10.242	2.0.10.242	09-13-2019	2019-09-13 00:45:49	08:45:49	female	2.0.10.147	128	Red_S_2.bmp	973	0		0	0	342538	0		0	0	NULL	NULL	NULL	Low	run1	1	List2	A_T.wav	AV_T	1	1	1	1	342388	150	1	248	342636
Exp1	3	Exp1-3-1	59.939	1.0.0.157	1	left	744694828	2.0.10.242	2.0.10.242	09-13-2019	2019-09-13 00:45:49	08:45:49	female	2.0.10.147	129	Catch.bmp	869	0		0	0	344674	0		0	0	NULL	NULL	NULL	Low	run1		List2	A_S.wav	A_S	0		0	1	344524	150		0	0
Exp1	3	Exp1-3-1	59.939	1.0.0.157	1	left	744694828	2.0.10.242	2.0.10.242	09-13-2019	2019-09-13 00:45:49	08:45:49	female	2.0.10.147	130	Red_C_2.bmp	1417	0		0	0	346759	0		0	0	NULL	NULL	NULL	Low	run1	1	List2	Catch.wav	V_T	1	1	1	1	346609	150	1	316	346925
Exp1	3	Exp1-3-1	59.939	1.0.0.157	1	left	744694828	2.0.10.242	2.0.10.242	09-13-2019	2019-09-13 00:45:49	08:45:49	female	2.0.10.147	131	Red_S.bmp	1006	0		0	0	349329	0		0	0	NULL	NULL	NULL	Low	run1	1	List2	A_T.wav	AV_T	1	1	1	1	349179	150	1	330	349509
Exp1	3	Exp1-3-1	59.939	1.0.0.157	1	left	744694828	2.0.10.242	2.0.10.242	09-13-2019	2019-09-13 00:45:49	08:45:49	female	2.0.10.147	132	Blue_S.bmp	916	0		0	1	351498	0		0	0	NULL	NULL	NULL	Low	run1		List2	Catch.wav	V_S	0		1	1	351347	151		0	0
Exp1	3	Exp1-3-1	59.939	1.0.0.157	1	left	744694828	2.0.10.242	2.0.10.242	09-13-2019	2019-09-13 00:45:49	08:45:49	female	2.0.10.147	133	Blue_C_2.bmp	1130	0		0	0	353633	0		0	0	NULL	NULL	NULL	Low	run1		List2	Catch.wav	V_S	0		0	1	353483	150		0	0
Exp1	3	Exp1-3-1	59.939	1.0.0.157	1	left	744694828	2.0.10.242	2.0.10.242	09-13-2019	2019-09-13 00:45:49	08:45:49	female	2.0.10.147	134	Catch.bmp	1380	0		0	0	356002	0		0	0	NULL	NULL	NULL	Low	run1	1	List2	A_T.wav	A_T	1	1	1	1	355852	150	1	585	356437
Exp1	3	Exp1-3-1	59.939	1.0.0.157	1	left	744694828	2.0.10.242	2.0.10.242	09-13-2019	2019-09-13 00:45:49	08:45:49	female	2.0.10.147	135	Red_S.bmp	1523	0		0	0	358538	0		0	0	NULL	NULL	NULL	Low	run1	1	List2	Catch.wav	V_T	1	1	1	1	358388	150	1	320	358708
Exp1	3	Exp1-3-1	59.939	1.0.0.157	1	left	744694828	2.0.10.242	2.0.10.242	09-13-2019	2019-09-13 00:45:49	08:45:49	female	2.0.10.147	136	Catch.bmp	947	0		0	0	361208	0		0	0	NULL	NULL	NULL	Low	run1	1	List2	A_T.wav	A_T	1	1	1	1	361058	150	1	450	361508
Exp1	3	Exp1-3-1	59.939	1.0.0.157	1	left	744694828	2.0.10.242	2.0.10.242	09-13-2019	2019-09-13 00:45:49	08:45:49	female	2.0.10.147	137	Red_C.bmp	1323	0		0	0	363310	0		0	0	NULL	NULL	NULL	Low	run1	1	List2	Catch.wav	V_T	1	1	1	1	363160	150	1	405	363565
Exp1	3	Exp1-3-1	59.939	1.0.0.157	1	left	744694828	2.0.10.242	2.0.10.242	09-13-2019	2019-09-13 00:45:49	08:45:49	female	2.0.10.147	138	Red_C.bmp	1463	0		0	0	365796	0		0	0	NULL	NULL	NULL	Low	run1	1	List2	Catch.wav	V_T	1	1	0	1	365646	150	1	302	365948
Exp1	3	Exp1-3-1	59.939	1.0.0.157	1	left	744694828	2.0.10.242	2.0.10.242	09-13-2019	2019-09-13 00:45:49	08:45:49	female	2.0.10.147	139	Red_S_2.bmp	1334	0		0	0	368415	0		0	0	NULL	NULL	NULL	Low	run1	1	List2	Catch.wav	V_T	1	1	0	1	368265	150	1	283	368548
Exp1	3	Exp1-3-1	59.939	1.0.0.157	1	left	744694828	2.0.10.242	2.0.10.242	09-13-2019	2019-09-13 00:45:49	08:45:49	female	2.0.10.147	140	Red_S.bmp	1507	0		0	0	370901	0		0	0	NULL	NULL	NULL	Low	run1	1	List2	Catch.wav	V_T	1	1	0	1	370751	150	1	437	371188
Exp1	3	Exp1-3-1	59.939	1.0.0.157	1	left	744694828	2.0.10.242	2.0.10.242	09-13-2019	2019-09-13 00:45:49	08:45:49	female	2.0.10.147	141	Red_C_2.bmp	1167	0		0	1	373571	1167		0	0	NULL	NULL	NULL	Low	run1	1	List2	A_T.wav	AV_T	1	1	1	1	373420	151	1	343	373763
Exp1	3	Exp1-3-1	59.939	1.0.0.157	1	left	744694828	2.0.10.242	2.0.10.242	09-13-2019	2019-09-13 00:45:49	08:45:49	female	2.0.10.147	142	Red_C_2.bmp	1339	0		0	1	405137	0		0	0	NULL	NULL	NULL	Low	run1	1	List2	A_T.wav	AV_T	1	1	1	1	404986	151	1	457	405443
Exp1	3	Exp1-3-1	59.939	1.0.0.157	1	left	744694828	2.0.10.242	2.0.10.242	09-13-2019	2019-09-13 00:45:49	08:45:49	female	2.0.10.147	143	Catch.bmp	1314	0		0	0	407639	0		0	0	NULL	NULL	NULL	Low	run1	1	List2	A_T.wav	A_T	1	1	0	1	407489	150	1	569	408058
Exp1	3	Exp1-3-1	59.939	1.0.0.157	1	left	744694828	2.0.10.242	2.0.10.242	09-13-2019	2019-09-13 00:45:49	08:45:49	female	2.0.10.147	144	Catch.bmp	992	0		0	0	410108	0		0	0	NULL	NULL	NULL	Low	run1	1	List2	A_T.wav	A_T	1	1	0	1	409958	150	1	380	410338
Exp1	3	Exp1-3-1	59.939	1.0.0.157	1	left	744694828	2.0.10.242	2.0.10.242	09-13-2019	2019-09-13 00:45:49	08:45:49	female	2.0.10.147	145	Red_C_2.bmp	1579	0		0	1	412261	0		0	0	NULL	NULL	NULL	Low	run1	1	List2	A_T.wav	AV_T	1	1	1	1	412110	151	1	412	412522
Exp1	3	Exp1-3-1	59.939	1.0.0.157	1	left	744694828	2.0.10.242	2.0.10.242	09-13-2019	2019-09-13 00:45:49	08:45:49	female	2.0.10.147	146	Catch.bmp	1369	0		0	0	414997	0		0	0	NULL	NULL	NULL	Low	run1	1	List2	A_T.wav	A_T	1	1	0	1	414847	150	1	427	415274
Exp1	3	Exp1-3-1	59.939	1.0.0.157	1	left	744694828	2.0.10.242	2.0.10.242	09-13-2019	2019-09-13 00:45:49	08:45:49	female	2.0.10.147	147	Red_S.bmp	1488	0		0	0	417516	0		0	0	NULL	NULL	NULL	Low	run1	1	List2	Catch.wav	V_T	1	1	1	1	417366	150	1	588	417954
Exp1	3	Exp1-3-1	59.939	1.0.0.157	1	left	744694828	2.0.10.242	2.0.10.242	09-13-2019	2019-09-13 00:45:49	08:45:49	female	2.0.10.147	148	Red_S.bmp	957	0		0	0	420152	0		0	0	NULL	NULL	NULL	Low	run1	1	List2	A_T.wav	AV_T	1	1	1	1	420002	150	1	296	420298
Exp1	3	Exp1-3-1	59.939	1.0.0.157	1	left	744694828	2.0.10.242	2.0.10.242	09-13-2019	2019-09-13 00:45:49	08:45:49	female	2.0.10.147	149	Red_C_2.bmp	1564	0		0	0	422271	0		0	0	NULL	NULL	NULL	Low	run1	1	List2	A_T.wav	AV_T	1	1	0	1	422121	150	1	289	422410
Exp1	3	Exp1-3-1	59.939	1.0.0.157	1	left	744694828	2.0.10.242	2.0.10.242	09-13-2019	2019-09-13 00:45:49	08:45:49	female	2.0.10.147	150	Catch.bmp	841	0		0	0	424990	0		0	0	NULL	NULL	NULL	Low	run1	1	List2	A_T.wav	A_T	1	1	0	1	424840	150	1	594	425434
Exp1	3	Exp1-3-1	59.939	1.0.0.157	1	left	744694828	2.0.10.242	2.0.10.242	09-13-2019	2019-09-13 00:45:49	08:45:49	female	2.0.10.147	151	Blue_C_2.bmp	808	0		1	0	426992	0		0	0	NULL	NULL	NULL	Low	run1		List2	A_S.wav	AV_S	0		0	1	426842	150		0	0
Exp1	3	Exp1-3-1	59.939	1.0.0.157	1	left	744694828	2.0.10.242	2.0.10.242	09-13-2019	2019-09-13 00:45:49	08:45:49	female	2.0.10.147	152	Red_C_2.bmp	909	0		0	0	429011	0		0	0	NULL	NULL	NULL	Low	run1	1	List2	A_T.wav	AV_T	1	1	0	1	428861	150	1	317	429178
Exp1	3	Exp1-3-1	59.939	1.0.0.157	1	left	744694828	2.0.10.242	2.0.10.242	09-13-2019	2019-09-13 00:45:49	08:45:49	female	2.0.10.147	153	Blue_S_2.bmp	1076	0		0	0	431080	0		0	0	NULL	NULL	NULL	Low	run1		List2	Catch.wav	V_S	0		0	1	430930	150		0	0
Exp1	3	Exp1-3-1	59.939	1.0.0.157	1	left	744694828	2.0.10.242	2.0.10.242	09-13-2019	2019-09-13 00:45:49	08:45:49	female	2.0.10.147	154	Blue_S_2.bmp	944	0		1	0	433382	0		0	0	NULL	NULL	NULL	Low	run1		List2	A_S.wav	AV_S	0		1	1	433232	150		0	0
Exp1	3	Exp1-3-1	59.939	1.0.0.157	1	left	744694828	2.0.10.242	2.0.10.242	09-13-2019	2019-09-13 00:45:49	08:45:49	female	2.0.10.147	155	Catch.bmp	904	0		0	0	435551	0		0	0	NULL	NULL	NULL	Low	run1	1	List2	A_T.wav	A_T	1	1	0	1	435401	150	1	433	435834
Exp1	3	Exp1-3-1	59.939	1.0.0.157	1	left	744694828	2.0.10.242	2.0.10.242	09-13-2019	2019-09-13 00:45:49	08:45:49	female	2.0.10.147	156	Red_C.bmp	1370	0		1	0	437603	0		0	0	NULL	NULL	NULL	Low	run1	1	List2	Catch.wav	V_T	1	1	1	1	437453	150	1	437	437890
Exp1	3	Exp1-3-1	59.939	1.0.0.157	1	left	744694828	2.0.10.242	2.0.10.242	09-13-2019	2019-09-13 00:45:49	08:45:49	female	2.0.10.147	157	Red_S_2.bmp	1433	0		0	0	440123	0		0	0	NULL	NULL	NULL	Low	run1	1	List2	Catch.wav	V_T	1	1	0	1	439973	150	1	261	440234
Exp1	3	Exp1-3-1	59.939	1.0.0.157	1	left	744694828	2.0.10.242	2.0.10.242	09-13-2019	2019-09-13 00:45:49	08:45:49	female	2.0.10.147	158	Red_C_2.bmp	1437	0		0	0	442709	0		0	0	NULL	NULL	NULL	Low	run1	1	List2	Catch.wav	V_T	1	1	0	1	442559	150	1	274	442833
Exp1	3	Exp1-3-1	59.939	1.0.0.157	1	left	744694828	2.0.10.242	2.0.10.242	09-13-2019	2019-09-13 00:45:49	08:45:49	female	2.0.10.147	159	Red_S.bmp	843	0		0	0	445295	0		0	0	NULL	NULL	NULL	Low	run1	1	List2	Catch.wav	V_T	1	1	0	1	445145	150	1	272	445417
Exp1	3	Exp1-3-1	59.939	1.0.0.157	1	left	744694828	2.0.10.242	2.0.10.242	09-13-2019	2019-09-13 00:45:49	08:45:49	female	2.0.10.147	160	Blue_S.bmp	1080	0		0	0	447297	0		0	0	NULL	NULL	NULL	Low	run1		List2	A_S.wav	AV_S	0		0	1	447147	150		0	0
Exp1	3	Exp1-3-1	59.939	1.0.0.157	1	left	744694828	2.0.10.242	2.0.10.242	09-13-2019	2019-09-13 00:45:49	08:45:49	female	2.0.10.147	161	Red_C_2.bmp	1090	0		0	0	449599	0		0	0	NULL	NULL	NULL	Low	run1	1	List2	A_T.wav	AV_T	1	1	0	1	449449	150	1	256	449705
Exp1	3	Exp1-3-1	59.939	1.0.0.157	1	left	744694828	2.0.10.242	2.0.10.242	09-13-2019	2019-09-13 00:45:49	08:45:49	female	2.0.10.147	162	Catch.bmp	967	0		0	1	451852	0		0	0	NULL	NULL	NULL	Low	run1	1	List2	A_T.wav	A_T	1	1	1	1	451701	151	1	468	452169
Exp1	3	Exp1-3-1	59.939	1.0.0.157	1	left	744694828	2.0.10.242	2.0.10.242	09-13-2019	2019-09-13 00:45:49	08:45:49	female	2.0.10.147	163	Red_C.bmp	1316	0		0	0	453970	0		0	0	NULL	NULL	NULL	Low	run1	1	List2	A_T.wav	AV_T	1	1	1	1	453820	150	1	294	454114
Exp1	3	Exp1-3-1	59.939	1.0.0.157	1	left	744694828	2.0.10.242	2.0.10.242	09-13-2019	2019-09-13 00:45:49	08:45:49	female	2.0.10.147	164	Red_S_2.bmp	807	0		0	1	456440	0		0	0	NULL	NULL	NULL	Low	run1	1	List2	A_T.wav	AV_T	1	1	1	1	456289	151	1	328	456617
Exp1	3	Exp1-3-1	59.939	1.0.0.157	1	left	744694828	2.0.10.242	2.0.10.242	09-13-2019	2019-09-13 00:45:49	08:45:49	female	2.0.10.147	165	Red_S_2.bmp	1438	0		0	0	458408	0		0	0	NULL	NULL	NULL	Low	run1	1	List2	Catch.wav	V_T	1	1	1	1	458258	150	1	503	458761
Exp1	3	Exp1-3-1	59.939	1.0.0.157	1	left	744694828	2.0.10.242	2.0.10.242	09-13-2019	2019-09-13 00:45:49	08:45:49	female	2.0.10.147	166	Blue_S_2.bmp	1023	0		0	0	460994	0		0	0	NULL	NULL	NULL	Low	run1		List2	A_S.wav	AV_S	0		1	1	460844	150		0	0
Exp1	3	Exp1-3-1	59.939	1.0.0.157	1	left	744694828	2.0.10.242	2.0.10.242	09-13-2019	2019-09-13 00:45:49	08:45:49	female	2.0.10.147	167	Catch.bmp	1398	0		0	0	463230	0		0	0	NULL	NULL	NULL	Low	run1	1	List2	A_T.wav	A_T	1	1	0	1	463080	150	1	465	463545
Exp1	3	Exp1-3-1	59.939	1.0.0.157	1	left	744694828	2.0.10.242	2.0.10.242	09-13-2019	2019-09-13 00:45:49	08:45:49	female	2.0.10.147	168	Red_C.bmp	1191	0		0	1	465783	0		0	0	NULL	NULL	NULL	Low	run1	1	List2	Catch.wav	V_T	1	1	1	1	465632	151	1	338	465970
Exp1	3	Exp1-3-1	59.939	1.0.0.157	1	left	744694828	2.0.10.242	2.0.10.242	09-13-2019	2019-09-13 00:45:49	08:45:49	female	2.0.10.147	169	Red_C.bmp	1481	0		0	0	468135	0		0	0	NULL	NULL	NULL	Low	run1	1	List2	Catch.wav	V_T	1	1	0	1	467985	150	1	296	468281
Exp1	3	Exp1-3-1	59.939	1.0.0.157	1	left	744694828	2.0.10.242	2.0.10.242	09-13-2019	2019-09-13 00:45:49	08:45:49	female	2.0.10.147	170	Red_C_2.bmp	806	0		0	0	470771	0		0	0	NULL	NULL	NULL	Low	run1	1	List2	A_T.wav	AV_T	1	1	1	1	470621	150	1	316	470937
Exp1	3	Exp1-3-1	59.939	1.0.0.157	1	left	744694828	2.0.10.242	2.0.10.242	09-13-2019	2019-09-13 00:45:49	08:45:49	female	2.0.10.147	171	Blue_C.bmp	1205	0		0	0	472740	0		0	0	NULL	NULL	NULL	Low	run1		List2	A_S.wav	AV_S	0		0	1	472590	150		0	0
Exp1	3	Exp1-3-1	59.939	1.0.0.157	1	left	744694828	2.0.10.242	2.0.10.242	09-13-2019	2019-09-13 00:45:49	08:45:49	female	2.0.10.147	172	Red_C_2.bmp	868	0		0	0	475142	0		0	0	NULL	NULL	NULL	Low	run1	1	List2	Catch.wav	V_T	1	1	1	1	474992	150	1	297	475289
Exp1	3	Exp1-3-1	59.939	1.0.0.157	1	left	744694828	2.0.10.242	2.0.10.242	09-13-2019	2019-09-13 00:45:49	08:45:49	female	2.0.10.147	173	Red_C_2.bmp	898	0		0	0	477161	0		0	0	NULL	NULL	NULL	Low	run1	1	List2	A_T.wav	AV_T	1	1	1	1	477011	150	1	325	477336
Exp1	3	Exp1-3-1	59.939	1.0.0.157	1	left	744694828	2.0.10.242	2.0.10.242	09-13-2019	2019-09-13 00:45:49	08:45:49	female	2.0.10.147	174	Red_C.bmp	1077	0		0	0	479213	0		0	0	NULL	NULL	NULL	Low	run1	1	List2	A_T.wav	AV_T	1	1	0	1	479063	150	1	273	479336
Exp1	3	Exp1-3-1	59.939	1.0.0.157	1	left	744694828	2.0.10.242	2.0.10.242	09-13-2019	2019-09-13 00:45:49	08:45:49	female	2.0.10.147	175	Blue_C.bmp	1021	0		0	0	481449	0		0	0	NULL	NULL	NULL	Low	run1		List2	A_S.wav	AV_S	0		0	1	481299	150		0	0
Exp1	3	Exp1-3-1	59.939	1.0.0.157	1	left	744694828	2.0.10.242	2.0.10.242	09-13-2019	2019-09-13 00:45:49	08:45:49	female	2.0.10.147	176	Red_C.bmp	896	0		0	1	483685	0		0	0	NULL	NULL	NULL	Low	run1	1	List2	Catch.wav	V_T	1	1	1	1	483534	151	1	275	483809
Exp1	3	Exp1-3-1	59.939	1.0.0.157	1	left	744694828	2.0.10.242	2.0.10.242	09-13-2019	2019-09-13 00:45:49	08:45:49	female	2.0.10.147	177	Catch.bmp	1338	0		0	1	485737	0		0	0	NULL	NULL	NULL	Low	run1	1	List2	A_T.wav	A_T	1	1	1	1	485586	151	1	454	486040
Exp1	3	Exp1-3-1	59.939	1.0.0.157	1	left	744694828	2.0.10.242	2.0.10.242	09-13-2019	2019-09-13 00:45:49	08:45:49	female	2.0.10.147	178	Red_S.bmp	1131	0		0	1	488223	0		0	0	NULL	NULL	NULL	Low	run1	1	List2	Catch.wav	V_T	1	1	1	1	488072	151	1	280	488352
Exp1	3	Exp1-3-1	59.939	1.0.0.157	1	left	744694828	2.0.10.242	2.0.10.242	09-13-2019	2019-09-13 00:45:49	08:45:49	female	2.0.10.147	179	Catch.bmp	1542	0		0	0	490508	0		0	0	NULL	NULL	NULL	Low	run1	1	List2	A_T.wav	A_T	1	1	1	1	490358	150	1	531	490889
Exp1	3	Exp1-3-1	59.939	1.0.0.157	1	left	744694828	2.0.10.242	2.0.10.242	09-13-2019	2019-09-13 00:45:49	08:45:49	female	2.0.10.147	180	Blue_S.bmp	1203	0		0	0	493211	0		0	0	NULL	NULL	NULL	Low	run1		List2	Catch.wav	V_S	0		0	1	493061	150		0	0
Exp1	3	Exp1-3-1	59.939	1.0.0.157	1	left	744694828	2.0.10.242	2.0.10.242	09-13-2019	2019-09-13 00:45:49	08:45:49	female	2.0.10.147	181	Red_S.bmp	1230	0		0	0	495647	0		0	0	NULL	NULL	NULL	Low	run1	1	List2	A_T.wav	AV_T	1	1	1	1	495497	150	1	287	495784
Exp1	3	Exp1-3-1	59.939	1.0.0.157	1	left	744694828	2.0.10.242	2.0.10.242	09-13-2019	2019-09-13 00:45:49	08:45:49	female	2.0.10.147	182	Red_S_2.bmp	1289	0		0	0	498033	0		0	0	NULL	NULL	NULL	Low	run1	1	List2	Catch.wav	V_T	1	1	0	1	497883	150	1	333	498216
Exp1	3	Exp1-3-1	59.939	1.0.0.157	1	left	744694828	2.0.10.242	2.0.10.242	09-13-2019	2019-09-13 00:45:49	08:45:49	female	2.0.10.147	183	Blue_C_2.bmp	1528	0		0	0	500485	0		0	0	NULL	NULL	NULL	Low	run1		List2	A_S.wav	AV_S	0		1	1	500335	150		0	0
Exp1	3	Exp1-3-1	59.939	1.0.0.157	1	left	744694828	2.0.10.242	2.0.10.242	09-13-2019	2019-09-13 00:45:49	08:45:49	female	2.0.10.147	184	Red_S_2.bmp	1512	0		0	0	503238	0		0	0	NULL	NULL	NULL	Low	run1	1	List2	A_T.wav	AV_T	1	1	0	1	503088	150	1	280	503368
Exp1	3	Exp1-3-1	59.939	1.0.0.157	1	left	744694828	2.0.10.242	2.0.10.242	09-13-2019	2019-09-13 00:45:49	08:45:49	female	2.0.10.147	185	Red_S.bmp	1349	0		0	1	505908	0		0	0	NULL	NULL	NULL	Low	run1	1	List2	A_T.wav	AV_T	1	1	1	1	505757	151	1	315	506072
Exp1	3	Exp1-3-1	59.939	1.0.0.157	1	left	744694828	2.0.10.242	2.0.10.242	09-13-2019	2019-09-13 00:45:49	08:45:49	female	2.0.10.147	186	Red_S_2.bmp	863	0		0	0	508410	0		0	0	NULL	NULL	NULL	Low	run1	1	List2	Catch.wav	V_T	1	1	1	1	508260	150	1	300	508560
Exp1	3	Exp1-3-1	59.939	1.0.0.157	1	left	744694828	2.0.10.242	2.0.10.242	09-13-2019	2019-09-13 00:45:49	08:45:49	female	2.0.10.147	187	Catch.bmp	979	0		0	0	510429	0		0	0	NULL	NULL	NULL	Low	run1	1	List2	A_T.wav	A_T	1	1	1	1	510279	150	1	505	510784
Exp1	3	Exp1-3-1	59.939	1.0.0.157	1	left	744694828	2.0.10.242	2.0.10.242	09-13-2019	2019-09-13 00:45:49	08:45:49	female	2.0.10.147	188	Red_C.bmp	1010	0		1	0	512564	0		0	0	NULL	NULL	NULL	Low	run1	1	List2	Catch.wav	V_T	1	1	1	1	512414	150	1	449	512863
Exp1	3	Exp1-3-1	59.939	1.0.0.157	1	left	744694828	2.0.10.242	2.0.10.242	09-13-2019	2019-09-13 00:45:49	08:45:49	female	2.0.10.147	189	Catch.bmp	1277	0		0	0	514733	0		0	0	NULL	NULL	NULL	Low	run1	1	List2	A_T.wav	A_T	1	1	1	1	514583	150	1	472	515055
Exp1	3	Exp1-3-1	59.939	1.0.0.157	1	left	744694828	2.0.10.242	2.0.10.242	09-13-2019	2019-09-13 00:45:49	08:45:49	female	2.0.10.147	190	Catch.bmp	1412	0		0	0	517169	0		0	0	NULL	NULL	NULL	Low	run1	1	List2	A_T.wav	A_T	1	1	0	1	517019	150	1	380	517399
Exp1	3	Exp1-3-1	59.939	1.0.0.157	1	left	744694828	2.0.10.242	2.0.10.242	09-13-2019	2019-09-13 00:45:49	08:45:49	female	2.0.10.147	191	Red_S.bmp	1214	0		0	1	519739	0		0	0	NULL	NULL	NULL	Low	run1	1	List2	A_T.wav	AV_T	1	1	1	1	519588	151	1	340	519928
Exp1	3	Exp1-3-1	59.939	1.0.0.157	1	left	744694828	2.0.10.242	2.0.10.242	09-13-2019	2019-09-13 00:45:49	08:45:49	female	2.0.10.147	192	Red_C_2.bmp	923	0		0	1	522108	0		0	0	NULL	NULL	NULL	Low	run1	1	List2	Catch.wav	V_T	1	1	1	1	521957	151	1	410	522367
Exp1	3	Exp1-3-1	59.939	1.0.0.157	1	left	744694828	2.0.10.242	2.0.10.242	09-13-2019	2019-09-13 00:45:49	08:45:49	female	2.0.10.147	193	Catch.bmp	1401	0		0	0	524193	0		0	0	NULL	NULL	NULL	Low	run1	1	List2	A_T.wav	A_T	1	1	1	1	524043	150	1	564	524607
Exp1	3	Exp1-3-1	59.939	1.0.0.157	1	left	744694828	2.0.10.242	2.0.10.242	09-13-2019	2019-09-13 00:45:49	08:45:49	female	2.0.10.147	194	Catch.bmp	1339	0		0	0	526746	0		0	0	NULL	NULL	NULL	Low	run1		List2	A_S.wav	A_S	0		0	1	526596	150		0	0
Exp1	3	Exp1-3-1	59.939	1.0.0.157	1	left	744694828	2.0.10.242	2.0.10.242	09-13-2019	2019-09-13 00:45:49	08:45:49	female	2.0.10.147	195	Catch.bmp	1527	0		0	0	529298	0		0	0	NULL	NULL	NULL	Low	run1	1	List2	A_T.wav	A_T	1	1	0	1	529148	150	1	484	529632
Exp1	3	Exp1-3-1	59.939	1.0.0.157	1	left	744694828	2.0.10.242	2.0.10.242	09-13-2019	2019-09-13 00:45:49	08:45:49	female	2.0.10.147	196	Catch.bmp	1191	0		0	1	531985	0		0	0	NULL	NULL	NULL	Low	run1	1	List2	A_T.wav	A_T	1	1	1	1	531834	151	1	326	532160
Exp1	3	Exp1-3-1	59.939	1.0.0.157	1	left	744694828	2.0.10.242	2.0.10.242	09-13-2019	2019-09-13 00:45:49	08:45:49	female	2.0.10.147	197	Blue_S_2.bmp	1210	0		0	0	534337	0		0	0	NULL	NULL	NULL	Low	run1		List2	Catch.wav	V_S	0		1	1	534187	150		0	0
Exp1	3	Exp1-3-1	59.939	1.0.0.157	1	left	744694828	2.0.10.242	2.0.10.242	09-13-2019	2019-09-13 00:45:49	08:45:49	female	2.0.10.147	198	Catch.bmp	1453	0		0	0	536756	0		0	0	NULL	NULL	NULL	Low	run1		List2	A_S.wav	A_S	0		1	1	536606	150		0	0
Exp1	3	Exp1-3-1	59.939	1.0.0.157	1	left	744694828	2.0.10.242	2.0.10.242	09-13-2019	2019-09-13 00:45:49	08:45:49	female	2.0.10.147	199	Red_S.bmp	1472	0		0	1	539426	0		0	0	NULL	NULL	NULL	Low	run1	1	List2	Catch.wav	V_T	1	1	1	1	539275	151	1	453	539728
Exp1	3	Exp1-3-1	59.939	1.0.0.157	1	left	744694828	2.0.10.242	2.0.10.242	09-13-2019	2019-09-13 00:45:49	08:45:49	female	2.0.10.147	200	Red_C_2.bmp	1480	0		0	0	542045	0		0	0	NULL	NULL	NULL	Low	run1	1	List2	Catch.wav	V_T	1	1	0	1	541895	150	1	304	542199
Exp1	3	Exp1-3-1	59.939	1.0.0.157	1	left	744694828	2.0.10.242	2.0.10.242	09-13-2019	2019-09-13 00:45:49	08:45:49	female	2.0.10.147	201	Catch.bmp	901	0		0	0	544681	0		0	0	NULL	NULL	NULL	Low	run1	1	List2	A_T.wav	A_T	1	1	1	1	544531	150	1	484	545015
Exp1	3	Exp1-3-1	59.939	1.0.0.157	1	left	744694828	2.0.10.242	2.0.10.242	09-13-2019	2019-09-13 00:45:49	08:45:49	female	2.0.10.147	202	Red_C_2.bmp	1588	0		0	0	546733	0		0	0	NULL	NULL	NULL	Low	run1	1	List2	Catch.wav	V_T	1	1	1	1	546583	150	1	391	546974
Exp1	3	Exp1-3-1	59.939	1.0.0.157	1	left	744694828	2.0.10.242	2.0.10.242	09-13-2019	2019-09-13 00:45:49	08:45:49	female	2.0.10.147	203	Catch.bmp	812	0		0	0	549469	0		0	0	NULL	NULL	NULL	Low	run1	1	List2	A_T.wav	A_T	1	1	1	1	549319	150	1	415	549734
Exp1	3	Exp1-3-1	59.939	1.0.0.157	1	left	744694828	2.0.10.242	2.0.10.242	09-13-2019	2019-09-13 00:45:49	08:45:49	female	2.0.10.147	204	Catch.bmp	1147	0		0	0	551438	0		0	0	NULL	NULL	NULL	Low	run1	1	List2	A_T.wav	A_T	1	1	0	1	551288	150	1	518	551806
Exp1	3	Exp1-3-1	59.939	1.0.0.157	1	left	744694828	2.0.10.242	2.0.10.242	09-13-2019	2019-09-13 00:45:49	08:45:49	female	2.0.10.147	205	Catch.bmp	1238	0		0	0	553740	0		0	0	NULL	NULL	NULL	Low	run1		List2	A_S.wav	A_S	0		0	1	553590	150		0	0
Exp1	3	Exp1-3-1	59.939	1.0.0.157	1	left	744694828	2.0.10.242	2.0.10.242	09-13-2019	2019-09-13 00:45:49	08:45:49	female	2.0.10.147	206	Red_S.bmp	1295	0		0	0	556193	0		0	0	NULL	NULL	NULL	Low	run1	1	List2	Catch.wav	V_T	1	1	1	1	556043	150	1	347	556390
Exp1	3	Exp1-3-1	59.939	1.0.0.157	1	left	744694828	2.0.10.242	2.0.10.242	09-13-2019	2019-09-13 00:45:49	08:45:49	female	2.0.10.147	207	Red_S_2.bmp	854	0		1	0	558645	0		0	0	NULL	NULL	NULL	Low	run1	1	List2	A_T.wav	AV_T	1	1	1	1	558495	150	1	335	558830
Exp1	3	Exp1-3-1	59.939	1.0.0.157	1	left	744694828	2.0.10.242	2.0.10.242	09-13-2019	2019-09-13 00:45:49	08:45:49	female	2.0.10.147	208	Catch.bmp	881	0		0	1	560648	0		0	0	NULL	NULL	NULL	Low	run1	1	List2	A_T.wav	A_T	1	1	1	1	560497	151	1	477	560974
Exp1	3	Exp1-3-1	59.939	1.0.0.157	1	left	744694828	2.0.10.242	2.0.10.242	09-13-2019	2019-09-13 00:45:49	08:45:49	female	2.0.10.147	209	Red_S_2.bmp	1022	0		0	0	562683	0		0	0	NULL	NULL	NULL	Low	run1	1	List2	Catch.wav	V_T	1	1	0	1	562533	150	1	385	562918
Exp1	3	Exp1-3-1	59.939	1.0.0.157	1	left	744694828	2.0.10.242	2.0.10.242	09-13-2019	2019-09-13 00:45:49	08:45:49	female	2.0.10.147	210	Red_S_2.bmp	1055	0		0	0	564852	0		0	0	NULL	NULL	NULL	Low	run1	1	List2	A_T.wav	AV_T	1	1	1	1	564702	150	1	297	564999
Exp1	3	Exp1-3-1	59.939	1.0.0.157	1	left	744694828	2.0.10.242	2.0.10.242	09-13-2019	2019-09-13 00:45:49	08:45:49	female	2.0.10.147	211	Red_S.bmp	1206	0		0	0	567054	0		0	0	NULL	NULL	NULL	Low	run1	1	List2	A_T.wav	AV_T	1	1	0	1	566904	150	1	358	567262
Exp1	3	Exp1-3-1	59.939	1.0.0.157	1	left	744694828	2.0.10.242	2.0.10.242	09-13-2019	2019-09-13 00:45:49	08:45:49	female	2.0.10.147	212	Catch.bmp	1405	0		0	0	569423	0		0	0	NULL	NULL	NULL	Low	run1	1	List2	A_T.wav	A_T	1	1	0	1	569273	150	1	517	569790
Exp1	3	Exp1-3-1	59.939	1.0.0.157	1	left	744694828	2.0.10.242	2.0.10.242	09-13-2019	2019-09-13 00:45:49	08:45:49	female	2.0.10.147	213	Catch.bmp	1152	0		0	0	571976	0		0	0	NULL	NULL	NULL	Low	run1	1	List2	A_T.wav	A_T	1	1	0	1	571826	150	1	684	572510
Exp1	3	Exp1-3-1	59.939	1.0.0.157	1	left	744694828	2.0.10.242	2.0.10.242	09-13-2019	2019-09-13 00:45:49	08:45:49	female	2.0.10.147	214	Catch.bmp	1051	0		0	0	574278	0		0	0	NULL	NULL	NULL	Low	run1	1	List2	A_T.wav	A_T	1	1	0	1	574128	150	1	422	574550
Exp1	3	Exp1-3-1	59.939	1.0.0.157	1	left	744694828	2.0.10.242	2.0.10.242	09-13-2019	2019-09-13 00:45:49	08:45:49	female	2.0.10.147	215	Red_S.bmp	1393	0		0	1	576481	0		0	0	NULL	NULL	NULL	Low	run1	1	List2	Catch.wav	V_T	1	1	1	1	576330	151	1	372	576702
Exp1	3	Exp1-3-1	59.939	1.0.0.157	1	left	744694828	2.0.10.242	2.0.10.242	09-13-2019	2019-09-13 00:45:49	08:45:49	female	2.0.10.147	216	Red_C_2.bmp	1084	0		0	0	579033	0		0	0	NULL	NULL	NULL	Low	run1	1	List2	Catch.wav	V_T	1	1	0	1	578883	150	1	314	579197
Exp1	3	Exp1-3-1	59.939	1.0.0.157	1	left	744694828	2.0.10.242	2.0.10.242	09-13-2019	2019-09-13 00:45:49	08:45:49	female	2.0.10.147	217	Blue_S.bmp	1152	0		0	0	581269	0		0	0	NULL	NULL	NULL	Low	run1		List2	A_S.wav	AV_S	0		0	1	581119	150		0	0
Exp1	3	Exp1-3-1	59.939	1.0.0.157	1	left	744694828	2.0.10.242	2.0.10.242	09-13-2019	2019-09-13 00:45:49	08:45:49	female	2.0.10.147	218	Catch.bmp	1238	0		0	0	583638	0		0	0	NULL	NULL	NULL	Low	run1		List2	A_S.wav	A_S	0		0	1	583488	150		0	0
Exp1	3	Exp1-3-1	59.939	1.0.0.157	1	left	744694828	2.0.10.242	2.0.10.242	09-13-2019	2019-09-13 00:45:49	08:45:49	female	2.0.10.147	219	Red_C.bmp	1173	0		0	1	586091	0		0	0	NULL	NULL	NULL	Low	run1	1	List2	A_T.wav	AV_T	1	1	1	1	585940	151	1	369	586309
Exp1	3	Exp1-3-1	59.939	1.0.0.157	1	left	744694828	2.0.10.242	2.0.10.242	09-13-2019	2019-09-13 00:45:49	08:45:49	female	2.0.10.147	220	Red_C.bmp	1423	0		0	0	588426	0		0	0	NULL	NULL	NULL	Low	run1	1	List2	A_T.wav	AV_T	1	1	0	1	588276	150	1	305	588581
Exp1	3	Exp1-3-1	59.939	1.0.0.157	1	left	744694828	2.0.10.242	2.0.10.242	09-13-2019	2019-09-13 00:45:49	08:45:49	female	2.0.10.147	221	Blue_S_2.bmp	1561	0		0	1	590996	0		0	0	NULL	NULL	NULL	Low	run1		List2	A_S.wav	AV_S	0		1	1	590845	151		0	0
Exp1	3	Exp1-3-1	59.939	1.0.0.157	1	left	744694828	2.0.10.242	2.0.10.242	09-13-2019	2019-09-13 00:45:49	08:45:49	female	2.0.10.147	222	Blue_S_2.bmp	1348	0		0	0	593765	0		0	0	NULL	NULL	NULL	Low	run1		List2	A_S.wav	AV_S	0		0	1	593615	150		0	0
Exp1	3	Exp1-3-1	59.939	1.0.0.157	1	left	744694828	2.0.10.242	2.0.10.242	09-13-2019	2019-09-13 00:45:49	08:45:49	female	2.0.10.147	223	Catch.bmp	975	0		1	0	596334	0		0	0	NULL	NULL	NULL	Low	run1		List2	A_S.wav	A_S	0		0	1	596184	150		0	0
Exp1	3	Exp1-3-1	59.939	1.0.0.157	1	left	744694828	2.0.10.242	2.0.10.242	09-13-2019	2019-09-13 00:45:49	08:45:49	female	2.0.10.147	224	Catch.bmp	889	0		0	0	598670	0		0	0	NULL	NULL	NULL	Low	run1	1	List2	A_T.wav	A_T	1	1	0	1	598520	150	1	350	598870
Exp1	3	Exp1-3-1	59.939	1.0.0.157	1	left	744694828	2.0.10.242	2.0.10.242	09-13-2019	2019-09-13 00:45:49	08:45:49	female	2.0.10.147	225	Catch.bmp	995	0		0	0	600706	0		0	0	NULL	NULL	NULL	Low	run1		List2	A_S.wav	A_S	0		0	2	600556	150		0	0
Exp1	3	Exp1-3-1	59.939	1.0.0.157	1	left	744694828	2.0.10.242	2.0.10.242	09-13-2019	2019-09-13 00:45:49	08:45:49	female	2.0.10.147	226	Red_S.bmp	1427	0		0	0	602908	0		0	0	NULL	NULL	NULL	Low	run1	1	List2	A_T.wav	AV_T	1	1	0	1	602758	150	1	375	603133
Exp1	3	Exp1-3-1	59.939	1.0.0.157	1	left	744694828	2.0.10.242	2.0.10.242	09-13-2019	2019-09-13 00:45:49	08:45:49	female	2.0.10.147	227	Red_S.bmp	873	0		0	0	605494	0		0	0	NULL	NULL	NULL	Low	run1	1	List2	Catch.wav	V_T	1	1	0	1	605344	150	1	478	605822
Exp1	3	Exp1-3-1	59.939	1.0.0.157	1	left	744694828	2.0.10.242	2.0.10.242	09-13-2019	2019-09-13 00:45:49	08:45:49	female	2.0.10.147	228	Blue_C.bmp	889	0		0	0	607529	0		0	0	NULL	NULL	NULL	Low	Run1		List2	Catch.wav	V_S	0		0	1	607379	150		0	0
Exp1	3	Exp1-3-1	59.939	1.0.0.157	1	left	744694828	2.0.10.242	2.0.10.242	09-13-2019	2019-09-13 00:45:49	08:45:49	female	2.0.10.147	229	Red_C_2.bmp	812	0		0	1	609632	0		0	0	NULL	NULL	NULL	Low	run1	1	List2	Catch.wav	V_T	1	1	1	1	609481	151	1	316	609797
Exp1	3	Exp1-3-1	59.939	1.0.0.157	1	left	744694828	2.0.10.242	2.0.10.242	09-13-2019	2019-09-13 00:45:49	08:45:49	female	2.0.10.147	230	Catch.bmp	1050	0		0	0	611600	0		0	0	NULL	NULL	NULL	Low	run1	1	List2	A_T.wav	A_T	1	1	1	1	611450	150	1	555	612005
Exp1	3	Exp1-3-1	59.939	1.0.0.157	1	left	744694828	2.0.10.242	2.0.10.242	09-13-2019	2019-09-13 00:45:49	08:45:49	female	2.0.10.147	231	Catch.bmp	1225	0		0	1	613803	0		0	0	NULL	NULL	NULL	Low	run1	1	List2	A_T.wav	A_T	1	1	1	1	613652	151	1	545	614197
Exp1	3	Exp1-3-1	59.939	1.0.0.157	1	left	744694828	2.0.10.242	2.0.10.242	09-13-2019	2019-09-13 00:45:49	08:45:49	female	2.0.10.147	232	Red_S.bmp	1295	0		0	0	616188	0		0	0	NULL	NULL	NULL	Low	run1	1	List2	A_T.wav	AV_T	1	1	0	1	616038	150	1	358	616396
Exp1	3	Exp1-3-1	59.939	1.0.0.157	1	left	744694828	2.0.10.242	2.0.10.242	09-13-2019	2019-09-13 00:45:49	08:45:49	female	2.0.10.147	233	Catch.bmp	1422	0		0	0	618641	0		0	0	NULL	NULL	NULL	Low	run1	1	List2	A_T.wav	A_T	1	1	0	1	618491	150	1	514	619005
Exp1	3	Exp1-3-1	59.939	1.0.0.157	1	left	744694828	2.0.10.242	2.0.10.242	09-13-2019	2019-09-13 00:45:49	08:45:49	female	2.0.10.147	234	Blue_C_2.bmp	1505	0		0	0	621210	0		0	0	NULL	NULL	NULL	Low	run1		List2	Catch.wav	V_S	0		1	1	621060	150		0	0
Exp1	3	Exp1-3-1	59.939	1.0.0.157	1	left	744694828	2.0.10.242	2.0.10.242	09-13-2019	2019-09-13 00:45:49	08:45:49	female	2.0.10.147	235	Red_S_2.bmp	1219	0		0	0	623930	0		0	0	NULL	NULL	NULL	Low	run1	1	List2	Catch.wav	V_T	1	1	0	2	623780	150	1	384	624164
Exp1	3	Exp1-3-1	59.939	1.0.0.157	1	left	744694828	2.0.10.242	2.0.10.242	09-13-2019	2019-09-13 00:45:49	08:45:49	female	2.0.10.147	236	Catch.bmp	969	0		0	0	626299	0		0	0	NULL	NULL	NULL	Low	run1	1	List2	A_T.wav	A_T	1	1	1	1	626149	150	1	496	626645
Exp1	3	Exp1-3-1	59.939	1.0.0.157	1	left	744694828	2.0.10.242	2.0.10.242	09-13-2019	2019-09-13 00:45:49	08:45:49	female	2.0.10.147	237	Red_C_2.bmp	1390	0		0	1	628418	0		0	0	NULL	NULL	NULL	Low	run1	1	List2	A_T.wav	AV_T	1	1	1	1	628267	151	1	338	628605
Exp1	3	Exp1-3-1	59.939	1.0.0.157	1	left	744694828	2.0.10.242	2.0.10.242	09-13-2019	2019-09-13 00:45:49	08:45:49	female	2.0.10.147	238	Catch.bmp	805	0		0	0	630970	0		0	0	NULL	NULL	NULL	Low	run1	1	List2	A_T.wav	A_T	1	1	0	1	630820	150	1	529	631349
Exp1	3	Exp1-3-1	59.939	1.0.0.157	1	left	744694828	2.0.10.242	2.0.10.242	09-13-2019	2019-09-13 00:45:49	08:45:49	female	2.0.10.147	239	Red_S_2.bmp	1157	0		0	0	632922	0		0	0	NULL	NULL	NULL	Low	run1	1	List2	A_T.wav	AV_T	1	1	0	1	632772	150	1	360	633132
Exp1	3	Exp1-3-1	59.939	1.0.0.157	1	left	744694828	2.0.10.242	2.0.10.242	09-13-2019	2019-09-13 00:45:49	08:45:49	female	2.0.10.147	240	Red_C.bmp	1340	0		0	0	635241	0		0	0	NULL	NULL	NULL	Low	run1	1	List2	A_T.wav	AV_T	1	1	0	1	635091	150	1	425	635516
Exp1	3	Exp1-3-1	59.939	1.0.0.157	1	left	744694828	2.0.10.242	2.0.10.242	09-13-2019	2019-09-13 00:45:49	08:45:49	female	2.0.10.147	241	Catch.bmp	1045	0		0	0	637744	0		0	0	NULL	NULL	NULL	Low	run1		List2	A_S.wav	A_S	0		0	1	637594	150		0	0
Exp1	3	Exp1-3-1	59.939	1.0.0.157	1	left	744694828	2.0.10.242	2.0.10.242	09-13-2019	2019-09-13 00:45:49	08:45:49	female	2.0.10.147	242	Red_C.bmp	1144	0		0	0	640013	0		0	0	NULL	NULL	NULL	Low	run1	1	List2	Catch.wav	V_T	1	1	1	1	639863	150	1	325	640188
Exp1	3	Exp1-3-1	59.939	1.0.0.157	1	left	744694828	2.0.10.242	2.0.10.242	09-13-2019	2019-09-13 00:45:49	08:45:49	female	2.0.10.147	243	Catch.bmp	1118	0		0	0	642315	0		0	0	NULL	NULL	NULL	Low	run1	1	List2	A_T.wav	A_T	1	1	1	1	642165	150	1	488	642653
Exp1	3	Exp1-3-1	59.939	1.0.0.157	1	left	744694828	2.0.10.242	2.0.10.242	09-13-2019	2019-09-13 00:45:49	08:45:49	female	2.0.10.147	244	Blue_C_2.bmp	1119	0		0	0	644584	0		0	0	NULL	NULL	NULL	Low	run1		List2	A_S.wav	AV_S	0		0	1	644434	150		0	0
Exp1	3	Exp1-3-1	59.939	1.0.0.157	1	left	744694828	2.0.10.242	2.0.10.242	09-13-2019	2019-09-13 00:45:49	08:45:49	female	2.0.10.147	245	Red_S.bmp	1537	0		0	0	646920	0		0	0	NULL	NULL	NULL	Low	run1	1	List2	A_T.wav	AV_T	1	1	0	1	646770	150	1	306	647076
Exp1	3	Exp1-3-1	59.939	1.0.0.157	1	left	744694828	2.0.10.242	2.0.10.242	09-13-2019	2019-09-13 00:45:49	08:45:49	female	2.0.10.147	246	Red_S_2.bmp	1173	0		0	0	649606	0		0	0	NULL	NULL	NULL	Low	run1	1	List2	Catch.wav	V_T	1	1	1	1	649456	150	1	395	649851
Exp1	3	Exp1-3-1	59.939	1.0.0.157	1	left	744694828	2.0.10.242	2.0.10.242	09-13-2019	2019-09-13 00:45:49	08:45:49	female	2.0.10.147	247	Red_C_2.bmp	872	0		0	0	651942	0		0	0	NULL	NULL	NULL	Low	run1	1	List2	Catch.wav	V_T	1	1	0	1	651792	150	1	315	652107
Exp1	3	Exp1-3-1	59.939	1.0.0.157	1	left	744694828	2.0.10.242	2.0.10.242	09-13-2019	2019-09-13 00:45:49	08:45:49	female	2.0.10.147	248	Catch.bmp	1328	0		0	0	653961	0		0	0	NULL	NULL	NULL	Low	run1	1	List2	A_T.wav	A_T	1	1	0	1	653811	150	1	560	654371
Exp1	3	Exp1-3-1	59.939	1.0.0.157	1	left	744694828	2.0.10.242	2.0.10.242	09-13-2019	2019-09-13 00:45:49	08:45:49	female	2.0.10.147	249	Red_S.bmp	860	0		0	0	656447	0		0	0	NULL	NULL	NULL	Low	run1	1	List2	Catch.wav	V_T	1	1	0	1	656297	150	1	306	656603
Exp1	3	Exp1-3-1	59.939	1.0.0.157	1	left	744694828	2.0.10.242	2.0.10.242	09-13-2019	2019-09-13 00:45:49	08:45:49	female	2.0.10.147	250	Blue_C.bmp	1070	0		0	0	658465	0		0	0	NULL	NULL	NULL	Low	run1		List2	A_S.wav	AV_S	0		1	1	658315	150		0	0
Exp1	3	Exp1-3-1	59.939	1.0.0.157	1	left	744694828	2.0.10.242	2.0.10.242	09-13-2019	2019-09-13 00:45:49	08:45:49	female	2.0.10.147	251	Catch.bmp	849	0		0	0	660751	0		0	0	NULL	NULL	NULL	Low	run1		List2	A_S.wav	A_S	0		0	1	660601	150		0	0
Exp1	3	Exp1-3-1	59.939	1.0.0.157	1	left	744694828	2.0.10.242	2.0.10.242	09-13-2019	2019-09-13 00:45:49	08:45:49	female	2.0.10.147	252	Blue_C.bmp	1528	0		0	0	662820	0		0	0	NULL	NULL	NULL	Low	Run1		List2	Catch.wav	V_S	0		1	1	662670	150		0	0
Exp1	3	Exp1-3-1	59.939	1.0.0.157	1	left	744694828	2.0.10.242	2.0.10.242	09-13-2019	2019-09-13 00:45:49	08:45:49	female	2.0.10.147	253	Catch.bmp	1425	0		0	0	665556	0		0	0	NULL	NULL	NULL	Low	run1	1	List2	A_T.wav	A_T	1	1	1	1	665406	150	1	381	665787
Exp1	3	Exp1-3-1	59.939	1.0.0.157	1	left	744694828	2.0.10.242	2.0.10.242	09-13-2019	2019-09-13 00:45:49	08:45:49	female	2.0.10.147	254	Catch.bmp	847	0		0	0	668142	0		0	0	NULL	NULL	NULL	Low	run1		List2	A_S.wav	A_S	0		0	1	667992	150		0	0
Exp1	3	Exp1-3-1	59.939	1.0.0.157	1	left	744694828	2.0.10.242	2.0.10.242	09-13-2019	2019-09-13 00:45:49	08:45:49	female	2.0.10.147	255	Catch.bmp	870	0		0	0	670211	0		0	0	NULL	NULL	NULL	Low	run1	1	List2	A_T.wav	A_T	1	1	0	1	670061	150	1	630	670691
Exp1	3	Exp1-3-1	59.939	1.0.0.157	1	left	744694828	2.0.10.242	2.0.10.242	09-13-2019	2019-09-13 00:45:49	08:45:49	female	2.0.10.147	256	Blue_C.bmp	1181	0		0	0	672230	0		0	0	NULL	NULL	NULL	Low	Run1		List2	Catch.wav	V_S	0		0	2	672080	150		0	0
Exp1	3	Exp1-3-1	59.939	1.0.0.157	1	left	744694828	2.0.10.242	2.0.10.242	09-13-2019	2019-09-13 00:45:49	08:45:49	female	2.0.10.147	257	Catch.bmp	1296	0		0	0	674632	0		0	0	NULL	NULL	NULL	Low	run1	1	List2	A_T.wav	A_T	1	1	1	1	674482	150	1	521	675003
Exp1	3	Exp1-3-1	59.939	1.0.0.157	1	left	744694828	2.0.10.242	2.0.10.242	09-13-2019	2019-09-13 00:45:49	08:45:49	female	2.0.10.147	258	Red_S_2.bmp	1539	0		0	0	677085	0		0	0	NULL	NULL	NULL	Low	run1	1	List2	A_T.wav	AV_T	1	1	0	1	676935	150	1	373	677308
Exp1	3	Exp1-3-1	59.939	1.0.0.157	1	left	744694828	2.0.10.242	2.0.10.242	09-13-2019	2019-09-13 00:45:49	08:45:49	female	2.0.10.147	259	Catch.bmp	1540	0		0	0	679771	0		0	0	NULL	NULL	NULL	Low	run1	1	List2	A_T.wav	A_T	1	1	0	1	679621	150	1	414	680035
Exp1	3	Exp1-3-1	59.939	1.0.0.157	1	left	744694828	2.0.10.242	2.0.10.242	09-13-2019	2019-09-13 00:45:49	08:45:49	female	2.0.10.147	260	Red_S.bmp	870	0		0	1	682474	0		0	0	NULL	NULL	NULL	Low	run1	1	List2	Catch.wav	V_T	1	1	1	1	682323	151	1	367	682690
