# Supplementary material for: Visual Perceptual Load Attenuates Age-Related Audiovisual Integration in an Audiovisual Discrimination Task
Source: Front Psychol. 2021 Sep 29;12:740221. doi: 10.3389/fpsyg.2021.740221 (PMC8511317; doi:10.3389/fpsyg.2021.740221)
Supplement: Supplementary file 1 [file Data_Sheet_1.ZIP › Export data/Group 1_Data_Younger/Exp1_Low load/Subject_04.xlsx]

## Sheet: Sheet1
ExperimentName	Subject	DataFile.Basename	Display.RefreshRate	ExperimentVersion	Group	Handedness	RandomSeed	RuntimeVersion	RuntimeVersionExpected	SessionDate	SessionStartDateTimeUtc	SessionTime	Sex	StudioVersion	Block	Image	ITI	ITI.ACC	ITI.CRESP	ITI.DurationError	ITI.OnsetDelay	ITI.OnsetTime	ITI.OnsetToOnsetTime	ITI.RESP	ITI.RT	ITI.RTTime	List1	List1.Cycle	List1.Sample	PercetualLoad	Procedure	Response	Running	Sound	StimulusType	Target.ACC	Target.CRESP	Target.DurationError	Target.OnsetDelay	Target.OnsetTime	Target.OnsetToOnsetTime	Target.RESP	Target.RT	Target.RTTime
Exp1	4	Exp1- 4-1	59.939	1.0.0.157	1	left	-1857470846	2.0.10.242	2.0.10.242	09-13-2019	2019-09-13 01:34:40	09:34:40	female	2.0.10.147	1	Red_S.bmp	1003	0		1	0	30292	0		0	0	7	1	1	Low	Prac	1	List1	Catch.wav	V_T	1	1	110	1	30142	150	1	781	30923
Exp1	4	Exp1- 4-1	59.939	1.0.0.157	1	left	-1857470846	2.0.10.242	2.0.10.242	09-13-2019	2019-09-13 01:34:40	09:34:40	female	2.0.10.147	2	Red_C_2.bmp	1380	0		0	1	32445	0		0	0	6	1	2	Low	Prac	1	List1	Catch.wav	V_T	1	1	1	1	32294	151	1	429	32723
Exp1	4	Exp1- 4-1	59.939	1.0.0.157	1	left	-1857470846	2.0.10.242	2.0.10.242	09-13-2019	2019-09-13 01:34:40	09:34:40	female	2.0.10.147	3	Catch.bmp	1088	0		0	1	34981	0		0	0	9	1	3	Low	Prac		List1	A_S.wav	A_S	0		1	1	34830	151		0	0
Exp1	4	Exp1- 4-1	59.939	1.0.0.157	1	left	-1857470846	2.0.10.242	2.0.10.242	09-13-2019	2019-09-13 01:34:40	09:34:40	female	2.0.10.147	4	Catch.bmp	879	0		0	0	37283	0		0	0	10	1	4	Low	Prac	1	List1	A_T.wav	A_T	1	1	0	1	37133	150	1	549	37682
Exp1	4	Exp1- 4-1	59.939	1.0.0.157	1	left	-1857470846	2.0.10.242	2.0.10.242	09-13-2019	2019-09-13 01:34:40	09:34:40	female	2.0.10.147	5	Red_S.bmp	1458	0		0	0	39318	0		0	0	17	1	5	Low	Prac	1	List1	A_T.wav	AV_T	1	1	0	1	39168	150	1	539	39707
Exp1	4	Exp1- 4-1	59.939	1.0.0.157	1	left	-1857470846	2.0.10.242	2.0.10.242	09-13-2019	2019-09-13 01:34:40	09:34:40	female	2.0.10.147	6	Red_C_2.bmp	1487	0		0	0	41938	0		0	0	16	1	6	Low	Prac	1	List1	A_T.wav	AV_T	1	1	0	1	41788	150	1	503	42291
Exp1	4	Exp1- 4-1	59.939	1.0.0.157	1	left	-1857470846	2.0.10.242	2.0.10.242	09-13-2019	2019-09-13 01:34:40	09:34:40	female	2.0.10.147	7	Red_S.bmp	1023	0		0	0	44574	0		0	0	7	1	7	Low	Prac	1	List1	Catch.wav	V_T	1	1	0	1	44424	150	1	507	44931
Exp1	4	Exp1- 4-1	59.939	1.0.0.157	1	left	-1857470846	2.0.10.242	2.0.10.242	09-13-2019	2019-09-13 01:34:40	09:34:40	female	2.0.10.147	8	Blue_S_2.bmp	1220	0		1	0	46759	0		0	0	4	1	8	Low	Prac		List1	Catch.wav	V_S	0		0	1	46609	150		0	0
Exp1	4	Exp1- 4-1	59.939	1.0.0.157	1	left	-1857470846	2.0.10.242	2.0.10.242	09-13-2019	2019-09-13 01:34:40	09:34:40	female	2.0.10.147	9	Red_C_2.bmp	969	0		0	0	49195	0		0	0	6	1	9	Low	Prac	1	List1	Catch.wav	V_T	1	1	0	1	49045	150	1	469	49514
Exp1	4	Exp1- 4-1	59.939	1.0.0.157	1	left	-1857470846	2.0.10.242	2.0.10.242	09-13-2019	2019-09-13 01:34:40	09:34:40	female	2.0.10.147	10	Red_S.bmp	1010	0		0	0	51314	0		0	0	7	1	10	Low	Prac	1	List1	Catch.wav	V_T	1	1	0	1	51164	150	1	414	51578
Exp1	4	Exp1- 4-1	59.939	1.0.0.157	1	left	-1857470846	2.0.10.242	2.0.10.242	09-13-2019	2019-09-13 01:34:40	09:34:40	female	2.0.10.147	11	Blue_S.bmp	1121	0		0	0	53483	0		0	0	3	1	11	Low	Prac		List1	Catch.wav	V_S	0		0	1	53333	150		0	0
Exp1	4	Exp1- 4-1	59.939	1.0.0.157	1	left	-1857470846	2.0.10.242	2.0.10.242	09-13-2019	2019-09-13 01:34:40	09:34:40	female	2.0.10.147	12	Catch.bmp	952	0		0	1	55836	0		0	0	10	1	12	Low	Prac	1	List1	A_T.wav	A_T	1	1	1	1	55685	151	1	582	56267
Exp1	4	Exp1- 4-1	59.939	1.0.0.157	1	left	-1857470846	2.0.10.242	2.0.10.242	09-13-2019	2019-09-13 01:34:40	09:34:40	female	2.0.10.147	13	Catch.bmp	818	0		0	0	57938	0		0	0	10	1	13	Low	Prac	1	List1	A_T.wav	A_T	1	1	0	1	57788	150	1	526	58314
Exp1	4	Exp1- 4-1	59.939	1.0.0.157	1	left	-1857470846	2.0.10.242	2.0.10.242	09-13-2019	2019-09-13 01:34:40	09:34:40	female	2.0.10.147	14	Catch.bmp	845	0		0	0	59906	0		0	0	10	1	14	Low	Prac	1	List1	A_T.wav	A_T	1	1	0	1	59756	150	1	494	60250
Exp1	4	Exp1- 4-1	59.939	1.0.0.157	1	left	-1857470846	2.0.10.242	2.0.10.242	09-13-2019	2019-09-13 01:34:40	09:34:40	female	2.0.10.147	15	Red_S.bmp	1052	0		0	1	61909	0		0	0	7	1	15	Low	Prac	1	List1	Catch.wav	V_T	1	1	1	1	61758	151	1	460	62218
Exp1	4	Exp1- 4-1	59.939	1.0.0.157	1	left	-1857470846	2.0.10.242	2.0.10.242	09-13-2019	2019-09-13 01:34:40	09:34:40	female	2.0.10.147	16	Red_C.bmp	857	0		0	0	64111	0		0	0	5	1	16	Low	Prac	1	List1	Catch.wav	V_T	1	1	0	1	63961	150	1	345	64306
Exp1	4	Exp1- 4-1	59.939	1.0.0.157	1	left	-1857470846	2.0.10.242	2.0.10.242	09-13-2019	2019-09-13 01:34:40	09:34:40	female	2.0.10.147	17	Catch.bmp	1277	0		0	1	66130	0		0	0	10	1	17	Low	Prac	1	List1	A_T.wav	A_T	1	1	1	1	65979	151	1	623	66602
Exp1	4	Exp1- 4-1	59.939	1.0.0.157	1	left	-1857470846	2.0.10.242	2.0.10.242	09-13-2019	2019-09-13 01:34:40	09:34:40	female	2.0.10.147	18	Red_C_2.bmp	892	0		0	0	68565	0		0	0	6	1	18	Low	Prac	1	List1	Catch.wav	V_T	1	1	1	1	68415	150	1	443	68858
Exp1	4	Exp1- 4-1	59.939	1.0.0.157	1	left	-1857470846	2.0.10.242	2.0.10.242	09-13-2019	2019-09-13 01:34:40	09:34:40	female	2.0.10.147	19	Catch.bmp	1038	0		1	0	70617	0		0	0	9	1	19	Low	Prac		List1	A_S.wav	A_S	0		1	1	70467	150		0	0
Exp1	4	Exp1- 4-1	59.939	1.0.0.157	1	left	-1857470846	2.0.10.242	2.0.10.242	09-13-2019	2019-09-13 01:34:40	09:34:40	female	2.0.10.147	20	Red_S_2.bmp	939	0		0	0	72870	0		0	0	18	1	20	Low	Prac	1	List1	A_T.wav	AV_T	1	1	0	1	72720	150	1	442	73162
Exp1	4	Exp1- 4-1	59.939	1.0.0.157	1	left	-1857470846	2.0.10.242	2.0.10.242	09-13-2019	2019-09-13 01:34:40	09:34:40	female	2.0.10.147	21	Catch.bmp	887	0		0	0	86951	0		0	0	NULL	NULL	NULL	Low	run1	1	List2	A_T.wav	A_T	1	1	0	1	86801	150	1	624	87425
Exp1	4	Exp1- 4-1	59.939	1.0.0.157	1	left	-1857470846	2.0.10.242	2.0.10.242	09-13-2019	2019-09-13 01:34:40	09:34:40	female	2.0.10.147	22	Blue_C_2.bmp	986	0		0	1	88987	0		0	0	NULL	NULL	NULL	Low	run1		List2	Catch.wav	V_S	0		1	1	88836	151		0	0
Exp1	4	Exp1- 4-1	59.939	1.0.0.157	1	left	-1857470846	2.0.10.242	2.0.10.242	09-13-2019	2019-09-13 01:34:40	09:34:40	female	2.0.10.147	23	Red_C_2.bmp	1438	0		0	0	91189	0		0	0	NULL	NULL	NULL	Low	run1	1	List2	A_T.wav	AV_T	1	1	1	1	91039	150	1	410	91449
Exp1	4	Exp1- 4-1	59.939	1.0.0.157	1	left	-1857470846	2.0.10.242	2.0.10.242	09-13-2019	2019-09-13 01:34:40	09:34:40	female	2.0.10.147	24	Catch.bmp	878	0		0	0	93775	0		0	0	NULL	NULL	NULL	Low	run1	1	List2	A_T.wav	A_T	1	1	0	1	93625	150	1	552	94177
Exp1	4	Exp1- 4-1	59.939	1.0.0.157	1	left	-1857470846	2.0.10.242	2.0.10.242	09-13-2019	2019-09-13 01:34:40	09:34:40	female	2.0.10.147	25	Catch.bmp	1105	0		0	0	95810	0		0	0	NULL	NULL	NULL	Low	run1		List2	A_S.wav	A_S	0		0	1	95660	150		0	0
Exp1	4	Exp1- 4-1	59.939	1.0.0.157	1	left	-1857470846	2.0.10.242	2.0.10.242	09-13-2019	2019-09-13 01:34:40	09:34:40	female	2.0.10.147	26	Catch.bmp	1099	0		0	0	98146	0		0	0	NULL	NULL	NULL	Low	run1	1	List2	A_T.wav	A_T	1	1	0	1	97996	150	1	590	98586
Exp1	4	Exp1- 4-1	59.939	1.0.0.157	1	left	-1857470846	2.0.10.242	2.0.10.242	09-13-2019	2019-09-13 01:34:40	09:34:40	female	2.0.10.147	27	Red_C_2.bmp	1274	0		0	0	100398	0		0	0	NULL	NULL	NULL	Low	run1	1	List2	Catch.wav	V_T	1	1	1	1	100248	150	1	745	100993
Exp1	4	Exp1- 4-1	59.939	1.0.0.157	1	left	-1857470846	2.0.10.242	2.0.10.242	09-13-2019	2019-09-13 01:34:40	09:34:40	female	2.0.10.147	28	Catch.bmp	859	0		0	0	102834	0		0	0	NULL	NULL	NULL	Low	run1	1	List2	A_T.wav	A_T	1	1	1	1	102684	150	1	613	103297
Exp1	4	Exp1- 4-1	59.939	1.0.0.157	1	left	-1857470846	2.0.10.242	2.0.10.242	09-13-2019	2019-09-13 01:34:40	09:34:40	female	2.0.10.147	29	Catch.bmp	1422	0		0	0	104853	0		0	0	NULL	NULL	NULL	Low	run1	1	List2	A_T.wav	A_T	1	1	0	1	104703	150	1	578	105281
Exp1	4	Exp1- 4-1	59.939	1.0.0.157	1	left	-1857470846	2.0.10.242	2.0.10.242	09-13-2019	2019-09-13 01:34:40	09:34:40	female	2.0.10.147	30	Blue_C.bmp	1268	0		0	0	107422	0		0	0	NULL	NULL	NULL	Low	run1		List2	A_S.wav	AV_S	0		0	1	107272	150		0	0
Exp1	4	Exp1- 4-1	59.939	1.0.0.157	1	left	-1857470846	2.0.10.242	2.0.10.242	09-13-2019	2019-09-13 01:34:40	09:34:40	female	2.0.10.147	31	Red_S.bmp	1272	0		0	0	109908	0		0	0	NULL	NULL	NULL	Low	run1	1	List2	Catch.wav	V_T	1	1	1	1	109758	150	1	474	110232
Exp1	4	Exp1- 4-1	59.939	1.0.0.157	1	left	-1857470846	2.0.10.242	2.0.10.242	09-13-2019	2019-09-13 01:34:40	09:34:40	female	2.0.10.147	32	Catch.bmp	886	0		0	0	112327	0		0	0	NULL	NULL	NULL	Low	run1	1	List2	A_T.wav	A_T	1	1	1	1	112177	150	1	599	112776
Exp1	4	Exp1- 4-1	59.939	1.0.0.157	1	left	-1857470846	2.0.10.242	2.0.10.242	09-13-2019	2019-09-13 01:34:40	09:34:40	female	2.0.10.147	33	Catch.bmp	896	0		0	0	114363	0		0	0	NULL	NULL	NULL	Low	run1	1	List2	A_T.wav	A_T	1	1	0	1	114213	150	1	843	115056
Exp1	4	Exp1- 4-1	59.939	1.0.0.157	1	left	-1857470846	2.0.10.242	2.0.10.242	09-13-2019	2019-09-13 01:34:40	09:34:40	female	2.0.10.147	34	Red_C_2.bmp	1138	0		0	0	116415	0		0	0	NULL	NULL	NULL	Low	run1	1	List2	A_T.wav	AV_T	1	1	0	1	116265	150	1	687	116952
Exp1	4	Exp1- 4-1	59.939	1.0.0.157	1	left	-1857470846	2.0.10.242	2.0.10.242	09-13-2019	2019-09-13 01:34:40	09:34:40	female	2.0.10.147	35	Catch.bmp	1531	0		0	1	118701	0		0	0	NULL	NULL	NULL	Low	run1		List2	A_S.wav	A_S	0		1	1	118550	151		0	0
Exp1	4	Exp1- 4-1	59.939	1.0.0.157	1	left	-1857470846	2.0.10.242	2.0.10.242	09-13-2019	2019-09-13 01:34:40	09:34:40	female	2.0.10.147	36	Catch.bmp	1385	0		0	0	121437	0		0	0	NULL	NULL	NULL	Low	run1		List2	A_S.wav	A_S	0		0	1	121287	150		0	0
Exp1	4	Exp1- 4-1	59.939	1.0.0.157	1	left	-1857470846	2.0.10.242	2.0.10.242	09-13-2019	2019-09-13 01:34:40	09:34:40	female	2.0.10.147	37	Red_C_2.bmp	1071	0		1	0	124039	0		0	0	NULL	NULL	NULL	Low	run1	1	List2	Catch.wav	V_T	1	1	1	1	123889	150	1	583	124472
Exp1	4	Exp1- 4-1	59.939	1.0.0.157	1	left	-1857470846	2.0.10.242	2.0.10.242	09-13-2019	2019-09-13 01:34:40	09:34:40	female	2.0.10.147	38	Red_C_2.bmp	1054	0		1	0	126258	0		0	0	NULL	NULL	NULL	Low	run1	1	List2	A_T.wav	AV_T	1	1	1	1	126108	150	1	652	126760
Exp1	4	Exp1- 4-1	59.939	1.0.0.157	1	left	-1857470846	2.0.10.242	2.0.10.242	09-13-2019	2019-09-13 01:34:40	09:34:40	female	2.0.10.147	39	Red_S_2.bmp	1260	0		0	0	128461	0		0	0	NULL	NULL	NULL	Low	run1	1	List2	A_T.wav	AV_T	1	1	0	1	128311	150	1	505	128816
Exp1	4	Exp1- 4-1	59.939	1.0.0.157	1	left	-1857470846	2.0.10.242	2.0.10.242	09-13-2019	2019-09-13 01:34:40	09:34:40	female	2.0.10.147	40	Catch.bmp	841	0		0	0	130880	0		0	0	NULL	NULL	NULL	Low	run1	1	List2	A_T.wav	A_T	1	1	0	1	130730	150	1	718	131448
Exp1	4	Exp1- 4-1	59.939	1.0.0.157	1	left	-1857470846	2.0.10.242	2.0.10.242	09-13-2019	2019-09-13 01:34:40	09:34:40	female	2.0.10.147	41	Red_C_2.bmp	1024	0		0	0	132882	0		0	0	NULL	NULL	NULL	Low	run1	1	List2	A_T.wav	AV_T	1	1	0	1	132732	150	1	548	133280
Exp1	4	Exp1- 4-1	59.939	1.0.0.157	1	left	-1857470846	2.0.10.242	2.0.10.242	09-13-2019	2019-09-13 01:34:40	09:34:40	female	2.0.10.147	42	Catch.bmp	1436	0		0	1	135068	0		0	0	NULL	NULL	NULL	Low	run1	1	List2	A_T.wav	A_T	1	1	1	1	134917	151	1	587	135504
Exp1	4	Exp1- 4-1	59.939	1.0.0.157	1	left	-1857470846	2.0.10.242	2.0.10.242	09-13-2019	2019-09-13 01:34:40	09:34:40	female	2.0.10.147	43	Red_S.bmp	1104	0		0	1	137654	0		0	0	NULL	NULL	NULL	Low	run1	1	List2	Catch.wav	V_T	1	1	1	1	137503	151	1	481	137984
Exp1	4	Exp1- 4-1	59.939	1.0.0.157	1	left	-1857470846	2.0.10.242	2.0.10.242	09-13-2019	2019-09-13 01:34:40	09:34:40	female	2.0.10.147	44	Blue_S_2.bmp	1459	0		0	0	139906	0		0	0	NULL	NULL	NULL	Low	run1		List2	Catch.wav	V_S	0		0	1	139756	150		0	0
Exp1	4	Exp1- 4-1	59.939	1.0.0.157	1	left	-1857470846	2.0.10.242	2.0.10.242	09-13-2019	2019-09-13 01:34:40	09:34:40	female	2.0.10.147	45	Catch.bmp	970	0		0	0	142575	0		0	0	NULL	NULL	NULL	Low	run1	1	List2	A_T.wav	A_T	1	1	1	1	142425	150	1	567	142992
Exp1	4	Exp1- 4-1	59.939	1.0.0.157	1	left	-1857470846	2.0.10.242	2.0.10.242	09-13-2019	2019-09-13 01:34:40	09:34:40	female	2.0.10.147	46	Catch.bmp	1132	0		0	0	144694	0		0	0	NULL	NULL	NULL	Low	run1	1	List2	A_T.wav	A_T	1	1	0	1	144544	150	1	583	145127
Exp1	4	Exp1- 4-1	59.939	1.0.0.157	1	left	-1857470846	2.0.10.242	2.0.10.242	09-13-2019	2019-09-13 01:34:40	09:34:40	female	2.0.10.147	47	Catch.bmp	1248	0		0	0	146980	0		0	0	NULL	NULL	NULL	Low	run1	1	List2	A_T.wav	A_T	1	1	0	1	146830	150	1	649	147479
Exp1	4	Exp1- 4-1	59.939	1.0.0.157	1	left	-1857470846	2.0.10.242	2.0.10.242	09-13-2019	2019-09-13 01:34:40	09:34:40	female	2.0.10.147	48	Catch.bmp	1009	0		0	0	149382	0		0	0	NULL	NULL	NULL	Low	run1	1	List2	A_T.wav	A_T	1	1	0	1	149232	150	1	768	150000
Exp1	4	Exp1- 4-1	59.939	1.0.0.157	1	left	-1857470846	2.0.10.242	2.0.10.242	09-13-2019	2019-09-13 01:34:40	09:34:40	female	2.0.10.147	49	Red_S.bmp	863	0		0	0	151551	0		0	0	NULL	NULL	NULL	Low	run1	1	List2	Catch.wav	V_T	1	1	1	1	151401	150	1	518	151919
Exp1	4	Exp1- 4-1	59.939	1.0.0.157	1	left	-1857470846	2.0.10.242	2.0.10.242	09-13-2019	2019-09-13 01:34:40	09:34:40	female	2.0.10.147	50	Red_C_2.bmp	922	0		0	0	153570	0		0	0	NULL	NULL	NULL	Low	run1	1	List2	A_T.wav	AV_T	1	1	1	1	153420	150	1	427	153847
Exp1	4	Exp1- 4-1	59.939	1.0.0.157	1	left	-1857470846	2.0.10.242	2.0.10.242	09-13-2019	2019-09-13 01:34:40	09:34:40	female	2.0.10.147	51	Red_C_2.bmp	1241	0		0	0	155639	0		0	0	NULL	NULL	NULL	Low	run1	1	List2	A_T.wav	AV_T	1	1	0	1	155489	150	1	366	155855
Exp1	4	Exp1- 4-1	59.939	1.0.0.157	1	left	-1857470846	2.0.10.242	2.0.10.242	09-13-2019	2019-09-13 01:34:40	09:34:40	female	2.0.10.147	52	Red_C_2.bmp	1017	0		0	0	158041	0		0	0	NULL	NULL	NULL	Low	run1	1	List2	Catch.wav	V_T	1	1	1	1	157891	150	1	412	158303
Exp1	4	Exp1- 4-1	59.939	1.0.0.157	1	left	-1857470846	2.0.10.242	2.0.10.242	09-13-2019	2019-09-13 01:34:40	09:34:40	female	2.0.10.147	53	Catch.bmp	1262	0		0	0	160210	0		0	0	NULL	NULL	NULL	Low	run1	1	List2	A_T.wav	A_T	1	1	1	1	160060	150	1	788	160848
Exp1	4	Exp1- 4-1	59.939	1.0.0.157	1	left	-1857470846	2.0.10.242	2.0.10.242	09-13-2019	2019-09-13 01:34:40	09:34:40	female	2.0.10.147	54	Blue_S.bmp	1541	0		0	0	162629	0		0	0	NULL	NULL	NULL	Low	run1		List2	Catch.wav	V_S	0		1	1	162479	150		0	0
Exp1	4	Exp1- 4-1	59.939	1.0.0.157	1	left	-1857470846	2.0.10.242	2.0.10.242	09-13-2019	2019-09-13 01:34:40	09:34:40	female	2.0.10.147	55	Blue_S.bmp	965	0		0	0	165382	0		0	0	NULL	NULL	NULL	Low	run1		List2	Catch.wav	V_S	0		0	1	165232	150		0	0
Exp1	4	Exp1- 4-1	59.939	1.0.0.157	1	left	-1857470846	2.0.10.242	2.0.10.242	09-13-2019	2019-09-13 01:34:40	09:34:40	female	2.0.10.147	56	Catch.bmp	1017	0		0	0	167551	0		0	0	NULL	NULL	NULL	Low	run1	1	List2	A_T.wav	A_T	1	1	1	1	167401	150	1	582	167983
Exp1	4	Exp1- 4-1	59.939	1.0.0.157	1	left	-1857470846	2.0.10.242	2.0.10.242	09-13-2019	2019-09-13 01:34:40	09:34:40	female	2.0.10.147	57	Red_C.bmp	1320	0		0	0	169720	0		0	0	NULL	NULL	NULL	Low	run1	1	List2	A_T.wav	AV_T	1	1	0	1	169570	150	1	437	170007
Exp1	4	Exp1- 4-1	59.939	1.0.0.157	1	left	-1857470846	2.0.10.242	2.0.10.242	09-13-2019	2019-09-13 01:34:40	09:34:40	female	2.0.10.147	58	Red_C.bmp	1032	0		0	0	172189	0		0	0	NULL	NULL	NULL	Low	run1	1	List2	A_T.wav	AV_T	1	1	0	1	172039	150	1	488	172527
Exp1	4	Exp1- 4-1	59.939	1.0.0.157	1	left	-1857470846	2.0.10.242	2.0.10.242	09-13-2019	2019-09-13 01:34:40	09:34:40	female	2.0.10.147	59	Blue_S.bmp	1401	0		0	0	174375	0		0	0	NULL	NULL	NULL	Low	run1		List2	Catch.wav	V_S	0		0	1	174225	150		0	0
Exp1	4	Exp1- 4-1	59.939	1.0.0.157	1	left	-1857470846	2.0.10.242	2.0.10.242	09-13-2019	2019-09-13 01:34:40	09:34:40	female	2.0.10.147	60	Red_C.bmp	1365	0		0	1	176978	0		0	0	NULL	NULL	NULL	Low	run1	1	List2	Catch.wav	V_T	1	1	1	1	176827	151	1	612	177439
Exp1	4	Exp1- 4-1	59.939	1.0.0.157	1	left	-1857470846	2.0.10.242	2.0.10.242	09-13-2019	2019-09-13 01:34:40	09:34:40	female	2.0.10.147	61	Red_C_2.bmp	1552	0		0	0	179497	0		0	0	NULL	NULL	NULL	Low	run1	1	List2	Catch.wav	V_T	1	1	0	1	179347	150	1	587	179934
Exp1	4	Exp1- 4-1	59.939	1.0.0.157	1	left	-1857470846	2.0.10.242	2.0.10.242	09-13-2019	2019-09-13 01:34:40	09:34:40	female	2.0.10.147	62	Catch.bmp	1218	0		0	1	182200	0		0	0	NULL	NULL	NULL	Low	run1		List2	A_S.wav	A_S	0		1	1	182049	151		0	0
Exp1	4	Exp1- 4-1	59.939	1.0.0.157	1	left	-1857470846	2.0.10.242	2.0.10.242	09-13-2019	2019-09-13 01:34:40	09:34:40	female	2.0.10.147	63	Red_S.bmp	1446	0		1	0	184635	0		0	0	NULL	NULL	NULL	Low	run1	1	List2	Catch.wav	V_T	1	1	1	1	184485	150	1	545	185030
Exp1	4	Exp1- 4-1	59.939	1.0.0.157	1	left	-1857470846	2.0.10.242	2.0.10.242	09-13-2019	2019-09-13 01:34:40	09:34:40	female	2.0.10.147	64	Red_S_2.bmp	1550	0		0	0	187238	0		0	0	NULL	NULL	NULL	Low	run1	1	List2	Catch.wav	V_T	1	1	0	1	187088	150	1	478	187566
Exp1	4	Exp1- 4-1	59.939	1.0.0.157	1	left	-1857470846	2.0.10.242	2.0.10.242	09-13-2019	2019-09-13 01:34:40	09:34:40	female	2.0.10.147	65	Red_S_2.bmp	1456	0		0	0	189941	0		0	0	NULL	NULL	NULL	Low	run1	1	List2	A_T.wav	AV_T	1	1	1	1	189791	150	1	551	190342
Exp1	4	Exp1- 4-1	59.939	1.0.0.157	1	left	-1857470846	2.0.10.242	2.0.10.242	09-13-2019	2019-09-13 01:34:40	09:34:40	female	2.0.10.147	66	Catch.bmp	1257	0		0	0	192544	0		0	0	NULL	NULL	NULL	Low	run1	1	List2	A_T.wav	A_T	1	1	0	1	192394	150	1	692	193086
Exp1	4	Exp1- 4-1	59.939	1.0.0.157	1	left	-1857470846	2.0.10.242	2.0.10.242	09-13-2019	2019-09-13 01:34:40	09:34:40	female	2.0.10.147	67	Catch.bmp	1290	0		0	0	194963	0		0	0	NULL	NULL	NULL	Low	run1	1	List2	A_T.wav	A_T	1	1	0	1	194813	150	1	625	195438
Exp1	4	Exp1- 4-1	59.939	1.0.0.157	1	left	-1857470846	2.0.10.242	2.0.10.242	09-13-2019	2019-09-13 01:34:40	09:34:40	female	2.0.10.147	68	Red_S.bmp	1447	0		0	0	197415	0		0	0	NULL	NULL	NULL	Low	run1	1	List2	Catch.wav	V_T	1	1	1	1	197265	150	1	358	197623
Exp1	4	Exp1- 4-1	59.939	1.0.0.157	1	left	-1857470846	2.0.10.242	2.0.10.242	09-13-2019	2019-09-13 01:34:40	09:34:40	female	2.0.10.147	69	Blue_C_2.bmp	1530	0		0	0	200018	0		0	0	NULL	NULL	NULL	Low	run1		List2	Catch.wav	V_S	0		0	1	199868	150		0	0
Exp1	4	Exp1- 4-1	59.939	1.0.0.157	1	left	-1857470846	2.0.10.242	2.0.10.242	09-13-2019	2019-09-13 01:34:40	09:34:40	female	2.0.10.147	70	Red_C_2.bmp	1230	0		0	0	202771	0		0	0	NULL	NULL	NULL	Low	run1	1	List2	A_T.wav	AV_T	1	1	1	1	202621	150	1	457	203078
Exp1	4	Exp1- 4-1	59.939	1.0.0.157	1	left	-1857470846	2.0.10.242	2.0.10.242	09-13-2019	2019-09-13 01:34:40	09:34:40	female	2.0.10.147	71	Red_C.bmp	878	0		0	0	205157	0		0	0	NULL	NULL	NULL	Low	run1	1	List2	Catch.wav	V_T	1	1	0	1	205007	150	1	639	205646
Exp1	4	Exp1- 4-1	59.939	1.0.0.157	1	left	-1857470846	2.0.10.242	2.0.10.242	09-13-2019	2019-09-13 01:34:40	09:34:40	female	2.0.10.147	72	Catch.bmp	916	0		0	0	207192	0		0	0	NULL	NULL	NULL	Low	run1	1	List2	A_T.wav	A_T	1	1	1	1	207042	150	1	780	207822
Exp1	4	Exp1- 4-1	59.939	1.0.0.157	1	left	-1857470846	2.0.10.242	2.0.10.242	09-13-2019	2019-09-13 01:34:40	09:34:40	female	2.0.10.147	73	Catch.bmp	1348	0		0	0	209261	0		0	0	NULL	NULL	NULL	Low	run1	1	List2	A_T.wav	A_T	1	1	0	1	209111	150	1	639	209750
Exp1	4	Exp1- 4-1	59.939	1.0.0.157	1	left	-1857470846	2.0.10.242	2.0.10.242	09-13-2019	2019-09-13 01:34:40	09:34:40	female	2.0.10.147	74	Red_C_2.bmp	901	0		0	1	211764	0		0	0	NULL	NULL	NULL	Low	run1	1	List2	A_T.wav	AV_T	1	1	1	1	211613	151	1	424	212037
Exp1	4	Exp1- 4-1	59.939	1.0.0.157	1	left	-1857470846	2.0.10.242	2.0.10.242	09-13-2019	2019-09-13 01:34:40	09:34:40	female	2.0.10.147	75	Blue_S_2.bmp	1094	0		0	0	213816	0		0	0	NULL	NULL	NULL	Low	run1		List2	Catch.wav	V_S	0		0	1	213666	150		0	0
Exp1	4	Exp1- 4-1	59.939	1.0.0.157	1	left	-1857470846	2.0.10.242	2.0.10.242	09-13-2019	2019-09-13 01:34:40	09:34:40	female	2.0.10.147	76	Red_S_2.bmp	1113	0		0	0	216118	0		0	0	NULL	NULL	NULL	Low	run1	1	List2	Catch.wav	V_T	1	1	0	1	215968	150	1	429	216397
Exp1	4	Exp1- 4-1	59.939	1.0.0.157	1	left	-1857470846	2.0.10.242	2.0.10.242	09-13-2019	2019-09-13 01:34:40	09:34:40	female	2.0.10.147	77	Red_S_2.bmp	992	0		0	0	218387	0		0	0	NULL	NULL	NULL	Low	run1	1	List2	Catch.wav	V_T	1	1	0	1	218237	150	1	464	218701
Exp1	4	Exp1- 4-1	59.939	1.0.0.157	1	left	-1857470846	2.0.10.242	2.0.10.242	09-13-2019	2019-09-13 01:34:40	09:34:40	female	2.0.10.147	78	Red_C_2.bmp	1410	0		0	0	220539	0		0	0	NULL	NULL	NULL	Low	run1	1	List2	Catch.wav	V_T	1	1	0	1	220389	150	1	408	220797
Exp1	4	Exp1- 4-1	59.939	1.0.0.157	1	left	-1857470846	2.0.10.242	2.0.10.242	09-13-2019	2019-09-13 01:34:40	09:34:40	female	2.0.10.147	79	Catch.bmp	1087	0		0	0	223109	0		0	0	NULL	NULL	NULL	Low	run1	1	List2	A_T.wav	A_T	1	1	0	1	222959	150	1	622	223581
Exp1	4	Exp1- 4-1	59.939	1.0.0.157	1	left	-1857470846	2.0.10.242	2.0.10.242	09-13-2019	2019-09-13 01:34:40	09:34:40	female	2.0.10.147	80	Catch.bmp	1416	0		0	0	225344	0		0	0	NULL	NULL	NULL	Low	run1	1	List2	A_T.wav	A_T	1	1	0	1	225194	150	1	643	225837
Exp1	4	Exp1- 4-1	59.939	1.0.0.157	1	left	-1857470846	2.0.10.242	2.0.10.242	09-13-2019	2019-09-13 01:34:40	09:34:40	female	2.0.10.147	81	Blue_S_2.bmp	1587	0		0	1	227914	0		0	0	NULL	NULL	NULL	Low	run1		List2	A_S.wav	AV_S	0		1	1	227763	151		0	0
Exp1	4	Exp1- 4-1	59.939	1.0.0.157	1	left	-1857470846	2.0.10.242	2.0.10.242	09-13-2019	2019-09-13 01:34:40	09:34:40	female	2.0.10.147	82	Catch.bmp	1445	0		0	1	230717	0		0	0	NULL	NULL	NULL	Low	run1		List2	A_S.wav	A_S	0		1	1	230566	151		0	0
Exp1	4	Exp1- 4-1	59.939	1.0.0.157	1	left	-1857470846	2.0.10.242	2.0.10.242	09-13-2019	2019-09-13 01:34:40	09:34:40	female	2.0.10.147	83	Red_S.bmp	1453	0		0	0	233369	0		0	0	NULL	NULL	NULL	Low	run1	1	List2	A_T.wav	AV_T	1	1	0	1	233219	150	1	554	233773
Exp1	4	Exp1- 4-1	59.939	1.0.0.157	1	left	-1857470846	2.0.10.242	2.0.10.242	09-13-2019	2019-09-13 01:34:40	09:34:40	female	2.0.10.147	84	Catch.bmp	1318	0		0	0	235972	0		0	0	NULL	NULL	NULL	Low	run1	1	List2	A_T.wav	A_T	1	1	0	1	235822	150	1	639	236461
Exp1	4	Exp1- 4-1	59.939	1.0.0.157	1	left	-1857470846	2.0.10.242	2.0.10.242	09-13-2019	2019-09-13 01:34:40	09:34:40	female	2.0.10.147	85	Red_S_2.bmp	1543	0		0	0	238441	0		0	0	NULL	NULL	NULL	Low	run1	1	List2	Catch.wav	V_T	1	1	1	1	238291	150	1	578	238869
Exp1	4	Exp1- 4-1	59.939	1.0.0.157	1	left	-1857470846	2.0.10.242	2.0.10.242	09-13-2019	2019-09-13 01:34:40	09:34:40	female	2.0.10.147	86	Catch.bmp	814	0		0	0	241144	0		0	0	NULL	NULL	NULL	Low	run1	1	List2	A_T.wav	A_T	1	1	1	1	240994	150	1	931	241925
Exp1	4	Exp1- 4-1	59.939	1.0.0.157	1	left	-1857470846	2.0.10.242	2.0.10.242	09-13-2019	2019-09-13 01:34:40	09:34:40	female	2.0.10.147	87	Catch.bmp	1417	0		0	0	243129	0		0	0	NULL	NULL	NULL	Low	run1	1	List2	A_T.wav	A_T	1	1	0	1	242979	150	1	586	243565
Exp1	4	Exp1- 4-1	59.939	1.0.0.157	1	left	-1857470846	2.0.10.242	2.0.10.242	09-13-2019	2019-09-13 01:34:40	09:34:40	female	2.0.10.147	88	Catch.bmp	1148	0		0	0	245699	0		0	0	NULL	NULL	NULL	Low	run1		List2	A_S.wav	A_S	0		0	1	245549	150		0	0
Exp1	4	Exp1- 4-1	59.939	1.0.0.157	1	left	-1857470846	2.0.10.242	2.0.10.242	09-13-2019	2019-09-13 01:34:40	09:34:40	female	2.0.10.147	89	Blue_C_2.bmp	1187	0		0	0	248051	0		0	0	NULL	NULL	NULL	Low	run1		List2	A_S.wav	AV_S	0		0	1	247901	150		0	0
Exp1	4	Exp1- 4-1	59.939	1.0.0.157	1	left	-1857470846	2.0.10.242	2.0.10.242	09-13-2019	2019-09-13 01:34:40	09:34:40	female	2.0.10.147	90	Red_S_2.bmp	1315	0		0	1	250454	0		0	0	NULL	NULL	NULL	Low	run1	1	List2	Catch.wav	V_T	1	1	1	1	250303	151	1	469	250772
Exp1	4	Exp1- 4-1	59.939	1.0.0.157	1	left	-1857470846	2.0.10.242	2.0.10.242	09-13-2019	2019-09-13 01:34:40	09:34:40	female	2.0.10.147	91	Red_C.bmp	908	0		0	0	252923	0		0	0	NULL	NULL	NULL	Low	run1	1	List2	A_T.wav	AV_T	1	1	1	1	252773	150	1	535	253308
Exp1	4	Exp1- 4-1	59.939	1.0.0.157	1	left	-1857470846	2.0.10.242	2.0.10.242	09-13-2019	2019-09-13 01:34:40	09:34:40	female	2.0.10.147	92	Catch.bmp	1285	0		0	1	254992	0		0	0	NULL	NULL	NULL	Low	run1	1	List2	A_T.wav	A_T	1	1	1	1	254841	151	1	715	255556
Exp1	4	Exp1- 4-1	59.939	1.0.0.157	1	left	-1857470846	2.0.10.242	2.0.10.242	09-13-2019	2019-09-13 01:34:40	09:34:40	female	2.0.10.147	93	Catch.bmp	1310	0		0	1	257428	0		0	0	NULL	NULL	NULL	Low	run1	1	List2	A_T.wav	A_T	1	1	1	1	257277	151	1	600	257877
Exp1	4	Exp1- 4-1	59.939	1.0.0.157	1	left	-1857470846	2.0.10.242	2.0.10.242	09-13-2019	2019-09-13 01:34:40	09:34:40	female	2.0.10.147	94	Catch.bmp	1318	0		0	0	259897	0		0	0	NULL	NULL	NULL	Low	run1	1	List2	A_T.wav	A_T	1	1	0	1	259747	150	1	673	260420
Exp1	4	Exp1- 4-1	59.939	1.0.0.157	1	left	-1857470846	2.0.10.242	2.0.10.242	09-13-2019	2019-09-13 01:34:40	09:34:40	female	2.0.10.147	95	Red_C.bmp	1305	0		0	0	262366	0		0	0	NULL	NULL	NULL	Low	run1	1	List2	Catch.wav	V_T	1	1	1	1	262216	150	1	484	262700
Exp1	4	Exp1- 4-1	59.939	1.0.0.157	1	left	-1857470846	2.0.10.242	2.0.10.242	09-13-2019	2019-09-13 01:34:40	09:34:40	female	2.0.10.147	96	Catch.bmp	879	0		1	0	264818	0		0	0	NULL	NULL	NULL	Low	run1	1	List2	A_T.wav	A_T	1	1	1	1	264668	150	1	801	265469
Exp1	4	Exp1- 4-1	59.939	1.0.0.157	1	left	-1857470846	2.0.10.242	2.0.10.242	09-13-2019	2019-09-13 01:34:40	09:34:40	female	2.0.10.147	97	Red_C.bmp	848	0		0	0	266854	0		0	0	NULL	NULL	NULL	Low	run1	1	List2	A_T.wav	AV_T	1	1	0	1	266704	150	1	516	267220
Exp1	4	Exp1- 4-1	59.939	1.0.0.157	1	left	-1857470846	2.0.10.242	2.0.10.242	09-13-2019	2019-09-13 01:34:40	09:34:40	female	2.0.10.147	98	Red_C.bmp	882	0		0	0	268856	0		0	0	NULL	NULL	NULL	Low	run1	1	List2	A_T.wav	AV_T	1	1	0	1	268706	150	1	458	269164
Exp1	4	Exp1- 4-1	59.939	1.0.0.157	1	left	-1857470846	2.0.10.242	2.0.10.242	09-13-2019	2019-09-13 01:34:40	09:34:40	female	2.0.10.147	99	Catch.bmp	940	0		1	0	270891	0		0	0	NULL	NULL	NULL	Low	run1	1	List2	A_T.wav	A_T	1	1	0	1	270741	150	1	711	271452
Exp1	4	Exp1- 4-1	59.939	1.0.0.157	1	left	-1857470846	2.0.10.242	2.0.10.242	09-13-2019	2019-09-13 01:34:40	09:34:40	female	2.0.10.147	100	Red_C.bmp	1356	0		0	1	272994	0		0	0	NULL	NULL	NULL	Low	run1	1	List2	Catch.wav	V_T	1	1	1	1	272843	151	1	465	273308
Exp1	4	Exp1- 4-1	59.939	1.0.0.157	1	left	-1857470846	2.0.10.242	2.0.10.242	09-13-2019	2019-09-13 01:34:40	09:34:40	female	2.0.10.147	101	Catch.bmp	1361	0		0	0	275513	0		0	0	NULL	NULL	NULL	Low	run1	1	List2	A_T.wav	A_T	1	1	1	1	275363	150	1	689	276052
Exp1	4	Exp1- 4-1	59.939	1.0.0.157	1	left	-1857470846	2.0.10.242	2.0.10.242	09-13-2019	2019-09-13 01:34:40	09:34:40	female	2.0.10.147	102	Red_C_2.bmp	990	0		0	0	278032	0		0	0	NULL	NULL	NULL	Low	run1	1	List2	A_T.wav	AV_T	1	1	0	1	277882	150	1	482	278364
Exp1	4	Exp1- 4-1	59.939	1.0.0.157	1	left	-1857470846	2.0.10.242	2.0.10.242	09-13-2019	2019-09-13 01:34:40	09:34:40	female	2.0.10.147	103	Blue_C_2.bmp	938	0		0	0	280184	0		0	0	NULL	NULL	NULL	Low	run1		List2	Catch.wav	V_S	0		1	1	280034	150		0	0
Exp1	4	Exp1- 4-1	59.939	1.0.0.157	1	left	-1857470846	2.0.10.242	2.0.10.242	09-13-2019	2019-09-13 01:34:40	09:34:40	female	2.0.10.147	104	Catch.bmp	864	0		0	1	282337	0		0	0	NULL	NULL	NULL	Low	run1	1	List2	A_T.wav	A_T	1	1	1	1	282186	151	1	673	282859
Exp1	4	Exp1- 4-1	59.939	1.0.0.157	1	left	-1857470846	2.0.10.242	2.0.10.242	09-13-2019	2019-09-13 01:34:40	09:34:40	female	2.0.10.147	105	Catch.bmp	1196	0		0	0	284355	0		0	0	NULL	NULL	NULL	Low	run1		List2	A_S.wav	A_S	0		0	1	284205	150		0	0
Exp1	4	Exp1- 4-1	59.939	1.0.0.157	1	left	-1857470846	2.0.10.242	2.0.10.242	09-13-2019	2019-09-13 01:34:40	09:34:40	female	2.0.10.147	106	Red_S.bmp	1283	0		0	0	286758	0		0	0	NULL	NULL	NULL	Low	run1	1	List2	Catch.wav	V_T	1	1	1	1	286608	150	1	595	287203
Exp1	4	Exp1- 4-1	59.939	1.0.0.157	1	left	-1857470846	2.0.10.242	2.0.10.242	09-13-2019	2019-09-13 01:34:40	09:34:40	female	2.0.10.147	107	Catch.bmp	1569	0		0	0	289194	0		0	0	NULL	NULL	NULL	Low	run1		List2	A_S.wav	A_S	0		0	1	289044	150		0	0
Exp1	4	Exp1- 4-1	59.939	1.0.0.157	1	left	-1857470846	2.0.10.242	2.0.10.242	09-13-2019	2019-09-13 01:34:40	09:34:40	female	2.0.10.147	108	Blue_S_2.bmp	923	0		0	0	291980	0		0	0	NULL	NULL	NULL	Low	run1		List2	A_S.wav	AV_S	0		0	1	291830	150		0	0
Exp1	4	Exp1- 4-1	59.939	1.0.0.157	1	left	-1857470846	2.0.10.242	2.0.10.242	09-13-2019	2019-09-13 01:34:40	09:34:40	female	2.0.10.147	109	Catch.bmp	1389	0		0	0	294132	0		0	0	NULL	NULL	NULL	Low	run1	1	List2	A_T.wav	A_T	1	1	0	1	293982	150	1	973	294955
Exp1	4	Exp1- 4-1	59.939	1.0.0.157	1	left	-1857470846	2.0.10.242	2.0.10.242	09-13-2019	2019-09-13 01:34:40	09:34:40	female	2.0.10.147	110	Catch.bmp	956	0		0	0	296668	0		0	0	NULL	NULL	NULL	Low	run1		List2	A_S.wav	A_S	0		0	1	296518	150		0	0
Exp1	4	Exp1- 4-1	59.939	1.0.0.157	1	left	-1857470846	2.0.10.242	2.0.10.242	09-13-2019	2019-09-13 01:34:40	09:34:40	female	2.0.10.147	111	Red_S_2.bmp	1018	0		0	0	298837	0		0	0	NULL	NULL	NULL	Low	run1	1	List2	Catch.wav	V_T	1	1	1	1	298687	150	1	556	299243
Exp1	4	Exp1- 4-1	59.939	1.0.0.157	1	left	-1857470846	2.0.10.242	2.0.10.242	09-13-2019	2019-09-13 01:34:40	09:34:40	female	2.0.10.147	112	Catch.bmp	854	0		0	0	301006	0		0	0	NULL	NULL	NULL	Low	run1	1	List2	A_T.wav	A_T	1	1	1	1	300856	150	1	691	301547
Exp1	4	Exp1- 4-1	59.939	1.0.0.157	1	left	-1857470846	2.0.10.242	2.0.10.242	09-13-2019	2019-09-13 01:34:40	09:34:40	female	2.0.10.147	113	Catch.bmp	860	0		0	0	303008	0		0	0	NULL	NULL	NULL	Low	run1	1	List2	A_T.wav	A_T	1	1	0	1	302858	150	1	585	303443
Exp1	4	Exp1- 4-1	59.939	1.0.0.157	1	left	-1857470846	2.0.10.242	2.0.10.242	09-13-2019	2019-09-13 01:34:40	09:34:40	female	2.0.10.147	114	Red_S.bmp	1532	0		0	0	305027	0		0	0	NULL	NULL	NULL	Low	run1	1	List2	A_T.wav	AV_T	1	1	0	1	304877	150	1	606	305483
Exp1	4	Exp1- 4-1	59.939	1.0.0.157	1	left	-1857470846	2.0.10.242	2.0.10.242	09-13-2019	2019-09-13 01:34:40	09:34:40	female	2.0.10.147	115	Catch.bmp	1427	0		0	0	307713	0		0	0	NULL	NULL	NULL	Low	run1	1	List2	A_T.wav	A_T	1	1	0	1	307563	150	1	776	308339
Exp1	4	Exp1- 4-1	59.939	1.0.0.157	1	left	-1857470846	2.0.10.242	2.0.10.242	09-13-2019	2019-09-13 01:34:40	09:34:40	female	2.0.10.147	116	Blue_C_2.bmp	1302	0		0	0	310299	0		0	0	NULL	NULL	NULL	Low	run1		List2	A_S.wav	AV_S	0		0	1	310149	150		0	0
Exp1	4	Exp1- 4-1	59.939	1.0.0.157	1	left	-1857470846	2.0.10.242	2.0.10.242	09-13-2019	2019-09-13 01:34:40	09:34:40	female	2.0.10.147	117	Catch.bmp	1489	0		0	1	312802	0		0	0	NULL	NULL	NULL	Low	run1	1	List2	A_T.wav	A_T	1	1	0	1	312651	151	1	631	313282
Exp1	4	Exp1- 4-1	59.939	1.0.0.157	1	left	-1857470846	2.0.10.242	2.0.10.242	09-13-2019	2019-09-13 01:34:40	09:34:40	female	2.0.10.147	118	Blue_C_2.bmp	1336	0		0	1	315438	0		0	0	NULL	NULL	NULL	Low	run1		List2	A_S.wav	AV_S	0		1	1	315287	151		0	0
Exp1	4	Exp1- 4-1	59.939	1.0.0.157	1	left	-1857470846	2.0.10.242	2.0.10.242	09-13-2019	2019-09-13 01:34:40	09:34:40	female	2.0.10.147	119	Catch.bmp	1418	0		0	0	317990	0		0	0	NULL	NULL	NULL	Low	run1	1	List2	A_T.wav	A_T	1	1	0	1	317840	150	1	883	318723
Exp1	4	Exp1- 4-1	59.939	1.0.0.157	1	left	-1857470846	2.0.10.242	2.0.10.242	09-13-2019	2019-09-13 01:34:40	09:34:40	female	2.0.10.147	120	Blue_C.bmp	1095	0		0	1	320560	0		0	0	NULL	NULL	NULL	Low	Run1		List2	Catch.wav	V_S	0		1	1	320409	151		0	0
Exp1	4	Exp1- 4-1	59.939	1.0.0.157	1	left	-1857470846	2.0.10.242	2.0.10.242	09-13-2019	2019-09-13 01:34:40	09:34:40	female	2.0.10.147	121	Red_S_2.bmp	1444	0		0	0	322862	0		0	0	NULL	NULL	NULL	Low	run1	1	List2	A_T.wav	AV_T	1	1	1	1	322712	150	1	386	323098
Exp1	4	Exp1- 4-1	59.939	1.0.0.157	1	left	-1857470846	2.0.10.242	2.0.10.242	09-13-2019	2019-09-13 01:34:40	09:34:40	female	2.0.10.147	122	Red_S.bmp	1346	0		0	1	325465	0		0	0	NULL	NULL	NULL	Low	run1	1	List2	Catch.wav	V_T	1	1	1	1	325314	151	1	392	325706
Exp1	4	Exp1- 4-1	59.939	1.0.0.157	1	left	-1857470846	2.0.10.242	2.0.10.242	09-13-2019	2019-09-13 01:34:40	09:34:40	female	2.0.10.147	123	Red_C.bmp	1280	0		0	0	327967	0		0	0	NULL	NULL	NULL	Low	run1	1	List2	Catch.wav	V_T	1	1	0	1	327817	150	1	473	328290
Exp1	4	Exp1- 4-1	59.939	1.0.0.157	1	left	-1857470846	2.0.10.242	2.0.10.242	09-13-2019	2019-09-13 01:34:40	09:34:40	female	2.0.10.147	124	Red_S.bmp	1090	0		0	0	330403	0		0	0	NULL	NULL	NULL	Low	run1	1	List2	Catch.wav	V_T	1	1	0	1	330253	150	1	429	330682
Exp1	4	Exp1- 4-1	59.939	1.0.0.157	1	left	-1857470846	2.0.10.242	2.0.10.242	09-13-2019	2019-09-13 01:34:40	09:34:40	female	2.0.10.147	125	Red_C.bmp	1599	0		0	0	332655	0		0	0	NULL	NULL	NULL	Low	run1	1	List2	Catch.wav	V_T	1	1	0	1	332505	150	1	529	333034
Exp1	4	Exp1- 4-1	59.939	1.0.0.157	1	left	-1857470846	2.0.10.242	2.0.10.242	09-13-2019	2019-09-13 01:34:40	09:34:40	female	2.0.10.147	126	Red_S.bmp	1534	0		0	0	335408	0		0	0	NULL	NULL	NULL	Low	run1	1	List2	Catch.wav	V_T	1	1	0	1	335258	150	1	448	335706
Exp1	4	Exp1- 4-1	59.939	1.0.0.157	1	left	-1857470846	2.0.10.242	2.0.10.242	09-13-2019	2019-09-13 01:34:40	09:34:40	female	2.0.10.147	127	Red_S_2.bmp	1454	0		0	0	338094	0		0	0	NULL	NULL	NULL	Low	run1	1	List2	A_T.wav	AV_T	1	1	1	1	337944	150	1	515	338459
Exp1	4	Exp1- 4-1	59.939	1.0.0.157	1	left	-1857470846	2.0.10.242	2.0.10.242	09-13-2019	2019-09-13 01:34:40	09:34:40	female	2.0.10.147	128	Red_S.bmp	985	0		0	0	340697	0		0	0	NULL	NULL	NULL	Low	run1	1	List2	A_T.wav	AV_T	1	1	0	1	340547	150	1	471	341018
Exp1	4	Exp1- 4-1	59.939	1.0.0.157	1	left	-1857470846	2.0.10.242	2.0.10.242	09-13-2019	2019-09-13 01:34:40	09:34:40	female	2.0.10.147	129	Red_C.bmp	1170	0		0	1	342833	0		0	0	NULL	NULL	NULL	Low	run1	1	List2	A_T.wav	AV_T	1	1	1	1	342682	151	1	648	343330
Exp1	4	Exp1- 4-1	59.939	1.0.0.157	1	left	-1857470846	2.0.10.242	2.0.10.242	09-13-2019	2019-09-13 01:34:40	09:34:40	female	2.0.10.147	130	Red_S.bmp	1259	0		0	0	345152	0		0	0	NULL	NULL	NULL	Low	run1	1	List2	Catch.wav	V_T	1	1	1	2	345002	150	1	576	345578
Exp1	4	Exp1- 4-1	59.939	1.0.0.157	1	left	-1857470846	2.0.10.242	2.0.10.242	09-13-2019	2019-09-13 01:34:40	09:34:40	female	2.0.10.147	131	Red_C_2.bmp	814	0		0	0	347571	0		0	0	NULL	NULL	NULL	Low	run1	1	List2	A_T.wav	AV_T	1	1	1	1	347421	150	1	756	348177
Exp1	4	Exp1- 4-1	59.939	1.0.0.157	1	left	-1857470846	2.0.10.242	2.0.10.242	09-13-2019	2019-09-13 01:34:40	09:34:40	female	2.0.10.147	132	Red_S_2.bmp	1209	0		0	1	349540	0		0	0	NULL	NULL	NULL	Low	run1	1	List2	A_T.wav	AV_T	1	1	1	1	349389	151	1	501	349890
Exp1	4	Exp1- 4-1	59.939	1.0.0.157	1	left	-1857470846	2.0.10.242	2.0.10.242	09-13-2019	2019-09-13 01:34:40	09:34:40	female	2.0.10.147	133	Blue_S.bmp	1121	0		0	0	351909	0		0	0	NULL	NULL	NULL	Low	run1		List2	A_S.wav	AV_S	0		0	2	351759	150		0	0
Exp1	4	Exp1- 4-1	59.939	1.0.0.157	1	left	-1857470846	2.0.10.242	2.0.10.242	09-13-2019	2019-09-13 01:34:40	09:34:40	female	2.0.10.147	134	Red_S.bmp	1331	0		0	0	354261	0		0	0	NULL	NULL	NULL	Low	run1	1	List2	A_T.wav	AV_T	1	1	0	1	354111	150	1	450	354561
Exp1	4	Exp1- 4-1	59.939	1.0.0.157	1	left	-1857470846	2.0.10.242	2.0.10.242	09-13-2019	2019-09-13 01:34:40	09:34:40	female	2.0.10.147	135	Blue_C_2.bmp	1208	0		0	0	356747	0		0	0	NULL	NULL	NULL	Low	run1		List2	Catch.wav	V_S	0		1	1	356597	150		0	0
Exp1	4	Exp1- 4-1	59.939	1.0.0.157	1	left	-1857470846	2.0.10.242	2.0.10.242	09-13-2019	2019-09-13 01:34:40	09:34:40	female	2.0.10.147	136	Red_S.bmp	1088	0		0	0	359183	0		0	0	NULL	NULL	NULL	Low	run1	1	List2	A_T.wav	AV_T	1	1	0	1	359033	150	1	432	359465
Exp1	4	Exp1- 4-1	59.939	1.0.0.157	1	left	-1857470846	2.0.10.242	2.0.10.242	09-13-2019	2019-09-13 01:34:40	09:34:40	female	2.0.10.147	137	Red_S_2.bmp	842	0		0	1	361419	0		0	0	NULL	NULL	NULL	Low	run1	1	List2	A_T.wav	AV_T	1	1	1	1	361268	151	1	501	361769
Exp1	4	Exp1- 4-1	59.939	1.0.0.157	1	left	-1857470846	2.0.10.242	2.0.10.242	09-13-2019	2019-09-13 01:34:40	09:34:40	female	2.0.10.147	138	Red_C_2.bmp	931	0		0	1	363421	0		0	0	NULL	NULL	NULL	Low	run1	1	List2	A_T.wav	AV_T	1	1	1	1	363270	151	1	459	363729
Exp1	4	Exp1- 4-1	59.939	1.0.0.157	1	left	-1857470846	2.0.10.242	2.0.10.242	09-13-2019	2019-09-13 01:34:40	09:34:40	female	2.0.10.147	139	Catch.bmp	1549	0		0	0	365506	0		0	0	NULL	NULL	NULL	Low	run1		List2	A_S.wav	A_S	0		0	1	365356	150		0	0
Exp1	4	Exp1- 4-1	59.939	1.0.0.157	1	left	-1857470846	2.0.10.242	2.0.10.242	09-13-2019	2019-09-13 01:34:40	09:34:40	female	2.0.10.147	140	Red_S_2.bmp	1254	0		0	0	368259	0		0	0	NULL	NULL	NULL	Low	run1	1	List2	A_T.wav	AV_T	1	1	0	1	368109	150	1	476	368585
Exp1	4	Exp1- 4-1	59.939	1.0.0.157	1	left	-1857470846	2.0.10.242	2.0.10.242	09-13-2019	2019-09-13 01:34:40	09:34:40	female	2.0.10.147	141	Catch.bmp	1453	0		0	0	370661	1452		0	0	NULL	NULL	NULL	Low	run1	1	List2	A_T.wav	A_T	1	1	0	1	370511	150	1	1122	371633
Exp1	4	Exp1- 4-1	59.939	1.0.0.157	1	left	-1857470846	2.0.10.242	2.0.10.242	09-13-2019	2019-09-13 01:34:40	09:34:40	female	2.0.10.147	142	Red_S.bmp	1553	0		0	1	396572	0		0	0	NULL	NULL	NULL	Low	run1	1	List2	A_T.wav	AV_T	1	1	1	1	396421	151	1	475	396896
Exp1	4	Exp1- 4-1	59.939	1.0.0.157	1	left	-1857470846	2.0.10.242	2.0.10.242	09-13-2019	2019-09-13 01:34:40	09:34:40	female	2.0.10.147	143	Red_S_2.bmp	1417	0		0	0	399274	0		0	0	NULL	NULL	NULL	Low	run1	1	List2	Catch.wav	V_T	1	1	1	1	399124	150	1	468	399592
Exp1	4	Exp1- 4-1	59.939	1.0.0.157	1	left	-1857470846	2.0.10.242	2.0.10.242	09-13-2019	2019-09-13 01:34:40	09:34:40	female	2.0.10.147	144	Blue_C_2.bmp	1059	0		0	1	401844	0		0	0	NULL	NULL	NULL	Low	run1		List2	Catch.wav	V_S	0		1	0	401693	151		0	0
Exp1	4	Exp1- 4-1	59.939	1.0.0.157	1	left	-1857470846	2.0.10.242	2.0.10.242	09-13-2019	2019-09-13 01:34:40	09:34:40	female	2.0.10.147	145	Catch.bmp	1067	0		0	0	404129	0		0	0	NULL	NULL	NULL	Low	run1	1	List2	A_T.wav	A_T	1	1	1	1	403979	150	1	645	404624
Exp1	4	Exp1- 4-1	59.939	1.0.0.157	1	left	-1857470846	2.0.10.242	2.0.10.242	09-13-2019	2019-09-13 01:34:40	09:34:40	female	2.0.10.147	146	Blue_C.bmp	1456	0		0	0	406348	0		0	0	NULL	NULL	NULL	Low	Run1		List2	Catch.wav	V_S	0		1	1	406198	150		0	0
Exp1	4	Exp1- 4-1	59.939	1.0.0.157	1	left	-1857470846	2.0.10.242	2.0.10.242	09-13-2019	2019-09-13 01:34:40	09:34:40	female	2.0.10.147	147	Red_S_2.bmp	892	0		0	0	409018	0		0	0	NULL	NULL	NULL	Low	run1	1	List2	Catch.wav	V_T	1	1	0	1	408868	150	1	516	409384
Exp1	4	Exp1- 4-1	59.939	1.0.0.157	1	left	-1857470846	2.0.10.242	2.0.10.242	09-13-2019	2019-09-13 01:34:40	09:34:40	female	2.0.10.147	148	Blue_S_2.bmp	1041	0		0	0	411070	0		0	0	NULL	NULL	NULL	Low	run1		List2	A_S.wav	AV_S	0		1	1	410920	150		0	0
Exp1	4	Exp1- 4-1	59.939	1.0.0.157	1	left	-1857470846	2.0.10.242	2.0.10.242	09-13-2019	2019-09-13 01:34:40	09:34:40	female	2.0.10.147	149	Red_S.bmp	1005	0		0	0	413322	0		0	0	NULL	NULL	NULL	Low	run1	1	List2	A_T.wav	AV_T	1	1	0	1	413172	150	1	492	413664
Exp1	4	Exp1- 4-1	59.939	1.0.0.157	1	left	-1857470846	2.0.10.242	2.0.10.242	09-13-2019	2019-09-13 01:34:40	09:34:40	female	2.0.10.147	150	Red_C_2.bmp	1391	0		0	0	415474	0		0	0	NULL	NULL	NULL	Low	run1	1	List2	Catch.wav	V_T	1	1	1	1	415324	150	1	548	415872
Exp1	4	Exp1- 4-1	59.939	1.0.0.157	1	left	-1857470846	2.0.10.242	2.0.10.242	09-13-2019	2019-09-13 01:34:40	09:34:40	female	2.0.10.147	151	Red_S_2.bmp	911	0		0	0	418027	0		0	0	NULL	NULL	NULL	Low	run1	1	List2	Catch.wav	V_T	1	1	0	1	417877	150	1	730	418607
Exp1	4	Exp1- 4-1	59.939	1.0.0.157	1	left	-1857470846	2.0.10.242	2.0.10.242	09-13-2019	2019-09-13 01:34:40	09:34:40	female	2.0.10.147	152	Red_S_2.bmp	1151	0		0	0	420096	0		0	0	NULL	NULL	NULL	Low	run1	1	List2	A_T.wav	AV_T	1	1	1	1	419946	150	1	661	420607
Exp1	4	Exp1- 4-1	59.939	1.0.0.157	1	left	-1857470846	2.0.10.242	2.0.10.242	09-13-2019	2019-09-13 01:34:40	09:34:40	female	2.0.10.147	153	Catch.bmp	991	0		0	0	422398	0		0	0	NULL	NULL	NULL	Low	run1		List2	A_S.wav	A_S	0		0	1	422248	150		0	0
Exp1	4	Exp1- 4-1	59.939	1.0.0.157	1	left	-1857470846	2.0.10.242	2.0.10.242	09-13-2019	2019-09-13 01:34:40	09:34:40	female	2.0.10.147	154	Catch.bmp	1323	0		0	1	424601	0		0	0	NULL	NULL	NULL	Low	run1	1	List2	A_T.wav	A_T	1	1	1	1	424450	151	1	710	425160
Exp1	4	Exp1- 4-1	59.939	1.0.0.157	1	left	-1857470846	2.0.10.242	2.0.10.242	09-13-2019	2019-09-13 01:34:40	09:34:40	female	2.0.10.147	155	Blue_C_2.bmp	993	0		1	0	427086	0		0	0	NULL	NULL	NULL	Low	run1		List2	A_S.wav	AV_S	0		0	1	426936	150		0	0
Exp1	4	Exp1- 4-1	59.939	1.0.0.157	1	left	-1857470846	2.0.10.242	2.0.10.242	09-13-2019	2019-09-13 01:34:40	09:34:40	female	2.0.10.147	156	Red_S_2.bmp	1395	0		0	0	429289	0		0	0	NULL	NULL	NULL	Low	run1	1	List2	Catch.wav	V_T	1	1	1	1	429139	150	1	413	429552
Exp1	4	Exp1- 4-1	59.939	1.0.0.157	1	left	-1857470846	2.0.10.242	2.0.10.242	09-13-2019	2019-09-13 01:34:40	09:34:40	female	2.0.10.147	157	Blue_S.bmp	1064	0		0	0	431841	0		0	0	NULL	NULL	NULL	Low	run1		List2	A_S.wav	AV_S	0		1	1	431691	150		0	0
Exp1	4	Exp1- 4-1	59.939	1.0.0.157	1	left	-1857470846	2.0.10.242	2.0.10.242	09-13-2019	2019-09-13 01:34:40	09:34:40	female	2.0.10.147	158	Blue_C.bmp	1226	0		0	0	434110	0		0	0	NULL	NULL	NULL	Low	run1		List2	A_S.wav	AV_S	0		0	1	433960	150		0	0
Exp1	4	Exp1- 4-1	59.939	1.0.0.157	1	left	-1857470846	2.0.10.242	2.0.10.242	09-13-2019	2019-09-13 01:34:40	09:34:40	female	2.0.10.147	159	Red_S_2.bmp	1523	0		0	0	436546	0		0	0	NULL	NULL	NULL	Low	run1	1	List2	Catch.wav	V_T	1	1	1	1	436396	150	1	443	436839
Exp1	4	Exp1- 4-1	59.939	1.0.0.157	1	left	-1857470846	2.0.10.242	2.0.10.242	09-13-2019	2019-09-13 01:34:40	09:34:40	female	2.0.10.147	160	Red_S.bmp	813	0		0	1	439216	0		0	0	NULL	NULL	NULL	Low	run1	1	List2	A_T.wav	AV_T	1	1	1	1	439065	151	1	647	439712
Exp1	4	Exp1- 4-1	59.939	1.0.0.157	1	left	-1857470846	2.0.10.242	2.0.10.242	09-13-2019	2019-09-13 01:34:40	09:34:40	female	2.0.10.147	161	Catch.bmp	828	0		0	0	441184	0		0	0	NULL	NULL	NULL	Low	run1	1	List2	A_T.wav	A_T	1	1	0	1	441034	150	1	925	441959
Exp1	4	Exp1- 4-1	59.939	1.0.0.157	1	left	-1857470846	2.0.10.242	2.0.10.242	09-13-2019	2019-09-13 01:34:40	09:34:40	female	2.0.10.147	162	Catch.bmp	1495	0		1	0	443186	0		0	0	NULL	NULL	NULL	Low	run1	1	List2	A_T.wav	A_T	1	1	0	1	443036	150	1	563	443599
Exp1	4	Exp1- 4-1	59.939	1.0.0.157	1	left	-1857470846	2.0.10.242	2.0.10.242	09-13-2019	2019-09-13 01:34:40	09:34:40	female	2.0.10.147	163	Red_S.bmp	1183	0		0	0	445839	0		0	0	NULL	NULL	NULL	Low	run1	1	List2	A_T.wav	AV_T	1	1	0	1	445689	150	1	566	446255
Exp1	4	Exp1- 4-1	59.939	1.0.0.157	1	left	-1857470846	2.0.10.242	2.0.10.242	09-13-2019	2019-09-13 01:34:40	09:34:40	female	2.0.10.147	164	Red_C.bmp	1518	0		0	0	448175	0		0	0	NULL	NULL	NULL	Low	run1	1	List2	Catch.wav	V_T	1	1	1	1	448025	150	1	718	448743
Exp1	4	Exp1- 4-1	59.939	1.0.0.157	1	left	-1857470846	2.0.10.242	2.0.10.242	09-13-2019	2019-09-13 01:34:40	09:34:40	female	2.0.10.147	165	Red_C.bmp	956	0		0	0	450844	0		0	0	NULL	NULL	NULL	Low	run1	1	List2	A_T.wav	AV_T	1	1	1	1	450694	150	1	673	451367
Exp1	4	Exp1- 4-1	59.939	1.0.0.157	1	left	-1857470846	2.0.10.242	2.0.10.242	09-13-2019	2019-09-13 01:34:40	09:34:40	female	2.0.10.147	166	Catch.bmp	1137	0		0	0	452963	0		0	0	NULL	NULL	NULL	Low	run1	1	List2	A_T.wav	A_T	1	1	0	1	452813	150	1	601	453414
Exp1	4	Exp1- 4-1	59.939	1.0.0.157	1	left	-1857470846	2.0.10.242	2.0.10.242	09-13-2019	2019-09-13 01:34:40	09:34:40	female	2.0.10.147	167	Catch.bmp	833	0		0	0	455249	0		0	0	NULL	NULL	NULL	Low	run1	1	List2	A_T.wav	A_T	1	1	0	1	455099	150	1	419	455518
Exp1	4	Exp1- 4-1	59.939	1.0.0.157	1	left	-1857470846	2.0.10.242	2.0.10.242	09-13-2019	2019-09-13 01:34:40	09:34:40	female	2.0.10.147	168	Red_S_2.bmp	1042	0		0	0	457234	0		0	0	NULL	NULL	NULL	Low	run1	1	List2	A_T.wav	AV_T	1	1	0	1	457084	150	1	394	457478
Exp1	4	Exp1- 4-1	59.939	1.0.0.157	1	left	-1857470846	2.0.10.242	2.0.10.242	09-13-2019	2019-09-13 01:34:40	09:34:40	female	2.0.10.147	169	Catch.bmp	843	0		0	1	459437	0		0	0	NULL	NULL	NULL	Low	run1	1	List2	A_T.wav	A_T	1	1	1	1	459286	151	1	633	459919
Exp1	4	Exp1- 4-1	59.939	1.0.0.157	1	left	-1857470846	2.0.10.242	2.0.10.242	09-13-2019	2019-09-13 01:34:40	09:34:40	female	2.0.10.147	170	Blue_C.bmp	1503	0		0	1	461439	0		0	0	NULL	NULL	NULL	Low	run1		List2	A_S.wav	AV_S	0		1	1	461288	151		0	0
Exp1	4	Exp1- 4-1	59.939	1.0.0.157	1	left	-1857470846	2.0.10.242	2.0.10.242	09-13-2019	2019-09-13 01:34:40	09:34:40	female	2.0.10.147	171	Blue_C.bmp	975	0		1	0	464141	0		0	0	NULL	NULL	NULL	Low	run1		List2	A_S.wav	AV_S	0		0	1	463991	150		0	0
Exp1	4	Exp1- 4-1	59.939	1.0.0.157	1	left	-1857470846	2.0.10.242	2.0.10.242	09-13-2019	2019-09-13 01:34:40	09:34:40	female	2.0.10.147	172	Red_C.bmp	1182	0		0	0	466344	0		0	0	NULL	NULL	NULL	Low	run1	1	List2	A_T.wav	AV_T	1	1	0	1	466194	150	1	573	466767
Exp1	4	Exp1- 4-1	59.939	1.0.0.157	1	left	-1857470846	2.0.10.242	2.0.10.242	09-13-2019	2019-09-13 01:34:40	09:34:40	female	2.0.10.147	173	Red_C.bmp	1173	0		0	1	468680	0		0	0	NULL	NULL	NULL	Low	run1	1	List2	Catch.wav	V_T	1	1	2	1	468529	151	1	462	468991
Exp1	4	Exp1- 4-1	59.939	1.0.0.157	1	left	-1857470846	2.0.10.242	2.0.10.242	09-13-2019	2019-09-13 01:34:40	09:34:40	female	2.0.10.147	174	Blue_C.bmp	957	0		0	0	471015	0		0	0	NULL	NULL	NULL	Low	Run1		List2	Catch.wav	V_S	0		0	1	470865	150		0	0
Exp1	4	Exp1- 4-1	59.939	1.0.0.157	1	left	-1857470846	2.0.10.242	2.0.10.242	09-13-2019	2019-09-13 01:34:40	09:34:40	female	2.0.10.147	175	Catch.bmp	938	0		1	0	473167	0		0	0	NULL	NULL	NULL	Low	run1	1	List2	A_T.wav	A_T	1	1	1	1	473017	150	1	797	473814
Exp1	4	Exp1- 4-1	59.939	1.0.0.157	1	left	-1857470846	2.0.10.242	2.0.10.242	09-13-2019	2019-09-13 01:34:40	09:34:40	female	2.0.10.147	176	Red_C.bmp	953	0		0	0	475253	0		0	0	NULL	NULL	NULL	Low	run1	1	List2	Catch.wav	V_T	1	1	1	1	475103	150	1	463	475566
Exp1	4	Exp1- 4-1	59.939	1.0.0.157	1	left	-1857470846	2.0.10.242	2.0.10.242	09-13-2019	2019-09-13 01:34:40	09:34:40	female	2.0.10.147	177	Catch.bmp	900	0		0	0	477355	0		0	0	NULL	NULL	NULL	Low	run1	1	List2	A_T.wav	A_T	1	1	1	1	477205	150	1	857	478062
Exp1	4	Exp1- 4-1	59.939	1.0.0.157	1	left	-1857470846	2.0.10.242	2.0.10.242	09-13-2019	2019-09-13 01:34:40	09:34:40	female	2.0.10.147	178	Catch.bmp	1413	0		0	0	479407	0		0	0	NULL	NULL	NULL	Low	run1	1	List2	A_T.wav	A_T	1	1	0	1	479257	150	1	654	479911
Exp1	4	Exp1- 4-1	59.939	1.0.0.157	1	left	-1857470846	2.0.10.242	2.0.10.242	09-13-2019	2019-09-13 01:34:40	09:34:40	female	2.0.10.147	179	Catch.bmp	1110	0		0	1	481977	0		0	0	NULL	NULL	NULL	Low	run1		List2	A_S.wav	A_S	0		1	1	481826	151		0	0
Exp1	4	Exp1- 4-1	59.939	1.0.0.157	1	left	-1857470846	2.0.10.242	2.0.10.242	09-13-2019	2019-09-13 01:34:40	09:34:40	female	2.0.10.147	180	Red_S.bmp	978	0		0	1	484296	0		0	0	NULL	NULL	NULL	Low	run1	1	List2	A_T.wav	AV_T	1	1	1	1	484145	151	1	469	484614
Exp1	4	Exp1- 4-1	59.939	1.0.0.157	1	left	-1857470846	2.0.10.242	2.0.10.242	09-13-2019	2019-09-13 01:34:40	09:34:40	female	2.0.10.147	181	Blue_S_2.bmp	1235	0		0	0	486431	0		0	0	NULL	NULL	NULL	Low	run1		List2	Catch.wav	V_S	0		1	1	486281	150		0	0
Exp1	4	Exp1- 4-1	59.939	1.0.0.157	1	left	-1857470846	2.0.10.242	2.0.10.242	09-13-2019	2019-09-13 01:34:40	09:34:40	female	2.0.10.147	182	Catch.bmp	1413	0		0	0	488884	0		0	0	NULL	NULL	NULL	Low	run1	1	List2	A_T.wav	A_T	1	1	1	1	488734	150	1	719	489453
Exp1	4	Exp1- 4-1	59.939	1.0.0.157	1	left	-1857470846	2.0.10.242	2.0.10.242	09-13-2019	2019-09-13 01:34:40	09:34:40	female	2.0.10.147	183	Blue_C_2.bmp	1244	0		0	0	491453	0		0	0	NULL	NULL	NULL	Low	run1		List2	A_S.wav	AV_S	0		0	1	491303	150		0	0
Exp1	4	Exp1- 4-1	59.939	1.0.0.157	1	left	-1857470846	2.0.10.242	2.0.10.242	09-13-2019	2019-09-13 01:34:40	09:34:40	female	2.0.10.147	184	Blue_C.bmp	1302	0		0	1	493906	0		0	0	NULL	NULL	NULL	Low	Run1		List2	Catch.wav	V_S	0		1	1	493755	151		0	0
Exp1	4	Exp1- 4-1	59.939	1.0.0.157	1	left	-1857470846	2.0.10.242	2.0.10.242	09-13-2019	2019-09-13 01:34:40	09:34:40	female	2.0.10.147	185	Red_C.bmp	1266	0		0	1	496442	0		0	0	NULL	NULL	NULL	Low	run1	1	List2	A_T.wav	AV_T	1	1	1	1	496291	151	1	466	496757
Exp1	4	Exp1- 4-1	59.939	1.0.0.157	1	left	-1857470846	2.0.10.242	2.0.10.242	09-13-2019	2019-09-13 01:34:40	09:34:40	female	2.0.10.147	186	Blue_S.bmp	1437	0		0	0	498861	0		0	0	NULL	NULL	NULL	Low	run1		List2	A_S.wav	AV_S	0		0	1	498711	150		0	0
Exp1	4	Exp1- 4-1	59.939	1.0.0.157	1	left	-1857470846	2.0.10.242	2.0.10.242	09-13-2019	2019-09-13 01:34:40	09:34:40	female	2.0.10.147	187	Catch.bmp	1530	0		0	0	501513	0		0	0	NULL	NULL	NULL	Low	run1		List2	A_S.wav	A_S	0		0	1	501363	150		0	0
Exp1	4	Exp1- 4-1	59.939	1.0.0.157	1	left	-1857470846	2.0.10.242	2.0.10.242	09-13-2019	2019-09-13 01:34:40	09:34:40	female	2.0.10.147	188	Blue_S.bmp	1357	0		0	0	504283	0		0	0	NULL	NULL	NULL	Low	run1		List2	Catch.wav	V_S	0		1	1	504133	150		0	0
Exp1	4	Exp1- 4-1	59.939	1.0.0.157	1	left	-1857470846	2.0.10.242	2.0.10.242	09-13-2019	2019-09-13 01:34:40	09:34:40	female	2.0.10.147	189	Blue_S.bmp	1591	0		0	0	506852	0		0	0	NULL	NULL	NULL	Low	run1		List2	Catch.wav	V_S	0		0	1	506702	150		0	0
Exp1	4	Exp1- 4-1	59.939	1.0.0.157	1	left	-1857470846	2.0.10.242	2.0.10.242	09-13-2019	2019-09-13 01:34:40	09:34:40	female	2.0.10.147	190	Blue_S_2.bmp	876	0		0	0	509655	0		0	0	NULL	NULL	NULL	Low	run1		List2	Catch.wav	V_S	0		0	1	509505	150		0	0
Exp1	4	Exp1- 4-1	59.939	1.0.0.157	1	left	-1857470846	2.0.10.242	2.0.10.242	09-13-2019	2019-09-13 01:34:40	09:34:40	female	2.0.10.147	191	Red_C.bmp	976	0		0	0	511741	0		0	0	NULL	NULL	NULL	Low	run1	1	List2	Catch.wav	V_T	1	1	0	1	511591	150	1	390	511981
Exp1	4	Exp1- 4-1	59.939	1.0.0.157	1	left	-1857470846	2.0.10.242	2.0.10.242	09-13-2019	2019-09-13 01:34:40	09:34:40	female	2.0.10.147	192	Red_C_2.bmp	961	0		0	0	513876	0		0	0	NULL	NULL	NULL	Low	run1	1	List2	Catch.wav	V_T	1	1	0	1	513726	150	1	479	514205
Exp1	4	Exp1- 4-1	59.939	1.0.0.157	1	left	-1857470846	2.0.10.242	2.0.10.242	09-13-2019	2019-09-13 01:34:40	09:34:40	female	2.0.10.147	193	Blue_C.bmp	1214	0		0	0	515995	0		0	0	NULL	NULL	NULL	Low	run1		List2	A_S.wav	AV_S	0		1	1	515845	150		0	0
Exp1	4	Exp1- 4-1	59.939	1.0.0.157	1	left	-1857470846	2.0.10.242	2.0.10.242	09-13-2019	2019-09-13 01:34:40	09:34:40	female	2.0.10.147	194	Catch.bmp	937	0		0	0	518414	0		0	0	NULL	NULL	NULL	Low	run1		List2	A_S.wav	A_S	0		0	1	518264	150		0	0
Exp1	4	Exp1- 4-1	59.939	1.0.0.157	1	left	-1857470846	2.0.10.242	2.0.10.242	09-13-2019	2019-09-13 01:34:40	09:34:40	female	2.0.10.147	195	Red_C.bmp	1531	0		0	1	520567	0		0	0	NULL	NULL	NULL	Low	run1	1	List2	Catch.wav	V_T	1	1	1	1	520416	151	1	581	520997
Exp1	4	Exp1- 4-1	59.939	1.0.0.157	1	left	-1857470846	2.0.10.242	2.0.10.242	09-13-2019	2019-09-13 01:34:40	09:34:40	female	2.0.10.147	196	Blue_S.bmp	1019	0		0	1	523253	0		0	0	NULL	NULL	NULL	Low	run1		List2	A_S.wav	AV_S	0		1	1	523102	151		0	0
Exp1	4	Exp1- 4-1	59.939	1.0.0.157	1	left	-1857470846	2.0.10.242	2.0.10.242	09-13-2019	2019-09-13 01:34:40	09:34:40	female	2.0.10.147	197	Red_C_2.bmp	979	0		0	0	525488	0		0	0	NULL	NULL	NULL	Low	run1	1	List2	Catch.wav	V_T	1	1	1	1	525338	150	1	522	525860
Exp1	4	Exp1- 4-1	59.939	1.0.0.157	1	left	-1857470846	2.0.10.242	2.0.10.242	09-13-2019	2019-09-13 01:34:40	09:34:40	female	2.0.10.147	198	Blue_S.bmp	840	0		0	0	527624	0		0	0	NULL	NULL	NULL	Low	run1		List2	A_S.wav	AV_S	0		1	1	527474	150		0	0
Exp1	4	Exp1- 4-1	59.939	1.0.0.157	1	left	-1857470846	2.0.10.242	2.0.10.242	09-13-2019	2019-09-13 01:34:40	09:34:40	female	2.0.10.147	199	Red_S.bmp	1390	0		0	0	529676	0		0	0	NULL	NULL	NULL	Low	run1	1	List2	A_T.wav	AV_T	1	1	0	1	529526	150	1	407	529933
Exp1	4	Exp1- 4-1	59.939	1.0.0.157	1	left	-1857470846	2.0.10.242	2.0.10.242	09-13-2019	2019-09-13 01:34:40	09:34:40	female	2.0.10.147	200	Red_S_2.bmp	1056	0		0	1	532229	0		0	0	NULL	NULL	NULL	Low	run1	1	List2	A_T.wav	AV_T	1	1	1	1	532078	151	1	494	532572
Exp1	4	Exp1- 4-1	59.939	1.0.0.157	1	left	-1857470846	2.0.10.242	2.0.10.242	09-13-2019	2019-09-13 01:34:40	09:34:40	female	2.0.10.147	201	Red_S_2.bmp	1421	0		0	1	534448	0		0	0	NULL	NULL	NULL	Low	run1	1	List2	A_T.wav	AV_T	1	1	1	1	534297	151	1	451	534748
Exp1	4	Exp1- 4-1	59.939	1.0.0.157	1	left	-1857470846	2.0.10.242	2.0.10.242	09-13-2019	2019-09-13 01:34:40	09:34:40	female	2.0.10.147	202	Red_S_2.bmp	1086	0		0	0	537017	0		0	0	NULL	NULL	NULL	Low	run1	1	List2	A_T.wav	AV_T	1	1	0	1	536867	150	1	553	537420
Exp1	4	Exp1- 4-1	59.939	1.0.0.157	1	left	-1857470846	2.0.10.242	2.0.10.242	09-13-2019	2019-09-13 01:34:40	09:34:40	female	2.0.10.147	203	Red_S.bmp	1211	0		0	1	539253	0		0	0	NULL	NULL	NULL	Low	run1	1	List2	A_T.wav	AV_T	1	1	0	1	539102	151	1	598	539700
Exp1	4	Exp1- 4-1	59.939	1.0.0.157	1	left	-1857470846	2.0.10.242	2.0.10.242	09-13-2019	2019-09-13 01:34:40	09:34:40	female	2.0.10.147	204	Catch.bmp	1494	0		0	1	541622	0		0	0	NULL	NULL	NULL	Low	run1	1	List2	A_T.wav	A_T	1	1	1	1	541471	151	1	981	542452
Exp1	4	Exp1- 4-1	59.939	1.0.0.157	1	left	-1857470846	2.0.10.242	2.0.10.242	09-13-2019	2019-09-13 01:34:40	09:34:40	female	2.0.10.147	205	Red_C_2.bmp	1442	0		0	0	544274	0		0	0	NULL	NULL	NULL	Low	run1	1	List2	A_T.wav	AV_T	1	1	0	1	544124	150	1	456	544580
Exp1	4	Exp1- 4-1	59.939	1.0.0.157	1	left	-1857470846	2.0.10.242	2.0.10.242	09-13-2019	2019-09-13 01:34:40	09:34:40	female	2.0.10.147	206	Red_C_2.bmp	930	0		0	0	546877	0		0	0	NULL	NULL	NULL	Low	run1	1	List2	A_T.wav	AV_T	1	1	0	1	546727	150	1	485	547212
Exp1	4	Exp1- 4-1	59.939	1.0.0.157	1	left	-1857470846	2.0.10.242	2.0.10.242	09-13-2019	2019-09-13 01:34:40	09:34:40	female	2.0.10.147	207	Catch.bmp	1330	0		0	1	548963	0		0	0	NULL	NULL	NULL	Low	run1	1	List2	A_T.wav	A_T	1	1	1	1	548812	151	1	760	549572
Exp1	4	Exp1- 4-1	59.939	1.0.0.157	1	left	-1857470846	2.0.10.242	2.0.10.242	09-13-2019	2019-09-13 01:34:40	09:34:40	female	2.0.10.147	208	Red_C.bmp	876	0		1	0	551448	0		0	0	NULL	NULL	NULL	Low	run1	1	List2	Catch.wav	V_T	1	1	1	1	551298	150	1	570	551868
Exp1	4	Exp1- 4-1	59.939	1.0.0.157	1	left	-1857470846	2.0.10.242	2.0.10.242	09-13-2019	2019-09-13 01:34:40	09:34:40	female	2.0.10.147	209	Catch.bmp	1021	0		0	0	553484	0		0	0	NULL	NULL	NULL	Low	run1		List2	A_S.wav	A_S	0		1	1	553334	150	1	702	554036
Exp1	4	Exp1- 4-1	59.939	1.0.0.157	1	left	-1857470846	2.0.10.242	2.0.10.242	09-13-2019	2019-09-13 01:34:40	09:34:40	female	2.0.10.147	210	Red_C.bmp	895	0		0	0	555653	0		0	0	NULL	NULL	NULL	Low	run1	1	List2	A_T.wav	AV_T	1	1	0	1	555503	150	1	589	556092
Exp1	4	Exp1- 4-1	59.939	1.0.0.157	1	left	-1857470846	2.0.10.242	2.0.10.242	09-13-2019	2019-09-13 01:34:40	09:34:40	female	2.0.10.147	211	Red_C_2.bmp	1419	0		0	0	557705	0		0	0	NULL	NULL	NULL	Low	run1	1	List2	Catch.wav	V_T	1	1	0	1	557555	150	1	576	558131
Exp1	4	Exp1- 4-1	59.939	1.0.0.157	1	left	-1857470846	2.0.10.242	2.0.10.242	09-13-2019	2019-09-13 01:34:40	09:34:40	female	2.0.10.147	212	Catch.bmp	1144	0		0	0	560274	0		0	0	NULL	NULL	NULL	Low	run1		List2	A_S.wav	A_S	0		1	1	560124	150		0	0
Exp1	4	Exp1- 4-1	59.939	1.0.0.157	1	left	-1857470846	2.0.10.242	2.0.10.242	09-13-2019	2019-09-13 01:34:40	09:34:40	female	2.0.10.147	213	Red_C.bmp	1153	0		0	0	562627	0		0	0	NULL	NULL	NULL	Low	run1	1	List2	Catch.wav	V_T	1	1	0	2	562477	150	1	518	562995
Exp1	4	Exp1- 4-1	59.939	1.0.0.157	1	left	-1857470846	2.0.10.242	2.0.10.242	09-13-2019	2019-09-13 01:34:40	09:34:40	female	2.0.10.147	214	Red_S.bmp	867	0		0	0	564929	0		0	0	NULL	NULL	NULL	Low	run1	1	List2	Catch.wav	V_T	1	1	0	1	564779	150	1	448	565227
Exp1	4	Exp1- 4-1	59.939	1.0.0.157	1	left	-1857470846	2.0.10.242	2.0.10.242	09-13-2019	2019-09-13 01:34:40	09:34:40	female	2.0.10.147	215	Red_S_2.bmp	841	0		0	0	566948	0		0	0	NULL	NULL	NULL	Low	run1	1	List2	Catch.wav	V_T	1	1	0	1	566798	150	1	549	567347
Exp1	4	Exp1- 4-1	59.939	1.0.0.157	1	left	-1857470846	2.0.10.242	2.0.10.242	09-13-2019	2019-09-13 01:34:40	09:34:40	female	2.0.10.147	216	Red_C.bmp	993	0		0	0	568950	0		0	0	NULL	NULL	NULL	Low	run1	1	List2	A_T.wav	AV_T	1	1	0	1	568800	150	1	467	569267
Exp1	4	Exp1- 4-1	59.939	1.0.0.157	1	left	-1857470846	2.0.10.242	2.0.10.242	09-13-2019	2019-09-13 01:34:40	09:34:40	female	2.0.10.147	217	Red_S.bmp	1356	0		0	0	571102	0		0	0	NULL	NULL	NULL	Low	run1	1	List2	Catch.wav	V_T	1	1	1	1	570952	150	1	515	571467
Exp1	4	Exp1- 4-1	59.939	1.0.0.157	1	left	-1857470846	2.0.10.242	2.0.10.242	09-13-2019	2019-09-13 01:34:40	09:34:40	female	2.0.10.147	218	Red_S_2.bmp	1240	0		0	0	573605	0		0	0	NULL	NULL	NULL	Low	run1	1	List2	Catch.wav	V_T	1	1	0	1	573455	150	1	444	573899
Exp1	4	Exp1- 4-1	59.939	1.0.0.157	1	left	-1857470846	2.0.10.242	2.0.10.242	09-13-2019	2019-09-13 01:34:40	09:34:40	female	2.0.10.147	219	Red_S.bmp	1569	0		0	0	576007	0		0	0	NULL	NULL	NULL	Low	run1	1	List2	Catch.wav	V_T	1	1	0	1	575857	150	1	434	576291
Exp1	4	Exp1- 4-1	59.939	1.0.0.157	1	left	-1857470846	2.0.10.242	2.0.10.242	09-13-2019	2019-09-13 01:34:40	09:34:40	female	2.0.10.147	220	Red_C.bmp	1504	0		0	0	578727	0		0	0	NULL	NULL	NULL	Low	run1	1	List2	Catch.wav	V_T	1	1	0	1	578577	150	1	434	579011
Exp1	4	Exp1- 4-1	59.939	1.0.0.157	1	left	-1857470846	2.0.10.242	2.0.10.242	09-13-2019	2019-09-13 01:34:40	09:34:40	female	2.0.10.147	221	Red_S_2.bmp	1448	0		1	0	581379	0		0	0	NULL	NULL	NULL	Low	run1	1	List2	Catch.wav	V_T	1	1	0	1	581229	150	1	438	581667
Exp1	4	Exp1- 4-1	59.939	1.0.0.157	1	left	-1857470846	2.0.10.242	2.0.10.242	09-13-2019	2019-09-13 01:34:40	09:34:40	female	2.0.10.147	222	Red_S_2.bmp	934	0		0	0	583982	0		0	0	NULL	NULL	NULL	Low	run1	1	List2	A_T.wav	AV_T	1	1	1	1	583832	150	1	515	584347
Exp1	4	Exp1- 4-1	59.939	1.0.0.157	1	left	-1857470846	2.0.10.242	2.0.10.242	09-13-2019	2019-09-13 01:34:40	09:34:40	female	2.0.10.147	223	Red_C_2.bmp	870	0		0	1	586068	0		0	0	NULL	NULL	NULL	Low	run1	1	List2	Catch.wav	V_T	1	1	1	1	585917	151	1	526	586443
Exp1	4	Exp1- 4-1	59.939	1.0.0.157	1	left	-1857470846	2.0.10.242	2.0.10.242	09-13-2019	2019-09-13 01:34:40	09:34:40	female	2.0.10.147	224	Red_C_2.bmp	1260	0		0	0	588086	0		0	0	NULL	NULL	NULL	Low	run1	1	List2	Catch.wav	V_T	1	1	0	1	587936	150	1	547	588483
Exp1	4	Exp1- 4-1	59.939	1.0.0.157	1	left	-1857470846	2.0.10.242	2.0.10.242	09-13-2019	2019-09-13 01:34:40	09:34:40	female	2.0.10.147	225	Red_S.bmp	1193	0		0	1	590506	0		0	0	NULL	NULL	NULL	Low	run1	1	List2	Catch.wav	V_T	1	1	1	1	590355	151	1	744	591099
Exp1	4	Exp1- 4-1	59.939	1.0.0.157	1	left	-1857470846	2.0.10.242	2.0.10.242	09-13-2019	2019-09-13 01:34:40	09:34:40	female	2.0.10.147	226	Catch.bmp	1123	0		0	0	592858	0		0	0	NULL	NULL	NULL	Low	run1		List2	A_S.wav	A_S	0		1	1	592708	150		0	0
Exp1	4	Exp1- 4-1	59.939	1.0.0.157	1	left	-1857470846	2.0.10.242	2.0.10.242	09-13-2019	2019-09-13 01:34:40	09:34:40	female	2.0.10.147	227	Catch.bmp	1047	0		0	0	595227	0		0	0	NULL	NULL	NULL	Low	run1	1	List2	A_T.wav	A_T	1	1	0	1	595077	150	1	470	595547
Exp1	4	Exp1- 4-1	59.939	1.0.0.157	1	left	-1857470846	2.0.10.242	2.0.10.242	09-13-2019	2019-09-13 01:34:40	09:34:40	female	2.0.10.147	228	Blue_S_2.bmp	1440	0		0	0	597429	0		0	0	NULL	NULL	NULL	Low	run1		List2	Catch.wav	V_S	0		1	1	597279	150		0	0
Exp1	4	Exp1- 4-1	59.939	1.0.0.157	1	left	-1857470846	2.0.10.242	2.0.10.242	09-13-2019	2019-09-13 01:34:40	09:34:40	female	2.0.10.147	229	Red_C_2.bmp	922	0		0	0	600082	0		0	0	NULL	NULL	NULL	Low	run1	1	List2	A_T.wav	AV_T	1	1	1	1	599932	150	1	454	600386
Exp1	4	Exp1- 4-1	59.939	1.0.0.157	1	left	-1857470846	2.0.10.242	2.0.10.242	09-13-2019	2019-09-13 01:34:40	09:34:40	female	2.0.10.147	230	Red_S.bmp	1539	0		0	0	602151	0		0	0	NULL	NULL	NULL	Low	run1	1	List2	A_T.wav	AV_T	1	1	0	1	602001	150	1	553	602554
Exp1	4	Exp1- 4-1	59.939	1.0.0.157	1	left	-1857470846	2.0.10.242	2.0.10.242	09-13-2019	2019-09-13 01:34:40	09:34:40	female	2.0.10.147	231	Blue_C.bmp	1388	0		0	0	604837	0		0	0	NULL	NULL	NULL	Low	Run1		List2	Catch.wav	V_S	0		1	1	604687	150		0	0
Exp1	4	Exp1- 4-1	59.939	1.0.0.157	1	left	-1857470846	2.0.10.242	2.0.10.242	09-13-2019	2019-09-13 01:34:40	09:34:40	female	2.0.10.147	232	Blue_S_2.bmp	1124	0		0	0	607440	0		0	0	NULL	NULL	NULL	Low	run1		List2	A_S.wav	AV_S	0		0	1	607290	150		0	0
Exp1	4	Exp1- 4-1	59.939	1.0.0.157	1	left	-1857470846	2.0.10.242	2.0.10.242	09-13-2019	2019-09-13 01:34:40	09:34:40	female	2.0.10.147	233	Catch.bmp	980	0		1	0	609775	0		0	0	NULL	NULL	NULL	Low	run1	1	List2	A_T.wav	A_T	1	1	0	1	609625	150	1	858	610483
Exp1	4	Exp1- 4-1	59.939	1.0.0.157	1	left	-1857470846	2.0.10.242	2.0.10.242	09-13-2019	2019-09-13 01:34:40	09:34:40	female	2.0.10.147	234	Red_C.bmp	1516	0		0	0	611911	0		0	0	NULL	NULL	NULL	Low	run1	1	List2	A_T.wav	AV_T	1	1	0	1	611761	150	1	569	612330
Exp1	4	Exp1- 4-1	59.939	1.0.0.157	1	left	-1857470846	2.0.10.242	2.0.10.242	09-13-2019	2019-09-13 01:34:40	09:34:40	female	2.0.10.147	235	Catch.bmp	1348	0		1	0	614580	0		0	0	NULL	NULL	NULL	Low	run1	1	List2	A_T.wav	A_T	1	1	0	1	614430	150	1	852	615282
Exp1	4	Exp1- 4-1	59.939	1.0.0.157	1	left	-1857470846	2.0.10.242	2.0.10.242	09-13-2019	2019-09-13 01:34:40	09:34:40	female	2.0.10.147	236	Catch.bmp	1369	0		0	0	617083	0		0	0	NULL	NULL	NULL	Low	run1		List2	A_S.wav	A_S	0		0	1	616933	150		0	0
Exp1	4	Exp1- 4-1	59.939	1.0.0.157	1	left	-1857470846	2.0.10.242	2.0.10.242	09-13-2019	2019-09-13 01:34:40	09:34:40	female	2.0.10.147	237	Catch.bmp	1160	0		0	0	619669	0		0	0	NULL	NULL	NULL	Low	run1	1	List2	A_T.wav	A_T	1	1	0	1	619519	150	1	899	620418
Exp1	4	Exp1- 4-1	59.939	1.0.0.157	1	left	-1857470846	2.0.10.242	2.0.10.242	09-13-2019	2019-09-13 01:34:40	09:34:40	female	2.0.10.147	238	Red_S_2.bmp	1514	0		0	0	621988	0		0	0	NULL	NULL	NULL	Low	run1	1	List2	A_T.wav	AV_T	1	1	0	1	621838	150	1	908	622746
Exp1	4	Exp1- 4-1	59.939	1.0.0.157	1	left	-1857470846	2.0.10.242	2.0.10.242	09-13-2019	2019-09-13 01:34:40	09:34:40	female	2.0.10.147	239	Red_C_2.bmp	1359	0		0	1	624658	0		0	0	NULL	NULL	NULL	Low	run1	1	List2	A_T.wav	AV_T	1	1	1	1	624507	151	1	599	625106
Exp1	4	Exp1- 4-1	59.939	1.0.0.157	1	left	-1857470846	2.0.10.242	2.0.10.242	09-13-2019	2019-09-13 01:34:40	09:34:40	female	2.0.10.147	240	Catch.bmp	1004	0		0	0	627177	0		0	0	NULL	NULL	NULL	Low	run1	1	List2	A_T.wav	A_T	1	1	0	1	627027	150	1	774	627801
Exp1	4	Exp1- 4-1	59.939	1.0.0.157	1	left	-1857470846	2.0.10.242	2.0.10.242	09-13-2019	2019-09-13 01:34:40	09:34:40	female	2.0.10.147	241	Red_S.bmp	1191	0		0	0	629329	0		0	0	NULL	NULL	NULL	Low	run1	1	List2	Catch.wav	V_T	1	1	1	1	629179	150	1	502	629681
Exp1	4	Exp1- 4-1	59.939	1.0.0.157	1	left	-1857470846	2.0.10.242	2.0.10.242	09-13-2019	2019-09-13 01:34:40	09:34:40	female	2.0.10.147	242	Catch.bmp	1180	0		0	1	631682	0		0	0	NULL	NULL	NULL	Low	run1	1	List2	A_T.wav	A_T	1	1	1	1	631531	151	1	774	632305
Exp1	4	Exp1- 4-1	59.939	1.0.0.157	1	left	-1857470846	2.0.10.242	2.0.10.242	09-13-2019	2019-09-13 01:34:40	09:34:40	female	2.0.10.147	243	Red_C.bmp	1037	0		0	0	634017	0		0	0	NULL	NULL	NULL	Low	run1	1	List2	A_T.wav	AV_T	1	1	0	1	633867	150	1	526	634393
Exp1	4	Exp1- 4-1	59.939	1.0.0.157	1	left	-1857470846	2.0.10.242	2.0.10.242	09-13-2019	2019-09-13 01:34:40	09:34:40	female	2.0.10.147	244	Red_C_2.bmp	957	0		0	0	636203	0		0	0	NULL	NULL	NULL	Low	run1	1	List2	Catch.wav	V_T	1	1	0	1	636053	150	1	836	636889
Exp1	4	Exp1- 4-1	59.939	1.0.0.157	1	left	-1857470846	2.0.10.242	2.0.10.242	09-13-2019	2019-09-13 01:34:40	09:34:40	female	2.0.10.147	245	Catch.bmp	1219	0		0	0	638322	0		0	0	NULL	NULL	NULL	Low	run1	1	List2	A_T.wav	A_T	1	1	0	2	638172	150	1	621	638793
Exp1	4	Exp1- 4-1	59.939	1.0.0.157	1	left	-1857470846	2.0.10.242	2.0.10.242	09-13-2019	2019-09-13 01:34:40	09:34:40	female	2.0.10.147	246	Catch.bmp	884	0		0	0	640691	0		0	0	NULL	NULL	NULL	Low	run1		List2	A_S.wav	A_S	0		0	1	640541	150		0	0
Exp1	4	Exp1- 4-1	59.939	1.0.0.157	1	left	-1857470846	2.0.10.242	2.0.10.242	09-13-2019	2019-09-13 01:34:40	09:34:40	female	2.0.10.147	247	Red_C.bmp	1144	0		0	0	642776	0		0	0	NULL	NULL	NULL	Low	run1	1	List2	A_T.wav	AV_T	1	1	0	1	642626	150	1	495	643121
Exp1	4	Exp1- 4-1	59.939	1.0.0.157	1	left	-1857470846	2.0.10.242	2.0.10.242	09-13-2019	2019-09-13 01:34:40	09:34:40	female	2.0.10.147	248	Red_S_2.bmp	1315	0		0	0	645079	0		0	0	NULL	NULL	NULL	Low	run1	1	List2	A_T.wav	AV_T	1	1	0	2	644929	150	1	865	645794
Exp1	4	Exp1- 4-1	59.939	1.0.0.157	1	left	-1857470846	2.0.10.242	2.0.10.242	09-13-2019	2019-09-13 01:34:40	09:34:40	female	2.0.10.147	249	Catch.bmp	844	0		0	0	647548	0		0	0	NULL	NULL	NULL	Low	run1	1	List2	A_T.wav	A_T	1	1	0	1	647398	150	1	651	648049
Exp1	4	Exp1- 4-1	59.939	1.0.0.157	1	left	-1857470846	2.0.10.242	2.0.10.242	09-13-2019	2019-09-13 01:34:40	09:34:40	female	2.0.10.147	250	Red_C_2.bmp	1125	0		0	0	649550	0		0	0	NULL	NULL	NULL	Low	run1	1	List2	Catch.wav	V_T	1	1	0	1	649400	150	1	593	649993
Exp1	4	Exp1- 4-1	59.939	1.0.0.157	1	left	-1857470846	2.0.10.242	2.0.10.242	09-13-2019	2019-09-13 01:34:40	09:34:40	female	2.0.10.147	251	Catch.bmp	1190	0		0	1	651836	0		0	0	NULL	NULL	NULL	Low	run1	1	List2	A_T.wav	A_T	1	1	1	1	651685	151	1	652	652337
Exp1	4	Exp1- 4-1	59.939	1.0.0.157	1	left	-1857470846	2.0.10.242	2.0.10.242	09-13-2019	2019-09-13 01:34:40	09:34:40	female	2.0.10.147	252	Red_S.bmp	1244	0		0	0	654188	0		0	0	NULL	NULL	NULL	Low	run1	1	List2	A_T.wav	AV_T	1	1	0	1	654038	150	1	387	654425
Exp1	4	Exp1- 4-1	59.939	1.0.0.157	1	left	-1857470846	2.0.10.242	2.0.10.242	09-13-2019	2019-09-13 01:34:40	09:34:40	female	2.0.10.147	253	Blue_S_2.bmp	1225	0		0	1	656591	0		0	0	NULL	NULL	NULL	Low	run1		List2	A_S.wav	AV_S	0		1	1	656440	151		0	0
Exp1	4	Exp1- 4-1	59.939	1.0.0.157	1	left	-1857470846	2.0.10.242	2.0.10.242	09-13-2019	2019-09-13 01:34:40	09:34:40	female	2.0.10.147	254	Red_S_2.bmp	1003	0		0	0	659026	0		0	0	NULL	NULL	NULL	Low	run1	1	List2	Catch.wav	V_T	1	1	1	1	658876	150	1	573	659449
Exp1	4	Exp1- 4-1	59.939	1.0.0.157	1	left	-1857470846	2.0.10.242	2.0.10.242	09-13-2019	2019-09-13 01:34:40	09:34:40	female	2.0.10.147	255	Red_C.bmp	830	0		0	1	661179	0		0	0	NULL	NULL	NULL	Low	run1	1	List2	Catch.wav	V_T	1	1	1	1	661028	151	1	533	661561
Exp1	4	Exp1- 4-1	59.939	1.0.0.157	1	left	-1857470846	2.0.10.242	2.0.10.242	09-13-2019	2019-09-13 01:34:40	09:34:40	female	2.0.10.147	256	Red_C.bmp	967	0		0	0	663164	0		0	0	NULL	NULL	NULL	Low	run1	1	List2	A_T.wav	AV_T	1	1	0	1	663014	150	1	651	663665
Exp1	4	Exp1- 4-1	59.939	1.0.0.157	1	left	-1857470846	2.0.10.242	2.0.10.242	09-13-2019	2019-09-13 01:34:40	09:34:40	female	2.0.10.147	257	Red_C_2.bmp	1260	0		0	0	665283	0		0	0	NULL	NULL	NULL	Low	run1	1	List2	Catch.wav	V_T	1	1	1	1	665133	150	1	667	665800
Exp1	4	Exp1- 4-1	59.939	1.0.0.157	1	left	-1857470846	2.0.10.242	2.0.10.242	09-13-2019	2019-09-13 01:34:40	09:34:40	female	2.0.10.147	258	Catch.bmp	1280	0		0	0	667702	0		0	0	NULL	NULL	NULL	Low	run1		List2	A_S.wav	A_S	0		1	1	667552	150		0	0
Exp1	4	Exp1- 4-1	59.939	1.0.0.157	1	left	-1857470846	2.0.10.242	2.0.10.242	09-13-2019	2019-09-13 01:34:40	09:34:40	female	2.0.10.147	259	Red_S.bmp	944	0		0	0	670205	0		0	0	NULL	NULL	NULL	Low	run1	1	List2	A_T.wav	AV_T	1	1	0	2	670055	150	1	577	670632
Exp1	4	Exp1- 4-1	59.939	1.0.0.157	1	left	-1857470846	2.0.10.242	2.0.10.242	09-13-2019	2019-09-13 01:34:40	09:34:40	female	2.0.10.147	260	Red_C_2.bmp	1150	0		0	0	672307	0		0	0	NULL	NULL	NULL	Low	run1	1	List2	Catch.wav	V_T	1	1	1	1	672157	150	1	771	672928
