# Supplementary material for: Visual Perceptual Load Attenuates Age-Related Audiovisual Integration in an Audiovisual Discrimination Task
Source: Front Psychol. 2021 Sep 29;12:740221. doi: 10.3389/fpsyg.2021.740221 (PMC8511317; doi:10.3389/fpsyg.2021.740221)
Supplement: Supplementary file 1 [file Data_Sheet_1.ZIP › Export data/Group 1_Data_Younger/Exp1_Low load/Subject_05.xlsx]

## Sheet: Sheet1
ExperimentName	Subject	DataFile.Basename	Display.RefreshRate	ExperimentVersion	Group	Handedness	RandomSeed	RuntimeVersion	RuntimeVersionExpected	SessionDate	SessionStartDateTimeUtc	SessionTime	Sex	StudioVersion	Block	Image	ITI	ITI.ACC	ITI.CRESP	ITI.DurationError	ITI.OnsetDelay	ITI.OnsetTime	ITI.OnsetToOnsetTime	ITI.RESP	ITI.RT	ITI.RTTime	List1	List1.Cycle	List1.Sample	PercetualLoad	Procedure	Response	Running	Sound	StimulusType	Target.ACC	Target.CRESP	Target.DurationError	Target.OnsetDelay	Target.OnsetTime	Target.OnsetToOnsetTime	Target.RESP	Target.RT	Target.RTTime
Exp1	5	Exp1-5-5	59.937	1.0.0.159	1	left	-1492822019	2.0.10.242	2.0.10.242	09-13-2019	2019-09-13 02:17:13	10:17:13	male	2.0.10.147	1	Red_C_2.bmp	1483	0		0	1	33144	0		0	0	16	1	1	Low	Prac	1	List1	A_T.wav	AV_T	1	1	122	0	32993	151	1	539	33532
Exp1	5	Exp1-5-5	59.937	1.0.0.159	1	left	-1492822019	2.0.10.242	2.0.10.242	09-13-2019	2019-09-13 02:17:13	10:17:13	male	2.0.10.147	2	Blue_S_2.bmp	1360	0		0	0	35780	0		0	0	4	1	2	Low	Prac		List1	Catch.wav	V_S	0		0	1	35630	150		0	0
Exp1	5	Exp1-5-5	59.937	1.0.0.159	1	left	-1492822019	2.0.10.242	2.0.10.242	09-13-2019	2019-09-13 02:17:13	10:17:13	male	2.0.10.147	3	Catch.bmp	872	0		0	0	38349	0		0	0	10	1	3	Low	Prac	1	List1	A_T.wav	A_T	1	1	0	1	38199	150	1	477	38676
Exp1	5	Exp1-5-5	59.937	1.0.0.159	1	left	-1492822019	2.0.10.242	2.0.10.242	09-13-2019	2019-09-13 02:17:13	10:17:13	male	2.0.10.147	4	Blue_C_2.bmp	1021	0		0	0	40368	0		0	0	12	1	4	Low	Prac		List1	A_S.wav	AV_S	0		0	1	40218	150		0	0
Exp1	5	Exp1-5-5	59.937	1.0.0.159	1	left	-1492822019	2.0.10.242	2.0.10.242	09-13-2019	2019-09-13 02:17:13	10:17:13	male	2.0.10.147	5	Blue_C_2.bmp	1465	0		0	0	42603	0		0	0	12	1	5	Low	Prac		List1	A_S.wav	AV_S	0		0	1	42453	150		0	0
Exp1	5	Exp1-5-5	59.937	1.0.0.159	1	left	-1492822019	2.0.10.242	2.0.10.242	09-13-2019	2019-09-13 02:17:13	10:17:13	male	2.0.10.147	6	Catch.bmp	1338	0		0	0	45273	0		0	0	10	1	6	Low	Prac	1	List1	A_T.wav	A_T	1	1	0	1	45123	150	1	401	45524
Exp1	5	Exp1-5-5	59.937	1.0.0.159	1	left	-1492822019	2.0.10.242	2.0.10.242	09-13-2019	2019-09-13 02:17:13	10:17:13	male	2.0.10.147	7	Blue_C.bmp	1021	0		0	0	47759	0		0	0	1	1	7	Low	Prac		List1	Catch.wav	V_S	0		0	1	47609	150		0	0
Exp1	5	Exp1-5-5	59.937	1.0.0.159	1	left	-1492822019	2.0.10.242	2.0.10.242	09-13-2019	2019-09-13 02:17:13	10:17:13	male	2.0.10.147	8	Red_C_2.bmp	1277	0		0	0	50011	0		0	0	6	1	8	Low	Prac	1	List1	Catch.wav	V_T	1	1	0	1	49861	150	1	375	50236
Exp1	5	Exp1-5-5	59.937	1.0.0.159	1	left	-1492822019	2.0.10.242	2.0.10.242	09-13-2019	2019-09-13 02:17:13	10:17:13	male	2.0.10.147	9	Catch.bmp	1061	0		0	0	52447	0		0	0	10	1	9	Low	Prac	1	List1	A_T.wav	A_T	1	1	0	1	52297	150	1	411	52708
Exp1	5	Exp1-5-5	59.937	1.0.0.159	1	left	-1492822019	2.0.10.242	2.0.10.242	09-13-2019	2019-09-13 02:17:13	10:17:13	male	2.0.10.147	10	Catch.bmp	852	0		0	0	54666	0		0	0	9	1	10	Low	Prac		List1	A_S.wav	A_S	0		0	1	54516	150		0	0
Exp1	5	Exp1-5-5	59.937	1.0.0.159	1	left	-1492822019	2.0.10.242	2.0.10.242	09-13-2019	2019-09-13 02:17:13	10:17:13	male	2.0.10.147	11	Red_C.bmp	1380	0		0	0	56735	0		0	0	15	1	11	Low	Prac	1	List1	A_T.wav	AV_T	1	1	0	1	56585	150	1	250	56835
Exp1	5	Exp1-5-5	59.937	1.0.0.159	1	left	-1492822019	2.0.10.242	2.0.10.242	09-13-2019	2019-09-13 02:17:13	10:17:13	male	2.0.10.147	12	Blue_S.bmp	905	0		0	0	59271	0		0	0	13	1	12	Low	Prac		List1	A_S.wav	AV_S	0		0	1	59121	150		0	0
Exp1	5	Exp1-5-5	59.937	1.0.0.159	1	left	-1492822019	2.0.10.242	2.0.10.242	09-13-2019	2019-09-13 02:17:13	10:17:13	male	2.0.10.147	13	Red_C_2.bmp	1166	0		0	1	61390	0		0	0	16	1	13	Low	Prac	1	List1	A_T.wav	AV_T	1	1	1	1	61239	151	1	293	61532
Exp1	5	Exp1-5-5	59.937	1.0.0.159	1	left	-1492822019	2.0.10.242	2.0.10.242	09-13-2019	2019-09-13 02:17:13	10:17:13	male	2.0.10.147	14	Red_C.bmp	1252	0		0	1	63709	0		0	0	5	1	14	Low	Prac	1	List1	Catch.wav	V_T	1	1	1	1	63558	151	1	590	64148
Exp1	5	Exp1-5-5	59.937	1.0.0.159	1	left	-1492822019	2.0.10.242	2.0.10.242	09-13-2019	2019-09-13 02:17:13	10:17:13	male	2.0.10.147	15	Catch.bmp	1041	0		0	0	66111	0		0	0	10	1	15	Low	Prac	1	List1	A_T.wav	A_T	1	1	1	1	65961	150	1	435	66396
Exp1	5	Exp1-5-5	59.937	1.0.0.159	1	left	-1492822019	2.0.10.242	2.0.10.242	09-13-2019	2019-09-13 02:17:13	10:17:13	male	2.0.10.147	16	Red_S.bmp	1461	0		0	0	68313	0		0	0	17	1	16	Low	Prac	1	List1	A_T.wav	AV_T	1	1	0	1	68163	150	1	352	68515
Exp1	5	Exp1-5-5	59.937	1.0.0.159	1	left	-1492822019	2.0.10.242	2.0.10.242	09-13-2019	2019-09-13 02:17:13	10:17:13	male	2.0.10.147	17	Catch.bmp	1119	0		0	0	70933	0		0	0	9	1	17	Low	Prac		List1	A_S.wav	A_S	0		0	1	70783	150		0	0
Exp1	5	Exp1-5-5	59.937	1.0.0.159	1	left	-1492822019	2.0.10.242	2.0.10.242	09-13-2019	2019-09-13 02:17:13	10:17:13	male	2.0.10.147	18	Red_S_2.bmp	916	0		0	1	73269	0		0	0	8	1	18	Low	Prac	1	List1	Catch.wav	V_T	1	1	1	1	73118	151	1	501	73619
Exp1	5	Exp1-5-5	59.937	1.0.0.159	1	left	-1492822019	2.0.10.242	2.0.10.242	09-13-2019	2019-09-13 02:17:13	10:17:13	male	2.0.10.147	19	Blue_C_2.bmp	1156	0		0	0	75337	0		0	0	2	1	19	Low	Prac		List1	Catch.wav	V_S	0		0	1	75187	150		0	0
Exp1	5	Exp1-5-5	59.937	1.0.0.159	1	left	-1492822019	2.0.10.242	2.0.10.242	09-13-2019	2019-09-13 02:17:13	10:17:13	male	2.0.10.147	20	Red_S.bmp	1201	0		0	0	77706	0		0	0	7	1	20	Low	Prac	1	List1	Catch.wav	V_T	1	1	0	1	77556	150	1	351	77907
Exp1	5	Exp1-5-5	59.937	1.0.0.159	1	left	-1492822019	2.0.10.242	2.0.10.242	09-13-2019	2019-09-13 02:17:13	10:17:13	male	2.0.10.147	21	Catch.bmp	1285	0		0	0	86799	0		0	0	NULL	NULL	NULL	Low	run1	1	List2	A_T.wav	A_T	1	1	1	1	86649	150	1	362	87011
Exp1	5	Exp1-5-5	59.937	1.0.0.159	1	left	-1492822019	2.0.10.242	2.0.10.242	09-13-2019	2019-09-13 02:17:13	10:17:13	male	2.0.10.147	22	Blue_C_2.bmp	1499	0		0	0	89235	0		0	0	NULL	NULL	NULL	Low	run1		List2	A_S.wav	AV_S	0		0	1	89085	150		0	0
Exp1	5	Exp1-5-5	59.937	1.0.0.159	1	left	-1492822019	2.0.10.242	2.0.10.242	09-13-2019	2019-09-13 02:17:13	10:17:13	male	2.0.10.147	23	Catch.bmp	1187	0		0	0	91938	0		0	0	NULL	NULL	NULL	Low	run1	1	List2	A_T.wav	A_T	1	1	0	1	91788	150	1	486	92274
Exp1	5	Exp1-5-5	59.937	1.0.0.159	1	left	-1492822019	2.0.10.242	2.0.10.242	09-13-2019	2019-09-13 02:17:13	10:17:13	male	2.0.10.147	24	Red_S.bmp	881	0		0	1	94274	0		0	0	NULL	NULL	NULL	Low	run1	1	List2	Catch.wav	V_T	1	1	1	1	94123	151	1	320	94443
Exp1	5	Exp1-5-5	59.937	1.0.0.159	1	left	-1492822019	2.0.10.242	2.0.10.242	09-13-2019	2019-09-13 02:17:13	10:17:13	male	2.0.10.147	25	Blue_S.bmp	1186	0		0	0	96309	0		0	0	NULL	NULL	NULL	Low	run1		List2	A_S.wav	AV_S	0		1	1	96159	150		0	0
Exp1	5	Exp1-5-5	59.937	1.0.0.159	1	left	-1492822019	2.0.10.242	2.0.10.242	09-13-2019	2019-09-13 02:17:13	10:17:13	male	2.0.10.147	26	Catch.bmp	800	0		0	1	98712	0		0	0	NULL	NULL	NULL	Low	run1		List2	A_S.wav	A_S	0		0	1	98561	151		0	0
Exp1	5	Exp1-5-5	59.937	1.0.0.159	1	left	-1492822019	2.0.10.242	2.0.10.242	09-13-2019	2019-09-13 02:17:13	10:17:13	male	2.0.10.147	27	Red_C.bmp	860	0		0	1	100714	0		0	0	NULL	NULL	NULL	Low	run1	1	List2	Catch.wav	V_T	1	1	1	1	100563	151	1	431	100994
Exp1	5	Exp1-5-5	59.937	1.0.0.159	1	left	-1492822019	2.0.10.242	2.0.10.242	09-13-2019	2019-09-13 02:17:13	10:17:13	male	2.0.10.147	28	Red_C.bmp	1194	0		0	0	102732	0		0	0	NULL	NULL	NULL	Low	run1	1	List2	A_T.wav	AV_T	1	1	1	1	102582	150	1	341	102923
Exp1	5	Exp1-5-5	59.937	1.0.0.159	1	left	-1492822019	2.0.10.242	2.0.10.242	09-13-2019	2019-09-13 02:17:13	10:17:13	male	2.0.10.147	29	Red_C.bmp	1364	0		0	0	105085	0		0	0	NULL	NULL	NULL	Low	run1	1	List2	Catch.wav	V_T	1	1	0	1	104935	150	1	363	105298
Exp1	5	Exp1-5-5	59.937	1.0.0.159	1	left	-1492822019	2.0.10.242	2.0.10.242	09-13-2019	2019-09-13 02:17:13	10:17:13	male	2.0.10.147	30	Catch.bmp	1522	0		0	0	107604	0		0	0	NULL	NULL	NULL	Low	run1	1	List2	A_T.wav	A_T	1	1	1	1	107454	150	1	484	107938
Exp1	5	Exp1-5-5	59.937	1.0.0.159	1	left	-1492822019	2.0.10.242	2.0.10.242	09-13-2019	2019-09-13 02:17:13	10:17:13	male	2.0.10.147	31	Red_S_2.bmp	1139	0		1	0	110273	0		0	0	NULL	NULL	NULL	Low	run1	1	List2	Catch.wav	V_T	1	1	1	1	110123	150	1	487	110610
Exp1	5	Exp1-5-5	59.937	1.0.0.159	1	left	-1492822019	2.0.10.242	2.0.10.242	09-13-2019	2019-09-13 02:17:13	10:17:13	male	2.0.10.147	32	Red_C.bmp	1364	0		0	0	112559	0		0	0	NULL	NULL	NULL	Low	run1	1	List2	Catch.wav	V_T	1	1	0	1	112409	150	1	361	112770
Exp1	5	Exp1-5-5	59.937	1.0.0.159	1	left	-1492822019	2.0.10.242	2.0.10.242	09-13-2019	2019-09-13 02:17:13	10:17:13	male	2.0.10.147	33	Blue_C.bmp	1357	0		1	0	115078	0		0	0	NULL	NULL	NULL	Low	run1		List2	A_S.wav	AV_S	0		1	1	114928	150		0	0
Exp1	5	Exp1-5-5	59.937	1.0.0.159	1	left	-1492822019	2.0.10.242	2.0.10.242	09-13-2019	2019-09-13 02:17:13	10:17:13	male	2.0.10.147	34	Red_S.bmp	959	0		0	0	117664	0		0	0	NULL	NULL	NULL	Low	run1	1	List2	Catch.wav	V_T	1	1	1	1	117514	150	1	328	117842
Exp1	5	Exp1-5-5	59.937	1.0.0.159	1	left	-1492822019	2.0.10.242	2.0.10.242	09-13-2019	2019-09-13 02:17:13	10:17:13	male	2.0.10.147	35	Blue_S_2.bmp	1159	0		0	0	119783	0		0	0	NULL	NULL	NULL	Low	run1		List2	Catch.wav	V_S	0		0	1	119633	150		0	0
Exp1	5	Exp1-5-5	59.937	1.0.0.159	1	left	-1492822019	2.0.10.242	2.0.10.242	09-13-2019	2019-09-13 02:17:13	10:17:13	male	2.0.10.147	36	Catch.bmp	806	0		0	0	122152	0		0	0	NULL	NULL	NULL	Low	run1		List2	A_S.wav	A_S	0		1	1	122002	150		0	0
Exp1	5	Exp1-5-5	59.937	1.0.0.159	1	left	-1492822019	2.0.10.242	2.0.10.242	09-13-2019	2019-09-13 02:17:13	10:17:13	male	2.0.10.147	37	Red_C.bmp	862	0		0	0	124188	0		0	0	NULL	NULL	NULL	Low	run1	1	List2	Catch.wav	V_T	1	1	1	1	124038	150	1	387	124425
Exp1	5	Exp1-5-5	59.937	1.0.0.159	1	left	-1492822019	2.0.10.242	2.0.10.242	09-13-2019	2019-09-13 02:17:13	10:17:13	male	2.0.10.147	38	Red_S.bmp	1263	0		0	1	126207	0		0	0	NULL	NULL	NULL	Low	run1	1	List2	A_T.wav	AV_T	1	1	1	1	126056	151	1	386	126442
Exp1	5	Exp1-5-5	59.937	1.0.0.159	1	left	-1492822019	2.0.10.242	2.0.10.242	09-13-2019	2019-09-13 02:17:13	10:17:13	male	2.0.10.147	39	Catch.bmp	1313	0		0	0	128626	0		0	0	NULL	NULL	NULL	Low	run1	1	List2	A_T.wav	A_T	1	1	0	1	128476	150	1	405	128881
Exp1	5	Exp1-5-5	59.937	1.0.0.159	1	left	-1492822019	2.0.10.242	2.0.10.242	09-13-2019	2019-09-13 02:17:13	10:17:13	male	2.0.10.147	40	Red_S_2.bmp	910	0		0	0	131095	0		0	0	NULL	NULL	NULL	Low	run1	1	List2	A_T.wav	AV_T	1	1	0	1	130945	150	1	360	131305
Exp1	5	Exp1-5-5	59.937	1.0.0.159	1	left	-1492822019	2.0.10.242	2.0.10.242	09-13-2019	2019-09-13 02:17:13	10:17:13	male	2.0.10.147	41	Catch.bmp	1477	0		0	0	133164	0		0	0	NULL	NULL	NULL	Low	run1	1	List2	A_T.wav	A_T	1	1	0	1	133014	150	1	412	133426
Exp1	5	Exp1-5-5	59.937	1.0.0.159	1	left	-1492822019	2.0.10.242	2.0.10.242	09-13-2019	2019-09-13 02:17:13	10:17:13	male	2.0.10.147	42	Catch.bmp	839	0		0	0	135800	0		0	0	NULL	NULL	NULL	Low	run1	1	List2	A_T.wav	A_T	1	1	0	1	135650	150	1	359	136009
Exp1	5	Exp1-5-5	59.937	1.0.0.159	1	left	-1492822019	2.0.10.242	2.0.10.242	09-13-2019	2019-09-13 02:17:13	10:17:13	male	2.0.10.147	43	Catch.bmp	1157	0		0	0	137802	0		0	0	NULL	NULL	NULL	Low	run1		List2	A_S.wav	A_S	0		0	1	137652	150		0	0
Exp1	5	Exp1-5-5	59.937	1.0.0.159	1	left	-1492822019	2.0.10.242	2.0.10.242	09-13-2019	2019-09-13 02:17:13	10:17:13	male	2.0.10.147	44	Catch.bmp	904	0		0	0	140171	0		0	0	NULL	NULL	NULL	Low	run1		List2	A_S.wav	A_S	0		1	1	140021	150		0	0
Exp1	5	Exp1-5-5	59.937	1.0.0.159	1	left	-1492822019	2.0.10.242	2.0.10.242	09-13-2019	2019-09-13 02:17:13	10:17:13	male	2.0.10.147	45	Red_S_2.bmp	1012	0		0	0	142290	0		0	0	NULL	NULL	NULL	Low	run1	1	List2	A_T.wav	AV_T	1	1	0	1	142140	150	1	406	142546
Exp1	5	Exp1-5-5	59.937	1.0.0.159	1	left	-1492822019	2.0.10.242	2.0.10.242	09-13-2019	2019-09-13 02:17:13	10:17:13	male	2.0.10.147	46	Catch.bmp	1028	0		0	0	144459	0		0	0	NULL	NULL	NULL	Low	run1	1	List2	A_T.wav	A_T	1	1	0	1	144309	150	1	572	144881
Exp1	5	Exp1-5-5	59.937	1.0.0.159	1	left	-1492822019	2.0.10.242	2.0.10.242	09-13-2019	2019-09-13 02:17:13	10:17:13	male	2.0.10.147	47	Red_S_2.bmp	964	0		0	0	146644	0		0	0	NULL	NULL	NULL	Low	run1	1	List2	Catch.wav	V_T	1	1	1	1	146494	150	1	515	147009
Exp1	5	Exp1-5-5	59.937	1.0.0.159	1	left	-1492822019	2.0.10.242	2.0.10.242	09-13-2019	2019-09-13 02:17:13	10:17:13	male	2.0.10.147	48	Red_C.bmp	935	0		0	0	148763	0		0	0	NULL	NULL	NULL	Low	run1	1	List2	A_T.wav	AV_T	1	1	1	1	148613	150	1	388	149001
Exp1	5	Exp1-5-5	59.937	1.0.0.159	1	left	-1492822019	2.0.10.242	2.0.10.242	09-13-2019	2019-09-13 02:17:13	10:17:13	male	2.0.10.147	49	Red_C_2.bmp	1053	0		0	0	150849	0		0	0	NULL	NULL	NULL	Low	run1	1	List2	A_T.wav	AV_T	1	1	0	1	150699	150	1	366	151065
Exp1	5	Exp1-5-5	59.937	1.0.0.159	1	left	-1492822019	2.0.10.242	2.0.10.242	09-13-2019	2019-09-13 02:17:13	10:17:13	male	2.0.10.147	50	Blue_C_2.bmp	1314	0		0	0	153051	0		0	0	NULL	NULL	NULL	Low	run1		List2	A_S.wav	AV_S	0		0	1	152901	150		0	0
Exp1	5	Exp1-5-5	59.937	1.0.0.159	1	left	-1492822019	2.0.10.242	2.0.10.242	09-13-2019	2019-09-13 02:17:13	10:17:13	male	2.0.10.147	51	Red_C.bmp	951	0		0	0	155587	0		0	0	NULL	NULL	NULL	Low	run1	1	List2	A_T.wav	AV_T	1	1	0	1	155437	150	1	364	155801
Exp1	5	Exp1-5-5	59.937	1.0.0.159	1	left	-1492822019	2.0.10.242	2.0.10.242	09-13-2019	2019-09-13 02:17:13	10:17:13	male	2.0.10.147	52	Red_C_2.bmp	1038	0		0	0	157689	0		0	0	NULL	NULL	NULL	Low	run1	1	List2	A_T.wav	AV_T	1	1	0	1	157539	150	1	397	157936
Exp1	5	Exp1-5-5	59.937	1.0.0.159	1	left	-1492822019	2.0.10.242	2.0.10.242	09-13-2019	2019-09-13 02:17:13	10:17:13	male	2.0.10.147	53	Catch.bmp	1368	0		0	0	159875	0		0	0	NULL	NULL	NULL	Low	run1	1	List2	A_T.wav	A_T	1	1	0	1	159725	150	1	427	160152
Exp1	5	Exp1-5-5	59.937	1.0.0.159	1	left	-1492822019	2.0.10.242	2.0.10.242	09-13-2019	2019-09-13 02:17:13	10:17:13	male	2.0.10.147	54	Catch.bmp	855	0		0	0	162394	0		0	0	NULL	NULL	NULL	Low	run1	1	List2	A_T.wav	A_T	1	1	0	1	162244	150	1	677	162921
Exp1	5	Exp1-5-5	59.937	1.0.0.159	1	left	-1492822019	2.0.10.242	2.0.10.242	09-13-2019	2019-09-13 02:17:13	10:17:13	male	2.0.10.147	55	Red_C.bmp	825	0		0	0	164396	0		0	0	NULL	NULL	NULL	Low	run1	1	List2	A_T.wav	AV_T	1	1	0	1	164246	150	1	346	164592
Exp1	5	Exp1-5-5	59.937	1.0.0.159	1	left	-1492822019	2.0.10.242	2.0.10.242	09-13-2019	2019-09-13 02:17:13	10:17:13	male	2.0.10.147	56	Catch.bmp	1299	0		0	1	166382	0		0	0	NULL	NULL	NULL	Low	run1	1	List2	A_T.wav	A_T	1	1	1	1	166231	151	1	401	166632
Exp1	5	Exp1-5-5	59.937	1.0.0.159	1	left	-1492822019	2.0.10.242	2.0.10.242	09-13-2019	2019-09-13 02:17:13	10:17:13	male	2.0.10.147	57	Catch.bmp	1087	0		0	0	168834	0		0	0	NULL	NULL	NULL	Low	run1		List2	A_S.wav	A_S	0		0	1	168684	150		0	0
Exp1	5	Exp1-5-5	59.937	1.0.0.159	1	left	-1492822019	2.0.10.242	2.0.10.242	09-13-2019	2019-09-13 02:17:13	10:17:13	male	2.0.10.147	58	Blue_S.bmp	1463	0		1	0	171136	0		0	0	NULL	NULL	NULL	Low	run1		List2	Catch.wav	V_S	0		1	1	170986	150		0	0
Exp1	5	Exp1-5-5	59.937	1.0.0.159	1	left	-1492822019	2.0.10.242	2.0.10.242	09-13-2019	2019-09-13 02:17:13	10:17:13	male	2.0.10.147	59	Red_S.bmp	1454	0		0	1	173823	0		0	0	NULL	NULL	NULL	Low	run1	1	List2	A_T.wav	AV_T	1	1	1	1	173672	151	1	344	174016
Exp1	5	Exp1-5-5	59.937	1.0.0.159	1	left	-1492822019	2.0.10.242	2.0.10.242	09-13-2019	2019-09-13 02:17:13	10:17:13	male	2.0.10.147	60	Catch.bmp	1087	0		0	0	176425	0		0	0	NULL	NULL	NULL	Low	run1	1	List2	A_T.wav	A_T	1	1	0	1	176275	150	1	549	176824
Exp1	5	Exp1-5-5	59.937	1.0.0.159	1	left	-1492822019	2.0.10.242	2.0.10.242	09-13-2019	2019-09-13 02:17:13	10:17:13	male	2.0.10.147	61	Red_S.bmp	801	0		0	0	178661	0		0	0	NULL	NULL	NULL	Low	run1	1	List2	A_T.wav	AV_T	1	1	0	1	178511	150	1	385	178896
Exp1	5	Exp1-5-5	59.937	1.0.0.159	1	left	-1492822019	2.0.10.242	2.0.10.242	09-13-2019	2019-09-13 02:17:13	10:17:13	male	2.0.10.147	62	Red_C_2.bmp	1411	0		0	0	180613	0		0	0	NULL	NULL	NULL	Low	run1	1	List2	A_T.wav	AV_T	1	1	0	1	180463	150	1	385	180848
Exp1	5	Exp1-5-5	59.937	1.0.0.159	1	left	-1492822019	2.0.10.242	2.0.10.242	09-13-2019	2019-09-13 02:17:13	10:17:13	male	2.0.10.147	63	Red_C_2.bmp	1355	0		0	0	183182	0		0	0	NULL	NULL	NULL	Low	run1	1	List2	Catch.wav	V_T	1	1	1	1	183032	150	1	344	183376
Exp1	5	Exp1-5-5	59.937	1.0.0.159	1	left	-1492822019	2.0.10.242	2.0.10.242	09-13-2019	2019-09-13 02:17:13	10:17:13	male	2.0.10.147	64	Red_C.bmp	1010	0		0	0	185685	0		0	0	NULL	NULL	NULL	Low	run1	1	List2	Catch.wav	V_T	1	1	0	1	185535	150	1	321	185856
Exp1	5	Exp1-5-5	59.937	1.0.0.159	1	left	-1492822019	2.0.10.242	2.0.10.242	09-13-2019	2019-09-13 02:17:13	10:17:13	male	2.0.10.147	65	Red_S_2.bmp	1489	0		0	0	187854	0		0	0	NULL	NULL	NULL	Low	run1	1	List2	A_T.wav	AV_T	1	1	0	1	187704	150	1	312	188016
Exp1	5	Exp1-5-5	59.937	1.0.0.159	1	left	-1492822019	2.0.10.242	2.0.10.242	09-13-2019	2019-09-13 02:17:13	10:17:13	male	2.0.10.147	66	Blue_C_2.bmp	1417	0		0	0	190490	0		0	0	NULL	NULL	NULL	Low	run1		List2	A_S.wav	AV_S	0		0	1	190340	150		0	0
Exp1	5	Exp1-5-5	59.937	1.0.0.159	1	left	-1492822019	2.0.10.242	2.0.10.242	09-13-2019	2019-09-13 02:17:13	10:17:13	male	2.0.10.147	67	Blue_C.bmp	992	0		0	0	193126	0		0	0	NULL	NULL	NULL	Low	run1		List2	A_S.wav	AV_S	0		0	1	192976	150		0	0
Exp1	5	Exp1-5-5	59.937	1.0.0.159	1	left	-1492822019	2.0.10.242	2.0.10.242	09-13-2019	2019-09-13 02:17:13	10:17:13	male	2.0.10.147	68	Blue_C_2.bmp	950	0		0	0	195328	0		0	0	NULL	NULL	NULL	Low	run1		List2	Catch.wav	V_S	0		1	1	195178	150		0	0
Exp1	5	Exp1-5-5	59.937	1.0.0.159	1	left	-1492822019	2.0.10.242	2.0.10.242	09-13-2019	2019-09-13 02:17:13	10:17:13	male	2.0.10.147	69	Red_C_2.bmp	986	0		0	0	197497	0		0	0	NULL	NULL	NULL	Low	run1	1	List2	Catch.wav	V_T	1	1	0	1	197347	150	1	436	197783
Exp1	5	Exp1-5-5	59.937	1.0.0.159	1	left	-1492822019	2.0.10.242	2.0.10.242	09-13-2019	2019-09-13 02:17:13	10:17:13	male	2.0.10.147	70	Red_C.bmp	1155	0		0	1	199633	0		0	0	NULL	NULL	NULL	Low	run1	1	List2	Catch.wav	V_T	1	1	1	1	199482	151	1	398	199880
Exp1	5	Exp1-5-5	59.937	1.0.0.159	1	left	-1492822019	2.0.10.242	2.0.10.242	09-13-2019	2019-09-13 02:17:13	10:17:13	male	2.0.10.147	71	Red_C_2.bmp	1427	0		0	0	201935	0		0	0	NULL	NULL	NULL	Low	run1	1	List2	Catch.wav	V_T	1	1	0	1	201785	150	1	350	202135
Exp1	5	Exp1-5-5	59.937	1.0.0.159	1	left	-1492822019	2.0.10.242	2.0.10.242	09-13-2019	2019-09-13 02:17:13	10:17:13	male	2.0.10.147	72	Red_S.bmp	815	0		0	0	204521	0		0	0	NULL	NULL	NULL	Low	run1	1	List2	A_T.wav	AV_T	1	1	1	1	204371	150	1	364	204735
Exp1	5	Exp1-5-5	59.937	1.0.0.159	1	left	-1492822019	2.0.10.242	2.0.10.242	09-13-2019	2019-09-13 02:17:13	10:17:13	male	2.0.10.147	73	Catch.bmp	1459	0		0	1	206490	0		0	0	NULL	NULL	NULL	Low	run1	1	List2	A_T.wav	A_T	1	1	1	0	206339	151	1	636	206975
Exp1	5	Exp1-5-5	59.937	1.0.0.159	1	left	-1492822019	2.0.10.242	2.0.10.242	09-13-2019	2019-09-13 02:17:13	10:17:13	male	2.0.10.147	74	Catch.bmp	836	0		0	0	209109	0		0	0	NULL	NULL	NULL	Low	run1		List2	A_S.wav	A_S	0		0	1	208959	150		0	0
Exp1	5	Exp1-5-5	59.937	1.0.0.159	1	left	-1492822019	2.0.10.242	2.0.10.242	09-13-2019	2019-09-13 02:17:13	10:17:13	male	2.0.10.147	75	Red_S.bmp	1504	0		0	0	211161	0		0	0	NULL	NULL	NULL	Low	run1	1	List2	A_T.wav	AV_T	1	1	0	1	211011	150	1	428	211439
Exp1	5	Exp1-5-5	59.937	1.0.0.159	1	left	-1492822019	2.0.10.242	2.0.10.242	09-13-2019	2019-09-13 02:17:13	10:17:13	male	2.0.10.147	76	Catch.bmp	1025	0		0	0	213814	0		0	0	NULL	NULL	NULL	Low	run1	1	List2	A_T.wav	A_T	1	1	0	1	213664	150	1	687	214351
Exp1	5	Exp1-5-5	59.937	1.0.0.159	1	left	-1492822019	2.0.10.242	2.0.10.242	09-13-2019	2019-09-13 02:17:13	10:17:13	male	2.0.10.147	77	Red_S_2.bmp	825	0		0	1	216000	0		0	0	NULL	NULL	NULL	Low	run1	1	List2	Catch.wav	V_T	1	1	1	1	215849	151	1	399	216248
Exp1	5	Exp1-5-5	59.937	1.0.0.159	1	left	-1492822019	2.0.10.242	2.0.10.242	09-13-2019	2019-09-13 02:17:13	10:17:13	male	2.0.10.147	78	Catch.bmp	867	0		0	0	217985	0		0	0	NULL	NULL	NULL	Low	run1	1	List2	A_T.wav	A_T	1	1	1	1	217835	150	1	596	218431
Exp1	5	Exp1-5-5	59.937	1.0.0.159	1	left	-1492822019	2.0.10.242	2.0.10.242	09-13-2019	2019-09-13 02:17:13	10:17:13	male	2.0.10.147	79	Red_S.bmp	1257	0		0	0	220004	0		0	0	NULL	NULL	NULL	Low	run1	1	List2	Catch.wav	V_T	1	1	0	2	219854	150	1	457	220311
Exp1	5	Exp1-5-5	59.937	1.0.0.159	1	left	-1492822019	2.0.10.242	2.0.10.242	09-13-2019	2019-09-13 02:17:13	10:17:13	male	2.0.10.147	80	Blue_S.bmp	1515	0		0	0	222423	0		0	0	NULL	NULL	NULL	Low	run1		List2	A_S.wav	AV_S	0		0	1	222273	150		0	0
Exp1	5	Exp1-5-5	59.937	1.0.0.159	1	left	-1492822019	2.0.10.242	2.0.10.242	09-13-2019	2019-09-13 02:17:13	10:17:13	male	2.0.10.147	81	Red_S_2.bmp	1442	0		0	0	225159	0		0	0	NULL	NULL	NULL	Low	run1	1	List2	Catch.wav	V_T	1	1	0	1	225009	150	1	406	225415
Exp1	5	Exp1-5-5	59.937	1.0.0.159	1	left	-1492822019	2.0.10.242	2.0.10.242	09-13-2019	2019-09-13 02:17:13	10:17:13	male	2.0.10.147	82	Red_S_2.bmp	838	0		0	0	227762	0		0	0	NULL	NULL	NULL	Low	run1	1	List2	Catch.wav	V_T	1	1	0	1	227612	150	1	362	227974
Exp1	5	Exp1-5-5	59.937	1.0.0.159	1	left	-1492822019	2.0.10.242	2.0.10.242	09-13-2019	2019-09-13 02:17:13	10:17:13	male	2.0.10.147	83	Red_C_2.bmp	1205	0		0	0	229747	0		0	0	NULL	NULL	NULL	Low	run1	1	List2	A_T.wav	AV_T	1	1	1	1	229597	150	1	337	229934
Exp1	5	Exp1-5-5	59.937	1.0.0.159	1	left	-1492822019	2.0.10.242	2.0.10.242	09-13-2019	2019-09-13 02:17:13	10:17:13	male	2.0.10.147	84	Red_C_2.bmp	991	0		0	1	232100	0		0	0	NULL	NULL	NULL	Low	run1	1	List2	A_T.wav	AV_T	1	1	0	1	231949	151	1	337	232286
Exp1	5	Exp1-5-5	59.937	1.0.0.159	1	left	-1492822019	2.0.10.242	2.0.10.242	09-13-2019	2019-09-13 02:17:13	10:17:13	male	2.0.10.147	85	Catch.bmp	886	0		0	0	234252	0		0	0	NULL	NULL	NULL	Low	run1	1	List2	A_T.wav	A_T	1	1	0	1	234102	150	1	504	234606
Exp1	5	Exp1-5-5	59.937	1.0.0.159	1	left	-1492822019	2.0.10.242	2.0.10.242	09-13-2019	2019-09-13 02:17:13	10:17:13	male	2.0.10.147	86	Blue_C_2.bmp	891	0		0	0	236287	0		0	0	NULL	NULL	NULL	Low	run1		List2	Catch.wav	V_S	0		1	1	236137	150		0	0
Exp1	5	Exp1-5-5	59.937	1.0.0.159	1	left	-1492822019	2.0.10.242	2.0.10.242	09-13-2019	2019-09-13 02:17:13	10:17:13	male	2.0.10.147	87	Catch.bmp	840	0		0	0	238389	0		0	0	NULL	NULL	NULL	Low	run1	1	List2	A_T.wav	A_T	1	1	1	1	238239	150	1	375	238614
Exp1	5	Exp1-5-5	59.937	1.0.0.159	1	left	-1492822019	2.0.10.242	2.0.10.242	09-13-2019	2019-09-13 02:17:13	10:17:13	male	2.0.10.147	88	Blue_S_2.bmp	1313	0		0	0	240391	0		0	0	NULL	NULL	NULL	Low	run1		List2	Catch.wav	V_S	0		1	1	240241	150		0	0
Exp1	5	Exp1-5-5	59.937	1.0.0.159	1	left	-1492822019	2.0.10.242	2.0.10.242	09-13-2019	2019-09-13 02:17:13	10:17:13	male	2.0.10.147	89	Catch.bmp	1329	0		0	0	242927	0		0	0	NULL	NULL	NULL	Low	run1		List2	A_S.wav	A_S	0		1	1	242777	150		0	0
Exp1	5	Exp1-5-5	59.937	1.0.0.159	1	left	-1492822019	2.0.10.242	2.0.10.242	09-13-2019	2019-09-13 02:17:13	10:17:13	male	2.0.10.147	90	Blue_C.bmp	1591	0		0	0	245463	0		0	0	NULL	NULL	NULL	Low	Run1		List2	Catch.wav	V_S	0		1	1	245313	150		0	0
Exp1	5	Exp1-5-5	59.937	1.0.0.159	1	left	-1492822019	2.0.10.242	2.0.10.242	09-13-2019	2019-09-13 02:17:13	10:17:13	male	2.0.10.147	91	Red_S.bmp	813	0		0	0	248283	0		0	0	NULL	NULL	NULL	Low	run1	1	List2	Catch.wav	V_T	1	1	0	1	248133	150	1	353	248486
Exp1	5	Exp1-5-5	59.937	1.0.0.159	1	left	-1492822019	2.0.10.242	2.0.10.242	09-13-2019	2019-09-13 02:17:13	10:17:13	male	2.0.10.147	92	Catch.bmp	818	0		0	1	250252	0		0	0	NULL	NULL	NULL	Low	run1	1	List2	A_T.wav	A_T	1	1	1	1	250101	151	1	577	250678
Exp1	5	Exp1-5-5	59.937	1.0.0.159	1	left	-1492822019	2.0.10.242	2.0.10.242	09-13-2019	2019-09-13 02:17:13	10:17:13	male	2.0.10.147	93	Catch.bmp	1460	0		0	0	252220	0		0	0	NULL	NULL	NULL	Low	run1		List2	A_S.wav	A_S	0		0	1	252070	150		0	0
Exp1	5	Exp1-5-5	59.937	1.0.0.159	1	left	-1492822019	2.0.10.242	2.0.10.242	09-13-2019	2019-09-13 02:17:13	10:17:13	male	2.0.10.147	94	Red_S_2.bmp	1139	0		0	0	254890	0		0	0	NULL	NULL	NULL	Low	run1	1	List2	Catch.wav	V_T	1	1	0	1	254740	150	1	626	255366
Exp1	5	Exp1-5-5	59.937	1.0.0.159	1	left	-1492822019	2.0.10.242	2.0.10.242	09-13-2019	2019-09-13 02:17:13	10:17:13	male	2.0.10.147	95	Red_C.bmp	1411	0		0	0	257192	0		0	0	NULL	NULL	NULL	Low	run1	1	List2	Catch.wav	V_T	1	1	0	1	257042	150	1	484	257526
Exp1	5	Exp1-5-5	59.937	1.0.0.159	1	left	-1492822019	2.0.10.242	2.0.10.242	09-13-2019	2019-09-13 02:17:13	10:17:13	male	2.0.10.147	96	Red_C_2.bmp	1529	0		1	0	259761	0		0	0	NULL	NULL	NULL	Low	run1	1	List2	A_T.wav	AV_T	1	1	1	1	259611	150	1	315	259926
Exp1	5	Exp1-5-5	59.937	1.0.0.159	1	left	-1492822019	2.0.10.242	2.0.10.242	09-13-2019	2019-09-13 02:17:13	10:17:13	male	2.0.10.147	97	Red_C.bmp	1413	0		0	1	262448	0		0	0	NULL	NULL	NULL	Low	run1	1	List2	A_T.wav	AV_T	1	1	1	1	262297	151	1	308	262605
Exp1	5	Exp1-5-5	59.937	1.0.0.159	1	left	-1492822019	2.0.10.242	2.0.10.242	09-13-2019	2019-09-13 02:17:13	10:17:13	male	2.0.10.147	98	Catch.bmp	1293	0		0	0	265017	0		0	0	NULL	NULL	NULL	Low	run1	1	List2	A_T.wav	A_T	1	1	0	1	264867	150	1	466	265333
Exp1	5	Exp1-5-5	59.937	1.0.0.159	1	left	-1492822019	2.0.10.242	2.0.10.242	09-13-2019	2019-09-13 02:17:13	10:17:13	male	2.0.10.147	99	Red_S.bmp	1362	0		0	0	267469	0		0	0	NULL	NULL	NULL	Low	run1	1	List2	A_T.wav	AV_T	1	1	0	1	267319	150	1	343	267662
Exp1	5	Exp1-5-5	59.937	1.0.0.159	1	left	-1492822019	2.0.10.242	2.0.10.242	09-13-2019	2019-09-13 02:17:13	10:17:13	male	2.0.10.147	100	Red_C.bmp	1491	0		0	0	269989	0		0	0	NULL	NULL	NULL	Low	run1	1	List2	Catch.wav	V_T	1	1	0	2	269839	150	1	326	270165
Exp1	5	Exp1-5-5	59.937	1.0.0.159	1	left	-1492822019	2.0.10.242	2.0.10.242	09-13-2019	2019-09-13 02:17:13	10:17:13	male	2.0.10.147	101	Catch.bmp	999	0		1	0	272641	0		0	0	NULL	NULL	NULL	Low	run1	1	List2	A_T.wav	A_T	1	1	1	1	272491	150	1	691	273182
Exp1	5	Exp1-5-5	59.937	1.0.0.159	1	left	-1492822019	2.0.10.242	2.0.10.242	09-13-2019	2019-09-13 02:17:13	10:17:13	male	2.0.10.147	102	Red_C.bmp	1549	0		0	1	274794	0		0	0	NULL	NULL	NULL	Low	run1	1	List2	A_T.wav	AV_T	1	1	1	1	274643	151	1	306	274949
Exp1	5	Exp1-5-5	59.937	1.0.0.159	1	left	-1492822019	2.0.10.242	2.0.10.242	09-13-2019	2019-09-13 02:17:13	10:17:13	male	2.0.10.147	103	Catch.bmp	1364	0		1	0	277496	0		0	0	NULL	NULL	NULL	Low	run1	1	List2	A_T.wav	A_T	1	1	0	1	277346	150	1	315	277661
Exp1	5	Exp1-5-5	59.937	1.0.0.159	1	left	-1492822019	2.0.10.242	2.0.10.242	09-13-2019	2019-09-13 02:17:13	10:17:13	male	2.0.10.147	104	Catch.bmp	879	0		0	0	280016	0		0	0	NULL	NULL	NULL	Low	run1	1	List2	A_T.wav	A_T	1	1	0	1	279866	150	1	259	280125
Exp1	5	Exp1-5-5	59.937	1.0.0.159	1	left	-1492822019	2.0.10.242	2.0.10.242	09-13-2019	2019-09-13 02:17:13	10:17:13	male	2.0.10.147	105	Catch.bmp	1107	0		0	0	282051	0		0	0	NULL	NULL	NULL	Low	run1		List2	A_S.wav	A_S	0		0	1	281901	150		0	0
Exp1	5	Exp1-5-5	59.937	1.0.0.159	1	left	-1492822019	2.0.10.242	2.0.10.242	09-13-2019	2019-09-13 02:17:13	10:17:13	male	2.0.10.147	106	Red_C_2.bmp	1122	0		0	0	284370	0		0	0	NULL	NULL	NULL	Low	run1	1	List2	A_T.wav	AV_T	1	1	0	1	284220	150	1	305	284525
Exp1	5	Exp1-5-5	59.937	1.0.0.159	1	left	-1492822019	2.0.10.242	2.0.10.242	09-13-2019	2019-09-13 02:17:13	10:17:13	male	2.0.10.147	107	Red_C_2.bmp	1180	0		0	0	286639	0		0	0	NULL	NULL	NULL	Low	run1	1	List2	Catch.wav	V_T	1	1	1	1	286489	150	1	268	286757
Exp1	5	Exp1-5-5	59.937	1.0.0.159	1	left	-1492822019	2.0.10.242	2.0.10.242	09-13-2019	2019-09-13 02:17:13	10:17:13	male	2.0.10.147	108	Red_C_2.bmp	1435	0		0	0	288975	0		0	0	NULL	NULL	NULL	Low	run1	1	List2	Catch.wav	V_T	1	1	0	1	288825	150	1	316	289141
Exp1	5	Exp1-5-5	59.937	1.0.0.159	1	left	-1492822019	2.0.10.242	2.0.10.242	09-13-2019	2019-09-13 02:17:13	10:17:13	male	2.0.10.147	109	Red_C.bmp	1218	0		0	0	291561	0		0	0	NULL	NULL	NULL	Low	run1	1	List2	Catch.wav	V_T	1	1	0	1	291411	150	1	306	291717
Exp1	5	Exp1-5-5	59.937	1.0.0.159	1	left	-1492822019	2.0.10.242	2.0.10.242	09-13-2019	2019-09-13 02:17:13	10:17:13	male	2.0.10.147	110	Red_C_2.bmp	1310	0		0	0	293930	0		0	0	NULL	NULL	NULL	Low	run1	1	List2	A_T.wav	AV_T	1	1	1	1	293780	150	1	313	294093
Exp1	5	Exp1-5-5	59.937	1.0.0.159	1	left	-1492822019	2.0.10.242	2.0.10.242	09-13-2019	2019-09-13 02:17:13	10:17:13	male	2.0.10.147	111	Catch.bmp	1389	0		0	0	296399	0		0	0	NULL	NULL	NULL	Low	run1	1	List2	A_T.wav	A_T	1	1	0	1	296249	150	1	1027	297276
Exp1	5	Exp1-5-5	59.937	1.0.0.159	1	left	-1492822019	2.0.10.242	2.0.10.242	09-13-2019	2019-09-13 02:17:13	10:17:13	male	2.0.10.147	112	Red_S.bmp	1165	0		0	0	298935	0		0	0	NULL	NULL	NULL	Low	run1	1	List2	A_T.wav	AV_T	1	1	0	1	298785	150	1	355	299140
Exp1	5	Exp1-5-5	59.937	1.0.0.159	1	left	-1492822019	2.0.10.242	2.0.10.242	09-13-2019	2019-09-13 02:17:13	10:17:13	male	2.0.10.147	113	Catch.bmp	832	0		0	0	301254	0		0	0	NULL	NULL	NULL	Low	run1	1	List2	A_T.wav	A_T	1	1	0	1	301104	150	1	317	301421
Exp1	5	Exp1-5-5	59.937	1.0.0.159	1	left	-1492822019	2.0.10.242	2.0.10.242	09-13-2019	2019-09-13 02:17:13	10:17:13	male	2.0.10.147	114	Red_C_2.bmp	1094	0		0	0	303240	0		0	0	NULL	NULL	NULL	Low	run1	1	List2	Catch.wav	V_T	1	1	0	1	303090	150	1	426	303516
Exp1	5	Exp1-5-5	59.937	1.0.0.159	1	left	-1492822019	2.0.10.242	2.0.10.242	09-13-2019	2019-09-13 02:17:13	10:17:13	male	2.0.10.147	115	Red_S.bmp	902	0		0	0	305492	0		0	0	NULL	NULL	NULL	Low	run1	1	List2	Catch.wav	V_T	1	1	0	1	305342	150	1	310	305652
Exp1	5	Exp1-5-5	59.937	1.0.0.159	1	left	-1492822019	2.0.10.242	2.0.10.242	09-13-2019	2019-09-13 02:17:13	10:17:13	male	2.0.10.147	116	Catch.bmp	1588	0		0	0	307544	0		0	0	NULL	NULL	NULL	Low	run1	1	List2	A_T.wav	A_T	1	1	1	1	307394	150	1	275	307669
Exp1	5	Exp1-5-5	59.937	1.0.0.159	1	left	-1492822019	2.0.10.242	2.0.10.242	09-13-2019	2019-09-13 02:17:13	10:17:13	male	2.0.10.147	117	Red_S.bmp	1100	0		0	0	310280	0		0	0	NULL	NULL	NULL	Low	run1	1	List2	A_T.wav	AV_T	1	1	0	1	310130	150	1	298	310428
Exp1	5	Exp1-5-5	59.937	1.0.0.159	1	left	-1492822019	2.0.10.242	2.0.10.242	09-13-2019	2019-09-13 02:17:13	10:17:13	male	2.0.10.147	118	Red_S.bmp	1247	0		0	0	312533	0		0	0	NULL	NULL	NULL	Low	run1	1	List2	Catch.wav	V_T	1	1	0	1	312383	150	1	294	312677
Exp1	5	Exp1-5-5	59.937	1.0.0.159	1	left	-1492822019	2.0.10.242	2.0.10.242	09-13-2019	2019-09-13 02:17:13	10:17:13	male	2.0.10.147	119	Red_S_2.bmp	1509	0		0	0	314935	0		0	0	NULL	NULL	NULL	Low	run1	1	List2	Catch.wav	V_T	1	1	0	1	314785	150	1	259	315044
Exp1	5	Exp1-5-5	59.937	1.0.0.159	1	left	-1492822019	2.0.10.242	2.0.10.242	09-13-2019	2019-09-13 02:17:13	10:17:13	male	2.0.10.147	120	Catch.bmp	1447	0		0	1	317605	0		0	0	NULL	NULL	NULL	Low	run1	1	List2	A_T.wav	A_T	1	1	1	1	317454	151	1	358	317812
Exp1	5	Exp1-5-5	59.937	1.0.0.159	1	left	-1492822019	2.0.10.242	2.0.10.242	09-13-2019	2019-09-13 02:17:13	10:17:13	male	2.0.10.147	121	Red_C.bmp	1514	0		0	0	320207	0		0	0	NULL	NULL	NULL	Low	run1	1	List2	A_T.wav	AV_T	1	1	0	1	320057	150	1	268	320325
Exp1	5	Exp1-5-5	59.937	1.0.0.159	1	left	-1492822019	2.0.10.242	2.0.10.242	09-13-2019	2019-09-13 02:17:13	10:17:13	male	2.0.10.147	122	Red_C.bmp	1046	0		0	0	322877	0		0	0	NULL	NULL	NULL	Low	run1	1	List2	Catch.wav	V_T	1	1	0	1	322727	150	1	269	322996
Exp1	5	Exp1-5-5	59.937	1.0.0.159	1	left	-1492822019	2.0.10.242	2.0.10.242	09-13-2019	2019-09-13 02:17:13	10:17:13	male	2.0.10.147	123	Catch.bmp	833	0		0	0	325079	0		0	0	NULL	NULL	NULL	Low	run1		List2	A_S.wav	A_S	0		0	1	324929	150		0	0
Exp1	5	Exp1-5-5	59.937	1.0.0.159	1	left	-1492822019	2.0.10.242	2.0.10.242	09-13-2019	2019-09-13 02:17:13	10:17:13	male	2.0.10.147	124	Blue_S_2.bmp	1202	0		0	0	327131	0		0	0	NULL	NULL	NULL	Low	run1		List2	A_S.wav	AV_S	0		0	1	326981	150		0	0
Exp1	5	Exp1-5-5	59.937	1.0.0.159	1	left	-1492822019	2.0.10.242	2.0.10.242	09-13-2019	2019-09-13 02:17:13	10:17:13	male	2.0.10.147	125	Blue_S.bmp	1330	0		0	0	329550	0		0	0	NULL	NULL	NULL	Low	run1		List2	A_S.wav	AV_S	0		0	1	329400	150		0	0
Exp1	5	Exp1-5-5	59.937	1.0.0.159	1	left	-1492822019	2.0.10.242	2.0.10.242	09-13-2019	2019-09-13 02:17:13	10:17:13	male	2.0.10.147	126	Red_C.bmp	1307	0		0	0	332103	0		0	0	NULL	NULL	NULL	Low	run1	1	List2	A_T.wav	AV_T	1	1	0	1	331953	150	1	275	332228
Exp1	5	Exp1-5-5	59.937	1.0.0.159	1	left	-1492822019	2.0.10.242	2.0.10.242	09-13-2019	2019-09-13 02:17:13	10:17:13	male	2.0.10.147	127	Catch.bmp	950	0		0	0	334572	0		0	0	NULL	NULL	NULL	Low	run1	1	List2	A_T.wav	A_T	1	1	0	1	334422	150	1	414	334836
Exp1	5	Exp1-5-5	59.937	1.0.0.159	1	left	-1492822019	2.0.10.242	2.0.10.242	09-13-2019	2019-09-13 02:17:13	10:17:13	male	2.0.10.147	128	Red_C.bmp	1010	0		0	0	336674	0		0	0	NULL	NULL	NULL	Low	run1	1	List2	A_T.wav	AV_T	1	1	0	1	336524	150	1	271	336795
Exp1	5	Exp1-5-5	59.937	1.0.0.159	1	left	-1492822019	2.0.10.242	2.0.10.242	09-13-2019	2019-09-13 02:17:13	10:17:13	male	2.0.10.147	129	Red_C_2.bmp	965	0		0	0	338843	0		0	0	NULL	NULL	NULL	Low	run1	1	List2	Catch.wav	V_T	1	1	1	1	338693	150	1	415	339108
Exp1	5	Exp1-5-5	59.937	1.0.0.159	1	left	-1492822019	2.0.10.242	2.0.10.242	09-13-2019	2019-09-13 02:17:13	10:17:13	male	2.0.10.147	130	Catch.bmp	903	0		0	0	340962	0		0	0	NULL	NULL	NULL	Low	run1	1	List2	A_T.wav	A_T	1	1	1	1	340812	150	1	560	341372
Exp1	5	Exp1-5-5	59.937	1.0.0.159	1	left	-1492822019	2.0.10.242	2.0.10.242	09-13-2019	2019-09-13 02:17:13	10:17:13	male	2.0.10.147	131	Red_C_2.bmp	1271	0		0	0	343014	0		0	0	NULL	NULL	NULL	Low	run1	1	List2	Catch.wav	V_T	1	1	1	1	342864	150	1	299	343163
Exp1	5	Exp1-5-5	59.937	1.0.0.159	1	left	-1492822019	2.0.10.242	2.0.10.242	09-13-2019	2019-09-13 02:17:13	10:17:13	male	2.0.10.147	132	Red_C_2.bmp	1165	0		0	0	345433	0		0	0	NULL	NULL	NULL	Low	run1	1	List2	Catch.wav	V_T	1	1	0	1	345283	150	1	272	345555
Exp1	5	Exp1-5-5	59.937	1.0.0.159	1	left	-1492822019	2.0.10.242	2.0.10.242	09-13-2019	2019-09-13 02:17:13	10:17:13	male	2.0.10.147	133	Catch.bmp	1452	0		1	0	347752	0		0	0	NULL	NULL	NULL	Low	run1	1	List2	A_T.wav	A_T	1	1	1	1	347602	150	1	369	347971
Exp1	5	Exp1-5-5	59.937	1.0.0.159	1	left	-1492822019	2.0.10.242	2.0.10.242	09-13-2019	2019-09-13 02:17:13	10:17:13	male	2.0.10.147	134	Red_C.bmp	1474	0		0	0	350355	0		0	0	NULL	NULL	NULL	Low	run1	1	List2	Catch.wav	V_T	1	1	1	1	350205	150	1	270	350475
Exp1	5	Exp1-5-5	59.937	1.0.0.159	1	left	-1492822019	2.0.10.242	2.0.10.242	09-13-2019	2019-09-13 02:17:13	10:17:13	male	2.0.10.147	135	Red_C.bmp	1489	0		0	0	352991	0		0	0	NULL	NULL	NULL	Low	run1	1	List2	Catch.wav	V_T	1	1	0	1	352841	150	1	266	353107
Exp1	5	Exp1-5-5	59.937	1.0.0.159	1	left	-1492822019	2.0.10.242	2.0.10.242	09-13-2019	2019-09-13 02:17:13	10:17:13	male	2.0.10.147	136	Red_C.bmp	1215	0		0	0	355627	0		0	0	NULL	NULL	NULL	Low	run1	1	List2	Catch.wav	V_T	1	1	0	1	355477	150	1	263	355740
Exp1	5	Exp1-5-5	59.937	1.0.0.159	1	left	-1492822019	2.0.10.242	2.0.10.242	09-13-2019	2019-09-13 02:17:13	10:17:13	male	2.0.10.147	137	Red_S_2.bmp	858	0		0	0	357996	0		0	0	NULL	NULL	NULL	Low	run1	1	List2	Catch.wav	V_T	1	1	0	1	357846	150	1	253	358099
Exp1	5	Exp1-5-5	59.937	1.0.0.159	1	left	-1492822019	2.0.10.242	2.0.10.242	09-13-2019	2019-09-13 02:17:13	10:17:13	male	2.0.10.147	138	Red_S.bmp	1311	0		0	0	360015	0		0	0	NULL	NULL	NULL	Low	run1	1	List2	A_T.wav	AV_T	1	1	1	1	359865	150	1	242	360107
Exp1	5	Exp1-5-5	59.937	1.0.0.159	1	left	-1492822019	2.0.10.242	2.0.10.242	09-13-2019	2019-09-13 02:17:13	10:17:13	male	2.0.10.147	139	Red_S_2.bmp	857	0		0	0	362484	0		0	0	NULL	NULL	NULL	Low	run1	1	List2	Catch.wav	V_T	1	1	1	1	362334	150	1	309	362643
Exp1	5	Exp1-5-5	59.937	1.0.0.159	1	left	-1492822019	2.0.10.242	2.0.10.242	09-13-2019	2019-09-13 02:17:13	10:17:13	male	2.0.10.147	140	Red_S_2.bmp	1489	0		0	0	364503	0		0	0	NULL	NULL	NULL	Low	run1	1	List2	Catch.wav	V_T	1	1	0	1	364353	150	1	290	364643
Exp1	5	Exp1-5-5	59.937	1.0.0.159	1	left	-1492822019	2.0.10.242	2.0.10.242	09-13-2019	2019-09-13 02:17:13	10:17:13	male	2.0.10.147	141	Blue_S_2.bmp	1065	0		0	0	367139	1068		0	0	NULL	NULL	NULL	Low	run1		List2	A_S.wav	AV_S	0		1	1	366989	150	1	245	367234
Exp1	5	Exp1-5-5	59.937	1.0.0.159	1	left	-1492822019	2.0.10.242	2.0.10.242	09-13-2019	2019-09-13 02:17:13	10:17:13	male	2.0.10.147	142	Red_S_2.bmp	1474	0		0	0	387343	0		0	0	NULL	NULL	NULL	Low	run1	1	List2	A_T.wav	AV_T	1	1	0	1	387193	150	1	833	388026
Exp1	5	Exp1-5-5	59.937	1.0.0.159	1	left	-1492822019	2.0.10.242	2.0.10.242	09-13-2019	2019-09-13 02:17:13	10:17:13	male	2.0.10.147	143	Red_S_2.bmp	1280	0		1	0	389979	0		0	0	NULL	NULL	NULL	Low	run1	1	List2	A_T.wav	AV_T	1	1	1	1	389829	150	1	358	390187
Exp1	5	Exp1-5-5	59.937	1.0.0.159	1	left	-1492822019	2.0.10.242	2.0.10.242	09-13-2019	2019-09-13 02:17:13	10:17:13	male	2.0.10.147	144	Catch.bmp	1299	0		0	0	392415	0		0	0	NULL	NULL	NULL	Low	run1	1	List2	A_T.wav	A_T	1	1	1	1	392265	150	1	497	392762
Exp1	5	Exp1-5-5	59.937	1.0.0.159	1	left	-1492822019	2.0.10.242	2.0.10.242	09-13-2019	2019-09-13 02:17:13	10:17:13	male	2.0.10.147	145	Red_S_2.bmp	838	0		0	0	394868	0		0	0	NULL	NULL	NULL	Low	run1	1	List2	A_T.wav	AV_T	1	1	0	1	394718	150	1	276	394994
Exp1	5	Exp1-5-5	59.937	1.0.0.159	1	left	-1492822019	2.0.10.242	2.0.10.242	09-13-2019	2019-09-13 02:17:13	10:17:13	male	2.0.10.147	146	Red_S_2.bmp	1205	0		0	0	396853	0		0	0	NULL	NULL	NULL	Low	run1	1	List2	A_T.wav	AV_T	1	1	0	1	396703	150	1	267	396970
Exp1	5	Exp1-5-5	59.937	1.0.0.159	1	left	-1492822019	2.0.10.242	2.0.10.242	09-13-2019	2019-09-13 02:17:13	10:17:13	male	2.0.10.147	147	Red_S.bmp	1164	0		0	0	399206	0		0	0	NULL	NULL	NULL	Low	run1	1	List2	A_T.wav	AV_T	1	1	0	2	399056	150	1	266	399322
Exp1	5	Exp1-5-5	59.937	1.0.0.159	1	left	-1492822019	2.0.10.242	2.0.10.242	09-13-2019	2019-09-13 02:17:13	10:17:13	male	2.0.10.147	148	Blue_C.bmp	1580	0		0	0	401525	0		0	0	NULL	NULL	NULL	Low	Run1		List2	Catch.wav	V_S	0		0	1	401375	150	1	250	401625
Exp1	5	Exp1-5-5	59.937	1.0.0.159	1	left	-1492822019	2.0.10.242	2.0.10.242	09-13-2019	2019-09-13 02:17:13	10:17:13	male	2.0.10.147	149	Red_S.bmp	1043	0		0	0	404261	0		0	0	NULL	NULL	NULL	Low	run1	1	List2	A_T.wav	AV_T	1	1	1	1	404111	150	1	370	404481
Exp1	5	Exp1-5-5	59.937	1.0.0.159	1	left	-1492822019	2.0.10.242	2.0.10.242	09-13-2019	2019-09-13 02:17:13	10:17:13	male	2.0.10.147	150	Blue_S.bmp	1241	0		0	0	406463	0		0	0	NULL	NULL	NULL	Low	run1		List2	A_S.wav	AV_S	0		0	1	406313	150		0	0
Exp1	5	Exp1-5-5	59.937	1.0.0.159	1	left	-1492822019	2.0.10.242	2.0.10.242	09-13-2019	2019-09-13 02:17:13	10:17:13	male	2.0.10.147	151	Red_C.bmp	1391	0		0	0	408916	0		0	0	NULL	NULL	NULL	Low	run1	1	List2	A_T.wav	AV_T	1	1	0	1	408766	150	1	347	409113
Exp1	5	Exp1-5-5	59.937	1.0.0.159	1	left	-1492822019	2.0.10.242	2.0.10.242	09-13-2019	2019-09-13 02:17:13	10:17:13	male	2.0.10.147	152	Red_S_2.bmp	888	0		0	0	411468	0		0	0	NULL	NULL	NULL	Low	run1	1	List2	A_T.wav	AV_T	1	1	0	1	411318	150	1	363	411681
Exp1	5	Exp1-5-5	59.937	1.0.0.159	1	left	-1492822019	2.0.10.242	2.0.10.242	09-13-2019	2019-09-13 02:17:13	10:17:13	male	2.0.10.147	153	Red_S.bmp	1095	0		0	0	413504	0		0	0	NULL	NULL	NULL	Low	run1	1	List2	A_T.wav	AV_T	1	1	0	1	413354	150	1	319	413673
Exp1	5	Exp1-5-5	59.937	1.0.0.159	1	left	-1492822019	2.0.10.242	2.0.10.242	09-13-2019	2019-09-13 02:17:13	10:17:13	male	2.0.10.147	154	Catch.bmp	1114	0		0	0	415756	0		0	0	NULL	NULL	NULL	Low	run1	1	List2	A_T.wav	A_T	1	1	0	1	415606	150	1	563	416169
Exp1	5	Exp1-5-5	59.937	1.0.0.159	1	left	-1492822019	2.0.10.242	2.0.10.242	09-13-2019	2019-09-13 02:17:13	10:17:13	male	2.0.10.147	155	Catch.bmp	853	0		0	0	418025	0		0	0	NULL	NULL	NULL	Low	run1		List2	A_S.wav	A_S	0		0	1	417875	150		0	0
Exp1	5	Exp1-5-5	59.937	1.0.0.159	1	left	-1492822019	2.0.10.242	2.0.10.242	09-13-2019	2019-09-13 02:17:13	10:17:13	male	2.0.10.147	156	Catch.bmp	1227	0		0	1	420111	0		0	0	NULL	NULL	NULL	Low	run1	1	List2	A_T.wav	A_T	1	1	1	1	419960	151	1	537	420497
Exp1	5	Exp1-5-5	59.937	1.0.0.159	1	left	-1492822019	2.0.10.242	2.0.10.242	09-13-2019	2019-09-13 02:17:13	10:17:13	male	2.0.10.147	157	Catch.bmp	1107	0		0	0	422496	0		0	0	NULL	NULL	NULL	Low	run1	1	List2	A_T.wav	A_T	1	1	0	1	422346	150	1	463	422809
Exp1	5	Exp1-5-5	59.937	1.0.0.159	1	left	-1492822019	2.0.10.242	2.0.10.242	09-13-2019	2019-09-13 02:17:13	10:17:13	male	2.0.10.147	158	Red_C_2.bmp	1297	0		1	0	424765	0		0	0	NULL	NULL	NULL	Low	run1	1	List2	A_T.wav	AV_T	1	1	0	1	424615	150	1	610	425225
Exp1	5	Exp1-5-5	59.937	1.0.0.159	1	left	-1492822019	2.0.10.242	2.0.10.242	09-13-2019	2019-09-13 02:17:13	10:17:13	male	2.0.10.147	159	Blue_C.bmp	1148	0		0	0	427218	0		0	0	NULL	NULL	NULL	Low	run1		List2	A_S.wav	AV_S	0		0	1	427068	150		0	0
Exp1	5	Exp1-5-5	59.937	1.0.0.159	1	left	-1492822019	2.0.10.242	2.0.10.242	09-13-2019	2019-09-13 02:17:13	10:17:13	male	2.0.10.147	160	Catch.bmp	1462	0		0	0	429587	0		0	0	NULL	NULL	NULL	Low	run1	1	List2	A_T.wav	A_T	1	1	0	1	429437	150	1	549	429986
Exp1	5	Exp1-5-5	59.937	1.0.0.159	1	left	-1492822019	2.0.10.242	2.0.10.242	09-13-2019	2019-09-13 02:17:13	10:17:13	male	2.0.10.147	161	Catch.bmp	1020	0		0	1	432207	0		0	0	NULL	NULL	NULL	Low	run1	1	List2	A_T.wav	A_T	1	1	0	1	432056	151	1	329	432385
Exp1	5	Exp1-5-5	59.937	1.0.0.159	1	left	-1492822019	2.0.10.242	2.0.10.242	09-13-2019	2019-09-13 02:17:13	10:17:13	male	2.0.10.147	162	Red_C_2.bmp	1249	0		1	0	434375	0		0	0	NULL	NULL	NULL	Low	run1	1	List2	Catch.wav	V_T	1	1	1	1	434225	150	1	432	434657
Exp1	5	Exp1-5-5	59.937	1.0.0.159	1	left	-1492822019	2.0.10.242	2.0.10.242	09-13-2019	2019-09-13 02:17:13	10:17:13	male	2.0.10.147	163	Blue_C.bmp	1009	0		0	0	436778	0		0	0	NULL	NULL	NULL	Low	run1		List2	A_S.wav	AV_S	0		1	1	436628	150		0	0
Exp1	5	Exp1-5-5	59.937	1.0.0.159	1	left	-1492822019	2.0.10.242	2.0.10.242	09-13-2019	2019-09-13 02:17:13	10:17:13	male	2.0.10.147	164	Red_S.bmp	842	0		0	0	438997	0		0	0	NULL	NULL	NULL	Low	run1	1	List2	A_T.wav	AV_T	1	1	0	1	438847	150	1	362	439209
Exp1	5	Exp1-5-5	59.937	1.0.0.159	1	left	-1492822019	2.0.10.242	2.0.10.242	09-13-2019	2019-09-13 02:17:13	10:17:13	male	2.0.10.147	165	Red_S.bmp	1401	0		0	0	440999	0		0	0	NULL	NULL	NULL	Low	run1	1	List2	Catch.wav	V_T	1	1	1	1	440849	150	1	360	441209
Exp1	5	Exp1-5-5	59.937	1.0.0.159	1	left	-1492822019	2.0.10.242	2.0.10.242	09-13-2019	2019-09-13 02:17:13	10:17:13	male	2.0.10.147	166	Blue_C_2.bmp	1081	0		0	1	443552	0		0	0	NULL	NULL	NULL	Low	run1		List2	A_S.wav	AV_S	0		1	1	443401	151		0	0
Exp1	5	Exp1-5-5	59.937	1.0.0.159	1	left	-1492822019	2.0.10.242	2.0.10.242	09-13-2019	2019-09-13 02:17:13	10:17:13	male	2.0.10.147	167	Catch.bmp	1089	0		0	0	445837	0		0	0	NULL	NULL	NULL	Low	run1	1	List2	A_T.wav	A_T	1	1	0	1	445687	150	1	409	446096
Exp1	5	Exp1-5-5	59.937	1.0.0.159	1	left	-1492822019	2.0.10.242	2.0.10.242	09-13-2019	2019-09-13 02:17:13	10:17:13	male	2.0.10.147	168	Red_C_2.bmp	1541	0		0	0	448073	0		0	0	NULL	NULL	NULL	Low	run1	1	List2	Catch.wav	V_T	1	1	1	1	447923	150	1	365	448288
Exp1	5	Exp1-5-5	59.937	1.0.0.159	1	left	-1492822019	2.0.10.242	2.0.10.242	09-13-2019	2019-09-13 02:17:13	10:17:13	male	2.0.10.147	169	Catch.bmp	1070	0		0	0	450776	0		0	0	NULL	NULL	NULL	Low	run1	1	List2	A_T.wav	A_T	1	1	0	1	450626	150	1	870	451496
Exp1	5	Exp1-5-5	59.937	1.0.0.159	1	left	-1492822019	2.0.10.242	2.0.10.242	09-13-2019	2019-09-13 02:17:13	10:17:13	male	2.0.10.147	170	Red_C_2.bmp	1050	0		0	0	452995	0		0	0	NULL	NULL	NULL	Low	run1	1	List2	Catch.wav	V_T	1	1	0	2	452845	150	1	459	453304
Exp1	5	Exp1-5-5	59.937	1.0.0.159	1	left	-1492822019	2.0.10.242	2.0.10.242	09-13-2019	2019-09-13 02:17:13	10:17:13	male	2.0.10.147	171	Catch.bmp	1353	0		0	0	455197	0		0	0	NULL	NULL	NULL	Low	run1	1	List2	A_T.wav	A_T	1	1	1	1	455047	150	1	553	455600
Exp1	5	Exp1-5-5	59.937	1.0.0.159	1	left	-1492822019	2.0.10.242	2.0.10.242	09-13-2019	2019-09-13 02:17:13	10:17:13	male	2.0.10.147	172	Red_C_2.bmp	867	0		0	1	457700	0		0	0	NULL	NULL	NULL	Low	run1	1	List2	Catch.wav	V_T	1	1	1	1	457549	151	1	403	457952
Exp1	5	Exp1-5-5	59.937	1.0.0.159	1	left	-1492822019	2.0.10.242	2.0.10.242	09-13-2019	2019-09-13 02:17:13	10:17:13	male	2.0.10.147	173	Catch.bmp	924	0		0	0	459718	0		0	0	NULL	NULL	NULL	Low	run1		List2	A_S.wav	A_S	0		1	1	459568	150		0	0
Exp1	5	Exp1-5-5	59.937	1.0.0.159	1	left	-1492822019	2.0.10.242	2.0.10.242	09-13-2019	2019-09-13 02:17:13	10:17:13	male	2.0.10.147	174	Red_S.bmp	1588	0		0	0	461854	0		0	0	NULL	NULL	NULL	Low	run1	1	List2	Catch.wav	V_T	1	1	1	1	461704	150	1	368	462072
Exp1	5	Exp1-5-5	59.937	1.0.0.159	1	left	-1492822019	2.0.10.242	2.0.10.242	09-13-2019	2019-09-13 02:17:13	10:17:13	male	2.0.10.147	175	Blue_C_2.bmp	1369	0		0	0	464590	0		0	0	NULL	NULL	NULL	Low	run1		List2	Catch.wav	V_S	0		0	1	464440	150		0	0
Exp1	5	Exp1-5-5	59.937	1.0.0.159	1	left	-1492822019	2.0.10.242	2.0.10.242	09-13-2019	2019-09-13 02:17:13	10:17:13	male	2.0.10.147	176	Catch.bmp	1019	0		0	0	467176	0		0	0	NULL	NULL	NULL	Low	run1	1	List2	A_T.wav	A_T	1	1	1	1	467026	150	1	254	467280
Exp1	5	Exp1-5-5	59.937	1.0.0.159	1	left	-1492822019	2.0.10.242	2.0.10.242	09-13-2019	2019-09-13 02:17:13	10:17:13	male	2.0.10.147	177	Catch.bmp	1571	0		0	0	469345	0		0	0	NULL	NULL	NULL	Low	run1	1	List2	A_T.wav	A_T	1	1	0	1	469195	150	1	404	469599
Exp1	5	Exp1-5-5	59.937	1.0.0.159	1	left	-1492822019	2.0.10.242	2.0.10.242	09-13-2019	2019-09-13 02:17:13	10:17:13	male	2.0.10.147	178	Catch.bmp	1218	0		0	0	472064	0		0	0	NULL	NULL	NULL	Low	run1	1	List2	A_T.wav	A_T	1	1	0	1	471914	150	1	373	472287
Exp1	5	Exp1-5-5	59.937	1.0.0.159	1	left	-1492822019	2.0.10.242	2.0.10.242	09-13-2019	2019-09-13 02:17:13	10:17:13	male	2.0.10.147	179	Red_S.bmp	1372	0		0	1	474434	0		0	0	NULL	NULL	NULL	Low	run1	1	List2	Catch.wav	V_T	1	1	1	1	474283	151	1	356	474639
Exp1	5	Exp1-5-5	59.937	1.0.0.159	1	left	-1492822019	2.0.10.242	2.0.10.242	09-13-2019	2019-09-13 02:17:13	10:17:13	male	2.0.10.147	180	Catch.bmp	1145	0		0	0	476953	0		0	0	NULL	NULL	NULL	Low	run1	1	List2	A_T.wav	A_T	1	1	0	1	476803	150	1	356	477159
Exp1	5	Exp1-5-5	59.937	1.0.0.159	1	left	-1492822019	2.0.10.242	2.0.10.242	09-13-2019	2019-09-13 02:17:13	10:17:13	male	2.0.10.147	181	Red_C_2.bmp	836	0		0	0	479255	0		0	0	NULL	NULL	NULL	Low	run1	1	List2	A_T.wav	AV_T	1	1	0	1	479105	150	1	326	479431
Exp1	5	Exp1-5-5	59.937	1.0.0.159	1	left	-1492822019	2.0.10.242	2.0.10.242	09-13-2019	2019-09-13 02:17:13	10:17:13	male	2.0.10.147	182	Catch.bmp	1363	0		0	1	481241	0		0	0	NULL	NULL	NULL	Low	run1	1	List2	A_T.wav	A_T	1	1	1	1	481090	151	1	365	481455
Exp1	5	Exp1-5-5	59.937	1.0.0.159	1	left	-1492822019	2.0.10.242	2.0.10.242	09-13-2019	2019-09-13 02:17:13	10:17:13	male	2.0.10.147	183	Red_S_2.bmp	1093	0		0	0	483760	0		0	0	NULL	NULL	NULL	Low	run1	1	List2	Catch.wav	V_T	1	1	1	1	483610	150	1	317	483927
Exp1	5	Exp1-5-5	59.937	1.0.0.159	1	left	-1492822019	2.0.10.242	2.0.10.242	09-13-2019	2019-09-13 02:17:13	10:17:13	male	2.0.10.147	184	Blue_C.bmp	1400	0		0	0	486012	0		0	0	NULL	NULL	NULL	Low	Run1		List2	Catch.wav	V_S	0		0	1	485862	150		0	0
Exp1	5	Exp1-5-5	59.937	1.0.0.159	1	left	-1492822019	2.0.10.242	2.0.10.242	09-13-2019	2019-09-13 02:17:13	10:17:13	male	2.0.10.147	185	Catch.bmp	1365	0		0	0	488648	0		0	0	NULL	NULL	NULL	Low	run1	1	List2	A_T.wav	A_T	1	1	1	1	488498	150	1	398	488896
Exp1	5	Exp1-5-5	59.937	1.0.0.159	1	left	-1492822019	2.0.10.242	2.0.10.242	09-13-2019	2019-09-13 02:17:13	10:17:13	male	2.0.10.147	186	Red_S_2.bmp	1155	0		1	0	491167	0		0	0	NULL	NULL	NULL	Low	run1	1	List2	A_T.wav	AV_T	1	1	0	1	491017	150	1	318	491335
Exp1	5	Exp1-5-5	59.937	1.0.0.159	1	left	-1492822019	2.0.10.242	2.0.10.242	09-13-2019	2019-09-13 02:17:13	10:17:13	male	2.0.10.147	187	Catch.bmp	1153	0		0	0	493470	0		0	0	NULL	NULL	NULL	Low	run1	1	List2	A_T.wav	A_T	1	1	0	1	493320	150	1	391	493711
Exp1	5	Exp1-5-5	59.937	1.0.0.159	1	left	-1492822019	2.0.10.242	2.0.10.242	09-13-2019	2019-09-13 02:17:13	10:17:13	male	2.0.10.147	188	Catch.bmp	1178	0		0	0	495772	0		0	0	NULL	NULL	NULL	Low	run1	1	List2	A_T.wav	A_T	1	1	0	1	495622	150	1	401	496023
Exp1	5	Exp1-5-5	59.937	1.0.0.159	1	left	-1492822019	2.0.10.242	2.0.10.242	09-13-2019	2019-09-13 02:17:13	10:17:13	male	2.0.10.147	189	Red_C_2.bmp	803	0		0	0	498108	0		0	0	NULL	NULL	NULL	Low	run1	1	List2	A_T.wav	AV_T	1	1	0	1	497958	150	1	289	498247
Exp1	5	Exp1-5-5	59.937	1.0.0.159	1	left	-1492822019	2.0.10.242	2.0.10.242	09-13-2019	2019-09-13 02:17:13	10:17:13	male	2.0.10.147	190	Blue_S_2.bmp	1227	0		0	0	500060	0		0	0	NULL	NULL	NULL	Low	run1		List2	A_S.wav	AV_S	0		0	1	499910	150		0	0
Exp1	5	Exp1-5-5	59.937	1.0.0.159	1	left	-1492822019	2.0.10.242	2.0.10.242	09-13-2019	2019-09-13 02:17:13	10:17:13	male	2.0.10.147	191	Red_S_2.bmp	874	0		0	0	502496	0		0	0	NULL	NULL	NULL	Low	run1	1	List2	A_T.wav	AV_T	1	1	0	1	502346	150	1	349	502695
Exp1	5	Exp1-5-5	59.937	1.0.0.159	1	left	-1492822019	2.0.10.242	2.0.10.242	09-13-2019	2019-09-13 02:17:13	10:17:13	male	2.0.10.147	192	Red_C.bmp	1044	0		0	0	504531	0		0	0	NULL	NULL	NULL	Low	run1	1	List2	A_T.wav	AV_T	1	1	0	1	504381	150	1	425	504806
Exp1	5	Exp1-5-5	59.937	1.0.0.159	1	left	-1492822019	2.0.10.242	2.0.10.242	09-13-2019	2019-09-13 02:17:13	10:17:13	male	2.0.10.147	193	Catch.bmp	1557	0		0	1	506734	0		0	0	NULL	NULL	NULL	Low	run1	1	List2	A_T.wav	A_T	1	1	1	1	506583	151	1	512	507095
Exp1	5	Exp1-5-5	59.937	1.0.0.159	1	left	-1492822019	2.0.10.242	2.0.10.242	09-13-2019	2019-09-13 02:17:13	10:17:13	male	2.0.10.147	194	Blue_S.bmp	1055	0		0	0	509453	0		0	0	NULL	NULL	NULL	Low	run1		List2	Catch.wav	V_S	0		1	1	509303	150		0	0
Exp1	5	Exp1-5-5	59.937	1.0.0.159	1	left	-1492822019	2.0.10.242	2.0.10.242	09-13-2019	2019-09-13 02:17:13	10:17:13	male	2.0.10.147	195	Catch.bmp	1360	0		0	0	511722	0		0	0	NULL	NULL	NULL	Low	run1		List2	A_S.wav	A_S	0		1	1	511572	150		0	0
Exp1	5	Exp1-5-5	59.937	1.0.0.159	1	left	-1492822019	2.0.10.242	2.0.10.242	09-13-2019	2019-09-13 02:17:13	10:17:13	male	2.0.10.147	196	Red_S.bmp	855	0		0	0	514291	0		0	0	NULL	NULL	NULL	Low	run1	1	List2	Catch.wav	V_T	1	1	1	1	514141	150	1	449	514590
Exp1	5	Exp1-5-5	59.937	1.0.0.159	1	left	-1492822019	2.0.10.242	2.0.10.242	09-13-2019	2019-09-13 02:17:13	10:17:13	male	2.0.10.147	197	Catch.bmp	1505	0		0	1	516294	0		0	0	NULL	NULL	NULL	Low	run1		List2	A_S.wav	A_S	0		1	1	516143	151		0	0
Exp1	5	Exp1-5-5	59.937	1.0.0.159	1	left	-1492822019	2.0.10.242	2.0.10.242	09-13-2019	2019-09-13 02:17:13	10:17:13	male	2.0.10.147	198	Catch.bmp	1028	0		0	1	519030	0		0	0	NULL	NULL	NULL	Low	run1		List2	A_S.wav	A_S	0		1	1	518879	151		0	0
Exp1	5	Exp1-5-5	59.937	1.0.0.159	1	left	-1492822019	2.0.10.242	2.0.10.242	09-13-2019	2019-09-13 02:17:13	10:17:13	male	2.0.10.147	199	Catch.bmp	915	0		0	1	521299	0		0	0	NULL	NULL	NULL	Low	run1	1	List2	A_T.wav	A_T	1	1	1	1	521148	151	1	330	521478
Exp1	5	Exp1-5-5	59.937	1.0.0.159	1	left	-1492822019	2.0.10.242	2.0.10.242	09-13-2019	2019-09-13 02:17:13	10:17:13	male	2.0.10.147	200	Blue_C.bmp	1089	0		1	0	523367	0		0	0	NULL	NULL	NULL	Low	Run1		List2	Catch.wav	V_S	0		1	1	523217	150		0	0
Exp1	5	Exp1-5-5	59.937	1.0.0.159	1	left	-1492822019	2.0.10.242	2.0.10.242	09-13-2019	2019-09-13 02:17:13	10:17:13	male	2.0.10.147	201	Catch.bmp	1181	0		0	0	525670	0		0	0	NULL	NULL	NULL	Low	run1		List2	A_S.wav	A_S	0		1	1	525520	150		0	0
Exp1	5	Exp1-5-5	59.937	1.0.0.159	1	left	-1492822019	2.0.10.242	2.0.10.242	09-13-2019	2019-09-13 02:17:13	10:17:13	male	2.0.10.147	202	Catch.bmp	1338	0		0	0	528072	0		0	0	NULL	NULL	NULL	Low	run1		List2	A_S.wav	A_S	0		0	1	527922	150		0	0
Exp1	5	Exp1-5-5	59.937	1.0.0.159	1	left	-1492822019	2.0.10.242	2.0.10.242	09-13-2019	2019-09-13 02:17:13	10:17:13	male	2.0.10.147	203	Catch.bmp	1515	0		0	0	530608	0		0	0	NULL	NULL	NULL	Low	run1	1	List2	A_T.wav	A_T	1	1	0	1	530458	150	1	316	530774
Exp1	5	Exp1-5-5	59.937	1.0.0.159	1	left	-1492822019	2.0.10.242	2.0.10.242	09-13-2019	2019-09-13 02:17:13	10:17:13	male	2.0.10.147	204	Red_C.bmp	1299	0		0	0	533278	0		0	0	NULL	NULL	NULL	Low	run1	1	List2	A_T.wav	AV_T	1	1	0	1	533128	150	1	366	533494
Exp1	5	Exp1-5-5	59.937	1.0.0.159	1	left	-1492822019	2.0.10.242	2.0.10.242	09-13-2019	2019-09-13 02:17:13	10:17:13	male	2.0.10.147	205	Red_C.bmp	1111	0		0	0	535730	0		0	0	NULL	NULL	NULL	Low	run1	1	List2	Catch.wav	V_T	1	1	1	1	535580	150	1	370	535950
Exp1	5	Exp1-5-5	59.937	1.0.0.159	1	left	-1492822019	2.0.10.242	2.0.10.242	09-13-2019	2019-09-13 02:17:13	10:17:13	male	2.0.10.147	206	Blue_S_2.bmp	963	0		0	0	537999	0		0	0	NULL	NULL	NULL	Low	run1		List2	Catch.wav	V_S	0		0	1	537849	150		0	0
Exp1	5	Exp1-5-5	59.937	1.0.0.159	1	left	-1492822019	2.0.10.242	2.0.10.242	09-13-2019	2019-09-13 02:17:13	10:17:13	male	2.0.10.147	207	Red_C_2.bmp	968	0		0	0	540168	0		0	0	NULL	NULL	NULL	Low	run1	1	List2	A_T.wav	AV_T	1	1	1	1	540018	150	1	252	540270
Exp1	5	Exp1-5-5	59.937	1.0.0.159	1	left	-1492822019	2.0.10.242	2.0.10.242	09-13-2019	2019-09-13 02:17:13	10:17:13	male	2.0.10.147	208	Blue_S_2.bmp	1428	0		0	0	542287	0		0	0	NULL	NULL	NULL	Low	run1		List2	A_S.wav	AV_S	0		0	1	542137	150		0	0
Exp1	5	Exp1-5-5	59.937	1.0.0.159	1	left	-1492822019	2.0.10.242	2.0.10.242	09-13-2019	2019-09-13 02:17:13	10:17:13	male	2.0.10.147	209	Blue_S.bmp	1379	0		0	0	544923	0		0	0	NULL	NULL	NULL	Low	run1		List2	Catch.wav	V_S	0		1	1	544773	150		0	0
Exp1	5	Exp1-5-5	59.937	1.0.0.159	1	left	-1492822019	2.0.10.242	2.0.10.242	09-13-2019	2019-09-13 02:17:13	10:17:13	male	2.0.10.147	210	Red_S.bmp	887	0		1	0	547492	0		0	0	NULL	NULL	NULL	Low	run1	1	List2	Catch.wav	V_T	1	1	0	1	547342	150	1	359	547701
Exp1	5	Exp1-5-5	59.937	1.0.0.159	1	left	-1492822019	2.0.10.242	2.0.10.242	09-13-2019	2019-09-13 02:17:13	10:17:13	male	2.0.10.147	211	Catch.bmp	882	0		0	0	549528	0		0	0	NULL	NULL	NULL	Low	run1	1	List2	A_T.wav	A_T	1	1	1	1	549378	150	1	571	549949
Exp1	5	Exp1-5-5	59.937	1.0.0.159	1	left	-1492822019	2.0.10.242	2.0.10.242	09-13-2019	2019-09-13 02:17:13	10:17:13	male	2.0.10.147	212	Red_C_2.bmp	1328	0		0	0	551563	0		0	0	NULL	NULL	NULL	Low	run1	1	List2	Catch.wav	V_T	1	1	1	1	551413	150	1	456	551869
Exp1	5	Exp1-5-5	59.937	1.0.0.159	1	left	-1492822019	2.0.10.242	2.0.10.242	09-13-2019	2019-09-13 02:17:13	10:17:13	male	2.0.10.147	213	Blue_C_2.bmp	1338	0		0	0	554049	0		0	0	NULL	NULL	NULL	Low	run1		List2	A_S.wav	AV_S	0		1	1	553899	150		0	0
Exp1	5	Exp1-5-5	59.937	1.0.0.159	1	left	-1492822019	2.0.10.242	2.0.10.242	09-13-2019	2019-09-13 02:17:13	10:17:13	male	2.0.10.147	214	Catch.bmp	1128	0		0	0	556602	0		0	0	NULL	NULL	NULL	Low	run1		List2	A_S.wav	A_S	0		0	1	556452	150		0	0
Exp1	5	Exp1-5-5	59.937	1.0.0.159	1	left	-1492822019	2.0.10.242	2.0.10.242	09-13-2019	2019-09-13 02:17:13	10:17:13	male	2.0.10.147	215	Blue_C.bmp	1463	0		0	1	558938	0		0	0	NULL	NULL	NULL	Low	run1		List2	A_S.wav	AV_S	0		1	1	558787	151		0	0
Exp1	5	Exp1-5-5	59.937	1.0.0.159	1	left	-1492822019	2.0.10.242	2.0.10.242	09-13-2019	2019-09-13 02:17:13	10:17:13	male	2.0.10.147	216	Red_S_2.bmp	1093	0		0	0	561624	0		0	0	NULL	NULL	NULL	Low	run1	1	List2	A_T.wav	AV_T	1	1	0	1	561474	150	1	323	561797
Exp1	5	Exp1-5-5	59.937	1.0.0.159	1	left	-1492822019	2.0.10.242	2.0.10.242	09-13-2019	2019-09-13 02:17:13	10:17:13	male	2.0.10.147	217	Catch.bmp	877	0		0	0	563876	0		0	0	NULL	NULL	NULL	Low	run1	1	List2	A_T.wav	A_T	1	1	0	1	563726	150	1	551	564277
Exp1	5	Exp1-5-5	59.937	1.0.0.159	1	left	-1492822019	2.0.10.242	2.0.10.242	09-13-2019	2019-09-13 02:17:13	10:17:13	male	2.0.10.147	218	Red_C_2.bmp	992	0		1	0	565911	0		0	0	NULL	NULL	NULL	Low	run1	1	List2	A_T.wav	AV_T	1	1	0	1	565761	150	1	373	566134
Exp1	5	Exp1-5-5	59.937	1.0.0.159	1	left	-1492822019	2.0.10.242	2.0.10.242	09-13-2019	2019-09-13 02:17:13	10:17:13	male	2.0.10.147	219	Catch.bmp	882	0		0	0	568064	0		0	0	NULL	NULL	NULL	Low	run1	1	List2	A_T.wav	A_T	1	1	0	1	567914	150	1	387	568301
Exp1	5	Exp1-5-5	59.937	1.0.0.159	1	left	-1492822019	2.0.10.242	2.0.10.242	09-13-2019	2019-09-13 02:17:13	10:17:13	male	2.0.10.147	220	Red_C.bmp	1571	0		0	0	570099	0		0	0	NULL	NULL	NULL	Low	run1	1	List2	A_T.wav	AV_T	1	1	0	1	569949	150	1	360	570309
Exp1	5	Exp1-5-5	59.937	1.0.0.159	1	left	-1492822019	2.0.10.242	2.0.10.242	09-13-2019	2019-09-13 02:17:13	10:17:13	male	2.0.10.147	221	Catch.bmp	1186	0		0	1	572819	0		0	0	NULL	NULL	NULL	Low	run1	1	List2	A_T.wav	A_T	1	1	1	1	572668	151	1	377	573045
Exp1	5	Exp1-5-5	59.937	1.0.0.159	1	left	-1492822019	2.0.10.242	2.0.10.242	09-13-2019	2019-09-13 02:17:13	10:17:13	male	2.0.10.147	222	Blue_S.bmp	1423	0		0	0	575154	0		0	0	NULL	NULL	NULL	Low	run1		List2	A_S.wav	AV_S	0		0	1	575004	150		0	0
Exp1	5	Exp1-5-5	59.937	1.0.0.159	1	left	-1492822019	2.0.10.242	2.0.10.242	09-13-2019	2019-09-13 02:17:13	10:17:13	male	2.0.10.147	223	Red_S_2.bmp	1016	0		1	0	577790	0		0	0	NULL	NULL	NULL	Low	run1	1	List2	A_T.wav	AV_T	1	1	0	1	577640	150	1	396	578036
Exp1	5	Exp1-5-5	59.937	1.0.0.159	1	left	-1492822019	2.0.10.242	2.0.10.242	09-13-2019	2019-09-13 02:17:13	10:17:13	male	2.0.10.147	224	Red_S_2.bmp	1129	0		0	0	579959	0		0	0	NULL	NULL	NULL	Low	run1	1	List2	Catch.wav	V_T	1	1	1	1	579809	150	1	475	580284
Exp1	5	Exp1-5-5	59.937	1.0.0.159	1	left	-1492822019	2.0.10.242	2.0.10.242	09-13-2019	2019-09-13 02:17:13	10:17:13	male	2.0.10.147	225	Red_S_2.bmp	1266	0		0	0	582245	0		0	0	NULL	NULL	NULL	Low	run1	1	List2	A_T.wav	AV_T	1	1	1	1	582095	150	1	333	582428
Exp1	5	Exp1-5-5	59.937	1.0.0.159	1	left	-1492822019	2.0.10.242	2.0.10.242	09-13-2019	2019-09-13 02:17:13	10:17:13	male	2.0.10.147	226	Catch.bmp	1053	0		0	0	584664	0		0	0	NULL	NULL	NULL	Low	run1	1	List2	A_T.wav	A_T	1	1	0	1	584514	150	1	530	585044
Exp1	5	Exp1-5-5	59.937	1.0.0.159	1	left	-1492822019	2.0.10.242	2.0.10.242	09-13-2019	2019-09-13 02:17:13	10:17:13	male	2.0.10.147	227	Blue_C.bmp	913	0		0	1	586867	0		0	0	NULL	NULL	NULL	Low	Run1		List2	Catch.wav	V_S	0		1	1	586716	151		0	0
Exp1	5	Exp1-5-5	59.937	1.0.0.159	1	left	-1492822019	2.0.10.242	2.0.10.242	09-13-2019	2019-09-13 02:17:13	10:17:13	male	2.0.10.147	228	Catch.bmp	1529	0		0	0	588985	0		0	0	NULL	NULL	NULL	Low	run1		List2	A_S.wav	A_S	0		1	1	588835	150		0	0
Exp1	5	Exp1-5-5	59.937	1.0.0.159	1	left	-1492822019	2.0.10.242	2.0.10.242	09-13-2019	2019-09-13 02:17:13	10:17:13	male	2.0.10.147	229	Blue_C_2.bmp	1043	0		0	0	591738	0		0	0	NULL	NULL	NULL	Low	run1		List2	Catch.wav	V_S	0		1	1	591588	150		0	0
Exp1	5	Exp1-5-5	59.937	1.0.0.159	1	left	-1492822019	2.0.10.242	2.0.10.242	09-13-2019	2019-09-13 02:17:13	10:17:13	male	2.0.10.147	230	Blue_S.bmp	1040	0		0	1	593991	0		0	0	NULL	NULL	NULL	Low	run1		List2	Catch.wav	V_S	0		1	1	593840	151		0	0
Exp1	5	Exp1-5-5	59.937	1.0.0.159	1	left	-1492822019	2.0.10.242	2.0.10.242	09-13-2019	2019-09-13 02:17:13	10:17:13	male	2.0.10.147	231	Catch.bmp	843	0		0	0	596243	0		0	0	NULL	NULL	NULL	Low	run1	1	List2	A_T.wav	A_T	1	1	1	1	596093	150	1	383	596476
Exp1	5	Exp1-5-5	59.937	1.0.0.159	1	left	-1492822019	2.0.10.242	2.0.10.242	09-13-2019	2019-09-13 02:17:13	10:17:13	male	2.0.10.147	232	Catch.bmp	1587	0		0	0	598245	0		0	0	NULL	NULL	NULL	Low	run1	1	List2	A_T.wav	A_T	1	1	0	1	598095	150	1	397	598492
Exp1	5	Exp1-5-5	59.937	1.0.0.159	1	left	-1492822019	2.0.10.242	2.0.10.242	09-13-2019	2019-09-13 02:17:13	10:17:13	male	2.0.10.147	233	Red_C_2.bmp	1553	0		0	0	600981	0		0	0	NULL	NULL	NULL	Low	run1	1	List2	A_T.wav	AV_T	1	1	0	1	600831	150	1	293	601124
Exp1	5	Exp1-5-5	59.937	1.0.0.159	1	left	-1492822019	2.0.10.242	2.0.10.242	09-13-2019	2019-09-13 02:17:13	10:17:13	male	2.0.10.147	234	Red_S_2.bmp	1101	0		0	0	603684	0		0	0	NULL	NULL	NULL	Low	run1	1	List2	Catch.wav	V_T	1	1	1	1	603534	150	1	366	603900
Exp1	5	Exp1-5-5	59.937	1.0.0.159	1	left	-1492822019	2.0.10.242	2.0.10.242	09-13-2019	2019-09-13 02:17:13	10:17:13	male	2.0.10.147	235	Catch.bmp	1175	0		0	0	605936	0		0	0	NULL	NULL	NULL	Low	run1	1	List2	A_T.wav	A_T	1	1	1	1	605786	150	1	546	606332
Exp1	5	Exp1-5-5	59.937	1.0.0.159	1	left	-1492822019	2.0.10.242	2.0.10.242	09-13-2019	2019-09-13 02:17:13	10:17:13	male	2.0.10.147	236	Red_S.bmp	1258	0		0	0	608272	0		0	0	NULL	NULL	NULL	Low	run1	1	List2	Catch.wav	V_T	1	1	1	1	608122	150	1	369	608491
Exp1	5	Exp1-5-5	59.937	1.0.0.159	1	left	-1492822019	2.0.10.242	2.0.10.242	09-13-2019	2019-09-13 02:17:13	10:17:13	male	2.0.10.147	237	Red_C.bmp	1301	0		0	0	610691	0		0	0	NULL	NULL	NULL	Low	run1	1	List2	Catch.wav	V_T	1	1	0	1	610541	150	1	350	610891
Exp1	5	Exp1-5-5	59.937	1.0.0.159	1	left	-1492822019	2.0.10.242	2.0.10.242	09-13-2019	2019-09-13 02:17:13	10:17:13	male	2.0.10.147	238	Blue_S.bmp	1167	0		0	0	613144	0		0	0	NULL	NULL	NULL	Low	run1		List2	Catch.wav	V_S	0		0	1	612994	150		0	0
Exp1	5	Exp1-5-5	59.937	1.0.0.159	1	left	-1492822019	2.0.10.242	2.0.10.242	09-13-2019	2019-09-13 02:17:13	10:17:13	male	2.0.10.147	239	Red_C_2.bmp	1060	0		0	1	615530	0		0	0	NULL	NULL	NULL	Low	run1	1	List2	Catch.wav	V_T	1	1	1	1	615379	151	1	312	615691
Exp1	5	Exp1-5-5	59.937	1.0.0.159	1	left	-1492822019	2.0.10.242	2.0.10.242	09-13-2019	2019-09-13 02:17:13	10:17:13	male	2.0.10.147	240	Red_S_2.bmp	1364	0		1	0	617748	0		0	0	NULL	NULL	NULL	Low	run1	1	List2	Catch.wav	V_T	1	1	0	1	617598	150	1	309	617907
Exp1	5	Exp1-5-5	59.937	1.0.0.159	1	left	-1492822019	2.0.10.242	2.0.10.242	09-13-2019	2019-09-13 02:17:13	10:17:13	male	2.0.10.147	241	Blue_C_2.bmp	1176	0		0	0	620268	0		0	0	NULL	NULL	NULL	Low	run1		List2	Catch.wav	V_S	0		0	1	620118	150	1	261	620379
Exp1	5	Exp1-5-5	59.937	1.0.0.159	1	left	-1492822019	2.0.10.242	2.0.10.242	09-13-2019	2019-09-13 02:17:13	10:17:13	male	2.0.10.147	242	Blue_S_2.bmp	1388	0		0	1	622604	0		0	0	NULL	NULL	NULL	Low	run1		List2	Catch.wav	V_S	0		0	1	622453	151		0	0
Exp1	5	Exp1-5-5	59.937	1.0.0.159	1	left	-1492822019	2.0.10.242	2.0.10.242	09-13-2019	2019-09-13 02:17:13	10:17:13	male	2.0.10.147	243	Red_S_2.bmp	1437	0		0	0	625223	0		0	0	NULL	NULL	NULL	Low	run1	1	List2	A_T.wav	AV_T	1	1	1	1	625073	150	1	338	625411
Exp1	5	Exp1-5-5	59.937	1.0.0.159	1	left	-1492822019	2.0.10.242	2.0.10.242	09-13-2019	2019-09-13 02:17:13	10:17:13	male	2.0.10.147	244	Catch.bmp	1355	0		0	0	627809	0		0	0	NULL	NULL	NULL	Low	run1	1	List2	A_T.wav	A_T	1	1	0	1	627659	150	1	592	628251
Exp1	5	Exp1-5-5	59.937	1.0.0.159	1	left	-1492822019	2.0.10.242	2.0.10.242	09-13-2019	2019-09-13 02:17:13	10:17:13	male	2.0.10.147	245	Red_C.bmp	995	0		1	0	630311	0		0	0	NULL	NULL	NULL	Low	run1	1	List2	A_T.wav	AV_T	1	1	0	1	630161	150	1	370	630531
Exp1	5	Exp1-5-5	59.937	1.0.0.159	1	left	-1492822019	2.0.10.242	2.0.10.242	09-13-2019	2019-09-13 02:17:13	10:17:13	male	2.0.10.147	246	Catch.bmp	1469	0		0	0	632464	0		0	0	NULL	NULL	NULL	Low	run1	1	List2	A_T.wav	A_T	1	1	0	2	632314	150	1	609	632923
Exp1	5	Exp1-5-5	59.937	1.0.0.159	1	left	-1492822019	2.0.10.242	2.0.10.242	09-13-2019	2019-09-13 02:17:13	10:17:13	male	2.0.10.147	247	Red_S.bmp	1076	0		0	0	635083	0		0	0	NULL	NULL	NULL	Low	run1	1	List2	Catch.wav	V_T	1	1	1	1	634933	150	1	358	635291
Exp1	5	Exp1-5-5	59.937	1.0.0.159	1	left	-1492822019	2.0.10.242	2.0.10.242	09-13-2019	2019-09-13 02:17:13	10:17:13	male	2.0.10.147	248	Red_C_2.bmp	1323	0		0	0	637319	0		0	0	NULL	NULL	NULL	Low	run1	1	List2	A_T.wav	AV_T	1	1	0	1	637169	150	1	354	637523
Exp1	5	Exp1-5-5	59.937	1.0.0.159	1	left	-1492822019	2.0.10.242	2.0.10.242	09-13-2019	2019-09-13 02:17:13	10:17:13	male	2.0.10.147	249	Red_S.bmp	1081	0		0	1	639805	0		0	0	NULL	NULL	NULL	Low	run1	1	List2	Catch.wav	V_T	1	1	1	1	639654	151	1	405	640059
Exp1	5	Exp1-5-5	59.937	1.0.0.159	1	left	-1492822019	2.0.10.242	2.0.10.242	09-13-2019	2019-09-13 02:17:13	10:17:13	male	2.0.10.147	250	Red_S.bmp	833	0		0	0	642040	0		0	0	NULL	NULL	NULL	Low	run1	1	List2	A_T.wav	AV_T	1	1	1	1	641890	150	1	297	642187
Exp1	5	Exp1-5-5	59.937	1.0.0.159	1	left	-1492822019	2.0.10.242	2.0.10.242	09-13-2019	2019-09-13 02:17:13	10:17:13	male	2.0.10.147	251	Blue_S_2.bmp	1431	0		0	1	644026	0		0	0	NULL	NULL	NULL	Low	run1		List2	Catch.wav	V_S	0		1	1	643875	151		0	0
Exp1	5	Exp1-5-5	59.937	1.0.0.159	1	left	-1492822019	2.0.10.242	2.0.10.242	09-13-2019	2019-09-13 02:17:13	10:17:13	male	2.0.10.147	252	Red_S_2.bmp	1288	0		0	0	646678	0		0	0	NULL	NULL	NULL	Low	run1	1	List2	Catch.wav	V_T	1	1	0	1	646528	150	1	346	646874
Exp1	5	Exp1-5-5	59.937	1.0.0.159	1	left	-1492822019	2.0.10.242	2.0.10.242	09-13-2019	2019-09-13 02:17:13	10:17:13	male	2.0.10.147	253	Red_S.bmp	1398	0		0	0	649114	0		0	0	NULL	NULL	NULL	Low	run1	1	List2	Catch.wav	V_T	1	1	0	1	648964	150	1	358	649322
Exp1	5	Exp1-5-5	59.937	1.0.0.159	1	left	-1492822019	2.0.10.242	2.0.10.242	09-13-2019	2019-09-13 02:17:13	10:17:13	male	2.0.10.147	254	Catch.bmp	1184	0		0	0	651667	0		0	0	NULL	NULL	NULL	Low	run1	1	List2	A_T.wav	A_T	1	1	1	1	651517	150	1	414	651931
Exp1	5	Exp1-5-5	59.937	1.0.0.159	1	left	-1492822019	2.0.10.242	2.0.10.242	09-13-2019	2019-09-13 02:17:13	10:17:13	male	2.0.10.147	255	Catch.bmp	1491	0		0	1	654003	0		0	0	NULL	NULL	NULL	Low	run1	1	List2	A_T.wav	A_T	1	1	1	1	653852	151	1	406	654258
Exp1	5	Exp1-5-5	59.937	1.0.0.159	1	left	-1492822019	2.0.10.242	2.0.10.242	09-13-2019	2019-09-13 02:17:13	10:17:13	male	2.0.10.147	256	Red_C.bmp	1217	0		0	0	656655	0		0	0	NULL	NULL	NULL	Low	run1	1	List2	A_T.wav	AV_T	1	1	0	1	656505	150	1	321	656826
Exp1	5	Exp1-5-5	59.937	1.0.0.159	1	left	-1492822019	2.0.10.242	2.0.10.242	09-13-2019	2019-09-13 02:17:13	10:17:13	male	2.0.10.147	257	Catch.bmp	1523	0		0	1	659025	0		0	0	NULL	NULL	NULL	Low	run1		List2	A_S.wav	A_S	0		0	1	658874	151		0	0
Exp1	5	Exp1-5-5	59.937	1.0.0.159	1	left	-1492822019	2.0.10.242	2.0.10.242	09-13-2019	2019-09-13 02:17:13	10:17:13	male	2.0.10.147	258	Blue_S_2.bmp	1091	0		0	1	661761	0		0	0	NULL	NULL	NULL	Low	run1		List2	A_S.wav	AV_S	0		1	1	661610	151		0	0
Exp1	5	Exp1-5-5	59.937	1.0.0.159	1	left	-1492822019	2.0.10.242	2.0.10.242	09-13-2019	2019-09-13 02:17:13	10:17:13	male	2.0.10.147	259	Red_S.bmp	1289	0		0	0	664063	0		0	0	NULL	NULL	NULL	Low	run1	1	List2	A_T.wav	AV_T	1	1	0	1	663913	150	1	369	664282
Exp1	5	Exp1-5-5	59.937	1.0.0.159	1	left	-1492822019	2.0.10.242	2.0.10.242	09-13-2019	2019-09-13 02:17:13	10:17:13	male	2.0.10.147	260	Red_S_2.bmp	1512	0		0	0	666499	0		0	0	NULL	NULL	NULL	Low	run1	1	List2	A_T.wav	AV_T	1	1	0	1	666349	150	1	333	666682
