# Supplementary material for: Visual Perceptual Load Attenuates Age-Related Audiovisual Integration in an Audiovisual Discrimination Task
Source: Front Psychol. 2021 Sep 29;12:740221. doi: 10.3389/fpsyg.2021.740221 (PMC8511317; doi:10.3389/fpsyg.2021.740221)
Supplement: Supplementary file 1 [file Data_Sheet_1.ZIP › Export data/Group 1_Data_Younger/Exp1_Low load/Subject_06.xlsx]

## Sheet: Sheet1
ExperimentName	Subject	DataFile.Basename	Display.RefreshRate	ExperimentVersion	Group	Handedness	RandomSeed	RuntimeVersion	RuntimeVersionExpected	SessionDate	SessionStartDateTimeUtc	SessionTime	Sex	StudioVersion	Block	Image	ITI	ITI.ACC	ITI.CRESP	ITI.DurationError	ITI.OnsetDelay	ITI.OnsetTime	ITI.OnsetToOnsetTime	ITI.RESP	ITI.RT	ITI.RTTime	List1	List1.Cycle	List1.Sample	PercetualLoad	Procedure	Response	Running	Sound	StimulusType	Target.ACC	Target.CRESP	Target.DurationError	Target.OnsetDelay	Target.OnsetTime	Target.OnsetToOnsetTime	Target.RESP	Target.RT	Target.RTTime
Exp1	6	Exp1-6-6	59.939	1.0.0.160	1	left	-1852236085	2.0.10.242	2.0.10.242	09-13-2019	2019-09-13 02:56:20	10:56:20	male	2.0.10.147	1	Catch.bmp	896	0		0	0	19553	0		0	0	10	1	1	Low	Prac	1	List1	A_T.wav	A_T	0		136	1	19403	150		0	0
Exp1	6	Exp1-6-6	59.939	1.0.0.160	1	left	-1852236085	2.0.10.242	2.0.10.242	09-13-2019	2019-09-13 02:56:20	10:56:20	male	2.0.10.147	2	Red_S_2.bmp	1214	0		0	0	21655	0		0	0	8	1	2	Low	Prac	1	List1	Catch.wav	V_T	1	1	0	1	21505	150	1	369	21874
Exp1	6	Exp1-6-6	59.939	1.0.0.160	1	left	-1852236085	2.0.10.242	2.0.10.242	09-13-2019	2019-09-13 02:56:20	10:56:20	male	2.0.10.147	3	Catch.bmp	1273	0		0	0	24024	0		0	0	10	1	3	Low	Prac	1	List1	A_T.wav	A_T	1	1	1	1	23874	150	1	416	24290
Exp1	6	Exp1-6-6	59.939	1.0.0.160	1	left	-1852236085	2.0.10.242	2.0.10.242	09-13-2019	2019-09-13 02:56:20	10:56:20	male	2.0.10.147	4	Red_S_2.bmp	1392	0		0	0	26460	0		0	0	18	1	4	Low	Prac	1	List1	A_T.wav	AV_T	1	1	0	1	26310	150	1	308	26618
Exp1	6	Exp1-6-6	59.939	1.0.0.160	1	left	-1852236085	2.0.10.242	2.0.10.242	09-13-2019	2019-09-13 02:56:20	10:56:20	male	2.0.10.147	5	Blue_S.bmp	1218	0		1	0	29012	0		0	0	3	1	5	Low	Prac		List1	Catch.wav	V_S	0		1	1	28862	150		0	0
Exp1	6	Exp1-6-6	59.939	1.0.0.160	1	left	-1852236085	2.0.10.242	2.0.10.242	09-13-2019	2019-09-13 02:56:20	10:56:20	male	2.0.10.147	6	Red_C_2.bmp	1118	0		0	0	31448	0		0	0	6	1	6	Low	Prac	1	List1	Catch.wav	V_T	1	1	0	1	31298	150	1	360	31658
Exp1	6	Exp1-6-6	59.939	1.0.0.160	1	left	-1852236085	2.0.10.242	2.0.10.242	09-13-2019	2019-09-13 02:56:20	10:56:20	male	2.0.10.147	7	Catch.bmp	898	0		0	0	33717	0		0	0	9	1	7	Low	Prac		List1	A_S.wav	A_S	0		1	1	33567	150		0	0
Exp1	6	Exp1-6-6	59.939	1.0.0.160	1	left	-1852236085	2.0.10.242	2.0.10.242	09-13-2019	2019-09-13 02:56:20	10:56:20	male	2.0.10.147	8	Red_C.bmp	1341	0		0	1	35820	0		0	0	5	1	8	Low	Prac	1	List1	Catch.wav	V_T	1	1	1	1	35669	151	1	429	36098
Exp1	6	Exp1-6-6	59.939	1.0.0.160	1	left	-1852236085	2.0.10.242	2.0.10.242	09-13-2019	2019-09-13 02:56:20	10:56:20	male	2.0.10.147	9	Blue_C.bmp	1168	0		0	0	38322	0		0	0	11	1	9	Low	Prac		List1	A_S.wav	AV_S	0		0	1	38172	150		0	0
Exp1	6	Exp1-6-6	59.939	1.0.0.160	1	left	-1852236085	2.0.10.242	2.0.10.242	09-13-2019	2019-09-13 02:56:20	10:56:20	male	2.0.10.147	10	Red_C.bmp	929	0		0	0	40708	0		0	0	15	1	10	Low	Prac	1	List1	A_T.wav	AV_T	1	1	0	1	40558	150	1	339	40897
Exp1	6	Exp1-6-6	59.939	1.0.0.160	1	left	-1852236085	2.0.10.242	2.0.10.242	09-13-2019	2019-09-13 02:56:20	10:56:20	male	2.0.10.147	11	Red_C.bmp	1194	0		0	0	42793	0		0	0	15	1	11	Low	Prac	1	List1	A_T.wav	AV_T	1	1	0	1	42643	150	1	326	42969
Exp1	6	Exp1-6-6	59.939	1.0.0.160	1	left	-1852236085	2.0.10.242	2.0.10.242	09-13-2019	2019-09-13 02:56:20	10:56:20	male	2.0.10.147	12	Red_C.bmp	924	0		0	0	45146	0		0	0	5	1	12	Low	Prac	1	List1	Catch.wav	V_T	1	1	1	1	44996	150	1	317	45313
Exp1	6	Exp1-6-6	59.939	1.0.0.160	1	left	-1852236085	2.0.10.242	2.0.10.242	09-13-2019	2019-09-13 02:56:20	10:56:20	male	2.0.10.147	13	Catch.bmp	1327	0		0	0	47231	0		0	0	10	1	13	Low	Prac	1	List1	A_T.wav	A_T	1	1	1	1	47081	150	1	296	47377
Exp1	6	Exp1-6-6	59.939	1.0.0.160	1	left	-1852236085	2.0.10.242	2.0.10.242	09-13-2019	2019-09-13 02:56:20	10:56:20	male	2.0.10.147	14	Blue_S.bmp	888	0		0	0	49717	0		0	0	13	1	14	Low	Prac		List1	A_S.wav	AV_S	0		0	1	49567	150		0	0
Exp1	6	Exp1-6-6	59.939	1.0.0.160	1	left	-1852236085	2.0.10.242	2.0.10.242	09-13-2019	2019-09-13 02:56:20	10:56:20	male	2.0.10.147	15	Red_S.bmp	1584	0		0	0	51819	0		0	0	7	1	15	Low	Prac	1	List1	Catch.wav	V_T	1	1	1	1	51669	150	1	324	51993
Exp1	6	Exp1-6-6	59.939	1.0.0.160	1	left	-1852236085	2.0.10.242	2.0.10.242	09-13-2019	2019-09-13 02:56:20	10:56:20	male	2.0.10.147	16	Red_S_2.bmp	990	0		0	1	54556	0		0	0	8	1	16	Low	Prac	1	List1	Catch.wav	V_T	1	1	1	1	54405	151	1	348	54753
Exp1	6	Exp1-6-6	59.939	1.0.0.160	1	left	-1852236085	2.0.10.242	2.0.10.242	09-13-2019	2019-09-13 02:56:20	10:56:20	male	2.0.10.147	17	Red_S_2.bmp	1350	0		0	0	56708	0		0	0	18	1	17	Low	Prac	1	List1	A_T.wav	AV_T	1	1	0	1	56558	150	1	307	56865
Exp1	6	Exp1-6-6	59.939	1.0.0.160	1	left	-1852236085	2.0.10.242	2.0.10.242	09-13-2019	2019-09-13 02:56:20	10:56:20	male	2.0.10.147	18	Red_C_2.bmp	1569	0		0	0	59210	0		0	0	16	1	18	Low	Prac	1	List1	A_T.wav	AV_T	1	1	0	1	59060	150	1	245	59305
Exp1	6	Exp1-6-6	59.939	1.0.0.160	1	left	-1852236085	2.0.10.242	2.0.10.242	09-13-2019	2019-09-13 02:56:20	10:56:20	male	2.0.10.147	19	Red_S_2.bmp	1566	0		0	0	61930	0		0	0	8	1	19	Low	Prac	1	List1	Catch.wav	V_T	1	1	1	1	61780	150	1	269	62049
Exp1	6	Exp1-6-6	59.939	1.0.0.160	1	left	-1852236085	2.0.10.242	2.0.10.242	09-13-2019	2019-09-13 02:56:20	10:56:20	male	2.0.10.147	20	Red_S.bmp	1273	0		0	0	64649	0		0	0	7	1	20	Low	Prac	1	List1	Catch.wav	V_T	1	1	0	1	64499	150	1	278	64777
Exp1	6	Exp1-6-6	59.939	1.0.0.160	1	left	-1852236085	2.0.10.242	2.0.10.242	09-13-2019	2019-09-13 02:56:20	10:56:20	male	2.0.10.147	21	Catch.bmp	1360	0		0	1	69755	0		0	0	NULL	NULL	NULL	Low	run1	1	List2	A_T.wav	A_T	1	1	1	1	69604	151	1	357	69961
Exp1	6	Exp1-6-6	59.939	1.0.0.160	1	left	-1852236085	2.0.10.242	2.0.10.242	09-13-2019	2019-09-13 02:56:20	10:56:20	male	2.0.10.147	22	Blue_S.bmp	1538	0		0	0	72274	0		0	0	NULL	NULL	NULL	Low	run1		List2	A_S.wav	AV_S	0		0	1	72124	150		0	0
Exp1	6	Exp1-6-6	59.939	1.0.0.160	1	left	-1852236085	2.0.10.242	2.0.10.242	09-13-2019	2019-09-13 02:56:20	10:56:20	male	2.0.10.147	23	Red_C_2.bmp	1578	0		0	0	75027	0		0	0	NULL	NULL	NULL	Low	run1	1	List2	Catch.wav	V_T	1	1	0	1	74877	150	1	331	75208
Exp1	6	Exp1-6-6	59.939	1.0.0.160	1	left	-1852236085	2.0.10.242	2.0.10.242	09-13-2019	2019-09-13 02:56:20	10:56:20	male	2.0.10.147	24	Catch.bmp	1443	0		0	0	77763	0		0	0	NULL	NULL	NULL	Low	run1	1	List2	A_T.wav	A_T	1	1	1	1	77613	150	1	372	77985
Exp1	6	Exp1-6-6	59.939	1.0.0.160	1	left	-1852236085	2.0.10.242	2.0.10.242	09-13-2019	2019-09-13 02:56:20	10:56:20	male	2.0.10.147	25	Catch.bmp	1571	0		0	1	80366	0		0	0	NULL	NULL	NULL	Low	run1		List2	A_S.wav	A_S	0		1	1	80215	151		0	0
Exp1	6	Exp1-6-6	59.939	1.0.0.160	1	left	-1852236085	2.0.10.242	2.0.10.242	09-13-2019	2019-09-13 02:56:20	10:56:20	male	2.0.10.147	26	Catch.bmp	970	0		0	1	83269	0		0	0	NULL	NULL	NULL	Low	run1	1	List2	A_T.wav	A_T	1	1	1	1	83118	151	1	330	83448
Exp1	6	Exp1-6-6	59.939	1.0.0.160	1	left	-1852236085	2.0.10.242	2.0.10.242	09-13-2019	2019-09-13 02:56:20	10:56:20	male	2.0.10.147	27	Red_C.bmp	1116	0		1	0	85387	0		0	0	NULL	NULL	NULL	Low	run1	1	List2	A_T.wav	AV_T	1	1	0	1	85237	150	1	419	85656
Exp1	6	Exp1-6-6	59.939	1.0.0.160	1	left	-1852236085	2.0.10.242	2.0.10.242	09-13-2019	2019-09-13 02:56:20	10:56:20	male	2.0.10.147	28	Red_S.bmp	1221	0		1	0	87656	0		0	0	NULL	NULL	NULL	Low	run1	1	List2	A_T.wav	AV_T	1	1	1	1	87506	150	1	302	87808
Exp1	6	Exp1-6-6	59.939	1.0.0.160	1	left	-1852236085	2.0.10.242	2.0.10.242	09-13-2019	2019-09-13 02:56:20	10:56:20	male	2.0.10.147	29	Catch.bmp	1379	0		0	1	90026	0		0	0	NULL	NULL	NULL	Low	run1		List2	A_S.wav	A_S	0		1	1	89875	151		0	0
Exp1	6	Exp1-6-6	59.939	1.0.0.160	1	left	-1852236085	2.0.10.242	2.0.10.242	09-13-2019	2019-09-13 02:56:20	10:56:20	male	2.0.10.147	30	Blue_S.bmp	1419	0		0	0	92628	0		0	0	NULL	NULL	NULL	Low	run1		List2	Catch.wav	V_S	0		1	1	92478	150		0	0
Exp1	6	Exp1-6-6	59.939	1.0.0.160	1	left	-1852236085	2.0.10.242	2.0.10.242	09-13-2019	2019-09-13 02:56:20	10:56:20	male	2.0.10.147	31	Red_C_2.bmp	1325	0		0	0	95264	0		0	0	NULL	NULL	NULL	Low	run1	1	List2	Catch.wav	V_T	1	1	0	1	95114	150	1	302	95416
Exp1	6	Exp1-6-6	59.939	1.0.0.160	1	left	-1852236085	2.0.10.242	2.0.10.242	09-13-2019	2019-09-13 02:56:20	10:56:20	male	2.0.10.147	32	Catch.bmp	1315	0		0	0	97750	0		0	0	NULL	NULL	NULL	Low	run1	1	List2	A_T.wav	A_T	1	1	1	1	97600	150	1	361	97961
Exp1	6	Exp1-6-6	59.939	1.0.0.160	1	left	-1852236085	2.0.10.242	2.0.10.242	09-13-2019	2019-09-13 02:56:20	10:56:20	male	2.0.10.147	33	Red_C.bmp	1428	0		1	0	100219	0		0	0	NULL	NULL	NULL	Low	run1	1	List2	Catch.wav	V_T	1	1	1	1	100069	150	1	331	100400
Exp1	6	Exp1-6-6	59.939	1.0.0.160	1	left	-1852236085	2.0.10.242	2.0.10.242	09-13-2019	2019-09-13 02:56:20	10:56:20	male	2.0.10.147	34	Catch.bmp	923	0		0	1	102806	0		0	0	NULL	NULL	NULL	Low	run1	1	List2	A_T.wav	A_T	1	1	1	1	102655	151	1	321	102976
Exp1	6	Exp1-6-6	59.939	1.0.0.160	1	left	-1852236085	2.0.10.242	2.0.10.242	09-13-2019	2019-09-13 02:56:20	10:56:20	male	2.0.10.147	35	Catch.bmp	831	0		0	0	104891	0		0	0	NULL	NULL	NULL	Low	run1		List2	A_S.wav	A_S	0		0	1	104741	150		0	0
Exp1	6	Exp1-6-6	59.939	1.0.0.160	1	left	-1852236085	2.0.10.242	2.0.10.242	09-13-2019	2019-09-13 02:56:20	10:56:20	male	2.0.10.147	36	Red_S.bmp	1532	0		0	0	106926	0		0	0	NULL	NULL	NULL	Low	run1	1	List2	Catch.wav	V_T	1	1	1	1	106776	150	1	351	107127
Exp1	6	Exp1-6-6	59.939	1.0.0.160	1	left	-1852236085	2.0.10.242	2.0.10.242	09-13-2019	2019-09-13 02:56:20	10:56:20	male	2.0.10.147	37	Catch.bmp	1465	0		0	1	109613	0		0	0	NULL	NULL	NULL	Low	run1	1	List2	A_T.wav	A_T	1	1	1	1	109462	151	1	529	109991
Exp1	6	Exp1-6-6	59.939	1.0.0.160	1	left	-1852236085	2.0.10.242	2.0.10.242	09-13-2019	2019-09-13 02:56:20	10:56:20	male	2.0.10.147	38	Blue_S.bmp	884	0		0	0	112232	0		0	0	NULL	NULL	NULL	Low	run1		List2	A_S.wav	AV_S	0		0	1	112082	150		0	0
Exp1	6	Exp1-6-6	59.939	1.0.0.160	1	left	-1852236085	2.0.10.242	2.0.10.242	09-13-2019	2019-09-13 02:56:20	10:56:20	male	2.0.10.147	39	Blue_S.bmp	1145	0		0	0	114317	0		0	0	NULL	NULL	NULL	Low	run1		List2	Catch.wav	V_S	0		1	1	114167	150		0	0
Exp1	6	Exp1-6-6	59.939	1.0.0.160	1	left	-1852236085	2.0.10.242	2.0.10.242	09-13-2019	2019-09-13 02:56:20	10:56:20	male	2.0.10.147	40	Catch.bmp	1118	0		0	1	116687	0		0	0	NULL	NULL	NULL	Low	run1	1	List2	A_T.wav	A_T	1	1	1	1	116536	151	1	303	116839
Exp1	6	Exp1-6-6	59.939	1.0.0.160	1	left	-1852236085	2.0.10.242	2.0.10.242	09-13-2019	2019-09-13 02:56:20	10:56:20	male	2.0.10.147	41	Catch.bmp	994	0		0	1	118956	0		0	0	NULL	NULL	NULL	Low	run1		List2	A_S.wav	A_S	0		1	1	118805	151		0	0
Exp1	6	Exp1-6-6	59.939	1.0.0.160	1	left	-1852236085	2.0.10.242	2.0.10.242	09-13-2019	2019-09-13 02:56:20	10:56:20	male	2.0.10.147	42	Red_S.bmp	1522	0		0	1	121175	0		0	0	NULL	NULL	NULL	Low	run1	1	List2	Catch.wav	V_T	1	1	1	1	121024	151	1	311	121335
Exp1	6	Exp1-6-6	59.939	1.0.0.160	1	left	-1852236085	2.0.10.242	2.0.10.242	09-13-2019	2019-09-13 02:56:20	10:56:20	male	2.0.10.147	43	Red_S_2.bmp	967	0		0	0	123844	0		0	0	NULL	NULL	NULL	Low	run1	1	List2	A_T.wav	AV_T	1	1	1	1	123694	150	1	306	124000
Exp1	6	Exp1-6-6	59.939	1.0.0.160	1	left	-1852236085	2.0.10.242	2.0.10.242	09-13-2019	2019-09-13 02:56:20	10:56:20	male	2.0.10.147	44	Red_C_2.bmp	832	0		0	0	125963	0		0	0	NULL	NULL	NULL	Low	run1	1	List2	Catch.wav	V_T	1	1	1	1	125813	150	1	395	126208
Exp1	6	Exp1-6-6	59.939	1.0.0.160	1	left	-1852236085	2.0.10.242	2.0.10.242	09-13-2019	2019-09-13 02:56:20	10:56:20	male	2.0.10.147	45	Catch.bmp	1013	0		0	0	127948	0		0	0	NULL	NULL	NULL	Low	run1	1	List2	A_T.wav	A_T	1	1	1	1	127798	150	1	354	128152
Exp1	6	Exp1-6-6	59.939	1.0.0.160	1	left	-1852236085	2.0.10.242	2.0.10.242	09-13-2019	2019-09-13 02:56:20	10:56:20	male	2.0.10.147	46	Red_S.bmp	1081	0		0	0	130117	0		0	0	NULL	NULL	NULL	Low	run1	1	List2	A_T.wav	AV_T	1	1	0	1	129967	150	1	272	130239
Exp1	6	Exp1-6-6	59.939	1.0.0.160	1	left	-1852236085	2.0.10.242	2.0.10.242	09-13-2019	2019-09-13 02:56:20	10:56:20	male	2.0.10.147	47	Red_S_2.bmp	926	0		0	0	132353	0		0	0	NULL	NULL	NULL	Low	run1	1	List2	A_T.wav	AV_T	1	1	0	1	132203	150	1	252	132455
Exp1	6	Exp1-6-6	59.939	1.0.0.160	1	left	-1852236085	2.0.10.242	2.0.10.242	09-13-2019	2019-09-13 02:56:20	10:56:20	male	2.0.10.147	48	Catch.bmp	1327	0		0	0	134438	0		0	0	NULL	NULL	NULL	Low	run1	1	List2	A_T.wav	A_T	1	1	0	1	134288	150	1	303	134591
Exp1	6	Exp1-6-6	59.939	1.0.0.160	1	left	-1852236085	2.0.10.242	2.0.10.242	09-13-2019	2019-09-13 02:56:20	10:56:20	male	2.0.10.147	49	Red_S.bmp	1014	0		0	0	136924	0		0	0	NULL	NULL	NULL	Low	run1	1	List2	Catch.wav	V_T	1	1	1	1	136774	150	1	337	137111
Exp1	6	Exp1-6-6	59.939	1.0.0.160	1	left	-1852236085	2.0.10.242	2.0.10.242	09-13-2019	2019-09-13 02:56:20	10:56:20	male	2.0.10.147	50	Red_C.bmp	1532	0		0	0	139093	0		0	0	NULL	NULL	NULL	Low	run1	1	List2	A_T.wav	AV_T	1	1	1	1	138943	150	1	288	139231
Exp1	6	Exp1-6-6	59.939	1.0.0.160	1	left	-1852236085	2.0.10.242	2.0.10.242	09-13-2019	2019-09-13 02:56:20	10:56:20	male	2.0.10.147	51	Red_C_2.bmp	1532	0		0	0	141779	0		0	0	NULL	NULL	NULL	Low	run1	1	List2	A_T.wav	AV_T	1	1	0	1	141629	150	1	249	141878
Exp1	6	Exp1-6-6	59.939	1.0.0.160	1	left	-1852236085	2.0.10.242	2.0.10.242	09-13-2019	2019-09-13 02:56:20	10:56:20	male	2.0.10.147	52	Red_C.bmp	1093	0		0	0	144465	0		0	0	NULL	NULL	NULL	Low	run1	1	List2	A_T.wav	AV_T	1	1	0	1	144315	150	1	244	144559
Exp1	6	Exp1-6-6	59.939	1.0.0.160	1	left	-1852236085	2.0.10.242	2.0.10.242	09-13-2019	2019-09-13 02:56:20	10:56:20	male	2.0.10.147	53	Red_C_2.bmp	1304	0		0	1	146718	0		0	0	NULL	NULL	NULL	Low	run1	1	List2	Catch.wav	V_T	1	1	1	1	146567	151	1	408	146975
Exp1	6	Exp1-6-6	59.939	1.0.0.160	1	left	-1852236085	2.0.10.242	2.0.10.242	09-13-2019	2019-09-13 02:56:20	10:56:20	male	2.0.10.147	54	Blue_C.bmp	1489	0		0	0	149170	0		0	0	NULL	NULL	NULL	Low	Run1		List2	Catch.wav	V_S	0		0	1	149020	150		0	0
Exp1	6	Exp1-6-6	59.939	1.0.0.160	1	left	-1852236085	2.0.10.242	2.0.10.242	09-13-2019	2019-09-13 02:56:20	10:56:20	male	2.0.10.147	55	Red_C_2.bmp	1178	0		0	0	151873	0		0	0	NULL	NULL	NULL	Low	run1	1	List2	Catch.wav	V_T	1	1	0	1	151723	150	1	451	152174
Exp1	6	Exp1-6-6	59.939	1.0.0.160	1	left	-1852236085	2.0.10.242	2.0.10.242	09-13-2019	2019-09-13 02:56:20	10:56:20	male	2.0.10.147	56	Catch.bmp	1368	0		0	0	154209	0		0	0	NULL	NULL	NULL	Low	run1		List2	A_S.wav	A_S	0		0	2	154059	150		0	0
Exp1	6	Exp1-6-6	59.939	1.0.0.160	1	left	-1852236085	2.0.10.242	2.0.10.242	09-13-2019	2019-09-13 02:56:20	10:56:20	male	2.0.10.147	57	Catch.bmp	825	0		0	0	156795	0		0	0	NULL	NULL	NULL	Low	run1		List2	A_S.wav	A_S	0		0	1	156645	150		0	0
Exp1	6	Exp1-6-6	59.939	1.0.0.160	1	left	-1852236085	2.0.10.242	2.0.10.242	09-13-2019	2019-09-13 02:56:20	10:56:20	male	2.0.10.147	58	Blue_S.bmp	1545	0		0	0	158847	0		0	0	NULL	NULL	NULL	Low	run1		List2	A_S.wav	AV_S	0		0	1	158697	150		0	0
Exp1	6	Exp1-6-6	59.939	1.0.0.160	1	left	-1852236085	2.0.10.242	2.0.10.242	09-13-2019	2019-09-13 02:56:20	10:56:20	male	2.0.10.147	59	Red_S.bmp	1436	0		0	0	161616	0		0	0	NULL	NULL	NULL	Low	run1	1	List2	A_T.wav	AV_T	1	1	0	1	161466	150	1	308	161774
Exp1	6	Exp1-6-6	59.939	1.0.0.160	1	left	-1852236085	2.0.10.242	2.0.10.242	09-13-2019	2019-09-13 02:56:20	10:56:20	male	2.0.10.147	60	Catch.bmp	1047	0		0	0	164202	0		0	0	NULL	NULL	NULL	Low	run1	1	List2	A_T.wav	A_T	1	1	0	1	164052	150	1	354	164406
Exp1	6	Exp1-6-6	59.939	1.0.0.160	1	left	-1852236085	2.0.10.242	2.0.10.242	09-13-2019	2019-09-13 02:56:20	10:56:20	male	2.0.10.147	61	Catch.bmp	1245	0		0	0	166405	0		0	0	NULL	NULL	NULL	Low	run1	1	List2	A_T.wav	A_T	1	1	0	2	166255	150	1	423	166678
Exp1	6	Exp1-6-6	59.939	1.0.0.160	1	left	-1852236085	2.0.10.242	2.0.10.242	09-13-2019	2019-09-13 02:56:20	10:56:20	male	2.0.10.147	62	Catch.bmp	1263	0		0	0	168807	0		0	0	NULL	NULL	NULL	Low	run1	1	List2	A_T.wav	A_T	1	1	0	1	168657	150	1	486	169143
Exp1	6	Exp1-6-6	59.939	1.0.0.160	1	left	-1852236085	2.0.10.242	2.0.10.242	09-13-2019	2019-09-13 02:56:20	10:56:20	male	2.0.10.147	63	Red_S.bmp	813	0		0	0	171226	0		0	0	NULL	NULL	NULL	Low	run1	1	List2	A_T.wav	AV_T	1	1	0	1	171076	150	1	290	171366
Exp1	6	Exp1-6-6	59.939	1.0.0.160	1	left	-1852236085	2.0.10.242	2.0.10.242	09-13-2019	2019-09-13 02:56:20	10:56:20	male	2.0.10.147	64	Catch.bmp	932	0		0	0	173195	0		0	0	NULL	NULL	NULL	Low	run1	1	List2	A_T.wav	A_T	1	1	0	1	173045	150	1	409	173454
Exp1	6	Exp1-6-6	59.939	1.0.0.160	1	left	-1852236085	2.0.10.242	2.0.10.242	09-13-2019	2019-09-13 02:56:20	10:56:20	male	2.0.10.147	65	Catch.bmp	875	0		1	0	175280	0		0	0	NULL	NULL	NULL	Low	run1	1	List2	A_T.wav	A_T	1	1	0	1	175130	150	1	316	175446
Exp1	6	Exp1-6-6	59.939	1.0.0.160	1	left	-1852236085	2.0.10.242	2.0.10.242	09-13-2019	2019-09-13 02:56:20	10:56:20	male	2.0.10.147	66	Red_C.bmp	1373	0		0	0	177316	0		0	0	NULL	NULL	NULL	Low	run1	1	List2	A_T.wav	AV_T	1	1	0	1	177166	150	1	247	177413
Exp1	6	Exp1-6-6	59.939	1.0.0.160	1	left	-1852236085	2.0.10.242	2.0.10.242	09-13-2019	2019-09-13 02:56:20	10:56:20	male	2.0.10.147	67	Catch.bmp	1406	0		0	0	179852	0		0	0	NULL	NULL	NULL	Low	run1		List2	A_S.wav	A_S	0		0	1	179702	150		0	0
Exp1	6	Exp1-6-6	59.939	1.0.0.160	1	left	-1852236085	2.0.10.242	2.0.10.242	09-13-2019	2019-09-13 02:56:20	10:56:20	male	2.0.10.147	68	Red_S.bmp	1057	0		0	0	182471	0		0	0	NULL	NULL	NULL	Low	run1	1	List2	Catch.wav	V_T	1	1	1	1	182321	150	1	541	182862
Exp1	6	Exp1-6-6	59.939	1.0.0.160	1	left	-1852236085	2.0.10.242	2.0.10.242	09-13-2019	2019-09-13 02:56:20	10:56:20	male	2.0.10.147	69	Blue_C_2.bmp	975	0		0	0	184690	0		0	0	NULL	NULL	NULL	Low	run1		List2	A_S.wav	AV_S	0		1	1	184540	150	1	585	185125
Exp1	6	Exp1-6-6	59.939	1.0.0.160	1	left	-1852236085	2.0.10.242	2.0.10.242	09-13-2019	2019-09-13 02:56:20	10:56:20	male	2.0.10.147	70	Red_C.bmp	992	0		0	0	186826	0		0	0	NULL	NULL	NULL	Low	run1	1	List2	Catch.wav	V_T	1	1	1	1	186676	150	1	417	187093
Exp1	6	Exp1-6-6	59.939	1.0.0.160	1	left	-1852236085	2.0.10.242	2.0.10.242	09-13-2019	2019-09-13 02:56:20	10:56:20	male	2.0.10.147	71	Red_C.bmp	1199	0		0	0	188978	0		0	0	NULL	NULL	NULL	Low	run1	1	List2	Catch.wav	V_T	1	1	0	1	188828	150	1	465	189293
Exp1	6	Exp1-6-6	59.939	1.0.0.160	1	left	-1852236085	2.0.10.242	2.0.10.242	09-13-2019	2019-09-13 02:56:20	10:56:20	male	2.0.10.147	72	Catch.bmp	1087	0		0	0	191330	0		0	0	NULL	NULL	NULL	Low	run1	1	List2	A_T.wav	A_T	1	1	1	1	191180	150	1	553	191733
Exp1	6	Exp1-6-6	59.939	1.0.0.160	1	left	-1852236085	2.0.10.242	2.0.10.242	09-13-2019	2019-09-13 02:56:20	10:56:20	male	2.0.10.147	73	Catch.bmp	1342	0		0	0	193566	0		0	0	NULL	NULL	NULL	Low	run1	1	List2	A_T.wav	A_T	1	1	0	1	193416	150	1	902	194318
Exp1	6	Exp1-6-6	59.939	1.0.0.160	1	left	-1852236085	2.0.10.242	2.0.10.242	09-13-2019	2019-09-13 02:56:20	10:56:20	male	2.0.10.147	74	Catch.bmp	1247	0		0	1	196069	0		0	0	NULL	NULL	NULL	Low	run1	1	List2	A_T.wav	A_T	1	1	1	1	195918	151	1	463	196381
Exp1	6	Exp1-6-6	59.939	1.0.0.160	1	left	-1852236085	2.0.10.242	2.0.10.242	09-13-2019	2019-09-13 02:56:20	10:56:20	male	2.0.10.147	75	Red_C.bmp	1372	0		0	0	198471	0		0	0	NULL	NULL	NULL	Low	run1	1	List2	Catch.wav	V_T	1	1	1	1	198321	150	1	836	199157
Exp1	6	Exp1-6-6	59.939	1.0.0.160	1	left	-1852236085	2.0.10.242	2.0.10.242	09-13-2019	2019-09-13 02:56:20	10:56:20	male	2.0.10.147	76	Catch.bmp	947	0		0	0	200990	0		0	0	NULL	NULL	NULL	Low	run1	1	List2	A_T.wav	A_T	1	1	1	1	200840	150	1	637	201477
Exp1	6	Exp1-6-6	59.939	1.0.0.160	1	left	-1852236085	2.0.10.242	2.0.10.242	09-13-2019	2019-09-13 02:56:20	10:56:20	male	2.0.10.147	77	Catch.bmp	813	0		0	1	203093	0		0	0	NULL	NULL	NULL	Low	run1	1	List2	A_T.wav	A_T	1	1	1	1	202942	151	1	359	203301
Exp1	6	Exp1-6-6	59.939	1.0.0.160	1	left	-1852236085	2.0.10.242	2.0.10.242	09-13-2019	2019-09-13 02:56:20	10:56:20	male	2.0.10.147	78	Red_S_2.bmp	819	0		0	0	205061	0		0	0	NULL	NULL	NULL	Low	run1	1	List2	A_T.wav	AV_T	1	1	0	1	204911	150	1	334	205245
Exp1	6	Exp1-6-6	59.939	1.0.0.160	1	left	-1852236085	2.0.10.242	2.0.10.242	09-13-2019	2019-09-13 02:56:20	10:56:20	male	2.0.10.147	79	Blue_C_2.bmp	1597	0		0	0	207030	0		0	0	NULL	NULL	NULL	Low	run1		List2	A_S.wav	AV_S	0		0	1	206880	150		0	0
Exp1	6	Exp1-6-6	59.939	1.0.0.160	1	left	-1852236085	2.0.10.242	2.0.10.242	09-13-2019	2019-09-13 02:56:20	10:56:20	male	2.0.10.147	80	Catch.bmp	1002	0		0	0	209833	0		0	0	NULL	NULL	NULL	Low	run1	1	List2	A_T.wav	A_T	1	1	0	1	209683	150	1	329	210012
Exp1	6	Exp1-6-6	59.939	1.0.0.160	1	left	-1852236085	2.0.10.242	2.0.10.242	09-13-2019	2019-09-13 02:56:20	10:56:20	male	2.0.10.147	81	Red_S.bmp	1565	0		0	0	211985	0		0	0	NULL	NULL	NULL	Low	run1	1	List2	A_T.wav	AV_T	1	1	0	1	211835	150	1	337	212172
Exp1	6	Exp1-6-6	59.939	1.0.0.160	1	left	-1852236085	2.0.10.242	2.0.10.242	09-13-2019	2019-09-13 02:56:20	10:56:20	male	2.0.10.147	82	Catch.bmp	1299	0		0	1	214705	0		0	0	NULL	NULL	NULL	Low	run1		List2	A_S.wav	A_S	0		1	1	214554	151		0	0
Exp1	6	Exp1-6-6	59.939	1.0.0.160	1	left	-1852236085	2.0.10.242	2.0.10.242	09-13-2019	2019-09-13 02:56:20	10:56:20	male	2.0.10.147	83	Red_C_2.bmp	1039	0		0	0	217207	0		0	0	NULL	NULL	NULL	Low	run1	1	List2	Catch.wav	V_T	1	1	1	1	217057	150	1	371	217428
Exp1	6	Exp1-6-6	59.939	1.0.0.160	1	left	-1852236085	2.0.10.242	2.0.10.242	09-13-2019	2019-09-13 02:56:20	10:56:20	male	2.0.10.147	84	Red_C_2.bmp	1126	0		0	0	219393	0		0	0	NULL	NULL	NULL	Low	run1	1	List2	Catch.wav	V_T	1	1	0	1	219243	150	1	313	219556
Exp1	6	Exp1-6-6	59.939	1.0.0.160	1	left	-1852236085	2.0.10.242	2.0.10.242	09-13-2019	2019-09-13 02:56:20	10:56:20	male	2.0.10.147	85	Red_C.bmp	1389	0		0	1	221679	0		0	0	NULL	NULL	NULL	Low	run1	1	List2	Catch.wav	V_T	1	1	0	1	221528	151	1	284	221812
Exp1	6	Exp1-6-6	59.939	1.0.0.160	1	left	-1852236085	2.0.10.242	2.0.10.242	09-13-2019	2019-09-13 02:56:20	10:56:20	male	2.0.10.147	86	Red_S.bmp	1494	0		0	0	224231	0		0	0	NULL	NULL	NULL	Low	run1	1	List2	Catch.wav	V_T	1	1	0	1	224081	150	1	299	224380
Exp1	6	Exp1-6-6	59.939	1.0.0.160	1	left	-1852236085	2.0.10.242	2.0.10.242	09-13-2019	2019-09-13 02:56:20	10:56:20	male	2.0.10.147	87	Red_C_2.bmp	1248	0		0	0	226884	0		0	0	NULL	NULL	NULL	Low	run1	1	List2	Catch.wav	V_T	1	1	0	1	226734	150	1	255	226989
Exp1	6	Exp1-6-6	59.939	1.0.0.160	1	left	-1852236085	2.0.10.242	2.0.10.242	09-13-2019	2019-09-13 02:56:20	10:56:20	male	2.0.10.147	88	Red_S.bmp	1375	0		0	0	229286	0		0	0	NULL	NULL	NULL	Low	run1	1	List2	A_T.wav	AV_T	1	1	1	1	229136	150	1	236	229372
Exp1	6	Exp1-6-6	59.939	1.0.0.160	1	left	-1852236085	2.0.10.242	2.0.10.242	09-13-2019	2019-09-13 02:56:20	10:56:20	male	2.0.10.147	89	Red_C.bmp	840	0		0	0	231822	0		0	0	NULL	NULL	NULL	Low	run1	1	List2	Catch.wav	V_T	1	1	1	1	231672	150	1	212	231884
Exp1	6	Exp1-6-6	59.939	1.0.0.160	1	left	-1852236085	2.0.10.242	2.0.10.242	09-13-2019	2019-09-13 02:56:20	10:56:20	male	2.0.10.147	90	Catch.bmp	1105	0		0	0	233824	0		0	0	NULL	NULL	NULL	Low	run1	1	List2	A_T.wav	A_T	1	1	1	1	233674	150	1	258	233932
Exp1	6	Exp1-6-6	59.939	1.0.0.160	1	left	-1852236085	2.0.10.242	2.0.10.242	09-13-2019	2019-09-13 02:56:20	10:56:20	male	2.0.10.147	91	Red_S_2.bmp	1024	0		0	0	236077	0		0	0	NULL	NULL	NULL	Low	run1	1	List2	A_T.wav	AV_T	1	1	0	1	235927	150	1	229	236156
Exp1	6	Exp1-6-6	59.939	1.0.0.160	1	left	-1852236085	2.0.10.242	2.0.10.242	09-13-2019	2019-09-13 02:56:20	10:56:20	male	2.0.10.147	92	Catch.bmp	1471	0		0	0	238262	0		0	0	NULL	NULL	NULL	Low	run1	1	List2	A_T.wav	A_T	1	1	0	1	238112	150	1	276	238388
Exp1	6	Exp1-6-6	59.939	1.0.0.160	1	left	-1852236085	2.0.10.242	2.0.10.242	09-13-2019	2019-09-13 02:56:20	10:56:20	male	2.0.10.147	93	Catch.bmp	804	0		0	0	240882	0		0	0	NULL	NULL	NULL	Low	run1	1	List2	A_T.wav	A_T	1	1	0	1	240732	150	1	304	241036
Exp1	6	Exp1-6-6	59.939	1.0.0.160	1	left	-1852236085	2.0.10.242	2.0.10.242	09-13-2019	2019-09-13 02:56:20	10:56:20	male	2.0.10.147	94	Red_C.bmp	1017	0		0	0	242834	0		0	0	NULL	NULL	NULL	Low	run1	1	List2	A_T.wav	AV_T	1	1	0	1	242684	150	1	264	242948
Exp1	6	Exp1-6-6	59.939	1.0.0.160	1	left	-1852236085	2.0.10.242	2.0.10.242	09-13-2019	2019-09-13 02:56:20	10:56:20	male	2.0.10.147	95	Red_S.bmp	1502	0		0	0	245003	0		0	0	NULL	NULL	NULL	Low	run1	1	List2	Catch.wav	V_T	1	1	0	2	244853	150	1	262	245115
Exp1	6	Exp1-6-6	59.939	1.0.0.160	1	left	-1852236085	2.0.10.242	2.0.10.242	09-13-2019	2019-09-13 02:56:20	10:56:20	male	2.0.10.147	96	Red_C_2.bmp	1415	0		0	0	247655	0		0	0	NULL	NULL	NULL	Low	run1	1	List2	A_T.wav	AV_T	1	1	1	1	247505	150	1	291	247796
Exp1	6	Exp1-6-6	59.939	1.0.0.160	1	left	-1852236085	2.0.10.242	2.0.10.242	09-13-2019	2019-09-13 02:56:20	10:56:20	male	2.0.10.147	97	Red_C.bmp	1017	0		0	0	250225	0		0	0	NULL	NULL	NULL	Low	run1	1	List2	A_T.wav	AV_T	1	1	0	1	250075	150	1	345	250420
Exp1	6	Exp1-6-6	59.939	1.0.0.160	1	left	-1852236085	2.0.10.242	2.0.10.242	09-13-2019	2019-09-13 02:56:20	10:56:20	male	2.0.10.147	98	Red_S.bmp	893	0		0	1	252394	0		0	0	NULL	NULL	NULL	Low	run1	1	List2	A_T.wav	AV_T	1	1	1	1	252243	151	1	280	252523
Exp1	6	Exp1-6-6	59.939	1.0.0.160	1	left	-1852236085	2.0.10.242	2.0.10.242	09-13-2019	2019-09-13 02:56:20	10:56:20	male	2.0.10.147	99	Red_C_2.bmp	944	0		0	0	254446	0		0	0	NULL	NULL	NULL	Low	run1	1	List2	Catch.wav	V_T	1	1	1	1	254296	150	1	292	254588
Exp1	6	Exp1-6-6	59.939	1.0.0.160	1	left	-1852236085	2.0.10.242	2.0.10.242	09-13-2019	2019-09-13 02:56:20	10:56:20	male	2.0.10.147	100	Catch.bmp	1485	0		0	0	256548	0		0	0	NULL	NULL	NULL	Low	run1	1	List2	A_T.wav	A_T	1	1	1	1	256398	150	1	397	256795
Exp1	6	Exp1-6-6	59.939	1.0.0.160	1	left	-1852236085	2.0.10.242	2.0.10.242	09-13-2019	2019-09-13 02:56:20	10:56:20	male	2.0.10.147	101	Catch.bmp	1563	0		0	0	259184	0		0	0	NULL	NULL	NULL	Low	run1	1	List2	A_T.wav	A_T	1	1	0	1	259034	150	1	401	259435
Exp1	6	Exp1-6-6	59.939	1.0.0.160	1	left	-1852236085	2.0.10.242	2.0.10.242	09-13-2019	2019-09-13 02:56:20	10:56:20	male	2.0.10.147	102	Catch.bmp	949	0		1	0	261903	0		0	0	NULL	NULL	NULL	Low	run1		List2	A_S.wav	A_S	0		0	1	261753	150		0	0
Exp1	6	Exp1-6-6	59.939	1.0.0.160	1	left	-1852236085	2.0.10.242	2.0.10.242	09-13-2019	2019-09-13 02:56:20	10:56:20	male	2.0.10.147	103	Catch.bmp	1246	0		0	0	264056	0		0	0	NULL	NULL	NULL	Low	run1	1	List2	A_T.wav	A_T	1	1	0	1	263906	150	1	353	264259
Exp1	6	Exp1-6-6	59.939	1.0.0.160	1	left	-1852236085	2.0.10.242	2.0.10.242	09-13-2019	2019-09-13 02:56:20	10:56:20	male	2.0.10.147	104	Red_C_2.bmp	1470	0		0	0	266458	0		0	0	NULL	NULL	NULL	Low	run1	1	List2	A_T.wav	AV_T	1	1	0	1	266308	150	1	335	266643
Exp1	6	Exp1-6-6	59.939	1.0.0.160	1	left	-1852236085	2.0.10.242	2.0.10.242	09-13-2019	2019-09-13 02:56:20	10:56:20	male	2.0.10.147	105	Red_C_2.bmp	855	0		0	1	269078	0		0	0	NULL	NULL	NULL	Low	run1	1	List2	Catch.wav	V_T	1	1	1	1	268927	151	1	380	269307
Exp1	6	Exp1-6-6	59.939	1.0.0.160	1	left	-1852236085	2.0.10.242	2.0.10.242	09-13-2019	2019-09-13 02:56:20	10:56:20	male	2.0.10.147	106	Red_C.bmp	1017	0		0	1	271080	0		0	0	NULL	NULL	NULL	Low	run1	1	List2	A_T.wav	AV_T	1	1	1	1	270929	151	1	322	271251
Exp1	6	Exp1-6-6	59.939	1.0.0.160	1	left	-1852236085	2.0.10.242	2.0.10.242	09-13-2019	2019-09-13 02:56:20	10:56:20	male	2.0.10.147	107	Red_C_2.bmp	1505	0		1	0	273248	0		0	0	NULL	NULL	NULL	Low	run1	1	List2	A_T.wav	AV_T	1	1	1	1	273098	150	1	313	273411
Exp1	6	Exp1-6-6	59.939	1.0.0.160	1	left	-1852236085	2.0.10.242	2.0.10.242	09-13-2019	2019-09-13 02:56:20	10:56:20	male	2.0.10.147	108	Red_C.bmp	1518	0		0	0	275901	0		0	0	NULL	NULL	NULL	Low	run1	1	List2	A_T.wav	AV_T	1	1	0	1	275751	150	1	436	276187
Exp1	6	Exp1-6-6	59.939	1.0.0.160	1	left	-1852236085	2.0.10.242	2.0.10.242	09-13-2019	2019-09-13 02:56:20	10:56:20	male	2.0.10.147	109	Red_C_2.bmp	1202	0		0	0	278571	0		0	0	NULL	NULL	NULL	Low	run1	1	List2	A_T.wav	AV_T	1	1	0	1	278421	150	1	318	278739
Exp1	6	Exp1-6-6	59.939	1.0.0.160	1	left	-1852236085	2.0.10.242	2.0.10.242	09-13-2019	2019-09-13 02:56:20	10:56:20	male	2.0.10.147	110	Catch.bmp	1147	0		0	0	280923	0		0	0	NULL	NULL	NULL	Low	run1	1	List2	A_T.wav	A_T	1	1	0	1	280773	150	1	493	281266
Exp1	6	Exp1-6-6	59.939	1.0.0.160	1	left	-1852236085	2.0.10.242	2.0.10.242	09-13-2019	2019-09-13 02:56:20	10:56:20	male	2.0.10.147	111	Catch.bmp	1437	0		0	1	283226	0		0	0	NULL	NULL	NULL	Low	run1		List2	A_S.wav	A_S	0		0	1	283075	151		0	0
Exp1	6	Exp1-6-6	59.939	1.0.0.160	1	left	-1852236085	2.0.10.242	2.0.10.242	09-13-2019	2019-09-13 02:56:20	10:56:20	male	2.0.10.147	112	Blue_S_2.bmp	817	0		0	0	285878	0		0	0	NULL	NULL	NULL	Low	run1		List2	Catch.wav	V_S	0		1	1	285728	150		0	0
Exp1	6	Exp1-6-6	59.939	1.0.0.160	1	left	-1852236085	2.0.10.242	2.0.10.242	09-13-2019	2019-09-13 02:56:20	10:56:20	male	2.0.10.147	113	Blue_C.bmp	1427	0		0	0	287914	0		0	0	NULL	NULL	NULL	Low	run1		List2	A_S.wav	AV_S	0		0	2	287764	150		0	0
Exp1	6	Exp1-6-6	59.939	1.0.0.160	1	left	-1852236085	2.0.10.242	2.0.10.242	09-13-2019	2019-09-13 02:56:20	10:56:20	male	2.0.10.147	114	Catch.bmp	1262	0		0	0	290550	0		0	0	NULL	NULL	NULL	Low	run1	1	List2	A_T.wav	A_T	1	1	0	1	290400	150	1	539	290939
Exp1	6	Exp1-6-6	59.939	1.0.0.160	1	left	-1852236085	2.0.10.242	2.0.10.242	09-13-2019	2019-09-13 02:56:20	10:56:20	male	2.0.10.147	115	Blue_S.bmp	877	0		0	0	292969	0		0	0	NULL	NULL	NULL	Low	run1		List2	Catch.wav	V_S	0		0	1	292819	150		0	0
Exp1	6	Exp1-6-6	59.939	1.0.0.160	1	left	-1852236085	2.0.10.242	2.0.10.242	09-13-2019	2019-09-13 02:56:20	10:56:20	male	2.0.10.147	116	Catch.bmp	942	0		0	0	295054	0		0	0	NULL	NULL	NULL	Low	run1	1	List2	A_T.wav	A_T	1	1	1	1	294904	150	1	650	295554
Exp1	6	Exp1-6-6	59.939	1.0.0.160	1	left	-1852236085	2.0.10.242	2.0.10.242	09-13-2019	2019-09-13 02:56:20	10:56:20	male	2.0.10.147	117	Blue_C_2.bmp	1094	0		0	1	297157	0		0	0	NULL	NULL	NULL	Low	run1		List2	A_S.wav	AV_S	0		1	1	297006	151		0	0
Exp1	6	Exp1-6-6	59.939	1.0.0.160	1	left	-1852236085	2.0.10.242	2.0.10.242	09-13-2019	2019-09-13 02:56:20	10:56:20	male	2.0.10.147	118	Red_C.bmp	1430	0		0	0	299459	0		0	0	NULL	NULL	NULL	Low	run1	1	List2	A_T.wav	AV_T	1	1	0	1	299309	150	1	390	299699
Exp1	6	Exp1-6-6	59.939	1.0.0.160	1	left	-1852236085	2.0.10.242	2.0.10.242	09-13-2019	2019-09-13 02:56:20	10:56:20	male	2.0.10.147	119	Blue_S_2.bmp	842	0		0	0	302045	0		0	0	NULL	NULL	NULL	Low	run1		List2	Catch.wav	V_S	0		1	1	301895	150		0	0
Exp1	6	Exp1-6-6	59.939	1.0.0.160	1	left	-1852236085	2.0.10.242	2.0.10.242	09-13-2019	2019-09-13 02:56:20	10:56:20	male	2.0.10.147	120	Red_S_2.bmp	970	0		0	0	304114	0		0	0	NULL	NULL	NULL	Low	run1	1	List2	Catch.wav	V_T	1	1	0	1	303964	150	1	326	304290
Exp1	6	Exp1-6-6	59.939	1.0.0.160	1	left	-1852236085	2.0.10.242	2.0.10.242	09-13-2019	2019-09-13 02:56:20	10:56:20	male	2.0.10.147	121	Red_C_2.bmp	1302	0		0	1	306233	0		0	0	NULL	NULL	NULL	Low	run1	1	List2	Catch.wav	V_T	1	1	1	1	306082	151	1	368	306450
Exp1	6	Exp1-6-6	59.939	1.0.0.160	1	left	-1852236085	2.0.10.242	2.0.10.242	09-13-2019	2019-09-13 02:56:20	10:56:20	male	2.0.10.147	122	Blue_C_2.bmp	1032	0		0	0	308685	0		0	0	NULL	NULL	NULL	Low	run1		List2	Catch.wav	V_S	0		0	1	308535	150		0	0
Exp1	6	Exp1-6-6	59.939	1.0.0.160	1	left	-1852236085	2.0.10.242	2.0.10.242	09-13-2019	2019-09-13 02:56:20	10:56:20	male	2.0.10.147	123	Catch.bmp	1248	0		0	0	310921	0		0	0	NULL	NULL	NULL	Low	run1		List2	A_S.wav	A_S	0		1	1	310771	150		0	0
Exp1	6	Exp1-6-6	59.939	1.0.0.160	1	left	-1852236085	2.0.10.242	2.0.10.242	09-13-2019	2019-09-13 02:56:20	10:56:20	male	2.0.10.147	124	Red_S_2.bmp	1056	0		0	1	313524	0		0	0	NULL	NULL	NULL	Low	run1	1	List2	A_T.wav	AV_T	1	1	0	1	313373	151	1	340	313713
Exp1	6	Exp1-6-6	59.939	1.0.0.160	1	left	-1852236085	2.0.10.242	2.0.10.242	09-13-2019	2019-09-13 02:56:20	10:56:20	male	2.0.10.147	125	Red_S_2.bmp	1035	0		0	1	315743	0		0	0	NULL	NULL	NULL	Low	run1	1	List2	Catch.wav	V_T	1	1	1	1	315592	151	1	369	315961
Exp1	6	Exp1-6-6	59.939	1.0.0.160	1	left	-1852236085	2.0.10.242	2.0.10.242	09-13-2019	2019-09-13 02:56:20	10:56:20	male	2.0.10.147	126	Catch.bmp	1122	0		0	0	317928	0		0	0	NULL	NULL	NULL	Low	run1	1	List2	A_T.wav	A_T	1	1	1	1	317778	150	1	503	318281
Exp1	6	Exp1-6-6	59.939	1.0.0.160	1	left	-1852236085	2.0.10.242	2.0.10.242	09-13-2019	2019-09-13 02:56:20	10:56:20	male	2.0.10.147	127	Red_S_2.bmp	1593	0		0	0	320197	0		0	0	NULL	NULL	NULL	Low	run1	1	List2	A_T.wav	AV_T	1	1	0	1	320047	150	1	323	320370
Exp1	6	Exp1-6-6	59.939	1.0.0.160	1	left	-1852236085	2.0.10.242	2.0.10.242	09-13-2019	2019-09-13 02:56:20	10:56:20	male	2.0.10.147	128	Catch.bmp	924	0		0	0	322950	0		0	0	NULL	NULL	NULL	Low	run1	1	List2	A_T.wav	A_T	1	1	0	1	322800	150	1	449	323249
Exp1	6	Exp1-6-6	59.939	1.0.0.160	1	left	-1852236085	2.0.10.242	2.0.10.242	09-13-2019	2019-09-13 02:56:20	10:56:20	male	2.0.10.147	129	Red_S_2.bmp	1214	0		1	0	325035	0		0	0	NULL	NULL	NULL	Low	run1	1	List2	Catch.wav	V_T	1	1	1	1	324885	150	1	340	325225
Exp1	6	Exp1-6-6	59.939	1.0.0.160	1	left	-1852236085	2.0.10.242	2.0.10.242	09-13-2019	2019-09-13 02:56:20	10:56:20	male	2.0.10.147	130	Red_S_2.bmp	1326	0		0	1	327405	0		0	0	NULL	NULL	NULL	Low	run1	1	List2	A_T.wav	AV_T	1	1	1	1	327254	151	1	275	327529
Exp1	6	Exp1-6-6	59.939	1.0.0.160	1	left	-1852236085	2.0.10.242	2.0.10.242	09-13-2019	2019-09-13 02:56:20	10:56:20	male	2.0.10.147	131	Blue_S_2.bmp	1147	0		1	0	329890	0		0	0	NULL	NULL	NULL	Low	run1		List2	Catch.wav	V_S	0		1	1	329740	150		0	0
Exp1	6	Exp1-6-6	59.939	1.0.0.160	1	left	-1852236085	2.0.10.242	2.0.10.242	09-13-2019	2019-09-13 02:56:20	10:56:20	male	2.0.10.147	132	Catch.bmp	1438	0		0	0	332243	0		0	0	NULL	NULL	NULL	Low	run1	1	List2	A_T.wav	A_T	1	1	1	1	332093	150	1	372	332465
Exp1	6	Exp1-6-6	59.939	1.0.0.160	1	left	-1852236085	2.0.10.242	2.0.10.242	09-13-2019	2019-09-13 02:56:20	10:56:20	male	2.0.10.147	133	Catch.bmp	1283	0		0	0	334829	0		0	0	NULL	NULL	NULL	Low	run1	1	List2	A_T.wav	A_T	1	1	0	1	334679	150	1	507	335186
Exp1	6	Exp1-6-6	59.939	1.0.0.160	1	left	-1852236085	2.0.10.242	2.0.10.242	09-13-2019	2019-09-13 02:56:20	10:56:20	male	2.0.10.147	134	Red_S.bmp	1139	0		0	0	337265	0		0	0	NULL	NULL	NULL	Low	run1	1	List2	A_T.wav	AV_T	1	1	0	1	337115	150	1	334	337449
Exp1	6	Exp1-6-6	59.939	1.0.0.160	1	left	-1852236085	2.0.10.242	2.0.10.242	09-13-2019	2019-09-13 02:56:20	10:56:20	male	2.0.10.147	135	Red_C.bmp	1161	0		0	0	339567	0		0	0	NULL	NULL	NULL	Low	run1	1	List2	Catch.wav	V_T	1	1	1	1	339417	150	1	312	339729
Exp1	6	Exp1-6-6	59.939	1.0.0.160	1	left	-1852236085	2.0.10.242	2.0.10.242	09-13-2019	2019-09-13 02:56:20	10:56:20	male	2.0.10.147	136	Blue_S_2.bmp	1064	0		0	0	341886	0		0	0	NULL	NULL	NULL	Low	run1		List2	A_S.wav	AV_S	0		1	1	341736	150		0	0
Exp1	6	Exp1-6-6	59.939	1.0.0.160	1	left	-1852236085	2.0.10.242	2.0.10.242	09-13-2019	2019-09-13 02:56:20	10:56:20	male	2.0.10.147	137	Red_C_2.bmp	1190	0		0	0	344172	0		0	0	NULL	NULL	NULL	Low	run1	1	List2	A_T.wav	AV_T	1	1	0	1	344022	150	1	251	344273
Exp1	6	Exp1-6-6	59.939	1.0.0.160	1	left	-1852236085	2.0.10.242	2.0.10.242	09-13-2019	2019-09-13 02:56:20	10:56:20	male	2.0.10.147	138	Red_S.bmp	1518	0		0	0	346524	0		0	0	NULL	NULL	NULL	Low	run1	1	List2	A_T.wav	AV_T	1	1	0	1	346374	150	1	331	346705
Exp1	6	Exp1-6-6	59.939	1.0.0.160	1	left	-1852236085	2.0.10.242	2.0.10.242	09-13-2019	2019-09-13 02:56:20	10:56:20	male	2.0.10.147	139	Blue_S.bmp	986	0		0	0	349194	0		0	0	NULL	NULL	NULL	Low	run1		List2	A_S.wav	AV_S	0		0	1	349044	150		0	0
Exp1	6	Exp1-6-6	59.939	1.0.0.160	1	left	-1852236085	2.0.10.242	2.0.10.242	09-13-2019	2019-09-13 02:56:20	10:56:20	male	2.0.10.147	140	Red_S.bmp	1419	0		0	0	351396	0		0	0	NULL	NULL	NULL	Low	run1	1	List2	A_T.wav	AV_T	1	1	0	1	351246	150	1	307	351553
Exp1	6	Exp1-6-6	59.939	1.0.0.160	1	left	-1852236085	2.0.10.242	2.0.10.242	09-13-2019	2019-09-13 02:56:20	10:56:20	male	2.0.10.147	141	Catch.bmp	1505	0		0	0	353965	1502		0	0	NULL	NULL	NULL	Low	run1	1	List2	A_T.wav	A_T	1	1	0	1	353815	150	1	385	354200
Exp1	6	Exp1-6-6	59.939	1.0.0.160	1	left	-1852236085	2.0.10.242	2.0.10.242	09-13-2019	2019-09-13 02:56:20	10:56:20	male	2.0.10.147	142	Catch.bmp	931	0		0	0	358470	0		0	0	NULL	NULL	NULL	Low	run1	1	List2	A_T.wav	A_T	1	1	0	1	358320	150	1	376	358696
Exp1	6	Exp1-6-6	59.939	1.0.0.160	1	left	-1852236085	2.0.10.242	2.0.10.242	09-13-2019	2019-09-13 02:56:20	10:56:20	male	2.0.10.147	143	Catch.bmp	1317	0		0	1	360556	0		0	0	NULL	NULL	NULL	Low	run1		List2	A_S.wav	A_S	0		1	1	360405	151		0	0
Exp1	6	Exp1-6-6	59.939	1.0.0.160	1	left	-1852236085	2.0.10.242	2.0.10.242	09-13-2019	2019-09-13 02:56:20	10:56:20	male	2.0.10.147	144	Catch.bmp	822	0		1	0	363091	0		0	0	NULL	NULL	NULL	Low	run1	1	List2	A_T.wav	A_T	1	1	0	1	362941	150	1	411	363352
Exp1	6	Exp1-6-6	59.939	1.0.0.160	1	left	-1852236085	2.0.10.242	2.0.10.242	09-13-2019	2019-09-13 02:56:20	10:56:20	male	2.0.10.147	145	Red_S.bmp	1052	0		0	0	365060	0		0	0	NULL	NULL	NULL	Low	run1	1	List2	Catch.wav	V_T	1	1	1	1	364910	150	1	346	365256
Exp1	6	Exp1-6-6	59.939	1.0.0.160	1	left	-1852236085	2.0.10.242	2.0.10.242	09-13-2019	2019-09-13 02:56:20	10:56:20	male	2.0.10.147	146	Red_S_2.bmp	1303	0		1	0	367262	0		0	0	NULL	NULL	NULL	Low	run1	1	List2	A_T.wav	AV_T	1	1	1	1	367112	150	1	344	367456
Exp1	6	Exp1-6-6	59.939	1.0.0.160	1	left	-1852236085	2.0.10.242	2.0.10.242	09-13-2019	2019-09-13 02:56:20	10:56:20	male	2.0.10.147	147	Red_S_2.bmp	1283	0		0	0	369715	0		0	0	NULL	NULL	NULL	Low	run1	1	List2	Catch.wav	V_T	1	1	1	1	369565	150	1	308	369873
Exp1	6	Exp1-6-6	59.939	1.0.0.160	1	left	-1852236085	2.0.10.242	2.0.10.242	09-13-2019	2019-09-13 02:56:20	10:56:20	male	2.0.10.147	148	Red_C.bmp	817	0		0	0	372151	0		0	0	NULL	NULL	NULL	Low	run1	1	List2	A_T.wav	AV_T	1	1	0	1	372001	150	1	351	372352
Exp1	6	Exp1-6-6	59.939	1.0.0.160	1	left	-1852236085	2.0.10.242	2.0.10.242	09-13-2019	2019-09-13 02:56:20	10:56:20	male	2.0.10.147	149	Catch.bmp	1107	0		0	1	374120	0		0	0	NULL	NULL	NULL	Low	run1		List2	A_S.wav	A_S	0		1	1	373969	151		0	0
Exp1	6	Exp1-6-6	59.939	1.0.0.160	1	left	-1852236085	2.0.10.242	2.0.10.242	09-13-2019	2019-09-13 02:56:20	10:56:20	male	2.0.10.147	150	Red_S_2.bmp	1210	0		0	0	376455	0		0	0	NULL	NULL	NULL	Low	run1	1	List2	A_T.wav	AV_T	1	1	0	1	376305	150	1	271	376576
Exp1	6	Exp1-6-6	59.939	1.0.0.160	1	left	-1852236085	2.0.10.242	2.0.10.242	09-13-2019	2019-09-13 02:56:20	10:56:20	male	2.0.10.147	151	Catch.bmp	1436	0		1	0	378824	0		0	0	NULL	NULL	NULL	Low	run1		List2	A_S.wav	A_S	0		0	1	378674	150		0	0
Exp1	6	Exp1-6-6	59.939	1.0.0.160	1	left	-1852236085	2.0.10.242	2.0.10.242	09-13-2019	2019-09-13 02:56:20	10:56:20	male	2.0.10.147	152	Red_C_2.bmp	819	0		0	0	381477	0		0	0	NULL	NULL	NULL	Low	run1	1	List2	A_T.wav	AV_T	1	1	0	1	381327	150	1	321	381648
Exp1	6	Exp1-6-6	59.939	1.0.0.160	1	left	-1852236085	2.0.10.242	2.0.10.242	09-13-2019	2019-09-13 02:56:20	10:56:20	male	2.0.10.147	153	Red_S_2.bmp	1150	0		0	0	383446	0		0	0	NULL	NULL	NULL	Low	run1	1	List2	Catch.wav	V_T	1	1	0	1	383296	150	1	335	383631
Exp1	6	Exp1-6-6	59.939	1.0.0.160	1	left	-1852236085	2.0.10.242	2.0.10.242	09-13-2019	2019-09-13 02:56:20	10:56:20	male	2.0.10.147	154	Catch.bmp	1263	0		0	0	385748	0		0	0	NULL	NULL	NULL	Low	run1	1	List2	A_T.wav	A_T	1	1	1	1	385598	150	1	346	385944
Exp1	6	Exp1-6-6	59.939	1.0.0.160	1	left	-1852236085	2.0.10.242	2.0.10.242	09-13-2019	2019-09-13 02:56:20	10:56:20	male	2.0.10.147	155	Blue_S.bmp	1460	0		0	0	388167	0		0	0	NULL	NULL	NULL	Low	run1		List2	Catch.wav	V_S	0		1	1	388017	150		0	0
Exp1	6	Exp1-6-6	59.939	1.0.0.160	1	left	-1852236085	2.0.10.242	2.0.10.242	09-13-2019	2019-09-13 02:56:20	10:56:20	male	2.0.10.147	156	Red_C.bmp	1192	0		0	1	390854	0		0	0	NULL	NULL	NULL	Low	run1	1	List2	Catch.wav	V_T	1	1	1	1	390703	151	1	320	391023
Exp1	6	Exp1-6-6	59.939	1.0.0.160	1	left	-1852236085	2.0.10.242	2.0.10.242	09-13-2019	2019-09-13 02:56:20	10:56:20	male	2.0.10.147	157	Red_S_2.bmp	868	0		0	0	393206	0		0	0	NULL	NULL	NULL	Low	run1	1	List2	A_T.wav	AV_T	1	1	1	1	393056	150	1	319	393375
Exp1	6	Exp1-6-6	59.939	1.0.0.160	1	left	-1852236085	2.0.10.242	2.0.10.242	09-13-2019	2019-09-13 02:56:20	10:56:20	male	2.0.10.147	158	Red_S.bmp	1117	0		0	0	395225	0		0	0	NULL	NULL	NULL	Low	run1	1	List2	Catch.wav	V_T	1	1	0	1	395075	150	1	332	395407
Exp1	6	Exp1-6-6	59.939	1.0.0.160	1	left	-1852236085	2.0.10.242	2.0.10.242	09-13-2019	2019-09-13 02:56:20	10:56:20	male	2.0.10.147	159	Catch.bmp	1388	0		0	0	397494	0		0	0	NULL	NULL	NULL	Low	run1	1	List2	A_T.wav	A_T	1	1	0	1	397344	150	1	359	397703
Exp1	6	Exp1-6-6	59.939	1.0.0.160	1	left	-1852236085	2.0.10.242	2.0.10.242	09-13-2019	2019-09-13 02:56:20	10:56:20	male	2.0.10.147	160	Catch.bmp	901	0		0	0	400030	0		0	0	NULL	NULL	NULL	Low	run1	1	List2	A_T.wav	A_T	1	1	0	1	399880	150	1	471	400351
Exp1	6	Exp1-6-6	59.939	1.0.0.160	1	left	-1852236085	2.0.10.242	2.0.10.242	09-13-2019	2019-09-13 02:56:20	10:56:20	male	2.0.10.147	161	Red_C_2.bmp	1181	0		0	0	402082	0		0	0	NULL	NULL	NULL	Low	run1	1	List2	A_T.wav	AV_T	1	1	0	1	401932	150	1	332	402264
Exp1	6	Exp1-6-6	59.939	1.0.0.160	1	left	-1852236085	2.0.10.242	2.0.10.242	09-13-2019	2019-09-13 02:56:20	10:56:20	male	2.0.10.147	162	Catch.bmp	1077	0		0	1	404418	0		0	0	NULL	NULL	NULL	Low	run1		List2	A_S.wav	A_S	0		1	1	404267	151		0	0
Exp1	6	Exp1-6-6	59.939	1.0.0.160	1	left	-1852236085	2.0.10.242	2.0.10.242	09-13-2019	2019-09-13 02:56:20	10:56:20	male	2.0.10.147	163	Red_S.bmp	1434	0		0	1	406737	0		0	0	NULL	NULL	NULL	Low	run1	1	List2	A_T.wav	AV_T	1	1	1	1	406586	151	1	349	406935
Exp1	6	Exp1-6-6	59.939	1.0.0.160	1	left	-1852236085	2.0.10.242	2.0.10.242	09-13-2019	2019-09-13 02:56:20	10:56:20	male	2.0.10.147	164	Red_C_2.bmp	1071	0		0	1	409323	0		0	0	NULL	NULL	NULL	Low	run1	1	List2	Catch.wav	V_T	1	1	1	1	409172	151	1	275	409447
Exp1	6	Exp1-6-6	59.939	1.0.0.160	1	left	-1852236085	2.0.10.242	2.0.10.242	09-13-2019	2019-09-13 02:56:20	10:56:20	male	2.0.10.147	165	Red_S_2.bmp	811	0		0	1	411542	0		0	0	NULL	NULL	NULL	Low	run1	1	List2	Catch.wav	V_T	1	1	1	1	411391	151	1	272	411663
Exp1	6	Exp1-6-6	59.939	1.0.0.160	1	left	-1852236085	2.0.10.242	2.0.10.242	09-13-2019	2019-09-13 02:56:20	10:56:20	male	2.0.10.147	166	Red_C.bmp	1567	0		0	0	413510	0		0	0	NULL	NULL	NULL	Low	run1	1	List2	Catch.wav	V_T	1	1	0	1	413360	150	1	311	413671
Exp1	6	Exp1-6-6	59.939	1.0.0.160	1	left	-1852236085	2.0.10.242	2.0.10.242	09-13-2019	2019-09-13 02:56:20	10:56:20	male	2.0.10.147	167	Blue_C_2.bmp	1268	0		0	0	416230	0		0	0	NULL	NULL	NULL	Low	run1		List2	A_S.wav	AV_S	0		0	1	416080	150		0	0
Exp1	6	Exp1-6-6	59.939	1.0.0.160	1	left	-1852236085	2.0.10.242	2.0.10.242	09-13-2019	2019-09-13 02:56:20	10:56:20	male	2.0.10.147	168	Catch.bmp	913	0		0	0	418716	0		0	0	NULL	NULL	NULL	Low	run1	1	List2	A_T.wav	A_T	1	1	0	1	418566	150	1	336	418902
Exp1	6	Exp1-6-6	59.939	1.0.0.160	1	left	-1852236085	2.0.10.242	2.0.10.242	09-13-2019	2019-09-13 02:56:20	10:56:20	male	2.0.10.147	169	Red_S.bmp	1073	0		0	1	420785	0		0	0	NULL	NULL	NULL	Low	run1	1	List2	Catch.wav	V_T	1	1	1	1	420634	151	1	332	420966
Exp1	6	Exp1-6-6	59.939	1.0.0.160	1	left	-1852236085	2.0.10.242	2.0.10.242	09-13-2019	2019-09-13 02:56:20	10:56:20	male	2.0.10.147	170	Red_C_2.bmp	1031	0		0	0	423020	0		0	0	NULL	NULL	NULL	Low	run1	1	List2	A_T.wav	AV_T	1	1	1	1	422870	150	1	265	423135
Exp1	6	Exp1-6-6	59.939	1.0.0.160	1	left	-1852236085	2.0.10.242	2.0.10.242	09-13-2019	2019-09-13 02:56:20	10:56:20	male	2.0.10.147	171	Blue_S_2.bmp	1033	0		0	0	425206	0		0	0	NULL	NULL	NULL	Low	run1		List2	A_S.wav	AV_S	0		0	1	425056	150		0	0
Exp1	6	Exp1-6-6	59.939	1.0.0.160	1	left	-1852236085	2.0.10.242	2.0.10.242	09-13-2019	2019-09-13 02:56:20	10:56:20	male	2.0.10.147	172	Catch.bmp	1529	0		0	0	427458	0		0	0	NULL	NULL	NULL	Low	run1	1	List2	A_T.wav	A_T	1	1	0	1	427308	150	1	346	427654
Exp1	6	Exp1-6-6	59.939	1.0.0.160	1	left	-1852236085	2.0.10.242	2.0.10.242	09-13-2019	2019-09-13 02:56:20	10:56:20	male	2.0.10.147	173	Red_S_2.bmp	1367	0		0	0	430144	0		0	0	NULL	NULL	NULL	Low	run1	1	List2	Catch.wav	V_T	1	1	1	1	429994	150	1	316	430310
Exp1	6	Exp1-6-6	59.939	1.0.0.160	1	left	-1852236085	2.0.10.242	2.0.10.242	09-13-2019	2019-09-13 02:56:20	10:56:20	male	2.0.10.147	174	Catch.bmp	1492	0		1	0	432663	0		0	0	NULL	NULL	NULL	Low	run1		List2	A_S.wav	A_S	0		1	1	432513	150		0	0
Exp1	6	Exp1-6-6	59.939	1.0.0.160	1	left	-1852236085	2.0.10.242	2.0.10.242	09-13-2019	2019-09-13 02:56:20	10:56:20	male	2.0.10.147	175	Red_S.bmp	1177	0		0	0	435366	0		0	0	NULL	NULL	NULL	Low	run1	1	List2	Catch.wav	V_T	1	1	1	1	435216	150	1	294	435510
Exp1	6	Exp1-6-6	59.939	1.0.0.160	1	left	-1852236085	2.0.10.242	2.0.10.242	09-13-2019	2019-09-13 02:56:20	10:56:20	male	2.0.10.147	176	Catch.bmp	1475	0		0	0	437702	0		0	0	NULL	NULL	NULL	Low	run1	1	List2	A_T.wav	A_T	1	1	1	1	437552	150	1	367	437919
Exp1	6	Exp1-6-6	59.939	1.0.0.160	1	left	-1852236085	2.0.10.242	2.0.10.242	09-13-2019	2019-09-13 02:56:20	10:56:20	male	2.0.10.147	177	Blue_C_2.bmp	1239	0		0	0	440338	0		0	0	NULL	NULL	NULL	Low	run1		List2	Catch.wav	V_S	0		1	1	440188	150		0	0
Exp1	6	Exp1-6-6	59.939	1.0.0.160	1	left	-1852236085	2.0.10.242	2.0.10.242	09-13-2019	2019-09-13 02:56:20	10:56:20	male	2.0.10.147	178	Red_C.bmp	1126	0		0	0	442807	0		0	0	NULL	NULL	NULL	Low	run1	1	List2	A_T.wav	AV_T	1	1	1	1	442657	150	1	285	442942
Exp1	6	Exp1-6-6	59.939	1.0.0.160	1	left	-1852236085	2.0.10.242	2.0.10.242	09-13-2019	2019-09-13 02:56:20	10:56:20	male	2.0.10.147	179	Catch.bmp	934	0		0	0	445093	0		0	0	NULL	NULL	NULL	Low	run1	1	List2	A_T.wav	A_T	1	1	0	1	444943	150	1	615	445558
Exp1	6	Exp1-6-6	59.939	1.0.0.160	1	left	-1852236085	2.0.10.242	2.0.10.242	09-13-2019	2019-09-13 02:56:20	10:56:20	male	2.0.10.147	180	Red_S.bmp	1565	0		0	1	447179	0		0	0	NULL	NULL	NULL	Low	run1	1	List2	Catch.wav	V_T	1	1	1	1	447028	151	1	434	447462
Exp1	6	Exp1-6-6	59.939	1.0.0.160	1	left	-1852236085	2.0.10.242	2.0.10.242	09-13-2019	2019-09-13 02:56:20	10:56:20	male	2.0.10.147	181	Red_C.bmp	1566	0		0	0	449898	0		0	0	NULL	NULL	NULL	Low	run1	1	List2	Catch.wav	V_T	1	1	0	1	449748	150	1	338	450086
Exp1	6	Exp1-6-6	59.939	1.0.0.160	1	left	-1852236085	2.0.10.242	2.0.10.242	09-13-2019	2019-09-13 02:56:20	10:56:20	male	2.0.10.147	182	Catch.bmp	1028	0		1	0	452617	0		0	0	NULL	NULL	NULL	Low	run1		List2	A_S.wav	A_S	0		1	1	452467	150		0	0
Exp1	6	Exp1-6-6	59.939	1.0.0.160	1	left	-1852236085	2.0.10.242	2.0.10.242	09-13-2019	2019-09-13 02:56:20	10:56:20	male	2.0.10.147	183	Catch.bmp	878	0		0	0	454870	0		0	0	NULL	NULL	NULL	Low	run1	1	List2	A_T.wav	A_T	1	1	0	1	454720	150	1	478	455198
Exp1	6	Exp1-6-6	59.939	1.0.0.160	1	left	-1852236085	2.0.10.242	2.0.10.242	09-13-2019	2019-09-13 02:56:20	10:56:20	male	2.0.10.147	184	Red_S.bmp	962	0		0	0	456905	0		0	0	NULL	NULL	NULL	Low	run1	1	List2	Catch.wav	V_T	1	1	1	1	456755	150	1	370	457125
Exp1	6	Exp1-6-6	59.939	1.0.0.160	1	left	-1852236085	2.0.10.242	2.0.10.242	09-13-2019	2019-09-13 02:56:20	10:56:20	male	2.0.10.147	185	Catch.bmp	1336	0		0	0	459024	0		0	0	NULL	NULL	NULL	Low	run1	1	List2	A_T.wav	A_T	1	1	0	1	458874	150	1	548	459422
Exp1	6	Exp1-6-6	59.939	1.0.0.160	1	left	-1852236085	2.0.10.242	2.0.10.242	09-13-2019	2019-09-13 02:56:20	10:56:20	male	2.0.10.147	186	Red_C.bmp	1494	0		0	0	461510	0		0	0	NULL	NULL	NULL	Low	run1	1	List2	Catch.wav	V_T	1	1	1	1	461360	150	1	453	461813
Exp1	6	Exp1-6-6	59.939	1.0.0.160	1	left	-1852236085	2.0.10.242	2.0.10.242	09-13-2019	2019-09-13 02:56:20	10:56:20	male	2.0.10.147	187	Catch.bmp	1035	0		0	0	464163	0		0	0	NULL	NULL	NULL	Low	run1	1	List2	A_T.wav	A_T	1	1	0	1	464013	150	1	480	464493
Exp1	6	Exp1-6-6	59.939	1.0.0.160	1	left	-1852236085	2.0.10.242	2.0.10.242	09-13-2019	2019-09-13 02:56:20	10:56:20	male	2.0.10.147	188	Blue_S.bmp	1011	0		0	0	466348	0		0	0	NULL	NULL	NULL	Low	run1		List2	A_S.wav	AV_S	0		0	1	466198	150		0	0
Exp1	6	Exp1-6-6	59.939	1.0.0.160	1	left	-1852236085	2.0.10.242	2.0.10.242	09-13-2019	2019-09-13 02:56:20	10:56:20	male	2.0.10.147	189	Catch.bmp	1320	0		0	0	468584	0		0	0	NULL	NULL	NULL	Low	run1	1	List2	A_T.wav	A_T	1	1	0	1	468434	150	1	483	468917
Exp1	6	Exp1-6-6	59.939	1.0.0.160	1	left	-1852236085	2.0.10.242	2.0.10.242	09-13-2019	2019-09-13 02:56:20	10:56:20	male	2.0.10.147	190	Red_S_2.bmp	1197	0		0	0	471053	0		0	0	NULL	NULL	NULL	Low	run1	1	List2	Catch.wav	V_T	1	1	1	1	470903	150	1	310	471213
Exp1	6	Exp1-6-6	59.939	1.0.0.160	1	left	-1852236085	2.0.10.242	2.0.10.242	09-13-2019	2019-09-13 02:56:20	10:56:20	male	2.0.10.147	191	Red_C_2.bmp	1167	0		0	1	473406	0		0	0	NULL	NULL	NULL	Low	run1	1	List2	A_T.wav	AV_T	1	1	1	1	473255	151	1	319	473574
Exp1	6	Exp1-6-6	59.939	1.0.0.160	1	left	-1852236085	2.0.10.242	2.0.10.242	09-13-2019	2019-09-13 02:56:20	10:56:20	male	2.0.10.147	192	Blue_C.bmp	1196	0		0	0	475725	0		0	0	NULL	NULL	NULL	Low	Run1		List2	Catch.wav	V_S	0		0	1	475575	150		0	0
Exp1	6	Exp1-6-6	59.939	1.0.0.160	1	left	-1852236085	2.0.10.242	2.0.10.242	09-13-2019	2019-09-13 02:56:20	10:56:20	male	2.0.10.147	193	Catch.bmp	1048	0		0	0	478127	0		0	0	NULL	NULL	NULL	Low	run1		List2	A_S.wav	A_S	0		1	1	477977	150		0	0
Exp1	6	Exp1-6-6	59.939	1.0.0.160	1	left	-1852236085	2.0.10.242	2.0.10.242	09-13-2019	2019-09-13 02:56:20	10:56:20	male	2.0.10.147	194	Catch.bmp	879	0		0	0	480396	0		0	0	NULL	NULL	NULL	Low	run1	1	List2	A_T.wav	A_T	1	1	0	1	480246	150	1	431	480677
Exp1	6	Exp1-6-6	59.939	1.0.0.160	1	left	-1852236085	2.0.10.242	2.0.10.242	09-13-2019	2019-09-13 02:56:20	10:56:20	male	2.0.10.147	195	Red_C_2.bmp	1052	0		0	1	482432	0		0	0	NULL	NULL	NULL	Low	run1	1	List2	Catch.wav	V_T	1	1	1	1	482281	151	1	348	482629
Exp1	6	Exp1-6-6	59.939	1.0.0.160	1	left	-1852236085	2.0.10.242	2.0.10.242	09-13-2019	2019-09-13 02:56:20	10:56:20	male	2.0.10.147	196	Red_C_2.bmp	1035	0		0	0	484634	0		0	0	NULL	NULL	NULL	Low	run1	1	List2	A_T.wav	AV_T	1	1	1	1	484484	150	1	401	484885
Exp1	6	Exp1-6-6	59.939	1.0.0.160	1	left	-1852236085	2.0.10.242	2.0.10.242	09-13-2019	2019-09-13 02:56:20	10:56:20	male	2.0.10.147	197	Red_S.bmp	990	0		1	0	486819	0		0	0	NULL	NULL	NULL	Low	run1	1	List2	A_T.wav	AV_T	1	1	1	1	486669	150	1	440	487109
Exp1	6	Exp1-6-6	59.939	1.0.0.160	1	left	-1852236085	2.0.10.242	2.0.10.242	09-13-2019	2019-09-13 02:56:20	10:56:20	male	2.0.10.147	198	Catch.bmp	1460	0		0	0	488972	0		0	0	NULL	NULL	NULL	Low	run1	1	List2	A_T.wav	A_T	1	1	0	1	488822	150	1	351	489173
Exp1	6	Exp1-6-6	59.939	1.0.0.160	1	left	-1852236085	2.0.10.242	2.0.10.242	09-13-2019	2019-09-13 02:56:20	10:56:20	male	2.0.10.147	199	Red_C_2.bmp	1366	0		0	0	491591	0		0	0	NULL	NULL	NULL	Low	run1	1	List2	A_T.wav	AV_T	1	1	0	1	491441	150	1	291	491732
Exp1	6	Exp1-6-6	59.939	1.0.0.160	1	left	-1852236085	2.0.10.242	2.0.10.242	09-13-2019	2019-09-13 02:56:20	10:56:20	male	2.0.10.147	200	Catch.bmp	1404	0		0	0	494110	0		0	0	NULL	NULL	NULL	Low	run1	1	List2	A_T.wav	A_T	1	1	0	1	493960	150	1	428	494388
Exp1	6	Exp1-6-6	59.939	1.0.0.160	1	left	-1852236085	2.0.10.242	2.0.10.242	09-13-2019	2019-09-13 02:56:20	10:56:20	male	2.0.10.147	201	Red_C.bmp	1077	0		0	0	496663	0		0	0	NULL	NULL	NULL	Low	run1	1	List2	Catch.wav	V_T	1	1	1	1	496513	150	1	308	496821
Exp1	6	Exp1-6-6	59.939	1.0.0.160	1	left	-1852236085	2.0.10.242	2.0.10.242	09-13-2019	2019-09-13 02:56:20	10:56:20	male	2.0.10.147	202	Blue_C_2.bmp	1575	0		0	1	498899	0		0	0	NULL	NULL	NULL	Low	run1		List2	Catch.wav	V_S	0		1	1	498748	151		0	0
Exp1	6	Exp1-6-6	59.939	1.0.0.160	1	left	-1852236085	2.0.10.242	2.0.10.242	09-13-2019	2019-09-13 02:56:20	10:56:20	male	2.0.10.147	203	Catch.bmp	1358	0		0	0	501685	0		0	0	NULL	NULL	NULL	Low	run1	1	List2	A_T.wav	A_T	1	1	1	1	501535	150	1	502	502037
Exp1	6	Exp1-6-6	59.939	1.0.0.160	1	left	-1852236085	2.0.10.242	2.0.10.242	09-13-2019	2019-09-13 02:56:20	10:56:20	male	2.0.10.147	204	Red_C_2.bmp	1152	0		0	0	504204	0		0	0	NULL	NULL	NULL	Low	run1	1	List2	A_T.wav	AV_T	1	1	0	1	504054	150	1	302	504356
Exp1	6	Exp1-6-6	59.939	1.0.0.160	1	left	-1852236085	2.0.10.242	2.0.10.242	09-13-2019	2019-09-13 02:56:20	10:56:20	male	2.0.10.147	205	Blue_C_2.bmp	1112	0		0	1	506507	0		0	0	NULL	NULL	NULL	Low	run1		List2	Catch.wav	V_S	0		1	1	506356	151		0	0
Exp1	6	Exp1-6-6	59.939	1.0.0.160	1	left	-1852236085	2.0.10.242	2.0.10.242	09-13-2019	2019-09-13 02:56:20	10:56:20	male	2.0.10.147	206	Red_C.bmp	849	0		0	0	508842	0		0	0	NULL	NULL	NULL	Low	run1	1	List2	A_T.wav	AV_T	1	1	1	1	508692	150	1	288	508980
Exp1	6	Exp1-6-6	59.939	1.0.0.160	1	left	-1852236085	2.0.10.242	2.0.10.242	09-13-2019	2019-09-13 02:56:20	10:56:20	male	2.0.10.147	207	Red_S_2.bmp	907	0		0	0	510844	0		0	0	NULL	NULL	NULL	Low	run1	1	List2	A_T.wav	AV_T	1	1	0	1	510694	150	1	454	511148
Exp1	6	Exp1-6-6	59.939	1.0.0.160	1	left	-1852236085	2.0.10.242	2.0.10.242	09-13-2019	2019-09-13 02:56:20	10:56:20	male	2.0.10.147	208	Red_S_2.bmp	940	0		0	0	512913	0		0	0	NULL	NULL	NULL	Low	run1	1	List2	Catch.wav	V_T	1	1	1	1	512763	150	1	393	513156
Exp1	6	Exp1-6-6	59.939	1.0.0.160	1	left	-1852236085	2.0.10.242	2.0.10.242	09-13-2019	2019-09-13 02:56:20	10:56:20	male	2.0.10.147	209	Blue_C.bmp	961	0		0	0	515015	0		0	0	NULL	NULL	NULL	Low	Run1		List2	Catch.wav	V_S	0		0	1	514865	150		0	0
Exp1	6	Exp1-6-6	59.939	1.0.0.160	1	left	-1852236085	2.0.10.242	2.0.10.242	09-13-2019	2019-09-13 02:56:20	10:56:20	male	2.0.10.147	210	Blue_C.bmp	1434	0		0	0	517184	0		0	0	NULL	NULL	NULL	Low	Run1		List2	Catch.wav	V_S	0		0	1	517034	150		0	0
Exp1	6	Exp1-6-6	59.939	1.0.0.160	1	left	-1852236085	2.0.10.242	2.0.10.242	09-13-2019	2019-09-13 02:56:20	10:56:20	male	2.0.10.147	211	Red_S_2.bmp	954	0		0	0	519837	0		0	0	NULL	NULL	NULL	Low	run1	1	List2	A_T.wav	AV_T	1	1	1	1	519687	150	1	269	519956
Exp1	6	Exp1-6-6	59.939	1.0.0.160	1	left	-1852236085	2.0.10.242	2.0.10.242	09-13-2019	2019-09-13 02:56:20	10:56:20	male	2.0.10.147	212	Catch.bmp	1414	0		0	0	521939	0		0	0	NULL	NULL	NULL	Low	run1	1	List2	A_T.wav	A_T	1	1	0	1	521789	150	1	670	522459
Exp1	6	Exp1-6-6	59.939	1.0.0.160	1	left	-1852236085	2.0.10.242	2.0.10.242	09-13-2019	2019-09-13 02:56:20	10:56:20	male	2.0.10.147	213	Red_S_2.bmp	821	0		1	0	524508	0		0	0	NULL	NULL	NULL	Low	run1	1	List2	Catch.wav	V_T	1	1	1	1	524358	150	1	405	524763
Exp1	6	Exp1-6-6	59.939	1.0.0.160	1	left	-1852236085	2.0.10.242	2.0.10.242	09-13-2019	2019-09-13 02:56:20	10:56:20	male	2.0.10.147	214	Red_S_2.bmp	1588	0		0	0	526477	0		0	0	NULL	NULL	NULL	Low	run1	1	List2	Catch.wav	V_T	1	1	0	1	526327	150	1	301	526628
Exp1	6	Exp1-6-6	59.939	1.0.0.160	1	left	-1852236085	2.0.10.242	2.0.10.242	09-13-2019	2019-09-13 02:56:20	10:56:20	male	2.0.10.147	215	Catch.bmp	1318	0		0	0	529213	0		0	0	NULL	NULL	NULL	Low	run1	1	List2	A_T.wav	A_T	1	1	1	1	529063	150	1	445	529508
Exp1	6	Exp1-6-6	59.939	1.0.0.160	1	left	-1852236085	2.0.10.242	2.0.10.242	09-13-2019	2019-09-13 02:56:20	10:56:20	male	2.0.10.147	216	Blue_C.bmp	1288	0		0	1	531683	0		0	0	NULL	NULL	NULL	Low	run1		List2	A_S.wav	AV_S	0		1	1	531532	151		0	0
Exp1	6	Exp1-6-6	59.939	1.0.0.160	1	left	-1852236085	2.0.10.242	2.0.10.242	09-13-2019	2019-09-13 02:56:20	10:56:20	male	2.0.10.147	217	Red_C.bmp	1419	0		0	0	534185	0		0	0	NULL	NULL	NULL	Low	run1	1	List2	A_T.wav	AV_T	1	1	0	1	534035	150	1	488	534523
Exp1	6	Exp1-6-6	59.939	1.0.0.160	1	left	-1852236085	2.0.10.242	2.0.10.242	09-13-2019	2019-09-13 02:56:20	10:56:20	male	2.0.10.147	218	Blue_S_2.bmp	1591	0		0	1	536755	0		0	0	NULL	NULL	NULL	Low	run1		List2	A_S.wav	AV_S	0		0	1	536604	151		0	0
Exp1	6	Exp1-6-6	59.939	1.0.0.160	1	left	-1852236085	2.0.10.242	2.0.10.242	09-13-2019	2019-09-13 02:56:20	10:56:20	male	2.0.10.147	219	Blue_S_2.bmp	1264	0		0	0	539557	0		0	0	NULL	NULL	NULL	Low	run1		List2	A_S.wav	AV_S	0		0	1	539407	150		0	0
Exp1	6	Exp1-6-6	59.939	1.0.0.160	1	left	-1852236085	2.0.10.242	2.0.10.242	09-13-2019	2019-09-13 02:56:20	10:56:20	male	2.0.10.147	220	Red_S_2.bmp	1552	0		0	0	542043	0		0	0	NULL	NULL	NULL	Low	run1	1	List2	A_T.wav	AV_T	1	1	0	1	541893	150	1	302	542195
Exp1	6	Exp1-6-6	59.939	1.0.0.160	1	left	-1852236085	2.0.10.242	2.0.10.242	09-13-2019	2019-09-13 02:56:20	10:56:20	male	2.0.10.147	221	Blue_C_2.bmp	1399	0		0	0	544746	0		0	0	NULL	NULL	NULL	Low	run1		List2	A_S.wav	AV_S	0		0	1	544596	150		0	0
Exp1	6	Exp1-6-6	59.939	1.0.0.160	1	left	-1852236085	2.0.10.242	2.0.10.242	09-13-2019	2019-09-13 02:56:20	10:56:20	male	2.0.10.147	222	Catch.bmp	851	0		0	0	547349	0		0	0	NULL	NULL	NULL	Low	run1	1	List2	A_T.wav	A_T	1	1	0	1	547199	150	1	364	547563
Exp1	6	Exp1-6-6	59.939	1.0.0.160	1	left	-1852236085	2.0.10.242	2.0.10.242	09-13-2019	2019-09-13 02:56:20	10:56:20	male	2.0.10.147	223	Catch.bmp	1228	0		0	0	549351	0		0	0	NULL	NULL	NULL	Low	run1		List2	A_S.wav	A_S	0		0	1	549201	150		0	0
Exp1	6	Exp1-6-6	59.939	1.0.0.160	1	left	-1852236085	2.0.10.242	2.0.10.242	09-13-2019	2019-09-13 02:56:20	10:56:20	male	2.0.10.147	224	Blue_S.bmp	903	0		0	0	551803	0		0	0	NULL	NULL	NULL	Low	run1		List2	Catch.wav	V_S	0		1	1	551653	150		0	0
Exp1	6	Exp1-6-6	59.939	1.0.0.160	1	left	-1852236085	2.0.10.242	2.0.10.242	09-13-2019	2019-09-13 02:56:20	10:56:20	male	2.0.10.147	225	Red_C.bmp	1300	0		0	0	553922	0		0	0	NULL	NULL	NULL	Low	run1	1	List2	Catch.wav	V_T	1	1	0	1	553772	150	1	367	554139
Exp1	6	Exp1-6-6	59.939	1.0.0.160	1	left	-1852236085	2.0.10.242	2.0.10.242	09-13-2019	2019-09-13 02:56:20	10:56:20	male	2.0.10.147	226	Catch.bmp	1125	0		0	0	556375	0		0	0	NULL	NULL	NULL	Low	run1	1	List2	A_T.wav	A_T	1	1	0	1	556225	150	1	434	556659
Exp1	6	Exp1-6-6	59.939	1.0.0.160	1	left	-1852236085	2.0.10.242	2.0.10.242	09-13-2019	2019-09-13 02:56:20	10:56:20	male	2.0.10.147	227	Red_C_2.bmp	894	0		0	1	558661	0		0	0	NULL	NULL	NULL	Low	run1	1	List2	A_T.wav	AV_T	1	1	1	1	558510	151	1	324	558834
Exp1	6	Exp1-6-6	59.939	1.0.0.160	1	left	-1852236085	2.0.10.242	2.0.10.242	09-13-2019	2019-09-13 02:56:20	10:56:20	male	2.0.10.147	228	Red_C.bmp	1078	0		0	1	560713	0		0	0	NULL	NULL	NULL	Low	run1	1	List2	Catch.wav	V_T	1	1	1	1	560562	151	1	608	561170
Exp1	6	Exp1-6-6	59.939	1.0.0.160	1	left	-1852236085	2.0.10.242	2.0.10.242	09-13-2019	2019-09-13 02:56:20	10:56:20	male	2.0.10.147	229	Red_C.bmp	1116	0		0	0	562948	0		0	0	NULL	NULL	NULL	Low	run1	1	List2	Catch.wav	V_T	1	1	0	1	562798	150	1	340	563138
Exp1	6	Exp1-6-6	59.939	1.0.0.160	1	left	-1852236085	2.0.10.242	2.0.10.242	09-13-2019	2019-09-13 02:56:20	10:56:20	male	2.0.10.147	230	Red_S_2.bmp	1233	0		0	0	565217	0		0	0	NULL	NULL	NULL	Low	run1	1	List2	Catch.wav	V_T	1	1	0	1	565067	150	1	432	565499
Exp1	6	Exp1-6-6	59.939	1.0.0.160	1	left	-1852236085	2.0.10.242	2.0.10.242	09-13-2019	2019-09-13 02:56:20	10:56:20	male	2.0.10.147	231	Catch.bmp	1385	0		0	0	567603	0		0	0	NULL	NULL	NULL	Low	run1		List2	A_S.wav	A_S	0		1	1	567453	150		0	0
Exp1	6	Exp1-6-6	59.939	1.0.0.160	1	left	-1852236085	2.0.10.242	2.0.10.242	09-13-2019	2019-09-13 02:56:20	10:56:20	male	2.0.10.147	232	Catch.bmp	1309	0		1	0	570222	0		0	0	NULL	NULL	NULL	Low	run1	1	List2	A_T.wav	A_T	1	1	0	1	570072	150	1	579	570651
Exp1	6	Exp1-6-6	59.939	1.0.0.160	1	left	-1852236085	2.0.10.242	2.0.10.242	09-13-2019	2019-09-13 02:56:20	10:56:20	male	2.0.10.147	233	Blue_C.bmp	1549	0		0	0	572692	0		0	0	NULL	NULL	NULL	Low	run1		List2	A_S.wav	AV_S	0		0	2	572542	150		0	0
Exp1	6	Exp1-6-6	59.939	1.0.0.160	1	left	-1852236085	2.0.10.242	2.0.10.242	09-13-2019	2019-09-13 02:56:20	10:56:20	male	2.0.10.147	234	Red_S.bmp	908	0		0	1	575445	0		0	0	NULL	NULL	NULL	Low	run1	1	List2	Catch.wav	V_T	1	1	1	1	575294	151	1	348	575642
Exp1	6	Exp1-6-6	59.939	1.0.0.160	1	left	-1852236085	2.0.10.242	2.0.10.242	09-13-2019	2019-09-13 02:56:20	10:56:20	male	2.0.10.147	235	Blue_C_2.bmp	1329	0		0	0	577513	0		0	0	NULL	NULL	NULL	Low	run1		List2	Catch.wav	V_S	0		0	1	577363	150		0	0
Exp1	6	Exp1-6-6	59.939	1.0.0.160	1	left	-1852236085	2.0.10.242	2.0.10.242	09-13-2019	2019-09-13 02:56:20	10:56:20	male	2.0.10.147	236	Red_S.bmp	984	0		0	0	580049	0		0	0	NULL	NULL	NULL	Low	run1	1	List2	Catch.wav	V_T	1	1	0	1	579899	150	1	591	580490
Exp1	6	Exp1-6-6	59.939	1.0.0.160	1	left	-1852236085	2.0.10.242	2.0.10.242	09-13-2019	2019-09-13 02:56:20	10:56:20	male	2.0.10.147	237	Blue_C.bmp	1060	0		0	0	582185	0		0	0	NULL	NULL	NULL	Low	Run1		List2	Catch.wav	V_S	0		0	1	582035	150		0	0
Exp1	6	Exp1-6-6	59.939	1.0.0.160	1	left	-1852236085	2.0.10.242	2.0.10.242	09-13-2019	2019-09-13 02:56:20	10:56:20	male	2.0.10.147	238	Red_C_2.bmp	1486	0		0	0	584454	0		0	0	NULL	NULL	NULL	Low	run1	1	List2	A_T.wav	AV_T	1	1	1	1	584304	150	1	322	584626
Exp1	6	Exp1-6-6	59.939	1.0.0.160	1	left	-1852236085	2.0.10.242	2.0.10.242	09-13-2019	2019-09-13 02:56:20	10:56:20	male	2.0.10.147	239	Red_S.bmp	1280	0		0	0	587090	0		0	0	NULL	NULL	NULL	Low	run1	1	List2	A_T.wav	AV_T	1	1	0	1	586940	150	1	358	587298
Exp1	6	Exp1-6-6	59.939	1.0.0.160	1	left	-1852236085	2.0.10.242	2.0.10.242	09-13-2019	2019-09-13 02:56:20	10:56:20	male	2.0.10.147	240	Catch.bmp	1014	0		0	0	589526	0		0	0	NULL	NULL	NULL	Low	run1	1	List2	A_T.wav	A_T	1	1	0	1	589376	150	1	497	589873
Exp1	6	Exp1-6-6	59.939	1.0.0.160	1	left	-1852236085	2.0.10.242	2.0.10.242	09-13-2019	2019-09-13 02:56:20	10:56:20	male	2.0.10.147	241	Red_C_2.bmp	1437	0		0	0	591695	0		0	0	NULL	NULL	NULL	Low	run1	1	List2	Catch.wav	V_T	1	1	0	2	591545	150	1	464	592009
Exp1	6	Exp1-6-6	59.939	1.0.0.160	1	left	-1852236085	2.0.10.242	2.0.10.242	09-13-2019	2019-09-13 02:56:20	10:56:20	male	2.0.10.147	242	Red_S_2.bmp	1307	0		0	0	594281	0		0	0	NULL	NULL	NULL	Low	run1	1	List2	Catch.wav	V_T	1	1	0	2	594131	150	1	366	594497
Exp1	6	Exp1-6-6	59.939	1.0.0.160	1	left	-1852236085	2.0.10.242	2.0.10.242	09-13-2019	2019-09-13 02:56:20	10:56:20	male	2.0.10.147	243	Red_C_2.bmp	927	0		0	0	596750	0		0	0	NULL	NULL	NULL	Low	run1	1	List2	Catch.wav	V_T	1	1	0	1	596600	150	1	297	596897
Exp1	6	Exp1-6-6	59.939	1.0.0.160	1	left	-1852236085	2.0.10.242	2.0.10.242	09-13-2019	2019-09-13 02:56:20	10:56:20	male	2.0.10.147	244	Blue_C.bmp	1487	0		0	0	598835	0		0	0	NULL	NULL	NULL	Low	run1		List2	A_S.wav	AV_S	0		1	1	598685	150		0	0
Exp1	6	Exp1-6-6	59.939	1.0.0.160	1	left	-1852236085	2.0.10.242	2.0.10.242	09-13-2019	2019-09-13 02:56:20	10:56:20	male	2.0.10.147	245	Red_S_2.bmp	1291	0		0	0	601538	0		0	0	NULL	NULL	NULL	Low	run1	1	List2	Catch.wav	V_T	1	1	1	1	601388	150	1	350	601738
Exp1	6	Exp1-6-6	59.939	1.0.0.160	1	left	-1852236085	2.0.10.242	2.0.10.242	09-13-2019	2019-09-13 02:56:20	10:56:20	male	2.0.10.147	246	Catch.bmp	1592	0		0	0	603991	0		0	0	NULL	NULL	NULL	Low	run1	1	List2	A_T.wav	A_T	1	1	0	1	603841	150	1	432	604273
Exp1	6	Exp1-6-6	59.939	1.0.0.160	1	left	-1852236085	2.0.10.242	2.0.10.242	09-13-2019	2019-09-13 02:56:20	10:56:20	male	2.0.10.147	247	Red_S.bmp	1496	0		0	1	606744	0		0	0	NULL	NULL	NULL	Low	run1	1	List2	A_T.wav	AV_T	1	1	1	1	606593	151	1	384	606977
Exp1	6	Exp1-6-6	59.939	1.0.0.160	1	left	-1852236085	2.0.10.242	2.0.10.242	09-13-2019	2019-09-13 02:56:20	10:56:20	male	2.0.10.147	248	Red_C.bmp	1567	0		0	0	609396	0		0	0	NULL	NULL	NULL	Low	run1	1	List2	A_T.wav	AV_T	1	1	0	1	609246	150	1	411	609657
Exp1	6	Exp1-6-6	59.939	1.0.0.160	1	left	-1852236085	2.0.10.242	2.0.10.242	09-13-2019	2019-09-13 02:56:20	10:56:20	male	2.0.10.147	249	Blue_S_2.bmp	906	0		0	0	612116	0		0	0	NULL	NULL	NULL	Low	run1		List2	Catch.wav	V_S	0		0	1	611966	150		0	0
Exp1	6	Exp1-6-6	59.939	1.0.0.160	1	left	-1852236085	2.0.10.242	2.0.10.242	09-13-2019	2019-09-13 02:56:20	10:56:20	male	2.0.10.147	250	Red_S_2.bmp	1209	0		0	1	614235	0		0	0	NULL	NULL	NULL	Low	run1	1	List2	A_T.wav	AV_T	1	1	1	1	614084	151	1	301	614385
Exp1	6	Exp1-6-6	59.939	1.0.0.160	1	left	-1852236085	2.0.10.242	2.0.10.242	09-13-2019	2019-09-13 02:56:20	10:56:20	male	2.0.10.147	251	Blue_S_2.bmp	969	0		0	0	616604	0		0	0	NULL	NULL	NULL	Low	run1		List2	A_S.wav	AV_S	0		0	1	616454	150		0	0
Exp1	6	Exp1-6-6	59.939	1.0.0.160	1	left	-1852236085	2.0.10.242	2.0.10.242	09-13-2019	2019-09-13 02:56:20	10:56:20	male	2.0.10.147	252	Red_S_2.bmp	945	0		0	0	618789	0		0	0	NULL	NULL	NULL	Low	run1	1	List2	Catch.wav	V_T	1	1	1	1	618639	150	1	498	619137
Exp1	6	Exp1-6-6	59.939	1.0.0.160	1	left	-1852236085	2.0.10.242	2.0.10.242	09-13-2019	2019-09-13 02:56:20	10:56:20	male	2.0.10.147	253	Red_S.bmp	1284	0		0	1	620892	0		0	0	NULL	NULL	NULL	Low	run1	1	List2	A_T.wav	AV_T	1	1	1	1	620741	151	1	316	621057
Exp1	6	Exp1-6-6	59.939	1.0.0.160	1	left	-1852236085	2.0.10.242	2.0.10.242	09-13-2019	2019-09-13 02:56:20	10:56:20	male	2.0.10.147	254	Catch.bmp	922	0		0	0	623327	0		0	0	NULL	NULL	NULL	Low	run1	1	List2	A_T.wav	A_T	1	1	0	1	623177	150	1	328	623505
Exp1	6	Exp1-6-6	59.939	1.0.0.160	1	left	-1852236085	2.0.10.242	2.0.10.242	09-13-2019	2019-09-13 02:56:20	10:56:20	male	2.0.10.147	255	Blue_C.bmp	1213	0		0	0	625396	0		0	0	NULL	NULL	NULL	Low	run1		List2	A_S.wav	AV_S	0		0	1	625246	150		0	0
Exp1	6	Exp1-6-6	59.939	1.0.0.160	1	left	-1852236085	2.0.10.242	2.0.10.242	09-13-2019	2019-09-13 02:56:20	10:56:20	male	2.0.10.147	256	Catch.bmp	1043	0		0	0	627815	0		0	0	NULL	NULL	NULL	Low	run1	1	List2	A_T.wav	A_T	1	1	0	1	627665	150	1	383	628048
Exp1	6	Exp1-6-6	59.939	1.0.0.160	1	left	-1852236085	2.0.10.242	2.0.10.242	09-13-2019	2019-09-13 02:56:20	10:56:20	male	2.0.10.147	257	Blue_S_2.bmp	1569	0		0	1	630018	0		0	0	NULL	NULL	NULL	Low	run1		List2	Catch.wav	V_S	0		1	1	629867	151		0	0
Exp1	6	Exp1-6-6	59.939	1.0.0.160	1	left	-1852236085	2.0.10.242	2.0.10.242	09-13-2019	2019-09-13 02:56:20	10:56:20	male	2.0.10.147	258	Red_S_2.bmp	1197	0		0	0	632804	0		0	0	NULL	NULL	NULL	Low	run1	1	List2	A_T.wav	AV_T	1	1	0	1	632654	150	1	250	632904
Exp1	6	Exp1-6-6	59.939	1.0.0.160	1	left	-1852236085	2.0.10.242	2.0.10.242	09-13-2019	2019-09-13 02:56:20	10:56:20	male	2.0.10.147	259	Red_C.bmp	1043	0		0	0	635156	0		0	0	NULL	NULL	NULL	Low	run1	1	List2	A_T.wav	AV_T	1	1	0	1	635006	150	1	338	635344
Exp1	6	Exp1-6-6	59.939	1.0.0.160	1	left	-1852236085	2.0.10.242	2.0.10.242	09-13-2019	2019-09-13 02:56:20	10:56:20	male	2.0.10.147	260	Red_S.bmp	1183	0		0	1	637359	0		0	0	NULL	NULL	NULL	Low	run1	1	List2	Catch.wav	V_T	1	1	1	1	637208	151	1	328	637536
