# Supplementary material for: Visual Perceptual Load Attenuates Age-Related Audiovisual Integration in an Audiovisual Discrimination Task
Source: Front Psychol. 2021 Sep 29;12:740221. doi: 10.3389/fpsyg.2021.740221 (PMC8511317; doi:10.3389/fpsyg.2021.740221)
Supplement: Supplementary file 1 [file Data_Sheet_1.ZIP › Export data/Group 1_Data_Younger/Exp1_Low load/Subject_07.xlsx]

## Sheet: Sheet1
ExperimentName	Subject	DataFile.Basename	Display.RefreshRate	ExperimentVersion	Group	Handedness	RandomSeed	RuntimeVersion	RuntimeVersionExpected	SessionDate	SessionStartDateTimeUtc	SessionTime	Sex	StudioVersion	Block	Image	ITI	ITI.ACC	ITI.CRESP	ITI.DurationError	ITI.OnsetDelay	ITI.OnsetTime	ITI.OnsetToOnsetTime	ITI.RESP	ITI.RT	ITI.RTTime	List1	List1.Cycle	List1.Sample	PercetualLoad	Procedure	Response	Running	Sound	StimulusType	Target.ACC	Target.CRESP	Target.DurationError	Target.OnsetDelay	Target.OnsetTime	Target.OnsetToOnsetTime	Target.RESP	Target.RT	Target.RTTime
Exp1	7	Exp1-7-1	59.938	1.0.0.161	1	left	1937816925	2.0.10.242	2.0.10.242	09-13-2019	2019-09-13 03:34:45	11:34:45	male	2.0.10.147	1	Red_C_2.bmp	1059	0		0	0	22043	0		0	0	16	1	1	Low	Prac	1	List1	A_T.wav	AV_T	1	1	114	1	21893	150	1	361	22254
Exp1	7	Exp1-7-1	59.938	1.0.0.161	1	left	1937816925	2.0.10.242	2.0.10.242	09-13-2019	2019-09-13 03:34:45	11:34:45	male	2.0.10.147	2	Blue_C_2.bmp	1389	0		0	0	24262	0		0	0	12	1	2	Low	Prac		List1	A_S.wav	AV_S	0		0	1	24112	150		0	0
Exp1	7	Exp1-7-1	59.938	1.0.0.161	1	left	1937816925	2.0.10.242	2.0.10.242	09-13-2019	2019-09-13 03:34:45	11:34:45	male	2.0.10.147	3	Blue_S_2.bmp	1212	0		1	0	26881	0		0	0	4	1	3	Low	Prac		List1	Catch.wav	V_S	0		1	1	26731	150		0	0
Exp1	7	Exp1-7-1	59.938	1.0.0.161	1	left	1937816925	2.0.10.242	2.0.10.242	09-13-2019	2019-09-13 03:34:45	11:34:45	male	2.0.10.147	4	Red_C.bmp	1562	0		0	0	29301	0		0	0	5	1	4	Low	Prac	1	List1	Catch.wav	V_T	1	1	0	2	29151	150	1	327	29478
Exp1	7	Exp1-7-1	59.938	1.0.0.161	1	left	1937816925	2.0.10.242	2.0.10.242	09-13-2019	2019-09-13 03:34:45	11:34:45	male	2.0.10.147	5	Red_C.bmp	1567	0		0	0	32020	0		0	0	15	1	5	Low	Prac	1	List1	A_T.wav	AV_T	1	1	1	1	31870	150	1	296	32166
Exp1	7	Exp1-7-1	59.938	1.0.0.161	1	left	1937816925	2.0.10.242	2.0.10.242	09-13-2019	2019-09-13 03:34:45	11:34:45	male	2.0.10.147	6	Red_S.bmp	1158	0		0	1	34740	0		0	0	7	1	6	Low	Prac	1	List1	Catch.wav	V_T	1	1	1	1	34589	151	1	281	34870
Exp1	7	Exp1-7-1	59.938	1.0.0.161	1	left	1937816925	2.0.10.242	2.0.10.242	09-13-2019	2019-09-13 03:34:45	11:34:45	male	2.0.10.147	7	Red_C_2.bmp	927	0		0	0	37059	0		0	0	6	1	7	Low	Prac	1	List1	Catch.wav	V_T	1	1	0	2	36909	150	1	417	37326
Exp1	7	Exp1-7-1	59.938	1.0.0.161	1	left	1937816925	2.0.10.242	2.0.10.242	09-13-2019	2019-09-13 03:34:45	11:34:45	male	2.0.10.147	8	Catch.bmp	1035	0		0	0	39144	0		0	0	10	1	8	Low	Prac	1	List1	A_T.wav	A_T	1	1	1	1	38994	150	1	845	39839
Exp1	7	Exp1-7-1	59.938	1.0.0.161	1	left	1937816925	2.0.10.242	2.0.10.242	09-13-2019	2019-09-13 03:34:45	11:34:45	male	2.0.10.147	9	Catch.bmp	1235	0		0	0	41330	0		0	0	10	1	9	Low	Prac	1	List1	A_T.wav	A_T	1	1	0	1	41180	150	1	594	41774
Exp1	7	Exp1-7-1	59.938	1.0.0.161	1	left	1937816925	2.0.10.242	2.0.10.242	09-13-2019	2019-09-13 03:34:45	11:34:45	male	2.0.10.147	10	Catch.bmp	974	0		0	1	43716	0		0	0	9	1	10	Low	Prac		List1	A_S.wav	A_S	0		1	1	43565	151		0	0
Exp1	7	Exp1-7-1	59.938	1.0.0.161	1	left	1937816925	2.0.10.242	2.0.10.242	09-13-2019	2019-09-13 03:34:45	11:34:45	male	2.0.10.147	11	Red_S_2.bmp	1542	0		0	0	45901	0		0	0	8	1	11	Low	Prac	1	List1	Catch.wav	V_T	1	1	1	1	45751	150	1	278	46029
Exp1	7	Exp1-7-1	59.938	1.0.0.161	1	left	1937816925	2.0.10.242	2.0.10.242	09-13-2019	2019-09-13 03:34:45	11:34:45	male	2.0.10.147	12	Blue_C.bmp	1338	0		0	0	48604	0		0	0	11	1	12	Low	Prac		List1	A_S.wav	AV_S	0		1	1	48454	150		0	0
Exp1	7	Exp1-7-1	59.938	1.0.0.161	1	left	1937816925	2.0.10.242	2.0.10.242	09-13-2019	2019-09-13 03:34:45	11:34:45	male	2.0.10.147	13	Catch.bmp	1391	0		0	1	51157	0		0	0	10	1	13	Low	Prac	1	List1	A_T.wav	A_T	1	1	1	1	51006	151	1	663	51669
Exp1	7	Exp1-7-1	59.938	1.0.0.161	1	left	1937816925	2.0.10.242	2.0.10.242	09-13-2019	2019-09-13 03:34:45	11:34:45	male	2.0.10.147	14	Red_C.bmp	1417	0		0	0	53709	0		0	0	15	1	14	Low	Prac	1	List1	A_T.wav	AV_T	1	1	0	1	53559	150	1	302	53861
Exp1	7	Exp1-7-1	59.938	1.0.0.161	1	left	1937816925	2.0.10.242	2.0.10.242	09-13-2019	2019-09-13 03:34:45	11:34:45	male	2.0.10.147	15	Red_C.bmp	1327	0		0	1	56279	0		0	0	5	1	15	Low	Prac	1	List1	Catch.wav	V_T	1	1	1	1	56128	151	1	293	56421
Exp1	7	Exp1-7-1	59.938	1.0.0.161	1	left	1937816925	2.0.10.242	2.0.10.242	09-13-2019	2019-09-13 03:34:45	11:34:45	male	2.0.10.147	16	Red_C.bmp	1223	0		1	0	58764	0		0	0	15	1	16	Low	Prac	1	List1	A_T.wav	AV_T	1	1	1	1	58614	150	1	343	58957
Exp1	7	Exp1-7-1	59.938	1.0.0.161	1	left	1937816925	2.0.10.242	2.0.10.242	09-13-2019	2019-09-13 03:34:45	11:34:45	male	2.0.10.147	17	Red_S.bmp	1281	0		0	1	61134	0		0	0	17	1	17	Low	Prac	1	List1	A_T.wav	AV_T	1	1	1	1	60983	151	1	286	61269
Exp1	7	Exp1-7-1	59.938	1.0.0.161	1	left	1937816925	2.0.10.242	2.0.10.242	09-13-2019	2019-09-13 03:34:45	11:34:45	male	2.0.10.147	18	Blue_S.bmp	1265	0		1	0	63569	0		0	0	3	1	18	Low	Prac		List1	Catch.wav	V_S	0		1	1	63419	150		0	0
Exp1	7	Exp1-7-1	59.938	1.0.0.161	1	left	1937816925	2.0.10.242	2.0.10.242	09-13-2019	2019-09-13 03:34:45	11:34:45	male	2.0.10.147	19	Blue_C_2.bmp	1259	0		0	0	66039	0		0	0	12	1	19	Low	Prac		List1	A_S.wav	AV_S	0		0	1	65889	150		0	0
Exp1	7	Exp1-7-1	59.938	1.0.0.161	1	left	1937816925	2.0.10.242	2.0.10.242	09-13-2019	2019-09-13 03:34:45	11:34:45	male	2.0.10.147	20	Catch.bmp	1307	0		0	0	68508	0		0	0	10	1	20	Low	Prac	1	List1	A_T.wav	A_T	1	1	0	1	68358	150	1	535	68893
Exp1	7	Exp1-7-1	59.938	1.0.0.161	1	left	1937816925	2.0.10.242	2.0.10.242	09-13-2019	2019-09-13 03:34:45	11:34:45	male	2.0.10.147	21	Red_S.bmp	1374	0		0	0	92049	0		0	0	NULL	NULL	NULL	Low	run1	1	List2	Catch.wav	V_T	1	1	1	1	91899	150	1	369	92268
Exp1	7	Exp1-7-1	59.938	1.0.0.161	1	left	1937816925	2.0.10.242	2.0.10.242	09-13-2019	2019-09-13 03:34:45	11:34:45	male	2.0.10.147	22	Red_C_2.bmp	1256	0		0	0	94585	0		0	0	NULL	NULL	NULL	Low	run1	1	List2	Catch.wav	V_T	1	1	0	1	94435	150	1	305	94740
Exp1	7	Exp1-7-1	59.938	1.0.0.161	1	left	1937816925	2.0.10.242	2.0.10.242	09-13-2019	2019-09-13 03:34:45	11:34:45	male	2.0.10.147	23	Red_C.bmp	843	0		0	0	97004	0		0	0	NULL	NULL	NULL	Low	run1	1	List2	Catch.wav	V_T	1	1	0	1	96854	150	1	286	97140
Exp1	7	Exp1-7-1	59.938	1.0.0.161	1	left	1937816925	2.0.10.242	2.0.10.242	09-13-2019	2019-09-13 03:34:45	11:34:45	male	2.0.10.147	24	Blue_C_2.bmp	862	0		0	0	99006	0		0	0	NULL	NULL	NULL	Low	run1		List2	Catch.wav	V_S	0		0	1	98856	150		0	0
Exp1	7	Exp1-7-1	59.938	1.0.0.161	1	left	1937816925	2.0.10.242	2.0.10.242	09-13-2019	2019-09-13 03:34:45	11:34:45	male	2.0.10.147	25	Red_C.bmp	1329	0		0	0	101092	0		0	0	NULL	NULL	NULL	Low	run1	1	List2	A_T.wav	AV_T	1	1	0	2	100942	150	1	238	101180
Exp1	7	Exp1-7-1	59.938	1.0.0.161	1	left	1937816925	2.0.10.242	2.0.10.242	09-13-2019	2019-09-13 03:34:45	11:34:45	male	2.0.10.147	26	Red_S.bmp	1523	0		0	1	103578	0		0	0	NULL	NULL	NULL	Low	run1	1	List2	Catch.wav	V_T	1	1	1	1	103427	151	1	473	103900
Exp1	7	Exp1-7-1	59.938	1.0.0.161	1	left	1937816925	2.0.10.242	2.0.10.242	09-13-2019	2019-09-13 03:34:45	11:34:45	male	2.0.10.147	27	Catch.bmp	992	0		0	0	106264	0		0	0	NULL	NULL	NULL	Low	run1	1	List2	A_T.wav	A_T	1	1	0	2	106114	150	1	610	106724
Exp1	7	Exp1-7-1	59.938	1.0.0.161	1	left	1937816925	2.0.10.242	2.0.10.242	09-13-2019	2019-09-13 03:34:45	11:34:45	male	2.0.10.147	28	Catch.bmp	932	0		0	0	108416	0		0	0	NULL	NULL	NULL	Low	run1	1	List2	A_T.wav	A_T	1	1	0	1	108266	150	1	562	108828
Exp1	7	Exp1-7-1	59.938	1.0.0.161	1	left	1937816925	2.0.10.242	2.0.10.242	09-13-2019	2019-09-13 03:34:45	11:34:45	male	2.0.10.147	29	Red_S_2.bmp	1194	0		0	0	110501	0		0	0	NULL	NULL	NULL	Low	run1	1	List2	A_T.wav	AV_T	1	1	0	1	110351	150	1	285	110636
Exp1	7	Exp1-7-1	59.938	1.0.0.161	1	left	1937816925	2.0.10.242	2.0.10.242	09-13-2019	2019-09-13 03:34:45	11:34:45	male	2.0.10.147	30	Red_C_2.bmp	805	0		0	0	112854	0		0	0	NULL	NULL	NULL	Low	run1	1	List2	Catch.wav	V_T	1	1	1	1	112704	150	1	388	113092
Exp1	7	Exp1-7-1	59.938	1.0.0.161	1	left	1937816925	2.0.10.242	2.0.10.242	09-13-2019	2019-09-13 03:34:45	11:34:45	male	2.0.10.147	31	Blue_S.bmp	977	0		0	0	114806	0		0	0	NULL	NULL	NULL	Low	run1		List2	Catch.wav	V_S	0		0	1	114656	150		0	0
Exp1	7	Exp1-7-1	59.938	1.0.0.161	1	left	1937816925	2.0.10.242	2.0.10.242	09-13-2019	2019-09-13 03:34:45	11:34:45	male	2.0.10.147	32	Catch.bmp	1101	0		0	0	117008	0		0	0	NULL	NULL	NULL	Low	run1	1	List2	A_T.wav	A_T	1	1	1	1	116858	150	1	577	117435
Exp1	7	Exp1-7-1	59.938	1.0.0.161	1	left	1937816925	2.0.10.242	2.0.10.242	09-13-2019	2019-09-13 03:34:45	11:34:45	male	2.0.10.147	33	Red_C.bmp	864	0		0	0	119260	0		0	0	NULL	NULL	NULL	Low	run1	1	List2	Catch.wav	V_T	1	1	1	1	119110	150	1	318	119428
Exp1	7	Exp1-7-1	59.938	1.0.0.161	1	left	1937816925	2.0.10.242	2.0.10.242	09-13-2019	2019-09-13 03:34:45	11:34:45	male	2.0.10.147	34	Blue_C_2.bmp	1465	0		0	0	121279	0		0	0	NULL	NULL	NULL	Low	run1		List2	A_S.wav	AV_S	0		1	1	121129	150		0	0
Exp1	7	Exp1-7-1	59.938	1.0.0.161	1	left	1937816925	2.0.10.242	2.0.10.242	09-13-2019	2019-09-13 03:34:45	11:34:45	male	2.0.10.147	35	Catch.bmp	832	0		0	0	123965	0		0	0	NULL	NULL	NULL	Low	run1	1	List2	A_T.wav	A_T	1	1	0	1	123815	150	1	524	124339
Exp1	7	Exp1-7-1	59.938	1.0.0.161	1	left	1937816925	2.0.10.242	2.0.10.242	09-13-2019	2019-09-13 03:34:45	11:34:45	male	2.0.10.147	36	Catch.bmp	1160	0		0	0	125951	0		0	0	NULL	NULL	NULL	Low	run1	1	List2	A_T.wav	A_T	1	1	0	1	125801	150	1	546	126347
Exp1	7	Exp1-7-1	59.938	1.0.0.161	1	left	1937816925	2.0.10.242	2.0.10.242	09-13-2019	2019-09-13 03:34:45	11:34:45	male	2.0.10.147	37	Catch.bmp	1494	0		0	0	128270	0		0	0	NULL	NULL	NULL	Low	run1	1	List2	A_T.wav	A_T	1	1	0	1	128120	150	1	396	128516
Exp1	7	Exp1-7-1	59.938	1.0.0.161	1	left	1937816925	2.0.10.242	2.0.10.242	09-13-2019	2019-09-13 03:34:45	11:34:45	male	2.0.10.147	38	Catch.bmp	1207	0		0	1	130923	0		0	0	NULL	NULL	NULL	Low	run1		List2	A_S.wav	A_S	0		0	1	130772	151		0	0
Exp1	7	Exp1-7-1	59.938	1.0.0.161	1	left	1937816925	2.0.10.242	2.0.10.242	09-13-2019	2019-09-13 03:34:45	11:34:45	male	2.0.10.147	39	Catch.bmp	1370	0		0	0	133342	0		0	0	NULL	NULL	NULL	Low	run1	1	List2	A_T.wav	A_T	1	1	0	2	133192	150	1	475	133667
Exp1	7	Exp1-7-1	59.938	1.0.0.161	1	left	1937816925	2.0.10.242	2.0.10.242	09-13-2019	2019-09-13 03:34:45	11:34:45	male	2.0.10.147	40	Red_C.bmp	1238	0		0	0	135861	0		0	0	NULL	NULL	NULL	Low	run1	1	List2	A_T.wav	AV_T	1	1	0	1	135711	150	1	332	136043
Exp1	7	Exp1-7-1	59.938	1.0.0.161	1	left	1937816925	2.0.10.242	2.0.10.242	09-13-2019	2019-09-13 03:34:45	11:34:45	male	2.0.10.147	41	Blue_C_2.bmp	1246	0		0	0	138247	0		0	0	NULL	NULL	NULL	Low	run1		List2	Catch.wav	V_S	0		0	1	138097	150		0	0
Exp1	7	Exp1-7-1	59.938	1.0.0.161	1	left	1937816925	2.0.10.242	2.0.10.242	09-13-2019	2019-09-13 03:34:45	11:34:45	male	2.0.10.147	42	Red_S.bmp	1431	0		0	0	140699	0		0	0	NULL	NULL	NULL	Low	run1	1	List2	Catch.wav	V_T	1	1	0	1	140549	150	1	239	140788
Exp1	7	Exp1-7-1	59.938	1.0.0.161	1	left	1937816925	2.0.10.242	2.0.10.242	09-13-2019	2019-09-13 03:34:45	11:34:45	male	2.0.10.147	43	Blue_S_2.bmp	898	0		0	0	143285	0		0	0	NULL	NULL	NULL	Low	run1		List2	Catch.wav	V_S	0		0	1	143135	150		0	0
Exp1	7	Exp1-7-1	59.938	1.0.0.161	1	left	1937816925	2.0.10.242	2.0.10.242	09-13-2019	2019-09-13 03:34:45	11:34:45	male	2.0.10.147	44	Blue_S_2.bmp	950	0		0	0	145404	0		0	0	NULL	NULL	NULL	Low	run1		List2	Catch.wav	V_S	0		0	1	145254	150		0	0
Exp1	7	Exp1-7-1	59.938	1.0.0.161	1	left	1937816925	2.0.10.242	2.0.10.242	09-13-2019	2019-09-13 03:34:45	11:34:45	male	2.0.10.147	45	Red_C_2.bmp	884	0		0	0	147556	0		0	0	NULL	NULL	NULL	Low	run1	1	List2	A_T.wav	AV_T	1	1	1	1	147406	150	1	301	147707
Exp1	7	Exp1-7-1	59.938	1.0.0.161	1	left	1937816925	2.0.10.242	2.0.10.242	09-13-2019	2019-09-13 03:34:45	11:34:45	male	2.0.10.147	46	Blue_C.bmp	1575	0		0	0	149592	0		0	0	NULL	NULL	NULL	Low	run1		List2	A_S.wav	AV_S	0		0	1	149442	150		0	0
Exp1	7	Exp1-7-1	59.938	1.0.0.161	1	left	1937816925	2.0.10.242	2.0.10.242	09-13-2019	2019-09-13 03:34:45	11:34:45	male	2.0.10.147	47	Red_C.bmp	1554	0		0	0	152361	0		0	0	NULL	NULL	NULL	Low	run1	1	List2	A_T.wav	AV_T	1	1	0	1	152211	150	1	335	152546
Exp1	7	Exp1-7-1	59.938	1.0.0.161	1	left	1937816925	2.0.10.242	2.0.10.242	09-13-2019	2019-09-13 03:34:45	11:34:45	male	2.0.10.147	48	Red_C.bmp	1116	0		0	0	155064	0		0	0	NULL	NULL	NULL	Low	run1	1	List2	Catch.wav	V_T	1	1	1	1	154914	150	1	496	155410
Exp1	7	Exp1-7-1	59.938	1.0.0.161	1	left	1937816925	2.0.10.242	2.0.10.242	09-13-2019	2019-09-13 03:34:45	11:34:45	male	2.0.10.147	49	Catch.bmp	1454	0		0	0	157333	0		0	0	NULL	NULL	NULL	Low	run1	1	List2	A_T.wav	A_T	1	1	1	1	157183	150	1	579	157762
Exp1	7	Exp1-7-1	59.938	1.0.0.161	1	left	1937816925	2.0.10.242	2.0.10.242	09-13-2019	2019-09-13 03:34:45	11:34:45	male	2.0.10.147	50	Blue_C_2.bmp	1153	0		0	0	159936	0		0	0	NULL	NULL	NULL	Low	run1		List2	Catch.wav	V_S	0		1	1	159786	150		0	0
Exp1	7	Exp1-7-1	59.938	1.0.0.161	1	left	1937816925	2.0.10.242	2.0.10.242	09-13-2019	2019-09-13 03:34:45	11:34:45	male	2.0.10.147	51	Catch.bmp	1587	0		0	0	162305	0		0	0	NULL	NULL	NULL	Low	run1	1	List2	A_T.wav	A_T	1	1	1	1	162155	150	1	431	162586
Exp1	7	Exp1-7-1	59.938	1.0.0.161	1	left	1937816925	2.0.10.242	2.0.10.242	09-13-2019	2019-09-13 03:34:45	11:34:45	male	2.0.10.147	52	Red_C_2.bmp	1318	0		0	0	165041	0		0	0	NULL	NULL	NULL	Low	run1	1	List2	Catch.wav	V_T	1	1	1	1	164891	150	1	303	165194
Exp1	7	Exp1-7-1	59.938	1.0.0.161	1	left	1937816925	2.0.10.242	2.0.10.242	09-13-2019	2019-09-13 03:34:45	11:34:45	male	2.0.10.147	53	Blue_C.bmp	992	0		0	0	167510	0		0	0	NULL	NULL	NULL	Low	Run1		List2	Catch.wav	V_S	0		0	1	167360	150		0	0
Exp1	7	Exp1-7-1	59.938	1.0.0.161	1	left	1937816925	2.0.10.242	2.0.10.242	09-13-2019	2019-09-13 03:34:45	11:34:45	male	2.0.10.147	54	Catch.bmp	880	0		0	0	169729	0		0	0	NULL	NULL	NULL	Low	run1	1	List2	A_T.wav	A_T	1	1	1	1	169579	150	1	519	170098
Exp1	7	Exp1-7-1	59.938	1.0.0.161	1	left	1937816925	2.0.10.242	2.0.10.242	09-13-2019	2019-09-13 03:34:45	11:34:45	male	2.0.10.147	55	Catch.bmp	1569	0		0	0	171765	0		0	0	NULL	NULL	NULL	Low	run1	1	List2	A_T.wav	A_T	1	1	0	1	171615	150	1	443	172058
Exp1	7	Exp1-7-1	59.938	1.0.0.161	1	left	1937816925	2.0.10.242	2.0.10.242	09-13-2019	2019-09-13 03:34:45	11:34:45	male	2.0.10.147	56	Red_C_2.bmp	856	0		0	0	174484	0		0	0	NULL	NULL	NULL	Low	run1	1	List2	Catch.wav	V_T	1	1	1	1	174334	150	1	340	174674
Exp1	7	Exp1-7-1	59.938	1.0.0.161	1	left	1937816925	2.0.10.242	2.0.10.242	09-13-2019	2019-09-13 03:34:45	11:34:45	male	2.0.10.147	57	Red_C_2.bmp	991	0		0	0	176503	0		0	0	NULL	NULL	NULL	Low	run1	1	List2	A_T.wav	AV_T	1	1	1	1	176353	150	1	481	176834
Exp1	7	Exp1-7-1	59.938	1.0.0.161	1	left	1937816925	2.0.10.242	2.0.10.242	09-13-2019	2019-09-13 03:34:45	11:34:45	male	2.0.10.147	58	Red_S.bmp	1225	0		0	0	178655	0		0	0	NULL	NULL	NULL	Low	run1	1	List2	Catch.wav	V_T	1	1	1	1	178505	150	1	329	178834
Exp1	7	Exp1-7-1	59.938	1.0.0.161	1	left	1937816925	2.0.10.242	2.0.10.242	09-13-2019	2019-09-13 03:34:45	11:34:45	male	2.0.10.147	59	Catch.bmp	958	0		0	0	181041	0		0	0	NULL	NULL	NULL	Low	run1	1	List2	A_T.wav	A_T	1	1	1	1	180891	150	1	359	181250
Exp1	7	Exp1-7-1	59.938	1.0.0.161	1	left	1937816925	2.0.10.242	2.0.10.242	09-13-2019	2019-09-13 03:34:45	11:34:45	male	2.0.10.147	60	Blue_S.bmp	1089	0		0	0	183160	0		0	0	NULL	NULL	NULL	Low	run1		List2	A_S.wav	AV_S	0		0	1	183010	150		0	0
Exp1	7	Exp1-7-1	59.938	1.0.0.161	1	left	1937816925	2.0.10.242	2.0.10.242	09-13-2019	2019-09-13 03:34:45	11:34:45	male	2.0.10.147	61	Red_C_2.bmp	1081	0		0	0	185462	0		0	0	NULL	NULL	NULL	Low	run1	1	List2	A_T.wav	AV_T	1	1	0	1	185312	150	1	353	185665
Exp1	7	Exp1-7-1	59.938	1.0.0.161	1	left	1937816925	2.0.10.242	2.0.10.242	09-13-2019	2019-09-13 03:34:45	11:34:45	male	2.0.10.147	62	Blue_S_2.bmp	1250	0		0	0	187698	0		0	0	NULL	NULL	NULL	Low	run1		List2	Catch.wav	V_S	0		1	1	187548	150		0	0
Exp1	7	Exp1-7-1	59.938	1.0.0.161	1	left	1937816925	2.0.10.242	2.0.10.242	09-13-2019	2019-09-13 03:34:45	11:34:45	male	2.0.10.147	63	Catch.bmp	913	0		0	0	190184	0		0	0	NULL	NULL	NULL	Low	run1	1	List2	A_T.wav	A_T	1	1	0	1	190034	150	1	455	190489
Exp1	7	Exp1-7-1	59.938	1.0.0.161	1	left	1937816925	2.0.10.242	2.0.10.242	09-13-2019	2019-09-13 03:34:45	11:34:45	male	2.0.10.147	64	Red_C_2.bmp	939	0		0	1	192253	0		0	0	NULL	NULL	NULL	Low	run1	1	List2	A_T.wav	AV_T	1	1	1	1	192102	151	1	340	192442
Exp1	7	Exp1-7-1	59.938	1.0.0.161	1	left	1937816925	2.0.10.242	2.0.10.242	09-13-2019	2019-09-13 03:34:45	11:34:45	male	2.0.10.147	65	Catch.bmp	956	0		0	0	194355	0		0	0	NULL	NULL	NULL	Low	run1	1	List2	A_T.wav	A_T	1	1	0	1	194205	150	1	564	194769
Exp1	7	Exp1-7-1	59.938	1.0.0.161	1	left	1937816925	2.0.10.242	2.0.10.242	09-13-2019	2019-09-13 03:34:45	11:34:45	male	2.0.10.147	66	Red_S_2.bmp	1331	0		0	0	196474	0		0	0	NULL	NULL	NULL	Low	run1	1	List2	A_T.wav	AV_T	1	1	0	2	196324	150	1	366	196690
Exp1	7	Exp1-7-1	59.938	1.0.0.161	1	left	1937816925	2.0.10.242	2.0.10.242	09-13-2019	2019-09-13 03:34:45	11:34:45	male	2.0.10.147	67	Red_S.bmp	869	0		0	1	198960	0		0	0	NULL	NULL	NULL	Low	run1	1	List2	A_T.wav	AV_T	1	1	1	1	198809	151	1	304	199113
Exp1	7	Exp1-7-1	59.938	1.0.0.161	1	left	1937816925	2.0.10.242	2.0.10.242	09-13-2019	2019-09-13 03:34:45	11:34:45	male	2.0.10.147	68	Blue_S_2.bmp	1002	0		0	0	200978	0		0	0	NULL	NULL	NULL	Low	run1		List2	A_S.wav	AV_S	0		0	1	200828	150		0	0
Exp1	7	Exp1-7-1	59.938	1.0.0.161	1	left	1937816925	2.0.10.242	2.0.10.242	09-13-2019	2019-09-13 03:34:45	11:34:45	male	2.0.10.147	69	Catch.bmp	1213	0		0	0	203197	0		0	0	NULL	NULL	NULL	Low	run1	1	List2	A_T.wav	A_T	1	1	0	1	203047	150	1	498	203545
Exp1	7	Exp1-7-1	59.938	1.0.0.161	1	left	1937816925	2.0.10.242	2.0.10.242	09-13-2019	2019-09-13 03:34:45	11:34:45	male	2.0.10.147	70	Red_S_2.bmp	1130	0		0	0	205566	0		0	0	NULL	NULL	NULL	Low	run1	1	List2	Catch.wav	V_T	1	1	1	1	205416	150	1	353	205769
Exp1	7	Exp1-7-1	59.938	1.0.0.161	1	left	1937816925	2.0.10.242	2.0.10.242	09-13-2019	2019-09-13 03:34:45	11:34:45	male	2.0.10.147	71	Red_S_2.bmp	1571	0		0	0	207852	0		0	0	NULL	NULL	NULL	Low	run1	1	List2	Catch.wav	V_T	1	1	0	1	207702	150	1	283	207985
Exp1	7	Exp1-7-1	59.938	1.0.0.161	1	left	1937816925	2.0.10.242	2.0.10.242	09-13-2019	2019-09-13 03:34:45	11:34:45	male	2.0.10.147	72	Red_C.bmp	1406	0		0	1	210572	0		0	0	NULL	NULL	NULL	Low	run1	1	List2	A_T.wav	AV_T	1	1	1	1	210421	151	1	292	210713
Exp1	7	Exp1-7-1	59.938	1.0.0.161	1	left	1937816925	2.0.10.242	2.0.10.242	09-13-2019	2019-09-13 03:34:45	11:34:45	male	2.0.10.147	73	Blue_S_2.bmp	1050	0		0	0	213141	0		0	0	NULL	NULL	NULL	Low	run1		List2	A_S.wav	AV_S	0		0	1	212991	150	1	354	213345
Exp1	7	Exp1-7-1	59.938	1.0.0.161	1	left	1937816925	2.0.10.242	2.0.10.242	09-13-2019	2019-09-13 03:34:45	11:34:45	male	2.0.10.147	74	Catch.bmp	1112	0		0	0	215343	0		0	0	NULL	NULL	NULL	Low	run1	1	List2	A_T.wav	A_T	1	1	0	1	215193	150	1	1176	216369
Exp1	7	Exp1-7-1	59.938	1.0.0.161	1	left	1937816925	2.0.10.242	2.0.10.242	09-13-2019	2019-09-13 03:34:45	11:34:45	male	2.0.10.147	75	Red_C_2.bmp	800	0		0	0	217612	0		0	0	NULL	NULL	NULL	Low	run1	1	List2	A_T.wav	AV_T	1	1	0	1	217462	150	1	379	217841
Exp1	7	Exp1-7-1	59.938	1.0.0.161	1	left	1937816925	2.0.10.242	2.0.10.242	09-13-2019	2019-09-13 03:34:45	11:34:45	male	2.0.10.147	76	Catch.bmp	1338	0		0	0	219564	0		0	0	NULL	NULL	NULL	Low	run1	1	List2	A_T.wav	A_T	1	1	0	1	219414	150	1	1076	220490
Exp1	7	Exp1-7-1	59.938	1.0.0.161	1	left	1937816925	2.0.10.242	2.0.10.242	09-13-2019	2019-09-13 03:34:45	11:34:45	male	2.0.10.147	77	Catch.bmp	1007	0		0	0	222050	0		0	0	NULL	NULL	NULL	Low	run1		List2	A_S.wav	A_S	0		0	1	221900	150		0	0
Exp1	7	Exp1-7-1	59.938	1.0.0.161	1	left	1937816925	2.0.10.242	2.0.10.242	09-13-2019	2019-09-13 03:34:45	11:34:45	male	2.0.10.147	78	Red_S.bmp	1112	0		0	0	224269	0		0	0	NULL	NULL	NULL	Low	run1	1	List2	Catch.wav	V_T	1	1	1	1	224119	150	1	305	224424
Exp1	7	Exp1-7-1	59.938	1.0.0.161	1	left	1937816925	2.0.10.242	2.0.10.242	09-13-2019	2019-09-13 03:34:45	11:34:45	male	2.0.10.147	79	Red_C.bmp	1194	0		0	0	226538	0		0	0	NULL	NULL	NULL	Low	run1	1	List2	A_T.wav	AV_T	1	1	1	1	226388	150	1	340	226728
Exp1	7	Exp1-7-1	59.938	1.0.0.161	1	left	1937816925	2.0.10.242	2.0.10.242	09-13-2019	2019-09-13 03:34:45	11:34:45	male	2.0.10.147	80	Catch.bmp	1210	0		0	1	228891	0		0	0	NULL	NULL	NULL	Low	run1	1	List2	A_T.wav	A_T	1	1	1	1	228740	151	1	556	229296
Exp1	7	Exp1-7-1	59.938	1.0.0.161	1	left	1937816925	2.0.10.242	2.0.10.242	09-13-2019	2019-09-13 03:34:45	11:34:45	male	2.0.10.147	81	Red_C.bmp	1269	0		0	0	231260	0		0	0	NULL	NULL	NULL	Low	run1	1	List2	Catch.wav	V_T	1	1	0	2	231110	150	1	274	231384
Exp1	7	Exp1-7-1	59.938	1.0.0.161	1	left	1937816925	2.0.10.242	2.0.10.242	09-13-2019	2019-09-13 03:34:45	11:34:45	male	2.0.10.147	82	Red_C_2.bmp	904	0		0	0	233679	0		0	0	NULL	NULL	NULL	Low	run1	1	List2	Catch.wav	V_T	1	1	0	1	233529	150	1	375	233904
Exp1	7	Exp1-7-1	59.938	1.0.0.161	1	left	1937816925	2.0.10.242	2.0.10.242	09-13-2019	2019-09-13 03:34:45	11:34:45	male	2.0.10.147	83	Red_C_2.bmp	1433	0		0	0	235731	0		0	0	NULL	NULL	NULL	Low	run1	1	List2	A_T.wav	AV_T	1	1	1	1	235581	150	1	467	236048
Exp1	7	Exp1-7-1	59.938	1.0.0.161	1	left	1937816925	2.0.10.242	2.0.10.242	09-13-2019	2019-09-13 03:34:45	11:34:45	male	2.0.10.147	84	Catch.bmp	852	0		0	0	238317	0		0	0	NULL	NULL	NULL	Low	run1	1	List2	A_T.wav	A_T	1	1	0	1	238167	150	1	513	238680
Exp1	7	Exp1-7-1	59.938	1.0.0.161	1	left	1937816925	2.0.10.242	2.0.10.242	09-13-2019	2019-09-13 03:34:45	11:34:45	male	2.0.10.147	85	Red_C_2.bmp	823	0		0	0	240319	0		0	0	NULL	NULL	NULL	Low	run1	1	List2	Catch.wav	V_T	1	1	1	1	240169	150	1	303	240472
Exp1	7	Exp1-7-1	59.938	1.0.0.161	1	left	1937816925	2.0.10.242	2.0.10.242	09-13-2019	2019-09-13 03:34:45	11:34:45	male	2.0.10.147	86	Catch.bmp	1109	0		0	0	242304	0		0	0	NULL	NULL	NULL	Low	run1		List2	A_S.wav	A_S	0		1	1	242154	150	1	614	242768
Exp1	7	Exp1-7-1	59.938	1.0.0.161	1	left	1937816925	2.0.10.242	2.0.10.242	09-13-2019	2019-09-13 03:34:45	11:34:45	male	2.0.10.147	87	Red_S_2.bmp	1574	0		0	0	244573	0		0	0	NULL	NULL	NULL	Low	run1	1	List2	A_T.wav	AV_T	1	1	0	1	244423	150	1	329	244752
Exp1	7	Exp1-7-1	59.938	1.0.0.161	1	left	1937816925	2.0.10.242	2.0.10.242	09-13-2019	2019-09-13 03:34:45	11:34:45	male	2.0.10.147	88	Blue_S.bmp	1457	0		0	1	247310	0		0	0	NULL	NULL	NULL	Low	run1		List2	A_S.wav	AV_S	0		1	1	247159	151		0	0
Exp1	7	Exp1-7-1	59.938	1.0.0.161	1	left	1937816925	2.0.10.242	2.0.10.242	09-13-2019	2019-09-13 03:34:45	11:34:45	male	2.0.10.147	89	Red_S_2.bmp	1332	0		0	0	249979	0		0	0	NULL	NULL	NULL	Low	run1	1	List2	A_T.wav	AV_T	1	1	0	1	249829	150	1	283	250112
Exp1	7	Exp1-7-1	59.938	1.0.0.161	1	left	1937816925	2.0.10.242	2.0.10.242	09-13-2019	2019-09-13 03:34:45	11:34:45	male	2.0.10.147	90	Red_C_2.bmp	1056	0		0	0	252465	0		0	0	NULL	NULL	NULL	Low	run1	1	List2	A_T.wav	AV_T	1	1	0	1	252315	150	1	316	252631
Exp1	7	Exp1-7-1	59.938	1.0.0.161	1	left	1937816925	2.0.10.242	2.0.10.242	09-13-2019	2019-09-13 03:34:45	11:34:45	male	2.0.10.147	91	Red_S.bmp	1419	0		0	0	254684	0		0	0	NULL	NULL	NULL	Low	run1	1	List2	A_T.wav	AV_T	1	1	0	1	254534	150	1	386	254920
Exp1	7	Exp1-7-1	59.938	1.0.0.161	1	left	1937816925	2.0.10.242	2.0.10.242	09-13-2019	2019-09-13 03:34:45	11:34:45	male	2.0.10.147	92	Catch.bmp	1197	0		0	0	257253	0		0	0	NULL	NULL	NULL	Low	run1	1	List2	A_T.wav	A_T	1	1	0	1	257103	150	1	584	257687
Exp1	7	Exp1-7-1	59.938	1.0.0.161	1	left	1937816925	2.0.10.242	2.0.10.242	09-13-2019	2019-09-13 03:34:45	11:34:45	male	2.0.10.147	93	Red_S.bmp	1457	0		0	0	259606	0		0	0	NULL	NULL	NULL	Low	run1	1	List2	Catch.wav	V_T	1	1	0	2	259456	150	1	367	259823
Exp1	7	Exp1-7-1	59.938	1.0.0.161	1	left	1937816925	2.0.10.242	2.0.10.242	09-13-2019	2019-09-13 03:34:45	11:34:45	male	2.0.10.147	94	Catch.bmp	1433	0		0	0	262225	0		0	0	NULL	NULL	NULL	Low	run1		List2	A_S.wav	A_S	0		1	1	262075	150		0	0
Exp1	7	Exp1-7-1	59.938	1.0.0.161	1	left	1937816925	2.0.10.242	2.0.10.242	09-13-2019	2019-09-13 03:34:45	11:34:45	male	2.0.10.147	95	Red_C.bmp	1381	0		0	0	264861	0		0	0	NULL	NULL	NULL	Low	run1	1	List2	Catch.wav	V_T	1	1	1	1	264711	150	1	280	264991
Exp1	7	Exp1-7-1	59.938	1.0.0.161	1	left	1937816925	2.0.10.242	2.0.10.242	09-13-2019	2019-09-13 03:34:45	11:34:45	male	2.0.10.147	96	Catch.bmp	1458	0		0	0	267397	0		0	0	NULL	NULL	NULL	Low	run1		List2	A_S.wav	A_S	0		0	1	267247	150		0	0
Exp1	7	Exp1-7-1	59.938	1.0.0.161	1	left	1937816925	2.0.10.242	2.0.10.242	09-13-2019	2019-09-13 03:34:45	11:34:45	male	2.0.10.147	97	Catch.bmp	1318	0		1	0	270066	0		0	0	NULL	NULL	NULL	Low	run1	1	List2	A_T.wav	A_T	1	1	0	1	269916	150	1	436	270352
Exp1	7	Exp1-7-1	59.938	1.0.0.161	1	left	1937816925	2.0.10.242	2.0.10.242	09-13-2019	2019-09-13 03:34:45	11:34:45	male	2.0.10.147	98	Catch.bmp	1433	0		0	0	272536	0		0	0	NULL	NULL	NULL	Low	run1	1	List2	A_T.wav	A_T	1	1	0	1	272386	150	1	597	272983
Exp1	7	Exp1-7-1	59.938	1.0.0.161	1	left	1937816925	2.0.10.242	2.0.10.242	09-13-2019	2019-09-13 03:34:45	11:34:45	male	2.0.10.147	99	Red_C.bmp	1033	0		0	0	275122	0		0	0	NULL	NULL	NULL	Low	run1	1	List2	Catch.wav	V_T	1	1	0	1	274972	150	1	364	275336
Exp1	7	Exp1-7-1	59.938	1.0.0.161	1	left	1937816925	2.0.10.242	2.0.10.242	09-13-2019	2019-09-13 03:34:45	11:34:45	male	2.0.10.147	100	Red_S_2.bmp	1584	0		0	0	277307	0		0	0	NULL	NULL	NULL	Low	run1	1	List2	Catch.wav	V_T	1	1	0	1	277157	150	1	483	277640
Exp1	7	Exp1-7-1	59.938	1.0.0.161	1	left	1937816925	2.0.10.242	2.0.10.242	09-13-2019	2019-09-13 03:34:45	11:34:45	male	2.0.10.147	101	Catch.bmp	1410	0		1	0	280043	0		0	0	NULL	NULL	NULL	Low	run1	1	List2	A_T.wav	A_T	1	1	1	1	279893	150	1	579	280472
Exp1	7	Exp1-7-1	59.938	1.0.0.161	1	left	1937816925	2.0.10.242	2.0.10.242	09-13-2019	2019-09-13 03:34:45	11:34:45	male	2.0.10.147	102	Blue_S.bmp	1307	0		0	0	282613	0		0	0	NULL	NULL	NULL	Low	run1		List2	Catch.wav	V_S	0		1	1	282463	150		0	0
Exp1	7	Exp1-7-1	59.938	1.0.0.161	1	left	1937816925	2.0.10.242	2.0.10.242	09-13-2019	2019-09-13 03:34:45	11:34:45	male	2.0.10.147	103	Red_S.bmp	1569	0		0	0	285149	0		0	0	NULL	NULL	NULL	Low	run1	1	List2	A_T.wav	AV_T	1	1	0	1	284999	150	1	328	285327
Exp1	7	Exp1-7-1	59.938	1.0.0.161	1	left	1937816925	2.0.10.242	2.0.10.242	09-13-2019	2019-09-13 03:34:45	11:34:45	male	2.0.10.147	104	Catch.bmp	855	0		0	0	287868	0		0	0	NULL	NULL	NULL	Low	run1	1	List2	A_T.wav	A_T	1	1	0	1	287718	150	1	712	288430
Exp1	7	Exp1-7-1	59.938	1.0.0.161	1	left	1937816925	2.0.10.242	2.0.10.242	09-13-2019	2019-09-13 03:34:45	11:34:45	male	2.0.10.147	105	Catch.bmp	1005	0		0	0	289870	0		0	0	NULL	NULL	NULL	Low	run1	1	List2	A_T.wav	A_T	1	1	0	1	289720	150	1	375	290095
Exp1	7	Exp1-7-1	59.938	1.0.0.161	1	left	1937816925	2.0.10.242	2.0.10.242	09-13-2019	2019-09-13 03:34:45	11:34:45	male	2.0.10.147	106	Catch.bmp	1372	0		0	1	292023	0		0	0	NULL	NULL	NULL	Low	run1	1	List2	A_T.wav	A_T	1	1	1	1	291872	151	1	638	292510
Exp1	7	Exp1-7-1	59.938	1.0.0.161	1	left	1937816925	2.0.10.242	2.0.10.242	09-13-2019	2019-09-13 03:34:45	11:34:45	male	2.0.10.147	107	Catch.bmp	899	0		0	0	294542	0		0	0	NULL	NULL	NULL	Low	run1	1	List2	A_T.wav	A_T	1	1	0	1	294392	150	1	383	294775
Exp1	7	Exp1-7-1	59.938	1.0.0.161	1	left	1937816925	2.0.10.242	2.0.10.242	09-13-2019	2019-09-13 03:34:45	11:34:45	male	2.0.10.147	108	Catch.bmp	929	0		0	0	296594	0		0	0	NULL	NULL	NULL	Low	run1	1	List2	A_T.wav	A_T	1	1	0	1	296444	150	1	386	296830
Exp1	7	Exp1-7-1	59.938	1.0.0.161	1	left	1937816925	2.0.10.242	2.0.10.242	09-13-2019	2019-09-13 03:34:45	11:34:45	male	2.0.10.147	109	Catch.bmp	1079	0		0	0	298679	0		0	0	NULL	NULL	NULL	Low	run1	1	List2	A_T.wav	A_T	1	1	0	1	298529	150	1	349	298878
Exp1	7	Exp1-7-1	59.938	1.0.0.161	1	left	1937816925	2.0.10.242	2.0.10.242	09-13-2019	2019-09-13 03:34:45	11:34:45	male	2.0.10.147	110	Red_S.bmp	1499	0		0	0	300915	0		0	0	NULL	NULL	NULL	Low	run1	1	List2	Catch.wav	V_T	1	1	1	1	300765	150	1	337	301102
Exp1	7	Exp1-7-1	59.938	1.0.0.161	1	left	1937816925	2.0.10.242	2.0.10.242	09-13-2019	2019-09-13 03:34:45	11:34:45	male	2.0.10.147	111	Red_C.bmp	1322	0		0	0	303568	0		0	0	NULL	NULL	NULL	Low	run1	1	List2	A_T.wav	AV_T	1	1	0	1	303418	150	1	452	303870
Exp1	7	Exp1-7-1	59.938	1.0.0.161	1	left	1937816925	2.0.10.242	2.0.10.242	09-13-2019	2019-09-13 03:34:45	11:34:45	male	2.0.10.147	112	Blue_C.bmp	1412	0		0	0	306037	0		0	0	NULL	NULL	NULL	Low	run1		List2	A_S.wav	AV_S	0		0	1	305887	150		0	0
Exp1	7	Exp1-7-1	59.938	1.0.0.161	1	left	1937816925	2.0.10.242	2.0.10.242	09-13-2019	2019-09-13 03:34:45	11:34:45	male	2.0.10.147	113	Blue_S_2.bmp	1417	0		0	0	308673	0		0	0	NULL	NULL	NULL	Low	run1		List2	A_S.wav	AV_S	0		0	1	308523	150		0	0
Exp1	7	Exp1-7-1	59.938	1.0.0.161	1	left	1937816925	2.0.10.242	2.0.10.242	09-13-2019	2019-09-13 03:34:45	11:34:45	male	2.0.10.147	114	Blue_C_2.bmp	1134	0		0	0	311309	0		0	0	NULL	NULL	NULL	Low	run1		List2	A_S.wav	AV_S	0		0	1	311159	150		0	0
Exp1	7	Exp1-7-1	59.938	1.0.0.161	1	left	1937816925	2.0.10.242	2.0.10.242	09-13-2019	2019-09-13 03:34:45	11:34:45	male	2.0.10.147	115	Blue_S_2.bmp	1468	0		0	1	313662	0		0	0	NULL	NULL	NULL	Low	run1		List2	Catch.wav	V_S	0		1	1	313511	151		0	0
Exp1	7	Exp1-7-1	59.938	1.0.0.161	1	left	1937816925	2.0.10.242	2.0.10.242	09-13-2019	2019-09-13 03:34:45	11:34:45	male	2.0.10.147	116	Catch.bmp	1189	0		0	0	316348	0		0	0	NULL	NULL	NULL	Low	run1	1	List2	A_T.wav	A_T	1	1	0	1	316198	150	1	504	316702
Exp1	7	Exp1-7-1	59.938	1.0.0.161	1	left	1937816925	2.0.10.242	2.0.10.242	09-13-2019	2019-09-13 03:34:45	11:34:45	male	2.0.10.147	117	Catch.bmp	1325	0		0	0	318700	0		0	0	NULL	NULL	NULL	Low	run1	1	List2	A_T.wav	A_T	1	1	0	1	318550	150	1	392	318942
Exp1	7	Exp1-7-1	59.938	1.0.0.161	1	left	1937816925	2.0.10.242	2.0.10.242	09-13-2019	2019-09-13 03:34:45	11:34:45	male	2.0.10.147	118	Red_C_2.bmp	1041	0		0	0	321186	0		0	0	NULL	NULL	NULL	Low	run1	1	List2	Catch.wav	V_T	1	1	0	1	321036	150	1	482	321518
Exp1	7	Exp1-7-1	59.938	1.0.0.161	1	left	1937816925	2.0.10.242	2.0.10.242	09-13-2019	2019-09-13 03:34:45	11:34:45	male	2.0.10.147	119	Catch.bmp	994	0		0	0	323388	0		0	0	NULL	NULL	NULL	Low	run1		List2	A_S.wav	A_S	0		1	1	323238	150		0	0
Exp1	7	Exp1-7-1	59.938	1.0.0.161	1	left	1937816925	2.0.10.242	2.0.10.242	09-13-2019	2019-09-13 03:34:45	11:34:45	male	2.0.10.147	120	Red_S.bmp	1334	0		0	1	325591	0		0	0	NULL	NULL	NULL	Low	run1	1	List2	Catch.wav	V_T	1	1	1	1	325440	151	1	325	325765
Exp1	7	Exp1-7-1	59.938	1.0.0.161	1	left	1937816925	2.0.10.242	2.0.10.242	09-13-2019	2019-09-13 03:34:45	11:34:45	male	2.0.10.147	121	Red_S.bmp	1489	0		0	1	328077	0		0	0	NULL	NULL	NULL	Low	run1	1	List2	A_T.wav	AV_T	1	1	1	1	327926	151	1	352	328278
Exp1	7	Exp1-7-1	59.938	1.0.0.161	1	left	1937816925	2.0.10.242	2.0.10.242	09-13-2019	2019-09-13 03:34:45	11:34:45	male	2.0.10.147	122	Blue_C_2.bmp	842	0		0	0	330729	0		0	0	NULL	NULL	NULL	Low	run1		List2	Catch.wav	V_S	0		1	1	330579	150		0	0
Exp1	7	Exp1-7-1	59.938	1.0.0.161	1	left	1937816925	2.0.10.242	2.0.10.242	09-13-2019	2019-09-13 03:34:45	11:34:45	male	2.0.10.147	123	Red_S_2.bmp	1221	0		0	0	332781	0		0	0	NULL	NULL	NULL	Low	run1	1	List2	Catch.wav	V_T	1	1	0	1	332631	150	1	311	332942
Exp1	7	Exp1-7-1	59.938	1.0.0.161	1	left	1937816925	2.0.10.242	2.0.10.242	09-13-2019	2019-09-13 03:34:45	11:34:45	male	2.0.10.147	124	Catch.bmp	1233	0		1	0	335150	0		0	0	NULL	NULL	NULL	Low	run1	1	List2	A_T.wav	A_T	1	1	1	1	335000	150	1	645	335645
Exp1	7	Exp1-7-1	59.938	1.0.0.161	1	left	1937816925	2.0.10.242	2.0.10.242	09-13-2019	2019-09-13 03:34:45	11:34:45	male	2.0.10.147	125	Red_S.bmp	946	0		0	0	337536	0		0	0	NULL	NULL	NULL	Low	run1	1	List2	A_T.wav	AV_T	1	1	0	1	337386	150	1	291	337677
Exp1	7	Exp1-7-1	59.938	1.0.0.161	1	left	1937816925	2.0.10.242	2.0.10.242	09-13-2019	2019-09-13 03:34:45	11:34:45	male	2.0.10.147	126	Catch.bmp	1108	0		1	0	339638	0		0	0	NULL	NULL	NULL	Low	run1	1	List2	A_T.wav	A_T	1	1	0	1	339488	150	1	349	339837
Exp1	7	Exp1-7-1	59.938	1.0.0.161	1	left	1937816925	2.0.10.242	2.0.10.242	09-13-2019	2019-09-13 03:34:45	11:34:45	male	2.0.10.147	127	Red_C_2.bmp	1236	0		1	0	341907	0		0	0	NULL	NULL	NULL	Low	run1	1	List2	Catch.wav	V_T	1	1	1	1	341757	150	1	336	342093
Exp1	7	Exp1-7-1	59.938	1.0.0.161	1	left	1937816925	2.0.10.242	2.0.10.242	09-13-2019	2019-09-13 03:34:45	11:34:45	male	2.0.10.147	128	Blue_S.bmp	1509	0		0	0	344293	0		0	0	NULL	NULL	NULL	Low	run1		List2	A_S.wav	AV_S	0		1	1	344143	150		0	0
Exp1	7	Exp1-7-1	59.938	1.0.0.161	1	left	1937816925	2.0.10.242	2.0.10.242	09-13-2019	2019-09-13 03:34:45	11:34:45	male	2.0.10.147	129	Red_S_2.bmp	1280	0		1	0	347029	0		0	0	NULL	NULL	NULL	Low	run1	1	List2	Catch.wav	V_T	1	1	1	1	346879	150	1	318	347197
Exp1	7	Exp1-7-1	59.938	1.0.0.161	1	left	1937816925	2.0.10.242	2.0.10.242	09-13-2019	2019-09-13 03:34:45	11:34:45	male	2.0.10.147	130	Red_C_2.bmp	1365	0		0	0	349465	0		0	0	NULL	NULL	NULL	Low	run1	1	List2	Catch.wav	V_T	1	1	0	1	349315	150	1	362	349677
Exp1	7	Exp1-7-1	59.938	1.0.0.161	1	left	1937816925	2.0.10.242	2.0.10.242	09-13-2019	2019-09-13 03:34:45	11:34:45	male	2.0.10.147	131	Red_S.bmp	1321	0		0	1	351985	0		0	0	NULL	NULL	NULL	Low	run1	1	List2	A_T.wav	AV_T	1	1	1	1	351834	151	1	323	352157
Exp1	7	Exp1-7-1	59.938	1.0.0.161	1	left	1937816925	2.0.10.242	2.0.10.242	09-13-2019	2019-09-13 03:34:45	11:34:45	male	2.0.10.147	132	Catch.bmp	1311	0		0	0	354454	0		0	0	NULL	NULL	NULL	Low	run1	1	List2	A_T.wav	A_T	1	1	0	1	354304	150	1	333	354637
Exp1	7	Exp1-7-1	59.938	1.0.0.161	1	left	1937816925	2.0.10.242	2.0.10.242	09-13-2019	2019-09-13 03:34:45	11:34:45	male	2.0.10.147	133	Red_C.bmp	1458	0		0	0	356923	0		0	0	NULL	NULL	NULL	Low	run1	1	List2	A_T.wav	AV_T	1	1	0	1	356773	150	1	288	357061
Exp1	7	Exp1-7-1	59.938	1.0.0.161	1	left	1937816925	2.0.10.242	2.0.10.242	09-13-2019	2019-09-13 03:34:45	11:34:45	male	2.0.10.147	134	Catch.bmp	1009	0		0	0	359542	0		0	0	NULL	NULL	NULL	Low	run1		List2	A_S.wav	A_S	0		0	1	359392	150		0	0
Exp1	7	Exp1-7-1	59.938	1.0.0.161	1	left	1937816925	2.0.10.242	2.0.10.242	09-13-2019	2019-09-13 03:34:45	11:34:45	male	2.0.10.147	135	Catch.bmp	1543	0		0	0	361761	0		0	0	NULL	NULL	NULL	Low	run1	1	List2	A_T.wav	A_T	1	1	0	1	361611	150	1	505	362116
Exp1	7	Exp1-7-1	59.938	1.0.0.161	1	left	1937816925	2.0.10.242	2.0.10.242	09-13-2019	2019-09-13 03:34:45	11:34:45	male	2.0.10.147	136	Blue_S.bmp	969	0		0	0	364464	0		0	0	NULL	NULL	NULL	Low	run1		List2	A_S.wav	AV_S	0		0	1	364314	150		0	0
Exp1	7	Exp1-7-1	59.938	1.0.0.161	1	left	1937816925	2.0.10.242	2.0.10.242	09-13-2019	2019-09-13 03:34:45	11:34:45	male	2.0.10.147	137	Red_S.bmp	1006	0		0	0	366650	0		0	0	NULL	NULL	NULL	Low	run1	1	List2	Catch.wav	V_T	1	1	1	1	366500	150	1	352	366852
Exp1	7	Exp1-7-1	59.938	1.0.0.161	1	left	1937816925	2.0.10.242	2.0.10.242	09-13-2019	2019-09-13 03:34:45	11:34:45	male	2.0.10.147	138	Catch.bmp	896	0		0	1	368819	0		0	0	NULL	NULL	NULL	Low	run1		List2	A_S.wav	A_S	0		1	1	368668	151		0	0
Exp1	7	Exp1-7-1	59.938	1.0.0.161	1	left	1937816925	2.0.10.242	2.0.10.242	09-13-2019	2019-09-13 03:34:45	11:34:45	male	2.0.10.147	139	Catch.bmp	1394	0		0	0	370921	0		0	0	NULL	NULL	NULL	Low	run1		List2	A_S.wav	A_S	0		0	1	370771	150		0	0
Exp1	7	Exp1-7-1	59.938	1.0.0.161	1	left	1937816925	2.0.10.242	2.0.10.242	09-13-2019	2019-09-13 03:34:45	11:34:45	male	2.0.10.147	140	Red_S.bmp	1342	0		0	1	373524	0		0	0	NULL	NULL	NULL	Low	run1	1	List2	A_T.wav	AV_T	1	1	1	1	373373	151	1	327	373700
Exp1	7	Exp1-7-1	59.938	1.0.0.161	1	left	1937816925	2.0.10.242	2.0.10.242	09-13-2019	2019-09-13 03:34:45	11:34:45	male	2.0.10.147	141	Red_C_2.bmp	1062	0		0	0	376026	1068		0	0	NULL	NULL	NULL	Low	run1	1	List2	Catch.wav	V_T	1	1	1	1	375876	150	1	336	376212
Exp1	7	Exp1-7-1	59.938	1.0.0.161	1	left	1937816925	2.0.10.242	2.0.10.242	09-13-2019	2019-09-13 03:34:45	11:34:45	male	2.0.10.147	142	Red_C_2.bmp	1590	0		1	0	383450	0		0	0	NULL	NULL	NULL	Low	run1	1	List2	Catch.wav	V_T	1	1	1	1	383300	150	1	505	383805
Exp1	7	Exp1-7-1	59.938	1.0.0.161	1	left	1937816925	2.0.10.242	2.0.10.242	09-13-2019	2019-09-13 03:34:45	11:34:45	male	2.0.10.147	143	Red_S_2.bmp	1427	0		0	0	386187	0		0	0	NULL	NULL	NULL	Low	run1	1	List2	A_T.wav	AV_T	1	1	0	2	386037	150	1	327	386364
Exp1	7	Exp1-7-1	59.938	1.0.0.161	1	left	1937816925	2.0.10.242	2.0.10.242	09-13-2019	2019-09-13 03:34:45	11:34:45	male	2.0.10.147	144	Catch.bmp	1405	0		0	1	388773	0		0	0	NULL	NULL	NULL	Low	run1	1	List2	A_T.wav	A_T	1	1	1	1	388622	151	1	574	389196
Exp1	7	Exp1-7-1	59.938	1.0.0.161	1	left	1937816925	2.0.10.242	2.0.10.242	09-13-2019	2019-09-13 03:34:45	11:34:45	male	2.0.10.147	145	Red_C.bmp	1352	0		0	0	391325	0		0	0	NULL	NULL	NULL	Low	run1	1	List2	Catch.wav	V_T	1	1	1	1	391175	150	1	325	391500
Exp1	7	Exp1-7-1	59.938	1.0.0.161	1	left	1937816925	2.0.10.242	2.0.10.242	09-13-2019	2019-09-13 03:34:45	11:34:45	male	2.0.10.147	146	Red_S.bmp	1450	0		0	0	393828	0		0	0	NULL	NULL	NULL	Low	run1	1	List2	A_T.wav	AV_T	1	1	0	1	393678	150	1	285	393963
Exp1	7	Exp1-7-1	59.938	1.0.0.161	1	left	1937816925	2.0.10.242	2.0.10.242	09-13-2019	2019-09-13 03:34:45	11:34:45	male	2.0.10.147	147	Catch.bmp	1413	0		0	1	396431	0		0	0	NULL	NULL	NULL	Low	run1		List2	A_S.wav	A_S	0		1	1	396280	151		0	0
Exp1	7	Exp1-7-1	59.938	1.0.0.161	1	left	1937816925	2.0.10.242	2.0.10.242	09-13-2019	2019-09-13 03:34:45	11:34:45	male	2.0.10.147	148	Red_S_2.bmp	1116	0		0	0	399050	0		0	0	NULL	NULL	NULL	Low	run1	1	List2	Catch.wav	V_T	1	1	1	1	398900	150	1	375	399275
Exp1	7	Exp1-7-1	59.938	1.0.0.161	1	left	1937816925	2.0.10.242	2.0.10.242	09-13-2019	2019-09-13 03:34:45	11:34:45	male	2.0.10.147	149	Blue_C.bmp	1360	0		0	0	401319	0		0	0	NULL	NULL	NULL	Low	Run1		List2	Catch.wav	V_S	0		0	1	401169	150		0	0
Exp1	7	Exp1-7-1	59.938	1.0.0.161	1	left	1937816925	2.0.10.242	2.0.10.242	09-13-2019	2019-09-13 03:34:45	11:34:45	male	2.0.10.147	150	Red_C.bmp	1420	0		0	0	403888	0		0	0	NULL	NULL	NULL	Low	run1	1	List2	A_T.wav	AV_T	1	1	1	1	403738	150	1	338	404076
Exp1	7	Exp1-7-1	59.938	1.0.0.161	1	left	1937816925	2.0.10.242	2.0.10.242	09-13-2019	2019-09-13 03:34:45	11:34:45	male	2.0.10.147	151	Red_C_2.bmp	1236	0		0	1	406458	0		0	0	NULL	NULL	NULL	Low	run1	1	List2	Catch.wav	V_T	1	1	1	1	406307	151	1	337	406644
Exp1	7	Exp1-7-1	59.938	1.0.0.161	1	left	1937816925	2.0.10.242	2.0.10.242	09-13-2019	2019-09-13 03:34:45	11:34:45	male	2.0.10.147	152	Blue_S.bmp	929	0		0	0	408843	0		0	0	NULL	NULL	NULL	Low	run1		List2	Catch.wav	V_S	0		0	1	408693	150		0	0
Exp1	7	Exp1-7-1	59.938	1.0.0.161	1	left	1937816925	2.0.10.242	2.0.10.242	09-13-2019	2019-09-13 03:34:45	11:34:45	male	2.0.10.147	153	Red_C_2.bmp	1419	0		0	0	410979	0		0	0	NULL	NULL	NULL	Low	run1	1	List2	Catch.wav	V_T	1	1	0	1	410829	150	1	526	411355
Exp1	7	Exp1-7-1	59.938	1.0.0.161	1	left	1937816925	2.0.10.242	2.0.10.242	09-13-2019	2019-09-13 03:34:45	11:34:45	male	2.0.10.147	154	Red_C_2.bmp	830	0		0	0	413548	0		0	0	NULL	NULL	NULL	Low	run1	1	List2	A_T.wav	AV_T	1	1	1	1	413398	150	1	317	413715
Exp1	7	Exp1-7-1	59.938	1.0.0.161	1	left	1937816925	2.0.10.242	2.0.10.242	09-13-2019	2019-09-13 03:34:45	11:34:45	male	2.0.10.147	155	Red_C.bmp	1498	0		0	0	415534	0		0	0	NULL	NULL	NULL	Low	run1	1	List2	A_T.wav	AV_T	1	1	0	2	415384	150	1	315	415699
Exp1	7	Exp1-7-1	59.938	1.0.0.161	1	left	1937816925	2.0.10.242	2.0.10.242	09-13-2019	2019-09-13 03:34:45	11:34:45	male	2.0.10.147	156	Catch.bmp	1562	0		0	0	418186	0		0	0	NULL	NULL	NULL	Low	run1	1	List2	A_T.wav	A_T	1	1	0	1	418036	150	1	623	418659
Exp1	7	Exp1-7-1	59.938	1.0.0.161	1	left	1937816925	2.0.10.242	2.0.10.242	09-13-2019	2019-09-13 03:34:45	11:34:45	male	2.0.10.147	157	Red_C.bmp	1389	0		0	0	420906	0		0	0	NULL	NULL	NULL	Low	run1	1	List2	A_T.wav	AV_T	1	1	0	1	420756	150	1	303	421059
Exp1	7	Exp1-7-1	59.938	1.0.0.161	1	left	1937816925	2.0.10.242	2.0.10.242	09-13-2019	2019-09-13 03:34:45	11:34:45	male	2.0.10.147	158	Red_C.bmp	1287	0		0	0	423442	0		0	0	NULL	NULL	NULL	Low	run1	1	List2	A_T.wav	AV_T	1	1	0	1	423292	150	1	391	423683
Exp1	7	Exp1-7-1	59.938	1.0.0.161	1	left	1937816925	2.0.10.242	2.0.10.242	09-13-2019	2019-09-13 03:34:45	11:34:45	male	2.0.10.147	159	Catch.bmp	1360	0		0	0	425878	0		0	0	NULL	NULL	NULL	Low	run1	1	List2	A_T.wav	A_T	1	1	0	1	425728	150	1	331	426059
Exp1	7	Exp1-7-1	59.938	1.0.0.161	1	left	1937816925	2.0.10.242	2.0.10.242	09-13-2019	2019-09-13 03:34:45	11:34:45	male	2.0.10.147	160	Red_S_2.bmp	1569	0		0	0	428397	0		0	0	NULL	NULL	NULL	Low	run1	1	List2	A_T.wav	AV_T	1	1	0	1	428247	150	1	283	428530
Exp1	7	Exp1-7-1	59.938	1.0.0.161	1	left	1937816925	2.0.10.242	2.0.10.242	09-13-2019	2019-09-13 03:34:45	11:34:45	male	2.0.10.147	161	Red_C.bmp	1278	0		1	0	431116	0		0	0	NULL	NULL	NULL	Low	run1	1	List2	Catch.wav	V_T	1	1	1	1	430966	150	1	348	431314
Exp1	7	Exp1-7-1	59.938	1.0.0.161	1	left	1937816925	2.0.10.242	2.0.10.242	09-13-2019	2019-09-13 03:34:45	11:34:45	male	2.0.10.147	162	Catch.bmp	1487	0		0	0	433552	0		0	0	NULL	NULL	NULL	Low	run1	1	List2	A_T.wav	A_T	1	1	1	1	433402	150	1	480	433882
Exp1	7	Exp1-7-1	59.938	1.0.0.161	1	left	1937816925	2.0.10.242	2.0.10.242	09-13-2019	2019-09-13 03:34:45	11:34:45	male	2.0.10.147	163	Red_S_2.bmp	1342	0		0	0	436188	0		0	0	NULL	NULL	NULL	Low	run1	1	List2	A_T.wav	AV_T	1	1	0	1	436038	150	1	268	436306
Exp1	7	Exp1-7-1	59.938	1.0.0.161	1	left	1937816925	2.0.10.242	2.0.10.242	09-13-2019	2019-09-13 03:34:45	11:34:45	male	2.0.10.147	164	Red_C_2.bmp	1240	0		0	0	438691	0		0	0	NULL	NULL	NULL	Low	run1	1	List2	A_T.wav	AV_T	1	1	0	1	438541	150	1	285	438826
Exp1	7	Exp1-7-1	59.938	1.0.0.161	1	left	1937816925	2.0.10.242	2.0.10.242	09-13-2019	2019-09-13 03:34:45	11:34:45	male	2.0.10.147	165	Blue_C_2.bmp	832	0		0	0	441093	0		0	0	NULL	NULL	NULL	Low	run1		List2	A_S.wav	AV_S	0		0	1	440943	150		0	0
Exp1	7	Exp1-7-1	59.938	1.0.0.161	1	left	1937816925	2.0.10.242	2.0.10.242	09-13-2019	2019-09-13 03:34:45	11:34:45	male	2.0.10.147	166	Blue_C.bmp	1164	0		0	0	443129	0		0	0	NULL	NULL	NULL	Low	run1		List2	A_S.wav	AV_S	0		0	1	442979	150		0	0
Exp1	7	Exp1-7-1	59.938	1.0.0.161	1	left	1937816925	2.0.10.242	2.0.10.242	09-13-2019	2019-09-13 03:34:45	11:34:45	male	2.0.10.147	167	Catch.bmp	1471	0		0	0	445498	0		0	0	NULL	NULL	NULL	Low	run1	1	List2	A_T.wav	A_T	1	1	0	1	445348	150	1	422	445770
Exp1	7	Exp1-7-1	59.938	1.0.0.161	1	left	1937816925	2.0.10.242	2.0.10.242	09-13-2019	2019-09-13 03:34:45	11:34:45	male	2.0.10.147	168	Red_S_2.bmp	1251	0		0	0	448117	0		0	0	NULL	NULL	NULL	Low	run1	1	List2	Catch.wav	V_T	1	1	1	1	447967	150	1	347	448314
Exp1	7	Exp1-7-1	59.938	1.0.0.161	1	left	1937816925	2.0.10.242	2.0.10.242	09-13-2019	2019-09-13 03:34:45	11:34:45	male	2.0.10.147	169	Red_C_2.bmp	1416	0		0	0	450520	0		0	0	NULL	NULL	NULL	Low	run1	1	List2	A_T.wav	AV_T	1	1	1	1	450370	150	1	304	450674
Exp1	7	Exp1-7-1	59.938	1.0.0.161	1	left	1937816925	2.0.10.242	2.0.10.242	09-13-2019	2019-09-13 03:34:45	11:34:45	male	2.0.10.147	170	Red_S_2.bmp	1004	0		0	0	453089	0		0	0	NULL	NULL	NULL	Low	run1	1	List2	A_T.wav	AV_T	1	1	0	1	452939	150	1	320	453259
Exp1	7	Exp1-7-1	59.938	1.0.0.161	1	left	1937816925	2.0.10.242	2.0.10.242	09-13-2019	2019-09-13 03:34:45	11:34:45	male	2.0.10.147	171	Red_S_2.bmp	1267	0		0	0	455241	0		0	0	NULL	NULL	NULL	Low	run1	1	List2	Catch.wav	V_T	1	1	1	1	455091	150	1	375	455466
Exp1	7	Exp1-7-1	59.938	1.0.0.161	1	left	1937816925	2.0.10.242	2.0.10.242	09-13-2019	2019-09-13 03:34:45	11:34:45	male	2.0.10.147	172	Blue_C_2.bmp	1478	0		0	1	457661	0		0	0	NULL	NULL	NULL	Low	run1		List2	Catch.wav	V_S	0		1	1	457510	151		0	0
Exp1	7	Exp1-7-1	59.938	1.0.0.161	1	left	1937816925	2.0.10.242	2.0.10.242	09-13-2019	2019-09-13 03:34:45	11:34:45	male	2.0.10.147	173	Blue_C.bmp	938	0		0	0	460363	0		0	0	NULL	NULL	NULL	Low	run1		List2	A_S.wav	AV_S	0		1	1	460213	150		0	0
Exp1	7	Exp1-7-1	59.938	1.0.0.161	1	left	1937816925	2.0.10.242	2.0.10.242	09-13-2019	2019-09-13 03:34:45	11:34:45	male	2.0.10.147	174	Catch.bmp	880	0		0	0	462532	0		0	0	NULL	NULL	NULL	Low	run1	1	List2	A_T.wav	A_T	1	1	0	1	462382	150	1	612	462994
Exp1	7	Exp1-7-1	59.938	1.0.0.161	1	left	1937816925	2.0.10.242	2.0.10.242	09-13-2019	2019-09-13 03:34:45	11:34:45	male	2.0.10.147	175	Red_S_2.bmp	1512	0		0	0	464568	0		0	0	NULL	NULL	NULL	Low	run1	1	List2	Catch.wav	V_T	1	1	0	1	464418	150	1	391	464809
Exp1	7	Exp1-7-1	59.938	1.0.0.161	1	left	1937816925	2.0.10.242	2.0.10.242	09-13-2019	2019-09-13 03:34:45	11:34:45	male	2.0.10.147	176	Red_S_2.bmp	1225	0		0	0	467237	0		0	0	NULL	NULL	NULL	Low	run1	1	List2	Catch.wav	V_T	1	1	0	1	467087	150	1	290	467377
Exp1	7	Exp1-7-1	59.938	1.0.0.161	1	left	1937816925	2.0.10.242	2.0.10.242	09-13-2019	2019-09-13 03:34:45	11:34:45	male	2.0.10.147	177	Catch.bmp	896	0		0	0	469623	0		0	0	NULL	NULL	NULL	Low	run1		List2	A_S.wav	A_S	0		0	1	469473	150		0	0
Exp1	7	Exp1-7-1	59.938	1.0.0.161	1	left	1937816925	2.0.10.242	2.0.10.242	09-13-2019	2019-09-13 03:34:45	11:34:45	male	2.0.10.147	178	Blue_C.bmp	1111	0		0	0	471742	0		0	0	NULL	NULL	NULL	Low	Run1		List2	Catch.wav	V_S	0		0	1	471592	150		0	0
Exp1	7	Exp1-7-1	59.938	1.0.0.161	1	left	1937816925	2.0.10.242	2.0.10.242	09-13-2019	2019-09-13 03:34:45	11:34:45	male	2.0.10.147	179	Red_S_2.bmp	1270	0		0	0	474061	0		0	0	NULL	NULL	NULL	Low	run1	1	List2	A_T.wav	AV_T	1	1	1	1	473911	150	1	354	474265
Exp1	7	Exp1-7-1	59.938	1.0.0.161	1	left	1937816925	2.0.10.242	2.0.10.242	09-13-2019	2019-09-13 03:34:45	11:34:45	male	2.0.10.147	180	Catch.bmp	1535	0		0	0	476480	0		0	0	NULL	NULL	NULL	Low	run1		List2	A_S.wav	A_S	0		0	1	476330	150		0	0
Exp1	7	Exp1-7-1	59.938	1.0.0.161	1	left	1937816925	2.0.10.242	2.0.10.242	09-13-2019	2019-09-13 03:34:45	11:34:45	male	2.0.10.147	181	Red_S.bmp	1185	0		0	0	479233	0		0	0	NULL	NULL	NULL	Low	run1	1	List2	Catch.wav	V_T	1	1	0	1	479083	150	1	638	479721
Exp1	7	Exp1-7-1	59.938	1.0.0.161	1	left	1937816925	2.0.10.242	2.0.10.242	09-13-2019	2019-09-13 03:34:45	11:34:45	male	2.0.10.147	182	Red_C.bmp	1316	0		0	0	481569	0		0	0	NULL	NULL	NULL	Low	run1	1	List2	A_T.wav	AV_T	1	1	0	2	481419	150	1	310	481729
Exp1	7	Exp1-7-1	59.938	1.0.0.161	1	left	1937816925	2.0.10.242	2.0.10.242	09-13-2019	2019-09-13 03:34:45	11:34:45	male	2.0.10.147	183	Catch.bmp	1342	0		0	0	484038	0		0	0	NULL	NULL	NULL	Low	run1	1	List2	A_T.wav	A_T	1	1	0	1	483888	150	1	729	484617
Exp1	7	Exp1-7-1	59.938	1.0.0.161	1	left	1937816925	2.0.10.242	2.0.10.242	09-13-2019	2019-09-13 03:34:45	11:34:45	male	2.0.10.147	184	Red_S.bmp	1575	0		1	0	486540	0		0	0	NULL	NULL	NULL	Low	run1	1	List2	A_T.wav	AV_T	1	1	0	1	486390	150	1	299	486689
Exp1	7	Exp1-7-1	59.938	1.0.0.161	1	left	1937816925	2.0.10.242	2.0.10.242	09-13-2019	2019-09-13 03:34:45	11:34:45	male	2.0.10.147	185	Red_S.bmp	856	0		0	1	489277	0		0	0	NULL	NULL	NULL	Low	run1	1	List2	A_T.wav	AV_T	1	1	1	1	489126	151	1	331	489457
Exp1	7	Exp1-7-1	59.938	1.0.0.161	1	left	1937816925	2.0.10.242	2.0.10.242	09-13-2019	2019-09-13 03:34:45	11:34:45	male	2.0.10.147	186	Red_C.bmp	1223	0		0	0	491295	0		0	0	NULL	NULL	NULL	Low	run1	1	List2	Catch.wav	V_T	1	1	1	1	491145	150	1	328	491473
Exp1	7	Exp1-7-1	59.938	1.0.0.161	1	left	1937816925	2.0.10.242	2.0.10.242	09-13-2019	2019-09-13 03:34:45	11:34:45	male	2.0.10.147	187	Red_S_2.bmp	1474	0		0	0	493681	0		0	0	NULL	NULL	NULL	Low	run1	1	List2	Catch.wav	V_T	1	1	0	1	493531	150	1	342	493873
Exp1	7	Exp1-7-1	59.938	1.0.0.161	1	left	1937816925	2.0.10.242	2.0.10.242	09-13-2019	2019-09-13 03:34:45	11:34:45	male	2.0.10.147	188	Red_S.bmp	1366	0		0	0	496317	0		0	0	NULL	NULL	NULL	Low	run1	1	List2	A_T.wav	AV_T	1	1	1	1	496167	150	1	361	496528
Exp1	7	Exp1-7-1	59.938	1.0.0.161	1	left	1937816925	2.0.10.242	2.0.10.242	09-13-2019	2019-09-13 03:34:45	11:34:45	male	2.0.10.147	189	Red_S_2.bmp	1294	0		0	1	498837	0		0	0	NULL	NULL	NULL	Low	run1	1	List2	Catch.wav	V_T	1	1	1	1	498686	151	1	290	498976
Exp1	7	Exp1-7-1	59.938	1.0.0.161	1	left	1937816925	2.0.10.242	2.0.10.242	09-13-2019	2019-09-13 03:34:45	11:34:45	male	2.0.10.147	190	Red_C.bmp	1062	0		0	0	501289	0		0	0	NULL	NULL	NULL	Low	run1	1	List2	Catch.wav	V_T	1	1	0	1	501139	150	1	333	501472
Exp1	7	Exp1-7-1	59.938	1.0.0.161	1	left	1937816925	2.0.10.242	2.0.10.242	09-13-2019	2019-09-13 03:34:45	11:34:45	male	2.0.10.147	191	Catch.bmp	922	0		0	0	503508	0		0	0	NULL	NULL	NULL	Low	run1		List2	A_S.wav	A_S	0		0	1	503358	150		0	0
Exp1	7	Exp1-7-1	59.938	1.0.0.161	1	left	1937816925	2.0.10.242	2.0.10.242	09-13-2019	2019-09-13 03:34:45	11:34:45	male	2.0.10.147	192	Red_S.bmp	929	0		0	1	505644	0		0	0	NULL	NULL	NULL	Low	run1	1	List2	A_T.wav	AV_T	1	1	1	1	505493	151	1	332	505825
Exp1	7	Exp1-7-1	59.938	1.0.0.161	1	left	1937816925	2.0.10.242	2.0.10.242	09-13-2019	2019-09-13 03:34:45	11:34:45	male	2.0.10.147	193	Catch.bmp	1569	0		0	0	507729	0		0	0	NULL	NULL	NULL	Low	run1	1	List2	A_T.wav	A_T	1	1	0	1	507579	150	1	405	507984
Exp1	7	Exp1-7-1	59.938	1.0.0.161	1	left	1937816925	2.0.10.242	2.0.10.242	09-13-2019	2019-09-13 03:34:45	11:34:45	male	2.0.10.147	194	Red_S.bmp	1340	0		0	1	510449	0		0	0	NULL	NULL	NULL	Low	run1	1	List2	A_T.wav	AV_T	1	1	1	1	510298	151	1	310	510608
Exp1	7	Exp1-7-1	59.938	1.0.0.161	1	left	1937816925	2.0.10.242	2.0.10.242	09-13-2019	2019-09-13 03:34:45	11:34:45	male	2.0.10.147	195	Red_C.bmp	1335	0		0	0	512951	0		0	0	NULL	NULL	NULL	Low	run1	1	List2	A_T.wav	AV_T	1	1	0	1	512801	150	1	328	513129
Exp1	7	Exp1-7-1	59.938	1.0.0.161	1	left	1937816925	2.0.10.242	2.0.10.242	09-13-2019	2019-09-13 03:34:45	11:34:45	male	2.0.10.147	196	Red_S.bmp	1193	0		0	0	515437	0		0	0	NULL	NULL	NULL	Low	run1	1	List2	Catch.wav	V_T	1	1	0	1	515287	150	1	345	515632
Exp1	7	Exp1-7-1	59.938	1.0.0.161	1	left	1937816925	2.0.10.242	2.0.10.242	09-13-2019	2019-09-13 03:34:45	11:34:45	male	2.0.10.147	197	Catch.bmp	1567	0		1	0	517789	0		0	0	NULL	NULL	NULL	Low	run1	1	List2	A_T.wav	A_T	1	1	1	1	517639	150	1	745	518384
Exp1	7	Exp1-7-1	59.938	1.0.0.161	1	left	1937816925	2.0.10.242	2.0.10.242	09-13-2019	2019-09-13 03:34:45	11:34:45	male	2.0.10.147	198	Catch.bmp	1137	0		0	0	520509	0		0	0	NULL	NULL	NULL	Low	run1		List2	A_S.wav	A_S	0		0	1	520359	150		0	0
Exp1	7	Exp1-7-1	59.938	1.0.0.161	1	left	1937816925	2.0.10.242	2.0.10.242	09-13-2019	2019-09-13 03:34:45	11:34:45	male	2.0.10.147	199	Red_S_2.bmp	1083	0		0	0	522861	0		0	0	NULL	NULL	NULL	Low	run1	1	List2	A_T.wav	AV_T	1	1	0	1	522711	150	1	329	523040
Exp1	7	Exp1-7-1	59.938	1.0.0.161	1	left	1937816925	2.0.10.242	2.0.10.242	09-13-2019	2019-09-13 03:34:45	11:34:45	male	2.0.10.147	200	Red_C_2.bmp	1340	0		0	0	525097	0		0	0	NULL	NULL	NULL	Low	run1	1	List2	Catch.wav	V_T	1	1	1	1	524947	150	1	325	525272
Exp1	7	Exp1-7-1	59.938	1.0.0.161	1	left	1937816925	2.0.10.242	2.0.10.242	09-13-2019	2019-09-13 03:34:45	11:34:45	male	2.0.10.147	201	Catch.bmp	841	0		0	1	527600	0		0	0	NULL	NULL	NULL	Low	run1	1	List2	A_T.wav	A_T	1	1	1	1	527449	151	1	735	528184
Exp1	7	Exp1-7-1	59.938	1.0.0.161	1	left	1937816925	2.0.10.242	2.0.10.242	09-13-2019	2019-09-13 03:34:45	11:34:45	male	2.0.10.147	202	Red_C_2.bmp	1147	0		0	0	529602	0		0	0	NULL	NULL	NULL	Low	run1	1	List2	A_T.wav	AV_T	1	1	0	1	529452	150	1	348	529800
Exp1	7	Exp1-7-1	59.938	1.0.0.161	1	left	1937816925	2.0.10.242	2.0.10.242	09-13-2019	2019-09-13 03:34:45	11:34:45	male	2.0.10.147	203	Red_S.bmp	1060	0		0	0	531904	0		0	0	NULL	NULL	NULL	Low	run1	1	List2	Catch.wav	V_T	1	1	1	1	531754	150	1	341	532095
Exp1	7	Exp1-7-1	59.938	1.0.0.161	1	left	1937816925	2.0.10.242	2.0.10.242	09-13-2019	2019-09-13 03:34:45	11:34:45	male	2.0.10.147	204	Red_C.bmp	1349	0		0	0	534123	0		0	0	NULL	NULL	NULL	Low	run1	1	List2	Catch.wav	V_T	1	1	0	1	533973	150	1	330	534303
Exp1	7	Exp1-7-1	59.938	1.0.0.161	1	left	1937816925	2.0.10.242	2.0.10.242	09-13-2019	2019-09-13 03:34:45	11:34:45	male	2.0.10.147	205	Catch.bmp	1438	0		0	1	536626	0		0	0	NULL	NULL	NULL	Low	run1	1	List2	A_T.wav	A_T	1	1	1	1	536475	151	1	636	537111
Exp1	7	Exp1-7-1	59.938	1.0.0.161	1	left	1937816925	2.0.10.242	2.0.10.242	09-13-2019	2019-09-13 03:34:45	11:34:45	male	2.0.10.147	206	Catch.bmp	1154	0		0	1	539212	0		0	0	NULL	NULL	NULL	Low	run1	1	List2	A_T.wav	A_T	1	1	1	1	539061	151	1	354	539415
Exp1	7	Exp1-7-1	59.938	1.0.0.161	1	left	1937816925	2.0.10.242	2.0.10.242	09-13-2019	2019-09-13 03:34:45	11:34:45	male	2.0.10.147	207	Red_C_2.bmp	1114	0		0	0	541514	0		0	0	NULL	NULL	NULL	Low	run1	1	List2	A_T.wav	AV_T	1	1	0	1	541364	150	1	307	541671
Exp1	7	Exp1-7-1	59.938	1.0.0.161	1	left	1937816925	2.0.10.242	2.0.10.242	09-13-2019	2019-09-13 03:34:45	11:34:45	male	2.0.10.147	208	Catch.bmp	987	0		0	0	543783	0		0	0	NULL	NULL	NULL	Low	run1		List2	A_S.wav	A_S	0		0	1	543633	150		0	0
Exp1	7	Exp1-7-1	59.938	1.0.0.161	1	left	1937816925	2.0.10.242	2.0.10.242	09-13-2019	2019-09-13 03:34:45	11:34:45	male	2.0.10.147	209	Catch.bmp	1221	0		0	0	545985	0		0	0	NULL	NULL	NULL	Low	run1		List2	A_S.wav	A_S	0		0	1	545835	150		0	0
Exp1	7	Exp1-7-1	59.938	1.0.0.161	1	left	1937816925	2.0.10.242	2.0.10.242	09-13-2019	2019-09-13 03:34:45	11:34:45	male	2.0.10.147	210	Red_C_2.bmp	1588	0		0	0	548438	0		0	0	NULL	NULL	NULL	Low	run1	1	List2	A_T.wav	AV_T	1	1	0	1	548288	150	1	296	548584
Exp1	7	Exp1-7-1	59.938	1.0.0.161	1	left	1937816925	2.0.10.242	2.0.10.242	09-13-2019	2019-09-13 03:34:45	11:34:45	male	2.0.10.147	211	Red_S.bmp	1441	0		0	0	551174	0		0	0	NULL	NULL	NULL	Low	run1	1	List2	A_T.wav	AV_T	1	1	0	1	551024	150	1	311	551335
Exp1	7	Exp1-7-1	59.938	1.0.0.161	1	left	1937816925	2.0.10.242	2.0.10.242	09-13-2019	2019-09-13 03:34:45	11:34:45	male	2.0.10.147	212	Catch.bmp	979	0		0	0	553777	0		0	0	NULL	NULL	NULL	Low	run1	1	List2	A_T.wav	A_T	1	1	0	1	553627	150	1	468	554095
Exp1	7	Exp1-7-1	59.938	1.0.0.161	1	left	1937816925	2.0.10.242	2.0.10.242	09-13-2019	2019-09-13 03:34:45	11:34:45	male	2.0.10.147	213	Catch.bmp	1091	0		0	0	555912	0		0	0	NULL	NULL	NULL	Low	run1	1	List2	A_T.wav	A_T	1	1	0	1	555762	150	1	573	556335
Exp1	7	Exp1-7-1	59.938	1.0.0.161	1	left	1937816925	2.0.10.242	2.0.10.242	09-13-2019	2019-09-13 03:34:45	11:34:45	male	2.0.10.147	214	Red_S.bmp	1088	0		0	1	558165	0		0	0	NULL	NULL	NULL	Low	run1	1	List2	Catch.wav	V_T	1	1	1	1	558014	151	1	345	558359
Exp1	7	Exp1-7-1	59.938	1.0.0.161	1	left	1937816925	2.0.10.242	2.0.10.242	09-13-2019	2019-09-13 03:34:45	11:34:45	male	2.0.10.147	215	Catch.bmp	984	0		0	0	560400	0		0	0	NULL	NULL	NULL	Low	run1	1	List2	A_T.wav	A_T	1	1	1	1	560250	150	1	733	560983
Exp1	7	Exp1-7-1	59.938	1.0.0.161	1	left	1937816925	2.0.10.242	2.0.10.242	09-13-2019	2019-09-13 03:34:45	11:34:45	male	2.0.10.147	216	Catch.bmp	1279	0		0	0	562536	0		0	0	NULL	NULL	NULL	Low	run1	1	List2	A_T.wav	A_T	1	1	0	1	562386	150	1	637	563023
Exp1	7	Exp1-7-1	59.938	1.0.0.161	1	left	1937816925	2.0.10.242	2.0.10.242	09-13-2019	2019-09-13 03:34:45	11:34:45	male	2.0.10.147	217	Blue_C_2.bmp	952	0		0	1	564972	0		0	0	NULL	NULL	NULL	Low	run1		List2	A_S.wav	AV_S	0		1	1	564821	151		0	0
Exp1	7	Exp1-7-1	59.938	1.0.0.161	1	left	1937816925	2.0.10.242	2.0.10.242	09-13-2019	2019-09-13 03:34:45	11:34:45	male	2.0.10.147	218	Blue_C.bmp	979	0		0	0	567124	0		0	0	NULL	NULL	NULL	Low	Run1		List2	Catch.wav	V_S	0		1	1	566974	150		0	0
Exp1	7	Exp1-7-1	59.938	1.0.0.161	1	left	1937816925	2.0.10.242	2.0.10.242	09-13-2019	2019-09-13 03:34:45	11:34:45	male	2.0.10.147	219	Blue_S.bmp	1009	0		1	0	569309	0		0	0	NULL	NULL	NULL	Low	run1		List2	Catch.wav	V_S	0		0	1	569159	150		0	0
Exp1	7	Exp1-7-1	59.938	1.0.0.161	1	left	1937816925	2.0.10.242	2.0.10.242	09-13-2019	2019-09-13 03:34:45	11:34:45	male	2.0.10.147	220	Catch.bmp	1247	0		1	0	571528	0		0	0	NULL	NULL	NULL	Low	run1	1	List2	A_T.wav	A_T	1	1	1	1	571378	150	1	589	571967
Exp1	7	Exp1-7-1	59.938	1.0.0.161	1	left	1937816925	2.0.10.242	2.0.10.242	09-13-2019	2019-09-13 03:34:45	11:34:45	male	2.0.10.147	221	Red_S.bmp	1583	0		0	0	573931	0		0	0	NULL	NULL	NULL	Low	run1	1	List2	Catch.wav	V_T	1	1	1	1	573781	150	1	305	574086
Exp1	7	Exp1-7-1	59.938	1.0.0.161	1	left	1937816925	2.0.10.242	2.0.10.242	09-13-2019	2019-09-13 03:34:45	11:34:45	male	2.0.10.147	222	Blue_C.bmp	810	0		0	0	576667	0		0	0	NULL	NULL	NULL	Low	run1		List2	A_S.wav	AV_S	0		1	1	576517	150		0	0
Exp1	7	Exp1-7-1	59.938	1.0.0.161	1	left	1937816925	2.0.10.242	2.0.10.242	09-13-2019	2019-09-13 03:34:45	11:34:45	male	2.0.10.147	223	Red_C.bmp	907	0		0	1	578703	0		0	0	NULL	NULL	NULL	Low	run1	1	List2	Catch.wav	V_T	1	1	1	1	578552	151	1	327	578879
Exp1	7	Exp1-7-1	59.938	1.0.0.161	1	left	1937816925	2.0.10.242	2.0.10.242	09-13-2019	2019-09-13 03:34:45	11:34:45	male	2.0.10.147	224	Blue_C_2.bmp	1201	0		0	0	580771	0		0	0	NULL	NULL	NULL	Low	run1		List2	A_S.wav	AV_S	0		1	1	580621	150		0	0
Exp1	7	Exp1-7-1	59.938	1.0.0.161	1	left	1937816925	2.0.10.242	2.0.10.242	09-13-2019	2019-09-13 03:34:45	11:34:45	male	2.0.10.147	225	Red_S_2.bmp	1470	0		0	0	583357	0		0	0	NULL	NULL	NULL	Low	run1	1	List2	A_T.wav	AV_T	1	1	0	1	583207	150	1	303	583510
Exp1	7	Exp1-7-1	59.938	1.0.0.161	1	left	1937816925	2.0.10.242	2.0.10.242	09-13-2019	2019-09-13 03:34:45	11:34:45	male	2.0.10.147	226	Catch.bmp	1467	0		0	0	585977	0		0	0	NULL	NULL	NULL	Low	run1		List2	A_S.wav	A_S	0		0	2	585827	150		0	0
Exp1	7	Exp1-7-1	59.938	1.0.0.161	1	left	1937816925	2.0.10.242	2.0.10.242	09-13-2019	2019-09-13 03:34:45	11:34:45	male	2.0.10.147	227	Blue_S_2.bmp	900	0		0	0	588663	0		0	0	NULL	NULL	NULL	Low	run1		List2	Catch.wav	V_S	0		0	1	588513	150		0	0
Exp1	7	Exp1-7-1	59.938	1.0.0.161	1	left	1937816925	2.0.10.242	2.0.10.242	09-13-2019	2019-09-13 03:34:45	11:34:45	male	2.0.10.147	228	Catch.bmp	1441	0		0	0	590782	0		0	0	NULL	NULL	NULL	Low	run1	1	List2	A_T.wav	A_T	1	1	0	2	590632	150	1	606	591238
Exp1	7	Exp1-7-1	59.938	1.0.0.161	1	left	1937816925	2.0.10.242	2.0.10.242	09-13-2019	2019-09-13 03:34:45	11:34:45	male	2.0.10.147	229	Blue_S_2.bmp	1500	0		0	0	593384	0		0	0	NULL	NULL	NULL	Low	run1		List2	A_S.wav	AV_S	0		0	1	593234	150		0	0
Exp1	7	Exp1-7-1	59.938	1.0.0.161	1	left	1937816925	2.0.10.242	2.0.10.242	09-13-2019	2019-09-13 03:34:45	11:34:45	male	2.0.10.147	230	Red_S_2.bmp	1418	0		0	0	596104	0		0	0	NULL	NULL	NULL	Low	run1	1	List2	A_T.wav	AV_T	1	1	0	1	595954	150	1	428	596382
Exp1	7	Exp1-7-1	59.938	1.0.0.161	1	left	1937816925	2.0.10.242	2.0.10.242	09-13-2019	2019-09-13 03:34:45	11:34:45	male	2.0.10.147	231	Catch.bmp	1565	0		0	0	598673	0		0	0	NULL	NULL	NULL	Low	run1		List2	A_S.wav	A_S	0		0	1	598523	150		0	0
Exp1	7	Exp1-7-1	59.938	1.0.0.161	1	left	1937816925	2.0.10.242	2.0.10.242	09-13-2019	2019-09-13 03:34:45	11:34:45	male	2.0.10.147	232	Red_S.bmp	1514	0		0	0	601459	0		0	0	NULL	NULL	NULL	Low	run1	1	List2	Catch.wav	V_T	1	1	1	1	601309	150	1	360	601669
Exp1	7	Exp1-7-1	59.938	1.0.0.161	1	left	1937816925	2.0.10.242	2.0.10.242	09-13-2019	2019-09-13 03:34:45	11:34:45	male	2.0.10.147	233	Blue_S.bmp	1165	0		0	0	604129	0		0	0	NULL	NULL	NULL	Low	run1		List2	Catch.wav	V_S	0		0	1	603979	150		0	0
Exp1	7	Exp1-7-1	59.938	1.0.0.161	1	left	1937816925	2.0.10.242	2.0.10.242	09-13-2019	2019-09-13 03:34:45	11:34:45	male	2.0.10.147	234	Catch.bmp	957	0		0	1	606515	0		0	0	NULL	NULL	NULL	Low	run1	1	List2	A_T.wav	A_T	1	1	1	1	606364	151	1	505	606869
Exp1	7	Exp1-7-1	59.938	1.0.0.161	1	left	1937816925	2.0.10.242	2.0.10.242	09-13-2019	2019-09-13 03:34:45	11:34:45	male	2.0.10.147	235	Catch.bmp	1462	0		0	1	608634	0		0	0	NULL	NULL	NULL	Low	run1	1	List2	A_T.wav	A_T	1	1	0	1	608483	151	1	386	608869
Exp1	7	Exp1-7-1	59.938	1.0.0.161	1	left	1937816925	2.0.10.242	2.0.10.242	09-13-2019	2019-09-13 03:34:45	11:34:45	male	2.0.10.147	236	Catch.bmp	969	0		0	0	611253	0		0	0	NULL	NULL	NULL	Low	run1		List2	A_S.wav	A_S	0		0	1	611103	150		0	0
Exp1	7	Exp1-7-1	59.938	1.0.0.161	1	left	1937816925	2.0.10.242	2.0.10.242	09-13-2019	2019-09-13 03:34:45	11:34:45	male	2.0.10.147	237	Red_S.bmp	1162	0		1	0	613438	0		0	0	NULL	NULL	NULL	Low	run1	1	List2	A_T.wav	AV_T	1	1	0	1	613288	150	1	333	613621
Exp1	7	Exp1-7-1	59.938	1.0.0.161	1	left	1937816925	2.0.10.242	2.0.10.242	09-13-2019	2019-09-13 03:34:45	11:34:45	male	2.0.10.147	238	Red_C.bmp	1001	0		0	1	615758	0		0	0	NULL	NULL	NULL	Low	run1	1	List2	Catch.wav	V_T	1	1	1	1	615607	151	1	494	616101
Exp1	7	Exp1-7-1	59.938	1.0.0.161	1	left	1937816925	2.0.10.242	2.0.10.242	09-13-2019	2019-09-13 03:34:45	11:34:45	male	2.0.10.147	239	Red_C.bmp	1038	0		0	0	617910	0		0	0	NULL	NULL	NULL	Low	run1	1	List2	A_T.wav	AV_T	1	1	0	1	617760	150	1	342	618102
Exp1	7	Exp1-7-1	59.938	1.0.0.161	1	left	1937816925	2.0.10.242	2.0.10.242	09-13-2019	2019-09-13 03:34:45	11:34:45	male	2.0.10.147	240	Red_C.bmp	1207	0		0	0	620095	0		0	0	NULL	NULL	NULL	Low	run1	1	List2	Catch.wav	V_T	1	1	1	1	619945	150	1	316	620261
Exp1	7	Exp1-7-1	59.938	1.0.0.161	1	left	1937816925	2.0.10.242	2.0.10.242	09-13-2019	2019-09-13 03:34:45	11:34:45	male	2.0.10.147	241	Catch.bmp	1089	0		1	0	622464	0		0	0	NULL	NULL	NULL	Low	run1		List2	A_S.wav	A_S	0		1	1	622314	150		0	0
Exp1	7	Exp1-7-1	59.938	1.0.0.161	1	left	1937816925	2.0.10.242	2.0.10.242	09-13-2019	2019-09-13 03:34:45	11:34:45	male	2.0.10.147	242	Red_S_2.bmp	1452	0		0	0	624750	0		0	0	NULL	NULL	NULL	Low	run1	1	List2	A_T.wav	AV_T	1	1	0	1	624600	150	1	365	624965
Exp1	7	Exp1-7-1	59.938	1.0.0.161	1	left	1937816925	2.0.10.242	2.0.10.242	09-13-2019	2019-09-13 03:34:45	11:34:45	male	2.0.10.147	243	Red_C_2.bmp	950	0		0	0	627353	0		0	0	NULL	NULL	NULL	Low	run1	1	List2	A_T.wav	AV_T	1	1	0	1	627203	150	1	522	627725
Exp1	7	Exp1-7-1	59.938	1.0.0.161	1	left	1937816925	2.0.10.242	2.0.10.242	09-13-2019	2019-09-13 03:34:45	11:34:45	male	2.0.10.147	244	Red_S_2.bmp	1549	0		0	0	629455	0		0	0	NULL	NULL	NULL	Low	run1	1	List2	A_T.wav	AV_T	1	1	0	1	629305	150	1	372	629677
Exp1	7	Exp1-7-1	59.938	1.0.0.161	1	left	1937816925	2.0.10.242	2.0.10.242	09-13-2019	2019-09-13 03:34:45	11:34:45	male	2.0.10.147	245	Red_S_2.bmp	1152	0		0	0	632158	0		0	0	NULL	NULL	NULL	Low	run1	1	List2	A_T.wav	AV_T	1	1	0	1	632008	150	1	341	632349
Exp1	7	Exp1-7-1	59.938	1.0.0.161	1	left	1937816925	2.0.10.242	2.0.10.242	09-13-2019	2019-09-13 03:34:45	11:34:45	male	2.0.10.147	246	Red_C_2.bmp	1253	0		0	0	634460	0		0	0	NULL	NULL	NULL	Low	run1	1	List2	A_T.wav	AV_T	1	1	0	1	634310	150	1	270	634580
Exp1	7	Exp1-7-1	59.938	1.0.0.161	1	left	1937816925	2.0.10.242	2.0.10.242	09-13-2019	2019-09-13 03:34:45	11:34:45	male	2.0.10.147	247	Red_C_2.bmp	1587	0		0	0	636863	0		0	0	NULL	NULL	NULL	Low	run1	1	List2	Catch.wav	V_T	1	1	0	2	636713	150	1	299	637012
Exp1	7	Exp1-7-1	59.938	1.0.0.161	1	left	1937816925	2.0.10.242	2.0.10.242	09-13-2019	2019-09-13 03:34:45	11:34:45	male	2.0.10.147	248	Red_S_2.bmp	1202	0		0	0	639599	0		0	0	NULL	NULL	NULL	Low	run1	1	List2	Catch.wav	V_T	1	1	0	1	639449	150	1	316	639765
Exp1	7	Exp1-7-1	59.938	1.0.0.161	1	left	1937816925	2.0.10.242	2.0.10.242	09-13-2019	2019-09-13 03:34:45	11:34:45	male	2.0.10.147	249	Catch.bmp	897	0		0	0	641951	0		0	0	NULL	NULL	NULL	Low	run1	1	List2	A_T.wav	A_T	1	1	1	1	641801	150	1	676	642477
Exp1	7	Exp1-7-1	59.938	1.0.0.161	1	left	1937816925	2.0.10.242	2.0.10.242	09-13-2019	2019-09-13 03:34:45	11:34:45	male	2.0.10.147	250	Red_S_2.bmp	1541	0		1	0	644003	0		0	0	NULL	NULL	NULL	Low	run1	1	List2	Catch.wav	V_T	1	1	1	1	643853	150	1	351	644204
Exp1	7	Exp1-7-1	59.938	1.0.0.161	1	left	1937816925	2.0.10.242	2.0.10.242	09-13-2019	2019-09-13 03:34:45	11:34:45	male	2.0.10.147	251	Blue_S.bmp	1546	0		0	0	646706	0		0	0	NULL	NULL	NULL	Low	run1		List2	A_S.wav	AV_S	0		1	1	646556	150		0	0
Exp1	7	Exp1-7-1	59.938	1.0.0.161	1	left	1937816925	2.0.10.242	2.0.10.242	09-13-2019	2019-09-13 03:34:45	11:34:45	male	2.0.10.147	252	Blue_S_2.bmp	1109	0		0	0	649459	0		0	0	NULL	NULL	NULL	Low	run1		List2	A_S.wav	AV_S	0		0	1	649309	150		0	0
Exp1	7	Exp1-7-1	59.938	1.0.0.161	1	left	1937816925	2.0.10.242	2.0.10.242	09-13-2019	2019-09-13 03:34:45	11:34:45	male	2.0.10.147	253	Red_S_2.bmp	1361	0		0	0	651778	0		0	0	NULL	NULL	NULL	Low	run1	1	List2	Catch.wav	V_T	1	1	1	1	651628	150	1	352	651980
Exp1	7	Exp1-7-1	59.938	1.0.0.161	1	left	1937816925	2.0.10.242	2.0.10.242	09-13-2019	2019-09-13 03:34:45	11:34:45	male	2.0.10.147	254	Red_C.bmp	1145	0		0	0	654297	0		0	0	NULL	NULL	NULL	Low	run1	1	List2	A_T.wav	AV_T	1	1	1	1	654147	150	1	305	654452
Exp1	7	Exp1-7-1	59.938	1.0.0.161	1	left	1937816925	2.0.10.242	2.0.10.242	09-13-2019	2019-09-13 03:34:45	11:34:45	male	2.0.10.147	255	Catch.bmp	893	0		0	0	656600	0		0	0	NULL	NULL	NULL	Low	run1	1	List2	A_T.wav	A_T	1	1	0	1	656450	150	1	659	657109
Exp1	7	Exp1-7-1	59.938	1.0.0.161	1	left	1937816925	2.0.10.242	2.0.10.242	09-13-2019	2019-09-13 03:34:45	11:34:45	male	2.0.10.147	256	Catch.bmp	1050	0		0	0	658652	0		0	0	NULL	NULL	NULL	Low	run1	1	List2	A_T.wav	A_T	1	1	0	1	658502	150	1	446	658948
Exp1	7	Exp1-7-1	59.938	1.0.0.161	1	left	1937816925	2.0.10.242	2.0.10.242	09-13-2019	2019-09-13 03:34:45	11:34:45	male	2.0.10.147	257	Catch.bmp	1564	0		0	0	660854	0		0	0	NULL	NULL	NULL	Low	run1	1	List2	A_T.wav	A_T	1	1	0	1	660704	150	1	356	661060
Exp1	7	Exp1-7-1	59.938	1.0.0.161	1	left	1937816925	2.0.10.242	2.0.10.242	09-13-2019	2019-09-13 03:34:45	11:34:45	male	2.0.10.147	258	Catch.bmp	935	0		0	0	663574	0		0	0	NULL	NULL	NULL	Low	run1	1	List2	A_T.wav	A_T	1	1	0	1	663424	150	1	405	663829
Exp1	7	Exp1-7-1	59.938	1.0.0.161	1	left	1937816925	2.0.10.242	2.0.10.242	09-13-2019	2019-09-13 03:34:45	11:34:45	male	2.0.10.147	259	Red_C.bmp	1443	0		0	0	665659	0		0	0	NULL	NULL	NULL	Low	run1	1	List2	Catch.wav	V_T	1	1	1	1	665509	150	1	359	665868
Exp1	7	Exp1-7-1	59.938	1.0.0.161	1	left	1937816925	2.0.10.242	2.0.10.242	09-13-2019	2019-09-13 03:34:45	11:34:45	male	2.0.10.147	260	Blue_C.bmp	1118	0		0	0	668262	0		0	0	NULL	NULL	NULL	Low	Run1		List2	Catch.wav	V_S	0		0	1	668112	150		0	0
