# Supplementary material for: Visual Perceptual Load Attenuates Age-Related Audiovisual Integration in an Audiovisual Discrimination Task
Source: Front Psychol. 2021 Sep 29;12:740221. doi: 10.3389/fpsyg.2021.740221 (PMC8511317; doi:10.3389/fpsyg.2021.740221)
Supplement: Supplementary file 1 [file Data_Sheet_1.ZIP › Export data/Group 1_Data_Younger/Exp1_Low load/Subject_08.xlsx]

## Sheet: Sheet1
ExperimentName	Subject	DataFile.Basename	Display.RefreshRate	ExperimentVersion	Group	Handedness	RandomSeed	RuntimeVersion	RuntimeVersionExpected	SessionDate	SessionStartDateTimeUtc	SessionTime	Sex	StudioVersion	Block	Image	ITI	ITI.ACC	ITI.CRESP	ITI.DurationError	ITI.OnsetDelay	ITI.OnsetTime	ITI.OnsetToOnsetTime	ITI.RESP	ITI.RT	ITI.RTTime	List1	List1.Cycle	List1.Sample	PercetualLoad	Procedure	Response	Running	Sound	StimulusType	Target.ACC	Target.CRESP	Target.DurationError	Target.OnsetDelay	Target.OnsetTime	Target.OnsetToOnsetTime	Target.RESP	Target.RT	Target.RTTime
Exp1	8	Exp1-8-1	59.938	1.0.0.162	1	left	-42957736	2.0.10.242	2.0.10.242	09-16-2019	2019-09-16 01:13:19	09:13:19	female	2.0.10.147	1	Red_S.bmp	1555	0		0	0	21127	0		0	0	7	1	1	Low	Prac	1	List1	Catch.wav	V_T	1	1	116	1	20977	150	1	607	21584
Exp1	8	Exp1-8-1	59.938	1.0.0.162	1	left	-42957736	2.0.10.242	2.0.10.242	09-16-2019	2019-09-16 01:13:19	09:13:19	female	2.0.10.147	2	Red_S.bmp	1184	0		0	0	23830	0		0	0	7	1	2	Low	Prac	1	List1	Catch.wav	V_T	1	1	0	1	23680	150	1	416	24096
Exp1	8	Exp1-8-1	59.938	1.0.0.162	1	left	-42957736	2.0.10.242	2.0.10.242	09-16-2019	2019-09-16 01:13:19	09:13:19	female	2.0.10.147	3	Red_S.bmp	1439	0		0	0	26166	0		0	0	7	1	3	Low	Prac	1	List1	Catch.wav	V_T	1	1	0	1	26016	150	1	312	26328
Exp1	8	Exp1-8-1	59.938	1.0.0.162	1	left	-42957736	2.0.10.242	2.0.10.242	09-16-2019	2019-09-16 01:13:19	09:13:19	female	2.0.10.147	4	Catch.bmp	1261	0		0	0	28752	0		0	0	10	1	4	Low	Prac	1	List1	A_T.wav	A_T	0		1	1	28602	150		0	0
Exp1	8	Exp1-8-1	59.938	1.0.0.162	1	left	-42957736	2.0.10.242	2.0.10.242	09-16-2019	2019-09-16 01:13:19	09:13:19	female	2.0.10.147	5	Red_S.bmp	1456	0		0	0	31221	0		0	0	17	1	5	Low	Prac	1	List1	A_T.wav	AV_T	1	1	0	1	31071	150	1	401	31472
Exp1	8	Exp1-8-1	59.938	1.0.0.162	1	left	-42957736	2.0.10.242	2.0.10.242	09-16-2019	2019-09-16 01:13:19	09:13:19	female	2.0.10.147	6	Catch.bmp	1565	0		0	0	33824	0		0	0	10	1	6	Low	Prac	1	List1	A_T.wav	A_T	1	1	0	1	33674	150	1	1006	34680
Exp1	8	Exp1-8-1	59.938	1.0.0.162	1	left	-42957736	2.0.10.242	2.0.10.242	09-16-2019	2019-09-16 01:13:19	09:13:19	female	2.0.10.147	7	Red_S.bmp	811	0		0	0	36543	0		0	0	17	1	7	Low	Prac	1	List1	A_T.wav	AV_T	1	1	0	1	36393	150	1	447	36840
Exp1	8	Exp1-8-1	59.938	1.0.0.162	1	left	-42957736	2.0.10.242	2.0.10.242	09-16-2019	2019-09-16 01:13:19	09:13:19	female	2.0.10.147	8	Red_C_2.bmp	1243	0		0	0	38512	0		0	0	16	1	8	Low	Prac	1	List1	A_T.wav	AV_T	1	1	0	1	38362	150	1	502	38864
Exp1	8	Exp1-8-1	59.938	1.0.0.162	1	left	-42957736	2.0.10.242	2.0.10.242	09-16-2019	2019-09-16 01:13:19	09:13:19	female	2.0.10.147	9	Red_S.bmp	1115	0		0	1	40915	0		0	0	7	1	9	Low	Prac	1	List1	Catch.wav	V_T	1	1	1	1	40764	151	1	341	41105
Exp1	8	Exp1-8-1	59.938	1.0.0.162	1	left	-42957736	2.0.10.242	2.0.10.242	09-16-2019	2019-09-16 01:13:19	09:13:19	female	2.0.10.147	10	Catch.bmp	1384	0		0	0	43184	0		0	0	9	1	10	Low	Prac		List1	A_S.wav	A_S	0		0	2	43034	150		0	0
Exp1	8	Exp1-8-1	59.938	1.0.0.162	1	left	-42957736	2.0.10.242	2.0.10.242	09-16-2019	2019-09-16 01:13:19	09:13:19	female	2.0.10.147	11	Catch.bmp	1083	0		0	0	45770	0		0	0	10	1	11	Low	Prac	1	List1	A_T.wav	A_T	1	1	0	1	45620	150	1	644	46264
Exp1	8	Exp1-8-1	59.938	1.0.0.162	1	left	-42957736	2.0.10.242	2.0.10.242	09-16-2019	2019-09-16 01:13:19	09:13:19	female	2.0.10.147	12	Red_S_2.bmp	849	0		1	0	48005	0		0	0	8	1	12	Low	Prac	1	List1	Catch.wav	V_T	1	1	1	1	47855	150	1	506	48361
Exp1	8	Exp1-8-1	59.938	1.0.0.162	1	left	-42957736	2.0.10.242	2.0.10.242	09-16-2019	2019-09-16 01:13:19	09:13:19	female	2.0.10.147	13	Catch.bmp	962	0		0	1	50008	0		0	0	10	1	13	Low	Prac	1	List1	A_T.wav	A_T	1	1	1	1	49857	151	1	623	50480
Exp1	8	Exp1-8-1	59.938	1.0.0.162	1	left	-42957736	2.0.10.242	2.0.10.242	09-16-2019	2019-09-16 01:13:19	09:13:19	female	2.0.10.147	14	Red_S_2.bmp	901	0		0	1	52127	0		0	0	18	1	14	Low	Prac	1	List1	A_T.wav	AV_T	1	1	0	1	51976	151	1	352	52328
Exp1	8	Exp1-8-1	59.938	1.0.0.162	1	left	-42957736	2.0.10.242	2.0.10.242	09-16-2019	2019-09-16 01:13:19	09:13:19	female	2.0.10.147	15	Catch.bmp	1210	0		0	0	54179	0		0	0	9	1	15	Low	Prac		List1	A_S.wav	A_S	0		0	2	54029	150		0	0
Exp1	8	Exp1-8-1	59.938	1.0.0.162	1	left	-42957736	2.0.10.242	2.0.10.242	09-16-2019	2019-09-16 01:13:19	09:13:19	female	2.0.10.147	16	Red_C_2.bmp	971	0		0	1	56615	0		0	0	16	1	16	Low	Prac	1	List1	A_T.wav	AV_T	1	1	1	1	56464	151	1	368	56832
Exp1	8	Exp1-8-1	59.938	1.0.0.162	1	left	-42957736	2.0.10.242	2.0.10.242	09-16-2019	2019-09-16 01:13:19	09:13:19	female	2.0.10.147	17	Catch.bmp	979	0		1	0	58733	0		0	0	10	1	17	Low	Prac	1	List1	A_T.wav	A_T	1	1	0	1	58583	150	1	633	59216
Exp1	8	Exp1-8-1	59.938	1.0.0.162	1	left	-42957736	2.0.10.242	2.0.10.242	09-16-2019	2019-09-16 01:13:19	09:13:19	female	2.0.10.147	18	Blue_C_2.bmp	1029	0		0	0	60869	0		0	0	2	1	18	Low	Prac		List1	Catch.wav	V_S	0		1	1	60719	150		0	0
Exp1	8	Exp1-8-1	59.938	1.0.0.162	1	left	-42957736	2.0.10.242	2.0.10.242	09-16-2019	2019-09-16 01:13:19	09:13:19	female	2.0.10.147	19	Blue_C_2.bmp	1554	0		0	0	63105	0		0	0	12	1	19	Low	Prac		List1	A_S.wav	AV_S	0		1	1	62955	150	1	925	63880
Exp1	8	Exp1-8-1	59.938	1.0.0.162	1	left	-42957736	2.0.10.242	2.0.10.242	09-16-2019	2019-09-16 01:13:19	09:13:19	female	2.0.10.147	20	Blue_S_2.bmp	1121	0		0	1	65808	0		0	0	14	1	20	Low	Prac		List1	A_S.wav	AV_S	0		1	1	65657	151		0	0
Exp1	8	Exp1-8-1	59.938	1.0.0.162	1	left	-42957736	2.0.10.242	2.0.10.242	09-16-2019	2019-09-16 01:13:19	09:13:19	female	2.0.10.147	21	Red_S.bmp	1056	0		1	0	85211	0		0	0	NULL	NULL	NULL	Low	run1	1	List2	A_T.wav	AV_T	1	1	0	1	85061	150	1	514	85575
Exp1	8	Exp1-8-1	59.938	1.0.0.162	1	left	-42957736	2.0.10.242	2.0.10.242	09-16-2019	2019-09-16 01:13:19	09:13:19	female	2.0.10.147	22	Red_C_2.bmp	964	0		0	0	87414	0		0	0	NULL	NULL	NULL	Low	run1	1	List2	Catch.wav	V_T	1	1	0	1	87264	150	1	647	87911
Exp1	8	Exp1-8-1	59.938	1.0.0.162	1	left	-42957736	2.0.10.242	2.0.10.242	09-16-2019	2019-09-16 01:13:19	09:13:19	female	2.0.10.147	23	Red_C_2.bmp	1465	0		0	0	89533	0		0	0	NULL	NULL	NULL	Low	run1	1	List2	Catch.wav	V_T	1	1	0	1	89383	150	1	360	89743
Exp1	8	Exp1-8-1	59.938	1.0.0.162	1	left	-42957736	2.0.10.242	2.0.10.242	09-16-2019	2019-09-16 01:13:19	09:13:19	female	2.0.10.147	24	Catch.bmp	856	0		0	0	92152	0		0	0	NULL	NULL	NULL	Low	run1	1	List2	A_T.wav	A_T	1	1	1	1	92002	150	1	485	92487
Exp1	8	Exp1-8-1	59.938	1.0.0.162	1	left	-42957736	2.0.10.242	2.0.10.242	09-16-2019	2019-09-16 01:13:19	09:13:19	female	2.0.10.147	25	Blue_S.bmp	1465	0		0	0	94171	0		0	0	NULL	NULL	NULL	Low	run1		List2	Catch.wav	V_S	0		1	1	94021	150		0	0
Exp1	8	Exp1-8-1	59.938	1.0.0.162	1	left	-42957736	2.0.10.242	2.0.10.242	09-16-2019	2019-09-16 01:13:19	09:13:19	female	2.0.10.147	26	Blue_S.bmp	1334	0		0	0	96857	0		0	0	NULL	NULL	NULL	Low	run1		List2	Catch.wav	V_S	0		0	1	96707	150		0	0
Exp1	8	Exp1-8-1	59.938	1.0.0.162	1	left	-42957736	2.0.10.242	2.0.10.242	09-16-2019	2019-09-16 01:13:19	09:13:19	female	2.0.10.147	27	Blue_C.bmp	1346	0		0	0	99410	0		0	0	NULL	NULL	NULL	Low	Run1		List2	Catch.wav	V_S	0		0	1	99260	150		0	0
Exp1	8	Exp1-8-1	59.938	1.0.0.162	1	left	-42957736	2.0.10.242	2.0.10.242	09-16-2019	2019-09-16 01:13:19	09:13:19	female	2.0.10.147	28	Catch.bmp	1143	0		0	1	101963	0		0	0	NULL	NULL	NULL	Low	run1	1	List2	A_T.wav	A_T	1	1	1	1	101812	151	1	460	102272
Exp1	8	Exp1-8-1	59.938	1.0.0.162	1	left	-42957736	2.0.10.242	2.0.10.242	09-16-2019	2019-09-16 01:13:19	09:13:19	female	2.0.10.147	29	Catch.bmp	1345	0		0	0	104265	0		0	0	NULL	NULL	NULL	Low	run1	1	List2	A_T.wav	A_T	1	1	0	1	104115	150	1	588	104703
Exp1	8	Exp1-8-1	59.938	1.0.0.162	1	left	-42957736	2.0.10.242	2.0.10.242	09-16-2019	2019-09-16 01:13:19	09:13:19	female	2.0.10.147	30	Blue_C.bmp	997	0		0	1	106768	0		0	0	NULL	NULL	NULL	Low	Run1		List2	Catch.wav	V_S	0		1	1	106617	151		0	0
Exp1	8	Exp1-8-1	59.938	1.0.0.162	1	left	-42957736	2.0.10.242	2.0.10.242	09-16-2019	2019-09-16 01:13:19	09:13:19	female	2.0.10.147	31	Catch.bmp	1221	0		0	0	108970	0		0	0	NULL	NULL	NULL	Low	run1	1	List2	A_T.wav	A_T	1	1	0	1	108820	150	1	627	109447
Exp1	8	Exp1-8-1	59.938	1.0.0.162	1	left	-42957736	2.0.10.242	2.0.10.242	09-16-2019	2019-09-16 01:13:19	09:13:19	female	2.0.10.147	32	Red_S.bmp	910	0		0	0	111339	0		0	0	NULL	NULL	NULL	Low	run1	1	List2	A_T.wav	AV_T	1	1	0	1	111189	150	1	434	111623
Exp1	8	Exp1-8-1	59.938	1.0.0.162	1	left	-42957736	2.0.10.242	2.0.10.242	09-16-2019	2019-09-16 01:13:19	09:13:19	female	2.0.10.147	33	Red_S.bmp	1311	0		0	0	113408	0		0	0	NULL	NULL	NULL	Low	run1	1	List2	Catch.wav	V_T	1	1	1	1	113258	150	1	341	113599
Exp1	8	Exp1-8-1	59.938	1.0.0.162	1	left	-42957736	2.0.10.242	2.0.10.242	09-16-2019	2019-09-16 01:13:19	09:13:19	female	2.0.10.147	34	Catch.bmp	1293	0		0	0	115877	0		0	0	NULL	NULL	NULL	Low	run1	1	List2	A_T.wav	A_T	1	1	1	1	115727	150	1	856	116583
Exp1	8	Exp1-8-1	59.938	1.0.0.162	1	left	-42957736	2.0.10.242	2.0.10.242	09-16-2019	2019-09-16 01:13:19	09:13:19	female	2.0.10.147	35	Red_C_2.bmp	1461	0		0	0	118330	0		0	0	NULL	NULL	NULL	Low	run1	1	List2	Catch.wav	V_T	1	1	0	1	118180	150	1	395	118575
Exp1	8	Exp1-8-1	59.938	1.0.0.162	1	left	-42957736	2.0.10.242	2.0.10.242	09-16-2019	2019-09-16 01:13:19	09:13:19	female	2.0.10.147	36	Red_C.bmp	876	0		0	0	120949	0		0	0	NULL	NULL	NULL	Low	run1	1	List2	A_T.wav	AV_T	1	1	1	1	120799	150	1	352	121151
Exp1	8	Exp1-8-1	59.938	1.0.0.162	1	left	-42957736	2.0.10.242	2.0.10.242	09-16-2019	2019-09-16 01:13:19	09:13:19	female	2.0.10.147	37	Blue_S.bmp	980	0		0	0	122985	0		0	0	NULL	NULL	NULL	Low	run1		List2	Catch.wav	V_S	0		0	1	122835	150		0	0
Exp1	8	Exp1-8-1	59.938	1.0.0.162	1	left	-42957736	2.0.10.242	2.0.10.242	09-16-2019	2019-09-16 01:13:19	09:13:19	female	2.0.10.147	38	Blue_C_2.bmp	927	0		0	0	125187	0		0	0	NULL	NULL	NULL	Low	run1		List2	A_S.wav	AV_S	0		1	1	125037	150		0	0
Exp1	8	Exp1-8-1	59.938	1.0.0.162	1	left	-42957736	2.0.10.242	2.0.10.242	09-16-2019	2019-09-16 01:13:19	09:13:19	female	2.0.10.147	39	Red_C.bmp	1067	0		0	0	127339	0		0	0	NULL	NULL	NULL	Low	run1	1	List2	A_T.wav	AV_T	1	1	0	1	127189	150	1	402	127591
Exp1	8	Exp1-8-1	59.938	1.0.0.162	1	left	-42957736	2.0.10.242	2.0.10.242	09-16-2019	2019-09-16 01:13:19	09:13:19	female	2.0.10.147	40	Red_C.bmp	1268	0		0	0	129558	0		0	0	NULL	NULL	NULL	Low	run1	1	List2	A_T.wav	AV_T	1	1	0	1	129408	150	1	432	129840
Exp1	8	Exp1-8-1	59.938	1.0.0.162	1	left	-42957736	2.0.10.242	2.0.10.242	09-16-2019	2019-09-16 01:13:19	09:13:19	female	2.0.10.147	41	Red_S_2.bmp	1545	0		0	1	131978	0		0	0	NULL	NULL	NULL	Low	run1	1	List2	A_T.wav	AV_T	1	1	1	1	131827	151	1	460	132287
Exp1	8	Exp1-8-1	59.938	1.0.0.162	1	left	-42957736	2.0.10.242	2.0.10.242	09-16-2019	2019-09-16 01:13:19	09:13:19	female	2.0.10.147	42	Red_C.bmp	1331	0		0	0	134680	0		0	0	NULL	NULL	NULL	Low	run1	1	List2	Catch.wav	V_T	1	1	1	1	134530	150	1	421	134951
Exp1	8	Exp1-8-1	59.938	1.0.0.162	1	left	-42957736	2.0.10.242	2.0.10.242	09-16-2019	2019-09-16 01:13:19	09:13:19	female	2.0.10.147	43	Red_S_2.bmp	1233	0		0	0	137166	0		0	0	NULL	NULL	NULL	Low	run1	1	List2	Catch.wav	V_T	1	1	0	1	137016	150	1	367	137383
Exp1	8	Exp1-8-1	59.938	1.0.0.162	1	left	-42957736	2.0.10.242	2.0.10.242	09-16-2019	2019-09-16 01:13:19	09:13:19	female	2.0.10.147	44	Red_S.bmp	1514	0		0	0	139552	0		0	0	NULL	NULL	NULL	Low	run1	1	List2	Catch.wav	V_T	1	1	0	1	139402	150	1	349	139751
Exp1	8	Exp1-8-1	59.938	1.0.0.162	1	left	-42957736	2.0.10.242	2.0.10.242	09-16-2019	2019-09-16 01:13:19	09:13:19	female	2.0.10.147	45	Red_S_2.bmp	883	0		0	0	142222	0		0	0	NULL	NULL	NULL	Low	run1	1	List2	A_T.wav	AV_T	1	1	0	1	142072	150	1	383	142455
Exp1	8	Exp1-8-1	59.938	1.0.0.162	1	left	-42957736	2.0.10.242	2.0.10.242	09-16-2019	2019-09-16 01:13:19	09:13:19	female	2.0.10.147	46	Catch.bmp	1498	0		0	0	144257	0		0	0	NULL	NULL	NULL	Low	run1	1	List2	A_T.wav	A_T	1	1	0	1	144107	150	1	604	144711
Exp1	8	Exp1-8-1	59.938	1.0.0.162	1	left	-42957736	2.0.10.242	2.0.10.242	09-16-2019	2019-09-16 01:13:19	09:13:19	female	2.0.10.147	47	Red_C.bmp	1578	0		0	0	146910	0		0	0	NULL	NULL	NULL	Low	run1	1	List2	Catch.wav	V_T	1	1	1	1	146760	150	1	392	147152
Exp1	8	Exp1-8-1	59.938	1.0.0.162	1	left	-42957736	2.0.10.242	2.0.10.242	09-16-2019	2019-09-16 01:13:19	09:13:19	female	2.0.10.147	48	Catch.bmp	1099	0		0	0	149646	0		0	0	NULL	NULL	NULL	Low	run1	1	List2	A_T.wav	A_T	1	1	1	1	149496	150	1	463	149959
Exp1	8	Exp1-8-1	59.938	1.0.0.162	1	left	-42957736	2.0.10.242	2.0.10.242	09-16-2019	2019-09-16 01:13:19	09:13:19	female	2.0.10.147	49	Blue_S.bmp	1250	0		0	1	151899	0		0	0	NULL	NULL	NULL	Low	run1		List2	A_S.wav	AV_S	0		1	1	151748	151		0	0
Exp1	8	Exp1-8-1	59.938	1.0.0.162	1	left	-42957736	2.0.10.242	2.0.10.242	09-16-2019	2019-09-16 01:13:19	09:13:19	female	2.0.10.147	50	Blue_S.bmp	894	0		0	0	154368	0		0	0	NULL	NULL	NULL	Low	run1		List2	A_S.wav	AV_S	0		0	1	154218	150		0	0
Exp1	8	Exp1-8-1	59.938	1.0.0.162	1	left	-42957736	2.0.10.242	2.0.10.242	09-16-2019	2019-09-16 01:13:19	09:13:19	female	2.0.10.147	51	Red_C.bmp	1089	0		0	0	156470	0		0	0	NULL	NULL	NULL	Low	run1	1	List2	Catch.wav	V_T	1	1	1	1	156320	150	1	464	156784
Exp1	8	Exp1-8-1	59.938	1.0.0.162	1	left	-42957736	2.0.10.242	2.0.10.242	09-16-2019	2019-09-16 01:13:19	09:13:19	female	2.0.10.147	52	Blue_C_2.bmp	1107	0		0	0	158706	0		0	0	NULL	NULL	NULL	Low	run1		List2	A_S.wav	AV_S	0		1	1	158556	150		0	0
Exp1	8	Exp1-8-1	59.938	1.0.0.162	1	left	-42957736	2.0.10.242	2.0.10.242	09-16-2019	2019-09-16 01:13:19	09:13:19	female	2.0.10.147	53	Red_S_2.bmp	1123	0		0	0	161025	0		0	0	NULL	NULL	NULL	Low	run1	1	List2	A_T.wav	AV_T	1	1	0	1	160875	150	1	445	161320
Exp1	8	Exp1-8-1	59.938	1.0.0.162	1	left	-42957736	2.0.10.242	2.0.10.242	09-16-2019	2019-09-16 01:13:19	09:13:19	female	2.0.10.147	54	Red_S.bmp	892	0		0	0	163311	0		0	0	NULL	NULL	NULL	Low	run1	1	List2	Catch.wav	V_T	1	1	0	1	163161	150	1	454	163615
Exp1	8	Exp1-8-1	59.938	1.0.0.162	1	left	-42957736	2.0.10.242	2.0.10.242	09-16-2019	2019-09-16 01:13:19	09:13:19	female	2.0.10.147	55	Catch.bmp	1012	0		0	0	165363	0		0	0	NULL	NULL	NULL	Low	run1	1	List2	A_T.wav	A_T	1	1	0	1	165213	150	1	715	165928
Exp1	8	Exp1-8-1	59.938	1.0.0.162	1	left	-42957736	2.0.10.242	2.0.10.242	09-16-2019	2019-09-16 01:13:19	09:13:19	female	2.0.10.147	56	Blue_C_2.bmp	1143	0		0	0	167532	0		0	0	NULL	NULL	NULL	Low	run1		List2	Catch.wav	V_S	0		0	1	167382	150		0	0
Exp1	8	Exp1-8-1	59.938	1.0.0.162	1	left	-42957736	2.0.10.242	2.0.10.242	09-16-2019	2019-09-16 01:13:19	09:13:19	female	2.0.10.147	57	Red_C_2.bmp	1591	0		0	0	169884	0		0	0	NULL	NULL	NULL	Low	run1	1	List2	A_T.wav	AV_T	1	1	1	1	169734	150	1	513	170247
Exp1	8	Exp1-8-1	59.938	1.0.0.162	1	left	-42957736	2.0.10.242	2.0.10.242	09-16-2019	2019-09-16 01:13:19	09:13:19	female	2.0.10.147	58	Red_S_2.bmp	1540	0		0	0	172637	0		0	0	NULL	NULL	NULL	Low	run1	1	List2	A_T.wav	AV_T	1	1	0	1	172487	150	1	400	172887
Exp1	8	Exp1-8-1	59.938	1.0.0.162	1	left	-42957736	2.0.10.242	2.0.10.242	09-16-2019	2019-09-16 01:13:19	09:13:19	female	2.0.10.147	59	Red_S_2.bmp	1212	0		0	0	175340	0		0	0	NULL	NULL	NULL	Low	run1	1	List2	Catch.wav	V_T	1	1	1	1	175190	150	1	442	175632
Exp1	8	Exp1-8-1	59.938	1.0.0.162	1	left	-42957736	2.0.10.242	2.0.10.242	09-16-2019	2019-09-16 01:13:19	09:13:19	female	2.0.10.147	60	Red_S.bmp	1008	0		0	0	177709	0		0	0	NULL	NULL	NULL	Low	run1	1	List2	A_T.wav	AV_T	1	1	1	1	177559	150	1	296	177855
Exp1	8	Exp1-8-1	59.938	1.0.0.162	1	left	-42957736	2.0.10.242	2.0.10.242	09-16-2019	2019-09-16 01:13:19	09:13:19	female	2.0.10.147	61	Red_S.bmp	1583	0		0	0	179878	0		0	0	NULL	NULL	NULL	Low	run1	1	List2	Catch.wav	V_T	1	1	1	1	179728	150	1	368	180096
Exp1	8	Exp1-8-1	59.938	1.0.0.162	1	left	-42957736	2.0.10.242	2.0.10.242	09-16-2019	2019-09-16 01:13:19	09:13:19	female	2.0.10.147	62	Catch.bmp	831	0		1	0	182614	0		0	0	NULL	NULL	NULL	Low	run1	1	List2	A_T.wav	A_T	1	1	1	1	182464	150	1	527	182991
Exp1	8	Exp1-8-1	59.938	1.0.0.162	1	left	-42957736	2.0.10.242	2.0.10.242	09-16-2019	2019-09-16 01:13:19	09:13:19	female	2.0.10.147	63	Red_C_2.bmp	1056	0		0	0	184600	0		0	0	NULL	NULL	NULL	Low	run1	1	List2	A_T.wav	AV_T	1	1	0	1	184450	150	1	397	184847
Exp1	8	Exp1-8-1	59.938	1.0.0.162	1	left	-42957736	2.0.10.242	2.0.10.242	09-16-2019	2019-09-16 01:13:19	09:13:19	female	2.0.10.147	64	Blue_S_2.bmp	1293	0		0	0	186819	0		0	0	NULL	NULL	NULL	Low	run1		List2	A_S.wav	AV_S	0		0	1	186669	150		0	0
Exp1	8	Exp1-8-1	59.938	1.0.0.162	1	left	-42957736	2.0.10.242	2.0.10.242	09-16-2019	2019-09-16 01:13:19	09:13:19	female	2.0.10.147	65	Red_S.bmp	1136	0		0	0	189338	0		0	0	NULL	NULL	NULL	Low	run1	1	List2	A_T.wav	AV_T	1	1	0	1	189188	150	1	411	189599
Exp1	8	Exp1-8-1	59.938	1.0.0.162	1	left	-42957736	2.0.10.242	2.0.10.242	09-16-2019	2019-09-16 01:13:19	09:13:19	female	2.0.10.147	66	Catch.bmp	956	0		0	0	191624	0		0	0	NULL	NULL	NULL	Low	run1	1	List2	A_T.wav	A_T	1	1	0	1	191474	150	1	485	191959
Exp1	8	Exp1-8-1	59.938	1.0.0.162	1	left	-42957736	2.0.10.242	2.0.10.242	09-16-2019	2019-09-16 01:13:19	09:13:19	female	2.0.10.147	67	Red_C.bmp	1022	0		0	0	193743	0		0	0	NULL	NULL	NULL	Low	run1	1	List2	Catch.wav	V_T	1	1	1	1	193593	150	1	446	194039
Exp1	8	Exp1-8-1	59.938	1.0.0.162	1	left	-42957736	2.0.10.242	2.0.10.242	09-16-2019	2019-09-16 01:13:19	09:13:19	female	2.0.10.147	68	Red_S_2.bmp	1326	0		0	0	195912	0		0	0	NULL	NULL	NULL	Low	run1	1	List2	A_T.wav	AV_T	1	1	0	1	195762	150	1	365	196127
Exp1	8	Exp1-8-1	59.938	1.0.0.162	1	left	-42957736	2.0.10.242	2.0.10.242	09-16-2019	2019-09-16 01:13:19	09:13:19	female	2.0.10.147	69	Blue_C_2.bmp	1094	0		0	0	198398	0		0	0	NULL	NULL	NULL	Low	run1		List2	Catch.wav	V_S	0		0	1	198248	150		0	0
Exp1	8	Exp1-8-1	59.938	1.0.0.162	1	left	-42957736	2.0.10.242	2.0.10.242	09-16-2019	2019-09-16 01:13:19	09:13:19	female	2.0.10.147	70	Catch.bmp	1038	0		0	0	200700	0		0	0	NULL	NULL	NULL	Low	run1	1	List2	A_T.wav	A_T	1	1	1	1	200550	150	1	561	201111
Exp1	8	Exp1-8-1	59.938	1.0.0.162	1	left	-42957736	2.0.10.242	2.0.10.242	09-16-2019	2019-09-16 01:13:19	09:13:19	female	2.0.10.147	71	Red_S.bmp	897	0		0	0	202886	0		0	0	NULL	NULL	NULL	Low	run1	1	List2	A_T.wav	AV_T	1	1	0	1	202736	150	1	447	203183
Exp1	8	Exp1-8-1	59.938	1.0.0.162	1	left	-42957736	2.0.10.242	2.0.10.242	09-16-2019	2019-09-16 01:13:19	09:13:19	female	2.0.10.147	72	Blue_S.bmp	1350	0		0	0	204938	0		0	0	NULL	NULL	NULL	Low	run1		List2	Catch.wav	V_S	0		1	1	204788	150		0	0
Exp1	8	Exp1-8-1	59.938	1.0.0.162	1	left	-42957736	2.0.10.242	2.0.10.242	09-16-2019	2019-09-16 01:13:19	09:13:19	female	2.0.10.147	73	Blue_C.bmp	1374	0		1	0	207507	0		0	0	NULL	NULL	NULL	Low	run1		List2	A_S.wav	AV_S	0		1	1	207357	150		0	0
Exp1	8	Exp1-8-1	59.938	1.0.0.162	1	left	-42957736	2.0.10.242	2.0.10.242	09-16-2019	2019-09-16 01:13:19	09:13:19	female	2.0.10.147	74	Catch.bmp	1289	0		0	1	210094	0		0	0	NULL	NULL	NULL	Low	run1	1	List2	A_T.wav	A_T	1	1	1	1	209943	151	1	480	210423
Exp1	8	Exp1-8-1	59.938	1.0.0.162	1	left	-42957736	2.0.10.242	2.0.10.242	09-16-2019	2019-09-16 01:13:19	09:13:19	female	2.0.10.147	75	Red_C.bmp	817	0		0	0	212546	0		0	0	NULL	NULL	NULL	Low	run1	1	List2	A_T.wav	AV_T	1	1	0	1	212396	150	1	387	212783
Exp1	8	Exp1-8-1	59.938	1.0.0.162	1	left	-42957736	2.0.10.242	2.0.10.242	09-16-2019	2019-09-16 01:13:19	09:13:19	female	2.0.10.147	76	Red_C.bmp	887	0		0	0	214515	0		0	0	NULL	NULL	NULL	Low	run1	1	List2	Catch.wav	V_T	1	1	0	1	214365	150	1	610	214975
Exp1	8	Exp1-8-1	59.938	1.0.0.162	1	left	-42957736	2.0.10.242	2.0.10.242	09-16-2019	2019-09-16 01:13:19	09:13:19	female	2.0.10.147	77	Red_S_2.bmp	1434	0		0	0	216550	0		0	0	NULL	NULL	NULL	Low	run1	1	List2	Catch.wav	V_T	1	1	0	1	216400	150	1	359	216759
Exp1	8	Exp1-8-1	59.938	1.0.0.162	1	left	-42957736	2.0.10.242	2.0.10.242	09-16-2019	2019-09-16 01:13:19	09:13:19	female	2.0.10.147	78	Red_C_2.bmp	843	0		0	0	219136	0		0	0	NULL	NULL	NULL	Low	run1	1	List2	Catch.wav	V_T	1	1	0	1	218986	150	1	381	219367
Exp1	8	Exp1-8-1	59.938	1.0.0.162	1	left	-42957736	2.0.10.242	2.0.10.242	09-16-2019	2019-09-16 01:13:19	09:13:19	female	2.0.10.147	79	Red_S_2.bmp	846	0		0	1	221139	0		0	0	NULL	NULL	NULL	Low	run1	1	List2	Catch.wav	V_T	1	1	0	1	220988	151	1	523	221511
Exp1	8	Exp1-8-1	59.938	1.0.0.162	1	left	-42957736	2.0.10.242	2.0.10.242	09-16-2019	2019-09-16 01:13:19	09:13:19	female	2.0.10.147	80	Red_S.bmp	1153	0		0	1	223141	0		0	0	NULL	NULL	NULL	Low	run1	1	List2	Catch.wav	V_T	1	1	1	1	222990	151	1	552	223542
Exp1	8	Exp1-8-1	59.938	1.0.0.162	1	left	-42957736	2.0.10.242	2.0.10.242	09-16-2019	2019-09-16 01:13:19	09:13:19	female	2.0.10.147	81	Blue_C_2.bmp	1340	0		0	0	225443	0		0	0	NULL	NULL	NULL	Low	run1		List2	A_S.wav	AV_S	0		1	1	225293	150		0	0
Exp1	8	Exp1-8-1	59.938	1.0.0.162	1	left	-42957736	2.0.10.242	2.0.10.242	09-16-2019	2019-09-16 01:13:19	09:13:19	female	2.0.10.147	82	Red_C.bmp	1541	0		1	0	228012	0		0	0	NULL	NULL	NULL	Low	run1	1	List2	A_T.wav	AV_T	1	1	0	1	227862	150	1	312	228174
Exp1	8	Exp1-8-1	59.938	1.0.0.162	1	left	-42957736	2.0.10.242	2.0.10.242	09-16-2019	2019-09-16 01:13:19	09:13:19	female	2.0.10.147	83	Catch.bmp	1512	0		0	0	230715	0		0	0	NULL	NULL	NULL	Low	run1	1	List2	A_T.wav	A_T	1	1	0	1	230565	150	1	385	230950
Exp1	8	Exp1-8-1	59.938	1.0.0.162	1	left	-42957736	2.0.10.242	2.0.10.242	09-16-2019	2019-09-16 01:13:19	09:13:19	female	2.0.10.147	84	Blue_C_2.bmp	1286	0		0	0	233385	0		0	0	NULL	NULL	NULL	Low	run1		List2	A_S.wav	AV_S	0		0	1	233235	150	1	517	233752
Exp1	8	Exp1-8-1	59.938	1.0.0.162	1	left	-42957736	2.0.10.242	2.0.10.242	09-16-2019	2019-09-16 01:13:19	09:13:19	female	2.0.10.147	85	Red_C_2.bmp	1069	0		0	0	235821	0		0	0	NULL	NULL	NULL	Low	run1	1	List2	Catch.wav	V_T	1	1	0	2	235671	150	1	455	236126
Exp1	8	Exp1-8-1	59.938	1.0.0.162	1	left	-42957736	2.0.10.242	2.0.10.242	09-16-2019	2019-09-16 01:13:19	09:13:19	female	2.0.10.147	86	Red_C.bmp	1569	0		0	0	238040	0		0	0	NULL	NULL	NULL	Low	run1	1	List2	Catch.wav	V_T	1	1	0	1	237890	150	1	556	238446
Exp1	8	Exp1-8-1	59.938	1.0.0.162	1	left	-42957736	2.0.10.242	2.0.10.242	09-16-2019	2019-09-16 01:13:19	09:13:19	female	2.0.10.147	87	Catch.bmp	1132	0		0	0	240759	0		0	0	NULL	NULL	NULL	Low	run1		List2	A_S.wav	A_S	0		1	1	240609	150		0	0
Exp1	8	Exp1-8-1	59.938	1.0.0.162	1	left	-42957736	2.0.10.242	2.0.10.242	09-16-2019	2019-09-16 01:13:19	09:13:19	female	2.0.10.147	88	Catch.bmp	830	0		0	0	243095	0		0	0	NULL	NULL	NULL	Low	run1		List2	A_S.wav	A_S	0		0	1	242945	150		0	0
Exp1	8	Exp1-8-1	59.938	1.0.0.162	1	left	-42957736	2.0.10.242	2.0.10.242	09-16-2019	2019-09-16 01:13:19	09:13:19	female	2.0.10.147	89	Red_S.bmp	1569	0		0	0	245147	0		0	0	NULL	NULL	NULL	Low	run1	1	List2	Catch.wav	V_T	1	1	1	1	244997	150	1	433	245430
Exp1	8	Exp1-8-1	59.938	1.0.0.162	1	left	-42957736	2.0.10.242	2.0.10.242	09-16-2019	2019-09-16 01:13:19	09:13:19	female	2.0.10.147	90	Red_S.bmp	817	0		0	0	247867	0		0	0	NULL	NULL	NULL	Low	run1	1	List2	A_T.wav	AV_T	1	1	1	1	247717	150	1	457	248174
Exp1	8	Exp1-8-1	59.938	1.0.0.162	1	left	-42957736	2.0.10.242	2.0.10.242	09-16-2019	2019-09-16 01:13:19	09:13:19	female	2.0.10.147	91	Red_S_2.bmp	1543	0		0	1	249836	0		0	0	NULL	NULL	NULL	Low	run1	1	List2	A_T.wav	AV_T	1	1	0	1	249685	151	1	434	250119
Exp1	8	Exp1-8-1	59.938	1.0.0.162	1	left	-42957736	2.0.10.242	2.0.10.242	09-16-2019	2019-09-16 01:13:19	09:13:19	female	2.0.10.147	92	Red_C_2.bmp	1210	0		0	0	252538	0		0	0	NULL	NULL	NULL	Low	run1	1	List2	A_T.wav	AV_T	1	1	0	1	252388	150	1	387	252775
Exp1	8	Exp1-8-1	59.938	1.0.0.162	1	left	-42957736	2.0.10.242	2.0.10.242	09-16-2019	2019-09-16 01:13:19	09:13:19	female	2.0.10.147	93	Catch.bmp	1484	0		0	1	254908	0		0	0	NULL	NULL	NULL	Low	run1		List2	A_S.wav	A_S	0		1	1	254757	151		0	0
Exp1	8	Exp1-8-1	59.938	1.0.0.162	1	left	-42957736	2.0.10.242	2.0.10.242	09-16-2019	2019-09-16 01:13:19	09:13:19	female	2.0.10.147	94	Catch.bmp	1027	0		0	0	257610	0		0	0	NULL	NULL	NULL	Low	run1	1	List2	A_T.wav	A_T	1	1	0	1	257460	150	1	538	257998
Exp1	8	Exp1-8-1	59.938	1.0.0.162	1	left	-42957736	2.0.10.242	2.0.10.242	09-16-2019	2019-09-16 01:13:19	09:13:19	female	2.0.10.147	95	Red_C_2.bmp	1463	0		0	0	259796	0		0	0	NULL	NULL	NULL	Low	run1	1	List2	Catch.wav	V_T	1	1	1	1	259646	150	1	520	260166
Exp1	8	Exp1-8-1	59.938	1.0.0.162	1	left	-42957736	2.0.10.242	2.0.10.242	09-16-2019	2019-09-16 01:13:19	09:13:19	female	2.0.10.147	96	Red_C.bmp	884	0		1	0	262415	0		0	0	NULL	NULL	NULL	Low	run1	1	List2	A_T.wav	AV_T	1	1	1	1	262265	150	1	437	262702
Exp1	8	Exp1-8-1	59.938	1.0.0.162	1	left	-42957736	2.0.10.242	2.0.10.242	09-16-2019	2019-09-16 01:13:19	09:13:19	female	2.0.10.147	97	Catch.bmp	1369	0		0	0	264451	0		0	0	NULL	NULL	NULL	Low	run1	1	List2	A_T.wav	A_T	1	1	0	1	264301	150	1	489	264790
Exp1	8	Exp1-8-1	59.938	1.0.0.162	1	left	-42957736	2.0.10.242	2.0.10.242	09-16-2019	2019-09-16 01:13:19	09:13:19	female	2.0.10.147	98	Catch.bmp	1159	0		0	0	266970	0		0	0	NULL	NULL	NULL	Low	run1	1	List2	A_T.wav	A_T	1	1	0	1	266820	150	1	410	267230
Exp1	8	Exp1-8-1	59.938	1.0.0.162	1	left	-42957736	2.0.10.242	2.0.10.242	09-16-2019	2019-09-16 01:13:19	09:13:19	female	2.0.10.147	99	Blue_S_2.bmp	1316	0		0	0	269289	0		0	0	NULL	NULL	NULL	Low	run1		List2	A_S.wav	AV_S	0		0	1	269139	150		0	0
Exp1	8	Exp1-8-1	59.938	1.0.0.162	1	left	-42957736	2.0.10.242	2.0.10.242	09-16-2019	2019-09-16 01:13:19	09:13:19	female	2.0.10.147	100	Catch.bmp	1033	0		0	0	271825	0		0	0	NULL	NULL	NULL	Low	run1		List2	A_S.wav	A_S	0		0	1	271675	150		0	0
Exp1	8	Exp1-8-1	59.938	1.0.0.162	1	left	-42957736	2.0.10.242	2.0.10.242	09-16-2019	2019-09-16 01:13:19	09:13:19	female	2.0.10.147	101	Red_S_2.bmp	970	0		0	0	274061	0		0	0	NULL	NULL	NULL	Low	run1	1	List2	Catch.wav	V_T	1	1	1	1	273911	150	1	463	274374
Exp1	8	Exp1-8-1	59.938	1.0.0.162	1	left	-42957736	2.0.10.242	2.0.10.242	09-16-2019	2019-09-16 01:13:19	09:13:19	female	2.0.10.147	102	Red_S.bmp	878	0		0	0	276180	0		0	0	NULL	NULL	NULL	Low	run1	1	List2	Catch.wav	V_T	1	1	0	1	276030	150	1	369	276399
Exp1	8	Exp1-8-1	59.938	1.0.0.162	1	left	-42957736	2.0.10.242	2.0.10.242	09-16-2019	2019-09-16 01:13:19	09:13:19	female	2.0.10.147	103	Red_S.bmp	823	0		1	0	278215	0		0	0	NULL	NULL	NULL	Low	run1	1	List2	Catch.wav	V_T	1	1	1	1	278065	150	1	286	278351
Exp1	8	Exp1-8-1	59.938	1.0.0.162	1	left	-42957736	2.0.10.242	2.0.10.242	09-16-2019	2019-09-16 01:13:19	09:13:19	female	2.0.10.147	104	Red_S.bmp	1500	0		0	0	280201	0		0	0	NULL	NULL	NULL	Low	run1	1	List2	Catch.wav	V_T	1	1	0	1	280051	150	1	307	280358
Exp1	8	Exp1-8-1	59.938	1.0.0.162	1	left	-42957736	2.0.10.242	2.0.10.242	09-16-2019	2019-09-16 01:13:19	09:13:19	female	2.0.10.147	105	Red_C.bmp	989	0		0	0	282854	0		0	0	NULL	NULL	NULL	Low	run1	1	List2	A_T.wav	AV_T	1	1	0	1	282704	150	1	270	282974
Exp1	8	Exp1-8-1	59.938	1.0.0.162	1	left	-42957736	2.0.10.242	2.0.10.242	09-16-2019	2019-09-16 01:13:19	09:13:19	female	2.0.10.147	106	Red_C.bmp	1072	0		0	0	285006	0		0	0	NULL	NULL	NULL	Low	run1	1	List2	A_T.wav	AV_T	1	1	0	1	284856	150	1	270	285126
Exp1	8	Exp1-8-1	59.938	1.0.0.162	1	left	-42957736	2.0.10.242	2.0.10.242	09-16-2019	2019-09-16 01:13:19	09:13:19	female	2.0.10.147	107	Red_C_2.bmp	1396	0		0	0	287225	0		0	0	NULL	NULL	NULL	Low	run1	1	List2	A_T.wav	AV_T	1	1	0	1	287075	150	1	235	287310
Exp1	8	Exp1-8-1	59.938	1.0.0.162	1	left	-42957736	2.0.10.242	2.0.10.242	09-16-2019	2019-09-16 01:13:19	09:13:19	female	2.0.10.147	108	Catch.bmp	1272	0		0	0	289778	0		0	0	NULL	NULL	NULL	Low	run1	1	List2	A_T.wav	A_T	1	1	0	1	289628	150	1	427	290055
Exp1	8	Exp1-8-1	59.938	1.0.0.162	1	left	-42957736	2.0.10.242	2.0.10.242	09-16-2019	2019-09-16 01:13:19	09:13:19	female	2.0.10.147	109	Catch.bmp	1540	0		0	0	292197	0		0	0	NULL	NULL	NULL	Low	run1	1	List2	A_T.wav	A_T	1	1	0	1	292047	150	1	343	292390
Exp1	8	Exp1-8-1	59.938	1.0.0.162	1	left	-42957736	2.0.10.242	2.0.10.242	09-16-2019	2019-09-16 01:13:19	09:13:19	female	2.0.10.147	110	Blue_C.bmp	1213	0		0	0	294900	0		0	0	NULL	NULL	NULL	Low	run1		List2	A_S.wav	AV_S	0		0	1	294750	150		0	0
Exp1	8	Exp1-8-1	59.938	1.0.0.162	1	left	-42957736	2.0.10.242	2.0.10.242	09-16-2019	2019-09-16 01:13:19	09:13:19	female	2.0.10.147	111	Blue_S_2.bmp	1530	0		0	0	297336	0		0	0	NULL	NULL	NULL	Low	run1		List2	A_S.wav	AV_S	0		0	1	297186	150		0	0
Exp1	8	Exp1-8-1	59.938	1.0.0.162	1	left	-42957736	2.0.10.242	2.0.10.242	09-16-2019	2019-09-16 01:13:19	09:13:19	female	2.0.10.147	112	Catch.bmp	1524	0		0	0	300072	0		0	0	NULL	NULL	NULL	Low	run1	1	List2	A_T.wav	A_T	1	1	0	1	299922	150	1	493	300415
Exp1	8	Exp1-8-1	59.938	1.0.0.162	1	left	-42957736	2.0.10.242	2.0.10.242	09-16-2019	2019-09-16 01:13:19	09:13:19	female	2.0.10.147	113	Blue_C.bmp	1575	0		0	0	302758	0		0	0	NULL	NULL	NULL	Low	run1		List2	A_S.wav	AV_S	0		0	1	302608	150		0	0
Exp1	8	Exp1-8-1	59.938	1.0.0.162	1	left	-42957736	2.0.10.242	2.0.10.242	09-16-2019	2019-09-16 01:13:19	09:13:19	female	2.0.10.147	114	Blue_C.bmp	1262	0		0	0	305544	0		0	0	NULL	NULL	NULL	Low	Run1		List2	Catch.wav	V_S	0		1	1	305394	150		0	0
Exp1	8	Exp1-8-1	59.938	1.0.0.162	1	left	-42957736	2.0.10.242	2.0.10.242	09-16-2019	2019-09-16 01:13:19	09:13:19	female	2.0.10.147	115	Catch.bmp	1411	0		0	0	308030	0		0	0	NULL	NULL	NULL	Low	run1	1	List2	A_T.wav	A_T	1	1	1	1	307880	150	1	534	308414
Exp1	8	Exp1-8-1	59.938	1.0.0.162	1	left	-42957736	2.0.10.242	2.0.10.242	09-16-2019	2019-09-16 01:13:19	09:13:19	female	2.0.10.147	116	Catch.bmp	1169	0		0	0	310600	0		0	0	NULL	NULL	NULL	Low	run1		List2	A_S.wav	A_S	0		0	1	310450	150		0	0
Exp1	8	Exp1-8-1	59.938	1.0.0.162	1	left	-42957736	2.0.10.242	2.0.10.242	09-16-2019	2019-09-16 01:13:19	09:13:19	female	2.0.10.147	117	Catch.bmp	823	0		0	1	312986	0		0	0	NULL	NULL	NULL	Low	run1		List2	A_S.wav	A_S	0		1	1	312835	151		0	0
Exp1	8	Exp1-8-1	59.938	1.0.0.162	1	left	-42957736	2.0.10.242	2.0.10.242	09-16-2019	2019-09-16 01:13:19	09:13:19	female	2.0.10.147	118	Red_C.bmp	914	0		0	0	315021	0		0	0	NULL	NULL	NULL	Low	run1	1	List2	Catch.wav	V_T	1	1	0	1	314871	150	1	343	315214
Exp1	8	Exp1-8-1	59.938	1.0.0.162	1	left	-42957736	2.0.10.242	2.0.10.242	09-16-2019	2019-09-16 01:13:19	09:13:19	female	2.0.10.147	119	Red_C.bmp	1017	0		0	0	317090	0		0	0	NULL	NULL	NULL	Low	run1	1	List2	A_T.wav	AV_T	1	1	1	1	316940	150	1	427	317367
Exp1	8	Exp1-8-1	59.938	1.0.0.162	1	left	-42957736	2.0.10.242	2.0.10.242	09-16-2019	2019-09-16 01:13:19	09:13:19	female	2.0.10.147	120	Catch.bmp	1289	0		0	0	319259	0		0	0	NULL	NULL	NULL	Low	run1	1	List2	A_T.wav	A_T	1	1	0	1	319109	150	1	418	319527
Exp1	8	Exp1-8-1	59.938	1.0.0.162	1	left	-42957736	2.0.10.242	2.0.10.242	09-16-2019	2019-09-16 01:13:19	09:13:19	female	2.0.10.147	121	Red_S_2.bmp	1357	0		0	0	321695	0		0	0	NULL	NULL	NULL	Low	run1	1	List2	Catch.wav	V_T	1	1	0	1	321545	150	1	437	321982
Exp1	8	Exp1-8-1	59.938	1.0.0.162	1	left	-42957736	2.0.10.242	2.0.10.242	09-16-2019	2019-09-16 01:13:19	09:13:19	female	2.0.10.147	122	Red_C_2.bmp	1000	0		0	0	324214	0		0	0	NULL	NULL	NULL	Low	run1	1	List2	Catch.wav	V_T	1	1	0	1	324064	150	1	358	324422
Exp1	8	Exp1-8-1	59.938	1.0.0.162	1	left	-42957736	2.0.10.242	2.0.10.242	09-16-2019	2019-09-16 01:13:19	09:13:19	female	2.0.10.147	123	Catch.bmp	1215	0		0	0	326366	0		0	0	NULL	NULL	NULL	Low	run1		List2	A_S.wav	A_S	0		1	1	326216	150		0	0
Exp1	8	Exp1-8-1	59.938	1.0.0.162	1	left	-42957736	2.0.10.242	2.0.10.242	09-16-2019	2019-09-16 01:13:19	09:13:19	female	2.0.10.147	124	Catch.bmp	1572	0		0	0	328802	0		0	0	NULL	NULL	NULL	Low	run1	1	List2	A_T.wav	A_T	1	1	0	1	328652	150	1	474	329126
Exp1	8	Exp1-8-1	59.938	1.0.0.162	1	left	-42957736	2.0.10.242	2.0.10.242	09-16-2019	2019-09-16 01:13:19	09:13:19	female	2.0.10.147	125	Red_C_2.bmp	998	0		0	0	331522	0		0	0	NULL	NULL	NULL	Low	run1	1	List2	Catch.wav	V_T	1	1	0	1	331372	150	1	442	331814
Exp1	8	Exp1-8-1	59.938	1.0.0.162	1	left	-42957736	2.0.10.242	2.0.10.242	09-16-2019	2019-09-16 01:13:19	09:13:19	female	2.0.10.147	126	Catch.bmp	1046	0		0	0	333674	0		0	0	NULL	NULL	NULL	Low	run1	1	List2	A_T.wav	A_T	1	1	1	1	333524	150	1	786	334310
Exp1	8	Exp1-8-1	59.938	1.0.0.162	1	left	-42957736	2.0.10.242	2.0.10.242	09-16-2019	2019-09-16 01:13:19	09:13:19	female	2.0.10.147	127	Blue_S_2.bmp	1029	0		1	0	335876	0		0	0	NULL	NULL	NULL	Low	run1		List2	A_S.wav	AV_S	0		0	1	335726	150		0	0
Exp1	8	Exp1-8-1	59.938	1.0.0.162	1	left	-42957736	2.0.10.242	2.0.10.242	09-16-2019	2019-09-16 01:13:19	09:13:19	female	2.0.10.147	128	Red_S_2.bmp	1543	0		0	0	338112	0		0	0	NULL	NULL	NULL	Low	run1	1	List2	A_T.wav	AV_T	1	1	0	1	337962	150	1	476	338438
Exp1	8	Exp1-8-1	59.938	1.0.0.162	1	left	-42957736	2.0.10.242	2.0.10.242	09-16-2019	2019-09-16 01:13:19	09:13:19	female	2.0.10.147	129	Red_S_2.bmp	934	0		0	0	340815	0		0	0	NULL	NULL	NULL	Low	run1	1	List2	A_T.wav	AV_T	1	1	0	1	340665	150	1	349	341014
Exp1	8	Exp1-8-1	59.938	1.0.0.162	1	left	-42957736	2.0.10.242	2.0.10.242	09-16-2019	2019-09-16 01:13:19	09:13:19	female	2.0.10.147	130	Red_S_2.bmp	1251	0		0	1	342901	0		0	0	NULL	NULL	NULL	Low	run1	1	List2	A_T.wav	AV_T	1	1	1	1	342750	151	1	368	343118
Exp1	8	Exp1-8-1	59.938	1.0.0.162	1	left	-42957736	2.0.10.242	2.0.10.242	09-16-2019	2019-09-16 01:13:19	09:13:19	female	2.0.10.147	131	Catch.bmp	1165	0		0	0	345303	0		0	0	NULL	NULL	NULL	Low	run1	1	List2	A_T.wav	A_T	1	1	0	1	345153	150	1	493	345646
Exp1	8	Exp1-8-1	59.938	1.0.0.162	1	left	-42957736	2.0.10.242	2.0.10.242	09-16-2019	2019-09-16 01:13:19	09:13:19	female	2.0.10.147	132	Blue_S_2.bmp	805	0		0	0	347622	0		0	0	NULL	NULL	NULL	Low	run1		List2	Catch.wav	V_S	0		1	1	347472	150		0	0
Exp1	8	Exp1-8-1	59.938	1.0.0.162	1	left	-42957736	2.0.10.242	2.0.10.242	09-16-2019	2019-09-16 01:13:19	09:13:19	female	2.0.10.147	133	Red_S_2.bmp	1230	0		0	0	349658	0		0	0	NULL	NULL	NULL	Low	run1	1	List2	A_T.wav	AV_T	1	1	0	2	349508	150	1	450	349958
Exp1	8	Exp1-8-1	59.938	1.0.0.162	1	left	-42957736	2.0.10.242	2.0.10.242	09-16-2019	2019-09-16 01:13:19	09:13:19	female	2.0.10.147	134	Catch.bmp	1445	0		0	1	352044	0		0	0	NULL	NULL	NULL	Low	run1	1	List2	A_T.wav	A_T	1	1	1	1	351893	151	1	554	352447
Exp1	8	Exp1-8-1	59.938	1.0.0.162	1	left	-42957736	2.0.10.242	2.0.10.242	09-16-2019	2019-09-16 01:13:19	09:13:19	female	2.0.10.147	135	Red_S_2.bmp	1472	0		0	0	354646	0		0	0	NULL	NULL	NULL	Low	run1	1	List2	A_T.wav	AV_T	1	1	0	1	354496	150	1	422	354918
Exp1	8	Exp1-8-1	59.938	1.0.0.162	1	left	-42957736	2.0.10.242	2.0.10.242	09-16-2019	2019-09-16 01:13:19	09:13:19	female	2.0.10.147	136	Red_C_2.bmp	1075	0		0	0	357266	0		0	0	NULL	NULL	NULL	Low	run1	1	List2	Catch.wav	V_T	1	1	0	2	357116	150	1	451	357567
Exp1	8	Exp1-8-1	59.938	1.0.0.162	1	left	-42957736	2.0.10.242	2.0.10.242	09-16-2019	2019-09-16 01:13:19	09:13:19	female	2.0.10.147	137	Red_S.bmp	1361	0		0	0	359501	0		0	0	NULL	NULL	NULL	Low	run1	1	List2	A_T.wav	AV_T	1	1	1	1	359351	150	1	432	359783
Exp1	8	Exp1-8-1	59.938	1.0.0.162	1	left	-42957736	2.0.10.242	2.0.10.242	09-16-2019	2019-09-16 01:13:19	09:13:19	female	2.0.10.147	138	Red_S.bmp	902	0		0	0	362021	0		0	0	NULL	NULL	NULL	Low	run1	1	List2	A_T.wav	AV_T	1	1	0	1	361871	150	1	319	362190
Exp1	8	Exp1-8-1	59.938	1.0.0.162	1	left	-42957736	2.0.10.242	2.0.10.242	09-16-2019	2019-09-16 01:13:19	09:13:19	female	2.0.10.147	139	Catch.bmp	1369	0		0	0	364073	0		0	0	NULL	NULL	NULL	Low	run1		List2	A_S.wav	A_S	0		0	1	363923	150		0	0
Exp1	8	Exp1-8-1	59.938	1.0.0.162	1	left	-42957736	2.0.10.242	2.0.10.242	09-16-2019	2019-09-16 01:13:19	09:13:19	female	2.0.10.147	140	Red_S_2.bmp	1311	0		0	0	366659	0		0	0	NULL	NULL	NULL	Low	run1	1	List2	A_T.wav	AV_T	1	1	0	1	366509	150	1	385	366894
Exp1	8	Exp1-8-1	59.938	1.0.0.162	1	left	-42957736	2.0.10.242	2.0.10.242	09-16-2019	2019-09-16 01:13:19	09:13:19	female	2.0.10.147	141	Blue_S.bmp	830	0		0	0	369128	834		0	0	NULL	NULL	NULL	Low	run1		List2	Catch.wav	V_S	1		1	1	368978	150		0	0
Exp1	8	Exp1-8-1	59.938	1.0.0.162	1	left	-42957736	2.0.10.242	2.0.10.242	09-16-2019	2019-09-16 01:13:19	09:13:19	female	2.0.10.147	142	Red_C.bmp	1291	0		0	0	380657	0		0	0	NULL	NULL	NULL	Low	run1	1	List2	Catch.wav	V_T	1	1	0	1	380507	150	1	514	381021
Exp1	8	Exp1-8-1	59.938	1.0.0.162	1	left	-42957736	2.0.10.242	2.0.10.242	09-16-2019	2019-09-16 01:13:19	09:13:19	female	2.0.10.147	143	Blue_C.bmp	1273	0		0	0	383110	0		0	0	NULL	NULL	NULL	Low	Run1		List2	Catch.wav	V_S	0		0	2	382960	150		0	0
Exp1	8	Exp1-8-1	59.938	1.0.0.162	1	left	-42957736	2.0.10.242	2.0.10.242	09-16-2019	2019-09-16 01:13:19	09:13:19	female	2.0.10.147	144	Catch.bmp	903	0		0	0	385612	0		0	0	NULL	NULL	NULL	Low	run1	1	List2	A_T.wav	A_T	1	1	1	1	385462	150	1	487	385949
Exp1	8	Exp1-8-1	59.938	1.0.0.162	1	left	-42957736	2.0.10.242	2.0.10.242	09-16-2019	2019-09-16 01:13:19	09:13:19	female	2.0.10.147	145	Catch.bmp	870	0		1	0	387664	0		0	0	NULL	NULL	NULL	Low	run1	1	List2	A_T.wav	A_T	1	1	1	1	387514	150	1	491	388005
Exp1	8	Exp1-8-1	59.938	1.0.0.162	1	left	-42957736	2.0.10.242	2.0.10.242	09-16-2019	2019-09-16 01:13:19	09:13:19	female	2.0.10.147	146	Red_C_2.bmp	929	0		0	0	389683	0		0	0	NULL	NULL	NULL	Low	run1	1	List2	Catch.wav	V_T	1	1	1	1	389533	150	1	408	389941
Exp1	8	Exp1-8-1	59.938	1.0.0.162	1	left	-42957736	2.0.10.242	2.0.10.242	09-16-2019	2019-09-16 01:13:19	09:13:19	female	2.0.10.147	147	Red_S_2.bmp	1079	0		0	0	391769	0		0	0	NULL	NULL	NULL	Low	run1	1	List2	A_T.wav	AV_T	1	1	1	1	391619	150	1	419	392038
Exp1	8	Exp1-8-1	59.938	1.0.0.162	1	left	-42957736	2.0.10.242	2.0.10.242	09-16-2019	2019-09-16 01:13:19	09:13:19	female	2.0.10.147	148	Catch.bmp	1068	0		0	1	394005	0		0	0	NULL	NULL	NULL	Low	run1	1	List2	A_T.wav	A_T	1	1	1	1	393854	151	1	383	394237
Exp1	8	Exp1-8-1	59.938	1.0.0.162	1	left	-42957736	2.0.10.242	2.0.10.242	09-16-2019	2019-09-16 01:13:19	09:13:19	female	2.0.10.147	149	Red_C.bmp	1492	0		0	1	396224	0		0	0	NULL	NULL	NULL	Low	run1	1	List2	Catch.wav	V_T	1	1	1	1	396073	151	1	500	396573
Exp1	8	Exp1-8-1	59.938	1.0.0.162	1	left	-42957736	2.0.10.242	2.0.10.242	09-16-2019	2019-09-16 01:13:19	09:13:19	female	2.0.10.147	150	Red_S_2.bmp	1583	0		0	0	398876	0		0	0	NULL	NULL	NULL	Low	run1	1	List2	Catch.wav	V_T	1	1	0	1	398726	150	1	359	399085
Exp1	8	Exp1-8-1	59.938	1.0.0.162	1	left	-42957736	2.0.10.242	2.0.10.242	09-16-2019	2019-09-16 01:13:19	09:13:19	female	2.0.10.147	151	Catch.bmp	859	0		0	1	401613	0		0	0	NULL	NULL	NULL	Low	run1	1	List2	A_T.wav	A_T	1	1	1	1	401462	151	1	432	401894
Exp1	8	Exp1-8-1	59.938	1.0.0.162	1	left	-42957736	2.0.10.242	2.0.10.242	09-16-2019	2019-09-16 01:13:19	09:13:19	female	2.0.10.147	152	Blue_S.bmp	989	0		0	0	403631	0		0	0	NULL	NULL	NULL	Low	run1		List2	A_S.wav	AV_S	0		0	1	403481	150		0	0
Exp1	8	Exp1-8-1	59.938	1.0.0.162	1	left	-42957736	2.0.10.242	2.0.10.242	09-16-2019	2019-09-16 01:13:19	09:13:19	female	2.0.10.147	153	Catch.bmp	1150	0		0	0	405834	0		0	0	NULL	NULL	NULL	Low	run1	1	List2	A_T.wav	A_T	1	1	0	2	405684	150	1	505	406189
Exp1	8	Exp1-8-1	59.938	1.0.0.162	1	left	-42957736	2.0.10.242	2.0.10.242	09-16-2019	2019-09-16 01:13:19	09:13:19	female	2.0.10.147	154	Red_S.bmp	1533	0		0	0	408136	0		0	0	NULL	NULL	NULL	Low	run1	1	List2	A_T.wav	AV_T	1	1	0	1	407986	150	1	371	408357
Exp1	8	Exp1-8-1	59.938	1.0.0.162	1	left	-42957736	2.0.10.242	2.0.10.242	09-16-2019	2019-09-16 01:13:19	09:13:19	female	2.0.10.147	155	Catch.bmp	1233	0		0	0	410822	0		0	0	NULL	NULL	NULL	Low	run1	1	List2	A_T.wav	A_T	1	1	0	1	410672	150	1	381	411053
Exp1	8	Exp1-8-1	59.938	1.0.0.162	1	left	-42957736	2.0.10.242	2.0.10.242	09-16-2019	2019-09-16 01:13:19	09:13:19	female	2.0.10.147	156	Red_S.bmp	1533	0		0	0	413208	0		0	0	NULL	NULL	NULL	Low	run1	1	List2	A_T.wav	AV_T	1	1	0	1	413058	150	1	356	413414
Exp1	8	Exp1-8-1	59.938	1.0.0.162	1	left	-42957736	2.0.10.242	2.0.10.242	09-16-2019	2019-09-16 01:13:19	09:13:19	female	2.0.10.147	157	Catch.bmp	1458	0		0	0	415894	0		0	0	NULL	NULL	NULL	Low	run1		List2	A_S.wav	A_S	0		0	1	415744	150		0	0
Exp1	8	Exp1-8-1	59.938	1.0.0.162	1	left	-42957736	2.0.10.242	2.0.10.242	09-16-2019	2019-09-16 01:13:19	09:13:19	female	2.0.10.147	158	Catch.bmp	1066	0		0	0	418564	0		0	0	NULL	NULL	NULL	Low	run1	1	List2	A_T.wav	A_T	1	1	0	1	418414	150	1	576	418990
Exp1	8	Exp1-8-1	59.938	1.0.0.162	1	left	-42957736	2.0.10.242	2.0.10.242	09-16-2019	2019-09-16 01:13:19	09:13:19	female	2.0.10.147	159	Catch.bmp	1471	0		0	0	420783	0		0	0	NULL	NULL	NULL	Low	run1	1	List2	A_T.wav	A_T	1	1	0	1	420633	150	1	437	421070
Exp1	8	Exp1-8-1	59.938	1.0.0.162	1	left	-42957736	2.0.10.242	2.0.10.242	09-16-2019	2019-09-16 01:13:19	09:13:19	female	2.0.10.147	160	Red_S.bmp	1276	0		0	0	423402	0		0	0	NULL	NULL	NULL	Low	run1	1	List2	A_T.wav	AV_T	1	1	0	1	423252	150	1	385	423637
Exp1	8	Exp1-8-1	59.938	1.0.0.162	1	left	-42957736	2.0.10.242	2.0.10.242	09-16-2019	2019-09-16 01:13:19	09:13:19	female	2.0.10.147	161	Red_C.bmp	1543	0		0	0	425838	0		0	0	NULL	NULL	NULL	Low	run1	1	List2	Catch.wav	V_T	1	1	1	1	425688	150	1	389	426077
Exp1	8	Exp1-8-1	59.938	1.0.0.162	1	left	-42957736	2.0.10.242	2.0.10.242	09-16-2019	2019-09-16 01:13:19	09:13:19	female	2.0.10.147	162	Red_S.bmp	1411	0		0	0	428541	0		0	0	NULL	NULL	NULL	Low	run1	1	List2	Catch.wav	V_T	1	1	0	1	428391	150	1	270	428661
Exp1	8	Exp1-8-1	59.938	1.0.0.162	1	left	-42957736	2.0.10.242	2.0.10.242	09-16-2019	2019-09-16 01:13:19	09:13:19	female	2.0.10.147	163	Blue_S_2.bmp	879	0		0	0	431110	0		0	0	NULL	NULL	NULL	Low	run1		List2	Catch.wav	V_S	0		0	1	430960	150		0	0
Exp1	8	Exp1-8-1	59.938	1.0.0.162	1	left	-42957736	2.0.10.242	2.0.10.242	09-16-2019	2019-09-16 01:13:19	09:13:19	female	2.0.10.147	164	Red_S.bmp	1365	0		0	0	433196	0		0	0	NULL	NULL	NULL	Low	run1	1	List2	Catch.wav	V_T	1	1	0	1	433046	150	1	328	433374
Exp1	8	Exp1-8-1	59.938	1.0.0.162	1	left	-42957736	2.0.10.242	2.0.10.242	09-16-2019	2019-09-16 01:13:19	09:13:19	female	2.0.10.147	165	Catch.bmp	1091	0		0	0	435715	0		0	0	NULL	NULL	NULL	Low	run1	1	List2	A_T.wav	A_T	1	1	1	1	435565	150	1	385	435950
Exp1	8	Exp1-8-1	59.938	1.0.0.162	1	left	-42957736	2.0.10.242	2.0.10.242	09-16-2019	2019-09-16 01:13:19	09:13:19	female	2.0.10.147	166	Catch.bmp	1045	0		0	0	437968	0		0	0	NULL	NULL	NULL	Low	run1	1	List2	A_T.wav	A_T	1	1	0	2	437818	150	1	523	438341
Exp1	8	Exp1-8-1	59.938	1.0.0.162	1	left	-42957736	2.0.10.242	2.0.10.242	09-16-2019	2019-09-16 01:13:19	09:13:19	female	2.0.10.147	167	Red_S.bmp	827	0		0	0	440170	0		0	0	NULL	NULL	NULL	Low	run1	1	List2	A_T.wav	AV_T	1	1	0	1	440020	150	1	457	440477
Exp1	8	Exp1-8-1	59.938	1.0.0.162	1	left	-42957736	2.0.10.242	2.0.10.242	09-16-2019	2019-09-16 01:13:19	09:13:19	female	2.0.10.147	168	Red_C_2.bmp	1538	0		0	0	442155	0		0	0	NULL	NULL	NULL	Low	run1	1	List2	A_T.wav	AV_T	1	1	0	1	442005	150	1	360	442365
Exp1	8	Exp1-8-1	59.938	1.0.0.162	1	left	-42957736	2.0.10.242	2.0.10.242	09-16-2019	2019-09-16 01:13:19	09:13:19	female	2.0.10.147	169	Catch.bmp	1280	0		0	1	444842	0		0	0	NULL	NULL	NULL	Low	run1	1	List2	A_T.wav	A_T	1	1	1	1	444691	151	1	418	445109
Exp1	8	Exp1-8-1	59.938	1.0.0.162	1	left	-42957736	2.0.10.242	2.0.10.242	09-16-2019	2019-09-16 01:13:19	09:13:19	female	2.0.10.147	170	Red_S.bmp	847	0		0	1	447278	0		0	0	NULL	NULL	NULL	Low	run1	1	List2	A_T.wav	AV_T	1	1	0	1	447127	151	1	342	447469
Exp1	8	Exp1-8-1	59.938	1.0.0.162	1	left	-42957736	2.0.10.242	2.0.10.242	09-16-2019	2019-09-16 01:13:19	09:13:19	female	2.0.10.147	171	Red_S.bmp	1079	0		0	1	449280	0		0	0	NULL	NULL	NULL	Low	run1	1	List2	A_T.wav	AV_T	1	1	1	1	449129	151	1	356	449485
Exp1	8	Exp1-8-1	59.938	1.0.0.162	1	left	-42957736	2.0.10.242	2.0.10.242	09-16-2019	2019-09-16 01:13:19	09:13:19	female	2.0.10.147	172	Catch.bmp	1470	0		0	0	451515	0		0	0	NULL	NULL	NULL	Low	run1	1	List2	A_T.wav	A_T	1	1	0	1	451365	150	1	472	451837
Exp1	8	Exp1-8-1	59.938	1.0.0.162	1	left	-42957736	2.0.10.242	2.0.10.242	09-16-2019	2019-09-16 01:13:19	09:13:19	female	2.0.10.147	173	Red_S_2.bmp	1144	0		0	0	454135	0		0	0	NULL	NULL	NULL	Low	run1	1	List2	Catch.wav	V_T	1	1	0	1	453985	150	1	340	454325
Exp1	8	Exp1-8-1	59.938	1.0.0.162	1	left	-42957736	2.0.10.242	2.0.10.242	09-16-2019	2019-09-16 01:13:19	09:13:19	female	2.0.10.147	174	Blue_C_2.bmp	1274	0		0	0	456437	0		0	0	NULL	NULL	NULL	Low	run1		List2	A_S.wav	AV_S	0		1	1	456287	150		0	0
Exp1	8	Exp1-8-1	59.938	1.0.0.162	1	left	-42957736	2.0.10.242	2.0.10.242	09-16-2019	2019-09-16 01:13:19	09:13:19	female	2.0.10.147	175	Red_S_2.bmp	902	0		0	0	458923	0		0	0	NULL	NULL	NULL	Low	run1	1	List2	A_T.wav	AV_T	1	1	0	1	458773	150	1	352	459125
Exp1	8	Exp1-8-1	59.938	1.0.0.162	1	left	-42957736	2.0.10.242	2.0.10.242	09-16-2019	2019-09-16 01:13:19	09:13:19	female	2.0.10.147	176	Catch.bmp	1463	0		0	0	460975	0		0	0	NULL	NULL	NULL	Low	run1	1	List2	A_T.wav	A_T	1	1	0	1	460825	150	1	356	461181
Exp1	8	Exp1-8-1	59.938	1.0.0.162	1	left	-42957736	2.0.10.242	2.0.10.242	09-16-2019	2019-09-16 01:13:19	09:13:19	female	2.0.10.147	177	Blue_C.bmp	1273	0		0	0	463595	0		0	0	NULL	NULL	NULL	Low	Run1		List2	Catch.wav	V_S	0		0	1	463445	150		0	0
Exp1	8	Exp1-8-1	59.938	1.0.0.162	1	left	-42957736	2.0.10.242	2.0.10.242	09-16-2019	2019-09-16 01:13:19	09:13:19	female	2.0.10.147	178	Blue_S_2.bmp	1532	0		0	0	466097	0		0	0	NULL	NULL	NULL	Low	run1		List2	A_S.wav	AV_S	0		1	1	465947	150		0	0
Exp1	8	Exp1-8-1	59.938	1.0.0.162	1	left	-42957736	2.0.10.242	2.0.10.242	09-16-2019	2019-09-16 01:13:19	09:13:19	female	2.0.10.147	179	Red_C_2.bmp	1534	0		0	0	468850	0		0	0	NULL	NULL	NULL	Low	run1	1	List2	Catch.wav	V_T	0		1	1	468700	150		0	0
Exp1	8	Exp1-8-1	59.938	1.0.0.162	1	left	-42957736	2.0.10.242	2.0.10.242	09-16-2019	2019-09-16 01:13:19	09:13:19	female	2.0.10.147	180	Catch.bmp	873	0		0	0	471603	0		0	0	NULL	NULL	NULL	Low	run1	1	List2	A_T.wav	A_T	1	1	1	1	471453	150	1	488	471941
Exp1	8	Exp1-8-1	59.938	1.0.0.162	1	left	-42957736	2.0.10.242	2.0.10.242	09-16-2019	2019-09-16 01:13:19	09:13:19	female	2.0.10.147	181	Catch.bmp	1132	0		0	0	473639	0		0	0	NULL	NULL	NULL	Low	run1	1	List2	A_T.wav	A_T	1	1	0	2	473489	150	1	684	474173
Exp1	8	Exp1-8-1	59.938	1.0.0.162	1	left	-42957736	2.0.10.242	2.0.10.242	09-16-2019	2019-09-16 01:13:19	09:13:19	female	2.0.10.147	182	Red_C.bmp	1112	0		1	0	475924	0		0	0	NULL	NULL	NULL	Low	run1	1	List2	Catch.wav	V_T	1	1	1	1	475774	150	1	567	476341
Exp1	8	Exp1-8-1	59.938	1.0.0.162	1	left	-42957736	2.0.10.242	2.0.10.242	09-16-2019	2019-09-16 01:13:19	09:13:19	female	2.0.10.147	183	Red_C_2.bmp	984	0		0	1	478194	0		0	0	NULL	NULL	NULL	Low	run1	1	List2	Catch.wav	V_T	1	1	0	1	478043	151	1	298	478341
Exp1	8	Exp1-8-1	59.938	1.0.0.162	1	left	-42957736	2.0.10.242	2.0.10.242	09-16-2019	2019-09-16 01:13:19	09:13:19	female	2.0.10.147	184	Blue_C_2.bmp	1439	0		0	0	480329	0		0	0	NULL	NULL	NULL	Low	run1		List2	Catch.wav	V_S	0		0	1	480179	150		0	0
Exp1	8	Exp1-8-1	59.938	1.0.0.162	1	left	-42957736	2.0.10.242	2.0.10.242	09-16-2019	2019-09-16 01:13:19	09:13:19	female	2.0.10.147	185	Catch.bmp	1110	0		0	1	482999	0		0	0	NULL	NULL	NULL	Low	run1	1	List2	A_T.wav	A_T	1	1	1	1	482848	151	1	526	483374
Exp1	8	Exp1-8-1	59.938	1.0.0.162	1	left	-42957736	2.0.10.242	2.0.10.242	09-16-2019	2019-09-16 01:13:19	09:13:19	female	2.0.10.147	186	Catch.bmp	1409	0		0	1	485268	0		0	0	NULL	NULL	NULL	Low	run1		List2	A_S.wav	A_S	0		1	1	485117	151		0	0
Exp1	8	Exp1-8-1	59.938	1.0.0.162	1	left	-42957736	2.0.10.242	2.0.10.242	09-16-2019	2019-09-16 01:13:19	09:13:19	female	2.0.10.147	187	Catch.bmp	1278	0		0	0	487904	0		0	0	NULL	NULL	NULL	Low	run1	1	List2	A_T.wav	A_T	1	1	0	1	487754	150	1	451	488205
Exp1	8	Exp1-8-1	59.938	1.0.0.162	1	left	-42957736	2.0.10.242	2.0.10.242	09-16-2019	2019-09-16 01:13:19	09:13:19	female	2.0.10.147	188	Red_C_2.bmp	1014	0		0	0	490340	0		0	0	NULL	NULL	NULL	Low	run1	1	List2	A_T.wav	AV_T	1	1	0	2	490190	150	1	432	490622
Exp1	8	Exp1-8-1	59.938	1.0.0.162	1	left	-42957736	2.0.10.242	2.0.10.242	09-16-2019	2019-09-16 01:13:19	09:13:19	female	2.0.10.147	189	Blue_C.bmp	1343	0		0	1	492509	0		0	0	NULL	NULL	NULL	Low	run1		List2	A_S.wav	AV_S	0		1	1	492358	151		0	0
Exp1	8	Exp1-8-1	59.938	1.0.0.162	1	left	-42957736	2.0.10.242	2.0.10.242	09-16-2019	2019-09-16 01:13:19	09:13:19	female	2.0.10.147	190	Catch.bmp	803	0		0	0	495061	0		0	0	NULL	NULL	NULL	Low	run1	1	List2	A_T.wav	A_T	1	1	0	1	494911	150	1	591	495502
Exp1	8	Exp1-8-1	59.938	1.0.0.162	1	left	-42957736	2.0.10.242	2.0.10.242	09-16-2019	2019-09-16 01:13:19	09:13:19	female	2.0.10.147	191	Red_C_2.bmp	1571	0		0	0	497013	0		0	0	NULL	NULL	NULL	Low	run1	1	List2	Catch.wav	V_T	1	1	1	1	496863	150	1	430	497293
Exp1	8	Exp1-8-1	59.938	1.0.0.162	1	left	-42957736	2.0.10.242	2.0.10.242	09-16-2019	2019-09-16 01:13:19	09:13:19	female	2.0.10.147	192	Catch.bmp	808	0		0	0	499733	0		0	0	NULL	NULL	NULL	Low	run1	1	List2	A_T.wav	A_T	1	1	1	1	499583	150	1	454	500037
Exp1	8	Exp1-8-1	59.938	1.0.0.162	1	left	-42957736	2.0.10.242	2.0.10.242	09-16-2019	2019-09-16 01:13:19	09:13:19	female	2.0.10.147	193	Red_C.bmp	1116	0		0	0	501702	0		0	0	NULL	NULL	NULL	Low	run1	1	List2	Catch.wav	V_T	1	1	0	2	501552	150	1	445	501997
Exp1	8	Exp1-8-1	59.938	1.0.0.162	1	left	-42957736	2.0.10.242	2.0.10.242	09-16-2019	2019-09-16 01:13:19	09:13:19	female	2.0.10.147	194	Red_C_2.bmp	1043	0		0	0	503971	0		0	0	NULL	NULL	NULL	Low	run1	1	List2	A_T.wav	AV_T	1	1	0	1	503821	150	1	352	504173
Exp1	8	Exp1-8-1	59.938	1.0.0.162	1	left	-42957736	2.0.10.242	2.0.10.242	09-16-2019	2019-09-16 01:13:19	09:13:19	female	2.0.10.147	195	Red_C.bmp	1252	0		0	0	506173	0		0	0	NULL	NULL	NULL	Low	run1	1	List2	A_T.wav	AV_T	1	1	0	1	506023	150	1	270	506293
Exp1	8	Exp1-8-1	59.938	1.0.0.162	1	left	-42957736	2.0.10.242	2.0.10.242	09-16-2019	2019-09-16 01:13:19	09:13:19	female	2.0.10.147	196	Catch.bmp	936	0		0	1	508576	0		0	0	NULL	NULL	NULL	Low	run1	1	List2	A_T.wav	A_T	1	1	1	1	508425	151	1	556	508981
Exp1	8	Exp1-8-1	59.938	1.0.0.162	1	left	-42957736	2.0.10.242	2.0.10.242	09-16-2019	2019-09-16 01:13:19	09:13:19	female	2.0.10.147	197	Catch.bmp	1037	0		0	0	510661	0		0	0	NULL	NULL	NULL	Low	run1	1	List2	A_T.wav	A_T	1	1	0	1	510511	150	1	342	510853
Exp1	8	Exp1-8-1	59.938	1.0.0.162	1	left	-42957736	2.0.10.242	2.0.10.242	09-16-2019	2019-09-16 01:13:19	09:13:19	female	2.0.10.147	198	Red_S_2.bmp	1179	0		0	0	512847	0		0	0	NULL	NULL	NULL	Low	run1	1	List2	Catch.wav	V_T	1	1	0	1	512697	150	1	324	513021
Exp1	8	Exp1-8-1	59.938	1.0.0.162	1	left	-42957736	2.0.10.242	2.0.10.242	09-16-2019	2019-09-16 01:13:19	09:13:19	female	2.0.10.147	199	Red_C_2.bmp	914	0		0	1	515183	0		0	0	NULL	NULL	NULL	Low	run1	1	List2	A_T.wav	AV_T	1	1	1	1	515032	151	1	365	515397
Exp1	8	Exp1-8-1	59.938	1.0.0.162	1	left	-42957736	2.0.10.242	2.0.10.242	09-16-2019	2019-09-16 01:13:19	09:13:19	female	2.0.10.147	200	Blue_C_2.bmp	1400	0		1	0	517251	0		0	0	NULL	NULL	NULL	Low	run1		List2	Catch.wav	V_S	0		1	1	517101	150		0	0
Exp1	8	Exp1-8-1	59.938	1.0.0.162	1	left	-42957736	2.0.10.242	2.0.10.242	09-16-2019	2019-09-16 01:13:19	09:13:19	female	2.0.10.147	201	Red_S.bmp	1243	0		0	0	519854	0		0	0	NULL	NULL	NULL	Low	run1	1	List2	A_T.wav	AV_T	1	1	1	1	519704	150	1	398	520102
Exp1	8	Exp1-8-1	59.938	1.0.0.162	1	left	-42957736	2.0.10.242	2.0.10.242	09-16-2019	2019-09-16 01:13:19	09:13:19	female	2.0.10.147	202	Red_S.bmp	1527	0		0	0	522257	0		0	0	NULL	NULL	NULL	Low	run1	1	List2	Catch.wav	V_T	1	1	0	1	522107	150	1	297	522404
Exp1	8	Exp1-8-1	59.938	1.0.0.162	1	left	-42957736	2.0.10.242	2.0.10.242	09-16-2019	2019-09-16 01:13:19	09:13:19	female	2.0.10.147	203	Catch.bmp	911	0		0	0	524943	0		0	0	NULL	NULL	NULL	Low	run1	1	List2	A_T.wav	A_T	1	1	0	1	524793	150	1	516	525309
Exp1	8	Exp1-8-1	59.938	1.0.0.162	1	left	-42957736	2.0.10.242	2.0.10.242	09-16-2019	2019-09-16 01:13:19	09:13:19	female	2.0.10.147	204	Catch.bmp	1494	0		0	0	527012	0		0	0	NULL	NULL	NULL	Low	run1	1	List2	A_T.wav	A_T	1	1	0	1	526862	150	1	350	527212
Exp1	8	Exp1-8-1	59.938	1.0.0.162	1	left	-42957736	2.0.10.242	2.0.10.242	09-16-2019	2019-09-16 01:13:19	09:13:19	female	2.0.10.147	205	Red_S_2.bmp	1508	0		0	1	529665	0		0	0	NULL	NULL	NULL	Low	run1	1	List2	A_T.wav	AV_T	1	1	1	1	529514	151	1	346	529860
Exp1	8	Exp1-8-1	59.938	1.0.0.162	1	left	-42957736	2.0.10.242	2.0.10.242	09-16-2019	2019-09-16 01:13:19	09:13:19	female	2.0.10.147	206	Red_C.bmp	988	0		0	0	532334	0		0	0	NULL	NULL	NULL	Low	run1	1	List2	A_T.wav	AV_T	1	1	0	1	532184	150	1	332	532516
Exp1	8	Exp1-8-1	59.938	1.0.0.162	1	left	-42957736	2.0.10.242	2.0.10.242	09-16-2019	2019-09-16 01:13:19	09:13:19	female	2.0.10.147	207	Red_C.bmp	1244	0		0	1	534470	0		0	0	NULL	NULL	NULL	Low	run1	1	List2	A_T.wav	AV_T	1	1	1	1	534319	151	1	285	534604
Exp1	8	Exp1-8-1	59.938	1.0.0.162	1	left	-42957736	2.0.10.242	2.0.10.242	09-16-2019	2019-09-16 01:13:19	09:13:19	female	2.0.10.147	208	Red_S_2.bmp	1095	0		0	0	536872	0		0	0	NULL	NULL	NULL	Low	run1	1	List2	Catch.wav	V_T	1	1	1	1	536722	150	1	291	537013
Exp1	8	Exp1-8-1	59.938	1.0.0.162	1	left	-42957736	2.0.10.242	2.0.10.242	09-16-2019	2019-09-16 01:13:19	09:13:19	female	2.0.10.147	209	Catch.bmp	929	0		0	1	539125	0		0	0	NULL	NULL	NULL	Low	run1	1	List2	A_T.wav	A_T	1	1	1	1	538974	151	1	374	539348
Exp1	8	Exp1-8-1	59.938	1.0.0.162	1	left	-42957736	2.0.10.242	2.0.10.242	09-16-2019	2019-09-16 01:13:19	09:13:19	female	2.0.10.147	210	Red_C.bmp	935	0		0	0	541210	0		0	0	NULL	NULL	NULL	Low	run1	1	List2	Catch.wav	V_T	1	1	1	1	541060	150	1	368	541428
Exp1	8	Exp1-8-1	59.938	1.0.0.162	1	left	-42957736	2.0.10.242	2.0.10.242	09-16-2019	2019-09-16 01:13:19	09:13:19	female	2.0.10.147	211	Red_S_2.bmp	1540	0		0	1	543296	0		0	0	NULL	NULL	NULL	Low	run1	1	List2	Catch.wav	V_T	1	1	1	1	543145	151	1	291	543436
Exp1	8	Exp1-8-1	59.938	1.0.0.162	1	left	-42957736	2.0.10.242	2.0.10.242	09-16-2019	2019-09-16 01:13:19	09:13:19	female	2.0.10.147	212	Red_S.bmp	824	0		1	0	545998	0		0	0	NULL	NULL	NULL	Low	run1	1	List2	Catch.wav	V_T	1	1	0	1	545848	150	1	293	546141
Exp1	8	Exp1-8-1	59.938	1.0.0.162	1	left	-42957736	2.0.10.242	2.0.10.242	09-16-2019	2019-09-16 01:13:19	09:13:19	female	2.0.10.147	213	Catch.bmp	1003	0		0	0	547984	0		0	0	NULL	NULL	NULL	Low	run1	1	List2	A_T.wav	A_T	1	1	1	1	547834	150	1	378	548212
Exp1	8	Exp1-8-1	59.938	1.0.0.162	1	left	-42957736	2.0.10.242	2.0.10.242	09-16-2019	2019-09-16 01:13:19	09:13:19	female	2.0.10.147	214	Catch.bmp	849	0		0	0	550136	0		0	0	NULL	NULL	NULL	Low	run1	1	List2	A_T.wav	A_T	1	1	0	1	549986	150	1	394	550380
Exp1	8	Exp1-8-1	59.938	1.0.0.162	1	left	-42957736	2.0.10.242	2.0.10.242	09-16-2019	2019-09-16 01:13:19	09:13:19	female	2.0.10.147	215	Red_C.bmp	1222	0		0	0	552138	0		0	0	NULL	NULL	NULL	Low	run1	1	List2	A_T.wav	AV_T	1	1	0	1	551988	150	1	329	552317
Exp1	8	Exp1-8-1	59.938	1.0.0.162	1	left	-42957736	2.0.10.242	2.0.10.242	09-16-2019	2019-09-16 01:13:19	09:13:19	female	2.0.10.147	216	Catch.bmp	1181	0		1	0	554507	0		0	0	NULL	NULL	NULL	Low	run1		List2	A_S.wav	A_S	0		0	1	554357	150		0	0
Exp1	8	Exp1-8-1	59.938	1.0.0.162	1	left	-42957736	2.0.10.242	2.0.10.242	09-16-2019	2019-09-16 01:13:19	09:13:19	female	2.0.10.147	217	Red_C.bmp	929	0		0	0	556893	0		0	0	NULL	NULL	NULL	Low	run1	1	List2	Catch.wav	V_T	1	1	1	1	556743	150	1	301	557044
Exp1	8	Exp1-8-1	59.938	1.0.0.162	1	left	-42957736	2.0.10.242	2.0.10.242	09-16-2019	2019-09-16 01:13:19	09:13:19	female	2.0.10.147	218	Catch.bmp	937	0		0	0	558979	0		0	0	NULL	NULL	NULL	Low	run1	1	List2	A_T.wav	A_T	1	1	1	1	558829	150	1	696	559525
Exp1	8	Exp1-8-1	59.938	1.0.0.162	1	left	-42957736	2.0.10.242	2.0.10.242	09-16-2019	2019-09-16 01:13:19	09:13:19	female	2.0.10.147	219	Catch.bmp	861	0		0	0	561064	0		0	0	NULL	NULL	NULL	Low	run1		List2	A_S.wav	A_S	0		0	1	560914	150		0	0
Exp1	8	Exp1-8-1	59.938	1.0.0.162	1	left	-42957736	2.0.10.242	2.0.10.242	09-16-2019	2019-09-16 01:13:19	09:13:19	female	2.0.10.147	220	Catch.bmp	1022	0		0	0	563133	0		0	0	NULL	NULL	NULL	Low	run1	1	List2	A_T.wav	A_T	1	1	0	1	562983	150	1	381	563364
Exp1	8	Exp1-8-1	59.938	1.0.0.162	1	left	-42957736	2.0.10.242	2.0.10.242	09-16-2019	2019-09-16 01:13:19	09:13:19	female	2.0.10.147	221	Red_C_2.bmp	1189	0		0	0	565302	0		0	0	NULL	NULL	NULL	Low	run1	1	List2	Catch.wav	V_T	1	1	1	1	565152	150	1	389	565541
Exp1	8	Exp1-8-1	59.938	1.0.0.162	1	left	-42957736	2.0.10.242	2.0.10.242	09-16-2019	2019-09-16 01:13:19	09:13:19	female	2.0.10.147	222	Red_S_2.bmp	1552	0		0	0	567638	0		0	0	NULL	NULL	NULL	Low	run1	1	List2	Catch.wav	V_T	1	1	0	1	567488	150	1	340	567828
Exp1	8	Exp1-8-1	59.938	1.0.0.162	1	left	-42957736	2.0.10.242	2.0.10.242	09-16-2019	2019-09-16 01:13:19	09:13:19	female	2.0.10.147	223	Catch.bmp	1525	0		0	0	570341	0		0	0	NULL	NULL	NULL	Low	run1	1	List2	A_T.wav	A_T	1	1	1	1	570191	150	1	549	570740
Exp1	8	Exp1-8-1	59.938	1.0.0.162	1	left	-42957736	2.0.10.242	2.0.10.242	09-16-2019	2019-09-16 01:13:19	09:13:19	female	2.0.10.147	224	Catch.bmp	1012	0		0	0	573027	0		0	0	NULL	NULL	NULL	Low	run1		List2	A_S.wav	A_S	0		0	1	572877	150		0	0
Exp1	8	Exp1-8-1	59.938	1.0.0.162	1	left	-42957736	2.0.10.242	2.0.10.242	09-16-2019	2019-09-16 01:13:19	09:13:19	female	2.0.10.147	225	Catch.bmp	1534	0		0	0	575263	0		0	0	NULL	NULL	NULL	Low	run1		List2	A_S.wav	A_S	0		0	2	575113	150		0	0
Exp1	8	Exp1-8-1	59.938	1.0.0.162	1	left	-42957736	2.0.10.242	2.0.10.242	09-16-2019	2019-09-16 01:13:19	09:13:19	female	2.0.10.147	226	Catch.bmp	1112	0		0	1	578016	0		0	0	NULL	NULL	NULL	Low	run1		List2	A_S.wav	A_S	0		1	1	577865	151		0	0
Exp1	8	Exp1-8-1	59.938	1.0.0.162	1	left	-42957736	2.0.10.242	2.0.10.242	09-16-2019	2019-09-16 01:13:19	09:13:19	female	2.0.10.147	227	Red_C_2.bmp	1503	0		0	0	580351	0		0	0	NULL	NULL	NULL	Low	run1	1	List2	A_T.wav	AV_T	1	1	0	1	580201	150	1	419	580620
Exp1	8	Exp1-8-1	59.938	1.0.0.162	1	left	-42957736	2.0.10.242	2.0.10.242	09-16-2019	2019-09-16 01:13:19	09:13:19	female	2.0.10.147	228	Red_S_2.bmp	1205	0		0	0	583004	0		0	0	NULL	NULL	NULL	Low	run1	1	List2	Catch.wav	V_T	1	1	1	1	582854	150	1	358	583212
Exp1	8	Exp1-8-1	59.938	1.0.0.162	1	left	-42957736	2.0.10.242	2.0.10.242	09-16-2019	2019-09-16 01:13:19	09:13:19	female	2.0.10.147	229	Catch.bmp	888	0		0	0	585357	0		0	0	NULL	NULL	NULL	Low	run1	1	List2	A_T.wav	A_T	1	1	1	1	585207	150	1	614	585821
Exp1	8	Exp1-8-1	59.938	1.0.0.162	1	left	-42957736	2.0.10.242	2.0.10.242	09-16-2019	2019-09-16 01:13:19	09:13:19	female	2.0.10.147	230	Blue_C_2.bmp	1548	0		0	0	587392	0		0	0	NULL	NULL	NULL	Low	run1		List2	Catch.wav	V_S	0		1	1	587242	150		0	0
Exp1	8	Exp1-8-1	59.938	1.0.0.162	1	left	-42957736	2.0.10.242	2.0.10.242	09-16-2019	2019-09-16 01:13:19	09:13:19	female	2.0.10.147	231	Catch.bmp	872	0		0	0	590162	0		0	0	NULL	NULL	NULL	Low	run1	1	List2	A_T.wav	A_T	1	1	1	1	590012	150	1	480	590492
Exp1	8	Exp1-8-1	59.938	1.0.0.162	1	left	-42957736	2.0.10.242	2.0.10.242	09-16-2019	2019-09-16 01:13:19	09:13:19	female	2.0.10.147	232	Catch.bmp	1257	0		0	0	592181	0		0	0	NULL	NULL	NULL	Low	run1	1	List2	A_T.wav	A_T	1	1	0	2	592031	150	1	573	592604
Exp1	8	Exp1-8-1	59.938	1.0.0.162	1	left	-42957736	2.0.10.242	2.0.10.242	09-16-2019	2019-09-16 01:13:19	09:13:19	female	2.0.10.147	233	Red_C_2.bmp	1302	0		0	0	594600	0		0	0	NULL	NULL	NULL	Low	run1	1	List2	A_T.wav	AV_T	1	1	0	1	594450	150	1	362	594812
Exp1	8	Exp1-8-1	59.938	1.0.0.162	1	left	-42957736	2.0.10.242	2.0.10.242	09-16-2019	2019-09-16 01:13:19	09:13:19	female	2.0.10.147	234	Red_C_2.bmp	922	0		0	0	597052	0		0	0	NULL	NULL	NULL	Low	run1	1	List2	A_T.wav	AV_T	1	1	0	1	596902	150	1	319	597221
Exp1	8	Exp1-8-1	59.938	1.0.0.162	1	left	-42957736	2.0.10.242	2.0.10.242	09-16-2019	2019-09-16 01:13:19	09:13:19	female	2.0.10.147	235	Red_S.bmp	1175	0		0	0	599121	0		0	0	NULL	NULL	NULL	Low	run1	1	List2	Catch.wav	V_T	1	1	1	1	598971	150	1	361	599332
Exp1	8	Exp1-8-1	59.938	1.0.0.162	1	left	-42957736	2.0.10.242	2.0.10.242	09-16-2019	2019-09-16 01:13:19	09:13:19	female	2.0.10.147	236	Red_S.bmp	1225	0		0	0	601457	0		0	0	NULL	NULL	NULL	Low	run1	1	List2	Catch.wav	V_T	1	1	0	1	601307	150	1	313	601620
Exp1	8	Exp1-8-1	59.938	1.0.0.162	1	left	-42957736	2.0.10.242	2.0.10.242	09-16-2019	2019-09-16 01:13:19	09:13:19	female	2.0.10.147	237	Catch.bmp	810	0		0	0	603843	0		0	0	NULL	NULL	NULL	Low	run1		List2	A_S.wav	A_S	0		1	1	603693	150		0	0
Exp1	8	Exp1-8-1	59.938	1.0.0.162	1	left	-42957736	2.0.10.242	2.0.10.242	09-16-2019	2019-09-16 01:13:19	09:13:19	female	2.0.10.147	238	Red_C.bmp	1388	0		0	0	605945	0		0	0	NULL	NULL	NULL	Low	run1	1	List2	A_T.wav	AV_T	1	1	0	1	605795	150	1	369	606164
Exp1	8	Exp1-8-1	59.938	1.0.0.162	1	left	-42957736	2.0.10.242	2.0.10.242	09-16-2019	2019-09-16 01:13:19	09:13:19	female	2.0.10.147	239	Blue_S_2.bmp	1586	0		0	0	608481	0		0	0	NULL	NULL	NULL	Low	run1		List2	Catch.wav	V_S	0		1	1	608331	150	1	321	608652
Exp1	8	Exp1-8-1	59.938	1.0.0.162	1	left	-42957736	2.0.10.242	2.0.10.242	09-16-2019	2019-09-16 01:13:19	09:13:19	female	2.0.10.147	240	Blue_S_2.bmp	1597	0		0	0	611217	0		0	0	NULL	NULL	NULL	Low	run1		List2	Catch.wav	V_S	0		0	1	611067	150		0	0
Exp1	8	Exp1-8-1	59.938	1.0.0.162	1	left	-42957736	2.0.10.242	2.0.10.242	09-16-2019	2019-09-16 01:13:19	09:13:19	female	2.0.10.147	241	Catch.bmp	1397	0		0	0	614037	0		0	0	NULL	NULL	NULL	Low	run1	1	List2	A_T.wav	A_T	1	1	1	1	613887	150	1	589	614476
Exp1	8	Exp1-8-1	59.938	1.0.0.162	1	left	-42957736	2.0.10.242	2.0.10.242	09-16-2019	2019-09-16 01:13:19	09:13:19	female	2.0.10.147	242	Red_C_2.bmp	1021	0		0	0	616590	0		0	0	NULL	NULL	NULL	Low	run1	1	List2	A_T.wav	AV_T	1	1	0	1	616440	150	1	532	616972
Exp1	8	Exp1-8-1	59.938	1.0.0.162	1	left	-42957736	2.0.10.242	2.0.10.242	09-16-2019	2019-09-16 01:13:19	09:13:19	female	2.0.10.147	243	Blue_S.bmp	1578	0		0	0	618759	0		0	0	NULL	NULL	NULL	Low	run1		List2	A_S.wav	AV_S	0		0	2	618609	150		0	0
Exp1	8	Exp1-8-1	59.938	1.0.0.162	1	left	-42957736	2.0.10.242	2.0.10.242	09-16-2019	2019-09-16 01:13:19	09:13:19	female	2.0.10.147	244	Catch.bmp	1292	0		0	0	621562	0		0	0	NULL	NULL	NULL	Low	run1		List2	A_S.wav	A_S	0		0	2	621412	150		0	0
Exp1	8	Exp1-8-1	59.938	1.0.0.162	1	left	-42957736	2.0.10.242	2.0.10.242	09-16-2019	2019-09-16 01:13:19	09:13:19	female	2.0.10.147	245	Blue_S.bmp	1190	0		0	0	624064	0		0	0	NULL	NULL	NULL	Low	run1		List2	A_S.wav	AV_S	0		0	1	623914	150		0	0
Exp1	8	Exp1-8-1	59.938	1.0.0.162	1	left	-42957736	2.0.10.242	2.0.10.242	09-16-2019	2019-09-16 01:13:19	09:13:19	female	2.0.10.147	246	Red_C_2.bmp	1067	0		0	1	626484	0		0	0	NULL	NULL	NULL	Low	run1	1	List2	A_T.wav	AV_T	1	1	0	1	626333	151	1	480	626813
Exp1	8	Exp1-8-1	59.938	1.0.0.162	1	left	-42957736	2.0.10.242	2.0.10.242	09-16-2019	2019-09-16 01:13:19	09:13:19	female	2.0.10.147	247	Catch.bmp	1538	0		0	1	628703	0		0	0	NULL	NULL	NULL	Low	run1		List2	A_S.wav	A_S	0		0	1	628552	151		0	0
Exp1	8	Exp1-8-1	59.938	1.0.0.162	1	left	-42957736	2.0.10.242	2.0.10.242	09-16-2019	2019-09-16 01:13:19	09:13:19	female	2.0.10.147	248	Red_S_2.bmp	1556	0		0	0	631455	0		0	0	NULL	NULL	NULL	Low	run1	1	List2	Catch.wav	V_T	1	1	1	1	631305	150	1	435	631740
Exp1	8	Exp1-8-1	59.938	1.0.0.162	1	left	-42957736	2.0.10.242	2.0.10.242	09-16-2019	2019-09-16 01:13:19	09:13:19	female	2.0.10.147	249	Red_C_2.bmp	1291	0		0	0	634158	0		0	0	NULL	NULL	NULL	Low	run1	1	List2	Catch.wav	V_T	1	1	0	1	634008	150	1	460	634468
Exp1	8	Exp1-8-1	59.938	1.0.0.162	1	left	-42957736	2.0.10.242	2.0.10.242	09-16-2019	2019-09-16 01:13:19	09:13:19	female	2.0.10.147	250	Blue_S_2.bmp	823	0		0	0	636611	0		0	0	NULL	NULL	NULL	Low	run1		List2	Catch.wav	V_S	0		0	1	636461	150		0	0
Exp1	8	Exp1-8-1	59.938	1.0.0.162	1	left	-42957736	2.0.10.242	2.0.10.242	09-16-2019	2019-09-16 01:13:19	09:13:19	female	2.0.10.147	251	Red_C_2.bmp	1239	0		0	0	638863	0		0	0	NULL	NULL	NULL	Low	run1	1	List2	A_T.wav	AV_T	1	1	1	1	638713	150	1	483	639196
Exp1	8	Exp1-8-1	59.938	1.0.0.162	1	left	-42957736	2.0.10.242	2.0.10.242	09-16-2019	2019-09-16 01:13:19	09:13:19	female	2.0.10.147	252	Catch.bmp	839	0		0	0	641249	0		0	0	NULL	NULL	NULL	Low	run1	1	List2	A_T.wav	A_T	1	1	0	1	641099	150	1	602	641701
Exp1	8	Exp1-8-1	59.938	1.0.0.162	1	left	-42957736	2.0.10.242	2.0.10.242	09-16-2019	2019-09-16 01:13:19	09:13:19	female	2.0.10.147	253	Catch.bmp	909	0		0	0	643251	0		0	0	NULL	NULL	NULL	Low	run1	1	List2	A_T.wav	A_T	1	1	0	1	643101	150	1	392	643493
Exp1	8	Exp1-8-1	59.938	1.0.0.162	1	left	-42957736	2.0.10.242	2.0.10.242	09-16-2019	2019-09-16 01:13:19	09:13:19	female	2.0.10.147	254	Red_C.bmp	926	0		0	0	645320	0		0	0	NULL	NULL	NULL	Low	run1	1	List2	Catch.wav	V_T	1	1	0	1	645170	150	1	402	645572
Exp1	8	Exp1-8-1	59.938	1.0.0.162	1	left	-42957736	2.0.10.242	2.0.10.242	09-16-2019	2019-09-16 01:13:19	09:13:19	female	2.0.10.147	255	Red_C.bmp	1123	0		0	1	647406	0		0	0	NULL	NULL	NULL	Low	run1	1	List2	A_T.wav	AV_T	1	1	1	1	647255	151	1	317	647572
Exp1	8	Exp1-8-1	59.938	1.0.0.162	1	left	-42957736	2.0.10.242	2.0.10.242	09-16-2019	2019-09-16 01:13:19	09:13:19	female	2.0.10.147	256	Red_S_2.bmp	1013	0		0	0	649691	0		0	0	NULL	NULL	NULL	Low	run1	1	List2	Catch.wav	V_T	1	1	1	1	649541	150	1	335	649876
Exp1	8	Exp1-8-1	59.938	1.0.0.162	1	left	-42957736	2.0.10.242	2.0.10.242	09-16-2019	2019-09-16 01:13:19	09:13:19	female	2.0.10.147	257	Red_C_2.bmp	1511	0		0	0	651860	0		0	0	NULL	NULL	NULL	Low	run1	1	List2	A_T.wav	AV_T	1	1	1	1	651710	150	1	278	651988
Exp1	8	Exp1-8-1	59.938	1.0.0.162	1	left	-42957736	2.0.10.242	2.0.10.242	09-16-2019	2019-09-16 01:13:19	09:13:19	female	2.0.10.147	258	Catch.bmp	1378	0		0	0	654530	0		0	0	NULL	NULL	NULL	Low	run1		List2	A_S.wav	A_S	0		0	1	654380	150		0	0
Exp1	8	Exp1-8-1	59.938	1.0.0.162	1	left	-42957736	2.0.10.242	2.0.10.242	09-16-2019	2019-09-16 01:13:19	09:13:19	female	2.0.10.147	259	Catch.bmp	1279	0		0	0	657116	0		0	0	NULL	NULL	NULL	Low	run1		List2	A_S.wav	A_S	0		0	1	656966	150		0	0
Exp1	8	Exp1-8-1	59.938	1.0.0.162	1	left	-42957736	2.0.10.242	2.0.10.242	09-16-2019	2019-09-16 01:13:19	09:13:19	female	2.0.10.147	260	Blue_C.bmp	990	0		0	0	659602	0		0	0	NULL	NULL	NULL	Low	run1		List2	A_S.wav	AV_S	0		0	1	659452	150		0	0
