# Supplementary material for: Visual Perceptual Load Attenuates Age-Related Audiovisual Integration in an Audiovisual Discrimination Task
Source: Front Psychol. 2021 Sep 29;12:740221. doi: 10.3389/fpsyg.2021.740221 (PMC8511317; doi:10.3389/fpsyg.2021.740221)
Supplement: Supplementary file 1 [file Data_Sheet_1.ZIP › Export data/Group 1_Data_Younger/Exp1_Low load/Subject_09.xlsx]

## Sheet: Sheet1
ExperimentName	Subject	DataFile.Basename	Display.RefreshRate	ExperimentVersion	Group	Handedness	RandomSeed	RuntimeVersion	RuntimeVersionExpected	SessionDate	SessionStartDateTimeUtc	SessionTime	Sex	StudioVersion	Block	Image	ITI	ITI.ACC	ITI.CRESP	ITI.DurationError	ITI.OnsetDelay	ITI.OnsetTime	ITI.OnsetToOnsetTime	ITI.RESP	ITI.RT	ITI.RTTime	List1	List1.Cycle	List1.Sample	PercetualLoad	Procedure	Response	Running	Sound	StimulusType	Target.ACC	Target.CRESP	Target.DurationError	Target.OnsetDelay	Target.OnsetTime	Target.OnsetToOnsetTime	Target.RESP	Target.RT	Target.RTTime
Exp1	9	Exp1-9-1	59.937	1.0.0.163	1	left	432489419	2.0.10.242	2.0.10.242	09-16-2019	2019-09-16 01:56:24	09:56:24	female	2.0.10.147	1	Blue_C.bmp	1167	0		0	0	21169	0		0	0	1	1	1	Low	Prac		List1	Catch.wav	V_S	0		13	1	21019	150		0	0
Exp1	9	Exp1-9-1	59.937	1.0.0.163	1	left	432489419	2.0.10.242	2.0.10.242	09-16-2019	2019-09-16 01:56:24	09:56:24	female	2.0.10.147	2	Catch.bmp	1083	0		0	0	23655	0		0	0	10	1	2	Low	Prac	1	List1	A_T.wav	A_T	1	1	1	1	23505	150	1	529	24034
Exp1	9	Exp1-9-1	59.937	1.0.0.163	1	left	432489419	2.0.10.242	2.0.10.242	09-16-2019	2019-09-16 01:56:24	09:56:24	female	2.0.10.147	3	Blue_C_2.bmp	1086	0		0	1	25891	0		0	0	12	1	3	Low	Prac		List1	A_S.wav	AV_S	0		1	1	25740	151		0	0
Exp1	9	Exp1-9-1	59.937	1.0.0.163	1	left	432489419	2.0.10.242	2.0.10.242	09-16-2019	2019-09-16 01:56:24	09:56:24	female	2.0.10.147	4	Red_S.bmp	1057	0		0	0	28193	0		0	0	17	1	4	Low	Prac	1	List1	A_T.wav	AV_T	1	1	0	1	28043	150	1	359	28402
Exp1	9	Exp1-9-1	59.937	1.0.0.163	1	left	432489419	2.0.10.242	2.0.10.242	09-16-2019	2019-09-16 01:56:24	09:56:24	female	2.0.10.147	5	Red_C.bmp	992	0		0	0	30412	0		0	0	5	1	5	Low	Prac	1	List1	Catch.wav	V_T	1	1	1	1	30262	150	1	404	30666
Exp1	9	Exp1-9-1	59.937	1.0.0.163	1	left	432489419	2.0.10.242	2.0.10.242	09-16-2019	2019-09-16 01:56:24	09:56:24	female	2.0.10.147	6	Catch.bmp	1091	0		0	0	32564	0		0	0	10	1	6	Low	Prac	1	List1	A_T.wav	A_T	1	1	1	1	32414	150	1	844	33258
Exp1	9	Exp1-9-1	59.937	1.0.0.163	1	left	432489419	2.0.10.242	2.0.10.242	09-16-2019	2019-09-16 01:56:24	09:56:24	female	2.0.10.147	7	Catch.bmp	895	0		0	0	34817	0		0	0	10	1	7	Low	Prac	1	List1	A_T.wav	A_T	1	1	0	2	34667	150	1	519	35186
Exp1	9	Exp1-9-1	59.937	1.0.0.163	1	left	432489419	2.0.10.242	2.0.10.242	09-16-2019	2019-09-16 01:56:24	09:56:24	female	2.0.10.147	8	Red_C.bmp	1506	0		0	0	36869	0		0	0	5	1	8	Low	Prac	1	List1	Catch.wav	V_T	0		0	1	36719	150		0	0
Exp1	9	Exp1-9-1	59.937	1.0.0.163	1	left	432489419	2.0.10.242	2.0.10.242	09-16-2019	2019-09-16 01:56:24	09:56:24	female	2.0.10.147	9	Red_S.bmp	912	0		0	0	39588	0		0	0	17	1	9	Low	Prac	1	List1	A_T.wav	AV_T	1	1	1	1	39438	150	1	284	39722
Exp1	9	Exp1-9-1	59.937	1.0.0.163	1	left	432489419	2.0.10.242	2.0.10.242	09-16-2019	2019-09-16 01:56:24	09:56:24	female	2.0.10.147	10	Blue_S.bmp	853	0		0	0	41657	0		0	0	3	1	10	Low	Prac		List1	Catch.wav	V_S	0		1	1	41507	150		0	0
Exp1	9	Exp1-9-1	59.937	1.0.0.163	1	left	432489419	2.0.10.242	2.0.10.242	09-16-2019	2019-09-16 01:56:24	09:56:24	female	2.0.10.147	11	Red_S_2.bmp	1465	0		0	0	43743	0		0	0	8	1	11	Low	Prac	1	List1	Catch.wav	V_T	1	1	0	1	43593	150	1	265	43858
Exp1	9	Exp1-9-1	59.937	1.0.0.163	1	left	432489419	2.0.10.242	2.0.10.242	09-16-2019	2019-09-16 01:56:24	09:56:24	female	2.0.10.147	12	Blue_S.bmp	1157	0		0	0	46362	0		0	0	13	1	12	Low	Prac		List1	A_S.wav	AV_S	0		1	1	46212	150		0	0
Exp1	9	Exp1-9-1	59.937	1.0.0.163	1	left	432489419	2.0.10.242	2.0.10.242	09-16-2019	2019-09-16 01:56:24	09:56:24	female	2.0.10.147	13	Catch.bmp	925	0		0	0	48748	0		0	0	10	1	13	Low	Prac	1	List1	A_T.wav	A_T	1	1	0	1	48598	150	1	317	48915
Exp1	9	Exp1-9-1	59.937	1.0.0.163	1	left	432489419	2.0.10.242	2.0.10.242	09-16-2019	2019-09-16 01:56:24	09:56:24	female	2.0.10.147	14	Red_S_2.bmp	1071	0		0	1	50834	0		0	0	18	1	14	Low	Prac	1	List1	A_T.wav	AV_T	1	1	1	1	50683	151	1	576	51259
Exp1	9	Exp1-9-1	59.937	1.0.0.163	1	left	432489419	2.0.10.242	2.0.10.242	09-16-2019	2019-09-16 01:56:24	09:56:24	female	2.0.10.147	15	Catch.bmp	946	0		0	1	53053	0		0	0	10	1	15	Low	Prac	1	List1	A_T.wav	A_T	1	1	1	1	52902	151	1	588	53490
Exp1	9	Exp1-9-1	59.937	1.0.0.163	1	left	432489419	2.0.10.242	2.0.10.242	09-16-2019	2019-09-16 01:56:24	09:56:24	female	2.0.10.147	16	Catch.bmp	1092	0		0	0	55155	0		0	0	10	1	16	Low	Prac	1	List1	A_T.wav	A_T	1	1	0	1	55005	150	1	509	55514
Exp1	9	Exp1-9-1	59.937	1.0.0.163	1	left	432489419	2.0.10.242	2.0.10.242	09-16-2019	2019-09-16 01:56:24	09:56:24	female	2.0.10.147	17	Blue_S_2.bmp	1230	0		0	0	57407	0		0	0	4	1	17	Low	Prac		List1	Catch.wav	V_S	0		1	1	57257	150		0	0
Exp1	9	Exp1-9-1	59.937	1.0.0.163	1	left	432489419	2.0.10.242	2.0.10.242	09-16-2019	2019-09-16 01:56:24	09:56:24	female	2.0.10.147	18	Red_C_2.bmp	1572	0		0	0	59843	0		0	0	6	1	18	Low	Prac	1	List1	Catch.wav	V_T	1	1	0	1	59693	150	1	685	60378
Exp1	9	Exp1-9-1	59.937	1.0.0.163	1	left	432489419	2.0.10.242	2.0.10.242	09-16-2019	2019-09-16 01:56:24	09:56:24	female	2.0.10.147	19	Catch.bmp	1345	0		0	1	62563	0		0	0	10	1	19	Low	Prac	1	List1	A_T.wav	A_T	1	1	1	1	62412	151	1	838	63250
Exp1	9	Exp1-9-1	59.937	1.0.0.163	1	left	432489419	2.0.10.242	2.0.10.242	09-16-2019	2019-09-16 01:56:24	09:56:24	female	2.0.10.147	20	Blue_S_2.bmp	1216	0		0	0	65065	0		0	0	14	1	20	Low	Prac		List1	A_S.wav	AV_S	0		0	1	64915	150	1	647	65562
Exp1	9	Exp1-9-1	59.937	1.0.0.163	1	left	432489419	2.0.10.242	2.0.10.242	09-16-2019	2019-09-16 01:56:24	09:56:24	female	2.0.10.147	21	Catch.bmp	986	0		0	0	73157	0		0	0	NULL	NULL	NULL	Low	run1		List2	A_S.wav	A_S	0		0	1	73007	150	1	707	73714
Exp1	9	Exp1-9-1	59.937	1.0.0.163	1	left	432489419	2.0.10.242	2.0.10.242	09-16-2019	2019-09-16 01:56:24	09:56:24	female	2.0.10.147	22	Red_S_2.bmp	1259	0		0	0	75293	0		0	0	NULL	NULL	NULL	Low	run1	1	List2	A_T.wav	AV_T	1	1	0	1	75143	150	1	507	75650
Exp1	9	Exp1-9-1	59.937	1.0.0.163	1	left	432489419	2.0.10.242	2.0.10.242	09-16-2019	2019-09-16 01:56:24	09:56:24	female	2.0.10.147	23	Red_S_2.bmp	1491	0		0	0	77712	0		0	0	NULL	NULL	NULL	Low	run1	1	List2	A_T.wav	AV_T	1	1	0	1	77562	150	1	473	78035
Exp1	9	Exp1-9-1	59.937	1.0.0.163	1	left	432489419	2.0.10.242	2.0.10.242	09-16-2019	2019-09-16 01:56:24	09:56:24	female	2.0.10.147	24	Red_S.bmp	1065	0		0	0	80365	0		0	0	NULL	NULL	NULL	Low	run1	1	List2	Catch.wav	V_T	1	1	0	1	80215	150	1	499	80714
Exp1	9	Exp1-9-1	59.937	1.0.0.163	1	left	432489419	2.0.10.242	2.0.10.242	09-16-2019	2019-09-16 01:56:24	09:56:24	female	2.0.10.147	25	Catch.bmp	1236	0		0	0	82584	0		0	0	NULL	NULL	NULL	Low	run1	1	List2	A_T.wav	A_T	1	1	1	1	82434	150	1	713	83147
Exp1	9	Exp1-9-1	59.937	1.0.0.163	1	left	432489419	2.0.10.242	2.0.10.242	09-16-2019	2019-09-16 01:56:24	09:56:24	female	2.0.10.147	26	Red_S.bmp	1241	0		0	0	84970	0		0	0	NULL	NULL	NULL	Low	run1	1	List2	A_T.wav	AV_T	1	1	0	2	84820	150	1	406	85226
Exp1	9	Exp1-9-1	59.937	1.0.0.163	1	left	432489419	2.0.10.242	2.0.10.242	09-16-2019	2019-09-16 01:56:24	09:56:24	female	2.0.10.147	27	Catch.bmp	869	0		0	0	87372	0		0	0	NULL	NULL	NULL	Low	run1	1	List2	A_T.wav	A_T	1	1	0	1	87222	150	1	709	87931
Exp1	9	Exp1-9-1	59.937	1.0.0.163	1	left	432489419	2.0.10.242	2.0.10.242	09-16-2019	2019-09-16 01:56:24	09:56:24	female	2.0.10.147	28	Red_C.bmp	967	0		0	0	89391	0		0	0	NULL	NULL	NULL	Low	run1	1	List2	A_T.wav	AV_T	1	1	0	1	89241	150	1	305	89546
Exp1	9	Exp1-9-1	59.937	1.0.0.163	1	left	432489419	2.0.10.242	2.0.10.242	09-16-2019	2019-09-16 01:56:24	09:56:24	female	2.0.10.147	29	Blue_C_2.bmp	1457	0		0	0	91510	0		0	0	NULL	NULL	NULL	Low	run1		List2	Catch.wav	V_S	0		1	1	91360	150		0	0
Exp1	9	Exp1-9-1	59.937	1.0.0.163	1	left	432489419	2.0.10.242	2.0.10.242	09-16-2019	2019-09-16 01:56:24	09:56:24	female	2.0.10.147	30	Catch.bmp	1358	0		0	0	94179	0		0	0	NULL	NULL	NULL	Low	run1	1	List2	A_T.wav	A_T	1	1	1	1	94029	150	1	294	94323
Exp1	9	Exp1-9-1	59.937	1.0.0.163	1	left	432489419	2.0.10.242	2.0.10.242	09-16-2019	2019-09-16 01:56:24	09:56:24	female	2.0.10.147	31	Red_C.bmp	814	0		0	0	96699	0		0	0	NULL	NULL	NULL	Low	run1	1	List2	A_T.wav	AV_T	1	1	0	1	96549	150	1	597	97146
Exp1	9	Exp1-9-1	59.937	1.0.0.163	1	left	432489419	2.0.10.242	2.0.10.242	09-16-2019	2019-09-16 01:56:24	09:56:24	female	2.0.10.147	32	Blue_C.bmp	1425	0		1	0	98667	0		0	0	NULL	NULL	NULL	Low	run1		List2	A_S.wav	AV_S	0		0	1	98517	150		0	0
Exp1	9	Exp1-9-1	59.937	1.0.0.163	1	left	432489419	2.0.10.242	2.0.10.242	09-16-2019	2019-09-16 01:56:24	09:56:24	female	2.0.10.147	33	Red_S.bmp	1057	0		0	0	101320	0		0	0	NULL	NULL	NULL	Low	run1	1	List2	A_T.wav	AV_T	1	1	0	1	101170	150	1	305	101475
Exp1	9	Exp1-9-1	59.937	1.0.0.163	1	left	432489419	2.0.10.242	2.0.10.242	09-16-2019	2019-09-16 01:56:24	09:56:24	female	2.0.10.147	34	Red_C.bmp	1122	0		0	0	103539	0		0	0	NULL	NULL	NULL	Low	run1	1	List2	Catch.wav	V_T	1	1	1	1	103389	150	1	493	103882
Exp1	9	Exp1-9-1	59.937	1.0.0.163	1	left	432489419	2.0.10.242	2.0.10.242	09-16-2019	2019-09-16 01:56:24	09:56:24	female	2.0.10.147	35	Red_S.bmp	1182	0		0	0	105808	0		0	0	NULL	NULL	NULL	Low	run1	1	List2	Catch.wav	V_T	1	1	0	1	105658	150	1	448	106106
Exp1	9	Exp1-9-1	59.937	1.0.0.163	1	left	432489419	2.0.10.242	2.0.10.242	09-16-2019	2019-09-16 01:56:24	09:56:24	female	2.0.10.147	36	Red_S.bmp	1086	0		0	0	108144	0		0	0	NULL	NULL	NULL	Low	run1	1	List2	A_T.wav	AV_T	1	1	1	1	107994	150	1	424	108418
Exp1	9	Exp1-9-1	59.937	1.0.0.163	1	left	432489419	2.0.10.242	2.0.10.242	09-16-2019	2019-09-16 01:56:24	09:56:24	female	2.0.10.147	37	Catch.bmp	1452	0		0	0	110380	0		0	0	NULL	NULL	NULL	Low	run1	1	List2	A_T.wav	A_T	1	1	0	1	110230	150	1	637	110867
Exp1	9	Exp1-9-1	59.937	1.0.0.163	1	left	432489419	2.0.10.242	2.0.10.242	09-16-2019	2019-09-16 01:56:24	09:56:24	female	2.0.10.147	38	Red_S_2.bmp	988	0		0	1	112983	0		0	0	NULL	NULL	NULL	Low	run1	1	List2	A_T.wav	AV_T	1	1	1	1	112832	151	1	474	113306
Exp1	9	Exp1-9-1	59.937	1.0.0.163	1	left	432489419	2.0.10.242	2.0.10.242	09-16-2019	2019-09-16 01:56:24	09:56:24	female	2.0.10.147	39	Catch.bmp	805	0		0	0	115118	0		0	0	NULL	NULL	NULL	Low	run1	1	List2	A_T.wav	A_T	1	1	0	1	114968	150	1	611	115579
Exp1	9	Exp1-9-1	59.937	1.0.0.163	1	left	432489419	2.0.10.242	2.0.10.242	09-16-2019	2019-09-16 01:56:24	09:56:24	female	2.0.10.147	40	Red_S_2.bmp	1152	0		0	0	117070	0		0	0	NULL	NULL	NULL	Low	run1	1	List2	A_T.wav	AV_T	1	1	0	1	116920	150	1	521	117441
Exp1	9	Exp1-9-1	59.937	1.0.0.163	1	left	432489419	2.0.10.242	2.0.10.242	09-16-2019	2019-09-16 01:56:24	09:56:24	female	2.0.10.147	41	Catch.bmp	998	0		0	0	119373	0		0	0	NULL	NULL	NULL	Low	run1		List2	A_S.wav	A_S	0		0	2	119223	150		0	0
Exp1	9	Exp1-9-1	59.937	1.0.0.163	1	left	432489419	2.0.10.242	2.0.10.242	09-16-2019	2019-09-16 01:56:24	09:56:24	female	2.0.10.147	42	Catch.bmp	1543	0		0	0	121592	0		0	0	NULL	NULL	NULL	Low	run1		List2	A_S.wav	A_S	0		0	2	121442	150		0	0
Exp1	9	Exp1-9-1	59.937	1.0.0.163	1	left	432489419	2.0.10.242	2.0.10.242	09-16-2019	2019-09-16 01:56:24	09:56:24	female	2.0.10.147	43	Catch.bmp	1231	0		0	1	124345	0		0	0	NULL	NULL	NULL	Low	run1		List2	A_S.wav	A_S	0		1	1	124194	151		0	0
Exp1	9	Exp1-9-1	59.937	1.0.0.163	1	left	432489419	2.0.10.242	2.0.10.242	09-16-2019	2019-09-16 01:56:24	09:56:24	female	2.0.10.147	44	Blue_C_2.bmp	1176	0		1	0	126780	0		0	0	NULL	NULL	NULL	Low	run1		List2	A_S.wav	AV_S	0		0	1	126630	150		0	0
Exp1	9	Exp1-9-1	59.937	1.0.0.163	1	left	432489419	2.0.10.242	2.0.10.242	09-16-2019	2019-09-16 01:56:24	09:56:24	female	2.0.10.147	45	Red_C_2.bmp	1012	0		0	0	129166	0		0	0	NULL	NULL	NULL	Low	run1	1	List2	A_T.wav	AV_T	1	1	0	1	129016	150	1	329	129345
Exp1	9	Exp1-9-1	59.937	1.0.0.163	1	left	432489419	2.0.10.242	2.0.10.242	09-16-2019	2019-09-16 01:56:24	09:56:24	female	2.0.10.147	46	Red_S.bmp	1134	0		0	0	131335	0		0	0	NULL	NULL	NULL	Low	run1	1	List2	Catch.wav	V_T	0		1	1	131185	150		0	0
Exp1	9	Exp1-9-1	59.937	1.0.0.163	1	left	432489419	2.0.10.242	2.0.10.242	09-16-2019	2019-09-16 01:56:24	09:56:24	female	2.0.10.147	47	Red_S.bmp	892	0		0	0	133688	0		0	0	NULL	NULL	NULL	Low	run1	1	List2	Catch.wav	V_T	1	1	0	1	133538	150	1	239	133777
Exp1	9	Exp1-9-1	59.937	1.0.0.163	1	left	432489419	2.0.10.242	2.0.10.242	09-16-2019	2019-09-16 01:56:24	09:56:24	female	2.0.10.147	48	Blue_C.bmp	1226	0		0	0	135740	0		0	0	NULL	NULL	NULL	Low	Run1		List2	Catch.wav	V_S	0		0	1	135590	150		0	0
Exp1	9	Exp1-9-1	59.937	1.0.0.163	1	left	432489419	2.0.10.242	2.0.10.242	09-16-2019	2019-09-16 01:56:24	09:56:24	female	2.0.10.147	49	Blue_S_2.bmp	1123	0		0	0	138176	0		0	0	NULL	NULL	NULL	Low	run1		List2	A_S.wav	AV_S	0		1	1	138026	150		0	0
Exp1	9	Exp1-9-1	59.937	1.0.0.163	1	left	432489419	2.0.10.242	2.0.10.242	09-16-2019	2019-09-16 01:56:24	09:56:24	female	2.0.10.147	50	Red_S.bmp	1346	0		0	0	140512	0		0	0	NULL	NULL	NULL	Low	run1	1	List2	Catch.wav	V_T	1	1	0	1	140362	150	1	583	140945
Exp1	9	Exp1-9-1	59.937	1.0.0.163	1	left	432489419	2.0.10.242	2.0.10.242	09-16-2019	2019-09-16 01:56:24	09:56:24	female	2.0.10.147	51	Red_C.bmp	1317	0		0	0	143014	0		0	0	NULL	NULL	NULL	Low	run1	1	List2	A_T.wav	AV_T	1	1	1	1	142864	150	1	498	143362
Exp1	9	Exp1-9-1	59.937	1.0.0.163	1	left	432489419	2.0.10.242	2.0.10.242	09-16-2019	2019-09-16 01:56:24	09:56:24	female	2.0.10.147	52	Red_S.bmp	1004	0		0	1	145484	0		0	0	NULL	NULL	NULL	Low	run1	1	List2	A_T.wav	AV_T	1	1	1	1	145333	151	1	429	145762
Exp1	9	Exp1-9-1	59.937	1.0.0.163	1	left	432489419	2.0.10.242	2.0.10.242	09-16-2019	2019-09-16 01:56:24	09:56:24	female	2.0.10.147	53	Red_C.bmp	1387	0		0	0	147636	0		0	0	NULL	NULL	NULL	Low	run1	1	List2	Catch.wav	V_T	1	1	1	1	147486	150	1	747	148233
Exp1	9	Exp1-9-1	59.937	1.0.0.163	1	left	432489419	2.0.10.242	2.0.10.242	09-16-2019	2019-09-16 01:56:24	09:56:24	female	2.0.10.147	54	Catch.bmp	1127	0		0	0	150172	0		0	0	NULL	NULL	NULL	Low	run1	1	List2	A_T.wav	A_T	1	1	1	1	150022	150	1	811	150833
Exp1	9	Exp1-9-1	59.937	1.0.0.163	1	left	432489419	2.0.10.242	2.0.10.242	09-16-2019	2019-09-16 01:56:24	09:56:24	female	2.0.10.147	55	Red_S_2.bmp	1269	0		0	1	152458	0		0	0	NULL	NULL	NULL	Low	run1	1	List2	Catch.wav	V_T	1	1	1	1	152307	151	1	983	153290
Exp1	9	Exp1-9-1	59.937	1.0.0.163	1	left	432489419	2.0.10.242	2.0.10.242	09-16-2019	2019-09-16 01:56:24	09:56:24	female	2.0.10.147	56	Blue_C_2.bmp	1380	0		0	0	154877	0		0	0	NULL	NULL	NULL	Low	run1		List2	A_S.wav	AV_S	0		1	1	154727	150		0	0
Exp1	9	Exp1-9-1	59.937	1.0.0.163	1	left	432489419	2.0.10.242	2.0.10.242	09-16-2019	2019-09-16 01:56:24	09:56:24	female	2.0.10.147	57	Catch.bmp	968	0		0	1	157480	0		0	0	NULL	NULL	NULL	Low	run1	1	List2	A_T.wav	A_T	1	1	1	1	157329	151	1	536	157865
Exp1	9	Exp1-9-1	59.937	1.0.0.163	1	left	432489419	2.0.10.242	2.0.10.242	09-16-2019	2019-09-16 01:56:24	09:56:24	female	2.0.10.147	58	Red_C_2.bmp	1070	0		0	1	159599	0		0	0	NULL	NULL	NULL	Low	run1	1	List2	A_T.wav	AV_T	1	1	0	1	159448	151	1	369	159817
Exp1	9	Exp1-9-1	59.937	1.0.0.163	1	left	432489419	2.0.10.242	2.0.10.242	09-16-2019	2019-09-16 01:56:24	09:56:24	female	2.0.10.147	59	Red_C.bmp	1280	0		0	1	161818	0		0	0	NULL	NULL	NULL	Low	run1	1	List2	A_T.wav	AV_T	1	1	1	1	161667	151	1	398	162065
Exp1	9	Exp1-9-1	59.937	1.0.0.163	1	left	432489419	2.0.10.242	2.0.10.242	09-16-2019	2019-09-16 01:56:24	09:56:24	female	2.0.10.147	60	Red_C_2.bmp	1122	0		1	0	164253	0		0	0	NULL	NULL	NULL	Low	run1	1	List2	Catch.wav	V_T	1	1	1	1	164103	150	1	659	164762
Exp1	9	Exp1-9-1	59.937	1.0.0.163	1	left	432489419	2.0.10.242	2.0.10.242	09-16-2019	2019-09-16 01:56:24	09:56:24	female	2.0.10.147	61	Red_C_2.bmp	872	0		0	1	166523	0		0	0	NULL	NULL	NULL	Low	run1	1	List2	Catch.wav	V_T	1	1	1	1	166372	151	1	333	166705
Exp1	9	Exp1-9-1	59.937	1.0.0.163	1	left	432489419	2.0.10.242	2.0.10.242	09-16-2019	2019-09-16 01:56:24	09:56:24	female	2.0.10.147	62	Red_C.bmp	1273	0		0	0	168558	0		0	0	NULL	NULL	NULL	Low	run1	1	List2	Catch.wav	V_T	1	1	0	1	168408	150	1	410	168818
Exp1	9	Exp1-9-1	59.937	1.0.0.163	1	left	432489419	2.0.10.242	2.0.10.242	09-16-2019	2019-09-16 01:56:24	09:56:24	female	2.0.10.147	63	Red_C_2.bmp	1130	0		0	0	170994	0		0	0	NULL	NULL	NULL	Low	run1	1	List2	A_T.wav	AV_T	1	1	1	1	170844	150	1	325	171169
Exp1	9	Exp1-9-1	59.937	1.0.0.163	1	left	432489419	2.0.10.242	2.0.10.242	09-16-2019	2019-09-16 01:56:24	09:56:24	female	2.0.10.147	64	Red_S_2.bmp	1098	0		0	1	173280	0		0	0	NULL	NULL	NULL	Low	run1	1	List2	A_T.wav	AV_T	1	1	1	1	173129	151	1	400	173529
Exp1	9	Exp1-9-1	59.937	1.0.0.163	1	left	432489419	2.0.10.242	2.0.10.242	09-16-2019	2019-09-16 01:56:24	09:56:24	female	2.0.10.147	65	Red_S.bmp	1396	0		0	0	175532	0		0	0	NULL	NULL	NULL	Low	run1	1	List2	A_T.wav	AV_T	1	1	0	1	175382	150	1	411	175793
Exp1	9	Exp1-9-1	59.937	1.0.0.163	1	left	432489419	2.0.10.242	2.0.10.242	09-16-2019	2019-09-16 01:56:24	09:56:24	female	2.0.10.147	66	Catch.bmp	1542	0		0	0	178085	0		0	0	NULL	NULL	NULL	Low	run1	1	List2	A_T.wav	A_T	1	1	0	1	177935	150	1	826	178761
Exp1	9	Exp1-9-1	59.937	1.0.0.163	1	left	432489419	2.0.10.242	2.0.10.242	09-16-2019	2019-09-16 01:56:24	09:56:24	female	2.0.10.147	67	Catch.bmp	1202	0		0	1	180788	0		0	0	NULL	NULL	NULL	Low	run1		List2	A_S.wav	A_S	0		1	1	180637	151	1	740	181377
Exp1	9	Exp1-9-1	59.937	1.0.0.163	1	left	432489419	2.0.10.242	2.0.10.242	09-16-2019	2019-09-16 01:56:24	09:56:24	female	2.0.10.147	68	Blue_C.bmp	1201	0		0	0	183140	0		0	0	NULL	NULL	NULL	Low	Run1		List2	Catch.wav	V_S	0		1	1	182990	150		0	0
Exp1	9	Exp1-9-1	59.937	1.0.0.163	1	left	432489419	2.0.10.242	2.0.10.242	09-16-2019	2019-09-16 01:56:24	09:56:24	female	2.0.10.147	69	Red_C.bmp	1305	0		0	0	185559	0		0	0	NULL	NULL	NULL	Low	run1	1	List2	Catch.wav	V_T	1	1	0	1	185409	150	1	344	185753
Exp1	9	Exp1-9-1	59.937	1.0.0.163	1	left	432489419	2.0.10.242	2.0.10.242	09-16-2019	2019-09-16 01:56:24	09:56:24	female	2.0.10.147	70	Catch.bmp	923	0		0	0	188012	0		0	0	NULL	NULL	NULL	Low	run1		List2	A_S.wav	A_S	0		1	1	187862	150		0	0
Exp1	9	Exp1-9-1	59.937	1.0.0.163	1	left	432489419	2.0.10.242	2.0.10.242	09-16-2019	2019-09-16 01:56:24	09:56:24	female	2.0.10.147	71	Catch.bmp	1113	0		1	0	190147	0		0	0	NULL	NULL	NULL	Low	run1	1	List2	A_T.wav	A_T	1	1	0	1	189997	150	1	708	190705
Exp1	9	Exp1-9-1	59.937	1.0.0.163	1	left	432489419	2.0.10.242	2.0.10.242	09-16-2019	2019-09-16 01:56:24	09:56:24	female	2.0.10.147	72	Red_S.bmp	1444	0		0	1	192417	0		0	0	NULL	NULL	NULL	Low	run1	1	List2	A_T.wav	AV_T	1	1	1	1	192266	151	1	431	192697
Exp1	9	Exp1-9-1	59.937	1.0.0.163	1	left	432489419	2.0.10.242	2.0.10.242	09-16-2019	2019-09-16 01:56:24	09:56:24	female	2.0.10.147	73	Catch.bmp	1092	0		0	0	195019	0		0	0	NULL	NULL	NULL	Low	run1	1	List2	A_T.wav	A_T	1	1	0	1	194869	150	1	884	195753
Exp1	9	Exp1-9-1	59.937	1.0.0.163	1	left	432489419	2.0.10.242	2.0.10.242	09-16-2019	2019-09-16 01:56:24	09:56:24	female	2.0.10.147	74	Catch.bmp	1427	0		0	0	197272	0		0	0	NULL	NULL	NULL	Low	run1	1	List2	A_T.wav	A_T	1	1	0	2	197122	150	1	535	197657
Exp1	9	Exp1-9-1	59.937	1.0.0.163	1	left	432489419	2.0.10.242	2.0.10.242	09-16-2019	2019-09-16 01:56:24	09:56:24	female	2.0.10.147	75	Red_C_2.bmp	1476	0		0	0	199858	0		0	0	NULL	NULL	NULL	Low	run1	1	List2	A_T.wav	AV_T	1	1	0	1	199708	150	1	589	200297
Exp1	9	Exp1-9-1	59.937	1.0.0.163	1	left	432489419	2.0.10.242	2.0.10.242	09-16-2019	2019-09-16 01:56:24	09:56:24	female	2.0.10.147	76	Catch.bmp	1482	0		0	0	202494	0		0	0	NULL	NULL	NULL	Low	run1	1	List2	A_T.wav	A_T	1	1	0	1	202344	150	1	433	202777
Exp1	9	Exp1-9-1	59.937	1.0.0.163	1	left	432489419	2.0.10.242	2.0.10.242	09-16-2019	2019-09-16 01:56:24	09:56:24	female	2.0.10.147	77	Blue_C_2.bmp	1401	0		0	0	205130	0		0	0	NULL	NULL	NULL	Low	run1		List2	Catch.wav	V_S	0		1	1	204980	150		0	0
Exp1	9	Exp1-9-1	59.937	1.0.0.163	1	left	432489419	2.0.10.242	2.0.10.242	09-16-2019	2019-09-16 01:56:24	09:56:24	female	2.0.10.147	78	Red_S.bmp	1060	0		0	0	207749	0		0	0	NULL	NULL	NULL	Low	run1	1	List2	Catch.wav	V_T	1	1	0	1	207599	150	1	554	208153
Exp1	9	Exp1-9-1	59.937	1.0.0.163	1	left	432489419	2.0.10.242	2.0.10.242	09-16-2019	2019-09-16 01:56:24	09:56:24	female	2.0.10.147	79	Catch.bmp	1371	0		1	0	209968	0		0	0	NULL	NULL	NULL	Low	run1		List2	A_S.wav	A_S	0		1	1	209818	150		0	0
Exp1	9	Exp1-9-1	59.937	1.0.0.163	1	left	432489419	2.0.10.242	2.0.10.242	09-16-2019	2019-09-16 01:56:24	09:56:24	female	2.0.10.147	80	Catch.bmp	1255	0		0	1	212555	0		0	0	NULL	NULL	NULL	Low	run1		List2	A_S.wav	A_S	0		0	1	212404	151		0	0
Exp1	9	Exp1-9-1	59.937	1.0.0.163	1	left	432489419	2.0.10.242	2.0.10.242	09-16-2019	2019-09-16 01:56:24	09:56:24	female	2.0.10.147	81	Red_S_2.bmp	1362	0		0	0	215024	0		0	0	NULL	NULL	NULL	Low	run1	1	List2	Catch.wav	V_T	1	1	0	1	214874	150	1	431	215305
Exp1	9	Exp1-9-1	59.937	1.0.0.163	1	left	432489419	2.0.10.242	2.0.10.242	09-16-2019	2019-09-16 01:56:24	09:56:24	female	2.0.10.147	82	Red_S_2.bmp	1169	0		0	0	217543	0		0	0	NULL	NULL	NULL	Low	run1	1	List2	Catch.wav	V_T	1	1	0	1	217393	150	1	376	217769
Exp1	9	Exp1-9-1	59.937	1.0.0.163	1	left	432489419	2.0.10.242	2.0.10.242	09-16-2019	2019-09-16 01:56:24	09:56:24	female	2.0.10.147	83	Red_S.bmp	1598	0		0	0	219862	0		0	0	NULL	NULL	NULL	Low	run1	1	List2	Catch.wav	V_T	1	1	0	1	219712	150	1	289	220001
Exp1	9	Exp1-9-1	59.937	1.0.0.163	1	left	432489419	2.0.10.242	2.0.10.242	09-16-2019	2019-09-16 01:56:24	09:56:24	female	2.0.10.147	84	Red_S.bmp	1138	0		0	0	222615	0		0	0	NULL	NULL	NULL	Low	run1	1	List2	Catch.wav	V_T	1	1	0	1	222465	150	1	384	222849
Exp1	9	Exp1-9-1	59.937	1.0.0.163	1	left	432489419	2.0.10.242	2.0.10.242	09-16-2019	2019-09-16 01:56:24	09:56:24	female	2.0.10.147	85	Red_S_2.bmp	1186	0		0	0	224901	0		0	0	NULL	NULL	NULL	Low	run1	1	List2	Catch.wav	V_T	1	1	0	1	224751	150	1	363	225114
Exp1	9	Exp1-9-1	59.937	1.0.0.163	1	left	432489419	2.0.10.242	2.0.10.242	09-16-2019	2019-09-16 01:56:24	09:56:24	female	2.0.10.147	86	Red_S.bmp	1085	0		0	0	227237	0		0	0	NULL	NULL	NULL	Low	run1	1	List2	Catch.wav	V_T	1	1	0	2	227087	150	1	362	227449
Exp1	9	Exp1-9-1	59.937	1.0.0.163	1	left	432489419	2.0.10.242	2.0.10.242	09-16-2019	2019-09-16 01:56:24	09:56:24	female	2.0.10.147	87	Red_S_2.bmp	1053	0		0	0	229472	0		0	0	NULL	NULL	NULL	Low	run1	1	List2	A_T.wav	AV_T	1	1	1	1	229322	150	1	440	229762
Exp1	9	Exp1-9-1	59.937	1.0.0.163	1	left	432489419	2.0.10.242	2.0.10.242	09-16-2019	2019-09-16 01:56:24	09:56:24	female	2.0.10.147	88	Catch.bmp	1388	0		0	0	231675	0		0	0	NULL	NULL	NULL	Low	run1	1	List2	A_T.wav	A_T	1	1	0	1	231525	150	1	452	231977
Exp1	9	Exp1-9-1	59.937	1.0.0.163	1	left	432489419	2.0.10.242	2.0.10.242	09-16-2019	2019-09-16 01:56:24	09:56:24	female	2.0.10.147	89	Catch.bmp	914	0		0	0	234211	0		0	0	NULL	NULL	NULL	Low	run1	1	List2	A_T.wav	A_T	1	1	0	1	234061	150	1	349	234410
Exp1	9	Exp1-9-1	59.937	1.0.0.163	1	left	432489419	2.0.10.242	2.0.10.242	09-16-2019	2019-09-16 01:56:24	09:56:24	female	2.0.10.147	90	Red_C_2.bmp	976	0		0	1	236280	0		0	0	NULL	NULL	NULL	Low	run1	1	List2	Catch.wav	V_T	1	1	1	1	236129	151	1	752	236881
Exp1	9	Exp1-9-1	59.937	1.0.0.163	1	left	432489419	2.0.10.242	2.0.10.242	09-16-2019	2019-09-16 01:56:24	09:56:24	female	2.0.10.147	91	Red_C.bmp	1132	0		0	0	238415	0		0	0	NULL	NULL	NULL	Low	run1	1	List2	A_T.wav	AV_T	1	1	1	1	238265	150	1	312	238577
Exp1	9	Exp1-9-1	59.937	1.0.0.163	1	left	432489419	2.0.10.242	2.0.10.242	09-16-2019	2019-09-16 01:56:24	09:56:24	female	2.0.10.147	92	Red_C.bmp	1367	0		0	0	240701	0		0	0	NULL	NULL	NULL	Low	run1	1	List2	A_T.wav	AV_T	1	1	0	1	240551	150	1	426	240977
Exp1	9	Exp1-9-1	59.937	1.0.0.163	1	left	432489419	2.0.10.242	2.0.10.242	09-16-2019	2019-09-16 01:56:24	09:56:24	female	2.0.10.147	93	Red_C.bmp	1460	0		0	0	243220	0		0	0	NULL	NULL	NULL	Low	run1	1	List2	Catch.wav	V_T	1	1	1	1	243070	150	1	403	243473
Exp1	9	Exp1-9-1	59.937	1.0.0.163	1	left	432489419	2.0.10.242	2.0.10.242	09-16-2019	2019-09-16 01:56:24	09:56:24	female	2.0.10.147	94	Catch.bmp	973	0		0	0	245840	0		0	0	NULL	NULL	NULL	Low	run1		List2	A_S.wav	A_S	0		0	2	245690	150		0	0
Exp1	9	Exp1-9-1	59.937	1.0.0.163	1	left	432489419	2.0.10.242	2.0.10.242	09-16-2019	2019-09-16 01:56:24	09:56:24	female	2.0.10.147	95	Red_C.bmp	1300	0		0	0	248025	0		0	0	NULL	NULL	NULL	Low	run1	1	List2	A_T.wav	AV_T	1	1	0	1	247875	150	1	510	248385
Exp1	9	Exp1-9-1	59.937	1.0.0.163	1	left	432489419	2.0.10.242	2.0.10.242	09-16-2019	2019-09-16 01:56:24	09:56:24	female	2.0.10.147	96	Red_C_2.bmp	1054	0		0	0	250478	0		0	0	NULL	NULL	NULL	Low	run1	1	List2	Catch.wav	V_T	1	1	1	1	250328	150	1	554	250882
Exp1	9	Exp1-9-1	59.937	1.0.0.163	1	left	432489419	2.0.10.242	2.0.10.242	09-16-2019	2019-09-16 01:56:24	09:56:24	female	2.0.10.147	97	Red_C.bmp	833	0		0	0	252680	0		0	0	NULL	NULL	NULL	Low	run1	1	List2	A_T.wav	AV_T	1	1	1	1	252530	150	1	318	252848
Exp1	9	Exp1-9-1	59.937	1.0.0.163	1	left	432489419	2.0.10.242	2.0.10.242	09-16-2019	2019-09-16 01:56:24	09:56:24	female	2.0.10.147	98	Red_S_2.bmp	922	0		0	0	254666	0		0	0	NULL	NULL	NULL	Low	run1	1	List2	Catch.wav	V_T	1	1	0	2	254516	150	1	413	254929
Exp1	9	Exp1-9-1	59.937	1.0.0.163	1	left	432489419	2.0.10.242	2.0.10.242	09-16-2019	2019-09-16 01:56:24	09:56:24	female	2.0.10.147	99	Catch.bmp	1316	0		0	0	256751	0		0	0	NULL	NULL	NULL	Low	run1		List2	A_S.wav	A_S	0		1	1	256601	150		0	0
Exp1	9	Exp1-9-1	59.937	1.0.0.163	1	left	432489419	2.0.10.242	2.0.10.242	09-16-2019	2019-09-16 01:56:24	09:56:24	female	2.0.10.147	100	Red_S.bmp	1089	0		0	0	259287	0		0	0	NULL	NULL	NULL	Low	run1	1	List2	Catch.wav	V_T	1	1	1	1	259137	150	1	376	259513
Exp1	9	Exp1-9-1	59.937	1.0.0.163	1	left	432489419	2.0.10.242	2.0.10.242	09-16-2019	2019-09-16 01:56:24	09:56:24	female	2.0.10.147	101	Red_C_2.bmp	1598	0		0	0	261523	0		0	0	NULL	NULL	NULL	Low	run1	1	List2	Catch.wav	V_T	1	1	0	1	261373	150	1	443	261816
Exp1	9	Exp1-9-1	59.937	1.0.0.163	1	left	432489419	2.0.10.242	2.0.10.242	09-16-2019	2019-09-16 01:56:24	09:56:24	female	2.0.10.147	102	Red_C.bmp	1375	0		0	0	264276	0		0	0	NULL	NULL	NULL	Low	run1	1	List2	A_T.wav	AV_T	1	1	1	1	264126	150	1	435	264561
Exp1	9	Exp1-9-1	59.937	1.0.0.163	1	left	432489419	2.0.10.242	2.0.10.242	09-16-2019	2019-09-16 01:56:24	09:56:24	female	2.0.10.147	103	Blue_S.bmp	1017	0		0	0	266812	0		0	0	NULL	NULL	NULL	Low	run1		List2	Catch.wav	V_S	0		1	1	266662	150		0	0
Exp1	9	Exp1-9-1	59.937	1.0.0.163	1	left	432489419	2.0.10.242	2.0.10.242	09-16-2019	2019-09-16 01:56:24	09:56:24	female	2.0.10.147	104	Blue_S.bmp	971	0		0	1	269048	0		0	0	NULL	NULL	NULL	Low	run1		List2	A_S.wav	AV_S	0		1	1	268897	151		0	0
Exp1	9	Exp1-9-1	59.937	1.0.0.163	1	left	432489419	2.0.10.242	2.0.10.242	09-16-2019	2019-09-16 01:56:24	09:56:24	female	2.0.10.147	105	Red_S_2.bmp	1004	0		0	0	271250	0		0	0	NULL	NULL	NULL	Low	run1	1	List2	A_T.wav	AV_T	1	1	0	1	271100	150	1	348	271448
Exp1	9	Exp1-9-1	59.937	1.0.0.163	1	left	432489419	2.0.10.242	2.0.10.242	09-16-2019	2019-09-16 01:56:24	09:56:24	female	2.0.10.147	106	Red_C_2.bmp	825	0		0	0	273402	0		0	0	NULL	NULL	NULL	Low	run1	1	List2	Catch.wav	V_T	1	1	1	1	273252	150	1	436	273688
Exp1	9	Exp1-9-1	59.937	1.0.0.163	1	left	432489419	2.0.10.242	2.0.10.242	09-16-2019	2019-09-16 01:56:24	09:56:24	female	2.0.10.147	107	Catch.bmp	1281	0		0	1	275388	0		0	0	NULL	NULL	NULL	Low	run1		List2	A_S.wav	A_S	0		1	1	275237	151		0	0
Exp1	9	Exp1-9-1	59.937	1.0.0.163	1	left	432489419	2.0.10.242	2.0.10.242	09-16-2019	2019-09-16 01:56:24	09:56:24	female	2.0.10.147	108	Catch.bmp	990	0		0	1	277874	0		0	0	NULL	NULL	NULL	Low	run1	1	List2	A_T.wav	A_T	1	1	1	1	277723	151	1	397	278120
Exp1	9	Exp1-9-1	59.937	1.0.0.163	1	left	432489419	2.0.10.242	2.0.10.242	09-16-2019	2019-09-16 01:56:24	09:56:24	female	2.0.10.147	109	Catch.bmp	934	0		0	0	280026	0		0	0	NULL	NULL	NULL	Low	run1	1	List2	A_T.wav	A_T	1	1	0	1	279876	150	1	588	280464
Exp1	9	Exp1-9-1	59.937	1.0.0.163	1	left	432489419	2.0.10.242	2.0.10.242	09-16-2019	2019-09-16 01:56:24	09:56:24	female	2.0.10.147	110	Blue_C.bmp	1300	0		0	0	282111	0		0	0	NULL	NULL	NULL	Low	run1		List2	A_S.wav	AV_S	0		0	1	281961	150		0	0
Exp1	9	Exp1-9-1	59.937	1.0.0.163	1	left	432489419	2.0.10.242	2.0.10.242	09-16-2019	2019-09-16 01:56:24	09:56:24	female	2.0.10.147	111	Blue_S_2.bmp	1128	0		0	0	284631	0		0	0	NULL	NULL	NULL	Low	run1		List2	Catch.wav	V_S	0		0	2	284481	150		0	0
Exp1	9	Exp1-9-1	59.937	1.0.0.163	1	left	432489419	2.0.10.242	2.0.10.242	09-16-2019	2019-09-16 01:56:24	09:56:24	female	2.0.10.147	112	Catch.bmp	1480	0		0	0	286966	0		0	0	NULL	NULL	NULL	Low	run1	1	List2	A_T.wav	A_T	1	1	1	1	286816	150	1	488	287304
Exp1	9	Exp1-9-1	59.937	1.0.0.163	1	left	432489419	2.0.10.242	2.0.10.242	09-16-2019	2019-09-16 01:56:24	09:56:24	female	2.0.10.147	113	Catch.bmp	1292	0		0	1	289603	0		0	0	NULL	NULL	NULL	Low	run1		List2	A_S.wav	A_S	0		1	1	289452	151		0	0
Exp1	9	Exp1-9-1	59.937	1.0.0.163	1	left	432489419	2.0.10.242	2.0.10.242	09-16-2019	2019-09-16 01:56:24	09:56:24	female	2.0.10.147	114	Red_C.bmp	959	0		0	0	292105	0		0	0	NULL	NULL	NULL	Low	run1	1	List2	Catch.wav	V_T	1	1	1	1	291955	150	1	421	292376
Exp1	9	Exp1-9-1	59.937	1.0.0.163	1	left	432489419	2.0.10.242	2.0.10.242	09-16-2019	2019-09-16 01:56:24	09:56:24	female	2.0.10.147	115	Catch.bmp	801	0		0	0	294224	0		0	0	NULL	NULL	NULL	Low	run1	1	List2	A_T.wav	A_T	1	1	1	1	294074	150	1	646	294720
Exp1	9	Exp1-9-1	59.937	1.0.0.163	1	left	432489419	2.0.10.242	2.0.10.242	09-16-2019	2019-09-16 01:56:24	09:56:24	female	2.0.10.147	116	Blue_S.bmp	1144	0		0	0	296176	0		0	0	NULL	NULL	NULL	Low	run1		List2	A_S.wav	AV_S	0		0	1	296026	150		0	0
Exp1	9	Exp1-9-1	59.937	1.0.0.163	1	left	432489419	2.0.10.242	2.0.10.242	09-16-2019	2019-09-16 01:56:24	09:56:24	female	2.0.10.147	117	Blue_S_2.bmp	1582	0		0	0	298529	0		0	0	NULL	NULL	NULL	Low	run1		List2	A_S.wav	AV_S	0		0	2	298379	150		0	0
Exp1	9	Exp1-9-1	59.937	1.0.0.163	1	left	432489419	2.0.10.242	2.0.10.242	09-16-2019	2019-09-16 01:56:24	09:56:24	female	2.0.10.147	118	Catch.bmp	1218	0		0	0	301315	0		0	0	NULL	NULL	NULL	Low	run1		List2	A_S.wav	A_S	0		0	1	301165	150		0	0
Exp1	9	Exp1-9-1	59.937	1.0.0.163	1	left	432489419	2.0.10.242	2.0.10.242	09-16-2019	2019-09-16 01:56:24	09:56:24	female	2.0.10.147	119	Catch.bmp	885	0		0	1	303768	0		0	0	NULL	NULL	NULL	Low	run1	1	List2	A_T.wav	A_T	1	1	1	1	303617	151	1	375	303992
Exp1	9	Exp1-9-1	59.937	1.0.0.163	1	left	432489419	2.0.10.242	2.0.10.242	09-16-2019	2019-09-16 01:56:24	09:56:24	female	2.0.10.147	120	Red_C.bmp	840	0		0	0	305803	0		0	0	NULL	NULL	NULL	Low	run1	1	List2	A_T.wav	AV_T	1	1	0	1	305653	150	1	539	306192
Exp1	9	Exp1-9-1	59.937	1.0.0.163	1	left	432489419	2.0.10.242	2.0.10.242	09-16-2019	2019-09-16 01:56:24	09:56:24	female	2.0.10.147	121	Blue_S.bmp	1252	0		0	0	307805	0		0	0	NULL	NULL	NULL	Low	run1		List2	Catch.wav	V_S	0		1	1	307655	150		0	0
Exp1	9	Exp1-9-1	59.937	1.0.0.163	1	left	432489419	2.0.10.242	2.0.10.242	09-16-2019	2019-09-16 01:56:24	09:56:24	female	2.0.10.147	122	Blue_S_2.bmp	1495	0		0	0	310258	0		0	0	NULL	NULL	NULL	Low	run1		List2	A_S.wav	AV_S	0		0	1	310108	150		0	0
Exp1	9	Exp1-9-1	59.937	1.0.0.163	1	left	432489419	2.0.10.242	2.0.10.242	09-16-2019	2019-09-16 01:56:24	09:56:24	female	2.0.10.147	123	Red_C_2.bmp	1267	0		0	0	312977	0		0	0	NULL	NULL	NULL	Low	run1	1	List2	Catch.wav	V_T	1	1	1	1	312827	150	1	341	313168
Exp1	9	Exp1-9-1	59.937	1.0.0.163	1	left	432489419	2.0.10.242	2.0.10.242	09-16-2019	2019-09-16 01:56:24	09:56:24	female	2.0.10.147	124	Catch.bmp	1540	0		0	1	315397	0		0	0	NULL	NULL	NULL	Low	run1	1	List2	A_T.wav	A_T	1	1	1	1	315246	151	1	506	315752
Exp1	9	Exp1-9-1	59.937	1.0.0.163	1	left	432489419	2.0.10.242	2.0.10.242	09-16-2019	2019-09-16 01:56:24	09:56:24	female	2.0.10.147	125	Catch.bmp	950	0		0	0	318099	0		0	0	NULL	NULL	NULL	Low	run1	1	List2	A_T.wav	A_T	1	1	0	1	317949	150	1	395	318344
Exp1	9	Exp1-9-1	59.937	1.0.0.163	1	left	432489419	2.0.10.242	2.0.10.242	09-16-2019	2019-09-16 01:56:24	09:56:24	female	2.0.10.147	126	Red_S_2.bmp	975	0		0	1	320202	0		0	0	NULL	NULL	NULL	Low	run1	1	List2	Catch.wav	V_T	1	1	1	1	320051	151	1	477	320528
Exp1	9	Exp1-9-1	59.937	1.0.0.163	1	left	432489419	2.0.10.242	2.0.10.242	09-16-2019	2019-09-16 01:56:24	09:56:24	female	2.0.10.147	127	Catch.bmp	1217	0		0	0	322337	0		0	0	NULL	NULL	NULL	Low	run1	1	List2	A_T.wav	A_T	1	1	1	1	322187	150	1	654	322841
Exp1	9	Exp1-9-1	59.937	1.0.0.163	1	left	432489419	2.0.10.242	2.0.10.242	09-16-2019	2019-09-16 01:56:24	09:56:24	female	2.0.10.147	128	Catch.bmp	1013	0		0	0	324706	0		0	0	NULL	NULL	NULL	Low	run1		List2	A_S.wav	A_S	0		0	1	324556	150		0	0
Exp1	9	Exp1-9-1	59.937	1.0.0.163	1	left	432489419	2.0.10.242	2.0.10.242	09-16-2019	2019-09-16 01:56:24	09:56:24	female	2.0.10.147	129	Red_C.bmp	1140	0		0	0	326942	0		0	0	NULL	NULL	NULL	Low	run1	1	List2	Catch.wav	V_T	1	1	1	1	326792	150	1	352	327144
Exp1	9	Exp1-9-1	59.937	1.0.0.163	1	left	432489419	2.0.10.242	2.0.10.242	09-16-2019	2019-09-16 01:56:24	09:56:24	female	2.0.10.147	130	Red_S.bmp	821	0		1	0	329244	0		0	0	NULL	NULL	NULL	Low	run1	1	List2	A_T.wav	AV_T	1	1	1	1	329094	150	1	274	329368
Exp1	9	Exp1-9-1	59.937	1.0.0.163	1	left	432489419	2.0.10.242	2.0.10.242	09-16-2019	2019-09-16 01:56:24	09:56:24	female	2.0.10.147	131	Blue_C.bmp	1277	0		0	0	331213	0		0	0	NULL	NULL	NULL	Low	run1		List2	A_S.wav	AV_S	0		0	1	331063	150		0	0
Exp1	9	Exp1-9-1	59.937	1.0.0.163	1	left	432489419	2.0.10.242	2.0.10.242	09-16-2019	2019-09-16 01:56:24	09:56:24	female	2.0.10.147	132	Blue_S_2.bmp	1390	0		0	0	333699	0		0	0	NULL	NULL	NULL	Low	run1		List2	A_S.wav	AV_S	0		0	1	333549	150		0	0
Exp1	9	Exp1-9-1	59.937	1.0.0.163	1	left	432489419	2.0.10.242	2.0.10.242	09-16-2019	2019-09-16 01:56:24	09:56:24	female	2.0.10.147	133	Red_C.bmp	852	0		0	0	336335	0		0	0	NULL	NULL	NULL	Low	run1	1	List2	A_T.wav	AV_T	1	1	0	1	336185	150	1	351	336536
Exp1	9	Exp1-9-1	59.937	1.0.0.163	1	left	432489419	2.0.10.242	2.0.10.242	09-16-2019	2019-09-16 01:56:24	09:56:24	female	2.0.10.147	134	Red_C_2.bmp	837	0		0	0	338337	0		0	0	NULL	NULL	NULL	Low	run1	1	List2	A_T.wav	AV_T	1	1	0	1	338187	150	1	309	338496
Exp1	9	Exp1-9-1	59.937	1.0.0.163	1	left	432489419	2.0.10.242	2.0.10.242	09-16-2019	2019-09-16 01:56:24	09:56:24	female	2.0.10.147	135	Red_S_2.bmp	1011	0		0	0	340323	0		0	0	NULL	NULL	NULL	Low	run1	1	List2	A_T.wav	AV_T	1	1	0	1	340173	150	1	259	340432
Exp1	9	Exp1-9-1	59.937	1.0.0.163	1	left	432489419	2.0.10.242	2.0.10.242	09-16-2019	2019-09-16 01:56:24	09:56:24	female	2.0.10.147	136	Blue_S.bmp	1541	0		0	0	342492	0		0	0	NULL	NULL	NULL	Low	run1		List2	Catch.wav	V_S	0		0	1	342342	150		0	0
Exp1	9	Exp1-9-1	59.937	1.0.0.163	1	left	432489419	2.0.10.242	2.0.10.242	09-16-2019	2019-09-16 01:56:24	09:56:24	female	2.0.10.147	137	Red_S.bmp	1031	0		0	0	345261	0		0	0	NULL	NULL	NULL	Low	run1	1	List2	A_T.wav	AV_T	1	1	1	1	345111	150	1	273	345384
Exp1	9	Exp1-9-1	59.937	1.0.0.163	1	left	432489419	2.0.10.242	2.0.10.242	09-16-2019	2019-09-16 01:56:24	09:56:24	female	2.0.10.147	138	Red_S_2.bmp	1151	0		0	0	347447	0		0	0	NULL	NULL	NULL	Low	run1	1	List2	Catch.wav	V_T	1	1	1	1	347297	150	1	456	347753
Exp1	9	Exp1-9-1	59.937	1.0.0.163	1	left	432489419	2.0.10.242	2.0.10.242	09-16-2019	2019-09-16 01:56:24	09:56:24	female	2.0.10.147	139	Red_S_2.bmp	1366	0		1	0	349749	0		0	0	NULL	NULL	NULL	Low	run1	1	List2	Catch.wav	V_T	1	1	0	1	349599	150	1	281	349880
Exp1	9	Exp1-9-1	59.937	1.0.0.163	1	left	432489419	2.0.10.242	2.0.10.242	09-16-2019	2019-09-16 01:56:24	09:56:24	female	2.0.10.147	140	Catch.bmp	1364	0		0	0	352269	0		0	0	NULL	NULL	NULL	Low	run1	1	List2	A_T.wav	A_T	1	1	1	1	352119	150	1	449	352568
Exp1	9	Exp1-9-1	59.937	1.0.0.163	1	left	432489419	2.0.10.242	2.0.10.242	09-16-2019	2019-09-16 01:56:24	09:56:24	female	2.0.10.147	141	Catch.bmp	1497	0		0	0	354788	1502		0	0	NULL	NULL	NULL	Low	run1		List2	A_S.wav	A_S	0		0	1	354638	150	1	466	355104
Exp1	9	Exp1-9-1	59.937	1.0.0.163	1	left	432489419	2.0.10.242	2.0.10.242	09-16-2019	2019-09-16 01:56:24	09:56:24	female	2.0.10.147	142	Red_C.bmp	1034	0		1	0	370254	0		0	0	NULL	NULL	NULL	Low	run1	1	List2	Catch.wav	V_T	1	1	1	1	370104	150	1	856	370960
Exp1	9	Exp1-9-1	59.937	1.0.0.163	1	left	432489419	2.0.10.242	2.0.10.242	09-16-2019	2019-09-16 01:56:24	09:56:24	female	2.0.10.147	143	Red_C_2.bmp	1460	0		0	0	372440	0		0	0	NULL	NULL	NULL	Low	run1	1	List2	Catch.wav	V_T	1	1	0	1	372290	150	1	358	372648
Exp1	9	Exp1-9-1	59.937	1.0.0.163	1	left	432489419	2.0.10.242	2.0.10.242	09-16-2019	2019-09-16 01:56:24	09:56:24	female	2.0.10.147	144	Blue_S_2.bmp	804	0		0	1	375060	0		0	0	NULL	NULL	NULL	Low	run1		List2	Catch.wav	V_S	0		1	1	374909	151		0	0
Exp1	9	Exp1-9-1	59.937	1.0.0.163	1	left	432489419	2.0.10.242	2.0.10.242	09-16-2019	2019-09-16 01:56:24	09:56:24	female	2.0.10.147	145	Red_S.bmp	1375	0		0	0	377095	0		0	0	NULL	NULL	NULL	Low	run1	1	List2	A_T.wav	AV_T	1	1	1	1	376945	150	1	383	377328
Exp1	9	Exp1-9-1	59.937	1.0.0.163	1	left	432489419	2.0.10.242	2.0.10.242	09-16-2019	2019-09-16 01:56:24	09:56:24	female	2.0.10.147	146	Red_S.bmp	1304	0		0	0	379631	0		0	0	NULL	NULL	NULL	Low	run1	1	List2	Catch.wav	V_T	1	1	0	1	379481	150	1	488	379969
Exp1	9	Exp1-9-1	59.937	1.0.0.163	1	left	432489419	2.0.10.242	2.0.10.242	09-16-2019	2019-09-16 01:56:24	09:56:24	female	2.0.10.147	147	Red_C_2.bmp	807	0		0	1	382084	0		0	0	NULL	NULL	NULL	Low	run1	1	List2	A_T.wav	AV_T	1	1	1	1	381933	151	1	475	382408
Exp1	9	Exp1-9-1	59.937	1.0.0.163	1	left	432489419	2.0.10.242	2.0.10.242	09-16-2019	2019-09-16 01:56:24	09:56:24	female	2.0.10.147	148	Catch.bmp	1209	0		0	0	384052	0		0	0	NULL	NULL	NULL	Low	run1		List2	A_S.wav	A_S	0		0	1	383902	150		0	0
Exp1	9	Exp1-9-1	59.937	1.0.0.163	1	left	432489419	2.0.10.242	2.0.10.242	09-16-2019	2019-09-16 01:56:24	09:56:24	female	2.0.10.147	149	Catch.bmp	968	0		0	0	386488	0		0	0	NULL	NULL	NULL	Low	run1	1	List2	A_T.wav	A_T	1	1	0	1	386338	150	1	662	387000
Exp1	9	Exp1-9-1	59.937	1.0.0.163	1	left	432489419	2.0.10.242	2.0.10.242	09-16-2019	2019-09-16 01:56:24	09:56:24	female	2.0.10.147	150	Catch.bmp	1295	0		0	0	388607	0		0	0	NULL	NULL	NULL	Low	run1	1	List2	A_T.wav	A_T	1	1	0	1	388457	150	1	295	388752
Exp1	9	Exp1-9-1	59.937	1.0.0.163	1	left	432489419	2.0.10.242	2.0.10.242	09-16-2019	2019-09-16 01:56:24	09:56:24	female	2.0.10.147	151	Red_C_2.bmp	1442	0		0	0	391060	0		0	0	NULL	NULL	NULL	Low	run1	1	List2	A_T.wav	AV_T	1	1	0	1	390910	150	1	330	391240
Exp1	9	Exp1-9-1	59.937	1.0.0.163	1	left	432489419	2.0.10.242	2.0.10.242	09-16-2019	2019-09-16 01:56:24	09:56:24	female	2.0.10.147	152	Catch.bmp	1538	0		0	1	393663	0		0	0	NULL	NULL	NULL	Low	run1	1	List2	A_T.wav	A_T	1	1	1	1	393512	151	1	529	394041
Exp1	9	Exp1-9-1	59.937	1.0.0.163	1	left	432489419	2.0.10.242	2.0.10.242	09-16-2019	2019-09-16 01:56:24	09:56:24	female	2.0.10.147	153	Blue_C_2.bmp	904	0		0	0	396349	0		0	0	NULL	NULL	NULL	Low	run1		List2	A_S.wav	AV_S	0		0	2	396199	150		0	0
Exp1	9	Exp1-9-1	59.937	1.0.0.163	1	left	432489419	2.0.10.242	2.0.10.242	09-16-2019	2019-09-16 01:56:24	09:56:24	female	2.0.10.147	154	Blue_C.bmp	1225	0		0	0	398484	0		0	0	NULL	NULL	NULL	Low	Run1		List2	Catch.wav	V_S	0		1	1	398334	150		0	0
Exp1	9	Exp1-9-1	59.937	1.0.0.163	1	left	432489419	2.0.10.242	2.0.10.242	09-16-2019	2019-09-16 01:56:24	09:56:24	female	2.0.10.147	155	Red_C_2.bmp	850	0		0	0	400920	0		0	0	NULL	NULL	NULL	Low	run1	1	List2	A_T.wav	AV_T	1	1	1	1	400770	150	1	406	401176
Exp1	9	Exp1-9-1	59.937	1.0.0.163	1	left	432489419	2.0.10.242	2.0.10.242	09-16-2019	2019-09-16 01:56:24	09:56:24	female	2.0.10.147	156	Catch.bmp	888	0		0	0	402922	0		0	0	NULL	NULL	NULL	Low	run1	1	List2	A_T.wav	A_T	1	1	0	1	402772	150	1	524	403296
Exp1	9	Exp1-9-1	59.937	1.0.0.163	1	left	432489419	2.0.10.242	2.0.10.242	09-16-2019	2019-09-16 01:56:24	09:56:24	female	2.0.10.147	157	Red_S_2.bmp	951	0		0	0	404958	0		0	0	NULL	NULL	NULL	Low	run1	1	List2	A_T.wav	AV_T	1	1	0	1	404808	150	1	505	405313
Exp1	9	Exp1-9-1	59.937	1.0.0.163	1	left	432489419	2.0.10.242	2.0.10.242	09-16-2019	2019-09-16 01:56:24	09:56:24	female	2.0.10.147	158	Catch.bmp	1145	0		0	0	407060	0		0	0	NULL	NULL	NULL	Low	run1	1	List2	A_T.wav	A_T	1	1	0	1	406910	150	1	329	407239
Exp1	9	Exp1-9-1	59.937	1.0.0.163	1	left	432489419	2.0.10.242	2.0.10.242	09-16-2019	2019-09-16 01:56:24	09:56:24	female	2.0.10.147	159	Red_C.bmp	1220	0		1	0	409362	0		0	0	NULL	NULL	NULL	Low	run1	1	List2	A_T.wav	AV_T	1	1	0	1	409212	150	1	684	409896
Exp1	9	Exp1-9-1	59.937	1.0.0.163	1	left	432489419	2.0.10.242	2.0.10.242	09-16-2019	2019-09-16 01:56:24	09:56:24	female	2.0.10.147	160	Red_C_2.bmp	1235	0		0	0	411732	0		0	0	NULL	NULL	NULL	Low	run1	1	List2	Catch.wav	V_T	1	1	0	2	411582	150	1	577	412159
Exp1	9	Exp1-9-1	59.937	1.0.0.163	1	left	432489419	2.0.10.242	2.0.10.242	09-16-2019	2019-09-16 01:56:24	09:56:24	female	2.0.10.147	161	Blue_S.bmp	1319	0		1	0	414117	0		0	0	NULL	NULL	NULL	Low	run1		List2	A_S.wav	AV_S	0		1	1	413967	150		0	0
Exp1	9	Exp1-9-1	59.937	1.0.0.163	1	left	432489419	2.0.10.242	2.0.10.242	09-16-2019	2019-09-16 01:56:24	09:56:24	female	2.0.10.147	162	Catch.bmp	1205	0		1	0	416653	0		0	0	NULL	NULL	NULL	Low	run1	1	List2	A_T.wav	A_T	1	1	1	1	416503	150	1	560	417063
Exp1	9	Exp1-9-1	59.937	1.0.0.163	1	left	432489419	2.0.10.242	2.0.10.242	09-16-2019	2019-09-16 01:56:24	09:56:24	female	2.0.10.147	163	Red_S_2.bmp	1156	0		0	0	419006	0		0	0	NULL	NULL	NULL	Low	run1	1	List2	Catch.wav	V_T	1	1	1	1	418856	150	1	415	419271
Exp1	9	Exp1-9-1	59.937	1.0.0.163	1	left	432489419	2.0.10.242	2.0.10.242	09-16-2019	2019-09-16 01:56:24	09:56:24	female	2.0.10.147	164	Red_C_2.bmp	1363	0		0	0	421325	0		0	0	NULL	NULL	NULL	Low	run1	1	List2	A_T.wav	AV_T	1	1	1	1	421175	150	1	505	421680
Exp1	9	Exp1-9-1	59.937	1.0.0.163	1	left	432489419	2.0.10.242	2.0.10.242	09-16-2019	2019-09-16 01:56:24	09:56:24	female	2.0.10.147	165	Red_C.bmp	1083	0		0	0	423844	0		0	0	NULL	NULL	NULL	Low	run1	1	List2	Catch.wav	V_T	1	1	1	1	423694	150	1	331	424025
Exp1	9	Exp1-9-1	59.937	1.0.0.163	1	left	432489419	2.0.10.242	2.0.10.242	09-16-2019	2019-09-16 01:56:24	09:56:24	female	2.0.10.147	166	Red_S_2.bmp	1037	0		0	0	426080	0		0	0	NULL	NULL	NULL	Low	run1	1	List2	Catch.wav	V_T	1	1	0	1	425930	150	1	301	426231
Exp1	9	Exp1-9-1	59.937	1.0.0.163	1	left	432489419	2.0.10.242	2.0.10.242	09-16-2019	2019-09-16 01:56:24	09:56:24	female	2.0.10.147	167	Red_S.bmp	1157	0		0	0	428266	0		0	0	NULL	NULL	NULL	Low	run1	1	List2	A_T.wav	AV_T	1	1	0	1	428116	150	1	307	428423
Exp1	9	Exp1-9-1	59.937	1.0.0.163	1	left	432489419	2.0.10.242	2.0.10.242	09-16-2019	2019-09-16 01:56:24	09:56:24	female	2.0.10.147	168	Catch.bmp	1269	0		0	0	430585	0		0	0	NULL	NULL	NULL	Low	run1	1	List2	A_T.wav	A_T	1	1	0	1	430435	150	1	500	430935
Exp1	9	Exp1-9-1	59.937	1.0.0.163	1	left	432489419	2.0.10.242	2.0.10.242	09-16-2019	2019-09-16 01:56:24	09:56:24	female	2.0.10.147	169	Catch.bmp	887	0		0	0	433004	0		0	0	NULL	NULL	NULL	Low	run1	1	List2	A_T.wav	A_T	1	1	0	1	432854	150	1	355	433209
Exp1	9	Exp1-9-1	59.937	1.0.0.163	1	left	432489419	2.0.10.242	2.0.10.242	09-16-2019	2019-09-16 01:56:24	09:56:24	female	2.0.10.147	170	Red_C_2.bmp	1351	0		0	1	435040	0		0	0	NULL	NULL	NULL	Low	run1	1	List2	Catch.wav	V_T	1	1	1	1	434889	151	1	526	435415
Exp1	9	Exp1-9-1	59.937	1.0.0.163	1	left	432489419	2.0.10.242	2.0.10.242	09-16-2019	2019-09-16 01:56:24	09:56:24	female	2.0.10.147	171	Blue_C.bmp	1130	0		0	0	437542	0		0	0	NULL	NULL	NULL	Low	Run1		List2	Catch.wav	V_S	0		0	1	437392	150		0	0
Exp1	9	Exp1-9-1	59.937	1.0.0.163	1	left	432489419	2.0.10.242	2.0.10.242	09-16-2019	2019-09-16 01:56:24	09:56:24	female	2.0.10.147	172	Catch.bmp	827	0		0	0	439911	0		0	0	NULL	NULL	NULL	Low	run1	1	List2	A_T.wav	A_T	1	1	1	1	439761	150	1	614	440375
Exp1	9	Exp1-9-1	59.937	1.0.0.163	1	left	432489419	2.0.10.242	2.0.10.242	09-16-2019	2019-09-16 01:56:24	09:56:24	female	2.0.10.147	173	Red_C.bmp	1140	0		0	0	441897	0		0	0	NULL	NULL	NULL	Low	run1	1	List2	Catch.wav	V_T	1	1	1	1	441747	150	1	564	442311
Exp1	9	Exp1-9-1	59.937	1.0.0.163	1	left	432489419	2.0.10.242	2.0.10.242	09-16-2019	2019-09-16 01:56:24	09:56:24	female	2.0.10.147	174	Red_C_2.bmp	1456	0		0	0	444199	0		0	0	NULL	NULL	NULL	Low	run1	1	List2	Catch.wav	V_T	1	1	0	1	444049	150	1	502	444551
Exp1	9	Exp1-9-1	59.937	1.0.0.163	1	left	432489419	2.0.10.242	2.0.10.242	09-16-2019	2019-09-16 01:56:24	09:56:24	female	2.0.10.147	175	Catch.bmp	1001	0		0	0	446802	0		0	0	NULL	NULL	NULL	Low	run1	1	List2	A_T.wav	A_T	1	1	1	1	446652	150	1	347	446999
Exp1	9	Exp1-9-1	59.937	1.0.0.163	1	left	432489419	2.0.10.242	2.0.10.242	09-16-2019	2019-09-16 01:56:24	09:56:24	female	2.0.10.147	176	Red_S_2.bmp	1326	0		0	0	448954	0		0	0	NULL	NULL	NULL	Low	run1	1	List2	A_T.wav	AV_T	1	1	0	1	448804	150	1	451	449255
Exp1	9	Exp1-9-1	59.937	1.0.0.163	1	left	432489419	2.0.10.242	2.0.10.242	09-16-2019	2019-09-16 01:56:24	09:56:24	female	2.0.10.147	177	Red_C.bmp	1044	0		0	0	451440	0		0	0	NULL	NULL	NULL	Low	run1	1	List2	Catch.wav	V_T	1	1	1	1	451290	150	1	301	451591
Exp1	9	Exp1-9-1	59.937	1.0.0.163	1	left	432489419	2.0.10.242	2.0.10.242	09-16-2019	2019-09-16 01:56:24	09:56:24	female	2.0.10.147	178	Blue_C_2.bmp	1566	0		0	1	453643	0		0	0	NULL	NULL	NULL	Low	run1		List2	Catch.wav	V_S	0		1	1	453492	151		0	0
Exp1	9	Exp1-9-1	59.937	1.0.0.163	1	left	432489419	2.0.10.242	2.0.10.242	09-16-2019	2019-09-16 01:56:24	09:56:24	female	2.0.10.147	179	Red_C_2.bmp	1466	0		0	0	456429	0		0	0	NULL	NULL	NULL	Low	run1	1	List2	A_T.wav	AV_T	1	1	1	1	456279	150	1	305	456584
Exp1	9	Exp1-9-1	59.937	1.0.0.163	1	left	432489419	2.0.10.242	2.0.10.242	09-16-2019	2019-09-16 01:56:24	09:56:24	female	2.0.10.147	180	Catch.bmp	811	0		0	0	459048	0		0	0	NULL	NULL	NULL	Low	run1	1	List2	A_T.wav	A_T	1	1	0	1	458898	150	1	565	459463
Exp1	9	Exp1-9-1	59.937	1.0.0.163	1	left	432489419	2.0.10.242	2.0.10.242	09-16-2019	2019-09-16 01:56:24	09:56:24	female	2.0.10.147	181	Blue_C_2.bmp	870	0		0	0	461017	0		0	0	NULL	NULL	NULL	Low	run1		List2	A_S.wav	AV_S	0		0	1	460867	150		0	0
Exp1	9	Exp1-9-1	59.937	1.0.0.163	1	left	432489419	2.0.10.242	2.0.10.242	09-16-2019	2019-09-16 01:56:24	09:56:24	female	2.0.10.147	182	Catch.bmp	1252	0		0	1	463103	0		0	0	NULL	NULL	NULL	Low	run1	1	List2	A_T.wav	A_T	1	1	1	1	462952	151	1	519	463471
Exp1	9	Exp1-9-1	59.937	1.0.0.163	1	left	432489419	2.0.10.242	2.0.10.242	09-16-2019	2019-09-16 01:56:24	09:56:24	female	2.0.10.147	183	Catch.bmp	1137	0		0	0	465505	0		0	0	NULL	NULL	NULL	Low	run1	1	List2	A_T.wav	A_T	1	1	0	1	465355	150	1	652	466007
Exp1	9	Exp1-9-1	59.937	1.0.0.163	1	left	432489419	2.0.10.242	2.0.10.242	09-16-2019	2019-09-16 01:56:24	09:56:24	female	2.0.10.147	184	Red_S.bmp	1090	0		0	0	467791	0		0	0	NULL	NULL	NULL	Low	run1	1	List2	Catch.wav	V_T	1	1	0	1	467641	150	1	510	468151
Exp1	9	Exp1-9-1	59.937	1.0.0.163	1	left	432489419	2.0.10.242	2.0.10.242	09-16-2019	2019-09-16 01:56:24	09:56:24	female	2.0.10.147	185	Blue_C_2.bmp	970	0		0	0	470043	0		0	0	NULL	NULL	NULL	Low	run1		List2	A_S.wav	AV_S	0		1	1	469893	150	1	330	470223
Exp1	9	Exp1-9-1	59.937	1.0.0.163	1	left	432489419	2.0.10.242	2.0.10.242	09-16-2019	2019-09-16 01:56:24	09:56:24	female	2.0.10.147	186	Red_S_2.bmp	1474	0		0	0	472162	0		0	0	NULL	NULL	NULL	Low	run1	1	List2	Catch.wav	V_T	1	1	1	1	472012	150	1	419	472431
Exp1	9	Exp1-9-1	59.937	1.0.0.163	1	left	432489419	2.0.10.242	2.0.10.242	09-16-2019	2019-09-16 01:56:24	09:56:24	female	2.0.10.147	187	Red_S.bmp	1303	0		0	0	474798	0		0	0	NULL	NULL	NULL	Low	run1	1	List2	A_T.wav	AV_T	1	1	1	1	474648	150	1	712	475360
Exp1	9	Exp1-9-1	59.937	1.0.0.163	1	left	432489419	2.0.10.242	2.0.10.242	09-16-2019	2019-09-16 01:56:24	09:56:24	female	2.0.10.147	188	Catch.bmp	1213	0		0	0	477251	0		0	0	NULL	NULL	NULL	Low	run1	1	List2	A_T.wav	A_T	1	1	0	1	477101	150	1	730	477831
Exp1	9	Exp1-9-1	59.937	1.0.0.163	1	left	432489419	2.0.10.242	2.0.10.242	09-16-2019	2019-09-16 01:56:24	09:56:24	female	2.0.10.147	189	Red_S.bmp	1166	0		0	0	479620	0		0	0	NULL	NULL	NULL	Low	run1	1	List2	Catch.wav	V_T	1	1	1	1	479470	150	1	449	479919
Exp1	9	Exp1-9-1	59.937	1.0.0.163	1	left	432489419	2.0.10.242	2.0.10.242	09-16-2019	2019-09-16 01:56:24	09:56:24	female	2.0.10.147	190	Blue_S.bmp	1439	0		0	0	481939	0		0	0	NULL	NULL	NULL	Low	run1		List2	A_S.wav	AV_S	0		1	1	481789	150		0	0
Exp1	9	Exp1-9-1	59.937	1.0.0.163	1	left	432489419	2.0.10.242	2.0.10.242	09-16-2019	2019-09-16 01:56:24	09:56:24	female	2.0.10.147	191	Catch.bmp	1457	0		0	0	484625	0		0	0	NULL	NULL	NULL	Low	run1	1	List2	A_T.wav	A_T	1	1	0	1	484475	150	1	500	484975
Exp1	9	Exp1-9-1	59.937	1.0.0.163	1	left	432489419	2.0.10.242	2.0.10.242	09-16-2019	2019-09-16 01:56:24	09:56:24	female	2.0.10.147	192	Blue_S.bmp	1463	0		0	0	487245	0		0	0	NULL	NULL	NULL	Low	run1		List2	A_S.wav	AV_S	0		0	1	487095	150		0	0
Exp1	9	Exp1-9-1	59.937	1.0.0.163	1	left	432489419	2.0.10.242	2.0.10.242	09-16-2019	2019-09-16 01:56:24	09:56:24	female	2.0.10.147	193	Catch.bmp	1031	0		0	0	489931	0		0	0	NULL	NULL	NULL	Low	run1	1	List2	A_T.wav	A_T	1	1	0	1	489781	150	1	586	490367
Exp1	9	Exp1-9-1	59.937	1.0.0.163	1	left	432489419	2.0.10.242	2.0.10.242	09-16-2019	2019-09-16 01:56:24	09:56:24	female	2.0.10.147	194	Red_S_2.bmp	1033	0		0	1	492117	0		0	0	NULL	NULL	NULL	Low	run1	1	List2	Catch.wav	V_T	1	1	1	1	491966	151	1	442	492408
Exp1	9	Exp1-9-1	59.937	1.0.0.163	1	left	432489419	2.0.10.242	2.0.10.242	09-16-2019	2019-09-16 01:56:24	09:56:24	female	2.0.10.147	195	Red_C.bmp	895	0		0	0	494302	0		0	0	NULL	NULL	NULL	Low	run1	1	List2	A_T.wav	AV_T	1	1	1	1	494152	150	1	320	494472
Exp1	9	Exp1-9-1	59.937	1.0.0.163	1	left	432489419	2.0.10.242	2.0.10.242	09-16-2019	2019-09-16 01:56:24	09:56:24	female	2.0.10.147	196	Blue_C_2.bmp	1346	0		0	0	496354	0		0	0	NULL	NULL	NULL	Low	run1		List2	Catch.wav	V_S	0		1	1	496204	150		0	0
Exp1	9	Exp1-9-1	59.937	1.0.0.163	1	left	432489419	2.0.10.242	2.0.10.242	09-16-2019	2019-09-16 01:56:24	09:56:24	female	2.0.10.147	197	Blue_S_2.bmp	921	0		0	0	498907	0		0	0	NULL	NULL	NULL	Low	run1		List2	Catch.wav	V_S	0		0	1	498757	150		0	0
Exp1	9	Exp1-9-1	59.937	1.0.0.163	1	left	432489419	2.0.10.242	2.0.10.242	09-16-2019	2019-09-16 01:56:24	09:56:24	female	2.0.10.147	198	Red_C_2.bmp	1095	0		0	0	501059	0		0	0	NULL	NULL	NULL	Low	run1	1	List2	A_T.wav	AV_T	1	1	1	1	500909	150	1	338	501247
Exp1	9	Exp1-9-1	59.937	1.0.0.163	1	left	432489419	2.0.10.242	2.0.10.242	09-16-2019	2019-09-16 01:56:24	09:56:24	female	2.0.10.147	199	Catch.bmp	1094	0		0	0	503312	0		0	0	NULL	NULL	NULL	Low	run1	1	List2	A_T.wav	A_T	1	1	0	1	503162	150	1	661	503823
Exp1	9	Exp1-9-1	59.937	1.0.0.163	1	left	432489419	2.0.10.242	2.0.10.242	09-16-2019	2019-09-16 01:56:24	09:56:24	female	2.0.10.147	200	Blue_S.bmp	853	0		0	0	505564	0		0	0	NULL	NULL	NULL	Low	run1		List2	Catch.wav	V_S	0		1	1	505414	150		0	0
Exp1	9	Exp1-9-1	59.937	1.0.0.163	1	left	432489419	2.0.10.242	2.0.10.242	09-16-2019	2019-09-16 01:56:24	09:56:24	female	2.0.10.147	201	Blue_S_2.bmp	1427	0		0	0	507633	0		0	0	NULL	NULL	NULL	Low	run1		List2	A_S.wav	AV_S	0		0	1	507483	150		0	0
Exp1	9	Exp1-9-1	59.937	1.0.0.163	1	left	432489419	2.0.10.242	2.0.10.242	09-16-2019	2019-09-16 01:56:24	09:56:24	female	2.0.10.147	202	Red_S_2.bmp	909	0		0	0	510286	0		0	0	NULL	NULL	NULL	Low	run1	1	List2	A_T.wav	AV_T	1	1	0	1	510136	150	1	279	510415
Exp1	9	Exp1-9-1	59.937	1.0.0.163	1	left	432489419	2.0.10.242	2.0.10.242	09-16-2019	2019-09-16 01:56:24	09:56:24	female	2.0.10.147	203	Catch.bmp	1458	0		0	1	512355	0		0	0	NULL	NULL	NULL	Low	run1	1	List2	A_T.wav	A_T	1	1	1	1	512204	151	1	331	512535
Exp1	9	Exp1-9-1	59.937	1.0.0.163	1	left	432489419	2.0.10.242	2.0.10.242	09-16-2019	2019-09-16 01:56:24	09:56:24	female	2.0.10.147	204	Catch.bmp	1208	0		0	0	514974	0		0	0	NULL	NULL	NULL	Low	run1	1	List2	A_T.wav	A_T	1	1	0	1	514824	150	1	295	515119
Exp1	9	Exp1-9-1	59.937	1.0.0.163	1	left	432489419	2.0.10.242	2.0.10.242	09-16-2019	2019-09-16 01:56:24	09:56:24	female	2.0.10.147	205	Catch.bmp	1026	0		0	0	517343	0		0	0	NULL	NULL	NULL	Low	run1	1	List2	A_T.wav	A_T	1	1	0	1	517193	150	1	438	517631
Exp1	9	Exp1-9-1	59.937	1.0.0.163	1	left	432489419	2.0.10.242	2.0.10.242	09-16-2019	2019-09-16 01:56:24	09:56:24	female	2.0.10.147	206	Catch.bmp	1467	0		0	0	519529	0		0	0	NULL	NULL	NULL	Low	run1	1	List2	A_T.wav	A_T	1	1	0	1	519379	150	1	308	519687
Exp1	9	Exp1-9-1	59.937	1.0.0.163	1	left	432489419	2.0.10.242	2.0.10.242	09-16-2019	2019-09-16 01:56:24	09:56:24	female	2.0.10.147	207	Blue_S.bmp	1462	0		0	0	522148	0		0	0	NULL	NULL	NULL	Low	run1		List2	Catch.wav	V_S	0		1	1	521998	150		0	0
Exp1	9	Exp1-9-1	59.937	1.0.0.163	1	left	432489419	2.0.10.242	2.0.10.242	09-16-2019	2019-09-16 01:56:24	09:56:24	female	2.0.10.147	208	Red_S_2.bmp	1337	0		0	0	524818	0		0	0	NULL	NULL	NULL	Low	run1	1	List2	A_T.wav	AV_T	1	1	1	1	524668	150	1	283	524951
Exp1	9	Exp1-9-1	59.937	1.0.0.163	1	left	432489419	2.0.10.242	2.0.10.242	09-16-2019	2019-09-16 01:56:24	09:56:24	female	2.0.10.147	209	Red_C.bmp	1320	0		0	0	527304	0		0	0	NULL	NULL	NULL	Low	run1	1	List2	Catch.wav	V_T	1	1	0	1	527154	150	1	325	527479
Exp1	9	Exp1-9-1	59.937	1.0.0.163	1	left	432489419	2.0.10.242	2.0.10.242	09-16-2019	2019-09-16 01:56:24	09:56:24	female	2.0.10.147	210	Red_S.bmp	906	0		0	0	529773	0		0	0	NULL	NULL	NULL	Low	run1	1	List2	A_T.wav	AV_T	1	1	1	1	529623	150	1	256	529879
Exp1	9	Exp1-9-1	59.937	1.0.0.163	1	left	432489419	2.0.10.242	2.0.10.242	09-16-2019	2019-09-16 01:56:24	09:56:24	female	2.0.10.147	211	Catch.bmp	920	0		0	0	531842	0		0	0	NULL	NULL	NULL	Low	run1	1	List2	A_T.wav	A_T	1	1	0	1	531692	150	1	675	532367
Exp1	9	Exp1-9-1	59.937	1.0.0.163	1	left	432489419	2.0.10.242	2.0.10.242	09-16-2019	2019-09-16 01:56:24	09:56:24	female	2.0.10.147	212	Catch.bmp	1305	0		0	0	533911	0		0	0	NULL	NULL	NULL	Low	run1	1	List2	A_T.wav	A_T	1	1	0	1	533761	150	1	310	534071
Exp1	9	Exp1-9-1	59.937	1.0.0.163	1	left	432489419	2.0.10.242	2.0.10.242	09-16-2019	2019-09-16 01:56:24	09:56:24	female	2.0.10.147	213	Catch.bmp	870	0		0	0	536363	0		0	0	NULL	NULL	NULL	Low	run1		List2	A_S.wav	A_S	0		0	1	536213	150		0	0
Exp1	9	Exp1-9-1	59.937	1.0.0.163	1	left	432489419	2.0.10.242	2.0.10.242	09-16-2019	2019-09-16 01:56:24	09:56:24	female	2.0.10.147	214	Catch.bmp	1392	0		0	0	538449	0		0	0	NULL	NULL	NULL	Low	run1	1	List2	A_T.wav	A_T	1	1	0	1	538299	150	1	509	538808
Exp1	9	Exp1-9-1	59.937	1.0.0.163	1	left	432489419	2.0.10.242	2.0.10.242	09-16-2019	2019-09-16 01:56:24	09:56:24	female	2.0.10.147	215	Red_S.bmp	1031	0		0	1	541002	0		0	0	NULL	NULL	NULL	Low	run1	1	List2	A_T.wav	AV_T	1	1	1	1	540851	151	1	380	541231
Exp1	9	Exp1-9-1	59.937	1.0.0.163	1	left	432489419	2.0.10.242	2.0.10.242	09-16-2019	2019-09-16 01:56:24	09:56:24	female	2.0.10.147	216	Catch.bmp	1138	0		0	0	543187	0		0	0	NULL	NULL	NULL	Low	run1	1	List2	A_T.wav	A_T	1	1	0	1	543037	150	1	498	543535
Exp1	9	Exp1-9-1	59.937	1.0.0.163	1	left	432489419	2.0.10.242	2.0.10.242	09-16-2019	2019-09-16 01:56:24	09:56:24	female	2.0.10.147	217	Blue_C_2.bmp	1147	0		0	0	545473	0		0	0	NULL	NULL	NULL	Low	run1		List2	Catch.wav	V_S	0		1	1	545323	150		0	0
Exp1	9	Exp1-9-1	59.937	1.0.0.163	1	left	432489419	2.0.10.242	2.0.10.242	09-16-2019	2019-09-16 01:56:24	09:56:24	female	2.0.10.147	218	Red_C_2.bmp	1334	0		1	0	547825	0		0	0	NULL	NULL	NULL	Low	run1	1	List2	Catch.wav	V_T	1	1	0	1	547675	150	1	380	548055
Exp1	9	Exp1-9-1	59.937	1.0.0.163	1	left	432489419	2.0.10.242	2.0.10.242	09-16-2019	2019-09-16 01:56:24	09:56:24	female	2.0.10.147	219	Catch.bmp	1484	0		0	0	550311	0		0	0	NULL	NULL	NULL	Low	run1	1	List2	A_T.wav	A_T	1	1	1	1	550161	150	1	598	550759
Exp1	9	Exp1-9-1	59.937	1.0.0.163	1	left	432489419	2.0.10.242	2.0.10.242	09-16-2019	2019-09-16 01:56:24	09:56:24	female	2.0.10.147	220	Blue_S_2.bmp	816	0		1	0	552947	0		0	0	NULL	NULL	NULL	Low	run1		List2	Catch.wav	V_S	0		1	1	552797	150		0	0
Exp1	9	Exp1-9-1	59.937	1.0.0.163	1	left	432489419	2.0.10.242	2.0.10.242	09-16-2019	2019-09-16 01:56:24	09:56:24	female	2.0.10.147	221	Catch.bmp	1108	0		0	0	554966	0		0	0	NULL	NULL	NULL	Low	run1	1	List2	A_T.wav	A_T	1	1	1	1	554816	150	1	479	555295
Exp1	9	Exp1-9-1	59.937	1.0.0.163	1	left	432489419	2.0.10.242	2.0.10.242	09-16-2019	2019-09-16 01:56:24	09:56:24	female	2.0.10.147	222	Red_S_2.bmp	1485	0		0	0	557235	0		0	0	NULL	NULL	NULL	Low	run1	1	List2	Catch.wav	V_T	1	1	1	1	557085	150	1	378	557463
Exp1	9	Exp1-9-1	59.937	1.0.0.163	1	left	432489419	2.0.10.242	2.0.10.242	09-16-2019	2019-09-16 01:56:24	09:56:24	female	2.0.10.147	223	Catch.bmp	1497	0		1	0	559871	0		0	0	NULL	NULL	NULL	Low	run1	1	List2	A_T.wav	A_T	1	1	1	1	559721	150	1	614	560335
Exp1	9	Exp1-9-1	59.937	1.0.0.163	1	left	432489419	2.0.10.242	2.0.10.242	09-16-2019	2019-09-16 01:56:24	09:56:24	female	2.0.10.147	224	Catch.bmp	1149	0		0	0	562524	0		0	0	NULL	NULL	NULL	Low	run1	1	List2	A_T.wav	A_T	1	1	0	1	562374	150	1	714	563088
Exp1	9	Exp1-9-1	59.937	1.0.0.163	1	left	432489419	2.0.10.242	2.0.10.242	09-16-2019	2019-09-16 01:56:24	09:56:24	female	2.0.10.147	225	Blue_S_2.bmp	1512	0		0	0	564827	0		0	0	NULL	NULL	NULL	Low	run1		List2	Catch.wav	V_S	0		0	1	564677	150		0	0
Exp1	9	Exp1-9-1	59.937	1.0.0.163	1	left	432489419	2.0.10.242	2.0.10.242	09-16-2019	2019-09-16 01:56:24	09:56:24	female	2.0.10.147	226	Catch.bmp	1313	0		0	0	567546	0		0	0	NULL	NULL	NULL	Low	run1		List2	A_S.wav	A_S	0		1	1	567396	150		0	0
Exp1	9	Exp1-9-1	59.937	1.0.0.163	1	left	432489419	2.0.10.242	2.0.10.242	09-16-2019	2019-09-16 01:56:24	09:56:24	female	2.0.10.147	227	Red_C_2.bmp	1412	0		0	0	570099	0		0	0	NULL	NULL	NULL	Low	run1	1	List2	A_T.wav	AV_T	1	1	0	1	569949	150	1	297	570246
Exp1	9	Exp1-9-1	59.937	1.0.0.163	1	left	432489419	2.0.10.242	2.0.10.242	09-16-2019	2019-09-16 01:56:24	09:56:24	female	2.0.10.147	228	Red_C.bmp	1220	0		0	0	572668	0		0	0	NULL	NULL	NULL	Low	run1	1	List2	Catch.wav	V_T	1	1	1	1	572518	150	1	481	572999
Exp1	9	Exp1-9-1	59.937	1.0.0.163	1	left	432489419	2.0.10.242	2.0.10.242	09-16-2019	2019-09-16 01:56:24	09:56:24	female	2.0.10.147	229	Red_C_2.bmp	1394	0		0	1	575038	0		0	0	NULL	NULL	NULL	Low	run1	1	List2	A_T.wav	AV_T	1	1	1	1	574887	151	1	271	575158
Exp1	9	Exp1-9-1	59.937	1.0.0.163	1	left	432489419	2.0.10.242	2.0.10.242	09-16-2019	2019-09-16 01:56:24	09:56:24	female	2.0.10.147	230	Red_S.bmp	999	0		0	0	577590	0		0	0	NULL	NULL	NULL	Low	run1	1	List2	A_T.wav	AV_T	1	1	0	1	577440	150	1	310	577750
Exp1	9	Exp1-9-1	59.937	1.0.0.163	1	left	432489419	2.0.10.242	2.0.10.242	09-16-2019	2019-09-16 01:56:24	09:56:24	female	2.0.10.147	231	Catch.bmp	1491	0		1	0	579742	0		0	0	NULL	NULL	NULL	Low	run1	1	List2	A_T.wav	A_T	1	1	0	1	579592	150	1	574	580166
Exp1	9	Exp1-9-1	59.937	1.0.0.163	1	left	432489419	2.0.10.242	2.0.10.242	09-16-2019	2019-09-16 01:56:24	09:56:24	female	2.0.10.147	232	Red_C_2.bmp	1135	0		0	0	582395	0		0	0	NULL	NULL	NULL	Low	run1	1	List2	Catch.wav	V_T	1	1	1	1	582245	150	1	321	582566
Exp1	9	Exp1-9-1	59.937	1.0.0.163	1	left	432489419	2.0.10.242	2.0.10.242	09-16-2019	2019-09-16 01:56:24	09:56:24	female	2.0.10.147	233	Blue_C.bmp	1079	0		0	0	584681	0		0	0	NULL	NULL	NULL	Low	run1		List2	A_S.wav	AV_S	0		1	1	584531	150		0	0
Exp1	9	Exp1-9-1	59.937	1.0.0.163	1	left	432489419	2.0.10.242	2.0.10.242	09-16-2019	2019-09-16 01:56:24	09:56:24	female	2.0.10.147	234	Red_C_2.bmp	1160	0		0	0	586967	0		0	0	NULL	NULL	NULL	Low	run1	1	List2	A_T.wav	AV_T	1	1	0	1	586817	150	1	373	587190
Exp1	9	Exp1-9-1	59.937	1.0.0.163	1	left	432489419	2.0.10.242	2.0.10.242	09-16-2019	2019-09-16 01:56:24	09:56:24	female	2.0.10.147	235	Catch.bmp	1454	0		0	0	589286	0		0	0	NULL	NULL	NULL	Low	run1	1	List2	A_T.wav	A_T	1	1	0	1	589136	150	1	854	589990
Exp1	9	Exp1-9-1	59.937	1.0.0.163	1	left	432489419	2.0.10.242	2.0.10.242	09-16-2019	2019-09-16 01:56:24	09:56:24	female	2.0.10.147	236	Catch.bmp	832	0		0	1	591889	0		0	0	NULL	NULL	NULL	Low	run1		List2	A_S.wav	A_S	0		1	1	591738	151		0	0
Exp1	9	Exp1-9-1	59.937	1.0.0.163	1	left	432489419	2.0.10.242	2.0.10.242	09-16-2019	2019-09-16 01:56:24	09:56:24	female	2.0.10.147	237	Catch.bmp	1074	0		0	0	593924	0		0	0	NULL	NULL	NULL	Low	run1	1	List2	A_T.wav	A_T	1	1	0	1	593774	150	1	568	594342
Exp1	9	Exp1-9-1	59.937	1.0.0.163	1	left	432489419	2.0.10.242	2.0.10.242	09-16-2019	2019-09-16 01:56:24	09:56:24	female	2.0.10.147	238	Red_C_2.bmp	884	0		0	0	596160	0		0	0	NULL	NULL	NULL	Low	run1	1	List2	Catch.wav	V_T	1	1	0	1	596010	150	1	556	596566
Exp1	9	Exp1-9-1	59.937	1.0.0.163	1	left	432489419	2.0.10.242	2.0.10.242	09-16-2019	2019-09-16 01:56:24	09:56:24	female	2.0.10.147	239	Red_C.bmp	1167	0		0	0	598195	0		0	0	NULL	NULL	NULL	Low	run1	1	List2	Catch.wav	V_T	1	1	0	1	598045	150	1	419	598464
Exp1	9	Exp1-9-1	59.937	1.0.0.163	1	left	432489419	2.0.10.242	2.0.10.242	09-16-2019	2019-09-16 01:56:24	09:56:24	female	2.0.10.147	240	Catch.bmp	1235	0		1	0	600514	0		0	0	NULL	NULL	NULL	Low	run1	1	List2	A_T.wav	A_T	1	1	1	1	600364	150	1	474	600838
Exp1	9	Exp1-9-1	59.937	1.0.0.163	1	left	432489419	2.0.10.242	2.0.10.242	09-16-2019	2019-09-16 01:56:24	09:56:24	female	2.0.10.147	241	Red_S_2.bmp	1441	0		0	0	602900	0		0	0	NULL	NULL	NULL	Low	run1	1	List2	Catch.wav	V_T	1	1	1	1	602750	150	1	513	603263
Exp1	9	Exp1-9-1	59.937	1.0.0.163	1	left	432489419	2.0.10.242	2.0.10.242	09-16-2019	2019-09-16 01:56:24	09:56:24	female	2.0.10.147	242	Catch.bmp	1498	0		0	0	605503	0		0	0	NULL	NULL	NULL	Low	run1	1	List2	A_T.wav	A_T	1	1	1	1	605353	150	1	501	605854
Exp1	9	Exp1-9-1	59.937	1.0.0.163	1	left	432489419	2.0.10.242	2.0.10.242	09-16-2019	2019-09-16 01:56:24	09:56:24	female	2.0.10.147	243	Catch.bmp	1152	0		0	0	608156	0		0	0	NULL	NULL	NULL	Low	run1	1	List2	A_T.wav	A_T	1	1	0	1	608006	150	1	432	608438
Exp1	9	Exp1-9-1	59.937	1.0.0.163	1	left	432489419	2.0.10.242	2.0.10.242	09-16-2019	2019-09-16 01:56:24	09:56:24	female	2.0.10.147	244	Catch.bmp	1324	0		0	0	610458	0		0	0	NULL	NULL	NULL	Low	run1	1	List2	A_T.wav	A_T	1	1	0	1	610308	150	1	419	610727
Exp1	9	Exp1-9-1	59.937	1.0.0.163	1	left	432489419	2.0.10.242	2.0.10.242	09-16-2019	2019-09-16 01:56:24	09:56:24	female	2.0.10.147	245	Red_S.bmp	1042	0		0	0	612944	0		0	0	NULL	NULL	NULL	Low	run1	1	List2	Catch.wav	V_T	1	1	1	1	612794	150	1	469	613263
Exp1	9	Exp1-9-1	59.937	1.0.0.163	1	left	432489419	2.0.10.242	2.0.10.242	09-16-2019	2019-09-16 01:56:24	09:56:24	female	2.0.10.147	246	Catch.bmp	1051	0		0	1	615147	0		0	0	NULL	NULL	NULL	Low	run1		List2	A_S.wav	A_S	0		1	1	614996	151		0	0
Exp1	9	Exp1-9-1	59.937	1.0.0.163	1	left	432489419	2.0.10.242	2.0.10.242	09-16-2019	2019-09-16 01:56:24	09:56:24	female	2.0.10.147	247	Red_C_2.bmp	957	0		0	0	617399	0		0	0	NULL	NULL	NULL	Low	run1	1	List2	Catch.wav	V_T	1	1	1	1	617249	150	1	501	617750
Exp1	9	Exp1-9-1	59.937	1.0.0.163	1	left	432489419	2.0.10.242	2.0.10.242	09-16-2019	2019-09-16 01:56:24	09:56:24	female	2.0.10.147	248	Red_S_2.bmp	972	0		0	0	619518	0		0	0	NULL	NULL	NULL	Low	run1	1	List2	Catch.wav	V_T	1	1	0	1	619368	150	1	439	619807
Exp1	9	Exp1-9-1	59.937	1.0.0.163	1	left	432489419	2.0.10.242	2.0.10.242	09-16-2019	2019-09-16 01:56:24	09:56:24	female	2.0.10.147	249	Red_S_2.bmp	1589	0		0	0	621637	0		0	0	NULL	NULL	NULL	Low	run1	1	List2	A_T.wav	AV_T	1	1	1	1	621487	150	1	343	621830
Exp1	9	Exp1-9-1	59.937	1.0.0.163	1	left	432489419	2.0.10.242	2.0.10.242	09-16-2019	2019-09-16 01:56:24	09:56:24	female	2.0.10.147	250	Red_C_2.bmp	1097	0		0	0	624373	0		0	0	NULL	NULL	NULL	Low	run1	1	List2	A_T.wav	AV_T	1	1	0	1	624223	150	1	399	624622
Exp1	9	Exp1-9-1	59.937	1.0.0.163	1	left	432489419	2.0.10.242	2.0.10.242	09-16-2019	2019-09-16 01:56:24	09:56:24	female	2.0.10.147	251	Red_S.bmp	859	0		0	0	626625	0		0	0	NULL	NULL	NULL	Low	run1	1	List2	Catch.wav	V_T	1	1	1	1	626475	150	1	611	627086
Exp1	9	Exp1-9-1	59.937	1.0.0.163	1	left	432489419	2.0.10.242	2.0.10.242	09-16-2019	2019-09-16 01:56:24	09:56:24	female	2.0.10.147	252	Blue_C.bmp	1027	0		0	0	628644	0		0	0	NULL	NULL	NULL	Low	run1		List2	A_S.wav	AV_S	0		1	1	628494	150		0	0
Exp1	9	Exp1-9-1	59.937	1.0.0.163	1	left	432489419	2.0.10.242	2.0.10.242	09-16-2019	2019-09-16 01:56:24	09:56:24	female	2.0.10.147	253	Red_C.bmp	1271	0		0	0	630913	0		0	0	NULL	NULL	NULL	Low	run1	1	List2	A_T.wav	AV_T	1	1	0	1	630763	150	1	339	631102
Exp1	9	Exp1-9-1	59.937	1.0.0.163	1	left	432489419	2.0.10.242	2.0.10.242	09-16-2019	2019-09-16 01:56:24	09:56:24	female	2.0.10.147	254	Red_S_2.bmp	1186	0		1	0	633332	0		0	0	NULL	NULL	NULL	Low	run1	1	List2	A_T.wav	AV_T	1	1	0	1	633182	150	1	384	633566
Exp1	9	Exp1-9-1	59.937	1.0.0.163	1	left	432489419	2.0.10.242	2.0.10.242	09-16-2019	2019-09-16 01:56:24	09:56:24	female	2.0.10.147	255	Red_C.bmp	1211	0		0	0	635668	0		0	0	NULL	NULL	NULL	Low	run1	1	List2	Catch.wav	V_T	1	1	1	1	635518	150	1	400	635918
Exp1	9	Exp1-9-1	59.937	1.0.0.163	1	left	432489419	2.0.10.242	2.0.10.242	09-16-2019	2019-09-16 01:56:24	09:56:24	female	2.0.10.147	256	Red_C.bmp	1376	0		0	0	638037	0		0	0	NULL	NULL	NULL	Low	run1	1	List2	A_T.wav	AV_T	1	1	1	1	637887	150	1	351	638238
Exp1	9	Exp1-9-1	59.937	1.0.0.163	1	left	432489419	2.0.10.242	2.0.10.242	09-16-2019	2019-09-16 01:56:24	09:56:24	female	2.0.10.147	257	Catch.bmp	1320	0		0	0	640573	0		0	0	NULL	NULL	NULL	Low	run1	1	List2	A_T.wav	A_T	1	1	0	1	640423	150	1	1447	641870
Exp1	9	Exp1-9-1	59.937	1.0.0.163	1	left	432489419	2.0.10.242	2.0.10.242	09-16-2019	2019-09-16 01:56:24	09:56:24	female	2.0.10.147	258	Red_S_2.bmp	1126	0		0	0	643076	0		0	0	NULL	NULL	NULL	Low	run1	1	List2	A_T.wav	AV_T	1	1	0	1	642926	150	1	328	643254
Exp1	9	Exp1-9-1	59.937	1.0.0.163	1	left	432489419	2.0.10.242	2.0.10.242	09-16-2019	2019-09-16 01:56:24	09:56:24	female	2.0.10.147	259	Red_S.bmp	1134	0		0	0	645362	0		0	0	NULL	NULL	NULL	Low	run1	1	List2	A_T.wav	AV_T	1	1	0	1	645212	150	1	314	645526
Exp1	9	Exp1-9-1	59.937	1.0.0.163	1	left	432489419	2.0.10.242	2.0.10.242	09-16-2019	2019-09-16 01:56:24	09:56:24	female	2.0.10.147	260	Blue_C.bmp	1587	0		0	1	647648	0		0	0	NULL	NULL	NULL	Low	Run1		List2	Catch.wav	V_S	0		1	1	647497	151		0	0
