# Supplementary material for: Visual Perceptual Load Attenuates Age-Related Audiovisual Integration in an Audiovisual Discrimination Task
Source: Front Psychol. 2021 Sep 29;12:740221. doi: 10.3389/fpsyg.2021.740221 (PMC8511317; doi:10.3389/fpsyg.2021.740221)
Supplement: Supplementary file 1 [file Data_Sheet_1.ZIP › Export data/Group 1_Data_Younger/Exp1_Low load/Subject_10.xlsx]

## Sheet: Sheet1
Subject	DataFile.Basename	Display.RefreshRate	ExperimentVersion	Group	Handedness	RandomSeed	RuntimeVersion	RuntimeVersionExpected	SessionDate	SessionStartDateTimeUtc	SessionTime	Sex	StudioVersion	Block	Image	ITI	ITI.ACC	ITI.CRESP	ITI.DurationError	ITI.OnsetDelay	ITI.OnsetTime	ITI.OnsetToOnsetTime	ITI.RESP	ITI.RT	ITI.RTTime	List1	List1.Cycle	List1.Sample	PercetualLoad	Procedure	Response	Running	Sound	StimulusType	Target.ACC	Target.CRESP	Target.DurationError	Target.OnsetDelay	Target.OnsetTime	Target.OnsetToOnsetTime	Target.RESP	Target.RT	Target.RTTime
10	Exp1-10-1	59.937	1.0.0.164	1900-01-01	left	-15842394	2.0.10.242	2.0.10.242	09-16-2019	2019-09-16 02:35:05	10:35:05	female	2.0.10.147	1	Red_C_2.bmp	1284	0		0	0	21455	0		0	0	16	1	1	Low	Prac	1	List1	A_T.wav	AV_T	1	1	128	1	21305	150	1	753	22058
10	Exp1-10-1	59.937	1.0.0.164	1900-01-01	left	-15842394	2.0.10.242	2.0.10.242	09-16-2019	2019-09-16 02:35:05	10:35:05	female	2.0.10.147	2	Red_S.bmp	804	0		0	0	23891	0		0	0	7	1	2	Low	Prac	1	List1	Catch.wav	V_T	1	1	1	1	23741	150	1	630	24371
10	Exp1-10-1	59.937	1.0.0.164	1900-01-01	left	-15842394	2.0.10.242	2.0.10.242	09-16-2019	2019-09-16 02:35:05	10:35:05	female	2.0.10.147	3	Blue_C.bmp	1234	0		0	0	25843	0		0	0	1	1	3	Low	Prac		List1	Catch.wav	V_S	0		0	1	25693	150		0	0
10	Exp1-10-1	59.937	1.0.0.164	1900-01-01	left	-15842394	2.0.10.242	2.0.10.242	09-16-2019	2019-09-16 02:35:05	10:35:05	female	2.0.10.147	4	Blue_C_2.bmp	932	0		0	0	28296	0		0	0	2	1	4	Low	Prac		List1	Catch.wav	V_S	0		0	1	28146	150		0	0
10	Exp1-10-1	59.937	1.0.0.164	1900-01-01	left	-15842394	2.0.10.242	2.0.10.242	09-16-2019	2019-09-16 02:35:05	10:35:05	female	2.0.10.147	5	Red_C_2.bmp	1468	0		0	0	30448	0		0	0	16	1	5	Low	Prac	1	List1	A_T.wav	AV_T	1	1	1	1	30298	150	1	328	30626
10	Exp1-10-1	59.937	1.0.0.164	1900-01-01	left	-15842394	2.0.10.242	2.0.10.242	09-16-2019	2019-09-16 02:35:05	10:35:05	female	2.0.10.147	6	Catch.bmp	1590	0		1	0	33067	0		0	0	10	1	6	Low	Prac	1	List1	A_T.wav	A_T	1	1	0	1	32917	150	1	782	33699
10	Exp1-10-1	59.937	1.0.0.164	1900-01-01	left	-15842394	2.0.10.242	2.0.10.242	09-16-2019	2019-09-16 02:35:05	10:35:05	female	2.0.10.147	7	Blue_C_2.bmp	1120	0		0	0	35804	0		0	0	2	1	7	Low	Prac		List1	Catch.wav	V_S	0		0	2	35654	150		0	0
10	Exp1-10-1	59.937	1.0.0.164	1900-01-01	left	-15842394	2.0.10.242	2.0.10.242	09-16-2019	2019-09-16 02:35:05	10:35:05	female	2.0.10.147	8	Catch.bmp	1578	0		1	0	38139	0		0	0	10	1	8	Low	Prac	1	List1	A_T.wav	A_T	1	1	1	1	37989	150	1	573	38562
10	Exp1-10-1	59.937	1.0.0.164	1900-01-01	left	-15842394	2.0.10.242	2.0.10.242	09-16-2019	2019-09-16 02:35:05	10:35:05	female	2.0.10.147	9	Red_S.bmp	931	0		0	0	40876	0		0	0	17	1	9	Low	Prac	1	List1	A_T.wav	AV_T	1	1	0	2	40726	150	1	500	41226
10	Exp1-10-1	59.937	1.0.0.164	1900-01-01	left	-15842394	2.0.10.242	2.0.10.242	09-16-2019	2019-09-16 02:35:05	10:35:05	female	2.0.10.147	10	Red_S_2.bmp	1183	0		0	0	42961	0		0	0	8	1	10	Low	Prac	1	List1	Catch.wav	V_T	1	1	1	1	42811	150	1	399	43210
10	Exp1-10-1	59.937	1.0.0.164	1900-01-01	left	-15842394	2.0.10.242	2.0.10.242	09-16-2019	2019-09-16 02:35:05	10:35:05	female	2.0.10.147	11	Catch.bmp	1022	0		0	0	45297	0		0	0	10	1	11	Low	Prac	1	List1	A_T.wav	A_T	1	1	1	1	45147	150	1	1007	46154
10	Exp1-10-1	59.937	1.0.0.164	1900-01-01	left	-15842394	2.0.10.242	2.0.10.242	09-16-2019	2019-09-16 02:35:05	10:35:05	female	2.0.10.147	12	Red_C.bmp	1040	0		0	0	47466	0		0	0	5	1	12	Low	Prac	1	List1	Catch.wav	V_T	1	1	1	1	47316	150	1	606	47922
10	Exp1-10-1	59.937	1.0.0.164	1900-01-01	left	-15842394	2.0.10.242	2.0.10.242	09-16-2019	2019-09-16 02:35:05	10:35:05	female	2.0.10.147	13	Blue_S.bmp	1159	0		0	0	49668	0		0	0	13	1	13	Low	Prac		List1	A_S.wav	AV_S	0		1	1	49518	150		0	0
10	Exp1-10-1	59.937	1.0.0.164	1900-01-01	left	-15842394	2.0.10.242	2.0.10.242	09-16-2019	2019-09-16 02:35:05	10:35:05	female	2.0.10.147	14	Red_C_2.bmp	1310	0		1	0	52037	0		0	0	6	1	14	Low	Prac	1	List1	Catch.wav	V_T	1	1	1	1	51887	150	1	339	52226
10	Exp1-10-1	59.937	1.0.0.164	1900-01-01	left	-15842394	2.0.10.242	2.0.10.242	09-16-2019	2019-09-16 02:35:05	10:35:05	female	2.0.10.147	15	Blue_C.bmp	909	0		0	0	54507	0		0	0	11	1	15	Low	Prac		List1	A_S.wav	AV_S	0		1	1	54357	150		0	0
10	Exp1-10-1	59.937	1.0.0.164	1900-01-01	left	-15842394	2.0.10.242	2.0.10.242	09-16-2019	2019-09-16 02:35:05	10:35:05	female	2.0.10.147	16	Blue_S_2.bmp	852	0		0	0	56642	0		0	0	4	1	16	Low	Prac		List1	Catch.wav	V_S	0		1	1	56492	150		0	0
10	Exp1-10-1	59.937	1.0.0.164	1900-01-01	left	-15842394	2.0.10.242	2.0.10.242	09-16-2019	2019-09-16 02:35:05	10:35:05	female	2.0.10.147	17	Red_S.bmp	1536	0		0	1	58695	0		0	0	17	1	17	Low	Prac	1	List1	A_T.wav	AV_T	1	1	1	1	58544	151	1	298	58842
10	Exp1-10-1	59.937	1.0.0.164	1900-01-01	left	-15842394	2.0.10.242	2.0.10.242	09-16-2019	2019-09-16 02:35:05	10:35:05	female	2.0.10.147	18	Catch.bmp	1572	0		0	0	61381	0		0	0	10	1	18	Low	Prac	1	List1	A_T.wav	A_T	0		0	2	61231	150		0	0
10	Exp1-10-1	59.937	1.0.0.164	1900-01-01	left	-15842394	2.0.10.242	2.0.10.242	09-16-2019	2019-09-16 02:35:05	10:35:05	female	2.0.10.147	19	Blue_S_2.bmp	1120	0		0	0	64167	0		0	0	14	1	19	Low	Prac		List1	A_S.wav	AV_S	0		0	1	64017	150		0	0
10	Exp1-10-1	59.937	1.0.0.164	1900-01-01	left	-15842394	2.0.10.242	2.0.10.242	09-16-2019	2019-09-16 02:35:05	10:35:05	female	2.0.10.147	20	Red_S.bmp	1138	0		0	0	66586	0		0	0	17	1	20	Low	Prac	1	List1	A_T.wav	AV_T	1	1	0	1	66436	150	1	342	66778
10	Exp1-10-1	59.937	1.0.0.164	1900-01-01	left	-15842394	2.0.10.242	2.0.10.242	09-16-2019	2019-09-16 02:35:05	10:35:05	female	2.0.10.147	21	Catch.bmp	865	0		0	0	76580	0		0	0	NULL	NULL	NULL	Low	run1	1	List2	A_T.wav	A_T	1	1	0	1	76430	150	1	843	77273
10	Exp1-10-1	59.937	1.0.0.164	1900-01-01	left	-15842394	2.0.10.242	2.0.10.242	09-16-2019	2019-09-16 02:35:05	10:35:05	female	2.0.10.147	22	Red_C.bmp	1599	0		0	0	78599	0		0	0	NULL	NULL	NULL	Low	run1	1	List2	Catch.wav	V_T	1	1	0	1	78449	150	1	432	78881
10	Exp1-10-1	59.937	1.0.0.164	1900-01-01	left	-15842394	2.0.10.242	2.0.10.242	09-16-2019	2019-09-16 02:35:05	10:35:05	female	2.0.10.147	23	Red_S.bmp	1071	0		0	0	81352	0		0	0	NULL	NULL	NULL	Low	run1	1	List2	A_T.wav	AV_T	1	1	1	1	81202	150	1	561	81763
10	Exp1-10-1	59.937	1.0.0.164	1900-01-01	left	-15842394	2.0.10.242	2.0.10.242	09-16-2019	2019-09-16 02:35:05	10:35:05	female	2.0.10.147	24	Red_C_2.bmp	875	0		0	0	83571	0		0	0	NULL	NULL	NULL	Low	run1	1	List2	A_T.wav	AV_T	1	1	0	1	83421	150	1	364	83785
10	Exp1-10-1	59.937	1.0.0.164	1900-01-01	left	-15842394	2.0.10.242	2.0.10.242	09-16-2019	2019-09-16 02:35:05	10:35:05	female	2.0.10.147	25	Catch.bmp	1400	0		0	0	85606	0		0	0	NULL	NULL	NULL	Low	run1		List2	A_S.wav	A_S	0		0	1	85456	150		0	0
10	Exp1-10-1	59.937	1.0.0.164	1900-01-01	left	-15842394	2.0.10.242	2.0.10.242	09-16-2019	2019-09-16 02:35:05	10:35:05	female	2.0.10.147	26	Red_C.bmp	1429	0		0	0	88226	0		0	0	NULL	NULL	NULL	Low	run1	1	List2	A_T.wav	AV_T	1	1	0	2	88076	150	1	343	88419
10	Exp1-10-1	59.937	1.0.0.164	1900-01-01	left	-15842394	2.0.10.242	2.0.10.242	09-16-2019	2019-09-16 02:35:05	10:35:05	female	2.0.10.147	27	Red_C_2.bmp	958	0		0	0	90812	0		0	0	NULL	NULL	NULL	Low	run1	1	List2	Catch.wav	V_T	1	1	0	1	90662	150	1	333	90995
10	Exp1-10-1	59.937	1.0.0.164	1900-01-01	left	-15842394	2.0.10.242	2.0.10.242	09-16-2019	2019-09-16 02:35:05	10:35:05	female	2.0.10.147	28	Blue_C_2.bmp	916	0		0	0	92931	0		0	0	NULL	NULL	NULL	Low	run1		List2	Catch.wav	V_S	0		0	2	92781	150		0	0
10	Exp1-10-1	59.937	1.0.0.164	1900-01-01	left	-15842394	2.0.10.242	2.0.10.242	09-16-2019	2019-09-16 02:35:05	10:35:05	female	2.0.10.147	29	Red_C.bmp	903	0		0	0	95066	0		0	0	NULL	NULL	NULL	Low	run1	1	List2	A_T.wav	AV_T	1	1	1	1	94916	150	1	373	95289
10	Exp1-10-1	59.937	1.0.0.164	1900-01-01	left	-15842394	2.0.10.242	2.0.10.242	09-16-2019	2019-09-16 02:35:05	10:35:05	female	2.0.10.147	30	Catch.bmp	1148	0		1	0	97118	0		0	0	NULL	NULL	NULL	Low	run1	1	List2	A_T.wav	A_T	1	1	0	1	96968	150	1	897	97865
10	Exp1-10-1	59.937	1.0.0.164	1900-01-01	left	-15842394	2.0.10.242	2.0.10.242	09-16-2019	2019-09-16 02:35:05	10:35:05	female	2.0.10.147	31	Blue_C_2.bmp	1269	0		0	0	99421	0		0	0	NULL	NULL	NULL	Low	run1		List2	Catch.wav	V_S	0		0	1	99271	150		0	0
10	Exp1-10-1	59.937	1.0.0.164	1900-01-01	left	-15842394	2.0.10.242	2.0.10.242	09-16-2019	2019-09-16 02:35:05	10:35:05	female	2.0.10.147	32	Catch.bmp	1232	0		0	0	101907	0		0	0	NULL	NULL	NULL	Low	run1		List2	A_S.wav	A_S	0		0	1	101757	150		0	0
10	Exp1-10-1	59.937	1.0.0.164	1900-01-01	left	-15842394	2.0.10.242	2.0.10.242	09-16-2019	2019-09-16 02:35:05	10:35:05	female	2.0.10.147	33	Red_C_2.bmp	1134	0		1	0	104359	0		0	0	NULL	NULL	NULL	Low	run1	1	List2	A_T.wav	AV_T	1	1	0	1	104209	150	1	368	104577
10	Exp1-10-1	59.937	1.0.0.164	1900-01-01	left	-15842394	2.0.10.242	2.0.10.242	09-16-2019	2019-09-16 02:35:05	10:35:05	female	2.0.10.147	34	Red_C.bmp	1103	0		0	0	106645	0		0	0	NULL	NULL	NULL	Low	run1	1	List2	Catch.wav	V_T	1	1	1	1	106495	150	1	642	107137
10	Exp1-10-1	59.937	1.0.0.164	1900-01-01	left	-15842394	2.0.10.242	2.0.10.242	09-16-2019	2019-09-16 02:35:05	10:35:05	female	2.0.10.147	35	Red_C_2.bmp	873	0		0	1	108898	0		0	0	NULL	NULL	NULL	Low	run1	1	List2	A_T.wav	AV_T	1	1	1	1	108747	151	1	438	109185
10	Exp1-10-1	59.937	1.0.0.164	1900-01-01	left	-15842394	2.0.10.242	2.0.10.242	09-16-2019	2019-09-16 02:35:05	10:35:05	female	2.0.10.147	36	Red_S_2.bmp	1032	0		0	0	110933	0		0	0	NULL	NULL	NULL	Low	run1	1	List2	A_T.wav	AV_T	1	1	0	1	110783	150	1	451	111234
10	Exp1-10-1	59.937	1.0.0.164	1900-01-01	left	-15842394	2.0.10.242	2.0.10.242	09-16-2019	2019-09-16 02:35:05	10:35:05	female	2.0.10.147	37	Catch.bmp	1520	0		0	0	113119	0		0	0	NULL	NULL	NULL	Low	run1	1	List2	A_T.wav	A_T	1	1	0	2	112969	150	1	784	113753
10	Exp1-10-1	59.937	1.0.0.164	1900-01-01	left	-15842394	2.0.10.242	2.0.10.242	09-16-2019	2019-09-16 02:35:05	10:35:05	female	2.0.10.147	38	Catch.bmp	1067	0		0	0	115788	0		0	0	NULL	NULL	NULL	Low	run1	1	List2	A_T.wav	A_T	1	1	0	1	115638	150	1	779	116417
10	Exp1-10-1	59.937	1.0.0.164	1900-01-01	left	-15842394	2.0.10.242	2.0.10.242	09-16-2019	2019-09-16 02:35:05	10:35:05	female	2.0.10.147	39	Blue_S_2.bmp	1371	0		0	0	118007	0		0	0	NULL	NULL	NULL	Low	run1		List2	Catch.wav	V_S	0		1	1	117857	150		0	0
10	Exp1-10-1	59.937	1.0.0.164	1900-01-01	left	-15842394	2.0.10.242	2.0.10.242	09-16-2019	2019-09-16 02:35:05	10:35:05	female	2.0.10.147	40	Red_C.bmp	1504	0		0	0	120593	0		0	0	NULL	NULL	NULL	Low	run1	1	List2	Catch.wav	V_T	1	1	0	1	120443	150	1	454	120897
10	Exp1-10-1	59.937	1.0.0.164	1900-01-01	left	-15842394	2.0.10.242	2.0.10.242	09-16-2019	2019-09-16 02:35:05	10:35:05	female	2.0.10.147	41	Red_S.bmp	1572	0		0	0	123246	0		0	0	NULL	NULL	NULL	Low	run1	1	List2	A_T.wav	AV_T	1	1	1	1	123096	150	1	329	123425
10	Exp1-10-1	59.937	1.0.0.164	1900-01-01	left	-15842394	2.0.10.242	2.0.10.242	09-16-2019	2019-09-16 02:35:05	10:35:05	female	2.0.10.147	42	Catch.bmp	1178	0		0	1	125966	0		0	0	NULL	NULL	NULL	Low	run1	1	List2	A_T.wav	A_T	1	1	1	1	125815	151	1	586	126401
10	Exp1-10-1	59.937	1.0.0.164	1900-01-01	left	-15842394	2.0.10.242	2.0.10.242	09-16-2019	2019-09-16 02:35:05	10:35:05	female	2.0.10.147	43	Catch.bmp	1395	0		0	0	128301	0		0	0	NULL	NULL	NULL	Low	run1	1	List2	A_T.wav	A_T	1	1	0	1	128151	150	1	675	128826
10	Exp1-10-1	59.937	1.0.0.164	1900-01-01	left	-15842394	2.0.10.242	2.0.10.242	09-16-2019	2019-09-16 02:35:05	10:35:05	female	2.0.10.147	44	Red_C_2.bmp	1176	0		0	0	130854	0		0	0	NULL	NULL	NULL	Low	run1	1	List2	Catch.wav	V_T	1	1	1	1	130704	150	1	393	131097
10	Exp1-10-1	59.937	1.0.0.164	1900-01-01	left	-15842394	2.0.10.242	2.0.10.242	09-16-2019	2019-09-16 02:35:05	10:35:05	female	2.0.10.147	45	Red_S_2.bmp	1301	0		0	0	133190	0		0	0	NULL	NULL	NULL	Low	run1	1	List2	A_T.wav	AV_T	1	1	1	1	133040	150	1	393	133433
10	Exp1-10-1	59.937	1.0.0.164	1900-01-01	left	-15842394	2.0.10.242	2.0.10.242	09-16-2019	2019-09-16 02:35:05	10:35:05	female	2.0.10.147	46	Blue_S.bmp	1394	0		1	0	135642	0		0	0	NULL	NULL	NULL	Low	run1		List2	Catch.wav	V_S	0		1	1	135492	150		0	0
10	Exp1-10-1	59.937	1.0.0.164	1900-01-01	left	-15842394	2.0.10.242	2.0.10.242	09-16-2019	2019-09-16 02:35:05	10:35:05	female	2.0.10.147	47	Red_S.bmp	1501	0		0	0	138262	0		0	0	NULL	NULL	NULL	Low	run1	1	List2	Catch.wav	V_T	1	1	0	1	138112	150	1	369	138481
10	Exp1-10-1	59.937	1.0.0.164	1900-01-01	left	-15842394	2.0.10.242	2.0.10.242	09-16-2019	2019-09-16 02:35:05	10:35:05	female	2.0.10.147	48	Blue_S.bmp	1598	0		0	0	140915	0		0	0	NULL	NULL	NULL	Low	run1		List2	Catch.wav	V_S	0		0	2	140765	150		0	0
10	Exp1-10-1	59.937	1.0.0.164	1900-01-01	left	-15842394	2.0.10.242	2.0.10.242	09-16-2019	2019-09-16 02:35:05	10:35:05	female	2.0.10.147	49	Catch.bmp	1057	0		0	0	143718	0		0	0	NULL	NULL	NULL	Low	run1	1	List2	A_T.wav	A_T	1	1	0	2	143568	150	1	417	143985
10	Exp1-10-1	59.937	1.0.0.164	1900-01-01	left	-15842394	2.0.10.242	2.0.10.242	09-16-2019	2019-09-16 02:35:05	10:35:05	female	2.0.10.147	50	Red_S_2.bmp	1491	0		0	0	145937	0		0	0	NULL	NULL	NULL	Low	run1	1	List2	A_T.wav	AV_T	1	1	0	1	145787	150	1	390	146177
10	Exp1-10-1	59.937	1.0.0.164	1900-01-01	left	-15842394	2.0.10.242	2.0.10.242	09-16-2019	2019-09-16 02:35:05	10:35:05	female	2.0.10.147	51	Catch.bmp	810	0		0	1	148590	0		0	0	NULL	NULL	NULL	Low	run1	1	List2	A_T.wav	A_T	1	1	0	1	148439	151	1	594	149033
10	Exp1-10-1	59.937	1.0.0.164	1900-01-01	left	-15842394	2.0.10.242	2.0.10.242	09-16-2019	2019-09-16 02:35:05	10:35:05	female	2.0.10.147	52	Red_S_2.bmp	1202	0		0	0	150558	0		0	0	NULL	NULL	NULL	Low	run1	1	List2	A_T.wav	AV_T	1	1	0	1	150408	150	1	385	150793
10	Exp1-10-1	59.937	1.0.0.164	1900-01-01	left	-15842394	2.0.10.242	2.0.10.242	09-16-2019	2019-09-16 02:35:05	10:35:05	female	2.0.10.147	53	Red_C.bmp	1282	0		0	0	152911	0		0	0	NULL	NULL	NULL	Low	run1	1	List2	A_T.wav	AV_T	1	1	0	1	152761	150	1	328	153089
10	Exp1-10-1	59.937	1.0.0.164	1900-01-01	left	-15842394	2.0.10.242	2.0.10.242	09-16-2019	2019-09-16 02:35:05	10:35:05	female	2.0.10.147	54	Catch.bmp	1196	0		0	1	155347	0		0	0	NULL	NULL	NULL	Low	run1	1	List2	A_T.wav	A_T	1	1	1	1	155196	151	1	702	155898
10	Exp1-10-1	59.937	1.0.0.164	1900-01-01	left	-15842394	2.0.10.242	2.0.10.242	09-16-2019	2019-09-16 02:35:05	10:35:05	female	2.0.10.147	55	Catch.bmp	1464	0		0	0	157699	0		0	0	NULL	NULL	NULL	Low	run1		List2	A_S.wav	A_S	0		0	1	157549	150		0	0
10	Exp1-10-1	59.937	1.0.0.164	1900-01-01	left	-15842394	2.0.10.242	2.0.10.242	09-16-2019	2019-09-16 02:35:05	10:35:05	female	2.0.10.147	56	Blue_S.bmp	825	0		0	0	160385	0		0	0	NULL	NULL	NULL	Low	run1		List2	A_S.wav	AV_S	0		0	1	160235	150		0	0
10	Exp1-10-1	59.937	1.0.0.164	1900-01-01	left	-15842394	2.0.10.242	2.0.10.242	09-16-2019	2019-09-16 02:35:05	10:35:05	female	2.0.10.147	57	Catch.bmp	1070	0		1	0	162437	0		0	0	NULL	NULL	NULL	Low	run1	1	List2	A_T.wav	A_T	1	1	0	1	162287	150	1	730	163017
10	Exp1-10-1	59.937	1.0.0.164	1900-01-01	left	-15842394	2.0.10.242	2.0.10.242	09-16-2019	2019-09-16 02:35:05	10:35:05	female	2.0.10.147	58	Red_C.bmp	1415	0		1	0	164656	0		0	0	NULL	NULL	NULL	Low	run1	1	List2	A_T.wav	AV_T	1	1	0	1	164506	150	1	543	165049
10	Exp1-10-1	59.937	1.0.0.164	1900-01-01	left	-15842394	2.0.10.242	2.0.10.242	09-16-2019	2019-09-16 02:35:05	10:35:05	female	2.0.10.147	59	Red_S.bmp	1478	0		0	0	167226	0		0	0	NULL	NULL	NULL	Low	run1	1	List2	A_T.wav	AV_T	1	1	0	1	167076	150	1	429	167505
10	Exp1-10-1	59.937	1.0.0.164	1900-01-01	left	-15842394	2.0.10.242	2.0.10.242	09-16-2019	2019-09-16 02:35:05	10:35:05	female	2.0.10.147	60	Blue_S.bmp	1541	0		0	0	169862	0		0	0	NULL	NULL	NULL	Low	run1		List2	A_S.wav	AV_S	0		0	1	169712	150		0	0
10	Exp1-10-1	59.937	1.0.0.164	1900-01-01	left	-15842394	2.0.10.242	2.0.10.242	09-16-2019	2019-09-16 02:35:05	10:35:05	female	2.0.10.147	61	Red_C.bmp	824	0		0	0	172615	0		0	0	NULL	NULL	NULL	Low	run1	1	List2	Catch.wav	V_T	1	1	0	1	172465	150	1	384	172849
10	Exp1-10-1	59.937	1.0.0.164	1900-01-01	left	-15842394	2.0.10.242	2.0.10.242	09-16-2019	2019-09-16 02:35:05	10:35:05	female	2.0.10.147	62	Red_S_2.bmp	1467	0		0	0	174600	0		0	0	NULL	NULL	NULL	Low	run1	1	List2	A_T.wav	AV_T	1	1	1	1	174450	150	1	343	174793
10	Exp1-10-1	59.937	1.0.0.164	1900-01-01	left	-15842394	2.0.10.242	2.0.10.242	09-16-2019	2019-09-16 02:35:05	10:35:05	female	2.0.10.147	63	Catch.bmp	867	0		0	0	177220	0		0	0	NULL	NULL	NULL	Low	run1	1	List2	A_T.wav	A_T	1	1	0	1	177070	150	1	579	177649
10	Exp1-10-1	59.937	1.0.0.164	1900-01-01	left	-15842394	2.0.10.242	2.0.10.242	09-16-2019	2019-09-16 02:35:05	10:35:05	female	2.0.10.147	64	Catch.bmp	1317	0		0	1	179239	0		0	0	NULL	NULL	NULL	Low	run1	1	List2	A_T.wav	A_T	1	1	1	1	179088	151	1	649	179737
10	Exp1-10-1	59.937	1.0.0.164	1900-01-01	left	-15842394	2.0.10.242	2.0.10.242	09-16-2019	2019-09-16 02:35:05	10:35:05	female	2.0.10.147	65	Catch.bmp	1447	0		0	0	181708	0		0	0	NULL	NULL	NULL	Low	run1	1	List2	A_T.wav	A_T	1	1	0	1	181558	150	1	547	182105
10	Exp1-10-1	59.937	1.0.0.164	1900-01-01	left	-15842394	2.0.10.242	2.0.10.242	09-16-2019	2019-09-16 02:35:05	10:35:05	female	2.0.10.147	66	Red_C_2.bmp	1414	0		0	1	184311	0		0	0	NULL	NULL	NULL	Low	run1	1	List2	Catch.wav	V_T	1	1	1	1	184160	151	1	473	184633
10	Exp1-10-1	59.937	1.0.0.164	1900-01-01	left	-15842394	2.0.10.242	2.0.10.242	09-16-2019	2019-09-16 02:35:05	10:35:05	female	2.0.10.147	67	Catch.bmp	888	0		0	0	186880	0		0	0	NULL	NULL	NULL	Low	run1	1	List2	A_T.wav	A_T	1	1	1	1	186730	150	1	559	187289
10	Exp1-10-1	59.937	1.0.0.164	1900-01-01	left	-15842394	2.0.10.242	2.0.10.242	09-16-2019	2019-09-16 02:35:05	10:35:05	female	2.0.10.147	68	Red_S.bmp	1551	0		0	0	188915	0		0	0	NULL	NULL	NULL	Low	run1	1	List2	Catch.wav	V_T	1	1	1	1	188765	150	1	380	189145
10	Exp1-10-1	59.937	1.0.0.164	1900-01-01	left	-15842394	2.0.10.242	2.0.10.242	09-16-2019	2019-09-16 02:35:05	10:35:05	female	2.0.10.147	69	Red_C_2.bmp	1359	0		0	0	191618	0		0	0	NULL	NULL	NULL	Low	run1	1	List2	A_T.wav	AV_T	1	1	1	1	191468	150	1	390	191858
10	Exp1-10-1	59.937	1.0.0.164	1900-01-01	left	-15842394	2.0.10.242	2.0.10.242	09-16-2019	2019-09-16 02:35:05	10:35:05	female	2.0.10.147	70	Blue_C.bmp	1239	0		0	1	194138	0		0	0	NULL	NULL	NULL	Low	Run1		List2	Catch.wav	V_S	0		1	1	193987	151		0	0
10	Exp1-10-1	59.937	1.0.0.164	1900-01-01	left	-15842394	2.0.10.242	2.0.10.242	09-16-2019	2019-09-16 02:35:05	10:35:05	female	2.0.10.147	71	Red_C_2.bmp	1453	0		0	1	196624	0		0	0	NULL	NULL	NULL	Low	run1	1	List2	A_T.wav	AV_T	1	1	1	1	196473	151	1	376	196849
10	Exp1-10-1	59.937	1.0.0.164	1900-01-01	left	-15842394	2.0.10.242	2.0.10.242	09-16-2019	2019-09-16 02:35:05	10:35:05	female	2.0.10.147	72	Catch.bmp	1095	0		0	0	199226	0		0	0	NULL	NULL	NULL	Low	run1	1	List2	A_T.wav	A_T	1	1	0	1	199076	150	1	805	199881
10	Exp1-10-1	59.937	1.0.0.164	1900-01-01	left	-15842394	2.0.10.242	2.0.10.242	09-16-2019	2019-09-16 02:35:05	10:35:05	female	2.0.10.147	73	Red_S_2.bmp	1158	0		0	0	201479	0		0	0	NULL	NULL	NULL	Low	run1	1	List2	Catch.wav	V_T	1	1	0	2	201329	150	1	544	201873
10	Exp1-10-1	59.937	1.0.0.164	1900-01-01	left	-15842394	2.0.10.242	2.0.10.242	09-16-2019	2019-09-16 02:35:05	10:35:05	female	2.0.10.147	74	Blue_S.bmp	1524	0		0	0	203798	0		0	0	NULL	NULL	NULL	Low	run1		List2	A_S.wav	AV_S	0		0	1	203648	150		0	0
10	Exp1-10-1	59.937	1.0.0.164	1900-01-01	left	-15842394	2.0.10.242	2.0.10.242	09-16-2019	2019-09-16 02:35:05	10:35:05	female	2.0.10.147	75	Catch.bmp	1418	0		0	0	206534	0		0	0	NULL	NULL	NULL	Low	run1	1	List2	A_T.wav	A_T	1	1	0	1	206384	150	1	609	206993
10	Exp1-10-1	59.937	1.0.0.164	1900-01-01	left	-15842394	2.0.10.242	2.0.10.242	09-16-2019	2019-09-16 02:35:05	10:35:05	female	2.0.10.147	76	Catch.bmp	868	0		0	0	209103	0		0	0	NULL	NULL	NULL	Low	run1	1	List2	A_T.wav	A_T	1	1	0	1	208953	150	1	729	209682
10	Exp1-10-1	59.937	1.0.0.164	1900-01-01	left	-15842394	2.0.10.242	2.0.10.242	09-16-2019	2019-09-16 02:35:05	10:35:05	female	2.0.10.147	77	Red_C.bmp	1443	0		0	0	211122	0		0	0	NULL	NULL	NULL	Low	run1	1	List2	A_T.wav	AV_T	1	1	0	1	210972	150	1	461	211433
10	Exp1-10-1	59.937	1.0.0.164	1900-01-01	left	-15842394	2.0.10.242	2.0.10.242	09-16-2019	2019-09-16 02:35:05	10:35:05	female	2.0.10.147	78	Red_S.bmp	1501	0		0	0	213725	0		0	0	NULL	NULL	NULL	Low	run1	1	List2	A_T.wav	AV_T	1	1	0	1	213575	150	1	411	213986
10	Exp1-10-1	59.937	1.0.0.164	1900-01-01	left	-15842394	2.0.10.242	2.0.10.242	09-16-2019	2019-09-16 02:35:05	10:35:05	female	2.0.10.147	79	Red_S_2.bmp	1513	0		0	0	216378	0		0	0	NULL	NULL	NULL	Low	run1	1	List2	Catch.wav	V_T	1	1	0	1	216228	150	1	525	216753
10	Exp1-10-1	59.937	1.0.0.164	1900-01-01	left	-15842394	2.0.10.242	2.0.10.242	09-16-2019	2019-09-16 02:35:05	10:35:05	female	2.0.10.147	80	Red_C_2.bmp	1071	0		0	0	219047	0		0	0	NULL	NULL	NULL	Low	run1	1	List2	Catch.wav	V_T	1	1	0	1	218897	150	1	392	219289
10	Exp1-10-1	59.937	1.0.0.164	1900-01-01	left	-15842394	2.0.10.242	2.0.10.242	09-16-2019	2019-09-16 02:35:05	10:35:05	female	2.0.10.147	81	Red_S_2.bmp	1409	0		0	0	221266	0		0	0	NULL	NULL	NULL	Low	run1	1	List2	Catch.wav	V_T	1	1	0	1	221116	150	1	412	221528
10	Exp1-10-1	59.937	1.0.0.164	1900-01-01	left	-15842394	2.0.10.242	2.0.10.242	09-16-2019	2019-09-16 02:35:05	10:35:05	female	2.0.10.147	82	Red_C.bmp	1593	0		0	0	223836	0		0	0	NULL	NULL	NULL	Low	run1	1	List2	A_T.wav	AV_T	1	1	1	2	223686	150	1	346	224032
10	Exp1-10-1	59.937	1.0.0.164	1900-01-01	left	-15842394	2.0.10.242	2.0.10.242	09-16-2019	2019-09-16 02:35:05	10:35:05	female	2.0.10.147	83	Red_C_2.bmp	1225	0		0	1	226589	0		0	0	NULL	NULL	NULL	Low	run1	1	List2	Catch.wav	V_T	1	1	1	1	226438	151	1	394	226832
10	Exp1-10-1	59.937	1.0.0.164	1900-01-01	left	-15842394	2.0.10.242	2.0.10.242	09-16-2019	2019-09-16 02:35:05	10:35:05	female	2.0.10.147	84	Catch.bmp	860	0		0	0	228974	0		0	0	NULL	NULL	NULL	Low	run1	1	List2	A_T.wav	A_T	1	1	1	1	228824	150	1	680	229504
10	Exp1-10-1	59.937	1.0.0.164	1900-01-01	left	-15842394	2.0.10.242	2.0.10.242	09-16-2019	2019-09-16 02:35:05	10:35:05	female	2.0.10.147	85	Red_C.bmp	1075	0		0	0	230993	0		0	0	NULL	NULL	NULL	Low	run1	1	List2	A_T.wav	AV_T	1	1	0	1	230843	150	1	341	231184
10	Exp1-10-1	59.937	1.0.0.164	1900-01-01	left	-15842394	2.0.10.242	2.0.10.242	09-16-2019	2019-09-16 02:35:05	10:35:05	female	2.0.10.147	86	Red_C.bmp	1062	0		0	0	233229	0		0	0	NULL	NULL	NULL	Low	run1	1	List2	Catch.wav	V_T	1	1	0	1	233079	150	1	401	233480
10	Exp1-10-1	59.937	1.0.0.164	1900-01-01	left	-15842394	2.0.10.242	2.0.10.242	09-16-2019	2019-09-16 02:35:05	10:35:05	female	2.0.10.147	87	Catch.bmp	1524	0		0	0	235448	0		0	0	NULL	NULL	NULL	Low	run1		List2	A_S.wav	A_S	0		1	1	235298	150		0	0
10	Exp1-10-1	59.937	1.0.0.164	1900-01-01	left	-15842394	2.0.10.242	2.0.10.242	09-16-2019	2019-09-16 02:35:05	10:35:05	female	2.0.10.147	88	Catch.bmp	1093	0		0	0	238184	0		0	0	NULL	NULL	NULL	Low	run1		List2	A_S.wav	A_S	0		0	1	238034	150		0	0
10	Exp1-10-1	59.937	1.0.0.164	1900-01-01	left	-15842394	2.0.10.242	2.0.10.242	09-16-2019	2019-09-16 02:35:05	10:35:05	female	2.0.10.147	89	Red_C.bmp	856	0		0	1	240487	0		0	0	NULL	NULL	NULL	Low	run1	1	List2	Catch.wav	V_T	1	1	1	1	240336	151	1	569	240905
10	Exp1-10-1	59.937	1.0.0.164	1900-01-01	left	-15842394	2.0.10.242	2.0.10.242	09-16-2019	2019-09-16 02:35:05	10:35:05	female	2.0.10.147	90	Catch.bmp	1499	0		0	0	242505	0		0	0	NULL	NULL	NULL	Low	run1		List2	A_S.wav	A_S	0		1	1	242355	150		0	0
10	Exp1-10-1	59.937	1.0.0.164	1900-01-01	left	-15842394	2.0.10.242	2.0.10.242	09-16-2019	2019-09-16 02:35:05	10:35:05	female	2.0.10.147	91	Catch.bmp	1440	0		0	0	245225	0		0	0	NULL	NULL	NULL	Low	run1	1	List2	A_T.wav	A_T	1	1	0	1	245075	150	1	573	245648
10	Exp1-10-1	59.937	1.0.0.164	1900-01-01	left	-15842394	2.0.10.242	2.0.10.242	09-16-2019	2019-09-16 02:35:05	10:35:05	female	2.0.10.147	92	Red_S_2.bmp	1251	0		0	0	247828	0		0	0	NULL	NULL	NULL	Low	run1	1	List2	A_T.wav	AV_T	1	1	0	1	247678	150	1	738	248416
10	Exp1-10-1	59.937	1.0.0.164	1900-01-01	left	-15842394	2.0.10.242	2.0.10.242	09-16-2019	2019-09-16 02:35:05	10:35:05	female	2.0.10.147	93	Blue_C.bmp	1469	0		0	0	250230	0		0	0	NULL	NULL	NULL	Low	Run1		List2	Catch.wav	V_S	0		1	1	250080	150		0	0
10	Exp1-10-1	59.937	1.0.0.164	1900-01-01	left	-15842394	2.0.10.242	2.0.10.242	09-16-2019	2019-09-16 02:35:05	10:35:05	female	2.0.10.147	94	Red_S_2.bmp	966	0		0	0	252916	0		0	0	NULL	NULL	NULL	Low	run1	1	List2	A_T.wav	AV_T	1	1	1	1	252766	150	1	546	253312
10	Exp1-10-1	59.937	1.0.0.164	1900-01-01	left	-15842394	2.0.10.242	2.0.10.242	09-16-2019	2019-09-16 02:35:05	10:35:05	female	2.0.10.147	95	Blue_S_2.bmp	1493	0		0	0	255035	0		0	0	NULL	NULL	NULL	Low	run1		List2	A_S.wav	AV_S	0		0	1	254885	150		0	0
10	Exp1-10-1	59.937	1.0.0.164	1900-01-01	left	-15842394	2.0.10.242	2.0.10.242	09-16-2019	2019-09-16 02:35:05	10:35:05	female	2.0.10.147	96	Red_S_2.bmp	1530	0		0	0	257755	0		0	0	NULL	NULL	NULL	Low	run1	1	List2	A_T.wav	AV_T	1	1	0	1	257605	150	1	356	257961
10	Exp1-10-1	59.937	1.0.0.164	1900-01-01	left	-15842394	2.0.10.242	2.0.10.242	09-16-2019	2019-09-16 02:35:05	10:35:05	female	2.0.10.147	97	Blue_S.bmp	1091	0		0	0	260441	0		0	0	NULL	NULL	NULL	Low	run1		List2	Catch.wav	V_S	0		1	1	260291	150		0	0
10	Exp1-10-1	59.937	1.0.0.164	1900-01-01	left	-15842394	2.0.10.242	2.0.10.242	09-16-2019	2019-09-16 02:35:05	10:35:05	female	2.0.10.147	98	Red_S_2.bmp	1513	0		1	0	262743	0		0	0	NULL	NULL	NULL	Low	run1	1	List2	Catch.wav	V_T	1	1	0	1	262593	150	1	463	263056
10	Exp1-10-1	59.937	1.0.0.164	1900-01-01	left	-15842394	2.0.10.242	2.0.10.242	09-16-2019	2019-09-16 02:35:05	10:35:05	female	2.0.10.147	99	Blue_C.bmp	1161	0		0	0	265413	0		0	0	NULL	NULL	NULL	Low	Run1		List2	Catch.wav	V_S	0		0	1	265263	150		0	0
10	Exp1-10-1	59.937	1.0.0.164	1900-01-01	left	-15842394	2.0.10.242	2.0.10.242	09-16-2019	2019-09-16 02:35:05	10:35:05	female	2.0.10.147	100	Blue_S_2.bmp	1576	0		0	0	267799	0		0	0	NULL	NULL	NULL	Low	run1		List2	Catch.wav	V_S	0		0	1	267649	150		0	0
10	Exp1-10-1	59.937	1.0.0.164	1900-01-01	left	-15842394	2.0.10.242	2.0.10.242	09-16-2019	2019-09-16 02:35:05	10:35:05	female	2.0.10.147	101	Blue_C.bmp	899	0		0	0	270585	0		0	0	NULL	NULL	NULL	Low	Run1		List2	Catch.wav	V_S	0		0	1	270435	150		0	0
10	Exp1-10-1	59.937	1.0.0.164	1900-01-01	left	-15842394	2.0.10.242	2.0.10.242	09-16-2019	2019-09-16 02:35:05	10:35:05	female	2.0.10.147	102	Red_C_2.bmp	1132	0		0	0	272704	0		0	0	NULL	NULL	NULL	Low	run1	1	List2	Catch.wav	V_T	1	1	0	1	272554	150	1	431	272985
10	Exp1-10-1	59.937	1.0.0.164	1900-01-01	left	-15842394	2.0.10.242	2.0.10.242	09-16-2019	2019-09-16 02:35:05	10:35:05	female	2.0.10.147	103	Red_S_2.bmp	1411	0		0	0	274990	0		0	0	NULL	NULL	NULL	Low	run1	1	List2	Catch.wav	V_T	1	1	0	2	274840	150	1	464	275304
10	Exp1-10-1	59.937	1.0.0.164	1900-01-01	left	-15842394	2.0.10.242	2.0.10.242	09-16-2019	2019-09-16 02:35:05	10:35:05	female	2.0.10.147	104	Catch.bmp	1003	0		0	0	277559	0		0	0	NULL	NULL	NULL	Low	run1	1	List2	A_T.wav	A_T	1	1	1	1	277409	150	1	663	278072
10	Exp1-10-1	59.937	1.0.0.164	1900-01-01	left	-15842394	2.0.10.242	2.0.10.242	09-16-2019	2019-09-16 02:35:05	10:35:05	female	2.0.10.147	105	Red_C_2.bmp	818	0		0	0	279711	0		0	0	NULL	NULL	NULL	Low	run1	1	List2	Catch.wav	V_T	1	1	1	1	279561	150	1	583	280144
10	Exp1-10-1	59.937	1.0.0.164	1900-01-01	left	-15842394	2.0.10.242	2.0.10.242	09-16-2019	2019-09-16 02:35:05	10:35:05	female	2.0.10.147	106	Blue_S_2.bmp	930	0		0	0	281680	0		0	0	NULL	NULL	NULL	Low	run1		List2	Catch.wav	V_S	0		0	1	281530	150		0	0
10	Exp1-10-1	59.937	1.0.0.164	1900-01-01	left	-15842394	2.0.10.242	2.0.10.242	09-16-2019	2019-09-16 02:35:05	10:35:05	female	2.0.10.147	107	Red_S.bmp	1222	0		0	0	283816	0		0	0	NULL	NULL	NULL	Low	run1	1	List2	A_T.wav	AV_T	1	1	0	1	283666	150	1	334	284000
10	Exp1-10-1	59.937	1.0.0.164	1900-01-01	left	-15842394	2.0.10.242	2.0.10.242	09-16-2019	2019-09-16 02:35:05	10:35:05	female	2.0.10.147	108	Red_C_2.bmp	1058	0		0	0	286185	0		0	0	NULL	NULL	NULL	Low	run1	1	List2	Catch.wav	V_T	1	1	0	1	286035	150	1	413	286448
10	Exp1-10-1	59.937	1.0.0.164	1900-01-01	left	-15842394	2.0.10.242	2.0.10.242	09-16-2019	2019-09-16 02:35:05	10:35:05	female	2.0.10.147	109	Red_C_2.bmp	951	0		0	0	288404	0		0	0	NULL	NULL	NULL	Low	run1	1	List2	A_T.wav	AV_T	1	1	1	1	288254	150	1	514	288768
10	Exp1-10-1	59.937	1.0.0.164	1900-01-01	left	-15842394	2.0.10.242	2.0.10.242	09-16-2019	2019-09-16 02:35:05	10:35:05	female	2.0.10.147	110	Blue_S.bmp	1012	0		0	0	290506	0		0	0	NULL	NULL	NULL	Low	run1		List2	A_S.wav	AV_S	0		0	1	290356	150		0	0
10	Exp1-10-1	59.937	1.0.0.164	1900-01-01	left	-15842394	2.0.10.242	2.0.10.242	09-16-2019	2019-09-16 02:35:05	10:35:05	female	2.0.10.147	111	Blue_C_2.bmp	1039	0		0	0	292725	0		0	0	NULL	NULL	NULL	Low	run1		List2	Catch.wav	V_S	0		1	1	292575	150		0	0
10	Exp1-10-1	59.937	1.0.0.164	1900-01-01	left	-15842394	2.0.10.242	2.0.10.242	09-16-2019	2019-09-16 02:35:05	10:35:05	female	2.0.10.147	112	Red_C.bmp	1402	0		0	0	294994	0		0	0	NULL	NULL	NULL	Low	run1	1	List2	Catch.wav	V_T	1	1	0	1	294844	150	1	620	295464
10	Exp1-10-1	59.937	1.0.0.164	1900-01-01	left	-15842394	2.0.10.242	2.0.10.242	09-16-2019	2019-09-16 02:35:05	10:35:05	female	2.0.10.147	113	Red_S.bmp	1113	0		0	0	297547	0		0	0	NULL	NULL	NULL	Low	run1	1	List2	Catch.wav	V_T	1	1	0	1	297397	150	1	307	297704
10	Exp1-10-1	59.937	1.0.0.164	1900-01-01	left	-15842394	2.0.10.242	2.0.10.242	09-16-2019	2019-09-16 02:35:05	10:35:05	female	2.0.10.147	114	Red_C_2.bmp	914	0		0	0	299816	0		0	0	NULL	NULL	NULL	Low	run1	1	List2	Catch.wav	V_T	1	1	0	1	299666	150	1	326	299992
10	Exp1-10-1	59.937	1.0.0.164	1900-01-01	left	-15842394	2.0.10.242	2.0.10.242	09-16-2019	2019-09-16 02:35:05	10:35:05	female	2.0.10.147	115	Catch.bmp	929	0		0	0	301885	0		0	0	NULL	NULL	NULL	Low	run1		List2	A_S.wav	A_S	0		0	1	301735	150		0	0
10	Exp1-10-1	59.937	1.0.0.164	1900-01-01	left	-15842394	2.0.10.242	2.0.10.242	09-16-2019	2019-09-16 02:35:05	10:35:05	female	2.0.10.147	116	Catch.bmp	1168	0		0	0	304054	0		0	0	NULL	NULL	NULL	Low	run1	1	List2	A_T.wav	A_T	1	1	0	1	303904	150	1	520	304424
10	Exp1-10-1	59.937	1.0.0.164	1900-01-01	left	-15842394	2.0.10.242	2.0.10.242	09-16-2019	2019-09-16 02:35:05	10:35:05	female	2.0.10.147	117	Catch.bmp	916	0		0	0	306373	0		0	0	NULL	NULL	NULL	Low	run1	1	List2	A_T.wav	A_T	1	1	0	1	306223	150	1	625	306848
10	Exp1-10-1	59.937	1.0.0.164	1900-01-01	left	-15842394	2.0.10.242	2.0.10.242	09-16-2019	2019-09-16 02:35:05	10:35:05	female	2.0.10.147	118	Catch.bmp	1277	0		0	0	308442	0		0	0	NULL	NULL	NULL	Low	run1		List2	A_S.wav	A_S	0		0	1	308292	150		0	0
10	Exp1-10-1	59.937	1.0.0.164	1900-01-01	left	-15842394	2.0.10.242	2.0.10.242	09-16-2019	2019-09-16 02:35:05	10:35:05	female	2.0.10.147	119	Catch.bmp	902	0		0	0	310928	0		0	0	NULL	NULL	NULL	Low	run1	1	List2	A_T.wav	A_T	1	1	0	2	310778	150	1	495	311273
10	Exp1-10-1	59.937	1.0.0.164	1900-01-01	left	-15842394	2.0.10.242	2.0.10.242	09-16-2019	2019-09-16 02:35:05	10:35:05	female	2.0.10.147	120	Catch.bmp	1230	0		0	0	312980	0		0	0	NULL	NULL	NULL	Low	run1		List2	A_S.wav	A_S	0		0	1	312830	150		0	0
10	Exp1-10-1	59.937	1.0.0.164	1900-01-01	left	-15842394	2.0.10.242	2.0.10.242	09-16-2019	2019-09-16 02:35:05	10:35:05	female	2.0.10.147	121	Catch.bmp	912	0		0	0	315416	0		0	0	NULL	NULL	NULL	Low	run1		List2	A_S.wav	A_S	0		0	1	315266	150		0	0
10	Exp1-10-1	59.937	1.0.0.164	1900-01-01	left	-15842394	2.0.10.242	2.0.10.242	09-16-2019	2019-09-16 02:35:05	10:35:05	female	2.0.10.147	122	Red_C_2.bmp	895	0		0	0	317551	0		0	0	NULL	NULL	NULL	Low	run1	1	List2	Catch.wav	V_T	1	1	1	1	317401	150	1	607	318008
10	Exp1-10-1	59.937	1.0.0.164	1900-01-01	left	-15842394	2.0.10.242	2.0.10.242	09-16-2019	2019-09-16 02:35:05	10:35:05	female	2.0.10.147	123	Red_S_2.bmp	952	0		0	1	319604	0		0	0	NULL	NULL	NULL	Low	run1	1	List2	Catch.wav	V_T	1	1	1	1	319453	151	1	459	319912
10	Exp1-10-1	59.937	1.0.0.164	1900-01-01	left	-15842394	2.0.10.242	2.0.10.242	09-16-2019	2019-09-16 02:35:05	10:35:05	female	2.0.10.147	124	Catch.bmp	1176	0		0	0	321706	0		0	0	NULL	NULL	NULL	Low	run1	1	List2	A_T.wav	A_T	1	1	1	1	321556	150	1	589	322145
10	Exp1-10-1	59.937	1.0.0.164	1900-01-01	left	-15842394	2.0.10.242	2.0.10.242	09-16-2019	2019-09-16 02:35:05	10:35:05	female	2.0.10.147	125	Blue_S_2.bmp	805	0		0	1	324042	0		0	0	NULL	NULL	NULL	Low	run1		List2	A_S.wav	AV_S	0		1	1	323891	151		0	0
10	Exp1-10-1	59.937	1.0.0.164	1900-01-01	left	-15842394	2.0.10.242	2.0.10.242	09-16-2019	2019-09-16 02:35:05	10:35:05	female	2.0.10.147	126	Red_C_2.bmp	1201	0		0	0	326060	0		0	0	NULL	NULL	NULL	Low	run1	1	List2	Catch.wav	V_T	1	1	1	1	325910	150	1	450	326360
10	Exp1-10-1	59.937	1.0.0.164	1900-01-01	left	-15842394	2.0.10.242	2.0.10.242	09-16-2019	2019-09-16 02:35:05	10:35:05	female	2.0.10.147	127	Catch.bmp	1241	0		0	0	328413	0		0	0	NULL	NULL	NULL	Low	run1	1	List2	A_T.wav	A_T	1	1	1	1	328263	150	1	969	329232
10	Exp1-10-1	59.937	1.0.0.164	1900-01-01	left	-15842394	2.0.10.242	2.0.10.242	09-16-2019	2019-09-16 02:35:05	10:35:05	female	2.0.10.147	128	Blue_C.bmp	1557	0		0	0	330815	0		0	0	NULL	NULL	NULL	Low	Run1		List2	Catch.wav	V_S	0		1	1	330665	150		0	0
10	Exp1-10-1	59.937	1.0.0.164	1900-01-01	left	-15842394	2.0.10.242	2.0.10.242	09-16-2019	2019-09-16 02:35:05	10:35:05	female	2.0.10.147	129	Red_S_2.bmp	907	0		0	0	333585	0		0	0	NULL	NULL	NULL	Low	run1	1	List2	A_T.wav	AV_T	1	1	1	1	333435	150	1	389	333824
10	Exp1-10-1	59.937	1.0.0.164	1900-01-01	left	-15842394	2.0.10.242	2.0.10.242	09-16-2019	2019-09-16 02:35:05	10:35:05	female	2.0.10.147	130	Catch.bmp	831	0		0	0	335654	0		0	0	NULL	NULL	NULL	Low	run1	1	List2	A_T.wav	A_T	1	1	0	1	335504	150	1	752	336256
10	Exp1-10-1	59.937	1.0.0.164	1900-01-01	left	-15842394	2.0.10.242	2.0.10.242	09-16-2019	2019-09-16 02:35:05	10:35:05	female	2.0.10.147	131	Red_C_2.bmp	976	0		0	0	337639	0		0	0	NULL	NULL	NULL	Low	run1	1	List2	Catch.wav	V_T	1	1	1	1	337489	150	1	599	338088
10	Exp1-10-1	59.937	1.0.0.164	1900-01-01	left	-15842394	2.0.10.242	2.0.10.242	09-16-2019	2019-09-16 02:35:05	10:35:05	female	2.0.10.147	132	Red_C_2.bmp	1435	0		0	0	339775	0		0	0	NULL	NULL	NULL	Low	run1	1	List2	A_T.wav	AV_T	1	1	0	1	339625	150	1	392	340017
10	Exp1-10-1	59.937	1.0.0.164	1900-01-01	left	-15842394	2.0.10.242	2.0.10.242	09-16-2019	2019-09-16 02:35:05	10:35:05	female	2.0.10.147	133	Red_S_2.bmp	1465	0		0	0	342361	0		0	0	NULL	NULL	NULL	Low	run1	1	List2	A_T.wav	AV_T	1	1	0	1	342211	150	1	309	342520
10	Exp1-10-1	59.937	1.0.0.164	1900-01-01	left	-15842394	2.0.10.242	2.0.10.242	09-16-2019	2019-09-16 02:35:05	10:35:05	female	2.0.10.147	134	Catch.bmp	1539	0		0	0	344980	0		0	0	NULL	NULL	NULL	Low	run1	1	List2	A_T.wav	A_T	1	1	0	1	344830	150	1	618	345448
10	Exp1-10-1	59.937	1.0.0.164	1900-01-01	left	-15842394	2.0.10.242	2.0.10.242	09-16-2019	2019-09-16 02:35:05	10:35:05	female	2.0.10.147	135	Red_S.bmp	1252	0		0	1	347667	0		0	0	NULL	NULL	NULL	Low	run1	1	List2	Catch.wav	V_T	1	1	1	1	347516	151	1	308	347824
10	Exp1-10-1	59.937	1.0.0.164	1900-01-01	left	-15842394	2.0.10.242	2.0.10.242	09-16-2019	2019-09-16 02:35:05	10:35:05	female	2.0.10.147	136	Red_S.bmp	1073	0		0	0	350069	0		0	0	NULL	NULL	NULL	Low	run1	1	List2	A_T.wav	AV_T	1	1	0	1	349919	150	1	273	350192
10	Exp1-10-1	59.937	1.0.0.164	1900-01-01	left	-15842394	2.0.10.242	2.0.10.242	09-16-2019	2019-09-16 02:35:05	10:35:05	female	2.0.10.147	137	Catch.bmp	1030	0		0	0	352305	0		0	0	NULL	NULL	NULL	Low	run1	1	List2	A_T.wav	A_T	1	1	0	1	352155	150	1	693	352848
10	Exp1-10-1	59.937	1.0.0.164	1900-01-01	left	-15842394	2.0.10.242	2.0.10.242	09-16-2019	2019-09-16 02:35:05	10:35:05	female	2.0.10.147	138	Blue_C.bmp	1197	0		0	0	354490	0		0	0	NULL	NULL	NULL	Low	run1		List2	A_S.wav	AV_S	0		0	1	354340	150		0	0
10	Exp1-10-1	59.937	1.0.0.164	1900-01-01	left	-15842394	2.0.10.242	2.0.10.242	09-16-2019	2019-09-16 02:35:05	10:35:05	female	2.0.10.147	139	Catch.bmp	1321	0		0	0	356926	0		0	0	NULL	NULL	NULL	Low	run1	1	List2	A_T.wav	A_T	1	1	0	1	356776	150	1	600	357376
10	Exp1-10-1	59.937	1.0.0.164	1900-01-01	left	-15842394	2.0.10.242	2.0.10.242	09-16-2019	2019-09-16 02:35:05	10:35:05	female	2.0.10.147	140	Red_S.bmp	1160	0		0	1	359396	0		0	0	NULL	NULL	NULL	Low	run1	1	List2	Catch.wav	V_T	1	1	1	1	359245	151	1	363	359608
10	Exp1-10-1	59.937	1.0.0.164	1900-01-01	left	-15842394	2.0.10.242	2.0.10.242	09-16-2019	2019-09-16 02:35:05	10:35:05	female	2.0.10.147	141	Blue_C_2.bmp	1415	0		0	0	361715	1418		0	0	NULL	NULL	NULL	Low	run1		List2	A_S.wav	AV_S	1		0	2	361565	150		0	0
10	Exp1-10-1	59.937	1.0.0.164	1900-01-01	left	-15842394	2.0.10.242	2.0.10.242	09-16-2019	2019-09-16 02:35:05	10:35:05	female	2.0.10.147	142	Red_S_2.bmp	1437	0		0	0	368288	0		0	0	NULL	NULL	NULL	Low	run1	1	List2	Catch.wav	V_T	1	1	1	1	368138	150	1	566	368704
10	Exp1-10-1	59.937	1.0.0.164	1900-01-01	left	-15842394	2.0.10.242	2.0.10.242	09-16-2019	2019-09-16 02:35:05	10:35:05	female	2.0.10.147	143	Catch.bmp	1246	0		0	0	370874	0		0	0	NULL	NULL	NULL	Low	run1		List2	A_S.wav	A_S	0		1	1	370724	150		0	0
10	Exp1-10-1	59.937	1.0.0.164	1900-01-01	left	-15842394	2.0.10.242	2.0.10.242	09-16-2019	2019-09-16 02:35:05	10:35:05	female	2.0.10.147	144	Red_S.bmp	1224	0		0	0	373327	0		0	0	NULL	NULL	NULL	Low	run1	1	List2	Catch.wav	V_T	1	1	1	1	373177	150	1	423	373600
10	Exp1-10-1	59.937	1.0.0.164	1900-01-01	left	-15842394	2.0.10.242	2.0.10.242	09-16-2019	2019-09-16 02:35:05	10:35:05	female	2.0.10.147	145	Red_S.bmp	912	0		0	0	375713	0		0	0	NULL	NULL	NULL	Low	run1	1	List2	Catch.wav	V_T	1	1	0	1	375563	150	1	404	375967
10	Exp1-10-1	59.937	1.0.0.164	1900-01-01	left	-15842394	2.0.10.242	2.0.10.242	09-16-2019	2019-09-16 02:35:05	10:35:05	female	2.0.10.147	146	Catch.bmp	1333	0		0	0	377782	0		0	0	NULL	NULL	NULL	Low	run1	1	List2	A_T.wav	A_T	1	1	1	2	377632	150	1	744	378376
10	Exp1-10-1	59.937	1.0.0.164	1900-01-01	left	-15842394	2.0.10.242	2.0.10.242	09-16-2019	2019-09-16 02:35:05	10:35:05	female	2.0.10.147	147	Catch.bmp	1297	0		0	1	380268	0		0	0	NULL	NULL	NULL	Low	run1	1	List2	A_T.wav	A_T	1	1	1	1	380117	151	1	842	380959
10	Exp1-10-1	59.937	1.0.0.164	1900-01-01	left	-15842394	2.0.10.242	2.0.10.242	09-16-2019	2019-09-16 02:35:05	10:35:05	female	2.0.10.147	148	Blue_S_2.bmp	1516	0		0	0	382720	0		0	0	NULL	NULL	NULL	Low	run1		List2	A_S.wav	AV_S	0		0	1	382570	150		0	0
10	Exp1-10-1	59.937	1.0.0.164	1900-01-01	left	-15842394	2.0.10.242	2.0.10.242	09-16-2019	2019-09-16 02:35:05	10:35:05	female	2.0.10.147	149	Red_S_2.bmp	1037	0		1	0	385456	0		0	0	NULL	NULL	NULL	Low	run1	1	List2	Catch.wav	V_T	1	1	1	1	385306	150	1	862	386168
10	Exp1-10-1	59.937	1.0.0.164	1900-01-01	left	-15842394	2.0.10.242	2.0.10.242	09-16-2019	2019-09-16 02:35:05	10:35:05	female	2.0.10.147	150	Red_C_2.bmp	1542	0		0	0	387642	0		0	0	NULL	NULL	NULL	Low	run1	1	List2	Catch.wav	V_T	1	1	0	1	387492	150	1	459	387951
10	Exp1-10-1	59.937	1.0.0.164	1900-01-01	left	-15842394	2.0.10.242	2.0.10.242	09-16-2019	2019-09-16 02:35:05	10:35:05	female	2.0.10.147	151	Red_S.bmp	1108	0		0	0	390345	0		0	0	NULL	NULL	NULL	Low	run1	1	List2	Catch.wav	V_T	1	1	0	1	390195	150	1	412	390607
10	Exp1-10-1	59.937	1.0.0.164	1900-01-01	left	-15842394	2.0.10.242	2.0.10.242	09-16-2019	2019-09-16 02:35:05	10:35:05	female	2.0.10.147	152	Catch.bmp	1299	0		0	0	392614	0		0	0	NULL	NULL	NULL	Low	run1	1	List2	A_T.wav	A_T	1	1	1	1	392464	150	1	527	392991
10	Exp1-10-1	59.937	1.0.0.164	1900-01-01	left	-15842394	2.0.10.242	2.0.10.242	09-16-2019	2019-09-16 02:35:05	10:35:05	female	2.0.10.147	153	Red_S_2.bmp	890	0		0	1	395067	0		0	0	NULL	NULL	NULL	Low	run1	1	List2	Catch.wav	V_T	1	1	1	1	394916	151	1	507	395423
10	Exp1-10-1	59.937	1.0.0.164	1900-01-01	left	-15842394	2.0.10.242	2.0.10.242	09-16-2019	2019-09-16 02:35:05	10:35:05	female	2.0.10.147	154	Red_C_2.bmp	1032	0		0	0	397119	0		0	0	NULL	NULL	NULL	Low	run1	1	List2	Catch.wav	V_T	1	1	0	1	396969	150	1	478	397447
10	Exp1-10-1	59.937	1.0.0.164	1900-01-01	left	-15842394	2.0.10.242	2.0.10.242	09-16-2019	2019-09-16 02:35:05	10:35:05	female	2.0.10.147	155	Red_S_2.bmp	1422	0		0	0	399304	0		0	0	NULL	NULL	NULL	Low	run1	1	List2	Catch.wav	V_T	1	1	0	1	399154	150	1	543	399697
10	Exp1-10-1	59.937	1.0.0.164	1900-01-01	left	-15842394	2.0.10.242	2.0.10.242	09-16-2019	2019-09-16 02:35:05	10:35:05	female	2.0.10.147	156	Red_C_2.bmp	1559	0		0	0	401874	0		0	0	NULL	NULL	NULL	Low	run1	1	List2	A_T.wav	AV_T	1	1	1	1	401724	150	1	555	402279
10	Exp1-10-1	59.937	1.0.0.164	1900-01-01	left	-15842394	2.0.10.242	2.0.10.242	09-16-2019	2019-09-16 02:35:05	10:35:05	female	2.0.10.147	157	Catch.bmp	1317	0		0	0	404593	0		0	0	NULL	NULL	NULL	Low	run1	1	List2	A_T.wav	A_T	1	1	0	1	404443	150	1	652	405095
10	Exp1-10-1	59.937	1.0.0.164	1900-01-01	left	-15842394	2.0.10.242	2.0.10.242	09-16-2019	2019-09-16 02:35:05	10:35:05	female	2.0.10.147	158	Catch.bmp	1109	0		0	1	407063	0		0	0	NULL	NULL	NULL	Low	run1		List2	A_S.wav	A_S	0		1	1	406912	151		0	0
10	Exp1-10-1	59.937	1.0.0.164	1900-01-01	left	-15842394	2.0.10.242	2.0.10.242	09-16-2019	2019-09-16 02:35:05	10:35:05	female	2.0.10.147	159	Blue_S.bmp	1240	0		0	0	409382	0		0	0	NULL	NULL	NULL	Low	run1		List2	A_S.wav	AV_S	0		0	1	409232	150		0	0
10	Exp1-10-1	59.937	1.0.0.164	1900-01-01	left	-15842394	2.0.10.242	2.0.10.242	09-16-2019	2019-09-16 02:35:05	10:35:05	female	2.0.10.147	160	Red_S.bmp	906	0		0	0	411834	0		0	0	NULL	NULL	NULL	Low	run1	1	List2	A_T.wav	AV_T	1	1	0	1	411684	150	1	363	412047
10	Exp1-10-1	59.937	1.0.0.164	1900-01-01	left	-15842394	2.0.10.242	2.0.10.242	09-16-2019	2019-09-16 02:35:05	10:35:05	female	2.0.10.147	161	Catch.bmp	966	0		0	0	413903	0		0	0	NULL	NULL	NULL	Low	run1	1	List2	A_T.wav	A_T	1	1	0	1	413753	150	1	542	414295
10	Exp1-10-1	59.937	1.0.0.164	1900-01-01	left	-15842394	2.0.10.242	2.0.10.242	09-16-2019	2019-09-16 02:35:05	10:35:05	female	2.0.10.147	162	Red_C_2.bmp	1084	0		0	0	416022	0		0	0	NULL	NULL	NULL	Low	run1	1	List2	Catch.wav	V_T	1	1	1	1	415872	150	1	471	416343
10	Exp1-10-1	59.937	1.0.0.164	1900-01-01	left	-15842394	2.0.10.242	2.0.10.242	09-16-2019	2019-09-16 02:35:05	10:35:05	female	2.0.10.147	163	Catch.bmp	882	0		0	0	418258	0		0	0	NULL	NULL	NULL	Low	run1		List2	A_S.wav	A_S	0		0	1	418108	150		0	0
10	Exp1-10-1	59.937	1.0.0.164	1900-01-01	left	-15842394	2.0.10.242	2.0.10.242	09-16-2019	2019-09-16 02:35:05	10:35:05	female	2.0.10.147	164	Red_C.bmp	1435	0		0	0	420360	0		0	0	NULL	NULL	NULL	Low	run1	1	List2	A_T.wav	AV_T	1	1	0	1	420210	150	1	525	420735
10	Exp1-10-1	59.937	1.0.0.164	1900-01-01	left	-15842394	2.0.10.242	2.0.10.242	09-16-2019	2019-09-16 02:35:05	10:35:05	female	2.0.10.147	165	Red_C.bmp	977	0		0	0	422946	0		0	0	NULL	NULL	NULL	Low	run1	1	List2	A_T.wav	AV_T	1	1	0	1	422796	150	1	547	423343
10	Exp1-10-1	59.937	1.0.0.164	1900-01-01	left	-15842394	2.0.10.242	2.0.10.242	09-16-2019	2019-09-16 02:35:05	10:35:05	female	2.0.10.147	166	Blue_S_2.bmp	1261	0		0	0	425082	0		0	0	NULL	NULL	NULL	Low	run1		List2	A_S.wav	AV_S	0		0	2	424932	150		0	0
10	Exp1-10-1	59.937	1.0.0.164	1900-01-01	left	-15842394	2.0.10.242	2.0.10.242	09-16-2019	2019-09-16 02:35:05	10:35:05	female	2.0.10.147	167	Catch.bmp	1306	0		0	1	427568	0		0	0	NULL	NULL	NULL	Low	run1	1	List2	A_T.wav	A_T	1	1	1	1	427417	151	1	710	428127
10	Exp1-10-1	59.937	1.0.0.164	1900-01-01	left	-15842394	2.0.10.242	2.0.10.242	09-16-2019	2019-09-16 02:35:05	10:35:05	female	2.0.10.147	168	Red_C.bmp	1061	0		0	0	430037	0		0	0	NULL	NULL	NULL	Low	run1	1	List2	A_T.wav	AV_T	1	1	0	1	429887	150	1	769	430656
10	Exp1-10-1	59.937	1.0.0.164	1900-01-01	left	-15842394	2.0.10.242	2.0.10.242	09-16-2019	2019-09-16 02:35:05	10:35:05	female	2.0.10.147	169	Catch.bmp	945	0		0	0	432256	0		0	0	NULL	NULL	NULL	Low	run1		List2	A_S.wav	A_S	0		0	1	432106	150		0	0
10	Exp1-10-1	59.937	1.0.0.164	1900-01-01	left	-15842394	2.0.10.242	2.0.10.242	09-16-2019	2019-09-16 02:35:05	10:35:05	female	2.0.10.147	170	Red_S.bmp	1260	0		0	0	434425	0		0	0	NULL	NULL	NULL	Low	run1	1	List2	Catch.wav	V_T	1	1	1	1	434275	150	1	420	434695
10	Exp1-10-1	59.937	1.0.0.164	1900-01-01	left	-15842394	2.0.10.242	2.0.10.242	09-16-2019	2019-09-16 02:35:05	10:35:05	female	2.0.10.147	171	Red_C.bmp	1145	0		0	0	436844	0		0	0	NULL	NULL	NULL	Low	run1	1	List2	A_T.wav	AV_T	1	1	1	1	436694	150	1	553	437247
10	Exp1-10-1	59.937	1.0.0.164	1900-01-01	left	-15842394	2.0.10.242	2.0.10.242	09-16-2019	2019-09-16 02:35:05	10:35:05	female	2.0.10.147	172	Catch.bmp	853	0		0	1	439147	0		0	0	NULL	NULL	NULL	Low	run1		List2	A_S.wav	A_S	0		0	1	438996	151		0	0
10	Exp1-10-1	59.937	1.0.0.164	1900-01-01	left	-15842394	2.0.10.242	2.0.10.242	09-16-2019	2019-09-16 02:35:05	10:35:05	female	2.0.10.147	173	Blue_C.bmp	897	0		0	0	441199	0		0	0	NULL	NULL	NULL	Low	run1		List2	A_S.wav	AV_S	0		0	2	441049	150		0	0
10	Exp1-10-1	59.937	1.0.0.164	1900-01-01	left	-15842394	2.0.10.242	2.0.10.242	09-16-2019	2019-09-16 02:35:05	10:35:05	female	2.0.10.147	174	Blue_S_2.bmp	972	0		0	0	443301	0		0	0	NULL	NULL	NULL	Low	run1		List2	Catch.wav	V_S	0		1	1	443151	150		0	0
10	Exp1-10-1	59.937	1.0.0.164	1900-01-01	left	-15842394	2.0.10.242	2.0.10.242	09-16-2019	2019-09-16 02:35:05	10:35:05	female	2.0.10.147	175	Red_C.bmp	902	0		0	0	445503	0		0	0	NULL	NULL	NULL	Low	run1	1	List2	Catch.wav	V_T	1	1	0	1	445353	150	1	358	445711
10	Exp1-10-1	59.937	1.0.0.164	1900-01-01	left	-15842394	2.0.10.242	2.0.10.242	09-16-2019	2019-09-16 02:35:05	10:35:05	female	2.0.10.147	176	Blue_S_2.bmp	941	0		0	0	447555	0		0	0	NULL	NULL	NULL	Low	run1		List2	A_S.wav	AV_S	0		1	1	447405	150		0	0
10	Exp1-10-1	59.937	1.0.0.164	1900-01-01	left	-15842394	2.0.10.242	2.0.10.242	09-16-2019	2019-09-16 02:35:05	10:35:05	female	2.0.10.147	177	Red_S.bmp	1156	0		0	0	449708	0		0	0	NULL	NULL	NULL	Low	run1	1	List2	Catch.wav	V_T	1	1	0	2	449558	150	1	529	450087
10	Exp1-10-1	59.937	1.0.0.164	1900-01-01	left	-15842394	2.0.10.242	2.0.10.242	09-16-2019	2019-09-16 02:35:05	10:35:05	female	2.0.10.147	178	Blue_C.bmp	1459	0		0	0	452027	0		0	0	NULL	NULL	NULL	Low	run1		List2	A_S.wav	AV_S	0		0	1	451877	150		0	0
10	Exp1-10-1	59.937	1.0.0.164	1900-01-01	left	-15842394	2.0.10.242	2.0.10.242	09-16-2019	2019-09-16 02:35:05	10:35:05	female	2.0.10.147	179	Red_S.bmp	1180	0		0	0	454696	0		0	0	NULL	NULL	NULL	Low	run1	1	List2	Catch.wav	V_T	1	1	1	1	454546	150	1	454	455000
10	Exp1-10-1	59.937	1.0.0.164	1900-01-01	left	-15842394	2.0.10.242	2.0.10.242	09-16-2019	2019-09-16 02:35:05	10:35:05	female	2.0.10.147	180	Catch.bmp	1286	0		0	0	457032	0		0	0	NULL	NULL	NULL	Low	run1	1	List2	A_T.wav	A_T	1	1	1	1	456882	150	1	637	457519
10	Exp1-10-1	59.937	1.0.0.164	1900-01-01	left	-15842394	2.0.10.242	2.0.10.242	09-16-2019	2019-09-16 02:35:05	10:35:05	female	2.0.10.147	181	Catch.bmp	858	0		0	0	459468	0		0	0	NULL	NULL	NULL	Low	run1	1	List2	A_T.wav	A_T	1	1	0	1	459318	150	1	713	460031
10	Exp1-10-1	59.937	1.0.0.164	1900-01-01	left	-15842394	2.0.10.242	2.0.10.242	09-16-2019	2019-09-16 02:35:05	10:35:05	female	2.0.10.147	182	Red_S.bmp	1381	0		0	0	461487	0		0	0	NULL	NULL	NULL	Low	run1	1	List2	Catch.wav	V_T	1	1	0	1	461337	150	1	518	461855
10	Exp1-10-1	59.937	1.0.0.164	1900-01-01	left	-15842394	2.0.10.242	2.0.10.242	09-16-2019	2019-09-16 02:35:05	10:35:05	female	2.0.10.147	183	Catch.bmp	1457	0		0	0	464023	0		0	0	NULL	NULL	NULL	Low	run1	1	List2	A_T.wav	A_T	1	1	1	1	463873	150	1	606	464479
10	Exp1-10-1	59.937	1.0.0.164	1900-01-01	left	-15842394	2.0.10.242	2.0.10.242	09-16-2019	2019-09-16 02:35:05	10:35:05	female	2.0.10.147	184	Catch.bmp	882	0		0	0	466642	0		0	0	NULL	NULL	NULL	Low	run1		List2	A_S.wav	A_S	0		0	1	466492	150		0	0
10	Exp1-10-1	59.937	1.0.0.164	1900-01-01	left	-15842394	2.0.10.242	2.0.10.242	09-16-2019	2019-09-16 02:35:05	10:35:05	female	2.0.10.147	185	Catch.bmp	1109	0		0	0	468744	0		0	0	NULL	NULL	NULL	Low	run1	1	List2	A_T.wav	A_T	1	1	0	1	468594	150	1	597	469191
10	Exp1-10-1	59.937	1.0.0.164	1900-01-01	left	-15842394	2.0.10.242	2.0.10.242	09-16-2019	2019-09-16 02:35:05	10:35:05	female	2.0.10.147	186	Catch.bmp	1264	0		0	1	471014	0		0	0	NULL	NULL	NULL	Low	run1		List2	A_S.wav	A_S	0		1	1	470863	151		0	0
10	Exp1-10-1	59.937	1.0.0.164	1900-01-01	left	-15842394	2.0.10.242	2.0.10.242	09-16-2019	2019-09-16 02:35:05	10:35:05	female	2.0.10.147	187	Red_S.bmp	1195	0		1	0	473499	0		0	0	NULL	NULL	NULL	Low	run1	1	List2	Catch.wav	V_T	1	1	1	1	473349	150	1	578	473927
10	Exp1-10-1	59.937	1.0.0.164	1900-01-01	left	-15842394	2.0.10.242	2.0.10.242	09-16-2019	2019-09-16 02:35:05	10:35:05	female	2.0.10.147	188	Blue_C_2.bmp	803	0		0	0	475852	0		0	0	NULL	NULL	NULL	Low	run1		List2	A_S.wav	AV_S	0		0	1	475702	150		0	0
10	Exp1-10-1	59.937	1.0.0.164	1900-01-01	left	-15842394	2.0.10.242	2.0.10.242	09-16-2019	2019-09-16 02:35:05	10:35:05	female	2.0.10.147	189	Blue_S.bmp	1234	0		0	0	477871	0		0	0	NULL	NULL	NULL	Low	run1		List2	Catch.wav	V_S	0		0	1	477721	150		0	0
10	Exp1-10-1	59.937	1.0.0.164	1900-01-01	left	-15842394	2.0.10.242	2.0.10.242	09-16-2019	2019-09-16 02:35:05	10:35:05	female	2.0.10.147	190	Catch.bmp	992	0		0	0	480323	0		0	0	NULL	NULL	NULL	Low	run1	1	List2	A_T.wav	A_T	1	1	1	1	480173	150	1	594	480767
10	Exp1-10-1	59.937	1.0.0.164	1900-01-01	left	-15842394	2.0.10.242	2.0.10.242	09-16-2019	2019-09-16 02:35:05	10:35:05	female	2.0.10.147	191	Red_S_2.bmp	1299	0		0	1	482476	0		0	0	NULL	NULL	NULL	Low	run1	1	List2	Catch.wav	V_T	1	1	1	1	482325	151	1	674	482999
10	Exp1-10-1	59.937	1.0.0.164	1900-01-01	left	-15842394	2.0.10.242	2.0.10.242	09-16-2019	2019-09-16 02:35:05	10:35:05	female	2.0.10.147	192	Catch.bmp	1030	0		0	0	484928	0		0	0	NULL	NULL	NULL	Low	run1	1	List2	A_T.wav	A_T	1	1	1	1	484778	150	1	637	485415
10	Exp1-10-1	59.937	1.0.0.164	1900-01-01	left	-15842394	2.0.10.242	2.0.10.242	09-16-2019	2019-09-16 02:35:05	10:35:05	female	2.0.10.147	193	Red_S_2.bmp	1195	0		0	0	487114	0		0	0	NULL	NULL	NULL	Low	run1	1	List2	A_T.wav	AV_T	1	1	0	1	486964	150	1	355	487319
10	Exp1-10-1	59.937	1.0.0.164	1900-01-01	left	-15842394	2.0.10.242	2.0.10.242	09-16-2019	2019-09-16 02:35:05	10:35:05	female	2.0.10.147	194	Catch.bmp	1577	0		0	0	489466	0		0	0	NULL	NULL	NULL	Low	run1	1	List2	A_T.wav	A_T	1	1	0	1	489316	150	1	756	490072
10	Exp1-10-1	59.937	1.0.0.164	1900-01-01	left	-15842394	2.0.10.242	2.0.10.242	09-16-2019	2019-09-16 02:35:05	10:35:05	female	2.0.10.147	195	Red_S.bmp	1243	0		0	1	492203	0		0	0	NULL	NULL	NULL	Low	run1	1	List2	A_T.wav	AV_T	1	1	1	1	492052	151	1	467	492519
10	Exp1-10-1	59.937	1.0.0.164	1900-01-01	left	-15842394	2.0.10.242	2.0.10.242	09-16-2019	2019-09-16 02:35:05	10:35:05	female	2.0.10.147	196	Red_C_2.bmp	987	0		0	0	494605	0		0	0	NULL	NULL	NULL	Low	run1	1	List2	A_T.wav	AV_T	1	1	0	1	494455	150	1	488	494943
10	Exp1-10-1	59.937	1.0.0.164	1900-01-01	left	-15842394	2.0.10.242	2.0.10.242	09-16-2019	2019-09-16 02:35:05	10:35:05	female	2.0.10.147	197	Red_C.bmp	978	0		0	0	496741	0		0	0	NULL	NULL	NULL	Low	run1	1	List2	Catch.wav	V_T	1	1	0	2	496591	150	1	441	497032
10	Exp1-10-1	59.937	1.0.0.164	1900-01-01	left	-15842394	2.0.10.242	2.0.10.242	09-16-2019	2019-09-16 02:35:05	10:35:05	female	2.0.10.147	198	Red_C_2.bmp	1323	0		0	0	498876	0		0	0	NULL	NULL	NULL	Low	run1	1	List2	A_T.wav	AV_T	1	1	1	1	498726	150	1	401	499127
10	Exp1-10-1	59.937	1.0.0.164	1900-01-01	left	-15842394	2.0.10.242	2.0.10.242	09-16-2019	2019-09-16 02:35:05	10:35:05	female	2.0.10.147	199	Red_S.bmp	858	0		0	0	501362	0		0	0	NULL	NULL	NULL	Low	run1	1	List2	A_T.wav	AV_T	1	1	0	1	501212	150	1	411	501623
10	Exp1-10-1	59.937	1.0.0.164	1900-01-01	left	-15842394	2.0.10.242	2.0.10.242	09-16-2019	2019-09-16 02:35:05	10:35:05	female	2.0.10.147	200	Red_C.bmp	1202	0		0	0	503381	0		0	0	NULL	NULL	NULL	Low	run1	1	List2	Catch.wav	V_T	1	1	1	1	503231	150	1	320	503551
10	Exp1-10-1	59.937	1.0.0.164	1900-01-01	left	-15842394	2.0.10.242	2.0.10.242	09-16-2019	2019-09-16 02:35:05	10:35:05	female	2.0.10.147	201	Blue_C_2.bmp	916	0		0	1	505734	0		0	0	NULL	NULL	NULL	Low	run1		List2	Catch.wav	V_S	0		0	1	505583	151		0	0
10	Exp1-10-1	59.937	1.0.0.164	1900-01-01	left	-15842394	2.0.10.242	2.0.10.242	09-16-2019	2019-09-16 02:35:05	10:35:05	female	2.0.10.147	202	Red_S.bmp	942	0		0	0	507869	0		0	0	NULL	NULL	NULL	Low	run1	1	List2	Catch.wav	V_T	1	1	0	1	507719	150	1	376	508095
10	Exp1-10-1	59.937	1.0.0.164	1900-01-01	left	-15842394	2.0.10.242	2.0.10.242	09-16-2019	2019-09-16 02:35:05	10:35:05	female	2.0.10.147	203	Red_C_2.bmp	1321	0		0	0	509971	0		0	0	NULL	NULL	NULL	Low	run1	1	List2	A_T.wav	AV_T	1	1	1	1	509821	150	1	426	510247
10	Exp1-10-1	59.937	1.0.0.164	1900-01-01	left	-15842394	2.0.10.242	2.0.10.242	09-16-2019	2019-09-16 02:35:05	10:35:05	female	2.0.10.147	204	Catch.bmp	949	0		0	1	512441	0		0	0	NULL	NULL	NULL	Low	run1	1	List2	A_T.wav	A_T	1	1	1	1	512290	151	1	733	513023
10	Exp1-10-1	59.937	1.0.0.164	1900-01-01	left	-15842394	2.0.10.242	2.0.10.242	09-16-2019	2019-09-16 02:35:05	10:35:05	female	2.0.10.147	205	Red_C.bmp	1493	0		0	0	514543	0		0	0	NULL	NULL	NULL	Low	run1	1	List2	Catch.wav	V_T	1	1	0	1	514393	150	1	502	514895
10	Exp1-10-1	59.937	1.0.0.164	1900-01-01	left	-15842394	2.0.10.242	2.0.10.242	09-16-2019	2019-09-16 02:35:05	10:35:05	female	2.0.10.147	206	Catch.bmp	942	0		0	0	517196	0		0	0	NULL	NULL	NULL	Low	run1	1	List2	A_T.wav	A_T	1	1	0	2	517046	150	1	625	517671
10	Exp1-10-1	59.937	1.0.0.164	1900-01-01	left	-15842394	2.0.10.242	2.0.10.242	09-16-2019	2019-09-16 02:35:05	10:35:05	female	2.0.10.147	207	Blue_C_2.bmp	1403	0		0	0	519298	0		0	0	NULL	NULL	NULL	Low	run1		List2	A_S.wav	AV_S	0		0	1	519148	150		0	0
10	Exp1-10-1	59.937	1.0.0.164	1900-01-01	left	-15842394	2.0.10.242	2.0.10.242	09-16-2019	2019-09-16 02:35:05	10:35:05	female	2.0.10.147	208	Red_S_2.bmp	977	0		0	1	521901	0		0	0	NULL	NULL	NULL	Low	run1	1	List2	Catch.wav	V_T	1	1	1	1	521750	151	1	586	522336
10	Exp1-10-1	59.937	1.0.0.164	1900-01-01	left	-15842394	2.0.10.242	2.0.10.242	09-16-2019	2019-09-16 02:35:05	10:35:05	female	2.0.10.147	209	Red_C.bmp	1551	0		0	0	524036	0		0	0	NULL	NULL	NULL	Low	run1	1	List2	A_T.wav	AV_T	1	1	1	1	523886	150	1	546	524432
10	Exp1-10-1	59.937	1.0.0.164	1900-01-01	left	-15842394	2.0.10.242	2.0.10.242	09-16-2019	2019-09-16 02:35:05	10:35:05	female	2.0.10.147	210	Catch.bmp	1084	0		0	0	526739	0		0	0	NULL	NULL	NULL	Low	run1	1	List2	A_T.wav	A_T	1	1	0	1	526589	150	1	722	527311
10	Exp1-10-1	59.937	1.0.0.164	1900-01-01	left	-15842394	2.0.10.242	2.0.10.242	09-16-2019	2019-09-16 02:35:05	10:35:05	female	2.0.10.147	211	Catch.bmp	1090	0		0	0	528975	0		0	0	NULL	NULL	NULL	Low	run1		List2	A_S.wav	A_S	0		0	1	528825	150		0	0
10	Exp1-10-1	59.937	1.0.0.164	1900-01-01	left	-15842394	2.0.10.242	2.0.10.242	09-16-2019	2019-09-16 02:35:05	10:35:05	female	2.0.10.147	212	Blue_S.bmp	1030	0		0	0	531277	0		0	0	NULL	NULL	NULL	Low	run1		List2	Catch.wav	V_S	0		1	1	531127	150		0	0
10	Exp1-10-1	59.937	1.0.0.164	1900-01-01	left	-15842394	2.0.10.242	2.0.10.242	09-16-2019	2019-09-16 02:35:05	10:35:05	female	2.0.10.147	213	Red_S.bmp	1246	0		0	1	533530	0		0	0	NULL	NULL	NULL	Low	run1	1	List2	A_T.wav	AV_T	1	1	1	1	533379	151	1	347	533726
10	Exp1-10-1	59.937	1.0.0.164	1900-01-01	left	-15842394	2.0.10.242	2.0.10.242	09-16-2019	2019-09-16 02:35:05	10:35:05	female	2.0.10.147	214	Catch.bmp	1424	0		0	0	535932	0		0	0	NULL	NULL	NULL	Low	run1	1	List2	A_T.wav	A_T	1	1	0	1	535782	150	1	704	536486
10	Exp1-10-1	59.937	1.0.0.164	1900-01-01	left	-15842394	2.0.10.242	2.0.10.242	09-16-2019	2019-09-16 02:35:05	10:35:05	female	2.0.10.147	215	Red_S_2.bmp	1176	0		0	0	538518	0		0	0	NULL	NULL	NULL	Low	run1	1	List2	Catch.wav	V_T	1	1	1	1	538368	150	1	390	538758
10	Exp1-10-1	59.937	1.0.0.164	1900-01-01	left	-15842394	2.0.10.242	2.0.10.242	09-16-2019	2019-09-16 02:35:05	10:35:05	female	2.0.10.147	216	Blue_S_2.bmp	810	0		0	0	540854	0		0	0	NULL	NULL	NULL	Low	run1		List2	Catch.wav	V_S	0		0	1	540704	150		0	0
10	Exp1-10-1	59.937	1.0.0.164	1900-01-01	left	-15842394	2.0.10.242	2.0.10.242	09-16-2019	2019-09-16 02:35:05	10:35:05	female	2.0.10.147	217	Catch.bmp	1214	0		1	0	542889	0		0	0	NULL	NULL	NULL	Low	run1	1	List2	A_T.wav	A_T	1	1	1	1	542739	150	1	460	543199
10	Exp1-10-1	59.937	1.0.0.164	1900-01-01	left	-15842394	2.0.10.242	2.0.10.242	09-16-2019	2019-09-16 02:35:05	10:35:05	female	2.0.10.147	218	Catch.bmp	1517	0		0	1	545259	0		0	0	NULL	NULL	NULL	Low	run1	1	List2	A_T.wav	A_T	1	1	1	1	545108	151	1	602	545710
10	Exp1-10-1	59.937	1.0.0.164	1900-01-01	left	-15842394	2.0.10.242	2.0.10.242	09-16-2019	2019-09-16 02:35:05	10:35:05	female	2.0.10.147	219	Catch.bmp	1420	0		0	0	547928	0		0	0	NULL	NULL	NULL	Low	run1	1	List2	A_T.wav	A_T	1	1	0	1	547778	150	1	438	548216
10	Exp1-10-1	59.937	1.0.0.164	1900-01-01	left	-15842394	2.0.10.242	2.0.10.242	09-16-2019	2019-09-16 02:35:05	10:35:05	female	2.0.10.147	220	Blue_C_2.bmp	1564	0		0	1	550498	0		0	0	NULL	NULL	NULL	Low	run1		List2	A_S.wav	AV_S	0		0	1	550347	151		0	0
10	Exp1-10-1	59.937	1.0.0.164	1900-01-01	left	-15842394	2.0.10.242	2.0.10.242	09-16-2019	2019-09-16 02:35:05	10:35:05	female	2.0.10.147	221	Catch.bmp	883	0		0	0	553284	0		0	0	NULL	NULL	NULL	Low	run1		List2	A_S.wav	A_S	0		0	1	553134	150		0	0
10	Exp1-10-1	59.937	1.0.0.164	1900-01-01	left	-15842394	2.0.10.242	2.0.10.242	09-16-2019	2019-09-16 02:35:05	10:35:05	female	2.0.10.147	222	Red_S_2.bmp	1432	0		0	0	555403	0		0	0	NULL	NULL	NULL	Low	run1	1	List2	A_T.wav	AV_T	1	1	0	2	555253	150	1	385	555638
10	Exp1-10-1	59.937	1.0.0.164	1900-01-01	left	-15842394	2.0.10.242	2.0.10.242	09-16-2019	2019-09-16 02:35:05	10:35:05	female	2.0.10.147	223	Blue_C.bmp	993	0		0	0	557989	0		0	0	NULL	NULL	NULL	Low	run1		List2	A_S.wav	AV_S	0		0	1	557839	150		0	0
10	Exp1-10-1	59.937	1.0.0.164	1900-01-01	left	-15842394	2.0.10.242	2.0.10.242	09-16-2019	2019-09-16 02:35:05	10:35:05	female	2.0.10.147	224	Red_C.bmp	1258	0		0	0	560191	0		0	0	NULL	NULL	NULL	Low	run1	1	List2	A_T.wav	AV_T	1	1	0	1	560041	150	1	421	560462
10	Exp1-10-1	59.937	1.0.0.164	1900-01-01	left	-15842394	2.0.10.242	2.0.10.242	09-16-2019	2019-09-16 02:35:05	10:35:05	female	2.0.10.147	225	Catch.bmp	988	0		0	0	562610	0		0	0	NULL	NULL	NULL	Low	run1	1	List2	A_T.wav	A_T	1	1	0	1	562460	150	1	730	563190
10	Exp1-10-1	59.937	1.0.0.164	1900-01-01	left	-15842394	2.0.10.242	2.0.10.242	09-16-2019	2019-09-16 02:35:05	10:35:05	female	2.0.10.147	226	Red_C_2.bmp	1120	0		0	0	564746	0		0	0	NULL	NULL	NULL	Low	run1	1	List2	A_T.wav	AV_T	1	1	0	1	564596	150	1	450	565046
10	Exp1-10-1	59.937	1.0.0.164	1900-01-01	left	-15842394	2.0.10.242	2.0.10.242	09-16-2019	2019-09-16 02:35:05	10:35:05	female	2.0.10.147	227	Catch.bmp	1388	0		0	0	567015	0		0	0	NULL	NULL	NULL	Low	run1	1	List2	A_T.wav	A_T	1	1	0	1	566865	150	1	717	567582
10	Exp1-10-1	59.937	1.0.0.164	1900-01-01	left	-15842394	2.0.10.242	2.0.10.242	09-16-2019	2019-09-16 02:35:05	10:35:05	female	2.0.10.147	228	Red_C_2.bmp	807	0		0	0	569551	0		0	0	NULL	NULL	NULL	Low	run1	1	List2	A_T.wav	AV_T	1	1	0	1	569401	150	1	437	569838
10	Exp1-10-1	59.937	1.0.0.164	1900-01-01	left	-15842394	2.0.10.242	2.0.10.242	09-16-2019	2019-09-16 02:35:05	10:35:05	female	2.0.10.147	229	Red_S_2.bmp	1436	0		0	0	571520	0		0	0	NULL	NULL	NULL	Low	run1	1	List2	A_T.wav	AV_T	1	1	0	2	571370	150	1	356	571726
10	Exp1-10-1	59.937	1.0.0.164	1900-01-01	left	-15842394	2.0.10.242	2.0.10.242	09-16-2019	2019-09-16 02:35:05	10:35:05	female	2.0.10.147	230	Blue_C_2.bmp	1368	0		0	0	574106	0		0	0	NULL	NULL	NULL	Low	run1		List2	Catch.wav	V_S	0		0	1	573956	150		0	0
10	Exp1-10-1	59.937	1.0.0.164	1900-01-01	left	-15842394	2.0.10.242	2.0.10.242	09-16-2019	2019-09-16 02:35:05	10:35:05	female	2.0.10.147	231	Catch.bmp	1332	0		0	0	576692	0		0	0	NULL	NULL	NULL	Low	run1		List2	A_S.wav	A_S	0		1	1	576542	150		0	0
10	Exp1-10-1	59.937	1.0.0.164	1900-01-01	left	-15842394	2.0.10.242	2.0.10.242	09-16-2019	2019-09-16 02:35:05	10:35:05	female	2.0.10.147	232	Catch.bmp	1109	0		0	0	579228	0		0	0	NULL	NULL	NULL	Low	run1	1	List2	A_T.wav	A_T	1	1	0	1	579078	150	1	544	579622
10	Exp1-10-1	59.937	1.0.0.164	1900-01-01	left	-15842394	2.0.10.242	2.0.10.242	09-16-2019	2019-09-16 02:35:05	10:35:05	female	2.0.10.147	233	Red_C.bmp	1417	0		0	0	581497	0		0	0	NULL	NULL	NULL	Low	run1	1	List2	Catch.wav	V_T	1	1	1	1	581347	150	1	411	581758
10	Exp1-10-1	59.937	1.0.0.164	1900-01-01	left	-15842394	2.0.10.242	2.0.10.242	09-16-2019	2019-09-16 02:35:05	10:35:05	female	2.0.10.147	234	Catch.bmp	887	0		0	0	584066	0		0	0	NULL	NULL	NULL	Low	run1	1	List2	A_T.wav	A_T	1	1	1	1	583916	150	1	562	584478
10	Exp1-10-1	59.937	1.0.0.164	1900-01-01	left	-15842394	2.0.10.242	2.0.10.242	09-16-2019	2019-09-16 02:35:05	10:35:05	female	2.0.10.147	235	Catch.bmp	1353	0		0	0	586102	0		0	0	NULL	NULL	NULL	Low	run1	1	List2	A_T.wav	A_T	1	1	0	1	585952	150	1	703	586655
10	Exp1-10-1	59.937	1.0.0.164	1900-01-01	left	-15842394	2.0.10.242	2.0.10.242	09-16-2019	2019-09-16 02:35:05	10:35:05	female	2.0.10.147	236	Catch.bmp	899	0		0	0	588604	0		0	0	NULL	NULL	NULL	Low	run1	1	List2	A_T.wav	A_T	1	1	0	1	588454	150	1	528	588982
10	Exp1-10-1	59.937	1.0.0.164	1900-01-01	left	-15842394	2.0.10.242	2.0.10.242	09-16-2019	2019-09-16 02:35:05	10:35:05	female	2.0.10.147	237	Red_C.bmp	942	0		0	1	590657	0		0	0	NULL	NULL	NULL	Low	run1	1	List2	Catch.wav	V_T	1	1	1	1	590506	151	1	580	591086
10	Exp1-10-1	59.937	1.0.0.164	1900-01-01	left	-15842394	2.0.10.242	2.0.10.242	09-16-2019	2019-09-16 02:35:05	10:35:05	female	2.0.10.147	238	Red_S.bmp	816	0		0	0	592759	0		0	0	NULL	NULL	NULL	Low	run1	1	List2	A_T.wav	AV_T	1	1	1	1	592609	150	1	333	592942
10	Exp1-10-1	59.937	1.0.0.164	1900-01-01	left	-15842394	2.0.10.242	2.0.10.242	09-16-2019	2019-09-16 02:35:05	10:35:05	female	2.0.10.147	239	Red_C.bmp	1224	0		0	1	594728	0		0	0	NULL	NULL	NULL	Low	run1	1	List2	A_T.wav	AV_T	1	1	1	1	594577	151	1	365	594942
10	Exp1-10-1	59.937	1.0.0.164	1900-01-01	left	-15842394	2.0.10.242	2.0.10.242	09-16-2019	2019-09-16 02:35:05	10:35:05	female	2.0.10.147	240	Red_S_2.bmp	1027	0		0	0	597113	0		0	0	NULL	NULL	NULL	Low	run1	1	List2	Catch.wav	V_T	1	1	1	1	596963	150	1	452	597415
10	Exp1-10-1	59.937	1.0.0.164	1900-01-01	left	-15842394	2.0.10.242	2.0.10.242	09-16-2019	2019-09-16 02:35:05	10:35:05	female	2.0.10.147	241	Catch.bmp	972	0		0	0	599299	0		0	0	NULL	NULL	NULL	Low	run1	1	List2	A_T.wav	A_T	1	1	1	1	599149	150	1	953	600102
10	Exp1-10-1	59.937	1.0.0.164	1900-01-01	left	-15842394	2.0.10.242	2.0.10.242	09-16-2019	2019-09-16 02:35:05	10:35:05	female	2.0.10.147	242	Red_C.bmp	956	0		0	0	601418	0		0	0	NULL	NULL	NULL	Low	run1	1	List2	Catch.wav	V_T	1	1	1	1	601268	150	1	674	601942
10	Exp1-10-1	59.937	1.0.0.164	1900-01-01	left	-15842394	2.0.10.242	2.0.10.242	09-16-2019	2019-09-16 02:35:05	10:35:05	female	2.0.10.147	243	Red_C_2.bmp	1465	0		0	0	603537	0		0	0	NULL	NULL	NULL	Low	run1	1	List2	A_T.wav	AV_T	1	1	1	1	603387	150	1	331	603718
10	Exp1-10-1	59.937	1.0.0.164	1900-01-01	left	-15842394	2.0.10.242	2.0.10.242	09-16-2019	2019-09-16 02:35:05	10:35:05	female	2.0.10.147	244	Blue_C.bmp	1326	0		0	0	606156	0		0	0	NULL	NULL	NULL	Low	run1		List2	A_S.wav	AV_S	0		0	1	606006	150		0	0
10	Exp1-10-1	59.937	1.0.0.164	1900-01-01	left	-15842394	2.0.10.242	2.0.10.242	09-16-2019	2019-09-16 02:35:05	10:35:05	female	2.0.10.147	245	Red_S_2.bmp	1466	0		0	0	608709	0		0	0	NULL	NULL	NULL	Low	run1	1	List2	A_T.wav	AV_T	1	1	0	1	608559	150	1	632	609191
10	Exp1-10-1	59.937	1.0.0.164	1900-01-01	left	-15842394	2.0.10.242	2.0.10.242	09-16-2019	2019-09-16 02:35:05	10:35:05	female	2.0.10.147	246	Catch.bmp	1107	0		1	0	611328	0		0	0	NULL	NULL	NULL	Low	run1	1	List2	A_T.wav	A_T	1	1	0	1	611178	150	1	468	611646
10	Exp1-10-1	59.937	1.0.0.164	1900-01-01	left	-15842394	2.0.10.242	2.0.10.242	09-16-2019	2019-09-16 02:35:05	10:35:05	female	2.0.10.147	247	Red_C_2.bmp	1077	0		1	0	613597	0		0	0	NULL	NULL	NULL	Low	run1	1	List2	A_T.wav	AV_T	1	1	1	1	613447	150	1	407	613854
10	Exp1-10-1	59.937	1.0.0.164	1900-01-01	left	-15842394	2.0.10.242	2.0.10.242	09-16-2019	2019-09-16 02:35:05	10:35:05	female	2.0.10.147	248	Red_S.bmp	1473	0		0	0	615833	0		0	0	NULL	NULL	NULL	Low	run1	1	List2	A_T.wav	AV_T	1	1	0	1	615683	150	1	444	616127
10	Exp1-10-1	59.937	1.0.0.164	1900-01-01	left	-15842394	2.0.10.242	2.0.10.242	09-16-2019	2019-09-16 02:35:05	10:35:05	female	2.0.10.147	249	Red_C.bmp	1175	0		0	1	618453	0		0	0	NULL	NULL	NULL	Low	run1	1	List2	A_T.wav	AV_T	1	1	1	1	618302	151	1	456	618758
10	Exp1-10-1	59.937	1.0.0.164	1900-01-01	left	-15842394	2.0.10.242	2.0.10.242	09-16-2019	2019-09-16 02:35:05	10:35:05	female	2.0.10.147	250	Catch.bmp	1091	0		1	0	620788	0		0	0	NULL	NULL	NULL	Low	run1	1	List2	A_T.wav	A_T	1	1	0	1	620638	150	1	480	621118
10	Exp1-10-1	59.937	1.0.0.164	1900-01-01	left	-15842394	2.0.10.242	2.0.10.242	09-16-2019	2019-09-16 02:35:05	10:35:05	female	2.0.10.147	251	Red_S_2.bmp	1073	0		0	0	623041	0		0	0	NULL	NULL	NULL	Low	run1	1	List2	A_T.wav	AV_T	1	1	0	1	622891	150	1	403	623294
10	Exp1-10-1	59.937	1.0.0.164	1900-01-01	left	-15842394	2.0.10.242	2.0.10.242	09-16-2019	2019-09-16 02:35:05	10:35:05	female	2.0.10.147	252	Red_S.bmp	1570	0		0	1	625277	0		0	0	NULL	NULL	NULL	Low	run1	1	List2	Catch.wav	V_T	1	1	1	1	625126	151	1	704	625830
10	Exp1-10-1	59.937	1.0.0.164	1900-01-01	left	-15842394	2.0.10.242	2.0.10.242	09-16-2019	2019-09-16 02:35:05	10:35:05	female	2.0.10.147	253	Blue_C_2.bmp	946	0		0	0	627996	0		0	0	NULL	NULL	NULL	Low	run1		List2	A_S.wav	AV_S	0		1	1	627846	150		0	0
10	Exp1-10-1	59.937	1.0.0.164	1900-01-01	left	-15842394	2.0.10.242	2.0.10.242	09-16-2019	2019-09-16 02:35:05	10:35:05	female	2.0.10.147	254	Red_S_2.bmp	1398	0		0	0	630165	0		0	0	NULL	NULL	NULL	Low	run1	1	List2	Catch.wav	V_T	1	1	1	1	630015	150	1	495	630510
10	Exp1-10-1	59.937	1.0.0.164	1900-01-01	left	-15842394	2.0.10.242	2.0.10.242	09-16-2019	2019-09-16 02:35:05	10:35:05	female	2.0.10.147	255	Red_C.bmp	1305	0		0	0	632718	0		0	0	NULL	NULL	NULL	Low	run1	1	List2	Catch.wav	V_T	1	1	0	1	632568	150	1	422	632990
10	Exp1-10-1	59.937	1.0.0.164	1900-01-01	left	-15842394	2.0.10.242	2.0.10.242	09-16-2019	2019-09-16 02:35:05	10:35:05	female	2.0.10.147	256	Catch.bmp	913	0		0	0	635170	0		0	0	NULL	NULL	NULL	Low	run1	1	List2	A_T.wav	A_T	1	1	1	1	635020	150	1	474	635494
10	Exp1-10-1	59.937	1.0.0.164	1900-01-01	left	-15842394	2.0.10.242	2.0.10.242	09-16-2019	2019-09-16 02:35:05	10:35:05	female	2.0.10.147	257	Red_S.bmp	1046	0		0	0	637239	0		0	0	NULL	NULL	NULL	Low	run1	1	List2	A_T.wav	AV_T	1	1	0	1	637089	150	1	397	637486
10	Exp1-10-1	59.937	1.0.0.164	1900-01-01	left	-15842394	2.0.10.242	2.0.10.242	09-16-2019	2019-09-16 02:35:05	10:35:05	female	2.0.10.147	258	Catch.bmp	1523	0		1	0	639441	0		0	0	NULL	NULL	NULL	Low	run1	1	List2	A_T.wav	A_T	1	1	0	1	639291	150	1	531	639822
10	Exp1-10-1	59.937	1.0.0.164	1900-01-01	left	-15842394	2.0.10.242	2.0.10.242	09-16-2019	2019-09-16 02:35:05	10:35:05	female	2.0.10.147	259	Red_S.bmp	1255	0		0	0	642111	0		0	0	NULL	NULL	NULL	Low	run1	1	List2	A_T.wav	AV_T	1	1	0	1	641961	150	1	421	642382
10	Exp1-10-1	59.937	1.0.0.164	1900-01-01	left	-15842394	2.0.10.242	2.0.10.242	09-16-2019	2019-09-16 02:35:05	10:35:05	female	2.0.10.147	260	Red_S.bmp	1349	0		0	1	644514	0		0	0	NULL	NULL	NULL	Low	run1	1	List2	A_T.wav	AV_T	1	1	0	1	644363	151	1	523	644886
