# Supplementary material for: Visual Perceptual Load Attenuates Age-Related Audiovisual Integration in an Audiovisual Discrimination Task
Source: Front Psychol. 2021 Sep 29;12:740221. doi: 10.3389/fpsyg.2021.740221 (PMC8511317; doi:10.3389/fpsyg.2021.740221)
Supplement: Supplementary file 1 [file Data_Sheet_1.ZIP › Export data/Group 1_Data_Younger/Exp1_Low load/Subject_11.xlsx]

## Sheet: Sheet1
ExperimentName	Subject	DataFile.Basename	Display.RefreshRate	ExperimentVersion	Group	Handedness	RandomSeed	RuntimeVersion	RuntimeVersionExpected	SessionDate	SessionStartDateTimeUtc	SessionTime	Sex	StudioVersion	Block	Image	ITI	ITI.ACC	ITI.CRESP	ITI.DurationError	ITI.OnsetDelay	ITI.OnsetTime	ITI.OnsetToOnsetTime	ITI.RESP	ITI.RT	ITI.RTTime	List1	List1.Cycle	List1.Sample	PercetualLoad	Procedure	Response	Running	Sound	StimulusType	Target.ACC	Target.CRESP	Target.DurationError	Target.OnsetDelay	Target.OnsetTime	Target.OnsetToOnsetTime	Target.RESP	Target.RT	Target.RTTime
Exp1	11	Exp1-11-1	59.937	1.0.0.163	1	left	40907988	2.0.10.242	2.0.10.242	09-16-2019	2019-09-16 03:16:10	11:16:10	female	2.0.10.147	1	Red_S.bmp	1903-01-17	00:00:00		0	0	22091	0		0	0	7	1	1	Low	Prac	1	List1	Catch.wav	V_T	1	1	122	1	21941	150	1	763	22704
Exp1	11	Exp1-11-1	59.937	1.0.0.163	1	left	40907988	2.0.10.242	2.0.10.242	09-16-2019	2019-09-16 03:16:10	11:16:10	female	2.0.10.147	2	Red_C.bmp	1903-04-13	00:00:00		0	0	24360	0		0	0	15	1	2	Low	Prac	1	List1	A_T.wav	AV_T	1	1	1	1	24210	150	1	455	24665
Exp1	11	Exp1-11-1	59.937	1.0.0.163	1	left	40907988	2.0.10.242	2.0.10.242	09-16-2019	2019-09-16 03:16:10	11:16:10	female	2.0.10.147	3	Blue_S.bmp	1904-05-11	00:00:00		0	0	26713	0		0	0	13	1	3	Low	Prac		List1	A_S.wav	AV_S	0		0	2	26563	150		0	0
Exp1	11	Exp1-11-1	59.937	1.0.0.163	1	left	40907988	2.0.10.242	2.0.10.242	09-16-2019	2019-09-16 03:16:10	11:16:10	female	2.0.10.147	4	Catch.bmp	1903-10-15	00:00:00		0	0	29516	0		0	0	10	1	4	Low	Prac	1	List1	A_T.wav	A_T	0		0	2	29366	150		0	0
Exp1	11	Exp1-11-1	59.937	1.0.0.163	1	left	40907988	2.0.10.242	2.0.10.242	09-16-2019	2019-09-16 03:16:10	11:16:10	female	2.0.10.147	5	Red_C.bmp	1903-11-30	00:00:00		0	0	32118	0		0	0	15	1	5	Low	Prac	1	List1	A_T.wav	AV_T	1	1	0	1	31968	150	1	560	32528
Exp1	11	Exp1-11-1	59.937	1.0.0.163	1	left	40907988	2.0.10.242	2.0.10.242	09-16-2019	2019-09-16 03:16:10	11:16:10	female	2.0.10.147	6	Catch.bmp	1903-08-04	00:00:00		1	0	34704	0		0	0	10	1	6	Low	Prac	1	List1	A_T.wav	A_T	1	1	0	1	34554	150	1	606	35160
Exp1	11	Exp1-11-1	59.937	1.0.0.163	1	left	40907988	2.0.10.242	2.0.10.242	09-16-2019	2019-09-16 03:16:10	11:16:10	female	2.0.10.147	7	Red_S_2.bmp	1903-10-12	00:00:00		0	0	37174	0		0	0	8	1	7	Low	Prac	1	List1	Catch.wav	V_T	0		0	1	37024	150		0	0
Exp1	11	Exp1-11-1	59.937	1.0.0.163	1	left	40907988	2.0.10.242	2.0.10.242	09-16-2019	2019-09-16 03:16:10	11:16:10	female	2.0.10.147	8	Catch.bmp	1903-04-10	00:00:00		0	0	39760	0		0	0	9	1	8	Low	Prac		List1	A_S.wav	A_S	0		0	1	39610	150	1	886	40496
Exp1	11	Exp1-11-1	59.937	1.0.0.163	1	left	40907988	2.0.10.242	2.0.10.242	09-16-2019	2019-09-16 03:16:10	11:16:10	female	2.0.10.147	9	Blue_C.bmp	1904-04-28	00:00:00		0	0	42112	0		0	0	11	1	9	Low	Prac		List1	A_S.wav	AV_S	0		0	1	41962	150		0	0
Exp1	11	Exp1-11-1	59.937	1.0.0.163	1	left	40907988	2.0.10.242	2.0.10.242	09-16-2019	2019-09-16 03:16:10	11:16:10	female	2.0.10.147	10	Red_C.bmp	1904-01-29	00:00:00		0	1	44899	0		0	0	5	1	10	Low	Prac	1	List1	Catch.wav	V_T	0		1	1	44748	151		0	0
Exp1	11	Exp1-11-1	59.937	1.0.0.163	1	left	40907988	2.0.10.242	2.0.10.242	09-16-2019	2019-09-16 03:16:10	11:16:10	female	2.0.10.147	11	Red_C_2.bmp	1904-04-26	00:00:00		1	0	47601	0		0	0	6	1	11	Low	Prac	1	List1	Catch.wav	V_T	0		0	1	47451	150		0	0
Exp1	11	Exp1-11-1	59.937	1.0.0.163	1	left	40907988	2.0.10.242	2.0.10.242	09-16-2019	2019-09-16 03:16:10	11:16:10	female	2.0.10.147	12	Red_C_2.bmp	1904-02-25	00:00:00		0	0	50404	0		0	0	16	1	12	Low	Prac	1	List1	A_T.wav	AV_T	1	1	1	1	50254	150	1	353	50607
Exp1	11	Exp1-11-1	59.937	1.0.0.163	1	left	40907988	2.0.10.242	2.0.10.242	09-16-2019	2019-09-16 03:16:10	11:16:10	female	2.0.10.147	13	Red_C_2.bmp	1902-04-08	00:00:00		0	0	53074	0		0	0	6	1	13	Low	Prac	1	List1	Catch.wav	V_T	0		0	1	52924	150		0	0
Exp1	11	Exp1-11-1	59.937	1.0.0.163	1	left	40907988	2.0.10.242	2.0.10.242	09-16-2019	2019-09-16 03:16:10	11:16:10	female	2.0.10.147	14	Red_S_2.bmp	1902-07-01	00:00:00		0	0	55109	0		0	0	8	1	14	Low	Prac	1	List1	Catch.wav	V_T	1	1	0	1	54959	150	1	457	55416
Exp1	11	Exp1-11-1	59.937	1.0.0.163	1	left	40907988	2.0.10.242	2.0.10.242	09-16-2019	2019-09-16 03:16:10	11:16:10	female	2.0.10.147	15	Catch.bmp	1902-08-07	00:00:00		0	0	57178	0		0	0	10	1	15	Low	Prac	1	List1	A_T.wav	A_T	1	1	1	1	57028	150	1	741	57769
Exp1	11	Exp1-11-1	59.937	1.0.0.163	1	left	40907988	2.0.10.242	2.0.10.242	09-16-2019	2019-09-16 03:16:10	11:16:10	female	2.0.10.147	16	Catch.bmp	1902-08-18	00:00:00		0	0	59280	0		0	0	9	1	16	Low	Prac		List1	A_S.wav	A_S	0		0	1	59130	150		0	0
Exp1	11	Exp1-11-1	59.937	1.0.0.163	1	left	40907988	2.0.10.242	2.0.10.242	09-16-2019	2019-09-16 03:16:10	11:16:10	female	2.0.10.147	17	Red_C_2.bmp	1903-10-20	00:00:00		0	0	61466	0		0	0	16	1	17	Low	Prac	1	List1	A_T.wav	AV_T	1	1	0	1	61316	150	1	419	61735
Exp1	11	Exp1-11-1	59.937	1.0.0.163	1	left	40907988	2.0.10.242	2.0.10.242	09-16-2019	2019-09-16 03:16:10	11:16:10	female	2.0.10.147	18	Red_C_2.bmp	1903-11-07	00:00:00		0	0	64002	0		0	0	6	1	18	Low	Prac	1	List1	Catch.wav	V_T	1	1	1	1	63852	150	1	451	64303
Exp1	11	Exp1-11-1	59.937	1.0.0.163	1	left	40907988	2.0.10.242	2.0.10.242	09-16-2019	2019-09-16 03:16:10	11:16:10	female	2.0.10.147	19	Blue_S_2.bmp	1903-09-23	00:00:00		1	0	66571	0		0	0	14	1	19	Low	Prac		List1	A_S.wav	AV_S	0		1	1	66421	150		0	0
Exp1	11	Exp1-11-1	59.937	1.0.0.163	1	left	40907988	2.0.10.242	2.0.10.242	09-16-2019	2019-09-16 03:16:10	11:16:10	female	2.0.10.147	20	Red_S_2.bmp	1904-05-17	00:00:00		0	1	69158	0		0	0	18	1	20	Low	Prac	1	List1	A_T.wav	AV_T	1	1	1	1	69007	151	1	376	69383
Exp1	11	Exp1-11-1	59.937	1.0.0.163	1	left	40907988	2.0.10.242	2.0.10.242	09-16-2019	2019-09-16 03:16:10	11:16:10	female	2.0.10.147	21	Blue_S_2.bmp	1904-05-04	00:00:00		0	0	126668	0		0	0	NULL	NULL	NULL	Low	run1		List2	A_S.wav	AV_S	0		0	1	126518	150	1	1138	127656
Exp1	11	Exp1-11-1	59.937	1.0.0.163	1	left	40907988	2.0.10.242	2.0.10.242	09-16-2019	2019-09-16 03:16:10	11:16:10	female	2.0.10.147	22	Blue_C_2.bmp	1903-02-27	00:00:00		0	1	129405	0		0	0	NULL	NULL	NULL	Low	run1		List2	A_S.wav	AV_S	0		1	1	129254	151		0	0
Exp1	11	Exp1-11-1	59.937	1.0.0.163	1	left	40907988	2.0.10.242	2.0.10.242	09-16-2019	2019-09-16 03:16:10	11:16:10	female	2.0.10.147	23	Catch.bmp	1902-11-27	00:00:00		1	0	131840	0		0	0	NULL	NULL	NULL	Low	run1	1	List2	A_T.wav	A_T	1	1	0	1	131690	150	1	669	132359
Exp1	11	Exp1-11-1	59.937	1.0.0.163	1	left	40907988	2.0.10.242	2.0.10.242	09-16-2019	2019-09-16 03:16:10	11:16:10	female	2.0.10.147	24	Red_S_2.bmp	1904-02-19	00:00:00		1	0	134059	0		0	0	NULL	NULL	NULL	Low	run1	1	List2	Catch.wav	V_T	1	1	1	1	133909	150	1	506	134415
Exp1	11	Exp1-11-1	59.937	1.0.0.163	1	left	40907988	2.0.10.242	2.0.10.242	09-16-2019	2019-09-16 03:16:10	11:16:10	female	2.0.10.147	25	Red_C_2.bmp	1903-09-27	00:00:00		0	0	136729	0		0	0	NULL	NULL	NULL	Low	run1	1	List2	A_T.wav	AV_T	1	1	1	1	136579	150	1	596	137175
Exp1	11	Exp1-11-1	59.937	1.0.0.163	1	left	40907988	2.0.10.242	2.0.10.242	09-16-2019	2019-09-16 03:16:10	11:16:10	female	2.0.10.147	26	Red_S.bmp	1902-05-19	00:00:00		0	0	139248	0		0	0	NULL	NULL	NULL	Low	run1	1	List2	A_T.wav	AV_T	1	1	0	1	139098	150	1	413	139511
Exp1	11	Exp1-11-1	59.937	1.0.0.163	1	left	40907988	2.0.10.242	2.0.10.242	09-16-2019	2019-09-16 03:16:10	11:16:10	female	2.0.10.147	27	Catch.bmp	1903-06-29	00:00:00		0	0	141267	0		0	0	NULL	NULL	NULL	Low	run1	1	List2	A_T.wav	A_T	1	1	0	1	141117	150	1	754	141871
Exp1	11	Exp1-11-1	59.937	1.0.0.163	1	left	40907988	2.0.10.242	2.0.10.242	09-16-2019	2019-09-16 03:16:10	11:16:10	female	2.0.10.147	28	Blue_S_2.bmp	1903-07-16	00:00:00		0	0	143703	0		0	0	NULL	NULL	NULL	Low	run1		List2	Catch.wav	V_S	0		0	1	143553	150		0	0
Exp1	11	Exp1-11-1	59.937	1.0.0.163	1	left	40907988	2.0.10.242	2.0.10.242	09-16-2019	2019-09-16 03:16:10	11:16:10	female	2.0.10.147	29	Red_S_2.bmp	1903-12-18	00:00:00		0	1	146206	0		0	0	NULL	NULL	NULL	Low	run1	1	List2	A_T.wav	AV_T	1	1	1	1	146055	151	1	512	146567
Exp1	11	Exp1-11-1	59.937	1.0.0.163	1	left	40907988	2.0.10.242	2.0.10.242	09-16-2019	2019-09-16 03:16:10	11:16:10	female	2.0.10.147	30	Red_S_2.bmp	1903-08-20	00:00:00		0	0	148808	0		0	0	NULL	NULL	NULL	Low	run1	1	List2	Catch.wav	V_T	1	1	1	1	148658	150	1	982	149640
Exp1	11	Exp1-11-1	59.937	1.0.0.163	1	left	40907988	2.0.10.242	2.0.10.242	09-16-2019	2019-09-16 03:16:10	11:16:10	female	2.0.10.147	31	Red_S.bmp	1904-03-16	00:00:00		0	0	151294	0		0	0	NULL	NULL	NULL	Low	run1	1	List2	Catch.wav	V_T	1	1	0	1	151144	150	1	463	151607
Exp1	11	Exp1-11-1	59.937	1.0.0.163	1	left	40907988	2.0.10.242	2.0.10.242	09-16-2019	2019-09-16 03:16:10	11:16:10	female	2.0.10.147	32	Blue_C.bmp	1903-07-31	00:00:00		0	1	153981	0		0	0	NULL	NULL	NULL	Low	run1		List2	A_S.wav	AV_S	0		1	1	153830	151		0	0
Exp1	11	Exp1-11-1	59.937	1.0.0.163	1	left	40907988	2.0.10.242	2.0.10.242	09-16-2019	2019-09-16 03:16:10	11:16:10	female	2.0.10.147	33	Catch.bmp	1904-01-18	00:00:00		0	1	156517	0		0	0	NULL	NULL	NULL	Low	run1	1	List2	A_T.wav	A_T	1	1	1	1	156366	151	1	602	156968
Exp1	11	Exp1-11-1	59.937	1.0.0.163	1	left	40907988	2.0.10.242	2.0.10.242	09-16-2019	2019-09-16 03:16:10	11:16:10	female	2.0.10.147	34	Red_S_2.bmp	1902-04-03	00:00:00		0	1	159153	0		0	0	NULL	NULL	NULL	Low	run1	1	List2	Catch.wav	V_T	1	1	1	1	159002	151	1	517	159519
Exp1	11	Exp1-11-1	59.937	1.0.0.163	1	left	40907988	2.0.10.242	2.0.10.242	09-16-2019	2019-09-16 03:16:10	11:16:10	female	2.0.10.147	35	Red_C_2.bmp	1903-09-24	00:00:00		0	0	161138	0		0	0	NULL	NULL	NULL	Low	run1	1	List2	A_T.wav	AV_T	1	1	1	1	160988	150	1	691	161679
Exp1	11	Exp1-11-1	59.937	1.0.0.163	1	left	40907988	2.0.10.242	2.0.10.242	09-16-2019	2019-09-16 03:16:10	11:16:10	female	2.0.10.147	36	Blue_C.bmp	1902-07-26	00:00:00		0	0	163657	0		0	0	NULL	NULL	NULL	Low	run1		List2	A_S.wav	AV_S	0		0	1	163507	150		0	0
Exp1	11	Exp1-11-1	59.937	1.0.0.163	1	left	40907988	2.0.10.242	2.0.10.242	09-16-2019	2019-09-16 03:16:10	11:16:10	female	2.0.10.147	37	Blue_S_2.bmp	1903-01-17	00:00:00		0	0	165810	0		0	0	NULL	NULL	NULL	Low	run1		List2	A_S.wav	AV_S	0		0	2	165660	150		0	0
Exp1	11	Exp1-11-1	59.937	1.0.0.163	1	left	40907988	2.0.10.242	2.0.10.242	09-16-2019	2019-09-16 03:16:10	11:16:10	female	2.0.10.147	38	Red_S_2.bmp	1902-06-05	00:00:00		0	0	168129	0		0	0	NULL	NULL	NULL	Low	run1	1	List2	Catch.wav	V_T	1	1	0	1	167979	150	1	525	168504
Exp1	11	Exp1-11-1	59.937	1.0.0.163	1	left	40907988	2.0.10.242	2.0.10.242	09-16-2019	2019-09-16 03:16:10	11:16:10	female	2.0.10.147	39	Red_C_2.bmp	1903-10-24	00:00:00		0	0	170164	0		0	0	NULL	NULL	NULL	Low	run1	1	List2	A_T.wav	AV_T	1	1	1	1	170014	150	1	529	170543
Exp1	11	Exp1-11-1	59.937	1.0.0.163	1	left	40907988	2.0.10.242	2.0.10.242	09-16-2019	2019-09-16 03:16:10	11:16:10	female	2.0.10.147	40	Red_C.bmp	1902-05-10	00:00:00		0	0	172717	0		0	0	NULL	NULL	NULL	Low	run1	1	List2	A_T.wav	AV_T	1	1	0	1	172567	150	1	584	173151
Exp1	11	Exp1-11-1	59.937	1.0.0.163	1	left	40907988	2.0.10.242	2.0.10.242	09-16-2019	2019-09-16 03:16:10	11:16:10	female	2.0.10.147	41	Red_S.bmp	1903-08-31	00:00:00		0	0	174736	0		0	0	NULL	NULL	NULL	Low	run1	1	List2	A_T.wav	AV_T	1	1	0	1	174586	150	1	373	174959
Exp1	11	Exp1-11-1	59.937	1.0.0.163	1	left	40907988	2.0.10.242	2.0.10.242	09-16-2019	2019-09-16 03:16:10	11:16:10	female	2.0.10.147	42	Red_S_2.bmp	1903-04-27	00:00:00		0	0	177222	0		0	0	NULL	NULL	NULL	Low	run1	1	List2	A_T.wav	AV_T	1	1	0	1	177072	150	1	367	177439
Exp1	11	Exp1-11-1	59.937	1.0.0.163	1	left	40907988	2.0.10.242	2.0.10.242	09-16-2019	2019-09-16 03:16:10	11:16:10	female	2.0.10.147	43	Catch.bmp	1902-08-16	00:00:00		0	0	179591	0		0	0	NULL	NULL	NULL	Low	run1	1	List2	A_T.wav	A_T	1	1	0	1	179441	150	1	470	179911
Exp1	11	Exp1-11-1	59.937	1.0.0.163	1	left	40907988	2.0.10.242	2.0.10.242	09-16-2019	2019-09-16 03:16:10	11:16:10	female	2.0.10.147	44	Red_C.bmp	1903-05-21	00:00:00		0	0	181710	0		0	0	NULL	NULL	NULL	Low	run1	1	List2	Catch.wav	V_T	1	1	1	1	181560	150	1	735	182295
Exp1	11	Exp1-11-1	59.937	1.0.0.163	1	left	40907988	2.0.10.242	2.0.10.242	09-16-2019	2019-09-16 03:16:10	11:16:10	female	2.0.10.147	45	Red_S.bmp	1903-08-25	00:00:00		0	0	184096	0		0	0	NULL	NULL	NULL	Low	run1	1	List2	Catch.wav	V_T	1	1	0	2	183946	150	1	461	184407
Exp1	11	Exp1-11-1	59.937	1.0.0.163	1	left	40907988	2.0.10.242	2.0.10.242	09-16-2019	2019-09-16 03:16:10	11:16:10	female	2.0.10.147	46	Red_C_2.bmp	1902-06-29	00:00:00		0	1	186582	0		0	0	NULL	NULL	NULL	Low	run1	1	List2	A_T.wav	AV_T	1	1	1	1	186431	151	1	368	186799
Exp1	11	Exp1-11-1	59.937	1.0.0.163	1	left	40907988	2.0.10.242	2.0.10.242	09-16-2019	2019-09-16 03:16:10	11:16:10	female	2.0.10.147	47	Blue_S_2.bmp	1902-07-30	00:00:00		1	0	188650	0		0	0	NULL	NULL	NULL	Low	run1		List2	A_S.wav	AV_S	0		0	1	188500	150		0	0
Exp1	11	Exp1-11-1	59.937	1.0.0.163	1	left	40907988	2.0.10.242	2.0.10.242	09-16-2019	2019-09-16 03:16:10	11:16:10	female	2.0.10.147	48	Red_S.bmp	1902-03-18	00:00:00		0	0	190803	0		0	0	NULL	NULL	NULL	Low	run1	1	List2	Catch.wav	V_T	1	1	0	1	190653	150	1	474	191127
Exp1	11	Exp1-11-1	59.937	1.0.0.163	1	left	40907988	2.0.10.242	2.0.10.242	09-16-2019	2019-09-16 03:16:10	11:16:10	female	2.0.10.147	49	Catch.bmp	1902-04-28	00:00:00		0	1	192772	0		0	0	NULL	NULL	NULL	Low	run1	1	List2	A_T.wav	A_T	1	1	1	1	192621	151	1	834	193455
Exp1	11	Exp1-11-1	59.937	1.0.0.163	1	left	40907988	2.0.10.242	2.0.10.242	09-16-2019	2019-09-16 03:16:10	11:16:10	female	2.0.10.147	50	Catch.bmp	1903-02-06	00:00:00		0	1	194774	0		0	0	NULL	NULL	NULL	Low	run1	1	List2	A_T.wav	A_T	1	1	1	1	194623	151	1	448	195071
Exp1	11	Exp1-11-1	59.937	1.0.0.163	1	left	40907988	2.0.10.242	2.0.10.242	09-16-2019	2019-09-16 03:16:10	11:16:10	female	2.0.10.147	51	Red_C.bmp	1903-09-23	00:00:00		0	0	197059	0		0	0	NULL	NULL	NULL	Low	run1	1	List2	A_T.wav	AV_T	1	1	0	1	196909	150	1	378	197287
Exp1	11	Exp1-11-1	59.937	1.0.0.163	1	left	40907988	2.0.10.242	2.0.10.242	09-16-2019	2019-09-16 03:16:10	11:16:10	female	2.0.10.147	52	Catch.bmp	1903-02-01	00:00:00		0	0	199579	0		0	0	NULL	NULL	NULL	Low	run1		List2	A_S.wav	A_S	0		0	2	199429	150		0	0
Exp1	11	Exp1-11-1	59.937	1.0.0.163	1	left	40907988	2.0.10.242	2.0.10.242	09-16-2019	2019-09-16 03:16:10	11:16:10	female	2.0.10.147	53	Red_C.bmp	1903-06-07	00:00:00		0	1	201915	0		0	0	NULL	NULL	NULL	Low	run1	1	List2	Catch.wav	V_T	1	1	1	1	201764	151	1	490	202254
Exp1	11	Exp1-11-1	59.937	1.0.0.163	1	left	40907988	2.0.10.242	2.0.10.242	09-16-2019	2019-09-16 03:16:10	11:16:10	female	2.0.10.147	54	Blue_S_2.bmp	1903-09-02	00:00:00		0	0	204317	0		0	0	NULL	NULL	NULL	Low	run1		List2	Catch.wav	V_S	0		0	1	204167	150		0	0
Exp1	11	Exp1-11-1	59.937	1.0.0.163	1	left	40907988	2.0.10.242	2.0.10.242	09-16-2019	2019-09-16 03:16:10	11:16:10	female	2.0.10.147	55	Red_C_2.bmp	1902-09-01	00:00:00		0	0	206870	0		0	0	NULL	NULL	NULL	Low	run1	1	List2	Catch.wav	V_T	1	1	0	1	206720	150	1	366	207086
Exp1	11	Exp1-11-1	59.937	1.0.0.163	1	left	40907988	2.0.10.242	2.0.10.242	09-16-2019	2019-09-16 03:16:10	11:16:10	female	2.0.10.147	56	Red_C_2.bmp	1903-01-27	00:00:00		0	0	209005	0		0	0	NULL	NULL	NULL	Low	run1	1	List2	A_T.wav	AV_T	1	1	1	1	208855	150	1	583	209438
Exp1	11	Exp1-11-1	59.937	1.0.0.163	1	left	40907988	2.0.10.242	2.0.10.242	09-16-2019	2019-09-16 03:16:10	11:16:10	female	2.0.10.147	57	Catch.bmp	1903-01-03	00:00:00		0	0	211291	0		0	0	NULL	NULL	NULL	Low	run1	1	List2	A_T.wav	A_T	1	1	0	1	211141	150	1	665	211806
Exp1	11	Exp1-11-1	59.937	1.0.0.163	1	left	40907988	2.0.10.242	2.0.10.242	09-16-2019	2019-09-16 03:16:10	11:16:10	female	2.0.10.147	58	Red_C.bmp	1902-05-22	00:00:00		1	0	213543	0		0	0	NULL	NULL	NULL	Low	run1	1	List2	A_T.wav	AV_T	1	1	0	1	213393	150	1	573	213966
Exp1	11	Exp1-11-1	59.937	1.0.0.163	1	left	40907988	2.0.10.242	2.0.10.242	09-16-2019	2019-09-16 03:16:10	11:16:10	female	2.0.10.147	59	Red_S_2.bmp	1903-02-19	00:00:00		0	0	215579	0		0	0	NULL	NULL	NULL	Low	run1	1	List2	A_T.wav	AV_T	1	1	0	1	215429	150	1	425	215854
Exp1	11	Exp1-11-1	59.937	1.0.0.163	1	left	40907988	2.0.10.242	2.0.10.242	09-16-2019	2019-09-16 03:16:10	11:16:10	female	2.0.10.147	60	Red_S_2.bmp	1903-10-07	00:00:00		0	0	217881	0		0	0	NULL	NULL	NULL	Low	run1	1	List2	A_T.wav	AV_T	1	1	0	1	217731	150	1	467	218198
Exp1	11	Exp1-11-1	59.937	1.0.0.163	1	left	40907988	2.0.10.242	2.0.10.242	09-16-2019	2019-09-16 03:16:10	11:16:10	female	2.0.10.147	61	Red_C_2.bmp	1902-09-06	00:00:00		0	0	220417	0		0	0	NULL	NULL	NULL	Low	run1	1	List2	A_T.wav	AV_T	1	1	0	1	220267	150	1	395	220662
Exp1	11	Exp1-11-1	59.937	1.0.0.163	1	left	40907988	2.0.10.242	2.0.10.242	09-16-2019	2019-09-16 03:16:10	11:16:10	female	2.0.10.147	62	Red_S.bmp	1902-03-18	00:00:00		0	0	222553	0		0	0	NULL	NULL	NULL	Low	run1	1	List2	Catch.wav	V_T	1	1	0	1	222403	150	1	363	222766
Exp1	11	Exp1-11-1	59.937	1.0.0.163	1	left	40907988	2.0.10.242	2.0.10.242	09-16-2019	2019-09-16 03:16:10	11:16:10	female	2.0.10.147	63	Red_S_2.bmp	1902-03-21	00:00:00		0	0	224522	0		0	0	NULL	NULL	NULL	Low	run1	1	List2	Catch.wav	V_T	1	1	0	1	224372	150	1	386	224758
Exp1	11	Exp1-11-1	59.937	1.0.0.163	1	left	40907988	2.0.10.242	2.0.10.242	09-16-2019	2019-09-16 03:16:10	11:16:10	female	2.0.10.147	64	Catch.bmp	1902-04-03	00:00:00		1	0	226490	0		0	0	NULL	NULL	NULL	Low	run1	1	List2	A_T.wav	A_T	1	1	1	1	226340	150	1	731	227071
Exp1	11	Exp1-11-1	59.937	1.0.0.163	1	left	40907988	2.0.10.242	2.0.10.242	09-16-2019	2019-09-16 03:16:10	11:16:10	female	2.0.10.147	65	Red_C.bmp	1904-05-09	00:00:00		0	0	228476	0		0	0	NULL	NULL	NULL	Low	run1	1	List2	Catch.wav	V_T	1	1	1	1	228326	150	1	432	228758
Exp1	11	Exp1-11-1	59.937	1.0.0.163	1	left	40907988	2.0.10.242	2.0.10.242	09-16-2019	2019-09-16 03:16:10	11:16:10	female	2.0.10.147	66	Blue_C.bmp	1903-01-31	00:00:00		0	0	231229	0		0	0	NULL	NULL	NULL	Low	Run1		List2	Catch.wav	V_S	0		0	1	231079	150		0	0
Exp1	11	Exp1-11-1	59.937	1.0.0.163	1	left	40907988	2.0.10.242	2.0.10.242	09-16-2019	2019-09-16 03:16:10	11:16:10	female	2.0.10.147	67	Red_S_2.bmp	1902-04-29	00:00:00		0	0	233581	0		0	0	NULL	NULL	NULL	Low	run1	1	List2	Catch.wav	V_T	1	1	0	1	233431	150	1	624	234055
Exp1	11	Exp1-11-1	59.937	1.0.0.163	1	left	40907988	2.0.10.242	2.0.10.242	09-16-2019	2019-09-16 03:16:10	11:16:10	female	2.0.10.147	68	Catch.bmp	1904-04-11	00:00:00		0	0	235583	0		0	0	NULL	NULL	NULL	Low	run1	1	List2	A_T.wav	A_T	1	1	1	1	235433	150	1	629	236062
Exp1	11	Exp1-11-1	59.937	1.0.0.163	1	left	40907988	2.0.10.242	2.0.10.242	09-16-2019	2019-09-16 03:16:10	11:16:10	female	2.0.10.147	69	Blue_C_2.bmp	1904-05-13	00:00:00		0	0	238303	0		0	0	NULL	NULL	NULL	Low	run1		List2	Catch.wav	V_S	0		1	1	238153	150		0	0
Exp1	11	Exp1-11-1	59.937	1.0.0.163	1	left	40907988	2.0.10.242	2.0.10.242	09-16-2019	2019-09-16 03:16:10	11:16:10	female	2.0.10.147	70	Catch.bmp	1903-06-05	00:00:00		0	0	241106	0		0	0	NULL	NULL	NULL	Low	run1	1	List2	A_T.wav	A_T	1	1	1	1	240956	150	1	850	241806
Exp1	11	Exp1-11-1	59.937	1.0.0.163	1	left	40907988	2.0.10.242	2.0.10.242	09-16-2019	2019-09-16 03:16:10	11:16:10	female	2.0.10.147	71	Red_C.bmp	1903-08-27	00:00:00		0	0	243508	0		0	0	NULL	NULL	NULL	Low	run1	1	List2	Catch.wav	V_T	1	1	1	1	243358	150	1	504	243862
Exp1	11	Exp1-11-1	59.937	1.0.0.163	1	left	40907988	2.0.10.242	2.0.10.242	09-16-2019	2019-09-16 03:16:10	11:16:10	female	2.0.10.147	72	Catch.bmp	1902-10-31	00:00:00		0	0	245994	0		0	0	NULL	NULL	NULL	Low	run1	1	List2	A_T.wav	A_T	1	1	1	1	245844	150	1	658	246502
Exp1	11	Exp1-11-1	59.937	1.0.0.163	1	left	40907988	2.0.10.242	2.0.10.242	09-16-2019	2019-09-16 03:16:10	11:16:10	female	2.0.10.147	73	Catch.bmp	1904-03-02	00:00:00		0	0	248180	0		0	0	NULL	NULL	NULL	Low	run1	1	List2	A_T.wav	A_T	1	1	0	1	248030	150	1	488	248518
Exp1	11	Exp1-11-1	59.937	1.0.0.163	1	left	40907988	2.0.10.242	2.0.10.242	09-16-2019	2019-09-16 03:16:10	11:16:10	female	2.0.10.147	74	Red_S.bmp	1903-08-17	00:00:00		0	0	250866	0		0	0	NULL	NULL	NULL	Low	run1	1	List2	A_T.wav	AV_T	1	1	0	1	250716	150	1	443	251159
Exp1	11	Exp1-11-1	59.937	1.0.0.163	1	left	40907988	2.0.10.242	2.0.10.242	09-16-2019	2019-09-16 03:16:10	11:16:10	female	2.0.10.147	75	Red_C.bmp	1902-04-24	00:00:00		0	0	253352	0		0	0	NULL	NULL	NULL	Low	run1	1	List2	A_T.wav	AV_T	1	1	0	1	253202	150	1	324	253526
Exp1	11	Exp1-11-1	59.937	1.0.0.163	1	left	40907988	2.0.10.242	2.0.10.242	09-16-2019	2019-09-16 03:16:10	11:16:10	female	2.0.10.147	76	Red_C_2.bmp	1902-05-21	00:00:00		0	0	255354	0		0	0	NULL	NULL	NULL	Low	run1	1	List2	Catch.wav	V_T	1	1	1	1	255204	150	1	706	255910
Exp1	11	Exp1-11-1	59.937	1.0.0.163	1	left	40907988	2.0.10.242	2.0.10.242	09-16-2019	2019-09-16 03:16:10	11:16:10	female	2.0.10.147	77	Catch.bmp	1904-03-14	00:00:00		0	0	257373	0		0	0	NULL	NULL	NULL	Low	run1		List2	A_S.wav	A_S	0		1	1	257223	150		0	0
Exp1	11	Exp1-11-1	59.937	1.0.0.163	1	left	40907988	2.0.10.242	2.0.10.242	09-16-2019	2019-09-16 03:16:10	11:16:10	female	2.0.10.147	78	Catch.bmp	1903-09-18	00:00:00		0	0	260126	0		0	0	NULL	NULL	NULL	Low	run1		List2	A_S.wav	A_S	0		0	1	259976	150		0	0
Exp1	11	Exp1-11-1	59.937	1.0.0.163	1	left	40907988	2.0.10.242	2.0.10.242	09-16-2019	2019-09-16 03:16:10	11:16:10	female	2.0.10.147	79	Catch.bmp	1902-10-09	00:00:00		0	0	262712	0		0	0	NULL	NULL	NULL	Low	run1	1	List2	A_T.wav	A_T	1	1	0	1	262562	150	1	532	263094
Exp1	11	Exp1-11-1	59.937	1.0.0.163	1	left	40907988	2.0.10.242	2.0.10.242	09-16-2019	2019-09-16 03:16:10	11:16:10	female	2.0.10.147	80	Red_C.bmp	1903-12-14	00:00:00		0	0	264881	0		0	0	NULL	NULL	NULL	Low	run1	1	List2	Catch.wav	V_T	1	1	1	1	264731	150	1	579	265310
Exp1	11	Exp1-11-1	59.937	1.0.0.163	1	left	40907988	2.0.10.242	2.0.10.242	09-16-2019	2019-09-16 03:16:10	11:16:10	female	2.0.10.147	81	Red_S.bmp	1903-04-09	00:00:00		0	0	267484	0		0	0	NULL	NULL	NULL	Low	run1	1	List2	A_T.wav	AV_T	1	1	1	1	267334	150	1	345	267679
Exp1	11	Exp1-11-1	59.937	1.0.0.163	1	left	40907988	2.0.10.242	2.0.10.242	09-16-2019	2019-09-16 03:16:10	11:16:10	female	2.0.10.147	82	Red_C.bmp	1903-11-14	00:00:00		0	0	269836	0		0	0	NULL	NULL	NULL	Low	run1	1	List2	Catch.wav	V_T	1	1	1	1	269686	150	1	393	270079
Exp1	11	Exp1-11-1	59.937	1.0.0.163	1	left	40907988	2.0.10.242	2.0.10.242	09-16-2019	2019-09-16 03:16:10	11:16:10	female	2.0.10.147	83	Red_S.bmp	1903-03-30	00:00:00		0	0	272406	0		0	0	NULL	NULL	NULL	Low	run1	1	List2	Catch.wav	V_T	1	1	0	2	272256	150	1	350	272606
Exp1	11	Exp1-11-1	59.937	1.0.0.163	1	left	40907988	2.0.10.242	2.0.10.242	09-16-2019	2019-09-16 03:16:10	11:16:10	female	2.0.10.147	84	Red_C_2.bmp	1903-06-19	00:00:00		0	0	274741	0		0	0	NULL	NULL	NULL	Low	run1	1	List2	Catch.wav	V_T	1	1	0	1	274591	150	1	375	274966
Exp1	11	Exp1-11-1	59.937	1.0.0.163	1	left	40907988	2.0.10.242	2.0.10.242	09-16-2019	2019-09-16 03:16:10	11:16:10	female	2.0.10.147	85	Red_S.bmp	1902-04-12	00:00:00		0	0	277161	0		0	0	NULL	NULL	NULL	Low	run1	1	List2	Catch.wav	V_T	1	1	0	1	277011	150	1	260	277271
Exp1	11	Exp1-11-1	59.937	1.0.0.163	1	left	40907988	2.0.10.242	2.0.10.242	09-16-2019	2019-09-16 03:16:10	11:16:10	female	2.0.10.147	86	Catch.bmp	1903-11-14	00:00:00		0	0	279146	0		0	0	NULL	NULL	NULL	Low	run1		List2	A_S.wav	A_S	0		1	1	278996	150		0	0
Exp1	11	Exp1-11-1	59.937	1.0.0.163	1	left	40907988	2.0.10.242	2.0.10.242	09-16-2019	2019-09-16 03:16:10	11:16:10	female	2.0.10.147	87	Blue_C_2.bmp	1903-09-14	00:00:00		0	0	281782	0		0	0	NULL	NULL	NULL	Low	run1		List2	Catch.wav	V_S	0		1	1	281632	150		0	0
Exp1	11	Exp1-11-1	59.937	1.0.0.163	1	left	40907988	2.0.10.242	2.0.10.242	09-16-2019	2019-09-16 03:16:10	11:16:10	female	2.0.10.147	88	Catch.bmp	1903-11-21	00:00:00		0	1	284352	0		0	0	NULL	NULL	NULL	Low	run1	1	List2	A_T.wav	A_T	1	1	1	1	284201	151	1	789	284990
Exp1	11	Exp1-11-1	59.937	1.0.0.163	1	left	40907988	2.0.10.242	2.0.10.242	09-16-2019	2019-09-16 03:16:10	11:16:10	female	2.0.10.147	89	Blue_C_2.bmp	1903-02-02	00:00:00		0	0	286921	0		0	0	NULL	NULL	NULL	Low	run1		List2	Catch.wav	V_S	0		1	1	286771	150		0	0
Exp1	11	Exp1-11-1	59.937	1.0.0.163	1	left	40907988	2.0.10.242	2.0.10.242	09-16-2019	2019-09-16 03:16:10	11:16:10	female	2.0.10.147	90	Catch.bmp	1902-04-08	00:00:00		0	0	289290	0		0	0	NULL	NULL	NULL	Low	run1	1	List2	A_T.wav	A_T	1	1	1	1	289140	150	1	618	289758
Exp1	11	Exp1-11-1	59.937	1.0.0.163	1	left	40907988	2.0.10.242	2.0.10.242	09-16-2019	2019-09-16 03:16:10	11:16:10	female	2.0.10.147	91	Red_C_2.bmp	1903-03-06	00:00:00		0	1	291276	0		0	0	NULL	NULL	NULL	Low	run1	1	List2	A_T.wav	AV_T	1	1	1	1	291125	151	1	625	291750
Exp1	11	Exp1-11-1	59.937	1.0.0.163	1	left	40907988	2.0.10.242	2.0.10.242	09-16-2019	2019-09-16 03:16:10	11:16:10	female	2.0.10.147	92	Catch.bmp	1903-04-04	00:00:00		0	0	293595	0		0	0	NULL	NULL	NULL	Low	run1		List2	A_S.wav	A_S	0		0	2	293445	150		0	0
Exp1	11	Exp1-11-1	59.937	1.0.0.163	1	left	40907988	2.0.10.242	2.0.10.242	09-16-2019	2019-09-16 03:16:10	11:16:10	female	2.0.10.147	93	Red_S_2.bmp	1902-12-22	00:00:00		0	0	295997	0		0	0	NULL	NULL	NULL	Low	run1	1	List2	Catch.wav	V_T	1	1	1	1	295847	150	1	751	296598
Exp1	11	Exp1-11-1	59.937	1.0.0.163	1	left	40907988	2.0.10.242	2.0.10.242	09-16-2019	2019-09-16 03:16:10	11:16:10	female	2.0.10.147	94	Red_C_2.bmp	1903-07-08	00:00:00		0	0	298233	0		0	0	NULL	NULL	NULL	Low	run1	1	List2	A_T.wav	AV_T	1	1	0	1	298083	150	1	403	298486
Exp1	11	Exp1-11-1	59.937	1.0.0.163	1	left	40907988	2.0.10.242	2.0.10.242	09-16-2019	2019-09-16 03:16:10	11:16:10	female	2.0.10.147	95	Red_S_2.bmp	1903-12-08	00:00:00		0	0	300669	0		0	0	NULL	NULL	NULL	Low	run1	1	List2	A_T.wav	AV_T	1	1	0	1	300519	150	1	335	300854
Exp1	11	Exp1-11-1	59.937	1.0.0.163	1	left	40907988	2.0.10.242	2.0.10.242	09-16-2019	2019-09-16 03:16:10	11:16:10	female	2.0.10.147	96	Red_C.bmp	1903-07-11	00:00:00		0	0	303255	0		0	0	NULL	NULL	NULL	Low	run1	1	List2	A_T.wav	AV_T	1	1	0	1	303105	150	1	341	303446
Exp1	11	Exp1-11-1	59.937	1.0.0.163	1	left	40907988	2.0.10.242	2.0.10.242	09-16-2019	2019-09-16 03:16:10	11:16:10	female	2.0.10.147	97	Blue_C.bmp	1902-10-23	00:00:00		0	0	305691	0		0	0	NULL	NULL	NULL	Low	run1		List2	A_S.wav	AV_S	0		0	1	305541	150		0	0
Exp1	11	Exp1-11-1	59.937	1.0.0.163	1	left	40907988	2.0.10.242	2.0.10.242	09-16-2019	2019-09-16 03:16:10	11:16:10	female	2.0.10.147	98	Catch.bmp	1902-05-15	00:00:00		0	0	307943	0		0	0	NULL	NULL	NULL	Low	run1	1	List2	A_T.wav	A_T	1	1	0	1	307793	150	1	646	308439
Exp1	11	Exp1-11-1	59.937	1.0.0.163	1	left	40907988	2.0.10.242	2.0.10.242	09-16-2019	2019-09-16 03:16:10	11:16:10	female	2.0.10.147	99	Blue_C_2.bmp	1904-05-16	00:00:00		0	0	309962	0		0	0	NULL	NULL	NULL	Low	run1		List2	A_S.wav	AV_S	0		0	1	309812	150		0	0
Exp1	11	Exp1-11-1	59.937	1.0.0.163	1	left	40907988	2.0.10.242	2.0.10.242	09-16-2019	2019-09-16 03:16:10	11:16:10	female	2.0.10.147	100	Blue_S.bmp	1903-11-04	00:00:00		0	0	312765	0		0	0	NULL	NULL	NULL	Low	run1		List2	Catch.wav	V_S	0		1	1	312615	150		0	0
Exp1	11	Exp1-11-1	59.937	1.0.0.163	1	left	40907988	2.0.10.242	2.0.10.242	09-16-2019	2019-09-16 03:16:10	11:16:10	female	2.0.10.147	101	Red_S_2.bmp	1904-03-19	00:00:00		0	0	315384	0		0	0	NULL	NULL	NULL	Low	run1	1	List2	A_T.wav	AV_T	1	1	1	1	315234	150	1	460	315694
Exp1	11	Exp1-11-1	59.937	1.0.0.163	1	left	40907988	2.0.10.242	2.0.10.242	09-16-2019	2019-09-16 03:16:10	11:16:10	female	2.0.10.147	102	Red_S_2.bmp	1902-06-06	00:00:00		0	0	318087	0		0	0	NULL	NULL	NULL	Low	run1	1	List2	A_T.wav	AV_T	1	1	0	1	317937	150	1	502	318439
Exp1	11	Exp1-11-1	59.937	1.0.0.163	1	left	40907988	2.0.10.242	2.0.10.242	09-16-2019	2019-09-16 03:16:10	11:16:10	female	2.0.10.147	103	Catch.bmp	1904-03-20	00:00:00		0	0	320123	0		0	0	NULL	NULL	NULL	Low	run1	1	List2	A_T.wav	A_T	1	1	0	1	319973	150	1	601	320574
Exp1	11	Exp1-11-1	59.937	1.0.0.163	1	left	40907988	2.0.10.242	2.0.10.242	09-16-2019	2019-09-16 03:16:10	11:16:10	female	2.0.10.147	104	Catch.bmp	1903-08-01	00:00:00		0	1	322826	0		0	0	NULL	NULL	NULL	Low	run1	1	List2	A_T.wav	A_T	1	1	1	1	322675	151	1	420	323095
Exp1	11	Exp1-11-1	59.937	1.0.0.163	1	left	40907988	2.0.10.242	2.0.10.242	09-16-2019	2019-09-16 03:16:10	11:16:10	female	2.0.10.147	105	Red_C_2.bmp	1903-08-13	00:00:00		0	0	325295	0		0	0	NULL	NULL	NULL	Low	run1	1	List2	Catch.wav	V_T	1	1	1	1	325145	150	1	653	325798
Exp1	11	Exp1-11-1	59.937	1.0.0.163	1	left	40907988	2.0.10.242	2.0.10.242	09-16-2019	2019-09-16 03:16:10	11:16:10	female	2.0.10.147	106	Catch.bmp	1902-04-15	00:00:00		0	0	327764	0		0	0	NULL	NULL	NULL	Low	run1	1	List2	A_T.wav	A_T	1	1	1	1	327614	150	1	592	328206
Exp1	11	Exp1-11-1	59.937	1.0.0.163	1	left	40907988	2.0.10.242	2.0.10.242	09-16-2019	2019-09-16 03:16:10	11:16:10	female	2.0.10.147	107	Red_S_2.bmp	1903-10-31	00:00:00		0	1	329750	0		0	0	NULL	NULL	NULL	Low	run1	1	List2	Catch.wav	V_T	1	1	1	1	329599	151	1	479	330078
Exp1	11	Exp1-11-1	59.937	1.0.0.163	1	left	40907988	2.0.10.242	2.0.10.242	09-16-2019	2019-09-16 03:16:10	11:16:10	female	2.0.10.147	108	Catch.bmp	1904-03-29	00:00:00		0	0	332302	0		0	0	NULL	NULL	NULL	Low	run1		List2	A_S.wav	A_S	0		1	1	332152	150		0	0
Exp1	11	Exp1-11-1	59.937	1.0.0.163	1	left	40907988	2.0.10.242	2.0.10.242	09-16-2019	2019-09-16 03:16:10	11:16:10	female	2.0.10.147	109	Catch.bmp	1902-06-08	00:00:00		0	0	335055	0		0	0	NULL	NULL	NULL	Low	run1		List2	A_S.wav	A_S	0		0	1	334905	150		0	0
Exp1	11	Exp1-11-1	59.937	1.0.0.163	1	left	40907988	2.0.10.242	2.0.10.242	09-16-2019	2019-09-16 03:16:10	11:16:10	female	2.0.10.147	110	Red_S_2.bmp	1903-05-03	00:00:00		0	0	337157	0		0	0	NULL	NULL	NULL	Low	run1	1	List2	A_T.wav	AV_T	1	1	0	1	337007	150	1	407	337414
Exp1	11	Exp1-11-1	59.937	1.0.0.163	1	left	40907988	2.0.10.242	2.0.10.242	09-16-2019	2019-09-16 03:16:10	11:16:10	female	2.0.10.147	111	Blue_S_2.bmp	1902-09-26	00:00:00		0	1	339527	0		0	0	NULL	NULL	NULL	Low	run1		List2	Catch.wav	V_S	0		1	1	339376	151		0	0
Exp1	11	Exp1-11-1	59.937	1.0.0.163	1	left	40907988	2.0.10.242	2.0.10.242	09-16-2019	2019-09-16 03:16:10	11:16:10	female	2.0.10.147	112	Red_C_2.bmp	1903-01-24	00:00:00		0	1	341746	0		0	0	NULL	NULL	NULL	Low	run1	1	List2	A_T.wav	AV_T	1	1	1	1	341595	151	1	363	341958
Exp1	11	Exp1-11-1	59.937	1.0.0.163	1	left	40907988	2.0.10.242	2.0.10.242	09-16-2019	2019-09-16 03:16:10	11:16:10	female	2.0.10.147	113	Catch.bmp	1902-11-24	00:00:00		0	0	344015	0		0	0	NULL	NULL	NULL	Low	run1	1	List2	A_T.wav	A_T	1	1	0	2	343865	150	1	581	344446
Exp1	11	Exp1-11-1	59.937	1.0.0.163	1	left	40907988	2.0.10.242	2.0.10.242	09-16-2019	2019-09-16 03:16:10	11:16:10	female	2.0.10.147	114	Red_S.bmp	1902-03-13	00:00:00		0	0	346234	0		0	0	NULL	NULL	NULL	Low	run1	1	List2	A_T.wav	AV_T	1	1	0	2	346084	150	1	386	346470
Exp1	11	Exp1-11-1	59.937	1.0.0.163	1	left	40907988	2.0.10.242	2.0.10.242	09-16-2019	2019-09-16 03:16:10	11:16:10	female	2.0.10.147	115	Red_S.bmp	1903-05-31	00:00:00		0	0	348186	0		0	0	NULL	NULL	NULL	Low	run1	1	List2	Catch.wav	V_T	1	1	0	1	348036	150	1	506	348542
Exp1	11	Exp1-11-1	59.937	1.0.0.163	1	left	40907988	2.0.10.242	2.0.10.242	09-16-2019	2019-09-16 03:16:10	11:16:10	female	2.0.10.147	116	Red_S.bmp	1902-09-05	00:00:00		0	0	350588	0		0	0	NULL	NULL	NULL	Low	run1	1	List2	A_T.wav	AV_T	1	1	1	1	350438	150	1	416	350854
Exp1	11	Exp1-11-1	59.937	1.0.0.163	1	left	40907988	2.0.10.242	2.0.10.242	09-16-2019	2019-09-16 03:16:10	11:16:10	female	2.0.10.147	117	Blue_C_2.bmp	1903-09-01	00:00:00		0	0	352724	0		0	0	NULL	NULL	NULL	Low	run1		List2	A_S.wav	AV_S	0		0	1	352574	150		0	0
Exp1	11	Exp1-11-1	59.937	1.0.0.163	1	left	40907988	2.0.10.242	2.0.10.242	09-16-2019	2019-09-16 03:16:10	11:16:10	female	2.0.10.147	118	Red_S_2.bmp	1903-11-01	00:00:00		0	1	355277	0		0	0	NULL	NULL	NULL	Low	run1	1	List2	Catch.wav	V_T	1	1	1	1	355126	151	1	407	355533
Exp1	11	Exp1-11-1	59.937	1.0.0.163	1	left	40907988	2.0.10.242	2.0.10.242	09-16-2019	2019-09-16 03:16:10	11:16:10	female	2.0.10.147	119	Catch.bmp	1902-11-11	00:00:00		0	0	357829	0		0	0	NULL	NULL	NULL	Low	run1		List2	A_S.wav	A_S	0		1	1	357679	150		0	0
Exp1	11	Exp1-11-1	59.937	1.0.0.163	1	left	40907988	2.0.10.242	2.0.10.242	09-16-2019	2019-09-16 03:16:10	11:16:10	female	2.0.10.147	120	Catch.bmp	1902-09-20	00:00:00		0	0	360098	0		0	0	NULL	NULL	NULL	Low	run1		List2	A_S.wav	A_S	0		0	1	359948	150		0	0
Exp1	11	Exp1-11-1	59.937	1.0.0.163	1	left	40907988	2.0.10.242	2.0.10.242	09-16-2019	2019-09-16 03:16:10	11:16:10	female	2.0.10.147	121	Red_C_2.bmp	1903-02-09	00:00:00		0	0	362301	0		0	0	NULL	NULL	NULL	Low	run1	1	List2	Catch.wav	V_T	1	1	0	2	362151	150	1	454	362605
Exp1	11	Exp1-11-1	59.937	1.0.0.163	1	left	40907988	2.0.10.242	2.0.10.242	09-16-2019	2019-09-16 03:16:10	11:16:10	female	2.0.10.147	122	Blue_S_2.bmp	1902-09-08	00:00:00		0	0	364586	0		0	0	NULL	NULL	NULL	Low	run1		List2	Catch.wav	V_S	0		0	1	364436	150		0	0
Exp1	11	Exp1-11-1	59.937	1.0.0.163	1	left	40907988	2.0.10.242	2.0.10.242	09-16-2019	2019-09-16 03:16:10	11:16:10	female	2.0.10.147	123	Red_S.bmp	1903-08-13	00:00:00		0	0	366772	0		0	0	NULL	NULL	NULL	Low	run1	1	List2	Catch.wav	V_T	1	1	0	1	366622	150	1	407	367029
Exp1	11	Exp1-11-1	59.937	1.0.0.163	1	left	40907988	2.0.10.242	2.0.10.242	09-16-2019	2019-09-16 03:16:10	11:16:10	female	2.0.10.147	124	Red_C_2.bmp	1903-11-25	00:00:00		0	0	369241	0		0	0	NULL	NULL	NULL	Low	run1	1	List2	Catch.wav	V_T	1	1	0	1	369091	150	1	442	369533
Exp1	11	Exp1-11-1	59.937	1.0.0.163	1	left	40907988	2.0.10.242	2.0.10.242	09-16-2019	2019-09-16 03:16:10	11:16:10	female	2.0.10.147	125	Red_S.bmp	1903-09-17	00:00:00		0	0	371827	0		0	0	NULL	NULL	NULL	Low	run1	1	List2	A_T.wav	AV_T	1	1	1	1	371677	150	1	744	372421
Exp1	11	Exp1-11-1	59.937	1.0.0.163	1	left	40907988	2.0.10.242	2.0.10.242	09-16-2019	2019-09-16 03:16:10	11:16:10	female	2.0.10.147	126	Red_S_2.bmp	1902-09-24	00:00:00		0	0	374330	0		0	0	NULL	NULL	NULL	Low	run1	1	List2	A_T.wav	AV_T	1	1	0	1	374180	150	1	345	374525
Exp1	11	Exp1-11-1	59.937	1.0.0.163	1	left	40907988	2.0.10.242	2.0.10.242	09-16-2019	2019-09-16 03:16:10	11:16:10	female	2.0.10.147	127	Red_C_2.bmp	1903-12-07	00:00:00		0	0	376482	0		0	0	NULL	NULL	NULL	Low	run1	1	List2	Catch.wav	V_T	0		1	1	376332	150		0	0
Exp1	11	Exp1-11-1	59.937	1.0.0.163	1	left	40907988	2.0.10.242	2.0.10.242	09-16-2019	2019-09-16 03:16:10	11:16:10	female	2.0.10.147	128	Red_C_2.bmp	1903-03-02	00:00:00		0	0	379135	0		0	0	NULL	NULL	NULL	Low	run1	1	List2	Catch.wav	V_T	1	1	0	1	378985	150	1	356	379341
Exp1	11	Exp1-11-1	59.937	1.0.0.163	1	left	40907988	2.0.10.242	2.0.10.242	09-16-2019	2019-09-16 03:16:10	11:16:10	female	2.0.10.147	129	Red_C_2.bmp	1903-10-14	00:00:00		0	0	381454	0		0	0	NULL	NULL	NULL	Low	run1	1	List2	Catch.wav	V_T	1	1	0	1	381304	150	1	301	381605
Exp1	11	Exp1-11-1	59.937	1.0.0.163	1	left	40907988	2.0.10.242	2.0.10.242	09-16-2019	2019-09-16 03:16:10	11:16:10	female	2.0.10.147	130	Red_S_2.bmp	1904-03-25	00:00:00		0	0	383990	0		0	0	NULL	NULL	NULL	Low	run1	1	List2	Catch.wav	V_T	1	1	0	1	383840	150	1	349	384189
Exp1	11	Exp1-11-1	59.937	1.0.0.163	1	left	40907988	2.0.10.242	2.0.10.242	09-16-2019	2019-09-16 03:16:10	11:16:10	female	2.0.10.147	131	Blue_C_2.bmp	1902-09-09	00:00:00		0	0	386693	0		0	0	NULL	NULL	NULL	Low	run1		List2	Catch.wav	V_S	0		0	1	386543	150		0	0
Exp1	11	Exp1-11-1	59.937	1.0.0.163	1	left	40907988	2.0.10.242	2.0.10.242	09-16-2019	2019-09-16 03:16:10	11:16:10	female	2.0.10.147	132	Catch.bmp	1902-05-04	00:00:00		0	0	388912	0		0	0	NULL	NULL	NULL	Low	run1	1	List2	A_T.wav	A_T	1	1	1	1	388762	150	1	659	389421
Exp1	11	Exp1-11-1	59.937	1.0.0.163	1	left	40907988	2.0.10.242	2.0.10.242	09-16-2019	2019-09-16 03:16:10	11:16:10	female	2.0.10.147	133	Red_C.bmp	1904-04-28	00:00:00		0	0	390914	0		0	0	NULL	NULL	NULL	Low	run1	1	List2	A_T.wav	AV_T	1	1	0	1	390764	150	1	497	391261
Exp1	11	Exp1-11-1	59.937	1.0.0.163	1	left	40907988	2.0.10.242	2.0.10.242	09-16-2019	2019-09-16 03:16:10	11:16:10	female	2.0.10.147	134	Red_S_2.bmp	1904-02-10	00:00:00		1	0	393650	0		0	0	NULL	NULL	NULL	Low	run1	1	List2	Catch.wav	V_T	1	1	1	1	393500	150	1	481	393981
Exp1	11	Exp1-11-1	59.937	1.0.0.163	1	left	40907988	2.0.10.242	2.0.10.242	09-16-2019	2019-09-16 03:16:10	11:16:10	female	2.0.10.147	135	Catch.bmp	1903-09-23	00:00:00		0	0	396303	0		0	0	NULL	NULL	NULL	Low	run1	1	List2	A_T.wav	A_T	1	1	1	1	396153	150	1	500	396653
Exp1	11	Exp1-11-1	59.937	1.0.0.163	1	left	40907988	2.0.10.242	2.0.10.242	09-16-2019	2019-09-16 03:16:10	11:16:10	female	2.0.10.147	136	Red_C.bmp	1903-06-03	00:00:00		0	1	398823	0		0	0	NULL	NULL	NULL	Low	run1	1	List2	Catch.wav	V_T	1	1	1	1	398672	151	1	621	399293
Exp1	11	Exp1-11-1	59.937	1.0.0.163	1	left	40907988	2.0.10.242	2.0.10.242	09-16-2019	2019-09-16 03:16:10	11:16:10	female	2.0.10.147	137	Blue_S_2.bmp	1902-11-15	00:00:00		0	0	401225	0		0	0	NULL	NULL	NULL	Low	run1		List2	A_S.wav	AV_S	0		1	1	401075	150	1	1018	402093
Exp1	11	Exp1-11-1	59.937	1.0.0.163	1	left	40907988	2.0.10.242	2.0.10.242	09-16-2019	2019-09-16 03:16:10	11:16:10	female	2.0.10.147	138	Blue_S.bmp	1903-11-24	00:00:00		1	0	403427	0		0	0	NULL	NULL	NULL	Low	run1		List2	Catch.wav	V_S	0		1	1	403277	150		0	0
Exp1	11	Exp1-11-1	59.937	1.0.0.163	1	left	40907988	2.0.10.242	2.0.10.242	09-16-2019	2019-09-16 03:16:10	11:16:10	female	2.0.10.147	139	Catch.bmp	1903-08-03	00:00:00		0	1	406064	0		0	0	NULL	NULL	NULL	Low	run1	1	List2	A_T.wav	A_T	1	1	1	1	405913	151	1	636	406549
Exp1	11	Exp1-11-1	59.937	1.0.0.163	1	left	40907988	2.0.10.242	2.0.10.242	09-16-2019	2019-09-16 03:16:10	11:16:10	female	2.0.10.147	140	Blue_S.bmp	1902-11-30	00:00:00		0	0	408533	0		0	0	NULL	NULL	NULL	Low	run1		List2	A_S.wav	AV_S	0		0	1	408383	150		0	0
Exp1	11	Exp1-11-1	59.937	1.0.0.163	1	left	40907988	2.0.10.242	2.0.10.242	09-16-2019	2019-09-16 03:16:10	11:16:10	female	2.0.10.147	141	Catch.bmp	1903-02-24	00:00:00		0	1	410819	1151		0	0	NULL	NULL	NULL	Low	run1	1	List2	A_T.wav	A_T	1	1	1	1	410668	151	1	761	411429
Exp1	11	Exp1-11-1	59.937	1.0.0.163	1	left	40907988	2.0.10.242	2.0.10.242	09-16-2019	2019-09-16 03:16:10	11:16:10	female	2.0.10.147	142	Blue_S.bmp	1902-10-10	00:00:00		0	0	427970	0		0	0	NULL	NULL	NULL	Low	run1		List2	A_S.wav	AV_S	0		0	1	427820	150		0	0
Exp1	11	Exp1-11-1	59.937	1.0.0.163	1	left	40907988	2.0.10.242	2.0.10.242	09-16-2019	2019-09-16 03:16:10	11:16:10	female	2.0.10.147	143	Red_S.bmp	1904-03-22	00:00:00		0	0	430189	0		0	0	NULL	NULL	NULL	Low	run1	1	List2	Catch.wav	V_T	1	1	1	1	430039	150	1	942	430981
Exp1	11	Exp1-11-1	59.937	1.0.0.163	1	left	40907988	2.0.10.242	2.0.10.242	09-16-2019	2019-09-16 03:16:10	11:16:10	female	2.0.10.147	144	Blue_S.bmp	1902-12-20	00:00:00		0	0	432892	0		0	0	NULL	NULL	NULL	Low	run1		List2	Catch.wav	V_S	0		0	1	432742	150		0	0
Exp1	11	Exp1-11-1	59.937	1.0.0.163	1	left	40907988	2.0.10.242	2.0.10.242	09-16-2019	2019-09-16 03:16:10	11:16:10	female	2.0.10.147	145	Red_C_2.bmp	1904-04-08	00:00:00		0	0	435211	0		0	0	NULL	NULL	NULL	Low	run1	1	List2	A_T.wav	AV_T	1	1	1	1	435061	150	1	496	435557
Exp1	11	Exp1-11-1	59.937	1.0.0.163	1	left	40907988	2.0.10.242	2.0.10.242	09-16-2019	2019-09-16 03:16:10	11:16:10	female	2.0.10.147	146	Catch.bmp	1902-12-19	00:00:00		0	1	437931	0		0	0	NULL	NULL	NULL	Low	run1		List2	A_S.wav	A_S	0		1	1	437780	151		0	0
Exp1	11	Exp1-11-1	59.937	1.0.0.163	1	left	40907988	2.0.10.242	2.0.10.242	09-16-2019	2019-09-16 03:16:10	11:16:10	female	2.0.10.147	147	Red_C.bmp	1902-06-23	00:00:00		0	0	440233	0		0	0	NULL	NULL	NULL	Low	run1	1	List2	A_T.wav	AV_T	1	1	0	1	440083	150	1	402	440485
Exp1	11	Exp1-11-1	59.937	1.0.0.163	1	left	40907988	2.0.10.242	2.0.10.242	09-16-2019	2019-09-16 03:16:10	11:16:10	female	2.0.10.147	148	Catch.bmp	1903-08-21	00:00:00		0	0	442285	0		0	0	NULL	NULL	NULL	Low	run1	1	List2	A_T.wav	A_T	1	1	0	1	442135	150	1	702	442837
Exp1	11	Exp1-11-1	59.937	1.0.0.163	1	left	40907988	2.0.10.242	2.0.10.242	09-16-2019	2019-09-16 03:16:10	11:16:10	female	2.0.10.147	149	Red_S.bmp	1902-05-07	00:00:00		0	0	444771	0		0	0	NULL	NULL	NULL	Low	run1	1	List2	A_T.wav	AV_T	1	1	0	1	444621	150	1	688	445309
Exp1	11	Exp1-11-1	59.937	1.0.0.163	1	left	40907988	2.0.10.242	2.0.10.242	09-16-2019	2019-09-16 03:16:10	11:16:10	female	2.0.10.147	150	Red_S.bmp	1903-11-08	00:00:00		0	0	446790	0		0	0	NULL	NULL	NULL	Low	run1	1	List2	A_T.wav	AV_T	1	1	0	1	446640	150	1	677	447317
Exp1	11	Exp1-11-1	59.937	1.0.0.163	1	left	40907988	2.0.10.242	2.0.10.242	09-16-2019	2019-09-16 03:16:10	11:16:10	female	2.0.10.147	151	Blue_S.bmp	1902-10-26	00:00:00		0	0	449359	0		0	0	NULL	NULL	NULL	Low	run1		List2	Catch.wav	V_S	0		1	1	449209	150		0	0
Exp1	11	Exp1-11-1	59.937	1.0.0.163	1	left	40907988	2.0.10.242	2.0.10.242	09-16-2019	2019-09-16 03:16:10	11:16:10	female	2.0.10.147	152	Catch.bmp	1902-12-25	00:00:00		0	0	451595	0		0	0	NULL	NULL	NULL	Low	run1	1	List2	A_T.wav	A_T	1	1	1	1	451445	150	1	520	451965
Exp1	11	Exp1-11-1	59.937	1.0.0.163	1	left	40907988	2.0.10.242	2.0.10.242	09-16-2019	2019-09-16 03:16:10	11:16:10	female	2.0.10.147	153	Blue_S_2.bmp	1903-08-07	00:00:00		0	0	453847	0		0	0	NULL	NULL	NULL	Low	run1		List2	A_S.wav	AV_S	0		0	1	453697	150		0	0
Exp1	11	Exp1-11-1	59.937	1.0.0.163	1	left	40907988	2.0.10.242	2.0.10.242	09-16-2019	2019-09-16 03:16:10	11:16:10	female	2.0.10.147	154	Catch.bmp	1903-07-12	00:00:00		0	0	456383	0		0	0	NULL	NULL	NULL	Low	run1	1	List2	A_T.wav	A_T	1	1	0	1	456233	150	1	492	456725
Exp1	11	Exp1-11-1	59.937	1.0.0.163	1	left	40907988	2.0.10.242	2.0.10.242	09-16-2019	2019-09-16 03:16:10	11:16:10	female	2.0.10.147	155	Red_S.bmp	1902-05-17	00:00:00		0	0	458819	0		0	0	NULL	NULL	NULL	Low	run1	1	List2	Catch.wav	V_T	1	1	1	1	458669	150	1	632	459301
Exp1	11	Exp1-11-1	59.937	1.0.0.163	1	left	40907988	2.0.10.242	2.0.10.242	09-16-2019	2019-09-16 03:16:10	11:16:10	female	2.0.10.147	156	Red_S.bmp	1903-10-07	00:00:00		0	0	460838	0		0	0	NULL	NULL	NULL	Low	run1	1	List2	A_T.wav	AV_T	1	1	1	1	460688	150	1	469	461157
Exp1	11	Exp1-11-1	59.937	1.0.0.163	1	left	40907988	2.0.10.242	2.0.10.242	09-16-2019	2019-09-16 03:16:10	11:16:10	female	2.0.10.147	157	Catch.bmp	1902-09-16	00:00:00		0	0	463374	0		0	0	NULL	NULL	NULL	Low	run1	1	List2	A_T.wav	A_T	1	1	0	1	463224	150	1	621	463845
Exp1	11	Exp1-11-1	59.937	1.0.0.163	1	left	40907988	2.0.10.242	2.0.10.242	09-16-2019	2019-09-16 03:16:10	11:16:10	female	2.0.10.147	158	Red_C.bmp	1902-12-29	00:00:00		0	0	465526	0		0	0	NULL	NULL	NULL	Low	run1	1	List2	Catch.wav	V_T	1	1	1	1	465376	150	1	805	466181
Exp1	11	Exp1-11-1	59.937	1.0.0.163	1	left	40907988	2.0.10.242	2.0.10.242	09-16-2019	2019-09-16 03:16:10	11:16:10	female	2.0.10.147	159	Red_C.bmp	1904-01-14	00:00:00		0	0	467779	0		0	0	NULL	NULL	NULL	Low	run1	1	List2	A_T.wav	AV_T	1	1	1	1	467629	150	1	376	468005
Exp1	11	Exp1-11-1	59.937	1.0.0.163	1	left	40907988	2.0.10.242	2.0.10.242	09-16-2019	2019-09-16 03:16:10	11:16:10	female	2.0.10.147	160	Catch.bmp	1904-03-18	00:00:00		0	0	470415	0		0	0	NULL	NULL	NULL	Low	run1		List2	A_S.wav	A_S	0		0	1	470265	150		0	0
Exp1	11	Exp1-11-1	59.937	1.0.0.163	1	left	40907988	2.0.10.242	2.0.10.242	09-16-2019	2019-09-16 03:16:10	11:16:10	female	2.0.10.147	161	Red_S.bmp	1903-12-07	00:00:00		0	0	473168	0		0	0	NULL	NULL	NULL	Low	run1	1	List2	Catch.wav	V_T	1	1	1	1	473018	150	1	532	473550
Exp1	11	Exp1-11-1	59.937	1.0.0.163	1	left	40907988	2.0.10.242	2.0.10.242	09-16-2019	2019-09-16 03:16:10	11:16:10	female	2.0.10.147	162	Catch.bmp	1903-07-28	00:00:00		0	0	475754	0		0	0	NULL	NULL	NULL	Low	run1		List2	A_S.wav	A_S	0		0	1	475604	150		0	0
Exp1	11	Exp1-11-1	59.937	1.0.0.163	1	left	40907988	2.0.10.242	2.0.10.242	09-16-2019	2019-09-16 03:16:10	11:16:10	female	2.0.10.147	163	Blue_C.bmp	1902-09-27	00:00:00		0	0	478273	0		0	0	NULL	NULL	NULL	Low	run1		List2	A_S.wav	AV_S	0		0	1	478123	150		0	0
Exp1	11	Exp1-11-1	59.937	1.0.0.163	1	left	40907988	2.0.10.242	2.0.10.242	09-16-2019	2019-09-16 03:16:10	11:16:10	female	2.0.10.147	164	Catch.bmp	1903-08-18	00:00:00		0	0	480492	0		0	0	NULL	NULL	NULL	Low	run1	1	List2	A_T.wav	A_T	1	1	0	1	480342	150	1	503	480845
Exp1	11	Exp1-11-1	59.937	1.0.0.163	1	left	40907988	2.0.10.242	2.0.10.242	09-16-2019	2019-09-16 03:16:10	11:16:10	female	2.0.10.147	165	Blue_S_2.bmp	1903-04-05	00:00:00		0	0	482978	0		0	0	NULL	NULL	NULL	Low	run1		List2	Catch.wav	V_S	0		1	1	482828	150		0	0
Exp1	11	Exp1-11-1	59.937	1.0.0.163	1	left	40907988	2.0.10.242	2.0.10.242	09-16-2019	2019-09-16 03:16:10	11:16:10	female	2.0.10.147	166	Catch.bmp	1903-06-29	00:00:00		0	0	485381	0		0	0	NULL	NULL	NULL	Low	run1	1	List2	A_T.wav	A_T	1	1	1	2	485231	150	1	654	485885
Exp1	11	Exp1-11-1	59.937	1.0.0.163	1	left	40907988	2.0.10.242	2.0.10.242	09-16-2019	2019-09-16 03:16:10	11:16:10	female	2.0.10.147	167	Blue_C_2.bmp	1902-10-21	00:00:00		0	1	487817	0		0	0	NULL	NULL	NULL	Low	run1		List2	Catch.wav	V_S	0		1	1	487666	151		0	0
Exp1	11	Exp1-11-1	59.937	1.0.0.163	1	left	40907988	2.0.10.242	2.0.10.242	09-16-2019	2019-09-16 03:16:10	11:16:10	female	2.0.10.147	168	Catch.bmp	1902-08-23	00:00:00		0	0	490052	0		0	0	NULL	NULL	NULL	Low	run1	1	List2	A_T.wav	A_T	1	1	1	1	489902	150	1	567	490469
Exp1	11	Exp1-11-1	59.937	1.0.0.163	1	left	40907988	2.0.10.242	2.0.10.242	09-16-2019	2019-09-16 03:16:10	11:16:10	female	2.0.10.147	169	Catch.bmp	1903-03-10	00:00:00		0	0	492171	0		0	0	NULL	NULL	NULL	Low	run1	1	List2	A_T.wav	A_T	1	1	0	1	492021	150	1	472	492493
Exp1	11	Exp1-11-1	59.937	1.0.0.163	1	left	40907988	2.0.10.242	2.0.10.242	09-16-2019	2019-09-16 03:16:10	11:16:10	female	2.0.10.147	170	Blue_C_2.bmp	1902-06-23	00:00:00		0	0	494490	0		0	0	NULL	NULL	NULL	Low	run1		List2	A_S.wav	AV_S	0		0	1	494340	150		0	0
Exp1	11	Exp1-11-1	59.937	1.0.0.163	1	left	40907988	2.0.10.242	2.0.10.242	09-16-2019	2019-09-16 03:16:10	11:16:10	female	2.0.10.147	171	Red_S.bmp	1903-10-29	00:00:00		0	0	496626	0		0	0	NULL	NULL	NULL	Low	run1	1	List2	Catch.wav	V_T	1	1	1	1	496476	150	1	465	496941
Exp1	11	Exp1-11-1	59.937	1.0.0.163	1	left	40907988	2.0.10.242	2.0.10.242	09-16-2019	2019-09-16 03:16:10	11:16:10	female	2.0.10.147	172	Red_C_2.bmp	1903-08-07	00:00:00		0	1	499179	0		0	0	NULL	NULL	NULL	Low	run1	1	List2	Catch.wav	V_T	1	1	1	1	499028	151	1	536	499564
Exp1	11	Exp1-11-1	59.937	1.0.0.163	1	left	40907988	2.0.10.242	2.0.10.242	09-16-2019	2019-09-16 03:16:10	11:16:10	female	2.0.10.147	173	Blue_C.bmp	1903-06-10	00:00:00		0	0	501648	0		0	0	NULL	NULL	NULL	Low	Run1		List2	Catch.wav	V_S	0		0	1	501498	150		0	0
Exp1	11	Exp1-11-1	59.937	1.0.0.163	1	left	40907988	2.0.10.242	2.0.10.242	09-16-2019	2019-09-16 03:16:10	11:16:10	female	2.0.10.147	174	Blue_C.bmp	1903-06-25	00:00:00		0	0	504134	0		0	0	NULL	NULL	NULL	Low	run1		List2	A_S.wav	AV_S	0		1	1	503984	150		0	0
Exp1	11	Exp1-11-1	59.937	1.0.0.163	1	left	40907988	2.0.10.242	2.0.10.242	09-16-2019	2019-09-16 03:16:10	11:16:10	female	2.0.10.147	175	Red_S.bmp	1903-03-24	00:00:00		0	1	506637	0		0	0	NULL	NULL	NULL	Low	run1	1	List2	A_T.wav	AV_T	1	1	1	1	506486	151	1	535	507021
Exp1	11	Exp1-11-1	59.937	1.0.0.163	1	left	40907988	2.0.10.242	2.0.10.242	09-16-2019	2019-09-16 03:16:10	11:16:10	female	2.0.10.147	176	Red_S_2.bmp	1902-10-25	00:00:00		0	0	508972	0		0	0	NULL	NULL	NULL	Low	run1	1	List2	A_T.wav	AV_T	1	1	0	1	508822	150	1	478	509300
Exp1	11	Exp1-11-1	59.937	1.0.0.163	1	left	40907988	2.0.10.242	2.0.10.242	09-16-2019	2019-09-16 03:16:10	11:16:10	female	2.0.10.147	177	Catch.bmp	1902-05-11	00:00:00		0	0	511158	0		0	0	NULL	NULL	NULL	Low	run1	1	List2	A_T.wav	A_T	1	1	0	1	511008	150	1	652	511660
Exp1	11	Exp1-11-1	59.937	1.0.0.163	1	left	40907988	2.0.10.242	2.0.10.242	09-16-2019	2019-09-16 03:16:10	11:16:10	female	2.0.10.147	178	Catch.bmp	1903-04-08	00:00:00		0	0	513177	0		0	0	NULL	NULL	NULL	Low	run1	1	List2	A_T.wav	A_T	1	1	0	1	513027	150	1	514	513541
Exp1	11	Exp1-11-1	59.937	1.0.0.163	1	left	40907988	2.0.10.242	2.0.10.242	09-16-2019	2019-09-16 03:16:10	11:16:10	female	2.0.10.147	179	Catch.bmp	1903-04-10	00:00:00		0	0	515529	0		0	0	NULL	NULL	NULL	Low	run1	1	List2	A_T.wav	A_T	1	1	0	1	515379	150	1	546	515925
Exp1	11	Exp1-11-1	59.937	1.0.0.163	1	left	40907988	2.0.10.242	2.0.10.242	09-16-2019	2019-09-16 03:16:10	11:16:10	female	2.0.10.147	180	Catch.bmp	1904-05-02	00:00:00		0	0	517882	0		0	0	NULL	NULL	NULL	Low	run1	1	List2	A_T.wav	A_T	1	1	0	2	517732	150	1	664	518396
Exp1	11	Exp1-11-1	59.937	1.0.0.163	1	left	40907988	2.0.10.242	2.0.10.242	09-16-2019	2019-09-16 03:16:10	11:16:10	female	2.0.10.147	181	Red_C.bmp	1902-05-08	00:00:00		0	0	520618	0		0	0	NULL	NULL	NULL	Low	run1	1	List2	A_T.wav	AV_T	1	1	0	1	520468	150	1	496	520964
Exp1	11	Exp1-11-1	59.937	1.0.0.163	1	left	40907988	2.0.10.242	2.0.10.242	09-16-2019	2019-09-16 03:16:10	11:16:10	female	2.0.10.147	182	Catch.bmp	1903-04-30	00:00:00		0	0	522637	0		0	0	NULL	NULL	NULL	Low	run1		List2	A_S.wav	A_S	0		0	1	522487	150		0	0
Exp1	11	Exp1-11-1	59.937	1.0.0.163	1	left	40907988	2.0.10.242	2.0.10.242	09-16-2019	2019-09-16 03:16:10	11:16:10	female	2.0.10.147	183	Red_C_2.bmp	1902-07-09	00:00:00		0	0	525106	0		0	0	NULL	NULL	NULL	Low	run1	1	List2	A_T.wav	AV_T	1	1	0	1	524956	150	1	456	525412
Exp1	11	Exp1-11-1	59.937	1.0.0.163	1	left	40907988	2.0.10.242	2.0.10.242	09-16-2019	2019-09-16 03:16:10	11:16:10	female	2.0.10.147	184	Red_C.bmp	1902-04-11	00:00:00		0	0	527175	0		0	0	NULL	NULL	NULL	Low	run1	1	List2	A_T.wav	AV_T	1	1	0	1	527025	150	1	699	527724
Exp1	11	Exp1-11-1	59.937	1.0.0.163	1	left	40907988	2.0.10.242	2.0.10.242	09-16-2019	2019-09-16 03:16:10	11:16:10	female	2.0.10.147	185	Catch.bmp	1904-04-15	00:00:00		0	0	529160	0		0	0	NULL	NULL	NULL	Low	run1	1	List2	A_T.wav	A_T	1	1	0	1	529010	150	1	418	529428
Exp1	11	Exp1-11-1	59.937	1.0.0.163	1	left	40907988	2.0.10.242	2.0.10.242	09-16-2019	2019-09-16 03:16:10	11:16:10	female	2.0.10.147	186	Catch.bmp	1903-12-30	00:00:00		0	0	531880	0		0	0	NULL	NULL	NULL	Low	run1	1	List2	A_T.wav	A_T	1	1	0	1	531730	150	1	610	532340
Exp1	11	Exp1-11-1	59.937	1.0.0.163	1	left	40907988	2.0.10.242	2.0.10.242	09-16-2019	2019-09-16 03:16:10	11:16:10	female	2.0.10.147	187	Catch.bmp	1903-10-09	00:00:00		0	0	534499	0		0	0	NULL	NULL	NULL	Low	run1	1	List2	A_T.wav	A_T	1	1	0	1	534349	150	1	879	535228
Exp1	11	Exp1-11-1	59.937	1.0.0.163	1	left	40907988	2.0.10.242	2.0.10.242	09-16-2019	2019-09-16 03:16:10	11:16:10	female	2.0.10.147	188	Red_S.bmp	1903-08-10	00:00:00		0	0	537035	0		0	0	NULL	NULL	NULL	Low	run1	1	List2	A_T.wav	AV_T	1	1	0	1	536885	150	1	577	537462
Exp1	11	Exp1-11-1	59.937	1.0.0.163	1	left	40907988	2.0.10.242	2.0.10.242	09-16-2019	2019-09-16 03:16:10	11:16:10	female	2.0.10.147	189	Catch.bmp	1904-03-14	00:00:00		0	1	539505	0		0	0	NULL	NULL	NULL	Low	run1	1	List2	A_T.wav	A_T	1	1	1	1	539354	151	1	578	539932
Exp1	11	Exp1-11-1	59.937	1.0.0.163	1	left	40907988	2.0.10.242	2.0.10.242	09-16-2019	2019-09-16 03:16:10	11:16:10	female	2.0.10.147	190	Blue_C.bmp	1903-09-02	00:00:00		0	0	542191	0		0	0	NULL	NULL	NULL	Low	Run1		List2	Catch.wav	V_S	0		0	1	542041	150		0	0
Exp1	11	Exp1-11-1	59.937	1.0.0.163	1	left	40907988	2.0.10.242	2.0.10.242	09-16-2019	2019-09-16 03:16:10	11:16:10	female	2.0.10.147	191	Catch.bmp	1903-06-21	00:00:00		0	0	544743	0		0	0	NULL	NULL	NULL	Low	run1	1	List2	A_T.wav	A_T	1	1	1	1	544593	150	1	875	545468
Exp1	11	Exp1-11-1	59.937	1.0.0.163	1	left	40907988	2.0.10.242	2.0.10.242	09-16-2019	2019-09-16 03:16:10	11:16:10	female	2.0.10.147	192	Red_S_2.bmp	1903-06-08	00:00:00		0	0	547163	0		0	0	NULL	NULL	NULL	Low	run1	1	List2	A_T.wav	AV_T	1	1	0	2	547013	150	1	679	547692
Exp1	11	Exp1-11-1	59.937	1.0.0.163	1	left	40907988	2.0.10.242	2.0.10.242	09-16-2019	2019-09-16 03:16:10	11:16:10	female	2.0.10.147	193	Red_C_2.bmp	1903-09-04	00:00:00		0	0	549565	0		0	0	NULL	NULL	NULL	Low	run1	1	List2	Catch.wav	V_T	0		1	1	549415	150		0	0
Exp1	11	Exp1-11-1	59.937	1.0.0.163	1	left	40907988	2.0.10.242	2.0.10.242	09-16-2019	2019-09-16 03:16:10	11:16:10	female	2.0.10.147	194	Red_S.bmp	1902-11-27	00:00:00		0	0	552118	0		0	0	NULL	NULL	NULL	Low	run1	1	List2	A_T.wav	AV_T	1	1	1	1	551968	150	1	732	552700
Exp1	11	Exp1-11-1	59.937	1.0.0.163	1	left	40907988	2.0.10.242	2.0.10.242	09-16-2019	2019-09-16 03:16:10	11:16:10	female	2.0.10.147	195	Red_S_2.bmp	1903-09-11	00:00:00		0	0	554337	0		0	0	NULL	NULL	NULL	Low	run1	1	List2	Catch.wav	V_T	1	1	0	1	554187	150	1	649	554836
Exp1	11	Exp1-11-1	59.937	1.0.0.163	1	left	40907988	2.0.10.242	2.0.10.242	09-16-2019	2019-09-16 03:16:10	11:16:10	female	2.0.10.147	196	Red_C.bmp	1904-02-29	00:00:00		0	1	556840	0		0	0	NULL	NULL	NULL	Low	run1	1	List2	Catch.wav	V_T	1	1	1	1	556689	151	1	444	557133
Exp1	11	Exp1-11-1	59.937	1.0.0.163	1	left	40907988	2.0.10.242	2.0.10.242	09-16-2019	2019-09-16 03:16:10	11:16:10	female	2.0.10.147	197	Red_S_2.bmp	1902-11-07	00:00:00		0	0	559509	0		0	0	NULL	NULL	NULL	Low	run1	1	List2	Catch.wav	V_T	1	1	0	1	559359	150	1	317	559676
Exp1	11	Exp1-11-1	59.937	1.0.0.163	1	left	40907988	2.0.10.242	2.0.10.242	09-16-2019	2019-09-16 03:16:10	11:16:10	female	2.0.10.147	198	Catch.bmp	1903-06-27	00:00:00		0	0	561711	0		0	0	NULL	NULL	NULL	Low	run1	1	List2	A_T.wav	A_T	0		1	1	561561	150		0	0
Exp1	11	Exp1-11-1	59.937	1.0.0.163	1	left	40907988	2.0.10.242	2.0.10.242	09-16-2019	2019-09-16 03:16:10	11:16:10	female	2.0.10.147	199	Catch.bmp	1903-08-12	00:00:00		0	0	564197	0		0	0	NULL	NULL	NULL	Low	run1	1	List2	A_T.wav	A_T	1	1	0	1	564047	150	1	549	564596
Exp1	11	Exp1-11-1	59.937	1.0.0.163	1	left	40907988	2.0.10.242	2.0.10.242	09-16-2019	2019-09-16 03:16:10	11:16:10	female	2.0.10.147	200	Red_C_2.bmp	1902-08-25	00:00:00		0	1	566667	0		0	0	NULL	NULL	NULL	Low	run1	1	List2	Catch.wav	V_T	1	1	1	1	566516	151	1	584	567100
Exp1	11	Exp1-11-1	59.937	1.0.0.163	1	left	40907988	2.0.10.242	2.0.10.242	09-16-2019	2019-09-16 03:16:10	11:16:10	female	2.0.10.147	201	Red_S_2.bmp	1902-10-30	00:00:00		1	0	568785	0		0	0	NULL	NULL	NULL	Low	run1	1	List2	Catch.wav	V_T	1	1	0	1	568635	150	1	393	569028
Exp1	11	Exp1-11-1	59.937	1.0.0.163	1	left	40907988	2.0.10.242	2.0.10.242	09-16-2019	2019-09-16 03:16:10	11:16:10	female	2.0.10.147	202	Catch.bmp	1903-09-13	00:00:00		0	0	570971	0		0	0	NULL	NULL	NULL	Low	run1		List2	A_S.wav	A_S	0		1	1	570821	150		0	0
Exp1	11	Exp1-11-1	59.937	1.0.0.163	1	left	40907988	2.0.10.242	2.0.10.242	09-16-2019	2019-09-16 03:16:10	11:16:10	female	2.0.10.147	203	Red_S.bmp	1903-04-30	00:00:00		0	0	573524	0		0	0	NULL	NULL	NULL	Low	run1	1	List2	A_T.wav	AV_T	1	1	0	1	573374	150	1	534	573908
Exp1	11	Exp1-11-1	59.937	1.0.0.163	1	left	40907988	2.0.10.242	2.0.10.242	09-16-2019	2019-09-16 03:16:10	11:16:10	female	2.0.10.147	204	Red_C_2.bmp	1903-05-18	00:00:00		0	0	575893	0		0	0	NULL	NULL	NULL	Low	run1	1	List2	A_T.wav	AV_T	1	1	0	1	575743	150	1	525	576268
Exp1	11	Exp1-11-1	59.937	1.0.0.163	1	left	40907988	2.0.10.242	2.0.10.242	09-16-2019	2019-09-16 03:16:10	11:16:10	female	2.0.10.147	205	Catch.bmp	1903-03-25	00:00:00		0	0	578279	0		0	0	NULL	NULL	NULL	Low	run1	1	List2	A_T.wav	A_T	1	1	0	1	578129	150	1	587	578716
Exp1	11	Exp1-11-1	59.937	1.0.0.163	1	left	40907988	2.0.10.242	2.0.10.242	09-16-2019	2019-09-16 03:16:10	11:16:10	female	2.0.10.147	206	Catch.bmp	1903-08-13	00:00:00		0	1	580615	0		0	0	NULL	NULL	NULL	Low	run1	1	List2	A_T.wav	A_T	1	1	1	1	580464	151	1	436	580900
Exp1	11	Exp1-11-1	59.937	1.0.0.163	1	left	40907988	2.0.10.242	2.0.10.242	09-16-2019	2019-09-16 03:16:10	11:16:10	female	2.0.10.147	207	Blue_S.bmp	1903-04-12	00:00:00		0	0	583084	0		0	0	NULL	NULL	NULL	Low	run1		List2	A_S.wav	AV_S	0		0	1	582934	150		0	0
Exp1	11	Exp1-11-1	59.937	1.0.0.163	1	left	40907988	2.0.10.242	2.0.10.242	09-16-2019	2019-09-16 03:16:10	11:16:10	female	2.0.10.147	208	Blue_S.bmp	1902-09-11	00:00:00		0	0	585503	0		0	0	NULL	NULL	NULL	Low	run1		List2	A_S.wav	AV_S	0		0	1	585353	150		0	0
Exp1	11	Exp1-11-1	59.937	1.0.0.163	1	left	40907988	2.0.10.242	2.0.10.242	09-16-2019	2019-09-16 03:16:10	11:16:10	female	2.0.10.147	209	Catch.bmp	1903-12-23	00:00:00		0	0	587689	0		0	0	NULL	NULL	NULL	Low	run1	1	List2	A_T.wav	A_T	1	1	0	1	587539	150	1	530	588069
Exp1	11	Exp1-11-1	59.937	1.0.0.163	1	left	40907988	2.0.10.242	2.0.10.242	09-16-2019	2019-09-16 03:16:10	11:16:10	female	2.0.10.147	210	Red_C_2.bmp	1903-12-31	00:00:00		0	1	590292	0		0	0	NULL	NULL	NULL	Low	run1	1	List2	Catch.wav	V_T	1	1	1	1	590141	151	1	471	590612
Exp1	11	Exp1-11-1	59.937	1.0.0.163	1	left	40907988	2.0.10.242	2.0.10.242	09-16-2019	2019-09-16 03:16:10	11:16:10	female	2.0.10.147	211	Catch.bmp	1903-02-08	00:00:00		0	0	592911	0		0	0	NULL	NULL	NULL	Low	run1		List2	A_S.wav	A_S	0		1	1	592761	150		0	0
Exp1	11	Exp1-11-1	59.937	1.0.0.163	1	left	40907988	2.0.10.242	2.0.10.242	09-16-2019	2019-09-16 03:16:10	11:16:10	female	2.0.10.147	212	Catch.bmp	1902-11-09	00:00:00		0	0	595280	0		0	0	NULL	NULL	NULL	Low	run1	1	List2	A_T.wav	A_T	1	1	0	1	595130	150	1	698	595828
Exp1	11	Exp1-11-1	59.937	1.0.0.163	1	left	40907988	2.0.10.242	2.0.10.242	09-16-2019	2019-09-16 03:16:10	11:16:10	female	2.0.10.147	213	Catch.bmp	1902-11-11	00:00:00		0	1	597483	0		0	0	NULL	NULL	NULL	Low	run1	1	List2	A_T.wav	A_T	1	1	1	1	597332	151	1	752	598084
Exp1	11	Exp1-11-1	59.937	1.0.0.163	1	left	40907988	2.0.10.242	2.0.10.242	09-16-2019	2019-09-16 03:16:10	11:16:10	female	2.0.10.147	214	Red_C.bmp	1903-09-11	00:00:00		0	0	599685	0		0	0	NULL	NULL	NULL	Low	run1	1	List2	Catch.wav	V_T	1	1	0	1	599535	150	1	998	600533
Exp1	11	Exp1-11-1	59.937	1.0.0.163	1	left	40907988	2.0.10.242	2.0.10.242	09-16-2019	2019-09-16 03:16:10	11:16:10	female	2.0.10.147	215	Catch.bmp	1902-08-12	00:00:00		1	0	602187	0		0	0	NULL	NULL	NULL	Low	run1	1	List2	A_T.wav	A_T	1	1	1	1	602037	150	1	815	602852
Exp1	11	Exp1-11-1	59.937	1.0.0.163	1	left	40907988	2.0.10.242	2.0.10.242	09-16-2019	2019-09-16 03:16:10	11:16:10	female	2.0.10.147	216	Blue_C.bmp	1904-04-03	00:00:00		0	0	604290	0		0	0	NULL	NULL	NULL	Low	Run1		List2	Catch.wav	V_S	0		0	2	604140	150		0	0
Exp1	11	Exp1-11-1	59.937	1.0.0.163	1	left	40907988	2.0.10.242	2.0.10.242	09-16-2019	2019-09-16 03:16:10	11:16:10	female	2.0.10.147	217	Red_S_2.bmp	1904-03-31	00:00:00		0	0	607059	0		0	0	NULL	NULL	NULL	Low	run1	1	List2	Catch.wav	V_T	1	1	0	1	606909	150	1	455	607364
Exp1	11	Exp1-11-1	59.937	1.0.0.163	1	left	40907988	2.0.10.242	2.0.10.242	09-16-2019	2019-09-16 03:16:10	11:16:10	female	2.0.10.147	218	Catch.bmp	1902-12-28	00:00:00		0	0	609762	0		0	0	NULL	NULL	NULL	Low	run1		List2	A_S.wav	A_S	0		1	1	609612	150	1	648	610260
Exp1	11	Exp1-11-1	59.937	1.0.0.163	1	left	40907988	2.0.10.242	2.0.10.242	09-16-2019	2019-09-16 03:16:10	11:16:10	female	2.0.10.147	219	Red_S_2.bmp	1904-01-31	00:00:00		1	0	612014	0		0	0	NULL	NULL	NULL	Low	run1	1	List2	A_T.wav	AV_T	1	1	1	1	611864	150	1	500	612364
Exp1	11	Exp1-11-1	59.937	1.0.0.163	1	left	40907988	2.0.10.242	2.0.10.242	09-16-2019	2019-09-16 03:16:10	11:16:10	female	2.0.10.147	220	Catch.bmp	1902-05-13	00:00:00		0	0	614667	0		0	0	NULL	NULL	NULL	Low	run1		List2	A_S.wav	A_S	0		0	1	614517	150		0	0
Exp1	11	Exp1-11-1	59.937	1.0.0.163	1	left	40907988	2.0.10.242	2.0.10.242	09-16-2019	2019-09-16 03:16:10	11:16:10	female	2.0.10.147	221	Red_C.bmp	1902-06-01	00:00:00		0	0	616753	0		0	0	NULL	NULL	NULL	Low	run1	1	List2	Catch.wav	V_T	1	1	0	1	616603	150	1	689	617292
Exp1	11	Exp1-11-1	59.937	1.0.0.163	1	left	40907988	2.0.10.242	2.0.10.242	09-16-2019	2019-09-16 03:16:10	11:16:10	female	2.0.10.147	222	Blue_S.bmp	1903-08-15	00:00:00		0	0	618788	0		0	0	NULL	NULL	NULL	Low	run1		List2	A_S.wav	AV_S	0		1	1	618638	150		0	0
Exp1	11	Exp1-11-1	59.937	1.0.0.163	1	left	40907988	2.0.10.242	2.0.10.242	09-16-2019	2019-09-16 03:16:10	11:16:10	female	2.0.10.147	223	Red_S.bmp	1902-04-17	00:00:00		0	0	621324	0		0	0	NULL	NULL	NULL	Low	run1	1	List2	Catch.wav	V_T	1	1	1	1	621174	150	1	430	621604
Exp1	11	Exp1-11-1	59.937	1.0.0.163	1	left	40907988	2.0.10.242	2.0.10.242	09-16-2019	2019-09-16 03:16:10	11:16:10	female	2.0.10.147	224	Red_C_2.bmp	1902-05-02	00:00:00		0	0	623310	0		0	0	NULL	NULL	NULL	Low	run1	1	List2	A_T.wav	AV_T	1	1	1	1	623160	150	1	588	623748
Exp1	11	Exp1-11-1	59.937	1.0.0.163	1	left	40907988	2.0.10.242	2.0.10.242	09-16-2019	2019-09-16 03:16:10	11:16:10	female	2.0.10.147	225	Red_S.bmp	1903-11-16	00:00:00		0	0	625312	0		0	0	NULL	NULL	NULL	Low	run1	1	List2	A_T.wav	AV_T	1	1	0	1	625162	150	1	506	625668
Exp1	11	Exp1-11-1	59.937	1.0.0.163	1	left	40907988	2.0.10.242	2.0.10.242	09-16-2019	2019-09-16 03:16:10	11:16:10	female	2.0.10.147	226	Red_C.bmp	1903-10-21	00:00:00		0	0	627881	0		0	0	NULL	NULL	NULL	Low	run1	1	List2	Catch.wav	V_T	1	1	1	1	627731	150	1	538	628269
Exp1	11	Exp1-11-1	59.937	1.0.0.163	1	left	40907988	2.0.10.242	2.0.10.242	09-16-2019	2019-09-16 03:16:10	11:16:10	female	2.0.10.147	227	Blue_C_2.bmp	1903-03-05	00:00:00		0	0	630434	0		0	0	NULL	NULL	NULL	Low	run1		List2	A_S.wav	AV_S	0		0	1	630284	150		0	0
Exp1	11	Exp1-11-1	59.937	1.0.0.163	1	left	40907988	2.0.10.242	2.0.10.242	09-16-2019	2019-09-16 03:16:10	11:16:10	female	2.0.10.147	228	Red_C.bmp	1902-09-02	00:00:00		0	0	632803	0		0	0	NULL	NULL	NULL	Low	run1	1	List2	Catch.wav	V_T	1	1	1	1	632653	150	1	575	633228
Exp1	11	Exp1-11-1	59.937	1.0.0.163	1	left	40907988	2.0.10.242	2.0.10.242	09-16-2019	2019-09-16 03:16:10	11:16:10	female	2.0.10.147	229	Catch.bmp	1902-03-25	00:00:00		0	0	634939	0		0	0	NULL	NULL	NULL	Low	run1	1	List2	A_T.wav	A_T	0		1	1	634789	150		0	0
Exp1	11	Exp1-11-1	59.937	1.0.0.163	1	left	40907988	2.0.10.242	2.0.10.242	09-16-2019	2019-09-16 03:16:10	11:16:10	female	2.0.10.147	230	Red_C.bmp	1902-04-17	00:00:00		0	0	636974	0		0	0	NULL	NULL	NULL	Low	run1	1	List2	Catch.wav	V_T	1	1	1	1	636824	150	1	524	637348
Exp1	11	Exp1-11-1	59.937	1.0.0.163	1	left	40907988	2.0.10.242	2.0.10.242	09-16-2019	2019-09-16 03:16:10	11:16:10	female	2.0.10.147	231	Catch.bmp	1903-06-01	00:00:00		0	0	638960	0		0	0	NULL	NULL	NULL	Low	run1		List2	A_S.wav	A_S	0		0	1	638810	150		0	0
Exp1	11	Exp1-11-1	59.937	1.0.0.163	1	left	40907988	2.0.10.242	2.0.10.242	09-16-2019	2019-09-16 03:16:10	11:16:10	female	2.0.10.147	232	Red_C_2.bmp	1902-11-05	00:00:00		0	0	641429	0		0	0	NULL	NULL	NULL	Low	run1	1	List2	A_T.wav	AV_T	1	1	0	1	641279	150	1	501	641780
Exp1	11	Exp1-11-1	59.937	1.0.0.163	1	left	40907988	2.0.10.242	2.0.10.242	09-16-2019	2019-09-16 03:16:10	11:16:10	female	2.0.10.147	233	Catch.bmp	1903-11-21	00:00:00		0	0	643631	0		0	0	NULL	NULL	NULL	Low	run1	1	List2	A_T.wav	A_T	1	1	0	1	643481	150	1	987	644468
Exp1	11	Exp1-11-1	59.937	1.0.0.163	1	left	40907988	2.0.10.242	2.0.10.242	09-16-2019	2019-09-16 03:16:10	11:16:10	female	2.0.10.147	234	Catch.bmp	1903-07-15	00:00:00		0	1	646201	0		0	0	NULL	NULL	NULL	Low	run1		List2	A_S.wav	A_S	0		1	1	646050	151		0	0
Exp1	11	Exp1-11-1	59.937	1.0.0.163	1	left	40907988	2.0.10.242	2.0.10.242	09-16-2019	2019-09-16 03:16:10	11:16:10	female	2.0.10.147	235	Catch.bmp	1903-01-06	00:00:00		0	0	648703	0		0	0	NULL	NULL	NULL	Low	run1	1	List2	A_T.wav	A_T	1	1	0	1	648553	150	1	555	649108
Exp1	11	Exp1-11-1	59.937	1.0.0.163	1	left	40907988	2.0.10.242	2.0.10.242	09-16-2019	2019-09-16 03:16:10	11:16:10	female	2.0.10.147	236	Catch.bmp	1904-04-16	00:00:00		0	0	650956	0		0	0	NULL	NULL	NULL	Low	run1	1	List2	A_T.wav	A_T	1	1	0	2	650806	150	1	814	651620
Exp1	11	Exp1-11-1	59.937	1.0.0.163	1	left	40907988	2.0.10.242	2.0.10.242	09-16-2019	2019-09-16 03:16:10	11:16:10	female	2.0.10.147	237	Red_S.bmp	1904-02-15	00:00:00		0	0	653675	0		0	0	NULL	NULL	NULL	Low	run1	1	List2	Catch.wav	V_T	1	1	1	1	653525	150	1	503	654028
Exp1	11	Exp1-11-1	59.937	1.0.0.163	1	left	40907988	2.0.10.242	2.0.10.242	09-16-2019	2019-09-16 03:16:10	11:16:10	female	2.0.10.147	238	Catch.bmp	1903-04-20	00:00:00		0	0	656345	0		0	0	NULL	NULL	NULL	Low	run1	1	List2	A_T.wav	A_T	1	1	0	1	656195	150	1	904	657099
Exp1	11	Exp1-11-1	59.937	1.0.0.163	1	left	40907988	2.0.10.242	2.0.10.242	09-16-2019	2019-09-16 03:16:10	11:16:10	female	2.0.10.147	239	Catch.bmp	1903-01-20	00:00:00		0	0	658714	0		0	0	NULL	NULL	NULL	Low	run1	1	List2	A_T.wav	A_T	1	1	0	1	658564	150	1	728	659292
Exp1	11	Exp1-11-1	59.937	1.0.0.163	1	left	40907988	2.0.10.242	2.0.10.242	09-16-2019	2019-09-16 03:16:10	11:16:10	female	2.0.10.147	240	Red_S_2.bmp	1902-07-26	00:00:00		0	0	660983	0		0	0	NULL	NULL	NULL	Low	run1	1	List2	A_T.wav	AV_T	1	1	0	1	660833	150	1	594	661427
Exp1	11	Exp1-11-1	59.937	1.0.0.163	1	left	40907988	2.0.10.242	2.0.10.242	09-16-2019	2019-09-16 03:16:10	11:16:10	female	2.0.10.147	241	Red_C.bmp	1903-09-06	00:00:00		1	0	663068	0		0	0	NULL	NULL	NULL	Low	run1	1	List2	A_T.wav	AV_T	1	1	0	1	662918	150	1	629	663547
Exp1	11	Exp1-11-1	59.937	1.0.0.163	1	left	40907988	2.0.10.242	2.0.10.242	09-16-2019	2019-09-16 03:16:10	11:16:10	female	2.0.10.147	242	Red_C_2.bmp	1903-01-09	00:00:00		0	0	665571	0		0	0	NULL	NULL	NULL	Low	run1	1	List2	Catch.wav	V_T	0		1	1	665421	150		0	0
Exp1	11	Exp1-11-1	59.937	1.0.0.163	1	left	40907988	2.0.10.242	2.0.10.242	09-16-2019	2019-09-16 03:16:10	11:16:10	female	2.0.10.147	243	Catch.bmp	1904-03-16	00:00:00		0	0	667890	0		0	0	NULL	NULL	NULL	Low	run1	1	List2	A_T.wav	A_T	1	1	1	1	667740	150	1	607	668347
Exp1	11	Exp1-11-1	59.937	1.0.0.163	1	left	40907988	2.0.10.242	2.0.10.242	09-16-2019	2019-09-16 03:16:10	11:16:10	female	2.0.10.147	244	Red_C.bmp	1902-11-03	00:00:00		0	0	670576	0		0	0	NULL	NULL	NULL	Low	run1	1	List2	A_T.wav	AV_T	1	1	0	1	670426	150	1	521	670947
Exp1	11	Exp1-11-1	59.937	1.0.0.163	1	left	40907988	2.0.10.242	2.0.10.242	09-16-2019	2019-09-16 03:16:10	11:16:10	female	2.0.10.147	245	Catch.bmp	1903-11-20	00:00:00		0	0	672762	0		0	0	NULL	NULL	NULL	Low	run1	1	List2	A_T.wav	A_T	1	1	0	1	672612	150	1	647	673259
Exp1	11	Exp1-11-1	59.937	1.0.0.163	1	left	40907988	2.0.10.242	2.0.10.242	09-16-2019	2019-09-16 03:16:10	11:16:10	female	2.0.10.147	246	Red_S.bmp	1903-03-10	00:00:00		0	0	675331	0		0	0	NULL	NULL	NULL	Low	run1	1	List2	Catch.wav	V_T	1	1	1	1	675181	150	1	878	676059
Exp1	11	Exp1-11-1	59.937	1.0.0.163	1	left	40907988	2.0.10.242	2.0.10.242	09-16-2019	2019-09-16 03:16:10	11:16:10	female	2.0.10.147	247	Catch.bmp	1903-02-22	00:00:00		0	1	677651	0		0	0	NULL	NULL	NULL	Low	run1		List2	A_S.wav	A_S	0		1	1	677500	151		0	0
Exp1	11	Exp1-11-1	59.937	1.0.0.163	1	left	40907988	2.0.10.242	2.0.10.242	09-16-2019	2019-09-16 03:16:10	11:16:10	female	2.0.10.147	248	Red_C.bmp	1902-04-26	00:00:00		0	0	680003	0		0	0	NULL	NULL	NULL	Low	run1	1	List2	A_T.wav	AV_T	1	1	0	1	679853	150	1	478	680331
Exp1	11	Exp1-11-1	59.937	1.0.0.163	1	left	40907988	2.0.10.242	2.0.10.242	09-16-2019	2019-09-16 03:16:10	11:16:10	female	2.0.10.147	249	Blue_C.bmp	1903-11-18	00:00:00		0	0	682005	0		0	0	NULL	NULL	NULL	Low	Run1		List2	Catch.wav	V_S	0		1	1	681855	150		0	0
Exp1	11	Exp1-11-1	59.937	1.0.0.163	1	left	40907988	2.0.10.242	2.0.10.242	09-16-2019	2019-09-16 03:16:10	11:16:10	female	2.0.10.147	250	Catch.bmp	1903-07-15	00:00:00		0	0	684658	0		0	0	NULL	NULL	NULL	Low	run1	1	List2	A_T.wav	A_T	1	1	1	1	684508	150	1	799	685307
Exp1	11	Exp1-11-1	59.937	1.0.0.163	1	left	40907988	2.0.10.242	2.0.10.242	09-16-2019	2019-09-16 03:16:10	11:16:10	female	2.0.10.147	251	Red_C_2.bmp	1903-04-24	00:00:00		0	1	687111	0		0	0	NULL	NULL	NULL	Low	run1	1	List2	Catch.wav	V_T	1	1	1	1	686960	151	1	531	687491
Exp1	11	Exp1-11-1	59.937	1.0.0.163	1	left	40907988	2.0.10.242	2.0.10.242	09-16-2019	2019-09-16 03:16:10	11:16:10	female	2.0.10.147	252	Red_C.bmp	1902-09-04	00:00:00		0	0	689480	0		0	0	NULL	NULL	NULL	Low	run1	1	List2	A_T.wav	AV_T	1	1	0	1	689330	150	1	385	689715
Exp1	11	Exp1-11-1	59.937	1.0.0.163	1	left	40907988	2.0.10.242	2.0.10.242	09-16-2019	2019-09-16 03:16:10	11:16:10	female	2.0.10.147	253	Red_C.bmp	1902-05-09	00:00:00		0	0	691615	0		0	0	NULL	NULL	NULL	Low	run1	1	List2	A_T.wav	AV_T	1	1	0	1	691465	150	1	362	691827
Exp1	11	Exp1-11-1	59.937	1.0.0.163	1	left	40907988	2.0.10.242	2.0.10.242	09-16-2019	2019-09-16 03:16:10	11:16:10	female	2.0.10.147	254	Catch.bmp	1904-03-28	00:00:00		0	0	693634	0		0	0	NULL	NULL	NULL	Low	run1	1	List2	A_T.wav	A_T	1	1	0	1	693484	150	1	575	694059
Exp1	11	Exp1-11-1	59.937	1.0.0.163	1	left	40907988	2.0.10.242	2.0.10.242	09-16-2019	2019-09-16 03:16:10	11:16:10	female	2.0.10.147	255	Red_C_2.bmp	1902-08-07	00:00:00		0	0	696337	0		0	0	NULL	NULL	NULL	Low	run1	1	List2	A_T.wav	AV_T	1	1	0	1	696187	150	1	408	696595
Exp1	11	Exp1-11-1	59.937	1.0.0.163	1	left	40907988	2.0.10.242	2.0.10.242	09-16-2019	2019-09-16 03:16:10	11:16:10	female	2.0.10.147	256	Red_C.bmp	1902-07-07	00:00:00		0	0	698439	0		0	0	NULL	NULL	NULL	Low	run1	1	List2	Catch.wav	V_T	1	1	1	1	698289	150	1	555	698844
Exp1	11	Exp1-11-1	59.937	1.0.0.163	1	left	40907988	2.0.10.242	2.0.10.242	09-16-2019	2019-09-16 03:16:10	11:16:10	female	2.0.10.147	257	Red_S_2.bmp	1904-03-03	00:00:00		0	0	700508	0		0	0	NULL	NULL	NULL	Low	run1	1	List2	A_T.wav	AV_T	1	1	1	1	700358	150	1	461	700819
Exp1	11	Exp1-11-1	59.937	1.0.0.163	1	left	40907988	2.0.10.242	2.0.10.242	09-16-2019	2019-09-16 03:16:10	11:16:10	female	2.0.10.147	258	Blue_S.bmp	1903-06-16	00:00:00		0	0	703194	0		0	0	NULL	NULL	NULL	Low	run1		List2	Catch.wav	V_S	0		1	1	703044	150		0	0
Exp1	11	Exp1-11-1	59.937	1.0.0.163	1	left	40907988	2.0.10.242	2.0.10.242	09-16-2019	2019-09-16 03:16:10	11:16:10	female	2.0.10.147	259	Red_S_2.bmp	1902-12-18	00:00:00		0	0	705680	0		0	0	NULL	NULL	NULL	Low	run1	1	List2	A_T.wav	AV_T	1	1	1	1	705530	150	1	769	706299
Exp1	11	Exp1-11-1	59.937	1.0.0.163	1	left	40907988	2.0.10.242	2.0.10.242	09-16-2019	2019-09-16 03:16:10	11:16:10	female	2.0.10.147	260	Catch.bmp	1904-03-29	00:00:00		0	0	707916	0		0	0	NULL	NULL	NULL	Low	run1	1	List2	A_T.wav	A_T	1	1	0	1	707766	150	1	933	708699
