# Supplementary material for: Visual Perceptual Load Attenuates Age-Related Audiovisual Integration in an Audiovisual Discrimination Task
Source: Front Psychol. 2021 Sep 29;12:740221. doi: 10.3389/fpsyg.2021.740221 (PMC8511317; doi:10.3389/fpsyg.2021.740221)
Supplement: Supplementary file 1 [file Data_Sheet_1.ZIP › Export data/Group 1_Data_Younger/Exp1_Low load/Subject_12.xlsx]

## Sheet: Sheet1
ExperimentName	Subject	DataFile.Basename	Display.RefreshRate	ExperimentVersion	Group	Handedness	RandomSeed	RuntimeVersion	RuntimeVersionExpected	SessionDate	SessionStartDateTimeUtc	SessionTime	Sex	StudioVersion	Block	Image	ITI	ITI.ACC	ITI.CRESP	ITI.DurationError	ITI.OnsetDelay	ITI.OnsetTime	ITI.OnsetToOnsetTime	ITI.RESP	ITI.RT	ITI.RTTime	List1	List1.Cycle	List1.Sample	PercetualLoad	Procedure	Response	Running	Sound	StimulusType	Target.ACC	Target.CRESP	Target.DurationError	Target.OnsetDelay	Target.OnsetTime	Target.OnsetToOnsetTime	Target.RESP	Target.RT	Target.RTTime
Exp1	12	Exp1-12 -1	59.935	1.0.0.164	1	left	-1330298876	2.0.10.242	2.0.10.242	09-16-2019	2019-09-16 04:10:53	12:10:53	female	2.0.10.147	1	Catch.bmp	1903-10-13	00:00:00		0	0	16129	0		0	0	10	1	1	Low	Prac	1	List1	A_T.wav	A_T	0		122	1	15979	150		0	0
Exp1	12	Exp1-12 -1	59.935	1.0.0.164	1	left	-1330298876	2.0.10.242	2.0.10.242	09-16-2019	2019-09-16 04:10:53	12:10:53	female	2.0.10.147	2	Red_C_2.bmp	1904-03-16	00:00:00		0	0	18715	0		0	0	16	1	2	Low	Prac	1	List1	A_T.wav	AV_T	1	1	0	1	18565	150	1	1244	19809
Exp1	12	Exp1-12 -1	59.935	1.0.0.164	1	left	-1330298876	2.0.10.242	2.0.10.242	09-16-2019	2019-09-16 04:10:53	12:10:53	female	2.0.10.147	3	Catch.bmp	1903-09-09	00:00:00		0	0	21401	0		0	0	10	1	3	Low	Prac	1	List1	A_T.wav	A_T	1	1	0	1	21251	150	1	422	21673
Exp1	12	Exp1-12 -1	59.935	1.0.0.164	1	left	-1330298876	2.0.10.242	2.0.10.242	09-16-2019	2019-09-16 04:10:53	12:10:53	female	2.0.10.147	4	Red_S_2.bmp	1903-10-12	00:00:00		0	1	23904	0		0	0	8	1	4	Low	Prac	1	List1	Catch.wav	V_T	0		1	1	23753	151		0	0
Exp1	12	Exp1-12 -1	59.935	1.0.0.164	1	left	-1330298876	2.0.10.242	2.0.10.242	09-16-2019	2019-09-16 04:10:53	12:10:53	female	2.0.10.147	5	Red_S.bmp	1902-07-05	00:00:00		0	0	26506	0		0	0	7	1	5	Low	Prac	1	List1	Catch.wav	V_T	0		0	1	26356	150		0	0
Exp1	12	Exp1-12 -1	59.935	1.0.0.164	1	left	-1330298876	2.0.10.242	2.0.10.242	09-16-2019	2019-09-16 04:10:53	12:10:53	female	2.0.10.147	6	Blue_C_2.bmp	1902-09-07	00:00:00		0	0	28642	0		0	0	12	1	6	Low	Prac		List1	A_S.wav	AV_S	0		1	1	28492	150		0	0
Exp1	12	Exp1-12 -1	59.935	1.0.0.164	1	left	-1330298876	2.0.10.242	2.0.10.242	09-16-2019	2019-09-16 04:10:53	12:10:53	female	2.0.10.147	7	Catch.bmp	1902-08-25	00:00:00		0	1	30828	0		0	0	10	1	7	Low	Prac	1	List1	A_T.wav	A_T	0		1	1	30677	151		0	0
Exp1	12	Exp1-12 -1	59.935	1.0.0.164	1	left	-1330298876	2.0.10.242	2.0.10.242	09-16-2019	2019-09-16 04:10:53	12:10:53	female	2.0.10.147	8	Blue_S.bmp	1903-06-29	00:00:00		0	0	33013	0		0	0	3	1	8	Low	Prac		List1	Catch.wav	V_S	0		1	1	32863	150		0	0
Exp1	12	Exp1-12 -1	59.935	1.0.0.164	1	left	-1330298876	2.0.10.242	2.0.10.242	09-16-2019	2019-09-16 04:10:53	12:10:53	female	2.0.10.147	9	Catch.bmp	1904-03-21	00:00:00		0	0	35499	0		0	0	10	1	9	Low	Prac	1	List1	A_T.wav	A_T	0		1	1	35349	150		0	0
Exp1	12	Exp1-12 -1	59.935	1.0.0.164	1	left	-1330298876	2.0.10.242	2.0.10.242	09-16-2019	2019-09-16 04:10:53	12:10:53	female	2.0.10.147	10	Red_C_2.bmp	1904-03-26	00:00:00		0	0	38269	0		0	0	16	1	10	Low	Prac	1	List1	A_T.wav	AV_T	0		0	1	38119	150		0	0
Exp1	12	Exp1-12 -1	59.935	1.0.0.164	1	left	-1330298876	2.0.10.242	2.0.10.242	09-16-2019	2019-09-16 04:10:53	12:10:53	female	2.0.10.147	11	Blue_S.bmp	1902-10-02	00:00:00		0	0	41022	0		0	0	3	1	11	Low	Prac		List1	Catch.wav	V_S	0		0	1	40872	150		0	0
Exp1	12	Exp1-12 -1	59.935	1.0.0.164	1	left	-1330298876	2.0.10.242	2.0.10.242	09-16-2019	2019-09-16 04:10:53	12:10:53	female	2.0.10.147	12	Red_C_2.bmp	1902-04-25	00:00:00		0	0	43241	0		0	0	6	1	12	Low	Prac	1	List1	Catch.wav	V_T	1	1	0	1	43091	150	1	670	43761
Exp1	12	Exp1-12 -1	59.935	1.0.0.164	1	left	-1330298876	2.0.10.242	2.0.10.242	09-16-2019	2019-09-16 04:10:53	12:10:53	female	2.0.10.147	13	Blue_S_2.bmp	1902-09-04	00:00:00		0	0	45243	0		0	0	14	1	13	Low	Prac		List1	A_S.wav	AV_S	0		0	1	45093	150		0	0
Exp1	12	Exp1-12 -1	59.935	1.0.0.164	1	left	-1330298876	2.0.10.242	2.0.10.242	09-16-2019	2019-09-16 04:10:53	12:10:53	female	2.0.10.147	14	Red_C_2.bmp	1903-02-04	00:00:00		0	0	47462	0		0	0	16	1	14	Low	Prac	1	List1	A_T.wav	AV_T	1	1	0	1	47312	150	1	441	47753
Exp1	12	Exp1-12 -1	59.935	1.0.0.164	1	left	-1330298876	2.0.10.242	2.0.10.242	09-16-2019	2019-09-16 04:10:53	12:10:53	female	2.0.10.147	15	Red_C.bmp	1903-09-22	00:00:00		0	1	49748	0		0	0	5	1	15	Low	Prac	1	List1	Catch.wav	V_T	1	1	1	1	49597	151	1	444	50041
Exp1	12	Exp1-12 -1	59.935	1.0.0.164	1	left	-1330298876	2.0.10.242	2.0.10.242	09-16-2019	2019-09-16 04:10:53	12:10:53	female	2.0.10.147	16	Red_C_2.bmp	1904-01-01	00:00:00		0	0	52267	0		0	0	6	1	16	Low	Prac	1	List1	Catch.wav	V_T	1	1	0	1	52117	150	1	300	52417
Exp1	12	Exp1-12 -1	59.935	1.0.0.164	1	left	-1330298876	2.0.10.242	2.0.10.242	09-16-2019	2019-09-16 04:10:53	12:10:53	female	2.0.10.147	17	Red_C_2.bmp	1903-11-05	00:00:00		0	0	54886	0		0	0	6	1	17	Low	Prac	1	List1	Catch.wav	V_T	1	1	0	1	54736	150	1	346	55082
Exp1	12	Exp1-12 -1	59.935	1.0.0.164	1	left	-1330298876	2.0.10.242	2.0.10.242	09-16-2019	2019-09-16 04:10:53	12:10:53	female	2.0.10.147	18	Red_C_2.bmp	1902-08-08	00:00:00		0	0	57439	0		0	0	6	1	18	Low	Prac	1	List1	Catch.wav	V_T	1	1	0	1	57289	150	1	280	57569
Exp1	12	Exp1-12 -1	59.935	1.0.0.164	1	left	-1330298876	2.0.10.242	2.0.10.242	09-16-2019	2019-09-16 04:10:53	12:10:53	female	2.0.10.147	19	Catch.bmp	1903-07-07	00:00:00		0	0	59541	0		0	0	9	1	19	Low	Prac		List1	A_S.wav	A_S	0		1	1	59391	150	1	674	60065
Exp1	12	Exp1-12 -1	59.935	1.0.0.164	1	left	-1330298876	2.0.10.242	2.0.10.242	09-16-2019	2019-09-16 04:10:53	12:10:53	female	2.0.10.147	20	Red_S.bmp	1902-11-11	00:00:00		0	0	61977	0		0	0	17	1	20	Low	Prac	1	List1	A_T.wav	AV_T	1	1	0	1	61827	150	1	1054	62881
Exp1	12	Exp1-12 -1	59.935	1.0.0.164	1	left	-1330298876	2.0.10.242	2.0.10.242	09-16-2019	2019-09-16 04:10:53	12:10:53	female	2.0.10.147	21	Red_S.bmp	1902-05-13	00:00:00		0	1	68618	0		0	0	17	1	21	Low	Prac	1	List1	A_T.wav	AV_T	1	1	1	1	68467	151	1	830	69297
Exp1	12	Exp1-12 -1	59.935	1.0.0.164	1	left	-1330298876	2.0.10.242	2.0.10.242	09-16-2019	2019-09-16 04:10:53	12:10:53	female	2.0.10.147	22	Blue_C.bmp	1903-12-13	00:00:00		0	0	70636	0		0	0	11	1	22	Low	Prac		List1	A_S.wav	AV_S	0		0	1	70486	150		0	0
Exp1	12	Exp1-12 -1	59.935	1.0.0.164	1	left	-1330298876	2.0.10.242	2.0.10.242	09-16-2019	2019-09-16 04:10:53	12:10:53	female	2.0.10.147	23	Catch.bmp	1903-07-02	00:00:00		0	0	73289	0		0	0	10	1	23	Low	Prac	1	List1	A_T.wav	A_T	1	1	0	1	73139	150	1	646	73785
Exp1	12	Exp1-12 -1	59.935	1.0.0.164	1	left	-1330298876	2.0.10.242	2.0.10.242	09-16-2019	2019-09-16 04:10:53	12:10:53	female	2.0.10.147	24	Red_S.bmp	1903-05-17	00:00:00		0	0	75725	0		0	0	7	1	24	Low	Prac	1	List1	Catch.wav	V_T	1	1	0	1	75575	150	1	362	75937
Exp1	12	Exp1-12 -1	59.935	1.0.0.164	1	left	-1330298876	2.0.10.242	2.0.10.242	09-16-2019	2019-09-16 04:10:53	12:10:53	female	2.0.10.147	25	Red_S_2.bmp	1902-08-16	00:00:00		0	0	78111	0		0	0	8	1	25	Low	Prac	1	List1	Catch.wav	V_T	1	1	0	1	77961	150	1	368	78329
Exp1	12	Exp1-12 -1	59.935	1.0.0.164	1	left	-1330298876	2.0.10.242	2.0.10.242	09-16-2019	2019-09-16 04:10:53	12:10:53	female	2.0.10.147	26	Red_S.bmp	1903-01-03	00:00:00		0	0	80230	0		0	0	7	1	26	Low	Prac	1	List1	Catch.wav	V_T	1	1	0	1	80080	150	1	369	80449
Exp1	12	Exp1-12 -1	59.935	1.0.0.164	1	left	-1330298876	2.0.10.242	2.0.10.242	09-16-2019	2019-09-16 04:10:53	12:10:53	female	2.0.10.147	27	Catch.bmp	1904-02-27	00:00:00		0	0	82482	0		0	0	10	1	27	Low	Prac	1	List1	A_T.wav	A_T	1	1	1	1	82332	150	1	797	83129
Exp1	12	Exp1-12 -1	59.935	1.0.0.164	1	left	-1330298876	2.0.10.242	2.0.10.242	09-16-2019	2019-09-16 04:10:53	12:10:53	female	2.0.10.147	28	Catch.bmp	1902-11-01	00:00:00		0	0	85152	0		0	0	9	1	28	Low	Prac		List1	A_S.wav	A_S	0		0	1	85002	150		0	0
Exp1	12	Exp1-12 -1	59.935	1.0.0.164	1	left	-1330298876	2.0.10.242	2.0.10.242	09-16-2019	2019-09-16 04:10:53	12:10:53	female	2.0.10.147	29	Red_S.bmp	1902-06-30	00:00:00		0	0	87404	0		0	0	17	1	29	Low	Prac	1	List1	A_T.wav	AV_T	1	1	0	1	87254	150	1	339	87593
Exp1	12	Exp1-12 -1	59.935	1.0.0.164	1	left	-1330298876	2.0.10.242	2.0.10.242	09-16-2019	2019-09-16 04:10:53	12:10:53	female	2.0.10.147	30	Red_S.bmp	1903-05-26	00:00:00		0	0	89473	0		0	0	7	1	30	Low	Prac	1	List1	Catch.wav	V_T	1	1	0	1	89323	150	1	414	89737
Exp1	12	Exp1-12 -1	59.935	1.0.0.164	1	left	-1330298876	2.0.10.242	2.0.10.242	09-16-2019	2019-09-16 04:10:53	12:10:53	female	2.0.10.147	31	Catch.bmp	1903-01-21	00:00:00		1	0	91875	0		0	0	9	1	31	Low	Prac		List1	A_S.wav	A_S	0		1	1	91725	150	1	740	92465
Exp1	12	Exp1-12 -1	59.935	1.0.0.164	1	left	-1330298876	2.0.10.242	2.0.10.242	09-16-2019	2019-09-16 04:10:53	12:10:53	female	2.0.10.147	32	Red_C_2.bmp	1902-10-01	00:00:00		0	1	94145	0		0	0	16	1	32	Low	Prac	1	List1	A_T.wav	AV_T	1	1	1	1	93994	151	1	999	94993
Exp1	12	Exp1-12 -1	59.935	1.0.0.164	1	left	-1330298876	2.0.10.242	2.0.10.242	09-16-2019	2019-09-16 04:10:53	12:10:53	female	2.0.10.147	33	Red_S.bmp	1903-08-12	00:00:00		0	0	96297	0		0	0	17	1	33	Low	Prac	1	List1	A_T.wav	AV_T	1	1	0	1	96147	150	1	478	96625
Exp1	12	Exp1-12 -1	59.935	1.0.0.164	1	left	-1330298876	2.0.10.242	2.0.10.242	09-16-2019	2019-09-16 04:10:53	12:10:53	female	2.0.10.147	34	Blue_S_2.bmp	1902-03-19	00:00:00		0	0	98766	0		0	0	4	1	34	Low	Prac		List1	Catch.wav	V_S	0		1	1	98616	150		0	0
Exp1	12	Exp1-12 -1	59.935	1.0.0.164	1	left	-1330298876	2.0.10.242	2.0.10.242	09-16-2019	2019-09-16 04:10:53	12:10:53	female	2.0.10.147	35	Red_C_2.bmp	1903-11-09	00:00:00		0	1	100802	0		0	0	6	1	35	Low	Prac	1	List1	Catch.wav	V_T	1	1	1	1	100651	151	1	502	101153
Exp1	12	Exp1-12 -1	59.935	1.0.0.164	1	left	-1330298876	2.0.10.242	2.0.10.242	09-16-2019	2019-09-16 04:10:53	12:10:53	female	2.0.10.147	36	Red_C_2.bmp	1904-02-10	00:00:00		0	0	103371	0		0	0	6	1	36	Low	Prac	1	List1	Catch.wav	V_T	1	1	0	1	103221	150	1	396	103617
Exp1	12	Exp1-12 -1	59.935	1.0.0.164	1	left	-1330298876	2.0.10.242	2.0.10.242	09-16-2019	2019-09-16 04:10:53	12:10:53	female	2.0.10.147	37	Catch.bmp	1903-07-31	00:00:00		0	0	106024	0		0	0	10	1	37	Low	Prac	1	List1	A_T.wav	A_T	1	1	0	1	105874	150	1	895	106769
Exp1	12	Exp1-12 -1	59.935	1.0.0.164	1	left	-1330298876	2.0.10.242	2.0.10.242	09-16-2019	2019-09-16 04:10:53	12:10:53	female	2.0.10.147	38	Red_S_2.bmp	1902-11-03	00:00:00		0	0	108493	0		0	0	18	1	38	Low	Prac	1	List1	A_T.wav	AV_T	1	1	0	1	108343	150	1	482	108825
Exp1	12	Exp1-12 -1	59.935	1.0.0.164	1	left	-1330298876	2.0.10.242	2.0.10.242	09-16-2019	2019-09-16 04:10:53	12:10:53	female	2.0.10.147	39	Blue_C_2.bmp	1902-07-20	00:00:00		0	0	110679	0		0	0	2	1	39	Low	Prac		List1	Catch.wav	V_S	0		0	2	110529	150		0	0
Exp1	12	Exp1-12 -1	59.935	1.0.0.164	1	left	-1330298876	2.0.10.242	2.0.10.242	09-16-2019	2019-09-16 04:10:53	12:10:53	female	2.0.10.147	40	Catch.bmp	1902-08-16	00:00:00		0	0	112964	0		0	0	10	1	40	Low	Prac	1	List1	A_T.wav	A_T	1	1	1	1	112814	150	1	691	113505
Exp1	12	Exp1-12 -1	59.935	1.0.0.164	1	left	-1330298876	2.0.10.242	2.0.10.242	09-16-2019	2019-09-16 04:10:53	12:10:53	female	2.0.10.147	41	Catch.bmp	1903-08-08	00:00:00		0	0	120639	0		0	0	NULL	NULL	NULL	Low	run1	1	List2	A_T.wav	A_T	1	1	0	1	120489	150	1	944	121433
Exp1	12	Exp1-12 -1	59.935	1.0.0.164	1	left	-1330298876	2.0.10.242	2.0.10.242	09-16-2019	2019-09-16 04:10:53	12:10:53	female	2.0.10.147	42	Blue_C.bmp	1904-01-24	00:00:00		1	0	123108	0		0	0	NULL	NULL	NULL	Low	Run1		List2	Catch.wav	V_S	0		1	1	122958	150		0	0
Exp1	12	Exp1-12 -1	59.935	1.0.0.164	1	left	-1330298876	2.0.10.242	2.0.10.242	09-16-2019	2019-09-16 04:10:53	12:10:53	female	2.0.10.147	43	Red_S.bmp	1902-12-15	00:00:00		0	0	125811	0		0	0	NULL	NULL	NULL	Low	run1	1	List2	Catch.wav	V_T	1	1	0	1	125661	150	1	388	126049
Exp1	12	Exp1-12 -1	59.935	1.0.0.164	1	left	-1330298876	2.0.10.242	2.0.10.242	09-16-2019	2019-09-16 04:10:53	12:10:53	female	2.0.10.147	44	Red_S_2.bmp	1904-01-10	00:00:00		0	0	128047	0		0	0	NULL	NULL	NULL	Low	run1	1	List2	Catch.wav	V_T	1	1	0	1	127897	150	1	480	128377
Exp1	12	Exp1-12 -1	59.935	1.0.0.164	1	left	-1330298876	2.0.10.242	2.0.10.242	09-16-2019	2019-09-16 04:10:53	12:10:53	female	2.0.10.147	45	Red_C_2.bmp	1902-10-15	00:00:00		1	0	130666	0		0	0	NULL	NULL	NULL	Low	run1	1	List2	A_T.wav	AV_T	1	1	1	1	130516	150	1	485	131001
Exp1	12	Exp1-12 -1	59.935	1.0.0.164	1	left	-1330298876	2.0.10.242	2.0.10.242	09-16-2019	2019-09-16 04:10:53	12:10:53	female	2.0.10.147	46	Catch.bmp	1903-12-03	00:00:00		1	0	132835	0		0	0	NULL	NULL	NULL	Low	run1	1	List2	A_T.wav	A_T	1	1	0	1	132685	150	1	547	133232
Exp1	12	Exp1-12 -1	59.935	1.0.0.164	1	left	-1330298876	2.0.10.242	2.0.10.242	09-16-2019	2019-09-16 04:10:53	12:10:53	female	2.0.10.147	47	Red_C.bmp	1902-03-26	00:00:00		1	0	135421	0		0	0	NULL	NULL	NULL	Low	run1	1	List2	A_T.wav	AV_T	1	1	1	1	135271	150	1	505	135776
Exp1	12	Exp1-12 -1	59.935	1.0.0.164	1	left	-1330298876	2.0.10.242	2.0.10.242	09-16-2019	2019-09-16 04:10:53	12:10:53	female	2.0.10.147	48	Catch.bmp	1904-03-24	00:00:00		0	0	137390	0		0	0	NULL	NULL	NULL	Low	run1		List2	A_S.wav	A_S	0		0	1	137240	150		0	0
Exp1	12	Exp1-12 -1	59.935	1.0.0.164	1	left	-1330298876	2.0.10.242	2.0.10.242	09-16-2019	2019-09-16 04:10:53	12:10:53	female	2.0.10.147	49	Red_S_2.bmp	1904-03-11	00:00:00		0	0	140143	0		0	0	NULL	NULL	NULL	Low	run1	1	List2	Catch.wav	V_T	1	1	1	1	139993	150	1	367	140360
Exp1	12	Exp1-12 -1	59.935	1.0.0.164	1	left	-1330298876	2.0.10.242	2.0.10.242	09-16-2019	2019-09-16 04:10:53	12:10:53	female	2.0.10.147	50	Blue_C.bmp	1903-02-14	00:00:00		0	0	142829	0		0	0	NULL	NULL	NULL	Low	Run1		List2	Catch.wav	V_S	0		0	1	142679	150		0	0
Exp1	12	Exp1-12 -1	59.935	1.0.0.164	1	left	-1330298876	2.0.10.242	2.0.10.242	09-16-2019	2019-09-16 04:10:53	12:10:53	female	2.0.10.147	51	Red_C_2.bmp	1902-03-16	00:00:00		1	0	145198	0		0	0	NULL	NULL	NULL	Low	run1	1	List2	A_T.wav	AV_T	1	1	1	1	145048	150	1	368	145416
Exp1	12	Exp1-12 -1	59.935	1.0.0.164	1	left	-1330298876	2.0.10.242	2.0.10.242	09-16-2019	2019-09-16 04:10:53	12:10:53	female	2.0.10.147	52	Red_C.bmp	1903-04-24	00:00:00		0	0	147167	0		0	0	NULL	NULL	NULL	Low	run1	1	List2	Catch.wav	V_T	1	1	1	1	147017	150	1	487	147504
Exp1	12	Exp1-12 -1	59.935	1.0.0.164	1	left	-1330298876	2.0.10.242	2.0.10.242	09-16-2019	2019-09-16 04:10:53	12:10:53	female	2.0.10.147	53	Red_S_2.bmp	1902-06-14	00:00:00		0	0	149536	0		0	0	NULL	NULL	NULL	Low	run1	1	List2	Catch.wav	V_T	1	1	0	1	149386	150	1	446	149832
Exp1	12	Exp1-12 -1	59.935	1.0.0.164	1	left	-1330298876	2.0.10.242	2.0.10.242	09-16-2019	2019-09-16 04:10:53	12:10:53	female	2.0.10.147	54	Red_C_2.bmp	1903-12-21	00:00:00		0	1	151589	0		0	0	NULL	NULL	NULL	Low	run1	1	List2	A_T.wav	AV_T	1	1	1	1	151438	151	1	418	151856
Exp1	12	Exp1-12 -1	59.935	1.0.0.164	1	left	-1330298876	2.0.10.242	2.0.10.242	09-16-2019	2019-09-16 04:10:53	12:10:53	female	2.0.10.147	55	Red_S_2.bmp	1903-04-28	00:00:00		0	0	154191	0		0	0	NULL	NULL	NULL	Low	run1	1	List2	Catch.wav	V_T	1	1	1	1	154041	150	1	391	154432
Exp1	12	Exp1-12 -1	59.935	1.0.0.164	1	left	-1330298876	2.0.10.242	2.0.10.242	09-16-2019	2019-09-16 04:10:53	12:10:53	female	2.0.10.147	56	Catch.bmp	1902-05-19	00:00:00		1	0	156560	0		0	0	NULL	NULL	NULL	Low	run1	1	List2	A_T.wav	A_T	1	1	1	1	156410	150	1	566	156976
Exp1	12	Exp1-12 -1	59.935	1.0.0.164	1	left	-1330298876	2.0.10.242	2.0.10.242	09-16-2019	2019-09-16 04:10:53	12:10:53	female	2.0.10.147	57	Red_C.bmp	1902-11-02	00:00:00		0	0	158579	0		0	0	NULL	NULL	NULL	Low	run1	1	List2	A_T.wav	AV_T	1	1	0	1	158429	150	1	523	158952
Exp1	12	Exp1-12 -1	59.935	1.0.0.164	1	left	-1330298876	2.0.10.242	2.0.10.242	09-16-2019	2019-09-16 04:10:53	12:10:53	female	2.0.10.147	58	Red_S_2.bmp	1903-05-03	00:00:00		0	0	160765	0		0	0	NULL	NULL	NULL	Low	run1	1	List2	A_T.wav	AV_T	1	1	0	1	160615	150	1	379	160994
Exp1	12	Exp1-12 -1	59.935	1.0.0.164	1	left	-1330298876	2.0.10.242	2.0.10.242	09-16-2019	2019-09-16 04:10:53	12:10:53	female	2.0.10.147	59	Catch.bmp	1902-04-03	00:00:00		0	0	163134	0		0	0	NULL	NULL	NULL	Low	run1	1	List2	A_T.wav	A_T	1	1	0	1	162984	150	1	601	163585
Exp1	12	Exp1-12 -1	59.935	1.0.0.164	1	left	-1330298876	2.0.10.242	2.0.10.242	09-16-2019	2019-09-16 04:10:53	12:10:53	female	2.0.10.147	60	Red_S.bmp	1903-03-23	00:00:00		0	1	165120	0		0	0	NULL	NULL	NULL	Low	run1	1	List2	A_T.wav	AV_T	1	1	1	1	164969	151	1	551	165520
Exp1	12	Exp1-12 -1	59.935	1.0.0.164	1	left	-1330298876	2.0.10.242	2.0.10.242	09-16-2019	2019-09-16 04:10:53	12:10:53	female	2.0.10.147	61	Blue_S.bmp	1902-10-13	00:00:00		0	0	167455	0		0	0	NULL	NULL	NULL	Low	run1		List2	A_S.wav	AV_S	0		0	1	167305	150		0	0
Exp1	12	Exp1-12 -1	59.935	1.0.0.164	1	left	-1330298876	2.0.10.242	2.0.10.242	09-16-2019	2019-09-16 04:10:53	12:10:53	female	2.0.10.147	62	Catch.bmp	1904-01-02	00:00:00		0	0	169691	0		0	0	NULL	NULL	NULL	Low	run1	1	List2	A_T.wav	A_T	1	1	0	1	169541	150	1	555	170096
Exp1	12	Exp1-12 -1	59.935	1.0.0.164	1	left	-1330298876	2.0.10.242	2.0.10.242	09-16-2019	2019-09-16 04:10:53	12:10:53	female	2.0.10.147	63	Catch.bmp	1903-02-19	00:00:00		1	0	172310	0		0	0	NULL	NULL	NULL	Low	run1		List2	A_S.wav	A_S	0		0	1	172160	150		0	0
Exp1	12	Exp1-12 -1	59.935	1.0.0.164	1	left	-1330298876	2.0.10.242	2.0.10.242	09-16-2019	2019-09-16 04:10:53	12:10:53	female	2.0.10.147	64	Red_S_2.bmp	1904-03-01	00:00:00		0	1	174680	0		0	0	NULL	NULL	NULL	Low	run1	1	List2	Catch.wav	V_T	1	1	1	1	174529	151	1	463	174992
Exp1	12	Exp1-12 -1	59.935	1.0.0.164	1	left	-1330298876	2.0.10.242	2.0.10.242	09-16-2019	2019-09-16 04:10:53	12:10:53	female	2.0.10.147	65	Red_S_2.bmp	1902-08-20	00:00:00		0	0	177349	0		0	0	NULL	NULL	NULL	Low	run1	1	List2	A_T.wav	AV_T	1	1	1	1	177199	150	1	497	177696
Exp1	12	Exp1-12 -1	59.935	1.0.0.164	1	left	-1330298876	2.0.10.242	2.0.10.242	09-16-2019	2019-09-16 04:10:53	12:10:53	female	2.0.10.147	66	Catch.bmp	1904-03-04	00:00:00		0	0	179468	0		0	0	NULL	NULL	NULL	Low	run1	1	List2	A_T.wav	A_T	1	1	0	1	179318	150	1	474	179792
Exp1	12	Exp1-12 -1	59.935	1.0.0.164	1	left	-1330298876	2.0.10.242	2.0.10.242	09-16-2019	2019-09-16 04:10:53	12:10:53	female	2.0.10.147	67	Red_S_2.bmp	1903-08-08	00:00:00		0	0	182154	0		0	0	NULL	NULL	NULL	Low	run1	1	List2	A_T.wav	AV_T	1	1	0	1	182004	150	1	444	182448
Exp1	12	Exp1-12 -1	59.935	1.0.0.164	1	left	-1330298876	2.0.10.242	2.0.10.242	09-16-2019	2019-09-16 04:10:53	12:10:53	female	2.0.10.147	68	Red_S_2.bmp	1902-12-18	00:00:00		0	1	184624	0		0	0	NULL	NULL	NULL	Low	run1	1	List2	A_T.wav	AV_T	1	1	0	1	184473	151	1	471	184944
Exp1	12	Exp1-12 -1	59.935	1.0.0.164	1	left	-1330298876	2.0.10.242	2.0.10.242	09-16-2019	2019-09-16 04:10:53	12:10:53	female	2.0.10.147	69	Red_C_2.bmp	1903-07-25	00:00:00		0	0	186859	0		0	0	NULL	NULL	NULL	Low	run1	1	List2	Catch.wav	V_T	1	1	1	1	186709	150	1	483	187192
Exp1	12	Exp1-12 -1	59.935	1.0.0.164	1	left	-1330298876	2.0.10.242	2.0.10.242	09-16-2019	2019-09-16 04:10:53	12:10:53	female	2.0.10.147	70	Red_S_2.bmp	1904-05-09	00:00:00		0	0	189312	0		0	0	NULL	NULL	NULL	Low	run1	1	List2	Catch.wav	V_T	1	1	0	1	189162	150	1	358	189520
Exp1	12	Exp1-12 -1	59.935	1.0.0.164	1	left	-1330298876	2.0.10.242	2.0.10.242	09-16-2019	2019-09-16 04:10:53	12:10:53	female	2.0.10.147	71	Catch.bmp	1902-10-27	00:00:00		0	0	192065	0		0	0	NULL	NULL	NULL	Low	run1	1	List2	A_T.wav	A_T	1	1	1	2	191915	150	1	469	192384
Exp1	12	Exp1-12 -1	59.935	1.0.0.164	1	left	-1330298876	2.0.10.242	2.0.10.242	09-16-2019	2019-09-16 04:10:53	12:10:53	female	2.0.10.147	72	Catch.bmp	1903-09-12	00:00:00		0	0	194250	0		0	0	NULL	NULL	NULL	Low	run1		List2	A_S.wav	A_S	0		0	1	194100	150		0	0
Exp1	12	Exp1-12 -1	59.935	1.0.0.164	1	left	-1330298876	2.0.10.242	2.0.10.242	09-16-2019	2019-09-16 04:10:53	12:10:53	female	2.0.10.147	73	Catch.bmp	1902-11-13	00:00:00		0	0	196803	0		0	0	NULL	NULL	NULL	Low	run1	1	List2	A_T.wav	A_T	1	1	0	1	196653	150	1	715	197368
Exp1	12	Exp1-12 -1	59.935	1.0.0.164	1	left	-1330298876	2.0.10.242	2.0.10.242	09-16-2019	2019-09-16 04:10:53	12:10:53	female	2.0.10.147	74	Blue_C.bmp	1903-05-07	00:00:00		0	0	199005	0		0	0	NULL	NULL	NULL	Low	Run1		List2	Catch.wav	V_S	0		1	1	198855	150		0	0
Exp1	12	Exp1-12 -1	59.935	1.0.0.164	1	left	-1330298876	2.0.10.242	2.0.10.242	09-16-2019	2019-09-16 04:10:53	12:10:53	female	2.0.10.147	75	Red_S_2.bmp	1904-03-11	00:00:00		0	0	201441	0		0	0	NULL	NULL	NULL	Low	run1	1	List2	A_T.wav	AV_T	1	1	1	1	201291	150	1	374	201665
Exp1	12	Exp1-12 -1	59.935	1.0.0.164	1	left	-1330298876	2.0.10.242	2.0.10.242	09-16-2019	2019-09-16 04:10:53	12:10:53	female	2.0.10.147	76	Red_C.bmp	1902-11-28	00:00:00		1	0	204127	0		0	0	NULL	NULL	NULL	Low	run1	1	List2	A_T.wav	AV_T	1	1	0	1	203977	150	1	455	204432
Exp1	12	Exp1-12 -1	59.935	1.0.0.164	1	left	-1330298876	2.0.10.242	2.0.10.242	09-16-2019	2019-09-16 04:10:53	12:10:53	female	2.0.10.147	77	Red_C.bmp	1903-06-09	00:00:00		1	0	206346	0		0	0	NULL	NULL	NULL	Low	run1	1	List2	Catch.wav	V_T	1	1	1	1	206196	150	1	492	206688
Exp1	12	Exp1-12 -1	59.935	1.0.0.164	1	left	-1330298876	2.0.10.242	2.0.10.242	09-16-2019	2019-09-16 04:10:53	12:10:53	female	2.0.10.147	78	Red_S.bmp	1904-03-08	00:00:00		0	0	208749	0		0	0	NULL	NULL	NULL	Low	run1	1	List2	Catch.wav	V_T	1	1	0	1	208599	150	1	369	208968
Exp1	12	Exp1-12 -1	59.935	1.0.0.164	1	left	-1330298876	2.0.10.242	2.0.10.242	09-16-2019	2019-09-16 04:10:53	12:10:53	female	2.0.10.147	79	Catch.bmp	1903-09-20	00:00:00		0	0	211435	0		0	0	NULL	NULL	NULL	Low	run1	1	List2	A_T.wav	A_T	1	1	1	1	211285	150	1	547	211832
Exp1	12	Exp1-12 -1	59.935	1.0.0.164	1	left	-1330298876	2.0.10.242	2.0.10.242	09-16-2019	2019-09-16 04:10:53	12:10:53	female	2.0.10.147	80	Catch.bmp	1902-10-26	00:00:00		0	1	213955	0		0	0	NULL	NULL	NULL	Low	run1	1	List2	A_T.wav	A_T	1	1	0	1	213804	151	1	652	214456
Exp1	12	Exp1-12 -1	59.935	1.0.0.164	1	left	-1330298876	2.0.10.242	2.0.10.242	09-16-2019	2019-09-16 04:10:53	12:10:53	female	2.0.10.147	81	Blue_C_2.bmp	1902-05-11	00:00:00		0	0	216140	0		0	0	NULL	NULL	NULL	Low	run1		List2	A_S.wav	AV_S	0		0	1	215990	150		0	0
Exp1	12	Exp1-12 -1	59.935	1.0.0.164	1	left	-1330298876	2.0.10.242	2.0.10.242	09-16-2019	2019-09-16 04:10:53	12:10:53	female	2.0.10.147	82	Catch.bmp	1902-09-09	00:00:00		0	0	218226	0		0	0	NULL	NULL	NULL	Low	run1		List2	A_S.wav	A_S	0		0	2	218076	150		0	0
Exp1	12	Exp1-12 -1	59.935	1.0.0.164	1	left	-1330298876	2.0.10.242	2.0.10.242	09-16-2019	2019-09-16 04:10:53	12:10:53	female	2.0.10.147	83	Blue_S_2.bmp	1902-08-19	00:00:00		0	0	220428	0		0	0	NULL	NULL	NULL	Low	run1		List2	Catch.wav	V_S	0		0	1	220278	150		0	0
Exp1	12	Exp1-12 -1	59.935	1.0.0.164	1	left	-1330298876	2.0.10.242	2.0.10.242	09-16-2019	2019-09-16 04:10:53	12:10:53	female	2.0.10.147	84	Red_C_2.bmp	1904-02-08	00:00:00		0	0	222597	0		0	0	NULL	NULL	NULL	Low	run1	1	List2	Catch.wav	V_T	1	1	0	1	222447	150	1	409	222856
Exp1	12	Exp1-12 -1	59.935	1.0.0.164	1	left	-1330298876	2.0.10.242	2.0.10.242	09-16-2019	2019-09-16 04:10:53	12:10:53	female	2.0.10.147	85	Blue_C.bmp	1903-02-13	00:00:00		0	0	225250	0		0	0	NULL	NULL	NULL	Low	run1		List2	A_S.wav	AV_S	0		0	1	225100	150		0	0
Exp1	12	Exp1-12 -1	59.935	1.0.0.164	1	left	-1330298876	2.0.10.242	2.0.10.242	09-16-2019	2019-09-16 04:10:53	12:10:53	female	2.0.10.147	86	Catch.bmp	1903-08-05	00:00:00		0	0	227619	0		0	0	NULL	NULL	NULL	Low	run1	1	List2	A_T.wav	A_T	1	1	0	1	227469	150	1	475	227944
Exp1	12	Exp1-12 -1	59.935	1.0.0.164	1	left	-1330298876	2.0.10.242	2.0.10.242	09-16-2019	2019-09-16 04:10:53	12:10:53	female	2.0.10.147	87	Red_S.bmp	1903-09-25	00:00:00		0	0	230088	0		0	0	NULL	NULL	NULL	Low	run1	1	List2	Catch.wav	V_T	1	1	1	1	229938	150	1	406	230344
Exp1	12	Exp1-12 -1	59.935	1.0.0.164	1	left	-1330298876	2.0.10.242	2.0.10.242	09-16-2019	2019-09-16 04:10:53	12:10:53	female	2.0.10.147	88	Red_S_2.bmp	1903-11-15	00:00:00		0	1	232608	0		0	0	NULL	NULL	NULL	Low	run1	1	List2	Catch.wav	V_T	1	1	0	1	232457	151	1	351	232808
Exp1	12	Exp1-12 -1	59.935	1.0.0.164	1	left	-1330298876	2.0.10.242	2.0.10.242	09-16-2019	2019-09-16 04:10:53	12:10:53	female	2.0.10.147	89	Red_C_2.bmp	1902-09-13	00:00:00		0	0	235177	0		0	0	NULL	NULL	NULL	Low	run1	1	List2	Catch.wav	V_T	1	1	0	1	235027	150	1	485	235512
Exp1	12	Exp1-12 -1	59.935	1.0.0.164	1	left	-1330298876	2.0.10.242	2.0.10.242	09-16-2019	2019-09-16 04:10:53	12:10:53	female	2.0.10.147	90	Red_S_2.bmp	1903-02-07	00:00:00		0	1	237313	0		0	0	NULL	NULL	NULL	Low	run1	1	List2	Catch.wav	V_T	1	1	0	1	237162	151	1	334	237496
Exp1	12	Exp1-12 -1	59.935	1.0.0.164	1	left	-1330298876	2.0.10.242	2.0.10.242	09-16-2019	2019-09-16 04:10:53	12:10:53	female	2.0.10.147	91	Catch.bmp	1902-10-12	00:00:00		0	0	239598	0		0	0	NULL	NULL	NULL	Low	run1	1	List2	A_T.wav	A_T	1	1	1	1	239448	150	1	952	240400
Exp1	12	Exp1-12 -1	59.935	1.0.0.164	1	left	-1330298876	2.0.10.242	2.0.10.242	09-16-2019	2019-09-16 04:10:53	12:10:53	female	2.0.10.147	92	Red_C_2.bmp	1903-07-20	00:00:00		0	0	241767	0		0	0	NULL	NULL	NULL	Low	run1	1	List2	A_T.wav	AV_T	1	1	0	1	241617	150	1	424	242041
Exp1	12	Exp1-12 -1	59.935	1.0.0.164	1	left	-1330298876	2.0.10.242	2.0.10.242	09-16-2019	2019-09-16 04:10:53	12:10:53	female	2.0.10.147	93	Red_C.bmp	1904-04-23	00:00:00		0	0	244220	0		0	0	NULL	NULL	NULL	Low	run1	1	List2	Catch.wav	V_T	1	1	1	1	244070	150	1	378	244448
Exp1	12	Exp1-12 -1	59.935	1.0.0.164	1	left	-1330298876	2.0.10.242	2.0.10.242	09-16-2019	2019-09-16 04:10:53	12:10:53	female	2.0.10.147	94	Red_S.bmp	1904-02-10	00:00:00		0	0	246956	0		0	0	NULL	NULL	NULL	Low	run1	1	List2	Catch.wav	V_T	1	1	0	1	246806	150	1	322	247128
Exp1	12	Exp1-12 -1	59.935	1.0.0.164	1	left	-1330298876	2.0.10.242	2.0.10.242	09-16-2019	2019-09-16 04:10:53	12:10:53	female	2.0.10.147	95	Red_S_2.bmp	1903-10-16	00:00:00		0	0	249609	0		0	0	NULL	NULL	NULL	Low	run1	1	List2	A_T.wav	AV_T	1	1	1	1	249459	150	1	357	249816
Exp1	12	Exp1-12 -1	59.935	1.0.0.164	1	left	-1330298876	2.0.10.242	2.0.10.242	09-16-2019	2019-09-16 04:10:53	12:10:53	female	2.0.10.147	96	Red_S.bmp	1904-01-08	00:00:00		0	0	252145	0		0	0	NULL	NULL	NULL	Low	run1	1	List2	Catch.wav	V_T	1	1	0	1	251995	150	1	405	252400
Exp1	12	Exp1-12 -1	59.935	1.0.0.164	1	left	-1330298876	2.0.10.242	2.0.10.242	09-16-2019	2019-09-16 04:10:53	12:10:53	female	2.0.10.147	97	Catch.bmp	1902-08-26	00:00:00		0	0	254764	0		0	0	NULL	NULL	NULL	Low	run1	1	List2	A_T.wav	A_T	1	1	1	1	254614	150	1	811	255425
Exp1	12	Exp1-12 -1	59.935	1.0.0.164	1	left	-1330298876	2.0.10.242	2.0.10.242	09-16-2019	2019-09-16 04:10:53	12:10:53	female	2.0.10.147	98	Red_C.bmp	1902-12-02	00:00:00		0	0	256883	0		0	0	NULL	NULL	NULL	Low	run1	1	List2	A_T.wav	AV_T	1	1	0	1	256733	150	1	412	257145
Exp1	12	Exp1-12 -1	59.935	1.0.0.164	1	left	-1330298876	2.0.10.242	2.0.10.242	09-16-2019	2019-09-16 04:10:53	12:10:53	female	2.0.10.147	99	Red_S_2.bmp	1902-05-25	00:00:00		0	0	259102	0		0	0	NULL	NULL	NULL	Low	run1	1	List2	A_T.wav	AV_T	1	1	0	1	258952	150	1	432	259384
Exp1	12	Exp1-12 -1	59.935	1.0.0.164	1	left	-1330298876	2.0.10.242	2.0.10.242	09-16-2019	2019-09-16 04:10:53	12:10:53	female	2.0.10.147	100	Catch.bmp	1902-10-09	00:00:00		0	0	261138	0		0	0	NULL	NULL	NULL	Low	run1		List2	A_S.wav	A_S	0		0	1	260988	150		0	0
Exp1	12	Exp1-12 -1	59.935	1.0.0.164	1	left	-1330298876	2.0.10.242	2.0.10.242	09-16-2019	2019-09-16 04:10:53	12:10:53	female	2.0.10.147	101	Red_S.bmp	1903-06-24	00:00:00		0	0	263373	0		0	0	NULL	NULL	NULL	Low	run1	1	List2	A_T.wav	AV_T	1	1	0	1	263223	150	1	313	263536
Exp1	12	Exp1-12 -1	59.935	1.0.0.164	1	left	-1330298876	2.0.10.242	2.0.10.242	09-16-2019	2019-09-16 04:10:53	12:10:53	female	2.0.10.147	102	Red_S_2.bmp	1903-12-05	00:00:00		0	1	265793	0		0	0	NULL	NULL	NULL	Low	run1	1	List2	Catch.wav	V_T	1	1	1	1	265642	151	1	406	266048
Exp1	12	Exp1-12 -1	59.935	1.0.0.164	1	left	-1330298876	2.0.10.242	2.0.10.242	09-16-2019	2019-09-16 04:10:53	12:10:53	female	2.0.10.147	103	Red_C_2.bmp	1903-05-10	00:00:00		0	0	268379	0		0	0	NULL	NULL	NULL	Low	run1	1	List2	A_T.wav	AV_T	1	1	0	2	268229	150	1	403	268632
Exp1	12	Exp1-12 -1	59.935	1.0.0.164	1	left	-1330298876	2.0.10.242	2.0.10.242	09-16-2019	2019-09-16 04:10:53	12:10:53	female	2.0.10.147	104	Red_S_2.bmp	1902-05-19	00:00:00		0	1	270765	0		0	0	NULL	NULL	NULL	Low	run1	1	List2	Catch.wav	V_T	1	1	1	1	270614	151	1	410	271024
Exp1	12	Exp1-12 -1	59.935	1.0.0.164	1	left	-1330298876	2.0.10.242	2.0.10.242	09-16-2019	2019-09-16 04:10:53	12:10:53	female	2.0.10.147	105	Catch.bmp	1903-08-15	00:00:00		0	0	272783	0		0	0	NULL	NULL	NULL	Low	run1	1	List2	A_T.wav	A_T	1	1	1	1	272633	150	1	591	273224
Exp1	12	Exp1-12 -1	59.935	1.0.0.164	1	left	-1330298876	2.0.10.242	2.0.10.242	09-16-2019	2019-09-16 04:10:53	12:10:53	female	2.0.10.147	106	Catch.bmp	1903-01-20	00:00:00		0	1	275253	0		0	0	NULL	NULL	NULL	Low	run1	1	List2	A_T.wav	A_T	1	1	1	1	275102	151	1	554	275656
Exp1	12	Exp1-12 -1	59.935	1.0.0.164	1	left	-1330298876	2.0.10.242	2.0.10.242	09-16-2019	2019-09-16 04:10:53	12:10:53	female	2.0.10.147	107	Catch.bmp	1902-08-07	00:00:00		0	0	277522	0		0	0	NULL	NULL	NULL	Low	run1		List2	A_S.wav	A_S	0		0	1	277372	150		0	0
Exp1	12	Exp1-12 -1	59.935	1.0.0.164	1	left	-1330298876	2.0.10.242	2.0.10.242	09-16-2019	2019-09-16 04:10:53	12:10:53	female	2.0.10.147	108	Catch.bmp	1903-11-14	00:00:00		0	1	279691	0		0	0	NULL	NULL	NULL	Low	run1	1	List2	A_T.wav	A_T	1	1	1	1	279540	151	1	468	280008
Exp1	12	Exp1-12 -1	59.935	1.0.0.164	1	left	-1330298876	2.0.10.242	2.0.10.242	09-16-2019	2019-09-16 04:10:53	12:10:53	female	2.0.10.147	109	Red_C.bmp	1903-12-27	00:00:00		0	0	282260	0		0	0	NULL	NULL	NULL	Low	run1	1	List2	Catch.wav	V_T	1	1	1	1	282110	150	1	370	282480
Exp1	12	Exp1-12 -1	59.935	1.0.0.164	1	left	-1330298876	2.0.10.242	2.0.10.242	09-16-2019	2019-09-16 04:10:53	12:10:53	female	2.0.10.147	110	Catch.bmp	1902-03-14	00:00:00		1	0	284879	0		0	0	NULL	NULL	NULL	Low	run1	1	List2	A_T.wav	A_T	1	1	1	1	284729	150	1	502	285231
Exp1	12	Exp1-12 -1	59.935	1.0.0.164	1	left	-1330298876	2.0.10.242	2.0.10.242	09-16-2019	2019-09-16 04:10:53	12:10:53	female	2.0.10.147	111	Catch.bmp	1902-12-03	00:00:00		0	1	286832	0		0	0	NULL	NULL	NULL	Low	run1		List2	A_S.wav	A_S	0		0	1	286681	151		0	0
Exp1	12	Exp1-12 -1	59.935	1.0.0.164	1	left	-1330298876	2.0.10.242	2.0.10.242	09-16-2019	2019-09-16 04:10:53	12:10:53	female	2.0.10.147	112	Red_S.bmp	1904-01-09	00:00:00		0	0	289117	0		0	0	NULL	NULL	NULL	Low	run1	1	List2	Catch.wav	V_T	1	1	1	1	288967	150	1	488	289455
Exp1	12	Exp1-12 -1	59.935	1.0.0.164	1	left	-1330298876	2.0.10.242	2.0.10.242	09-16-2019	2019-09-16 04:10:53	12:10:53	female	2.0.10.147	113	Catch.bmp	1903-12-06	00:00:00		0	0	291737	0		0	0	NULL	NULL	NULL	Low	run1	1	List2	A_T.wav	A_T	1	1	0	2	291587	150	1	596	292183
Exp1	12	Exp1-12 -1	59.935	1.0.0.164	1	left	-1330298876	2.0.10.242	2.0.10.242	09-16-2019	2019-09-16 04:10:53	12:10:53	female	2.0.10.147	114	Red_C.bmp	1902-10-31	00:00:00		0	0	294323	0		0	0	NULL	NULL	NULL	Low	run1	1	List2	Catch.wav	V_T	1	1	0	1	294173	150	1	419	294592
Exp1	12	Exp1-12 -1	59.935	1.0.0.164	1	left	-1330298876	2.0.10.242	2.0.10.242	09-16-2019	2019-09-16 04:10:53	12:10:53	female	2.0.10.147	115	Red_C_2.bmp	1903-04-11	00:00:00		0	0	296508	0		0	0	NULL	NULL	NULL	Low	run1	1	List2	Catch.wav	V_T	1	1	0	1	296358	150	1	409	296767
Exp1	12	Exp1-12 -1	59.935	1.0.0.164	1	left	-1330298876	2.0.10.242	2.0.10.242	09-16-2019	2019-09-16 04:10:53	12:10:53	female	2.0.10.147	116	Blue_C.bmp	1903-03-04	00:00:00		0	0	298861	0		0	0	NULL	NULL	NULL	Low	run1		List2	A_S.wav	AV_S	0		1	1	298711	150		0	0
Exp1	12	Exp1-12 -1	59.935	1.0.0.164	1	left	-1330298876	2.0.10.242	2.0.10.242	09-16-2019	2019-09-16 04:10:53	12:10:53	female	2.0.10.147	117	Catch.bmp	1902-11-01	00:00:00		0	0	301247	0		0	0	NULL	NULL	NULL	Low	run1	1	List2	A_T.wav	A_T	1	1	0	1	301097	150	1	566	301663
Exp1	12	Exp1-12 -1	59.935	1.0.0.164	1	left	-1330298876	2.0.10.242	2.0.10.242	09-16-2019	2019-09-16 04:10:53	12:10:53	female	2.0.10.147	118	Red_C_2.bmp	1904-05-16	00:00:00		0	0	303432	0		0	0	NULL	NULL	NULL	Low	run1	1	List2	Catch.wav	V_T	1	1	1	1	303282	150	1	549	303831
Exp1	12	Exp1-12 -1	59.935	1.0.0.164	1	left	-1330298876	2.0.10.242	2.0.10.242	09-16-2019	2019-09-16 04:10:53	12:10:53	female	2.0.10.147	119	Catch.bmp	1903-12-20	00:00:00		0	0	306185	0		0	0	NULL	NULL	NULL	Low	run1	1	List2	A_T.wav	A_T	1	1	1	1	306035	150	1	636	306671
Exp1	12	Exp1-12 -1	59.935	1.0.0.164	1	left	-1330298876	2.0.10.242	2.0.10.242	09-16-2019	2019-09-16 04:10:53	12:10:53	female	2.0.10.147	120	Catch.bmp	1903-03-22	00:00:00		0	0	308788	0		0	0	NULL	NULL	NULL	Low	run1		List2	A_S.wav	A_S	0		0	1	308638	150		0	0
Exp1	12	Exp1-12 -1	59.935	1.0.0.164	1	left	-1330298876	2.0.10.242	2.0.10.242	09-16-2019	2019-09-16 04:10:53	12:10:53	female	2.0.10.147	121	Red_C.bmp	1903-08-12	00:00:00		0	0	311174	0		0	0	NULL	NULL	NULL	Low	run1	1	List2	A_T.wav	AV_T	1	1	0	1	311024	150	1	391	311415
Exp1	12	Exp1-12 -1	59.935	1.0.0.164	1	left	-1330298876	2.0.10.242	2.0.10.242	09-16-2019	2019-09-16 04:10:53	12:10:53	female	2.0.10.147	122	Catch.bmp	1904-05-05	00:00:00		0	0	313643	0		0	0	NULL	NULL	NULL	Low	run1	1	List2	A_T.wav	A_T	1	1	0	1	313493	150	1	482	313975
Exp1	12	Exp1-12 -1	59.935	1.0.0.164	1	left	-1330298876	2.0.10.242	2.0.10.242	09-16-2019	2019-09-16 04:10:53	12:10:53	female	2.0.10.147	123	Catch.bmp	1903-07-31	00:00:00		0	0	316379	0		0	0	NULL	NULL	NULL	Low	run1	1	List2	A_T.wav	A_T	1	1	0	1	316229	150	1	522	316751
Exp1	12	Exp1-12 -1	59.935	1.0.0.164	1	left	-1330298876	2.0.10.242	2.0.10.242	09-16-2019	2019-09-16 04:10:53	12:10:53	female	2.0.10.147	124	Catch.bmp	1904-04-12	00:00:00		0	0	318849	0		0	0	NULL	NULL	NULL	Low	run1		List2	A_S.wav	A_S	0		0	2	318699	150		0	0
Exp1	12	Exp1-12 -1	59.935	1.0.0.164	1	left	-1330298876	2.0.10.242	2.0.10.242	09-16-2019	2019-09-16 04:10:53	12:10:53	female	2.0.10.147	125	Red_C_2.bmp	1903-07-24	00:00:00		0	0	321635	0		0	0	NULL	NULL	NULL	Low	run1	1	List2	Catch.wav	V_T	1	1	1	1	321485	150	1	306	321791
Exp1	12	Exp1-12 -1	59.935	1.0.0.164	1	left	-1330298876	2.0.10.242	2.0.10.242	09-16-2019	2019-09-16 04:10:53	12:10:53	female	2.0.10.147	126	Blue_S.bmp	1902-09-22	00:00:00		0	1	324088	0		0	0	NULL	NULL	NULL	Low	run1		List2	Catch.wav	V_S	0		1	1	323937	151		0	0
Exp1	12	Exp1-12 -1	59.935	1.0.0.164	1	left	-1330298876	2.0.10.242	2.0.10.242	09-16-2019	2019-09-16 04:10:53	12:10:53	female	2.0.10.147	127	Red_C_2.bmp	1903-08-31	00:00:00		0	0	326290	0		0	0	NULL	NULL	NULL	Low	run1	1	List2	Catch.wav	V_T	1	1	0	1	326140	150	1	435	326575
Exp1	12	Exp1-12 -1	59.935	1.0.0.164	1	left	-1330298876	2.0.10.242	2.0.10.242	09-16-2019	2019-09-16 04:10:53	12:10:53	female	2.0.10.147	128	Blue_S_2.bmp	1903-08-16	00:00:00		0	0	328776	0		0	0	NULL	NULL	NULL	Low	run1		List2	Catch.wav	V_S	0		0	1	328626	150		0	0
Exp1	12	Exp1-12 -1	59.935	1.0.0.164	1	left	-1330298876	2.0.10.242	2.0.10.242	09-16-2019	2019-09-16 04:10:53	12:10:53	female	2.0.10.147	129	Red_S.bmp	1903-04-11	00:00:00		0	0	331312	0		0	0	NULL	NULL	NULL	Low	run1	1	List2	Catch.wav	V_T	1	1	0	1	331162	150	1	453	331615
Exp1	12	Exp1-12 -1	59.935	1.0.0.164	1	left	-1330298876	2.0.10.242	2.0.10.242	09-16-2019	2019-09-16 04:10:53	12:10:53	female	2.0.10.147	130	Red_S_2.bmp	1903-04-06	00:00:00		0	0	333664	0		0	0	NULL	NULL	NULL	Low	run1	1	List2	A_T.wav	AV_T	1	1	1	1	333514	150	1	485	333999
Exp1	12	Exp1-12 -1	59.935	1.0.0.164	1	left	-1330298876	2.0.10.242	2.0.10.242	09-16-2019	2019-09-16 04:10:53	12:10:53	female	2.0.10.147	131	Catch.bmp	1902-08-30	00:00:00		0	0	336017	0		0	0	NULL	NULL	NULL	Low	run1	1	List2	A_T.wav	A_T	1	1	0	1	335867	150	1	612	336479
Exp1	12	Exp1-12 -1	59.935	1.0.0.164	1	left	-1330298876	2.0.10.242	2.0.10.242	09-16-2019	2019-09-16 04:10:53	12:10:53	female	2.0.10.147	132	Catch.bmp	1903-09-05	00:00:00		0	0	338152	0		0	0	NULL	NULL	NULL	Low	run1	1	List2	A_T.wav	A_T	1	1	0	1	338002	150	1	373	338375
Exp1	12	Exp1-12 -1	59.935	1.0.0.164	1	left	-1330298876	2.0.10.242	2.0.10.242	09-16-2019	2019-09-16 04:10:53	12:10:53	female	2.0.10.147	133	Red_C.bmp	1902-03-31	00:00:00		0	0	340655	0		0	0	NULL	NULL	NULL	Low	run1	1	List2	Catch.wav	V_T	1	1	1	1	340505	150	1	366	340871
Exp1	12	Exp1-12 -1	59.935	1.0.0.164	1	left	-1330298876	2.0.10.242	2.0.10.242	09-16-2019	2019-09-16 04:10:53	12:10:53	female	2.0.10.147	134	Catch.bmp	1904-03-03	00:00:00		0	0	342624	0		0	0	NULL	NULL	NULL	Low	run1	1	List2	A_T.wav	A_T	1	1	1	1	342474	150	1	693	343167
Exp1	12	Exp1-12 -1	59.935	1.0.0.164	1	left	-1330298876	2.0.10.242	2.0.10.242	09-16-2019	2019-09-16 04:10:53	12:10:53	female	2.0.10.147	135	Catch.bmp	1902-10-15	00:00:00		0	0	345310	0		0	0	NULL	NULL	NULL	Low	run1	1	List2	A_T.wav	A_T	1	1	0	1	345160	150	1	575	345735
Exp1	12	Exp1-12 -1	59.935	1.0.0.164	1	left	-1330298876	2.0.10.242	2.0.10.242	09-16-2019	2019-09-16 04:10:53	12:10:53	female	2.0.10.147	136	Blue_S_2.bmp	1903-09-02	00:00:00		0	0	347479	0		0	0	NULL	NULL	NULL	Low	run1		List2	A_S.wav	AV_S	0		0	1	347329	150		0	0
Exp1	12	Exp1-12 -1	59.935	1.0.0.164	1	left	-1330298876	2.0.10.242	2.0.10.242	09-16-2019	2019-09-16 04:10:53	12:10:53	female	2.0.10.147	137	Catch.bmp	1902-10-12	00:00:00		0	0	350048	0		0	0	NULL	NULL	NULL	Low	run1		List2	A_S.wav	A_S	0		0	1	349898	150		0	0
Exp1	12	Exp1-12 -1	59.935	1.0.0.164	1	left	-1330298876	2.0.10.242	2.0.10.242	09-16-2019	2019-09-16 04:10:53	12:10:53	female	2.0.10.147	138	Red_S.bmp	1902-05-08	00:00:00		0	0	352301	0		0	0	NULL	NULL	NULL	Low	run1	1	List2	A_T.wav	AV_T	1	1	0	2	352151	150	1	288	352439
Exp1	12	Exp1-12 -1	59.935	1.0.0.164	1	left	-1330298876	2.0.10.242	2.0.10.242	09-16-2019	2019-09-16 04:10:53	12:10:53	female	2.0.10.147	139	Blue_C_2.bmp	1903-12-15	00:00:00		0	1	354320	0		0	0	NULL	NULL	NULL	Low	run1		List2	Catch.wav	V_S	0		1	1	354169	151		0	0
Exp1	12	Exp1-12 -1	59.935	1.0.0.164	1	left	-1330298876	2.0.10.242	2.0.10.242	09-16-2019	2019-09-16 04:10:53	12:10:53	female	2.0.10.147	140	Red_S.bmp	1903-12-07	00:00:00		0	0	356972	0		0	0	NULL	NULL	NULL	Low	run1	1	List2	Catch.wav	V_T	1	1	0	1	356822	150	1	425	357247
Exp1	12	Exp1-12 -1	59.935	1.0.0.164	1	left	-1330298876	2.0.10.242	2.0.10.242	09-16-2019	2019-09-16 04:10:53	12:10:53	female	2.0.10.147	141	Blue_C.bmp	1903-06-27	00:00:00		0	0	359558	0		0	0	NULL	NULL	NULL	Low	run1		List2	A_S.wav	AV_S	0		1	1	359408	150		0	0
Exp1	12	Exp1-12 -1	59.935	1.0.0.164	1	left	-1330298876	2.0.10.242	2.0.10.242	09-16-2019	2019-09-16 04:10:53	12:10:53	female	2.0.10.147	142	Red_C.bmp	1902-09-17	00:00:00		0	0	362044	0		0	0	NULL	NULL	NULL	Low	run1	1	List2	Catch.wav	V_T	1	1	1	1	361894	150	1	417	362311
Exp1	12	Exp1-12 -1	59.935	1.0.0.164	1	left	-1330298876	2.0.10.242	2.0.10.242	09-16-2019	2019-09-16 04:10:53	12:10:53	female	2.0.10.147	143	Red_S.bmp	1903-12-28	00:00:00		0	1	364197	0		0	0	NULL	NULL	NULL	Low	run1	1	List2	A_T.wav	AV_T	1	1	1	1	364046	151	1	426	364472
Exp1	12	Exp1-12 -1	59.935	1.0.0.164	1	left	-1330298876	2.0.10.242	2.0.10.242	09-16-2019	2019-09-16 04:10:53	12:10:53	female	2.0.10.147	144	Catch.bmp	1902-12-06	00:00:00		0	0	366816	0		0	0	NULL	NULL	NULL	Low	run1	1	List2	A_T.wav	A_T	1	1	0	1	366666	150	1	397	367063
Exp1	12	Exp1-12 -1	59.935	1.0.0.164	1	left	-1330298876	2.0.10.242	2.0.10.242	09-16-2019	2019-09-16 04:10:53	12:10:53	female	2.0.10.147	145	Red_S_2.bmp	1903-08-16	00:00:00		0	0	369035	0		0	0	NULL	NULL	NULL	Low	run1	1	List2	A_T.wav	AV_T	1	1	0	1	368885	150	1	298	369183
Exp1	12	Exp1-12 -1	59.935	1.0.0.164	1	left	-1330298876	2.0.10.242	2.0.10.242	09-16-2019	2019-09-16 04:10:53	12:10:53	female	2.0.10.147	146	Red_C_2.bmp	1903-03-02	00:00:00		0	0	371521	0		0	0	NULL	NULL	NULL	Low	run1	1	List2	A_T.wav	AV_T	1	1	0	1	371371	150	1	276	371647
Exp1	12	Exp1-12 -1	59.935	1.0.0.164	1	left	-1330298876	2.0.10.242	2.0.10.242	09-16-2019	2019-09-16 04:10:53	12:10:53	female	2.0.10.147	147	Catch.bmp	1903-04-18	00:00:00		0	0	373840	0		0	0	NULL	NULL	NULL	Low	run1	1	List2	A_T.wav	A_T	1	1	0	1	373690	150	1	421	374111
Exp1	12	Exp1-12 -1	59.935	1.0.0.164	1	left	-1330298876	2.0.10.242	2.0.10.242	09-16-2019	2019-09-16 04:10:53	12:10:53	female	2.0.10.147	148	Red_C.bmp	1903-08-28	00:00:00		0	1	376193	0		0	0	NULL	NULL	NULL	Low	run1	1	List2	A_T.wav	AV_T	1	1	1	1	376042	151	1	293	376335
Exp1	12	Exp1-12 -1	59.935	1.0.0.164	1	left	-1330298876	2.0.10.242	2.0.10.242	09-16-2019	2019-09-16 04:10:53	12:10:53	female	2.0.10.147	149	Catch.bmp	1903-06-24	00:00:00		0	1	378679	0		0	0	NULL	NULL	NULL	Low	run1	1	List2	A_T.wav	A_T	1	1	1	1	378528	151	1	391	378919
Exp1	12	Exp1-12 -1	59.935	1.0.0.164	1	left	-1330298876	2.0.10.242	2.0.10.242	09-16-2019	2019-09-16 04:10:53	12:10:53	female	2.0.10.147	150	Red_S.bmp	1904-01-28	00:00:00		0	0	381098	0		0	0	NULL	NULL	NULL	Low	run1	1	List2	A_T.wav	AV_T	1	1	0	1	380948	150	1	315	381263
Exp1	12	Exp1-12 -1	59.935	1.0.0.164	1	left	-1330298876	2.0.10.242	2.0.10.242	09-16-2019	2019-09-16 04:10:53	12:10:53	female	2.0.10.147	151	Red_C_2.bmp	1902-08-04	00:00:00		0	0	383734	0		0	0	NULL	NULL	NULL	Low	run1	1	List2	Catch.wav	V_T	1	1	1	1	383584	150	1	351	383935
Exp1	12	Exp1-12 -1	59.935	1.0.0.164	1	left	-1330298876	2.0.10.242	2.0.10.242	09-16-2019	2019-09-16 04:10:53	12:10:53	female	2.0.10.147	152	Catch.bmp	1902-12-13	00:00:00		0	0	385836	0		0	0	NULL	NULL	NULL	Low	run1	1	List2	A_T.wav	A_T	1	1	1	1	385686	150	1	521	386207
Exp1	12	Exp1-12 -1	59.935	1.0.0.164	1	left	-1330298876	2.0.10.242	2.0.10.242	09-16-2019	2019-09-16 04:10:53	12:10:53	female	2.0.10.147	153	Red_S.bmp	1903-05-30	00:00:00		0	0	388072	0		0	0	NULL	NULL	NULL	Low	run1	1	List2	A_T.wav	AV_T	1	1	0	1	387922	150	1	445	388367
Exp1	12	Exp1-12 -1	59.935	1.0.0.164	1	left	-1330298876	2.0.10.242	2.0.10.242	09-16-2019	2019-09-16 04:10:53	12:10:53	female	2.0.10.147	154	Red_C.bmp	1904-02-27	00:00:00		0	0	390474	0		0	0	NULL	NULL	NULL	Low	run1	1	List2	Catch.wav	V_T	1	1	1	1	390324	150	1	507	390831
Exp1	12	Exp1-12 -1	59.935	1.0.0.164	1	left	-1330298876	2.0.10.242	2.0.10.242	09-16-2019	2019-09-16 04:10:53	12:10:53	female	2.0.10.147	155	Blue_C.bmp	1903-08-05	00:00:00		0	0	393144	0		0	0	NULL	NULL	NULL	Low	run1		List2	A_S.wav	AV_S	0		1	1	392994	150		0	0
Exp1	12	Exp1-12 -1	59.935	1.0.0.164	1	left	-1330298876	2.0.10.242	2.0.10.242	09-16-2019	2019-09-16 04:10:53	12:10:53	female	2.0.10.147	156	Blue_C_2.bmp	1904-03-10	00:00:00		0	0	395663	0		0	0	NULL	NULL	NULL	Low	run1		List2	Catch.wav	V_S	0		1	1	395513	150		0	0
Exp1	12	Exp1-12 -1	59.935	1.0.0.164	1	left	-1330298876	2.0.10.242	2.0.10.242	09-16-2019	2019-09-16 04:10:53	12:10:53	female	2.0.10.147	157	Blue_S_2.bmp	1903-04-11	00:00:00		0	0	398416	0		0	0	NULL	NULL	NULL	Low	run1		List2	A_S.wav	AV_S	0		1	1	398266	150		0	0
Exp1	12	Exp1-12 -1	59.935	1.0.0.164	1	left	-1330298876	2.0.10.242	2.0.10.242	09-16-2019	2019-09-16 04:10:53	12:10:53	female	2.0.10.147	158	Red_C.bmp	1902-03-17	00:00:00		0	0	400852	0		0	0	NULL	NULL	NULL	Low	run1	1	List2	A_T.wav	AV_T	1	1	0	1	400702	150	1	249	400951
Exp1	12	Exp1-12 -1	59.935	1.0.0.164	1	left	-1330298876	2.0.10.242	2.0.10.242	09-16-2019	2019-09-16 04:10:53	12:10:53	female	2.0.10.147	159	Red_C.bmp	1903-03-12	00:00:00		0	0	402821	0		0	0	NULL	NULL	NULL	Low	run1	1	List2	Catch.wav	V_T	1	1	0	1	402671	150	1	392	403063
Exp1	12	Exp1-12 -1	59.935	1.0.0.164	1	left	-1330298876	2.0.10.242	2.0.10.242	09-16-2019	2019-09-16 04:10:53	12:10:53	female	2.0.10.147	160	Red_S_2.bmp	1902-09-13	00:00:00		0	0	405140	0		0	0	NULL	NULL	NULL	Low	run1	1	List2	Catch.wav	V_T	1	1	0	1	404990	150	1	273	405263
Exp1	12	Exp1-12 -1	59.935	1.0.0.164	1	left	-1330298876	2.0.10.242	2.0.10.242	09-16-2019	2019-09-16 04:10:53	12:10:53	female	2.0.10.147	161	Red_S.bmp	1903-05-03	00:00:00		1	0	407275	1218		0	0	NULL	NULL	NULL	Low	run1	1	List2	Catch.wav	V_T	1	1	0	1	407125	150	1	282	407407
Exp1	12	Exp1-12 -1	59.935	1.0.0.164	1	left	-1330298876	2.0.10.242	2.0.10.242	09-16-2019	2019-09-16 04:10:53	12:10:53	female	2.0.10.147	162	Red_S.bmp	1902-04-25	00:00:00		0	0	418170	0		0	0	NULL	NULL	NULL	Low	run1	1	List2	A_T.wav	AV_T	1	1	1	1	418020	150	1	411	418431
Exp1	12	Exp1-12 -1	59.935	1.0.0.164	1	left	-1330298876	2.0.10.242	2.0.10.242	09-16-2019	2019-09-16 04:10:53	12:10:53	female	2.0.10.147	163	Catch.bmp	1904-04-29	00:00:00		0	0	420172	0		0	0	NULL	NULL	NULL	Low	run1		List2	A_S.wav	A_S	0		0	1	420022	150	1	513	420535
Exp1	12	Exp1-12 -1	59.935	1.0.0.164	1	left	-1330298876	2.0.10.242	2.0.10.242	09-16-2019	2019-09-16 04:10:53	12:10:53	female	2.0.10.147	164	Catch.bmp	1902-05-29	00:00:00		0	1	422909	0		0	0	NULL	NULL	NULL	Low	run1	1	List2	A_T.wav	A_T	1	1	1	1	422758	151	1	497	423255
Exp1	12	Exp1-12 -1	59.935	1.0.0.164	1	left	-1330298876	2.0.10.242	2.0.10.242	09-16-2019	2019-09-16 04:10:53	12:10:53	female	2.0.10.147	165	Red_C_2.bmp	1902-11-09	00:00:00		0	0	424944	0		0	0	NULL	NULL	NULL	Low	run1	1	List2	A_T.wav	AV_T	1	1	0	1	424794	150	1	389	425183
Exp1	12	Exp1-12 -1	59.935	1.0.0.164	1	left	-1330298876	2.0.10.242	2.0.10.242	09-16-2019	2019-09-16 04:10:53	12:10:53	female	2.0.10.147	166	Red_C.bmp	1903-08-02	00:00:00		0	0	427146	0		0	0	NULL	NULL	NULL	Low	run1	1	List2	Catch.wav	V_T	1	1	1	1	426996	150	1	427	427423
Exp1	12	Exp1-12 -1	59.935	1.0.0.164	1	left	-1330298876	2.0.10.242	2.0.10.242	09-16-2019	2019-09-16 04:10:53	12:10:53	female	2.0.10.147	167	Red_C.bmp	1903-02-21	00:00:00		0	0	429616	0		0	0	NULL	NULL	NULL	Low	run1	1	List2	Catch.wav	V_T	1	1	0	1	429466	150	1	429	429895
Exp1	12	Exp1-12 -1	59.935	1.0.0.164	1	left	-1330298876	2.0.10.242	2.0.10.242	09-16-2019	2019-09-16 04:10:53	12:10:53	female	2.0.10.147	168	Catch.bmp	1904-05-04	00:00:00		0	0	431918	0		0	0	NULL	NULL	NULL	Low	run1	1	List2	A_T.wav	A_T	1	1	1	1	431768	150	1	631	432399
Exp1	12	Exp1-12 -1	59.935	1.0.0.164	1	left	-1330298876	2.0.10.242	2.0.10.242	09-16-2019	2019-09-16 04:10:53	12:10:53	female	2.0.10.147	169	Catch.bmp	1902-04-08	00:00:00		0	0	434654	0		0	0	NULL	NULL	NULL	Low	run1	1	List2	A_T.wav	A_T	1	1	0	1	434504	150	1	758	435262
Exp1	12	Exp1-12 -1	59.935	1.0.0.164	1	left	-1330298876	2.0.10.242	2.0.10.242	09-16-2019	2019-09-16 04:10:53	12:10:53	female	2.0.10.147	170	Blue_C_2.bmp	1903-05-02	00:00:00		0	0	436640	0		0	0	NULL	NULL	NULL	Low	run1		List2	Catch.wav	V_S	0		1	1	436490	150		0	0
Exp1	12	Exp1-12 -1	59.935	1.0.0.164	1	left	-1330298876	2.0.10.242	2.0.10.242	09-16-2019	2019-09-16 04:10:53	12:10:53	female	2.0.10.147	171	Red_S_2.bmp	1904-03-23	00:00:00		0	0	439059	0		0	0	NULL	NULL	NULL	Low	run1	1	List2	Catch.wav	V_T	1	1	0	1	438909	150	1	370	439279
Exp1	12	Exp1-12 -1	59.935	1.0.0.164	1	left	-1330298876	2.0.10.242	2.0.10.242	09-16-2019	2019-09-16 04:10:53	12:10:53	female	2.0.10.147	172	Red_C_2.bmp	1903-12-20	00:00:00		0	0	441762	0		0	0	NULL	NULL	NULL	Low	run1	1	List2	Catch.wav	V_T	1	1	0	1	441612	150	1	435	442047
Exp1	12	Exp1-12 -1	59.935	1.0.0.164	1	left	-1330298876	2.0.10.242	2.0.10.242	09-16-2019	2019-09-16 04:10:53	12:10:53	female	2.0.10.147	173	Red_S.bmp	1903-06-13	00:00:00		0	1	444365	0		0	0	NULL	NULL	NULL	Low	run1	1	List2	Catch.wav	V_T	1	1	1	1	444214	151	1	424	444638
Exp1	12	Exp1-12 -1	59.935	1.0.0.164	1	left	-1330298876	2.0.10.242	2.0.10.242	09-16-2019	2019-09-16 04:10:53	12:10:53	female	2.0.10.147	174	Catch.bmp	1902-04-23	00:00:00		0	0	446784	0		0	0	NULL	NULL	NULL	Low	run1	1	List2	A_T.wav	A_T	1	1	0	1	446634	150	1	628	447262
Exp1	12	Exp1-12 -1	59.935	1.0.0.164	1	left	-1330298876	2.0.10.242	2.0.10.242	09-16-2019	2019-09-16 04:10:53	12:10:53	female	2.0.10.147	175	Red_C_2.bmp	1903-07-11	00:00:00		0	0	448786	0		0	0	NULL	NULL	NULL	Low	run1	1	List2	Catch.wav	V_T	1	1	0	1	448636	150	1	498	449134
Exp1	12	Exp1-12 -1	59.935	1.0.0.164	1	left	-1330298876	2.0.10.242	2.0.10.242	09-16-2019	2019-09-16 04:10:53	12:10:53	female	2.0.10.147	176	Catch.bmp	1902-06-03	00:00:00		0	0	451222	0		0	0	NULL	NULL	NULL	Low	run1	1	List2	A_T.wav	A_T	1	1	0	1	451072	150	1	518	451590
Exp1	12	Exp1-12 -1	59.935	1.0.0.164	1	left	-1330298876	2.0.10.242	2.0.10.242	09-16-2019	2019-09-16 04:10:53	12:10:53	female	2.0.10.147	177	Catch.bmp	1903-11-14	00:00:00		0	0	453257	0		0	0	NULL	NULL	NULL	Low	run1	1	List2	A_T.wav	A_T	1	1	0	1	453107	150	1	435	453542
Exp1	12	Exp1-12 -1	59.935	1.0.0.164	1	left	-1330298876	2.0.10.242	2.0.10.242	09-16-2019	2019-09-16 04:10:53	12:10:53	female	2.0.10.147	178	Red_C_2.bmp	1903-08-31	00:00:00		0	0	455827	0		0	0	NULL	NULL	NULL	Low	run1	1	List2	A_T.wav	AV_T	1	1	0	1	455677	150	1	489	456166
Exp1	12	Exp1-12 -1	59.935	1.0.0.164	1	left	-1330298876	2.0.10.242	2.0.10.242	09-16-2019	2019-09-16 04:10:53	12:10:53	female	2.0.10.147	179	Blue_C_2.bmp	1902-05-29	00:00:00		0	0	458313	0		0	0	NULL	NULL	NULL	Low	run1		List2	A_S.wav	AV_S	0		0	2	458163	150		0	0
Exp1	12	Exp1-12 -1	59.935	1.0.0.164	1	left	-1330298876	2.0.10.242	2.0.10.242	09-16-2019	2019-09-16 04:10:53	12:10:53	female	2.0.10.147	180	Catch.bmp	1903-12-27	00:00:00		0	0	460398	0		0	0	NULL	NULL	NULL	Low	run1	1	List2	A_T.wav	A_T	1	1	0	1	460248	150	1	487	460735
Exp1	12	Exp1-12 -1	59.935	1.0.0.164	1	left	-1330298876	2.0.10.242	2.0.10.242	09-16-2019	2019-09-16 04:10:53	12:10:53	female	2.0.10.147	181	Red_C_2.bmp	1904-01-07	00:00:00		0	0	463018	0		0	0	NULL	NULL	NULL	Low	run1	1	List2	Catch.wav	V_T	1	1	0	2	462868	150	1	730	463598
Exp1	12	Exp1-12 -1	59.935	1.0.0.164	1	left	-1330298876	2.0.10.242	2.0.10.242	09-16-2019	2019-09-16 04:10:53	12:10:53	female	2.0.10.147	182	Red_C.bmp	1903-07-21	00:00:00		0	0	465637	0		0	0	NULL	NULL	NULL	Low	run1	1	List2	Catch.wav	V_T	1	1	0	1	465487	150	1	335	465822
Exp1	12	Exp1-12 -1	59.935	1.0.0.164	1	left	-1330298876	2.0.10.242	2.0.10.242	09-16-2019	2019-09-16 04:10:53	12:10:53	female	2.0.10.147	183	Blue_C_2.bmp	1903-05-08	00:00:00		0	0	468090	0		0	0	NULL	NULL	NULL	Low	run1		List2	A_S.wav	AV_S	0		0	1	467940	150		0	0
Exp1	12	Exp1-12 -1	59.935	1.0.0.164	1	left	-1330298876	2.0.10.242	2.0.10.242	09-16-2019	2019-09-16 04:10:53	12:10:53	female	2.0.10.147	184	Blue_C.bmp	1903-06-17	00:00:00		0	1	470526	0		0	0	NULL	NULL	NULL	Low	Run1		List2	Catch.wav	V_S	0		1	1	470375	151		0	0
Exp1	12	Exp1-12 -1	59.935	1.0.0.164	1	left	-1330298876	2.0.10.242	2.0.10.242	09-16-2019	2019-09-16 04:10:53	12:10:53	female	2.0.10.147	185	Blue_C.bmp	1902-11-22	00:00:00		0	0	472995	0		0	0	NULL	NULL	NULL	Low	Run1		List2	Catch.wav	V_S	0		0	1	472845	150		0	0
Exp1	12	Exp1-12 -1	59.935	1.0.0.164	1	left	-1330298876	2.0.10.242	2.0.10.242	09-16-2019	2019-09-16 04:10:53	12:10:53	female	2.0.10.147	186	Red_S.bmp	1904-01-11	00:00:00		0	0	475281	0		0	0	NULL	NULL	NULL	Low	run1	1	List2	Catch.wav	V_T	1	1	0	2	475131	150	1	339	475470
Exp1	12	Exp1-12 -1	59.935	1.0.0.164	1	left	-1330298876	2.0.10.242	2.0.10.242	09-16-2019	2019-09-16 04:10:53	12:10:53	female	2.0.10.147	187	Red_C.bmp	1903-08-31	00:00:00		0	0	477900	0		0	0	NULL	NULL	NULL	Low	run1	1	List2	A_T.wav	AV_T	1	1	1	1	477750	150	1	376	478126
Exp1	12	Exp1-12 -1	59.935	1.0.0.164	1	left	-1330298876	2.0.10.242	2.0.10.242	09-16-2019	2019-09-16 04:10:53	12:10:53	female	2.0.10.147	188	Catch.bmp	1903-08-14	00:00:00		0	0	480386	0		0	0	NULL	NULL	NULL	Low	run1	1	List2	A_T.wav	A_T	1	1	0	1	480236	150	1	387	480623
Exp1	12	Exp1-12 -1	59.935	1.0.0.164	1	left	-1330298876	2.0.10.242	2.0.10.242	09-16-2019	2019-09-16 04:10:53	12:10:53	female	2.0.10.147	189	Blue_S.bmp	1903-07-12	00:00:00		0	0	482855	0		0	0	NULL	NULL	NULL	Low	run1		List2	A_S.wav	AV_S	0		0	1	482705	150		0	0
Exp1	12	Exp1-12 -1	59.935	1.0.0.164	1	left	-1330298876	2.0.10.242	2.0.10.242	09-16-2019	2019-09-16 04:10:53	12:10:53	female	2.0.10.147	190	Red_S.bmp	1903-01-12	00:00:00		0	0	485391	0		0	0	NULL	NULL	NULL	Low	run1	1	List2	A_T.wav	AV_T	1	1	0	1	485241	150	1	461	485702
Exp1	12	Exp1-12 -1	59.935	1.0.0.164	1	left	-1330298876	2.0.10.242	2.0.10.242	09-16-2019	2019-09-16 04:10:53	12:10:53	female	2.0.10.147	191	Blue_S_2.bmp	1902-04-21	00:00:00		0	0	487660	0		0	0	NULL	NULL	NULL	Low	run1		List2	Catch.wav	V_S	0		1	1	487510	150		0	0
Exp1	12	Exp1-12 -1	59.935	1.0.0.164	1	left	-1330298876	2.0.10.242	2.0.10.242	09-16-2019	2019-09-16 04:10:53	12:10:53	female	2.0.10.147	192	Red_C.bmp	1903-09-08	00:00:00		0	1	489713	0		0	0	NULL	NULL	NULL	Low	run1	1	List2	A_T.wav	AV_T	1	1	1	1	489562	151	1	276	489838
Exp1	12	Exp1-12 -1	59.935	1.0.0.164	1	left	-1330298876	2.0.10.242	2.0.10.242	09-16-2019	2019-09-16 04:10:53	12:10:53	female	2.0.10.147	193	Blue_C.bmp	1902-04-17	00:00:00		0	0	492215	0		0	0	NULL	NULL	NULL	Low	run1		List2	A_S.wav	AV_S	0		0	1	492065	150		0	0
Exp1	12	Exp1-12 -1	59.935	1.0.0.164	1	left	-1330298876	2.0.10.242	2.0.10.242	09-16-2019	2019-09-16 04:10:53	12:10:53	female	2.0.10.147	194	Catch.bmp	1903-10-30	00:00:00		0	0	494284	0		0	0	NULL	NULL	NULL	Low	run1		List2	A_S.wav	A_S	0		0	1	494134	150		0	0
Exp1	12	Exp1-12 -1	59.935	1.0.0.164	1	left	-1330298876	2.0.10.242	2.0.10.242	09-16-2019	2019-09-16 04:10:53	12:10:53	female	2.0.10.147	195	Red_S_2.bmp	1902-12-23	00:00:00		0	0	496920	0		0	0	NULL	NULL	NULL	Low	run1	1	List2	A_T.wav	AV_T	1	1	0	1	496770	150	1	316	497086
Exp1	12	Exp1-12 -1	59.935	1.0.0.164	1	left	-1330298876	2.0.10.242	2.0.10.242	09-16-2019	2019-09-16 04:10:53	12:10:53	female	2.0.10.147	196	Red_S.bmp	1903-03-11	00:00:00		0	0	499156	0		0	0	NULL	NULL	NULL	Low	run1	1	List2	Catch.wav	V_T	1	1	1	1	499006	150	1	544	499550
Exp1	12	Exp1-12 -1	59.935	1.0.0.164	1	left	-1330298876	2.0.10.242	2.0.10.242	09-16-2019	2019-09-16 04:10:53	12:10:53	female	2.0.10.147	197	Blue_S_2.bmp	1903-03-01	00:00:00		0	0	501475	0		0	0	NULL	NULL	NULL	Low	run1		List2	Catch.wav	V_S	0		0	1	501325	150		0	0
Exp1	12	Exp1-12 -1	59.935	1.0.0.164	1	left	-1330298876	2.0.10.242	2.0.10.242	09-16-2019	2019-09-16 04:10:53	12:10:53	female	2.0.10.147	198	Blue_S.bmp	1903-07-20	00:00:00		0	0	503861	0		0	0	NULL	NULL	NULL	Low	run1		List2	Catch.wav	V_S	0		0	1	503711	150		0	0
Exp1	12	Exp1-12 -1	59.935	1.0.0.164	1	left	-1330298876	2.0.10.242	2.0.10.242	09-16-2019	2019-09-16 04:10:53	12:10:53	female	2.0.10.147	199	Catch.bmp	1903-11-18	00:00:00		0	1	506364	0		0	0	NULL	NULL	NULL	Low	run1	1	List2	A_T.wav	A_T	1	1	1	1	506213	151	1	609	506822
Exp1	12	Exp1-12 -1	59.935	1.0.0.164	1	left	-1330298876	2.0.10.242	2.0.10.242	09-16-2019	2019-09-16 04:10:53	12:10:53	female	2.0.10.147	200	Red_S_2.bmp	1903-12-04	00:00:00		0	0	508933	0		0	0	NULL	NULL	NULL	Low	run1	1	List2	A_T.wav	AV_T	1	1	0	1	508783	150	1	335	509118
Exp1	12	Exp1-12 -1	59.935	1.0.0.164	1	left	-1330298876	2.0.10.242	2.0.10.242	09-16-2019	2019-09-16 04:10:53	12:10:53	female	2.0.10.147	201	Catch.bmp	1903-12-20	00:00:00		0	0	511519	0		0	0	NULL	NULL	NULL	Low	run1	1	List2	A_T.wav	A_T	1	1	0	1	511369	150	1	565	511934
Exp1	12	Exp1-12 -1	59.935	1.0.0.164	1	left	-1330298876	2.0.10.242	2.0.10.242	09-16-2019	2019-09-16 04:10:53	12:10:53	female	2.0.10.147	202	Blue_C_2.bmp	1902-07-15	00:00:00		0	0	514122	0		0	0	NULL	NULL	NULL	Low	run1		List2	Catch.wav	V_S	0		0	2	513972	150		0	0
Exp1	12	Exp1-12 -1	59.935	1.0.0.164	1	left	-1330298876	2.0.10.242	2.0.10.242	09-16-2019	2019-09-16 04:10:53	12:10:53	female	2.0.10.147	203	Catch.bmp	1902-06-16	00:00:00		0	0	516257	0		0	0	NULL	NULL	NULL	Low	run1		List2	A_S.wav	A_S	0		1	1	516107	150		0	0
Exp1	12	Exp1-12 -1	59.935	1.0.0.164	1	left	-1330298876	2.0.10.242	2.0.10.242	09-16-2019	2019-09-16 04:10:53	12:10:53	female	2.0.10.147	204	Red_C.bmp	1903-08-06	00:00:00		0	0	518393	0		0	0	NULL	NULL	NULL	Low	run1	1	List2	A_T.wav	AV_T	1	1	0	1	518243	150	1	331	518574
Exp1	12	Exp1-12 -1	59.935	1.0.0.164	1	left	-1330298876	2.0.10.242	2.0.10.242	09-16-2019	2019-09-16 04:10:53	12:10:53	female	2.0.10.147	205	Catch.bmp	1902-09-12	00:00:00		0	0	520862	0		0	0	NULL	NULL	NULL	Low	run1		List2	A_S.wav	A_S	0		0	1	520712	150		0	0
Exp1	12	Exp1-12 -1	59.935	1.0.0.164	1	left	-1330298876	2.0.10.242	2.0.10.242	09-16-2019	2019-09-16 04:10:53	12:10:53	female	2.0.10.147	206	Red_C_2.bmp	1903-03-24	00:00:00		0	1	523065	0		0	0	NULL	NULL	NULL	Low	run1	1	List2	Catch.wav	V_T	1	1	1	1	522914	151	1	324	523238
Exp1	12	Exp1-12 -1	59.935	1.0.0.164	1	left	-1330298876	2.0.10.242	2.0.10.242	09-16-2019	2019-09-16 04:10:53	12:10:53	female	2.0.10.147	207	Catch.bmp	1902-05-13	00:00:00		0	0	525400	0		0	0	NULL	NULL	NULL	Low	run1	1	List2	A_T.wav	A_T	1	1	1	1	525250	150	1	452	525702
Exp1	12	Exp1-12 -1	59.935	1.0.0.164	1	left	-1330298876	2.0.10.242	2.0.10.242	09-16-2019	2019-09-16 04:10:53	12:10:53	female	2.0.10.147	208	Blue_S.bmp	1903-08-22	00:00:00		0	0	527419	0		0	0	NULL	NULL	NULL	Low	run1		List2	Catch.wav	V_S	0		1	1	527269	150		0	0
Exp1	12	Exp1-12 -1	59.935	1.0.0.164	1	left	-1330298876	2.0.10.242	2.0.10.242	09-16-2019	2019-09-16 04:10:53	12:10:53	female	2.0.10.147	209	Red_C.bmp	1903-01-01	00:00:00		0	0	529955	0		0	0	NULL	NULL	NULL	Low	run1	1	List2	Catch.wav	V_T	1	1	0	1	529805	150	1	417	530222
Exp1	12	Exp1-12 -1	59.935	1.0.0.164	1	left	-1330298876	2.0.10.242	2.0.10.242	09-16-2019	2019-09-16 04:10:53	12:10:53	female	2.0.10.147	210	Red_C_2.bmp	1903-02-16	00:00:00		1	0	532207	0		0	0	NULL	NULL	NULL	Low	run1	1	List2	A_T.wav	AV_T	1	1	1	1	532057	150	1	389	532446
Exp1	12	Exp1-12 -1	59.935	1.0.0.164	1	left	-1330298876	2.0.10.242	2.0.10.242	09-16-2019	2019-09-16 04:10:53	12:10:53	female	2.0.10.147	211	Catch.bmp	1903-12-19	00:00:00		0	0	534510	0		0	0	NULL	NULL	NULL	Low	run1	1	List2	A_T.wav	A_T	1	1	0	1	534360	150	1	518	534878
Exp1	12	Exp1-12 -1	59.935	1.0.0.164	1	left	-1330298876	2.0.10.242	2.0.10.242	09-16-2019	2019-09-16 04:10:53	12:10:53	female	2.0.10.147	212	Catch.bmp	1904-01-09	00:00:00		0	0	537113	0		0	0	NULL	NULL	NULL	Low	run1	1	List2	A_T.wav	A_T	1	1	0	2	536963	150	1	403	537366
Exp1	12	Exp1-12 -1	59.935	1.0.0.164	1	left	-1330298876	2.0.10.242	2.0.10.242	09-16-2019	2019-09-16 04:10:53	12:10:53	female	2.0.10.147	213	Red_S_2.bmp	1902-12-11	00:00:00		0	0	539732	0		0	0	NULL	NULL	NULL	Low	run1	1	List2	Catch.wav	V_T	1	1	1	1	539582	150	1	440	540022
Exp1	12	Exp1-12 -1	59.935	1.0.0.164	1	left	-1330298876	2.0.10.242	2.0.10.242	09-16-2019	2019-09-16 04:10:53	12:10:53	female	2.0.10.147	214	Red_C_2.bmp	1903-06-23	00:00:00		0	0	541968	0		0	0	NULL	NULL	NULL	Low	run1	1	List2	A_T.wav	AV_T	1	1	1	1	541818	150	1	404	542222
Exp1	12	Exp1-12 -1	59.935	1.0.0.164	1	left	-1330298876	2.0.10.242	2.0.10.242	09-16-2019	2019-09-16 04:10:53	12:10:53	female	2.0.10.147	215	Red_C_2.bmp	1904-05-15	00:00:00		0	0	544387	0		0	0	NULL	NULL	NULL	Low	run1	1	List2	Catch.wav	V_T	1	1	0	1	544237	150	1	313	544550
Exp1	12	Exp1-12 -1	59.935	1.0.0.164	1	left	-1330298876	2.0.10.242	2.0.10.242	09-16-2019	2019-09-16 04:10:53	12:10:53	female	2.0.10.147	216	Catch.bmp	1903-05-20	00:00:00		0	0	547140	0		0	0	NULL	NULL	NULL	Low	run1	1	List2	A_T.wav	A_T	1	1	1	1	546990	150	1	544	547534
Exp1	12	Exp1-12 -1	59.935	1.0.0.164	1	left	-1330298876	2.0.10.242	2.0.10.242	09-16-2019	2019-09-16 04:10:53	12:10:53	female	2.0.10.147	217	Catch.bmp	1902-07-03	00:00:00		0	0	549526	0		0	0	NULL	NULL	NULL	Low	run1		List2	A_S.wav	A_S	0		0	1	549376	150		0	0
Exp1	12	Exp1-12 -1	59.935	1.0.0.164	1	left	-1330298876	2.0.10.242	2.0.10.242	09-16-2019	2019-09-16 04:10:53	12:10:53	female	2.0.10.147	218	Catch.bmp	1903-05-06	00:00:00		0	0	551695	0		0	0	NULL	NULL	NULL	Low	run1	1	List2	A_T.wav	A_T	1	1	0	1	551545	150	1	389	551934
Exp1	12	Exp1-12 -1	59.935	1.0.0.164	1	left	-1330298876	2.0.10.242	2.0.10.242	09-16-2019	2019-09-16 04:10:53	12:10:53	female	2.0.10.147	219	Blue_S.bmp	1903-07-22	00:00:00		0	0	554064	0		0	0	NULL	NULL	NULL	Low	run1		List2	Catch.wav	V_S	0		1	1	553914	150		0	0
Exp1	12	Exp1-12 -1	59.935	1.0.0.164	1	left	-1330298876	2.0.10.242	2.0.10.242	09-16-2019	2019-09-16 04:10:53	12:10:53	female	2.0.10.147	220	Blue_S.bmp	1904-05-09	00:00:00		0	0	556583	0		0	0	NULL	NULL	NULL	Low	run1		List2	Catch.wav	V_S	0		0	1	556433	150		0	0
Exp1	12	Exp1-12 -1	59.935	1.0.0.164	1	left	-1330298876	2.0.10.242	2.0.10.242	09-16-2019	2019-09-16 04:10:53	12:10:53	female	2.0.10.147	221	Catch.bmp	1903-12-29	00:00:00		0	0	559386	0		0	0	NULL	NULL	NULL	Low	run1	1	List2	A_T.wav	A_T	1	1	1	1	559236	150	1	442	559678
Exp1	12	Exp1-12 -1	59.935	1.0.0.164	1	left	-1330298876	2.0.10.242	2.0.10.242	09-16-2019	2019-09-16 04:10:53	12:10:53	female	2.0.10.147	222	Red_C.bmp	1902-05-11	00:00:00		0	1	562006	0		0	0	NULL	NULL	NULL	Low	run1	1	List2	A_T.wav	AV_T	1	1	1	1	561855	151	1	319	562174
Exp1	12	Exp1-12 -1	59.935	1.0.0.164	1	left	-1330298876	2.0.10.242	2.0.10.242	09-16-2019	2019-09-16 04:10:53	12:10:53	female	2.0.10.147	223	Blue_C_2.bmp	1902-12-07	00:00:00		0	0	564024	0		0	0	NULL	NULL	NULL	Low	run1		List2	A_S.wav	AV_S	0		0	1	563874	150		0	0
Exp1	12	Exp1-12 -1	59.935	1.0.0.164	1	left	-1330298876	2.0.10.242	2.0.10.242	09-16-2019	2019-09-16 04:10:53	12:10:53	female	2.0.10.147	224	Blue_S_2.bmp	1902-10-06	00:00:00		0	0	566310	0		0	0	NULL	NULL	NULL	Low	run1		List2	A_S.wav	AV_S	0		0	1	566160	150		0	0
Exp1	12	Exp1-12 -1	59.935	1.0.0.164	1	left	-1330298876	2.0.10.242	2.0.10.242	09-16-2019	2019-09-16 04:10:53	12:10:53	female	2.0.10.147	225	Blue_S_2.bmp	1902-12-23	00:00:00		0	0	568529	0		0	0	NULL	NULL	NULL	Low	run1		List2	A_S.wav	AV_S	0		0	1	568379	150		0	0
Exp1	12	Exp1-12 -1	59.935	1.0.0.164	1	left	-1330298876	2.0.10.242	2.0.10.242	09-16-2019	2019-09-16 04:10:53	12:10:53	female	2.0.10.147	226	Red_S.bmp	1902-10-23	00:00:00		0	0	570848	0		0	0	NULL	NULL	NULL	Low	run1	1	List2	A_T.wav	AV_T	1	1	0	1	570698	150	1	348	571046
Exp1	12	Exp1-12 -1	59.935	1.0.0.164	1	left	-1330298876	2.0.10.242	2.0.10.242	09-16-2019	2019-09-16 04:10:53	12:10:53	female	2.0.10.147	227	Catch.bmp	1903-02-04	00:00:00		0	0	573034	0		0	0	NULL	NULL	NULL	Low	run1	1	List2	A_T.wav	A_T	1	1	0	1	572884	150	1	690	573574
Exp1	12	Exp1-12 -1	59.935	1.0.0.164	1	left	-1330298876	2.0.10.242	2.0.10.242	09-16-2019	2019-09-16 04:10:53	12:10:53	female	2.0.10.147	228	Red_S_2.bmp	1902-12-07	00:00:00		0	0	575320	0		0	0	NULL	NULL	NULL	Low	run1	1	List2	A_T.wav	AV_T	1	1	0	1	575170	150	1	308	575478
Exp1	12	Exp1-12 -1	59.935	1.0.0.164	1	left	-1330298876	2.0.10.242	2.0.10.242	09-16-2019	2019-09-16 04:10:53	12:10:53	female	2.0.10.147	229	Red_S.bmp	1903-08-01	00:00:00		0	0	577539	0		0	0	NULL	NULL	NULL	Low	run1	1	List2	Catch.wav	V_T	1	1	0	1	577389	150	1	433	577822
Exp1	12	Exp1-12 -1	59.935	1.0.0.164	1	left	-1330298876	2.0.10.242	2.0.10.242	09-16-2019	2019-09-16 04:10:53	12:10:53	female	2.0.10.147	230	Red_C.bmp	1902-12-31	00:00:00		0	0	580008	0		0	0	NULL	NULL	NULL	Low	run1	1	List2	A_T.wav	AV_T	1	1	1	1	579858	150	1	316	580174
Exp1	12	Exp1-12 -1	59.935	1.0.0.164	1	left	-1330298876	2.0.10.242	2.0.10.242	09-16-2019	2019-09-16 04:10:53	12:10:53	female	2.0.10.147	231	Catch.bmp	1903-08-25	00:00:00		0	0	582260	0		0	0	NULL	NULL	NULL	Low	run1		List2	A_S.wav	A_S	0		0	1	582110	150		0	0
Exp1	12	Exp1-12 -1	59.935	1.0.0.164	1	left	-1330298876	2.0.10.242	2.0.10.242	09-16-2019	2019-09-16 04:10:53	12:10:53	female	2.0.10.147	232	Catch.bmp	1902-08-22	00:00:00		0	0	584963	0		0	0	NULL	NULL	NULL	Low	run1	1	List2	A_T.wav	A_T	1	1	0	1	584813	150	1	457	585270
Exp1	12	Exp1-12 -1	59.935	1.0.0.164	1	left	-1330298876	2.0.10.242	2.0.10.242	09-16-2019	2019-09-16 04:10:53	12:10:53	female	2.0.10.147	233	Red_C_2.bmp	1903-12-28	00:00:00		0	0	587082	0		0	0	NULL	NULL	NULL	Low	run1	1	List2	A_T.wav	AV_T	1	1	0	1	586932	150	1	377	587309
Exp1	12	Exp1-12 -1	59.935	1.0.0.164	1	left	-1330298876	2.0.10.242	2.0.10.242	09-16-2019	2019-09-16 04:10:53	12:10:53	female	2.0.10.147	234	Red_S_2.bmp	1904-05-10	00:00:00		0	1	589702	0		0	0	NULL	NULL	NULL	Low	run1	1	List2	Catch.wav	V_T	1	1	1	1	589551	151	1	447	589998
Exp1	12	Exp1-12 -1	59.935	1.0.0.164	1	left	-1330298876	2.0.10.242	2.0.10.242	09-16-2019	2019-09-16 04:10:53	12:10:53	female	2.0.10.147	235	Red_S.bmp	1903-06-30	00:00:00		1	0	592454	0		0	0	NULL	NULL	NULL	Low	run1	1	List2	A_T.wav	AV_T	1	1	1	1	592304	150	1	429	592733
Exp1	12	Exp1-12 -1	59.935	1.0.0.164	1	left	-1330298876	2.0.10.242	2.0.10.242	09-16-2019	2019-09-16 04:10:53	12:10:53	female	2.0.10.147	236	Blue_C_2.bmp	1903-12-22	00:00:00		0	0	594890	0		0	0	NULL	NULL	NULL	Low	run1		List2	Catch.wav	V_S	0		1	1	594740	150		0	0
Exp1	12	Exp1-12 -1	59.935	1.0.0.164	1	left	-1330298876	2.0.10.242	2.0.10.242	09-16-2019	2019-09-16 04:10:53	12:10:53	female	2.0.10.147	237	Catch.bmp	1904-01-12	00:00:00		0	1	597577	0		0	0	NULL	NULL	NULL	Low	run1	1	List2	A_T.wav	A_T	1	1	1	1	597426	151	1	691	598117
Exp1	12	Exp1-12 -1	59.935	1.0.0.164	1	left	-1330298876	2.0.10.242	2.0.10.242	09-16-2019	2019-09-16 04:10:53	12:10:53	female	2.0.10.147	238	Catch.bmp	1903-10-28	00:00:00		0	0	600213	0		0	0	NULL	NULL	NULL	Low	run1	1	List2	A_T.wav	A_T	1	1	0	2	600063	150	1	574	600637
Exp1	12	Exp1-12 -1	59.935	1.0.0.164	1	left	-1330298876	2.0.10.242	2.0.10.242	09-16-2019	2019-09-16 04:10:53	12:10:53	female	2.0.10.147	239	Red_C.bmp	1903-10-27	00:00:00		0	0	602765	0		0	0	NULL	NULL	NULL	Low	run1	1	List2	Catch.wav	V_T	1	1	1	1	602615	150	1	510	603125
Exp1	12	Exp1-12 -1	59.935	1.0.0.164	1	left	-1330298876	2.0.10.242	2.0.10.242	09-16-2019	2019-09-16 04:10:53	12:10:53	female	2.0.10.147	240	Red_S.bmp	1903-05-21	00:00:00		0	0	605318	0		0	0	NULL	NULL	NULL	Low	run1	1	List2	A_T.wav	AV_T	1	1	1	1	605168	150	1	605	605773
Exp1	12	Exp1-12 -1	59.935	1.0.0.164	1	left	-1330298876	2.0.10.242	2.0.10.242	09-16-2019	2019-09-16 04:10:53	12:10:53	female	2.0.10.147	241	Red_C.bmp	1903-12-02	00:00:00		0	0	607704	0		0	0	NULL	NULL	NULL	Low	run1	1	List2	A_T.wav	AV_T	1	1	0	1	607554	150	1	275	607829
Exp1	12	Exp1-12 -1	59.935	1.0.0.164	1	left	-1330298876	2.0.10.242	2.0.10.242	09-16-2019	2019-09-16 04:10:53	12:10:53	female	2.0.10.147	242	Catch.bmp	1902-12-23	00:00:00		0	0	610290	0		0	0	NULL	NULL	NULL	Low	run1	1	List2	A_T.wav	A_T	1	1	0	1	610140	150	1	521	610661
Exp1	12	Exp1-12 -1	59.935	1.0.0.164	1	left	-1330298876	2.0.10.242	2.0.10.242	09-16-2019	2019-09-16 04:10:53	12:10:53	female	2.0.10.147	243	Catch.bmp	1902-03-12	00:00:00		0	0	612526	0		0	0	NULL	NULL	NULL	Low	run1	1	List2	A_T.wav	A_T	1	1	0	2	612376	150	1	445	612821
Exp1	12	Exp1-12 -1	59.935	1.0.0.164	1	left	-1330298876	2.0.10.242	2.0.10.242	09-16-2019	2019-09-16 04:10:53	12:10:53	female	2.0.10.147	244	Red_C.bmp	1903-10-03	00:00:00		0	0	614478	0		0	0	NULL	NULL	NULL	Low	run1	1	List2	A_T.wav	AV_T	1	1	0	1	614328	150	1	615	614943
Exp1	12	Exp1-12 -1	59.935	1.0.0.164	1	left	-1330298876	2.0.10.242	2.0.10.242	09-16-2019	2019-09-16 04:10:53	12:10:53	female	2.0.10.147	245	Catch.bmp	1904-02-12	00:00:00		0	0	616997	0		0	0	NULL	NULL	NULL	Low	run1		List2	A_S.wav	A_S	0		0	1	616847	150		0	0
Exp1	12	Exp1-12 -1	59.935	1.0.0.164	1	left	-1330298876	2.0.10.242	2.0.10.242	09-16-2019	2019-09-16 04:10:53	12:10:53	female	2.0.10.147	246	Red_S_2.bmp	1903-03-02	00:00:00		0	1	619717	0		0	0	NULL	NULL	NULL	Low	run1	1	List2	Catch.wav	V_T	1	1	1	1	619566	151	1	327	619893
Exp1	12	Exp1-12 -1	59.935	1.0.0.164	1	left	-1330298876	2.0.10.242	2.0.10.242	09-16-2019	2019-09-16 04:10:53	12:10:53	female	2.0.10.147	247	Red_S_2.bmp	1902-10-29	00:00:00		0	0	622036	0		0	0	NULL	NULL	NULL	Low	run1	1	List2	A_T.wav	AV_T	1	1	0	1	621886	150	1	279	622165
Exp1	12	Exp1-12 -1	59.935	1.0.0.164	1	left	-1330298876	2.0.10.242	2.0.10.242	09-16-2019	2019-09-16 04:10:53	12:10:53	female	2.0.10.147	248	Red_C.bmp	1903-02-15	00:00:00		0	0	624221	0		0	0	NULL	NULL	NULL	Low	run1	1	List2	Catch.wav	V_T	1	1	1	1	624071	150	1	326	624397
Exp1	12	Exp1-12 -1	59.935	1.0.0.164	1	left	-1330298876	2.0.10.242	2.0.10.242	09-16-2019	2019-09-16 04:10:53	12:10:53	female	2.0.10.147	249	Catch.bmp	1902-12-14	00:00:00		0	0	626524	0		0	0	NULL	NULL	NULL	Low	run1	1	List2	A_T.wav	A_T	1	1	0	1	626374	150	1	695	627069
Exp1	12	Exp1-12 -1	59.935	1.0.0.164	1	left	-1330298876	2.0.10.242	2.0.10.242	09-16-2019	2019-09-16 04:10:53	12:10:53	female	2.0.10.147	250	Blue_C_2.bmp	1902-10-20	00:00:00		1	0	628759	0		0	0	NULL	NULL	NULL	Low	run1		List2	A_S.wav	AV_S	0		0	1	628609	150		0	0
Exp1	12	Exp1-12 -1	59.935	1.0.0.164	1	left	-1330298876	2.0.10.242	2.0.10.242	09-16-2019	2019-09-16 04:10:53	12:10:53	female	2.0.10.147	251	Catch.bmp	1903-12-31	00:00:00		0	0	631012	0		0	0	NULL	NULL	NULL	Low	run1	1	List2	A_T.wav	A_T	1	1	0	1	630862	150	1	471	631333
Exp1	12	Exp1-12 -1	59.935	1.0.0.164	1	left	-1330298876	2.0.10.242	2.0.10.242	09-16-2019	2019-09-16 04:10:53	12:10:53	female	2.0.10.147	252	Catch.bmp	1904-04-28	00:00:00		0	0	633631	0		0	0	NULL	NULL	NULL	Low	run1	1	List2	A_T.wav	A_T	1	1	0	1	633481	150	1	533	634014
Exp1	12	Exp1-12 -1	59.935	1.0.0.164	1	left	-1330298876	2.0.10.242	2.0.10.242	09-16-2019	2019-09-16 04:10:53	12:10:53	female	2.0.10.147	253	Red_S.bmp	1904-01-18	00:00:00		0	1	636368	0		0	0	NULL	NULL	NULL	Low	run1	1	List2	A_T.wav	AV_T	1	1	1	1	636217	151	1	324	636541
Exp1	12	Exp1-12 -1	59.935	1.0.0.164	1	left	-1330298876	2.0.10.242	2.0.10.242	09-16-2019	2019-09-16 04:10:53	12:10:53	female	2.0.10.147	254	Red_C_2.bmp	1903-12-24	00:00:00		0	1	639004	0		0	0	NULL	NULL	NULL	Low	run1	1	List2	A_T.wav	AV_T	1	1	1	1	638853	151	1	424	639277
Exp1	12	Exp1-12 -1	59.935	1.0.0.164	1	left	-1330298876	2.0.10.242	2.0.10.242	09-16-2019	2019-09-16 04:10:53	12:10:53	female	2.0.10.147	255	Catch.bmp	1902-11-10	00:00:00		1	0	641606	0		0	0	NULL	NULL	NULL	Low	run1	1	List2	A_T.wav	A_T	1	1	0	1	641456	150	1	574	642030
Exp1	12	Exp1-12 -1	59.935	1.0.0.164	1	left	-1330298876	2.0.10.242	2.0.10.242	09-16-2019	2019-09-16 04:10:53	12:10:53	female	2.0.10.147	256	Catch.bmp	1904-01-12	00:00:00		0	0	643809	0		0	0	NULL	NULL	NULL	Low	run1		List2	A_S.wav	A_S	0		0	1	643659	150		0	0
Exp1	12	Exp1-12 -1	59.935	1.0.0.164	1	left	-1330298876	2.0.10.242	2.0.10.242	09-16-2019	2019-09-16 04:10:53	12:10:53	female	2.0.10.147	257	Catch.bmp	1904-04-12	00:00:00		0	0	646495	0		0	0	NULL	NULL	NULL	Low	run1		List2	A_S.wav	A_S	0		0	1	646345	150		0	0
Exp1	12	Exp1-12 -1	59.935	1.0.0.164	1	left	-1330298876	2.0.10.242	2.0.10.242	09-16-2019	2019-09-16 04:10:53	12:10:53	female	2.0.10.147	258	Red_C_2.bmp	1903-05-26	00:00:00		0	1	649265	0		0	0	NULL	NULL	NULL	Low	run1	1	List2	A_T.wav	AV_T	1	1	1	1	649114	151	1	363	649477
Exp1	12	Exp1-12 -1	59.935	1.0.0.164	1	left	-1330298876	2.0.10.242	2.0.10.242	09-16-2019	2019-09-16 04:10:53	12:10:53	female	2.0.10.147	259	Blue_S_2.bmp	1902-04-13	00:00:00		0	0	651667	0		0	0	NULL	NULL	NULL	Low	run1		List2	Catch.wav	V_S	0		1	1	651517	150		0	0
Exp1	12	Exp1-12 -1	59.935	1.0.0.164	1	left	-1330298876	2.0.10.242	2.0.10.242	09-16-2019	2019-09-16 04:10:53	12:10:53	female	2.0.10.147	260	Red_C_2.bmp	1904-05-03	00:00:00		0	0	653719	0		0	0	NULL	NULL	NULL	Low	run1	1	List2	Catch.wav	V_T	1	1	0	1	653569	150	1	332	653901
Exp1	12	Exp1-12 -1	59.935	1.0.0.164	1	left	-1330298876	2.0.10.242	2.0.10.242	09-16-2019	2019-09-16 04:10:53	12:10:53	female	2.0.10.147	261	Red_C_2.bmp	1533	0		1	0	656455	0		0	0	NULL	NULL	NULL	Low	run1	1	List2	Catch.wav	V_T	1	1	0	1	656305	150	1	276	656581
Exp1	12	Exp1-12 -1	59.935	1.0.0.164	1	left	-1330298876	2.0.10.242	2.0.10.242	09-16-2019	2019-09-16 04:10:53	12:10:53	female	2.0.10.147	262	Blue_S_2.bmp	1516	0		0	1	659142	0		0	0	NULL	NULL	NULL	Low	run1		List2	A_S.wav	AV_S	0		1	1	658991	151		0	0
Exp1	12	Exp1-12 -1	59.935	1.0.0.164	1	left	-1330298876	2.0.10.242	2.0.10.242	09-16-2019	2019-09-16 04:10:53	12:10:53	female	2.0.10.147	263	Catch.bmp	989	0		0	0	661878	0		0	0	NULL	NULL	NULL	Low	run1	1	List2	A_T.wav	A_T	1	1	0	1	661728	150	1	333	662061
Exp1	12	Exp1-12 -1	59.935	1.0.0.164	1	left	-1330298876	2.0.10.242	2.0.10.242	09-16-2019	2019-09-16 04:10:53	12:10:53	female	2.0.10.147	264	Catch.bmp	1548	0		0	0	664030	0		0	0	NULL	NULL	NULL	Low	run1	1	List2	A_T.wav	A_T	1	1	0	1	663880	150	1	445	664325
Exp1	12	Exp1-12 -1	59.935	1.0.0.164	1	left	-1330298876	2.0.10.242	2.0.10.242	09-16-2019	2019-09-16 04:10:53	12:10:53	female	2.0.10.147	265	Red_C_2.bmp	835	0		0	0	666733	0		0	0	NULL	NULL	NULL	Low	run1	1	List2	A_T.wav	AV_T	1	1	0	1	666583	150	1	358	666941
Exp1	12	Exp1-12 -1	59.935	1.0.0.164	1	left	-1330298876	2.0.10.242	2.0.10.242	09-16-2019	2019-09-16 04:10:53	12:10:53	female	2.0.10.147	266	Blue_S.bmp	1286	0		0	0	668718	0		0	0	NULL	NULL	NULL	Low	run1		List2	A_S.wav	AV_S	0		0	1	668568	150		0	0
Exp1	12	Exp1-12 -1	59.935	1.0.0.164	1	left	-1330298876	2.0.10.242	2.0.10.242	09-16-2019	2019-09-16 04:10:53	12:10:53	female	2.0.10.147	267	Red_S.bmp	887	0		0	0	671221	0		0	0	NULL	NULL	NULL	Low	run1	1	List2	A_T.wav	AV_T	1	1	0	1	671071	150	1	310	671381
Exp1	12	Exp1-12 -1	59.935	1.0.0.164	1	left	-1330298876	2.0.10.242	2.0.10.242	09-16-2019	2019-09-16 04:10:53	12:10:53	female	2.0.10.147	268	Blue_S.bmp	1030	0		0	1	673257	0		0	0	NULL	NULL	NULL	Low	run1		List2	A_S.wav	AV_S	0		0	1	673106	151		0	0
Exp1	12	Exp1-12 -1	59.935	1.0.0.164	1	left	-1330298876	2.0.10.242	2.0.10.242	09-16-2019	2019-09-16 04:10:53	12:10:53	female	2.0.10.147	269	Red_S.bmp	1399	0		0	0	675492	0		0	0	NULL	NULL	NULL	Low	run1	1	List2	A_T.wav	AV_T	1	1	0	1	675342	150	1	303	675645
Exp1	12	Exp1-12 -1	59.935	1.0.0.164	1	left	-1330298876	2.0.10.242	2.0.10.242	09-16-2019	2019-09-16 04:10:53	12:10:53	female	2.0.10.147	270	Catch.bmp	997	0		0	0	678045	0		0	0	NULL	NULL	NULL	Low	run1		List2	A_S.wav	A_S	0		0	1	677895	150		0	0
Exp1	12	Exp1-12 -1	59.935	1.0.0.164	1	left	-1330298876	2.0.10.242	2.0.10.242	09-16-2019	2019-09-16 04:10:53	12:10:53	female	2.0.10.147	271	Catch.bmp	1345	0		0	0	680264	0		0	0	NULL	NULL	NULL	Low	run1	1	List2	A_T.wav	A_T	1	1	0	1	680114	150	1	451	680565
Exp1	12	Exp1-12 -1	59.935	1.0.0.164	1	left	-1330298876	2.0.10.242	2.0.10.242	09-16-2019	2019-09-16 04:10:53	12:10:53	female	2.0.10.147	272	Red_S.bmp	845	0		0	1	682767	0		0	0	NULL	NULL	NULL	Low	run1	1	List2	A_T.wav	AV_T	1	1	1	1	682616	151	1	405	683021
Exp1	12	Exp1-12 -1	59.935	1.0.0.164	1	left	-1330298876	2.0.10.242	2.0.10.242	09-16-2019	2019-09-16 04:10:53	12:10:53	female	2.0.10.147	273	Red_S.bmp	893	0		0	0	684769	0		0	0	NULL	NULL	NULL	Low	run1	1	List2	Catch.wav	V_T	1	1	0	1	684619	150	1	450	685069
Exp1	12	Exp1-12 -1	59.935	1.0.0.164	1	left	-1330298876	2.0.10.242	2.0.10.242	09-16-2019	2019-09-16 04:10:53	12:10:53	female	2.0.10.147	274	Catch.bmp	1119	0		0	0	686821	0		0	0	NULL	NULL	NULL	Low	run1	1	List2	A_T.wav	A_T	1	1	0	1	686671	150	1	678	687349
Exp1	12	Exp1-12 -1	59.935	1.0.0.164	1	left	-1330298876	2.0.10.242	2.0.10.242	09-16-2019	2019-09-16 04:10:53	12:10:53	female	2.0.10.147	275	Red_S_2.bmp	1157	0		0	0	689090	0		0	0	NULL	NULL	NULL	Low	run1	1	List2	A_T.wav	AV_T	1	1	0	1	688940	150	1	273	689213
Exp1	12	Exp1-12 -1	59.935	1.0.0.164	1	left	-1330298876	2.0.10.242	2.0.10.242	09-16-2019	2019-09-16 04:10:53	12:10:53	female	2.0.10.147	276	Red_C_2.bmp	803	0		0	0	691409	0		0	0	NULL	NULL	NULL	Low	run1	1	List2	A_T.wav	AV_T	1	1	0	1	691259	150	1	306	691565
Exp1	12	Exp1-12 -1	59.935	1.0.0.164	1	left	-1330298876	2.0.10.242	2.0.10.242	09-16-2019	2019-09-16 04:10:53	12:10:53	female	2.0.10.147	277	Red_S.bmp	1027	0		0	0	693361	0		0	0	NULL	NULL	NULL	Low	run1	1	List2	Catch.wav	V_T	1	1	1	1	693211	150	1	354	693565
Exp1	12	Exp1-12 -1	59.935	1.0.0.164	1	left	-1330298876	2.0.10.242	2.0.10.242	09-16-2019	2019-09-16 04:10:53	12:10:53	female	2.0.10.147	278	Blue_S.bmp	1591	0		0	0	695547	0		0	0	NULL	NULL	NULL	Low	run1		List2	A_S.wav	AV_S	0		0	1	695397	150		0	0
Exp1	12	Exp1-12 -1	59.935	1.0.0.164	1	left	-1330298876	2.0.10.242	2.0.10.242	09-16-2019	2019-09-16 04:10:53	12:10:53	female	2.0.10.147	279	Red_S_2.bmp	1210	0		0	0	698350	0		0	0	NULL	NULL	NULL	Low	run1	1	List2	A_T.wav	AV_T	1	1	0	1	698200	150	1	365	698565
Exp1	12	Exp1-12 -1	59.935	1.0.0.164	1	left	-1330298876	2.0.10.242	2.0.10.242	09-16-2019	2019-09-16 04:10:53	12:10:53	female	2.0.10.147	280	Red_C.bmp	928	0		0	0	700719	0		0	0	NULL	NULL	NULL	Low	run1	1	List2	A_T.wav	AV_T	1	1	0	1	700569	150	1	380	700949
