# Supplementary material for: Visual Perceptual Load Attenuates Age-Related Audiovisual Integration in an Audiovisual Discrimination Task
Source: Front Psychol. 2021 Sep 29;12:740221. doi: 10.3389/fpsyg.2021.740221 (PMC8511317; doi:10.3389/fpsyg.2021.740221)
Supplement: Supplementary file 1 [file Data_Sheet_1.ZIP › Export data/Group 1_Data_Younger/Exp1_Low load/Subject_13.xlsx]

## Sheet: Sheet1
ExperimentName	Subject	DataFile.Basename	Display.RefreshRate	ExperimentVersion	Group	Handedness	RandomSeed	RuntimeVersion	RuntimeVersionExpected	SessionDate	SessionStartDateTimeUtc	SessionTime	Sex	StudioVersion	Block	Image	ITI	ITI.ACC	ITI.CRESP	ITI.DurationError	ITI.OnsetDelay	ITI.OnsetTime	ITI.OnsetToOnsetTime	ITI.RESP	ITI.RT	ITI.RTTime	List1	List1.Cycle	List1.Sample	PercetualLoad	Procedure	Response	Running	Sound	StimulusType	Target.ACC	Target.CRESP	Target.DurationError	Target.OnsetDelay	Target.OnsetTime	Target.OnsetToOnsetTime	Target.RESP	Target.RT	Target.RTTime
Exp1	13	Exp1-13-1	59.938	1.0.0.165	1	left	-391635311	2.0.10.242	2.0.10.242	09-18-2019	2019-09-18 02:07:55	10:07:55	female	2.0.10.147	1	Blue_S.bmp	1902-09-11	00:00:00		0	0	20179	0		0	0	13	1	1	Low	Prac		List1	A_S.wav	AV_S	0		121	1	20029	150		0	0
Exp1	13	Exp1-13-1	59.938	1.0.0.165	1	left	-391635311	2.0.10.242	2.0.10.242	09-18-2019	2019-09-18 02:07:55	10:07:55	female	2.0.10.147	2	Blue_C.bmp	1903-07-04	00:00:00		0	0	22365	0		0	0	11	1	2	Low	Prac		List1	A_S.wav	AV_S	0		0	1	22215	150		0	0
Exp1	13	Exp1-13-1	59.938	1.0.0.165	1	left	-391635311	2.0.10.242	2.0.10.242	09-18-2019	2019-09-18 02:07:55	10:07:55	female	2.0.10.147	3	Catch.bmp	1902-11-19	00:00:00		0	0	24884	0		0	0	10	1	3	Low	Prac	1	List1	A_T.wav	A_T	0		0	1	24734	150		0	0
Exp1	13	Exp1-13-1	59.938	1.0.0.165	1	left	-391635311	2.0.10.242	2.0.10.242	09-18-2019	2019-09-18 02:07:55	10:07:55	female	2.0.10.147	4	Catch.bmp	1903-07-19	00:00:00		0	0	27153	0		0	0	10	1	4	Low	Prac	1	List1	A_T.wav	A_T	1	1	0	1	27003	150	1	688	27691
Exp1	13	Exp1-13-1	59.938	1.0.0.165	1	left	-391635311	2.0.10.242	2.0.10.242	09-18-2019	2019-09-18 02:07:55	10:07:55	female	2.0.10.147	5	Catch.bmp	1903-12-30	00:00:00		0	0	29606	0		0	0	9	1	5	Low	Prac		List1	A_S.wav	A_S	0		0	1	29456	150		0	0
Exp1	13	Exp1-13-1	59.938	1.0.0.165	1	left	-391635311	2.0.10.242	2.0.10.242	09-18-2019	2019-09-18 02:07:55	10:07:55	female	2.0.10.147	6	Catch.bmp	1903-12-08	00:00:00		0	0	32275	0		0	0	10	1	6	Low	Prac	1	List1	A_T.wav	A_T	1	1	0	1	32125	150	1	622	32747
Exp1	13	Exp1-13-1	59.938	1.0.0.165	1	left	-391635311	2.0.10.242	2.0.10.242	09-18-2019	2019-09-18 02:07:55	10:07:55	female	2.0.10.147	7	Blue_S_2.bmp	1902-07-27	00:00:00		0	0	34861	0		0	0	4	1	7	Low	Prac		List1	Catch.wav	V_S	0		1	1	34711	150		0	0
Exp1	13	Exp1-13-1	59.938	1.0.0.165	1	left	-391635311	2.0.10.242	2.0.10.242	09-18-2019	2019-09-18 02:07:55	10:07:55	female	2.0.10.147	8	Catch.bmp	1902-08-26	00:00:00		0	0	37014	0		0	0	10	1	8	Low	Prac	1	List1	A_T.wav	A_T	1	1	0	2	36864	150	1	1091	37955
Exp1	13	Exp1-13-1	59.938	1.0.0.165	1	left	-391635311	2.0.10.242	2.0.10.242	09-18-2019	2019-09-18 02:07:55	10:07:55	female	2.0.10.147	9	Red_S_2.bmp	1904-01-27	00:00:00		0	0	39166	0		0	0	8	1	9	Low	Prac	1	List1	Catch.wav	V_T	1	1	1	1	39016	150	1	1011	40027
Exp1	13	Exp1-13-1	59.938	1.0.0.165	1	left	-391635311	2.0.10.242	2.0.10.242	09-18-2019	2019-09-18 02:07:55	10:07:55	female	2.0.10.147	10	Catch.bmp	1903-09-23	00:00:00		0	0	41802	0		0	0	10	1	10	Low	Prac	1	List1	A_T.wav	A_T	1	1	1	1	41652	150	1	495	42147
Exp1	13	Exp1-13-1	59.938	1.0.0.165	1	left	-391635311	2.0.10.242	2.0.10.242	09-18-2019	2019-09-18 02:07:55	10:07:55	female	2.0.10.147	11	Catch.bmp	1903-09-30	00:00:00		0	0	44321	0		0	0	10	1	11	Low	Prac	1	List1	A_T.wav	A_T	1	1	0	1	44171	150	1	512	44683
Exp1	13	Exp1-13-1	59.938	1.0.0.165	1	left	-391635311	2.0.10.242	2.0.10.242	09-18-2019	2019-09-18 02:07:55	10:07:55	female	2.0.10.147	12	Red_S_2.bmp	1903-08-09	00:00:00		0	0	46841	0		0	0	18	1	12	Low	Prac	1	List1	A_T.wav	AV_T	1	1	0	1	46691	150	1	328	47019
Exp1	13	Exp1-13-1	59.938	1.0.0.165	1	left	-391635311	2.0.10.242	2.0.10.242	09-18-2019	2019-09-18 02:07:55	10:07:55	female	2.0.10.147	13	Blue_C.bmp	1902-06-07	00:00:00		0	0	49310	0		0	0	11	1	13	Low	Prac		List1	A_S.wav	AV_S	0		0	1	49160	150		0	0
Exp1	13	Exp1-13-1	59.938	1.0.0.165	1	left	-391635311	2.0.10.242	2.0.10.242	09-18-2019	2019-09-18 02:07:55	10:07:55	female	2.0.10.147	14	Red_C_2.bmp	1902-10-30	00:00:00		0	0	51412	0		0	0	6	1	14	Low	Prac	1	List1	Catch.wav	V_T	1	1	1	1	51262	150	1	373	51635
Exp1	13	Exp1-13-1	59.938	1.0.0.165	1	left	-391635311	2.0.10.242	2.0.10.242	09-18-2019	2019-09-18 02:07:55	10:07:55	female	2.0.10.147	15	Red_C.bmp	1904-01-20	00:00:00		0	0	53598	0		0	0	5	1	15	Low	Prac	1	List1	Catch.wav	V_T	1	1	0	1	53448	150	1	395	53843
Exp1	13	Exp1-13-1	59.938	1.0.0.165	1	left	-391635311	2.0.10.242	2.0.10.242	09-18-2019	2019-09-18 02:07:55	10:07:55	female	2.0.10.147	16	Red_C_2.bmp	1902-08-23	00:00:00		0	0	56234	0		0	0	16	1	16	Low	Prac	1	List1	A_T.wav	AV_T	1	1	1	1	56084	150	1	399	56483
Exp1	13	Exp1-13-1	59.938	1.0.0.165	1	left	-391635311	2.0.10.242	2.0.10.242	09-18-2019	2019-09-18 02:07:55	10:07:55	female	2.0.10.147	17	Catch.bmp	1903-07-13	00:00:00		0	0	58353	0		0	0	10	1	17	Low	Prac	1	List1	A_T.wav	A_T	1	1	0	1	58203	150	1	560	58763
Exp1	13	Exp1-13-1	59.938	1.0.0.165	1	left	-391635311	2.0.10.242	2.0.10.242	09-18-2019	2019-09-18 02:07:55	10:07:55	female	2.0.10.147	18	Blue_S_2.bmp	1903-11-26	00:00:00		1	0	60805	0		0	0	4	1	18	Low	Prac		List1	Catch.wav	V_S	0		1	1	60655	150		0	0
Exp1	13	Exp1-13-1	59.938	1.0.0.165	1	left	-391635311	2.0.10.242	2.0.10.242	09-18-2019	2019-09-18 02:07:55	10:07:55	female	2.0.10.147	19	Red_C_2.bmp	1902-12-07	00:00:00		0	1	63442	0		0	0	16	1	19	Low	Prac	1	List1	A_T.wav	AV_T	1	1	1	1	63291	151	1	360	63651
Exp1	13	Exp1-13-1	59.938	1.0.0.165	1	left	-391635311	2.0.10.242	2.0.10.242	09-18-2019	2019-09-18 02:07:55	10:07:55	female	2.0.10.147	20	Catch.bmp	1902-06-01	00:00:00		0	0	65677	0		0	0	9	1	20	Low	Prac		List1	A_S.wav	A_S	0		0	1	65527	150	1	756	66283
Exp1	13	Exp1-13-1	59.938	1.0.0.165	1	left	-391635311	2.0.10.242	2.0.10.242	09-18-2019	2019-09-18 02:07:55	10:07:55	female	2.0.10.147	21	Catch.bmp	1903-07-29	00:00:00		0	1	73953	0		0	0	10	1	21	Low	Prac	1	List1	A_T.wav	A_T	1	1	1	1	73802	151	1	729	74531
Exp1	13	Exp1-13-1	59.938	1.0.0.165	1	left	-391635311	2.0.10.242	2.0.10.242	09-18-2019	2019-09-18 02:07:55	10:07:55	female	2.0.10.147	22	Catch.bmp	1903-08-12	00:00:00		0	0	76422	0		0	0	10	1	22	Low	Prac	1	List1	A_T.wav	A_T	1	1	0	1	76272	150	1	379	76651
Exp1	13	Exp1-13-1	59.938	1.0.0.165	1	left	-391635311	2.0.10.242	2.0.10.242	09-18-2019	2019-09-18 02:07:55	10:07:55	female	2.0.10.147	23	Red_S_2.bmp	1902-03-28	00:00:00		0	0	78891	0		0	0	18	1	23	Low	Prac	1	List1	A_T.wav	AV_T	1	1	0	1	78741	150	1	383	79124
Exp1	13	Exp1-13-1	59.938	1.0.0.165	1	left	-391635311	2.0.10.242	2.0.10.242	09-18-2019	2019-09-18 02:07:55	10:07:55	female	2.0.10.147	24	Catch.bmp	1904-01-19	00:00:00		0	0	80860	0		0	0	10	1	24	Low	Prac	1	List1	A_T.wav	A_T	1	1	0	1	80710	150	1	501	81211
Exp1	13	Exp1-13-1	59.938	1.0.0.165	1	left	-391635311	2.0.10.242	2.0.10.242	09-18-2019	2019-09-18 02:07:55	10:07:55	female	2.0.10.147	25	Red_C_2.bmp	1903-01-27	00:00:00		0	0	83496	0		0	0	6	1	25	Low	Prac	1	List1	Catch.wav	V_T	1	1	1	1	83346	150	1	385	83731
Exp1	13	Exp1-13-1	59.938	1.0.0.165	1	left	-391635311	2.0.10.242	2.0.10.242	09-18-2019	2019-09-18 02:07:55	10:07:55	female	2.0.10.147	26	Red_C_2.bmp	1902-11-28	00:00:00		0	0	85782	0		0	0	6	1	26	Low	Prac	1	List1	Catch.wav	V_T	1	1	0	1	85632	150	1	395	86027
Exp1	13	Exp1-13-1	59.938	1.0.0.165	1	left	-391635311	2.0.10.242	2.0.10.242	09-18-2019	2019-09-18 02:07:55	10:07:55	female	2.0.10.147	27	Catch.bmp	1903-10-06	00:00:00		0	0	88001	0		0	0	10	1	27	Low	Prac	1	List1	A_T.wav	A_T	1	1	1	1	87851	150	1	424	88275
Exp1	13	Exp1-13-1	59.938	1.0.0.165	1	left	-391635311	2.0.10.242	2.0.10.242	09-18-2019	2019-09-18 02:07:55	10:07:55	female	2.0.10.147	28	Red_C_2.bmp	1903-06-29	00:00:00		0	0	90537	0		0	0	16	1	28	Low	Prac	1	List1	A_T.wav	AV_T	1	1	0	2	90387	150	1	272	90659
Exp1	13	Exp1-13-1	59.938	1.0.0.165	1	left	-391635311	2.0.10.242	2.0.10.242	09-18-2019	2019-09-18 02:07:55	10:07:55	female	2.0.10.147	29	Blue_C_2.bmp	1902-12-14	00:00:00		0	1	92973	0		0	0	2	1	29	Low	Prac		List1	Catch.wav	V_S	0		1	1	92822	151		0	0
Exp1	13	Exp1-13-1	59.938	1.0.0.165	1	left	-391635311	2.0.10.242	2.0.10.242	09-18-2019	2019-09-18 02:07:55	10:07:55	female	2.0.10.147	30	Catch.bmp	1903-03-05	00:00:00		0	0	95275	0		0	0	10	1	30	Low	Prac	1	List1	A_T.wav	A_T	1	1	1	1	95125	150	1	615	95740
Exp1	13	Exp1-13-1	59.938	1.0.0.165	1	left	-391635311	2.0.10.242	2.0.10.242	09-18-2019	2019-09-18 02:07:55	10:07:55	female	2.0.10.147	31	Red_S.bmp	1903-07-10	00:00:00		0	0	97594	0		0	0	17	1	31	Low	Prac	1	List1	A_T.wav	AV_T	1	1	0	1	97444	150	1	303	97747
Exp1	13	Exp1-13-1	59.938	1.0.0.165	1	left	-391635311	2.0.10.242	2.0.10.242	09-18-2019	2019-09-18 02:07:55	10:07:55	female	2.0.10.147	32	Catch.bmp	1902-11-03	00:00:00		0	0	100030	0		0	0	10	1	32	Low	Prac	1	List1	A_T.wav	A_T	1	1	0	1	99880	150	1	467	100347
Exp1	13	Exp1-13-1	59.938	1.0.0.165	1	left	-391635311	2.0.10.242	2.0.10.242	09-18-2019	2019-09-18 02:07:55	10:07:55	female	2.0.10.147	33	Blue_S.bmp	1904-04-22	00:00:00		0	0	102216	0		0	0	13	1	33	Low	Prac		List1	A_S.wav	AV_S	0		0	2	102066	150		0	0
Exp1	13	Exp1-13-1	59.938	1.0.0.165	1	left	-391635311	2.0.10.242	2.0.10.242	09-18-2019	2019-09-18 02:07:55	10:07:55	female	2.0.10.147	34	Catch.bmp	1902-12-16	00:00:00		0	0	105002	0		0	0	10	1	34	Low	Prac	1	List1	A_T.wav	A_T	0		0	1	104852	150		0	0
Exp1	13	Exp1-13-1	59.938	1.0.0.165	1	left	-391635311	2.0.10.242	2.0.10.242	09-18-2019	2019-09-18 02:07:55	10:07:55	female	2.0.10.147	35	Red_S_2.bmp	1903-06-06	00:00:00		0	0	107304	0		0	0	8	1	35	Low	Prac	1	List1	Catch.wav	V_T	1	1	1	1	107154	150	1	544	107698
Exp1	13	Exp1-13-1	59.938	1.0.0.165	1	left	-391635311	2.0.10.242	2.0.10.242	09-18-2019	2019-09-18 02:07:55	10:07:55	female	2.0.10.147	36	Red_C_2.bmp	1902-04-05	00:00:00		0	0	109707	0		0	0	6	1	36	Low	Prac	1	List1	Catch.wav	V_T	1	1	0	1	109557	150	1	573	110130
Exp1	13	Exp1-13-1	59.938	1.0.0.165	1	left	-391635311	2.0.10.242	2.0.10.242	09-18-2019	2019-09-18 02:07:55	10:07:55	female	2.0.10.147	37	Red_C.bmp	1902-09-02	00:00:00		0	0	111692	0		0	0	5	1	37	Low	Prac	1	List1	Catch.wav	V_T	1	1	0	1	111542	150	1	373	111915
Exp1	13	Exp1-13-1	59.938	1.0.0.165	1	left	-391635311	2.0.10.242	2.0.10.242	09-18-2019	2019-09-18 02:07:55	10:07:55	female	2.0.10.147	38	Catch.bmp	1904-05-12	00:00:00		0	0	113828	0		0	0	10	1	38	Low	Prac	1	List1	A_T.wav	A_T	1	1	1	1	113678	150	1	404	114082
Exp1	13	Exp1-13-1	59.938	1.0.0.165	1	left	-391635311	2.0.10.242	2.0.10.242	09-18-2019	2019-09-18 02:07:55	10:07:55	female	2.0.10.147	39	Red_S_2.bmp	1903-07-15	00:00:00		0	0	116581	0		0	0	18	1	39	Low	Prac	1	List1	A_T.wav	AV_T	1	1	0	1	116431	150	1	539	116970
Exp1	13	Exp1-13-1	59.938	1.0.0.165	1	left	-391635311	2.0.10.242	2.0.10.242	09-18-2019	2019-09-18 02:07:55	10:07:55	female	2.0.10.147	40	Red_S_2.bmp	1903-04-24	00:00:00		0	0	119033	0		0	0	8	1	40	Low	Prac	1	List1	Catch.wav	V_T	1	1	1	1	118883	150	1	328	119211
Exp1	13	Exp1-13-1	59.938	1.0.0.165	1	left	-391635311	2.0.10.242	2.0.10.242	09-18-2019	2019-09-18 02:07:55	10:07:55	female	2.0.10.147	41	Catch.bmp	1903-07-30	00:00:00		0	0	124739	0		0	0	NULL	NULL	NULL	Low	run1	1	List2	A_T.wav	A_T	1	1	1	1	124589	150	1	414	125003
Exp1	13	Exp1-13-1	59.938	1.0.0.165	1	left	-391635311	2.0.10.242	2.0.10.242	09-18-2019	2019-09-18 02:07:55	10:07:55	female	2.0.10.147	42	Red_C.bmp	1902-04-19	00:00:00		0	0	127209	0		0	0	NULL	NULL	NULL	Low	run1	1	List2	A_T.wav	AV_T	1	1	0	2	127059	150	1	327	127386
Exp1	13	Exp1-13-1	59.938	1.0.0.165	1	left	-391635311	2.0.10.242	2.0.10.242	09-18-2019	2019-09-18 02:07:55	10:07:55	female	2.0.10.147	43	Blue_C_2.bmp	1903-12-04	00:00:00		0	0	129211	0		0	0	NULL	NULL	NULL	Low	run1		List2	Catch.wav	V_S	0		1	1	129061	150		0	0
Exp1	13	Exp1-13-1	59.938	1.0.0.165	1	left	-391635311	2.0.10.242	2.0.10.242	09-18-2019	2019-09-18 02:07:55	10:07:55	female	2.0.10.147	44	Red_S_2.bmp	1903-11-26	00:00:00		0	1	131864	0		0	0	NULL	NULL	NULL	Low	run1	1	List2	Catch.wav	V_T	1	1	1	1	131713	151	1	353	132066
Exp1	13	Exp1-13-1	59.938	1.0.0.165	1	left	-391635311	2.0.10.242	2.0.10.242	09-18-2019	2019-09-18 02:07:55	10:07:55	female	2.0.10.147	45	Blue_C.bmp	1903-07-18	00:00:00		0	1	134450	0		0	0	NULL	NULL	NULL	Low	run1		List2	A_S.wav	AV_S	0		1	1	134299	151		0	0
Exp1	13	Exp1-13-1	59.938	1.0.0.165	1	left	-391635311	2.0.10.242	2.0.10.242	09-18-2019	2019-09-18 02:07:55	10:07:55	female	2.0.10.147	46	Red_C.bmp	1903-01-13	00:00:00		0	0	136952	0		0	0	NULL	NULL	NULL	Low	run1	1	List2	Catch.wav	V_T	1	1	1	1	136802	150	1	376	137178
Exp1	13	Exp1-13-1	59.938	1.0.0.165	1	left	-391635311	2.0.10.242	2.0.10.242	09-18-2019	2019-09-18 02:07:55	10:07:55	female	2.0.10.147	47	Catch.bmp	1904-03-21	00:00:00		0	0	139221	0		0	0	NULL	NULL	NULL	Low	run1	1	List2	A_T.wav	A_T	1	1	1	1	139071	150	1	859	139930
Exp1	13	Exp1-13-1	59.938	1.0.0.165	1	left	-391635311	2.0.10.242	2.0.10.242	09-18-2019	2019-09-18 02:07:55	10:07:55	female	2.0.10.147	48	Blue_C_2.bmp	1902-12-21	00:00:00		0	0	141924	0		0	0	NULL	NULL	NULL	Low	run1		List2	Catch.wav	V_S	0		1	1	141774	150		0	0
Exp1	13	Exp1-13-1	59.938	1.0.0.165	1	left	-391635311	2.0.10.242	2.0.10.242	09-18-2019	2019-09-18 02:07:55	10:07:55	female	2.0.10.147	49	Catch.bmp	1903-12-10	00:00:00		0	1	144227	0		0	0	NULL	NULL	NULL	Low	run1	1	List2	A_T.wav	A_T	1	1	1	1	144076	151	1	606	144682
Exp1	13	Exp1-13-1	59.938	1.0.0.165	1	left	-391635311	2.0.10.242	2.0.10.242	09-18-2019	2019-09-18 02:07:55	10:07:55	female	2.0.10.147	50	Red_S_2.bmp	1903-02-04	00:00:00		0	0	146829	0		0	0	NULL	NULL	NULL	Low	run1	1	List2	Catch.wav	V_T	1	1	1	1	146679	150	1	539	147218
Exp1	13	Exp1-13-1	59.938	1.0.0.165	1	left	-391635311	2.0.10.242	2.0.10.242	09-18-2019	2019-09-18 02:07:55	10:07:55	female	2.0.10.147	51	Blue_C.bmp	1903-06-27	00:00:00		0	0	149115	0		0	0	NULL	NULL	NULL	Low	run1		List2	A_S.wav	AV_S	0		1	1	148965	150		0	0
Exp1	13	Exp1-13-1	59.938	1.0.0.165	1	left	-391635311	2.0.10.242	2.0.10.242	09-18-2019	2019-09-18 02:07:55	10:07:55	female	2.0.10.147	52	Catch.bmp	1902-08-05	00:00:00		0	0	151618	0		0	0	NULL	NULL	NULL	Low	run1	1	List2	A_T.wav	A_T	1	1	0	2	151468	150	1	414	151882
Exp1	13	Exp1-13-1	59.938	1.0.0.165	1	left	-391635311	2.0.10.242	2.0.10.242	09-18-2019	2019-09-18 02:07:55	10:07:55	female	2.0.10.147	53	Red_C_2.bmp	1902-12-05	00:00:00		0	0	153720	0		0	0	NULL	NULL	NULL	Low	run1	1	List2	A_T.wav	AV_T	1	1	0	1	153570	150	1	337	153907
Exp1	13	Exp1-13-1	59.938	1.0.0.165	1	left	-391635311	2.0.10.242	2.0.10.242	09-18-2019	2019-09-18 02:07:55	10:07:55	female	2.0.10.147	54	Red_C_2.bmp	1902-07-25	00:00:00		0	0	155939	0		0	0	NULL	NULL	NULL	Low	run1	1	List2	Catch.wav	V_T	1	1	1	1	155789	150	1	310	156099
Exp1	13	Exp1-13-1	59.938	1.0.0.165	1	left	-391635311	2.0.10.242	2.0.10.242	09-18-2019	2019-09-18 02:07:55	10:07:55	female	2.0.10.147	55	Catch.bmp	1904-01-06	00:00:00		0	0	158024	0		0	0	NULL	NULL	NULL	Low	run1	1	List2	A_T.wav	A_T	1	1	1	1	157874	150	1	344	158218
Exp1	13	Exp1-13-1	59.938	1.0.0.165	1	left	-391635311	2.0.10.242	2.0.10.242	09-18-2019	2019-09-18 02:07:55	10:07:55	female	2.0.10.147	56	Catch.bmp	1902-05-24	00:00:00		0	0	160644	0		0	0	NULL	NULL	NULL	Low	run1	1	List2	A_T.wav	A_T	1	1	0	1	160494	150	1	421	160915
Exp1	13	Exp1-13-1	59.938	1.0.0.165	1	left	-391635311	2.0.10.242	2.0.10.242	09-18-2019	2019-09-18 02:07:55	10:07:55	female	2.0.10.147	57	Blue_C_2.bmp	1902-10-06	00:00:00		0	0	162679	0		0	0	NULL	NULL	NULL	Low	run1		List2	Catch.wav	V_S	0		1	1	162529	150		0	0
Exp1	13	Exp1-13-1	59.938	1.0.0.165	1	left	-391635311	2.0.10.242	2.0.10.242	09-18-2019	2019-09-18 02:07:55	10:07:55	female	2.0.10.147	58	Catch.bmp	1904-02-06	00:00:00		0	0	164898	0		0	0	NULL	NULL	NULL	Low	run1	1	List2	A_T.wav	A_T	1	1	1	1	164748	150	1	422	165170
Exp1	13	Exp1-13-1	59.938	1.0.0.165	1	left	-391635311	2.0.10.242	2.0.10.242	09-18-2019	2019-09-18 02:07:55	10:07:55	female	2.0.10.147	59	Red_S_2.bmp	1903-07-15	00:00:00		0	0	167551	0		0	0	NULL	NULL	NULL	Low	run1	1	List2	A_T.wav	AV_T	1	1	0	1	167401	150	1	345	167746
Exp1	13	Exp1-13-1	59.938	1.0.0.165	1	left	-391635311	2.0.10.242	2.0.10.242	09-18-2019	2019-09-18 02:07:55	10:07:55	female	2.0.10.147	60	Red_S.bmp	1903-07-27	00:00:00		0	0	170004	0		0	0	NULL	NULL	NULL	Low	run1	1	List2	Catch.wav	V_T	1	1	0	2	169854	150	1	348	170202
Exp1	13	Exp1-13-1	59.938	1.0.0.165	1	left	-391635311	2.0.10.242	2.0.10.242	09-18-2019	2019-09-18 02:07:55	10:07:55	female	2.0.10.147	61	Red_S_2.bmp	1903-05-03	00:00:00		0	0	172456	0		0	0	NULL	NULL	NULL	Low	run1	1	List2	Catch.wav	V_T	1	1	0	1	172306	150	1	360	172666
Exp1	13	Exp1-13-1	59.938	1.0.0.165	1	left	-391635311	2.0.10.242	2.0.10.242	09-18-2019	2019-09-18 02:07:55	10:07:55	female	2.0.10.147	62	Red_S_2.bmp	1904-04-12	00:00:00		0	0	174825	0		0	0	NULL	NULL	NULL	Low	run1	1	List2	A_T.wav	AV_T	1	1	1	1	174675	150	1	319	174994
Exp1	13	Exp1-13-1	59.938	1.0.0.165	1	left	-391635311	2.0.10.242	2.0.10.242	09-18-2019	2019-09-18 02:07:55	10:07:55	female	2.0.10.147	63	Red_S.bmp	1903-09-07	00:00:00		0	0	177545	0		0	0	NULL	NULL	NULL	Low	run1	1	List2	A_T.wav	AV_T	1	1	0	1	177395	150	1	479	177874
Exp1	13	Exp1-13-1	59.938	1.0.0.165	1	left	-391635311	2.0.10.242	2.0.10.242	09-18-2019	2019-09-18 02:07:55	10:07:55	female	2.0.10.147	64	Catch.bmp	1902-12-10	00:00:00		0	1	180048	0		0	0	NULL	NULL	NULL	Low	run1	1	List2	A_T.wav	A_T	1	1	1	1	179897	151	1	353	180250
Exp1	13	Exp1-13-1	59.938	1.0.0.165	1	left	-391635311	2.0.10.242	2.0.10.242	09-18-2019	2019-09-18 02:07:55	10:07:55	female	2.0.10.147	65	Catch.bmp	1903-04-03	00:00:00		0	0	182283	0		0	0	NULL	NULL	NULL	Low	run1		List2	A_S.wav	A_S	0		0	1	182133	150		0	0
Exp1	13	Exp1-13-1	59.938	1.0.0.165	1	left	-391635311	2.0.10.242	2.0.10.242	09-18-2019	2019-09-18 02:07:55	10:07:55	female	2.0.10.147	66	Red_S.bmp	1902-05-24	00:00:00		0	0	184686	0		0	0	NULL	NULL	NULL	Low	run1	1	List2	Catch.wav	V_T	1	1	1	1	184536	150	1	466	185002
Exp1	13	Exp1-13-1	59.938	1.0.0.165	1	left	-391635311	2.0.10.242	2.0.10.242	09-18-2019	2019-09-18 02:07:55	10:07:55	female	2.0.10.147	67	Red_C.bmp	1903-03-25	00:00:00		0	0	186721	0		0	0	NULL	NULL	NULL	Low	run1	1	List2	Catch.wav	V_T	1	1	0	1	186571	150	1	527	187098
Exp1	13	Exp1-13-1	59.938	1.0.0.165	1	left	-391635311	2.0.10.242	2.0.10.242	09-18-2019	2019-09-18 02:07:55	10:07:55	female	2.0.10.147	68	Red_S_2.bmp	1903-01-21	00:00:00		0	0	189057	0		0	0	NULL	NULL	NULL	Low	run1	1	List2	A_T.wav	AV_T	1	1	1	1	188907	150	1	343	189250
Exp1	13	Exp1-13-1	59.938	1.0.0.165	1	left	-391635311	2.0.10.242	2.0.10.242	09-18-2019	2019-09-18 02:07:55	10:07:55	female	2.0.10.147	69	Blue_S.bmp	1904-01-03	00:00:00		0	0	191326	0		0	0	NULL	NULL	NULL	Low	run1		List2	Catch.wav	V_S	0		1	1	191176	150		0	0
Exp1	13	Exp1-13-1	59.938	1.0.0.165	1	left	-391635311	2.0.10.242	2.0.10.242	09-18-2019	2019-09-18 02:07:55	10:07:55	female	2.0.10.147	70	Red_S.bmp	1902-05-10	00:00:00		0	0	194012	0		0	0	NULL	NULL	NULL	Low	run1	1	List2	A_T.wav	AV_T	1	1	1	1	193862	150	1	371	194233
Exp1	13	Exp1-13-1	59.938	1.0.0.165	1	left	-391635311	2.0.10.242	2.0.10.242	09-18-2019	2019-09-18 02:07:55	10:07:55	female	2.0.10.147	71	Red_C_2.bmp	1902-08-01	00:00:00		0	0	196031	0		0	0	NULL	NULL	NULL	Low	run1	1	List2	Catch.wav	V_T	1	1	1	1	195881	150	1	416	196297
Exp1	13	Exp1-13-1	59.938	1.0.0.165	1	left	-391635311	2.0.10.242	2.0.10.242	09-18-2019	2019-09-18 02:07:55	10:07:55	female	2.0.10.147	72	Red_C_2.bmp	1903-06-14	00:00:00		0	0	198133	0		0	0	NULL	NULL	NULL	Low	run1	1	List2	Catch.wav	V_T	1	1	0	1	197983	150	1	507	198490
Exp1	13	Exp1-13-1	59.938	1.0.0.165	1	left	-391635311	2.0.10.242	2.0.10.242	09-18-2019	2019-09-18 02:07:55	10:07:55	female	2.0.10.147	73	Red_C.bmp	1903-08-02	00:00:00		1	0	200552	0		0	0	NULL	NULL	NULL	Low	run1	1	List2	A_T.wav	AV_T	1	1	1	1	200402	150	1	263	200665
Exp1	13	Exp1-13-1	59.938	1.0.0.165	1	left	-391635311	2.0.10.242	2.0.10.242	09-18-2019	2019-09-18 02:07:55	10:07:55	female	2.0.10.147	74	Blue_C.bmp	1904-05-06	00:00:00		0	0	203022	0		0	0	NULL	NULL	NULL	Low	Run1		List2	Catch.wav	V_S	0		0	1	202872	150	1	329	203201
Exp1	13	Exp1-13-1	59.938	1.0.0.165	1	left	-391635311	2.0.10.242	2.0.10.242	09-18-2019	2019-09-18 02:07:55	10:07:55	female	2.0.10.147	75	Blue_C.bmp	1902-10-21	00:00:00		0	0	205758	0		0	0	NULL	NULL	NULL	Low	Run1		List2	Catch.wav	V_S	0		0	1	205608	150		0	0
Exp1	13	Exp1-13-1	59.938	1.0.0.165	1	left	-391635311	2.0.10.242	2.0.10.242	09-18-2019	2019-09-18 02:07:55	10:07:55	female	2.0.10.147	76	Catch.bmp	1903-07-21	00:00:00		0	1	207994	0		0	0	NULL	NULL	NULL	Low	run1		List2	A_S.wav	A_S	0		1	1	207843	151		0	0
Exp1	13	Exp1-13-1	59.938	1.0.0.165	1	left	-391635311	2.0.10.242	2.0.10.242	09-18-2019	2019-09-18 02:07:55	10:07:55	female	2.0.10.147	77	Catch.bmp	1903-09-02	00:00:00		0	0	210496	0		0	0	NULL	NULL	NULL	Low	run1	1	List2	A_T.wav	A_T	1	1	0	1	210346	150	1	703	211049
Exp1	13	Exp1-13-1	59.938	1.0.0.165	1	left	-391635311	2.0.10.242	2.0.10.242	09-18-2019	2019-09-18 02:07:55	10:07:55	female	2.0.10.147	78	Red_S.bmp	1903-04-30	00:00:00		0	0	212999	0		0	0	NULL	NULL	NULL	Low	run1	1	List2	A_T.wav	AV_T	1	1	0	1	212849	150	1	544	213393
Exp1	13	Exp1-13-1	59.938	1.0.0.165	1	left	-391635311	2.0.10.242	2.0.10.242	09-18-2019	2019-09-18 02:07:55	10:07:55	female	2.0.10.147	79	Catch.bmp	1902-07-02	00:00:00		0	0	215368	0		0	0	NULL	NULL	NULL	Low	run1	1	List2	A_T.wav	A_T	0		0	1	215218	150		0	0
Exp1	13	Exp1-13-1	59.938	1.0.0.165	1	left	-391635311	2.0.10.242	2.0.10.242	09-18-2019	2019-09-18 02:07:55	10:07:55	female	2.0.10.147	80	Red_C_2.bmp	1902-11-19	00:00:00		0	1	217504	0		0	0	NULL	NULL	NULL	Low	run1	1	List2	A_T.wav	AV_T	1	1	1	1	217353	151	1	337	217690
Exp1	13	Exp1-13-1	59.938	1.0.0.165	1	left	-391635311	2.0.10.242	2.0.10.242	09-18-2019	2019-09-18 02:07:55	10:07:55	female	2.0.10.147	81	Catch.bmp	1904-02-17	00:00:00		0	0	219706	0		0	0	NULL	NULL	NULL	Low	run1	1	List2	A_T.wav	A_T	1	1	0	1	219556	150	1	373	219929
Exp1	13	Exp1-13-1	59.938	1.0.0.165	1	left	-391635311	2.0.10.242	2.0.10.242	09-18-2019	2019-09-18 02:07:55	10:07:55	female	2.0.10.147	82	Red_C_2.bmp	1904-04-10	00:00:00		1	0	222375	0		0	0	NULL	NULL	NULL	Low	run1	1	List2	Catch.wav	V_T	1	1	1	1	222225	150	1	465	222690
Exp1	13	Exp1-13-1	59.938	1.0.0.165	1	left	-391635311	2.0.10.242	2.0.10.242	09-18-2019	2019-09-18 02:07:55	10:07:55	female	2.0.10.147	83	Catch.bmp	1904-04-20	00:00:00		0	0	225095	0		0	0	NULL	NULL	NULL	Low	run1	1	List2	A_T.wav	A_T	1	1	1	1	224945	150	1	696	225641
Exp1	13	Exp1-13-1	59.938	1.0.0.165	1	left	-391635311	2.0.10.242	2.0.10.242	09-18-2019	2019-09-18 02:07:55	10:07:55	female	2.0.10.147	84	Catch.bmp	1902-12-01	00:00:00		0	1	227815	0		0	0	NULL	NULL	NULL	Low	run1	1	List2	A_T.wav	A_T	1	1	1	1	227664	151	1	546	228210
Exp1	13	Exp1-13-1	59.938	1.0.0.165	1	left	-391635311	2.0.10.242	2.0.10.242	09-18-2019	2019-09-18 02:07:55	10:07:55	female	2.0.10.147	85	Catch.bmp	1903-01-29	00:00:00		0	1	230034	0		0	0	NULL	NULL	NULL	Low	run1	1	List2	A_T.wav	A_T	1	1	0	1	229883	151	1	623	230506
Exp1	13	Exp1-13-1	59.938	1.0.0.165	1	left	-391635311	2.0.10.242	2.0.10.242	09-18-2019	2019-09-18 02:07:55	10:07:55	female	2.0.10.147	86	Blue_S.bmp	1903-10-03	00:00:00		0	0	232319	0		0	0	NULL	NULL	NULL	Low	run1		List2	A_S.wav	AV_S	0		0	1	232169	150		0	0
Exp1	13	Exp1-13-1	59.938	1.0.0.165	1	left	-391635311	2.0.10.242	2.0.10.242	09-18-2019	2019-09-18 02:07:55	10:07:55	female	2.0.10.147	87	Catch.bmp	1904-04-06	00:00:00		0	0	234905	0		0	0	NULL	NULL	NULL	Low	run1	1	List2	A_T.wav	A_T	1	1	0	1	234755	150	1	1214	235969
Exp1	13	Exp1-13-1	59.938	1.0.0.165	1	left	-391635311	2.0.10.242	2.0.10.242	09-18-2019	2019-09-18 02:07:55	10:07:55	female	2.0.10.147	88	Red_C_2.bmp	1903-06-30	00:00:00		0	0	237625	0		0	0	NULL	NULL	NULL	Low	run1	1	List2	A_T.wav	AV_T	1	1	0	1	237475	150	1	478	237953
Exp1	13	Exp1-13-1	59.938	1.0.0.165	1	left	-391635311	2.0.10.242	2.0.10.242	09-18-2019	2019-09-18 02:07:55	10:07:55	female	2.0.10.147	89	Red_S.bmp	1902-03-20	00:00:00		0	0	240061	0		0	0	NULL	NULL	NULL	Low	run1	1	List2	Catch.wav	V_T	1	1	0	1	239911	150	1	474	240385
Exp1	13	Exp1-13-1	59.938	1.0.0.165	1	left	-391635311	2.0.10.242	2.0.10.242	09-18-2019	2019-09-18 02:07:55	10:07:55	female	2.0.10.147	90	Catch.bmp	1902-05-30	00:00:00		1	0	242029	0		0	0	NULL	NULL	NULL	Low	run1		List2	A_S.wav	A_S	0		1	1	241879	150		0	0
Exp1	13	Exp1-13-1	59.938	1.0.0.165	1	left	-391635311	2.0.10.242	2.0.10.242	09-18-2019	2019-09-18 02:07:55	10:07:55	female	2.0.10.147	91	Catch.bmp	1902-06-28	00:00:00		0	0	244132	0		0	0	NULL	NULL	NULL	Low	run1		List2	A_S.wav	A_S	0		0	2	243982	150	2	299	244281
Exp1	13	Exp1-13-1	59.938	1.0.0.165	1	left	-391635311	2.0.10.242	2.0.10.242	09-18-2019	2019-09-18 02:07:55	10:07:55	female	2.0.10.147	92	Catch.bmp	1904-01-12	00:00:00		1	0	246200	0		0	0	NULL	NULL	NULL	Low	run1	1	List2	A_T.wav	A_T	1	1	0	1	246050	150	1	711	246761
Exp1	13	Exp1-13-1	59.938	1.0.0.165	1	left	-391635311	2.0.10.242	2.0.10.242	09-18-2019	2019-09-18 02:07:55	10:07:55	female	2.0.10.147	93	Red_S_2.bmp	1904-04-25	00:00:00		0	0	248820	0		0	0	NULL	NULL	NULL	Low	run1	1	List2	A_T.wav	AV_T	1	1	0	1	248670	150	1	635	249305
Exp1	13	Exp1-13-1	59.938	1.0.0.165	1	left	-391635311	2.0.10.242	2.0.10.242	09-18-2019	2019-09-18 02:07:55	10:07:55	female	2.0.10.147	94	Red_C.bmp	1902-12-09	00:00:00		0	0	251556	0		0	0	NULL	NULL	NULL	Low	run1	1	List2	A_T.wav	AV_T	1	1	0	1	251406	150	1	307	251713
Exp1	13	Exp1-13-1	59.938	1.0.0.165	1	left	-391635311	2.0.10.242	2.0.10.242	09-18-2019	2019-09-18 02:07:55	10:07:55	female	2.0.10.147	95	Catch.bmp	1903-12-22	00:00:00		0	0	253792	0		0	0	NULL	NULL	NULL	Low	run1	1	List2	A_T.wav	A_T	1	1	0	1	253642	150	1	279	253921
Exp1	13	Exp1-13-1	59.938	1.0.0.165	1	left	-391635311	2.0.10.242	2.0.10.242	09-18-2019	2019-09-18 02:07:55	10:07:55	female	2.0.10.147	96	Red_S.bmp	1902-08-20	00:00:00		0	1	256395	0		0	0	NULL	NULL	NULL	Low	run1	1	List2	A_T.wav	AV_T	1	1	1	1	256244	151	1	326	256570
Exp1	13	Exp1-13-1	59.938	1.0.0.165	1	left	-391635311	2.0.10.242	2.0.10.242	09-18-2019	2019-09-18 02:07:55	10:07:55	female	2.0.10.147	97	Blue_C_2.bmp	1903-08-29	00:00:00		1	0	258513	0		0	0	NULL	NULL	NULL	Low	run1		List2	Catch.wav	V_S	0		1	1	258363	150		0	0
Exp1	13	Exp1-13-1	59.938	1.0.0.165	1	left	-391635311	2.0.10.242	2.0.10.242	09-18-2019	2019-09-18 02:07:55	10:07:55	female	2.0.10.147	98	Red_S.bmp	1902-03-22	00:00:00		1	0	261049	0		0	0	NULL	NULL	NULL	Low	run1	1	List2	A_T.wav	AV_T	1	1	1	1	260899	150	1	350	261249
Exp1	13	Exp1-13-1	59.938	1.0.0.165	1	left	-391635311	2.0.10.242	2.0.10.242	09-18-2019	2019-09-18 02:07:55	10:07:55	female	2.0.10.147	99	Red_C.bmp	1903-06-28	00:00:00		0	0	263018	0		0	0	NULL	NULL	NULL	Low	run1	1	List2	A_T.wav	AV_T	1	1	0	1	262868	150	1	357	263225
Exp1	13	Exp1-13-1	59.938	1.0.0.165	1	left	-391635311	2.0.10.242	2.0.10.242	09-18-2019	2019-09-18 02:07:55	10:07:55	female	2.0.10.147	100	Catch.bmp	1902-08-28	00:00:00		0	0	265454	0		0	0	NULL	NULL	NULL	Low	run1	1	List2	A_T.wav	A_T	1	1	0	1	265304	150	1	561	265865
Exp1	13	Exp1-13-1	59.938	1.0.0.165	1	left	-391635311	2.0.10.242	2.0.10.242	09-18-2019	2019-09-18 02:07:55	10:07:55	female	2.0.10.147	101	Red_S.bmp	1902-11-07	00:00:00		0	0	267573	0		0	0	NULL	NULL	NULL	Low	run1	1	List2	A_T.wav	AV_T	1	1	0	1	267423	150	1	330	267753
Exp1	13	Exp1-13-1	59.938	1.0.0.165	1	left	-391635311	2.0.10.242	2.0.10.242	09-18-2019	2019-09-18 02:07:55	10:07:55	female	2.0.10.147	102	Catch.bmp	1902-07-06	00:00:00		0	0	269775	0		0	0	NULL	NULL	NULL	Low	run1	1	List2	A_T.wav	A_T	1	1	0	1	269625	150	1	432	270057
Exp1	13	Exp1-13-1	59.938	1.0.0.165	1	left	-391635311	2.0.10.242	2.0.10.242	09-18-2019	2019-09-18 02:07:55	10:07:55	female	2.0.10.147	103	Red_C.bmp	1903-01-16	00:00:00		0	0	271844	0		0	0	NULL	NULL	NULL	Low	run1	1	List2	A_T.wav	AV_T	1	1	0	1	271694	150	1	290	271984
Exp1	13	Exp1-13-1	59.938	1.0.0.165	1	left	-391635311	2.0.10.242	2.0.10.242	09-18-2019	2019-09-18 02:07:55	10:07:55	female	2.0.10.147	104	Red_C_2.bmp	1902-12-04	00:00:00		0	0	274113	0		0	0	NULL	NULL	NULL	Low	run1	1	List2	A_T.wav	AV_T	1	1	0	1	273963	150	1	287	274250
Exp1	13	Exp1-13-1	59.938	1.0.0.165	1	left	-391635311	2.0.10.242	2.0.10.242	09-18-2019	2019-09-18 02:07:55	10:07:55	female	2.0.10.147	105	Red_C_2.bmp	1903-06-02	00:00:00		0	0	276332	0		0	0	NULL	NULL	NULL	Low	run1	1	List2	Catch.wav	V_T	1	1	1	1	276182	150	1	354	276536
Exp1	13	Exp1-13-1	59.938	1.0.0.165	1	left	-391635311	2.0.10.242	2.0.10.242	09-18-2019	2019-09-18 02:07:55	10:07:55	female	2.0.10.147	106	Catch.bmp	1903-04-10	00:00:00		0	0	278735	0		0	0	NULL	NULL	NULL	Low	run1	1	List2	A_T.wav	A_T	1	1	1	1	278585	150	1	383	278968
Exp1	13	Exp1-13-1	59.938	1.0.0.165	1	left	-391635311	2.0.10.242	2.0.10.242	09-18-2019	2019-09-18 02:07:55	10:07:55	female	2.0.10.147	107	Red_S_2.bmp	1903-08-21	00:00:00		0	0	281087	0		0	0	NULL	NULL	NULL	Low	run1	1	List2	Catch.wav	V_T	1	1	1	1	280937	150	1	351	281288
Exp1	13	Exp1-13-1	59.938	1.0.0.165	1	left	-391635311	2.0.10.242	2.0.10.242	09-18-2019	2019-09-18 02:07:55	10:07:55	female	2.0.10.147	108	Catch.bmp	1902-12-10	00:00:00		0	0	283573	0		0	0	NULL	NULL	NULL	Low	run1	1	List2	A_T.wav	A_T	1	1	1	1	283423	150	1	513	283936
Exp1	13	Exp1-13-1	59.938	1.0.0.165	1	left	-391635311	2.0.10.242	2.0.10.242	09-18-2019	2019-09-18 02:07:55	10:07:55	female	2.0.10.147	109	Red_C_2.bmp	1902-05-05	00:00:00		0	0	285809	0		0	0	NULL	NULL	NULL	Low	run1	1	List2	A_T.wav	AV_T	1	1	0	1	285659	150	1	317	285976
Exp1	13	Exp1-13-1	59.938	1.0.0.165	1	left	-391635311	2.0.10.242	2.0.10.242	09-18-2019	2019-09-18 02:07:55	10:07:55	female	2.0.10.147	110	Red_C_2.bmp	1902-08-04	00:00:00		0	1	287828	0		0	0	NULL	NULL	NULL	Low	run1	1	List2	A_T.wav	AV_T	1	1	1	1	287677	151	1	339	288016
Exp1	13	Exp1-13-1	59.938	1.0.0.165	1	left	-391635311	2.0.10.242	2.0.10.242	09-18-2019	2019-09-18 02:07:55	10:07:55	female	2.0.10.147	111	Red_C.bmp	1903-01-12	00:00:00		0	0	289930	0		0	0	NULL	NULL	NULL	Low	run1	1	List2	Catch.wav	V_T	1	1	1	1	289780	150	1	268	290048
Exp1	13	Exp1-13-1	59.938	1.0.0.165	1	left	-391635311	2.0.10.242	2.0.10.242	09-18-2019	2019-09-18 02:07:55	10:07:55	female	2.0.10.147	112	Catch.bmp	1903-07-21	00:00:00		0	0	292199	0		0	0	NULL	NULL	NULL	Low	run1		List2	A_S.wav	A_S	0		1	1	292049	150		0	0
Exp1	13	Exp1-13-1	59.938	1.0.0.165	1	left	-391635311	2.0.10.242	2.0.10.242	09-18-2019	2019-09-18 02:07:55	10:07:55	female	2.0.10.147	113	Catch.bmp	1902-04-16	00:00:00		0	0	294718	0		0	0	NULL	NULL	NULL	Low	run1	1	List2	A_T.wav	A_T	1	1	0	1	294568	150	1	512	295080
Exp1	13	Exp1-13-1	59.938	1.0.0.165	1	left	-391635311	2.0.10.242	2.0.10.242	09-18-2019	2019-09-18 02:07:55	10:07:55	female	2.0.10.147	114	Red_C.bmp	1903-12-28	00:00:00		0	0	296704	0		0	0	NULL	NULL	NULL	Low	run1	1	List2	A_T.wav	AV_T	1	1	0	2	296554	150	1	327	296881
Exp1	13	Exp1-13-1	59.938	1.0.0.165	1	left	-391635311	2.0.10.242	2.0.10.242	09-18-2019	2019-09-18 02:07:55	10:07:55	female	2.0.10.147	115	Red_C.bmp	1904-04-17	00:00:00		0	0	299323	0		0	0	NULL	NULL	NULL	Low	run1	1	List2	Catch.wav	V_T	1	1	1	1	299173	150	1	363	299536
Exp1	13	Exp1-13-1	59.938	1.0.0.165	1	left	-391635311	2.0.10.242	2.0.10.242	09-18-2019	2019-09-18 02:07:55	10:07:55	female	2.0.10.147	116	Catch.bmp	1903-05-27	00:00:00		0	1	302043	0		0	0	NULL	NULL	NULL	Low	run1	1	List2	A_T.wav	A_T	1	1	1	1	301892	151	1	500	302392
Exp1	13	Exp1-13-1	59.938	1.0.0.165	1	left	-391635311	2.0.10.242	2.0.10.242	09-18-2019	2019-09-18 02:07:55	10:07:55	female	2.0.10.147	117	Red_S.bmp	1902-10-01	00:00:00		0	0	304445	0		0	0	NULL	NULL	NULL	Low	run1	1	List2	Catch.wav	V_T	1	1	1	1	304295	150	1	385	304680
Exp1	13	Exp1-13-1	59.938	1.0.0.165	1	left	-391635311	2.0.10.242	2.0.10.242	09-18-2019	2019-09-18 02:07:55	10:07:55	female	2.0.10.147	118	Red_C_2.bmp	1903-04-24	00:00:00		0	0	306597	0		0	0	NULL	NULL	NULL	Low	run1	1	List2	Catch.wav	V_T	1	1	0	1	306447	150	1	369	306816
Exp1	13	Exp1-13-1	59.938	1.0.0.165	1	left	-391635311	2.0.10.242	2.0.10.242	09-18-2019	2019-09-18 02:07:55	10:07:55	female	2.0.10.147	119	Catch.bmp	1903-10-01	00:00:00		0	1	308967	0		0	0	NULL	NULL	NULL	Low	run1	1	List2	A_T.wav	A_T	1	1	1	1	308816	151	1	472	309288
Exp1	13	Exp1-13-1	59.938	1.0.0.165	1	left	-391635311	2.0.10.242	2.0.10.242	09-18-2019	2019-09-18 02:07:55	10:07:55	female	2.0.10.147	120	Blue_C.bmp	1904-05-11	00:00:00		0	0	311486	0		0	0	NULL	NULL	NULL	Low	run1		List2	A_S.wav	AV_S	0		0	1	311336	150		0	0
Exp1	13	Exp1-13-1	59.938	1.0.0.165	1	left	-391635311	2.0.10.242	2.0.10.242	09-18-2019	2019-09-18 02:07:55	10:07:55	female	2.0.10.147	121	Catch.bmp	1903-09-27	00:00:00		1	0	314305	0		0	0	NULL	NULL	NULL	Low	run1		List2	A_S.wav	A_S	0		0	1	314155	150		0	0
Exp1	13	Exp1-13-1	59.938	1.0.0.165	1	left	-391635311	2.0.10.242	2.0.10.242	09-18-2019	2019-09-18 02:07:55	10:07:55	female	2.0.10.147	122	Red_S.bmp	1902-10-25	00:00:00		0	1	316892	0		0	0	NULL	NULL	NULL	Low	run1	1	List2	Catch.wav	V_T	1	1	1	1	316741	151	1	588	317329
Exp1	13	Exp1-13-1	59.938	1.0.0.165	1	left	-391635311	2.0.10.242	2.0.10.242	09-18-2019	2019-09-18 02:07:55	10:07:55	female	2.0.10.147	123	Catch.bmp	1904-01-24	00:00:00		0	0	319077	0		0	0	NULL	NULL	NULL	Low	run1	1	List2	A_T.wav	A_T	1	1	1	1	318927	150	1	353	319280
Exp1	13	Exp1-13-1	59.938	1.0.0.165	1	left	-391635311	2.0.10.242	2.0.10.242	09-18-2019	2019-09-18 02:07:55	10:07:55	female	2.0.10.147	124	Catch.bmp	1903-06-10	00:00:00		0	0	321713	0		0	0	NULL	NULL	NULL	Low	run1	1	List2	A_T.wav	A_T	1	1	0	1	321563	150	1	461	322024
Exp1	13	Exp1-13-1	59.938	1.0.0.165	1	left	-391635311	2.0.10.242	2.0.10.242	09-18-2019	2019-09-18 02:07:55	10:07:55	female	2.0.10.147	125	Blue_S.bmp	1902-03-23	00:00:00		1	0	324132	0		0	0	NULL	NULL	NULL	Low	run1		List2	Catch.wav	V_S	0		1	1	323982	150		0	0
Exp1	13	Exp1-13-1	59.938	1.0.0.165	1	left	-391635311	2.0.10.242	2.0.10.242	09-18-2019	2019-09-18 02:07:55	10:07:55	female	2.0.10.147	126	Catch.bmp	1902-12-08	00:00:00		0	0	326151	0		0	0	NULL	NULL	NULL	Low	run1	1	List2	A_T.wav	A_T	1	1	1	1	326001	150	1	495	326496
Exp1	13	Exp1-13-1	59.938	1.0.0.165	1	left	-391635311	2.0.10.242	2.0.10.242	09-18-2019	2019-09-18 02:07:55	10:07:55	female	2.0.10.147	127	Catch.bmp	1904-01-11	00:00:00		0	0	328387	0		0	0	NULL	NULL	NULL	Low	run1	1	List2	A_T.wav	A_T	1	1	0	1	328237	150	1	444	328681
Exp1	13	Exp1-13-1	59.938	1.0.0.165	1	left	-391635311	2.0.10.242	2.0.10.242	09-18-2019	2019-09-18 02:07:55	10:07:55	female	2.0.10.147	128	Catch.bmp	1903-11-01	00:00:00		0	0	331006	0		0	0	NULL	NULL	NULL	Low	run1	1	List2	A_T.wav	A_T	1	1	0	1	330856	150	1	449	331305
Exp1	13	Exp1-13-1	59.938	1.0.0.165	1	left	-391635311	2.0.10.242	2.0.10.242	09-18-2019	2019-09-18 02:07:55	10:07:55	female	2.0.10.147	129	Catch.bmp	1902-09-25	00:00:00		0	0	333559	0		0	0	NULL	NULL	NULL	Low	run1	1	List2	A_T.wav	A_T	1	1	0	1	333409	150	1	400	333809
Exp1	13	Exp1-13-1	59.938	1.0.0.165	1	left	-391635311	2.0.10.242	2.0.10.242	09-18-2019	2019-09-18 02:07:55	10:07:55	female	2.0.10.147	130	Red_S_2.bmp	1904-03-16	00:00:00		0	0	335711	0		0	0	NULL	NULL	NULL	Low	run1	1	List2	A_T.wav	AV_T	1	1	0	1	335561	150	1	312	335873
Exp1	13	Exp1-13-1	59.938	1.0.0.165	1	left	-391635311	2.0.10.242	2.0.10.242	09-18-2019	2019-09-18 02:07:55	10:07:55	female	2.0.10.147	131	Blue_S.bmp	1903-07-24	00:00:00		1	0	338397	0		0	0	NULL	NULL	NULL	Low	run1		List2	A_S.wav	AV_S	0		0	1	338247	150		0	0
Exp1	13	Exp1-13-1	59.938	1.0.0.165	1	left	-391635311	2.0.10.242	2.0.10.242	09-18-2019	2019-09-18 02:07:55	10:07:55	female	2.0.10.147	132	Catch.bmp	1902-03-27	00:00:00		0	0	340900	0		0	0	NULL	NULL	NULL	Low	run1		List2	A_S.wav	A_S	0		0	1	340750	150		0	0
Exp1	13	Exp1-13-1	59.938	1.0.0.165	1	left	-391635311	2.0.10.242	2.0.10.242	09-18-2019	2019-09-18 02:07:55	10:07:55	female	2.0.10.147	133	Catch.bmp	1903-12-20	00:00:00		0	1	342936	0		0	0	NULL	NULL	NULL	Low	run1	1	List2	A_T.wav	A_T	1	1	1	1	342785	151	1	416	343201
Exp1	13	Exp1-13-1	59.938	1.0.0.165	1	left	-391635311	2.0.10.242	2.0.10.242	09-18-2019	2019-09-18 02:07:55	10:07:55	female	2.0.10.147	134	Catch.bmp	1902-08-23	00:00:00		0	0	345538	0		0	0	NULL	NULL	NULL	Low	run1	1	List2	A_T.wav	A_T	1	1	0	1	345388	150	1	436	345824
Exp1	13	Exp1-13-1	59.938	1.0.0.165	1	left	-391635311	2.0.10.242	2.0.10.242	09-18-2019	2019-09-18 02:07:55	10:07:55	female	2.0.10.147	135	Red_S.bmp	1903-08-19	00:00:00		0	0	347657	0		0	0	NULL	NULL	NULL	Low	run1	1	List2	Catch.wav	V_T	1	1	1	1	347507	150	1	373	347880
Exp1	13	Exp1-13-1	59.938	1.0.0.165	1	left	-391635311	2.0.10.242	2.0.10.242	09-18-2019	2019-09-18 02:07:55	10:07:55	female	2.0.10.147	136	Red_C_2.bmp	1903-07-08	00:00:00		0	0	350143	0		0	0	NULL	NULL	NULL	Low	run1	1	List2	Catch.wav	V_T	1	1	0	1	349993	150	1	318	350311
Exp1	13	Exp1-13-1	59.938	1.0.0.165	1	left	-391635311	2.0.10.242	2.0.10.242	09-18-2019	2019-09-18 02:07:55	10:07:55	female	2.0.10.147	137	Blue_C_2.bmp	1902-11-12	00:00:00		0	0	352579	0		0	0	NULL	NULL	NULL	Low	run1		List2	A_S.wav	AV_S	0		1	1	352429	150	1	307	352736
Exp1	13	Exp1-13-1	59.938	1.0.0.165	1	left	-391635311	2.0.10.242	2.0.10.242	09-18-2019	2019-09-18 02:07:55	10:07:55	female	2.0.10.147	138	Red_S_2.bmp	1904-03-21	00:00:00		0	0	354781	0		0	0	NULL	NULL	NULL	Low	run1	1	List2	Catch.wav	V_T	1	1	1	1	354631	150	1	384	355015
Exp1	13	Exp1-13-1	59.938	1.0.0.165	1	left	-391635311	2.0.10.242	2.0.10.242	09-18-2019	2019-09-18 02:07:55	10:07:55	female	2.0.10.147	139	Red_C.bmp	1902-05-16	00:00:00		0	0	357484	0		0	0	NULL	NULL	NULL	Low	run1	1	List2	A_T.wav	AV_T	1	1	1	1	357334	150	1	489	357823
Exp1	13	Exp1-13-1	59.938	1.0.0.165	1	left	-391635311	2.0.10.242	2.0.10.242	09-18-2019	2019-09-18 02:07:55	10:07:55	female	2.0.10.147	140	Red_C.bmp	1903-09-16	00:00:00		0	0	359503	0		0	0	NULL	NULL	NULL	Low	run1	1	List2	A_T.wav	AV_T	1	1	0	1	359353	150	1	343	359696
Exp1	13	Exp1-13-1	59.938	1.0.0.165	1	left	-391635311	2.0.10.242	2.0.10.242	09-18-2019	2019-09-18 02:07:55	10:07:55	female	2.0.10.147	141	Red_S_2.bmp	1903-10-11	00:00:00		0	1	362006	0		0	0	NULL	NULL	NULL	Low	run1	1	List2	A_T.wav	AV_T	1	1	1	1	361855	151	1	393	362248
Exp1	13	Exp1-13-1	59.938	1.0.0.165	1	left	-391635311	2.0.10.242	2.0.10.242	09-18-2019	2019-09-18 02:07:55	10:07:55	female	2.0.10.147	142	Red_S_2.bmp	1904-02-17	00:00:00		0	0	364542	0		0	0	NULL	NULL	NULL	Low	run1	1	List2	A_T.wav	AV_T	1	1	0	2	364392	150	1	320	364712
Exp1	13	Exp1-13-1	59.938	1.0.0.165	1	left	-391635311	2.0.10.242	2.0.10.242	09-18-2019	2019-09-18 02:07:55	10:07:55	female	2.0.10.147	143	Blue_S.bmp	1903-06-01	00:00:00		0	0	367211	0		0	0	NULL	NULL	NULL	Low	run1		List2	Catch.wav	V_S	0		1	1	367061	150		0	0
Exp1	13	Exp1-13-1	59.938	1.0.0.165	1	left	-391635311	2.0.10.242	2.0.10.242	09-18-2019	2019-09-18 02:07:55	10:07:55	female	2.0.10.147	144	Blue_S_2.bmp	1902-11-12	00:00:00		0	0	369680	0		0	0	NULL	NULL	NULL	Low	run1		List2	A_S.wav	AV_S	0		1	1	369530	150		0	0
Exp1	13	Exp1-13-1	59.938	1.0.0.165	1	left	-391635311	2.0.10.242	2.0.10.242	09-18-2019	2019-09-18 02:07:55	10:07:55	female	2.0.10.147	145	Catch.bmp	1904-01-11	00:00:00		1	0	371949	0		0	0	NULL	NULL	NULL	Low	run1	1	List2	A_T.wav	A_T	1	1	0	1	371799	150	1	720	372519
Exp1	13	Exp1-13-1	59.938	1.0.0.165	1	left	-391635311	2.0.10.242	2.0.10.242	09-18-2019	2019-09-18 02:07:55	10:07:55	female	2.0.10.147	146	Blue_C.bmp	1904-02-29	00:00:00		0	0	374569	0		0	0	NULL	NULL	NULL	Low	Run1		List2	Catch.wav	V_S	0		1	1	374419	150		0	0
Exp1	13	Exp1-13-1	59.938	1.0.0.165	1	left	-391635311	2.0.10.242	2.0.10.242	09-18-2019	2019-09-18 02:07:55	10:07:55	female	2.0.10.147	147	Catch.bmp	1903-09-22	00:00:00		0	0	377288	0		0	0	NULL	NULL	NULL	Low	run1	1	List2	A_T.wav	A_T	1	1	1	1	377138	150	1	677	377815
Exp1	13	Exp1-13-1	59.938	1.0.0.165	1	left	-391635311	2.0.10.242	2.0.10.242	09-18-2019	2019-09-18 02:07:55	10:07:55	female	2.0.10.147	148	Catch.bmp	1902-06-14	00:00:00		0	0	379808	0		0	0	NULL	NULL	NULL	Low	run1		List2	A_S.wav	A_S	0		0	1	379658	150		0	0
Exp1	13	Exp1-13-1	59.938	1.0.0.165	1	left	-391635311	2.0.10.242	2.0.10.242	09-18-2019	2019-09-18 02:07:55	10:07:55	female	2.0.10.147	149	Red_C_2.bmp	1902-08-01	00:00:00		0	0	381910	0		0	0	NULL	NULL	NULL	Low	run1	1	List2	Catch.wav	V_T	1	1	1	1	381760	150	1	447	382207
Exp1	13	Exp1-13-1	59.938	1.0.0.165	1	left	-391635311	2.0.10.242	2.0.10.242	09-18-2019	2019-09-18 02:07:55	10:07:55	female	2.0.10.147	150	Red_C.bmp	1903-03-25	00:00:00		0	0	384012	0		0	0	NULL	NULL	NULL	Low	run1	1	List2	Catch.wav	V_T	1	1	0	1	383862	150	1	521	384383
Exp1	13	Exp1-13-1	59.938	1.0.0.165	1	left	-391635311	2.0.10.242	2.0.10.242	09-18-2019	2019-09-18 02:07:55	10:07:55	female	2.0.10.147	151	Red_S_2.bmp	1904-05-16	00:00:00		0	0	386348	0		0	0	NULL	NULL	NULL	Low	run1	1	List2	A_T.wav	AV_T	1	1	1	1	386198	150	1	433	386631
Exp1	13	Exp1-13-1	59.938	1.0.0.165	1	left	-391635311	2.0.10.242	2.0.10.242	09-18-2019	2019-09-18 02:07:55	10:07:55	female	2.0.10.147	152	Catch.bmp	1902-04-10	00:00:00		0	0	389101	0		0	0	NULL	NULL	NULL	Low	run1		List2	A_S.wav	A_S	0		0	1	388951	150		0	0
Exp1	13	Exp1-13-1	59.938	1.0.0.165	1	left	-391635311	2.0.10.242	2.0.10.242	09-18-2019	2019-09-18 02:07:55	10:07:55	female	2.0.10.147	153	Red_C.bmp	1903-06-11	00:00:00		0	0	391136	0		0	0	NULL	NULL	NULL	Low	run1	1	List2	A_T.wav	AV_T	1	1	0	1	390986	150	1	381	391367
Exp1	13	Exp1-13-1	59.938	1.0.0.165	1	left	-391635311	2.0.10.242	2.0.10.242	09-18-2019	2019-09-18 02:07:55	10:07:55	female	2.0.10.147	154	Red_C.bmp	1903-04-12	00:00:00		0	1	393556	0		0	0	NULL	NULL	NULL	Low	run1	1	List2	Catch.wav	V_T	1	1	1	1	393405	151	1	450	393855
Exp1	13	Exp1-13-1	59.938	1.0.0.165	1	left	-391635311	2.0.10.242	2.0.10.242	09-18-2019	2019-09-18 02:07:55	10:07:55	female	2.0.10.147	155	Blue_S_2.bmp	1902-04-03	00:00:00		0	0	395908	0		0	0	NULL	NULL	NULL	Low	run1		List2	Catch.wav	V_S	0		0	1	395758	150		0	0
Exp1	13	Exp1-13-1	59.938	1.0.0.165	1	left	-391635311	2.0.10.242	2.0.10.242	09-18-2019	2019-09-18 02:07:55	10:07:55	female	2.0.10.147	156	Blue_S.bmp	1903-02-05	00:00:00		1	0	397943	0		0	0	NULL	NULL	NULL	Low	run1		List2	Catch.wav	V_S	0		0	1	397793	150		0	0
Exp1	13	Exp1-13-1	59.938	1.0.0.165	1	left	-391635311	2.0.10.242	2.0.10.242	09-18-2019	2019-09-18 02:07:55	10:07:55	female	2.0.10.147	157	Red_C.bmp	1902-09-15	00:00:00		0	0	400279	0		0	0	NULL	NULL	NULL	Low	run1	1	List2	A_T.wav	AV_T	1	1	1	1	400129	150	1	310	400439
Exp1	13	Exp1-13-1	59.938	1.0.0.165	1	left	-391635311	2.0.10.242	2.0.10.242	09-18-2019	2019-09-18 02:07:55	10:07:55	female	2.0.10.147	158	Blue_S_2.bmp	1902-05-30	00:00:00		0	0	402415	0		0	0	NULL	NULL	NULL	Low	run1		List2	A_S.wav	AV_S	0		0	1	402265	150		0	0
Exp1	13	Exp1-13-1	59.938	1.0.0.165	1	left	-391635311	2.0.10.242	2.0.10.242	09-18-2019	2019-09-18 02:07:55	10:07:55	female	2.0.10.147	159	Red_S.bmp	1902-08-16	00:00:00		0	0	404534	0		0	0	NULL	NULL	NULL	Low	run1	1	List2	A_T.wav	AV_T	1	1	0	2	404384	150	1	391	404775
Exp1	13	Exp1-13-1	59.938	1.0.0.165	1	left	-391635311	2.0.10.242	2.0.10.242	09-18-2019	2019-09-18 02:07:55	10:07:55	female	2.0.10.147	160	Red_S_2.bmp	1903-05-10	00:00:00		0	1	406653	0		0	0	NULL	NULL	NULL	Low	run1	1	List2	A_T.wav	AV_T	1	1	1	1	406502	151	1	377	406879
Exp1	13	Exp1-13-1	59.938	1.0.0.165	1	left	-391635311	2.0.10.242	2.0.10.242	09-18-2019	2019-09-18 02:07:55	10:07:55	female	2.0.10.147	161	Red_S_2.bmp	1902-03-27	00:00:00		1	0	409038	818		0	0	NULL	NULL	NULL	Low	run1	1	List2	Catch.wav	V_T	1	1	1	1	408888	150	1	359	409247
Exp1	13	Exp1-13-1	59.938	1.0.0.165	1	left	-391635311	2.0.10.242	2.0.10.242	09-18-2019	2019-09-18 02:07:55	10:07:55	female	2.0.10.147	162	Red_C_2.bmp	1903-07-03	00:00:00		1	0	417280	0		0	0	NULL	NULL	NULL	Low	run1	1	List2	A_T.wav	AV_T	1	1	1	1	417130	150	1	349	417479
Exp1	13	Exp1-13-1	59.938	1.0.0.165	1	left	-391635311	2.0.10.242	2.0.10.242	09-18-2019	2019-09-18 02:07:55	10:07:55	female	2.0.10.147	163	Red_S.bmp	1903-12-06	00:00:00		0	0	419716	0		0	0	NULL	NULL	NULL	Low	run1	1	List2	A_T.wav	AV_T	1	1	0	1	419566	150	1	394	419960
Exp1	13	Exp1-13-1	59.938	1.0.0.165	1	left	-391635311	2.0.10.242	2.0.10.242	09-18-2019	2019-09-18 02:07:55	10:07:55	female	2.0.10.147	164	Red_S_2.bmp	1903-08-23	00:00:00		0	0	422302	0		0	0	NULL	NULL	NULL	Low	run1	1	List2	Catch.wav	V_T	1	1	1	1	422152	150	1	367	422519
Exp1	13	Exp1-13-1	59.938	1.0.0.165	1	left	-391635311	2.0.10.242	2.0.10.242	09-18-2019	2019-09-18 02:07:55	10:07:55	female	2.0.10.147	165	Blue_S_2.bmp	1902-03-12	00:00:00		0	0	424788	0		0	0	NULL	NULL	NULL	Low	run1		List2	A_S.wav	AV_S	0		1	1	424638	150		0	0
Exp1	13	Exp1-13-1	59.938	1.0.0.165	1	left	-391635311	2.0.10.242	2.0.10.242	09-18-2019	2019-09-18 02:07:55	10:07:55	female	2.0.10.147	166	Catch.bmp	1903-10-30	00:00:00		1	0	426790	0		0	0	NULL	NULL	NULL	Low	run1		List2	A_S.wav	A_S	0		0	1	426640	150		0	0
Exp1	13	Exp1-13-1	59.938	1.0.0.165	1	left	-391635311	2.0.10.242	2.0.10.242	09-18-2019	2019-09-18 02:07:55	10:07:55	female	2.0.10.147	167	Red_C.bmp	1902-04-10	00:00:00		0	0	429410	0		0	0	NULL	NULL	NULL	Low	run1	1	List2	Catch.wav	V_T	1	1	0	1	429260	150	1	524	429784
Exp1	13	Exp1-13-1	59.938	1.0.0.165	1	left	-391635311	2.0.10.242	2.0.10.242	09-18-2019	2019-09-18 02:07:55	10:07:55	female	2.0.10.147	168	Catch.bmp	1903-02-23	00:00:00		0	0	431395	0		0	0	NULL	NULL	NULL	Low	run1		List2	A_S.wav	A_S	0		1	1	431245	150		0	0
Exp1	13	Exp1-13-1	59.938	1.0.0.165	1	left	-391635311	2.0.10.242	2.0.10.242	09-18-2019	2019-09-18 02:07:55	10:07:55	female	2.0.10.147	169	Red_C.bmp	1902-03-26	00:00:00		0	0	433748	0		0	0	NULL	NULL	NULL	Low	run1	1	List2	A_T.wav	AV_T	1	1	0	1	433598	150	1	297	433895
Exp1	13	Exp1-13-1	59.938	1.0.0.165	1	left	-391635311	2.0.10.242	2.0.10.242	09-18-2019	2019-09-18 02:07:55	10:07:55	female	2.0.10.147	170	Catch.bmp	1903-07-01	00:00:00		1	0	435716	0		0	0	NULL	NULL	NULL	Low	run1	1	List2	A_T.wav	A_T	1	1	0	1	435566	150	1	1321	436887
Exp1	13	Exp1-13-1	59.938	1.0.0.165	1	left	-391635311	2.0.10.242	2.0.10.242	09-18-2019	2019-09-18 02:07:55	10:07:55	female	2.0.10.147	171	Red_C_2.bmp	1904-01-25	00:00:00		0	0	438152	0		0	0	NULL	NULL	NULL	Low	run1	1	List2	A_T.wav	AV_T	1	1	0	1	438002	150	1	364	438366
Exp1	13	Exp1-13-1	59.938	1.0.0.165	1	left	-391635311	2.0.10.242	2.0.10.242	09-18-2019	2019-09-18 02:07:55	10:07:55	female	2.0.10.147	172	Red_C.bmp	1903-09-18	00:00:00		1	0	440788	0		0	0	NULL	NULL	NULL	Low	run1	1	List2	Catch.wav	V_T	1	1	1	1	440638	150	1	432	441070
Exp1	13	Exp1-13-1	59.938	1.0.0.165	1	left	-391635311	2.0.10.242	2.0.10.242	09-18-2019	2019-09-18 02:07:55	10:07:55	female	2.0.10.147	173	Red_S.bmp	1904-03-26	00:00:00		0	0	443308	0		0	0	NULL	NULL	NULL	Low	run1	1	List2	Catch.wav	V_T	1	1	0	1	443158	150	1	400	443558
Exp1	13	Exp1-13-1	59.938	1.0.0.165	1	left	-391635311	2.0.10.242	2.0.10.242	09-18-2019	2019-09-18 02:07:55	10:07:55	female	2.0.10.147	174	Catch.bmp	1902-03-12	00:00:00		0	0	446011	0		0	0	NULL	NULL	NULL	Low	run1	1	List2	A_T.wav	A_T	1	1	0	2	445861	150	1	353	446214
Exp1	13	Exp1-13-1	59.938	1.0.0.165	1	left	-391635311	2.0.10.242	2.0.10.242	09-18-2019	2019-09-18 02:07:55	10:07:55	female	2.0.10.147	175	Catch.bmp	1903-02-16	00:00:00		0	0	447963	0		0	0	NULL	NULL	NULL	Low	run1		List2	A_S.wav	A_S	0		0	1	447813	150		0	0
Exp1	13	Exp1-13-1	59.938	1.0.0.165	1	left	-391635311	2.0.10.242	2.0.10.242	09-18-2019	2019-09-18 02:07:55	10:07:55	female	2.0.10.147	176	Catch.bmp	1904-02-19	00:00:00		0	1	450349	0		0	0	NULL	NULL	NULL	Low	run1	1	List2	A_T.wav	A_T	1	1	1	1	450198	151	1	544	450742
Exp1	13	Exp1-13-1	59.938	1.0.0.165	1	left	-391635311	2.0.10.242	2.0.10.242	09-18-2019	2019-09-18 02:07:55	10:07:55	female	2.0.10.147	177	Red_C_2.bmp	1903-04-27	00:00:00		0	0	453018	0		0	0	NULL	NULL	NULL	Low	run1	1	List2	Catch.wav	V_T	1	1	1	1	452868	150	1	362	453230
Exp1	13	Exp1-13-1	59.938	1.0.0.165	1	left	-391635311	2.0.10.242	2.0.10.242	09-18-2019	2019-09-18 02:07:55	10:07:55	female	2.0.10.147	178	Catch.bmp	1902-08-01	00:00:00		0	0	455387	0		0	0	NULL	NULL	NULL	Low	run1	1	List2	A_T.wav	A_T	1	1	1	1	455237	150	1	457	455694
Exp1	13	Exp1-13-1	59.938	1.0.0.165	1	left	-391635311	2.0.10.242	2.0.10.242	09-18-2019	2019-09-18 02:07:55	10:07:55	female	2.0.10.147	179	Catch.bmp	1904-01-26	00:00:00		0	0	457489	0		0	0	NULL	NULL	NULL	Low	run1	1	List2	A_T.wav	A_T	1	1	0	1	457339	150	1	371	457710
Exp1	13	Exp1-13-1	59.938	1.0.0.165	1	left	-391635311	2.0.10.242	2.0.10.242	09-18-2019	2019-09-18 02:07:55	10:07:55	female	2.0.10.147	180	Red_S_2.bmp	1902-04-27	00:00:00		1	0	460125	0		0	0	NULL	NULL	NULL	Low	run1	1	List2	A_T.wav	AV_T	1	1	1	1	459975	150	1	335	460310
Exp1	13	Exp1-13-1	59.938	1.0.0.165	1	left	-391635311	2.0.10.242	2.0.10.242	09-18-2019	2019-09-18 02:07:55	10:07:55	female	2.0.10.147	181	Red_S_2.bmp	1903-03-05	00:00:00		0	1	462128	0		0	0	NULL	NULL	NULL	Low	run1	1	List2	Catch.wav	V_T	1	1	1	1	461977	151	1	389	462366
Exp1	13	Exp1-13-1	59.938	1.0.0.165	1	left	-391635311	2.0.10.242	2.0.10.242	09-18-2019	2019-09-18 02:07:55	10:07:55	female	2.0.10.147	182	Red_S_2.bmp	1903-05-29	00:00:00		0	0	464447	0		0	0	NULL	NULL	NULL	Low	run1	1	List2	A_T.wav	AV_T	1	1	1	1	464297	150	1	325	464622
Exp1	13	Exp1-13-1	59.938	1.0.0.165	1	left	-391635311	2.0.10.242	2.0.10.242	09-18-2019	2019-09-18 02:07:55	10:07:55	female	2.0.10.147	183	Catch.bmp	1902-07-27	00:00:00		0	0	466849	0		0	0	NULL	NULL	NULL	Low	run1		List2	A_S.wav	A_S	0		0	1	466699	150	1	660	467359
Exp1	13	Exp1-13-1	59.938	1.0.0.165	1	left	-391635311	2.0.10.242	2.0.10.242	09-18-2019	2019-09-18 02:07:55	10:07:55	female	2.0.10.147	184	Red_S.bmp	1903-05-15	00:00:00		0	0	468935	0		0	0	NULL	NULL	NULL	Low	run1	1	List2	A_T.wav	AV_T	1	1	0	1	468785	150	1	629	469414
Exp1	13	Exp1-13-1	59.938	1.0.0.165	1	left	-391635311	2.0.10.242	2.0.10.242	09-18-2019	2019-09-18 02:07:55	10:07:55	female	2.0.10.147	185	Red_C_2.bmp	1902-08-30	00:00:00		0	1	471321	0		0	0	NULL	NULL	NULL	Low	run1	1	List2	A_T.wav	AV_T	1	1	1	1	471170	151	1	501	471671
Exp1	13	Exp1-13-1	59.938	1.0.0.165	1	left	-391635311	2.0.10.242	2.0.10.242	09-18-2019	2019-09-18 02:07:55	10:07:55	female	2.0.10.147	186	Red_S.bmp	1903-09-28	00:00:00		0	0	473456	0		0	0	NULL	NULL	NULL	Low	run1	1	List2	A_T.wav	AV_T	1	1	0	1	473306	150	1	444	473750
Exp1	13	Exp1-13-1	59.938	1.0.0.165	1	left	-391635311	2.0.10.242	2.0.10.242	09-18-2019	2019-09-18 02:07:55	10:07:55	female	2.0.10.147	187	Red_S_2.bmp	1902-03-25	00:00:00		0	1	475976	0		0	0	NULL	NULL	NULL	Low	run1	1	List2	A_T.wav	AV_T	1	1	0	1	475825	151	1	557	476382
Exp1	13	Exp1-13-1	59.938	1.0.0.165	1	left	-391635311	2.0.10.242	2.0.10.242	09-18-2019	2019-09-18 02:07:55	10:07:55	female	2.0.10.147	188	Catch.bmp	1902-03-27	00:00:00		0	0	477944	0		0	0	NULL	NULL	NULL	Low	run1	1	List2	A_T.wav	A_T	1	1	0	1	477794	150	1	749	478543
Exp1	13	Exp1-13-1	59.938	1.0.0.165	1	left	-391635311	2.0.10.242	2.0.10.242	09-18-2019	2019-09-18 02:07:55	10:07:55	female	2.0.10.147	189	Blue_C.bmp	1903-01-04	00:00:00		0	0	479913	0		0	0	NULL	NULL	NULL	Low	Run1		List2	Catch.wav	V_S	0		0	1	479763	150		0	0
Exp1	13	Exp1-13-1	59.938	1.0.0.165	1	left	-391635311	2.0.10.242	2.0.10.242	09-18-2019	2019-09-18 02:07:55	10:07:55	female	2.0.10.147	190	Red_C.bmp	1903-03-31	00:00:00		0	0	482232	0		0	0	NULL	NULL	NULL	Low	run1	1	List2	Catch.wav	V_T	1	1	0	1	482082	150	1	524	482606
Exp1	13	Exp1-13-1	59.938	1.0.0.165	1	left	-391635311	2.0.10.242	2.0.10.242	09-18-2019	2019-09-18 02:07:55	10:07:55	female	2.0.10.147	191	Catch.bmp	1902-06-30	00:00:00		0	0	484568	0		0	0	NULL	NULL	NULL	Low	run1		List2	A_S.wav	A_S	0		1	1	484418	150		0	0
Exp1	13	Exp1-13-1	59.938	1.0.0.165	1	left	-391635311	2.0.10.242	2.0.10.242	09-18-2019	2019-09-18 02:07:55	10:07:55	female	2.0.10.147	192	Red_C.bmp	1903-08-22	00:00:00		1	0	486703	0		0	0	NULL	NULL	NULL	Low	run1	1	List2	A_T.wav	AV_T	1	1	0	1	486553	150	1	741	487294
Exp1	13	Exp1-13-1	59.938	1.0.0.165	1	left	-391635311	2.0.10.242	2.0.10.242	09-18-2019	2019-09-18 02:07:55	10:07:55	female	2.0.10.147	193	Red_S.bmp	1903-05-20	00:00:00		0	0	489189	0		0	0	NULL	NULL	NULL	Low	run1	1	List2	A_T.wav	AV_T	1	1	0	1	489039	150	1	327	489366
Exp1	13	Exp1-13-1	59.938	1.0.0.165	1	left	-391635311	2.0.10.242	2.0.10.242	09-18-2019	2019-09-18 02:07:55	10:07:55	female	2.0.10.147	194	Blue_S.bmp	1903-09-02	00:00:00		0	0	491575	0		0	0	NULL	NULL	NULL	Low	run1		List2	A_S.wav	AV_S	0		0	1	491425	150		0	0
Exp1	13	Exp1-13-1	59.938	1.0.0.165	1	left	-391635311	2.0.10.242	2.0.10.242	09-18-2019	2019-09-18 02:07:55	10:07:55	female	2.0.10.147	195	Blue_S.bmp	1902-06-22	00:00:00		0	0	494111	0		0	0	NULL	NULL	NULL	Low	run1		List2	A_S.wav	AV_S	0		0	1	493961	150		0	0
Exp1	13	Exp1-13-1	59.938	1.0.0.165	1	left	-391635311	2.0.10.242	2.0.10.242	09-18-2019	2019-09-18 02:07:55	10:07:55	female	2.0.10.147	196	Red_S_2.bmp	1902-08-25	00:00:00		1	0	496213	0		0	0	NULL	NULL	NULL	Low	run1	1	List2	Catch.wav	V_T	1	1	1	1	496063	150	1	503	496566
Exp1	13	Exp1-13-1	59.938	1.0.0.165	1	left	-391635311	2.0.10.242	2.0.10.242	09-18-2019	2019-09-18 02:07:55	10:07:55	female	2.0.10.147	197	Catch.bmp	1903-12-22	00:00:00		0	0	498332	0		0	0	NULL	NULL	NULL	Low	run1	1	List2	A_T.wav	A_T	1	1	1	1	498182	150	1	1048	499230
Exp1	13	Exp1-13-1	59.938	1.0.0.165	1	left	-391635311	2.0.10.242	2.0.10.242	09-18-2019	2019-09-18 02:07:55	10:07:55	female	2.0.10.147	198	Red_C.bmp	1902-03-22	00:00:00		0	0	500935	0		0	0	NULL	NULL	NULL	Low	run1	1	List2	Catch.wav	V_T	1	1	1	1	500785	150	1	438	501223
Exp1	13	Exp1-13-1	59.938	1.0.0.165	1	left	-391635311	2.0.10.242	2.0.10.242	09-18-2019	2019-09-18 02:07:55	10:07:55	female	2.0.10.147	199	Red_C.bmp	1903-10-05	00:00:00		0	0	502904	0		0	0	NULL	NULL	NULL	Low	run1	1	List2	Catch.wav	V_T	1	1	0	1	502754	150	1	396	503150
Exp1	13	Exp1-13-1	59.938	1.0.0.165	1	left	-391635311	2.0.10.242	2.0.10.242	09-18-2019	2019-09-18 02:07:55	10:07:55	female	2.0.10.147	200	Catch.bmp	1902-07-01	00:00:00		0	0	505440	0		0	0	NULL	NULL	NULL	Low	run1	1	List2	A_T.wav	A_T	1	1	1	1	505290	150	1	596	505886
Exp1	13	Exp1-13-1	59.938	1.0.0.165	1	left	-391635311	2.0.10.242	2.0.10.242	09-18-2019	2019-09-18 02:07:55	10:07:55	female	2.0.10.147	201	Red_C.bmp	1903-01-29	00:00:00		0	0	507509	0		0	0	NULL	NULL	NULL	Low	run1	1	List2	Catch.wav	V_T	1	1	0	2	507359	150	1	647	508006
Exp1	13	Exp1-13-1	59.938	1.0.0.165	1	left	-391635311	2.0.10.242	2.0.10.242	09-18-2019	2019-09-18 02:07:55	10:07:55	female	2.0.10.147	202	Red_S_2.bmp	1903-04-16	00:00:00		0	0	509794	0		0	0	NULL	NULL	NULL	Low	run1	1	List2	Catch.wav	V_T	0		0	1	509644	150		0	0
Exp1	13	Exp1-13-1	59.938	1.0.0.165	1	left	-391635311	2.0.10.242	2.0.10.242	09-18-2019	2019-09-18 02:07:55	10:07:55	female	2.0.10.147	203	Catch.bmp	1902-05-23	00:00:00		0	1	512214	0		0	0	NULL	NULL	NULL	Low	run1	1	List2	A_T.wav	A_T	1	1	1	1	512063	151	1	799	512862
Exp1	13	Exp1-13-1	59.938	1.0.0.165	1	left	-391635311	2.0.10.242	2.0.10.242	09-18-2019	2019-09-18 02:07:55	10:07:55	female	2.0.10.147	204	Red_S_2.bmp	1902-07-03	00:00:00		0	0	514249	0		0	0	NULL	NULL	NULL	Low	run1	1	List2	Catch.wav	V_T	1	1	1	1	514099	150	1	443	514542
Exp1	13	Exp1-13-1	59.938	1.0.0.165	1	left	-391635311	2.0.10.242	2.0.10.242	09-18-2019	2019-09-18 02:07:55	10:07:55	female	2.0.10.147	205	Red_C_2.bmp	1903-09-22	00:00:00		0	0	516318	0		0	0	NULL	NULL	NULL	Low	run1	1	List2	Catch.wav	V_T	1	1	0	1	516168	150	1	558	516726
Exp1	13	Exp1-13-1	59.938	1.0.0.165	1	left	-391635311	2.0.10.242	2.0.10.242	09-18-2019	2019-09-18 02:07:55	10:07:55	female	2.0.10.147	206	Red_C.bmp	1902-12-31	00:00:00		0	0	518837	0		0	0	NULL	NULL	NULL	Low	run1	1	List2	Catch.wav	V_T	1	1	0	1	518687	150	1	383	519070
Exp1	13	Exp1-13-1	59.938	1.0.0.165	1	left	-391635311	2.0.10.242	2.0.10.242	09-18-2019	2019-09-18 02:07:55	10:07:55	female	2.0.10.147	207	Blue_S_2.bmp	1903-11-04	00:00:00		0	1	521090	0		0	0	NULL	NULL	NULL	Low	run1		List2	Catch.wav	V_S	0		1	1	520939	151		0	0
Exp1	13	Exp1-13-1	59.938	1.0.0.165	1	left	-391635311	2.0.10.242	2.0.10.242	09-18-2019	2019-09-18 02:07:55	10:07:55	female	2.0.10.147	208	Catch.bmp	1903-03-12	00:00:00		0	0	523709	0		0	0	NULL	NULL	NULL	Low	run1		List2	A_S.wav	A_S	0		1	1	523559	150		0	0
Exp1	13	Exp1-13-1	59.938	1.0.0.165	1	left	-391635311	2.0.10.242	2.0.10.242	09-18-2019	2019-09-18 02:07:55	10:07:55	female	2.0.10.147	209	Catch.bmp	1903-04-16	00:00:00		0	0	526095	0		0	0	NULL	NULL	NULL	Low	run1	1	List2	A_T.wav	A_T	1	1	0	1	525945	150	1	812	526757
Exp1	13	Exp1-13-1	59.938	1.0.0.165	1	left	-391635311	2.0.10.242	2.0.10.242	09-18-2019	2019-09-18 02:07:55	10:07:55	female	2.0.10.147	210	Catch.bmp	1902-08-16	00:00:00		0	0	528447	0		0	0	NULL	NULL	NULL	Low	run1	1	List2	A_T.wav	A_T	1	1	0	1	528297	150	1	733	529030
Exp1	13	Exp1-13-1	59.938	1.0.0.165	1	left	-391635311	2.0.10.242	2.0.10.242	09-18-2019	2019-09-18 02:07:55	10:07:55	female	2.0.10.147	211	Red_C.bmp	1902-03-18	00:00:00		0	0	530566	0		0	0	NULL	NULL	NULL	Low	run1	1	List2	A_T.wav	AV_T	1	1	0	1	530416	150	1	533	530949
Exp1	13	Exp1-13-1	59.938	1.0.0.165	1	left	-391635311	2.0.10.242	2.0.10.242	09-18-2019	2019-09-18 02:07:55	10:07:55	female	2.0.10.147	212	Blue_S_2.bmp	1903-05-31	00:00:00		0	0	532535	0		0	0	NULL	NULL	NULL	Low	run1		List2	Catch.wav	V_S	0		1	1	532385	150		0	0
Exp1	13	Exp1-13-1	59.938	1.0.0.165	1	left	-391635311	2.0.10.242	2.0.10.242	09-18-2019	2019-09-18 02:07:55	10:07:55	female	2.0.10.147	213	Blue_C.bmp	1903-01-07	00:00:00		0	0	535004	0		0	0	NULL	NULL	NULL	Low	run1		List2	A_S.wav	AV_S	0		1	1	534854	150		0	0
Exp1	13	Exp1-13-1	59.938	1.0.0.165	1	left	-391635311	2.0.10.242	2.0.10.242	09-18-2019	2019-09-18 02:07:55	10:07:55	female	2.0.10.147	214	Catch.bmp	1903-09-07	00:00:00		0	0	537307	0		0	0	NULL	NULL	NULL	Low	run1	1	List2	A_T.wav	A_T	1	1	0	2	537157	150	1	1120	538277
Exp1	13	Exp1-13-1	59.938	1.0.0.165	1	left	-391635311	2.0.10.242	2.0.10.242	09-18-2019	2019-09-18 02:07:55	10:07:55	female	2.0.10.147	215	Red_C_2.bmp	1904-03-14	00:00:00		0	0	539809	0		0	0	NULL	NULL	NULL	Low	run1	1	List2	Catch.wav	V_T	1	1	1	1	539659	150	1	786	540445
Exp1	13	Exp1-13-1	59.938	1.0.0.165	1	left	-391635311	2.0.10.242	2.0.10.242	09-18-2019	2019-09-18 02:07:55	10:07:55	female	2.0.10.147	216	Blue_S_2.bmp	1902-04-06	00:00:00		0	0	542495	0		0	0	NULL	NULL	NULL	Low	run1		List2	Catch.wav	V_S	0		0	1	542345	150		0	0
Exp1	13	Exp1-13-1	59.938	1.0.0.165	1	left	-391635311	2.0.10.242	2.0.10.242	09-18-2019	2019-09-18 02:07:55	10:07:55	female	2.0.10.147	217	Blue_S_2.bmp	1903-05-01	00:00:00		0	0	544531	0		0	0	NULL	NULL	NULL	Low	run1		List2	A_S.wav	AV_S	0		1	1	544381	150		0	0
Exp1	13	Exp1-13-1	59.938	1.0.0.165	1	left	-391635311	2.0.10.242	2.0.10.242	09-18-2019	2019-09-18 02:07:55	10:07:55	female	2.0.10.147	218	Catch.bmp	1903-02-07	00:00:00		0	0	546967	0		0	0	NULL	NULL	NULL	Low	run1	1	List2	A_T.wav	A_T	1	1	0	1	546817	150	1	804	547621
Exp1	13	Exp1-13-1	59.938	1.0.0.165	1	left	-391635311	2.0.10.242	2.0.10.242	09-18-2019	2019-09-18 02:07:55	10:07:55	female	2.0.10.147	219	Red_S.bmp	1902-08-27	00:00:00		0	1	549253	0		0	0	NULL	NULL	NULL	Low	run1	1	List2	Catch.wav	V_T	1	1	1	1	549102	151	1	623	549725
Exp1	13	Exp1-13-1	59.938	1.0.0.165	1	left	-391635311	2.0.10.242	2.0.10.242	09-18-2019	2019-09-18 02:07:55	10:07:55	female	2.0.10.147	220	Catch.bmp	1904-01-13	00:00:00		1	0	551371	0		0	0	NULL	NULL	NULL	Low	run1	1	List2	A_T.wav	A_T	1	1	1	1	551221	150	1	752	551973
Exp1	13	Exp1-13-1	59.938	1.0.0.165	1	left	-391635311	2.0.10.242	2.0.10.242	09-18-2019	2019-09-18 02:07:55	10:07:55	female	2.0.10.147	221	Red_S.bmp	1902-09-08	00:00:00		0	1	554008	0		0	0	NULL	NULL	NULL	Low	run1	1	List2	A_T.wav	AV_T	1	1	0	1	553857	151	1	573	554430
Exp1	13	Exp1-13-1	59.938	1.0.0.165	1	left	-391635311	2.0.10.242	2.0.10.242	09-18-2019	2019-09-18 02:07:55	10:07:55	female	2.0.10.147	222	Catch.bmp	1903-10-16	00:00:00		0	0	556143	0		0	0	NULL	NULL	NULL	Low	run1	1	List2	A_T.wav	A_T	1	1	0	1	555993	150	1	821	556814
Exp1	13	Exp1-13-1	59.938	1.0.0.165	1	left	-391635311	2.0.10.242	2.0.10.242	09-18-2019	2019-09-18 02:07:55	10:07:55	female	2.0.10.147	223	Red_C.bmp	1902-11-26	00:00:00		0	0	558679	0		0	0	NULL	NULL	NULL	Low	run1	1	List2	Catch.wav	V_T	1	1	1	1	558529	150	1	388	558917
Exp1	13	Exp1-13-1	59.938	1.0.0.165	1	left	-391635311	2.0.10.242	2.0.10.242	09-18-2019	2019-09-18 02:07:55	10:07:55	female	2.0.10.147	224	Red_C.bmp	1904-03-14	00:00:00		0	0	560898	0		0	0	NULL	NULL	NULL	Low	run1	1	List2	Catch.wav	V_T	1	1	0	1	560748	150	1	913	561661
Exp1	13	Exp1-13-1	59.938	1.0.0.165	1	left	-391635311	2.0.10.242	2.0.10.242	09-18-2019	2019-09-18 02:07:55	10:07:55	female	2.0.10.147	225	Red_S.bmp	1903-11-18	00:00:00		0	0	563584	0		0	0	NULL	NULL	NULL	Low	run1	1	List2	A_T.wav	AV_T	1	1	1	1	563434	150	1	379	563813
Exp1	13	Exp1-13-1	59.938	1.0.0.165	1	left	-391635311	2.0.10.242	2.0.10.242	09-18-2019	2019-09-18 02:07:55	10:07:55	female	2.0.10.147	226	Blue_C.bmp	1902-09-24	00:00:00		0	1	566154	0		0	0	NULL	NULL	NULL	Low	run1		List2	A_S.wav	AV_S	0		1	1	566003	151		0	0
Exp1	13	Exp1-13-1	59.938	1.0.0.165	1	left	-391635311	2.0.10.242	2.0.10.242	09-18-2019	2019-09-18 02:07:55	10:07:55	female	2.0.10.147	227	Red_C_2.bmp	1904-05-03	00:00:00		0	1	568373	0		0	0	NULL	NULL	NULL	Low	run1	1	List2	A_T.wav	AV_T	1	1	1	1	568222	151	1	399	568621
Exp1	13	Exp1-13-1	59.938	1.0.0.165	1	left	-391635311	2.0.10.242	2.0.10.242	09-18-2019	2019-09-18 02:07:55	10:07:55	female	2.0.10.147	228	Red_S.bmp	1903-04-23	00:00:00		0	0	571109	0		0	0	NULL	NULL	NULL	Low	run1	1	List2	Catch.wav	V_T	1	1	1	1	570959	150	1	414	571373
Exp1	13	Exp1-13-1	59.938	1.0.0.165	1	left	-391635311	2.0.10.242	2.0.10.242	09-18-2019	2019-09-18 02:07:55	10:07:55	female	2.0.10.147	229	Catch.bmp	1903-05-07	00:00:00		0	0	573478	0		0	0	NULL	NULL	NULL	Low	run1	1	List2	A_T.wav	A_T	1	1	1	1	573328	150	1	742	574070
Exp1	13	Exp1-13-1	59.938	1.0.0.165	1	left	-391635311	2.0.10.242	2.0.10.242	09-18-2019	2019-09-18 02:07:55	10:07:55	female	2.0.10.147	230	Blue_S_2.bmp	1903-08-23	00:00:00		0	0	575864	0		0	0	NULL	NULL	NULL	Low	run1		List2	A_S.wav	AV_S	0		0	1	575714	150		0	0
Exp1	13	Exp1-13-1	59.938	1.0.0.165	1	left	-391635311	2.0.10.242	2.0.10.242	09-18-2019	2019-09-18 02:07:55	10:07:55	female	2.0.10.147	231	Red_C_2.bmp	1904-03-24	00:00:00		0	0	578400	0		0	0	NULL	NULL	NULL	Low	run1	1	List2	A_T.wav	AV_T	1	1	0	1	578250	150	1	395	578645
Exp1	13	Exp1-13-1	59.938	1.0.0.165	1	left	-391635311	2.0.10.242	2.0.10.242	09-18-2019	2019-09-18 02:07:55	10:07:55	female	2.0.10.147	232	Blue_C_2.bmp	1904-02-29	00:00:00		0	0	581103	0		0	0	NULL	NULL	NULL	Low	run1		List2	A_S.wav	AV_S	0		0	1	580953	150	1	533	581486
Exp1	13	Exp1-13-1	59.938	1.0.0.165	1	left	-391635311	2.0.10.242	2.0.10.242	09-18-2019	2019-09-18 02:07:55	10:07:55	female	2.0.10.147	233	Red_C_2.bmp	1903-12-11	00:00:00		0	0	583772	0		0	0	NULL	NULL	NULL	Low	run1	1	List2	A_T.wav	AV_T	1	1	0	1	583622	150	1	503	584125
Exp1	13	Exp1-13-1	59.938	1.0.0.165	1	left	-391635311	2.0.10.242	2.0.10.242	09-18-2019	2019-09-18 02:07:55	10:07:55	female	2.0.10.147	234	Blue_S_2.bmp	1903-01-23	00:00:00		0	0	586375	0		0	0	NULL	NULL	NULL	Low	run1		List2	Catch.wav	V_S	0		1	1	586225	150		0	0
Exp1	13	Exp1-13-1	59.938	1.0.0.165	1	left	-391635311	2.0.10.242	2.0.10.242	09-18-2019	2019-09-18 02:07:55	10:07:55	female	2.0.10.147	235	Catch.bmp	1903-07-28	00:00:00		0	0	588694	0		0	0	NULL	NULL	NULL	Low	run1		List2	A_S.wav	A_S	0		1	1	588544	150		0	0
Exp1	13	Exp1-13-1	59.938	1.0.0.165	1	left	-391635311	2.0.10.242	2.0.10.242	09-18-2019	2019-09-18 02:07:55	10:07:55	female	2.0.10.147	236	Red_C.bmp	1903-04-19	00:00:00		0	0	591213	0		0	0	NULL	NULL	NULL	Low	run1	1	List2	A_T.wav	AV_T	1	1	0	1	591063	150	1	406	591469
Exp1	13	Exp1-13-1	59.938	1.0.0.165	1	left	-391635311	2.0.10.242	2.0.10.242	09-18-2019	2019-09-18 02:07:55	10:07:55	female	2.0.10.147	237	Red_S.bmp	1904-01-03	00:00:00		0	0	593566	0		0	0	NULL	NULL	NULL	Low	run1	1	List2	A_T.wav	AV_T	1	1	0	1	593416	150	1	629	594045
Exp1	13	Exp1-13-1	59.938	1.0.0.165	1	left	-391635311	2.0.10.242	2.0.10.242	09-18-2019	2019-09-18 02:07:55	10:07:55	female	2.0.10.147	238	Red_S_2.bmp	1902-04-06	00:00:00		0	0	596185	0		0	0	NULL	NULL	NULL	Low	run1	1	List2	Catch.wav	V_T	1	1	1	1	596035	150	1	386	596421
Exp1	13	Exp1-13-1	59.938	1.0.0.165	1	left	-391635311	2.0.10.242	2.0.10.242	09-18-2019	2019-09-18 02:07:55	10:07:55	female	2.0.10.147	239	Catch.bmp	1902-08-03	00:00:00		0	0	598171	0		0	0	NULL	NULL	NULL	Low	run1	1	List2	A_T.wav	A_T	0		0	2	598021	150		0	0
Exp1	13	Exp1-13-1	59.938	1.0.0.165	1	left	-391635311	2.0.10.242	2.0.10.242	09-18-2019	2019-09-18 02:07:55	10:07:55	female	2.0.10.147	240	Red_C_2.bmp	1903-08-11	00:00:00		0	0	600323	0		0	0	NULL	NULL	NULL	Low	run1	1	List2	A_T.wav	AV_T	1	1	0	1	600173	150	1	344	600517
Exp1	13	Exp1-13-1	59.938	1.0.0.165	1	left	-391635311	2.0.10.242	2.0.10.242	09-18-2019	2019-09-18 02:07:55	10:07:55	female	2.0.10.147	241	Red_C_2.bmp	1902-12-18	00:00:00		0	0	602792	0		0	0	NULL	NULL	NULL	Low	run1	1	List2	A_T.wav	AV_T	1	1	0	1	602642	150	1	322	602964
Exp1	13	Exp1-13-1	59.938	1.0.0.165	1	left	-391635311	2.0.10.242	2.0.10.242	09-18-2019	2019-09-18 02:07:55	10:07:55	female	2.0.10.147	242	Red_S_2.bmp	1903-03-23	00:00:00		0	0	605028	0		0	0	NULL	NULL	NULL	Low	run1	1	List2	A_T.wav	AV_T	1	1	0	1	604878	150	1	310	605188
Exp1	13	Exp1-13-1	59.938	1.0.0.165	1	left	-391635311	2.0.10.242	2.0.10.242	09-18-2019	2019-09-18 02:07:55	10:07:55	female	2.0.10.147	243	Catch.bmp	1902-03-24	00:00:00		0	1	607364	0		0	0	NULL	NULL	NULL	Low	run1	1	List2	A_T.wav	A_T	1	1	1	1	607213	151	1	488	607701
Exp1	13	Exp1-13-1	59.938	1.0.0.165	1	left	-391635311	2.0.10.242	2.0.10.242	09-18-2019	2019-09-18 02:07:55	10:07:55	female	2.0.10.147	244	Red_S.bmp	1903-08-22	00:00:00		0	0	609332	0		0	0	NULL	NULL	NULL	Low	run1	1	List2	Catch.wav	V_T	1	1	1	1	609182	150	1	494	609676
Exp1	13	Exp1-13-1	59.938	1.0.0.165	1	left	-391635311	2.0.10.242	2.0.10.242	09-18-2019	2019-09-18 02:07:55	10:07:55	female	2.0.10.147	245	Catch.bmp	1903-10-02	00:00:00		0	0	611818	0		0	0	NULL	NULL	NULL	Low	run1	1	List2	A_T.wav	A_T	1	1	1	1	611668	150	1	1001	612669
Exp1	13	Exp1-13-1	59.938	1.0.0.165	1	left	-391635311	2.0.10.242	2.0.10.242	09-18-2019	2019-09-18 02:07:55	10:07:55	female	2.0.10.147	246	Red_S_2.bmp	1904-04-01	00:00:00		0	1	614338	0		0	0	NULL	NULL	NULL	Low	run1	1	List2	Catch.wav	V_T	1	1	1	1	614187	151	1	361	614548
Exp1	13	Exp1-13-1	59.938	1.0.0.165	1	left	-391635311	2.0.10.242	2.0.10.242	09-18-2019	2019-09-18 02:07:55	10:07:55	female	2.0.10.147	247	Red_S.bmp	1903-01-26	00:00:00		1	0	617040	0		0	0	NULL	NULL	NULL	Low	run1	1	List2	Catch.wav	V_T	1	1	0	1	616890	150	1	402	617292
Exp1	13	Exp1-13-1	59.938	1.0.0.165	1	left	-391635311	2.0.10.242	2.0.10.242	09-18-2019	2019-09-18 02:07:55	10:07:55	female	2.0.10.147	248	Red_S.bmp	1902-05-17	00:00:00		0	1	619310	0		0	0	NULL	NULL	NULL	Low	run1	1	List2	Catch.wav	V_T	1	1	1	1	619159	151	1	293	619452
Exp1	13	Exp1-13-1	59.938	1.0.0.165	1	left	-391635311	2.0.10.242	2.0.10.242	09-18-2019	2019-09-18 02:07:55	10:07:55	female	2.0.10.147	249	Red_C_2.bmp	1903-07-26	00:00:00		0	0	621328	0		0	0	NULL	NULL	NULL	Low	run1	1	List2	Catch.wav	V_T	1	1	0	1	621178	150	1	242	621420
Exp1	13	Exp1-13-1	59.938	1.0.0.165	1	left	-391635311	2.0.10.242	2.0.10.242	09-18-2019	2019-09-18 02:07:55	10:07:55	female	2.0.10.147	250	Red_S.bmp	1904-01-31	00:00:00		0	0	623781	0		0	0	NULL	NULL	NULL	Low	run1	1	List2	A_T.wav	AV_T	1	1	1	1	623631	150	1	301	623932
Exp1	13	Exp1-13-1	59.938	1.0.0.165	1	left	-391635311	2.0.10.242	2.0.10.242	09-18-2019	2019-09-18 02:07:55	10:07:55	female	2.0.10.147	251	Catch.bmp	1903-07-09	00:00:00		0	1	626434	0		0	0	NULL	NULL	NULL	Low	run1		List2	A_S.wav	A_S	0		1	1	626283	151	1	697	626980
Exp1	13	Exp1-13-1	59.938	1.0.0.165	1	left	-391635311	2.0.10.242	2.0.10.242	09-18-2019	2019-09-18 02:07:55	10:07:55	female	2.0.10.147	252	Catch.bmp	1903-06-26	00:00:00		0	1	628870	0		0	0	NULL	NULL	NULL	Low	run1	1	List2	A_T.wav	A_T	1	1	1	1	628719	151	1	549	629268
Exp1	13	Exp1-13-1	59.938	1.0.0.165	1	left	-391635311	2.0.10.242	2.0.10.242	09-18-2019	2019-09-18 02:07:55	10:07:55	female	2.0.10.147	253	Catch.bmp	1903-03-30	00:00:00		1	0	631305	0		0	0	NULL	NULL	NULL	Low	run1	1	List2	A_T.wav	A_T	1	1	0	1	631155	150	1	577	631732
Exp1	13	Exp1-13-1	59.938	1.0.0.165	1	left	-391635311	2.0.10.242	2.0.10.242	09-18-2019	2019-09-18 02:07:55	10:07:55	female	2.0.10.147	254	Catch.bmp	1903-09-26	00:00:00		0	0	633641	0		0	0	NULL	NULL	NULL	Low	run1	1	List2	A_T.wav	A_T	1	1	0	1	633491	150	1	394	633885
Exp1	13	Exp1-13-1	59.938	1.0.0.165	1	left	-391635311	2.0.10.242	2.0.10.242	09-18-2019	2019-09-18 02:07:55	10:07:55	female	2.0.10.147	255	Blue_S.bmp	1903-01-27	00:00:00		0	1	636161	0		0	0	NULL	NULL	NULL	Low	run1		List2	Catch.wav	V_S	0		1	1	636010	151		0	0
Exp1	13	Exp1-13-1	59.938	1.0.0.165	1	left	-391635311	2.0.10.242	2.0.10.242	09-18-2019	2019-09-18 02:07:55	10:07:55	female	2.0.10.147	256	Red_C.bmp	1904-02-17	00:00:00		0	0	638480	0		0	0	NULL	NULL	NULL	Low	run1	1	List2	A_T.wav	AV_T	1	1	0	2	638330	150	1	547	638877
Exp1	13	Exp1-13-1	59.938	1.0.0.165	1	left	-391635311	2.0.10.242	2.0.10.242	09-18-2019	2019-09-18 02:07:55	10:07:55	female	2.0.10.147	257	Catch.bmp	1903-02-01	00:00:00		0	0	641149	0		0	0	NULL	NULL	NULL	Low	run1	1	List2	A_T.wav	A_T	1	1	0	1	640999	150	1	525	641524
Exp1	13	Exp1-13-1	59.938	1.0.0.165	1	left	-391635311	2.0.10.242	2.0.10.242	09-18-2019	2019-09-18 02:07:55	10:07:55	female	2.0.10.147	258	Catch.bmp	1902-08-28	00:00:00		0	0	643435	0		0	0	NULL	NULL	NULL	Low	run1		List2	A_S.wav	A_S	0		0	1	643285	150		0	0
Exp1	13	Exp1-13-1	59.938	1.0.0.165	1	left	-391635311	2.0.10.242	2.0.10.242	09-18-2019	2019-09-18 02:07:55	10:07:55	female	2.0.10.147	259	Red_S.bmp	1903-10-31	00:00:00		0	1	645621	0		0	0	NULL	NULL	NULL	Low	run1	1	List2	Catch.wav	V_T	1	1	1	1	645470	151	1	534	646004
Exp1	13	Exp1-13-1	59.938	1.0.0.165	1	left	-391635311	2.0.10.242	2.0.10.242	09-18-2019	2019-09-18 02:07:55	10:07:55	female	2.0.10.147	260	Blue_C_2.bmp	1903-05-12	00:00:00		0	0	648173	0		0	0	NULL	NULL	NULL	Low	run1		List2	A_S.wav	AV_S	0		1	1	648023	150		0	0
Exp1	13	Exp1-13-1	59.938	1.0.0.165	1	left	-391635311	2.0.10.242	2.0.10.242	09-18-2019	2019-09-18 02:07:55	10:07:55	female	2.0.10.147	261	Blue_C.bmp	1131	0		0	0	650609	0		0	0	NULL	NULL	NULL	Low	Run1		List2	Catch.wav	V_S	0		1	1	650459	150		0	0
Exp1	13	Exp1-13-1	59.938	1.0.0.165	1	left	-391635311	2.0.10.242	2.0.10.242	09-18-2019	2019-09-18 02:07:55	10:07:55	female	2.0.10.147	262	Catch.bmp	1456	0		0	0	652978	0		0	0	NULL	NULL	NULL	Low	run1	1	List2	A_T.wav	A_T	1	1	1	1	652828	150	1	616	653444
Exp1	13	Exp1-13-1	59.938	1.0.0.165	1	left	-391635311	2.0.10.242	2.0.10.242	09-18-2019	2019-09-18 02:07:55	10:07:55	female	2.0.10.147	263	Blue_S.bmp	1196	0		0	0	655581	0		0	0	NULL	NULL	NULL	Low	run1		List2	A_S.wav	AV_S	0		0	1	655431	150		0	0
Exp1	13	Exp1-13-1	59.938	1.0.0.165	1	left	-391635311	2.0.10.242	2.0.10.242	09-18-2019	2019-09-18 02:07:55	10:07:55	female	2.0.10.147	264	Red_C_2.bmp	1435	0		0	0	658000	0		0	0	NULL	NULL	NULL	Low	run1	1	List2	Catch.wav	V_T	1	1	1	1	657850	150	1	506	658356
Exp1	13	Exp1-13-1	59.938	1.0.0.165	1	left	-391635311	2.0.10.242	2.0.10.242	09-18-2019	2019-09-18 02:07:55	10:07:55	female	2.0.10.147	265	Red_C_2.bmp	1369	0		0	0	660586	0		0	0	NULL	NULL	NULL	Low	run1	1	List2	Catch.wav	V_T	1	1	0	1	660436	150	1	616	661052
Exp1	13	Exp1-13-1	59.938	1.0.0.165	1	left	-391635311	2.0.10.242	2.0.10.242	09-18-2019	2019-09-18 02:07:55	10:07:55	female	2.0.10.147	266	Red_C_2.bmp	1509	0		0	1	663106	0		0	0	NULL	NULL	NULL	Low	run1	1	List2	Catch.wav	V_T	1	1	1	1	662955	151	1	633	663588
Exp1	13	Exp1-13-1	59.938	1.0.0.165	1	left	-391635311	2.0.10.242	2.0.10.242	09-18-2019	2019-09-18 02:07:55	10:07:55	female	2.0.10.147	267	Catch.bmp	975	0		0	0	665775	0		0	0	NULL	NULL	NULL	Low	run1	1	List2	A_T.wav	A_T	1	1	1	1	665625	150	1	731	666356
Exp1	13	Exp1-13-1	59.938	1.0.0.165	1	left	-391635311	2.0.10.242	2.0.10.242	09-18-2019	2019-09-18 02:07:55	10:07:55	female	2.0.10.147	268	Catch.bmp	1543	0		0	1	667911	0		0	0	NULL	NULL	NULL	Low	run1	1	List2	A_T.wav	A_T	1	1	1	1	667760	151	1	748	668508
Exp1	13	Exp1-13-1	59.938	1.0.0.165	1	left	-391635311	2.0.10.242	2.0.10.242	09-18-2019	2019-09-18 02:07:55	10:07:55	female	2.0.10.147	269	Red_S.bmp	1235	0		1	0	670613	0		0	0	NULL	NULL	NULL	Low	run1	1	List2	Catch.wav	V_T	1	1	1	1	670463	150	1	798	671261
Exp1	13	Exp1-13-1	59.938	1.0.0.165	1	left	-391635311	2.0.10.242	2.0.10.242	09-18-2019	2019-09-18 02:07:55	10:07:55	female	2.0.10.147	270	Red_S_2.bmp	1259	0		0	0	672999	0		0	0	NULL	NULL	NULL	Low	run1	1	List2	Catch.wav	V_T	1	1	0	1	672849	150	1	1260	674109
Exp1	13	Exp1-13-1	59.938	1.0.0.165	1	left	-391635311	2.0.10.242	2.0.10.242	09-18-2019	2019-09-18 02:07:55	10:07:55	female	2.0.10.147	271	Red_C_2.bmp	1578	0		0	1	675419	0		0	0	NULL	NULL	NULL	Low	run1	1	List2	A_T.wav	AV_T	1	1	1	1	675268	151	1	657	675925
Exp1	13	Exp1-13-1	59.938	1.0.0.165	1	left	-391635311	2.0.10.242	2.0.10.242	09-18-2019	2019-09-18 02:07:55	10:07:55	female	2.0.10.147	272	Red_S_2.bmp	1322	0		0	0	678155	0		0	0	NULL	NULL	NULL	Low	run1	1	List2	Catch.wav	V_T	1	1	0	1	678005	150	1	679	678684
Exp1	13	Exp1-13-1	59.938	1.0.0.165	1	left	-391635311	2.0.10.242	2.0.10.242	09-18-2019	2019-09-18 02:07:55	10:07:55	female	2.0.10.147	273	Blue_C_2.bmp	1161	0		0	0	680624	0		0	0	NULL	NULL	NULL	Low	run1		List2	Catch.wav	V_S	0		0	1	680474	150		0	0
Exp1	13	Exp1-13-1	59.938	1.0.0.165	1	left	-391635311	2.0.10.242	2.0.10.242	09-18-2019	2019-09-18 02:07:55	10:07:55	female	2.0.10.147	274	Red_S_2.bmp	895	0		0	0	683010	0		0	0	NULL	NULL	NULL	Low	run1	1	List2	A_T.wav	AV_T	1	1	1	1	682860	150	1	656	683516
Exp1	13	Exp1-13-1	59.938	1.0.0.165	1	left	-391635311	2.0.10.242	2.0.10.242	09-18-2019	2019-09-18 02:07:55	10:07:55	female	2.0.10.147	275	Red_S_2.bmp	829	0		0	0	685062	0		0	0	NULL	NULL	NULL	Low	run1	1	List2	A_T.wav	AV_T	1	1	0	1	684912	150	1	628	685540
Exp1	13	Exp1-13-1	59.938	1.0.0.165	1	left	-391635311	2.0.10.242	2.0.10.242	09-18-2019	2019-09-18 02:07:55	10:07:55	female	2.0.10.147	276	Red_S.bmp	996	0		0	0	687047	0		0	0	NULL	NULL	NULL	Low	run1	1	List2	Catch.wav	V_T	1	1	1	1	686897	150	1	388	687285
Exp1	13	Exp1-13-1	59.938	1.0.0.165	1	left	-391635311	2.0.10.242	2.0.10.242	09-18-2019	2019-09-18 02:07:55	10:07:55	female	2.0.10.147	277	Blue_C_2.bmp	1430	0		0	0	689200	0		0	0	NULL	NULL	NULL	Low	run1		List2	A_S.wav	AV_S	0		1	2	689050	150		0	0
Exp1	13	Exp1-13-1	59.938	1.0.0.165	1	left	-391635311	2.0.10.242	2.0.10.242	09-18-2019	2019-09-18 02:07:55	10:07:55	female	2.0.10.147	278	Catch.bmp	869	0		0	0	691836	0		0	0	NULL	NULL	NULL	Low	run1		List2	A_S.wav	A_S	0		0	1	691686	150		0	0
Exp1	13	Exp1-13-1	59.938	1.0.0.165	1	left	-391635311	2.0.10.242	2.0.10.242	09-18-2019	2019-09-18 02:07:55	10:07:55	female	2.0.10.147	279	Blue_C_2.bmp	860	0		0	0	693921	0		0	0	NULL	NULL	NULL	Low	run1		List2	A_S.wav	AV_S	0		0	1	693771	150		0	0
Exp1	13	Exp1-13-1	59.938	1.0.0.165	1	left	-391635311	2.0.10.242	2.0.10.242	09-18-2019	2019-09-18 02:07:55	10:07:55	female	2.0.10.147	280	Catch.bmp	945	0		0	0	695990	0		0	0	NULL	NULL	NULL	Low	run1		List2	A_S.wav	A_S	0		0	1	695840	150		0	0
