# Supplementary material for: Visual Perceptual Load Attenuates Age-Related Audiovisual Integration in an Audiovisual Discrimination Task
Source: Front Psychol. 2021 Sep 29;12:740221. doi: 10.3389/fpsyg.2021.740221 (PMC8511317; doi:10.3389/fpsyg.2021.740221)
Supplement: Supplementary file 1 [file Data_Sheet_1.ZIP › Export data/Group 1_Data_Younger/Exp1_Low load/Subject_14.xlsx]

## Sheet: Sheet1
ExperimentName	Subject	DataFile.Basename	Display.RefreshRate	ExperimentVersion	Group	Handedness	RandomSeed	RuntimeVersion	RuntimeVersionExpected	SessionDate	SessionStartDateTimeUtc	SessionTime	Sex	StudioVersion	Block	Image	ITI	ITI.ACC	ITI.CRESP	ITI.DurationError	ITI.OnsetDelay	ITI.OnsetTime	ITI.OnsetToOnsetTime	ITI.RESP	ITI.RT	ITI.RTTime	List1	List1.Cycle	List1.Sample	PercetualLoad	Procedure	Response	Running	Sound	StimulusType	Target.ACC	Target.CRESP	Target.DurationError	Target.OnsetDelay	Target.OnsetTime	Target.OnsetToOnsetTime	Target.RESP	Target.RT	Target.RTTime
Exp1	14	Exp1-14-1	59.937	1.0.0.166	1	left	-1204092373	2.0.10.242	2.0.10.242	09-18-2019	2019-09-18 02:44:53	10:44:53	female	2.0.10.147	1	Red_S_2.bmp	1902-09-09	00:00:00		0	0	19777	0		0	0	18	1	1	Low	Prac	1	List1	A_T.wav	AV_T	0		123	1	19627	150		0	0
Exp1	14	Exp1-14-1	59.937	1.0.0.166	1	left	-1204092373	2.0.10.242	2.0.10.242	09-18-2019	2019-09-18 02:44:53	10:44:53	female	2.0.10.147	2	Red_C.bmp	1904-05-01	00:00:00		0	0	21979	0		0	0	5	1	2	Low	Prac	1	List1	Catch.wav	V_T	0		1	1	21829	150		0	0
Exp1	14	Exp1-14-1	59.937	1.0.0.166	1	left	-1204092373	2.0.10.242	2.0.10.242	09-18-2019	2019-09-18 02:44:53	10:44:53	female	2.0.10.147	3	Red_S_2.bmp	1902-05-16	00:00:00		0	0	24782	0		0	0	8	1	3	Low	Prac	1	List1	Catch.wav	V_T	0		0	1	24632	150		0	0
Exp1	14	Exp1-14-1	59.937	1.0.0.166	1	left	-1204092373	2.0.10.242	2.0.10.242	09-18-2019	2019-09-18 02:44:53	10:44:53	female	2.0.10.147	4	Blue_S.bmp	1902-06-03	00:00:00		0	0	26868	0		0	0	13	1	4	Low	Prac		List1	A_S.wav	AV_S	0		0	1	26718	150		0	0
Exp1	14	Exp1-14-1	59.937	1.0.0.166	1	left	-1204092373	2.0.10.242	2.0.10.242	09-18-2019	2019-09-18 02:44:53	10:44:53	female	2.0.10.147	5	Red_S_2.bmp	1902-03-21	00:00:00		0	0	28970	0		0	0	8	1	5	Low	Prac	1	List1	Catch.wav	V_T	0		0	1	28820	150		0	0
Exp1	14	Exp1-14-1	59.937	1.0.0.166	1	left	-1204092373	2.0.10.242	2.0.10.242	09-18-2019	2019-09-18 02:44:53	10:44:53	female	2.0.10.147	6	Red_S.bmp	1904-02-10	00:00:00		0	0	31022	0		0	0	17	1	6	Low	Prac	1	List1	A_T.wav	AV_T	1	1	1	1	30872	150	1	367	31239
Exp1	14	Exp1-14-1	59.937	1.0.0.166	1	left	-1204092373	2.0.10.242	2.0.10.242	09-18-2019	2019-09-18 02:44:53	10:44:53	female	2.0.10.147	7	Red_C_2.bmp	1904-01-13	00:00:00		0	0	33675	0		0	0	6	1	7	Low	Prac	1	List1	Catch.wav	V_T	1	1	0	1	33525	150	1	290	33815
Exp1	14	Exp1-14-1	59.937	1.0.0.166	1	left	-1204092373	2.0.10.242	2.0.10.242	09-18-2019	2019-09-18 02:44:53	10:44:53	female	2.0.10.147	8	Catch.bmp	1903-05-23	00:00:00		0	0	36311	0		0	0	9	1	8	Low	Prac		List1	A_S.wav	A_S	0		1	1	36161	150		0	0
Exp1	14	Exp1-14-1	59.937	1.0.0.166	1	left	-1204092373	2.0.10.242	2.0.10.242	09-18-2019	2019-09-18 02:44:53	10:44:53	female	2.0.10.147	9	Red_C.bmp	1904-04-09	00:00:00		0	0	38764	0		0	0	15	1	9	Low	Prac	1	List1	A_T.wav	AV_T	1	1	0	2	38614	150	1	297	38911
Exp1	14	Exp1-14-1	59.937	1.0.0.166	1	left	-1204092373	2.0.10.242	2.0.10.242	09-18-2019	2019-09-18 02:44:53	10:44:53	female	2.0.10.147	10	Red_S.bmp	1902-06-23	00:00:00		0	0	41483	0		0	0	7	1	10	Low	Prac	1	List1	Catch.wav	V_T	1	1	1	1	41333	150	1	258	41591
Exp1	14	Exp1-14-1	59.937	1.0.0.166	1	left	-1204092373	2.0.10.242	2.0.10.242	09-18-2019	2019-09-18 02:44:53	10:44:53	female	2.0.10.147	11	Red_S_2.bmp	1903-08-26	00:00:00		0	0	43535	0		0	0	18	1	11	Low	Prac	1	List1	A_T.wav	AV_T	1	1	1	1	43385	150	1	270	43655
Exp1	14	Exp1-14-1	59.937	1.0.0.166	1	left	-1204092373	2.0.10.242	2.0.10.242	09-18-2019	2019-09-18 02:44:53	10:44:53	female	2.0.10.147	12	Catch.bmp	1902-10-20	00:00:00		0	0	46021	0		0	0	9	1	12	Low	Prac		List1	A_S.wav	A_S	0		0	1	45871	150	1	424	46295
Exp1	14	Exp1-14-1	59.937	1.0.0.166	1	left	-1204092373	2.0.10.242	2.0.10.242	09-18-2019	2019-09-18 02:44:53	10:44:53	female	2.0.10.147	13	Catch.bmp	1903-09-06	00:00:00		0	0	48207	0		0	0	10	1	13	Low	Prac	1	List1	A_T.wav	A_T	1	1	0	1	48057	150	1	382	48439
Exp1	14	Exp1-14-1	59.937	1.0.0.166	1	left	-1204092373	2.0.10.242	2.0.10.242	09-18-2019	2019-09-18 02:44:53	10:44:53	female	2.0.10.147	14	Catch.bmp	1902-04-30	00:00:00		0	1	50710	0		0	0	10	1	14	Low	Prac	1	List1	A_T.wav	A_T	1	1	1	1	50559	151	1	369	50928
Exp1	14	Exp1-14-1	59.937	1.0.0.166	1	left	-1204092373	2.0.10.242	2.0.10.242	09-18-2019	2019-09-18 02:44:53	10:44:53	female	2.0.10.147	15	Blue_S.bmp	1903-04-16	00:00:00		0	1	52712	0		0	0	3	1	15	Low	Prac		List1	Catch.wav	V_S	0		1	1	52561	151		0	0
Exp1	14	Exp1-14-1	59.937	1.0.0.166	1	left	-1204092373	2.0.10.242	2.0.10.242	09-18-2019	2019-09-18 02:44:53	10:44:53	female	2.0.10.147	16	Red_S.bmp	1903-11-12	00:00:00		0	0	55131	0		0	0	7	1	16	Low	Prac	1	List1	Catch.wav	V_T	1	1	0	1	54981	150	1	282	55263
Exp1	14	Exp1-14-1	59.937	1.0.0.166	1	left	-1204092373	2.0.10.242	2.0.10.242	09-18-2019	2019-09-18 02:44:53	10:44:53	female	2.0.10.147	17	Blue_C_2.bmp	1903-08-09	00:00:00		0	0	57700	0		0	0	2	1	17	Low	Prac		List1	Catch.wav	V_S	0		0	1	57550	150		0	0
Exp1	14	Exp1-14-1	59.937	1.0.0.166	1	left	-1204092373	2.0.10.242	2.0.10.242	09-18-2019	2019-09-18 02:44:53	10:44:53	female	2.0.10.147	18	Red_S.bmp	1903-04-18	00:00:00		0	0	60236	0		0	0	7	1	18	Low	Prac	1	List1	Catch.wav	V_T	1	1	0	1	60086	150	1	321	60407
Exp1	14	Exp1-14-1	59.937	1.0.0.166	1	left	-1204092373	2.0.10.242	2.0.10.242	09-18-2019	2019-09-18 02:44:53	10:44:53	female	2.0.10.147	19	Red_C.bmp	1903-02-19	00:00:00		0	0	62589	0		0	0	15	1	19	Low	Prac	1	List1	A_T.wav	AV_T	1	1	0	2	62439	150	1	256	62695
Exp1	14	Exp1-14-1	59.937	1.0.0.166	1	left	-1204092373	2.0.10.242	2.0.10.242	09-18-2019	2019-09-18 02:44:53	10:44:53	female	2.0.10.147	20	Catch.bmp	1902-09-03	00:00:00		0	0	64891	0		0	0	10	1	20	Low	Prac	1	List1	A_T.wav	A_T	1	1	0	1	64741	150	1	522	65263
Exp1	14	Exp1-14-1	59.937	1.0.0.166	1	left	-1204092373	2.0.10.242	2.0.10.242	09-18-2019	2019-09-18 02:44:53	10:44:53	female	2.0.10.147	21	Red_C.bmp	1903-03-29	00:00:00		0	0	73367	0		0	0	NULL	NULL	NULL	Low	run1	1	List2	Catch.wav	V_T	1	1	0	2	73217	150	1	358	73575
Exp1	14	Exp1-14-1	59.937	1.0.0.166	1	left	-1204092373	2.0.10.242	2.0.10.242	09-18-2019	2019-09-18 02:44:53	10:44:53	female	2.0.10.147	22	Red_C_2.bmp	1904-02-01	00:00:00		1	0	75702	0		0	0	NULL	NULL	NULL	Low	run1	1	List2	Catch.wav	V_T	1	1	0	1	75552	150	1	263	75815
Exp1	14	Exp1-14-1	59.937	1.0.0.166	1	left	-1204092373	2.0.10.242	2.0.10.242	09-18-2019	2019-09-18 02:44:53	10:44:53	female	2.0.10.147	23	Red_S_2.bmp	1904-04-29	00:00:00		0	0	78355	0		0	0	NULL	NULL	NULL	Low	run1	1	List2	A_T.wav	AV_T	1	1	1	1	78205	150	1	282	78487
Exp1	14	Exp1-14-1	59.937	1.0.0.166	1	left	-1204092373	2.0.10.242	2.0.10.242	09-18-2019	2019-09-18 02:44:53	10:44:53	female	2.0.10.147	24	Blue_S.bmp	1904-04-23	00:00:00		1	0	81091	0		0	0	NULL	NULL	NULL	Low	run1		List2	Catch.wav	V_S	0		1	1	80941	150		0	0
Exp1	14	Exp1-14-1	59.937	1.0.0.166	1	left	-1204092373	2.0.10.242	2.0.10.242	09-18-2019	2019-09-18 02:44:53	10:44:53	female	2.0.10.147	25	Red_S.bmp	1902-08-08	00:00:00		0	0	83894	0		0	0	NULL	NULL	NULL	Low	run1	1	List2	A_T.wav	AV_T	1	1	1	1	83744	150	1	247	83991
Exp1	14	Exp1-14-1	59.937	1.0.0.166	1	left	-1204092373	2.0.10.242	2.0.10.242	09-18-2019	2019-09-18 02:44:53	10:44:53	female	2.0.10.147	26	Red_C.bmp	1903-06-24	00:00:00		0	1	85997	0		0	0	NULL	NULL	NULL	Low	run1	1	List2	Catch.wav	V_T	1	1	1	1	85846	151	1	313	86159
Exp1	14	Exp1-14-1	59.937	1.0.0.166	1	left	-1204092373	2.0.10.242	2.0.10.242	09-18-2019	2019-09-18 02:44:53	10:44:53	female	2.0.10.147	27	Blue_S_2.bmp	1903-11-14	00:00:00		0	0	88416	0		0	0	NULL	NULL	NULL	Low	run1		List2	Catch.wav	V_S	0		0	1	88266	150		0	0
Exp1	14	Exp1-14-1	59.937	1.0.0.166	1	left	-1204092373	2.0.10.242	2.0.10.242	09-18-2019	2019-09-18 02:44:53	10:44:53	female	2.0.10.147	28	Blue_C_2.bmp	1902-07-15	00:00:00		0	0	91035	0		0	0	NULL	NULL	NULL	Low	run1		List2	Catch.wav	V_S	0		0	1	90885	150		0	0
Exp1	14	Exp1-14-1	59.937	1.0.0.166	1	left	-1204092373	2.0.10.242	2.0.10.242	09-18-2019	2019-09-18 02:44:53	10:44:53	female	2.0.10.147	29	Catch.bmp	1902-03-27	00:00:00		0	0	93171	0		0	0	NULL	NULL	NULL	Low	run1		List2	A_S.wav	A_S	0		0	1	93021	150		0	0
Exp1	14	Exp1-14-1	59.937	1.0.0.166	1	left	-1204092373	2.0.10.242	2.0.10.242	09-18-2019	2019-09-18 02:44:53	10:44:53	female	2.0.10.147	30	Red_S.bmp	1904-03-07	00:00:00		0	0	95240	0		0	0	NULL	NULL	NULL	Low	run1	1	List2	A_T.wav	AV_T	1	1	0	2	95090	150	1	253	95343
Exp1	14	Exp1-14-1	59.937	1.0.0.166	1	left	-1204092373	2.0.10.242	2.0.10.242	09-18-2019	2019-09-18 02:44:53	10:44:53	female	2.0.10.147	31	Blue_S_2.bmp	1903-08-22	00:00:00		0	0	97926	0		0	0	NULL	NULL	NULL	Low	run1		List2	A_S.wav	AV_S	0		0	1	97776	150		0	0
Exp1	14	Exp1-14-1	59.937	1.0.0.166	1	left	-1204092373	2.0.10.242	2.0.10.242	09-18-2019	2019-09-18 02:44:53	10:44:53	female	2.0.10.147	32	Red_C.bmp	1902-05-12	00:00:00		0	0	100462	0		0	0	NULL	NULL	NULL	Low	run1	1	List2	A_T.wav	AV_T	1	1	0	1	100312	150	1	263	100575
Exp1	14	Exp1-14-1	59.937	1.0.0.166	1	left	-1204092373	2.0.10.242	2.0.10.242	09-18-2019	2019-09-18 02:44:53	10:44:53	female	2.0.10.147	33	Blue_S_2.bmp	1903-02-06	00:00:00		0	1	102481	0		0	0	NULL	NULL	NULL	Low	run1		List2	A_S.wav	AV_S	0		1	1	102330	151		0	0
Exp1	14	Exp1-14-1	59.937	1.0.0.166	1	left	-1204092373	2.0.10.242	2.0.10.242	09-18-2019	2019-09-18 02:44:53	10:44:53	female	2.0.10.147	34	Blue_S.bmp	1904-03-31	00:00:00		0	0	104816	0		0	0	NULL	NULL	NULL	Low	run1		List2	A_S.wav	AV_S	0		0	1	104666	150		0	0
Exp1	14	Exp1-14-1	59.937	1.0.0.166	1	left	-1204092373	2.0.10.242	2.0.10.242	09-18-2019	2019-09-18 02:44:53	10:44:53	female	2.0.10.147	35	Red_S.bmp	1902-08-14	00:00:00		0	0	107569	0		0	0	NULL	NULL	NULL	Low	run1	1	List2	Catch.wav	V_T	1	1	1	1	107419	150	1	404	107823
Exp1	14	Exp1-14-1	59.937	1.0.0.166	1	left	-1204092373	2.0.10.242	2.0.10.242	09-18-2019	2019-09-18 02:44:53	10:44:53	female	2.0.10.147	36	Red_C_2.bmp	1903-10-05	00:00:00		0	0	109688	0		0	0	NULL	NULL	NULL	Low	run1	1	List2	A_T.wav	AV_T	1	1	1	1	109538	150	1	260	109798
Exp1	14	Exp1-14-1	59.937	1.0.0.166	1	left	-1204092373	2.0.10.242	2.0.10.242	09-18-2019	2019-09-18 02:44:53	10:44:53	female	2.0.10.147	37	Blue_S.bmp	1902-06-27	00:00:00		0	0	112224	0		0	0	NULL	NULL	NULL	Low	run1		List2	A_S.wav	AV_S	0		0	1	112074	150		0	0
Exp1	14	Exp1-14-1	59.937	1.0.0.166	1	left	-1204092373	2.0.10.242	2.0.10.242	09-18-2019	2019-09-18 02:44:53	10:44:53	female	2.0.10.147	38	Red_S.bmp	1903-04-09	00:00:00		0	0	114360	0		0	0	NULL	NULL	NULL	Low	run1	1	List2	Catch.wav	V_T	1	1	0	1	114210	150	1	324	114534
Exp1	14	Exp1-14-1	59.937	1.0.0.166	1	left	-1204092373	2.0.10.242	2.0.10.242	09-18-2019	2019-09-18 02:44:53	10:44:53	female	2.0.10.147	39	Red_S_2.bmp	1904-03-09	00:00:00		0	0	116712	0		0	0	NULL	NULL	NULL	Low	run1	1	List2	Catch.wav	V_T	1	1	0	1	116562	150	1	285	116847
Exp1	14	Exp1-14-1	59.937	1.0.0.166	1	left	-1204092373	2.0.10.242	2.0.10.242	09-18-2019	2019-09-18 02:44:53	10:44:53	female	2.0.10.147	40	Red_S.bmp	1903-02-14	00:00:00		0	0	119398	0		0	0	NULL	NULL	NULL	Low	run1	1	List2	A_T.wav	AV_T	1	1	1	1	119248	150	1	270	119518
Exp1	14	Exp1-14-1	59.937	1.0.0.166	1	left	-1204092373	2.0.10.242	2.0.10.242	09-18-2019	2019-09-18 02:44:53	10:44:53	female	2.0.10.147	41	Catch.bmp	1902-05-15	00:00:00		0	0	121701	0		0	0	NULL	NULL	NULL	Low	run1	1	List2	A_T.wav	A_T	1	1	0	1	121551	150	1	327	121878
Exp1	14	Exp1-14-1	59.937	1.0.0.166	1	left	-1204092373	2.0.10.242	2.0.10.242	09-18-2019	2019-09-18 02:44:53	10:44:53	female	2.0.10.147	42	Catch.bmp	1902-12-07	00:00:00		0	1	123720	0		0	0	NULL	NULL	NULL	Low	run1	1	List2	A_T.wav	A_T	1	1	1	1	123569	151	1	309	123878
Exp1	14	Exp1-14-1	59.937	1.0.0.166	1	left	-1204092373	2.0.10.242	2.0.10.242	09-18-2019	2019-09-18 02:44:53	10:44:53	female	2.0.10.147	43	Catch.bmp	1902-09-19	00:00:00		0	1	125939	0		0	0	NULL	NULL	NULL	Low	run1	1	List2	A_T.wav	A_T	1	1	1	1	125788	151	1	315	126103
Exp1	14	Exp1-14-1	59.937	1.0.0.166	1	left	-1204092373	2.0.10.242	2.0.10.242	09-18-2019	2019-09-18 02:44:53	10:44:53	female	2.0.10.147	44	Blue_C.bmp	1902-06-24	00:00:00		0	0	128091	0		0	0	NULL	NULL	NULL	Low	run1		List2	A_S.wav	AV_S	0		0	1	127941	150		0	0
Exp1	14	Exp1-14-1	59.937	1.0.0.166	1	left	-1204092373	2.0.10.242	2.0.10.242	09-18-2019	2019-09-18 02:44:53	10:44:53	female	2.0.10.147	45	Red_C_2.bmp	1902-05-13	00:00:00		1	0	130226	0		0	0	NULL	NULL	NULL	Low	run1	1	List2	A_T.wav	AV_T	1	1	0	1	130076	150	1	290	130366
Exp1	14	Exp1-14-1	59.937	1.0.0.166	1	left	-1204092373	2.0.10.242	2.0.10.242	09-18-2019	2019-09-18 02:44:53	10:44:53	female	2.0.10.147	46	Red_C_2.bmp	1902-12-16	00:00:00		0	0	132245	0		0	0	NULL	NULL	NULL	Low	run1	1	List2	Catch.wav	V_T	1	1	1	1	132095	150	1	352	132447
Exp1	14	Exp1-14-1	59.937	1.0.0.166	1	left	-1204092373	2.0.10.242	2.0.10.242	09-18-2019	2019-09-18 02:44:53	10:44:53	female	2.0.10.147	47	Blue_C.bmp	1903-01-20	00:00:00		0	0	134481	0		0	0	NULL	NULL	NULL	Low	Run1		List2	Catch.wav	V_S	0		0	1	134331	150		0	0
Exp1	14	Exp1-14-1	59.937	1.0.0.166	1	left	-1204092373	2.0.10.242	2.0.10.242	09-18-2019	2019-09-18 02:44:53	10:44:53	female	2.0.10.147	48	Red_C.bmp	1902-04-27	00:00:00		0	0	136817	0		0	0	NULL	NULL	NULL	Low	run1	1	List2	A_T.wav	AV_T	1	1	0	1	136667	150	1	275	136942
Exp1	14	Exp1-14-1	59.937	1.0.0.166	1	left	-1204092373	2.0.10.242	2.0.10.242	09-18-2019	2019-09-18 02:44:53	10:44:53	female	2.0.10.147	49	Blue_C_2.bmp	1903-06-18	00:00:00		0	0	138819	0		0	0	NULL	NULL	NULL	Low	run1		List2	A_S.wav	AV_S	0		0	1	138669	150		0	0
Exp1	14	Exp1-14-1	59.937	1.0.0.166	1	left	-1204092373	2.0.10.242	2.0.10.242	09-18-2019	2019-09-18 02:44:53	10:44:53	female	2.0.10.147	50	Red_S_2.bmp	1902-12-23	00:00:00		0	0	141305	0		0	0	NULL	NULL	NULL	Low	run1	1	List2	A_T.wav	AV_T	1	1	0	1	141155	150	1	259	141414
Exp1	14	Exp1-14-1	59.937	1.0.0.166	1	left	-1204092373	2.0.10.242	2.0.10.242	09-18-2019	2019-09-18 02:44:53	10:44:53	female	2.0.10.147	51	Catch.bmp	1903-07-17	00:00:00		0	0	143540	0		0	0	NULL	NULL	NULL	Low	run1	1	List2	A_T.wav	A_T	1	1	0	1	143390	150	1	576	143966
Exp1	14	Exp1-14-1	59.937	1.0.0.166	1	left	-1204092373	2.0.10.242	2.0.10.242	09-18-2019	2019-09-18 02:44:53	10:44:53	female	2.0.10.147	52	Red_S_2.bmp	1904-04-25	00:00:00		0	0	145993	0		0	0	NULL	NULL	NULL	Low	run1	1	List2	Catch.wav	V_T	1	1	1	1	145843	150	1	355	146198
Exp1	14	Exp1-14-1	59.937	1.0.0.166	1	left	-1204092373	2.0.10.242	2.0.10.242	09-18-2019	2019-09-18 02:44:53	10:44:53	female	2.0.10.147	53	Catch.bmp	1902-09-07	00:00:00		0	0	148729	0		0	0	NULL	NULL	NULL	Low	run1	1	List2	A_T.wav	A_T	1	1	1	1	148579	150	1	531	149110
Exp1	14	Exp1-14-1	59.937	1.0.0.166	1	left	-1204092373	2.0.10.242	2.0.10.242	09-18-2019	2019-09-18 02:44:53	10:44:53	female	2.0.10.147	54	Red_C_2.bmp	1902-08-26	00:00:00		0	0	150865	0		0	0	NULL	NULL	NULL	Low	run1	1	List2	A_T.wav	AV_T	1	1	0	1	150715	150	1	283	150998
Exp1	14	Exp1-14-1	59.937	1.0.0.166	1	left	-1204092373	2.0.10.242	2.0.10.242	09-18-2019	2019-09-18 02:44:53	10:44:53	female	2.0.10.147	55	Red_S.bmp	1902-09-27	00:00:00		0	0	152984	0		0	0	NULL	NULL	NULL	Low	run1	1	List2	Catch.wav	V_T	1	1	0	1	152834	150	1	340	153174
Exp1	14	Exp1-14-1	59.937	1.0.0.166	1	left	-1204092373	2.0.10.242	2.0.10.242	09-18-2019	2019-09-18 02:44:53	10:44:53	female	2.0.10.147	56	Red_S_2.bmp	1903-07-16	00:00:00		0	0	155136	0		0	0	NULL	NULL	NULL	Low	run1	1	List2	Catch.wav	V_T	1	1	0	1	154986	150	1	300	155286
Exp1	14	Exp1-14-1	59.937	1.0.0.166	1	left	-1204092373	2.0.10.242	2.0.10.242	09-18-2019	2019-09-18 02:44:53	10:44:53	female	2.0.10.147	57	Red_S.bmp	1903-11-16	00:00:00		0	1	157589	0		0	0	NULL	NULL	NULL	Low	run1	1	List2	A_T.wav	AV_T	1	1	1	1	157438	151	1	272	157710
Exp1	14	Exp1-14-1	59.937	1.0.0.166	1	left	-1204092373	2.0.10.242	2.0.10.242	09-18-2019	2019-09-18 02:44:53	10:44:53	female	2.0.10.147	58	Catch.bmp	1903-07-04	00:00:00		0	0	160158	0		0	0	NULL	NULL	NULL	Low	run1	1	List2	A_T.wav	A_T	1	1	0	1	160008	150	1	551	160559
Exp1	14	Exp1-14-1	59.937	1.0.0.166	1	left	-1204092373	2.0.10.242	2.0.10.242	09-18-2019	2019-09-18 02:44:53	10:44:53	female	2.0.10.147	59	Catch.bmp	1902-08-23	00:00:00		0	0	162594	0		0	0	NULL	NULL	NULL	Low	run1	1	List2	A_T.wav	A_T	1	1	0	1	162444	150	1	266	162710
Exp1	14	Exp1-14-1	59.937	1.0.0.166	1	left	-1204092373	2.0.10.242	2.0.10.242	09-18-2019	2019-09-18 02:44:53	10:44:53	female	2.0.10.147	60	Red_S.bmp	1903-06-12	00:00:00		0	0	164713	0		0	0	NULL	NULL	NULL	Low	run1	1	List2	Catch.wav	V_T	1	1	1	2	164563	150	1	307	164870
Exp1	14	Exp1-14-1	59.937	1.0.0.166	1	left	-1204092373	2.0.10.242	2.0.10.242	09-18-2019	2019-09-18 02:44:53	10:44:53	female	2.0.10.147	61	Catch.bmp	1904-01-21	00:00:00		0	0	167132	0		0	0	NULL	NULL	NULL	Low	run1	1	List2	A_T.wav	A_T	1	1	0	1	166982	150	1	313	167295
Exp1	14	Exp1-14-1	59.937	1.0.0.166	1	left	-1204092373	2.0.10.242	2.0.10.242	09-18-2019	2019-09-18 02:44:53	10:44:53	female	2.0.10.147	62	Red_C_2.bmp	1902-03-19	00:00:00		0	0	169768	0		0	0	NULL	NULL	NULL	Low	run1	1	List2	A_T.wav	AV_T	1	1	0	1	169618	150	1	244	169862
Exp1	14	Exp1-14-1	59.937	1.0.0.166	1	left	-1204092373	2.0.10.242	2.0.10.242	09-18-2019	2019-09-18 02:44:53	10:44:53	female	2.0.10.147	63	Red_S_2.bmp	1903-11-14	00:00:00		0	0	171737	0		0	0	NULL	NULL	NULL	Low	run1	1	List2	A_T.wav	AV_T	1	1	0	1	171587	150	1	331	171918
Exp1	14	Exp1-14-1	59.937	1.0.0.166	1	left	-1204092373	2.0.10.242	2.0.10.242	09-18-2019	2019-09-18 02:44:53	10:44:53	female	2.0.10.147	64	Red_C_2.bmp	1902-08-20	00:00:00		0	0	174306	0		0	0	NULL	NULL	NULL	Low	run1	1	List2	A_T.wav	AV_T	1	1	0	1	174156	150	1	362	174518
Exp1	14	Exp1-14-1	59.937	1.0.0.166	1	left	-1204092373	2.0.10.242	2.0.10.242	09-18-2019	2019-09-18 02:44:53	10:44:53	female	2.0.10.147	65	Red_S_2.bmp	1902-10-31	00:00:00		0	0	176425	0		0	0	NULL	NULL	NULL	Low	run1	1	List2	A_T.wav	AV_T	1	1	0	1	176275	150	1	283	176558
Exp1	14	Exp1-14-1	59.937	1.0.0.166	1	left	-1204092373	2.0.10.242	2.0.10.242	09-18-2019	2019-09-18 02:44:53	10:44:53	female	2.0.10.147	66	Catch.bmp	1904-05-10	00:00:00		0	1	178611	0		0	0	NULL	NULL	NULL	Low	run1	1	List2	A_T.wav	A_T	1	1	1	1	178460	151	1	322	178782
Exp1	14	Exp1-14-1	59.937	1.0.0.166	1	left	-1204092373	2.0.10.242	2.0.10.242	09-18-2019	2019-09-18 02:44:53	10:44:53	female	2.0.10.147	67	Catch.bmp	1902-11-15	00:00:00		0	1	181364	0		0	0	NULL	NULL	NULL	Low	run1	1	List2	A_T.wav	A_T	1	1	0	1	181213	151	1	449	181662
Exp1	14	Exp1-14-1	59.937	1.0.0.166	1	left	-1204092373	2.0.10.242	2.0.10.242	09-18-2019	2019-09-18 02:44:53	10:44:53	female	2.0.10.147	68	Red_C.bmp	1903-07-04	00:00:00		0	0	183566	0		0	0	NULL	NULL	NULL	Low	run1	1	List2	Catch.wav	V_T	1	1	0	1	183416	150	1	342	183758
Exp1	14	Exp1-14-1	59.937	1.0.0.166	1	left	-1204092373	2.0.10.242	2.0.10.242	09-18-2019	2019-09-18 02:44:53	10:44:53	female	2.0.10.147	69	Catch.bmp	1903-12-10	00:00:00		0	0	186002	0		0	0	NULL	NULL	NULL	Low	run1		List2	A_S.wav	A_S	0		0	1	185852	150		0	0
Exp1	14	Exp1-14-1	59.937	1.0.0.166	1	left	-1204092373	2.0.10.242	2.0.10.242	09-18-2019	2019-09-18 02:44:53	10:44:53	female	2.0.10.147	70	Catch.bmp	1902-04-07	00:00:00		0	0	188638	0		0	0	NULL	NULL	NULL	Low	run1		List2	A_S.wav	A_S	0		0	1	188488	150		0	0
Exp1	14	Exp1-14-1	59.937	1.0.0.166	1	left	-1204092373	2.0.10.242	2.0.10.242	09-18-2019	2019-09-18 02:44:53	10:44:53	female	2.0.10.147	71	Blue_C.bmp	1903-07-22	00:00:00		0	0	190673	0		0	0	NULL	NULL	NULL	Low	run1		List2	A_S.wav	AV_S	0		0	1	190523	150		0	0
Exp1	14	Exp1-14-1	59.937	1.0.0.166	1	left	-1204092373	2.0.10.242	2.0.10.242	09-18-2019	2019-09-18 02:44:53	10:44:53	female	2.0.10.147	72	Red_C.bmp	1904-03-25	00:00:00		0	0	193209	0		0	0	NULL	NULL	NULL	Low	run1	1	List2	A_T.wav	AV_T	1	1	0	1	193059	150	1	298	193357
Exp1	14	Exp1-14-1	59.937	1.0.0.166	1	left	-1204092373	2.0.10.242	2.0.10.242	09-18-2019	2019-09-18 02:44:53	10:44:53	female	2.0.10.147	73	Catch.bmp	1903-02-11	00:00:00		0	0	195912	0		0	0	NULL	NULL	NULL	Low	run1		List2	A_S.wav	A_S	0		0	1	195762	150		0	0
Exp1	14	Exp1-14-1	59.937	1.0.0.166	1	left	-1204092373	2.0.10.242	2.0.10.242	09-18-2019	2019-09-18 02:44:53	10:44:53	female	2.0.10.147	74	Catch.bmp	1904-03-30	00:00:00		0	1	198265	0		0	0	NULL	NULL	NULL	Low	run1	1	List2	A_T.wav	A_T	1	1	1	1	198114	151	1	459	198573
Exp1	14	Exp1-14-1	59.937	1.0.0.166	1	left	-1204092373	2.0.10.242	2.0.10.242	09-18-2019	2019-09-18 02:44:53	10:44:53	female	2.0.10.147	75	Red_S.bmp	1902-09-08	00:00:00		1	0	200967	0		0	0	NULL	NULL	NULL	Low	run1	1	List2	A_T.wav	AV_T	1	1	0	1	200817	150	1	292	201109
Exp1	14	Exp1-14-1	59.937	1.0.0.166	1	left	-1204092373	2.0.10.242	2.0.10.242	09-18-2019	2019-09-18 02:44:53	10:44:53	female	2.0.10.147	76	Red_S_2.bmp	1902-03-12	00:00:00		0	0	203103	0		0	0	NULL	NULL	NULL	Low	run1	1	List2	Catch.wav	V_T	1	1	0	1	202953	150	1	348	203301
Exp1	14	Exp1-14-1	59.937	1.0.0.166	1	left	-1204092373	2.0.10.242	2.0.10.242	09-18-2019	2019-09-18 02:44:53	10:44:53	female	2.0.10.147	77	Red_C.bmp	1902-06-04	00:00:00		0	0	205055	0		0	0	NULL	NULL	NULL	Low	run1	1	List2	A_T.wav	AV_T	1	1	1	1	204905	150	1	292	205197
Exp1	14	Exp1-14-1	59.937	1.0.0.166	1	left	-1204092373	2.0.10.242	2.0.10.242	09-18-2019	2019-09-18 02:44:53	10:44:53	female	2.0.10.147	78	Red_C.bmp	1902-12-01	00:00:00		0	1	207091	0		0	0	NULL	NULL	NULL	Low	run1	1	List2	A_T.wav	AV_T	1	1	1	1	206940	151	1	297	207237
Exp1	14	Exp1-14-1	59.937	1.0.0.166	1	left	-1204092373	2.0.10.242	2.0.10.242	09-18-2019	2019-09-18 02:44:53	10:44:53	female	2.0.10.147	79	Catch.bmp	1904-04-23	00:00:00		0	1	209310	0		0	0	NULL	NULL	NULL	Low	run1	1	List2	A_T.wav	A_T	1	1	1	1	209159	151	1	318	209477
Exp1	14	Exp1-14-1	59.937	1.0.0.166	1	left	-1204092373	2.0.10.242	2.0.10.242	09-18-2019	2019-09-18 02:44:53	10:44:53	female	2.0.10.147	80	Red_C.bmp	1902-05-10	00:00:00		0	0	212046	0		0	0	NULL	NULL	NULL	Low	run1	1	List2	Catch.wav	V_T	1	1	0	1	211896	150	1	309	212205
Exp1	14	Exp1-14-1	59.937	1.0.0.166	1	left	-1204092373	2.0.10.242	2.0.10.242	09-18-2019	2019-09-18 02:44:53	10:44:53	female	2.0.10.147	81	Red_C.bmp	1903-09-06	00:00:00		0	1	214065	0		0	0	NULL	NULL	NULL	Low	run1	1	List2	A_T.wav	AV_T	1	1	1	1	213914	151	1	283	214197
Exp1	14	Exp1-14-1	59.937	1.0.0.166	1	left	-1204092373	2.0.10.242	2.0.10.242	09-18-2019	2019-09-18 02:44:53	10:44:53	female	2.0.10.147	82	Catch.bmp	1903-03-25	00:00:00		0	0	216567	0		0	0	NULL	NULL	NULL	Low	run1		List2	A_S.wav	A_S	0		0	1	216417	150		0	0
Exp1	14	Exp1-14-1	59.937	1.0.0.166	1	left	-1204092373	2.0.10.242	2.0.10.242	09-18-2019	2019-09-18 02:44:53	10:44:53	female	2.0.10.147	83	Red_C.bmp	1903-01-24	00:00:00		0	0	218970	0		0	0	NULL	NULL	NULL	Low	run1	1	List2	Catch.wav	V_T	1	1	0	1	218820	150	1	305	219125
Exp1	14	Exp1-14-1	59.937	1.0.0.166	1	left	-1204092373	2.0.10.242	2.0.10.242	09-18-2019	2019-09-18 02:44:53	10:44:53	female	2.0.10.147	84	Red_C_2.bmp	1902-08-25	00:00:00		0	0	221239	0		0	0	NULL	NULL	NULL	Low	run1	1	List2	A_T.wav	AV_T	1	1	0	1	221089	150	1	260	221349
Exp1	14	Exp1-14-1	59.937	1.0.0.166	1	left	-1204092373	2.0.10.242	2.0.10.242	09-18-2019	2019-09-18 02:44:53	10:44:53	female	2.0.10.147	85	Catch.bmp	1904-04-25	00:00:00		0	0	223358	0		0	0	NULL	NULL	NULL	Low	run1		List2	A_S.wav	A_S	0		0	2	223208	150		0	0
Exp1	14	Exp1-14-1	59.937	1.0.0.166	1	left	-1204092373	2.0.10.242	2.0.10.242	09-18-2019	2019-09-18 02:44:53	10:44:53	female	2.0.10.147	86	Red_S_2.bmp	1902-11-05	00:00:00		0	1	226161	0		0	0	NULL	NULL	NULL	Low	run1	1	List2	A_T.wav	AV_T	1	1	1	1	226010	151	1	315	226325
Exp1	14	Exp1-14-1	59.937	1.0.0.166	1	left	-1204092373	2.0.10.242	2.0.10.242	09-18-2019	2019-09-18 02:44:53	10:44:53	female	2.0.10.147	87	Catch.bmp	1902-09-22	00:00:00		0	0	228363	0		0	0	NULL	NULL	NULL	Low	run1	1	List2	A_T.wav	A_T	1	1	0	1	228213	150	1	344	228557
Exp1	14	Exp1-14-1	59.937	1.0.0.166	1	left	-1204092373	2.0.10.242	2.0.10.242	09-18-2019	2019-09-18 02:44:53	10:44:53	female	2.0.10.147	88	Red_C_2.bmp	1902-07-02	00:00:00		0	0	230515	0		0	0	NULL	NULL	NULL	Low	run1	1	List2	Catch.wav	V_T	1	1	1	1	230365	150	1	328	230693
Exp1	14	Exp1-14-1	59.937	1.0.0.166	1	left	-1204092373	2.0.10.242	2.0.10.242	09-18-2019	2019-09-18 02:44:53	10:44:53	female	2.0.10.147	89	Red_S.bmp	1903-01-11	00:00:00		0	0	232584	0		0	0	NULL	NULL	NULL	Low	run1	1	List2	Catch.wav	V_T	1	1	0	1	232434	150	1	363	232797
Exp1	14	Exp1-14-1	59.937	1.0.0.166	1	left	-1204092373	2.0.10.242	2.0.10.242	09-18-2019	2019-09-18 02:44:53	10:44:53	female	2.0.10.147	90	Red_C_2.bmp	1903-05-23	00:00:00		0	0	234853	0		0	0	NULL	NULL	NULL	Low	run1	1	List2	Catch.wav	V_T	1	1	0	1	234703	150	1	287	234990
Exp1	14	Exp1-14-1	59.937	1.0.0.166	1	left	-1204092373	2.0.10.242	2.0.10.242	09-18-2019	2019-09-18 02:44:53	10:44:53	female	2.0.10.147	91	Red_C.bmp	1902-06-16	00:00:00		0	0	237239	0		0	0	NULL	NULL	NULL	Low	run1	1	List2	A_T.wav	AV_T	1	1	0	1	237089	150	1	285	237374
Exp1	14	Exp1-14-1	59.937	1.0.0.166	1	left	-1204092373	2.0.10.242	2.0.10.242	09-18-2019	2019-09-18 02:44:53	10:44:53	female	2.0.10.147	92	Catch.bmp	1903-03-31	00:00:00		0	0	239291	0		0	0	NULL	NULL	NULL	Low	run1	1	List2	A_T.wav	A_T	1	1	0	1	239141	150	1	368	239509
Exp1	14	Exp1-14-1	59.937	1.0.0.166	1	left	-1204092373	2.0.10.242	2.0.10.242	09-18-2019	2019-09-18 02:44:53	10:44:53	female	2.0.10.147	93	Blue_S_2.bmp	1902-04-20	00:00:00		0	0	241627	0		0	0	NULL	NULL	NULL	Low	run1		List2	Catch.wav	V_S	0		1	1	241477	150		0	0
Exp1	14	Exp1-14-1	59.937	1.0.0.166	1	left	-1204092373	2.0.10.242	2.0.10.242	09-18-2019	2019-09-18 02:44:53	10:44:53	female	2.0.10.147	94	Catch.bmp	1902-06-20	00:00:00		0	0	243679	0		0	0	NULL	NULL	NULL	Low	run1		List2	A_S.wav	A_S	0		0	1	243529	150		0	0
Exp1	14	Exp1-14-1	59.937	1.0.0.166	1	left	-1204092373	2.0.10.242	2.0.10.242	09-18-2019	2019-09-18 02:44:53	10:44:53	female	2.0.10.147	95	Red_S_2.bmp	1904-02-26	00:00:00		0	0	245798	0		0	0	NULL	NULL	NULL	Low	run1	1	List2	A_T.wav	AV_T	1	1	0	1	245648	150	1	261	245909
Exp1	14	Exp1-14-1	59.937	1.0.0.166	1	left	-1204092373	2.0.10.242	2.0.10.242	09-18-2019	2019-09-18 02:44:53	10:44:53	female	2.0.10.147	96	Red_S.bmp	1902-04-05	00:00:00		0	0	248467	0		0	0	NULL	NULL	NULL	Low	run1	1	List2	A_T.wav	AV_T	1	1	0	1	248317	150	1	265	248582
Exp1	14	Exp1-14-1	59.937	1.0.0.166	1	left	-1204092373	2.0.10.242	2.0.10.242	09-18-2019	2019-09-18 02:44:53	10:44:53	female	2.0.10.147	97	Red_S.bmp	1904-01-12	00:00:00		0	0	250453	0		0	0	NULL	NULL	NULL	Low	run1	1	List2	Catch.wav	V_T	1	1	1	1	250303	150	1	302	250605
Exp1	14	Exp1-14-1	59.937	1.0.0.166	1	left	-1204092373	2.0.10.242	2.0.10.242	09-18-2019	2019-09-18 02:44:53	10:44:53	female	2.0.10.147	98	Red_C_2.bmp	1903-05-16	00:00:00		0	0	253089	0		0	0	NULL	NULL	NULL	Low	run1	1	List2	A_T.wav	AV_T	1	1	1	1	252939	150	1	250	253189
Exp1	14	Exp1-14-1	59.937	1.0.0.166	1	left	-1204092373	2.0.10.242	2.0.10.242	09-18-2019	2019-09-18 02:44:53	10:44:53	female	2.0.10.147	99	Catch.bmp	1903-08-12	00:00:00		0	0	255475	0		0	0	NULL	NULL	NULL	Low	run1		List2	A_S.wav	A_S	0		0	1	255325	150		0	0
Exp1	14	Exp1-14-1	59.937	1.0.0.166	1	left	-1204092373	2.0.10.242	2.0.10.242	09-18-2019	2019-09-18 02:44:53	10:44:53	female	2.0.10.147	100	Red_S_2.bmp	1903-01-21	00:00:00		0	0	258011	0		0	0	NULL	NULL	NULL	Low	run1	1	List2	Catch.wav	V_T	1	1	0	1	257861	150	1	288	258149
Exp1	14	Exp1-14-1	59.937	1.0.0.166	1	left	-1204092373	2.0.10.242	2.0.10.242	09-18-2019	2019-09-18 02:44:53	10:44:53	female	2.0.10.147	101	Red_C.bmp	1902-11-17	00:00:00		0	0	260280	0		0	0	NULL	NULL	NULL	Low	run1	1	List2	A_T.wav	AV_T	1	1	0	1	260130	150	1	315	260445
Exp1	14	Exp1-14-1	59.937	1.0.0.166	1	left	-1204092373	2.0.10.242	2.0.10.242	09-18-2019	2019-09-18 02:44:53	10:44:53	female	2.0.10.147	102	Red_C_2.bmp	1903-09-22	00:00:00		0	0	262482	0		0	0	NULL	NULL	NULL	Low	run1	1	List2	Catch.wav	V_T	1	1	1	1	262332	150	1	289	262621
Exp1	14	Exp1-14-1	59.937	1.0.0.166	1	left	-1204092373	2.0.10.242	2.0.10.242	09-18-2019	2019-09-18 02:44:53	10:44:53	female	2.0.10.147	103	Catch.bmp	1902-08-31	00:00:00		1	0	265001	0		0	0	NULL	NULL	NULL	Low	run1		List2	A_S.wav	A_S	0		1	1	264851	150		0	0
Exp1	14	Exp1-14-1	59.937	1.0.0.166	1	left	-1204092373	2.0.10.242	2.0.10.242	09-18-2019	2019-09-18 02:44:53	10:44:53	female	2.0.10.147	104	Red_S_2.bmp	1903-03-05	00:00:00		0	0	267204	0		0	0	NULL	NULL	NULL	Low	run1	1	List2	A_T.wav	AV_T	1	1	0	1	267054	150	1	254	267308
Exp1	14	Exp1-14-1	59.937	1.0.0.166	1	left	-1204092373	2.0.10.242	2.0.10.242	09-18-2019	2019-09-18 02:44:53	10:44:53	female	2.0.10.147	105	Catch.bmp	1902-04-28	00:00:00		0	0	269523	0		0	0	NULL	NULL	NULL	Low	run1	1	List2	A_T.wav	A_T	1	1	0	1	269373	150	1	383	269756
Exp1	14	Exp1-14-1	59.937	1.0.0.166	1	left	-1204092373	2.0.10.242	2.0.10.242	09-18-2019	2019-09-18 02:44:53	10:44:53	female	2.0.10.147	106	Red_S_2.bmp	1903-09-28	00:00:00		0	0	271525	0		0	0	NULL	NULL	NULL	Low	run1	1	List2	A_T.wav	AV_T	1	1	0	1	271375	150	1	277	271652
Exp1	14	Exp1-14-1	59.937	1.0.0.166	1	left	-1204092373	2.0.10.242	2.0.10.242	09-18-2019	2019-09-18 02:44:53	10:44:53	female	2.0.10.147	107	Catch.bmp	1903-08-08	00:00:00		0	0	274044	0		0	0	NULL	NULL	NULL	Low	run1	1	List2	A_T.wav	A_T	1	1	0	1	273894	150	1	415	274309
Exp1	14	Exp1-14-1	59.937	1.0.0.166	1	left	-1204092373	2.0.10.242	2.0.10.242	09-18-2019	2019-09-18 02:44:53	10:44:53	female	2.0.10.147	108	Catch.bmp	1902-07-29	00:00:00		0	1	276514	0		0	0	NULL	NULL	NULL	Low	run1	1	List2	A_T.wav	A_T	1	1	1	1	276363	151	1	281	276644
Exp1	14	Exp1-14-1	59.937	1.0.0.166	1	left	-1204092373	2.0.10.242	2.0.10.242	09-18-2019	2019-09-18 02:44:53	10:44:53	female	2.0.10.147	109	Catch.bmp	1903-07-28	00:00:00		0	0	278616	0		0	0	NULL	NULL	NULL	Low	run1	1	List2	A_T.wav	A_T	1	1	0	1	278466	150	1	298	278764
Exp1	14	Exp1-14-1	59.937	1.0.0.166	1	left	-1204092373	2.0.10.242	2.0.10.242	09-18-2019	2019-09-18 02:44:53	10:44:53	female	2.0.10.147	110	Red_C_2.bmp	1903-09-09	00:00:00		0	0	281068	0		0	0	NULL	NULL	NULL	Low	run1	1	List2	A_T.wav	AV_T	1	1	0	1	280918	150	1	287	281205
Exp1	14	Exp1-14-1	59.937	1.0.0.166	1	left	-1204092373	2.0.10.242	2.0.10.242	09-18-2019	2019-09-18 02:44:53	10:44:53	female	2.0.10.147	111	Red_S.bmp	1904-05-05	00:00:00		0	0	283571	0		0	0	NULL	NULL	NULL	Low	run1	1	List2	Catch.wav	V_T	1	1	0	1	283421	150	1	367	283788
Exp1	14	Exp1-14-1	59.937	1.0.0.166	1	left	-1204092373	2.0.10.242	2.0.10.242	09-18-2019	2019-09-18 02:44:53	10:44:53	female	2.0.10.147	112	Catch.bmp	1903-07-16	00:00:00		0	0	286307	0		0	0	NULL	NULL	NULL	Low	run1		List2	A_S.wav	A_S	0		1	1	286157	150		0	0
Exp1	14	Exp1-14-1	59.937	1.0.0.166	1	left	-1204092373	2.0.10.242	2.0.10.242	09-18-2019	2019-09-18 02:44:53	10:44:53	female	2.0.10.147	113	Red_C.bmp	1903-07-08	00:00:00		0	0	288843	0		0	0	NULL	NULL	NULL	Low	run1	1	List2	A_T.wav	AV_T	1	1	0	1	288693	150	1	287	288980
Exp1	14	Exp1-14-1	59.937	1.0.0.166	1	left	-1204092373	2.0.10.242	2.0.10.242	09-18-2019	2019-09-18 02:44:53	10:44:53	female	2.0.10.147	114	Red_S.bmp	1903-12-05	00:00:00		0	0	291279	0		0	0	NULL	NULL	NULL	Low	run1	1	List2	A_T.wav	AV_T	1	1	0	1	291129	150	1	331	291460
Exp1	14	Exp1-14-1	59.937	1.0.0.166	1	left	-1204092373	2.0.10.242	2.0.10.242	09-18-2019	2019-09-18 02:44:53	10:44:53	female	2.0.10.147	115	Red_C.bmp	1903-10-09	00:00:00		0	0	293865	0		0	0	NULL	NULL	NULL	Low	run1	1	List2	A_T.wav	AV_T	1	1	0	1	293715	150	1	305	294020
Exp1	14	Exp1-14-1	59.937	1.0.0.166	1	left	-1204092373	2.0.10.242	2.0.10.242	09-18-2019	2019-09-18 02:44:53	10:44:53	female	2.0.10.147	116	Red_C_2.bmp	1902-06-19	00:00:00		0	0	296401	0		0	0	NULL	NULL	NULL	Low	run1	1	List2	Catch.wav	V_T	1	1	1	1	296251	150	1	393	296644
Exp1	14	Exp1-14-1	59.937	1.0.0.166	1	left	-1204092373	2.0.10.242	2.0.10.242	09-18-2019	2019-09-18 02:44:53	10:44:53	female	2.0.10.147	117	Catch.bmp	1902-05-24	00:00:00		0	0	298453	0		0	0	NULL	NULL	NULL	Low	run1		List2	A_S.wav	A_S	0		1	1	298303	150		0	0
Exp1	14	Exp1-14-1	59.937	1.0.0.166	1	left	-1204092373	2.0.10.242	2.0.10.242	09-18-2019	2019-09-18 02:44:53	10:44:53	female	2.0.10.147	118	Catch.bmp	1904-03-13	00:00:00		0	0	300539	0		0	0	NULL	NULL	NULL	Low	run1	1	List2	A_T.wav	A_T	1	1	0	1	300389	150	1	303	300692
Exp1	14	Exp1-14-1	59.937	1.0.0.166	1	left	-1204092373	2.0.10.242	2.0.10.242	09-18-2019	2019-09-18 02:44:53	10:44:53	female	2.0.10.147	119	Red_C_2.bmp	1902-12-22	00:00:00		0	0	303225	0		0	0	NULL	NULL	NULL	Low	run1	1	List2	Catch.wav	V_T	1	1	0	1	303075	150	1	385	303460
Exp1	14	Exp1-14-1	59.937	1.0.0.166	1	left	-1204092373	2.0.10.242	2.0.10.242	09-18-2019	2019-09-18 02:44:53	10:44:53	female	2.0.10.147	120	Red_C.bmp	1902-06-09	00:00:00		0	1	305461	0		0	0	NULL	NULL	NULL	Low	run1	1	List2	Catch.wav	V_T	1	1	1	1	305310	151	1	326	305636
Exp1	14	Exp1-14-1	59.937	1.0.0.166	1	left	-1204092373	2.0.10.242	2.0.10.242	09-18-2019	2019-09-18 02:44:53	10:44:53	female	2.0.10.147	121	Red_S.bmp	1902-03-24	00:00:00		0	0	307513	0		0	0	NULL	NULL	NULL	Low	run1	1	List2	Catch.wav	V_T	1	1	0	1	307363	150	1	266	307629
Exp1	14	Exp1-14-1	59.937	1.0.0.166	1	left	-1204092373	2.0.10.242	2.0.10.242	09-18-2019	2019-09-18 02:44:53	10:44:53	female	2.0.10.147	122	Blue_S.bmp	1903-04-15	00:00:00		0	1	309482	0		0	0	NULL	NULL	NULL	Low	run1		List2	A_S.wav	AV_S	0		1	1	309331	151	1	257	309588
Exp1	14	Exp1-14-1	59.937	1.0.0.166	1	left	-1204092373	2.0.10.242	2.0.10.242	09-18-2019	2019-09-18 02:44:53	10:44:53	female	2.0.10.147	123	Red_S_2.bmp	1902-04-25	00:00:00		0	0	311834	0		0	0	NULL	NULL	NULL	Low	run1	1	List2	A_T.wav	AV_T	1	1	0	1	311684	150	1	360	312044
Exp1	14	Exp1-14-1	59.937	1.0.0.166	1	left	-1204092373	2.0.10.242	2.0.10.242	09-18-2019	2019-09-18 02:44:53	10:44:53	female	2.0.10.147	124	Catch.bmp	1903-07-16	00:00:00		0	0	313836	0		0	0	NULL	NULL	NULL	Low	run1	1	List2	A_T.wav	A_T	1	1	0	1	313686	150	1	351	314037
Exp1	14	Exp1-14-1	59.937	1.0.0.166	1	left	-1204092373	2.0.10.242	2.0.10.242	09-18-2019	2019-09-18 02:44:53	10:44:53	female	2.0.10.147	125	Red_C.bmp	1902-12-10	00:00:00		0	0	316289	0		0	0	NULL	NULL	NULL	Low	run1	1	List2	Catch.wav	V_T	1	1	0	2	316139	150	1	393	316532
Exp1	14	Exp1-14-1	59.937	1.0.0.166	1	left	-1204092373	2.0.10.242	2.0.10.242	09-18-2019	2019-09-18 02:44:53	10:44:53	female	2.0.10.147	126	Blue_C_2.bmp	1903-12-05	00:00:00		0	0	318524	0		0	0	NULL	NULL	NULL	Low	run1		List2	Catch.wav	V_S	0		0	1	318374	150		0	0
Exp1	14	Exp1-14-1	59.937	1.0.0.166	1	left	-1204092373	2.0.10.242	2.0.10.242	09-18-2019	2019-09-18 02:44:53	10:44:53	female	2.0.10.147	127	Red_S.bmp	1903-02-21	00:00:00		0	1	321311	0		0	0	NULL	NULL	NULL	Low	run1	1	List2	A_T.wav	AV_T	1	1	1	1	321160	151	1	333	321493
Exp1	14	Exp1-14-1	59.937	1.0.0.166	1	left	-1204092373	2.0.10.242	2.0.10.242	09-18-2019	2019-09-18 02:44:53	10:44:53	female	2.0.10.147	128	Catch.bmp	1902-06-01	00:00:00		0	0	323613	0		0	0	NULL	NULL	NULL	Low	run1	1	List2	A_T.wav	A_T	1	1	0	1	323463	150	1	317	323780
Exp1	14	Exp1-14-1	59.937	1.0.0.166	1	left	-1204092373	2.0.10.242	2.0.10.242	09-18-2019	2019-09-18 02:44:53	10:44:53	female	2.0.10.147	129	Red_S_2.bmp	1902-12-07	00:00:00		0	1	325649	0		0	0	NULL	NULL	NULL	Low	run1	1	List2	Catch.wav	V_T	1	1	1	1	325498	151	1	379	325877
Exp1	14	Exp1-14-1	59.937	1.0.0.166	1	left	-1204092373	2.0.10.242	2.0.10.242	09-18-2019	2019-09-18 02:44:53	10:44:53	female	2.0.10.147	130	Red_S_2.bmp	1902-08-24	00:00:00		0	0	327884	0		0	0	NULL	NULL	NULL	Low	run1	1	List2	Catch.wav	V_T	1	1	0	1	327734	150	1	310	328044
Exp1	14	Exp1-14-1	59.937	1.0.0.166	1	left	-1204092373	2.0.10.242	2.0.10.242	09-18-2019	2019-09-18 02:44:53	10:44:53	female	2.0.10.147	131	Blue_C_2.bmp	1902-09-24	00:00:00		0	0	330003	0		0	0	NULL	NULL	NULL	Low	run1		List2	A_S.wav	AV_S	0		1	1	329853	150		0	0
Exp1	14	Exp1-14-1	59.937	1.0.0.166	1	left	-1204092373	2.0.10.242	2.0.10.242	09-18-2019	2019-09-18 02:44:53	10:44:53	female	2.0.10.147	132	Catch.bmp	1903-03-18	00:00:00		0	0	332222	0		0	0	NULL	NULL	NULL	Low	run1		List2	A_S.wav	A_S	0		0	1	332072	150		0	0
Exp1	14	Exp1-14-1	59.937	1.0.0.166	1	left	-1204092373	2.0.10.242	2.0.10.242	09-18-2019	2019-09-18 02:44:53	10:44:53	female	2.0.10.147	133	Red_C.bmp	1903-08-18	00:00:00		0	0	334608	0		0	0	NULL	NULL	NULL	Low	run1	1	List2	Catch.wav	V_T	1	1	1	1	334458	150	1	442	334900
Exp1	14	Exp1-14-1	59.937	1.0.0.166	1	left	-1204092373	2.0.10.242	2.0.10.242	09-18-2019	2019-09-18 02:44:53	10:44:53	female	2.0.10.147	134	Blue_C.bmp	1903-05-13	00:00:00		0	0	337094	0		0	0	NULL	NULL	NULL	Low	Run1		List2	Catch.wav	V_S	0		0	1	336944	150		0	0
Exp1	14	Exp1-14-1	59.937	1.0.0.166	1	left	-1204092373	2.0.10.242	2.0.10.242	09-18-2019	2019-09-18 02:44:53	10:44:53	female	2.0.10.147	135	Red_S_2.bmp	1902-04-08	00:00:00		0	0	339530	0		0	0	NULL	NULL	NULL	Low	run1	1	List2	Catch.wav	V_T	1	1	0	1	339380	150	1	312	339692
Exp1	14	Exp1-14-1	59.937	1.0.0.166	1	left	-1204092373	2.0.10.242	2.0.10.242	09-18-2019	2019-09-18 02:44:53	10:44:53	female	2.0.10.147	136	Red_S.bmp	1902-05-17	00:00:00		0	0	341515	0		0	0	NULL	NULL	NULL	Low	run1	1	List2	Catch.wav	V_T	1	1	0	1	341365	150	1	367	341732
Exp1	14	Exp1-14-1	59.937	1.0.0.166	1	left	-1204092373	2.0.10.242	2.0.10.242	09-18-2019	2019-09-18 02:44:53	10:44:53	female	2.0.10.147	137	Red_C.bmp	1904-01-14	00:00:00		0	0	343534	0		0	0	NULL	NULL	NULL	Low	run1	1	List2	Catch.wav	V_T	1	1	0	1	343384	150	1	372	343756
Exp1	14	Exp1-14-1	59.937	1.0.0.166	1	left	-1204092373	2.0.10.242	2.0.10.242	09-18-2019	2019-09-18 02:44:53	10:44:53	female	2.0.10.147	138	Red_C.bmp	1902-03-18	00:00:00		0	0	346170	0		0	0	NULL	NULL	NULL	Low	run1	1	List2	Catch.wav	V_T	1	1	0	1	346020	150	1	288	346308
Exp1	14	Exp1-14-1	59.937	1.0.0.166	1	left	-1204092373	2.0.10.242	2.0.10.242	09-18-2019	2019-09-18 02:44:53	10:44:53	female	2.0.10.147	139	Blue_S.bmp	1902-05-15	00:00:00		0	0	348139	0		0	0	NULL	NULL	NULL	Low	run1		List2	Catch.wav	V_S	0		0	1	347989	150		0	0
Exp1	14	Exp1-14-1	59.937	1.0.0.166	1	left	-1204092373	2.0.10.242	2.0.10.242	09-18-2019	2019-09-18 02:44:53	10:44:53	female	2.0.10.147	140	Red_S_2.bmp	1903-05-09	00:00:00		0	0	350224	0		0	0	NULL	NULL	NULL	Low	run1	1	List2	Catch.wav	V_T	1	1	0	1	350074	150	1	281	350355
Exp1	14	Exp1-14-1	59.937	1.0.0.166	1	left	-1204092373	2.0.10.242	2.0.10.242	09-18-2019	2019-09-18 02:44:53	10:44:53	female	2.0.10.147	141	Blue_C.bmp	1904-01-14	00:00:00		0	0	352610	1485		0	0	NULL	NULL	NULL	Low	run1		List2	A_S.wav	AV_S	1		1	1	352460	150		0	0
Exp1	14	Exp1-14-1	59.937	1.0.0.166	1	left	-1204092373	2.0.10.242	2.0.10.242	09-18-2019	2019-09-18 02:44:53	10:44:53	female	2.0.10.147	142	Catch.bmp	1903-07-03	00:00:00		0	0	358683	0		0	0	NULL	NULL	NULL	Low	run1	1	List2	A_T.wav	A_T	1	1	0	1	358533	150	1	598	359131
Exp1	14	Exp1-14-1	59.937	1.0.0.166	1	left	-1204092373	2.0.10.242	2.0.10.242	09-18-2019	2019-09-18 02:44:53	10:44:53	female	2.0.10.147	143	Red_C.bmp	1902-10-19	00:00:00		0	0	361119	0		0	0	NULL	NULL	NULL	Low	run1	1	List2	Catch.wav	V_T	1	1	1	1	360969	150	1	314	361283
Exp1	14	Exp1-14-1	59.937	1.0.0.166	1	left	-1204092373	2.0.10.242	2.0.10.242	09-18-2019	2019-09-18 02:44:53	10:44:53	female	2.0.10.147	144	Blue_S.bmp	1903-03-30	00:00:00		0	0	363305	0		0	0	NULL	NULL	NULL	Low	run1		List2	A_S.wav	AV_S	0		0	1	363155	150		0	0
Exp1	14	Exp1-14-1	59.937	1.0.0.166	1	left	-1204092373	2.0.10.242	2.0.10.242	09-18-2019	2019-09-18 02:44:53	10:44:53	female	2.0.10.147	145	Blue_S.bmp	1903-11-03	00:00:00		0	0	365707	0		0	0	NULL	NULL	NULL	Low	run1		List2	A_S.wav	AV_S	0		0	1	365557	150		0	0
Exp1	14	Exp1-14-1	59.937	1.0.0.166	1	left	-1204092373	2.0.10.242	2.0.10.242	09-18-2019	2019-09-18 02:44:53	10:44:53	female	2.0.10.147	146	Blue_S.bmp	1903-06-10	00:00:00		0	0	368310	0		0	0	NULL	NULL	NULL	Low	run1		List2	Catch.wav	V_S	0		1	1	368160	150		0	0
Exp1	14	Exp1-14-1	59.937	1.0.0.166	1	left	-1204092373	2.0.10.242	2.0.10.242	09-18-2019	2019-09-18 02:44:53	10:44:53	female	2.0.10.147	147	Catch.bmp	1903-04-30	00:00:00		0	0	370779	0		0	0	NULL	NULL	NULL	Low	run1	1	List2	A_T.wav	A_T	1	1	1	1	370629	150	1	430	371059
Exp1	14	Exp1-14-1	59.937	1.0.0.166	1	left	-1204092373	2.0.10.242	2.0.10.242	09-18-2019	2019-09-18 02:44:53	10:44:53	female	2.0.10.147	148	Catch.bmp	1902-08-11	00:00:00		1	0	373148	0		0	0	NULL	NULL	NULL	Low	run1	1	List2	A_T.wav	A_T	1	1	0	1	372998	150	1	333	373331
Exp1	14	Exp1-14-1	59.937	1.0.0.166	1	left	-1204092373	2.0.10.242	2.0.10.242	09-18-2019	2019-09-18 02:44:53	10:44:53	female	2.0.10.147	149	Red_C_2.bmp	1904-02-09	00:00:00		0	0	375251	0		0	0	NULL	NULL	NULL	Low	run1	1	List2	Catch.wav	V_T	1	1	0	2	375101	150	1	398	375499
Exp1	14	Exp1-14-1	59.937	1.0.0.166	1	left	-1204092373	2.0.10.242	2.0.10.242	09-18-2019	2019-09-18 02:44:53	10:44:53	female	2.0.10.147	150	Red_C_2.bmp	1904-01-25	00:00:00		1	0	377903	0		0	0	NULL	NULL	NULL	Low	run1	1	List2	Catch.wav	V_T	1	1	0	1	377753	150	1	338	378091
Exp1	14	Exp1-14-1	59.937	1.0.0.166	1	left	-1204092373	2.0.10.242	2.0.10.242	09-18-2019	2019-09-18 02:44:53	10:44:53	female	2.0.10.147	151	Blue_S.bmp	1902-06-11	00:00:00		0	1	380540	0		0	0	NULL	NULL	NULL	Low	run1		List2	Catch.wav	V_S	0		1	1	380389	151		0	0
Exp1	14	Exp1-14-1	59.937	1.0.0.166	1	left	-1204092373	2.0.10.242	2.0.10.242	09-18-2019	2019-09-18 02:44:53	10:44:53	female	2.0.10.147	152	Red_C_2.bmp	1902-05-19	00:00:00		0	0	382642	0		0	0	NULL	NULL	NULL	Low	run1	1	List2	A_T.wav	AV_T	1	1	0	1	382492	150	1	359	382851
Exp1	14	Exp1-14-1	59.937	1.0.0.166	1	left	-1204092373	2.0.10.242	2.0.10.242	09-18-2019	2019-09-18 02:44:53	10:44:53	female	2.0.10.147	153	Catch.bmp	1902-06-23	00:00:00		0	1	384661	0		0	0	NULL	NULL	NULL	Low	run1	1	List2	A_T.wav	A_T	1	1	1	1	384510	151	1	317	384827
Exp1	14	Exp1-14-1	59.937	1.0.0.166	1	left	-1204092373	2.0.10.242	2.0.10.242	09-18-2019	2019-09-18 02:44:53	10:44:53	female	2.0.10.147	154	Blue_S_2.bmp	1902-03-15	00:00:00		0	0	386713	0		0	0	NULL	NULL	NULL	Low	run1		List2	A_S.wav	AV_S	0		0	1	386563	150		0	0
Exp1	14	Exp1-14-1	59.937	1.0.0.166	1	left	-1204092373	2.0.10.242	2.0.10.242	09-18-2019	2019-09-18 02:44:53	10:44:53	female	2.0.10.147	155	Catch.bmp	1904-04-09	00:00:00		0	0	388748	0		0	0	NULL	NULL	NULL	Low	run1	1	List2	A_T.wav	A_T	1	1	0	1	388598	150	1	317	388915
Exp1	14	Exp1-14-1	59.937	1.0.0.166	1	left	-1204092373	2.0.10.242	2.0.10.242	09-18-2019	2019-09-18 02:44:53	10:44:53	female	2.0.10.147	156	Catch.bmp	1903-09-05	00:00:00		0	0	391468	0		0	0	NULL	NULL	NULL	Low	run1	1	List2	A_T.wav	A_T	1	1	0	2	391318	150	1	318	391636
Exp1	14	Exp1-14-1	59.937	1.0.0.166	1	left	-1204092373	2.0.10.242	2.0.10.242	09-18-2019	2019-09-18 02:44:53	10:44:53	female	2.0.10.147	157	Red_C_2.bmp	1904-02-03	00:00:00		0	0	393970	0		0	0	NULL	NULL	NULL	Low	run1	1	List2	Catch.wav	V_T	1	1	1	1	393820	150	1	375	394195
Exp1	14	Exp1-14-1	59.937	1.0.0.166	1	left	-1204092373	2.0.10.242	2.0.10.242	09-18-2019	2019-09-18 02:44:53	10:44:53	female	2.0.10.147	158	Catch.bmp	1904-04-12	00:00:00		0	0	396623	0		0	0	NULL	NULL	NULL	Low	run1	1	List2	A_T.wav	A_T	1	1	1	1	396473	150	1	291	396764
Exp1	14	Exp1-14-1	59.937	1.0.0.166	1	left	-1204092373	2.0.10.242	2.0.10.242	09-18-2019	2019-09-18 02:44:53	10:44:53	female	2.0.10.147	159	Catch.bmp	1903-01-17	00:00:00		0	0	399343	0		0	0	NULL	NULL	NULL	Low	run1		List2	A_S.wav	A_S	0		0	2	399193	150		0	0
Exp1	14	Exp1-14-1	59.937	1.0.0.166	1	left	-1204092373	2.0.10.242	2.0.10.242	09-18-2019	2019-09-18 02:44:53	10:44:53	female	2.0.10.147	160	Red_C_2.bmp	1904-02-06	00:00:00		1	0	401678	0		0	0	NULL	NULL	NULL	Low	run1	1	List2	Catch.wav	V_T	1	1	1	1	401528	150	1	355	401883
Exp1	14	Exp1-14-1	59.937	1.0.0.166	1	left	-1204092373	2.0.10.242	2.0.10.242	09-18-2019	2019-09-18 02:44:53	10:44:53	female	2.0.10.147	161	Catch.bmp	1902-06-08	00:00:00		0	0	404331	0		0	0	NULL	NULL	NULL	Low	run1		List2	A_S.wav	A_S	0		1	1	404181	150		0	0
Exp1	14	Exp1-14-1	59.937	1.0.0.166	1	left	-1204092373	2.0.10.242	2.0.10.242	09-18-2019	2019-09-18 02:44:53	10:44:53	female	2.0.10.147	162	Red_C.bmp	1903-02-22	00:00:00		1	0	406433	0		0	0	NULL	NULL	NULL	Low	run1	1	List2	A_T.wav	AV_T	1	1	1	1	406283	150	1	273	406556
Exp1	14	Exp1-14-1	59.937	1.0.0.166	1	left	-1204092373	2.0.10.242	2.0.10.242	09-18-2019	2019-09-18 02:44:53	10:44:53	female	2.0.10.147	163	Catch.bmp	1902-04-01	00:00:00		0	0	408736	0		0	0	NULL	NULL	NULL	Low	run1		List2	A_S.wav	A_S	0		0	1	408586	150		0	0
Exp1	14	Exp1-14-1	59.937	1.0.0.166	1	left	-1204092373	2.0.10.242	2.0.10.242	09-18-2019	2019-09-18 02:44:53	10:44:53	female	2.0.10.147	164	Red_S_2.bmp	1904-03-26	00:00:00		0	0	410771	0		0	0	NULL	NULL	NULL	Low	run1	1	List2	A_T.wav	AV_T	1	1	0	1	410621	150	1	262	410883
Exp1	14	Exp1-14-1	59.937	1.0.0.166	1	left	-1204092373	2.0.10.242	2.0.10.242	09-18-2019	2019-09-18 02:44:53	10:44:53	female	2.0.10.147	165	Catch.bmp	1902-08-28	00:00:00		0	0	413474	0		0	0	NULL	NULL	NULL	Low	run1	1	List2	A_T.wav	A_T	1	1	0	1	413324	150	1	584	413908
Exp1	14	Exp1-14-1	59.937	1.0.0.166	1	left	-1204092373	2.0.10.242	2.0.10.242	09-18-2019	2019-09-18 02:44:53	10:44:53	female	2.0.10.147	166	Red_S.bmp	1902-06-25	00:00:00		0	0	415593	0		0	0	NULL	NULL	NULL	Low	run1	1	List2	Catch.wav	V_T	1	1	1	1	415443	150	1	480	415923
Exp1	14	Exp1-14-1	59.937	1.0.0.166	1	left	-1204092373	2.0.10.242	2.0.10.242	09-18-2019	2019-09-18 02:44:53	10:44:53	female	2.0.10.147	167	Red_S.bmp	1903-09-06	00:00:00		0	0	417662	0		0	0	NULL	NULL	NULL	Low	run1	1	List2	A_T.wav	AV_T	1	1	0	1	417512	150	1	275	417787
Exp1	14	Exp1-14-1	59.937	1.0.0.166	1	left	-1204092373	2.0.10.242	2.0.10.242	09-18-2019	2019-09-18 02:44:53	10:44:53	female	2.0.10.147	168	Catch.bmp	1903-01-06	00:00:00		0	1	420165	0		0	0	NULL	NULL	NULL	Low	run1	1	List2	A_T.wav	A_T	1	1	1	1	420014	151	1	477	420491
Exp1	14	Exp1-14-1	59.937	1.0.0.166	1	left	-1204092373	2.0.10.242	2.0.10.242	09-18-2019	2019-09-18 02:44:53	10:44:53	female	2.0.10.147	169	Red_S_2.bmp	1904-05-18	00:00:00		0	0	422417	0		0	0	NULL	NULL	NULL	Low	run1	1	List2	A_T.wav	AV_T	1	1	0	1	422267	150	1	280	422547
Exp1	14	Exp1-14-1	59.937	1.0.0.166	1	left	-1204092373	2.0.10.242	2.0.10.242	09-18-2019	2019-09-18 02:44:53	10:44:53	female	2.0.10.147	170	Catch.bmp	1902-09-15	00:00:00		0	0	425170	0		0	0	NULL	NULL	NULL	Low	run1	1	List2	A_T.wav	A_T	1	1	0	1	425020	150	1	431	425451
Exp1	14	Exp1-14-1	59.937	1.0.0.166	1	left	-1204092373	2.0.10.242	2.0.10.242	09-18-2019	2019-09-18 02:44:53	10:44:53	female	2.0.10.147	171	Blue_C.bmp	1902-08-10	00:00:00		0	0	427322	0		0	0	NULL	NULL	NULL	Low	run1		List2	A_S.wav	AV_S	0		0	1	427172	150		0	0
Exp1	14	Exp1-14-1	59.937	1.0.0.166	1	left	-1204092373	2.0.10.242	2.0.10.242	09-18-2019	2019-09-18 02:44:53	10:44:53	female	2.0.10.147	172	Catch.bmp	1904-01-18	00:00:00		0	0	429491	0		0	0	NULL	NULL	NULL	Low	run1	1	List2	A_T.wav	A_T	1	1	0	1	429341	150	1	318	429659
Exp1	14	Exp1-14-1	59.937	1.0.0.166	1	left	-1204092373	2.0.10.242	2.0.10.242	09-18-2019	2019-09-18 02:44:53	10:44:53	female	2.0.10.147	173	Red_S.bmp	1903-05-07	00:00:00		0	0	432127	0		0	0	NULL	NULL	NULL	Low	run1	1	List2	Catch.wav	V_T	1	1	1	1	431977	150	1	322	432299
Exp1	14	Exp1-14-1	59.937	1.0.0.166	1	left	-1204092373	2.0.10.242	2.0.10.242	09-18-2019	2019-09-18 02:44:53	10:44:53	female	2.0.10.147	174	Red_S_2.bmp	1904-03-31	00:00:00		0	0	434513	0		0	0	NULL	NULL	NULL	Low	run1	1	List2	Catch.wav	V_T	1	1	0	1	434363	150	1	295	434658
Exp1	14	Exp1-14-1	59.937	1.0.0.166	1	left	-1204092373	2.0.10.242	2.0.10.242	09-18-2019	2019-09-18 02:44:53	10:44:53	female	2.0.10.147	175	Catch.bmp	1902-09-23	00:00:00		0	0	437216	0		0	0	NULL	NULL	NULL	Low	run1	1	List2	A_T.wav	A_T	1	1	0	1	437066	150	1	352	437418
Exp1	14	Exp1-14-1	59.937	1.0.0.166	1	left	-1204092373	2.0.10.242	2.0.10.242	09-18-2019	2019-09-18 02:44:53	10:44:53	female	2.0.10.147	176	Catch.bmp	1902-11-12	00:00:00		0	0	439368	0		0	0	NULL	NULL	NULL	Low	run1	1	List2	A_T.wav	A_T	1	1	0	1	439218	150	1	328	439546
Exp1	14	Exp1-14-1	59.937	1.0.0.166	1	left	-1204092373	2.0.10.242	2.0.10.242	09-18-2019	2019-09-18 02:44:53	10:44:53	female	2.0.10.147	177	Catch.bmp	1904-05-04	00:00:00		0	0	441570	0		0	0	NULL	NULL	NULL	Low	run1	1	List2	A_T.wav	A_T	1	1	0	1	441420	150	1	366	441786
Exp1	14	Exp1-14-1	59.937	1.0.0.166	1	left	-1204092373	2.0.10.242	2.0.10.242	09-18-2019	2019-09-18 02:44:53	10:44:53	female	2.0.10.147	178	Catch.bmp	1903-01-18	00:00:00		0	1	444307	0		0	0	NULL	NULL	NULL	Low	run1		List2	A_S.wav	A_S	0		1	1	444156	151	1	398	444554
Exp1	14	Exp1-14-1	59.937	1.0.0.166	1	left	-1204092373	2.0.10.242	2.0.10.242	09-18-2019	2019-09-18 02:44:53	10:44:53	female	2.0.10.147	179	Red_C.bmp	1902-07-28	00:00:00		0	1	446576	0		0	0	NULL	NULL	NULL	Low	run1	1	List2	Catch.wav	V_T	1	1	1	1	446425	151	1	393	446818
Exp1	14	Exp1-14-1	59.937	1.0.0.166	1	left	-1204092373	2.0.10.242	2.0.10.242	09-18-2019	2019-09-18 02:44:53	10:44:53	female	2.0.10.147	180	Catch.bmp	1903-04-17	00:00:00		0	0	448678	0		0	0	NULL	NULL	NULL	Low	run1	1	List2	A_T.wav	A_T	1	1	0	1	448528	150	1	370	448898
Exp1	14	Exp1-14-1	59.937	1.0.0.166	1	left	-1204092373	2.0.10.242	2.0.10.242	09-18-2019	2019-09-18 02:44:53	10:44:53	female	2.0.10.147	181	Blue_C_2.bmp	1902-12-28	00:00:00		0	0	451030	0		0	0	NULL	NULL	NULL	Low	run1		List2	A_S.wav	AV_S	0		0	1	450880	150		0	0
Exp1	14	Exp1-14-1	59.937	1.0.0.166	1	left	-1204092373	2.0.10.242	2.0.10.242	09-18-2019	2019-09-18 02:44:53	10:44:53	female	2.0.10.147	182	Red_S_2.bmp	1903-10-27	00:00:00		0	0	453333	0		0	0	NULL	NULL	NULL	Low	run1	1	List2	A_T.wav	AV_T	1	1	0	1	453183	150	1	299	453482
Exp1	14	Exp1-14-1	59.937	1.0.0.166	1	left	-1204092373	2.0.10.242	2.0.10.242	09-18-2019	2019-09-18 02:44:53	10:44:53	female	2.0.10.147	183	Catch.bmp	1903-10-22	00:00:00		0	0	455885	0		0	0	NULL	NULL	NULL	Low	run1	1	List2	A_T.wav	A_T	1	1	0	1	455735	150	1	531	456266
Exp1	14	Exp1-14-1	59.937	1.0.0.166	1	left	-1204092373	2.0.10.242	2.0.10.242	09-18-2019	2019-09-18 02:44:53	10:44:53	female	2.0.10.147	184	Catch.bmp	1904-04-10	00:00:00		0	0	458438	0		0	0	NULL	NULL	NULL	Low	run1	1	List2	A_T.wav	A_T	1	1	0	1	458288	150	1	362	458650
Exp1	14	Exp1-14-1	59.937	1.0.0.166	1	left	-1204092373	2.0.10.242	2.0.10.242	09-18-2019	2019-09-18 02:44:53	10:44:53	female	2.0.10.147	185	Red_C_2.bmp	1902-04-20	00:00:00		0	1	461158	0		0	0	NULL	NULL	NULL	Low	run1	1	List2	A_T.wav	AV_T	1	1	1	1	461007	151	1	347	461354
Exp1	14	Exp1-14-1	59.937	1.0.0.166	1	left	-1204092373	2.0.10.242	2.0.10.242	09-18-2019	2019-09-18 02:44:53	10:44:53	female	2.0.10.147	186	Catch.bmp	1902-07-28	00:00:00		0	0	463160	0		0	0	NULL	NULL	NULL	Low	run1	1	List2	A_T.wav	A_T	1	1	0	1	463010	150	1	312	463322
Exp1	14	Exp1-14-1	59.937	1.0.0.166	1	left	-1204092373	2.0.10.242	2.0.10.242	09-18-2019	2019-09-18 02:44:53	10:44:53	female	2.0.10.147	187	Blue_S_2.bmp	1904-02-03	00:00:00		0	0	465262	0		0	0	NULL	NULL	NULL	Low	run1		List2	Catch.wav	V_S	0		0	1	465112	150		0	0
Exp1	14	Exp1-14-1	59.937	1.0.0.166	1	left	-1204092373	2.0.10.242	2.0.10.242	09-18-2019	2019-09-18 02:44:53	10:44:53	female	2.0.10.147	188	Catch.bmp	1902-07-02	00:00:00		1	0	467981	0		0	0	NULL	NULL	NULL	Low	run1	1	List2	A_T.wav	A_T	1	1	1	1	467831	150	1	371	468202
Exp1	14	Exp1-14-1	59.937	1.0.0.166	1	left	-1204092373	2.0.10.242	2.0.10.242	09-18-2019	2019-09-18 02:44:53	10:44:53	female	2.0.10.147	189	Red_S.bmp	1903-09-12	00:00:00		0	0	470050	0		0	0	NULL	NULL	NULL	Low	run1	1	List2	Catch.wav	V_T	1	1	1	1	469900	150	1	430	470330
Exp1	14	Exp1-14-1	59.937	1.0.0.166	1	left	-1204092373	2.0.10.242	2.0.10.242	09-18-2019	2019-09-18 02:44:53	10:44:53	female	2.0.10.147	190	Catch.bmp	1902-10-16	00:00:00		0	0	472553	0		0	0	NULL	NULL	NULL	Low	run1		List2	A_S.wav	A_S	0		1	1	472403	150	1	447	472850
Exp1	14	Exp1-14-1	59.937	1.0.0.166	1	left	-1204092373	2.0.10.242	2.0.10.242	09-18-2019	2019-09-18 02:44:53	10:44:53	female	2.0.10.147	191	Blue_S_2.bmp	1903-05-22	00:00:00		0	0	474722	0		0	0	NULL	NULL	NULL	Low	run1		List2	A_S.wav	AV_S	0		0	1	474572	150		0	0
Exp1	14	Exp1-14-1	59.937	1.0.0.166	1	left	-1204092373	2.0.10.242	2.0.10.242	09-18-2019	2019-09-18 02:44:53	10:44:53	female	2.0.10.147	192	Catch.bmp	1904-04-15	00:00:00		1	0	477174	0		0	0	NULL	NULL	NULL	Low	run1	1	List2	A_T.wav	A_T	1	1	0	1	477024	150	1	706	477730
Exp1	14	Exp1-14-1	59.937	1.0.0.166	1	left	-1204092373	2.0.10.242	2.0.10.242	09-18-2019	2019-09-18 02:44:53	10:44:53	female	2.0.10.147	193	Blue_C.bmp	1903-01-27	00:00:00		0	0	479894	0		0	0	NULL	NULL	NULL	Low	Run1		List2	Catch.wav	V_S	0		0	1	479744	150		0	0
Exp1	14	Exp1-14-1	59.937	1.0.0.166	1	left	-1204092373	2.0.10.242	2.0.10.242	09-18-2019	2019-09-18 02:44:53	10:44:53	female	2.0.10.147	194	Red_S.bmp	1902-08-15	00:00:00		1	0	482246	0		0	0	NULL	NULL	NULL	Low	run1	1	List2	A_T.wav	AV_T	1	1	1	1	482096	150	1	330	482426
Exp1	14	Exp1-14-1	59.937	1.0.0.166	1	left	-1204092373	2.0.10.242	2.0.10.242	09-18-2019	2019-09-18 02:44:53	10:44:53	female	2.0.10.147	195	Red_S_2.bmp	1904-03-04	00:00:00		0	0	484365	0		0	0	NULL	NULL	NULL	Low	run1	1	List2	A_T.wav	AV_T	1	1	0	1	484215	150	1	315	484530
Exp1	14	Exp1-14-1	59.937	1.0.0.166	1	left	-1204092373	2.0.10.242	2.0.10.242	09-18-2019	2019-09-18 02:44:53	10:44:53	female	2.0.10.147	196	Catch.bmp	1902-04-15	00:00:00		0	1	487052	0		0	0	NULL	NULL	NULL	Low	run1		List2	A_S.wav	A_S	0		1	1	486901	151		0	0
Exp1	14	Exp1-14-1	59.937	1.0.0.166	1	left	-1204092373	2.0.10.242	2.0.10.242	09-18-2019	2019-09-18 02:44:53	10:44:53	female	2.0.10.147	197	Red_S.bmp	1904-04-10	00:00:00		0	0	489120	0		0	0	NULL	NULL	NULL	Low	run1	1	List2	Catch.wav	V_T	1	1	1	1	488970	150	1	401	489371
Exp1	14	Exp1-14-1	59.937	1.0.0.166	1	left	-1204092373	2.0.10.242	2.0.10.242	09-18-2019	2019-09-18 02:44:53	10:44:53	female	2.0.10.147	198	Blue_S.bmp	1904-03-23	00:00:00		0	0	491840	0		0	0	NULL	NULL	NULL	Low	run1		List2	Catch.wav	V_S	0		0	1	491690	150		0	0
Exp1	14	Exp1-14-1	59.937	1.0.0.166	1	left	-1204092373	2.0.10.242	2.0.10.242	09-18-2019	2019-09-18 02:44:53	10:44:53	female	2.0.10.147	199	Red_S_2.bmp	1903-06-16	00:00:00		1	0	494609	0		0	0	NULL	NULL	NULL	Low	run1	1	List2	A_T.wav	AV_T	1	1	1	1	494459	150	1	335	494794
Exp1	14	Exp1-14-1	59.937	1.0.0.166	1	left	-1204092373	2.0.10.242	2.0.10.242	09-18-2019	2019-09-18 02:44:53	10:44:53	female	2.0.10.147	200	Red_C.bmp	1904-01-23	00:00:00		0	1	497029	0		0	0	NULL	NULL	NULL	Low	run1	1	List2	Catch.wav	V_T	1	1	1	1	496878	151	1	364	497242
Exp1	14	Exp1-14-1	59.937	1.0.0.166	1	left	-1204092373	2.0.10.242	2.0.10.242	09-18-2019	2019-09-18 02:44:53	10:44:53	female	2.0.10.147	201	Red_S.bmp	1902-05-13	00:00:00		0	0	499665	0		0	0	NULL	NULL	NULL	Low	run1	1	List2	A_T.wav	AV_T	1	1	0	1	499515	150	1	335	499850
Exp1	14	Exp1-14-1	59.937	1.0.0.166	1	left	-1204092373	2.0.10.242	2.0.10.242	09-18-2019	2019-09-18 02:44:53	10:44:53	female	2.0.10.147	202	Catch.bmp	1904-04-24	00:00:00		0	1	501684	0		0	0	NULL	NULL	NULL	Low	run1	1	List2	A_T.wav	A_T	1	1	1	1	501533	151	1	341	501874
Exp1	14	Exp1-14-1	59.937	1.0.0.166	1	left	-1204092373	2.0.10.242	2.0.10.242	09-18-2019	2019-09-18 02:44:53	10:44:53	female	2.0.10.147	203	Red_S_2.bmp	1903-11-29	00:00:00		0	0	504420	0		0	0	NULL	NULL	NULL	Low	run1	1	List2	Catch.wav	V_T	1	1	0	1	504270	150	1	356	504626
Exp1	14	Exp1-14-1	59.937	1.0.0.166	1	left	-1204092373	2.0.10.242	2.0.10.242	09-18-2019	2019-09-18 02:44:53	10:44:53	female	2.0.10.147	204	Red_S.bmp	1904-01-13	00:00:00		0	0	507006	0		0	0	NULL	NULL	NULL	Low	run1	1	List2	Catch.wav	V_T	1	1	0	1	506856	150	1	363	507219
Exp1	14	Exp1-14-1	59.937	1.0.0.166	1	left	-1204092373	2.0.10.242	2.0.10.242	09-18-2019	2019-09-18 02:44:53	10:44:53	female	2.0.10.147	205	Catch.bmp	1903-08-24	00:00:00		0	0	509642	0		0	0	NULL	NULL	NULL	Low	run1	1	List2	A_T.wav	A_T	1	1	0	1	509492	150	1	374	509866
Exp1	14	Exp1-14-1	59.937	1.0.0.166	1	left	-1204092373	2.0.10.242	2.0.10.242	09-18-2019	2019-09-18 02:44:53	10:44:53	female	2.0.10.147	206	Red_S.bmp	1903-11-23	00:00:00		0	0	512128	0		0	0	NULL	NULL	NULL	Low	run1	1	List2	Catch.wav	V_T	1	1	0	1	511978	150	1	368	512346
Exp1	14	Exp1-14-1	59.937	1.0.0.166	1	left	-1204092373	2.0.10.242	2.0.10.242	09-18-2019	2019-09-18 02:44:53	10:44:53	female	2.0.10.147	207	Catch.bmp	1903-02-21	00:00:00		0	0	514714	0		0	0	NULL	NULL	NULL	Low	run1	1	List2	A_T.wav	A_T	1	1	1	1	514564	150	1	582	515146
Exp1	14	Exp1-14-1	59.937	1.0.0.166	1	left	-1204092373	2.0.10.242	2.0.10.242	09-18-2019	2019-09-18 02:44:53	10:44:53	female	2.0.10.147	208	Catch.bmp	1902-04-02	00:00:00		0	0	517016	0		0	0	NULL	NULL	NULL	Low	run1	1	List2	A_T.wav	A_T	1	1	0	1	516866	150	1	329	517195
Exp1	14	Exp1-14-1	59.937	1.0.0.166	1	left	-1204092373	2.0.10.242	2.0.10.242	09-18-2019	2019-09-18 02:44:53	10:44:53	female	2.0.10.147	209	Red_C.bmp	1903-01-04	00:00:00		0	0	519002	0		0	0	NULL	NULL	NULL	Low	run1	1	List2	A_T.wav	AV_T	1	1	0	1	518852	150	1	341	519193
Exp1	14	Exp1-14-1	59.937	1.0.0.166	1	left	-1204092373	2.0.10.242	2.0.10.242	09-18-2019	2019-09-18 02:44:53	10:44:53	female	2.0.10.147	210	Catch.bmp	1902-10-27	00:00:00		0	0	521254	0		0	0	NULL	NULL	NULL	Low	run1	1	List2	A_T.wav	A_T	1	1	0	1	521104	150	1	346	521450
Exp1	14	Exp1-14-1	59.937	1.0.0.166	1	left	-1204092373	2.0.10.242	2.0.10.242	09-18-2019	2019-09-18 02:44:53	10:44:53	female	2.0.10.147	211	Red_S.bmp	1903-11-03	00:00:00		0	0	523440	0		0	0	NULL	NULL	NULL	Low	run1	1	List2	A_T.wav	AV_T	1	1	0	1	523290	150	1	335	523625
Exp1	14	Exp1-14-1	59.937	1.0.0.166	1	left	-1204092373	2.0.10.242	2.0.10.242	09-18-2019	2019-09-18 02:44:53	10:44:53	female	2.0.10.147	212	Blue_C.bmp	1902-09-29	00:00:00		0	0	525992	0		0	0	NULL	NULL	NULL	Low	Run1		List2	Catch.wav	V_S	0		1	1	525842	150		0	0
Exp1	14	Exp1-14-1	59.937	1.0.0.166	1	left	-1204092373	2.0.10.242	2.0.10.242	09-18-2019	2019-09-18 02:44:53	10:44:53	female	2.0.10.147	213	Red_C_2.bmp	1904-03-08	00:00:00		0	0	528195	0		0	0	NULL	NULL	NULL	Low	run1	1	List2	Catch.wav	V_T	1	1	0	1	528045	150	1	284	528329
Exp1	14	Exp1-14-1	59.937	1.0.0.166	1	left	-1204092373	2.0.10.242	2.0.10.242	09-18-2019	2019-09-18 02:44:53	10:44:53	female	2.0.10.147	214	Catch.bmp	1904-04-30	00:00:00		0	0	530881	0		0	0	NULL	NULL	NULL	Low	run1	1	List2	A_T.wav	A_T	1	1	1	1	530731	150	1	455	531186
Exp1	14	Exp1-14-1	59.937	1.0.0.166	1	left	-1204092373	2.0.10.242	2.0.10.242	09-18-2019	2019-09-18 02:44:53	10:44:53	female	2.0.10.147	215	Red_S.bmp	1902-07-19	00:00:00		0	0	533617	0		0	0	NULL	NULL	NULL	Low	run1	1	List2	A_T.wav	AV_T	1	1	0	1	533467	150	1	318	533785
Exp1	14	Exp1-14-1	59.937	1.0.0.166	1	left	-1204092373	2.0.10.242	2.0.10.242	09-18-2019	2019-09-18 02:44:53	10:44:53	female	2.0.10.147	216	Red_C_2.bmp	1903-11-29	00:00:00		0	1	535703	0		0	0	NULL	NULL	NULL	Low	run1	1	List2	A_T.wav	AV_T	1	1	1	1	535552	151	1	297	535849
Exp1	14	Exp1-14-1	59.937	1.0.0.166	1	left	-1204092373	2.0.10.242	2.0.10.242	09-18-2019	2019-09-18 02:44:53	10:44:53	female	2.0.10.147	217	Red_C.bmp	1904-01-26	00:00:00		0	0	538289	0		0	0	NULL	NULL	NULL	Low	run1	1	List2	Catch.wav	V_T	1	1	0	2	538139	150	1	318	538457
Exp1	14	Exp1-14-1	59.937	1.0.0.166	1	left	-1204092373	2.0.10.242	2.0.10.242	09-18-2019	2019-09-18 02:44:53	10:44:53	female	2.0.10.147	218	Red_S_2.bmp	1902-09-26	00:00:00		0	0	540925	0		0	0	NULL	NULL	NULL	Low	run1	1	List2	Catch.wav	V_T	1	1	0	1	540775	150	1	346	541121
Exp1	14	Exp1-14-1	59.937	1.0.0.166	1	left	-1204092373	2.0.10.242	2.0.10.242	09-18-2019	2019-09-18 02:44:53	10:44:53	female	2.0.10.147	219	Blue_C.bmp	1903-06-28	00:00:00		0	0	543077	0		0	0	NULL	NULL	NULL	Low	run1		List2	A_S.wav	AV_S	0		1	1	542927	150		0	0
Exp1	14	Exp1-14-1	59.937	1.0.0.166	1	left	-1204092373	2.0.10.242	2.0.10.242	09-18-2019	2019-09-18 02:44:53	10:44:53	female	2.0.10.147	220	Blue_S_2.bmp	1902-05-30	00:00:00		0	0	545563	0		0	0	NULL	NULL	NULL	Low	run1		List2	Catch.wav	V_S	0		1	1	545413	150		0	0
Exp1	14	Exp1-14-1	59.937	1.0.0.166	1	left	-1204092373	2.0.10.242	2.0.10.242	09-18-2019	2019-09-18 02:44:53	10:44:53	female	2.0.10.147	221	Catch.bmp	1903-02-26	00:00:00		0	0	547665	0		0	0	NULL	NULL	NULL	Low	run1		List2	A_S.wav	A_S	0		1	1	547515	150		0	0
Exp1	14	Exp1-14-1	59.937	1.0.0.166	1	left	-1204092373	2.0.10.242	2.0.10.242	09-18-2019	2019-09-18 02:44:53	10:44:53	female	2.0.10.147	222	Catch.bmp	1902-09-18	00:00:00		0	0	550051	0		0	0	NULL	NULL	NULL	Low	run1	1	List2	A_T.wav	A_T	1	1	0	1	549901	150	1	324	550225
Exp1	14	Exp1-14-1	59.937	1.0.0.166	1	left	-1204092373	2.0.10.242	2.0.10.242	09-18-2019	2019-09-18 02:44:53	10:44:53	female	2.0.10.147	223	Catch.bmp	1903-01-01	00:00:00		0	0	552203	0		0	0	NULL	NULL	NULL	Low	run1	1	List2	A_T.wav	A_T	1	1	0	1	552053	150	1	325	552378
Exp1	14	Exp1-14-1	59.937	1.0.0.166	1	left	-1204092373	2.0.10.242	2.0.10.242	09-18-2019	2019-09-18 02:44:53	10:44:53	female	2.0.10.147	224	Blue_C_2.bmp	1902-07-16	00:00:00		0	0	554456	0		0	0	NULL	NULL	NULL	Low	run1		List2	A_S.wav	AV_S	0		0	1	554306	150		0	0
Exp1	14	Exp1-14-1	59.937	1.0.0.166	1	left	-1204092373	2.0.10.242	2.0.10.242	09-18-2019	2019-09-18 02:44:53	10:44:53	female	2.0.10.147	225	Red_C_2.bmp	1904-04-25	00:00:00		0	0	556591	0		0	0	NULL	NULL	NULL	Low	run1	1	List2	Catch.wav	V_T	1	1	1	1	556441	150	1	416	556857
Exp1	14	Exp1-14-1	59.937	1.0.0.166	1	left	-1204092373	2.0.10.242	2.0.10.242	09-18-2019	2019-09-18 02:44:53	10:44:53	female	2.0.10.147	226	Red_S_2.bmp	1904-02-26	00:00:00		1	0	559327	0		0	0	NULL	NULL	NULL	Low	run1	1	List2	Catch.wav	V_T	1	1	0	1	559177	150	1	352	559529
Exp1	14	Exp1-14-1	59.937	1.0.0.166	1	left	-1204092373	2.0.10.242	2.0.10.242	09-18-2019	2019-09-18 02:44:53	10:44:53	female	2.0.10.147	227	Red_S.bmp	1904-01-18	00:00:00		0	0	561997	0		0	0	NULL	NULL	NULL	Low	run1	1	List2	A_T.wav	AV_T	1	1	1	1	561847	150	1	274	562121
Exp1	14	Exp1-14-1	59.937	1.0.0.166	1	left	-1204092373	2.0.10.242	2.0.10.242	09-18-2019	2019-09-18 02:44:53	10:44:53	female	2.0.10.147	228	Blue_C_2.bmp	1902-05-05	00:00:00		0	0	564633	0		0	0	NULL	NULL	NULL	Low	run1		List2	Catch.wav	V_S	0		0	1	564483	150		0	0
Exp1	14	Exp1-14-1	59.937	1.0.0.166	1	left	-1204092373	2.0.10.242	2.0.10.242	09-18-2019	2019-09-18 02:44:53	10:44:53	female	2.0.10.147	229	Red_S_2.bmp	1903-10-05	00:00:00		0	0	566702	0		0	0	NULL	NULL	NULL	Low	run1	1	List2	Catch.wav	V_T	1	1	0	1	566552	150	1	353	566905
Exp1	14	Exp1-14-1	59.937	1.0.0.166	1	left	-1204092373	2.0.10.242	2.0.10.242	09-18-2019	2019-09-18 02:44:53	10:44:53	female	2.0.10.147	230	Red_S_2.bmp	1902-09-04	00:00:00		0	0	569238	0		0	0	NULL	NULL	NULL	Low	run1	1	List2	A_T.wav	AV_T	1	1	0	1	569088	150	1	273	569361
Exp1	14	Exp1-14-1	59.937	1.0.0.166	1	left	-1204092373	2.0.10.242	2.0.10.242	09-18-2019	2019-09-18 02:44:53	10:44:53	female	2.0.10.147	231	Catch.bmp	1902-04-29	00:00:00		1	0	571373	0		0	0	NULL	NULL	NULL	Low	run1	1	List2	A_T.wav	A_T	1	1	0	1	571223	150	1	354	571577
Exp1	14	Exp1-14-1	59.937	1.0.0.166	1	left	-1204092373	2.0.10.242	2.0.10.242	09-18-2019	2019-09-18 02:44:53	10:44:53	female	2.0.10.147	232	Red_S.bmp	1903-07-11	00:00:00		0	1	573376	0		0	0	NULL	NULL	NULL	Low	run1	1	List2	A_T.wav	AV_T	1	1	1	1	573225	151	1	312	573537
Exp1	14	Exp1-14-1	59.937	1.0.0.166	1	left	-1204092373	2.0.10.242	2.0.10.242	09-18-2019	2019-09-18 02:44:53	10:44:53	female	2.0.10.147	233	Blue_S_2.bmp	1902-05-13	00:00:00		1	0	575811	0		0	0	NULL	NULL	NULL	Low	run1		List2	Catch.wav	V_S	0		1	1	575661	150		0	0
Exp1	14	Exp1-14-1	59.937	1.0.0.166	1	left	-1204092373	2.0.10.242	2.0.10.242	09-18-2019	2019-09-18 02:44:53	10:44:53	female	2.0.10.147	234	Catch.bmp	1902-03-12	00:00:00		0	0	577897	0		0	0	NULL	NULL	NULL	Low	run1	1	List2	A_T.wav	A_T	1	1	0	1	577747	150	1	486	578233
Exp1	14	Exp1-14-1	59.937	1.0.0.166	1	left	-1204092373	2.0.10.242	2.0.10.242	09-18-2019	2019-09-18 02:44:53	10:44:53	female	2.0.10.147	235	Catch.bmp	1903-10-24	00:00:00		0	0	579849	0		0	0	NULL	NULL	NULL	Low	run1	1	List2	A_T.wav	A_T	1	1	0	1	579699	150	1	294	579993
Exp1	14	Exp1-14-1	59.937	1.0.0.166	1	left	-1204092373	2.0.10.242	2.0.10.242	09-18-2019	2019-09-18 02:44:53	10:44:53	female	2.0.10.147	236	Red_C_2.bmp	1903-12-17	00:00:00		0	0	582402	0		0	0	NULL	NULL	NULL	Low	run1	1	List2	A_T.wav	AV_T	1	1	0	1	582252	150	1	342	582594
Exp1	14	Exp1-14-1	59.937	1.0.0.166	1	left	-1204092373	2.0.10.242	2.0.10.242	09-18-2019	2019-09-18 02:44:53	10:44:53	female	2.0.10.147	237	Catch.bmp	1904-02-24	00:00:00		1	0	585004	0		0	0	NULL	NULL	NULL	Low	run1	1	List2	A_T.wav	A_T	1	1	0	1	584854	150	1	323	585177
Exp1	14	Exp1-14-1	59.937	1.0.0.166	1	left	-1204092373	2.0.10.242	2.0.10.242	09-18-2019	2019-09-18 02:44:53	10:44:53	female	2.0.10.147	238	Blue_C_2.bmp	1902-03-23	00:00:00		0	0	587674	0		0	0	NULL	NULL	NULL	Low	run1		List2	A_S.wav	AV_S	0		0	1	587524	150		0	0
Exp1	14	Exp1-14-1	59.937	1.0.0.166	1	left	-1204092373	2.0.10.242	2.0.10.242	09-18-2019	2019-09-18 02:44:53	10:44:53	female	2.0.10.147	239	Red_C.bmp	1903-07-06	00:00:00		0	0	589693	0		0	0	NULL	NULL	NULL	Low	run1	1	List2	Catch.wav	V_T	1	1	0	2	589543	150	1	370	589913
Exp1	14	Exp1-14-1	59.937	1.0.0.166	1	left	-1204092373	2.0.10.242	2.0.10.242	09-18-2019	2019-09-18 02:44:53	10:44:53	female	2.0.10.147	240	Blue_C.bmp	1904-04-04	00:00:00		0	1	592129	0		0	0	NULL	NULL	NULL	Low	Run1		List2	Catch.wav	V_S	0		1	1	591978	151		0	0
Exp1	14	Exp1-14-1	59.937	1.0.0.166	1	left	-1204092373	2.0.10.242	2.0.10.242	09-18-2019	2019-09-18 02:44:53	10:44:53	female	2.0.10.147	241	Red_C_2.bmp	1904-01-19	00:00:00		0	0	594898	0		0	0	NULL	NULL	NULL	Low	run1	1	List2	Catch.wav	V_T	1	1	0	1	594748	150	1	373	595121
Exp1	14	Exp1-14-1	59.937	1.0.0.166	1	left	-1204092373	2.0.10.242	2.0.10.242	09-18-2019	2019-09-18 02:44:53	10:44:53	female	2.0.10.147	242	Red_C.bmp	1904-03-07	00:00:00		0	0	597534	0		0	0	NULL	NULL	NULL	Low	run1	1	List2	A_T.wav	AV_T	1	1	1	1	597384	150	1	289	597673
Exp1	14	Exp1-14-1	59.937	1.0.0.166	1	left	-1204092373	2.0.10.242	2.0.10.242	09-18-2019	2019-09-18 02:44:53	10:44:53	female	2.0.10.147	243	Red_C_2.bmp	1903-06-07	00:00:00		1	0	600220	0		0	0	NULL	NULL	NULL	Low	run1	1	List2	A_T.wav	AV_T	1	1	0	1	600070	150	1	330	600400
Exp1	14	Exp1-14-1	59.937	1.0.0.166	1	left	-1204092373	2.0.10.242	2.0.10.242	09-18-2019	2019-09-18 02:44:53	10:44:53	female	2.0.10.147	244	Catch.bmp	1902-10-15	00:00:00		0	0	602623	0		0	0	NULL	NULL	NULL	Low	run1	1	List2	A_T.wav	A_T	1	1	0	1	602473	150	1	544	603017
Exp1	14	Exp1-14-1	59.937	1.0.0.166	1	left	-1204092373	2.0.10.242	2.0.10.242	09-18-2019	2019-09-18 02:44:53	10:44:53	female	2.0.10.147	245	Catch.bmp	1903-03-08	00:00:00		0	0	604792	0		0	0	NULL	NULL	NULL	Low	run1	1	List2	A_T.wav	A_T	1	1	0	1	604642	150	1	302	604944
Exp1	14	Exp1-14-1	59.937	1.0.0.166	1	left	-1204092373	2.0.10.242	2.0.10.242	09-18-2019	2019-09-18 02:44:53	10:44:53	female	2.0.10.147	246	Red_C.bmp	1904-02-29	00:00:00		0	0	607111	0		0	0	NULL	NULL	NULL	Low	run1	1	List2	A_T.wav	AV_T	1	1	0	1	606961	150	1	287	607248
Exp1	14	Exp1-14-1	59.937	1.0.0.166	1	left	-1204092373	2.0.10.242	2.0.10.242	09-18-2019	2019-09-18 02:44:53	10:44:53	female	2.0.10.147	247	Red_C_2.bmp	1902-08-04	00:00:00		0	1	609781	0		0	0	NULL	NULL	NULL	Low	run1	1	List2	A_T.wav	AV_T	1	1	1	1	609630	151	1	306	609936
Exp1	14	Exp1-14-1	59.937	1.0.0.166	1	left	-1204092373	2.0.10.242	2.0.10.242	09-18-2019	2019-09-18 02:44:53	10:44:53	female	2.0.10.147	248	Blue_C_2.bmp	1904-03-07	00:00:00		0	0	611883	0		0	0	NULL	NULL	NULL	Low	run1		List2	Catch.wav	V_S	0		0	1	611733	150		0	0
Exp1	14	Exp1-14-1	59.937	1.0.0.166	1	left	-1204092373	2.0.10.242	2.0.10.242	09-18-2019	2019-09-18 02:44:53	10:44:53	female	2.0.10.147	249	Blue_C_2.bmp	1903-12-24	00:00:00		0	0	614619	0		0	0	NULL	NULL	NULL	Low	run1		List2	Catch.wav	V_S	0		0	1	614469	150		0	0
Exp1	14	Exp1-14-1	59.937	1.0.0.166	1	left	-1204092373	2.0.10.242	2.0.10.242	09-18-2019	2019-09-18 02:44:53	10:44:53	female	2.0.10.147	250	Catch.bmp	1903-06-13	00:00:00		0	0	617272	0		0	0	NULL	NULL	NULL	Low	run1	1	List2	A_T.wav	A_T	1	1	0	1	617122	150	1	454	617576
Exp1	14	Exp1-14-1	59.937	1.0.0.166	1	left	-1204092373	2.0.10.242	2.0.10.242	09-18-2019	2019-09-18 02:44:53	10:44:53	female	2.0.10.147	251	Catch.bmp	1904-03-20	00:00:00		0	0	619691	0		0	0	NULL	NULL	NULL	Low	run1	1	List2	A_T.wav	A_T	1	1	0	1	619541	150	1	379	619920
Exp1	14	Exp1-14-1	59.937	1.0.0.166	1	left	-1204092373	2.0.10.242	2.0.10.242	09-18-2019	2019-09-18 02:44:53	10:44:53	female	2.0.10.147	252	Catch.bmp	1902-04-21	00:00:00		0	0	622394	0		0	0	NULL	NULL	NULL	Low	run1	1	List2	A_T.wav	A_T	1	1	0	1	622244	150	1	348	622592
Exp1	14	Exp1-14-1	59.937	1.0.0.166	1	left	-1204092373	2.0.10.242	2.0.10.242	09-18-2019	2019-09-18 02:44:53	10:44:53	female	2.0.10.147	253	Red_C_2.bmp	1903-10-04	00:00:00		0	0	624396	0		0	0	NULL	NULL	NULL	Low	run1	1	List2	A_T.wav	AV_T	1	1	0	1	624246	150	1	290	624536
Exp1	14	Exp1-14-1	59.937	1.0.0.166	1	left	-1204092373	2.0.10.242	2.0.10.242	09-18-2019	2019-09-18 02:44:53	10:44:53	female	2.0.10.147	254	Red_C.bmp	1902-11-05	00:00:00		0	0	626932	0		0	0	NULL	NULL	NULL	Low	run1	1	List2	A_T.wav	AV_T	1	1	0	1	626782	150	1	290	627072
Exp1	14	Exp1-14-1	59.937	1.0.0.166	1	left	-1204092373	2.0.10.242	2.0.10.242	09-18-2019	2019-09-18 02:44:53	10:44:53	female	2.0.10.147	255	Red_S_2.bmp	1903-08-17	00:00:00		0	0	629134	0		0	0	NULL	NULL	NULL	Low	run1	1	List2	Catch.wav	V_T	1	1	1	1	628984	150	1	376	629360
Exp1	14	Exp1-14-1	59.937	1.0.0.166	1	left	-1204092373	2.0.10.242	2.0.10.242	09-18-2019	2019-09-18 02:44:53	10:44:53	female	2.0.10.147	256	Catch.bmp	1904-01-02	00:00:00		0	0	631620	0		0	0	NULL	NULL	NULL	Low	run1	1	List2	A_T.wav	A_T	1	1	1	1	631470	150	1	458	631928
Exp1	14	Exp1-14-1	59.937	1.0.0.166	1	left	-1204092373	2.0.10.242	2.0.10.242	09-18-2019	2019-09-18 02:44:53	10:44:53	female	2.0.10.147	257	Catch.bmp	1902-04-08	00:00:00		0	1	634240	0		0	0	NULL	NULL	NULL	Low	run1		List2	A_S.wav	A_S	0		1	1	634089	151		0	0
Exp1	14	Exp1-14-1	59.937	1.0.0.166	1	left	-1204092373	2.0.10.242	2.0.10.242	09-18-2019	2019-09-18 02:44:53	10:44:53	female	2.0.10.147	258	Catch.bmp	1904-01-17	00:00:00		0	0	636275	0		0	0	NULL	NULL	NULL	Low	run1	1	List2	A_T.wav	A_T	1	1	0	1	636125	150	1	355	636480
Exp1	14	Exp1-14-1	59.937	1.0.0.166	1	left	-1204092373	2.0.10.242	2.0.10.242	09-18-2019	2019-09-18 02:44:53	10:44:53	female	2.0.10.147	259	Blue_S_2.bmp	1903-02-21	00:00:00		0	0	638911	0		0	0	NULL	NULL	NULL	Low	run1		List2	A_S.wav	AV_S	0		0	1	638761	150		0	0
Exp1	14	Exp1-14-1	59.937	1.0.0.166	1	left	-1204092373	2.0.10.242	2.0.10.242	09-18-2019	2019-09-18 02:44:53	10:44:53	female	2.0.10.147	260	Red_C_2.bmp	1904-05-04	00:00:00		0	1	641264	0		0	0	NULL	NULL	NULL	Low	run1	1	List2	Catch.wav	V_T	1	1	2	1	641113	151	1	335	641448
