# Supplementary material for: Visual Perceptual Load Attenuates Age-Related Audiovisual Integration in an Audiovisual Discrimination Task
Source: Front Psychol. 2021 Sep 29;12:740221. doi: 10.3389/fpsyg.2021.740221 (PMC8511317; doi:10.3389/fpsyg.2021.740221)
Supplement: Supplementary file 1 [file Data_Sheet_1.ZIP › Export data/Group 1_Data_Younger/Exp1_Low load/Subject_15.xlsx]

## Sheet: Sheet1
ExperimentName	Subject	DataFile.Basename	Display.RefreshRate	ExperimentVersion	Group	Handedness	RandomSeed	RuntimeVersion	RuntimeVersionExpected	SessionDate	SessionStartDateTimeUtc	SessionTime	Sex	StudioVersion	Block	Image	ITI	ITI.ACC	ITI.CRESP	ITI.DurationError	ITI.OnsetDelay	ITI.OnsetTime	ITI.OnsetToOnsetTime	ITI.RESP	ITI.RT	ITI.RTTime	List1	List1.Cycle	List1.Sample	PercetualLoad	Procedure	Response	Running	Sound	StimulusType	Target.ACC	Target.CRESP	Target.DurationError	Target.OnsetDelay	Target.OnsetTime	Target.OnsetToOnsetTime	Target.RESP	Target.RT	Target.RTTime
Exp1	15	Exp1-15-1	59.938	1.0.0.167	1	left	-1967505887	2.0.10.242	2.0.10.242	09-18-2019	2019-09-18 03:22:04	11:22:04	female	2.0.10.147	1	Catch.bmp	1903-05-17	00:00:00		0	0	43046	0		0	0	9	1	1	Low	Prac		List1	A_S.wav	A_S	0		106	1	42896	150		0	0
Exp1	15	Exp1-15-1	59.938	1.0.0.167	1	left	-1967505887	2.0.10.242	2.0.10.242	09-18-2019	2019-09-18 03:22:04	11:22:04	female	2.0.10.147	2	Red_S.bmp	1902-10-08	00:00:00		0	0	45482	0		0	0	7	1	2	Low	Prac	1	List1	Catch.wav	V_T	1	1	1	1	45332	150	1	728	46060
Exp1	15	Exp1-15-1	59.938	1.0.0.167	1	left	-1967505887	2.0.10.242	2.0.10.242	09-18-2019	2019-09-18 03:22:04	11:22:04	female	2.0.10.147	3	Catch.bmp	1902-06-30	00:00:00		0	0	47651	0		0	0	9	1	3	Low	Prac		List1	A_S.wav	A_S	0		1	1	47501	150		0	0
Exp1	15	Exp1-15-1	59.938	1.0.0.167	1	left	-1967505887	2.0.10.242	2.0.10.242	09-18-2019	2019-09-18 03:22:04	11:22:04	female	2.0.10.147	4	Red_C_2.bmp	1902-11-03	00:00:00		0	0	49787	0		0	0	6	1	4	Low	Prac	1	List1	Catch.wav	V_T	1	1	1	1	49637	150	1	598	50235
Exp1	15	Exp1-15-1	59.938	1.0.0.167	1	left	-1967505887	2.0.10.242	2.0.10.242	09-18-2019	2019-09-18 03:22:04	11:22:04	female	2.0.10.147	5	Blue_S_2.bmp	1903-05-20	00:00:00		0	1	51973	0		0	0	14	1	5	Low	Prac		List1	A_S.wav	AV_S	0		1	1	51822	151		0	0
Exp1	15	Exp1-15-1	59.938	1.0.0.167	1	left	-1967505887	2.0.10.242	2.0.10.242	09-18-2019	2019-09-18 03:22:04	11:22:04	female	2.0.10.147	6	Red_C.bmp	1903-11-15	00:00:00		0	0	54425	0		0	0	5	1	6	Low	Prac	1	List1	Catch.wav	V_T	1	1	1	1	54275	150	1	528	54803
Exp1	15	Exp1-15-1	59.938	1.0.0.167	1	left	-1967505887	2.0.10.242	2.0.10.242	09-18-2019	2019-09-18 03:22:04	11:22:04	female	2.0.10.147	7	Catch.bmp	1903-06-25	00:00:00		0	0	56994	0		0	0	9	1	7	Low	Prac		List1	A_S.wav	A_S	0		1	1	56844	150		0	0
Exp1	15	Exp1-15-1	59.938	1.0.0.167	1	left	-1967505887	2.0.10.242	2.0.10.242	09-18-2019	2019-09-18 03:22:04	11:22:04	female	2.0.10.147	8	Blue_C_2.bmp	1903-08-18	00:00:00		0	0	59480	0		0	0	12	1	8	Low	Prac		List1	A_S.wav	AV_S	0		0	1	59330	150		0	0
Exp1	15	Exp1-15-1	59.938	1.0.0.167	1	left	-1967505887	2.0.10.242	2.0.10.242	09-18-2019	2019-09-18 03:22:04	11:22:04	female	2.0.10.147	9	Blue_S.bmp	1903-09-16	00:00:00		0	0	62016	0		0	0	13	1	9	Low	Prac		List1	A_S.wav	AV_S	0		0	1	61866	150		0	0
Exp1	15	Exp1-15-1	59.938	1.0.0.167	1	left	-1967505887	2.0.10.242	2.0.10.242	09-18-2019	2019-09-18 03:22:04	11:22:04	female	2.0.10.147	10	Blue_S_2.bmp	1903-09-20	00:00:00		0	0	64586	0		0	0	4	1	10	Low	Prac		List1	Catch.wav	V_S	0		0	1	64436	150		0	0
Exp1	15	Exp1-15-1	59.938	1.0.0.167	1	left	-1967505887	2.0.10.242	2.0.10.242	09-18-2019	2019-09-18 03:22:04	11:22:04	female	2.0.10.147	11	Catch.bmp	1904-01-03	00:00:00		0	0	67155	0		0	0	9	1	11	Low	Prac		List1	A_S.wav	A_S	0		1	1	67005	150		0	0
Exp1	15	Exp1-15-1	59.938	1.0.0.167	1	left	-1967505887	2.0.10.242	2.0.10.242	09-18-2019	2019-09-18 03:22:04	11:22:04	female	2.0.10.147	12	Blue_S.bmp	1902-05-02	00:00:00		0	1	69825	0		0	0	13	1	12	Low	Prac		List1	A_S.wav	AV_S	0		1	1	69674	151		0	0
Exp1	15	Exp1-15-1	59.938	1.0.0.167	1	left	-1967505887	2.0.10.242	2.0.10.242	09-18-2019	2019-09-18 03:22:04	11:22:04	female	2.0.10.147	13	Red_C.bmp	1904-05-13	00:00:00		0	0	71877	0		0	0	5	1	13	Low	Prac	1	List1	Catch.wav	V_T	1	1	0	1	71727	150	1	516	72243
Exp1	15	Exp1-15-1	59.938	1.0.0.167	1	left	-1967505887	2.0.10.242	2.0.10.242	09-18-2019	2019-09-18 03:22:04	11:22:04	female	2.0.10.147	14	Catch.bmp	1902-12-03	00:00:00		0	0	74630	0		0	0	9	1	14	Low	Prac		List1	A_S.wav	A_S	0		0	2	74480	150		0	0
Exp1	15	Exp1-15-1	59.938	1.0.0.167	1	left	-1967505887	2.0.10.242	2.0.10.242	09-18-2019	2019-09-18 03:22:04	11:22:04	female	2.0.10.147	15	Blue_C.bmp	1902-09-06	00:00:00		0	0	76915	0		0	0	1	1	15	Low	Prac		List1	Catch.wav	V_S	0		1	1	76765	150		0	0
Exp1	15	Exp1-15-1	59.938	1.0.0.167	1	left	-1967505887	2.0.10.242	2.0.10.242	09-18-2019	2019-09-18 03:22:04	11:22:04	female	2.0.10.147	16	Blue_C.bmp	1903-02-19	00:00:00		0	0	79101	0		0	0	11	1	16	Low	Prac		List1	A_S.wav	AV_S	0		1	1	78951	150		0	0
Exp1	15	Exp1-15-1	59.938	1.0.0.167	1	left	-1967505887	2.0.10.242	2.0.10.242	09-18-2019	2019-09-18 03:22:04	11:22:04	female	2.0.10.147	17	Red_S_2.bmp	1903-01-02	00:00:00		0	1	81454	0		0	0	8	1	17	Low	Prac	1	List1	Catch.wav	V_T	1	1	1	1	81303	151	1	524	81827
Exp1	15	Exp1-15-1	59.938	1.0.0.167	1	left	-1967505887	2.0.10.242	2.0.10.242	09-18-2019	2019-09-18 03:22:04	11:22:04	female	2.0.10.147	18	Catch.bmp	1903-01-17	00:00:00		0	0	83706	0		0	0	9	1	18	Low	Prac		List1	A_S.wav	A_S	0		1	1	83556	150		0	0
Exp1	15	Exp1-15-1	59.938	1.0.0.167	1	left	-1967505887	2.0.10.242	2.0.10.242	09-18-2019	2019-09-18 03:22:04	11:22:04	female	2.0.10.147	19	Catch.bmp	1903-11-14	00:00:00		0	1	86042	0		0	0	10	1	19	Low	Prac	1	List1	A_T.wav	A_T	1	1	1	1	85891	151	1	536	86427
Exp1	15	Exp1-15-1	59.938	1.0.0.167	1	left	-1967505887	2.0.10.242	2.0.10.242	09-18-2019	2019-09-18 03:22:04	11:22:04	female	2.0.10.147	20	Red_C.bmp	1903-06-11	00:00:00		0	0	88611	0		0	0	5	1	20	Low	Prac	1	List1	Catch.wav	V_T	1	1	1	1	88461	150	1	551	89012
Exp1	15	Exp1-15-1	59.938	1.0.0.167	1	left	-1967505887	2.0.10.242	2.0.10.242	09-18-2019	2019-09-18 03:22:04	11:22:04	female	2.0.10.147	21	Catch.bmp	1904-05-14	00:00:00		0	0	96920	0		0	0	NULL	NULL	NULL	Low	run1	1	List2	A_T.wav	A_T	1	1	1	1	96770	150	1	569	97339
Exp1	15	Exp1-15-1	59.938	1.0.0.167	1	left	-1967505887	2.0.10.242	2.0.10.242	09-18-2019	2019-09-18 03:22:04	11:22:04	female	2.0.10.147	22	Blue_S_2.bmp	1902-08-07	00:00:00		0	0	99673	0		0	0	NULL	NULL	NULL	Low	run1		List2	A_S.wav	AV_S	0		0	2	99523	150		0	0
Exp1	15	Exp1-15-1	59.938	1.0.0.167	1	left	-1967505887	2.0.10.242	2.0.10.242	09-18-2019	2019-09-18 03:22:04	11:22:04	female	2.0.10.147	23	Catch.bmp	1902-07-28	00:00:00		0	0	101825	0		0	0	NULL	NULL	NULL	Low	run1	1	List2	A_T.wav	A_T	1	1	0	1	101675	150	1	808	102483
Exp1	15	Exp1-15-1	59.938	1.0.0.167	1	left	-1967505887	2.0.10.242	2.0.10.242	09-18-2019	2019-09-18 03:22:04	11:22:04	female	2.0.10.147	24	Catch.bmp	1903-08-31	00:00:00		0	0	103927	0		0	0	NULL	NULL	NULL	Low	run1	1	List2	A_T.wav	A_T	1	1	0	1	103777	150	1	530	104307
Exp1	15	Exp1-15-1	59.938	1.0.0.167	1	left	-1967505887	2.0.10.242	2.0.10.242	09-18-2019	2019-09-18 03:22:04	11:22:04	female	2.0.10.147	25	Blue_S_2.bmp	1902-06-19	00:00:00		0	0	106413	0		0	0	NULL	NULL	NULL	Low	run1		List2	Catch.wav	V_S	0		1	1	106263	150		0	0
Exp1	15	Exp1-15-1	59.938	1.0.0.167	1	left	-1967505887	2.0.10.242	2.0.10.242	09-18-2019	2019-09-18 03:22:04	11:22:04	female	2.0.10.147	26	Catch.bmp	1902-09-23	00:00:00		0	0	108532	0		0	0	NULL	NULL	NULL	Low	run1		List2	A_S.wav	A_S	0		0	1	108382	150	1	814	109196
Exp1	15	Exp1-15-1	59.938	1.0.0.167	1	left	-1967505887	2.0.10.242	2.0.10.242	09-18-2019	2019-09-18 03:22:04	11:22:04	female	2.0.10.147	27	Catch.bmp	1902-04-11	00:00:00		0	0	110684	0		0	0	NULL	NULL	NULL	Low	run1	1	List2	A_T.wav	A_T	1	1	0	1	110534	150	1	605	111139
Exp1	15	Exp1-15-1	59.938	1.0.0.167	1	left	-1967505887	2.0.10.242	2.0.10.242	09-18-2019	2019-09-18 03:22:04	11:22:04	female	2.0.10.147	28	Red_C.bmp	1903-02-11	00:00:00		0	1	112670	0		0	0	NULL	NULL	NULL	Low	run1	1	List2	A_T.wav	AV_T	1	1	1	1	112519	151	1	604	113123
Exp1	15	Exp1-15-1	59.938	1.0.0.167	1	left	-1967505887	2.0.10.242	2.0.10.242	09-18-2019	2019-09-18 03:22:04	11:22:04	female	2.0.10.147	29	Blue_C.bmp	1902-11-07	00:00:00		0	0	114955	0		0	0	NULL	NULL	NULL	Low	Run1		List2	Catch.wav	V_S	0		1	1	114805	150		0	0
Exp1	15	Exp1-15-1	59.938	1.0.0.167	1	left	-1967505887	2.0.10.242	2.0.10.242	09-18-2019	2019-09-18 03:22:04	11:22:04	female	2.0.10.147	30	Red_C_2.bmp	1904-01-14	00:00:00		1	0	117224	0		0	0	NULL	NULL	NULL	Low	run1	1	List2	A_T.wav	AV_T	1	1	1	1	117074	150	1	457	117531
Exp1	15	Exp1-15-1	59.938	1.0.0.167	1	left	-1967505887	2.0.10.242	2.0.10.242	09-18-2019	2019-09-18 03:22:04	11:22:04	female	2.0.10.147	31	Catch.bmp	1904-05-11	00:00:00		0	1	119861	0		0	0	NULL	NULL	NULL	Low	run1	1	List2	A_T.wav	A_T	1	1	1	1	119710	151	1	749	120459
Exp1	15	Exp1-15-1	59.938	1.0.0.167	1	left	-1967505887	2.0.10.242	2.0.10.242	09-18-2019	2019-09-18 03:22:04	11:22:04	female	2.0.10.147	32	Blue_C_2.bmp	1902-04-25	00:00:00		0	0	122613	0		0	0	NULL	NULL	NULL	Low	run1		List2	Catch.wav	V_S	0		1	1	122463	150		0	0
Exp1	15	Exp1-15-1	59.938	1.0.0.167	1	left	-1967505887	2.0.10.242	2.0.10.242	09-18-2019	2019-09-18 03:22:04	11:22:04	female	2.0.10.147	33	Red_C_2.bmp	1902-03-11	00:00:00		0	0	124682	0		0	0	NULL	NULL	NULL	Low	run1	1	List2	A_T.wav	AV_T	1	1	1	1	124532	150	1	391	124923
Exp1	15	Exp1-15-1	59.938	1.0.0.167	1	left	-1967505887	2.0.10.242	2.0.10.242	09-18-2019	2019-09-18 03:22:04	11:22:04	female	2.0.10.147	34	Catch.bmp	1903-10-11	00:00:00		0	0	126634	0		0	0	NULL	NULL	NULL	Low	run1	1	List2	A_T.wav	A_T	1	1	0	1	126484	150	1	630	127114
Exp1	15	Exp1-15-1	59.938	1.0.0.167	1	left	-1967505887	2.0.10.242	2.0.10.242	09-18-2019	2019-09-18 03:22:04	11:22:04	female	2.0.10.147	35	Red_S_2.bmp	1902-08-28	00:00:00		0	0	129170	0		0	0	NULL	NULL	NULL	Low	run1	1	List2	A_T.wav	AV_T	1	1	0	1	129020	150	1	350	129370
Exp1	15	Exp1-15-1	59.938	1.0.0.167	1	left	-1967505887	2.0.10.242	2.0.10.242	09-18-2019	2019-09-18 03:22:04	11:22:04	female	2.0.10.147	36	Catch.bmp	1902-03-11	00:00:00		0	0	131289	0		0	0	NULL	NULL	NULL	Low	run1	1	List2	A_T.wav	A_T	1	1	0	1	131139	150	1	663	131802
Exp1	15	Exp1-15-1	59.938	1.0.0.167	1	left	-1967505887	2.0.10.242	2.0.10.242	09-18-2019	2019-09-18 03:22:04	11:22:04	female	2.0.10.147	37	Blue_S.bmp	1902-08-26	00:00:00		0	0	133241	0		0	0	NULL	NULL	NULL	Low	run1		List2	A_S.wav	AV_S	0		0	1	133091	150		0	0
Exp1	15	Exp1-15-1	59.938	1.0.0.167	1	left	-1967505887	2.0.10.242	2.0.10.242	09-18-2019	2019-09-18 03:22:04	11:22:04	female	2.0.10.147	38	Red_S_2.bmp	1903-01-04	00:00:00		0	0	135427	0		0	0	NULL	NULL	NULL	Low	run1	1	List2	A_T.wav	AV_T	1	1	0	1	135277	150	1	645	135922
Exp1	15	Exp1-15-1	59.938	1.0.0.167	1	left	-1967505887	2.0.10.242	2.0.10.242	09-18-2019	2019-09-18 03:22:04	11:22:04	female	2.0.10.147	39	Red_S.bmp	1902-11-05	00:00:00		0	0	137679	0		0	0	NULL	NULL	NULL	Low	run1	1	List2	Catch.wav	V_T	1	1	1	1	137529	150	1	553	138082
Exp1	15	Exp1-15-1	59.938	1.0.0.167	1	left	-1967505887	2.0.10.242	2.0.10.242	09-18-2019	2019-09-18 03:22:04	11:22:04	female	2.0.10.147	40	Red_S.bmp	1903-12-14	00:00:00		0	1	139882	0		0	0	NULL	NULL	NULL	Low	run1	1	List2	Catch.wav	V_T	1	1	1	1	139731	151	1	519	140250
Exp1	15	Exp1-15-1	59.938	1.0.0.167	1	left	-1967505887	2.0.10.242	2.0.10.242	09-18-2019	2019-09-18 03:22:04	11:22:04	female	2.0.10.147	41	Red_C_2.bmp	1902-08-03	00:00:00		0	0	142484	0		0	0	NULL	NULL	NULL	Low	run1	1	List2	A_T.wav	AV_T	1	1	1	1	142334	150	1	412	142746
Exp1	15	Exp1-15-1	59.938	1.0.0.167	1	left	-1967505887	2.0.10.242	2.0.10.242	09-18-2019	2019-09-18 03:22:04	11:22:04	female	2.0.10.147	42	Red_C_2.bmp	1903-07-06	00:00:00		0	1	144587	0		0	0	NULL	NULL	NULL	Low	run1	1	List2	Catch.wav	V_T	1	1	1	1	144436	151	1	430	144866
Exp1	15	Exp1-15-1	59.938	1.0.0.167	1	left	-1967505887	2.0.10.242	2.0.10.242	09-18-2019	2019-09-18 03:22:04	11:22:04	female	2.0.10.147	43	Catch.bmp	1904-01-30	00:00:00		1	0	147022	0		0	0	NULL	NULL	NULL	Low	run1	1	List2	A_T.wav	A_T	1	1	1	1	146872	150	1	890	147762
Exp1	15	Exp1-15-1	59.938	1.0.0.167	1	left	-1967505887	2.0.10.242	2.0.10.242	09-18-2019	2019-09-18 03:22:04	11:22:04	female	2.0.10.147	44	Catch.bmp	1902-06-11	00:00:00		0	0	149675	0		0	0	NULL	NULL	NULL	Low	run1		List2	A_S.wav	A_S	0		0	1	149525	150		0	0
Exp1	15	Exp1-15-1	59.938	1.0.0.167	1	left	-1967505887	2.0.10.242	2.0.10.242	09-18-2019	2019-09-18 03:22:04	11:22:04	female	2.0.10.147	45	Red_C_2.bmp	1904-03-06	00:00:00		1	0	151777	0		0	0	NULL	NULL	NULL	Low	run1	1	List2	A_T.wav	AV_T	1	1	0	1	151627	150	1	487	152114
Exp1	15	Exp1-15-1	59.938	1.0.0.167	1	left	-1967505887	2.0.10.242	2.0.10.242	09-18-2019	2019-09-18 03:22:04	11:22:04	female	2.0.10.147	46	Red_C.bmp	1902-09-28	00:00:00		0	1	154464	0		0	0	NULL	NULL	NULL	Low	run1	1	List2	A_T.wav	AV_T	1	1	1	1	154313	151	1	681	154994
Exp1	15	Exp1-15-1	59.938	1.0.0.167	1	left	-1967505887	2.0.10.242	2.0.10.242	09-18-2019	2019-09-18 03:22:04	11:22:04	female	2.0.10.147	47	Blue_S.bmp	1902-06-29	00:00:00		0	0	156616	0		0	0	NULL	NULL	NULL	Low	run1		List2	A_S.wav	AV_S	0		0	1	156466	150		0	0
Exp1	15	Exp1-15-1	59.938	1.0.0.167	1	left	-1967505887	2.0.10.242	2.0.10.242	09-18-2019	2019-09-18 03:22:04	11:22:04	female	2.0.10.147	48	Catch.bmp	1903-02-21	00:00:00		1	0	158751	0		0	0	NULL	NULL	NULL	Low	run1		List2	A_S.wav	A_S	0		1	1	158601	150		0	0
Exp1	15	Exp1-15-1	59.938	1.0.0.167	1	left	-1967505887	2.0.10.242	2.0.10.242	09-18-2019	2019-09-18 03:22:04	11:22:04	female	2.0.10.147	49	Red_C_2.bmp	1903-07-16	00:00:00		0	0	161104	0		0	0	NULL	NULL	NULL	Low	run1	1	List2	Catch.wav	V_T	1	1	1	1	160954	150	1	384	161338
Exp1	15	Exp1-15-1	59.938	1.0.0.167	1	left	-1967505887	2.0.10.242	2.0.10.242	09-18-2019	2019-09-18 03:22:04	11:22:04	female	2.0.10.147	50	Red_C_2.bmp	1903-07-23	00:00:00		1	0	163556	0		0	0	NULL	NULL	NULL	Low	run1	1	List2	Catch.wav	V_T	1	1	1	1	163406	150	1	509	163915
Exp1	15	Exp1-15-1	59.938	1.0.0.167	1	left	-1967505887	2.0.10.242	2.0.10.242	09-18-2019	2019-09-18 03:22:04	11:22:04	female	2.0.10.147	51	Red_S.bmp	1903-10-07	00:00:00		0	0	166009	0		0	0	NULL	NULL	NULL	Low	run1	1	List2	A_T.wav	AV_T	1	1	1	1	165859	150	1	376	166235
Exp1	15	Exp1-15-1	59.938	1.0.0.167	1	left	-1967505887	2.0.10.242	2.0.10.242	09-18-2019	2019-09-18 03:22:04	11:22:04	female	2.0.10.147	52	Red_C.bmp	1903-09-18	00:00:00		0	0	168545	0		0	0	NULL	NULL	NULL	Low	run1	1	List2	Catch.wav	V_T	1	1	1	1	168395	150	1	399	168794
Exp1	15	Exp1-15-1	59.938	1.0.0.167	1	left	-1967505887	2.0.10.242	2.0.10.242	09-18-2019	2019-09-18 03:22:04	11:22:04	female	2.0.10.147	53	Catch.bmp	1903-11-12	00:00:00		0	0	171064	0		0	0	NULL	NULL	NULL	Low	run1	1	List2	A_T.wav	A_T	1	1	1	1	170914	150	1	656	171570
Exp1	15	Exp1-15-1	59.938	1.0.0.167	1	left	-1967505887	2.0.10.242	2.0.10.242	09-18-2019	2019-09-18 03:22:04	11:22:04	female	2.0.10.147	54	Red_S_2.bmp	1904-03-21	00:00:00		0	0	173634	0		0	0	NULL	NULL	NULL	Low	run1	1	List2	Catch.wav	V_T	1	1	1	1	173484	150	1	662	174146
Exp1	15	Exp1-15-1	59.938	1.0.0.167	1	left	-1967505887	2.0.10.242	2.0.10.242	09-18-2019	2019-09-18 03:22:04	11:22:04	female	2.0.10.147	55	Catch.bmp	1902-04-07	00:00:00		0	1	176337	0		0	0	NULL	NULL	NULL	Low	run1	1	List2	A_T.wav	A_T	1	1	1	1	176186	151	1	608	176794
Exp1	15	Exp1-15-1	59.938	1.0.0.167	1	left	-1967505887	2.0.10.242	2.0.10.242	09-18-2019	2019-09-18 03:22:04	11:22:04	female	2.0.10.147	56	Red_S_2.bmp	1903-05-04	00:00:00		0	0	178322	0		0	0	NULL	NULL	NULL	Low	run1	1	List2	A_T.wav	AV_T	1	1	0	1	178172	150	1	583	178755
Exp1	15	Exp1-15-1	59.938	1.0.0.167	1	left	-1967505887	2.0.10.242	2.0.10.242	09-18-2019	2019-09-18 03:22:04	11:22:04	female	2.0.10.147	57	Catch.bmp	1903-04-17	00:00:00		0	0	180691	0		0	0	NULL	NULL	NULL	Low	run1		List2	A_S.wav	A_S	0		0	1	180541	150		0	0
Exp1	15	Exp1-15-1	59.938	1.0.0.167	1	left	-1967505887	2.0.10.242	2.0.10.242	09-18-2019	2019-09-18 03:22:04	11:22:04	female	2.0.10.147	58	Catch.bmp	1903-08-27	00:00:00		0	0	183110	0		0	0	NULL	NULL	NULL	Low	run1		List2	A_S.wav	A_S	0		0	1	182960	150		0	0
Exp1	15	Exp1-15-1	59.938	1.0.0.167	1	left	-1967505887	2.0.10.242	2.0.10.242	09-18-2019	2019-09-18 03:22:04	11:22:04	female	2.0.10.147	59	Catch.bmp	1903-08-31	00:00:00		0	0	185646	0		0	0	NULL	NULL	NULL	Low	run1	1	List2	A_T.wav	A_T	1	1	0	1	185496	150	1	562	186058
Exp1	15	Exp1-15-1	59.938	1.0.0.167	1	left	-1967505887	2.0.10.242	2.0.10.242	09-18-2019	2019-09-18 03:22:04	11:22:04	female	2.0.10.147	60	Red_S_2.bmp	1904-05-05	00:00:00		0	0	188132	0		0	0	NULL	NULL	NULL	Low	run1	1	List2	A_T.wav	AV_T	1	1	0	1	187982	150	1	532	188514
Exp1	15	Exp1-15-1	59.938	1.0.0.167	1	left	-1967505887	2.0.10.242	2.0.10.242	09-18-2019	2019-09-18 03:22:04	11:22:04	female	2.0.10.147	61	Blue_C.bmp	1903-08-03	00:00:00		0	1	190869	0		0	0	NULL	NULL	NULL	Low	run1		List2	A_S.wav	AV_S	0		1	1	190718	151		0	0
Exp1	15	Exp1-15-1	59.938	1.0.0.167	1	left	-1967505887	2.0.10.242	2.0.10.242	09-18-2019	2019-09-18 03:22:04	11:22:04	female	2.0.10.147	62	Catch.bmp	1902-07-23	00:00:00		0	0	193388	0		0	0	NULL	NULL	NULL	Low	run1	1	List2	A_T.wav	A_T	1	1	0	1	193238	150	1	740	193978
Exp1	15	Exp1-15-1	59.938	1.0.0.167	1	left	-1967505887	2.0.10.242	2.0.10.242	09-18-2019	2019-09-18 03:22:04	11:22:04	female	2.0.10.147	63	Red_S_2.bmp	1903-08-26	00:00:00		0	0	195473	0		0	0	NULL	NULL	NULL	Low	run1	1	List2	Catch.wav	V_T	1	1	1	1	195323	150	1	559	195882
Exp1	15	Exp1-15-1	59.938	1.0.0.167	1	left	-1967505887	2.0.10.242	2.0.10.242	09-18-2019	2019-09-18 03:22:04	11:22:04	female	2.0.10.147	64	Red_S_2.bmp	1903-09-14	00:00:00		0	0	197959	0		0	0	NULL	NULL	NULL	Low	run1	1	List2	Catch.wav	V_T	1	1	0	1	197809	150	1	369	198178
Exp1	15	Exp1-15-1	59.938	1.0.0.167	1	left	-1967505887	2.0.10.242	2.0.10.242	09-18-2019	2019-09-18 03:22:04	11:22:04	female	2.0.10.147	65	Catch.bmp	1903-07-27	00:00:00		0	0	200462	0		0	0	NULL	NULL	NULL	Low	run1		List2	A_S.wav	A_S	0		0	1	200312	150		0	0
Exp1	15	Exp1-15-1	59.938	1.0.0.167	1	left	-1967505887	2.0.10.242	2.0.10.242	09-18-2019	2019-09-18 03:22:04	11:22:04	female	2.0.10.147	66	Red_S_2.bmp	1902-09-20	00:00:00		0	0	202981	0		0	0	NULL	NULL	NULL	Low	run1	1	List2	Catch.wav	V_T	1	1	1	1	202831	150	1	547	203378
Exp1	15	Exp1-15-1	59.938	1.0.0.167	1	left	-1967505887	2.0.10.242	2.0.10.242	09-18-2019	2019-09-18 03:22:04	11:22:04	female	2.0.10.147	67	Red_S.bmp	1903-08-02	00:00:00		0	1	205134	0		0	0	NULL	NULL	NULL	Low	run1	1	List2	A_T.wav	AV_T	1	1	1	1	204983	151	1	451	205434
Exp1	15	Exp1-15-1	59.938	1.0.0.167	1	left	-1967505887	2.0.10.242	2.0.10.242	09-18-2019	2019-09-18 03:22:04	11:22:04	female	2.0.10.147	68	Red_C_2.bmp	1903-09-19	00:00:00		0	0	207603	0		0	0	NULL	NULL	NULL	Low	run1	1	List2	Catch.wav	V_T	1	1	1	1	207453	150	1	493	207946
Exp1	15	Exp1-15-1	59.938	1.0.0.167	1	left	-1967505887	2.0.10.242	2.0.10.242	09-18-2019	2019-09-18 03:22:04	11:22:04	female	2.0.10.147	69	Blue_C_2.bmp	1903-12-04	00:00:00		0	0	210122	0		0	0	NULL	NULL	NULL	Low	run1		List2	Catch.wav	V_S	0		0	1	209972	150		0	0
Exp1	15	Exp1-15-1	59.938	1.0.0.167	1	left	-1967505887	2.0.10.242	2.0.10.242	09-18-2019	2019-09-18 03:22:04	11:22:04	female	2.0.10.147	70	Blue_C.bmp	1904-03-09	00:00:00		0	0	212775	0		0	0	NULL	NULL	NULL	Low	Run1		List2	Catch.wav	V_S	0		0	1	212625	150		0	0
Exp1	15	Exp1-15-1	59.938	1.0.0.167	1	left	-1967505887	2.0.10.242	2.0.10.242	09-18-2019	2019-09-18 03:22:04	11:22:04	female	2.0.10.147	71	Blue_C.bmp	1903-04-02	00:00:00		0	0	215528	0		0	0	NULL	NULL	NULL	Low	Run1		List2	Catch.wav	V_S	0		0	1	215378	150		0	0
Exp1	15	Exp1-15-1	59.938	1.0.0.167	1	left	-1967505887	2.0.10.242	2.0.10.242	09-18-2019	2019-09-18 03:22:04	11:22:04	female	2.0.10.147	72	Red_S_2.bmp	1902-10-11	00:00:00		0	0	217930	0		0	0	NULL	NULL	NULL	Low	run1	1	List2	Catch.wav	V_T	1	1	0	1	217780	150	1	341	218121
Exp1	15	Exp1-15-1	59.938	1.0.0.167	1	left	-1967505887	2.0.10.242	2.0.10.242	09-18-2019	2019-09-18 03:22:04	11:22:04	female	2.0.10.147	73	Blue_S.bmp	1902-12-04	00:00:00		0	0	220099	0		0	0	NULL	NULL	NULL	Low	run1		List2	Catch.wav	V_S	0		0	1	219949	150		0	0
Exp1	15	Exp1-15-1	59.938	1.0.0.167	1	left	-1967505887	2.0.10.242	2.0.10.242	09-18-2019	2019-09-18 03:22:04	11:22:04	female	2.0.10.147	74	Red_S_2.bmp	1903-12-07	00:00:00		0	0	222385	0		0	0	NULL	NULL	NULL	Low	run1	1	List2	Catch.wav	V_T	1	1	0	1	222235	150	1	351	222586
Exp1	15	Exp1-15-1	59.938	1.0.0.167	1	left	-1967505887	2.0.10.242	2.0.10.242	09-18-2019	2019-09-18 03:22:04	11:22:04	female	2.0.10.147	75	Blue_S_2.bmp	1903-07-19	00:00:00		0	0	224971	0		0	0	NULL	NULL	NULL	Low	run1		List2	A_S.wav	AV_S	0		1	1	224821	150		0	0
Exp1	15	Exp1-15-1	59.938	1.0.0.167	1	left	-1967505887	2.0.10.242	2.0.10.242	09-18-2019	2019-09-18 03:22:04	11:22:04	female	2.0.10.147	76	Red_S_2.bmp	1903-12-25	00:00:00		0	0	227490	0		0	0	NULL	NULL	NULL	Low	run1	1	List2	A_T.wav	AV_T	1	1	0	1	227340	150	1	365	227705
Exp1	15	Exp1-15-1	59.938	1.0.0.167	1	left	-1967505887	2.0.10.242	2.0.10.242	09-18-2019	2019-09-18 03:22:04	11:22:04	female	2.0.10.147	77	Catch.bmp	1904-05-06	00:00:00		0	0	230093	0		0	0	NULL	NULL	NULL	Low	run1	1	List2	A_T.wav	A_T	1	1	0	1	229943	150	1	474	230417
Exp1	15	Exp1-15-1	59.938	1.0.0.167	1	left	-1967505887	2.0.10.242	2.0.10.242	09-18-2019	2019-09-18 03:22:04	11:22:04	female	2.0.10.147	78	Red_S.bmp	1903-12-22	00:00:00		0	0	232829	0		0	0	NULL	NULL	NULL	Low	run1	1	List2	A_T.wav	AV_T	1	1	0	1	232679	150	1	546	233225
Exp1	15	Exp1-15-1	59.938	1.0.0.167	1	left	-1967505887	2.0.10.242	2.0.10.242	09-18-2019	2019-09-18 03:22:04	11:22:04	female	2.0.10.147	79	Red_C_2.bmp	1903-11-23	00:00:00		0	0	235432	0		0	0	NULL	NULL	NULL	Low	run1	1	List2	A_T.wav	AV_T	1	1	0	1	235282	150	1	463	235745
Exp1	15	Exp1-15-1	59.938	1.0.0.167	1	left	-1967505887	2.0.10.242	2.0.10.242	09-18-2019	2019-09-18 03:22:04	11:22:04	female	2.0.10.147	80	Blue_S_2.bmp	1902-08-11	00:00:00		0	0	238018	0		0	0	NULL	NULL	NULL	Low	run1		List2	Catch.wav	V_S	0		1	1	237868	150		0	0
Exp1	15	Exp1-15-1	59.938	1.0.0.167	1	left	-1967505887	2.0.10.242	2.0.10.242	09-18-2019	2019-09-18 03:22:04	11:22:04	female	2.0.10.147	81	Red_C.bmp	1903-02-26	00:00:00		0	0	240204	0		0	0	NULL	NULL	NULL	Low	run1	1	List2	A_T.wav	AV_T	1	1	1	1	240054	150	1	347	240401
Exp1	15	Exp1-15-1	59.938	1.0.0.167	1	left	-1967505887	2.0.10.242	2.0.10.242	09-18-2019	2019-09-18 03:22:04	11:22:04	female	2.0.10.147	82	Catch.bmp	1902-05-26	00:00:00		0	0	242506	0		0	0	NULL	NULL	NULL	Low	run1	1	List2	A_T.wav	A_T	1	1	0	1	242356	150	1	597	242953
Exp1	15	Exp1-15-1	59.938	1.0.0.167	1	left	-1967505887	2.0.10.242	2.0.10.242	09-18-2019	2019-09-18 03:22:04	11:22:04	female	2.0.10.147	83	Catch.bmp	1903-04-05	00:00:00		0	0	244542	0		0	0	NULL	NULL	NULL	Low	run1	1	List2	A_T.wav	A_T	1	1	0	2	244392	150	1	577	244969
Exp1	15	Exp1-15-1	59.938	1.0.0.167	1	left	-1967505887	2.0.10.242	2.0.10.242	09-18-2019	2019-09-18 03:22:04	11:22:04	female	2.0.10.147	84	Catch.bmp	1902-07-21	00:00:00		0	0	246894	0		0	0	NULL	NULL	NULL	Low	run1	1	List2	A_T.wav	A_T	1	1	0	1	246744	150	1	737	247481
Exp1	15	Exp1-15-1	59.938	1.0.0.167	1	left	-1967505887	2.0.10.242	2.0.10.242	09-18-2019	2019-09-18 03:22:04	11:22:04	female	2.0.10.147	85	Red_S.bmp	1902-11-09	00:00:00		0	1	248980	0		0	0	NULL	NULL	NULL	Low	run1	1	List2	Catch.wav	V_T	1	1	1	1	248829	151	1	460	249289
Exp1	15	Exp1-15-1	59.938	1.0.0.167	1	left	-1967505887	2.0.10.242	2.0.10.242	09-18-2019	2019-09-18 03:22:04	11:22:04	female	2.0.10.147	86	Red_S.bmp	1903-12-03	00:00:00		0	0	251182	0		0	0	NULL	NULL	NULL	Low	run1	1	List2	Catch.wav	V_T	1	1	0	1	251032	150	1	393	251425
Exp1	15	Exp1-15-1	59.938	1.0.0.167	1	left	-1967505887	2.0.10.242	2.0.10.242	09-18-2019	2019-09-18 03:22:04	11:22:04	female	2.0.10.147	87	Blue_S.bmp	1902-04-17	00:00:00		0	0	253768	0		0	0	NULL	NULL	NULL	Low	run1		List2	Catch.wav	V_S	0		0	1	253618	150		0	0
Exp1	15	Exp1-15-1	59.938	1.0.0.167	1	left	-1967505887	2.0.10.242	2.0.10.242	09-18-2019	2019-09-18 03:22:04	11:22:04	female	2.0.10.147	88	Red_S.bmp	1903-12-16	00:00:00		0	0	255820	0		0	0	NULL	NULL	NULL	Low	run1	1	List2	A_T.wav	AV_T	1	1	1	1	255670	150	1	691	256361
Exp1	15	Exp1-15-1	59.938	1.0.0.167	1	left	-1967505887	2.0.10.242	2.0.10.242	09-18-2019	2019-09-18 03:22:04	11:22:04	female	2.0.10.147	89	Red_S.bmp	1904-03-20	00:00:00		0	0	258423	0		0	0	NULL	NULL	NULL	Low	run1	1	List2	A_T.wav	AV_T	1	1	0	1	258273	150	1	544	258817
Exp1	15	Exp1-15-1	59.938	1.0.0.167	1	left	-1967505887	2.0.10.242	2.0.10.242	09-18-2019	2019-09-18 03:22:04	11:22:04	female	2.0.10.147	90	Red_S_2.bmp	1902-11-16	00:00:00		0	0	261126	0		0	0	NULL	NULL	NULL	Low	run1	1	List2	A_T.wav	AV_T	1	1	0	1	260976	150	1	609	261585
Exp1	15	Exp1-15-1	59.938	1.0.0.167	1	left	-1967505887	2.0.10.242	2.0.10.242	09-18-2019	2019-09-18 03:22:04	11:22:04	female	2.0.10.147	91	Catch.bmp	1903-08-23	00:00:00		0	0	263328	0		0	0	NULL	NULL	NULL	Low	run1	1	List2	A_T.wav	A_T	1	1	0	1	263178	150	1	703	263881
Exp1	15	Exp1-15-1	59.938	1.0.0.167	1	left	-1967505887	2.0.10.242	2.0.10.242	09-18-2019	2019-09-18 03:22:04	11:22:04	female	2.0.10.147	92	Blue_S.bmp	1903-02-08	00:00:00		0	0	265814	0		0	0	NULL	NULL	NULL	Low	run1		List2	Catch.wav	V_S	0		1	1	265664	150		0	0
Exp1	15	Exp1-15-1	59.938	1.0.0.167	1	left	-1967505887	2.0.10.242	2.0.10.242	09-18-2019	2019-09-18 03:22:04	11:22:04	female	2.0.10.147	93	Catch.bmp	1902-05-21	00:00:00		0	0	268183	0		0	0	NULL	NULL	NULL	Low	run1	1	List2	A_T.wav	A_T	1	1	1	1	268033	150	1	536	268569
Exp1	15	Exp1-15-1	59.938	1.0.0.167	1	left	-1967505887	2.0.10.242	2.0.10.242	09-18-2019	2019-09-18 03:22:04	11:22:04	female	2.0.10.147	94	Red_S_2.bmp	1902-12-21	00:00:00		0	0	270202	0		0	0	NULL	NULL	NULL	Low	run1	1	List2	Catch.wav	V_T	1	1	1	1	270052	150	1	582	270634
Exp1	15	Exp1-15-1	59.938	1.0.0.167	1	left	-1967505887	2.0.10.242	2.0.10.242	09-18-2019	2019-09-18 03:22:04	11:22:04	female	2.0.10.147	95	Catch.bmp	1904-04-03	00:00:00		0	1	272438	0		0	0	NULL	NULL	NULL	Low	run1		List2	A_S.wav	A_S	0		1	1	272287	151		0	0
Exp1	15	Exp1-15-1	59.938	1.0.0.167	1	left	-1967505887	2.0.10.242	2.0.10.242	09-18-2019	2019-09-18 03:22:04	11:22:04	female	2.0.10.147	96	Red_C_2.bmp	1903-06-21	00:00:00		0	0	275207	0		0	0	NULL	NULL	NULL	Low	run1	1	List2	Catch.wav	V_T	1	1	1	1	275057	150	1	424	275481
Exp1	15	Exp1-15-1	59.938	1.0.0.167	1	left	-1967505887	2.0.10.242	2.0.10.242	09-18-2019	2019-09-18 03:22:04	11:22:04	female	2.0.10.147	97	Blue_S_2.bmp	1904-04-25	00:00:00		1	0	277626	0		0	0	NULL	NULL	NULL	Low	run1		List2	A_S.wav	AV_S	0		1	1	277476	150		0	0
Exp1	15	Exp1-15-1	59.938	1.0.0.167	1	left	-1967505887	2.0.10.242	2.0.10.242	09-18-2019	2019-09-18 03:22:04	11:22:04	female	2.0.10.147	98	Catch.bmp	1902-10-07	00:00:00		0	0	280429	0		0	0	NULL	NULL	NULL	Low	run1		List2	A_S.wav	A_S	0		0	1	280279	150		0	0
Exp1	15	Exp1-15-1	59.938	1.0.0.167	1	left	-1967505887	2.0.10.242	2.0.10.242	09-18-2019	2019-09-18 03:22:04	11:22:04	female	2.0.10.147	99	Catch.bmp	1902-05-16	00:00:00		0	0	282648	0		0	0	NULL	NULL	NULL	Low	run1	1	List2	A_T.wav	A_T	1	1	0	1	282498	150	1	487	282985
Exp1	15	Exp1-15-1	59.938	1.0.0.167	1	left	-1967505887	2.0.10.242	2.0.10.242	09-18-2019	2019-09-18 03:22:04	11:22:04	female	2.0.10.147	100	Red_C_2.bmp	1902-04-15	00:00:00		0	0	284667	0		0	0	NULL	NULL	NULL	Low	run1	1	List2	Catch.wav	V_T	1	1	1	1	284517	150	1	428	284945
Exp1	15	Exp1-15-1	59.938	1.0.0.167	1	left	-1967505887	2.0.10.242	2.0.10.242	09-18-2019	2019-09-18 03:22:04	11:22:04	female	2.0.10.147	101	Red_C_2.bmp	1903-05-04	00:00:00		0	1	286653	0		0	0	NULL	NULL	NULL	Low	run1	1	List2	Catch.wav	V_T	1	1	1	1	286502	151	1	355	286857
Exp1	15	Exp1-15-1	59.938	1.0.0.167	1	left	-1967505887	2.0.10.242	2.0.10.242	09-18-2019	2019-09-18 03:22:04	11:22:04	female	2.0.10.147	102	Red_C.bmp	1903-03-02	00:00:00		0	0	289022	0		0	0	NULL	NULL	NULL	Low	run1	1	List2	A_T.wav	AV_T	1	1	0	1	288872	150	1	521	289393
Exp1	15	Exp1-15-1	59.938	1.0.0.167	1	left	-1967505887	2.0.10.242	2.0.10.242	09-18-2019	2019-09-18 03:22:04	11:22:04	female	2.0.10.147	103	Red_S.bmp	1902-06-22	00:00:00		0	0	291341	0		0	0	NULL	NULL	NULL	Low	run1	1	List2	A_T.wav	AV_T	1	1	0	1	291191	150	1	689	291880
Exp1	15	Exp1-15-1	59.938	1.0.0.167	1	left	-1967505887	2.0.10.242	2.0.10.242	09-18-2019	2019-09-18 03:22:04	11:22:04	female	2.0.10.147	104	Blue_C_2.bmp	1904-02-12	00:00:00		0	0	293393	0		0	0	NULL	NULL	NULL	Low	run1		List2	A_S.wav	AV_S	0		0	1	293243	150		0	0
Exp1	15	Exp1-15-1	59.938	1.0.0.167	1	left	-1967505887	2.0.10.242	2.0.10.242	09-18-2019	2019-09-18 03:22:04	11:22:04	female	2.0.10.147	105	Red_C_2.bmp	1902-07-17	00:00:00		0	0	296096	0		0	0	NULL	NULL	NULL	Low	run1	1	List2	Catch.wav	V_T	1	1	1	1	295946	150	1	334	296280
Exp1	15	Exp1-15-1	59.938	1.0.0.167	1	left	-1967505887	2.0.10.242	2.0.10.242	09-18-2019	2019-09-18 03:22:04	11:22:04	female	2.0.10.147	106	Red_C.bmp	1903-04-01	00:00:00		0	0	298181	0		0	0	NULL	NULL	NULL	Low	run1	1	List2	A_T.wav	AV_T	1	1	1	1	298031	150	1	369	298400
Exp1	15	Exp1-15-1	59.938	1.0.0.167	1	left	-1967505887	2.0.10.242	2.0.10.242	09-18-2019	2019-09-18 03:22:04	11:22:04	female	2.0.10.147	107	Catch.bmp	1904-02-14	00:00:00		0	0	300517	0		0	0	NULL	NULL	NULL	Low	run1	1	List2	A_T.wav	A_T	1	1	0	1	300367	150	1	681	301048
Exp1	15	Exp1-15-1	59.938	1.0.0.167	1	left	-1967505887	2.0.10.242	2.0.10.242	09-18-2019	2019-09-18 03:22:04	11:22:04	female	2.0.10.147	108	Catch.bmp	1903-01-29	00:00:00		0	0	303170	0		0	0	NULL	NULL	NULL	Low	run1		List2	A_S.wav	A_S	0		0	1	303020	150		0	0
Exp1	15	Exp1-15-1	59.938	1.0.0.167	1	left	-1967505887	2.0.10.242	2.0.10.242	09-18-2019	2019-09-18 03:22:04	11:22:04	female	2.0.10.147	109	Red_C.bmp	1902-03-30	00:00:00		0	0	305506	0		0	0	NULL	NULL	NULL	Low	run1	1	List2	Catch.wav	V_T	1	1	0	1	305356	150	1	356	305712
Exp1	15	Exp1-15-1	59.938	1.0.0.167	1	left	-1967505887	2.0.10.242	2.0.10.242	09-18-2019	2019-09-18 03:22:04	11:22:04	female	2.0.10.147	110	Catch.bmp	1902-11-08	00:00:00		0	1	307475	0		0	0	NULL	NULL	NULL	Low	run1	1	List2	A_T.wav	A_T	1	1	1	1	307324	151	1	572	307896
Exp1	15	Exp1-15-1	59.938	1.0.0.167	1	left	-1967505887	2.0.10.242	2.0.10.242	09-18-2019	2019-09-18 03:22:04	11:22:04	female	2.0.10.147	111	Catch.bmp	1902-08-18	00:00:00		0	0	309677	0		0	0	NULL	NULL	NULL	Low	run1		List2	A_S.wav	A_S	0		0	1	309527	150		0	0
Exp1	15	Exp1-15-1	59.938	1.0.0.167	1	left	-1967505887	2.0.10.242	2.0.10.242	09-18-2019	2019-09-18 03:22:04	11:22:04	female	2.0.10.147	112	Red_C.bmp	1903-10-20	00:00:00		0	0	311862	0		0	0	NULL	NULL	NULL	Low	run1	1	List2	Catch.wav	V_T	1	1	1	1	311712	150	1	449	312161
Exp1	15	Exp1-15-1	59.938	1.0.0.167	1	left	-1967505887	2.0.10.242	2.0.10.242	09-18-2019	2019-09-18 03:22:04	11:22:04	female	2.0.10.147	113	Catch.bmp	1904-01-26	00:00:00		0	0	314398	0		0	0	NULL	NULL	NULL	Low	run1	1	List2	A_T.wav	A_T	1	1	1	1	314248	150	1	640	314888
Exp1	15	Exp1-15-1	59.938	1.0.0.167	1	left	-1967505887	2.0.10.242	2.0.10.242	09-18-2019	2019-09-18 03:22:04	11:22:04	female	2.0.10.147	114	Catch.bmp	1903-02-05	00:00:00		0	1	317035	0		0	0	NULL	NULL	NULL	Low	run1	1	List2	A_T.wav	A_T	1	1	1	1	316884	151	1	660	317544
Exp1	15	Exp1-15-1	59.938	1.0.0.167	1	left	-1967505887	2.0.10.242	2.0.10.242	09-18-2019	2019-09-18 03:22:04	11:22:04	female	2.0.10.147	115	Catch.bmp	1903-08-30	00:00:00		0	0	319320	0		0	0	NULL	NULL	NULL	Low	run1	1	List2	A_T.wav	A_T	1	1	0	1	319170	150	1	590	319760
Exp1	15	Exp1-15-1	59.938	1.0.0.167	1	left	-1967505887	2.0.10.242	2.0.10.242	09-18-2019	2019-09-18 03:22:04	11:22:04	female	2.0.10.147	116	Red_S_2.bmp	1903-07-03	00:00:00		0	0	321806	0		0	0	NULL	NULL	NULL	Low	run1	1	List2	Catch.wav	V_T	1	1	1	1	321656	150	1	464	322120
Exp1	15	Exp1-15-1	59.938	1.0.0.167	1	left	-1967505887	2.0.10.242	2.0.10.242	09-18-2019	2019-09-18 03:22:04	11:22:04	female	2.0.10.147	117	Red_S.bmp	1903-08-20	00:00:00		0	0	324242	0		0	0	NULL	NULL	NULL	Low	run1	1	List2	A_T.wav	AV_T	1	1	1	1	324092	150	1	540	324632
Exp1	15	Exp1-15-1	59.938	1.0.0.167	1	left	-1967505887	2.0.10.242	2.0.10.242	09-18-2019	2019-09-18 03:22:04	11:22:04	female	2.0.10.147	118	Red_S_2.bmp	1904-01-11	00:00:00		0	0	326728	0		0	0	NULL	NULL	NULL	Low	run1	1	List2	A_T.wav	AV_T	1	1	0	1	326578	150	1	638	327216
Exp1	15	Exp1-15-1	59.938	1.0.0.167	1	left	-1967505887	2.0.10.242	2.0.10.242	09-18-2019	2019-09-18 03:22:04	11:22:04	female	2.0.10.147	119	Catch.bmp	1903-05-13	00:00:00		1	0	329347	0		0	0	NULL	NULL	NULL	Low	run1	1	List2	A_T.wav	A_T	1	1	0	1	329197	150	1	683	329880
Exp1	15	Exp1-15-1	59.938	1.0.0.167	1	left	-1967505887	2.0.10.242	2.0.10.242	09-18-2019	2019-09-18 03:22:04	11:22:04	female	2.0.10.147	120	Red_C.bmp	1903-01-08	00:00:00		0	0	331733	0		0	0	NULL	NULL	NULL	Low	run1	1	List2	Catch.wav	V_T	1	1	1	1	331583	150	1	441	332024
Exp1	15	Exp1-15-1	59.938	1.0.0.167	1	left	-1967505887	2.0.10.242	2.0.10.242	09-18-2019	2019-09-18 03:22:04	11:22:04	female	2.0.10.147	121	Red_C.bmp	1904-02-11	00:00:00		0	0	333986	0		0	0	NULL	NULL	NULL	Low	run1	1	List2	A_T.wav	AV_T	1	1	0	1	333836	150	1	644	334480
Exp1	15	Exp1-15-1	59.938	1.0.0.167	1	left	-1967505887	2.0.10.242	2.0.10.242	09-18-2019	2019-09-18 03:22:04	11:22:04	female	2.0.10.147	122	Blue_S.bmp	1902-11-17	00:00:00		1	0	336638	0		0	0	NULL	NULL	NULL	Low	run1		List2	A_S.wav	AV_S	0		0	1	336488	150		0	0
Exp1	15	Exp1-15-1	59.938	1.0.0.167	1	left	-1967505887	2.0.10.242	2.0.10.242	09-18-2019	2019-09-18 03:22:04	11:22:04	female	2.0.10.147	123	Catch.bmp	1903-04-05	00:00:00		0	1	338908	0		0	0	NULL	NULL	NULL	Low	run1	1	List2	A_T.wav	A_T	1	1	1	1	338757	151	1	683	339440
Exp1	15	Exp1-15-1	59.938	1.0.0.167	1	left	-1967505887	2.0.10.242	2.0.10.242	09-18-2019	2019-09-18 03:22:04	11:22:04	female	2.0.10.147	124	Blue_C.bmp	1903-12-29	00:00:00		0	0	341260	0		0	0	NULL	NULL	NULL	Low	run1		List2	A_S.wav	AV_S	0		0	1	341110	150		0	0
Exp1	15	Exp1-15-1	59.938	1.0.0.167	1	left	-1967505887	2.0.10.242	2.0.10.242	09-18-2019	2019-09-18 03:22:04	11:22:04	female	2.0.10.147	125	Red_S.bmp	1903-02-19	00:00:00		1	0	343929	0		0	0	NULL	NULL	NULL	Low	run1	1	List2	A_T.wav	AV_T	1	1	0	1	343779	150	1	453	344232
Exp1	15	Exp1-15-1	59.938	1.0.0.167	1	left	-1967505887	2.0.10.242	2.0.10.242	09-18-2019	2019-09-18 03:22:04	11:22:04	female	2.0.10.147	126	Blue_C_2.bmp	1903-09-18	00:00:00		0	0	346232	0		0	0	NULL	NULL	NULL	Low	run1		List2	Catch.wav	V_S	0		1	1	346082	150		0	0
Exp1	15	Exp1-15-1	59.938	1.0.0.167	1	left	-1967505887	2.0.10.242	2.0.10.242	09-18-2019	2019-09-18 03:22:04	11:22:04	female	2.0.10.147	127	Red_C_2.bmp	1903-11-16	00:00:00		0	0	348801	0		0	0	NULL	NULL	NULL	Low	run1	1	List2	Catch.wav	V_T	1	1	0	1	348651	150	1	429	349080
Exp1	15	Exp1-15-1	59.938	1.0.0.167	1	left	-1967505887	2.0.10.242	2.0.10.242	09-18-2019	2019-09-18 03:22:04	11:22:04	female	2.0.10.147	128	Catch.bmp	1903-11-25	00:00:00		0	1	351371	0		0	0	NULL	NULL	NULL	Low	run1	1	List2	A_T.wav	A_T	1	1	1	1	351220	151	1	524	351744
Exp1	15	Exp1-15-1	59.938	1.0.0.167	1	left	-1967505887	2.0.10.242	2.0.10.242	09-18-2019	2019-09-18 03:22:04	11:22:04	female	2.0.10.147	129	Red_S.bmp	1902-05-05	00:00:00		0	0	353957	0		0	0	NULL	NULL	NULL	Low	run1	1	List2	Catch.wav	V_T	1	1	0	2	353807	150	1	441	354248
Exp1	15	Exp1-15-1	59.938	1.0.0.167	1	left	-1967505887	2.0.10.242	2.0.10.242	09-18-2019	2019-09-18 03:22:04	11:22:04	female	2.0.10.147	130	Red_S.bmp	1904-03-24	00:00:00		1	0	355975	0		0	0	NULL	NULL	NULL	Low	run1	1	List2	Catch.wav	V_T	1	1	0	1	355825	150	1	303	356128
Exp1	15	Exp1-15-1	59.938	1.0.0.167	1	left	-1967505887	2.0.10.242	2.0.10.242	09-18-2019	2019-09-18 03:22:04	11:22:04	female	2.0.10.147	131	Red_C.bmp	1903-04-25	00:00:00		0	0	358678	0		0	0	NULL	NULL	NULL	Low	run1	1	List2	A_T.wav	AV_T	1	1	1	1	358528	150	1	360	358888
Exp1	15	Exp1-15-1	59.938	1.0.0.167	1	left	-1967505887	2.0.10.242	2.0.10.242	09-18-2019	2019-09-18 03:22:04	11:22:04	female	2.0.10.147	132	Blue_C.bmp	1904-02-22	00:00:00		1	0	361047	0		0	0	NULL	NULL	NULL	Low	Run1		List2	Catch.wav	V_S	0		1	1	360897	150		0	0
Exp1	15	Exp1-15-1	59.938	1.0.0.167	1	left	-1967505887	2.0.10.242	2.0.10.242	09-18-2019	2019-09-18 03:22:04	11:22:04	female	2.0.10.147	133	Catch.bmp	1903-12-22	00:00:00		0	0	363784	0		0	0	NULL	NULL	NULL	Low	run1		List2	A_S.wav	A_S	0		0	2	363634	150		0	0
Exp1	15	Exp1-15-1	59.938	1.0.0.167	1	left	-1967505887	2.0.10.242	2.0.10.242	09-18-2019	2019-09-18 03:22:04	11:22:04	female	2.0.10.147	134	Red_S_2.bmp	1904-01-03	00:00:00		1	0	366436	0		0	0	NULL	NULL	NULL	Low	run1	1	List2	Catch.wav	V_T	1	1	2	1	366286	150	1	379	366665
Exp1	15	Exp1-15-1	59.938	1.0.0.167	1	left	-1967505887	2.0.10.242	2.0.10.242	09-18-2019	2019-09-18 03:22:04	11:22:04	female	2.0.10.147	135	Red_C_2.bmp	1903-01-21	00:00:00		0	0	369056	0		0	0	NULL	NULL	NULL	Low	run1	1	List2	Catch.wav	V_T	1	1	0	1	368906	150	1	326	369232
Exp1	15	Exp1-15-1	59.938	1.0.0.167	1	left	-1967505887	2.0.10.242	2.0.10.242	09-18-2019	2019-09-18 03:22:04	11:22:04	female	2.0.10.147	136	Red_S.bmp	1902-06-09	00:00:00		0	0	371325	0		0	0	NULL	NULL	NULL	Low	run1	1	List2	Catch.wav	V_T	1	1	0	1	371175	150	1	353	371528
Exp1	15	Exp1-15-1	59.938	1.0.0.167	1	left	-1967505887	2.0.10.242	2.0.10.242	09-18-2019	2019-09-18 03:22:04	11:22:04	female	2.0.10.147	137	Catch.bmp	1904-04-30	00:00:00		0	0	373377	0		0	0	NULL	NULL	NULL	Low	run1	1	List2	A_T.wav	A_T	1	1	1	1	373227	150	1	780	374007
Exp1	15	Exp1-15-1	59.938	1.0.0.167	1	left	-1967505887	2.0.10.242	2.0.10.242	09-18-2019	2019-09-18 03:22:04	11:22:04	female	2.0.10.147	138	Catch.bmp	1903-07-14	00:00:00		0	0	376113	0		0	0	NULL	NULL	NULL	Low	run1	1	List2	A_T.wav	A_T	1	1	0	1	375963	150	1	572	376535
Exp1	15	Exp1-15-1	59.938	1.0.0.167	1	left	-1967505887	2.0.10.242	2.0.10.242	09-18-2019	2019-09-18 03:22:04	11:22:04	female	2.0.10.147	139	Catch.bmp	1903-11-01	00:00:00		0	0	378566	0		0	0	NULL	NULL	NULL	Low	run1		List2	A_S.wav	A_S	0		0	1	378416	150		0	0
Exp1	15	Exp1-15-1	59.938	1.0.0.167	1	left	-1967505887	2.0.10.242	2.0.10.242	09-18-2019	2019-09-18 03:22:04	11:22:04	female	2.0.10.147	140	Red_S_2.bmp	1903-11-15	00:00:00		0	0	381185	0		0	0	NULL	NULL	NULL	Low	run1	1	List2	A_T.wav	AV_T	1	1	0	1	381035	150	1	501	381536
Exp1	15	Exp1-15-1	59.938	1.0.0.167	1	left	-1967505887	2.0.10.242	2.0.10.242	09-18-2019	2019-09-18 03:22:04	11:22:04	female	2.0.10.147	141	Catch.bmp	1903-12-18	00:00:00		0	0	383755	1451		0	0	NULL	NULL	NULL	Low	run1		List2	A_S.wav	A_S	1		0	2	383605	150		0	0
Exp1	15	Exp1-15-1	59.938	1.0.0.167	1	left	-1967505887	2.0.10.242	2.0.10.242	09-18-2019	2019-09-18 03:22:04	11:22:04	female	2.0.10.147	142	Catch.bmp	1903-09-08	00:00:00		0	0	388827	0		0	0	NULL	NULL	NULL	Low	run1	1	List2	A_T.wav	A_T	1	1	0	2	388677	150	1	746	389423
Exp1	15	Exp1-15-1	59.938	1.0.0.167	1	left	-1967505887	2.0.10.242	2.0.10.242	09-18-2019	2019-09-18 03:22:04	11:22:04	female	2.0.10.147	143	Red_S.bmp	1903-05-08	00:00:00		0	0	391329	0		0	0	NULL	NULL	NULL	Low	run1	1	List2	Catch.wav	V_T	1	1	1	1	391179	150	1	540	391719
Exp1	15	Exp1-15-1	59.938	1.0.0.167	1	left	-1967505887	2.0.10.242	2.0.10.242	09-18-2019	2019-09-18 03:22:04	11:22:04	female	2.0.10.147	144	Catch.bmp	1902-11-29	00:00:00		0	0	393715	0		0	0	NULL	NULL	NULL	Low	run1	1	List2	A_T.wav	A_T	1	1	1	1	393565	150	1	802	394367
Exp1	15	Exp1-15-1	59.938	1.0.0.167	1	left	-1967505887	2.0.10.242	2.0.10.242	09-18-2019	2019-09-18 03:22:04	11:22:04	female	2.0.10.147	145	Catch.bmp	1904-03-05	00:00:00		0	0	395934	0		0	0	NULL	NULL	NULL	Low	run1		List2	A_S.wav	A_S	0		0	1	395784	150		0	0
Exp1	15	Exp1-15-1	59.938	1.0.0.167	1	left	-1967505887	2.0.10.242	2.0.10.242	09-18-2019	2019-09-18 03:22:04	11:22:04	female	2.0.10.147	146	Catch.bmp	1902-05-28	00:00:00		0	0	398687	0		0	0	NULL	NULL	NULL	Low	run1	1	List2	A_T.wav	A_T	1	1	0	1	398537	150	1	622	399159
Exp1	15	Exp1-15-1	59.938	1.0.0.167	1	left	-1967505887	2.0.10.242	2.0.10.242	09-18-2019	2019-09-18 03:22:04	11:22:04	female	2.0.10.147	147	Red_C_2.bmp	1903-01-31	00:00:00		0	1	400723	0		0	0	NULL	NULL	NULL	Low	run1	1	List2	Catch.wav	V_T	1	1	1	1	400572	151	1	603	401175
Exp1	15	Exp1-15-1	59.938	1.0.0.167	1	left	-1967505887	2.0.10.242	2.0.10.242	09-18-2019	2019-09-18 03:22:04	11:22:04	female	2.0.10.147	148	Red_S_2.bmp	1903-01-29	00:00:00		0	0	403008	0		0	0	NULL	NULL	NULL	Low	run1	1	List2	Catch.wav	V_T	1	1	0	1	402858	150	1	525	403383
Exp1	15	Exp1-15-1	59.938	1.0.0.167	1	left	-1967505887	2.0.10.242	2.0.10.242	09-18-2019	2019-09-18 03:22:04	11:22:04	female	2.0.10.147	149	Red_S.bmp	1902-05-24	00:00:00		0	0	405294	0		0	0	NULL	NULL	NULL	Low	run1	1	List2	A_T.wav	AV_T	1	1	1	1	405144	150	1	599	405743
Exp1	15	Exp1-15-1	59.938	1.0.0.167	1	left	-1967505887	2.0.10.242	2.0.10.242	09-18-2019	2019-09-18 03:22:04	11:22:04	female	2.0.10.147	150	Red_C.bmp	1902-06-16	00:00:00		0	1	407330	0		0	0	NULL	NULL	NULL	Low	run1	1	List2	A_T.wav	AV_T	0		0	1	407179	151		0	0
Exp1	15	Exp1-15-1	59.938	1.0.0.167	1	left	-1967505887	2.0.10.242	2.0.10.242	09-18-2019	2019-09-18 03:22:04	11:22:04	female	2.0.10.147	151	Catch.bmp	1902-08-18	00:00:00		0	0	409448	0		0	0	NULL	NULL	NULL	Low	run1	1	List2	A_T.wav	A_T	0		0	1	409298	150		0	0
Exp1	15	Exp1-15-1	59.938	1.0.0.167	1	left	-1967505887	2.0.10.242	2.0.10.242	09-18-2019	2019-09-18 03:22:04	11:22:04	female	2.0.10.147	152	Catch.bmp	1903-07-16	00:00:00		0	0	411617	0		0	0	NULL	NULL	NULL	Low	run1	1	List2	A_T.wav	A_T	1	1	0	1	411467	150	1	484	411951
Exp1	15	Exp1-15-1	59.938	1.0.0.167	1	left	-1967505887	2.0.10.242	2.0.10.242	09-18-2019	2019-09-18 03:22:04	11:22:04	female	2.0.10.147	153	Red_C_2.bmp	1903-04-23	00:00:00		0	0	414070	0		0	0	NULL	NULL	NULL	Low	run1	1	List2	Catch.wav	V_T	1	1	1	1	413920	150	1	495	414415
Exp1	15	Exp1-15-1	59.938	1.0.0.167	1	left	-1967505887	2.0.10.242	2.0.10.242	09-18-2019	2019-09-18 03:22:04	11:22:04	female	2.0.10.147	154	Blue_S_2.bmp	1902-03-10	00:00:00		0	0	416439	0		0	0	NULL	NULL	NULL	Low	run1		List2	A_S.wav	AV_S	0		1	1	416289	150		0	0
Exp1	15	Exp1-15-1	59.938	1.0.0.167	1	left	-1967505887	2.0.10.242	2.0.10.242	09-18-2019	2019-09-18 03:22:04	11:22:04	female	2.0.10.147	155	Blue_S_2.bmp	1904-03-10	00:00:00		0	0	418441	0		0	0	NULL	NULL	NULL	Low	run1		List2	Catch.wav	V_S	0		1	1	418291	150		0	0
Exp1	15	Exp1-15-1	59.938	1.0.0.167	1	left	-1967505887	2.0.10.242	2.0.10.242	09-18-2019	2019-09-18 03:22:04	11:22:04	female	2.0.10.147	156	Red_S_2.bmp	1903-08-21	00:00:00		0	0	421177	0		0	0	NULL	NULL	NULL	Low	run1	1	List2	A_T.wav	AV_T	1	1	1	1	421027	150	1	564	421591
Exp1	15	Exp1-15-1	59.938	1.0.0.167	1	left	-1967505887	2.0.10.242	2.0.10.242	09-18-2019	2019-09-18 03:22:04	11:22:04	female	2.0.10.147	157	Blue_S_2.bmp	1902-10-10	00:00:00		0	0	423663	0		0	0	NULL	NULL	NULL	Low	run1		List2	Catch.wav	V_S	0		1	1	423513	150		0	0
Exp1	15	Exp1-15-1	59.938	1.0.0.167	1	left	-1967505887	2.0.10.242	2.0.10.242	09-18-2019	2019-09-18 03:22:04	11:22:04	female	2.0.10.147	158	Red_C_2.bmp	1903-12-13	00:00:00		0	0	425899	0		0	0	NULL	NULL	NULL	Low	run1	1	List2	Catch.wav	V_T	1	1	0	1	425749	150	1	419	426168
Exp1	15	Exp1-15-1	59.938	1.0.0.167	1	left	-1967505887	2.0.10.242	2.0.10.242	09-18-2019	2019-09-18 03:22:04	11:22:04	female	2.0.10.147	159	Blue_C_2.bmp	1903-02-07	00:00:00		0	0	428502	0		0	0	NULL	NULL	NULL	Low	run1		List2	A_S.wav	AV_S	0		0	1	428352	150		0	0
Exp1	15	Exp1-15-1	59.938	1.0.0.167	1	left	-1967505887	2.0.10.242	2.0.10.242	09-18-2019	2019-09-18 03:22:04	11:22:04	female	2.0.10.147	160	Red_S.bmp	1902-08-09	00:00:00		0	0	430871	0		0	0	NULL	NULL	NULL	Low	run1	1	List2	A_T.wav	AV_T	1	1	0	1	430721	150	1	535	431256
Exp1	15	Exp1-15-1	59.938	1.0.0.167	1	left	-1967505887	2.0.10.242	2.0.10.242	09-18-2019	2019-09-18 03:22:04	11:22:04	female	2.0.10.147	161	Red_S.bmp	1904-05-07	00:00:00		0	0	432973	0		0	0	NULL	NULL	NULL	Low	run1	1	List2	Catch.wav	V_T	1	1	1	1	432823	150	1	360	433183
Exp1	15	Exp1-15-1	59.938	1.0.0.167	1	left	-1967505887	2.0.10.242	2.0.10.242	09-18-2019	2019-09-18 03:22:04	11:22:04	female	2.0.10.147	162	Red_C.bmp	1902-07-28	00:00:00		0	0	435709	0		0	0	NULL	NULL	NULL	Low	run1	1	List2	Catch.wav	V_T	1	1	0	1	435559	150	1	465	436024
Exp1	15	Exp1-15-1	59.938	1.0.0.167	1	left	-1967505887	2.0.10.242	2.0.10.242	09-18-2019	2019-09-18 03:22:04	11:22:04	female	2.0.10.147	163	Catch.bmp	1903-10-02	00:00:00		0	1	437812	0		0	0	NULL	NULL	NULL	Low	run1		List2	A_S.wav	A_S	0		1	1	437661	151		0	0
Exp1	15	Exp1-15-1	59.938	1.0.0.167	1	left	-1967505887	2.0.10.242	2.0.10.242	09-18-2019	2019-09-18 03:22:04	11:22:04	female	2.0.10.147	164	Catch.bmp	1904-04-18	00:00:00		0	1	440398	0		0	0	NULL	NULL	NULL	Low	run1	1	List2	A_T.wav	A_T	1	1	1	1	440247	151	1	928	441175
Exp1	15	Exp1-15-1	59.938	1.0.0.167	1	left	-1967505887	2.0.10.242	2.0.10.242	09-18-2019	2019-09-18 03:22:04	11:22:04	female	2.0.10.147	165	Red_C.bmp	1904-05-07	00:00:00		0	0	443117	0		0	0	NULL	NULL	NULL	Low	run1	1	List2	Catch.wav	V_T	1	1	1	1	442967	150	1	785	443752
Exp1	15	Exp1-15-1	59.938	1.0.0.167	1	left	-1967505887	2.0.10.242	2.0.10.242	09-18-2019	2019-09-18 03:22:04	11:22:04	female	2.0.10.147	166	Catch.bmp	1902-12-19	00:00:00		0	0	445853	0		0	0	NULL	NULL	NULL	Low	run1	1	List2	A_T.wav	A_T	1	1	1	1	445703	150	1	784	446487
Exp1	15	Exp1-15-1	59.938	1.0.0.167	1	left	-1967505887	2.0.10.242	2.0.10.242	09-18-2019	2019-09-18 03:22:04	11:22:04	female	2.0.10.147	167	Red_S_2.bmp	1903-12-12	00:00:00		0	0	448089	0		0	0	NULL	NULL	NULL	Low	run1	1	List2	Catch.wav	V_T	1	1	1	1	447939	150	1	621	448560
Exp1	15	Exp1-15-1	59.938	1.0.0.167	1	left	-1967505887	2.0.10.242	2.0.10.242	09-18-2019	2019-09-18 03:22:04	11:22:04	female	2.0.10.147	168	Catch.bmp	1902-10-23	00:00:00		0	0	450692	0		0	0	NULL	NULL	NULL	Low	run1	1	List2	A_T.wav	A_T	1	1	1	1	450542	150	1	697	451239
Exp1	15	Exp1-15-1	59.938	1.0.0.167	1	left	-1967505887	2.0.10.242	2.0.10.242	09-18-2019	2019-09-18 03:22:04	11:22:04	female	2.0.10.147	169	Blue_C_2.bmp	1903-10-23	00:00:00		0	0	452877	0		0	0	NULL	NULL	NULL	Low	run1		List2	A_S.wav	AV_S	0		0	1	452727	150		0	0
Exp1	15	Exp1-15-1	59.938	1.0.0.167	1	left	-1967505887	2.0.10.242	2.0.10.242	09-18-2019	2019-09-18 03:22:04	11:22:04	female	2.0.10.147	170	Red_S_2.bmp	1903-03-11	00:00:00		0	0	455480	0		0	0	NULL	NULL	NULL	Low	run1	1	List2	Catch.wav	V_T	1	1	1	1	455330	150	1	405	455735
Exp1	15	Exp1-15-1	59.938	1.0.0.167	1	left	-1967505887	2.0.10.242	2.0.10.242	09-18-2019	2019-09-18 03:22:04	11:22:04	female	2.0.10.147	171	Blue_C_2.bmp	1904-04-13	00:00:00		0	0	457799	0		0	0	NULL	NULL	NULL	Low	run1		List2	Catch.wav	V_S	0		0	1	457649	150		0	0
Exp1	15	Exp1-15-1	59.938	1.0.0.167	1	left	-1967505887	2.0.10.242	2.0.10.242	09-18-2019	2019-09-18 03:22:04	11:22:04	female	2.0.10.147	172	Catch.bmp	1903-03-02	00:00:00		0	0	460619	0		0	0	NULL	NULL	NULL	Low	run1	1	List2	A_T.wav	A_T	1	1	1	1	460469	150	1	665	461134
Exp1	15	Exp1-15-1	59.938	1.0.0.167	1	left	-1967505887	2.0.10.242	2.0.10.242	09-18-2019	2019-09-18 03:22:04	11:22:04	female	2.0.10.147	173	Red_C_2.bmp	1902-09-10	00:00:00		0	0	462938	0		0	0	NULL	NULL	NULL	Low	run1	1	List2	A_T.wav	AV_T	1	1	0	1	462788	150	1	426	463214
Exp1	15	Exp1-15-1	59.938	1.0.0.167	1	left	-1967505887	2.0.10.242	2.0.10.242	09-18-2019	2019-09-18 03:22:04	11:22:04	female	2.0.10.147	174	Red_C.bmp	1902-06-27	00:00:00		0	1	465074	0		0	0	NULL	NULL	NULL	Low	run1	1	List2	Catch.wav	V_T	1	1	1	1	464923	151	1	419	465342
Exp1	15	Exp1-15-1	59.938	1.0.0.167	1	left	-1967505887	2.0.10.242	2.0.10.242	09-18-2019	2019-09-18 03:22:04	11:22:04	female	2.0.10.147	175	Red_C_2.bmp	1902-03-27	00:00:00		0	0	467142	0		0	0	NULL	NULL	NULL	Low	run1	1	List2	A_T.wav	AV_T	1	1	1	1	466992	150	1	358	467350
Exp1	15	Exp1-15-1	59.938	1.0.0.167	1	left	-1967505887	2.0.10.242	2.0.10.242	09-18-2019	2019-09-18 03:22:04	11:22:04	female	2.0.10.147	176	Red_C.bmp	1904-04-14	00:00:00		0	0	469111	0		0	0	NULL	NULL	NULL	Low	run1	1	List2	Catch.wav	V_T	1	1	1	1	468961	150	1	357	469318
Exp1	15	Exp1-15-1	59.938	1.0.0.167	1	left	-1967505887	2.0.10.242	2.0.10.242	09-18-2019	2019-09-18 03:22:04	11:22:04	female	2.0.10.147	177	Red_C.bmp	1902-05-11	00:00:00		0	1	471831	0		0	0	NULL	NULL	NULL	Low	run1	1	List2	A_T.wav	AV_T	1	1	1	1	471680	151	1	311	471991
Exp1	15	Exp1-15-1	59.938	1.0.0.167	1	left	-1967505887	2.0.10.242	2.0.10.242	09-18-2019	2019-09-18 03:22:04	11:22:04	female	2.0.10.147	178	Red_S.bmp	1903-10-12	00:00:00		0	0	473849	0		0	0	NULL	NULL	NULL	Low	run1	1	List2	A_T.wav	AV_T	1	1	0	1	473699	150	1	347	474046
Exp1	15	Exp1-15-1	59.938	1.0.0.167	1	left	-1967505887	2.0.10.242	2.0.10.242	09-18-2019	2019-09-18 03:22:04	11:22:04	female	2.0.10.147	179	Catch.bmp	1903-03-15	00:00:00		0	0	476385	0		0	0	NULL	NULL	NULL	Low	run1	1	List2	A_T.wav	A_T	1	1	0	1	476235	150	1	563	476798
Exp1	15	Exp1-15-1	59.938	1.0.0.167	1	left	-1967505887	2.0.10.242	2.0.10.242	09-18-2019	2019-09-18 03:22:04	11:22:04	female	2.0.10.147	180	Red_C.bmp	1903-05-15	00:00:00		0	1	478705	0		0	0	NULL	NULL	NULL	Low	run1	1	List2	Catch.wav	V_T	1	1	1	1	478554	151	1	333	478887
Exp1	15	Exp1-15-1	59.938	1.0.0.167	1	left	-1967505887	2.0.10.242	2.0.10.242	09-18-2019	2019-09-18 03:22:04	11:22:04	female	2.0.10.147	181	Red_S.bmp	1902-09-21	00:00:00		0	0	481090	0		0	0	NULL	NULL	NULL	Low	run1	1	List2	Catch.wav	V_T	1	1	0	1	480940	150	1	346	481286
Exp1	15	Exp1-15-1	59.938	1.0.0.167	1	left	-1967505887	2.0.10.242	2.0.10.242	09-18-2019	2019-09-18 03:22:04	11:22:04	female	2.0.10.147	182	Red_C.bmp	1902-10-17	00:00:00		0	1	483243	0		0	0	NULL	NULL	NULL	Low	run1	1	List2	Catch.wav	V_T	1	1	1	1	483092	151	1	338	483430
Exp1	15	Exp1-15-1	59.938	1.0.0.167	1	left	-1967505887	2.0.10.242	2.0.10.242	09-18-2019	2019-09-18 03:22:04	11:22:04	female	2.0.10.147	183	Blue_C_2.bmp	1902-10-08	00:00:00		0	1	485412	0		0	0	NULL	NULL	NULL	Low	run1		List2	A_S.wav	AV_S	0		1	1	485261	151		0	0
Exp1	15	Exp1-15-1	59.938	1.0.0.167	1	left	-1967505887	2.0.10.242	2.0.10.242	09-18-2019	2019-09-18 03:22:04	11:22:04	female	2.0.10.147	184	Catch.bmp	1904-01-31	00:00:00		0	1	487631	0		0	0	NULL	NULL	NULL	Low	run1		List2	A_S.wav	A_S	0		1	1	487480	151		0	0
Exp1	15	Exp1-15-1	59.938	1.0.0.167	1	left	-1967505887	2.0.10.242	2.0.10.242	09-18-2019	2019-09-18 03:22:04	11:22:04	female	2.0.10.147	185	Red_C_2.bmp	1902-07-29	00:00:00		0	0	490333	0		0	0	NULL	NULL	NULL	Low	run1	1	List2	A_T.wav	AV_T	1	1	0	1	490183	150	1	303	490486
Exp1	15	Exp1-15-1	59.938	1.0.0.167	1	left	-1967505887	2.0.10.242	2.0.10.242	09-18-2019	2019-09-18 03:22:04	11:22:04	female	2.0.10.147	186	Red_C.bmp	1902-04-10	00:00:00		0	1	492436	0		0	0	NULL	NULL	NULL	Low	run1	1	List2	Catch.wav	V_T	1	1	1	1	492285	151	1	385	492670
Exp1	15	Exp1-15-1	59.938	1.0.0.167	1	left	-1967505887	2.0.10.242	2.0.10.242	09-18-2019	2019-09-18 03:22:04	11:22:04	female	2.0.10.147	187	Red_S_2.bmp	1902-06-12	00:00:00		0	0	494421	0		0	0	NULL	NULL	NULL	Low	run1	1	List2	Catch.wav	V_T	1	1	0	1	494271	150	1	311	494582
Exp1	15	Exp1-15-1	59.938	1.0.0.167	1	left	-1967505887	2.0.10.242	2.0.10.242	09-18-2019	2019-09-18 03:22:04	11:22:04	female	2.0.10.147	188	Red_S_2.bmp	1903-12-06	00:00:00		0	0	496473	0		0	0	NULL	NULL	NULL	Low	run1	1	List2	Catch.wav	V_T	1	1	0	1	496323	150	1	323	496646
Exp1	15	Exp1-15-1	59.938	1.0.0.167	1	left	-1967505887	2.0.10.242	2.0.10.242	09-18-2019	2019-09-18 03:22:04	11:22:04	female	2.0.10.147	189	Blue_S.bmp	1903-03-11	00:00:00		0	0	499059	0		0	0	NULL	NULL	NULL	Low	run1		List2	A_S.wav	AV_S	0		1	1	498909	150		0	0
Exp1	15	Exp1-15-1	59.938	1.0.0.167	1	left	-1967505887	2.0.10.242	2.0.10.242	09-18-2019	2019-09-18 03:22:04	11:22:04	female	2.0.10.147	190	Blue_S_2.bmp	1903-02-10	00:00:00		0	0	501445	0		0	0	NULL	NULL	NULL	Low	run1		List2	Catch.wav	V_S	0		1	1	501295	150		0	0
Exp1	15	Exp1-15-1	59.938	1.0.0.167	1	left	-1967505887	2.0.10.242	2.0.10.242	09-18-2019	2019-09-18 03:22:04	11:22:04	female	2.0.10.147	191	Red_C_2.bmp	1903-07-26	00:00:00		0	0	503948	0		0	0	NULL	NULL	NULL	Low	run1	1	List2	A_T.wav	AV_T	1	1	0	1	503798	150	1	432	504230
Exp1	15	Exp1-15-1	59.938	1.0.0.167	1	left	-1967505887	2.0.10.242	2.0.10.242	09-18-2019	2019-09-18 03:22:04	11:22:04	female	2.0.10.147	192	Red_C.bmp	1902-07-19	00:00:00		0	0	506400	0		0	0	NULL	NULL	NULL	Low	run1	1	List2	A_T.wav	AV_T	1	1	0	1	506250	150	1	340	506590
Exp1	15	Exp1-15-1	59.938	1.0.0.167	1	left	-1967505887	2.0.10.242	2.0.10.242	09-18-2019	2019-09-18 03:22:04	11:22:04	female	2.0.10.147	193	Catch.bmp	1903-04-29	00:00:00		0	0	508486	0		0	0	NULL	NULL	NULL	Low	run1	1	List2	A_T.wav	A_T	1	1	0	1	508336	150	1	526	508862
Exp1	15	Exp1-15-1	59.938	1.0.0.167	1	left	-1967505887	2.0.10.242	2.0.10.242	09-18-2019	2019-09-18 03:22:04	11:22:04	female	2.0.10.147	194	Red_S_2.bmp	1904-04-20	00:00:00		0	0	510855	0		0	0	NULL	NULL	NULL	Low	run1	1	List2	A_T.wav	AV_T	1	1	0	1	510705	150	1	365	511070
Exp1	15	Exp1-15-1	59.938	1.0.0.167	1	left	-1967505887	2.0.10.242	2.0.10.242	09-18-2019	2019-09-18 03:22:04	11:22:04	female	2.0.10.147	195	Catch.bmp	1903-09-13	00:00:00		0	1	513575	0		0	0	NULL	NULL	NULL	Low	run1	1	List2	A_T.wav	A_T	1	1	1	1	513424	151	1	415	513839
Exp1	15	Exp1-15-1	59.938	1.0.0.167	1	left	-1967505887	2.0.10.242	2.0.10.242	09-18-2019	2019-09-18 03:22:04	11:22:04	female	2.0.10.147	196	Catch.bmp	1903-04-28	00:00:00		0	0	516077	0		0	0	NULL	NULL	NULL	Low	run1	1	List2	A_T.wav	A_T	1	1	0	1	515927	150	1	392	516319
Exp1	15	Exp1-15-1	59.938	1.0.0.167	1	left	-1967505887	2.0.10.242	2.0.10.242	09-18-2019	2019-09-18 03:22:04	11:22:04	female	2.0.10.147	197	Catch.bmp	1903-03-11	00:00:00		0	0	518446	0		0	0	NULL	NULL	NULL	Low	run1		List2	A_S.wav	A_S	0		0	1	518296	150		0	0
Exp1	15	Exp1-15-1	59.938	1.0.0.167	1	left	-1967505887	2.0.10.242	2.0.10.242	09-18-2019	2019-09-18 03:22:04	11:22:04	female	2.0.10.147	198	Red_S_2.bmp	1904-05-04	00:00:00		0	0	520832	0		0	0	NULL	NULL	NULL	Low	run1	1	List2	A_T.wav	AV_T	1	1	0	1	520682	150	1	388	521070
Exp1	15	Exp1-15-1	59.938	1.0.0.167	1	left	-1967505887	2.0.10.242	2.0.10.242	09-18-2019	2019-09-18 03:22:04	11:22:04	female	2.0.10.147	199	Red_C.bmp	1904-04-01	00:00:00		0	0	523568	0		0	0	NULL	NULL	NULL	Low	run1	1	List2	A_T.wav	AV_T	1	1	0	1	523418	150	1	333	523751
Exp1	15	Exp1-15-1	59.938	1.0.0.167	1	left	-1967505887	2.0.10.242	2.0.10.242	09-18-2019	2019-09-18 03:22:04	11:22:04	female	2.0.10.147	200	Red_S.bmp	1903-11-29	00:00:00		0	0	526271	0		0	0	NULL	NULL	NULL	Low	run1	1	List2	Catch.wav	V_T	1	1	1	1	526121	150	1	413	526534
Exp1	15	Exp1-15-1	59.938	1.0.0.167	1	left	-1967505887	2.0.10.242	2.0.10.242	09-18-2019	2019-09-18 03:22:04	11:22:04	female	2.0.10.147	201	Red_S_2.bmp	1902-03-25	00:00:00		0	0	528857	0		0	0	NULL	NULL	NULL	Low	run1	1	List2	A_T.wav	AV_T	1	1	1	1	528707	150	1	292	528999
Exp1	15	Exp1-15-1	59.938	1.0.0.167	1	left	-1967505887	2.0.10.242	2.0.10.242	09-18-2019	2019-09-18 03:22:04	11:22:04	female	2.0.10.147	202	Catch.bmp	1903-06-24	00:00:00		0	0	530826	0		0	0	NULL	NULL	NULL	Low	run1	1	List2	A_T.wav	A_T	1	1	0	1	530676	150	1	474	531150
Exp1	15	Exp1-15-1	59.938	1.0.0.167	1	left	-1967505887	2.0.10.242	2.0.10.242	09-18-2019	2019-09-18 03:22:04	11:22:04	female	2.0.10.147	203	Catch.bmp	1903-03-07	00:00:00		0	0	533245	0		0	0	NULL	NULL	NULL	Low	run1	1	List2	A_T.wav	A_T	1	1	0	1	533095	150	1	447	533542
Exp1	15	Exp1-15-1	59.938	1.0.0.167	1	left	-1967505887	2.0.10.242	2.0.10.242	09-18-2019	2019-09-18 03:22:04	11:22:04	female	2.0.10.147	204	Blue_C.bmp	1902-06-26	00:00:00		0	0	535564	0		0	0	NULL	NULL	NULL	Low	run1		List2	A_S.wav	AV_S	0		0	1	535414	150		0	0
Exp1	15	Exp1-15-1	59.938	1.0.0.167	1	left	-1967505887	2.0.10.242	2.0.10.242	09-18-2019	2019-09-18 03:22:04	11:22:04	female	2.0.10.147	205	Catch.bmp	1902-04-29	00:00:00		0	0	537683	0		0	0	NULL	NULL	NULL	Low	run1	1	List2	A_T.wav	A_T	1	1	0	1	537533	150	1	505	538038
Exp1	15	Exp1-15-1	59.938	1.0.0.167	1	left	-1967505887	2.0.10.242	2.0.10.242	09-18-2019	2019-09-18 03:22:04	11:22:04	female	2.0.10.147	206	Red_C_2.bmp	1903-10-10	00:00:00		0	0	539685	0		0	0	NULL	NULL	NULL	Low	run1	1	List2	A_T.wav	AV_T	1	1	0	1	539535	150	1	470	540005
Exp1	15	Exp1-15-1	59.938	1.0.0.167	1	left	-1967505887	2.0.10.242	2.0.10.242	09-18-2019	2019-09-18 03:22:04	11:22:04	female	2.0.10.147	207	Red_C_2.bmp	1902-12-28	00:00:00		0	0	542221	0		0	0	NULL	NULL	NULL	Low	run1	1	List2	A_T.wav	AV_T	1	1	0	1	542071	150	1	366	542437
Exp1	15	Exp1-15-1	59.938	1.0.0.167	1	left	-1967505887	2.0.10.242	2.0.10.242	09-18-2019	2019-09-18 03:22:04	11:22:04	female	2.0.10.147	208	Catch.bmp	1902-08-29	00:00:00		0	0	544474	0		0	0	NULL	NULL	NULL	Low	run1	1	List2	A_T.wav	A_T	1	1	0	2	544324	150	1	601	544925
Exp1	15	Exp1-15-1	59.938	1.0.0.167	1	left	-1967505887	2.0.10.242	2.0.10.242	09-18-2019	2019-09-18 03:22:04	11:22:04	female	2.0.10.147	209	Catch.bmp	1903-11-09	00:00:00		0	0	546609	0		0	0	NULL	NULL	NULL	Low	run1		List2	A_S.wav	A_S	0		0	1	546459	150		0	0
Exp1	15	Exp1-15-1	59.938	1.0.0.167	1	left	-1967505887	2.0.10.242	2.0.10.242	09-18-2019	2019-09-18 03:22:04	11:22:04	female	2.0.10.147	210	Blue_C_2.bmp	1902-04-11	00:00:00		0	0	549245	0		0	0	NULL	NULL	NULL	Low	run1		List2	Catch.wav	V_S	0		1	1	549095	150		0	0
Exp1	15	Exp1-15-1	59.938	1.0.0.167	1	left	-1967505887	2.0.10.242	2.0.10.242	09-18-2019	2019-09-18 03:22:04	11:22:04	female	2.0.10.147	211	Red_C_2.bmp	1902-11-27	00:00:00		0	0	551281	0		0	0	NULL	NULL	NULL	Low	run1	1	List2	A_T.wav	AV_T	1	1	0	1	551131	150	1	410	551541
Exp1	15	Exp1-15-1	59.938	1.0.0.167	1	left	-1967505887	2.0.10.242	2.0.10.242	09-18-2019	2019-09-18 03:22:04	11:22:04	female	2.0.10.147	212	Red_S_2.bmp	1902-08-20	00:00:00		0	0	553500	0		0	0	NULL	NULL	NULL	Low	run1	1	List2	A_T.wav	AV_T	1	1	0	1	553350	150	1	351	553701
Exp1	15	Exp1-15-1	59.938	1.0.0.167	1	left	-1967505887	2.0.10.242	2.0.10.242	09-18-2019	2019-09-18 03:22:04	11:22:04	female	2.0.10.147	213	Red_C.bmp	1902-12-14	00:00:00		0	0	555619	0		0	0	NULL	NULL	NULL	Low	run1	1	List2	Catch.wav	V_T	1	1	0	1	555469	150	1	353	555822
Exp1	15	Exp1-15-1	59.938	1.0.0.167	1	left	-1967505887	2.0.10.242	2.0.10.242	09-18-2019	2019-09-18 03:22:04	11:22:04	female	2.0.10.147	214	Catch.bmp	1902-03-26	00:00:00		0	0	557854	0		0	0	NULL	NULL	NULL	Low	run1	1	List2	A_T.wav	A_T	1	1	1	1	557704	150	1	597	558301
Exp1	15	Exp1-15-1	59.938	1.0.0.167	1	left	-1967505887	2.0.10.242	2.0.10.242	09-18-2019	2019-09-18 03:22:04	11:22:04	female	2.0.10.147	215	Red_C.bmp	1903-04-19	00:00:00		0	0	559823	0		0	0	NULL	NULL	NULL	Low	run1	1	List2	A_T.wav	AV_T	1	1	0	1	559673	150	1	380	560053
Exp1	15	Exp1-15-1	59.938	1.0.0.167	1	left	-1967505887	2.0.10.242	2.0.10.242	09-18-2019	2019-09-18 03:22:04	11:22:04	female	2.0.10.147	216	Blue_C_2.bmp	1903-09-11	00:00:00		0	1	562176	0		0	0	NULL	NULL	NULL	Low	run1		List2	A_S.wav	AV_S	0		1	1	562025	151		0	0
Exp1	15	Exp1-15-1	59.938	1.0.0.167	1	left	-1967505887	2.0.10.242	2.0.10.242	09-18-2019	2019-09-18 03:22:04	11:22:04	female	2.0.10.147	217	Red_C.bmp	1902-09-12	00:00:00		0	0	564728	0		0	0	NULL	NULL	NULL	Low	run1	1	List2	Catch.wav	V_T	1	1	1	1	564578	150	1	419	564997
Exp1	15	Exp1-15-1	59.938	1.0.0.167	1	left	-1967505887	2.0.10.242	2.0.10.242	09-18-2019	2019-09-18 03:22:04	11:22:04	female	2.0.10.147	218	Red_C.bmp	1903-02-28	00:00:00		0	0	566864	0		0	0	NULL	NULL	NULL	Low	run1	1	List2	A_T.wav	AV_T	1	1	1	1	566714	150	1	371	567085
Exp1	15	Exp1-15-1	59.938	1.0.0.167	1	left	-1967505887	2.0.10.242	2.0.10.242	09-18-2019	2019-09-18 03:22:04	11:22:04	female	2.0.10.147	219	Blue_C.bmp	1903-01-15	00:00:00		0	0	569166	0		0	0	NULL	NULL	NULL	Low	run1		List2	A_S.wav	AV_S	0		0	1	569016	150		0	0
Exp1	15	Exp1-15-1	59.938	1.0.0.167	1	left	-1967505887	2.0.10.242	2.0.10.242	09-18-2019	2019-09-18 03:22:04	11:22:04	female	2.0.10.147	220	Blue_S.bmp	1904-03-25	00:00:00		0	0	571485	0		0	0	NULL	NULL	NULL	Low	run1		List2	Catch.wav	V_S	0		1	1	571335	150		0	0
Exp1	15	Exp1-15-1	59.938	1.0.0.167	1	left	-1967505887	2.0.10.242	2.0.10.242	09-18-2019	2019-09-18 03:22:04	11:22:04	female	2.0.10.147	221	Red_C.bmp	1902-08-18	00:00:00		0	0	574238	0		0	0	NULL	NULL	NULL	Low	run1	1	List2	Catch.wav	V_T	1	1	0	1	574088	150	1	445	574533
Exp1	15	Exp1-15-1	59.938	1.0.0.167	1	left	-1967505887	2.0.10.242	2.0.10.242	09-18-2019	2019-09-18 03:22:04	11:22:04	female	2.0.10.147	222	Catch.bmp	1904-03-10	00:00:00		0	0	576357	0		0	0	NULL	NULL	NULL	Low	run1		List2	A_S.wav	A_S	0		1	1	576207	150		0	0
Exp1	15	Exp1-15-1	59.938	1.0.0.167	1	left	-1967505887	2.0.10.242	2.0.10.242	09-18-2019	2019-09-18 03:22:04	11:22:04	female	2.0.10.147	223	Catch.bmp	1903-09-28	00:00:00		0	0	579093	0		0	0	NULL	NULL	NULL	Low	run1	1	List2	A_T.wav	A_T	1	1	0	1	578943	150	1	710	579653
Exp1	15	Exp1-15-1	59.938	1.0.0.167	1	left	-1967505887	2.0.10.242	2.0.10.242	09-18-2019	2019-09-18 03:22:04	11:22:04	female	2.0.10.147	224	Red_S.bmp	1903-04-22	00:00:00		0	0	581613	0		0	0	NULL	NULL	NULL	Low	run1	1	List2	A_T.wav	AV_T	1	1	0	1	581463	150	1	526	581989
Exp1	15	Exp1-15-1	59.938	1.0.0.167	1	left	-1967505887	2.0.10.242	2.0.10.242	09-18-2019	2019-09-18 03:22:04	11:22:04	female	2.0.10.147	225	Red_S.bmp	1903-11-06	00:00:00		0	0	583982	0		0	0	NULL	NULL	NULL	Low	run1	1	List2	A_T.wav	AV_T	1	1	0	1	583832	150	1	478	584310
Exp1	15	Exp1-15-1	59.938	1.0.0.167	1	left	-1967505887	2.0.10.242	2.0.10.242	09-18-2019	2019-09-18 03:22:04	11:22:04	female	2.0.10.147	226	Catch.bmp	1903-01-17	00:00:00		0	0	586551	0		0	0	NULL	NULL	NULL	Low	run1	1	List2	A_T.wav	A_T	1	1	0	1	586401	150	1	788	587189
Exp1	15	Exp1-15-1	59.938	1.0.0.167	1	left	-1967505887	2.0.10.242	2.0.10.242	09-18-2019	2019-09-18 03:22:04	11:22:04	female	2.0.10.147	227	Red_C.bmp	1903-11-05	00:00:00		0	0	588820	0		0	0	NULL	NULL	NULL	Low	run1	1	List2	A_T.wav	AV_T	1	1	0	1	588670	150	1	631	589301
Exp1	15	Exp1-15-1	59.938	1.0.0.167	1	left	-1967505887	2.0.10.242	2.0.10.242	09-18-2019	2019-09-18 03:22:04	11:22:04	female	2.0.10.147	228	Red_S.bmp	1903-05-30	00:00:00		0	0	591373	0		0	0	NULL	NULL	NULL	Low	run1	1	List2	Catch.wav	V_T	1	1	1	1	591223	150	1	398	591621
Exp1	15	Exp1-15-1	59.938	1.0.0.167	1	left	-1967505887	2.0.10.242	2.0.10.242	09-18-2019	2019-09-18 03:22:04	11:22:04	female	2.0.10.147	229	Catch.bmp	1902-06-10	00:00:00		0	1	593776	0		0	0	NULL	NULL	NULL	Low	run1	1	List2	A_T.wav	A_T	1	1	1	1	593625	151	1	588	594213
Exp1	15	Exp1-15-1	59.938	1.0.0.167	1	left	-1967505887	2.0.10.242	2.0.10.242	09-18-2019	2019-09-18 03:22:04	11:22:04	female	2.0.10.147	230	Catch.bmp	1903-03-28	00:00:00		0	0	595828	0		0	0	NULL	NULL	NULL	Low	run1	1	List2	A_T.wav	A_T	1	1	0	2	595678	150	1	599	596277
Exp1	15	Exp1-15-1	59.938	1.0.0.167	1	left	-1967505887	2.0.10.242	2.0.10.242	09-18-2019	2019-09-18 03:22:04	11:22:04	female	2.0.10.147	231	Red_C_2.bmp	1904-03-31	00:00:00		1	0	598163	0		0	0	NULL	NULL	NULL	Low	run1	1	List2	A_T.wav	AV_T	1	1	0	1	598013	150	1	513	598526
Exp1	15	Exp1-15-1	59.938	1.0.0.167	1	left	-1967505887	2.0.10.242	2.0.10.242	09-18-2019	2019-09-18 03:22:04	11:22:04	female	2.0.10.147	232	Red_S.bmp	1903-01-02	00:00:00		0	0	600866	0		0	0	NULL	NULL	NULL	Low	run1	1	List2	A_T.wav	AV_T	1	1	0	1	600716	150	1	457	601173
Exp1	15	Exp1-15-1	59.938	1.0.0.167	1	left	-1967505887	2.0.10.242	2.0.10.242	09-18-2019	2019-09-18 03:22:04	11:22:04	female	2.0.10.147	233	Red_C_2.bmp	1902-07-23	00:00:00		0	1	603119	0		0	0	NULL	NULL	NULL	Low	run1	1	List2	Catch.wav	V_T	1	1	2	1	602968	151	1	502	603470
Exp1	15	Exp1-15-1	59.938	1.0.0.167	1	left	-1967505887	2.0.10.242	2.0.10.242	09-18-2019	2019-09-18 03:22:04	11:22:04	female	2.0.10.147	234	Red_C.bmp	1902-06-21	00:00:00		0	0	605204	0		0	0	NULL	NULL	NULL	Low	run1	1	List2	Catch.wav	V_T	1	1	0	1	605054	150	1	367	605421
Exp1	15	Exp1-15-1	59.938	1.0.0.167	1	left	-1967505887	2.0.10.242	2.0.10.242	09-18-2019	2019-09-18 03:22:04	11:22:04	female	2.0.10.147	235	Blue_S.bmp	1904-02-08	00:00:00		0	0	607256	0		0	0	NULL	NULL	NULL	Low	run1		List2	A_S.wav	AV_S	0		1	1	607106	150		0	0
Exp1	15	Exp1-15-1	59.938	1.0.0.167	1	left	-1967505887	2.0.10.242	2.0.10.242	09-18-2019	2019-09-18 03:22:04	11:22:04	female	2.0.10.147	236	Catch.bmp	1902-12-12	00:00:00		0	0	609976	0		0	0	NULL	NULL	NULL	Low	run1	1	List2	A_T.wav	A_T	1	1	0	1	609826	150	1	700	610526
Exp1	15	Exp1-15-1	59.938	1.0.0.167	1	left	-1967505887	2.0.10.242	2.0.10.242	09-18-2019	2019-09-18 03:22:04	11:22:04	female	2.0.10.147	237	Red_S_2.bmp	1902-12-22	00:00:00		0	1	612212	0		0	0	NULL	NULL	NULL	Low	run1	1	List2	A_T.wav	AV_T	1	1	1	1	612061	151	1	808	612869
Exp1	15	Exp1-15-1	59.938	1.0.0.167	1	left	-1967505887	2.0.10.242	2.0.10.242	09-18-2019	2019-09-18 03:22:04	11:22:04	female	2.0.10.147	238	Red_C.bmp	1902-11-01	00:00:00		0	0	614447	0		0	0	NULL	NULL	NULL	Low	run1	1	List2	A_T.wav	AV_T	1	1	0	1	614297	150	1	548	614845
Exp1	15	Exp1-15-1	59.938	1.0.0.167	1	left	-1967505887	2.0.10.242	2.0.10.242	09-18-2019	2019-09-18 03:22:04	11:22:04	female	2.0.10.147	239	Red_S_2.bmp	1902-09-22	00:00:00		0	0	616633	0		0	0	NULL	NULL	NULL	Low	run1	1	List2	A_T.wav	AV_T	1	1	0	1	616483	150	1	690	617173
Exp1	15	Exp1-15-1	59.938	1.0.0.167	1	left	-1967505887	2.0.10.242	2.0.10.242	09-18-2019	2019-09-18 03:22:04	11:22:04	female	2.0.10.147	240	Catch.bmp	1903-10-08	00:00:00		0	0	618785	0		0	0	NULL	NULL	NULL	Low	run1	1	List2	A_T.wav	A_T	1	1	0	1	618635	150	1	610	619245
Exp1	15	Exp1-15-1	59.938	1.0.0.167	1	left	-1967505887	2.0.10.242	2.0.10.242	09-18-2019	2019-09-18 03:22:04	11:22:04	female	2.0.10.147	241	Red_S.bmp	1902-12-05	00:00:00		0	0	621321	0		0	0	NULL	NULL	NULL	Low	run1	1	List2	Catch.wav	V_T	1	1	1	1	621171	150	1	594	621765
Exp1	15	Exp1-15-1	59.938	1.0.0.167	1	left	-1967505887	2.0.10.242	2.0.10.242	09-18-2019	2019-09-18 03:22:04	11:22:04	female	2.0.10.147	242	Blue_S_2.bmp	1902-07-28	00:00:00		0	0	623540	0		0	0	NULL	NULL	NULL	Low	run1		List2	A_S.wav	AV_S	0		1	1	623390	150		0	0
Exp1	15	Exp1-15-1	59.938	1.0.0.167	1	left	-1967505887	2.0.10.242	2.0.10.242	09-18-2019	2019-09-18 03:22:04	11:22:04	female	2.0.10.147	243	Red_S_2.bmp	1903-02-13	00:00:00		0	0	625692	0		0	0	NULL	NULL	NULL	Low	run1	1	List2	Catch.wav	V_T	1	1	1	1	625542	150	1	510	626052
Exp1	15	Exp1-15-1	59.938	1.0.0.167	1	left	-1967505887	2.0.10.242	2.0.10.242	09-18-2019	2019-09-18 03:22:04	11:22:04	female	2.0.10.147	244	Catch.bmp	1903-09-29	00:00:00		0	0	627995	0		0	0	NULL	NULL	NULL	Low	run1	1	List2	A_T.wav	A_T	1	1	1	1	627845	150	1	824	628669
Exp1	15	Exp1-15-1	59.938	1.0.0.167	1	left	-1967505887	2.0.10.242	2.0.10.242	09-18-2019	2019-09-18 03:22:04	11:22:04	female	2.0.10.147	245	Catch.bmp	1902-08-05	00:00:00		0	0	630514	0		0	0	NULL	NULL	NULL	Low	run1	1	List2	A_T.wav	A_T	1	1	0	1	630364	150	1	640	631004
Exp1	15	Exp1-15-1	59.938	1.0.0.167	1	left	-1967505887	2.0.10.242	2.0.10.242	09-18-2019	2019-09-18 03:22:04	11:22:04	female	2.0.10.147	246	Red_C_2.bmp	1903-06-23	00:00:00		0	0	632616	0		0	0	NULL	NULL	NULL	Low	run1	1	List2	A_T.wav	AV_T	1	1	0	1	632466	150	1	514	632980
Exp1	15	Exp1-15-1	59.938	1.0.0.167	1	left	-1967505887	2.0.10.242	2.0.10.242	09-18-2019	2019-09-18 03:22:04	11:22:04	female	2.0.10.147	247	Catch.bmp	1902-03-14	00:00:00		0	1	635036	0		0	0	NULL	NULL	NULL	Low	run1	1	List2	A_T.wav	A_T	1	1	1	1	634885	151	1	607	635492
Exp1	15	Exp1-15-1	59.938	1.0.0.167	1	left	-1967505887	2.0.10.242	2.0.10.242	09-18-2019	2019-09-18 03:22:04	11:22:04	female	2.0.10.147	248	Catch.bmp	1902-06-08	00:00:00		0	1	636988	0		0	0	NULL	NULL	NULL	Low	run1	1	List2	A_T.wav	A_T	1	1	1	1	636837	151	1	783	637620
Exp1	15	Exp1-15-1	59.938	1.0.0.167	1	left	-1967505887	2.0.10.242	2.0.10.242	09-18-2019	2019-09-18 03:22:04	11:22:04	female	2.0.10.147	249	Catch.bmp	1904-01-15	00:00:00		0	0	639040	0		0	0	NULL	NULL	NULL	Low	run1	1	List2	A_T.wav	A_T	1	1	0	1	638890	150	1	787	639677
Exp1	15	Exp1-15-1	59.938	1.0.0.167	1	left	-1967505887	2.0.10.242	2.0.10.242	09-18-2019	2019-09-18 03:22:04	11:22:04	female	2.0.10.147	250	Catch.bmp	1902-09-22	00:00:00		0	0	641676	0		0	0	NULL	NULL	NULL	Low	run1		List2	A_S.wav	A_S	0		0	1	641526	150		0	0
Exp1	15	Exp1-15-1	59.938	1.0.0.167	1	left	-1967505887	2.0.10.242	2.0.10.242	09-18-2019	2019-09-18 03:22:04	11:22:04	female	2.0.10.147	251	Catch.bmp	1902-12-27	00:00:00		0	0	643878	0		0	0	NULL	NULL	NULL	Low	run1	1	List2	A_T.wav	A_T	1	1	0	1	643728	150	1	564	644292
Exp1	15	Exp1-15-1	59.938	1.0.0.167	1	left	-1967505887	2.0.10.242	2.0.10.242	09-18-2019	2019-09-18 03:22:04	11:22:04	female	2.0.10.147	252	Catch.bmp	1903-02-15	00:00:00		0	1	646131	0		0	0	NULL	NULL	NULL	Low	run1	1	List2	A_T.wav	A_T	1	1	1	1	645980	151	1	528	646508
Exp1	15	Exp1-15-1	59.938	1.0.0.167	1	left	-1967505887	2.0.10.242	2.0.10.242	09-18-2019	2019-09-18 03:22:04	11:22:04	female	2.0.10.147	253	Blue_S.bmp	1902-08-16	00:00:00		0	0	648433	0		0	0	NULL	NULL	NULL	Low	run1		List2	Catch.wav	V_S	0		1	1	648283	150		0	0
Exp1	15	Exp1-15-1	59.938	1.0.0.167	1	left	-1967505887	2.0.10.242	2.0.10.242	09-18-2019	2019-09-18 03:22:04	11:22:04	female	2.0.10.147	254	Red_S.bmp	1904-02-20	00:00:00		0	1	650619	0		0	0	NULL	NULL	NULL	Low	run1	1	List2	Catch.wav	V_T	1	1	1	1	650468	151	1	497	650965
Exp1	15	Exp1-15-1	59.938	1.0.0.167	1	left	-1967505887	2.0.10.242	2.0.10.242	09-18-2019	2019-09-18 03:22:04	11:22:04	female	2.0.10.147	255	Blue_C.bmp	1903-02-28	00:00:00		0	0	653288	0		0	0	NULL	NULL	NULL	Low	Run1		List2	Catch.wav	V_S	0		0	1	653138	150		0	0
Exp1	15	Exp1-15-1	59.938	1.0.0.167	1	left	-1967505887	2.0.10.242	2.0.10.242	09-18-2019	2019-09-18 03:22:04	11:22:04	female	2.0.10.147	256	Red_S.bmp	1903-12-27	00:00:00		0	0	655657	0		0	0	NULL	NULL	NULL	Low	run1	1	List2	Catch.wav	V_T	1	1	0	1	655507	150	1	377	655884
Exp1	15	Exp1-15-1	59.938	1.0.0.167	1	left	-1967505887	2.0.10.242	2.0.10.242	09-18-2019	2019-09-18 03:22:04	11:22:04	female	2.0.10.147	257	Red_C_2.bmp	1903-01-29	00:00:00		0	1	658277	0		0	0	NULL	NULL	NULL	Low	run1	1	List2	Catch.wav	V_T	1	1	1	1	658126	151	1	383	658509
Exp1	15	Exp1-15-1	59.938	1.0.0.167	1	left	-1967505887	2.0.10.242	2.0.10.242	09-18-2019	2019-09-18 03:22:04	11:22:04	female	2.0.10.147	258	Red_C_2.bmp	1902-04-17	00:00:00		0	0	660562	0		0	0	NULL	NULL	NULL	Low	run1	1	List2	A_T.wav	AV_T	1	1	1	1	660412	150	1	536	660948
Exp1	15	Exp1-15-1	59.938	1.0.0.167	1	left	-1967505887	2.0.10.242	2.0.10.242	09-18-2019	2019-09-18 03:22:04	11:22:04	female	2.0.10.147	259	Blue_C.bmp	1902-10-29	00:00:00		0	0	662548	0		0	0	NULL	NULL	NULL	Low	run1		List2	A_S.wav	AV_S	0		0	1	662398	150		0	0
Exp1	15	Exp1-15-1	59.938	1.0.0.167	1	left	-1967505887	2.0.10.242	2.0.10.242	09-18-2019	2019-09-18 03:22:04	11:22:04	female	2.0.10.147	260	Red_S.bmp	1904-01-19	00:00:00		1	0	664783	0		0	0	NULL	NULL	NULL	Low	run1	1	List2	A_T.wav	AV_T	1	1	0	1	664633	150	1	499	665132
