# Supplementary material for: Visual Perceptual Load Attenuates Age-Related Audiovisual Integration in an Audiovisual Discrimination Task
Source: Front Psychol. 2021 Sep 29;12:740221. doi: 10.3389/fpsyg.2021.740221 (PMC8511317; doi:10.3389/fpsyg.2021.740221)
Supplement: Supplementary file 1 [file Data_Sheet_1.ZIP › Export data/Group 1_Data_Younger/Exp1_Low load/Subject_16.xlsx]

## Sheet: Sheet1
ExperimentName	Subject	DataFile.Basename	Display.RefreshRate	ExperimentVersion	Group	Handedness	RandomSeed	RuntimeVersion	RuntimeVersionExpected	SessionDate	SessionStartDateTimeUtc	SessionTime	Sex	StudioVersion	Block	Image	ITI	ITI.ACC	ITI.CRESP	ITI.DurationError	ITI.OnsetDelay	ITI.OnsetTime	ITI.OnsetToOnsetTime	ITI.RESP	ITI.RT	ITI.RTTime	List1	List1.Cycle	List1.Sample	PercetualLoad	Procedure	Response	Running	Sound	StimulusType	Target.ACC	Target.CRESP	Target.DurationError	Target.OnsetDelay	Target.OnsetTime	Target.OnsetToOnsetTime	Target.RESP	Target.RT	Target.RTTime
Exp1	16	Exp1-16-1	59.937	1.0.0.168	1	left	2026873710	2.0.10.242	2.0.10.242	09-20-2019	2019-09-20 05:05:38	13:05:38	female	2.0.10.147	1	Blue_S.bmp	1904-03-14	00:00:00		0	1	15937	0		0	0	3	1	1	Low	Prac		List1	Catch.wav	V_S	0		94	0	15786	151		0	0
Exp1	16	Exp1-16-1	59.937	1.0.0.168	1	left	2026873710	2.0.10.242	2.0.10.242	09-20-2019	2019-09-20 05:05:38	13:05:38	female	2.0.10.147	2	Red_C.bmp	1902-05-01	00:00:00		1	0	18689	0		0	0	5	1	2	Low	Prac	1	List1	Catch.wav	V_T	1	1	0	1	18539	150	1	304	18843
Exp1	16	Exp1-16-1	59.937	1.0.0.168	1	left	2026873710	2.0.10.242	2.0.10.242	09-20-2019	2019-09-20 05:05:38	13:05:38	female	2.0.10.147	3	Red_S.bmp	1903-06-28	00:00:00		0	1	20692	0		0	0	17	1	3	Low	Prac	1	List1	A_T.wav	AV_T	1	1	1	1	20541	151	1	238	20779
Exp1	16	Exp1-16-1	59.937	1.0.0.168	1	left	2026873710	2.0.10.242	2.0.10.242	09-20-2019	2019-09-20 05:05:38	13:05:38	female	2.0.10.147	4	Catch.bmp	1903-11-27	00:00:00		1	0	23127	0		0	0	10	1	4	Low	Prac	1	List1	A_T.wav	A_T	1	1	0	1	22977	150	1	786	23763
Exp1	16	Exp1-16-1	59.937	1.0.0.168	1	left	2026873710	2.0.10.242	2.0.10.242	09-20-2019	2019-09-20 05:05:38	13:05:38	female	2.0.10.147	5	Catch.bmp	1903-06-02	00:00:00		0	1	25714	0		0	0	10	1	5	Low	Prac	1	List1	A_T.wav	A_T	1	1	1	1	25563	151	1	585	26148
Exp1	16	Exp1-16-1	59.937	1.0.0.168	1	left	2026873710	2.0.10.242	2.0.10.242	09-20-2019	2019-09-20 05:05:38	13:05:38	female	2.0.10.147	6	Catch.bmp	1903-01-17	00:00:00		0	0	28116	0		0	0	9	1	6	Low	Prac		List1	A_S.wav	A_S	0		0	1	27966	150		0	0
Exp1	16	Exp1-16-1	59.937	1.0.0.168	1	left	2026873710	2.0.10.242	2.0.10.242	09-20-2019	2019-09-20 05:05:38	13:05:38	female	2.0.10.147	7	Catch.bmp	1903-05-08	00:00:00		0	0	30452	0		0	0	10	1	7	Low	Prac	1	List1	A_T.wav	A_T	1	1	0	1	30302	150	1	341	30643
Exp1	16	Exp1-16-1	59.937	1.0.0.168	1	left	2026873710	2.0.10.242	2.0.10.242	09-20-2019	2019-09-20 05:05:38	13:05:38	female	2.0.10.147	8	Red_C.bmp	1902-05-12	00:00:00		0	1	32838	0		0	0	5	1	8	Low	Prac	1	List1	Catch.wav	V_T	1	1	2	1	32687	151	1	404	33091
Exp1	16	Exp1-16-1	59.937	1.0.0.168	1	left	2026873710	2.0.10.242	2.0.10.242	09-20-2019	2019-09-20 05:05:38	13:05:38	female	2.0.10.147	9	Red_S_2.bmp	1902-09-04	00:00:00		0	0	34856	0		0	0	8	1	9	Low	Prac	1	List1	Catch.wav	V_T	1	1	0	1	34706	150	1	257	34963
Exp1	16	Exp1-16-1	59.937	1.0.0.168	1	left	2026873710	2.0.10.242	2.0.10.242	09-20-2019	2019-09-20 05:05:38	13:05:38	female	2.0.10.147	10	Catch.bmp	1903-05-10	00:00:00		0	0	36992	0		0	0	10	1	10	Low	Prac	1	List1	A_T.wav	A_T	1	1	1	1	36842	150	1	641	37483
Exp1	16	Exp1-16-1	59.937	1.0.0.168	1	left	2026873710	2.0.10.242	2.0.10.242	09-20-2019	2019-09-20 05:05:38	13:05:38	female	2.0.10.147	11	Red_S.bmp	1903-06-18	00:00:00		0	0	39378	0		0	0	17	1	11	Low	Prac	1	List1	A_T.wav	AV_T	1	1	0	1	39228	150	1	271	39499
Exp1	16	Exp1-16-1	59.937	1.0.0.168	1	left	2026873710	2.0.10.242	2.0.10.242	09-20-2019	2019-09-20 05:05:38	13:05:38	female	2.0.10.147	12	Catch.bmp	1903-12-31	00:00:00		0	0	41797	0		0	0	10	1	12	Low	Prac	1	List1	A_T.wav	A_T	1	1	0	1	41647	150	1	444	42091
Exp1	16	Exp1-16-1	59.937	1.0.0.168	1	left	2026873710	2.0.10.242	2.0.10.242	09-20-2019	2019-09-20 05:05:38	13:05:38	female	2.0.10.147	13	Catch.bmp	1904-03-15	00:00:00		0	0	44416	0		0	0	10	1	13	Low	Prac	1	List1	A_T.wav	A_T	1	1	0	1	44266	150	1	425	44691
Exp1	16	Exp1-16-1	59.937	1.0.0.168	1	left	2026873710	2.0.10.242	2.0.10.242	09-20-2019	2019-09-20 05:05:38	13:05:38	female	2.0.10.147	14	Red_S_2.bmp	1903-08-20	00:00:00		0	1	47103	0		0	0	18	1	14	Low	Prac	1	List1	A_T.wav	AV_T	1	1	1	1	46952	151	1	347	47299
Exp1	16	Exp1-16-1	59.937	1.0.0.168	1	left	2026873710	2.0.10.242	2.0.10.242	09-20-2019	2019-09-20 05:05:38	13:05:38	female	2.0.10.147	15	Catch.bmp	1903-11-14	00:00:00		1	0	49588	0		0	0	10	1	15	Low	Prac	1	List1	A_T.wav	A_T	1	1	0	1	49438	150	1	301	49739
Exp1	16	Exp1-16-1	59.937	1.0.0.168	1	left	2026873710	2.0.10.242	2.0.10.242	09-20-2019	2019-09-20 05:05:38	13:05:38	female	2.0.10.147	16	Red_C_2.bmp	1903-04-16	00:00:00		0	0	52158	0		0	0	6	1	16	Low	Prac	1	List1	Catch.wav	V_T	1	1	0	1	52008	150	1	370	52378
Exp1	16	Exp1-16-1	59.937	1.0.0.168	1	left	2026873710	2.0.10.242	2.0.10.242	09-20-2019	2019-09-20 05:05:38	13:05:38	female	2.0.10.147	17	Blue_S.bmp	1902-12-24	00:00:00		0	0	54510	0		0	0	3	1	17	Low	Prac		List1	Catch.wav	V_S	0		0	1	54360	150		0	0
Exp1	16	Exp1-16-1	59.937	1.0.0.168	1	left	2026873710	2.0.10.242	2.0.10.242	09-20-2019	2019-09-20 05:05:38	13:05:38	female	2.0.10.147	18	Red_S_2.bmp	1903-09-19	00:00:00		0	0	56813	0		0	0	8	1	18	Low	Prac	1	List1	Catch.wav	V_T	1	1	0	1	56663	150	1	259	56922
Exp1	16	Exp1-16-1	59.937	1.0.0.168	1	left	2026873710	2.0.10.242	2.0.10.242	09-20-2019	2019-09-20 05:05:38	13:05:38	female	2.0.10.147	19	Blue_C_2.bmp	1902-10-02	00:00:00		0	0	59332	0		0	0	12	1	19	Low	Prac		List1	A_S.wav	AV_S	0		1	1	59182	150		0	0
Exp1	16	Exp1-16-1	59.937	1.0.0.168	1	left	2026873710	2.0.10.242	2.0.10.242	09-20-2019	2019-09-20 05:05:38	13:05:38	female	2.0.10.147	20	Catch.bmp	1902-08-17	00:00:00		0	0	61551	0		0	0	9	1	20	Low	Prac		List1	A_S.wav	A_S	0		0	1	61401	150		0	0
Exp1	16	Exp1-16-1	59.937	1.0.0.168	1	left	2026873710	2.0.10.242	2.0.10.242	09-20-2019	2019-09-20 05:05:38	13:05:38	female	2.0.10.147	21	Catch.bmp	1904-04-07	00:00:00		0	0	68275	0		0	0	NULL	NULL	NULL	Low	run1	1	List2	A_T.wav	A_T	1	1	0	1	68125	150	1	533	68658
Exp1	16	Exp1-16-1	59.937	1.0.0.168	1	left	2026873710	2.0.10.242	2.0.10.242	09-20-2019	2019-09-20 05:05:38	13:05:38	female	2.0.10.147	22	Red_C.bmp	1903-12-04	00:00:00		0	0	70994	0		0	0	NULL	NULL	NULL	Low	run1	1	List2	Catch.wav	V_T	1	1	1	1	70844	150	1	454	71298
Exp1	16	Exp1-16-1	59.937	1.0.0.168	1	left	2026873710	2.0.10.242	2.0.10.242	09-20-2019	2019-09-20 05:05:38	13:05:38	female	2.0.10.147	23	Red_C_2.bmp	1903-11-01	00:00:00		0	0	73580	0		0	0	NULL	NULL	NULL	Low	run1	1	List2	A_T.wav	AV_T	1	1	1	1	73430	150	1	357	73787
Exp1	16	Exp1-16-1	59.937	1.0.0.168	1	left	2026873710	2.0.10.242	2.0.10.242	09-20-2019	2019-09-20 05:05:38	13:05:38	female	2.0.10.147	24	Red_S_2.bmp	1904-01-24	00:00:00		0	0	76133	0		0	0	NULL	NULL	NULL	Low	run1	1	List2	Catch.wav	V_T	1	1	0	1	75983	150	1	411	76394
Exp1	16	Exp1-16-1	59.937	1.0.0.168	1	left	2026873710	2.0.10.242	2.0.10.242	09-20-2019	2019-09-20 05:05:38	13:05:38	female	2.0.10.147	25	Catch.bmp	1903-03-30	00:00:00		0	0	78769	0		0	0	NULL	NULL	NULL	Low	run1	1	List2	A_T.wav	A_T	1	1	1	1	78619	150	1	407	79026
Exp1	16	Exp1-16-1	59.937	1.0.0.168	1	left	2026873710	2.0.10.242	2.0.10.242	09-20-2019	2019-09-20 05:05:38	13:05:38	female	2.0.10.147	26	Catch.bmp	1903-06-27	00:00:00		0	0	81105	0		0	0	NULL	NULL	NULL	Low	run1	1	List2	A_T.wav	A_T	1	1	0	1	80955	150	1	360	81315
Exp1	16	Exp1-16-1	59.937	1.0.0.168	1	left	2026873710	2.0.10.242	2.0.10.242	09-20-2019	2019-09-20 05:05:38	13:05:38	female	2.0.10.147	27	Red_C_2.bmp	1903-01-11	00:00:00		0	0	83541	0		0	0	NULL	NULL	NULL	Low	run1	1	List2	A_T.wav	AV_T	1	1	0	1	83391	150	1	308	83699
Exp1	16	Exp1-16-1	59.937	1.0.0.168	1	left	2026873710	2.0.10.242	2.0.10.242	09-20-2019	2019-09-20 05:05:38	13:05:38	female	2.0.10.147	28	Red_S.bmp	1902-05-07	00:00:00		0	0	85810	0		0	0	NULL	NULL	NULL	Low	run1	1	List2	A_T.wav	AV_T	1	1	0	1	85660	150	1	334	85994
Exp1	16	Exp1-16-1	59.937	1.0.0.168	1	left	2026873710	2.0.10.242	2.0.10.242	09-20-2019	2019-09-20 05:05:38	13:05:38	female	2.0.10.147	29	Red_S.bmp	1903-12-20	00:00:00		0	1	87829	0		0	0	NULL	NULL	NULL	Low	run1	1	List2	A_T.wav	AV_T	1	1	1	1	87678	151	1	308	87986
Exp1	16	Exp1-16-1	59.937	1.0.0.168	1	left	2026873710	2.0.10.242	2.0.10.242	09-20-2019	2019-09-20 05:05:38	13:05:38	female	2.0.10.147	30	Catch.bmp	1904-01-01	00:00:00		0	0	90431	0		0	0	NULL	NULL	NULL	Low	run1	1	List2	A_T.wav	A_T	1	1	0	1	90281	150	1	545	90826
Exp1	16	Exp1-16-1	59.937	1.0.0.168	1	left	2026873710	2.0.10.242	2.0.10.242	09-20-2019	2019-09-20 05:05:38	13:05:38	female	2.0.10.147	31	Red_C_2.bmp	1904-01-20	00:00:00		0	0	93051	0		0	0	NULL	NULL	NULL	Low	run1	1	List2	A_T.wav	AV_T	1	1	0	2	92901	150	1	285	93186
Exp1	16	Exp1-16-1	59.937	1.0.0.168	1	left	2026873710	2.0.10.242	2.0.10.242	09-20-2019	2019-09-20 05:05:38	13:05:38	female	2.0.10.147	32	Catch.bmp	1902-09-18	00:00:00		0	0	95687	0		0	0	NULL	NULL	NULL	Low	run1	1	List2	A_T.wav	A_T	1	1	0	1	95537	150	1	369	95906
Exp1	16	Exp1-16-1	59.937	1.0.0.168	1	left	2026873710	2.0.10.242	2.0.10.242	09-20-2019	2019-09-20 05:05:38	13:05:38	female	2.0.10.147	33	Red_S_2.bmp	1903-11-28	00:00:00		0	0	97839	0		0	0	NULL	NULL	NULL	Low	run1	1	List2	A_T.wav	AV_T	1	1	0	1	97689	150	1	361	98050
Exp1	16	Exp1-16-1	59.937	1.0.0.168	1	left	2026873710	2.0.10.242	2.0.10.242	09-20-2019	2019-09-20 05:05:38	13:05:38	female	2.0.10.147	34	Blue_S_2.bmp	1903-11-20	00:00:00		0	0	100425	0		0	0	NULL	NULL	NULL	Low	run1		List2	Catch.wav	V_S	0		1	1	100275	150		0	0
Exp1	16	Exp1-16-1	59.937	1.0.0.168	1	left	2026873710	2.0.10.242	2.0.10.242	09-20-2019	2019-09-20 05:05:38	13:05:38	female	2.0.10.147	35	Red_S_2.bmp	1903-07-15	00:00:00		0	0	103061	0		0	0	NULL	NULL	NULL	Low	run1	1	List2	Catch.wav	V_T	1	1	0	1	102911	150	1	427	103338
Exp1	16	Exp1-16-1	59.937	1.0.0.168	1	left	2026873710	2.0.10.242	2.0.10.242	09-20-2019	2019-09-20 05:05:38	13:05:38	female	2.0.10.147	36	Red_C_2.bmp	1903-05-23	00:00:00		0	0	105514	0		0	0	NULL	NULL	NULL	Low	run1	1	List2	Catch.wav	V_T	1	1	0	1	105364	150	1	318	105682
Exp1	16	Exp1-16-1	59.937	1.0.0.168	1	left	2026873710	2.0.10.242	2.0.10.242	09-20-2019	2019-09-20 05:05:38	13:05:38	female	2.0.10.147	37	Blue_C_2.bmp	1903-02-23	00:00:00		0	1	107900	0		0	0	NULL	NULL	NULL	Low	run1		List2	A_S.wav	AV_S	0		1	1	107749	151		0	0
Exp1	16	Exp1-16-1	59.937	1.0.0.168	1	left	2026873710	2.0.10.242	2.0.10.242	09-20-2019	2019-09-20 05:05:38	13:05:38	female	2.0.10.147	38	Red_S_2.bmp	1903-02-04	00:00:00		0	0	110269	0		0	0	NULL	NULL	NULL	Low	run1	1	List2	A_T.wav	AV_T	1	1	0	1	110119	150	1	290	110409
Exp1	16	Exp1-16-1	59.937	1.0.0.168	1	left	2026873710	2.0.10.242	2.0.10.242	09-20-2019	2019-09-20 05:05:38	13:05:38	female	2.0.10.147	39	Red_S.bmp	1902-06-02	00:00:00		1	0	112554	0		0	0	NULL	NULL	NULL	Low	run1	1	List2	Catch.wav	V_T	1	1	1	1	112404	150	1	373	112777
Exp1	16	Exp1-16-1	59.937	1.0.0.168	1	left	2026873710	2.0.10.242	2.0.10.242	09-20-2019	2019-09-20 05:05:38	13:05:38	female	2.0.10.147	40	Catch.bmp	1902-12-05	00:00:00		0	0	114590	0		0	0	NULL	NULL	NULL	Low	run1	1	List2	A_T.wav	A_T	1	1	0	1	114440	150	1	426	114866
Exp1	16	Exp1-16-1	59.937	1.0.0.168	1	left	2026873710	2.0.10.242	2.0.10.242	09-20-2019	2019-09-20 05:05:38	13:05:38	female	2.0.10.147	41	Catch.bmp	1903-03-07	00:00:00		0	0	116809	0		0	0	NULL	NULL	NULL	Low	run1		List2	A_S.wav	A_S	0		0	1	116659	150		0	0
Exp1	16	Exp1-16-1	59.937	1.0.0.168	1	left	2026873710	2.0.10.242	2.0.10.242	09-20-2019	2019-09-20 05:05:38	13:05:38	female	2.0.10.147	42	Catch.bmp	1904-03-11	00:00:00		0	0	119178	0		0	0	NULL	NULL	NULL	Low	run1		List2	A_S.wav	A_S	0		0	1	119028	150		0	0
Exp1	16	Exp1-16-1	59.937	1.0.0.168	1	left	2026873710	2.0.10.242	2.0.10.242	09-20-2019	2019-09-20 05:05:38	13:05:38	female	2.0.10.147	43	Catch.bmp	1903-02-05	00:00:00		0	0	121931	0		0	0	NULL	NULL	NULL	Low	run1		List2	A_S.wav	A_S	0		0	1	121781	150		0	0
Exp1	16	Exp1-16-1	59.937	1.0.0.168	1	left	2026873710	2.0.10.242	2.0.10.242	09-20-2019	2019-09-20 05:05:38	13:05:38	female	2.0.10.147	44	Blue_C.bmp	1904-03-07	00:00:00		0	0	124283	0		0	0	NULL	NULL	NULL	Low	run1		List2	A_S.wav	AV_S	0		0	1	124133	150		0	0
Exp1	16	Exp1-16-1	59.937	1.0.0.168	1	left	2026873710	2.0.10.242	2.0.10.242	09-20-2019	2019-09-20 05:05:38	13:05:38	female	2.0.10.147	45	Catch.bmp	1903-06-02	00:00:00		0	1	127020	0		0	0	NULL	NULL	NULL	Low	run1		List2	A_S.wav	A_S	0		1	1	126869	151		0	0
Exp1	16	Exp1-16-1	59.937	1.0.0.168	1	left	2026873710	2.0.10.242	2.0.10.242	09-20-2019	2019-09-20 05:05:38	13:05:38	female	2.0.10.147	46	Catch.bmp	1904-01-29	00:00:00		0	0	129472	0		0	0	NULL	NULL	NULL	Low	run1		List2	A_S.wav	A_S	0		0	1	129322	150		0	0
Exp1	16	Exp1-16-1	59.937	1.0.0.168	1	left	2026873710	2.0.10.242	2.0.10.242	09-20-2019	2019-09-20 05:05:38	13:05:38	female	2.0.10.147	47	Red_S_2.bmp	1903-12-17	00:00:00		0	0	132192	0		0	0	NULL	NULL	NULL	Low	run1	1	List2	A_T.wav	AV_T	1	1	0	2	132042	150	1	408	132450
Exp1	16	Exp1-16-1	59.937	1.0.0.168	1	left	2026873710	2.0.10.242	2.0.10.242	09-20-2019	2019-09-20 05:05:38	13:05:38	female	2.0.10.147	48	Blue_S_2.bmp	1902-08-07	00:00:00		0	0	134794	0		0	0	NULL	NULL	NULL	Low	run1		List2	A_S.wav	AV_S	0		0	1	134644	150		0	0
Exp1	16	Exp1-16-1	59.937	1.0.0.168	1	left	2026873710	2.0.10.242	2.0.10.242	09-20-2019	2019-09-20 05:05:38	13:05:38	female	2.0.10.147	49	Catch.bmp	1902-06-10	00:00:00		0	0	136963	0		0	0	NULL	NULL	NULL	Low	run1	1	List2	A_T.wav	A_T	1	1	0	1	136813	150	1	477	137290
Exp1	16	Exp1-16-1	59.937	1.0.0.168	1	left	2026873710	2.0.10.242	2.0.10.242	09-20-2019	2019-09-20 05:05:38	13:05:38	female	2.0.10.147	50	Blue_C.bmp	1903-07-29	00:00:00		0	1	139016	0		0	0	NULL	NULL	NULL	Low	Run1		List2	Catch.wav	V_S	0		1	1	138865	151		0	0
Exp1	16	Exp1-16-1	59.937	1.0.0.168	1	left	2026873710	2.0.10.242	2.0.10.242	09-20-2019	2019-09-20 05:05:38	13:05:38	female	2.0.10.147	51	Red_C.bmp	1902-10-07	00:00:00		0	0	141535	0		0	0	NULL	NULL	NULL	Low	run1	1	List2	Catch.wav	V_T	1	1	0	1	141385	150	1	313	141698
Exp1	16	Exp1-16-1	59.937	1.0.0.168	1	left	2026873710	2.0.10.242	2.0.10.242	09-20-2019	2019-09-20 05:05:38	13:05:38	female	2.0.10.147	52	Catch.bmp	1903-06-15	00:00:00		0	0	143704	0		0	0	NULL	NULL	NULL	Low	run1	1	List2	A_T.wav	A_T	1	1	0	1	143554	150	1	607	144161
Exp1	16	Exp1-16-1	59.937	1.0.0.168	1	left	2026873710	2.0.10.242	2.0.10.242	09-20-2019	2019-09-20 05:05:38	13:05:38	female	2.0.10.147	53	Red_C_2.bmp	1903-08-20	00:00:00		0	0	146123	0		0	0	NULL	NULL	NULL	Low	run1	1	List2	A_T.wav	AV_T	1	1	0	1	145973	150	1	420	146393
Exp1	16	Exp1-16-1	59.937	1.0.0.168	1	left	2026873710	2.0.10.242	2.0.10.242	09-20-2019	2019-09-20 05:05:38	13:05:38	female	2.0.10.147	54	Catch.bmp	1902-12-21	00:00:00		0	0	148609	0		0	0	NULL	NULL	NULL	Low	run1	1	List2	A_T.wav	A_T	1	1	0	1	148459	150	1	518	148977
Exp1	16	Exp1-16-1	59.937	1.0.0.168	1	left	2026873710	2.0.10.242	2.0.10.242	09-20-2019	2019-09-20 05:05:38	13:05:38	female	2.0.10.147	55	Blue_C_2.bmp	1903-11-06	00:00:00		0	1	150845	0		0	0	NULL	NULL	NULL	Low	run1		List2	Catch.wav	V_S	0		1	1	150694	151		0	0
Exp1	16	Exp1-16-1	59.937	1.0.0.168	1	left	2026873710	2.0.10.242	2.0.10.242	09-20-2019	2019-09-20 05:05:38	13:05:38	female	2.0.10.147	56	Red_S.bmp	1903-09-25	00:00:00		0	1	153481	0		0	0	NULL	NULL	NULL	Low	run1	1	List2	A_T.wav	AV_T	1	1	1	1	153330	151	1	295	153625
Exp1	16	Exp1-16-1	59.937	1.0.0.168	1	left	2026873710	2.0.10.242	2.0.10.242	09-20-2019	2019-09-20 05:05:38	13:05:38	female	2.0.10.147	57	Red_S.bmp	1902-05-24	00:00:00		0	0	156000	0		0	0	NULL	NULL	NULL	Low	run1	1	List2	Catch.wav	V_T	1	1	1	1	155850	150	1	296	156146
Exp1	16	Exp1-16-1	59.937	1.0.0.168	1	left	2026873710	2.0.10.242	2.0.10.242	09-20-2019	2019-09-20 05:05:38	13:05:38	female	2.0.10.147	58	Catch.bmp	1902-04-20	00:00:00		0	0	158035	0		0	0	NULL	NULL	NULL	Low	run1	1	List2	A_T.wav	A_T	1	1	1	1	157885	150	1	444	158329
Exp1	16	Exp1-16-1	59.937	1.0.0.168	1	left	2026873710	2.0.10.242	2.0.10.242	09-20-2019	2019-09-20 05:05:38	13:05:38	female	2.0.10.147	59	Red_C_2.bmp	1902-12-01	00:00:00		0	1	160038	0		0	0	NULL	NULL	NULL	Low	run1	1	List2	A_T.wav	AV_T	1	1	1	1	159887	151	1	483	160370
Exp1	16	Exp1-16-1	59.937	1.0.0.168	1	left	2026873710	2.0.10.242	2.0.10.242	09-20-2019	2019-09-20 05:05:38	13:05:38	female	2.0.10.147	60	Red_C_2.bmp	1902-09-16	00:00:00		0	1	162257	0		0	0	NULL	NULL	NULL	Low	run1	1	List2	A_T.wav	AV_T	1	1	1	1	162106	151	1	303	162409
Exp1	16	Exp1-16-1	59.937	1.0.0.168	1	left	2026873710	2.0.10.242	2.0.10.242	09-20-2019	2019-09-20 05:05:38	13:05:38	female	2.0.10.147	61	Red_C_2.bmp	1902-08-12	00:00:00		0	0	164409	0		0	0	NULL	NULL	NULL	Low	run1	1	List2	Catch.wav	V_T	1	1	0	1	164259	150	1	294	164553
Exp1	16	Exp1-16-1	59.937	1.0.0.168	1	left	2026873710	2.0.10.242	2.0.10.242	09-20-2019	2019-09-20 05:05:38	13:05:38	female	2.0.10.147	62	Red_S.bmp	1902-04-25	00:00:00		0	0	166511	0		0	0	NULL	NULL	NULL	Low	run1	1	List2	Catch.wav	V_T	1	1	0	1	166361	150	1	303	166664
Exp1	16	Exp1-16-1	59.937	1.0.0.168	1	left	2026873710	2.0.10.242	2.0.10.242	09-20-2019	2019-09-20 05:05:38	13:05:38	female	2.0.10.147	63	Red_S_2.bmp	1902-09-20	00:00:00		0	0	168513	0		0	0	NULL	NULL	NULL	Low	run1	1	List2	Catch.wav	V_T	1	1	0	1	168363	150	1	309	168672
Exp1	16	Exp1-16-1	59.937	1.0.0.168	1	left	2026873710	2.0.10.242	2.0.10.242	09-20-2019	2019-09-20 05:05:38	13:05:38	female	2.0.10.147	64	Blue_C_2.bmp	1902-12-01	00:00:00		0	0	170665	0		0	0	NULL	NULL	NULL	Low	run1		List2	Catch.wav	V_S	0		0	1	170515	150		0	0
Exp1	16	Exp1-16-1	59.937	1.0.0.168	1	left	2026873710	2.0.10.242	2.0.10.242	09-20-2019	2019-09-20 05:05:38	13:05:38	female	2.0.10.147	65	Catch.bmp	1903-01-19	00:00:00		0	0	172951	0		0	0	NULL	NULL	NULL	Low	run1	1	List2	A_T.wav	A_T	1	1	1	1	172801	150	1	528	173329
Exp1	16	Exp1-16-1	59.937	1.0.0.168	1	left	2026873710	2.0.10.242	2.0.10.242	09-20-2019	2019-09-20 05:05:38	13:05:38	female	2.0.10.147	66	Blue_S.bmp	1903-10-22	00:00:00		0	0	175220	0		0	0	NULL	NULL	NULL	Low	run1		List2	Catch.wav	V_S	0		1	1	175070	150		0	0
Exp1	16	Exp1-16-1	59.937	1.0.0.168	1	left	2026873710	2.0.10.242	2.0.10.242	09-20-2019	2019-09-20 05:05:38	13:05:38	female	2.0.10.147	67	Red_S.bmp	1904-05-14	00:00:00		0	0	177823	0		0	0	NULL	NULL	NULL	Low	run1	1	List2	Catch.wav	V_T	1	1	0	1	177673	150	1	327	178000
Exp1	16	Exp1-16-1	59.937	1.0.0.168	1	left	2026873710	2.0.10.242	2.0.10.242	09-20-2019	2019-09-20 05:05:38	13:05:38	female	2.0.10.147	68	Red_S.bmp	1902-05-05	00:00:00		0	1	180576	0		0	0	NULL	NULL	NULL	Low	run1	1	List2	Catch.wav	V_T	1	1	1	1	180425	151	1	368	180793
Exp1	16	Exp1-16-1	59.937	1.0.0.168	1	left	2026873710	2.0.10.242	2.0.10.242	09-20-2019	2019-09-20 05:05:38	13:05:38	female	2.0.10.147	69	Red_C.bmp	1903-05-06	00:00:00		1	0	182594	0		0	0	NULL	NULL	NULL	Low	run1	1	List2	A_T.wav	AV_T	1	1	1	1	182444	150	1	444	182888
Exp1	16	Exp1-16-1	59.937	1.0.0.168	1	left	2026873710	2.0.10.242	2.0.10.242	09-20-2019	2019-09-20 05:05:38	13:05:38	female	2.0.10.147	70	Red_S_2.bmp	1903-01-14	00:00:00		0	1	184964	0		0	0	NULL	NULL	NULL	Low	run1	1	List2	Catch.wav	V_T	1	1	1	1	184813	151	1	323	185136
Exp1	16	Exp1-16-1	59.937	1.0.0.168	1	left	2026873710	2.0.10.242	2.0.10.242	09-20-2019	2019-09-20 05:05:38	13:05:38	female	2.0.10.147	71	Red_S_2.bmp	1903-12-02	00:00:00		0	1	187233	0		0	0	NULL	NULL	NULL	Low	run1	1	List2	A_T.wav	AV_T	1	1	2	1	187082	151	1	286	187368
Exp1	16	Exp1-16-1	59.937	1.0.0.168	1	left	2026873710	2.0.10.242	2.0.10.242	09-20-2019	2019-09-20 05:05:38	13:05:38	female	2.0.10.147	72	Red_C.bmp	1902-06-14	00:00:00		0	0	189819	0		0	0	NULL	NULL	NULL	Low	run1	1	List2	Catch.wav	V_T	1	1	0	2	189669	150	1	299	189968
Exp1	16	Exp1-16-1	59.937	1.0.0.168	1	left	2026873710	2.0.10.242	2.0.10.242	09-20-2019	2019-09-20 05:05:38	13:05:38	female	2.0.10.147	73	Catch.bmp	1902-08-08	00:00:00		0	0	191871	0		0	0	NULL	NULL	NULL	Low	run1	1	List2	A_T.wav	A_T	1	1	1	1	191721	150	1	951	192672
Exp1	16	Exp1-16-1	59.937	1.0.0.168	1	left	2026873710	2.0.10.242	2.0.10.242	09-20-2019	2019-09-20 05:05:38	13:05:38	female	2.0.10.147	74	Red_S_2.bmp	1903-12-23	00:00:00		0	0	193973	0		0	0	NULL	NULL	NULL	Low	run1	1	List2	Catch.wav	V_T	1	1	0	1	193823	150	1	481	194304
Exp1	16	Exp1-16-1	59.937	1.0.0.168	1	left	2026873710	2.0.10.242	2.0.10.242	09-20-2019	2019-09-20 05:05:38	13:05:38	female	2.0.10.147	75	Catch.bmp	1903-04-23	00:00:00		0	0	196576	0		0	0	NULL	NULL	NULL	Low	run1	1	List2	A_T.wav	A_T	1	1	1	1	196426	150	1	294	196720
Exp1	16	Exp1-16-1	59.937	1.0.0.168	1	left	2026873710	2.0.10.242	2.0.10.242	09-20-2019	2019-09-20 05:05:38	13:05:38	female	2.0.10.147	76	Catch.bmp	1902-06-12	00:00:00		0	0	198945	0		0	0	NULL	NULL	NULL	Low	run1	1	List2	A_T.wav	A_T	1	1	0	1	198795	150	1	326	199121
Exp1	16	Exp1-16-1	59.937	1.0.0.168	1	left	2026873710	2.0.10.242	2.0.10.242	09-20-2019	2019-09-20 05:05:38	13:05:38	female	2.0.10.147	77	Red_S_2.bmp	1903-05-13	00:00:00		0	0	200997	0		0	0	NULL	NULL	NULL	Low	run1	1	List2	A_T.wav	AV_T	1	1	0	1	200847	150	1	266	201113
Exp1	16	Exp1-16-1	59.937	1.0.0.168	1	left	2026873710	2.0.10.242	2.0.10.242	09-20-2019	2019-09-20 05:05:38	13:05:38	female	2.0.10.147	78	Blue_C.bmp	1904-03-09	00:00:00		0	0	203383	0		0	0	NULL	NULL	NULL	Low	Run1		List2	Catch.wav	V_S	0		0	1	203233	150		0	0
Exp1	16	Exp1-16-1	59.937	1.0.0.168	1	left	2026873710	2.0.10.242	2.0.10.242	09-20-2019	2019-09-20 05:05:38	13:05:38	female	2.0.10.147	79	Red_C.bmp	1903-08-17	00:00:00		0	0	206136	0		0	0	NULL	NULL	NULL	Low	run1	1	List2	Catch.wav	V_T	1	1	0	1	205986	150	1	295	206281
Exp1	16	Exp1-16-1	59.937	1.0.0.168	1	left	2026873710	2.0.10.242	2.0.10.242	09-20-2019	2019-09-20 05:05:38	13:05:38	female	2.0.10.147	80	Red_S.bmp	1903-01-30	00:00:00		0	0	208622	0		0	0	NULL	NULL	NULL	Low	run1	1	List2	A_T.wav	AV_T	1	1	0	2	208472	150	1	296	208768
Exp1	16	Exp1-16-1	59.937	1.0.0.168	1	left	2026873710	2.0.10.242	2.0.10.242	09-20-2019	2019-09-20 05:05:38	13:05:38	female	2.0.10.147	81	Red_C_2.bmp	1903-09-21	00:00:00		0	0	210907	0		0	0	NULL	NULL	NULL	Low	run1	1	List2	A_T.wav	AV_T	1	1	0	1	210757	150	1	299	211056
Exp1	16	Exp1-16-1	59.937	1.0.0.168	1	left	2026873710	2.0.10.242	2.0.10.242	09-20-2019	2019-09-20 05:05:38	13:05:38	female	2.0.10.147	82	Red_S_2.bmp	1902-11-11	00:00:00		0	0	213427	0		0	0	NULL	NULL	NULL	Low	run1	1	List2	A_T.wav	AV_T	1	1	0	1	213277	150	1	291	213568
Exp1	16	Exp1-16-1	59.937	1.0.0.168	1	left	2026873710	2.0.10.242	2.0.10.242	09-20-2019	2019-09-20 05:05:38	13:05:38	female	2.0.10.147	83	Catch.bmp	1904-01-02	00:00:00		0	0	215629	0		0	0	NULL	NULL	NULL	Low	run1	1	List2	A_T.wav	A_T	1	1	0	1	215479	150	1	513	215992
Exp1	16	Exp1-16-1	59.937	1.0.0.168	1	left	2026873710	2.0.10.242	2.0.10.242	09-20-2019	2019-09-20 05:05:38	13:05:38	female	2.0.10.147	84	Red_C_2.bmp	1902-08-21	00:00:00		1	0	218248	0		0	0	NULL	NULL	NULL	Low	run1	1	List2	Catch.wav	V_T	1	1	1	1	218098	150	1	470	218568
Exp1	16	Exp1-16-1	59.937	1.0.0.168	1	left	2026873710	2.0.10.242	2.0.10.242	09-20-2019	2019-09-20 05:05:38	13:05:38	female	2.0.10.147	85	Catch.bmp	1902-11-16	00:00:00		0	0	220367	0		0	0	NULL	NULL	NULL	Low	run1	1	List2	A_T.wav	A_T	1	1	1	1	220217	150	1	438	220655
Exp1	16	Exp1-16-1	59.937	1.0.0.168	1	left	2026873710	2.0.10.242	2.0.10.242	09-20-2019	2019-09-20 05:05:38	13:05:38	female	2.0.10.147	86	Red_C.bmp	1902-09-12	00:00:00		0	1	222570	0		0	0	NULL	NULL	NULL	Low	run1	1	List2	Catch.wav	V_T	1	1	1	1	222419	151	1	316	222735
Exp1	16	Exp1-16-1	59.937	1.0.0.168	1	left	2026873710	2.0.10.242	2.0.10.242	09-20-2019	2019-09-20 05:05:38	13:05:38	female	2.0.10.147	87	Catch.bmp	1903-10-26	00:00:00		0	0	224705	0		0	0	NULL	NULL	NULL	Low	run1	1	List2	A_T.wav	A_T	1	1	1	1	224555	150	1	526	225081
Exp1	16	Exp1-16-1	59.937	1.0.0.168	1	left	2026873710	2.0.10.242	2.0.10.242	09-20-2019	2019-09-20 05:05:38	13:05:38	female	2.0.10.147	88	Blue_C_2.bmp	1903-10-06	00:00:00		0	0	227258	0		0	0	NULL	NULL	NULL	Low	run1		List2	Catch.wav	V_S	0		0	1	227108	150		0	0
Exp1	16	Exp1-16-1	59.937	1.0.0.168	1	left	2026873710	2.0.10.242	2.0.10.242	09-20-2019	2019-09-20 05:05:38	13:05:38	female	2.0.10.147	89	Red_S_2.bmp	1902-03-14	00:00:00		0	0	229844	0		0	0	NULL	NULL	NULL	Low	run1	1	List2	Catch.wav	V_T	1	1	0	1	229694	150	1	266	229960
Exp1	16	Exp1-16-1	59.937	1.0.0.168	1	left	2026873710	2.0.10.242	2.0.10.242	09-20-2019	2019-09-20 05:05:38	13:05:38	female	2.0.10.147	90	Red_S.bmp	1904-03-24	00:00:00		0	0	231796	0		0	0	NULL	NULL	NULL	Low	run1	1	List2	A_T.wav	AV_T	1	1	0	1	231646	150	1	314	231960
Exp1	16	Exp1-16-1	59.937	1.0.0.168	1	left	2026873710	2.0.10.242	2.0.10.242	09-20-2019	2019-09-20 05:05:38	13:05:38	female	2.0.10.147	91	Catch.bmp	1903-01-17	00:00:00		0	0	234499	0		0	0	NULL	NULL	NULL	Low	run1	1	List2	A_T.wav	A_T	1	1	0	1	234349	150	1	371	234720
Exp1	16	Exp1-16-1	59.937	1.0.0.168	1	left	2026873710	2.0.10.242	2.0.10.242	09-20-2019	2019-09-20 05:05:38	13:05:38	female	2.0.10.147	92	Blue_C.bmp	1903-11-19	00:00:00		0	0	236768	0		0	0	NULL	NULL	NULL	Low	run1		List2	A_S.wav	AV_S	0		0	1	236618	150		0	0
Exp1	16	Exp1-16-1	59.937	1.0.0.168	1	left	2026873710	2.0.10.242	2.0.10.242	09-20-2019	2019-09-20 05:05:38	13:05:38	female	2.0.10.147	93	Catch.bmp	1903-04-14	00:00:00		0	0	239404	0		0	0	NULL	NULL	NULL	Low	run1	1	List2	A_T.wav	A_T	1	1	0	1	239254	150	1	410	239664
Exp1	16	Exp1-16-1	59.937	1.0.0.168	1	left	2026873710	2.0.10.242	2.0.10.242	09-20-2019	2019-09-20 05:05:38	13:05:38	female	2.0.10.147	94	Catch.bmp	1904-04-16	00:00:00		0	0	241756	0		0	0	NULL	NULL	NULL	Low	run1	1	List2	A_T.wav	A_T	1	1	0	1	241606	150	1	649	242255
Exp1	16	Exp1-16-1	59.937	1.0.0.168	1	left	2026873710	2.0.10.242	2.0.10.242	09-20-2019	2019-09-20 05:05:38	13:05:38	female	2.0.10.147	95	Red_S.bmp	1904-04-01	00:00:00		0	0	244476	0		0	0	NULL	NULL	NULL	Low	run1	1	List2	A_T.wav	AV_T	1	1	0	1	244326	150	1	289	244615
Exp1	16	Exp1-16-1	59.937	1.0.0.168	1	left	2026873710	2.0.10.242	2.0.10.242	09-20-2019	2019-09-20 05:05:38	13:05:38	female	2.0.10.147	96	Red_C_2.bmp	1903-07-15	00:00:00		0	0	247179	0		0	0	NULL	NULL	NULL	Low	run1	1	List2	Catch.wav	V_T	1	1	1	1	247029	150	1	403	247432
Exp1	16	Exp1-16-1	59.937	1.0.0.168	1	left	2026873710	2.0.10.242	2.0.10.242	09-20-2019	2019-09-20 05:05:38	13:05:38	female	2.0.10.147	97	Red_C.bmp	1903-01-06	00:00:00		0	0	249631	0		0	0	NULL	NULL	NULL	Low	run1	1	List2	Catch.wav	V_T	1	1	0	1	249481	150	1	415	249896
Exp1	16	Exp1-16-1	59.937	1.0.0.168	1	left	2026873710	2.0.10.242	2.0.10.242	09-20-2019	2019-09-20 05:05:38	13:05:38	female	2.0.10.147	98	Red_S_2.bmp	1903-08-09	00:00:00		0	0	251884	0		0	0	NULL	NULL	NULL	Low	run1	1	List2	Catch.wav	V_T	1	1	0	2	251734	150	1	370	252104
Exp1	16	Exp1-16-1	59.937	1.0.0.168	1	left	2026873710	2.0.10.242	2.0.10.242	09-20-2019	2019-09-20 05:05:38	13:05:38	female	2.0.10.147	99	Catch.bmp	1903-06-11	00:00:00		0	0	254353	0		0	0	NULL	NULL	NULL	Low	run1	1	List2	A_T.wav	A_T	1	1	1	1	254203	150	1	516	254719
Exp1	16	Exp1-16-1	59.937	1.0.0.168	1	left	2026873710	2.0.10.242	2.0.10.242	09-20-2019	2019-09-20 05:05:38	13:05:38	female	2.0.10.147	100	Red_C_2.bmp	1903-12-09	00:00:00		0	0	256772	0		0	0	NULL	NULL	NULL	Low	run1	1	List2	Catch.wav	V_T	1	1	1	1	256622	150	1	433	257055
Exp1	16	Exp1-16-1	59.937	1.0.0.168	1	left	2026873710	2.0.10.242	2.0.10.242	09-20-2019	2019-09-20 05:05:38	13:05:38	female	2.0.10.147	101	Catch.bmp	1904-02-14	00:00:00		0	0	259358	0		0	0	NULL	NULL	NULL	Low	run1	1	List2	A_T.wav	A_T	1	1	1	1	259208	150	1	399	259607
Exp1	16	Exp1-16-1	59.937	1.0.0.168	1	left	2026873710	2.0.10.242	2.0.10.242	09-20-2019	2019-09-20 05:05:38	13:05:38	female	2.0.10.147	102	Red_S_2.bmp	1903-09-21	00:00:00		0	0	262011	0		0	0	NULL	NULL	NULL	Low	run1	1	List2	A_T.wav	AV_T	1	1	0	1	261861	150	1	282	262143
Exp1	16	Exp1-16-1	59.937	1.0.0.168	1	left	2026873710	2.0.10.242	2.0.10.242	09-20-2019	2019-09-20 05:05:38	13:05:38	female	2.0.10.147	103	Catch.bmp	1902-12-21	00:00:00		0	0	264530	0		0	0	NULL	NULL	NULL	Low	run1		List2	A_S.wav	A_S	0		0	1	264380	150		0	0
Exp1	16	Exp1-16-1	59.937	1.0.0.168	1	left	2026873710	2.0.10.242	2.0.10.242	09-20-2019	2019-09-20 05:05:38	13:05:38	female	2.0.10.147	104	Red_C.bmp	1902-09-29	00:00:00		0	1	266833	0		0	0	NULL	NULL	NULL	Low	run1	1	List2	Catch.wav	V_T	1	1	2	1	266682	151	1	269	266951
Exp1	16	Exp1-16-1	59.937	1.0.0.168	1	left	2026873710	2.0.10.242	2.0.10.242	09-20-2019	2019-09-20 05:05:38	13:05:38	female	2.0.10.147	105	Red_C_2.bmp	1904-02-20	00:00:00		0	0	268985	0		0	0	NULL	NULL	NULL	Low	run1	1	List2	A_T.wav	AV_T	1	1	1	1	268835	150	1	276	269111
Exp1	16	Exp1-16-1	59.937	1.0.0.168	1	left	2026873710	2.0.10.242	2.0.10.242	09-20-2019	2019-09-20 05:05:38	13:05:38	female	2.0.10.147	106	Catch.bmp	1903-01-25	00:00:00		0	0	271654	0		0	0	NULL	NULL	NULL	Low	run1	1	List2	A_T.wav	A_T	1	1	0	1	271504	150	1	599	272103
Exp1	16	Exp1-16-1	59.937	1.0.0.168	1	left	2026873710	2.0.10.242	2.0.10.242	09-20-2019	2019-09-20 05:05:38	13:05:38	female	2.0.10.147	107	Red_C.bmp	1903-04-15	00:00:00		0	0	273923	0		0	0	NULL	NULL	NULL	Low	run1	1	List2	Catch.wav	V_T	1	1	1	1	273773	150	1	330	274103
Exp1	16	Exp1-16-1	59.937	1.0.0.168	1	left	2026873710	2.0.10.242	2.0.10.242	09-20-2019	2019-09-20 05:05:38	13:05:38	female	2.0.10.147	108	Blue_S_2.bmp	1903-12-30	00:00:00		0	0	276276	0		0	0	NULL	NULL	NULL	Low	run1		List2	Catch.wav	V_S	0		0	1	276126	150		0	0
Exp1	16	Exp1-16-1	59.937	1.0.0.168	1	left	2026873710	2.0.10.242	2.0.10.242	09-20-2019	2019-09-20 05:05:38	13:05:38	female	2.0.10.147	109	Red_S_2.bmp	1904-01-01	00:00:00		0	0	278962	0		0	0	NULL	NULL	NULL	Low	run1	1	List2	A_T.wav	AV_T	1	1	1	1	278812	150	1	298	279110
Exp1	16	Exp1-16-1	59.937	1.0.0.168	1	left	2026873710	2.0.10.242	2.0.10.242	09-20-2019	2019-09-20 05:05:38	13:05:38	female	2.0.10.147	110	Blue_C_2.bmp	1903-10-27	00:00:00		1	0	281581	0		0	0	NULL	NULL	NULL	Low	run1		List2	Catch.wav	V_S	0		1	1	281431	150		0	0
Exp1	16	Exp1-16-1	59.937	1.0.0.168	1	left	2026873710	2.0.10.242	2.0.10.242	09-20-2019	2019-09-20 05:05:38	13:05:38	female	2.0.10.147	111	Blue_S.bmp	1902-06-02	00:00:00		0	0	284184	0		0	0	NULL	NULL	NULL	Low	run1		List2	Catch.wav	V_S	0		0	1	284034	150		0	0
Exp1	16	Exp1-16-1	59.937	1.0.0.168	1	left	2026873710	2.0.10.242	2.0.10.242	09-20-2019	2019-09-20 05:05:38	13:05:38	female	2.0.10.147	112	Red_C.bmp	1903-01-07	00:00:00		0	0	286270	0		0	0	NULL	NULL	NULL	Low	run1	1	List2	Catch.wav	V_T	1	1	0	1	286120	150	1	278	286398
Exp1	16	Exp1-16-1	59.937	1.0.0.168	1	left	2026873710	2.0.10.242	2.0.10.242	09-20-2019	2019-09-20 05:05:38	13:05:38	female	2.0.10.147	113	Catch.bmp	1902-05-25	00:00:00		0	0	288522	0		0	0	NULL	NULL	NULL	Low	run1		List2	A_S.wav	A_S	0		1	1	288372	150		0	0
Exp1	16	Exp1-16-1	59.937	1.0.0.168	1	left	2026873710	2.0.10.242	2.0.10.242	09-20-2019	2019-09-20 05:05:38	13:05:38	female	2.0.10.147	114	Red_S.bmp	1902-07-25	00:00:00		0	0	290624	0		0	0	NULL	NULL	NULL	Low	run1	1	List2	Catch.wav	V_T	1	1	1	1	290474	150	1	580	291054
Exp1	16	Exp1-16-1	59.937	1.0.0.168	1	left	2026873710	2.0.10.242	2.0.10.242	09-20-2019	2019-09-20 05:05:38	13:05:38	female	2.0.10.147	115	Catch.bmp	1903-11-14	00:00:00		0	0	292710	0		0	0	NULL	NULL	NULL	Low	run1	1	List2	A_T.wav	A_T	0		1	1	292560	150		0	0
Exp1	16	Exp1-16-1	59.937	1.0.0.168	1	left	2026873710	2.0.10.242	2.0.10.242	09-20-2019	2019-09-20 05:05:38	13:05:38	female	2.0.10.147	116	Red_S_2.bmp	1903-10-31	00:00:00		0	0	295329	0		0	0	NULL	NULL	NULL	Low	run1	1	List2	A_T.wav	AV_T	1	1	0	1	295179	150	1	339	295518
Exp1	16	Exp1-16-1	59.937	1.0.0.168	1	left	2026873710	2.0.10.242	2.0.10.242	09-20-2019	2019-09-20 05:05:38	13:05:38	female	2.0.10.147	117	Catch.bmp	1903-08-12	00:00:00		0	0	297882	0		0	0	NULL	NULL	NULL	Low	run1	1	List2	A_T.wav	A_T	1	1	0	1	297732	150	1	338	298070
Exp1	16	Exp1-16-1	59.937	1.0.0.168	1	left	2026873710	2.0.10.242	2.0.10.242	09-20-2019	2019-09-20 05:05:38	13:05:38	female	2.0.10.147	118	Catch.bmp	1903-12-12	00:00:00		0	0	300351	0		0	0	NULL	NULL	NULL	Low	run1	1	List2	A_T.wav	A_T	1	1	0	1	300201	150	1	493	300694
Exp1	16	Exp1-16-1	59.937	1.0.0.168	1	left	2026873710	2.0.10.242	2.0.10.242	09-20-2019	2019-09-20 05:05:38	13:05:38	female	2.0.10.147	119	Catch.bmp	1904-03-23	00:00:00		0	0	302954	0		0	0	NULL	NULL	NULL	Low	run1	1	List2	A_T.wav	A_T	1	1	0	1	302804	150	1	378	303182
Exp1	16	Exp1-16-1	59.937	1.0.0.168	1	left	2026873710	2.0.10.242	2.0.10.242	09-20-2019	2019-09-20 05:05:38	13:05:38	female	2.0.10.147	120	Red_S_2.bmp	1903-08-08	00:00:00		0	0	305657	0		0	0	NULL	NULL	NULL	Low	run1	1	List2	Catch.wav	V_T	1	1	0	2	305507	150	1	267	305774
Exp1	16	Exp1-16-1	59.937	1.0.0.168	1	left	2026873710	2.0.10.242	2.0.10.242	09-20-2019	2019-09-20 05:05:38	13:05:38	female	2.0.10.147	121	Catch.bmp	1903-08-31	00:00:00		0	0	308126	0		0	0	NULL	NULL	NULL	Low	run1	1	List2	A_T.wav	A_T	1	1	1	1	307976	150	1	622	308598
Exp1	16	Exp1-16-1	59.937	1.0.0.168	1	left	2026873710	2.0.10.242	2.0.10.242	09-20-2019	2019-09-20 05:05:38	13:05:38	female	2.0.10.147	122	Catch.bmp	1903-11-05	00:00:00		0	0	310612	0		0	0	NULL	NULL	NULL	Low	run1		List2	A_S.wav	A_S	0		0	1	310462	150		0	0
Exp1	16	Exp1-16-1	59.937	1.0.0.168	1	left	2026873710	2.0.10.242	2.0.10.242	09-20-2019	2019-09-20 05:05:38	13:05:38	female	2.0.10.147	123	Red_C.bmp	1902-11-02	00:00:00		0	1	313215	0		0	0	NULL	NULL	NULL	Low	run1	1	List2	A_T.wav	AV_T	1	1	1	1	313064	151	1	287	313351
Exp1	16	Exp1-16-1	59.937	1.0.0.168	1	left	2026873710	2.0.10.242	2.0.10.242	09-20-2019	2019-09-20 05:05:38	13:05:38	female	2.0.10.147	124	Catch.bmp	1902-08-14	00:00:00		0	0	315400	0		0	0	NULL	NULL	NULL	Low	run1	1	List2	A_T.wav	A_T	1	1	0	1	315250	150	1	516	315766
Exp1	16	Exp1-16-1	59.937	1.0.0.168	1	left	2026873710	2.0.10.242	2.0.10.242	09-20-2019	2019-09-20 05:05:38	13:05:38	female	2.0.10.147	125	Catch.bmp	1903-01-05	00:00:00		0	0	317519	0		0	0	NULL	NULL	NULL	Low	run1		List2	A_S.wav	A_S	0		0	1	317369	150		0	0
Exp1	16	Exp1-16-1	59.937	1.0.0.168	1	left	2026873710	2.0.10.242	2.0.10.242	09-20-2019	2019-09-20 05:05:38	13:05:38	female	2.0.10.147	126	Red_C.bmp	1903-10-18	00:00:00		0	0	319855	0		0	0	NULL	NULL	NULL	Low	run1	1	List2	A_T.wav	AV_T	1	1	0	1	319705	150	1	389	320094
Exp1	16	Exp1-16-1	59.937	1.0.0.168	1	left	2026873710	2.0.10.242	2.0.10.242	09-20-2019	2019-09-20 05:05:38	13:05:38	female	2.0.10.147	127	Red_C.bmp	1902-04-08	00:00:00		0	0	322391	0		0	0	NULL	NULL	NULL	Low	run1	1	List2	A_T.wav	AV_T	1	1	0	1	322241	150	1	309	322550
Exp1	16	Exp1-16-1	59.937	1.0.0.168	1	left	2026873710	2.0.10.242	2.0.10.242	09-20-2019	2019-09-20 05:05:38	13:05:38	female	2.0.10.147	128	Catch.bmp	1903-03-26	00:00:00		0	0	324376	0		0	0	NULL	NULL	NULL	Low	run1	1	List2	A_T.wav	A_T	1	1	0	1	324226	150	1	396	324622
Exp1	16	Exp1-16-1	59.937	1.0.0.168	1	left	2026873710	2.0.10.242	2.0.10.242	09-20-2019	2019-09-20 05:05:38	13:05:38	female	2.0.10.147	129	Blue_S.bmp	1902-05-12	00:00:00		0	0	326712	0		0	0	NULL	NULL	NULL	Low	run1		List2	A_S.wav	AV_S	0		0	1	326562	150		0	0
Exp1	16	Exp1-16-1	59.937	1.0.0.168	1	left	2026873710	2.0.10.242	2.0.10.242	09-20-2019	2019-09-20 05:05:38	13:05:38	female	2.0.10.147	130	Blue_S_2.bmp	1904-01-25	00:00:00		0	0	328781	0		0	0	NULL	NULL	NULL	Low	run1		List2	A_S.wav	AV_S	0		0	1	328631	150		0	0
Exp1	16	Exp1-16-1	59.937	1.0.0.168	1	left	2026873710	2.0.10.242	2.0.10.242	09-20-2019	2019-09-20 05:05:38	13:05:38	female	2.0.10.147	131	Red_S.bmp	1903-08-07	00:00:00		0	0	331484	0		0	0	NULL	NULL	NULL	Low	run1	1	List2	Catch.wav	V_T	1	1	1	1	331334	150	1	360	331694
Exp1	16	Exp1-16-1	59.937	1.0.0.168	1	left	2026873710	2.0.10.242	2.0.10.242	09-20-2019	2019-09-20 05:05:38	13:05:38	female	2.0.10.147	132	Red_C_2.bmp	1903-01-16	00:00:00		0	0	333953	0		0	0	NULL	NULL	NULL	Low	run1	1	List2	Catch.wav	V_T	1	1	0	1	333803	150	1	323	334126
Exp1	16	Exp1-16-1	59.937	1.0.0.168	1	left	2026873710	2.0.10.242	2.0.10.242	09-20-2019	2019-09-20 05:05:38	13:05:38	female	2.0.10.147	133	Blue_S.bmp	1903-06-02	00:00:00		0	0	336222	0		0	0	NULL	NULL	NULL	Low	run1		List2	A_S.wav	AV_S	0		1	1	336072	150		0	0
Exp1	16	Exp1-16-1	59.937	1.0.0.168	1	left	2026873710	2.0.10.242	2.0.10.242	09-20-2019	2019-09-20 05:05:38	13:05:38	female	2.0.10.147	134	Red_S.bmp	1903-11-09	00:00:00		0	0	338691	0		0	0	NULL	NULL	NULL	Low	run1	1	List2	A_T.wav	AV_T	1	1	0	1	338541	150	1	352	338893
Exp1	16	Exp1-16-1	59.937	1.0.0.168	1	left	2026873710	2.0.10.242	2.0.10.242	09-20-2019	2019-09-20 05:05:38	13:05:38	female	2.0.10.147	135	Blue_S.bmp	1904-03-03	00:00:00		0	1	341261	0		0	0	NULL	NULL	NULL	Low	run1		List2	Catch.wav	V_S	0		1	1	341110	151		0	0
Exp1	16	Exp1-16-1	59.937	1.0.0.168	1	left	2026873710	2.0.10.242	2.0.10.242	09-20-2019	2019-09-20 05:05:38	13:05:38	female	2.0.10.147	136	Red_C_2.bmp	1902-04-20	00:00:00		0	0	343980	0		0	0	NULL	NULL	NULL	Low	run1	1	List2	A_T.wav	AV_T	1	1	1	1	343830	150	1	376	344206
Exp1	16	Exp1-16-1	59.937	1.0.0.168	1	left	2026873710	2.0.10.242	2.0.10.242	09-20-2019	2019-09-20 05:05:38	13:05:38	female	2.0.10.147	137	Blue_C.bmp	1902-05-30	00:00:00		0	0	345982	0		0	0	NULL	NULL	NULL	Low	run1		List2	A_S.wav	AV_S	0		0	1	345832	150		0	0
Exp1	16	Exp1-16-1	59.937	1.0.0.168	1	left	2026873710	2.0.10.242	2.0.10.242	09-20-2019	2019-09-20 05:05:38	13:05:38	female	2.0.10.147	138	Red_C.bmp	1902-06-30	00:00:00		0	0	348068	0		0	0	NULL	NULL	NULL	Low	run1	1	List2	Catch.wav	V_T	1	1	0	1	347918	150	1	432	348350
Exp1	16	Exp1-16-1	59.937	1.0.0.168	1	left	2026873710	2.0.10.242	2.0.10.242	09-20-2019	2019-09-20 05:05:38	13:05:38	female	2.0.10.147	139	Red_S_2.bmp	1904-03-04	00:00:00		0	1	350137	0		0	0	NULL	NULL	NULL	Low	run1	1	List2	Catch.wav	V_T	1	1	1	1	349986	151	1	452	350438
Exp1	16	Exp1-16-1	59.937	1.0.0.168	1	left	2026873710	2.0.10.242	2.0.10.242	09-20-2019	2019-09-20 05:05:38	13:05:38	female	2.0.10.147	140	Red_S.bmp	1903-12-04	00:00:00		0	0	352823	0		0	0	NULL	NULL	NULL	Low	run1	1	List2	A_T.wav	AV_T	1	1	1	1	352673	150	1	284	352957
Exp1	16	Exp1-16-1	59.937	1.0.0.168	1	left	2026873710	2.0.10.242	2.0.10.242	09-20-2019	2019-09-20 05:05:38	13:05:38	female	2.0.10.147	141	Catch.bmp	1903-02-01	00:00:00		0	0	355409	1134		0	0	NULL	NULL	NULL	Low	run1	1	List2	A_T.wav	A_T	1	1	0	1	355259	150	1	442	355701
Exp1	16	Exp1-16-1	59.937	1.0.0.168	1	left	2026873710	2.0.10.242	2.0.10.242	09-20-2019	2019-09-20 05:05:38	13:05:38	female	2.0.10.147	142	Red_S.bmp	1903-03-12	00:00:00		0	0	360981	0		0	0	NULL	NULL	NULL	Low	run1	1	List2	Catch.wav	V_T	1	1	1	1	360831	150	1	326	361157
Exp1	16	Exp1-16-1	59.937	1.0.0.168	1	left	2026873710	2.0.10.242	2.0.10.242	09-20-2019	2019-09-20 05:05:38	13:05:38	female	2.0.10.147	143	Catch.bmp	1902-12-18	00:00:00		0	0	363300	0		0	0	NULL	NULL	NULL	Low	run1	1	List2	A_T.wav	A_T	1	1	1	1	363150	150	1	815	363965
Exp1	16	Exp1-16-1	59.937	1.0.0.168	1	left	2026873710	2.0.10.242	2.0.10.242	09-20-2019	2019-09-20 05:05:38	13:05:38	female	2.0.10.147	144	Red_S.bmp	1904-02-22	00:00:00		0	0	365536	0		0	0	NULL	NULL	NULL	Low	run1	1	List2	Catch.wav	V_T	1	1	0	1	365386	150	1	307	365693
Exp1	16	Exp1-16-1	59.937	1.0.0.168	1	left	2026873710	2.0.10.242	2.0.10.242	09-20-2019	2019-09-20 05:05:38	13:05:38	female	2.0.10.147	145	Red_S_2.bmp	1903-06-06	00:00:00		1	0	368205	0		0	0	NULL	NULL	NULL	Low	run1	1	List2	A_T.wav	AV_T	1	1	1	1	368055	150	1	303	368358
Exp1	16	Exp1-16-1	59.937	1.0.0.168	1	left	2026873710	2.0.10.242	2.0.10.242	09-20-2019	2019-09-20 05:05:38	13:05:38	female	2.0.10.147	146	Catch.bmp	1903-09-22	00:00:00		0	0	370608	0		0	0	NULL	NULL	NULL	Low	run1		List2	A_S.wav	A_S	0		0	1	370458	150		0	0
Exp1	16	Exp1-16-1	59.937	1.0.0.168	1	left	2026873710	2.0.10.242	2.0.10.242	09-20-2019	2019-09-20 05:05:38	13:05:38	female	2.0.10.147	147	Red_C.bmp	1902-03-20	00:00:00		0	0	373177	0		0	0	NULL	NULL	NULL	Low	run1	1	List2	Catch.wav	V_T	1	1	1	1	373027	150	1	314	373341
Exp1	16	Exp1-16-1	59.937	1.0.0.168	1	left	2026873710	2.0.10.242	2.0.10.242	09-20-2019	2019-09-20 05:05:38	13:05:38	female	2.0.10.147	148	Red_C.bmp	1903-03-06	00:00:00		0	0	375146	0		0	0	NULL	NULL	NULL	Low	run1	1	List2	A_T.wav	AV_T	1	1	1	1	374996	150	1	393	375389
Exp1	16	Exp1-16-1	59.937	1.0.0.168	1	left	2026873710	2.0.10.242	2.0.10.242	09-20-2019	2019-09-20 05:05:38	13:05:38	female	2.0.10.147	149	Red_C.bmp	1903-11-03	00:00:00		0	0	377465	0		0	0	NULL	NULL	NULL	Low	run1	1	List2	A_T.wav	AV_T	1	1	0	1	377315	150	1	402	377717
Exp1	16	Exp1-16-1	59.937	1.0.0.168	1	left	2026873710	2.0.10.242	2.0.10.242	09-20-2019	2019-09-20 05:05:38	13:05:38	female	2.0.10.147	150	Blue_C.bmp	1902-08-06	00:00:00		0	0	380018	0		0	0	NULL	NULL	NULL	Low	Run1		List2	Catch.wav	V_S	0		1	1	379868	150		0	0
Exp1	16	Exp1-16-1	59.937	1.0.0.168	1	left	2026873710	2.0.10.242	2.0.10.242	09-20-2019	2019-09-20 05:05:38	13:05:38	female	2.0.10.147	151	Catch.bmp	1903-04-27	00:00:00		0	0	382220	0		0	0	NULL	NULL	NULL	Low	run1	1	List2	A_T.wav	A_T	1	1	1	1	382070	150	1	631	382701
Exp1	16	Exp1-16-1	59.937	1.0.0.168	1	left	2026873710	2.0.10.242	2.0.10.242	09-20-2019	2019-09-20 05:05:38	13:05:38	female	2.0.10.147	152	Catch.bmp	1902-06-02	00:00:00		0	0	384589	0		0	0	NULL	NULL	NULL	Low	run1	1	List2	A_T.wav	A_T	1	1	0	1	384439	150	1	462	384901
Exp1	16	Exp1-16-1	59.937	1.0.0.168	1	left	2026873710	2.0.10.242	2.0.10.242	09-20-2019	2019-09-20 05:05:38	13:05:38	female	2.0.10.147	153	Catch.bmp	1902-08-17	00:00:00		0	0	386625	0		0	0	NULL	NULL	NULL	Low	run1	1	List2	A_T.wav	A_T	1	1	0	1	386475	150	1	507	386982
Exp1	16	Exp1-16-1	59.937	1.0.0.168	1	left	2026873710	2.0.10.242	2.0.10.242	09-20-2019	2019-09-20 05:05:38	13:05:38	female	2.0.10.147	154	Red_C_2.bmp	1902-10-10	00:00:00		0	1	388744	0		0	0	NULL	NULL	NULL	Low	run1	1	List2	Catch.wav	V_T	1	1	1	1	388593	151	1	452	389045
Exp1	16	Exp1-16-1	59.937	1.0.0.168	1	left	2026873710	2.0.10.242	2.0.10.242	09-20-2019	2019-09-20 05:05:38	13:05:38	female	2.0.10.147	155	Catch.bmp	1902-09-06	00:00:00		0	1	390913	0		0	0	NULL	NULL	NULL	Low	run1		List2	A_S.wav	A_S	0		1	1	390762	151		0	0
Exp1	16	Exp1-16-1	59.937	1.0.0.168	1	left	2026873710	2.0.10.242	2.0.10.242	09-20-2019	2019-09-20 05:05:38	13:05:38	female	2.0.10.147	156	Catch.bmp	1903-12-16	00:00:00		0	0	393115	0		0	0	NULL	NULL	NULL	Low	run1	1	List2	A_T.wav	A_T	1	1	0	1	392965	150	1	327	393292
Exp1	16	Exp1-16-1	59.937	1.0.0.168	1	left	2026873710	2.0.10.242	2.0.10.242	09-20-2019	2019-09-20 05:05:38	13:05:38	female	2.0.10.147	157	Catch.bmp	1903-01-01	00:00:00		0	1	395718	0		0	0	NULL	NULL	NULL	Low	run1	1	List2	A_T.wav	A_T	1	1	1	1	395567	151	1	421	395988
Exp1	16	Exp1-16-1	59.937	1.0.0.168	1	left	2026873710	2.0.10.242	2.0.10.242	09-20-2019	2019-09-20 05:05:38	13:05:38	female	2.0.10.147	158	Catch.bmp	1903-09-06	00:00:00		0	0	397970	0		0	0	NULL	NULL	NULL	Low	run1	1	List2	A_T.wav	A_T	1	1	0	1	397820	150	1	401	398221
Exp1	16	Exp1-16-1	59.937	1.0.0.168	1	left	2026873710	2.0.10.242	2.0.10.242	09-20-2019	2019-09-20 05:05:38	13:05:38	female	2.0.10.147	159	Blue_S.bmp	1903-09-19	00:00:00		0	1	400473	0		0	0	NULL	NULL	NULL	Low	run1		List2	A_S.wav	AV_S	0		1	1	400322	151		0	0
Exp1	16	Exp1-16-1	59.937	1.0.0.168	1	left	2026873710	2.0.10.242	2.0.10.242	09-20-2019	2019-09-20 05:05:38	13:05:38	female	2.0.10.147	160	Catch.bmp	1904-03-21	00:00:00		0	1	403059	0		0	0	NULL	NULL	NULL	Low	run1		List2	A_S.wav	A_S	0		1	1	402908	151		0	0
Exp1	16	Exp1-16-1	59.937	1.0.0.168	1	left	2026873710	2.0.10.242	2.0.10.242	09-20-2019	2019-09-20 05:05:38	13:05:38	female	2.0.10.147	161	Red_C.bmp	1902-03-14	00:00:00		1	0	405811	0		0	0	NULL	NULL	NULL	Low	run1	1	List2	Catch.wav	V_T	1	1	1	1	405661	150	1	432	406093
Exp1	16	Exp1-16-1	59.937	1.0.0.168	1	left	2026873710	2.0.10.242	2.0.10.242	09-20-2019	2019-09-20 05:05:38	13:05:38	female	2.0.10.147	162	Red_S.bmp	1902-11-11	00:00:00		0	1	407764	0		0	0	NULL	NULL	NULL	Low	run1	1	List2	Catch.wav	V_T	1	1	1	1	407613	151	1	312	407925
Exp1	16	Exp1-16-1	59.937	1.0.0.168	1	left	2026873710	2.0.10.242	2.0.10.242	09-20-2019	2019-09-20 05:05:38	13:05:38	female	2.0.10.147	163	Catch.bmp	1902-06-29	00:00:00		0	0	409966	0		0	0	NULL	NULL	NULL	Low	run1	1	List2	A_T.wav	A_T	1	1	1	1	409816	150	1	580	410396
Exp1	16	Exp1-16-1	59.937	1.0.0.168	1	left	2026873710	2.0.10.242	2.0.10.242	09-20-2019	2019-09-20 05:05:38	13:05:38	female	2.0.10.147	164	Catch.bmp	1903-04-05	00:00:00		0	0	412035	0		0	0	NULL	NULL	NULL	Low	run1	1	List2	A_T.wav	A_T	1	1	0	2	411885	150	1	423	412308
Exp1	16	Exp1-16-1	59.937	1.0.0.168	1	left	2026873710	2.0.10.242	2.0.10.242	09-20-2019	2019-09-20 05:05:38	13:05:38	female	2.0.10.147	165	Red_C_2.bmp	1902-11-28	00:00:00		0	0	414387	0		0	0	NULL	NULL	NULL	Low	run1	1	List2	A_T.wav	AV_T	1	1	0	1	414237	150	1	263	414500
Exp1	16	Exp1-16-1	59.937	1.0.0.168	1	left	2026873710	2.0.10.242	2.0.10.242	09-20-2019	2019-09-20 05:05:38	13:05:38	female	2.0.10.147	166	Blue_S.bmp	1902-10-10	00:00:00		0	0	416606	0		0	0	NULL	NULL	NULL	Low	run1		List2	A_S.wav	AV_S	0		0	1	416456	150		0	0
Exp1	16	Exp1-16-1	59.937	1.0.0.168	1	left	2026873710	2.0.10.242	2.0.10.242	09-20-2019	2019-09-20 05:05:38	13:05:38	female	2.0.10.147	167	Red_C_2.bmp	1903-03-10	00:00:00		0	0	418842	0		0	0	NULL	NULL	NULL	Low	run1	1	List2	Catch.wav	V_T	1	1	0	1	418692	150	1	376	419068
Exp1	16	Exp1-16-1	59.937	1.0.0.168	1	left	2026873710	2.0.10.242	2.0.10.242	09-20-2019	2019-09-20 05:05:38	13:05:38	female	2.0.10.147	168	Red_S.bmp	1903-11-09	00:00:00		0	0	421161	0		0	0	NULL	NULL	NULL	Low	run1	1	List2	A_T.wav	AV_T	1	1	1	1	421011	150	1	289	421300
Exp1	16	Exp1-16-1	59.937	1.0.0.168	1	left	2026873710	2.0.10.242	2.0.10.242	09-20-2019	2019-09-20 05:05:38	13:05:38	female	2.0.10.147	169	Red_C_2.bmp	1903-08-28	00:00:00		0	0	423730	0		0	0	NULL	NULL	NULL	Low	run1	1	List2	A_T.wav	AV_T	1	1	0	1	423580	150	1	257	423837
Exp1	16	Exp1-16-1	59.937	1.0.0.168	1	left	2026873710	2.0.10.242	2.0.10.242	09-20-2019	2019-09-20 05:05:38	13:05:38	female	2.0.10.147	170	Red_S.bmp	1903-08-25	00:00:00		0	0	426216	0		0	0	NULL	NULL	NULL	Low	run1	1	List2	A_T.wav	AV_T	1	1	0	1	426066	150	1	298	426364
Exp1	16	Exp1-16-1	59.937	1.0.0.168	1	left	2026873710	2.0.10.242	2.0.10.242	09-20-2019	2019-09-20 05:05:38	13:05:38	female	2.0.10.147	171	Red_C_2.bmp	1903-03-27	00:00:00		0	0	428702	0		0	0	NULL	NULL	NULL	Low	run1	1	List2	A_T.wav	AV_T	1	1	0	1	428552	150	1	268	428820
Exp1	16	Exp1-16-1	59.937	1.0.0.168	1	left	2026873710	2.0.10.242	2.0.10.242	09-20-2019	2019-09-20 05:05:38	13:05:38	female	2.0.10.147	172	Red_C.bmp	1902-06-09	00:00:00		0	0	431038	0		0	0	NULL	NULL	NULL	Low	run1	1	List2	A_T.wav	AV_T	1	1	0	1	430888	150	1	269	431157
Exp1	16	Exp1-16-1	59.937	1.0.0.168	1	left	2026873710	2.0.10.242	2.0.10.242	09-20-2019	2019-09-20 05:05:38	13:05:38	female	2.0.10.147	173	Red_S_2.bmp	1903-04-30	00:00:00		0	0	433090	0		0	0	NULL	NULL	NULL	Low	run1	1	List2	Catch.wav	V_T	1	1	1	1	432940	150	1	296	433236
Exp1	16	Exp1-16-1	59.937	1.0.0.168	1	left	2026873710	2.0.10.242	2.0.10.242	09-20-2019	2019-09-20 05:05:38	13:05:38	female	2.0.10.147	174	Blue_C.bmp	1902-12-20	00:00:00		0	0	435459	0		0	0	NULL	NULL	NULL	Low	Run1		List2	Catch.wav	V_S	0		0	1	435309	150		0	0
Exp1	16	Exp1-16-1	59.937	1.0.0.168	1	left	2026873710	2.0.10.242	2.0.10.242	09-20-2019	2019-09-20 05:05:38	13:05:38	female	2.0.10.147	175	Red_C.bmp	1902-03-12	00:00:00		0	1	437762	0		0	0	NULL	NULL	NULL	Low	run1	1	List2	A_T.wav	AV_T	1	1	1	1	437611	151	1	233	437844
Exp1	16	Exp1-16-1	59.937	1.0.0.168	1	left	2026873710	2.0.10.242	2.0.10.242	09-20-2019	2019-09-20 05:05:38	13:05:38	female	2.0.10.147	176	Blue_C_2.bmp	1903-03-14	00:00:00		0	1	439714	0		0	0	NULL	NULL	NULL	Low	run1		List2	Catch.wav	V_S	0		2	1	439563	151		0	0
Exp1	16	Exp1-16-1	59.937	1.0.0.168	1	left	2026873710	2.0.10.242	2.0.10.242	09-20-2019	2019-09-20 05:05:38	13:05:38	female	2.0.10.147	177	Red_S_2.bmp	1902-03-17	00:00:00		0	0	442083	0		0	0	NULL	NULL	NULL	Low	run1	1	List2	Catch.wav	V_T	1	1	0	1	441933	150	1	263	442196
Exp1	16	Exp1-16-1	59.937	1.0.0.168	1	left	2026873710	2.0.10.242	2.0.10.242	09-20-2019	2019-09-20 05:05:38	13:05:38	female	2.0.10.147	178	Catch.bmp	1902-06-25	00:00:00		1	0	444051	0		0	0	NULL	NULL	NULL	Low	run1	1	List2	A_T.wav	A_T	0		1	1	443901	150		0	0
Exp1	16	Exp1-16-1	59.937	1.0.0.168	1	left	2026873710	2.0.10.242	2.0.10.242	09-20-2019	2019-09-20 05:05:38	13:05:38	female	2.0.10.147	179	Catch.bmp	1903-06-04	00:00:00		0	0	446187	0		0	0	NULL	NULL	NULL	Low	run1	1	List2	A_T.wav	A_T	1	1	0	1	446037	150	1	439	446476
Exp1	16	Exp1-16-1	59.937	1.0.0.168	1	left	2026873710	2.0.10.242	2.0.10.242	09-20-2019	2019-09-20 05:05:38	13:05:38	female	2.0.10.147	180	Catch.bmp	1903-03-28	00:00:00		0	1	448590	0		0	0	NULL	NULL	NULL	Low	run1	1	List2	A_T.wav	A_T	1	1	1	1	448439	151	1	348	448787
Exp1	16	Exp1-16-1	59.937	1.0.0.168	1	left	2026873710	2.0.10.242	2.0.10.242	09-20-2019	2019-09-20 05:05:38	13:05:38	female	2.0.10.147	181	Catch.bmp	1903-06-11	00:00:00		0	0	450925	0		0	0	NULL	NULL	NULL	Low	run1	1	List2	A_T.wav	A_T	1	1	0	1	450775	150	1	356	451131
Exp1	16	Exp1-16-1	59.937	1.0.0.168	1	left	2026873710	2.0.10.242	2.0.10.242	09-20-2019	2019-09-20 05:05:38	13:05:38	female	2.0.10.147	182	Red_S_2.bmp	1902-06-21	00:00:00		0	1	453345	0		0	0	NULL	NULL	NULL	Low	run1	1	List2	Catch.wav	V_T	1	1	1	1	453194	151	1	313	453507
Exp1	16	Exp1-16-1	59.937	1.0.0.168	1	left	2026873710	2.0.10.242	2.0.10.242	09-20-2019	2019-09-20 05:05:38	13:05:38	female	2.0.10.147	183	Catch.bmp	1903-11-12	00:00:00		0	0	455397	0		0	0	NULL	NULL	NULL	Low	run1		List2	A_S.wav	A_S	0		1	1	455247	150		0	0
Exp1	16	Exp1-16-1	59.937	1.0.0.168	1	left	2026873710	2.0.10.242	2.0.10.242	09-20-2019	2019-09-20 05:05:38	13:05:38	female	2.0.10.147	184	Catch.bmp	1902-06-11	00:00:00		0	0	458033	0		0	0	NULL	NULL	NULL	Low	run1	1	List2	A_T.wav	A_T	1	1	0	1	457883	150	1	497	458380
Exp1	16	Exp1-16-1	59.937	1.0.0.168	1	left	2026873710	2.0.10.242	2.0.10.242	09-20-2019	2019-09-20 05:05:38	13:05:38	female	2.0.10.147	185	Red_C_2.bmp	1902-05-17	00:00:00		0	0	460085	0		0	0	NULL	NULL	NULL	Low	run1	1	List2	Catch.wav	V_T	1	1	1	1	459935	150	1	285	460220
Exp1	16	Exp1-16-1	59.937	1.0.0.168	1	left	2026873710	2.0.10.242	2.0.10.242	09-20-2019	2019-09-20 05:05:38	13:05:38	female	2.0.10.147	186	Red_S_2.bmp	1903-12-20	00:00:00		0	0	462104	0		0	0	NULL	NULL	NULL	Low	run1	1	List2	A_T.wav	AV_T	1	1	0	1	461954	150	1	457	462411
Exp1	16	Exp1-16-1	59.937	1.0.0.168	1	left	2026873710	2.0.10.242	2.0.10.242	09-20-2019	2019-09-20 05:05:38	13:05:38	female	2.0.10.147	187	Red_S.bmp	1902-08-31	00:00:00		1	0	464706	0		0	0	NULL	NULL	NULL	Low	run1	1	List2	Catch.wav	V_T	1	1	1	1	464556	150	1	320	464876
Exp1	16	Exp1-16-1	59.937	1.0.0.168	1	left	2026873710	2.0.10.242	2.0.10.242	09-20-2019	2019-09-20 05:05:38	13:05:38	female	2.0.10.147	188	Red_C.bmp	1903-06-02	00:00:00		0	0	466842	0		0	0	NULL	NULL	NULL	Low	run1	1	List2	A_T.wav	AV_T	1	1	1	1	466692	150	1	295	466987
Exp1	16	Exp1-16-1	59.937	1.0.0.168	1	left	2026873710	2.0.10.242	2.0.10.242	09-20-2019	2019-09-20 05:05:38	13:05:38	female	2.0.10.147	189	Blue_S.bmp	1903-01-16	00:00:00		0	1	469245	0		0	0	NULL	NULL	NULL	Low	run1		List2	Catch.wav	V_S	0		1	1	469094	151		0	0
Exp1	16	Exp1-16-1	59.937	1.0.0.168	1	left	2026873710	2.0.10.242	2.0.10.242	09-20-2019	2019-09-20 05:05:38	13:05:38	female	2.0.10.147	190	Catch.bmp	1902-12-14	00:00:00		0	0	471580	0		0	0	NULL	NULL	NULL	Low	run1	1	List2	A_T.wav	A_T	1	1	1	1	471430	150	1	597	472027
Exp1	16	Exp1-16-1	59.937	1.0.0.168	1	left	2026873710	2.0.10.242	2.0.10.242	09-20-2019	2019-09-20 05:05:38	13:05:38	female	2.0.10.147	191	Red_S.bmp	1902-07-24	00:00:00		0	0	473816	0		0	0	NULL	NULL	NULL	Low	run1	1	List2	A_T.wav	AV_T	1	1	0	1	473666	150	1	346	474012
Exp1	16	Exp1-16-1	59.937	1.0.0.168	1	left	2026873710	2.0.10.242	2.0.10.242	09-20-2019	2019-09-20 05:05:38	13:05:38	female	2.0.10.147	192	Red_S.bmp	1903-03-02	00:00:00		0	1	475902	0		0	0	NULL	NULL	NULL	Low	run1	1	List2	A_T.wav	AV_T	1	1	1	1	475751	151	1	324	476075
Exp1	16	Exp1-16-1	59.937	1.0.0.168	1	left	2026873710	2.0.10.242	2.0.10.242	09-20-2019	2019-09-20 05:05:38	13:05:38	female	2.0.10.147	193	Red_C_2.bmp	1902-05-22	00:00:00		0	1	478221	0		0	0	NULL	NULL	NULL	Low	run1	1	List2	Catch.wav	V_T	1	1	1	1	478070	151	1	341	478411
Exp1	16	Exp1-16-1	59.937	1.0.0.168	1	left	2026873710	2.0.10.242	2.0.10.242	09-20-2019	2019-09-20 05:05:38	13:05:38	female	2.0.10.147	194	Red_S.bmp	1902-05-06	00:00:00		0	0	480256	0		0	0	NULL	NULL	NULL	Low	run1	1	List2	Catch.wav	V_T	1	1	0	1	480106	150	1	297	480403
Exp1	16	Exp1-16-1	59.937	1.0.0.168	1	left	2026873710	2.0.10.242	2.0.10.242	09-20-2019	2019-09-20 05:05:38	13:05:38	female	2.0.10.147	195	Red_C.bmp	1904-05-18	00:00:00		0	0	482275	0		0	0	NULL	NULL	NULL	Low	run1	1	List2	Catch.wav	V_T	1	1	0	1	482125	150	1	295	482420
Exp1	16	Exp1-16-1	59.937	1.0.0.168	1	left	2026873710	2.0.10.242	2.0.10.242	09-20-2019	2019-09-20 05:05:38	13:05:38	female	2.0.10.147	196	Red_C_2.bmp	1903-07-11	00:00:00		0	0	485028	0		0	0	NULL	NULL	NULL	Low	run1	1	List2	A_T.wav	AV_T	1	1	0	1	484878	150	1	317	485195
Exp1	16	Exp1-16-1	59.937	1.0.0.168	1	left	2026873710	2.0.10.242	2.0.10.242	09-20-2019	2019-09-20 05:05:38	13:05:38	female	2.0.10.147	197	Blue_S.bmp	1902-09-22	00:00:00		0	1	487464	0		0	0	NULL	NULL	NULL	Low	run1		List2	Catch.wav	V_S	0		1	1	487313	151		0	0
Exp1	16	Exp1-16-1	59.937	1.0.0.168	1	left	2026873710	2.0.10.242	2.0.10.242	09-20-2019	2019-09-20 05:05:38	13:05:38	female	2.0.10.147	198	Red_C.bmp	1902-09-23	00:00:00		0	1	489683	0		0	0	NULL	NULL	NULL	Low	run1	1	List2	A_T.wav	AV_T	1	1	1	1	489532	151	1	263	489795
Exp1	16	Exp1-16-1	59.937	1.0.0.168	1	left	2026873710	2.0.10.242	2.0.10.242	09-20-2019	2019-09-20 05:05:38	13:05:38	female	2.0.10.147	199	Catch.bmp	1903-07-01	00:00:00		0	0	491835	0		0	0	NULL	NULL	NULL	Low	run1	1	List2	A_T.wav	A_T	1	1	0	1	491685	150	1	630	492315
Exp1	16	Exp1-16-1	59.937	1.0.0.168	1	left	2026873710	2.0.10.242	2.0.10.242	09-20-2019	2019-09-20 05:05:38	13:05:38	female	2.0.10.147	200	Red_C_2.bmp	1903-07-11	00:00:00		0	0	494271	0		0	0	NULL	NULL	NULL	Low	run1	1	List2	Catch.wav	V_T	1	1	1	1	494121	150	1	282	494403
Exp1	16	Exp1-16-1	59.937	1.0.0.168	1	left	2026873710	2.0.10.242	2.0.10.242	09-20-2019	2019-09-20 05:05:38	13:05:38	female	2.0.10.147	201	Catch.bmp	1903-10-13	00:00:00		0	1	496707	0		0	0	NULL	NULL	NULL	Low	run1	1	List2	A_T.wav	A_T	1	1	2	1	496556	151	1	783	497339
Exp1	16	Exp1-16-1	59.937	1.0.0.168	1	left	2026873710	2.0.10.242	2.0.10.242	09-20-2019	2019-09-20 05:05:38	13:05:38	female	2.0.10.147	202	Blue_C.bmp	1904-01-21	00:00:00		0	1	499243	0		0	0	NULL	NULL	NULL	Low	run1		List2	A_S.wav	AV_S	0		1	1	499092	151		0	0
Exp1	16	Exp1-16-1	59.937	1.0.0.168	1	left	2026873710	2.0.10.242	2.0.10.242	09-20-2019	2019-09-20 05:05:38	13:05:38	female	2.0.10.147	203	Red_C_2.bmp	1904-01-18	00:00:00		0	0	501929	0		0	0	NULL	NULL	NULL	Low	run1	1	List2	A_T.wav	AV_T	1	1	0	1	501779	150	1	320	502099
Exp1	16	Exp1-16-1	59.937	1.0.0.168	1	left	2026873710	2.0.10.242	2.0.10.242	09-20-2019	2019-09-20 05:05:38	13:05:38	female	2.0.10.147	204	Blue_C_2.bmp	1903-11-01	00:00:00		0	0	504565	0		0	0	NULL	NULL	NULL	Low	run1		List2	A_S.wav	AV_S	0		0	1	504415	150		0	0
Exp1	16	Exp1-16-1	59.937	1.0.0.168	1	left	2026873710	2.0.10.242	2.0.10.242	09-20-2019	2019-09-20 05:05:38	13:05:38	female	2.0.10.147	205	Red_C.bmp	1903-05-30	00:00:00		0	1	507168	0		0	0	NULL	NULL	NULL	Low	run1	1	List2	A_T.wav	AV_T	1	1	1	1	507017	151	1	361	507378
Exp1	16	Exp1-16-1	59.937	1.0.0.168	1	left	2026873710	2.0.10.242	2.0.10.242	09-20-2019	2019-09-20 05:05:38	13:05:38	female	2.0.10.147	206	Blue_S.bmp	1903-09-11	00:00:00		0	0	509570	0		0	0	NULL	NULL	NULL	Low	run1		List2	A_S.wav	AV_S	0		0	1	509420	150		0	0
Exp1	16	Exp1-16-1	59.937	1.0.0.168	1	left	2026873710	2.0.10.242	2.0.10.242	09-20-2019	2019-09-20 05:05:38	13:05:38	female	2.0.10.147	207	Blue_C.bmp	1902-12-30	00:00:00		1	0	512139	0		0	0	NULL	NULL	NULL	Low	Run1		List2	Catch.wav	V_S	0		1	1	511989	150		0	0
Exp1	16	Exp1-16-1	59.937	1.0.0.168	1	left	2026873710	2.0.10.242	2.0.10.242	09-20-2019	2019-09-20 05:05:38	13:05:38	female	2.0.10.147	208	Catch.bmp	1904-04-19	00:00:00		0	0	514442	0		0	0	NULL	NULL	NULL	Low	run1		List2	A_S.wav	A_S	0		1	1	514292	150		0	0
Exp1	16	Exp1-16-1	59.937	1.0.0.168	1	left	2026873710	2.0.10.242	2.0.10.242	09-20-2019	2019-09-20 05:05:38	13:05:38	female	2.0.10.147	209	Red_S_2.bmp	1902-11-21	00:00:00		0	0	517228	0		0	0	NULL	NULL	NULL	Low	run1	1	List2	A_T.wav	AV_T	1	1	0	1	517078	150	1	309	517387
Exp1	16	Exp1-16-1	59.937	1.0.0.168	1	left	2026873710	2.0.10.242	2.0.10.242	09-20-2019	2019-09-20 05:05:38	13:05:38	female	2.0.10.147	210	Catch.bmp	1903-03-01	00:00:00		0	0	519447	0		0	0	NULL	NULL	NULL	Low	run1	1	List2	A_T.wav	A_T	1	1	0	1	519297	150	1	546	519843
Exp1	16	Exp1-16-1	59.937	1.0.0.168	1	left	2026873710	2.0.10.242	2.0.10.242	09-20-2019	2019-09-20 05:05:38	13:05:38	female	2.0.10.147	211	Blue_S_2.bmp	1904-04-07	00:00:00		1	0	521749	0		0	0	NULL	NULL	NULL	Low	run1		List2	Catch.wav	V_S	0		1	1	521599	150	1	563	522162
Exp1	16	Exp1-16-1	59.937	1.0.0.168	1	left	2026873710	2.0.10.242	2.0.10.242	09-20-2019	2019-09-20 05:05:38	13:05:38	female	2.0.10.147	212	Blue_S_2.bmp	1902-04-14	00:00:00		0	0	524469	0		0	0	NULL	NULL	NULL	Low	run1		List2	A_S.wav	AV_S	0		1	1	524319	150		0	0
Exp1	16	Exp1-16-1	59.937	1.0.0.168	1	left	2026873710	2.0.10.242	2.0.10.242	09-20-2019	2019-09-20 05:05:38	13:05:38	female	2.0.10.147	213	Blue_S_2.bmp	1903-08-02	00:00:00		1	0	526504	0		0	0	NULL	NULL	NULL	Low	run1		List2	Catch.wav	V_S	0		1	1	526354	150		0	0
Exp1	16	Exp1-16-1	59.937	1.0.0.168	1	left	2026873710	2.0.10.242	2.0.10.242	09-20-2019	2019-09-20 05:05:38	13:05:38	female	2.0.10.147	214	Red_S.bmp	1903-03-22	00:00:00		0	0	529024	0		0	0	NULL	NULL	NULL	Low	run1	1	List2	A_T.wav	AV_T	1	1	1	1	528874	150	1	288	529162
Exp1	16	Exp1-16-1	59.937	1.0.0.168	1	left	2026873710	2.0.10.242	2.0.10.242	09-20-2019	2019-09-20 05:05:38	13:05:38	female	2.0.10.147	215	Red_S_2.bmp	1903-08-09	00:00:00		0	1	531360	0		0	0	NULL	NULL	NULL	Low	run1	1	List2	Catch.wav	V_T	1	1	2	1	531209	151	1	289	531498
Exp1	16	Exp1-16-1	59.937	1.0.0.168	1	left	2026873710	2.0.10.242	2.0.10.242	09-20-2019	2019-09-20 05:05:38	13:05:38	female	2.0.10.147	216	Catch.bmp	1902-05-24	00:00:00		0	0	533829	0		0	0	NULL	NULL	NULL	Low	run1		List2	A_S.wav	A_S	0		0	1	533679	150		0	0
Exp1	16	Exp1-16-1	59.937	1.0.0.168	1	left	2026873710	2.0.10.242	2.0.10.242	09-20-2019	2019-09-20 05:05:38	13:05:38	female	2.0.10.147	217	Catch.bmp	1902-09-20	00:00:00		0	0	535931	0		0	0	NULL	NULL	NULL	Low	run1	1	List2	A_T.wav	A_T	1	1	0	1	535781	150	1	318	536099
Exp1	16	Exp1-16-1	59.937	1.0.0.168	1	left	2026873710	2.0.10.242	2.0.10.242	09-20-2019	2019-09-20 05:05:38	13:05:38	female	2.0.10.147	218	Red_S_2.bmp	1903-07-06	00:00:00		0	0	538083	0		0	0	NULL	NULL	NULL	Low	run1	1	List2	Catch.wav	V_T	1	1	1	1	537933	150	1	493	538426
Exp1	16	Exp1-16-1	59.937	1.0.0.168	1	left	2026873710	2.0.10.242	2.0.10.242	09-20-2019	2019-09-20 05:05:38	13:05:38	female	2.0.10.147	219	Blue_S_2.bmp	1903-01-21	00:00:00		0	0	540519	0		0	0	NULL	NULL	NULL	Low	run1		List2	A_S.wav	AV_S	0		1	1	540369	150		0	0
Exp1	16	Exp1-16-1	59.937	1.0.0.168	1	left	2026873710	2.0.10.242	2.0.10.242	09-20-2019	2019-09-20 05:05:38	13:05:38	female	2.0.10.147	220	Red_C.bmp	1904-04-04	00:00:00		0	0	542855	0		0	0	NULL	NULL	NULL	Low	run1	1	List2	A_T.wav	AV_T	1	1	0	1	542705	150	1	258	542963
Exp1	16	Exp1-16-1	59.937	1.0.0.168	1	left	2026873710	2.0.10.242	2.0.10.242	09-20-2019	2019-09-20 05:05:38	13:05:38	female	2.0.10.147	221	Red_C_2.bmp	1904-03-12	00:00:00		0	0	545558	0		0	0	NULL	NULL	NULL	Low	run1	1	List2	Catch.wav	V_T	1	1	1	1	545408	150	1	331	545739
Exp1	16	Exp1-16-1	59.937	1.0.0.168	1	left	2026873710	2.0.10.242	2.0.10.242	09-20-2019	2019-09-20 05:05:38	13:05:38	female	2.0.10.147	222	Blue_S_2.bmp	1902-12-29	00:00:00		0	0	548244	0		0	0	NULL	NULL	NULL	Low	run1		List2	Catch.wav	V_S	0		0	1	548094	150		0	0
Exp1	16	Exp1-16-1	59.937	1.0.0.168	1	left	2026873710	2.0.10.242	2.0.10.242	09-20-2019	2019-09-20 05:05:38	13:05:38	female	2.0.10.147	223	Catch.bmp	1903-09-05	00:00:00		0	0	550546	0		0	0	NULL	NULL	NULL	Low	run1		List2	A_S.wav	A_S	0		1	1	550396	150		0	0
Exp1	16	Exp1-16-1	59.937	1.0.0.168	1	left	2026873710	2.0.10.242	2.0.10.242	09-20-2019	2019-09-20 05:05:38	13:05:38	female	2.0.10.147	224	Red_C_2.bmp	1903-08-17	00:00:00		0	0	553116	0		0	0	NULL	NULL	NULL	Low	run1	1	List2	A_T.wav	AV_T	1	1	0	2	552966	150	1	381	553347
Exp1	16	Exp1-16-1	59.937	1.0.0.168	1	left	2026873710	2.0.10.242	2.0.10.242	09-20-2019	2019-09-20 05:05:38	13:05:38	female	2.0.10.147	225	Red_S.bmp	1904-01-08	00:00:00		0	1	555602	0		0	0	NULL	NULL	NULL	Low	run1	1	List2	Catch.wav	V_T	1	1	2	1	555451	151	1	343	555794
Exp1	16	Exp1-16-1	59.937	1.0.0.168	1	left	2026873710	2.0.10.242	2.0.10.242	09-20-2019	2019-09-20 05:05:38	13:05:38	female	2.0.10.147	226	Catch.bmp	1903-12-28	00:00:00		0	0	558221	0		0	0	NULL	NULL	NULL	Low	run1	1	List2	A_T.wav	A_T	1	1	1	1	558071	150	1	459	558530
Exp1	16	Exp1-16-1	59.937	1.0.0.168	1	left	2026873710	2.0.10.242	2.0.10.242	09-20-2019	2019-09-20 05:05:38	13:05:38	female	2.0.10.147	227	Red_S.bmp	1902-11-04	00:00:00		0	0	560840	0		0	0	NULL	NULL	NULL	Low	run1	1	List2	Catch.wav	V_T	1	1	1	1	560690	150	1	456	561146
Exp1	16	Exp1-16-1	59.937	1.0.0.168	1	left	2026873710	2.0.10.242	2.0.10.242	09-20-2019	2019-09-20 05:05:38	13:05:38	female	2.0.10.147	228	Catch.bmp	1902-04-21	00:00:00		0	0	563026	0		0	0	NULL	NULL	NULL	Low	run1		List2	A_S.wav	A_S	0		1	1	562876	150		0	0
Exp1	16	Exp1-16-1	59.937	1.0.0.168	1	left	2026873710	2.0.10.242	2.0.10.242	09-20-2019	2019-09-20 05:05:38	13:05:38	female	2.0.10.147	229	Red_S_2.bmp	1903-09-02	00:00:00		0	0	565078	0		0	0	NULL	NULL	NULL	Low	run1	1	List2	Catch.wav	V_T	1	1	1	1	564928	150	1	441	565369
Exp1	16	Exp1-16-1	59.937	1.0.0.168	1	left	2026873710	2.0.10.242	2.0.10.242	09-20-2019	2019-09-20 05:05:38	13:05:38	female	2.0.10.147	230	Catch.bmp	1902-10-17	00:00:00		0	0	567581	0		0	0	NULL	NULL	NULL	Low	run1	1	List2	A_T.wav	A_T	1	1	1	1	567431	150	1	755	568186
Exp1	16	Exp1-16-1	59.937	1.0.0.168	1	left	2026873710	2.0.10.242	2.0.10.242	09-20-2019	2019-09-20 05:05:38	13:05:38	female	2.0.10.147	231	Red_C.bmp	1903-10-06	00:00:00		0	0	569750	0		0	0	NULL	NULL	NULL	Low	run1	1	List2	Catch.wav	V_T	1	1	0	1	569600	150	1	353	569953
Exp1	16	Exp1-16-1	59.937	1.0.0.168	1	left	2026873710	2.0.10.242	2.0.10.242	09-20-2019	2019-09-20 05:05:38	13:05:38	female	2.0.10.147	232	Red_C.bmp	1902-09-26	00:00:00		0	0	572286	0		0	0	NULL	NULL	NULL	Low	run1	1	List2	A_T.wav	AV_T	1	1	1	1	572136	150	1	345	572481
Exp1	16	Exp1-16-1	59.937	1.0.0.168	1	left	2026873710	2.0.10.242	2.0.10.242	09-20-2019	2019-09-20 05:05:38	13:05:38	female	2.0.10.147	233	Catch.bmp	1902-12-17	00:00:00		0	0	574438	0		0	0	NULL	NULL	NULL	Low	run1		List2	A_S.wav	A_S	0		0	1	574288	150		0	0
Exp1	16	Exp1-16-1	59.937	1.0.0.168	1	left	2026873710	2.0.10.242	2.0.10.242	09-20-2019	2019-09-20 05:05:38	13:05:38	female	2.0.10.147	234	Red_S_2.bmp	1902-04-06	00:00:00		0	0	576757	0		0	0	NULL	NULL	NULL	Low	run1	1	List2	A_T.wav	AV_T	1	1	0	1	576607	150	1	419	577026
Exp1	16	Exp1-16-1	59.937	1.0.0.168	1	left	2026873710	2.0.10.242	2.0.10.242	09-20-2019	2019-09-20 05:05:38	13:05:38	female	2.0.10.147	235	Red_S.bmp	1904-04-19	00:00:00		1	0	578742	0		0	0	NULL	NULL	NULL	Low	run1	1	List2	A_T.wav	AV_T	1	1	0	1	578592	150	1	306	578898
Exp1	16	Exp1-16-1	59.937	1.0.0.168	1	left	2026873710	2.0.10.242	2.0.10.242	09-20-2019	2019-09-20 05:05:38	13:05:38	female	2.0.10.147	236	Red_C.bmp	1903-04-06	00:00:00		0	0	581462	0		0	0	NULL	NULL	NULL	Low	run1	1	List2	A_T.wav	AV_T	1	1	0	1	581312	150	1	306	581618
Exp1	16	Exp1-16-1	59.937	1.0.0.168	1	left	2026873710	2.0.10.242	2.0.10.242	09-20-2019	2019-09-20 05:05:38	13:05:38	female	2.0.10.147	237	Catch.bmp	1903-05-12	00:00:00		1	0	583814	0		0	0	NULL	NULL	NULL	Low	run1	1	List2	A_T.wav	A_T	1	1	0	1	583664	150	1	505	584169
Exp1	16	Exp1-16-1	59.937	1.0.0.168	1	left	2026873710	2.0.10.242	2.0.10.242	09-20-2019	2019-09-20 05:05:38	13:05:38	female	2.0.10.147	238	Catch.bmp	1904-04-28	00:00:00		0	0	586200	0		0	0	NULL	NULL	NULL	Low	run1	1	List2	A_T.wav	A_T	1	1	0	1	586050	150	1	431	586481
Exp1	16	Exp1-16-1	59.937	1.0.0.168	1	left	2026873710	2.0.10.242	2.0.10.242	09-20-2019	2019-09-20 05:05:38	13:05:38	female	2.0.10.147	239	Red_C_2.bmp	1904-01-28	00:00:00		0	1	588937	0		0	0	NULL	NULL	NULL	Low	run1	1	List2	Catch.wav	V_T	1	1	1	1	588786	151	1	424	589210
Exp1	16	Exp1-16-1	59.937	1.0.0.168	1	left	2026873710	2.0.10.242	2.0.10.242	09-20-2019	2019-09-20 05:05:38	13:05:38	female	2.0.10.147	240	Blue_C_2.bmp	1903-11-13	00:00:00		0	1	591573	0		0	0	NULL	NULL	NULL	Low	run1		List2	A_S.wav	AV_S	0		1	1	591422	151		0	0
Exp1	16	Exp1-16-1	59.937	1.0.0.168	1	left	2026873710	2.0.10.242	2.0.10.242	09-20-2019	2019-09-20 05:05:38	13:05:38	female	2.0.10.147	241	Blue_C.bmp	1903-07-25	00:00:00		0	0	594175	0		0	0	NULL	NULL	NULL	Low	run1		List2	A_S.wav	AV_S	0		0	1	594025	150		0	0
Exp1	16	Exp1-16-1	59.937	1.0.0.168	1	left	2026873710	2.0.10.242	2.0.10.242	09-20-2019	2019-09-20 05:05:38	13:05:38	female	2.0.10.147	242	Catch.bmp	1903-10-12	00:00:00		0	0	596678	0		0	0	NULL	NULL	NULL	Low	run1	1	List2	A_T.wav	A_T	1	1	0	1	596528	150	1	433	596961
Exp1	16	Exp1-16-1	59.937	1.0.0.168	1	left	2026873710	2.0.10.242	2.0.10.242	09-20-2019	2019-09-20 05:05:38	13:05:38	female	2.0.10.147	243	Blue_C_2.bmp	1903-12-26	00:00:00		0	0	599214	0		0	0	NULL	NULL	NULL	Low	run1		List2	A_S.wav	AV_S	0		0	1	599064	150		0	0
Exp1	16	Exp1-16-1	59.937	1.0.0.168	1	left	2026873710	2.0.10.242	2.0.10.242	09-20-2019	2019-09-20 05:05:38	13:05:38	female	2.0.10.147	244	Catch.bmp	1902-04-14	00:00:00		0	0	601883	0		0	0	NULL	NULL	NULL	Low	run1	1	List2	A_T.wav	A_T	1	1	0	1	601733	150	1	324	602057
Exp1	16	Exp1-16-1	59.937	1.0.0.168	1	left	2026873710	2.0.10.242	2.0.10.242	09-20-2019	2019-09-20 05:05:38	13:05:38	female	2.0.10.147	245	Red_S_2.bmp	1902-07-06	00:00:00		0	0	603869	0		0	0	NULL	NULL	NULL	Low	run1	1	List2	A_T.wav	AV_T	1	1	0	1	603719	150	1	330	604049
Exp1	16	Exp1-16-1	59.937	1.0.0.168	1	left	2026873710	2.0.10.242	2.0.10.242	09-20-2019	2019-09-20 05:05:38	13:05:38	female	2.0.10.147	246	Catch.bmp	1903-12-20	00:00:00		0	1	605938	0		0	0	NULL	NULL	NULL	Low	run1	1	List2	A_T.wav	A_T	1	1	1	1	605787	151	1	558	606345
Exp1	16	Exp1-16-1	59.937	1.0.0.168	1	left	2026873710	2.0.10.242	2.0.10.242	09-20-2019	2019-09-20 05:05:38	13:05:38	female	2.0.10.147	247	Red_C_2.bmp	1902-11-24	00:00:00		0	0	608540	0		0	0	NULL	NULL	NULL	Low	run1	1	List2	Catch.wav	V_T	1	1	1	1	608390	150	1	931	609321
Exp1	16	Exp1-16-1	59.937	1.0.0.168	1	left	2026873710	2.0.10.242	2.0.10.242	09-20-2019	2019-09-20 05:05:38	13:05:38	female	2.0.10.147	248	Catch.bmp	1902-04-03	00:00:00		0	0	610759	0		0	0	NULL	NULL	NULL	Low	run1		List2	A_S.wav	A_S	0		1	1	610609	150		0	0
Exp1	16	Exp1-16-1	59.937	1.0.0.168	1	left	2026873710	2.0.10.242	2.0.10.242	09-20-2019	2019-09-20 05:05:38	13:05:38	female	2.0.10.147	249	Red_S_2.bmp	1903-10-13	00:00:00		1	0	612811	0		0	0	NULL	NULL	NULL	Low	run1	1	List2	A_T.wav	AV_T	1	1	0	1	612661	150	1	396	613057
Exp1	16	Exp1-16-1	59.937	1.0.0.168	1	left	2026873710	2.0.10.242	2.0.10.242	09-20-2019	2019-09-20 05:05:38	13:05:38	female	2.0.10.147	250	Catch.bmp	1902-03-10	00:00:00		1	0	615347	0		0	0	NULL	NULL	NULL	Low	run1	1	List2	A_T.wav	A_T	1	1	0	1	615197	150	1	467	615664
Exp1	16	Exp1-16-1	59.937	1.0.0.168	1	left	2026873710	2.0.10.242	2.0.10.242	09-20-2019	2019-09-20 05:05:38	13:05:38	female	2.0.10.147	251	Blue_C_2.bmp	1902-12-02	00:00:00		1	0	617299	0		0	0	NULL	NULL	NULL	Low	run1		List2	A_S.wav	AV_S	0		1	1	617149	150		0	0
Exp1	16	Exp1-16-1	59.937	1.0.0.168	1	left	2026873710	2.0.10.242	2.0.10.242	09-20-2019	2019-09-20 05:05:38	13:05:38	female	2.0.10.147	252	Red_S.bmp	1902-09-02	00:00:00		0	0	619585	0		0	0	NULL	NULL	NULL	Low	run1	1	List2	Catch.wav	V_T	1	1	1	1	619435	150	1	365	619800
Exp1	16	Exp1-16-1	59.937	1.0.0.168	1	left	2026873710	2.0.10.242	2.0.10.242	09-20-2019	2019-09-20 05:05:38	13:05:38	female	2.0.10.147	253	Catch.bmp	1904-02-16	00:00:00		0	0	621721	0		0	0	NULL	NULL	NULL	Low	run1	1	List2	A_T.wav	A_T	1	1	1	1	621571	150	1	661	622232
Exp1	16	Exp1-16-1	59.937	1.0.0.168	1	left	2026873710	2.0.10.242	2.0.10.242	09-20-2019	2019-09-20 05:05:38	13:05:38	female	2.0.10.147	254	Blue_S_2.bmp	1902-10-08	00:00:00		0	0	624390	0		0	0	NULL	NULL	NULL	Low	run1		List2	A_S.wav	AV_S	0		0	1	624240	150		0	0
Exp1	16	Exp1-16-1	59.937	1.0.0.168	1	left	2026873710	2.0.10.242	2.0.10.242	09-20-2019	2019-09-20 05:05:38	13:05:38	female	2.0.10.147	255	Red_C.bmp	1902-05-13	00:00:00		0	0	626609	0		0	0	NULL	NULL	NULL	Low	run1	1	List2	Catch.wav	V_T	1	1	1	1	626459	150	1	349	626808
Exp1	16	Exp1-16-1	59.937	1.0.0.168	1	left	2026873710	2.0.10.242	2.0.10.242	09-20-2019	2019-09-20 05:05:38	13:05:38	female	2.0.10.147	256	Catch.bmp	1902-12-04	00:00:00		0	0	628628	0		0	0	NULL	NULL	NULL	Low	run1	1	List2	A_T.wav	A_T	0		1	1	628478	150		0	0
Exp1	16	Exp1-16-1	59.937	1.0.0.168	1	left	2026873710	2.0.10.242	2.0.10.242	09-20-2019	2019-09-20 05:05:38	13:05:38	female	2.0.10.147	257	Red_C.bmp	1903-05-15	00:00:00		0	0	630914	0		0	0	NULL	NULL	NULL	Low	run1	1	List2	A_T.wav	AV_T	1	1	0	1	630764	150	1	420	631184
Exp1	16	Exp1-16-1	59.937	1.0.0.168	1	left	2026873710	2.0.10.242	2.0.10.242	09-20-2019	2019-09-20 05:05:38	13:05:38	female	2.0.10.147	258	Red_C_2.bmp	1904-02-11	00:00:00		0	1	633300	0		0	0	NULL	NULL	NULL	Low	run1	1	List2	Catch.wav	V_T	1	1	1	1	633149	151	1	284	633433
Exp1	16	Exp1-16-1	59.937	1.0.0.168	1	left	2026873710	2.0.10.242	2.0.10.242	09-20-2019	2019-09-20 05:05:38	13:05:38	female	2.0.10.147	259	Catch.bmp	1902-09-11	00:00:00		0	0	635952	0		0	0	NULL	NULL	NULL	Low	run1		List2	A_S.wav	A_S	0		1	1	635802	150		0	0
Exp1	16	Exp1-16-1	59.937	1.0.0.168	1	left	2026873710	2.0.10.242	2.0.10.242	09-20-2019	2019-09-20 05:05:38	13:05:38	female	2.0.10.147	260	Red_S.bmp	1903-06-16	00:00:00		0	0	638138	0		0	0	NULL	NULL	NULL	Low	run1	1	List2	A_T.wav	AV_T	1	1	0	1	637988	150	1	308	638296
