# Supplementary material for: Visual Perceptual Load Attenuates Age-Related Audiovisual Integration in an Audiovisual Discrimination Task
Source: Front Psychol. 2021 Sep 29;12:740221. doi: 10.3389/fpsyg.2021.740221 (PMC8511317; doi:10.3389/fpsyg.2021.740221)
Supplement: Supplementary file 1 [file Data_Sheet_1.ZIP › Export data/Group 1_Data_Younger/Exp1_Low load/Subject_17.xlsx]

## Sheet: Sheet1
ExperimentName	Subject	DataFile.Basename	Display.RefreshRate	ExperimentVersion	Group	Handedness	RandomSeed	RuntimeVersion	RuntimeVersionExpected	SessionDate	SessionStartDateTimeUtc	SessionTime	Sex	StudioVersion	Block	Image	ITI	ITI.ACC	ITI.CRESP	ITI.DurationError	ITI.OnsetDelay	ITI.OnsetTime	ITI.OnsetToOnsetTime	ITI.RESP	ITI.RT	ITI.RTTime	List1	List1.Cycle	List1.Sample	PercetualLoad	Procedure	Response	Running	Sound	StimulusType	Target.ACC	Target.CRESP	Target.DurationError	Target.OnsetDelay	Target.OnsetTime	Target.OnsetToOnsetTime	Target.RESP	Target.RT	Target.RTTime
Exp1	17	Exp1-17-1	59.938	1.0.0.169	1	left	783078263	2.0.10.242	2.0.10.242	09-20-2019	2019-09-20 05:40:33	13:40:33	female	2.0.10.147	1	Blue_C_2.bmp	1903-11-02	00:00:00		0	0	13000	0		0	0	12	1	1	Low	Prac		List1	A_S.wav	AV_S	0		111	2	12850	150		0	0
Exp1	17	Exp1-17-1	59.938	1.0.0.169	1	left	783078263	2.0.10.242	2.0.10.242	09-20-2019	2019-09-20 05:40:33	13:40:33	female	2.0.10.147	2	Blue_C_2.bmp	1903-10-23	00:00:00		0	0	15602	0		0	0	12	1	2	Low	Prac		List1	A_S.wav	AV_S	0		0	1	15452	150		0	0
Exp1	17	Exp1-17-1	59.938	1.0.0.169	1	left	783078263	2.0.10.242	2.0.10.242	09-20-2019	2019-09-20 05:40:33	13:40:33	female	2.0.10.147	3	Catch.bmp	1903-02-23	00:00:00		0	0	18222	0		0	0	10	1	3	Low	Prac	1	List1	A_T.wav	A_T	1	1	0	1	18072	150	1	790	18862
Exp1	17	Exp1-17-1	59.938	1.0.0.169	1	left	783078263	2.0.10.242	2.0.10.242	09-20-2019	2019-09-20 05:40:33	13:40:33	female	2.0.10.147	4	Red_S_2.bmp	1902-09-06	00:00:00		0	0	20524	0		0	0	8	1	4	Low	Prac	1	List1	Catch.wav	V_T	1	1	1	1	20374	150	1	360	20734
Exp1	17	Exp1-17-1	59.938	1.0.0.169	1	left	783078263	2.0.10.242	2.0.10.242	09-20-2019	2019-09-20 05:40:33	13:40:33	female	2.0.10.147	5	Catch.bmp	1903-05-26	00:00:00		0	0	22660	0		0	0	9	1	5	Low	Prac		List1	A_S.wav	A_S	0		0	1	22510	150		0	0
Exp1	17	Exp1-17-1	59.938	1.0.0.169	1	left	783078263	2.0.10.242	2.0.10.242	09-20-2019	2019-09-20 05:40:33	13:40:33	female	2.0.10.147	6	Red_C_2.bmp	1902-06-28	00:00:00		0	1	25096	0		0	0	6	1	6	Low	Prac	1	List1	Catch.wav	V_T	1	1	2	1	24945	151	1	405	25350
Exp1	17	Exp1-17-1	59.938	1.0.0.169	1	left	783078263	2.0.10.242	2.0.10.242	09-20-2019	2019-09-20 05:40:33	13:40:33	female	2.0.10.147	7	Catch.bmp	1902-05-02	00:00:00		0	0	27164	0		0	0	10	1	7	Low	Prac	1	List1	A_T.wav	A_T	0		1	1	27014	150		0	0
Exp1	17	Exp1-17-1	59.938	1.0.0.169	1	left	783078263	2.0.10.242	2.0.10.242	09-20-2019	2019-09-20 05:40:33	13:40:33	female	2.0.10.147	8	Red_S.bmp	1902-10-08	00:00:00		0	0	29233	0		0	0	17	1	8	Low	Prac	1	List1	A_T.wav	AV_T	1	1	0	1	29083	150	1	299	29382
Exp1	17	Exp1-17-1	59.938	1.0.0.169	1	left	783078263	2.0.10.242	2.0.10.242	09-20-2019	2019-09-20 05:40:33	13:40:33	female	2.0.10.147	9	Red_S.bmp	1903-03-03	00:00:00		0	0	31402	0		0	0	7	1	9	Low	Prac	1	List1	Catch.wav	V_T	1	1	1	1	31252	150	1	418	31670
Exp1	17	Exp1-17-1	59.938	1.0.0.169	1	left	783078263	2.0.10.242	2.0.10.242	09-20-2019	2019-09-20 05:40:33	13:40:33	female	2.0.10.147	10	Catch.bmp	1903-01-25	00:00:00		0	0	33721	0		0	0	10	1	10	Low	Prac	1	List1	A_T.wav	A_T	1	1	1	1	33571	150	1	444	34015
Exp1	17	Exp1-17-1	59.938	1.0.0.169	1	left	783078263	2.0.10.242	2.0.10.242	09-20-2019	2019-09-20 05:40:33	13:40:33	female	2.0.10.147	11	Blue_C_2.bmp	1903-02-05	00:00:00		0	0	35990	0		0	0	12	1	11	Low	Prac		List1	A_S.wav	AV_S	0		0	1	35840	150	1	342	36182
Exp1	17	Exp1-17-1	59.938	1.0.0.169	1	left	783078263	2.0.10.242	2.0.10.242	09-20-2019	2019-09-20 05:40:33	13:40:33	female	2.0.10.147	12	Catch.bmp	1902-07-27	00:00:00		0	0	38276	0		0	0	10	1	12	Low	Prac	1	List1	A_T.wav	A_T	0		0	1	38126	150		0	0
Exp1	17	Exp1-17-1	59.938	1.0.0.169	1	left	783078263	2.0.10.242	2.0.10.242	09-20-2019	2019-09-20 05:40:33	13:40:33	female	2.0.10.147	13	Catch.bmp	1902-03-31	00:00:00		0	0	40428	0		0	0	10	1	13	Low	Prac	1	List1	A_T.wav	A_T	0		0	1	40278	150		0	0
Exp1	17	Exp1-17-1	59.938	1.0.0.169	1	left	783078263	2.0.10.242	2.0.10.242	09-20-2019	2019-09-20 05:40:33	13:40:33	female	2.0.10.147	14	Catch.bmp	1902-12-23	00:00:00		0	0	42464	0		0	0	10	1	14	Low	Prac	1	List1	A_T.wav	A_T	1	1	0	1	42314	150	1	700	43014
Exp1	17	Exp1-17-1	59.938	1.0.0.169	1	left	783078263	2.0.10.242	2.0.10.242	09-20-2019	2019-09-20 05:40:33	13:40:33	female	2.0.10.147	15	Red_S.bmp	1903-02-23	00:00:00		1	0	44699	0		0	0	17	1	15	Low	Prac	1	List1	A_T.wav	AV_T	1	1	0	1	44549	150	1	441	44990
Exp1	17	Exp1-17-1	59.938	1.0.0.169	1	left	783078263	2.0.10.242	2.0.10.242	09-20-2019	2019-09-20 05:40:33	13:40:33	female	2.0.10.147	16	Red_S.bmp	1904-03-18	00:00:00		0	0	47002	0		0	0	17	1	16	Low	Prac	1	List1	A_T.wav	AV_T	1	1	0	1	46852	150	1	394	47246
Exp1	17	Exp1-17-1	59.938	1.0.0.169	1	left	783078263	2.0.10.242	2.0.10.242	09-20-2019	2019-09-20 05:40:33	13:40:33	female	2.0.10.147	17	Red_C_2.bmp	1904-03-25	00:00:00		0	0	49688	0		0	0	16	1	17	Low	Prac	1	List1	A_T.wav	AV_T	1	1	0	1	49538	150	1	427	49965
Exp1	17	Exp1-17-1	59.938	1.0.0.169	1	left	783078263	2.0.10.242	2.0.10.242	09-20-2019	2019-09-20 05:40:33	13:40:33	female	2.0.10.147	18	Catch.bmp	1903-01-27	00:00:00		0	0	52391	0		0	0	10	1	18	Low	Prac	1	List1	A_T.wav	A_T	1	1	0	1	52241	150	1	372	52613
Exp1	17	Exp1-17-1	59.938	1.0.0.169	1	left	783078263	2.0.10.242	2.0.10.242	09-20-2019	2019-09-20 05:40:33	13:40:33	female	2.0.10.147	19	Catch.bmp	1903-01-16	00:00:00		0	1	54677	0		0	0	10	1	19	Low	Prac	1	List1	A_T.wav	A_T	1	1	1	1	54526	151	1	552	55078
Exp1	17	Exp1-17-1	59.938	1.0.0.169	1	left	783078263	2.0.10.242	2.0.10.242	09-20-2019	2019-09-20 05:40:33	13:40:33	female	2.0.10.147	20	Blue_C.bmp	1902-10-18	00:00:00		0	1	56946	0		0	0	11	1	20	Low	Prac		List1	A_S.wav	AV_S	0		1	1	56795	151		0	0
Exp1	17	Exp1-17-1	59.938	1.0.0.169	1	left	783078263	2.0.10.242	2.0.10.242	09-20-2019	2019-09-20 05:40:33	13:40:33	female	2.0.10.147	21	Blue_S.bmp	1904-04-30	00:00:00		0	1	63286	0		0	0	NULL	NULL	NULL	Low	run1		List2	A_S.wav	AV_S	0		1	1	63135	151		0	0
Exp1	17	Exp1-17-1	59.938	1.0.0.169	1	left	783078263	2.0.10.242	2.0.10.242	09-20-2019	2019-09-20 05:40:33	13:40:33	female	2.0.10.147	22	Red_C.bmp	1903-08-24	00:00:00		0	0	66072	0		0	0	NULL	NULL	NULL	Low	run1	1	List2	Catch.wav	V_T	1	1	1	1	65922	150	1	339	66261
Exp1	17	Exp1-17-1	59.938	1.0.0.169	1	left	783078263	2.0.10.242	2.0.10.242	09-20-2019	2019-09-20 05:40:33	13:40:33	female	2.0.10.147	23	Blue_S_2.bmp	1903-06-26	00:00:00		0	0	68558	0		0	0	NULL	NULL	NULL	Low	run1		List2	A_S.wav	AV_S	0		1	1	68408	150		0	0
Exp1	17	Exp1-17-1	59.938	1.0.0.169	1	left	783078263	2.0.10.242	2.0.10.242	09-20-2019	2019-09-20 05:40:33	13:40:33	female	2.0.10.147	24	Red_C.bmp	1903-09-28	00:00:00		0	0	71044	0		0	0	NULL	NULL	NULL	Low	run1	1	List2	A_T.wav	AV_T	1	1	0	2	70894	150	1	376	71270
Exp1	17	Exp1-17-1	59.938	1.0.0.169	1	left	783078263	2.0.10.242	2.0.10.242	09-20-2019	2019-09-20 05:40:33	13:40:33	female	2.0.10.147	25	Catch.bmp	1902-04-08	00:00:00		0	0	73563	0		0	0	NULL	NULL	NULL	Low	run1		List2	A_S.wav	A_S	0		0	1	73413	150		0	0
Exp1	17	Exp1-17-1	59.938	1.0.0.169	1	left	783078263	2.0.10.242	2.0.10.242	09-20-2019	2019-09-20 05:40:33	13:40:33	female	2.0.10.147	26	Blue_S_2.bmp	1902-05-11	00:00:00		0	0	75615	0		0	0	NULL	NULL	NULL	Low	run1		List2	A_S.wav	AV_S	0		0	1	75465	150		0	0
Exp1	17	Exp1-17-1	59.938	1.0.0.169	1	left	783078263	2.0.10.242	2.0.10.242	09-20-2019	2019-09-20 05:40:33	13:40:33	female	2.0.10.147	27	Red_S_2.bmp	1902-09-14	00:00:00		0	0	77851	0		0	0	NULL	NULL	NULL	Low	run1	1	List2	A_T.wav	AV_T	1	1	0	1	77701	150	1	416	78117
Exp1	17	Exp1-17-1	59.938	1.0.0.169	1	left	783078263	2.0.10.242	2.0.10.242	09-20-2019	2019-09-20 05:40:33	13:40:33	female	2.0.10.147	28	Red_C.bmp	1903-03-19	00:00:00		0	0	79986	0		0	0	NULL	NULL	NULL	Low	run1	1	List2	A_T.wav	AV_T	1	1	0	1	79836	150	1	345	80181
Exp1	17	Exp1-17-1	59.938	1.0.0.169	1	left	783078263	2.0.10.242	2.0.10.242	09-20-2019	2019-09-20 05:40:33	13:40:33	female	2.0.10.147	29	Red_S.bmp	1902-08-28	00:00:00		0	0	82322	0		0	0	NULL	NULL	NULL	Low	run1	1	List2	Catch.wav	V_T	1	1	1	1	82172	150	1	633	82805
Exp1	17	Exp1-17-1	59.938	1.0.0.169	1	left	783078263	2.0.10.242	2.0.10.242	09-20-2019	2019-09-20 05:40:33	13:40:33	female	2.0.10.147	30	Blue_C_2.bmp	1904-04-10	00:00:00		0	0	84441	0		0	0	NULL	NULL	NULL	Low	run1		List2	Catch.wav	V_S	0		0	1	84291	150		0	0
Exp1	17	Exp1-17-1	59.938	1.0.0.169	1	left	783078263	2.0.10.242	2.0.10.242	09-20-2019	2019-09-20 05:40:33	13:40:33	female	2.0.10.147	31	Red_S_2.bmp	1902-12-11	00:00:00		0	1	87211	0		0	0	NULL	NULL	NULL	Low	run1	1	List2	Catch.wav	V_T	1	1	1	1	87060	151	1	306	87366
Exp1	17	Exp1-17-1	59.938	1.0.0.169	1	left	783078263	2.0.10.242	2.0.10.242	09-20-2019	2019-09-20 05:40:33	13:40:33	female	2.0.10.147	32	Red_C.bmp	1904-02-09	00:00:00		0	0	89446	0		0	0	NULL	NULL	NULL	Low	run1	1	List2	Catch.wav	V_T	1	1	0	1	89296	150	1	357	89653
Exp1	17	Exp1-17-1	59.938	1.0.0.169	1	left	783078263	2.0.10.242	2.0.10.242	09-20-2019	2019-09-20 05:40:33	13:40:33	female	2.0.10.147	33	Red_C_2.bmp	1903-06-29	00:00:00		0	0	92099	0		0	0	NULL	NULL	NULL	Low	run1	1	List2	Catch.wav	V_T	1	1	0	1	91949	150	1	320	92269
Exp1	17	Exp1-17-1	59.938	1.0.0.169	1	left	783078263	2.0.10.242	2.0.10.242	09-20-2019	2019-09-20 05:40:33	13:40:33	female	2.0.10.147	34	Catch.bmp	1902-07-23	00:00:00		0	0	94535	0		0	0	NULL	NULL	NULL	Low	run1	1	List2	A_T.wav	A_T	1	1	1	1	94385	150	1	628	95013
Exp1	17	Exp1-17-1	59.938	1.0.0.169	1	left	783078263	2.0.10.242	2.0.10.242	09-20-2019	2019-09-20 05:40:33	13:40:33	female	2.0.10.147	35	Catch.bmp	1902-09-05	00:00:00		0	0	96620	0		0	0	NULL	NULL	NULL	Low	run1	1	List2	A_T.wav	A_T	1	1	0	1	96470	150	1	439	96909
Exp1	17	Exp1-17-1	59.938	1.0.0.169	1	left	783078263	2.0.10.242	2.0.10.242	09-20-2019	2019-09-20 05:40:33	13:40:33	female	2.0.10.147	36	Catch.bmp	1903-01-28	00:00:00		0	0	98756	0		0	0	NULL	NULL	NULL	Low	run1		List2	A_S.wav	A_S	0		0	1	98606	150		0	0
Exp1	17	Exp1-17-1	59.938	1.0.0.169	1	left	783078263	2.0.10.242	2.0.10.242	09-20-2019	2019-09-20 05:40:33	13:40:33	female	2.0.10.147	37	Red_C_2.bmp	1904-04-02	00:00:00		0	0	101075	0		0	0	NULL	NULL	NULL	Low	run1	1	List2	A_T.wav	AV_T	1	1	0	1	100925	150	1	336	101261
Exp1	17	Exp1-17-1	59.938	1.0.0.169	1	left	783078263	2.0.10.242	2.0.10.242	09-20-2019	2019-09-20 05:40:33	13:40:33	female	2.0.10.147	38	Catch.bmp	1903-04-01	00:00:00		0	0	103778	0		0	0	NULL	NULL	NULL	Low	run1	1	List2	A_T.wav	A_T	1	1	0	1	103628	150	1	489	104117
Exp1	17	Exp1-17-1	59.938	1.0.0.169	1	left	783078263	2.0.10.242	2.0.10.242	09-20-2019	2019-09-20 05:40:33	13:40:33	female	2.0.10.147	39	Catch.bmp	1903-07-25	00:00:00		0	0	106114	0		0	0	NULL	NULL	NULL	Low	run1	1	List2	A_T.wav	A_T	1	1	0	2	105964	150	1	512	106476
Exp1	17	Exp1-17-1	59.938	1.0.0.169	1	left	783078263	2.0.10.242	2.0.10.242	09-20-2019	2019-09-20 05:40:33	13:40:33	female	2.0.10.147	40	Catch.bmp	1903-07-22	00:00:00		0	0	108566	0		0	0	NULL	NULL	NULL	Low	run1	1	List2	A_T.wav	A_T	1	1	0	1	108416	150	1	540	108956
Exp1	17	Exp1-17-1	59.938	1.0.0.169	1	left	783078263	2.0.10.242	2.0.10.242	09-20-2019	2019-09-20 05:40:33	13:40:33	female	2.0.10.147	41	Red_S.bmp	1903-05-04	00:00:00		0	0	111019	0		0	0	NULL	NULL	NULL	Low	run1	1	List2	Catch.wav	V_T	1	1	1	1	110869	150	1	367	111236
Exp1	17	Exp1-17-1	59.938	1.0.0.169	1	left	783078263	2.0.10.242	2.0.10.242	09-20-2019	2019-09-20 05:40:33	13:40:33	female	2.0.10.147	42	Red_S.bmp	1902-04-27	00:00:00		0	0	113388	0		0	0	NULL	NULL	NULL	Low	run1	1	List2	Catch.wav	V_T	1	1	0	1	113238	150	1	462	113700
Exp1	17	Exp1-17-1	59.938	1.0.0.169	1	left	783078263	2.0.10.242	2.0.10.242	09-20-2019	2019-09-20 05:40:33	13:40:33	female	2.0.10.147	43	Catch.bmp	1902-10-19	00:00:00		0	0	115390	0		0	0	NULL	NULL	NULL	Low	run1	1	List2	A_T.wav	A_T	1	1	1	1	115240	150	1	412	115652
Exp1	17	Exp1-17-1	59.938	1.0.0.169	1	left	783078263	2.0.10.242	2.0.10.242	09-20-2019	2019-09-20 05:40:33	13:40:33	female	2.0.10.147	44	Red_S_2.bmp	1903-12-12	00:00:00		0	0	117576	0		0	0	NULL	NULL	NULL	Low	run1	1	List2	Catch.wav	V_T	1	1	1	2	117426	150	1	362	117788
Exp1	17	Exp1-17-1	59.938	1.0.0.169	1	left	783078263	2.0.10.242	2.0.10.242	09-20-2019	2019-09-20 05:40:33	13:40:33	female	2.0.10.147	45	Red_S_2.bmp	1902-06-21	00:00:00		0	0	120178	0		0	0	NULL	NULL	NULL	Low	run1	1	List2	Catch.wav	V_T	1	1	0	1	120028	150	1	384	120412
Exp1	17	Exp1-17-1	59.938	1.0.0.169	1	left	783078263	2.0.10.242	2.0.10.242	09-20-2019	2019-09-20 05:40:33	13:40:33	female	2.0.10.147	46	Red_S.bmp	1903-06-04	00:00:00		0	1	122231	0		0	0	NULL	NULL	NULL	Low	run1	1	List2	Catch.wav	V_T	1	1	1	1	122080	151	1	309	122389
Exp1	17	Exp1-17-1	59.938	1.0.0.169	1	left	783078263	2.0.10.242	2.0.10.242	09-20-2019	2019-09-20 05:40:33	13:40:33	female	2.0.10.147	47	Blue_C_2.bmp	1902-10-18	00:00:00		0	0	124633	0		0	0	NULL	NULL	NULL	Low	run1		List2	A_S.wav	AV_S	0		1	1	124483	150		0	0
Exp1	17	Exp1-17-1	59.938	1.0.0.169	1	left	783078263	2.0.10.242	2.0.10.242	09-20-2019	2019-09-20 05:40:33	13:40:33	female	2.0.10.147	48	Red_C_2.bmp	1904-03-23	00:00:00		0	0	126869	0		0	0	NULL	NULL	NULL	Low	run1	1	List2	Catch.wav	V_T	1	1	1	1	126719	150	1	342	127061
Exp1	17	Exp1-17-1	59.938	1.0.0.169	1	left	783078263	2.0.10.242	2.0.10.242	09-20-2019	2019-09-20 05:40:33	13:40:33	female	2.0.10.147	49	Catch.bmp	1902-03-17	00:00:00		0	1	129572	0		0	0	NULL	NULL	NULL	Low	run1	1	List2	A_T.wav	A_T	1	1	1	1	129421	151	1	447	129868
Exp1	17	Exp1-17-1	59.938	1.0.0.169	1	left	783078263	2.0.10.242	2.0.10.242	09-20-2019	2019-09-20 05:40:33	13:40:33	female	2.0.10.147	50	Catch.bmp	1904-01-18	00:00:00		0	0	131540	0		0	0	NULL	NULL	NULL	Low	run1	1	List2	A_T.wav	A_T	1	1	0	1	131390	150	1	559	131949
Exp1	17	Exp1-17-1	59.938	1.0.0.169	1	left	783078263	2.0.10.242	2.0.10.242	09-20-2019	2019-09-20 05:40:33	13:40:33	female	2.0.10.147	51	Catch.bmp	1902-11-13	00:00:00		0	0	134176	0		0	0	NULL	NULL	NULL	Low	run1	1	List2	A_T.wav	A_T	1	1	0	1	134026	150	1	482	134508
Exp1	17	Exp1-17-1	59.938	1.0.0.169	1	left	783078263	2.0.10.242	2.0.10.242	09-20-2019	2019-09-20 05:40:33	13:40:33	female	2.0.10.147	52	Catch.bmp	1902-10-11	00:00:00		0	0	136379	0		0	0	NULL	NULL	NULL	Low	run1	1	List2	A_T.wav	A_T	1	1	0	2	136229	150	1	519	136748
Exp1	17	Exp1-17-1	59.938	1.0.0.169	1	left	783078263	2.0.10.242	2.0.10.242	09-20-2019	2019-09-20 05:40:33	13:40:33	female	2.0.10.147	53	Red_S_2.bmp	1902-12-31	00:00:00		0	1	138548	0		0	0	NULL	NULL	NULL	Low	run1	1	List2	A_T.wav	AV_T	1	1	1	1	138397	151	1	399	138796
Exp1	17	Exp1-17-1	59.938	1.0.0.169	1	left	783078263	2.0.10.242	2.0.10.242	09-20-2019	2019-09-20 05:40:33	13:40:33	female	2.0.10.147	54	Blue_S.bmp	1902-04-16	00:00:00		0	0	140800	0		0	0	NULL	NULL	NULL	Low	run1		List2	Catch.wav	V_S	0		1	1	140650	150		0	0
Exp1	17	Exp1-17-1	59.938	1.0.0.169	1	left	783078263	2.0.10.242	2.0.10.242	09-20-2019	2019-09-20 05:40:33	13:40:33	female	2.0.10.147	55	Blue_S_2.bmp	1902-11-04	00:00:00		0	0	142852	0		0	0	NULL	NULL	NULL	Low	run1		List2	A_S.wav	AV_S	0		1	1	142702	150		0	0
Exp1	17	Exp1-17-1	59.938	1.0.0.169	1	left	783078263	2.0.10.242	2.0.10.242	09-20-2019	2019-09-20 05:40:33	13:40:33	female	2.0.10.147	56	Red_S.bmp	1902-09-14	00:00:00		0	0	145121	0		0	0	NULL	NULL	NULL	Low	run1	1	List2	A_T.wav	AV_T	1	1	0	1	144971	150	1	337	145308
Exp1	17	Exp1-17-1	59.938	1.0.0.169	1	left	783078263	2.0.10.242	2.0.10.242	09-20-2019	2019-09-20 05:40:33	13:40:33	female	2.0.10.147	57	Catch.bmp	1903-08-28	00:00:00		0	0	147257	0		0	0	NULL	NULL	NULL	Low	run1	1	List2	A_T.wav	A_T	1	1	0	1	147107	150	1	425	147532
Exp1	17	Exp1-17-1	59.938	1.0.0.169	1	left	783078263	2.0.10.242	2.0.10.242	09-20-2019	2019-09-20 05:40:33	13:40:33	female	2.0.10.147	58	Blue_S_2.bmp	1903-04-27	00:00:00		0	0	149743	0		0	0	NULL	NULL	NULL	Low	run1		List2	A_S.wav	AV_S	0		0	2	149593	150		0	0
Exp1	17	Exp1-17-1	59.938	1.0.0.169	1	left	783078263	2.0.10.242	2.0.10.242	09-20-2019	2019-09-20 05:40:33	13:40:33	female	2.0.10.147	59	Red_S_2.bmp	1902-07-26	00:00:00		0	0	152162	0		0	0	NULL	NULL	NULL	Low	run1	1	List2	Catch.wav	V_T	1	1	0	1	152012	150	1	488	152500
Exp1	17	Exp1-17-1	59.938	1.0.0.169	1	left	783078263	2.0.10.242	2.0.10.242	09-20-2019	2019-09-20 05:40:33	13:40:33	female	2.0.10.147	60	Red_S_2.bmp	1902-04-02	00:00:00		0	0	154247	0		0	0	NULL	NULL	NULL	Low	run1	1	List2	Catch.wav	V_T	1	1	0	1	154097	150	1	411	154508
Exp1	17	Exp1-17-1	59.938	1.0.0.169	1	left	783078263	2.0.10.242	2.0.10.242	09-20-2019	2019-09-20 05:40:33	13:40:33	female	2.0.10.147	61	Blue_S_2.bmp	1902-06-14	00:00:00		0	0	156233	0		0	0	NULL	NULL	NULL	Low	run1		List2	A_S.wav	AV_S	0		1	1	156083	150		0	0
Exp1	17	Exp1-17-1	59.938	1.0.0.169	1	left	783078263	2.0.10.242	2.0.10.242	09-20-2019	2019-09-20 05:40:33	13:40:33	female	2.0.10.147	62	Blue_S_2.bmp	1903-09-06	00:00:00		0	0	158352	0		0	0	NULL	NULL	NULL	Low	run1		List2	Catch.wav	V_S	0		1	2	158202	150		0	0
Exp1	17	Exp1-17-1	59.938	1.0.0.169	1	left	783078263	2.0.10.242	2.0.10.242	09-20-2019	2019-09-20 05:40:33	13:40:33	female	2.0.10.147	63	Blue_S.bmp	1902-10-13	00:00:00		0	0	160904	0		0	0	NULL	NULL	NULL	Low	run1		List2	Catch.wav	V_S	0		0	1	160754	150		0	0
Exp1	17	Exp1-17-1	59.938	1.0.0.169	1	left	783078263	2.0.10.242	2.0.10.242	09-20-2019	2019-09-20 05:40:33	13:40:33	female	2.0.10.147	64	Catch.bmp	1902-03-21	00:00:00		0	0	163123	0		0	0	NULL	NULL	NULL	Low	run1	1	List2	A_T.wav	A_T	1	1	1	1	162973	150	1	438	163411
Exp1	17	Exp1-17-1	59.938	1.0.0.169	1	left	783078263	2.0.10.242	2.0.10.242	09-20-2019	2019-09-20 05:40:33	13:40:33	female	2.0.10.147	65	Catch.bmp	1904-02-29	00:00:00		0	0	165092	0		0	0	NULL	NULL	NULL	Low	run1	1	List2	A_T.wav	A_T	1	1	0	1	164942	150	1	533	165475
Exp1	17	Exp1-17-1	59.938	1.0.0.169	1	left	783078263	2.0.10.242	2.0.10.242	09-20-2019	2019-09-20 05:40:33	13:40:33	female	2.0.10.147	66	Red_S_2.bmp	1904-01-25	00:00:00		0	1	167762	0		0	0	NULL	NULL	NULL	Low	run1	1	List2	Catch.wav	V_T	1	1	1	1	167611	151	1	480	168091
Exp1	17	Exp1-17-1	59.938	1.0.0.169	1	left	783078263	2.0.10.242	2.0.10.242	09-20-2019	2019-09-20 05:40:33	13:40:33	female	2.0.10.147	67	Catch.bmp	1903-11-01	00:00:00		0	1	170398	0		0	0	NULL	NULL	NULL	Low	run1	1	List2	A_T.wav	A_T	1	1	1	1	170247	151	1	525	170772
Exp1	17	Exp1-17-1	59.938	1.0.0.169	1	left	783078263	2.0.10.242	2.0.10.242	09-20-2019	2019-09-20 05:40:33	13:40:33	female	2.0.10.147	68	Red_C_2.bmp	1903-02-08	00:00:00		0	0	172950	0		0	0	NULL	NULL	NULL	Low	run1	1	List2	Catch.wav	V_T	1	1	1	1	172800	150	1	347	173147
Exp1	17	Exp1-17-1	59.938	1.0.0.169	1	left	783078263	2.0.10.242	2.0.10.242	09-20-2019	2019-09-20 05:40:33	13:40:33	female	2.0.10.147	69	Red_C_2.bmp	1902-04-07	00:00:00		0	0	175236	0		0	0	NULL	NULL	NULL	Low	run1	1	List2	Catch.wav	V_T	1	1	0	1	175086	150	1	334	175420
Exp1	17	Exp1-17-1	59.938	1.0.0.169	1	left	783078263	2.0.10.242	2.0.10.242	09-20-2019	2019-09-20 05:40:33	13:40:33	female	2.0.10.147	70	Red_C.bmp	1902-03-19	00:00:00		0	0	177221	0		0	0	NULL	NULL	NULL	Low	run1	1	List2	A_T.wav	AV_T	1	1	1	1	177071	150	1	405	177476
Exp1	17	Exp1-17-1	59.938	1.0.0.169	1	left	783078263	2.0.10.242	2.0.10.242	09-20-2019	2019-09-20 05:40:33	13:40:33	female	2.0.10.147	71	Catch.bmp	1902-10-05	00:00:00		0	0	179190	0		0	0	NULL	NULL	NULL	Low	run1	1	List2	A_T.wav	A_T	1	1	0	1	179040	150	1	355	179395
Exp1	17	Exp1-17-1	59.938	1.0.0.169	1	left	783078263	2.0.10.242	2.0.10.242	09-20-2019	2019-09-20 05:40:33	13:40:33	female	2.0.10.147	72	Red_S_2.bmp	1902-12-31	00:00:00		0	0	181359	0		0	0	NULL	NULL	NULL	Low	run1	1	List2	A_T.wav	AV_T	1	1	0	1	181209	150	1	370	181579
Exp1	17	Exp1-17-1	59.938	1.0.0.169	1	left	783078263	2.0.10.242	2.0.10.242	09-20-2019	2019-09-20 05:40:33	13:40:33	female	2.0.10.147	73	Catch.bmp	1902-12-12	00:00:00		1	0	183611	0		0	0	NULL	NULL	NULL	Low	run1	1	List2	A_T.wav	A_T	1	1	0	1	183461	150	1	414	183875
Exp1	17	Exp1-17-1	59.938	1.0.0.169	1	left	783078263	2.0.10.242	2.0.10.242	09-20-2019	2019-09-20 05:40:33	13:40:33	female	2.0.10.147	74	Red_C_2.bmp	1904-05-18	00:00:00		0	0	185847	0		0	0	NULL	NULL	NULL	Low	run1	1	List2	Catch.wav	V_T	1	1	1	1	185697	150	1	346	186043
Exp1	17	Exp1-17-1	59.938	1.0.0.169	1	left	783078263	2.0.10.242	2.0.10.242	09-20-2019	2019-09-20 05:40:33	13:40:33	female	2.0.10.147	75	Catch.bmp	1902-09-28	00:00:00		0	0	188600	0		0	0	NULL	NULL	NULL	Low	run1	1	List2	A_T.wav	A_T	1	1	1	1	188450	150	1	425	188875
Exp1	17	Exp1-17-1	59.938	1.0.0.169	1	left	783078263	2.0.10.242	2.0.10.242	09-20-2019	2019-09-20 05:40:33	13:40:33	female	2.0.10.147	76	Red_S_2.bmp	1902-09-03	00:00:00		0	0	190752	0		0	0	NULL	NULL	NULL	Low	run1	1	List2	Catch.wav	V_T	1	1	1	1	190602	150	1	441	191043
Exp1	17	Exp1-17-1	59.938	1.0.0.169	1	left	783078263	2.0.10.242	2.0.10.242	09-20-2019	2019-09-20 05:40:33	13:40:33	female	2.0.10.147	77	Catch.bmp	1902-04-06	00:00:00		0	0	192888	0		0	0	NULL	NULL	NULL	Low	run1	1	List2	A_T.wav	A_T	1	1	1	1	192738	150	1	578	193316
Exp1	17	Exp1-17-1	59.938	1.0.0.169	1	left	783078263	2.0.10.242	2.0.10.242	09-20-2019	2019-09-20 05:40:33	13:40:33	female	2.0.10.147	78	Red_S.bmp	1903-05-30	00:00:00		0	0	194873	0		0	0	NULL	NULL	NULL	Low	run1	1	List2	A_T.wav	AV_T	1	1	0	1	194723	150	1	352	195075
Exp1	17	Exp1-17-1	59.938	1.0.0.169	1	left	783078263	2.0.10.242	2.0.10.242	09-20-2019	2019-09-20 05:40:33	13:40:33	female	2.0.10.147	79	Red_S_2.bmp	1902-07-29	00:00:00		0	0	197276	0		0	0	NULL	NULL	NULL	Low	run1	1	List2	A_T.wav	AV_T	1	1	0	1	197126	150	1	309	197435
Exp1	17	Exp1-17-1	59.938	1.0.0.169	1	left	783078263	2.0.10.242	2.0.10.242	09-20-2019	2019-09-20 05:40:33	13:40:33	female	2.0.10.147	80	Red_C_2.bmp	1903-03-20	00:00:00		0	0	199378	0		0	0	NULL	NULL	NULL	Low	run1	1	List2	A_T.wav	AV_T	1	1	0	1	199228	150	1	416	199644
Exp1	17	Exp1-17-1	59.938	1.0.0.169	1	left	783078263	2.0.10.242	2.0.10.242	09-20-2019	2019-09-20 05:40:33	13:40:33	female	2.0.10.147	81	Catch.bmp	1904-01-23	00:00:00		0	0	201714	0		0	0	NULL	NULL	NULL	Low	run1		List2	A_S.wav	A_S	0		0	1	201564	150	1	423	201987
Exp1	17	Exp1-17-1	59.938	1.0.0.169	1	left	783078263	2.0.10.242	2.0.10.242	09-20-2019	2019-09-20 05:40:33	13:40:33	female	2.0.10.147	82	Blue_C_2.bmp	1903-11-28	00:00:00		0	0	204350	0		0	0	NULL	NULL	NULL	Low	run1		List2	A_S.wav	AV_S	0		0	1	204200	150		0	0
Exp1	17	Exp1-17-1	59.938	1.0.0.169	1	left	783078263	2.0.10.242	2.0.10.242	09-20-2019	2019-09-20 05:40:33	13:40:33	female	2.0.10.147	83	Blue_C_2.bmp	1902-04-28	00:00:00		0	0	206986	0		0	0	NULL	NULL	NULL	Low	run1		List2	A_S.wav	AV_S	0		0	1	206836	150		0	0
Exp1	17	Exp1-17-1	59.938	1.0.0.169	1	left	783078263	2.0.10.242	2.0.10.242	09-20-2019	2019-09-20 05:40:33	13:40:33	female	2.0.10.147	84	Catch.bmp	1902-06-22	00:00:00		0	0	209055	0		0	0	NULL	NULL	NULL	Low	run1		List2	A_S.wav	A_S	0		0	1	208905	150		0	0
Exp1	17	Exp1-17-1	59.938	1.0.0.169	1	left	783078263	2.0.10.242	2.0.10.242	09-20-2019	2019-09-20 05:40:33	13:40:33	female	2.0.10.147	85	Red_C_2.bmp	1904-04-02	00:00:00		0	1	211174	0		0	0	NULL	NULL	NULL	Low	run1	1	List2	Catch.wav	V_T	1	1	1	1	211023	151	1	500	211523
Exp1	17	Exp1-17-1	59.938	1.0.0.169	1	left	783078263	2.0.10.242	2.0.10.242	09-20-2019	2019-09-20 05:40:33	13:40:33	female	2.0.10.147	86	Red_C_2.bmp	1902-04-30	00:00:00		1	0	213876	0		0	0	NULL	NULL	NULL	Low	run1	1	List2	A_T.wav	AV_T	1	1	1	1	213726	150	1	373	214099
Exp1	17	Exp1-17-1	59.938	1.0.0.169	1	left	783078263	2.0.10.242	2.0.10.242	09-20-2019	2019-09-20 05:40:33	13:40:33	female	2.0.10.147	87	Red_C.bmp	1904-01-02	00:00:00		0	1	215879	0		0	0	NULL	NULL	NULL	Low	run1	1	List2	A_T.wav	AV_T	1	1	0	1	215728	151	1	379	216107
Exp1	17	Exp1-17-1	59.938	1.0.0.169	1	left	783078263	2.0.10.242	2.0.10.242	09-20-2019	2019-09-20 05:40:33	13:40:33	female	2.0.10.147	88	Red_C_2.bmp	1902-04-29	00:00:00		0	0	218498	0		0	0	NULL	NULL	NULL	Low	run1	1	List2	A_T.wav	AV_T	1	1	0	1	218348	150	1	335	218683
Exp1	17	Exp1-17-1	59.938	1.0.0.169	1	left	783078263	2.0.10.242	2.0.10.242	09-20-2019	2019-09-20 05:40:33	13:40:33	female	2.0.10.147	89	Red_C_2.bmp	1903-06-15	00:00:00		0	0	220500	0		0	0	NULL	NULL	NULL	Low	run1	1	List2	Catch.wav	V_T	1	1	1	1	220350	150	1	340	220690
Exp1	17	Exp1-17-1	59.938	1.0.0.169	1	left	783078263	2.0.10.242	2.0.10.242	09-20-2019	2019-09-20 05:40:33	13:40:33	female	2.0.10.147	90	Blue_S.bmp	1902-06-17	00:00:00		0	0	222919	0		0	0	NULL	NULL	NULL	Low	run1		List2	A_S.wav	AV_S	0		1	1	222769	150		0	0
Exp1	17	Exp1-17-1	59.938	1.0.0.169	1	left	783078263	2.0.10.242	2.0.10.242	09-20-2019	2019-09-20 05:40:33	13:40:33	female	2.0.10.147	91	Blue_S_2.bmp	1903-01-13	00:00:00		0	0	225038	0		0	0	NULL	NULL	NULL	Low	run1		List2	Catch.wav	V_S	0		1	1	224888	150		0	0
Exp1	17	Exp1-17-1	59.938	1.0.0.169	1	left	783078263	2.0.10.242	2.0.10.242	09-20-2019	2019-09-20 05:40:33	13:40:33	female	2.0.10.147	92	Red_S.bmp	1903-04-22	00:00:00		0	0	227374	0		0	0	NULL	NULL	NULL	Low	run1	1	List2	Catch.wav	V_T	1	1	0	1	227224	150	1	355	227579
Exp1	17	Exp1-17-1	59.938	1.0.0.169	1	left	783078263	2.0.10.242	2.0.10.242	09-20-2019	2019-09-20 05:40:33	13:40:33	female	2.0.10.147	93	Red_C.bmp	1904-02-22	00:00:00		0	0	229743	0		0	0	NULL	NULL	NULL	Low	run1	1	List2	A_T.wav	AV_T	1	1	1	1	229593	150	1	289	229882
Exp1	17	Exp1-17-1	59.938	1.0.0.169	1	left	783078263	2.0.10.242	2.0.10.242	09-20-2019	2019-09-20 05:40:33	13:40:33	female	2.0.10.147	94	Red_C.bmp	1904-05-03	00:00:00		0	1	232413	0		0	0	NULL	NULL	NULL	Low	run1	1	List2	Catch.wav	V_T	1	1	1	1	232262	151	1	332	232594
Exp1	17	Exp1-17-1	59.938	1.0.0.169	1	left	783078263	2.0.10.242	2.0.10.242	09-20-2019	2019-09-20 05:40:33	13:40:33	female	2.0.10.147	95	Red_C.bmp	1903-11-07	00:00:00		0	0	235149	0		0	0	NULL	NULL	NULL	Low	run1	1	List2	A_T.wav	AV_T	1	1	1	1	234999	150	1	332	235331
Exp1	17	Exp1-17-1	59.938	1.0.0.169	1	left	783078263	2.0.10.242	2.0.10.242	09-20-2019	2019-09-20 05:40:33	13:40:33	female	2.0.10.147	96	Red_C.bmp	1903-07-23	00:00:00		0	0	237718	0		0	0	NULL	NULL	NULL	Low	run1	1	List2	Catch.wav	V_T	1	1	1	1	237568	150	1	298	237866
Exp1	17	Exp1-17-1	59.938	1.0.0.169	1	left	783078263	2.0.10.242	2.0.10.242	09-20-2019	2019-09-20 05:40:33	13:40:33	female	2.0.10.147	97	Red_S.bmp	1902-09-27	00:00:00		0	1	240171	0		0	0	NULL	NULL	NULL	Low	run1	1	List2	A_T.wav	AV_T	1	1	1	1	240020	151	1	254	240274
Exp1	17	Exp1-17-1	59.938	1.0.0.169	1	left	783078263	2.0.10.242	2.0.10.242	09-20-2019	2019-09-20 05:40:33	13:40:33	female	2.0.10.147	98	Red_S.bmp	1902-11-16	00:00:00		0	0	242323	0		0	0	NULL	NULL	NULL	Low	run1	1	List2	A_T.wav	AV_T	1	1	0	1	242173	150	1	309	242482
Exp1	17	Exp1-17-1	59.938	1.0.0.169	1	left	783078263	2.0.10.242	2.0.10.242	09-20-2019	2019-09-20 05:40:33	13:40:33	female	2.0.10.147	99	Red_C_2.bmp	1904-02-16	00:00:00		0	0	244525	0		0	0	NULL	NULL	NULL	Low	run1	1	List2	A_T.wav	AV_T	1	1	0	1	244375	150	1	260	244635
Exp1	17	Exp1-17-1	59.938	1.0.0.169	1	left	783078263	2.0.10.242	2.0.10.242	09-20-2019	2019-09-20 05:40:33	13:40:33	female	2.0.10.147	100	Blue_S.bmp	1904-05-14	00:00:00		0	1	247195	0		0	0	NULL	NULL	NULL	Low	run1		List2	Catch.wav	V_S	0		2	1	247044	151		0	0
Exp1	17	Exp1-17-1	59.938	1.0.0.169	1	left	783078263	2.0.10.242	2.0.10.242	09-20-2019	2019-09-20 05:40:33	13:40:33	female	2.0.10.147	101	Red_C_2.bmp	1902-08-06	00:00:00		0	1	249998	0		0	0	NULL	NULL	NULL	Low	run1	1	List2	Catch.wav	V_T	1	1	1	1	249847	151	1	371	250218
Exp1	17	Exp1-17-1	59.938	1.0.0.169	1	left	783078263	2.0.10.242	2.0.10.242	09-20-2019	2019-09-20 05:40:33	13:40:33	female	2.0.10.147	102	Red_C.bmp	1902-04-21	00:00:00		0	0	252100	0		0	0	NULL	NULL	NULL	Low	run1	1	List2	Catch.wav	V_T	1	1	0	1	251950	150	1	348	252298
Exp1	17	Exp1-17-1	59.938	1.0.0.169	1	left	783078263	2.0.10.242	2.0.10.242	09-20-2019	2019-09-20 05:40:33	13:40:33	female	2.0.10.147	103	Catch.bmp	1902-10-02	00:00:00		0	0	254102	0		0	0	NULL	NULL	NULL	Low	run1	1	List2	A_T.wav	A_T	1	1	1	1	253952	150	1	690	254642
Exp1	17	Exp1-17-1	59.938	1.0.0.169	1	left	783078263	2.0.10.242	2.0.10.242	09-20-2019	2019-09-20 05:40:33	13:40:33	female	2.0.10.147	104	Blue_C_2.bmp	1903-12-17	00:00:00		0	0	256271	0		0	0	NULL	NULL	NULL	Low	run1		List2	A_S.wav	AV_S	0		0	1	256121	150		0	0
Exp1	17	Exp1-17-1	59.938	1.0.0.169	1	left	783078263	2.0.10.242	2.0.10.242	09-20-2019	2019-09-20 05:40:33	13:40:33	female	2.0.10.147	105	Red_C_2.bmp	1902-11-17	00:00:00		0	0	258940	0		0	0	NULL	NULL	NULL	Low	run1	1	List2	A_T.wav	AV_T	1	1	0	1	258790	150	1	300	259090
Exp1	17	Exp1-17-1	59.938	1.0.0.169	1	left	783078263	2.0.10.242	2.0.10.242	09-20-2019	2019-09-20 05:40:33	13:40:33	female	2.0.10.147	106	Blue_S.bmp	1903-01-01	00:00:00		0	1	261143	0		0	0	NULL	NULL	NULL	Low	run1		List2	Catch.wav	V_S	0		2	1	260992	151		0	0
Exp1	17	Exp1-17-1	59.938	1.0.0.169	1	left	783078263	2.0.10.242	2.0.10.242	09-20-2019	2019-09-20 05:40:33	13:40:33	female	2.0.10.147	107	Catch.bmp	1903-03-20	00:00:00		0	0	263445	0		0	0	NULL	NULL	NULL	Low	run1	1	List2	A_T.wav	A_T	1	1	1	1	263295	150	1	435	263730
Exp1	17	Exp1-17-1	59.938	1.0.0.169	1	left	783078263	2.0.10.242	2.0.10.242	09-20-2019	2019-09-20 05:40:33	13:40:33	female	2.0.10.147	108	Blue_S.bmp	1903-07-12	00:00:00		0	0	265781	0		0	0	NULL	NULL	NULL	Low	run1		List2	A_S.wav	AV_S	0		0	1	265631	150		0	0
Exp1	17	Exp1-17-1	59.938	1.0.0.169	1	left	783078263	2.0.10.242	2.0.10.242	09-20-2019	2019-09-20 05:40:33	13:40:33	female	2.0.10.147	109	Red_C.bmp	1903-08-09	00:00:00		0	0	268283	0		0	0	NULL	NULL	NULL	Low	run1	1	List2	Catch.wav	V_T	1	1	1	1	268133	150	1	333	268466
Exp1	17	Exp1-17-1	59.938	1.0.0.169	1	left	783078263	2.0.10.242	2.0.10.242	09-20-2019	2019-09-20 05:40:33	13:40:33	female	2.0.10.147	110	Catch.bmp	1903-02-17	00:00:00		0	1	270753	0		0	0	NULL	NULL	NULL	Low	run1		List2	A_S.wav	A_S	0		1	1	270602	151		0	0
Exp1	17	Exp1-17-1	59.938	1.0.0.169	1	left	783078263	2.0.10.242	2.0.10.242	09-20-2019	2019-09-20 05:40:33	13:40:33	female	2.0.10.147	111	Blue_S.bmp	1903-06-15	00:00:00		0	0	273122	0		0	0	NULL	NULL	NULL	Low	run1		List2	Catch.wav	V_S	0		1	1	272972	150		0	0
Exp1	17	Exp1-17-1	59.938	1.0.0.169	1	left	783078263	2.0.10.242	2.0.10.242	09-20-2019	2019-09-20 05:40:33	13:40:33	female	2.0.10.147	112	Blue_S.bmp	1902-05-03	00:00:00		0	0	275608	0		0	0	NULL	NULL	NULL	Low	run1		List2	A_S.wav	AV_S	0		0	1	275458	150		0	0
Exp1	17	Exp1-17-1	59.938	1.0.0.169	1	left	783078263	2.0.10.242	2.0.10.242	09-20-2019	2019-09-20 05:40:33	13:40:33	female	2.0.10.147	113	Red_S_2.bmp	1904-03-17	00:00:00		0	1	277677	0		0	0	NULL	NULL	NULL	Low	run1	1	List2	A_T.wav	AV_T	1	1	1	1	277526	151	1	356	277882
Exp1	17	Exp1-17-1	59.938	1.0.0.169	1	left	783078263	2.0.10.242	2.0.10.242	09-20-2019	2019-09-20 05:40:33	13:40:33	female	2.0.10.147	114	Catch.bmp	1902-08-12	00:00:00		0	0	280363	0		0	0	NULL	NULL	NULL	Low	run1	1	List2	A_T.wav	A_T	1	1	0	2	280213	150	1	628	280841
Exp1	17	Exp1-17-1	59.938	1.0.0.169	1	left	783078263	2.0.10.242	2.0.10.242	09-20-2019	2019-09-20 05:40:33	13:40:33	female	2.0.10.147	115	Blue_C.bmp	1902-12-20	00:00:00		0	0	282465	0		0	0	NULL	NULL	NULL	Low	Run1		List2	Catch.wav	V_S	0		1	1	282315	150		0	0
Exp1	17	Exp1-17-1	59.938	1.0.0.169	1	left	783078263	2.0.10.242	2.0.10.242	09-20-2019	2019-09-20 05:40:33	13:40:33	female	2.0.10.147	116	Catch.bmp	1903-11-16	00:00:00		0	1	284751	0		0	0	NULL	NULL	NULL	Low	run1		List2	A_S.wav	A_S	0		1	1	284600	151	1	618	285218
Exp1	17	Exp1-17-1	59.938	1.0.0.169	1	left	783078263	2.0.10.242	2.0.10.242	09-20-2019	2019-09-20 05:40:33	13:40:33	female	2.0.10.147	117	Catch.bmp	1902-08-31	00:00:00		0	0	287320	0		0	0	NULL	NULL	NULL	Low	run1	1	List2	A_T.wav	A_T	1	1	0	1	287170	150	1	711	287881
Exp1	17	Exp1-17-1	59.938	1.0.0.169	1	left	783078263	2.0.10.242	2.0.10.242	09-20-2019	2019-09-20 05:40:33	13:40:33	female	2.0.10.147	118	Catch.bmp	1903-12-08	00:00:00		0	1	289456	0		0	0	NULL	NULL	NULL	Low	run1	1	List2	A_T.wav	A_T	1	1	1	1	289305	151	1	480	289785
Exp1	17	Exp1-17-1	59.938	1.0.0.169	1	left	783078263	2.0.10.242	2.0.10.242	09-20-2019	2019-09-20 05:40:33	13:40:33	female	2.0.10.147	119	Red_C_2.bmp	1903-04-22	00:00:00		0	1	292042	0		0	0	NULL	NULL	NULL	Low	run1	1	List2	Catch.wav	V_T	1	1	1	1	291891	151	1	326	292217
Exp1	17	Exp1-17-1	59.938	1.0.0.169	1	left	783078263	2.0.10.242	2.0.10.242	09-20-2019	2019-09-20 05:40:33	13:40:33	female	2.0.10.147	120	Red_C_2.bmp	1903-05-27	00:00:00		0	0	294411	0		0	0	NULL	NULL	NULL	Low	run1	1	List2	Catch.wav	V_T	1	1	0	1	294261	150	1	564	294825
Exp1	17	Exp1-17-1	59.938	1.0.0.169	1	left	783078263	2.0.10.242	2.0.10.242	09-20-2019	2019-09-20 05:40:33	13:40:33	female	2.0.10.147	121	Catch.bmp	1902-11-02	00:00:00		0	0	296813	0		0	0	NULL	NULL	NULL	Low	run1	1	List2	A_T.wav	A_T	1	1	1	1	296663	150	1	563	297226
Exp1	17	Exp1-17-1	59.938	1.0.0.169	1	left	783078263	2.0.10.242	2.0.10.242	09-20-2019	2019-09-20 05:40:33	13:40:33	female	2.0.10.147	122	Catch.bmp	1903-03-02	00:00:00		0	0	298999	0		0	0	NULL	NULL	NULL	Low	run1	1	List2	A_T.wav	A_T	1	1	0	1	298849	150	1	400	299249
Exp1	17	Exp1-17-1	59.938	1.0.0.169	1	left	783078263	2.0.10.242	2.0.10.242	09-20-2019	2019-09-20 05:40:33	13:40:33	female	2.0.10.147	123	Red_S_2.bmp	1903-05-10	00:00:00		0	0	301318	0		0	0	NULL	NULL	NULL	Low	run1	1	List2	A_T.wav	AV_T	1	1	0	1	301168	150	1	353	301521
Exp1	17	Exp1-17-1	59.938	1.0.0.169	1	left	783078263	2.0.10.242	2.0.10.242	09-20-2019	2019-09-20 05:40:33	13:40:33	female	2.0.10.147	124	Red_C.bmp	1904-01-15	00:00:00		0	0	303704	0		0	0	NULL	NULL	NULL	Low	run1	1	List2	A_T.wav	AV_T	1	1	0	1	303554	150	1	304	303858
Exp1	17	Exp1-17-1	59.938	1.0.0.169	1	left	783078263	2.0.10.242	2.0.10.242	09-20-2019	2019-09-20 05:40:33	13:40:33	female	2.0.10.147	125	Red_C.bmp	1902-11-01	00:00:00		0	0	306340	0		0	0	NULL	NULL	NULL	Low	run1	1	List2	Catch.wav	V_T	1	1	1	1	306190	150	1	523	306713
Exp1	17	Exp1-17-1	59.938	1.0.0.169	1	left	783078263	2.0.10.242	2.0.10.242	09-20-2019	2019-09-20 05:40:33	13:40:33	female	2.0.10.147	126	Red_C.bmp	1904-04-09	00:00:00		1	0	308525	0		0	0	NULL	NULL	NULL	Low	run1	1	List2	Catch.wav	V_T	1	1	0	1	308375	150	1	362	308737
Exp1	17	Exp1-17-1	59.938	1.0.0.169	1	left	783078263	2.0.10.242	2.0.10.242	09-20-2019	2019-09-20 05:40:33	13:40:33	female	2.0.10.147	127	Red_C_2.bmp	1903-10-19	00:00:00		0	0	311245	0		0	0	NULL	NULL	NULL	Low	run1	1	List2	Catch.wav	V_T	1	1	0	1	311095	150	1	338	311433
Exp1	17	Exp1-17-1	59.938	1.0.0.169	1	left	783078263	2.0.10.242	2.0.10.242	09-20-2019	2019-09-20 05:40:33	13:40:33	female	2.0.10.147	128	Catch.bmp	1904-01-22	00:00:00		0	0	313781	0		0	0	NULL	NULL	NULL	Low	run1		List2	A_S.wav	A_S	0		0	1	313631	150		0	0
Exp1	17	Exp1-17-1	59.938	1.0.0.169	1	left	783078263	2.0.10.242	2.0.10.242	09-20-2019	2019-09-20 05:40:33	13:40:33	female	2.0.10.147	129	Blue_S_2.bmp	1903-04-22	00:00:00		0	0	316467	0		0	0	NULL	NULL	NULL	Low	run1		List2	Catch.wav	V_S	0		1	1	316317	150		0	0
Exp1	17	Exp1-17-1	59.938	1.0.0.169	1	left	783078263	2.0.10.242	2.0.10.242	09-20-2019	2019-09-20 05:40:33	13:40:33	female	2.0.10.147	130	Catch.bmp	1902-09-15	00:00:00		0	0	318903	0		0	0	NULL	NULL	NULL	Low	run1	1	List2	A_T.wav	A_T	1	1	1	1	318753	150	1	585	319338
Exp1	17	Exp1-17-1	59.938	1.0.0.169	1	left	783078263	2.0.10.242	2.0.10.242	09-20-2019	2019-09-20 05:40:33	13:40:33	female	2.0.10.147	131	Red_C.bmp	1902-07-25	00:00:00		0	1	321039	0		0	0	NULL	NULL	NULL	Low	run1	1	List2	Catch.wav	V_T	1	1	1	1	320888	151	1	369	321257
Exp1	17	Exp1-17-1	59.938	1.0.0.169	1	left	783078263	2.0.10.242	2.0.10.242	09-20-2019	2019-09-20 05:40:33	13:40:33	female	2.0.10.147	132	Catch.bmp	1903-05-19	00:00:00		0	0	323124	0		0	0	NULL	NULL	NULL	Low	run1	1	List2	A_T.wav	A_T	1	1	1	1	322974	150	1	411	323385
Exp1	17	Exp1-17-1	59.938	1.0.0.169	1	left	783078263	2.0.10.242	2.0.10.242	09-20-2019	2019-09-20 05:40:33	13:40:33	female	2.0.10.147	133	Catch.bmp	1903-05-25	00:00:00		0	0	325510	0		0	0	NULL	NULL	NULL	Low	run1		List2	A_S.wav	A_S	0		0	1	325360	150		0	0
Exp1	17	Exp1-17-1	59.938	1.0.0.169	1	left	783078263	2.0.10.242	2.0.10.242	09-20-2019	2019-09-20 05:40:33	13:40:33	female	2.0.10.147	134	Red_C_2.bmp	1903-01-04	00:00:00		0	0	327979	0		0	0	NULL	NULL	NULL	Low	run1	1	List2	A_T.wav	AV_T	1	1	0	1	327829	150	1	372	328201
Exp1	17	Exp1-17-1	59.938	1.0.0.169	1	left	783078263	2.0.10.242	2.0.10.242	09-20-2019	2019-09-20 05:40:33	13:40:33	female	2.0.10.147	135	Red_C.bmp	1902-09-27	00:00:00		0	1	330232	0		0	0	NULL	NULL	NULL	Low	run1	1	List2	A_T.wav	AV_T	1	1	0	1	330081	151	1	351	330432
Exp1	17	Exp1-17-1	59.938	1.0.0.169	1	left	783078263	2.0.10.242	2.0.10.242	09-20-2019	2019-09-20 05:40:33	13:40:33	female	2.0.10.147	136	Catch.bmp	1904-01-09	00:00:00		0	0	332384	0		0	0	NULL	NULL	NULL	Low	run1	1	List2	A_T.wav	A_T	1	1	0	1	332234	150	1	510	332744
Exp1	17	Exp1-17-1	59.938	1.0.0.169	1	left	783078263	2.0.10.242	2.0.10.242	09-20-2019	2019-09-20 05:40:33	13:40:33	female	2.0.10.147	137	Red_S_2.bmp	1903-05-22	00:00:00		0	0	335003	0		0	0	NULL	NULL	NULL	Low	run1	1	List2	A_T.wav	AV_T	1	1	0	1	334853	150	1	348	335201
Exp1	17	Exp1-17-1	59.938	1.0.0.169	1	left	783078263	2.0.10.242	2.0.10.242	09-20-2019	2019-09-20 05:40:33	13:40:33	female	2.0.10.147	138	Catch.bmp	1903-03-22	00:00:00		0	0	337389	0		0	0	NULL	NULL	NULL	Low	run1	1	List2	A_T.wav	A_T	1	1	0	1	337239	150	1	633	337872
Exp1	17	Exp1-17-1	59.938	1.0.0.169	1	left	783078263	2.0.10.242	2.0.10.242	09-20-2019	2019-09-20 05:40:33	13:40:33	female	2.0.10.147	139	Red_C_2.bmp	1902-11-10	00:00:00		0	0	339725	0		0	0	NULL	NULL	NULL	Low	run1	1	List2	A_T.wav	AV_T	1	1	0	1	339575	150	1	345	339920
Exp1	17	Exp1-17-1	59.938	1.0.0.169	1	left	783078263	2.0.10.242	2.0.10.242	09-20-2019	2019-09-20 05:40:33	13:40:33	female	2.0.10.147	140	Red_S.bmp	1903-06-25	00:00:00		0	0	341927	0		0	0	NULL	NULL	NULL	Low	run1	1	List2	A_T.wav	AV_T	1	1	0	1	341777	150	1	343	342120
Exp1	17	Exp1-17-1	59.938	1.0.0.169	1	left	783078263	2.0.10.242	2.0.10.242	09-20-2019	2019-09-20 05:40:33	13:40:33	female	2.0.10.147	141	Catch.bmp	1902-10-20	00:00:00		0	0	344346	1035		0	0	NULL	NULL	NULL	Low	run1	1	List2	A_T.wav	A_T	1	1	0	1	344196	150	1	460	344656
Exp1	17	Exp1-17-1	59.938	1.0.0.169	1	left	783078263	2.0.10.242	2.0.10.242	09-20-2019	2019-09-20 05:40:33	13:40:33	female	2.0.10.147	142	Red_C.bmp	1904-01-06	00:00:00		0	0	366386	0		0	0	NULL	NULL	NULL	Low	run1	1	List2	Catch.wav	V_T	1	1	1	1	366236	150	1	380	366616
Exp1	17	Exp1-17-1	59.938	1.0.0.169	1	left	783078263	2.0.10.242	2.0.10.242	09-20-2019	2019-09-20 05:40:33	13:40:33	female	2.0.10.147	143	Catch.bmp	1902-07-13	00:00:00		1	0	369005	0		0	0	NULL	NULL	NULL	Low	run1	1	List2	A_T.wav	A_T	1	1	1	1	368855	150	1	538	369393
Exp1	17	Exp1-17-1	59.938	1.0.0.169	1	left	783078263	2.0.10.242	2.0.10.242	09-20-2019	2019-09-20 05:40:33	13:40:33	female	2.0.10.147	144	Red_S_2.bmp	1902-06-29	00:00:00		0	0	371091	0		0	0	NULL	NULL	NULL	Low	run1	1	List2	A_T.wav	AV_T	1	1	0	1	370941	150	1	331	371272
Exp1	17	Exp1-17-1	59.938	1.0.0.169	1	left	783078263	2.0.10.242	2.0.10.242	09-20-2019	2019-09-20 05:40:33	13:40:33	female	2.0.10.147	145	Blue_C_2.bmp	1904-05-18	00:00:00		0	0	373160	0		0	0	NULL	NULL	NULL	Low	run1		List2	Catch.wav	V_S	0		0	1	373010	150		0	0
Exp1	17	Exp1-17-1	59.938	1.0.0.169	1	left	783078263	2.0.10.242	2.0.10.242	09-20-2019	2019-09-20 05:40:33	13:40:33	female	2.0.10.147	146	Blue_C_2.bmp	1903-09-09	00:00:00		0	0	375979	0		0	0	NULL	NULL	NULL	Low	run1		List2	A_S.wav	AV_S	0		1	1	375829	150		0	0
Exp1	17	Exp1-17-1	59.938	1.0.0.169	1	left	783078263	2.0.10.242	2.0.10.242	09-20-2019	2019-09-20 05:40:33	13:40:33	female	2.0.10.147	147	Blue_C_2.bmp	1902-11-09	00:00:00		0	0	378532	0		0	0	NULL	NULL	NULL	Low	run1		List2	Catch.wav	V_S	0		1	1	378382	150		0	0
Exp1	17	Exp1-17-1	59.938	1.0.0.169	1	left	783078263	2.0.10.242	2.0.10.242	09-20-2019	2019-09-20 05:40:33	13:40:33	female	2.0.10.147	148	Red_S.bmp	1903-10-28	00:00:00		0	0	380801	0		0	0	NULL	NULL	NULL	Low	run1	1	List2	A_T.wav	AV_T	1	1	1	1	380651	150	1	301	380952
Exp1	17	Exp1-17-1	59.938	1.0.0.169	1	left	783078263	2.0.10.242	2.0.10.242	09-20-2019	2019-09-20 05:40:33	13:40:33	female	2.0.10.147	149	Catch.bmp	1902-07-26	00:00:00		0	0	383354	0		0	0	NULL	NULL	NULL	Low	run1	1	List2	A_T.wav	A_T	1	1	0	1	383204	150	1	476	383680
Exp1	17	Exp1-17-1	59.938	1.0.0.169	1	left	783078263	2.0.10.242	2.0.10.242	09-20-2019	2019-09-20 05:40:33	13:40:33	female	2.0.10.147	150	Catch.bmp	1903-10-05	00:00:00		0	0	385439	0		0	0	NULL	NULL	NULL	Low	run1		List2	A_S.wav	A_S	0		0	1	385289	150		0	0
Exp1	17	Exp1-17-1	59.938	1.0.0.169	1	left	783078263	2.0.10.242	2.0.10.242	09-20-2019	2019-09-20 05:40:33	13:40:33	female	2.0.10.147	151	Catch.bmp	1903-02-15	00:00:00		0	0	388025	0		0	0	NULL	NULL	NULL	Low	run1	1	List2	A_T.wav	A_T	1	1	0	1	387875	150	1	541	388416
Exp1	17	Exp1-17-1	59.938	1.0.0.169	1	left	783078263	2.0.10.242	2.0.10.242	09-20-2019	2019-09-20 05:40:33	13:40:33	female	2.0.10.147	152	Catch.bmp	1902-08-15	00:00:00		0	0	390328	0		0	0	NULL	NULL	NULL	Low	run1	1	List2	A_T.wav	A_T	1	1	0	1	390178	150	1	366	390544
Exp1	17	Exp1-17-1	59.938	1.0.0.169	1	left	783078263	2.0.10.242	2.0.10.242	09-20-2019	2019-09-20 05:40:33	13:40:33	female	2.0.10.147	153	Red_C_2.bmp	1902-08-21	00:00:00		0	1	392447	0		0	0	NULL	NULL	NULL	Low	run1	1	List2	A_T.wav	AV_T	1	1	1	1	392296	151	1	311	392607
Exp1	17	Exp1-17-1	59.938	1.0.0.169	1	left	783078263	2.0.10.242	2.0.10.242	09-20-2019	2019-09-20 05:40:33	13:40:33	female	2.0.10.147	154	Blue_C.bmp	1904-01-06	00:00:00		1	0	394565	0		0	0	NULL	NULL	NULL	Low	run1		List2	A_S.wav	AV_S	0		1	1	394415	150		0	0
Exp1	17	Exp1-17-1	59.938	1.0.0.169	1	left	783078263	2.0.10.242	2.0.10.242	09-20-2019	2019-09-20 05:40:33	13:40:33	female	2.0.10.147	155	Red_C_2.bmp	1903-08-12	00:00:00		0	1	397252	0		0	0	NULL	NULL	NULL	Low	run1	1	List2	A_T.wav	AV_T	1	1	1	1	397101	151	1	418	397519
Exp1	17	Exp1-17-1	59.938	1.0.0.169	1	left	783078263	2.0.10.242	2.0.10.242	09-20-2019	2019-09-20 05:40:33	13:40:33	female	2.0.10.147	156	Red_S.bmp	1902-04-25	00:00:00		0	0	399721	0		0	0	NULL	NULL	NULL	Low	run1	1	List2	Catch.wav	V_T	1	1	1	1	399571	150	1	356	399927
Exp1	17	Exp1-17-1	59.938	1.0.0.169	1	left	783078263	2.0.10.242	2.0.10.242	09-20-2019	2019-09-20 05:40:33	13:40:33	female	2.0.10.147	157	Red_S.bmp	1903-06-02	00:00:00		0	0	401723	0		0	0	NULL	NULL	NULL	Low	run1	1	List2	A_T.wav	AV_T	1	1	1	1	401573	150	1	355	401928
Exp1	17	Exp1-17-1	59.938	1.0.0.169	1	left	783078263	2.0.10.242	2.0.10.242	09-20-2019	2019-09-20 05:40:33	13:40:33	female	2.0.10.147	158	Red_S.bmp	1902-04-16	00:00:00		0	1	404126	0		0	0	NULL	NULL	NULL	Low	run1	1	List2	Catch.wav	V_T	1	1	1	1	403975	151	1	296	404271
Exp1	17	Exp1-17-1	59.938	1.0.0.169	1	left	783078263	2.0.10.242	2.0.10.242	09-20-2019	2019-09-20 05:40:33	13:40:33	female	2.0.10.147	159	Red_C_2.bmp	1902-03-31	00:00:00		0	0	406111	0		0	0	NULL	NULL	NULL	Low	run1	1	List2	A_T.wav	AV_T	1	1	1	1	405961	150	1	342	406303
Exp1	17	Exp1-17-1	59.938	1.0.0.169	1	left	783078263	2.0.10.242	2.0.10.242	09-20-2019	2019-09-20 05:40:33	13:40:33	female	2.0.10.147	160	Catch.bmp	1902-12-27	00:00:00		0	1	408080	0		0	0	NULL	NULL	NULL	Low	run1		List2	A_S.wav	A_S	0		1	1	407929	151		0	0
Exp1	17	Exp1-17-1	59.938	1.0.0.169	1	left	783078263	2.0.10.242	2.0.10.242	09-20-2019	2019-09-20 05:40:33	13:40:33	female	2.0.10.147	161	Red_S_2.bmp	1902-03-12	00:00:00		0	0	410382	0		0	0	NULL	NULL	NULL	Low	run1	1	List2	A_T.wav	AV_T	1	1	0	1	410232	150	1	279	410511
Exp1	17	Exp1-17-1	59.938	1.0.0.169	1	left	783078263	2.0.10.242	2.0.10.242	09-20-2019	2019-09-20 05:40:33	13:40:33	female	2.0.10.147	162	Catch.bmp	1904-03-20	00:00:00		0	0	412334	0		0	0	NULL	NULL	NULL	Low	run1	1	List2	A_T.wav	A_T	1	1	0	1	412184	150	1	487	412671
Exp1	17	Exp1-17-1	59.938	1.0.0.169	1	left	783078263	2.0.10.242	2.0.10.242	09-20-2019	2019-09-20 05:40:33	13:40:33	female	2.0.10.147	163	Red_C.bmp	1902-03-20	00:00:00		0	0	415037	0		0	0	NULL	NULL	NULL	Low	run1	1	List2	A_T.wav	AV_T	1	1	0	1	414887	150	1	313	415200
Exp1	17	Exp1-17-1	59.938	1.0.0.169	1	left	783078263	2.0.10.242	2.0.10.242	09-20-2019	2019-09-20 05:40:33	13:40:33	female	2.0.10.147	164	Red_S.bmp	1902-08-19	00:00:00		0	0	417006	0		0	0	NULL	NULL	NULL	Low	run1	1	List2	Catch.wav	V_T	1	1	1	2	416856	150	1	359	417215
Exp1	17	Exp1-17-1	59.938	1.0.0.169	1	left	783078263	2.0.10.242	2.0.10.242	09-20-2019	2019-09-20 05:40:33	13:40:33	female	2.0.10.147	165	Red_C.bmp	1904-05-08	00:00:00		0	1	419125	0		0	0	NULL	NULL	NULL	Low	run1	1	List2	A_T.wav	AV_T	1	1	1	1	418974	151	1	289	419263
Exp1	17	Exp1-17-1	59.938	1.0.0.169	1	left	783078263	2.0.10.242	2.0.10.242	09-20-2019	2019-09-20 05:40:33	13:40:33	female	2.0.10.147	166	Catch.bmp	1903-07-09	00:00:00		0	0	421877	0		0	0	NULL	NULL	NULL	Low	run1	1	List2	A_T.wav	A_T	1	1	0	1	421727	150	1	497	422224
Exp1	17	Exp1-17-1	59.938	1.0.0.169	1	left	783078263	2.0.10.242	2.0.10.242	09-20-2019	2019-09-20 05:40:33	13:40:33	female	2.0.10.147	167	Catch.bmp	1903-01-28	00:00:00		0	0	424313	0		0	0	NULL	NULL	NULL	Low	run1	1	List2	A_T.wav	A_T	1	1	0	1	424163	150	1	300	424463
Exp1	17	Exp1-17-1	59.938	1.0.0.169	1	left	783078263	2.0.10.242	2.0.10.242	09-20-2019	2019-09-20 05:40:33	13:40:33	female	2.0.10.147	168	Catch.bmp	1902-12-08	00:00:00		0	0	426599	0		0	0	NULL	NULL	NULL	Low	run1		List2	A_S.wav	A_S	0		0	1	426449	150		0	0
Exp1	17	Exp1-17-1	59.938	1.0.0.169	1	left	783078263	2.0.10.242	2.0.10.242	09-20-2019	2019-09-20 05:40:33	13:40:33	female	2.0.10.147	169	Red_S_2.bmp	1902-08-03	00:00:00		0	0	428885	0		0	0	NULL	NULL	NULL	Low	run1	1	List2	A_T.wav	AV_T	1	1	0	1	428735	150	1	288	429023
Exp1	17	Exp1-17-1	59.938	1.0.0.169	1	left	783078263	2.0.10.242	2.0.10.242	09-20-2019	2019-09-20 05:40:33	13:40:33	female	2.0.10.147	170	Red_S_2.bmp	1902-12-22	00:00:00		0	0	430987	0		0	0	NULL	NULL	NULL	Low	run1	1	List2	Catch.wav	V_T	1	1	1	1	430837	150	1	338	431175
Exp1	17	Exp1-17-1	59.938	1.0.0.169	1	left	783078263	2.0.10.242	2.0.10.242	09-20-2019	2019-09-20 05:40:33	13:40:33	female	2.0.10.147	171	Catch.bmp	1903-02-13	00:00:00		0	1	433223	0		0	0	NULL	NULL	NULL	Low	run1	1	List2	A_T.wav	A_T	1	1	1	1	433072	151	1	488	433560
Exp1	17	Exp1-17-1	59.938	1.0.0.169	1	left	783078263	2.0.10.242	2.0.10.242	09-20-2019	2019-09-20 05:40:33	13:40:33	female	2.0.10.147	172	Catch.bmp	1902-09-08	00:00:00		0	0	435525	0		0	0	NULL	NULL	NULL	Low	run1		List2	A_S.wav	A_S	0		0	1	435375	150		0	0
Exp1	17	Exp1-17-1	59.938	1.0.0.169	1	left	783078263	2.0.10.242	2.0.10.242	09-20-2019	2019-09-20 05:40:33	13:40:33	female	2.0.10.147	173	Catch.bmp	1902-10-27	00:00:00		0	0	437794	0		0	0	NULL	NULL	NULL	Low	run1	1	List2	A_T.wav	A_T	1	1	0	1	437644	150	1	291	437935
Exp1	17	Exp1-17-1	59.938	1.0.0.169	1	left	783078263	2.0.10.242	2.0.10.242	09-20-2019	2019-09-20 05:40:33	13:40:33	female	2.0.10.147	174	Catch.bmp	1904-01-18	00:00:00		0	0	439980	0		0	0	NULL	NULL	NULL	Low	run1	1	List2	A_T.wav	A_T	1	1	0	1	439830	150	1	385	440215
Exp1	17	Exp1-17-1	59.938	1.0.0.169	1	left	783078263	2.0.10.242	2.0.10.242	09-20-2019	2019-09-20 05:40:33	13:40:33	female	2.0.10.147	175	Catch.bmp	1902-06-22	00:00:00		0	0	442616	0		0	0	NULL	NULL	NULL	Low	run1	1	List2	A_T.wav	A_T	1	1	0	1	442466	150	1	484	442950
Exp1	17	Exp1-17-1	59.938	1.0.0.169	1	left	783078263	2.0.10.242	2.0.10.242	09-20-2019	2019-09-20 05:40:33	13:40:33	female	2.0.10.147	176	Red_S_2.bmp	1903-02-15	00:00:00		0	0	444668	0		0	0	NULL	NULL	NULL	Low	run1	1	List2	A_T.wav	AV_T	1	1	0	1	444518	150	1	320	444838
Exp1	17	Exp1-17-1	59.938	1.0.0.169	1	left	783078263	2.0.10.242	2.0.10.242	09-20-2019	2019-09-20 05:40:33	13:40:33	female	2.0.10.147	177	Catch.bmp	1902-05-16	00:00:00		0	0	446970	0		0	0	NULL	NULL	NULL	Low	run1	1	List2	A_T.wav	A_T	1	1	0	1	446820	150	1	418	447238
Exp1	17	Exp1-17-1	59.938	1.0.0.169	1	left	783078263	2.0.10.242	2.0.10.242	09-20-2019	2019-09-20 05:40:33	13:40:33	female	2.0.10.147	178	Catch.bmp	1903-07-20	00:00:00		0	0	448989	0		0	0	NULL	NULL	NULL	Low	run1	1	List2	A_T.wav	A_T	1	1	0	1	448839	150	1	287	449126
Exp1	17	Exp1-17-1	59.938	1.0.0.169	1	left	783078263	2.0.10.242	2.0.10.242	09-20-2019	2019-09-20 05:40:33	13:40:33	female	2.0.10.147	179	Catch.bmp	1903-09-10	00:00:00		0	0	451442	0		0	0	NULL	NULL	NULL	Low	run1		List2	A_S.wav	A_S	0		0	1	451292	150		0	0
Exp1	17	Exp1-17-1	59.938	1.0.0.169	1	left	783078263	2.0.10.242	2.0.10.242	09-20-2019	2019-09-20 05:40:33	13:40:33	female	2.0.10.147	180	Red_C.bmp	1903-04-21	00:00:00		0	0	453994	0		0	0	NULL	NULL	NULL	Low	run1	1	List2	Catch.wav	V_T	1	1	1	1	453844	150	1	338	454182
Exp1	17	Exp1-17-1	59.938	1.0.0.169	1	left	783078263	2.0.10.242	2.0.10.242	09-20-2019	2019-09-20 05:40:33	13:40:33	female	2.0.10.147	181	Red_C.bmp	1903-05-06	00:00:00		1	0	456363	0		0	0	NULL	NULL	NULL	Low	run1	1	List2	Catch.wav	V_T	1	1	0	1	456213	150	1	273	456486
Exp1	17	Exp1-17-1	59.938	1.0.0.169	1	left	783078263	2.0.10.242	2.0.10.242	09-20-2019	2019-09-20 05:40:33	13:40:33	female	2.0.10.147	182	Red_C.bmp	1903-01-10	00:00:00		0	0	458733	0		0	0	NULL	NULL	NULL	Low	run1	1	List2	A_T.wav	AV_T	1	1	1	2	458583	150	1	256	458839
Exp1	17	Exp1-17-1	59.938	1.0.0.169	1	left	783078263	2.0.10.242	2.0.10.242	09-20-2019	2019-09-20 05:40:33	13:40:33	female	2.0.10.147	183	Red_S.bmp	1903-05-05	00:00:00		0	0	461002	0		0	0	NULL	NULL	NULL	Low	run1	1	List2	Catch.wav	V_T	1	1	1	2	460852	150	1	306	461158
Exp1	17	Exp1-17-1	59.938	1.0.0.169	1	left	783078263	2.0.10.242	2.0.10.242	09-20-2019	2019-09-20 05:40:33	13:40:33	female	2.0.10.147	184	Catch.bmp	1903-12-31	00:00:00		0	0	463371	0		0	0	NULL	NULL	NULL	Low	run1	1	List2	A_T.wav	A_T	1	1	1	1	463221	150	1	353	463574
Exp1	17	Exp1-17-1	59.938	1.0.0.169	1	left	783078263	2.0.10.242	2.0.10.242	09-20-2019	2019-09-20 05:40:33	13:40:33	female	2.0.10.147	185	Red_S.bmp	1904-04-16	00:00:00		0	0	465990	0		0	0	NULL	NULL	NULL	Low	run1	1	List2	Catch.wav	V_T	1	1	1	1	465840	150	1	294	466134
Exp1	17	Exp1-17-1	59.938	1.0.0.169	1	left	783078263	2.0.10.242	2.0.10.242	09-20-2019	2019-09-20 05:40:33	13:40:33	female	2.0.10.147	186	Catch.bmp	1902-11-26	00:00:00		0	0	468710	0		0	0	NULL	NULL	NULL	Low	run1	1	List2	A_T.wav	A_T	1	1	0	1	468560	150	1	374	468934
Exp1	17	Exp1-17-1	59.938	1.0.0.169	1	left	783078263	2.0.10.242	2.0.10.242	09-20-2019	2019-09-20 05:40:33	13:40:33	female	2.0.10.147	187	Catch.bmp	1902-10-09	00:00:00		0	0	470929	0		0	0	NULL	NULL	NULL	Low	run1	1	List2	A_T.wav	A_T	1	1	0	1	470779	150	1	308	471087
Exp1	17	Exp1-17-1	59.938	1.0.0.169	1	left	783078263	2.0.10.242	2.0.10.242	09-20-2019	2019-09-20 05:40:33	13:40:33	female	2.0.10.147	188	Catch.bmp	1903-09-14	00:00:00		0	0	473098	0		0	0	NULL	NULL	NULL	Low	run1	1	List2	A_T.wav	A_T	1	1	0	2	472948	150	1	315	473263
Exp1	17	Exp1-17-1	59.938	1.0.0.169	1	left	783078263	2.0.10.242	2.0.10.242	09-20-2019	2019-09-20 05:40:33	13:40:33	female	2.0.10.147	189	Red_S.bmp	1903-01-01	00:00:00		0	0	475600	0		0	0	NULL	NULL	NULL	Low	run1	1	List2	Catch.wav	V_T	1	1	1	1	475450	150	1	396	475846
Exp1	17	Exp1-17-1	59.938	1.0.0.169	1	left	783078263	2.0.10.242	2.0.10.242	09-20-2019	2019-09-20 05:40:33	13:40:33	female	2.0.10.147	190	Red_C_2.bmp	1903-02-25	00:00:00		0	1	477853	0		0	0	NULL	NULL	NULL	Low	run1	1	List2	Catch.wav	V_T	1	1	1	1	477702	151	1	264	477966
Exp1	17	Exp1-17-1	59.938	1.0.0.169	1	left	783078263	2.0.10.242	2.0.10.242	09-20-2019	2019-09-20 05:40:33	13:40:33	female	2.0.10.147	191	Red_S_2.bmp	1903-10-04	00:00:00		0	0	480155	0		0	0	NULL	NULL	NULL	Low	run1	1	List2	Catch.wav	V_T	1	1	0	1	480005	150	1	289	480294
Exp1	17	Exp1-17-1	59.938	1.0.0.169	1	left	783078263	2.0.10.242	2.0.10.242	09-20-2019	2019-09-20 05:40:33	13:40:33	female	2.0.10.147	192	Red_S.bmp	1903-01-26	00:00:00		0	0	482691	0		0	0	NULL	NULL	NULL	Low	run1	1	List2	Catch.wav	V_T	1	1	0	1	482541	150	1	305	482846
Exp1	17	Exp1-17-1	59.938	1.0.0.169	1	left	783078263	2.0.10.242	2.0.10.242	09-20-2019	2019-09-20 05:40:33	13:40:33	female	2.0.10.147	193	Red_S.bmp	1903-09-11	00:00:00		0	0	484960	0		0	0	NULL	NULL	NULL	Low	run1	1	List2	Catch.wav	V_T	1	1	0	1	484810	150	1	229	485039
Exp1	17	Exp1-17-1	59.938	1.0.0.169	1	left	783078263	2.0.10.242	2.0.10.242	09-20-2019	2019-09-20 05:40:33	13:40:33	female	2.0.10.147	194	Red_C_2.bmp	1903-02-08	00:00:00		0	0	487463	0		0	0	NULL	NULL	NULL	Low	run1	1	List2	Catch.wav	V_T	1	1	0	2	487313	150	1	261	487574
Exp1	17	Exp1-17-1	59.938	1.0.0.169	1	left	783078263	2.0.10.242	2.0.10.242	09-20-2019	2019-09-20 05:40:33	13:40:33	female	2.0.10.147	195	Red_C_2.bmp	1904-04-18	00:00:00		0	0	489748	0		0	0	NULL	NULL	NULL	Low	run1	1	List2	A_T.wav	AV_T	1	1	1	1	489598	150	1	296	489894
Exp1	17	Exp1-17-1	59.938	1.0.0.169	1	left	783078263	2.0.10.242	2.0.10.242	09-20-2019	2019-09-20 05:40:33	13:40:33	female	2.0.10.147	196	Catch.bmp	1902-06-12	00:00:00		0	0	492468	0		0	0	NULL	NULL	NULL	Low	run1	1	List2	A_T.wav	A_T	1	1	0	1	492318	150	1	288	492606
Exp1	17	Exp1-17-1	59.938	1.0.0.169	1	left	783078263	2.0.10.242	2.0.10.242	09-20-2019	2019-09-20 05:40:33	13:40:33	female	2.0.10.147	197	Catch.bmp	1902-09-29	00:00:00		0	0	494520	0		0	0	NULL	NULL	NULL	Low	run1	1	List2	A_T.wav	A_T	1	1	0	1	494370	150	1	300	494670
Exp1	17	Exp1-17-1	59.938	1.0.0.169	1	left	783078263	2.0.10.242	2.0.10.242	09-20-2019	2019-09-20 05:40:33	13:40:33	female	2.0.10.147	198	Catch.bmp	1902-06-13	00:00:00		0	0	496672	0		0	0	NULL	NULL	NULL	Low	run1	1	List2	A_T.wav	A_T	1	1	0	1	496522	150	1	308	496830
Exp1	17	Exp1-17-1	59.938	1.0.0.169	1	left	783078263	2.0.10.242	2.0.10.242	09-20-2019	2019-09-20 05:40:33	13:40:33	female	2.0.10.147	199	Blue_C.bmp	1902-12-25	00:00:00		1	0	498724	0		0	0	NULL	NULL	NULL	Low	Run1		List2	Catch.wav	V_S	0		1	1	498574	150		0	0
Exp1	17	Exp1-17-1	59.938	1.0.0.169	1	left	783078263	2.0.10.242	2.0.10.242	09-20-2019	2019-09-20 05:40:33	13:40:33	female	2.0.10.147	200	Catch.bmp	1902-05-03	00:00:00		0	0	501027	0		0	0	NULL	NULL	NULL	Low	run1		List2	A_S.wav	A_S	0		1	1	500877	150	1	481	501358
Exp1	17	Exp1-17-1	59.938	1.0.0.169	1	left	783078263	2.0.10.242	2.0.10.242	09-20-2019	2019-09-20 05:40:33	13:40:33	female	2.0.10.147	201	Red_S.bmp	1903-03-04	00:00:00		0	0	503029	0		0	0	NULL	NULL	NULL	Low	run1	1	List2	A_T.wav	AV_T	1	1	0	1	502879	150	1	286	503165
Exp1	17	Exp1-17-1	59.938	1.0.0.169	1	left	783078263	2.0.10.242	2.0.10.242	09-20-2019	2019-09-20 05:40:33	13:40:33	female	2.0.10.147	202	Red_S_2.bmp	1903-07-07	00:00:00		0	0	505348	0		0	0	NULL	NULL	NULL	Low	run1	1	List2	Catch.wav	V_T	1	1	1	1	505198	150	1	287	505485
Exp1	17	Exp1-17-1	59.938	1.0.0.169	1	left	783078263	2.0.10.242	2.0.10.242	09-20-2019	2019-09-20 05:40:33	13:40:33	female	2.0.10.147	203	Red_C_2.bmp	1902-05-16	00:00:00		0	0	507784	0		0	0	NULL	NULL	NULL	Low	run1	1	List2	A_T.wav	AV_T	1	1	1	1	507634	150	1	324	507958
Exp1	17	Exp1-17-1	59.938	1.0.0.169	1	left	783078263	2.0.10.242	2.0.10.242	09-20-2019	2019-09-20 05:40:33	13:40:33	female	2.0.10.147	204	Red_S_2.bmp	1903-09-12	00:00:00		0	0	509803	0		0	0	NULL	NULL	NULL	Low	run1	1	List2	Catch.wav	V_T	1	1	1	1	509653	150	1	361	510014
Exp1	17	Exp1-17-1	59.938	1.0.0.169	1	left	783078263	2.0.10.242	2.0.10.242	09-20-2019	2019-09-20 05:40:33	13:40:33	female	2.0.10.147	205	Red_S_2.bmp	1904-04-09	00:00:00		0	0	512305	0		0	0	NULL	NULL	NULL	Low	run1	1	List2	Catch.wav	V_T	1	1	0	1	512155	150	1	314	512469
Exp1	17	Exp1-17-1	59.938	1.0.0.169	1	left	783078263	2.0.10.242	2.0.10.242	09-20-2019	2019-09-20 05:40:33	13:40:33	female	2.0.10.147	206	Catch.bmp	1904-05-13	00:00:00		0	0	515025	0		0	0	NULL	NULL	NULL	Low	run1		List2	A_S.wav	A_S	0		1	1	514875	150		0	0
Exp1	17	Exp1-17-1	59.938	1.0.0.169	1	left	783078263	2.0.10.242	2.0.10.242	09-20-2019	2019-09-20 05:40:33	13:40:33	female	2.0.10.147	207	Red_S_2.bmp	1903-11-19	00:00:00		1	0	517844	0		0	0	NULL	NULL	NULL	Low	run1	1	List2	A_T.wav	AV_T	1	1	1	1	517694	150	1	432	518126
Exp1	17	Exp1-17-1	59.938	1.0.0.169	1	left	783078263	2.0.10.242	2.0.10.242	09-20-2019	2019-09-20 05:40:33	13:40:33	female	2.0.10.147	208	Red_S.bmp	1903-07-11	00:00:00		0	0	520414	0		0	0	NULL	NULL	NULL	Low	run1	1	List2	A_T.wav	AV_T	1	1	0	1	520264	150	1	285	520549
Exp1	17	Exp1-17-1	59.938	1.0.0.169	1	left	783078263	2.0.10.242	2.0.10.242	09-20-2019	2019-09-20 05:40:33	13:40:33	female	2.0.10.147	209	Red_C.bmp	1903-08-24	00:00:00		0	0	522850	0		0	0	NULL	NULL	NULL	Low	run1	1	List2	A_T.wav	AV_T	1	1	0	1	522700	150	1	266	522966
Exp1	17	Exp1-17-1	59.938	1.0.0.169	1	left	783078263	2.0.10.242	2.0.10.242	09-20-2019	2019-09-20 05:40:33	13:40:33	female	2.0.10.147	210	Red_S.bmp	1903-09-23	00:00:00		0	1	525336	0		0	0	NULL	NULL	NULL	Low	run1	1	List2	A_T.wav	AV_T	1	1	1	1	525185	151	1	268	525453
Exp1	17	Exp1-17-1	59.938	1.0.0.169	1	left	783078263	2.0.10.242	2.0.10.242	09-20-2019	2019-09-20 05:40:33	13:40:33	female	2.0.10.147	211	Red_C.bmp	1903-12-17	00:00:00		0	0	527855	0		0	0	NULL	NULL	NULL	Low	run1	1	List2	Catch.wav	V_T	1	1	1	1	527705	150	1	276	527981
Exp1	17	Exp1-17-1	59.938	1.0.0.169	1	left	783078263	2.0.10.242	2.0.10.242	09-20-2019	2019-09-20 05:40:33	13:40:33	female	2.0.10.147	212	Red_C.bmp	1902-12-17	00:00:00		0	0	530458	0		0	0	NULL	NULL	NULL	Low	run1	1	List2	A_T.wav	AV_T	1	1	0	2	530308	150	1	225	530533
Exp1	17	Exp1-17-1	59.938	1.0.0.169	1	left	783078263	2.0.10.242	2.0.10.242	09-20-2019	2019-09-20 05:40:33	13:40:33	female	2.0.10.147	213	Red_C_2.bmp	1903-07-27	00:00:00		0	0	532693	0		0	0	NULL	NULL	NULL	Low	run1	1	List2	Catch.wav	V_T	1	1	1	1	532543	150	1	326	532869
Exp1	17	Exp1-17-1	59.938	1.0.0.169	1	left	783078263	2.0.10.242	2.0.10.242	09-20-2019	2019-09-20 05:40:33	13:40:33	female	2.0.10.147	214	Catch.bmp	1902-06-18	00:00:00		0	0	535146	0		0	0	NULL	NULL	NULL	Low	run1	1	List2	A_T.wav	A_T	1	1	1	1	534996	150	1	666	535662
Exp1	17	Exp1-17-1	59.938	1.0.0.169	1	left	783078263	2.0.10.242	2.0.10.242	09-20-2019	2019-09-20 05:40:33	13:40:33	female	2.0.10.147	215	Blue_C_2.bmp	1904-05-07	00:00:00		0	0	537198	0		0	0	NULL	NULL	NULL	Low	run1		List2	Catch.wav	V_S	0		1	1	537048	150		0	0
Exp1	17	Exp1-17-1	59.938	1.0.0.169	1	left	783078263	2.0.10.242	2.0.10.242	09-20-2019	2019-09-20 05:40:33	13:40:33	female	2.0.10.147	216	Catch.bmp	1902-10-10	00:00:00		0	0	540018	0		0	0	NULL	NULL	NULL	Low	run1	1	List2	A_T.wav	A_T	1	1	0	1	539868	150	1	346	540214
Exp1	17	Exp1-17-1	59.938	1.0.0.169	1	left	783078263	2.0.10.242	2.0.10.242	09-20-2019	2019-09-20 05:40:33	13:40:33	female	2.0.10.147	217	Blue_C.bmp	1902-10-18	00:00:00		0	1	542187	0		0	0	NULL	NULL	NULL	Low	run1		List2	A_S.wav	AV_S	0		1	1	542036	151		0	0
Exp1	17	Exp1-17-1	59.938	1.0.0.169	1	left	783078263	2.0.10.242	2.0.10.242	09-20-2019	2019-09-20 05:40:33	13:40:33	female	2.0.10.147	218	Blue_C.bmp	1903-09-11	00:00:00		0	0	544422	0		0	0	NULL	NULL	NULL	Low	Run1		List2	Catch.wav	V_S	0		1	1	544272	150		0	0
Exp1	17	Exp1-17-1	59.938	1.0.0.169	1	left	783078263	2.0.10.242	2.0.10.242	09-20-2019	2019-09-20 05:40:33	13:40:33	female	2.0.10.147	219	Blue_C.bmp	1902-03-10	00:00:00		0	0	546992	0		0	0	NULL	NULL	NULL	Low	run1		List2	A_S.wav	AV_S	0		1	2	546842	150		0	0
Exp1	17	Exp1-17-1	59.938	1.0.0.169	1	left	783078263	2.0.10.242	2.0.10.242	09-20-2019	2019-09-20 05:40:33	13:40:33	female	2.0.10.147	220	Red_S.bmp	1903-11-12	00:00:00		1	0	549010	0		0	0	NULL	NULL	NULL	Low	run1	1	List2	A_T.wav	AV_T	1	1	0	1	548860	150	1	297	549157
Exp1	17	Exp1-17-1	59.938	1.0.0.169	1	left	783078263	2.0.10.242	2.0.10.242	09-20-2019	2019-09-20 05:40:33	13:40:33	female	2.0.10.147	221	Catch.bmp	1903-10-25	00:00:00		0	0	551580	0		0	0	NULL	NULL	NULL	Low	run1	1	List2	A_T.wav	A_T	1	1	0	1	551430	150	1	495	551925
Exp1	17	Exp1-17-1	59.938	1.0.0.169	1	left	783078263	2.0.10.242	2.0.10.242	09-20-2019	2019-09-20 05:40:33	13:40:33	female	2.0.10.147	222	Catch.bmp	1904-05-02	00:00:00		1	0	554132	0		0	0	NULL	NULL	NULL	Low	run1	1	List2	A_T.wav	A_T	1	1	0	1	553982	150	1	279	554261
Exp1	17	Exp1-17-1	59.938	1.0.0.169	1	left	783078263	2.0.10.242	2.0.10.242	09-20-2019	2019-09-20 05:40:33	13:40:33	female	2.0.10.147	223	Red_C_2.bmp	1903-03-02	00:00:00		0	0	556869	0		0	0	NULL	NULL	NULL	Low	run1	1	List2	A_T.wav	AV_T	1	1	0	2	556719	150	1	357	557076
Exp1	17	Exp1-17-1	59.938	1.0.0.169	1	left	783078263	2.0.10.242	2.0.10.242	09-20-2019	2019-09-20 05:40:33	13:40:33	female	2.0.10.147	224	Blue_C.bmp	1902-10-14	00:00:00		0	0	559188	0		0	0	NULL	NULL	NULL	Low	run1		List2	A_S.wav	AV_S	0		0	1	559038	150		0	0
Exp1	17	Exp1-17-1	59.938	1.0.0.169	1	left	783078263	2.0.10.242	2.0.10.242	09-20-2019	2019-09-20 05:40:33	13:40:33	female	2.0.10.147	225	Red_C.bmp	1902-03-24	00:00:00		0	0	561423	0		0	0	NULL	NULL	NULL	Low	run1	1	List2	A_T.wav	AV_T	1	1	0	1	561273	150	1	331	561604
Exp1	17	Exp1-17-1	59.938	1.0.0.169	1	left	783078263	2.0.10.242	2.0.10.242	09-20-2019	2019-09-20 05:40:33	13:40:33	female	2.0.10.147	226	Red_S.bmp	1903-08-27	00:00:00		0	0	563392	0		0	0	NULL	NULL	NULL	Low	run1	1	List2	A_T.wav	AV_T	1	1	0	1	563242	150	1	338	563580
Exp1	17	Exp1-17-1	59.938	1.0.0.169	1	left	783078263	2.0.10.242	2.0.10.242	09-20-2019	2019-09-20 05:40:33	13:40:33	female	2.0.10.147	227	Red_C_2.bmp	1904-05-15	00:00:00		0	0	565878	0		0	0	NULL	NULL	NULL	Low	run1	1	List2	Catch.wav	V_T	1	1	1	1	565728	150	1	485	566213
Exp1	17	Exp1-17-1	59.938	1.0.0.169	1	left	783078263	2.0.10.242	2.0.10.242	09-20-2019	2019-09-20 05:40:33	13:40:33	female	2.0.10.147	228	Blue_C.bmp	1904-04-03	00:00:00		0	0	568631	0		0	0	NULL	NULL	NULL	Low	run1		List2	A_S.wav	AV_S	0		1	1	568481	150		0	0
Exp1	17	Exp1-17-1	59.938	1.0.0.169	1	left	783078263	2.0.10.242	2.0.10.242	09-20-2019	2019-09-20 05:40:33	13:40:33	female	2.0.10.147	229	Blue_C.bmp	1902-10-31	00:00:00		0	0	571384	0		0	0	NULL	NULL	NULL	Low	Run1		List2	Catch.wav	V_S	0		1	1	571234	150		0	0
Exp1	17	Exp1-17-1	59.938	1.0.0.169	1	left	783078263	2.0.10.242	2.0.10.242	09-20-2019	2019-09-20 05:40:33	13:40:33	female	2.0.10.147	230	Red_S.bmp	1904-05-09	00:00:00		0	0	573636	0		0	0	NULL	NULL	NULL	Low	run1	1	List2	Catch.wav	V_T	1	1	0	1	573486	150	1	286	573772
Exp1	17	Exp1-17-1	59.938	1.0.0.169	1	left	783078263	2.0.10.242	2.0.10.242	09-20-2019	2019-09-20 05:40:33	13:40:33	female	2.0.10.147	231	Blue_C.bmp	1903-12-17	00:00:00		0	0	576389	0		0	0	NULL	NULL	NULL	Low	Run1		List2	Catch.wav	V_S	0		0	1	576239	150		0	0
Exp1	17	Exp1-17-1	59.938	1.0.0.169	1	left	783078263	2.0.10.242	2.0.10.242	09-20-2019	2019-09-20 05:40:33	13:40:33	female	2.0.10.147	232	Red_S.bmp	1904-04-09	00:00:00		0	0	579042	0		0	0	NULL	NULL	NULL	Low	run1	1	List2	Catch.wav	V_T	1	1	0	1	578892	150	1	273	579165
Exp1	17	Exp1-17-1	59.938	1.0.0.169	1	left	783078263	2.0.10.242	2.0.10.242	09-20-2019	2019-09-20 05:40:33	13:40:33	female	2.0.10.147	233	Red_C.bmp	1902-04-19	00:00:00		0	0	581761	0		0	0	NULL	NULL	NULL	Low	run1	1	List2	Catch.wav	V_T	1	1	0	1	581611	150	1	410	582021
Exp1	17	Exp1-17-1	59.938	1.0.0.169	1	left	783078263	2.0.10.242	2.0.10.242	09-20-2019	2019-09-20 05:40:33	13:40:33	female	2.0.10.147	234	Red_C_2.bmp	1903-07-08	00:00:00		1	0	583763	0		0	0	NULL	NULL	NULL	Low	run1	1	List2	A_T.wav	AV_T	1	1	1	1	583613	150	1	311	583924
Exp1	17	Exp1-17-1	59.938	1.0.0.169	1	left	783078263	2.0.10.242	2.0.10.242	09-20-2019	2019-09-20 05:40:33	13:40:33	female	2.0.10.147	235	Catch.bmp	1904-05-04	00:00:00		0	0	586199	0		0	0	NULL	NULL	NULL	Low	run1		List2	A_S.wav	A_S	0		0	1	586049	150		0	0
Exp1	17	Exp1-17-1	59.938	1.0.0.169	1	left	783078263	2.0.10.242	2.0.10.242	09-20-2019	2019-09-20 05:40:33	13:40:33	female	2.0.10.147	236	Catch.bmp	1903-11-27	00:00:00		0	0	589002	0		0	0	NULL	NULL	NULL	Low	run1		List2	A_S.wav	A_S	0		0	1	588852	150	1	401	589253
Exp1	17	Exp1-17-1	59.938	1.0.0.169	1	left	783078263	2.0.10.242	2.0.10.242	09-20-2019	2019-09-20 05:40:33	13:40:33	female	2.0.10.147	237	Red_S_2.bmp	1902-12-07	00:00:00		0	0	591588	0		0	0	NULL	NULL	NULL	Low	run1	1	List2	A_T.wav	AV_T	1	1	0	1	591438	150	1	486	591924
Exp1	17	Exp1-17-1	59.938	1.0.0.169	1	left	783078263	2.0.10.242	2.0.10.242	09-20-2019	2019-09-20 05:40:33	13:40:33	female	2.0.10.147	238	Red_C.bmp	1903-02-16	00:00:00		0	0	593807	0		0	0	NULL	NULL	NULL	Low	run1	1	List2	A_T.wav	AV_T	1	1	0	1	593657	150	1	363	594020
Exp1	17	Exp1-17-1	59.938	1.0.0.169	1	left	783078263	2.0.10.242	2.0.10.242	09-20-2019	2019-09-20 05:40:33	13:40:33	female	2.0.10.147	239	Red_S_2.bmp	1902-03-17	00:00:00		0	0	596110	0		0	0	NULL	NULL	NULL	Low	run1	1	List2	A_T.wav	AV_T	1	1	0	2	595960	150	1	380	596340
Exp1	17	Exp1-17-1	59.938	1.0.0.169	1	left	783078263	2.0.10.242	2.0.10.242	09-20-2019	2019-09-20 05:40:33	13:40:33	female	2.0.10.147	240	Red_S_2.bmp	1903-03-01	00:00:00		1	0	598078	0		0	0	NULL	NULL	NULL	Low	run1	1	List2	Catch.wav	V_T	1	1	1	1	597928	150	1	308	598236
Exp1	17	Exp1-17-1	59.938	1.0.0.169	1	left	783078263	2.0.10.242	2.0.10.242	09-20-2019	2019-09-20 05:40:33	13:40:33	female	2.0.10.147	241	Catch.bmp	1904-02-18	00:00:00		0	0	600381	0		0	0	NULL	NULL	NULL	Low	run1	1	List2	A_T.wav	A_T	1	1	0	1	600231	150	1	637	600868
Exp1	17	Exp1-17-1	59.938	1.0.0.169	1	left	783078263	2.0.10.242	2.0.10.242	09-20-2019	2019-09-20 05:40:33	13:40:33	female	2.0.10.147	242	Blue_S_2.bmp	1904-01-23	00:00:00		0	0	603050	0		0	0	NULL	NULL	NULL	Low	run1		List2	Catch.wav	V_S	0		1	1	602900	150		0	0
Exp1	17	Exp1-17-1	59.938	1.0.0.169	1	left	783078263	2.0.10.242	2.0.10.242	09-20-2019	2019-09-20 05:40:33	13:40:33	female	2.0.10.147	243	Catch.bmp	1902-10-17	00:00:00		0	0	605753	0		0	0	NULL	NULL	NULL	Low	run1		List2	A_S.wav	A_S	0		1	1	605603	150		0	0
Exp1	17	Exp1-17-1	59.938	1.0.0.169	1	left	783078263	2.0.10.242	2.0.10.242	09-20-2019	2019-09-20 05:40:33	13:40:33	female	2.0.10.147	244	Catch.bmp	1902-09-14	00:00:00		0	1	608006	0		0	0	NULL	NULL	NULL	Low	run1	1	List2	A_T.wav	A_T	1	1	0	1	607855	151	1	613	608468
Exp1	17	Exp1-17-1	59.938	1.0.0.169	1	left	783078263	2.0.10.242	2.0.10.242	09-20-2019	2019-09-20 05:40:33	13:40:33	female	2.0.10.147	245	Catch.bmp	1904-02-15	00:00:00		0	0	610141	0		0	0	NULL	NULL	NULL	Low	run1		List2	A_S.wav	A_S	0		0	1	609991	150		0	0
Exp1	17	Exp1-17-1	59.938	1.0.0.169	1	left	783078263	2.0.10.242	2.0.10.242	09-20-2019	2019-09-20 05:40:33	13:40:33	female	2.0.10.147	246	Catch.bmp	1904-02-04	00:00:00		0	0	612877	0		0	0	NULL	NULL	NULL	Low	run1	1	List2	A_T.wav	A_T	1	1	0	1	612727	150	1	413	613140
Exp1	17	Exp1-17-1	59.938	1.0.0.169	1	left	783078263	2.0.10.242	2.0.10.242	09-20-2019	2019-09-20 05:40:33	13:40:33	female	2.0.10.147	247	Red_S_2.bmp	1902-09-10	00:00:00		0	0	615530	0		0	0	NULL	NULL	NULL	Low	run1	1	List2	A_T.wav	AV_T	1	1	0	1	615380	150	1	647	616027
Exp1	17	Exp1-17-1	59.938	1.0.0.169	1	left	783078263	2.0.10.242	2.0.10.242	09-20-2019	2019-09-20 05:40:33	13:40:33	female	2.0.10.147	248	Red_S.bmp	1903-10-29	00:00:00		0	1	617666	0		0	0	NULL	NULL	NULL	Low	run1	1	List2	A_T.wav	AV_T	1	1	1	1	617515	151	1	328	617843
Exp1	17	Exp1-17-1	59.938	1.0.0.169	1	left	783078263	2.0.10.242	2.0.10.242	09-20-2019	2019-09-20 05:40:33	13:40:33	female	2.0.10.147	249	Catch.bmp	1904-04-04	00:00:00		0	0	620218	0		0	0	NULL	NULL	NULL	Low	run1	1	List2	A_T.wav	A_T	1	1	0	1	620068	150	1	407	620475
Exp1	17	Exp1-17-1	59.938	1.0.0.169	1	left	783078263	2.0.10.242	2.0.10.242	09-20-2019	2019-09-20 05:40:33	13:40:33	female	2.0.10.147	250	Red_S.bmp	1902-06-11	00:00:00		0	0	622921	0		0	0	NULL	NULL	NULL	Low	run1	1	List2	A_T.wav	AV_T	1	1	0	1	622771	150	1	376	623147
Exp1	17	Exp1-17-1	59.938	1.0.0.169	1	left	783078263	2.0.10.242	2.0.10.242	09-20-2019	2019-09-20 05:40:33	13:40:33	female	2.0.10.147	251	Red_C.bmp	1904-04-15	00:00:00		0	0	624973	0		0	0	NULL	NULL	NULL	Low	run1	1	List2	Catch.wav	V_T	1	1	1	1	624823	150	1	396	625219
Exp1	17	Exp1-17-1	59.938	1.0.0.169	1	left	783078263	2.0.10.242	2.0.10.242	09-20-2019	2019-09-20 05:40:33	13:40:33	female	2.0.10.147	252	Red_S.bmp	1903-11-20	00:00:00		0	0	627693	0		0	0	NULL	NULL	NULL	Low	run1	1	List2	A_T.wav	AV_T	1	1	1	1	627543	150	1	332	627875
Exp1	17	Exp1-17-1	59.938	1.0.0.169	1	left	783078263	2.0.10.242	2.0.10.242	09-20-2019	2019-09-20 05:40:33	13:40:33	female	2.0.10.147	253	Blue_S.bmp	1903-05-27	00:00:00		0	0	630262	0		0	0	NULL	NULL	NULL	Low	run1		List2	A_S.wav	AV_S	0		0	1	630112	150		0	0
Exp1	17	Exp1-17-1	59.938	1.0.0.169	1	left	783078263	2.0.10.242	2.0.10.242	09-20-2019	2019-09-20 05:40:33	13:40:33	female	2.0.10.147	254	Catch.bmp	1903-07-23	00:00:00		0	0	632731	0		0	0	NULL	NULL	NULL	Low	run1	1	List2	A_T.wav	A_T	1	1	0	1	632581	150	1	486	633067
Exp1	17	Exp1-17-1	59.938	1.0.0.169	1	left	783078263	2.0.10.242	2.0.10.242	09-20-2019	2019-09-20 05:40:33	13:40:33	female	2.0.10.147	255	Red_S_2.bmp	1904-05-09	00:00:00		0	0	635184	0		0	0	NULL	NULL	NULL	Low	run1	1	List2	Catch.wav	V_T	1	1	1	1	635034	150	1	393	635427
Exp1	17	Exp1-17-1	59.938	1.0.0.169	1	left	783078263	2.0.10.242	2.0.10.242	09-20-2019	2019-09-20 05:40:33	13:40:33	female	2.0.10.147	256	Catch.bmp	1903-03-11	00:00:00		0	0	637937	0		0	0	NULL	NULL	NULL	Low	run1	1	List2	A_T.wav	A_T	1	1	1	1	637787	150	1	608	638395
Exp1	17	Exp1-17-1	59.938	1.0.0.169	1	left	783078263	2.0.10.242	2.0.10.242	09-20-2019	2019-09-20 05:40:33	13:40:33	female	2.0.10.147	257	Blue_C_2.bmp	1903-07-30	00:00:00		0	0	640256	0		0	0	NULL	NULL	NULL	Low	run1		List2	Catch.wav	V_S	0		1	1	640106	150		0	0
Exp1	17	Exp1-17-1	59.938	1.0.0.169	1	left	783078263	2.0.10.242	2.0.10.242	09-20-2019	2019-09-20 05:40:33	13:40:33	female	2.0.10.147	258	Blue_S_2.bmp	1904-02-18	00:00:00		0	0	642792	0		0	0	NULL	NULL	NULL	Low	run1		List2	Catch.wav	V_S	0		0	1	642642	150		0	0
Exp1	17	Exp1-17-1	59.938	1.0.0.169	1	left	783078263	2.0.10.242	2.0.10.242	09-20-2019	2019-09-20 05:40:33	13:40:33	female	2.0.10.147	259	Red_S_2.bmp	1903-11-23	00:00:00		0	0	645511	0		0	0	NULL	NULL	NULL	Low	run1	1	List2	Catch.wav	V_T	1	1	0	1	645361	150	1	323	645684
Exp1	17	Exp1-17-1	59.938	1.0.0.169	1	left	783078263	2.0.10.242	2.0.10.242	09-20-2019	2019-09-20 05:40:33	13:40:33	female	2.0.10.147	260	Catch.bmp	1902-03-24	00:00:00		0	0	648081	0		0	0	NULL	NULL	NULL	Low	run1		List2	A_S.wav	A_S	0		1	1	647931	150		0	0
