# Supplementary material for: Visual Perceptual Load Attenuates Age-Related Audiovisual Integration in an Audiovisual Discrimination Task
Source: Front Psychol. 2021 Sep 29;12:740221. doi: 10.3389/fpsyg.2021.740221 (PMC8511317; doi:10.3389/fpsyg.2021.740221)
Supplement: Supplementary file 1 [file Data_Sheet_1.ZIP › Export data/Group 1_Data_Younger/Exp1_Low load/Subject_18.xlsx]

## Sheet: Sheet1
ExperimentName	Subject	DataFile.Basename	Display.RefreshRate	ExperimentVersion	Group	Handedness	RandomSeed	RuntimeVersion	RuntimeVersionExpected	SessionDate	SessionStartDateTimeUtc	SessionTime	Sex	StudioVersion	Block	Image	ITI	ITI.ACC	ITI.CRESP	ITI.DurationError	ITI.OnsetDelay	ITI.OnsetTime	ITI.OnsetToOnsetTime	ITI.RESP	ITI.RT	ITI.RTTime	List1	List1.Cycle	List1.Sample	PercetualLoad	Procedure	Response	Running	Sound	StimulusType	Target.ACC	Target.CRESP	Target.DurationError	Target.OnsetDelay	Target.OnsetTime	Target.OnsetToOnsetTime	Target.RESP	Target.RT	Target.RTTime
Exp1	18	Exp1-18-1	59.939	1.0.0.170	1900-01-01	left	837932063	2.0.10.242	2.0.10.242	09-20-2019	2019-09-20 06:21:37	14:21:37	female	2.0.10.147	1	Red_C.bmp	1498	0		0	0	21239	0		0	0	15	1	1	Low	Prac	1	List1	A_T.wav	AV_T	0		109	1	21089	150		0	0
Exp1	18	Exp1-18-1	59.939	1.0.0.170	1900-01-01	left	837932063	2.0.10.242	2.0.10.242	09-20-2019	2019-09-20 06:21:37	14:21:37	female	2.0.10.147	2	Red_S.bmp	812	0		0	0	23959	0		0	0	17	1	2	Low	Prac	1	List1	A_T.wav	AV_T	0		0	1	23809	150		0	0
Exp1	18	Exp1-18-1	59.939	1.0.0.170	1900-01-01	left	837932063	2.0.10.242	2.0.10.242	09-20-2019	2019-09-20 06:21:37	14:21:37	female	2.0.10.147	3	Catch.bmp	1096	0		0	0	26144	0		0	0	10	1	3	Low	Prac	1	List1	A_T.wav	A_T	0		0	1	25994	150		0	0
Exp1	18	Exp1-18-1	59.939	1.0.0.170	1900-01-01	left	837932063	2.0.10.242	2.0.10.242	09-20-2019	2019-09-20 06:21:37	14:21:37	female	2.0.10.147	4	Blue_S_2.bmp	812	0		1	0	28463	0		0	0	14	1	4	Low	Prac		List1	A_S.wav	AV_S	0		0	1	28313	150		0	0
Exp1	18	Exp1-18-1	59.939	1.0.0.170	1900-01-01	left	837932063	2.0.10.242	2.0.10.242	09-20-2019	2019-09-20 06:21:37	14:21:37	female	2.0.10.147	5	Catch.bmp	1372	0		0	0	30499	0		0	0	10	1	5	Low	Prac	1	List1	A_T.wav	A_T	1	1	0	1	30349	150	1	483	30832
Exp1	18	Exp1-18-1	59.939	1.0.0.170	1900-01-01	left	837932063	2.0.10.242	2.0.10.242	09-20-2019	2019-09-20 06:21:37	14:21:37	female	2.0.10.147	6	Red_S.bmp	1369	0		0	0	33018	0		0	0	7	1	6	Low	Prac	1	List1	Catch.wav	V_T	1	1	1	1	32868	150	1	564	33432
Exp1	18	Exp1-18-1	59.939	1.0.0.170	1900-01-01	left	837932063	2.0.10.242	2.0.10.242	09-20-2019	2019-09-20 06:21:37	14:21:37	female	2.0.10.147	7	Red_S.bmp	1416	0		1	0	35537	0		0	0	7	1	7	Low	Prac	1	List1	Catch.wav	V_T	1	1	1	1	35387	150	1	389	35776
Exp1	18	Exp1-18-1	59.939	1.0.0.170	1900-01-01	left	837932063	2.0.10.242	2.0.10.242	09-20-2019	2019-09-20 06:21:37	14:21:37	female	2.0.10.147	8	Catch.bmp	1368	0		0	0	38107	0		0	0	10	1	8	Low	Prac	1	List1	A_T.wav	A_T	1	1	0	1	37957	150	1	355	38312
Exp1	18	Exp1-18-1	59.939	1.0.0.170	1900-01-01	left	837932063	2.0.10.242	2.0.10.242	09-20-2019	2019-09-20 06:21:37	14:21:37	female	2.0.10.147	9	Blue_C.bmp	1526	0		0	0	40626	0		0	0	11	1	9	Low	Prac		List1	A_S.wav	AV_S	0		0	1	40476	150	1	467	40943
Exp1	18	Exp1-18-1	59.939	1.0.0.170	1900-01-01	left	837932063	2.0.10.242	2.0.10.242	09-20-2019	2019-09-20 06:21:37	14:21:37	female	2.0.10.147	10	Catch.bmp	1264	0		0	0	43312	0		0	0	10	1	10	Low	Prac	1	List1	A_T.wav	A_T	1	1	0	1	43162	150	1	581	43743
Exp1	18	Exp1-18-1	59.939	1.0.0.170	1900-01-01	left	837932063	2.0.10.242	2.0.10.242	09-20-2019	2019-09-20 06:21:37	14:21:37	female	2.0.10.147	11	Blue_C_2.bmp	958	0		0	1	45732	0		0	0	12	1	11	Low	Prac		List1	A_S.wav	AV_S	0		1	1	45581	151		0	0
Exp1	18	Exp1-18-1	59.939	1.0.0.170	1900-01-01	left	837932063	2.0.10.242	2.0.10.242	09-20-2019	2019-09-20 06:21:37	14:21:37	female	2.0.10.147	12	Red_C_2.bmp	1460	0		1	0	47900	0		0	0	16	1	12	Low	Prac	1	List1	A_T.wav	AV_T	1	1	0	1	47750	150	1	441	48191
Exp1	18	Exp1-18-1	59.939	1.0.0.170	1900-01-01	left	837932063	2.0.10.242	2.0.10.242	09-20-2019	2019-09-20 06:21:37	14:21:37	female	2.0.10.147	13	Red_S.bmp	1374	0		0	0	50520	0		0	0	7	1	13	Low	Prac	1	List1	Catch.wav	V_T	1	1	0	1	50370	150	1	613	50983
Exp1	18	Exp1-18-1	59.939	1.0.0.170	1900-01-01	left	837932063	2.0.10.242	2.0.10.242	09-20-2019	2019-09-20 06:21:37	14:21:37	female	2.0.10.147	14	Catch.bmp	953	0		0	0	53056	0		0	0	10	1	14	Low	Prac	1	List1	A_T.wav	A_T	1	1	1	1	52906	150	1	614	53520
Exp1	18	Exp1-18-1	59.939	1.0.0.170	1900-01-01	left	837932063	2.0.10.242	2.0.10.242	09-20-2019	2019-09-20 06:21:37	14:21:37	female	2.0.10.147	15	Red_C_2.bmp	1373	0		0	0	55158	0		0	0	6	1	15	Low	Prac	1	List1	Catch.wav	V_T	1	1	0	1	55008	150	1	471	55479
Exp1	18	Exp1-18-1	59.939	1.0.0.170	1900-01-01	left	837932063	2.0.10.242	2.0.10.242	09-20-2019	2019-09-20 06:21:37	14:21:37	female	2.0.10.147	16	Red_S_2.bmp	1048	0		0	0	57694	0		0	0	18	1	16	Low	Prac	1	List1	A_T.wav	AV_T	1	1	1	1	57544	150	1	367	57911
Exp1	18	Exp1-18-1	59.939	1.0.0.170	1900-01-01	left	837932063	2.0.10.242	2.0.10.242	09-20-2019	2019-09-20 06:21:37	14:21:37	female	2.0.10.147	17	Red_S.bmp	1263	0		0	0	59896	0		0	0	17	1	17	Low	Prac	1	List1	A_T.wav	AV_T	1	1	0	1	59746	150	1	357	60103
Exp1	18	Exp1-18-1	59.939	1.0.0.170	1900-01-01	left	837932063	2.0.10.242	2.0.10.242	09-20-2019	2019-09-20 06:21:37	14:21:37	female	2.0.10.147	18	Catch.bmp	806	0		0	1	62316	0		0	0	10	1	18	Low	Prac	1	List1	A_T.wav	A_T	1	1	1	1	62165	151	1	586	62751
Exp1	18	Exp1-18-1	59.939	1.0.0.170	1900-01-01	left	837932063	2.0.10.242	2.0.10.242	09-20-2019	2019-09-20 06:21:37	14:21:37	female	2.0.10.147	19	Red_S_2.bmp	1242	0		0	0	64284	0		0	0	18	1	19	Low	Prac	1	List1	A_T.wav	AV_T	1	1	0	1	64134	150	1	370	64504
Exp1	18	Exp1-18-1	59.939	1.0.0.170	1900-01-01	left	837932063	2.0.10.242	2.0.10.242	09-20-2019	2019-09-20 06:21:37	14:21:37	female	2.0.10.147	20	Catch.bmp	1384	0		0	0	66687	0		0	0	10	1	20	Low	Prac	1	List1	A_T.wav	A_T	1	1	0	1	66537	150	1	422	66959
Exp1	18	Exp1-18-1	59.939	1.0.0.170	1900-01-01	left	837932063	2.0.10.242	2.0.10.242	09-20-2019	2019-09-20 06:21:37	14:21:37	female	2.0.10.147	21	Red_S_2.bmp	1154	0		0	1	77315	0		0	0	NULL	NULL	NULL	Low	run1	1	List2	Catch.wav	V_T	1	1	1	1	77164	151	1	532	77696
Exp1	18	Exp1-18-1	59.939	1.0.0.170	1900-01-01	left	837932063	2.0.10.242	2.0.10.242	09-20-2019	2019-09-20 06:21:37	14:21:37	female	2.0.10.147	22	Red_S_2.bmp	1191	0		0	0	79617	0		0	0	NULL	NULL	NULL	Low	run1	1	List2	Catch.wav	V_T	1	1	0	1	79467	150	1	364	79831
Exp1	18	Exp1-18-1	59.939	1.0.0.170	1900-01-01	left	837932063	2.0.10.242	2.0.10.242	09-20-2019	2019-09-20 06:21:37	14:21:37	female	2.0.10.147	23	Red_S_2.bmp	1372	0		0	0	81969	0		0	0	NULL	NULL	NULL	Low	run1	1	List2	Catch.wav	V_T	1	1	0	1	81819	150	1	324	82143
Exp1	18	Exp1-18-1	59.939	1.0.0.170	1900-01-01	left	837932063	2.0.10.242	2.0.10.242	09-20-2019	2019-09-20 06:21:37	14:21:37	female	2.0.10.147	24	Blue_S.bmp	1331	0		0	0	84489	0		0	0	NULL	NULL	NULL	Low	run1		List2	Catch.wav	V_S	0		0	1	84339	150		0	0
Exp1	18	Exp1-18-1	59.939	1.0.0.170	1900-01-01	left	837932063	2.0.10.242	2.0.10.242	09-20-2019	2019-09-20 06:21:37	14:21:37	female	2.0.10.147	25	Catch.bmp	1283	0		1	0	87041	0		0	0	NULL	NULL	NULL	Low	run1	1	List2	A_T.wav	A_T	1	1	1	1	86891	150	1	276	87167
Exp1	18	Exp1-18-1	59.939	1.0.0.170	1900-01-01	left	837932063	2.0.10.242	2.0.10.242	09-20-2019	2019-09-20 06:21:37	14:21:37	female	2.0.10.147	26	Red_S_2.bmp	920	0		0	0	89477	0		0	0	NULL	NULL	NULL	Low	run1	1	List2	A_T.wav	AV_T	1	1	0	1	89327	150	1	352	89679
Exp1	18	Exp1-18-1	59.939	1.0.0.170	1900-01-01	left	837932063	2.0.10.242	2.0.10.242	09-20-2019	2019-09-20 06:21:37	14:21:37	female	2.0.10.147	27	Red_C_2.bmp	1189	0		0	0	91546	0		0	0	NULL	NULL	NULL	Low	run1	1	List2	A_T.wav	AV_T	1	1	0	1	91396	150	1	276	91672
Exp1	18	Exp1-18-1	59.939	1.0.0.170	1900-01-01	left	837932063	2.0.10.242	2.0.10.242	09-20-2019	2019-09-20 06:21:37	14:21:37	female	2.0.10.147	28	Catch.bmp	933	0		0	0	93882	0		0	0	NULL	NULL	NULL	Low	run1	1	List2	A_T.wav	A_T	1	1	0	1	93732	150	1	339	94071
Exp1	18	Exp1-18-1	59.939	1.0.0.170	1900-01-01	left	837932063	2.0.10.242	2.0.10.242	09-20-2019	2019-09-20 06:21:37	14:21:37	female	2.0.10.147	29	Catch.bmp	1307	0		1	0	95967	0		0	0	NULL	NULL	NULL	Low	run1	1	List2	A_T.wav	A_T	1	1	0	1	95817	150	1	446	96263
Exp1	18	Exp1-18-1	59.939	1.0.0.170	1900-01-01	left	837932063	2.0.10.242	2.0.10.242	09-20-2019	2019-09-20 06:21:37	14:21:37	female	2.0.10.147	30	Blue_C.bmp	1374	0		0	0	98437	0		0	0	NULL	NULL	NULL	Low	Run1		List2	Catch.wav	V_S	0		0	2	98287	150	1	376	98663
Exp1	18	Exp1-18-1	59.939	1.0.0.170	1900-01-01	left	837932063	2.0.10.242	2.0.10.242	09-20-2019	2019-09-20 06:21:37	14:21:37	female	2.0.10.147	31	Red_S.bmp	1049	0		0	0	100973	0		0	0	NULL	NULL	NULL	Low	run1	1	List2	A_T.wav	AV_T	1	1	0	2	100823	150	1	408	101231
Exp1	18	Exp1-18-1	59.939	1.0.0.170	1900-01-01	left	837932063	2.0.10.242	2.0.10.242	09-20-2019	2019-09-20 06:21:37	14:21:37	female	2.0.10.147	32	Red_S.bmp	812	0		0	0	103175	0		0	0	NULL	NULL	NULL	Low	run1	1	List2	Catch.wav	V_T	1	1	1	1	103025	150	1	478	103503
Exp1	18	Exp1-18-1	59.939	1.0.0.170	1900-01-01	left	837932063	2.0.10.242	2.0.10.242	09-20-2019	2019-09-20 06:21:37	14:21:37	female	2.0.10.147	33	Red_S.bmp	1431	0		0	0	105144	0		0	0	NULL	NULL	NULL	Low	run1	1	List2	A_T.wav	AV_T	1	1	1	2	104994	150	1	508	105502
Exp1	18	Exp1-18-1	59.939	1.0.0.170	1900-01-01	left	837932063	2.0.10.242	2.0.10.242	09-20-2019	2019-09-20 06:21:37	14:21:37	female	2.0.10.147	34	Red_S_2.bmp	1186	0		0	0	107730	0		0	0	NULL	NULL	NULL	Low	run1	1	List2	A_T.wav	AV_T	1	1	0	1	107580	150	1	362	107942
Exp1	18	Exp1-18-1	59.939	1.0.0.170	1900-01-01	left	837932063	2.0.10.242	2.0.10.242	09-20-2019	2019-09-20 06:21:37	14:21:37	female	2.0.10.147	35	Red_C_2.bmp	1526	0		0	1	110066	0		0	0	NULL	NULL	NULL	Low	run1	1	List2	Catch.wav	V_T	1	1	1	1	109915	151	1	379	110294
Exp1	18	Exp1-18-1	59.939	1.0.0.170	1900-01-01	left	837932063	2.0.10.242	2.0.10.242	09-20-2019	2019-09-20 06:21:37	14:21:37	female	2.0.10.147	36	Red_S.bmp	1551	0		0	0	112752	0		0	0	NULL	NULL	NULL	Low	run1	1	List2	A_T.wav	AV_T	1	1	0	2	112602	150	1	724	113326
Exp1	18	Exp1-18-1	59.939	1.0.0.170	1900-01-01	left	837932063	2.0.10.242	2.0.10.242	09-20-2019	2019-09-20 06:21:37	14:21:37	female	2.0.10.147	37	Red_S.bmp	1300	0		1	0	115454	0		0	0	NULL	NULL	NULL	Low	run1	1	List2	A_T.wav	AV_T	1	1	1	1	115304	150	1	343	115647
Exp1	18	Exp1-18-1	59.939	1.0.0.170	1900-01-01	left	837932063	2.0.10.242	2.0.10.242	09-20-2019	2019-09-20 06:21:37	14:21:37	female	2.0.10.147	38	Catch.bmp	1291	0		0	0	117907	0		0	0	NULL	NULL	NULL	Low	run1	1	List2	A_T.wav	A_T	1	1	0	1	117757	150	1	393	118150
Exp1	18	Exp1-18-1	59.939	1.0.0.170	1900-01-01	left	837932063	2.0.10.242	2.0.10.242	09-20-2019	2019-09-20 06:21:37	14:21:37	female	2.0.10.147	39	Red_C.bmp	988	0		0	1	120360	0		0	0	NULL	NULL	NULL	Low	run1	1	List2	A_T.wav	AV_T	1	1	1	1	120209	151	1	510	120719
Exp1	18	Exp1-18-1	59.939	1.0.0.170	1900-01-01	left	837932063	2.0.10.242	2.0.10.242	09-20-2019	2019-09-20 06:21:37	14:21:37	female	2.0.10.147	40	Red_C_2.bmp	924	0		0	0	122495	0		0	0	NULL	NULL	NULL	Low	run1	1	List2	Catch.wav	V_T	1	1	1	1	122345	150	1	614	122959
Exp1	18	Exp1-18-1	59.939	1.0.0.170	1900-01-01	left	837932063	2.0.10.242	2.0.10.242	09-20-2019	2019-09-20 06:21:37	14:21:37	female	2.0.10.147	41	Red_S_2.bmp	1365	0		0	0	124581	0		0	0	NULL	NULL	NULL	Low	run1	1	List2	A_T.wav	AV_T	1	1	0	1	124431	150	1	359	124790
Exp1	18	Exp1-18-1	59.939	1.0.0.170	1900-01-01	left	837932063	2.0.10.242	2.0.10.242	09-20-2019	2019-09-20 06:21:37	14:21:37	female	2.0.10.147	42	Red_C_2.bmp	1562	0		0	0	127100	0		0	0	NULL	NULL	NULL	Low	run1	1	List2	A_T.wav	AV_T	1	1	0	1	126950	150	1	464	127414
Exp1	18	Exp1-18-1	59.939	1.0.0.170	1900-01-01	left	837932063	2.0.10.242	2.0.10.242	09-20-2019	2019-09-20 06:21:37	14:21:37	female	2.0.10.147	43	Catch.bmp	1207	0		0	1	129820	0		0	0	NULL	NULL	NULL	Low	run1	1	List2	A_T.wav	A_T	1	1	1	1	129669	151	1	618	130287
Exp1	18	Exp1-18-1	59.939	1.0.0.170	1900-01-01	left	837932063	2.0.10.242	2.0.10.242	09-20-2019	2019-09-20 06:21:37	14:21:37	female	2.0.10.147	44	Catch.bmp	950	0		0	0	132189	0		0	0	NULL	NULL	NULL	Low	run1	1	List2	A_T.wav	A_T	1	1	0	2	132039	150	1	367	132406
Exp1	18	Exp1-18-1	59.939	1.0.0.170	1900-01-01	left	837932063	2.0.10.242	2.0.10.242	09-20-2019	2019-09-20 06:21:37	14:21:37	female	2.0.10.147	45	Red_S.bmp	1141	0		0	0	134291	0		0	0	NULL	NULL	NULL	Low	run1	1	List2	A_T.wav	AV_T	1	1	0	1	134141	150	1	417	134558
Exp1	18	Exp1-18-1	59.939	1.0.0.170	1900-01-01	left	837932063	2.0.10.242	2.0.10.242	09-20-2019	2019-09-20 06:21:37	14:21:37	female	2.0.10.147	46	Red_C.bmp	1480	0		0	0	136593	0		0	0	NULL	NULL	NULL	Low	run1	1	List2	A_T.wav	AV_T	1	1	0	1	136443	150	1	363	136806
Exp1	18	Exp1-18-1	59.939	1.0.0.170	1900-01-01	left	837932063	2.0.10.242	2.0.10.242	09-20-2019	2019-09-20 06:21:37	14:21:37	female	2.0.10.147	47	Blue_C_2.bmp	1220	0		0	0	139229	0		0	0	NULL	NULL	NULL	Low	run1		List2	Catch.wav	V_S	0		1	1	139079	150		0	0
Exp1	18	Exp1-18-1	59.939	1.0.0.170	1900-01-01	left	837932063	2.0.10.242	2.0.10.242	09-20-2019	2019-09-20 06:21:37	14:21:37	female	2.0.10.147	48	Catch.bmp	840	0		0	1	141649	0		0	0	NULL	NULL	NULL	Low	run1		List2	A_S.wav	A_S	0		1	1	141498	151		0	0
Exp1	18	Exp1-18-1	59.939	1.0.0.170	1900-01-01	left	837932063	2.0.10.242	2.0.10.242	09-20-2019	2019-09-20 06:21:37	14:21:37	female	2.0.10.147	49	Red_S_2.bmp	1193	0		0	0	143701	0		0	0	NULL	NULL	NULL	Low	run1	1	List2	A_T.wav	AV_T	1	1	0	1	143551	150	1	391	143942
Exp1	18	Exp1-18-1	59.939	1.0.0.170	1900-01-01	left	837932063	2.0.10.242	2.0.10.242	09-20-2019	2019-09-20 06:21:37	14:21:37	female	2.0.10.147	50	Catch.bmp	1396	0		0	0	146053	0		0	0	NULL	NULL	NULL	Low	run1	1	List2	A_T.wav	A_T	1	1	0	1	145903	150	1	567	146470
Exp1	18	Exp1-18-1	59.939	1.0.0.170	1900-01-01	left	837932063	2.0.10.242	2.0.10.242	09-20-2019	2019-09-20 06:21:37	14:21:37	female	2.0.10.147	51	Red_C.bmp	898	0		0	0	148606	0		0	0	NULL	NULL	NULL	Low	run1	1	List2	A_T.wav	AV_T	1	1	0	1	148456	150	1	446	148902
Exp1	18	Exp1-18-1	59.939	1.0.0.170	1900-01-01	left	837932063	2.0.10.242	2.0.10.242	09-20-2019	2019-09-20 06:21:37	14:21:37	female	2.0.10.147	52	Catch.bmp	1228	0		0	0	150658	0		0	0	NULL	NULL	NULL	Low	run1	1	List2	A_T.wav	A_T	1	1	0	1	150508	150	1	594	151102
Exp1	18	Exp1-18-1	59.939	1.0.0.170	1900-01-01	left	837932063	2.0.10.242	2.0.10.242	09-20-2019	2019-09-20 06:21:37	14:21:37	female	2.0.10.147	53	Red_S_2.bmp	1295	0		0	0	153044	0		0	0	NULL	NULL	NULL	Low	run1	1	List2	A_T.wav	AV_T	1	1	0	1	152894	150	1	351	153245
Exp1	18	Exp1-18-1	59.939	1.0.0.170	1900-01-01	left	837932063	2.0.10.242	2.0.10.242	09-20-2019	2019-09-20 06:21:37	14:21:37	female	2.0.10.147	54	Blue_C.bmp	1288	0		0	0	155496	0		0	0	NULL	NULL	NULL	Low	run1		List2	A_S.wav	AV_S	0		0	1	155346	150		0	0
Exp1	18	Exp1-18-1	59.939	1.0.0.170	1900-01-01	left	837932063	2.0.10.242	2.0.10.242	09-20-2019	2019-09-20 06:21:37	14:21:37	female	2.0.10.147	55	Red_C.bmp	1158	0		0	0	158016	0		0	0	NULL	NULL	NULL	Low	run1	1	List2	A_T.wav	AV_T	1	1	0	1	157866	150	1	315	158181
Exp1	18	Exp1-18-1	59.939	1.0.0.170	1900-01-01	left	837932063	2.0.10.242	2.0.10.242	09-20-2019	2019-09-20 06:21:37	14:21:37	female	2.0.10.147	56	Catch.bmp	845	0		0	0	160335	0		0	0	NULL	NULL	NULL	Low	run1		List2	A_S.wav	A_S	0		0	1	160185	150		0	0
Exp1	18	Exp1-18-1	59.939	1.0.0.170	1900-01-01	left	837932063	2.0.10.242	2.0.10.242	09-20-2019	2019-09-20 06:21:37	14:21:37	female	2.0.10.147	57	Red_S.bmp	1075	0		0	0	162404	0		0	0	NULL	NULL	NULL	Low	run1	1	List2	A_T.wav	AV_T	1	1	0	2	162254	150	1	367	162621
Exp1	18	Exp1-18-1	59.939	1.0.0.170	1900-01-01	left	837932063	2.0.10.242	2.0.10.242	09-20-2019	2019-09-20 06:21:37	14:21:37	female	2.0.10.147	58	Blue_S_2.bmp	1291	0		0	0	164639	0		0	0	NULL	NULL	NULL	Low	run1		List2	A_S.wav	AV_S	0		0	1	164489	150		0	0
Exp1	18	Exp1-18-1	59.939	1.0.0.170	1900-01-01	left	837932063	2.0.10.242	2.0.10.242	09-20-2019	2019-09-20 06:21:37	14:21:37	female	2.0.10.147	59	Red_C_2.bmp	1002	0		0	0	167142	0		0	0	NULL	NULL	NULL	Low	run1	1	List2	Catch.wav	V_T	1	1	1	1	166992	150	1	373	167365
Exp1	18	Exp1-18-1	59.939	1.0.0.170	1900-01-01	left	837932063	2.0.10.242	2.0.10.242	09-20-2019	2019-09-20 06:21:37	14:21:37	female	2.0.10.147	60	Red_C.bmp	1067	0		0	0	169294	0		0	0	NULL	NULL	NULL	Low	run1	1	List2	A_T.wav	AV_T	1	1	1	1	169144	150	1	405	169549
Exp1	18	Exp1-18-1	59.939	1.0.0.170	1900-01-01	left	837932063	2.0.10.242	2.0.10.242	09-20-2019	2019-09-20 06:21:37	14:21:37	female	2.0.10.147	61	Red_C.bmp	1345	0		0	0	171513	0		0	0	NULL	NULL	NULL	Low	run1	1	List2	A_T.wav	AV_T	1	1	0	1	171363	150	1	387	171750
Exp1	18	Exp1-18-1	59.939	1.0.0.170	1900-01-01	left	837932063	2.0.10.242	2.0.10.242	09-20-2019	2019-09-20 06:21:37	14:21:37	female	2.0.10.147	62	Blue_C.bmp	1339	0		0	0	174016	0		0	0	NULL	NULL	NULL	Low	run1		List2	A_S.wav	AV_S	0		0	1	173866	150		0	0
Exp1	18	Exp1-18-1	59.939	1.0.0.170	1900-01-01	left	837932063	2.0.10.242	2.0.10.242	09-20-2019	2019-09-20 06:21:37	14:21:37	female	2.0.10.147	63	Catch.bmp	896	0		0	1	176569	0		0	0	NULL	NULL	NULL	Low	run1	1	List2	A_T.wav	A_T	1	1	0	1	176418	151	1	300	176718
Exp1	18	Exp1-18-1	59.939	1.0.0.170	1900-01-01	left	837932063	2.0.10.242	2.0.10.242	09-20-2019	2019-09-20 06:21:37	14:21:37	female	2.0.10.147	64	Catch.bmp	1301	0		0	1	178621	0		0	0	NULL	NULL	NULL	Low	run1		List2	A_S.wav	A_S	0		1	1	178470	151		0	0
Exp1	18	Exp1-18-1	59.939	1.0.0.170	1900-01-01	left	837932063	2.0.10.242	2.0.10.242	09-20-2019	2019-09-20 06:21:37	14:21:37	female	2.0.10.147	65	Catch.bmp	1498	0		0	0	181140	0		0	0	NULL	NULL	NULL	Low	run1	1	List2	A_T.wav	A_T	1	1	0	1	180990	150	1	319	181309
Exp1	18	Exp1-18-1	59.939	1.0.0.170	1900-01-01	left	837932063	2.0.10.242	2.0.10.242	09-20-2019	2019-09-20 06:21:37	14:21:37	female	2.0.10.147	66	Red_C_2.bmp	1504	0		0	0	183793	0		0	0	NULL	NULL	NULL	Low	run1	1	List2	Catch.wav	V_T	1	1	0	2	183643	150	1	466	184109
Exp1	18	Exp1-18-1	59.939	1.0.0.170	1900-01-01	left	837932063	2.0.10.242	2.0.10.242	09-20-2019	2019-09-20 06:21:37	14:21:37	female	2.0.10.147	67	Catch.bmp	1259	0		0	1	186446	0		0	0	NULL	NULL	NULL	Low	run1	1	List2	A_T.wav	A_T	1	1	1	1	186295	151	1	334	186629
Exp1	18	Exp1-18-1	59.939	1.0.0.170	1900-01-01	left	837932063	2.0.10.242	2.0.10.242	09-20-2019	2019-09-20 06:21:37	14:21:37	female	2.0.10.147	68	Catch.bmp	1465	0		0	0	188865	0		0	0	NULL	NULL	NULL	Low	run1	1	List2	A_T.wav	A_T	1	1	0	2	188715	150	1	586	189301
Exp1	18	Exp1-18-1	59.939	1.0.0.170	1900-01-01	left	837932063	2.0.10.242	2.0.10.242	09-20-2019	2019-09-20 06:21:37	14:21:37	female	2.0.10.147	69	Catch.bmp	1550	0		0	0	191484	0		0	0	NULL	NULL	NULL	Low	run1	1	List2	A_T.wav	A_T	1	1	0	1	191334	150	1	431	191765
Exp1	18	Exp1-18-1	59.939	1.0.0.170	1900-01-01	left	837932063	2.0.10.242	2.0.10.242	09-20-2019	2019-09-20 06:21:37	14:21:37	female	2.0.10.147	70	Catch.bmp	1316	0		0	0	194187	0		0	0	NULL	NULL	NULL	Low	run1		List2	A_S.wav	A_S	0		0	1	194037	150		0	0
Exp1	18	Exp1-18-1	59.939	1.0.0.170	1900-01-01	left	837932063	2.0.10.242	2.0.10.242	09-20-2019	2019-09-20 06:21:37	14:21:37	female	2.0.10.147	71	Red_S_2.bmp	875	0		0	0	196723	0		0	0	NULL	NULL	NULL	Low	run1	1	List2	A_T.wav	AV_T	1	1	0	1	196573	150	1	369	196942
Exp1	18	Exp1-18-1	59.939	1.0.0.170	1900-01-01	left	837932063	2.0.10.242	2.0.10.242	09-20-2019	2019-09-20 06:21:37	14:21:37	female	2.0.10.147	72	Catch.bmp	802	0		0	0	198758	0		0	0	NULL	NULL	NULL	Low	run1		List2	A_S.wav	A_S	0		0	1	198608	150	1	621	199229
Exp1	18	Exp1-18-1	59.939	1.0.0.170	1900-01-01	left	837932063	2.0.10.242	2.0.10.242	09-20-2019	2019-09-20 06:21:37	14:21:37	female	2.0.10.147	73	Blue_S.bmp	1279	0		0	0	200710	0		0	0	NULL	NULL	NULL	Low	run1		List2	A_S.wav	AV_S	0		0	1	200560	150		0	0
Exp1	18	Exp1-18-1	59.939	1.0.0.170	1900-01-01	left	837932063	2.0.10.242	2.0.10.242	09-20-2019	2019-09-20 06:21:37	14:21:37	female	2.0.10.147	74	Red_S_2.bmp	878	0		0	0	203196	0		0	0	NULL	NULL	NULL	Low	run1	1	List2	Catch.wav	V_T	1	1	1	1	203046	150	1	455	203501
Exp1	18	Exp1-18-1	59.939	1.0.0.170	1900-01-01	left	837932063	2.0.10.242	2.0.10.242	09-20-2019	2019-09-20 06:21:37	14:21:37	female	2.0.10.147	75	Catch.bmp	1132	0		0	0	205232	0		0	0	NULL	NULL	NULL	Low	run1	1	List2	A_T.wav	A_T	0		1	1	205082	150		0	0
Exp1	18	Exp1-18-1	59.939	1.0.0.170	1900-01-01	left	837932063	2.0.10.242	2.0.10.242	09-20-2019	2019-09-20 06:21:37	14:21:37	female	2.0.10.147	76	Blue_S.bmp	1198	0		0	0	207584	0		0	0	NULL	NULL	NULL	Low	run1		List2	Catch.wav	V_S	0		1	1	207434	150		0	0
Exp1	18	Exp1-18-1	59.939	1.0.0.170	1900-01-01	left	837932063	2.0.10.242	2.0.10.242	09-20-2019	2019-09-20 06:21:37	14:21:37	female	2.0.10.147	77	Red_S.bmp	1328	0		0	0	209987	0		0	0	NULL	NULL	NULL	Low	run1	1	List2	Catch.wav	V_T	1	1	0	1	209837	150	1	320	210157
Exp1	18	Exp1-18-1	59.939	1.0.0.170	1900-01-01	left	837932063	2.0.10.242	2.0.10.242	09-20-2019	2019-09-20 06:21:37	14:21:37	female	2.0.10.147	78	Red_C_2.bmp	1193	0		0	0	212473	0		0	0	NULL	NULL	NULL	Low	run1	1	List2	Catch.wav	V_T	1	1	0	1	212323	150	1	465	212788
Exp1	18	Exp1-18-1	59.939	1.0.0.170	1900-01-01	left	837932063	2.0.10.242	2.0.10.242	09-20-2019	2019-09-20 06:21:37	14:21:37	female	2.0.10.147	79	Catch.bmp	1467	0		0	0	214825	0		0	0	NULL	NULL	NULL	Low	run1	1	List2	A_T.wav	A_T	1	1	1	1	214675	150	1	594	215269
Exp1	18	Exp1-18-1	59.939	1.0.0.170	1900-01-01	left	837932063	2.0.10.242	2.0.10.242	09-20-2019	2019-09-20 06:21:37	14:21:37	female	2.0.10.147	80	Catch.bmp	865	0		0	1	217445	0		0	0	NULL	NULL	NULL	Low	run1	1	List2	A_T.wav	A_T	1	1	1	1	217294	151	1	766	218060
Exp1	18	Exp1-18-1	59.939	1.0.0.170	1900-01-01	left	837932063	2.0.10.242	2.0.10.242	09-20-2019	2019-09-20 06:21:37	14:21:37	female	2.0.10.147	81	Red_C_2.bmp	1547	0		0	0	219463	0		0	0	NULL	NULL	NULL	Low	run1	1	List2	A_T.wav	AV_T	1	1	0	1	219313	150	1	515	219828
Exp1	18	Exp1-18-1	59.939	1.0.0.170	1900-01-01	left	837932063	2.0.10.242	2.0.10.242	09-20-2019	2019-09-20 06:21:37	14:21:37	female	2.0.10.147	82	Catch.bmp	1457	0		0	0	222166	0		0	0	NULL	NULL	NULL	Low	run1	1	List2	A_T.wav	A_T	1	1	0	1	222016	150	1	460	222476
Exp1	18	Exp1-18-1	59.939	1.0.0.170	1900-01-01	left	837932063	2.0.10.242	2.0.10.242	09-20-2019	2019-09-20 06:21:37	14:21:37	female	2.0.10.147	83	Catch.bmp	972	0		0	1	224786	0		0	0	NULL	NULL	NULL	Low	run1		List2	A_S.wav	A_S	0		1	1	224635	151		0	0
Exp1	18	Exp1-18-1	59.939	1.0.0.170	1900-01-01	left	837932063	2.0.10.242	2.0.10.242	09-20-2019	2019-09-20 06:21:37	14:21:37	female	2.0.10.147	84	Red_S.bmp	1118	0		0	0	226971	0		0	0	NULL	NULL	NULL	Low	run1	1	List2	Catch.wav	V_T	1	1	1	1	226821	150	1	440	227261
Exp1	18	Exp1-18-1	59.939	1.0.0.170	1900-01-01	left	837932063	2.0.10.242	2.0.10.242	09-20-2019	2019-09-20 06:21:37	14:21:37	female	2.0.10.147	85	Catch.bmp	1121	0		0	0	229240	0		0	0	NULL	NULL	NULL	Low	run1		List2	A_S.wav	A_S	0		1	1	229090	150	1	539	229629
Exp1	18	Exp1-18-1	59.939	1.0.0.170	1900-01-01	left	837932063	2.0.10.242	2.0.10.242	09-20-2019	2019-09-20 06:21:37	14:21:37	female	2.0.10.147	86	Red_S_2.bmp	1059	0		0	0	231509	0		0	0	NULL	NULL	NULL	Low	run1	1	List2	Catch.wav	V_T	1	1	1	1	231359	150	1	565	231924
Exp1	18	Exp1-18-1	59.939	1.0.0.170	1900-01-01	left	837932063	2.0.10.242	2.0.10.242	09-20-2019	2019-09-20 06:21:37	14:21:37	female	2.0.10.147	87	Catch.bmp	1035	0		0	0	233728	0		0	0	NULL	NULL	NULL	Low	run1	1	List2	A_T.wav	A_T	1	1	1	1	233578	150	1	690	234268
Exp1	18	Exp1-18-1	59.939	1.0.0.170	1900-01-01	left	837932063	2.0.10.242	2.0.10.242	09-20-2019	2019-09-20 06:21:37	14:21:37	female	2.0.10.147	88	Catch.bmp	813	0		0	0	235914	0		0	0	NULL	NULL	NULL	Low	run1		List2	A_S.wav	A_S	0		0	1	235764	150		0	0
Exp1	18	Exp1-18-1	59.939	1.0.0.170	1900-01-01	left	837932063	2.0.10.242	2.0.10.242	09-20-2019	2019-09-20 06:21:37	14:21:37	female	2.0.10.147	89	Blue_C.bmp	1412	0		0	0	237933	0		0	0	NULL	NULL	NULL	Low	Run1		List2	Catch.wav	V_S	0		0	1	237783	150		0	0
Exp1	18	Exp1-18-1	59.939	1.0.0.170	1900-01-01	left	837932063	2.0.10.242	2.0.10.242	09-20-2019	2019-09-20 06:21:37	14:21:37	female	2.0.10.147	90	Catch.bmp	1121	0		0	0	240569	0		0	0	NULL	NULL	NULL	Low	run1	1	List2	A_T.wav	A_T	1	1	1	1	240419	150	1	585	241004
Exp1	18	Exp1-18-1	59.939	1.0.0.170	1900-01-01	left	837932063	2.0.10.242	2.0.10.242	09-20-2019	2019-09-20 06:21:37	14:21:37	female	2.0.10.147	91	Catch.bmp	1588	0		0	0	242838	0		0	0	NULL	NULL	NULL	Low	run1	1	List2	A_T.wav	A_T	1	1	0	1	242688	150	1	797	243485
Exp1	18	Exp1-18-1	59.939	1.0.0.170	1900-01-01	left	837932063	2.0.10.242	2.0.10.242	09-20-2019	2019-09-20 06:21:37	14:21:37	female	2.0.10.147	92	Catch.bmp	1184	0		0	0	245574	0		0	0	NULL	NULL	NULL	Low	run1	1	List2	A_T.wav	A_T	1	1	0	1	245424	150	1	732	246156
Exp1	18	Exp1-18-1	59.939	1.0.0.170	1900-01-01	left	837932063	2.0.10.242	2.0.10.242	09-20-2019	2019-09-20 06:21:37	14:21:37	female	2.0.10.147	93	Catch.bmp	908	0		0	0	247910	0		0	0	NULL	NULL	NULL	Low	run1		List2	A_S.wav	A_S	0		0	1	247760	150		0	0
Exp1	18	Exp1-18-1	59.939	1.0.0.170	1900-01-01	left	837932063	2.0.10.242	2.0.10.242	09-20-2019	2019-09-20 06:21:37	14:21:37	female	2.0.10.147	94	Catch.bmp	1523	0		0	0	250029	0		0	0	NULL	NULL	NULL	Low	run1		List2	A_S.wav	A_S	0		0	2	249879	150		0	0
Exp1	18	Exp1-18-1	59.939	1.0.0.170	1900-01-01	left	837932063	2.0.10.242	2.0.10.242	09-20-2019	2019-09-20 06:21:37	14:21:37	female	2.0.10.147	95	Red_C.bmp	885	0		0	0	252765	0		0	0	NULL	NULL	NULL	Low	run1	1	List2	Catch.wav	V_T	1	1	0	1	252615	150	1	509	253124
Exp1	18	Exp1-18-1	59.939	1.0.0.170	1900-01-01	left	837932063	2.0.10.242	2.0.10.242	09-20-2019	2019-09-20 06:21:37	14:21:37	female	2.0.10.147	96	Catch.bmp	1224	0		0	0	254800	0		0	0	NULL	NULL	NULL	Low	run1	1	List2	A_T.wav	A_T	1	1	1	1	254650	150	1	634	255284
Exp1	18	Exp1-18-1	59.939	1.0.0.170	1900-01-01	left	837932063	2.0.10.242	2.0.10.242	09-20-2019	2019-09-20 06:21:37	14:21:37	female	2.0.10.147	97	Red_S.bmp	1499	0		0	0	257186	0		0	0	NULL	NULL	NULL	Low	run1	1	List2	Catch.wav	V_T	1	1	1	1	257036	150	1	520	257556
Exp1	18	Exp1-18-1	59.939	1.0.0.170	1900-01-01	left	837932063	2.0.10.242	2.0.10.242	09-20-2019	2019-09-20 06:21:37	14:21:37	female	2.0.10.147	98	Catch.bmp	1520	0		0	0	259839	0		0	0	NULL	NULL	NULL	Low	run1	1	List2	A_T.wav	A_T	1	1	1	1	259689	150	1	539	260228
Exp1	18	Exp1-18-1	59.939	1.0.0.170	1900-01-01	left	837932063	2.0.10.242	2.0.10.242	09-20-2019	2019-09-20 06:21:37	14:21:37	female	2.0.10.147	99	Red_C_2.bmp	1037	0		1	0	262508	0		0	0	NULL	NULL	NULL	Low	run1	1	List2	A_T.wav	AV_T	1	1	0	1	262358	150	1	478	262836
Exp1	18	Exp1-18-1	59.939	1.0.0.170	1900-01-01	left	837932063	2.0.10.242	2.0.10.242	09-20-2019	2019-09-20 06:21:37	14:21:37	female	2.0.10.147	100	Catch.bmp	1489	0		0	0	264694	0		0	0	NULL	NULL	NULL	Low	run1	1	List2	A_T.wav	A_T	1	1	0	1	264544	150	1	1004	265548
Exp1	18	Exp1-18-1	59.939	1.0.0.170	1900-01-01	left	837932063	2.0.10.242	2.0.10.242	09-20-2019	2019-09-20 06:21:37	14:21:37	female	2.0.10.147	101	Red_C_2.bmp	1533	0		0	0	267330	0		0	0	NULL	NULL	NULL	Low	run1	1	List2	A_T.wav	AV_T	1	1	0	1	267180	150	1	447	267627
Exp1	18	Exp1-18-1	59.939	1.0.0.170	1900-01-01	left	837932063	2.0.10.242	2.0.10.242	09-20-2019	2019-09-20 06:21:37	14:21:37	female	2.0.10.147	102	Catch.bmp	1547	0		0	0	270016	0		0	0	NULL	NULL	NULL	Low	run1	1	List2	A_T.wav	A_T	1	1	0	1	269866	150	1	801	270667
Exp1	18	Exp1-18-1	59.939	1.0.0.170	1900-01-01	left	837932063	2.0.10.242	2.0.10.242	09-20-2019	2019-09-20 06:21:37	14:21:37	female	2.0.10.147	103	Blue_S_2.bmp	1199	0		0	0	272719	0		0	0	NULL	NULL	NULL	Low	run1		List2	Catch.wav	V_S	0		1	1	272569	150		0	0
Exp1	18	Exp1-18-1	59.939	1.0.0.170	1900-01-01	left	837932063	2.0.10.242	2.0.10.242	09-20-2019	2019-09-20 06:21:37	14:21:37	female	2.0.10.147	104	Red_C_2.bmp	840	0		0	0	275138	0		0	0	NULL	NULL	NULL	Low	run1	1	List2	Catch.wav	V_T	1	1	0	1	274988	150	1	495	275483
Exp1	18	Exp1-18-1	59.939	1.0.0.170	1900-01-01	left	837932063	2.0.10.242	2.0.10.242	09-20-2019	2019-09-20 06:21:37	14:21:37	female	2.0.10.147	105	Catch.bmp	968	0		0	0	277140	0		0	0	NULL	NULL	NULL	Low	run1	1	List2	A_T.wav	A_T	1	1	1	1	276990	150	1	933	277923
Exp1	18	Exp1-18-1	59.939	1.0.0.170	1900-01-01	left	837932063	2.0.10.242	2.0.10.242	09-20-2019	2019-09-20 06:21:37	14:21:37	female	2.0.10.147	106	Red_S_2.bmp	816	0		0	0	279259	0		0	0	NULL	NULL	NULL	Low	run1	1	List2	A_T.wav	AV_T	1	1	0	1	279109	150	1	550	279659
Exp1	18	Exp1-18-1	59.939	1.0.0.170	1900-01-01	left	837932063	2.0.10.242	2.0.10.242	09-20-2019	2019-09-20 06:21:37	14:21:37	female	2.0.10.147	107	Red_C.bmp	1005	0		0	0	281228	0		0	0	NULL	NULL	NULL	Low	run1	1	List2	Catch.wav	V_T	1	1	1	1	281078	150	1	517	281595
Exp1	18	Exp1-18-1	59.939	1.0.0.170	1900-01-01	left	837932063	2.0.10.242	2.0.10.242	09-20-2019	2019-09-20 06:21:37	14:21:37	female	2.0.10.147	108	Red_S_2.bmp	941	0		0	0	283380	0		0	0	NULL	NULL	NULL	Low	run1	1	List2	Catch.wav	V_T	1	1	0	1	283230	150	1	389	283619
Exp1	18	Exp1-18-1	59.939	1.0.0.170	1900-01-01	left	837932063	2.0.10.242	2.0.10.242	09-20-2019	2019-09-20 06:21:37	14:21:37	female	2.0.10.147	109	Red_C.bmp	1120	0		1	0	285482	0		0	0	NULL	NULL	NULL	Low	run1	1	List2	A_T.wav	AV_T	1	1	1	1	285332	150	1	304	285636
Exp1	18	Exp1-18-1	59.939	1.0.0.170	1900-01-01	left	837932063	2.0.10.242	2.0.10.242	09-20-2019	2019-09-20 06:21:37	14:21:37	female	2.0.10.147	110	Catch.bmp	1044	0		0	1	287752	0		0	0	NULL	NULL	NULL	Low	run1	1	List2	A_T.wav	A_T	1	1	1	1	287601	151	1	707	288308
Exp1	18	Exp1-18-1	59.939	1.0.0.170	1900-01-01	left	837932063	2.0.10.242	2.0.10.242	09-20-2019	2019-09-20 06:21:37	14:21:37	female	2.0.10.147	111	Blue_C.bmp	1358	0		0	0	289954	0		0	0	NULL	NULL	NULL	Low	run1		List2	A_S.wav	AV_S	0		0	1	289804	150		0	0
Exp1	18	Exp1-18-1	59.939	1.0.0.170	1900-01-01	left	837932063	2.0.10.242	2.0.10.242	09-20-2019	2019-09-20 06:21:37	14:21:37	female	2.0.10.147	112	Catch.bmp	979	0		0	0	292523	0		0	0	NULL	NULL	NULL	Low	run1		List2	A_S.wav	A_S	0		0	1	292373	150		0	0
Exp1	18	Exp1-18-1	59.939	1.0.0.170	1900-01-01	left	837932063	2.0.10.242	2.0.10.242	09-20-2019	2019-09-20 06:21:37	14:21:37	female	2.0.10.147	113	Blue_S.bmp	1501	0		1	0	294725	0		0	0	NULL	NULL	NULL	Low	run1		List2	A_S.wav	AV_S	0		1	1	294575	150		0	0
Exp1	18	Exp1-18-1	59.939	1.0.0.170	1900-01-01	left	837932063	2.0.10.242	2.0.10.242	09-20-2019	2019-09-20 06:21:37	14:21:37	female	2.0.10.147	114	Red_S_2.bmp	1263	0		0	0	297428	0		0	0	NULL	NULL	NULL	Low	run1	1	List2	A_T.wav	AV_T	1	1	0	1	297278	150	1	318	297596
Exp1	18	Exp1-18-1	59.939	1.0.0.170	1900-01-01	left	837932063	2.0.10.242	2.0.10.242	09-20-2019	2019-09-20 06:21:37	14:21:37	female	2.0.10.147	115	Catch.bmp	1431	0		0	1	299848	0		0	0	NULL	NULL	NULL	Low	run1	1	List2	A_T.wav	A_T	1	1	1	1	299697	151	1	682	300379
Exp1	18	Exp1-18-1	59.939	1.0.0.170	1900-01-01	left	837932063	2.0.10.242	2.0.10.242	09-20-2019	2019-09-20 06:21:37	14:21:37	female	2.0.10.147	116	Blue_S_2.bmp	1426	0		0	1	302434	0		0	0	NULL	NULL	NULL	Low	run1		List2	A_S.wav	AV_S	0		1	1	302283	151		0	0
Exp1	18	Exp1-18-1	59.939	1.0.0.170	1900-01-01	left	837932063	2.0.10.242	2.0.10.242	09-20-2019	2019-09-20 06:21:37	14:21:37	female	2.0.10.147	117	Red_C_2.bmp	1363	0		0	0	305086	0		0	0	NULL	NULL	NULL	Low	run1	1	List2	A_T.wav	AV_T	1	1	0	1	304936	150	1	475	305411
Exp1	18	Exp1-18-1	59.939	1.0.0.170	1900-01-01	left	837932063	2.0.10.242	2.0.10.242	09-20-2019	2019-09-20 06:21:37	14:21:37	female	2.0.10.147	118	Catch.bmp	1486	0		0	1	307606	0		0	0	NULL	NULL	NULL	Low	run1	1	List2	A_T.wav	A_T	1	1	1	1	307455	151	1	644	308099
Exp1	18	Exp1-18-1	59.939	1.0.0.170	1900-01-01	left	837932063	2.0.10.242	2.0.10.242	09-20-2019	2019-09-20 06:21:37	14:21:37	female	2.0.10.147	119	Blue_S_2.bmp	1328	0		0	0	310242	0		0	0	NULL	NULL	NULL	Low	run1		List2	A_S.wav	AV_S	0		0	1	310092	150		0	0
Exp1	18	Exp1-18-1	59.939	1.0.0.170	1900-01-01	left	837932063	2.0.10.242	2.0.10.242	09-20-2019	2019-09-20 06:21:37	14:21:37	female	2.0.10.147	120	Catch.bmp	923	0		0	0	312778	0		0	0	NULL	NULL	NULL	Low	run1	1	List2	A_T.wav	A_T	1	1	0	2	312628	150	1	423	313051
Exp1	18	Exp1-18-1	59.939	1.0.0.170	1900-01-01	left	837932063	2.0.10.242	2.0.10.242	09-20-2019	2019-09-20 06:21:37	14:21:37	female	2.0.10.147	121	Blue_C_2.bmp	1259	0		0	0	314863	0		0	0	NULL	NULL	NULL	Low	run1		List2	A_S.wav	AV_S	0		0	1	314713	150		0	0
Exp1	18	Exp1-18-1	59.939	1.0.0.170	1900-01-01	left	837932063	2.0.10.242	2.0.10.242	09-20-2019	2019-09-20 06:21:37	14:21:37	female	2.0.10.147	122	Blue_S_2.bmp	1187	0		0	0	317349	0		0	0	NULL	NULL	NULL	Low	run1		List2	Catch.wav	V_S	0		1	1	317199	150		0	0
Exp1	18	Exp1-18-1	59.939	1.0.0.170	1900-01-01	left	837932063	2.0.10.242	2.0.10.242	09-20-2019	2019-09-20 06:21:37	14:21:37	female	2.0.10.147	123	Catch.bmp	1373	0		0	0	319768	0		0	0	NULL	NULL	NULL	Low	run1	1	List2	A_T.wav	A_T	1	1	1	1	319618	150	1	513	320131
Exp1	18	Exp1-18-1	59.939	1.0.0.170	1900-01-01	left	837932063	2.0.10.242	2.0.10.242	09-20-2019	2019-09-20 06:21:37	14:21:37	female	2.0.10.147	124	Red_S_2.bmp	1168	0		0	0	322288	0		0	0	NULL	NULL	NULL	Low	run1	1	List2	A_T.wav	AV_T	1	1	0	2	322138	150	1	417	322555
Exp1	18	Exp1-18-1	59.939	1.0.0.170	1900-01-01	left	837932063	2.0.10.242	2.0.10.242	09-20-2019	2019-09-20 06:21:37	14:21:37	female	2.0.10.147	125	Red_S.bmp	1213	0		0	0	324607	0		0	0	NULL	NULL	NULL	Low	run1	1	List2	A_T.wav	AV_T	1	1	0	1	324457	150	1	481	324938
Exp1	18	Exp1-18-1	59.939	1.0.0.170	1900-01-01	left	837932063	2.0.10.242	2.0.10.242	09-20-2019	2019-09-20 06:21:37	14:21:37	female	2.0.10.147	126	Blue_S.bmp	929	0		0	0	326976	0		0	0	NULL	NULL	NULL	Low	run1		List2	Catch.wav	V_S	0		0	1	326826	150		0	0
Exp1	18	Exp1-18-1	59.939	1.0.0.170	1900-01-01	left	837932063	2.0.10.242	2.0.10.242	09-20-2019	2019-09-20 06:21:37	14:21:37	female	2.0.10.147	127	Red_C.bmp	1382	0		0	0	329128	0		0	0	NULL	NULL	NULL	Low	run1	1	List2	Catch.wav	V_T	1	1	0	1	328978	150	1	601	329579
Exp1	18	Exp1-18-1	59.939	1.0.0.170	1900-01-01	left	837932063	2.0.10.242	2.0.10.242	09-20-2019	2019-09-20 06:21:37	14:21:37	female	2.0.10.147	128	Red_S_2.bmp	865	0		0	0	331664	0		0	0	NULL	NULL	NULL	Low	run1	1	List2	A_T.wav	AV_T	1	1	1	1	331514	150	1	392	331906
Exp1	18	Exp1-18-1	59.939	1.0.0.170	1900-01-01	left	837932063	2.0.10.242	2.0.10.242	09-20-2019	2019-09-20 06:21:37	14:21:37	female	2.0.10.147	129	Red_C.bmp	1373	0		0	0	333683	0		0	0	NULL	NULL	NULL	Low	run1	1	List2	Catch.wav	V_T	1	1	1	1	333533	150	1	525	334058
Exp1	18	Exp1-18-1	59.939	1.0.0.170	1900-01-01	left	837932063	2.0.10.242	2.0.10.242	09-20-2019	2019-09-20 06:21:37	14:21:37	female	2.0.10.147	130	Blue_S_2.bmp	1442	0		0	0	336219	0		0	0	NULL	NULL	NULL	Low	run1		List2	A_S.wav	AV_S	0		1	1	336069	150		0	0
Exp1	18	Exp1-18-1	59.939	1.0.0.170	1900-01-01	left	837932063	2.0.10.242	2.0.10.242	09-20-2019	2019-09-20 06:21:37	14:21:37	female	2.0.10.147	131	Blue_C.bmp	924	0		0	0	338872	0		0	0	NULL	NULL	NULL	Low	Run1		List2	Catch.wav	V_S	0		0	2	338722	150		0	0
Exp1	18	Exp1-18-1	59.939	1.0.0.170	1900-01-01	left	837932063	2.0.10.242	2.0.10.242	09-20-2019	2019-09-20 06:21:37	14:21:37	female	2.0.10.147	132	Catch.bmp	1562	0		0	0	341007	0		0	0	NULL	NULL	NULL	Low	run1	1	List2	A_T.wav	A_T	1	1	1	1	340857	150	1	329	341186
Exp1	18	Exp1-18-1	59.939	1.0.0.170	1900-01-01	left	837932063	2.0.10.242	2.0.10.242	09-20-2019	2019-09-20 06:21:37	14:21:37	female	2.0.10.147	133	Red_S.bmp	1200	0		0	0	343727	0		0	0	NULL	NULL	NULL	Low	run1	1	List2	A_T.wav	AV_T	1	1	0	1	343577	150	1	617	344194
Exp1	18	Exp1-18-1	59.939	1.0.0.170	1900-01-01	left	837932063	2.0.10.242	2.0.10.242	09-20-2019	2019-09-20 06:21:37	14:21:37	female	2.0.10.147	134	Red_S_2.bmp	908	0		0	0	346079	0		0	0	NULL	NULL	NULL	Low	run1	1	List2	A_T.wav	AV_T	1	1	0	1	345929	150	1	642	346571
Exp1	18	Exp1-18-1	59.939	1.0.0.170	1900-01-01	left	837932063	2.0.10.242	2.0.10.242	09-20-2019	2019-09-20 06:21:37	14:21:37	female	2.0.10.147	135	Red_S_2.bmp	1273	0		0	0	348148	0		0	0	NULL	NULL	NULL	Low	run1	1	List2	Catch.wav	V_T	1	1	0	1	347998	150	1	620	348618
Exp1	18	Exp1-18-1	59.939	1.0.0.170	1900-01-01	left	837932063	2.0.10.242	2.0.10.242	09-20-2019	2019-09-20 06:21:37	14:21:37	female	2.0.10.147	136	Catch.bmp	1267	0		0	0	350584	0		0	0	NULL	NULL	NULL	Low	run1		List2	A_S.wav	A_S	0		1	1	350434	150		0	0
Exp1	18	Exp1-18-1	59.939	1.0.0.170	1900-01-01	left	837932063	2.0.10.242	2.0.10.242	09-20-2019	2019-09-20 06:21:37	14:21:37	female	2.0.10.147	137	Catch.bmp	1073	0		0	1	353087	0		0	0	NULL	NULL	NULL	Low	run1	1	List2	A_T.wav	A_T	1	1	1	1	352936	151	1	507	353443
Exp1	18	Exp1-18-1	59.939	1.0.0.170	1900-01-01	left	837932063	2.0.10.242	2.0.10.242	09-20-2019	2019-09-20 06:21:37	14:21:37	female	2.0.10.147	138	Red_C.bmp	1072	0		0	0	355322	0		0	0	NULL	NULL	NULL	Low	run1	1	List2	Catch.wav	V_T	1	1	1	1	355172	150	1	487	355659
Exp1	18	Exp1-18-1	59.939	1.0.0.170	1900-01-01	left	837932063	2.0.10.242	2.0.10.242	09-20-2019	2019-09-20 06:21:37	14:21:37	female	2.0.10.147	139	Catch.bmp	1093	0		0	0	357541	0		0	0	NULL	NULL	NULL	Low	run1	1	List2	A_T.wav	A_T	1	1	1	1	357391	150	1	548	357939
Exp1	18	Exp1-18-1	59.939	1.0.0.170	1900-01-01	left	837932063	2.0.10.242	2.0.10.242	09-20-2019	2019-09-20 06:21:37	14:21:37	female	2.0.10.147	140	Red_S.bmp	1070	0		0	1	359794	0		0	0	NULL	NULL	NULL	Low	run1	1	List2	Catch.wav	V_T	1	1	1	1	359643	151	1	424	360067
Exp1	18	Exp1-18-1	59.939	1.0.0.170	1900-01-01	left	837932063	2.0.10.242	2.0.10.242	09-20-2019	2019-09-20 06:21:37	14:21:37	female	2.0.10.147	141	Red_C.bmp	977	0		0	1	362013	984		0	0	NULL	NULL	NULL	Low	run1	1	List2	A_T.wav	AV_T	1	1	1	1	361862	151	1	364	362226
Exp1	18	Exp1-18-1	59.939	1.0.0.170	1900-01-01	left	837932063	2.0.10.242	2.0.10.242	09-20-2019	2019-09-20 06:21:37	14:21:37	female	2.0.10.147	142	Catch.bmp	963	0		0	0	370338	0		0	0	NULL	NULL	NULL	Low	run1	1	List2	A_T.wav	A_T	0		0	1	370188	150		0	0
Exp1	18	Exp1-18-1	59.939	1.0.0.170	1900-01-01	left	837932063	2.0.10.242	2.0.10.242	09-20-2019	2019-09-20 06:21:37	14:21:37	female	2.0.10.147	143	Red_C_2.bmp	1533	0		0	1	372524	0		0	0	NULL	NULL	NULL	Low	run1	1	List2	Catch.wav	V_T	1	1	1	1	372373	151	1	517	372890
Exp1	18	Exp1-18-1	59.939	1.0.0.170	1900-01-01	left	837932063	2.0.10.242	2.0.10.242	09-20-2019	2019-09-20 06:21:37	14:21:37	female	2.0.10.147	144	Red_C.bmp	1222	0		0	0	375210	0		0	0	NULL	NULL	NULL	Low	run1	1	List2	Catch.wav	V_T	1	1	0	1	375060	150	1	310	375370
Exp1	18	Exp1-18-1	59.939	1.0.0.170	1900-01-01	left	837932063	2.0.10.242	2.0.10.242	09-20-2019	2019-09-20 06:21:37	14:21:37	female	2.0.10.147	145	Red_S.bmp	1588	0		0	0	377579	0		0	0	NULL	NULL	NULL	Low	run1	1	List2	Catch.wav	V_T	1	1	0	1	377429	150	1	357	377786
Exp1	18	Exp1-18-1	59.939	1.0.0.170	1900-01-01	left	837932063	2.0.10.242	2.0.10.242	09-20-2019	2019-09-20 06:21:37	14:21:37	female	2.0.10.147	146	Red_S_2.bmp	1004	0		0	0	380315	0		0	0	NULL	NULL	NULL	Low	run1	1	List2	Catch.wav	V_T	1	1	0	1	380165	150	1	293	380458
Exp1	18	Exp1-18-1	59.939	1.0.0.170	1900-01-01	left	837932063	2.0.10.242	2.0.10.242	09-20-2019	2019-09-20 06:21:37	14:21:37	female	2.0.10.147	147	Blue_S.bmp	1069	0		0	0	382467	0		0	0	NULL	NULL	NULL	Low	run1		List2	A_S.wav	AV_S	0		1	1	382317	150		0	0
Exp1	18	Exp1-18-1	59.939	1.0.0.170	1900-01-01	left	837932063	2.0.10.242	2.0.10.242	09-20-2019	2019-09-20 06:21:37	14:21:37	female	2.0.10.147	148	Blue_C_2.bmp	1332	0		0	0	384753	0		0	0	NULL	NULL	NULL	Low	run1		List2	Catch.wav	V_S	0		0	1	384603	150		0	0
Exp1	18	Exp1-18-1	59.939	1.0.0.170	1900-01-01	left	837932063	2.0.10.242	2.0.10.242	09-20-2019	2019-09-20 06:21:37	14:21:37	female	2.0.10.147	149	Red_S_2.bmp	1332	0		0	0	387306	0		0	0	NULL	NULL	NULL	Low	run1	1	List2	A_T.wav	AV_T	1	1	1	1	387156	150	1	261	387417
Exp1	18	Exp1-18-1	59.939	1.0.0.170	1900-01-01	left	837932063	2.0.10.242	2.0.10.242	09-20-2019	2019-09-20 06:21:37	14:21:37	female	2.0.10.147	150	Red_S.bmp	933	0		0	0	389792	0		0	0	NULL	NULL	NULL	Low	run1	1	List2	Catch.wav	V_T	1	1	0	2	389642	150	1	447	390089
Exp1	18	Exp1-18-1	59.939	1.0.0.170	1900-01-01	left	837932063	2.0.10.242	2.0.10.242	09-20-2019	2019-09-20 06:21:37	14:21:37	female	2.0.10.147	151	Catch.bmp	1288	0		0	0	391877	0		0	0	NULL	NULL	NULL	Low	run1	1	List2	A_T.wav	A_T	1	1	1	1	391727	150	1	306	392033
Exp1	18	Exp1-18-1	59.939	1.0.0.170	1900-01-01	left	837932063	2.0.10.242	2.0.10.242	09-20-2019	2019-09-20 06:21:37	14:21:37	female	2.0.10.147	152	Blue_C_2.bmp	1311	0		0	0	394313	0		0	0	NULL	NULL	NULL	Low	run1		List2	Catch.wav	V_S	0		0	1	394163	150		0	0
Exp1	18	Exp1-18-1	59.939	1.0.0.170	1900-01-01	left	837932063	2.0.10.242	2.0.10.242	09-20-2019	2019-09-20 06:21:37	14:21:37	female	2.0.10.147	153	Red_S_2.bmp	1316	0		0	0	396849	0		0	0	NULL	NULL	NULL	Low	run1	1	List2	Catch.wav	V_T	1	1	0	1	396699	150	1	470	397169
Exp1	18	Exp1-18-1	59.939	1.0.0.170	1900-01-01	left	837932063	2.0.10.242	2.0.10.242	09-20-2019	2019-09-20 06:21:37	14:21:37	female	2.0.10.147	154	Catch.bmp	1468	0		0	0	399318	0		0	0	NULL	NULL	NULL	Low	run1	1	List2	A_T.wav	A_T	1	1	1	1	399168	150	1	625	399793
Exp1	18	Exp1-18-1	59.939	1.0.0.170	1900-01-01	left	837932063	2.0.10.242	2.0.10.242	09-20-2019	2019-09-20 06:21:37	14:21:37	female	2.0.10.147	155	Red_S.bmp	973	0		0	0	401938	0		0	0	NULL	NULL	NULL	Low	run1	1	List2	A_T.wav	AV_T	1	1	0	1	401788	150	1	342	402130
Exp1	18	Exp1-18-1	59.939	1.0.0.170	1900-01-01	left	837932063	2.0.10.242	2.0.10.242	09-20-2019	2019-09-20 06:21:37	14:21:37	female	2.0.10.147	156	Catch.bmp	1257	0		0	0	404073	0		0	0	NULL	NULL	NULL	Low	run1	1	List2	A_T.wav	A_T	1	1	0	1	403923	150	1	807	404730
Exp1	18	Exp1-18-1	59.939	1.0.0.170	1900-01-01	left	837932063	2.0.10.242	2.0.10.242	09-20-2019	2019-09-20 06:21:37	14:21:37	female	2.0.10.147	157	Catch.bmp	809	0		1	0	406492	0		0	0	NULL	NULL	NULL	Low	run1	1	List2	A_T.wav	A_T	1	1	0	1	406342	150	1	659	407001
Exp1	18	Exp1-18-1	59.939	1.0.0.170	1900-01-01	left	837932063	2.0.10.242	2.0.10.242	09-20-2019	2019-09-20 06:21:37	14:21:37	female	2.0.10.147	158	Catch.bmp	816	0		0	0	408461	0		0	0	NULL	NULL	NULL	Low	run1	1	List2	A_T.wav	A_T	1	1	0	1	408311	150	1	378	408689
Exp1	18	Exp1-18-1	59.939	1.0.0.170	1900-01-01	left	837932063	2.0.10.242	2.0.10.242	09-20-2019	2019-09-20 06:21:37	14:21:37	female	2.0.10.147	159	Red_C.bmp	1202	0		0	0	410430	0		0	0	NULL	NULL	NULL	Low	run1	1	List2	Catch.wav	V_T	1	1	0	1	410280	150	1	361	410641
Exp1	18	Exp1-18-1	59.939	1.0.0.170	1900-01-01	left	837932063	2.0.10.242	2.0.10.242	09-20-2019	2019-09-20 06:21:37	14:21:37	female	2.0.10.147	160	Red_C_2.bmp	1365	0		0	0	412782	0		0	0	NULL	NULL	NULL	Low	run1	1	List2	A_T.wav	AV_T	1	1	1	1	412632	150	1	337	412969
Exp1	18	Exp1-18-1	59.939	1.0.0.170	1900-01-01	left	837932063	2.0.10.242	2.0.10.242	09-20-2019	2019-09-20 06:21:37	14:21:37	female	2.0.10.147	161	Red_C_2.bmp	1509	0		0	0	415302	0		0	0	NULL	NULL	NULL	Low	run1	1	List2	Catch.wav	V_T	1	1	0	2	415152	150	1	409	415561
Exp1	18	Exp1-18-1	59.939	1.0.0.170	1900-01-01	left	837932063	2.0.10.242	2.0.10.242	09-20-2019	2019-09-20 06:21:37	14:21:37	female	2.0.10.147	162	Blue_C.bmp	1090	0		0	0	417971	0		0	0	NULL	NULL	NULL	Low	run1		List2	A_S.wav	AV_S	0		1	1	417821	150		0	0
Exp1	18	Exp1-18-1	59.939	1.0.0.170	1900-01-01	left	837932063	2.0.10.242	2.0.10.242	09-20-2019	2019-09-20 06:21:37	14:21:37	female	2.0.10.147	163	Red_C_2.bmp	1534	0		0	1	420274	0		0	0	NULL	NULL	NULL	Low	run1	1	List2	Catch.wav	V_T	1	1	1	1	420123	151	1	479	420602
Exp1	18	Exp1-18-1	59.939	1.0.0.170	1900-01-01	left	837932063	2.0.10.242	2.0.10.242	09-20-2019	2019-09-20 06:21:37	14:21:37	female	2.0.10.147	164	Catch.bmp	1124	0		0	0	422960	0		0	0	NULL	NULL	NULL	Low	run1		List2	A_S.wav	A_S	0		0	2	422810	150	1	367	423177
Exp1	18	Exp1-18-1	59.939	1.0.0.170	1900-01-01	left	837932063	2.0.10.242	2.0.10.242	09-20-2019	2019-09-20 06:21:37	14:21:37	female	2.0.10.147	165	Red_C_2.bmp	925	0		0	0	425245	0		0	0	NULL	NULL	NULL	Low	run1	1	List2	Catch.wav	V_T	1	1	1	1	425095	150	1	514	425609
Exp1	18	Exp1-18-1	59.939	1.0.0.170	1900-01-01	left	837932063	2.0.10.242	2.0.10.242	09-20-2019	2019-09-20 06:21:37	14:21:37	female	2.0.10.147	166	Red_S_2.bmp	1475	0		0	0	427331	0		0	0	NULL	NULL	NULL	Low	run1	1	List2	Catch.wav	V_T	1	1	0	1	427181	150	1	484	427665
Exp1	18	Exp1-18-1	59.939	1.0.0.170	1900-01-01	left	837932063	2.0.10.242	2.0.10.242	09-20-2019	2019-09-20 06:21:37	14:21:37	female	2.0.10.147	167	Red_C.bmp	919	0		0	0	429967	0		0	0	NULL	NULL	NULL	Low	run1	1	List2	A_T.wav	AV_T	1	1	1	1	429817	150	1	352	430169
Exp1	18	Exp1-18-1	59.939	1.0.0.170	1900-01-01	left	837932063	2.0.10.242	2.0.10.242	09-20-2019	2019-09-20 06:21:37	14:21:37	female	2.0.10.147	168	Catch.bmp	1482	0		0	0	432036	0		0	0	NULL	NULL	NULL	Low	run1		List2	A_S.wav	A_S	0		0	1	431886	150		0	0
Exp1	18	Exp1-18-1	59.939	1.0.0.170	1900-01-01	left	837932063	2.0.10.242	2.0.10.242	09-20-2019	2019-09-20 06:21:37	14:21:37	female	2.0.10.147	169	Catch.bmp	1244	0		0	0	434722	0		0	0	NULL	NULL	NULL	Low	run1	1	List2	A_T.wav	A_T	1	1	0	1	434572	150	1	549	435121
Exp1	18	Exp1-18-1	59.939	1.0.0.170	1900-01-01	left	837932063	2.0.10.242	2.0.10.242	09-20-2019	2019-09-20 06:21:37	14:21:37	female	2.0.10.147	170	Red_S.bmp	1165	0		0	1	437125	0		0	0	NULL	NULL	NULL	Low	run1	1	List2	Catch.wav	V_T	1	1	1	1	436974	151	1	595	437569
Exp1	18	Exp1-18-1	59.939	1.0.0.170	1900-01-01	left	837932063	2.0.10.242	2.0.10.242	09-20-2019	2019-09-20 06:21:37	14:21:37	female	2.0.10.147	171	Red_C_2.bmp	1355	0		0	1	439444	0		0	0	NULL	NULL	NULL	Low	run1	1	List2	A_T.wav	AV_T	1	1	1	1	439293	151	1	523	439816
Exp1	18	Exp1-18-1	59.939	1.0.0.170	1900-01-01	left	837932063	2.0.10.242	2.0.10.242	09-20-2019	2019-09-20 06:21:37	14:21:37	female	2.0.10.147	172	Catch.bmp	1044	0		0	0	441946	0		0	0	NULL	NULL	NULL	Low	run1		List2	A_S.wav	A_S	0		0	1	441796	150		0	0
Exp1	18	Exp1-18-1	59.939	1.0.0.170	1900-01-01	left	837932063	2.0.10.242	2.0.10.242	09-20-2019	2019-09-20 06:21:37	14:21:37	female	2.0.10.147	173	Red_S.bmp	1199	0		0	0	444349	0		0	0	NULL	NULL	NULL	Low	run1	1	List2	A_T.wav	AV_T	1	1	0	1	444199	150	1	425	444624
Exp1	18	Exp1-18-1	59.939	1.0.0.170	1900-01-01	left	837932063	2.0.10.242	2.0.10.242	09-20-2019	2019-09-20 06:21:37	14:21:37	female	2.0.10.147	174	Blue_S_2.bmp	1185	0		0	0	446701	0		0	0	NULL	NULL	NULL	Low	run1		List2	Catch.wav	V_S	0		1	1	446551	150		0	0
Exp1	18	Exp1-18-1	59.939	1.0.0.170	1900-01-01	left	837932063	2.0.10.242	2.0.10.242	09-20-2019	2019-09-20 06:21:37	14:21:37	female	2.0.10.147	175	Blue_C_2.bmp	1496	0		0	0	449104	0		0	0	NULL	NULL	NULL	Low	run1		List2	A_S.wav	AV_S	0		0	1	448954	150		0	0
Exp1	18	Exp1-18-1	59.939	1.0.0.170	1900-01-01	left	837932063	2.0.10.242	2.0.10.242	09-20-2019	2019-09-20 06:21:37	14:21:37	female	2.0.10.147	176	Red_C.bmp	1457	0		0	1	451807	0		0	0	NULL	NULL	NULL	Low	run1	1	List2	A_T.wav	AV_T	1	1	1	1	451656	151	1	312	451968
Exp1	18	Exp1-18-1	59.939	1.0.0.170	1900-01-01	left	837932063	2.0.10.242	2.0.10.242	09-20-2019	2019-09-20 06:21:37	14:21:37	female	2.0.10.147	177	Red_C_2.bmp	1280	0		0	0	454426	0		0	0	NULL	NULL	NULL	Low	run1	1	List2	Catch.wav	V_T	1	1	0	1	454276	150	1	724	455000
Exp1	18	Exp1-18-1	59.939	1.0.0.170	1900-01-01	left	837932063	2.0.10.242	2.0.10.242	09-20-2019	2019-09-20 06:21:37	14:21:37	female	2.0.10.147	178	Red_S.bmp	969	0		0	0	456862	0		0	0	NULL	NULL	NULL	Low	run1	1	List2	Catch.wav	V_T	1	1	0	1	456712	150	1	345	457057
Exp1	18	Exp1-18-1	59.939	1.0.0.170	1900-01-01	left	837932063	2.0.10.242	2.0.10.242	09-20-2019	2019-09-20 06:21:37	14:21:37	female	2.0.10.147	179	Catch.bmp	1175	0		0	0	458981	0		0	0	NULL	NULL	NULL	Low	run1	1	List2	A_T.wav	A_T	1	1	0	1	458831	150	1	289	459120
Exp1	18	Exp1-18-1	59.939	1.0.0.170	1900-01-01	left	837932063	2.0.10.242	2.0.10.242	09-20-2019	2019-09-20 06:21:37	14:21:37	female	2.0.10.147	180	Blue_S.bmp	1492	0		0	1	461317	0		0	0	NULL	NULL	NULL	Low	run1		List2	Catch.wav	V_S	0		1	1	461166	151		0	0
Exp1	18	Exp1-18-1	59.939	1.0.0.170	1900-01-01	left	837932063	2.0.10.242	2.0.10.242	09-20-2019	2019-09-20 06:21:37	14:21:37	female	2.0.10.147	181	Red_C_2.bmp	1007	0		0	0	464036	0		0	0	NULL	NULL	NULL	Low	run1	1	List2	A_T.wav	AV_T	1	1	1	1	463886	150	1	490	464376
Exp1	18	Exp1-18-1	59.939	1.0.0.170	1900-01-01	left	837932063	2.0.10.242	2.0.10.242	09-20-2019	2019-09-20 06:21:37	14:21:37	female	2.0.10.147	182	Red_C.bmp	1549	0		0	0	466205	0		0	0	NULL	NULL	NULL	Low	run1	1	List2	A_T.wav	AV_T	1	1	0	1	466055	150	1	705	466760
Exp1	18	Exp1-18-1	59.939	1.0.0.170	1900-01-01	left	837932063	2.0.10.242	2.0.10.242	09-20-2019	2019-09-20 06:21:37	14:21:37	female	2.0.10.147	183	Red_S_2.bmp	1285	0		0	0	468908	0		0	0	NULL	NULL	NULL	Low	run1	1	List2	Catch.wav	V_T	1	1	0	1	468758	150	1	419	469177
Exp1	18	Exp1-18-1	59.939	1.0.0.170	1900-01-01	left	837932063	2.0.10.242	2.0.10.242	09-20-2019	2019-09-20 06:21:37	14:21:37	female	2.0.10.147	184	Catch.bmp	1156	0		0	0	471344	0		0	0	NULL	NULL	NULL	Low	run1	1	List2	A_T.wav	A_T	1	1	0	1	471194	150	1	582	471776
Exp1	18	Exp1-18-1	59.939	1.0.0.170	1900-01-01	left	837932063	2.0.10.242	2.0.10.242	09-20-2019	2019-09-20 06:21:37	14:21:37	female	2.0.10.147	185	Blue_C.bmp	1394	0		0	0	473663	0		0	0	NULL	NULL	NULL	Low	Run1		List2	Catch.wav	V_S	0		0	1	473513	150		0	0
Exp1	18	Exp1-18-1	59.939	1.0.0.170	1900-01-01	left	837932063	2.0.10.242	2.0.10.242	09-20-2019	2019-09-20 06:21:37	14:21:37	female	2.0.10.147	186	Catch.bmp	955	0		0	1	476266	0		0	0	NULL	NULL	NULL	Low	run1		List2	A_S.wav	A_S	0		1	1	476115	151		0	0
Exp1	18	Exp1-18-1	59.939	1.0.0.170	1900-01-01	left	837932063	2.0.10.242	2.0.10.242	09-20-2019	2019-09-20 06:21:37	14:21:37	female	2.0.10.147	187	Red_S.bmp	1131	0		0	0	478434	0		0	0	NULL	NULL	NULL	Low	run1	1	List2	Catch.wav	V_T	1	1	1	1	478284	150	1	524	478808
Exp1	18	Exp1-18-1	59.939	1.0.0.170	1900-01-01	left	837932063	2.0.10.242	2.0.10.242	09-20-2019	2019-09-20 06:21:37	14:21:37	female	2.0.10.147	188	Red_S.bmp	936	0		0	0	480720	0		0	0	NULL	NULL	NULL	Low	run1	1	List2	A_T.wav	AV_T	1	1	1	1	480570	150	1	599	481169
Exp1	18	Exp1-18-1	59.939	1.0.0.170	1900-01-01	left	837932063	2.0.10.242	2.0.10.242	09-20-2019	2019-09-20 06:21:37	14:21:37	female	2.0.10.147	189	Blue_S.bmp	1136	0		0	0	482806	0		0	0	NULL	NULL	NULL	Low	run1		List2	A_S.wav	AV_S	0		0	2	482656	150		0	0
Exp1	18	Exp1-18-1	59.939	1.0.0.170	1900-01-01	left	837932063	2.0.10.242	2.0.10.242	09-20-2019	2019-09-20 06:21:37	14:21:37	female	2.0.10.147	190	Catch.bmp	1152	0		0	0	485158	0		0	0	NULL	NULL	NULL	Low	run1		List2	A_S.wav	A_S	0		0	1	485008	150		0	0
Exp1	18	Exp1-18-1	59.939	1.0.0.170	1900-01-01	left	837932063	2.0.10.242	2.0.10.242	09-20-2019	2019-09-20 06:21:37	14:21:37	female	2.0.10.147	191	Red_C.bmp	871	0		0	1	487511	0		0	0	NULL	NULL	NULL	Low	run1	1	List2	Catch.wav	V_T	1	1	1	1	487360	151	1	465	487825
Exp1	18	Exp1-18-1	59.939	1.0.0.170	1900-01-01	left	837932063	2.0.10.242	2.0.10.242	09-20-2019	2019-09-20 06:21:37	14:21:37	female	2.0.10.147	192	Red_C_2.bmp	1317	0		0	0	489529	0		0	0	NULL	NULL	NULL	Low	run1	1	List2	A_T.wav	AV_T	1	1	1	1	489379	150	1	349	489728
Exp1	18	Exp1-18-1	59.939	1.0.0.170	1900-01-01	left	837932063	2.0.10.242	2.0.10.242	09-20-2019	2019-09-20 06:21:37	14:21:37	female	2.0.10.147	193	Catch.bmp	1494	0		0	1	491999	0		0	0	NULL	NULL	NULL	Low	run1		List2	A_S.wav	A_S	0		1	1	491848	151		0	0
Exp1	18	Exp1-18-1	59.939	1.0.0.170	1900-01-01	left	837932063	2.0.10.242	2.0.10.242	09-20-2019	2019-09-20 06:21:37	14:21:37	female	2.0.10.147	194	Red_C_2.bmp	1379	0		1	0	494701	0		0	0	NULL	NULL	NULL	Low	run1	1	List2	Catch.wav	V_T	1	1	1	1	494551	150	1	424	494975
Exp1	18	Exp1-18-1	59.939	1.0.0.170	1900-01-01	left	837932063	2.0.10.242	2.0.10.242	09-20-2019	2019-09-20 06:21:37	14:21:37	female	2.0.10.147	195	Red_S_2.bmp	1406	0		1	0	497237	0		0	0	NULL	NULL	NULL	Low	run1	1	List2	Catch.wav	V_T	1	1	0	1	497087	150	1	377	497464
Exp1	18	Exp1-18-1	59.939	1.0.0.170	1900-01-01	left	837932063	2.0.10.242	2.0.10.242	09-20-2019	2019-09-20 06:21:37	14:21:37	female	2.0.10.147	196	Red_C.bmp	1376	0		0	0	499790	0		0	0	NULL	NULL	NULL	Low	run1	1	List2	Catch.wav	V_T	1	1	0	1	499640	150	1	311	499951
Exp1	18	Exp1-18-1	59.939	1.0.0.170	1900-01-01	left	837932063	2.0.10.242	2.0.10.242	09-20-2019	2019-09-20 06:21:37	14:21:37	female	2.0.10.147	197	Red_C.bmp	1561	0		0	0	502326	0		0	0	NULL	NULL	NULL	Low	run1	1	List2	Catch.wav	V_T	1	1	0	1	502176	150	1	311	502487
Exp1	18	Exp1-18-1	59.939	1.0.0.170	1900-01-01	left	837932063	2.0.10.242	2.0.10.242	09-20-2019	2019-09-20 06:21:37	14:21:37	female	2.0.10.147	198	Catch.bmp	1197	0		0	1	505046	0		0	0	NULL	NULL	NULL	Low	run1	1	List2	A_T.wav	A_T	1	1	1	1	504895	151	1	552	505447
Exp1	18	Exp1-18-1	59.939	1.0.0.170	1900-01-01	left	837932063	2.0.10.242	2.0.10.242	09-20-2019	2019-09-20 06:21:37	14:21:37	female	2.0.10.147	199	Catch.bmp	1483	0		0	0	507398	0		0	0	NULL	NULL	NULL	Low	run1	1	List2	A_T.wav	A_T	1	1	0	1	507248	150	1	343	507591
Exp1	18	Exp1-18-1	59.939	1.0.0.170	1900-01-01	left	837932063	2.0.10.242	2.0.10.242	09-20-2019	2019-09-20 06:21:37	14:21:37	female	2.0.10.147	200	Blue_S_2.bmp	808	0		0	0	510034	0		0	0	NULL	NULL	NULL	Low	run1		List2	Catch.wav	V_S	0		1	1	509884	150		0	0
Exp1	18	Exp1-18-1	59.939	1.0.0.170	1900-01-01	left	837932063	2.0.10.242	2.0.10.242	09-20-2019	2019-09-20 06:21:37	14:21:37	female	2.0.10.147	201	Catch.bmp	1202	0		0	0	512053	0		0	0	NULL	NULL	NULL	Low	run1	1	List2	A_T.wav	A_T	1	1	1	1	511903	150	1	696	512599
Exp1	18	Exp1-18-1	59.939	1.0.0.170	1900-01-01	left	837932063	2.0.10.242	2.0.10.242	09-20-2019	2019-09-20 06:21:37	14:21:37	female	2.0.10.147	202	Red_S_2.bmp	1453	0		0	0	514405	0		0	0	NULL	NULL	NULL	Low	run1	1	List2	Catch.wav	V_T	1	1	1	1	514255	150	1	536	514791
Exp1	18	Exp1-18-1	59.939	1.0.0.170	1900-01-01	left	837932063	2.0.10.242	2.0.10.242	09-20-2019	2019-09-20 06:21:37	14:21:37	female	2.0.10.147	203	Blue_S_2.bmp	882	0		0	0	517008	0		0	0	NULL	NULL	NULL	Low	run1		List2	A_S.wav	AV_S	0		1	1	516858	150		0	0
Exp1	18	Exp1-18-1	59.939	1.0.0.170	1900-01-01	left	837932063	2.0.10.242	2.0.10.242	09-20-2019	2019-09-20 06:21:37	14:21:37	female	2.0.10.147	204	Catch.bmp	1056	0		0	0	519110	0		0	0	NULL	NULL	NULL	Low	run1	1	List2	A_T.wav	A_T	1	1	0	1	518960	150	1	719	519679
Exp1	18	Exp1-18-1	59.939	1.0.0.170	1900-01-01	left	837932063	2.0.10.242	2.0.10.242	09-20-2019	2019-09-20 06:21:37	14:21:37	female	2.0.10.147	205	Catch.bmp	1101	0		0	1	521313	0		0	0	NULL	NULL	NULL	Low	run1	1	List2	A_T.wav	A_T	1	1	1	1	521162	151	1	765	521927
Exp1	18	Exp1-18-1	59.939	1.0.0.170	1900-01-01	left	837932063	2.0.10.242	2.0.10.242	09-20-2019	2019-09-20 06:21:37	14:21:37	female	2.0.10.147	206	Red_S.bmp	1060	0		0	0	523565	0		0	0	NULL	NULL	NULL	Low	run1	1	List2	Catch.wav	V_T	1	1	1	1	523415	150	1	864	524279
Exp1	18	Exp1-18-1	59.939	1.0.0.170	1900-01-01	left	837932063	2.0.10.242	2.0.10.242	09-20-2019	2019-09-20 06:21:37	14:21:37	female	2.0.10.147	207	Catch.bmp	1418	0		0	0	525784	0		0	0	NULL	NULL	NULL	Low	run1	1	List2	A_T.wav	A_T	1	1	1	1	525634	150	1	437	526071
Exp1	18	Exp1-18-1	59.939	1.0.0.170	1900-01-01	left	837932063	2.0.10.242	2.0.10.242	09-20-2019	2019-09-20 06:21:37	14:21:37	female	2.0.10.147	208	Red_C.bmp	1141	0		0	0	528353	0		0	0	NULL	NULL	NULL	Low	run1	1	List2	Catch.wav	V_T	1	1	1	1	528203	150	1	604	528807
Exp1	18	Exp1-18-1	59.939	1.0.0.170	1900-01-01	left	837932063	2.0.10.242	2.0.10.242	09-20-2019	2019-09-20 06:21:37	14:21:37	female	2.0.10.147	209	Red_C.bmp	1244	0		0	0	530656	0		0	0	NULL	NULL	NULL	Low	run1	1	List2	A_T.wav	AV_T	1	1	1	1	530506	150	1	421	530927
Exp1	18	Exp1-18-1	59.939	1.0.0.170	1900-01-01	left	837932063	2.0.10.242	2.0.10.242	09-20-2019	2019-09-20 06:21:37	14:21:37	female	2.0.10.147	210	Red_C_2.bmp	836	0		0	0	533058	0		0	0	NULL	NULL	NULL	Low	run1	1	List2	Catch.wav	V_T	1	1	1	1	532908	150	1	475	533383
Exp1	18	Exp1-18-1	59.939	1.0.0.170	1900-01-01	left	837932063	2.0.10.242	2.0.10.242	09-20-2019	2019-09-20 06:21:37	14:21:37	female	2.0.10.147	211	Catch.bmp	1255	0		0	0	535044	0		0	0	NULL	NULL	NULL	Low	run1	1	List2	A_T.wav	A_T	1	1	0	1	534894	150	1	906	535800
Exp1	18	Exp1-18-1	59.939	1.0.0.170	1900-01-01	left	837932063	2.0.10.242	2.0.10.242	09-20-2019	2019-09-20 06:21:37	14:21:37	female	2.0.10.147	212	Red_S.bmp	1364	0		0	0	537446	0		0	0	NULL	NULL	NULL	Low	run1	1	List2	Catch.wav	V_T	1	1	1	1	537296	150	1	392	537688
Exp1	18	Exp1-18-1	59.939	1.0.0.170	1900-01-01	left	837932063	2.0.10.242	2.0.10.242	09-20-2019	2019-09-20 06:21:37	14:21:37	female	2.0.10.147	213	Red_S.bmp	1597	0		1	0	539965	0		0	0	NULL	NULL	NULL	Low	run1	1	List2	A_T.wav	AV_T	1	1	1	1	539815	150	1	361	540176
Exp1	18	Exp1-18-1	59.939	1.0.0.170	1900-01-01	left	837932063	2.0.10.242	2.0.10.242	09-20-2019	2019-09-20 06:21:37	14:21:37	female	2.0.10.147	214	Catch.bmp	1324	0		0	0	542718	0		0	0	NULL	NULL	NULL	Low	run1	1	List2	A_T.wav	A_T	1	1	0	1	542568	150	1	728	543296
Exp1	18	Exp1-18-1	59.939	1.0.0.170	1900-01-01	left	837932063	2.0.10.242	2.0.10.242	09-20-2019	2019-09-20 06:21:37	14:21:37	female	2.0.10.147	215	Catch.bmp	875	0		0	0	545204	0		0	0	NULL	NULL	NULL	Low	run1	1	List2	A_T.wav	A_T	1	1	0	1	545054	150	1	377	545431
Exp1	18	Exp1-18-1	59.939	1.0.0.170	1900-01-01	left	837932063	2.0.10.242	2.0.10.242	09-20-2019	2019-09-20 06:21:37	14:21:37	female	2.0.10.147	216	Red_S_2.bmp	1125	0		0	0	547240	0		0	0	NULL	NULL	NULL	Low	run1	1	List2	Catch.wav	V_T	1	1	1	1	547090	150	1	581	547671
Exp1	18	Exp1-18-1	59.939	1.0.0.170	1900-01-01	left	837932063	2.0.10.242	2.0.10.242	09-20-2019	2019-09-20 06:21:37	14:21:37	female	2.0.10.147	217	Red_C.bmp	1123	0		0	1	549526	0		0	0	NULL	NULL	NULL	Low	run1	1	List2	A_T.wav	AV_T	1	1	1	1	549375	151	1	367	549742
Exp1	18	Exp1-18-1	59.939	1.0.0.170	1900-01-01	left	837932063	2.0.10.242	2.0.10.242	09-20-2019	2019-09-20 06:21:37	14:21:37	female	2.0.10.147	218	Catch.bmp	1160	0		0	0	551811	0		0	0	NULL	NULL	NULL	Low	run1	1	List2	A_T.wav	A_T	1	1	0	1	551661	150	1	561	552222
Exp1	18	Exp1-18-1	59.939	1.0.0.170	1900-01-01	left	837932063	2.0.10.242	2.0.10.242	09-20-2019	2019-09-20 06:21:37	14:21:37	female	2.0.10.147	219	Catch.bmp	1000	0		0	0	554130	0		0	0	NULL	NULL	NULL	Low	run1	1	List2	A_T.wav	A_T	1	1	0	1	553980	150	1	458	554438
Exp1	18	Exp1-18-1	59.939	1.0.0.170	1900-01-01	left	837932063	2.0.10.242	2.0.10.242	09-20-2019	2019-09-20 06:21:37	14:21:37	female	2.0.10.147	220	Blue_C_2.bmp	1078	0		0	1	556283	0		0	0	NULL	NULL	NULL	Low	run1		List2	Catch.wav	V_S	0		1	1	556132	151	1	603	556735
Exp1	18	Exp1-18-1	59.939	1.0.0.170	1900-01-01	left	837932063	2.0.10.242	2.0.10.242	09-20-2019	2019-09-20 06:21:37	14:21:37	female	2.0.10.147	221	Red_S.bmp	1247	0		0	0	558518	0		0	0	NULL	NULL	NULL	Low	run1	1	List2	A_T.wav	AV_T	1	1	1	1	558368	150	1	574	558942
Exp1	18	Exp1-18-1	59.939	1.0.0.170	1900-01-01	left	837932063	2.0.10.242	2.0.10.242	09-20-2019	2019-09-20 06:21:37	14:21:37	female	2.0.10.147	222	Red_S_2.bmp	924	0		0	0	560921	0		0	0	NULL	NULL	NULL	Low	run1	1	List2	Catch.wav	V_T	1	1	0	1	560771	150	1	356	561127
Exp1	18	Exp1-18-1	59.939	1.0.0.170	1900-01-01	left	837932063	2.0.10.242	2.0.10.242	09-20-2019	2019-09-20 06:21:37	14:21:37	female	2.0.10.147	223	Red_C.bmp	1013	0		0	0	563006	0		0	0	NULL	NULL	NULL	Low	run1	1	List2	Catch.wav	V_T	1	1	0	1	562856	150	1	343	563199
Exp1	18	Exp1-18-1	59.939	1.0.0.170	1900-01-01	left	837932063	2.0.10.242	2.0.10.242	09-20-2019	2019-09-20 06:21:37	14:21:37	female	2.0.10.147	224	Red_C.bmp	865	0		0	0	565175	0		0	0	NULL	NULL	NULL	Low	run1	1	List2	A_T.wav	AV_T	1	1	1	1	565025	150	1	381	565406
Exp1	18	Exp1-18-1	59.939	1.0.0.170	1900-01-01	left	837932063	2.0.10.242	2.0.10.242	09-20-2019	2019-09-20 06:21:37	14:21:37	female	2.0.10.147	225	Blue_S.bmp	1281	0		0	0	567194	0		0	0	NULL	NULL	NULL	Low	run1		List2	A_S.wav	AV_S	0		0	1	567044	150		0	0
Exp1	18	Exp1-18-1	59.939	1.0.0.170	1900-01-01	left	837932063	2.0.10.242	2.0.10.242	09-20-2019	2019-09-20 06:21:37	14:21:37	female	2.0.10.147	226	Blue_C_2.bmp	1221	0		0	0	569680	0		0	0	NULL	NULL	NULL	Low	run1		List2	Catch.wav	V_S	0		0	1	569530	150		0	0
Exp1	18	Exp1-18-1	59.939	1.0.0.170	1900-01-01	left	837932063	2.0.10.242	2.0.10.242	09-20-2019	2019-09-20 06:21:37	14:21:37	female	2.0.10.147	227	Red_S.bmp	1254	0		0	0	572116	0		0	0	NULL	NULL	NULL	Low	run1	1	List2	Catch.wav	V_T	1	1	0	1	571966	150	1	576	572542
Exp1	18	Exp1-18-1	59.939	1.0.0.170	1900-01-01	left	837932063	2.0.10.242	2.0.10.242	09-20-2019	2019-09-20 06:21:37	14:21:37	female	2.0.10.147	228	Catch.bmp	1550	0		0	0	574518	0		0	0	NULL	NULL	NULL	Low	run1	1	List2	A_T.wav	A_T	0		1	1	574368	150		0	0
Exp1	18	Exp1-18-1	59.939	1.0.0.170	1900-01-01	left	837932063	2.0.10.242	2.0.10.242	09-20-2019	2019-09-20 06:21:37	14:21:37	female	2.0.10.147	229	Red_C_2.bmp	836	0		0	0	577271	0		0	0	NULL	NULL	NULL	Low	run1	1	List2	A_T.wav	AV_T	1	1	0	1	577121	150	1	438	577559
Exp1	18	Exp1-18-1	59.939	1.0.0.170	1900-01-01	left	837932063	2.0.10.242	2.0.10.242	09-20-2019	2019-09-20 06:21:37	14:21:37	female	2.0.10.147	230	Catch.bmp	1570	0		0	1	579257	0		0	0	NULL	NULL	NULL	Low	run1	1	List2	A_T.wav	A_T	1	1	1	1	579106	151	1	645	579751
Exp1	18	Exp1-18-1	59.939	1.0.0.170	1900-01-01	left	837932063	2.0.10.242	2.0.10.242	09-20-2019	2019-09-20 06:21:37	14:21:37	female	2.0.10.147	231	Blue_S.bmp	1020	0		0	0	581976	0		0	0	NULL	NULL	NULL	Low	run1		List2	Catch.wav	V_S	0		1	1	581826	150	1	516	582342
Exp1	18	Exp1-18-1	59.939	1.0.0.170	1900-01-01	left	837932063	2.0.10.242	2.0.10.242	09-20-2019	2019-09-20 06:21:37	14:21:37	female	2.0.10.147	232	Red_C.bmp	918	0		0	0	584145	0		0	0	NULL	NULL	NULL	Low	run1	1	List2	Catch.wav	V_T	1	1	0	1	583995	150	1	420	584415
Exp1	18	Exp1-18-1	59.939	1.0.0.170	1900-01-01	left	837932063	2.0.10.242	2.0.10.242	09-20-2019	2019-09-20 06:21:37	14:21:37	female	2.0.10.147	233	Red_C_2.bmp	1104	0		0	0	586214	0		0	0	NULL	NULL	NULL	Low	run1	1	List2	A_T.wav	AV_T	1	1	1	1	586064	150	1	366	586430
Exp1	18	Exp1-18-1	59.939	1.0.0.170	1900-01-01	left	837932063	2.0.10.242	2.0.10.242	09-20-2019	2019-09-20 06:21:37	14:21:37	female	2.0.10.147	234	Catch.bmp	1524	0		0	0	588466	0		0	0	NULL	NULL	NULL	Low	run1	1	List2	A_T.wav	A_T	1	1	0	1	588316	150	1	531	588847
Exp1	18	Exp1-18-1	59.939	1.0.0.170	1900-01-01	left	837932063	2.0.10.242	2.0.10.242	09-20-2019	2019-09-20 06:21:37	14:21:37	female	2.0.10.147	235	Blue_C_2.bmp	1416	0		0	0	591152	0		0	0	NULL	NULL	NULL	Low	run1		List2	A_S.wav	AV_S	0		0	1	591002	150		0	0
Exp1	18	Exp1-18-1	59.939	1.0.0.170	1900-01-01	left	837932063	2.0.10.242	2.0.10.242	09-20-2019	2019-09-20 06:21:37	14:21:37	female	2.0.10.147	236	Red_C.bmp	1022	0		0	1	593789	0		0	0	NULL	NULL	NULL	Low	run1	1	List2	A_T.wav	AV_T	1	1	1	1	593638	151	1	425	594063
Exp1	18	Exp1-18-1	59.939	1.0.0.170	1900-01-01	left	837932063	2.0.10.242	2.0.10.242	09-20-2019	2019-09-20 06:21:37	14:21:37	female	2.0.10.147	237	Red_C_2.bmp	1342	0		0	0	595974	0		0	0	NULL	NULL	NULL	Low	run1	1	List2	A_T.wav	AV_T	1	1	0	1	595824	150	1	391	596215
Exp1	18	Exp1-18-1	59.939	1.0.0.170	1900-01-01	left	837932063	2.0.10.242	2.0.10.242	09-20-2019	2019-09-20 06:21:37	14:21:37	female	2.0.10.147	238	Red_C_2.bmp	935	0		0	0	598477	0		0	0	NULL	NULL	NULL	Low	run1	1	List2	Catch.wav	V_T	1	1	0	1	598327	150	1	455	598782
Exp1	18	Exp1-18-1	59.939	1.0.0.170	1900-01-01	left	837932063	2.0.10.242	2.0.10.242	09-20-2019	2019-09-20 06:21:37	14:21:37	female	2.0.10.147	239	Blue_C.bmp	1329	0		0	0	600562	0		0	0	NULL	NULL	NULL	Low	run1		List2	A_S.wav	AV_S	0		1	1	600412	150		0	0
Exp1	18	Exp1-18-1	59.939	1.0.0.170	1900-01-01	left	837932063	2.0.10.242	2.0.10.242	09-20-2019	2019-09-20 06:21:37	14:21:37	female	2.0.10.147	240	Catch.bmp	1118	0		0	0	603098	0		0	0	NULL	NULL	NULL	Low	run1	1	List2	A_T.wav	A_T	1	1	0	1	602948	150	1	497	603445
Exp1	18	Exp1-18-1	59.939	1.0.0.170	1900-01-01	left	837932063	2.0.10.242	2.0.10.242	09-20-2019	2019-09-20 06:21:37	14:21:37	female	2.0.10.147	241	Red_C.bmp	1331	0		0	0	605367	0		0	0	NULL	NULL	NULL	Low	run1	1	List2	Catch.wav	V_T	1	1	1	1	605217	150	1	478	605695
Exp1	18	Exp1-18-1	59.939	1.0.0.170	1900-01-01	left	837932063	2.0.10.242	2.0.10.242	09-20-2019	2019-09-20 06:21:37	14:21:37	female	2.0.10.147	242	Blue_C_2.bmp	1231	0		0	0	607853	0		0	0	NULL	NULL	NULL	Low	run1		List2	A_S.wav	AV_S	0		1	1	607703	150		0	0
Exp1	18	Exp1-18-1	59.939	1.0.0.170	1900-01-01	left	837932063	2.0.10.242	2.0.10.242	09-20-2019	2019-09-20 06:21:37	14:21:37	female	2.0.10.147	243	Blue_S_2.bmp	1333	0		0	0	610289	0		0	0	NULL	NULL	NULL	Low	run1		List2	Catch.wav	V_S	0		1	1	610139	150		0	0
Exp1	18	Exp1-18-1	59.939	1.0.0.170	1900-01-01	left	837932063	2.0.10.242	2.0.10.242	09-20-2019	2019-09-20 06:21:37	14:21:37	female	2.0.10.147	244	Red_S.bmp	1260	0		0	0	612842	0		0	0	NULL	NULL	NULL	Low	run1	1	List2	A_T.wav	AV_T	1	1	0	1	612692	150	1	329	613021
Exp1	18	Exp1-18-1	59.939	1.0.0.170	1900-01-01	left	837932063	2.0.10.242	2.0.10.242	09-20-2019	2019-09-20 06:21:37	14:21:37	female	2.0.10.147	245	Catch.bmp	1455	0		0	0	615261	0		0	0	NULL	NULL	NULL	Low	run1		List2	A_S.wav	A_S	0		0	1	615111	150		0	0
Exp1	18	Exp1-18-1	59.939	1.0.0.170	1900-01-01	left	837932063	2.0.10.242	2.0.10.242	09-20-2019	2019-09-20 06:21:37	14:21:37	female	2.0.10.147	246	Red_C.bmp	1271	0		1	0	617930	0		0	0	NULL	NULL	NULL	Low	run1	1	List2	Catch.wav	V_T	1	1	1	1	617780	150	1	449	618229
Exp1	18	Exp1-18-1	59.939	1.0.0.170	1900-01-01	left	837932063	2.0.10.242	2.0.10.242	09-20-2019	2019-09-20 06:21:37	14:21:37	female	2.0.10.147	247	Red_S.bmp	1479	0		0	0	620350	0		0	0	NULL	NULL	NULL	Low	run1	1	List2	Catch.wav	V_T	1	1	0	2	620200	150	1	533	620733
Exp1	18	Exp1-18-1	59.939	1.0.0.170	1900-01-01	left	837932063	2.0.10.242	2.0.10.242	09-20-2019	2019-09-20 06:21:37	14:21:37	female	2.0.10.147	248	Blue_C.bmp	1398	0		0	0	622986	0		0	0	NULL	NULL	NULL	Low	Run1		List2	Catch.wav	V_S	0		0	1	622836	150		0	0
Exp1	18	Exp1-18-1	59.939	1.0.0.170	1900-01-01	left	837932063	2.0.10.242	2.0.10.242	09-20-2019	2019-09-20 06:21:37	14:21:37	female	2.0.10.147	249	Blue_C_2.bmp	1209	0		1	0	625588	0		0	0	NULL	NULL	NULL	Low	run1		List2	A_S.wav	AV_S	0		1	1	625438	150		0	0
Exp1	18	Exp1-18-1	59.939	1.0.0.170	1900-01-01	left	837932063	2.0.10.242	2.0.10.242	09-20-2019	2019-09-20 06:21:37	14:21:37	female	2.0.10.147	250	Red_C_2.bmp	873	0		0	1	628008	0		0	0	NULL	NULL	NULL	Low	run1	1	List2	A_T.wav	AV_T	1	1	1	1	627857	151	1	341	628198
Exp1	18	Exp1-18-1	59.939	1.0.0.170	1900-01-01	left	837932063	2.0.10.242	2.0.10.242	09-20-2019	2019-09-20 06:21:37	14:21:37	female	2.0.10.147	251	Red_C_2.bmp	1451	0		0	0	630043	0		0	0	NULL	NULL	NULL	Low	run1	1	List2	A_T.wav	AV_T	1	1	0	1	629893	150	1	696	630589
Exp1	18	Exp1-18-1	59.939	1.0.0.170	1900-01-01	left	837932063	2.0.10.242	2.0.10.242	09-20-2019	2019-09-20 06:21:37	14:21:37	female	2.0.10.147	252	Catch.bmp	1003	0		0	0	632646	0		0	0	NULL	NULL	NULL	Low	run1	1	List2	A_T.wav	A_T	1	1	0	1	632496	150	1	525	633021
Exp1	18	Exp1-18-1	59.939	1.0.0.170	1900-01-01	left	837932063	2.0.10.242	2.0.10.242	09-20-2019	2019-09-20 06:21:37	14:21:37	female	2.0.10.147	253	Red_S_2.bmp	1365	0		0	0	634798	0		0	0	NULL	NULL	NULL	Low	run1	1	List2	A_T.wav	AV_T	1	1	0	1	634648	150	1	341	634989
Exp1	18	Exp1-18-1	59.939	1.0.0.170	1900-01-01	left	837932063	2.0.10.242	2.0.10.242	09-20-2019	2019-09-20 06:21:37	14:21:37	female	2.0.10.147	254	Catch.bmp	1411	0		0	0	637317	0		0	0	NULL	NULL	NULL	Low	run1		List2	A_S.wav	A_S	0		0	1	637167	150		0	0
Exp1	18	Exp1-18-1	59.939	1.0.0.170	1900-01-01	left	837932063	2.0.10.242	2.0.10.242	09-20-2019	2019-09-20 06:21:37	14:21:37	female	2.0.10.147	255	Red_S_2.bmp	1027	0		1	0	639953	0		0	0	NULL	NULL	NULL	Low	run1	1	List2	A_T.wav	AV_T	1	1	1	1	639803	150	1	490	640293
Exp1	18	Exp1-18-1	59.939	1.0.0.170	1900-01-01	left	837932063	2.0.10.242	2.0.10.242	09-20-2019	2019-09-20 06:21:37	14:21:37	female	2.0.10.147	256	Red_S.bmp	832	0		0	0	642139	0		0	0	NULL	NULL	NULL	Low	run1	1	List2	A_T.wav	AV_T	1	1	0	1	641989	150	1	416	642405
Exp1	18	Exp1-18-1	59.939	1.0.0.170	1900-01-01	left	837932063	2.0.10.242	2.0.10.242	09-20-2019	2019-09-20 06:21:37	14:21:37	female	2.0.10.147	257	Catch.bmp	1522	0		1	0	644124	0		0	0	NULL	NULL	NULL	Low	run1	1	List2	A_T.wav	A_T	1	1	1	1	643974	150	1	407	644381
Exp1	18	Exp1-18-1	59.939	1.0.0.170	1900-01-01	left	837932063	2.0.10.242	2.0.10.242	09-20-2019	2019-09-20 06:21:37	14:21:37	female	2.0.10.147	258	Red_C_2.bmp	1370	0		0	0	646794	0		0	0	NULL	NULL	NULL	Low	run1	1	List2	Catch.wav	V_T	1	1	0	1	646644	150	1	602	647246
Exp1	18	Exp1-18-1	59.939	1.0.0.170	1900-01-01	left	837932063	2.0.10.242	2.0.10.242	09-20-2019	2019-09-20 06:21:37	14:21:37	female	2.0.10.147	259	Red_S.bmp	1063	0		0	0	649313	0		0	0	NULL	NULL	NULL	Low	run1	1	List2	Catch.wav	V_T	1	1	0	1	649163	150	1	426	649589
Exp1	18	Exp1-18-1	59.939	1.0.0.170	1900-01-01	left	837932063	2.0.10.242	2.0.10.242	09-20-2019	2019-09-20 06:21:37	14:21:37	female	2.0.10.147	260	Red_S_2.bmp	1315	0		0	0	651532	0		0	0	NULL	NULL	NULL	Low	run1	1	List2	A_T.wav	AV_T	1	1	1	1	651382	150	1	311	651693
