# Supplementary material for: Visual Perceptual Load Attenuates Age-Related Audiovisual Integration in an Audiovisual Discrimination Task
Source: Front Psychol. 2021 Sep 29;12:740221. doi: 10.3389/fpsyg.2021.740221 (PMC8511317; doi:10.3389/fpsyg.2021.740221)
Supplement: Supplementary file 1 [file Data_Sheet_1.ZIP › Export data/Group 1_Data_Younger/Exp1_Low load/Subject_19.xlsx]

## Sheet: Sheet1
ExperimentName	Subject	DataFile.Basename	Display.RefreshRate	ExperimentVersion	Group	Handedness	RandomSeed	RuntimeVersion	RuntimeVersionExpected	SessionDate	SessionStartDateTimeUtc	SessionTime	Sex	StudioVersion	Block	Image	ITI	ITI.ACC	ITI.CRESP	ITI.DurationError	ITI.OnsetDelay	ITI.OnsetTime	ITI.OnsetToOnsetTime	ITI.RESP	ITI.RT	ITI.RTTime	List1	List1.Cycle	List1.Sample	PercetualLoad	Procedure	Response	Running	Sound	StimulusType	Target.ACC	Target.CRESP	Target.DurationError	Target.OnsetDelay	Target.OnsetTime	Target.OnsetToOnsetTime	Target.RESP	Target.RT	Target.RTTime
Exp1	19	Exp1-19-1	59.937	1.0.0.171	1	left	1085660067	2.0.10.242	2.0.10.242	09-20-2019	2019-09-20 07:03:37	15:03:37	female	2.0.10.147	1	Red_S.bmp	1904-05-04	00:00:00		0	0	29560	0		0	0	7	1	1	Low	Prac	1	List1	Catch.wav	V_T	0		125	1	29410	150		0	0
Exp1	19	Exp1-19-1	59.937	1.0.0.171	1	left	1085660067	2.0.10.242	2.0.10.242	09-20-2019	2019-09-20 07:03:37	15:03:37	female	2.0.10.147	2	Blue_S.bmp	1904-03-28	00:00:00		0	0	32363	0		0	0	13	1	2	Low	Prac		List1	A_S.wav	AV_S	0		1	1	32213	150		0	0
Exp1	19	Exp1-19-1	59.937	1.0.0.171	1	left	1085660067	2.0.10.242	2.0.10.242	09-20-2019	2019-09-20 07:03:37	15:03:37	female	2.0.10.147	3	Catch.bmp	1902-04-01	00:00:00		0	1	35133	0		0	0	10	1	3	Low	Prac	1	List1	A_T.wav	A_T	0		1	1	34982	151		0	0
Exp1	19	Exp1-19-1	59.937	1.0.0.171	1	left	1085660067	2.0.10.242	2.0.10.242	09-20-2019	2019-09-20 07:03:37	15:03:37	female	2.0.10.147	4	Catch.bmp	1903-12-10	00:00:00		0	0	37168	0		0	0	10	1	4	Low	Prac	1	List1	A_T.wav	A_T	1	1	0	1	37018	150	1	531	37549
Exp1	19	Exp1-19-1	59.937	1.0.0.171	1	left	1085660067	2.0.10.242	2.0.10.242	09-20-2019	2019-09-20 07:03:37	15:03:37	female	2.0.10.147	5	Blue_C_2.bmp	1904-04-15	00:00:00		0	0	39771	0		0	0	2	1	5	Low	Prac		List1	Catch.wav	V_S	0		1	2	39621	150		0	0
Exp1	19	Exp1-19-1	59.937	1.0.0.171	1	left	1085660067	2.0.10.242	2.0.10.242	09-20-2019	2019-09-20 07:03:37	15:03:37	female	2.0.10.147	6	Catch.bmp	1902-04-12	00:00:00		0	0	42557	0		0	0	9	1	6	Low	Prac		List1	A_S.wav	A_S	0		1	1	42407	150		0	0
Exp1	19	Exp1-19-1	59.937	1.0.0.171	1	left	1085660067	2.0.10.242	2.0.10.242	09-20-2019	2019-09-20 07:03:37	15:03:37	female	2.0.10.147	7	Catch.bmp	1902-05-06	00:00:00		0	0	44592	0		0	0	10	1	7	Low	Prac	1	List1	A_T.wav	A_T	1	1	0	1	44442	150	1	386	44828
Exp1	19	Exp1-19-1	59.937	1.0.0.171	1	left	1085660067	2.0.10.242	2.0.10.242	09-20-2019	2019-09-20 07:03:37	15:03:37	female	2.0.10.147	8	Catch.bmp	1902-10-24	00:00:00		0	0	46611	0		0	0	10	1	8	Low	Prac	1	List1	A_T.wav	A_T	1	1	0	1	46461	150	1	407	46868
Exp1	19	Exp1-19-1	59.937	1.0.0.171	1	left	1085660067	2.0.10.242	2.0.10.242	09-20-2019	2019-09-20 07:03:37	15:03:37	female	2.0.10.147	9	Catch.bmp	1902-07-14	00:00:00		0	0	48797	0		0	0	9	1	9	Low	Prac		List1	A_S.wav	A_S	0		0	1	48647	150		0	0
Exp1	19	Exp1-19-1	59.937	1.0.0.171	1	left	1085660067	2.0.10.242	2.0.10.242	09-20-2019	2019-09-20 07:03:37	15:03:37	female	2.0.10.147	10	Blue_S.bmp	1904-01-11	00:00:00		0	0	50932	0		0	0	3	1	10	Low	Prac		List1	Catch.wav	V_S	0		1	1	50782	150		0	0
Exp1	19	Exp1-19-1	59.937	1.0.0.171	1	left	1085660067	2.0.10.242	2.0.10.242	09-20-2019	2019-09-20 07:03:37	15:03:37	female	2.0.10.147	11	Red_C.bmp	1902-10-13	00:00:00		1	0	53618	0		0	0	5	1	11	Low	Prac	1	List1	Catch.wav	V_T	1	1	1	1	53468	150	1	304	53772
Exp1	19	Exp1-19-1	59.937	1.0.0.171	1	left	1085660067	2.0.10.242	2.0.10.242	09-20-2019	2019-09-20 07:03:37	15:03:37	female	2.0.10.147	12	Blue_S.bmp	1902-08-24	00:00:00		0	0	55787	0		0	0	3	1	12	Low	Prac		List1	Catch.wav	V_S	0		0	1	55637	150		0	0
Exp1	19	Exp1-19-1	59.937	1.0.0.171	1	left	1085660067	2.0.10.242	2.0.10.242	09-20-2019	2019-09-20 07:03:37	15:03:37	female	2.0.10.147	13	Red_C.bmp	1903-08-23	00:00:00		0	0	57973	0		0	0	15	1	13	Low	Prac	1	List1	A_T.wav	AV_T	1	1	1	1	57823	150	1	254	58077
Exp1	19	Exp1-19-1	59.937	1.0.0.171	1	left	1085660067	2.0.10.242	2.0.10.242	09-20-2019	2019-09-20 07:03:37	15:03:37	female	2.0.10.147	14	Blue_S.bmp	1903-01-06	00:00:00		0	0	60459	0		0	0	13	1	14	Low	Prac		List1	A_S.wav	AV_S	0		0	1	60309	150		0	0
Exp1	19	Exp1-19-1	59.937	1.0.0.171	1	left	1085660067	2.0.10.242	2.0.10.242	09-20-2019	2019-09-20 07:03:37	15:03:37	female	2.0.10.147	15	Blue_S_2.bmp	1902-05-20	00:00:00		0	0	62778	0		0	0	14	1	15	Low	Prac		List1	A_S.wav	AV_S	0		0	1	62628	150		0	0
Exp1	19	Exp1-19-1	59.937	1.0.0.171	1	left	1085660067	2.0.10.242	2.0.10.242	09-20-2019	2019-09-20 07:03:37	15:03:37	female	2.0.10.147	16	Red_S.bmp	1903-10-17	00:00:00		0	0	64864	0		0	0	7	1	16	Low	Prac	1	List1	Catch.wav	V_T	1	1	0	2	64714	150	1	298	65012
Exp1	19	Exp1-19-1	59.937	1.0.0.171	1	left	1085660067	2.0.10.242	2.0.10.242	09-20-2019	2019-09-20 07:03:37	15:03:37	female	2.0.10.147	17	Catch.bmp	1904-02-15	00:00:00		0	1	67400	0		0	0	9	1	17	Low	Prac		List1	A_S.wav	A_S	0		1	1	67249	151		0	0
Exp1	19	Exp1-19-1	59.937	1.0.0.171	1	left	1085660067	2.0.10.242	2.0.10.242	09-20-2019	2019-09-20 07:03:37	15:03:37	female	2.0.10.147	18	Catch.bmp	1903-01-17	00:00:00		0	0	70136	0		0	0	10	1	18	Low	Prac	1	List1	A_T.wav	A_T	1	1	0	1	69986	150	1	674	70660
Exp1	19	Exp1-19-1	59.937	1.0.0.171	1	left	1085660067	2.0.10.242	2.0.10.242	09-20-2019	2019-09-20 07:03:37	15:03:37	female	2.0.10.147	19	Blue_C.bmp	1902-10-02	00:00:00		0	0	72405	0		0	0	1	1	19	Low	Prac		List1	Catch.wav	V_S	0		0	1	72255	150		0	0
Exp1	19	Exp1-19-1	59.937	1.0.0.171	1	left	1085660067	2.0.10.242	2.0.10.242	09-20-2019	2019-09-20 07:03:37	15:03:37	female	2.0.10.147	20	Red_S.bmp	1903-03-30	00:00:00		0	0	74624	0		0	0	7	1	20	Low	Prac	1	List1	Catch.wav	V_T	1	1	0	1	74474	150	1	314	74788
Exp1	19	Exp1-19-1	59.937	1.0.0.171	1	left	1085660067	2.0.10.242	2.0.10.242	09-20-2019	2019-09-20 07:03:37	15:03:37	female	2.0.10.147	21	Red_S.bmp	1902-08-12	00:00:00		0	0	83967	0		0	0	NULL	NULL	NULL	Low	run1	1	List2	A_T.wav	AV_T	1	1	1	1	83817	150	1	411	84228
Exp1	19	Exp1-19-1	59.937	1.0.0.171	1	left	1085660067	2.0.10.242	2.0.10.242	09-20-2019	2019-09-20 07:03:37	15:03:37	female	2.0.10.147	22	Blue_S_2.bmp	1902-04-01	00:00:00		0	0	86069	0		0	0	NULL	NULL	NULL	Low	run1		List2	A_S.wav	AV_S	0		0	1	85919	150	1	301	86220
Exp1	19	Exp1-19-1	59.937	1.0.0.171	1	left	1085660067	2.0.10.242	2.0.10.242	09-20-2019	2019-09-20 07:03:37	15:03:37	female	2.0.10.147	23	Catch.bmp	1902-07-28	00:00:00		0	0	88038	0		0	0	NULL	NULL	NULL	Low	run1		List2	A_S.wav	A_S	0		0	1	87888	150		0	0
Exp1	19	Exp1-19-1	59.937	1.0.0.171	1	left	1085660067	2.0.10.242	2.0.10.242	09-20-2019	2019-09-20 07:03:37	15:03:37	female	2.0.10.147	24	Catch.bmp	1904-04-10	00:00:00		0	0	90207	0		0	0	NULL	NULL	NULL	Low	run1	1	List2	A_T.wav	A_T	1	1	0	1	90057	150	1	475	90532
Exp1	19	Exp1-19-1	59.937	1.0.0.171	1	left	1085660067	2.0.10.242	2.0.10.242	09-20-2019	2019-09-20 07:03:37	15:03:37	female	2.0.10.147	25	Blue_C_2.bmp	1902-09-07	00:00:00		0	0	92926	0		0	0	NULL	NULL	NULL	Low	run1		List2	Catch.wav	V_S	0		1	1	92776	150		0	0
Exp1	19	Exp1-19-1	59.937	1.0.0.171	1	left	1085660067	2.0.10.242	2.0.10.242	09-20-2019	2019-09-20 07:03:37	15:03:37	female	2.0.10.147	26	Catch.bmp	1903-08-21	00:00:00		0	1	95129	0		0	0	NULL	NULL	NULL	Low	run1	1	List2	A_T.wav	A_T	1	1	1	1	94978	151	1	802	95780
Exp1	19	Exp1-19-1	59.937	1.0.0.171	1	left	1085660067	2.0.10.242	2.0.10.242	09-20-2019	2019-09-20 07:03:37	15:03:37	female	2.0.10.147	27	Red_C.bmp	1903-03-15	00:00:00		0	1	97615	0		0	0	NULL	NULL	NULL	Low	run1	1	List2	Catch.wav	V_T	1	1	1	1	97464	151	1	555	98019
Exp1	19	Exp1-19-1	59.937	1.0.0.171	1	left	1085660067	2.0.10.242	2.0.10.242	09-20-2019	2019-09-20 07:03:37	15:03:37	female	2.0.10.147	28	Red_C_2.bmp	1903-05-25	00:00:00		0	0	99934	0		0	0	NULL	NULL	NULL	Low	run1	1	List2	Catch.wav	V_T	1	1	0	2	99784	150	1	251	100035
Exp1	19	Exp1-19-1	59.937	1.0.0.171	1	left	1085660067	2.0.10.242	2.0.10.242	09-20-2019	2019-09-20 07:03:37	15:03:37	female	2.0.10.147	29	Red_C_2.bmp	1903-07-23	00:00:00		0	0	102336	0		0	0	NULL	NULL	NULL	Low	run1	1	List2	Catch.wav	V_T	1	1	0	1	102186	150	1	250	102436
Exp1	19	Exp1-19-1	59.937	1.0.0.171	1	left	1085660067	2.0.10.242	2.0.10.242	09-20-2019	2019-09-20 07:03:37	15:03:37	female	2.0.10.147	30	Red_C.bmp	1902-11-03	00:00:00		0	0	104789	0		0	0	NULL	NULL	NULL	Low	run1	1	List2	Catch.wav	V_T	1	1	0	1	104639	150	1	229	104868
Exp1	19	Exp1-19-1	59.937	1.0.0.171	1	left	1085660067	2.0.10.242	2.0.10.242	09-20-2019	2019-09-20 07:03:37	15:03:37	female	2.0.10.147	31	Red_S_2.bmp	1904-03-20	00:00:00		0	0	106974	0		0	0	NULL	NULL	NULL	Low	run1	1	List2	Catch.wav	V_T	1	1	0	1	106824	150	1	235	107059
Exp1	19	Exp1-19-1	59.937	1.0.0.171	1	left	1085660067	2.0.10.242	2.0.10.242	09-20-2019	2019-09-20 07:03:37	15:03:37	female	2.0.10.147	32	Blue_C_2.bmp	1902-08-21	00:00:00		0	0	109677	0		0	0	NULL	NULL	NULL	Low	run1		List2	A_S.wav	AV_S	0		1	1	109527	150		0	0
Exp1	19	Exp1-19-1	59.937	1.0.0.171	1	left	1085660067	2.0.10.242	2.0.10.242	09-20-2019	2019-09-20 07:03:37	15:03:37	female	2.0.10.147	33	Red_C.bmp	1902-08-19	00:00:00		0	0	111846	0		0	0	NULL	NULL	NULL	Low	run1	1	List2	Catch.wav	V_T	1	1	1	1	111696	150	1	339	112035
Exp1	19	Exp1-19-1	59.937	1.0.0.171	1	left	1085660067	2.0.10.242	2.0.10.242	09-20-2019	2019-09-20 07:03:37	15:03:37	female	2.0.10.147	34	Catch.bmp	1903-12-22	00:00:00		0	0	113965	0		0	0	NULL	NULL	NULL	Low	run1	1	List2	A_T.wav	A_T	1	1	0	1	113815	150	1	533	114348
Exp1	19	Exp1-19-1	59.937	1.0.0.171	1	left	1085660067	2.0.10.242	2.0.10.242	09-20-2019	2019-09-20 07:03:37	15:03:37	female	2.0.10.147	35	Red_S.bmp	1903-08-17	00:00:00		0	0	116568	0		0	0	NULL	NULL	NULL	Low	run1	1	List2	A_T.wav	AV_T	1	1	0	1	116418	150	1	298	116716
Exp1	19	Exp1-19-1	59.937	1.0.0.171	1	left	1085660067	2.0.10.242	2.0.10.242	09-20-2019	2019-09-20 07:03:37	15:03:37	female	2.0.10.147	36	Red_C_2.bmp	1902-12-31	00:00:00		0	0	119054	0		0	0	NULL	NULL	NULL	Low	run1	1	List2	A_T.wav	AV_T	1	1	0	2	118904	150	1	243	119147
Exp1	19	Exp1-19-1	59.937	1.0.0.171	1	left	1085660067	2.0.10.242	2.0.10.242	09-20-2019	2019-09-20 07:03:37	15:03:37	female	2.0.10.147	37	Blue_S_2.bmp	1904-03-22	00:00:00		0	0	121306	0		0	0	NULL	NULL	NULL	Low	run1		List2	A_S.wav	AV_S	0		0	1	121156	150	1	287	121443
Exp1	19	Exp1-19-1	59.937	1.0.0.171	1	left	1085660067	2.0.10.242	2.0.10.242	09-20-2019	2019-09-20 07:03:37	15:03:37	female	2.0.10.147	38	Blue_S_2.bmp	1903-02-10	00:00:00		0	0	124009	0		0	0	NULL	NULL	NULL	Low	run1		List2	A_S.wav	AV_S	0		0	1	123859	150		0	0
Exp1	19	Exp1-19-1	59.937	1.0.0.171	1	left	1085660067	2.0.10.242	2.0.10.242	09-20-2019	2019-09-20 07:03:37	15:03:37	female	2.0.10.147	39	Red_S_2.bmp	1903-02-13	00:00:00		0	0	126361	0		0	0	NULL	NULL	NULL	Low	run1	1	List2	A_T.wav	AV_T	1	1	0	1	126211	150	1	216	126427
Exp1	19	Exp1-19-1	59.937	1.0.0.171	1	left	1085660067	2.0.10.242	2.0.10.242	09-20-2019	2019-09-20 07:03:37	15:03:37	female	2.0.10.147	40	Red_C.bmp	1903-11-21	00:00:00		0	0	128664	0		0	0	NULL	NULL	NULL	Low	run1	1	List2	Catch.wav	V_T	1	1	0	1	128514	150	1	425	128939
Exp1	19	Exp1-19-1	59.937	1.0.0.171	1	left	1085660067	2.0.10.242	2.0.10.242	09-20-2019	2019-09-20 07:03:37	15:03:37	female	2.0.10.147	41	Blue_S.bmp	1902-04-09	00:00:00		0	0	131233	0		0	0	NULL	NULL	NULL	Low	run1		List2	A_S.wav	AV_S	0		1	1	131083	150		0	0
Exp1	19	Exp1-19-1	59.937	1.0.0.171	1	left	1085660067	2.0.10.242	2.0.10.242	09-20-2019	2019-09-20 07:03:37	15:03:37	female	2.0.10.147	42	Blue_C.bmp	1903-10-09	00:00:00		0	0	133285	0		0	0	NULL	NULL	NULL	Low	Run1		List2	Catch.wav	V_S	0		1	1	133135	150		0	0
Exp1	19	Exp1-19-1	59.937	1.0.0.171	1	left	1085660067	2.0.10.242	2.0.10.242	09-20-2019	2019-09-20 07:03:37	15:03:37	female	2.0.10.147	43	Catch.bmp	1903-03-21	00:00:00		0	0	135888	0		0	0	NULL	NULL	NULL	Low	run1	1	List2	A_T.wav	A_T	1	1	1	1	135738	150	1	265	136003
Exp1	19	Exp1-19-1	59.937	1.0.0.171	1	left	1085660067	2.0.10.242	2.0.10.242	09-20-2019	2019-09-20 07:03:37	15:03:37	female	2.0.10.147	44	Red_C.bmp	1903-10-08	00:00:00		0	0	138224	0		0	0	NULL	NULL	NULL	Low	run1	1	List2	A_T.wav	AV_T	1	1	0	1	138074	150	1	297	138371
Exp1	19	Exp1-19-1	59.937	1.0.0.171	1	left	1085660067	2.0.10.242	2.0.10.242	09-20-2019	2019-09-20 07:03:37	15:03:37	female	2.0.10.147	45	Red_C.bmp	1902-09-27	00:00:00		0	0	140760	0		0	0	NULL	NULL	NULL	Low	run1	1	List2	A_T.wav	AV_T	1	1	0	1	140610	150	1	241	140851
Exp1	19	Exp1-19-1	59.937	1.0.0.171	1	left	1085660067	2.0.10.242	2.0.10.242	09-20-2019	2019-09-20 07:03:37	15:03:37	female	2.0.10.147	46	Catch.bmp	1903-08-21	00:00:00		0	0	142912	0		0	0	NULL	NULL	NULL	Low	run1	1	List2	A_T.wav	A_T	1	1	0	1	142762	150	1	385	143147
Exp1	19	Exp1-19-1	59.937	1.0.0.171	1	left	1085660067	2.0.10.242	2.0.10.242	09-20-2019	2019-09-20 07:03:37	15:03:37	female	2.0.10.147	47	Red_C.bmp	1903-04-16	00:00:00		0	0	145398	0		0	0	NULL	NULL	NULL	Low	run1	1	List2	Catch.wav	V_T	1	1	0	1	145248	150	1	316	145564
Exp1	19	Exp1-19-1	59.937	1.0.0.171	1	left	1085660067	2.0.10.242	2.0.10.242	09-20-2019	2019-09-20 07:03:37	15:03:37	female	2.0.10.147	48	Red_C_2.bmp	1902-10-05	00:00:00		0	0	147750	0		0	0	NULL	NULL	NULL	Low	run1	1	List2	A_T.wav	AV_T	1	1	1	1	147600	150	1	259	147859
Exp1	19	Exp1-19-1	59.937	1.0.0.171	1	left	1085660067	2.0.10.242	2.0.10.242	09-20-2019	2019-09-20 07:03:37	15:03:37	female	2.0.10.147	49	Catch.bmp	1902-04-30	00:00:00		0	0	149919	0		0	0	NULL	NULL	NULL	Low	run1		List2	A_S.wav	A_S	0		0	1	149769	150		0	0
Exp1	19	Exp1-19-1	59.937	1.0.0.171	1	left	1085660067	2.0.10.242	2.0.10.242	09-20-2019	2019-09-20 07:03:37	15:03:37	female	2.0.10.147	50	Red_S.bmp	1902-07-19	00:00:00		0	0	151988	0		0	0	NULL	NULL	NULL	Low	run1	1	List2	A_T.wav	AV_T	1	1	0	1	151838	150	1	213	152051
Exp1	19	Exp1-19-1	59.937	1.0.0.171	1	left	1085660067	2.0.10.242	2.0.10.242	09-20-2019	2019-09-20 07:03:37	15:03:37	female	2.0.10.147	51	Red_C.bmp	1903-12-27	00:00:00		0	0	154074	0		0	0	NULL	NULL	NULL	Low	run1	1	List2	Catch.wav	V_T	1	1	0	2	153924	150	1	374	154298
Exp1	19	Exp1-19-1	59.937	1.0.0.171	1	left	1085660067	2.0.10.242	2.0.10.242	09-20-2019	2019-09-20 07:03:37	15:03:37	female	2.0.10.147	52	Red_S.bmp	1903-01-27	00:00:00		0	0	156693	0		0	0	NULL	NULL	NULL	Low	run1	1	List2	A_T.wav	AV_T	1	1	1	1	156543	150	1	259	156802
Exp1	19	Exp1-19-1	59.937	1.0.0.171	1	left	1085660067	2.0.10.242	2.0.10.242	09-20-2019	2019-09-20 07:03:37	15:03:37	female	2.0.10.147	53	Red_C.bmp	1903-09-01	00:00:00		0	0	158979	0		0	0	NULL	NULL	NULL	Low	run1	1	List2	A_T.wav	AV_T	1	1	0	1	158829	150	1	294	159123
Exp1	19	Exp1-19-1	59.937	1.0.0.171	1	left	1085660067	2.0.10.242	2.0.10.242	09-20-2019	2019-09-20 07:03:37	15:03:37	female	2.0.10.147	54	Catch.bmp	1904-02-27	00:00:00		1	0	161481	0		0	0	NULL	NULL	NULL	Low	run1		List2	A_S.wav	A_S	0		0	1	161331	150		0	0
Exp1	19	Exp1-19-1	59.937	1.0.0.171	1	left	1085660067	2.0.10.242	2.0.10.242	09-20-2019	2019-09-20 07:03:37	15:03:37	female	2.0.10.147	55	Catch.bmp	1903-12-24	00:00:00		0	1	164218	0		0	0	NULL	NULL	NULL	Low	run1	1	List2	A_T.wav	A_T	1	1	1	1	164067	151	1	256	164323
Exp1	19	Exp1-19-1	59.937	1.0.0.171	1	left	1085660067	2.0.10.242	2.0.10.242	09-20-2019	2019-09-20 07:03:37	15:03:37	female	2.0.10.147	56	Catch.bmp	1902-11-21	00:00:00		0	0	166820	0		0	0	NULL	NULL	NULL	Low	run1	1	List2	A_T.wav	A_T	1	1	0	1	166670	150	1	285	166955
Exp1	19	Exp1-19-1	59.937	1.0.0.171	1	left	1085660067	2.0.10.242	2.0.10.242	09-20-2019	2019-09-20 07:03:37	15:03:37	female	2.0.10.147	57	Blue_S_2.bmp	1902-07-04	00:00:00		0	1	169023	0		0	0	NULL	NULL	NULL	Low	run1		List2	Catch.wav	V_S	0		1	1	168872	151		0	0
Exp1	19	Exp1-19-1	59.937	1.0.0.171	1	left	1085660067	2.0.10.242	2.0.10.242	09-20-2019	2019-09-20 07:03:37	15:03:37	female	2.0.10.147	58	Blue_C_2.bmp	1904-01-22	00:00:00		0	0	171158	0		0	0	NULL	NULL	NULL	Low	run1		List2	A_S.wav	AV_S	0		1	1	171008	150		0	0
Exp1	19	Exp1-19-1	59.937	1.0.0.171	1	left	1085660067	2.0.10.242	2.0.10.242	09-20-2019	2019-09-20 07:03:37	15:03:37	female	2.0.10.147	59	Catch.bmp	1902-09-22	00:00:00		0	0	173861	0		0	0	NULL	NULL	NULL	Low	run1	1	List2	A_T.wav	A_T	1	1	0	1	173711	150	1	339	174050
Exp1	19	Exp1-19-1	59.937	1.0.0.171	1	left	1085660067	2.0.10.242	2.0.10.242	09-20-2019	2019-09-20 07:03:37	15:03:37	female	2.0.10.147	60	Red_S_2.bmp	1902-05-18	00:00:00		0	0	176013	0		0	0	NULL	NULL	NULL	Low	run1	1	List2	Catch.wav	V_T	1	1	1	1	175863	150	1	476	176339
Exp1	19	Exp1-19-1	59.937	1.0.0.171	1	left	1085660067	2.0.10.242	2.0.10.242	09-20-2019	2019-09-20 07:03:37	15:03:37	female	2.0.10.147	61	Blue_C_2.bmp	1904-04-13	00:00:00		0	0	178032	0		0	0	NULL	NULL	NULL	Low	run1		List2	A_S.wav	AV_S	0		1	1	177882	150		0	0
Exp1	19	Exp1-19-1	59.937	1.0.0.171	1	left	1085660067	2.0.10.242	2.0.10.242	09-20-2019	2019-09-20 07:03:37	15:03:37	female	2.0.10.147	62	Red_S.bmp	1903-04-10	00:00:00		0	0	180818	0		0	0	NULL	NULL	NULL	Low	run1	1	List2	Catch.wav	V_T	1	1	1	1	180668	150	1	263	180931
Exp1	19	Exp1-19-1	59.937	1.0.0.171	1	left	1085660067	2.0.10.242	2.0.10.242	09-20-2019	2019-09-20 07:03:37	15:03:37	female	2.0.10.147	63	Red_C.bmp	1904-02-29	00:00:00		0	0	183171	0		0	0	NULL	NULL	NULL	Low	run1	1	List2	A_T.wav	AV_T	1	1	1	1	183021	150	1	269	183290
Exp1	19	Exp1-19-1	59.937	1.0.0.171	1	left	1085660067	2.0.10.242	2.0.10.242	09-20-2019	2019-09-20 07:03:37	15:03:37	female	2.0.10.147	64	Catch.bmp	1903-01-27	00:00:00		0	0	185840	0		0	0	NULL	NULL	NULL	Low	run1	1	List2	A_T.wav	A_T	1	1	0	1	185690	150	1	328	186018
Exp1	19	Exp1-19-1	59.937	1.0.0.171	1	left	1085660067	2.0.10.242	2.0.10.242	09-20-2019	2019-09-20 07:03:37	15:03:37	female	2.0.10.147	65	Red_C.bmp	1903-10-07	00:00:00		0	0	188126	0		0	0	NULL	NULL	NULL	Low	run1	1	List2	Catch.wav	V_T	1	1	0	1	187976	150	1	379	188355
Exp1	19	Exp1-19-1	59.937	1.0.0.171	1	left	1085660067	2.0.10.242	2.0.10.242	09-20-2019	2019-09-20 07:03:37	15:03:37	female	2.0.10.147	66	Red_S.bmp	1904-04-06	00:00:00		0	0	190662	0		0	0	NULL	NULL	NULL	Low	run1	1	List2	A_T.wav	AV_T	1	1	1	1	190512	150	1	234	190746
Exp1	19	Exp1-19-1	59.937	1.0.0.171	1	left	1085660067	2.0.10.242	2.0.10.242	09-20-2019	2019-09-20 07:03:37	15:03:37	female	2.0.10.147	67	Red_S.bmp	1902-05-10	00:00:00		1	0	193381	0		0	0	NULL	NULL	NULL	Low	run1	1	List2	Catch.wav	V_T	1	1	1	1	193231	150	1	259	193490
Exp1	19	Exp1-19-1	59.937	1.0.0.171	1	left	1085660067	2.0.10.242	2.0.10.242	09-20-2019	2019-09-20 07:03:37	15:03:37	female	2.0.10.147	68	Red_C_2.bmp	1903-09-29	00:00:00		0	0	195400	0		0	0	NULL	NULL	NULL	Low	run1	1	List2	A_T.wav	AV_T	1	1	1	1	195250	150	1	241	195491
Exp1	19	Exp1-19-1	59.937	1.0.0.171	1	left	1085660067	2.0.10.242	2.0.10.242	09-20-2019	2019-09-20 07:03:37	15:03:37	female	2.0.10.147	69	Red_C.bmp	1903-12-22	00:00:00		0	1	197920	0		0	0	NULL	NULL	NULL	Low	run1	1	List2	Catch.wav	V_T	1	1	1	1	197769	151	1	273	198042
Exp1	19	Exp1-19-1	59.937	1.0.0.171	1	left	1085660067	2.0.10.242	2.0.10.242	09-20-2019	2019-09-20 07:03:37	15:03:37	female	2.0.10.147	70	Catch.bmp	1902-07-24	00:00:00		0	0	200522	0		0	0	NULL	NULL	NULL	Low	run1		List2	A_S.wav	A_S	0		1	1	200372	150		0	0
Exp1	19	Exp1-19-1	59.937	1.0.0.171	1	left	1085660067	2.0.10.242	2.0.10.242	09-20-2019	2019-09-20 07:03:37	15:03:37	female	2.0.10.147	71	Blue_S_2.bmp	1903-01-01	00:00:00		0	1	202675	0		0	0	NULL	NULL	NULL	Low	run1		List2	Catch.wav	V_S	0		1	1	202524	151	1	254	202778
Exp1	19	Exp1-19-1	59.937	1.0.0.171	1	left	1085660067	2.0.10.242	2.0.10.242	09-20-2019	2019-09-20 07:03:37	15:03:37	female	2.0.10.147	72	Catch.bmp	1902-12-03	00:00:00		0	0	204927	0		0	0	NULL	NULL	NULL	Low	run1	1	List2	A_T.wav	A_T	1	1	1	1	204777	150	1	553	205330
Exp1	19	Exp1-19-1	59.937	1.0.0.171	1	left	1085660067	2.0.10.242	2.0.10.242	09-20-2019	2019-09-20 07:03:37	15:03:37	female	2.0.10.147	73	Red_C_2.bmp	1903-01-10	00:00:00		0	0	207146	0		0	0	NULL	NULL	NULL	Low	run1	1	List2	A_T.wav	AV_T	1	1	0	1	206996	150	1	550	207546
Exp1	19	Exp1-19-1	59.937	1.0.0.171	1	left	1085660067	2.0.10.242	2.0.10.242	09-20-2019	2019-09-20 07:03:37	15:03:37	female	2.0.10.147	74	Catch.bmp	1902-09-29	00:00:00		0	0	209415	0		0	0	NULL	NULL	NULL	Low	run1	1	List2	A_T.wav	A_T	1	1	0	1	209265	150	1	585	209850
Exp1	19	Exp1-19-1	59.937	1.0.0.171	1	left	1085660067	2.0.10.242	2.0.10.242	09-20-2019	2019-09-20 07:03:37	15:03:37	female	2.0.10.147	75	Catch.bmp	1904-04-16	00:00:00		0	0	211567	0		0	0	NULL	NULL	NULL	Low	run1	1	List2	A_T.wav	A_T	1	1	0	1	211417	150	1	280	211697
Exp1	19	Exp1-19-1	59.937	1.0.0.171	1	left	1085660067	2.0.10.242	2.0.10.242	09-20-2019	2019-09-20 07:03:37	15:03:37	female	2.0.10.147	76	Catch.bmp	1903-01-14	00:00:00		0	0	214287	0		0	0	NULL	NULL	NULL	Low	run1		List2	A_S.wav	A_S	0		0	1	214137	150		0	0
Exp1	19	Exp1-19-1	59.937	1.0.0.171	1	left	1085660067	2.0.10.242	2.0.10.242	09-20-2019	2019-09-20 07:03:37	15:03:37	female	2.0.10.147	77	Blue_C.bmp	1903-04-15	00:00:00		0	0	216606	0		0	0	NULL	NULL	NULL	Low	run1		List2	A_S.wav	AV_S	0		0	1	216456	150		0	0
Exp1	19	Exp1-19-1	59.937	1.0.0.171	1	left	1085660067	2.0.10.242	2.0.10.242	09-20-2019	2019-09-20 07:03:37	15:03:37	female	2.0.10.147	78	Catch.bmp	1903-04-05	00:00:00		0	0	219008	0		0	0	NULL	NULL	NULL	Low	run1	1	List2	A_T.wav	A_T	1	1	0	1	218858	150	1	489	219347
Exp1	19	Exp1-19-1	59.937	1.0.0.171	1	left	1085660067	2.0.10.242	2.0.10.242	09-20-2019	2019-09-20 07:03:37	15:03:37	female	2.0.10.147	79	Red_C.bmp	1902-12-07	00:00:00		0	0	221361	0		0	0	NULL	NULL	NULL	Low	run1	1	List2	A_T.wav	AV_T	1	1	0	1	221211	150	1	262	221473
Exp1	19	Exp1-19-1	59.937	1.0.0.171	1	left	1085660067	2.0.10.242	2.0.10.242	09-20-2019	2019-09-20 07:03:37	15:03:37	female	2.0.10.147	80	Catch.bmp	1903-12-15	00:00:00		0	0	223580	0		0	0	NULL	NULL	NULL	Low	run1	1	List2	A_T.wav	A_T	1	1	0	1	223430	150	1	371	223801
Exp1	19	Exp1-19-1	59.937	1.0.0.171	1	left	1085660067	2.0.10.242	2.0.10.242	09-20-2019	2019-09-20 07:03:37	15:03:37	female	2.0.10.147	81	Red_C.bmp	1902-06-19	00:00:00		0	1	226183	0		0	0	NULL	NULL	NULL	Low	run1	1	List2	A_T.wav	AV_T	1	1	1	1	226032	151	1	313	226345
Exp1	19	Exp1-19-1	59.937	1.0.0.171	1	left	1085660067	2.0.10.242	2.0.10.242	09-20-2019	2019-09-20 07:03:37	15:03:37	female	2.0.10.147	82	Blue_S.bmp	1903-03-16	00:00:00		0	0	228235	0		0	0	NULL	NULL	NULL	Low	run1		List2	A_S.wav	AV_S	0		0	2	228085	150		0	0
Exp1	19	Exp1-19-1	59.937	1.0.0.171	1	left	1085660067	2.0.10.242	2.0.10.242	09-20-2019	2019-09-20 07:03:37	15:03:37	female	2.0.10.147	83	Red_C_2.bmp	1902-11-29	00:00:00		0	0	230637	0		0	0	NULL	NULL	NULL	Low	run1	1	List2	A_T.wav	AV_T	1	1	0	1	230487	150	1	282	230769
Exp1	19	Exp1-19-1	59.937	1.0.0.171	1	left	1085660067	2.0.10.242	2.0.10.242	09-20-2019	2019-09-20 07:03:37	15:03:37	female	2.0.10.147	84	Catch.bmp	1904-03-30	00:00:00		0	0	232856	0		0	0	NULL	NULL	NULL	Low	run1	1	List2	A_T.wav	A_T	1	1	0	1	232706	150	1	287	232993
Exp1	19	Exp1-19-1	59.937	1.0.0.171	1	left	1085660067	2.0.10.242	2.0.10.242	09-20-2019	2019-09-20 07:03:37	15:03:37	female	2.0.10.147	85	Red_S_2.bmp	1904-02-01	00:00:00		0	0	235559	0		0	0	NULL	NULL	NULL	Low	run1	1	List2	Catch.wav	V_T	1	1	0	1	235409	150	1	352	235761
Exp1	19	Exp1-19-1	59.937	1.0.0.171	1	left	1085660067	2.0.10.242	2.0.10.242	09-20-2019	2019-09-20 07:03:37	15:03:37	female	2.0.10.147	86	Catch.bmp	1903-12-16	00:00:00		0	0	238212	0		0	0	NULL	NULL	NULL	Low	run1	1	List2	A_T.wav	A_T	1	1	0	1	238062	150	1	339	238401
Exp1	19	Exp1-19-1	59.937	1.0.0.171	1	left	1085660067	2.0.10.242	2.0.10.242	09-20-2019	2019-09-20 07:03:37	15:03:37	female	2.0.10.147	87	Red_S.bmp	1902-09-21	00:00:00		1	0	240814	0		0	0	NULL	NULL	NULL	Low	run1	1	List2	Catch.wav	V_T	1	1	1	1	240664	150	1	273	240937
Exp1	19	Exp1-19-1	59.937	1.0.0.171	1	left	1085660067	2.0.10.242	2.0.10.242	09-20-2019	2019-09-20 07:03:37	15:03:37	female	2.0.10.147	88	Catch.bmp	1904-04-19	00:00:00		0	0	242967	0		0	0	NULL	NULL	NULL	Low	run1	1	List2	A_T.wav	A_T	1	1	1	1	242817	150	1	505	243322
Exp1	19	Exp1-19-1	59.937	1.0.0.171	1	left	1085660067	2.0.10.242	2.0.10.242	09-20-2019	2019-09-20 07:03:37	15:03:37	female	2.0.10.147	89	Catch.bmp	1902-05-26	00:00:00		0	0	245686	0		0	0	NULL	NULL	NULL	Low	run1	1	List2	A_T.wav	A_T	1	1	0	1	245536	150	1	289	245825
Exp1	19	Exp1-19-1	59.937	1.0.0.171	1	left	1085660067	2.0.10.242	2.0.10.242	09-20-2019	2019-09-20 07:03:37	15:03:37	female	2.0.10.147	90	Catch.bmp	1903-04-12	00:00:00		0	0	247722	0		0	0	NULL	NULL	NULL	Low	run1	1	List2	A_T.wav	A_T	1	1	0	1	247572	150	1	285	247857
Exp1	19	Exp1-19-1	59.937	1.0.0.171	1	left	1085660067	2.0.10.242	2.0.10.242	09-20-2019	2019-09-20 07:03:37	15:03:37	female	2.0.10.147	91	Red_S.bmp	1902-06-09	00:00:00		0	0	250074	0		0	0	NULL	NULL	NULL	Low	run1	1	List2	A_T.wav	AV_T	1	1	0	1	249924	150	1	261	250185
Exp1	19	Exp1-19-1	59.937	1.0.0.171	1	left	1085660067	2.0.10.242	2.0.10.242	09-20-2019	2019-09-20 07:03:37	15:03:37	female	2.0.10.147	92	Red_C_2.bmp	1902-11-18	00:00:00		0	0	252126	0		0	0	NULL	NULL	NULL	Low	run1	1	List2	A_T.wav	AV_T	1	1	0	1	251976	150	1	249	252225
Exp1	19	Exp1-19-1	59.937	1.0.0.171	1	left	1085660067	2.0.10.242	2.0.10.242	09-20-2019	2019-09-20 07:03:37	15:03:37	female	2.0.10.147	93	Red_S_2.bmp	1904-01-12	00:00:00		0	1	254329	0		0	0	NULL	NULL	NULL	Low	run1	1	List2	Catch.wav	V_T	1	1	1	1	254178	151	1	311	254489
Exp1	19	Exp1-19-1	59.937	1.0.0.171	1	left	1085660067	2.0.10.242	2.0.10.242	09-20-2019	2019-09-20 07:03:37	15:03:37	female	2.0.10.147	94	Blue_C_2.bmp	1903-07-24	00:00:00		0	0	256965	0		0	0	NULL	NULL	NULL	Low	run1		List2	A_S.wav	AV_S	0		0	1	256815	150		0	0
Exp1	19	Exp1-19-1	59.937	1.0.0.171	1	left	1085660067	2.0.10.242	2.0.10.242	09-20-2019	2019-09-20 07:03:37	15:03:37	female	2.0.10.147	95	Catch.bmp	1904-02-14	00:00:00		0	0	259467	0		0	0	NULL	NULL	NULL	Low	run1	1	List2	A_T.wav	A_T	1	1	0	1	259317	150	1	404	259721
Exp1	19	Exp1-19-1	59.937	1.0.0.171	1	left	1085660067	2.0.10.242	2.0.10.242	09-20-2019	2019-09-20 07:03:37	15:03:37	female	2.0.10.147	96	Red_S.bmp	1903-12-08	00:00:00		0	0	262120	0		0	0	NULL	NULL	NULL	Low	run1	1	List2	A_T.wav	AV_T	1	1	0	1	261970	150	1	304	262274
Exp1	19	Exp1-19-1	59.937	1.0.0.171	1	left	1085660067	2.0.10.242	2.0.10.242	09-20-2019	2019-09-20 07:03:37	15:03:37	female	2.0.10.147	97	Red_S.bmp	1902-12-04	00:00:00		0	0	264706	0		0	0	NULL	NULL	NULL	Low	run1	1	List2	A_T.wav	AV_T	1	1	0	1	264556	150	1	261	264817
Exp1	19	Exp1-19-1	59.937	1.0.0.171	1	left	1085660067	2.0.10.242	2.0.10.242	09-20-2019	2019-09-20 07:03:37	15:03:37	female	2.0.10.147	98	Blue_C_2.bmp	1902-10-20	00:00:00		0	0	266925	0		0	0	NULL	NULL	NULL	Low	run1		List2	Catch.wav	V_S	0		1	1	266775	150		0	0
Exp1	19	Exp1-19-1	59.937	1.0.0.171	1	left	1085660067	2.0.10.242	2.0.10.242	09-20-2019	2019-09-20 07:03:37	15:03:37	female	2.0.10.147	99	Catch.bmp	1904-04-14	00:00:00		0	0	269161	0		0	0	NULL	NULL	NULL	Low	run1	1	List2	A_T.wav	A_T	1	1	0	1	269011	150	1	453	269464
Exp1	19	Exp1-19-1	59.937	1.0.0.171	1	left	1085660067	2.0.10.242	2.0.10.242	09-20-2019	2019-09-20 07:03:37	15:03:37	female	2.0.10.147	100	Red_S_2.bmp	1903-08-01	00:00:00		0	0	271880	0		0	0	NULL	NULL	NULL	Low	run1	1	List2	Catch.wav	V_T	1	1	1	1	271730	150	1	310	272040
Exp1	19	Exp1-19-1	59.937	1.0.0.171	1	left	1085660067	2.0.10.242	2.0.10.242	09-20-2019	2019-09-20 07:03:37	15:03:37	female	2.0.10.147	101	Red_S.bmp	1904-05-04	00:00:00		0	1	274350	0		0	0	NULL	NULL	NULL	Low	run1	1	List2	Catch.wav	V_T	0		1	1	274199	151		0	0
Exp1	19	Exp1-19-1	59.937	1.0.0.171	1	left	1085660067	2.0.10.242	2.0.10.242	09-20-2019	2019-09-20 07:03:37	15:03:37	female	2.0.10.147	102	Blue_C_2.bmp	1902-08-24	00:00:00		0	1	277153	0		0	0	NULL	NULL	NULL	Low	run1		List2	Catch.wav	V_S	0		1	1	277002	151		0	0
Exp1	19	Exp1-19-1	59.937	1.0.0.171	1	left	1085660067	2.0.10.242	2.0.10.242	09-20-2019	2019-09-20 07:03:37	15:03:37	female	2.0.10.147	103	Blue_S.bmp	1902-09-26	00:00:00		1	0	279321	0		0	0	NULL	NULL	NULL	Low	run1		List2	A_S.wav	AV_S	0		1	1	279171	150		0	0
Exp1	19	Exp1-19-1	59.937	1.0.0.171	1	left	1085660067	2.0.10.242	2.0.10.242	09-20-2019	2019-09-20 07:03:37	15:03:37	female	2.0.10.147	104	Catch.bmp	1903-11-24	00:00:00		0	0	281524	0		0	0	NULL	NULL	NULL	Low	run1	1	List2	A_T.wav	A_T	1	1	0	1	281374	150	1	530	281904
Exp1	19	Exp1-19-1	59.937	1.0.0.171	1	left	1085660067	2.0.10.242	2.0.10.242	09-20-2019	2019-09-20 07:03:37	15:03:37	female	2.0.10.147	105	Red_S.bmp	1903-12-15	00:00:00		0	0	284110	0		0	0	NULL	NULL	NULL	Low	run1	1	List2	Catch.wav	V_T	1	1	0	1	283960	150	1	376	284336
Exp1	19	Exp1-19-1	59.937	1.0.0.171	1	left	1085660067	2.0.10.242	2.0.10.242	09-20-2019	2019-09-20 07:03:37	15:03:37	female	2.0.10.147	106	Catch.bmp	1903-07-12	00:00:00		0	1	286713	0		0	0	NULL	NULL	NULL	Low	run1	1	List2	A_T.wav	A_T	1	1	1	1	286562	151	1	462	287024
Exp1	19	Exp1-19-1	59.937	1.0.0.171	1	left	1085660067	2.0.10.242	2.0.10.242	09-20-2019	2019-09-20 07:03:37	15:03:37	female	2.0.10.147	107	Blue_S.bmp	1903-08-27	00:00:00		0	0	289165	0		0	0	NULL	NULL	NULL	Low	run1		List2	Catch.wav	V_S	0		1	1	289015	150		0	0
Exp1	19	Exp1-19-1	59.937	1.0.0.171	1	left	1085660067	2.0.10.242	2.0.10.242	09-20-2019	2019-09-20 07:03:37	15:03:37	female	2.0.10.147	108	Red_S_2.bmp	1903-02-22	00:00:00		0	0	291718	0		0	0	NULL	NULL	NULL	Low	run1	1	List2	A_T.wav	AV_T	1	1	1	1	291568	150	1	233	291801
Exp1	19	Exp1-19-1	59.937	1.0.0.171	1	left	1085660067	2.0.10.242	2.0.10.242	09-20-2019	2019-09-20 07:03:37	15:03:37	female	2.0.10.147	109	Catch.bmp	1903-10-21	00:00:00		0	0	294020	0		0	0	NULL	NULL	NULL	Low	run1	1	List2	A_T.wav	A_T	1	1	0	1	293870	150	1	426	294296
Exp1	19	Exp1-19-1	59.937	1.0.0.171	1	left	1085660067	2.0.10.242	2.0.10.242	09-20-2019	2019-09-20 07:03:37	15:03:37	female	2.0.10.147	110	Blue_S.bmp	1903-11-30	00:00:00		0	0	296573	0		0	0	NULL	NULL	NULL	Low	run1		List2	Catch.wav	V_S	0		0	1	296423	150		0	0
Exp1	19	Exp1-19-1	59.937	1.0.0.171	1	left	1085660067	2.0.10.242	2.0.10.242	09-20-2019	2019-09-20 07:03:37	15:03:37	female	2.0.10.147	111	Catch.bmp	1903-10-03	00:00:00		0	0	299242	0		0	0	NULL	NULL	NULL	Low	run1	1	List2	A_T.wav	A_T	1	1	1	1	299092	150	1	428	299520
Exp1	19	Exp1-19-1	59.937	1.0.0.171	1	left	1085660067	2.0.10.242	2.0.10.242	09-20-2019	2019-09-20 07:03:37	15:03:37	female	2.0.10.147	112	Catch.bmp	1902-03-18	00:00:00		0	0	301762	0		0	0	NULL	NULL	NULL	Low	run1	1	List2	A_T.wav	A_T	1	1	0	2	301612	150	1	324	301936
Exp1	19	Exp1-19-1	59.937	1.0.0.171	1	left	1085660067	2.0.10.242	2.0.10.242	09-20-2019	2019-09-20 07:03:37	15:03:37	female	2.0.10.147	113	Red_S.bmp	1904-02-04	00:00:00		0	0	303730	0		0	0	NULL	NULL	NULL	Low	run1	1	List2	Catch.wav	V_T	1	1	1	1	303580	150	1	236	303816
Exp1	19	Exp1-19-1	59.937	1.0.0.171	1	left	1085660067	2.0.10.242	2.0.10.242	09-20-2019	2019-09-20 07:03:37	15:03:37	female	2.0.10.147	114	Catch.bmp	1903-04-16	00:00:00		0	0	306383	0		0	0	NULL	NULL	NULL	Low	run1		List2	A_S.wav	A_S	0		1	1	306233	150	1	664	306897
Exp1	19	Exp1-19-1	59.937	1.0.0.171	1	left	1085660067	2.0.10.242	2.0.10.242	09-20-2019	2019-09-20 07:03:37	15:03:37	female	2.0.10.147	115	Catch.bmp	1902-06-05	00:00:00		0	1	308736	0		0	0	NULL	NULL	NULL	Low	run1		List2	A_S.wav	A_S	0		1	1	308585	151		0	0
Exp1	19	Exp1-19-1	59.937	1.0.0.171	1	left	1085660067	2.0.10.242	2.0.10.242	09-20-2019	2019-09-20 07:03:37	15:03:37	female	2.0.10.147	116	Catch.bmp	1902-04-05	00:00:00		0	0	310838	0		0	0	NULL	NULL	NULL	Low	run1	1	List2	A_T.wav	A_T	1	1	0	1	310688	150	1	392	311080
Exp1	19	Exp1-19-1	59.937	1.0.0.171	1	left	1085660067	2.0.10.242	2.0.10.242	09-20-2019	2019-09-20 07:03:37	15:03:37	female	2.0.10.147	117	Red_C_2.bmp	1903-02-06	00:00:00		0	0	312823	0		0	0	NULL	NULL	NULL	Low	run1	1	List2	Catch.wav	V_T	1	1	1	1	312673	150	1	391	313064
Exp1	19	Exp1-19-1	59.937	1.0.0.171	1	left	1085660067	2.0.10.242	2.0.10.242	09-20-2019	2019-09-20 07:03:37	15:03:37	female	2.0.10.147	118	Red_C_2.bmp	1903-10-25	00:00:00		0	0	315109	0		0	0	NULL	NULL	NULL	Low	run1	1	List2	Catch.wav	V_T	1	1	0	1	314959	150	1	450	315409
Exp1	19	Exp1-19-1	59.937	1.0.0.171	1	left	1085660067	2.0.10.242	2.0.10.242	09-20-2019	2019-09-20 07:03:37	15:03:37	female	2.0.10.147	119	Red_C_2.bmp	1903-04-27	00:00:00		0	1	317662	0		0	0	NULL	NULL	NULL	Low	run1	1	List2	A_T.wav	AV_T	1	1	1	1	317511	151	1	281	317792
Exp1	19	Exp1-19-1	59.937	1.0.0.171	1	left	1085660067	2.0.10.242	2.0.10.242	09-20-2019	2019-09-20 07:03:37	15:03:37	female	2.0.10.147	120	Red_S_2.bmp	1902-06-09	00:00:00		0	0	320031	0		0	0	NULL	NULL	NULL	Low	run1	1	List2	Catch.wav	V_T	1	1	0	1	319881	150	1	399	320280
Exp1	19	Exp1-19-1	59.937	1.0.0.171	1	left	1085660067	2.0.10.242	2.0.10.242	09-20-2019	2019-09-20 07:03:37	15:03:37	female	2.0.10.147	121	Red_S.bmp	1904-01-29	00:00:00		0	0	322083	0		0	0	NULL	NULL	NULL	Low	run1	1	List2	A_T.wav	AV_T	1	1	0	1	321933	150	1	347	322280
Exp1	19	Exp1-19-1	59.937	1.0.0.171	1	left	1085660067	2.0.10.242	2.0.10.242	09-20-2019	2019-09-20 07:03:37	15:03:37	female	2.0.10.147	122	Blue_S.bmp	1903-04-05	00:00:00		0	0	324736	0		0	0	NULL	NULL	NULL	Low	run1		List2	Catch.wav	V_S	0		0	2	324586	150		0	0
Exp1	19	Exp1-19-1	59.937	1.0.0.171	1	left	1085660067	2.0.10.242	2.0.10.242	09-20-2019	2019-09-20 07:03:37	15:03:37	female	2.0.10.147	123	Red_C.bmp	1902-09-01	00:00:00		0	0	327155	0		0	0	NULL	NULL	NULL	Low	run1	1	List2	A_T.wav	AV_T	1	1	1	1	327005	150	1	219	327224
Exp1	19	Exp1-19-1	59.937	1.0.0.171	1	left	1085660067	2.0.10.242	2.0.10.242	09-20-2019	2019-09-20 07:03:37	15:03:37	female	2.0.10.147	124	Catch.bmp	1902-03-21	00:00:00		1	0	329290	0		0	0	NULL	NULL	NULL	Low	run1		List2	A_S.wav	A_S	0		0	1	329140	150		0	0
Exp1	19	Exp1-19-1	59.937	1.0.0.171	1	left	1085660067	2.0.10.242	2.0.10.242	09-20-2019	2019-09-20 07:03:37	15:03:37	female	2.0.10.147	125	Catch.bmp	1904-04-06	00:00:00		0	0	331309	0		0	0	NULL	NULL	NULL	Low	run1	1	List2	A_T.wav	A_T	1	1	0	1	331159	150	1	273	331432
Exp1	19	Exp1-19-1	59.937	1.0.0.171	1	left	1085660067	2.0.10.242	2.0.10.242	09-20-2019	2019-09-20 07:03:37	15:03:37	female	2.0.10.147	126	Catch.bmp	1903-10-25	00:00:00		0	0	334029	0		0	0	NULL	NULL	NULL	Low	run1	1	List2	A_T.wav	A_T	1	1	0	1	333879	150	1	400	334279
Exp1	19	Exp1-19-1	59.937	1.0.0.171	1	left	1085660067	2.0.10.242	2.0.10.242	09-20-2019	2019-09-20 07:03:37	15:03:37	female	2.0.10.147	127	Catch.bmp	1904-01-06	00:00:00		0	0	336581	0		0	0	NULL	NULL	NULL	Low	run1	1	List2	A_T.wav	A_T	1	1	0	1	336431	150	1	305	336736
Exp1	19	Exp1-19-1	59.937	1.0.0.171	1	left	1085660067	2.0.10.242	2.0.10.242	09-20-2019	2019-09-20 07:03:37	15:03:37	female	2.0.10.147	128	Catch.bmp	1903-11-22	00:00:00		0	0	339201	0		0	0	NULL	NULL	NULL	Low	run1		List2	A_S.wav	A_S	0		0	1	339051	150		0	0
Exp1	19	Exp1-19-1	59.937	1.0.0.171	1	left	1085660067	2.0.10.242	2.0.10.242	09-20-2019	2019-09-20 07:03:37	15:03:37	female	2.0.10.147	129	Catch.bmp	1904-04-17	00:00:00		0	0	341837	0		0	0	NULL	NULL	NULL	Low	run1		List2	A_S.wav	A_S	0		0	1	341687	150		0	0
Exp1	19	Exp1-19-1	59.937	1.0.0.171	1	left	1085660067	2.0.10.242	2.0.10.242	09-20-2019	2019-09-20 07:03:37	15:03:37	female	2.0.10.147	130	Catch.bmp	1902-09-18	00:00:00		0	0	344623	0		0	0	NULL	NULL	NULL	Low	run1	1	List2	A_T.wav	A_T	1	1	0	1	344473	150	1	350	344823
Exp1	19	Exp1-19-1	59.937	1.0.0.171	1	left	1085660067	2.0.10.242	2.0.10.242	09-20-2019	2019-09-20 07:03:37	15:03:37	female	2.0.10.147	131	Red_S.bmp	1904-02-03	00:00:00		0	0	346775	0		0	0	NULL	NULL	NULL	Low	run1	1	List2	Catch.wav	V_T	1	1	1	1	346625	150	1	478	347103
Exp1	19	Exp1-19-1	59.937	1.0.0.171	1	left	1085660067	2.0.10.242	2.0.10.242	09-20-2019	2019-09-20 07:03:37	15:03:37	female	2.0.10.147	132	Red_S_2.bmp	1904-03-22	00:00:00		0	0	349428	0		0	0	NULL	NULL	NULL	Low	run1	1	List2	A_T.wav	AV_T	1	1	1	1	349278	150	1	289	349567
Exp1	19	Exp1-19-1	59.937	1.0.0.171	1	left	1085660067	2.0.10.242	2.0.10.242	09-20-2019	2019-09-20 07:03:37	15:03:37	female	2.0.10.147	133	Blue_S_2.bmp	1904-05-02	00:00:00		0	0	352131	0		0	0	NULL	NULL	NULL	Low	run1		List2	Catch.wav	V_S	0		0	1	351981	150		0	0
Exp1	19	Exp1-19-1	59.937	1.0.0.171	1	left	1085660067	2.0.10.242	2.0.10.242	09-20-2019	2019-09-20 07:03:37	15:03:37	female	2.0.10.147	134	Red_S_2.bmp	1903-08-06	00:00:00		0	0	354934	0		0	0	NULL	NULL	NULL	Low	run1	1	List2	A_T.wav	AV_T	1	1	0	1	354784	150	1	271	355055
Exp1	19	Exp1-19-1	59.937	1.0.0.171	1	left	1085660067	2.0.10.242	2.0.10.242	09-20-2019	2019-09-20 07:03:37	15:03:37	female	2.0.10.147	135	Catch.bmp	1902-07-08	00:00:00		0	0	357403	0		0	0	NULL	NULL	NULL	Low	run1	1	List2	A_T.wav	A_T	1	1	0	1	357253	150	1	482	357735
Exp1	19	Exp1-19-1	59.937	1.0.0.171	1	left	1085660067	2.0.10.242	2.0.10.242	09-20-2019	2019-09-20 07:03:37	15:03:37	female	2.0.10.147	136	Blue_C.bmp	1904-01-18	00:00:00		0	0	359472	0		0	0	NULL	NULL	NULL	Low	Run1		List2	Catch.wav	V_S	0		0	1	359322	150		0	0
Exp1	19	Exp1-19-1	59.937	1.0.0.171	1	left	1085660067	2.0.10.242	2.0.10.242	09-20-2019	2019-09-20 07:03:37	15:03:37	female	2.0.10.147	137	Red_S_2.bmp	1903-04-21	00:00:00		0	0	362175	0		0	0	NULL	NULL	NULL	Low	run1	1	List2	Catch.wav	V_T	1	1	0	1	362025	150	1	254	362279
Exp1	19	Exp1-19-1	59.937	1.0.0.171	1	left	1085660067	2.0.10.242	2.0.10.242	09-20-2019	2019-09-20 07:03:37	15:03:37	female	2.0.10.147	138	Blue_C.bmp	1902-09-01	00:00:00		0	0	364544	0		0	0	NULL	NULL	NULL	Low	Run1		List2	Catch.wav	V_S	0		0	1	364394	150		0	0
Exp1	19	Exp1-19-1	59.937	1.0.0.171	1	left	1085660067	2.0.10.242	2.0.10.242	09-20-2019	2019-09-20 07:03:37	15:03:37	female	2.0.10.147	139	Red_C_2.bmp	1903-08-14	00:00:00		0	1	366730	0		0	0	NULL	NULL	NULL	Low	run1	1	List2	Catch.wav	V_T	1	1	1	1	366579	151	1	268	366847
Exp1	19	Exp1-19-1	59.937	1.0.0.171	1	left	1085660067	2.0.10.242	2.0.10.242	09-20-2019	2019-09-20 07:03:37	15:03:37	female	2.0.10.147	140	Red_S_2.bmp	1903-07-27	00:00:00		0	0	369199	0		0	0	NULL	NULL	NULL	Low	run1	1	List2	A_T.wav	AV_T	1	1	1	1	369049	150	1	398	369447
Exp1	19	Exp1-19-1	59.937	1.0.0.171	1	left	1085660067	2.0.10.242	2.0.10.242	09-20-2019	2019-09-20 07:03:37	15:03:37	female	2.0.10.147	141	Red_C_2.bmp	1903-08-11	00:00:00		1	0	371651	1318		0	0	NULL	NULL	NULL	Low	run1	1	List2	Catch.wav	V_T	1	1	1	1	371501	150	1	234	371735
Exp1	19	Exp1-19-1	59.937	1.0.0.171	1	left	1085660067	2.0.10.242	2.0.10.242	09-20-2019	2019-09-20 07:03:37	15:03:37	female	2.0.10.147	142	Red_S.bmp	1903-08-25	00:00:00		0	0	380327	0		0	0	NULL	NULL	NULL	Low	run1	1	List2	A_T.wav	AV_T	1	1	1	1	380177	150	1	277	380454
Exp1	19	Exp1-19-1	59.937	1.0.0.171	1	left	1085660067	2.0.10.242	2.0.10.242	09-20-2019	2019-09-20 07:03:37	15:03:37	female	2.0.10.147	143	Red_C.bmp	1904-01-03	00:00:00		0	0	382813	0		0	0	NULL	NULL	NULL	Low	run1	1	List2	A_T.wav	AV_T	1	1	0	1	382663	150	1	232	382895
Exp1	19	Exp1-19-1	59.937	1.0.0.171	1	left	1085660067	2.0.10.242	2.0.10.242	09-20-2019	2019-09-20 07:03:37	15:03:37	female	2.0.10.147	144	Red_C.bmp	1902-10-23	00:00:00		0	1	385433	0		0	0	NULL	NULL	NULL	Low	run1	1	List2	Catch.wav	V_T	1	1	1	1	385282	151	1	301	385583
Exp1	19	Exp1-19-1	59.937	1.0.0.171	1	left	1085660067	2.0.10.242	2.0.10.242	09-20-2019	2019-09-20 07:03:37	15:03:37	female	2.0.10.147	145	Catch.bmp	1903-02-08	00:00:00		0	0	387618	0		0	0	NULL	NULL	NULL	Low	run1	1	List2	A_T.wav	A_T	1	1	1	1	387468	150	1	675	388143
Exp1	19	Exp1-19-1	59.937	1.0.0.171	1	left	1085660067	2.0.10.242	2.0.10.242	09-20-2019	2019-09-20 07:03:37	15:03:37	female	2.0.10.147	146	Red_S_2.bmp	1904-04-23	00:00:00		0	0	389904	0		0	0	NULL	NULL	NULL	Low	run1	1	List2	A_T.wav	AV_T	1	1	0	1	389754	150	1	252	390006
Exp1	19	Exp1-19-1	59.937	1.0.0.171	1	left	1085660067	2.0.10.242	2.0.10.242	09-20-2019	2019-09-20 07:03:37	15:03:37	female	2.0.10.147	147	Red_S_2.bmp	1903-10-06	00:00:00		0	0	392640	0		0	0	NULL	NULL	NULL	Low	run1	1	List2	A_T.wav	AV_T	1	1	0	1	392490	150	1	228	392718
Exp1	19	Exp1-19-1	59.937	1.0.0.171	1	left	1085660067	2.0.10.242	2.0.10.242	09-20-2019	2019-09-20 07:03:37	15:03:37	female	2.0.10.147	148	Blue_S_2.bmp	1903-05-20	00:00:00		0	0	395176	0		0	0	NULL	NULL	NULL	Low	run1		List2	A_S.wav	AV_S	0		0	1	395026	150		0	0
Exp1	19	Exp1-19-1	59.937	1.0.0.171	1	left	1085660067	2.0.10.242	2.0.10.242	09-20-2019	2019-09-20 07:03:37	15:03:37	female	2.0.10.147	149	Red_S.bmp	1903-12-12	00:00:00		0	0	397645	0		0	0	NULL	NULL	NULL	Low	run1	1	List2	A_T.wav	AV_T	1	1	0	1	397495	150	1	271	397766
Exp1	19	Exp1-19-1	59.937	1.0.0.171	1	left	1085660067	2.0.10.242	2.0.10.242	09-20-2019	2019-09-20 07:03:37	15:03:37	female	2.0.10.147	150	Red_C_2.bmp	1903-04-13	00:00:00		0	0	400248	0		0	0	NULL	NULL	NULL	Low	run1	1	List2	Catch.wav	V_T	1	1	0	1	400098	150	1	300	400398
Exp1	19	Exp1-19-1	59.937	1.0.0.171	1	left	1085660067	2.0.10.242	2.0.10.242	09-20-2019	2019-09-20 07:03:37	15:03:37	female	2.0.10.147	151	Red_S_2.bmp	1903-10-15	00:00:00		1	0	402600	0		0	0	NULL	NULL	NULL	Low	run1	1	List2	Catch.wav	V_T	1	1	1	1	402450	150	1	252	402702
Exp1	19	Exp1-19-1	59.937	1.0.0.171	1	left	1085660067	2.0.10.242	2.0.10.242	09-20-2019	2019-09-20 07:03:37	15:03:37	female	2.0.10.147	152	Catch.bmp	1902-10-10	00:00:00		0	1	405137	0		0	0	NULL	NULL	NULL	Low	run1		List2	A_S.wav	A_S	0		1	1	404986	151		0	0
Exp1	19	Exp1-19-1	59.937	1.0.0.171	1	left	1085660067	2.0.10.242	2.0.10.242	09-20-2019	2019-09-20 07:03:37	15:03:37	female	2.0.10.147	153	Red_S.bmp	1902-07-25	00:00:00		0	0	407372	0		0	0	NULL	NULL	NULL	Low	run1	1	List2	Catch.wav	V_T	1	1	1	1	407222	150	1	384	407606
Exp1	19	Exp1-19-1	59.937	1.0.0.171	1	left	1085660067	2.0.10.242	2.0.10.242	09-20-2019	2019-09-20 07:03:37	15:03:37	female	2.0.10.147	154	Catch.bmp	1902-07-22	00:00:00		0	0	409458	0		0	0	NULL	NULL	NULL	Low	run1	1	List2	A_T.wav	A_T	1	1	0	2	409308	150	1	618	409926
Exp1	19	Exp1-19-1	59.937	1.0.0.171	1	left	1085660067	2.0.10.242	2.0.10.242	09-20-2019	2019-09-20 07:03:37	15:03:37	female	2.0.10.147	155	Red_S_2.bmp	1902-06-16	00:00:00		0	0	411543	0		0	0	NULL	NULL	NULL	Low	run1	1	List2	A_T.wav	AV_T	1	1	0	1	411393	150	1	277	411670
Exp1	19	Exp1-19-1	59.937	1.0.0.171	1	left	1085660067	2.0.10.242	2.0.10.242	09-20-2019	2019-09-20 07:03:37	15:03:37	female	2.0.10.147	156	Catch.bmp	1902-05-04	00:00:00		0	0	413595	0		0	0	NULL	NULL	NULL	Low	run1	1	List2	A_T.wav	A_T	1	1	0	1	413445	150	1	377	413822
Exp1	19	Exp1-19-1	59.937	1.0.0.171	1	left	1085660067	2.0.10.242	2.0.10.242	09-20-2019	2019-09-20 07:03:37	15:03:37	female	2.0.10.147	157	Red_S_2.bmp	1902-12-26	00:00:00		1	0	415597	0		0	0	NULL	NULL	NULL	Low	run1	1	List2	Catch.wav	V_T	1	1	1	1	415447	150	1	360	415807
Exp1	19	Exp1-19-1	59.937	1.0.0.171	1	left	1085660067	2.0.10.242	2.0.10.242	09-20-2019	2019-09-20 07:03:37	15:03:37	female	2.0.10.147	158	Red_C_2.bmp	1902-05-13	00:00:00		0	0	417850	0		0	0	NULL	NULL	NULL	Low	run1	1	List2	A_T.wav	AV_T	1	1	1	1	417700	150	1	267	417967
Exp1	19	Exp1-19-1	59.937	1.0.0.171	1	left	1085660067	2.0.10.242	2.0.10.242	09-20-2019	2019-09-20 07:03:37	15:03:37	female	2.0.10.147	159	Catch.bmp	1904-01-20	00:00:00		0	1	419869	0		0	0	NULL	NULL	NULL	Low	run1	1	List2	A_T.wav	A_T	1	1	1	1	419718	151	1	360	420078
Exp1	19	Exp1-19-1	59.937	1.0.0.171	1	left	1085660067	2.0.10.242	2.0.10.242	09-20-2019	2019-09-20 07:03:37	15:03:37	female	2.0.10.147	160	Blue_C.bmp	1902-09-27	00:00:00		0	0	422505	0		0	0	NULL	NULL	NULL	Low	run1		List2	A_S.wav	AV_S	0		0	2	422355	150	1	227	422582
Exp1	19	Exp1-19-1	59.937	1.0.0.171	1	left	1085660067	2.0.10.242	2.0.10.242	09-20-2019	2019-09-20 07:03:37	15:03:37	female	2.0.10.147	161	Red_S_2.bmp	1902-11-03	00:00:00		0	0	424657	0		0	0	NULL	NULL	NULL	Low	run1	1	List2	Catch.wav	V_T	1	1	0	1	424507	150	1	323	424830
Exp1	19	Exp1-19-1	59.937	1.0.0.171	1	left	1085660067	2.0.10.242	2.0.10.242	09-20-2019	2019-09-20 07:03:37	15:03:37	female	2.0.10.147	162	Red_S.bmp	1903-06-05	00:00:00		0	1	426843	0		0	0	NULL	NULL	NULL	Low	run1	1	List2	Catch.wav	V_T	1	1	1	1	426692	151	1	266	426958
Exp1	19	Exp1-19-1	59.937	1.0.0.171	1	left	1085660067	2.0.10.242	2.0.10.242	09-20-2019	2019-09-20 07:03:37	15:03:37	female	2.0.10.147	163	Catch.bmp	1902-03-14	00:00:00		0	0	429245	0		0	0	NULL	NULL	NULL	Low	run1	1	List2	A_T.wav	A_T	1	1	1	1	429095	150	1	551	429646
Exp1	19	Exp1-19-1	59.937	1.0.0.171	1	left	1085660067	2.0.10.242	2.0.10.242	09-20-2019	2019-09-20 07:03:37	15:03:37	female	2.0.10.147	164	Red_C_2.bmp	1903-06-08	00:00:00		0	0	431197	0		0	0	NULL	NULL	NULL	Low	run1	1	List2	Catch.wav	V_T	1	1	0	1	431047	150	1	359	431406
Exp1	19	Exp1-19-1	59.937	1.0.0.171	1	left	1085660067	2.0.10.242	2.0.10.242	09-20-2019	2019-09-20 07:03:37	15:03:37	female	2.0.10.147	165	Red_S_2.bmp	1903-06-12	00:00:00		0	1	433600	0		0	0	NULL	NULL	NULL	Low	run1	1	List2	Catch.wav	V_T	1	1	1	1	433449	151	1	373	433822
Exp1	19	Exp1-19-1	59.937	1.0.0.171	1	left	1085660067	2.0.10.242	2.0.10.242	09-20-2019	2019-09-20 07:03:37	15:03:37	female	2.0.10.147	166	Red_C_2.bmp	1902-05-03	00:00:00		0	0	436019	0		0	0	NULL	NULL	NULL	Low	run1	1	List2	Catch.wav	V_T	1	1	0	1	435869	150	1	337	436206
Exp1	19	Exp1-19-1	59.937	1.0.0.171	1	left	1085660067	2.0.10.242	2.0.10.242	09-20-2019	2019-09-20 07:03:37	15:03:37	female	2.0.10.147	167	Catch.bmp	1902-12-16	00:00:00		0	0	438021	0		0	0	NULL	NULL	NULL	Low	run1	1	List2	A_T.wav	A_T	1	1	1	1	437871	150	1	582	438453
Exp1	19	Exp1-19-1	59.937	1.0.0.171	1	left	1085660067	2.0.10.242	2.0.10.242	09-20-2019	2019-09-20 07:03:37	15:03:37	female	2.0.10.147	168	Red_S.bmp	1902-05-30	00:00:00		0	1	440257	0		0	0	NULL	NULL	NULL	Low	run1	1	List2	Catch.wav	V_T	1	1	1	1	440106	151	1	331	440437
Exp1	19	Exp1-19-1	59.937	1.0.0.171	1	left	1085660067	2.0.10.242	2.0.10.242	09-20-2019	2019-09-20 07:03:37	15:03:37	female	2.0.10.147	169	Blue_C.bmp	1903-08-11	00:00:00		0	0	442292	0		0	0	NULL	NULL	NULL	Low	Run1		List2	Catch.wav	V_S	0		0	1	442142	150		0	0
Exp1	19	Exp1-19-1	59.937	1.0.0.171	1	left	1085660067	2.0.10.242	2.0.10.242	09-20-2019	2019-09-20 07:03:37	15:03:37	female	2.0.10.147	170	Catch.bmp	1904-04-04	00:00:00		0	0	444828	0		0	0	NULL	NULL	NULL	Low	run1	1	List2	A_T.wav	A_T	1	1	1	1	444678	150	1	567	445245
Exp1	19	Exp1-19-1	59.937	1.0.0.171	1	left	1085660067	2.0.10.242	2.0.10.242	09-20-2019	2019-09-20 07:03:37	15:03:37	female	2.0.10.147	171	Red_C.bmp	1903-09-17	00:00:00		0	0	447531	0		0	0	NULL	NULL	NULL	Low	run1	1	List2	A_T.wav	AV_T	1	1	0	1	447381	150	1	280	447661
Exp1	19	Exp1-19-1	59.937	1.0.0.171	1	left	1085660067	2.0.10.242	2.0.10.242	09-20-2019	2019-09-20 07:03:37	15:03:37	female	2.0.10.147	172	Catch.bmp	1903-01-11	00:00:00		0	0	450050	0		0	0	NULL	NULL	NULL	Low	run1	1	List2	A_T.wav	A_T	1	1	0	1	449900	150	1	466	450366
Exp1	19	Exp1-19-1	59.937	1.0.0.171	1	left	1085660067	2.0.10.242	2.0.10.242	09-20-2019	2019-09-20 07:03:37	15:03:37	female	2.0.10.147	173	Catch.bmp	1904-01-16	00:00:00		0	0	452319	0		0	0	NULL	NULL	NULL	Low	run1	1	List2	A_T.wav	A_T	1	1	0	1	452169	150	1	253	452422
Exp1	19	Exp1-19-1	59.937	1.0.0.171	1	left	1085660067	2.0.10.242	2.0.10.242	09-20-2019	2019-09-20 07:03:37	15:03:37	female	2.0.10.147	174	Blue_S.bmp	1903-02-07	00:00:00		0	0	454955	0		0	0	NULL	NULL	NULL	Low	run1		List2	A_S.wav	AV_S	0		0	1	454805	150		0	0
Exp1	19	Exp1-19-1	59.937	1.0.0.171	1	left	1085660067	2.0.10.242	2.0.10.242	09-20-2019	2019-09-20 07:03:37	15:03:37	female	2.0.10.147	175	Catch.bmp	1903-08-10	00:00:00		0	0	457291	0		0	0	NULL	NULL	NULL	Low	run1		List2	A_S.wav	A_S	0		0	1	457141	150		0	0
Exp1	19	Exp1-19-1	59.937	1.0.0.171	1	left	1085660067	2.0.10.242	2.0.10.242	09-20-2019	2019-09-20 07:03:37	15:03:37	female	2.0.10.147	176	Red_C_2.bmp	1902-07-15	00:00:00		0	0	459827	0		0	0	NULL	NULL	NULL	Low	run1	1	List2	Catch.wav	V_T	1	1	1	1	459677	150	1	432	460109
Exp1	19	Exp1-19-1	59.937	1.0.0.171	1	left	1085660067	2.0.10.242	2.0.10.242	09-20-2019	2019-09-20 07:03:37	15:03:37	female	2.0.10.147	177	Red_S_2.bmp	1902-03-24	00:00:00		0	1	461913	0		0	0	NULL	NULL	NULL	Low	run1	1	List2	A_T.wav	AV_T	1	1	2	1	461762	151	1	267	462029
Exp1	19	Exp1-19-1	59.937	1.0.0.171	1	left	1085660067	2.0.10.242	2.0.10.242	09-20-2019	2019-09-20 07:03:37	15:03:37	female	2.0.10.147	178	Catch.bmp	1903-10-23	00:00:00		0	0	463881	0		0	0	NULL	NULL	NULL	Low	run1	1	List2	A_T.wav	A_T	1	1	0	1	463731	150	1	411	464142
Exp1	19	Exp1-19-1	59.937	1.0.0.171	1	left	1085660067	2.0.10.242	2.0.10.242	09-20-2019	2019-09-20 07:03:37	15:03:37	female	2.0.10.147	179	Red_C.bmp	1903-03-28	00:00:00		0	0	466434	0		0	0	NULL	NULL	NULL	Low	run1	1	List2	A_T.wav	AV_T	1	1	0	1	466284	150	1	241	466525
Exp1	19	Exp1-19-1	59.937	1.0.0.171	1	left	1085660067	2.0.10.242	2.0.10.242	09-20-2019	2019-09-20 07:03:37	15:03:37	female	2.0.10.147	180	Blue_S.bmp	1904-01-09	00:00:00		0	0	468770	0		0	0	NULL	NULL	NULL	Low	run1		List2	Catch.wav	V_S	0		0	1	468620	150		0	0
Exp1	19	Exp1-19-1	59.937	1.0.0.171	1	left	1085660067	2.0.10.242	2.0.10.242	09-20-2019	2019-09-20 07:03:37	15:03:37	female	2.0.10.147	181	Red_C_2.bmp	1903-07-19	00:00:00		0	0	471456	0		0	0	NULL	NULL	NULL	Low	run1	1	List2	Catch.wav	V_T	1	1	0	1	471306	150	1	283	471589
Exp1	19	Exp1-19-1	59.937	1.0.0.171	1	left	1085660067	2.0.10.242	2.0.10.242	09-20-2019	2019-09-20 07:03:37	15:03:37	female	2.0.10.147	182	Blue_C.bmp	1904-02-03	00:00:00		1	0	473908	0		0	0	NULL	NULL	NULL	Low	Run1		List2	Catch.wav	V_S	0		0	1	473758	150		0	0
Exp1	19	Exp1-19-1	59.937	1.0.0.171	1	left	1085660067	2.0.10.242	2.0.10.242	09-20-2019	2019-09-20 07:03:37	15:03:37	female	2.0.10.147	183	Catch.bmp	1904-04-06	00:00:00		0	0	476628	0		0	0	NULL	NULL	NULL	Low	run1	1	List2	A_T.wav	A_T	1	1	1	1	476478	150	1	607	477085
Exp1	19	Exp1-19-1	59.937	1.0.0.171	1	left	1085660067	2.0.10.242	2.0.10.242	09-20-2019	2019-09-20 07:03:37	15:03:37	female	2.0.10.147	184	Catch.bmp	1903-06-26	00:00:00		0	1	479348	0		0	0	NULL	NULL	NULL	Low	run1	1	List2	A_T.wav	A_T	1	1	0	1	479197	151	1	560	479757
Exp1	19	Exp1-19-1	59.937	1.0.0.171	1	left	1085660067	2.0.10.242	2.0.10.242	09-20-2019	2019-09-20 07:03:37	15:03:37	female	2.0.10.147	185	Red_S_2.bmp	1902-08-18	00:00:00		0	0	481783	0		0	0	NULL	NULL	NULL	Low	run1	1	List2	A_T.wav	AV_T	1	1	0	1	481633	150	1	260	481893
Exp1	19	Exp1-19-1	59.937	1.0.0.171	1	left	1085660067	2.0.10.242	2.0.10.242	09-20-2019	2019-09-20 07:03:37	15:03:37	female	2.0.10.147	186	Red_C.bmp	1902-05-30	00:00:00		0	0	483902	0		0	0	NULL	NULL	NULL	Low	run1	1	List2	Catch.wav	V_T	1	1	1	1	483752	150	1	397	484149
Exp1	19	Exp1-19-1	59.937	1.0.0.171	1	left	1085660067	2.0.10.242	2.0.10.242	09-20-2019	2019-09-20 07:03:37	15:03:37	female	2.0.10.147	187	Catch.bmp	1903-02-19	00:00:00		0	0	485938	0		0	0	NULL	NULL	NULL	Low	run1		List2	A_S.wav	A_S	0		1	1	485788	150		0	0
Exp1	19	Exp1-19-1	59.937	1.0.0.171	1	left	1085660067	2.0.10.242	2.0.10.242	09-20-2019	2019-09-20 07:03:37	15:03:37	female	2.0.10.147	188	Red_S.bmp	1903-02-14	00:00:00		0	0	488290	0		0	0	NULL	NULL	NULL	Low	run1	1	List2	A_T.wav	AV_T	1	1	0	1	488140	150	1	233	488373
Exp1	19	Exp1-19-1	59.937	1.0.0.171	1	left	1085660067	2.0.10.242	2.0.10.242	09-20-2019	2019-09-20 07:03:37	15:03:37	female	2.0.10.147	189	Catch.bmp	1904-04-26	00:00:00		0	1	490593	0		0	0	NULL	NULL	NULL	Low	run1		List2	A_S.wav	A_S	0		1	1	490442	151		0	0
Exp1	19	Exp1-19-1	59.937	1.0.0.171	1	left	1085660067	2.0.10.242	2.0.10.242	09-20-2019	2019-09-20 07:03:37	15:03:37	female	2.0.10.147	190	Red_S_2.bmp	1904-04-26	00:00:00		0	1	493396	0		0	0	NULL	NULL	NULL	Low	run1	1	List2	A_T.wav	AV_T	1	1	1	1	493245	151	1	295	493540
Exp1	19	Exp1-19-1	59.937	1.0.0.171	1	left	1085660067	2.0.10.242	2.0.10.242	09-20-2019	2019-09-20 07:03:37	15:03:37	female	2.0.10.147	191	Catch.bmp	1903-10-04	00:00:00		0	0	496132	0		0	0	NULL	NULL	NULL	Low	run1	1	List2	A_T.wav	A_T	1	1	0	1	495982	150	1	478	496460
Exp1	19	Exp1-19-1	59.937	1.0.0.171	1	left	1085660067	2.0.10.242	2.0.10.242	09-20-2019	2019-09-20 07:03:37	15:03:37	female	2.0.10.147	192	Red_S.bmp	1904-04-04	00:00:00		0	0	498668	0		0	0	NULL	NULL	NULL	Low	run1	1	List2	Catch.wav	V_T	1	1	1	1	498518	150	1	310	498828
Exp1	19	Exp1-19-1	59.937	1.0.0.171	1	left	1085660067	2.0.10.242	2.0.10.242	09-20-2019	2019-09-20 07:03:37	15:03:37	female	2.0.10.147	193	Catch.bmp	1903-06-07	00:00:00		0	0	501387	0		0	0	NULL	NULL	NULL	Low	run1	1	List2	A_T.wav	A_T	1	1	1	1	501237	150	1	511	501748
Exp1	19	Exp1-19-1	59.937	1.0.0.171	1	left	1085660067	2.0.10.242	2.0.10.242	09-20-2019	2019-09-20 07:03:37	15:03:37	female	2.0.10.147	194	Catch.bmp	1903-11-11	00:00:00		0	0	503790	0		0	0	NULL	NULL	NULL	Low	run1	1	List2	A_T.wav	A_T	1	1	0	1	503640	150	1	292	503932
Exp1	19	Exp1-19-1	59.937	1.0.0.171	1	left	1085660067	2.0.10.242	2.0.10.242	09-20-2019	2019-09-20 07:03:37	15:03:37	female	2.0.10.147	195	Red_C_2.bmp	1903-12-12	00:00:00		0	0	506359	0		0	0	NULL	NULL	NULL	Low	run1	1	List2	A_T.wav	AV_T	1	1	0	1	506209	150	1	275	506484
Exp1	19	Exp1-19-1	59.937	1.0.0.171	1	left	1085660067	2.0.10.242	2.0.10.242	09-20-2019	2019-09-20 07:03:37	15:03:37	female	2.0.10.147	196	Red_S_2.bmp	1904-01-27	00:00:00		0	0	508962	0		0	0	NULL	NULL	NULL	Low	run1	1	List2	A_T.wav	AV_T	1	1	0	1	508812	150	1	264	509076
Exp1	19	Exp1-19-1	59.937	1.0.0.171	1	left	1085660067	2.0.10.242	2.0.10.242	09-20-2019	2019-09-20 07:03:37	15:03:37	female	2.0.10.147	197	Catch.bmp	1903-02-15	00:00:00		0	0	511598	0		0	0	NULL	NULL	NULL	Low	run1	1	List2	A_T.wav	A_T	1	1	0	1	511448	150	1	380	511828
Exp1	19	Exp1-19-1	59.937	1.0.0.171	1	left	1085660067	2.0.10.242	2.0.10.242	09-20-2019	2019-09-20 07:03:37	15:03:37	female	2.0.10.147	198	Red_C.bmp	1902-08-02	00:00:00		0	0	513900	0		0	0	NULL	NULL	NULL	Low	run1	1	List2	Catch.wav	V_T	1	1	1	1	513750	150	1	366	514116
Exp1	19	Exp1-19-1	59.937	1.0.0.171	1	left	1085660067	2.0.10.242	2.0.10.242	09-20-2019	2019-09-20 07:03:37	15:03:37	female	2.0.10.147	199	Red_S_2.bmp	1903-03-17	00:00:00		0	1	516003	0		0	0	NULL	NULL	NULL	Low	run1	1	List2	A_T.wav	AV_T	1	1	1	1	515852	151	1	240	516092
Exp1	19	Exp1-19-1	59.937	1.0.0.171	1	left	1085660067	2.0.10.242	2.0.10.242	09-20-2019	2019-09-20 07:03:37	15:03:37	female	2.0.10.147	200	Blue_S_2.bmp	1904-04-03	00:00:00		0	0	518322	0		0	0	NULL	NULL	NULL	Low	run1		List2	Catch.wav	V_S	0		0	2	518172	150		0	0
Exp1	19	Exp1-19-1	59.937	1.0.0.171	1	left	1085660067	2.0.10.242	2.0.10.242	09-20-2019	2019-09-20 07:03:37	15:03:37	female	2.0.10.147	201	Red_S_2.bmp	1903-03-03	00:00:00		0	0	521091	0		0	0	NULL	NULL	NULL	Low	run1	1	List2	Catch.wav	V_T	1	1	0	1	520941	150	1	352	521293
Exp1	19	Exp1-19-1	59.937	1.0.0.171	1	left	1085660067	2.0.10.242	2.0.10.242	09-20-2019	2019-09-20 07:03:37	15:03:37	female	2.0.10.147	202	Catch.bmp	1903-09-08	00:00:00		0	0	523410	0		0	0	NULL	NULL	NULL	Low	run1	1	List2	A_T.wav	A_T	1	1	1	1	523260	150	1	456	523716
Exp1	19	Exp1-19-1	59.937	1.0.0.171	1	left	1085660067	2.0.10.242	2.0.10.242	09-20-2019	2019-09-20 07:03:37	15:03:37	female	2.0.10.147	203	Red_C_2.bmp	1903-10-03	00:00:00		0	0	525913	0		0	0	NULL	NULL	NULL	Low	run1	1	List2	Catch.wav	V_T	1	1	1	1	525763	150	1	337	526100
Exp1	19	Exp1-19-1	59.937	1.0.0.171	1	left	1085660067	2.0.10.242	2.0.10.242	09-20-2019	2019-09-20 07:03:37	15:03:37	female	2.0.10.147	204	Red_S.bmp	1902-03-28	00:00:00		0	0	528432	0		0	0	NULL	NULL	NULL	Low	run1	1	List2	A_T.wav	AV_T	1	1	1	1	528282	150	1	250	528532
Exp1	19	Exp1-19-1	59.937	1.0.0.171	1	left	1085660067	2.0.10.242	2.0.10.242	09-20-2019	2019-09-20 07:03:37	15:03:37	female	2.0.10.147	205	Catch.bmp	1904-04-11	00:00:00		0	0	530401	0		0	0	NULL	NULL	NULL	Low	run1	1	List2	A_T.wav	A_T	1	1	0	1	530251	150	1	434	530685
Exp1	19	Exp1-19-1	59.937	1.0.0.171	1	left	1085660067	2.0.10.242	2.0.10.242	09-20-2019	2019-09-20 07:03:37	15:03:37	female	2.0.10.147	206	Red_C.bmp	1904-02-27	00:00:00		1	0	533120	0		0	0	NULL	NULL	NULL	Low	run1	1	List2	A_T.wav	AV_T	1	1	0	1	532970	150	1	242	533212
Exp1	19	Exp1-19-1	59.937	1.0.0.171	1	left	1085660067	2.0.10.242	2.0.10.242	09-20-2019	2019-09-20 07:03:37	15:03:37	female	2.0.10.147	207	Red_S.bmp	1902-06-10	00:00:00		0	0	535790	0		0	0	NULL	NULL	NULL	Low	run1	1	List2	Catch.wav	V_T	1	1	1	1	535640	150	1	252	535892
Exp1	19	Exp1-19-1	59.937	1.0.0.171	1	left	1085660067	2.0.10.242	2.0.10.242	09-20-2019	2019-09-20 07:03:37	15:03:37	female	2.0.10.147	208	Red_C_2.bmp	1903-02-17	00:00:00		0	0	537842	0		0	0	NULL	NULL	NULL	Low	run1	1	List2	A_T.wav	AV_T	1	1	1	1	537692	150	1	288	537980
Exp1	19	Exp1-19-1	59.937	1.0.0.171	1	left	1085660067	2.0.10.242	2.0.10.242	09-20-2019	2019-09-20 07:03:37	15:03:37	female	2.0.10.147	209	Red_S.bmp	1903-06-01	00:00:00		1	0	540144	0		0	0	NULL	NULL	NULL	Low	run1	1	List2	A_T.wav	AV_T	1	1	0	1	539994	150	1	250	540244
Exp1	19	Exp1-19-1	59.937	1.0.0.171	1	left	1085660067	2.0.10.242	2.0.10.242	09-20-2019	2019-09-20 07:03:37	15:03:37	female	2.0.10.147	210	Blue_C.bmp	1903-09-06	00:00:00		0	0	542547	0		0	0	NULL	NULL	NULL	Low	run1		List2	A_S.wav	AV_S	0		0	1	542397	150		0	0
Exp1	19	Exp1-19-1	59.937	1.0.0.171	1	left	1085660067	2.0.10.242	2.0.10.242	09-20-2019	2019-09-20 07:03:37	15:03:37	female	2.0.10.147	211	Blue_C_2.bmp	1903-03-29	00:00:00		0	1	545100	0		0	0	NULL	NULL	NULL	Low	run1		List2	Catch.wav	V_S	0		1	1	544949	151		0	0
Exp1	19	Exp1-19-1	59.937	1.0.0.171	1	left	1085660067	2.0.10.242	2.0.10.242	09-20-2019	2019-09-20 07:03:37	15:03:37	female	2.0.10.147	212	Red_C.bmp	1903-02-05	00:00:00		0	0	547502	0		0	0	NULL	NULL	NULL	Low	run1	1	List2	A_T.wav	AV_T	1	1	1	1	547352	150	1	275	547627
Exp1	19	Exp1-19-1	59.937	1.0.0.171	1	left	1085660067	2.0.10.242	2.0.10.242	09-20-2019	2019-09-20 07:03:37	15:03:37	female	2.0.10.147	213	Catch.bmp	1903-08-10	00:00:00		0	0	549788	0		0	0	NULL	NULL	NULL	Low	run1		List2	A_S.wav	A_S	0		0	1	549638	150		0	0
Exp1	19	Exp1-19-1	59.937	1.0.0.171	1	left	1085660067	2.0.10.242	2.0.10.242	09-20-2019	2019-09-20 07:03:37	15:03:37	female	2.0.10.147	214	Blue_S_2.bmp	1903-07-03	00:00:00		0	0	552324	0		0	0	NULL	NULL	NULL	Low	run1		List2	Catch.wav	V_S	0		0	1	552174	150		0	0
Exp1	19	Exp1-19-1	59.937	1.0.0.171	1	left	1085660067	2.0.10.242	2.0.10.242	09-20-2019	2019-09-20 07:03:37	15:03:37	female	2.0.10.147	215	Red_C_2.bmp	1902-04-17	00:00:00		0	1	554827	0		0	0	NULL	NULL	NULL	Low	run1	1	List2	Catch.wav	V_T	1	1	0	1	554676	151	1	272	554948
Exp1	19	Exp1-19-1	59.937	1.0.0.171	1	left	1085660067	2.0.10.242	2.0.10.242	09-20-2019	2019-09-20 07:03:37	15:03:37	female	2.0.10.147	216	Catch.bmp	1902-12-09	00:00:00		0	0	556812	0		0	0	NULL	NULL	NULL	Low	run1	1	List2	A_T.wav	A_T	1	1	0	1	556662	150	1	589	557251
Exp1	19	Exp1-19-1	59.937	1.0.0.171	1	left	1085660067	2.0.10.242	2.0.10.242	09-20-2019	2019-09-20 07:03:37	15:03:37	female	2.0.10.147	217	Catch.bmp	1902-08-22	00:00:00		0	1	559048	0		0	0	NULL	NULL	NULL	Low	run1		List2	A_S.wav	A_S	0		1	1	558897	151		0	0
Exp1	19	Exp1-19-1	59.937	1.0.0.171	1	left	1085660067	2.0.10.242	2.0.10.242	09-20-2019	2019-09-20 07:03:37	15:03:37	female	2.0.10.147	218	Blue_S.bmp	1903-09-07	00:00:00		0	0	561233	0		0	0	NULL	NULL	NULL	Low	run1		List2	Catch.wav	V_S	0		1	1	561083	150		0	0
Exp1	19	Exp1-19-1	59.937	1.0.0.171	1	left	1085660067	2.0.10.242	2.0.10.242	09-20-2019	2019-09-20 07:03:37	15:03:37	female	2.0.10.147	219	Catch.bmp	1902-05-21	00:00:00		0	0	563786	0		0	0	NULL	NULL	NULL	Low	run1	1	List2	A_T.wav	A_T	1	1	1	1	563636	150	1	839	564475
Exp1	19	Exp1-19-1	59.937	1.0.0.171	1	left	1085660067	2.0.10.242	2.0.10.242	09-20-2019	2019-09-20 07:03:37	15:03:37	female	2.0.10.147	220	Red_S_2.bmp	1904-04-07	00:00:00		0	0	565805	0		0	0	NULL	NULL	NULL	Low	run1	1	List2	A_T.wav	AV_T	1	1	0	2	565655	150	1	308	565963
Exp1	19	Exp1-19-1	59.937	1.0.0.171	1	left	1085660067	2.0.10.242	2.0.10.242	09-20-2019	2019-09-20 07:03:37	15:03:37	female	2.0.10.147	221	Red_S.bmp	1903-07-31	00:00:00		0	0	568524	0		0	0	NULL	NULL	NULL	Low	run1	1	List2	Catch.wav	V_T	1	1	1	1	568374	150	1	285	568659
Exp1	19	Exp1-19-1	59.937	1.0.0.171	1	left	1085660067	2.0.10.242	2.0.10.242	09-20-2019	2019-09-20 07:03:37	15:03:37	female	2.0.10.147	222	Red_C_2.bmp	1903-11-20	00:00:00		0	0	570993	0		0	0	NULL	NULL	NULL	Low	run1	1	List2	A_T.wav	AV_T	1	1	1	1	570843	150	1	248	571091
Exp1	19	Exp1-19-1	59.937	1.0.0.171	1	left	1085660067	2.0.10.242	2.0.10.242	09-20-2019	2019-09-20 07:03:37	15:03:37	female	2.0.10.147	223	Red_S_2.bmp	1904-01-29	00:00:00		0	0	573563	0		0	0	NULL	NULL	NULL	Low	run1	1	List2	Catch.wav	V_T	1	1	0	1	573413	150	1	294	573707
Exp1	19	Exp1-19-1	59.937	1.0.0.171	1	left	1085660067	2.0.10.242	2.0.10.242	09-20-2019	2019-09-20 07:03:37	15:03:37	female	2.0.10.147	224	Catch.bmp	1902-10-17	00:00:00		0	1	576216	0		0	0	NULL	NULL	NULL	Low	run1	1	List2	A_T.wav	A_T	1	1	1	1	576065	151	1	434	576499
Exp1	19	Exp1-19-1	59.937	1.0.0.171	1	left	1085660067	2.0.10.242	2.0.10.242	09-20-2019	2019-09-20 07:03:37	15:03:37	female	2.0.10.147	225	Red_C_2.bmp	1902-08-04	00:00:00		0	1	578385	0		0	0	NULL	NULL	NULL	Low	run1	1	List2	Catch.wav	V_T	1	1	1	1	578234	151	1	290	578524
Exp1	19	Exp1-19-1	59.937	1.0.0.171	1	left	1085660067	2.0.10.242	2.0.10.242	09-20-2019	2019-09-20 07:03:37	15:03:37	female	2.0.10.147	226	Red_C.bmp	1902-10-21	00:00:00		0	0	580487	0		0	0	NULL	NULL	NULL	Low	run1	1	List2	Catch.wav	V_T	1	1	0	2	580337	150	1	355	580692
Exp1	19	Exp1-19-1	59.937	1.0.0.171	1	left	1085660067	2.0.10.242	2.0.10.242	09-20-2019	2019-09-20 07:03:37	15:03:37	female	2.0.10.147	227	Catch.bmp	1903-07-04	00:00:00		0	0	582672	0		0	0	NULL	NULL	NULL	Low	run1	1	List2	A_T.wav	A_T	1	1	1	1	582522	150	1	490	583012
Exp1	19	Exp1-19-1	59.937	1.0.0.171	1	left	1085660067	2.0.10.242	2.0.10.242	09-20-2019	2019-09-20 07:03:37	15:03:37	female	2.0.10.147	228	Blue_C_2.bmp	1903-08-02	00:00:00		0	0	585108	0		0	0	NULL	NULL	NULL	Low	run1		List2	A_S.wav	AV_S	0		0	1	584958	150		0	0
Exp1	19	Exp1-19-1	59.937	1.0.0.171	1	left	1085660067	2.0.10.242	2.0.10.242	09-20-2019	2019-09-20 07:03:37	15:03:37	female	2.0.10.147	229	Red_S.bmp	1903-01-25	00:00:00		0	0	587644	0		0	0	NULL	NULL	NULL	Low	run1	1	List2	A_T.wav	AV_T	1	1	0	1	587494	150	1	270	587764
Exp1	19	Exp1-19-1	59.937	1.0.0.171	1	left	1085660067	2.0.10.242	2.0.10.242	09-20-2019	2019-09-20 07:03:37	15:03:37	female	2.0.10.147	230	Catch.bmp	1902-03-26	00:00:00		0	0	589913	0		0	0	NULL	NULL	NULL	Low	run1	1	List2	A_T.wav	A_T	1	1	0	1	589763	150	1	401	590164
Exp1	19	Exp1-19-1	59.937	1.0.0.171	1	left	1085660067	2.0.10.242	2.0.10.242	09-20-2019	2019-09-20 07:03:37	15:03:37	female	2.0.10.147	231	Catch.bmp	1902-06-21	00:00:00		0	0	591882	0		0	0	NULL	NULL	NULL	Low	run1	1	List2	A_T.wav	A_T	1	1	0	1	591732	150	1	400	592132
Exp1	19	Exp1-19-1	59.937	1.0.0.171	1	left	1085660067	2.0.10.242	2.0.10.242	09-20-2019	2019-09-20 07:03:37	15:03:37	female	2.0.10.147	232	Catch.bmp	1903-03-22	00:00:00		0	0	593934	0		0	0	NULL	NULL	NULL	Low	run1		List2	A_S.wav	A_S	0		0	1	593784	150		0	0
Exp1	19	Exp1-19-1	59.937	1.0.0.171	1	left	1085660067	2.0.10.242	2.0.10.242	09-20-2019	2019-09-20 07:03:37	15:03:37	female	2.0.10.147	233	Blue_S.bmp	1903-07-07	00:00:00		0	1	596337	0		0	0	NULL	NULL	NULL	Low	run1		List2	A_S.wav	AV_S	0		1	1	596186	151		0	0
Exp1	19	Exp1-19-1	59.937	1.0.0.171	1	left	1085660067	2.0.10.242	2.0.10.242	09-20-2019	2019-09-20 07:03:37	15:03:37	female	2.0.10.147	234	Red_C.bmp	1903-05-30	00:00:00		0	1	598823	0		0	0	NULL	NULL	NULL	Low	run1	1	List2	A_T.wav	AV_T	1	1	1	1	598672	151	1	275	598947
Exp1	19	Exp1-19-1	59.937	1.0.0.171	1	left	1085660067	2.0.10.242	2.0.10.242	09-20-2019	2019-09-20 07:03:37	15:03:37	female	2.0.10.147	235	Catch.bmp	1903-02-11	00:00:00		0	0	601225	0		0	0	NULL	NULL	NULL	Low	run1		List2	A_S.wav	A_S	0		0	1	601075	150		0	0
Exp1	19	Exp1-19-1	59.937	1.0.0.171	1	left	1085660067	2.0.10.242	2.0.10.242	09-20-2019	2019-09-20 07:03:37	15:03:37	female	2.0.10.147	236	Red_C_2.bmp	1902-04-24	00:00:00		0	1	603578	0		0	0	NULL	NULL	NULL	Low	run1	1	List2	A_T.wav	AV_T	1	1	1	1	603427	151	1	272	603699
Exp1	19	Exp1-19-1	59.937	1.0.0.171	1	left	1085660067	2.0.10.242	2.0.10.242	09-20-2019	2019-09-20 07:03:37	15:03:37	female	2.0.10.147	237	Blue_C.bmp	1903-02-02	00:00:00		0	1	605580	0		0	0	NULL	NULL	NULL	Low	run1		List2	A_S.wav	AV_S	0		1	1	605429	151		0	0
Exp1	19	Exp1-19-1	59.937	1.0.0.171	1	left	1085660067	2.0.10.242	2.0.10.242	09-20-2019	2019-09-20 07:03:37	15:03:37	female	2.0.10.147	238	Red_C_2.bmp	1904-05-10	00:00:00		0	0	607915	0		0	0	NULL	NULL	NULL	Low	run1	1	List2	Catch.wav	V_T	1	1	1	1	607765	150	1	253	608018
Exp1	19	Exp1-19-1	59.937	1.0.0.171	1	left	1085660067	2.0.10.242	2.0.10.242	09-20-2019	2019-09-20 07:03:37	15:03:37	female	2.0.10.147	239	Catch.bmp	1903-06-13	00:00:00		0	0	610668	0		0	0	NULL	NULL	NULL	Low	run1	1	List2	A_T.wav	A_T	1	1	1	1	610518	150	1	1172	611690
Exp1	19	Exp1-19-1	59.937	1.0.0.171	1	left	1085660067	2.0.10.242	2.0.10.242	09-20-2019	2019-09-20 07:03:37	15:03:37	female	2.0.10.147	240	Red_S_2.bmp	1904-04-06	00:00:00		1	0	613087	0		0	0	NULL	NULL	NULL	Low	run1	1	List2	A_T.wav	AV_T	1	1	0	1	612937	150	1	265	613202
Exp1	19	Exp1-19-1	59.937	1.0.0.171	1	left	1085660067	2.0.10.242	2.0.10.242	09-20-2019	2019-09-20 07:03:37	15:03:37	female	2.0.10.147	241	Blue_C.bmp	1902-08-18	00:00:00		0	0	615807	0		0	0	NULL	NULL	NULL	Low	run1		List2	A_S.wav	AV_S	0		0	1	615657	150		0	0
Exp1	19	Exp1-19-1	59.937	1.0.0.171	1	left	1085660067	2.0.10.242	2.0.10.242	09-20-2019	2019-09-20 07:03:37	15:03:37	female	2.0.10.147	242	Catch.bmp	1902-08-29	00:00:00		0	1	617993	0		0	0	NULL	NULL	NULL	Low	run1	1	List2	A_T.wav	A_T	1	1	1	1	617842	151	1	568	618410
Exp1	19	Exp1-19-1	59.937	1.0.0.171	1	left	1085660067	2.0.10.242	2.0.10.242	09-20-2019	2019-09-20 07:03:37	15:03:37	female	2.0.10.147	243	Red_C_2.bmp	1902-12-30	00:00:00		0	0	620128	0		0	0	NULL	NULL	NULL	Low	run1	1	List2	A_T.wav	AV_T	1	1	0	1	619978	150	1	272	620250
Exp1	19	Exp1-19-1	59.937	1.0.0.171	1	left	1085660067	2.0.10.242	2.0.10.242	09-20-2019	2019-09-20 07:03:37	15:03:37	female	2.0.10.147	244	Red_C.bmp	1903-02-24	00:00:00		0	1	622381	0		0	0	NULL	NULL	NULL	Low	run1	1	List2	A_T.wav	AV_T	1	1	1	1	622230	151	1	252	622482
Exp1	19	Exp1-19-1	59.937	1.0.0.171	1	left	1085660067	2.0.10.242	2.0.10.242	09-20-2019	2019-09-20 07:03:37	15:03:37	female	2.0.10.147	245	Catch.bmp	1903-09-03	00:00:00		0	0	624683	0		0	0	NULL	NULL	NULL	Low	run1		List2	A_S.wav	A_S	0		0	1	624533	150	1	613	625146
Exp1	19	Exp1-19-1	59.937	1.0.0.171	1	left	1085660067	2.0.10.242	2.0.10.242	09-20-2019	2019-09-20 07:03:37	15:03:37	female	2.0.10.147	246	Red_S.bmp	1903-02-11	00:00:00		0	1	627186	0		0	0	NULL	NULL	NULL	Low	run1	1	List2	Catch.wav	V_T	1	1	1	1	627035	151	1	343	627378
Exp1	19	Exp1-19-1	59.937	1.0.0.171	1	left	1085660067	2.0.10.242	2.0.10.242	09-20-2019	2019-09-20 07:03:37	15:03:37	female	2.0.10.147	247	Catch.bmp	1902-04-02	00:00:00		0	0	629471	0		0	0	NULL	NULL	NULL	Low	run1	1	List2	A_T.wav	A_T	1	1	1	1	629321	150	1	561	629882
Exp1	19	Exp1-19-1	59.937	1.0.0.171	1	left	1085660067	2.0.10.242	2.0.10.242	09-20-2019	2019-09-20 07:03:37	15:03:37	female	2.0.10.147	248	Blue_C_2.bmp	1904-03-15	00:00:00		0	0	631457	0		0	0	NULL	NULL	NULL	Low	run1		List2	Catch.wav	V_S	0		0	1	631307	150		0	0
Exp1	19	Exp1-19-1	59.937	1.0.0.171	1	left	1085660067	2.0.10.242	2.0.10.242	09-20-2019	2019-09-20 07:03:37	15:03:37	female	2.0.10.147	249	Blue_S_2.bmp	1903-03-26	00:00:00		0	1	634210	0		0	0	NULL	NULL	NULL	Low	run1		List2	A_S.wav	AV_S	0		1	1	634059	151		0	0
Exp1	19	Exp1-19-1	59.937	1.0.0.171	1	left	1085660067	2.0.10.242	2.0.10.242	09-20-2019	2019-09-20 07:03:37	15:03:37	female	2.0.10.147	250	Red_C.bmp	1904-04-04	00:00:00		1	0	636595	0		0	0	NULL	NULL	NULL	Low	run1	1	List2	Catch.wav	V_T	1	1	1	1	636445	150	1	317	636762
Exp1	19	Exp1-19-1	59.937	1.0.0.171	1	left	1085660067	2.0.10.242	2.0.10.242	09-20-2019	2019-09-20 07:03:37	15:03:37	female	2.0.10.147	251	Red_C_2.bmp	1903-06-19	00:00:00		0	0	639298	0		0	0	NULL	NULL	NULL	Low	run1	1	List2	A_T.wav	AV_T	1	1	1	1	639148	150	1	375	639523
Exp1	19	Exp1-19-1	59.937	1.0.0.171	1	left	1085660067	2.0.10.242	2.0.10.242	09-20-2019	2019-09-20 07:03:37	15:03:37	female	2.0.10.147	252	Red_S_2.bmp	1902-09-06	00:00:00		0	0	641717	0		0	0	NULL	NULL	NULL	Low	run1	1	List2	Catch.wav	V_T	1	1	1	1	641567	150	1	292	641859
Exp1	19	Exp1-19-1	59.937	1.0.0.171	1	left	1085660067	2.0.10.242	2.0.10.242	09-20-2019	2019-09-20 07:03:37	15:03:37	female	2.0.10.147	253	Catch.bmp	1903-04-30	00:00:00		0	0	643853	0		0	0	NULL	NULL	NULL	Low	run1		List2	A_S.wav	A_S	0		1	1	643703	150		0	0
Exp1	19	Exp1-19-1	59.937	1.0.0.171	1	left	1085660067	2.0.10.242	2.0.10.242	09-20-2019	2019-09-20 07:03:37	15:03:37	female	2.0.10.147	254	Red_C.bmp	1904-03-14	00:00:00		0	0	646289	0		0	0	NULL	NULL	NULL	Low	run1	1	List2	Catch.wav	V_T	1	1	0	1	646139	150	1	351	646490
Exp1	19	Exp1-19-1	59.937	1.0.0.171	1	left	1085660067	2.0.10.242	2.0.10.242	09-20-2019	2019-09-20 07:03:37	15:03:37	female	2.0.10.147	255	Red_S.bmp	1903-08-11	00:00:00		0	0	648975	0		0	0	NULL	NULL	NULL	Low	run1	1	List2	Catch.wav	V_T	1	1	0	1	648825	150	1	337	649162
Exp1	19	Exp1-19-1	59.937	1.0.0.171	1	left	1085660067	2.0.10.242	2.0.10.242	09-20-2019	2019-09-20 07:03:37	15:03:37	female	2.0.10.147	256	Red_S_2.bmp	1904-05-16	00:00:00		0	0	651444	0		0	0	NULL	NULL	NULL	Low	run1	1	List2	Catch.wav	V_T	1	1	0	1	651294	150	1	348	651642
Exp1	19	Exp1-19-1	59.937	1.0.0.171	1	left	1085660067	2.0.10.242	2.0.10.242	09-20-2019	2019-09-20 07:03:37	15:03:37	female	2.0.10.147	257	Red_C.bmp	1903-12-08	00:00:00		0	0	654197	0		0	0	NULL	NULL	NULL	Low	run1	1	List2	A_T.wav	AV_T	1	1	1	1	654047	150	1	307	654354
Exp1	19	Exp1-19-1	59.937	1.0.0.171	1	left	1085660067	2.0.10.242	2.0.10.242	09-20-2019	2019-09-20 07:03:37	15:03:37	female	2.0.10.147	258	Catch.bmp	1902-12-12	00:00:00		0	0	656783	0		0	0	NULL	NULL	NULL	Low	run1	1	List2	A_T.wav	A_T	1	1	0	1	656633	150	1	401	657034
Exp1	19	Exp1-19-1	59.937	1.0.0.171	1	left	1085660067	2.0.10.242	2.0.10.242	09-20-2019	2019-09-20 07:03:37	15:03:37	female	2.0.10.147	259	Red_C_2.bmp	1903-07-10	00:00:00		0	0	659019	0		0	0	NULL	NULL	NULL	Low	run1	1	List2	A_T.wav	AV_T	1	1	0	1	658869	150	1	261	659130
Exp1	19	Exp1-19-1	59.937	1.0.0.171	1	left	1085660067	2.0.10.242	2.0.10.242	09-20-2019	2019-09-20 07:03:37	15:03:37	female	2.0.10.147	260	Red_C.bmp	1902-05-08	00:00:00		0	0	661455	0		0	0	NULL	NULL	NULL	Low	run1	1	List2	Catch.wav	V_T	1	1	1	1	661305	150	1	360	661665
