# Supplementary material for: Visual Perceptual Load Attenuates Age-Related Audiovisual Integration in an Audiovisual Discrimination Task
Source: Front Psychol. 2021 Sep 29;12:740221. doi: 10.3389/fpsyg.2021.740221 (PMC8511317; doi:10.3389/fpsyg.2021.740221)
Supplement: Supplementary file 1 [file Data_Sheet_1.ZIP › Export data/Group 1_Data_Younger/Exp1_Low load/Subject_20.xlsx]

## Sheet: Sheet1
ExperimentName	Subject	DataFile.Basename	Display.RefreshRate	ExperimentVersion	Group	Handedness	RandomSeed	RuntimeVersion	RuntimeVersionExpected	SessionDate	SessionStartDateTimeUtc	SessionTime	Sex	StudioVersion	Block	Image	ITI	ITI.ACC	ITI.CRESP	ITI.DurationError	ITI.OnsetDelay	ITI.OnsetTime	ITI.OnsetToOnsetTime	ITI.RESP	ITI.RT	ITI.RTTime	List1	List1.Cycle	List1.Sample	PercetualLoad	Procedure	Response	Running	Sound	StimulusType	Target.ACC	Target.CRESP	Target.DurationError	Target.OnsetDelay	Target.OnsetTime	Target.OnsetToOnsetTime	Target.RESP	Target.RT	Target.RTTime
Exp1	20	Exp1-20-1	59.937	1.0.0.172	1	left	1224831479	2.0.10.242	2.0.10.242	09-20-2019	2019-09-20 07:45:06	15:45:06	female	2.0.10.147	1	Red_C.bmp	1903-02-06	00:00:00		0	0	17695	0		0	0	5	1	1	Low	Prac	1	List1	Catch.wav	V_T	1	1	125	1	17545	150	1	559	18104
Exp1	20	Exp1-20-1	59.937	1.0.0.172	1	left	1224831479	2.0.10.242	2.0.10.242	09-20-2019	2019-09-20 07:45:06	15:45:06	female	2.0.10.147	2	Red_S_2.bmp	1902-09-23	00:00:00		0	0	19981	0		0	0	18	1	2	Low	Prac	1	List1	A_T.wav	AV_T	1	1	0	1	19831	150	1	441	20272
Exp1	20	Exp1-20-1	59.937	1.0.0.172	1	left	1224831479	2.0.10.242	2.0.10.242	09-20-2019	2019-09-20 07:45:06	15:45:06	female	2.0.10.147	3	Catch.bmp	1902-06-07	00:00:00		0	0	22133	0		0	0	10	1	3	Low	Prac	1	List1	A_T.wav	A_T	1	1	0	1	21983	150	1	481	22464
Exp1	20	Exp1-20-1	59.937	1.0.0.172	1	left	1224831479	2.0.10.242	2.0.10.242	09-20-2019	2019-09-20 07:45:06	15:45:06	female	2.0.10.147	4	Red_S.bmp	1903-03-22	00:00:00		0	0	24169	0		0	0	17	1	4	Low	Prac	1	List1	A_T.wav	AV_T	1	1	0	1	24019	150	1	421	24440
Exp1	20	Exp1-20-1	59.937	1.0.0.172	1	left	1224831479	2.0.10.242	2.0.10.242	09-20-2019	2019-09-20 07:45:06	15:45:06	female	2.0.10.147	5	Catch.bmp	1902-10-25	00:00:00		0	1	26505	0		0	0	9	1	5	Low	Prac		List1	A_S.wav	A_S	0		0	1	26354	151		0	0
Exp1	20	Exp1-20-1	59.937	1.0.0.172	1	left	1224831479	2.0.10.242	2.0.10.242	09-20-2019	2019-09-20 07:45:06	15:45:06	female	2.0.10.147	6	Red_C.bmp	1902-11-07	00:00:00		0	0	28757	0		0	0	15	1	6	Low	Prac	1	List1	A_T.wav	AV_T	1	1	0	1	28607	150	1	393	29000
Exp1	20	Exp1-20-1	59.937	1.0.0.172	1	left	1224831479	2.0.10.242	2.0.10.242	09-20-2019	2019-09-20 07:45:06	15:45:06	female	2.0.10.147	7	Red_S.bmp	1903-08-12	00:00:00		0	0	30959	0		0	0	17	1	7	Low	Prac	1	List1	A_T.wav	AV_T	1	1	0	1	30809	150	1	367	31176
Exp1	20	Exp1-20-1	59.937	1.0.0.172	1	left	1224831479	2.0.10.242	2.0.10.242	09-20-2019	2019-09-20 07:45:06	15:45:06	female	2.0.10.147	8	Red_C_2.bmp	1902-08-13	00:00:00		0	0	33428	0		0	0	16	1	8	Low	Prac	1	List1	A_T.wav	AV_T	1	1	0	1	33278	150	1	378	33656
Exp1	20	Exp1-20-1	59.937	1.0.0.172	1	left	1224831479	2.0.10.242	2.0.10.242	09-20-2019	2019-09-20 07:45:06	15:45:06	female	2.0.10.147	9	Red_C.bmp	1904-04-12	00:00:00		0	1	35531	0		0	0	15	1	9	Low	Prac	1	List1	A_T.wav	AV_T	1	1	1	1	35380	151	1	332	35712
Exp1	20	Exp1-20-1	59.937	1.0.0.172	1	left	1224831479	2.0.10.242	2.0.10.242	09-20-2019	2019-09-20 07:45:06	15:45:06	female	2.0.10.147	10	Red_S_2.bmp	1903-03-14	00:00:00		0	0	38250	0		0	0	8	1	10	Low	Prac	1	List1	Catch.wav	V_T	1	1	0	1	38100	150	1	356	38456
Exp1	20	Exp1-20-1	59.937	1.0.0.172	1	left	1224831479	2.0.10.242	2.0.10.242	09-20-2019	2019-09-20 07:45:06	15:45:06	female	2.0.10.147	11	Catch.bmp	1904-04-25	00:00:00		0	0	40569	0		0	0	10	1	11	Low	Prac	1	List1	A_T.wav	A_T	1	1	1	1	40419	150	1	1077	41496
Exp1	20	Exp1-20-1	59.937	1.0.0.172	1	left	1224831479	2.0.10.242	2.0.10.242	09-20-2019	2019-09-20 07:45:06	15:45:06	female	2.0.10.147	12	Red_S.bmp	1903-06-15	00:00:00		0	0	43305	0		0	0	17	1	12	Low	Prac	1	List1	A_T.wav	AV_T	1	1	0	1	43155	150	1	405	43560
Exp1	20	Exp1-20-1	59.937	1.0.0.172	1	left	1224831479	2.0.10.242	2.0.10.242	09-20-2019	2019-09-20 07:45:06	15:45:06	female	2.0.10.147	13	Red_C_2.bmp	1903-10-29	00:00:00		0	1	45725	0		0	0	16	1	13	Low	Prac	1	List1	A_T.wav	AV_T	1	1	1	1	45574	151	1	386	45960
Exp1	20	Exp1-20-1	59.937	1.0.0.172	1	left	1224831479	2.0.10.242	2.0.10.242	09-20-2019	2019-09-20 07:45:06	15:45:06	female	2.0.10.147	14	Blue_C_2.bmp	1902-05-24	00:00:00		0	0	48277	0		0	0	12	1	14	Low	Prac		List1	A_S.wav	AV_S	0		0	1	48127	150		0	0
Exp1	20	Exp1-20-1	59.937	1.0.0.172	1	left	1224831479	2.0.10.242	2.0.10.242	09-20-2019	2019-09-20 07:45:06	15:45:06	female	2.0.10.147	15	Red_C.bmp	1903-05-17	00:00:00		0	0	50363	0		0	0	15	1	15	Low	Prac	1	List1	A_T.wav	AV_T	1	1	0	1	50213	150	1	451	50664
Exp1	20	Exp1-20-1	59.937	1.0.0.172	1	left	1224831479	2.0.10.242	2.0.10.242	09-20-2019	2019-09-20 07:45:06	15:45:06	female	2.0.10.147	16	Catch.bmp	1903-01-29	00:00:00		0	0	52749	0		0	0	10	1	16	Low	Prac	1	List1	A_T.wav	A_T	1	1	0	2	52599	150	1	848	53447
Exp1	20	Exp1-20-1	59.937	1.0.0.172	1	left	1224831479	2.0.10.242	2.0.10.242	09-20-2019	2019-09-20 07:45:06	15:45:06	female	2.0.10.147	17	Blue_C.bmp	1903-09-30	00:00:00		0	0	55034	0		0	0	1	1	17	Low	Prac		List1	Catch.wav	V_S	0		1	1	54884	150	1	435	55319
Exp1	20	Exp1-20-1	59.937	1.0.0.172	1	left	1224831479	2.0.10.242	2.0.10.242	09-20-2019	2019-09-20 07:45:06	15:45:06	female	2.0.10.147	18	Catch.bmp	1903-05-13	00:00:00		0	0	57554	0		0	0	10	1	18	Low	Prac	1	List1	A_T.wav	A_T	1	1	0	2	57404	150	1	715	58119
Exp1	20	Exp1-20-1	59.937	1.0.0.172	1	left	1224831479	2.0.10.242	2.0.10.242	09-20-2019	2019-09-20 07:45:06	15:45:06	female	2.0.10.147	19	Catch.bmp	1904-04-30	00:00:00		1	0	59939	0		0	0	10	1	19	Low	Prac	1	List1	A_T.wav	A_T	1	1	0	1	59789	150	1	610	60399
Exp1	20	Exp1-20-1	59.937	1.0.0.172	1	left	1224831479	2.0.10.242	2.0.10.242	09-20-2019	2019-09-20 07:45:06	15:45:06	female	2.0.10.147	20	Red_S.bmp	1902-04-22	00:00:00		0	0	62676	0		0	0	7	1	20	Low	Prac	1	List1	Catch.wav	V_T	1	1	0	2	62526	150	1	825	63351
Exp1	20	Exp1-20-1	59.937	1.0.0.172	1	left	1224831479	2.0.10.242	2.0.10.242	09-20-2019	2019-09-20 07:45:06	15:45:06	female	2.0.10.147	21	Catch.bmp	1902-08-05	00:00:00		0	0	69633	0		0	0	NULL	NULL	NULL	Low	run1	1	List2	A_T.wav	A_T	1	1	1	1	69483	150	1	1004	70487
Exp1	20	Exp1-20-1	59.937	1.0.0.172	1	left	1224831479	2.0.10.242	2.0.10.242	09-20-2019	2019-09-20 07:45:06	15:45:06	female	2.0.10.147	22	Red_S.bmp	1904-04-13	00:00:00		0	0	71735	0		0	0	NULL	NULL	NULL	Low	run1	1	List2	A_T.wav	AV_T	1	1	0	1	71585	150	1	422	72007
Exp1	20	Exp1-20-1	59.937	1.0.0.172	1	left	1224831479	2.0.10.242	2.0.10.242	09-20-2019	2019-09-20 07:45:06	15:45:06	female	2.0.10.147	23	Blue_S_2.bmp	1904-01-22	00:00:00		0	0	74455	0		0	0	NULL	NULL	NULL	Low	run1		List2	Catch.wav	V_S	0		0	2	74305	150		0	0
Exp1	20	Exp1-20-1	59.937	1.0.0.172	1	left	1224831479	2.0.10.242	2.0.10.242	09-20-2019	2019-09-20 07:45:06	15:45:06	female	2.0.10.147	24	Catch.bmp	1902-09-08	00:00:00		0	0	77141	0		0	0	NULL	NULL	NULL	Low	run1	1	List2	A_T.wav	A_T	1	1	0	1	76991	150	1	608	77599
Exp1	20	Exp1-20-1	59.937	1.0.0.172	1	left	1224831479	2.0.10.242	2.0.10.242	09-20-2019	2019-09-20 07:45:06	15:45:06	female	2.0.10.147	25	Red_C.bmp	1904-01-17	00:00:00		0	0	79276	0		0	0	NULL	NULL	NULL	Low	run1	1	List2	A_T.wav	AV_T	1	1	0	1	79126	150	1	401	79527
Exp1	20	Exp1-20-1	59.937	1.0.0.172	1	left	1224831479	2.0.10.242	2.0.10.242	09-20-2019	2019-09-20 07:45:06	15:45:06	female	2.0.10.147	26	Catch.bmp	1903-02-10	00:00:00		1	0	81912	0		0	0	NULL	NULL	NULL	Low	run1	1	List2	A_T.wav	A_T	1	1	0	1	81762	150	1	509	82271
Exp1	20	Exp1-20-1	59.937	1.0.0.172	1	left	1224831479	2.0.10.242	2.0.10.242	09-20-2019	2019-09-20 07:45:06	15:45:06	female	2.0.10.147	27	Red_C_2.bmp	1902-07-30	00:00:00		0	0	84198	0		0	0	NULL	NULL	NULL	Low	run1	1	List2	A_T.wav	AV_T	1	1	0	1	84048	150	1	391	84439
Exp1	20	Exp1-20-1	59.937	1.0.0.172	1	left	1224831479	2.0.10.242	2.0.10.242	09-20-2019	2019-09-20 07:45:06	15:45:06	female	2.0.10.147	28	Catch.bmp	1903-03-23	00:00:00		0	0	86300	0		0	0	NULL	NULL	NULL	Low	run1		List2	A_S.wav	A_S	0		0	1	86150	150		0	0
Exp1	20	Exp1-20-1	59.937	1.0.0.172	1	left	1224831479	2.0.10.242	2.0.10.242	09-20-2019	2019-09-20 07:45:06	15:45:06	female	2.0.10.147	29	Red_S.bmp	1903-03-29	00:00:00		0	0	88686	0		0	0	NULL	NULL	NULL	Low	run1	1	List2	A_T.wav	AV_T	1	1	0	1	88536	150	1	479	89015
Exp1	20	Exp1-20-1	59.937	1.0.0.172	1	left	1224831479	2.0.10.242	2.0.10.242	09-20-2019	2019-09-20 07:45:06	15:45:06	female	2.0.10.147	30	Red_S.bmp	1902-12-12	00:00:00		0	0	91022	0		0	0	NULL	NULL	NULL	Low	run1	1	List2	Catch.wav	V_T	1	1	1	1	90872	150	1	479	91351
Exp1	20	Exp1-20-1	59.937	1.0.0.172	1	left	1224831479	2.0.10.242	2.0.10.242	09-20-2019	2019-09-20 07:45:06	15:45:06	female	2.0.10.147	31	Red_S_2.bmp	1903-04-18	00:00:00		0	0	93258	0		0	0	NULL	NULL	NULL	Low	run1	1	List2	A_T.wav	AV_T	1	1	0	1	93108	150	1	363	93471
Exp1	20	Exp1-20-1	59.937	1.0.0.172	1	left	1224831479	2.0.10.242	2.0.10.242	09-20-2019	2019-09-20 07:45:06	15:45:06	female	2.0.10.147	32	Red_S_2.bmp	1903-02-05	00:00:00		0	0	95610	0		0	0	NULL	NULL	NULL	Low	run1	1	List2	Catch.wav	V_T	1	1	1	1	95460	150	1	371	95831
Exp1	20	Exp1-20-1	59.937	1.0.0.172	1	left	1224831479	2.0.10.242	2.0.10.242	09-20-2019	2019-09-20 07:45:06	15:45:06	female	2.0.10.147	33	Red_S.bmp	1902-03-26	00:00:00		0	0	97896	0		0	0	NULL	NULL	NULL	Low	run1	1	List2	A_T.wav	AV_T	1	1	1	1	97746	150	1	325	98071
Exp1	20	Exp1-20-1	59.937	1.0.0.172	1	left	1224831479	2.0.10.242	2.0.10.242	09-20-2019	2019-09-20 07:45:06	15:45:06	female	2.0.10.147	34	Blue_C.bmp	1903-04-23	00:00:00		0	1	99865	0		0	0	NULL	NULL	NULL	Low	run1		List2	A_S.wav	AV_S	0		1	1	99714	151		0	0
Exp1	20	Exp1-20-1	59.937	1.0.0.172	1	left	1224831479	2.0.10.242	2.0.10.242	09-20-2019	2019-09-20 07:45:06	15:45:06	female	2.0.10.147	35	Catch.bmp	1903-08-03	00:00:00		0	1	102301	0		0	0	NULL	NULL	NULL	Low	run1	1	List2	A_T.wav	A_T	1	1	0	1	102150	151	1	577	102727
Exp1	20	Exp1-20-1	59.937	1.0.0.172	1	left	1224831479	2.0.10.242	2.0.10.242	09-20-2019	2019-09-20 07:45:06	15:45:06	female	2.0.10.147	36	Red_C.bmp	1903-04-06	00:00:00		0	0	104770	0		0	0	NULL	NULL	NULL	Low	run1	1	List2	Catch.wav	V_T	1	1	0	1	104620	150	1	387	105007
Exp1	20	Exp1-20-1	59.937	1.0.0.172	1	left	1224831479	2.0.10.242	2.0.10.242	09-20-2019	2019-09-20 07:45:06	15:45:06	female	2.0.10.147	37	Red_S.bmp	1902-09-04	00:00:00		0	0	107122	0		0	0	NULL	NULL	NULL	Low	run1	1	List2	A_T.wav	AV_T	1	1	1	1	106972	150	1	459	107431
Exp1	20	Exp1-20-1	59.937	1.0.0.172	1	left	1224831479	2.0.10.242	2.0.10.242	09-20-2019	2019-09-20 07:45:06	15:45:06	female	2.0.10.147	38	Red_C_2.bmp	1902-07-15	00:00:00		0	0	109258	0		0	0	NULL	NULL	NULL	Low	run1	1	List2	A_T.wav	AV_T	1	1	0	1	109108	150	1	498	109606
Exp1	20	Exp1-20-1	59.937	1.0.0.172	1	left	1224831479	2.0.10.242	2.0.10.242	09-20-2019	2019-09-20 07:45:06	15:45:06	female	2.0.10.147	39	Catch.bmp	1903-06-08	00:00:00		0	0	111343	0		0	0	NULL	NULL	NULL	Low	run1	1	List2	A_T.wav	A_T	1	1	0	1	111193	150	1	533	111726
Exp1	20	Exp1-20-1	59.937	1.0.0.172	1	left	1224831479	2.0.10.242	2.0.10.242	09-20-2019	2019-09-20 07:45:06	15:45:06	female	2.0.10.147	40	Red_S.bmp	1904-05-17	00:00:00		0	0	113746	0		0	0	NULL	NULL	NULL	Low	run1	1	List2	A_T.wav	AV_T	1	1	0	1	113596	150	1	442	114038
Exp1	20	Exp1-20-1	59.937	1.0.0.172	1	left	1224831479	2.0.10.242	2.0.10.242	09-20-2019	2019-09-20 07:45:06	15:45:06	female	2.0.10.147	41	Catch.bmp	1902-08-06	00:00:00		0	0	116499	0		0	0	NULL	NULL	NULL	Low	run1		List2	A_S.wav	A_S	0		0	2	116349	150		0	0
Exp1	20	Exp1-20-1	59.937	1.0.0.172	1	left	1224831479	2.0.10.242	2.0.10.242	09-20-2019	2019-09-20 07:45:06	15:45:06	female	2.0.10.147	42	Red_C_2.bmp	1904-03-24	00:00:00		0	0	118651	0		0	0	NULL	NULL	NULL	Low	run1	1	List2	Catch.wav	V_T	1	1	0	1	118501	150	1	649	119150
Exp1	20	Exp1-20-1	59.937	1.0.0.172	1	left	1224831479	2.0.10.242	2.0.10.242	09-20-2019	2019-09-20 07:45:06	15:45:06	female	2.0.10.147	43	Red_C.bmp	1903-04-28	00:00:00		0	0	121354	0		0	0	NULL	NULL	NULL	Low	run1	1	List2	A_T.wav	AV_T	1	1	0	1	121204	150	1	370	121574
Exp1	20	Exp1-20-1	59.937	1.0.0.172	1	left	1224831479	2.0.10.242	2.0.10.242	09-20-2019	2019-09-20 07:45:06	15:45:06	female	2.0.10.147	44	Catch.bmp	1903-09-30	00:00:00		0	0	123723	0		0	0	NULL	NULL	NULL	Low	run1	1	List2	A_T.wav	A_T	1	1	0	1	123573	150	1	409	123982
Exp1	20	Exp1-20-1	59.937	1.0.0.172	1	left	1224831479	2.0.10.242	2.0.10.242	09-20-2019	2019-09-20 07:45:06	15:45:06	female	2.0.10.147	45	Red_S_2.bmp	1902-09-16	00:00:00		0	0	126242	0		0	0	NULL	NULL	NULL	Low	run1	1	List2	Catch.wav	V_T	1	1	1	1	126092	150	1	450	126542
Exp1	20	Exp1-20-1	59.937	1.0.0.172	1	left	1224831479	2.0.10.242	2.0.10.242	09-20-2019	2019-09-20 07:45:06	15:45:06	female	2.0.10.147	46	Catch.bmp	1903-02-18	00:00:00		1	0	128394	0		0	0	NULL	NULL	NULL	Low	run1	1	List2	A_T.wav	A_T	1	1	1	1	128244	150	1	530	128774
Exp1	20	Exp1-20-1	59.937	1.0.0.172	1	left	1224831479	2.0.10.242	2.0.10.242	09-20-2019	2019-09-20 07:45:06	15:45:06	female	2.0.10.147	47	Catch.bmp	1903-01-13	00:00:00		0	0	130697	0		0	0	NULL	NULL	NULL	Low	run1		List2	A_S.wav	A_S	0		0	1	130547	150		0	0
Exp1	20	Exp1-20-1	59.937	1.0.0.172	1	left	1224831479	2.0.10.242	2.0.10.242	09-20-2019	2019-09-20 07:45:06	15:45:06	female	2.0.10.147	48	Red_S.bmp	1903-05-23	00:00:00		0	0	133033	0		0	0	NULL	NULL	NULL	Low	run1	1	List2	A_T.wav	AV_T	1	1	0	2	132883	150	1	483	133366
Exp1	20	Exp1-20-1	59.937	1.0.0.172	1	left	1224831479	2.0.10.242	2.0.10.242	09-20-2019	2019-09-20 07:45:06	15:45:06	female	2.0.10.147	49	Red_S.bmp	1902-04-07	00:00:00		0	0	135435	0		0	0	NULL	NULL	NULL	Low	run1	1	List2	Catch.wav	V_T	1	1	1	1	135285	150	1	441	135726
Exp1	20	Exp1-20-1	59.937	1.0.0.172	1	left	1224831479	2.0.10.242	2.0.10.242	09-20-2019	2019-09-20 07:45:06	15:45:06	female	2.0.10.147	50	Red_C.bmp	1904-01-06	00:00:00		0	1	137421	0		0	0	NULL	NULL	NULL	Low	run1	1	List2	Catch.wav	V_T	1	1	1	1	137270	151	1	464	137734
Exp1	20	Exp1-20-1	59.937	1.0.0.172	1	left	1224831479	2.0.10.242	2.0.10.242	09-20-2019	2019-09-20 07:45:06	15:45:06	female	2.0.10.147	51	Blue_S.bmp	1904-03-03	00:00:00		0	0	140040	0		0	0	NULL	NULL	NULL	Low	run1		List2	Catch.wav	V_S	0		0	1	139890	150		0	0
Exp1	20	Exp1-20-1	59.937	1.0.0.172	1	left	1224831479	2.0.10.242	2.0.10.242	09-20-2019	2019-09-20 07:45:06	15:45:06	female	2.0.10.147	52	Red_C_2.bmp	1902-04-06	00:00:00		0	0	142776	0		0	0	NULL	NULL	NULL	Low	run1	1	List2	Catch.wav	V_T	1	1	0	1	142626	150	1	572	143198
Exp1	20	Exp1-20-1	59.937	1.0.0.172	1	left	1224831479	2.0.10.242	2.0.10.242	09-20-2019	2019-09-20 07:45:06	15:45:06	female	2.0.10.147	53	Blue_C.bmp	1902-10-29	00:00:00		0	1	144762	0		0	0	NULL	NULL	NULL	Low	run1		List2	A_S.wav	AV_S	0		1	1	144611	151		0	0
Exp1	20	Exp1-20-1	59.937	1.0.0.172	1	left	1224831479	2.0.10.242	2.0.10.242	09-20-2019	2019-09-20 07:45:06	15:45:06	female	2.0.10.147	54	Blue_C_2.bmp	1903-07-06	00:00:00		0	0	146997	0		0	0	NULL	NULL	NULL	Low	run1		List2	A_S.wav	AV_S	0		0	1	146847	150		0	0
Exp1	20	Exp1-20-1	59.937	1.0.0.172	1	left	1224831479	2.0.10.242	2.0.10.242	09-20-2019	2019-09-20 07:45:06	15:45:06	female	2.0.10.147	55	Catch.bmp	1902-10-18	00:00:00		0	0	149500	0		0	0	NULL	NULL	NULL	Low	run1	1	List2	A_T.wav	A_T	1	1	0	1	149350	150	1	984	150334
Exp1	20	Exp1-20-1	59.937	1.0.0.172	1	left	1224831479	2.0.10.242	2.0.10.242	09-20-2019	2019-09-20 07:45:06	15:45:06	female	2.0.10.147	56	Red_C.bmp	1902-03-19	00:00:00		0	0	151669	0		0	0	NULL	NULL	NULL	Low	run1	1	List2	Catch.wav	V_T	1	1	1	1	151519	150	1	511	152030
Exp1	20	Exp1-20-1	59.937	1.0.0.172	1	left	1224831479	2.0.10.242	2.0.10.242	09-20-2019	2019-09-20 07:45:06	15:45:06	female	2.0.10.147	57	Red_S_2.bmp	1904-03-27	00:00:00		0	1	153638	0		0	0	NULL	NULL	NULL	Low	run1	1	List2	A_T.wav	AV_T	1	1	1	1	153487	151	1	391	153878
Exp1	20	Exp1-20-1	59.937	1.0.0.172	1	left	1224831479	2.0.10.242	2.0.10.242	09-20-2019	2019-09-20 07:45:06	15:45:06	female	2.0.10.147	58	Red_S_2.bmp	1903-04-13	00:00:00		0	0	156340	0		0	0	NULL	NULL	NULL	Low	run1	1	List2	Catch.wav	V_T	1	1	1	1	156190	150	1	424	156614
Exp1	20	Exp1-20-1	59.937	1.0.0.172	1	left	1224831479	2.0.10.242	2.0.10.242	09-20-2019	2019-09-20 07:45:06	15:45:06	female	2.0.10.147	59	Red_S_2.bmp	1903-07-03	00:00:00		0	0	158693	0		0	0	NULL	NULL	NULL	Low	run1	1	List2	A_T.wav	AV_T	1	1	1	1	158543	150	1	559	159102
Exp1	20	Exp1-20-1	59.937	1.0.0.172	1	left	1224831479	2.0.10.242	2.0.10.242	09-20-2019	2019-09-20 07:45:06	15:45:06	female	2.0.10.147	60	Blue_S.bmp	1902-03-27	00:00:00		0	0	161129	0		0	0	NULL	NULL	NULL	Low	run1		List2	A_S.wav	AV_S	0		0	1	160979	150		0	0
Exp1	20	Exp1-20-1	59.937	1.0.0.172	1	left	1224831479	2.0.10.242	2.0.10.242	09-20-2019	2019-09-20 07:45:06	15:45:06	female	2.0.10.147	61	Red_C_2.bmp	1903-03-14	00:00:00		0	0	163164	0		0	0	NULL	NULL	NULL	Low	run1	1	List2	Catch.wav	V_T	1	1	1	1	163014	150	1	528	163542
Exp1	20	Exp1-20-1	59.937	1.0.0.172	1	left	1224831479	2.0.10.242	2.0.10.242	09-20-2019	2019-09-20 07:45:06	15:45:06	female	2.0.10.147	62	Catch.bmp	1902-05-11	00:00:00		0	0	165483	0		0	0	NULL	NULL	NULL	Low	run1	1	List2	A_T.wav	A_T	1	1	1	1	165333	150	1	640	165973
Exp1	20	Exp1-20-1	59.937	1.0.0.172	1	left	1224831479	2.0.10.242	2.0.10.242	09-20-2019	2019-09-20 07:45:06	15:45:06	female	2.0.10.147	63	Catch.bmp	1903-08-11	00:00:00		0	0	167502	0		0	0	NULL	NULL	NULL	Low	run1	1	List2	A_T.wav	A_T	1	1	0	1	167352	150	1	653	168005
Exp1	20	Exp1-20-1	59.937	1.0.0.172	1	left	1224831479	2.0.10.242	2.0.10.242	09-20-2019	2019-09-20 07:45:06	15:45:06	female	2.0.10.147	64	Catch.bmp	1902-07-12	00:00:00		0	0	169971	0		0	0	NULL	NULL	NULL	Low	run1		List2	A_S.wav	A_S	0		0	1	169821	150		0	0
Exp1	20	Exp1-20-1	59.937	1.0.0.172	1	left	1224831479	2.0.10.242	2.0.10.242	09-20-2019	2019-09-20 07:45:06	15:45:06	female	2.0.10.147	65	Red_S_2.bmp	1902-08-13	00:00:00		0	0	172107	0		0	0	NULL	NULL	NULL	Low	run1	1	List2	A_T.wav	AV_T	1	1	0	1	171957	150	1	336	172293
Exp1	20	Exp1-20-1	59.937	1.0.0.172	1	left	1224831479	2.0.10.242	2.0.10.242	09-20-2019	2019-09-20 07:45:06	15:45:06	female	2.0.10.147	66	Red_C_2.bmp	1904-01-03	00:00:00		0	0	174226	0		0	0	NULL	NULL	NULL	Low	run1	1	List2	Catch.wav	V_T	1	1	0	1	174076	150	1	553	174629
Exp1	20	Exp1-20-1	59.937	1.0.0.172	1	left	1224831479	2.0.10.242	2.0.10.242	09-20-2019	2019-09-20 07:45:06	15:45:06	female	2.0.10.147	67	Red_C.bmp	1902-07-15	00:00:00		0	0	176845	0		0	0	NULL	NULL	NULL	Low	run1	1	List2	Catch.wav	V_T	1	1	0	1	176695	150	1	390	177085
Exp1	20	Exp1-20-1	59.937	1.0.0.172	1	left	1224831479	2.0.10.242	2.0.10.242	09-20-2019	2019-09-20 07:45:06	15:45:06	female	2.0.10.147	68	Catch.bmp	1903-05-16	00:00:00		0	0	178931	0		0	0	NULL	NULL	NULL	Low	run1	1	List2	A_T.wav	A_T	1	1	0	1	178781	150	1	552	179333
Exp1	20	Exp1-20-1	59.937	1.0.0.172	1	left	1224831479	2.0.10.242	2.0.10.242	09-20-2019	2019-09-20 07:45:06	15:45:06	female	2.0.10.147	69	Blue_S_2.bmp	1902-04-02	00:00:00		0	1	181317	0		0	0	NULL	NULL	NULL	Low	run1		List2	Catch.wav	V_S	0		1	1	181166	151		0	0
Exp1	20	Exp1-20-1	59.937	1.0.0.172	1	left	1224831479	2.0.10.242	2.0.10.242	09-20-2019	2019-09-20 07:45:06	15:45:06	female	2.0.10.147	70	Catch.bmp	1902-12-29	00:00:00		0	0	183369	0		0	0	NULL	NULL	NULL	Low	run1	1	List2	A_T.wav	A_T	1	1	0	2	183219	150	1	642	183861
Exp1	20	Exp1-20-1	59.937	1.0.0.172	1	left	1224831479	2.0.10.242	2.0.10.242	09-20-2019	2019-09-20 07:45:06	15:45:06	female	2.0.10.147	71	Catch.bmp	1902-07-19	00:00:00		0	0	185621	0		0	0	NULL	NULL	NULL	Low	run1		List2	A_S.wav	A_S	0		0	1	185471	150		0	0
Exp1	20	Exp1-20-1	59.937	1.0.0.172	1	left	1224831479	2.0.10.242	2.0.10.242	09-20-2019	2019-09-20 07:45:06	15:45:06	female	2.0.10.147	72	Catch.bmp	1903-08-26	00:00:00		0	1	187757	0		0	0	NULL	NULL	NULL	Low	run1		List2	A_S.wav	A_S	0		1	1	187606	151		0	0
Exp1	20	Exp1-20-1	59.937	1.0.0.172	1	left	1224831479	2.0.10.242	2.0.10.242	09-20-2019	2019-09-20 07:45:06	15:45:06	female	2.0.10.147	73	Red_S.bmp	1904-01-20	00:00:00		0	0	190309	0		0	0	NULL	NULL	NULL	Low	run1	1	List2	A_T.wav	AV_T	1	1	0	1	190159	150	1	486	190645
Exp1	20	Exp1-20-1	59.937	1.0.0.172	1	left	1224831479	2.0.10.242	2.0.10.242	09-20-2019	2019-09-20 07:45:06	15:45:06	female	2.0.10.147	74	Blue_S.bmp	1903-06-18	00:00:00		0	0	192945	0		0	0	NULL	NULL	NULL	Low	run1		List2	A_S.wav	AV_S	0		0	1	192795	150		0	0
Exp1	20	Exp1-20-1	59.937	1.0.0.172	1	left	1224831479	2.0.10.242	2.0.10.242	09-20-2019	2019-09-20 07:45:06	15:45:06	female	2.0.10.147	75	Red_C_2.bmp	1903-03-27	00:00:00		0	0	195431	0		0	0	NULL	NULL	NULL	Low	run1	1	List2	A_T.wav	AV_T	1	1	0	1	195281	150	1	444	195725
Exp1	20	Exp1-20-1	59.937	1.0.0.172	1	left	1224831479	2.0.10.242	2.0.10.242	09-20-2019	2019-09-20 07:45:06	15:45:06	female	2.0.10.147	76	Blue_S_2.bmp	1902-12-20	00:00:00		0	0	197767	0		0	0	NULL	NULL	NULL	Low	run1		List2	A_S.wav	AV_S	0		0	1	197617	150		0	0
Exp1	20	Exp1-20-1	59.937	1.0.0.172	1	left	1224831479	2.0.10.242	2.0.10.242	09-20-2019	2019-09-20 07:45:06	15:45:06	female	2.0.10.147	77	Red_S.bmp	1902-12-15	00:00:00		0	0	200053	0		0	0	NULL	NULL	NULL	Low	run1	1	List2	Catch.wav	V_T	1	1	0	1	199903	150	1	454	200357
Exp1	20	Exp1-20-1	59.937	1.0.0.172	1	left	1224831479	2.0.10.242	2.0.10.242	09-20-2019	2019-09-20 07:45:06	15:45:06	female	2.0.10.147	78	Blue_C.bmp	1903-04-06	00:00:00		0	1	202289	0		0	0	NULL	NULL	NULL	Low	run1		List2	A_S.wav	AV_S	0		1	1	202138	151		0	0
Exp1	20	Exp1-20-1	59.937	1.0.0.172	1	left	1224831479	2.0.10.242	2.0.10.242	09-20-2019	2019-09-20 07:45:06	15:45:06	female	2.0.10.147	79	Catch.bmp	1902-09-11	00:00:00		0	0	204708	0		0	0	NULL	NULL	NULL	Low	run1	1	List2	A_T.wav	A_T	1	1	0	1	204558	150	1	495	205053
Exp1	20	Exp1-20-1	59.937	1.0.0.172	1	left	1224831479	2.0.10.242	2.0.10.242	09-20-2019	2019-09-20 07:45:06	15:45:06	female	2.0.10.147	80	Red_C.bmp	1902-04-09	00:00:00		0	0	206843	0		0	0	NULL	NULL	NULL	Low	run1	1	List2	Catch.wav	V_T	1	1	1	1	206693	150	1	576	207269
Exp1	20	Exp1-20-1	59.937	1.0.0.172	1	left	1224831479	2.0.10.242	2.0.10.242	09-20-2019	2019-09-20 07:45:06	15:45:06	female	2.0.10.147	81	Catch.bmp	1903-02-08	00:00:00		0	0	208829	0		0	0	NULL	NULL	NULL	Low	run1		List2	A_S.wav	A_S	0		1	2	208679	150	1	1166	209845
Exp1	20	Exp1-20-1	59.937	1.0.0.172	1	left	1224831479	2.0.10.242	2.0.10.242	09-20-2019	2019-09-20 07:45:06	15:45:06	female	2.0.10.147	82	Blue_S_2.bmp	1904-04-13	00:00:00		0	0	211114	0		0	0	NULL	NULL	NULL	Low	run1		List2	Catch.wav	V_S	0		1	1	210964	150		0	0
Exp1	20	Exp1-20-1	59.937	1.0.0.172	1	left	1224831479	2.0.10.242	2.0.10.242	09-20-2019	2019-09-20 07:45:06	15:45:06	female	2.0.10.147	83	Catch.bmp	1904-01-09	00:00:00		0	1	213901	0		0	0	NULL	NULL	NULL	Low	run1	1	List2	A_T.wav	A_T	1	1	1	1	213750	151	1	823	214573
Exp1	20	Exp1-20-1	59.937	1.0.0.172	1	left	1224831479	2.0.10.242	2.0.10.242	09-20-2019	2019-09-20 07:45:06	15:45:06	female	2.0.10.147	84	Red_S.bmp	1903-12-06	00:00:00		0	0	216520	0		0	0	NULL	NULL	NULL	Low	run1	1	List2	A_T.wav	AV_T	1	1	0	1	216370	150	1	603	216973
Exp1	20	Exp1-20-1	59.937	1.0.0.172	1	left	1224831479	2.0.10.242	2.0.10.242	09-20-2019	2019-09-20 07:45:06	15:45:06	female	2.0.10.147	85	Blue_S_2.bmp	1902-08-24	00:00:00		0	0	219106	0		0	0	NULL	NULL	NULL	Low	run1		List2	A_S.wav	AV_S	0		0	1	218956	150		0	0
Exp1	20	Exp1-20-1	59.937	1.0.0.172	1	left	1224831479	2.0.10.242	2.0.10.242	09-20-2019	2019-09-20 07:45:06	15:45:06	female	2.0.10.147	86	Catch.bmp	1903-04-01	00:00:00		0	0	221292	0		0	0	NULL	NULL	NULL	Low	run1	1	List2	A_T.wav	A_T	1	1	0	1	221142	150	1	998	222140
Exp1	20	Exp1-20-1	59.937	1.0.0.172	1	left	1224831479	2.0.10.242	2.0.10.242	09-20-2019	2019-09-20 07:45:06	15:45:06	female	2.0.10.147	87	Red_S_2.bmp	1904-01-07	00:00:00		0	1	223628	0		0	0	NULL	NULL	NULL	Low	run1	1	List2	Catch.wav	V_T	1	1	1	1	223477	151	1	1271	224748
Exp1	20	Exp1-20-1	59.937	1.0.0.172	1	left	1224831479	2.0.10.242	2.0.10.242	09-20-2019	2019-09-20 07:45:06	15:45:06	female	2.0.10.147	88	Red_S.bmp	1902-07-30	00:00:00		0	0	226247	0		0	0	NULL	NULL	NULL	Low	run1	1	List2	A_T.wav	AV_T	1	1	0	1	226097	150	1	443	226540
Exp1	20	Exp1-20-1	59.937	1.0.0.172	1	left	1224831479	2.0.10.242	2.0.10.242	09-20-2019	2019-09-20 07:45:06	15:45:06	female	2.0.10.147	89	Blue_C.bmp	1903-01-26	00:00:00		0	0	228349	0		0	0	NULL	NULL	NULL	Low	Run1		List2	Catch.wav	V_S	0		1	1	228199	150		0	0
Exp1	20	Exp1-20-1	59.937	1.0.0.172	1	left	1224831479	2.0.10.242	2.0.10.242	09-20-2019	2019-09-20 07:45:06	15:45:06	female	2.0.10.147	90	Catch.bmp	1902-05-15	00:00:00		0	1	230702	0		0	0	NULL	NULL	NULL	Low	run1	1	List2	A_T.wav	A_T	1	1	1	1	230551	151	1	965	231516
Exp1	20	Exp1-20-1	59.937	1.0.0.172	1	left	1224831479	2.0.10.242	2.0.10.242	09-20-2019	2019-09-20 07:45:06	15:45:06	female	2.0.10.147	91	Blue_C.bmp	1902-03-18	00:00:00		0	0	232737	0		0	0	NULL	NULL	NULL	Low	run1		List2	A_S.wav	AV_S	0		0	1	232587	150		0	0
Exp1	20	Exp1-20-1	59.937	1.0.0.172	1	left	1224831479	2.0.10.242	2.0.10.242	09-20-2019	2019-09-20 07:45:06	15:45:06	female	2.0.10.147	92	Red_S_2.bmp	1902-04-10	00:00:00		0	1	234773	0		0	0	NULL	NULL	NULL	Low	run1	1	List2	Catch.wav	V_T	1	1	1	1	234622	151	1	414	235036
Exp1	20	Exp1-20-1	59.937	1.0.0.172	1	left	1224831479	2.0.10.242	2.0.10.242	09-20-2019	2019-09-20 07:45:06	15:45:06	female	2.0.10.147	93	Catch.bmp	1902-09-29	00:00:00		0	0	236758	0		0	0	NULL	NULL	NULL	Low	run1		List2	A_S.wav	A_S	0		0	1	236608	150		0	0
Exp1	20	Exp1-20-1	59.937	1.0.0.172	1	left	1224831479	2.0.10.242	2.0.10.242	09-20-2019	2019-09-20 07:45:06	15:45:06	female	2.0.10.147	94	Catch.bmp	1904-05-02	00:00:00		0	1	238994	0		0	0	NULL	NULL	NULL	Low	run1	1	List2	A_T.wav	A_T	1	1	1	1	238843	151	1	633	239476
Exp1	20	Exp1-20-1	59.937	1.0.0.172	1	left	1224831479	2.0.10.242	2.0.10.242	09-20-2019	2019-09-20 07:45:06	15:45:06	female	2.0.10.147	95	Catch.bmp	1902-09-09	00:00:00		0	0	241730	0		0	0	NULL	NULL	NULL	Low	run1	1	List2	A_T.wav	A_T	1	1	0	1	241580	150	1	776	242356
Exp1	20	Exp1-20-1	59.937	1.0.0.172	1	left	1224831479	2.0.10.242	2.0.10.242	09-20-2019	2019-09-20 07:45:06	15:45:06	female	2.0.10.147	96	Red_C.bmp	1903-09-27	00:00:00		0	0	243865	0		0	0	NULL	NULL	NULL	Low	run1	1	List2	A_T.wav	AV_T	1	1	0	1	243715	150	1	593	244308
Exp1	20	Exp1-20-1	59.937	1.0.0.172	1	left	1224831479	2.0.10.242	2.0.10.242	09-20-2019	2019-09-20 07:45:06	15:45:06	female	2.0.10.147	97	Red_C.bmp	1902-03-17	00:00:00		0	0	246385	0		0	0	NULL	NULL	NULL	Low	run1	1	List2	A_T.wav	AV_T	1	1	0	2	246235	150	1	465	246700
Exp1	20	Exp1-20-1	59.937	1.0.0.172	1	left	1224831479	2.0.10.242	2.0.10.242	09-20-2019	2019-09-20 07:45:06	15:45:06	female	2.0.10.147	98	Red_C_2.bmp	1903-05-20	00:00:00		0	0	248353	0		0	0	NULL	NULL	NULL	Low	run1	1	List2	A_T.wav	AV_T	1	1	0	1	248203	150	1	369	248572
Exp1	20	Exp1-20-1	59.937	1.0.0.172	1	left	1224831479	2.0.10.242	2.0.10.242	09-20-2019	2019-09-20 07:45:06	15:45:06	female	2.0.10.147	99	Blue_C_2.bmp	1903-07-08	00:00:00		0	0	250739	0		0	0	NULL	NULL	NULL	Low	run1		List2	Catch.wav	V_S	0		1	1	250589	150		0	0
Exp1	20	Exp1-20-1	59.937	1.0.0.172	1	left	1224831479	2.0.10.242	2.0.10.242	09-20-2019	2019-09-20 07:45:06	15:45:06	female	2.0.10.147	100	Catch.bmp	1903-09-02	00:00:00		0	0	253225	0		0	0	NULL	NULL	NULL	Low	run1	1	List2	A_T.wav	A_T	1	1	1	1	253075	150	1	985	254060
Exp1	20	Exp1-20-1	59.937	1.0.0.172	1	left	1224831479	2.0.10.242	2.0.10.242	09-20-2019	2019-09-20 07:45:06	15:45:06	female	2.0.10.147	101	Catch.bmp	1903-09-06	00:00:00		0	0	255728	0		0	0	NULL	NULL	NULL	Low	run1	1	List2	A_T.wav	A_T	1	1	0	1	255578	150	1	458	256036
Exp1	20	Exp1-20-1	59.937	1.0.0.172	1	left	1224831479	2.0.10.242	2.0.10.242	09-20-2019	2019-09-20 07:45:06	15:45:06	female	2.0.10.147	102	Blue_C_2.bmp	1902-12-27	00:00:00		0	0	258230	0		0	0	NULL	NULL	NULL	Low	run1		List2	Catch.wav	V_S	0		1	1	258080	150		0	0
Exp1	20	Exp1-20-1	59.937	1.0.0.172	1	left	1224831479	2.0.10.242	2.0.10.242	09-20-2019	2019-09-20 07:45:06	15:45:06	female	2.0.10.147	103	Catch.bmp	1902-06-04	00:00:00		0	0	260533	0		0	0	NULL	NULL	NULL	Low	run1	1	List2	A_T.wav	A_T	1	1	0	1	260383	150	1	709	261092
Exp1	20	Exp1-20-1	59.937	1.0.0.172	1	left	1224831479	2.0.10.242	2.0.10.242	09-20-2019	2019-09-20 07:45:06	15:45:06	female	2.0.10.147	104	Blue_S.bmp	1903-06-21	00:00:00		0	0	262568	0		0	0	NULL	NULL	NULL	Low	run1		List2	Catch.wav	V_S	0		1	1	262418	150		0	0
Exp1	20	Exp1-20-1	59.937	1.0.0.172	1	left	1224831479	2.0.10.242	2.0.10.242	09-20-2019	2019-09-20 07:45:06	15:45:06	female	2.0.10.147	105	Blue_C_2.bmp	1903-02-16	00:00:00		0	1	265038	0		0	0	NULL	NULL	NULL	Low	run1		List2	Catch.wav	V_S	0		0	1	264887	151		0	0
Exp1	20	Exp1-20-1	59.937	1.0.0.172	1	left	1224831479	2.0.10.242	2.0.10.242	09-20-2019	2019-09-20 07:45:06	15:45:06	female	2.0.10.147	106	Catch.bmp	1903-11-25	00:00:00		0	0	267407	0		0	0	NULL	NULL	NULL	Low	run1		List2	A_S.wav	A_S	0		0	2	267257	150		0	0
Exp1	20	Exp1-20-1	59.937	1.0.0.172	1	left	1224831479	2.0.10.242	2.0.10.242	09-20-2019	2019-09-20 07:45:06	15:45:06	female	2.0.10.147	107	Red_C_2.bmp	1903-10-19	00:00:00		0	0	270043	0		0	0	NULL	NULL	NULL	Low	run1	1	List2	Catch.wav	V_T	1	1	0	1	269893	150	1	375	270268
Exp1	20	Exp1-20-1	59.937	1.0.0.172	1	left	1224831479	2.0.10.242	2.0.10.242	09-20-2019	2019-09-20 07:45:06	15:45:06	female	2.0.10.147	108	Red_C.bmp	1903-04-01	00:00:00		0	0	272579	0		0	0	NULL	NULL	NULL	Low	run1	1	List2	A_T.wav	AV_T	1	1	0	1	272429	150	1	567	272996
Exp1	20	Exp1-20-1	59.937	1.0.0.172	1	left	1224831479	2.0.10.242	2.0.10.242	09-20-2019	2019-09-20 07:45:06	15:45:06	female	2.0.10.147	109	Red_C.bmp	1902-03-20	00:00:00		0	1	274915	0		0	0	NULL	NULL	NULL	Low	run1	1	List2	A_T.wav	AV_T	1	1	0	1	274764	151	1	648	275412
Exp1	20	Exp1-20-1	59.937	1.0.0.172	1	left	1224831479	2.0.10.242	2.0.10.242	09-20-2019	2019-09-20 07:45:06	15:45:06	female	2.0.10.147	110	Red_S_2.bmp	1903-11-08	00:00:00		0	0	276883	0		0	0	NULL	NULL	NULL	Low	run1	1	List2	A_T.wav	AV_T	1	1	0	1	276733	150	1	479	277212
Exp1	20	Exp1-20-1	59.937	1.0.0.172	1	left	1224831479	2.0.10.242	2.0.10.242	09-20-2019	2019-09-20 07:45:06	15:45:06	female	2.0.10.147	111	Catch.bmp	1904-01-29	00:00:00		0	1	279453	0		0	0	NULL	NULL	NULL	Low	run1	1	List2	A_T.wav	A_T	1	1	1	1	279302	151	1	709	280011
Exp1	20	Exp1-20-1	59.937	1.0.0.172	1	left	1224831479	2.0.10.242	2.0.10.242	09-20-2019	2019-09-20 07:45:06	15:45:06	female	2.0.10.147	112	Blue_C_2.bmp	1902-07-13	00:00:00		0	0	282105	0		0	0	NULL	NULL	NULL	Low	run1		List2	Catch.wav	V_S	0		1	1	281955	150		0	0
Exp1	20	Exp1-20-1	59.937	1.0.0.172	1	left	1224831479	2.0.10.242	2.0.10.242	09-20-2019	2019-09-20 07:45:06	15:45:06	female	2.0.10.147	113	Catch.bmp	1904-04-21	00:00:00		0	0	284241	0		0	0	NULL	NULL	NULL	Low	run1	1	List2	A_T.wav	A_T	1	1	1	1	284091	150	1	688	284779
Exp1	20	Exp1-20-1	59.937	1.0.0.172	1	left	1224831479	2.0.10.242	2.0.10.242	09-20-2019	2019-09-20 07:45:06	15:45:06	female	2.0.10.147	114	Catch.bmp	1902-04-09	00:00:00		0	0	286977	0		0	0	NULL	NULL	NULL	Low	run1		List2	A_S.wav	A_S	0		0	1	286827	150		0	0
Exp1	20	Exp1-20-1	59.937	1.0.0.172	1	left	1224831479	2.0.10.242	2.0.10.242	09-20-2019	2019-09-20 07:45:06	15:45:06	female	2.0.10.147	115	Blue_C_2.bmp	1903-10-18	00:00:00		0	1	289013	0		0	0	NULL	NULL	NULL	Low	run1		List2	A_S.wav	AV_S	0		1	1	288862	151		0	0
Exp1	20	Exp1-20-1	59.937	1.0.0.172	1	left	1224831479	2.0.10.242	2.0.10.242	09-20-2019	2019-09-20 07:45:06	15:45:06	female	2.0.10.147	116	Red_S_2.bmp	1904-04-20	00:00:00		0	0	291615	0		0	0	NULL	NULL	NULL	Low	run1	1	List2	A_T.wav	AV_T	1	1	0	1	291465	150	1	562	292027
Exp1	20	Exp1-20-1	59.937	1.0.0.172	1	left	1224831479	2.0.10.242	2.0.10.242	09-20-2019	2019-09-20 07:45:06	15:45:06	female	2.0.10.147	117	Red_S.bmp	1902-04-05	00:00:00		0	0	294335	0		0	0	NULL	NULL	NULL	Low	run1	1	List2	A_T.wav	AV_T	1	1	0	1	294185	150	1	602	294787
Exp1	20	Exp1-20-1	59.937	1.0.0.172	1	left	1224831479	2.0.10.242	2.0.10.242	09-20-2019	2019-09-20 07:45:06	15:45:06	female	2.0.10.147	118	Catch.bmp	1903-12-26	00:00:00		0	0	296320	0		0	0	NULL	NULL	NULL	Low	run1	1	List2	A_T.wav	A_T	1	1	0	1	296170	150	1	849	297019
Exp1	20	Exp1-20-1	59.937	1.0.0.172	1	left	1224831479	2.0.10.242	2.0.10.242	09-20-2019	2019-09-20 07:45:06	15:45:06	female	2.0.10.147	119	Red_C.bmp	1902-12-09	00:00:00		0	0	298923	0		0	0	NULL	NULL	NULL	Low	run1	1	List2	A_T.wav	AV_T	1	1	0	1	298773	150	1	470	299243
Exp1	20	Exp1-20-1	59.937	1.0.0.172	1	left	1224831479	2.0.10.242	2.0.10.242	09-20-2019	2019-09-20 07:45:06	15:45:06	female	2.0.10.147	120	Catch.bmp	1902-05-31	00:00:00		0	0	301159	0		0	0	NULL	NULL	NULL	Low	run1	1	List2	A_T.wav	A_T	1	1	0	2	301009	150	1	458	301467
Exp1	20	Exp1-20-1	59.937	1.0.0.172	1	left	1224831479	2.0.10.242	2.0.10.242	09-20-2019	2019-09-20 07:45:06	15:45:06	female	2.0.10.147	121	Blue_C.bmp	1903-04-28	00:00:00		0	0	303194	0		0	0	NULL	NULL	NULL	Low	Run1		List2	Catch.wav	V_S	0		0	1	303044	150		0	0
Exp1	20	Exp1-20-1	59.937	1.0.0.172	1	left	1224831479	2.0.10.242	2.0.10.242	09-20-2019	2019-09-20 07:45:06	15:45:06	female	2.0.10.147	122	Red_C_2.bmp	1904-04-22	00:00:00		0	0	305630	0		0	0	NULL	NULL	NULL	Low	run1	1	List2	Catch.wav	V_T	1	1	0	1	305480	150	1	411	305891
Exp1	20	Exp1-20-1	59.937	1.0.0.172	1	left	1224831479	2.0.10.242	2.0.10.242	09-20-2019	2019-09-20 07:45:06	15:45:06	female	2.0.10.147	123	Catch.bmp	1902-08-15	00:00:00		0	0	308366	0		0	0	NULL	NULL	NULL	Low	run1	1	List2	A_T.wav	A_T	1	1	1	1	308216	150	1	651	308867
Exp1	20	Exp1-20-1	59.937	1.0.0.172	1	left	1224831479	2.0.10.242	2.0.10.242	09-20-2019	2019-09-20 07:45:06	15:45:06	female	2.0.10.147	124	Catch.bmp	1903-12-18	00:00:00		0	0	310485	0		0	0	NULL	NULL	NULL	Low	run1		List2	A_S.wav	A_S	0		0	1	310335	150		0	0
Exp1	20	Exp1-20-1	59.937	1.0.0.172	1	left	1224831479	2.0.10.242	2.0.10.242	09-20-2019	2019-09-20 07:45:06	15:45:06	female	2.0.10.147	125	Red_S.bmp	1904-03-17	00:00:00		0	1	313155	0		0	0	NULL	NULL	NULL	Low	run1	1	List2	Catch.wav	V_T	1	1	1	1	313004	151	1	743	313747
Exp1	20	Exp1-20-1	59.937	1.0.0.172	1	left	1224831479	2.0.10.242	2.0.10.242	09-20-2019	2019-09-20 07:45:06	15:45:06	female	2.0.10.147	126	Red_C.bmp	1902-04-13	00:00:00		0	0	315841	0		0	0	NULL	NULL	NULL	Low	run1	1	List2	A_T.wav	AV_T	1	1	0	1	315691	150	1	488	316179
Exp1	20	Exp1-20-1	59.937	1.0.0.172	1	left	1224831479	2.0.10.242	2.0.10.242	09-20-2019	2019-09-20 07:45:06	15:45:06	female	2.0.10.147	127	Red_S_2.bmp	1902-12-10	00:00:00		0	0	317826	0		0	0	NULL	NULL	NULL	Low	run1	1	List2	A_T.wav	AV_T	1	1	0	1	317676	150	1	511	318187
Exp1	20	Exp1-20-1	59.937	1.0.0.172	1	left	1224831479	2.0.10.242	2.0.10.242	09-20-2019	2019-09-20 07:45:06	15:45:06	female	2.0.10.147	128	Catch.bmp	1902-11-15	00:00:00		0	0	320062	0		0	0	NULL	NULL	NULL	Low	run1		List2	A_S.wav	A_S	0		0	1	319912	150		0	0
Exp1	20	Exp1-20-1	59.937	1.0.0.172	1	left	1224831479	2.0.10.242	2.0.10.242	09-20-2019	2019-09-20 07:45:06	15:45:06	female	2.0.10.147	129	Catch.bmp	1902-11-28	00:00:00		0	0	322331	0		0	0	NULL	NULL	NULL	Low	run1	1	List2	A_T.wav	A_T	1	1	0	1	322181	150	1	654	322835
Exp1	20	Exp1-20-1	59.937	1.0.0.172	1	left	1224831479	2.0.10.242	2.0.10.242	09-20-2019	2019-09-20 07:45:06	15:45:06	female	2.0.10.147	130	Red_S.bmp	1904-04-13	00:00:00		0	0	324550	0		0	0	NULL	NULL	NULL	Low	run1	1	List2	A_T.wav	AV_T	1	1	0	1	324400	150	1	603	325003
Exp1	20	Exp1-20-1	59.937	1.0.0.172	1	left	1224831479	2.0.10.242	2.0.10.242	09-20-2019	2019-09-20 07:45:06	15:45:06	female	2.0.10.147	131	Red_S_2.bmp	1902-05-06	00:00:00		0	0	327269	0		0	0	NULL	NULL	NULL	Low	run1	1	List2	Catch.wav	V_T	1	1	1	1	327119	150	1	732	327851
Exp1	20	Exp1-20-1	59.937	1.0.0.172	1	left	1224831479	2.0.10.242	2.0.10.242	09-20-2019	2019-09-20 07:45:06	15:45:06	female	2.0.10.147	132	Catch.bmp	1902-07-09	00:00:00		0	0	329288	0		0	0	NULL	NULL	NULL	Low	run1	1	List2	A_T.wav	A_T	0		1	1	329138	150		0	0
Exp1	20	Exp1-20-1	59.937	1.0.0.172	1	left	1224831479	2.0.10.242	2.0.10.242	09-20-2019	2019-09-20 07:45:06	15:45:06	female	2.0.10.147	133	Red_S.bmp	1903-04-10	00:00:00		0	0	331424	0		0	0	NULL	NULL	NULL	Low	run1	1	List2	Catch.wav	V_T	1	1	0	2	331274	150	1	625	331899
Exp1	20	Exp1-20-1	59.937	1.0.0.172	1	left	1224831479	2.0.10.242	2.0.10.242	09-20-2019	2019-09-20 07:45:06	15:45:06	female	2.0.10.147	134	Catch.bmp	1903-01-25	00:00:00		0	0	333776	0		0	0	NULL	NULL	NULL	Low	run1	1	List2	A_T.wav	A_T	1	1	1	1	333626	150	1	896	334522
Exp1	20	Exp1-20-1	59.937	1.0.0.172	1	left	1224831479	2.0.10.242	2.0.10.242	09-20-2019	2019-09-20 07:45:06	15:45:06	female	2.0.10.147	135	Red_S_2.bmp	1904-03-05	00:00:00		0	0	336045	0		0	0	NULL	NULL	NULL	Low	run1	1	List2	A_T.wav	AV_T	1	1	0	1	335895	150	1	475	336370
Exp1	20	Exp1-20-1	59.937	1.0.0.172	1	left	1224831479	2.0.10.242	2.0.10.242	09-20-2019	2019-09-20 07:45:06	15:45:06	female	2.0.10.147	136	Catch.bmp	1903-01-07	00:00:00		0	0	338731	0		0	0	NULL	NULL	NULL	Low	run1		List2	A_S.wav	A_S	0		0	1	338581	150		0	0
Exp1	20	Exp1-20-1	59.937	1.0.0.172	1	left	1224831479	2.0.10.242	2.0.10.242	09-20-2019	2019-09-20 07:45:06	15:45:06	female	2.0.10.147	137	Red_S_2.bmp	1902-09-29	00:00:00		0	0	341034	0		0	0	NULL	NULL	NULL	Low	run1	1	List2	Catch.wav	V_T	1	1	1	1	340884	150	1	566	341450
Exp1	20	Exp1-20-1	59.937	1.0.0.172	1	left	1224831479	2.0.10.242	2.0.10.242	09-20-2019	2019-09-20 07:45:06	15:45:06	female	2.0.10.147	138	Red_C.bmp	1903-12-08	00:00:00		0	0	343186	0		0	0	NULL	NULL	NULL	Low	run1	1	List2	A_T.wav	AV_T	1	1	0	1	343036	150	1	702	343738
Exp1	20	Exp1-20-1	59.937	1.0.0.172	1	left	1224831479	2.0.10.242	2.0.10.242	09-20-2019	2019-09-20 07:45:06	15:45:06	female	2.0.10.147	139	Red_S_2.bmp	1903-10-04	00:00:00		0	0	345772	0		0	0	NULL	NULL	NULL	Low	run1	1	List2	A_T.wav	AV_T	1	1	0	1	345622	150	1	508	346130
Exp1	20	Exp1-20-1	59.937	1.0.0.172	1	left	1224831479	2.0.10.242	2.0.10.242	09-20-2019	2019-09-20 07:45:06	15:45:06	female	2.0.10.147	140	Red_C_2.bmp	1902-12-04	00:00:00		0	0	348308	0		0	0	NULL	NULL	NULL	Low	run1	1	List2	A_T.wav	AV_T	1	1	0	1	348158	150	1	428	348586
Exp1	20	Exp1-20-1	59.937	1.0.0.172	1	left	1224831479	2.0.10.242	2.0.10.242	09-20-2019	2019-09-20 07:45:06	15:45:06	female	2.0.10.147	141	Red_C.bmp	1903-12-31	00:00:00		0	0	350527	1468		0	0	NULL	NULL	NULL	Low	run1	1	List2	Catch.wav	V_T	1	1	0	1	350377	150	1	393	350770
Exp1	20	Exp1-20-1	59.937	1.0.0.172	1	left	1224831479	2.0.10.242	2.0.10.242	09-20-2019	2019-09-20 07:45:06	15:45:06	female	2.0.10.147	142	Catch.bmp	1903-06-27	00:00:00		0	1	470553	0		0	0	NULL	NULL	NULL	Low	run1	1	List2	A_T.wav	A_T	1	1	1	1	470402	151	1	822	471224
Exp1	20	Exp1-20-1	59.937	1.0.0.172	1	left	1224831479	2.0.10.242	2.0.10.242	09-20-2019	2019-09-20 07:45:06	15:45:06	female	2.0.10.147	143	Red_C.bmp	1902-06-04	00:00:00		0	1	472989	0		0	0	NULL	NULL	NULL	Low	run1	1	List2	Catch.wav	V_T	1	1	1	1	472838	151	1	354	473192
Exp1	20	Exp1-20-1	59.937	1.0.0.172	1	left	1224831479	2.0.10.242	2.0.10.242	09-20-2019	2019-09-20 07:45:06	15:45:06	female	2.0.10.147	144	Blue_S_2.bmp	1904-03-02	00:00:00		0	0	475024	0		0	0	NULL	NULL	NULL	Low	run1		List2	Catch.wav	V_S	0		0	1	474874	150		0	0
Exp1	20	Exp1-20-1	59.937	1.0.0.172	1	left	1224831479	2.0.10.242	2.0.10.242	09-20-2019	2019-09-20 07:45:06	15:45:06	female	2.0.10.147	145	Red_C.bmp	1903-10-11	00:00:00		0	0	477760	0		0	0	NULL	NULL	NULL	Low	run1	1	List2	Catch.wav	V_T	1	1	0	1	477610	150	1	870	478480
Exp1	20	Exp1-20-1	59.937	1.0.0.172	1	left	1224831479	2.0.10.242	2.0.10.242	09-20-2019	2019-09-20 07:45:06	15:45:06	female	2.0.10.147	146	Blue_C.bmp	1902-12-25	00:00:00		0	0	480296	0		0	0	NULL	NULL	NULL	Low	Run1		List2	Catch.wav	V_S	0		0	1	480146	150		0	0
Exp1	20	Exp1-20-1	59.937	1.0.0.172	1	left	1224831479	2.0.10.242	2.0.10.242	09-20-2019	2019-09-20 07:45:06	15:45:06	female	2.0.10.147	147	Blue_S.bmp	1903-03-24	00:00:00		0	1	482599	0		0	0	NULL	NULL	NULL	Low	run1		List2	Catch.wav	V_S	0		0	1	482448	151		0	0
Exp1	20	Exp1-20-1	59.937	1.0.0.172	1	left	1224831479	2.0.10.242	2.0.10.242	09-20-2019	2019-09-20 07:45:06	15:45:06	female	2.0.10.147	148	Red_S_2.bmp	1902-04-28	00:00:00		0	0	484984	0		0	0	NULL	NULL	NULL	Low	run1	1	List2	Catch.wav	V_T	1	1	0	1	484834	150	1	414	485248
Exp1	20	Exp1-20-1	59.937	1.0.0.172	1	left	1224831479	2.0.10.242	2.0.10.242	09-20-2019	2019-09-20 07:45:06	15:45:06	female	2.0.10.147	149	Blue_S_2.bmp	1903-02-19	00:00:00		1	0	486986	0		0	0	NULL	NULL	NULL	Low	run1		List2	A_S.wav	AV_S	0		1	1	486836	150		0	0
Exp1	20	Exp1-20-1	59.937	1.0.0.172	1	left	1224831479	2.0.10.242	2.0.10.242	09-20-2019	2019-09-20 07:45:06	15:45:06	female	2.0.10.147	150	Red_S.bmp	1904-03-04	00:00:00		0	1	489356	0		0	0	NULL	NULL	NULL	Low	run1	1	List2	Catch.wav	V_T	1	1	1	1	489205	151	1	563	489768
Exp1	20	Exp1-20-1	59.937	1.0.0.172	1	left	1224831479	2.0.10.242	2.0.10.242	09-20-2019	2019-09-20 07:45:06	15:45:06	female	2.0.10.147	151	Catch.bmp	1902-12-24	00:00:00		0	0	492042	0		0	0	NULL	NULL	NULL	Low	run1	1	List2	A_T.wav	A_T	1	1	1	1	491892	150	1	580	492472
Exp1	20	Exp1-20-1	59.937	1.0.0.172	1	left	1224831479	2.0.10.242	2.0.10.242	09-20-2019	2019-09-20 07:45:06	15:45:06	female	2.0.10.147	152	Red_C_2.bmp	1904-02-19	00:00:00		0	0	494294	0		0	0	NULL	NULL	NULL	Low	run1	1	List2	A_T.wav	AV_T	1	1	0	1	494144	150	1	456	494600
Exp1	20	Exp1-20-1	59.937	1.0.0.172	1	left	1224831479	2.0.10.242	2.0.10.242	09-20-2019	2019-09-20 07:45:06	15:45:06	female	2.0.10.147	153	Red_C_2.bmp	1902-03-22	00:00:00		0	1	496964	0		0	0	NULL	NULL	NULL	Low	run1	1	List2	A_T.wav	AV_T	1	1	1	1	496813	151	1	363	497176
Exp1	20	Exp1-20-1	59.937	1.0.0.172	1	left	1224831479	2.0.10.242	2.0.10.242	09-20-2019	2019-09-20 07:45:06	15:45:06	female	2.0.10.147	154	Blue_C.bmp	1903-10-24	00:00:00		0	0	498932	0		0	0	NULL	NULL	NULL	Low	Run1		List2	Catch.wav	V_S	0		1	1	498782	150		0	0
Exp1	20	Exp1-20-1	59.937	1.0.0.172	1	left	1224831479	2.0.10.242	2.0.10.242	09-20-2019	2019-09-20 07:45:06	15:45:06	female	2.0.10.147	155	Catch.bmp	1902-10-20	00:00:00		0	0	501535	0		0	0	NULL	NULL	NULL	Low	run1		List2	A_S.wav	A_S	0		0	1	501385	150		0	0
Exp1	20	Exp1-20-1	59.937	1.0.0.172	1	left	1224831479	2.0.10.242	2.0.10.242	09-20-2019	2019-09-20 07:45:06	15:45:06	female	2.0.10.147	156	Catch.bmp	1904-01-16	00:00:00		0	0	503771	0		0	0	NULL	NULL	NULL	Low	run1	1	List2	A_T.wav	A_T	1	1	0	1	503621	150	1	618	504239
Exp1	20	Exp1-20-1	59.937	1.0.0.172	1	left	1224831479	2.0.10.242	2.0.10.242	09-20-2019	2019-09-20 07:45:06	15:45:06	female	2.0.10.147	157	Red_S.bmp	1902-05-01	00:00:00		0	0	506407	0		0	0	NULL	NULL	NULL	Low	run1	1	List2	A_T.wav	AV_T	1	1	0	1	506257	150	1	494	506751
Exp1	20	Exp1-20-1	59.937	1.0.0.172	1	left	1224831479	2.0.10.242	2.0.10.242	09-20-2019	2019-09-20 07:45:06	15:45:06	female	2.0.10.147	158	Blue_C_2.bmp	1903-12-31	00:00:00		0	0	508409	0		0	0	NULL	NULL	NULL	Low	run1		List2	A_S.wav	AV_S	0		0	1	508259	150		0	0
Exp1	20	Exp1-20-1	59.937	1.0.0.172	1	left	1224831479	2.0.10.242	2.0.10.242	09-20-2019	2019-09-20 07:45:06	15:45:06	female	2.0.10.147	159	Blue_C.bmp	1902-08-20	00:00:00		0	0	511078	0		0	0	NULL	NULL	NULL	Low	Run1		List2	Catch.wav	V_S	0		1	1	510928	150		0	0
Exp1	20	Exp1-20-1	59.937	1.0.0.172	1	left	1224831479	2.0.10.242	2.0.10.242	09-20-2019	2019-09-20 07:45:06	15:45:06	female	2.0.10.147	160	Red_S.bmp	1902-08-30	00:00:00		0	0	513247	0		0	0	NULL	NULL	NULL	Low	run1	1	List2	A_T.wav	AV_T	1	1	1	1	513097	150	1	430	513527
Exp1	20	Exp1-20-1	59.937	1.0.0.172	1	left	1224831479	2.0.10.242	2.0.10.242	09-20-2019	2019-09-20 07:45:06	15:45:06	female	2.0.10.147	161	Red_C_2.bmp	1904-04-19	00:00:00		0	0	515383	0		0	0	NULL	NULL	NULL	Low	run1	1	List2	Catch.wav	V_T	1	1	1	1	515233	150	1	438	515671
Exp1	20	Exp1-20-1	59.937	1.0.0.172	1	left	1224831479	2.0.10.242	2.0.10.242	09-20-2019	2019-09-20 07:45:06	15:45:06	female	2.0.10.147	162	Red_C_2.bmp	1903-08-21	00:00:00		0	0	518102	0		0	0	NULL	NULL	NULL	Low	run1	1	List2	Catch.wav	V_T	1	1	0	1	517952	150	1	447	518399
Exp1	20	Exp1-20-1	59.937	1.0.0.172	1	left	1224831479	2.0.10.242	2.0.10.242	09-20-2019	2019-09-20 07:45:06	15:45:06	female	2.0.10.147	163	Red_C.bmp	1902-12-10	00:00:00		0	0	520588	0		0	0	NULL	NULL	NULL	Low	run1	1	List2	Catch.wav	V_T	1	1	0	1	520438	150	1	521	520959
Exp1	20	Exp1-20-1	59.937	1.0.0.172	1	left	1224831479	2.0.10.242	2.0.10.242	09-20-2019	2019-09-20 07:45:06	15:45:06	female	2.0.10.147	164	Red_C_2.bmp	1903-10-21	00:00:00		0	0	522824	0		0	0	NULL	NULL	NULL	Low	run1	1	List2	Catch.wav	V_T	1	1	0	1	522674	150	1	605	523279
Exp1	20	Exp1-20-1	59.937	1.0.0.172	1	left	1224831479	2.0.10.242	2.0.10.242	09-20-2019	2019-09-20 07:45:06	15:45:06	female	2.0.10.147	165	Catch.bmp	1903-08-18	00:00:00		0	0	525377	0		0	0	NULL	NULL	NULL	Low	run1		List2	A_S.wav	A_S	0		0	2	525227	150		0	0
Exp1	20	Exp1-20-1	59.937	1.0.0.172	1	left	1224831479	2.0.10.242	2.0.10.242	09-20-2019	2019-09-20 07:45:06	15:45:06	female	2.0.10.147	166	Red_C.bmp	1904-02-21	00:00:00		0	0	527913	0		0	0	NULL	NULL	NULL	Low	run1	1	List2	A_T.wav	AV_T	1	1	0	2	527763	150	1	452	528215
Exp1	20	Exp1-20-1	59.937	1.0.0.172	1	left	1224831479	2.0.10.242	2.0.10.242	09-20-2019	2019-09-20 07:45:06	15:45:06	female	2.0.10.147	167	Red_C.bmp	1903-09-08	00:00:00		0	0	530582	0		0	0	NULL	NULL	NULL	Low	run1	1	List2	A_T.wav	AV_T	1	1	0	1	530432	150	1	431	530863
Exp1	20	Exp1-20-1	59.937	1.0.0.172	1	left	1224831479	2.0.10.242	2.0.10.242	09-20-2019	2019-09-20 07:45:06	15:45:06	female	2.0.10.147	168	Red_C_2.bmp	1902-08-01	00:00:00		0	0	533085	0		0	0	NULL	NULL	NULL	Low	run1	1	List2	Catch.wav	V_T	1	1	0	1	532935	150	1	400	533335
Exp1	20	Exp1-20-1	59.937	1.0.0.172	1	left	1224831479	2.0.10.242	2.0.10.242	09-20-2019	2019-09-20 07:45:06	15:45:06	female	2.0.10.147	169	Red_S_2.bmp	1904-05-14	00:00:00		0	0	535187	0		0	0	NULL	NULL	NULL	Low	run1	1	List2	A_T.wav	AV_T	1	1	0	1	535037	150	1	378	535415
Exp1	20	Exp1-20-1	59.937	1.0.0.172	1	left	1224831479	2.0.10.242	2.0.10.242	09-20-2019	2019-09-20 07:45:06	15:45:06	female	2.0.10.147	170	Red_C.bmp	1903-11-22	00:00:00		0	0	537940	0		0	0	NULL	NULL	NULL	Low	run1	1	List2	A_T.wav	AV_T	1	1	0	1	537790	150	1	313	538103
Exp1	20	Exp1-20-1	59.937	1.0.0.172	1	left	1224831479	2.0.10.242	2.0.10.242	09-20-2019	2019-09-20 07:45:06	15:45:06	female	2.0.10.147	171	Blue_S_2.bmp	1902-08-07	00:00:00		0	0	540509	0		0	0	NULL	NULL	NULL	Low	run1		List2	Catch.wav	V_S	0		1	1	540359	150		0	0
Exp1	20	Exp1-20-1	59.937	1.0.0.172	1	left	1224831479	2.0.10.242	2.0.10.242	09-20-2019	2019-09-20 07:45:06	15:45:06	female	2.0.10.147	172	Red_S.bmp	1903-05-02	00:00:00		0	0	542678	0		0	0	NULL	NULL	NULL	Low	run1	1	List2	Catch.wav	V_T	1	1	0	1	542528	150	1	439	542967
Exp1	20	Exp1-20-1	59.937	1.0.0.172	1	left	1224831479	2.0.10.242	2.0.10.242	09-20-2019	2019-09-20 07:45:06	15:45:06	female	2.0.10.147	173	Catch.bmp	1903-04-02	00:00:00		0	0	545047	0		0	0	NULL	NULL	NULL	Low	run1	1	List2	A_T.wav	A_T	0		1	1	544897	150		0	0
Exp1	20	Exp1-20-1	59.937	1.0.0.172	1	left	1224831479	2.0.10.242	2.0.10.242	09-20-2019	2019-09-20 07:45:06	15:45:06	female	2.0.10.147	174	Red_S_2.bmp	1903-06-09	00:00:00		0	0	547433	0		0	0	NULL	NULL	NULL	Low	run1	1	List2	Catch.wav	V_T	1	1	1	1	547283	150	1	668	547951
Exp1	20	Exp1-20-1	59.937	1.0.0.172	1	left	1224831479	2.0.10.242	2.0.10.242	09-20-2019	2019-09-20 07:45:06	15:45:06	female	2.0.10.147	175	Catch.bmp	1903-06-16	00:00:00		0	1	549836	0		0	0	NULL	NULL	NULL	Low	run1	1	List2	A_T.wav	A_T	1	1	1	1	549685	151	1	730	550415
Exp1	20	Exp1-20-1	59.937	1.0.0.172	1	left	1224831479	2.0.10.242	2.0.10.242	09-20-2019	2019-09-20 07:45:06	15:45:06	female	2.0.10.147	176	Red_C.bmp	1904-02-19	00:00:00		0	0	552255	0		0	0	NULL	NULL	NULL	Low	run1	1	List2	Catch.wav	V_T	1	1	0	1	552105	150	1	446	552551
Exp1	20	Exp1-20-1	59.937	1.0.0.172	1	left	1224831479	2.0.10.242	2.0.10.242	09-20-2019	2019-09-20 07:45:06	15:45:06	female	2.0.10.147	177	Red_C_2.bmp	1903-02-13	00:00:00		0	0	554924	0		0	0	NULL	NULL	NULL	Low	run1	1	List2	A_T.wav	AV_T	1	1	1	1	554774	150	1	305	555079
Exp1	20	Exp1-20-1	59.937	1.0.0.172	1	left	1224831479	2.0.10.242	2.0.10.242	09-20-2019	2019-09-20 07:45:06	15:45:06	female	2.0.10.147	178	Red_S_2.bmp	1902-11-01	00:00:00		0	0	557227	0		0	0	NULL	NULL	NULL	Low	run1	1	List2	A_T.wav	AV_T	1	1	0	2	557077	150	1	322	557399
Exp1	20	Exp1-20-1	59.937	1.0.0.172	1	left	1224831479	2.0.10.242	2.0.10.242	09-20-2019	2019-09-20 07:45:06	15:45:06	female	2.0.10.147	179	Catch.bmp	1903-11-30	00:00:00		0	0	559412	0		0	0	NULL	NULL	NULL	Low	run1		List2	A_S.wav	A_S	0		0	1	559262	150		0	0
Exp1	20	Exp1-20-1	59.937	1.0.0.172	1	left	1224831479	2.0.10.242	2.0.10.242	09-20-2019	2019-09-20 07:45:06	15:45:06	female	2.0.10.147	180	Blue_C_2.bmp	1902-04-15	00:00:00		0	0	562048	0		0	0	NULL	NULL	NULL	Low	run1		List2	A_S.wav	AV_S	0		0	1	561898	150		0	0
Exp1	20	Exp1-20-1	59.937	1.0.0.172	1	left	1224831479	2.0.10.242	2.0.10.242	09-20-2019	2019-09-20 07:45:06	15:45:06	female	2.0.10.147	181	Red_C.bmp	1902-06-22	00:00:00		0	1	564101	0		0	0	NULL	NULL	NULL	Low	run1	1	List2	Catch.wav	V_T	1	1	1	1	563950	151	1	408	564358
Exp1	20	Exp1-20-1	59.937	1.0.0.172	1	left	1224831479	2.0.10.242	2.0.10.242	09-20-2019	2019-09-20 07:45:06	15:45:06	female	2.0.10.147	182	Catch.bmp	1903-08-28	00:00:00		0	0	566153	0		0	0	NULL	NULL	NULL	Low	run1	1	List2	A_T.wav	A_T	1	1	0	2	566003	150	1	891	566894
Exp1	20	Exp1-20-1	59.937	1.0.0.172	1	left	1224831479	2.0.10.242	2.0.10.242	09-20-2019	2019-09-20 07:45:06	15:45:06	female	2.0.10.147	183	Catch.bmp	1903-04-02	00:00:00		0	1	568639	0		0	0	NULL	NULL	NULL	Low	run1	1	List2	A_T.wav	A_T	1	1	1	1	568488	151	1	550	569038
Exp1	20	Exp1-20-1	59.937	1.0.0.172	1	left	1224831479	2.0.10.242	2.0.10.242	09-20-2019	2019-09-20 07:45:06	15:45:06	female	2.0.10.147	184	Blue_C_2.bmp	1902-12-01	00:00:00		0	0	570974	0		0	0	NULL	NULL	NULL	Low	run1		List2	Catch.wav	V_S	0		1	1	570824	150		0	0
Exp1	20	Exp1-20-1	59.937	1.0.0.172	1	left	1224831479	2.0.10.242	2.0.10.242	09-20-2019	2019-09-20 07:45:06	15:45:06	female	2.0.10.147	185	Catch.bmp	1903-01-04	00:00:00		0	0	573260	0		0	0	NULL	NULL	NULL	Low	run1	1	List2	A_T.wav	A_T	1	1	0	1	573110	150	1	632	573742
Exp1	20	Exp1-20-1	59.937	1.0.0.172	1	left	1224831479	2.0.10.242	2.0.10.242	09-20-2019	2019-09-20 07:45:06	15:45:06	female	2.0.10.147	186	Red_C_2.bmp	1904-03-18	00:00:00		1	0	575512	0		0	0	NULL	NULL	NULL	Low	run1	1	List2	A_T.wav	AV_T	1	1	0	1	575362	150	1	532	575894
Exp1	20	Exp1-20-1	59.937	1.0.0.172	1	left	1224831479	2.0.10.242	2.0.10.242	09-20-2019	2019-09-20 07:45:06	15:45:06	female	2.0.10.147	187	Catch.bmp	1903-05-26	00:00:00		0	1	578199	0		0	0	NULL	NULL	NULL	Low	run1	1	List2	A_T.wav	A_T	1	1	1	1	578048	151	1	542	578590
Exp1	20	Exp1-20-1	59.937	1.0.0.172	1	left	1224831479	2.0.10.242	2.0.10.242	09-20-2019	2019-09-20 07:45:06	15:45:06	female	2.0.10.147	188	Catch.bmp	1902-04-11	00:00:00		0	0	580601	0		0	0	NULL	NULL	NULL	Low	run1	1	List2	A_T.wav	A_T	1	1	0	1	580451	150	1	451	580902
Exp1	20	Exp1-20-1	59.937	1.0.0.172	1	left	1224831479	2.0.10.242	2.0.10.242	09-20-2019	2019-09-20 07:45:06	15:45:06	female	2.0.10.147	189	Red_S.bmp	1903-11-25	00:00:00		0	1	582587	0		0	0	NULL	NULL	NULL	Low	run1	1	List2	Catch.wav	V_T	1	1	1	1	582436	151	1	546	582982
Exp1	20	Exp1-20-1	59.937	1.0.0.172	1	left	1224831479	2.0.10.242	2.0.10.242	09-20-2019	2019-09-20 07:45:06	15:45:06	female	2.0.10.147	190	Red_S_2.bmp	1903-04-09	00:00:00		0	1	585173	0		0	0	NULL	NULL	NULL	Low	run1	1	List2	Catch.wav	V_T	1	1	1	1	585022	151	1	368	585390
Exp1	20	Exp1-20-1	59.937	1.0.0.172	1	left	1224831479	2.0.10.242	2.0.10.242	09-20-2019	2019-09-20 07:45:06	15:45:06	female	2.0.10.147	191	Catch.bmp	1902-10-13	00:00:00		0	0	587525	0		0	0	NULL	NULL	NULL	Low	run1	1	List2	A_T.wav	A_T	1	1	0	1	587375	150	1	615	587990
Exp1	20	Exp1-20-1	59.937	1.0.0.172	1	left	1224831479	2.0.10.242	2.0.10.242	09-20-2019	2019-09-20 07:45:06	15:45:06	female	2.0.10.147	192	Catch.bmp	1903-01-27	00:00:00		0	0	589694	0		0	0	NULL	NULL	NULL	Low	run1	1	List2	A_T.wav	A_T	1	1	0	1	589544	150	1	550	590094
Exp1	20	Exp1-20-1	59.937	1.0.0.172	1	left	1224831479	2.0.10.242	2.0.10.242	09-20-2019	2019-09-20 07:45:06	15:45:06	female	2.0.10.147	193	Blue_S.bmp	1903-12-14	00:00:00		0	0	591980	0		0	0	NULL	NULL	NULL	Low	run1		List2	A_S.wav	AV_S	0		0	1	591830	150		0	0
Exp1	20	Exp1-20-1	59.937	1.0.0.172	1	left	1224831479	2.0.10.242	2.0.10.242	09-20-2019	2019-09-20 07:45:06	15:45:06	female	2.0.10.147	194	Red_C_2.bmp	1902-12-18	00:00:00		1	0	594632	0		0	0	NULL	NULL	NULL	Low	run1	1	List2	A_T.wav	AV_T	1	1	0	1	594482	150	1	340	594822
Exp1	20	Exp1-20-1	59.937	1.0.0.172	1	left	1224831479	2.0.10.242	2.0.10.242	09-20-2019	2019-09-20 07:45:06	15:45:06	female	2.0.10.147	195	Red_S_2.bmp	1903-11-15	00:00:00		0	0	596868	0		0	0	NULL	NULL	NULL	Low	run1	1	List2	A_T.wav	AV_T	1	1	0	1	596718	150	1	328	597046
Exp1	20	Exp1-20-1	59.937	1.0.0.172	1	left	1224831479	2.0.10.242	2.0.10.242	09-20-2019	2019-09-20 07:45:06	15:45:06	female	2.0.10.147	196	Red_C.bmp	1904-02-21	00:00:00		0	1	599438	0		0	0	NULL	NULL	NULL	Low	run1	1	List2	A_T.wav	AV_T	1	1	0	1	599287	151	1	327	599614
Exp1	20	Exp1-20-1	59.937	1.0.0.172	1	left	1224831479	2.0.10.242	2.0.10.242	09-20-2019	2019-09-20 07:45:06	15:45:06	female	2.0.10.147	197	Catch.bmp	1903-08-03	00:00:00		0	0	602107	0		0	0	NULL	NULL	NULL	Low	run1	1	List2	A_T.wav	A_T	1	1	0	1	601957	150	1	577	602534
Exp1	20	Exp1-20-1	59.937	1.0.0.172	1	left	1224831479	2.0.10.242	2.0.10.242	09-20-2019	2019-09-20 07:45:06	15:45:06	female	2.0.10.147	198	Catch.bmp	1903-10-09	00:00:00		0	0	604576	0		0	0	NULL	NULL	NULL	Low	run1	1	List2	A_T.wav	A_T	1	1	0	1	604426	150	1	476	604902
Exp1	20	Exp1-20-1	59.937	1.0.0.172	1	left	1224831479	2.0.10.242	2.0.10.242	09-20-2019	2019-09-20 07:45:06	15:45:06	female	2.0.10.147	199	Catch.bmp	1903-06-06	00:00:00		0	0	607112	0		0	0	NULL	NULL	NULL	Low	run1		List2	A_S.wav	A_S	0		0	1	606962	150		0	0
Exp1	20	Exp1-20-1	59.937	1.0.0.172	1	left	1224831479	2.0.10.242	2.0.10.242	09-20-2019	2019-09-20 07:45:06	15:45:06	female	2.0.10.147	200	Blue_S.bmp	1903-03-29	00:00:00		1	0	609581	0		0	0	NULL	NULL	NULL	Low	run1		List2	Catch.wav	V_S	0		1	1	609431	150		0	0
Exp1	20	Exp1-20-1	59.937	1.0.0.172	1	left	1224831479	2.0.10.242	2.0.10.242	09-20-2019	2019-09-20 07:45:06	15:45:06	female	2.0.10.147	201	Red_S.bmp	1903-01-04	00:00:00		0	0	611984	0		0	0	NULL	NULL	NULL	Low	run1	1	List2	Catch.wav	V_T	1	1	0	1	611834	150	1	372	612206
Exp1	20	Exp1-20-1	59.937	1.0.0.172	1	left	1224831479	2.0.10.242	2.0.10.242	09-20-2019	2019-09-20 07:45:06	15:45:06	female	2.0.10.147	202	Blue_S_2.bmp	1902-07-09	00:00:00		0	0	614236	0		0	0	NULL	NULL	NULL	Low	run1		List2	A_S.wav	AV_S	0		1	1	614086	150		0	0
Exp1	20	Exp1-20-1	59.937	1.0.0.172	1	left	1224831479	2.0.10.242	2.0.10.242	09-20-2019	2019-09-20 07:45:06	15:45:06	female	2.0.10.147	203	Red_C_2.bmp	1902-06-18	00:00:00		0	0	616372	0		0	0	NULL	NULL	NULL	Low	run1	1	List2	Catch.wav	V_T	1	1	0	1	616222	150	1	471	616693
Exp1	20	Exp1-20-1	59.937	1.0.0.172	1	left	1224831479	2.0.10.242	2.0.10.242	09-20-2019	2019-09-20 07:45:06	15:45:06	female	2.0.10.147	204	Red_S_2.bmp	1902-08-14	00:00:00		0	0	618424	0		0	0	NULL	NULL	NULL	Low	run1	1	List2	A_T.wav	AV_T	1	1	1	1	618274	150	1	467	618741
Exp1	20	Exp1-20-1	59.937	1.0.0.172	1	left	1224831479	2.0.10.242	2.0.10.242	09-20-2019	2019-09-20 07:45:06	15:45:06	female	2.0.10.147	205	Catch.bmp	1904-04-02	00:00:00		0	0	620543	0		0	0	NULL	NULL	NULL	Low	run1	1	List2	A_T.wav	A_T	1	1	0	1	620393	150	1	820	621213
Exp1	20	Exp1-20-1	59.937	1.0.0.172	1	left	1224831479	2.0.10.242	2.0.10.242	09-20-2019	2019-09-20 07:45:06	15:45:06	female	2.0.10.147	206	Red_C.bmp	1902-10-14	00:00:00		0	0	623246	0		0	0	NULL	NULL	NULL	Low	run1	1	List2	Catch.wav	V_T	1	1	1	1	623096	150	1	429	623525
Exp1	20	Exp1-20-1	59.937	1.0.0.172	1	left	1224831479	2.0.10.242	2.0.10.242	09-20-2019	2019-09-20 07:45:06	15:45:06	female	2.0.10.147	207	Red_C_2.bmp	1903-06-14	00:00:00		0	0	625415	0		0	0	NULL	NULL	NULL	Low	run1	1	List2	Catch.wav	V_T	1	1	0	1	625265	150	1	348	625613
Exp1	20	Exp1-20-1	59.937	1.0.0.172	1	left	1224831479	2.0.10.242	2.0.10.242	09-20-2019	2019-09-20 07:45:06	15:45:06	female	2.0.10.147	208	Red_S_2.bmp	1902-04-22	00:00:00		0	0	627834	0		0	0	NULL	NULL	NULL	Low	run1	1	List2	A_T.wav	AV_T	1	1	1	1	627684	150	1	817	628501
Exp1	20	Exp1-20-1	59.937	1.0.0.172	1	left	1224831479	2.0.10.242	2.0.10.242	09-20-2019	2019-09-20 07:45:06	15:45:06	female	2.0.10.147	209	Red_C_2.bmp	1903-10-05	00:00:00		0	0	629836	0		0	0	NULL	NULL	NULL	Low	run1	1	List2	A_T.wav	AV_T	1	1	0	1	629686	150	1	519	630205
Exp1	20	Exp1-20-1	59.937	1.0.0.172	1	left	1224831479	2.0.10.242	2.0.10.242	09-20-2019	2019-09-20 07:45:06	15:45:06	female	2.0.10.147	210	Catch.bmp	1904-02-18	00:00:00		0	0	632372	0		0	0	NULL	NULL	NULL	Low	run1	1	List2	A_T.wav	A_T	1	1	0	1	632222	150	1	439	632661
Exp1	20	Exp1-20-1	59.937	1.0.0.172	1	left	1224831479	2.0.10.242	2.0.10.242	09-20-2019	2019-09-20 07:45:06	15:45:06	female	2.0.10.147	211	Catch.bmp	1904-02-24	00:00:00		0	0	635041	0		0	0	NULL	NULL	NULL	Low	run1	1	List2	A_T.wav	A_T	1	1	0	1	634891	150	1	594	635485
Exp1	20	Exp1-20-1	59.937	1.0.0.172	1	left	1224831479	2.0.10.242	2.0.10.242	09-20-2019	2019-09-20 07:45:06	15:45:06	female	2.0.10.147	212	Red_S.bmp	1903-10-22	00:00:00		0	0	637711	0		0	0	NULL	NULL	NULL	Low	run1	1	List2	A_T.wav	AV_T	1	1	0	1	637561	150	1	428	637989
Exp1	20	Exp1-20-1	59.937	1.0.0.172	1	left	1224831479	2.0.10.242	2.0.10.242	09-20-2019	2019-09-20 07:45:06	15:45:06	female	2.0.10.147	213	Red_C_2.bmp	1903-04-13	00:00:00		0	1	640264	0		0	0	NULL	NULL	NULL	Low	run1	1	List2	Catch.wav	V_T	1	1	1	1	640113	151	1	420	640533
Exp1	20	Exp1-20-1	59.937	1.0.0.172	1	left	1224831479	2.0.10.242	2.0.10.242	09-20-2019	2019-09-20 07:45:06	15:45:06	female	2.0.10.147	214	Red_S_2.bmp	1903-09-02	00:00:00		0	0	642616	0		0	0	NULL	NULL	NULL	Low	run1	1	List2	Catch.wav	V_T	1	1	0	1	642466	150	1	451	642917
Exp1	20	Exp1-20-1	59.937	1.0.0.172	1	left	1224831479	2.0.10.242	2.0.10.242	09-20-2019	2019-09-20 07:45:06	15:45:06	female	2.0.10.147	215	Blue_S_2.bmp	1904-04-02	00:00:00		0	0	645119	0		0	0	NULL	NULL	NULL	Low	run1		List2	A_S.wav	AV_S	0		0	2	644969	150		0	0
Exp1	20	Exp1-20-1	59.937	1.0.0.172	1	left	1224831479	2.0.10.242	2.0.10.242	09-20-2019	2019-09-20 07:45:06	15:45:06	female	2.0.10.147	216	Red_C_2.bmp	1903-07-28	00:00:00		0	1	647872	0		0	0	NULL	NULL	NULL	Low	run1	1	List2	A_T.wav	AV_T	1	1	0	1	647721	151	1	396	648117
Exp1	20	Exp1-20-1	59.937	1.0.0.172	1	left	1224831479	2.0.10.242	2.0.10.242	09-20-2019	2019-09-20 07:45:06	15:45:06	female	2.0.10.147	217	Catch.bmp	1902-06-16	00:00:00		0	0	650324	0		0	0	NULL	NULL	NULL	Low	run1	1	List2	A_T.wav	A_T	1	1	0	1	650174	150	1	751	650925
Exp1	20	Exp1-20-1	59.937	1.0.0.172	1	left	1224831479	2.0.10.242	2.0.10.242	09-20-2019	2019-09-20 07:45:06	15:45:06	female	2.0.10.147	218	Catch.bmp	1903-11-24	00:00:00		0	0	652376	0		0	0	NULL	NULL	NULL	Low	run1	1	List2	A_T.wav	A_T	1	1	0	1	652226	150	1	491	652717
Exp1	20	Exp1-20-1	59.937	1.0.0.172	1	left	1224831479	2.0.10.242	2.0.10.242	09-20-2019	2019-09-20 07:45:06	15:45:06	female	2.0.10.147	219	Catch.bmp	1903-10-31	00:00:00		0	0	654962	0		0	0	NULL	NULL	NULL	Low	run1	1	List2	A_T.wav	A_T	1	1	0	1	654812	150	1	641	655453
Exp1	20	Exp1-20-1	59.937	1.0.0.172	1	left	1224831479	2.0.10.242	2.0.10.242	09-20-2019	2019-09-20 07:45:06	15:45:06	female	2.0.10.147	220	Red_S.bmp	1903-04-22	00:00:00		0	0	657515	0		0	0	NULL	NULL	NULL	Low	run1	1	List2	Catch.wav	V_T	1	1	0	1	657365	150	1	384	657749
Exp1	20	Exp1-20-1	59.937	1.0.0.172	1	left	1224831479	2.0.10.242	2.0.10.242	09-20-2019	2019-09-20 07:45:06	15:45:06	female	2.0.10.147	221	Red_C_2.bmp	1902-03-26	00:00:00		0	0	659884	0		0	0	NULL	NULL	NULL	Low	run1	1	List2	Catch.wav	V_T	1	1	0	1	659734	150	1	423	660157
Exp1	20	Exp1-20-1	59.937	1.0.0.172	1	left	1224831479	2.0.10.242	2.0.10.242	09-20-2019	2019-09-20 07:45:06	15:45:06	female	2.0.10.147	222	Red_C_2.bmp	1902-06-09	00:00:00		0	0	661853	0		0	0	NULL	NULL	NULL	Low	run1	1	List2	Catch.wav	V_T	1	1	0	1	661703	150	1	350	662053
Exp1	20	Exp1-20-1	59.937	1.0.0.172	1	left	1224831479	2.0.10.242	2.0.10.242	09-20-2019	2019-09-20 07:45:06	15:45:06	female	2.0.10.147	223	Catch.bmp	1903-07-12	00:00:00		0	0	663905	0		0	0	NULL	NULL	NULL	Low	run1	1	List2	A_T.wav	A_T	1	1	1	1	663755	150	1	1434	665189
Exp1	20	Exp1-20-1	59.937	1.0.0.172	1	left	1224831479	2.0.10.242	2.0.10.242	09-20-2019	2019-09-20 07:45:06	15:45:06	female	2.0.10.147	224	Red_S.bmp	1903-07-30	00:00:00		0	0	666391	0		0	0	NULL	NULL	NULL	Low	run1	1	List2	Catch.wav	V_T	1	1	1	1	666241	150	1	444	666685
Exp1	20	Exp1-20-1	59.937	1.0.0.172	1	left	1224831479	2.0.10.242	2.0.10.242	09-20-2019	2019-09-20 07:45:06	15:45:06	female	2.0.10.147	225	Red_S.bmp	1904-03-12	00:00:00		0	0	668860	0		0	0	NULL	NULL	NULL	Low	run1	1	List2	Catch.wav	V_T	1	1	0	1	668710	150	1	423	669133
Exp1	20	Exp1-20-1	59.937	1.0.0.172	1	left	1224831479	2.0.10.242	2.0.10.242	09-20-2019	2019-09-20 07:45:06	15:45:06	female	2.0.10.147	226	Blue_S.bmp	1903-08-15	00:00:00		0	0	671546	0		0	0	NULL	NULL	NULL	Low	run1		List2	A_S.wav	AV_S	0		1	1	671396	150		0	0
Exp1	20	Exp1-20-1	59.937	1.0.0.172	1	left	1224831479	2.0.10.242	2.0.10.242	09-20-2019	2019-09-20 07:45:06	15:45:06	female	2.0.10.147	227	Red_C.bmp	1902-07-27	00:00:00		0	0	674082	0		0	0	NULL	NULL	NULL	Low	run1	1	List2	Catch.wav	V_T	1	1	1	1	673932	150	1	512	674444
Exp1	20	Exp1-20-1	59.937	1.0.0.172	1	left	1224831479	2.0.10.242	2.0.10.242	09-20-2019	2019-09-20 07:45:06	15:45:06	female	2.0.10.147	228	Red_S.bmp	1902-08-03	00:00:00		0	0	676168	0		0	0	NULL	NULL	NULL	Low	run1	1	List2	Catch.wav	V_T	1	1	0	1	676018	150	1	546	676564
Exp1	20	Exp1-20-1	59.937	1.0.0.172	1	left	1224831479	2.0.10.242	2.0.10.242	09-20-2019	2019-09-20 07:45:06	15:45:06	female	2.0.10.147	229	Catch.bmp	1904-05-12	00:00:00		0	0	678270	0		0	0	NULL	NULL	NULL	Low	run1	1	List2	A_T.wav	A_T	1	1	1	1	678120	150	1	572	678692
Exp1	20	Exp1-20-1	59.937	1.0.0.172	1	left	1224831479	2.0.10.242	2.0.10.242	09-20-2019	2019-09-20 07:45:06	15:45:06	female	2.0.10.147	230	Blue_C_2.bmp	1903-09-23	00:00:00		0	0	681023	0		0	0	NULL	NULL	NULL	Low	run1		List2	A_S.wav	AV_S	0		0	1	680873	150		0	0
Exp1	20	Exp1-20-1	59.937	1.0.0.172	1	left	1224831479	2.0.10.242	2.0.10.242	09-20-2019	2019-09-20 07:45:06	15:45:06	female	2.0.10.147	231	Red_C_2.bmp	1904-05-11	00:00:00		0	0	683609	0		0	0	NULL	NULL	NULL	Low	run1	1	List2	A_T.wav	AV_T	1	1	0	1	683459	150	1	377	683836
Exp1	20	Exp1-20-1	59.937	1.0.0.172	1	left	1224831479	2.0.10.242	2.0.10.242	09-20-2019	2019-09-20 07:45:06	15:45:06	female	2.0.10.147	232	Red_S.bmp	1902-05-20	00:00:00		0	0	686362	0		0	0	NULL	NULL	NULL	Low	run1	1	List2	Catch.wav	V_T	1	1	1	1	686212	150	1	408	686620
Exp1	20	Exp1-20-1	59.937	1.0.0.172	1	left	1224831479	2.0.10.242	2.0.10.242	09-20-2019	2019-09-20 07:45:06	15:45:06	female	2.0.10.147	233	Catch.bmp	1903-07-10	00:00:00		0	1	688381	0		0	0	NULL	NULL	NULL	Low	run1	1	List2	A_T.wav	A_T	1	1	1	1	688230	151	1	542	688772
Exp1	20	Exp1-20-1	59.937	1.0.0.172	1	left	1224831479	2.0.10.242	2.0.10.242	09-20-2019	2019-09-20 07:45:06	15:45:06	female	2.0.10.147	234	Red_C_2.bmp	1903-03-04	00:00:00		1	0	690816	0		0	0	NULL	NULL	NULL	Low	run1	1	List2	A_T.wav	AV_T	1	1	0	1	690666	150	1	402	691068
Exp1	20	Exp1-20-1	59.937	1.0.0.172	1	left	1224831479	2.0.10.242	2.0.10.242	09-20-2019	2019-09-20 07:45:06	15:45:06	female	2.0.10.147	235	Red_S_2.bmp	1903-03-03	00:00:00		0	1	693136	0		0	0	NULL	NULL	NULL	Low	run1	1	List2	Catch.wav	V_T	1	1	1	1	692985	151	1	419	693404
Exp1	20	Exp1-20-1	59.937	1.0.0.172	1	left	1224831479	2.0.10.242	2.0.10.242	09-20-2019	2019-09-20 07:45:06	15:45:06	female	2.0.10.147	236	Catch.bmp	1902-11-30	00:00:00		0	0	695455	0		0	0	NULL	NULL	NULL	Low	run1	1	List2	A_T.wav	A_T	1	1	0	2	695305	150	1	779	696084
Exp1	20	Exp1-20-1	59.937	1.0.0.172	1	left	1224831479	2.0.10.242	2.0.10.242	09-20-2019	2019-09-20 07:45:06	15:45:06	female	2.0.10.147	237	Red_C_2.bmp	1903-10-19	00:00:00		0	1	697674	0		0	0	NULL	NULL	NULL	Low	run1	1	List2	A_T.wav	AV_T	1	1	1	1	697523	151	1	377	697900
Exp1	20	Exp1-20-1	59.937	1.0.0.172	1	left	1224831479	2.0.10.242	2.0.10.242	09-20-2019	2019-09-20 07:45:06	15:45:06	female	2.0.10.147	238	Blue_C.bmp	1902-08-23	00:00:00		0	1	700210	0		0	0	NULL	NULL	NULL	Low	run1		List2	A_S.wav	AV_S	0		1	1	700059	151		0	0
Exp1	20	Exp1-20-1	59.937	1.0.0.172	1	left	1224831479	2.0.10.242	2.0.10.242	09-20-2019	2019-09-20 07:45:06	15:45:06	female	2.0.10.147	239	Red_S_2.bmp	1903-04-23	00:00:00		0	0	702395	0		0	0	NULL	NULL	NULL	Low	run1	1	List2	Catch.wav	V_T	1	1	1	1	702245	150	1	407	702652
Exp1	20	Exp1-20-1	59.937	1.0.0.172	1	left	1224831479	2.0.10.242	2.0.10.242	09-20-2019	2019-09-20 07:45:06	15:45:06	female	2.0.10.147	240	Red_S.bmp	1903-02-11	00:00:00		0	0	704764	0		0	0	NULL	NULL	NULL	Low	run1	1	List2	A_T.wav	AV_T	1	1	1	1	704614	150	1	446	705060
Exp1	20	Exp1-20-1	59.937	1.0.0.172	1	left	1224831479	2.0.10.242	2.0.10.242	09-20-2019	2019-09-20 07:45:06	15:45:06	female	2.0.10.147	241	Red_S_2.bmp	1903-11-06	00:00:00		0	0	707050	0		0	0	NULL	NULL	NULL	Low	run1	1	List2	A_T.wav	AV_T	1	1	0	1	706900	150	1	520	707420
Exp1	20	Exp1-20-1	59.937	1.0.0.172	1	left	1224831479	2.0.10.242	2.0.10.242	09-20-2019	2019-09-20 07:45:06	15:45:06	female	2.0.10.147	242	Catch.bmp	1904-04-13	00:00:00		0	0	709603	0		0	0	NULL	NULL	NULL	Low	run1		List2	A_S.wav	A_S	0		0	1	709453	150		0	0
Exp1	20	Exp1-20-1	59.937	1.0.0.172	1	left	1224831479	2.0.10.242	2.0.10.242	09-20-2019	2019-09-20 07:45:06	15:45:06	female	2.0.10.147	243	Catch.bmp	1903-11-01	00:00:00		0	0	712389	0		0	0	NULL	NULL	NULL	Low	run1	1	List2	A_T.wav	A_T	1	1	0	1	712239	150	1	949	713188
Exp1	20	Exp1-20-1	59.937	1.0.0.172	1	left	1224831479	2.0.10.242	2.0.10.242	09-20-2019	2019-09-20 07:45:06	15:45:06	female	2.0.10.147	244	Blue_S.bmp	1903-02-26	00:00:00		0	0	714942	0		0	0	NULL	NULL	NULL	Low	run1		List2	Catch.wav	V_S	0		0	1	714792	150		0	0
Exp1	20	Exp1-20-1	59.937	1.0.0.172	1	left	1224831479	2.0.10.242	2.0.10.242	09-20-2019	2019-09-20 07:45:06	15:45:06	female	2.0.10.147	245	Catch.bmp	1902-05-24	00:00:00		0	0	717311	0		0	0	NULL	NULL	NULL	Low	run1	1	List2	A_T.wav	A_T	1	1	0	1	717161	150	1	627	717788
Exp1	20	Exp1-20-1	59.937	1.0.0.172	1	left	1224831479	2.0.10.242	2.0.10.242	09-20-2019	2019-09-20 07:45:06	15:45:06	female	2.0.10.147	246	Red_C.bmp	1903-05-31	00:00:00		0	0	719346	0		0	0	NULL	NULL	NULL	Low	run1	1	List2	Catch.wav	V_T	1	1	1	1	719196	150	1	536	719732
Exp1	20	Exp1-20-1	59.937	1.0.0.172	1	left	1224831479	2.0.10.242	2.0.10.242	09-20-2019	2019-09-20 07:45:06	15:45:06	female	2.0.10.147	247	Catch.bmp	1902-04-19	00:00:00		0	0	721749	0		0	0	NULL	NULL	NULL	Low	run1	1	List2	A_T.wav	A_T	1	1	1	1	721599	150	1	637	722236
Exp1	20	Exp1-20-1	59.937	1.0.0.172	1	left	1224831479	2.0.10.242	2.0.10.242	09-20-2019	2019-09-20 07:45:06	15:45:06	female	2.0.10.147	248	Catch.bmp	1903-05-05	00:00:00		0	0	723751	0		0	0	NULL	NULL	NULL	Low	run1	1	List2	A_T.wav	A_T	1	1	0	1	723601	150	1	459	724060
Exp1	20	Exp1-20-1	59.937	1.0.0.172	1	left	1224831479	2.0.10.242	2.0.10.242	09-20-2019	2019-09-20 07:45:06	15:45:06	female	2.0.10.147	249	Catch.bmp	1904-01-16	00:00:00		0	0	726120	0		0	0	NULL	NULL	NULL	Low	run1		List2	A_S.wav	A_S	0		0	1	725970	150		0	0
Exp1	20	Exp1-20-1	59.937	1.0.0.172	1	left	1224831479	2.0.10.242	2.0.10.242	09-20-2019	2019-09-20 07:45:06	15:45:06	female	2.0.10.147	250	Red_C.bmp	1902-04-12	00:00:00		0	0	728806	0		0	0	NULL	NULL	NULL	Low	run1	1	List2	Catch.wav	V_T	1	1	1	1	728656	150	1	467	729123
Exp1	20	Exp1-20-1	59.937	1.0.0.172	1	left	1224831479	2.0.10.242	2.0.10.242	09-20-2019	2019-09-20 07:45:06	15:45:06	female	2.0.10.147	251	Red_S.bmp	1902-05-14	00:00:00		0	1	730792	0		0	0	NULL	NULL	NULL	Low	run1	1	List2	Catch.wav	V_T	0		1	1	730641	151		0	0
Exp1	20	Exp1-20-1	59.937	1.0.0.172	1	left	1224831479	2.0.10.242	2.0.10.242	09-20-2019	2019-09-20 07:45:06	15:45:06	female	2.0.10.147	252	Red_S_2.bmp	1903-04-12	00:00:00		1	0	732860	0		0	0	NULL	NULL	NULL	Low	run1	1	List2	Catch.wav	V_T	1	1	0	1	732710	150	1	557	733267
Exp1	20	Exp1-20-1	59.937	1.0.0.172	1	left	1224831479	2.0.10.242	2.0.10.242	09-20-2019	2019-09-20 07:45:06	15:45:06	female	2.0.10.147	253	Blue_S.bmp	1902-04-25	00:00:00		0	0	735213	0		0	0	NULL	NULL	NULL	Low	run1		List2	A_S.wav	AV_S	0		1	1	735063	150		0	0
Exp1	20	Exp1-20-1	59.937	1.0.0.172	1	left	1224831479	2.0.10.242	2.0.10.242	09-20-2019	2019-09-20 07:45:06	15:45:06	female	2.0.10.147	254	Red_C.bmp	1904-04-23	00:00:00		0	0	737282	0		0	0	NULL	NULL	NULL	Low	run1	1	List2	A_T.wav	AV_T	1	1	0	1	737132	150	1	567	737699
Exp1	20	Exp1-20-1	59.937	1.0.0.172	1	left	1224831479	2.0.10.242	2.0.10.242	09-20-2019	2019-09-20 07:45:06	15:45:06	female	2.0.10.147	255	Catch.bmp	1902-12-17	00:00:00		0	0	740018	0		0	0	NULL	NULL	NULL	Low	run1	1	List2	A_T.wav	A_T	1	1	0	1	739868	150	1	727	740595
Exp1	20	Exp1-20-1	59.937	1.0.0.172	1	left	1224831479	2.0.10.242	2.0.10.242	09-20-2019	2019-09-20 07:45:06	15:45:06	female	2.0.10.147	256	Catch.bmp	1903-11-20	00:00:00		0	1	742254	0		0	0	NULL	NULL	NULL	Low	run1	1	List2	A_T.wav	A_T	1	1	1	1	742103	151	1	676	742779
Exp1	20	Exp1-20-1	59.937	1.0.0.172	1	left	1224831479	2.0.10.242	2.0.10.242	09-20-2019	2019-09-20 07:45:06	15:45:06	female	2.0.10.147	257	Red_C.bmp	1904-01-28	00:00:00		0	0	744823	0		0	0	NULL	NULL	NULL	Low	run1	1	List2	A_T.wav	AV_T	1	1	0	1	744673	150	1	610	745283
Exp1	20	Exp1-20-1	59.937	1.0.0.172	1	left	1224831479	2.0.10.242	2.0.10.242	09-20-2019	2019-09-20 07:45:06	15:45:06	female	2.0.10.147	258	Red_S_2.bmp	1902-12-25	00:00:00		0	0	747459	0		0	0	NULL	NULL	NULL	Low	run1	1	List2	Catch.wav	V_T	1	1	1	1	747309	150	1	630	747939
Exp1	20	Exp1-20-1	59.937	1.0.0.172	1	left	1224831479	2.0.10.242	2.0.10.242	09-20-2019	2019-09-20 07:45:06	15:45:06	female	2.0.10.147	259	Catch.bmp	1903-09-17	00:00:00		0	0	749711	0		0	0	NULL	NULL	NULL	Low	run1		List2	A_S.wav	A_S	0		1	1	749561	150		0	0
Exp1	20	Exp1-20-1	59.937	1.0.0.172	1	left	1224831479	2.0.10.242	2.0.10.242	09-20-2019	2019-09-20 07:45:06	15:45:06	female	2.0.10.147	260	Catch.bmp	1902-12-31	00:00:00		1	0	752297	0		0	0	NULL	NULL	NULL	Low	run1	1	List2	A_T.wav	A_T	1	1	0	1	752147	150	1	576	752723
