# Supplementary material for: Visual Perceptual Load Attenuates Age-Related Audiovisual Integration in an Audiovisual Discrimination Task
Source: Front Psychol. 2021 Sep 29;12:740221. doi: 10.3389/fpsyg.2021.740221 (PMC8511317; doi:10.3389/fpsyg.2021.740221)
Supplement: Supplementary file 1 [file Data_Sheet_1.ZIP › Export data/Group 1_Data_Younger/Exp2_Medium load/Subject_01.xlsx]

## Sheet: Sheet1
ExperimentName	Subject	DataFile.Basename	Display.RefreshRate	ExperimentVersion	Group	Handedness	Name	RandomSeed	RuntimeVersion	RuntimeVersionExpected	SessionDate	SessionStartDateTimeUtc	SessionTime	Sex	StudioVersion	Block	Image	ITI	ITI.ACC	ITI.CRESP	ITI.DurationError	ITI.OnsetDelay	ITI.OnsetTime	ITI.OnsetToOnsetTime	ITI.RESP	ITI.RT	ITI.RTTime	List1	List1.Cycle	List1.Sample	PercetualLoad	Procedure	Response	Running	Sound	StimulusType	Target.ACC	Target.CRESP	Target.DurationError	Target.OnsetDelay	Target.OnsetTime	Target.OnsetToOnsetTime	Target.RESP	Target.RT	Target.RTTime
Exp2	1	Exp2-1-1	59.937	1.0.0.139	1	right		1025664813	2.0.10.242	2.0.10.242	09-12-2019	2019-09-12 09:20:24	17:20:24	female	2.0.10.147	1	Catch.bmp	1904-02-19	0		0	0	61678	0		0	0	10	1	1	Medium	Prac	1	List1	A_T.wav	A_T	0		129	1	61528	150		0	0
Exp2	1	Exp2-1-1	59.937	1.0.0.139	1	right		1025664813	2.0.10.242	2.0.10.242	09-12-2019	2019-09-12 09:20:24	17:20:24	female	2.0.10.147	2	Catch.bmp	1903-06-30	0		0	0	64398	0		0	0	10	1	2	Medium	Prac	1	List1	A_T.wav	A_T	1	1	0	1	64248	150	1	793	65041
Exp2	1	Exp2-1-1	59.937	1.0.0.139	1	right		1025664813	2.0.10.242	2.0.10.242	09-12-2019	2019-09-12 09:20:24	17:20:24	female	2.0.10.147	3	Blue_S.bmp	1904-05-17	0		0	0	66834	0		0	0	13	1	3	Medium	Prac	1	List1	A_T.wav	AV_T	1	1	0	1	66684	150	1	1157	67841
Exp2	1	Exp2-1-1	59.937	1.0.0.139	1	right		1025664813	2.0.10.242	2.0.10.242	09-12-2019	2019-09-12 09:20:24	17:20:24	female	2.0.10.147	4	Red_C.bmp	1902-10-22	0		0	0	69587	0		0	0	5	1	4	Medium	Prac	1	List1	Catch.wav	V_T	1	1	0	2	69437	150	1	644	70081
Exp2	1	Exp2-1-1	59.937	1.0.0.139	1	right		1025664813	2.0.10.242	2.0.10.242	09-12-2019	2019-09-12 09:20:24	17:20:24	female	2.0.10.147	5	Catch.bmp	1902-05-12	0		0	0	71772	0		0	0	10	1	5	Medium	Prac	1	List1	A_T.wav	A_T	1	1	1	1	71622	150	1	563	72185
Exp2	1	Exp2-1-1	59.937	1.0.0.139	1	right		1025664813	2.0.10.242	2.0.10.242	09-12-2019	2019-09-12 09:20:24	17:20:24	female	2.0.10.147	6	Red_C_2.bmp	1904-01-15	0		0	0	73791	0		0	0	6	1	6	Medium	Prac	1	List1	Catch.wav	V_T	1	1	0	1	73641	150	1	656	74297
Exp2	1	Exp2-1-1	59.937	1.0.0.139	1	right		1025664813	2.0.10.242	2.0.10.242	09-12-2019	2019-09-12 09:20:24	17:20:24	female	2.0.10.147	7	Blue_S_2.bmp	1903-09-08	0		0	0	76427	0		0	0	4	1	7	Medium	Prac	1	List1	Catch.wav	V_T	1	1	0	1	76277	150	1	492	76769
Exp2	1	Exp2-1-1	59.937	1.0.0.139	1	right		1025664813	2.0.10.242	2.0.10.242	09-12-2019	2019-09-12 09:20:24	17:20:24	female	2.0.10.147	8	Catch.bmp	1902-06-22	0		0	0	78930	0		0	0	10	1	8	Medium	Prac	1	List1	A_T.wav	A_T	1	1	0	1	78780	150	1	517	79297
Exp2	1	Exp2-1-1	59.937	1.0.0.139	1	right		1025664813	2.0.10.242	2.0.10.242	09-12-2019	2019-09-12 09:20:24	17:20:24	female	2.0.10.147	9	Blue_S_2.bmp	1904-01-29	0		0	0	80982	0		0	0	14	1	9	Medium	Prac	1	List1	A_T.wav	AV_T	1	1	0	1	80832	150	1	521	81353
Exp2	1	Exp2-1-1	59.937	1.0.0.139	1	right		1025664813	2.0.10.242	2.0.10.242	09-12-2019	2019-09-12 09:20:24	17:20:24	female	2.0.10.147	10	Red_S.bmp	1903-06-06	0		0	0	83635	0		0	0	7	1	10	Medium	Prac		List1	Catch.wav	V_S	0		0	1	83485	150		0	0
Exp2	1	Exp2-1-1	59.937	1.0.0.139	1	right		1025664813	2.0.10.242	2.0.10.242	09-12-2019	2019-09-12 09:20:24	17:20:24	female	2.0.10.147	11	Catch.bmp	1903-03-04	0		0	0	86087	0		0	0	10	1	11	Medium	Prac	1	List1	A_T.wav	A_T	1	1	1	1	85937	150	1	696	86633
Exp2	1	Exp2-1-1	59.937	1.0.0.139	1	right		1025664813	2.0.10.242	2.0.10.242	09-12-2019	2019-09-12 09:20:24	17:20:24	female	2.0.10.147	12	Blue_S_2.bmp	1903-01-08	0		0	1	88407	0		0	0	14	1	12	Medium	Prac	1	List1	A_T.wav	AV_T	1	1	1	1	88256	151	1	673	88929
Exp2	1	Exp2-1-1	59.937	1.0.0.139	1	right		1025664813	2.0.10.242	2.0.10.242	09-12-2019	2019-09-12 09:20:24	17:20:24	female	2.0.10.147	13	Red_C_2.bmp	1902-05-18	0		0	0	90659	0		0	0	6	1	13	Medium	Prac	1	List1	Catch.wav	V_T	1	1	0	1	90509	150	1	618	91127
Exp2	1	Exp2-1-1	59.937	1.0.0.139	1	right		1025664813	2.0.10.242	2.0.10.242	09-12-2019	2019-09-12 09:20:24	17:20:24	female	2.0.10.147	14	Blue_S_2.bmp	1902-03-21	0		0	1	92678	0		0	0	4	1	14	Medium	Prac	1	List1	Catch.wav	V_T	1	1	1	1	92527	151	1	586	93113
Exp2	1	Exp2-1-1	59.937	1.0.0.139	1	right		1025664813	2.0.10.242	2.0.10.242	09-12-2019	2019-09-12 09:20:24	17:20:24	female	2.0.10.147	15	Blue_S_2.bmp	1902-05-11	0		0	0	94646	0		0	0	14	1	15	Medium	Prac	1	List1	A_T.wav	AV_T	1	1	1	1	94496	150	1	577	95073
Exp2	1	Exp2-1-1	59.937	1.0.0.139	1	right		1025664813	2.0.10.242	2.0.10.242	09-12-2019	2019-09-12 09:20:24	17:20:24	female	2.0.10.147	16	Blue_S_2.bmp	1903-11-16	0		0	0	96665	0		0	0	14	1	16	Medium	Prac	1	List1	A_T.wav	AV_T	1	1	0	1	96515	150	1	614	97129
Exp2	1	Exp2-1-1	59.937	1.0.0.139	1	right		1025664813	2.0.10.242	2.0.10.242	09-12-2019	2019-09-12 09:20:24	17:20:24	female	2.0.10.147	17	Catch.bmp	1903-09-04	0		0	1	99235	0		0	0	10	1	17	Medium	Prac	1	List1	A_T.wav	A_T	1	1	1	1	99084	151	1	589	99673
Exp2	1	Exp2-1-1	59.937	1.0.0.139	1	right		1025664813	2.0.10.242	2.0.10.242	09-12-2019	2019-09-12 09:20:24	17:20:24	female	2.0.10.147	18	Blue_C.bmp	1902-04-25	0		0	0	101737	0		0	0	11	1	18	Medium	Prac		List1	A_S.wav	AV_S	0		0	1	101587	150		0	0
Exp2	1	Exp2-1-1	59.937	1.0.0.139	1	right		1025664813	2.0.10.242	2.0.10.242	09-12-2019	2019-09-12 09:20:24	17:20:24	female	2.0.10.147	19	Blue_S.bmp	1903-01-26	0		0	0	103806	0		0	0	13	1	19	Medium	Prac	1	List1	A_T.wav	AV_T	1	1	0	1	103656	150	1	721	104377
Exp2	1	Exp2-1-1	59.937	1.0.0.139	1	right		1025664813	2.0.10.242	2.0.10.242	09-12-2019	2019-09-12 09:20:24	17:20:24	female	2.0.10.147	20	Red_C_2.bmp	1904-02-02	0		0	0	106075	0		0	0	6	1	20	Medium	Prac	1	List1	Catch.wav	V_T	1	1	0	1	105925	150	1	844	106769
Exp2	1	Exp2-1-1	59.937	1.0.0.139	1	right		1025664813	2.0.10.242	2.0.10.242	09-12-2019	2019-09-12 09:20:24	17:20:24	female	2.0.10.147	21	Catch.bmp	1903-07-18	0		0	0	121808	0		0	0	NULL	NULL	NULL	Medium	run1	1	List2	A_T.wav	A_T	1	1	1	1	121658	150	1	565	122223
Exp2	1	Exp2-1-1	59.937	1.0.0.139	1	right		1025664813	2.0.10.242	2.0.10.242	09-12-2019	2019-09-12 09:20:24	17:20:24	female	2.0.10.147	22	Blue_S_2.bmp	1902-11-03	0		0	0	124261	0		0	0	NULL	NULL	NULL	Medium	run1	1	List2	Catch.wav	V_T	1	1	0	1	124111	150	1	431	124542
Exp2	1	Exp2-1-1	59.937	1.0.0.139	1	right		1025664813	2.0.10.242	2.0.10.242	09-12-2019	2019-09-12 09:20:24	17:20:24	female	2.0.10.147	23	Red_C.bmp	1903-06-22	0		1	0	126446	0		0	0	NULL	NULL	NULL	Medium	run1	1	List2	Catch.wav	V_T	1	1	0	1	126296	150	1	408	126704
Exp2	1	Exp2-1-1	59.937	1.0.0.139	1	right		1025664813	2.0.10.242	2.0.10.242	09-12-2019	2019-09-12 09:20:24	17:20:24	female	2.0.10.147	24	Catch.bmp	1902-04-03	0		0	0	128866	0		0	0	NULL	NULL	NULL	Medium	run1	1	List2	A_T.wav	A_T	1	1	0	2	128716	150	1	499	129215
Exp2	1	Exp2-1-1	59.937	1.0.0.139	1	right		1025664813	2.0.10.242	2.0.10.242	09-12-2019	2019-09-12 09:20:24	17:20:24	female	2.0.10.147	25	Blue_S_2.bmp	1902-05-13	0		0	0	130851	0		0	0	NULL	NULL	NULL	Medium	run1	1	List2	Catch.wav	V_T	1	1	0	1	130701	150	1	507	131208
Exp2	1	Exp2-1-1	59.937	1.0.0.139	1	right		1025664813	2.0.10.242	2.0.10.242	09-12-2019	2019-09-12 09:20:24	17:20:24	female	2.0.10.147	26	Blue_S_2.bmp	1903-06-16	0		0	0	132870	0		0	0	NULL	NULL	NULL	Medium	run1	1	List2	A_T.wav	AV_T	1	1	0	1	132720	150	1	518	133238
Exp2	1	Exp2-1-1	59.937	1.0.0.139	1	right		1025664813	2.0.10.242	2.0.10.242	09-12-2019	2019-09-12 09:20:24	17:20:24	female	2.0.10.147	27	Red_C.bmp	1903-02-09	0		0	0	135289	0		0	0	NULL	NULL	NULL	Medium	run1	1	List2	A_T.wav	AV_T	1	1	0	1	135139	150	1	683	135822
Exp2	1	Exp2-1-1	59.937	1.0.0.139	1	right		1025664813	2.0.10.242	2.0.10.242	09-12-2019	2019-09-12 09:20:24	17:20:24	female	2.0.10.147	28	Red_C_2.bmp	1902-05-25	0		0	0	137575	0		0	0	NULL	NULL	NULL	Medium	run1	1	List2	Catch.wav	V_T	1	1	0	1	137425	150	1	455	137880
Exp2	1	Exp2-1-1	59.937	1.0.0.139	1	right		1025664813	2.0.10.242	2.0.10.242	09-12-2019	2019-09-12 09:20:24	17:20:24	female	2.0.10.147	29	Catch.bmp	1904-01-03	0		0	0	139610	0		0	0	NULL	NULL	NULL	Medium	run1		List2	A_S.wav	A_S	0		1	1	139460	150		0	0
Exp2	1	Exp2-1-1	59.937	1.0.0.139	1	right		1025664813	2.0.10.242	2.0.10.242	09-12-2019	2019-09-12 09:20:24	17:20:24	female	2.0.10.147	30	Red_C.bmp	1903-07-26	0		0	1	142297	0		0	0	NULL	NULL	NULL	Medium	run1	1	List2	Catch.wav	V_T	1	1	1	1	142146	151	1	518	142664
Exp2	1	Exp2-1-1	59.937	1.0.0.139	1	right		1025664813	2.0.10.242	2.0.10.242	09-12-2019	2019-09-12 09:20:24	17:20:24	female	2.0.10.147	31	Red_S.bmp	1903-09-16	0		0	0	144749	0		0	0	NULL	NULL	NULL	Medium	run1		List2	Catch.wav	V_S	0		0	1	144599	150		0	0
Exp2	1	Exp2-1-1	59.937	1.0.0.139	1	right		1025664813	2.0.10.242	2.0.10.242	09-12-2019	2019-09-12 09:20:24	17:20:24	female	2.0.10.147	32	Blue_S_2.bmp	1903-10-05	0		1	0	147318	0		0	0	NULL	NULL	NULL	Medium	run1	1	List2	A_T.wav	AV_T	1	1	1	1	147168	150	1	582	147750
Exp2	1	Exp2-1-1	59.937	1.0.0.139	1	right		1025664813	2.0.10.242	2.0.10.242	09-12-2019	2019-09-12 09:20:24	17:20:24	female	2.0.10.147	33	Catch.bmp	1903-11-12	0		1	0	149854	0		0	0	NULL	NULL	NULL	Medium	run1		List2	A_S.wav	A_S	0		0	1	149704	150		0	0
Exp2	1	Exp2-1-1	59.937	1.0.0.139	1	right		1025664813	2.0.10.242	2.0.10.242	09-12-2019	2019-09-12 09:20:24	17:20:24	female	2.0.10.147	34	Red_C_2.bmp	1904-05-11	0		0	1	152491	0		0	0	NULL	NULL	NULL	Medium	run1	1	List2	A_T.wav	AV_T	1	1	1	1	152340	151	1	540	152880
Exp2	1	Exp2-1-1	59.937	1.0.0.139	1	right		1025664813	2.0.10.242	2.0.10.242	09-12-2019	2019-09-12 09:20:24	17:20:24	female	2.0.10.147	35	Catch.bmp	1903-12-09	0		1	0	155243	0		0	0	NULL	NULL	NULL	Medium	run1	1	List2	A_T.wav	A_T	1	1	0	1	155093	150	1	553	155646
Exp2	1	Exp2-1-1	59.937	1.0.0.139	1	right		1025664813	2.0.10.242	2.0.10.242	09-12-2019	2019-09-12 09:20:24	17:20:24	female	2.0.10.147	36	Catch.bmp	1903-05-23	0		1	0	157829	0		0	0	NULL	NULL	NULL	Medium	run1	1	List2	A_T.wav	A_T	1	1	0	1	157679	150	1	481	158160
Exp2	1	Exp2-1-1	59.937	1.0.0.139	1	right		1025664813	2.0.10.242	2.0.10.242	09-12-2019	2019-09-12 09:20:24	17:20:24	female	2.0.10.147	37	Catch.bmp	1903-07-17	0		0	0	160215	0		0	0	NULL	NULL	NULL	Medium	run1	1	List2	A_T.wav	A_T	1	1	0	1	160065	150	1	455	160520
Exp2	1	Exp2-1-1	59.937	1.0.0.139	1	right		1025664813	2.0.10.242	2.0.10.242	09-12-2019	2019-09-12 09:20:24	17:20:24	female	2.0.10.147	38	Red_S_2.bmp	1903-07-04	0		0	0	162668	0		0	0	NULL	NULL	NULL	Medium	run1		List2	Catch.wav	V_S	0		0	1	162518	150		0	0
Exp2	1	Exp2-1-1	59.937	1.0.0.139	1	right		1025664813	2.0.10.242	2.0.10.242	09-12-2019	2019-09-12 09:20:24	17:20:24	female	2.0.10.147	39	Blue_S.bmp	1903-04-29	0		0	1	165171	0		0	0	NULL	NULL	NULL	Medium	run1	1	List2	A_T.wav	AV_T	1	1	1	1	165020	151	1	636	165656
Exp2	1	Exp2-1-1	59.937	1.0.0.139	1	right		1025664813	2.0.10.242	2.0.10.242	09-12-2019	2019-09-12 09:20:24	17:20:24	female	2.0.10.147	40	Red_C.bmp	1904-03-19	0		0	0	167540	0		0	0	NULL	NULL	NULL	Medium	run1	1	List2	A_T.wav	AV_T	1	1	0	2	167390	150	1	570	167960
Exp2	1	Exp2-1-1	59.937	1.0.0.139	1	right		1025664813	2.0.10.242	2.0.10.242	09-12-2019	2019-09-12 09:20:24	17:20:24	female	2.0.10.147	41	Catch.bmp	1904-02-12	0		0	1	170243	0		0	0	NULL	NULL	NULL	Medium	run1		List2	A_S.wav	A_S	0		1	1	170092	151		0	0
Exp2	1	Exp2-1-1	59.937	1.0.0.139	1	right		1025664813	2.0.10.242	2.0.10.242	09-12-2019	2019-09-12 09:20:24	17:20:24	female	2.0.10.147	42	Red_S.bmp	1904-01-14	0		0	0	172962	0		0	0	NULL	NULL	NULL	Medium	run1		List2	A_S.wav	AV_S	0		0	1	172812	150		0	0
Exp2	1	Exp2-1-1	59.937	1.0.0.139	1	right		1025664813	2.0.10.242	2.0.10.242	09-12-2019	2019-09-12 09:20:24	17:20:24	female	2.0.10.147	43	Catch.bmp	1904-04-15	0		0	0	175648	0		0	0	NULL	NULL	NULL	Medium	run1	1	List2	A_T.wav	A_T	1	1	0	1	175498	150	1	540	176038
Exp2	1	Exp2-1-1	59.937	1.0.0.139	1	right		1025664813	2.0.10.242	2.0.10.242	09-12-2019	2019-09-12 09:20:24	17:20:24	female	2.0.10.147	44	Red_C_2.bmp	1903-06-12	0		0	0	178368	0		0	0	NULL	NULL	NULL	Medium	run1	1	List2	A_T.wav	AV_T	1	1	0	1	178218	150	1	574	178792
Exp2	1	Exp2-1-1	59.937	1.0.0.139	1	right		1025664813	2.0.10.242	2.0.10.242	09-12-2019	2019-09-12 09:20:24	17:20:24	female	2.0.10.147	45	Catch.bmp	1904-05-02	0		0	0	180787	0		0	0	NULL	NULL	NULL	Medium	run1	1	List2	A_T.wav	A_T	1	1	0	1	180637	150	1	728	181365
Exp2	1	Exp2-1-1	59.937	1.0.0.139	1	right		1025664813	2.0.10.242	2.0.10.242	09-12-2019	2019-09-12 09:20:24	17:20:24	female	2.0.10.147	46	Catch.bmp	1903-08-28	0		0	0	183523	0		0	0	NULL	NULL	NULL	Medium	run1		List2	A_S.wav	A_S	0		0	1	183373	150		0	0
Exp2	1	Exp2-1-1	59.937	1.0.0.139	1	right		1025664813	2.0.10.242	2.0.10.242	09-12-2019	2019-09-12 09:20:24	17:20:24	female	2.0.10.147	47	Red_S_2.bmp	1902-06-19	0		0	0	186076	0		0	0	NULL	NULL	NULL	Medium	run1		List2	A_S.wav	AV_S	0		0	1	185926	150		0	0
Exp2	1	Exp2-1-1	59.937	1.0.0.139	1	right		1025664813	2.0.10.242	2.0.10.242	09-12-2019	2019-09-12 09:20:24	17:20:24	female	2.0.10.147	48	Blue_C_2.bmp	1903-02-07	0		0	0	188195	0		0	0	NULL	NULL	NULL	Medium	run1		List2	Catch.wav	V_S	0		0	1	188045	150		0	0
Exp2	1	Exp2-1-1	59.937	1.0.0.139	1	right		1025664813	2.0.10.242	2.0.10.242	09-12-2019	2019-09-12 09:20:24	17:20:24	female	2.0.10.147	49	Catch.bmp	1902-05-18	0		0	0	190547	0		0	0	NULL	NULL	NULL	Medium	run1		List2	A_S.wav	A_S	0		1	1	190397	150		0	0
Exp2	1	Exp2-1-1	59.937	1.0.0.139	1	right		1025664813	2.0.10.242	2.0.10.242	09-12-2019	2019-09-12 09:20:24	17:20:24	female	2.0.10.147	50	Blue_S.bmp	1903-02-24	0		0	0	192633	0		0	0	NULL	NULL	NULL	Medium	run1	1	List2	Catch.wav	V_T	1	1	0	1	192483	150	1	676	193159
Exp2	1	Exp2-1-1	59.937	1.0.0.139	1	right		1025664813	2.0.10.242	2.0.10.242	09-12-2019	2019-09-12 09:20:24	17:20:24	female	2.0.10.147	51	Blue_S_2.bmp	1903-11-26	0		0	0	194935	0		0	0	NULL	NULL	NULL	Medium	run1	1	List2	Catch.wav	V_T	1	1	0	1	194785	150	1	615	195400
Exp2	1	Exp2-1-1	59.937	1.0.0.139	1	right		1025664813	2.0.10.242	2.0.10.242	09-12-2019	2019-09-12 09:20:24	17:20:24	female	2.0.10.147	52	Red_C.bmp	1904-01-25	0		0	0	197521	0		0	0	NULL	NULL	NULL	Medium	run1	1	List2	A_T.wav	AV_T	1	1	1	1	197371	150	1	644	198015
Exp2	1	Exp2-1-1	59.937	1.0.0.139	1	right		1025664813	2.0.10.242	2.0.10.242	09-12-2019	2019-09-12 09:20:24	17:20:24	female	2.0.10.147	53	Catch.bmp	1904-04-04	0		0	0	200157	0		0	0	NULL	NULL	NULL	Medium	run1	1	List2	A_T.wav	A_T	1	1	0	1	200007	150	1	528	200535
Exp2	1	Exp2-1-1	59.937	1.0.0.139	1	right		1025664813	2.0.10.242	2.0.10.242	09-12-2019	2019-09-12 09:20:24	17:20:24	female	2.0.10.147	54	Catch.bmp	1903-03-31	0		0	0	202860	0		0	0	NULL	NULL	NULL	Medium	run1	1	List2	A_T.wav	A_T	1	1	0	1	202710	150	1	440	203150
Exp2	1	Exp2-1-1	59.937	1.0.0.139	1	right		1025664813	2.0.10.242	2.0.10.242	09-12-2019	2019-09-12 09:20:24	17:20:24	female	2.0.10.147	55	Red_S_2.bmp	1902-08-04	0		0	0	205196	0		0	0	NULL	NULL	NULL	Medium	run1		List2	Catch.wav	V_S	0		0	1	205046	150		0	0
Exp2	1	Exp2-1-1	59.937	1.0.0.139	1	right		1025664813	2.0.10.242	2.0.10.242	09-12-2019	2019-09-12 09:20:24	17:20:24	female	2.0.10.147	56	Blue_S_2.bmp	1903-04-01	0		0	0	207348	0		0	0	NULL	NULL	NULL	Medium	run1	1	List2	A_T.wav	AV_T	1	1	1	1	207198	150	1	617	207815
Exp2	1	Exp2-1-1	59.937	1.0.0.139	1	right		1025664813	2.0.10.242	2.0.10.242	09-12-2019	2019-09-12 09:20:24	17:20:24	female	2.0.10.147	57	Blue_C_2.bmp	1902-07-03	0		0	0	209684	0		0	0	NULL	NULL	NULL	Medium	run1		List2	Catch.wav	V_S	0		0	1	209534	150		0	0
Exp2	1	Exp2-1-1	59.937	1.0.0.139	1	right		1025664813	2.0.10.242	2.0.10.242	09-12-2019	2019-09-12 09:20:24	17:20:24	female	2.0.10.147	58	Catch.bmp	1902-07-26	0		0	1	211820	0		0	0	NULL	NULL	NULL	Medium	run1	1	List2	A_T.wav	A_T	1	1	1	1	211669	151	1	538	212207
Exp2	1	Exp2-1-1	59.937	1.0.0.139	1	right		1025664813	2.0.10.242	2.0.10.242	09-12-2019	2019-09-12 09:20:24	17:20:24	female	2.0.10.147	59	Blue_C.bmp	1903-07-23	0		0	0	213905	0		0	0	NULL	NULL	NULL	Medium	Run1		List2	Catch.wav	V_S	0		1	1	213755	150		0	0
Exp2	1	Exp2-1-1	59.937	1.0.0.139	1	right		1025664813	2.0.10.242	2.0.10.242	09-12-2019	2019-09-12 09:20:24	17:20:24	female	2.0.10.147	60	Red_C_2.bmp	1902-04-25	0		0	0	216408	0		0	0	NULL	NULL	NULL	Medium	run1	1	List2	Catch.wav	V_T	1	1	0	1	216258	150	1	515	216773
Exp2	1	Exp2-1-1	59.937	1.0.0.139	1	right		1025664813	2.0.10.242	2.0.10.242	09-12-2019	2019-09-12 09:20:24	17:20:24	female	2.0.10.147	61	Catch.bmp	1902-11-13	0		0	0	218410	0		0	0	NULL	NULL	NULL	Medium	run1	1	List2	A_T.wav	A_T	1	1	0	1	218260	150	1	579	218839
Exp2	1	Exp2-1-1	59.937	1.0.0.139	1	right		1025664813	2.0.10.242	2.0.10.242	09-12-2019	2019-09-12 09:20:24	17:20:24	female	2.0.10.147	62	Blue_S_2.bmp	1902-09-19	0		0	0	220612	0		0	0	NULL	NULL	NULL	Medium	run1	1	List2	A_T.wav	AV_T	1	1	0	1	220462	150	1	471	220933
Exp2	1	Exp2-1-1	59.937	1.0.0.139	1	right		1025664813	2.0.10.242	2.0.10.242	09-12-2019	2019-09-12 09:20:24	17:20:24	female	2.0.10.147	63	Red_C.bmp	1902-08-17	0		0	0	222764	0		0	0	NULL	NULL	NULL	Medium	run1	1	List2	A_T.wav	AV_T	1	1	0	1	222614	150	1	473	223087
Exp2	1	Exp2-1-1	59.937	1.0.0.139	1	right		1025664813	2.0.10.242	2.0.10.242	09-12-2019	2019-09-12 09:20:24	17:20:24	female	2.0.10.147	64	Catch.bmp	1902-06-26	0		0	0	224883	0		0	0	NULL	NULL	NULL	Medium	run1	1	List2	A_T.wav	A_T	1	1	0	1	224733	150	1	394	225127
Exp2	1	Exp2-1-1	59.937	1.0.0.139	1	right		1025664813	2.0.10.242	2.0.10.242	09-12-2019	2019-09-12 09:20:24	17:20:24	female	2.0.10.147	65	Blue_C_2.bmp	1902-05-06	0		0	0	226952	0		0	0	NULL	NULL	NULL	Medium	run1		List2	Catch.wav	V_S	0		1	1	226802	150		0	0
Exp2	1	Exp2-1-1	59.937	1.0.0.139	1	right		1025664813	2.0.10.242	2.0.10.242	09-12-2019	2019-09-12 09:20:24	17:20:24	female	2.0.10.147	66	Blue_C.bmp	1902-06-27	0		0	0	229021	0		0	0	NULL	NULL	NULL	Medium	Run1		List2	Catch.wav	V_S	0		0	1	228871	150		0	0
Exp2	1	Exp2-1-1	59.937	1.0.0.139	1	right		1025664813	2.0.10.242	2.0.10.242	09-12-2019	2019-09-12 09:20:24	17:20:24	female	2.0.10.147	67	Blue_C_2.bmp	1902-12-01	0		0	0	231140	0		0	0	NULL	NULL	NULL	Medium	run1		List2	Catch.wav	V_S	0		0	1	230990	150		0	0
Exp2	1	Exp2-1-1	59.937	1.0.0.139	1	right		1025664813	2.0.10.242	2.0.10.242	09-12-2019	2019-09-12 09:20:24	17:20:24	female	2.0.10.147	68	Blue_C.bmp	1903-12-09	0		0	0	233409	0		0	0	NULL	NULL	NULL	Medium	run1		List2	A_S.wav	AV_S	0		0	1	233259	150		0	0
Exp2	1	Exp2-1-1	59.937	1.0.0.139	1	right		1025664813	2.0.10.242	2.0.10.242	09-12-2019	2019-09-12 09:20:24	17:20:24	female	2.0.10.147	69	Red_C.bmp	1904-02-25	0		0	0	236078	0		0	0	NULL	NULL	NULL	Medium	run1	1	List2	A_T.wav	AV_T	1	1	0	1	235928	150	1	471	236399
Exp2	1	Exp2-1-1	59.937	1.0.0.139	1	right		1025664813	2.0.10.242	2.0.10.242	09-12-2019	2019-09-12 09:20:24	17:20:24	female	2.0.10.147	70	Red_C.bmp	1904-04-18	0		0	0	238748	0		0	0	NULL	NULL	NULL	Medium	run1	1	List2	Catch.wav	V_T	1	1	0	1	238598	150	1	353	238951
Exp2	1	Exp2-1-1	59.937	1.0.0.139	1	right		1025664813	2.0.10.242	2.0.10.242	09-12-2019	2019-09-12 09:20:24	17:20:24	female	2.0.10.147	71	Red_S.bmp	1903-03-20	0		0	0	241467	0		0	0	NULL	NULL	NULL	Medium	run1		List2	Catch.wav	V_S	0		0	1	241317	150	1	376	241693
Exp2	1	Exp2-1-1	59.937	1.0.0.139	1	right		1025664813	2.0.10.242	2.0.10.242	09-12-2019	2019-09-12 09:20:24	17:20:24	female	2.0.10.147	72	Blue_S_2.bmp	1903-09-23	0		0	0	243803	0		0	0	NULL	NULL	NULL	Medium	run1	1	List2	Catch.wav	V_T	1	1	0	1	243653	150	1	642	244295
Exp2	1	Exp2-1-1	59.937	1.0.0.139	1	right		1025664813	2.0.10.242	2.0.10.242	09-12-2019	2019-09-12 09:20:24	17:20:24	female	2.0.10.147	73	Blue_S.bmp	1904-05-14	0		1	0	246322	0		0	0	NULL	NULL	NULL	Medium	run1	1	List2	A_T.wav	AV_T	1	1	1	1	246172	150	1	547	246719
Exp2	1	Exp2-1-1	59.937	1.0.0.139	1	right		1025664813	2.0.10.242	2.0.10.242	09-12-2019	2019-09-12 09:20:24	17:20:24	female	2.0.10.147	74	Catch.bmp	1902-08-03	0		0	0	249075	0		0	0	NULL	NULL	NULL	Medium	run1	1	List2	A_T.wav	A_T	1	1	0	1	248925	150	1	591	249516
Exp2	1	Exp2-1-1	59.937	1.0.0.139	1	right		1025664813	2.0.10.242	2.0.10.242	09-12-2019	2019-09-12 09:20:24	17:20:24	female	2.0.10.147	75	Red_C.bmp	1902-04-24	0		0	1	251178	0		0	0	NULL	NULL	NULL	Medium	run1	1	List2	Catch.wav	V_T	1	1	1	1	251027	151	1	500	251527
Exp2	1	Exp2-1-1	59.937	1.0.0.139	1	right		1025664813	2.0.10.242	2.0.10.242	09-12-2019	2019-09-12 09:20:24	17:20:24	female	2.0.10.147	76	Blue_S_2.bmp	1902-08-22	0		0	0	253180	0		0	0	NULL	NULL	NULL	Medium	run1	1	List2	Catch.wav	V_T	1	1	0	1	253030	150	1	649	253679
Exp2	1	Exp2-1-1	59.937	1.0.0.139	1	right		1025664813	2.0.10.242	2.0.10.242	09-12-2019	2019-09-12 09:20:24	17:20:24	female	2.0.10.147	77	Blue_S_2.bmp	1903-08-25	0		0	1	255299	0		0	0	NULL	NULL	NULL	Medium	run1	1	List2	A_T.wav	AV_T	1	1	1	1	255148	151	1	507	255655
Exp2	1	Exp2-1-1	59.937	1.0.0.139	1	right		1025664813	2.0.10.242	2.0.10.242	09-12-2019	2019-09-12 09:20:24	17:20:24	female	2.0.10.147	78	Red_C.bmp	1902-06-29	0		0	1	257785	0		0	0	NULL	NULL	NULL	Medium	run1	1	List2	Catch.wav	V_T	1	1	1	1	257634	151	1	483	258117
Exp2	1	Exp2-1-1	59.937	1.0.0.139	1	right		1025664813	2.0.10.242	2.0.10.242	09-12-2019	2019-09-12 09:20:24	17:20:24	female	2.0.10.147	79	Blue_S.bmp	1902-06-06	0		0	0	259853	0		0	0	NULL	NULL	NULL	Medium	run1	1	List2	Catch.wav	V_T	1	1	0	1	259703	150	1	616	260319
Exp2	1	Exp2-1-1	59.937	1.0.0.139	1	right		1025664813	2.0.10.242	2.0.10.242	09-12-2019	2019-09-12 09:20:24	17:20:24	female	2.0.10.147	80	Catch.bmp	1903-07-30	0		0	0	261889	0		0	0	NULL	NULL	NULL	Medium	run1	1	List2	A_T.wav	A_T	1	1	0	1	261739	150	1	572	262311
Exp2	1	Exp2-1-1	59.937	1.0.0.139	1	right		1025664813	2.0.10.242	2.0.10.242	09-12-2019	2019-09-12 09:20:24	17:20:24	female	2.0.10.147	81	Blue_S_2.bmp	1902-04-12	0		0	0	264358	0		0	0	NULL	NULL	NULL	Medium	run1	1	List2	Catch.wav	V_T	1	1	1	1	264208	150	1	647	264855
Exp2	1	Exp2-1-1	59.937	1.0.0.139	1	right		1025664813	2.0.10.242	2.0.10.242	09-12-2019	2019-09-12 09:20:24	17:20:24	female	2.0.10.147	82	Blue_C.bmp	1903-08-13	0		0	1	266344	0		0	0	NULL	NULL	NULL	Medium	run1		List2	A_S.wav	AV_S	0		1	1	266193	151		0	0
Exp2	1	Exp2-1-1	59.937	1.0.0.139	1	right		1025664813	2.0.10.242	2.0.10.242	09-12-2019	2019-09-12 09:20:24	17:20:24	female	2.0.10.147	83	Red_C_2.bmp	1902-12-15	0		0	1	268880	0		0	0	NULL	NULL	NULL	Medium	run1	1	List2	Catch.wav	V_T	1	1	1	1	268729	151	1	523	269252
Exp2	1	Exp2-1-1	59.937	1.0.0.139	1	right		1025664813	2.0.10.242	2.0.10.242	09-12-2019	2019-09-12 09:20:24	17:20:24	female	2.0.10.147	84	Catch.bmp	1904-05-04	0		0	0	271115	0		0	0	NULL	NULL	NULL	Medium	run1		List2	A_S.wav	A_S	0		1	1	270965	150		0	0
Exp2	1	Exp2-1-1	59.937	1.0.0.139	1	right		1025664813	2.0.10.242	2.0.10.242	09-12-2019	2019-09-12 09:20:24	17:20:24	female	2.0.10.147	85	Catch.bmp	1903-04-24	0		0	0	273918	0		0	0	NULL	NULL	NULL	Medium	run1		List2	A_S.wav	A_S	0		0	1	273768	150		0	0
Exp2	1	Exp2-1-1	59.937	1.0.0.139	1	right		1025664813	2.0.10.242	2.0.10.242	09-12-2019	2019-09-12 09:20:24	17:20:24	female	2.0.10.147	86	Catch.bmp	1903-01-11	0		0	0	276354	0		0	0	NULL	NULL	NULL	Medium	run1	1	List2	A_T.wav	A_T	1	1	0	1	276204	150	1	546	276750
Exp2	1	Exp2-1-1	59.937	1.0.0.139	1	right		1025664813	2.0.10.242	2.0.10.242	09-12-2019	2019-09-12 09:20:24	17:20:24	female	2.0.10.147	87	Red_C_2.bmp	1903-06-14	0		0	0	278623	0		0	0	NULL	NULL	NULL	Medium	run1	1	List2	Catch.wav	V_T	1	1	0	1	278473	150	1	526	278999
Exp2	1	Exp2-1-1	59.937	1.0.0.139	1	right		1025664813	2.0.10.242	2.0.10.242	09-12-2019	2019-09-12 09:20:24	17:20:24	female	2.0.10.147	88	Blue_S_2.bmp	1903-09-22	0		0	0	281042	0		0	0	NULL	NULL	NULL	Medium	run1	1	List2	Catch.wav	V_T	1	1	0	1	280892	150	1	538	281430
Exp2	1	Exp2-1-1	59.937	1.0.0.139	1	right		1025664813	2.0.10.242	2.0.10.242	09-12-2019	2019-09-12 09:20:24	17:20:24	female	2.0.10.147	89	Red_C_2.bmp	1902-08-12	0		0	0	283562	0		0	0	NULL	NULL	NULL	Medium	run1	1	List2	Catch.wav	V_T	1	1	0	2	283412	150	1	562	283974
Exp2	1	Exp2-1-1	59.937	1.0.0.139	1	right		1025664813	2.0.10.242	2.0.10.242	09-12-2019	2019-09-12 09:20:24	17:20:24	female	2.0.10.147	90	Catch.bmp	1904-05-14	0		0	0	285664	0		0	0	NULL	NULL	NULL	Medium	run1	1	List2	A_T.wav	A_T	1	1	0	1	285514	150	1	587	286101
Exp2	1	Exp2-1-1	59.937	1.0.0.139	1	right		1025664813	2.0.10.242	2.0.10.242	09-12-2019	2019-09-12 09:20:24	17:20:24	female	2.0.10.147	91	Catch.bmp	1903-09-07	0		0	0	288417	0		0	0	NULL	NULL	NULL	Medium	run1	1	List2	A_T.wav	A_T	1	1	0	1	288267	150	1	443	288710
Exp2	1	Exp2-1-1	59.937	1.0.0.139	1	right		1025664813	2.0.10.242	2.0.10.242	09-12-2019	2019-09-12 09:20:24	17:20:24	female	2.0.10.147	92	Catch.bmp	1903-03-13	0		0	0	290919	0		0	0	NULL	NULL	NULL	Medium	run1		List2	A_S.wav	A_S	0		0	1	290769	150		0	0
Exp2	1	Exp2-1-1	59.937	1.0.0.139	1	right		1025664813	2.0.10.242	2.0.10.242	09-12-2019	2019-09-12 09:20:24	17:20:24	female	2.0.10.147	93	Blue_S.bmp	1902-04-28	0		0	0	293305	0		0	0	NULL	NULL	NULL	Medium	run1	1	List2	Catch.wav	V_T	1	1	1	1	293155	150	1	657	293812
Exp2	1	Exp2-1-1	59.937	1.0.0.139	1	right		1025664813	2.0.10.242	2.0.10.242	09-12-2019	2019-09-12 09:20:24	17:20:24	female	2.0.10.147	94	Red_S_2.bmp	1904-04-05	0		0	0	295307	0		0	0	NULL	NULL	NULL	Medium	run1		List2	Catch.wav	V_S	0		0	1	295157	150		0	0
Exp2	1	Exp2-1-1	59.937	1.0.0.139	1	right		1025664813	2.0.10.242	2.0.10.242	09-12-2019	2019-09-12 09:20:24	17:20:24	female	2.0.10.147	95	Red_C.bmp	1902-12-27	0		0	0	298077	0		0	0	NULL	NULL	NULL	Medium	run1	1	List2	A_T.wav	AV_T	1	1	0	1	297927	150	1	599	298526
Exp2	1	Exp2-1-1	59.937	1.0.0.139	1	right		1025664813	2.0.10.242	2.0.10.242	09-12-2019	2019-09-12 09:20:24	17:20:24	female	2.0.10.147	96	Catch.bmp	1903-03-20	0		0	0	300329	0		0	0	NULL	NULL	NULL	Medium	run1	1	List2	A_T.wav	A_T	1	1	0	1	300179	150	1	595	300774
Exp2	1	Exp2-1-1	59.937	1.0.0.139	1	right		1025664813	2.0.10.242	2.0.10.242	09-12-2019	2019-09-12 09:20:24	17:20:24	female	2.0.10.147	97	Blue_C.bmp	1902-05-08	0		0	0	302665	0		0	0	NULL	NULL	NULL	Medium	run1		List2	A_S.wav	AV_S	0		0	1	302515	150		0	0
Exp2	1	Exp2-1-1	59.937	1.0.0.139	1	right		1025664813	2.0.10.242	2.0.10.242	09-12-2019	2019-09-12 09:20:24	17:20:24	female	2.0.10.147	98	Catch.bmp	1903-01-06	0		0	0	304734	0		0	0	NULL	NULL	NULL	Medium	run1	1	List2	A_T.wav	A_T	1	1	0	1	304584	150	1	988	305572
Exp2	1	Exp2-1-1	59.937	1.0.0.139	1	right		1025664813	2.0.10.242	2.0.10.242	09-12-2019	2019-09-12 09:20:24	17:20:24	female	2.0.10.147	99	Catch.bmp	1902-11-20	0		0	0	306986	0		0	0	NULL	NULL	NULL	Medium	run1	1	List2	A_T.wav	A_T	1	1	0	1	306836	150	1	602	307438
Exp2	1	Exp2-1-1	59.937	1.0.0.139	1	right		1025664813	2.0.10.242	2.0.10.242	09-12-2019	2019-09-12 09:20:24	17:20:24	female	2.0.10.147	100	Catch.bmp	1904-03-13	0		0	1	309189	0		0	0	NULL	NULL	NULL	Medium	run1		List2	A_S.wav	A_S	0		1	1	309038	151		0	0
Exp2	1	Exp2-1-1	59.937	1.0.0.139	1	right		1025664813	2.0.10.242	2.0.10.242	09-12-2019	2019-09-12 09:20:24	17:20:24	female	2.0.10.147	101	Blue_S.bmp	1903-11-28	0		1	0	311941	0		0	0	NULL	NULL	NULL	Medium	run1	1	List2	Catch.wav	V_T	1	1	1	1	311791	150	1	655	312446
Exp2	1	Exp2-1-1	59.937	1.0.0.139	1	right		1025664813	2.0.10.242	2.0.10.242	09-12-2019	2019-09-12 09:20:24	17:20:24	female	2.0.10.147	102	Blue_S.bmp	1903-04-05	0		0	1	314528	0		0	0	NULL	NULL	NULL	Medium	run1	1	List2	Catch.wav	V_T	1	1	1	1	314377	151	1	565	314942
Exp2	1	Exp2-1-1	59.937	1.0.0.139	1	right		1025664813	2.0.10.242	2.0.10.242	09-12-2019	2019-09-12 09:20:24	17:20:24	female	2.0.10.147	103	Red_C_2.bmp	1902-10-21	0		0	0	316880	0		0	0	NULL	NULL	NULL	Medium	run1	1	List2	A_T.wav	AV_T	1	1	0	1	316730	150	1	516	317246
Exp2	1	Exp2-1-1	59.937	1.0.0.139	1	right		1025664813	2.0.10.242	2.0.10.242	09-12-2019	2019-09-12 09:20:24	17:20:24	female	2.0.10.147	104	Catch.bmp	1902-06-29	0		0	1	319066	0		0	0	NULL	NULL	NULL	Medium	run1	1	List2	A_T.wav	A_T	1	1	1	1	318915	151	1	763	319678
Exp2	1	Exp2-1-1	59.937	1.0.0.139	1	right		1025664813	2.0.10.242	2.0.10.242	09-12-2019	2019-09-12 09:20:24	17:20:24	female	2.0.10.147	105	Catch.bmp	1903-10-19	0		0	1	321135	0		0	0	NULL	NULL	NULL	Medium	run1		List2	A_S.wav	A_S	0		0	1	320984	151		0	0
Exp2	1	Exp2-1-1	59.937	1.0.0.139	1	right		1025664813	2.0.10.242	2.0.10.242	09-12-2019	2019-09-12 09:20:24	17:20:24	female	2.0.10.147	106	Catch.bmp	1902-06-26	0		0	0	323737	0		0	0	NULL	NULL	NULL	Medium	run1		List2	A_S.wav	A_S	0		0	1	323587	150		0	0
Exp2	1	Exp2-1-1	59.937	1.0.0.139	1	right		1025664813	2.0.10.242	2.0.10.242	09-12-2019	2019-09-12 09:20:24	17:20:24	female	2.0.10.147	107	Red_C_2.bmp	1902-09-18	0		0	0	325856	0		0	0	NULL	NULL	NULL	Medium	run1	1	List2	A_T.wav	AV_T	1	1	0	1	325706	150	1	460	326166
Exp2	1	Exp2-1-1	59.937	1.0.0.139	1	right		1025664813	2.0.10.242	2.0.10.242	09-12-2019	2019-09-12 09:20:24	17:20:24	female	2.0.10.147	108	Blue_S_2.bmp	1902-12-05	0		0	0	328008	0		0	0	NULL	NULL	NULL	Medium	run1	1	List2	Catch.wav	V_T	1	1	1	1	327858	150	1	692	328550
Exp2	1	Exp2-1-1	59.937	1.0.0.139	1	right		1025664813	2.0.10.242	2.0.10.242	09-12-2019	2019-09-12 09:20:24	17:20:24	female	2.0.10.147	109	Red_C_2.bmp	1902-11-25	0		0	0	330227	0		0	0	NULL	NULL	NULL	Medium	run1	1	List2	Catch.wav	V_T	1	1	0	1	330077	150	1	385	330462
Exp2	1	Exp2-1-1	59.937	1.0.0.139	1	right		1025664813	2.0.10.242	2.0.10.242	09-12-2019	2019-09-12 09:20:24	17:20:24	female	2.0.10.147	110	Blue_S.bmp	1903-07-26	0		0	0	332446	0		0	0	NULL	NULL	NULL	Medium	run1	1	List2	A_T.wav	AV_T	1	1	1	1	332296	150	1	486	332782
Exp2	1	Exp2-1-1	59.937	1.0.0.139	1	right		1025664813	2.0.10.242	2.0.10.242	09-12-2019	2019-09-12 09:20:24	17:20:24	female	2.0.10.147	111	Catch.bmp	1903-09-26	0		0	0	334899	0		0	0	NULL	NULL	NULL	Medium	run1	1	List2	A_T.wav	A_T	1	1	0	1	334749	150	1	527	335276
Exp2	1	Exp2-1-1	59.937	1.0.0.139	1	right		1025664813	2.0.10.242	2.0.10.242	09-12-2019	2019-09-12 09:20:24	17:20:24	female	2.0.10.147	112	Catch.bmp	1903-04-12	0		0	0	337418	0		0	0	NULL	NULL	NULL	Medium	run1	1	List2	A_T.wav	A_T	1	1	0	1	337268	150	1	450	337718
Exp2	1	Exp2-1-1	59.937	1.0.0.139	1	right		1025664813	2.0.10.242	2.0.10.242	09-12-2019	2019-09-12 09:20:24	17:20:24	female	2.0.10.147	113	Catch.bmp	1904-05-09	0		0	0	339771	0		0	0	NULL	NULL	NULL	Medium	run1	1	List2	A_T.wav	A_T	1	1	0	1	339621	150	1	481	340102
Exp2	1	Exp2-1-1	59.937	1.0.0.139	1	right		1025664813	2.0.10.242	2.0.10.242	09-12-2019	2019-09-12 09:20:24	17:20:24	female	2.0.10.147	114	Blue_S_2.bmp	1903-04-29	0		0	0	342524	0		0	0	NULL	NULL	NULL	Medium	run1	1	List2	Catch.wav	V_T	1	1	0	2	342374	150	1	528	342902
Exp2	1	Exp2-1-1	59.937	1.0.0.139	1	right		1025664813	2.0.10.242	2.0.10.242	09-12-2019	2019-09-12 09:20:24	17:20:24	female	2.0.10.147	115	Red_C_2.bmp	1902-10-06	0		0	0	344893	0		0	0	NULL	NULL	NULL	Medium	run1	1	List2	Catch.wav	V_T	1	1	0	1	344743	150	1	439	345182
Exp2	1	Exp2-1-1	59.937	1.0.0.139	1	right		1025664813	2.0.10.242	2.0.10.242	09-12-2019	2019-09-12 09:20:24	17:20:24	female	2.0.10.147	116	Red_C_2.bmp	1903-06-23	0		0	0	347062	0		0	0	NULL	NULL	NULL	Medium	run1	1	List2	Catch.wav	V_T	1	1	0	1	346912	150	1	468	347380
Exp2	1	Exp2-1-1	59.937	1.0.0.139	1	right		1025664813	2.0.10.242	2.0.10.242	09-12-2019	2019-09-12 09:20:24	17:20:24	female	2.0.10.147	117	Blue_S.bmp	1902-12-14	0		0	0	349481	0		0	0	NULL	NULL	NULL	Medium	run1	1	List2	Catch.wav	V_T	1	1	0	1	349331	150	1	345	349676
Exp2	1	Exp2-1-1	59.937	1.0.0.139	1	right		1025664813	2.0.10.242	2.0.10.242	09-12-2019	2019-09-12 09:20:24	17:20:24	female	2.0.10.147	118	Blue_S.bmp	1903-06-27	0		0	0	351717	0		0	0	NULL	NULL	NULL	Medium	run1	1	List2	A_T.wav	AV_T	1	1	0	2	351567	150	1	519	352086
Exp2	1	Exp2-1-1	59.937	1.0.0.139	1	right		1025664813	2.0.10.242	2.0.10.242	09-12-2019	2019-09-12 09:20:24	17:20:24	female	2.0.10.147	119	Red_C_2.bmp	1902-03-19	0		0	1	354153	0		0	0	NULL	NULL	NULL	Medium	run1	1	List2	A_T.wav	AV_T	1	1	1	1	354002	151	1	548	354550
Exp2	1	Exp2-1-1	59.937	1.0.0.139	1	right		1025664813	2.0.10.242	2.0.10.242	09-12-2019	2019-09-12 09:20:24	17:20:24	female	2.0.10.147	120	Red_C_2.bmp	1903-07-25	0		0	0	356121	0		0	0	NULL	NULL	NULL	Medium	run1	1	List2	A_T.wav	AV_T	1	1	0	1	355971	150	1	435	356406
Exp2	1	Exp2-1-1	59.937	1.0.0.139	1	right		1025664813	2.0.10.242	2.0.10.242	09-12-2019	2019-09-12 09:20:24	17:20:24	female	2.0.10.147	121	Red_C.bmp	1902-09-13	0		0	0	358574	0		0	0	NULL	NULL	NULL	Medium	run1	1	List2	Catch.wav	V_T	1	1	0	1	358424	150	1	492	358916
Exp2	1	Exp2-1-1	59.937	1.0.0.139	1	right		1025664813	2.0.10.242	2.0.10.242	09-12-2019	2019-09-12 09:20:24	17:20:24	female	2.0.10.147	122	Red_C_2.bmp	1903-06-14	0		0	0	360709	0		0	0	NULL	NULL	NULL	Medium	run1	1	List2	Catch.wav	V_T	1	1	0	1	360559	150	1	430	360989
Exp2	1	Exp2-1-1	59.937	1.0.0.139	1	right		1025664813	2.0.10.242	2.0.10.242	09-12-2019	2019-09-12 09:20:24	17:20:24	female	2.0.10.147	123	Blue_C.bmp	1904-04-08	0		0	1	363129	0		0	0	NULL	NULL	NULL	Medium	Run1		List2	Catch.wav	V_S	0		1	1	362978	151		0	0
Exp2	1	Exp2-1-1	59.937	1.0.0.139	1	right		1025664813	2.0.10.242	2.0.10.242	09-12-2019	2019-09-12 09:20:24	17:20:24	female	2.0.10.147	124	Blue_S_2.bmp	1902-05-02	0		0	0	365915	0		0	0	NULL	NULL	NULL	Medium	run1	1	List2	Catch.wav	V_T	1	1	0	1	365765	150	1	662	366427
Exp2	1	Exp2-1-1	59.937	1.0.0.139	1	right		1025664813	2.0.10.242	2.0.10.242	09-12-2019	2019-09-12 09:20:24	17:20:24	female	2.0.10.147	125	Blue_S_2.bmp	1902-08-28	0		0	0	367917	0		0	0	NULL	NULL	NULL	Medium	run1	1	List2	Catch.wav	V_T	1	1	0	1	367767	150	1	518	368285
Exp2	1	Exp2-1-1	59.937	1.0.0.139	1	right		1025664813	2.0.10.242	2.0.10.242	09-12-2019	2019-09-12 09:20:24	17:20:24	female	2.0.10.147	126	Catch.bmp	1904-01-20	0		0	0	370036	0		0	0	NULL	NULL	NULL	Medium	run1	1	List2	A_T.wav	A_T	1	1	0	1	369886	150	1	575	370461
Exp2	1	Exp2-1-1	59.937	1.0.0.139	1	right		1025664813	2.0.10.242	2.0.10.242	09-12-2019	2019-09-12 09:20:24	17:20:24	female	2.0.10.147	127	Catch.bmp	1903-01-19	0		0	0	372672	0		0	0	NULL	NULL	NULL	Medium	run1	1	List2	A_T.wav	A_T	1	1	0	1	372522	150	1	387	372909
Exp2	1	Exp2-1-1	59.937	1.0.0.139	1	right		1025664813	2.0.10.242	2.0.10.242	09-12-2019	2019-09-12 09:20:24	17:20:24	female	2.0.10.147	128	Blue_S_2.bmp	1903-03-24	0		0	0	374941	0		0	0	NULL	NULL	NULL	Medium	run1	1	List2	A_T.wav	AV_T	1	1	0	1	374791	150	1	500	375291
Exp2	1	Exp2-1-1	59.937	1.0.0.139	1	right		1025664813	2.0.10.242	2.0.10.242	09-12-2019	2019-09-12 09:20:24	17:20:24	female	2.0.10.147	129	Catch.bmp	1902-07-05	0		0	0	377277	0		0	0	NULL	NULL	NULL	Medium	run1	1	List2	A_T.wav	A_T	1	1	0	1	377127	150	1	494	377621
Exp2	1	Exp2-1-1	59.937	1.0.0.139	1	right		1025664813	2.0.10.242	2.0.10.242	09-12-2019	2019-09-12 09:20:24	17:20:24	female	2.0.10.147	130	Red_C_2.bmp	1903-07-03	0		0	0	379346	0		0	0	NULL	NULL	NULL	Medium	run1	1	List2	A_T.wav	AV_T	1	1	0	2	379196	150	1	561	379757
Exp2	1	Exp2-1-1	59.937	1.0.0.139	1	right		1025664813	2.0.10.242	2.0.10.242	09-12-2019	2019-09-12 09:20:24	17:20:24	female	2.0.10.147	131	Blue_S.bmp	1902-12-11	0		0	1	381782	0		0	0	NULL	NULL	NULL	Medium	run1	1	List2	A_T.wav	AV_T	1	1	1	1	381631	151	1	510	382141
Exp2	1	Exp2-1-1	59.937	1.0.0.139	1	right		1025664813	2.0.10.242	2.0.10.242	09-12-2019	2019-09-12 09:20:24	17:20:24	female	2.0.10.147	132	Catch.bmp	1902-12-18	0		0	0	384017	0		0	0	NULL	NULL	NULL	Medium	run1	1	List2	A_T.wav	A_T	1	1	0	1	383867	150	1	530	384397
Exp2	1	Exp2-1-1	59.937	1.0.0.139	1	right		1025664813	2.0.10.242	2.0.10.242	09-12-2019	2019-09-12 09:20:24	17:20:24	female	2.0.10.147	133	Red_C_2.bmp	1902-07-19	0		0	0	386253	0		0	0	NULL	NULL	NULL	Medium	run1	1	List2	A_T.wav	AV_T	1	1	0	1	386103	150	1	550	386653
Exp2	1	Exp2-1-1	59.937	1.0.0.139	1	right		1025664813	2.0.10.242	2.0.10.242	09-12-2019	2019-09-12 09:20:24	17:20:24	female	2.0.10.147	134	Catch.bmp	1904-01-11	0		1	0	388338	0		0	0	NULL	NULL	NULL	Medium	run1		List2	A_S.wav	A_S	0		0	1	388188	150		0	0
Exp2	1	Exp2-1-1	59.937	1.0.0.139	1	right		1025664813	2.0.10.242	2.0.10.242	09-12-2019	2019-09-12 09:20:24	17:20:24	female	2.0.10.147	135	Blue_S_2.bmp	1902-11-17	0		0	0	391025	0		0	0	NULL	NULL	NULL	Medium	run1	1	List2	A_T.wav	AV_T	1	1	0	2	390875	150	1	578	391453
Exp2	1	Exp2-1-1	59.937	1.0.0.139	1	right		1025664813	2.0.10.242	2.0.10.242	09-12-2019	2019-09-12 09:20:24	17:20:24	female	2.0.10.147	136	Catch.bmp	1902-10-03	0		0	0	393227	0		0	0	NULL	NULL	NULL	Medium	run1	1	List2	A_T.wav	A_T	1	1	0	1	393077	150	1	519	393596
Exp2	1	Exp2-1-1	59.937	1.0.0.139	1	right		1025664813	2.0.10.242	2.0.10.242	09-12-2019	2019-09-12 09:20:24	17:20:24	female	2.0.10.147	137	Red_C.bmp	1904-05-10	0		0	0	395396	0		0	0	NULL	NULL	NULL	Medium	run1	1	List2	Catch.wav	V_T	1	1	0	1	395246	150	1	534	395780
Exp2	1	Exp2-1-1	59.937	1.0.0.139	1	right		1025664813	2.0.10.242	2.0.10.242	09-12-2019	2019-09-12 09:20:24	17:20:24	female	2.0.10.147	138	Red_S.bmp	1903-05-24	0		0	0	398149	0		0	0	NULL	NULL	NULL	Medium	run1		List2	Catch.wav	V_S	0		0	1	397999	150		0	0
Exp2	1	Exp2-1-1	59.937	1.0.0.139	1	right		1025664813	2.0.10.242	2.0.10.242	09-12-2019	2019-09-12 09:20:24	17:20:24	female	2.0.10.147	139	Blue_S.bmp	1902-04-25	0		0	0	400618	0		0	0	NULL	NULL	NULL	Medium	run1	1	List2	A_T.wav	AV_T	1	1	0	1	400468	150	1	567	401035
Exp2	1	Exp2-1-1	59.937	1.0.0.139	1	right		1025664813	2.0.10.242	2.0.10.242	09-12-2019	2019-09-12 09:20:24	17:20:24	female	2.0.10.147	140	Red_C_2.bmp	1903-03-19	0		0	0	402620	0		0	0	NULL	NULL	NULL	Medium	run1	1	List2	A_T.wav	AV_T	1	1	0	1	402470	150	1	607	403077
Exp2	1	Exp2-1-1	59.937	1.0.0.139	1	right		1025664813	2.0.10.242	2.0.10.242	09-12-2019	2019-09-12 09:20:24	17:20:24	female	2.0.10.147	141	Blue_S.bmp	1902-07-04	0		0	0	404956	918		0	0	NULL	NULL	NULL	Medium	run1	1	List2	A_T.wav	AV_T	1	1	0	1	404806	150	1	367	405173
Exp2	1	Exp2-1-1	59.937	1.0.0.139	1	right		1025664813	2.0.10.242	2.0.10.242	09-12-2019	2019-09-12 09:20:24	17:20:24	female	2.0.10.147	142	Blue_S_2.bmp	1904-04-22	0		0	0	411196	0		0	0	NULL	NULL	NULL	Medium	run1	1	List2	A_T.wav	AV_T	1	1	0	1	411046	150	1	631	411677
Exp2	1	Exp2-1-1	59.937	1.0.0.139	1	right		1025664813	2.0.10.242	2.0.10.242	09-12-2019	2019-09-12 09:20:24	17:20:24	female	2.0.10.147	143	Red_C.bmp	1903-03-20	0		0	0	413932	0		0	0	NULL	NULL	NULL	Medium	run1	1	List2	Catch.wav	V_T	1	1	0	1	413782	150	1	351	414133
Exp2	1	Exp2-1-1	59.937	1.0.0.139	1	right		1025664813	2.0.10.242	2.0.10.242	09-12-2019	2019-09-12 09:20:24	17:20:24	female	2.0.10.147	144	Catch.bmp	1903-11-01	0		0	0	416268	0		0	0	NULL	NULL	NULL	Medium	run1	1	List2	A_T.wav	A_T	1	1	0	1	416118	150	1	533	416651
Exp2	1	Exp2-1-1	59.937	1.0.0.139	1	right		1025664813	2.0.10.242	2.0.10.242	09-12-2019	2019-09-12 09:20:24	17:20:24	female	2.0.10.147	145	Red_S_2.bmp	1904-03-18	0		0	1	418821	0		0	0	NULL	NULL	NULL	Medium	run1		List2	A_S.wav	AV_S	0		0	1	418670	151		0	0
Exp2	1	Exp2-1-1	59.937	1.0.0.139	1	right		1025664813	2.0.10.242	2.0.10.242	09-12-2019	2019-09-12 09:20:24	17:20:24	female	2.0.10.147	146	Red_C_2.bmp	1902-08-17	0		0	0	421573	0		0	0	NULL	NULL	NULL	Medium	run1	1	List2	A_T.wav	AV_T	1	1	0	1	421423	150	1	478	421901
Exp2	1	Exp2-1-1	59.937	1.0.0.139	1	right		1025664813	2.0.10.242	2.0.10.242	09-12-2019	2019-09-12 09:20:24	17:20:24	female	2.0.10.147	147	Blue_S.bmp	1903-01-22	0		0	0	423692	0		0	0	NULL	NULL	NULL	Medium	run1	1	List2	Catch.wav	V_T	1	1	1	1	423542	150	1	591	424133
Exp2	1	Exp2-1-1	59.937	1.0.0.139	1	right		1025664813	2.0.10.242	2.0.10.242	09-12-2019	2019-09-12 09:20:24	17:20:24	female	2.0.10.147	148	Red_S_2.bmp	1903-12-27	0		0	0	425961	0		0	0	NULL	NULL	NULL	Medium	run1		List2	A_S.wav	AV_S	0		1	1	425811	150		0	0
Exp2	1	Exp2-1-1	59.937	1.0.0.139	1	right		1025664813	2.0.10.242	2.0.10.242	09-12-2019	2019-09-12 09:20:24	17:20:24	female	2.0.10.147	149	Red_C_2.bmp	1902-08-21	0		0	0	428631	0		0	0	NULL	NULL	NULL	Medium	run1	1	List2	Catch.wav	V_T	1	1	0	1	428481	150	1	516	428997
Exp2	1	Exp2-1-1	59.937	1.0.0.139	1	right		1025664813	2.0.10.242	2.0.10.242	09-12-2019	2019-09-12 09:20:24	17:20:24	female	2.0.10.147	150	Catch.bmp	1903-12-07	0		0	0	430750	0		0	0	NULL	NULL	NULL	Medium	run1	1	List2	A_T.wav	A_T	1	1	0	1	430600	150	1	693	431293
Exp2	1	Exp2-1-1	59.937	1.0.0.139	1	right		1025664813	2.0.10.242	2.0.10.242	09-12-2019	2019-09-12 09:20:24	17:20:24	female	2.0.10.147	151	Catch.bmp	1903-11-27	0		0	0	433336	0		0	0	NULL	NULL	NULL	Medium	run1	1	List2	A_T.wav	A_T	1	1	0	1	433186	150	1	696	433882
Exp2	1	Exp2-1-1	59.937	1.0.0.139	1	right		1025664813	2.0.10.242	2.0.10.242	09-12-2019	2019-09-12 09:20:24	17:20:24	female	2.0.10.147	152	Blue_S.bmp	1902-06-06	0		0	0	435922	0		0	0	NULL	NULL	NULL	Medium	run1	1	List2	Catch.wav	V_T	1	1	0	1	435772	150	1	639	436411
Exp2	1	Exp2-1-1	59.937	1.0.0.139	1	right		1025664813	2.0.10.242	2.0.10.242	09-12-2019	2019-09-12 09:20:24	17:20:24	female	2.0.10.147	153	Catch.bmp	1904-03-29	0		0	0	437957	0		0	0	NULL	NULL	NULL	Medium	run1	1	List2	A_T.wav	A_T	1	1	1	1	437807	150	1	574	438381
Exp2	1	Exp2-1-1	59.937	1.0.0.139	1	right		1025664813	2.0.10.242	2.0.10.242	09-12-2019	2019-09-12 09:20:24	17:20:24	female	2.0.10.147	154	Catch.bmp	1903-03-01	0		0	0	440660	0		0	0	NULL	NULL	NULL	Medium	run1	1	List2	A_T.wav	A_T	1	1	0	1	440510	150	1	375	440885
Exp2	1	Exp2-1-1	59.937	1.0.0.139	1	right		1025664813	2.0.10.242	2.0.10.242	09-12-2019	2019-09-12 09:20:24	17:20:24	female	2.0.10.147	155	Catch.bmp	1902-04-21	0		0	0	442979	0		0	0	NULL	NULL	NULL	Medium	run1	1	List2	A_T.wav	A_T	1	1	0	1	442829	150	1	543	443372
Exp2	1	Exp2-1-1	59.937	1.0.0.139	1	right		1025664813	2.0.10.242	2.0.10.242	09-12-2019	2019-09-12 09:20:24	17:20:24	female	2.0.10.147	156	Blue_S.bmp	1902-11-27	0		0	0	444981	0		0	0	NULL	NULL	NULL	Medium	run1	1	List2	A_T.wav	AV_T	1	1	0	1	444831	150	1	565	445396
Exp2	1	Exp2-1-1	59.937	1.0.0.139	1	right		1025664813	2.0.10.242	2.0.10.242	09-12-2019	2019-09-12 09:20:24	17:20:24	female	2.0.10.147	157	Blue_S.bmp	1903-07-17	0		0	0	447200	0		0	0	NULL	NULL	NULL	Medium	run1	1	List2	A_T.wav	AV_T	1	1	0	1	447050	150	1	482	447532
Exp2	1	Exp2-1-1	59.937	1.0.0.139	1	right		1025664813	2.0.10.242	2.0.10.242	09-12-2019	2019-09-12 09:20:24	17:20:24	female	2.0.10.147	158	Blue_S_2.bmp	1902-03-23	0		0	0	449653	0		0	0	NULL	NULL	NULL	Medium	run1	1	List2	A_T.wav	AV_T	1	1	0	1	449503	150	1	419	449922
Exp2	1	Exp2-1-1	59.937	1.0.0.139	1	right		1025664813	2.0.10.242	2.0.10.242	09-12-2019	2019-09-12 09:20:24	17:20:24	female	2.0.10.147	159	Catch.bmp	1903-09-22	0		0	0	451622	0		0	0	NULL	NULL	NULL	Medium	run1	1	List2	A_T.wav	A_T	1	1	0	2	451472	150	1	524	451996
Exp2	1	Exp2-1-1	59.937	1.0.0.139	1	right		1025664813	2.0.10.242	2.0.10.242	09-12-2019	2019-09-12 09:20:24	17:20:24	female	2.0.10.147	160	Red_C.bmp	1904-01-30	0		0	0	454141	0		0	0	NULL	NULL	NULL	Medium	run1	1	List2	Catch.wav	V_T	1	1	0	1	453991	150	1	477	454468
Exp2	1	Exp2-1-1	59.937	1.0.0.139	1	right		1025664813	2.0.10.242	2.0.10.242	09-12-2019	2019-09-12 09:20:24	17:20:24	female	2.0.10.147	161	Catch.bmp	1903-02-06	0		0	0	456794	0		0	0	NULL	NULL	NULL	Medium	run1	1	List2	A_T.wav	A_T	1	1	0	1	456644	150	1	606	457250
Exp2	1	Exp2-1-1	59.937	1.0.0.139	1	right		1025664813	2.0.10.242	2.0.10.242	09-12-2019	2019-09-12 09:20:24	17:20:24	female	2.0.10.147	162	Red_C_2.bmp	1902-03-20	0		1	0	459079	0		0	0	NULL	NULL	NULL	Medium	run1	1	List2	A_T.wav	AV_T	1	1	0	1	458929	150	1	473	459402
Exp2	1	Exp2-1-1	59.937	1.0.0.139	1	right		1025664813	2.0.10.242	2.0.10.242	09-12-2019	2019-09-12 09:20:24	17:20:24	female	2.0.10.147	163	Catch.bmp	1902-08-31	0		0	0	461048	0		0	0	NULL	NULL	NULL	Medium	run1	1	List2	A_T.wav	A_T	1	1	0	1	460898	150	1	498	461396
Exp2	1	Exp2-1-1	59.937	1.0.0.139	1	right		1025664813	2.0.10.242	2.0.10.242	09-12-2019	2019-09-12 09:20:24	17:20:24	female	2.0.10.147	164	Red_C.bmp	1903-08-29	0		0	0	463184	0		0	0	NULL	NULL	NULL	Medium	run1	1	List2	A_T.wav	AV_T	1	1	0	1	463034	150	1	394	463428
Exp2	1	Exp2-1-1	59.937	1.0.0.139	1	right		1025664813	2.0.10.242	2.0.10.242	09-12-2019	2019-09-12 09:20:24	17:20:24	female	2.0.10.147	165	Catch.bmp	1903-10-26	0		0	0	465670	0		0	0	NULL	NULL	NULL	Medium	run1	1	List2	A_T.wav	A_T	1	1	0	1	465520	150	1	492	466012
Exp2	1	Exp2-1-1	59.937	1.0.0.139	1	right		1025664813	2.0.10.242	2.0.10.242	09-12-2019	2019-09-12 09:20:24	17:20:24	female	2.0.10.147	166	Catch.bmp	1903-08-24	0		1	0	468222	0		0	0	NULL	NULL	NULL	Medium	run1	1	List2	A_T.wav	A_T	1	1	0	1	468072	150	1	404	468476
Exp2	1	Exp2-1-1	59.937	1.0.0.139	1	right		1025664813	2.0.10.242	2.0.10.242	09-12-2019	2019-09-12 09:20:24	17:20:24	female	2.0.10.147	167	Blue_S_2.bmp	1903-08-05	0		0	0	470708	0		0	0	NULL	NULL	NULL	Medium	run1	1	List2	Catch.wav	V_T	1	1	1	1	470558	150	1	558	471116
Exp2	1	Exp2-1-1	59.937	1.0.0.139	1	right		1025664813	2.0.10.242	2.0.10.242	09-12-2019	2019-09-12 09:20:24	17:20:24	female	2.0.10.147	168	Red_C_2.bmp	1902-04-05	0		0	0	473178	0		0	0	NULL	NULL	NULL	Medium	run1	1	List2	A_T.wav	AV_T	1	1	0	2	473028	150	1	486	473514
Exp2	1	Exp2-1-1	59.937	1.0.0.139	1	right		1025664813	2.0.10.242	2.0.10.242	09-12-2019	2019-09-12 09:20:24	17:20:24	female	2.0.10.147	169	Catch.bmp	1902-05-18	0		0	0	475163	0		0	0	NULL	NULL	NULL	Medium	run1	1	List2	A_T.wav	A_T	1	1	0	1	475013	150	1	631	475644
Exp2	1	Exp2-1-1	59.937	1.0.0.139	1	right		1025664813	2.0.10.242	2.0.10.242	09-12-2019	2019-09-12 09:20:24	17:20:24	female	2.0.10.147	170	Blue_S.bmp	1903-02-01	0		0	0	477182	0		0	0	NULL	NULL	NULL	Medium	run1	1	List2	A_T.wav	AV_T	1	1	0	1	477032	150	1	636	477668
Exp2	1	Exp2-1-1	59.937	1.0.0.139	1	right		1025664813	2.0.10.242	2.0.10.242	09-12-2019	2019-09-12 09:20:24	17:20:24	female	2.0.10.147	171	Red_S.bmp	1903-10-01	0		0	1	479468	0		0	0	NULL	NULL	NULL	Medium	run1		List2	A_S.wav	AV_S	0		1	1	479317	151		0	0
Exp2	1	Exp2-1-1	59.937	1.0.0.139	1	right		1025664813	2.0.10.242	2.0.10.242	09-12-2019	2019-09-12 09:20:24	17:20:24	female	2.0.10.147	172	Red_S_2.bmp	1902-04-30	0		0	0	482054	0		0	0	NULL	NULL	NULL	Medium	run1		List2	Catch.wav	V_S	0		0	2	481904	150		0	0
Exp2	1	Exp2-1-1	59.937	1.0.0.139	1	right		1025664813	2.0.10.242	2.0.10.242	09-12-2019	2019-09-12 09:20:24	17:20:24	female	2.0.10.147	173	Catch.bmp	1903-04-11	0		1	0	484122	0		0	0	NULL	NULL	NULL	Medium	run1		List2	A_S.wav	A_S	0		1	1	483972	150		0	0
Exp2	1	Exp2-1-1	59.937	1.0.0.139	1	right		1025664813	2.0.10.242	2.0.10.242	09-12-2019	2019-09-12 09:20:24	17:20:24	female	2.0.10.147	174	Blue_C.bmp	1902-05-30	0		0	0	486542	0		0	0	NULL	NULL	NULL	Medium	run1		List2	A_S.wav	AV_S	0		0	2	486392	150		0	0
Exp2	1	Exp2-1-1	59.937	1.0.0.139	1	right		1025664813	2.0.10.242	2.0.10.242	09-12-2019	2019-09-12 09:20:24	17:20:24	female	2.0.10.147	175	Red_C.bmp	1904-03-27	0		0	0	488744	0		0	0	NULL	NULL	NULL	Medium	run1	1	List2	A_T.wav	AV_T	1	1	0	1	488594	150	1	490	489084
Exp2	1	Exp2-1-1	59.937	1.0.0.139	1	right		1025664813	2.0.10.242	2.0.10.242	09-12-2019	2019-09-12 09:20:24	17:20:24	female	2.0.10.147	176	Red_S.bmp	1903-06-04	0		0	0	491447	0		0	0	NULL	NULL	NULL	Medium	run1		List2	Catch.wav	V_S	0		0	1	491297	150		0	0
Exp2	1	Exp2-1-1	59.937	1.0.0.139	1	right		1025664813	2.0.10.242	2.0.10.242	09-12-2019	2019-09-12 09:20:24	17:20:24	female	2.0.10.147	177	Blue_S_2.bmp	1904-01-31	0		0	0	493916	0		0	0	NULL	NULL	NULL	Medium	run1	1	List2	A_T.wav	AV_T	1	1	1	1	493766	150	1	518	494284
Exp2	1	Exp2-1-1	59.937	1.0.0.139	1	right		1025664813	2.0.10.242	2.0.10.242	09-12-2019	2019-09-12 09:20:24	17:20:24	female	2.0.10.147	178	Catch.bmp	1903-08-13	0		0	0	496569	0		0	0	NULL	NULL	NULL	Medium	run1		List2	A_S.wav	A_S	0		0	1	496419	150		0	0
Exp2	1	Exp2-1-1	59.937	1.0.0.139	1	right		1025664813	2.0.10.242	2.0.10.242	09-12-2019	2019-09-12 09:20:24	17:20:24	female	2.0.10.147	179	Blue_S.bmp	1902-08-12	0		0	0	499105	0		0	0	NULL	NULL	NULL	Medium	run1	1	List2	A_T.wav	AV_T	1	1	0	1	498955	150	1	569	499524
Exp2	1	Exp2-1-1	59.937	1.0.0.139	1	right		1025664813	2.0.10.242	2.0.10.242	09-12-2019	2019-09-12 09:20:24	17:20:24	female	2.0.10.147	180	Blue_C.bmp	1904-03-27	0		0	0	501207	0		0	0	NULL	NULL	NULL	Medium	Run1		List2	Catch.wav	V_S	0		1	1	501057	150		0	0
Exp2	1	Exp2-1-1	59.937	1.0.0.139	1	right		1025664813	2.0.10.242	2.0.10.242	09-12-2019	2019-09-12 09:20:24	17:20:24	female	2.0.10.147	181	Red_C.bmp	1904-02-22	0		0	0	503977	0		0	0	NULL	NULL	NULL	Medium	run1	1	List2	A_T.wav	AV_T	1	1	0	2	503827	150	1	465	504292
Exp2	1	Exp2-1-1	59.937	1.0.0.139	1	right		1025664813	2.0.10.242	2.0.10.242	09-12-2019	2019-09-12 09:20:24	17:20:24	female	2.0.10.147	182	Catch.bmp	1903-03-08	0		0	0	506646	0		0	0	NULL	NULL	NULL	Medium	run1	1	List2	A_T.wav	A_T	1	1	0	1	506496	150	1	556	507052
Exp2	1	Exp2-1-1	59.937	1.0.0.139	1	right		1025664813	2.0.10.242	2.0.10.242	09-12-2019	2019-09-12 09:20:24	17:20:24	female	2.0.10.147	183	Blue_S_2.bmp	1904-03-22	0		0	0	508965	0		0	0	NULL	NULL	NULL	Medium	run1	1	List2	Catch.wav	V_T	1	1	1	1	508815	150	1	666	509481
Exp2	1	Exp2-1-1	59.937	1.0.0.139	1	right		1025664813	2.0.10.242	2.0.10.242	09-12-2019	2019-09-12 09:20:24	17:20:24	female	2.0.10.147	184	Blue_C_2.bmp	1903-03-13	0		0	0	511668	0		0	0	NULL	NULL	NULL	Medium	run1		List2	A_S.wav	AV_S	0		1	1	511518	150		0	0
Exp2	1	Exp2-1-1	59.937	1.0.0.139	1	right		1025664813	2.0.10.242	2.0.10.242	09-12-2019	2019-09-12 09:20:24	17:20:24	female	2.0.10.147	185	Blue_C_2.bmp	1902-11-14	0		0	0	514054	0		0	0	NULL	NULL	NULL	Medium	run1		List2	A_S.wav	AV_S	0		0	1	513904	150		0	0
Exp2	1	Exp2-1-1	59.937	1.0.0.139	1	right		1025664813	2.0.10.242	2.0.10.242	09-12-2019	2019-09-12 09:20:24	17:20:24	female	2.0.10.147	186	Red_S.bmp	1902-03-17	0		0	0	516323	0		0	0	NULL	NULL	NULL	Medium	run1		List2	Catch.wav	V_S	0		0	1	516173	150		0	0
Exp2	1	Exp2-1-1	59.937	1.0.0.139	1	right		1025664813	2.0.10.242	2.0.10.242	09-12-2019	2019-09-12 09:20:24	17:20:24	female	2.0.10.147	187	Catch.bmp	1903-04-07	0		0	0	518342	0		0	0	NULL	NULL	NULL	Medium	run1	1	List2	A_T.wav	A_T	1	1	0	1	518192	150	1	588	518780
Exp2	1	Exp2-1-1	59.937	1.0.0.139	1	right		1025664813	2.0.10.242	2.0.10.242	09-12-2019	2019-09-12 09:20:24	17:20:24	female	2.0.10.147	188	Red_C.bmp	1903-01-27	0		0	0	520694	0		0	0	NULL	NULL	NULL	Medium	run1	1	List2	Catch.wav	V_T	1	1	1	1	520544	150	1	570	521114
Exp2	1	Exp2-1-1	59.937	1.0.0.139	1	right		1025664813	2.0.10.242	2.0.10.242	09-12-2019	2019-09-12 09:20:24	17:20:24	female	2.0.10.147	189	Red_C.bmp	1902-08-27	0		0	0	522980	0		0	0	NULL	NULL	NULL	Medium	run1	1	List2	Catch.wav	V_T	1	1	0	1	522830	150	1	502	523332
Exp2	1	Exp2-1-1	59.937	1.0.0.139	1	right		1025664813	2.0.10.242	2.0.10.242	09-12-2019	2019-09-12 09:20:24	17:20:24	female	2.0.10.147	190	Catch.bmp	1903-04-01	0		0	0	525099	0		0	0	NULL	NULL	NULL	Medium	run1		List2	A_S.wav	A_S	0		0	1	524949	150		0	0
Exp2	1	Exp2-1-1	59.937	1.0.0.139	1	right		1025664813	2.0.10.242	2.0.10.242	09-12-2019	2019-09-12 09:20:24	17:20:24	female	2.0.10.147	191	Red_S.bmp	1902-11-03	0		1	0	527501	0		0	0	NULL	NULL	NULL	Medium	run1		List2	A_S.wav	AV_S	0		0	1	527351	150		0	0
Exp2	1	Exp2-1-1	59.937	1.0.0.139	1	right		1025664813	2.0.10.242	2.0.10.242	09-12-2019	2019-09-12 09:20:24	17:20:24	female	2.0.10.147	192	Blue_S.bmp	1904-04-10	0		0	0	529754	0		0	0	NULL	NULL	NULL	Medium	run1	1	List2	Catch.wav	V_T	1	1	0	1	529604	150	1	597	530201
Exp2	1	Exp2-1-1	59.937	1.0.0.139	1	right		1025664813	2.0.10.242	2.0.10.242	09-12-2019	2019-09-12 09:20:24	17:20:24	female	2.0.10.147	193	Red_C_2.bmp	1902-07-25	0		0	0	532473	0		0	0	NULL	NULL	NULL	Medium	run1	1	List2	Catch.wav	V_T	1	1	0	1	532323	150	1	584	532907
Exp2	1	Exp2-1-1	59.937	1.0.0.139	1	right		1025664813	2.0.10.242	2.0.10.242	09-12-2019	2019-09-12 09:20:24	17:20:24	female	2.0.10.147	194	Red_C.bmp	1902-08-21	0		0	0	534559	0		0	0	NULL	NULL	NULL	Medium	run1	1	List2	A_T.wav	AV_T	1	1	0	1	534409	150	1	458	534867
Exp2	1	Exp2-1-1	59.937	1.0.0.139	1	right		1025664813	2.0.10.242	2.0.10.242	09-12-2019	2019-09-12 09:20:24	17:20:24	female	2.0.10.147	195	Catch.bmp	1902-04-21	0		0	0	536678	0		0	0	NULL	NULL	NULL	Medium	run1	1	List2	A_T.wav	A_T	1	1	0	1	536528	150	1	435	536963
Exp2	1	Exp2-1-1	59.937	1.0.0.139	1	right		1025664813	2.0.10.242	2.0.10.242	09-12-2019	2019-09-12 09:20:24	17:20:24	female	2.0.10.147	196	Catch.bmp	1902-06-05	0		0	0	538680	0		0	0	NULL	NULL	NULL	Medium	run1	1	List2	A_T.wav	A_T	1	1	0	1	538530	150	1	417	538947
Exp2	1	Exp2-1-1	59.937	1.0.0.139	1	right		1025664813	2.0.10.242	2.0.10.242	09-12-2019	2019-09-12 09:20:24	17:20:24	female	2.0.10.147	197	Blue_S.bmp	1902-11-05	0		0	0	540715	0		0	0	NULL	NULL	NULL	Medium	run1	1	List2	Catch.wav	V_T	1	1	1	1	540565	150	1	629	541194
Exp2	1	Exp2-1-1	59.937	1.0.0.139	1	right		1025664813	2.0.10.242	2.0.10.242	09-12-2019	2019-09-12 09:20:24	17:20:24	female	2.0.10.147	198	Blue_S.bmp	1903-05-12	0		0	0	542918	0		0	0	NULL	NULL	NULL	Medium	run1	1	List2	A_T.wav	AV_T	1	1	0	2	542768	150	1	537	543305
Exp2	1	Exp2-1-1	59.937	1.0.0.139	1	right		1025664813	2.0.10.242	2.0.10.242	09-12-2019	2019-09-12 09:20:24	17:20:24	female	2.0.10.147	199	Red_C.bmp	1902-11-09	0		1	0	545303	0		0	0	NULL	NULL	NULL	Medium	run1	1	List2	Catch.wav	V_T	1	1	1	1	545153	150	1	545	545698
Exp2	1	Exp2-1-1	59.937	1.0.0.139	1	right		1025664813	2.0.10.242	2.0.10.242	09-12-2019	2019-09-12 09:20:24	17:20:24	female	2.0.10.147	200	Red_C.bmp	1902-08-07	0		0	0	547506	0		0	0	NULL	NULL	NULL	Medium	run1	1	List2	Catch.wav	V_T	1	1	0	1	547356	150	1	399	547755
Exp2	1	Exp2-1-1	59.937	1.0.0.139	1	right		1025664813	2.0.10.242	2.0.10.242	09-12-2019	2019-09-12 09:20:24	17:20:24	female	2.0.10.147	201	Blue_S.bmp	1903-12-27	0		0	0	549608	0		0	0	NULL	NULL	NULL	Medium	run1	1	List2	A_T.wav	AV_T	1	1	0	1	549458	150	1	473	549931
Exp2	1	Exp2-1-1	59.937	1.0.0.139	1	right		1025664813	2.0.10.242	2.0.10.242	09-12-2019	2019-09-12 09:20:24	17:20:24	female	2.0.10.147	202	Red_C_2.bmp	1902-07-17	0		1	0	552227	0		0	0	NULL	NULL	NULL	Medium	run1	1	List2	Catch.wav	V_T	1	1	1	1	552077	150	1	492	552569
Exp2	1	Exp2-1-1	59.937	1.0.0.139	1	right		1025664813	2.0.10.242	2.0.10.242	09-12-2019	2019-09-12 09:20:24	17:20:24	female	2.0.10.147	203	Red_C.bmp	1902-08-15	0		0	0	554313	0		0	0	NULL	NULL	NULL	Medium	run1	1	List2	Catch.wav	V_T	1	1	0	1	554163	150	1	1038	555201
Exp2	1	Exp2-1-1	59.937	1.0.0.139	1	right		1025664813	2.0.10.242	2.0.10.242	09-12-2019	2019-09-12 09:20:24	17:20:24	female	2.0.10.147	204	Red_S.bmp	1903-11-15	0		0	0	556432	0		0	0	NULL	NULL	NULL	Medium	run1		List2	A_S.wav	AV_S	0		0	1	556282	150		0	0
Exp2	1	Exp2-1-1	59.937	1.0.0.139	1	right		1025664813	2.0.10.242	2.0.10.242	09-12-2019	2019-09-12 09:20:24	17:20:24	female	2.0.10.147	205	Blue_S.bmp	1903-05-14	0		0	0	559068	0		0	0	NULL	NULL	NULL	Medium	run1	1	List2	A_T.wav	AV_T	1	1	0	1	558918	150	1	373	559291
Exp2	1	Exp2-1-1	59.937	1.0.0.139	1	right		1025664813	2.0.10.242	2.0.10.242	09-12-2019	2019-09-12 09:20:24	17:20:24	female	2.0.10.147	206	Red_C_2.bmp	1903-06-02	0		0	0	561454	0		0	0	NULL	NULL	NULL	Medium	run1	1	List2	Catch.wav	V_T	1	1	0	1	561304	150	1	499	561803
Exp2	1	Exp2-1-1	59.937	1.0.0.139	1	right		1025664813	2.0.10.242	2.0.10.242	09-12-2019	2019-09-12 09:20:24	17:20:24	female	2.0.10.147	207	Catch.bmp	1903-04-23	0		0	0	563856	0		0	0	NULL	NULL	NULL	Medium	run1	1	List2	A_T.wav	A_T	1	1	1	1	563706	150	1	593	564299
Exp2	1	Exp2-1-1	59.937	1.0.0.139	1	right		1025664813	2.0.10.242	2.0.10.242	09-12-2019	2019-09-12 09:20:24	17:20:24	female	2.0.10.147	208	Catch.bmp	1903-02-20	0		1	0	566225	0		0	0	NULL	NULL	NULL	Medium	run1	1	List2	A_T.wav	A_T	1	1	0	1	566075	150	1	470	566545
Exp2	1	Exp2-1-1	59.937	1.0.0.139	1	right		1025664813	2.0.10.242	2.0.10.242	09-12-2019	2019-09-12 09:20:24	17:20:24	female	2.0.10.147	209	Catch.bmp	1903-07-14	0		0	0	568528	0		0	0	NULL	NULL	NULL	Medium	run1		List2	A_S.wav	A_S	0		0	1	568378	150		0	0
Exp2	1	Exp2-1-1	59.937	1.0.0.139	1	right		1025664813	2.0.10.242	2.0.10.242	09-12-2019	2019-09-12 09:20:24	17:20:24	female	2.0.10.147	210	Blue_S.bmp	1903-12-26	0		0	1	571031	0		0	0	NULL	NULL	NULL	Medium	run1	1	List2	Catch.wav	V_T	1	1	1	1	570880	151	1	603	571483
Exp2	1	Exp2-1-1	59.937	1.0.0.139	1	right		1025664813	2.0.10.242	2.0.10.242	09-12-2019	2019-09-12 09:20:24	17:20:24	female	2.0.10.147	211	Blue_S.bmp	1903-12-18	0		0	0	573650	0		0	0	NULL	NULL	NULL	Medium	run1	1	List2	Catch.wav	V_T	1	1	0	1	573500	150	1	447	573947
Exp2	1	Exp2-1-1	59.937	1.0.0.139	1	right		1025664813	2.0.10.242	2.0.10.242	09-12-2019	2019-09-12 09:20:24	17:20:24	female	2.0.10.147	212	Blue_S_2.bmp	1903-05-26	0		0	0	576253	0		0	0	NULL	NULL	NULL	Medium	run1	1	List2	Catch.wav	V_T	1	1	0	1	576103	150	1	356	576459
Exp2	1	Exp2-1-1	59.937	1.0.0.139	1	right		1025664813	2.0.10.242	2.0.10.242	09-12-2019	2019-09-12 09:20:24	17:20:24	female	2.0.10.147	213	Blue_C.bmp	1903-03-02	0		0	0	578655	0		0	0	NULL	NULL	NULL	Medium	run1		List2	A_S.wav	AV_S	0		1	1	578505	150		0	0
Exp2	1	Exp2-1-1	59.937	1.0.0.139	1	right		1025664813	2.0.10.242	2.0.10.242	09-12-2019	2019-09-12 09:20:24	17:20:24	female	2.0.10.147	214	Blue_S.bmp	1903-01-11	0		0	0	581024	0		0	0	NULL	NULL	NULL	Medium	run1	1	List2	Catch.wav	V_T	1	1	1	1	580874	150	1	697	581571
Exp2	1	Exp2-1-1	59.937	1.0.0.139	1	right		1025664813	2.0.10.242	2.0.10.242	09-12-2019	2019-09-12 09:20:24	17:20:24	female	2.0.10.147	215	Red_C.bmp	1902-12-28	0		1	0	583293	0		0	0	NULL	NULL	NULL	Medium	run1	1	List2	A_T.wav	AV_T	1	1	1	1	583143	150	1	530	583673
Exp2	1	Exp2-1-1	59.937	1.0.0.139	1	right		1025664813	2.0.10.242	2.0.10.242	09-12-2019	2019-09-12 09:20:24	17:20:24	female	2.0.10.147	216	Catch.bmp	1903-08-11	0		0	0	585546	0		0	0	NULL	NULL	NULL	Medium	run1	1	List2	A_T.wav	A_T	1	1	0	1	585396	150	1	533	585929
Exp2	1	Exp2-1-1	59.937	1.0.0.139	1	right		1025664813	2.0.10.242	2.0.10.242	09-12-2019	2019-09-12 09:20:24	17:20:24	female	2.0.10.147	217	Blue_S_2.bmp	1903-03-04	0		0	0	588015	0		0	0	NULL	NULL	NULL	Medium	run1	1	List2	A_T.wav	AV_T	1	1	0	1	587865	150	1	586	588451
Exp2	1	Exp2-1-1	59.937	1.0.0.139	1	right		1025664813	2.0.10.242	2.0.10.242	09-12-2019	2019-09-12 09:20:24	17:20:24	female	2.0.10.147	218	Catch.bmp	1903-09-14	0		0	0	590334	0		0	0	NULL	NULL	NULL	Medium	run1	1	List2	A_T.wav	A_T	1	1	0	1	590184	150	1	491	590675
Exp2	1	Exp2-1-1	59.937	1.0.0.139	1	right		1025664813	2.0.10.242	2.0.10.242	09-12-2019	2019-09-12 09:20:24	17:20:24	female	2.0.10.147	219	Catch.bmp	1903-04-11	0		0	0	592837	0		0	0	NULL	NULL	NULL	Medium	run1		List2	A_S.wav	A_S	0		0	1	592687	150		0	0
Exp2	1	Exp2-1-1	59.937	1.0.0.139	1	right		1025664813	2.0.10.242	2.0.10.242	09-12-2019	2019-09-12 09:20:24	17:20:24	female	2.0.10.147	220	Red_C.bmp	1903-04-05	0		0	0	595256	0		0	0	NULL	NULL	NULL	Medium	run1	1	List2	A_T.wav	AV_T	1	1	0	1	595106	150	1	433	595539
Exp2	1	Exp2-1-1	59.937	1.0.0.139	1	right		1025664813	2.0.10.242	2.0.10.242	09-12-2019	2019-09-12 09:20:24	17:20:24	female	2.0.10.147	221	Catch.bmp	1904-04-12	0		1	0	597608	0		0	0	NULL	NULL	NULL	Medium	run1	1	List2	A_T.wav	A_T	1	1	0	1	597458	150	1	545	598003
Exp2	1	Exp2-1-1	59.937	1.0.0.139	1	right		1025664813	2.0.10.242	2.0.10.242	09-12-2019	2019-09-12 09:20:24	17:20:24	female	2.0.10.147	222	Blue_C_2.bmp	1903-05-03	0		0	0	600328	0		0	0	NULL	NULL	NULL	Medium	run1		List2	A_S.wav	AV_S	0		0	1	600178	150		0	0
Exp2	1	Exp2-1-1	59.937	1.0.0.139	1	right		1025664813	2.0.10.242	2.0.10.242	09-12-2019	2019-09-12 09:20:24	17:20:24	female	2.0.10.147	223	Red_C_2.bmp	1903-10-16	0		0	0	602764	0		0	0	NULL	NULL	NULL	Medium	run1	1	List2	Catch.wav	V_T	1	1	1	1	602614	150	1	413	603027
Exp2	1	Exp2-1-1	59.937	1.0.0.139	1	right		1025664813	2.0.10.242	2.0.10.242	09-12-2019	2019-09-12 09:20:24	17:20:24	female	2.0.10.147	224	Red_S_2.bmp	1903-11-09	0		0	0	605300	0		0	0	NULL	NULL	NULL	Medium	run1		List2	Catch.wav	V_S	0		0	1	605150	150		0	0
Exp2	1	Exp2-1-1	59.937	1.0.0.139	1	right		1025664813	2.0.10.242	2.0.10.242	09-12-2019	2019-09-12 09:20:24	17:20:24	female	2.0.10.147	225	Blue_S_2.bmp	1904-03-04	0		0	0	607936	0		0	0	NULL	NULL	NULL	Medium	run1	1	List2	A_T.wav	AV_T	1	1	0	1	607786	150	1	385	608171
Exp2	1	Exp2-1-1	59.937	1.0.0.139	1	right		1025664813	2.0.10.242	2.0.10.242	09-12-2019	2019-09-12 09:20:24	17:20:24	female	2.0.10.147	226	Blue_S.bmp	1903-03-21	0		0	0	610622	0		0	0	NULL	NULL	NULL	Medium	run1	1	List2	Catch.wav	V_T	1	1	1	1	610472	150	1	626	611098
Exp2	1	Exp2-1-1	59.937	1.0.0.139	1	right		1025664813	2.0.10.242	2.0.10.242	09-12-2019	2019-09-12 09:20:24	17:20:24	female	2.0.10.147	227	Blue_C_2.bmp	1903-09-08	0		0	0	612958	0		0	0	NULL	NULL	NULL	Medium	run1		List2	Catch.wav	V_S	0		0	1	612808	150		0	0
Exp2	1	Exp2-1-1	59.937	1.0.0.139	1	right		1025664813	2.0.10.242	2.0.10.242	09-12-2019	2019-09-12 09:20:24	17:20:24	female	2.0.10.147	228	Red_S_2.bmp	1903-06-17	0		0	1	615511	0		0	0	NULL	NULL	NULL	Medium	run1		List2	A_S.wav	AV_S	0		1	1	615360	151		0	0
Exp2	1	Exp2-1-1	59.937	1.0.0.139	1	right		1025664813	2.0.10.242	2.0.10.242	09-12-2019	2019-09-12 09:20:24	17:20:24	female	2.0.10.147	229	Blue_S_2.bmp	1902-05-07	0		0	1	617997	0		0	0	NULL	NULL	NULL	Medium	run1	1	List2	A_T.wav	AV_T	1	1	1	1	617846	151	1	668	618514
Exp2	1	Exp2-1-1	59.937	1.0.0.139	1	right		1025664813	2.0.10.242	2.0.10.242	09-12-2019	2019-09-12 09:20:24	17:20:24	female	2.0.10.147	230	Catch.bmp	1902-03-26	0		0	0	620015	0		0	0	NULL	NULL	NULL	Medium	run1	1	List2	A_T.wav	A_T	1	1	0	1	619865	150	1	519	620384
Exp2	1	Exp2-1-1	59.937	1.0.0.139	1	right		1025664813	2.0.10.242	2.0.10.242	09-12-2019	2019-09-12 09:20:24	17:20:24	female	2.0.10.147	231	Catch.bmp	1903-10-27	0		0	0	621984	0		0	0	NULL	NULL	NULL	Medium	run1	1	List2	A_T.wav	A_T	1	1	0	1	621834	150	1	392	622226
Exp2	1	Exp2-1-1	59.937	1.0.0.139	1	right		1025664813	2.0.10.242	2.0.10.242	09-12-2019	2019-09-12 09:20:24	17:20:24	female	2.0.10.147	232	Red_S_2.bmp	1903-05-16	0		0	0	624537	0		0	0	NULL	NULL	NULL	Medium	run1		List2	A_S.wav	AV_S	0		0	1	624387	150	1	583	624970
Exp2	1	Exp2-1-1	59.937	1.0.0.139	1	right		1025664813	2.0.10.242	2.0.10.242	09-12-2019	2019-09-12 09:20:24	17:20:24	female	2.0.10.147	233	Catch.bmp	1903-11-18	0		0	1	626923	0		0	0	NULL	NULL	NULL	Medium	run1	1	List2	A_T.wav	A_T	1	1	1	1	626772	151	1	638	627410
Exp2	1	Exp2-1-1	59.937	1.0.0.139	1	right		1025664813	2.0.10.242	2.0.10.242	09-12-2019	2019-09-12 09:20:24	17:20:24	female	2.0.10.147	234	Catch.bmp	1904-02-12	0		0	0	629492	0		0	0	NULL	NULL	NULL	Medium	run1	1	List2	A_T.wav	A_T	1	1	0	1	629342	150	1	460	629802
Exp2	1	Exp2-1-1	59.937	1.0.0.139	1	right		1025664813	2.0.10.242	2.0.10.242	09-12-2019	2019-09-12 09:20:24	17:20:24	female	2.0.10.147	235	Catch.bmp	1902-09-27	0		0	0	632145	0		0	0	NULL	NULL	NULL	Medium	run1	1	List2	A_T.wav	A_T	1	1	0	1	631995	150	1	470	632465
Exp2	1	Exp2-1-1	59.937	1.0.0.139	1	right		1025664813	2.0.10.242	2.0.10.242	09-12-2019	2019-09-12 09:20:24	17:20:24	female	2.0.10.147	236	Red_S.bmp	1903-11-11	0		0	0	634297	0		0	0	NULL	NULL	NULL	Medium	run1		List2	A_S.wav	AV_S	0		0	1	634147	150		0	0
Exp2	1	Exp2-1-1	59.937	1.0.0.139	1	right		1025664813	2.0.10.242	2.0.10.242	09-12-2019	2019-09-12 09:20:24	17:20:24	female	2.0.10.147	237	Catch.bmp	1903-08-20	0		0	0	636933	0		0	0	NULL	NULL	NULL	Medium	run1	1	List2	A_T.wav	A_T	1	1	0	1	636783	150	1	577	637360
Exp2	1	Exp2-1-1	59.937	1.0.0.139	1	right		1025664813	2.0.10.242	2.0.10.242	09-12-2019	2019-09-12 09:20:24	17:20:24	female	2.0.10.147	238	Catch.bmp	1903-11-29	0		0	0	639419	0		0	0	NULL	NULL	NULL	Medium	run1		List2	A_S.wav	A_S	0		0	1	639269	150		0	0
Exp2	1	Exp2-1-1	59.937	1.0.0.139	1	right		1025664813	2.0.10.242	2.0.10.242	09-12-2019	2019-09-12 09:20:24	17:20:24	female	2.0.10.147	239	Blue_C_2.bmp	1902-05-08	0		0	0	642055	0		0	0	NULL	NULL	NULL	Medium	run1		List2	A_S.wav	AV_S	0		0	1	641905	150		0	0
Exp2	1	Exp2-1-1	59.937	1.0.0.139	1	right		1025664813	2.0.10.242	2.0.10.242	09-12-2019	2019-09-12 09:20:24	17:20:24	female	2.0.10.147	240	Catch.bmp	1903-09-06	0		0	0	644141	0		0	0	NULL	NULL	NULL	Medium	run1	1	List2	A_T.wav	A_T	1	1	0	1	643991	150	1	491	644482
Exp2	1	Exp2-1-1	59.937	1.0.0.139	1	right		1025664813	2.0.10.242	2.0.10.242	09-12-2019	2019-09-12 09:20:24	17:20:24	female	2.0.10.147	241	Catch.bmp	1903-03-05	0		0	0	646643	0		0	0	NULL	NULL	NULL	Medium	run1	1	List2	A_T.wav	A_T	1	1	0	1	646493	150	1	421	646914
Exp2	1	Exp2-1-1	59.937	1.0.0.139	1	right		1025664813	2.0.10.242	2.0.10.242	09-12-2019	2019-09-12 09:20:24	17:20:24	female	2.0.10.147	242	Red_C.bmp	1903-07-03	0		1	0	648962	0		0	0	NULL	NULL	NULL	Medium	run1	1	List2	A_T.wav	AV_T	1	1	0	1	648812	150	1	686	649498
Exp2	1	Exp2-1-1	59.937	1.0.0.139	1	right		1025664813	2.0.10.242	2.0.10.242	09-12-2019	2019-09-12 09:20:24	17:20:24	female	2.0.10.147	243	Blue_S.bmp	1902-09-29	0		0	0	651398	0		0	0	NULL	NULL	NULL	Medium	run1	1	List2	Catch.wav	V_T	1	1	1	1	651248	150	1	554	651802
Exp2	1	Exp2-1-1	59.937	1.0.0.139	1	right		1025664813	2.0.10.242	2.0.10.242	09-12-2019	2019-09-12 09:20:24	17:20:24	female	2.0.10.147	244	Blue_C_2.bmp	1904-01-09	0		0	1	653551	0		0	0	NULL	NULL	NULL	Medium	run1		List2	A_S.wav	AV_S	0		1	1	653400	151		0	0
Exp2	1	Exp2-1-1	59.937	1.0.0.139	1	right		1025664813	2.0.10.242	2.0.10.242	09-12-2019	2019-09-12 09:20:24	17:20:24	female	2.0.10.147	245	Catch.bmp	1904-02-26	0		0	0	656237	0		0	0	NULL	NULL	NULL	Medium	run1		List2	A_S.wav	A_S	0		0	1	656087	150		0	0
Exp2	1	Exp2-1-1	59.937	1.0.0.139	1	right		1025664813	2.0.10.242	2.0.10.242	09-12-2019	2019-09-12 09:20:24	17:20:24	female	2.0.10.147	246	Catch.bmp	1904-03-04	0		0	0	658973	0		0	0	NULL	NULL	NULL	Medium	run1	1	List2	A_T.wav	A_T	1	1	0	1	658823	150	1	427	659250
Exp2	1	Exp2-1-1	59.937	1.0.0.139	1	right		1025664813	2.0.10.242	2.0.10.242	09-12-2019	2019-09-12 09:20:24	17:20:24	female	2.0.10.147	247	Red_C_2.bmp	1902-04-22	0		0	0	661659	0		0	0	NULL	NULL	NULL	Medium	run1	1	List2	A_T.wav	AV_T	1	1	0	1	661509	150	1	309	661818
Exp2	1	Exp2-1-1	59.937	1.0.0.139	1	right		1025664813	2.0.10.242	2.0.10.242	09-12-2019	2019-09-12 09:20:24	17:20:24	female	2.0.10.147	248	Blue_S_2.bmp	1903-02-07	0		0	0	663661	0		0	0	NULL	NULL	NULL	Medium	run1	1	List2	A_T.wav	AV_T	1	1	0	1	663511	150	1	539	664050
Exp2	1	Exp2-1-1	59.937	1.0.0.139	1	right		1025664813	2.0.10.242	2.0.10.242	09-12-2019	2019-09-12 09:20:24	17:20:24	female	2.0.10.147	249	Blue_S_2.bmp	1904-03-01	0		0	0	665947	0		0	0	NULL	NULL	NULL	Medium	run1	1	List2	Catch.wav	V_T	1	1	0	1	665797	150	1	413	666210
Exp2	1	Exp2-1-1	59.937	1.0.0.139	1	right		1025664813	2.0.10.242	2.0.10.242	09-12-2019	2019-09-12 09:20:24	17:20:24	female	2.0.10.147	250	Catch.bmp	1902-11-14	0		1	0	668616	0		0	0	NULL	NULL	NULL	Medium	run1		List2	A_S.wav	A_S	0		1	1	668466	150		0	0
Exp2	1	Exp2-1-1	59.937	1.0.0.139	1	right		1025664813	2.0.10.242	2.0.10.242	09-12-2019	2019-09-12 09:20:24	17:20:24	female	2.0.10.147	251	Red_C_2.bmp	1903-04-27	0		0	1	670886	0		0	0	NULL	NULL	NULL	Medium	run1	1	List2	A_T.wav	AV_T	1	1	1	1	670735	151	1	571	671306
Exp2	1	Exp2-1-1	59.937	1.0.0.139	1	right		1025664813	2.0.10.242	2.0.10.242	09-12-2019	2019-09-12 09:20:24	17:20:24	female	2.0.10.147	252	Red_C_2.bmp	1902-04-11	0		0	0	673255	0		0	0	NULL	NULL	NULL	Medium	run1	1	List2	A_T.wav	AV_T	1	1	0	2	673105	150	1	511	673616
Exp2	1	Exp2-1-1	59.937	1.0.0.139	1	right		1025664813	2.0.10.242	2.0.10.242	09-12-2019	2019-09-12 09:20:24	17:20:24	female	2.0.10.147	253	Red_C_2.bmp	1902-04-29	0		0	0	675240	0		0	0	NULL	NULL	NULL	Medium	run1	1	List2	Catch.wav	V_T	1	1	1	1	675090	150	1	424	675514
Exp2	1	Exp2-1-1	59.937	1.0.0.139	1	right		1025664813	2.0.10.242	2.0.10.242	09-12-2019	2019-09-12 09:20:24	17:20:24	female	2.0.10.147	254	Blue_S.bmp	1903-12-17	0		0	0	677242	0		0	0	NULL	NULL	NULL	Medium	run1	1	List2	A_T.wav	AV_T	1	1	1	1	677092	150	1	486	677578
Exp2	1	Exp2-1-1	59.937	1.0.0.139	1	right		1025664813	2.0.10.242	2.0.10.242	09-12-2019	2019-09-12 09:20:24	17:20:24	female	2.0.10.147	255	Blue_S_2.bmp	1904-04-09	0		0	0	679845	0		0	0	NULL	NULL	NULL	Medium	run1	1	List2	A_T.wav	AV_T	1	1	0	1	679695	150	1	483	680178
Exp2	1	Exp2-1-1	59.937	1.0.0.139	1	right		1025664813	2.0.10.242	2.0.10.242	09-12-2019	2019-09-12 09:20:24	17:20:24	female	2.0.10.147	256	Catch.bmp	1902-11-04	0		1	0	682564	0		0	0	NULL	NULL	NULL	Medium	run1	1	List2	A_T.wav	A_T	1	1	0	1	682414	150	1	572	682986
Exp2	1	Exp2-1-1	59.937	1.0.0.139	1	right		1025664813	2.0.10.242	2.0.10.242	09-12-2019	2019-09-12 09:20:24	17:20:24	female	2.0.10.147	257	Red_C.bmp	1903-05-28	0		0	0	684750	0		0	0	NULL	NULL	NULL	Medium	run1	1	List2	Catch.wav	V_T	1	1	1	1	684600	150	1	496	685096
Exp2	1	Exp2-1-1	59.937	1.0.0.139	1	right		1025664813	2.0.10.242	2.0.10.242	09-12-2019	2019-09-12 09:20:24	17:20:24	female	2.0.10.147	258	Blue_C.bmp	1902-09-28	0		0	0	687153	0		0	0	NULL	NULL	NULL	Medium	Run1		List2	Catch.wav	V_S	0		0	2	687003	150		0	0
Exp2	1	Exp2-1-1	59.937	1.0.0.139	1	right		1025664813	2.0.10.242	2.0.10.242	09-12-2019	2019-09-12 09:20:24	17:20:24	female	2.0.10.147	259	Red_C.bmp	1902-05-07	0		0	1	689372	0		0	0	NULL	NULL	NULL	Medium	run1	1	List2	A_T.wav	AV_T	1	1	1	1	689221	151	1	557	689778
Exp2	1	Exp2-1-1	59.937	1.0.0.139	1	right		1025664813	2.0.10.242	2.0.10.242	09-12-2019	2019-09-12 09:20:24	17:20:24	female	2.0.10.147	260	Red_C.bmp	1902-08-05	0		1	0	691390	0		0	0	NULL	NULL	NULL	Medium	run1	1	List2	A_T.wav	AV_T	1	1	0	1	691240	150	1	489	691729
