# Supplementary material for: Visual Perceptual Load Attenuates Age-Related Audiovisual Integration in an Audiovisual Discrimination Task
Source: Front Psychol. 2021 Sep 29;12:740221. doi: 10.3389/fpsyg.2021.740221 (PMC8511317; doi:10.3389/fpsyg.2021.740221)
Supplement: Supplementary file 1 [file Data_Sheet_1.ZIP › Export data/Group 1_Data_Younger/Exp2_Medium load/Subject_02.xlsx]

## Sheet: Sheet1
ExperimentName	Subject	DataFile.Basename	Display.RefreshRate	ExperimentVersion	Group	Handedness	Name	RandomSeed	RuntimeVersion	RuntimeVersionExpected	SessionDate	SessionStartDateTimeUtc	SessionTime	Sex	StudioVersion	Block	Image	ITI	ITI.ACC	ITI.CRESP	ITI.DurationError	ITI.OnsetDelay	ITI.OnsetTime	ITI.OnsetToOnsetTime	ITI.RESP	ITI.RT	ITI.RTTime	List1	List1.Cycle	List1.Sample	PercetualLoad	Procedure	Response	Running	Sound	StimulusType	Target.ACC	Target.CRESP	Target.DurationError	Target.OnsetDelay	Target.OnsetTime	Target.OnsetToOnsetTime	Target.RESP	Target.RT	Target.RTTime
Exp2	2	Exp2-2-2	59.936	1.0.0.140	1	right		1177398800	2.0.10.242	2.0.10.242	09-12-2019	2019-09-12 10:01:57	18:01:57	female	2.0.10.147	1	Catch.bmp	1902-09-13	0		0	0	66275	0		0	0	10	1	1	Medium	Prac	1	List1	A_T.wav	A_T	0		108	1	66125	150		0	0
Exp2	2	Exp2-2-2	59.936	1.0.0.140	1	right		1177398800	2.0.10.242	2.0.10.242	09-12-2019	2019-09-12 10:01:57	18:01:57	female	2.0.10.147	2	Blue_S.bmp	1902-07-02	0		0	0	68461	0		0	0	3	1	2	Medium	Prac	1	List1	Catch.wav	V_T	0		0	2	68311	150		0	0
Exp2	2	Exp2-2-2	59.936	1.0.0.140	1	right		1177398800	2.0.10.242	2.0.10.242	09-12-2019	2019-09-12 10:01:57	18:01:57	female	2.0.10.147	3	Red_C.bmp	1902-11-27	0		0	0	70596	0		0	0	15	1	3	Medium	Prac	1	List1	A_T.wav	AV_T	1	1	1	1	70446	150	1	993	71439
Exp2	2	Exp2-2-2	59.936	1.0.0.140	1	right		1177398800	2.0.10.242	2.0.10.242	09-12-2019	2019-09-12 10:01:57	18:01:57	female	2.0.10.147	4	Blue_C_2.bmp	1903-07-06	0		0	0	72815	0		0	0	2	1	4	Medium	Prac		List1	Catch.wav	V_S	0		1	1	72665	150		0	0
Exp2	2	Exp2-2-2	59.936	1.0.0.140	1	right		1177398800	2.0.10.242	2.0.10.242	09-12-2019	2019-09-12 10:01:57	18:01:57	female	2.0.10.147	5	Red_C_2.bmp	1902-04-22	0		0	0	75318	0		0	0	6	1	5	Medium	Prac	1	List1	Catch.wav	V_T	0		0	1	75168	150		0	0
Exp2	2	Exp2-2-2	59.936	1.0.0.140	1	right		1177398800	2.0.10.242	2.0.10.242	09-12-2019	2019-09-12 10:01:57	18:01:57	female	2.0.10.147	6	Red_C.bmp	1903-06-20	0		0	0	77370	0		0	0	15	1	6	Medium	Prac	1	List1	A_T.wav	AV_T	1	1	0	1	77220	150	1	859	78079
Exp2	2	Exp2-2-2	59.936	1.0.0.140	1	right		1177398800	2.0.10.242	2.0.10.242	09-12-2019	2019-09-12 10:01:57	18:01:57	female	2.0.10.147	7	Red_C.bmp	1902-12-24	0		0	0	79789	0		0	0	5	1	7	Medium	Prac	1	List1	Catch.wav	V_T	1	1	1	1	79639	150	1	552	80191
Exp2	2	Exp2-2-2	59.936	1.0.0.140	1	right		1177398800	2.0.10.242	2.0.10.242	09-12-2019	2019-09-12 10:01:57	18:01:57	female	2.0.10.147	8	Blue_C_2.bmp	1903-12-17	0		0	0	82025	0		0	0	2	1	8	Medium	Prac		List1	Catch.wav	V_S	0		0	1	81875	150		0	0
Exp2	2	Exp2-2-2	59.936	1.0.0.140	1	right		1177398800	2.0.10.242	2.0.10.242	09-12-2019	2019-09-12 10:01:57	18:01:57	female	2.0.10.147	9	Red_S.bmp	1903-03-18	0		0	0	84678	0		0	0	7	1	9	Medium	Prac		List1	Catch.wav	V_S	0		0	2	84528	150	1	463	84991
Exp2	2	Exp2-2-2	59.936	1.0.0.140	1	right		1177398800	2.0.10.242	2.0.10.242	09-12-2019	2019-09-12 10:01:57	18:01:57	female	2.0.10.147	10	Catch.bmp	1903-03-31	0		0	1	87014	0		0	0	9	1	10	Medium	Prac		List1	A_S.wav	A_S	0		1	1	86863	151	1	888	87751
Exp2	2	Exp2-2-2	59.936	1.0.0.140	1	right		1177398800	2.0.10.242	2.0.10.242	09-12-2019	2019-09-12 10:01:57	18:01:57	female	2.0.10.147	11	Blue_S.bmp	1903-07-29	0		0	0	89349	0		0	0	3	1	11	Medium	Prac	1	List1	Catch.wav	V_T	0		1	1	89199	150		0	0
Exp2	2	Exp2-2-2	59.936	1.0.0.140	1	right		1177398800	2.0.10.242	2.0.10.242	09-12-2019	2019-09-12 10:01:57	18:01:57	female	2.0.10.147	12	Red_C.bmp	1903-09-26	0		0	1	91869	0		0	0	15	1	12	Medium	Prac	1	List1	A_T.wav	AV_T	1	1	2	1	91718	151	1	1153	92871
Exp2	2	Exp2-2-2	59.936	1.0.0.140	1	right		1177398800	2.0.10.242	2.0.10.242	09-12-2019	2019-09-12 10:01:57	18:01:57	female	2.0.10.147	13	Blue_S.bmp	1902-11-06	0		0	0	94388	0		0	0	3	1	13	Medium	Prac	1	List1	Catch.wav	V_T	0		0	1	94238	150		0	0
Exp2	2	Exp2-2-2	59.936	1.0.0.140	1	right		1177398800	2.0.10.242	2.0.10.242	09-12-2019	2019-09-12 10:01:57	18:01:57	female	2.0.10.147	14	Catch.bmp	1903-11-28	0		0	0	96657	0		0	0	10	1	14	Medium	Prac	1	List1	A_T.wav	A_T	1	1	0	1	96507	150	1	708	97215
Exp2	2	Exp2-2-2	59.936	1.0.0.140	1	right		1177398800	2.0.10.242	2.0.10.242	09-12-2019	2019-09-12 10:01:57	18:01:57	female	2.0.10.147	15	Blue_S_2.bmp	1903-12-26	0		0	0	99243	0		0	0	14	1	15	Medium	Prac	1	List1	A_T.wav	AV_T	1	1	0	1	99093	150	1	1186	100279
Exp2	2	Exp2-2-2	59.936	1.0.0.140	1	right		1177398800	2.0.10.242	2.0.10.242	09-12-2019	2019-09-12 10:01:57	18:01:57	female	2.0.10.147	16	Red_C.bmp	1902-08-31	0		0	0	101846	0		0	0	5	1	16	Medium	Prac	1	List1	Catch.wav	V_T	1	1	0	1	101696	150	1	606	102302
Exp2	2	Exp2-2-2	59.936	1.0.0.140	1	right		1177398800	2.0.10.242	2.0.10.242	09-12-2019	2019-09-12 10:01:57	18:01:57	female	2.0.10.147	17	Catch.bmp	1904-01-15	0		0	0	103981	0		0	0	10	1	17	Medium	Prac	1	List1	A_T.wav	A_T	1	1	1	1	103831	150	1	1000	104831
Exp2	2	Exp2-2-2	59.936	1.0.0.140	1	right		1177398800	2.0.10.242	2.0.10.242	09-12-2019	2019-09-12 10:01:57	18:01:57	female	2.0.10.147	18	Red_C.bmp	1902-09-15	0		0	0	106617	0		0	0	5	1	18	Medium	Prac	1	List1	Catch.wav	V_T	1	1	1	1	106467	150	1	612	107079
Exp2	2	Exp2-2-2	59.936	1.0.0.140	1	right		1177398800	2.0.10.242	2.0.10.242	09-12-2019	2019-09-12 10:01:57	18:01:57	female	2.0.10.147	19	Blue_S.bmp	1903-03-10	0		0	0	108753	0		0	0	3	1	19	Medium	Prac	1	List1	Catch.wav	V_T	1	1	0	1	108603	150	1	779	109382
Exp2	2	Exp2-2-2	59.936	1.0.0.140	1	right		1177398800	2.0.10.242	2.0.10.242	09-12-2019	2019-09-12 10:01:57	18:01:57	female	2.0.10.147	20	Red_S_2.bmp	1902-08-07	0		0	0	111072	0		0	0	18	1	20	Medium	Prac		List1	A_S.wav	AV_S	0		1	1	110922	150		0	0
Exp2	2	Exp2-2-2	59.936	1.0.0.140	1	right		1177398800	2.0.10.242	2.0.10.242	09-12-2019	2019-09-12 10:01:57	18:01:57	female	2.0.10.147	21	Red_C.bmp	1903-07-22	0		0	0	124069	0		0	0	NULL	NULL	NULL	Medium	run1	1	List2	Catch.wav	V_T	1	1	1	1	123919	150	1	927	124846
Exp2	2	Exp2-2-2	59.936	1.0.0.140	1	right		1177398800	2.0.10.242	2.0.10.242	09-12-2019	2019-09-12 10:01:57	18:01:57	female	2.0.10.147	22	Catch.bmp	1904-01-09	0		0	0	126522	0		0	0	NULL	NULL	NULL	Medium	run1	1	List2	A_T.wav	A_T	1	1	0	2	126372	150	1	914	127286
Exp2	2	Exp2-2-2	59.936	1.0.0.140	1	right		1177398800	2.0.10.242	2.0.10.242	09-12-2019	2019-09-12 10:01:57	18:01:57	female	2.0.10.147	23	Red_C_2.bmp	1903-09-13	0		0	0	129141	0		0	0	NULL	NULL	NULL	Medium	run1	1	List2	A_T.wav	AV_T	1	1	0	1	128991	150	1	791	129782
Exp2	2	Exp2-2-2	59.936	1.0.0.140	1	right		1177398800	2.0.10.242	2.0.10.242	09-12-2019	2019-09-12 10:01:57	18:01:57	female	2.0.10.147	24	Catch.bmp	1902-09-25	0		0	0	131644	0		0	0	NULL	NULL	NULL	Medium	run1		List2	A_S.wav	A_S	0		0	1	131494	150		0	0
Exp2	2	Exp2-2-2	59.936	1.0.0.140	1	right		1177398800	2.0.10.242	2.0.10.242	09-12-2019	2019-09-12 10:01:57	18:01:57	female	2.0.10.147	25	Blue_S_2.bmp	1903-02-04	0		0	0	133863	0		0	0	NULL	NULL	NULL	Medium	run1	1	List2	A_T.wav	AV_T	1	1	0	1	133713	150	1	789	134502
Exp2	2	Exp2-2-2	59.936	1.0.0.140	1	right		1177398800	2.0.10.242	2.0.10.242	09-12-2019	2019-09-12 10:01:57	18:01:57	female	2.0.10.147	26	Red_C.bmp	1903-06-27	0		1	0	136148	0		0	0	NULL	NULL	NULL	Medium	run1	1	List2	A_T.wav	AV_T	1	1	0	1	135998	150	1	608	136606
Exp2	2	Exp2-2-2	59.936	1.0.0.140	1	right		1177398800	2.0.10.242	2.0.10.242	09-12-2019	2019-09-12 10:01:57	18:01:57	female	2.0.10.147	27	Red_C.bmp	1902-07-19	0		0	0	138584	0		0	0	NULL	NULL	NULL	Medium	run1	1	List2	Catch.wav	V_T	1	1	1	1	138434	150	1	332	138766
Exp2	2	Exp2-2-2	59.936	1.0.0.140	1	right		1177398800	2.0.10.242	2.0.10.242	09-12-2019	2019-09-12 10:01:57	18:01:57	female	2.0.10.147	28	Red_C_2.bmp	1903-10-21	0		0	0	140670	0		0	0	NULL	NULL	NULL	Medium	run1	1	List2	A_T.wav	AV_T	1	1	0	1	140520	150	1	438	140958
Exp2	2	Exp2-2-2	59.936	1.0.0.140	1	right		1177398800	2.0.10.242	2.0.10.242	09-12-2019	2019-09-12 10:01:57	18:01:57	female	2.0.10.147	29	Catch.bmp	1903-06-25	0		0	1	143223	0		0	0	NULL	NULL	NULL	Medium	run1	1	List2	A_T.wav	A_T	1	1	1	1	143072	151	1	822	143894
Exp2	2	Exp2-2-2	59.936	1.0.0.140	1	right		1177398800	2.0.10.242	2.0.10.242	09-12-2019	2019-09-12 10:01:57	18:01:57	female	2.0.10.147	30	Red_C_2.bmp	1903-05-08	0		0	0	145642	0		0	0	NULL	NULL	NULL	Medium	run1	1	List2	Catch.wav	V_T	1	1	0	1	145492	150	1	458	145950
Exp2	2	Exp2-2-2	59.936	1.0.0.140	1	right		1177398800	2.0.10.242	2.0.10.242	09-12-2019	2019-09-12 10:01:57	18:01:57	female	2.0.10.147	31	Blue_S.bmp	1902-10-21	0		0	1	148028	0		0	0	NULL	NULL	NULL	Medium	run1	1	List2	A_T.wav	AV_T	1	1	1	1	147877	151	1	681	148558
Exp2	2	Exp2-2-2	59.936	1.0.0.140	1	right		1177398800	2.0.10.242	2.0.10.242	09-12-2019	2019-09-12 10:01:57	18:01:57	female	2.0.10.147	32	Blue_S.bmp	1902-08-06	0		0	0	150213	0		0	0	NULL	NULL	NULL	Medium	run1	1	List2	Catch.wav	V_T	1	1	1	1	150063	150	1	464	150527
Exp2	2	Exp2-2-2	59.936	1.0.0.140	1	right		1177398800	2.0.10.242	2.0.10.242	09-12-2019	2019-09-12 10:01:57	18:01:57	female	2.0.10.147	33	Catch.bmp	1902-09-21	0		0	1	152316	0		0	0	NULL	NULL	NULL	Medium	run1		List2	A_S.wav	A_S	0		1	1	152165	151		0	0
Exp2	2	Exp2-2-2	59.936	1.0.0.140	1	right		1177398800	2.0.10.242	2.0.10.242	09-12-2019	2019-09-12 10:01:57	18:01:57	female	2.0.10.147	34	Catch.bmp	1902-06-21	0		0	1	154535	0		0	0	NULL	NULL	NULL	Medium	run1	1	List2	A_T.wav	A_T	1	1	1	1	154384	151	1	614	154998
Exp2	2	Exp2-2-2	59.936	1.0.0.140	1	right		1177398800	2.0.10.242	2.0.10.242	09-12-2019	2019-09-12 10:01:57	18:01:57	female	2.0.10.147	35	Red_C.bmp	1902-12-27	0		0	1	156587	0		0	0	NULL	NULL	NULL	Medium	run1	1	List2	Catch.wav	V_T	1	1	1	1	156436	151	1	690	157126
Exp2	2	Exp2-2-2	59.936	1.0.0.140	1	right		1177398800	2.0.10.242	2.0.10.242	09-12-2019	2019-09-12 10:01:57	18:01:57	female	2.0.10.147	36	Red_C.bmp	1902-03-23	0		0	0	158839	0		0	0	NULL	NULL	NULL	Medium	run1	1	List2	Catch.wav	V_T	1	1	0	1	158689	150	1	397	159086
Exp2	2	Exp2-2-2	59.936	1.0.0.140	1	right		1177398800	2.0.10.242	2.0.10.242	09-12-2019	2019-09-12 10:01:57	18:01:57	female	2.0.10.147	37	Catch.bmp	1904-02-27	0		0	0	160808	0		0	0	NULL	NULL	NULL	Medium	run1	1	List2	A_T.wav	A_T	1	1	0	1	160658	150	1	596	161254
Exp2	2	Exp2-2-2	59.936	1.0.0.140	1	right		1177398800	2.0.10.242	2.0.10.242	09-12-2019	2019-09-12 10:01:57	18:01:57	female	2.0.10.147	38	Catch.bmp	1903-11-05	0		0	0	163477	0		0	0	NULL	NULL	NULL	Medium	run1		List2	A_S.wav	A_S	0		0	1	163327	150		0	0
Exp2	2	Exp2-2-2	59.936	1.0.0.140	1	right		1177398800	2.0.10.242	2.0.10.242	09-12-2019	2019-09-12 10:01:57	18:01:57	female	2.0.10.147	39	Catch.bmp	1903-10-20	0		0	0	166113	0		0	0	NULL	NULL	NULL	Medium	run1	1	List2	A_T.wav	A_T	1	1	0	1	165963	150	1	459	166422
Exp2	2	Exp2-2-2	59.936	1.0.0.140	1	right		1177398800	2.0.10.242	2.0.10.242	09-12-2019	2019-09-12 10:01:57	18:01:57	female	2.0.10.147	40	Blue_C_2.bmp	1902-04-23	0		0	0	168649	0		0	0	NULL	NULL	NULL	Medium	run1		List2	Catch.wav	V_S	0		1	1	168499	150		0	0
Exp2	2	Exp2-2-2	59.936	1.0.0.140	1	right		1177398800	2.0.10.242	2.0.10.242	09-12-2019	2019-09-12 10:01:57	18:01:57	female	2.0.10.147	41	Blue_S.bmp	1902-11-17	0		0	1	170702	0		0	0	NULL	NULL	NULL	Medium	run1	1	List2	A_T.wav	AV_T	1	1	1	1	170551	151	1	463	171014
Exp2	2	Exp2-2-2	59.936	1.0.0.140	1	right		1177398800	2.0.10.242	2.0.10.242	09-12-2019	2019-09-12 10:01:57	18:01:57	female	2.0.10.147	42	Red_S_2.bmp	1903-06-03	0		0	0	172904	0		0	0	NULL	NULL	NULL	Medium	run1		List2	Catch.wav	V_S	0		0	1	172754	150	1	572	173326
Exp2	2	Exp2-2-2	59.936	1.0.0.140	1	right		1177398800	2.0.10.242	2.0.10.242	09-12-2019	2019-09-12 10:01:57	18:01:57	female	2.0.10.147	43	Red_C.bmp	1902-12-04	0		0	0	175306	0		0	0	NULL	NULL	NULL	Medium	run1	1	List2	Catch.wav	V_T	1	1	0	1	175156	150	1	570	175726
Exp2	2	Exp2-2-2	59.936	1.0.0.140	1	right		1177398800	2.0.10.242	2.0.10.242	09-12-2019	2019-09-12 10:01:57	18:01:57	female	2.0.10.147	44	Blue_C_2.bmp	1902-03-10	0		0	0	177525	0		0	0	NULL	NULL	NULL	Medium	run1		List2	Catch.wav	V_S	0		0	1	177375	150		0	0
Exp2	2	Exp2-2-2	59.936	1.0.0.140	1	right		1177398800	2.0.10.242	2.0.10.242	09-12-2019	2019-09-12 10:01:57	18:01:57	female	2.0.10.147	45	Red_S_2.bmp	1903-10-13	0		0	0	179544	0		0	0	NULL	NULL	NULL	Medium	run1		List2	A_S.wav	AV_S	0		1	1	179394	150		0	0
Exp2	2	Exp2-2-2	59.936	1.0.0.140	1	right		1177398800	2.0.10.242	2.0.10.242	09-12-2019	2019-09-12 10:01:57	18:01:57	female	2.0.10.147	46	Catch.bmp	1902-06-04	0		0	0	182130	0		0	0	NULL	NULL	NULL	Medium	run1	1	List2	A_T.wav	A_T	1	1	0	1	181980	150	1	1002	182982
Exp2	2	Exp2-2-2	59.936	1.0.0.140	1	right		1177398800	2.0.10.242	2.0.10.242	09-12-2019	2019-09-12 10:01:57	18:01:57	female	2.0.10.147	47	Red_C_2.bmp	1903-01-03	0		0	0	184216	0		0	0	NULL	NULL	NULL	Medium	run1	1	List2	A_T.wav	AV_T	1	1	0	1	184066	150	1	1028	185094
Exp2	2	Exp2-2-2	59.936	1.0.0.140	1	right		1177398800	2.0.10.242	2.0.10.242	09-12-2019	2019-09-12 10:01:57	18:01:57	female	2.0.10.147	48	Catch.bmp	1904-05-14	0		0	0	186468	0		0	0	NULL	NULL	NULL	Medium	run1	1	List2	A_T.wav	A_T	1	1	0	1	186318	150	1	448	186766
Exp2	2	Exp2-2-2	59.936	1.0.0.140	1	right		1177398800	2.0.10.242	2.0.10.242	09-12-2019	2019-09-12 10:01:57	18:01:57	female	2.0.10.147	49	Blue_S_2.bmp	1902-10-09	0		0	0	189221	0		0	0	NULL	NULL	NULL	Medium	run1	1	List2	Catch.wav	V_T	1	1	0	1	189071	150	1	623	189694
Exp2	2	Exp2-2-2	59.936	1.0.0.140	1	right		1177398800	2.0.10.242	2.0.10.242	09-12-2019	2019-09-12 10:01:57	18:01:57	female	2.0.10.147	50	Blue_S.bmp	1903-01-07	0		0	0	191390	0		0	0	NULL	NULL	NULL	Medium	run1	1	List2	Catch.wav	V_T	1	1	0	1	191240	150	1	478	191718
Exp2	2	Exp2-2-2	59.936	1.0.0.140	1	right		1177398800	2.0.10.242	2.0.10.242	09-12-2019	2019-09-12 10:01:57	18:01:57	female	2.0.10.147	51	Red_S.bmp	1904-03-30	0		0	0	193642	0		0	0	NULL	NULL	NULL	Medium	run1		List2	Catch.wav	V_S	0		0	1	193492	150	1	601	194093
Exp2	2	Exp2-2-2	59.936	1.0.0.140	1	right		1177398800	2.0.10.242	2.0.10.242	09-12-2019	2019-09-12 10:01:57	18:01:57	female	2.0.10.147	52	Blue_S.bmp	1903-02-27	0		0	0	196345	0		0	0	NULL	NULL	NULL	Medium	run1	1	List2	A_T.wav	AV_T	1	1	1	1	196195	150	1	858	197053
Exp2	2	Exp2-2-2	59.936	1.0.0.140	1	right		1177398800	2.0.10.242	2.0.10.242	09-12-2019	2019-09-12 10:01:57	18:01:57	female	2.0.10.147	53	Catch.bmp	1903-05-05	0		0	1	198648	0		0	0	NULL	NULL	NULL	Medium	run1	1	List2	A_T.wav	A_T	1	1	1	1	198497	151	1	660	199157
Exp2	2	Exp2-2-2	59.936	1.0.0.140	1	right		1177398800	2.0.10.242	2.0.10.242	09-12-2019	2019-09-12 10:01:57	18:01:57	female	2.0.10.147	54	Red_S.bmp	1902-10-10	0		0	0	201017	0		0	0	NULL	NULL	NULL	Medium	run1		List2	Catch.wav	V_S	0		0	1	200867	150		0	0
Exp2	2	Exp2-2-2	59.936	1.0.0.140	1	right		1177398800	2.0.10.242	2.0.10.242	09-12-2019	2019-09-12 10:01:57	18:01:57	female	2.0.10.147	55	Catch.bmp	1903-12-15	0		0	0	203236	0		0	0	NULL	NULL	NULL	Medium	run1	1	List2	A_T.wav	A_T	1	1	0	2	203086	150	1	735	203821
Exp2	2	Exp2-2-2	59.936	1.0.0.140	1	right		1177398800	2.0.10.242	2.0.10.242	09-12-2019	2019-09-12 10:01:57	18:01:57	female	2.0.10.147	56	Blue_C_2.bmp	1902-03-30	0		1	0	205838	0		0	0	NULL	NULL	NULL	Medium	run1		List2	Catch.wav	V_S	0		1	1	205688	150		0	0
Exp2	2	Exp2-2-2	59.936	1.0.0.140	1	right		1177398800	2.0.10.242	2.0.10.242	09-12-2019	2019-09-12 10:01:57	18:01:57	female	2.0.10.147	57	Blue_S_2.bmp	1904-02-02	0		0	0	207874	0		0	0	NULL	NULL	NULL	Medium	run1	1	List2	Catch.wav	V_T	1	1	0	1	207724	150	1	609	208333
Exp2	2	Exp2-2-2	59.936	1.0.0.140	1	right		1177398800	2.0.10.242	2.0.10.242	09-12-2019	2019-09-12 10:01:57	18:01:57	female	2.0.10.147	58	Catch.bmp	1903-03-19	0		0	0	210527	0		0	0	NULL	NULL	NULL	Medium	run1	1	List2	A_T.wav	A_T	1	1	0	1	210377	150	1	604	210981
Exp2	2	Exp2-2-2	59.936	1.0.0.140	1	right		1177398800	2.0.10.242	2.0.10.242	09-12-2019	2019-09-12 10:01:57	18:01:57	female	2.0.10.147	59	Red_C.bmp	1902-08-10	0		0	1	212863	0		0	0	NULL	NULL	NULL	Medium	run1	1	List2	A_T.wav	AV_T	1	1	0	1	212712	151	1	709	213421
Exp2	2	Exp2-2-2	59.936	1.0.0.140	1	right		1177398800	2.0.10.242	2.0.10.242	09-12-2019	2019-09-12 10:01:57	18:01:57	female	2.0.10.147	60	Red_C_2.bmp	1903-08-26	0		0	0	214965	0		0	0	NULL	NULL	NULL	Medium	run1	1	List2	Catch.wav	V_T	1	1	0	2	214815	150	1	630	215445
Exp2	2	Exp2-2-2	59.936	1.0.0.140	1	right		1177398800	2.0.10.242	2.0.10.242	09-12-2019	2019-09-12 10:01:57	18:01:57	female	2.0.10.147	61	Blue_S.bmp	1902-03-28	0		0	0	217451	0		0	0	NULL	NULL	NULL	Medium	run1	1	List2	Catch.wav	V_T	0		0	2	217301	150		0	0
Exp2	2	Exp2-2-2	59.936	1.0.0.140	1	right		1177398800	2.0.10.242	2.0.10.242	09-12-2019	2019-09-12 10:01:57	18:01:57	female	2.0.10.147	62	Catch.bmp	1904-03-13	0		0	0	219469	0		0	0	NULL	NULL	NULL	Medium	run1	1	List2	A_T.wav	A_T	1	1	1	1	219319	150	1	1286	220605
Exp2	2	Exp2-2-2	59.936	1.0.0.140	1	right		1177398800	2.0.10.242	2.0.10.242	09-12-2019	2019-09-12 10:01:57	18:01:57	female	2.0.10.147	63	Blue_S_2.bmp	1902-12-29	0		0	1	222156	0		0	0	NULL	NULL	NULL	Medium	run1	1	List2	Catch.wav	V_T	1	1	1	1	222005	151	1	808	222813
Exp2	2	Exp2-2-2	59.936	1.0.0.140	1	right		1177398800	2.0.10.242	2.0.10.242	09-12-2019	2019-09-12 10:01:57	18:01:57	female	2.0.10.147	64	Red_C_2.bmp	1903-02-21	0		0	0	224408	0		0	0	NULL	NULL	NULL	Medium	run1	1	List2	Catch.wav	V_T	1	1	0	1	224258	150	1	747	225005
Exp2	2	Exp2-2-2	59.936	1.0.0.140	1	right		1177398800	2.0.10.242	2.0.10.242	09-12-2019	2019-09-12 10:01:57	18:01:57	female	2.0.10.147	65	Blue_S_2.bmp	1903-12-21	0		0	0	226710	0		0	0	NULL	NULL	NULL	Medium	run1	1	List2	A_T.wav	AV_T	1	1	1	1	226560	150	1	917	227477
Exp2	2	Exp2-2-2	59.936	1.0.0.140	1	right		1177398800	2.0.10.242	2.0.10.242	09-12-2019	2019-09-12 10:01:57	18:01:57	female	2.0.10.147	66	Catch.bmp	1904-05-13	0		0	0	229313	0		0	0	NULL	NULL	NULL	Medium	run1	1	List2	A_T.wav	A_T	1	1	0	1	229163	150	1	714	229877
Exp2	2	Exp2-2-2	59.936	1.0.0.140	1	right		1177398800	2.0.10.242	2.0.10.242	09-12-2019	2019-09-12 10:01:57	18:01:57	female	2.0.10.147	67	Red_C.bmp	1904-04-30	0		0	0	232066	0		0	0	NULL	NULL	NULL	Medium	run1	1	List2	A_T.wav	AV_T	1	1	0	1	231916	150	1	505	232421
Exp2	2	Exp2-2-2	59.936	1.0.0.140	1	right		1177398800	2.0.10.242	2.0.10.242	09-12-2019	2019-09-12 10:01:57	18:01:57	female	2.0.10.147	68	Red_C.bmp	1902-12-01	0		0	0	234802	0		0	0	NULL	NULL	NULL	Medium	run1	1	List2	A_T.wav	AV_T	1	1	0	1	234652	150	1	497	235149
Exp2	2	Exp2-2-2	59.936	1.0.0.140	1	right		1177398800	2.0.10.242	2.0.10.242	09-12-2019	2019-09-12 10:01:57	18:01:57	female	2.0.10.147	69	Catch.bmp	1903-02-28	0		0	0	237021	0		0	0	NULL	NULL	NULL	Medium	run1	1	List2	A_T.wav	A_T	0		0	1	236871	150		0	0
Exp2	2	Exp2-2-2	59.936	1.0.0.140	1	right		1177398800	2.0.10.242	2.0.10.242	09-12-2019	2019-09-12 10:01:57	18:01:57	female	2.0.10.147	70	Blue_S_2.bmp	1902-09-11	0		0	0	239390	0		0	0	NULL	NULL	NULL	Medium	run1	1	List2	Catch.wav	V_T	1	1	1	1	239240	150	1	533	239773
Exp2	2	Exp2-2-2	59.936	1.0.0.140	1	right		1177398800	2.0.10.242	2.0.10.242	09-12-2019	2019-09-12 10:01:57	18:01:57	female	2.0.10.147	71	Blue_S_2.bmp	1903-10-12	0		0	0	241526	0		0	0	NULL	NULL	NULL	Medium	run1	1	List2	Catch.wav	V_T	1	1	0	1	241376	150	1	541	241917
Exp2	2	Exp2-2-2	59.936	1.0.0.140	1	right		1177398800	2.0.10.242	2.0.10.242	09-12-2019	2019-09-12 10:01:57	18:01:57	female	2.0.10.147	72	Catch.bmp	1903-04-27	0		0	0	244062	0		0	0	NULL	NULL	NULL	Medium	run1	1	List2	A_T.wav	A_T	1	1	0	1	243912	150	1	501	244413
Exp2	2	Exp2-2-2	59.936	1.0.0.140	1	right		1177398800	2.0.10.242	2.0.10.242	09-12-2019	2019-09-12 10:01:57	18:01:57	female	2.0.10.147	73	Blue_S.bmp	1903-12-24	0		0	0	246431	0		0	0	NULL	NULL	NULL	Medium	run1	1	List2	A_T.wav	AV_T	1	1	0	1	246281	150	1	956	247237
Exp2	2	Exp2-2-2	59.936	1.0.0.140	1	right		1177398800	2.0.10.242	2.0.10.242	09-12-2019	2019-09-12 10:01:57	18:01:57	female	2.0.10.147	74	Blue_S_2.bmp	1903-12-22	0		0	0	249034	0		0	0	NULL	NULL	NULL	Medium	run1	1	List2	Catch.wav	V_T	1	1	0	1	248884	150	1	577	249461
Exp2	2	Exp2-2-2	59.936	1.0.0.140	1	right		1177398800	2.0.10.242	2.0.10.242	09-12-2019	2019-09-12 10:01:57	18:01:57	female	2.0.10.147	75	Red_C.bmp	1903-12-19	0		0	1	251637	0		0	0	NULL	NULL	NULL	Medium	run1	1	List2	A_T.wav	AV_T	1	1	1	1	251486	151	1	519	252005
Exp2	2	Exp2-2-2	59.936	1.0.0.140	1	right		1177398800	2.0.10.242	2.0.10.242	09-12-2019	2019-09-12 10:01:57	18:01:57	female	2.0.10.147	76	Catch.bmp	1903-01-30	0		0	0	254239	0		0	0	NULL	NULL	NULL	Medium	run1	1	List2	A_T.wav	A_T	1	1	0	1	254089	150	1	1268	255357
Exp2	2	Exp2-2-2	59.936	1.0.0.140	1	right		1177398800	2.0.10.242	2.0.10.242	09-12-2019	2019-09-12 10:01:57	18:01:57	female	2.0.10.147	77	Blue_C_2.bmp	1903-08-15	0		0	0	256575	0		0	0	NULL	NULL	NULL	Medium	run1		List2	Catch.wav	V_S	0		1	1	256425	150	1	604	257029
Exp2	2	Exp2-2-2	59.936	1.0.0.140	1	right		1177398800	2.0.10.242	2.0.10.242	09-12-2019	2019-09-12 10:01:57	18:01:57	female	2.0.10.147	78	Blue_S.bmp	1904-03-17	0		0	0	259061	0		0	0	NULL	NULL	NULL	Medium	run1	1	List2	A_T.wav	AV_T	1	1	0	1	258911	150	1	558	259469
Exp2	2	Exp2-2-2	59.936	1.0.0.140	1	right		1177398800	2.0.10.242	2.0.10.242	09-12-2019	2019-09-12 10:01:57	18:01:57	female	2.0.10.147	79	Blue_C.bmp	1903-12-24	0		0	0	261747	0		0	0	NULL	NULL	NULL	Medium	Run1		List2	Catch.wav	V_S	0		1	1	261597	150		0	0
Exp2	2	Exp2-2-2	59.936	1.0.0.140	1	right		1177398800	2.0.10.242	2.0.10.242	09-12-2019	2019-09-12 10:01:57	18:01:57	female	2.0.10.147	80	Blue_S_2.bmp	1904-01-07	0		0	0	264433	0		0	0	NULL	NULL	NULL	Medium	run1	1	List2	A_T.wav	AV_T	1	1	1	1	264283	150	1	890	265173
Exp2	2	Exp2-2-2	59.936	1.0.0.140	1	right		1177398800	2.0.10.242	2.0.10.242	09-12-2019	2019-09-12 10:01:57	18:01:57	female	2.0.10.147	81	Blue_C.bmp	1902-03-22	0		0	0	267053	0		0	0	NULL	NULL	NULL	Medium	run1		List2	A_S.wav	AV_S	0		0	1	266903	150		0	0
Exp2	2	Exp2-2-2	59.936	1.0.0.140	1	right		1177398800	2.0.10.242	2.0.10.242	09-12-2019	2019-09-12 10:01:57	18:01:57	female	2.0.10.147	82	Catch.bmp	1903-04-23	0		0	1	269072	0		0	0	NULL	NULL	NULL	Medium	run1	1	List2	A_T.wav	A_T	1	1	1	1	268921	151	1	940	269861
Exp2	2	Exp2-2-2	59.936	1.0.0.140	1	right		1177398800	2.0.10.242	2.0.10.242	09-12-2019	2019-09-12 10:01:57	18:01:57	female	2.0.10.147	83	Blue_S_2.bmp	1904-04-23	0		0	0	271441	0		0	0	NULL	NULL	NULL	Medium	run1	1	List2	Catch.wav	V_T	1	1	0	1	271291	150	1	658	271949
Exp2	2	Exp2-2-2	59.936	1.0.0.140	1	right		1177398800	2.0.10.242	2.0.10.242	09-12-2019	2019-09-12 10:01:57	18:01:57	female	2.0.10.147	84	Blue_C_2.bmp	1902-06-07	0		0	0	274177	0		0	0	NULL	NULL	NULL	Medium	run1		List2	A_S.wav	AV_S	0		0	1	274027	150		0	0
Exp2	2	Exp2-2-2	59.936	1.0.0.140	1	right		1177398800	2.0.10.242	2.0.10.242	09-12-2019	2019-09-12 10:01:57	18:01:57	female	2.0.10.147	85	Catch.bmp	1903-02-10	0		0	0	276279	0		0	0	NULL	NULL	NULL	Medium	run1	1	List2	A_T.wav	A_T	1	1	0	1	276129	150	1	1044	277173
Exp2	2	Exp2-2-2	59.936	1.0.0.140	1	right		1177398800	2.0.10.242	2.0.10.242	09-12-2019	2019-09-12 10:01:57	18:01:57	female	2.0.10.147	86	Blue_S.bmp	1903-09-13	0		0	0	278565	0		0	0	NULL	NULL	NULL	Medium	run1	1	List2	Catch.wav	V_T	1	1	0	1	278415	150	1	541	278956
Exp2	2	Exp2-2-2	59.936	1.0.0.140	1	right		1177398800	2.0.10.242	2.0.10.242	09-12-2019	2019-09-12 10:01:57	18:01:57	female	2.0.10.147	87	Blue_S_2.bmp	1902-05-08	0		0	1	281068	0		0	0	NULL	NULL	NULL	Medium	run1	1	List2	A_T.wav	AV_T	1	1	1	1	280917	151	1	431	281348
Exp2	2	Exp2-2-2	59.936	1.0.0.140	1	right		1177398800	2.0.10.242	2.0.10.242	09-12-2019	2019-09-12 10:01:57	18:01:57	female	2.0.10.147	88	Catch.bmp	1904-01-03	0		0	0	283086	0		0	0	NULL	NULL	NULL	Medium	run1	1	List2	A_T.wav	A_T	1	1	0	1	282936	150	1	580	283516
Exp2	2	Exp2-2-2	59.936	1.0.0.140	1	right		1177398800	2.0.10.242	2.0.10.242	09-12-2019	2019-09-12 10:01:57	18:01:57	female	2.0.10.147	89	Catch.bmp	1903-06-13	0		0	0	285706	0		0	0	NULL	NULL	NULL	Medium	run1	1	List2	A_T.wav	A_T	1	1	0	1	285556	150	1	464	286020
Exp2	2	Exp2-2-2	59.936	1.0.0.140	1	right		1177398800	2.0.10.242	2.0.10.242	09-12-2019	2019-09-12 10:01:57	18:01:57	female	2.0.10.147	90	Blue_S.bmp	1903-03-21	0		0	0	288125	0		0	0	NULL	NULL	NULL	Medium	run1	1	List2	A_T.wav	AV_T	1	1	0	1	287975	150	1	437	288412
Exp2	2	Exp2-2-2	59.936	1.0.0.140	1	right		1177398800	2.0.10.242	2.0.10.242	09-12-2019	2019-09-12 10:01:57	18:01:57	female	2.0.10.147	91	Catch.bmp	1902-08-10	0		0	0	290461	0		0	0	NULL	NULL	NULL	Medium	run1		List2	A_S.wav	A_S	0		0	1	290311	150		0	0
Exp2	2	Exp2-2-2	59.936	1.0.0.140	1	right		1177398800	2.0.10.242	2.0.10.242	09-12-2019	2019-09-12 10:01:57	18:01:57	female	2.0.10.147	92	Catch.bmp	1902-12-17	0		0	0	292630	0		0	0	NULL	NULL	NULL	Medium	run1		List2	A_S.wav	A_S	0		0	1	292480	150		0	0
Exp2	2	Exp2-2-2	59.936	1.0.0.140	1	right		1177398800	2.0.10.242	2.0.10.242	09-12-2019	2019-09-12 10:01:57	18:01:57	female	2.0.10.147	93	Red_C.bmp	1903-07-31	0		1	0	294915	0		0	0	NULL	NULL	NULL	Medium	run1	1	List2	Catch.wav	V_T	0		1	1	294765	150		0	0
Exp2	2	Exp2-2-2	59.936	1.0.0.140	1	right		1177398800	2.0.10.242	2.0.10.242	09-12-2019	2019-09-12 10:01:57	18:01:57	female	2.0.10.147	94	Red_S.bmp	1903-01-05	0		0	0	297435	0		0	0	NULL	NULL	NULL	Medium	run1		List2	Catch.wav	V_S	0		0	1	297285	150	1	479	297764
Exp2	2	Exp2-2-2	59.936	1.0.0.140	1	right		1177398800	2.0.10.242	2.0.10.242	09-12-2019	2019-09-12 10:01:57	18:01:57	female	2.0.10.147	95	Blue_S.bmp	1902-06-02	0		0	0	299687	0		0	0	NULL	NULL	NULL	Medium	run1	1	List2	A_T.wav	AV_T	1	1	1	1	299537	150	1	691	300228
Exp2	2	Exp2-2-2	59.936	1.0.0.140	1	right		1177398800	2.0.10.242	2.0.10.242	09-12-2019	2019-09-12 10:01:57	18:01:57	female	2.0.10.147	96	Blue_S.bmp	1903-02-20	0		0	1	301723	0		0	0	NULL	NULL	NULL	Medium	run1	1	List2	Catch.wav	V_T	1	1	1	1	301572	151	1	632	302204
Exp2	2	Exp2-2-2	59.936	1.0.0.140	1	right		1177398800	2.0.10.242	2.0.10.242	09-12-2019	2019-09-12 10:01:57	18:01:57	female	2.0.10.147	97	Blue_S.bmp	1903-04-20	0		0	0	304025	0		0	0	NULL	NULL	NULL	Medium	run1	1	List2	Catch.wav	V_T	1	1	0	1	303875	150	1	513	304388
Exp2	2	Exp2-2-2	59.936	1.0.0.140	1	right		1177398800	2.0.10.242	2.0.10.242	09-12-2019	2019-09-12 10:01:57	18:01:57	female	2.0.10.147	98	Blue_S_2.bmp	1902-06-30	0		0	0	306394	0		0	0	NULL	NULL	NULL	Medium	run1	1	List2	A_T.wav	AV_T	1	1	1	1	306244	150	1	536	306780
Exp2	2	Exp2-2-2	59.936	1.0.0.140	1	right		1177398800	2.0.10.242	2.0.10.242	09-12-2019	2019-09-12 10:01:57	18:01:57	female	2.0.10.147	99	Catch.bmp	1903-06-01	0		0	0	308463	0		0	0	NULL	NULL	NULL	Medium	run1	1	List2	A_T.wav	A_T	1	1	0	1	308313	150	1	635	308948
Exp2	2	Exp2-2-2	59.936	1.0.0.140	1	right		1177398800	2.0.10.242	2.0.10.242	09-12-2019	2019-09-12 10:01:57	18:01:57	female	2.0.10.147	100	Red_S_2.bmp	1903-06-18	0		0	1	310866	0		0	0	NULL	NULL	NULL	Medium	run1		List2	Catch.wav	V_S	0		1	1	310715	151		0	0
Exp2	2	Exp2-2-2	59.936	1.0.0.140	1	right		1177398800	2.0.10.242	2.0.10.242	09-12-2019	2019-09-12 10:01:57	18:01:57	female	2.0.10.147	101	Catch.bmp	1903-10-17	0		0	1	313352	0		0	0	NULL	NULL	NULL	Medium	run1	1	List2	A_T.wav	A_T	1	1	1	1	313201	151	1	1539	314740
Exp2	2	Exp2-2-2	59.936	1.0.0.140	1	right		1177398800	2.0.10.242	2.0.10.242	09-12-2019	2019-09-12 10:01:57	18:01:57	female	2.0.10.147	102	Catch.bmp	1903-01-06	0		0	0	315954	0		0	0	NULL	NULL	NULL	Medium	run1	1	List2	A_T.wav	A_T	1	1	0	1	315804	150	1	472	316276
Exp2	2	Exp2-2-2	59.936	1.0.0.140	1	right		1177398800	2.0.10.242	2.0.10.242	09-12-2019	2019-09-12 10:01:57	18:01:57	female	2.0.10.147	103	Red_S_2.bmp	1903-01-12	0		0	1	318207	0		0	0	NULL	NULL	NULL	Medium	run1		List2	A_S.wav	AV_S	0		1	1	318056	151		0	0
Exp2	2	Exp2-2-2	59.936	1.0.0.140	1	right		1177398800	2.0.10.242	2.0.10.242	09-12-2019	2019-09-12 10:01:57	18:01:57	female	2.0.10.147	104	Red_S.bmp	1903-02-18	0		0	0	320526	0		0	0	NULL	NULL	NULL	Medium	run1		List2	A_S.wav	AV_S	0		0	1	320376	150		0	0
Exp2	2	Exp2-2-2	59.936	1.0.0.140	1	right		1177398800	2.0.10.242	2.0.10.242	09-12-2019	2019-09-12 10:01:57	18:01:57	female	2.0.10.147	105	Catch.bmp	1903-10-27	0		0	0	322895	0		0	0	NULL	NULL	NULL	Medium	run1		List2	A_S.wav	A_S	0		0	1	322745	150		0	0
Exp2	2	Exp2-2-2	59.936	1.0.0.140	1	right		1177398800	2.0.10.242	2.0.10.242	09-12-2019	2019-09-12 10:01:57	18:01:57	female	2.0.10.147	106	Catch.bmp	1903-10-28	0		0	0	325514	0		0	0	NULL	NULL	NULL	Medium	run1	1	List2	A_T.wav	A_T	1	1	0	1	325364	150	1	552	325916
Exp2	2	Exp2-2-2	59.936	1.0.0.140	1	right		1177398800	2.0.10.242	2.0.10.242	09-12-2019	2019-09-12 10:01:57	18:01:57	female	2.0.10.147	107	Red_C.bmp	1903-12-06	0		0	0	328067	0		0	0	NULL	NULL	NULL	Medium	run1	1	List2	Catch.wav	V_T	1	1	0	1	327917	150	1	566	328483
Exp2	2	Exp2-2-2	59.936	1.0.0.140	1	right		1177398800	2.0.10.242	2.0.10.242	09-12-2019	2019-09-12 10:01:57	18:01:57	female	2.0.10.147	108	Blue_S.bmp	1903-05-25	0		0	0	330653	0		0	0	NULL	NULL	NULL	Medium	run1	1	List2	A_T.wav	AV_T	1	1	0	1	330503	150	1	941	331444
Exp2	2	Exp2-2-2	59.936	1.0.0.140	1	right		1177398800	2.0.10.242	2.0.10.242	09-12-2019	2019-09-12 10:01:57	18:01:57	female	2.0.10.147	109	Blue_S.bmp	1902-11-21	0		0	1	333056	0		0	0	NULL	NULL	NULL	Medium	run1	1	List2	Catch.wav	V_T	1	1	1	1	332905	151	1	442	333347
Exp2	2	Exp2-2-2	59.936	1.0.0.140	1	right		1177398800	2.0.10.242	2.0.10.242	09-12-2019	2019-09-12 10:01:57	18:01:57	female	2.0.10.147	110	Catch.bmp	1903-02-21	0		0	1	335275	0		0	0	NULL	NULL	NULL	Medium	run1	1	List2	A_T.wav	A_T	0		1	1	335124	151		0	0
Exp2	2	Exp2-2-2	59.936	1.0.0.140	1	right		1177398800	2.0.10.242	2.0.10.242	09-12-2019	2019-09-12 10:01:57	18:01:57	female	2.0.10.147	111	Catch.bmp	1902-10-05	0		0	0	337644	0		0	0	NULL	NULL	NULL	Medium	run1	1	List2	A_T.wav	A_T	1	1	0	2	337494	150	1	526	338020
Exp2	2	Exp2-2-2	59.936	1.0.0.140	1	right		1177398800	2.0.10.242	2.0.10.242	09-12-2019	2019-09-12 10:01:57	18:01:57	female	2.0.10.147	112	Catch.bmp	1903-03-10	0		0	0	339813	0		0	0	NULL	NULL	NULL	Medium	run1		List2	A_S.wav	A_S	0		0	2	339663	150		0	0
Exp2	2	Exp2-2-2	59.936	1.0.0.140	1	right		1177398800	2.0.10.242	2.0.10.242	09-12-2019	2019-09-12 10:01:57	18:01:57	female	2.0.10.147	113	Catch.bmp	1902-11-10	0		1	0	342198	0		0	0	NULL	NULL	NULL	Medium	run1	1	List2	A_T.wav	A_T	1	1	1	1	342048	150	1	620	342668
Exp2	2	Exp2-2-2	59.936	1.0.0.140	1	right		1177398800	2.0.10.242	2.0.10.242	09-12-2019	2019-09-12 10:01:57	18:01:57	female	2.0.10.147	114	Blue_C.bmp	1902-06-16	0		0	0	344401	0		0	0	NULL	NULL	NULL	Medium	Run1		List2	Catch.wav	V_S	0		0	1	344251	150		0	0
Exp2	2	Exp2-2-2	59.936	1.0.0.140	1	right		1177398800	2.0.10.242	2.0.10.242	09-12-2019	2019-09-12 10:01:57	18:01:57	female	2.0.10.147	115	Red_C_2.bmp	1903-06-03	0		0	0	346503	0		0	0	NULL	NULL	NULL	Medium	run1	1	List2	Catch.wav	V_T	1	1	0	1	346353	150	1	667	347020
Exp2	2	Exp2-2-2	59.936	1.0.0.140	1	right		1177398800	2.0.10.242	2.0.10.242	09-12-2019	2019-09-12 10:01:57	18:01:57	female	2.0.10.147	116	Blue_C.bmp	1902-10-19	0		0	1	348906	0		0	0	NULL	NULL	NULL	Medium	Run1		List2	Catch.wav	V_S	0		1	1	348755	151	1	809	349564
Exp2	2	Exp2-2-2	59.936	1.0.0.140	1	right		1177398800	2.0.10.242	2.0.10.242	09-12-2019	2019-09-12 10:01:57	18:01:57	female	2.0.10.147	117	Red_C_2.bmp	1903-11-10	0		0	0	351091	0		0	0	NULL	NULL	NULL	Medium	run1	1	List2	A_T.wav	AV_T	1	1	1	1	350941	150	1	463	351404
Exp2	2	Exp2-2-2	59.936	1.0.0.140	1	right		1177398800	2.0.10.242	2.0.10.242	09-12-2019	2019-09-12 10:01:57	18:01:57	female	2.0.10.147	118	Blue_C.bmp	1902-04-10	0		0	1	353661	0		0	0	NULL	NULL	NULL	Medium	run1		List2	A_S.wav	AV_S	0		1	1	353510	151		0	0
Exp2	2	Exp2-2-2	59.936	1.0.0.140	1	right		1177398800	2.0.10.242	2.0.10.242	09-12-2019	2019-09-12 10:01:57	18:01:57	female	2.0.10.147	119	Red_C.bmp	1903-07-26	0		0	0	355696	0		0	0	NULL	NULL	NULL	Medium	run1	1	List2	A_T.wav	AV_T	1	1	0	1	355546	150	1	354	355900
Exp2	2	Exp2-2-2	59.936	1.0.0.140	1	right		1177398800	2.0.10.242	2.0.10.242	09-12-2019	2019-09-12 10:01:57	18:01:57	female	2.0.10.147	120	Red_C.bmp	1902-04-16	0		0	1	358149	0		0	0	NULL	NULL	NULL	Medium	run1	1	List2	A_T.wav	AV_T	1	1	1	1	357998	151	1	525	358523
Exp2	2	Exp2-2-2	59.936	1.0.0.140	1	right		1177398800	2.0.10.242	2.0.10.242	09-12-2019	2019-09-12 10:01:57	18:01:57	female	2.0.10.147	121	Catch.bmp	1904-05-09	0		0	0	360134	0		0	0	NULL	NULL	NULL	Medium	run1	1	List2	A_T.wav	A_T	1	1	0	1	359984	150	1	604	360588
Exp2	2	Exp2-2-2	59.936	1.0.0.140	1	right		1177398800	2.0.10.242	2.0.10.242	09-12-2019	2019-09-12 10:01:57	18:01:57	female	2.0.10.147	122	Blue_S_2.bmp	1902-09-10	0		0	0	362887	0		0	0	NULL	NULL	NULL	Medium	run1	1	List2	A_T.wav	AV_T	1	1	0	1	362737	150	1	1090	363827
Exp2	2	Exp2-2-2	59.936	1.0.0.140	1	right		1177398800	2.0.10.242	2.0.10.242	09-12-2019	2019-09-12 10:01:57	18:01:57	female	2.0.10.147	123	Catch.bmp	1904-03-15	0		0	0	365056	0		0	0	NULL	NULL	NULL	Medium	run1	1	List2	A_T.wav	A_T	1	1	0	1	364906	150	1	849	365755
Exp2	2	Exp2-2-2	59.936	1.0.0.140	1	right		1177398800	2.0.10.242	2.0.10.242	09-12-2019	2019-09-12 10:01:57	18:01:57	female	2.0.10.147	124	Catch.bmp	1902-08-20	0		0	0	367742	0		0	0	NULL	NULL	NULL	Medium	run1	1	List2	A_T.wav	A_T	1	1	0	1	367592	150	1	555	368147
Exp2	2	Exp2-2-2	59.936	1.0.0.140	1	right		1177398800	2.0.10.242	2.0.10.242	09-12-2019	2019-09-12 10:01:57	18:01:57	female	2.0.10.147	125	Blue_S_2.bmp	1903-02-11	0		0	0	369861	0		0	0	NULL	NULL	NULL	Medium	run1	1	List2	A_T.wav	AV_T	1	1	0	1	369711	150	1	412	370123
Exp2	2	Exp2-2-2	59.936	1.0.0.140	1	right		1177398800	2.0.10.242	2.0.10.242	09-12-2019	2019-09-12 10:01:57	18:01:57	female	2.0.10.147	126	Red_C_2.bmp	1904-05-15	0		0	1	372147	0		0	0	NULL	NULL	NULL	Medium	run1	1	List2	A_T.wav	AV_T	1	1	1	1	371996	151	1	1047	373043
Exp2	2	Exp2-2-2	59.936	1.0.0.140	1	right		1177398800	2.0.10.242	2.0.10.242	09-12-2019	2019-09-12 10:01:57	18:01:57	female	2.0.10.147	127	Blue_S.bmp	1903-11-14	0		0	1	374900	0		0	0	NULL	NULL	NULL	Medium	run1	1	List2	A_T.wav	AV_T	1	1	1	1	374749	151	1	662	375411
Exp2	2	Exp2-2-2	59.936	1.0.0.140	1	right		1177398800	2.0.10.242	2.0.10.242	09-12-2019	2019-09-12 10:01:57	18:01:57	female	2.0.10.147	128	Red_C_2.bmp	1903-10-15	0		0	0	377469	0		0	0	NULL	NULL	NULL	Medium	run1	1	List2	Catch.wav	V_T	1	1	0	1	377319	150	1	676	377995
Exp2	2	Exp2-2-2	59.936	1.0.0.140	1	right		1177398800	2.0.10.242	2.0.10.242	09-12-2019	2019-09-12 10:01:57	18:01:57	female	2.0.10.147	129	Blue_S_2.bmp	1903-01-22	0		0	0	380005	0		0	0	NULL	NULL	NULL	Medium	run1	1	List2	A_T.wav	AV_T	1	1	0	1	379855	150	1	908	380763
Exp2	2	Exp2-2-2	59.936	1.0.0.140	1	right		1177398800	2.0.10.242	2.0.10.242	09-12-2019	2019-09-12 10:01:57	18:01:57	female	2.0.10.147	130	Red_S.bmp	1902-03-11	0		0	0	382274	0		0	0	NULL	NULL	NULL	Medium	run1		List2	A_S.wav	AV_S	0		0	1	382124	150		0	0
Exp2	2	Exp2-2-2	59.936	1.0.0.140	1	right		1177398800	2.0.10.242	2.0.10.242	09-12-2019	2019-09-12 10:01:57	18:01:57	female	2.0.10.147	131	Blue_S.bmp	1903-06-09	0		0	0	384293	0		0	0	NULL	NULL	NULL	Medium	run1	1	List2	Catch.wav	V_T	1	1	0	1	384143	150	1	772	384915
Exp2	2	Exp2-2-2	59.936	1.0.0.140	1	right		1177398800	2.0.10.242	2.0.10.242	09-12-2019	2019-09-12 10:01:57	18:01:57	female	2.0.10.147	132	Catch.bmp	1903-07-04	0		0	0	386712	0		0	0	NULL	NULL	NULL	Medium	run1	1	List2	A_T.wav	A_T	0		0	1	386562	150		0	0
Exp2	2	Exp2-2-2	59.936	1.0.0.140	1	right		1177398800	2.0.10.242	2.0.10.242	09-12-2019	2019-09-12 10:01:57	18:01:57	female	2.0.10.147	133	Red_C.bmp	1903-06-17	0		0	1	389215	0		0	0	NULL	NULL	NULL	Medium	run1	1	List2	Catch.wav	V_T	1	1	1	1	389064	151	1	547	389611
Exp2	2	Exp2-2-2	59.936	1.0.0.140	1	right		1177398800	2.0.10.242	2.0.10.242	09-12-2019	2019-09-12 10:01:57	18:01:57	female	2.0.10.147	134	Blue_S.bmp	1902-07-07	0		0	0	391634	0		0	0	NULL	NULL	NULL	Medium	run1	1	List2	Catch.wav	V_T	1	1	0	1	391484	150	1	607	392091
Exp2	2	Exp2-2-2	59.936	1.0.0.140	1	right		1177398800	2.0.10.242	2.0.10.242	09-12-2019	2019-09-12 10:01:57	18:01:57	female	2.0.10.147	135	Catch.bmp	1903-09-27	0		0	1	393703	0		0	0	NULL	NULL	NULL	Medium	run1	1	List2	A_T.wav	A_T	0		1	1	393552	151		0	0
Exp2	2	Exp2-2-2	59.936	1.0.0.140	1	right		1177398800	2.0.10.242	2.0.10.242	09-12-2019	2019-09-12 10:01:57	18:01:57	female	2.0.10.147	136	Catch.bmp	1902-05-27	0		0	0	396289	0		0	0	NULL	NULL	NULL	Medium	run1		List2	A_S.wav	A_S	0		0	1	396139	150		0	0
Exp2	2	Exp2-2-2	59.936	1.0.0.140	1	right		1177398800	2.0.10.242	2.0.10.242	09-12-2019	2019-09-12 10:01:57	18:01:57	female	2.0.10.147	137	Catch.bmp	1903-04-01	0		0	0	398374	0		0	0	NULL	NULL	NULL	Medium	run1		List2	A_S.wav	A_S	0		0	1	398224	150		0	0
Exp2	2	Exp2-2-2	59.936	1.0.0.140	1	right		1177398800	2.0.10.242	2.0.10.242	09-12-2019	2019-09-12 10:01:57	18:01:57	female	2.0.10.147	138	Blue_S.bmp	1902-05-25	0		0	0	400777	0		0	0	NULL	NULL	NULL	Medium	run1	1	List2	A_T.wav	AV_T	1	1	0	1	400627	150	1	616	401243
Exp2	2	Exp2-2-2	59.936	1.0.0.140	1	right		1177398800	2.0.10.242	2.0.10.242	09-12-2019	2019-09-12 10:01:57	18:01:57	female	2.0.10.147	139	Blue_C_2.bmp	1903-09-07	0		0	0	402812	0		0	0	NULL	NULL	NULL	Medium	run1		List2	A_S.wav	AV_S	0		0	1	402662	150		0	0
Exp2	2	Exp2-2-2	59.936	1.0.0.140	1	right		1177398800	2.0.10.242	2.0.10.242	09-12-2019	2019-09-12 10:01:57	18:01:57	female	2.0.10.147	140	Catch.bmp	1903-07-11	0		0	1	405382	0		0	0	NULL	NULL	NULL	Medium	run1		List2	A_S.wav	A_S	0		1	1	405231	151	1	596	405827
Exp2	2	Exp2-2-2	59.936	1.0.0.140	1	right		1177398800	2.0.10.242	2.0.10.242	09-12-2019	2019-09-12 10:01:57	18:01:57	female	2.0.10.147	141	Catch.bmp	1902-07-21	0		1	0	407817	935		0	0	NULL	NULL	NULL	Medium	run1	1	List2	A_T.wav	A_T	1	1	0	1	407667	150	1	600	408267
Exp2	2	Exp2-2-2	59.936	1.0.0.140	1	right		1177398800	2.0.10.242	2.0.10.242	09-12-2019	2019-09-12 10:01:57	18:01:57	female	2.0.10.147	142	Catch.bmp	1903-12-01	0		0	0	439401	0		0	0	NULL	NULL	NULL	Medium	run1		List2	A_S.wav	A_S	0		0	2	439251	150		0	0
Exp2	2	Exp2-2-2	59.936	1.0.0.140	1	right		1177398800	2.0.10.242	2.0.10.242	09-12-2019	2019-09-12 10:01:57	18:01:57	female	2.0.10.147	143	Catch.bmp	1903-04-17	0		1	0	442053	0		0	0	NULL	NULL	NULL	Medium	run1	1	List2	A_T.wav	A_T	1	1	0	1	441903	150	1	724	442627
Exp2	2	Exp2-2-2	59.936	1.0.0.140	1	right		1177398800	2.0.10.242	2.0.10.242	09-12-2019	2019-09-12 10:01:57	18:01:57	female	2.0.10.147	144	Catch.bmp	1903-09-26	0		0	0	444406	0		0	0	NULL	NULL	NULL	Medium	run1	1	List2	A_T.wav	A_T	1	1	0	1	444256	150	1	642	444898
Exp2	2	Exp2-2-2	59.936	1.0.0.140	1	right		1177398800	2.0.10.242	2.0.10.242	09-12-2019	2019-09-12 10:01:57	18:01:57	female	2.0.10.147	145	Red_C_2.bmp	1902-03-10	0		0	0	446925	0		0	0	NULL	NULL	NULL	Medium	run1	1	List2	A_T.wav	AV_T	1	1	0	1	446775	150	1	651	447426
Exp2	2	Exp2-2-2	59.936	1.0.0.140	1	right		1177398800	2.0.10.242	2.0.10.242	09-12-2019	2019-09-12 10:01:57	18:01:57	female	2.0.10.147	146	Blue_C.bmp	1903-12-25	0		0	0	448877	0		0	0	NULL	NULL	NULL	Medium	run1		List2	A_S.wav	AV_S	0		0	1	448727	150		0	0
Exp2	2	Exp2-2-2	59.936	1.0.0.140	1	right		1177398800	2.0.10.242	2.0.10.242	09-12-2019	2019-09-12 10:01:57	18:01:57	female	2.0.10.147	147	Blue_S.bmp	1903-09-11	0		0	0	451547	0		0	0	NULL	NULL	NULL	Medium	run1	1	List2	A_T.wav	AV_T	1	1	0	1	451397	150	1	517	451914
Exp2	2	Exp2-2-2	59.936	1.0.0.140	1	right		1177398800	2.0.10.242	2.0.10.242	09-12-2019	2019-09-12 10:01:57	18:01:57	female	2.0.10.147	148	Red_C_2.bmp	1904-04-14	0		1	0	454049	0		0	0	NULL	NULL	NULL	Medium	run1	1	List2	A_T.wav	AV_T	1	1	0	1	453899	150	1	703	454602
Exp2	2	Exp2-2-2	59.936	1.0.0.140	1	right		1177398800	2.0.10.242	2.0.10.242	09-12-2019	2019-09-12 10:01:57	18:01:57	female	2.0.10.147	149	Blue_S_2.bmp	1904-05-14	0		0	0	456769	0		0	0	NULL	NULL	NULL	Medium	run1	1	List2	Catch.wav	V_T	1	1	0	1	456619	150	1	679	457298
Exp2	2	Exp2-2-2	59.936	1.0.0.140	1	right		1177398800	2.0.10.242	2.0.10.242	09-12-2019	2019-09-12 10:01:57	18:01:57	female	2.0.10.147	150	Catch.bmp	1903-07-13	0		0	0	459522	0		0	0	NULL	NULL	NULL	Medium	run1		List2	A_S.wav	A_S	0		0	1	459372	150		0	0
Exp2	2	Exp2-2-2	59.936	1.0.0.140	1	right		1177398800	2.0.10.242	2.0.10.242	09-12-2019	2019-09-12 10:01:57	18:01:57	female	2.0.10.147	151	Blue_S_2.bmp	1902-04-23	0		1	0	462024	0		0	0	NULL	NULL	NULL	Medium	run1	1	List2	A_T.wav	AV_T	1	1	1	1	461874	150	1	896	462770
Exp2	2	Exp2-2-2	59.936	1.0.0.140	1	right		1177398800	2.0.10.242	2.0.10.242	09-12-2019	2019-09-12 10:01:57	18:01:57	female	2.0.10.147	152	Catch.bmp	1902-12-10	0		0	1	464027	0		0	0	NULL	NULL	NULL	Medium	run1		List2	A_S.wav	A_S	0		1	1	463876	151		0	0
Exp2	2	Exp2-2-2	59.936	1.0.0.140	1	right		1177398800	2.0.10.242	2.0.10.242	09-12-2019	2019-09-12 10:01:57	18:01:57	female	2.0.10.147	153	Catch.bmp	1902-12-12	0		0	0	466312	0		0	0	NULL	NULL	NULL	Medium	run1		List2	A_S.wav	A_S	0		0	1	466162	150		0	0
Exp2	2	Exp2-2-2	59.936	1.0.0.140	1	right		1177398800	2.0.10.242	2.0.10.242	09-12-2019	2019-09-12 10:01:57	18:01:57	female	2.0.10.147	154	Red_C_2.bmp	1903-06-20	0		0	0	468615	0		0	0	NULL	NULL	NULL	Medium	run1	1	List2	A_T.wav	AV_T	1	1	0	1	468465	150	1	553	469018
Exp2	2	Exp2-2-2	59.936	1.0.0.140	1	right		1177398800	2.0.10.242	2.0.10.242	09-12-2019	2019-09-12 10:01:57	18:01:57	female	2.0.10.147	155	Blue_C.bmp	1902-08-29	0		0	0	471034	0		0	0	NULL	NULL	NULL	Medium	run1		List2	A_S.wav	AV_S	0		0	1	470884	150		0	0
Exp2	2	Exp2-2-2	59.936	1.0.0.140	1	right		1177398800	2.0.10.242	2.0.10.242	09-12-2019	2019-09-12 10:01:57	18:01:57	female	2.0.10.147	156	Catch.bmp	1903-11-17	0		0	0	473236	0		0	0	NULL	NULL	NULL	Medium	run1	1	List2	A_T.wav	A_T	1	1	0	1	473086	150	1	708	473794
Exp2	2	Exp2-2-2	59.936	1.0.0.140	1	right		1177398800	2.0.10.242	2.0.10.242	09-12-2019	2019-09-12 10:01:57	18:01:57	female	2.0.10.147	157	Red_C.bmp	1904-04-19	0		0	1	475806	0		0	0	NULL	NULL	NULL	Medium	run1	1	List2	A_T.wav	AV_T	1	1	1	1	475655	151	1	515	476170
Exp2	2	Exp2-2-2	59.936	1.0.0.140	1	right		1177398800	2.0.10.242	2.0.10.242	09-12-2019	2019-09-12 10:01:57	18:01:57	female	2.0.10.147	158	Red_S_2.bmp	1902-04-16	0		0	0	478525	0		0	0	NULL	NULL	NULL	Medium	run1		List2	Catch.wav	V_S	0		1	1	478375	150		0	0
Exp2	2	Exp2-2-2	59.936	1.0.0.140	1	right		1177398800	2.0.10.242	2.0.10.242	09-12-2019	2019-09-12 10:01:57	18:01:57	female	2.0.10.147	159	Blue_S_2.bmp	1902-10-29	0		0	0	480577	0		0	0	NULL	NULL	NULL	Medium	run1	1	List2	A_T.wav	AV_T	1	1	1	1	480427	150	1	767	481194
Exp2	2	Exp2-2-2	59.936	1.0.0.140	1	right		1177398800	2.0.10.242	2.0.10.242	09-12-2019	2019-09-12 10:01:57	18:01:57	female	2.0.10.147	160	Blue_S_2.bmp	1904-03-21	0		0	0	482763	0		0	0	NULL	NULL	NULL	Medium	run1	1	List2	Catch.wav	V_T	1	1	0	1	482613	150	1	749	483362
Exp2	2	Exp2-2-2	59.936	1.0.0.140	1	right		1177398800	2.0.10.242	2.0.10.242	09-12-2019	2019-09-12 10:01:57	18:01:57	female	2.0.10.147	161	Red_C_2.bmp	1902-04-01	0		0	0	485466	0		0	0	NULL	NULL	NULL	Medium	run1	1	List2	A_T.wav	AV_T	0		0	1	485316	150		0	0
Exp2	2	Exp2-2-2	59.936	1.0.0.140	1	right		1177398800	2.0.10.242	2.0.10.242	09-12-2019	2019-09-12 10:01:57	18:01:57	female	2.0.10.147	162	Red_C_2.bmp	1903-02-23	0		0	0	487501	0		0	0	NULL	NULL	NULL	Medium	run1	1	List2	Catch.wav	V_T	1	1	1	1	487351	150	1	467	487818
Exp2	2	Exp2-2-2	59.936	1.0.0.140	1	right		1177398800	2.0.10.242	2.0.10.242	09-12-2019	2019-09-12 10:01:57	18:01:57	female	2.0.10.147	163	Red_S.bmp	1904-04-21	0		0	0	489804	0		0	0	NULL	NULL	NULL	Medium	run1		List2	A_S.wav	AV_S	0		0	2	489654	150	1	716	490370
Exp2	2	Exp2-2-2	59.936	1.0.0.140	1	right		1177398800	2.0.10.242	2.0.10.242	09-12-2019	2019-09-12 10:01:57	18:01:57	female	2.0.10.147	164	Red_C.bmp	1903-04-28	0		0	0	492540	0		0	0	NULL	NULL	NULL	Medium	run1	1	List2	A_T.wav	AV_T	1	1	0	1	492390	150	1	1196	493586
Exp2	2	Exp2-2-2	59.936	1.0.0.140	1	right		1177398800	2.0.10.242	2.0.10.242	09-12-2019	2019-09-12 10:01:57	18:01:57	female	2.0.10.147	165	Red_C_2.bmp	1903-12-21	0		0	0	494909	0		0	0	NULL	NULL	NULL	Medium	run1	1	List2	Catch.wav	V_T	1	1	0	1	494759	150	1	587	495346
Exp2	2	Exp2-2-2	59.936	1.0.0.140	1	right		1177398800	2.0.10.242	2.0.10.242	09-12-2019	2019-09-12 10:01:57	18:01:57	female	2.0.10.147	166	Catch.bmp	1903-08-24	0		0	0	497512	0		0	0	NULL	NULL	NULL	Medium	run1	1	List2	A_T.wav	A_T	1	1	0	1	497362	150	1	552	497914
Exp2	2	Exp2-2-2	59.936	1.0.0.140	1	right		1177398800	2.0.10.242	2.0.10.242	09-12-2019	2019-09-12 10:01:57	18:01:57	female	2.0.10.147	167	Red_S.bmp	1902-03-13	0		0	0	499998	0		0	0	NULL	NULL	NULL	Medium	run1		List2	A_S.wav	AV_S	0		0	1	499848	150		0	0
Exp2	2	Exp2-2-2	59.936	1.0.0.140	1	right		1177398800	2.0.10.242	2.0.10.242	09-12-2019	2019-09-12 10:01:57	18:01:57	female	2.0.10.147	168	Red_C.bmp	1902-09-17	0		0	1	502017	0		0	0	NULL	NULL	NULL	Medium	run1	1	List2	Catch.wav	V_T	1	1	1	1	501866	151	1	559	502425
Exp2	2	Exp2-2-2	59.936	1.0.0.140	1	right		1177398800	2.0.10.242	2.0.10.242	09-12-2019	2019-09-12 10:01:57	18:01:57	female	2.0.10.147	169	Catch.bmp	1902-04-30	0		0	0	504169	0		0	0	NULL	NULL	NULL	Medium	run1		List2	A_S.wav	A_S	0		0	1	504019	150		0	0
Exp2	2	Exp2-2-2	59.936	1.0.0.140	1	right		1177398800	2.0.10.242	2.0.10.242	09-12-2019	2019-09-12 10:01:57	18:01:57	female	2.0.10.147	170	Blue_S_2.bmp	1903-06-24	0		0	1	506238	0		0	0	NULL	NULL	NULL	Medium	run1	1	List2	Catch.wav	V_T	1	1	1	1	506087	151	1	715	506802
Exp2	2	Exp2-2-2	59.936	1.0.0.140	1	right		1177398800	2.0.10.242	2.0.10.242	09-12-2019	2019-09-12 10:01:57	18:01:57	female	2.0.10.147	171	Blue_S.bmp	1904-03-25	0		0	0	508657	0		0	0	NULL	NULL	NULL	Medium	run1	1	List2	A_T.wav	AV_T	1	1	0	1	508507	150	1	751	509258
Exp2	2	Exp2-2-2	59.936	1.0.0.140	1	right		1177398800	2.0.10.242	2.0.10.242	09-12-2019	2019-09-12 10:01:57	18:01:57	female	2.0.10.147	172	Blue_S_2.bmp	1903-01-24	0		0	0	511360	0		0	0	NULL	NULL	NULL	Medium	run1	1	List2	A_T.wav	AV_T	1	1	0	2	511210	150	1	1048	512258
Exp2	2	Exp2-2-2	59.936	1.0.0.140	1	right		1177398800	2.0.10.242	2.0.10.242	09-12-2019	2019-09-12 10:01:57	18:01:57	female	2.0.10.147	173	Blue_S_2.bmp	1902-08-14	0		0	0	513629	0		0	0	NULL	NULL	NULL	Medium	run1	1	List2	A_T.wav	AV_T	1	1	0	1	513479	150	1	395	513874
Exp2	2	Exp2-2-2	59.936	1.0.0.140	1	right		1177398800	2.0.10.242	2.0.10.242	09-12-2019	2019-09-12 10:01:57	18:01:57	female	2.0.10.147	174	Blue_C_2.bmp	1903-09-06	0		0	1	515748	0		0	0	NULL	NULL	NULL	Medium	run1		List2	Catch.wav	V_S	0		1	1	515597	151		0	0
Exp2	2	Exp2-2-2	59.936	1.0.0.140	1	right		1177398800	2.0.10.242	2.0.10.242	09-12-2019	2019-09-12 10:01:57	18:01:57	female	2.0.10.147	175	Catch.bmp	1903-07-18	0		0	0	518317	0		0	0	NULL	NULL	NULL	Medium	run1	1	List2	A_T.wav	A_T	1	1	0	1	518167	150	1	1115	519282
Exp2	2	Exp2-2-2	59.936	1.0.0.140	1	right		1177398800	2.0.10.242	2.0.10.242	09-12-2019	2019-09-12 10:01:57	18:01:57	female	2.0.10.147	176	Red_C_2.bmp	1903-11-27	0		0	1	520770	0		0	0	NULL	NULL	NULL	Medium	run1	1	List2	A_T.wav	AV_T	1	1	1	1	520619	151	1	1055	521674
Exp2	2	Exp2-2-2	59.936	1.0.0.140	1	right		1177398800	2.0.10.242	2.0.10.242	09-12-2019	2019-09-12 10:01:57	18:01:57	female	2.0.10.147	177	Red_C_2.bmp	1903-08-07	0		0	1	523356	0		0	0	NULL	NULL	NULL	Medium	run1	1	List2	Catch.wav	V_T	1	1	1	1	523205	151	1	853	524058
Exp2	2	Exp2-2-2	59.936	1.0.0.140	1	right		1177398800	2.0.10.242	2.0.10.242	09-12-2019	2019-09-12 10:01:57	18:01:57	female	2.0.10.147	178	Red_S.bmp	1903-04-11	0		0	0	525825	0		0	0	NULL	NULL	NULL	Medium	run1		List2	Catch.wav	V_S	0		0	1	525675	150		0	0
Exp2	2	Exp2-2-2	59.936	1.0.0.140	1	right		1177398800	2.0.10.242	2.0.10.242	09-12-2019	2019-09-12 10:01:57	18:01:57	female	2.0.10.147	179	Blue_S.bmp	1902-11-29	0		0	0	528244	0		0	0	NULL	NULL	NULL	Medium	run1	1	List2	Catch.wav	V_T	1	1	0	1	528094	150	1	571	528665
Exp2	2	Exp2-2-2	59.936	1.0.0.140	1	right		1177398800	2.0.10.242	2.0.10.242	09-12-2019	2019-09-12 10:01:57	18:01:57	female	2.0.10.147	180	Blue_S.bmp	1902-11-03	0		0	0	530463	0		0	0	NULL	NULL	NULL	Medium	run1	1	List2	Catch.wav	V_T	1	1	0	1	530313	150	1	592	530905
Exp2	2	Exp2-2-2	59.936	1.0.0.140	1	right		1177398800	2.0.10.242	2.0.10.242	09-12-2019	2019-09-12 10:01:57	18:01:57	female	2.0.10.147	181	Red_C_2.bmp	1902-06-06	0		0	0	532649	0		0	0	NULL	NULL	NULL	Medium	run1	1	List2	Catch.wav	V_T	1	1	0	1	532499	150	1	798	533297
Exp2	2	Exp2-2-2	59.936	1.0.0.140	1	right		1177398800	2.0.10.242	2.0.10.242	09-12-2019	2019-09-12 10:01:57	18:01:57	female	2.0.10.147	182	Red_C_2.bmp	1902-05-21	0		0	0	534684	0		0	0	NULL	NULL	NULL	Medium	run1	1	List2	Catch.wav	V_T	1	1	0	1	534534	150	1	523	535057
Exp2	2	Exp2-2-2	59.936	1.0.0.140	1	right		1177398800	2.0.10.242	2.0.10.242	09-12-2019	2019-09-12 10:01:57	18:01:57	female	2.0.10.147	183	Blue_C.bmp	1904-01-23	0		0	0	536703	0		0	0	NULL	NULL	NULL	Medium	run1		List2	A_S.wav	AV_S	0		0	1	536553	150		0	0
Exp2	2	Exp2-2-2	59.936	1.0.0.140	1	right		1177398800	2.0.10.242	2.0.10.242	09-12-2019	2019-09-12 10:01:57	18:01:57	female	2.0.10.147	184	Blue_S_2.bmp	1904-05-04	0		0	0	539389	0		0	0	NULL	NULL	NULL	Medium	run1	1	List2	Catch.wav	V_T	1	1	1	1	539239	150	1	842	540081
Exp2	2	Exp2-2-2	59.936	1.0.0.140	1	right		1177398800	2.0.10.242	2.0.10.242	09-12-2019	2019-09-12 10:01:57	18:01:57	female	2.0.10.147	185	Blue_S_2.bmp	1903-08-10	0		0	0	542125	0		0	0	NULL	NULL	NULL	Medium	run1	1	List2	Catch.wav	V_T	1	1	0	1	541975	150	1	874	542849
Exp2	2	Exp2-2-2	59.936	1.0.0.140	1	right		1177398800	2.0.10.242	2.0.10.242	09-12-2019	2019-09-12 10:01:57	18:01:57	female	2.0.10.147	186	Red_C.bmp	1903-01-26	0		0	1	544595	0		0	0	NULL	NULL	NULL	Medium	run1	1	List2	A_T.wav	AV_T	1	1	1	1	544444	151	1	549	544993
Exp2	2	Exp2-2-2	59.936	1.0.0.140	1	right		1177398800	2.0.10.242	2.0.10.242	09-12-2019	2019-09-12 10:01:57	18:01:57	female	2.0.10.147	187	Catch.bmp	1903-06-06	0		0	0	546864	0		0	0	NULL	NULL	NULL	Medium	run1	1	List2	A_T.wav	A_T	1	1	0	2	546714	150	1	855	547569
Exp2	2	Exp2-2-2	59.936	1.0.0.140	1	right		1177398800	2.0.10.242	2.0.10.242	09-12-2019	2019-09-12 10:01:57	18:01:57	female	2.0.10.147	188	Red_S_2.bmp	1904-05-12	0		0	0	549266	0		0	0	NULL	NULL	NULL	Medium	run1		List2	Catch.wav	V_S	0		1	1	549116	150	1	605	549721
Exp2	2	Exp2-2-2	59.936	1.0.0.140	1	right		1177398800	2.0.10.242	2.0.10.242	09-12-2019	2019-09-12 10:01:57	18:01:57	female	2.0.10.147	189	Catch.bmp	1904-03-17	0		0	0	552019	0		0	0	NULL	NULL	NULL	Medium	run1		List2	A_S.wav	A_S	0		1	1	551869	150		0	0
Exp2	2	Exp2-2-2	59.936	1.0.0.140	1	right		1177398800	2.0.10.242	2.0.10.242	09-12-2019	2019-09-12 10:01:57	18:01:57	female	2.0.10.147	190	Red_S_2.bmp	1902-08-21	0		0	0	554772	0		0	0	NULL	NULL	NULL	Medium	run1		List2	A_S.wav	AV_S	0		0	1	554622	150		0	0
Exp2	2	Exp2-2-2	59.936	1.0.0.140	1	right		1177398800	2.0.10.242	2.0.10.242	09-12-2019	2019-09-12 10:01:57	18:01:57	female	2.0.10.147	191	Catch.bmp	1903-06-29	0		0	1	556958	0		0	0	NULL	NULL	NULL	Medium	run1	1	List2	A_T.wav	A_T	1	1	1	1	556807	151	1	602	557409
Exp2	2	Exp2-2-2	59.936	1.0.0.140	1	right		1177398800	2.0.10.242	2.0.10.242	09-12-2019	2019-09-12 10:01:57	18:01:57	female	2.0.10.147	192	Red_C.bmp	1904-03-16	0		0	1	559394	0		0	0	NULL	NULL	NULL	Medium	run1	1	List2	A_T.wav	AV_T	1	1	1	1	559243	151	1	662	559905
Exp2	2	Exp2-2-2	59.936	1.0.0.140	1	right		1177398800	2.0.10.242	2.0.10.242	09-12-2019	2019-09-12 10:01:57	18:01:57	female	2.0.10.147	193	Red_C_2.bmp	1902-07-27	0		0	1	562080	0		0	0	NULL	NULL	NULL	Medium	run1	1	List2	A_T.wav	AV_T	1	1	1	1	561929	151	1	440	562369
Exp2	2	Exp2-2-2	59.936	1.0.0.140	1	right		1177398800	2.0.10.242	2.0.10.242	09-12-2019	2019-09-12 10:01:57	18:01:57	female	2.0.10.147	194	Catch.bmp	1903-07-12	0		0	0	564182	0		0	0	NULL	NULL	NULL	Medium	run1	1	List2	A_T.wav	A_T	1	1	0	1	564032	150	1	569	564601
Exp2	2	Exp2-2-2	59.936	1.0.0.140	1	right		1177398800	2.0.10.242	2.0.10.242	09-12-2019	2019-09-12 10:01:57	18:01:57	female	2.0.10.147	195	Red_C_2.bmp	1903-11-14	0		0	0	566618	0		0	0	NULL	NULL	NULL	Medium	run1	1	List2	Catch.wav	V_T	1	1	0	1	566468	150	1	685	567153
Exp2	2	Exp2-2-2	59.936	1.0.0.140	1	right		1177398800	2.0.10.242	2.0.10.242	09-12-2019	2019-09-12 10:01:57	18:01:57	female	2.0.10.147	196	Catch.bmp	1904-02-19	0		0	0	569187	0		0	0	NULL	NULL	NULL	Medium	run1	1	List2	A_T.wav	A_T	1	1	1	1	569037	150	1	739	569776
Exp2	2	Exp2-2-2	59.936	1.0.0.140	1	right		1177398800	2.0.10.242	2.0.10.242	09-12-2019	2019-09-12 10:01:57	18:01:57	female	2.0.10.147	197	Blue_S_2.bmp	1904-01-16	0		0	1	571857	0		0	0	NULL	NULL	NULL	Medium	run1	1	List2	Catch.wav	V_T	1	1	1	1	571706	151	1	839	572545
Exp2	2	Exp2-2-2	59.936	1.0.0.140	1	right		1177398800	2.0.10.242	2.0.10.242	09-12-2019	2019-09-12 10:01:57	18:01:57	female	2.0.10.147	198	Red_C.bmp	1903-05-05	0		0	0	574493	0		0	0	NULL	NULL	NULL	Medium	run1	1	List2	A_T.wav	AV_T	1	1	0	1	574343	150	1	578	574921
Exp2	2	Exp2-2-2	59.936	1.0.0.140	1	right		1177398800	2.0.10.242	2.0.10.242	09-12-2019	2019-09-12 10:01:57	18:01:57	female	2.0.10.147	199	Red_C.bmp	1904-02-20	0		0	0	576862	0		0	0	NULL	NULL	NULL	Medium	run1	1	List2	A_T.wav	AV_T	1	1	0	1	576712	150	1	465	577177
Exp2	2	Exp2-2-2	59.936	1.0.0.140	1	right		1177398800	2.0.10.242	2.0.10.242	09-12-2019	2019-09-12 10:01:57	18:01:57	female	2.0.10.147	200	Catch.bmp	1903-06-10	0		0	0	579531	0		0	0	NULL	NULL	NULL	Medium	run1	1	List2	A_T.wav	A_T	1	1	0	1	579381	150	1	892	580273
Exp2	2	Exp2-2-2	59.936	1.0.0.140	1	right		1177398800	2.0.10.242	2.0.10.242	09-12-2019	2019-09-12 10:01:57	18:01:57	female	2.0.10.147	201	Catch.bmp	1902-08-05	0		0	1	581951	0		0	0	NULL	NULL	NULL	Medium	run1	1	List2	A_T.wav	A_T	1	1	1	1	581800	151	1	705	582505
Exp2	2	Exp2-2-2	59.936	1.0.0.140	1	right		1177398800	2.0.10.242	2.0.10.242	09-12-2019	2019-09-12 10:01:57	18:01:57	female	2.0.10.147	202	Catch.bmp	1904-04-23	0		0	0	584053	0		0	0	NULL	NULL	NULL	Medium	run1	1	List2	A_T.wav	A_T	1	1	0	1	583903	150	1	594	584497
Exp2	2	Exp2-2-2	59.936	1.0.0.140	1	right		1177398800	2.0.10.242	2.0.10.242	09-12-2019	2019-09-12 10:01:57	18:01:57	female	2.0.10.147	203	Blue_C_2.bmp	1903-08-11	0		0	0	586789	0		0	0	NULL	NULL	NULL	Medium	run1		List2	A_S.wav	AV_S	0		0	1	586639	150		0	0
Exp2	2	Exp2-2-2	59.936	1.0.0.140	1	right		1177398800	2.0.10.242	2.0.10.242	09-12-2019	2019-09-12 10:01:57	18:01:57	female	2.0.10.147	204	Catch.bmp	1903-07-10	0		0	0	589325	0		0	0	NULL	NULL	NULL	Medium	run1	1	List2	A_T.wav	A_T	1	1	0	1	589175	150	1	874	590049
Exp2	2	Exp2-2-2	59.936	1.0.0.140	1	right		1177398800	2.0.10.242	2.0.10.242	09-12-2019	2019-09-12 10:01:57	18:01:57	female	2.0.10.147	205	Red_C.bmp	1903-11-16	0		0	0	591761	0		0	0	NULL	NULL	NULL	Medium	run1	1	List2	Catch.wav	V_T	1	1	0	1	591611	150	1	718	592329
Exp2	2	Exp2-2-2	59.936	1.0.0.140	1	right		1177398800	2.0.10.242	2.0.10.242	09-12-2019	2019-09-12 10:01:57	18:01:57	female	2.0.10.147	206	Blue_S.bmp	1903-01-27	0		0	0	594330	0		0	0	NULL	NULL	NULL	Medium	run1	1	List2	Catch.wav	V_T	1	1	0	1	594180	150	1	797	594977
Exp2	2	Exp2-2-2	59.936	1.0.0.140	1	right		1177398800	2.0.10.242	2.0.10.242	09-12-2019	2019-09-12 10:01:57	18:01:57	female	2.0.10.147	207	Red_C.bmp	1902-11-18	0		0	0	596616	0		0	0	NULL	NULL	NULL	Medium	run1	1	List2	Catch.wav	V_T	1	1	0	1	596466	150	1	783	597249
Exp2	2	Exp2-2-2	59.936	1.0.0.140	1	right		1177398800	2.0.10.242	2.0.10.242	09-12-2019	2019-09-12 10:01:57	18:01:57	female	2.0.10.147	208	Catch.bmp	1903-03-13	0		0	0	598818	0		0	0	NULL	NULL	NULL	Medium	run1	1	List2	A_T.wav	A_T	0		1	1	598668	150		0	0
Exp2	2	Exp2-2-2	59.936	1.0.0.140	1	right		1177398800	2.0.10.242	2.0.10.242	09-12-2019	2019-09-12 10:01:57	18:01:57	female	2.0.10.147	209	Blue_S_2.bmp	1903-03-24	0		0	0	601204	0		0	0	NULL	NULL	NULL	Medium	run1	1	List2	A_T.wav	AV_T	1	1	0	1	601054	150	1	979	602033
Exp2	2	Exp2-2-2	59.936	1.0.0.140	1	right		1177398800	2.0.10.242	2.0.10.242	09-12-2019	2019-09-12 10:01:57	18:01:57	female	2.0.10.147	210	Red_C_2.bmp	1903-03-05	0		0	0	603540	0		0	0	NULL	NULL	NULL	Medium	run1	1	List2	A_T.wav	AV_T	1	1	0	1	603390	150	1	683	604073
Exp2	2	Exp2-2-2	59.936	1.0.0.140	1	right		1177398800	2.0.10.242	2.0.10.242	09-12-2019	2019-09-12 10:01:57	18:01:57	female	2.0.10.147	211	Blue_C_2.bmp	1904-02-16	0		0	0	605859	0		0	0	NULL	NULL	NULL	Medium	run1		List2	A_S.wav	AV_S	0		0	1	605709	150		0	0
Exp2	2	Exp2-2-2	59.936	1.0.0.140	1	right		1177398800	2.0.10.242	2.0.10.242	09-12-2019	2019-09-12 10:01:57	18:01:57	female	2.0.10.147	212	Blue_S_2.bmp	1903-03-01	0		0	0	608595	0		0	0	NULL	NULL	NULL	Medium	run1	1	List2	A_T.wav	AV_T	1	1	0	1	608445	150	1	971	609416
Exp2	2	Exp2-2-2	59.936	1.0.0.140	1	right		1177398800	2.0.10.242	2.0.10.242	09-12-2019	2019-09-12 10:01:57	18:01:57	female	2.0.10.147	213	Catch.bmp	1902-05-11	0		0	0	610898	0		0	0	NULL	NULL	NULL	Medium	run1	1	List2	A_T.wav	A_T	1	1	0	2	610748	150	1	708	611456
Exp2	2	Exp2-2-2	59.936	1.0.0.140	1	right		1177398800	2.0.10.242	2.0.10.242	09-12-2019	2019-09-12 10:01:57	18:01:57	female	2.0.10.147	214	Blue_S.bmp	1902-11-08	0		1	0	612916	0		0	0	NULL	NULL	NULL	Medium	run1	1	List2	A_T.wav	AV_T	0		0	1	612766	150		0	0
Exp2	2	Exp2-2-2	59.936	1.0.0.140	1	right		1177398800	2.0.10.242	2.0.10.242	09-12-2019	2019-09-12 10:01:57	18:01:57	female	2.0.10.147	215	Catch.bmp	1903-05-16	0		0	1	615186	0		0	0	NULL	NULL	NULL	Medium	run1	1	List2	A_T.wav	A_T	1	1	1	1	615035	151	1	1365	616400
Exp2	2	Exp2-2-2	59.936	1.0.0.140	1	right		1177398800	2.0.10.242	2.0.10.242	09-12-2019	2019-09-12 10:01:57	18:01:57	female	2.0.10.147	216	Blue_S_2.bmp	1902-10-28	0		0	0	617621	0		0	0	NULL	NULL	NULL	Medium	run1	1	List2	Catch.wav	V_T	1	1	1	1	617471	150	1	625	618096
Exp2	2	Exp2-2-2	59.936	1.0.0.140	1	right		1177398800	2.0.10.242	2.0.10.242	09-12-2019	2019-09-12 10:01:57	18:01:57	female	2.0.10.147	217	Catch.bmp	1902-12-10	0		0	0	619807	0		0	0	NULL	NULL	NULL	Medium	run1		List2	A_S.wav	A_S	0		0	1	619657	150		0	0
Exp2	2	Exp2-2-2	59.936	1.0.0.140	1	right		1177398800	2.0.10.242	2.0.10.242	09-12-2019	2019-09-12 10:01:57	18:01:57	female	2.0.10.147	218	Catch.bmp	1903-03-11	0		0	0	622093	0		0	0	NULL	NULL	NULL	Medium	run1		List2	A_S.wav	A_S	0		0	1	621943	150		0	0
Exp2	2	Exp2-2-2	59.936	1.0.0.140	1	right		1177398800	2.0.10.242	2.0.10.242	09-12-2019	2019-09-12 10:01:57	18:01:57	female	2.0.10.147	219	Blue_S.bmp	1903-01-29	0		0	1	624479	0		0	0	NULL	NULL	NULL	Medium	run1	1	List2	Catch.wav	V_T	1	1	1	1	624328	151	1	584	624912
Exp2	2	Exp2-2-2	59.936	1.0.0.140	1	right		1177398800	2.0.10.242	2.0.10.242	09-12-2019	2019-09-12 10:01:57	18:01:57	female	2.0.10.147	220	Blue_S.bmp	1902-09-25	0		0	0	626764	0		0	0	NULL	NULL	NULL	Medium	run1	1	List2	A_T.wav	AV_T	1	1	1	1	626614	150	1	827	627441
Exp2	2	Exp2-2-2	59.936	1.0.0.140	1	right		1177398800	2.0.10.242	2.0.10.242	09-12-2019	2019-09-12 10:01:57	18:01:57	female	2.0.10.147	221	Catch.bmp	1903-02-11	0		0	1	628917	0		0	0	NULL	NULL	NULL	Medium	run1	1	List2	A_T.wav	A_T	1	1	1	1	628766	151	1	762	629528
Exp2	2	Exp2-2-2	59.936	1.0.0.140	1	right		1177398800	2.0.10.242	2.0.10.242	09-12-2019	2019-09-12 10:01:57	18:01:57	female	2.0.10.147	222	Red_C_2.bmp	1903-04-29	0		0	0	631202	0		0	0	NULL	NULL	NULL	Medium	run1	1	List2	Catch.wav	V_T	1	1	1	1	631052	150	1	676	631728
Exp2	2	Exp2-2-2	59.936	1.0.0.140	1	right		1177398800	2.0.10.242	2.0.10.242	09-12-2019	2019-09-12 10:01:57	18:01:57	female	2.0.10.147	223	Red_S.bmp	1903-11-29	0		0	1	633572	0		0	0	NULL	NULL	NULL	Medium	run1		List2	Catch.wav	V_S	0		0	1	633421	151	1	403	633824
Exp2	2	Exp2-2-2	59.936	1.0.0.140	1	right		1177398800	2.0.10.242	2.0.10.242	09-12-2019	2019-09-12 10:01:57	18:01:57	female	2.0.10.147	224	Catch.bmp	1902-07-02	0		0	1	636158	0		0	0	NULL	NULL	NULL	Medium	run1	1	List2	A_T.wav	A_T	1	1	1	1	636007	151	1	681	636688
Exp2	2	Exp2-2-2	59.936	1.0.0.140	1	right		1177398800	2.0.10.242	2.0.10.242	09-12-2019	2019-09-12 10:01:57	18:01:57	female	2.0.10.147	225	Blue_S_2.bmp	1903-01-11	0		0	0	638226	0		0	0	NULL	NULL	NULL	Medium	run1	1	List2	A_T.wav	AV_T	1	1	0	1	638076	150	1	1020	639096
Exp2	2	Exp2-2-2	59.936	1.0.0.140	1	right		1177398800	2.0.10.242	2.0.10.242	09-12-2019	2019-09-12 10:01:57	18:01:57	female	2.0.10.147	226	Red_C_2.bmp	1904-04-25	0		1	0	640495	0		0	0	NULL	NULL	NULL	Medium	run1	1	List2	A_T.wav	AV_T	1	1	0	1	640345	150	1	727	641072
Exp2	2	Exp2-2-2	59.936	1.0.0.140	1	right		1177398800	2.0.10.242	2.0.10.242	09-12-2019	2019-09-12 10:01:57	18:01:57	female	2.0.10.147	227	Catch.bmp	1903-03-20	0		0	1	643232	0		0	0	NULL	NULL	NULL	Medium	run1	1	List2	A_T.wav	A_T	1	1	1	1	643081	151	1	967	644048
Exp2	2	Exp2-2-2	59.936	1.0.0.140	1	right		1177398800	2.0.10.242	2.0.10.242	09-12-2019	2019-09-12 10:01:57	18:01:57	female	2.0.10.147	228	Catch.bmp	1902-09-05	0		1	0	645567	0		0	0	NULL	NULL	NULL	Medium	run1	1	List2	A_T.wav	A_T	1	1	0	1	645417	150	1	703	646120
Exp2	2	Exp2-2-2	59.936	1.0.0.140	1	right		1177398800	2.0.10.242	2.0.10.242	09-12-2019	2019-09-12 10:01:57	18:01:57	female	2.0.10.147	229	Catch.bmp	1902-10-31	0		0	0	647703	0		0	0	NULL	NULL	NULL	Medium	run1		List2	A_S.wav	A_S	0		0	1	647553	150		0	0
Exp2	2	Exp2-2-2	59.936	1.0.0.140	1	right		1177398800	2.0.10.242	2.0.10.242	09-12-2019	2019-09-12 10:01:57	18:01:57	female	2.0.10.147	230	Red_C_2.bmp	1903-05-04	0		0	0	649939	0		0	0	NULL	NULL	NULL	Medium	run1	1	List2	Catch.wav	V_T	1	1	0	1	649789	150	1	603	650392
Exp2	2	Exp2-2-2	59.936	1.0.0.140	1	right		1177398800	2.0.10.242	2.0.10.242	09-12-2019	2019-09-12 10:01:57	18:01:57	female	2.0.10.147	231	Red_C.bmp	1903-08-20	0		0	0	652308	0		0	0	NULL	NULL	NULL	Medium	run1	1	List2	Catch.wav	V_T	1	1	0	1	652158	150	1	458	652616
Exp2	2	Exp2-2-2	59.936	1.0.0.140	1	right		1177398800	2.0.10.242	2.0.10.242	09-12-2019	2019-09-12 10:01:57	18:01:57	female	2.0.10.147	232	Catch.bmp	1902-04-09	0		0	0	654794	0		0	0	NULL	NULL	NULL	Medium	run1	1	List2	A_T.wav	A_T	1	1	0	1	654644	150	1	628	655272
Exp2	2	Exp2-2-2	59.936	1.0.0.140	1	right		1177398800	2.0.10.242	2.0.10.242	09-12-2019	2019-09-12 10:01:57	18:01:57	female	2.0.10.147	233	Red_C.bmp	1904-05-01	0		0	0	656779	0		0	0	NULL	NULL	NULL	Medium	run1	1	List2	A_T.wav	AV_T	1	1	0	1	656629	150	1	579	657208
Exp2	2	Exp2-2-2	59.936	1.0.0.140	1	right		1177398800	2.0.10.242	2.0.10.242	09-12-2019	2019-09-12 10:01:57	18:01:57	female	2.0.10.147	234	Red_C.bmp	1902-03-23	0		1	0	659515	0		0	0	NULL	NULL	NULL	Medium	run1	1	List2	A_T.wav	AV_T	1	1	0	1	659365	150	1	451	659816
Exp2	2	Exp2-2-2	59.936	1.0.0.140	1	right		1177398800	2.0.10.242	2.0.10.242	09-12-2019	2019-09-12 10:01:57	18:01:57	female	2.0.10.147	235	Blue_S.bmp	1904-02-20	0		0	0	661484	0		0	0	NULL	NULL	NULL	Medium	run1	1	List2	A_T.wav	AV_T	1	1	0	1	661334	150	1	842	662176
Exp2	2	Exp2-2-2	59.936	1.0.0.140	1	right		1177398800	2.0.10.242	2.0.10.242	09-12-2019	2019-09-12 10:01:57	18:01:57	female	2.0.10.147	236	Catch.bmp	1903-10-21	0		0	1	664154	0		0	0	NULL	NULL	NULL	Medium	run1	1	List2	A_T.wav	A_T	1	1	1	1	664003	151	1	581	664584
Exp2	2	Exp2-2-2	59.936	1.0.0.140	1	right		1177398800	2.0.10.242	2.0.10.242	09-12-2019	2019-09-12 10:01:57	18:01:57	female	2.0.10.147	237	Red_S_2.bmp	1903-09-17	0		0	0	666706	0		0	0	NULL	NULL	NULL	Medium	run1		List2	A_S.wav	AV_S	0		0	1	666556	150	1	596	667152
Exp2	2	Exp2-2-2	59.936	1.0.0.140	1	right		1177398800	2.0.10.242	2.0.10.242	09-12-2019	2019-09-12 10:01:57	18:01:57	female	2.0.10.147	238	Red_C.bmp	1904-04-28	0		0	0	669209	0		0	0	NULL	NULL	NULL	Medium	run1	1	List2	Catch.wav	V_T	1	1	0	1	669059	150	1	477	669536
Exp2	2	Exp2-2-2	59.936	1.0.0.140	1	right		1177398800	2.0.10.242	2.0.10.242	09-12-2019	2019-09-12 10:01:57	18:01:57	female	2.0.10.147	239	Red_C.bmp	1902-04-10	0		0	0	671945	0		0	0	NULL	NULL	NULL	Medium	run1	1	List2	Catch.wav	V_T	1	1	0	1	671795	150	1	580	672375
Exp2	2	Exp2-2-2	59.936	1.0.0.140	1	right		1177398800	2.0.10.242	2.0.10.242	09-12-2019	2019-09-12 10:01:57	18:01:57	female	2.0.10.147	240	Red_C.bmp	1903-09-24	0		0	1	673931	0		0	0	NULL	NULL	NULL	Medium	run1	1	List2	Catch.wav	V_T	1	1	1	1	673780	151	1	396	674176
Exp2	2	Exp2-2-2	59.936	1.0.0.140	1	right		1177398800	2.0.10.242	2.0.10.242	09-12-2019	2019-09-12 10:01:57	18:01:57	female	2.0.10.147	241	Catch.bmp	1903-11-26	0		0	0	676450	0		0	0	NULL	NULL	NULL	Medium	run1	1	List2	A_T.wav	A_T	1	1	0	1	676300	150	1	571	676871
Exp2	2	Exp2-2-2	59.936	1.0.0.140	1	right		1177398800	2.0.10.242	2.0.10.242	09-12-2019	2019-09-12 10:01:57	18:01:57	female	2.0.10.147	242	Catch.bmp	1903-06-15	0		0	0	679036	0		0	0	NULL	NULL	NULL	Medium	run1	1	List2	A_T.wav	A_T	1	1	0	1	678886	150	1	570	679456
Exp2	2	Exp2-2-2	59.936	1.0.0.140	1	right		1177398800	2.0.10.242	2.0.10.242	09-12-2019	2019-09-12 10:01:57	18:01:57	female	2.0.10.147	243	Catch.bmp	1903-08-18	0		0	0	681455	0		0	0	NULL	NULL	NULL	Medium	run1	1	List2	A_T.wav	A_T	1	1	0	1	681305	150	1	655	681960
Exp2	2	Exp2-2-2	59.936	1.0.0.140	1	right		1177398800	2.0.10.242	2.0.10.242	09-12-2019	2019-09-12 10:01:57	18:01:57	female	2.0.10.147	244	Red_S_2.bmp	1903-05-01	0		0	0	683941	0		0	0	NULL	NULL	NULL	Medium	run1		List2	Catch.wav	V_S	0		1	1	683791	150		0	0
Exp2	2	Exp2-2-2	59.936	1.0.0.140	1	right		1177398800	2.0.10.242	2.0.10.242	09-12-2019	2019-09-12 10:01:57	18:01:57	female	2.0.10.147	245	Blue_S.bmp	1903-03-28	0		0	0	686377	0		0	0	NULL	NULL	NULL	Medium	run1	1	List2	Catch.wav	V_T	1	1	0	1	686227	150	1	517	686744
Exp2	2	Exp2-2-2	59.936	1.0.0.140	1	right		1177398800	2.0.10.242	2.0.10.242	09-12-2019	2019-09-12 10:01:57	18:01:57	female	2.0.10.147	246	Catch.bmp	1902-11-26	0		0	0	688713	0		0	0	NULL	NULL	NULL	Medium	run1	1	List2	A_T.wav	A_T	0		0	1	688563	150		0	0
Exp2	2	Exp2-2-2	59.936	1.0.0.140	1	right		1177398800	2.0.10.242	2.0.10.242	09-12-2019	2019-09-12 10:01:57	18:01:57	female	2.0.10.147	247	Catch.bmp	1903-06-23	0		0	1	690999	0		0	0	NULL	NULL	NULL	Medium	run1	1	List2	A_T.wav	A_T	1	1	1	1	690848	151	1	600	691448
Exp2	2	Exp2-2-2	59.936	1.0.0.140	1	right		1177398800	2.0.10.242	2.0.10.242	09-12-2019	2019-09-12 10:01:57	18:01:57	female	2.0.10.147	248	Red_S.bmp	1902-09-14	0		0	0	693418	0		0	0	NULL	NULL	NULL	Medium	run1		List2	A_S.wav	AV_S	0		0	1	693268	150		0	0
Exp2	2	Exp2-2-2	59.936	1.0.0.140	1	right		1177398800	2.0.10.242	2.0.10.242	09-12-2019	2019-09-12 10:01:57	18:01:57	female	2.0.10.147	249	Blue_C.bmp	1903-06-29	0		0	0	695620	0		0	0	NULL	NULL	NULL	Medium	Run1		List2	Catch.wav	V_S	0		0	1	695470	150		0	0
Exp2	2	Exp2-2-2	59.936	1.0.0.140	1	right		1177398800	2.0.10.242	2.0.10.242	09-12-2019	2019-09-12 10:01:57	18:01:57	female	2.0.10.147	250	Blue_C.bmp	1902-04-27	0		0	0	698106	0		0	0	NULL	NULL	NULL	Medium	Run1		List2	Catch.wav	V_S	0		0	1	697956	150		0	0
Exp2	2	Exp2-2-2	59.936	1.0.0.140	1	right		1177398800	2.0.10.242	2.0.10.242	09-12-2019	2019-09-12 10:01:57	18:01:57	female	2.0.10.147	251	Catch.bmp	1902-12-23	0		0	1	700192	0		0	0	NULL	NULL	NULL	Medium	run1	1	List2	A_T.wav	A_T	1	1	1	1	700041	151	1	1206	701247
Exp2	2	Exp2-2-2	59.936	1.0.0.140	1	right		1177398800	2.0.10.242	2.0.10.242	09-12-2019	2019-09-12 10:01:57	18:01:57	female	2.0.10.147	252	Red_C_2.bmp	1903-09-09	0		0	0	702477	0		0	0	NULL	NULL	NULL	Medium	run1	1	List2	A_T.wav	AV_T	1	1	0	1	702327	150	1	880	703207
Exp2	2	Exp2-2-2	59.936	1.0.0.140	1	right		1177398800	2.0.10.242	2.0.10.242	09-12-2019	2019-09-12 10:01:57	18:01:57	female	2.0.10.147	253	Catch.bmp	1902-05-10	0		0	0	704980	0		0	0	NULL	NULL	NULL	Medium	run1		List2	A_S.wav	A_S	0		0	1	704830	150		0	0
Exp2	2	Exp2-2-2	59.936	1.0.0.140	1	right		1177398800	2.0.10.242	2.0.10.242	09-12-2019	2019-09-12 10:01:57	18:01:57	female	2.0.10.147	254	Blue_C_2.bmp	1902-03-25	0		1	0	707065	0		0	0	NULL	NULL	NULL	Medium	run1		List2	A_S.wav	AV_S	0		0	1	706915	150		0	0
Exp2	2	Exp2-2-2	59.936	1.0.0.140	1	right		1177398800	2.0.10.242	2.0.10.242	09-12-2019	2019-09-12 10:01:57	18:01:57	female	2.0.10.147	255	Red_C_2.bmp	1903-11-20	0		0	0	709101	0		0	0	NULL	NULL	NULL	Medium	run1	1	List2	A_T.wav	AV_T	1	1	0	1	708951	150	1	712	709663
Exp2	2	Exp2-2-2	59.936	1.0.0.140	1	right		1177398800	2.0.10.242	2.0.10.242	09-12-2019	2019-09-12 10:01:57	18:01:57	female	2.0.10.147	256	Blue_S_2.bmp	1903-05-20	0		0	0	711670	0		0	0	NULL	NULL	NULL	Medium	run1	1	List2	Catch.wav	V_T	1	1	1	1	711520	150	1	703	712223
Exp2	2	Exp2-2-2	59.936	1.0.0.140	1	right		1177398800	2.0.10.242	2.0.10.242	09-12-2019	2019-09-12 10:01:57	18:01:57	female	2.0.10.147	257	Red_C_2.bmp	1903-11-10	0		0	0	714056	0		0	0	NULL	NULL	NULL	Medium	run1	1	List2	Catch.wav	V_T	1	1	0	1	713906	150	1	437	714343
Exp2	2	Exp2-2-2	59.936	1.0.0.140	1	right		1177398800	2.0.10.242	2.0.10.242	09-12-2019	2019-09-12 10:01:57	18:01:57	female	2.0.10.147	258	Red_S_2.bmp	1903-03-10	0		0	1	716626	0		0	0	NULL	NULL	NULL	Medium	run1		List2	A_S.wav	AV_S	0		1	1	716475	151		0	0
Exp2	2	Exp2-2-2	59.936	1.0.0.140	1	right		1177398800	2.0.10.242	2.0.10.242	09-12-2019	2019-09-12 10:01:57	18:01:57	female	2.0.10.147	259	Blue_S.bmp	1903-10-07	0		0	0	719011	0		0	0	NULL	NULL	NULL	Medium	run1	1	List2	Catch.wav	V_T	1	1	1	1	718861	150	1	650	719511
Exp2	2	Exp2-2-2	59.936	1.0.0.140	1	right		1177398800	2.0.10.242	2.0.10.242	09-12-2019	2019-09-12 10:01:57	18:01:57	female	2.0.10.147	260	Red_C_2.bmp	1904-03-14	0		0	0	721547	0		0	0	NULL	NULL	NULL	Medium	run1	1	List2	Catch.wav	V_T	1	1	0	1	721397	150	1	1018	722415
