# Supplementary material for: Visual Perceptual Load Attenuates Age-Related Audiovisual Integration in an Audiovisual Discrimination Task
Source: Front Psychol. 2021 Sep 29;12:740221. doi: 10.3389/fpsyg.2021.740221 (PMC8511317; doi:10.3389/fpsyg.2021.740221)
Supplement: Supplementary file 1 [file Data_Sheet_1.ZIP › Export data/Group 1_Data_Younger/Exp2_Medium load/Subject_03.xlsx]

## Sheet: Sheet1
ExperimentName	Subject	DataFile.Basename	Display.RefreshRate	ExperimentVersion	Group	Handedness	Name	RandomSeed	RuntimeVersion	RuntimeVersionExpected	SessionDate	SessionStartDateTimeUtc	SessionTime	Sex	StudioVersion	Block	Image	ITI	ITI.ACC	ITI.CRESP	ITI.DurationError	ITI.OnsetDelay	ITI.OnsetTime	ITI.OnsetToOnsetTime	ITI.RESP	ITI.RT	ITI.RTTime	List1	List1.Cycle	List1.Sample	PercetualLoad	Procedure	Response	Running	Sound	StimulusType	Target.ACC	Target.CRESP	Target.DurationError	Target.OnsetDelay	Target.OnsetTime	Target.OnsetToOnsetTime	Target.RESP	Target.RT	Target.RTTime
Exp2	3	Exp2-3-1	59.939	1.0.0.140	1	right	chendengfeng	-482344476	2.0.10.242	2.0.10.242	09-13-2019	2019-09-13 01:00:23	09:00:23	female	2.0.10.147	1	Catch.bmp	1903-07-02	0		0	1	55416	0		0	0	9	1	1	Medium	Prac		List1	A_S.wav	A_S	0		115	1	55265	151		0	0
Exp2	3	Exp2-3-1	59.939	1.0.0.140	1	right	chendengfeng	-482344476	2.0.10.242	2.0.10.242	09-13-2019	2019-09-13 01:00:23	09:00:23	female	2.0.10.147	2	Catch.bmp	1902-08-27	0		0	0	57935	0		0	0	10	1	2	Medium	Prac	1	List1	A_T.wav	A_T	1	1	0	1	57785	150	1	538	58323
Exp2	3	Exp2-3-1	59.939	1.0.0.140	1	right	chendengfeng	-482344476	2.0.10.242	2.0.10.242	09-13-2019	2019-09-13 01:00:23	09:00:23	female	2.0.10.147	3	Red_C_2.bmp	1903-06-24	0		0	0	60054	0		0	0	6	1	3	Medium	Prac	1	List1	Catch.wav	V_T	1	1	0	2	59904	150	1	363	60267
Exp2	3	Exp2-3-1	59.939	1.0.0.140	1	right	chendengfeng	-482344476	2.0.10.242	2.0.10.242	09-13-2019	2019-09-13 01:00:23	09:00:23	female	2.0.10.147	4	Catch.bmp	1902-10-15	0		0	0	62473	0		0	0	9	1	4	Medium	Prac		List1	A_S.wav	A_S	0		0	1	62323	150		0	0
Exp2	3	Exp2-3-1	59.939	1.0.0.140	1	right	chendengfeng	-482344476	2.0.10.242	2.0.10.242	09-13-2019	2019-09-13 01:00:23	09:00:23	female	2.0.10.147	5	Blue_C_2.bmp	1903-09-28	0		0	1	64709	0		0	0	12	1	5	Medium	Prac		List1	A_S.wav	AV_S	0		0	1	64558	151	1	556	65114
Exp2	3	Exp2-3-1	59.939	1.0.0.140	1	right	chendengfeng	-482344476	2.0.10.242	2.0.10.242	09-13-2019	2019-09-13 01:00:23	09:00:23	female	2.0.10.147	6	Red_S.bmp	1902-11-06	0		0	0	67228	0		0	0	7	1	6	Medium	Prac		List1	Catch.wav	V_S	0		1	1	67078	150		0	0
Exp2	3	Exp2-3-1	59.939	1.0.0.140	1	right	chendengfeng	-482344476	2.0.10.242	2.0.10.242	09-13-2019	2019-09-13 01:00:23	09:00:23	female	2.0.10.147	7	Catch.bmp	1902-06-27	0		0	0	69480	0		0	0	10	1	7	Medium	Prac	1	List1	A_T.wav	A_T	1	1	1	1	69330	150	1	616	69946
Exp2	3	Exp2-3-1	59.939	1.0.0.140	1	right	chendengfeng	-482344476	2.0.10.242	2.0.10.242	09-13-2019	2019-09-13 01:00:23	09:00:23	female	2.0.10.147	8	Catch.bmp	1903-05-31	0		0	0	71549	0		0	0	10	1	8	Medium	Prac	1	List1	A_T.wav	A_T	1	1	0	1	71399	150	1	643	72042
Exp2	3	Exp2-3-1	59.939	1.0.0.140	1	right	chendengfeng	-482344476	2.0.10.242	2.0.10.242	09-13-2019	2019-09-13 01:00:23	09:00:23	female	2.0.10.147	9	Red_C_2.bmp	1902-09-22	0		0	0	73951	0		0	0	16	1	9	Medium	Prac	1	List1	A_T.wav	AV_T	1	1	0	1	73801	150	1	642	74443
Exp2	3	Exp2-3-1	59.939	1.0.0.140	1	right	chendengfeng	-482344476	2.0.10.242	2.0.10.242	09-13-2019	2019-09-13 01:00:23	09:00:23	female	2.0.10.147	10	Red_S.bmp	1903-10-22	0		0	1	76104	0		0	0	17	1	10	Medium	Prac		List1	A_S.wav	AV_S	0		1	1	75953	151		0	0
Exp2	3	Exp2-3-1	59.939	1.0.0.140	1	right	chendengfeng	-482344476	2.0.10.242	2.0.10.242	09-13-2019	2019-09-13 01:00:23	09:00:23	female	2.0.10.147	11	Red_S.bmp	1903-10-10	0		0	0	78706	0		0	0	7	1	11	Medium	Prac		List1	Catch.wav	V_S	0		1	1	78556	150		0	0
Exp2	3	Exp2-3-1	59.939	1.0.0.140	1	right	chendengfeng	-482344476	2.0.10.242	2.0.10.242	09-13-2019	2019-09-13 01:00:23	09:00:23	female	2.0.10.147	12	Red_C_2.bmp	1903-09-25	0		0	0	81309	0		0	0	6	1	12	Medium	Prac	1	List1	Catch.wav	V_T	1	1	0	1	81159	150	1	603	81762
Exp2	3	Exp2-3-1	59.939	1.0.0.140	1	right	chendengfeng	-482344476	2.0.10.242	2.0.10.242	09-13-2019	2019-09-13 01:00:23	09:00:23	female	2.0.10.147	13	Red_C.bmp	1903-11-21	0		0	0	83828	0		0	0	15	1	13	Medium	Prac	1	List1	A_T.wav	AV_T	0		1	1	83678	150		0	0
Exp2	3	Exp2-3-1	59.939	1.0.0.140	1	right	chendengfeng	-482344476	2.0.10.242	2.0.10.242	09-13-2019	2019-09-13 01:00:23	09:00:23	female	2.0.10.147	14	Red_C_2.bmp	1903-08-25	0		0	0	86464	0		0	0	6	1	14	Medium	Prac	1	List1	Catch.wav	V_T	1	1	1	1	86314	150	1	640	86954
Exp2	3	Exp2-3-1	59.939	1.0.0.140	1	right	chendengfeng	-482344476	2.0.10.242	2.0.10.242	09-13-2019	2019-09-13 01:00:23	09:00:23	female	2.0.10.147	15	Catch.bmp	1903-01-11	0		0	0	88950	0		0	0	10	1	15	Medium	Prac	1	List1	A_T.wav	A_T	1	1	1	1	88800	150	1	586	89386
Exp2	3	Exp2-3-1	59.939	1.0.0.140	1	right	chendengfeng	-482344476	2.0.10.242	2.0.10.242	09-13-2019	2019-09-13 01:00:23	09:00:23	female	2.0.10.147	16	Catch.bmp	1903-07-17	0		0	0	91219	0		0	0	10	1	16	Medium	Prac	1	List1	A_T.wav	A_T	1	1	0	1	91069	150	1	509	91578
Exp2	3	Exp2-3-1	59.939	1.0.0.140	1	right	chendengfeng	-482344476	2.0.10.242	2.0.10.242	09-13-2019	2019-09-13 01:00:23	09:00:23	female	2.0.10.147	17	Blue_S_2.bmp	1902-04-02	0		0	0	93672	0		0	0	14	1	17	Medium	Prac	1	List1	A_T.wav	AV_T	1	1	0	1	93522	150	1	488	94010
Exp2	3	Exp2-3-1	59.939	1.0.0.140	1	right	chendengfeng	-482344476	2.0.10.242	2.0.10.242	09-13-2019	2019-09-13 01:00:23	09:00:23	female	2.0.10.147	18	Catch.bmp	1902-05-09	0		0	0	95657	0		0	0	10	1	18	Medium	Prac	1	List1	A_T.wav	A_T	0		0	1	95507	150		0	0
Exp2	3	Exp2-3-1	59.939	1.0.0.140	1	right	chendengfeng	-482344476	2.0.10.242	2.0.10.242	09-13-2019	2019-09-13 01:00:23	09:00:23	female	2.0.10.147	19	Blue_S.bmp	1902-03-10	0		0	0	97726	0		0	0	13	1	19	Medium	Prac	1	List1	A_T.wav	AV_T	1	1	0	1	97576	150	1	882	98458
Exp2	3	Exp2-3-1	59.939	1.0.0.140	1	right	chendengfeng	-482344476	2.0.10.242	2.0.10.242	09-13-2019	2019-09-13 01:00:23	09:00:23	female	2.0.10.147	20	Catch.bmp	1903-01-30	0		0	0	99678	0		0	0	10	1	20	Medium	Prac	1	List1	A_T.wav	A_T	1	1	0	1	99528	150	1	546	100074
Exp2	3	Exp2-3-1	59.939	1.0.0.140	1	right	chendengfeng	-482344476	2.0.10.242	2.0.10.242	09-13-2019	2019-09-13 01:00:23	09:00:23	female	2.0.10.147	21	Red_C.bmp	1903-10-20	0		0	0	106368	0		0	0	5	1	21	Medium	Prac	1	List1	Catch.wav	V_T	1	1	1	1	106218	150	1	783	107001
Exp2	3	Exp2-3-1	59.939	1.0.0.140	1	right	chendengfeng	-482344476	2.0.10.242	2.0.10.242	09-13-2019	2019-09-13 01:00:23	09:00:23	female	2.0.10.147	22	Red_C.bmp	1904-02-03	0		0	0	108904	0		0	0	5	1	22	Medium	Prac	1	List1	Catch.wav	V_T	1	1	0	1	108754	150	1	471	109225
Exp2	3	Exp2-3-1	59.939	1.0.0.140	1	right	chendengfeng	-482344476	2.0.10.242	2.0.10.242	09-13-2019	2019-09-13 01:00:23	09:00:23	female	2.0.10.147	23	Blue_S_2.bmp	1902-05-17	0		0	0	111557	0		0	0	14	1	23	Medium	Prac	1	List1	A_T.wav	AV_T	1	1	1	1	111407	150	1	482	111889
Exp2	3	Exp2-3-1	59.939	1.0.0.140	1	right	chendengfeng	-482344476	2.0.10.242	2.0.10.242	09-13-2019	2019-09-13 01:00:23	09:00:23	female	2.0.10.147	24	Blue_S.bmp	1904-04-14	0		0	0	113576	0		0	0	3	1	24	Medium	Prac	1	List1	Catch.wav	V_T	1	1	0	1	113426	150	1	400	113826
Exp2	3	Exp2-3-1	59.939	1.0.0.140	1	right	chendengfeng	-482344476	2.0.10.242	2.0.10.242	09-13-2019	2019-09-13 01:00:23	09:00:23	female	2.0.10.147	25	Catch.bmp	1902-06-26	0		0	0	116295	0		0	0	10	1	25	Medium	Prac	1	List1	A_T.wav	A_T	1	1	1	1	116145	150	1	336	116481
Exp2	3	Exp2-3-1	59.939	1.0.0.140	1	right	chendengfeng	-482344476	2.0.10.242	2.0.10.242	09-13-2019	2019-09-13 01:00:23	09:00:23	female	2.0.10.147	26	Red_C_2.bmp	1903-04-10	0		0	0	118364	0		0	0	16	1	26	Medium	Prac	1	List1	A_T.wav	AV_T	1	1	0	1	118214	150	1	355	118569
Exp2	3	Exp2-3-1	59.939	1.0.0.140	1	right	chendengfeng	-482344476	2.0.10.242	2.0.10.242	09-13-2019	2019-09-13 01:00:23	09:00:23	female	2.0.10.147	27	Catch.bmp	1904-03-28	0		0	1	120717	0		0	0	9	1	27	Medium	Prac		List1	A_S.wav	A_S	0		0	1	120566	151		0	0
Exp2	3	Exp2-3-1	59.939	1.0.0.140	1	right	chendengfeng	-482344476	2.0.10.242	2.0.10.242	09-13-2019	2019-09-13 01:00:23	09:00:23	female	2.0.10.147	28	Catch.bmp	1904-04-07	0		0	0	123469	0		0	0	9	1	28	Medium	Prac		List1	A_S.wav	A_S	0		0	1	123319	150		0	0
Exp2	3	Exp2-3-1	59.939	1.0.0.140	1	right	chendengfeng	-482344476	2.0.10.242	2.0.10.242	09-13-2019	2019-09-13 01:00:23	09:00:23	female	2.0.10.147	29	Red_C.bmp	1903-04-07	0		0	1	126256	0		0	0	15	1	29	Medium	Prac	1	List1	A_T.wav	AV_T	1	1	1	1	126105	151	1	520	126625
Exp2	3	Exp2-3-1	59.939	1.0.0.140	1	right	chendengfeng	-482344476	2.0.10.242	2.0.10.242	09-13-2019	2019-09-13 01:00:23	09:00:23	female	2.0.10.147	30	Catch.bmp	1903-02-12	0		0	0	128608	0		0	0	10	1	30	Medium	Prac	1	List1	A_T.wav	A_T	1	1	0	1	128458	150	1	727	129185
Exp2	3	Exp2-3-1	59.939	1.0.0.140	1	right	chendengfeng	-482344476	2.0.10.242	2.0.10.242	09-13-2019	2019-09-13 01:00:23	09:00:23	female	2.0.10.147	31	Catch.bmp	1903-08-13	0		0	0	130894	0		0	0	9	1	31	Medium	Prac		List1	A_S.wav	A_S	0		0	1	130744	150		0	0
Exp2	3	Exp2-3-1	59.939	1.0.0.140	1	right	chendengfeng	-482344476	2.0.10.242	2.0.10.242	09-13-2019	2019-09-13 01:00:23	09:00:23	female	2.0.10.147	32	Catch.bmp	1902-03-17	0		0	1	133430	0		0	0	10	1	32	Medium	Prac	1	List1	A_T.wav	A_T	1	1	1	1	133279	151	1	449	133728
Exp2	3	Exp2-3-1	59.939	1.0.0.140	1	right	chendengfeng	-482344476	2.0.10.242	2.0.10.242	09-13-2019	2019-09-13 01:00:23	09:00:23	female	2.0.10.147	33	Blue_S.bmp	1902-03-29	0		0	0	135398	0		0	0	3	1	33	Medium	Prac	1	List1	Catch.wav	V_T	1	1	1	1	135248	150	1	505	135753
Exp2	3	Exp2-3-1	59.939	1.0.0.140	1	right	chendengfeng	-482344476	2.0.10.242	2.0.10.242	09-13-2019	2019-09-13 01:00:23	09:00:23	female	2.0.10.147	34	Catch.bmp	1903-07-01	0		0	0	137367	0		0	0	9	1	34	Medium	Prac		List1	A_S.wav	A_S	0		1	1	137217	150		0	0
Exp2	3	Exp2-3-1	59.939	1.0.0.140	1	right	chendengfeng	-482344476	2.0.10.242	2.0.10.242	09-13-2019	2019-09-13 01:00:23	09:00:23	female	2.0.10.147	35	Catch.bmp	1904-04-15	0		0	1	139870	0		0	0	10	1	35	Medium	Prac	1	List1	A_T.wav	A_T	1	1	1	1	139719	151	1	546	140265
Exp2	3	Exp2-3-1	59.939	1.0.0.140	1	right	chendengfeng	-482344476	2.0.10.242	2.0.10.242	09-13-2019	2019-09-13 01:00:23	09:00:23	female	2.0.10.147	36	Catch.bmp	1902-05-04	0		0	0	142589	0		0	0	10	1	36	Medium	Prac	1	List1	A_T.wav	A_T	1	1	0	1	142439	150	1	657	143096
Exp2	3	Exp2-3-1	59.939	1.0.0.140	1	right	chendengfeng	-482344476	2.0.10.242	2.0.10.242	09-13-2019	2019-09-13 01:00:23	09:00:23	female	2.0.10.147	37	Red_S_2.bmp	1902-08-01	0		0	0	144591	0		0	0	8	1	37	Medium	Prac		List1	Catch.wav	V_S	0		1	1	144441	150	1	415	144856
Exp2	3	Exp2-3-1	59.939	1.0.0.140	1	right	chendengfeng	-482344476	2.0.10.242	2.0.10.242	09-13-2019	2019-09-13 01:00:23	09:00:23	female	2.0.10.147	38	Catch.bmp	1902-11-01	0		0	0	146693	0		0	0	9	1	38	Medium	Prac		List1	A_S.wav	A_S	0		1	1	146543	150		0	0
Exp2	3	Exp2-3-1	59.939	1.0.0.140	1	right	chendengfeng	-482344476	2.0.10.242	2.0.10.242	09-13-2019	2019-09-13 01:00:23	09:00:23	female	2.0.10.147	39	Red_C_2.bmp	1902-04-27	0		0	0	148946	0		0	0	16	1	39	Medium	Prac	1	List1	A_T.wav	AV_T	1	1	0	1	148796	150	1	628	149424
Exp2	3	Exp2-3-1	59.939	1.0.0.140	1	right	chendengfeng	-482344476	2.0.10.242	2.0.10.242	09-13-2019	2019-09-13 01:00:23	09:00:23	female	2.0.10.147	40	Blue_S_2.bmp	1903-03-25	0		0	0	150948	0		0	0	14	1	40	Medium	Prac	1	List1	A_T.wav	AV_T	1	1	0	1	150798	150	1	570	151368
Exp2	3	Exp2-3-1	59.939	1.0.0.140	1	right	chendengfeng	-482344476	2.0.10.242	2.0.10.242	09-13-2019	2019-09-13 01:00:23	09:00:23	female	2.0.10.147	41	Catch.bmp	1904-04-21	0		0	0	155302	0		0	0	NULL	NULL	NULL	Medium	run1		List2	A_S.wav	A_S	0		0	1	155152	150		0	0
Exp2	3	Exp2-3-1	59.939	1.0.0.140	1	right	chendengfeng	-482344476	2.0.10.242	2.0.10.242	09-13-2019	2019-09-13 01:00:23	09:00:23	female	2.0.10.147	42	Catch.bmp	1902-04-27	0		0	1	158089	0		0	0	NULL	NULL	NULL	Medium	run1	1	List2	A_T.wav	A_T	1	1	0	1	157938	151	1	375	158313
Exp2	3	Exp2-3-1	59.939	1.0.0.140	1	right	chendengfeng	-482344476	2.0.10.242	2.0.10.242	09-13-2019	2019-09-13 01:00:23	09:00:23	female	2.0.10.147	43	Blue_S_2.bmp	1903-01-24	0		0	1	160091	0		0	0	NULL	NULL	NULL	Medium	run1	1	List2	A_T.wav	AV_T	1	1	1	1	159940	151	1	556	160496
Exp2	3	Exp2-3-1	59.939	1.0.0.140	1	right	chendengfeng	-482344476	2.0.10.242	2.0.10.242	09-13-2019	2019-09-13 01:00:23	09:00:23	female	2.0.10.147	44	Catch.bmp	1903-01-15	0		0	1	162360	0		0	0	NULL	NULL	NULL	Medium	run1		List2	A_S.wav	A_S	0		1	1	162209	151		0	0
Exp2	3	Exp2-3-1	59.939	1.0.0.140	1	right	chendengfeng	-482344476	2.0.10.242	2.0.10.242	09-13-2019	2019-09-13 01:00:23	09:00:23	female	2.0.10.147	45	Red_C_2.bmp	1902-07-23	0		0	1	164679	0		0	0	NULL	NULL	NULL	Medium	run1	1	List2	A_T.wav	AV_T	1	1	1	1	164528	151	1	328	164856
Exp2	3	Exp2-3-1	59.939	1.0.0.140	1	right	chendengfeng	-482344476	2.0.10.242	2.0.10.242	09-13-2019	2019-09-13 01:00:23	09:00:23	female	2.0.10.147	46	Blue_S.bmp	1902-05-30	0		0	0	166764	0		0	0	NULL	NULL	NULL	Medium	run1	1	List2	A_T.wav	AV_T	1	1	0	1	166614	150	1	449	167063
Exp2	3	Exp2-3-1	59.939	1.0.0.140	1	right	chendengfeng	-482344476	2.0.10.242	2.0.10.242	09-13-2019	2019-09-13 01:00:23	09:00:23	female	2.0.10.147	47	Blue_S_2.bmp	1902-08-18	0		0	1	168800	0		0	0	NULL	NULL	NULL	Medium	run1	1	List2	A_T.wav	AV_T	1	1	1	1	168649	151	1	334	168983
Exp2	3	Exp2-3-1	59.939	1.0.0.140	1	right	chendengfeng	-482344476	2.0.10.242	2.0.10.242	09-13-2019	2019-09-13 01:00:23	09:00:23	female	2.0.10.147	48	Blue_S.bmp	1904-05-08	0		1	0	170918	0		0	0	NULL	NULL	NULL	Medium	run1	1	List2	Catch.wav	V_T	1	1	1	1	170768	150	1	423	171191
Exp2	3	Exp2-3-1	59.939	1.0.0.140	1	right	chendengfeng	-482344476	2.0.10.242	2.0.10.242	09-13-2019	2019-09-13 01:00:23	09:00:23	female	2.0.10.147	49	Catch.bmp	1903-05-12	0		0	0	173655	0		0	0	NULL	NULL	NULL	Medium	run1	1	List2	A_T.wav	A_T	1	1	0	2	173505	150	1	343	173848
Exp2	3	Exp2-3-1	59.939	1.0.0.140	1	right	chendengfeng	-482344476	2.0.10.242	2.0.10.242	09-13-2019	2019-09-13 01:00:23	09:00:23	female	2.0.10.147	50	Catch.bmp	1904-03-11	0		1	0	176040	0		0	0	NULL	NULL	NULL	Medium	run1	1	List2	A_T.wav	A_T	1	1	0	1	175890	150	1	454	176344
Exp2	3	Exp2-3-1	59.939	1.0.0.140	1	right	chendengfeng	-482344476	2.0.10.242	2.0.10.242	09-13-2019	2019-09-13 01:00:23	09:00:23	female	2.0.10.147	51	Red_C_2.bmp	1902-12-31	0		0	1	178727	0		0	0	NULL	NULL	NULL	Medium	run1	1	List2	Catch.wav	V_T	1	1	1	1	178576	151	1	343	178919
Exp2	3	Exp2-3-1	59.939	1.0.0.140	1	right	chendengfeng	-482344476	2.0.10.242	2.0.10.242	09-13-2019	2019-09-13 01:00:23	09:00:23	female	2.0.10.147	52	Blue_S_2.bmp	1903-02-06	0		0	0	180979	0		0	0	NULL	NULL	NULL	Medium	run1	1	List2	Catch.wav	V_T	1	1	0	1	180829	150	1	370	181199
Exp2	3	Exp2-3-1	59.939	1.0.0.140	1	right	chendengfeng	-482344476	2.0.10.242	2.0.10.242	09-13-2019	2019-09-13 01:00:23	09:00:23	female	2.0.10.147	53	Red_C_2.bmp	1902-11-05	0		0	1	183265	0		0	0	NULL	NULL	NULL	Medium	run1	1	List2	A_T.wav	AV_T	1	1	1	1	183114	151	1	429	183543
Exp2	3	Exp2-3-1	59.939	1.0.0.140	1	right	chendengfeng	-482344476	2.0.10.242	2.0.10.242	09-13-2019	2019-09-13 01:00:23	09:00:23	female	2.0.10.147	54	Catch.bmp	1903-02-02	0		0	0	185467	0		0	0	NULL	NULL	NULL	Medium	run1	1	List2	A_T.wav	A_T	1	1	0	1	185317	150	1	450	185767
Exp2	3	Exp2-3-1	59.939	1.0.0.140	1	right	chendengfeng	-482344476	2.0.10.242	2.0.10.242	09-13-2019	2019-09-13 01:00:23	09:00:23	female	2.0.10.147	55	Blue_C.bmp	1902-10-04	0		0	1	187753	0		0	0	NULL	NULL	NULL	Medium	run1		List2	A_S.wav	AV_S	0		1	1	187602	151		0	0
Exp2	3	Exp2-3-1	59.939	1.0.0.140	1	right	chendengfeng	-482344476	2.0.10.242	2.0.10.242	09-13-2019	2019-09-13 01:00:23	09:00:23	female	2.0.10.147	56	Catch.bmp	1904-04-25	0		0	1	189972	0		0	0	NULL	NULL	NULL	Medium	run1	1	List2	A_T.wav	A_T	1	1	0	1	189821	151	1	578	190399
Exp2	3	Exp2-3-1	59.939	1.0.0.140	1	right	chendengfeng	-482344476	2.0.10.242	2.0.10.242	09-13-2019	2019-09-13 01:00:23	09:00:23	female	2.0.10.147	57	Catch.bmp	1902-09-13	0		0	0	192708	0		0	0	NULL	NULL	NULL	Medium	run1	1	List2	A_T.wav	A_T	1	1	0	1	192558	150	1	345	192903
Exp2	3	Exp2-3-1	59.939	1.0.0.140	1	right	chendengfeng	-482344476	2.0.10.242	2.0.10.242	09-13-2019	2019-09-13 01:00:23	09:00:23	female	2.0.10.147	58	Red_C_2.bmp	1902-11-19	0		0	0	194843	0		0	0	NULL	NULL	NULL	Medium	run1	1	List2	Catch.wav	V_T	1	1	1	1	194693	150	1	354	195047
Exp2	3	Exp2-3-1	59.939	1.0.0.140	1	right	chendengfeng	-482344476	2.0.10.242	2.0.10.242	09-13-2019	2019-09-13 01:00:23	09:00:23	female	2.0.10.147	59	Blue_S_2.bmp	1903-11-24	0		1	0	197045	0		0	0	NULL	NULL	NULL	Medium	run1	1	List2	A_T.wav	AV_T	1	1	1	1	196895	150	1	456	197351
Exp2	3	Exp2-3-1	59.939	1.0.0.140	1	right	chendengfeng	-482344476	2.0.10.242	2.0.10.242	09-13-2019	2019-09-13 01:00:23	09:00:23	female	2.0.10.147	60	Blue_S_2.bmp	1903-06-27	0		0	1	199632	0		0	0	NULL	NULL	NULL	Medium	run1	1	List2	A_T.wav	AV_T	1	1	0	1	199481	151	1	358	199839
Exp2	3	Exp2-3-1	59.939	1.0.0.140	1	right	chendengfeng	-482344476	2.0.10.242	2.0.10.242	09-13-2019	2019-09-13 01:00:23	09:00:23	female	2.0.10.147	61	Blue_S_2.bmp	1904-05-10	0		0	0	202067	0		0	0	NULL	NULL	NULL	Medium	run1	1	List2	A_T.wav	AV_T	1	1	0	1	201917	150	1	394	202311
Exp2	3	Exp2-3-1	59.939	1.0.0.140	1	right	chendengfeng	-482344476	2.0.10.242	2.0.10.242	09-13-2019	2019-09-13 01:00:23	09:00:23	female	2.0.10.147	62	Blue_S.bmp	1904-04-12	0		0	0	204820	0		0	0	NULL	NULL	NULL	Medium	run1	1	List2	Catch.wav	V_T	1	1	1	1	204670	150	1	576	205246
Exp2	3	Exp2-3-1	59.939	1.0.0.140	1	right	chendengfeng	-482344476	2.0.10.242	2.0.10.242	09-13-2019	2019-09-13 01:00:23	09:00:23	female	2.0.10.147	63	Red_C_2.bmp	1903-07-14	0		0	0	207540	0		0	0	NULL	NULL	NULL	Medium	run1	1	List2	A_T.wav	AV_T	1	1	0	1	207390	150	1	336	207726
Exp2	3	Exp2-3-1	59.939	1.0.0.140	1	right	chendengfeng	-482344476	2.0.10.242	2.0.10.242	09-13-2019	2019-09-13 01:00:23	09:00:23	female	2.0.10.147	64	Red_C.bmp	1903-02-21	0		0	0	209992	0		0	0	NULL	NULL	NULL	Medium	run1	1	List2	A_T.wav	AV_T	1	1	0	1	209842	150	1	412	210254
Exp2	3	Exp2-3-1	59.939	1.0.0.140	1	right	chendengfeng	-482344476	2.0.10.242	2.0.10.242	09-13-2019	2019-09-13 01:00:23	09:00:23	female	2.0.10.147	65	Red_C.bmp	1902-09-05	0		0	1	212295	0		0	0	NULL	NULL	NULL	Medium	run1	1	List2	Catch.wav	V_T	1	1	1	1	212144	151	1	326	212470
Exp2	3	Exp2-3-1	59.939	1.0.0.140	1	right	chendengfeng	-482344476	2.0.10.242	2.0.10.242	09-13-2019	2019-09-13 01:00:23	09:00:23	female	2.0.10.147	66	Blue_C.bmp	1903-11-21	0		0	0	214430	0		0	0	NULL	NULL	NULL	Medium	Run1		List2	Catch.wav	V_S	0		0	1	214280	150	1	366	214646
Exp2	3	Exp2-3-1	59.939	1.0.0.140	1	right	chendengfeng	-482344476	2.0.10.242	2.0.10.242	09-13-2019	2019-09-13 01:00:23	09:00:23	female	2.0.10.147	67	Blue_S.bmp	1902-07-11	0		0	1	217000	0		0	0	NULL	NULL	NULL	Medium	run1	1	List2	A_T.wav	AV_T	1	1	1	1	216849	151	1	373	217222
Exp2	3	Exp2-3-1	59.939	1.0.0.140	1	right	chendengfeng	-482344476	2.0.10.242	2.0.10.242	09-13-2019	2019-09-13 01:00:23	09:00:23	female	2.0.10.147	68	Red_C_2.bmp	1903-04-05	0		0	0	219085	0		0	0	NULL	NULL	NULL	Medium	run1	1	List2	Catch.wav	V_T	1	1	0	1	218935	150	1	495	219430
Exp2	3	Exp2-3-1	59.939	1.0.0.140	1	right	chendengfeng	-482344476	2.0.10.242	2.0.10.242	09-13-2019	2019-09-13 01:00:23	09:00:23	female	2.0.10.147	69	Blue_S.bmp	1903-02-01	0		0	0	221437	0		0	0	NULL	NULL	NULL	Medium	run1	1	List2	Catch.wav	V_T	1	1	0	1	221287	150	1	647	221934
Exp2	3	Exp2-3-1	59.939	1.0.0.140	1	right	chendengfeng	-482344476	2.0.10.242	2.0.10.242	09-13-2019	2019-09-13 01:00:23	09:00:23	female	2.0.10.147	70	Blue_S_2.bmp	1903-08-21	0		0	0	223723	0		0	0	NULL	NULL	NULL	Medium	run1	1	List2	Catch.wav	V_T	1	1	0	1	223573	150	1	441	224014
Exp2	3	Exp2-3-1	59.939	1.0.0.140	1	right	chendengfeng	-482344476	2.0.10.242	2.0.10.242	09-13-2019	2019-09-13 01:00:23	09:00:23	female	2.0.10.147	71	Catch.bmp	1903-01-08	0		0	0	226209	0		0	0	NULL	NULL	NULL	Medium	run1	1	List2	A_T.wav	A_T	1	1	1	1	226059	150	1	476	226535
Exp2	3	Exp2-3-1	59.939	1.0.0.140	1	right	chendengfeng	-482344476	2.0.10.242	2.0.10.242	09-13-2019	2019-09-13 01:00:23	09:00:23	female	2.0.10.147	72	Blue_C.bmp	1902-03-12	0		0	0	228461	0		0	0	NULL	NULL	NULL	Medium	run1		List2	A_S.wav	AV_S	0		0	1	228311	150		0	0
Exp2	3	Exp2-3-1	59.939	1.0.0.140	1	right	chendengfeng	-482344476	2.0.10.242	2.0.10.242	09-13-2019	2019-09-13 01:00:23	09:00:23	female	2.0.10.147	73	Catch.bmp	1902-12-01	0		0	0	230480	0		0	0	NULL	NULL	NULL	Medium	run1	1	List2	A_T.wav	A_T	1	1	0	1	230330	150	1	636	230966
Exp2	3	Exp2-3-1	59.939	1.0.0.140	1	right	chendengfeng	-482344476	2.0.10.242	2.0.10.242	09-13-2019	2019-09-13 01:00:23	09:00:23	female	2.0.10.147	74	Catch.bmp	1902-09-19	0		0	0	232699	0		0	0	NULL	NULL	NULL	Medium	run1		List2	A_S.wav	A_S	0		0	1	232549	150		0	0
Exp2	3	Exp2-3-1	59.939	1.0.0.140	1	right	chendengfeng	-482344476	2.0.10.242	2.0.10.242	09-13-2019	2019-09-13 01:00:23	09:00:23	female	2.0.10.147	75	Red_C_2.bmp	1902-10-03	0		0	0	234901	0		0	0	NULL	NULL	NULL	Medium	run1	1	List2	Catch.wav	V_T	1	1	1	1	234751	150	1	519	235270
Exp2	3	Exp2-3-1	59.939	1.0.0.140	1	right	chendengfeng	-482344476	2.0.10.242	2.0.10.242	09-13-2019	2019-09-13 01:00:23	09:00:23	female	2.0.10.147	76	Catch.bmp	1904-01-18	0		0	0	237070	0		0	0	NULL	NULL	NULL	Medium	run1		List2	A_S.wav	A_S	0		1	1	236920	150		0	0
Exp2	3	Exp2-3-1	59.939	1.0.0.140	1	right	chendengfeng	-482344476	2.0.10.242	2.0.10.242	09-13-2019	2019-09-13 01:00:23	09:00:23	female	2.0.10.147	77	Red_C.bmp	1902-11-06	0		0	0	239756	0		0	0	NULL	NULL	NULL	Medium	run1	1	List2	Catch.wav	V_T	1	1	1	1	239606	150	1	431	240037
Exp2	3	Exp2-3-1	59.939	1.0.0.140	1	right	chendengfeng	-482344476	2.0.10.242	2.0.10.242	09-13-2019	2019-09-13 01:00:23	09:00:23	female	2.0.10.147	78	Catch.bmp	1903-01-20	0		0	0	241959	0		0	0	NULL	NULL	NULL	Medium	run1	1	List2	A_T.wav	A_T	1	1	0	1	241809	150	1	460	242269
Exp2	3	Exp2-3-1	59.939	1.0.0.140	1	right	chendengfeng	-482344476	2.0.10.242	2.0.10.242	09-13-2019	2019-09-13 01:00:23	09:00:23	female	2.0.10.147	79	Red_S_2.bmp	1904-04-04	0		0	0	244228	0		0	0	NULL	NULL	NULL	Medium	run1		List2	Catch.wav	V_S	0		0	2	244078	150		0	0
Exp2	3	Exp2-3-1	59.939	1.0.0.140	1	right	chendengfeng	-482344476	2.0.10.242	2.0.10.242	09-13-2019	2019-09-13 01:00:23	09:00:23	female	2.0.10.147	80	Blue_S.bmp	1902-03-12	0		0	0	246997	0		0	0	NULL	NULL	NULL	Medium	run1	1	List2	Catch.wav	V_T	1	1	0	1	246847	150	1	494	247341
Exp2	3	Exp2-3-1	59.939	1.0.0.140	1	right	chendengfeng	-482344476	2.0.10.242	2.0.10.242	09-13-2019	2019-09-13 01:00:23	09:00:23	female	2.0.10.147	81	Red_C_2.bmp	1902-09-21	0		0	0	248949	0		0	0	NULL	NULL	NULL	Medium	run1	1	List2	A_T.wav	AV_T	1	1	1	1	248799	150	1	558	249357
Exp2	3	Exp2-3-1	59.939	1.0.0.140	1	right	chendengfeng	-482344476	2.0.10.242	2.0.10.242	09-13-2019	2019-09-13 01:00:23	09:00:23	female	2.0.10.147	82	Red_C.bmp	1902-05-25	0		1	0	251101	0		0	0	NULL	NULL	NULL	Medium	run1	1	List2	A_T.wav	AV_T	1	1	0	1	250951	150	1	382	251333
Exp2	3	Exp2-3-1	59.939	1.0.0.140	1	right	chendengfeng	-482344476	2.0.10.242	2.0.10.242	09-13-2019	2019-09-13 01:00:23	09:00:23	female	2.0.10.147	83	Red_C.bmp	1902-04-10	0		0	0	253137	0		0	0	NULL	NULL	NULL	Medium	run1	1	List2	A_T.wav	AV_T	1	1	0	1	252987	150	1	522	253509
Exp2	3	Exp2-3-1	59.939	1.0.0.140	1	right	chendengfeng	-482344476	2.0.10.242	2.0.10.242	09-13-2019	2019-09-13 01:00:23	09:00:23	female	2.0.10.147	84	Blue_S.bmp	1903-06-20	0		0	0	255122	0		0	0	NULL	NULL	NULL	Medium	run1	1	List2	Catch.wav	V_T	1	1	1	1	254972	150	1	754	255726
Exp2	3	Exp2-3-1	59.939	1.0.0.140	1	right	chendengfeng	-482344476	2.0.10.242	2.0.10.242	09-13-2019	2019-09-13 01:00:23	09:00:23	female	2.0.10.147	85	Catch.bmp	1903-02-25	0		1	0	257541	0		0	0	NULL	NULL	NULL	Medium	run1	1	List2	A_T.wav	A_T	1	1	1	1	257391	150	1	510	257901
Exp2	3	Exp2-3-1	59.939	1.0.0.140	1	right	chendengfeng	-482344476	2.0.10.242	2.0.10.242	09-13-2019	2019-09-13 01:00:23	09:00:23	female	2.0.10.147	86	Blue_C_2.bmp	1902-07-02	0		0	0	259844	0		0	0	NULL	NULL	NULL	Medium	run1		List2	Catch.wav	V_S	0		0	1	259694	150	1	343	260037
Exp2	3	Exp2-3-1	59.939	1.0.0.140	1	right	chendengfeng	-482344476	2.0.10.242	2.0.10.242	09-13-2019	2019-09-13 01:00:23	09:00:23	female	2.0.10.147	87	Blue_S_2.bmp	1903-01-16	0		0	0	261913	0		0	0	NULL	NULL	NULL	Medium	run1	1	List2	Catch.wav	V_T	1	1	0	2	261763	150	1	626	262389
Exp2	3	Exp2-3-1	59.939	1.0.0.140	1	right	chendengfeng	-482344476	2.0.10.242	2.0.10.242	09-13-2019	2019-09-13 01:00:23	09:00:23	female	2.0.10.147	88	Red_C.bmp	1904-01-14	0		0	0	264182	0		0	0	NULL	NULL	NULL	Medium	run1	1	List2	A_T.wav	AV_T	1	1	0	1	264032	150	1	589	264621
Exp2	3	Exp2-3-1	59.939	1.0.0.140	1	right	chendengfeng	-482344476	2.0.10.242	2.0.10.242	09-13-2019	2019-09-13 01:00:23	09:00:23	female	2.0.10.147	89	Blue_S.bmp	1903-10-10	0		0	0	266818	0		0	0	NULL	NULL	NULL	Medium	run1	1	List2	A_T.wav	AV_T	1	1	0	1	266668	150	1	561	267229
Exp2	3	Exp2-3-1	59.939	1.0.0.140	1	right	chendengfeng	-482344476	2.0.10.242	2.0.10.242	09-13-2019	2019-09-13 01:00:23	09:00:23	female	2.0.10.147	90	Blue_S_2.bmp	1903-04-04	0		0	0	269354	0		0	0	NULL	NULL	NULL	Medium	run1	1	List2	Catch.wav	V_T	1	1	0	1	269204	150	1	753	269957
Exp2	3	Exp2-3-1	59.939	1.0.0.140	1	right	chendengfeng	-482344476	2.0.10.242	2.0.10.242	09-13-2019	2019-09-13 01:00:23	09:00:23	female	2.0.10.147	91	Red_C_2.bmp	1904-02-23	0		0	0	271706	0		0	0	NULL	NULL	NULL	Medium	run1	1	List2	A_T.wav	AV_T	1	1	1	1	271556	150	1	608	272164
Exp2	3	Exp2-3-1	59.939	1.0.0.140	1	right	chendengfeng	-482344476	2.0.10.242	2.0.10.242	09-13-2019	2019-09-13 01:00:23	09:00:23	female	2.0.10.147	92	Catch.bmp	1902-10-17	0		0	1	274376	0		0	0	NULL	NULL	NULL	Medium	run1	1	List2	A_T.wav	A_T	1	1	1	1	274225	151	1	603	274828
Exp2	3	Exp2-3-1	59.939	1.0.0.140	1	right	chendengfeng	-482344476	2.0.10.242	2.0.10.242	09-13-2019	2019-09-13 01:00:23	09:00:23	female	2.0.10.147	93	Catch.bmp	1902-05-11	0		1	0	276544	0		0	0	NULL	NULL	NULL	Medium	run1	1	List2	A_T.wav	A_T	1	1	0	1	276394	150	1	674	277068
Exp2	3	Exp2-3-1	59.939	1.0.0.140	1	right	chendengfeng	-482344476	2.0.10.242	2.0.10.242	09-13-2019	2019-09-13 01:00:23	09:00:23	female	2.0.10.147	94	Blue_C_2.bmp	1902-06-01	0		0	0	278563	0		0	0	NULL	NULL	NULL	Medium	run1		List2	A_S.wav	AV_S	0		0	1	278413	150		0	0
Exp2	3	Exp2-3-1	59.939	1.0.0.140	1	right	chendengfeng	-482344476	2.0.10.242	2.0.10.242	09-13-2019	2019-09-13 01:00:23	09:00:23	female	2.0.10.147	95	Red_C.bmp	1903-12-05	0		0	0	280799	0		0	0	NULL	NULL	NULL	Medium	run1	1	List2	A_T.wav	AV_T	1	1	0	1	280649	150	1	651	281300
Exp2	3	Exp2-3-1	59.939	1.0.0.140	1	right	chendengfeng	-482344476	2.0.10.242	2.0.10.242	09-13-2019	2019-09-13 01:00:23	09:00:23	female	2.0.10.147	96	Catch.bmp	1903-06-04	0		0	0	283385	0		0	0	NULL	NULL	NULL	Medium	run1	1	List2	A_T.wav	A_T	1	1	0	1	283235	150	1	513	283748
Exp2	3	Exp2-3-1	59.939	1.0.0.140	1	right	chendengfeng	-482344476	2.0.10.242	2.0.10.242	09-13-2019	2019-09-13 01:00:23	09:00:23	female	2.0.10.147	97	Blue_S_2.bmp	1903-08-30	0		0	0	285787	0		0	0	NULL	NULL	NULL	Medium	run1	1	List2	Catch.wav	V_T	1	1	1	1	285637	150	1	447	286084
Exp2	3	Exp2-3-1	59.939	1.0.0.140	1	right	chendengfeng	-482344476	2.0.10.242	2.0.10.242	09-13-2019	2019-09-13 01:00:23	09:00:23	female	2.0.10.147	98	Catch.bmp	1904-03-02	0		0	0	288273	0		0	0	NULL	NULL	NULL	Medium	run1	1	List2	A_T.wav	A_T	1	1	1	1	288123	150	1	601	288724
Exp2	3	Exp2-3-1	59.939	1.0.0.140	1	right	chendengfeng	-482344476	2.0.10.242	2.0.10.242	09-13-2019	2019-09-13 01:00:23	09:00:23	female	2.0.10.147	99	Red_S_2.bmp	1903-08-31	0		0	0	290943	0		0	0	NULL	NULL	NULL	Medium	run1		List2	Catch.wav	V_S	0		0	1	290793	150		0	0
Exp2	3	Exp2-3-1	59.939	1.0.0.140	1	right	chendengfeng	-482344476	2.0.10.242	2.0.10.242	09-13-2019	2019-09-13 01:00:23	09:00:23	female	2.0.10.147	100	Red_S.bmp	1902-08-12	0		0	0	293495	0		0	0	NULL	NULL	NULL	Medium	run1		List2	Catch.wav	V_S	0		0	1	293345	150		0	0
Exp2	3	Exp2-3-1	59.939	1.0.0.140	1	right	chendengfeng	-482344476	2.0.10.242	2.0.10.242	09-13-2019	2019-09-13 01:00:23	09:00:23	female	2.0.10.147	101	Red_S_2.bmp	1902-12-22	0		0	0	295664	0		0	0	NULL	NULL	NULL	Medium	run1		List2	Catch.wav	V_S	0		0	1	295514	150		0	0
Exp2	3	Exp2-3-1	59.939	1.0.0.140	1	right	chendengfeng	-482344476	2.0.10.242	2.0.10.242	09-13-2019	2019-09-13 01:00:23	09:00:23	female	2.0.10.147	102	Blue_S_2.bmp	1902-11-13	0		0	1	297967	0		0	0	NULL	NULL	NULL	Medium	run1	1	List2	A_T.wav	AV_T	1	1	1	1	297816	151	1	444	298260
Exp2	3	Exp2-3-1	59.939	1.0.0.140	1	right	chendengfeng	-482344476	2.0.10.242	2.0.10.242	09-13-2019	2019-09-13 01:00:23	09:00:23	female	2.0.10.147	103	Red_C.bmp	1903-01-21	0		0	0	300169	0		0	0	NULL	NULL	NULL	Medium	run1	1	List2	A_T.wav	AV_T	1	1	0	1	300019	150	1	601	300620
Exp2	3	Exp2-3-1	59.939	1.0.0.140	1	right	chendengfeng	-482344476	2.0.10.242	2.0.10.242	09-13-2019	2019-09-13 01:00:23	09:00:23	female	2.0.10.147	104	Blue_S_2.bmp	1904-03-11	0		0	0	302438	0		0	0	NULL	NULL	NULL	Medium	run1	1	List2	A_T.wav	AV_T	1	1	0	1	302288	150	1	660	302948
Exp2	3	Exp2-3-1	59.939	1.0.0.140	1	right	chendengfeng	-482344476	2.0.10.242	2.0.10.242	09-13-2019	2019-09-13 01:00:23	09:00:23	female	2.0.10.147	105	Blue_S_2.bmp	1903-02-01	0		0	0	305124	0		0	0	NULL	NULL	NULL	Medium	run1	1	List2	A_T.wav	AV_T	1	1	0	1	304974	150	1	589	305563
Exp2	3	Exp2-3-1	59.939	1.0.0.140	1	right	chendengfeng	-482344476	2.0.10.242	2.0.10.242	09-13-2019	2019-09-13 01:00:23	09:00:23	female	2.0.10.147	106	Red_C.bmp	1903-06-22	0		0	0	307410	0		0	0	NULL	NULL	NULL	Medium	run1	1	List2	Catch.wav	V_T	1	1	0	1	307260	150	1	607	307867
Exp2	3	Exp2-3-1	59.939	1.0.0.140	1	right	chendengfeng	-482344476	2.0.10.242	2.0.10.242	09-13-2019	2019-09-13 01:00:23	09:00:23	female	2.0.10.147	107	Catch.bmp	1903-02-22	0		0	0	309829	0		0	0	NULL	NULL	NULL	Medium	run1	1	List2	A_T.wav	A_T	1	1	0	1	309679	150	1	548	310227
Exp2	3	Exp2-3-1	59.939	1.0.0.140	1	right	chendengfeng	-482344476	2.0.10.242	2.0.10.242	09-13-2019	2019-09-13 01:00:23	09:00:23	female	2.0.10.147	108	Blue_S_2.bmp	1904-04-13	0		0	0	312131	0		0	0	NULL	NULL	NULL	Medium	run1	1	List2	Catch.wav	V_T	1	1	1	1	311981	150	1	543	312524
Exp2	3	Exp2-3-1	59.939	1.0.0.140	1	right	chendengfeng	-482344476	2.0.10.242	2.0.10.242	09-13-2019	2019-09-13 01:00:23	09:00:23	female	2.0.10.147	109	Red_C_2.bmp	1902-04-14	0		0	0	314851	0		0	0	NULL	NULL	NULL	Medium	run1	1	List2	Catch.wav	V_T	1	1	0	1	314701	150	1	622	315323
Exp2	3	Exp2-3-1	59.939	1.0.0.140	1	right	chendengfeng	-482344476	2.0.10.242	2.0.10.242	09-13-2019	2019-09-13 01:00:23	09:00:23	female	2.0.10.147	110	Blue_S.bmp	1903-04-01	0		0	0	316836	0		0	0	NULL	NULL	NULL	Medium	run1	1	List2	A_T.wav	AV_T	1	1	1	1	316686	150	1	573	317259
Exp2	3	Exp2-3-1	59.939	1.0.0.140	1	right	chendengfeng	-482344476	2.0.10.242	2.0.10.242	09-13-2019	2019-09-13 01:00:23	09:00:23	female	2.0.10.147	111	Blue_S_2.bmp	1904-02-09	0		0	0	319172	0		0	0	NULL	NULL	NULL	Medium	run1	1	List2	Catch.wav	V_T	1	1	0	1	319022	150	1	669	319691
Exp2	3	Exp2-3-1	59.939	1.0.0.140	1	right	chendengfeng	-482344476	2.0.10.242	2.0.10.242	09-13-2019	2019-09-13 01:00:23	09:00:23	female	2.0.10.147	112	Red_S_2.bmp	1903-05-15	0		0	0	321825	0		0	0	NULL	NULL	NULL	Medium	run1		List2	A_S.wav	AV_S	0		0	2	321675	150		0	0
Exp2	3	Exp2-3-1	59.939	1.0.0.140	1	right	chendengfeng	-482344476	2.0.10.242	2.0.10.242	09-13-2019	2019-09-13 01:00:23	09:00:23	female	2.0.10.147	113	Catch.bmp	1903-04-23	0		0	1	324261	0		0	0	NULL	NULL	NULL	Medium	run1		List2	A_S.wav	A_S	0		1	1	324110	151		0	0
Exp2	3	Exp2-3-1	59.939	1.0.0.140	1	right	chendengfeng	-482344476	2.0.10.242	2.0.10.242	09-13-2019	2019-09-13 01:00:23	09:00:23	female	2.0.10.147	114	Red_C.bmp	1904-02-26	0		0	0	326696	0		0	0	NULL	NULL	NULL	Medium	run1	1	List2	Catch.wav	V_T	1	1	1	1	326546	150	1	337	326883
Exp2	3	Exp2-3-1	59.939	1.0.0.140	1	right	chendengfeng	-482344476	2.0.10.242	2.0.10.242	09-13-2019	2019-09-13 01:00:23	09:00:23	female	2.0.10.147	115	Red_C.bmp	1903-01-07	0		0	0	329366	0		0	0	NULL	NULL	NULL	Medium	run1	1	List2	Catch.wav	V_T	1	1	0	1	329216	150	1	587	329803
Exp2	3	Exp2-3-1	59.939	1.0.0.140	1	right	chendengfeng	-482344476	2.0.10.242	2.0.10.242	09-13-2019	2019-09-13 01:00:23	09:00:23	female	2.0.10.147	116	Red_C.bmp	1902-05-04	0		0	0	331618	0		0	0	NULL	NULL	NULL	Medium	run1	1	List2	A_T.wav	AV_T	1	1	1	1	331468	150	1	599	332067
Exp2	3	Exp2-3-1	59.939	1.0.0.140	1	right	chendengfeng	-482344476	2.0.10.242	2.0.10.242	09-13-2019	2019-09-13 01:00:23	09:00:23	female	2.0.10.147	117	Red_C_2.bmp	1903-01-02	0		0	0	333620	0		0	0	NULL	NULL	NULL	Medium	run1	1	List2	A_T.wav	AV_T	0		0	1	333470	150		0	0
Exp2	3	Exp2-3-1	59.939	1.0.0.140	1	right	chendengfeng	-482344476	2.0.10.242	2.0.10.242	09-13-2019	2019-09-13 01:00:23	09:00:23	female	2.0.10.147	118	Catch.bmp	1904-03-23	0		0	0	335939	0		0	0	NULL	NULL	NULL	Medium	run1	1	List2	A_T.wav	A_T	1	1	0	1	335789	150	1	1126	336915
Exp2	3	Exp2-3-1	59.939	1.0.0.140	1	right	chendengfeng	-482344476	2.0.10.242	2.0.10.242	09-13-2019	2019-09-13 01:00:23	09:00:23	female	2.0.10.147	119	Blue_S.bmp	1902-05-20	0		0	0	338642	0		0	0	NULL	NULL	NULL	Medium	run1	1	List2	A_T.wav	AV_T	1	1	0	1	338492	150	1	591	339083
Exp2	3	Exp2-3-1	59.939	1.0.0.140	1	right	chendengfeng	-482344476	2.0.10.242	2.0.10.242	09-13-2019	2019-09-13 01:00:23	09:00:23	female	2.0.10.147	120	Blue_C_2.bmp	1902-09-12	0		0	0	340661	0		0	0	NULL	NULL	NULL	Medium	run1		List2	Catch.wav	V_S	0		1	1	340511	150		0	0
Exp2	3	Exp2-3-1	59.939	1.0.0.140	1	right	chendengfeng	-482344476	2.0.10.242	2.0.10.242	09-13-2019	2019-09-13 01:00:23	09:00:23	female	2.0.10.147	121	Catch.bmp	1902-12-12	0		0	0	342863	0		0	0	NULL	NULL	NULL	Medium	run1	1	List2	A_T.wav	A_T	1	1	1	1	342713	150	1	514	343227
Exp2	3	Exp2-3-1	59.939	1.0.0.140	1	right	chendengfeng	-482344476	2.0.10.242	2.0.10.242	09-13-2019	2019-09-13 01:00:23	09:00:23	female	2.0.10.147	122	Blue_S_2.bmp	1903-05-04	0		0	0	345099	0		0	0	NULL	NULL	NULL	Medium	run1	1	List2	A_T.wav	AV_T	1	1	0	1	344949	150	1	589	345538
Exp2	3	Exp2-3-1	59.939	1.0.0.140	1	right	chendengfeng	-482344476	2.0.10.242	2.0.10.242	09-13-2019	2019-09-13 01:00:23	09:00:23	female	2.0.10.147	123	Catch.bmp	1902-05-30	0		0	0	347468	0		0	0	NULL	NULL	NULL	Medium	run1		List2	A_S.wav	A_S	0		0	1	347318	150		0	0
Exp2	3	Exp2-3-1	59.939	1.0.0.140	1	right	chendengfeng	-482344476	2.0.10.242	2.0.10.242	09-13-2019	2019-09-13 01:00:23	09:00:23	female	2.0.10.147	124	Blue_S.bmp	1902-11-17	0		0	0	349553	0		0	0	NULL	NULL	NULL	Medium	run1	1	List2	A_T.wav	AV_T	1	1	0	1	349403	150	1	567	349970
Exp2	3	Exp2-3-1	59.939	1.0.0.140	1	right	chendengfeng	-482344476	2.0.10.242	2.0.10.242	09-13-2019	2019-09-13 01:00:23	09:00:23	female	2.0.10.147	125	Blue_S.bmp	1902-08-17	0		0	0	351756	0		0	0	NULL	NULL	NULL	Medium	run1	1	List2	A_T.wav	AV_T	1	1	0	2	351606	150	1	532	352138
Exp2	3	Exp2-3-1	59.939	1.0.0.140	1	right	chendengfeng	-482344476	2.0.10.242	2.0.10.242	09-13-2019	2019-09-13 01:00:23	09:00:23	female	2.0.10.147	126	Red_C.bmp	1904-03-25	0		0	1	353875	0		0	0	NULL	NULL	NULL	Medium	run1	1	List2	Catch.wav	V_T	1	1	1	1	353724	151	1	623	354347
Exp2	3	Exp2-3-1	59.939	1.0.0.140	1	right	chendengfeng	-482344476	2.0.10.242	2.0.10.242	09-13-2019	2019-09-13 01:00:23	09:00:23	female	2.0.10.147	127	Blue_S_2.bmp	1903-01-07	0		0	0	356577	0		0	0	NULL	NULL	NULL	Medium	run1	1	List2	A_T.wav	AV_T	1	1	1	1	356427	150	1	455	356882
Exp2	3	Exp2-3-1	59.939	1.0.0.140	1	right	chendengfeng	-482344476	2.0.10.242	2.0.10.242	09-13-2019	2019-09-13 01:00:23	09:00:23	female	2.0.10.147	128	Catch.bmp	1904-03-21	0		0	0	358830	0		0	0	NULL	NULL	NULL	Medium	run1		List2	A_S.wav	A_S	0		0	2	358680	150		0	0
Exp2	3	Exp2-3-1	59.939	1.0.0.140	1	right	chendengfeng	-482344476	2.0.10.242	2.0.10.242	09-13-2019	2019-09-13 01:00:23	09:00:23	female	2.0.10.147	129	Red_C.bmp	1904-01-24	0		0	1	361583	0		0	0	NULL	NULL	NULL	Medium	run1	1	List2	A_T.wav	AV_T	1	1	1	1	361432	151	1	586	362018
Exp2	3	Exp2-3-1	59.939	1.0.0.140	1	right	chendengfeng	-482344476	2.0.10.242	2.0.10.242	09-13-2019	2019-09-13 01:00:23	09:00:23	female	2.0.10.147	130	Catch.bmp	1902-08-04	0		0	1	364219	0		0	0	NULL	NULL	NULL	Medium	run1		List2	A_S.wav	A_S	0		1	1	364068	151		0	0
Exp2	3	Exp2-3-1	59.939	1.0.0.140	1	right	chendengfeng	-482344476	2.0.10.242	2.0.10.242	09-13-2019	2019-09-13 01:00:23	09:00:23	female	2.0.10.147	131	Catch.bmp	1902-11-08	0		0	1	366388	0		0	0	NULL	NULL	NULL	Medium	run1	1	List2	A_T.wav	A_T	1	1	0	1	366237	151	1	525	366762
Exp2	3	Exp2-3-1	59.939	1.0.0.140	1	right	chendengfeng	-482344476	2.0.10.242	2.0.10.242	09-13-2019	2019-09-13 01:00:23	09:00:23	female	2.0.10.147	132	Red_S_2.bmp	1902-10-26	0		0	0	368590	0		0	0	NULL	NULL	NULL	Medium	run1		List2	A_S.wav	AV_S	0		0	1	368440	150		0	0
Exp2	3	Exp2-3-1	59.939	1.0.0.140	1	right	chendengfeng	-482344476	2.0.10.242	2.0.10.242	09-13-2019	2019-09-13 01:00:23	09:00:23	female	2.0.10.147	133	Catch.bmp	1903-09-19	0		0	0	370825	0		0	0	NULL	NULL	NULL	Medium	run1	1	List2	A_T.wav	A_T	1	1	0	1	370675	150	1	608	371283
Exp2	3	Exp2-3-1	59.939	1.0.0.140	1	right	chendengfeng	-482344476	2.0.10.242	2.0.10.242	09-13-2019	2019-09-13 01:00:23	09:00:23	female	2.0.10.147	134	Red_C.bmp	1903-04-29	0		0	0	373345	0		0	0	NULL	NULL	NULL	Medium	run1	1	List2	Catch.wav	V_T	1	1	0	1	373195	150	1	639	373834
Exp2	3	Exp2-3-1	59.939	1.0.0.140	1	right	chendengfeng	-482344476	2.0.10.242	2.0.10.242	09-13-2019	2019-09-13 01:00:23	09:00:23	female	2.0.10.147	135	Catch.bmp	1904-02-27	0		0	0	375714	0		0	0	NULL	NULL	NULL	Medium	run1	1	List2	A_T.wav	A_T	1	1	1	1	375564	150	1	741	376305
Exp2	3	Exp2-3-1	59.939	1.0.0.140	1	right	chendengfeng	-482344476	2.0.10.242	2.0.10.242	09-13-2019	2019-09-13 01:00:23	09:00:23	female	2.0.10.147	136	Catch.bmp	1903-01-31	0		0	0	378383	0		0	0	NULL	NULL	NULL	Medium	run1	1	List2	A_T.wav	A_T	1	1	0	1	378233	150	1	784	379017
Exp2	3	Exp2-3-1	59.939	1.0.0.140	1	right	chendengfeng	-482344476	2.0.10.242	2.0.10.242	09-13-2019	2019-09-13 01:00:23	09:00:23	female	2.0.10.147	137	Blue_S.bmp	1902-09-12	0		0	0	380669	0		0	0	NULL	NULL	NULL	Medium	run1	1	List2	A_T.wav	AV_T	1	1	0	1	380519	150	1	826	381345
Exp2	3	Exp2-3-1	59.939	1.0.0.140	1	right	chendengfeng	-482344476	2.0.10.242	2.0.10.242	09-13-2019	2019-09-13 01:00:23	09:00:23	female	2.0.10.147	138	Red_C.bmp	1903-04-23	0		1	0	382804	0		0	0	NULL	NULL	NULL	Medium	run1	1	List2	Catch.wav	V_T	1	1	1	1	382654	150	1	532	383186
Exp2	3	Exp2-3-1	59.939	1.0.0.140	1	right	chendengfeng	-482344476	2.0.10.242	2.0.10.242	09-13-2019	2019-09-13 01:00:23	09:00:23	female	2.0.10.147	139	Red_C_2.bmp	1902-10-07	0		0	1	385174	0		0	0	NULL	NULL	NULL	Medium	run1	1	List2	A_T.wav	AV_T	1	1	1	1	385023	151	1	858	385881
Exp2	3	Exp2-3-1	59.939	1.0.0.140	1	right	chendengfeng	-482344476	2.0.10.242	2.0.10.242	09-13-2019	2019-09-13 01:00:23	09:00:23	female	2.0.10.147	140	Blue_S_2.bmp	1904-03-18	0		0	1	387343	0		0	0	NULL	NULL	NULL	Medium	run1	1	List2	Catch.wav	V_T	1	1	1	1	387192	151	1	529	387721
Exp2	3	Exp2-3-1	59.939	1.0.0.140	1	right	chendengfeng	-482344476	2.0.10.242	2.0.10.242	09-13-2019	2019-09-13 01:00:23	09:00:23	female	2.0.10.147	141	Catch.bmp	1902-08-12	0		0	1	390029	0		0	0	NULL	NULL	NULL	Medium	run1		List2	A_S.wav	A_S	0		1	1	389878	151		0	0
Exp2	3	Exp2-3-1	59.939	1.0.0.140	1	right	chendengfeng	-482344476	2.0.10.242	2.0.10.242	09-13-2019	2019-09-13 01:00:23	09:00:23	female	2.0.10.147	142	Blue_S_2.bmp	1903-04-06	0		0	0	392214	0		0	0	NULL	NULL	NULL	Medium	run1	1	List2	Catch.wav	V_T	1	1	1	1	392064	150	1	513	392577
Exp2	3	Exp2-3-1	59.939	1.0.0.140	1	right	chendengfeng	-482344476	2.0.10.242	2.0.10.242	09-13-2019	2019-09-13 01:00:23	09:00:23	female	2.0.10.147	143	Blue_S.bmp	1903-10-16	0		0	1	394567	0		0	0	NULL	NULL	NULL	Medium	run1	1	List2	Catch.wav	V_T	1	1	1	1	394416	151	1	649	395065
Exp2	3	Exp2-3-1	59.939	1.0.0.140	1	right	chendengfeng	-482344476	2.0.10.242	2.0.10.242	09-13-2019	2019-09-13 01:00:23	09:00:23	female	2.0.10.147	144	Red_S_2.bmp	1902-08-08	0		0	1	397103	0		0	0	NULL	NULL	NULL	Medium	run1		List2	Catch.wav	V_S	0		1	1	396952	151	1	338	397290
Exp2	3	Exp2-3-1	59.939	1.0.0.140	1	right	chendengfeng	-482344476	2.0.10.242	2.0.10.242	09-13-2019	2019-09-13 01:00:23	09:00:23	female	2.0.10.147	145	Blue_S_2.bmp	1903-12-28	0		0	0	399205	0		0	0	NULL	NULL	NULL	Medium	run1	1	List2	A_T.wav	AV_T	1	1	1	1	399055	150	1	522	399577
Exp2	3	Exp2-3-1	59.939	1.0.0.140	1	right	chendengfeng	-482344476	2.0.10.242	2.0.10.242	09-13-2019	2019-09-13 01:00:23	09:00:23	female	2.0.10.147	146	Catch.bmp	1903-11-21	0		0	0	401824	0		0	0	NULL	NULL	NULL	Medium	run1	1	List2	A_T.wav	A_T	1	1	0	1	401674	150	1	535	402209
Exp2	3	Exp2-3-1	59.939	1.0.0.140	1	right	chendengfeng	-482344476	2.0.10.242	2.0.10.242	09-13-2019	2019-09-13 01:00:23	09:00:23	female	2.0.10.147	147	Red_C_2.bmp	1903-09-07	0		0	1	404394	0		0	0	NULL	NULL	NULL	Medium	run1	1	List2	Catch.wav	V_T	1	1	1	1	404243	151	1	630	404873
Exp2	3	Exp2-3-1	59.939	1.0.0.140	1	right	chendengfeng	-482344476	2.0.10.242	2.0.10.242	09-13-2019	2019-09-13 01:00:23	09:00:23	female	2.0.10.147	148	Catch.bmp	1902-03-22	0		0	0	406896	0		0	0	NULL	NULL	NULL	Medium	run1		List2	A_S.wav	A_S	0		1	1	406746	150		0	0
Exp2	3	Exp2-3-1	59.939	1.0.0.140	1	right	chendengfeng	-482344476	2.0.10.242	2.0.10.242	09-13-2019	2019-09-13 01:00:23	09:00:23	female	2.0.10.147	149	Red_S.bmp	1903-01-19	0		0	1	408932	0		0	0	NULL	NULL	NULL	Medium	run1		List2	A_S.wav	AV_S	0		0	1	408781	151		0	0
Exp2	3	Exp2-3-1	59.939	1.0.0.140	1	right	chendengfeng	-482344476	2.0.10.242	2.0.10.242	09-13-2019	2019-09-13 01:00:23	09:00:23	female	2.0.10.147	150	Red_C_2.bmp	1903-09-28	0		0	0	411284	0		0	0	NULL	NULL	NULL	Medium	run1	1	List2	A_T.wav	AV_T	1	1	0	1	411134	150	1	634	411768
Exp2	3	Exp2-3-1	59.939	1.0.0.140	1	right	chendengfeng	-482344476	2.0.10.242	2.0.10.242	09-13-2019	2019-09-13 01:00:23	09:00:23	female	2.0.10.147	151	Blue_C.bmp	1903-01-17	0		0	0	413803	0		0	0	NULL	NULL	NULL	Medium	Run1		List2	Catch.wav	V_S	0		1	1	413653	150		0	0
Exp2	3	Exp2-3-1	59.939	1.0.0.140	1	right	chendengfeng	-482344476	2.0.10.242	2.0.10.242	09-13-2019	2019-09-13 01:00:23	09:00:23	female	2.0.10.147	152	Red_S.bmp	1903-08-24	0		0	0	416139	0		0	0	NULL	NULL	NULL	Medium	run1		List2	A_S.wav	AV_S	0		1	1	415989	150		0	0
Exp2	3	Exp2-3-1	59.939	1.0.0.140	1	right	chendengfeng	-482344476	2.0.10.242	2.0.10.242	09-13-2019	2019-09-13 01:00:23	09:00:23	female	2.0.10.147	153	Catch.bmp	1902-03-17	0		0	0	418675	0		0	0	NULL	NULL	NULL	Medium	run1	1	List2	A_T.wav	A_T	1	1	0	1	418525	150	1	492	419017
Exp2	3	Exp2-3-1	59.939	1.0.0.140	1	right	chendengfeng	-482344476	2.0.10.242	2.0.10.242	09-13-2019	2019-09-13 01:00:23	09:00:23	female	2.0.10.147	154	Red_C_2.bmp	1903-06-15	0		0	0	420644	0		0	0	NULL	NULL	NULL	Medium	run1	1	List2	A_T.wav	AV_T	1	1	0	2	420494	150	1	618	421112
Exp2	3	Exp2-3-1	59.939	1.0.0.140	1	right	chendengfeng	-482344476	2.0.10.242	2.0.10.242	09-13-2019	2019-09-13 01:00:23	09:00:23	female	2.0.10.147	155	Blue_S_2.bmp	1902-08-06	0		0	0	423063	0		0	0	NULL	NULL	NULL	Medium	run1	1	List2	Catch.wav	V_T	1	1	1	1	422913	150	1	663	423576
Exp2	3	Exp2-3-1	59.939	1.0.0.140	1	right	chendengfeng	-482344476	2.0.10.242	2.0.10.242	09-13-2019	2019-09-13 01:00:23	09:00:23	female	2.0.10.147	156	Red_S.bmp	1902-09-16	0		0	0	425165	0		0	0	NULL	NULL	NULL	Medium	run1		List2	Catch.wav	V_S	0		0	1	425015	150		0	0
Exp2	3	Exp2-3-1	59.939	1.0.0.140	1	right	chendengfeng	-482344476	2.0.10.242	2.0.10.242	09-13-2019	2019-09-13 01:00:23	09:00:23	female	2.0.10.147	157	Red_C_2.bmp	1903-05-30	0		0	0	427367	0		0	0	NULL	NULL	NULL	Medium	run1	1	List2	A_T.wav	AV_T	1	1	1	1	427217	150	1	384	427601
Exp2	3	Exp2-3-1	59.939	1.0.0.140	1	right	chendengfeng	-482344476	2.0.10.242	2.0.10.242	09-13-2019	2019-09-13 01:00:23	09:00:23	female	2.0.10.147	158	Red_C.bmp	1903-09-11	0		0	0	429770	0		0	0	NULL	NULL	NULL	Medium	run1	1	List2	A_T.wav	AV_T	1	1	0	1	429620	150	1	556	430176
Exp2	3	Exp2-3-1	59.939	1.0.0.140	1	right	chendengfeng	-482344476	2.0.10.242	2.0.10.242	09-13-2019	2019-09-13 01:00:23	09:00:23	female	2.0.10.147	159	Catch.bmp	1902-11-06	0		0	0	432272	0		0	0	NULL	NULL	NULL	Medium	run1		List2	A_S.wav	A_S	0		0	1	432122	150		0	0
Exp2	3	Exp2-3-1	59.939	1.0.0.140	1	right	chendengfeng	-482344476	2.0.10.242	2.0.10.242	09-13-2019	2019-09-13 01:00:23	09:00:23	female	2.0.10.147	160	Catch.bmp	1903-06-03	0		0	0	434525	0		0	0	NULL	NULL	NULL	Medium	run1	1	List2	A_T.wav	A_T	1	1	0	2	434375	150	1	409	434784
Exp2	3	Exp2-3-1	59.939	1.0.0.140	1	right	chendengfeng	-482344476	2.0.10.242	2.0.10.242	09-13-2019	2019-09-13 01:00:23	09:00:23	female	2.0.10.147	161	Red_S_2.bmp	1902-12-07	0		0	0	436927	1068		0	0	NULL	NULL	NULL	Medium	run1		List2	Catch.wav	V_S	1		1	1	436777	150		0	0
Exp2	3	Exp2-3-1	59.939	1.0.0.140	1	right	chendengfeng	-482344476	2.0.10.242	2.0.10.242	09-13-2019	2019-09-13 01:00:23	09:00:23	female	2.0.10.147	162	Red_C_2.bmp	1902-10-03	0		0	0	459400	0		0	0	NULL	NULL	NULL	Medium	run1	1	List2	Catch.wav	V_T	1	1	0	1	459250	150	1	638	459888
Exp2	3	Exp2-3-1	59.939	1.0.0.140	1	right	chendengfeng	-482344476	2.0.10.242	2.0.10.242	09-13-2019	2019-09-13 01:00:23	09:00:23	female	2.0.10.147	163	Blue_S.bmp	1902-04-27	0		0	0	461569	0		0	0	NULL	NULL	NULL	Medium	run1	1	List2	Catch.wav	V_T	1	1	0	1	461419	150	1	541	461960
Exp2	3	Exp2-3-1	59.939	1.0.0.140	1	right	chendengfeng	-482344476	2.0.10.242	2.0.10.242	09-13-2019	2019-09-13 01:00:23	09:00:23	female	2.0.10.147	164	Catch.bmp	1902-10-22	0		0	0	463571	0		0	0	NULL	NULL	NULL	Medium	run1	1	List2	A_T.wav	A_T	1	1	1	1	463421	150	1	643	464064
Exp2	3	Exp2-3-1	59.939	1.0.0.140	1	right	chendengfeng	-482344476	2.0.10.242	2.0.10.242	09-13-2019	2019-09-13 01:00:23	09:00:23	female	2.0.10.147	165	Blue_C.bmp	1903-08-12	0		0	0	465757	0		0	0	NULL	NULL	NULL	Medium	run1		List2	A_S.wav	AV_S	0		0	1	465607	150		0	0
Exp2	3	Exp2-3-1	59.939	1.0.0.140	1	right	chendengfeng	-482344476	2.0.10.242	2.0.10.242	09-13-2019	2019-09-13 01:00:23	09:00:23	female	2.0.10.147	166	Blue_S.bmp	1902-04-10	0		0	0	468293	0		0	0	NULL	NULL	NULL	Medium	run1	1	List2	A_T.wav	AV_T	1	1	0	1	468143	150	1	680	468823
Exp2	3	Exp2-3-1	59.939	1.0.0.140	1	right	chendengfeng	-482344476	2.0.10.242	2.0.10.242	09-13-2019	2019-09-13 01:00:23	09:00:23	female	2.0.10.147	167	Catch.bmp	1903-08-19	0		0	0	470278	0		0	0	NULL	NULL	NULL	Medium	run1	1	List2	A_T.wav	A_T	1	1	0	1	470128	150	1	591	470719
Exp2	3	Exp2-3-1	59.939	1.0.0.140	1	right	chendengfeng	-482344476	2.0.10.242	2.0.10.242	09-13-2019	2019-09-13 01:00:23	09:00:23	female	2.0.10.147	168	Red_C_2.bmp	1902-09-05	0		0	0	472764	0		0	0	NULL	NULL	NULL	Medium	run1	1	List2	Catch.wav	V_T	1	1	1	1	472614	150	1	665	473279
Exp2	3	Exp2-3-1	59.939	1.0.0.140	1	right	chendengfeng	-482344476	2.0.10.242	2.0.10.242	09-13-2019	2019-09-13 01:00:23	09:00:23	female	2.0.10.147	169	Blue_S.bmp	1903-03-07	0		0	0	474900	0		0	0	NULL	NULL	NULL	Medium	run1	1	List2	A_T.wav	AV_T	1	1	0	1	474750	150	1	585	475335
Exp2	3	Exp2-3-1	59.939	1.0.0.140	1	right	chendengfeng	-482344476	2.0.10.242	2.0.10.242	09-13-2019	2019-09-13 01:00:23	09:00:23	female	2.0.10.147	170	Red_C.bmp	1903-06-24	0		0	0	477219	0		0	0	NULL	NULL	NULL	Medium	run1	1	List2	Catch.wav	V_T	1	1	1	1	477069	150	1	578	477647
Exp2	3	Exp2-3-1	59.939	1.0.0.140	1	right	chendengfeng	-482344476	2.0.10.242	2.0.10.242	09-13-2019	2019-09-13 01:00:23	09:00:23	female	2.0.10.147	171	Blue_S.bmp	1903-12-19	0		0	0	479638	0		0	0	NULL	NULL	NULL	Medium	run1	1	List2	A_T.wav	AV_T	1	1	1	1	479488	150	1	646	480134
Exp2	3	Exp2-3-1	59.939	1.0.0.140	1	right	chendengfeng	-482344476	2.0.10.242	2.0.10.242	09-13-2019	2019-09-13 01:00:23	09:00:23	female	2.0.10.147	172	Blue_S.bmp	1902-10-14	0		0	0	482241	0		0	0	NULL	NULL	NULL	Medium	run1	1	List2	Catch.wav	V_T	1	1	0	1	482091	150	1	635	482726
Exp2	3	Exp2-3-1	59.939	1.0.0.140	1	right	chendengfeng	-482344476	2.0.10.242	2.0.10.242	09-13-2019	2019-09-13 01:00:23	09:00:23	female	2.0.10.147	173	Catch.bmp	1903-06-25	0		0	1	484410	0		0	0	NULL	NULL	NULL	Medium	run1	1	List2	A_T.wav	A_T	1	1	1	1	484259	151	1	675	484934
Exp2	3	Exp2-3-1	59.939	1.0.0.140	1	right	chendengfeng	-482344476	2.0.10.242	2.0.10.242	09-13-2019	2019-09-13 01:00:23	09:00:23	female	2.0.10.147	174	Red_C_2.bmp	1902-04-22	0		0	0	486829	0		0	0	NULL	NULL	NULL	Medium	run1	1	List2	Catch.wav	V_T	1	1	0	1	486679	150	1	519	487198
Exp2	3	Exp2-3-1	59.939	1.0.0.140	1	right	chendengfeng	-482344476	2.0.10.242	2.0.10.242	09-13-2019	2019-09-13 01:00:23	09:00:23	female	2.0.10.147	175	Blue_S_2.bmp	1902-12-17	0		0	0	488831	0		0	0	NULL	NULL	NULL	Medium	run1	1	List2	A_T.wav	AV_T	1	1	0	1	488681	150	1	525	489206
Exp2	3	Exp2-3-1	59.939	1.0.0.140	1	right	chendengfeng	-482344476	2.0.10.242	2.0.10.242	09-13-2019	2019-09-13 01:00:23	09:00:23	female	2.0.10.147	176	Red_S.bmp	1904-04-26	0		0	1	491067	0		0	0	NULL	NULL	NULL	Medium	run1		List2	Catch.wav	V_S	0		1	1	490916	151		0	0
Exp2	3	Exp2-3-1	59.939	1.0.0.140	1	right	chendengfeng	-482344476	2.0.10.242	2.0.10.242	09-13-2019	2019-09-13 01:00:23	09:00:23	female	2.0.10.147	177	Catch.bmp	1903-04-14	0		1	0	493869	0		0	0	NULL	NULL	NULL	Medium	run1		List2	A_S.wav	A_S	0		1	1	493719	150		0	0
Exp2	3	Exp2-3-1	59.939	1.0.0.140	1	right	chendengfeng	-482344476	2.0.10.242	2.0.10.242	09-13-2019	2019-09-13 01:00:23	09:00:23	female	2.0.10.147	178	Blue_S.bmp	1903-07-17	0		0	1	496289	0		0	0	NULL	NULL	NULL	Medium	run1	1	List2	Catch.wav	V_T	1	1	1	1	496138	151	1	732	496870
Exp2	3	Exp2-3-1	59.939	1.0.0.140	1	right	chendengfeng	-482344476	2.0.10.242	2.0.10.242	09-13-2019	2019-09-13 01:00:23	09:00:23	female	2.0.10.147	179	Blue_C.bmp	1903-10-26	0		0	0	498741	0		0	0	NULL	NULL	NULL	Medium	run1		List2	A_S.wav	AV_S	0		1	1	498591	150	1	447	499038
Exp2	3	Exp2-3-1	59.939	1.0.0.140	1	right	chendengfeng	-482344476	2.0.10.242	2.0.10.242	09-13-2019	2019-09-13 01:00:23	09:00:23	female	2.0.10.147	180	Red_C_2.bmp	1903-02-17	0		0	0	501294	0		0	0	NULL	NULL	NULL	Medium	run1	1	List2	Catch.wav	V_T	1	1	1	1	501144	150	1	502	501646
Exp2	3	Exp2-3-1	59.939	1.0.0.140	1	right	chendengfeng	-482344476	2.0.10.242	2.0.10.242	09-13-2019	2019-09-13 01:00:23	09:00:23	female	2.0.10.147	181	Catch.bmp	1903-05-10	0		0	0	503596	0		0	0	NULL	NULL	NULL	Medium	run1		List2	A_S.wav	A_S	0		1	1	503446	150		0	0
Exp2	3	Exp2-3-1	59.939	1.0.0.140	1	right	chendengfeng	-482344476	2.0.10.242	2.0.10.242	09-13-2019	2019-09-13 01:00:23	09:00:23	female	2.0.10.147	182	Red_C_2.bmp	1903-03-02	0		0	0	506032	0		0	0	NULL	NULL	NULL	Medium	run1	1	List2	Catch.wav	V_T	1	1	1	1	505882	150	1	1036	506918
Exp2	3	Exp2-3-1	59.939	1.0.0.140	1	right	chendengfeng	-482344476	2.0.10.242	2.0.10.242	09-13-2019	2019-09-13 01:00:23	09:00:23	female	2.0.10.147	183	Red_C.bmp	1903-10-09	0		0	0	508351	0		0	0	NULL	NULL	NULL	Medium	run1	1	List2	Catch.wav	V_T	1	1	0	1	508201	150	1	541	508742
Exp2	3	Exp2-3-1	59.939	1.0.0.140	1	right	chendengfeng	-482344476	2.0.10.242	2.0.10.242	09-13-2019	2019-09-13 01:00:23	09:00:23	female	2.0.10.147	184	Catch.bmp	1904-01-02	0		0	0	510887	0		0	0	NULL	NULL	NULL	Medium	run1		List2	A_S.wav	A_S	0		0	1	510737	150		0	0
Exp2	3	Exp2-3-1	59.939	1.0.0.140	1	right	chendengfeng	-482344476	2.0.10.242	2.0.10.242	09-13-2019	2019-09-13 01:00:23	09:00:23	female	2.0.10.147	185	Red_C_2.bmp	1904-05-02	0		0	0	513590	0		0	0	NULL	NULL	NULL	Medium	run1	1	List2	A_T.wav	AV_T	1	1	0	1	513440	150	1	574	514014
Exp2	3	Exp2-3-1	59.939	1.0.0.140	1	right	chendengfeng	-482344476	2.0.10.242	2.0.10.242	09-13-2019	2019-09-13 01:00:23	09:00:23	female	2.0.10.147	186	Catch.bmp	1903-11-19	0		0	0	516326	0		0	0	NULL	NULL	NULL	Medium	run1		List2	A_S.wav	A_S	0		0	1	516176	150		0	0
Exp2	3	Exp2-3-1	59.939	1.0.0.140	1	right	chendengfeng	-482344476	2.0.10.242	2.0.10.242	09-13-2019	2019-09-13 01:00:23	09:00:23	female	2.0.10.147	187	Catch.bmp	1903-09-05	0		0	0	518962	0		0	0	NULL	NULL	NULL	Medium	run1	1	List2	A_T.wav	A_T	1	1	0	1	518812	150	1	602	519414
Exp2	3	Exp2-3-1	59.939	1.0.0.140	1	right	chendengfeng	-482344476	2.0.10.242	2.0.10.242	09-13-2019	2019-09-13 01:00:23	09:00:23	female	2.0.10.147	188	Blue_S.bmp	1902-10-10	0		0	0	521465	0		0	0	NULL	NULL	NULL	Medium	run1	1	List2	Catch.wav	V_T	1	1	0	2	521315	150	1	626	521941
Exp2	3	Exp2-3-1	59.939	1.0.0.140	1	right	chendengfeng	-482344476	2.0.10.242	2.0.10.242	09-13-2019	2019-09-13 01:00:23	09:00:23	female	2.0.10.147	189	Catch.bmp	1904-03-14	0		0	1	523634	0		0	0	NULL	NULL	NULL	Medium	run1	1	List2	A_T.wav	A_T	1	1	1	1	523483	151	1	618	524101
Exp2	3	Exp2-3-1	59.939	1.0.0.140	1	right	chendengfeng	-482344476	2.0.10.242	2.0.10.242	09-13-2019	2019-09-13 01:00:23	09:00:23	female	2.0.10.147	190	Red_C.bmp	1903-07-03	0		0	0	526320	0		0	0	NULL	NULL	NULL	Medium	run1	1	List2	A_T.wav	AV_T	1	1	0	1	526170	150	1	619	526789
Exp2	3	Exp2-3-1	59.939	1.0.0.140	1	right	chendengfeng	-482344476	2.0.10.242	2.0.10.242	09-13-2019	2019-09-13 01:00:23	09:00:23	female	2.0.10.147	191	Catch.bmp	1903-02-19	0		0	1	528756	0		0	0	NULL	NULL	NULL	Medium	run1	1	List2	A_T.wav	A_T	1	1	0	1	528605	151	1	608	529213
Exp2	3	Exp2-3-1	59.939	1.0.0.140	1	right	chendengfeng	-482344476	2.0.10.242	2.0.10.242	09-13-2019	2019-09-13 01:00:23	09:00:23	female	2.0.10.147	192	Red_S_2.bmp	1903-10-17	0		0	0	531058	0		0	0	NULL	NULL	NULL	Medium	run1		List2	A_S.wav	AV_S	0		0	1	530908	150		0	0
Exp2	3	Exp2-3-1	59.939	1.0.0.140	1	right	chendengfeng	-482344476	2.0.10.242	2.0.10.242	09-13-2019	2019-09-13 01:00:23	09:00:23	female	2.0.10.147	193	Red_C_2.bmp	1904-01-26	0		0	0	533644	0		0	0	NULL	NULL	NULL	Medium	run1	1	List2	A_T.wav	AV_T	1	1	0	1	533494	150	1	655	534149
Exp2	3	Exp2-3-1	59.939	1.0.0.140	1	right	chendengfeng	-482344476	2.0.10.242	2.0.10.242	09-13-2019	2019-09-13 01:00:23	09:00:23	female	2.0.10.147	194	Blue_S.bmp	1903-03-19	0		0	0	536280	0		0	0	NULL	NULL	NULL	Medium	run1	1	List2	Catch.wav	V_T	1	1	1	1	536130	150	1	651	536781
Exp2	3	Exp2-3-1	59.939	1.0.0.140	1	right	chendengfeng	-482344476	2.0.10.242	2.0.10.242	09-13-2019	2019-09-13 01:00:23	09:00:23	female	2.0.10.147	195	Catch.bmp	1904-03-23	0		0	0	538616	0		0	0	NULL	NULL	NULL	Medium	run1	1	List2	A_T.wav	A_T	1	1	0	1	538466	150	1	924	539390
Exp2	3	Exp2-3-1	59.939	1.0.0.140	1	right	chendengfeng	-482344476	2.0.10.242	2.0.10.242	09-13-2019	2019-09-13 01:00:23	09:00:23	female	2.0.10.147	196	Catch.bmp	1903-08-20	0		0	1	541319	0		0	0	NULL	NULL	NULL	Medium	run1	1	List2	A_T.wav	A_T	1	1	1	1	541168	151	1	645	541813
Exp2	3	Exp2-3-1	59.939	1.0.0.140	1	right	chendengfeng	-482344476	2.0.10.242	2.0.10.242	09-13-2019	2019-09-13 01:00:23	09:00:23	female	2.0.10.147	197	Catch.bmp	1903-06-18	0		1	0	543804	0		0	0	NULL	NULL	NULL	Medium	run1	1	List2	A_T.wav	A_T	1	1	0	1	543654	150	1	679	544333
Exp2	3	Exp2-3-1	59.939	1.0.0.140	1	right	chendengfeng	-482344476	2.0.10.242	2.0.10.242	09-13-2019	2019-09-13 01:00:23	09:00:23	female	2.0.10.147	198	Red_C_2.bmp	1902-10-07	0		0	1	546224	0		0	0	NULL	NULL	NULL	Medium	run1	1	List2	Catch.wav	V_T	1	1	1	1	546073	151	1	476	546549
Exp2	3	Exp2-3-1	59.939	1.0.0.140	1	right	chendengfeng	-482344476	2.0.10.242	2.0.10.242	09-13-2019	2019-09-13 01:00:23	09:00:23	female	2.0.10.147	199	Catch.bmp	1903-04-29	0		0	1	548393	0		0	0	NULL	NULL	NULL	Medium	run1	1	List2	A_T.wav	A_T	1	1	1	1	548242	151	1	635	548877
Exp2	3	Exp2-3-1	59.939	1.0.0.140	1	right	chendengfeng	-482344476	2.0.10.242	2.0.10.242	09-13-2019	2019-09-13 01:00:23	09:00:23	female	2.0.10.147	200	Blue_S_2.bmp	1902-11-13	0		0	1	550762	0		0	0	NULL	NULL	NULL	Medium	run1	1	List2	Catch.wav	V_T	1	1	1	1	550611	151	1	554	551165
Exp2	3	Exp2-3-1	59.939	1.0.0.140	1	right	chendengfeng	-482344476	2.0.10.242	2.0.10.242	09-13-2019	2019-09-13 01:00:23	09:00:23	female	2.0.10.147	201	Catch.bmp	1903-03-11	0		0	0	552964	0		0	0	NULL	NULL	NULL	Medium	run1	1	List2	A_T.wav	A_T	1	1	0	1	552814	150	1	511	553325
Exp2	3	Exp2-3-1	59.939	1.0.0.140	1	right	chendengfeng	-482344476	2.0.10.242	2.0.10.242	09-13-2019	2019-09-13 01:00:23	09:00:23	female	2.0.10.147	202	Catch.bmp	1903-09-05	0		0	0	555283	0		0	0	NULL	NULL	NULL	Medium	run1	1	List2	A_T.wav	A_T	1	1	0	1	555133	150	1	511	555644
Exp2	3	Exp2-3-1	59.939	1.0.0.140	1	right	chendengfeng	-482344476	2.0.10.242	2.0.10.242	09-13-2019	2019-09-13 01:00:23	09:00:23	female	2.0.10.147	203	Red_S.bmp	1902-03-22	0		0	1	557786	0		0	0	NULL	NULL	NULL	Medium	run1		List2	A_S.wav	AV_S	0		1	1	557635	151		0	0
Exp2	3	Exp2-3-1	59.939	1.0.0.140	1	right	chendengfeng	-482344476	2.0.10.242	2.0.10.242	09-13-2019	2019-09-13 01:00:23	09:00:23	female	2.0.10.147	204	Catch.bmp	1903-05-21	0		0	0	559821	0		0	0	NULL	NULL	NULL	Medium	run1	1	List2	A_T.wav	A_T	1	1	0	1	559671	150	1	653	560324
Exp2	3	Exp2-3-1	59.939	1.0.0.140	1	right	chendengfeng	-482344476	2.0.10.242	2.0.10.242	09-13-2019	2019-09-13 01:00:23	09:00:23	female	2.0.10.147	205	Red_C_2.bmp	1902-04-08	0		0	0	562207	0		0	0	NULL	NULL	NULL	Medium	run1	1	List2	Catch.wav	V_T	1	1	1	1	562057	150	1	587	562644
Exp2	3	Exp2-3-1	59.939	1.0.0.140	1	right	chendengfeng	-482344476	2.0.10.242	2.0.10.242	09-13-2019	2019-09-13 01:00:23	09:00:23	female	2.0.10.147	206	Blue_C_2.bmp	1903-01-06	0		0	0	564192	0		0	0	NULL	NULL	NULL	Medium	run1		List2	A_S.wav	AV_S	0		1	1	564042	150		0	0
Exp2	3	Exp2-3-1	59.939	1.0.0.140	1	right	chendengfeng	-482344476	2.0.10.242	2.0.10.242	09-13-2019	2019-09-13 01:00:23	09:00:23	female	2.0.10.147	207	Red_C.bmp	1903-09-09	0		0	0	566511	0		0	0	NULL	NULL	NULL	Medium	run1	1	List2	A_T.wav	AV_T	1	1	0	1	566361	150	1	563	566924
Exp2	3	Exp2-3-1	59.939	1.0.0.140	1	right	chendengfeng	-482344476	2.0.10.242	2.0.10.242	09-13-2019	2019-09-13 01:00:23	09:00:23	female	2.0.10.147	208	Catch.bmp	1904-03-09	0		0	0	569014	0		0	0	NULL	NULL	NULL	Medium	run1	1	List2	A_T.wav	A_T	1	1	0	1	568864	150	1	652	569516
Exp2	3	Exp2-3-1	59.939	1.0.0.140	1	right	chendengfeng	-482344476	2.0.10.242	2.0.10.242	09-13-2019	2019-09-13 01:00:23	09:00:23	female	2.0.10.147	209	Blue_S.bmp	1903-01-29	0		0	0	571700	0		0	0	NULL	NULL	NULL	Medium	run1	1	List2	Catch.wav	V_T	1	1	1	1	571550	150	1	646	572196
Exp2	3	Exp2-3-1	59.939	1.0.0.140	1	right	chendengfeng	-482344476	2.0.10.242	2.0.10.242	09-13-2019	2019-09-13 01:00:23	09:00:23	female	2.0.10.147	210	Catch.bmp	1904-03-29	0		0	0	573986	0		0	0	NULL	NULL	NULL	Medium	run1	1	List2	A_T.wav	A_T	1	1	0	2	573836	150	1	528	574364
Exp2	3	Exp2-3-1	59.939	1.0.0.140	1	right	chendengfeng	-482344476	2.0.10.242	2.0.10.242	09-13-2019	2019-09-13 01:00:23	09:00:23	female	2.0.10.147	211	Blue_C_2.bmp	1904-04-09	0		1	0	576688	0		0	0	NULL	NULL	NULL	Medium	run1		List2	Catch.wav	V_S	0		1	1	576538	150		0	0
Exp2	3	Exp2-3-1	59.939	1.0.0.140	1	right	chendengfeng	-482344476	2.0.10.242	2.0.10.242	09-13-2019	2019-09-13 01:00:23	09:00:23	female	2.0.10.147	212	Red_C_2.bmp	1903-12-06	0		0	0	579475	0		0	0	NULL	NULL	NULL	Medium	run1	1	List2	A_T.wav	AV_T	1	1	0	1	579325	150	1	391	579716
Exp2	3	Exp2-3-1	59.939	1.0.0.140	1	right	chendengfeng	-482344476	2.0.10.242	2.0.10.242	09-13-2019	2019-09-13 01:00:23	09:00:23	female	2.0.10.147	213	Red_C.bmp	1902-08-06	0		0	0	582061	0		0	0	NULL	NULL	NULL	Medium	run1	1	List2	A_T.wav	AV_T	1	1	0	1	581911	150	1	637	582548
Exp2	3	Exp2-3-1	59.939	1.0.0.140	1	right	chendengfeng	-482344476	2.0.10.242	2.0.10.242	09-13-2019	2019-09-13 01:00:23	09:00:23	female	2.0.10.147	214	Catch.bmp	1902-06-23	0		0	0	584163	0		0	0	NULL	NULL	NULL	Medium	run1	1	List2	A_T.wav	A_T	1	1	0	1	584013	150	1	527	584540
Exp2	3	Exp2-3-1	59.939	1.0.0.140	1	right	chendengfeng	-482344476	2.0.10.242	2.0.10.242	09-13-2019	2019-09-13 01:00:23	09:00:23	female	2.0.10.147	215	Blue_C.bmp	1904-02-05	0		0	0	586215	0		0	0	NULL	NULL	NULL	Medium	Run1		List2	Catch.wav	V_S	0		1	1	586065	150		0	0
Exp2	3	Exp2-3-1	59.939	1.0.0.140	1	right	chendengfeng	-482344476	2.0.10.242	2.0.10.242	09-13-2019	2019-09-13 01:00:23	09:00:23	female	2.0.10.147	216	Blue_S.bmp	1903-08-29	0		1	0	588934	0		0	0	NULL	NULL	NULL	Medium	run1	1	List2	Catch.wav	V_T	1	1	0	1	588784	150	1	491	589275
Exp2	3	Exp2-3-1	59.939	1.0.0.140	1	right	chendengfeng	-482344476	2.0.10.242	2.0.10.242	09-13-2019	2019-09-13 01:00:23	09:00:23	female	2.0.10.147	217	Catch.bmp	1902-11-24	0		0	0	591420	0		0	0	NULL	NULL	NULL	Medium	run1	1	List2	A_T.wav	A_T	0		1	1	591270	150		0	0
Exp2	3	Exp2-3-1	59.939	1.0.0.140	1	right	chendengfeng	-482344476	2.0.10.242	2.0.10.242	09-13-2019	2019-09-13 01:00:23	09:00:23	female	2.0.10.147	218	Blue_S_2.bmp	1902-08-17	0		0	0	593723	0		0	0	NULL	NULL	NULL	Medium	run1	1	List2	A_T.wav	AV_T	1	1	0	1	593573	150	1	510	594083
Exp2	3	Exp2-3-1	59.939	1.0.0.140	1	right	chendengfeng	-482344476	2.0.10.242	2.0.10.242	09-13-2019	2019-09-13 01:00:23	09:00:23	female	2.0.10.147	219	Catch.bmp	1903-11-12	0		0	1	595842	0		0	0	NULL	NULL	NULL	Medium	run1		List2	A_S.wav	A_S	0		1	1	595691	151		0	0
Exp2	3	Exp2-3-1	59.939	1.0.0.140	1	right	chendengfeng	-482344476	2.0.10.242	2.0.10.242	09-13-2019	2019-09-13 01:00:23	09:00:23	female	2.0.10.147	220	Catch.bmp	1902-08-02	0		0	0	598461	0		0	0	NULL	NULL	NULL	Medium	run1	1	List2	A_T.wav	A_T	1	1	0	1	598311	150	1	540	598851
Exp2	3	Exp2-3-1	59.939	1.0.0.140	1	right	chendengfeng	-482344476	2.0.10.242	2.0.10.242	09-13-2019	2019-09-13 01:00:23	09:00:23	female	2.0.10.147	221	Blue_S_2.bmp	1902-12-12	0		0	0	600563	0		0	0	NULL	NULL	NULL	Medium	run1	1	List2	Catch.wav	V_T	1	1	1	1	600413	150	1	454	600867
Exp2	3	Exp2-3-1	59.939	1.0.0.140	1	right	chendengfeng	-482344476	2.0.10.242	2.0.10.242	09-13-2019	2019-09-13 01:00:23	09:00:23	female	2.0.10.147	222	Catch.bmp	1904-01-22	0		0	0	602799	0		0	0	NULL	NULL	NULL	Medium	run1	1	List2	A_T.wav	A_T	1	1	0	1	602649	150	1	794	603443
Exp2	3	Exp2-3-1	59.939	1.0.0.140	1	right	chendengfeng	-482344476	2.0.10.242	2.0.10.242	09-13-2019	2019-09-13 01:00:23	09:00:23	female	2.0.10.147	223	Red_C.bmp	1903-03-10	0		0	0	605435	0		0	0	NULL	NULL	NULL	Medium	run1	1	List2	Catch.wav	V_T	1	1	1	1	605285	150	1	455	605740
Exp2	3	Exp2-3-1	59.939	1.0.0.140	1	right	chendengfeng	-482344476	2.0.10.242	2.0.10.242	09-13-2019	2019-09-13 01:00:23	09:00:23	female	2.0.10.147	224	Catch.bmp	1902-08-30	0		0	0	607754	0		0	0	NULL	NULL	NULL	Medium	run1		List2	A_S.wav	A_S	0		1	1	607604	150		0	0
Exp2	3	Exp2-3-1	59.939	1.0.0.140	1	right	chendengfeng	-482344476	2.0.10.242	2.0.10.242	09-13-2019	2019-09-13 01:00:23	09:00:23	female	2.0.10.147	225	Catch.bmp	1903-11-10	0		0	0	609956	0		0	0	NULL	NULL	NULL	Medium	run1	1	List2	A_T.wav	A_T	1	1	0	1	609806	150	1	541	610347
Exp2	3	Exp2-3-1	59.939	1.0.0.140	1	right	chendengfeng	-482344476	2.0.10.242	2.0.10.242	09-13-2019	2019-09-13 01:00:23	09:00:23	female	2.0.10.147	226	Red_C_2.bmp	1904-01-03	0		0	1	612526	0		0	0	NULL	NULL	NULL	Medium	run1	1	List2	A_T.wav	AV_T	1	1	1	1	612375	151	1	580	612955
Exp2	3	Exp2-3-1	59.939	1.0.0.140	1	right	chendengfeng	-482344476	2.0.10.242	2.0.10.242	09-13-2019	2019-09-13 01:00:23	09:00:23	female	2.0.10.147	227	Catch.bmp	1903-09-28	0		0	0	615145	0		0	0	NULL	NULL	NULL	Medium	run1	1	List2	A_T.wav	A_T	1	1	0	1	614995	150	1	584	615579
Exp2	3	Exp2-3-1	59.939	1.0.0.140	1	right	chendengfeng	-482344476	2.0.10.242	2.0.10.242	09-13-2019	2019-09-13 01:00:23	09:00:23	female	2.0.10.147	228	Red_C_2.bmp	1903-05-18	0		0	0	617664	0		0	0	NULL	NULL	NULL	Medium	run1	1	List2	A_T.wav	AV_T	1	1	0	1	617514	150	1	465	617979
Exp2	3	Exp2-3-1	59.939	1.0.0.140	1	right	chendengfeng	-482344476	2.0.10.242	2.0.10.242	09-13-2019	2019-09-13 01:00:23	09:00:23	female	2.0.10.147	229	Red_S.bmp	1902-12-16	0		0	0	620050	0		0	0	NULL	NULL	NULL	Medium	run1		List2	A_S.wav	AV_S	0		0	1	619900	150	1	495	620395
Exp2	3	Exp2-3-1	59.939	1.0.0.140	1	right	chendengfeng	-482344476	2.0.10.242	2.0.10.242	09-13-2019	2019-09-13 01:00:23	09:00:23	female	2.0.10.147	230	Red_C_2.bmp	1902-05-09	0		0	1	622286	0		0	0	NULL	NULL	NULL	Medium	run1	1	List2	Catch.wav	V_T	1	1	1	1	622135	151	1	467	622602
Exp2	3	Exp2-3-1	59.939	1.0.0.140	1	right	chendengfeng	-482344476	2.0.10.242	2.0.10.242	09-13-2019	2019-09-13 01:00:23	09:00:23	female	2.0.10.147	231	Blue_C_2.bmp	1904-03-10	0		0	0	624304	0		0	0	NULL	NULL	NULL	Medium	run1		List2	A_S.wav	AV_S	0		1	1	624154	150		0	0
Exp2	3	Exp2-3-1	59.939	1.0.0.140	1	right	chendengfeng	-482344476	2.0.10.242	2.0.10.242	09-13-2019	2019-09-13 01:00:23	09:00:23	female	2.0.10.147	232	Blue_C.bmp	1903-01-15	0		0	1	627041	0		0	0	NULL	NULL	NULL	Medium	run1		List2	A_S.wav	AV_S	0		1	1	626890	151		0	0
Exp2	3	Exp2-3-1	59.939	1.0.0.140	1	right	chendengfeng	-482344476	2.0.10.242	2.0.10.242	09-13-2019	2019-09-13 01:00:23	09:00:23	female	2.0.10.147	233	Catch.bmp	1903-01-30	0		0	0	629376	0		0	0	NULL	NULL	NULL	Medium	run1	1	List2	A_T.wav	A_T	1	1	0	1	629226	150	1	481	629707
Exp2	3	Exp2-3-1	59.939	1.0.0.140	1	right	chendengfeng	-482344476	2.0.10.242	2.0.10.242	09-13-2019	2019-09-13 01:00:23	09:00:23	female	2.0.10.147	234	Blue_S.bmp	1904-02-25	0		0	0	631662	0		0	0	NULL	NULL	NULL	Medium	run1	1	List2	A_T.wav	AV_T	1	1	0	1	631512	150	1	602	632114
Exp2	3	Exp2-3-1	59.939	1.0.0.140	1	right	chendengfeng	-482344476	2.0.10.242	2.0.10.242	09-13-2019	2019-09-13 01:00:23	09:00:23	female	2.0.10.147	235	Catch.bmp	1902-04-02	0		1	0	634331	0		0	0	NULL	NULL	NULL	Medium	run1	1	List2	A_T.wav	A_T	1	1	0	1	634181	150	1	677	634858
Exp2	3	Exp2-3-1	59.939	1.0.0.140	1	right	chendengfeng	-482344476	2.0.10.242	2.0.10.242	09-13-2019	2019-09-13 01:00:23	09:00:23	female	2.0.10.147	236	Blue_S_2.bmp	1902-05-20	0		0	0	636317	0		0	0	NULL	NULL	NULL	Medium	run1	1	List2	A_T.wav	AV_T	1	1	0	1	636167	150	1	491	636658
Exp2	3	Exp2-3-1	59.939	1.0.0.140	1	right	chendengfeng	-482344476	2.0.10.242	2.0.10.242	09-13-2019	2019-09-13 01:00:23	09:00:23	female	2.0.10.147	237	Blue_S.bmp	1904-04-20	0		0	1	638336	0		0	0	NULL	NULL	NULL	Medium	run1	1	List2	Catch.wav	V_T	1	1	1	1	638185	151	1	642	638827
Exp2	3	Exp2-3-1	59.939	1.0.0.140	1	right	chendengfeng	-482344476	2.0.10.242	2.0.10.242	09-13-2019	2019-09-13 01:00:23	09:00:23	female	2.0.10.147	238	Catch.bmp	1902-05-25	0		0	0	641055	0		0	0	NULL	NULL	NULL	Medium	run1	1	List2	A_T.wav	A_T	1	1	1	1	640905	150	1	577	641482
Exp2	3	Exp2-3-1	59.939	1.0.0.140	1	right	chendengfeng	-482344476	2.0.10.242	2.0.10.242	09-13-2019	2019-09-13 01:00:23	09:00:23	female	2.0.10.147	239	Red_S_2.bmp	1904-01-07	0		1	0	643090	0		0	0	NULL	NULL	NULL	Medium	run1		List2	A_S.wav	AV_S	0		1	1	642940	150		0	0
Exp2	3	Exp2-3-1	59.939	1.0.0.140	1	right	chendengfeng	-482344476	2.0.10.242	2.0.10.242	09-13-2019	2019-09-13 01:00:23	09:00:23	female	2.0.10.147	240	Catch.bmp	1904-05-16	0		0	0	645777	0		0	0	NULL	NULL	NULL	Medium	run1	1	List2	A_T.wav	A_T	1	1	0	2	645627	150	1	592	646219
Exp2	3	Exp2-3-1	59.939	1.0.0.140	1	right	chendengfeng	-482344476	2.0.10.242	2.0.10.242	09-13-2019	2019-09-13 01:00:23	09:00:23	female	2.0.10.147	241	Red_C.bmp	1902-10-21	0		1	0	648529	0		0	0	NULL	NULL	NULL	Medium	run1	1	List2	Catch.wav	V_T	1	1	1	1	648379	150	1	455	648834
Exp2	3	Exp2-3-1	59.939	1.0.0.140	1	right	chendengfeng	-482344476	2.0.10.242	2.0.10.242	09-13-2019	2019-09-13 01:00:23	09:00:23	female	2.0.10.147	242	Catch.bmp	1904-02-06	0		0	0	650715	0		0	0	NULL	NULL	NULL	Medium	run1	1	List2	A_T.wav	A_T	1	1	1	1	650565	150	1	517	651082
Exp2	3	Exp2-3-1	59.939	1.0.0.140	1	right	chendengfeng	-482344476	2.0.10.242	2.0.10.242	09-13-2019	2019-09-13 01:00:23	09:00:23	female	2.0.10.147	243	Blue_S.bmp	1902-12-01	0		0	0	653368	0		0	0	NULL	NULL	NULL	Medium	run1	1	List2	A_T.wav	AV_T	1	1	0	1	653218	150	1	663	653881
Exp2	3	Exp2-3-1	59.939	1.0.0.140	1	right	chendengfeng	-482344476	2.0.10.242	2.0.10.242	09-13-2019	2019-09-13 01:00:23	09:00:23	female	2.0.10.147	244	Blue_C_2.bmp	1902-12-13	0		0	0	655587	0		0	0	NULL	NULL	NULL	Medium	run1		List2	A_S.wav	AV_S	0		0	1	655437	150		0	0
Exp2	3	Exp2-3-1	59.939	1.0.0.140	1	right	chendengfeng	-482344476	2.0.10.242	2.0.10.242	09-13-2019	2019-09-13 01:00:23	09:00:23	female	2.0.10.147	245	Blue_S_2.bmp	1903-09-06	0		0	1	657873	0		0	0	NULL	NULL	NULL	Medium	run1	1	List2	A_T.wav	AV_T	1	1	0	1	657722	151	1	551	658273
Exp2	3	Exp2-3-1	59.939	1.0.0.140	1	right	chendengfeng	-482344476	2.0.10.242	2.0.10.242	09-13-2019	2019-09-13 01:00:23	09:00:23	female	2.0.10.147	246	Blue_C_2.bmp	1902-07-11	0		0	0	660375	0		0	0	NULL	NULL	NULL	Medium	run1		List2	Catch.wav	V_S	0		1	1	660225	150		0	0
Exp2	3	Exp2-3-1	59.939	1.0.0.140	1	right	chendengfeng	-482344476	2.0.10.242	2.0.10.242	09-13-2019	2019-09-13 01:00:23	09:00:23	female	2.0.10.147	247	Red_S_2.bmp	1903-05-17	0		0	1	662511	0		0	0	NULL	NULL	NULL	Medium	run1		List2	A_S.wav	AV_S	0		1	1	662360	151		0	0
Exp2	3	Exp2-3-1	59.939	1.0.0.140	1	right	chendengfeng	-482344476	2.0.10.242	2.0.10.242	09-13-2019	2019-09-13 01:00:23	09:00:23	female	2.0.10.147	248	Red_C.bmp	1903-07-20	0		0	0	664980	0		0	0	NULL	NULL	NULL	Medium	run1	1	List2	A_T.wav	AV_T	1	1	0	1	664830	150	1	347	665177
Exp2	3	Exp2-3-1	59.939	1.0.0.140	1	right	chendengfeng	-482344476	2.0.10.242	2.0.10.242	09-13-2019	2019-09-13 01:00:23	09:00:23	female	2.0.10.147	249	Blue_C.bmp	1902-04-02	0		0	0	667432	0		0	0	NULL	NULL	NULL	Medium	Run1		List2	Catch.wav	V_S	0		1	1	667282	150		0	0
Exp2	3	Exp2-3-1	59.939	1.0.0.140	1	right	chendengfeng	-482344476	2.0.10.242	2.0.10.242	09-13-2019	2019-09-13 01:00:23	09:00:23	female	2.0.10.147	250	Blue_C_2.bmp	1902-09-04	0		0	0	669468	0		0	0	NULL	NULL	NULL	Medium	run1		List2	A_S.wav	AV_S	0		0	1	669318	150		0	0
Exp2	3	Exp2-3-1	59.939	1.0.0.140	1	right	chendengfeng	-482344476	2.0.10.242	2.0.10.242	09-13-2019	2019-09-13 01:00:23	09:00:23	female	2.0.10.147	251	Blue_S.bmp	1902-09-02	0		0	0	671653	0		0	0	NULL	NULL	NULL	Medium	run1	1	List2	Catch.wav	V_T	1	1	1	1	671503	150	1	762	672265
Exp2	3	Exp2-3-1	59.939	1.0.0.140	1	right	chendengfeng	-482344476	2.0.10.242	2.0.10.242	09-13-2019	2019-09-13 01:00:23	09:00:23	female	2.0.10.147	252	Catch.bmp	1902-09-20	0		0	0	673789	0		0	0	NULL	NULL	NULL	Medium	run1		List2	A_S.wav	A_S	0		1	1	673639	150		0	0
Exp2	3	Exp2-3-1	59.939	1.0.0.140	1	right	chendengfeng	-482344476	2.0.10.242	2.0.10.242	09-13-2019	2019-09-13 01:00:23	09:00:23	female	2.0.10.147	253	Catch.bmp	1903-12-03	0		0	0	675991	0		0	0	NULL	NULL	NULL	Medium	run1		List2	A_S.wav	A_S	0		0	1	675841	150		0	0
Exp2	3	Exp2-3-1	59.939	1.0.0.140	1	right	chendengfeng	-482344476	2.0.10.242	2.0.10.242	09-13-2019	2019-09-13 01:00:23	09:00:23	female	2.0.10.147	254	Catch.bmp	1903-10-29	0		0	0	678627	0		0	0	NULL	NULL	NULL	Medium	run1	1	List2	A_T.wav	A_T	1	1	0	1	678477	150	1	604	679081
Exp2	3	Exp2-3-1	59.939	1.0.0.140	1	right	chendengfeng	-482344476	2.0.10.242	2.0.10.242	09-13-2019	2019-09-13 01:00:23	09:00:23	female	2.0.10.147	255	Catch.bmp	1903-09-25	0		0	0	681180	0		0	0	NULL	NULL	NULL	Medium	run1	1	List2	A_T.wav	A_T	1	1	0	1	681030	150	1	379	681409
Exp2	3	Exp2-3-1	59.939	1.0.0.140	1	right	chendengfeng	-482344476	2.0.10.242	2.0.10.242	09-13-2019	2019-09-13 01:00:23	09:00:23	female	2.0.10.147	256	Catch.bmp	1903-09-03	0		0	0	683699	0		0	0	NULL	NULL	NULL	Medium	run1	1	List2	A_T.wav	A_T	1	1	0	1	683549	150	1	500	684049
Exp2	3	Exp2-3-1	59.939	1.0.0.140	1	right	chendengfeng	-482344476	2.0.10.242	2.0.10.242	09-13-2019	2019-09-13 01:00:23	09:00:23	female	2.0.10.147	257	Red_C.bmp	1903-02-05	0		0	0	686202	0		0	0	NULL	NULL	NULL	Medium	run1	1	List2	A_T.wav	AV_T	1	1	0	1	686052	150	1	565	686617
Exp2	3	Exp2-3-1	59.939	1.0.0.140	1	right	chendengfeng	-482344476	2.0.10.242	2.0.10.242	09-13-2019	2019-09-13 01:00:23	09:00:23	female	2.0.10.147	258	Blue_C.bmp	1902-07-31	0		0	1	688488	0		0	0	NULL	NULL	NULL	Medium	Run1		List2	Catch.wav	V_S	0		1	1	688337	151		0	0
Exp2	3	Exp2-3-1	59.939	1.0.0.140	1	right	chendengfeng	-482344476	2.0.10.242	2.0.10.242	09-13-2019	2019-09-13 01:00:23	09:00:23	female	2.0.10.147	259	Catch.bmp	1903-08-31	0		0	0	690640	0		0	0	NULL	NULL	NULL	Medium	run1	1	List2	A_T.wav	A_T	1	1	0	1	690490	150	1	502	690992
Exp2	3	Exp2-3-1	59.939	1.0.0.140	1	right	chendengfeng	-482344476	2.0.10.242	2.0.10.242	09-13-2019	2019-09-13 01:00:23	09:00:23	female	2.0.10.147	260	Red_S.bmp	1902-07-10	0		0	1	693126	0		0	0	NULL	NULL	NULL	Medium	run1		List2	Catch.wav	V_S	0		1	1	692975	151		0	0
Exp2	3	Exp2-3-1	59.939	1.0.0.140	1	right	chendengfeng	-482344476	2.0.10.242	2.0.10.242	09-13-2019	2019-09-13 01:00:23	09:00:23	female	2.0.10.147	261	Red_S.bmp	1586	0		0	0	695261	0		0	0	NULL	NULL	NULL	Medium	run1		List2	Catch.wav	V_S	0		0	1	695111	150		0	0
Exp2	3	Exp2-3-1	59.939	1.0.0.140	1	right	chendengfeng	-482344476	2.0.10.242	2.0.10.242	09-13-2019	2019-09-13 01:00:23	09:00:23	female	2.0.10.147	262	Catch.bmp	988	0		0	0	698081	0		0	0	NULL	NULL	NULL	Medium	run1	1	List2	A_T.wav	A_T	1	1	0	1	697931	150	1	437	698368
Exp2	3	Exp2-3-1	59.939	1.0.0.140	1	right	chendengfeng	-482344476	2.0.10.242	2.0.10.242	09-13-2019	2019-09-13 01:00:23	09:00:23	female	2.0.10.147	263	Catch.bmp	1577	0		0	0	700216	0		0	0	NULL	NULL	NULL	Medium	run1	1	List2	A_T.wav	A_T	1	1	0	1	700066	150	1	734	700800
Exp2	3	Exp2-3-1	59.939	1.0.0.140	1	right	chendengfeng	-482344476	2.0.10.242	2.0.10.242	09-13-2019	2019-09-13 01:00:23	09:00:23	female	2.0.10.147	264	Catch.bmp	1183	0		1	0	702952	0		0	0	NULL	NULL	NULL	Medium	run1	1	List2	A_T.wav	A_T	1	1	0	1	702802	150	1	527	703329
Exp2	3	Exp2-3-1	59.939	1.0.0.140	1	right	chendengfeng	-482344476	2.0.10.242	2.0.10.242	09-13-2019	2019-09-13 01:00:23	09:00:23	female	2.0.10.147	265	Blue_S.bmp	958	0		0	0	705288	0		0	0	NULL	NULL	NULL	Medium	run1	1	List2	A_T.wav	AV_T	1	1	0	1	705138	150	1	542	705680
Exp2	3	Exp2-3-1	59.939	1.0.0.140	1	right	chendengfeng	-482344476	2.0.10.242	2.0.10.242	09-13-2019	2019-09-13 01:00:23	09:00:23	female	2.0.10.147	266	Catch.bmp	1153	0		0	0	707407	0		0	0	NULL	NULL	NULL	Medium	run1	1	List2	A_T.wav	A_T	1	1	0	1	707257	150	1	655	707912
Exp2	3	Exp2-3-1	59.939	1.0.0.140	1	right	chendengfeng	-482344476	2.0.10.242	2.0.10.242	09-13-2019	2019-09-13 01:00:23	09:00:23	female	2.0.10.147	267	Catch.bmp	1361	0		1	0	709709	0		0	0	NULL	NULL	NULL	Medium	run1	1	List2	A_T.wav	A_T	1	1	0	1	709559	150	1	489	710048
Exp2	3	Exp2-3-1	59.939	1.0.0.140	1	right	chendengfeng	-482344476	2.0.10.242	2.0.10.242	09-13-2019	2019-09-13 01:00:23	09:00:23	female	2.0.10.147	268	Red_C_2.bmp	1412	0		0	0	712229	0		0	0	NULL	NULL	NULL	Medium	run1	1	List2	Catch.wav	V_T	1	1	0	1	712079	150	1	577	712656
Exp2	3	Exp2-3-1	59.939	1.0.0.140	1	right	chendengfeng	-482344476	2.0.10.242	2.0.10.242	09-13-2019	2019-09-13 01:00:23	09:00:23	female	2.0.10.147	269	Red_C.bmp	1029	0		0	0	714798	0		0	0	NULL	NULL	NULL	Medium	run1	1	List2	Catch.wav	V_T	1	1	0	1	714648	150	1	560	715208
Exp2	3	Exp2-3-1	59.939	1.0.0.140	1	right	chendengfeng	-482344476	2.0.10.242	2.0.10.242	09-13-2019	2019-09-13 01:00:23	09:00:23	female	2.0.10.147	270	Blue_S_2.bmp	1119	0		0	1	716984	0		0	0	NULL	NULL	NULL	Medium	run1	1	List2	Catch.wav	V_T	1	1	1	1	716833	151	1	399	717232
Exp2	3	Exp2-3-1	59.939	1.0.0.140	1	right	chendengfeng	-482344476	2.0.10.242	2.0.10.242	09-13-2019	2019-09-13 01:00:23	09:00:23	female	2.0.10.147	271	Red_C.bmp	1343	0		0	1	719253	0		0	0	NULL	NULL	NULL	Medium	run1	1	List2	Catch.wav	V_T	1	1	1	0	719102	151	1	586	719688
Exp2	3	Exp2-3-1	59.939	1.0.0.140	1	right	chendengfeng	-482344476	2.0.10.242	2.0.10.242	09-13-2019	2019-09-13 01:00:23	09:00:23	female	2.0.10.147	272	Red_S.bmp	1155	0		0	0	721755	0		0	0	NULL	NULL	NULL	Medium	run1		List2	A_S.wav	AV_S	0		1	1	721605	150		0	0
Exp2	3	Exp2-3-1	59.939	1.0.0.140	1	right	chendengfeng	-482344476	2.0.10.242	2.0.10.242	09-13-2019	2019-09-13 01:00:23	09:00:23	female	2.0.10.147	273	Blue_S.bmp	1299	0		0	0	724124	0		0	0	NULL	NULL	NULL	Medium	run1	1	List2	A_T.wav	AV_T	1	1	0	1	723974	150	1	521	724495
Exp2	3	Exp2-3-1	59.939	1.0.0.140	1	right	chendengfeng	-482344476	2.0.10.242	2.0.10.242	09-13-2019	2019-09-13 01:00:23	09:00:23	female	2.0.10.147	274	Blue_C_2.bmp	1540	0		0	0	726577	0		0	0	NULL	NULL	NULL	Medium	run1		List2	Catch.wav	V_S	0		0	1	726427	150		0	0
Exp2	3	Exp2-3-1	59.939	1.0.0.140	1	right	chendengfeng	-482344476	2.0.10.242	2.0.10.242	09-13-2019	2019-09-13 01:00:23	09:00:23	female	2.0.10.147	275	Red_C.bmp	971	0		0	0	729313	0		0	0	NULL	NULL	NULL	Medium	run1	1	List2	Catch.wav	V_T	1	1	0	1	729163	150	1	356	729519
Exp2	3	Exp2-3-1	59.939	1.0.0.140	1	right	chendengfeng	-482344476	2.0.10.242	2.0.10.242	09-13-2019	2019-09-13 01:00:23	09:00:23	female	2.0.10.147	276	Catch.bmp	825	0		0	0	731432	0		0	0	NULL	NULL	NULL	Medium	run1	1	List2	A_T.wav	A_T	1	1	1	1	731282	150	1	597	731879
Exp2	3	Exp2-3-1	59.939	1.0.0.140	1	right	chendengfeng	-482344476	2.0.10.242	2.0.10.242	09-13-2019	2019-09-13 01:00:23	09:00:23	female	2.0.10.147	277	Blue_S_2.bmp	1537	0		0	0	733417	0		0	0	NULL	NULL	NULL	Medium	run1	1	List2	Catch.wav	V_T	1	1	1	1	733267	150	1	780	734047
Exp2	3	Exp2-3-1	59.939	1.0.0.140	1	right	chendengfeng	-482344476	2.0.10.242	2.0.10.242	09-13-2019	2019-09-13 01:00:23	09:00:23	female	2.0.10.147	278	Catch.bmp	1085	0		1	0	736103	0		0	0	NULL	NULL	NULL	Medium	run1		List2	A_S.wav	A_S	0		1	1	735953	150		0	0
Exp2	3	Exp2-3-1	59.939	1.0.0.140	1	right	chendengfeng	-482344476	2.0.10.242	2.0.10.242	09-13-2019	2019-09-13 01:00:23	09:00:23	female	2.0.10.147	279	Red_C.bmp	1271	0		0	0	738389	0		0	0	NULL	NULL	NULL	Medium	run1	1	List2	A_T.wav	AV_T	1	1	0	1	738239	150	1	496	738735
Exp2	3	Exp2-3-1	59.939	1.0.0.140	1	right	chendengfeng	-482344476	2.0.10.242	2.0.10.242	09-13-2019	2019-09-13 01:00:23	09:00:23	female	2.0.10.147	280	Blue_S_2.bmp	1082	0		0	0	740808	0		0	0	NULL	NULL	NULL	Medium	run1	1	List2	Catch.wav	V_T	1	1	1	1	740658	150	1	558	741216
