# Supplementary material for: Visual Perceptual Load Attenuates Age-Related Audiovisual Integration in an Audiovisual Discrimination Task
Source: Front Psychol. 2021 Sep 29;12:740221. doi: 10.3389/fpsyg.2021.740221 (PMC8511317; doi:10.3389/fpsyg.2021.740221)
Supplement: Supplementary file 1 [file Data_Sheet_1.ZIP › Export data/Group 1_Data_Younger/Exp2_Medium load/Subject_04.xlsx]

## Sheet: Sheet1
ExperimentName	Subject	DataFile.Basename	Display.RefreshRate	ExperimentVersion	Group	Handedness	Name	RandomSeed	RuntimeVersion	RuntimeVersionExpected	SessionDate	SessionStartDateTimeUtc	SessionTime	Sex	StudioVersion	Block	Image	ITI	ITI.ACC	ITI.CRESP	ITI.DurationError	ITI.OnsetDelay	ITI.OnsetTime	ITI.OnsetToOnsetTime	ITI.RESP	ITI.RT	ITI.RTTime	List1	List1.Cycle	List1.Sample	PercetualLoad	Procedure	Response	Running	Sound	StimulusType	Target.ACC	Target.CRESP	Target.DurationError	Target.OnsetDelay	Target.OnsetTime	Target.OnsetToOnsetTime	Target.RESP	Target.RT	Target.RTTime
Exp2	4	Exp2-4-1	59.939	1.0.0.140	1	right	fuwenya	791706768	2.0.10.242	2.0.10.242	09-13-2019	2019-09-13 01:47:16	09:47:16	female	2.0.10.147	1	Red_C_2.bmp	1903-01-25	0		0	0	48969	0		0	0	16	1	1	Medium	Prac	1	List1	A_T.wav	AV_T	1	1	99	1	48819	150	1	786	49605
Exp2	4	Exp2-4-1	59.939	1.0.0.140	1	right	fuwenya	791706768	2.0.10.242	2.0.10.242	09-13-2019	2019-09-13 01:47:16	09:47:16	female	2.0.10.147	2	Blue_C_2.bmp	1902-03-30	0		0	0	51238	0		0	0	12	1	2	Medium	Prac		List1	A_S.wav	AV_S	0		0	1	51088	150		0	0
Exp2	4	Exp2-4-1	59.939	1.0.0.140	1	right	fuwenya	791706768	2.0.10.242	2.0.10.242	09-13-2019	2019-09-13 01:47:16	09:47:16	female	2.0.10.147	3	Blue_S.bmp	1904-03-15	0		0	0	53274	0		0	0	3	1	3	Medium	Prac	1	List1	Catch.wav	V_T	1	1	0	1	53124	150	1	993	54117
Exp2	4	Exp2-4-1	59.939	1.0.0.140	1	right	fuwenya	791706768	2.0.10.242	2.0.10.242	09-13-2019	2019-09-13 01:47:16	09:47:16	female	2.0.10.147	4	Blue_S.bmp	1903-06-12	0		0	0	55960	0		0	0	13	1	4	Medium	Prac	1	List1	A_T.wav	AV_T	1	1	1	1	55810	150	1	843	56653
Exp2	4	Exp2-4-1	59.939	1.0.0.140	1	right	fuwenya	791706768	2.0.10.242	2.0.10.242	09-13-2019	2019-09-13 01:47:16	09:47:16	female	2.0.10.147	5	Red_C_2.bmp	1904-03-31	0		0	0	58379	0		0	0	16	1	5	Medium	Prac	1	List1	A_T.wav	AV_T	1	1	0	1	58229	150	1	464	58693
Exp2	4	Exp2-4-1	59.939	1.0.0.140	1	right	fuwenya	791706768	2.0.10.242	2.0.10.242	09-13-2019	2019-09-13 01:47:16	09:47:16	female	2.0.10.147	6	Blue_S_2.bmp	1904-01-01	0		0	0	61082	0		0	0	14	1	6	Medium	Prac	1	List1	A_T.wav	AV_T	1	1	0	1	60932	150	1	649	61581
Exp2	4	Exp2-4-1	59.939	1.0.0.140	1	right	fuwenya	791706768	2.0.10.242	2.0.10.242	09-13-2019	2019-09-13 01:47:16	09:47:16	female	2.0.10.147	7	Blue_S_2.bmp	1903-04-29	0		0	0	63701	0		0	0	14	1	7	Medium	Prac	1	List1	A_T.wav	AV_T	1	1	0	1	63551	150	1	526	64077
Exp2	4	Exp2-4-1	59.939	1.0.0.140	1	right	fuwenya	791706768	2.0.10.242	2.0.10.242	09-13-2019	2019-09-13 01:47:16	09:47:16	female	2.0.10.147	8	Catch.bmp	1903-08-19	0		0	0	66070	0		0	0	10	1	8	Medium	Prac	1	List1	A_T.wav	A_T	1	1	0	1	65920	150	1	661	66581
Exp2	4	Exp2-4-1	59.939	1.0.0.140	1	right	fuwenya	791706768	2.0.10.242	2.0.10.242	09-13-2019	2019-09-13 01:47:16	09:47:16	female	2.0.10.147	9	Blue_S.bmp	1902-12-17	0		0	0	68556	0		0	0	13	1	9	Medium	Prac	1	List1	A_T.wav	AV_T	1	1	0	1	68406	150	1	607	69013
Exp2	4	Exp2-4-1	59.939	1.0.0.140	1	right	fuwenya	791706768	2.0.10.242	2.0.10.242	09-13-2019	2019-09-13 01:47:16	09:47:16	female	2.0.10.147	10	Catch.bmp	1904-02-04	0		0	0	70792	0		0	0	9	1	10	Medium	Prac		List1	A_S.wav	A_S	0		0	1	70642	150		0	0
Exp2	4	Exp2-4-1	59.939	1.0.0.140	1	right	fuwenya	791706768	2.0.10.242	2.0.10.242	09-13-2019	2019-09-13 01:47:16	09:47:16	female	2.0.10.147	11	Blue_S_2.bmp	1902-04-15	0		0	0	73511	0		0	0	4	1	11	Medium	Prac	1	List1	Catch.wav	V_T	1	1	1	1	73361	150	1	684	74045
Exp2	4	Exp2-4-1	59.939	1.0.0.140	1	right	fuwenya	791706768	2.0.10.242	2.0.10.242	09-13-2019	2019-09-13 01:47:16	09:47:16	female	2.0.10.147	12	Red_C_2.bmp	1902-05-19	0		0	0	75497	0		0	0	16	1	12	Medium	Prac	1	List1	A_T.wav	AV_T	1	1	0	1	75347	150	1	618	75965
Exp2	4	Exp2-4-1	59.939	1.0.0.140	1	right	fuwenya	791706768	2.0.10.242	2.0.10.242	09-13-2019	2019-09-13 01:47:16	09:47:16	female	2.0.10.147	13	Red_C.bmp	1903-09-15	0		0	1	77516	0		0	0	5	1	13	Medium	Prac	1	List1	Catch.wav	V_T	1	1	1	1	77365	151	1	567	77932
Exp2	4	Exp2-4-1	59.939	1.0.0.140	1	right	fuwenya	791706768	2.0.10.242	2.0.10.242	09-13-2019	2019-09-13 01:47:16	09:47:16	female	2.0.10.147	14	Blue_S.bmp	1904-02-04	0		0	0	80018	0		0	0	3	1	14	Medium	Prac	1	List1	Catch.wav	V_T	1	1	0	1	79868	150	1	1089	80957
Exp2	4	Exp2-4-1	59.939	1.0.0.140	1	right	fuwenya	791706768	2.0.10.242	2.0.10.242	09-13-2019	2019-09-13 01:47:16	09:47:16	female	2.0.10.147	15	Catch.bmp	1902-07-02	0		0	0	82671	0		0	0	10	1	15	Medium	Prac	1	List1	A_T.wav	A_T	1	1	0	1	82521	150	1	843	83364
Exp2	4	Exp2-4-1	59.939	1.0.0.140	1	right	fuwenya	791706768	2.0.10.242	2.0.10.242	09-13-2019	2019-09-13 01:47:16	09:47:16	female	2.0.10.147	16	Catch.bmp	1903-05-22	0		0	0	84740	0		0	0	9	1	16	Medium	Prac		List1	A_S.wav	A_S	0		0	2	84590	150		0	0
Exp2	4	Exp2-4-1	59.939	1.0.0.140	1	right	fuwenya	791706768	2.0.10.242	2.0.10.242	09-13-2019	2019-09-13 01:47:16	09:47:16	female	2.0.10.147	17	Blue_C_2.bmp	1903-08-12	0		0	0	87242	0		0	0	12	1	17	Medium	Prac		List1	A_S.wav	AV_S	0		0	1	87092	150		0	0
Exp2	4	Exp2-4-1	59.939	1.0.0.140	1	right	fuwenya	791706768	2.0.10.242	2.0.10.242	09-13-2019	2019-09-13 01:47:16	09:47:16	female	2.0.10.147	18	Blue_C.bmp	1902-12-06	0		0	0	89778	0		0	0	11	1	18	Medium	Prac		List1	A_S.wav	AV_S	0		0	1	89628	150		0	0
Exp2	4	Exp2-4-1	59.939	1.0.0.140	1	right	fuwenya	791706768	2.0.10.242	2.0.10.242	09-13-2019	2019-09-13 01:47:16	09:47:16	female	2.0.10.147	19	Blue_S_2.bmp	1902-12-12	0		0	0	92064	0		0	0	14	1	19	Medium	Prac	1	List1	A_T.wav	AV_T	1	1	0	1	91914	150	1	594	92508
Exp2	4	Exp2-4-1	59.939	1.0.0.140	1	right	fuwenya	791706768	2.0.10.242	2.0.10.242	09-13-2019	2019-09-13 01:47:16	09:47:16	female	2.0.10.147	20	Blue_S_2.bmp	1902-08-21	0		0	1	94300	0		0	0	4	1	20	Medium	Prac	1	List1	Catch.wav	V_T	1	1	1	1	94149	151	1	551	94700
Exp2	4	Exp2-4-1	59.939	1.0.0.140	1	right	fuwenya	791706768	2.0.10.242	2.0.10.242	09-13-2019	2019-09-13 01:47:16	09:47:16	female	2.0.10.147	21	Red_C_2.bmp	1904-04-01	0		0	1	100690	0		0	0	NULL	NULL	NULL	Medium	run1	1	List2	Catch.wav	V_T	1	1	1	1	100539	151	1	562	101101
Exp2	4	Exp2-4-1	59.939	1.0.0.140	1	right	fuwenya	791706768	2.0.10.242	2.0.10.242	09-13-2019	2019-09-13 01:47:16	09:47:16	female	2.0.10.147	22	Catch.bmp	1902-04-11	0		0	0	103392	0		0	0	NULL	NULL	NULL	Medium	run1	1	List2	A_T.wav	A_T	1	1	1	1	103242	150	1	506	103748
Exp2	4	Exp2-4-1	59.939	1.0.0.140	1	right	fuwenya	791706768	2.0.10.242	2.0.10.242	09-13-2019	2019-09-13 01:47:16	09:47:16	female	2.0.10.147	23	Red_C.bmp	1904-05-16	0		0	0	105378	0		0	0	NULL	NULL	NULL	Medium	run1	1	List2	Catch.wav	V_T	1	1	0	1	105228	150	1	472	105700
Exp2	4	Exp2-4-1	59.939	1.0.0.140	1	right	fuwenya	791706768	2.0.10.242	2.0.10.242	09-13-2019	2019-09-13 01:47:16	09:47:16	female	2.0.10.147	24	Catch.bmp	1904-02-10	0		0	1	108131	0		0	0	NULL	NULL	NULL	Medium	run1	1	List2	A_T.wav	A_T	1	1	1	1	107980	151	1	720	108700
Exp2	4	Exp2-4-1	59.939	1.0.0.140	1	right	fuwenya	791706768	2.0.10.242	2.0.10.242	09-13-2019	2019-09-13 01:47:16	09:47:16	female	2.0.10.147	25	Blue_S_2.bmp	1902-12-22	0		0	0	110783	0		0	0	NULL	NULL	NULL	Medium	run1	1	List2	A_T.wav	AV_T	1	1	0	1	110633	150	1	979	111612
Exp2	4	Exp2-4-1	59.939	1.0.0.140	1	right	fuwenya	791706768	2.0.10.242	2.0.10.242	09-13-2019	2019-09-13 01:47:16	09:47:16	female	2.0.10.147	26	Catch.bmp	1902-11-02	0		0	0	113019	0		0	0	NULL	NULL	NULL	Medium	run1	1	List2	A_T.wav	A_T	1	1	0	1	112869	150	1	598	113467
Exp2	4	Exp2-4-1	59.939	1.0.0.140	1	right	fuwenya	791706768	2.0.10.242	2.0.10.242	09-13-2019	2019-09-13 01:47:16	09:47:16	female	2.0.10.147	27	Catch.bmp	1903-07-09	0		0	1	115205	0		0	0	NULL	NULL	NULL	Medium	run1	1	List2	A_T.wav	A_T	1	1	1	1	115054	151	1	630	115684
Exp2	4	Exp2-4-1	59.939	1.0.0.140	1	right	fuwenya	791706768	2.0.10.242	2.0.10.242	09-13-2019	2019-09-13 01:47:16	09:47:16	female	2.0.10.147	28	Blue_S_2.bmp	1902-09-18	0		0	0	117640	0		0	0	NULL	NULL	NULL	Medium	run1	1	List2	A_T.wav	AV_T	1	1	0	1	117490	150	1	585	118075
Exp2	4	Exp2-4-1	59.939	1.0.0.140	1	right	fuwenya	791706768	2.0.10.242	2.0.10.242	09-13-2019	2019-09-13 01:47:16	09:47:16	female	2.0.10.147	29	Blue_S.bmp	1902-06-12	0		0	1	119793	0		0	0	NULL	NULL	NULL	Medium	run1	1	List2	Catch.wav	V_T	1	1	1	1	119642	151	1	714	120356
Exp2	4	Exp2-4-1	59.939	1.0.0.140	1	right	fuwenya	791706768	2.0.10.242	2.0.10.242	09-13-2019	2019-09-13 01:47:16	09:47:16	female	2.0.10.147	30	Red_C_2.bmp	1904-03-18	0		0	0	121845	0		0	0	NULL	NULL	NULL	Medium	run1	1	List2	Catch.wav	V_T	1	1	0	1	121695	150	1	589	122284
Exp2	4	Exp2-4-1	59.939	1.0.0.140	1	right	fuwenya	791706768	2.0.10.242	2.0.10.242	09-13-2019	2019-09-13 01:47:16	09:47:16	female	2.0.10.147	31	Catch.bmp	1903-12-26	0		0	0	124531	0		0	0	NULL	NULL	NULL	Medium	run1	1	List2	A_T.wav	A_T	1	1	0	1	124381	150	1	606	124987
Exp2	4	Exp2-4-1	59.939	1.0.0.140	1	right	fuwenya	791706768	2.0.10.242	2.0.10.242	09-13-2019	2019-09-13 01:47:16	09:47:16	female	2.0.10.147	32	Catch.bmp	1903-08-06	0		0	0	127150	0		0	0	NULL	NULL	NULL	Medium	run1	1	List2	A_T.wav	A_T	1	1	0	1	127000	150	1	571	127571
Exp2	4	Exp2-4-1	59.939	1.0.0.140	1	right	fuwenya	791706768	2.0.10.242	2.0.10.242	09-13-2019	2019-09-13 01:47:16	09:47:16	female	2.0.10.147	33	Blue_C_2.bmp	1903-06-19	0		1	0	129619	0		0	0	NULL	NULL	NULL	Medium	run1		List2	Catch.wav	V_S	0		1	1	129469	150		0	0
Exp2	4	Exp2-4-1	59.939	1.0.0.140	1	right	fuwenya	791706768	2.0.10.242	2.0.10.242	09-13-2019	2019-09-13 01:47:16	09:47:16	female	2.0.10.147	34	Blue_C.bmp	1903-06-03	0		0	0	132105	0		0	0	NULL	NULL	NULL	Medium	run1		List2	A_S.wav	AV_S	0		1	1	131955	150		0	0
Exp2	4	Exp2-4-1	59.939	1.0.0.140	1	right	fuwenya	791706768	2.0.10.242	2.0.10.242	09-13-2019	2019-09-13 01:47:16	09:47:16	female	2.0.10.147	35	Blue_S.bmp	1903-11-10	0		0	0	134558	0		0	0	NULL	NULL	NULL	Medium	run1	1	List2	A_T.wav	AV_T	1	1	0	1	134408	150	1	579	134987
Exp2	4	Exp2-4-1	59.939	1.0.0.140	1	right	fuwenya	791706768	2.0.10.242	2.0.10.242	09-13-2019	2019-09-13 01:47:16	09:47:16	female	2.0.10.147	36	Blue_S.bmp	1903-11-04	0		0	0	137127	0		0	0	NULL	NULL	NULL	Medium	run1	1	List2	A_T.wav	AV_T	1	1	0	1	136977	150	1	602	137579
Exp2	4	Exp2-4-1	59.939	1.0.0.140	1	right	fuwenya	791706768	2.0.10.242	2.0.10.242	09-13-2019	2019-09-13 01:47:16	09:47:16	female	2.0.10.147	37	Blue_S.bmp	1903-06-25	0		0	0	139680	0		0	0	NULL	NULL	NULL	Medium	run1	1	List2	Catch.wav	V_T	1	1	1	1	139530	150	1	761	140291
Exp2	4	Exp2-4-1	59.939	1.0.0.140	1	right	fuwenya	791706768	2.0.10.242	2.0.10.242	09-13-2019	2019-09-13 01:47:16	09:47:16	female	2.0.10.147	38	Catch.bmp	1903-03-10	0		0	0	142099	0		0	0	NULL	NULL	NULL	Medium	run1		List2	A_S.wav	A_S	0		1	1	141949	150		0	0
Exp2	4	Exp2-4-1	59.939	1.0.0.140	1	right	fuwenya	791706768	2.0.10.242	2.0.10.242	09-13-2019	2019-09-13 01:47:16	09:47:16	female	2.0.10.147	39	Blue_C.bmp	1902-08-11	0		0	0	144468	0		0	0	NULL	NULL	NULL	Medium	run1		List2	A_S.wav	AV_S	0		0	1	144318	150		0	0
Exp2	4	Exp2-4-1	59.939	1.0.0.140	1	right	fuwenya	791706768	2.0.10.242	2.0.10.242	09-13-2019	2019-09-13 01:47:16	09:47:16	female	2.0.10.147	40	Blue_C_2.bmp	1903-04-29	0		0	0	146620	0		0	0	NULL	NULL	NULL	Medium	run1		List2	Catch.wav	V_S	0		1	1	146470	150		0	0
Exp2	4	Exp2-4-1	59.939	1.0.0.140	1	right	fuwenya	791706768	2.0.10.242	2.0.10.242	09-13-2019	2019-09-13 01:47:16	09:47:16	female	2.0.10.147	41	Catch.bmp	1903-08-11	0		0	0	149056	0		0	0	NULL	NULL	NULL	Medium	run1	1	List2	A_T.wav	A_T	1	1	1	1	148906	150	1	648	149554
Exp2	4	Exp2-4-1	59.939	1.0.0.140	1	right	fuwenya	791706768	2.0.10.242	2.0.10.242	09-13-2019	2019-09-13 01:47:16	09:47:16	female	2.0.10.147	42	Red_C.bmp	1902-06-26	0		0	0	151525	0		0	0	NULL	NULL	NULL	Medium	run1	1	List2	Catch.wav	V_T	1	1	1	1	151375	150	1	571	151946
Exp2	4	Exp2-4-1	59.939	1.0.0.140	1	right	fuwenya	791706768	2.0.10.242	2.0.10.242	09-13-2019	2019-09-13 01:47:16	09:47:16	female	2.0.10.147	43	Red_C.bmp	1903-07-23	0		0	0	153594	0		0	0	NULL	NULL	NULL	Medium	run1	1	List2	Catch.wav	V_T	1	1	0	1	153444	150	1	719	154163
Exp2	4	Exp2-4-1	59.939	1.0.0.140	1	right	fuwenya	791706768	2.0.10.242	2.0.10.242	09-13-2019	2019-09-13 01:47:16	09:47:16	female	2.0.10.147	44	Red_C_2.bmp	1903-08-08	0		0	0	156047	0		0	0	NULL	NULL	NULL	Medium	run1	1	List2	A_T.wav	AV_T	1	1	1	1	155897	150	1	650	156547
Exp2	4	Exp2-4-1	59.939	1.0.0.140	1	right	fuwenya	791706768	2.0.10.242	2.0.10.242	09-13-2019	2019-09-13 01:47:16	09:47:16	female	2.0.10.147	45	Red_S_2.bmp	1903-06-21	0		0	0	158516	0		0	0	NULL	NULL	NULL	Medium	run1		List2	A_S.wav	AV_S	0		0	1	158366	150		0	0
Exp2	4	Exp2-4-1	59.939	1.0.0.140	1	right	fuwenya	791706768	2.0.10.242	2.0.10.242	09-13-2019	2019-09-13 01:47:16	09:47:16	female	2.0.10.147	46	Catch.bmp	1903-07-14	0		0	0	161002	0		0	0	NULL	NULL	NULL	Medium	run1	1	List2	A_T.wav	A_T	1	1	0	1	160852	150	1	1174	162026
Exp2	4	Exp2-4-1	59.939	1.0.0.140	1	right	fuwenya	791706768	2.0.10.242	2.0.10.242	09-13-2019	2019-09-13 01:47:16	09:47:16	female	2.0.10.147	47	Red_C_2.bmp	1902-12-28	0		1	0	163454	0		0	0	NULL	NULL	NULL	Medium	run1	1	List2	A_T.wav	AV_T	1	1	0	1	163304	150	1	835	164139
Exp2	4	Exp2-4-1	59.939	1.0.0.140	1	right	fuwenya	791706768	2.0.10.242	2.0.10.242	09-13-2019	2019-09-13 01:47:16	09:47:16	female	2.0.10.147	48	Catch.bmp	1903-02-11	0		0	0	165707	0		0	0	NULL	NULL	NULL	Medium	run1	1	List2	A_T.wav	A_T	1	1	0	1	165557	150	1	885	166442
Exp2	4	Exp2-4-1	59.939	1.0.0.140	1	right	fuwenya	791706768	2.0.10.242	2.0.10.242	09-13-2019	2019-09-13 01:47:16	09:47:16	female	2.0.10.147	49	Red_S.bmp	1904-03-14	0		1	0	167992	0		0	0	NULL	NULL	NULL	Medium	run1		List2	Catch.wav	V_S	0		1	1	167842	150		0	0
Exp2	4	Exp2-4-1	59.939	1.0.0.140	1	right	fuwenya	791706768	2.0.10.242	2.0.10.242	09-13-2019	2019-09-13 01:47:16	09:47:16	female	2.0.10.147	50	Red_C.bmp	1902-12-23	0		0	0	170745	0		0	0	NULL	NULL	NULL	Medium	run1	1	List2	Catch.wav	V_T	1	1	0	1	170595	150	1	767	171362
Exp2	4	Exp2-4-1	59.939	1.0.0.140	1	right	fuwenya	791706768	2.0.10.242	2.0.10.242	09-13-2019	2019-09-13 01:47:16	09:47:16	female	2.0.10.147	51	Red_C.bmp	1903-04-02	0		0	0	172981	0		0	0	NULL	NULL	NULL	Medium	run1	1	List2	Catch.wav	V_T	1	1	0	1	172831	150	1	675	173506
Exp2	4	Exp2-4-1	59.939	1.0.0.140	1	right	fuwenya	791706768	2.0.10.242	2.0.10.242	09-13-2019	2019-09-13 01:47:16	09:47:16	female	2.0.10.147	52	Red_C.bmp	1903-04-27	0		0	0	175317	0		0	0	NULL	NULL	NULL	Medium	run1	1	List2	Catch.wav	V_T	1	1	0	1	175167	150	1	588	175755
Exp2	4	Exp2-4-1	59.939	1.0.0.140	1	right	fuwenya	791706768	2.0.10.242	2.0.10.242	09-13-2019	2019-09-13 01:47:16	09:47:16	female	2.0.10.147	53	Catch.bmp	1904-02-11	0		0	0	177686	0		0	0	NULL	NULL	NULL	Medium	run1	1	List2	A_T.wav	A_T	1	1	1	1	177536	150	1	658	178194
Exp2	4	Exp2-4-1	59.939	1.0.0.140	1	right	fuwenya	791706768	2.0.10.242	2.0.10.242	09-13-2019	2019-09-13 01:47:16	09:47:16	female	2.0.10.147	54	Catch.bmp	1902-12-27	0		0	1	180339	0		0	0	NULL	NULL	NULL	Medium	run1	1	List2	A_T.wav	A_T	1	1	1	1	180188	151	1	590	180778
Exp2	4	Exp2-4-1	59.939	1.0.0.140	1	right	fuwenya	791706768	2.0.10.242	2.0.10.242	09-13-2019	2019-09-13 01:47:16	09:47:16	female	2.0.10.147	55	Catch.bmp	1903-03-19	0		0	0	182591	0		0	0	NULL	NULL	NULL	Medium	run1	1	List2	A_T.wav	A_T	1	1	0	1	182441	150	1	1120	183561
Exp2	4	Exp2-4-1	59.939	1.0.0.140	1	right	fuwenya	791706768	2.0.10.242	2.0.10.242	09-13-2019	2019-09-13 01:47:16	09:47:16	female	2.0.10.147	56	Red_C_2.bmp	1904-04-10	0		0	0	184927	0		0	0	NULL	NULL	NULL	Medium	run1	1	List2	A_T.wav	AV_T	1	1	0	1	184777	150	1	928	185705
Exp2	4	Exp2-4-1	59.939	1.0.0.140	1	right	fuwenya	791706768	2.0.10.242	2.0.10.242	09-13-2019	2019-09-13 01:47:16	09:47:16	female	2.0.10.147	57	Blue_S_2.bmp	1902-03-25	0		0	0	187646	0		0	0	NULL	NULL	NULL	Medium	run1	1	List2	Catch.wav	V_T	1	1	1	1	187496	150	1	801	188297
Exp2	4	Exp2-4-1	59.939	1.0.0.140	1	right	fuwenya	791706768	2.0.10.242	2.0.10.242	09-13-2019	2019-09-13 01:47:16	09:47:16	female	2.0.10.147	58	Catch.bmp	1903-12-30	0		0	0	189615	0		0	0	NULL	NULL	NULL	Medium	run1	1	List2	A_T.wav	A_T	1	1	1	1	189465	150	1	560	190025
Exp2	4	Exp2-4-1	59.939	1.0.0.140	1	right	fuwenya	791706768	2.0.10.242	2.0.10.242	09-13-2019	2019-09-13 01:47:16	09:47:16	female	2.0.10.147	59	Catch.bmp	1902-06-24	0		0	0	192234	0		0	0	NULL	NULL	NULL	Medium	run1		List2	A_S.wav	A_S	0		0	1	192084	150		0	0
Exp2	4	Exp2-4-1	59.939	1.0.0.140	1	right	fuwenya	791706768	2.0.10.242	2.0.10.242	09-13-2019	2019-09-13 01:47:16	09:47:16	female	2.0.10.147	60	Catch.bmp	1904-02-25	0		0	0	194353	0		0	0	NULL	NULL	NULL	Medium	run1	1	List2	A_T.wav	A_T	1	1	0	1	194203	150	1	775	194978
Exp2	4	Exp2-4-1	59.939	1.0.0.140	1	right	fuwenya	791706768	2.0.10.242	2.0.10.242	09-13-2019	2019-09-13 01:47:16	09:47:16	female	2.0.10.147	61	Red_C_2.bmp	1902-03-13	0		0	1	197023	0		0	0	NULL	NULL	NULL	Medium	run1	1	List2	Catch.wav	V_T	1	1	1	1	196872	151	1	890	197762
Exp2	4	Exp2-4-1	59.939	1.0.0.140	1	right	fuwenya	791706768	2.0.10.242	2.0.10.242	09-13-2019	2019-09-13 01:47:16	09:47:16	female	2.0.10.147	62	Red_C.bmp	1903-03-11	0		0	1	198975	0		0	0	NULL	NULL	NULL	Medium	run1	1	List2	A_T.wav	AV_T	1	1	1	1	198824	151	1	537	199361
Exp2	4	Exp2-4-1	59.939	1.0.0.140	1	right	fuwenya	791706768	2.0.10.242	2.0.10.242	09-13-2019	2019-09-13 01:47:16	09:47:16	female	2.0.10.147	63	Blue_S.bmp	1902-12-29	0		0	1	201294	0		0	0	NULL	NULL	NULL	Medium	run1	1	List2	Catch.wav	V_T	1	1	1	1	201143	151	1	1043	202186
Exp2	4	Exp2-4-1	59.939	1.0.0.140	1	right	fuwenya	791706768	2.0.10.242	2.0.10.242	09-13-2019	2019-09-13 01:47:16	09:47:16	female	2.0.10.147	64	Red_C.bmp	1902-06-07	0		0	0	203546	0		0	0	NULL	NULL	NULL	Medium	run1	1	List2	Catch.wav	V_T	1	1	0	1	203396	150	1	790	204186
Exp2	4	Exp2-4-1	59.939	1.0.0.140	1	right	fuwenya	791706768	2.0.10.242	2.0.10.242	09-13-2019	2019-09-13 01:47:16	09:47:16	female	2.0.10.147	65	Catch.bmp	1904-03-12	0		0	0	205598	0		0	0	NULL	NULL	NULL	Medium	run1	1	List2	A_T.wav	A_T	1	1	1	1	205448	150	1	985	206433
Exp2	4	Exp2-4-1	59.939	1.0.0.140	1	right	fuwenya	791706768	2.0.10.242	2.0.10.242	09-13-2019	2019-09-13 01:47:16	09:47:16	female	2.0.10.147	66	Red_S_2.bmp	1903-04-03	0		0	0	208284	0		0	0	NULL	NULL	NULL	Medium	run1		List2	A_S.wav	AV_S	0		0	1	208134	150		0	0
Exp2	4	Exp2-4-1	59.939	1.0.0.140	1	right	fuwenya	791706768	2.0.10.242	2.0.10.242	09-13-2019	2019-09-13 01:47:16	09:47:16	female	2.0.10.147	67	Catch.bmp	1902-06-26	0		0	0	210787	0		0	0	NULL	NULL	NULL	Medium	run1	1	List2	A_T.wav	A_T	1	1	0	1	210637	150	1	628	211265
Exp2	4	Exp2-4-1	59.939	1.0.0.140	1	right	fuwenya	791706768	2.0.10.242	2.0.10.242	09-13-2019	2019-09-13 01:47:16	09:47:16	female	2.0.10.147	68	Red_C_2.bmp	1903-09-03	0		0	1	212856	0		0	0	NULL	NULL	NULL	Medium	run1	1	List2	A_T.wav	AV_T	1	1	1	1	212705	151	1	912	213617
Exp2	4	Exp2-4-1	59.939	1.0.0.140	1	right	fuwenya	791706768	2.0.10.242	2.0.10.242	09-13-2019	2019-09-13 01:47:16	09:47:16	female	2.0.10.147	69	Red_S.bmp	1903-01-04	0		0	0	215358	0		0	0	NULL	NULL	NULL	Medium	run1		List2	A_S.wav	AV_S	0		0	1	215208	150		0	0
Exp2	4	Exp2-4-1	59.939	1.0.0.140	1	right	fuwenya	791706768	2.0.10.242	2.0.10.242	09-13-2019	2019-09-13 01:47:16	09:47:16	female	2.0.10.147	70	Blue_S.bmp	1904-01-01	0		0	0	217677	0		0	0	NULL	NULL	NULL	Medium	run1	1	List2	A_T.wav	AV_T	1	1	0	1	217527	150	1	977	218504
Exp2	4	Exp2-4-1	59.939	1.0.0.140	1	right	fuwenya	791706768	2.0.10.242	2.0.10.242	09-13-2019	2019-09-13 01:47:16	09:47:16	female	2.0.10.147	71	Catch.bmp	1903-01-20	0		0	1	220297	0		0	0	NULL	NULL	NULL	Medium	run1	1	List2	A_T.wav	A_T	1	1	1	1	220146	151	1	606	220752
Exp2	4	Exp2-4-1	59.939	1.0.0.140	1	right	fuwenya	791706768	2.0.10.242	2.0.10.242	09-13-2019	2019-09-13 01:47:16	09:47:16	female	2.0.10.147	72	Catch.bmp	1903-12-28	0		0	1	222566	0		0	0	NULL	NULL	NULL	Medium	run1	1	List2	A_T.wav	A_T	1	1	1	1	222415	151	1	961	223376
Exp2	4	Exp2-4-1	59.939	1.0.0.140	1	right	fuwenya	791706768	2.0.10.242	2.0.10.242	09-13-2019	2019-09-13 01:47:16	09:47:16	female	2.0.10.147	73	Red_C_2.bmp	1903-04-20	0		0	0	225185	0		0	0	NULL	NULL	NULL	Medium	run1	1	List2	A_T.wav	AV_T	1	1	0	1	225035	150	1	853	225888
Exp2	4	Exp2-4-1	59.939	1.0.0.140	1	right	fuwenya	791706768	2.0.10.242	2.0.10.242	09-13-2019	2019-09-13 01:47:16	09:47:16	female	2.0.10.147	74	Blue_S_2.bmp	1903-04-11	0		0	0	227554	0		0	0	NULL	NULL	NULL	Medium	run1	1	List2	Catch.wav	V_T	1	1	1	1	227404	150	1	1052	228456
Exp2	4	Exp2-4-1	59.939	1.0.0.140	1	right	fuwenya	791706768	2.0.10.242	2.0.10.242	09-13-2019	2019-09-13 01:47:16	09:47:16	female	2.0.10.147	75	Blue_S_2.bmp	1903-04-12	0		0	1	229907	0		0	0	NULL	NULL	NULL	Medium	run1	1	List2	A_T.wav	AV_T	1	1	1	1	229756	151	1	692	230448
Exp2	4	Exp2-4-1	59.939	1.0.0.140	1	right	fuwenya	791706768	2.0.10.242	2.0.10.242	09-13-2019	2019-09-13 01:47:16	09:47:16	female	2.0.10.147	76	Red_S.bmp	1902-04-21	0		0	0	232259	0		0	0	NULL	NULL	NULL	Medium	run1		List2	A_S.wav	AV_S	0		0	1	232109	150		0	0
Exp2	4	Exp2-4-1	59.939	1.0.0.140	1	right	fuwenya	791706768	2.0.10.242	2.0.10.242	09-13-2019	2019-09-13 01:47:16	09:47:16	female	2.0.10.147	77	Red_C.bmp	1903-08-27	0		0	0	234311	0		0	0	NULL	NULL	NULL	Medium	run1	1	List2	A_T.wav	AV_T	1	1	0	1	234161	150	1	528	234689
Exp2	4	Exp2-4-1	59.939	1.0.0.140	1	right	fuwenya	791706768	2.0.10.242	2.0.10.242	09-13-2019	2019-09-13 01:47:16	09:47:16	female	2.0.10.147	78	Catch.bmp	1903-09-11	0		0	0	236797	0		0	0	NULL	NULL	NULL	Medium	run1		List2	A_S.wav	A_S	0		0	1	236647	150	1	649	237296
Exp2	4	Exp2-4-1	59.939	1.0.0.140	1	right	fuwenya	791706768	2.0.10.242	2.0.10.242	09-13-2019	2019-09-13 01:47:16	09:47:16	female	2.0.10.147	79	Blue_S.bmp	1902-05-12	0		0	1	239300	0		0	0	NULL	NULL	NULL	Medium	run1	1	List2	A_T.wav	AV_T	1	1	1	1	239149	151	1	964	240113
Exp2	4	Exp2-4-1	59.939	1.0.0.140	1	right	fuwenya	791706768	2.0.10.242	2.0.10.242	09-13-2019	2019-09-13 01:47:16	09:47:16	female	2.0.10.147	80	Red_S_2.bmp	1903-02-23	0		0	0	241335	0		0	0	NULL	NULL	NULL	Medium	run1		List2	A_S.wav	AV_S	0		0	1	241185	150		0	0
Exp2	4	Exp2-4-1	59.939	1.0.0.140	1	right	fuwenya	791706768	2.0.10.242	2.0.10.242	09-13-2019	2019-09-13 01:47:16	09:47:16	female	2.0.10.147	81	Blue_C.bmp	1904-01-22	0		0	0	243704	0		0	0	NULL	NULL	NULL	Medium	Run1		List2	Catch.wav	V_S	0		1	1	243554	150		0	0
Exp2	4	Exp2-4-1	59.939	1.0.0.140	1	right	fuwenya	791706768	2.0.10.242	2.0.10.242	09-13-2019	2019-09-13 01:47:16	09:47:16	female	2.0.10.147	82	Red_C_2.bmp	1903-01-08	0		0	0	246407	0		0	0	NULL	NULL	NULL	Medium	run1	1	List2	Catch.wav	V_T	1	1	0	1	246257	150	1	631	246888
Exp2	4	Exp2-4-1	59.939	1.0.0.140	1	right	fuwenya	791706768	2.0.10.242	2.0.10.242	09-13-2019	2019-09-13 01:47:16	09:47:16	female	2.0.10.147	83	Blue_S_2.bmp	1903-07-06	0		0	0	248659	0		0	0	NULL	NULL	NULL	Medium	run1	1	List2	A_T.wav	AV_T	1	1	1	1	248509	150	1	867	249376
Exp2	4	Exp2-4-1	59.939	1.0.0.140	1	right	fuwenya	791706768	2.0.10.242	2.0.10.242	09-13-2019	2019-09-13 01:47:16	09:47:16	female	2.0.10.147	84	Blue_S.bmp	1903-10-13	0		0	0	251095	0		0	0	NULL	NULL	NULL	Medium	run1	1	List2	A_T.wav	AV_T	1	1	0	1	250945	150	1	815	251760
Exp2	4	Exp2-4-1	59.939	1.0.0.140	1	right	fuwenya	791706768	2.0.10.242	2.0.10.242	09-13-2019	2019-09-13 01:47:16	09:47:16	female	2.0.10.147	85	Catch.bmp	1903-11-08	0		0	0	253631	0		0	0	NULL	NULL	NULL	Medium	run1	1	List2	A_T.wav	A_T	1	1	0	1	253481	150	1	590	254071
Exp2	4	Exp2-4-1	59.939	1.0.0.140	1	right	fuwenya	791706768	2.0.10.242	2.0.10.242	09-13-2019	2019-09-13 01:47:16	09:47:16	female	2.0.10.147	86	Catch.bmp	1903-07-16	0		0	0	256200	0		0	0	NULL	NULL	NULL	Medium	run1		List2	A_S.wav	A_S	0		0	1	256050	150		0	0
Exp2	4	Exp2-4-1	59.939	1.0.0.140	1	right	fuwenya	791706768	2.0.10.242	2.0.10.242	09-13-2019	2019-09-13 01:47:16	09:47:16	female	2.0.10.147	87	Red_C_2.bmp	1904-01-30	0		0	0	258720	0		0	0	NULL	NULL	NULL	Medium	run1	1	List2	A_T.wav	AV_T	1	1	0	2	258570	150	1	982	259552
Exp2	4	Exp2-4-1	59.939	1.0.0.140	1	right	fuwenya	791706768	2.0.10.242	2.0.10.242	09-13-2019	2019-09-13 01:47:16	09:47:16	female	2.0.10.147	88	Blue_S_2.bmp	1904-04-17	0		1	0	261372	0		0	0	NULL	NULL	NULL	Medium	run1	1	List2	Catch.wav	V_T	1	1	1	1	261222	150	1	777	261999
Exp2	4	Exp2-4-1	59.939	1.0.0.140	1	right	fuwenya	791706768	2.0.10.242	2.0.10.242	09-13-2019	2019-09-13 01:47:16	09:47:16	female	2.0.10.147	89	Catch.bmp	1904-04-19	0		0	0	264092	0		0	0	NULL	NULL	NULL	Medium	run1	1	List2	A_T.wav	A_T	1	1	1	1	263942	150	1	633	264575
Exp2	4	Exp2-4-1	59.939	1.0.0.140	1	right	fuwenya	791706768	2.0.10.242	2.0.10.242	09-13-2019	2019-09-13 01:47:16	09:47:16	female	2.0.10.147	90	Blue_C_2.bmp	1902-10-23	0		0	0	266811	0		0	0	NULL	NULL	NULL	Medium	run1		List2	Catch.wav	V_S	0		1	1	266661	150		0	0
Exp2	4	Exp2-4-1	59.939	1.0.0.140	1	right	fuwenya	791706768	2.0.10.242	2.0.10.242	09-13-2019	2019-09-13 01:47:16	09:47:16	female	2.0.10.147	91	Red_C_2.bmp	1903-03-21	0		0	0	269047	0		0	0	NULL	NULL	NULL	Medium	run1	1	List2	A_T.wav	AV_T	1	1	0	1	268897	150	1	591	269488
Exp2	4	Exp2-4-1	59.939	1.0.0.140	1	right	fuwenya	791706768	2.0.10.242	2.0.10.242	09-13-2019	2019-09-13 01:47:16	09:47:16	female	2.0.10.147	92	Blue_S_2.bmp	1903-07-14	0		0	0	271383	0		0	0	NULL	NULL	NULL	Medium	run1	1	List2	Catch.wav	V_T	1	1	0	1	271233	150	1	710	271943
Exp2	4	Exp2-4-1	59.939	1.0.0.140	1	right	fuwenya	791706768	2.0.10.242	2.0.10.242	09-13-2019	2019-09-13 01:47:16	09:47:16	female	2.0.10.147	93	Blue_S_2.bmp	1904-02-29	0		0	0	273835	0		0	0	NULL	NULL	NULL	Medium	run1	1	List2	A_T.wav	AV_T	1	1	1	1	273685	150	1	618	274303
Exp2	4	Exp2-4-1	59.939	1.0.0.140	1	right	fuwenya	791706768	2.0.10.242	2.0.10.242	09-13-2019	2019-09-13 01:47:16	09:47:16	female	2.0.10.147	94	Blue_S.bmp	1903-06-03	0		0	0	276505	0		0	0	NULL	NULL	NULL	Medium	run1	1	List2	Catch.wav	V_T	1	1	1	1	276355	150	1	748	277103
Exp2	4	Exp2-4-1	59.939	1.0.0.140	1	right	fuwenya	791706768	2.0.10.242	2.0.10.242	09-13-2019	2019-09-13 01:47:16	09:47:16	female	2.0.10.147	95	Red_C.bmp	1904-02-29	0		0	0	278907	0		0	0	NULL	NULL	NULL	Medium	run1	1	List2	Catch.wav	V_T	1	1	0	1	278757	150	1	778	279535
Exp2	4	Exp2-4-1	59.939	1.0.0.140	1	right	fuwenya	791706768	2.0.10.242	2.0.10.242	09-13-2019	2019-09-13 01:47:16	09:47:16	female	2.0.10.147	96	Red_C.bmp	1903-08-01	0		0	0	281577	0		0	0	NULL	NULL	NULL	Medium	run1	1	List2	A_T.wav	AV_T	1	1	0	1	281427	150	1	732	282159
Exp2	4	Exp2-4-1	59.939	1.0.0.140	1	right	fuwenya	791706768	2.0.10.242	2.0.10.242	09-13-2019	2019-09-13 01:47:16	09:47:16	female	2.0.10.147	97	Blue_C.bmp	1902-05-15	0		0	0	284046	0		0	0	NULL	NULL	NULL	Medium	run1		List2	A_S.wav	AV_S	0		0	1	283896	150		0	0
Exp2	4	Exp2-4-1	59.939	1.0.0.140	1	right	fuwenya	791706768	2.0.10.242	2.0.10.242	09-13-2019	2019-09-13 01:47:16	09:47:16	female	2.0.10.147	98	Catch.bmp	1903-02-18	0		0	0	286131	0		0	0	NULL	NULL	NULL	Medium	run1	1	List2	A_T.wav	A_T	1	1	0	1	285981	150	1	905	286886
Exp2	4	Exp2-4-1	59.939	1.0.0.140	1	right	fuwenya	791706768	2.0.10.242	2.0.10.242	09-13-2019	2019-09-13 01:47:16	09:47:16	female	2.0.10.147	99	Catch.bmp	1902-10-19	0		0	0	288434	0		0	0	NULL	NULL	NULL	Medium	run1	1	List2	A_T.wav	A_T	1	1	0	1	288284	150	1	778	289062
Exp2	4	Exp2-4-1	59.939	1.0.0.140	1	right	fuwenya	791706768	2.0.10.242	2.0.10.242	09-13-2019	2019-09-13 01:47:16	09:47:16	female	2.0.10.147	100	Red_C_2.bmp	1902-09-27	0		0	0	290619	0		0	0	NULL	NULL	NULL	Medium	run1	1	List2	Catch.wav	V_T	1	1	1	1	290469	150	1	769	291238
Exp2	4	Exp2-4-1	59.939	1.0.0.140	1	right	fuwenya	791706768	2.0.10.242	2.0.10.242	09-13-2019	2019-09-13 01:47:16	09:47:16	female	2.0.10.147	101	Blue_S.bmp	1902-05-07	0		0	1	292772	0		0	0	NULL	NULL	NULL	Medium	run1	1	List2	A_T.wav	AV_T	1	1	1	1	292621	151	1	785	293406
Exp2	4	Exp2-4-1	59.939	1.0.0.140	1	right	fuwenya	791706768	2.0.10.242	2.0.10.242	09-13-2019	2019-09-13 01:47:16	09:47:16	female	2.0.10.147	102	Catch.bmp	1902-05-01	0		0	0	294790	0		0	0	NULL	NULL	NULL	Medium	run1	1	List2	A_T.wav	A_T	1	1	0	1	294640	150	1	943	295583
Exp2	4	Exp2-4-1	59.939	1.0.0.140	1	right	fuwenya	791706768	2.0.10.242	2.0.10.242	09-13-2019	2019-09-13 01:47:16	09:47:16	female	2.0.10.147	103	Catch.bmp	1903-04-24	0		0	0	296792	0		0	0	NULL	NULL	NULL	Medium	run1		List2	A_S.wav	A_S	0		0	1	296642	150		0	0
Exp2	4	Exp2-4-1	59.939	1.0.0.140	1	right	fuwenya	791706768	2.0.10.242	2.0.10.242	09-13-2019	2019-09-13 01:47:16	09:47:16	female	2.0.10.147	104	Catch.bmp	1903-12-05	0		0	0	299228	0		0	0	NULL	NULL	NULL	Medium	run1	1	List2	A_T.wav	A_T	1	1	0	1	299078	150	1	889	299967
Exp2	4	Exp2-4-1	59.939	1.0.0.140	1	right	fuwenya	791706768	2.0.10.242	2.0.10.242	09-13-2019	2019-09-13 01:47:16	09:47:16	female	2.0.10.147	105	Blue_C.bmp	1902-06-22	0		0	0	301814	0		0	0	NULL	NULL	NULL	Medium	Run1		List2	Catch.wav	V_S	0		1	1	301664	150		0	0
Exp2	4	Exp2-4-1	59.939	1.0.0.140	1	right	fuwenya	791706768	2.0.10.242	2.0.10.242	09-13-2019	2019-09-13 01:47:16	09:47:16	female	2.0.10.147	106	Red_S.bmp	1904-05-02	0		0	0	303933	0		0	0	NULL	NULL	NULL	Medium	run1		List2	A_S.wav	AV_S	0		1	1	303783	150	1	639	304422
Exp2	4	Exp2-4-1	59.939	1.0.0.140	1	right	fuwenya	791706768	2.0.10.242	2.0.10.242	09-13-2019	2019-09-13 01:47:16	09:47:16	female	2.0.10.147	107	Red_S.bmp	1902-10-18	0		0	0	306669	0		0	0	NULL	NULL	NULL	Medium	run1		List2	A_S.wav	AV_S	0		0	1	306519	150		0	0
Exp2	4	Exp2-4-1	59.939	1.0.0.140	1	right	fuwenya	791706768	2.0.10.242	2.0.10.242	09-13-2019	2019-09-13 01:47:16	09:47:16	female	2.0.10.147	108	Blue_S_2.bmp	1903-07-04	0		0	0	308905	0		0	0	NULL	NULL	NULL	Medium	run1	1	List2	Catch.wav	V_T	1	1	1	1	308755	150	1	667	309422
Exp2	4	Exp2-4-1	59.939	1.0.0.140	1	right	fuwenya	791706768	2.0.10.242	2.0.10.242	09-13-2019	2019-09-13 01:47:16	09:47:16	female	2.0.10.147	109	Catch.bmp	1902-08-08	0		0	0	311341	0		0	0	NULL	NULL	NULL	Medium	run1		List2	A_S.wav	A_S	0		0	1	311191	150		0	0
Exp2	4	Exp2-4-1	59.939	1.0.0.140	1	right	fuwenya	791706768	2.0.10.242	2.0.10.242	09-13-2019	2019-09-13 01:47:16	09:47:16	female	2.0.10.147	110	Red_S.bmp	1903-07-01	0		0	0	313510	0		0	0	NULL	NULL	NULL	Medium	run1		List2	Catch.wav	V_S	0		1	1	313360	150		0	0
Exp2	4	Exp2-4-1	59.939	1.0.0.140	1	right	fuwenya	791706768	2.0.10.242	2.0.10.242	09-13-2019	2019-09-13 01:47:16	09:47:16	female	2.0.10.147	111	Blue_S.bmp	1903-04-22	0		0	0	316012	0		0	0	NULL	NULL	NULL	Medium	run1	1	List2	Catch.wav	V_T	0		0	1	315862	150		0	0
Exp2	4	Exp2-4-1	59.939	1.0.0.140	1	right	fuwenya	791706768	2.0.10.242	2.0.10.242	09-13-2019	2019-09-13 01:47:16	09:47:16	female	2.0.10.147	112	Red_C.bmp	1903-07-20	0		1	0	318431	0		0	0	NULL	NULL	NULL	Medium	run1	1	List2	Catch.wav	V_T	1	1	0	1	318281	150	1	749	319030
Exp2	4	Exp2-4-1	59.939	1.0.0.140	1	right	fuwenya	791706768	2.0.10.242	2.0.10.242	09-13-2019	2019-09-13 01:47:16	09:47:16	female	2.0.10.147	113	Red_C_2.bmp	1902-07-26	0		0	0	320884	0		0	0	NULL	NULL	NULL	Medium	run1	1	List2	Catch.wav	V_T	1	1	0	1	320734	150	1	687	321421
Exp2	4	Exp2-4-1	59.939	1.0.0.140	1	right	fuwenya	791706768	2.0.10.242	2.0.10.242	09-13-2019	2019-09-13 01:47:16	09:47:16	female	2.0.10.147	114	Red_C.bmp	1903-01-16	0		1	0	322969	0		0	0	NULL	NULL	NULL	Medium	run1	1	List2	Catch.wav	V_T	1	1	0	1	322819	150	1	786	323605
Exp2	4	Exp2-4-1	59.939	1.0.0.140	1	right	fuwenya	791706768	2.0.10.242	2.0.10.242	09-13-2019	2019-09-13 01:47:16	09:47:16	female	2.0.10.147	115	Red_C_2.bmp	1903-08-12	0		0	1	325239	0		0	0	NULL	NULL	NULL	Medium	run1	1	List2	A_T.wav	AV_T	1	1	1	1	325088	151	1	717	325805
Exp2	4	Exp2-4-1	59.939	1.0.0.140	1	right	fuwenya	791706768	2.0.10.242	2.0.10.242	09-13-2019	2019-09-13 01:47:16	09:47:16	female	2.0.10.147	116	Catch.bmp	1904-01-24	0		0	0	327708	0		0	0	NULL	NULL	NULL	Medium	run1	1	List2	A_T.wav	A_T	1	1	0	1	327558	150	1	743	328301
Exp2	4	Exp2-4-1	59.939	1.0.0.140	1	right	fuwenya	791706768	2.0.10.242	2.0.10.242	09-13-2019	2019-09-13 01:47:16	09:47:16	female	2.0.10.147	117	Blue_S_2.bmp	1902-09-05	0		0	0	330344	0		0	0	NULL	NULL	NULL	Medium	run1	1	List2	A_T.wav	AV_T	1	1	0	1	330194	150	1	811	331005
Exp2	4	Exp2-4-1	59.939	1.0.0.140	1	right	fuwenya	791706768	2.0.10.242	2.0.10.242	09-13-2019	2019-09-13 01:47:16	09:47:16	female	2.0.10.147	118	Catch.bmp	1903-01-06	0		0	0	332479	0		0	0	NULL	NULL	NULL	Medium	run1		List2	A_S.wav	A_S	0		0	1	332329	150		0	0
Exp2	4	Exp2-4-1	59.939	1.0.0.140	1	right	fuwenya	791706768	2.0.10.242	2.0.10.242	09-13-2019	2019-09-13 01:47:16	09:47:16	female	2.0.10.147	119	Catch.bmp	1904-05-18	0		0	0	334782	0		0	0	NULL	NULL	NULL	Medium	run1	1	List2	A_T.wav	A_T	1	1	0	1	334632	150	1	1006	335638
Exp2	4	Exp2-4-1	59.939	1.0.0.140	1	right	fuwenya	791706768	2.0.10.242	2.0.10.242	09-13-2019	2019-09-13 01:47:16	09:47:16	female	2.0.10.147	120	Red_C_2.bmp	1902-03-20	0		0	1	337535	0		0	0	NULL	NULL	NULL	Medium	run1	1	List2	Catch.wav	V_T	1	1	1	1	337384	151	1	637	338021
Exp2	4	Exp2-4-1	59.939	1.0.0.140	1	right	fuwenya	791706768	2.0.10.242	2.0.10.242	09-13-2019	2019-09-13 01:47:16	09:47:16	female	2.0.10.147	121	Catch.bmp	1903-11-08	0		0	0	339503	0		0	0	NULL	NULL	NULL	Medium	run1	1	List2	A_T.wav	A_T	1	1	1	1	339353	150	1	836	340189
Exp2	4	Exp2-4-1	59.939	1.0.0.140	1	right	fuwenya	791706768	2.0.10.242	2.0.10.242	09-13-2019	2019-09-13 01:47:16	09:47:16	female	2.0.10.147	122	Catch.bmp	1902-08-17	0		0	1	342073	0		0	0	NULL	NULL	NULL	Medium	run1	1	List2	A_T.wav	A_T	1	1	1	1	341922	151	1	611	342533
Exp2	4	Exp2-4-1	59.939	1.0.0.140	1	right	fuwenya	791706768	2.0.10.242	2.0.10.242	09-13-2019	2019-09-13 01:47:16	09:47:16	female	2.0.10.147	123	Blue_S_2.bmp	1903-09-29	0		1	0	344191	0		0	0	NULL	NULL	NULL	Medium	run1	1	List2	A_T.wav	AV_T	1	1	0	1	344041	150	1	804	344845
Exp2	4	Exp2-4-1	59.939	1.0.0.140	1	right	fuwenya	791706768	2.0.10.242	2.0.10.242	09-13-2019	2019-09-13 01:47:16	09:47:16	female	2.0.10.147	124	Blue_S.bmp	1903-11-01	0		0	0	346711	0		0	0	NULL	NULL	NULL	Medium	run1	1	List2	Catch.wav	V_T	1	1	0	1	346561	150	1	604	347165
Exp2	4	Exp2-4-1	59.939	1.0.0.140	1	right	fuwenya	791706768	2.0.10.242	2.0.10.242	09-13-2019	2019-09-13 01:47:16	09:47:16	female	2.0.10.147	125	Red_C_2.bmp	1903-11-20	0		0	0	349263	0		0	0	NULL	NULL	NULL	Medium	run1	1	List2	Catch.wav	V_T	1	1	0	1	349113	150	1	700	349813
Exp2	4	Exp2-4-1	59.939	1.0.0.140	1	right	fuwenya	791706768	2.0.10.242	2.0.10.242	09-13-2019	2019-09-13 01:47:16	09:47:16	female	2.0.10.147	126	Catch.bmp	1904-03-16	0		0	0	351833	0		0	0	NULL	NULL	NULL	Medium	run1	1	List2	A_T.wav	A_T	1	1	0	2	351683	150	1	1026	352709
Exp2	4	Exp2-4-1	59.939	1.0.0.140	1	right	fuwenya	791706768	2.0.10.242	2.0.10.242	09-13-2019	2019-09-13 01:47:16	09:47:16	female	2.0.10.147	127	Red_C_2.bmp	1902-03-24	0		0	0	354519	0		0	0	NULL	NULL	NULL	Medium	run1	1	List2	Catch.wav	V_T	1	1	1	1	354369	150	1	755	355124
Exp2	4	Exp2-4-1	59.939	1.0.0.140	1	right	fuwenya	791706768	2.0.10.242	2.0.10.242	09-13-2019	2019-09-13 01:47:16	09:47:16	female	2.0.10.147	128	Blue_S.bmp	1902-10-24	0		1	0	356487	0		0	0	NULL	NULL	NULL	Medium	run1	1	List2	Catch.wav	V_T	1	1	1	1	356337	150	1	571	356908
Exp2	4	Exp2-4-1	59.939	1.0.0.140	1	right	fuwenya	791706768	2.0.10.242	2.0.10.242	09-13-2019	2019-09-13 01:47:16	09:47:16	female	2.0.10.147	129	Catch.bmp	1903-10-15	0		0	0	358673	0		0	0	NULL	NULL	NULL	Medium	run1	1	List2	A_T.wav	A_T	1	1	1	1	358523	150	1	889	359412
Exp2	4	Exp2-4-1	59.939	1.0.0.140	1	right	fuwenya	791706768	2.0.10.242	2.0.10.242	09-13-2019	2019-09-13 01:47:16	09:47:16	female	2.0.10.147	130	Catch.bmp	1903-03-01	0		0	0	361209	0		0	0	NULL	NULL	NULL	Medium	run1	1	List2	A_T.wav	A_T	1	1	0	1	361059	150	1	633	361692
Exp2	4	Exp2-4-1	59.939	1.0.0.140	1	right	fuwenya	791706768	2.0.10.242	2.0.10.242	09-13-2019	2019-09-13 01:47:16	09:47:16	female	2.0.10.147	131	Red_S_2.bmp	1904-04-17	0		0	0	363528	0		0	0	NULL	NULL	NULL	Medium	run1		List2	A_S.wav	AV_S	0		0	1	363378	150	1	754	364132
Exp2	4	Exp2-4-1	59.939	1.0.0.140	1	right	fuwenya	791706768	2.0.10.242	2.0.10.242	09-13-2019	2019-09-13 01:47:16	09:47:16	female	2.0.10.147	132	Red_C_2.bmp	1903-06-15	0		0	1	366248	0		0	0	NULL	NULL	NULL	Medium	run1	1	List2	A_T.wav	AV_T	1	1	1	1	366097	151	1	963	367060
Exp2	4	Exp2-4-1	59.939	1.0.0.140	1	right	fuwenya	791706768	2.0.10.242	2.0.10.242	09-13-2019	2019-09-13 01:47:16	09:47:16	female	2.0.10.147	133	Catch.bmp	1902-05-24	0		0	0	368667	0		0	0	NULL	NULL	NULL	Medium	run1	1	List2	A_T.wav	A_T	0		0	1	368517	150		0	0
Exp2	4	Exp2-4-1	59.939	1.0.0.140	1	right	fuwenya	791706768	2.0.10.242	2.0.10.242	09-13-2019	2019-09-13 01:47:16	09:47:16	female	2.0.10.147	134	Blue_S.bmp	1903-02-12	0		0	0	370752	0		0	0	NULL	NULL	NULL	Medium	run1	1	List2	Catch.wav	V_T	1	1	1	1	370602	150	1	586	371188
Exp2	4	Exp2-4-1	59.939	1.0.0.140	1	right	fuwenya	791706768	2.0.10.242	2.0.10.242	09-13-2019	2019-09-13 01:47:16	09:47:16	female	2.0.10.147	135	Catch.bmp	1903-07-16	0		0	0	373038	0		0	0	NULL	NULL	NULL	Medium	run1	1	List2	A_T.wav	A_T	1	1	0	1	372888	150	1	997	373885
Exp2	4	Exp2-4-1	59.939	1.0.0.140	1	right	fuwenya	791706768	2.0.10.242	2.0.10.242	09-13-2019	2019-09-13 01:47:16	09:47:16	female	2.0.10.147	136	Red_C_2.bmp	1903-01-05	0		0	1	375491	0		0	0	NULL	NULL	NULL	Medium	run1	1	List2	Catch.wav	V_T	1	1	1	1	375340	151	1	560	375900
Exp2	4	Exp2-4-1	59.939	1.0.0.140	1	right	fuwenya	791706768	2.0.10.242	2.0.10.242	09-13-2019	2019-09-13 01:47:16	09:47:16	female	2.0.10.147	137	Catch.bmp	1903-06-12	0		0	0	377743	0		0	0	NULL	NULL	NULL	Medium	run1		List2	A_S.wav	A_S	0		1	1	377593	150	1	587	378180
Exp2	4	Exp2-4-1	59.939	1.0.0.140	1	right	fuwenya	791706768	2.0.10.242	2.0.10.242	09-13-2019	2019-09-13 01:47:16	09:47:16	female	2.0.10.147	138	Catch.bmp	1903-12-08	0		0	0	380162	0		0	0	NULL	NULL	NULL	Medium	run1		List2	A_S.wav	A_S	0		0	1	380012	150		0	0
Exp2	4	Exp2-4-1	59.939	1.0.0.140	1	right	fuwenya	791706768	2.0.10.242	2.0.10.242	09-13-2019	2019-09-13 01:47:16	09:47:16	female	2.0.10.147	139	Red_S.bmp	1904-04-02	0		0	0	382815	0		0	0	NULL	NULL	NULL	Medium	run1		List2	Catch.wav	V_S	0		1	1	382665	150		0	0
Exp2	4	Exp2-4-1	59.939	1.0.0.140	1	right	fuwenya	791706768	2.0.10.242	2.0.10.242	09-13-2019	2019-09-13 01:47:16	09:47:16	female	2.0.10.147	140	Blue_S_2.bmp	1904-04-22	0		0	0	385584	0		0	0	NULL	NULL	NULL	Medium	run1	1	List2	Catch.wav	V_T	1	1	0	1	385434	150	1	618	386052
Exp2	4	Exp2-4-1	59.939	1.0.0.140	1	right	fuwenya	791706768	2.0.10.242	2.0.10.242	09-13-2019	2019-09-13 01:47:16	09:47:16	female	2.0.10.147	141	Catch.bmp	1902-05-25	0		1	0	388320	885		0	0	NULL	NULL	NULL	Medium	run1		List2	A_S.wav	A_S	1		1	1	388170	150		0	0
Exp2	4	Exp2-4-1	59.939	1.0.0.140	1	right	fuwenya	791706768	2.0.10.242	2.0.10.242	09-13-2019	2019-09-13 01:47:16	09:47:16	female	2.0.10.147	142	Catch.bmp	1903-03-11	0		0	0	448583	0		0	0	NULL	NULL	NULL	Medium	run1		List2	A_S.wav	A_S	0		0	1	448433	150		0	0
Exp2	4	Exp2-4-1	59.939	1.0.0.140	1	right	fuwenya	791706768	2.0.10.242	2.0.10.242	09-13-2019	2019-09-13 01:47:16	09:47:16	female	2.0.10.147	143	Catch.bmp	1903-07-16	0		0	1	450969	0		0	0	NULL	NULL	NULL	Medium	run1		List2	A_S.wav	A_S	0		1	1	450818	151		0	0
Exp2	4	Exp2-4-1	59.939	1.0.0.140	1	right	fuwenya	791706768	2.0.10.242	2.0.10.242	09-13-2019	2019-09-13 01:47:16	09:47:16	female	2.0.10.147	144	Catch.bmp	1903-12-17	0		0	0	453471	0		0	0	NULL	NULL	NULL	Medium	run1		List2	A_S.wav	A_S	0		0	1	453321	150		0	0
Exp2	4	Exp2-4-1	59.939	1.0.0.140	1	right	fuwenya	791706768	2.0.10.242	2.0.10.242	09-13-2019	2019-09-13 01:47:16	09:47:16	female	2.0.10.147	145	Blue_S_2.bmp	1902-06-05	0		0	1	456141	0		0	0	NULL	NULL	NULL	Medium	run1	1	List2	Catch.wav	V_T	1	1	1	1	455990	151	1	852	456842
Exp2	4	Exp2-4-1	59.939	1.0.0.140	1	right	fuwenya	791706768	2.0.10.242	2.0.10.242	09-13-2019	2019-09-13 01:47:16	09:47:16	female	2.0.10.147	146	Blue_C.bmp	1903-10-25	0		0	0	458176	0		0	0	NULL	NULL	NULL	Medium	run1		List2	A_S.wav	AV_S	0		1	1	458026	150		0	0
Exp2	4	Exp2-4-1	59.939	1.0.0.140	1	right	fuwenya	791706768	2.0.10.242	2.0.10.242	09-13-2019	2019-09-13 01:47:16	09:47:16	female	2.0.10.147	147	Blue_S.bmp	1904-04-09	0		0	0	460779	0		0	0	NULL	NULL	NULL	Medium	run1	1	List2	A_T.wav	AV_T	1	1	0	1	460629	150	1	660	461289
Exp2	4	Exp2-4-1	59.939	1.0.0.140	1	right	fuwenya	791706768	2.0.10.242	2.0.10.242	09-13-2019	2019-09-13 01:47:16	09:47:16	female	2.0.10.147	148	Blue_S.bmp	1902-09-05	0		0	0	463498	0		0	0	NULL	NULL	NULL	Medium	run1	1	List2	Catch.wav	V_T	1	1	1	1	463348	150	1	557	463905
Exp2	4	Exp2-4-1	59.939	1.0.0.140	1	right	fuwenya	791706768	2.0.10.242	2.0.10.242	09-13-2019	2019-09-13 01:47:16	09:47:16	female	2.0.10.147	149	Blue_C.bmp	1902-10-20	0		0	0	465634	0		0	0	NULL	NULL	NULL	Medium	run1		List2	A_S.wav	AV_S	0		0	1	465484	150		0	0
Exp2	4	Exp2-4-1	59.939	1.0.0.140	1	right	fuwenya	791706768	2.0.10.242	2.0.10.242	09-13-2019	2019-09-13 01:47:16	09:47:16	female	2.0.10.147	150	Red_C_2.bmp	1902-12-12	0		0	0	467886	0		0	0	NULL	NULL	NULL	Medium	run1	1	List2	Catch.wav	V_T	1	1	1	1	467736	150	1	641	468377
Exp2	4	Exp2-4-1	59.939	1.0.0.140	1	right	fuwenya	791706768	2.0.10.242	2.0.10.242	09-13-2019	2019-09-13 01:47:16	09:47:16	female	2.0.10.147	151	Blue_S.bmp	1904-03-21	0		0	0	470122	0		0	0	NULL	NULL	NULL	Medium	run1	1	List2	A_T.wav	AV_T	1	1	0	1	469972	150	1	805	470777
Exp2	4	Exp2-4-1	59.939	1.0.0.140	1	right	fuwenya	791706768	2.0.10.242	2.0.10.242	09-13-2019	2019-09-13 01:47:16	09:47:16	female	2.0.10.147	152	Red_S.bmp	1902-04-15	0		0	1	472825	0		0	0	NULL	NULL	NULL	Medium	run1		List2	A_S.wav	AV_S	0		1	1	472674	151		0	0
Exp2	4	Exp2-4-1	59.939	1.0.0.140	1	right	fuwenya	791706768	2.0.10.242	2.0.10.242	09-13-2019	2019-09-13 01:47:16	09:47:16	female	2.0.10.147	153	Blue_C_2.bmp	1902-08-06	0		0	0	474877	0		0	0	NULL	NULL	NULL	Medium	run1		List2	A_S.wav	AV_S	0		0	2	474727	150		0	0
Exp2	4	Exp2-4-1	59.939	1.0.0.140	1	right	fuwenya	791706768	2.0.10.242	2.0.10.242	09-13-2019	2019-09-13 01:47:16	09:47:16	female	2.0.10.147	154	Blue_S_2.bmp	1902-12-09	0		0	0	477029	0		0	0	NULL	NULL	NULL	Medium	run1	1	List2	A_T.wav	AV_T	1	1	0	1	476879	150	1	762	477641
Exp2	4	Exp2-4-1	59.939	1.0.0.140	1	right	fuwenya	791706768	2.0.10.242	2.0.10.242	09-13-2019	2019-09-13 01:47:16	09:47:16	female	2.0.10.147	155	Catch.bmp	1904-05-02	0		0	1	479265	0		0	0	NULL	NULL	NULL	Medium	run1		List2	A_S.wav	A_S	0		1	1	479114	151		0	0
Exp2	4	Exp2-4-1	59.939	1.0.0.140	1	right	fuwenya	791706768	2.0.10.242	2.0.10.242	09-13-2019	2019-09-13 01:47:16	09:47:16	female	2.0.10.147	156	Red_C_2.bmp	1904-01-26	0		1	0	482067	0		0	0	NULL	NULL	NULL	Medium	run1	1	List2	A_T.wav	AV_T	1	1	0	1	481917	150	1	756	482673
Exp2	4	Exp2-4-1	59.939	1.0.0.140	1	right	fuwenya	791706768	2.0.10.242	2.0.10.242	09-13-2019	2019-09-13 01:47:16	09:47:16	female	2.0.10.147	157	Blue_S_2.bmp	1903-05-06	0		0	1	484704	0		0	0	NULL	NULL	NULL	Medium	run1	1	List2	A_T.wav	AV_T	1	1	0	1	484553	151	1	792	485345
Exp2	4	Exp2-4-1	59.939	1.0.0.140	1	right	fuwenya	791706768	2.0.10.242	2.0.10.242	09-13-2019	2019-09-13 01:47:16	09:47:16	female	2.0.10.147	158	Catch.bmp	1903-10-19	0		0	1	487073	0		0	0	NULL	NULL	NULL	Medium	run1	1	List2	A_T.wav	A_T	1	1	1	1	486922	151	1	767	487689
Exp2	4	Exp2-4-1	59.939	1.0.0.140	1	right	fuwenya	791706768	2.0.10.242	2.0.10.242	09-13-2019	2019-09-13 01:47:16	09:47:16	female	2.0.10.147	159	Catch.bmp	1902-07-07	0		0	1	489609	0		0	0	NULL	NULL	NULL	Medium	run1	1	List2	A_T.wav	A_T	0		1	1	489458	151		0	0
Exp2	4	Exp2-4-1	59.939	1.0.0.140	1	right	fuwenya	791706768	2.0.10.242	2.0.10.242	09-13-2019	2019-09-13 01:47:16	09:47:16	female	2.0.10.147	160	Catch.bmp	1903-02-27	0		0	0	491744	0		0	0	NULL	NULL	NULL	Medium	run1	1	List2	A_T.wav	A_T	1	1	0	1	491594	150	1	735	492329
Exp2	4	Exp2-4-1	59.939	1.0.0.140	1	right	fuwenya	791706768	2.0.10.242	2.0.10.242	09-13-2019	2019-09-13 01:47:16	09:47:16	female	2.0.10.147	161	Red_C_2.bmp	1903-06-21	0		1	0	494046	0		0	0	NULL	NULL	NULL	Medium	run1	1	List2	A_T.wav	AV_T	1	1	1	1	493896	150	1	544	494440
Exp2	4	Exp2-4-1	59.939	1.0.0.140	1	right	fuwenya	791706768	2.0.10.242	2.0.10.242	09-13-2019	2019-09-13 01:47:16	09:47:16	female	2.0.10.147	162	Red_C.bmp	1904-01-20	0		0	1	496466	0		0	0	NULL	NULL	NULL	Medium	run1	1	List2	A_T.wav	AV_T	1	1	1	1	496315	151	1	477	496792
Exp2	4	Exp2-4-1	59.939	1.0.0.140	1	right	fuwenya	791706768	2.0.10.242	2.0.10.242	09-13-2019	2019-09-13 01:47:16	09:47:16	female	2.0.10.147	163	Red_C_2.bmp	1902-05-15	0		0	0	499102	0		0	0	NULL	NULL	NULL	Medium	run1	1	List2	Catch.wav	V_T	1	1	0	1	498952	150	1	560	499512
Exp2	4	Exp2-4-1	59.939	1.0.0.140	1	right	fuwenya	791706768	2.0.10.242	2.0.10.242	09-13-2019	2019-09-13 01:47:16	09:47:16	female	2.0.10.147	164	Blue_S.bmp	1903-08-07	0		1	0	501120	0		0	0	NULL	NULL	NULL	Medium	run1	1	List2	Catch.wav	V_T	1	1	0	1	500970	150	1	807	501777
Exp2	4	Exp2-4-1	59.939	1.0.0.140	1	right	fuwenya	791706768	2.0.10.242	2.0.10.242	09-13-2019	2019-09-13 01:47:16	09:47:16	female	2.0.10.147	165	Catch.bmp	1903-05-31	0		0	0	503590	0		0	0	NULL	NULL	NULL	Medium	run1		List2	A_S.wav	A_S	0		0	1	503440	150		0	0
Exp2	4	Exp2-4-1	59.939	1.0.0.140	1	right	fuwenya	791706768	2.0.10.242	2.0.10.242	09-13-2019	2019-09-13 01:47:16	09:47:16	female	2.0.10.147	166	Red_C.bmp	1902-12-10	0		0	0	506059	0		0	0	NULL	NULL	NULL	Medium	run1	1	List2	Catch.wav	V_T	1	1	1	1	505909	150	1	619	506528
Exp2	4	Exp2-4-1	59.939	1.0.0.140	1	right	fuwenya	791706768	2.0.10.242	2.0.10.242	09-13-2019	2019-09-13 01:47:16	09:47:16	female	2.0.10.147	167	Blue_S.bmp	1903-07-05	0		0	1	508295	0		0	0	NULL	NULL	NULL	Medium	run1	1	List2	A_T.wav	AV_T	1	1	1	1	508144	151	1	656	508800
Exp2	4	Exp2-4-1	59.939	1.0.0.140	1	right	fuwenya	791706768	2.0.10.242	2.0.10.242	09-13-2019	2019-09-13 01:47:16	09:47:16	female	2.0.10.147	168	Blue_S.bmp	1903-12-06	0		0	0	510730	0		0	0	NULL	NULL	NULL	Medium	run1	1	List2	Catch.wav	V_T	1	1	1	1	510580	150	1	660	511240
Exp2	4	Exp2-4-1	59.939	1.0.0.140	1	right	fuwenya	791706768	2.0.10.242	2.0.10.242	09-13-2019	2019-09-13 01:47:16	09:47:16	female	2.0.10.147	169	Blue_S.bmp	1903-10-29	0		0	0	513316	0		0	0	NULL	NULL	NULL	Medium	run1	1	List2	A_T.wav	AV_T	1	1	1	1	513166	150	1	970	514136
Exp2	4	Exp2-4-1	59.939	1.0.0.140	1	right	fuwenya	791706768	2.0.10.242	2.0.10.242	09-13-2019	2019-09-13 01:47:16	09:47:16	female	2.0.10.147	170	Blue_S_2.bmp	1902-07-22	0		0	0	515869	0		0	0	NULL	NULL	NULL	Medium	run1	1	List2	Catch.wav	V_T	1	1	1	1	515719	150	1	721	516440
Exp2	4	Exp2-4-1	59.939	1.0.0.140	1	right	fuwenya	791706768	2.0.10.242	2.0.10.242	09-13-2019	2019-09-13 01:47:16	09:47:16	female	2.0.10.147	171	Blue_S_2.bmp	1902-04-24	0		0	1	517955	0		0	0	NULL	NULL	NULL	Medium	run1	1	List2	A_T.wav	AV_T	0		1	1	517804	151		0	0
Exp2	4	Exp2-4-1	59.939	1.0.0.140	1	right	fuwenya	791706768	2.0.10.242	2.0.10.242	09-13-2019	2019-09-13 01:47:16	09:47:16	female	2.0.10.147	172	Catch.bmp	1902-12-15	0		0	0	520007	0		0	0	NULL	NULL	NULL	Medium	run1		List2	A_S.wav	A_S	0		0	1	519857	150		0	0
Exp2	4	Exp2-4-1	59.939	1.0.0.140	1	right	fuwenya	791706768	2.0.10.242	2.0.10.242	09-13-2019	2019-09-13 01:47:16	09:47:16	female	2.0.10.147	173	Catch.bmp	1902-12-28	0		0	0	522292	0		0	0	NULL	NULL	NULL	Medium	run1	1	List2	A_T.wav	A_T	1	1	0	1	522142	150	1	786	522928
Exp2	4	Exp2-4-1	59.939	1.0.0.140	1	right	fuwenya	791706768	2.0.10.242	2.0.10.242	09-13-2019	2019-09-13 01:47:16	09:47:16	female	2.0.10.147	174	Catch.bmp	1904-02-08	0		0	0	524545	0		0	0	NULL	NULL	NULL	Medium	run1	1	List2	A_T.wav	A_T	1	1	0	1	524395	150	1	733	525128
Exp2	4	Exp2-4-1	59.939	1.0.0.140	1	right	fuwenya	791706768	2.0.10.242	2.0.10.242	09-13-2019	2019-09-13 01:47:16	09:47:16	female	2.0.10.147	175	Catch.bmp	1903-02-26	0		0	0	527197	0		0	0	NULL	NULL	NULL	Medium	run1	1	List2	A_T.wav	A_T	1	1	0	1	527047	150	1	728	527775
Exp2	4	Exp2-4-1	59.939	1.0.0.140	1	right	fuwenya	791706768	2.0.10.242	2.0.10.242	09-13-2019	2019-09-13 01:47:16	09:47:16	female	2.0.10.147	176	Blue_S_2.bmp	1903-06-20	0		0	0	529500	0		0	0	NULL	NULL	NULL	Medium	run1	1	List2	Catch.wav	V_T	1	1	1	1	529350	150	1	601	529951
Exp2	4	Exp2-4-1	59.939	1.0.0.140	1	right	fuwenya	791706768	2.0.10.242	2.0.10.242	09-13-2019	2019-09-13 01:47:16	09:47:16	female	2.0.10.147	177	Red_C.bmp	1903-12-06	0		0	0	531919	0		0	0	NULL	NULL	NULL	Medium	run1	1	List2	A_T.wav	AV_T	1	1	1	1	531769	150	1	574	532343
Exp2	4	Exp2-4-1	59.939	1.0.0.140	1	right	fuwenya	791706768	2.0.10.242	2.0.10.242	09-13-2019	2019-09-13 01:47:16	09:47:16	female	2.0.10.147	178	Red_C_2.bmp	1902-12-17	0		0	0	534505	0		0	0	NULL	NULL	NULL	Medium	run1	1	List2	Catch.wav	V_T	1	1	1	1	534355	150	1	444	534799
Exp2	4	Exp2-4-1	59.939	1.0.0.140	1	right	fuwenya	791706768	2.0.10.242	2.0.10.242	09-13-2019	2019-09-13 01:47:16	09:47:16	female	2.0.10.147	179	Catch.bmp	1903-01-15	0		0	0	536741	0		0	0	NULL	NULL	NULL	Medium	run1	1	List2	A_T.wav	A_T	1	1	0	2	536591	150	1	1144	537735
Exp2	4	Exp2-4-1	59.939	1.0.0.140	1	right	fuwenya	791706768	2.0.10.242	2.0.10.242	09-13-2019	2019-09-13 01:47:16	09:47:16	female	2.0.10.147	180	Blue_S.bmp	1904-02-21	0		0	0	539010	0		0	0	NULL	NULL	NULL	Medium	run1	1	List2	A_T.wav	AV_T	1	1	0	1	538860	150	1	787	539647
Exp2	4	Exp2-4-1	59.939	1.0.0.140	1	right	fuwenya	791706768	2.0.10.242	2.0.10.242	09-13-2019	2019-09-13 01:47:16	09:47:16	female	2.0.10.147	181	Catch.bmp	1904-04-08	0		0	0	541679	0		0	0	NULL	NULL	NULL	Medium	run1	1	List2	A_T.wav	A_T	1	1	0	1	541529	150	1	582	542111
Exp2	4	Exp2-4-1	59.939	1.0.0.140	1	right	fuwenya	791706768	2.0.10.242	2.0.10.242	09-13-2019	2019-09-13 01:47:16	09:47:16	female	2.0.10.147	182	Blue_C_2.bmp	1902-10-01	0		0	1	544399	0		0	0	NULL	NULL	NULL	Medium	run1		List2	Catch.wav	V_S	0		1	1	544248	151		0	0
Exp2	4	Exp2-4-1	59.939	1.0.0.140	1	right	fuwenya	791706768	2.0.10.242	2.0.10.242	09-13-2019	2019-09-13 01:47:16	09:47:16	female	2.0.10.147	183	Blue_C_2.bmp	1904-04-01	0		0	1	546618	0		0	0	NULL	NULL	NULL	Medium	run1		List2	A_S.wav	AV_S	0		1	1	546467	151		0	0
Exp2	4	Exp2-4-1	59.939	1.0.0.140	1	right	fuwenya	791706768	2.0.10.242	2.0.10.242	09-13-2019	2019-09-13 01:47:16	09:47:16	female	2.0.10.147	184	Blue_S_2.bmp	1903-06-12	0		0	0	549404	0		0	0	NULL	NULL	NULL	Medium	run1	1	List2	A_T.wav	AV_T	1	1	0	1	549254	150	1	681	549935
Exp2	4	Exp2-4-1	59.939	1.0.0.140	1	right	fuwenya	791706768	2.0.10.242	2.0.10.242	09-13-2019	2019-09-13 01:47:16	09:47:16	female	2.0.10.147	185	Red_C.bmp	1904-04-02	0		0	0	551823	0		0	0	NULL	NULL	NULL	Medium	run1	1	List2	A_T.wav	AV_T	1	1	0	1	551673	150	1	719	552392
Exp2	4	Exp2-4-1	59.939	1.0.0.140	1	right	fuwenya	791706768	2.0.10.242	2.0.10.242	09-13-2019	2019-09-13 01:47:16	09:47:16	female	2.0.10.147	186	Catch.bmp	1903-09-19	0		0	0	554526	0		0	0	NULL	NULL	NULL	Medium	run1	1	List2	A_T.wav	A_T	1	1	0	1	554376	150	1	647	555023
Exp2	4	Exp2-4-1	59.939	1.0.0.140	1	right	fuwenya	791706768	2.0.10.242	2.0.10.242	09-13-2019	2019-09-13 01:47:16	09:47:16	female	2.0.10.147	187	Catch.bmp	1903-08-07	0		0	0	557045	0		0	0	NULL	NULL	NULL	Medium	run1	1	List2	A_T.wav	A_T	1	1	0	1	556895	150	1	648	557543
Exp2	4	Exp2-4-1	59.939	1.0.0.140	1	right	fuwenya	791706768	2.0.10.242	2.0.10.242	09-13-2019	2019-09-13 01:47:16	09:47:16	female	2.0.10.147	188	Catch.bmp	1903-06-30	0		0	0	559514	0		0	0	NULL	NULL	NULL	Medium	run1	1	List2	A_T.wav	A_T	1	1	0	1	559364	150	1	763	560127
Exp2	4	Exp2-4-1	59.939	1.0.0.140	1	right	fuwenya	791706768	2.0.10.242	2.0.10.242	09-13-2019	2019-09-13 01:47:16	09:47:16	female	2.0.10.147	189	Red_S_2.bmp	1903-05-10	0		0	0	561950	0		0	0	NULL	NULL	NULL	Medium	run1		List2	Catch.wav	V_S	0		1	1	561800	150		0	0
Exp2	4	Exp2-4-1	59.939	1.0.0.140	1	right	fuwenya	791706768	2.0.10.242	2.0.10.242	09-13-2019	2019-09-13 01:47:16	09:47:16	female	2.0.10.147	190	Catch.bmp	1904-02-11	0		0	0	564386	0		0	0	NULL	NULL	NULL	Medium	run1	1	List2	A_T.wav	A_T	1	1	1	1	564236	150	1	1194	565430
Exp2	4	Exp2-4-1	59.939	1.0.0.140	1	right	fuwenya	791706768	2.0.10.242	2.0.10.242	09-13-2019	2019-09-13 01:47:16	09:47:16	female	2.0.10.147	191	Blue_C_2.bmp	1903-01-23	0		0	1	567039	0		0	0	NULL	NULL	NULL	Medium	run1		List2	A_S.wav	AV_S	0		1	1	566888	151		0	0
Exp2	4	Exp2-4-1	59.939	1.0.0.140	1	right	fuwenya	791706768	2.0.10.242	2.0.10.242	09-13-2019	2019-09-13 01:47:16	09:47:16	female	2.0.10.147	192	Blue_S_2.bmp	1903-12-23	0		0	0	569374	0		0	0	NULL	NULL	NULL	Medium	run1	1	List2	Catch.wav	V_T	1	1	1	1	569224	150	1	1118	570342
Exp2	4	Exp2-4-1	59.939	1.0.0.140	1	right	fuwenya	791706768	2.0.10.242	2.0.10.242	09-13-2019	2019-09-13 01:47:16	09:47:16	female	2.0.10.147	193	Catch.bmp	1902-10-11	0		0	0	571977	0		0	0	NULL	NULL	NULL	Medium	run1	1	List2	A_T.wav	A_T	1	1	1	1	571827	150	1	691	572518
Exp2	4	Exp2-4-1	59.939	1.0.0.140	1	right	fuwenya	791706768	2.0.10.242	2.0.10.242	09-13-2019	2019-09-13 01:47:16	09:47:16	female	2.0.10.147	194	Blue_S_2.bmp	1903-04-28	0		0	0	574146	0		0	0	NULL	NULL	NULL	Medium	run1	1	List2	Catch.wav	V_T	1	1	1	1	573996	150	1	986	574982
Exp2	4	Exp2-4-1	59.939	1.0.0.140	1	right	fuwenya	791706768	2.0.10.242	2.0.10.242	09-13-2019	2019-09-13 01:47:16	09:47:16	female	2.0.10.147	195	Blue_C_2.bmp	1902-06-22	0		0	0	576515	0		0	0	NULL	NULL	NULL	Medium	run1		List2	A_S.wav	AV_S	0		1	1	576365	150		0	0
Exp2	4	Exp2-4-1	59.939	1.0.0.140	1	right	fuwenya	791706768	2.0.10.242	2.0.10.242	09-13-2019	2019-09-13 01:47:16	09:47:16	female	2.0.10.147	196	Catch.bmp	1902-03-22	0		0	0	578651	0		0	0	NULL	NULL	NULL	Medium	run1	1	List2	A_T.wav	A_T	1	1	0	2	578501	150	1	769	579270
Exp2	4	Exp2-4-1	59.939	1.0.0.140	1	right	fuwenya	791706768	2.0.10.242	2.0.10.242	09-13-2019	2019-09-13 01:47:16	09:47:16	female	2.0.10.147	197	Catch.bmp	1903-03-17	0		0	0	580619	0		0	0	NULL	NULL	NULL	Medium	run1		List2	A_S.wav	A_S	0		0	1	580469	150		0	0
Exp2	4	Exp2-4-1	59.939	1.0.0.140	1	right	fuwenya	791706768	2.0.10.242	2.0.10.242	09-13-2019	2019-09-13 01:47:16	09:47:16	female	2.0.10.147	198	Blue_S.bmp	1904-04-02	0		0	0	583005	0		0	0	NULL	NULL	NULL	Medium	run1	1	List2	A_T.wav	AV_T	1	1	0	1	582855	150	1	936	583791
Exp2	4	Exp2-4-1	59.939	1.0.0.140	1	right	fuwenya	791706768	2.0.10.242	2.0.10.242	09-13-2019	2019-09-13 01:47:16	09:47:16	female	2.0.10.147	199	Catch.bmp	1903-12-01	0		0	0	585708	0		0	0	NULL	NULL	NULL	Medium	run1	1	List2	A_T.wav	A_T	1	1	0	1	585558	150	1	1384	586942
Exp2	4	Exp2-4-1	59.939	1.0.0.140	1	right	fuwenya	791706768	2.0.10.242	2.0.10.242	09-13-2019	2019-09-13 01:47:16	09:47:16	female	2.0.10.147	200	Blue_S_2.bmp	1903-12-18	0		0	0	588294	0		0	0	NULL	NULL	NULL	Medium	run1	1	List2	A_T.wav	AV_T	1	1	0	1	588144	150	1	846	588990
Exp2	4	Exp2-4-1	59.939	1.0.0.140	1	right	fuwenya	791706768	2.0.10.242	2.0.10.242	09-13-2019	2019-09-13 01:47:16	09:47:16	female	2.0.10.147	201	Red_C.bmp	1902-08-08	0		0	0	590897	0		0	0	NULL	NULL	NULL	Medium	run1	1	List2	Catch.wav	V_T	1	1	0	2	590747	150	1	755	591502
Exp2	4	Exp2-4-1	59.939	1.0.0.140	1	right	fuwenya	791706768	2.0.10.242	2.0.10.242	09-13-2019	2019-09-13 01:47:16	09:47:16	female	2.0.10.147	202	Red_C_2.bmp	1903-04-03	0		0	0	592999	0		0	0	NULL	NULL	NULL	Medium	run1	1	List2	Catch.wav	V_T	1	1	0	1	592849	150	1	613	593462
Exp2	4	Exp2-4-1	59.939	1.0.0.140	1	right	fuwenya	791706768	2.0.10.242	2.0.10.242	09-13-2019	2019-09-13 01:47:16	09:47:16	female	2.0.10.147	203	Blue_C.bmp	1903-01-10	0		0	1	595335	0		0	0	NULL	NULL	NULL	Medium	Run1		List2	Catch.wav	V_S	0		1	1	595184	151		0	0
Exp2	4	Exp2-4-1	59.939	1.0.0.140	1	right	fuwenya	791706768	2.0.10.242	2.0.10.242	09-13-2019	2019-09-13 01:47:16	09:47:16	female	2.0.10.147	204	Catch.bmp	1902-08-08	0		0	0	597654	0		0	0	NULL	NULL	NULL	Medium	run1	1	List2	A_T.wav	A_T	1	1	0	2	597504	150	1	909	598413
Exp2	4	Exp2-4-1	59.939	1.0.0.140	1	right	fuwenya	791706768	2.0.10.242	2.0.10.242	09-13-2019	2019-09-13 01:47:16	09:47:16	female	2.0.10.147	205	Blue_S_2.bmp	1903-06-01	0		0	0	599756	0		0	0	NULL	NULL	NULL	Medium	run1	1	List2	Catch.wav	V_T	1	1	1	1	599606	150	1	927	600533
Exp2	4	Exp2-4-1	59.939	1.0.0.140	1	right	fuwenya	791706768	2.0.10.242	2.0.10.242	09-13-2019	2019-09-13 01:47:16	09:47:16	female	2.0.10.147	206	Red_S_2.bmp	1902-12-02	0		0	0	602158	0		0	0	NULL	NULL	NULL	Medium	run1		List2	Catch.wav	V_S	0		0	1	602008	150		0	0
Exp2	4	Exp2-4-1	59.939	1.0.0.140	1	right	fuwenya	791706768	2.0.10.242	2.0.10.242	09-13-2019	2019-09-13 01:47:16	09:47:16	female	2.0.10.147	207	Red_C.bmp	1902-03-29	0		0	0	604444	0		0	0	NULL	NULL	NULL	Medium	run1	1	List2	A_T.wav	AV_T	1	1	1	1	604294	150	1	599	604893
Exp2	4	Exp2-4-1	59.939	1.0.0.140	1	right	fuwenya	791706768	2.0.10.242	2.0.10.242	09-13-2019	2019-09-13 01:47:16	09:47:16	female	2.0.10.147	208	Red_C.bmp	1903-03-02	0		0	0	606413	0		0	0	NULL	NULL	NULL	Medium	run1	1	List2	A_T.wav	AV_T	1	1	0	1	606263	150	1	942	607205
Exp2	4	Exp2-4-1	59.939	1.0.0.140	1	right	fuwenya	791706768	2.0.10.242	2.0.10.242	09-13-2019	2019-09-13 01:47:16	09:47:16	female	2.0.10.147	209	Red_C.bmp	1903-09-01	0		0	0	608732	0		0	0	NULL	NULL	NULL	Medium	run1	1	List2	A_T.wav	AV_T	1	1	0	1	608582	150	1	671	609253
Exp2	4	Exp2-4-1	59.939	1.0.0.140	1	right	fuwenya	791706768	2.0.10.242	2.0.10.242	09-13-2019	2019-09-13 01:47:16	09:47:16	female	2.0.10.147	210	Blue_S_2.bmp	1903-02-27	0		0	0	611234	0		0	0	NULL	NULL	NULL	Medium	run1	1	List2	Catch.wav	V_T	1	1	1	1	611084	150	1	761	611845
Exp2	4	Exp2-4-1	59.939	1.0.0.140	1	right	fuwenya	791706768	2.0.10.242	2.0.10.242	09-13-2019	2019-09-13 01:47:16	09:47:16	female	2.0.10.147	211	Blue_S_2.bmp	1903-04-09	0		0	0	613537	0		0	0	NULL	NULL	NULL	Medium	run1	1	List2	A_T.wav	AV_T	1	1	0	1	613387	150	1	754	614141
Exp2	4	Exp2-4-1	59.939	1.0.0.140	1	right	fuwenya	791706768	2.0.10.242	2.0.10.242	09-13-2019	2019-09-13 01:47:16	09:47:16	female	2.0.10.147	212	Catch.bmp	1902-05-01	0		0	0	615889	0		0	0	NULL	NULL	NULL	Medium	run1	1	List2	A_T.wav	A_T	1	1	0	1	615739	150	1	866	616605
Exp2	4	Exp2-4-1	59.939	1.0.0.140	1	right	fuwenya	791706768	2.0.10.242	2.0.10.242	09-13-2019	2019-09-13 01:47:16	09:47:16	female	2.0.10.147	213	Blue_S_2.bmp	1903-02-07	0		0	0	617891	0		0	0	NULL	NULL	NULL	Medium	run1	1	List2	A_T.wav	AV_T	1	1	0	1	617741	150	1	688	618429
Exp2	4	Exp2-4-1	59.939	1.0.0.140	1	right	fuwenya	791706768	2.0.10.242	2.0.10.242	09-13-2019	2019-09-13 01:47:16	09:47:16	female	2.0.10.147	214	Red_C.bmp	1903-03-24	0		0	0	620177	0		0	0	NULL	NULL	NULL	Medium	run1	1	List2	Catch.wav	V_T	1	1	1	1	620027	150	1	498	620525
Exp2	4	Exp2-4-1	59.939	1.0.0.140	1	right	fuwenya	791706768	2.0.10.242	2.0.10.242	09-13-2019	2019-09-13 01:47:16	09:47:16	female	2.0.10.147	215	Red_C_2.bmp	1902-04-02	0		0	0	622513	0		0	0	NULL	NULL	NULL	Medium	run1	1	List2	A_T.wav	AV_T	1	1	0	1	622363	150	1	522	622885
Exp2	4	Exp2-4-1	59.939	1.0.0.140	1	right	fuwenya	791706768	2.0.10.242	2.0.10.242	09-13-2019	2019-09-13 01:47:16	09:47:16	female	2.0.10.147	216	Red_S.bmp	1903-04-19	0		0	0	624498	0		0	0	NULL	NULL	NULL	Medium	run1		List2	Catch.wav	V_S	0		1	1	624348	150		0	0
Exp2	4	Exp2-4-1	59.939	1.0.0.140	1	right	fuwenya	791706768	2.0.10.242	2.0.10.242	09-13-2019	2019-09-13 01:47:16	09:47:16	female	2.0.10.147	217	Catch.bmp	1903-06-02	0		0	0	626917	0		0	0	NULL	NULL	NULL	Medium	run1	1	List2	A_T.wav	A_T	1	1	1	1	626767	150	1	758	627525
Exp2	4	Exp2-4-1	59.939	1.0.0.140	1	right	fuwenya	791706768	2.0.10.242	2.0.10.242	09-13-2019	2019-09-13 01:47:16	09:47:16	female	2.0.10.147	218	Red_C_2.bmp	1902-06-30	0		0	0	629320	0		0	0	NULL	NULL	NULL	Medium	run1	1	List2	Catch.wav	V_T	1	1	0	1	629170	150	1	659	629829
Exp2	4	Exp2-4-1	59.939	1.0.0.140	1	right	fuwenya	791706768	2.0.10.242	2.0.10.242	09-13-2019	2019-09-13 01:47:16	09:47:16	female	2.0.10.147	219	Red_C.bmp	1903-05-07	0		0	1	631389	0		0	0	NULL	NULL	NULL	Medium	run1	1	List2	A_T.wav	AV_T	1	1	1	1	631238	151	1	526	631764
Exp2	4	Exp2-4-1	59.939	1.0.0.140	1	right	fuwenya	791706768	2.0.10.242	2.0.10.242	09-13-2019	2019-09-13 01:47:16	09:47:16	female	2.0.10.147	220	Red_S_2.bmp	1903-11-04	0		0	0	633774	0		0	0	NULL	NULL	NULL	Medium	run1		List2	Catch.wav	V_S	0		1	1	633624	150		0	0
Exp2	4	Exp2-4-1	59.939	1.0.0.140	1	right	fuwenya	791706768	2.0.10.242	2.0.10.242	09-13-2019	2019-09-13 01:47:16	09:47:16	female	2.0.10.147	221	Red_C.bmp	1903-05-06	0		0	0	636394	0		0	0	NULL	NULL	NULL	Medium	run1	1	List2	Catch.wav	V_T	1	1	0	1	636244	150	1	664	636908
Exp2	4	Exp2-4-1	59.939	1.0.0.140	1	right	fuwenya	791706768	2.0.10.242	2.0.10.242	09-13-2019	2019-09-13 01:47:16	09:47:16	female	2.0.10.147	222	Blue_S.bmp	1903-10-19	0		0	0	638763	0		0	0	NULL	NULL	NULL	Medium	run1	1	List2	A_T.wav	AV_T	1	1	0	1	638613	150	1	1135	639748
Exp2	4	Exp2-4-1	59.939	1.0.0.140	1	right	fuwenya	791706768	2.0.10.242	2.0.10.242	09-13-2019	2019-09-13 01:47:16	09:47:16	female	2.0.10.147	223	Blue_C.bmp	1903-07-05	0		0	0	641299	0		0	0	NULL	NULL	NULL	Medium	Run1		List2	Catch.wav	V_S	0		0	1	641149	150		0	0
Exp2	4	Exp2-4-1	59.939	1.0.0.140	1	right	fuwenya	791706768	2.0.10.242	2.0.10.242	09-13-2019	2019-09-13 01:47:16	09:47:16	female	2.0.10.147	224	Red_C.bmp	1904-02-23	0		0	0	643801	0		0	0	NULL	NULL	NULL	Medium	run1	1	List2	A_T.wav	AV_T	1	1	1	1	643651	150	1	641	644292
Exp2	4	Exp2-4-1	59.939	1.0.0.140	1	right	fuwenya	791706768	2.0.10.242	2.0.10.242	09-13-2019	2019-09-13 01:47:16	09:47:16	female	2.0.10.147	225	Catch.bmp	1903-12-23	0		0	0	646471	0		0	0	NULL	NULL	NULL	Medium	run1	1	List2	A_T.wav	A_T	1	1	0	1	646321	150	1	883	647204
Exp2	4	Exp2-4-1	59.939	1.0.0.140	1	right	fuwenya	791706768	2.0.10.242	2.0.10.242	09-13-2019	2019-09-13 01:47:16	09:47:16	female	2.0.10.147	226	Blue_S.bmp	1903-12-01	0		0	1	649074	0		0	0	NULL	NULL	NULL	Medium	run1	1	List2	A_T.wav	AV_T	1	1	1	1	648923	151	1	553	649476
Exp2	4	Exp2-4-1	59.939	1.0.0.140	1	right	fuwenya	791706768	2.0.10.242	2.0.10.242	09-13-2019	2019-09-13 01:47:16	09:47:16	female	2.0.10.147	227	Red_C_2.bmp	1902-09-08	0		0	1	651660	0		0	0	NULL	NULL	NULL	Medium	run1	1	List2	A_T.wav	AV_T	1	1	1	1	651509	151	1	912	652421
Exp2	4	Exp2-4-1	59.939	1.0.0.140	1	right	fuwenya	791706768	2.0.10.242	2.0.10.242	09-13-2019	2019-09-13 01:47:16	09:47:16	female	2.0.10.147	228	Blue_C_2.bmp	1903-08-01	0		0	0	653795	0		0	0	NULL	NULL	NULL	Medium	run1		List2	Catch.wav	V_S	0		1	1	653645	150		0	0
Exp2	4	Exp2-4-1	59.939	1.0.0.140	1	right	fuwenya	791706768	2.0.10.242	2.0.10.242	09-13-2019	2019-09-13 01:47:16	09:47:16	female	2.0.10.147	229	Red_S_2.bmp	1902-10-07	0		0	0	656314	0		0	0	NULL	NULL	NULL	Medium	run1		List2	Catch.wav	V_S	0		0	1	656164	150	1	505	656669
Exp2	4	Exp2-4-1	59.939	1.0.0.140	1	right	fuwenya	791706768	2.0.10.242	2.0.10.242	09-13-2019	2019-09-13 01:47:16	09:47:16	female	2.0.10.147	230	Catch.bmp	1902-06-18	0		0	0	658483	0		0	0	NULL	NULL	NULL	Medium	run1	1	List2	A_T.wav	A_T	1	1	1	1	658333	150	1	999	659332
Exp2	4	Exp2-4-1	59.939	1.0.0.140	1	right	fuwenya	791706768	2.0.10.242	2.0.10.242	09-13-2019	2019-09-13 01:47:16	09:47:16	female	2.0.10.147	231	Catch.bmp	1904-01-12	0		0	0	660552	0		0	0	NULL	NULL	NULL	Medium	run1		List2	A_S.wav	A_S	0		0	1	660402	150		0	0
Exp2	4	Exp2-4-1	59.939	1.0.0.140	1	right	fuwenya	791706768	2.0.10.242	2.0.10.242	09-13-2019	2019-09-13 01:47:16	09:47:16	female	2.0.10.147	232	Red_C_2.bmp	1903-01-22	0		0	0	663238	0		0	0	NULL	NULL	NULL	Medium	run1	1	List2	A_T.wav	AV_T	1	1	0	1	663088	150	1	604	663692
Exp2	4	Exp2-4-1	59.939	1.0.0.140	1	right	fuwenya	791706768	2.0.10.242	2.0.10.242	09-13-2019	2019-09-13 01:47:16	09:47:16	female	2.0.10.147	233	Blue_S.bmp	1902-03-15	0		0	0	665507	0		0	0	NULL	NULL	NULL	Medium	run1	1	List2	Catch.wav	V_T	1	1	1	1	665357	150	1	751	666108
Exp2	4	Exp2-4-1	59.939	1.0.0.140	1	right	fuwenya	791706768	2.0.10.242	2.0.10.242	09-13-2019	2019-09-13 01:47:16	09:47:16	female	2.0.10.147	234	Blue_S.bmp	1903-04-08	0		0	0	667459	0		0	0	NULL	NULL	NULL	Medium	run1	1	List2	A_T.wav	AV_T	1	1	1	1	667309	150	1	574	667883
Exp2	4	Exp2-4-1	59.939	1.0.0.140	1	right	fuwenya	791706768	2.0.10.242	2.0.10.242	09-13-2019	2019-09-13 01:47:16	09:47:16	female	2.0.10.147	235	Catch.bmp	1903-07-17	0		0	0	669812	0		0	0	NULL	NULL	NULL	Medium	run1		List2	A_S.wav	A_S	0		0	2	669662	150		0	0
Exp2	4	Exp2-4-1	59.939	1.0.0.140	1	right	fuwenya	791706768	2.0.10.242	2.0.10.242	09-13-2019	2019-09-13 01:47:16	09:47:16	female	2.0.10.147	236	Red_S_2.bmp	1902-10-23	0		0	0	672314	0		0	0	NULL	NULL	NULL	Medium	run1		List2	A_S.wav	AV_S	0		0	1	672164	150		0	0
Exp2	4	Exp2-4-1	59.939	1.0.0.140	1	right	fuwenya	791706768	2.0.10.242	2.0.10.242	09-13-2019	2019-09-13 01:47:16	09:47:16	female	2.0.10.147	237	Blue_C.bmp	1902-04-03	0		0	0	674550	0		0	0	NULL	NULL	NULL	Medium	Run1		List2	Catch.wav	V_S	0		1	1	674400	150		0	0
Exp2	4	Exp2-4-1	59.939	1.0.0.140	1	right	fuwenya	791706768	2.0.10.242	2.0.10.242	09-13-2019	2019-09-13 01:47:16	09:47:16	female	2.0.10.147	238	Blue_C_2.bmp	1902-07-23	0		0	0	676585	0		0	0	NULL	NULL	NULL	Medium	run1		List2	A_S.wav	AV_S	0		1	1	676435	150		0	0
Exp2	4	Exp2-4-1	59.939	1.0.0.140	1	right	fuwenya	791706768	2.0.10.242	2.0.10.242	09-13-2019	2019-09-13 01:47:16	09:47:16	female	2.0.10.147	239	Catch.bmp	1902-10-04	0		0	0	678754	0		0	0	NULL	NULL	NULL	Medium	run1	1	List2	A_T.wav	A_T	1	1	0	1	678604	150	1	711	679315
Exp2	4	Exp2-4-1	59.939	1.0.0.140	1	right	fuwenya	791706768	2.0.10.242	2.0.10.242	09-13-2019	2019-09-13 01:47:16	09:47:16	female	2.0.10.147	240	Red_S_2.bmp	1902-03-13	0		0	0	680923	0		0	0	NULL	NULL	NULL	Medium	run1		List2	Catch.wav	V_S	0		1	1	680773	150		0	0
Exp2	4	Exp2-4-1	59.939	1.0.0.140	1	right	fuwenya	791706768	2.0.10.242	2.0.10.242	09-13-2019	2019-09-13 01:47:16	09:47:16	female	2.0.10.147	241	Catch.bmp	1903-03-01	0		0	0	682942	0		0	0	NULL	NULL	NULL	Medium	run1		List2	A_S.wav	A_S	0		1	1	682792	150		0	0
Exp2	4	Exp2-4-1	59.939	1.0.0.140	1	right	fuwenya	791706768	2.0.10.242	2.0.10.242	09-13-2019	2019-09-13 01:47:16	09:47:16	female	2.0.10.147	242	Catch.bmp	1902-10-17	0		0	0	685311	0		0	0	NULL	NULL	NULL	Medium	run1	1	List2	A_T.wav	A_T	1	1	0	1	685161	150	1	874	686035
Exp2	4	Exp2-4-1	59.939	1.0.0.140	1	right	fuwenya	791706768	2.0.10.242	2.0.10.242	09-13-2019	2019-09-13 01:47:16	09:47:16	female	2.0.10.147	243	Blue_S.bmp	1903-06-24	0		0	0	687480	0		0	0	NULL	NULL	NULL	Medium	run1	1	List2	Catch.wav	V_T	1	1	0	1	687330	150	1	689	688019
Exp2	4	Exp2-4-1	59.939	1.0.0.140	1	right	fuwenya	791706768	2.0.10.242	2.0.10.242	09-13-2019	2019-09-13 01:47:16	09:47:16	female	2.0.10.147	244	Blue_S.bmp	1902-12-28	0		0	0	689899	0		0	0	NULL	NULL	NULL	Medium	run1	1	List2	Catch.wav	V_T	1	1	0	1	689749	150	1	870	690619
Exp2	4	Exp2-4-1	59.939	1.0.0.140	1	right	fuwenya	791706768	2.0.10.242	2.0.10.242	09-13-2019	2019-09-13 01:47:16	09:47:16	female	2.0.10.147	245	Blue_S.bmp	1903-05-28	0		1	0	692151	0		0	0	NULL	NULL	NULL	Medium	run1	1	List2	Catch.wav	V_T	1	1	0	1	692001	150	1	722	692723
Exp2	4	Exp2-4-1	59.939	1.0.0.140	1	right	fuwenya	791706768	2.0.10.242	2.0.10.242	09-13-2019	2019-09-13 01:47:16	09:47:16	female	2.0.10.147	246	Blue_S_2.bmp	1902-10-24	0		0	0	694554	0		0	0	NULL	NULL	NULL	Medium	run1	1	List2	Catch.wav	V_T	0		0	1	694404	150		0	0
Exp2	4	Exp2-4-1	59.939	1.0.0.140	1	right	fuwenya	791706768	2.0.10.242	2.0.10.242	09-13-2019	2019-09-13 01:47:16	09:47:16	female	2.0.10.147	247	Red_C.bmp	1903-11-27	0		0	1	696790	0		0	0	NULL	NULL	NULL	Medium	run1	1	List2	Catch.wav	V_T	1	1	1	1	696639	151	1	916	697555
Exp2	4	Exp2-4-1	59.939	1.0.0.140	1	right	fuwenya	791706768	2.0.10.242	2.0.10.242	09-13-2019	2019-09-13 01:47:16	09:47:16	female	2.0.10.147	248	Blue_S_2.bmp	1902-07-12	0		0	1	699376	0		0	0	NULL	NULL	NULL	Medium	run1	1	List2	Catch.wav	V_T	1	1	1	1	699225	151	1	890	700115
Exp2	4	Exp2-4-1	59.939	1.0.0.140	1	right	fuwenya	791706768	2.0.10.242	2.0.10.242	09-13-2019	2019-09-13 01:47:16	09:47:16	female	2.0.10.147	249	Red_S.bmp	1902-09-24	0		0	0	701461	0		0	0	NULL	NULL	NULL	Medium	run1		List2	Catch.wav	V_S	0		0	1	701311	150	1	924	702235
Exp2	4	Exp2-4-1	59.939	1.0.0.140	1	right	fuwenya	791706768	2.0.10.242	2.0.10.242	09-13-2019	2019-09-13 01:47:16	09:47:16	female	2.0.10.147	250	Catch.bmp	1902-12-24	0		0	0	703613	0		0	0	NULL	NULL	NULL	Medium	run1	1	List2	A_T.wav	A_T	1	1	1	1	703463	150	1	916	704379
Exp2	4	Exp2-4-1	59.939	1.0.0.140	1	right	fuwenya	791706768	2.0.10.242	2.0.10.242	09-13-2019	2019-09-13 01:47:16	09:47:16	female	2.0.10.147	251	Blue_S_2.bmp	1902-05-09	0		0	0	705849	0		0	0	NULL	NULL	NULL	Medium	run1	1	List2	A_T.wav	AV_T	0		0	1	705699	150		0	0
Exp2	4	Exp2-4-1	59.939	1.0.0.140	1	right	fuwenya	791706768	2.0.10.242	2.0.10.242	09-13-2019	2019-09-13 01:47:16	09:47:16	female	2.0.10.147	252	Catch.bmp	1903-01-05	0		0	0	707918	0		0	0	NULL	NULL	NULL	Medium	run1	1	List2	A_T.wav	A_T	1	1	0	1	707768	150	1	738	708506
Exp2	4	Exp2-4-1	59.939	1.0.0.140	1	right	fuwenya	791706768	2.0.10.242	2.0.10.242	09-13-2019	2019-09-13 01:47:16	09:47:16	female	2.0.10.147	253	Red_C.bmp	1902-12-31	0		0	0	710170	0		0	0	NULL	NULL	NULL	Medium	run1	1	List2	A_T.wav	AV_T	1	1	0	1	710020	150	1	583	710603
Exp2	4	Exp2-4-1	59.939	1.0.0.140	1	right	fuwenya	791706768	2.0.10.242	2.0.10.242	09-13-2019	2019-09-13 01:47:16	09:47:16	female	2.0.10.147	254	Catch.bmp	1902-06-11	0		0	0	712422	0		0	0	NULL	NULL	NULL	Medium	run1	1	List2	A_T.wav	A_T	1	1	0	1	712272	150	1	658	712930
Exp2	4	Exp2-4-1	59.939	1.0.0.140	1	right	fuwenya	791706768	2.0.10.242	2.0.10.242	09-13-2019	2019-09-13 01:47:16	09:47:16	female	2.0.10.147	255	Red_C.bmp	1903-12-18	0		0	1	714475	0		0	0	NULL	NULL	NULL	Medium	run1	1	List2	A_T.wav	AV_T	1	1	1	1	714324	151	1	526	714850
Exp2	4	Exp2-4-1	59.939	1.0.0.140	1	right	fuwenya	791706768	2.0.10.242	2.0.10.242	09-13-2019	2019-09-13 01:47:16	09:47:16	female	2.0.10.147	256	Catch.bmp	1903-06-30	0		0	0	717077	0		0	0	NULL	NULL	NULL	Medium	run1	1	List2	A_T.wav	A_T	1	1	0	1	716927	150	1	604	717531
Exp2	4	Exp2-4-1	59.939	1.0.0.140	1	right	fuwenya	791706768	2.0.10.242	2.0.10.242	09-13-2019	2019-09-13 01:47:16	09:47:16	female	2.0.10.147	257	Catch.bmp	1904-03-19	0		0	0	719513	0		0	0	NULL	NULL	NULL	Medium	run1	1	List2	A_T.wav	A_T	1	1	0	1	719363	150	1	727	720090
Exp2	4	Exp2-4-1	59.939	1.0.0.140	1	right	fuwenya	791706768	2.0.10.242	2.0.10.242	09-13-2019	2019-09-13 01:47:16	09:47:16	female	2.0.10.147	258	Red_C.bmp	1902-12-26	0		0	0	722216	0		0	0	NULL	NULL	NULL	Medium	run1	1	List2	A_T.wav	AV_T	1	1	0	1	722066	150	1	657	722723
Exp2	4	Exp2-4-1	59.939	1.0.0.140	1	right	fuwenya	791706768	2.0.10.242	2.0.10.242	09-13-2019	2019-09-13 01:47:16	09:47:16	female	2.0.10.147	259	Red_C_2.bmp	1902-11-29	0		0	0	724468	0		0	0	NULL	NULL	NULL	Medium	run1	1	List2	A_T.wav	AV_T	1	1	0	1	724318	150	1	692	725010
Exp2	4	Exp2-4-1	59.939	1.0.0.140	1	right	fuwenya	791706768	2.0.10.242	2.0.10.242	09-13-2019	2019-09-13 01:47:16	09:47:16	female	2.0.10.147	260	Red_C.bmp	1904-05-10	0		0	0	726687	0		0	0	NULL	NULL	NULL	Medium	run1	1	List2	A_T.wav	AV_T	1	1	0	1	726537	150	1	561	727098
