# Supplementary material for: Visual Perceptual Load Attenuates Age-Related Audiovisual Integration in an Audiovisual Discrimination Task
Source: Front Psychol. 2021 Sep 29;12:740221. doi: 10.3389/fpsyg.2021.740221 (PMC8511317; doi:10.3389/fpsyg.2021.740221)
Supplement: Supplementary file 1 [file Data_Sheet_1.ZIP › Export data/Group 1_Data_Younger/Exp2_Medium load/Subject_05.xlsx]

## Sheet: Sheet1
ExperimentName	Subject	DataFile.Basename	Display.RefreshRate	ExperimentVersion	Group	Handedness	Name	RandomSeed	RuntimeVersion	RuntimeVersionExpected	SessionDate	SessionStartDateTimeUtc	SessionTime	Sex	StudioVersion	Block	Image	ITI	ITI.ACC	ITI.CRESP	ITI.DurationError	ITI.OnsetDelay	ITI.OnsetTime	ITI.OnsetToOnsetTime	ITI.RESP	ITI.RT	ITI.RTTime	List1	List1.Cycle	List1.Sample	PercetualLoad	Procedure	Response	Running	Sound	StimulusType	Target.ACC	Target.CRESP	Target.DurationError	Target.OnsetDelay	Target.OnsetTime	Target.OnsetToOnsetTime	Target.RESP	Target.RT	Target.RTTime
Exp2	5	Exp2-5-5	59.939	1.0.0.141	1	right	hejinfei	1031842156	2.0.10.242	2.0.10.242	09-13-2019	2019-09-13 02:29:13	10:29:13	male	2.0.10.147	1	Red_C.bmp	1902-08-01	0		0	0	31147	0		0	0	15	1	1	Medium	Prac	1	List1	A_T.wav	AV_T	1	1	110	1	30997	150	1	986	31983
Exp2	5	Exp2-5-5	59.939	1.0.0.141	1	right	hejinfei	1031842156	2.0.10.242	2.0.10.242	09-13-2019	2019-09-13 02:29:13	10:29:13	male	2.0.10.147	2	Blue_S_2.bmp	1902-07-04	0		0	0	33249	0		0	0	4	1	2	Medium	Prac	1	List1	Catch.wav	V_T	1	1	1	1	33099	150	1	612	33711
Exp2	5	Exp2-5-5	59.939	1.0.0.141	1	right	hejinfei	1031842156	2.0.10.242	2.0.10.242	09-13-2019	2019-09-13 02:29:13	10:29:13	male	2.0.10.147	3	Red_S_2.bmp	1902-11-13	0		0	0	35318	0		0	0	8	1	3	Medium	Prac		List1	Catch.wav	V_S	0		0	1	35168	150	1	495	35663
Exp2	5	Exp2-5-5	59.939	1.0.0.141	1	right	hejinfei	1031842156	2.0.10.242	2.0.10.242	09-13-2019	2019-09-13 02:29:13	10:29:13	male	2.0.10.147	4	Catch.bmp	1903-07-07	0		0	0	37520	0		0	0	10	1	4	Medium	Prac	1	List1	A_T.wav	A_T	1	1	1	1	37370	150	1	485	37855
Exp2	5	Exp2-5-5	59.939	1.0.0.141	1	right	hejinfei	1031842156	2.0.10.242	2.0.10.242	09-13-2019	2019-09-13 02:29:13	10:29:13	male	2.0.10.147	5	Blue_C.bmp	1902-05-31	0		0	0	39956	0		0	0	1	1	5	Medium	Prac		List1	Catch.wav	V_S	0		1	1	39806	150		0	0
Exp2	5	Exp2-5-5	59.939	1.0.0.141	1	right	hejinfei	1031842156	2.0.10.242	2.0.10.242	09-13-2019	2019-09-13 02:29:13	10:29:13	male	2.0.10.147	6	Catch.bmp	1903-01-22	0		0	0	42042	0		0	0	10	1	6	Medium	Prac	1	List1	A_T.wav	A_T	1	1	0	1	41892	150	1	924	42816
Exp2	5	Exp2-5-5	59.939	1.0.0.141	1	right	hejinfei	1031842156	2.0.10.242	2.0.10.242	09-13-2019	2019-09-13 02:29:13	10:29:13	male	2.0.10.147	7	Blue_C.bmp	1903-03-21	0		0	0	44311	0		0	0	11	1	7	Medium	Prac		List1	A_S.wav	AV_S	0		0	1	44161	150	1	550	44711
Exp2	5	Exp2-5-5	59.939	1.0.0.141	1	right	hejinfei	1031842156	2.0.10.242	2.0.10.242	09-13-2019	2019-09-13 02:29:13	10:29:13	male	2.0.10.147	8	Blue_C.bmp	1902-06-02	0		0	1	46647	0		0	0	1	1	8	Medium	Prac		List1	Catch.wav	V_S	0		1	1	46496	151		0	0
Exp2	5	Exp2-5-5	59.939	1.0.0.141	1	right	hejinfei	1031842156	2.0.10.242	2.0.10.242	09-13-2019	2019-09-13 02:29:13	10:29:13	male	2.0.10.147	9	Red_C_2.bmp	1904-02-20	0		0	0	48749	0		0	0	6	1	9	Medium	Prac	1	List1	Catch.wav	V_T	1	1	0	2	48599	150	1	999	49598
Exp2	5	Exp2-5-5	59.939	1.0.0.141	1	right	hejinfei	1031842156	2.0.10.242	2.0.10.242	09-13-2019	2019-09-13 02:29:13	10:29:13	male	2.0.10.147	10	Catch.bmp	1902-12-04	0		0	0	51418	0		0	0	10	1	10	Medium	Prac	1	List1	A_T.wav	A_T	1	1	1	1	51268	150	1	603	51871
Exp2	5	Exp2-5-5	59.939	1.0.0.141	1	right	hejinfei	1031842156	2.0.10.242	2.0.10.242	09-13-2019	2019-09-13 02:29:13	10:29:13	male	2.0.10.147	11	Red_S_2.bmp	1904-01-24	0		0	0	53637	0		0	0	18	1	11	Medium	Prac		List1	A_S.wav	AV_S	0		0	1	53487	150	1	591	54078
Exp2	5	Exp2-5-5	59.939	1.0.0.141	1	right	hejinfei	1031842156	2.0.10.242	2.0.10.242	09-13-2019	2019-09-13 02:29:13	10:29:13	male	2.0.10.147	12	Red_C.bmp	1903-11-15	0		0	0	56273	0		0	0	5	1	12	Medium	Prac	1	List1	Catch.wav	V_T	1	1	1	1	56123	150	1	675	56798
Exp2	5	Exp2-5-5	59.939	1.0.0.141	1	right	hejinfei	1031842156	2.0.10.242	2.0.10.242	09-13-2019	2019-09-13 02:29:13	10:29:13	male	2.0.10.147	13	Blue_S_2.bmp	1904-03-21	0		0	0	58842	0		0	0	4	1	13	Medium	Prac	1	List1	Catch.wav	V_T	1	1	0	1	58692	150	1	706	59398
Exp2	5	Exp2-5-5	59.939	1.0.0.141	1	right	hejinfei	1031842156	2.0.10.242	2.0.10.242	09-13-2019	2019-09-13 02:29:13	10:29:13	male	2.0.10.147	14	Blue_C_2.bmp	1903-06-26	0		0	0	61545	0		0	0	12	1	14	Medium	Prac		List1	A_S.wav	AV_S	0		1	1	61395	150		0	0
Exp2	5	Exp2-5-5	59.939	1.0.0.141	1	right	hejinfei	1031842156	2.0.10.242	2.0.10.242	09-13-2019	2019-09-13 02:29:13	10:29:13	male	2.0.10.147	15	Red_C_2.bmp	1902-12-15	0		0	0	64048	0		0	0	16	1	15	Medium	Prac	1	List1	A_T.wav	AV_T	1	1	0	1	63898	150	1	549	64447
Exp2	5	Exp2-5-5	59.939	1.0.0.141	1	right	hejinfei	1031842156	2.0.10.242	2.0.10.242	09-13-2019	2019-09-13 02:29:13	10:29:13	male	2.0.10.147	16	Blue_S.bmp	1903-01-16	0		1	0	66283	0		0	0	13	1	16	Medium	Prac	1	List1	A_T.wav	AV_T	1	1	0	1	66133	150	1	393	66526
Exp2	5	Exp2-5-5	59.939	1.0.0.141	1	right	hejinfei	1031842156	2.0.10.242	2.0.10.242	09-13-2019	2019-09-13 02:29:13	10:29:13	male	2.0.10.147	17	Blue_C_2.bmp	1903-10-04	0		0	1	68553	0		0	0	2	1	17	Medium	Prac		List1	Catch.wav	V_S	0		1	1	68402	151		0	0
Exp2	5	Exp2-5-5	59.939	1.0.0.141	1	right	hejinfei	1031842156	2.0.10.242	2.0.10.242	09-13-2019	2019-09-13 02:29:13	10:29:13	male	2.0.10.147	18	Blue_S_2.bmp	1903-02-07	0		0	1	71139	0		0	0	14	1	18	Medium	Prac	1	List1	A_T.wav	AV_T	1	1	1	1	70988	151	1	1082	72070
Exp2	5	Exp2-5-5	59.939	1.0.0.141	1	right	hejinfei	1031842156	2.0.10.242	2.0.10.242	09-13-2019	2019-09-13 02:29:13	10:29:13	male	2.0.10.147	19	Blue_S_2.bmp	1903-08-31	0		0	0	73424	0		0	0	14	1	19	Medium	Prac	1	List1	A_T.wav	AV_T	1	1	0	1	73274	150	1	948	74222
Exp2	5	Exp2-5-5	59.939	1.0.0.141	1	right	hejinfei	1031842156	2.0.10.242	2.0.10.242	09-13-2019	2019-09-13 02:29:13	10:29:13	male	2.0.10.147	20	Red_S_2.bmp	1904-05-05	0		0	0	75910	0		0	0	8	1	20	Medium	Prac		List1	Catch.wav	V_S	0		1	1	75760	150	1	830	76590
Exp2	5	Exp2-5-5	59.939	1.0.0.141	1	right	hejinfei	1031842156	2.0.10.242	2.0.10.242	09-13-2019	2019-09-13 02:29:13	10:29:13	male	2.0.10.147	21	Catch.bmp	1902-05-30	0		0	0	96698	0		0	0	NULL	NULL	NULL	Medium	run1		List2	A_S.wav	A_S	0		1	1	96548	150		0	0
Exp2	5	Exp2-5-5	59.939	1.0.0.141	1	right	hejinfei	1031842156	2.0.10.242	2.0.10.242	09-13-2019	2019-09-13 02:29:13	10:29:13	male	2.0.10.147	22	Catch.bmp	1903-07-11	0		0	0	98817	0		0	0	NULL	NULL	NULL	Medium	run1	1	List2	A_T.wav	A_T	1	1	0	1	98667	150	1	634	99301
Exp2	5	Exp2-5-5	59.939	1.0.0.141	1	right	hejinfei	1031842156	2.0.10.242	2.0.10.242	09-13-2019	2019-09-13 02:29:13	10:29:13	male	2.0.10.147	23	Blue_S_2.bmp	1904-03-18	0		0	0	101253	0		0	0	NULL	NULL	NULL	Medium	run1	1	List2	A_T.wav	AV_T	1	1	0	1	101103	150	1	734	101837
Exp2	5	Exp2-5-5	59.939	1.0.0.141	1	right	hejinfei	1031842156	2.0.10.242	2.0.10.242	09-13-2019	2019-09-13 02:29:13	10:29:13	male	2.0.10.147	24	Red_C_2.bmp	1902-10-03	0		0	0	103939	0		0	0	NULL	NULL	NULL	Medium	run1	1	List2	Catch.wav	V_T	1	1	1	1	103789	150	1	560	104349
Exp2	5	Exp2-5-5	59.939	1.0.0.141	1	right	hejinfei	1031842156	2.0.10.242	2.0.10.242	09-13-2019	2019-09-13 02:29:13	10:29:13	male	2.0.10.147	25	Red_S_2.bmp	1903-10-26	0		0	0	106108	0		0	0	NULL	NULL	NULL	Medium	run1		List2	A_S.wav	AV_S	0		1	1	105958	150	1	495	106453
Exp2	5	Exp2-5-5	59.939	1.0.0.141	1	right	hejinfei	1031842156	2.0.10.242	2.0.10.242	09-13-2019	2019-09-13 02:29:13	10:29:13	male	2.0.10.147	26	Blue_S.bmp	1902-07-23	0		0	0	108661	0		0	0	NULL	NULL	NULL	Medium	run1	1	List2	A_T.wav	AV_T	1	1	0	2	108511	150	1	910	109421
Exp2	5	Exp2-5-5	59.939	1.0.0.141	1	right	hejinfei	1031842156	2.0.10.242	2.0.10.242	09-13-2019	2019-09-13 02:29:13	10:29:13	male	2.0.10.147	27	Blue_S_2.bmp	1904-05-03	0		0	0	110746	0		0	0	NULL	NULL	NULL	Medium	run1	1	List2	Catch.wav	V_T	1	1	1	1	110596	150	1	641	111237
Exp2	5	Exp2-5-5	59.939	1.0.0.141	1	right	hejinfei	1031842156	2.0.10.242	2.0.10.242	09-13-2019	2019-09-13 02:29:13	10:29:13	male	2.0.10.147	28	Catch.bmp	1902-11-02	0		0	0	113482	0		0	0	NULL	NULL	NULL	Medium	run1		List2	A_S.wav	A_S	0		1	1	113332	150		0	0
Exp2	5	Exp2-5-5	59.939	1.0.0.141	1	right	hejinfei	1031842156	2.0.10.242	2.0.10.242	09-13-2019	2019-09-13 02:29:13	10:29:13	male	2.0.10.147	29	Blue_S_2.bmp	1902-03-12	0		0	1	115735	0		0	0	NULL	NULL	NULL	Medium	run1	1	List2	Catch.wav	V_T	1	1	1	1	115584	151	1	541	116125
Exp2	5	Exp2-5-5	59.939	1.0.0.141	1	right	hejinfei	1031842156	2.0.10.242	2.0.10.242	09-13-2019	2019-09-13 02:29:13	10:29:13	male	2.0.10.147	30	Red_S_2.bmp	1902-03-29	0		0	1	117687	0		0	0	NULL	NULL	NULL	Medium	run1		List2	A_S.wav	AV_S	0		1	1	117536	151		0	0
Exp2	5	Exp2-5-5	59.939	1.0.0.141	1	right	hejinfei	1031842156	2.0.10.242	2.0.10.242	09-13-2019	2019-09-13 02:29:13	10:29:13	male	2.0.10.147	31	Catch.bmp	1903-11-14	0		0	0	119722	0		0	0	NULL	NULL	NULL	Medium	run1		List2	A_S.wav	A_S	0		0	1	119572	150		0	0
Exp2	5	Exp2-5-5	59.939	1.0.0.141	1	right	hejinfei	1031842156	2.0.10.242	2.0.10.242	09-13-2019	2019-09-13 02:29:13	10:29:13	male	2.0.10.147	32	Catch.bmp	1904-02-12	0		0	0	122358	0		0	0	NULL	NULL	NULL	Medium	run1		List2	A_S.wav	A_S	0		0	1	122208	150		0	0
Exp2	5	Exp2-5-5	59.939	1.0.0.141	1	right	hejinfei	1031842156	2.0.10.242	2.0.10.242	09-13-2019	2019-09-13 02:29:13	10:29:13	male	2.0.10.147	33	Catch.bmp	1903-01-18	0		0	0	125061	0		0	0	NULL	NULL	NULL	Medium	run1	1	List2	A_T.wav	A_T	1	1	0	1	124911	150	1	638	125549
Exp2	5	Exp2-5-5	59.939	1.0.0.141	1	right	hejinfei	1031842156	2.0.10.242	2.0.10.242	09-13-2019	2019-09-13 02:29:13	10:29:13	male	2.0.10.147	34	Blue_C.bmp	1903-04-20	0		0	0	127330	0		0	0	NULL	NULL	NULL	Medium	Run1		List2	Catch.wav	V_S	0		1	1	127180	150		0	0
Exp2	5	Exp2-5-5	59.939	1.0.0.141	1	right	hejinfei	1031842156	2.0.10.242	2.0.10.242	09-13-2019	2019-09-13 02:29:13	10:29:13	male	2.0.10.147	35	Red_C.bmp	1904-02-11	0		0	0	129766	0		0	0	NULL	NULL	NULL	Medium	run1	1	List2	A_T.wav	AV_T	1	1	1	1	129616	150	1	716	130332
Exp2	5	Exp2-5-5	59.939	1.0.0.141	1	right	hejinfei	1031842156	2.0.10.242	2.0.10.242	09-13-2019	2019-09-13 02:29:13	10:29:13	male	2.0.10.147	36	Blue_S.bmp	1902-08-26	0		0	1	132419	0		0	0	NULL	NULL	NULL	Medium	run1	1	List2	Catch.wav	V_T	0		1	1	132268	151		0	0
Exp2	5	Exp2-5-5	59.939	1.0.0.141	1	right	hejinfei	1031842156	2.0.10.242	2.0.10.242	09-13-2019	2019-09-13 02:29:13	10:29:13	male	2.0.10.147	37	Catch.bmp	1903-07-27	0		0	0	134604	0		0	0	NULL	NULL	NULL	Medium	run1		List2	A_S.wav	A_S	0		1	1	134454	150		0	0
Exp2	5	Exp2-5-5	59.939	1.0.0.141	1	right	hejinfei	1031842156	2.0.10.242	2.0.10.242	09-13-2019	2019-09-13 02:29:13	10:29:13	male	2.0.10.147	38	Catch.bmp	1903-11-22	0		0	0	137107	0		0	0	NULL	NULL	NULL	Medium	run1	1	List2	A_T.wav	A_T	1	1	0	1	136957	150	1	639	137596
Exp2	5	Exp2-5-5	59.939	1.0.0.141	1	right	hejinfei	1031842156	2.0.10.242	2.0.10.242	09-13-2019	2019-09-13 02:29:13	10:29:13	male	2.0.10.147	39	Red_C_2.bmp	1903-08-10	0		0	0	139676	0		0	0	NULL	NULL	NULL	Medium	run1	1	List2	Catch.wav	V_T	1	1	1	1	139526	150	1	654	140180
Exp2	5	Exp2-5-5	59.939	1.0.0.141	1	right	hejinfei	1031842156	2.0.10.242	2.0.10.242	09-13-2019	2019-09-13 02:29:13	10:29:13	male	2.0.10.147	40	Blue_S.bmp	1903-10-16	0		0	0	142145	0		0	0	NULL	NULL	NULL	Medium	run1	1	List2	Catch.wav	V_T	1	1	0	1	141995	150	1	809	142804
Exp2	5	Exp2-5-5	59.939	1.0.0.141	1	right	hejinfei	1031842156	2.0.10.242	2.0.10.242	09-13-2019	2019-09-13 02:29:13	10:29:13	male	2.0.10.147	41	Blue_S.bmp	1904-01-27	0		0	0	144681	0		0	0	NULL	NULL	NULL	Medium	run1	1	List2	A_T.wav	AV_T	1	1	1	1	144531	150	1	897	145428
Exp2	5	Exp2-5-5	59.939	1.0.0.141	1	right	hejinfei	1031842156	2.0.10.242	2.0.10.242	09-13-2019	2019-09-13 02:29:13	10:29:13	male	2.0.10.147	42	Red_C.bmp	1902-12-08	0		0	0	147317	0		0	0	NULL	NULL	NULL	Medium	run1	1	List2	A_T.wav	AV_T	1	1	0	1	147167	150	1	637	147804
Exp2	5	Exp2-5-5	59.939	1.0.0.141	1	right	hejinfei	1031842156	2.0.10.242	2.0.10.242	09-13-2019	2019-09-13 02:29:13	10:29:13	male	2.0.10.147	43	Catch.bmp	1902-08-24	0		0	0	149553	0		0	0	NULL	NULL	NULL	Medium	run1	1	List2	A_T.wav	A_T	1	1	0	1	149403	150	1	744	150147
Exp2	5	Exp2-5-5	59.939	1.0.0.141	1	right	hejinfei	1031842156	2.0.10.242	2.0.10.242	09-13-2019	2019-09-13 02:29:13	10:29:13	male	2.0.10.147	44	Blue_C.bmp	1904-03-24	0		0	0	151672	0		0	0	NULL	NULL	NULL	Medium	Run1		List2	Catch.wav	V_S	0		1	1	151522	150		0	0
Exp2	5	Exp2-5-5	59.939	1.0.0.141	1	right	hejinfei	1031842156	2.0.10.242	2.0.10.242	09-13-2019	2019-09-13 02:29:13	10:29:13	male	2.0.10.147	45	Red_C.bmp	1904-03-29	0		0	0	154441	0		0	0	NULL	NULL	NULL	Medium	run1	1	List2	A_T.wav	AV_T	1	1	1	1	154291	150	1	474	154765
Exp2	5	Exp2-5-5	59.939	1.0.0.141	1	right	hejinfei	1031842156	2.0.10.242	2.0.10.242	09-13-2019	2019-09-13 02:29:13	10:29:13	male	2.0.10.147	46	Red_C_2.bmp	1903-09-18	0		0	0	157144	0		0	0	NULL	NULL	NULL	Medium	run1	1	List2	A_T.wav	AV_T	1	1	0	1	156994	150	1	649	157643
Exp2	5	Exp2-5-5	59.939	1.0.0.141	1	right	hejinfei	1031842156	2.0.10.242	2.0.10.242	09-13-2019	2019-09-13 02:29:13	10:29:13	male	2.0.10.147	47	Blue_C_2.bmp	1902-10-22	0		1	0	159663	0		0	0	NULL	NULL	NULL	Medium	run1		List2	Catch.wav	V_S	0		1	1	159513	150		0	0
Exp2	5	Exp2-5-5	59.939	1.0.0.141	1	right	hejinfei	1031842156	2.0.10.242	2.0.10.242	09-13-2019	2019-09-13 02:29:13	10:29:13	male	2.0.10.147	48	Red_C_2.bmp	1903-12-15	0		0	0	161949	0		0	0	NULL	NULL	NULL	Medium	run1	1	List2	A_T.wav	AV_T	1	1	1	1	161799	150	1	532	162331
Exp2	5	Exp2-5-5	59.939	1.0.0.141	1	right	hejinfei	1031842156	2.0.10.242	2.0.10.242	09-13-2019	2019-09-13 02:29:13	10:29:13	male	2.0.10.147	49	Blue_C.bmp	1904-05-16	0		0	0	164552	0		0	0	NULL	NULL	NULL	Medium	run1		List2	A_S.wav	AV_S	0		0	1	164402	150		0	0
Exp2	5	Exp2-5-5	59.939	1.0.0.141	1	right	hejinfei	1031842156	2.0.10.242	2.0.10.242	09-13-2019	2019-09-13 02:29:13	10:29:13	male	2.0.10.147	50	Blue_S_2.bmp	1904-05-09	0		0	0	167355	0		0	0	NULL	NULL	NULL	Medium	run1	1	List2	Catch.wav	V_T	1	1	0	1	167205	150	1	678	167883
Exp2	5	Exp2-5-5	59.939	1.0.0.141	1	right	hejinfei	1031842156	2.0.10.242	2.0.10.242	09-13-2019	2019-09-13 02:29:13	10:29:13	male	2.0.10.147	51	Red_S.bmp	1904-01-14	0		0	1	170108	0		0	0	NULL	NULL	NULL	Medium	run1		List2	Catch.wav	V_S	0		1	1	169957	151		0	0
Exp2	5	Exp2-5-5	59.939	1.0.0.141	1	right	hejinfei	1031842156	2.0.10.242	2.0.10.242	09-13-2019	2019-09-13 02:29:13	10:29:13	male	2.0.10.147	52	Catch.bmp	1903-11-04	0		0	0	172794	0		0	0	NULL	NULL	NULL	Medium	run1	1	List2	A_T.wav	A_T	1	1	0	2	172644	150	1	759	173403
Exp2	5	Exp2-5-5	59.939	1.0.0.141	1	right	hejinfei	1031842156	2.0.10.242	2.0.10.242	09-13-2019	2019-09-13 02:29:13	10:29:13	male	2.0.10.147	53	Blue_S.bmp	1903-05-20	0		0	0	175346	0		0	0	NULL	NULL	NULL	Medium	run1	1	List2	A_T.wav	AV_T	1	1	0	1	175196	150	1	912	176108
Exp2	5	Exp2-5-5	59.939	1.0.0.141	1	right	hejinfei	1031842156	2.0.10.242	2.0.10.242	09-13-2019	2019-09-13 02:29:13	10:29:13	male	2.0.10.147	54	Red_S_2.bmp	1904-01-11	0		0	0	177732	0		0	0	NULL	NULL	NULL	Medium	run1		List2	Catch.wav	V_S	0		1	1	177582	150	1	557	178139
Exp2	5	Exp2-5-5	59.939	1.0.0.141	1	right	hejinfei	1031842156	2.0.10.242	2.0.10.242	09-13-2019	2019-09-13 02:29:13	10:29:13	male	2.0.10.147	55	Blue_S_2.bmp	1904-02-14	0		1	0	180351	0		0	0	NULL	NULL	NULL	Medium	run1	1	List2	Catch.wav	V_T	1	1	0	1	180201	150	1	698	180899
Exp2	5	Exp2-5-5	59.939	1.0.0.141	1	right	hejinfei	1031842156	2.0.10.242	2.0.10.242	09-13-2019	2019-09-13 02:29:13	10:29:13	male	2.0.10.147	56	Catch.bmp	1903-01-19	0		0	0	183004	0		0	0	NULL	NULL	NULL	Medium	run1	1	List2	A_T.wav	A_T	1	1	1	1	182854	150	1	621	183475
Exp2	5	Exp2-5-5	59.939	1.0.0.141	1	right	hejinfei	1031842156	2.0.10.242	2.0.10.242	09-13-2019	2019-09-13 02:29:13	10:29:13	male	2.0.10.147	57	Catch.bmp	1902-06-03	0		0	0	185273	0		0	0	NULL	NULL	NULL	Medium	run1	1	List2	A_T.wav	A_T	1	1	0	1	185123	150	1	647	185770
Exp2	5	Exp2-5-5	59.939	1.0.0.141	1	right	hejinfei	1031842156	2.0.10.242	2.0.10.242	09-13-2019	2019-09-13 02:29:13	10:29:13	male	2.0.10.147	58	Catch.bmp	1903-06-16	0		0	0	187309	0		0	0	NULL	NULL	NULL	Medium	run1	1	List2	A_T.wav	A_T	1	1	0	2	187159	150	1	579	187738
Exp2	5	Exp2-5-5	59.939	1.0.0.141	1	right	hejinfei	1031842156	2.0.10.242	2.0.10.242	09-13-2019	2019-09-13 02:29:13	10:29:13	male	2.0.10.147	59	Red_C.bmp	1902-05-28	0		0	0	189728	0		0	0	NULL	NULL	NULL	Medium	run1	1	List2	Catch.wav	V_T	1	1	0	1	189578	150	1	473	190051
Exp2	5	Exp2-5-5	59.939	1.0.0.141	1	right	hejinfei	1031842156	2.0.10.242	2.0.10.242	09-13-2019	2019-09-13 02:29:13	10:29:13	male	2.0.10.147	60	Catch.bmp	1902-08-30	0		0	0	191763	0		0	0	NULL	NULL	NULL	Medium	run1		List2	A_S.wav	A_S	0		1	1	191613	150		0	0
Exp2	5	Exp2-5-5	59.939	1.0.0.141	1	right	hejinfei	1031842156	2.0.10.242	2.0.10.242	09-13-2019	2019-09-13 02:29:13	10:29:13	male	2.0.10.147	61	Catch.bmp	1902-04-06	0		0	0	193949	0		0	0	NULL	NULL	NULL	Medium	run1		List2	A_S.wav	A_S	0		0	1	193799	150		0	0
Exp2	5	Exp2-5-5	59.939	1.0.0.141	1	right	hejinfei	1031842156	2.0.10.242	2.0.10.242	09-13-2019	2019-09-13 02:29:13	10:29:13	male	2.0.10.147	62	Red_C.bmp	1903-07-07	0		0	0	196001	0		0	0	NULL	NULL	NULL	Medium	run1	1	List2	Catch.wav	V_T	1	1	1	1	195851	150	1	720	196571
Exp2	5	Exp2-5-5	59.939	1.0.0.141	1	right	hejinfei	1031842156	2.0.10.242	2.0.10.242	09-13-2019	2019-09-13 02:29:13	10:29:13	male	2.0.10.147	63	Catch.bmp	1904-04-09	0		0	0	198437	0		0	0	NULL	NULL	NULL	Medium	run1	1	List2	A_T.wav	A_T	1	1	1	1	198287	150	1	603	198890
Exp2	5	Exp2-5-5	59.939	1.0.0.141	1	right	hejinfei	1031842156	2.0.10.242	2.0.10.242	09-13-2019	2019-09-13 02:29:13	10:29:13	male	2.0.10.147	64	Red_C_2.bmp	1903-05-08	0		0	0	201156	0		0	0	NULL	NULL	NULL	Medium	run1	1	List2	A_T.wav	AV_T	1	1	0	1	201006	150	1	644	201650
Exp2	5	Exp2-5-5	59.939	1.0.0.141	1	right	hejinfei	1031842156	2.0.10.242	2.0.10.242	09-13-2019	2019-09-13 02:29:13	10:29:13	male	2.0.10.147	65	Red_S_2.bmp	1903-06-20	0		0	0	203542	0		0	0	NULL	NULL	NULL	Medium	run1		List2	A_S.wav	AV_S	0		0	1	203392	150		0	0
Exp2	5	Exp2-5-5	59.939	1.0.0.141	1	right	hejinfei	1031842156	2.0.10.242	2.0.10.242	09-13-2019	2019-09-13 02:29:13	10:29:13	male	2.0.10.147	66	Red_C.bmp	1902-09-17	0		0	0	206028	0		0	0	NULL	NULL	NULL	Medium	run1	1	List2	Catch.wav	V_T	1	1	1	1	205878	150	1	484	206362
Exp2	5	Exp2-5-5	59.939	1.0.0.141	1	right	hejinfei	1031842156	2.0.10.242	2.0.10.242	09-13-2019	2019-09-13 02:29:13	10:29:13	male	2.0.10.147	67	Catch.bmp	1903-09-15	0		0	0	208180	0		0	0	NULL	NULL	NULL	Medium	run1	1	List2	A_T.wav	A_T	1	1	1	1	208030	150	1	732	208762
Exp2	5	Exp2-5-5	59.939	1.0.0.141	1	right	hejinfei	1031842156	2.0.10.242	2.0.10.242	09-13-2019	2019-09-13 02:29:13	10:29:13	male	2.0.10.147	68	Catch.bmp	1902-05-28	0		0	0	210683	0		0	0	NULL	NULL	NULL	Medium	run1	1	List2	A_T.wav	A_T	1	1	0	1	210533	150	1	549	211082
Exp2	5	Exp2-5-5	59.939	1.0.0.141	1	right	hejinfei	1031842156	2.0.10.242	2.0.10.242	09-13-2019	2019-09-13 02:29:13	10:29:13	male	2.0.10.147	69	Catch.bmp	1902-12-13	0		0	0	212718	0		0	0	NULL	NULL	NULL	Medium	run1	1	List2	A_T.wav	A_T	1	1	0	1	212568	150	1	466	213034
Exp2	5	Exp2-5-5	59.939	1.0.0.141	1	right	hejinfei	1031842156	2.0.10.242	2.0.10.242	09-13-2019	2019-09-13 02:29:13	10:29:13	male	2.0.10.147	70	Blue_C.bmp	1902-05-10	0		0	0	214954	0		0	0	NULL	NULL	NULL	Medium	Run1		List2	Catch.wav	V_S	0		1	1	214804	150		0	0
Exp2	5	Exp2-5-5	59.939	1.0.0.141	1	right	hejinfei	1031842156	2.0.10.242	2.0.10.242	09-13-2019	2019-09-13 02:29:13	10:29:13	male	2.0.10.147	71	Red_S.bmp	1904-01-09	0		0	0	217023	0		0	0	NULL	NULL	NULL	Medium	run1		List2	A_S.wav	AV_S	0		0	1	216873	150		0	0
Exp2	5	Exp2-5-5	59.939	1.0.0.141	1	right	hejinfei	1031842156	2.0.10.242	2.0.10.242	09-13-2019	2019-09-13 02:29:13	10:29:13	male	2.0.10.147	72	Blue_S.bmp	1904-03-31	0		0	0	219709	0		0	0	NULL	NULL	NULL	Medium	run1	1	List2	Catch.wav	V_T	1	1	1	1	219559	150	1	762	220321
Exp2	5	Exp2-5-5	59.939	1.0.0.141	1	right	hejinfei	1031842156	2.0.10.242	2.0.10.242	09-13-2019	2019-09-13 02:29:13	10:29:13	male	2.0.10.147	73	Blue_S.bmp	1904-04-24	0		0	0	222412	0		0	0	NULL	NULL	NULL	Medium	run1	1	List2	Catch.wav	V_T	1	1	0	2	222262	150	1	707	222969
Exp2	5	Exp2-5-5	59.939	1.0.0.141	1	right	hejinfei	1031842156	2.0.10.242	2.0.10.242	09-13-2019	2019-09-13 02:29:13	10:29:13	male	2.0.10.147	74	Blue_S_2.bmp	1903-07-23	0		0	0	225148	0		0	0	NULL	NULL	NULL	Medium	run1	1	List2	A_T.wav	AV_T	1	1	0	1	224998	150	1	755	225753
Exp2	5	Exp2-5-5	59.939	1.0.0.141	1	right	hejinfei	1031842156	2.0.10.242	2.0.10.242	09-13-2019	2019-09-13 02:29:13	10:29:13	male	2.0.10.147	75	Catch.bmp	1903-11-21	0		0	0	227600	0		0	0	NULL	NULL	NULL	Medium	run1	1	List2	A_T.wav	A_T	1	1	0	1	227450	150	1	648	228098
Exp2	5	Exp2-5-5	59.939	1.0.0.141	1	right	hejinfei	1031842156	2.0.10.242	2.0.10.242	09-13-2019	2019-09-13 02:29:13	10:29:13	male	2.0.10.147	76	Red_C_2.bmp	1903-02-07	0		0	0	230170	0		0	0	NULL	NULL	NULL	Medium	run1	1	List2	Catch.wav	V_T	1	1	0	2	230020	150	1	805	230825
Exp2	5	Exp2-5-5	59.939	1.0.0.141	1	right	hejinfei	1031842156	2.0.10.242	2.0.10.242	09-13-2019	2019-09-13 02:29:13	10:29:13	male	2.0.10.147	77	Catch.bmp	1902-07-07	0		0	0	232455	0		0	0	NULL	NULL	NULL	Medium	run1	1	List2	A_T.wav	A_T	1	1	1	1	232305	150	1	624	232929
Exp2	5	Exp2-5-5	59.939	1.0.0.141	1	right	hejinfei	1031842156	2.0.10.242	2.0.10.242	09-13-2019	2019-09-13 02:29:13	10:29:13	male	2.0.10.147	78	Catch.bmp	1903-03-02	0		0	0	234524	0		0	0	NULL	NULL	NULL	Medium	run1		List2	A_S.wav	A_S	0		0	1	234374	150		0	0
Exp2	5	Exp2-5-5	59.939	1.0.0.141	1	right	hejinfei	1031842156	2.0.10.242	2.0.10.242	09-13-2019	2019-09-13 02:29:13	10:29:13	male	2.0.10.147	79	Red_C_2.bmp	1902-09-27	0		0	0	236910	0		0	0	NULL	NULL	NULL	Medium	run1	1	List2	Catch.wav	V_T	1	1	1	1	236760	150	1	473	237233
Exp2	5	Exp2-5-5	59.939	1.0.0.141	1	right	hejinfei	1031842156	2.0.10.242	2.0.10.242	09-13-2019	2019-09-13 02:29:13	10:29:13	male	2.0.10.147	80	Red_S.bmp	1904-02-25	0		0	0	239062	0		0	0	NULL	NULL	NULL	Medium	run1		List2	Catch.wav	V_S	0		0	1	238912	150		0	0
Exp2	5	Exp2-5-5	59.939	1.0.0.141	1	right	hejinfei	1031842156	2.0.10.242	2.0.10.242	09-13-2019	2019-09-13 02:29:13	10:29:13	male	2.0.10.147	81	Red_C.bmp	1902-04-14	0		0	0	241798	0		0	0	NULL	NULL	NULL	Medium	run1	1	List2	Catch.wav	V_T	1	1	0	1	241648	150	1	673	242321
Exp2	5	Exp2-5-5	59.939	1.0.0.141	1	right	hejinfei	1031842156	2.0.10.242	2.0.10.242	09-13-2019	2019-09-13 02:29:13	10:29:13	male	2.0.10.147	82	Red_C.bmp	1903-08-13	0		0	0	243784	0		0	0	NULL	NULL	NULL	Medium	run1	1	List2	A_T.wav	AV_T	1	1	0	1	243634	150	1	799	244433
Exp2	5	Exp2-5-5	59.939	1.0.0.141	1	right	hejinfei	1031842156	2.0.10.242	2.0.10.242	09-13-2019	2019-09-13 02:29:13	10:29:13	male	2.0.10.147	83	Catch.bmp	1904-04-24	0		0	0	246253	0		0	0	NULL	NULL	NULL	Medium	run1	1	List2	A_T.wav	A_T	1	1	0	1	246103	150	1	658	246761
Exp2	5	Exp2-5-5	59.939	1.0.0.141	1	right	hejinfei	1031842156	2.0.10.242	2.0.10.242	09-13-2019	2019-09-13 02:29:13	10:29:13	male	2.0.10.147	84	Catch.bmp	1902-06-01	0		0	0	248989	0		0	0	NULL	NULL	NULL	Medium	run1	1	List2	A_T.wav	A_T	1	1	0	1	248839	150	1	514	249353
Exp2	5	Exp2-5-5	59.939	1.0.0.141	1	right	hejinfei	1031842156	2.0.10.242	2.0.10.242	09-13-2019	2019-09-13 02:29:13	10:29:13	male	2.0.10.147	85	Red_S.bmp	1902-03-30	0		0	1	251025	0		0	0	NULL	NULL	NULL	Medium	run1		List2	A_S.wav	AV_S	0		1	1	250874	151		0	0
Exp2	5	Exp2-5-5	59.939	1.0.0.141	1	right	hejinfei	1031842156	2.0.10.242	2.0.10.242	09-13-2019	2019-09-13 02:29:13	10:29:13	male	2.0.10.147	86	Red_C.bmp	1903-12-01	0		0	0	253060	0		0	0	NULL	NULL	NULL	Medium	run1	1	List2	Catch.wav	V_T	1	1	1	1	252910	150	1	634	253544
Exp2	5	Exp2-5-5	59.939	1.0.0.141	1	right	hejinfei	1031842156	2.0.10.242	2.0.10.242	09-13-2019	2019-09-13 02:29:13	10:29:13	male	2.0.10.147	87	Catch.bmp	1903-10-09	0		0	0	255646	0		0	0	NULL	NULL	NULL	Medium	run1	1	List2	A_T.wav	A_T	1	1	0	1	255496	150	1	648	256144
Exp2	5	Exp2-5-5	59.939	1.0.0.141	1	right	hejinfei	1031842156	2.0.10.242	2.0.10.242	09-13-2019	2019-09-13 02:29:13	10:29:13	male	2.0.10.147	88	Red_C_2.bmp	1903-02-20	0		0	0	258182	0		0	0	NULL	NULL	NULL	Medium	run1	1	List2	A_T.wav	AV_T	1	1	0	1	258032	150	1	912	258944
Exp2	5	Exp2-5-5	59.939	1.0.0.141	1	right	hejinfei	1031842156	2.0.10.242	2.0.10.242	09-13-2019	2019-09-13 02:29:13	10:29:13	male	2.0.10.147	89	Blue_C_2.bmp	1904-03-31	0		0	0	260484	0		0	0	NULL	NULL	NULL	Medium	run1		List2	A_S.wav	AV_S	0		0	1	260334	150		0	0
Exp2	5	Exp2-5-5	59.939	1.0.0.141	1	right	hejinfei	1031842156	2.0.10.242	2.0.10.242	09-13-2019	2019-09-13 02:29:13	10:29:13	male	2.0.10.147	90	Blue_S.bmp	1904-03-19	0		0	0	263237	0		0	0	NULL	NULL	NULL	Medium	run1	1	List2	Catch.wav	V_T	1	1	1	1	263087	150	1	873	263960
Exp2	5	Exp2-5-5	59.939	1.0.0.141	1	right	hejinfei	1031842156	2.0.10.242	2.0.10.242	09-13-2019	2019-09-13 02:29:13	10:29:13	male	2.0.10.147	91	Blue_S.bmp	1903-09-07	0		0	0	265940	0		0	0	NULL	NULL	NULL	Medium	run1	1	List2	Catch.wav	V_T	1	1	0	1	265790	150	1	618	266408
Exp2	5	Exp2-5-5	59.939	1.0.0.141	1	right	hejinfei	1031842156	2.0.10.242	2.0.10.242	09-13-2019	2019-09-13 02:29:13	10:29:13	male	2.0.10.147	92	Blue_C.bmp	1903-01-27	0		0	1	268443	0		0	0	NULL	NULL	NULL	Medium	run1		List2	A_S.wav	AV_S	0		1	1	268292	151		0	0
Exp2	5	Exp2-5-5	59.939	1.0.0.141	1	right	hejinfei	1031842156	2.0.10.242	2.0.10.242	09-13-2019	2019-09-13 02:29:13	10:29:13	male	2.0.10.147	93	Red_C_2.bmp	1902-10-30	0		0	0	270778	0		0	0	NULL	NULL	NULL	Medium	run1	1	List2	Catch.wav	V_T	1	1	1	1	270628	150	1	644	271272
Exp2	5	Exp2-5-5	59.939	1.0.0.141	1	right	hejinfei	1031842156	2.0.10.242	2.0.10.242	09-13-2019	2019-09-13 02:29:13	10:29:13	male	2.0.10.147	94	Blue_S.bmp	1903-11-04	0		0	0	272964	0		0	0	NULL	NULL	NULL	Medium	run1	1	List2	A_T.wav	AV_T	1	1	1	1	272814	150	1	762	273576
Exp2	5	Exp2-5-5	59.939	1.0.0.141	1	right	hejinfei	1031842156	2.0.10.242	2.0.10.242	09-13-2019	2019-09-13 02:29:13	10:29:13	male	2.0.10.147	95	Catch.bmp	1904-02-21	0		0	1	275517	0		0	0	NULL	NULL	NULL	Medium	run1	1	List2	A_T.wav	A_T	1	1	1	1	275366	151	1	794	276160
Exp2	5	Exp2-5-5	59.939	1.0.0.141	1	right	hejinfei	1031842156	2.0.10.242	2.0.10.242	09-13-2019	2019-09-13 02:29:13	10:29:13	male	2.0.10.147	96	Catch.bmp	1902-11-05	0		0	0	278186	0		0	0	NULL	NULL	NULL	Medium	run1		List2	A_S.wav	A_S	0		0	1	278036	150		0	0
Exp2	5	Exp2-5-5	59.939	1.0.0.141	1	right	hejinfei	1031842156	2.0.10.242	2.0.10.242	09-13-2019	2019-09-13 02:29:13	10:29:13	male	2.0.10.147	97	Catch.bmp	1904-01-05	0		0	0	280438	0		0	0	NULL	NULL	NULL	Medium	run1		List2	A_S.wav	A_S	0		0	1	280288	150		0	0
Exp2	5	Exp2-5-5	59.939	1.0.0.141	1	right	hejinfei	1031842156	2.0.10.242	2.0.10.242	09-13-2019	2019-09-13 02:29:13	10:29:13	male	2.0.10.147	98	Catch.bmp	1903-11-05	0		1	0	283124	0		0	0	NULL	NULL	NULL	Medium	run1	1	List2	A_T.wav	A_T	1	1	0	1	282974	150	1	674	283648
Exp2	5	Exp2-5-5	59.939	1.0.0.141	1	right	hejinfei	1031842156	2.0.10.242	2.0.10.242	09-13-2019	2019-09-13 02:29:13	10:29:13	male	2.0.10.147	99	Catch.bmp	1903-09-26	0		0	0	285677	0		0	0	NULL	NULL	NULL	Medium	run1		List2	A_S.wav	A_S	0		0	1	285527	150		0	0
Exp2	5	Exp2-5-5	59.939	1.0.0.141	1	right	hejinfei	1031842156	2.0.10.242	2.0.10.242	09-13-2019	2019-09-13 02:29:13	10:29:13	male	2.0.10.147	100	Blue_C_2.bmp	1904-02-06	0		0	0	288263	0		0	0	NULL	NULL	NULL	Medium	run1		List2	A_S.wav	AV_S	0		0	1	288113	150		0	0
Exp2	5	Exp2-5-5	59.939	1.0.0.141	1	right	hejinfei	1031842156	2.0.10.242	2.0.10.242	09-13-2019	2019-09-13 02:29:13	10:29:13	male	2.0.10.147	101	Red_C_2.bmp	1903-01-08	0		0	1	290983	0		0	0	NULL	NULL	NULL	Medium	run1	1	List2	A_T.wav	AV_T	1	1	1	1	290832	151	1	391	291223
Exp2	5	Exp2-5-5	59.939	1.0.0.141	1	right	hejinfei	1031842156	2.0.10.242	2.0.10.242	09-13-2019	2019-09-13 02:29:13	10:29:13	male	2.0.10.147	102	Blue_C.bmp	1903-07-12	0		0	0	293235	0		0	0	NULL	NULL	NULL	Medium	run1		List2	A_S.wav	AV_S	0		0	1	293085	150		0	0
Exp2	5	Exp2-5-5	59.939	1.0.0.141	1	right	hejinfei	1031842156	2.0.10.242	2.0.10.242	09-13-2019	2019-09-13 02:29:13	10:29:13	male	2.0.10.147	103	Catch.bmp	1902-09-02	0		0	0	295754	0		0	0	NULL	NULL	NULL	Medium	run1	1	List2	A_T.wav	A_T	1	1	0	1	295604	150	1	579	296183
Exp2	5	Exp2-5-5	59.939	1.0.0.141	1	right	hejinfei	1031842156	2.0.10.242	2.0.10.242	09-13-2019	2019-09-13 02:29:13	10:29:13	male	2.0.10.147	104	Catch.bmp	1902-05-10	0		0	0	297890	0		0	0	NULL	NULL	NULL	Medium	run1	1	List2	A_T.wav	A_T	1	1	0	1	297740	150	1	467	298207
Exp2	5	Exp2-5-5	59.939	1.0.0.141	1	right	hejinfei	1031842156	2.0.10.242	2.0.10.242	09-13-2019	2019-09-13 02:29:13	10:29:13	male	2.0.10.147	105	Catch.bmp	1903-10-16	0		0	1	299909	0		0	0	NULL	NULL	NULL	Medium	run1		List2	A_S.wav	A_S	0		1	1	299758	151		0	0
Exp2	5	Exp2-5-5	59.939	1.0.0.141	1	right	hejinfei	1031842156	2.0.10.242	2.0.10.242	09-13-2019	2019-09-13 02:29:13	10:29:13	male	2.0.10.147	106	Catch.bmp	1903-07-03	0		0	0	302511	0		0	0	NULL	NULL	NULL	Medium	run1	1	List2	A_T.wav	A_T	1	1	0	1	302361	150	1	534	302895
Exp2	5	Exp2-5-5	59.939	1.0.0.141	1	right	hejinfei	1031842156	2.0.10.242	2.0.10.242	09-13-2019	2019-09-13 02:29:13	10:29:13	male	2.0.10.147	107	Catch.bmp	1904-03-06	0		0	0	304947	0		0	0	NULL	NULL	NULL	Medium	run1	1	List2	A_T.wav	A_T	1	1	0	1	304797	150	1	514	305311
Exp2	5	Exp2-5-5	59.939	1.0.0.141	1	right	hejinfei	1031842156	2.0.10.242	2.0.10.242	09-13-2019	2019-09-13 02:29:13	10:29:13	male	2.0.10.147	108	Blue_S_2.bmp	1903-03-30	0		0	0	307633	0		0	0	NULL	NULL	NULL	Medium	run1	1	List2	Catch.wav	V_T	1	1	1	1	307483	150	1	548	308031
Exp2	5	Exp2-5-5	59.939	1.0.0.141	1	right	hejinfei	1031842156	2.0.10.242	2.0.10.242	09-13-2019	2019-09-13 02:29:13	10:29:13	male	2.0.10.147	109	Red_C_2.bmp	1903-01-08	0		0	0	309969	0		0	0	NULL	NULL	NULL	Medium	run1	1	List2	Catch.wav	V_T	1	1	0	1	309819	150	1	532	310351
Exp2	5	Exp2-5-5	59.939	1.0.0.141	1	right	hejinfei	1031842156	2.0.10.242	2.0.10.242	09-13-2019	2019-09-13 02:29:13	10:29:13	male	2.0.10.147	110	Red_C.bmp	1904-03-25	0		0	0	312221	0		0	0	NULL	NULL	NULL	Medium	run1	1	List2	A_T.wav	AV_T	1	1	1	1	312071	150	1	553	312624
Exp2	5	Exp2-5-5	59.939	1.0.0.141	1	right	hejinfei	1031842156	2.0.10.242	2.0.10.242	09-13-2019	2019-09-13 02:29:13	10:29:13	male	2.0.10.147	111	Red_C.bmp	1903-06-10	0		0	0	314924	0		0	0	NULL	NULL	NULL	Medium	run1	1	List2	A_T.wav	AV_T	1	1	0	1	314774	150	1	481	315255
Exp2	5	Exp2-5-5	59.939	1.0.0.141	1	right	hejinfei	1031842156	2.0.10.242	2.0.10.242	09-13-2019	2019-09-13 02:29:13	10:29:13	male	2.0.10.147	112	Blue_C_2.bmp	1902-12-14	0		0	0	317343	0		0	0	NULL	NULL	NULL	Medium	run1		List2	Catch.wav	V_S	0		1	1	317193	150		0	0
Exp2	5	Exp2-5-5	59.939	1.0.0.141	1	right	hejinfei	1031842156	2.0.10.242	2.0.10.242	09-13-2019	2019-09-13 02:29:13	10:29:13	male	2.0.10.147	113	Red_C.bmp	1903-12-25	0		0	1	319646	0		0	0	NULL	NULL	NULL	Medium	run1	1	List2	A_T.wav	AV_T	1	1	1	1	319495	151	1	424	319919
Exp2	5	Exp2-5-5	59.939	1.0.0.141	1	right	hejinfei	1031842156	2.0.10.242	2.0.10.242	09-13-2019	2019-09-13 02:29:13	10:29:13	male	2.0.10.147	114	Red_C_2.bmp	1902-07-31	0		0	0	322248	0		0	0	NULL	NULL	NULL	Medium	run1	1	List2	Catch.wav	V_T	1	1	1	1	322098	150	1	580	322678
Exp2	5	Exp2-5-5	59.939	1.0.0.141	1	right	hejinfei	1031842156	2.0.10.242	2.0.10.242	09-13-2019	2019-09-13 02:29:13	10:29:13	male	2.0.10.147	115	Blue_C.bmp	1902-07-13	0		1	0	324350	0		0	0	NULL	NULL	NULL	Medium	Run1		List2	Catch.wav	V_S	0		0	1	324200	150		0	0
Exp2	5	Exp2-5-5	59.939	1.0.0.141	1	right	hejinfei	1031842156	2.0.10.242	2.0.10.242	09-13-2019	2019-09-13 02:29:13	10:29:13	male	2.0.10.147	116	Catch.bmp	1904-01-30	0		0	0	326503	0		0	0	NULL	NULL	NULL	Medium	run1	1	List2	A_T.wav	A_T	1	1	0	1	326353	150	1	557	326910
Exp2	5	Exp2-5-5	59.939	1.0.0.141	1	right	hejinfei	1031842156	2.0.10.242	2.0.10.242	09-13-2019	2019-09-13 02:29:13	10:29:13	male	2.0.10.147	117	Catch.bmp	1902-06-05	0		1	0	329155	0		0	0	NULL	NULL	NULL	Medium	run1	1	List2	A_T.wav	A_T	1	1	0	1	329005	150	1	641	329646
Exp2	5	Exp2-5-5	59.939	1.0.0.141	1	right	hejinfei	1031842156	2.0.10.242	2.0.10.242	09-13-2019	2019-09-13 02:29:13	10:29:13	male	2.0.10.147	118	Blue_S.bmp	1902-08-28	0		0	0	331191	0		0	0	NULL	NULL	NULL	Medium	run1	1	List2	Catch.wav	V_T	1	1	1	1	331041	150	1	909	331950
Exp2	5	Exp2-5-5	59.939	1.0.0.141	1	right	hejinfei	1031842156	2.0.10.242	2.0.10.242	09-13-2019	2019-09-13 02:29:13	10:29:13	male	2.0.10.147	119	Red_S.bmp	1904-03-20	0		0	0	333310	0		0	0	NULL	NULL	NULL	Medium	run1		List2	A_S.wav	AV_S	0		0	1	333160	150		0	0
Exp2	5	Exp2-5-5	59.939	1.0.0.141	1	right	hejinfei	1031842156	2.0.10.242	2.0.10.242	09-13-2019	2019-09-13 02:29:13	10:29:13	male	2.0.10.147	120	Blue_S.bmp	1902-06-22	0		0	1	336063	0		0	0	NULL	NULL	NULL	Medium	run1	1	List2	A_T.wav	AV_T	1	1	1	1	335912	151	1	758	336670
Exp2	5	Exp2-5-5	59.939	1.0.0.141	1	right	hejinfei	1031842156	2.0.10.242	2.0.10.242	09-13-2019	2019-09-13 02:29:13	10:29:13	male	2.0.10.147	121	Catch.bmp	1902-07-04	0		0	0	338115	0		0	0	NULL	NULL	NULL	Medium	run1	1	List2	A_T.wav	A_T	1	1	0	1	337965	150	1	593	338558
Exp2	5	Exp2-5-5	59.939	1.0.0.141	1	right	hejinfei	1031842156	2.0.10.242	2.0.10.242	09-13-2019	2019-09-13 02:29:13	10:29:13	male	2.0.10.147	122	Red_C.bmp	1903-11-28	0		0	1	340184	0		0	0	NULL	NULL	NULL	Medium	run1	1	List2	A_T.wav	AV_T	1	1	0	1	340033	151	1	638	340671
Exp2	5	Exp2-5-5	59.939	1.0.0.141	1	right	hejinfei	1031842156	2.0.10.242	2.0.10.242	09-13-2019	2019-09-13 02:29:13	10:29:13	male	2.0.10.147	123	Red_C.bmp	1904-01-21	0		0	1	342770	0		0	0	NULL	NULL	NULL	Medium	run1	1	List2	A_T.wav	AV_T	1	1	1	1	342619	151	1	740	343359
Exp2	5	Exp2-5-5	59.939	1.0.0.141	1	right	hejinfei	1031842156	2.0.10.242	2.0.10.242	09-13-2019	2019-09-13 02:29:13	10:29:13	male	2.0.10.147	124	Red_S_2.bmp	1903-02-25	0		0	1	345406	0		0	0	NULL	NULL	NULL	Medium	run1		List2	A_S.wav	AV_S	0		1	1	345255	151		0	0
Exp2	5	Exp2-5-5	59.939	1.0.0.141	1	right	hejinfei	1031842156	2.0.10.242	2.0.10.242	09-13-2019	2019-09-13 02:29:13	10:29:13	male	2.0.10.147	125	Catch.bmp	1903-07-24	0		0	0	347758	0		0	0	NULL	NULL	NULL	Medium	run1	1	List2	A_T.wav	A_T	1	1	0	1	347608	150	1	639	348247
Exp2	5	Exp2-5-5	59.939	1.0.0.141	1	right	hejinfei	1031842156	2.0.10.242	2.0.10.242	09-13-2019	2019-09-13 02:29:13	10:29:13	male	2.0.10.147	126	Catch.bmp	1903-01-22	0		0	1	350211	0		0	0	NULL	NULL	NULL	Medium	run1	1	List2	A_T.wav	A_T	1	1	1	1	350060	151	1	530	350590
Exp2	5	Exp2-5-5	59.939	1.0.0.141	1	right	hejinfei	1031842156	2.0.10.242	2.0.10.242	09-13-2019	2019-09-13 02:29:13	10:29:13	male	2.0.10.147	127	Catch.bmp	1903-09-30	0		0	1	352480	0		0	0	NULL	NULL	NULL	Medium	run1	1	List2	A_T.wav	A_T	1	1	1	1	352329	151	1	533	352862
Exp2	5	Exp2-5-5	59.939	1.0.0.141	1	right	hejinfei	1031842156	2.0.10.242	2.0.10.242	09-13-2019	2019-09-13 02:29:13	10:29:13	male	2.0.10.147	128	Catch.bmp	1902-06-22	0		0	0	354999	0		0	0	NULL	NULL	NULL	Medium	run1		List2	A_S.wav	A_S	0		0	1	354849	150		0	0
Exp2	5	Exp2-5-5	59.939	1.0.0.141	1	right	hejinfei	1031842156	2.0.10.242	2.0.10.242	09-13-2019	2019-09-13 02:29:13	10:29:13	male	2.0.10.147	129	Blue_S_2.bmp	1902-04-22	0		0	0	357134	0		0	0	NULL	NULL	NULL	Medium	run1	1	List2	A_T.wav	AV_T	1	1	0	1	356984	150	1	846	357830
Exp2	5	Exp2-5-5	59.939	1.0.0.141	1	right	hejinfei	1031842156	2.0.10.242	2.0.10.242	09-13-2019	2019-09-13 02:29:13	10:29:13	male	2.0.10.147	130	Catch.bmp	1903-06-30	0		1	0	359136	0		0	0	NULL	NULL	NULL	Medium	run1	1	List2	A_T.wav	A_T	1	1	0	1	358986	150	1	755	359741
Exp2	5	Exp2-5-5	59.939	1.0.0.141	1	right	hejinfei	1031842156	2.0.10.242	2.0.10.242	09-13-2019	2019-09-13 02:29:13	10:29:13	male	2.0.10.147	131	Red_C_2.bmp	1903-04-21	0		0	0	361572	0		0	0	NULL	NULL	NULL	Medium	run1	1	List2	Catch.wav	V_T	1	1	1	1	361422	150	1	519	361941
Exp2	5	Exp2-5-5	59.939	1.0.0.141	1	right	hejinfei	1031842156	2.0.10.242	2.0.10.242	09-13-2019	2019-09-13 02:29:13	10:29:13	male	2.0.10.147	132	Red_C_2.bmp	1903-10-04	0		0	0	363941	0		0	0	NULL	NULL	NULL	Medium	run1	1	List2	Catch.wav	V_T	1	1	0	1	363791	150	1	446	364237
Exp2	5	Exp2-5-5	59.939	1.0.0.141	1	right	hejinfei	1031842156	2.0.10.242	2.0.10.242	09-13-2019	2019-09-13 02:29:13	10:29:13	male	2.0.10.147	133	Red_C.bmp	1902-08-31	0		0	0	366461	0		0	0	NULL	NULL	NULL	Medium	run1	1	List2	A_T.wav	AV_T	1	1	0	1	366311	150	1	502	366813
Exp2	5	Exp2-5-5	59.939	1.0.0.141	1	right	hejinfei	1031842156	2.0.10.242	2.0.10.242	09-13-2019	2019-09-13 02:29:13	10:29:13	male	2.0.10.147	134	Catch.bmp	1903-12-18	0		0	0	368596	0		0	0	NULL	NULL	NULL	Medium	run1	1	List2	A_T.wav	A_T	1	1	0	1	368446	150	1	455	368901
Exp2	5	Exp2-5-5	59.939	1.0.0.141	1	right	hejinfei	1031842156	2.0.10.242	2.0.10.242	09-13-2019	2019-09-13 02:29:13	10:29:13	male	2.0.10.147	135	Blue_S.bmp	1903-09-06	0		0	0	371199	0		0	0	NULL	NULL	NULL	Medium	run1	1	List2	A_T.wav	AV_T	1	1	0	1	371049	150	1	557	371606
Exp2	5	Exp2-5-5	59.939	1.0.0.141	1	right	hejinfei	1031842156	2.0.10.242	2.0.10.242	09-13-2019	2019-09-13 02:29:13	10:29:13	male	2.0.10.147	136	Catch.bmp	1902-12-18	0		0	1	373702	0		0	0	NULL	NULL	NULL	Medium	run1		List2	A_S.wav	A_S	0		1	1	373551	151		0	0
Exp2	5	Exp2-5-5	59.939	1.0.0.141	1	right	hejinfei	1031842156	2.0.10.242	2.0.10.242	09-13-2019	2019-09-13 02:29:13	10:29:13	male	2.0.10.147	137	Blue_S.bmp	1902-08-14	0		0	0	376004	0		0	0	NULL	NULL	NULL	Medium	run1	1	List2	Catch.wav	V_T	1	1	1	1	375854	150	1	503	376357
Exp2	5	Exp2-5-5	59.939	1.0.0.141	1	right	hejinfei	1031842156	2.0.10.242	2.0.10.242	09-13-2019	2019-09-13 02:29:13	10:29:13	male	2.0.10.147	138	Blue_C.bmp	1903-02-21	0		0	0	378123	0		0	0	NULL	NULL	NULL	Medium	run1		List2	A_S.wav	AV_S	0		0	1	377973	150		0	0
Exp2	5	Exp2-5-5	59.939	1.0.0.141	1	right	hejinfei	1031842156	2.0.10.242	2.0.10.242	09-13-2019	2019-09-13 02:29:13	10:29:13	male	2.0.10.147	139	Blue_S.bmp	1903-03-25	0		0	0	380475	0		0	0	NULL	NULL	NULL	Medium	run1	1	List2	A_T.wav	AV_T	1	1	0	1	380325	150	1	648	380973
Exp2	5	Exp2-5-5	59.939	1.0.0.141	1	right	hejinfei	1031842156	2.0.10.242	2.0.10.242	09-13-2019	2019-09-13 02:29:13	10:29:13	male	2.0.10.147	140	Red_C_2.bmp	1903-02-24	0		0	0	382811	0		0	0	NULL	NULL	NULL	Medium	run1	1	List2	A_T.wav	AV_T	1	1	0	1	382661	150	1	432	383093
Exp2	5	Exp2-5-5	59.939	1.0.0.141	1	right	hejinfei	1031842156	2.0.10.242	2.0.10.242	09-13-2019	2019-09-13 02:29:13	10:29:13	male	2.0.10.147	141	Catch.bmp	1903-12-12	0		0	0	385113	1452		0	0	NULL	NULL	NULL	Medium	run1	1	List2	A_T.wav	A_T	1	1	0	1	384963	150	1	530	385493
Exp2	5	Exp2-5-5	59.939	1.0.0.141	1	right	hejinfei	1031842156	2.0.10.242	2.0.10.242	09-13-2019	2019-09-13 02:29:13	10:29:13	male	2.0.10.147	142	Catch.bmp	1902-05-25	0		0	0	390052	0		0	0	NULL	NULL	NULL	Medium	run1		List2	A_S.wav	A_S	0		0	1	389902	150		0	0
Exp2	5	Exp2-5-5	59.939	1.0.0.141	1	right	hejinfei	1031842156	2.0.10.242	2.0.10.242	09-13-2019	2019-09-13 02:29:13	10:29:13	male	2.0.10.147	143	Blue_S_2.bmp	1904-03-15	0		0	0	392154	0		0	0	NULL	NULL	NULL	Medium	run1	1	List2	Catch.wav	V_T	1	1	0	1	392004	150	1	576	392580
Exp2	5	Exp2-5-5	59.939	1.0.0.141	1	right	hejinfei	1031842156	2.0.10.242	2.0.10.242	09-13-2019	2019-09-13 02:29:13	10:29:13	male	2.0.10.147	144	Red_S.bmp	1902-06-02	0		0	0	394840	0		0	0	NULL	NULL	NULL	Medium	run1		List2	Catch.wav	V_S	0		0	1	394690	150		0	0
Exp2	5	Exp2-5-5	59.939	1.0.0.141	1	right	hejinfei	1031842156	2.0.10.242	2.0.10.242	09-13-2019	2019-09-13 02:29:13	10:29:13	male	2.0.10.147	145	Blue_S.bmp	1903-08-25	0		0	0	396942	0		0	0	NULL	NULL	NULL	Medium	run1	1	List2	Catch.wav	V_T	1	1	0	1	396792	150	1	660	397452
Exp2	5	Exp2-5-5	59.939	1.0.0.141	1	right	hejinfei	1031842156	2.0.10.242	2.0.10.242	09-13-2019	2019-09-13 02:29:13	10:29:13	male	2.0.10.147	146	Catch.bmp	1904-04-10	0		0	0	399428	0		0	0	NULL	NULL	NULL	Medium	run1	1	List2	A_T.wav	A_T	1	1	1	1	399278	150	1	487	399765
Exp2	5	Exp2-5-5	59.939	1.0.0.141	1	right	hejinfei	1031842156	2.0.10.242	2.0.10.242	09-13-2019	2019-09-13 02:29:13	10:29:13	male	2.0.10.147	147	Blue_S_2.bmp	1902-05-16	0		0	1	402148	0		0	0	NULL	NULL	NULL	Medium	run1	1	List2	A_T.wav	AV_T	1	1	1	1	401997	151	1	416	402413
Exp2	5	Exp2-5-5	59.939	1.0.0.141	1	right	hejinfei	1031842156	2.0.10.242	2.0.10.242	09-13-2019	2019-09-13 02:29:13	10:29:13	male	2.0.10.147	148	Red_C.bmp	1902-06-13	0		0	0	404166	0		0	0	NULL	NULL	NULL	Medium	run1	1	List2	Catch.wav	V_T	1	1	1	1	404016	150	1	684	404700
Exp2	5	Exp2-5-5	59.939	1.0.0.141	1	right	hejinfei	1031842156	2.0.10.242	2.0.10.242	09-13-2019	2019-09-13 02:29:13	10:29:13	male	2.0.10.147	149	Blue_S.bmp	1903-04-21	0		1	0	406218	0		0	0	NULL	NULL	NULL	Medium	run1	1	List2	Catch.wav	V_T	1	1	1	1	406068	150	1	528	406596
Exp2	5	Exp2-5-5	59.939	1.0.0.141	1	right	hejinfei	1031842156	2.0.10.242	2.0.10.242	09-13-2019	2019-09-13 02:29:13	10:29:13	male	2.0.10.147	150	Red_C.bmp	1902-10-05	0		0	1	408588	0		0	0	NULL	NULL	NULL	Medium	run1	1	List2	A_T.wav	AV_T	1	1	1	1	408437	151	1	439	408876
Exp2	5	Exp2-5-5	59.939	1.0.0.141	1	right	hejinfei	1031842156	2.0.10.242	2.0.10.242	09-13-2019	2019-09-13 02:29:13	10:29:13	male	2.0.10.147	151	Blue_S.bmp	1903-04-23	0		0	1	410757	0		0	0	NULL	NULL	NULL	Medium	run1	1	List2	A_T.wav	AV_T	1	1	1	1	410606	151	1	622	411228
Exp2	5	Exp2-5-5	59.939	1.0.0.141	1	right	hejinfei	1031842156	2.0.10.242	2.0.10.242	09-13-2019	2019-09-13 02:29:13	10:29:13	male	2.0.10.147	152	Blue_S_2.bmp	1903-04-17	0		0	0	413126	0		0	0	NULL	NULL	NULL	Medium	run1	1	List2	Catch.wav	V_T	1	1	0	2	412976	150	1	540	413516
Exp2	5	Exp2-5-5	59.939	1.0.0.141	1	right	hejinfei	1031842156	2.0.10.242	2.0.10.242	09-13-2019	2019-09-13 02:29:13	10:29:13	male	2.0.10.147	153	Blue_S_2.bmp	1903-05-13	0		0	0	415478	0		0	0	NULL	NULL	NULL	Medium	run1	1	List2	A_T.wav	AV_T	1	1	1	1	415328	150	1	524	415852
Exp2	5	Exp2-5-5	59.939	1.0.0.141	1	right	hejinfei	1031842156	2.0.10.242	2.0.10.242	09-13-2019	2019-09-13 02:29:13	10:29:13	male	2.0.10.147	154	Red_S_2.bmp	1903-01-08	0		0	0	417864	0		0	0	NULL	NULL	NULL	Medium	run1		List2	Catch.wav	V_S	0		1	1	417714	150		0	0
Exp2	5	Exp2-5-5	59.939	1.0.0.141	1	right	hejinfei	1031842156	2.0.10.242	2.0.10.242	09-13-2019	2019-09-13 02:29:13	10:29:13	male	2.0.10.147	155	Red_C.bmp	1902-04-17	0		0	0	420183	0		0	0	NULL	NULL	NULL	Medium	run1	1	List2	Catch.wav	V_T	1	1	0	1	420033	150	1	475	420508
Exp2	5	Exp2-5-5	59.939	1.0.0.141	1	right	hejinfei	1031842156	2.0.10.242	2.0.10.242	09-13-2019	2019-09-13 02:29:13	10:29:13	male	2.0.10.147	156	Catch.bmp	1904-03-03	0		0	0	422168	0		0	0	NULL	NULL	NULL	Medium	run1	1	List2	A_T.wav	A_T	1	1	1	1	422018	150	1	594	422612
Exp2	5	Exp2-5-5	59.939	1.0.0.141	1	right	hejinfei	1031842156	2.0.10.242	2.0.10.242	09-13-2019	2019-09-13 02:29:13	10:29:13	male	2.0.10.147	157	Blue_S_2.bmp	1904-03-20	0		0	0	424854	0		0	0	NULL	NULL	NULL	Medium	run1	1	List2	A_T.wav	AV_T	1	1	0	1	424704	150	1	420	425124
Exp2	5	Exp2-5-5	59.939	1.0.0.141	1	right	hejinfei	1031842156	2.0.10.242	2.0.10.242	09-13-2019	2019-09-13 02:29:13	10:29:13	male	2.0.10.147	158	Blue_S.bmp	1902-06-28	0		0	0	427557	0		0	0	NULL	NULL	NULL	Medium	run1	1	List2	Catch.wav	V_T	1	1	1	1	427407	150	1	748	428155
Exp2	5	Exp2-5-5	59.939	1.0.0.141	1	right	hejinfei	1031842156	2.0.10.242	2.0.10.242	09-13-2019	2019-09-13 02:29:13	10:29:13	male	2.0.10.147	159	Blue_S.bmp	1902-07-21	0		0	0	429626	0		0	0	NULL	NULL	NULL	Medium	run1	1	List2	Catch.wav	V_T	1	1	0	1	429476	150	1	527	430003
Exp2	5	Exp2-5-5	59.939	1.0.0.141	1	right	hejinfei	1031842156	2.0.10.242	2.0.10.242	09-13-2019	2019-09-13 02:29:13	10:29:13	male	2.0.10.147	160	Catch.bmp	1903-08-15	0		0	1	431712	0		0	0	NULL	NULL	NULL	Medium	run1	1	List2	A_T.wav	A_T	1	1	1	1	431561	151	1	722	432283
Exp2	5	Exp2-5-5	59.939	1.0.0.141	1	right	hejinfei	1031842156	2.0.10.242	2.0.10.242	09-13-2019	2019-09-13 02:29:13	10:29:13	male	2.0.10.147	161	Catch.bmp	1904-02-04	0		1	0	434197	0		0	0	NULL	NULL	NULL	Medium	run1	1	List2	A_T.wav	A_T	1	1	0	1	434047	150	1	428	434475
Exp2	5	Exp2-5-5	59.939	1.0.0.141	1	right	hejinfei	1031842156	2.0.10.242	2.0.10.242	09-13-2019	2019-09-13 02:29:13	10:29:13	male	2.0.10.147	162	Blue_C_2.bmp	1902-12-22	0		0	0	436850	0		0	0	NULL	NULL	NULL	Medium	run1		List2	Catch.wav	V_S	0		1	1	436700	150		0	0
Exp2	5	Exp2-5-5	59.939	1.0.0.141	1	right	hejinfei	1031842156	2.0.10.242	2.0.10.242	09-13-2019	2019-09-13 02:29:13	10:29:13	male	2.0.10.147	163	Blue_S_2.bmp	1903-07-06	0		0	1	439153	0		0	0	NULL	NULL	NULL	Medium	run1	1	List2	A_T.wav	AV_T	1	1	1	1	439002	151	1	1042	440044
Exp2	5	Exp2-5-5	59.939	1.0.0.141	1	right	hejinfei	1031842156	2.0.10.242	2.0.10.242	09-13-2019	2019-09-13 02:29:13	10:29:13	male	2.0.10.147	164	Catch.bmp	1903-02-15	0		1	0	441588	0		0	0	NULL	NULL	NULL	Medium	run1	1	List2	A_T.wav	A_T	1	1	0	1	441438	150	1	725	442163
Exp2	5	Exp2-5-5	59.939	1.0.0.141	1	right	hejinfei	1031842156	2.0.10.242	2.0.10.242	09-13-2019	2019-09-13 02:29:13	10:29:13	male	2.0.10.147	165	Catch.bmp	1902-10-22	0		0	0	443891	0		0	0	NULL	NULL	NULL	Medium	run1	1	List2	A_T.wav	A_T	1	1	0	1	443741	150	1	494	444235
Exp2	5	Exp2-5-5	59.939	1.0.0.141	1	right	hejinfei	1031842156	2.0.10.242	2.0.10.242	09-13-2019	2019-09-13 02:29:13	10:29:13	male	2.0.10.147	166	Catch.bmp	1903-03-20	0		0	0	446076	0		0	0	NULL	NULL	NULL	Medium	run1	1	List2	A_T.wav	A_T	1	1	0	1	445926	150	1	333	446259
Exp2	5	Exp2-5-5	59.939	1.0.0.141	1	right	hejinfei	1031842156	2.0.10.242	2.0.10.242	09-13-2019	2019-09-13 02:29:13	10:29:13	male	2.0.10.147	167	Catch.bmp	1903-08-18	0		0	0	448412	0		0	0	NULL	NULL	NULL	Medium	run1		List2	A_S.wav	A_S	0		0	1	448262	150		0	0
Exp2	5	Exp2-5-5	59.939	1.0.0.141	1	right	hejinfei	1031842156	2.0.10.242	2.0.10.242	09-13-2019	2019-09-13 02:29:13	10:29:13	male	2.0.10.147	168	Red_C_2.bmp	1904-02-19	0		0	0	450965	0		0	0	NULL	NULL	NULL	Medium	run1	1	List2	A_T.wav	AV_T	1	1	0	1	450815	150	1	804	451619
Exp2	5	Exp2-5-5	59.939	1.0.0.141	1	right	hejinfei	1031842156	2.0.10.242	2.0.10.242	09-13-2019	2019-09-13 02:29:13	10:29:13	male	2.0.10.147	169	Blue_S_2.bmp	1903-11-22	0		0	0	453634	0		0	0	NULL	NULL	NULL	Medium	run1	1	List2	Catch.wav	V_T	1	1	1	1	453484	150	1	599	454083
Exp2	5	Exp2-5-5	59.939	1.0.0.141	1	right	hejinfei	1031842156	2.0.10.242	2.0.10.242	09-13-2019	2019-09-13 02:29:13	10:29:13	male	2.0.10.147	170	Blue_S_2.bmp	1903-07-23	0		0	1	456204	0		0	0	NULL	NULL	NULL	Medium	run1	1	List2	A_T.wav	AV_T	1	1	1	1	456053	151	1	742	456795
Exp2	5	Exp2-5-5	59.939	1.0.0.141	1	right	hejinfei	1031842156	2.0.10.242	2.0.10.242	09-13-2019	2019-09-13 02:29:13	10:29:13	male	2.0.10.147	171	Catch.bmp	1904-03-23	0		0	0	458656	0		0	0	NULL	NULL	NULL	Medium	run1		List2	A_S.wav	A_S	0		0	1	458506	150		0	0
Exp2	5	Exp2-5-5	59.939	1.0.0.141	1	right	hejinfei	1031842156	2.0.10.242	2.0.10.242	09-13-2019	2019-09-13 02:29:13	10:29:13	male	2.0.10.147	172	Catch.bmp	1903-03-13	0		0	0	461409	0		0	0	NULL	NULL	NULL	Medium	run1	1	List2	A_T.wav	A_T	1	1	0	1	461259	150	1	664	461923
Exp2	5	Exp2-5-5	59.939	1.0.0.141	1	right	hejinfei	1031842156	2.0.10.242	2.0.10.242	09-13-2019	2019-09-13 02:29:13	10:29:13	male	2.0.10.147	173	Catch.bmp	1903-07-21	0		0	0	463728	0		0	0	NULL	NULL	NULL	Medium	run1	1	List2	A_T.wav	A_T	1	1	0	1	463578	150	1	456	464034
Exp2	5	Exp2-5-5	59.939	1.0.0.141	1	right	hejinfei	1031842156	2.0.10.242	2.0.10.242	09-13-2019	2019-09-13 02:29:13	10:29:13	male	2.0.10.147	174	Red_S_2.bmp	1902-08-28	0		0	1	466181	0		0	0	NULL	NULL	NULL	Medium	run1		List2	Catch.wav	V_S	0		1	1	466030	151	1	572	466602
Exp2	5	Exp2-5-5	59.939	1.0.0.141	1	right	hejinfei	1031842156	2.0.10.242	2.0.10.242	09-13-2019	2019-09-13 02:29:13	10:29:13	male	2.0.10.147	175	Red_C.bmp	1904-01-19	0		0	0	468299	0		0	0	NULL	NULL	NULL	Medium	run1	1	List2	Catch.wav	V_T	1	1	0	1	468149	150	1	805	468954
Exp2	5	Exp2-5-5	59.939	1.0.0.141	1	right	hejinfei	1031842156	2.0.10.242	2.0.10.242	09-13-2019	2019-09-13 02:29:13	10:29:13	male	2.0.10.147	176	Catch.bmp	1904-01-31	0		1	0	470935	0		0	0	NULL	NULL	NULL	Medium	run1	1	List2	A_T.wav	A_T	1	1	1	1	470785	150	1	617	471402
Exp2	5	Exp2-5-5	59.939	1.0.0.141	1	right	hejinfei	1031842156	2.0.10.242	2.0.10.242	09-13-2019	2019-09-13 02:29:13	10:29:13	male	2.0.10.147	177	Catch.bmp	1904-01-08	0		0	0	473588	0		0	0	NULL	NULL	NULL	Medium	run1	1	List2	A_T.wav	A_T	1	1	0	1	473438	150	1	620	474058
Exp2	5	Exp2-5-5	59.939	1.0.0.141	1	right	hejinfei	1031842156	2.0.10.242	2.0.10.242	09-13-2019	2019-09-13 02:29:13	10:29:13	male	2.0.10.147	178	Red_C.bmp	1902-06-27	0		0	1	476208	0		0	0	NULL	NULL	NULL	Medium	run1	1	List2	Catch.wav	V_T	1	1	1	1	476057	151	1	801	476858
Exp2	5	Exp2-5-5	59.939	1.0.0.141	1	right	hejinfei	1031842156	2.0.10.242	2.0.10.242	09-13-2019	2019-09-13 02:29:13	10:29:13	male	2.0.10.147	179	Blue_S_2.bmp	1904-02-03	0		0	0	478276	0		0	0	NULL	NULL	NULL	Medium	run1	1	List2	A_T.wav	AV_T	1	1	1	1	478126	150	1	596	478722
Exp2	5	Exp2-5-5	59.939	1.0.0.141	1	right	hejinfei	1031842156	2.0.10.242	2.0.10.242	09-13-2019	2019-09-13 02:29:13	10:29:13	male	2.0.10.147	180	Blue_S_2.bmp	1904-02-11	0		0	0	480929	0		0	0	NULL	NULL	NULL	Medium	run1	1	List2	Catch.wav	V_T	1	1	1	1	480779	150	1	599	481378
Exp2	5	Exp2-5-5	59.939	1.0.0.141	1	right	hejinfei	1031842156	2.0.10.242	2.0.10.242	09-13-2019	2019-09-13 02:29:13	10:29:13	male	2.0.10.147	181	Blue_C.bmp	1903-06-13	0		0	0	483582	0		0	0	NULL	NULL	NULL	Medium	Run1		List2	Catch.wav	V_S	0		0	1	483432	150		0	0
Exp2	5	Exp2-5-5	59.939	1.0.0.141	1	right	hejinfei	1031842156	2.0.10.242	2.0.10.242	09-13-2019	2019-09-13 02:29:13	10:29:13	male	2.0.10.147	182	Blue_S.bmp	1903-05-11	0		0	0	486068	0		0	0	NULL	NULL	NULL	Medium	run1	1	List2	Catch.wav	V_T	1	1	0	1	485918	150	1	700	486618
Exp2	5	Exp2-5-5	59.939	1.0.0.141	1	right	hejinfei	1031842156	2.0.10.242	2.0.10.242	09-13-2019	2019-09-13 02:29:13	10:29:13	male	2.0.10.147	183	Blue_S.bmp	1902-03-15	0		0	1	488454	0		0	0	NULL	NULL	NULL	Medium	run1	1	List2	Catch.wav	V_T	1	1	1	1	488303	151	1	652	488955
Exp2	5	Exp2-5-5	59.939	1.0.0.141	1	right	hejinfei	1031842156	2.0.10.242	2.0.10.242	09-13-2019	2019-09-13 02:29:13	10:29:13	male	2.0.10.147	184	Blue_S_2.bmp	1902-08-04	0		0	1	490406	0		0	0	NULL	NULL	NULL	Medium	run1	1	List2	A_T.wav	AV_T	1	1	1	1	490255	151	1	571	490826
Exp2	5	Exp2-5-5	59.939	1.0.0.141	1	right	hejinfei	1031842156	2.0.10.242	2.0.10.242	09-13-2019	2019-09-13 02:29:13	10:29:13	male	2.0.10.147	185	Red_C_2.bmp	1903-12-05	0		0	0	492508	0		0	0	NULL	NULL	NULL	Medium	run1	1	List2	Catch.wav	V_T	1	1	1	1	492358	150	1	716	493074
Exp2	5	Exp2-5-5	59.939	1.0.0.141	1	right	hejinfei	1031842156	2.0.10.242	2.0.10.242	09-13-2019	2019-09-13 02:29:13	10:29:13	male	2.0.10.147	186	Red_C_2.bmp	1903-01-14	0		0	0	495094	0		0	0	NULL	NULL	NULL	Medium	run1	1	List2	A_T.wav	AV_T	1	1	0	1	494944	150	1	650	495594
Exp2	5	Exp2-5-5	59.939	1.0.0.141	1	right	hejinfei	1031842156	2.0.10.242	2.0.10.242	09-13-2019	2019-09-13 02:29:13	10:29:13	male	2.0.10.147	187	Catch.bmp	1903-11-18	0		0	0	497363	0		0	0	NULL	NULL	NULL	Medium	run1	1	List2	A_T.wav	A_T	1	1	0	1	497213	150	1	636	497849
Exp2	5	Exp2-5-5	59.939	1.0.0.141	1	right	hejinfei	1031842156	2.0.10.242	2.0.10.242	09-13-2019	2019-09-13 02:29:13	10:29:13	male	2.0.10.147	188	Blue_C.bmp	1903-07-06	0		0	0	499932	0		0	0	NULL	NULL	NULL	Medium	run1		List2	A_S.wav	AV_S	0		0	1	499782	150		0	0
Exp2	5	Exp2-5-5	59.939	1.0.0.141	1	right	hejinfei	1031842156	2.0.10.242	2.0.10.242	09-13-2019	2019-09-13 02:29:13	10:29:13	male	2.0.10.147	189	Blue_S.bmp	1902-07-23	0		0	0	502418	0		0	0	NULL	NULL	NULL	Medium	run1	1	List2	A_T.wav	AV_T	1	1	0	1	502268	150	1	677	502945
Exp2	5	Exp2-5-5	59.939	1.0.0.141	1	right	hejinfei	1031842156	2.0.10.242	2.0.10.242	09-13-2019	2019-09-13 02:29:13	10:29:13	male	2.0.10.147	190	Catch.bmp	1903-05-20	0		0	1	504504	0		0	0	NULL	NULL	NULL	Medium	run1	1	List2	A_T.wav	A_T	1	1	1	1	504353	151	1	560	504913
Exp2	5	Exp2-5-5	59.939	1.0.0.141	1	right	hejinfei	1031842156	2.0.10.242	2.0.10.242	09-13-2019	2019-09-13 02:29:13	10:29:13	male	2.0.10.147	191	Red_C.bmp	1903-03-14	0		0	0	506889	0		0	0	NULL	NULL	NULL	Medium	run1	1	List2	A_T.wav	AV_T	1	1	0	1	506739	150	1	654	507393
Exp2	5	Exp2-5-5	59.939	1.0.0.141	1	right	hejinfei	1031842156	2.0.10.242	2.0.10.242	09-13-2019	2019-09-13 02:29:13	10:29:13	male	2.0.10.147	192	Blue_C_2.bmp	1902-06-10	0		0	0	509208	0		0	0	NULL	NULL	NULL	Medium	run1		List2	Catch.wav	V_S	0		1	1	509058	150		0	0
Exp2	5	Exp2-5-5	59.939	1.0.0.141	1	right	hejinfei	1031842156	2.0.10.242	2.0.10.242	09-13-2019	2019-09-13 02:29:13	10:29:13	male	2.0.10.147	193	Catch.bmp	1902-12-16	0		0	1	511311	0		0	0	NULL	NULL	NULL	Medium	run1	1	List2	A_T.wav	A_T	1	1	1	1	511160	151	1	553	511713
Exp2	5	Exp2-5-5	59.939	1.0.0.141	1	right	hejinfei	1031842156	2.0.10.242	2.0.10.242	09-13-2019	2019-09-13 02:29:13	10:29:13	male	2.0.10.147	194	Blue_S_2.bmp	1902-09-11	0		0	0	513546	0		0	0	NULL	NULL	NULL	Medium	run1	1	List2	Catch.wav	V_T	1	1	1	1	513396	150	1	750	514146
Exp2	5	Exp2-5-5	59.939	1.0.0.141	1	right	hejinfei	1031842156	2.0.10.242	2.0.10.242	09-13-2019	2019-09-13 02:29:13	10:29:13	male	2.0.10.147	195	Red_S.bmp	1904-02-22	0		0	0	515682	0		0	0	NULL	NULL	NULL	Medium	run1		List2	Catch.wav	V_S	0		0	1	515532	150		0	0
Exp2	5	Exp2-5-5	59.939	1.0.0.141	1	right	hejinfei	1031842156	2.0.10.242	2.0.10.242	09-13-2019	2019-09-13 02:29:13	10:29:13	male	2.0.10.147	196	Catch.bmp	1903-02-13	0		0	0	518551	0		0	0	NULL	NULL	NULL	Medium	run1	1	List2	A_T.wav	A_T	1	1	1	1	518401	150	1	601	519002
Exp2	5	Exp2-5-5	59.939	1.0.0.141	1	right	hejinfei	1031842156	2.0.10.242	2.0.10.242	09-13-2019	2019-09-13 02:29:13	10:29:13	male	2.0.10.147	197	Red_C.bmp	1902-11-28	0		0	0	520854	0		0	0	NULL	NULL	NULL	Medium	run1	1	List2	A_T.wav	AV_T	1	1	0	1	520704	150	1	762	521466
Exp2	5	Exp2-5-5	59.939	1.0.0.141	1	right	hejinfei	1031842156	2.0.10.242	2.0.10.242	09-13-2019	2019-09-13 02:29:13	10:29:13	male	2.0.10.147	198	Blue_S.bmp	1903-01-31	0		0	0	523073	0		0	0	NULL	NULL	NULL	Medium	run1	1	List2	A_T.wav	AV_T	1	1	0	1	522923	150	1	798	523721
Exp2	5	Exp2-5-5	59.939	1.0.0.141	1	right	hejinfei	1031842156	2.0.10.242	2.0.10.242	09-13-2019	2019-09-13 02:29:13	10:29:13	male	2.0.10.147	199	Red_C_2.bmp	1902-08-12	0		0	0	525358	0		0	0	NULL	NULL	NULL	Medium	run1	1	List2	A_T.wav	AV_T	1	1	0	1	525208	150	1	905	526113
Exp2	5	Exp2-5-5	59.939	1.0.0.141	1	right	hejinfei	1031842156	2.0.10.242	2.0.10.242	09-13-2019	2019-09-13 02:29:13	10:29:13	male	2.0.10.147	200	Blue_S_2.bmp	1902-10-31	0		0	1	527461	0		0	0	NULL	NULL	NULL	Medium	run1	1	List2	A_T.wav	AV_T	1	1	1	1	527310	151	1	883	528193
Exp2	5	Exp2-5-5	59.939	1.0.0.141	1	right	hejinfei	1031842156	2.0.10.242	2.0.10.242	09-13-2019	2019-09-13 02:29:13	10:29:13	male	2.0.10.147	201	Red_C_2.bmp	1903-07-14	0		0	0	529646	0		0	0	NULL	NULL	NULL	Medium	run1	1	List2	Catch.wav	V_T	1	1	1	1	529496	150	1	801	530297
Exp2	5	Exp2-5-5	59.939	1.0.0.141	1	right	hejinfei	1031842156	2.0.10.242	2.0.10.242	09-13-2019	2019-09-13 02:29:13	10:29:13	male	2.0.10.147	202	Red_C_2.bmp	1902-09-17	0		0	0	532099	0		0	0	NULL	NULL	NULL	Medium	run1	1	List2	Catch.wav	V_T	1	1	0	1	531949	150	1	467	532416
Exp2	5	Exp2-5-5	59.939	1.0.0.141	1	right	hejinfei	1031842156	2.0.10.242	2.0.10.242	09-13-2019	2019-09-13 02:29:13	10:29:13	male	2.0.10.147	203	Red_C_2.bmp	1904-05-11	0		0	0	534251	0		0	0	NULL	NULL	NULL	Medium	run1	1	List2	A_T.wav	AV_T	1	1	1	1	534101	150	1	699	534800
Exp2	5	Exp2-5-5	59.939	1.0.0.141	1	right	hejinfei	1031842156	2.0.10.242	2.0.10.242	09-13-2019	2019-09-13 02:29:13	10:29:13	male	2.0.10.147	204	Red_C.bmp	1903-11-17	0		0	0	537004	0		0	0	NULL	NULL	NULL	Medium	run1	1	List2	Catch.wav	V_T	1	1	1	1	536854	150	1	602	537456
Exp2	5	Exp2-5-5	59.939	1.0.0.141	1	right	hejinfei	1031842156	2.0.10.242	2.0.10.242	09-13-2019	2019-09-13 02:29:13	10:29:13	male	2.0.10.147	205	Blue_S.bmp	1903-07-02	0		0	0	539573	0		0	0	NULL	NULL	NULL	Medium	run1	1	List2	Catch.wav	V_T	1	1	0	1	539423	150	1	825	540248
Exp2	5	Exp2-5-5	59.939	1.0.0.141	1	right	hejinfei	1031842156	2.0.10.242	2.0.10.242	09-13-2019	2019-09-13 02:29:13	10:29:13	male	2.0.10.147	206	Catch.bmp	1903-09-02	0		0	0	542009	0		0	0	NULL	NULL	NULL	Medium	run1	1	List2	A_T.wav	A_T	1	1	1	1	541859	150	1	565	542424
Exp2	5	Exp2-5-5	59.939	1.0.0.141	1	right	hejinfei	1031842156	2.0.10.242	2.0.10.242	09-13-2019	2019-09-13 02:29:13	10:29:13	male	2.0.10.147	207	Catch.bmp	1904-03-01	0		0	1	544512	0		0	0	NULL	NULL	NULL	Medium	run1	1	List2	A_T.wav	A_T	1	1	1	1	544361	151	1	535	544896
Exp2	5	Exp2-5-5	59.939	1.0.0.141	1	right	hejinfei	1031842156	2.0.10.242	2.0.10.242	09-13-2019	2019-09-13 02:29:13	10:29:13	male	2.0.10.147	208	Catch.bmp	1903-10-02	0		0	0	547181	0		0	0	NULL	NULL	NULL	Medium	run1	1	List2	A_T.wav	A_T	1	1	0	1	547031	150	1	506	547537
Exp2	5	Exp2-5-5	59.939	1.0.0.141	1	right	hejinfei	1031842156	2.0.10.242	2.0.10.242	09-13-2019	2019-09-13 02:29:13	10:29:13	male	2.0.10.147	209	Blue_C_2.bmp	1903-01-20	0		0	0	549700	0		0	0	NULL	NULL	NULL	Medium	run1		List2	A_S.wav	AV_S	0		0	1	549550	150		0	0
Exp2	5	Exp2-5-5	59.939	1.0.0.141	1	right	hejinfei	1031842156	2.0.10.242	2.0.10.242	09-13-2019	2019-09-13 02:29:13	10:29:13	male	2.0.10.147	210	Red_C.bmp	1903-08-12	0		0	0	552036	0		0	0	NULL	NULL	NULL	Medium	run1	1	List2	Catch.wav	V_T	1	1	1	1	551886	150	1	578	552464
Exp2	5	Exp2-5-5	59.939	1.0.0.141	1	right	hejinfei	1031842156	2.0.10.242	2.0.10.242	09-13-2019	2019-09-13 02:29:13	10:29:13	male	2.0.10.147	211	Red_C.bmp	1902-04-14	0		0	0	554505	0		0	0	NULL	NULL	NULL	Medium	run1	1	List2	Catch.wav	V_T	1	1	0	1	554355	150	1	669	555024
Exp2	5	Exp2-5-5	59.939	1.0.0.141	1	right	hejinfei	1031842156	2.0.10.242	2.0.10.242	09-13-2019	2019-09-13 02:29:13	10:29:13	male	2.0.10.147	212	Catch.bmp	1902-09-22	0		0	1	556491	0		0	0	NULL	NULL	NULL	Medium	run1		List2	A_S.wav	A_S	0		1	1	556340	151		0	0
Exp2	5	Exp2-5-5	59.939	1.0.0.141	1	right	hejinfei	1031842156	2.0.10.242	2.0.10.242	09-13-2019	2019-09-13 02:29:13	10:29:13	male	2.0.10.147	213	Catch.bmp	1902-08-04	0		0	0	558726	0		0	0	NULL	NULL	NULL	Medium	run1	1	List2	A_T.wav	A_T	1	1	0	1	558576	150	1	560	559136
Exp2	5	Exp2-5-5	59.939	1.0.0.141	1	right	hejinfei	1031842156	2.0.10.242	2.0.10.242	09-13-2019	2019-09-13 02:29:13	10:29:13	male	2.0.10.147	214	Red_S_2.bmp	1903-11-12	0		1	0	560828	0		0	0	NULL	NULL	NULL	Medium	run1		List2	A_S.wav	AV_S	0		0	1	560678	150		0	0
Exp2	5	Exp2-5-5	59.939	1.0.0.141	1	right	hejinfei	1031842156	2.0.10.242	2.0.10.242	09-13-2019	2019-09-13 02:29:13	10:29:13	male	2.0.10.147	215	Blue_S_2.bmp	1904-03-16	0		0	0	563448	0		0	0	NULL	NULL	NULL	Medium	run1	1	List2	Catch.wav	V_T	1	1	1	1	563298	150	1	686	563984
Exp2	5	Exp2-5-5	59.939	1.0.0.141	1	right	hejinfei	1031842156	2.0.10.242	2.0.10.242	09-13-2019	2019-09-13 02:29:13	10:29:13	male	2.0.10.147	216	Red_C.bmp	1902-07-10	0		0	0	566134	0		0	0	NULL	NULL	NULL	Medium	run1	1	List2	A_T.wav	AV_T	1	1	1	1	565984	150	1	671	566655
Exp2	5	Exp2-5-5	59.939	1.0.0.141	1	right	hejinfei	1031842156	2.0.10.242	2.0.10.242	09-13-2019	2019-09-13 02:29:13	10:29:13	male	2.0.10.147	217	Blue_S.bmp	1903-12-23	0		0	0	568203	0		0	0	NULL	NULL	NULL	Medium	run1	1	List2	A_T.wav	AV_T	1	1	0	1	568053	150	1	666	568719
Exp2	5	Exp2-5-5	59.939	1.0.0.141	1	right	hejinfei	1031842156	2.0.10.242	2.0.10.242	09-13-2019	2019-09-13 02:29:13	10:29:13	male	2.0.10.147	218	Blue_S.bmp	1903-09-01	0		0	0	570805	0		0	0	NULL	NULL	NULL	Medium	run1	1	List2	A_T.wav	AV_T	1	1	0	1	570655	150	1	680	571335
Exp2	5	Exp2-5-5	59.939	1.0.0.141	1	right	hejinfei	1031842156	2.0.10.242	2.0.10.242	09-13-2019	2019-09-13 02:29:13	10:29:13	male	2.0.10.147	219	Blue_S_2.bmp	1904-04-19	0		0	0	573308	0		0	0	NULL	NULL	NULL	Medium	run1	1	List2	A_T.wav	AV_T	1	1	0	1	573158	150	1	505	573663
Exp2	5	Exp2-5-5	59.939	1.0.0.141	1	right	hejinfei	1031842156	2.0.10.242	2.0.10.242	09-13-2019	2019-09-13 02:29:13	10:29:13	male	2.0.10.147	220	Blue_S_2.bmp	1904-05-05	0		0	1	576028	0		0	0	NULL	NULL	NULL	Medium	run1	1	List2	A_T.wav	AV_T	1	1	0	1	575877	151	1	666	576543
Exp2	5	Exp2-5-5	59.939	1.0.0.141	1	right	hejinfei	1031842156	2.0.10.242	2.0.10.242	09-13-2019	2019-09-13 02:29:13	10:29:13	male	2.0.10.147	221	Red_C_2.bmp	1902-03-23	0		0	1	578764	0		0	0	NULL	NULL	NULL	Medium	run1	1	List2	A_T.wav	AV_T	1	1	1	1	578613	151	1	594	579207
Exp2	5	Exp2-5-5	59.939	1.0.0.141	1	right	hejinfei	1031842156	2.0.10.242	2.0.10.242	09-13-2019	2019-09-13 02:29:13	10:29:13	male	2.0.10.147	222	Red_C_2.bmp	1902-05-12	0		0	0	580732	0		0	0	NULL	NULL	NULL	Medium	run1	1	List2	Catch.wav	V_T	1	1	1	1	580582	150	1	545	581127
Exp2	5	Exp2-5-5	59.939	1.0.0.141	1	right	hejinfei	1031842156	2.0.10.242	2.0.10.242	09-13-2019	2019-09-13 02:29:13	10:29:13	male	2.0.10.147	223	Red_S.bmp	1902-10-17	0		0	0	582751	0		0	0	NULL	NULL	NULL	Medium	run1		List2	Catch.wav	V_S	0		0	1	582601	150		0	0
Exp2	5	Exp2-5-5	59.939	1.0.0.141	1	right	hejinfei	1031842156	2.0.10.242	2.0.10.242	09-13-2019	2019-09-13 02:29:13	10:29:13	male	2.0.10.147	224	Blue_S_2.bmp	1904-03-04	0		0	0	584987	0		0	0	NULL	NULL	NULL	Medium	run1	1	List2	Catch.wav	V_T	1	1	0	1	584837	150	1	706	585543
Exp2	5	Exp2-5-5	59.939	1.0.0.141	1	right	hejinfei	1031842156	2.0.10.242	2.0.10.242	09-13-2019	2019-09-13 02:29:13	10:29:13	male	2.0.10.147	225	Red_C_2.bmp	1903-08-14	0		0	0	587673	0		0	0	NULL	NULL	NULL	Medium	run1	1	List2	A_T.wav	AV_T	1	1	0	1	587523	150	1	668	588191
Exp2	5	Exp2-5-5	59.939	1.0.0.141	1	right	hejinfei	1031842156	2.0.10.242	2.0.10.242	09-13-2019	2019-09-13 02:29:13	10:29:13	male	2.0.10.147	226	Blue_C_2.bmp	1903-02-11	0		0	0	590142	0		0	0	NULL	NULL	NULL	Medium	run1		List2	A_S.wav	AV_S	0		0	1	589992	150		0	0
Exp2	5	Exp2-5-5	59.939	1.0.0.141	1	right	hejinfei	1031842156	2.0.10.242	2.0.10.242	09-13-2019	2019-09-13 02:29:13	10:29:13	male	2.0.10.147	227	Red_C_2.bmp	1904-05-11	0		0	1	592495	0		0	0	NULL	NULL	NULL	Medium	run1	1	List2	Catch.wav	V_T	1	1	1	1	592344	151	1	527	592871
Exp2	5	Exp2-5-5	59.939	1.0.0.141	1	right	hejinfei	1031842156	2.0.10.242	2.0.10.242	09-13-2019	2019-09-13 02:29:13	10:29:13	male	2.0.10.147	228	Catch.bmp	1903-12-01	0		0	0	595247	0		0	0	NULL	NULL	NULL	Medium	run1	1	List2	A_T.wav	A_T	1	1	1	1	595097	150	1	806	595903
Exp2	5	Exp2-5-5	59.939	1.0.0.141	1	right	hejinfei	1031842156	2.0.10.242	2.0.10.242	09-13-2019	2019-09-13 02:29:13	10:29:13	male	2.0.10.147	229	Blue_S_2.bmp	1903-06-06	0		0	0	597833	0		0	0	NULL	NULL	NULL	Medium	run1	1	List2	Catch.wav	V_T	1	1	1	1	597683	150	1	620	598303
Exp2	5	Exp2-5-5	59.939	1.0.0.141	1	right	hejinfei	1031842156	2.0.10.242	2.0.10.242	09-13-2019	2019-09-13 02:29:13	10:29:13	male	2.0.10.147	230	Blue_C_2.bmp	1904-01-21	0		0	0	600236	0		0	0	NULL	NULL	NULL	Medium	run1		List2	A_S.wav	AV_S	0		1	1	600086	150		0	0
Exp2	5	Exp2-5-5	59.939	1.0.0.141	1	right	hejinfei	1031842156	2.0.10.242	2.0.10.242	09-13-2019	2019-09-13 02:29:13	10:29:13	male	2.0.10.147	231	Catch.bmp	1902-10-09	0		0	0	602922	0		0	0	NULL	NULL	NULL	Medium	run1	1	List2	A_T.wav	A_T	1	1	0	1	602772	150	1	723	603495
Exp2	5	Exp2-5-5	59.939	1.0.0.141	1	right	hejinfei	1031842156	2.0.10.242	2.0.10.242	09-13-2019	2019-09-13 02:29:13	10:29:13	male	2.0.10.147	232	Catch.bmp	1904-05-10	0		0	0	605091	0		0	0	NULL	NULL	NULL	Medium	run1	1	List2	A_T.wav	A_T	1	1	0	1	604941	150	1	481	605422
Exp2	5	Exp2-5-5	59.939	1.0.0.141	1	right	hejinfei	1031842156	2.0.10.242	2.0.10.242	09-13-2019	2019-09-13 02:29:13	10:29:13	male	2.0.10.147	233	Blue_S.bmp	1904-01-12	0		0	0	607844	0		0	0	NULL	NULL	NULL	Medium	run1	1	List2	A_T.wav	AV_T	1	1	0	1	607694	150	1	849	608543
Exp2	5	Exp2-5-5	59.939	1.0.0.141	1	right	hejinfei	1031842156	2.0.10.242	2.0.10.242	09-13-2019	2019-09-13 02:29:13	10:29:13	male	2.0.10.147	234	Red_C_2.bmp	1902-09-02	0		0	0	610480	0		0	0	NULL	NULL	NULL	Medium	run1	1	List2	Catch.wav	V_T	1	1	1	1	610330	150	1	844	611174
Exp2	5	Exp2-5-5	59.939	1.0.0.141	1	right	hejinfei	1031842156	2.0.10.242	2.0.10.242	09-13-2019	2019-09-13 02:29:13	10:29:13	male	2.0.10.147	235	Catch.bmp	1903-08-16	0		0	0	612615	0		0	0	NULL	NULL	NULL	Medium	run1	1	List2	A_T.wav	A_T	1	1	1	1	612465	150	1	685	613150
Exp2	5	Exp2-5-5	59.939	1.0.0.141	1	right	hejinfei	1031842156	2.0.10.242	2.0.10.242	09-13-2019	2019-09-13 02:29:13	10:29:13	male	2.0.10.147	236	Catch.bmp	1903-06-27	0		0	0	615101	0		0	0	NULL	NULL	NULL	Medium	run1	1	List2	A_T.wav	A_T	1	1	0	1	614951	150	1	519	615470
Exp2	5	Exp2-5-5	59.939	1.0.0.141	1	right	hejinfei	1031842156	2.0.10.242	2.0.10.242	09-13-2019	2019-09-13 02:29:13	10:29:13	male	2.0.10.147	237	Red_S.bmp	1903-11-19	0		0	0	617537	0		0	0	NULL	NULL	NULL	Medium	run1		List2	A_S.wav	AV_S	0		0	1	617387	150		0	0
Exp2	5	Exp2-5-5	59.939	1.0.0.141	1	right	hejinfei	1031842156	2.0.10.242	2.0.10.242	09-13-2019	2019-09-13 02:29:13	10:29:13	male	2.0.10.147	238	Red_C_2.bmp	1903-06-06	0		0	0	620190	0		0	0	NULL	NULL	NULL	Medium	run1	1	List2	A_T.wav	AV_T	1	1	0	1	620040	150	1	630	620670
Exp2	5	Exp2-5-5	59.939	1.0.0.141	1	right	hejinfei	1031842156	2.0.10.242	2.0.10.242	09-13-2019	2019-09-13 02:29:13	10:29:13	male	2.0.10.147	239	Catch.bmp	1904-04-03	0		0	0	622592	0		0	0	NULL	NULL	NULL	Medium	run1	1	List2	A_T.wav	A_T	1	1	0	1	622442	150	1	756	623198
Exp2	5	Exp2-5-5	59.939	1.0.0.141	1	right	hejinfei	1031842156	2.0.10.242	2.0.10.242	09-13-2019	2019-09-13 02:29:13	10:29:13	male	2.0.10.147	240	Blue_S_2.bmp	1902-07-24	0		0	0	625295	0		0	0	NULL	NULL	NULL	Medium	run1	1	List2	Catch.wav	V_T	1	1	1	1	625145	150	1	701	625846
Exp2	5	Exp2-5-5	59.939	1.0.0.141	1	right	hejinfei	1031842156	2.0.10.242	2.0.10.242	09-13-2019	2019-09-13 02:29:13	10:29:13	male	2.0.10.147	241	Catch.bmp	1903-06-23	0		0	1	627381	0		0	0	NULL	NULL	NULL	Medium	run1		List2	A_S.wav	A_S	0		1	1	627230	151		0	0
Exp2	5	Exp2-5-5	59.939	1.0.0.141	1	right	hejinfei	1031842156	2.0.10.242	2.0.10.242	09-13-2019	2019-09-13 02:29:13	10:29:13	male	2.0.10.147	242	Red_S_2.bmp	1902-11-26	0		0	1	629867	0		0	0	NULL	NULL	NULL	Medium	run1		List2	Catch.wav	V_S	0		1	1	629716	151	1	498	630214
Exp2	5	Exp2-5-5	59.939	1.0.0.141	1	right	hejinfei	1031842156	2.0.10.242	2.0.10.242	09-13-2019	2019-09-13 02:29:13	10:29:13	male	2.0.10.147	243	Blue_S.bmp	1903-02-22	0		1	0	632085	0		0	0	NULL	NULL	NULL	Medium	run1	1	List2	A_T.wav	AV_T	1	1	1	1	631935	150	1	463	632398
Exp2	5	Exp2-5-5	59.939	1.0.0.141	1	right	hejinfei	1031842156	2.0.10.242	2.0.10.242	09-13-2019	2019-09-13 02:29:13	10:29:13	male	2.0.10.147	244	Blue_C_2.bmp	1903-11-28	0		0	0	634388	0		0	0	NULL	NULL	NULL	Medium	run1		List2	Catch.wav	V_S	0		1	1	634238	150		0	0
Exp2	5	Exp2-5-5	59.939	1.0.0.141	1	right	hejinfei	1031842156	2.0.10.242	2.0.10.242	09-13-2019	2019-09-13 02:29:13	10:29:13	male	2.0.10.147	245	Blue_S_2.bmp	1903-05-13	0		0	0	637024	0		0	0	NULL	NULL	NULL	Medium	run1	1	List2	Catch.wav	V_T	1	1	0	1	636874	150	1	748	637622
Exp2	5	Exp2-5-5	59.939	1.0.0.141	1	right	hejinfei	1031842156	2.0.10.242	2.0.10.242	09-13-2019	2019-09-13 02:29:13	10:29:13	male	2.0.10.147	246	Red_C.bmp	1902-09-01	0		0	0	639410	0		0	0	NULL	NULL	NULL	Medium	run1	1	List2	Catch.wav	V_T	1	1	0	1	639260	150	1	457	639717
Exp2	5	Exp2-5-5	59.939	1.0.0.141	1	right	hejinfei	1031842156	2.0.10.242	2.0.10.242	09-13-2019	2019-09-13 02:29:13	10:29:13	male	2.0.10.147	247	Red_C_2.bmp	1904-05-16	0		0	0	641545	0		0	0	NULL	NULL	NULL	Medium	run1	1	List2	A_T.wav	AV_T	1	1	1	1	641395	150	1	658	642053
Exp2	5	Exp2-5-5	59.939	1.0.0.141	1	right	hejinfei	1031842156	2.0.10.242	2.0.10.242	09-13-2019	2019-09-13 02:29:13	10:29:13	male	2.0.10.147	248	Blue_S.bmp	1903-01-21	0		0	0	644298	0		0	0	NULL	NULL	NULL	Medium	run1	1	List2	A_T.wav	AV_T	1	1	0	1	644148	150	1	753	644901
Exp2	5	Exp2-5-5	59.939	1.0.0.141	1	right	hejinfei	1031842156	2.0.10.242	2.0.10.242	09-13-2019	2019-09-13 02:29:13	10:29:13	male	2.0.10.147	249	Red_C.bmp	1902-04-28	0		0	0	646567	0		0	0	NULL	NULL	NULL	Medium	run1	1	List2	Catch.wav	V_T	1	1	1	1	646417	150	1	644	647061
Exp2	5	Exp2-5-5	59.939	1.0.0.141	1	right	hejinfei	1031842156	2.0.10.242	2.0.10.242	09-13-2019	2019-09-13 02:29:13	10:29:13	male	2.0.10.147	250	Red_C.bmp	1902-04-08	0		0	0	648569	0		0	0	NULL	NULL	NULL	Medium	run1	1	List2	Catch.wav	V_T	1	1	0	1	648419	150	1	843	649262
Exp2	5	Exp2-5-5	59.939	1.0.0.141	1	right	hejinfei	1031842156	2.0.10.242	2.0.10.242	09-13-2019	2019-09-13 02:29:13	10:29:13	male	2.0.10.147	251	Catch.bmp	1902-07-29	0		0	0	650588	0		0	0	NULL	NULL	NULL	Medium	run1	1	List2	A_T.wav	A_T	1	1	1	1	650438	150	1	680	651118
Exp2	5	Exp2-5-5	59.939	1.0.0.141	1	right	hejinfei	1031842156	2.0.10.242	2.0.10.242	09-13-2019	2019-09-13 02:29:13	10:29:13	male	2.0.10.147	252	Red_S_2.bmp	1903-11-08	0		0	0	652690	0		0	0	NULL	NULL	NULL	Medium	run1		List2	Catch.wav	V_S	0		1	1	652540	150		0	0
Exp2	5	Exp2-5-5	59.939	1.0.0.141	1	right	hejinfei	1031842156	2.0.10.242	2.0.10.242	09-13-2019	2019-09-13 02:29:13	10:29:13	male	2.0.10.147	253	Blue_S_2.bmp	1903-11-17	0		0	0	655326	0		0	0	NULL	NULL	NULL	Medium	run1	1	List2	A_T.wav	AV_T	1	1	1	1	655176	150	1	701	655877
Exp2	5	Exp2-5-5	59.939	1.0.0.141	1	right	hejinfei	1031842156	2.0.10.242	2.0.10.242	09-13-2019	2019-09-13 02:29:13	10:29:13	male	2.0.10.147	254	Red_C_2.bmp	1902-11-20	0		0	1	657896	0		0	0	NULL	NULL	NULL	Medium	run1	1	List2	A_T.wav	AV_T	1	1	1	1	657745	151	1	788	658533
Exp2	5	Exp2-5-5	59.939	1.0.0.141	1	right	hejinfei	1031842156	2.0.10.242	2.0.10.242	09-13-2019	2019-09-13 02:29:13	10:29:13	male	2.0.10.147	255	Catch.bmp	1903-05-21	0		0	0	660098	0		0	0	NULL	NULL	NULL	Medium	run1	1	List2	A_T.wav	A_T	1	1	0	1	659948	150	1	729	660677
Exp2	5	Exp2-5-5	59.939	1.0.0.141	1	right	hejinfei	1031842156	2.0.10.242	2.0.10.242	09-13-2019	2019-09-13 02:29:13	10:29:13	male	2.0.10.147	256	Red_S.bmp	1902-11-04	0		0	1	662484	0		0	0	NULL	NULL	NULL	Medium	run1		List2	A_S.wav	AV_S	0		1	1	662333	151		0	0
Exp2	5	Exp2-5-5	59.939	1.0.0.141	1	right	hejinfei	1031842156	2.0.10.242	2.0.10.242	09-13-2019	2019-09-13 02:29:13	10:29:13	male	2.0.10.147	257	Red_C.bmp	1903-10-02	0		0	0	664736	0		0	0	NULL	NULL	NULL	Medium	run1	1	List2	A_T.wav	AV_T	1	1	0	1	664586	150	1	707	665293
Exp2	5	Exp2-5-5	59.939	1.0.0.141	1	right	hejinfei	1031842156	2.0.10.242	2.0.10.242	09-13-2019	2019-09-13 02:29:13	10:29:13	male	2.0.10.147	258	Blue_S_2.bmp	1903-12-05	0		0	0	667255	0		0	0	NULL	NULL	NULL	Medium	run1	1	List2	A_T.wav	AV_T	1	1	0	1	667105	150	1	1476	668581
Exp2	5	Exp2-5-5	59.939	1.0.0.141	1	right	hejinfei	1031842156	2.0.10.242	2.0.10.242	09-13-2019	2019-09-13 02:29:13	10:29:13	male	2.0.10.147	259	Catch.bmp	1902-09-05	0		0	0	669841	0		0	0	NULL	NULL	NULL	Medium	run1	1	List2	A_T.wav	A_T	1	1	0	1	669691	150	1	698	670389
Exp2	5	Exp2-5-5	59.939	1.0.0.141	1	right	hejinfei	1031842156	2.0.10.242	2.0.10.242	09-13-2019	2019-09-13 02:29:13	10:29:13	male	2.0.10.147	260	Catch.bmp	1902-06-03	0		0	0	671977	0		0	0	NULL	NULL	NULL	Medium	run1		List2	A_S.wav	A_S	0		0	1	671827	150		0	0
