# Supplementary material for: Visual Perceptual Load Attenuates Age-Related Audiovisual Integration in an Audiovisual Discrimination Task
Source: Front Psychol. 2021 Sep 29;12:740221. doi: 10.3389/fpsyg.2021.740221 (PMC8511317; doi:10.3389/fpsyg.2021.740221)
Supplement: Supplementary file 1 [file Data_Sheet_1.ZIP › Export data/Group 1_Data_Younger/Exp2_Medium load/Subject_06.xlsx]

## Sheet: Sheet1
ExperimentName	Subject	DataFile.Basename	Display.RefreshRate	ExperimentVersion	Group	Handedness	Name	RandomSeed	RuntimeVersion	RuntimeVersionExpected	SessionDate	SessionStartDateTimeUtc	SessionTime	Sex	StudioVersion	Block	Image	ITI	ITI.ACC	ITI.CRESP	ITI.DurationError	ITI.OnsetDelay	ITI.OnsetTime	ITI.OnsetToOnsetTime	ITI.RESP	ITI.RT	ITI.RTTime	List1	List1.Cycle	List1.Sample	PercetualLoad	Procedure	Response	Running	Sound	StimulusType	Target.ACC	Target.CRESP	Target.DurationError	Target.OnsetDelay	Target.OnsetTime	Target.OnsetToOnsetTime	Target.RESP	Target.RT	Target.RTTime
Exp2	6	Exp2-6-6	59.938	1.0.0.142	1	right	yuanbixin	570099678	2.0.10.242	2.0.10.242	09-13-2019	2019-09-13 03:07:50	11:07:50	male	2.0.10.147	1	Catch.bmp	1902-12-08	0		0	0	39554	0		0	0	10	1	1	Medium	Prac	1	List1	A_T.wav	A_T	0		125	1	39404	150		0	0
Exp2	6	Exp2-6-6	59.938	1.0.0.142	1	right	yuanbixin	570099678	2.0.10.242	2.0.10.242	09-13-2019	2019-09-13 03:07:50	11:07:50	male	2.0.10.147	2	Catch.bmp	1903-07-17	0		0	1	41840	0		0	0	10	1	2	Medium	Prac	1	List1	A_T.wav	A_T	1	1	1	1	41689	151	1	378	42067
Exp2	6	Exp2-6-6	59.938	1.0.0.142	1	right	yuanbixin	570099678	2.0.10.242	2.0.10.242	09-13-2019	2019-09-13 03:07:50	11:07:50	male	2.0.10.147	3	Blue_S.bmp	1902-04-18	0		0	0	44292	0		0	0	3	1	3	Medium	Prac	1	List1	Catch.wav	V_T	1	1	1	1	44142	150	1	621	44763
Exp2	6	Exp2-6-6	59.938	1.0.0.142	1	right	yuanbixin	570099678	2.0.10.242	2.0.10.242	09-13-2019	2019-09-13 03:07:50	11:07:50	male	2.0.10.147	4	Blue_S_2.bmp	1903-04-16	0		0	1	46278	0		0	0	14	1	4	Medium	Prac	1	List1	A_T.wav	AV_T	1	1	1	1	46127	151	1	436	46563
Exp2	6	Exp2-6-6	59.938	1.0.0.142	1	right	yuanbixin	570099678	2.0.10.242	2.0.10.242	09-13-2019	2019-09-13 03:07:50	11:07:50	male	2.0.10.147	5	Red_C_2.bmp	1904-03-02	0		0	0	48630	0		0	0	16	1	5	Medium	Prac	1	List1	A_T.wav	AV_T	1	1	0	1	48480	150	1	331	48811
Exp2	6	Exp2-6-6	59.938	1.0.0.142	1	right	yuanbixin	570099678	2.0.10.242	2.0.10.242	09-13-2019	2019-09-13 03:07:50	11:07:50	male	2.0.10.147	6	Blue_S_2.bmp	1903-10-02	0		0	0	51316	0		0	0	4	1	6	Medium	Prac	1	List1	Catch.wav	V_T	1	1	1	1	51166	150	1	557	51723
Exp2	6	Exp2-6-6	59.938	1.0.0.142	1	right	yuanbixin	570099678	2.0.10.242	2.0.10.242	09-13-2019	2019-09-13 03:07:50	11:07:50	male	2.0.10.147	7	Catch.bmp	1904-02-23	0		0	0	53835	0		0	0	10	1	7	Medium	Prac	1	List1	A_T.wav	A_T	1	1	1	1	53685	150	1	654	54339
Exp2	6	Exp2-6-6	59.938	1.0.0.142	1	right	yuanbixin	570099678	2.0.10.242	2.0.10.242	09-13-2019	2019-09-13 03:07:50	11:07:50	male	2.0.10.147	8	Blue_C.bmp	1904-03-06	0		0	0	56505	0		0	0	1	1	8	Medium	Prac		List1	Catch.wav	V_S	0		1	1	56355	150	1	1009	57364
Exp2	6	Exp2-6-6	59.938	1.0.0.142	1	right	yuanbixin	570099678	2.0.10.242	2.0.10.242	09-13-2019	2019-09-13 03:07:50	11:07:50	male	2.0.10.147	9	Blue_S_2.bmp	1904-03-27	0		0	0	59191	0		0	0	14	1	9	Medium	Prac	1	List1	A_T.wav	AV_T	1	1	0	1	59041	150	1	434	59475
Exp2	6	Exp2-6-6	59.938	1.0.0.142	1	right	yuanbixin	570099678	2.0.10.242	2.0.10.242	09-13-2019	2019-09-13 03:07:50	11:07:50	male	2.0.10.147	10	Red_C_2.bmp	1904-02-09	0		0	0	61894	0		0	0	6	1	10	Medium	Prac	1	List1	Catch.wav	V_T	1	1	1	1	61744	150	1	506	62250
Exp2	6	Exp2-6-6	59.938	1.0.0.142	1	right	yuanbixin	570099678	2.0.10.242	2.0.10.242	09-13-2019	2019-09-13 03:07:50	11:07:50	male	2.0.10.147	11	Blue_S_2.bmp	1902-04-08	0		1	0	64546	0		0	0	4	1	11	Medium	Prac	1	List1	Catch.wav	V_T	1	1	0	1	64396	150	1	534	64930
Exp2	6	Exp2-6-6	59.938	1.0.0.142	1	right	yuanbixin	570099678	2.0.10.242	2.0.10.242	09-13-2019	2019-09-13 03:07:50	11:07:50	male	2.0.10.147	12	Catch.bmp	1902-08-10	0		0	0	66532	0		0	0	10	1	12	Medium	Prac	1	List1	A_T.wav	A_T	1	1	0	1	66382	150	1	644	67026
Exp2	6	Exp2-6-6	59.938	1.0.0.142	1	right	yuanbixin	570099678	2.0.10.242	2.0.10.242	09-13-2019	2019-09-13 03:07:50	11:07:50	male	2.0.10.147	13	Red_S.bmp	1902-03-20	0		0	0	68634	0		0	0	17	1	13	Medium	Prac		List1	A_S.wav	AV_S	0		0	1	68484	150		0	0
Exp2	6	Exp2-6-6	59.938	1.0.0.142	1	right	yuanbixin	570099678	2.0.10.242	2.0.10.242	09-13-2019	2019-09-13 03:07:50	11:07:50	male	2.0.10.147	14	Catch.bmp	1903-09-20	0		0	0	70753	0		0	0	10	1	14	Medium	Prac	1	List1	A_T.wav	A_T	1	1	0	1	70603	150	1	527	71130
Exp2	6	Exp2-6-6	59.938	1.0.0.142	1	right	yuanbixin	570099678	2.0.10.242	2.0.10.242	09-13-2019	2019-09-13 03:07:50	11:07:50	male	2.0.10.147	15	Red_C.bmp	1903-02-22	0		0	0	73272	0		0	0	15	1	15	Medium	Prac	1	List1	A_T.wav	AV_T	1	1	0	1	73122	150	1	576	73698
Exp2	6	Exp2-6-6	59.938	1.0.0.142	1	right	yuanbixin	570099678	2.0.10.242	2.0.10.242	09-13-2019	2019-09-13 03:07:50	11:07:50	male	2.0.10.147	16	Blue_C.bmp	1904-03-13	0		0	1	75575	0		0	0	11	1	16	Medium	Prac		List1	A_S.wav	AV_S	0		1	1	75424	151		0	0
Exp2	6	Exp2-6-6	59.938	1.0.0.142	1	right	yuanbixin	570099678	2.0.10.242	2.0.10.242	09-13-2019	2019-09-13 03:07:50	11:07:50	male	2.0.10.147	17	Red_C_2.bmp	1902-05-28	0		0	0	78311	0		0	0	6	1	17	Medium	Prac	1	List1	Catch.wav	V_T	1	1	1	1	78161	150	1	530	78691
Exp2	6	Exp2-6-6	59.938	1.0.0.142	1	right	yuanbixin	570099678	2.0.10.242	2.0.10.242	09-13-2019	2019-09-13 03:07:50	11:07:50	male	2.0.10.147	18	Red_C.bmp	1903-11-22	0		0	0	80346	0		0	0	5	1	18	Medium	Prac	1	List1	Catch.wav	V_T	1	1	0	1	80196	150	1	598	80794
Exp2	6	Exp2-6-6	59.938	1.0.0.142	1	right	yuanbixin	570099678	2.0.10.242	2.0.10.242	09-13-2019	2019-09-13 03:07:50	11:07:50	male	2.0.10.147	19	Blue_S.bmp	1903-11-01	0		0	1	82916	0		0	0	13	1	19	Medium	Prac	1	List1	A_T.wav	AV_T	1	1	1	1	82765	151	1	317	83082
Exp2	6	Exp2-6-6	59.938	1.0.0.142	1	right	yuanbixin	570099678	2.0.10.242	2.0.10.242	09-13-2019	2019-09-13 03:07:50	11:07:50	male	2.0.10.147	20	Red_C_2.bmp	1903-03-07	0		0	0	85468	0		0	0	16	1	20	Medium	Prac	1	List1	A_T.wav	AV_T	1	1	0	1	85318	150	1	500	85818
Exp2	6	Exp2-6-6	59.938	1.0.0.142	1	right	yuanbixin	570099678	2.0.10.242	2.0.10.242	09-13-2019	2019-09-13 03:07:50	11:07:50	male	2.0.10.147	21	Catch.bmp	1903-09-19	0		0	0	97948	0		0	0	NULL	NULL	NULL	Medium	run1	1	List2	A_T.wav	A_T	1	1	0	1	97798	150	1	579	98377
Exp2	6	Exp2-6-6	59.938	1.0.0.142	1	right	yuanbixin	570099678	2.0.10.242	2.0.10.242	09-13-2019	2019-09-13 03:07:50	11:07:50	male	2.0.10.147	22	Red_C.bmp	1902-12-19	0		0	0	100467	0		0	0	NULL	NULL	NULL	Medium	run1	1	List2	A_T.wav	AV_T	1	1	0	1	100317	150	1	380	100697
Exp2	6	Exp2-6-6	59.938	1.0.0.142	1	right	yuanbixin	570099678	2.0.10.242	2.0.10.242	09-13-2019	2019-09-13 03:07:50	11:07:50	male	2.0.10.147	23	Catch.bmp	1903-03-26	0		0	0	102703	0		0	0	NULL	NULL	NULL	Medium	run1		List2	A_S.wav	A_S	0		0	2	102553	150		0	0
Exp2	6	Exp2-6-6	59.938	1.0.0.142	1	right	yuanbixin	570099678	2.0.10.242	2.0.10.242	09-13-2019	2019-09-13 03:07:50	11:07:50	male	2.0.10.147	24	Red_C_2.bmp	1904-01-23	0		0	0	105105	0		0	0	NULL	NULL	NULL	Medium	run1	1	List2	A_T.wav	AV_T	1	1	0	1	104955	150	1	446	105401
Exp2	6	Exp2-6-6	59.938	1.0.0.142	1	right	yuanbixin	570099678	2.0.10.242	2.0.10.242	09-13-2019	2019-09-13 03:07:50	11:07:50	male	2.0.10.147	25	Catch.bmp	1904-05-15	0		0	0	107741	0		0	0	NULL	NULL	NULL	Medium	run1	1	List2	A_T.wav	A_T	1	1	0	1	107591	150	1	506	108097
Exp2	6	Exp2-6-6	59.938	1.0.0.142	1	right	yuanbixin	570099678	2.0.10.242	2.0.10.242	09-13-2019	2019-09-13 03:07:50	11:07:50	male	2.0.10.147	26	Blue_S_2.bmp	1903-01-14	0		0	0	110494	0		0	0	NULL	NULL	NULL	Medium	run1	1	List2	Catch.wav	V_T	1	1	0	1	110344	150	1	497	110841
Exp2	6	Exp2-6-6	59.938	1.0.0.142	1	right	yuanbixin	570099678	2.0.10.242	2.0.10.242	09-13-2019	2019-09-13 03:07:50	11:07:50	male	2.0.10.147	27	Red_C.bmp	1903-10-19	0		0	0	112763	0		0	0	NULL	NULL	NULL	Medium	run1	1	List2	A_T.wav	AV_T	1	1	0	1	112613	150	1	364	112977
Exp2	6	Exp2-6-6	59.938	1.0.0.142	1	right	yuanbixin	570099678	2.0.10.242	2.0.10.242	09-13-2019	2019-09-13 03:07:50	11:07:50	male	2.0.10.147	28	Blue_S_2.bmp	1902-07-22	0		0	0	115299	0		0	0	NULL	NULL	NULL	Medium	run1	1	List2	Catch.wav	V_T	1	1	1	1	115149	150	1	372	115521
Exp2	6	Exp2-6-6	59.938	1.0.0.142	1	right	yuanbixin	570099678	2.0.10.242	2.0.10.242	09-13-2019	2019-09-13 03:07:50	11:07:50	male	2.0.10.147	29	Red_C_2.bmp	1902-12-21	0		0	1	117385	0		0	0	NULL	NULL	NULL	Medium	run1	1	List2	Catch.wav	V_T	1	1	1	1	117234	151	1	327	117561
Exp2	6	Exp2-6-6	59.938	1.0.0.142	1	right	yuanbixin	570099678	2.0.10.242	2.0.10.242	09-13-2019	2019-09-13 03:07:50	11:07:50	male	2.0.10.147	30	Red_S.bmp	1903-07-01	0		0	0	119620	0		0	0	NULL	NULL	NULL	Medium	run1		List2	A_S.wav	AV_S	0		1	1	119470	150		0	0
Exp2	6	Exp2-6-6	59.938	1.0.0.142	1	right	yuanbixin	570099678	2.0.10.242	2.0.10.242	09-13-2019	2019-09-13 03:07:50	11:07:50	male	2.0.10.147	31	Red_C_2.bmp	1902-08-09	0		0	0	122106	0		0	0	NULL	NULL	NULL	Medium	run1	1	List2	Catch.wav	V_T	1	1	1	1	121956	150	1	333	122289
Exp2	6	Exp2-6-6	59.938	1.0.0.142	1	right	yuanbixin	570099678	2.0.10.242	2.0.10.242	09-13-2019	2019-09-13 03:07:50	11:07:50	male	2.0.10.147	32	Blue_S.bmp	1902-05-26	0		0	0	124208	0		0	0	NULL	NULL	NULL	Medium	run1	1	List2	Catch.wav	V_T	1	1	0	1	124058	150	1	543	124601
Exp2	6	Exp2-6-6	59.938	1.0.0.142	1	right	yuanbixin	570099678	2.0.10.242	2.0.10.242	09-13-2019	2019-09-13 03:07:50	11:07:50	male	2.0.10.147	33	Blue_S.bmp	1902-10-31	0		0	1	126244	0		0	0	NULL	NULL	NULL	Medium	run1	1	List2	Catch.wav	V_T	1	1	1	1	126093	151	1	364	126457
Exp2	6	Exp2-6-6	59.938	1.0.0.142	1	right	yuanbixin	570099678	2.0.10.242	2.0.10.242	09-13-2019	2019-09-13 03:07:50	11:07:50	male	2.0.10.147	34	Catch.bmp	1903-11-06	0		0	0	128429	0		0	0	NULL	NULL	NULL	Medium	run1	1	List2	A_T.wav	A_T	1	1	1	1	128279	150	1	466	128745
Exp2	6	Exp2-6-6	59.938	1.0.0.142	1	right	yuanbixin	570099678	2.0.10.242	2.0.10.242	09-13-2019	2019-09-13 03:07:50	11:07:50	male	2.0.10.147	35	Blue_S_2.bmp	1904-02-03	0		0	0	130982	0		0	0	NULL	NULL	NULL	Medium	run1	1	List2	Catch.wav	V_T	1	1	1	1	130832	150	1	345	131177
Exp2	6	Exp2-6-6	59.938	1.0.0.142	1	right	yuanbixin	570099678	2.0.10.242	2.0.10.242	09-13-2019	2019-09-13 03:07:50	11:07:50	male	2.0.10.147	36	Red_C_2.bmp	1903-12-24	0		0	1	133635	0		0	0	NULL	NULL	NULL	Medium	run1	1	List2	A_T.wav	AV_T	1	1	1	1	133484	151	1	421	133905
Exp2	6	Exp2-6-6	59.938	1.0.0.142	1	right	yuanbixin	570099678	2.0.10.242	2.0.10.242	09-13-2019	2019-09-13 03:07:50	11:07:50	male	2.0.10.147	37	Blue_S.bmp	1902-09-18	0		0	0	136237	0		0	0	NULL	NULL	NULL	Medium	run1	1	List2	Catch.wav	V_T	1	1	1	1	136087	150	1	625	136712
Exp2	6	Exp2-6-6	59.938	1.0.0.142	1	right	yuanbixin	570099678	2.0.10.242	2.0.10.242	09-13-2019	2019-09-13 03:07:50	11:07:50	male	2.0.10.147	38	Blue_C_2.bmp	1902-06-14	0		0	1	138390	0		0	0	NULL	NULL	NULL	Medium	run1		List2	A_S.wav	AV_S	0		1	1	138239	151	1	505	138744
Exp2	6	Exp2-6-6	59.938	1.0.0.142	1	right	yuanbixin	570099678	2.0.10.242	2.0.10.242	09-13-2019	2019-09-13 03:07:50	11:07:50	male	2.0.10.147	39	Red_C_2.bmp	1902-07-24	0		0	0	140442	0		0	0	NULL	NULL	NULL	Medium	run1	1	List2	A_T.wav	AV_T	1	1	0	2	140292	150	1	565	140857
Exp2	6	Exp2-6-6	59.938	1.0.0.142	1	right	yuanbixin	570099678	2.0.10.242	2.0.10.242	09-13-2019	2019-09-13 03:07:50	11:07:50	male	2.0.10.147	40	Blue_S_2.bmp	1903-12-08	0		0	0	142527	0		0	0	NULL	NULL	NULL	Medium	run1	1	List2	A_T.wav	AV_T	1	1	0	1	142377	150	1	519	142896
Exp2	6	Exp2-6-6	59.938	1.0.0.142	1	right	yuanbixin	570099678	2.0.10.242	2.0.10.242	09-13-2019	2019-09-13 03:07:50	11:07:50	male	2.0.10.147	41	Blue_C_2.bmp	1902-05-01	0		0	0	145113	0		0	0	NULL	NULL	NULL	Medium	run1		List2	Catch.wav	V_S	0		1	1	144963	150	1	621	145584
Exp2	6	Exp2-6-6	59.938	1.0.0.142	1	right	yuanbixin	570099678	2.0.10.242	2.0.10.242	09-13-2019	2019-09-13 03:07:50	11:07:50	male	2.0.10.147	42	Red_S.bmp	1903-05-23	0		0	0	147115	0		0	0	NULL	NULL	NULL	Medium	run1		List2	Catch.wav	V_S	0		0	1	146965	150	1	427	147392
Exp2	6	Exp2-6-6	59.938	1.0.0.142	1	right	yuanbixin	570099678	2.0.10.242	2.0.10.242	09-13-2019	2019-09-13 03:07:50	11:07:50	male	2.0.10.147	43	Blue_C.bmp	1904-04-14	0		0	0	149501	0		0	0	NULL	NULL	NULL	Medium	run1		List2	A_S.wav	AV_S	0		1	1	149351	150		0	0
Exp2	6	Exp2-6-6	59.938	1.0.0.142	1	right	yuanbixin	570099678	2.0.10.242	2.0.10.242	09-13-2019	2019-09-13 03:07:50	11:07:50	male	2.0.10.147	44	Red_C.bmp	1902-11-20	0		0	0	152287	0		0	0	NULL	NULL	NULL	Medium	run1	1	List2	Catch.wav	V_T	1	1	1	1	152137	150	1	535	152672
Exp2	6	Exp2-6-6	59.938	1.0.0.142	1	right	yuanbixin	570099678	2.0.10.242	2.0.10.242	09-13-2019	2019-09-13 03:07:50	11:07:50	male	2.0.10.147	45	Catch.bmp	1903-08-09	0		0	1	154490	0		0	0	NULL	NULL	NULL	Medium	run1	1	List2	A_T.wav	A_T	1	1	1	1	154339	151	1	534	154873
Exp2	6	Exp2-6-6	59.938	1.0.0.142	1	right	yuanbixin	570099678	2.0.10.242	2.0.10.242	09-13-2019	2019-09-13 03:07:50	11:07:50	male	2.0.10.147	46	Catch.bmp	1903-01-09	0		0	0	156959	0		0	0	NULL	NULL	NULL	Medium	run1	1	List2	A_T.wav	A_T	1	1	0	1	156809	150	1	623	157432
Exp2	6	Exp2-6-6	59.938	1.0.0.142	1	right	yuanbixin	570099678	2.0.10.242	2.0.10.242	09-13-2019	2019-09-13 03:07:50	11:07:50	male	2.0.10.147	47	Red_C.bmp	1904-03-30	0		0	0	159211	0		0	0	NULL	NULL	NULL	Medium	run1	1	List2	Catch.wav	V_T	1	1	1	1	159061	150	1	643	159704
Exp2	6	Exp2-6-6	59.938	1.0.0.142	1	right	yuanbixin	570099678	2.0.10.242	2.0.10.242	09-13-2019	2019-09-13 03:07:50	11:07:50	male	2.0.10.147	48	Catch.bmp	1903-12-25	0		0	0	161914	0		0	0	NULL	NULL	NULL	Medium	run1	1	List2	A_T.wav	A_T	1	1	1	1	161764	150	1	796	162560
Exp2	6	Exp2-6-6	59.938	1.0.0.142	1	right	yuanbixin	570099678	2.0.10.242	2.0.10.242	09-13-2019	2019-09-13 03:07:50	11:07:50	male	2.0.10.147	49	Blue_S_2.bmp	1903-12-11	0		0	1	164517	0		0	0	NULL	NULL	NULL	Medium	run1	1	List2	A_T.wav	AV_T	1	1	1	1	164366	151	1	674	165040
Exp2	6	Exp2-6-6	59.938	1.0.0.142	1	right	yuanbixin	570099678	2.0.10.242	2.0.10.242	09-13-2019	2019-09-13 03:07:50	11:07:50	male	2.0.10.147	50	Red_C_2.bmp	1902-03-23	0		0	0	167119	0		0	0	NULL	NULL	NULL	Medium	run1	1	List2	A_T.wav	AV_T	1	1	0	1	166969	150	1	798	167767
Exp2	6	Exp2-6-6	59.938	1.0.0.142	1	right	yuanbixin	570099678	2.0.10.242	2.0.10.242	09-13-2019	2019-09-13 03:07:50	11:07:50	male	2.0.10.147	51	Catch.bmp	1903-05-10	0		0	0	169088	0		0	0	NULL	NULL	NULL	Medium	run1	1	List2	A_T.wav	A_T	1	1	0	1	168938	150	1	765	169703
Exp2	6	Exp2-6-6	59.938	1.0.0.142	1	right	yuanbixin	570099678	2.0.10.242	2.0.10.242	09-13-2019	2019-09-13 03:07:50	11:07:50	male	2.0.10.147	52	Catch.bmp	1902-08-04	0		0	0	171474	0		0	0	NULL	NULL	NULL	Medium	run1	1	List2	A_T.wav	A_T	1	1	0	1	171324	150	1	499	171823
Exp2	6	Exp2-6-6	59.938	1.0.0.142	1	right	yuanbixin	570099678	2.0.10.242	2.0.10.242	09-13-2019	2019-09-13 03:07:50	11:07:50	male	2.0.10.147	53	Red_S.bmp	1903-12-28	0		0	0	173576	0		0	0	NULL	NULL	NULL	Medium	run1		List2	Catch.wav	V_S	0		1	1	173426	150	1	581	174007
Exp2	6	Exp2-6-6	59.938	1.0.0.142	1	right	yuanbixin	570099678	2.0.10.242	2.0.10.242	09-13-2019	2019-09-13 03:07:50	11:07:50	male	2.0.10.147	54	Catch.bmp	1903-12-16	0		0	0	176195	0		0	0	NULL	NULL	NULL	Medium	run1	1	List2	A_T.wav	A_T	1	1	1	1	176045	150	1	587	176632
Exp2	6	Exp2-6-6	59.938	1.0.0.142	1	right	yuanbixin	570099678	2.0.10.242	2.0.10.242	09-13-2019	2019-09-13 03:07:50	11:07:50	male	2.0.10.147	55	Blue_S.bmp	1902-10-03	0		0	0	178798	0		0	0	NULL	NULL	NULL	Medium	run1	1	List2	Catch.wav	V_T	1	1	1	1	178648	150	1	752	179400
Exp2	6	Exp2-6-6	59.938	1.0.0.142	1	right	yuanbixin	570099678	2.0.10.242	2.0.10.242	09-13-2019	2019-09-13 03:07:50	11:07:50	male	2.0.10.147	56	Red_C.bmp	1902-10-21	0		0	0	180967	0		0	0	NULL	NULL	NULL	Medium	run1	1	List2	A_T.wav	AV_T	1	1	1	1	180817	150	1	462	181279
Exp2	6	Exp2-6-6	59.938	1.0.0.142	1	right	yuanbixin	570099678	2.0.10.242	2.0.10.242	09-13-2019	2019-09-13 03:07:50	11:07:50	male	2.0.10.147	57	Catch.bmp	1904-04-05	0		0	1	183153	0		0	0	NULL	NULL	NULL	Medium	run1		List2	A_S.wav	A_S	0		1	1	183002	151		0	0
Exp2	6	Exp2-6-6	59.938	1.0.0.142	1	right	yuanbixin	570099678	2.0.10.242	2.0.10.242	09-13-2019	2019-09-13 03:07:50	11:07:50	male	2.0.10.147	58	Red_S.bmp	1902-11-11	0		0	0	185922	0		0	0	NULL	NULL	NULL	Medium	run1		List2	A_S.wav	AV_S	0		0	1	185772	150		0	0
Exp2	6	Exp2-6-6	59.938	1.0.0.142	1	right	yuanbixin	570099678	2.0.10.242	2.0.10.242	09-13-2019	2019-09-13 03:07:50	11:07:50	male	2.0.10.147	59	Catch.bmp	1902-10-29	0		0	0	188191	0		0	0	NULL	NULL	NULL	Medium	run1		List2	A_S.wav	A_S	0		0	1	188041	150		0	0
Exp2	6	Exp2-6-6	59.938	1.0.0.142	1	right	yuanbixin	570099678	2.0.10.242	2.0.10.242	09-13-2019	2019-09-13 03:07:50	11:07:50	male	2.0.10.147	60	Red_C.bmp	1903-12-27	0		0	0	190427	0		0	0	NULL	NULL	NULL	Medium	run1	1	List2	Catch.wav	V_T	1	1	0	1	190277	150	1	466	190743
Exp2	6	Exp2-6-6	59.938	1.0.0.142	1	right	yuanbixin	570099678	2.0.10.242	2.0.10.242	09-13-2019	2019-09-13 03:07:50	11:07:50	male	2.0.10.147	61	Red_S_2.bmp	1902-11-10	0		0	0	193046	0		0	0	NULL	NULL	NULL	Medium	run1		List2	Catch.wav	V_S	0		0	1	192896	150		0	0
Exp2	6	Exp2-6-6	59.938	1.0.0.142	1	right	yuanbixin	570099678	2.0.10.242	2.0.10.242	09-13-2019	2019-09-13 03:07:50	11:07:50	male	2.0.10.147	62	Red_C_2.bmp	1904-05-14	0		0	0	195315	0		0	0	NULL	NULL	NULL	Medium	run1	1	List2	Catch.wav	V_T	1	1	0	1	195165	150	1	522	195687
Exp2	6	Exp2-6-6	59.938	1.0.0.142	1	right	yuanbixin	570099678	2.0.10.242	2.0.10.242	09-13-2019	2019-09-13 03:07:50	11:07:50	male	2.0.10.147	63	Blue_S_2.bmp	1903-05-12	0		0	0	198068	0		0	0	NULL	NULL	NULL	Medium	run1	1	List2	Catch.wav	V_T	1	1	0	1	197918	150	1	489	198407
Exp2	6	Exp2-6-6	59.938	1.0.0.142	1	right	yuanbixin	570099678	2.0.10.242	2.0.10.242	09-13-2019	2019-09-13 03:07:50	11:07:50	male	2.0.10.147	64	Catch.bmp	1904-01-28	0		0	0	200454	0		0	0	NULL	NULL	NULL	Medium	run1	1	List2	A_T.wav	A_T	1	1	1	1	200304	150	1	591	200895
Exp2	6	Exp2-6-6	59.938	1.0.0.142	1	right	yuanbixin	570099678	2.0.10.242	2.0.10.242	09-13-2019	2019-09-13 03:07:50	11:07:50	male	2.0.10.147	65	Catch.bmp	1903-12-30	0		0	0	203090	0		0	0	NULL	NULL	NULL	Medium	run1	1	List2	A_T.wav	A_T	1	1	0	1	202940	150	1	522	203462
Exp2	6	Exp2-6-6	59.938	1.0.0.142	1	right	yuanbixin	570099678	2.0.10.242	2.0.10.242	09-13-2019	2019-09-13 03:07:50	11:07:50	male	2.0.10.147	66	Red_C.bmp	1902-03-27	0		0	0	205709	0		0	0	NULL	NULL	NULL	Medium	run1	1	List2	Catch.wav	V_T	1	1	1	1	205559	150	1	560	206119
Exp2	6	Exp2-6-6	59.938	1.0.0.142	1	right	yuanbixin	570099678	2.0.10.242	2.0.10.242	09-13-2019	2019-09-13 03:07:50	11:07:50	male	2.0.10.147	67	Catch.bmp	1903-10-26	0		0	0	207678	0		0	0	NULL	NULL	NULL	Medium	run1	1	List2	A_T.wav	A_T	1	1	1	1	207528	150	1	735	208263
Exp2	6	Exp2-6-6	59.938	1.0.0.142	1	right	yuanbixin	570099678	2.0.10.242	2.0.10.242	09-13-2019	2019-09-13 03:07:50	11:07:50	male	2.0.10.147	68	Catch.bmp	1902-07-29	0		0	1	210231	0		0	0	NULL	NULL	NULL	Medium	run1		List2	A_S.wav	A_S	0		1	1	210080	151		0	0
Exp2	6	Exp2-6-6	59.938	1.0.0.142	1	right	yuanbixin	570099678	2.0.10.242	2.0.10.242	09-13-2019	2019-09-13 03:07:50	11:07:50	male	2.0.10.147	69	Catch.bmp	1903-10-23	0		0	0	212383	0		0	0	NULL	NULL	NULL	Medium	run1		List2	A_S.wav	A_S	0		0	1	212233	150		0	0
Exp2	6	Exp2-6-6	59.938	1.0.0.142	1	right	yuanbixin	570099678	2.0.10.242	2.0.10.242	09-13-2019	2019-09-13 03:07:50	11:07:50	male	2.0.10.147	70	Blue_C_2.bmp	1903-04-28	0		1	0	214985	0		0	0	NULL	NULL	NULL	Medium	run1		List2	Catch.wav	V_S	0		1	1	214835	150		0	0
Exp2	6	Exp2-6-6	59.938	1.0.0.142	1	right	yuanbixin	570099678	2.0.10.242	2.0.10.242	09-13-2019	2019-09-13 03:07:50	11:07:50	male	2.0.10.147	71	Blue_C_2.bmp	1902-03-30	0		0	1	217405	0		0	0	NULL	NULL	NULL	Medium	run1		List2	Catch.wav	V_S	0		1	1	217254	151		0	0
Exp2	6	Exp2-6-6	59.938	1.0.0.142	1	right	yuanbixin	570099678	2.0.10.242	2.0.10.242	09-13-2019	2019-09-13 03:07:50	11:07:50	male	2.0.10.147	72	Catch.bmp	1903-02-15	0		0	0	219440	0		0	0	NULL	NULL	NULL	Medium	run1	1	List2	A_T.wav	A_T	1	1	1	1	219290	150	1	604	219894
Exp2	6	Exp2-6-6	59.938	1.0.0.142	1	right	yuanbixin	570099678	2.0.10.242	2.0.10.242	09-13-2019	2019-09-13 03:07:50	11:07:50	male	2.0.10.147	73	Blue_S.bmp	1903-02-19	0		1	0	221742	0		0	0	NULL	NULL	NULL	Medium	run1	1	List2	A_T.wav	AV_T	1	1	0	1	221592	150	1	590	222182
Exp2	6	Exp2-6-6	59.938	1.0.0.142	1	right	yuanbixin	570099678	2.0.10.242	2.0.10.242	09-13-2019	2019-09-13 03:07:50	11:07:50	male	2.0.10.147	74	Red_C.bmp	1904-04-19	0		0	0	224045	0		0	0	NULL	NULL	NULL	Medium	run1	1	List2	Catch.wav	V_T	1	1	1	1	223895	150	1	599	224494
Exp2	6	Exp2-6-6	59.938	1.0.0.142	1	right	yuanbixin	570099678	2.0.10.242	2.0.10.242	09-13-2019	2019-09-13 03:07:50	11:07:50	male	2.0.10.147	75	Catch.bmp	1903-12-23	0		0	0	226764	0		0	0	NULL	NULL	NULL	Medium	run1	1	List2	A_T.wav	A_T	1	1	1	1	226614	150	1	552	227166
Exp2	6	Exp2-6-6	59.938	1.0.0.142	1	right	yuanbixin	570099678	2.0.10.242	2.0.10.242	09-13-2019	2019-09-13 03:07:50	11:07:50	male	2.0.10.147	76	Catch.bmp	1902-07-14	0		0	0	229367	0		0	0	NULL	NULL	NULL	Medium	run1		List2	A_S.wav	A_S	0		0	1	229217	150		0	0
Exp2	6	Exp2-6-6	59.938	1.0.0.142	1	right	yuanbixin	570099678	2.0.10.242	2.0.10.242	09-13-2019	2019-09-13 03:07:50	11:07:50	male	2.0.10.147	77	Catch.bmp	1904-01-19	0		0	0	231519	0		0	0	NULL	NULL	NULL	Medium	run1	1	List2	A_T.wav	A_T	1	1	0	1	231369	150	1	397	231766
Exp2	6	Exp2-6-6	59.938	1.0.0.142	1	right	yuanbixin	570099678	2.0.10.242	2.0.10.242	09-13-2019	2019-09-13 03:07:50	11:07:50	male	2.0.10.147	78	Blue_S.bmp	1902-04-30	0		0	0	234155	0		0	0	NULL	NULL	NULL	Medium	run1	1	List2	A_T.wav	AV_T	1	1	1	1	234005	150	1	608	234613
Exp2	6	Exp2-6-6	59.938	1.0.0.142	1	right	yuanbixin	570099678	2.0.10.242	2.0.10.242	09-13-2019	2019-09-13 03:07:50	11:07:50	male	2.0.10.147	79	Blue_S_2.bmp	1903-01-21	0		0	0	236157	0		0	0	NULL	NULL	NULL	Medium	run1	1	List2	Catch.wav	V_T	1	1	1	1	236007	150	1	415	236422
Exp2	6	Exp2-6-6	59.938	1.0.0.142	1	right	yuanbixin	570099678	2.0.10.242	2.0.10.242	09-13-2019	2019-09-13 03:07:50	11:07:50	male	2.0.10.147	80	Catch.bmp	1904-04-14	0		0	0	238426	0		0	0	NULL	NULL	NULL	Medium	run1	1	List2	A_T.wav	A_T	1	1	1	1	238276	150	1	514	238790
Exp2	6	Exp2-6-6	59.938	1.0.0.142	1	right	yuanbixin	570099678	2.0.10.242	2.0.10.242	09-13-2019	2019-09-13 03:07:50	11:07:50	male	2.0.10.147	81	Blue_C_2.bmp	1902-04-21	0		0	0	241146	0		0	0	NULL	NULL	NULL	Medium	run1		List2	Catch.wav	V_S	0		1	1	240996	150		0	0
Exp2	6	Exp2-6-6	59.938	1.0.0.142	1	right	yuanbixin	570099678	2.0.10.242	2.0.10.242	09-13-2019	2019-09-13 03:07:50	11:07:50	male	2.0.10.147	82	Catch.bmp	1902-09-18	0		0	0	243198	0		0	0	NULL	NULL	NULL	Medium	run1		List2	A_S.wav	A_S	0		0	1	243048	150		0	0
Exp2	6	Exp2-6-6	59.938	1.0.0.142	1	right	yuanbixin	570099678	2.0.10.242	2.0.10.242	09-13-2019	2019-09-13 03:07:50	11:07:50	male	2.0.10.147	83	Red_C.bmp	1903-10-31	0		0	0	245400	0		0	0	NULL	NULL	NULL	Medium	run1	1	List2	Catch.wav	V_T	1	1	1	1	245250	150	1	491	245741
Exp2	6	Exp2-6-6	59.938	1.0.0.142	1	right	yuanbixin	570099678	2.0.10.242	2.0.10.242	09-13-2019	2019-09-13 03:07:50	11:07:50	male	2.0.10.147	84	Catch.bmp	1904-01-25	0		0	0	247953	0		0	0	NULL	NULL	NULL	Medium	run1	1	List2	A_T.wav	A_T	1	1	1	1	247803	150	1	418	248221
Exp2	6	Exp2-6-6	59.938	1.0.0.142	1	right	yuanbixin	570099678	2.0.10.242	2.0.10.242	09-13-2019	2019-09-13 03:07:50	11:07:50	male	2.0.10.147	85	Blue_S_2.bmp	1902-04-10	0		0	0	250589	0		0	0	NULL	NULL	NULL	Medium	run1	1	List2	Catch.wav	V_T	1	1	1	1	250439	150	1	542	250981
Exp2	6	Exp2-6-6	59.938	1.0.0.142	1	right	yuanbixin	570099678	2.0.10.242	2.0.10.242	09-13-2019	2019-09-13 03:07:50	11:07:50	male	2.0.10.147	86	Red_C_2.bmp	1903-09-25	0		0	0	252574	0		0	0	NULL	NULL	NULL	Medium	run1	1	List2	A_T.wav	AV_T	1	1	1	1	252424	150	1	494	252918
Exp2	6	Exp2-6-6	59.938	1.0.0.142	1	right	yuanbixin	570099678	2.0.10.242	2.0.10.242	09-13-2019	2019-09-13 03:07:50	11:07:50	male	2.0.10.147	87	Blue_C.bmp	1903-11-14	0		0	1	255094	0		0	0	NULL	NULL	NULL	Medium	run1		List2	A_S.wav	AV_S	0		1	1	254943	151	1	358	255301
Exp2	6	Exp2-6-6	59.938	1.0.0.142	1	right	yuanbixin	570099678	2.0.10.242	2.0.10.242	09-13-2019	2019-09-13 03:07:50	11:07:50	male	2.0.10.147	88	Blue_S_2.bmp	1904-03-17	0		0	0	257663	0		0	0	NULL	NULL	NULL	Medium	run1	1	List2	A_T.wav	AV_T	1	1	0	1	257513	150	1	436	257949
Exp2	6	Exp2-6-6	59.938	1.0.0.142	1	right	yuanbixin	570099678	2.0.10.242	2.0.10.242	09-13-2019	2019-09-13 03:07:50	11:07:50	male	2.0.10.147	89	Catch.bmp	1904-03-12	0		0	0	260349	0		0	0	NULL	NULL	NULL	Medium	run1	1	List2	A_T.wav	A_T	1	1	0	1	260199	150	1	374	260573
Exp2	6	Exp2-6-6	59.938	1.0.0.142	1	right	yuanbixin	570099678	2.0.10.242	2.0.10.242	09-13-2019	2019-09-13 03:07:50	11:07:50	male	2.0.10.147	90	Red_C.bmp	1903-01-06	0		0	0	263035	0		0	0	NULL	NULL	NULL	Medium	run1	1	List2	Catch.wav	V_T	1	1	1	1	262885	150	1	512	263397
Exp2	6	Exp2-6-6	59.938	1.0.0.142	1	right	yuanbixin	570099678	2.0.10.242	2.0.10.242	09-13-2019	2019-09-13 03:07:50	11:07:50	male	2.0.10.147	91	Catch.bmp	1902-06-25	0		0	1	265288	0		0	0	NULL	NULL	NULL	Medium	run1	1	List2	A_T.wav	A_T	1	1	1	1	265137	151	1	708	265845
Exp2	6	Exp2-6-6	59.938	1.0.0.142	1	right	yuanbixin	570099678	2.0.10.242	2.0.10.242	09-13-2019	2019-09-13 03:07:50	11:07:50	male	2.0.10.147	92	Red_C.bmp	1903-02-18	0		0	0	267356	0		0	0	NULL	NULL	NULL	Medium	run1	1	List2	Catch.wav	V_T	1	1	1	1	267206	150	1	455	267661
Exp2	6	Exp2-6-6	59.938	1.0.0.142	1	right	yuanbixin	570099678	2.0.10.242	2.0.10.242	09-13-2019	2019-09-13 03:07:50	11:07:50	male	2.0.10.147	93	Blue_S.bmp	1902-09-06	0		0	0	269659	0		0	0	NULL	NULL	NULL	Medium	run1	1	List2	A_T.wav	AV_T	1	1	0	1	269509	150	1	863	270372
Exp2	6	Exp2-6-6	59.938	1.0.0.142	1	right	yuanbixin	570099678	2.0.10.242	2.0.10.242	09-13-2019	2019-09-13 03:07:50	11:07:50	male	2.0.10.147	94	Catch.bmp	1902-05-01	0		0	0	271794	0		0	0	NULL	NULL	NULL	Medium	run1	1	List2	A_T.wav	A_T	1	1	0	1	271644	150	1	577	272221
Exp2	6	Exp2-6-6	59.938	1.0.0.142	1	right	yuanbixin	570099678	2.0.10.242	2.0.10.242	09-13-2019	2019-09-13 03:07:50	11:07:50	male	2.0.10.147	95	Catch.bmp	1903-08-06	0		0	0	273796	0		0	0	NULL	NULL	NULL	Medium	run1		List2	A_S.wav	A_S	0		0	1	273646	150		0	0
Exp2	6	Exp2-6-6	59.938	1.0.0.142	1	right	yuanbixin	570099678	2.0.10.242	2.0.10.242	09-13-2019	2019-09-13 03:07:50	11:07:50	male	2.0.10.147	96	Catch.bmp	1902-04-16	0		0	1	276316	0		0	0	NULL	NULL	NULL	Medium	run1	1	List2	A_T.wav	A_T	1	1	1	1	276165	151	1	487	276652
Exp2	6	Exp2-6-6	59.938	1.0.0.142	1	right	yuanbixin	570099678	2.0.10.242	2.0.10.242	09-13-2019	2019-09-13 03:07:50	11:07:50	male	2.0.10.147	97	Blue_S_2.bmp	1903-02-06	0		0	0	278301	0		0	0	NULL	NULL	NULL	Medium	run1	1	List2	A_T.wav	AV_T	1	1	0	1	278151	150	1	461	278612
Exp2	6	Exp2-6-6	59.938	1.0.0.142	1	right	yuanbixin	570099678	2.0.10.242	2.0.10.242	09-13-2019	2019-09-13 03:07:50	11:07:50	male	2.0.10.147	98	Blue_S.bmp	1903-07-03	0		0	0	280587	0		0	0	NULL	NULL	NULL	Medium	run1	1	List2	A_T.wav	AV_T	1	1	0	1	280437	150	1	408	280845
Exp2	6	Exp2-6-6	59.938	1.0.0.142	1	right	yuanbixin	570099678	2.0.10.242	2.0.10.242	09-13-2019	2019-09-13 03:07:50	11:07:50	male	2.0.10.147	99	Red_C_2.bmp	1903-11-06	0		0	1	283023	0		0	0	NULL	NULL	NULL	Medium	run1	1	List2	A_T.wav	AV_T	1	1	1	1	282872	151	1	508	283380
Exp2	6	Exp2-6-6	59.938	1.0.0.142	1	right	yuanbixin	570099678	2.0.10.242	2.0.10.242	09-13-2019	2019-09-13 03:07:50	11:07:50	male	2.0.10.147	100	Blue_S.bmp	1902-11-18	0		0	0	285592	0		0	0	NULL	NULL	NULL	Medium	run1	1	List2	Catch.wav	V_T	1	1	1	1	285442	150	1	698	286140
Exp2	6	Exp2-6-6	59.938	1.0.0.142	1	right	yuanbixin	570099678	2.0.10.242	2.0.10.242	09-13-2019	2019-09-13 03:07:50	11:07:50	male	2.0.10.147	101	Catch.bmp	1902-10-20	0		0	0	287794	0		0	0	NULL	NULL	NULL	Medium	run1	1	List2	A_T.wav	A_T	1	1	1	1	287644	150	1	800	288444
Exp2	6	Exp2-6-6	59.938	1.0.0.142	1	right	yuanbixin	570099678	2.0.10.242	2.0.10.242	09-13-2019	2019-09-13 03:07:50	11:07:50	male	2.0.10.147	102	Red_S_2.bmp	1904-01-22	0		0	0	289980	0		0	0	NULL	NULL	NULL	Medium	run1		List2	Catch.wav	V_S	0		1	1	289830	150	1	391	290221
Exp2	6	Exp2-6-6	59.938	1.0.0.142	1	right	yuanbixin	570099678	2.0.10.242	2.0.10.242	09-13-2019	2019-09-13 03:07:50	11:07:50	male	2.0.10.147	103	Red_C_2.bmp	1903-06-29	0		0	0	292616	0		0	0	NULL	NULL	NULL	Medium	run1	1	List2	Catch.wav	V_T	1	1	0	1	292466	150	1	426	292892
Exp2	6	Exp2-6-6	59.938	1.0.0.142	1	right	yuanbixin	570099678	2.0.10.242	2.0.10.242	09-13-2019	2019-09-13 03:07:50	11:07:50	male	2.0.10.147	104	Blue_S_2.bmp	1904-02-04	0		0	0	295052	0		0	0	NULL	NULL	NULL	Medium	run1	1	List2	A_T.wav	AV_T	1	1	0	2	294902	150	1	646	295548
Exp2	6	Exp2-6-6	59.938	1.0.0.142	1	right	yuanbixin	570099678	2.0.10.242	2.0.10.242	09-13-2019	2019-09-13 03:07:50	11:07:50	male	2.0.10.147	105	Red_S_2.bmp	1902-12-04	0		0	0	297704	0		0	0	NULL	NULL	NULL	Medium	run1		List2	Catch.wav	V_S	0		1	1	297554	150		0	0
Exp2	6	Exp2-6-6	59.938	1.0.0.142	1	right	yuanbixin	570099678	2.0.10.242	2.0.10.242	09-13-2019	2019-09-13 03:07:50	11:07:50	male	2.0.10.147	106	Red_C_2.bmp	1902-11-18	0		0	0	300007	0		0	0	NULL	NULL	NULL	Medium	run1	1	List2	A_T.wav	AV_T	1	1	0	1	299857	150	1	475	300332
Exp2	6	Exp2-6-6	59.938	1.0.0.142	1	right	yuanbixin	570099678	2.0.10.242	2.0.10.242	09-13-2019	2019-09-13 03:07:50	11:07:50	male	2.0.10.147	107	Blue_C_2.bmp	1903-04-15	0		0	0	302209	0		0	0	NULL	NULL	NULL	Medium	run1		List2	A_S.wav	AV_S	0		0	1	302059	150		0	0
Exp2	6	Exp2-6-6	59.938	1.0.0.142	1	right	yuanbixin	570099678	2.0.10.242	2.0.10.242	09-13-2019	2019-09-13 03:07:50	11:07:50	male	2.0.10.147	108	Blue_C_2.bmp	1903-09-12	0		0	1	304612	0		0	0	NULL	NULL	NULL	Medium	run1		List2	A_S.wav	AV_S	0		1	1	304461	151		0	0
Exp2	6	Exp2-6-6	59.938	1.0.0.142	1	right	yuanbixin	570099678	2.0.10.242	2.0.10.242	09-13-2019	2019-09-13 03:07:50	11:07:50	male	2.0.10.147	109	Red_C_2.bmp	1904-02-29	0		0	0	307164	0		0	0	NULL	NULL	NULL	Medium	run1	1	List2	Catch.wav	V_T	1	1	1	1	307014	150	1	966	307980
Exp2	6	Exp2-6-6	59.938	1.0.0.142	1	right	yuanbixin	570099678	2.0.10.242	2.0.10.242	09-13-2019	2019-09-13 03:07:50	11:07:50	male	2.0.10.147	110	Catch.bmp	1903-11-23	0		0	1	309834	0		0	0	NULL	NULL	NULL	Medium	run1	1	List2	A_T.wav	A_T	1	1	1	1	309683	151	1	536	310219
Exp2	6	Exp2-6-6	59.938	1.0.0.142	1	right	yuanbixin	570099678	2.0.10.242	2.0.10.242	09-13-2019	2019-09-13 03:07:50	11:07:50	male	2.0.10.147	111	Red_C_2.bmp	1902-08-19	0		0	1	312420	0		0	0	NULL	NULL	NULL	Medium	run1	1	List2	Catch.wav	V_T	1	1	1	1	312269	151	1	606	312875
Exp2	6	Exp2-6-6	59.938	1.0.0.142	1	right	yuanbixin	570099678	2.0.10.242	2.0.10.242	09-13-2019	2019-09-13 03:07:50	11:07:50	male	2.0.10.147	112	Red_C.bmp	1903-09-22	0		0	1	314539	0		0	0	NULL	NULL	NULL	Medium	run1	1	List2	Catch.wav	V_T	1	1	1	1	314388	151	1	560	314948
Exp2	6	Exp2-6-6	59.938	1.0.0.142	1	right	yuanbixin	570099678	2.0.10.242	2.0.10.242	09-13-2019	2019-09-13 03:07:50	11:07:50	male	2.0.10.147	113	Blue_C_2.bmp	1902-07-12	0		0	0	317058	0		0	0	NULL	NULL	NULL	Medium	run1		List2	A_S.wav	AV_S	0		0	1	316908	150		0	0
Exp2	6	Exp2-6-6	59.938	1.0.0.142	1	right	yuanbixin	570099678	2.0.10.242	2.0.10.242	09-13-2019	2019-09-13 03:07:50	11:07:50	male	2.0.10.147	114	Catch.bmp	1903-09-24	0		0	0	319193	0		0	0	NULL	NULL	NULL	Medium	run1		List2	A_S.wav	A_S	0		0	1	319043	150		0	0
Exp2	6	Exp2-6-6	59.938	1.0.0.142	1	right	yuanbixin	570099678	2.0.10.242	2.0.10.242	09-13-2019	2019-09-13 03:07:50	11:07:50	male	2.0.10.147	115	Red_C.bmp	1903-12-05	0		0	0	321763	0		0	0	NULL	NULL	NULL	Medium	run1	1	List2	Catch.wav	V_T	1	1	0	2	321613	150	1	470	322083
Exp2	6	Exp2-6-6	59.938	1.0.0.142	1	right	yuanbixin	570099678	2.0.10.242	2.0.10.242	09-13-2019	2019-09-13 03:07:50	11:07:50	male	2.0.10.147	116	Catch.bmp	1903-07-07	0		0	0	324349	0		0	0	NULL	NULL	NULL	Medium	run1	1	List2	A_T.wav	A_T	1	1	0	2	324199	150	1	461	324660
Exp2	6	Exp2-6-6	59.938	1.0.0.142	1	right	yuanbixin	570099678	2.0.10.242	2.0.10.242	09-13-2019	2019-09-13 03:07:50	11:07:50	male	2.0.10.147	117	Catch.bmp	1902-08-08	0		0	1	326785	0		0	0	NULL	NULL	NULL	Medium	run1	1	List2	A_T.wav	A_T	1	1	0	1	326634	151	1	401	327035
Exp2	6	Exp2-6-6	59.938	1.0.0.142	1	right	yuanbixin	570099678	2.0.10.242	2.0.10.242	09-13-2019	2019-09-13 03:07:50	11:07:50	male	2.0.10.147	118	Red_C.bmp	1902-06-08	0		0	0	328887	0		0	0	NULL	NULL	NULL	Medium	run1	1	List2	A_T.wav	AV_T	1	1	0	1	328737	150	1	434	329171
Exp2	6	Exp2-6-6	59.938	1.0.0.142	1	right	yuanbixin	570099678	2.0.10.242	2.0.10.242	09-13-2019	2019-09-13 03:07:50	11:07:50	male	2.0.10.147	119	Blue_S_2.bmp	1903-10-02	0		0	0	330939	0		0	0	NULL	NULL	NULL	Medium	run1	1	List2	Catch.wav	V_T	1	1	1	1	330789	150	1	646	331435
Exp2	6	Exp2-6-6	59.938	1.0.0.142	1	right	yuanbixin	570099678	2.0.10.242	2.0.10.242	09-13-2019	2019-09-13 03:07:50	11:07:50	male	2.0.10.147	120	Red_C.bmp	1904-03-18	0		0	0	333458	0		0	0	NULL	NULL	NULL	Medium	run1	1	List2	A_T.wav	AV_T	1	1	1	1	333308	150	1	423	333731
Exp2	6	Exp2-6-6	59.938	1.0.0.142	1	right	yuanbixin	570099678	2.0.10.242	2.0.10.242	09-13-2019	2019-09-13 03:07:50	11:07:50	male	2.0.10.147	121	Blue_C.bmp	1903-01-27	0		0	0	336144	0		0	0	NULL	NULL	NULL	Medium	Run1		List2	Catch.wav	V_S	0		1	1	335994	150		0	0
Exp2	6	Exp2-6-6	59.938	1.0.0.142	1	right	yuanbixin	570099678	2.0.10.242	2.0.10.242	09-13-2019	2019-09-13 03:07:50	11:07:50	male	2.0.10.147	122	Catch.bmp	1903-04-11	0		0	1	338497	0		0	0	NULL	NULL	NULL	Medium	run1	1	List2	A_T.wav	A_T	1	1	1	1	338346	151	1	481	338827
Exp2	6	Exp2-6-6	59.938	1.0.0.142	1	right	yuanbixin	570099678	2.0.10.242	2.0.10.242	09-13-2019	2019-09-13 03:07:50	11:07:50	male	2.0.10.147	123	Blue_C.bmp	1902-04-28	0		0	0	340849	0		0	0	NULL	NULL	NULL	Medium	Run1		List2	Catch.wav	V_S	0		1	1	340699	150		0	0
Exp2	6	Exp2-6-6	59.938	1.0.0.142	1	right	yuanbixin	570099678	2.0.10.242	2.0.10.242	09-13-2019	2019-09-13 03:07:50	11:07:50	male	2.0.10.147	124	Catch.bmp	1903-02-26	0		0	0	342918	0		0	0	NULL	NULL	NULL	Medium	run1	1	List2	A_T.wav	A_T	1	1	1	1	342768	150	1	666	343434
Exp2	6	Exp2-6-6	59.938	1.0.0.142	1	right	yuanbixin	570099678	2.0.10.242	2.0.10.242	09-13-2019	2019-09-13 03:07:50	11:07:50	male	2.0.10.147	125	Catch.bmp	1902-09-03	0		0	0	345220	0		0	0	NULL	NULL	NULL	Medium	run1	1	List2	A_T.wav	A_T	1	1	0	1	345070	150	1	484	345554
Exp2	6	Exp2-6-6	59.938	1.0.0.142	1	right	yuanbixin	570099678	2.0.10.242	2.0.10.242	09-13-2019	2019-09-13 03:07:50	11:07:50	male	2.0.10.147	126	Red_C_2.bmp	1903-06-02	0		0	0	347356	0		0	0	NULL	NULL	NULL	Medium	run1	1	List2	Catch.wav	V_T	1	1	1	1	347206	150	1	572	347778
Exp2	6	Exp2-6-6	59.938	1.0.0.142	1	right	yuanbixin	570099678	2.0.10.242	2.0.10.242	09-13-2019	2019-09-13 03:07:50	11:07:50	male	2.0.10.147	127	Red_C.bmp	1904-03-05	0		0	0	349758	0		0	0	NULL	NULL	NULL	Medium	run1	1	List2	A_T.wav	AV_T	1	1	1	1	349608	150	1	419	350027
Exp2	6	Exp2-6-6	59.938	1.0.0.142	1	right	yuanbixin	570099678	2.0.10.242	2.0.10.242	09-13-2019	2019-09-13 03:07:50	11:07:50	male	2.0.10.147	128	Catch.bmp	1903-05-20	0		0	0	352444	0		0	0	NULL	NULL	NULL	Medium	run1	1	List2	A_T.wav	A_T	1	1	0	1	352294	150	1	588	352882
Exp2	6	Exp2-6-6	59.938	1.0.0.142	1	right	yuanbixin	570099678	2.0.10.242	2.0.10.242	09-13-2019	2019-09-13 03:07:50	11:07:50	male	2.0.10.147	129	Red_C.bmp	1903-10-25	0		0	0	354830	0		0	0	NULL	NULL	NULL	Medium	run1	1	List2	A_T.wav	AV_T	1	1	0	1	354680	150	1	322	355002
Exp2	6	Exp2-6-6	59.938	1.0.0.142	1	right	yuanbixin	570099678	2.0.10.242	2.0.10.242	09-13-2019	2019-09-13 03:07:50	11:07:50	male	2.0.10.147	130	Blue_C.bmp	1903-03-04	0		0	0	357383	0		0	0	NULL	NULL	NULL	Medium	run1		List2	A_S.wav	AV_S	0		0	1	357233	150		0	0
Exp2	6	Exp2-6-6	59.938	1.0.0.142	1	right	yuanbixin	570099678	2.0.10.242	2.0.10.242	09-13-2019	2019-09-13 03:07:50	11:07:50	male	2.0.10.147	131	Catch.bmp	1902-04-06	0		0	1	359769	0		0	0	NULL	NULL	NULL	Medium	run1	1	List2	A_T.wav	A_T	1	1	1	1	359618	151	1	473	360091
Exp2	6	Exp2-6-6	59.938	1.0.0.142	1	right	yuanbixin	570099678	2.0.10.242	2.0.10.242	09-13-2019	2019-09-13 03:07:50	11:07:50	male	2.0.10.147	132	Red_C.bmp	1902-11-26	0		0	0	361754	0		0	0	NULL	NULL	NULL	Medium	run1	1	List2	Catch.wav	V_T	1	1	1	1	361604	150	1	422	362026
Exp2	6	Exp2-6-6	59.938	1.0.0.142	1	right	yuanbixin	570099678	2.0.10.242	2.0.10.242	09-13-2019	2019-09-13 03:07:50	11:07:50	male	2.0.10.147	133	Catch.bmp	1903-08-04	0		0	0	363973	0		0	0	NULL	NULL	NULL	Medium	run1	1	List2	A_T.wav	A_T	1	1	1	1	363823	150	1	483	364306
Exp2	6	Exp2-6-6	59.938	1.0.0.142	1	right	yuanbixin	570099678	2.0.10.242	2.0.10.242	09-13-2019	2019-09-13 03:07:50	11:07:50	male	2.0.10.147	134	Catch.bmp	1902-04-16	0		0	0	366442	0		0	0	NULL	NULL	NULL	Medium	run1	1	List2	A_T.wav	A_T	1	1	0	1	366292	150	1	414	366706
Exp2	6	Exp2-6-6	59.938	1.0.0.142	1	right	yuanbixin	570099678	2.0.10.242	2.0.10.242	09-13-2019	2019-09-13 03:07:50	11:07:50	male	2.0.10.147	135	Catch.bmp	1903-01-01	0		0	1	368428	0		0	0	NULL	NULL	NULL	Medium	run1		List2	A_S.wav	A_S	0		1	1	368277	151		0	0
Exp2	6	Exp2-6-6	59.938	1.0.0.142	1	right	yuanbixin	570099678	2.0.10.242	2.0.10.242	09-13-2019	2019-09-13 03:07:50	11:07:50	male	2.0.10.147	136	Catch.bmp	1902-09-17	0		0	1	370747	0		0	0	NULL	NULL	NULL	Medium	run1	1	List2	A_T.wav	A_T	1	1	1	1	370596	151	1	374	370970
Exp2	6	Exp2-6-6	59.938	1.0.0.142	1	right	yuanbixin	570099678	2.0.10.242	2.0.10.242	09-13-2019	2019-09-13 03:07:50	11:07:50	male	2.0.10.147	137	Blue_S_2.bmp	1903-08-21	0		0	0	372899	0		0	0	NULL	NULL	NULL	Medium	run1	1	List2	Catch.wav	V_T	1	1	0	1	372749	150	1	629	373378
Exp2	6	Exp2-6-6	59.938	1.0.0.142	1	right	yuanbixin	570099678	2.0.10.242	2.0.10.242	09-13-2019	2019-09-13 03:07:50	11:07:50	male	2.0.10.147	138	Blue_C_2.bmp	1902-07-23	0		0	0	375385	0		0	0	NULL	NULL	NULL	Medium	run1		List2	A_S.wav	AV_S	0		0	1	375235	150		0	0
Exp2	6	Exp2-6-6	59.938	1.0.0.142	1	right	yuanbixin	570099678	2.0.10.242	2.0.10.242	09-13-2019	2019-09-13 03:07:50	11:07:50	male	2.0.10.147	139	Red_S.bmp	1903-09-24	0		0	0	377537	0		0	0	NULL	NULL	NULL	Medium	run1		List2	Catch.wav	V_S	0		1	1	377387	150	1	734	378121
Exp2	6	Exp2-6-6	59.938	1.0.0.142	1	right	yuanbixin	570099678	2.0.10.242	2.0.10.242	09-13-2019	2019-09-13 03:07:50	11:07:50	male	2.0.10.147	140	Catch.bmp	1903-04-21	0		0	0	380056	0		0	0	NULL	NULL	NULL	Medium	run1	1	List2	A_T.wav	A_T	1	1	1	1	379906	150	1	519	380425
Exp2	6	Exp2-6-6	59.938	1.0.0.142	1	right	yuanbixin	570099678	2.0.10.242	2.0.10.242	09-13-2019	2019-09-13 03:07:50	11:07:50	male	2.0.10.147	141	Blue_S_2.bmp	1903-08-05	0		1	0	382425	1318		0	0	NULL	NULL	NULL	Medium	run1	1	List2	A_T.wav	AV_T	1	1	0	1	382275	150	1	574	382849
Exp2	6	Exp2-6-6	59.938	1.0.0.142	1	right	yuanbixin	570099678	2.0.10.242	2.0.10.242	09-13-2019	2019-09-13 03:07:50	11:07:50	male	2.0.10.147	142	Catch.bmp	1903-10-08	0		1	0	387964	0		0	0	NULL	NULL	NULL	Medium	run1		List2	A_S.wav	A_S	0		0	1	387814	150		0	0
Exp2	6	Exp2-6-6	59.938	1.0.0.142	1	right	yuanbixin	570099678	2.0.10.242	2.0.10.242	09-13-2019	2019-09-13 03:07:50	11:07:50	male	2.0.10.147	143	Red_S.bmp	1902-03-27	0		1	0	390550	0		0	0	NULL	NULL	NULL	Medium	run1		List2	Catch.wav	V_S	0		1	1	390400	150		0	0
Exp2	6	Exp2-6-6	59.938	1.0.0.142	1	right	yuanbixin	570099678	2.0.10.242	2.0.10.242	09-13-2019	2019-09-13 03:07:50	11:07:50	male	2.0.10.147	144	Blue_S_2.bmp	1904-04-16	0		0	0	392619	0		0	0	NULL	NULL	NULL	Medium	run1	1	List2	A_T.wav	AV_T	1	1	1	1	392469	150	1	588	393057
Exp2	6	Exp2-6-6	59.938	1.0.0.142	1	right	yuanbixin	570099678	2.0.10.242	2.0.10.242	09-13-2019	2019-09-13 03:07:50	11:07:50	male	2.0.10.147	145	Blue_C.bmp	1903-03-07	0		0	0	395339	0		0	0	NULL	NULL	NULL	Medium	run1		List2	A_S.wav	AV_S	0		0	1	395189	150		0	0
Exp2	6	Exp2-6-6	59.938	1.0.0.142	1	right	yuanbixin	570099678	2.0.10.242	2.0.10.242	09-13-2019	2019-09-13 03:07:50	11:07:50	male	2.0.10.147	146	Red_C.bmp	1903-07-12	0		0	1	397725	0		0	0	NULL	NULL	NULL	Medium	run1	1	List2	A_T.wav	AV_T	1	1	1	1	397574	151	1	403	397977
Exp2	6	Exp2-6-6	59.938	1.0.0.142	1	right	yuanbixin	570099678	2.0.10.242	2.0.10.242	09-13-2019	2019-09-13 03:07:50	11:07:50	male	2.0.10.147	147	Blue_S.bmp	1903-04-01	0		0	0	400177	0		0	0	NULL	NULL	NULL	Medium	run1	1	List2	Catch.wav	V_T	1	1	1	1	400027	150	1	574	400601
Exp2	6	Exp2-6-6	59.938	1.0.0.142	1	right	yuanbixin	570099678	2.0.10.242	2.0.10.242	09-13-2019	2019-09-13 03:07:50	11:07:50	male	2.0.10.147	148	Blue_S.bmp	1904-01-12	0		0	0	402513	0		0	0	NULL	NULL	NULL	Medium	run1	1	List2	Catch.wav	V_T	1	1	0	1	402363	150	1	526	402889
Exp2	6	Exp2-6-6	59.938	1.0.0.142	1	right	yuanbixin	570099678	2.0.10.242	2.0.10.242	09-13-2019	2019-09-13 03:07:50	11:07:50	male	2.0.10.147	149	Catch.bmp	1903-03-26	0		0	0	405149	0		0	0	NULL	NULL	NULL	Medium	run1	1	List2	A_T.wav	A_T	1	1	1	1	404999	150	1	426	405425
Exp2	6	Exp2-6-6	59.938	1.0.0.142	1	right	yuanbixin	570099678	2.0.10.242	2.0.10.242	09-13-2019	2019-09-13 03:07:50	11:07:50	male	2.0.10.147	150	Red_C_2.bmp	1903-07-21	0		0	0	407485	0		0	0	NULL	NULL	NULL	Medium	run1	1	List2	A_T.wav	AV_T	1	1	0	2	407335	150	1	522	407857
Exp2	6	Exp2-6-6	59.938	1.0.0.142	1	right	yuanbixin	570099678	2.0.10.242	2.0.10.242	09-13-2019	2019-09-13 03:07:50	11:07:50	male	2.0.10.147	151	Blue_S_2.bmp	1902-11-26	0		0	0	409937	0		0	0	NULL	NULL	NULL	Medium	run1	1	List2	Catch.wav	V_T	1	1	1	1	409787	150	1	493	410280
Exp2	6	Exp2-6-6	59.938	1.0.0.142	1	right	yuanbixin	570099678	2.0.10.242	2.0.10.242	09-13-2019	2019-09-13 03:07:50	11:07:50	male	2.0.10.147	152	Blue_C.bmp	1903-07-24	0		0	0	412156	0		0	0	NULL	NULL	NULL	Medium	Run1		List2	Catch.wav	V_S	0		0	1	412006	150		0	0
Exp2	6	Exp2-6-6	59.938	1.0.0.142	1	right	yuanbixin	570099678	2.0.10.242	2.0.10.242	09-13-2019	2019-09-13 03:07:50	11:07:50	male	2.0.10.147	153	Red_C.bmp	1902-06-07	0		1	0	414675	0		0	0	NULL	NULL	NULL	Medium	run1	1	List2	A_T.wav	AV_T	1	1	1	1	414525	150	1	684	415209
Exp2	6	Exp2-6-6	59.938	1.0.0.142	1	right	yuanbixin	570099678	2.0.10.242	2.0.10.242	09-13-2019	2019-09-13 03:07:50	11:07:50	male	2.0.10.147	154	Blue_S.bmp	1903-08-18	0		0	0	416711	0		0	0	NULL	NULL	NULL	Medium	run1	1	List2	A_T.wav	AV_T	1	1	0	1	416561	150	1	688	417249
Exp2	6	Exp2-6-6	59.938	1.0.0.142	1	right	yuanbixin	570099678	2.0.10.242	2.0.10.242	09-13-2019	2019-09-13 03:07:50	11:07:50	male	2.0.10.147	155	Blue_S.bmp	1903-08-10	0		0	0	419197	0		0	0	NULL	NULL	NULL	Medium	run1	1	List2	Catch.wav	V_T	1	1	1	1	419047	150	1	417	419464
Exp2	6	Exp2-6-6	59.938	1.0.0.142	1	right	yuanbixin	570099678	2.0.10.242	2.0.10.242	09-13-2019	2019-09-13 03:07:50	11:07:50	male	2.0.10.147	156	Catch.bmp	1902-04-07	0		0	0	421666	0		0	0	NULL	NULL	NULL	Medium	run1		List2	A_S.wav	A_S	0		1	1	421516	150		0	0
Exp2	6	Exp2-6-6	59.938	1.0.0.142	1	right	yuanbixin	570099678	2.0.10.242	2.0.10.242	09-13-2019	2019-09-13 03:07:50	11:07:50	male	2.0.10.147	157	Red_C_2.bmp	1904-04-02	0		1	0	423701	0		0	0	NULL	NULL	NULL	Medium	run1	1	List2	A_T.wav	AV_T	1	1	0	1	423551	150	1	553	424104
Exp2	6	Exp2-6-6	59.938	1.0.0.142	1	right	yuanbixin	570099678	2.0.10.242	2.0.10.242	09-13-2019	2019-09-13 03:07:50	11:07:50	male	2.0.10.147	158	Catch.bmp	1902-11-14	0		0	0	426404	0		0	0	NULL	NULL	NULL	Medium	run1		List2	A_S.wav	A_S	0		0	1	426254	150		0	0
Exp2	6	Exp2-6-6	59.938	1.0.0.142	1	right	yuanbixin	570099678	2.0.10.242	2.0.10.242	09-13-2019	2019-09-13 03:07:50	11:07:50	male	2.0.10.147	159	Blue_S.bmp	1903-09-22	0		0	1	428657	0		0	0	NULL	NULL	NULL	Medium	run1	1	List2	Catch.wav	V_T	1	1	1	1	428506	151	1	527	429033
Exp2	6	Exp2-6-6	59.938	1.0.0.142	1	right	yuanbixin	570099678	2.0.10.242	2.0.10.242	09-13-2019	2019-09-13 03:07:50	11:07:50	male	2.0.10.147	160	Red_S_2.bmp	1903-09-03	0		0	0	431176	0		0	0	NULL	NULL	NULL	Medium	run1		List2	A_S.wav	AV_S	0		1	1	431026	150		0	0
Exp2	6	Exp2-6-6	59.938	1.0.0.142	1	right	yuanbixin	570099678	2.0.10.242	2.0.10.242	09-13-2019	2019-09-13 03:07:50	11:07:50	male	2.0.10.147	161	Catch.bmp	1903-12-30	0		0	1	433729	0		0	0	NULL	NULL	NULL	Medium	run1	1	List2	A_T.wav	A_T	1	1	0	1	433578	151	1	630	434208
Exp2	6	Exp2-6-6	59.938	1.0.0.142	1	right	yuanbixin	570099678	2.0.10.242	2.0.10.242	09-13-2019	2019-09-13 03:07:50	11:07:50	male	2.0.10.147	162	Blue_C.bmp	1904-02-15	0		0	0	436348	0		0	0	NULL	NULL	NULL	Medium	run1		List2	A_S.wav	AV_S	0		0	1	436198	150		0	0
Exp2	6	Exp2-6-6	59.938	1.0.0.142	1	right	yuanbixin	570099678	2.0.10.242	2.0.10.242	09-13-2019	2019-09-13 03:07:50	11:07:50	male	2.0.10.147	163	Catch.bmp	1903-09-08	0		0	0	439067	0		0	0	NULL	NULL	NULL	Medium	run1	1	List2	A_T.wav	A_T	1	1	0	1	438917	150	1	515	439432
Exp2	6	Exp2-6-6	59.938	1.0.0.142	1	right	yuanbixin	570099678	2.0.10.242	2.0.10.242	09-13-2019	2019-09-13 03:07:50	11:07:50	male	2.0.10.147	164	Red_C.bmp	1902-06-22	0		0	0	441570	0		0	0	NULL	NULL	NULL	Medium	run1	1	List2	Catch.wav	V_T	1	1	1	1	441420	150	1	604	442024
Exp2	6	Exp2-6-6	59.938	1.0.0.142	1	right	yuanbixin	570099678	2.0.10.242	2.0.10.242	09-13-2019	2019-09-13 03:07:50	11:07:50	male	2.0.10.147	165	Blue_S_2.bmp	1904-02-12	0		0	0	443622	0		0	0	NULL	NULL	NULL	Medium	run1	1	List2	Catch.wav	V_T	1	1	0	1	443472	150	1	591	444063
Exp2	6	Exp2-6-6	59.938	1.0.0.142	1	right	yuanbixin	570099678	2.0.10.242	2.0.10.242	09-13-2019	2019-09-13 03:07:50	11:07:50	male	2.0.10.147	166	Blue_S.bmp	1902-03-13	0		0	0	446275	0		0	0	NULL	NULL	NULL	Medium	run1	1	List2	Catch.wav	V_T	0		0	1	446125	150		0	0
Exp2	6	Exp2-6-6	59.938	1.0.0.142	1	right	yuanbixin	570099678	2.0.10.242	2.0.10.242	09-13-2019	2019-09-13 03:07:50	11:07:50	male	2.0.10.147	167	Red_S_2.bmp	1903-01-31	0		0	1	448294	0		0	0	NULL	NULL	NULL	Medium	run1		List2	A_S.wav	AV_S	0		1	1	448143	151		0	0
Exp2	6	Exp2-6-6	59.938	1.0.0.142	1	right	yuanbixin	570099678	2.0.10.242	2.0.10.242	09-13-2019	2019-09-13 03:07:50	11:07:50	male	2.0.10.147	168	Catch.bmp	1902-05-22	0		0	0	450629	0		0	0	NULL	NULL	NULL	Medium	run1	1	List2	A_T.wav	A_T	1	1	0	1	450479	150	1	424	450903
Exp2	6	Exp2-6-6	59.938	1.0.0.142	1	right	yuanbixin	570099678	2.0.10.242	2.0.10.242	09-13-2019	2019-09-13 03:07:50	11:07:50	male	2.0.10.147	169	Red_C.bmp	1902-04-01	0		0	0	452665	0		0	0	NULL	NULL	NULL	Medium	run1	1	List2	A_T.wav	AV_T	1	1	0	1	452515	150	1	364	452879
Exp2	6	Exp2-6-6	59.938	1.0.0.142	1	right	yuanbixin	570099678	2.0.10.242	2.0.10.242	09-13-2019	2019-09-13 03:07:50	11:07:50	male	2.0.10.147	170	Blue_S.bmp	1904-01-21	0		0	0	454650	0		0	0	NULL	NULL	NULL	Medium	run1	1	List2	A_T.wav	AV_T	1	1	0	1	454500	150	1	507	455007
Exp2	6	Exp2-6-6	59.938	1.0.0.142	1	right	yuanbixin	570099678	2.0.10.242	2.0.10.242	09-13-2019	2019-09-13 03:07:50	11:07:50	male	2.0.10.147	171	Catch.bmp	1902-05-17	0		0	0	457286	0		0	0	NULL	NULL	NULL	Medium	run1	1	List2	A_T.wav	A_T	1	1	0	1	457136	150	1	407	457543
Exp2	6	Exp2-6-6	59.938	1.0.0.142	1	right	yuanbixin	570099678	2.0.10.242	2.0.10.242	09-13-2019	2019-09-13 03:07:50	11:07:50	male	2.0.10.147	172	Catch.bmp	1902-03-27	0		0	0	459305	0		0	0	NULL	NULL	NULL	Medium	run1	1	List2	A_T.wav	A_T	1	1	0	1	459155	150	1	469	459624
Exp2	6	Exp2-6-6	59.938	1.0.0.142	1	right	yuanbixin	570099678	2.0.10.242	2.0.10.242	09-13-2019	2019-09-13 03:07:50	11:07:50	male	2.0.10.147	173	Red_C_2.bmp	1902-06-04	0		0	0	461274	0		0	0	NULL	NULL	NULL	Medium	run1	1	List2	Catch.wav	V_T	1	1	0	2	461124	150	1	555	461679
Exp2	6	Exp2-6-6	59.938	1.0.0.142	1	right	yuanbixin	570099678	2.0.10.242	2.0.10.242	09-13-2019	2019-09-13 03:07:50	11:07:50	male	2.0.10.147	174	Blue_S_2.bmp	1902-08-24	0		0	0	463309	0		0	0	NULL	NULL	NULL	Medium	run1	1	List2	Catch.wav	V_T	1	1	0	1	463159	150	1	656	463815
Exp2	6	Exp2-6-6	59.938	1.0.0.142	1	right	yuanbixin	570099678	2.0.10.242	2.0.10.242	09-13-2019	2019-09-13 03:07:50	11:07:50	male	2.0.10.147	175	Blue_S.bmp	1902-03-24	0		0	0	465428	0		0	0	NULL	NULL	NULL	Medium	run1	1	List2	A_T.wav	AV_T	1	1	1	1	465278	150	1	865	466143
Exp2	6	Exp2-6-6	59.938	1.0.0.142	1	right	yuanbixin	570099678	2.0.10.242	2.0.10.242	09-13-2019	2019-09-13 03:07:50	11:07:50	male	2.0.10.147	176	Catch.bmp	1903-08-24	0		0	0	467397	0		0	0	NULL	NULL	NULL	Medium	run1	1	List2	A_T.wav	A_T	1	1	0	2	467247	150	1	480	467727
Exp2	6	Exp2-6-6	59.938	1.0.0.142	1	right	yuanbixin	570099678	2.0.10.242	2.0.10.242	09-13-2019	2019-09-13 03:07:50	11:07:50	male	2.0.10.147	177	Red_C_2.bmp	1903-07-17	0		0	1	469883	0		0	0	NULL	NULL	NULL	Medium	run1	1	List2	Catch.wav	V_T	1	1	1	1	469732	151	1	491	470223
Exp2	6	Exp2-6-6	59.938	1.0.0.142	1	right	yuanbixin	570099678	2.0.10.242	2.0.10.242	09-13-2019	2019-09-13 03:07:50	11:07:50	male	2.0.10.147	178	Blue_S.bmp	1903-01-13	0		0	0	472335	0		0	0	NULL	NULL	NULL	Medium	run1	1	List2	Catch.wav	V_T	1	1	0	1	472185	150	1	470	472655
Exp2	6	Exp2-6-6	59.938	1.0.0.142	1	right	yuanbixin	570099678	2.0.10.242	2.0.10.242	09-13-2019	2019-09-13 03:07:50	11:07:50	male	2.0.10.147	179	Catch.bmp	1903-11-21	0		0	0	474604	0		0	0	NULL	NULL	NULL	Medium	run1	1	List2	A_T.wav	A_T	1	1	1	1	474454	150	1	465	474919
Exp2	6	Exp2-6-6	59.938	1.0.0.142	1	right	yuanbixin	570099678	2.0.10.242	2.0.10.242	09-13-2019	2019-09-13 03:07:50	11:07:50	male	2.0.10.147	180	Red_C_2.bmp	1903-02-21	0		1	0	477173	0		0	0	NULL	NULL	NULL	Medium	run1	1	List2	Catch.wav	V_T	1	1	1	1	477023	150	1	408	477431
Exp2	6	Exp2-6-6	59.938	1.0.0.142	1	right	yuanbixin	570099678	2.0.10.242	2.0.10.242	09-13-2019	2019-09-13 03:07:50	11:07:50	male	2.0.10.147	181	Blue_S_2.bmp	1903-06-28	0		0	0	479476	0		0	0	NULL	NULL	NULL	Medium	run1	1	List2	A_T.wav	AV_T	1	1	0	1	479326	150	1	568	479894
Exp2	6	Exp2-6-6	59.938	1.0.0.142	1	right	yuanbixin	570099678	2.0.10.242	2.0.10.242	09-13-2019	2019-09-13 03:07:50	11:07:50	male	2.0.10.147	182	Red_C_2.bmp	1902-08-29	0		0	0	481912	0		0	0	NULL	NULL	NULL	Medium	run1	1	List2	Catch.wav	V_T	1	1	1	1	481762	150	1	548	482310
Exp2	6	Exp2-6-6	59.938	1.0.0.142	1	right	yuanbixin	570099678	2.0.10.242	2.0.10.242	09-13-2019	2019-09-13 03:07:50	11:07:50	male	2.0.10.147	183	Catch.bmp	1903-03-09	0		0	1	484031	0		0	0	NULL	NULL	NULL	Medium	run1	1	List2	A_T.wav	A_T	1	1	1	1	483880	151	1	678	484558
Exp2	6	Exp2-6-6	59.938	1.0.0.142	1	right	yuanbixin	570099678	2.0.10.242	2.0.10.242	09-13-2019	2019-09-13 03:07:50	11:07:50	male	2.0.10.147	184	Blue_S_2.bmp	1902-12-18	0		0	1	486350	0		0	0	NULL	NULL	NULL	Medium	run1	1	List2	Catch.wav	V_T	1	1	2	1	486199	151	1	559	486758
Exp2	6	Exp2-6-6	59.938	1.0.0.142	1	right	yuanbixin	570099678	2.0.10.242	2.0.10.242	09-13-2019	2019-09-13 03:07:50	11:07:50	male	2.0.10.147	185	Red_C.bmp	1903-10-20	0		0	0	488585	0		0	0	NULL	NULL	NULL	Medium	run1	1	List2	A_T.wav	AV_T	1	1	1	1	488435	150	1	611	489046
Exp2	6	Exp2-6-6	59.938	1.0.0.142	1	right	yuanbixin	570099678	2.0.10.242	2.0.10.242	09-13-2019	2019-09-13 03:07:50	11:07:50	male	2.0.10.147	186	Blue_S.bmp	1903-10-07	0		0	0	491121	0		0	0	NULL	NULL	NULL	Medium	run1	1	List2	Catch.wav	V_T	1	1	1	1	490971	150	1	612	491583
Exp2	6	Exp2-6-6	59.938	1.0.0.142	1	right	yuanbixin	570099678	2.0.10.242	2.0.10.242	09-13-2019	2019-09-13 03:07:50	11:07:50	male	2.0.10.147	187	Blue_S.bmp	1902-03-30	0		0	0	493657	0		0	0	NULL	NULL	NULL	Medium	run1	1	List2	A_T.wav	AV_T	1	1	1	1	493507	150	1	587	494094
Exp2	6	Exp2-6-6	59.938	1.0.0.142	1	right	yuanbixin	570099678	2.0.10.242	2.0.10.242	09-13-2019	2019-09-13 03:07:50	11:07:50	male	2.0.10.147	188	Catch.bmp	1903-11-13	0		0	0	495626	0		0	0	NULL	NULL	NULL	Medium	run1	1	List2	A_T.wav	A_T	1	1	0	1	495476	150	1	691	496167
Exp2	6	Exp2-6-6	59.938	1.0.0.142	1	right	yuanbixin	570099678	2.0.10.242	2.0.10.242	09-13-2019	2019-09-13 03:07:50	11:07:50	male	2.0.10.147	189	Blue_C.bmp	1903-10-11	0		0	0	498195	0		0	0	NULL	NULL	NULL	Medium	Run1		List2	Catch.wav	V_S	0		1	1	498045	150		0	0
Exp2	6	Exp2-6-6	59.938	1.0.0.142	1	right	yuanbixin	570099678	2.0.10.242	2.0.10.242	09-13-2019	2019-09-13 03:07:50	11:07:50	male	2.0.10.147	190	Red_C_2.bmp	1904-02-16	0		0	0	500781	0		0	0	NULL	NULL	NULL	Medium	run1	1	List2	A_T.wav	AV_T	1	1	1	1	500631	150	1	519	501150
Exp2	6	Exp2-6-6	59.938	1.0.0.142	1	right	yuanbixin	570099678	2.0.10.242	2.0.10.242	09-13-2019	2019-09-13 03:07:50	11:07:50	male	2.0.10.147	191	Catch.bmp	1903-02-14	0		0	1	503451	0		0	0	NULL	NULL	NULL	Medium	run1	1	List2	A_T.wav	A_T	1	1	1	1	503300	151	1	426	503726
Exp2	6	Exp2-6-6	59.938	1.0.0.142	1	right	yuanbixin	570099678	2.0.10.242	2.0.10.242	09-13-2019	2019-09-13 03:07:50	11:07:50	male	2.0.10.147	192	Catch.bmp	1903-11-06	0		0	0	505753	0		0	0	NULL	NULL	NULL	Medium	run1	1	List2	A_T.wav	A_T	1	1	0	1	505603	150	1	531	506134
Exp2	6	Exp2-6-6	59.938	1.0.0.142	1	right	yuanbixin	570099678	2.0.10.242	2.0.10.242	09-13-2019	2019-09-13 03:07:50	11:07:50	male	2.0.10.147	193	Catch.bmp	1904-05-01	0		0	0	508306	0		0	0	NULL	NULL	NULL	Medium	run1		List2	A_S.wav	A_S	0		0	1	508156	150		0	0
Exp2	6	Exp2-6-6	59.938	1.0.0.142	1	right	yuanbixin	570099678	2.0.10.242	2.0.10.242	09-13-2019	2019-09-13 03:07:50	11:07:50	male	2.0.10.147	194	Red_C_2.bmp	1904-02-06	0		0	0	511092	0		0	0	NULL	NULL	NULL	Medium	run1	1	List2	Catch.wav	V_T	1	1	0	1	510942	150	1	568	511510
Exp2	6	Exp2-6-6	59.938	1.0.0.142	1	right	yuanbixin	570099678	2.0.10.242	2.0.10.242	09-13-2019	2019-09-13 03:07:50	11:07:50	male	2.0.10.147	195	Blue_C_2.bmp	1904-04-11	0		0	0	513745	0		0	0	NULL	NULL	NULL	Medium	run1		List2	Catch.wav	V_S	0		0	2	513595	150		0	0
Exp2	6	Exp2-6-6	59.938	1.0.0.142	1	right	yuanbixin	570099678	2.0.10.242	2.0.10.242	09-13-2019	2019-09-13 03:07:50	11:07:50	male	2.0.10.147	196	Blue_S_2.bmp	1902-09-04	0		0	0	516531	0		0	0	NULL	NULL	NULL	Medium	run1	1	List2	A_T.wav	AV_T	1	1	1	1	516381	150	1	633	517014
Exp2	6	Exp2-6-6	59.938	1.0.0.142	1	right	yuanbixin	570099678	2.0.10.242	2.0.10.242	09-13-2019	2019-09-13 03:07:50	11:07:50	male	2.0.10.147	197	Blue_S.bmp	1903-05-28	0		0	0	518666	0		0	0	NULL	NULL	NULL	Medium	run1	1	List2	Catch.wav	V_T	1	1	1	1	518516	150	1	481	518997
Exp2	6	Exp2-6-6	59.938	1.0.0.142	1	right	yuanbixin	570099678	2.0.10.242	2.0.10.242	09-13-2019	2019-09-13 03:07:50	11:07:50	male	2.0.10.147	198	Catch.bmp	1903-01-11	0		0	0	521069	0		0	0	NULL	NULL	NULL	Medium	run1	1	List2	A_T.wav	A_T	1	1	1	1	520919	150	1	502	521421
Exp2	6	Exp2-6-6	59.938	1.0.0.142	1	right	yuanbixin	570099678	2.0.10.242	2.0.10.242	09-13-2019	2019-09-13 03:07:50	11:07:50	male	2.0.10.147	199	Red_S_2.bmp	1902-04-23	0		0	0	523338	0		0	0	NULL	NULL	NULL	Medium	run1		List2	Catch.wav	V_S	0		1	1	523188	150		0	0
Exp2	6	Exp2-6-6	59.938	1.0.0.142	1	right	yuanbixin	570099678	2.0.10.242	2.0.10.242	09-13-2019	2019-09-13 03:07:50	11:07:50	male	2.0.10.147	200	Blue_S.bmp	1903-12-29	0		0	0	525407	0		0	0	NULL	NULL	NULL	Medium	run1	1	List2	A_T.wav	AV_T	1	1	0	2	525257	150	1	549	525806
Exp2	6	Exp2-6-6	59.938	1.0.0.142	1	right	yuanbixin	570099678	2.0.10.242	2.0.10.242	09-13-2019	2019-09-13 03:07:50	11:07:50	male	2.0.10.147	201	Blue_S_2.bmp	1902-12-30	0		0	0	528026	0		0	0	NULL	NULL	NULL	Medium	run1	1	List2	A_T.wav	AV_T	1	1	0	1	527876	150	1	706	528582
Exp2	6	Exp2-6-6	59.938	1.0.0.142	1	right	yuanbixin	570099678	2.0.10.242	2.0.10.242	09-13-2019	2019-09-13 03:07:50	11:07:50	male	2.0.10.147	202	Blue_S_2.bmp	1904-02-20	0		0	0	530278	0		0	0	NULL	NULL	NULL	Medium	run1	1	List2	A_T.wav	AV_T	1	1	0	1	530128	150	1	365	530493
Exp2	6	Exp2-6-6	59.938	1.0.0.142	1	right	yuanbixin	570099678	2.0.10.242	2.0.10.242	09-13-2019	2019-09-13 03:07:50	11:07:50	male	2.0.10.147	203	Red_C.bmp	1902-08-23	0		0	0	532948	0		0	0	NULL	NULL	NULL	Medium	run1	1	List2	A_T.wav	AV_T	1	1	0	1	532798	150	1	504	533302
Exp2	6	Exp2-6-6	59.938	1.0.0.142	1	right	yuanbixin	570099678	2.0.10.242	2.0.10.242	09-13-2019	2019-09-13 03:07:50	11:07:50	male	2.0.10.147	204	Red_C.bmp	1903-03-15	0		0	0	535067	0		0	0	NULL	NULL	NULL	Medium	run1	1	List2	A_T.wav	AV_T	1	1	0	1	534917	150	1	393	535310
Exp2	6	Exp2-6-6	59.938	1.0.0.142	1	right	yuanbixin	570099678	2.0.10.242	2.0.10.242	09-13-2019	2019-09-13 03:07:50	11:07:50	male	2.0.10.147	205	Red_C.bmp	1902-03-31	0		0	0	537386	0		0	0	NULL	NULL	NULL	Medium	run1	1	List2	Catch.wav	V_T	1	1	0	1	537236	150	1	609	537845
Exp2	6	Exp2-6-6	59.938	1.0.0.142	1	right	yuanbixin	570099678	2.0.10.242	2.0.10.242	09-13-2019	2019-09-13 03:07:50	11:07:50	male	2.0.10.147	206	Red_C_2.bmp	1902-12-19	0		1	0	539354	0		0	0	NULL	NULL	NULL	Medium	run1	1	List2	Catch.wav	V_T	1	1	0	1	539204	150	1	465	539669
Exp2	6	Exp2-6-6	59.938	1.0.0.142	1	right	yuanbixin	570099678	2.0.10.242	2.0.10.242	09-13-2019	2019-09-13 03:07:50	11:07:50	male	2.0.10.147	207	Red_C_2.bmp	1902-06-16	0		0	0	541590	0		0	0	NULL	NULL	NULL	Medium	run1	1	List2	A_T.wav	AV_T	1	1	1	1	541440	150	1	413	541853
Exp2	6	Exp2-6-6	59.938	1.0.0.142	1	right	yuanbixin	570099678	2.0.10.242	2.0.10.242	09-13-2019	2019-09-13 03:07:50	11:07:50	male	2.0.10.147	208	Catch.bmp	1902-10-23	0		0	0	543642	0		0	0	NULL	NULL	NULL	Medium	run1	1	List2	A_T.wav	A_T	1	1	0	1	543492	150	1	577	544069
Exp2	6	Exp2-6-6	59.938	1.0.0.142	1	right	yuanbixin	570099678	2.0.10.242	2.0.10.242	09-13-2019	2019-09-13 03:07:50	11:07:50	male	2.0.10.147	209	Blue_S_2.bmp	1903-12-30	0		0	0	545828	0		0	0	NULL	NULL	NULL	Medium	run1	1	List2	A_T.wav	AV_T	1	1	0	1	545678	150	1	623	546301
Exp2	6	Exp2-6-6	59.938	1.0.0.142	1	right	yuanbixin	570099678	2.0.10.242	2.0.10.242	09-13-2019	2019-09-13 03:07:50	11:07:50	male	2.0.10.147	210	Catch.bmp	1902-04-18	0		0	0	548447	0		0	0	NULL	NULL	NULL	Medium	run1	1	List2	A_T.wav	A_T	1	1	0	1	548297	150	1	571	548868
Exp2	6	Exp2-6-6	59.938	1.0.0.142	1	right	yuanbixin	570099678	2.0.10.242	2.0.10.242	09-13-2019	2019-09-13 03:07:50	11:07:50	male	2.0.10.147	211	Red_C_2.bmp	1903-06-26	0		0	1	550433	0		0	0	NULL	NULL	NULL	Medium	run1	1	List2	A_T.wav	AV_T	1	1	1	1	550282	151	1	642	550924
Exp2	6	Exp2-6-6	59.938	1.0.0.142	1	right	yuanbixin	570099678	2.0.10.242	2.0.10.242	09-13-2019	2019-09-13 03:07:50	11:07:50	male	2.0.10.147	212	Catch.bmp	1904-03-24	0		1	0	552868	0		0	0	NULL	NULL	NULL	Medium	run1	1	List2	A_T.wav	A_T	1	1	0	1	552718	150	1	447	553165
Exp2	6	Exp2-6-6	59.938	1.0.0.142	1	right	yuanbixin	570099678	2.0.10.242	2.0.10.242	09-13-2019	2019-09-13 03:07:50	11:07:50	male	2.0.10.147	213	Red_C_2.bmp	1902-03-11	0		0	0	555571	0		0	0	NULL	NULL	NULL	Medium	run1	1	List2	A_T.wav	AV_T	1	1	0	1	555421	150	1	415	555836
Exp2	6	Exp2-6-6	59.938	1.0.0.142	1	right	yuanbixin	570099678	2.0.10.242	2.0.10.242	09-13-2019	2019-09-13 03:07:50	11:07:50	male	2.0.10.147	214	Blue_S_2.bmp	1902-12-17	0		0	0	557523	0		0	0	NULL	NULL	NULL	Medium	run1	1	List2	Catch.wav	V_T	1	1	1	1	557373	150	1	631	558004
Exp2	6	Exp2-6-6	59.938	1.0.0.142	1	right	yuanbixin	570099678	2.0.10.242	2.0.10.242	09-13-2019	2019-09-13 03:07:50	11:07:50	male	2.0.10.147	215	Blue_C.bmp	1904-04-13	0		0	0	559759	0		0	0	NULL	NULL	NULL	Medium	Run1		List2	Catch.wav	V_S	0		0	1	559609	150	1	379	559988
Exp2	6	Exp2-6-6	59.938	1.0.0.142	1	right	yuanbixin	570099678	2.0.10.242	2.0.10.242	09-13-2019	2019-09-13 03:07:50	11:07:50	male	2.0.10.147	216	Catch.bmp	1903-12-17	0		0	0	562478	0		0	0	NULL	NULL	NULL	Medium	run1	1	List2	A_T.wav	A_T	1	1	1	1	562328	150	1	452	562780
Exp2	6	Exp2-6-6	59.938	1.0.0.142	1	right	yuanbixin	570099678	2.0.10.242	2.0.10.242	09-13-2019	2019-09-13 03:07:50	11:07:50	male	2.0.10.147	217	Blue_S_2.bmp	1903-04-26	0		0	0	565081	0		0	0	NULL	NULL	NULL	Medium	run1	1	List2	A_T.wav	AV_T	1	1	0	1	564931	150	1	705	565636
Exp2	6	Exp2-6-6	59.938	1.0.0.142	1	right	yuanbixin	570099678	2.0.10.242	2.0.10.242	09-13-2019	2019-09-13 03:07:50	11:07:50	male	2.0.10.147	218	Red_C_2.bmp	1903-06-09	0		0	0	567450	0		0	0	NULL	NULL	NULL	Medium	run1	1	List2	A_T.wav	AV_T	1	1	0	1	567300	150	1	336	567636
Exp2	6	Exp2-6-6	59.938	1.0.0.142	1	right	yuanbixin	570099678	2.0.10.242	2.0.10.242	09-13-2019	2019-09-13 03:07:50	11:07:50	male	2.0.10.147	219	Catch.bmp	1902-03-16	0		0	0	569853	0		0	0	NULL	NULL	NULL	Medium	run1	1	List2	A_T.wav	A_T	1	1	0	1	569703	150	1	437	570140
Exp2	6	Exp2-6-6	59.938	1.0.0.142	1	right	yuanbixin	570099678	2.0.10.242	2.0.10.242	09-13-2019	2019-09-13 03:07:50	11:07:50	male	2.0.10.147	220	Catch.bmp	1903-10-03	0		0	0	571821	0		0	0	NULL	NULL	NULL	Medium	run1	1	List2	A_T.wav	A_T	1	1	0	1	571671	150	1	461	572132
Exp2	6	Exp2-6-6	59.938	1.0.0.142	1	right	yuanbixin	570099678	2.0.10.242	2.0.10.242	09-13-2019	2019-09-13 03:07:50	11:07:50	male	2.0.10.147	221	Red_C_2.bmp	1903-07-28	0		0	0	574341	0		0	0	NULL	NULL	NULL	Medium	run1	1	List2	A_T.wav	AV_T	1	1	0	2	574191	150	1	558	574749
Exp2	6	Exp2-6-6	59.938	1.0.0.142	1	right	yuanbixin	570099678	2.0.10.242	2.0.10.242	09-13-2019	2019-09-13 03:07:50	11:07:50	male	2.0.10.147	222	Red_S.bmp	1903-02-14	0		0	0	576793	0		0	0	NULL	NULL	NULL	Medium	run1		List2	A_S.wav	AV_S	0		0	1	576643	150		0	0
Exp2	6	Exp2-6-6	59.938	1.0.0.142	1	right	yuanbixin	570099678	2.0.10.242	2.0.10.242	09-13-2019	2019-09-13 03:07:50	11:07:50	male	2.0.10.147	223	Blue_S.bmp	1902-09-04	0		0	0	579146	0		0	0	NULL	NULL	NULL	Medium	run1	1	List2	A_T.wav	AV_T	1	1	0	2	578996	150	1	664	579660
Exp2	6	Exp2-6-6	59.938	1.0.0.142	1	right	yuanbixin	570099678	2.0.10.242	2.0.10.242	09-13-2019	2019-09-13 03:07:50	11:07:50	male	2.0.10.147	224	Catch.bmp	1902-07-31	0		0	0	581281	0		0	0	NULL	NULL	NULL	Medium	run1		List2	A_S.wav	A_S	0		0	1	581131	150		0	0
Exp2	6	Exp2-6-6	59.938	1.0.0.142	1	right	yuanbixin	570099678	2.0.10.242	2.0.10.242	09-13-2019	2019-09-13 03:07:50	11:07:50	male	2.0.10.147	225	Catch.bmp	1904-01-14	0		0	0	583433	0		0	0	NULL	NULL	NULL	Medium	run1	1	List2	A_T.wav	A_T	1	1	1	1	583283	150	1	608	583891
Exp2	6	Exp2-6-6	59.938	1.0.0.142	1	right	yuanbixin	570099678	2.0.10.242	2.0.10.242	09-13-2019	2019-09-13 03:07:50	11:07:50	male	2.0.10.147	226	Blue_S.bmp	1904-04-11	0		1	0	586069	0		0	0	NULL	NULL	NULL	Medium	run1	1	List2	A_T.wav	AV_T	1	1	1	1	585919	150	1	484	586403
Exp2	6	Exp2-6-6	59.938	1.0.0.142	1	right	yuanbixin	570099678	2.0.10.242	2.0.10.242	09-13-2019	2019-09-13 03:07:50	11:07:50	male	2.0.10.147	227	Red_C_2.bmp	1902-03-13	0		0	0	588789	0		0	0	NULL	NULL	NULL	Medium	run1	1	List2	Catch.wav	V_T	1	1	1	1	588639	150	1	332	588971
Exp2	6	Exp2-6-6	59.938	1.0.0.142	1	right	yuanbixin	570099678	2.0.10.242	2.0.10.242	09-13-2019	2019-09-13 03:07:50	11:07:50	male	2.0.10.147	228	Catch.bmp	1902-06-19	0		0	0	590741	0		0	0	NULL	NULL	NULL	Medium	run1		List2	A_S.wav	A_S	0		0	1	590591	150		0	0
Exp2	6	Exp2-6-6	59.938	1.0.0.142	1	right	yuanbixin	570099678	2.0.10.242	2.0.10.242	09-13-2019	2019-09-13 03:07:50	11:07:50	male	2.0.10.147	229	Red_C.bmp	1902-12-09	0		0	0	592960	0		0	0	NULL	NULL	NULL	Medium	run1	1	List2	A_T.wav	AV_T	1	1	0	1	592810	150	1	353	593163
Exp2	6	Exp2-6-6	59.938	1.0.0.142	1	right	yuanbixin	570099678	2.0.10.242	2.0.10.242	09-13-2019	2019-09-13 03:07:50	11:07:50	male	2.0.10.147	230	Blue_S.bmp	1903-08-31	0		0	1	595196	0		0	0	NULL	NULL	NULL	Medium	run1	1	List2	A_T.wav	AV_T	1	1	1	1	595045	151	1	622	595667
Exp2	6	Exp2-6-6	59.938	1.0.0.142	1	right	yuanbixin	570099678	2.0.10.242	2.0.10.242	09-13-2019	2019-09-13 03:07:50	11:07:50	male	2.0.10.147	231	Blue_S_2.bmp	1903-11-24	0		0	0	597698	0		0	0	NULL	NULL	NULL	Medium	run1	1	List2	Catch.wav	V_T	1	1	1	1	597548	150	1	512	598060
Exp2	6	Exp2-6-6	59.938	1.0.0.142	1	right	yuanbixin	570099678	2.0.10.242	2.0.10.242	09-13-2019	2019-09-13 03:07:50	11:07:50	male	2.0.10.147	232	Catch.bmp	1902-10-05	0		0	0	600284	0		0	0	NULL	NULL	NULL	Medium	run1	1	List2	A_T.wav	A_T	1	1	1	1	600134	150	1	669	600803
Exp2	6	Exp2-6-6	59.938	1.0.0.142	1	right	yuanbixin	570099678	2.0.10.242	2.0.10.242	09-13-2019	2019-09-13 03:07:50	11:07:50	male	2.0.10.147	233	Blue_S.bmp	1903-12-25	0		0	0	602453	0		0	0	NULL	NULL	NULL	Medium	run1	1	List2	A_T.wav	AV_T	1	1	0	1	602303	150	1	652	602955
Exp2	6	Exp2-6-6	59.938	1.0.0.142	1	right	yuanbixin	570099678	2.0.10.242	2.0.10.242	09-13-2019	2019-09-13 03:07:50	11:07:50	male	2.0.10.147	234	Red_C_2.bmp	1902-10-03	0		0	0	605056	0		0	0	NULL	NULL	NULL	Medium	run1	1	List2	Catch.wav	V_T	1	1	0	1	604906	150	1	313	605219
Exp2	6	Exp2-6-6	59.938	1.0.0.142	1	right	yuanbixin	570099678	2.0.10.242	2.0.10.242	09-13-2019	2019-09-13 03:07:50	11:07:50	male	2.0.10.147	235	Catch.bmp	1902-09-21	0		0	0	607225	0		0	0	NULL	NULL	NULL	Medium	run1		List2	A_S.wav	A_S	0		1	1	607075	150		0	0
Exp2	6	Exp2-6-6	59.938	1.0.0.142	1	right	yuanbixin	570099678	2.0.10.242	2.0.10.242	09-13-2019	2019-09-13 03:07:50	11:07:50	male	2.0.10.147	236	Red_S_2.bmp	1902-11-19	0		0	0	609427	0		0	0	NULL	NULL	NULL	Medium	run1		List2	A_S.wav	AV_S	0		0	1	609277	150	1	566	609843
Exp2	6	Exp2-6-6	59.938	1.0.0.142	1	right	yuanbixin	570099678	2.0.10.242	2.0.10.242	09-13-2019	2019-09-13 03:07:50	11:07:50	male	2.0.10.147	237	Blue_S.bmp	1902-12-31	0		0	0	611629	0		0	0	NULL	NULL	NULL	Medium	run1	1	List2	Catch.wav	V_T	1	1	1	1	611479	150	1	436	611915
Exp2	6	Exp2-6-6	59.938	1.0.0.142	1	right	yuanbixin	570099678	2.0.10.242	2.0.10.242	09-13-2019	2019-09-13 03:07:50	11:07:50	male	2.0.10.147	238	Red_S_2.bmp	1902-04-03	0		0	1	613882	0		0	0	NULL	NULL	NULL	Medium	run1		List2	A_S.wav	AV_S	0		1	1	613731	151		0	0
Exp2	6	Exp2-6-6	59.938	1.0.0.142	1	right	yuanbixin	570099678	2.0.10.242	2.0.10.242	09-13-2019	2019-09-13 03:07:50	11:07:50	male	2.0.10.147	239	Red_S_2.bmp	1903-06-05	0		0	0	615917	0		0	0	NULL	NULL	NULL	Medium	run1		List2	Catch.wav	V_S	0		1	1	615767	150		0	0
Exp2	6	Exp2-6-6	59.938	1.0.0.142	1	right	yuanbixin	570099678	2.0.10.242	2.0.10.242	09-13-2019	2019-09-13 03:07:50	11:07:50	male	2.0.10.147	240	Catch.bmp	1902-12-31	0		0	0	618386	0		0	0	NULL	NULL	NULL	Medium	run1	1	List2	A_T.wav	A_T	1	1	1	1	618236	150	1	519	618755
Exp2	6	Exp2-6-6	59.938	1.0.0.142	1	right	yuanbixin	570099678	2.0.10.242	2.0.10.242	09-13-2019	2019-09-13 03:07:50	11:07:50	male	2.0.10.147	241	Blue_S_2.bmp	1904-01-29	0		0	1	620639	0		0	0	NULL	NULL	NULL	Medium	run1	1	List2	Catch.wav	V_T	1	1	1	1	620488	151	1	722	621210
Exp2	6	Exp2-6-6	59.938	1.0.0.142	1	right	yuanbixin	570099678	2.0.10.242	2.0.10.242	09-13-2019	2019-09-13 03:07:50	11:07:50	male	2.0.10.147	242	Blue_S.bmp	1902-07-31	0		0	0	623291	0		0	0	NULL	NULL	NULL	Medium	run1	1	List2	A_T.wav	AV_T	1	1	1	1	623141	150	1	686	623827
Exp2	6	Exp2-6-6	59.938	1.0.0.142	1	right	yuanbixin	570099678	2.0.10.242	2.0.10.242	09-13-2019	2019-09-13 03:07:50	11:07:50	male	2.0.10.147	243	Blue_S_2.bmp	1903-10-23	0		1	0	625393	0		0	0	NULL	NULL	NULL	Medium	run1	1	List2	A_T.wav	AV_T	1	1	0	1	625243	150	1	783	626026
Exp2	6	Exp2-6-6	59.938	1.0.0.142	1	right	yuanbixin	570099678	2.0.10.242	2.0.10.242	09-13-2019	2019-09-13 03:07:50	11:07:50	male	2.0.10.147	244	Catch.bmp	1903-08-21	0		0	0	627946	0		0	0	NULL	NULL	NULL	Medium	run1	1	List2	A_T.wav	A_T	1	1	0	1	627796	150	1	623	628419
Exp2	6	Exp2-6-6	59.938	1.0.0.142	1	right	yuanbixin	570099678	2.0.10.242	2.0.10.242	09-13-2019	2019-09-13 03:07:50	11:07:50	male	2.0.10.147	245	Red_S.bmp	1903-05-25	0		0	0	630432	0		0	0	NULL	NULL	NULL	Medium	run1		List2	A_S.wav	AV_S	0		0	1	630282	150		0	0
Exp2	6	Exp2-6-6	59.938	1.0.0.142	1	right	yuanbixin	570099678	2.0.10.242	2.0.10.242	09-13-2019	2019-09-13 03:07:50	11:07:50	male	2.0.10.147	246	Red_C.bmp	1903-04-14	0		0	1	632885	0		0	0	NULL	NULL	NULL	Medium	run1	1	List2	Catch.wav	V_T	1	1	1	1	632734	151	1	532	633266
Exp2	6	Exp2-6-6	59.938	1.0.0.142	1	right	yuanbixin	570099678	2.0.10.242	2.0.10.242	09-13-2019	2019-09-13 03:07:50	11:07:50	male	2.0.10.147	247	Catch.bmp	1904-02-19	0		0	0	635237	0		0	0	NULL	NULL	NULL	Medium	run1		List2	A_S.wav	A_S	0		1	1	635087	150		0	0
Exp2	6	Exp2-6-6	59.938	1.0.0.142	1	right	yuanbixin	570099678	2.0.10.242	2.0.10.242	09-13-2019	2019-09-13 03:07:50	11:07:50	male	2.0.10.147	248	Catch.bmp	1902-08-23	0		0	0	637973	0		0	0	NULL	NULL	NULL	Medium	run1	1	List2	A_T.wav	A_T	1	1	0	1	637823	150	1	651	638474
Exp2	6	Exp2-6-6	59.938	1.0.0.142	1	right	yuanbixin	570099678	2.0.10.242	2.0.10.242	09-13-2019	2019-09-13 03:07:50	11:07:50	male	2.0.10.147	249	Red_S.bmp	1903-06-06	0		0	0	640092	0		0	0	NULL	NULL	NULL	Medium	run1		List2	A_S.wav	AV_S	0		0	1	639942	150		0	0
Exp2	6	Exp2-6-6	59.938	1.0.0.142	1	right	yuanbixin	570099678	2.0.10.242	2.0.10.242	09-13-2019	2019-09-13 03:07:50	11:07:50	male	2.0.10.147	250	Catch.bmp	1903-02-27	0		0	1	642545	0		0	0	NULL	NULL	NULL	Medium	run1		List2	A_S.wav	A_S	0		1	1	642394	151		0	0
Exp2	6	Exp2-6-6	59.938	1.0.0.142	1	right	yuanbixin	570099678	2.0.10.242	2.0.10.242	09-13-2019	2019-09-13 03:07:50	11:07:50	male	2.0.10.147	251	Catch.bmp	1904-01-11	0		0	0	644914	0		0	0	NULL	NULL	NULL	Medium	run1	1	List2	A_T.wav	A_T	1	1	0	1	644764	150	1	382	645146
Exp2	6	Exp2-6-6	59.938	1.0.0.142	1	right	yuanbixin	570099678	2.0.10.242	2.0.10.242	09-13-2019	2019-09-13 03:07:50	11:07:50	male	2.0.10.147	252	Red_C.bmp	1902-06-07	0		0	0	647533	0		0	0	NULL	NULL	NULL	Medium	run1	1	List2	A_T.wav	AV_T	1	1	0	1	647383	150	1	443	647826
Exp2	6	Exp2-6-6	59.938	1.0.0.142	1	right	yuanbixin	570099678	2.0.10.242	2.0.10.242	09-13-2019	2019-09-13 03:07:50	11:07:50	male	2.0.10.147	253	Blue_S.bmp	1904-04-19	0		0	0	649585	0		0	0	NULL	NULL	NULL	Medium	run1	1	List2	A_T.wav	AV_T	1	1	0	1	649435	150	1	479	649914
Exp2	6	Exp2-6-6	59.938	1.0.0.142	1	right	yuanbixin	570099678	2.0.10.242	2.0.10.242	09-13-2019	2019-09-13 03:07:50	11:07:50	male	2.0.10.147	254	Red_S_2.bmp	1903-11-14	0		0	0	652305	0		0	0	NULL	NULL	NULL	Medium	run1		List2	A_S.wav	AV_S	0		0	2	652155	150		0	0
Exp2	6	Exp2-6-6	59.938	1.0.0.142	1	right	yuanbixin	570099678	2.0.10.242	2.0.10.242	09-13-2019	2019-09-13 03:07:50	11:07:50	male	2.0.10.147	255	Red_C.bmp	1903-02-25	0		0	0	654941	0		0	0	NULL	NULL	NULL	Medium	run1	1	List2	Catch.wav	V_T	1	1	0	1	654791	150	1	410	655201
Exp2	6	Exp2-6-6	59.938	1.0.0.142	1	right	yuanbixin	570099678	2.0.10.242	2.0.10.242	09-13-2019	2019-09-13 03:07:50	11:07:50	male	2.0.10.147	256	Catch.bmp	1902-09-05	0		0	0	657243	0		0	0	NULL	NULL	NULL	Medium	run1		List2	A_S.wav	A_S	0		1	1	657093	150		0	0
Exp2	6	Exp2-6-6	59.938	1.0.0.142	1	right	yuanbixin	570099678	2.0.10.242	2.0.10.242	09-13-2019	2019-09-13 03:07:50	11:07:50	male	2.0.10.147	257	Red_S.bmp	1903-12-26	0		0	0	659429	0		0	0	NULL	NULL	NULL	Medium	run1		List2	Catch.wav	V_S	0		0	1	659279	150		0	0
Exp2	6	Exp2-6-6	59.938	1.0.0.142	1	right	yuanbixin	570099678	2.0.10.242	2.0.10.242	09-13-2019	2019-09-13 03:07:50	11:07:50	male	2.0.10.147	258	Blue_S.bmp	1904-01-13	0		0	0	662098	0		0	0	NULL	NULL	NULL	Medium	run1	1	List2	Catch.wav	V_T	1	1	0	1	661948	150	1	526	662474
Exp2	6	Exp2-6-6	59.938	1.0.0.142	1	right	yuanbixin	570099678	2.0.10.242	2.0.10.242	09-13-2019	2019-09-13 03:07:50	11:07:50	male	2.0.10.147	259	Catch.bmp	1903-07-12	0		0	0	664734	0		0	0	NULL	NULL	NULL	Medium	run1	1	List2	A_T.wav	A_T	1	1	1	1	664584	150	1	498	665082
Exp2	6	Exp2-6-6	59.938	1.0.0.142	1	right	yuanbixin	570099678	2.0.10.242	2.0.10.242	09-13-2019	2019-09-13 03:07:50	11:07:50	male	2.0.10.147	260	Blue_S_2.bmp	1902-07-06	0		0	0	667170	0		0	0	NULL	NULL	NULL	Medium	run1	1	List2	A_T.wav	AV_T	1	1	0	1	667020	150	1	566	667586
