# Supplementary material for: Visual Perceptual Load Attenuates Age-Related Audiovisual Integration in an Audiovisual Discrimination Task
Source: Front Psychol. 2021 Sep 29;12:740221. doi: 10.3389/fpsyg.2021.740221 (PMC8511317; doi:10.3389/fpsyg.2021.740221)
Supplement: Supplementary file 1 [file Data_Sheet_1.ZIP › Export data/Group 1_Data_Younger/Exp2_Medium load/Subject_07.xlsx]

## Sheet: Sheet1
ExperimentName	Subject	DataFile.Basename	Display.RefreshRate	ExperimentVersion	Group	Handedness	Name	RandomSeed	RuntimeVersion	RuntimeVersionExpected	SessionDate	SessionStartDateTimeUtc	SessionTime	Sex	StudioVersion	Block	Image	ITI	ITI.ACC	ITI.CRESP	ITI.DurationError	ITI.OnsetDelay	ITI.OnsetTime	ITI.OnsetToOnsetTime	ITI.RESP	ITI.RT	ITI.RTTime	List1	List1.Cycle	List1.Sample	PercetualLoad	Procedure	Response	Running	Sound	StimulusType	Target.ACC	Target.CRESP	Target.DurationError	Target.OnsetDelay	Target.OnsetTime	Target.OnsetToOnsetTime	Target.RESP	Target.RT	Target.RTTime
Exp2	7	Exp2-7-1	59.939	1.0.0.143	1	right	liguangji	118663189	2.0.10.242	2.0.10.242	09-13-2019	2019-09-13 03:46:31	11:46:31	male	2.0.10.147	1	Red_C_2.bmp	1902-04-03	0		0	0	32073	0		0	0	6	1	1	Medium	Prac	1	List1	Catch.wav	V_T	0		108	1	31923	150		0	0
Exp2	7	Exp2-7-1	59.939	1.0.0.143	1	right	liguangji	118663189	2.0.10.242	2.0.10.242	09-13-2019	2019-09-13 03:46:31	11:46:31	male	2.0.10.147	2	Blue_S_2.bmp	1903-10-08	0		0	0	34125	0		0	0	14	1	2	Medium	Prac	1	List1	A_T.wav	AV_T	1	1	1	1	33975	150	1	834	34809
Exp2	7	Exp2-7-1	59.939	1.0.0.143	1	right	liguangji	118663189	2.0.10.242	2.0.10.242	09-13-2019	2019-09-13 03:46:31	11:46:31	male	2.0.10.147	3	Catch.bmp	1902-04-11	0		0	0	36661	0		0	0	9	1	3	Medium	Prac		List1	A_S.wav	A_S	0		0	1	36511	150		0	0
Exp2	7	Exp2-7-1	59.939	1.0.0.143	1	right	liguangji	118663189	2.0.10.242	2.0.10.242	09-13-2019	2019-09-13 03:46:31	11:46:31	male	2.0.10.147	4	Blue_S.bmp	1904-04-06	0		0	0	38713	0		0	0	13	1	4	Medium	Prac	1	List1	A_T.wav	AV_T	1	1	0	1	38563	150	1	525	39088
Exp2	7	Exp2-7-1	59.939	1.0.0.143	1	right	liguangji	118663189	2.0.10.242	2.0.10.242	09-13-2019	2019-09-13 03:46:31	11:46:31	male	2.0.10.147	5	Red_S_2.bmp	1902-05-23	0		0	1	41433	0		0	0	18	1	5	Medium	Prac		List1	A_S.wav	AV_S	0		1	1	41282	151	1	470	41752
Exp2	7	Exp2-7-1	59.939	1.0.0.143	1	right	liguangji	118663189	2.0.10.242	2.0.10.242	09-13-2019	2019-09-13 03:46:31	11:46:31	male	2.0.10.147	6	Catch.bmp	1902-05-21	0		0	0	43468	0		0	0	10	1	6	Medium	Prac	1	List1	A_T.wav	A_T	0		0	1	43318	150		0	0
Exp2	7	Exp2-7-1	59.939	1.0.0.143	1	right	liguangji	118663189	2.0.10.242	2.0.10.242	09-13-2019	2019-09-13 03:46:31	11:46:31	male	2.0.10.147	7	Red_S.bmp	1903-11-08	0		1	0	45553	0		0	0	17	1	7	Medium	Prac		List1	A_S.wav	AV_S	0		0	1	45403	150		0	0
Exp2	7	Exp2-7-1	59.939	1.0.0.143	1	right	liguangji	118663189	2.0.10.242	2.0.10.242	09-13-2019	2019-09-13 03:46:31	11:46:31	male	2.0.10.147	8	Catch.bmp	1902-07-30	0		0	0	48173	0		0	0	10	1	8	Medium	Prac	1	List1	A_T.wav	A_T	1	1	0	1	48023	150	1	993	49016
Exp2	7	Exp2-7-1	59.939	1.0.0.143	1	right	liguangji	118663189	2.0.10.242	2.0.10.242	09-13-2019	2019-09-13 03:46:31	11:46:31	male	2.0.10.147	9	Blue_S_2.bmp	1902-07-05	0		0	0	50275	0		0	0	4	1	9	Medium	Prac	1	List1	Catch.wav	V_T	1	1	1	1	50125	150	1	692	50817
Exp2	7	Exp2-7-1	59.939	1.0.0.143	1	right	liguangji	118663189	2.0.10.242	2.0.10.242	09-13-2019	2019-09-13 03:46:31	11:46:31	male	2.0.10.147	10	Catch.bmp	1903-01-09	0		0	0	52344	0		0	0	10	1	10	Medium	Prac	1	List1	A_T.wav	A_T	1	1	1	1	52194	150	1	958	53152
Exp2	7	Exp2-7-1	59.939	1.0.0.143	1	right	liguangji	118663189	2.0.10.242	2.0.10.242	09-13-2019	2019-09-13 03:46:31	11:46:31	male	2.0.10.147	11	Red_C.bmp	1902-12-29	0		0	0	54596	0		0	0	15	1	11	Medium	Prac	1	List1	A_T.wav	AV_T	1	1	0	1	54446	150	1	482	54928
Exp2	7	Exp2-7-1	59.939	1.0.0.143	1	right	liguangji	118663189	2.0.10.242	2.0.10.242	09-13-2019	2019-09-13 03:46:31	11:46:31	male	2.0.10.147	12	Blue_S.bmp	1903-08-18	0		1	0	56848	0		0	0	3	1	12	Medium	Prac	1	List1	Catch.wav	V_T	1	1	1	1	56698	150	1	358	57056
Exp2	7	Exp2-7-1	59.939	1.0.0.143	1	right	liguangji	118663189	2.0.10.242	2.0.10.242	09-13-2019	2019-09-13 03:46:31	11:46:31	male	2.0.10.147	13	Blue_S.bmp	1903-07-18	0		0	0	59334	0		0	0	13	1	13	Medium	Prac	1	List1	A_T.wav	AV_T	1	1	1	1	59184	150	1	312	59496
Exp2	7	Exp2-7-1	59.939	1.0.0.143	1	right	liguangji	118663189	2.0.10.242	2.0.10.242	09-13-2019	2019-09-13 03:46:31	11:46:31	male	2.0.10.147	14	Catch.bmp	1902-12-23	0		0	0	61787	0		0	0	10	1	14	Medium	Prac	1	List1	A_T.wav	A_T	1	1	0	1	61637	150	1	731	62368
Exp2	7	Exp2-7-1	59.939	1.0.0.143	1	right	liguangji	118663189	2.0.10.242	2.0.10.242	09-13-2019	2019-09-13 03:46:31	11:46:31	male	2.0.10.147	15	Catch.bmp	1902-09-04	0		0	1	64023	0		0	0	10	1	15	Medium	Prac	1	List1	A_T.wav	A_T	1	1	1	1	63872	151	1	560	64432
Exp2	7	Exp2-7-1	59.939	1.0.0.143	1	right	liguangji	118663189	2.0.10.242	2.0.10.242	09-13-2019	2019-09-13 03:46:31	11:46:31	male	2.0.10.147	16	Red_S_2.bmp	1902-12-08	0		0	0	66158	0		0	0	18	1	16	Medium	Prac		List1	A_S.wav	AV_S	0		0	1	66008	150		0	0
Exp2	7	Exp2-7-1	59.939	1.0.0.143	1	right	liguangji	118663189	2.0.10.242	2.0.10.242	09-13-2019	2019-09-13 03:46:31	11:46:31	male	2.0.10.147	17	Catch.bmp	1902-07-25	0		0	0	68444	0		0	0	10	1	17	Medium	Prac	1	List1	A_T.wav	A_T	0		0	1	68294	150		0	0
Exp2	7	Exp2-7-1	59.939	1.0.0.143	1	right	liguangji	118663189	2.0.10.242	2.0.10.242	09-13-2019	2019-09-13 03:46:31	11:46:31	male	2.0.10.147	18	Catch.bmp	1904-02-03	0		0	0	70596	0		0	0	10	1	18	Medium	Prac	1	List1	A_T.wav	A_T	1	1	0	1	70446	150	1	569	71015
Exp2	7	Exp2-7-1	59.939	1.0.0.143	1	right	liguangji	118663189	2.0.10.242	2.0.10.242	09-13-2019	2019-09-13 03:46:31	11:46:31	male	2.0.10.147	19	Blue_S_2.bmp	1903-04-19	0		0	0	73249	0		0	0	4	1	19	Medium	Prac	1	List1	Catch.wav	V_T	1	1	0	1	73099	150	1	436	73535
Exp2	7	Exp2-7-1	59.939	1.0.0.143	1	right	liguangji	118663189	2.0.10.242	2.0.10.242	09-13-2019	2019-09-13 03:46:31	11:46:31	male	2.0.10.147	20	Blue_C.bmp	1903-04-09	0		0	0	75601	0		0	0	1	1	20	Medium	Prac		List1	Catch.wav	V_S	0		0	1	75451	150	1	316	75767
Exp2	7	Exp2-7-1	59.939	1.0.0.143	1	right	liguangji	118663189	2.0.10.242	2.0.10.242	09-13-2019	2019-09-13 03:46:31	11:46:31	male	2.0.10.147	21	Catch.bmp	1903-04-06	0		0	0	101495	0		0	0	NULL	NULL	NULL	Medium	run1		List2	A_S.wav	A_S	0		1	1	101345	150		0	0
Exp2	7	Exp2-7-1	59.939	1.0.0.143	1	right	liguangji	118663189	2.0.10.242	2.0.10.242	09-13-2019	2019-09-13 03:46:31	11:46:31	male	2.0.10.147	22	Red_S_2.bmp	1903-07-17	0		0	0	103897	0		0	0	NULL	NULL	NULL	Medium	run1		List2	A_S.wav	AV_S	0		0	1	103747	150		0	0
Exp2	7	Exp2-7-1	59.939	1.0.0.143	1	right	liguangji	118663189	2.0.10.242	2.0.10.242	09-13-2019	2019-09-13 03:46:31	11:46:31	male	2.0.10.147	23	Red_C.bmp	1903-04-18	0		0	0	106400	0		0	0	NULL	NULL	NULL	Medium	run1	1	List2	Catch.wav	V_T	1	1	0	1	106250	150	1	380	106630
Exp2	7	Exp2-7-1	59.939	1.0.0.143	1	right	liguangji	118663189	2.0.10.242	2.0.10.242	09-13-2019	2019-09-13 03:46:31	11:46:31	male	2.0.10.147	24	Blue_S.bmp	1903-02-17	0		0	0	108752	0		0	0	NULL	NULL	NULL	Medium	run1	1	List2	A_T.wav	AV_T	1	1	1	1	108602	150	1	324	108926
Exp2	7	Exp2-7-1	59.939	1.0.0.143	1	right	liguangji	118663189	2.0.10.242	2.0.10.242	09-13-2019	2019-09-13 03:46:31	11:46:31	male	2.0.10.147	25	Blue_S_2.bmp	1902-07-11	0		0	1	111055	0		0	0	NULL	NULL	NULL	Medium	run1	1	List2	A_T.wav	AV_T	1	1	1	1	110904	151	1	334	111238
Exp2	7	Exp2-7-1	59.939	1.0.0.143	1	right	liguangji	118663189	2.0.10.242	2.0.10.242	09-13-2019	2019-09-13 03:46:31	11:46:31	male	2.0.10.147	26	Red_S.bmp	1903-09-26	0		0	0	113140	0		0	0	NULL	NULL	NULL	Medium	run1		List2	A_S.wav	AV_S	0		0	1	112990	150		0	0
Exp2	7	Exp2-7-1	59.939	1.0.0.143	1	right	liguangji	118663189	2.0.10.242	2.0.10.242	09-13-2019	2019-09-13 03:46:31	11:46:31	male	2.0.10.147	27	Blue_C.bmp	1903-12-14	0		0	0	115726	0		0	0	NULL	NULL	NULL	Medium	Run1		List2	Catch.wav	V_S	0		1	1	115576	150	1	406	115982
Exp2	7	Exp2-7-1	59.939	1.0.0.143	1	right	liguangji	118663189	2.0.10.242	2.0.10.242	09-13-2019	2019-09-13 03:46:31	11:46:31	male	2.0.10.147	28	Red_C_2.bmp	1902-08-17	0		0	0	118329	0		0	0	NULL	NULL	NULL	Medium	run1	1	List2	Catch.wav	V_T	1	1	0	1	118179	150	1	555	118734
Exp2	7	Exp2-7-1	59.939	1.0.0.143	1	right	liguangji	118663189	2.0.10.242	2.0.10.242	09-13-2019	2019-09-13 03:46:31	11:46:31	male	2.0.10.147	29	Blue_C.bmp	1903-06-06	0		0	1	120448	0		0	0	NULL	NULL	NULL	Medium	run1		List2	A_S.wav	AV_S	0		1	1	120297	151		0	0
Exp2	7	Exp2-7-1	59.939	1.0.0.143	1	right	liguangji	118663189	2.0.10.242	2.0.10.242	09-13-2019	2019-09-13 03:46:31	11:46:31	male	2.0.10.147	30	Blue_C_2.bmp	1903-10-12	0		0	0	122917	0		0	0	NULL	NULL	NULL	Medium	run1		List2	A_S.wav	AV_S	0		0	1	122767	150	1	520	123287
Exp2	7	Exp2-7-1	59.939	1.0.0.143	1	right	liguangji	118663189	2.0.10.242	2.0.10.242	09-13-2019	2019-09-13 03:46:31	11:46:31	male	2.0.10.147	31	Red_C.bmp	1903-04-26	0		0	0	125453	0		0	0	NULL	NULL	NULL	Medium	run1	1	List2	Catch.wav	V_T	1	1	1	1	125303	150	1	616	125919
Exp2	7	Exp2-7-1	59.939	1.0.0.143	1	right	liguangji	118663189	2.0.10.242	2.0.10.242	09-13-2019	2019-09-13 03:46:31	11:46:31	male	2.0.10.147	32	Catch.bmp	1902-05-09	0		0	0	127822	0		0	0	NULL	NULL	NULL	Medium	run1	1	List2	A_T.wav	A_T	1	1	1	1	127672	150	1	758	128430
Exp2	7	Exp2-7-1	59.939	1.0.0.143	1	right	liguangji	118663189	2.0.10.242	2.0.10.242	09-13-2019	2019-09-13 03:46:31	11:46:31	male	2.0.10.147	33	Catch.bmp	1903-09-15	0		0	0	129841	0		0	0	NULL	NULL	NULL	Medium	run1		List2	A_S.wav	A_S	0		0	2	129691	150		0	0
Exp2	7	Exp2-7-1	59.939	1.0.0.143	1	right	liguangji	118663189	2.0.10.242	2.0.10.242	09-13-2019	2019-09-13 03:46:31	11:46:31	male	2.0.10.147	34	Red_S_2.bmp	1903-11-28	0		0	0	132393	0		0	0	NULL	NULL	NULL	Medium	run1		List2	A_S.wav	AV_S	0		0	1	132243	150		0	0
Exp2	7	Exp2-7-1	59.939	1.0.0.143	1	right	liguangji	118663189	2.0.10.242	2.0.10.242	09-13-2019	2019-09-13 03:46:31	11:46:31	male	2.0.10.147	35	Blue_S.bmp	1904-05-07	0		0	0	135029	0		0	0	NULL	NULL	NULL	Medium	run1	1	List2	Catch.wav	V_T	1	1	1	1	134879	150	1	568	135447
Exp2	7	Exp2-7-1	59.939	1.0.0.143	1	right	liguangji	118663189	2.0.10.242	2.0.10.242	09-13-2019	2019-09-13 03:46:31	11:46:31	male	2.0.10.147	36	Catch.bmp	1902-12-11	0		0	1	137766	0		0	0	NULL	NULL	NULL	Medium	run1	1	List2	A_T.wav	A_T	1	1	1	1	137615	151	1	583	138198
Exp2	7	Exp2-7-1	59.939	1.0.0.143	1	right	liguangji	118663189	2.0.10.242	2.0.10.242	09-13-2019	2019-09-13 03:46:31	11:46:31	male	2.0.10.147	37	Catch.bmp	1903-12-30	0		0	0	140001	0		0	0	NULL	NULL	NULL	Medium	run1	1	List2	A_T.wav	A_T	1	1	0	1	139851	150	1	490	140341
Exp2	7	Exp2-7-1	59.939	1.0.0.143	1	right	liguangji	118663189	2.0.10.242	2.0.10.242	09-13-2019	2019-09-13 03:46:31	11:46:31	male	2.0.10.147	38	Red_S_2.bmp	1903-08-04	0		0	1	142621	0		0	0	NULL	NULL	NULL	Medium	run1		List2	Catch.wav	V_S	0		1	1	142470	151		0	0
Exp2	7	Exp2-7-1	59.939	1.0.0.143	1	right	liguangji	118663189	2.0.10.242	2.0.10.242	09-13-2019	2019-09-13 03:46:31	11:46:31	male	2.0.10.147	39	Red_C.bmp	1903-06-19	0		0	0	145140	0		0	0	NULL	NULL	NULL	Medium	run1	1	List2	A_T.wav	AV_T	1	1	1	1	144990	150	1	368	145358
Exp2	7	Exp2-7-1	59.939	1.0.0.143	1	right	liguangji	118663189	2.0.10.242	2.0.10.242	09-13-2019	2019-09-13 03:46:31	11:46:31	male	2.0.10.147	40	Catch.bmp	1903-02-07	0		0	0	147559	0		0	0	NULL	NULL	NULL	Medium	run1		List2	A_S.wav	A_S	0		0	1	147409	150		0	0
Exp2	7	Exp2-7-1	59.939	1.0.0.143	1	right	liguangji	118663189	2.0.10.242	2.0.10.242	09-13-2019	2019-09-13 03:46:31	11:46:31	male	2.0.10.147	41	Catch.bmp	1903-07-24	0		0	0	149895	0		0	0	NULL	NULL	NULL	Medium	run1	1	List2	A_T.wav	A_T	1	1	0	1	149745	150	1	588	150333
Exp2	7	Exp2-7-1	59.939	1.0.0.143	1	right	liguangji	118663189	2.0.10.242	2.0.10.242	09-13-2019	2019-09-13 03:46:31	11:46:31	male	2.0.10.147	42	Catch.bmp	1904-03-12	0		0	0	152347	0		0	0	NULL	NULL	NULL	Medium	run1	1	List2	A_T.wav	A_T	1	1	0	1	152197	150	1	480	152677
Exp2	7	Exp2-7-1	59.939	1.0.0.143	1	right	liguangji	118663189	2.0.10.242	2.0.10.242	09-13-2019	2019-09-13 03:46:31	11:46:31	male	2.0.10.147	43	Blue_S.bmp	1902-08-20	0		0	0	155033	0		0	0	NULL	NULL	NULL	Medium	run1	1	List2	Catch.wav	V_T	1	1	1	1	154883	150	1	451	155334
Exp2	7	Exp2-7-1	59.939	1.0.0.143	1	right	liguangji	118663189	2.0.10.242	2.0.10.242	09-13-2019	2019-09-13 03:46:31	11:46:31	male	2.0.10.147	44	Blue_S.bmp	1902-12-10	0		0	0	157152	0		0	0	NULL	NULL	NULL	Medium	run1	1	List2	Catch.wav	V_T	1	1	0	1	157002	150	1	363	157365
Exp2	7	Exp2-7-1	59.939	1.0.0.143	1	right	liguangji	118663189	2.0.10.242	2.0.10.242	09-13-2019	2019-09-13 03:46:31	11:46:31	male	2.0.10.147	45	Catch.bmp	1903-05-10	0		0	0	159388	0		0	0	NULL	NULL	NULL	Medium	run1		List2	A_S.wav	A_S	0		1	1	159238	150	1	552	159790
Exp2	7	Exp2-7-1	59.939	1.0.0.143	1	right	liguangji	118663189	2.0.10.242	2.0.10.242	09-13-2019	2019-09-13 03:46:31	11:46:31	male	2.0.10.147	46	Blue_S_2.bmp	1903-01-16	0		0	0	161774	0		0	0	NULL	NULL	NULL	Medium	run1	1	List2	Catch.wav	V_T	1	1	1	1	161624	150	1	525	162149
Exp2	7	Exp2-7-1	59.939	1.0.0.143	1	right	liguangji	118663189	2.0.10.242	2.0.10.242	09-13-2019	2019-09-13 03:46:31	11:46:31	male	2.0.10.147	47	Catch.bmp	1903-09-15	0		0	0	164043	0		0	0	NULL	NULL	NULL	Medium	run1	1	List2	A_T.wav	A_T	1	1	1	1	163893	150	1	560	164453
Exp2	7	Exp2-7-1	59.939	1.0.0.143	1	right	liguangji	118663189	2.0.10.242	2.0.10.242	09-13-2019	2019-09-13 03:46:31	11:46:31	male	2.0.10.147	48	Red_C_2.bmp	1904-05-15	0		0	0	166545	0		0	0	NULL	NULL	NULL	Medium	run1	1	List2	Catch.wav	V_T	1	1	1	1	166395	150	1	578	166973
Exp2	7	Exp2-7-1	59.939	1.0.0.143	1	right	liguangji	118663189	2.0.10.242	2.0.10.242	09-13-2019	2019-09-13 03:46:31	11:46:31	male	2.0.10.147	49	Catch.bmp	1903-05-23	0		0	0	169298	0		0	0	NULL	NULL	NULL	Medium	run1	1	List2	A_T.wav	A_T	1	1	1	1	169148	150	1	761	169909
Exp2	7	Exp2-7-1	59.939	1.0.0.143	1	right	liguangji	118663189	2.0.10.242	2.0.10.242	09-13-2019	2019-09-13 03:46:31	11:46:31	male	2.0.10.147	50	Red_S_2.bmp	1902-12-14	0		0	0	171684	0		0	0	NULL	NULL	NULL	Medium	run1		List2	Catch.wav	V_S	0		1	1	171534	150		0	0
Exp2	7	Exp2-7-1	59.939	1.0.0.143	1	right	liguangji	118663189	2.0.10.242	2.0.10.242	09-13-2019	2019-09-13 03:46:31	11:46:31	male	2.0.10.147	51	Red_S.bmp	1903-06-22	0		0	0	173970	0		0	0	NULL	NULL	NULL	Medium	run1		List2	Catch.wav	V_S	0		0	1	173820	150		0	0
Exp2	7	Exp2-7-1	59.939	1.0.0.143	1	right	liguangji	118663189	2.0.10.242	2.0.10.242	09-13-2019	2019-09-13 03:46:31	11:46:31	male	2.0.10.147	52	Catch.bmp	1902-05-05	0		0	1	176456	0		0	0	NULL	NULL	NULL	Medium	run1		List2	A_S.wav	A_S	0		2	1	176305	151		0	0
Exp2	7	Exp2-7-1	59.939	1.0.0.143	1	right	liguangji	118663189	2.0.10.242	2.0.10.242	09-13-2019	2019-09-13 03:46:31	11:46:31	male	2.0.10.147	53	Catch.bmp	1903-11-05	0		1	0	178524	0		0	0	NULL	NULL	NULL	Medium	run1	1	List2	A_T.wav	A_T	1	1	0	1	178374	150	1	534	178908
Exp2	7	Exp2-7-1	59.939	1.0.0.143	1	right	liguangji	118663189	2.0.10.242	2.0.10.242	09-13-2019	2019-09-13 03:46:31	11:46:31	male	2.0.10.147	54	Red_S_2.bmp	1902-06-29	0		0	0	181077	0		0	0	NULL	NULL	NULL	Medium	run1		List2	A_S.wav	AV_S	0		0	1	180927	150		0	0
Exp2	7	Exp2-7-1	59.939	1.0.0.143	1	right	liguangji	118663189	2.0.10.242	2.0.10.242	09-13-2019	2019-09-13 03:46:31	11:46:31	male	2.0.10.147	55	Red_S_2.bmp	1903-05-05	0		0	1	183213	0		0	0	NULL	NULL	NULL	Medium	run1		List2	A_S.wav	AV_S	0		1	1	183062	151		0	0
Exp2	7	Exp2-7-1	59.939	1.0.0.143	1	right	liguangji	118663189	2.0.10.242	2.0.10.242	09-13-2019	2019-09-13 03:46:31	11:46:31	male	2.0.10.147	56	Red_C.bmp	1902-06-11	0		1	0	185648	0		0	0	NULL	NULL	NULL	Medium	run1	1	List2	Catch.wav	V_T	1	1	1	1	185498	150	1	419	185917
Exp2	7	Exp2-7-1	59.939	1.0.0.143	1	right	liguangji	118663189	2.0.10.242	2.0.10.242	09-13-2019	2019-09-13 03:46:31	11:46:31	male	2.0.10.147	57	Catch.bmp	1903-10-01	0		0	1	187701	0		0	0	NULL	NULL	NULL	Medium	run1	1	List2	A_T.wav	A_T	1	1	1	1	187550	151	1	518	188068
Exp2	7	Exp2-7-1	59.939	1.0.0.143	1	right	liguangji	118663189	2.0.10.242	2.0.10.242	09-13-2019	2019-09-13 03:46:31	11:46:31	male	2.0.10.147	58	Red_C.bmp	1903-03-16	0		0	0	190220	0		0	0	NULL	NULL	NULL	Medium	run1	1	List2	A_T.wav	AV_T	1	1	0	1	190070	150	1	527	190597
Exp2	7	Exp2-7-1	59.939	1.0.0.143	1	right	liguangji	118663189	2.0.10.242	2.0.10.242	09-13-2019	2019-09-13 03:46:31	11:46:31	male	2.0.10.147	59	Catch.bmp	1904-01-27	0		0	0	192539	0		0	0	NULL	NULL	NULL	Medium	run1	1	List2	A_T.wav	A_T	1	1	0	1	192389	150	1	631	193020
Exp2	7	Exp2-7-1	59.939	1.0.0.143	1	right	liguangji	118663189	2.0.10.242	2.0.10.242	09-13-2019	2019-09-13 03:46:31	11:46:31	male	2.0.10.147	60	Blue_S.bmp	1903-04-18	0		0	0	195175	0		0	0	NULL	NULL	NULL	Medium	run1	1	List2	A_T.wav	AV_T	1	1	0	1	195025	150	1	307	195332
Exp2	7	Exp2-7-1	59.939	1.0.0.143	1	right	liguangji	118663189	2.0.10.242	2.0.10.242	09-13-2019	2019-09-13 03:46:31	11:46:31	male	2.0.10.147	61	Blue_S.bmp	1903-06-01	0		0	0	197527	0		0	0	NULL	NULL	NULL	Medium	run1	1	List2	A_T.wav	AV_T	1	1	0	1	197377	150	1	308	197685
Exp2	7	Exp2-7-1	59.939	1.0.0.143	1	right	liguangji	118663189	2.0.10.242	2.0.10.242	09-13-2019	2019-09-13 03:46:31	11:46:31	male	2.0.10.147	62	Catch.bmp	1904-05-17	0		0	0	199930	0		0	0	NULL	NULL	NULL	Medium	run1	1	List2	A_T.wav	A_T	1	1	0	1	199780	150	1	688	200468
Exp2	7	Exp2-7-1	59.939	1.0.0.143	1	right	liguangji	118663189	2.0.10.242	2.0.10.242	09-13-2019	2019-09-13 03:46:31	11:46:31	male	2.0.10.147	63	Blue_S_2.bmp	1903-09-01	0		0	0	202683	0		0	0	NULL	NULL	NULL	Medium	run1	1	List2	Catch.wav	V_T	1	1	0	1	202533	150	1	344	202877
Exp2	7	Exp2-7-1	59.939	1.0.0.143	1	right	liguangji	118663189	2.0.10.242	2.0.10.242	09-13-2019	2019-09-13 03:46:31	11:46:31	male	2.0.10.147	64	Red_S_2.bmp	1902-03-15	0		0	0	205185	0		0	0	NULL	NULL	NULL	Medium	run1		List2	Catch.wav	V_S	0		0	1	205035	150		0	0
Exp2	7	Exp2-7-1	59.939	1.0.0.143	1	right	liguangji	118663189	2.0.10.242	2.0.10.242	09-13-2019	2019-09-13 03:46:31	11:46:31	male	2.0.10.147	65	Blue_S.bmp	1903-02-07	0		0	0	207221	0		0	0	NULL	NULL	NULL	Medium	run1	1	List2	A_T.wav	AV_T	1	1	1	1	207071	150	1	389	207460
Exp2	7	Exp2-7-1	59.939	1.0.0.143	1	right	liguangji	118663189	2.0.10.242	2.0.10.242	09-13-2019	2019-09-13 03:46:31	11:46:31	male	2.0.10.147	66	Red_S.bmp	1903-06-11	0		1	0	209506	0		0	0	NULL	NULL	NULL	Medium	run1		List2	A_S.wav	AV_S	0		0	1	209356	150		0	0
Exp2	7	Exp2-7-1	59.939	1.0.0.143	1	right	liguangji	118663189	2.0.10.242	2.0.10.242	09-13-2019	2019-09-13 03:46:31	11:46:31	male	2.0.10.147	67	Red_S.bmp	1903-06-08	0		0	0	211976	0		0	0	NULL	NULL	NULL	Medium	run1		List2	A_S.wav	AV_S	0		0	1	211826	150		0	0
Exp2	7	Exp2-7-1	59.939	1.0.0.143	1	right	liguangji	118663189	2.0.10.242	2.0.10.242	09-13-2019	2019-09-13 03:46:31	11:46:31	male	2.0.10.147	68	Catch.bmp	1902-05-03	0		0	1	214462	0		0	0	NULL	NULL	NULL	Medium	run1		List2	A_S.wav	A_S	0		1	1	214311	151	1	596	214907
Exp2	7	Exp2-7-1	59.939	1.0.0.143	1	right	liguangji	118663189	2.0.10.242	2.0.10.242	09-13-2019	2019-09-13 03:46:31	11:46:31	male	2.0.10.147	69	Catch.bmp	1902-04-22	0		0	0	216464	0		0	0	NULL	NULL	NULL	Medium	run1	1	List2	A_T.wav	A_T	1	1	0	2	216314	150	1	553	216867
Exp2	7	Exp2-7-1	59.939	1.0.0.143	1	right	liguangji	118663189	2.0.10.242	2.0.10.242	09-13-2019	2019-09-13 03:46:31	11:46:31	male	2.0.10.147	70	Red_S.bmp	1903-07-26	0		0	0	218466	0		0	0	NULL	NULL	NULL	Medium	run1		List2	Catch.wav	V_S	0		0	1	218316	150		0	0
Exp2	7	Exp2-7-1	59.939	1.0.0.143	1	right	liguangji	118663189	2.0.10.242	2.0.10.242	09-13-2019	2019-09-13 03:46:31	11:46:31	male	2.0.10.147	71	Catch.bmp	1903-05-08	0		0	0	220968	0		0	0	NULL	NULL	NULL	Medium	run1	1	List2	A_T.wav	A_T	1	1	1	1	220818	150	1	682	221500
Exp2	7	Exp2-7-1	59.939	1.0.0.143	1	right	liguangji	118663189	2.0.10.242	2.0.10.242	09-13-2019	2019-09-13 03:46:31	11:46:31	male	2.0.10.147	72	Catch.bmp	1903-07-13	0		0	0	223354	0		0	0	NULL	NULL	NULL	Medium	run1	1	List2	A_T.wav	A_T	1	1	0	1	223204	150	1	511	223715
Exp2	7	Exp2-7-1	59.939	1.0.0.143	1	right	liguangji	118663189	2.0.10.242	2.0.10.242	09-13-2019	2019-09-13 03:46:31	11:46:31	male	2.0.10.147	73	Catch.bmp	1903-10-19	0		0	0	225807	0		0	0	NULL	NULL	NULL	Medium	run1	1	List2	A_T.wav	A_T	1	1	0	2	225657	150	1	538	226195
Exp2	7	Exp2-7-1	59.939	1.0.0.143	1	right	liguangji	118663189	2.0.10.242	2.0.10.242	09-13-2019	2019-09-13 03:46:31	11:46:31	male	2.0.10.147	74	Blue_S_2.bmp	1902-03-18	0		0	1	228343	0		0	0	NULL	NULL	NULL	Medium	run1	1	List2	A_T.wav	AV_T	1	1	1	1	228192	151	1	412	228604
Exp2	7	Exp2-7-1	59.939	1.0.0.143	1	right	liguangji	118663189	2.0.10.242	2.0.10.242	09-13-2019	2019-09-13 03:46:31	11:46:31	male	2.0.10.147	75	Catch.bmp	1902-06-20	0		0	0	230311	0		0	0	NULL	NULL	NULL	Medium	run1	1	List2	A_T.wav	A_T	1	1	0	1	230161	150	1	506	230667
Exp2	7	Exp2-7-1	59.939	1.0.0.143	1	right	liguangji	118663189	2.0.10.242	2.0.10.242	09-13-2019	2019-09-13 03:46:31	11:46:31	male	2.0.10.147	76	Catch.bmp	1903-07-04	0		1	0	232363	0		0	0	NULL	NULL	NULL	Medium	run1	1	List2	A_T.wav	A_T	1	1	0	1	232213	150	1	462	232675
Exp2	7	Exp2-7-1	59.939	1.0.0.143	1	right	liguangji	118663189	2.0.10.242	2.0.10.242	09-13-2019	2019-09-13 03:46:31	11:46:31	male	2.0.10.147	77	Blue_C_2.bmp	1902-10-08	0		0	0	234799	0		0	0	NULL	NULL	NULL	Medium	run1		List2	Catch.wav	V_S	0		1	1	234649	150	1	354	235003
Exp2	7	Exp2-7-1	59.939	1.0.0.143	1	right	liguangji	118663189	2.0.10.242	2.0.10.242	09-13-2019	2019-09-13 03:46:31	11:46:31	male	2.0.10.147	78	Red_S_2.bmp	1902-09-06	0		0	0	236968	0		0	0	NULL	NULL	NULL	Medium	run1		List2	Catch.wav	V_S	0		0	1	236818	150		0	0
Exp2	7	Exp2-7-1	59.939	1.0.0.143	1	right	liguangji	118663189	2.0.10.242	2.0.10.242	09-13-2019	2019-09-13 03:46:31	11:46:31	male	2.0.10.147	79	Blue_S.bmp	1903-11-29	0		0	1	239171	0		0	0	NULL	NULL	NULL	Medium	run1	1	List2	Catch.wav	V_T	1	1	0	1	239020	151	1	599	239619
Exp2	7	Exp2-7-1	59.939	1.0.0.143	1	right	liguangji	118663189	2.0.10.242	2.0.10.242	09-13-2019	2019-09-13 03:46:31	11:46:31	male	2.0.10.147	80	Blue_S_2.bmp	1902-10-04	0		0	1	241757	0		0	0	NULL	NULL	NULL	Medium	run1	1	List2	A_T.wav	AV_T	1	1	1	1	241606	151	1	605	242211
Exp2	7	Exp2-7-1	59.939	1.0.0.143	1	right	liguangji	118663189	2.0.10.242	2.0.10.242	09-13-2019	2019-09-13 03:46:31	11:46:31	male	2.0.10.147	81	Catch.bmp	1902-04-05	0		1	0	243925	0		0	0	NULL	NULL	NULL	Medium	run1	1	List2	A_T.wav	A_T	1	1	0	1	243775	150	1	803	244578
Exp2	7	Exp2-7-1	59.939	1.0.0.143	1	right	liguangji	118663189	2.0.10.242	2.0.10.242	09-13-2019	2019-09-13 03:46:31	11:46:31	male	2.0.10.147	82	Red_S.bmp	1903-01-02	0		0	0	245911	0		0	0	NULL	NULL	NULL	Medium	run1		List2	Catch.wav	V_S	0		1	1	245761	150		0	0
Exp2	7	Exp2-7-1	59.939	1.0.0.143	1	right	liguangji	118663189	2.0.10.242	2.0.10.242	09-13-2019	2019-09-13 03:46:31	11:46:31	male	2.0.10.147	83	Blue_S.bmp	1904-02-25	0		0	0	248230	0		0	0	NULL	NULL	NULL	Medium	run1	1	List2	A_T.wav	AV_T	1	1	0	1	248080	150	1	491	248571
Exp2	7	Exp2-7-1	59.939	1.0.0.143	1	right	liguangji	118663189	2.0.10.242	2.0.10.242	09-13-2019	2019-09-13 03:46:31	11:46:31	male	2.0.10.147	84	Catch.bmp	1902-04-29	0		0	0	250899	0		0	0	NULL	NULL	NULL	Medium	run1		List2	A_S.wav	A_S	0		0	1	250749	150		0	0
Exp2	7	Exp2-7-1	59.939	1.0.0.143	1	right	liguangji	118663189	2.0.10.242	2.0.10.242	09-13-2019	2019-09-13 03:46:31	11:46:31	male	2.0.10.147	85	Red_C.bmp	1903-01-26	0		0	0	252968	0		0	0	NULL	NULL	NULL	Medium	run1	1	List2	Catch.wav	V_T	1	1	1	1	252818	150	1	336	253154
Exp2	7	Exp2-7-1	59.939	1.0.0.143	1	right	liguangji	118663189	2.0.10.242	2.0.10.242	09-13-2019	2019-09-13 03:46:31	11:46:31	male	2.0.10.147	86	Blue_S.bmp	1902-03-15	0		0	0	255237	0		0	0	NULL	NULL	NULL	Medium	run1	1	List2	A_T.wav	AV_T	1	1	1	1	255087	150	1	507	255594
Exp2	7	Exp2-7-1	59.939	1.0.0.143	1	right	liguangji	118663189	2.0.10.242	2.0.10.242	09-13-2019	2019-09-13 03:46:31	11:46:31	male	2.0.10.147	87	Blue_C.bmp	1903-10-02	0		0	0	257189	0		0	0	NULL	NULL	NULL	Medium	run1		List2	A_S.wav	AV_S	0		0	1	257039	150		0	0
Exp2	7	Exp2-7-1	59.939	1.0.0.143	1	right	liguangji	118663189	2.0.10.242	2.0.10.242	09-13-2019	2019-09-13 03:46:31	11:46:31	male	2.0.10.147	88	Catch.bmp	1902-10-15	0		0	0	259775	0		0	0	NULL	NULL	NULL	Medium	run1	1	List2	A_T.wav	A_T	1	1	0	1	259625	150	1	634	260259
Exp2	7	Exp2-7-1	59.939	1.0.0.143	1	right	liguangji	118663189	2.0.10.242	2.0.10.242	09-13-2019	2019-09-13 03:46:31	11:46:31	male	2.0.10.147	89	Blue_C.bmp	1902-11-04	0		0	0	261944	0		0	0	NULL	NULL	NULL	Medium	Run1		List2	Catch.wav	V_S	0		1	1	261794	150		0	0
Exp2	7	Exp2-7-1	59.939	1.0.0.143	1	right	liguangji	118663189	2.0.10.242	2.0.10.242	09-13-2019	2019-09-13 03:46:31	11:46:31	male	2.0.10.147	90	Blue_S_2.bmp	1902-05-23	0		0	0	264196	0		0	0	NULL	NULL	NULL	Medium	run1	1	List2	Catch.wav	V_T	1	1	0	1	264046	150	1	500	264546
Exp2	7	Exp2-7-1	59.939	1.0.0.143	1	right	liguangji	118663189	2.0.10.242	2.0.10.242	09-13-2019	2019-09-13 03:46:31	11:46:31	male	2.0.10.147	91	Red_C_2.bmp	1902-05-30	0		0	0	266232	0		0	0	NULL	NULL	NULL	Medium	run1	1	List2	Catch.wav	V_T	1	1	0	1	266082	150	1	688	266770
Exp2	7	Exp2-7-1	59.939	1.0.0.143	1	right	liguangji	118663189	2.0.10.242	2.0.10.242	09-13-2019	2019-09-13 03:46:31	11:46:31	male	2.0.10.147	92	Blue_C_2.bmp	1903-09-15	0		0	0	268267	0		0	0	NULL	NULL	NULL	Medium	run1		List2	Catch.wav	V_S	0		0	1	268117	150		0	0
Exp2	7	Exp2-7-1	59.939	1.0.0.143	1	right	liguangji	118663189	2.0.10.242	2.0.10.242	09-13-2019	2019-09-13 03:46:31	11:46:31	male	2.0.10.147	93	Blue_C_2.bmp	1904-04-19	0		0	1	270837	0		0	0	NULL	NULL	NULL	Medium	run1		List2	A_S.wav	AV_S	0		1	1	270686	151		0	0
Exp2	7	Exp2-7-1	59.939	1.0.0.143	1	right	liguangji	118663189	2.0.10.242	2.0.10.242	09-13-2019	2019-09-13 03:46:31	11:46:31	male	2.0.10.147	94	Catch.bmp	1904-03-24	0		0	1	273640	0		0	0	NULL	NULL	NULL	Medium	run1	1	List2	A_T.wav	A_T	1	1	1	1	273489	151	1	401	273890
Exp2	7	Exp2-7-1	59.939	1.0.0.143	1	right	liguangji	118663189	2.0.10.242	2.0.10.242	09-13-2019	2019-09-13 03:46:31	11:46:31	male	2.0.10.147	95	Red_C_2.bmp	1903-08-19	0		0	0	276342	0		0	0	NULL	NULL	NULL	Medium	run1	1	List2	Catch.wav	V_T	1	1	1	1	276192	150	1	569	276761
Exp2	7	Exp2-7-1	59.939	1.0.0.143	1	right	liguangji	118663189	2.0.10.242	2.0.10.242	09-13-2019	2019-09-13 03:46:31	11:46:31	male	2.0.10.147	96	Red_C_2.bmp	1902-10-31	0		0	0	278828	0		0	0	NULL	NULL	NULL	Medium	run1	1	List2	A_T.wav	AV_T	1	1	1	1	278678	150	1	459	279137
Exp2	7	Exp2-7-1	59.939	1.0.0.143	1	right	liguangji	118663189	2.0.10.242	2.0.10.242	09-13-2019	2019-09-13 03:46:31	11:46:31	male	2.0.10.147	97	Red_C.bmp	1903-09-11	0		0	0	281014	0		0	0	NULL	NULL	NULL	Medium	run1	1	List2	A_T.wav	AV_T	1	1	0	1	280864	150	1	337	281201
Exp2	7	Exp2-7-1	59.939	1.0.0.143	1	right	liguangji	118663189	2.0.10.242	2.0.10.242	09-13-2019	2019-09-13 03:46:31	11:46:31	male	2.0.10.147	98	Blue_S_2.bmp	1902-11-10	0		0	0	283516	0		0	0	NULL	NULL	NULL	Medium	run1	1	List2	Catch.wav	V_T	1	1	1	1	283366	150	1	388	283754
Exp2	7	Exp2-7-1	59.939	1.0.0.143	1	right	liguangji	118663189	2.0.10.242	2.0.10.242	09-13-2019	2019-09-13 03:46:31	11:46:31	male	2.0.10.147	99	Blue_C.bmp	1902-07-07	0		0	0	285719	0		0	0	NULL	NULL	NULL	Medium	Run1		List2	Catch.wav	V_S	0		0	1	285569	150		0	0
Exp2	7	Exp2-7-1	59.939	1.0.0.143	1	right	liguangji	118663189	2.0.10.242	2.0.10.242	09-13-2019	2019-09-13 03:46:31	11:46:31	male	2.0.10.147	100	Blue_S_2.bmp	1903-01-27	0		0	0	287854	0		0	0	NULL	NULL	NULL	Medium	run1	1	List2	Catch.wav	V_T	1	1	0	1	287704	150	1	489	288193
Exp2	7	Exp2-7-1	59.939	1.0.0.143	1	right	liguangji	118663189	2.0.10.242	2.0.10.242	09-13-2019	2019-09-13 03:46:31	11:46:31	male	2.0.10.147	101	Red_C.bmp	1902-12-12	0		0	0	290140	0		0	0	NULL	NULL	NULL	Medium	run1	1	List2	A_T.wav	AV_T	1	1	0	1	289990	150	1	347	290337
Exp2	7	Exp2-7-1	59.939	1.0.0.143	1	right	liguangji	118663189	2.0.10.242	2.0.10.242	09-13-2019	2019-09-13 03:46:31	11:46:31	male	2.0.10.147	102	Catch.bmp	1902-03-18	0		0	1	292376	0		0	0	NULL	NULL	NULL	Medium	run1	1	List2	A_T.wav	A_T	1	1	1	1	292225	151	1	632	292857
Exp2	7	Exp2-7-1	59.939	1.0.0.143	1	right	liguangji	118663189	2.0.10.242	2.0.10.242	09-13-2019	2019-09-13 03:46:31	11:46:31	male	2.0.10.147	103	Catch.bmp	1902-11-25	0		0	0	294344	0		0	0	NULL	NULL	NULL	Medium	run1	1	List2	A_T.wav	A_T	1	1	0	1	294194	150	1	439	294633
Exp2	7	Exp2-7-1	59.939	1.0.0.143	1	right	liguangji	118663189	2.0.10.242	2.0.10.242	09-13-2019	2019-09-13 03:46:31	11:46:31	male	2.0.10.147	104	Catch.bmp	1902-06-28	0		0	0	296563	0		0	0	NULL	NULL	NULL	Medium	run1	1	List2	A_T.wav	A_T	1	1	0	1	296413	150	1	436	296849
Exp2	7	Exp2-7-1	59.939	1.0.0.143	1	right	liguangji	118663189	2.0.10.242	2.0.10.242	09-13-2019	2019-09-13 03:46:31	11:46:31	male	2.0.10.147	105	Red_C_2.bmp	1903-05-12	0		0	0	298632	0		0	0	NULL	NULL	NULL	Medium	run1	1	List2	Catch.wav	V_T	1	1	0	1	298482	150	1	527	299009
Exp2	7	Exp2-7-1	59.939	1.0.0.143	1	right	liguangji	118663189	2.0.10.242	2.0.10.242	09-13-2019	2019-09-13 03:46:31	11:46:31	male	2.0.10.147	106	Catch.bmp	1903-02-09	0		0	0	301018	0		0	0	NULL	NULL	NULL	Medium	run1	1	List2	A_T.wav	A_T	1	1	1	1	300868	150	1	613	301481
Exp2	7	Exp2-7-1	59.939	1.0.0.143	1	right	liguangji	118663189	2.0.10.242	2.0.10.242	09-13-2019	2019-09-13 03:46:31	11:46:31	male	2.0.10.147	107	Blue_C.bmp	1902-10-26	0		0	1	303304	0		0	0	NULL	NULL	NULL	Medium	run1		List2	A_S.wav	AV_S	0		1	1	303153	151		0	0
Exp2	7	Exp2-7-1	59.939	1.0.0.143	1	right	liguangji	118663189	2.0.10.242	2.0.10.242	09-13-2019	2019-09-13 03:46:31	11:46:31	male	2.0.10.147	108	Red_C_2.bmp	1903-09-19	0		0	0	305539	0		0	0	NULL	NULL	NULL	Medium	run1	1	List2	A_T.wav	AV_T	1	1	0	1	305389	150	1	380	305769
Exp2	7	Exp2-7-1	59.939	1.0.0.143	1	right	liguangji	118663189	2.0.10.242	2.0.10.242	09-13-2019	2019-09-13 03:46:31	11:46:31	male	2.0.10.147	109	Red_C_2.bmp	1903-05-20	0		1	0	308058	0		0	0	NULL	NULL	NULL	Medium	run1	1	List2	Catch.wav	V_T	1	1	1	1	307908	150	1	485	308393
Exp2	7	Exp2-7-1	59.939	1.0.0.143	1	right	liguangji	118663189	2.0.10.242	2.0.10.242	09-13-2019	2019-09-13 03:46:31	11:46:31	male	2.0.10.147	110	Red_C_2.bmp	1903-06-19	0		0	0	310444	0		0	0	NULL	NULL	NULL	Medium	run1	1	List2	A_T.wav	AV_T	1	1	1	1	310294	150	1	347	310641
Exp2	7	Exp2-7-1	59.939	1.0.0.143	1	right	liguangji	118663189	2.0.10.242	2.0.10.242	09-13-2019	2019-09-13 03:46:31	11:46:31	male	2.0.10.147	111	Catch.bmp	1904-04-30	0		1	0	312863	0		0	0	NULL	NULL	NULL	Medium	run1	1	List2	A_T.wav	A_T	1	1	0	1	312713	150	1	831	313544
Exp2	7	Exp2-7-1	59.939	1.0.0.143	1	right	liguangji	118663189	2.0.10.242	2.0.10.242	09-13-2019	2019-09-13 03:46:31	11:46:31	male	2.0.10.147	112	Red_C.bmp	1902-03-30	0		0	1	315600	0		0	0	NULL	NULL	NULL	Medium	run1	1	List2	A_T.wav	AV_T	1	1	1	1	315449	151	1	439	315888
Exp2	7	Exp2-7-1	59.939	1.0.0.143	1	right	liguangji	118663189	2.0.10.242	2.0.10.242	09-13-2019	2019-09-13 03:46:31	11:46:31	male	2.0.10.147	113	Red_C.bmp	1904-01-06	0		0	0	317568	0		0	0	NULL	NULL	NULL	Medium	run1	1	List2	Catch.wav	V_T	1	1	1	1	317418	150	1	318	317736
Exp2	7	Exp2-7-1	59.939	1.0.0.143	1	right	liguangji	118663189	2.0.10.242	2.0.10.242	09-13-2019	2019-09-13 03:46:31	11:46:31	male	2.0.10.147	114	Red_C.bmp	1903-06-21	0		0	1	320188	0		0	0	NULL	NULL	NULL	Medium	run1	1	List2	Catch.wav	V_T	1	1	1	0	320037	151	1	348	320385
Exp2	7	Exp2-7-1	59.939	1.0.0.143	1	right	liguangji	118663189	2.0.10.242	2.0.10.242	09-13-2019	2019-09-13 03:46:31	11:46:31	male	2.0.10.147	115	Red_C.bmp	1903-01-14	0		0	0	322607	0		0	0	NULL	NULL	NULL	Medium	run1	1	List2	Catch.wav	V_T	1	1	0	1	322457	150	1	704	323161
Exp2	7	Exp2-7-1	59.939	1.0.0.143	1	right	liguangji	118663189	2.0.10.242	2.0.10.242	09-13-2019	2019-09-13 03:46:31	11:46:31	male	2.0.10.147	116	Catch.bmp	1902-06-05	0		0	0	324876	0		0	0	NULL	NULL	NULL	Medium	run1	1	List2	A_T.wav	A_T	1	1	0	1	324726	150	1	562	325288
Exp2	7	Exp2-7-1	59.939	1.0.0.143	1	right	liguangji	118663189	2.0.10.242	2.0.10.242	09-13-2019	2019-09-13 03:46:31	11:46:31	male	2.0.10.147	117	Blue_C_2.bmp	1903-07-28	0		0	0	326911	0		0	0	NULL	NULL	NULL	Medium	run1		List2	Catch.wav	V_S	0		1	1	326761	150		0	0
Exp2	7	Exp2-7-1	59.939	1.0.0.143	1	right	liguangji	118663189	2.0.10.242	2.0.10.242	09-13-2019	2019-09-13 03:46:31	11:46:31	male	2.0.10.147	118	Catch.bmp	1903-12-22	0		0	0	329447	0		0	0	NULL	NULL	NULL	Medium	run1	1	List2	A_T.wav	A_T	1	1	1	1	329297	150	1	559	329856
Exp2	7	Exp2-7-1	59.939	1.0.0.143	1	right	liguangji	118663189	2.0.10.242	2.0.10.242	09-13-2019	2019-09-13 03:46:31	11:46:31	male	2.0.10.147	119	Red_C.bmp	1903-02-13	0		0	0	332050	0		0	0	NULL	NULL	NULL	Medium	run1	1	List2	Catch.wav	V_T	1	1	1	1	331900	150	1	420	332320
Exp2	7	Exp2-7-1	59.939	1.0.0.143	1	right	liguangji	118663189	2.0.10.242	2.0.10.242	09-13-2019	2019-09-13 03:46:31	11:46:31	male	2.0.10.147	120	Catch.bmp	1904-04-12	0		0	0	334352	0		0	0	NULL	NULL	NULL	Medium	run1	1	List2	A_T.wav	A_T	1	1	1	1	334202	150	1	414	334616
Exp2	7	Exp2-7-1	59.939	1.0.0.143	1	right	liguangji	118663189	2.0.10.242	2.0.10.242	09-13-2019	2019-09-13 03:46:31	11:46:31	male	2.0.10.147	121	Red_C_2.bmp	1903-05-01	0		0	0	337072	0		0	0	NULL	NULL	NULL	Medium	run1	1	List2	A_T.wav	AV_T	1	1	0	1	336922	150	1	574	337496
Exp2	7	Exp2-7-1	59.939	1.0.0.143	1	right	liguangji	118663189	2.0.10.242	2.0.10.242	09-13-2019	2019-09-13 03:46:31	11:46:31	male	2.0.10.147	122	Blue_S.bmp	1903-09-23	0		0	0	339441	0		0	0	NULL	NULL	NULL	Medium	run1	1	List2	A_T.wav	AV_T	1	1	0	1	339291	150	1	421	339712
Exp2	7	Exp2-7-1	59.939	1.0.0.143	1	right	liguangji	118663189	2.0.10.242	2.0.10.242	09-13-2019	2019-09-13 03:46:31	11:46:31	male	2.0.10.147	123	Red_C_2.bmp	1902-12-14	0		0	0	341960	0		0	0	NULL	NULL	NULL	Medium	run1	1	List2	Catch.wav	V_T	1	1	1	1	341810	150	1	350	342160
Exp2	7	Exp2-7-1	59.939	1.0.0.143	1	right	liguangji	118663189	2.0.10.242	2.0.10.242	09-13-2019	2019-09-13 03:46:31	11:46:31	male	2.0.10.147	124	Catch.bmp	1902-04-06	0		0	0	344196	0		0	0	NULL	NULL	NULL	Medium	run1	1	List2	A_T.wav	A_T	1	1	0	1	344046	150	1	498	344544
Exp2	7	Exp2-7-1	59.939	1.0.0.143	1	right	liguangji	118663189	2.0.10.242	2.0.10.242	09-13-2019	2019-09-13 03:46:31	11:46:31	male	2.0.10.147	125	Blue_S_2.bmp	1902-04-05	0		0	0	346181	0		0	0	NULL	NULL	NULL	Medium	run1	1	List2	Catch.wav	V_T	1	1	1	1	346031	150	1	480	346511
Exp2	7	Exp2-7-1	59.939	1.0.0.143	1	right	liguangji	118663189	2.0.10.242	2.0.10.242	09-13-2019	2019-09-13 03:46:31	11:46:31	male	2.0.10.147	126	Catch.bmp	1904-05-14	0		0	0	348167	0		0	0	NULL	NULL	NULL	Medium	run1		List2	A_S.wav	A_S	0		0	2	348017	150		0	0
Exp2	7	Exp2-7-1	59.939	1.0.0.143	1	right	liguangji	118663189	2.0.10.242	2.0.10.242	09-13-2019	2019-09-13 03:46:31	11:46:31	male	2.0.10.147	127	Blue_S_2.bmp	1903-12-11	0		0	1	350970	0		0	0	NULL	NULL	NULL	Medium	run1	1	List2	Catch.wav	V_T	1	1	1	1	350819	151	1	805	351624
Exp2	7	Exp2-7-1	59.939	1.0.0.143	1	right	liguangji	118663189	2.0.10.242	2.0.10.242	09-13-2019	2019-09-13 03:46:31	11:46:31	male	2.0.10.147	128	Catch.bmp	1903-04-17	0		0	0	353572	0		0	0	NULL	NULL	NULL	Medium	run1		List2	A_S.wav	A_S	0		1	1	353422	150		0	0
Exp2	7	Exp2-7-1	59.939	1.0.0.143	1	right	liguangji	118663189	2.0.10.242	2.0.10.242	09-13-2019	2019-09-13 03:46:31	11:46:31	male	2.0.10.147	129	Blue_C_2.bmp	1902-03-24	0		0	0	355991	0		0	0	NULL	NULL	NULL	Medium	run1		List2	Catch.wav	V_S	0		1	1	355841	150	1	414	356255
Exp2	7	Exp2-7-1	59.939	1.0.0.143	1	right	liguangji	118663189	2.0.10.242	2.0.10.242	09-13-2019	2019-09-13 03:46:31	11:46:31	male	2.0.10.147	130	Catch.bmp	1902-12-28	0		0	0	357960	0		0	0	NULL	NULL	NULL	Medium	run1	1	List2	A_T.wav	A_T	1	1	1	1	357810	150	1	669	358479
Exp2	7	Exp2-7-1	59.939	1.0.0.143	1	right	liguangji	118663189	2.0.10.242	2.0.10.242	09-13-2019	2019-09-13 03:46:31	11:46:31	male	2.0.10.147	131	Red_C_2.bmp	1903-05-27	0		0	0	360212	0		0	0	NULL	NULL	NULL	Medium	run1	1	List2	A_T.wav	AV_T	1	1	0	1	360062	150	1	410	360472
Exp2	7	Exp2-7-1	59.939	1.0.0.143	1	right	liguangji	118663189	2.0.10.242	2.0.10.242	09-13-2019	2019-09-13 03:46:31	11:46:31	male	2.0.10.147	132	Red_C.bmp	1902-07-15	0		0	0	362615	0		0	0	NULL	NULL	NULL	Medium	run1	1	List2	A_T.wav	AV_T	1	1	0	1	362465	150	1	342	362807
Exp2	7	Exp2-7-1	59.939	1.0.0.143	1	right	liguangji	118663189	2.0.10.242	2.0.10.242	09-13-2019	2019-09-13 03:46:31	11:46:31	male	2.0.10.147	133	Red_C.bmp	1902-06-10	0		0	0	364700	0		0	0	NULL	NULL	NULL	Medium	run1	1	List2	A_T.wav	AV_T	1	1	0	1	364550	150	1	321	364871
Exp2	7	Exp2-7-1	59.939	1.0.0.143	1	right	liguangji	118663189	2.0.10.242	2.0.10.242	09-13-2019	2019-09-13 03:46:31	11:46:31	male	2.0.10.147	134	Blue_S_2.bmp	1902-04-16	0		0	1	366753	0		0	0	NULL	NULL	NULL	Medium	run1	1	List2	Catch.wav	V_T	1	1	1	1	366602	151	1	501	367103
Exp2	7	Exp2-7-1	59.939	1.0.0.143	1	right	liguangji	118663189	2.0.10.242	2.0.10.242	09-13-2019	2019-09-13 03:46:31	11:46:31	male	2.0.10.147	135	Catch.bmp	1903-10-28	0		0	0	368738	0		0	0	NULL	NULL	NULL	Medium	run1	1	List2	A_T.wav	A_T	1	1	0	1	368588	150	1	828	369416
Exp2	7	Exp2-7-1	59.939	1.0.0.143	1	right	liguangji	118663189	2.0.10.242	2.0.10.242	09-13-2019	2019-09-13 03:46:31	11:46:31	male	2.0.10.147	136	Red_C.bmp	1903-03-20	0		0	1	371291	0		0	0	NULL	NULL	NULL	Medium	run1	1	List2	A_T.wav	AV_T	1	1	1	1	371140	151	1	579	371719
Exp2	7	Exp2-7-1	59.939	1.0.0.143	1	right	liguangji	118663189	2.0.10.242	2.0.10.242	09-13-2019	2019-09-13 03:46:31	11:46:31	male	2.0.10.147	137	Catch.bmp	1902-06-30	0		0	0	373626	0		0	0	NULL	NULL	NULL	Medium	run1	1	List2	A_T.wav	A_T	1	1	0	1	373476	150	1	612	374088
Exp2	7	Exp2-7-1	59.939	1.0.0.143	1	right	liguangji	118663189	2.0.10.242	2.0.10.242	09-13-2019	2019-09-13 03:46:31	11:46:31	male	2.0.10.147	138	Catch.bmp	1904-05-01	0		0	0	375695	0		0	0	NULL	NULL	NULL	Medium	run1	1	List2	A_T.wav	A_T	1	1	0	1	375545	150	1	686	376231
Exp2	7	Exp2-7-1	59.939	1.0.0.143	1	right	liguangji	118663189	2.0.10.242	2.0.10.242	09-13-2019	2019-09-13 03:46:31	11:46:31	male	2.0.10.147	139	Blue_S_2.bmp	1902-03-14	0		0	0	378431	0		0	0	NULL	NULL	NULL	Medium	run1	1	List2	Catch.wav	V_T	1	1	1	1	378281	150	1	478	378759
Exp2	7	Exp2-7-1	59.939	1.0.0.143	1	right	liguangji	118663189	2.0.10.242	2.0.10.242	09-13-2019	2019-09-13 03:46:31	11:46:31	male	2.0.10.147	140	Blue_C_2.bmp	1903-01-21	0		0	0	380383	0		0	0	NULL	NULL	NULL	Medium	run1		List2	A_S.wav	AV_S	0		1	1	380233	150		0	0
Exp2	7	Exp2-7-1	59.939	1.0.0.143	1	right	liguangji	118663189	2.0.10.242	2.0.10.242	09-13-2019	2019-09-13 03:46:31	11:46:31	male	2.0.10.147	141	Blue_S_2.bmp	1904-03-30	0		0	0	382719	1552		0	0	NULL	NULL	NULL	Medium	run1	1	List2	A_T.wav	AV_T	1	1	0	1	382569	150	1	325	382894
Exp2	7	Exp2-7-1	59.939	1.0.0.143	1	right	liguangji	118663189	2.0.10.242	2.0.10.242	09-13-2019	2019-09-13 03:46:31	11:46:31	male	2.0.10.147	142	Red_C_2.bmp	1902-06-05	0		0	1	426615	0		0	0	NULL	NULL	NULL	Medium	run1	1	List2	A_T.wav	AV_T	1	1	0	1	426464	151	1	421	426885
Exp2	7	Exp2-7-1	59.939	1.0.0.143	1	right	liguangji	118663189	2.0.10.242	2.0.10.242	09-13-2019	2019-09-13 03:46:31	11:46:31	male	2.0.10.147	143	Blue_S_2.bmp	1903-12-28	0		0	0	428650	0		0	0	NULL	NULL	NULL	Medium	run1	1	List2	A_T.wav	AV_T	1	1	0	1	428500	150	1	546	429046
Exp2	7	Exp2-7-1	59.939	1.0.0.143	1	right	liguangji	118663189	2.0.10.242	2.0.10.242	09-13-2019	2019-09-13 03:46:31	11:46:31	male	2.0.10.147	144	Red_C_2.bmp	1903-08-22	0		0	0	431269	0		0	0	NULL	NULL	NULL	Medium	run1	1	List2	A_T.wav	AV_T	1	1	0	1	431119	150	1	334	431453
Exp2	7	Exp2-7-1	59.939	1.0.0.143	1	right	liguangji	118663189	2.0.10.242	2.0.10.242	09-13-2019	2019-09-13 03:46:31	11:46:31	male	2.0.10.147	145	Blue_C_2.bmp	1904-01-23	0		0	0	433755	0		0	0	NULL	NULL	NULL	Medium	run1		List2	A_S.wav	AV_S	0		0	1	433605	150		0	0
Exp2	7	Exp2-7-1	59.939	1.0.0.143	1	right	liguangji	118663189	2.0.10.242	2.0.10.242	09-13-2019	2019-09-13 03:46:31	11:46:31	male	2.0.10.147	146	Catch.bmp	1904-03-26	0		0	0	436458	0		0	0	NULL	NULL	NULL	Medium	run1	1	List2	A_T.wav	A_T	1	1	0	1	436308	150	1	610	436918
Exp2	7	Exp2-7-1	59.939	1.0.0.143	1	right	liguangji	118663189	2.0.10.242	2.0.10.242	09-13-2019	2019-09-13 03:46:31	11:46:31	male	2.0.10.147	147	Red_C.bmp	1902-11-05	0		0	0	439161	0		0	0	NULL	NULL	NULL	Medium	run1	1	List2	A_T.wav	AV_T	1	1	0	1	439011	150	1	434	439445
Exp2	7	Exp2-7-1	59.939	1.0.0.143	1	right	liguangji	118663189	2.0.10.242	2.0.10.242	09-13-2019	2019-09-13 03:46:31	11:46:31	male	2.0.10.147	148	Red_C_2.bmp	1904-04-26	0		0	0	441363	0		0	0	NULL	NULL	NULL	Medium	run1	1	List2	Catch.wav	V_T	1	1	1	1	441213	150	1	336	441549
Exp2	7	Exp2-7-1	59.939	1.0.0.143	1	right	liguangji	118663189	2.0.10.242	2.0.10.242	09-13-2019	2019-09-13 03:46:31	11:46:31	male	2.0.10.147	149	Blue_S_2.bmp	1902-12-23	0		0	0	444099	0		0	0	NULL	NULL	NULL	Medium	run1	1	List2	A_T.wav	AV_T	1	1	1	1	443949	150	1	600	444549
Exp2	7	Exp2-7-1	59.939	1.0.0.143	1	right	liguangji	118663189	2.0.10.242	2.0.10.242	09-13-2019	2019-09-13 03:46:31	11:46:31	male	2.0.10.147	150	Catch.bmp	1903-12-16	0		0	0	446335	0		0	0	NULL	NULL	NULL	Medium	run1		List2	A_S.wav	A_S	0		0	1	446185	150		0	0
Exp2	7	Exp2-7-1	59.939	1.0.0.143	1	right	liguangji	118663189	2.0.10.242	2.0.10.242	09-13-2019	2019-09-13 03:46:31	11:46:31	male	2.0.10.147	151	Red_C.bmp	1903-10-15	0		0	1	448988	0		0	0	NULL	NULL	NULL	Medium	run1	1	List2	A_T.wav	AV_T	1	1	1	1	448837	151	1	408	449245
Exp2	7	Exp2-7-1	59.939	1.0.0.143	1	right	liguangji	118663189	2.0.10.242	2.0.10.242	09-13-2019	2019-09-13 03:46:31	11:46:31	male	2.0.10.147	152	Blue_S_2.bmp	1902-05-13	0		0	1	451524	0		0	0	NULL	NULL	NULL	Medium	run1	1	List2	Catch.wav	V_T	1	1	1	1	451373	151	1	415	451788
Exp2	7	Exp2-7-1	59.939	1.0.0.143	1	right	liguangji	118663189	2.0.10.242	2.0.10.242	09-13-2019	2019-09-13 03:46:31	11:46:31	male	2.0.10.147	153	Catch.bmp	1903-03-20	0		0	0	453542	0		0	0	NULL	NULL	NULL	Medium	run1	1	List2	A_T.wav	A_T	1	1	1	1	453392	150	1	540	453932
Exp2	7	Exp2-7-1	59.939	1.0.0.143	1	right	liguangji	118663189	2.0.10.242	2.0.10.242	09-13-2019	2019-09-13 03:46:31	11:46:31	male	2.0.10.147	154	Blue_S.bmp	1904-02-22	0		0	0	455878	0		0	0	NULL	NULL	NULL	Medium	run1	1	List2	Catch.wav	V_T	1	1	1	1	455728	150	1	596	456324
Exp2	7	Exp2-7-1	59.939	1.0.0.143	1	right	liguangji	118663189	2.0.10.242	2.0.10.242	09-13-2019	2019-09-13 03:46:31	11:46:31	male	2.0.10.147	155	Red_C_2.bmp	1903-09-28	0		0	1	458548	0		0	0	NULL	NULL	NULL	Medium	run1	1	List2	Catch.wav	V_T	1	1	1	1	458397	151	1	415	458812
Exp2	7	Exp2-7-1	59.939	1.0.0.143	1	right	liguangji	118663189	2.0.10.242	2.0.10.242	09-13-2019	2019-09-13 03:46:31	11:46:31	male	2.0.10.147	156	Catch.bmp	1902-04-11	0		0	0	461067	0		0	0	NULL	NULL	NULL	Medium	run1		List2	A_S.wav	A_S	0		0	1	460917	150		0	0
Exp2	7	Exp2-7-1	59.939	1.0.0.143	1	right	liguangji	118663189	2.0.10.242	2.0.10.242	09-13-2019	2019-09-13 03:46:31	11:46:31	male	2.0.10.147	157	Blue_C_2.bmp	1902-06-10	0		0	0	463119	0		0	0	NULL	NULL	NULL	Medium	run1		List2	Catch.wav	V_S	0		0	1	462969	150	1	403	463372
Exp2	7	Exp2-7-1	59.939	1.0.0.143	1	right	liguangji	118663189	2.0.10.242	2.0.10.242	09-13-2019	2019-09-13 03:46:31	11:46:31	male	2.0.10.147	158	Blue_S.bmp	1903-11-15	0		0	0	465171	0		0	0	NULL	NULL	NULL	Medium	run1	1	List2	A_T.wav	AV_T	1	1	1	1	465021	150	1	423	465444
Exp2	7	Exp2-7-1	59.939	1.0.0.143	1	right	liguangji	118663189	2.0.10.242	2.0.10.242	09-13-2019	2019-09-13 03:46:31	11:46:31	male	2.0.10.147	159	Blue_C.bmp	1903-12-25	0		0	0	467740	0		0	0	NULL	NULL	NULL	Medium	run1		List2	A_S.wav	AV_S	0		0	1	467590	150		0	0
Exp2	7	Exp2-7-1	59.939	1.0.0.143	1	right	liguangji	118663189	2.0.10.242	2.0.10.242	09-13-2019	2019-09-13 03:46:31	11:46:31	male	2.0.10.147	160	Blue_S.bmp	1904-02-24	0		0	0	470410	0		0	0	NULL	NULL	NULL	Medium	run1	1	List2	Catch.wav	V_T	1	1	0	1	470260	150	1	512	470772
Exp2	7	Exp2-7-1	59.939	1.0.0.143	1	right	liguangji	118663189	2.0.10.242	2.0.10.242	09-13-2019	2019-09-13 03:46:31	11:46:31	male	2.0.10.147	161	Red_C_2.bmp	1902-05-10	0		0	0	473079	0		0	0	NULL	NULL	NULL	Medium	run1	1	List2	A_T.wav	AV_T	1	1	1	1	472929	150	1	492	473421
Exp2	7	Exp2-7-1	59.939	1.0.0.143	1	right	liguangji	118663189	2.0.10.242	2.0.10.242	09-13-2019	2019-09-13 03:46:31	11:46:31	male	2.0.10.147	162	Red_C.bmp	1903-11-10	0		0	0	475098	0		0	0	NULL	NULL	NULL	Medium	run1	1	List2	Catch.wav	V_T	1	1	1	1	474948	150	1	600	475548
Exp2	7	Exp2-7-1	59.939	1.0.0.143	1	right	liguangji	118663189	2.0.10.242	2.0.10.242	09-13-2019	2019-09-13 03:46:31	11:46:31	male	2.0.10.147	163	Blue_S.bmp	1902-12-22	0		0	0	477667	0		0	0	NULL	NULL	NULL	Medium	run1	1	List2	A_T.wav	AV_T	1	1	1	1	477517	150	1	392	477909
Exp2	7	Exp2-7-1	59.939	1.0.0.143	1	right	liguangji	118663189	2.0.10.242	2.0.10.242	09-13-2019	2019-09-13 03:46:31	11:46:31	male	2.0.10.147	164	Catch.bmp	1903-02-10	0		0	0	479903	0		0	0	NULL	NULL	NULL	Medium	run1	1	List2	A_T.wav	A_T	1	1	0	1	479753	150	1	611	480364
Exp2	7	Exp2-7-1	59.939	1.0.0.143	1	right	liguangji	118663189	2.0.10.242	2.0.10.242	09-13-2019	2019-09-13 03:46:31	11:46:31	male	2.0.10.147	165	Blue_S.bmp	1903-09-12	0		0	0	482189	0		0	0	NULL	NULL	NULL	Medium	run1	1	List2	A_T.wav	AV_T	1	1	0	2	482039	150	1	381	482420
Exp2	7	Exp2-7-1	59.939	1.0.0.143	1	right	liguangji	118663189	2.0.10.242	2.0.10.242	09-13-2019	2019-09-13 03:46:31	11:46:31	male	2.0.10.147	166	Red_C_2.bmp	1902-05-08	0		0	0	484691	0		0	0	NULL	NULL	NULL	Medium	run1	1	List2	Catch.wav	V_T	1	1	1	1	484541	150	1	446	484987
Exp2	7	Exp2-7-1	59.939	1.0.0.143	1	right	liguangji	118663189	2.0.10.242	2.0.10.242	09-13-2019	2019-09-13 03:46:31	11:46:31	male	2.0.10.147	167	Blue_S.bmp	1904-03-06	0		0	0	486710	0		0	0	NULL	NULL	NULL	Medium	run1	1	List2	A_T.wav	AV_T	1	1	0	1	486560	150	1	515	487075
Exp2	7	Exp2-7-1	59.939	1.0.0.143	1	right	liguangji	118663189	2.0.10.242	2.0.10.242	09-13-2019	2019-09-13 03:46:31	11:46:31	male	2.0.10.147	168	Catch.bmp	1903-11-15	0		0	0	489396	0		0	0	NULL	NULL	NULL	Medium	run1		List2	A_S.wav	A_S	0		0	1	489246	150		0	0
Exp2	7	Exp2-7-1	59.939	1.0.0.143	1	right	liguangji	118663189	2.0.10.242	2.0.10.242	09-13-2019	2019-09-13 03:46:31	11:46:31	male	2.0.10.147	169	Blue_C_2.bmp	1902-03-18	0		0	0	492032	0		0	0	NULL	NULL	NULL	Medium	run1		List2	A_S.wav	AV_S	0		0	1	491882	150	1	497	492379
Exp2	7	Exp2-7-1	59.939	1.0.0.143	1	right	liguangji	118663189	2.0.10.242	2.0.10.242	09-13-2019	2019-09-13 03:46:31	11:46:31	male	2.0.10.147	170	Blue_S_2.bmp	1903-06-30	0		0	0	494001	0		0	0	NULL	NULL	NULL	Medium	run1	1	List2	A_T.wav	AV_T	1	1	0	1	493851	150	1	488	494339
Exp2	7	Exp2-7-1	59.939	1.0.0.143	1	right	liguangji	118663189	2.0.10.242	2.0.10.242	09-13-2019	2019-09-13 03:46:31	11:46:31	male	2.0.10.147	171	Blue_C.bmp	1904-04-16	0		0	0	496437	0		0	0	NULL	NULL	NULL	Medium	run1		List2	A_S.wav	AV_S	0		0	1	496287	150		0	0
Exp2	7	Exp2-7-1	59.939	1.0.0.143	1	right	liguangji	118663189	2.0.10.242	2.0.10.242	09-13-2019	2019-09-13 03:46:31	11:46:31	male	2.0.10.147	172	Red_C_2.bmp	1903-07-24	0		0	0	499223	0		0	0	NULL	NULL	NULL	Medium	run1	1	List2	A_T.wav	AV_T	1	1	0	1	499073	150	1	346	499419
Exp2	7	Exp2-7-1	59.939	1.0.0.143	1	right	liguangji	118663189	2.0.10.242	2.0.10.242	09-13-2019	2019-09-13 03:46:31	11:46:31	male	2.0.10.147	173	Red_S_2.bmp	1903-02-12	0		0	1	501676	0		0	0	NULL	NULL	NULL	Medium	run1		List2	A_S.wav	AV_S	0		1	1	501525	151		0	0
Exp2	7	Exp2-7-1	59.939	1.0.0.143	1	right	liguangji	118663189	2.0.10.242	2.0.10.242	09-13-2019	2019-09-13 03:46:31	11:46:31	male	2.0.10.147	174	Catch.bmp	1902-10-18	0		0	0	504028	0		0	0	NULL	NULL	NULL	Medium	run1	1	List2	A_T.wav	A_T	1	1	0	1	503878	150	1	877	504755
Exp2	7	Exp2-7-1	59.939	1.0.0.143	1	right	liguangji	118663189	2.0.10.242	2.0.10.242	09-13-2019	2019-09-13 03:46:31	11:46:31	male	2.0.10.147	175	Catch.bmp	1903-02-14	0		0	0	506197	0		0	0	NULL	NULL	NULL	Medium	run1	1	List2	A_T.wav	A_T	0		0	1	506047	150		0	0
Exp2	7	Exp2-7-1	59.939	1.0.0.143	1	right	liguangji	118663189	2.0.10.242	2.0.10.242	09-13-2019	2019-09-13 03:46:31	11:46:31	male	2.0.10.147	176	Catch.bmp	1902-06-12	0		0	0	508549	0		0	0	NULL	NULL	NULL	Medium	run1	1	List2	A_T.wav	A_T	1	1	0	1	508399	150	1	517	508916
Exp2	7	Exp2-7-1	59.939	1.0.0.143	1	right	liguangji	118663189	2.0.10.242	2.0.10.242	09-13-2019	2019-09-13 03:46:31	11:46:31	male	2.0.10.147	177	Blue_S.bmp	1903-07-30	0		0	0	510601	0		0	0	NULL	NULL	NULL	Medium	run1	1	List2	A_T.wav	AV_T	1	1	0	1	510451	150	1	712	511163
Exp2	7	Exp2-7-1	59.939	1.0.0.143	1	right	liguangji	118663189	2.0.10.242	2.0.10.242	09-13-2019	2019-09-13 03:46:31	11:46:31	male	2.0.10.147	178	Red_C_2.bmp	1903-08-19	0		0	1	513071	0		0	0	NULL	NULL	NULL	Medium	run1	1	List2	Catch.wav	V_T	1	1	1	1	512920	151	1	395	513315
Exp2	7	Exp2-7-1	59.939	1.0.0.143	1	right	liguangji	118663189	2.0.10.242	2.0.10.242	09-13-2019	2019-09-13 03:46:31	11:46:31	male	2.0.10.147	179	Catch.bmp	1903-09-23	0		0	1	515557	0		0	0	NULL	NULL	NULL	Medium	run1		List2	A_S.wav	A_S	0		1	1	515406	151		0	0
Exp2	7	Exp2-7-1	59.939	1.0.0.143	1	right	liguangji	118663189	2.0.10.242	2.0.10.242	09-13-2019	2019-09-13 03:46:31	11:46:31	male	2.0.10.147	180	Red_C_2.bmp	1904-02-12	0		0	1	518143	0		0	0	NULL	NULL	NULL	Medium	run1	1	List2	Catch.wav	V_T	1	1	1	1	517992	151	1	715	518707
Exp2	7	Exp2-7-1	59.939	1.0.0.143	1	right	liguangji	118663189	2.0.10.242	2.0.10.242	09-13-2019	2019-09-13 03:46:31	11:46:31	male	2.0.10.147	181	Catch.bmp	1903-03-25	0		0	0	520795	0		0	0	NULL	NULL	NULL	Medium	run1	1	List2	A_T.wav	A_T	1	1	1	1	520645	150	1	565	521210
Exp2	7	Exp2-7-1	59.939	1.0.0.143	1	right	liguangji	118663189	2.0.10.242	2.0.10.242	09-13-2019	2019-09-13 03:46:31	11:46:31	male	2.0.10.147	182	Red_C_2.bmp	1902-04-27	0		0	0	523131	0		0	0	NULL	NULL	NULL	Medium	run1	1	List2	A_T.wav	AV_T	1	1	0	1	522981	150	1	342	523323
Exp2	7	Exp2-7-1	59.939	1.0.0.143	1	right	liguangji	118663189	2.0.10.242	2.0.10.242	09-13-2019	2019-09-13 03:46:31	11:46:31	male	2.0.10.147	183	Blue_S_2.bmp	1904-05-14	0		0	0	525133	0		0	0	NULL	NULL	NULL	Medium	run1	1	List2	A_T.wav	AV_T	1	1	0	1	524983	150	1	451	525434
Exp2	7	Exp2-7-1	59.939	1.0.0.143	1	right	liguangji	118663189	2.0.10.242	2.0.10.242	09-13-2019	2019-09-13 03:46:31	11:46:31	male	2.0.10.147	184	Blue_S.bmp	1904-03-11	0		0	0	527886	0		0	0	NULL	NULL	NULL	Medium	run1	1	List2	A_T.wav	AV_T	1	1	0	1	527736	150	1	554	528290
Exp2	7	Exp2-7-1	59.939	1.0.0.143	1	right	liguangji	118663189	2.0.10.242	2.0.10.242	09-13-2019	2019-09-13 03:46:31	11:46:31	male	2.0.10.147	185	Blue_S.bmp	1903-02-15	0		0	0	530572	0		0	0	NULL	NULL	NULL	Medium	run1	1	List2	Catch.wav	V_T	1	1	1	1	530422	150	1	492	530914
Exp2	7	Exp2-7-1	59.939	1.0.0.143	1	right	liguangji	118663189	2.0.10.242	2.0.10.242	09-13-2019	2019-09-13 03:46:31	11:46:31	male	2.0.10.147	186	Blue_S.bmp	1902-04-18	0		1	0	532874	0		0	0	NULL	NULL	NULL	Medium	run1	1	List2	A_T.wav	AV_T	1	1	1	1	532724	150	1	375	533099
Exp2	7	Exp2-7-1	59.939	1.0.0.143	1	right	liguangji	118663189	2.0.10.242	2.0.10.242	09-13-2019	2019-09-13 03:46:31	11:46:31	male	2.0.10.147	187	Catch.bmp	1903-09-11	0		0	0	534860	0		0	0	NULL	NULL	NULL	Medium	run1		List2	A_S.wav	A_S	0		0	1	534710	150		0	0
Exp2	7	Exp2-7-1	59.939	1.0.0.143	1	right	liguangji	118663189	2.0.10.242	2.0.10.242	09-13-2019	2019-09-13 03:46:31	11:46:31	male	2.0.10.147	188	Red_C.bmp	1902-04-06	0		0	0	537429	0		0	0	NULL	NULL	NULL	Medium	run1	1	List2	Catch.wav	V_T	1	1	1	1	537279	150	1	404	537683
Exp2	7	Exp2-7-1	59.939	1.0.0.143	1	right	liguangji	118663189	2.0.10.242	2.0.10.242	09-13-2019	2019-09-13 03:46:31	11:46:31	male	2.0.10.147	189	Red_S.bmp	1903-05-26	0		0	1	539415	0		0	0	NULL	NULL	NULL	Medium	run1		List2	A_S.wav	AV_S	0		1	1	539264	151	1	394	539658
Exp2	7	Exp2-7-1	59.939	1.0.0.143	1	right	liguangji	118663189	2.0.10.242	2.0.10.242	09-13-2019	2019-09-13 03:46:31	11:46:31	male	2.0.10.147	190	Blue_S.bmp	1903-05-21	0		0	0	541817	0		0	0	NULL	NULL	NULL	Medium	run1	1	List2	Catch.wav	V_T	1	1	1	1	541667	150	1	783	542450
Exp2	7	Exp2-7-1	59.939	1.0.0.143	1	right	liguangji	118663189	2.0.10.242	2.0.10.242	09-13-2019	2019-09-13 03:46:31	11:46:31	male	2.0.10.147	191	Red_S.bmp	1902-04-06	0		0	0	544203	0		0	0	NULL	NULL	NULL	Medium	run1		List2	Catch.wav	V_S	0		0	1	544053	150		0	0
Exp2	7	Exp2-7-1	59.939	1.0.0.143	1	right	liguangji	118663189	2.0.10.242	2.0.10.242	09-13-2019	2019-09-13 03:46:31	11:46:31	male	2.0.10.147	192	Blue_S.bmp	1903-12-14	0		0	0	546238	0		0	0	NULL	NULL	NULL	Medium	run1	1	List2	Catch.wav	V_T	1	1	0	1	546088	150	1	546	546634
Exp2	7	Exp2-7-1	59.939	1.0.0.143	1	right	liguangji	118663189	2.0.10.242	2.0.10.242	09-13-2019	2019-09-13 03:46:31	11:46:31	male	2.0.10.147	193	Blue_S_2.bmp	1903-05-02	0		0	0	548841	0		0	0	NULL	NULL	NULL	Medium	run1	1	List2	A_T.wav	AV_T	1	1	0	1	548691	150	1	575	549266
Exp2	7	Exp2-7-1	59.939	1.0.0.143	1	right	liguangji	118663189	2.0.10.242	2.0.10.242	09-13-2019	2019-09-13 03:46:31	11:46:31	male	2.0.10.147	194	Red_C_2.bmp	1904-01-22	0		0	0	551210	0		0	0	NULL	NULL	NULL	Medium	run1	1	List2	Catch.wav	V_T	1	1	1	1	551060	150	1	446	551506
Exp2	7	Exp2-7-1	59.939	1.0.0.143	1	right	liguangji	118663189	2.0.10.242	2.0.10.242	09-13-2019	2019-09-13 03:46:31	11:46:31	male	2.0.10.147	195	Red_C_2.bmp	1903-05-13	0		0	0	553846	0		0	0	NULL	NULL	NULL	Medium	run1	1	List2	A_T.wav	AV_T	1	1	1	1	553696	150	1	609	554305
Exp2	7	Exp2-7-1	59.939	1.0.0.143	1	right	liguangji	118663189	2.0.10.242	2.0.10.242	09-13-2019	2019-09-13 03:46:31	11:46:31	male	2.0.10.147	196	Blue_S.bmp	1902-10-02	0		0	0	556232	0		0	0	NULL	NULL	NULL	Medium	run1	1	List2	Catch.wav	V_T	1	1	1	1	556082	150	1	551	556633
Exp2	7	Exp2-7-1	59.939	1.0.0.143	1	right	liguangji	118663189	2.0.10.242	2.0.10.242	09-13-2019	2019-09-13 03:46:31	11:46:31	male	2.0.10.147	197	Catch.bmp	1902-09-17	0		0	0	558401	0		0	0	NULL	NULL	NULL	Medium	run1	1	List2	A_T.wav	A_T	1	1	0	1	558251	150	1	806	559057
Exp2	7	Exp2-7-1	59.939	1.0.0.143	1	right	liguangji	118663189	2.0.10.242	2.0.10.242	09-13-2019	2019-09-13 03:46:31	11:46:31	male	2.0.10.147	198	Blue_S_2.bmp	1902-04-23	0		0	0	560553	0		0	0	NULL	NULL	NULL	Medium	run1	1	List2	A_T.wav	AV_T	1	1	0	1	560403	150	1	654	561057
Exp2	7	Exp2-7-1	59.939	1.0.0.143	1	right	liguangji	118663189	2.0.10.242	2.0.10.242	09-13-2019	2019-09-13 03:46:31	11:46:31	male	2.0.10.147	199	Blue_S_2.bmp	1903-02-09	0		0	0	562555	0		0	0	NULL	NULL	NULL	Medium	run1	1	List2	A_T.wav	AV_T	1	1	0	1	562405	150	1	356	562761
Exp2	7	Exp2-7-1	59.939	1.0.0.143	1	right	liguangji	118663189	2.0.10.242	2.0.10.242	09-13-2019	2019-09-13 03:46:31	11:46:31	male	2.0.10.147	200	Blue_S_2.bmp	1902-08-31	0		0	0	564841	0		0	0	NULL	NULL	NULL	Medium	run1	1	List2	Catch.wav	V_T	1	1	1	1	564691	150	1	398	565089
Exp2	7	Exp2-7-1	59.939	1.0.0.143	1	right	liguangji	118663189	2.0.10.242	2.0.10.242	09-13-2019	2019-09-13 03:46:31	11:46:31	male	2.0.10.147	201	Catch.bmp	1904-04-16	0		0	0	566976	0		0	0	NULL	NULL	NULL	Medium	run1		List2	A_S.wav	A_S	0		1	1	566826	150		0	0
Exp2	7	Exp2-7-1	59.939	1.0.0.143	1	right	liguangji	118663189	2.0.10.242	2.0.10.242	09-13-2019	2019-09-13 03:46:31	11:46:31	male	2.0.10.147	202	Catch.bmp	1902-09-26	0		0	0	569763	0		0	0	NULL	NULL	NULL	Medium	run1	1	List2	A_T.wav	A_T	1	1	0	2	569613	150	1	500	570113
Exp2	7	Exp2-7-1	59.939	1.0.0.143	1	right	liguangji	118663189	2.0.10.242	2.0.10.242	09-13-2019	2019-09-13 03:46:31	11:46:31	male	2.0.10.147	203	Red_C_2.bmp	1904-02-23	0		0	0	571915	0		0	0	NULL	NULL	NULL	Medium	run1	1	List2	Catch.wav	V_T	1	1	1	1	571765	150	1	420	572185
Exp2	7	Exp2-7-1	59.939	1.0.0.143	1	right	liguangji	118663189	2.0.10.242	2.0.10.242	09-13-2019	2019-09-13 03:46:31	11:46:31	male	2.0.10.147	204	Red_C.bmp	1903-11-23	0		0	0	574584	0		0	0	NULL	NULL	NULL	Medium	run1	1	List2	Catch.wav	V_T	1	1	0	1	574434	150	1	535	574969
Exp2	7	Exp2-7-1	59.939	1.0.0.143	1	right	liguangji	118663189	2.0.10.242	2.0.10.242	09-13-2019	2019-09-13 03:46:31	11:46:31	male	2.0.10.147	205	Red_C.bmp	1903-06-15	0		0	1	577154	0		0	0	NULL	NULL	NULL	Medium	run1	1	List2	Catch.wav	V_T	1	1	1	1	577003	151	1	390	577393
Exp2	7	Exp2-7-1	59.939	1.0.0.143	1	right	liguangji	118663189	2.0.10.242	2.0.10.242	09-13-2019	2019-09-13 03:46:31	11:46:31	male	2.0.10.147	206	Catch.bmp	1902-08-15	0		0	0	579573	0		0	0	NULL	NULL	NULL	Medium	run1	1	List2	A_T.wav	A_T	1	1	1	1	579423	150	1	562	579985
Exp2	7	Exp2-7-1	59.939	1.0.0.143	1	right	liguangji	118663189	2.0.10.242	2.0.10.242	09-13-2019	2019-09-13 03:46:31	11:46:31	male	2.0.10.147	207	Catch.bmp	1903-12-07	0		0	1	581692	0		0	0	NULL	NULL	NULL	Medium	run1	1	List2	A_T.wav	A_T	1	1	1	1	581541	151	1	452	581993
Exp2	7	Exp2-7-1	59.939	1.0.0.143	1	right	liguangji	118663189	2.0.10.242	2.0.10.242	09-13-2019	2019-09-13 03:46:31	11:46:31	male	2.0.10.147	208	Red_C_2.bmp	1902-12-15	0		0	0	584278	0		0	0	NULL	NULL	NULL	Medium	run1	1	List2	A_T.wav	AV_T	1	1	0	2	584128	150	1	561	584689
Exp2	7	Exp2-7-1	59.939	1.0.0.143	1	right	liguangji	118663189	2.0.10.242	2.0.10.242	09-13-2019	2019-09-13 03:46:31	11:46:31	male	2.0.10.147	209	Catch.bmp	1902-07-12	0		0	0	586513	0		0	0	NULL	NULL	NULL	Medium	run1	1	List2	A_T.wav	A_T	1	1	0	1	586363	150	1	550	586913
Exp2	7	Exp2-7-1	59.939	1.0.0.143	1	right	liguangji	118663189	2.0.10.242	2.0.10.242	09-13-2019	2019-09-13 03:46:31	11:46:31	male	2.0.10.147	210	Catch.bmp	1903-04-25	0		0	0	588599	0		0	0	NULL	NULL	NULL	Medium	run1	1	List2	A_T.wav	A_T	1	1	0	1	588449	150	1	479	588928
Exp2	7	Exp2-7-1	59.939	1.0.0.143	1	right	liguangji	118663189	2.0.10.242	2.0.10.242	09-13-2019	2019-09-13 03:46:31	11:46:31	male	2.0.10.147	211	Catch.bmp	1902-04-01	0		0	0	590968	0		0	0	NULL	NULL	NULL	Medium	run1	1	List2	A_T.wav	A_T	1	1	0	1	590818	150	1	423	591241
Exp2	7	Exp2-7-1	59.939	1.0.0.143	1	right	liguangji	118663189	2.0.10.242	2.0.10.242	09-13-2019	2019-09-13 03:46:31	11:46:31	male	2.0.10.147	212	Red_S.bmp	1902-04-13	0		0	1	592937	0		0	0	NULL	NULL	NULL	Medium	run1		List2	Catch.wav	V_S	0		1	1	592786	151		0	0
Exp2	7	Exp2-7-1	59.939	1.0.0.143	1	right	liguangji	118663189	2.0.10.242	2.0.10.242	09-13-2019	2019-09-13 03:46:31	11:46:31	male	2.0.10.147	213	Blue_S.bmp	1903-01-27	0		0	0	594989	0		0	0	NULL	NULL	NULL	Medium	run1	1	List2	Catch.wav	V_T	1	1	0	1	594839	150	1	505	595344
Exp2	7	Exp2-7-1	59.939	1.0.0.143	1	right	liguangji	118663189	2.0.10.242	2.0.10.242	09-13-2019	2019-09-13 03:46:31	11:46:31	male	2.0.10.147	214	Blue_S.bmp	1904-04-30	0		0	0	597274	0		0	0	NULL	NULL	NULL	Medium	run1	1	List2	A_T.wav	AV_T	1	1	1	1	597124	150	1	508	597632
Exp2	7	Exp2-7-1	59.939	1.0.0.143	1	right	liguangji	118663189	2.0.10.242	2.0.10.242	09-13-2019	2019-09-13 03:46:31	11:46:31	male	2.0.10.147	215	Catch.bmp	1903-06-03	0		0	1	600011	0		0	0	NULL	NULL	NULL	Medium	run1	1	List2	A_T.wav	A_T	1	1	1	1	599860	151	1	429	600289
Exp2	7	Exp2-7-1	59.939	1.0.0.143	1	right	liguangji	118663189	2.0.10.242	2.0.10.242	09-13-2019	2019-09-13 03:46:31	11:46:31	male	2.0.10.147	216	Red_C.bmp	1903-02-24	0		0	0	602413	0		0	0	NULL	NULL	NULL	Medium	run1	1	List2	Catch.wav	V_T	1	1	1	1	602263	150	1	417	602680
Exp2	7	Exp2-7-1	59.939	1.0.0.143	1	right	liguangji	118663189	2.0.10.242	2.0.10.242	09-13-2019	2019-09-13 03:46:31	11:46:31	male	2.0.10.147	217	Red_C_2.bmp	1902-05-28	0		1	0	604715	0		0	0	NULL	NULL	NULL	Medium	run1	1	List2	A_T.wav	AV_T	1	1	1	1	604565	150	1	547	605112
Exp2	7	Exp2-7-1	59.939	1.0.0.143	1	right	liguangji	118663189	2.0.10.242	2.0.10.242	09-13-2019	2019-09-13 03:46:31	11:46:31	male	2.0.10.147	218	Catch.bmp	1902-06-13	0		0	0	606751	0		0	0	NULL	NULL	NULL	Medium	run1	1	List2	A_T.wav	A_T	1	1	0	1	606601	150	1	655	607256
Exp2	7	Exp2-7-1	59.939	1.0.0.143	1	right	liguangji	118663189	2.0.10.242	2.0.10.242	09-13-2019	2019-09-13 03:46:31	11:46:31	male	2.0.10.147	219	Blue_S_2.bmp	1903-03-28	0		0	0	608803	0		0	0	NULL	NULL	NULL	Medium	run1	1	List2	Catch.wav	V_T	1	1	0	1	608653	150	1	403	609056
Exp2	7	Exp2-7-1	59.939	1.0.0.143	1	right	liguangji	118663189	2.0.10.242	2.0.10.242	09-13-2019	2019-09-13 03:46:31	11:46:31	male	2.0.10.147	220	Catch.bmp	1903-10-02	0		0	0	611139	0		0	0	NULL	NULL	NULL	Medium	run1	1	List2	A_T.wav	A_T	1	1	0	1	610989	150	1	627	611616
Exp2	7	Exp2-7-1	59.939	1.0.0.143	1	right	liguangji	118663189	2.0.10.242	2.0.10.242	09-13-2019	2019-09-13 03:46:31	11:46:31	male	2.0.10.147	221	Red_C.bmp	1903-02-13	0		0	0	613658	0		0	0	NULL	NULL	NULL	Medium	run1	1	List2	A_T.wav	AV_T	1	1	0	1	613508	150	1	525	614033
Exp2	7	Exp2-7-1	59.939	1.0.0.143	1	right	liguangji	118663189	2.0.10.242	2.0.10.242	09-13-2019	2019-09-13 03:46:31	11:46:31	male	2.0.10.147	222	Catch.bmp	1904-02-08	0		1	0	615960	0		0	0	NULL	NULL	NULL	Medium	run1	1	List2	A_T.wav	A_T	1	1	0	1	615810	150	1	398	616208
Exp2	7	Exp2-7-1	59.939	1.0.0.143	1	right	liguangji	118663189	2.0.10.242	2.0.10.242	09-13-2019	2019-09-13 03:46:31	11:46:31	male	2.0.10.147	223	Catch.bmp	1903-10-07	0		0	0	618613	0		0	0	NULL	NULL	NULL	Medium	run1	1	List2	A_T.wav	A_T	1	1	0	1	618463	150	1	442	618905
Exp2	7	Exp2-7-1	59.939	1.0.0.143	1	right	liguangji	118663189	2.0.10.242	2.0.10.242	09-13-2019	2019-09-13 03:46:31	11:46:31	male	2.0.10.147	224	Blue_S_2.bmp	1903-10-31	0		0	0	621149	0		0	0	NULL	NULL	NULL	Medium	run1	1	List2	Catch.wav	V_T	1	1	1	1	620999	150	1	569	621568
Exp2	7	Exp2-7-1	59.939	1.0.0.143	1	right	liguangji	118663189	2.0.10.242	2.0.10.242	09-13-2019	2019-09-13 03:46:31	11:46:31	male	2.0.10.147	225	Catch.bmp	1903-05-19	0		0	0	623702	0		0	0	NULL	NULL	NULL	Medium	run1		List2	A_S.wav	A_S	0		0	1	623552	150		0	0
Exp2	7	Exp2-7-1	59.939	1.0.0.143	1	right	liguangji	118663189	2.0.10.242	2.0.10.242	09-13-2019	2019-09-13 03:46:31	11:46:31	male	2.0.10.147	226	Blue_S_2.bmp	1903-05-19	0		0	0	626154	0		0	0	NULL	NULL	NULL	Medium	run1	1	List2	A_T.wav	AV_T	1	1	0	1	626004	150	1	444	626448
Exp2	7	Exp2-7-1	59.939	1.0.0.143	1	right	liguangji	118663189	2.0.10.242	2.0.10.242	09-13-2019	2019-09-13 03:46:31	11:46:31	male	2.0.10.147	227	Catch.bmp	1904-01-30	0		0	0	628540	0		0	0	NULL	NULL	NULL	Medium	run1		List2	A_S.wav	A_S	0		0	1	628390	150		0	0
Exp2	7	Exp2-7-1	59.939	1.0.0.143	1	right	liguangji	118663189	2.0.10.242	2.0.10.242	09-13-2019	2019-09-13 03:46:31	11:46:31	male	2.0.10.147	228	Red_C_2.bmp	1903-02-26	0		0	0	631243	0		0	0	NULL	NULL	NULL	Medium	run1	1	List2	A_T.wav	AV_T	1	1	0	1	631093	150	1	379	631472
Exp2	7	Exp2-7-1	59.939	1.0.0.143	1	right	liguangji	118663189	2.0.10.242	2.0.10.242	09-13-2019	2019-09-13 03:46:31	11:46:31	male	2.0.10.147	229	Blue_C.bmp	1903-07-13	0		0	0	633545	0		0	0	NULL	NULL	NULL	Medium	Run1		List2	Catch.wav	V_S	0		1	1	633395	150		0	0
Exp2	7	Exp2-7-1	59.939	1.0.0.143	1	right	liguangji	118663189	2.0.10.242	2.0.10.242	09-13-2019	2019-09-13 03:46:31	11:46:31	male	2.0.10.147	230	Red_S_2.bmp	1903-04-15	0		0	0	636048	0		0	0	NULL	NULL	NULL	Medium	run1		List2	Catch.wav	V_S	0		0	1	635898	150	1	437	636335
Exp2	7	Exp2-7-1	59.939	1.0.0.143	1	right	liguangji	118663189	2.0.10.242	2.0.10.242	09-13-2019	2019-09-13 03:46:31	11:46:31	male	2.0.10.147	231	Catch.bmp	1902-09-27	0		0	0	638400	0		0	0	NULL	NULL	NULL	Medium	run1	1	List2	A_T.wav	A_T	1	1	1	1	638250	150	1	621	638871
Exp2	7	Exp2-7-1	59.939	1.0.0.143	1	right	liguangji	118663189	2.0.10.242	2.0.10.242	09-13-2019	2019-09-13 03:46:31	11:46:31	male	2.0.10.147	232	Blue_S_2.bmp	1903-08-18	0		0	1	640553	0		0	0	NULL	NULL	NULL	Medium	run1	1	List2	A_T.wav	AV_T	1	1	1	1	640402	151	1	757	641159
Exp2	7	Exp2-7-1	59.939	1.0.0.143	1	right	liguangji	118663189	2.0.10.242	2.0.10.242	09-13-2019	2019-09-13 03:46:31	11:46:31	male	2.0.10.147	233	Red_C.bmp	1903-09-16	0		1	0	643038	0		0	0	NULL	NULL	NULL	Medium	run1	1	List2	Catch.wav	V_T	1	1	1	1	642888	150	1	600	643488
Exp2	7	Exp2-7-1	59.939	1.0.0.143	1	right	liguangji	118663189	2.0.10.242	2.0.10.242	09-13-2019	2019-09-13 03:46:31	11:46:31	male	2.0.10.147	234	Red_C_2.bmp	1904-02-29	0		0	0	645541	0		0	0	NULL	NULL	NULL	Medium	run1	1	List2	A_T.wav	AV_T	1	1	1	1	645391	150	1	360	645751
Exp2	7	Exp2-7-1	59.939	1.0.0.143	1	right	liguangji	118663189	2.0.10.242	2.0.10.242	09-13-2019	2019-09-13 03:46:31	11:46:31	male	2.0.10.147	235	Catch.bmp	1902-03-10	0		1	0	648210	0		0	0	NULL	NULL	NULL	Medium	run1	1	List2	A_T.wav	A_T	1	1	0	1	648060	150	1	691	648751
Exp2	7	Exp2-7-1	59.939	1.0.0.143	1	right	liguangji	118663189	2.0.10.242	2.0.10.242	09-13-2019	2019-09-13 03:46:31	11:46:31	male	2.0.10.147	236	Catch.bmp	1902-05-11	0		0	1	650163	0		0	0	NULL	NULL	NULL	Medium	run1	1	List2	A_T.wav	A_T	1	1	0	1	650012	151	1	547	650559
Exp2	7	Exp2-7-1	59.939	1.0.0.143	1	right	liguangji	118663189	2.0.10.242	2.0.10.242	09-13-2019	2019-09-13 03:46:31	11:46:31	male	2.0.10.147	237	Blue_S_2.bmp	1904-04-12	0		0	0	652181	0		0	0	NULL	NULL	NULL	Medium	run1	1	List2	Catch.wav	V_T	1	1	1	1	652031	150	1	592	652623
Exp2	7	Exp2-7-1	59.939	1.0.0.143	1	right	liguangji	118663189	2.0.10.242	2.0.10.242	09-13-2019	2019-09-13 03:46:31	11:46:31	male	2.0.10.147	238	Blue_S_2.bmp	1902-04-13	0		0	0	654901	0		0	0	NULL	NULL	NULL	Medium	run1	1	List2	Catch.wav	V_T	1	1	0	1	654751	150	1	433	655184
Exp2	7	Exp2-7-1	59.939	1.0.0.143	1	right	liguangji	118663189	2.0.10.242	2.0.10.242	09-13-2019	2019-09-13 03:46:31	11:46:31	male	2.0.10.147	239	Catch.bmp	1902-09-04	0		0	0	656886	0		0	0	NULL	NULL	NULL	Medium	run1	1	List2	A_T.wav	A_T	1	1	1	1	656736	150	1	535	657271
Exp2	7	Exp2-7-1	59.939	1.0.0.143	1	right	liguangji	118663189	2.0.10.242	2.0.10.242	09-13-2019	2019-09-13 03:46:31	11:46:31	male	2.0.10.147	240	Blue_S_2.bmp	1903-06-24	0		0	0	659022	0		0	0	NULL	NULL	NULL	Medium	run1	1	List2	A_T.wav	AV_T	1	1	0	2	658872	150	1	343	659215
Exp2	7	Exp2-7-1	59.939	1.0.0.143	1	right	liguangji	118663189	2.0.10.242	2.0.10.242	09-13-2019	2019-09-13 03:46:31	11:46:31	male	2.0.10.147	241	Blue_S.bmp	1903-01-02	0		0	0	661441	0		0	0	NULL	NULL	NULL	Medium	run1	1	List2	Catch.wav	V_T	1	1	1	1	661291	150	1	508	661799
Exp2	7	Exp2-7-1	59.939	1.0.0.143	1	right	liguangji	118663189	2.0.10.242	2.0.10.242	09-13-2019	2019-09-13 03:46:31	11:46:31	male	2.0.10.147	242	Blue_S.bmp	1902-04-19	0		0	0	663693	0		0	0	NULL	NULL	NULL	Medium	run1	1	List2	Catch.wav	V_T	1	1	0	1	663543	150	1	368	663911
Exp2	7	Exp2-7-1	59.939	1.0.0.143	1	right	liguangji	118663189	2.0.10.242	2.0.10.242	09-13-2019	2019-09-13 03:46:31	11:46:31	male	2.0.10.147	243	Red_C.bmp	1903-04-05	0		0	0	665695	0		0	0	NULL	NULL	NULL	Medium	run1	1	List2	A_T.wav	AV_T	1	1	1	1	665545	150	1	549	666094
Exp2	7	Exp2-7-1	59.939	1.0.0.143	1	right	liguangji	118663189	2.0.10.242	2.0.10.242	09-13-2019	2019-09-13 03:46:31	11:46:31	male	2.0.10.147	244	Catch.bmp	1902-10-08	0		0	0	668048	0		0	0	NULL	NULL	NULL	Medium	run1	1	List2	A_T.wav	A_T	1	1	0	2	667898	150	1	556	668454
Exp2	7	Exp2-7-1	59.939	1.0.0.143	1	right	liguangji	118663189	2.0.10.242	2.0.10.242	09-13-2019	2019-09-13 03:46:31	11:46:31	male	2.0.10.147	245	Red_S.bmp	1904-04-19	0		0	1	670217	0		0	0	NULL	NULL	NULL	Medium	run1		List2	A_S.wav	AV_S	0		1	1	670066	151		0	0
Exp2	7	Exp2-7-1	59.939	1.0.0.143	1	right	liguangji	118663189	2.0.10.242	2.0.10.242	09-13-2019	2019-09-13 03:46:31	11:46:31	male	2.0.10.147	246	Catch.bmp	1903-05-14	0		0	0	673003	0		0	0	NULL	NULL	NULL	Medium	run1		List2	A_S.wav	A_S	0		0	1	672853	150		0	0
Exp2	7	Exp2-7-1	59.939	1.0.0.143	1	right	liguangji	118663189	2.0.10.242	2.0.10.242	09-13-2019	2019-09-13 03:46:31	11:46:31	male	2.0.10.147	247	Red_C.bmp	1903-04-30	0		0	1	675439	0		0	0	NULL	NULL	NULL	Medium	run1	1	List2	A_T.wav	AV_T	1	1	1	1	675288	151	1	479	675767
Exp2	7	Exp2-7-1	59.939	1.0.0.143	1	right	liguangji	118663189	2.0.10.242	2.0.10.242	09-13-2019	2019-09-13 03:46:31	11:46:31	male	2.0.10.147	248	Blue_S.bmp	1904-02-05	0		0	0	677808	0		0	0	NULL	NULL	NULL	Medium	run1	1	List2	Catch.wav	V_T	1	1	1	1	677658	150	1	332	677990
Exp2	7	Exp2-7-1	59.939	1.0.0.143	1	right	liguangji	118663189	2.0.10.242	2.0.10.242	09-13-2019	2019-09-13 03:46:31	11:46:31	male	2.0.10.147	249	Catch.bmp	1903-03-17	0		0	1	680461	0		0	0	NULL	NULL	NULL	Medium	run1	1	List2	A_T.wav	A_T	1	1	1	1	680310	151	1	600	680910
Exp2	7	Exp2-7-1	59.939	1.0.0.143	1	right	liguangji	118663189	2.0.10.242	2.0.10.242	09-13-2019	2019-09-13 03:46:31	11:46:31	male	2.0.10.147	250	Blue_C.bmp	1903-09-25	0		0	1	682780	0		0	0	NULL	NULL	NULL	Medium	Run1		List2	Catch.wav	V_S	0		1	1	682629	151		0	0
Exp2	7	Exp2-7-1	59.939	1.0.0.143	1	right	liguangji	118663189	2.0.10.242	2.0.10.242	09-13-2019	2019-09-13 03:46:31	11:46:31	male	2.0.10.147	251	Blue_S_2.bmp	1903-02-02	0		0	1	685366	0		0	0	NULL	NULL	NULL	Medium	run1	1	List2	A_T.wav	AV_T	1	1	1	1	685215	151	1	472	685687
Exp2	7	Exp2-7-1	59.939	1.0.0.143	1	right	liguangji	118663189	2.0.10.242	2.0.10.242	09-13-2019	2019-09-13 03:46:31	11:46:31	male	2.0.10.147	252	Red_C.bmp	1902-10-03	0		0	0	687651	0		0	0	NULL	NULL	NULL	Medium	run1	1	List2	A_T.wav	AV_T	1	1	0	1	687501	150	1	521	688022
Exp2	7	Exp2-7-1	59.939	1.0.0.143	1	right	liguangji	118663189	2.0.10.242	2.0.10.242	09-13-2019	2019-09-13 03:46:31	11:46:31	male	2.0.10.147	253	Red_C.bmp	1902-09-04	0		0	0	689820	0		0	0	NULL	NULL	NULL	Medium	run1	1	List2	Catch.wav	V_T	1	1	1	1	689670	150	1	832	690502
Exp2	7	Exp2-7-1	59.939	1.0.0.143	1	right	liguangji	118663189	2.0.10.242	2.0.10.242	09-13-2019	2019-09-13 03:46:31	11:46:31	male	2.0.10.147	254	Catch.bmp	1903-02-06	0		0	0	691956	0		0	0	NULL	NULL	NULL	Medium	run1		List2	A_S.wav	A_S	0		0	1	691806	150		0	0
Exp2	7	Exp2-7-1	59.939	1.0.0.143	1	right	liguangji	118663189	2.0.10.242	2.0.10.242	09-13-2019	2019-09-13 03:46:31	11:46:31	male	2.0.10.147	255	Catch.bmp	1904-04-22	0		0	1	694292	0		0	0	NULL	NULL	NULL	Medium	run1	1	List2	A_T.wav	A_T	1	1	0	1	694141	151	1	688	694829
Exp2	7	Exp2-7-1	59.939	1.0.0.143	1	right	liguangji	118663189	2.0.10.242	2.0.10.242	09-13-2019	2019-09-13 03:46:31	11:46:31	male	2.0.10.147	256	Blue_S.bmp	1902-03-16	0		0	0	697028	0		0	0	NULL	NULL	NULL	Medium	run1	1	List2	Catch.wav	V_T	1	1	0	2	696878	150	1	647	697525
Exp2	7	Exp2-7-1	59.939	1.0.0.143	1	right	liguangji	118663189	2.0.10.242	2.0.10.242	09-13-2019	2019-09-13 03:46:31	11:46:31	male	2.0.10.147	257	Red_C_2.bmp	1903-11-30	0		0	0	698996	0		0	0	NULL	NULL	NULL	Medium	run1	1	List2	Catch.wav	V_T	1	1	0	1	698846	150	1	463	699309
Exp2	7	Exp2-7-1	59.939	1.0.0.143	1	right	liguangji	118663189	2.0.10.242	2.0.10.242	09-13-2019	2019-09-13 03:46:31	11:46:31	male	2.0.10.147	258	Catch.bmp	1902-09-15	0		0	0	701582	0		0	0	NULL	NULL	NULL	Medium	run1	1	List2	A_T.wav	A_T	1	1	1	1	701432	150	1	542	701974
Exp2	7	Exp2-7-1	59.939	1.0.0.143	1	right	liguangji	118663189	2.0.10.242	2.0.10.242	09-13-2019	2019-09-13 03:46:31	11:46:31	male	2.0.10.147	259	Catch.bmp	1902-10-29	0		0	0	703718	0		0	0	NULL	NULL	NULL	Medium	run1		List2	A_S.wav	A_S	0		0	1	703568	150		0	0
Exp2	7	Exp2-7-1	59.939	1.0.0.143	1	right	liguangji	118663189	2.0.10.242	2.0.10.242	09-13-2019	2019-09-13 03:46:31	11:46:31	male	2.0.10.147	260	Red_C.bmp	1904-04-02	0		0	0	705970	0		0	0	NULL	NULL	NULL	Medium	run1	1	List2	A_T.wav	AV_T	1	1	0	1	705820	150	1	386	706206
