# Supplementary material for: Visual Perceptual Load Attenuates Age-Related Audiovisual Integration in an Audiovisual Discrimination Task
Source: Front Psychol. 2021 Sep 29;12:740221. doi: 10.3389/fpsyg.2021.740221 (PMC8511317; doi:10.3389/fpsyg.2021.740221)
Supplement: Supplementary file 1 [file Data_Sheet_1.ZIP › Export data/Group 1_Data_Younger/Exp2_Medium load/Subject_08.xlsx]

## Sheet: Sheet1
ExperimentName	Subject	DataFile.Basename	Display.RefreshRate	ExperimentVersion	Group	Handedness	Name	RandomSeed	RuntimeVersion	RuntimeVersionExpected	SessionDate	SessionStartDateTimeUtc	SessionTime	Sex	StudioVersion	Block	Image	ITI	ITI.ACC	ITI.CRESP	ITI.DurationError	ITI.OnsetDelay	ITI.OnsetTime	ITI.OnsetToOnsetTime	ITI.RESP	ITI.RT	ITI.RTTime	List1	List1.Cycle	List1.Sample	PercetualLoad	Procedure	Response	Running	Sound	StimulusType	Target.ACC	Target.CRESP	Target.DurationError	Target.OnsetDelay	Target.OnsetTime	Target.OnsetToOnsetTime	Target.RESP	Target.RT	Target.RTTime
Exp2	8	Exp2-8-1	59.936	1.0.0.144	1	right	chenjiayan	-1763080563	2.0.10.242	2.0.10.242	09-16-2019	2019-09-16 01:25:33	09:25:33	female	2.0.10.147	1	Red_C.bmp	1904-02-18	0		0	0	29822	0		0	0	5	1	1	Medium	Prac	1	List1	Catch.wav	V_T	1	1	119	1	29672	150	1	811	30483
Exp2	8	Exp2-8-1	59.936	1.0.0.144	1	right	chenjiayan	-1763080563	2.0.10.242	2.0.10.242	09-16-2019	2019-09-16 01:25:33	09:25:33	female	2.0.10.147	2	Catch.bmp	1903-02-09	0		0	0	32491	0		0	0	10	1	2	Medium	Prac	1	List1	A_T.wav	A_T	1	1	1	1	32341	150	1	1110	33451
Exp2	8	Exp2-8-1	59.936	1.0.0.144	1	right	chenjiayan	-1763080563	2.0.10.242	2.0.10.242	09-16-2019	2019-09-16 01:25:33	09:25:33	female	2.0.10.147	3	Blue_S_2.bmp	1902-03-30	0		0	0	34777	0		0	0	14	1	3	Medium	Prac	1	List1	A_T.wav	AV_T	1	1	0	1	34627	150	1	552	35179
Exp2	8	Exp2-8-1	59.936	1.0.0.144	1	right	chenjiayan	-1763080563	2.0.10.242	2.0.10.242	09-16-2019	2019-09-16 01:25:33	09:25:33	female	2.0.10.147	4	Blue_S_2.bmp	1902-12-20	0		0	0	36746	0		0	0	14	1	4	Medium	Prac	1	List1	A_T.wav	AV_T	1	1	0	1	36596	150	1	415	37011
Exp2	8	Exp2-8-1	59.936	1.0.0.144	1	right	chenjiayan	-1763080563	2.0.10.242	2.0.10.242	09-16-2019	2019-09-16 01:25:33	09:25:33	female	2.0.10.147	5	Catch.bmp	1902-09-21	0		0	0	38981	0		0	0	10	1	5	Medium	Prac	1	List1	A_T.wav	A_T	1	1	0	1	38831	150	1	540	39371
Exp2	8	Exp2-8-1	59.936	1.0.0.144	1	right	chenjiayan	-1763080563	2.0.10.242	2.0.10.242	09-16-2019	2019-09-16 01:25:33	09:25:33	female	2.0.10.147	6	Blue_S.bmp	1902-12-27	0		0	0	41134	0		0	0	3	1	6	Medium	Prac	1	List1	Catch.wav	V_T	1	1	0	1	40984	150	1	387	41371
Exp2	8	Exp2-8-1	59.936	1.0.0.144	1	right	chenjiayan	-1763080563	2.0.10.242	2.0.10.242	09-16-2019	2019-09-16 01:25:33	09:25:33	female	2.0.10.147	7	Red_C_2.bmp	1902-06-01	0		0	0	43386	0		0	0	6	1	7	Medium	Prac	1	List1	Catch.wav	V_T	1	1	0	1	43236	150	1	399	43635
Exp2	8	Exp2-8-1	59.936	1.0.0.144	1	right	chenjiayan	-1763080563	2.0.10.242	2.0.10.242	09-16-2019	2019-09-16 01:25:33	09:25:33	female	2.0.10.147	8	Catch.bmp	1903-09-10	0		0	1	45422	0		0	0	10	1	8	Medium	Prac	1	List1	A_T.wav	A_T	1	1	1	1	45271	151	1	556	45827
Exp2	8	Exp2-8-1	59.936	1.0.0.144	1	right	chenjiayan	-1763080563	2.0.10.242	2.0.10.242	09-16-2019	2019-09-16 01:25:33	09:25:33	female	2.0.10.147	9	Blue_C_2.bmp	1902-04-17	0		0	0	47924	0		0	0	12	1	9	Medium	Prac		List1	A_S.wav	AV_S	0		0	1	47774	150	1	662	48436
Exp2	8	Exp2-8-1	59.936	1.0.0.144	1	right	chenjiayan	-1763080563	2.0.10.242	2.0.10.242	09-16-2019	2019-09-16 01:25:33	09:25:33	female	2.0.10.147	10	Red_C_2.bmp	1904-03-05	0		0	1	49910	0		0	0	16	1	10	Medium	Prac	1	List1	A_T.wav	AV_T	1	1	1	1	49759	151	1	620	50379
Exp2	8	Exp2-8-1	59.936	1.0.0.144	1	right	chenjiayan	-1763080563	2.0.10.242	2.0.10.242	09-16-2019	2019-09-16 01:25:33	09:25:33	female	2.0.10.147	11	Blue_S.bmp	1902-08-31	0		0	0	52596	0		0	0	13	1	11	Medium	Prac	1	List1	A_T.wav	AV_T	1	1	0	1	52446	150	1	613	53059
Exp2	8	Exp2-8-1	59.936	1.0.0.144	1	right	chenjiayan	-1763080563	2.0.10.242	2.0.10.242	09-16-2019	2019-09-16 01:25:33	09:25:33	female	2.0.10.147	12	Blue_S.bmp	1903-04-07	0		0	0	54731	0		0	0	13	1	12	Medium	Prac	1	List1	A_T.wav	AV_T	1	1	0	1	54581	150	1	566	55147
Exp2	8	Exp2-8-1	59.936	1.0.0.144	1	right	chenjiayan	-1763080563	2.0.10.242	2.0.10.242	09-16-2019	2019-09-16 01:25:33	09:25:33	female	2.0.10.147	13	Catch.bmp	1904-05-08	0		0	0	57084	0		0	0	9	1	13	Medium	Prac		List1	A_S.wav	A_S	0		0	1	56934	150	1	861	57795
Exp2	8	Exp2-8-1	59.936	1.0.0.144	1	right	chenjiayan	-1763080563	2.0.10.242	2.0.10.242	09-16-2019	2019-09-16 01:25:33	09:25:33	female	2.0.10.147	14	Red_C_2.bmp	1903-05-18	0		0	0	59837	0		0	0	6	1	14	Medium	Prac	1	List1	Catch.wav	V_T	1	1	0	1	59687	150	1	637	60324
Exp2	8	Exp2-8-1	59.936	1.0.0.144	1	right	chenjiayan	-1763080563	2.0.10.242	2.0.10.242	09-16-2019	2019-09-16 01:25:33	09:25:33	female	2.0.10.147	15	Catch.bmp	1903-07-10	0		0	1	62223	0		0	0	10	1	15	Medium	Prac	1	List1	A_T.wav	A_T	1	1	1	1	62072	151	1	940	63012
Exp2	8	Exp2-8-1	59.936	1.0.0.144	1	right	chenjiayan	-1763080563	2.0.10.242	2.0.10.242	09-16-2019	2019-09-16 01:25:33	09:25:33	female	2.0.10.147	16	Catch.bmp	1904-04-25	0		0	1	64659	0		0	0	10	1	16	Medium	Prac	1	List1	A_T.wav	A_T	1	1	1	1	64508	151	1	552	65060
Exp2	8	Exp2-8-1	59.936	1.0.0.144	1	right	chenjiayan	-1763080563	2.0.10.242	2.0.10.242	09-16-2019	2019-09-16 01:25:33	09:25:33	female	2.0.10.147	17	Blue_S.bmp	1903-10-16	0		0	0	67395	0		0	0	3	1	17	Medium	Prac	1	List1	Catch.wav	V_T	1	1	0	1	67245	150	1	582	67827
Exp2	8	Exp2-8-1	59.936	1.0.0.144	1	right	chenjiayan	-1763080563	2.0.10.242	2.0.10.242	09-16-2019	2019-09-16 01:25:33	09:25:33	female	2.0.10.147	18	Red_S.bmp	1903-10-04	0		0	0	69931	0		0	0	17	1	18	Medium	Prac		List1	A_S.wav	AV_S	0		1	1	69781	150		0	0
Exp2	8	Exp2-8-1	59.936	1.0.0.144	1	right	chenjiayan	-1763080563	2.0.10.242	2.0.10.242	09-16-2019	2019-09-16 01:25:33	09:25:33	female	2.0.10.147	19	Catch.bmp	1902-05-16	0		0	0	72550	0		0	0	10	1	19	Medium	Prac	1	List1	A_T.wav	A_T	1	1	0	1	72400	150	1	699	73099
Exp2	8	Exp2-8-1	59.936	1.0.0.144	1	right	chenjiayan	-1763080563	2.0.10.242	2.0.10.242	09-16-2019	2019-09-16 01:25:33	09:25:33	female	2.0.10.147	20	Blue_S_2.bmp	1904-03-20	0		0	0	74569	0		0	0	14	1	20	Medium	Prac	1	List1	A_T.wav	AV_T	1	1	0	1	74419	150	1	816	75235
Exp2	8	Exp2-8-1	59.936	1.0.0.144	1	right	chenjiayan	-1763080563	2.0.10.242	2.0.10.242	09-16-2019	2019-09-16 01:25:33	09:25:33	female	2.0.10.147	21	Catch.bmp	1903-08-01	0		0	0	84563	0		0	0	9	1	21	Medium	Prac		List1	A_S.wav	A_S	0		0	1	84413	150		0	0
Exp2	8	Exp2-8-1	59.936	1.0.0.144	1	right	chenjiayan	-1763080563	2.0.10.242	2.0.10.242	09-16-2019	2019-09-16 01:25:33	09:25:33	female	2.0.10.147	22	Blue_C_2.bmp	1902-09-24	0		0	0	87082	0		0	0	12	1	22	Medium	Prac		List1	A_S.wav	AV_S	0		0	1	86932	150		0	0
Exp2	8	Exp2-8-1	59.936	1.0.0.144	1	right	chenjiayan	-1763080563	2.0.10.242	2.0.10.242	09-16-2019	2019-09-16 01:25:33	09:25:33	female	2.0.10.147	23	Red_C_2.bmp	1903-06-03	0		0	0	89301	0		0	0	16	1	23	Medium	Prac	1	List1	A_T.wav	AV_T	1	1	0	1	89151	150	1	492	89643
Exp2	8	Exp2-8-1	59.936	1.0.0.144	1	right	chenjiayan	-1763080563	2.0.10.242	2.0.10.242	09-16-2019	2019-09-16 01:25:33	09:25:33	female	2.0.10.147	24	Catch.bmp	1903-02-15	0		0	0	91704	0		0	0	10	1	24	Medium	Prac	1	List1	A_T.wav	A_T	1	1	0	1	91554	150	1	705	92259
Exp2	8	Exp2-8-1	59.936	1.0.0.144	1	right	chenjiayan	-1763080563	2.0.10.242	2.0.10.242	09-16-2019	2019-09-16 01:25:33	09:25:33	female	2.0.10.147	25	Red_S_2.bmp	1903-12-05	0		0	0	94006	0		0	0	8	1	25	Medium	Prac		List1	Catch.wav	V_S	0		1	1	93856	150	1	475	94331
Exp2	8	Exp2-8-1	59.936	1.0.0.144	1	right	chenjiayan	-1763080563	2.0.10.242	2.0.10.242	09-16-2019	2019-09-16 01:25:33	09:25:33	female	2.0.10.147	26	Red_S.bmp	1902-03-11	0		0	0	96592	0		0	0	7	1	26	Medium	Prac		List1	Catch.wav	V_S	0		0	1	96442	150		0	0
Exp2	8	Exp2-8-1	59.936	1.0.0.144	1	right	chenjiayan	-1763080563	2.0.10.242	2.0.10.242	09-16-2019	2019-09-16 01:25:33	09:25:33	female	2.0.10.147	27	Blue_S.bmp	1903-11-01	0		0	0	98761	0		0	0	13	1	27	Medium	Prac	1	List1	A_T.wav	AV_T	1	1	1	1	98611	150	1	425	99036
Exp2	8	Exp2-8-1	59.936	1.0.0.144	1	right	chenjiayan	-1763080563	2.0.10.242	2.0.10.242	09-16-2019	2019-09-16 01:25:33	09:25:33	female	2.0.10.147	28	Catch.bmp	1902-10-15	0		0	0	101314	0		0	0	10	1	28	Medium	Prac	1	List1	A_T.wav	A_T	1	1	0	1	101164	150	1	719	101883
Exp2	8	Exp2-8-1	59.936	1.0.0.144	1	right	chenjiayan	-1763080563	2.0.10.242	2.0.10.242	09-16-2019	2019-09-16 01:25:33	09:25:33	female	2.0.10.147	29	Red_S.bmp	1903-08-09	0		0	0	103483	0		0	0	17	1	29	Medium	Prac		List1	A_S.wav	AV_S	0		0	1	103333	150		0	0
Exp2	8	Exp2-8-1	59.936	1.0.0.144	1	right	chenjiayan	-1763080563	2.0.10.242	2.0.10.242	09-16-2019	2019-09-16 01:25:33	09:25:33	female	2.0.10.147	30	Blue_S_2.bmp	1902-12-14	0		0	0	106019	0		0	0	14	1	30	Medium	Prac	1	List1	A_T.wav	AV_T	1	1	0	1	105869	150	1	622	106491
Exp2	8	Exp2-8-1	59.936	1.0.0.144	1	right	chenjiayan	-1763080563	2.0.10.242	2.0.10.242	09-16-2019	2019-09-16 01:25:33	09:25:33	female	2.0.10.147	31	Red_C_2.bmp	1902-11-16	0		0	1	108255	0		0	0	6	1	31	Medium	Prac	1	List1	Catch.wav	V_T	1	1	2	1	108104	151	1	595	108699
Exp2	8	Exp2-8-1	59.936	1.0.0.144	1	right	chenjiayan	-1763080563	2.0.10.242	2.0.10.242	09-16-2019	2019-09-16 01:25:33	09:25:33	female	2.0.10.147	32	Blue_S.bmp	1903-05-04	0		0	0	110457	0		0	0	13	1	32	Medium	Prac	1	List1	A_T.wav	AV_T	1	1	0	1	110307	150	1	464	110771
Exp2	8	Exp2-8-1	59.936	1.0.0.144	1	right	chenjiayan	-1763080563	2.0.10.242	2.0.10.242	09-16-2019	2019-09-16 01:25:33	09:25:33	female	2.0.10.147	33	Blue_S_2.bmp	1902-08-15	0		0	0	112826	0		0	0	4	1	33	Medium	Prac	1	List1	Catch.wav	V_T	1	1	1	1	112676	150	1	328	113004
Exp2	8	Exp2-8-1	59.936	1.0.0.144	1	right	chenjiayan	-1763080563	2.0.10.242	2.0.10.242	09-16-2019	2019-09-16 01:25:33	09:25:33	female	2.0.10.147	34	Catch.bmp	1903-12-09	0		0	0	114945	0		0	0	10	1	34	Medium	Prac	1	List1	A_T.wav	A_T	1	1	1	1	114795	150	1	552	115347
Exp2	8	Exp2-8-1	59.936	1.0.0.144	1	right	chenjiayan	-1763080563	2.0.10.242	2.0.10.242	09-16-2019	2019-09-16 01:25:33	09:25:33	female	2.0.10.147	35	Blue_S.bmp	1902-05-18	0		0	0	117531	0		0	0	13	1	35	Medium	Prac	1	List1	A_T.wav	AV_T	1	1	0	1	117381	150	1	526	117907
Exp2	8	Exp2-8-1	59.936	1.0.0.144	1	right	chenjiayan	-1763080563	2.0.10.242	2.0.10.242	09-16-2019	2019-09-16 01:25:33	09:25:33	female	2.0.10.147	36	Blue_C_2.bmp	1902-06-08	0		0	0	119550	0		0	0	2	1	36	Medium	Prac		List1	Catch.wav	V_S	0		1	1	119400	150	1	411	119811
Exp2	8	Exp2-8-1	59.936	1.0.0.144	1	right	chenjiayan	-1763080563	2.0.10.242	2.0.10.242	09-16-2019	2019-09-16 01:25:33	09:25:33	female	2.0.10.147	37	Blue_S_2.bmp	1902-04-17	0		0	0	121602	0		0	0	4	1	37	Medium	Prac	1	List1	Catch.wav	V_T	1	1	0	1	121452	150	1	511	121963
Exp2	8	Exp2-8-1	59.936	1.0.0.144	1	right	chenjiayan	-1763080563	2.0.10.242	2.0.10.242	09-16-2019	2019-09-16 01:25:33	09:25:33	female	2.0.10.147	38	Red_C_2.bmp	1903-09-07	0		0	1	123588	0		0	0	6	1	38	Medium	Prac	1	List1	Catch.wav	V_T	1	1	0	1	123437	151	1	590	124027
Exp2	8	Exp2-8-1	59.936	1.0.0.144	1	right	chenjiayan	-1763080563	2.0.10.242	2.0.10.242	09-16-2019	2019-09-16 01:25:33	09:25:33	female	2.0.10.147	39	Catch.bmp	1903-02-22	0		0	0	126090	0		0	0	10	1	39	Medium	Prac	1	List1	A_T.wav	A_T	1	1	1	1	125940	150	1	599	126539
Exp2	8	Exp2-8-1	59.936	1.0.0.144	1	right	chenjiayan	-1763080563	2.0.10.242	2.0.10.242	09-16-2019	2019-09-16 01:25:33	09:25:33	female	2.0.10.147	40	Red_C_2.bmp	1903-09-20	0		0	1	128393	0		0	0	6	1	40	Medium	Prac	1	List1	Catch.wav	V_T	1	1	1	1	128242	151	1	681	128923
Exp2	8	Exp2-8-1	59.936	1.0.0.144	1	right	chenjiayan	-1763080563	2.0.10.242	2.0.10.242	09-16-2019	2019-09-16 01:25:33	09:25:33	female	2.0.10.147	41	Red_C_2.bmp	1903-01-27	0		0	0	144176	0		0	0	NULL	NULL	NULL	Medium	run1	1	List2	Catch.wav	V_T	1	1	0	1	144026	150	1	666	144692
Exp2	8	Exp2-8-1	59.936	1.0.0.144	1	right	chenjiayan	-1763080563	2.0.10.242	2.0.10.242	09-16-2019	2019-09-16 01:25:33	09:25:33	female	2.0.10.147	42	Catch.bmp	1903-09-02	0		0	1	146462	0		0	0	NULL	NULL	NULL	Medium	run1	1	List2	A_T.wav	A_T	1	1	2	1	146311	151	1	476	146787
Exp2	8	Exp2-8-1	59.936	1.0.0.144	1	right	chenjiayan	-1763080563	2.0.10.242	2.0.10.242	09-16-2019	2019-09-16 01:25:33	09:25:33	female	2.0.10.147	43	Blue_S.bmp	1902-06-18	0		0	0	148964	0		0	0	NULL	NULL	NULL	Medium	run1	1	List2	Catch.wav	V_T	1	1	1	1	148814	150	1	645	149459
Exp2	8	Exp2-8-1	59.936	1.0.0.144	1	right	chenjiayan	-1763080563	2.0.10.242	2.0.10.242	09-16-2019	2019-09-16 01:25:33	09:25:33	female	2.0.10.147	44	Catch.bmp	1903-08-13	0		1	0	151016	0		0	0	NULL	NULL	NULL	Medium	run1	1	List2	A_T.wav	A_T	1	1	1	1	150866	150	1	705	151571
Exp2	8	Exp2-8-1	59.936	1.0.0.144	1	right	chenjiayan	-1763080563	2.0.10.242	2.0.10.242	09-16-2019	2019-09-16 01:25:33	09:25:33	female	2.0.10.147	45	Red_C.bmp	1903-03-23	0		0	0	153486	0		0	0	NULL	NULL	NULL	Medium	run1	1	List2	A_T.wav	AV_T	1	1	0	1	153336	150	1	379	153715
Exp2	8	Exp2-8-1	59.936	1.0.0.144	1	right	chenjiayan	-1763080563	2.0.10.242	2.0.10.242	09-16-2019	2019-09-16 01:25:33	09:25:33	female	2.0.10.147	46	Red_C.bmp	1902-09-18	0		0	1	155822	0		0	0	NULL	NULL	NULL	Medium	run1	1	List2	Catch.wav	V_T	1	1	1	1	155671	151	1	636	156307
Exp2	8	Exp2-8-1	59.936	1.0.0.144	1	right	chenjiayan	-1763080563	2.0.10.242	2.0.10.242	09-16-2019	2019-09-16 01:25:33	09:25:33	female	2.0.10.147	47	Blue_S_2.bmp	1904-01-10	0		0	0	157974	0		0	0	NULL	NULL	NULL	Medium	run1	1	List2	Catch.wav	V_T	1	1	0	1	157824	150	1	355	158179
Exp2	8	Exp2-8-1	59.936	1.0.0.144	1	right	chenjiayan	-1763080563	2.0.10.242	2.0.10.242	09-16-2019	2019-09-16 01:25:33	09:25:33	female	2.0.10.147	48	Catch.bmp	1903-04-30	0		0	0	160593	0		0	0	NULL	NULL	NULL	Medium	run1	1	List2	A_T.wav	A_T	1	1	1	1	160443	150	1	576	161019
Exp2	8	Exp2-8-1	59.936	1.0.0.144	1	right	chenjiayan	-1763080563	2.0.10.242	2.0.10.242	09-16-2019	2019-09-16 01:25:33	09:25:33	female	2.0.10.147	49	Catch.bmp	1904-02-20	0		0	0	162962	0		0	0	NULL	NULL	NULL	Medium	run1	1	List2	A_T.wav	A_T	1	1	0	1	162812	150	1	463	163275
Exp2	8	Exp2-8-1	59.936	1.0.0.144	1	right	chenjiayan	-1763080563	2.0.10.242	2.0.10.242	09-16-2019	2019-09-16 01:25:33	09:25:33	female	2.0.10.147	50	Red_C.bmp	1902-03-20	0		0	0	165632	0		0	0	NULL	NULL	NULL	Medium	run1	1	List2	Catch.wav	V_T	1	1	1	1	165482	150	1	353	165835
Exp2	8	Exp2-8-1	59.936	1.0.0.144	1	right	chenjiayan	-1763080563	2.0.10.242	2.0.10.242	09-16-2019	2019-09-16 01:25:33	09:25:33	female	2.0.10.147	51	Catch.bmp	1903-12-30	0		0	1	167601	0		0	0	NULL	NULL	NULL	Medium	run1		List2	A_S.wav	A_S	0		2	1	167450	151		0	0
Exp2	8	Exp2-8-1	59.936	1.0.0.144	1	right	chenjiayan	-1763080563	2.0.10.242	2.0.10.242	09-16-2019	2019-09-16 01:25:33	09:25:33	female	2.0.10.147	52	Blue_S.bmp	1903-12-09	0		0	0	170270	0		0	0	NULL	NULL	NULL	Medium	run1	1	List2	A_T.wav	AV_T	1	1	0	1	170120	150	1	507	170627
Exp2	8	Exp2-8-1	59.936	1.0.0.144	1	right	chenjiayan	-1763080563	2.0.10.242	2.0.10.242	09-16-2019	2019-09-16 01:25:33	09:25:33	female	2.0.10.147	53	Catch.bmp	1902-06-24	0		0	0	172856	0		0	0	NULL	NULL	NULL	Medium	run1	1	List2	A_T.wav	A_T	1	1	0	1	172706	150	1	561	173267
Exp2	8	Exp2-8-1	59.936	1.0.0.144	1	right	chenjiayan	-1763080563	2.0.10.242	2.0.10.242	09-16-2019	2019-09-16 01:25:33	09:25:33	female	2.0.10.147	54	Red_S_2.bmp	1903-08-12	0		0	0	174925	0		0	0	NULL	NULL	NULL	Medium	run1		List2	Catch.wav	V_S	0		1	1	174775	150	1	396	175171
Exp2	8	Exp2-8-1	59.936	1.0.0.144	1	right	chenjiayan	-1763080563	2.0.10.242	2.0.10.242	09-16-2019	2019-09-16 01:25:33	09:25:33	female	2.0.10.147	55	Red_C.bmp	1903-10-17	0		0	0	177394	0		0	0	NULL	NULL	NULL	Medium	run1	1	List2	Catch.wav	V_T	1	1	0	1	177244	150	1	479	177723
Exp2	8	Exp2-8-1	59.936	1.0.0.144	1	right	chenjiayan	-1763080563	2.0.10.242	2.0.10.242	09-16-2019	2019-09-16 01:25:33	09:25:33	female	2.0.10.147	56	Blue_S_2.bmp	1902-11-27	0		0	0	179930	0		0	0	NULL	NULL	NULL	Medium	run1	1	List2	Catch.wav	V_T	1	1	0	1	179780	150	1	646	180426
Exp2	8	Exp2-8-1	59.936	1.0.0.144	1	right	chenjiayan	-1763080563	2.0.10.242	2.0.10.242	09-16-2019	2019-09-16 01:25:33	09:25:33	female	2.0.10.147	57	Catch.bmp	1903-08-12	0		0	0	182149	0		0	0	NULL	NULL	NULL	Medium	run1	1	List2	A_T.wav	A_T	1	1	1	1	181999	150	1	523	182522
Exp2	8	Exp2-8-1	59.936	1.0.0.144	1	right	chenjiayan	-1763080563	2.0.10.242	2.0.10.242	09-16-2019	2019-09-16 01:25:33	09:25:33	female	2.0.10.147	58	Blue_S.bmp	1902-12-28	0		0	1	184619	0		0	0	NULL	NULL	NULL	Medium	run1	1	List2	A_T.wav	AV_T	1	1	1	1	184468	151	1	543	185011
Exp2	8	Exp2-8-1	59.936	1.0.0.144	1	right	chenjiayan	-1763080563	2.0.10.242	2.0.10.242	09-16-2019	2019-09-16 01:25:33	09:25:33	female	2.0.10.147	59	Red_S_2.bmp	1902-09-27	0		0	0	186871	0		0	0	NULL	NULL	NULL	Medium	run1		List2	A_S.wav	AV_S	0		0	1	186721	150		0	0
Exp2	8	Exp2-8-1	59.936	1.0.0.144	1	right	chenjiayan	-1763080563	2.0.10.242	2.0.10.242	09-16-2019	2019-09-16 01:25:33	09:25:33	female	2.0.10.147	60	Red_C_2.bmp	1903-06-05	0		0	0	189090	0		0	0	NULL	NULL	NULL	Medium	run1	1	List2	A_T.wav	AV_T	1	1	0	1	188940	150	1	559	189499
Exp2	8	Exp2-8-1	59.936	1.0.0.144	1	right	chenjiayan	-1763080563	2.0.10.242	2.0.10.242	09-16-2019	2019-09-16 01:25:33	09:25:33	female	2.0.10.147	61	Red_C.bmp	1902-07-14	0		0	1	191493	0		0	0	NULL	NULL	NULL	Medium	run1	1	List2	A_T.wav	AV_T	1	1	1	1	191342	151	1	436	191778
Exp2	8	Exp2-8-1	59.936	1.0.0.144	1	right	chenjiayan	-1763080563	2.0.10.242	2.0.10.242	09-16-2019	2019-09-16 01:25:33	09:25:33	female	2.0.10.147	62	Catch.bmp	1904-04-02	0		0	0	193578	0		0	0	NULL	NULL	NULL	Medium	run1	1	List2	A_T.wav	A_T	1	1	0	1	193428	150	1	734	194162
Exp2	8	Exp2-8-1	59.936	1.0.0.144	1	right	chenjiayan	-1763080563	2.0.10.242	2.0.10.242	09-16-2019	2019-09-16 01:25:33	09:25:33	female	2.0.10.147	63	Blue_C.bmp	1902-09-18	0		0	0	196281	0		0	0	NULL	NULL	NULL	Medium	Run1		List2	Catch.wav	V_S	0		0	1	196131	150		0	0
Exp2	8	Exp2-8-1	59.936	1.0.0.144	1	right	chenjiayan	-1763080563	2.0.10.242	2.0.10.242	09-16-2019	2019-09-16 01:25:33	09:25:33	female	2.0.10.147	64	Catch.bmp	1903-02-18	0		0	0	198500	0		0	0	NULL	NULL	NULL	Medium	run1	1	List2	A_T.wav	A_T	1	1	1	1	198350	150	1	780	199130
Exp2	8	Exp2-8-1	59.936	1.0.0.144	1	right	chenjiayan	-1763080563	2.0.10.242	2.0.10.242	09-16-2019	2019-09-16 01:25:33	09:25:33	female	2.0.10.147	65	Blue_C.bmp	1903-01-11	0		0	0	200802	0		0	0	NULL	NULL	NULL	Medium	Run1		List2	Catch.wav	V_S	0		1	1	200652	150		0	0
Exp2	8	Exp2-8-1	59.936	1.0.0.144	1	right	chenjiayan	-1763080563	2.0.10.242	2.0.10.242	09-16-2019	2019-09-16 01:25:33	09:25:33	female	2.0.10.147	66	Blue_S.bmp	1903-09-11	0		0	1	203122	0		0	0	NULL	NULL	NULL	Medium	run1	1	List2	A_T.wav	AV_T	1	1	1	1	202971	151	1	543	203514
Exp2	8	Exp2-8-1	59.936	1.0.0.144	1	right	chenjiayan	-1763080563	2.0.10.242	2.0.10.242	09-16-2019	2019-09-16 01:25:33	09:25:33	female	2.0.10.147	67	Catch.bmp	1904-02-05	0		0	0	205624	0		0	0	NULL	NULL	NULL	Medium	run1		List2	A_S.wav	A_S	0		0	1	205474	150		0	0
Exp2	8	Exp2-8-1	59.936	1.0.0.144	1	right	chenjiayan	-1763080563	2.0.10.242	2.0.10.242	09-16-2019	2019-09-16 01:25:33	09:25:33	female	2.0.10.147	68	Blue_S.bmp	1904-02-20	0		0	0	208327	0		0	0	NULL	NULL	NULL	Medium	run1	1	List2	Catch.wav	V_T	1	1	0	1	208177	150	1	737	208914
Exp2	8	Exp2-8-1	59.936	1.0.0.144	1	right	chenjiayan	-1763080563	2.0.10.242	2.0.10.242	09-16-2019	2019-09-16 01:25:33	09:25:33	female	2.0.10.147	69	Blue_S_2.bmp	1902-11-27	0		1	0	210996	0		0	0	NULL	NULL	NULL	Medium	run1	1	List2	Catch.wav	V_T	1	1	1	1	210846	150	1	508	211354
Exp2	8	Exp2-8-1	59.936	1.0.0.144	1	right	chenjiayan	-1763080563	2.0.10.242	2.0.10.242	09-16-2019	2019-09-16 01:25:33	09:25:33	female	2.0.10.147	70	Blue_C.bmp	1902-05-14	0		0	1	213216	0		0	0	NULL	NULL	NULL	Medium	Run1		List2	Catch.wav	V_S	0		0	1	213065	151		0	0
Exp2	8	Exp2-8-1	59.936	1.0.0.144	1	right	chenjiayan	-1763080563	2.0.10.242	2.0.10.242	09-16-2019	2019-09-16 01:25:33	09:25:33	female	2.0.10.147	71	Red_C_2.bmp	1903-10-30	0		0	0	215301	0		0	0	NULL	NULL	NULL	Medium	run1	1	List2	Catch.wav	V_T	1	1	0	1	215151	150	1	405	215556
Exp2	8	Exp2-8-1	59.936	1.0.0.144	1	right	chenjiayan	-1763080563	2.0.10.242	2.0.10.242	09-16-2019	2019-09-16 01:25:33	09:25:33	female	2.0.10.147	72	Catch.bmp	1904-01-27	0		0	0	217854	0		0	0	NULL	NULL	NULL	Medium	run1	1	List2	A_T.wav	A_T	1	1	0	1	217704	150	1	555	218259
Exp2	8	Exp2-8-1	59.936	1.0.0.144	1	right	chenjiayan	-1763080563	2.0.10.242	2.0.10.242	09-16-2019	2019-09-16 01:25:33	09:25:33	female	2.0.10.147	73	Catch.bmp	1902-12-31	0		0	0	220490	0		0	0	NULL	NULL	NULL	Medium	run1	1	List2	A_T.wav	A_T	1	1	0	1	220340	150	1	455	220795
Exp2	8	Exp2-8-1	59.936	1.0.0.144	1	right	chenjiayan	-1763080563	2.0.10.242	2.0.10.242	09-16-2019	2019-09-16 01:25:33	09:25:33	female	2.0.10.147	74	Blue_S.bmp	1904-03-07	0		0	0	222742	0		0	0	NULL	NULL	NULL	Medium	run1	1	List2	Catch.wav	V_T	1	1	1	1	222592	150	1	851	223443
Exp2	8	Exp2-8-1	59.936	1.0.0.144	1	right	chenjiayan	-1763080563	2.0.10.242	2.0.10.242	09-16-2019	2019-09-16 01:25:33	09:25:33	female	2.0.10.147	75	Blue_S.bmp	1904-03-27	0		0	0	225428	0		0	0	NULL	NULL	NULL	Medium	run1	1	List2	A_T.wav	AV_T	1	1	1	1	225278	150	1	492	225770
Exp2	8	Exp2-8-1	59.936	1.0.0.144	1	right	chenjiayan	-1763080563	2.0.10.242	2.0.10.242	09-16-2019	2019-09-16 01:25:33	09:25:33	female	2.0.10.147	76	Red_S.bmp	1903-12-14	0		0	0	228131	0		0	0	NULL	NULL	NULL	Medium	run1		List2	A_S.wav	AV_S	0		0	1	227981	150		0	0
Exp2	8	Exp2-8-1	59.936	1.0.0.144	1	right	chenjiayan	-1763080563	2.0.10.242	2.0.10.242	09-16-2019	2019-09-16 01:25:33	09:25:33	female	2.0.10.147	77	Catch.bmp	1903-12-31	0		0	0	230784	0		0	0	NULL	NULL	NULL	Medium	run1	1	List2	A_T.wav	A_T	1	1	0	1	230634	150	1	680	231314
Exp2	8	Exp2-8-1	59.936	1.0.0.144	1	right	chenjiayan	-1763080563	2.0.10.242	2.0.10.242	09-16-2019	2019-09-16 01:25:33	09:25:33	female	2.0.10.147	78	Blue_C.bmp	1903-12-01	0		1	0	233403	0		0	0	NULL	NULL	NULL	Medium	Run1		List2	Catch.wav	V_S	0		1	1	233253	150		0	0
Exp2	8	Exp2-8-1	59.936	1.0.0.144	1	right	chenjiayan	-1763080563	2.0.10.242	2.0.10.242	09-16-2019	2019-09-16 01:25:33	09:25:33	female	2.0.10.147	79	Red_S.bmp	1903-06-16	0		0	1	236040	0		0	0	NULL	NULL	NULL	Medium	run1		List2	Catch.wav	V_S	0		1	1	235889	151		0	0
Exp2	8	Exp2-8-1	59.936	1.0.0.144	1	right	chenjiayan	-1763080563	2.0.10.242	2.0.10.242	09-16-2019	2019-09-16 01:25:33	09:25:33	female	2.0.10.147	80	Catch.bmp	1903-04-07	0		0	1	238526	0		0	0	NULL	NULL	NULL	Medium	run1	1	List2	A_T.wav	A_T	1	1	1	1	238375	151	1	787	239162
Exp2	8	Exp2-8-1	59.936	1.0.0.144	1	right	chenjiayan	-1763080563	2.0.10.242	2.0.10.242	09-16-2019	2019-09-16 01:25:33	09:25:33	female	2.0.10.147	81	Blue_S_2.bmp	1902-12-11	0		0	0	240878	0		0	0	NULL	NULL	NULL	Medium	run1	1	List2	A_T.wav	AV_T	1	1	0	1	240728	150	1	698	241426
Exp2	8	Exp2-8-1	59.936	1.0.0.144	1	right	chenjiayan	-1763080563	2.0.10.242	2.0.10.242	09-16-2019	2019-09-16 01:25:33	09:25:33	female	2.0.10.147	82	Blue_S.bmp	1903-07-19	0		0	0	243114	0		0	0	NULL	NULL	NULL	Medium	run1	1	List2	A_T.wav	AV_T	1	1	0	1	242964	150	1	526	243490
Exp2	8	Exp2-8-1	59.936	1.0.0.144	1	right	chenjiayan	-1763080563	2.0.10.242	2.0.10.242	09-16-2019	2019-09-16 01:25:33	09:25:33	female	2.0.10.147	83	Blue_S_2.bmp	1902-12-01	0		0	0	245566	0		0	0	NULL	NULL	NULL	Medium	run1	1	List2	A_T.wav	AV_T	1	1	0	1	245416	150	1	442	245858
Exp2	8	Exp2-8-1	59.936	1.0.0.144	1	right	chenjiayan	-1763080563	2.0.10.242	2.0.10.242	09-16-2019	2019-09-16 01:25:33	09:25:33	female	2.0.10.147	84	Red_S.bmp	1902-11-21	0		0	0	247785	0		0	0	NULL	NULL	NULL	Medium	run1		List2	Catch.wav	V_S	0		1	1	247635	150		0	0
Exp2	8	Exp2-8-1	59.936	1.0.0.144	1	right	chenjiayan	-1763080563	2.0.10.242	2.0.10.242	09-16-2019	2019-09-16 01:25:33	09:25:33	female	2.0.10.147	85	Blue_S_2.bmp	1902-08-26	0		0	0	250054	0		0	0	NULL	NULL	NULL	Medium	run1	1	List2	A_T.wav	AV_T	1	1	1	1	249904	150	1	571	250475
Exp2	8	Exp2-8-1	59.936	1.0.0.144	1	right	chenjiayan	-1763080563	2.0.10.242	2.0.10.242	09-16-2019	2019-09-16 01:25:33	09:25:33	female	2.0.10.147	86	Catch.bmp	1903-05-28	0		0	0	252173	0		0	0	NULL	NULL	NULL	Medium	run1	1	List2	A_T.wav	A_T	1	1	0	1	252023	150	1	636	252659
Exp2	8	Exp2-8-1	59.936	1.0.0.144	1	right	chenjiayan	-1763080563	2.0.10.242	2.0.10.242	09-16-2019	2019-09-16 01:25:33	09:25:33	female	2.0.10.147	87	Red_C.bmp	1904-05-07	0		0	0	254576	0		0	0	NULL	NULL	NULL	Medium	run1	1	List2	Catch.wav	V_T	1	1	1	1	254426	150	1	616	255042
Exp2	8	Exp2-8-1	59.936	1.0.0.144	1	right	chenjiayan	-1763080563	2.0.10.242	2.0.10.242	09-16-2019	2019-09-16 01:25:33	09:25:33	female	2.0.10.147	88	Blue_S_2.bmp	1903-11-26	0		0	0	257312	0		0	0	NULL	NULL	NULL	Medium	run1	1	List2	A_T.wav	AV_T	1	1	1	1	257162	150	1	488	257650
Exp2	8	Exp2-8-1	59.936	1.0.0.144	1	right	chenjiayan	-1763080563	2.0.10.242	2.0.10.242	09-16-2019	2019-09-16 01:25:33	09:25:33	female	2.0.10.147	89	Red_C_2.bmp	1902-05-07	0		0	0	259898	0		0	0	NULL	NULL	NULL	Medium	run1	1	List2	Catch.wav	V_T	1	1	1	1	259748	150	1	366	260114
Exp2	8	Exp2-8-1	59.936	1.0.0.144	1	right	chenjiayan	-1763080563	2.0.10.242	2.0.10.242	09-16-2019	2019-09-16 01:25:33	09:25:33	female	2.0.10.147	90	Red_S.bmp	1902-05-26	0		0	0	261917	0		0	0	NULL	NULL	NULL	Medium	run1		List2	A_S.wav	AV_S	0		1	1	261767	150		0	0
Exp2	8	Exp2-8-1	59.936	1.0.0.144	1	right	chenjiayan	-1763080563	2.0.10.242	2.0.10.242	09-16-2019	2019-09-16 01:25:33	09:25:33	female	2.0.10.147	91	Red_C.bmp	1903-12-28	0		0	0	264019	0		0	0	NULL	NULL	NULL	Medium	run1	1	List2	A_T.wav	AV_T	1	1	0	1	263869	150	1	677	264546
Exp2	8	Exp2-8-1	59.936	1.0.0.144	1	right	chenjiayan	-1763080563	2.0.10.242	2.0.10.242	09-16-2019	2019-09-16 01:25:33	09:25:33	female	2.0.10.147	92	Red_S_2.bmp	1903-12-30	0		0	1	266639	0		0	0	NULL	NULL	NULL	Medium	run1		List2	Catch.wav	V_S	0		1	1	266488	151	1	483	266971
Exp2	8	Exp2-8-1	59.936	1.0.0.144	1	right	chenjiayan	-1763080563	2.0.10.242	2.0.10.242	09-16-2019	2019-09-16 01:25:33	09:25:33	female	2.0.10.147	93	Catch.bmp	1903-03-02	0		0	0	269258	0		0	0	NULL	NULL	NULL	Medium	run1		List2	A_S.wav	A_S	0		1	1	269108	150		0	0
Exp2	8	Exp2-8-1	59.936	1.0.0.144	1	right	chenjiayan	-1763080563	2.0.10.242	2.0.10.242	09-16-2019	2019-09-16 01:25:33	09:25:33	female	2.0.10.147	94	Red_C.bmp	1904-05-17	0		0	0	271627	0		0	0	NULL	NULL	NULL	Medium	run1	1	List2	A_T.wav	AV_T	1	1	0	1	271477	150	1	686	272163
Exp2	8	Exp2-8-1	59.936	1.0.0.144	1	right	chenjiayan	-1763080563	2.0.10.242	2.0.10.242	09-16-2019	2019-09-16 01:25:33	09:25:33	female	2.0.10.147	95	Catch.bmp	1903-08-15	0		0	0	274380	0		0	0	NULL	NULL	NULL	Medium	run1	1	List2	A_T.wav	A_T	1	1	0	1	274230	150	1	748	274978
Exp2	8	Exp2-8-1	59.936	1.0.0.144	1	right	chenjiayan	-1763080563	2.0.10.242	2.0.10.242	09-16-2019	2019-09-16 01:25:33	09:25:33	female	2.0.10.147	96	Catch.bmp	1903-03-05	0		0	0	276866	0		0	0	NULL	NULL	NULL	Medium	run1		List2	A_S.wav	A_S	0		0	1	276716	150		0	0
Exp2	8	Exp2-8-1	59.936	1.0.0.144	1	right	chenjiayan	-1763080563	2.0.10.242	2.0.10.242	09-16-2019	2019-09-16 01:25:33	09:25:33	female	2.0.10.147	97	Catch.bmp	1902-03-20	0		0	0	279235	0		0	0	NULL	NULL	NULL	Medium	run1		List2	A_S.wav	A_S	0		0	1	279085	150		0	0
Exp2	8	Exp2-8-1	59.936	1.0.0.144	1	right	chenjiayan	-1763080563	2.0.10.242	2.0.10.242	09-16-2019	2019-09-16 01:25:33	09:25:33	female	2.0.10.147	98	Catch.bmp	1904-03-22	0		0	0	281254	0		0	0	NULL	NULL	NULL	Medium	run1	1	List2	A_T.wav	A_T	1	1	0	1	281104	150	1	418	281522
Exp2	8	Exp2-8-1	59.936	1.0.0.144	1	right	chenjiayan	-1763080563	2.0.10.242	2.0.10.242	09-16-2019	2019-09-16 01:25:33	09:25:33	female	2.0.10.147	99	Catch.bmp	1903-07-13	0		0	0	283957	0		0	0	NULL	NULL	NULL	Medium	run1	1	List2	A_T.wav	A_T	1	1	0	1	283807	150	1	580	284387
Exp2	8	Exp2-8-1	59.936	1.0.0.144	1	right	chenjiayan	-1763080563	2.0.10.242	2.0.10.242	09-16-2019	2019-09-16 01:25:33	09:25:33	female	2.0.10.147	100	Blue_C_2.bmp	1902-05-28	0		0	1	286410	0		0	0	NULL	NULL	NULL	Medium	run1		List2	A_S.wav	AV_S	0		0	1	286259	151		0	0
Exp2	8	Exp2-8-1	59.936	1.0.0.144	1	right	chenjiayan	-1763080563	2.0.10.242	2.0.10.242	09-16-2019	2019-09-16 01:25:33	09:25:33	female	2.0.10.147	101	Red_C.bmp	1902-08-04	0		0	0	288512	0		0	0	NULL	NULL	NULL	Medium	run1	1	List2	Catch.wav	V_T	1	1	0	1	288362	150	1	553	288915
Exp2	8	Exp2-8-1	59.936	1.0.0.144	1	right	chenjiayan	-1763080563	2.0.10.242	2.0.10.242	09-16-2019	2019-09-16 01:25:33	09:25:33	female	2.0.10.147	102	Catch.bmp	1903-01-18	0		0	0	290614	0		0	0	NULL	NULL	NULL	Medium	run1		List2	A_S.wav	A_S	0		1	1	290464	150		0	0
Exp2	8	Exp2-8-1	59.936	1.0.0.144	1	right	chenjiayan	-1763080563	2.0.10.242	2.0.10.242	09-16-2019	2019-09-16 01:25:33	09:25:33	female	2.0.10.147	103	Catch.bmp	1903-01-11	0		0	0	292933	0		0	0	NULL	NULL	NULL	Medium	run1		List2	A_S.wav	A_S	0		0	1	292783	150		0	0
Exp2	8	Exp2-8-1	59.936	1.0.0.144	1	right	chenjiayan	-1763080563	2.0.10.242	2.0.10.242	09-16-2019	2019-09-16 01:25:33	09:25:33	female	2.0.10.147	104	Red_C.bmp	1903-12-08	0		0	0	295269	0		0	0	NULL	NULL	NULL	Medium	run1	1	List2	A_T.wav	AV_T	1	1	0	1	295119	150	1	699	295818
Exp2	8	Exp2-8-1	59.936	1.0.0.144	1	right	chenjiayan	-1763080563	2.0.10.242	2.0.10.242	09-16-2019	2019-09-16 01:25:33	09:25:33	female	2.0.10.147	105	Catch.bmp	1902-07-03	0		0	0	297855	0		0	0	NULL	NULL	NULL	Medium	run1	1	List2	A_T.wav	A_T	1	1	0	1	297705	150	1	570	298275
Exp2	8	Exp2-8-1	59.936	1.0.0.144	1	right	chenjiayan	-1763080563	2.0.10.242	2.0.10.242	09-16-2019	2019-09-16 01:25:33	09:25:33	female	2.0.10.147	106	Blue_C_2.bmp	1903-11-19	0		0	0	299924	0		0	0	NULL	NULL	NULL	Medium	run1		List2	Catch.wav	V_S	0		0	1	299774	150		0	0
Exp2	8	Exp2-8-1	59.936	1.0.0.144	1	right	chenjiayan	-1763080563	2.0.10.242	2.0.10.242	09-16-2019	2019-09-16 01:25:33	09:25:33	female	2.0.10.147	107	Blue_S.bmp	1904-01-27	0		0	0	302560	0		0	0	NULL	NULL	NULL	Medium	run1	1	List2	A_T.wav	AV_T	1	1	1	1	302410	150	1	392	302802
Exp2	8	Exp2-8-1	59.936	1.0.0.144	1	right	chenjiayan	-1763080563	2.0.10.242	2.0.10.242	09-16-2019	2019-09-16 01:25:33	09:25:33	female	2.0.10.147	108	Catch.bmp	1904-04-10	0		0	0	305196	0		0	0	NULL	NULL	NULL	Medium	run1	1	List2	A_T.wav	A_T	1	1	0	1	305046	150	1	812	305858
Exp2	8	Exp2-8-1	59.936	1.0.0.144	1	right	chenjiayan	-1763080563	2.0.10.242	2.0.10.242	09-16-2019	2019-09-16 01:25:33	09:25:33	female	2.0.10.147	109	Catch.bmp	1903-10-05	0		0	1	307916	0		0	0	NULL	NULL	NULL	Medium	run1		List2	A_S.wav	A_S	0		1	1	307765	151		0	0
Exp2	8	Exp2-8-1	59.936	1.0.0.144	1	right	chenjiayan	-1763080563	2.0.10.242	2.0.10.242	09-16-2019	2019-09-16 01:25:33	09:25:33	female	2.0.10.147	110	Blue_S.bmp	1904-02-29	0		0	1	310502	0		0	0	NULL	NULL	NULL	Medium	run1	1	List2	Catch.wav	V_T	1	1	1	1	310351	151	1	620	310971
Exp2	8	Exp2-8-1	59.936	1.0.0.144	1	right	chenjiayan	-1763080563	2.0.10.242	2.0.10.242	09-16-2019	2019-09-16 01:25:33	09:25:33	female	2.0.10.147	111	Blue_C.bmp	1902-11-27	0		0	0	313171	0		0	0	NULL	NULL	NULL	Medium	run1		List2	A_S.wav	AV_S	0		1	1	313021	150		0	0
Exp2	8	Exp2-8-1	59.936	1.0.0.144	1	right	chenjiayan	-1763080563	2.0.10.242	2.0.10.242	09-16-2019	2019-09-16 01:25:33	09:25:33	female	2.0.10.147	112	Blue_S_2.bmp	1902-06-30	0		0	0	315457	0		0	0	NULL	NULL	NULL	Medium	run1	1	List2	Catch.wav	V_T	1	1	1	1	315307	150	1	727	316034
Exp2	8	Exp2-8-1	59.936	1.0.0.144	1	right	chenjiayan	-1763080563	2.0.10.242	2.0.10.242	09-16-2019	2019-09-16 01:25:33	09:25:33	female	2.0.10.147	113	Blue_S.bmp	1903-07-29	0		0	0	317526	0		0	0	NULL	NULL	NULL	Medium	run1	1	List2	A_T.wav	AV_T	1	1	0	2	317376	150	1	562	317938
Exp2	8	Exp2-8-1	59.936	1.0.0.144	1	right	chenjiayan	-1763080563	2.0.10.242	2.0.10.242	09-16-2019	2019-09-16 01:25:33	09:25:33	female	2.0.10.147	114	Red_C_2.bmp	1903-09-13	0		0	0	319995	0		0	0	NULL	NULL	NULL	Medium	run1	1	List2	A_T.wav	AV_T	1	1	0	1	319845	150	1	669	320514
Exp2	8	Exp2-8-1	59.936	1.0.0.144	1	right	chenjiayan	-1763080563	2.0.10.242	2.0.10.242	09-16-2019	2019-09-16 01:25:33	09:25:33	female	2.0.10.147	115	Catch.bmp	1904-02-06	0		0	1	322498	0		0	0	NULL	NULL	NULL	Medium	run1		List2	A_S.wav	A_S	0		1	1	322347	151		0	0
Exp2	8	Exp2-8-1	59.936	1.0.0.144	1	right	chenjiayan	-1763080563	2.0.10.242	2.0.10.242	09-16-2019	2019-09-16 01:25:33	09:25:33	female	2.0.10.147	116	Red_C.bmp	1903-09-07	0		1	0	325200	0		0	0	NULL	NULL	NULL	Medium	run1	1	List2	A_T.wav	AV_T	1	1	0	1	325050	150	1	729	325779
Exp2	8	Exp2-8-1	59.936	1.0.0.144	1	right	chenjiayan	-1763080563	2.0.10.242	2.0.10.242	09-16-2019	2019-09-16 01:25:33	09:25:33	female	2.0.10.147	117	Blue_S.bmp	1903-04-02	0		0	0	327703	0		0	0	NULL	NULL	NULL	Medium	run1	1	List2	Catch.wav	V_T	1	1	1	1	327553	150	1	769	328322
Exp2	8	Exp2-8-1	59.936	1.0.0.144	1	right	chenjiayan	-1763080563	2.0.10.242	2.0.10.242	09-16-2019	2019-09-16 01:25:33	09:25:33	female	2.0.10.147	118	Blue_C_2.bmp	1902-10-19	0		0	0	330039	0		0	0	NULL	NULL	NULL	Medium	run1		List2	Catch.wav	V_S	0		0	1	329889	150		0	0
Exp2	8	Exp2-8-1	59.936	1.0.0.144	1	right	chenjiayan	-1763080563	2.0.10.242	2.0.10.242	09-16-2019	2019-09-16 01:25:33	09:25:33	female	2.0.10.147	119	Catch.bmp	1902-04-20	0		0	1	332275	0		0	0	NULL	NULL	NULL	Medium	run1	1	List2	A_T.wav	A_T	1	1	1	1	332124	151	1	566	332690
Exp2	8	Exp2-8-1	59.936	1.0.0.144	1	right	chenjiayan	-1763080563	2.0.10.242	2.0.10.242	09-16-2019	2019-09-16 01:25:33	09:25:33	female	2.0.10.147	120	Red_S.bmp	1904-03-11	0		0	0	334277	0		0	0	NULL	NULL	NULL	Medium	run1		List2	Catch.wav	V_S	0		0	1	334127	150		0	0
Exp2	8	Exp2-8-1	59.936	1.0.0.144	1	right	chenjiayan	-1763080563	2.0.10.242	2.0.10.242	09-16-2019	2019-09-16 01:25:33	09:25:33	female	2.0.10.147	121	Catch.bmp	1903-07-25	0		0	1	337030	0		0	0	NULL	NULL	NULL	Medium	run1	1	List2	A_T.wav	A_T	1	1	1	1	336879	151	1	716	337595
Exp2	8	Exp2-8-1	59.936	1.0.0.144	1	right	chenjiayan	-1763080563	2.0.10.242	2.0.10.242	09-16-2019	2019-09-16 01:25:33	09:25:33	female	2.0.10.147	122	Blue_C_2.bmp	1903-07-14	0		0	0	339482	0		0	0	NULL	NULL	NULL	Medium	run1		List2	Catch.wav	V_S	0		1	1	339332	150		0	0
Exp2	8	Exp2-8-1	59.936	1.0.0.144	1	right	chenjiayan	-1763080563	2.0.10.242	2.0.10.242	09-16-2019	2019-09-16 01:25:33	09:25:33	female	2.0.10.147	123	Catch.bmp	1902-12-25	0		0	0	341985	0		0	0	NULL	NULL	NULL	Medium	run1		List2	A_S.wav	A_S	0		1	1	341835	150		0	0
Exp2	8	Exp2-8-1	59.936	1.0.0.144	1	right	chenjiayan	-1763080563	2.0.10.242	2.0.10.242	09-16-2019	2019-09-16 01:25:33	09:25:33	female	2.0.10.147	124	Red_S_2.bmp	1904-03-18	0		0	0	344304	0		0	0	NULL	NULL	NULL	Medium	run1		List2	A_S.wav	AV_S	0		0	1	344154	150	1	503	344657
Exp2	8	Exp2-8-1	59.936	1.0.0.144	1	right	chenjiayan	-1763080563	2.0.10.242	2.0.10.242	09-16-2019	2019-09-16 01:25:33	09:25:33	female	2.0.10.147	125	Catch.bmp	1902-10-16	0		0	0	346990	0		0	0	NULL	NULL	NULL	Medium	run1	1	List2	A_T.wav	A_T	1	1	0	1	346840	150	1	721	347561
Exp2	8	Exp2-8-1	59.936	1.0.0.144	1	right	chenjiayan	-1763080563	2.0.10.242	2.0.10.242	09-16-2019	2019-09-16 01:25:33	09:25:33	female	2.0.10.147	126	Blue_S_2.bmp	1903-09-24	0		0	0	349159	0		0	0	NULL	NULL	NULL	Medium	run1	1	List2	Catch.wav	V_T	1	1	1	1	349009	150	1	696	349705
Exp2	8	Exp2-8-1	59.936	1.0.0.144	1	right	chenjiayan	-1763080563	2.0.10.242	2.0.10.242	09-16-2019	2019-09-16 01:25:33	09:25:33	female	2.0.10.147	127	Red_C_2.bmp	1902-07-03	0		0	0	351678	0		0	0	NULL	NULL	NULL	Medium	run1	1	List2	A_T.wav	AV_T	1	1	1	1	351528	150	1	378	351906
Exp2	8	Exp2-8-1	59.936	1.0.0.144	1	right	chenjiayan	-1763080563	2.0.10.242	2.0.10.242	09-16-2019	2019-09-16 01:25:33	09:25:33	female	2.0.10.147	128	Red_C_2.bmp	1903-11-26	0		0	0	353747	0		0	0	NULL	NULL	NULL	Medium	run1	1	List2	Catch.wav	V_T	1	1	1	1	353597	150	1	621	354218
Exp2	8	Exp2-8-1	59.936	1.0.0.144	1	right	chenjiayan	-1763080563	2.0.10.242	2.0.10.242	09-16-2019	2019-09-16 01:25:33	09:25:33	female	2.0.10.147	129	Red_S.bmp	1903-09-28	0		0	0	356333	0		0	0	NULL	NULL	NULL	Medium	run1		List2	Catch.wav	V_S	0		0	1	356183	150		0	0
Exp2	8	Exp2-8-1	59.936	1.0.0.144	1	right	chenjiayan	-1763080563	2.0.10.242	2.0.10.242	09-16-2019	2019-09-16 01:25:33	09:25:33	female	2.0.10.147	130	Red_S_2.bmp	1903-03-04	0		0	0	358903	0		0	0	NULL	NULL	NULL	Medium	run1		List2	Catch.wav	V_S	0		0	1	358753	150		0	0
Exp2	8	Exp2-8-1	59.936	1.0.0.144	1	right	chenjiayan	-1763080563	2.0.10.242	2.0.10.242	09-16-2019	2019-09-16 01:25:33	09:25:33	female	2.0.10.147	131	Catch.bmp	1902-05-08	0		0	0	361272	0		0	0	NULL	NULL	NULL	Medium	run1	1	List2	A_T.wav	A_T	1	1	1	1	361122	150	1	599	361721
Exp2	8	Exp2-8-1	59.936	1.0.0.144	1	right	chenjiayan	-1763080563	2.0.10.242	2.0.10.242	09-16-2019	2019-09-16 01:25:33	09:25:33	female	2.0.10.147	132	Catch.bmp	1902-11-26	0		0	0	363291	0		0	0	NULL	NULL	NULL	Medium	run1	1	List2	A_T.wav	A_T	1	1	0	1	363141	150	1	596	363737
Exp2	8	Exp2-8-1	59.936	1.0.0.144	1	right	chenjiayan	-1763080563	2.0.10.242	2.0.10.242	09-16-2019	2019-09-16 01:25:33	09:25:33	female	2.0.10.147	133	Red_C.bmp	1904-03-19	0		0	0	365510	0		0	0	NULL	NULL	NULL	Medium	run1	1	List2	A_T.wav	AV_T	1	1	0	1	365360	150	1	673	366033
Exp2	8	Exp2-8-1	59.936	1.0.0.144	1	right	chenjiayan	-1763080563	2.0.10.242	2.0.10.242	09-16-2019	2019-09-16 01:25:33	09:25:33	female	2.0.10.147	134	Blue_S_2.bmp	1903-05-26	0		0	1	368213	0		0	0	NULL	NULL	NULL	Medium	run1	1	List2	A_T.wav	AV_T	1	1	1	1	368062	151	1	667	368729
Exp2	8	Exp2-8-1	59.936	1.0.0.144	1	right	chenjiayan	-1763080563	2.0.10.242	2.0.10.242	09-16-2019	2019-09-16 01:25:33	09:25:33	female	2.0.10.147	135	Catch.bmp	1904-01-05	0		0	0	370615	0		0	0	NULL	NULL	NULL	Medium	run1		List2	A_S.wav	A_S	0		0	1	370465	150		0	0
Exp2	8	Exp2-8-1	59.936	1.0.0.144	1	right	chenjiayan	-1763080563	2.0.10.242	2.0.10.242	09-16-2019	2019-09-16 01:25:33	09:25:33	female	2.0.10.147	136	Catch.bmp	1904-04-04	0		0	0	373301	0		0	0	NULL	NULL	NULL	Medium	run1		List2	A_S.wav	A_S	0		0	1	373151	150		0	0
Exp2	8	Exp2-8-1	59.936	1.0.0.144	1	right	chenjiayan	-1763080563	2.0.10.242	2.0.10.242	09-16-2019	2019-09-16 01:25:33	09:25:33	female	2.0.10.147	137	Catch.bmp	1903-09-07	0		0	0	376104	0		0	0	NULL	NULL	NULL	Medium	run1	1	List2	A_T.wav	A_T	1	1	0	1	375954	150	1	615	376569
Exp2	8	Exp2-8-1	59.936	1.0.0.144	1	right	chenjiayan	-1763080563	2.0.10.242	2.0.10.242	09-16-2019	2019-09-16 01:25:33	09:25:33	female	2.0.10.147	138	Red_C_2.bmp	1902-06-26	0		0	0	378607	0		0	0	NULL	NULL	NULL	Medium	run1	1	List2	Catch.wav	V_T	1	1	1	1	378457	150	1	728	379185
Exp2	8	Exp2-8-1	59.936	1.0.0.144	1	right	chenjiayan	-1763080563	2.0.10.242	2.0.10.242	09-16-2019	2019-09-16 01:25:33	09:25:33	female	2.0.10.147	139	Catch.bmp	1903-03-26	0		0	0	380676	0		0	0	NULL	NULL	NULL	Medium	run1	1	List2	A_T.wav	A_T	1	1	1	1	380526	150	1	811	381337
Exp2	8	Exp2-8-1	59.936	1.0.0.144	1	right	chenjiayan	-1763080563	2.0.10.242	2.0.10.242	09-16-2019	2019-09-16 01:25:33	09:25:33	female	2.0.10.147	140	Red_C.bmp	1902-05-28	0		0	1	383012	0		0	0	NULL	NULL	NULL	Medium	run1	1	List2	A_T.wav	AV_T	1	1	1	1	382861	151	1	565	383426
Exp2	8	Exp2-8-1	59.936	1.0.0.144	1	right	chenjiayan	-1763080563	2.0.10.242	2.0.10.242	09-16-2019	2019-09-16 01:25:33	09:25:33	female	2.0.10.147	141	Red_C.bmp	1903-07-22	0		0	0	385047	0		0	0	NULL	NULL	NULL	Medium	run1	1	List2	Catch.wav	V_T	1	1	1	1	384897	150	1	520	385417
Exp2	8	Exp2-8-1	59.936	1.0.0.144	1	right	chenjiayan	-1763080563	2.0.10.242	2.0.10.242	09-16-2019	2019-09-16 01:25:33	09:25:33	female	2.0.10.147	142	Blue_S.bmp	1902-12-02	0		0	1	387500	0		0	0	NULL	NULL	NULL	Medium	run1	1	List2	A_T.wav	AV_T	1	1	2	1	387349	151	1	620	387969
Exp2	8	Exp2-8-1	59.936	1.0.0.144	1	right	chenjiayan	-1763080563	2.0.10.242	2.0.10.242	09-16-2019	2019-09-16 01:25:33	09:25:33	female	2.0.10.147	143	Catch.bmp	1903-10-09	0		0	1	389719	0		0	0	NULL	NULL	NULL	Medium	run1	1	List2	A_T.wav	A_T	1	1	1	1	389568	151	1	474	390042
Exp2	8	Exp2-8-1	59.936	1.0.0.144	1	right	chenjiayan	-1763080563	2.0.10.242	2.0.10.242	09-16-2019	2019-09-16 01:25:33	09:25:33	female	2.0.10.147	144	Blue_S.bmp	1902-11-20	0		0	1	392255	0		0	0	NULL	NULL	NULL	Medium	run1	1	List2	A_T.wav	AV_T	1	1	1	1	392104	151	1	609	392713
Exp2	8	Exp2-8-1	59.936	1.0.0.144	1	right	chenjiayan	-1763080563	2.0.10.242	2.0.10.242	09-16-2019	2019-09-16 01:25:33	09:25:33	female	2.0.10.147	145	Blue_C.bmp	1902-03-26	0		0	0	394457	0		0	0	NULL	NULL	NULL	Medium	run1		List2	A_S.wav	AV_S	0		0	1	394307	150		0	0
Exp2	8	Exp2-8-1	59.936	1.0.0.144	1	right	chenjiayan	-1763080563	2.0.10.242	2.0.10.242	09-16-2019	2019-09-16 01:25:33	09:25:33	female	2.0.10.147	146	Blue_S_2.bmp	1902-08-29	0		1	0	396492	0		0	0	NULL	NULL	NULL	Medium	run1	1	List2	Catch.wav	V_T	1	1	2	1	396342	150	1	699	397041
Exp2	8	Exp2-8-1	59.936	1.0.0.144	1	right	chenjiayan	-1763080563	2.0.10.242	2.0.10.242	09-16-2019	2019-09-16 01:25:33	09:25:33	female	2.0.10.147	147	Red_C_2.bmp	1903-06-11	0		0	0	398611	0		0	0	NULL	NULL	NULL	Medium	run1	1	List2	Catch.wav	V_T	1	1	0	1	398461	150	1	604	399065
Exp2	8	Exp2-8-1	59.936	1.0.0.144	1	right	chenjiayan	-1763080563	2.0.10.242	2.0.10.242	09-16-2019	2019-09-16 01:25:33	09:25:33	female	2.0.10.147	148	Red_S_2.bmp	1903-07-24	0		0	1	401031	0		0	0	NULL	NULL	NULL	Medium	run1		List2	A_S.wav	AV_S	0		1	1	400880	151		0	0
Exp2	8	Exp2-8-1	59.936	1.0.0.144	1	right	chenjiayan	-1763080563	2.0.10.242	2.0.10.242	09-16-2019	2019-09-16 01:25:33	09:25:33	female	2.0.10.147	149	Catch.bmp	1904-02-24	0		0	1	403567	0		0	0	NULL	NULL	NULL	Medium	run1	1	List2	A_T.wav	A_T	1	1	1	1	403416	151	1	641	404057
Exp2	8	Exp2-8-1	59.936	1.0.0.144	1	right	chenjiayan	-1763080563	2.0.10.242	2.0.10.242	09-16-2019	2019-09-16 01:25:33	09:25:33	female	2.0.10.147	150	Red_C_2.bmp	1902-10-16	0		0	0	406236	0		0	0	NULL	NULL	NULL	Medium	run1	1	List2	A_T.wav	AV_T	1	1	0	1	406086	150	1	660	406746
Exp2	8	Exp2-8-1	59.936	1.0.0.144	1	right	chenjiayan	-1763080563	2.0.10.242	2.0.10.242	09-16-2019	2019-09-16 01:25:33	09:25:33	female	2.0.10.147	151	Catch.bmp	1904-02-12	0		0	0	408405	0		0	0	NULL	NULL	NULL	Medium	run1	1	List2	A_T.wav	A_T	1	1	0	1	408255	150	1	474	408729
Exp2	8	Exp2-8-1	59.936	1.0.0.144	1	right	chenjiayan	-1763080563	2.0.10.242	2.0.10.242	09-16-2019	2019-09-16 01:25:33	09:25:33	female	2.0.10.147	152	Red_C.bmp	1903-07-15	0		0	0	411058	0		0	0	NULL	NULL	NULL	Medium	run1	1	List2	Catch.wav	V_T	1	1	1	1	410908	150	1	446	411354
Exp2	8	Exp2-8-1	59.936	1.0.0.144	1	right	chenjiayan	-1763080563	2.0.10.242	2.0.10.242	09-16-2019	2019-09-16 01:25:33	09:25:33	female	2.0.10.147	153	Blue_S_2.bmp	1902-12-09	0		1	0	413510	0		0	0	NULL	NULL	NULL	Medium	run1	1	List2	A_T.wav	AV_T	1	1	1	1	413360	150	1	473	413833
Exp2	8	Exp2-8-1	59.936	1.0.0.144	1	right	chenjiayan	-1763080563	2.0.10.242	2.0.10.242	09-16-2019	2019-09-16 01:25:33	09:25:33	female	2.0.10.147	154	Catch.bmp	1903-12-28	0		0	0	415746	0		0	0	NULL	NULL	NULL	Medium	run1		List2	A_S.wav	A_S	0		0	1	415596	150		0	0
Exp2	8	Exp2-8-1	59.936	1.0.0.144	1	right	chenjiayan	-1763080563	2.0.10.242	2.0.10.242	09-16-2019	2019-09-16 01:25:33	09:25:33	female	2.0.10.147	155	Blue_S_2.bmp	1904-04-14	0		0	0	418432	0		0	0	NULL	NULL	NULL	Medium	run1	1	List2	A_T.wav	AV_T	1	1	0	1	418282	150	1	495	418777
Exp2	8	Exp2-8-1	59.936	1.0.0.144	1	right	chenjiayan	-1763080563	2.0.10.242	2.0.10.242	09-16-2019	2019-09-16 01:25:33	09:25:33	female	2.0.10.147	156	Catch.bmp	1902-04-18	0		0	0	421152	0		0	0	NULL	NULL	NULL	Medium	run1	1	List2	A_T.wav	A_T	1	1	0	1	421002	150	1	816	421818
Exp2	8	Exp2-8-1	59.936	1.0.0.144	1	right	chenjiayan	-1763080563	2.0.10.242	2.0.10.242	09-16-2019	2019-09-16 01:25:33	09:25:33	female	2.0.10.147	157	Red_C.bmp	1903-03-05	0		0	0	423154	0		0	0	NULL	NULL	NULL	Medium	run1	1	List2	Catch.wav	V_T	1	1	1	1	423004	150	1	589	423593
Exp2	8	Exp2-8-1	59.936	1.0.0.144	1	right	chenjiayan	-1763080563	2.0.10.242	2.0.10.242	09-16-2019	2019-09-16 01:25:33	09:25:33	female	2.0.10.147	158	Red_C.bmp	1903-05-23	0		0	0	425473	0		0	0	NULL	NULL	NULL	Medium	run1	1	List2	Catch.wav	V_T	1	1	0	1	425323	150	1	374	425697
Exp2	8	Exp2-8-1	59.936	1.0.0.144	1	right	chenjiayan	-1763080563	2.0.10.242	2.0.10.242	09-16-2019	2019-09-16 01:25:33	09:25:33	female	2.0.10.147	159	Blue_S_2.bmp	1903-03-22	0		0	0	427859	0		0	0	NULL	NULL	NULL	Medium	run1	1	List2	A_T.wav	AV_T	1	1	1	1	427709	150	1	444	428153
Exp2	8	Exp2-8-1	59.936	1.0.0.144	1	right	chenjiayan	-1763080563	2.0.10.242	2.0.10.242	09-16-2019	2019-09-16 01:25:33	09:25:33	female	2.0.10.147	160	Red_C.bmp	1903-10-14	0		0	0	430195	0		0	0	NULL	NULL	NULL	Medium	run1	1	List2	Catch.wav	V_T	1	1	0	1	430045	150	1	500	430545
Exp2	8	Exp2-8-1	59.936	1.0.0.144	1	right	chenjiayan	-1763080563	2.0.10.242	2.0.10.242	09-16-2019	2019-09-16 01:25:33	09:25:33	female	2.0.10.147	161	Catch.bmp	1903-08-30	0		0	0	432731	1334		0	0	NULL	NULL	NULL	Medium	run1	1	List2	A_T.wav	A_T	1	1	1	1	432581	150	1	653	433234
Exp2	8	Exp2-8-1	59.936	1.0.0.144	1	right	chenjiayan	-1763080563	2.0.10.242	2.0.10.242	09-16-2019	2019-09-16 01:25:33	09:25:33	female	2.0.10.147	162	Catch.bmp	1903-09-03	0		1	0	471955	0		0	0	NULL	NULL	NULL	Medium	run1		List2	A_S.wav	A_S	0		0	1	471805	150		0	0
Exp2	8	Exp2-8-1	59.936	1.0.0.144	1	right	chenjiayan	-1763080563	2.0.10.242	2.0.10.242	09-16-2019	2019-09-16 01:25:33	09:25:33	female	2.0.10.147	163	Blue_S.bmp	1903-06-15	0		0	1	474542	0		0	0	NULL	NULL	NULL	Medium	run1	1	List2	A_T.wav	AV_T	1	1	1	1	474391	151	1	538	474929
Exp2	8	Exp2-8-1	59.936	1.0.0.144	1	right	chenjiayan	-1763080563	2.0.10.242	2.0.10.242	09-16-2019	2019-09-16 01:25:33	09:25:33	female	2.0.10.147	164	Blue_S.bmp	1903-06-16	0		0	0	476961	0		0	0	NULL	NULL	NULL	Medium	run1	1	List2	Catch.wav	V_T	1	1	1	1	476811	150	1	414	477225
Exp2	8	Exp2-8-1	59.936	1.0.0.144	1	right	chenjiayan	-1763080563	2.0.10.242	2.0.10.242	09-16-2019	2019-09-16 01:25:33	09:25:33	female	2.0.10.147	165	Blue_S.bmp	1903-10-28	0		0	0	479380	0		0	0	NULL	NULL	NULL	Medium	run1	1	List2	A_T.wav	AV_T	1	1	1	1	479230	150	1	491	479721
Exp2	8	Exp2-8-1	59.936	1.0.0.144	1	right	chenjiayan	-1763080563	2.0.10.242	2.0.10.242	09-16-2019	2019-09-16 01:25:33	09:25:33	female	2.0.10.147	166	Blue_S.bmp	1904-03-07	0		0	0	481933	0		0	0	NULL	NULL	NULL	Medium	run1	1	List2	Catch.wav	V_T	1	1	1	1	481783	150	1	442	482225
Exp2	8	Exp2-8-1	59.936	1.0.0.144	1	right	chenjiayan	-1763080563	2.0.10.242	2.0.10.242	09-16-2019	2019-09-16 01:25:33	09:25:33	female	2.0.10.147	167	Red_S.bmp	1902-07-25	0		0	0	484619	0		0	0	NULL	NULL	NULL	Medium	run1		List2	A_S.wav	AV_S	0		1	1	484469	150		0	0
Exp2	8	Exp2-8-1	59.936	1.0.0.144	1	right	chenjiayan	-1763080563	2.0.10.242	2.0.10.242	09-16-2019	2019-09-16 01:25:33	09:25:33	female	2.0.10.147	168	Blue_C_2.bmp	1903-02-19	0		0	0	486771	0		0	0	NULL	NULL	NULL	Medium	run1		List2	A_S.wav	AV_S	0		0	1	486621	150	1	501	487122
Exp2	8	Exp2-8-1	59.936	1.0.0.144	1	right	chenjiayan	-1763080563	2.0.10.242	2.0.10.242	09-16-2019	2019-09-16 01:25:33	09:25:33	female	2.0.10.147	169	Blue_S.bmp	1903-01-05	0		0	1	489074	0		0	0	NULL	NULL	NULL	Medium	run1	1	List2	A_T.wav	AV_T	1	1	1	1	488923	151	1	1086	490009
Exp2	8	Exp2-8-1	59.936	1.0.0.144	1	right	chenjiayan	-1763080563	2.0.10.242	2.0.10.242	09-16-2019	2019-09-16 01:25:33	09:25:33	female	2.0.10.147	170	Catch.bmp	1904-01-09	0		0	0	491326	0		0	0	NULL	NULL	NULL	Medium	run1	1	List2	A_T.wav	A_T	1	1	0	1	491176	150	1	720	491896
Exp2	8	Exp2-8-1	59.936	1.0.0.144	1	right	chenjiayan	-1763080563	2.0.10.242	2.0.10.242	09-16-2019	2019-09-16 01:25:33	09:25:33	female	2.0.10.147	171	Catch.bmp	1904-04-04	0		0	0	493945	0		0	0	NULL	NULL	NULL	Medium	run1	1	List2	A_T.wav	A_T	1	1	0	1	493795	150	1	485	494280
Exp2	8	Exp2-8-1	59.936	1.0.0.144	1	right	chenjiayan	-1763080563	2.0.10.242	2.0.10.242	09-16-2019	2019-09-16 01:25:33	09:25:33	female	2.0.10.147	172	Blue_S_2.bmp	1903-10-12	0		0	0	496648	0		0	0	NULL	NULL	NULL	Medium	run1	1	List2	Catch.wav	V_T	1	1	1	1	496498	150	1	550	497048
Exp2	8	Exp2-8-1	59.936	1.0.0.144	1	right	chenjiayan	-1763080563	2.0.10.242	2.0.10.242	09-16-2019	2019-09-16 01:25:33	09:25:33	female	2.0.10.147	173	Blue_C_2.bmp	1902-11-08	0		0	0	499184	0		0	0	NULL	NULL	NULL	Medium	run1		List2	Catch.wav	V_S	0		0	1	499034	150		0	0
Exp2	8	Exp2-8-1	59.936	1.0.0.144	1	right	chenjiayan	-1763080563	2.0.10.242	2.0.10.242	09-16-2019	2019-09-16 01:25:33	09:25:33	female	2.0.10.147	174	Red_S_2.bmp	1903-11-03	0		0	0	501453	0		0	0	NULL	NULL	NULL	Medium	run1		List2	A_S.wav	AV_S	0		1	1	501303	150		0	0
Exp2	8	Exp2-8-1	59.936	1.0.0.144	1	right	chenjiayan	-1763080563	2.0.10.242	2.0.10.242	09-16-2019	2019-09-16 01:25:33	09:25:33	female	2.0.10.147	175	Catch.bmp	1902-09-12	0		0	0	504056	0		0	0	NULL	NULL	NULL	Medium	run1		List2	A_S.wav	A_S	0		0	1	503906	150		0	0
Exp2	8	Exp2-8-1	59.936	1.0.0.144	1	right	chenjiayan	-1763080563	2.0.10.242	2.0.10.242	09-16-2019	2019-09-16 01:25:33	09:25:33	female	2.0.10.147	176	Red_C.bmp	1902-09-01	0		0	0	506325	0		0	0	NULL	NULL	NULL	Medium	run1	1	List2	A_T.wav	AV_T	1	1	0	1	506175	150	1	546	506721
Exp2	8	Exp2-8-1	59.936	1.0.0.144	1	right	chenjiayan	-1763080563	2.0.10.242	2.0.10.242	09-16-2019	2019-09-16 01:25:33	09:25:33	female	2.0.10.147	177	Catch.bmp	1904-01-08	0		0	0	508461	0		0	0	NULL	NULL	NULL	Medium	run1	1	List2	A_T.wav	A_T	1	1	0	2	508311	150	1	514	508825
Exp2	8	Exp2-8-1	59.936	1.0.0.144	1	right	chenjiayan	-1763080563	2.0.10.242	2.0.10.242	09-16-2019	2019-09-16 01:25:33	09:25:33	female	2.0.10.147	178	Red_C_2.bmp	1903-03-13	0		0	0	511080	0		0	0	NULL	NULL	NULL	Medium	run1	1	List2	Catch.wav	V_T	1	1	1	1	510930	150	1	478	511408
Exp2	8	Exp2-8-1	59.936	1.0.0.144	1	right	chenjiayan	-1763080563	2.0.10.242	2.0.10.242	09-16-2019	2019-09-16 01:25:33	09:25:33	female	2.0.10.147	179	Red_C.bmp	1902-03-10	0		0	0	513399	0		0	0	NULL	NULL	NULL	Medium	run1	1	List2	Catch.wav	V_T	1	1	0	1	513249	150	1	567	513816
Exp2	8	Exp2-8-1	59.936	1.0.0.144	1	right	chenjiayan	-1763080563	2.0.10.242	2.0.10.242	09-16-2019	2019-09-16 01:25:33	09:25:33	female	2.0.10.147	180	Red_C_2.bmp	1903-09-21	0		0	0	515351	0		0	0	NULL	NULL	NULL	Medium	run1	1	List2	A_T.wav	AV_T	1	1	1	1	515201	150	1	439	515640
Exp2	8	Exp2-8-1	59.936	1.0.0.144	1	right	chenjiayan	-1763080563	2.0.10.242	2.0.10.242	09-16-2019	2019-09-16 01:25:33	09:25:33	female	2.0.10.147	181	Red_C_2.bmp	1902-05-26	0		0	1	517871	0		0	0	NULL	NULL	NULL	Medium	run1	1	List2	A_T.wav	AV_T	1	1	1	1	517720	151	1	328	518048
Exp2	8	Exp2-8-1	59.936	1.0.0.144	1	right	chenjiayan	-1763080563	2.0.10.242	2.0.10.242	09-16-2019	2019-09-16 01:25:33	09:25:33	female	2.0.10.147	182	Catch.bmp	1903-07-30	0		0	0	519906	0		0	0	NULL	NULL	NULL	Medium	run1	1	List2	A_T.wav	A_T	1	1	0	1	519756	150	1	469	520225
Exp2	8	Exp2-8-1	59.936	1.0.0.144	1	right	chenjiayan	-1763080563	2.0.10.242	2.0.10.242	09-16-2019	2019-09-16 01:25:33	09:25:33	female	2.0.10.147	183	Red_S.bmp	1902-08-05	0		1	0	522375	0		0	0	NULL	NULL	NULL	Medium	run1		List2	Catch.wav	V_S	0		1	1	522225	150		0	0
Exp2	8	Exp2-8-1	59.936	1.0.0.144	1	right	chenjiayan	-1763080563	2.0.10.242	2.0.10.242	09-16-2019	2019-09-16 01:25:33	09:25:33	female	2.0.10.147	184	Blue_C_2.bmp	1902-12-21	0		0	0	524528	0		0	0	NULL	NULL	NULL	Medium	run1		List2	A_S.wav	AV_S	0		0	1	524378	150		0	0
Exp2	8	Exp2-8-1	59.936	1.0.0.144	1	right	chenjiayan	-1763080563	2.0.10.242	2.0.10.242	09-16-2019	2019-09-16 01:25:33	09:25:33	female	2.0.10.147	185	Red_C_2.bmp	1903-06-14	0		0	0	526830	0		0	0	NULL	NULL	NULL	Medium	run1	1	List2	Catch.wav	V_T	1	1	1	1	526680	150	1	640	527320
Exp2	8	Exp2-8-1	59.936	1.0.0.144	1	right	chenjiayan	-1763080563	2.0.10.242	2.0.10.242	09-16-2019	2019-09-16 01:25:33	09:25:33	female	2.0.10.147	186	Blue_S_2.bmp	1903-11-04	0		0	0	529249	0		0	0	NULL	NULL	NULL	Medium	run1	1	List2	A_T.wav	AV_T	1	1	1	1	529099	150	1	454	529553
Exp2	8	Exp2-8-1	59.936	1.0.0.144	1	right	chenjiayan	-1763080563	2.0.10.242	2.0.10.242	09-16-2019	2019-09-16 01:25:33	09:25:33	female	2.0.10.147	187	Blue_S_2.bmp	1903-06-09	0		0	0	531802	0		0	0	NULL	NULL	NULL	Medium	run1	1	List2	Catch.wav	V_T	1	1	1	1	531652	150	1	460	532112
Exp2	8	Exp2-8-1	59.936	1.0.0.144	1	right	chenjiayan	-1763080563	2.0.10.242	2.0.10.242	09-16-2019	2019-09-16 01:25:33	09:25:33	female	2.0.10.147	188	Red_C_2.bmp	1902-11-18	0		0	1	534205	0		0	0	NULL	NULL	NULL	Medium	run1	1	List2	A_T.wav	AV_T	1	1	1	1	534054	151	1	555	534609
Exp2	8	Exp2-8-1	59.936	1.0.0.144	1	right	chenjiayan	-1763080563	2.0.10.242	2.0.10.242	09-16-2019	2019-09-16 01:25:33	09:25:33	female	2.0.10.147	189	Blue_C_2.bmp	1903-06-02	0		0	0	536407	0		0	0	NULL	NULL	NULL	Medium	run1		List2	A_S.wav	AV_S	0		0	1	536257	150		0	0
Exp2	8	Exp2-8-1	59.936	1.0.0.144	1	right	chenjiayan	-1763080563	2.0.10.242	2.0.10.242	09-16-2019	2019-09-16 01:25:33	09:25:33	female	2.0.10.147	190	Catch.bmp	1904-02-18	0		0	0	538893	0		0	0	NULL	NULL	NULL	Medium	run1	1	List2	A_T.wav	A_T	1	1	0	1	538743	150	1	593	539336
Exp2	8	Exp2-8-1	59.936	1.0.0.144	1	right	chenjiayan	-1763080563	2.0.10.242	2.0.10.242	09-16-2019	2019-09-16 01:25:33	09:25:33	female	2.0.10.147	191	Blue_S_2.bmp	1904-01-17	0		0	0	541562	0		0	0	NULL	NULL	NULL	Medium	run1	1	List2	Catch.wav	V_T	1	1	1	1	541412	150	1	652	542064
Exp2	8	Exp2-8-1	59.936	1.0.0.144	1	right	chenjiayan	-1763080563	2.0.10.242	2.0.10.242	09-16-2019	2019-09-16 01:25:33	09:25:33	female	2.0.10.147	192	Catch.bmp	1903-08-30	0		0	1	544199	0		0	0	NULL	NULL	NULL	Medium	run1	1	List2	A_T.wav	A_T	1	1	1	1	544048	151	1	688	544736
Exp2	8	Exp2-8-1	59.936	1.0.0.144	1	right	chenjiayan	-1763080563	2.0.10.242	2.0.10.242	09-16-2019	2019-09-16 01:25:33	09:25:33	female	2.0.10.147	193	Blue_S.bmp	1903-11-10	0		1	0	546684	0		0	0	NULL	NULL	NULL	Medium	run1	1	List2	Catch.wav	V_T	1	1	1	1	546534	150	1	682	547216
Exp2	8	Exp2-8-1	59.936	1.0.0.144	1	right	chenjiayan	-1763080563	2.0.10.242	2.0.10.242	09-16-2019	2019-09-16 01:25:33	09:25:33	female	2.0.10.147	194	Catch.bmp	1902-04-13	0		0	0	549254	0		0	0	NULL	NULL	NULL	Medium	run1	1	List2	A_T.wav	A_T	1	1	1	1	549104	150	1	672	549776
Exp2	8	Exp2-8-1	59.936	1.0.0.144	1	right	chenjiayan	-1763080563	2.0.10.242	2.0.10.242	09-16-2019	2019-09-16 01:25:33	09:25:33	female	2.0.10.147	195	Catch.bmp	1903-12-14	0		0	0	551239	0		0	0	NULL	NULL	NULL	Medium	run1	1	List2	A_T.wav	A_T	1	1	0	1	551089	150	1	407	551496
Exp2	8	Exp2-8-1	59.936	1.0.0.144	1	right	chenjiayan	-1763080563	2.0.10.242	2.0.10.242	09-16-2019	2019-09-16 01:25:33	09:25:33	female	2.0.10.147	196	Catch.bmp	1903-09-23	0		0	0	553842	0		0	0	NULL	NULL	NULL	Medium	run1	1	List2	A_T.wav	A_T	1	1	0	1	553692	150	1	421	554113
Exp2	8	Exp2-8-1	59.936	1.0.0.144	1	right	chenjiayan	-1763080563	2.0.10.242	2.0.10.242	09-16-2019	2019-09-16 01:25:33	09:25:33	female	2.0.10.147	197	Catch.bmp	1903-12-15	0		0	0	556361	0		0	0	NULL	NULL	NULL	Medium	run1	1	List2	A_T.wav	A_T	1	1	0	1	556211	150	1	429	556640
Exp2	8	Exp2-8-1	59.936	1.0.0.144	1	right	chenjiayan	-1763080563	2.0.10.242	2.0.10.242	09-16-2019	2019-09-16 01:25:33	09:25:33	female	2.0.10.147	198	Blue_S.bmp	1903-11-19	0		0	0	558964	0		0	0	NULL	NULL	NULL	Medium	run1	1	List2	Catch.wav	V_T	1	1	1	1	558814	150	1	602	559416
Exp2	8	Exp2-8-1	59.936	1.0.0.144	1	right	chenjiayan	-1763080563	2.0.10.242	2.0.10.242	09-16-2019	2019-09-16 01:25:33	09:25:33	female	2.0.10.147	199	Blue_S_2.bmp	1903-07-23	0		1	0	561533	0		0	0	NULL	NULL	NULL	Medium	run1	1	List2	Catch.wav	V_T	1	1	0	1	561383	150	1	489	561872
Exp2	8	Exp2-8-1	59.936	1.0.0.144	1	right	chenjiayan	-1763080563	2.0.10.242	2.0.10.242	09-16-2019	2019-09-16 01:25:33	09:25:33	female	2.0.10.147	200	Catch.bmp	1903-11-28	0		0	0	563986	0		0	0	NULL	NULL	NULL	Medium	run1	1	List2	A_T.wav	A_T	1	1	1	1	563836	150	1	452	564288
Exp2	8	Exp2-8-1	59.936	1.0.0.144	1	right	chenjiayan	-1763080563	2.0.10.242	2.0.10.242	09-16-2019	2019-09-16 01:25:33	09:25:33	female	2.0.10.147	201	Blue_S_2.bmp	1903-10-30	0		0	0	566572	0		0	0	NULL	NULL	NULL	Medium	run1	1	List2	A_T.wav	AV_T	1	1	0	1	566422	150	1	378	566800
Exp2	8	Exp2-8-1	59.936	1.0.0.144	1	right	chenjiayan	-1763080563	2.0.10.242	2.0.10.242	09-16-2019	2019-09-16 01:25:33	09:25:33	female	2.0.10.147	202	Red_C_2.bmp	1902-11-12	0		0	0	569125	0		0	0	NULL	NULL	NULL	Medium	run1	1	List2	Catch.wav	V_T	1	1	1	1	568975	150	1	481	569456
Exp2	8	Exp2-8-1	59.936	1.0.0.144	1	right	chenjiayan	-1763080563	2.0.10.242	2.0.10.242	09-16-2019	2019-09-16 01:25:33	09:25:33	female	2.0.10.147	203	Red_S.bmp	1904-03-13	0		0	0	571327	0		0	0	NULL	NULL	NULL	Medium	run1		List2	A_S.wav	AV_S	0		1	1	571177	150		0	0
Exp2	8	Exp2-8-1	59.936	1.0.0.144	1	right	chenjiayan	-1763080563	2.0.10.242	2.0.10.242	09-16-2019	2019-09-16 01:25:33	09:25:33	female	2.0.10.147	204	Blue_S.bmp	1903-05-31	0		0	0	574080	0		0	0	NULL	NULL	NULL	Medium	run1	1	List2	Catch.wav	V_T	1	1	1	1	573930	150	1	486	574416
Exp2	8	Exp2-8-1	59.936	1.0.0.144	1	right	chenjiayan	-1763080563	2.0.10.242	2.0.10.242	09-16-2019	2019-09-16 01:25:33	09:25:33	female	2.0.10.147	205	Red_C.bmp	1902-06-28	0		0	1	576483	0		0	0	NULL	NULL	NULL	Medium	run1	1	List2	A_T.wav	AV_T	1	1	1	1	576332	151	1	596	576928
Exp2	8	Exp2-8-1	59.936	1.0.0.144	1	right	chenjiayan	-1763080563	2.0.10.242	2.0.10.242	09-16-2019	2019-09-16 01:25:33	09:25:33	female	2.0.10.147	206	Blue_S.bmp	1902-05-31	0		1	0	578551	0		0	0	NULL	NULL	NULL	Medium	run1	1	List2	A_T.wav	AV_T	1	1	0	1	578401	150	1	680	579081
Exp2	8	Exp2-8-1	59.936	1.0.0.144	1	right	chenjiayan	-1763080563	2.0.10.242	2.0.10.242	09-16-2019	2019-09-16 01:25:33	09:25:33	female	2.0.10.147	207	Red_C_2.bmp	1902-05-28	0		0	0	580587	0		0	0	NULL	NULL	NULL	Medium	run1	1	List2	A_T.wav	AV_T	1	1	0	1	580437	150	1	483	580920
Exp2	8	Exp2-8-1	59.936	1.0.0.144	1	right	chenjiayan	-1763080563	2.0.10.242	2.0.10.242	09-16-2019	2019-09-16 01:25:33	09:25:33	female	2.0.10.147	208	Catch.bmp	1903-09-23	0		0	0	582622	0		0	0	NULL	NULL	NULL	Medium	run1	1	List2	A_T.wav	A_T	1	1	0	1	582472	150	1	472	582944
Exp2	8	Exp2-8-1	59.936	1.0.0.144	1	right	chenjiayan	-1763080563	2.0.10.242	2.0.10.242	09-16-2019	2019-09-16 01:25:33	09:25:33	female	2.0.10.147	209	Blue_C.bmp	1902-10-10	0		0	0	585142	0		0	0	NULL	NULL	NULL	Medium	run1		List2	A_S.wav	AV_S	0		0	1	584992	150		0	0
Exp2	8	Exp2-8-1	59.936	1.0.0.144	1	right	chenjiayan	-1763080563	2.0.10.242	2.0.10.242	09-16-2019	2019-09-16 01:25:33	09:25:33	female	2.0.10.147	210	Blue_S_2.bmp	1902-05-13	0		0	0	587377	0		0	0	NULL	NULL	NULL	Medium	run1	1	List2	A_T.wav	AV_T	1	1	0	1	587227	150	1	374	587601
Exp2	8	Exp2-8-1	59.936	1.0.0.144	1	right	chenjiayan	-1763080563	2.0.10.242	2.0.10.242	09-16-2019	2019-09-16 01:25:33	09:25:33	female	2.0.10.147	211	Catch.bmp	1903-12-04	0		0	0	589396	0		0	0	NULL	NULL	NULL	Medium	run1	1	List2	A_T.wav	A_T	1	1	0	1	589246	150	1	554	589800
Exp2	8	Exp2-8-1	59.936	1.0.0.144	1	right	chenjiayan	-1763080563	2.0.10.242	2.0.10.242	09-16-2019	2019-09-16 01:25:33	09:25:33	female	2.0.10.147	212	Catch.bmp	1902-11-16	0		0	0	591982	0		0	0	NULL	NULL	NULL	Medium	run1		List2	A_S.wav	A_S	0		0	1	591832	150		0	0
Exp2	8	Exp2-8-1	59.936	1.0.0.144	1	right	chenjiayan	-1763080563	2.0.10.242	2.0.10.242	09-16-2019	2019-09-16 01:25:33	09:25:33	female	2.0.10.147	213	Red_C.bmp	1902-08-18	0		0	0	594251	0		0	0	NULL	NULL	NULL	Medium	run1	1	List2	A_T.wav	AV_T	1	1	0	1	594101	150	1	499	594600
Exp2	8	Exp2-8-1	59.936	1.0.0.144	1	right	chenjiayan	-1763080563	2.0.10.242	2.0.10.242	09-16-2019	2019-09-16 01:25:33	09:25:33	female	2.0.10.147	214	Catch.bmp	1903-01-29	0		0	0	596370	0		0	0	NULL	NULL	NULL	Medium	run1	1	List2	A_T.wav	A_T	1	1	0	1	596220	150	1	644	596864
Exp2	8	Exp2-8-1	59.936	1.0.0.144	1	right	chenjiayan	-1763080563	2.0.10.242	2.0.10.242	09-16-2019	2019-09-16 01:25:33	09:25:33	female	2.0.10.147	215	Blue_S.bmp	1903-04-08	0		0	0	598656	0		0	0	NULL	NULL	NULL	Medium	run1	1	List2	Catch.wav	V_T	1	1	0	1	598506	150	1	430	598936
Exp2	8	Exp2-8-1	59.936	1.0.0.144	1	right	chenjiayan	-1763080563	2.0.10.242	2.0.10.242	09-16-2019	2019-09-16 01:25:33	09:25:33	female	2.0.10.147	216	Red_C.bmp	1904-02-13	0		1	0	601008	0		0	0	NULL	NULL	NULL	Medium	run1	1	List2	A_T.wav	AV_T	1	1	1	1	600858	150	1	510	601368
Exp2	8	Exp2-8-1	59.936	1.0.0.144	1	right	chenjiayan	-1763080563	2.0.10.242	2.0.10.242	09-16-2019	2019-09-16 01:25:33	09:25:33	female	2.0.10.147	217	Red_C_2.bmp	1902-09-30	0		0	0	603661	0		0	0	NULL	NULL	NULL	Medium	run1	1	List2	A_T.wav	AV_T	1	1	0	1	603511	150	1	513	604024
Exp2	8	Exp2-8-1	59.936	1.0.0.144	1	right	chenjiayan	-1763080563	2.0.10.242	2.0.10.242	09-16-2019	2019-09-16 01:25:33	09:25:33	female	2.0.10.147	218	Blue_S.bmp	1902-11-12	0		0	1	605814	0		0	0	NULL	NULL	NULL	Medium	run1	1	List2	Catch.wav	V_T	1	1	1	1	605663	151	1	593	606256
Exp2	8	Exp2-8-1	59.936	1.0.0.144	1	right	chenjiayan	-1763080563	2.0.10.242	2.0.10.242	09-16-2019	2019-09-16 01:25:33	09:25:33	female	2.0.10.147	219	Catch.bmp	1903-12-20	0		0	0	608016	0		0	0	NULL	NULL	NULL	Medium	run1	1	List2	A_T.wav	A_T	1	1	1	1	607866	150	1	710	608576
Exp2	8	Exp2-8-1	59.936	1.0.0.144	1	right	chenjiayan	-1763080563	2.0.10.242	2.0.10.242	09-16-2019	2019-09-16 01:25:33	09:25:33	female	2.0.10.147	220	Blue_S_2.bmp	1902-07-03	0		0	0	610619	0		0	0	NULL	NULL	NULL	Medium	run1	1	List2	A_T.wav	AV_T	1	1	0	2	610469	150	1	347	610816
Exp2	8	Exp2-8-1	59.936	1.0.0.144	1	right	chenjiayan	-1763080563	2.0.10.242	2.0.10.242	09-16-2019	2019-09-16 01:25:33	09:25:33	female	2.0.10.147	221	Red_C.bmp	1902-09-25	0		1	0	612687	0		0	0	NULL	NULL	NULL	Medium	run1	1	List2	A_T.wav	AV_T	1	1	0	1	612537	150	1	375	612912
Exp2	8	Exp2-8-1	59.936	1.0.0.144	1	right	chenjiayan	-1763080563	2.0.10.242	2.0.10.242	09-16-2019	2019-09-16 01:25:33	09:25:33	female	2.0.10.147	222	Red_C_2.bmp	1902-12-21	0		0	0	614840	0		0	0	NULL	NULL	NULL	Medium	run1	1	List2	A_T.wav	AV_T	1	1	0	1	614690	150	1	366	615056
Exp2	8	Exp2-8-1	59.936	1.0.0.144	1	right	chenjiayan	-1763080563	2.0.10.242	2.0.10.242	09-16-2019	2019-09-16 01:25:33	09:25:33	female	2.0.10.147	223	Red_C_2.bmp	1903-07-08	0		1	0	617075	0		0	0	NULL	NULL	NULL	Medium	run1	1	List2	A_T.wav	AV_T	1	1	0	1	616925	150	1	292	617217
Exp2	8	Exp2-8-1	59.936	1.0.0.144	1	right	chenjiayan	-1763080563	2.0.10.242	2.0.10.242	09-16-2019	2019-09-16 01:25:33	09:25:33	female	2.0.10.147	224	Blue_C_2.bmp	1904-05-11	0		0	0	619511	0		0	0	NULL	NULL	NULL	Medium	run1		List2	Catch.wav	V_S	0		1	1	619361	150	1	383	619744
Exp2	8	Exp2-8-1	59.936	1.0.0.144	1	right	chenjiayan	-1763080563	2.0.10.242	2.0.10.242	09-16-2019	2019-09-16 01:25:33	09:25:33	female	2.0.10.147	225	Blue_S_2.bmp	1902-10-19	0		0	0	622264	0		0	0	NULL	NULL	NULL	Medium	run1	1	List2	Catch.wav	V_T	1	1	0	1	622114	150	1	470	622584
Exp2	8	Exp2-8-1	59.936	1.0.0.144	1	right	chenjiayan	-1763080563	2.0.10.242	2.0.10.242	09-16-2019	2019-09-16 01:25:33	09:25:33	female	2.0.10.147	226	Blue_C.bmp	1902-12-10	0		0	0	624450	0		0	0	NULL	NULL	NULL	Medium	run1		List2	A_S.wav	AV_S	0		1	1	624300	150		0	0
Exp2	8	Exp2-8-1	59.936	1.0.0.144	1	right	chenjiayan	-1763080563	2.0.10.242	2.0.10.242	09-16-2019	2019-09-16 01:25:33	09:25:33	female	2.0.10.147	227	Catch.bmp	1904-03-21	0		0	0	626736	0		0	0	NULL	NULL	NULL	Medium	run1	1	List2	A_T.wav	A_T	1	1	0	2	626586	150	1	751	627337
Exp2	8	Exp2-8-1	59.936	1.0.0.144	1	right	chenjiayan	-1763080563	2.0.10.242	2.0.10.242	09-16-2019	2019-09-16 01:25:33	09:25:33	female	2.0.10.147	228	Catch.bmp	1903-11-09	0		0	1	629439	0		0	0	NULL	NULL	NULL	Medium	run1	1	List2	A_T.wav	A_T	1	1	1	1	629288	151	1	472	629760
Exp2	8	Exp2-8-1	59.936	1.0.0.144	1	right	chenjiayan	-1763080563	2.0.10.242	2.0.10.242	09-16-2019	2019-09-16 01:25:33	09:25:33	female	2.0.10.147	229	Catch.bmp	1902-05-12	0		0	0	632008	0		0	0	NULL	NULL	NULL	Medium	run1	1	List2	A_T.wav	A_T	1	1	0	1	631858	150	1	383	632241
Exp2	8	Exp2-8-1	59.936	1.0.0.144	1	right	chenjiayan	-1763080563	2.0.10.242	2.0.10.242	09-16-2019	2019-09-16 01:25:33	09:25:33	female	2.0.10.147	230	Blue_S.bmp	1902-04-21	0		0	0	634027	0		0	0	NULL	NULL	NULL	Medium	run1	1	List2	A_T.wav	AV_T	1	1	0	1	633877	150	1	618	634495
Exp2	8	Exp2-8-1	59.936	1.0.0.144	1	right	chenjiayan	-1763080563	2.0.10.242	2.0.10.242	09-16-2019	2019-09-16 01:25:33	09:25:33	female	2.0.10.147	231	Red_S_2.bmp	1904-04-05	0		0	0	636029	0		0	0	NULL	NULL	NULL	Medium	run1		List2	Catch.wav	V_S	0		1	1	635879	150		0	0
Exp2	8	Exp2-8-1	59.936	1.0.0.144	1	right	chenjiayan	-1763080563	2.0.10.242	2.0.10.242	09-16-2019	2019-09-16 01:25:33	09:25:33	female	2.0.10.147	232	Blue_C.bmp	1902-03-15	0		0	0	638798	0		0	0	NULL	NULL	NULL	Medium	Run1		List2	Catch.wav	V_S	0		0	1	638648	150		0	0
Exp2	8	Exp2-8-1	59.936	1.0.0.144	1	right	chenjiayan	-1763080563	2.0.10.242	2.0.10.242	09-16-2019	2019-09-16 01:25:33	09:25:33	female	2.0.10.147	233	Catch.bmp	1904-02-14	0		0	0	640817	0		0	0	NULL	NULL	NULL	Medium	run1	1	List2	A_T.wav	A_T	1	1	1	1	640667	150	1	532	641199
Exp2	8	Exp2-8-1	59.936	1.0.0.144	1	right	chenjiayan	-1763080563	2.0.10.242	2.0.10.242	09-16-2019	2019-09-16 01:25:33	09:25:33	female	2.0.10.147	234	Blue_S.bmp	1903-12-20	0		0	0	643470	0		0	0	NULL	NULL	NULL	Medium	run1	1	List2	A_T.wav	AV_T	1	1	0	1	643320	150	1	639	643959
Exp2	8	Exp2-8-1	59.936	1.0.0.144	1	right	chenjiayan	-1763080563	2.0.10.242	2.0.10.242	09-16-2019	2019-09-16 01:25:33	09:25:33	female	2.0.10.147	235	Red_C.bmp	1904-04-01	0		0	0	646073	0		0	0	NULL	NULL	NULL	Medium	run1	1	List2	A_T.wav	AV_T	1	1	0	1	645923	150	1	772	646695
Exp2	8	Exp2-8-1	59.936	1.0.0.144	1	right	chenjiayan	-1763080563	2.0.10.242	2.0.10.242	09-16-2019	2019-09-16 01:25:33	09:25:33	female	2.0.10.147	236	Blue_C.bmp	1902-06-07	0		0	1	648776	0		0	0	NULL	NULL	NULL	Medium	run1		List2	A_S.wav	AV_S	0		1	1	648625	151		0	0
Exp2	8	Exp2-8-1	59.936	1.0.0.144	1	right	chenjiayan	-1763080563	2.0.10.242	2.0.10.242	09-16-2019	2019-09-16 01:25:33	09:25:33	female	2.0.10.147	237	Blue_S.bmp	1904-04-06	0		0	0	650878	0		0	0	NULL	NULL	NULL	Medium	run1	1	List2	Catch.wav	V_T	1	1	0	1	650728	150	1	535	651263
Exp2	8	Exp2-8-1	59.936	1.0.0.144	1	right	chenjiayan	-1763080563	2.0.10.242	2.0.10.242	09-16-2019	2019-09-16 01:25:33	09:25:33	female	2.0.10.147	238	Red_C_2.bmp	1904-04-10	0		0	0	653597	0		0	0	NULL	NULL	NULL	Medium	run1	1	List2	A_T.wav	AV_T	1	1	1	1	653447	150	1	992	654439
Exp2	8	Exp2-8-1	59.936	1.0.0.144	1	right	chenjiayan	-1763080563	2.0.10.242	2.0.10.242	09-16-2019	2019-09-16 01:25:33	09:25:33	female	2.0.10.147	239	Catch.bmp	1902-12-25	0		0	0	656317	0		0	0	NULL	NULL	NULL	Medium	run1		List2	A_S.wav	A_S	0		0	1	656167	150	1	552	656719
Exp2	8	Exp2-8-1	59.936	1.0.0.144	1	right	chenjiayan	-1763080563	2.0.10.242	2.0.10.242	09-16-2019	2019-09-16 01:25:33	09:25:33	female	2.0.10.147	240	Red_C.bmp	1903-12-31	0		0	0	658569	0		0	0	NULL	NULL	NULL	Medium	run1	1	List2	Catch.wav	V_T	1	1	1	1	658419	150	1	548	658967
Exp2	8	Exp2-8-1	59.936	1.0.0.144	1	right	chenjiayan	-1763080563	2.0.10.242	2.0.10.242	09-16-2019	2019-09-16 01:25:33	09:25:33	female	2.0.10.147	241	Red_C.bmp	1902-05-17	0		0	0	661189	0		0	0	NULL	NULL	NULL	Medium	run1	1	List2	Catch.wav	V_T	1	1	0	1	661039	150	1	632	661671
Exp2	8	Exp2-8-1	59.936	1.0.0.144	1	right	chenjiayan	-1763080563	2.0.10.242	2.0.10.242	09-16-2019	2019-09-16 01:25:33	09:25:33	female	2.0.10.147	242	Catch.bmp	1903-03-29	0		0	1	663208	0		0	0	NULL	NULL	NULL	Medium	run1	1	List2	A_T.wav	A_T	1	1	1	1	663057	151	1	918	663975
Exp2	8	Exp2-8-1	59.936	1.0.0.144	1	right	chenjiayan	-1763080563	2.0.10.242	2.0.10.242	09-16-2019	2019-09-16 01:25:33	09:25:33	female	2.0.10.147	243	Red_C_2.bmp	1902-06-23	0		0	0	665543	0		0	0	NULL	NULL	NULL	Medium	run1	1	List2	Catch.wav	V_T	1	1	1	1	665393	150	1	519	665912
Exp2	8	Exp2-8-1	59.936	1.0.0.144	1	right	chenjiayan	-1763080563	2.0.10.242	2.0.10.242	09-16-2019	2019-09-16 01:25:33	09:25:33	female	2.0.10.147	244	Red_C.bmp	1903-05-31	0		0	1	667596	0		0	0	NULL	NULL	NULL	Medium	run1	1	List2	Catch.wav	V_T	1	1	1	1	667445	151	1	555	668000
Exp2	8	Exp2-8-1	59.936	1.0.0.144	1	right	chenjiayan	-1763080563	2.0.10.242	2.0.10.242	09-16-2019	2019-09-16 01:25:33	09:25:33	female	2.0.10.147	245	Red_S_2.bmp	1903-07-02	0		0	0	669998	0		0	0	NULL	NULL	NULL	Medium	run1		List2	Catch.wav	V_S	0		0	1	669848	150		0	0
Exp2	8	Exp2-8-1	59.936	1.0.0.144	1	right	chenjiayan	-1763080563	2.0.10.242	2.0.10.242	09-16-2019	2019-09-16 01:25:33	09:25:33	female	2.0.10.147	246	Catch.bmp	1903-05-27	0		0	0	672501	0		0	0	NULL	NULL	NULL	Medium	run1		List2	A_S.wav	A_S	0		0	1	672351	150		0	0
Exp2	8	Exp2-8-1	59.936	1.0.0.144	1	right	chenjiayan	-1763080563	2.0.10.242	2.0.10.242	09-16-2019	2019-09-16 01:25:33	09:25:33	female	2.0.10.147	247	Catch.bmp	1903-03-29	0		0	0	674953	0		0	0	NULL	NULL	NULL	Medium	run1	1	List2	A_T.wav	A_T	1	1	0	1	674803	150	1	612	675415
Exp2	8	Exp2-8-1	59.936	1.0.0.144	1	right	chenjiayan	-1763080563	2.0.10.242	2.0.10.242	09-16-2019	2019-09-16 01:25:33	09:25:33	female	2.0.10.147	248	Red_C.bmp	1903-02-05	0		0	0	677289	0		0	0	NULL	NULL	NULL	Medium	run1	1	List2	A_T.wav	AV_T	1	1	0	1	677139	150	1	644	677783
Exp2	8	Exp2-8-1	59.936	1.0.0.144	1	right	chenjiayan	-1763080563	2.0.10.242	2.0.10.242	09-16-2019	2019-09-16 01:25:33	09:25:33	female	2.0.10.147	249	Red_C_2.bmp	1902-10-31	0		0	0	679575	0		0	0	NULL	NULL	NULL	Medium	run1	1	List2	Catch.wav	V_T	1	1	1	1	679425	150	1	502	679927
Exp2	8	Exp2-8-1	59.936	1.0.0.144	1	right	chenjiayan	-1763080563	2.0.10.242	2.0.10.242	09-16-2019	2019-09-16 01:25:33	09:25:33	female	2.0.10.147	250	Red_C_2.bmp	1904-01-13	0		1	0	681760	0		0	0	NULL	NULL	NULL	Medium	run1	1	List2	Catch.wav	V_T	1	1	0	1	681610	150	1	381	681991
Exp2	8	Exp2-8-1	59.936	1.0.0.144	1	right	chenjiayan	-1763080563	2.0.10.242	2.0.10.242	09-16-2019	2019-09-16 01:25:33	09:25:33	female	2.0.10.147	251	Catch.bmp	1904-02-16	0		0	1	684397	0		0	0	NULL	NULL	NULL	Medium	run1		List2	A_S.wav	A_S	0		1	1	684246	151		0	0
Exp2	8	Exp2-8-1	59.936	1.0.0.144	1	right	chenjiayan	-1763080563	2.0.10.242	2.0.10.242	09-16-2019	2019-09-16 01:25:33	09:25:33	female	2.0.10.147	252	Blue_S_2.bmp	1903-03-12	0		0	0	687116	0		0	0	NULL	NULL	NULL	Medium	run1	1	List2	Catch.wav	V_T	1	1	1	1	686966	150	1	449	687415
Exp2	8	Exp2-8-1	59.936	1.0.0.144	1	right	chenjiayan	-1763080563	2.0.10.242	2.0.10.242	09-16-2019	2019-09-16 01:25:33	09:25:33	female	2.0.10.147	253	Catch.bmp	1903-01-04	0		0	0	689435	0		0	0	NULL	NULL	NULL	Medium	run1	1	List2	A_T.wav	A_T	1	1	1	1	689285	150	1	763	690048
Exp2	8	Exp2-8-1	59.936	1.0.0.144	1	right	chenjiayan	-1763080563	2.0.10.242	2.0.10.242	09-16-2019	2019-09-16 01:25:33	09:25:33	female	2.0.10.147	254	Blue_S.bmp	1902-05-23	0		0	1	691688	0		0	0	NULL	NULL	NULL	Medium	run1	1	List2	Catch.wav	V_T	1	1	1	1	691537	151	1	542	692079
Exp2	8	Exp2-8-1	59.936	1.0.0.144	1	right	chenjiayan	-1763080563	2.0.10.242	2.0.10.242	09-16-2019	2019-09-16 01:25:33	09:25:33	female	2.0.10.147	255	Catch.bmp	1903-02-09	0		0	0	693723	0		0	0	NULL	NULL	NULL	Medium	run1	1	List2	A_T.wav	A_T	1	1	1	1	693573	150	1	1019	694592
Exp2	8	Exp2-8-1	59.936	1.0.0.144	1	right	chenjiayan	-1763080563	2.0.10.242	2.0.10.242	09-16-2019	2019-09-16 01:25:33	09:25:33	female	2.0.10.147	256	Red_C_2.bmp	1904-02-07	0		0	0	696009	0		0	0	NULL	NULL	NULL	Medium	run1	1	List2	A_T.wav	AV_T	1	1	0	1	695859	150	1	533	696392
Exp2	8	Exp2-8-1	59.936	1.0.0.144	1	right	chenjiayan	-1763080563	2.0.10.242	2.0.10.242	09-16-2019	2019-09-16 01:25:33	09:25:33	female	2.0.10.147	257	Red_C_2.bmp	1903-07-12	0		0	0	698662	0		0	0	NULL	NULL	NULL	Medium	run1	1	List2	A_T.wav	AV_T	1	1	0	2	698512	150	1	559	699071
Exp2	8	Exp2-8-1	59.936	1.0.0.144	1	right	chenjiayan	-1763080563	2.0.10.242	2.0.10.242	09-16-2019	2019-09-16 01:25:33	09:25:33	female	2.0.10.147	258	Blue_S.bmp	1902-11-09	0		0	1	701098	0		0	0	NULL	NULL	NULL	Medium	run1	1	List2	Catch.wav	V_T	1	1	1	1	700947	151	1	565	701512
Exp2	8	Exp2-8-1	59.936	1.0.0.144	1	right	chenjiayan	-1763080563	2.0.10.242	2.0.10.242	09-16-2019	2019-09-16 01:25:33	09:25:33	female	2.0.10.147	259	Blue_C_2.bmp	1903-01-16	0		0	0	703300	0		0	0	NULL	NULL	NULL	Medium	run1		List2	A_S.wav	AV_S	0		1	1	703150	150		0	0
Exp2	8	Exp2-8-1	59.936	1.0.0.144	1	right	chenjiayan	-1763080563	2.0.10.242	2.0.10.242	09-16-2019	2019-09-16 01:25:33	09:25:33	female	2.0.10.147	260	Catch.bmp	1903-09-22	0		0	0	705619	0		0	0	NULL	NULL	NULL	Medium	run1	1	List2	A_T.wav	A_T	0		0	1	705469	150		0	0
Exp2	8	Exp2-8-1	59.936	1.0.0.144	1	right	chenjiayan	-1763080563	2.0.10.242	2.0.10.242	09-16-2019	2019-09-16 01:25:33	09:25:33	female	2.0.10.147	261	Blue_S_2.bmp	1363	0		0	0	708188	0		0	0	NULL	NULL	NULL	Medium	run1	1	List2	Catch.wav	V_T	1	1	1	1	708038	150	1	569	708607
Exp2	8	Exp2-8-1	59.936	1.0.0.144	1	right	chenjiayan	-1763080563	2.0.10.242	2.0.10.242	09-16-2019	2019-09-16 01:25:33	09:25:33	female	2.0.10.147	262	Catch.bmp	904	0		0	0	710708	0		0	0	NULL	NULL	NULL	Medium	run1	1	List2	A_T.wav	A_T	1	1	0	2	710558	150	1	882	711440
Exp2	8	Exp2-8-1	59.936	1.0.0.144	1	right	chenjiayan	-1763080563	2.0.10.242	2.0.10.242	09-16-2019	2019-09-16 01:25:33	09:25:33	female	2.0.10.147	263	Blue_S_2.bmp	1263	0		0	0	712760	0		0	0	NULL	NULL	NULL	Medium	run1	1	List2	A_T.wav	AV_T	1	1	0	1	712610	150	1	565	713175
Exp2	8	Exp2-8-1	59.936	1.0.0.144	1	right	chenjiayan	-1763080563	2.0.10.242	2.0.10.242	09-16-2019	2019-09-16 01:25:33	09:25:33	female	2.0.10.147	264	Catch.bmp	1024	0		0	0	715179	0		0	0	NULL	NULL	NULL	Medium	run1	1	List2	A_T.wav	A_T	1	1	0	1	715029	150	1	346	715375
Exp2	8	Exp2-8-1	59.936	1.0.0.144	1	right	chenjiayan	-1763080563	2.0.10.242	2.0.10.242	09-16-2019	2019-09-16 01:25:33	09:25:33	female	2.0.10.147	265	Red_S.bmp	829	0		0	0	717365	0		0	0	NULL	NULL	NULL	Medium	run1		List2	A_S.wav	AV_S	0		0	1	717215	150		0	0
Exp2	8	Exp2-8-1	59.936	1.0.0.144	1	right	chenjiayan	-1763080563	2.0.10.242	2.0.10.242	09-16-2019	2019-09-16 01:25:33	09:25:33	female	2.0.10.147	266	Red_C_2.bmp	1359	0		0	0	719400	0		0	0	NULL	NULL	NULL	Medium	run1	1	List2	A_T.wav	AV_T	1	1	0	1	719250	150	1	533	719783
Exp2	8	Exp2-8-1	59.936	1.0.0.144	1	right	chenjiayan	-1763080563	2.0.10.242	2.0.10.242	09-16-2019	2019-09-16 01:25:33	09:25:33	female	2.0.10.147	267	Catch.bmp	1121	0		0	1	721920	0		0	0	NULL	NULL	NULL	Medium	run1	1	List2	A_T.wav	A_T	1	1	1	1	721769	151	1	598	722367
Exp2	8	Exp2-8-1	59.936	1.0.0.144	1	right	chenjiayan	-1763080563	2.0.10.242	2.0.10.242	09-16-2019	2019-09-16 01:25:33	09:25:33	female	2.0.10.147	268	Red_C.bmp	870	0		0	1	724189	0		0	0	NULL	NULL	NULL	Medium	run1	1	List2	Catch.wav	V_T	1	1	2	1	724038	151	1	625	724663
Exp2	8	Exp2-8-1	59.936	1.0.0.144	1	right	chenjiayan	-1763080563	2.0.10.242	2.0.10.242	09-16-2019	2019-09-16 01:25:33	09:25:33	female	2.0.10.147	269	Red_C_2.bmp	929	0		1	0	726207	0		0	0	NULL	NULL	NULL	Medium	run1	1	List2	Catch.wav	V_T	1	1	0	1	726057	150	1	502	726559
Exp2	8	Exp2-8-1	59.936	1.0.0.144	1	right	chenjiayan	-1763080563	2.0.10.242	2.0.10.242	09-16-2019	2019-09-16 01:25:33	09:25:33	female	2.0.10.147	270	Catch.bmp	1009	0		0	0	728293	0		0	0	NULL	NULL	NULL	Medium	run1	1	List2	A_T.wav	A_T	1	1	0	1	728143	150	1	664	728807
Exp2	8	Exp2-8-1	59.936	1.0.0.144	1	right	chenjiayan	-1763080563	2.0.10.242	2.0.10.242	09-16-2019	2019-09-16 01:25:33	09:25:33	female	2.0.10.147	271	Blue_S_2.bmp	1554	0		0	0	730462	0		0	0	NULL	NULL	NULL	Medium	run1	1	List2	A_T.wav	AV_T	1	1	0	1	730312	150	1	447	730759
Exp2	8	Exp2-8-1	59.936	1.0.0.144	1	right	chenjiayan	-1763080563	2.0.10.242	2.0.10.242	09-16-2019	2019-09-16 01:25:33	09:25:33	female	2.0.10.147	272	Catch.bmp	1150	0		0	0	733165	0		0	0	NULL	NULL	NULL	Medium	run1	1	List2	A_T.wav	A_T	1	1	0	1	733015	150	1	440	733455
Exp2	8	Exp2-8-1	59.936	1.0.0.144	1	right	chenjiayan	-1763080563	2.0.10.242	2.0.10.242	09-16-2019	2019-09-16 01:25:33	09:25:33	female	2.0.10.147	273	Catch.bmp	932	0		0	0	735467	0		0	0	NULL	NULL	NULL	Medium	run1	1	List2	A_T.wav	A_T	1	1	0	1	735317	150	1	427	735744
Exp2	8	Exp2-8-1	59.936	1.0.0.144	1	right	chenjiayan	-1763080563	2.0.10.242	2.0.10.242	09-16-2019	2019-09-16 01:25:33	09:25:33	female	2.0.10.147	274	Red_S_2.bmp	1056	0		0	0	737553	0		0	0	NULL	NULL	NULL	Medium	run1		List2	A_S.wav	AV_S	0		0	1	737403	150	1	477	737880
Exp2	8	Exp2-8-1	59.936	1.0.0.144	1	right	chenjiayan	-1763080563	2.0.10.242	2.0.10.242	09-16-2019	2019-09-16 01:25:33	09:25:33	female	2.0.10.147	275	Red_C_2.bmp	1278	0		0	0	739772	0		0	0	NULL	NULL	NULL	Medium	run1	1	List2	Catch.wav	V_T	1	1	1	1	739622	150	1	538	740160
Exp2	8	Exp2-8-1	59.936	1.0.0.144	1	right	chenjiayan	-1763080563	2.0.10.242	2.0.10.242	09-16-2019	2019-09-16 01:25:33	09:25:33	female	2.0.10.147	276	Blue_S_2.bmp	1249	0		0	0	742208	0		0	0	NULL	NULL	NULL	Medium	run1	1	List2	Catch.wav	V_T	1	1	0	2	742058	150	1	637	742695
Exp2	8	Exp2-8-1	59.936	1.0.0.144	1	right	chenjiayan	-1763080563	2.0.10.242	2.0.10.242	09-16-2019	2019-09-16 01:25:33	09:25:33	female	2.0.10.147	277	Blue_S_2.bmp	1520	0		0	0	744610	0		0	0	NULL	NULL	NULL	Medium	run1	1	List2	A_T.wav	AV_T	1	1	1	1	744460	150	1	515	744975
Exp2	8	Exp2-8-1	59.936	1.0.0.144	1	right	chenjiayan	-1763080563	2.0.10.242	2.0.10.242	09-16-2019	2019-09-16 01:25:33	09:25:33	female	2.0.10.147	278	Red_C_2.bmp	924	0		0	1	747280	0		0	0	NULL	NULL	NULL	Medium	run1	1	List2	Catch.wav	V_T	1	1	1	1	747129	151	1	527	747656
Exp2	8	Exp2-8-1	59.936	1.0.0.144	1	right	chenjiayan	-1763080563	2.0.10.242	2.0.10.242	09-16-2019	2019-09-16 01:25:33	09:25:33	female	2.0.10.147	279	Catch.bmp	1079	0		0	0	749365	0		0	0	NULL	NULL	NULL	Medium	run1		List2	A_S.wav	A_S	0		1	1	749215	150		0	0
Exp2	8	Exp2-8-1	59.936	1.0.0.144	1	right	chenjiayan	-1763080563	2.0.10.242	2.0.10.242	09-16-2019	2019-09-16 01:25:33	09:25:33	female	2.0.10.147	280	Blue_S_2.bmp	1301	0		0	0	751651	0		0	0	NULL	NULL	NULL	Medium	run1	1	List2	Catch.wav	V_T	1	1	0	1	751501	150	1	434	751935
