# Supplementary material for: Visual Perceptual Load Attenuates Age-Related Audiovisual Integration in an Audiovisual Discrimination Task
Source: Front Psychol. 2021 Sep 29;12:740221. doi: 10.3389/fpsyg.2021.740221 (PMC8511317; doi:10.3389/fpsyg.2021.740221)
Supplement: Supplementary file 1 [file Data_Sheet_1.ZIP › Export data/Group 1_Data_Younger/Exp2_Medium load/Subject_09.xlsx]

## Sheet: Sheet1
ExperimentName	Subject	DataFile.Basename	Display.RefreshRate	ExperimentVersion	Group	Handedness	Name	RandomSeed	RuntimeVersion	RuntimeVersionExpected	SessionDate	SessionStartDateTimeUtc	SessionTime	Sex	StudioVersion	Block	Image	ITI	ITI.ACC	ITI.CRESP	ITI.DurationError	ITI.OnsetDelay	ITI.OnsetTime	ITI.OnsetToOnsetTime	ITI.RESP	ITI.RT	ITI.RTTime	List1	List1.Cycle	List1.Sample	PercetualLoad	Procedure	Response	Running	Sound	StimulusType	Target.ACC	Target.CRESP	Target.DurationError	Target.OnsetDelay	Target.OnsetTime	Target.OnsetToOnsetTime	Target.RESP	Target.RT	Target.RTTime
Exp2	9	Exp2-9-1	59.937	1.0.0.144	1	right	fengxue	-1428480929	2.0.10.242	2.0.10.242	09-16-2019	2019-09-16 02:07:58	10:07:58	female	2.0.10.147	1	Catch.bmp	1904-04-11	0		0	0	75186	0		0	0	10	1	1	Medium	Prac	1	List1	A_T.wav	A_T	1	1	13	1	75036	150	1	1635	76671
Exp2	9	Exp2-9-1	59.937	1.0.0.144	1	right	fengxue	-1428480929	2.0.10.242	2.0.10.242	09-16-2019	2019-09-16 02:07:58	10:07:58	female	2.0.10.147	2	Catch.bmp	1902-07-12	0		1	0	77905	0		0	0	10	1	2	Medium	Prac	1	List1	A_T.wav	A_T	1	1	0	1	77755	150	1	476	78231
Exp2	9	Exp2-9-1	59.937	1.0.0.144	1	right	fengxue	-1428480929	2.0.10.242	2.0.10.242	09-16-2019	2019-09-16 02:07:58	10:07:58	female	2.0.10.147	3	Catch.bmp	1902-04-16	0		0	0	79991	0		0	0	10	1	3	Medium	Prac	1	List1	A_T.wav	A_T	1	1	0	1	79841	150	1	454	80295
Exp2	9	Exp2-9-1	59.937	1.0.0.144	1	right	fengxue	-1428480929	2.0.10.242	2.0.10.242	09-16-2019	2019-09-16 02:07:58	10:07:58	female	2.0.10.147	4	Catch.bmp	1902-06-13	0		0	0	81976	0		0	0	9	1	4	Medium	Prac		List1	A_S.wav	A_S	0		0	1	81826	150		0	0
Exp2	9	Exp2-9-1	59.937	1.0.0.144	1	right	fengxue	-1428480929	2.0.10.242	2.0.10.242	09-16-2019	2019-09-16 02:07:58	10:07:58	female	2.0.10.147	5	Catch.bmp	1903-07-18	0		0	0	84079	0		0	0	10	1	5	Medium	Prac	1	List1	A_T.wav	A_T	1	1	0	2	83929	150	1	614	84543
Exp2	9	Exp2-9-1	59.937	1.0.0.144	1	right	fengxue	-1428480929	2.0.10.242	2.0.10.242	09-16-2019	2019-09-16 02:07:58	10:07:58	female	2.0.10.147	6	Blue_S.bmp	1902-08-04	0		0	0	86531	0		0	0	13	1	6	Medium	Prac	1	List1	A_T.wav	AV_T	1	1	0	1	86381	150	1	410	86791
Exp2	9	Exp2-9-1	59.937	1.0.0.144	1	right	fengxue	-1428480929	2.0.10.242	2.0.10.242	09-16-2019	2019-09-16 02:07:58	10:07:58	female	2.0.10.147	7	Catch.bmp	1904-01-31	0		1	0	88633	0		0	0	10	1	7	Medium	Prac	1	List1	A_T.wav	A_T	1	1	0	1	88483	150	1	1204	89687
Exp2	9	Exp2-9-1	59.937	1.0.0.144	1	right	fengxue	-1428480929	2.0.10.242	2.0.10.242	09-16-2019	2019-09-16 02:07:58	10:07:58	female	2.0.10.147	8	Red_C_2.bmp	1902-05-06	0		0	0	91286	0		0	0	6	1	8	Medium	Prac	1	List1	Catch.wav	V_T	1	1	1	1	91136	150	1	583	91719
Exp2	9	Exp2-9-1	59.937	1.0.0.144	1	right	fengxue	-1428480929	2.0.10.242	2.0.10.242	09-16-2019	2019-09-16 02:07:58	10:07:58	female	2.0.10.147	9	Catch.bmp	1903-08-26	0		0	0	93305	0		0	0	9	1	9	Medium	Prac		List1	A_S.wav	A_S	0		1	1	93155	150		0	0
Exp2	9	Exp2-9-1	59.937	1.0.0.144	1	right	fengxue	-1428480929	2.0.10.242	2.0.10.242	09-16-2019	2019-09-16 02:07:58	10:07:58	female	2.0.10.147	10	Catch.bmp	1904-03-30	0		0	0	95841	0		0	0	10	1	10	Medium	Prac	1	List1	A_T.wav	A_T	1	1	0	1	95691	150	1	588	96279
Exp2	9	Exp2-9-1	59.937	1.0.0.144	1	right	fengxue	-1428480929	2.0.10.242	2.0.10.242	09-16-2019	2019-09-16 02:07:58	10:07:58	female	2.0.10.147	11	Blue_S_2.bmp	1902-04-03	0		0	0	98544	0		0	0	4	1	11	Medium	Prac	1	List1	Catch.wav	V_T	1	1	1	1	98394	150	1	494	98888
Exp2	9	Exp2-9-1	59.937	1.0.0.144	1	right	fengxue	-1428480929	2.0.10.242	2.0.10.242	09-16-2019	2019-09-16 02:07:58	10:07:58	female	2.0.10.147	12	Blue_C_2.bmp	1903-01-27	0		0	0	100529	0		0	0	2	1	12	Medium	Prac		List1	Catch.wav	V_S	0		0	1	100379	150	1	444	100823
Exp2	9	Exp2-9-1	59.937	1.0.0.144	1	right	fengxue	-1428480929	2.0.10.242	2.0.10.242	09-16-2019	2019-09-16 02:07:58	10:07:58	female	2.0.10.147	13	Blue_S_2.bmp	1903-09-26	0		0	0	102815	0		0	0	14	1	13	Medium	Prac	1	List1	A_T.wav	AV_T	1	1	1	1	102665	150	1	702	103367
Exp2	9	Exp2-9-1	59.937	1.0.0.144	1	right	fengxue	-1428480929	2.0.10.242	2.0.10.242	09-16-2019	2019-09-16 02:07:58	10:07:58	female	2.0.10.147	14	Catch.bmp	1903-03-07	0		0	0	105334	0		0	0	9	1	14	Medium	Prac		List1	A_S.wav	A_S	0		0	1	105184	150		0	0
Exp2	9	Exp2-9-1	59.937	1.0.0.144	1	right	fengxue	-1428480929	2.0.10.242	2.0.10.242	09-16-2019	2019-09-16 02:07:58	10:07:58	female	2.0.10.147	15	Red_S.bmp	1903-03-30	0		0	1	107704	0		0	0	7	1	15	Medium	Prac		List1	Catch.wav	V_S	0		1	1	107553	151	1	454	108007
Exp2	9	Exp2-9-1	59.937	1.0.0.144	1	right	fengxue	-1428480929	2.0.10.242	2.0.10.242	09-16-2019	2019-09-16 02:07:58	10:07:58	female	2.0.10.147	16	Catch.bmp	1903-03-08	0		0	0	110039	0		0	0	9	1	16	Medium	Prac		List1	A_S.wav	A_S	0		1	1	109889	150		0	0
Exp2	9	Exp2-9-1	59.937	1.0.0.144	1	right	fengxue	-1428480929	2.0.10.242	2.0.10.242	09-16-2019	2019-09-16 02:07:58	10:07:58	female	2.0.10.147	17	Red_C_2.bmp	1902-03-21	0		0	0	112425	0		0	0	16	1	17	Medium	Prac	1	List1	A_T.wav	AV_T	0		0	1	112275	150		0	0
Exp2	9	Exp2-9-1	59.937	1.0.0.144	1	right	fengxue	-1428480929	2.0.10.242	2.0.10.242	09-16-2019	2019-09-16 02:07:58	10:07:58	female	2.0.10.147	18	Catch.bmp	1902-12-26	0		0	0	114461	0		0	0	10	1	18	Medium	Prac	1	List1	A_T.wav	A_T	1	1	0	1	114311	150	1	664	114975
Exp2	9	Exp2-9-1	59.937	1.0.0.144	1	right	fengxue	-1428480929	2.0.10.242	2.0.10.242	09-16-2019	2019-09-16 02:07:58	10:07:58	female	2.0.10.147	19	Blue_S_2.bmp	1902-09-14	0		0	0	116713	0		0	0	14	1	19	Medium	Prac	1	List1	A_T.wav	AV_T	1	1	0	1	116563	150	1	740	117303
Exp2	9	Exp2-9-1	59.937	1.0.0.144	1	right	fengxue	-1428480929	2.0.10.242	2.0.10.242	09-16-2019	2019-09-16 02:07:58	10:07:58	female	2.0.10.147	20	Blue_S_2.bmp	1902-08-02	0		0	0	118849	0		0	0	4	1	20	Medium	Prac	1	List1	Catch.wav	V_T	1	1	0	2	118699	150	1	668	119367
Exp2	9	Exp2-9-1	59.937	1.0.0.144	1	right	fengxue	-1428480929	2.0.10.242	2.0.10.242	09-16-2019	2019-09-16 02:07:58	10:07:58	female	2.0.10.147	21	Red_C.bmp	1903-12-30	0		0	1	134866	0		0	0	NULL	NULL	NULL	Medium	run1	1	List2	Catch.wav	V_T	1	1	1	1	134715	151	1	837	135552
Exp2	9	Exp2-9-1	59.937	1.0.0.144	1	right	fengxue	-1428480929	2.0.10.242	2.0.10.242	09-16-2019	2019-09-16 02:07:58	10:07:58	female	2.0.10.147	22	Catch.bmp	1902-12-07	0		0	0	137485	0		0	0	NULL	NULL	NULL	Medium	run1	1	List2	A_T.wav	A_T	1	1	1	1	137335	150	1	624	137959
Exp2	9	Exp2-9-1	59.937	1.0.0.144	1	right	fengxue	-1428480929	2.0.10.242	2.0.10.242	09-16-2019	2019-09-16 02:07:58	10:07:58	female	2.0.10.147	23	Blue_C.bmp	1902-07-07	0		0	0	139704	0		0	0	NULL	NULL	NULL	Medium	run1		List2	A_S.wav	AV_S	0		0	1	139554	150		0	0
Exp2	9	Exp2-9-1	59.937	1.0.0.144	1	right	fengxue	-1428480929	2.0.10.242	2.0.10.242	09-16-2019	2019-09-16 02:07:58	10:07:58	female	2.0.10.147	24	Red_C_2.bmp	1902-11-29	0		0	1	141840	0		0	0	NULL	NULL	NULL	Medium	run1	1	List2	A_T.wav	AV_T	1	1	1	1	141689	151	1	494	142183
Exp2	9	Exp2-9-1	59.937	1.0.0.144	1	right	fengxue	-1428480929	2.0.10.242	2.0.10.242	09-16-2019	2019-09-16 02:07:58	10:07:58	female	2.0.10.147	25	Catch.bmp	1903-12-23	0		0	0	144059	0		0	0	NULL	NULL	NULL	Medium	run1		List2	A_S.wav	A_S	0		0	2	143909	150		0	0
Exp2	9	Exp2-9-1	59.937	1.0.0.144	1	right	fengxue	-1428480929	2.0.10.242	2.0.10.242	09-16-2019	2019-09-16 02:07:58	10:07:58	female	2.0.10.147	26	Catch.bmp	1902-07-02	0		0	0	146745	0		0	0	NULL	NULL	NULL	Medium	run1	1	List2	A_T.wav	A_T	1	1	0	1	146595	150	1	716	147311
Exp2	9	Exp2-9-1	59.937	1.0.0.144	1	right	fengxue	-1428480929	2.0.10.242	2.0.10.242	09-16-2019	2019-09-16 02:07:58	10:07:58	female	2.0.10.147	27	Blue_S_2.bmp	1903-03-27	0		0	0	148814	0		0	0	NULL	NULL	NULL	Medium	run1	1	List2	A_T.wav	AV_T	1	1	0	2	148664	150	1	855	149519
Exp2	9	Exp2-9-1	59.937	1.0.0.144	1	right	fengxue	-1428480929	2.0.10.242	2.0.10.242	09-16-2019	2019-09-16 02:07:58	10:07:58	female	2.0.10.147	28	Catch.bmp	1904-03-08	0		0	1	151150	0		0	0	NULL	NULL	NULL	Medium	run1		List2	A_S.wav	A_S	0		0	1	150999	151		0	0
Exp2	9	Exp2-9-1	59.937	1.0.0.144	1	right	fengxue	-1428480929	2.0.10.242	2.0.10.242	09-16-2019	2019-09-16 02:07:58	10:07:58	female	2.0.10.147	29	Catch.bmp	1903-02-23	0		0	0	153886	0		0	0	NULL	NULL	NULL	Medium	run1	1	List2	A_T.wav	A_T	1	1	0	1	153736	150	1	351	154087
Exp2	9	Exp2-9-1	59.937	1.0.0.144	1	right	fengxue	-1428480929	2.0.10.242	2.0.10.242	09-16-2019	2019-09-16 02:07:58	10:07:58	female	2.0.10.147	30	Catch.bmp	1902-07-15	0		0	0	156188	0		0	0	NULL	NULL	NULL	Medium	run1		List2	A_S.wav	A_S	0		0	1	156038	150		0	0
Exp2	9	Exp2-9-1	59.937	1.0.0.144	1	right	fengxue	-1428480929	2.0.10.242	2.0.10.242	09-16-2019	2019-09-16 02:07:58	10:07:58	female	2.0.10.147	31	Catch.bmp	1903-04-17	0		1	0	158340	0		0	0	NULL	NULL	NULL	Medium	run1	1	List2	A_T.wav	A_T	1	1	0	1	158190	150	1	738	158928
Exp2	9	Exp2-9-1	59.937	1.0.0.144	1	right	fengxue	-1428480929	2.0.10.242	2.0.10.242	09-16-2019	2019-09-16 02:07:58	10:07:58	female	2.0.10.147	32	Catch.bmp	1902-11-13	0		0	0	160693	0		0	0	NULL	NULL	NULL	Medium	run1	1	List2	A_T.wav	A_T	1	1	0	1	160543	150	1	737	161280
Exp2	9	Exp2-9-1	59.937	1.0.0.144	1	right	fengxue	-1428480929	2.0.10.242	2.0.10.242	09-16-2019	2019-09-16 02:07:58	10:07:58	female	2.0.10.147	33	Catch.bmp	1904-05-02	0		0	0	162895	0		0	0	NULL	NULL	NULL	Medium	run1	1	List2	A_T.wav	A_T	1	1	0	1	162745	150	1	806	163551
Exp2	9	Exp2-9-1	59.937	1.0.0.144	1	right	fengxue	-1428480929	2.0.10.242	2.0.10.242	09-16-2019	2019-09-16 02:07:58	10:07:58	female	2.0.10.147	34	Catch.bmp	1903-08-03	0		1	0	165631	0		0	0	NULL	NULL	NULL	Medium	run1	1	List2	A_T.wav	A_T	1	1	0	1	165481	150	1	862	166343
Exp2	9	Exp2-9-1	59.937	1.0.0.144	1	right	fengxue	-1428480929	2.0.10.242	2.0.10.242	09-16-2019	2019-09-16 02:07:58	10:07:58	female	2.0.10.147	35	Blue_S.bmp	1902-04-13	0		0	0	168101	0		0	0	NULL	NULL	NULL	Medium	run1	1	List2	A_T.wav	AV_T	1	1	0	1	167951	150	1	711	168662
Exp2	9	Exp2-9-1	59.937	1.0.0.144	1	right	fengxue	-1428480929	2.0.10.242	2.0.10.242	09-16-2019	2019-09-16 02:07:58	10:07:58	female	2.0.10.147	36	Red_C.bmp	1902-07-30	0		0	0	170086	0		0	0	NULL	NULL	NULL	Medium	run1	1	List2	Catch.wav	V_T	1	1	1	1	169936	150	1	470	170406
Exp2	9	Exp2-9-1	59.937	1.0.0.144	1	right	fengxue	-1428480929	2.0.10.242	2.0.10.242	09-16-2019	2019-09-16 02:07:58	10:07:58	female	2.0.10.147	37	Blue_S.bmp	1904-03-23	0		0	0	172188	0		0	0	NULL	NULL	NULL	Medium	run1	1	List2	Catch.wav	V_T	1	1	0	1	172038	150	1	560	172598
Exp2	9	Exp2-9-1	59.937	1.0.0.144	1	right	fengxue	-1428480929	2.0.10.242	2.0.10.242	09-16-2019	2019-09-16 02:07:58	10:07:58	female	2.0.10.147	38	Red_C.bmp	1902-12-13	0		0	0	174891	0		0	0	NULL	NULL	NULL	Medium	run1	1	List2	Catch.wav	V_T	1	1	0	1	174741	150	1	562	175303
Exp2	9	Exp2-9-1	59.937	1.0.0.144	1	right	fengxue	-1428480929	2.0.10.242	2.0.10.242	09-16-2019	2019-09-16 02:07:58	10:07:58	female	2.0.10.147	39	Blue_S.bmp	1902-08-15	0		0	0	177127	0		0	0	NULL	NULL	NULL	Medium	run1	1	List2	Catch.wav	V_T	1	1	0	1	176977	150	1	486	177463
Exp2	9	Exp2-9-1	59.937	1.0.0.144	1	right	fengxue	-1428480929	2.0.10.242	2.0.10.242	09-16-2019	2019-09-16 02:07:58	10:07:58	female	2.0.10.147	40	Blue_C_2.bmp	1903-09-11	0		0	0	179246	0		0	0	NULL	NULL	NULL	Medium	run1		List2	A_S.wav	AV_S	0		1	1	179096	150		0	0
Exp2	9	Exp2-9-1	59.937	1.0.0.144	1	right	fengxue	-1428480929	2.0.10.242	2.0.10.242	09-16-2019	2019-09-16 02:07:58	10:07:58	female	2.0.10.147	41	Catch.bmp	1902-07-14	0		0	1	181899	0		0	0	NULL	NULL	NULL	Medium	run1	1	List2	A_T.wav	A_T	1	1	1	1	181748	151	1	506	182254
Exp2	9	Exp2-9-1	59.937	1.0.0.144	1	right	fengxue	-1428480929	2.0.10.242	2.0.10.242	09-16-2019	2019-09-16 02:07:58	10:07:58	female	2.0.10.147	42	Blue_S.bmp	1903-05-03	0		0	0	183984	0		0	0	NULL	NULL	NULL	Medium	run1	1	List2	Catch.wav	V_T	1	1	1	1	183834	150	1	1220	185054
Exp2	9	Exp2-9-1	59.937	1.0.0.144	1	right	fengxue	-1428480929	2.0.10.242	2.0.10.242	09-16-2019	2019-09-16 02:07:58	10:07:58	female	2.0.10.147	43	Blue_S.bmp	1903-11-30	0		0	0	186353	0		0	0	NULL	NULL	NULL	Medium	run1	1	List2	Catch.wav	V_T	1	1	0	1	186203	150	1	443	186646
Exp2	9	Exp2-9-1	59.937	1.0.0.144	1	right	fengxue	-1428480929	2.0.10.242	2.0.10.242	09-16-2019	2019-09-16 02:07:58	10:07:58	female	2.0.10.147	44	Red_C.bmp	1903-12-13	0		1	0	188939	0		0	0	NULL	NULL	NULL	Medium	run1	1	List2	A_T.wav	AV_T	1	1	1	1	188789	150	1	529	189318
Exp2	9	Exp2-9-1	59.937	1.0.0.144	1	right	fengxue	-1428480929	2.0.10.242	2.0.10.242	09-16-2019	2019-09-16 02:07:58	10:07:58	female	2.0.10.147	45	Red_C.bmp	1902-07-07	0		0	0	191542	0		0	0	NULL	NULL	NULL	Medium	run1	1	List2	A_T.wav	AV_T	1	1	0	1	191392	150	1	382	191774
Exp2	9	Exp2-9-1	59.937	1.0.0.144	1	right	fengxue	-1428480929	2.0.10.242	2.0.10.242	09-16-2019	2019-09-16 02:07:58	10:07:58	female	2.0.10.147	46	Red_C_2.bmp	1904-05-07	0		0	0	193611	0		0	0	NULL	NULL	NULL	Medium	run1	1	List2	Catch.wav	V_T	1	1	0	1	193461	150	1	473	193934
Exp2	9	Exp2-9-1	59.937	1.0.0.144	1	right	fengxue	-1428480929	2.0.10.242	2.0.10.242	09-16-2019	2019-09-16 02:07:58	10:07:58	female	2.0.10.147	47	Red_S_2.bmp	1902-05-18	0		0	0	196347	0		0	0	NULL	NULL	NULL	Medium	run1		List2	Catch.wav	V_S	0		0	1	196197	150	1	433	196630
Exp2	9	Exp2-9-1	59.937	1.0.0.144	1	right	fengxue	-1428480929	2.0.10.242	2.0.10.242	09-16-2019	2019-09-16 02:07:58	10:07:58	female	2.0.10.147	48	Blue_S.bmp	1903-03-09	0		0	0	198366	0		0	0	NULL	NULL	NULL	Medium	run1	1	List2	Catch.wav	V_T	1	1	0	1	198216	150	1	630	198846
Exp2	9	Exp2-9-1	59.937	1.0.0.144	1	right	fengxue	-1428480929	2.0.10.242	2.0.10.242	09-16-2019	2019-09-16 02:07:58	10:07:58	female	2.0.10.147	49	Blue_S.bmp	1902-03-12	0		0	0	200685	0		0	0	NULL	NULL	NULL	Medium	run1	1	List2	A_T.wav	AV_T	0		1	1	200535	150		0	0
Exp2	9	Exp2-9-1	59.937	1.0.0.144	1	right	fengxue	-1428480929	2.0.10.242	2.0.10.242	09-16-2019	2019-09-16 02:07:58	10:07:58	female	2.0.10.147	50	Red_C.bmp	1903-09-20	0		0	0	202704	0		0	0	NULL	NULL	NULL	Medium	run1	1	List2	Catch.wav	V_T	1	1	1	1	202554	150	1	788	203342
Exp2	9	Exp2-9-1	59.937	1.0.0.144	1	right	fengxue	-1428480929	2.0.10.242	2.0.10.242	09-16-2019	2019-09-16 02:07:58	10:07:58	female	2.0.10.147	51	Red_C_2.bmp	1903-01-03	0		0	0	205223	0		0	0	NULL	NULL	NULL	Medium	run1	1	List2	Catch.wav	V_T	1	1	0	1	205073	150	1	389	205462
Exp2	9	Exp2-9-1	59.937	1.0.0.144	1	right	fengxue	-1428480929	2.0.10.242	2.0.10.242	09-16-2019	2019-09-16 02:07:58	10:07:58	female	2.0.10.147	52	Catch.bmp	1903-04-02	0		0	0	207476	0		0	0	NULL	NULL	NULL	Medium	run1	1	List2	A_T.wav	A_T	1	1	0	2	207326	150	1	760	208086
Exp2	9	Exp2-9-1	59.937	1.0.0.144	1	right	fengxue	-1428480929	2.0.10.242	2.0.10.242	09-16-2019	2019-09-16 02:07:58	10:07:58	female	2.0.10.147	53	Blue_S_2.bmp	1902-07-04	0		1	0	209811	0		0	0	NULL	NULL	NULL	Medium	run1	1	List2	A_T.wav	AV_T	1	1	1	1	209661	150	1	569	210230
Exp2	9	Exp2-9-1	59.937	1.0.0.144	1	right	fengxue	-1428480929	2.0.10.242	2.0.10.242	09-16-2019	2019-09-16 02:07:58	10:07:58	female	2.0.10.147	54	Red_C.bmp	1904-02-12	0		0	0	211880	0		0	0	NULL	NULL	NULL	Medium	run1	1	List2	A_T.wav	AV_T	1	1	0	1	211730	150	1	580	212310
Exp2	9	Exp2-9-1	59.937	1.0.0.144	1	right	fengxue	-1428480929	2.0.10.242	2.0.10.242	09-16-2019	2019-09-16 02:07:58	10:07:58	female	2.0.10.147	55	Blue_C_2.bmp	1904-04-21	0		0	0	214533	0		0	0	NULL	NULL	NULL	Medium	run1		List2	A_S.wav	AV_S	0		0	1	214383	150		0	0
Exp2	9	Exp2-9-1	59.937	1.0.0.144	1	right	fengxue	-1428480929	2.0.10.242	2.0.10.242	09-16-2019	2019-09-16 02:07:58	10:07:58	female	2.0.10.147	56	Blue_S_2.bmp	1902-09-23	0		0	0	217319	0		0	0	NULL	NULL	NULL	Medium	run1	1	List2	Catch.wav	V_T	1	1	1	1	217169	150	1	901	218070
Exp2	9	Exp2-9-1	59.937	1.0.0.144	1	right	fengxue	-1428480929	2.0.10.242	2.0.10.242	09-16-2019	2019-09-16 02:07:58	10:07:58	female	2.0.10.147	57	Blue_S_2.bmp	1903-06-07	0		0	0	219472	0		0	0	NULL	NULL	NULL	Medium	run1	1	List2	A_T.wav	AV_T	1	1	0	2	219322	150	1	876	220198
Exp2	9	Exp2-9-1	59.937	1.0.0.144	1	right	fengxue	-1428480929	2.0.10.242	2.0.10.242	09-16-2019	2019-09-16 02:07:58	10:07:58	female	2.0.10.147	58	Blue_S.bmp	1904-01-28	0		0	0	221874	0		0	0	NULL	NULL	NULL	Medium	run1	1	List2	A_T.wav	AV_T	1	1	0	1	221724	150	1	546	222270
Exp2	9	Exp2-9-1	59.937	1.0.0.144	1	right	fengxue	-1428480929	2.0.10.242	2.0.10.242	09-16-2019	2019-09-16 02:07:58	10:07:58	female	2.0.10.147	59	Red_C.bmp	1903-04-08	0		0	0	224510	0		0	0	NULL	NULL	NULL	Medium	run1	1	List2	Catch.wav	V_T	1	1	1	1	224360	150	1	678	225038
Exp2	9	Exp2-9-1	59.937	1.0.0.144	1	right	fengxue	-1428480929	2.0.10.242	2.0.10.242	09-16-2019	2019-09-16 02:07:58	10:07:58	female	2.0.10.147	60	Red_C.bmp	1903-06-10	0		0	0	226863	0		0	0	NULL	NULL	NULL	Medium	run1	1	List2	A_T.wav	AV_T	1	1	1	1	226713	150	1	941	227654
Exp2	9	Exp2-9-1	59.937	1.0.0.144	1	right	fengxue	-1428480929	2.0.10.242	2.0.10.242	09-16-2019	2019-09-16 02:07:58	10:07:58	female	2.0.10.147	61	Blue_S_2.bmp	1903-11-28	0		0	0	229282	0		0	0	NULL	NULL	NULL	Medium	run1	1	List2	Catch.wav	V_T	1	1	0	1	229132	150	1	906	230038
Exp2	9	Exp2-9-1	59.937	1.0.0.144	1	right	fengxue	-1428480929	2.0.10.242	2.0.10.242	09-16-2019	2019-09-16 02:07:58	10:07:58	female	2.0.10.147	62	Blue_C.bmp	1903-08-19	0		0	0	231868	0		0	0	NULL	NULL	NULL	Medium	Run1		List2	Catch.wav	V_S	0		0	1	231718	150		0	0
Exp2	9	Exp2-9-1	59.937	1.0.0.144	1	right	fengxue	-1428480929	2.0.10.242	2.0.10.242	09-16-2019	2019-09-16 02:07:58	10:07:58	female	2.0.10.147	63	Red_C_2.bmp	1903-02-25	0		0	0	234588	0		0	0	NULL	NULL	NULL	Medium	run1	1	List2	A_T.wav	AV_T	1	1	0	2	234438	150	1	584	235022
Exp2	9	Exp2-9-1	59.937	1.0.0.144	1	right	fengxue	-1428480929	2.0.10.242	2.0.10.242	09-16-2019	2019-09-16 02:07:58	10:07:58	female	2.0.10.147	64	Red_C_2.bmp	1902-11-16	0		0	0	236890	0		0	0	NULL	NULL	NULL	Medium	run1	1	List2	A_T.wav	AV_T	1	1	0	1	236740	150	1	994	237734
Exp2	9	Exp2-9-1	59.937	1.0.0.144	1	right	fengxue	-1428480929	2.0.10.242	2.0.10.242	09-16-2019	2019-09-16 02:07:58	10:07:58	female	2.0.10.147	65	Blue_S.bmp	1904-04-10	0		0	0	239092	0		0	0	NULL	NULL	NULL	Medium	run1	1	List2	Catch.wav	V_T	1	1	1	1	238942	150	1	472	239414
Exp2	9	Exp2-9-1	59.937	1.0.0.144	1	right	fengxue	-1428480929	2.0.10.242	2.0.10.242	09-16-2019	2019-09-16 02:07:58	10:07:58	female	2.0.10.147	66	Red_S_2.bmp	1903-06-28	0		0	0	241812	0		0	0	NULL	NULL	NULL	Medium	run1		List2	Catch.wav	V_S	0		0	1	241662	150		0	0
Exp2	9	Exp2-9-1	59.937	1.0.0.144	1	right	fengxue	-1428480929	2.0.10.242	2.0.10.242	09-16-2019	2019-09-16 02:07:58	10:07:58	female	2.0.10.147	67	Red_C_2.bmp	1902-12-15	0		0	0	244331	0		0	0	NULL	NULL	NULL	Medium	run1	1	List2	A_T.wav	AV_T	1	1	1	1	244181	150	1	441	244622
Exp2	9	Exp2-9-1	59.937	1.0.0.144	1	right	fengxue	-1428480929	2.0.10.242	2.0.10.242	09-16-2019	2019-09-16 02:07:58	10:07:58	female	2.0.10.147	68	Blue_C_2.bmp	1904-03-08	0		0	0	246567	0		0	0	NULL	NULL	NULL	Medium	run1		List2	Catch.wav	V_S	0		1	1	246417	150		0	0
Exp2	9	Exp2-9-1	59.937	1.0.0.144	1	right	fengxue	-1428480929	2.0.10.242	2.0.10.242	09-16-2019	2019-09-16 02:07:58	10:07:58	female	2.0.10.147	69	Blue_S_2.bmp	1903-10-19	0		0	0	249303	0		0	0	NULL	NULL	NULL	Medium	run1	1	List2	A_T.wav	AV_T	1	1	1	1	249153	150	1	709	249862
Exp2	9	Exp2-9-1	59.937	1.0.0.144	1	right	fengxue	-1428480929	2.0.10.242	2.0.10.242	09-16-2019	2019-09-16 02:07:58	10:07:58	female	2.0.10.147	70	Blue_S.bmp	1902-10-29	0		0	0	251839	0		0	0	NULL	NULL	NULL	Medium	run1	1	List2	A_T.wav	AV_T	1	1	0	1	251689	150	1	525	252214
Exp2	9	Exp2-9-1	59.937	1.0.0.144	1	right	fengxue	-1428480929	2.0.10.242	2.0.10.242	09-16-2019	2019-09-16 02:07:58	10:07:58	female	2.0.10.147	71	Catch.bmp	1904-05-13	0		0	0	254025	0		0	0	NULL	NULL	NULL	Medium	run1	1	List2	A_T.wav	A_T	1	1	0	1	253875	150	1	779	254654
Exp2	9	Exp2-9-1	59.937	1.0.0.144	1	right	fengxue	-1428480929	2.0.10.242	2.0.10.242	09-16-2019	2019-09-16 02:07:58	10:07:58	female	2.0.10.147	72	Catch.bmp	1902-05-29	0		0	0	256778	0		0	0	NULL	NULL	NULL	Medium	run1		List2	A_S.wav	A_S	0		0	1	256628	150		0	0
Exp2	9	Exp2-9-1	59.937	1.0.0.144	1	right	fengxue	-1428480929	2.0.10.242	2.0.10.242	09-16-2019	2019-09-16 02:07:58	10:07:58	female	2.0.10.147	73	Red_C.bmp	1903-05-30	0		0	0	258863	0		0	0	NULL	NULL	NULL	Medium	run1	1	List2	Catch.wav	V_T	1	1	1	1	258713	150	1	477	259190
Exp2	9	Exp2-9-1	59.937	1.0.0.144	1	right	fengxue	-1428480929	2.0.10.242	2.0.10.242	09-16-2019	2019-09-16 02:07:58	10:07:58	female	2.0.10.147	74	Red_C_2.bmp	1902-03-19	0		0	0	261266	0		0	0	NULL	NULL	NULL	Medium	run1	1	List2	A_T.wav	AV_T	1	1	1	1	261116	150	1	474	261590
Exp2	9	Exp2-9-1	59.937	1.0.0.144	1	right	fengxue	-1428480929	2.0.10.242	2.0.10.242	09-16-2019	2019-09-16 02:07:58	10:07:58	female	2.0.10.147	75	Blue_C_2.bmp	1903-02-16	0		0	1	263235	0		0	0	NULL	NULL	NULL	Medium	run1		List2	Catch.wav	V_S	0		1	1	263084	151		0	0
Exp2	9	Exp2-9-1	59.937	1.0.0.144	1	right	fengxue	-1428480929	2.0.10.242	2.0.10.242	09-16-2019	2019-09-16 02:07:58	10:07:58	female	2.0.10.147	76	Blue_S.bmp	1903-01-29	0		0	0	265587	0		0	0	NULL	NULL	NULL	Medium	run1	1	List2	Catch.wav	V_T	1	1	0	1	265437	150	1	489	265926
Exp2	9	Exp2-9-1	59.937	1.0.0.144	1	right	fengxue	-1428480929	2.0.10.242	2.0.10.242	09-16-2019	2019-09-16 02:07:58	10:07:58	female	2.0.10.147	77	Red_S.bmp	1903-10-19	0		0	0	267873	0		0	0	NULL	NULL	NULL	Medium	run1		List2	Catch.wav	V_S	0		0	1	267723	150		0	0
Exp2	9	Exp2-9-1	59.937	1.0.0.144	1	right	fengxue	-1428480929	2.0.10.242	2.0.10.242	09-16-2019	2019-09-16 02:07:58	10:07:58	female	2.0.10.147	78	Catch.bmp	1902-06-03	0		0	0	270509	0		0	0	NULL	NULL	NULL	Medium	run1	1	List2	A_T.wav	A_T	1	1	1	1	270359	150	1	919	271278
Exp2	9	Exp2-9-1	59.937	1.0.0.144	1	right	fengxue	-1428480929	2.0.10.242	2.0.10.242	09-16-2019	2019-09-16 02:07:58	10:07:58	female	2.0.10.147	79	Catch.bmp	1902-04-09	0		1	0	272544	0		0	0	NULL	NULL	NULL	Medium	run1	1	List2	A_T.wav	A_T	1	1	0	1	272394	150	1	788	273182
Exp2	9	Exp2-9-1	59.937	1.0.0.144	1	right	fengxue	-1428480929	2.0.10.242	2.0.10.242	09-16-2019	2019-09-16 02:07:58	10:07:58	female	2.0.10.147	80	Red_S.bmp	1903-09-24	0		0	0	274530	0		0	0	NULL	NULL	NULL	Medium	run1		List2	A_S.wav	AV_S	0		0	1	274380	150	1	442	274822
Exp2	9	Exp2-9-1	59.937	1.0.0.144	1	right	fengxue	-1428480929	2.0.10.242	2.0.10.242	09-16-2019	2019-09-16 02:07:58	10:07:58	female	2.0.10.147	81	Red_C_2.bmp	1904-04-03	0		0	0	277049	0		0	0	NULL	NULL	NULL	Medium	run1	1	List2	A_T.wav	AV_T	1	1	0	1	276899	150	1	611	277510
Exp2	9	Exp2-9-1	59.937	1.0.0.144	1	right	fengxue	-1428480929	2.0.10.242	2.0.10.242	09-16-2019	2019-09-16 02:07:58	10:07:58	female	2.0.10.147	82	Catch.bmp	1902-11-17	0		0	0	279752	0		0	0	NULL	NULL	NULL	Medium	run1	1	List2	A_T.wav	A_T	1	1	0	1	279602	150	1	620	280222
Exp2	9	Exp2-9-1	59.937	1.0.0.144	1	right	fengxue	-1428480929	2.0.10.242	2.0.10.242	09-16-2019	2019-09-16 02:07:58	10:07:58	female	2.0.10.147	83	Catch.bmp	1902-09-03	0		0	0	281954	0		0	0	NULL	NULL	NULL	Medium	run1		List2	A_S.wav	A_S	0		0	1	281804	150		0	0
Exp2	9	Exp2-9-1	59.937	1.0.0.144	1	right	fengxue	-1428480929	2.0.10.242	2.0.10.242	09-16-2019	2019-09-16 02:07:58	10:07:58	female	2.0.10.147	84	Catch.bmp	1904-04-25	0		0	0	284157	0		0	0	NULL	NULL	NULL	Medium	run1		List2	A_S.wav	A_S	0		0	2	284007	150		0	0
Exp2	9	Exp2-9-1	59.937	1.0.0.144	1	right	fengxue	-1428480929	2.0.10.242	2.0.10.242	09-16-2019	2019-09-16 02:07:58	10:07:58	female	2.0.10.147	85	Blue_C_2.bmp	1902-07-09	0		0	0	286943	0		0	0	NULL	NULL	NULL	Medium	run1		List2	Catch.wav	V_S	0		1	1	286793	150		0	0
Exp2	9	Exp2-9-1	59.937	1.0.0.144	1	right	fengxue	-1428480929	2.0.10.242	2.0.10.242	09-16-2019	2019-09-16 02:07:58	10:07:58	female	2.0.10.147	86	Catch.bmp	1903-10-24	0		0	1	289079	0		0	0	NULL	NULL	NULL	Medium	run1	1	List2	A_T.wav	A_T	1	1	1	1	288928	151	1	598	289526
Exp2	9	Exp2-9-1	59.937	1.0.0.144	1	right	fengxue	-1428480929	2.0.10.242	2.0.10.242	09-16-2019	2019-09-16 02:07:58	10:07:58	female	2.0.10.147	87	Red_C_2.bmp	1903-10-04	0		0	0	291631	0		0	0	NULL	NULL	NULL	Medium	run1	1	List2	Catch.wav	V_T	1	1	1	1	291481	150	1	325	291806
Exp2	9	Exp2-9-1	59.937	1.0.0.144	1	right	fengxue	-1428480929	2.0.10.242	2.0.10.242	09-16-2019	2019-09-16 02:07:58	10:07:58	female	2.0.10.147	88	Catch.bmp	1902-11-06	0		0	1	294151	0		0	0	NULL	NULL	NULL	Medium	run1	1	List2	A_T.wav	A_T	1	1	1	1	294000	151	1	638	294638
Exp2	9	Exp2-9-1	59.937	1.0.0.144	1	right	fengxue	-1428480929	2.0.10.242	2.0.10.242	09-16-2019	2019-09-16 02:07:58	10:07:58	female	2.0.10.147	89	Red_C.bmp	1902-05-03	0		0	0	296353	0		0	0	NULL	NULL	NULL	Medium	run1	1	List2	A_T.wav	AV_T	1	1	0	1	296203	150	1	459	296662
Exp2	9	Exp2-9-1	59.937	1.0.0.144	1	right	fengxue	-1428480929	2.0.10.242	2.0.10.242	09-16-2019	2019-09-16 02:07:58	10:07:58	female	2.0.10.147	90	Catch.bmp	1903-07-26	0		0	0	298355	0		0	0	NULL	NULL	NULL	Medium	run1	1	List2	A_T.wav	A_T	1	1	0	1	298205	150	1	697	298902
Exp2	9	Exp2-9-1	59.937	1.0.0.144	1	right	fengxue	-1428480929	2.0.10.242	2.0.10.242	09-16-2019	2019-09-16 02:07:58	10:07:58	female	2.0.10.147	91	Blue_S.bmp	1902-09-26	0		0	1	300808	0		0	0	NULL	NULL	NULL	Medium	run1	1	List2	A_T.wav	AV_T	1	1	1	1	300657	151	1	613	301270
Exp2	9	Exp2-9-1	59.937	1.0.0.144	1	right	fengxue	-1428480929	2.0.10.242	2.0.10.242	09-16-2019	2019-09-16 02:07:58	10:07:58	female	2.0.10.147	92	Red_C_2.bmp	1902-06-03	0		0	0	302960	0		0	0	NULL	NULL	NULL	Medium	run1	1	List2	A_T.wav	AV_T	1	1	0	1	302810	150	1	541	303351
Exp2	9	Exp2-9-1	59.937	1.0.0.144	1	right	fengxue	-1428480929	2.0.10.242	2.0.10.242	09-16-2019	2019-09-16 02:07:58	10:07:58	female	2.0.10.147	93	Catch.bmp	1903-04-07	0		0	0	304995	0		0	0	NULL	NULL	NULL	Medium	run1		List2	A_S.wav	A_S	0		0	1	304845	150		0	0
Exp2	9	Exp2-9-1	59.937	1.0.0.144	1	right	fengxue	-1428480929	2.0.10.242	2.0.10.242	09-16-2019	2019-09-16 02:07:58	10:07:58	female	2.0.10.147	94	Blue_S.bmp	1902-09-16	0		0	0	307398	0		0	0	NULL	NULL	NULL	Medium	run1	1	List2	Catch.wav	V_T	1	1	1	1	307248	150	1	430	307678
Exp2	9	Exp2-9-1	59.937	1.0.0.144	1	right	fengxue	-1428480929	2.0.10.242	2.0.10.242	09-16-2019	2019-09-16 02:07:58	10:07:58	female	2.0.10.147	95	Catch.bmp	1903-08-18	0		0	0	309550	0		0	0	NULL	NULL	NULL	Medium	run1	1	List2	A_T.wav	A_T	1	1	1	1	309400	150	1	518	309918
Exp2	9	Exp2-9-1	59.937	1.0.0.144	1	right	fengxue	-1428480929	2.0.10.242	2.0.10.242	09-16-2019	2019-09-16 02:07:58	10:07:58	female	2.0.10.147	96	Blue_S.bmp	1902-04-04	0		0	0	312036	0		0	0	NULL	NULL	NULL	Medium	run1	1	List2	A_T.wav	AV_T	1	1	0	1	311886	150	1	704	312590
Exp2	9	Exp2-9-1	59.937	1.0.0.144	1	right	fengxue	-1428480929	2.0.10.242	2.0.10.242	09-16-2019	2019-09-16 02:07:58	10:07:58	female	2.0.10.147	97	Blue_S_2.bmp	1902-06-16	0		0	1	314022	0		0	0	NULL	NULL	NULL	Medium	run1	1	List2	Catch.wav	V_T	1	1	1	1	313871	151	1	799	314670
Exp2	9	Exp2-9-1	59.937	1.0.0.144	1	right	fengxue	-1428480929	2.0.10.242	2.0.10.242	09-16-2019	2019-09-16 02:07:58	10:07:58	female	2.0.10.147	98	Red_S_2.bmp	1904-04-21	0		0	0	316074	0		0	0	NULL	NULL	NULL	Medium	run1		List2	A_S.wav	AV_S	0		0	1	315924	150		0	0
Exp2	9	Exp2-9-1	59.937	1.0.0.144	1	right	fengxue	-1428480929	2.0.10.242	2.0.10.242	09-16-2019	2019-09-16 02:07:58	10:07:58	female	2.0.10.147	99	Red_C.bmp	1903-07-10	0		0	0	318860	0		0	0	NULL	NULL	NULL	Medium	run1	1	List2	Catch.wav	V_T	1	1	1	1	318710	150	1	400	319110
Exp2	9	Exp2-9-1	59.937	1.0.0.144	1	right	fengxue	-1428480929	2.0.10.242	2.0.10.242	09-16-2019	2019-09-16 02:07:58	10:07:58	female	2.0.10.147	100	Red_S.bmp	1902-03-22	0		0	0	321296	0		0	0	NULL	NULL	NULL	Medium	run1		List2	A_S.wav	AV_S	0		1	1	321146	150		0	0
Exp2	9	Exp2-9-1	59.937	1.0.0.144	1	right	fengxue	-1428480929	2.0.10.242	2.0.10.242	09-16-2019	2019-09-16 02:07:58	10:07:58	female	2.0.10.147	101	Red_C.bmp	1902-11-12	0		1	0	323331	0		0	0	NULL	NULL	NULL	Medium	run1	1	List2	Catch.wav	V_T	1	1	1	1	323181	150	1	561	323742
Exp2	9	Exp2-9-1	59.937	1.0.0.144	1	right	fengxue	-1428480929	2.0.10.242	2.0.10.242	09-16-2019	2019-09-16 02:07:58	10:07:58	female	2.0.10.147	102	Red_S_2.bmp	1904-01-20	0		0	0	325534	0		0	0	NULL	NULL	NULL	Medium	run1		List2	A_S.wav	AV_S	0		0	1	325384	150		0	0
Exp2	9	Exp2-9-1	59.937	1.0.0.144	1	right	fengxue	-1428480929	2.0.10.242	2.0.10.242	09-16-2019	2019-09-16 02:07:58	10:07:58	female	2.0.10.147	103	Blue_S.bmp	1903-03-25	0		0	0	328220	0		0	0	NULL	NULL	NULL	Medium	run1	1	List2	Catch.wav	V_T	1	1	1	1	328070	150	1	1015	329085
Exp2	9	Exp2-9-1	59.937	1.0.0.144	1	right	fengxue	-1428480929	2.0.10.242	2.0.10.242	09-16-2019	2019-09-16 02:07:58	10:07:58	female	2.0.10.147	104	Red_C_2.bmp	1903-09-04	0		0	0	330556	0		0	0	NULL	NULL	NULL	Medium	run1	1	List2	Catch.wav	V_T	1	1	0	2	330406	150	1	759	331165
Exp2	9	Exp2-9-1	59.937	1.0.0.144	1	right	fengxue	-1428480929	2.0.10.242	2.0.10.242	09-16-2019	2019-09-16 02:07:58	10:07:58	female	2.0.10.147	105	Catch.bmp	1902-12-15	0		0	0	333058	0		0	0	NULL	NULL	NULL	Medium	run1	1	List2	A_T.wav	A_T	1	1	1	1	332908	150	1	985	333893
Exp2	9	Exp2-9-1	59.937	1.0.0.144	1	right	fengxue	-1428480929	2.0.10.242	2.0.10.242	09-16-2019	2019-09-16 02:07:58	10:07:58	female	2.0.10.147	106	Blue_S_2.bmp	1903-09-11	0		0	0	335294	0		0	0	NULL	NULL	NULL	Medium	run1	1	List2	A_T.wav	AV_T	0		0	1	335144	150		0	0
Exp2	9	Exp2-9-1	59.937	1.0.0.144	1	right	fengxue	-1428480929	2.0.10.242	2.0.10.242	09-16-2019	2019-09-16 02:07:58	10:07:58	female	2.0.10.147	107	Red_C_2.bmp	1904-05-07	0		1	0	337863	0		0	0	NULL	NULL	NULL	Medium	run1	1	List2	A_T.wav	AV_T	1	1	0	1	337713	150	1	612	338325
Exp2	9	Exp2-9-1	59.937	1.0.0.144	1	right	fengxue	-1428480929	2.0.10.242	2.0.10.242	09-16-2019	2019-09-16 02:07:58	10:07:58	female	2.0.10.147	108	Blue_C_2.bmp	1903-06-16	0		0	0	340600	0		0	0	NULL	NULL	NULL	Medium	run1		List2	A_S.wav	AV_S	0		0	2	340450	150		0	0
Exp2	9	Exp2-9-1	59.937	1.0.0.144	1	right	fengxue	-1428480929	2.0.10.242	2.0.10.242	09-16-2019	2019-09-16 02:07:58	10:07:58	female	2.0.10.147	109	Blue_S.bmp	1902-06-09	0		0	0	343069	0		0	0	NULL	NULL	NULL	Medium	run1	1	List2	Catch.wav	V_T	1	1	1	1	342919	150	1	510	343429
Exp2	9	Exp2-9-1	59.937	1.0.0.144	1	right	fengxue	-1428480929	2.0.10.242	2.0.10.242	09-16-2019	2019-09-16 02:07:58	10:07:58	female	2.0.10.147	110	Catch.bmp	1903-03-05	0		0	0	345121	0		0	0	NULL	NULL	NULL	Medium	run1	1	List2	A_T.wav	A_T	1	1	1	1	344971	150	1	818	345789
Exp2	9	Exp2-9-1	59.937	1.0.0.144	1	right	fengxue	-1428480929	2.0.10.242	2.0.10.242	09-16-2019	2019-09-16 02:07:58	10:07:58	female	2.0.10.147	111	Catch.bmp	1904-03-22	0		0	0	347440	0		0	0	NULL	NULL	NULL	Medium	run1	1	List2	A_T.wav	A_T	1	1	0	1	347290	150	1	923	348213
Exp2	9	Exp2-9-1	59.937	1.0.0.144	1	right	fengxue	-1428480929	2.0.10.242	2.0.10.242	09-16-2019	2019-09-16 02:07:58	10:07:58	female	2.0.10.147	112	Red_C_2.bmp	1902-09-19	0		0	0	350143	0		0	0	NULL	NULL	NULL	Medium	run1	1	List2	Catch.wav	V_T	1	1	1	1	349993	150	1	652	350645
Exp2	9	Exp2-9-1	59.937	1.0.0.144	1	right	fengxue	-1428480929	2.0.10.242	2.0.10.242	09-16-2019	2019-09-16 02:07:58	10:07:58	female	2.0.10.147	113	Catch.bmp	1903-07-21	0		0	0	352295	0		0	0	NULL	NULL	NULL	Medium	run1	1	List2	A_T.wav	A_T	1	1	1	1	352145	150	1	828	352973
Exp2	9	Exp2-9-1	59.937	1.0.0.144	1	right	fengxue	-1428480929	2.0.10.242	2.0.10.242	09-16-2019	2019-09-16 02:07:58	10:07:58	female	2.0.10.147	114	Blue_S.bmp	1902-10-07	0		0	0	354748	0		0	0	NULL	NULL	NULL	Medium	run1	1	List2	A_T.wav	AV_T	1	1	0	1	354598	150	1	807	355405
Exp2	9	Exp2-9-1	59.937	1.0.0.144	1	right	fengxue	-1428480929	2.0.10.242	2.0.10.242	09-16-2019	2019-09-16 02:07:58	10:07:58	female	2.0.10.147	115	Catch.bmp	1902-11-20	0		0	0	356917	0		0	0	NULL	NULL	NULL	Medium	run1	1	List2	A_T.wav	A_T	1	1	0	1	356767	150	1	672	357439
Exp2	9	Exp2-9-1	59.937	1.0.0.144	1	right	fengxue	-1428480929	2.0.10.242	2.0.10.242	09-16-2019	2019-09-16 02:07:58	10:07:58	female	2.0.10.147	116	Blue_S_2.bmp	1903-01-18	0		0	0	359119	0		0	0	NULL	NULL	NULL	Medium	run1	1	List2	Catch.wav	V_T	1	1	1	1	358969	150	1	628	359597
Exp2	9	Exp2-9-1	59.937	1.0.0.144	1	right	fengxue	-1428480929	2.0.10.242	2.0.10.242	09-16-2019	2019-09-16 02:07:58	10:07:58	female	2.0.10.147	117	Blue_S_2.bmp	1904-03-25	0		0	0	361388	0		0	0	NULL	NULL	NULL	Medium	run1	1	List2	A_T.wav	AV_T	1	1	1	1	361238	150	1	1127	362365
Exp2	9	Exp2-9-1	59.937	1.0.0.144	1	right	fengxue	-1428480929	2.0.10.242	2.0.10.242	09-16-2019	2019-09-16 02:07:58	10:07:58	female	2.0.10.147	118	Blue_S_2.bmp	1903-08-26	0		0	0	364091	0		0	0	NULL	NULL	NULL	Medium	run1	1	List2	A_T.wav	AV_T	1	1	0	1	363941	150	1	496	364437
Exp2	9	Exp2-9-1	59.937	1.0.0.144	1	right	fengxue	-1428480929	2.0.10.242	2.0.10.242	09-16-2019	2019-09-16 02:07:58	10:07:58	female	2.0.10.147	119	Catch.bmp	1903-01-17	0		0	0	366577	0		0	0	NULL	NULL	NULL	Medium	run1	1	List2	A_T.wav	A_T	1	1	0	1	366427	150	1	602	367029
Exp2	9	Exp2-9-1	59.937	1.0.0.144	1	right	fengxue	-1428480929	2.0.10.242	2.0.10.242	09-16-2019	2019-09-16 02:07:58	10:07:58	female	2.0.10.147	120	Blue_S_2.bmp	1904-04-23	0		0	0	368846	0		0	0	NULL	NULL	NULL	Medium	run1	1	List2	A_T.wav	AV_T	1	1	0	1	368696	150	1	373	369069
Exp2	9	Exp2-9-1	59.937	1.0.0.144	1	right	fengxue	-1428480929	2.0.10.242	2.0.10.242	09-16-2019	2019-09-16 02:07:58	10:07:58	female	2.0.10.147	121	Red_S.bmp	1902-06-15	0		0	0	371582	0		0	0	NULL	NULL	NULL	Medium	run1		List2	A_S.wav	AV_S	0		0	1	371432	150		0	0
Exp2	9	Exp2-9-1	59.937	1.0.0.144	1	right	fengxue	-1428480929	2.0.10.242	2.0.10.242	09-16-2019	2019-09-16 02:07:58	10:07:58	female	2.0.10.147	122	Catch.bmp	1903-06-25	0		0	0	373701	0		0	0	NULL	NULL	NULL	Medium	run1	1	List2	A_T.wav	A_T	1	1	0	1	373551	150	1	551	374102
Exp2	9	Exp2-9-1	59.937	1.0.0.144	1	right	fengxue	-1428480929	2.0.10.242	2.0.10.242	09-16-2019	2019-09-16 02:07:58	10:07:58	female	2.0.10.147	123	Red_S.bmp	1903-03-31	0		0	1	376121	0		0	0	NULL	NULL	NULL	Medium	run1		List2	Catch.wav	V_S	0		1	1	375970	151		0	0
Exp2	9	Exp2-9-1	59.937	1.0.0.144	1	right	fengxue	-1428480929	2.0.10.242	2.0.10.242	09-16-2019	2019-09-16 02:07:58	10:07:58	female	2.0.10.147	124	Catch.bmp	1904-03-28	0		0	0	378523	0		0	0	NULL	NULL	NULL	Medium	run1	1	List2	A_T.wav	A_T	1	1	1	1	378373	150	1	824	379197
Exp2	9	Exp2-9-1	59.937	1.0.0.144	1	right	fengxue	-1428480929	2.0.10.242	2.0.10.242	09-16-2019	2019-09-16 02:07:58	10:07:58	female	2.0.10.147	125	Blue_S.bmp	1903-05-03	0		0	0	381226	0		0	0	NULL	NULL	NULL	Medium	run1	1	List2	Catch.wav	V_T	1	1	1	1	381076	150	1	689	381765
Exp2	9	Exp2-9-1	59.937	1.0.0.144	1	right	fengxue	-1428480929	2.0.10.242	2.0.10.242	09-16-2019	2019-09-16 02:07:58	10:07:58	female	2.0.10.147	126	Catch.bmp	1903-03-25	0		0	0	383595	0		0	0	NULL	NULL	NULL	Medium	run1	1	List2	A_T.wav	A_T	1	1	1	1	383445	150	1	600	384045
Exp2	9	Exp2-9-1	59.937	1.0.0.144	1	right	fengxue	-1428480929	2.0.10.242	2.0.10.242	09-16-2019	2019-09-16 02:07:58	10:07:58	female	2.0.10.147	127	Red_C_2.bmp	1904-05-03	0		0	0	385931	0		0	0	NULL	NULL	NULL	Medium	run1	1	List2	A_T.wav	AV_T	1	1	0	1	385781	150	1	624	386405
Exp2	9	Exp2-9-1	59.937	1.0.0.144	1	right	fengxue	-1428480929	2.0.10.242	2.0.10.242	09-16-2019	2019-09-16 02:07:58	10:07:58	female	2.0.10.147	128	Red_C_2.bmp	1902-09-18	0		0	0	388667	0		0	0	NULL	NULL	NULL	Medium	run1	1	List2	Catch.wav	V_T	1	1	1	1	388517	150	1	568	389085
Exp2	9	Exp2-9-1	59.937	1.0.0.144	1	right	fengxue	-1428480929	2.0.10.242	2.0.10.242	09-16-2019	2019-09-16 02:07:58	10:07:58	female	2.0.10.147	129	Red_C.bmp	1902-08-15	0		0	0	390819	0		0	0	NULL	NULL	NULL	Medium	run1	1	List2	A_T.wav	AV_T	1	1	1	1	390669	150	1	408	391077
Exp2	9	Exp2-9-1	59.937	1.0.0.144	1	right	fengxue	-1428480929	2.0.10.242	2.0.10.242	09-16-2019	2019-09-16 02:07:58	10:07:58	female	2.0.10.147	130	Blue_S.bmp	1902-09-13	0		0	0	392938	0		0	0	NULL	NULL	NULL	Medium	run1	1	List2	A_T.wav	AV_T	1	1	0	1	392788	150	1	1113	393901
Exp2	9	Exp2-9-1	59.937	1.0.0.144	1	right	fengxue	-1428480929	2.0.10.242	2.0.10.242	09-16-2019	2019-09-16 02:07:58	10:07:58	female	2.0.10.147	131	Catch.bmp	1903-01-30	0		0	0	395124	0		0	0	NULL	NULL	NULL	Medium	run1	1	List2	A_T.wav	A_T	1	1	0	1	394974	150	1	751	395725
Exp2	9	Exp2-9-1	59.937	1.0.0.144	1	right	fengxue	-1428480929	2.0.10.242	2.0.10.242	09-16-2019	2019-09-16 02:07:58	10:07:58	female	2.0.10.147	132	Catch.bmp	1904-02-22	0		0	0	397410	0		0	0	NULL	NULL	NULL	Medium	run1	1	List2	A_T.wav	A_T	1	1	0	2	397260	150	1	657	397917
Exp2	9	Exp2-9-1	59.937	1.0.0.144	1	right	fengxue	-1428480929	2.0.10.242	2.0.10.242	09-16-2019	2019-09-16 02:07:58	10:07:58	female	2.0.10.147	133	Red_S.bmp	1902-08-07	0		0	0	400079	0		0	0	NULL	NULL	NULL	Medium	run1		List2	Catch.wav	V_S	0		1	1	399929	150		0	0
Exp2	9	Exp2-9-1	59.937	1.0.0.144	1	right	fengxue	-1428480929	2.0.10.242	2.0.10.242	09-16-2019	2019-09-16 02:07:58	10:07:58	female	2.0.10.147	134	Red_C_2.bmp	1902-04-18	0		0	0	402248	0		0	0	NULL	NULL	NULL	Medium	run1	1	List2	Catch.wav	V_T	1	1	0	1	402098	150	1	507	402605
Exp2	9	Exp2-9-1	59.937	1.0.0.144	1	right	fengxue	-1428480929	2.0.10.242	2.0.10.242	09-16-2019	2019-09-16 02:07:58	10:07:58	female	2.0.10.147	135	Blue_C_2.bmp	1903-09-21	0		0	0	404250	0		0	0	NULL	NULL	NULL	Medium	run1		List2	A_S.wav	AV_S	0		1	1	404100	150		0	0
Exp2	9	Exp2-9-1	59.937	1.0.0.144	1	right	fengxue	-1428480929	2.0.10.242	2.0.10.242	09-16-2019	2019-09-16 02:07:58	10:07:58	female	2.0.10.147	136	Blue_S.bmp	1902-04-09	0		0	0	406836	0		0	0	NULL	NULL	NULL	Medium	run1	1	List2	Catch.wav	V_T	1	1	1	1	406686	150	1	511	407197
Exp2	9	Exp2-9-1	59.937	1.0.0.144	1	right	fengxue	-1428480929	2.0.10.242	2.0.10.242	09-16-2019	2019-09-16 02:07:58	10:07:58	female	2.0.10.147	137	Catch.bmp	1902-11-04	0		0	0	408822	0		0	0	NULL	NULL	NULL	Medium	run1	1	List2	A_T.wav	A_T	1	1	0	1	408672	150	1	653	409325
Exp2	9	Exp2-9-1	59.937	1.0.0.144	1	right	fengxue	-1428480929	2.0.10.242	2.0.10.242	09-16-2019	2019-09-16 02:07:58	10:07:58	female	2.0.10.147	138	Red_C_2.bmp	1903-08-24	0		0	0	411024	0		0	0	NULL	NULL	NULL	Medium	run1	1	List2	Catch.wav	V_T	1	1	1	1	410874	150	1	819	411693
Exp2	9	Exp2-9-1	59.937	1.0.0.144	1	right	fengxue	-1428480929	2.0.10.242	2.0.10.242	09-16-2019	2019-09-16 02:07:58	10:07:58	female	2.0.10.147	139	Red_C.bmp	1903-11-05	0		0	0	413510	0		0	0	NULL	NULL	NULL	Medium	run1	1	List2	Catch.wav	V_T	1	1	0	1	413360	150	1	1070	414430
Exp2	9	Exp2-9-1	59.937	1.0.0.144	1	right	fengxue	-1428480929	2.0.10.242	2.0.10.242	09-16-2019	2019-09-16 02:07:58	10:07:58	female	2.0.10.147	140	Catch.bmp	1902-09-02	0		0	0	416063	0		0	0	NULL	NULL	NULL	Medium	run1	1	List2	A_T.wav	A_T	1	1	0	1	415913	150	1	836	416749
Exp2	9	Exp2-9-1	59.937	1.0.0.144	1	right	fengxue	-1428480929	2.0.10.242	2.0.10.242	09-16-2019	2019-09-16 02:07:58	10:07:58	female	2.0.10.147	141	Blue_C.bmp	1903-09-27	0		0	0	418198	1368		0	0	NULL	NULL	NULL	Medium	run1		List2	A_S.wav	AV_S	1		0	1	418048	150		0	0
Exp2	9	Exp2-9-1	59.937	1.0.0.144	1	right	fengxue	-1428480929	2.0.10.242	2.0.10.242	09-16-2019	2019-09-16 02:07:58	10:07:58	female	2.0.10.147	142	Red_C.bmp	1904-05-08	0		0	0	432046	0		0	0	NULL	NULL	NULL	Medium	run1	1	List2	Catch.wav	V_T	1	1	1	1	431896	150	1	589	432485
Exp2	9	Exp2-9-1	59.937	1.0.0.144	1	right	fengxue	-1428480929	2.0.10.242	2.0.10.242	09-16-2019	2019-09-16 02:07:58	10:07:58	female	2.0.10.147	143	Blue_S_2.bmp	1902-11-25	0		0	0	434799	0		0	0	NULL	NULL	NULL	Medium	run1	1	List2	A_T.wav	AV_T	1	1	1	1	434649	150	1	972	435621
Exp2	9	Exp2-9-1	59.937	1.0.0.144	1	right	fengxue	-1428480929	2.0.10.242	2.0.10.242	09-16-2019	2019-09-16 02:07:58	10:07:58	female	2.0.10.147	144	Catch.bmp	1903-09-18	0		0	0	437018	0		0	0	NULL	NULL	NULL	Medium	run1	1	List2	A_T.wav	A_T	1	1	0	1	436868	150	1	817	437685
Exp2	9	Exp2-9-1	59.937	1.0.0.144	1	right	fengxue	-1428480929	2.0.10.242	2.0.10.242	09-16-2019	2019-09-16 02:07:58	10:07:58	female	2.0.10.147	145	Catch.bmp	1903-08-29	0		0	1	439538	0		0	0	NULL	NULL	NULL	Medium	run1		List2	A_S.wav	A_S	0		0	1	439387	151	1	1051	440438
Exp2	9	Exp2-9-1	59.937	1.0.0.144	1	right	fengxue	-1428480929	2.0.10.242	2.0.10.242	09-16-2019	2019-09-16 02:07:58	10:07:58	female	2.0.10.147	146	Catch.bmp	1904-04-16	0		1	0	442023	0		0	0	NULL	NULL	NULL	Medium	run1		List2	A_S.wav	A_S	0		0	1	441873	150		0	0
Exp2	9	Exp2-9-1	59.937	1.0.0.144	1	right	fengxue	-1428480929	2.0.10.242	2.0.10.242	09-16-2019	2019-09-16 02:07:58	10:07:58	female	2.0.10.147	147	Red_C_2.bmp	1902-06-04	0		0	0	444810	0		0	0	NULL	NULL	NULL	Medium	run1	1	List2	Catch.wav	V_T	1	1	0	1	444660	150	1	457	445117
Exp2	9	Exp2-9-1	59.937	1.0.0.144	1	right	fengxue	-1428480929	2.0.10.242	2.0.10.242	09-16-2019	2019-09-16 02:07:58	10:07:58	female	2.0.10.147	148	Blue_C.bmp	1902-05-23	0		0	0	446845	0		0	0	NULL	NULL	NULL	Medium	run1		List2	A_S.wav	AV_S	0		1	1	446695	150		0	0
Exp2	9	Exp2-9-1	59.937	1.0.0.144	1	right	fengxue	-1428480929	2.0.10.242	2.0.10.242	09-16-2019	2019-09-16 02:07:58	10:07:58	female	2.0.10.147	149	Red_C.bmp	1902-05-14	0		0	0	448931	0		0	0	NULL	NULL	NULL	Medium	run1	1	List2	A_T.wav	AV_T	1	1	0	1	448781	150	1	504	449285
Exp2	9	Exp2-9-1	59.937	1.0.0.144	1	right	fengxue	-1428480929	2.0.10.242	2.0.10.242	09-16-2019	2019-09-16 02:07:58	10:07:58	female	2.0.10.147	150	Blue_S_2.bmp	1902-03-22	0		0	1	450950	0		0	0	NULL	NULL	NULL	Medium	run1	1	List2	Catch.wav	V_T	1	1	1	1	450799	151	1	566	451365
Exp2	9	Exp2-9-1	59.937	1.0.0.144	1	right	fengxue	-1428480929	2.0.10.242	2.0.10.242	09-16-2019	2019-09-16 02:07:58	10:07:58	female	2.0.10.147	151	Red_C.bmp	1903-05-10	0		0	0	452918	0		0	0	NULL	NULL	NULL	Medium	run1	1	List2	Catch.wav	V_T	1	1	0	1	452768	150	1	709	453477
Exp2	9	Exp2-9-1	59.937	1.0.0.144	1	right	fengxue	-1428480929	2.0.10.242	2.0.10.242	09-16-2019	2019-09-16 02:07:58	10:07:58	female	2.0.10.147	152	Catch.bmp	1903-03-08	0		0	0	455304	0		0	0	NULL	NULL	NULL	Medium	run1	1	List2	A_T.wav	A_T	1	1	1	1	455154	150	1	1171	456325
Exp2	9	Exp2-9-1	59.937	1.0.0.144	1	right	fengxue	-1428480929	2.0.10.242	2.0.10.242	09-16-2019	2019-09-16 02:07:58	10:07:58	female	2.0.10.147	153	Catch.bmp	1903-09-06	0		0	0	457623	0		0	0	NULL	NULL	NULL	Medium	run1		List2	A_S.wav	A_S	0		0	1	457473	150		0	0
Exp2	9	Exp2-9-1	59.937	1.0.0.144	1	right	fengxue	-1428480929	2.0.10.242	2.0.10.242	09-16-2019	2019-09-16 02:07:58	10:07:58	female	2.0.10.147	154	Red_C_2.bmp	1903-06-17	0		0	0	460176	0		0	0	NULL	NULL	NULL	Medium	run1	1	List2	A_T.wav	AV_T	1	1	0	1	460026	150	1	1099	461125
Exp2	9	Exp2-9-1	59.937	1.0.0.144	1	right	fengxue	-1428480929	2.0.10.242	2.0.10.242	09-16-2019	2019-09-16 02:07:58	10:07:58	female	2.0.10.147	155	Catch.bmp	1903-07-07	0		0	0	462595	0		0	0	NULL	NULL	NULL	Medium	run1	1	List2	A_T.wav	A_T	0		0	1	462445	150		0	0
Exp2	9	Exp2-9-1	59.937	1.0.0.144	1	right	fengxue	-1428480929	2.0.10.242	2.0.10.242	09-16-2019	2019-09-16 02:07:58	10:07:58	female	2.0.10.147	156	Red_C.bmp	1902-12-03	0		0	0	465081	0		0	0	NULL	NULL	NULL	Medium	run1	1	List2	Catch.wav	V_T	1	1	1	1	464931	150	1	763	465694
Exp2	9	Exp2-9-1	59.937	1.0.0.144	1	right	fengxue	-1428480929	2.0.10.242	2.0.10.242	09-16-2019	2019-09-16 02:07:58	10:07:58	female	2.0.10.147	157	Blue_S.bmp	1902-09-11	0		0	0	467300	0		0	0	NULL	NULL	NULL	Medium	run1	1	List2	A_T.wav	AV_T	1	1	1	1	467150	150	1	1047	468197
Exp2	9	Exp2-9-1	59.937	1.0.0.144	1	right	fengxue	-1428480929	2.0.10.242	2.0.10.242	09-16-2019	2019-09-16 02:07:58	10:07:58	female	2.0.10.147	158	Catch.bmp	1902-11-07	0		0	0	469436	0		0	0	NULL	NULL	NULL	Medium	run1	1	List2	A_T.wav	A_T	1	1	0	1	469286	150	1	607	469893
Exp2	9	Exp2-9-1	59.937	1.0.0.144	1	right	fengxue	-1428480929	2.0.10.242	2.0.10.242	09-16-2019	2019-09-16 02:07:58	10:07:58	female	2.0.10.147	159	Red_C.bmp	1903-04-19	0		0	0	471638	0		0	0	NULL	NULL	NULL	Medium	run1	1	List2	Catch.wav	V_T	1	1	1	1	471488	150	1	532	472020
Exp2	9	Exp2-9-1	59.937	1.0.0.144	1	right	fengxue	-1428480929	2.0.10.242	2.0.10.242	09-16-2019	2019-09-16 02:07:58	10:07:58	female	2.0.10.147	160	Blue_S_2.bmp	1903-09-18	0		0	1	473991	0		0	0	NULL	NULL	NULL	Medium	run1	1	List2	Catch.wav	V_T	1	1	1	1	473840	151	1	573	474413
Exp2	9	Exp2-9-1	59.937	1.0.0.144	1	right	fengxue	-1428480929	2.0.10.242	2.0.10.242	09-16-2019	2019-09-16 02:07:58	10:07:58	female	2.0.10.147	161	Catch.bmp	1903-03-29	0		0	0	476510	0		0	0	NULL	NULL	NULL	Medium	run1		List2	A_S.wav	A_S	0		0	1	476360	150		0	0
Exp2	9	Exp2-9-1	59.937	1.0.0.144	1	right	fengxue	-1428480929	2.0.10.242	2.0.10.242	09-16-2019	2019-09-16 02:07:58	10:07:58	female	2.0.10.147	162	Red_C.bmp	1902-06-30	0		0	0	478896	0		0	0	NULL	NULL	NULL	Medium	run1	1	List2	Catch.wav	V_T	1	1	1	1	478746	150	1	482	479228
Exp2	9	Exp2-9-1	59.937	1.0.0.144	1	right	fengxue	-1428480929	2.0.10.242	2.0.10.242	09-16-2019	2019-09-16 02:07:58	10:07:58	female	2.0.10.147	163	Red_C_2.bmp	1902-07-08	0		0	1	480965	0		0	0	NULL	NULL	NULL	Medium	run1	1	List2	Catch.wav	V_T	1	1	1	1	480814	151	1	542	481356
Exp2	9	Exp2-9-1	59.937	1.0.0.144	1	right	fengxue	-1428480929	2.0.10.242	2.0.10.242	09-16-2019	2019-09-16 02:07:58	10:07:58	female	2.0.10.147	164	Blue_C_2.bmp	1903-10-03	0		1	0	483033	0		0	0	NULL	NULL	NULL	Medium	run1		List2	A_S.wav	AV_S	0		1	1	482883	150		0	0
Exp2	9	Exp2-9-1	59.937	1.0.0.144	1	right	fengxue	-1428480929	2.0.10.242	2.0.10.242	09-16-2019	2019-09-16 02:07:58	10:07:58	female	2.0.10.147	165	Blue_S_2.bmp	1904-01-11	0		0	1	485620	0		0	0	NULL	NULL	NULL	Medium	run1	1	List2	Catch.wav	V_T	1	1	1	1	485469	151	1	415	485884
Exp2	9	Exp2-9-1	59.937	1.0.0.144	1	right	fengxue	-1428480929	2.0.10.242	2.0.10.242	09-16-2019	2019-09-16 02:07:58	10:07:58	female	2.0.10.147	166	Red_C.bmp	1902-06-22	0		0	0	488239	0		0	0	NULL	NULL	NULL	Medium	run1	1	List2	A_T.wav	AV_T	1	1	1	1	488089	150	1	547	488636
Exp2	9	Exp2-9-1	59.937	1.0.0.144	1	right	fengxue	-1428480929	2.0.10.242	2.0.10.242	09-16-2019	2019-09-16 02:07:58	10:07:58	female	2.0.10.147	167	Blue_C.bmp	1902-05-02	0		0	0	490291	0		0	0	NULL	NULL	NULL	Medium	Run1		List2	Catch.wav	V_S	0		1	1	490141	150		0	0
Exp2	9	Exp2-9-1	59.937	1.0.0.144	1	right	fengxue	-1428480929	2.0.10.242	2.0.10.242	09-16-2019	2019-09-16 02:07:58	10:07:58	female	2.0.10.147	168	Red_C_2.bmp	1903-11-03	0		0	0	492360	0		0	0	NULL	NULL	NULL	Medium	run1	1	List2	Catch.wav	V_T	1	1	0	1	492210	150	1	410	492620
Exp2	9	Exp2-9-1	59.937	1.0.0.144	1	right	fengxue	-1428480929	2.0.10.242	2.0.10.242	09-16-2019	2019-09-16 02:07:58	10:07:58	female	2.0.10.147	169	Blue_C.bmp	1903-01-19	0		0	0	494913	0		0	0	NULL	NULL	NULL	Medium	run1		List2	A_S.wav	AV_S	0		0	2	494763	150		0	0
Exp2	9	Exp2-9-1	59.937	1.0.0.144	1	right	fengxue	-1428480929	2.0.10.242	2.0.10.242	09-16-2019	2019-09-16 02:07:58	10:07:58	female	2.0.10.147	170	Catch.bmp	1904-04-26	0		0	1	497249	0		0	0	NULL	NULL	NULL	Medium	run1		List2	A_S.wav	A_S	0		0	1	497098	151		0	0
Exp2	9	Exp2-9-1	59.937	1.0.0.144	1	right	fengxue	-1428480929	2.0.10.242	2.0.10.242	09-16-2019	2019-09-16 02:07:58	10:07:58	female	2.0.10.147	171	Blue_S_2.bmp	1904-02-22	0		0	0	500051	0		0	0	NULL	NULL	NULL	Medium	run1	1	List2	A_T.wav	AV_T	1	1	0	1	499901	150	1	527	500428
Exp2	9	Exp2-9-1	59.937	1.0.0.144	1	right	fengxue	-1428480929	2.0.10.242	2.0.10.242	09-16-2019	2019-09-16 02:07:58	10:07:58	female	2.0.10.147	172	Blue_S.bmp	1902-07-02	0		0	0	502721	0		0	0	NULL	NULL	NULL	Medium	run1	1	List2	A_T.wav	AV_T	1	1	0	1	502571	150	1	881	503452
Exp2	9	Exp2-9-1	59.937	1.0.0.144	1	right	fengxue	-1428480929	2.0.10.242	2.0.10.242	09-16-2019	2019-09-16 02:07:58	10:07:58	female	2.0.10.147	173	Red_S_2.bmp	1902-09-28	0		0	0	504790	0		0	0	NULL	NULL	NULL	Medium	run1		List2	A_S.wav	AV_S	0		0	1	504640	150		0	0
Exp2	9	Exp2-9-1	59.937	1.0.0.144	1	right	fengxue	-1428480929	2.0.10.242	2.0.10.242	09-16-2019	2019-09-16 02:07:58	10:07:58	female	2.0.10.147	174	Red_C.bmp	1903-01-21	0		0	0	506992	0		0	0	NULL	NULL	NULL	Medium	run1	1	List2	A_T.wav	AV_T	1	1	0	1	506842	150	1	522	507364
Exp2	9	Exp2-9-1	59.937	1.0.0.144	1	right	fengxue	-1428480929	2.0.10.242	2.0.10.242	09-16-2019	2019-09-16 02:07:58	10:07:58	female	2.0.10.147	175	Red_C_2.bmp	1903-03-23	0		0	0	509261	0		0	0	NULL	NULL	NULL	Medium	run1	1	List2	Catch.wav	V_T	1	1	1	1	509111	150	1	629	509740
Exp2	9	Exp2-9-1	59.937	1.0.0.144	1	right	fengxue	-1428480929	2.0.10.242	2.0.10.242	09-16-2019	2019-09-16 02:07:58	10:07:58	female	2.0.10.147	176	Blue_C.bmp	1902-09-12	0		0	0	511597	0		0	0	NULL	NULL	NULL	Medium	Run1		List2	Catch.wav	V_S	0		0	1	511447	150	1	671	512118
Exp2	9	Exp2-9-1	59.937	1.0.0.144	1	right	fengxue	-1428480929	2.0.10.242	2.0.10.242	09-16-2019	2019-09-16 02:07:58	10:07:58	female	2.0.10.147	177	Catch.bmp	1902-05-16	0		0	1	513733	0		0	0	NULL	NULL	NULL	Medium	run1	1	List2	A_T.wav	A_T	0		1	1	513582	151		0	0
Exp2	9	Exp2-9-1	59.937	1.0.0.144	1	right	fengxue	-1428480929	2.0.10.242	2.0.10.242	09-16-2019	2019-09-16 02:07:58	10:07:58	female	2.0.10.147	178	Red_C_2.bmp	1902-05-31	0		0	0	515818	0		0	0	NULL	NULL	NULL	Medium	run1	1	List2	Catch.wav	V_T	1	1	1	1	515668	150	1	504	516172
Exp2	9	Exp2-9-1	59.937	1.0.0.144	1	right	fengxue	-1428480929	2.0.10.242	2.0.10.242	09-16-2019	2019-09-16 02:07:58	10:07:58	female	2.0.10.147	179	Blue_S_2.bmp	1904-03-27	0		0	1	517854	0		0	0	NULL	NULL	NULL	Medium	run1	1	List2	Catch.wav	V_T	1	1	1	1	517703	151	1	349	518052
Exp2	9	Exp2-9-1	59.937	1.0.0.144	1	right	fengxue	-1428480929	2.0.10.242	2.0.10.242	09-16-2019	2019-09-16 02:07:58	10:07:58	female	2.0.10.147	180	Catch.bmp	1902-05-23	0		1	0	520556	0		0	0	NULL	NULL	NULL	Medium	run1	1	List2	A_T.wav	A_T	1	1	1	1	520406	150	1	494	520900
Exp2	9	Exp2-9-1	59.937	1.0.0.144	1	right	fengxue	-1428480929	2.0.10.242	2.0.10.242	09-16-2019	2019-09-16 02:07:58	10:07:58	female	2.0.10.147	181	Blue_S_2.bmp	1904-05-10	0		0	0	522592	0		0	0	NULL	NULL	NULL	Medium	run1	1	List2	Catch.wav	V_T	1	1	1	1	522442	150	1	618	523060
Exp2	9	Exp2-9-1	59.937	1.0.0.144	1	right	fengxue	-1428480929	2.0.10.242	2.0.10.242	09-16-2019	2019-09-16 02:07:58	10:07:58	female	2.0.10.147	182	Catch.bmp	1902-10-28	0		0	0	525345	0		0	0	NULL	NULL	NULL	Medium	run1	1	List2	A_T.wav	A_T	1	1	1	1	525195	150	1	874	526069
Exp2	9	Exp2-9-1	59.937	1.0.0.144	1	right	fengxue	-1428480929	2.0.10.242	2.0.10.242	09-16-2019	2019-09-16 02:07:58	10:07:58	female	2.0.10.147	183	Red_C_2.bmp	1902-06-21	0		0	1	527531	0		0	0	NULL	NULL	NULL	Medium	run1	1	List2	A_T.wav	AV_T	1	1	0	1	527380	151	1	520	527900
Exp2	9	Exp2-9-1	59.937	1.0.0.144	1	right	fengxue	-1428480929	2.0.10.242	2.0.10.242	09-16-2019	2019-09-16 02:07:58	10:07:58	female	2.0.10.147	184	Catch.bmp	1902-04-30	0		0	1	529583	0		0	0	NULL	NULL	NULL	Medium	run1	1	List2	A_T.wav	A_T	1	1	1	1	529432	151	1	644	530076
Exp2	9	Exp2-9-1	59.937	1.0.0.144	1	right	fengxue	-1428480929	2.0.10.242	2.0.10.242	09-16-2019	2019-09-16 02:07:58	10:07:58	female	2.0.10.147	185	Blue_S.bmp	1902-08-10	0		0	0	531585	0		0	0	NULL	NULL	NULL	Medium	run1	1	List2	Catch.wav	V_T	1	1	0	1	531435	150	1	801	532236
Exp2	9	Exp2-9-1	59.937	1.0.0.144	1	right	fengxue	-1428480929	2.0.10.242	2.0.10.242	09-16-2019	2019-09-16 02:07:58	10:07:58	female	2.0.10.147	186	Blue_S.bmp	1903-06-24	0		0	0	533687	0		0	0	NULL	NULL	NULL	Medium	run1	1	List2	A_T.wav	AV_T	1	1	0	1	533537	150	1	771	534308
Exp2	9	Exp2-9-1	59.937	1.0.0.144	1	right	fengxue	-1428480929	2.0.10.242	2.0.10.242	09-16-2019	2019-09-16 02:07:58	10:07:58	female	2.0.10.147	187	Blue_S_2.bmp	1902-11-07	0		0	0	536106	0		0	0	NULL	NULL	NULL	Medium	run1	1	List2	A_T.wav	AV_T	1	1	0	1	535956	150	1	584	536540
Exp2	9	Exp2-9-1	59.937	1.0.0.144	1	right	fengxue	-1428480929	2.0.10.242	2.0.10.242	09-16-2019	2019-09-16 02:07:58	10:07:58	female	2.0.10.147	188	Red_C.bmp	1902-11-08	0		0	1	538309	0		0	0	NULL	NULL	NULL	Medium	run1	1	List2	Catch.wav	V_T	1	1	1	1	538158	151	1	583	538741
Exp2	9	Exp2-9-1	59.937	1.0.0.144	1	right	fengxue	-1428480929	2.0.10.242	2.0.10.242	09-16-2019	2019-09-16 02:07:58	10:07:58	female	2.0.10.147	189	Catch.bmp	1903-02-27	0		0	0	540511	0		0	0	NULL	NULL	NULL	Medium	run1	1	List2	A_T.wav	A_T	1	1	1	1	540361	150	1	835	541196
Exp2	9	Exp2-9-1	59.937	1.0.0.144	1	right	fengxue	-1428480929	2.0.10.242	2.0.10.242	09-16-2019	2019-09-16 02:07:58	10:07:58	female	2.0.10.147	190	Catch.bmp	1902-11-03	0		0	0	542813	0		0	0	NULL	NULL	NULL	Medium	run1	1	List2	A_T.wav	A_T	1	1	0	1	542663	150	1	509	543172
Exp2	9	Exp2-9-1	59.937	1.0.0.144	1	right	fengxue	-1428480929	2.0.10.242	2.0.10.242	09-16-2019	2019-09-16 02:07:58	10:07:58	female	2.0.10.147	191	Red_C.bmp	1902-10-08	0		0	0	544999	0		0	0	NULL	NULL	NULL	Medium	run1	1	List2	A_T.wav	AV_T	1	1	0	1	544849	150	1	835	545684
Exp2	9	Exp2-9-1	59.937	1.0.0.144	1	right	fengxue	-1428480929	2.0.10.242	2.0.10.242	09-16-2019	2019-09-16 02:07:58	10:07:58	female	2.0.10.147	192	Blue_S_2.bmp	1903-07-30	0		0	0	547168	0		0	0	NULL	NULL	NULL	Medium	run1	1	List2	Catch.wav	V_T	1	1	1	1	547018	150	1	739	547757
Exp2	9	Exp2-9-1	59.937	1.0.0.144	1	right	fengxue	-1428480929	2.0.10.242	2.0.10.242	09-16-2019	2019-09-16 02:07:58	10:07:58	female	2.0.10.147	193	Catch.bmp	1903-05-23	0		0	0	549637	0		0	0	NULL	NULL	NULL	Medium	run1	1	List2	A_T.wav	A_T	1	1	1	1	549487	150	1	701	550188
Exp2	9	Exp2-9-1	59.937	1.0.0.144	1	right	fengxue	-1428480929	2.0.10.242	2.0.10.242	09-16-2019	2019-09-16 02:07:58	10:07:58	female	2.0.10.147	194	Blue_S_2.bmp	1903-08-11	0		0	0	552023	0		0	0	NULL	NULL	NULL	Medium	run1	1	List2	Catch.wav	V_T	1	1	0	1	551873	150	1	571	552444
Exp2	9	Exp2-9-1	59.937	1.0.0.144	1	right	fengxue	-1428480929	2.0.10.242	2.0.10.242	09-16-2019	2019-09-16 02:07:58	10:07:58	female	2.0.10.147	195	Catch.bmp	1902-07-06	0		0	0	554492	0		0	0	NULL	NULL	NULL	Medium	run1	1	List2	A_T.wav	A_T	1	1	1	1	554342	150	1	622	554964
Exp2	9	Exp2-9-1	59.937	1.0.0.144	1	right	fengxue	-1428480929	2.0.10.242	2.0.10.242	09-16-2019	2019-09-16 02:07:58	10:07:58	female	2.0.10.147	196	Blue_S_2.bmp	1902-06-16	0		0	0	556561	0		0	0	NULL	NULL	NULL	Medium	run1	1	List2	A_T.wav	AV_T	1	1	0	1	556411	150	1	617	557028
Exp2	9	Exp2-9-1	59.937	1.0.0.144	1	right	fengxue	-1428480929	2.0.10.242	2.0.10.242	09-16-2019	2019-09-16 02:07:58	10:07:58	female	2.0.10.147	197	Catch.bmp	1902-10-09	0		0	0	558613	0		0	0	NULL	NULL	NULL	Medium	run1	1	List2	A_T.wav	A_T	1	1	0	1	558463	150	1	557	559020
Exp2	9	Exp2-9-1	59.937	1.0.0.144	1	right	fengxue	-1428480929	2.0.10.242	2.0.10.242	09-16-2019	2019-09-16 02:07:58	10:07:58	female	2.0.10.147	198	Red_S.bmp	1903-06-16	0		0	0	560782	0		0	0	NULL	NULL	NULL	Medium	run1		List2	A_S.wav	AV_S	0		0	1	560632	150		0	0
Exp2	9	Exp2-9-1	59.937	1.0.0.144	1	right	fengxue	-1428480929	2.0.10.242	2.0.10.242	09-16-2019	2019-09-16 02:07:58	10:07:58	female	2.0.10.147	199	Red_S.bmp	1902-10-10	0		0	1	563252	0		0	0	NULL	NULL	NULL	Medium	run1		List2	A_S.wav	AV_S	0		1	1	563101	151		0	0
Exp2	9	Exp2-9-1	59.937	1.0.0.144	1	right	fengxue	-1428480929	2.0.10.242	2.0.10.242	09-16-2019	2019-09-16 02:07:58	10:07:58	female	2.0.10.147	200	Blue_S.bmp	1902-04-12	0		0	0	565487	0		0	0	NULL	NULL	NULL	Medium	run1	1	List2	Catch.wav	V_T	1	1	1	1	565337	150	1	731	566068
Exp2	9	Exp2-9-1	59.937	1.0.0.144	1	right	fengxue	-1428480929	2.0.10.242	2.0.10.242	09-16-2019	2019-09-16 02:07:58	10:07:58	female	2.0.10.147	201	Catch.bmp	1902-08-12	0		0	0	567473	0		0	0	NULL	NULL	NULL	Medium	run1	1	List2	A_T.wav	A_T	1	1	0	2	567323	150	1	585	567908
Exp2	9	Exp2-9-1	59.937	1.0.0.144	1	right	fengxue	-1428480929	2.0.10.242	2.0.10.242	09-16-2019	2019-09-16 02:07:58	10:07:58	female	2.0.10.147	202	Catch.bmp	1902-04-10	0		0	0	569575	0		0	0	NULL	NULL	NULL	Medium	run1		List2	A_S.wav	A_S	0		0	1	569425	150		0	0
Exp2	9	Exp2-9-1	59.937	1.0.0.144	1	right	fengxue	-1428480929	2.0.10.242	2.0.10.242	09-16-2019	2019-09-16 02:07:58	10:07:58	female	2.0.10.147	203	Blue_S_2.bmp	1902-12-26	0		0	0	571610	0		0	0	NULL	NULL	NULL	Medium	run1	1	List2	Catch.wav	V_T	1	1	1	1	571460	150	1	680	572140
Exp2	9	Exp2-9-1	59.937	1.0.0.144	1	right	fengxue	-1428480929	2.0.10.242	2.0.10.242	09-16-2019	2019-09-16 02:07:58	10:07:58	female	2.0.10.147	204	Red_S.bmp	1902-08-19	0		0	0	573863	0		0	0	NULL	NULL	NULL	Medium	run1		List2	Catch.wav	V_S	0		0	1	573713	150		0	0
Exp2	9	Exp2-9-1	59.937	1.0.0.144	1	right	fengxue	-1428480929	2.0.10.242	2.0.10.242	09-16-2019	2019-09-16 02:07:58	10:07:58	female	2.0.10.147	205	Blue_S.bmp	1903-04-03	0		0	0	576048	0		0	0	NULL	NULL	NULL	Medium	run1	1	List2	Catch.wav	V_T	1	1	0	1	575898	150	1	594	576492
Exp2	9	Exp2-9-1	59.937	1.0.0.144	1	right	fengxue	-1428480929	2.0.10.242	2.0.10.242	09-16-2019	2019-09-16 02:07:58	10:07:58	female	2.0.10.147	206	Blue_S_2.bmp	1902-04-11	0		0	0	578384	0		0	0	NULL	NULL	NULL	Medium	run1	1	List2	Catch.wav	V_T	1	1	0	1	578234	150	1	458	578692
Exp2	9	Exp2-9-1	59.937	1.0.0.144	1	right	fengxue	-1428480929	2.0.10.242	2.0.10.242	09-16-2019	2019-09-16 02:07:58	10:07:58	female	2.0.10.147	207	Catch.bmp	1902-06-05	0		0	1	580370	0		0	0	NULL	NULL	NULL	Medium	run1	1	List2	A_T.wav	A_T	1	1	1	1	580219	151	1	913	581132
Exp2	9	Exp2-9-1	59.937	1.0.0.144	1	right	fengxue	-1428480929	2.0.10.242	2.0.10.242	09-16-2019	2019-09-16 02:07:58	10:07:58	female	2.0.10.147	208	Blue_S_2.bmp	1902-09-11	0		0	0	582405	0		0	0	NULL	NULL	NULL	Medium	run1	1	List2	A_T.wav	AV_T	1	1	0	1	582255	150	1	469	582724
Exp2	9	Exp2-9-1	59.937	1.0.0.144	1	right	fengxue	-1428480929	2.0.10.242	2.0.10.242	09-16-2019	2019-09-16 02:07:58	10:07:58	female	2.0.10.147	209	Catch.bmp	1903-11-21	0		0	0	584541	0		0	0	NULL	NULL	NULL	Medium	run1		List2	A_S.wav	A_S	0		0	1	584391	150		0	0
Exp2	9	Exp2-9-1	59.937	1.0.0.144	1	right	fengxue	-1428480929	2.0.10.242	2.0.10.242	09-16-2019	2019-09-16 02:07:58	10:07:58	female	2.0.10.147	210	Catch.bmp	1903-04-17	0		0	0	587177	0		0	0	NULL	NULL	NULL	Medium	run1		List2	A_S.wav	A_S	0		0	1	587027	150		0	0
Exp2	9	Exp2-9-1	59.937	1.0.0.144	1	right	fengxue	-1428480929	2.0.10.242	2.0.10.242	09-16-2019	2019-09-16 02:07:58	10:07:58	female	2.0.10.147	211	Catch.bmp	1904-04-12	0		0	0	589579	0		0	0	NULL	NULL	NULL	Medium	run1	1	List2	A_T.wav	A_T	1	1	0	1	589429	150	1	535	589964
Exp2	9	Exp2-9-1	59.937	1.0.0.144	1	right	fengxue	-1428480929	2.0.10.242	2.0.10.242	09-16-2019	2019-09-16 02:07:58	10:07:58	female	2.0.10.147	212	Catch.bmp	1903-10-02	0		0	0	592299	0		0	0	NULL	NULL	NULL	Medium	run1		List2	A_S.wav	A_S	0		0	1	592149	150		0	0
Exp2	9	Exp2-9-1	59.937	1.0.0.144	1	right	fengxue	-1428480929	2.0.10.242	2.0.10.242	09-16-2019	2019-09-16 02:07:58	10:07:58	female	2.0.10.147	213	Red_C_2.bmp	1903-09-16	0		0	0	594885	0		0	0	NULL	NULL	NULL	Medium	run1	1	List2	Catch.wav	V_T	1	1	1	1	594735	150	1	374	595109
Exp2	9	Exp2-9-1	59.937	1.0.0.144	1	right	fengxue	-1428480929	2.0.10.242	2.0.10.242	09-16-2019	2019-09-16 02:07:58	10:07:58	female	2.0.10.147	214	Catch.bmp	1904-04-23	0		0	1	597388	0		0	0	NULL	NULL	NULL	Medium	run1		List2	A_S.wav	A_S	0		1	1	597237	151	1	575	597812
Exp2	9	Exp2-9-1	59.937	1.0.0.144	1	right	fengxue	-1428480929	2.0.10.242	2.0.10.242	09-16-2019	2019-09-16 02:07:58	10:07:58	female	2.0.10.147	215	Catch.bmp	1903-04-23	0		0	0	600124	0		0	0	NULL	NULL	NULL	Medium	run1		List2	A_S.wav	A_S	0		0	1	599974	150		0	0
Exp2	9	Exp2-9-1	59.937	1.0.0.144	1	right	fengxue	-1428480929	2.0.10.242	2.0.10.242	09-16-2019	2019-09-16 02:07:58	10:07:58	female	2.0.10.147	216	Blue_C.bmp	1904-01-03	0		0	0	602543	0		0	0	NULL	NULL	NULL	Medium	Run1		List2	Catch.wav	V_S	0		1	1	602393	150		0	0
Exp2	9	Exp2-9-1	59.937	1.0.0.144	1	right	fengxue	-1428480929	2.0.10.242	2.0.10.242	09-16-2019	2019-09-16 02:07:58	10:07:58	female	2.0.10.147	217	Red_C_2.bmp	1904-04-03	0		0	0	605346	0		0	0	NULL	NULL	NULL	Medium	run1	1	List2	A_T.wav	AV_T	1	1	1	1	605196	150	1	304	605500
Exp2	9	Exp2-9-1	59.937	1.0.0.144	1	right	fengxue	-1428480929	2.0.10.242	2.0.10.242	09-16-2019	2019-09-16 02:07:58	10:07:58	female	2.0.10.147	218	Blue_C_2.bmp	1903-05-25	0		0	0	608049	0		0	0	NULL	NULL	NULL	Medium	run1		List2	Catch.wav	V_S	0		1	1	607899	150		0	0
Exp2	9	Exp2-9-1	59.937	1.0.0.144	1	right	fengxue	-1428480929	2.0.10.242	2.0.10.242	09-16-2019	2019-09-16 02:07:58	10:07:58	female	2.0.10.147	219	Blue_S.bmp	1904-03-31	0		1	0	610501	0		0	0	NULL	NULL	NULL	Medium	run1	1	List2	A_T.wav	AV_T	1	1	1	1	610351	150	1	317	610668
Exp2	9	Exp2-9-1	59.937	1.0.0.144	1	right	fengxue	-1428480929	2.0.10.242	2.0.10.242	09-16-2019	2019-09-16 02:07:58	10:07:58	female	2.0.10.147	220	Catch.bmp	1903-01-01	0		0	0	613204	0		0	0	NULL	NULL	NULL	Medium	run1	1	List2	A_T.wav	A_T	1	1	0	1	613054	150	1	670	613724
Exp2	9	Exp2-9-1	59.937	1.0.0.144	1	right	fengxue	-1428480929	2.0.10.242	2.0.10.242	09-16-2019	2019-09-16 02:07:58	10:07:58	female	2.0.10.147	221	Red_C.bmp	1902-08-11	0		0	0	615457	0		0	0	NULL	NULL	NULL	Medium	run1	1	List2	A_T.wav	AV_T	1	1	0	1	615307	150	1	529	615836
Exp2	9	Exp2-9-1	59.937	1.0.0.144	1	right	fengxue	-1428480929	2.0.10.242	2.0.10.242	09-16-2019	2019-09-16 02:07:58	10:07:58	female	2.0.10.147	222	Red_C_2.bmp	1903-06-01	0		0	0	617559	0		0	0	NULL	NULL	NULL	Medium	run1	1	List2	Catch.wav	V_T	1	1	1	1	617409	150	1	595	618004
Exp2	9	Exp2-9-1	59.937	1.0.0.144	1	right	fengxue	-1428480929	2.0.10.242	2.0.10.242	09-16-2019	2019-09-16 02:07:58	10:07:58	female	2.0.10.147	223	Red_C.bmp	1903-03-21	0		1	0	619961	0		0	0	NULL	NULL	NULL	Medium	run1	1	List2	A_T.wav	AV_T	1	1	1	1	619811	150	1	673	620484
Exp2	9	Exp2-9-1	59.937	1.0.0.144	1	right	fengxue	-1428480929	2.0.10.242	2.0.10.242	09-16-2019	2019-09-16 02:07:58	10:07:58	female	2.0.10.147	224	Catch.bmp	1902-08-25	0		0	0	622297	0		0	0	NULL	NULL	NULL	Medium	run1	1	List2	A_T.wav	A_T	1	1	0	1	622147	150	1	840	622987
Exp2	9	Exp2-9-1	59.937	1.0.0.144	1	right	fengxue	-1428480929	2.0.10.242	2.0.10.242	09-16-2019	2019-09-16 02:07:58	10:07:58	female	2.0.10.147	225	Red_C.bmp	1904-02-20	0		0	0	624416	0		0	0	NULL	NULL	NULL	Medium	run1	1	List2	A_T.wav	AV_T	1	1	0	1	624266	150	1	593	624859
Exp2	9	Exp2-9-1	59.937	1.0.0.144	1	right	fengxue	-1428480929	2.0.10.242	2.0.10.242	09-16-2019	2019-09-16 02:07:58	10:07:58	female	2.0.10.147	226	Red_C.bmp	1903-10-23	0		0	1	627086	0		0	0	NULL	NULL	NULL	Medium	run1	1	List2	A_T.wav	AV_T	1	1	1	1	626935	151	1	684	627619
Exp2	9	Exp2-9-1	59.937	1.0.0.144	1	right	fengxue	-1428480929	2.0.10.242	2.0.10.242	09-16-2019	2019-09-16 02:07:58	10:07:58	female	2.0.10.147	227	Catch.bmp	1902-12-29	0		0	0	629638	0		0	0	NULL	NULL	NULL	Medium	run1	1	List2	A_T.wav	A_T	0		0	1	629488	150		0	0
Exp2	9	Exp2-9-1	59.937	1.0.0.144	1	right	fengxue	-1428480929	2.0.10.242	2.0.10.242	09-16-2019	2019-09-16 02:07:58	10:07:58	female	2.0.10.147	228	Catch.bmp	1903-04-11	0		0	0	631941	0		0	0	NULL	NULL	NULL	Medium	run1	1	List2	A_T.wav	A_T	1	1	0	1	631791	150	1	629	632420
Exp2	9	Exp2-9-1	59.937	1.0.0.144	1	right	fengxue	-1428480929	2.0.10.242	2.0.10.242	09-16-2019	2019-09-16 02:07:58	10:07:58	female	2.0.10.147	229	Red_S.bmp	1903-08-20	0		0	0	634293	0		0	0	NULL	NULL	NULL	Medium	run1		List2	Catch.wav	V_S	0		1	1	634143	150		0	0
Exp2	9	Exp2-9-1	59.937	1.0.0.144	1	right	fengxue	-1428480929	2.0.10.242	2.0.10.242	09-16-2019	2019-09-16 02:07:58	10:07:58	female	2.0.10.147	230	Catch.bmp	1903-02-06	0		0	0	636829	0		0	0	NULL	NULL	NULL	Medium	run1	1	List2	A_T.wav	A_T	1	1	1	1	636679	150	1	693	637372
Exp2	9	Exp2-9-1	59.937	1.0.0.144	1	right	fengxue	-1428480929	2.0.10.242	2.0.10.242	09-16-2019	2019-09-16 02:07:58	10:07:58	female	2.0.10.147	231	Red_S_2.bmp	1902-05-10	0		0	0	639115	0		0	0	NULL	NULL	NULL	Medium	run1		List2	Catch.wav	V_S	0		1	1	638965	150		0	0
Exp2	9	Exp2-9-1	59.937	1.0.0.144	1	right	fengxue	-1428480929	2.0.10.242	2.0.10.242	09-16-2019	2019-09-16 02:07:58	10:07:58	female	2.0.10.147	232	Blue_C_2.bmp	1903-04-08	0		0	1	641201	0		0	0	NULL	NULL	NULL	Medium	run1		List2	Catch.wav	V_S	0		1	1	641050	151		0	0
Exp2	9	Exp2-9-1	59.937	1.0.0.144	1	right	fengxue	-1428480929	2.0.10.242	2.0.10.242	09-16-2019	2019-09-16 02:07:58	10:07:58	female	2.0.10.147	233	Red_C.bmp	1904-01-10	0		0	0	643603	0		0	0	NULL	NULL	NULL	Medium	run1	1	List2	A_T.wav	AV_T	1	1	1	1	643453	150	1	462	643915
Exp2	9	Exp2-9-1	59.937	1.0.0.144	1	right	fengxue	-1428480929	2.0.10.242	2.0.10.242	09-16-2019	2019-09-16 02:07:58	10:07:58	female	2.0.10.147	234	Blue_S.bmp	1904-03-21	0		0	1	646223	0		0	0	NULL	NULL	NULL	Medium	run1	1	List2	A_T.wav	AV_T	1	1	1	1	646072	151	1	763	646835
Exp2	9	Exp2-9-1	59.937	1.0.0.144	1	right	fengxue	-1428480929	2.0.10.242	2.0.10.242	09-16-2019	2019-09-16 02:07:58	10:07:58	female	2.0.10.147	235	Red_S_2.bmp	1902-07-19	0		0	0	648925	0		0	0	NULL	NULL	NULL	Medium	run1		List2	A_S.wav	AV_S	0		0	1	648775	150		0	0
Exp2	9	Exp2-9-1	59.937	1.0.0.144	1	right	fengxue	-1428480929	2.0.10.242	2.0.10.242	09-16-2019	2019-09-16 02:07:58	10:07:58	female	2.0.10.147	236	Catch.bmp	1902-06-27	0		0	0	651061	0		0	0	NULL	NULL	NULL	Medium	run1	1	List2	A_T.wav	A_T	1	1	0	1	650911	150	1	741	651652
Exp2	9	Exp2-9-1	59.937	1.0.0.144	1	right	fengxue	-1428480929	2.0.10.242	2.0.10.242	09-16-2019	2019-09-16 02:07:58	10:07:58	female	2.0.10.147	237	Catch.bmp	1902-04-24	0		0	0	653130	0		0	0	NULL	NULL	NULL	Medium	run1	1	List2	A_T.wav	A_T	1	1	0	1	652980	150	1	591	653571
Exp2	9	Exp2-9-1	59.937	1.0.0.144	1	right	fengxue	-1428480929	2.0.10.242	2.0.10.242	09-16-2019	2019-09-16 02:07:58	10:07:58	female	2.0.10.147	238	Blue_C.bmp	1903-08-21	0		0	0	655132	0		0	0	NULL	NULL	NULL	Medium	run1		List2	A_S.wav	AV_S	0		0	1	654982	150		0	0
Exp2	9	Exp2-9-1	59.937	1.0.0.144	1	right	fengxue	-1428480929	2.0.10.242	2.0.10.242	09-16-2019	2019-09-16 02:07:58	10:07:58	female	2.0.10.147	239	Red_C_2.bmp	1903-02-10	0		0	1	657685	0		0	0	NULL	NULL	NULL	Medium	run1	1	List2	A_T.wav	AV_T	1	1	1	1	657534	151	1	533	658067
Exp2	9	Exp2-9-1	59.937	1.0.0.144	1	right	fengxue	-1428480929	2.0.10.242	2.0.10.242	09-16-2019	2019-09-16 02:07:58	10:07:58	female	2.0.10.147	240	Blue_S_2.bmp	1903-06-27	0		0	0	659970	0		0	0	NULL	NULL	NULL	Medium	run1	1	List2	A_T.wav	AV_T	1	1	0	1	659820	150	1	863	660683
Exp2	9	Exp2-9-1	59.937	1.0.0.144	1	right	fengxue	-1428480929	2.0.10.242	2.0.10.242	09-16-2019	2019-09-16 02:07:58	10:07:58	female	2.0.10.147	241	Blue_S.bmp	1902-08-16	0		0	0	662406	0		0	0	NULL	NULL	NULL	Medium	run1	1	List2	A_T.wav	AV_T	1	1	0	1	662256	150	1	531	662787
Exp2	9	Exp2-9-1	59.937	1.0.0.144	1	right	fengxue	-1428480929	2.0.10.242	2.0.10.242	09-16-2019	2019-09-16 02:07:58	10:07:58	female	2.0.10.147	242	Catch.bmp	1903-11-13	0		0	0	664525	0		0	0	NULL	NULL	NULL	Medium	run1		List2	A_S.wav	A_S	0		0	1	664375	150		0	0
Exp2	9	Exp2-9-1	59.937	1.0.0.144	1	right	fengxue	-1428480929	2.0.10.242	2.0.10.242	09-16-2019	2019-09-16 02:07:58	10:07:58	female	2.0.10.147	243	Blue_S_2.bmp	1903-05-17	0		0	1	667145	0		0	0	NULL	NULL	NULL	Medium	run1	1	List2	A_T.wav	AV_T	1	1	1	1	666994	151	1	449	667443
Exp2	9	Exp2-9-1	59.937	1.0.0.144	1	right	fengxue	-1428480929	2.0.10.242	2.0.10.242	09-16-2019	2019-09-16 02:07:58	10:07:58	female	2.0.10.147	244	Catch.bmp	1903-01-09	0		0	1	669531	0		0	0	NULL	NULL	NULL	Medium	run1	1	List2	A_T.wav	A_T	1	1	1	1	669380	151	1	863	670243
Exp2	9	Exp2-9-1	59.937	1.0.0.144	1	right	fengxue	-1428480929	2.0.10.242	2.0.10.242	09-16-2019	2019-09-16 02:07:58	10:07:58	female	2.0.10.147	245	Catch.bmp	1903-12-27	0		0	0	671783	0		0	0	NULL	NULL	NULL	Medium	run1		List2	A_S.wav	A_S	0		0	1	671633	150		0	0
Exp2	9	Exp2-9-1	59.937	1.0.0.144	1	right	fengxue	-1428480929	2.0.10.242	2.0.10.242	09-16-2019	2019-09-16 02:07:58	10:07:58	female	2.0.10.147	246	Red_S_2.bmp	1904-03-21	0		0	0	674469	0		0	0	NULL	NULL	NULL	Medium	run1		List2	A_S.wav	AV_S	0		0	1	674319	150	1	476	674795
Exp2	9	Exp2-9-1	59.937	1.0.0.144	1	right	fengxue	-1428480929	2.0.10.242	2.0.10.242	09-16-2019	2019-09-16 02:07:58	10:07:58	female	2.0.10.147	247	Blue_S.bmp	1903-06-23	0		0	0	677172	0		0	0	NULL	NULL	NULL	Medium	run1	1	List2	A_T.wav	AV_T	1	1	0	1	677022	150	1	821	677843
Exp2	9	Exp2-9-1	59.937	1.0.0.144	1	right	fengxue	-1428480929	2.0.10.242	2.0.10.242	09-16-2019	2019-09-16 02:07:58	10:07:58	female	2.0.10.147	248	Catch.bmp	1903-09-02	0		0	0	679591	0		0	0	NULL	NULL	NULL	Medium	run1	1	List2	A_T.wav	A_T	1	1	0	1	679441	150	1	674	680115
Exp2	9	Exp2-9-1	59.937	1.0.0.144	1	right	fengxue	-1428480929	2.0.10.242	2.0.10.242	09-16-2019	2019-09-16 02:07:58	10:07:58	female	2.0.10.147	249	Blue_S_2.bmp	1903-01-07	0		0	0	682094	0		0	0	NULL	NULL	NULL	Medium	run1	1	List2	Catch.wav	V_T	1	1	1	1	681944	150	1	643	682587
Exp2	9	Exp2-9-1	59.937	1.0.0.144	1	right	fengxue	-1428480929	2.0.10.242	2.0.10.242	09-16-2019	2019-09-16 02:07:58	10:07:58	female	2.0.10.147	250	Blue_S_2.bmp	1904-05-13	0		0	0	684346	0		0	0	NULL	NULL	NULL	Medium	run1	1	List2	Catch.wav	V_T	1	1	0	1	684196	150	1	535	684731
Exp2	9	Exp2-9-1	59.937	1.0.0.144	1	right	fengxue	-1428480929	2.0.10.242	2.0.10.242	09-16-2019	2019-09-16 02:07:58	10:07:58	female	2.0.10.147	251	Catch.bmp	1903-08-02	0		0	0	687099	0		0	0	NULL	NULL	NULL	Medium	run1	1	List2	A_T.wav	A_T	1	1	1	1	686949	150	1	423	687372
Exp2	9	Exp2-9-1	59.937	1.0.0.144	1	right	fengxue	-1428480929	2.0.10.242	2.0.10.242	09-16-2019	2019-09-16 02:07:58	10:07:58	female	2.0.10.147	252	Catch.bmp	1904-03-15	0		0	0	689568	0		0	0	NULL	NULL	NULL	Medium	run1	1	List2	A_T.wav	A_T	1	1	0	1	689418	150	1	553	689971
Exp2	9	Exp2-9-1	59.937	1.0.0.144	1	right	fengxue	-1428480929	2.0.10.242	2.0.10.242	09-16-2019	2019-09-16 02:07:58	10:07:58	female	2.0.10.147	253	Catch.bmp	1902-09-11	0		0	1	692255	0		0	0	NULL	NULL	NULL	Medium	run1	1	List2	A_T.wav	A_T	1	1	0	1	692104	151	1	460	692564
Exp2	9	Exp2-9-1	59.937	1.0.0.144	1	right	fengxue	-1428480929	2.0.10.242	2.0.10.242	09-16-2019	2019-09-16 02:07:58	10:07:58	female	2.0.10.147	254	Red_S_2.bmp	1903-07-23	0		0	0	694390	0		0	0	NULL	NULL	NULL	Medium	run1		List2	Catch.wav	V_S	0		1	1	694240	150		0	0
Exp2	9	Exp2-9-1	59.937	1.0.0.144	1	right	fengxue	-1428480929	2.0.10.242	2.0.10.242	09-16-2019	2019-09-16 02:07:58	10:07:58	female	2.0.10.147	255	Catch.bmp	1904-01-15	0		0	0	696909	0		0	0	NULL	NULL	NULL	Medium	run1	1	List2	A_T.wav	A_T	1	1	1	1	696759	150	1	676	697435
Exp2	9	Exp2-9-1	59.937	1.0.0.144	1	right	fengxue	-1428480929	2.0.10.242	2.0.10.242	09-16-2019	2019-09-16 02:07:58	10:07:58	female	2.0.10.147	256	Red_C_2.bmp	1902-09-30	0		0	1	699546	0		0	0	NULL	NULL	NULL	Medium	run1	1	List2	A_T.wav	AV_T	1	1	1	1	699395	151	1	968	700363
Exp2	9	Exp2-9-1	59.937	1.0.0.144	1	right	fengxue	-1428480929	2.0.10.242	2.0.10.242	09-16-2019	2019-09-16 02:07:58	10:07:58	female	2.0.10.147	257	Blue_C.bmp	1903-10-25	0		0	0	701698	0		0	0	NULL	NULL	NULL	Medium	Run1		List2	Catch.wav	V_S	0		1	1	701548	150		0	0
Exp2	9	Exp2-9-1	59.937	1.0.0.144	1	right	fengxue	-1428480929	2.0.10.242	2.0.10.242	09-16-2019	2019-09-16 02:07:58	10:07:58	female	2.0.10.147	258	Catch.bmp	1903-03-14	0		0	1	704301	0		0	0	NULL	NULL	NULL	Medium	run1	1	List2	A_T.wav	A_T	1	1	1	1	704150	151	1	597	704747
Exp2	9	Exp2-9-1	59.937	1.0.0.144	1	right	fengxue	-1428480929	2.0.10.242	2.0.10.242	09-16-2019	2019-09-16 02:07:58	10:07:58	female	2.0.10.147	259	Red_S_2.bmp	1902-09-27	0		0	0	706620	0		0	0	NULL	NULL	NULL	Medium	run1		List2	Catch.wav	V_S	0		0	2	706470	150		0	0
Exp2	9	Exp2-9-1	59.937	1.0.0.144	1	right	fengxue	-1428480929	2.0.10.242	2.0.10.242	09-16-2019	2019-09-16 02:07:58	10:07:58	female	2.0.10.147	260	Red_C_2.bmp	1903-02-17	0		0	0	708839	0		0	0	NULL	NULL	NULL	Medium	run1	1	List2	A_T.wav	AV_T	1	1	0	1	708689	150	1	1242	709931
