# Supplementary material for: Visual Perceptual Load Attenuates Age-Related Audiovisual Integration in an Audiovisual Discrimination Task
Source: Front Psychol. 2021 Sep 29;12:740221. doi: 10.3389/fpsyg.2021.740221 (PMC8511317; doi:10.3389/fpsyg.2021.740221)
Supplement: Supplementary file 1 [file Data_Sheet_1.ZIP › Export data/Group 1_Data_Younger/Exp2_Medium load/Subject_10.xlsx]

## Sheet: Sheet1
ExperimentName	Subject	DataFile.Basename	Display.RefreshRate	ExperimentVersion	Group	Handedness	Name	RandomSeed	RuntimeVersion	RuntimeVersionExpected	SessionDate	SessionStartDateTimeUtc	SessionTime	Sex	StudioVersion	Block	Image	ITI	ITI.ACC	ITI.CRESP	ITI.DurationError	ITI.OnsetDelay	ITI.OnsetTime	ITI.OnsetToOnsetTime	ITI.RESP	ITI.RT	ITI.RTTime	List1	List1.Cycle	List1.Sample	PercetualLoad	Procedure	Response	Running	Sound	StimulusType	Target.ACC	Target.CRESP	Target.DurationError	Target.OnsetDelay	Target.OnsetTime	Target.OnsetToOnsetTime	Target.RESP	Target.RT	Target.RTTime
Exp2	10	Exp2-10-1	59.937	1.0.0.145	1	right	huangqiuchan	-1865081532	2.0.10.242	2.0.10.242	09-16-2019	2019-09-16 02:46:42	10:46:42	female	2.0.10.147	1	Catch.bmp	1903-04-18	0		0	0	22347	0		0	0	10	1	1	Medium	Prac	1	List1	A_T.wav	A_T	0		117	1	22197	150		0	0
Exp2	10	Exp2-10-1	59.937	1.0.0.145	1	right	huangqiuchan	-1865081532	2.0.10.242	2.0.10.242	09-16-2019	2019-09-16 02:46:42	10:46:42	female	2.0.10.147	2	Blue_S.bmp	1903-04-03	0		0	0	24766	0		0	0	3	1	2	Medium	Prac	1	List1	Catch.wav	V_T	0		1	1	24616	150		0	0
Exp2	10	Exp2-10-1	59.937	1.0.0.145	1	right	huangqiuchan	-1865081532	2.0.10.242	2.0.10.242	09-16-2019	2019-09-16 02:46:42	10:46:42	female	2.0.10.147	3	Catch.bmp	1903-11-15	0		0	0	27168	0		0	0	10	1	3	Medium	Prac	1	List1	A_T.wav	A_T	0		1	1	27018	150		0	0
Exp2	10	Exp2-10-1	59.937	1.0.0.145	1	right	huangqiuchan	-1865081532	2.0.10.242	2.0.10.242	09-16-2019	2019-09-16 02:46:42	10:46:42	female	2.0.10.147	4	Red_C.bmp	1904-01-08	0		0	1	29805	0		0	0	5	1	4	Medium	Prac	1	List1	Catch.wav	V_T	1	1	1	1	29654	151	1	897	30551
Exp2	10	Exp2-10-1	59.937	1.0.0.145	1	right	huangqiuchan	-1865081532	2.0.10.242	2.0.10.242	09-16-2019	2019-09-16 02:46:42	10:46:42	female	2.0.10.147	5	Red_C.bmp	1903-04-25	0		0	0	32424	0		0	0	15	1	5	Medium	Prac	1	List1	A_T.wav	AV_T	1	1	1	1	32274	150	1	589	32863
Exp2	10	Exp2-10-1	59.937	1.0.0.145	1	right	huangqiuchan	-1865081532	2.0.10.242	2.0.10.242	09-16-2019	2019-09-16 02:46:42	10:46:42	female	2.0.10.147	6	Blue_S_2.bmp	1903-07-10	0		0	0	34793	0		0	0	4	1	6	Medium	Prac	1	List1	Catch.wav	V_T	1	1	1	1	34643	150	1	356	34999
Exp2	10	Exp2-10-1	59.937	1.0.0.145	1	right	huangqiuchan	-1865081532	2.0.10.242	2.0.10.242	09-16-2019	2019-09-16 02:46:42	10:46:42	female	2.0.10.147	7	Blue_C_2.bmp	1903-03-23	0		0	0	37229	0		0	0	2	1	7	Medium	Prac		List1	Catch.wav	V_S	0		0	1	37079	150	1	480	37559
Exp2	10	Exp2-10-1	59.937	1.0.0.145	1	right	huangqiuchan	-1865081532	2.0.10.242	2.0.10.242	09-16-2019	2019-09-16 02:46:42	10:46:42	female	2.0.10.147	8	Catch.bmp	1902-06-20	0		0	0	39565	0		0	0	10	1	8	Medium	Prac	1	List1	A_T.wav	A_T	0		1	1	39415	150		0	0
Exp2	10	Exp2-10-1	59.937	1.0.0.145	1	right	huangqiuchan	-1865081532	2.0.10.242	2.0.10.242	09-16-2019	2019-09-16 02:46:42	10:46:42	female	2.0.10.147	9	Blue_S.bmp	1904-03-01	0		0	0	41684	0		0	0	13	1	9	Medium	Prac	1	List1	A_T.wav	AV_T	1	1	0	1	41534	150	1	1321	42855
Exp2	10	Exp2-10-1	59.937	1.0.0.145	1	right	huangqiuchan	-1865081532	2.0.10.242	2.0.10.242	09-16-2019	2019-09-16 02:46:42	10:46:42	female	2.0.10.147	10	Catch.bmp	1903-09-08	0		0	0	44353	0		0	0	10	1	10	Medium	Prac	1	List1	A_T.wav	A_T	1	1	0	1	44203	150	1	756	44959
Exp2	10	Exp2-10-1	59.937	1.0.0.145	1	right	huangqiuchan	-1865081532	2.0.10.242	2.0.10.242	09-16-2019	2019-09-16 02:46:42	10:46:42	female	2.0.10.147	11	Catch.bmp	1903-07-09	0		0	0	46856	0		0	0	10	1	11	Medium	Prac	1	List1	A_T.wav	A_T	1	1	0	1	46706	150	1	837	47543
Exp2	10	Exp2-10-1	59.937	1.0.0.145	1	right	huangqiuchan	-1865081532	2.0.10.242	2.0.10.242	09-16-2019	2019-09-16 02:46:42	10:46:42	female	2.0.10.147	12	Catch.bmp	1902-08-21	0		0	0	49292	0		0	0	10	1	12	Medium	Prac	1	List1	A_T.wav	A_T	1	1	0	1	49142	150	1	665	49807
Exp2	10	Exp2-10-1	59.937	1.0.0.145	1	right	huangqiuchan	-1865081532	2.0.10.242	2.0.10.242	09-16-2019	2019-09-16 02:46:42	10:46:42	female	2.0.10.147	13	Blue_C_2.bmp	1903-05-02	0		0	0	51411	0		0	0	12	1	13	Medium	Prac		List1	A_S.wav	AV_S	0		0	2	51261	150		0	0
Exp2	10	Exp2-10-1	59.937	1.0.0.145	1	right	huangqiuchan	-1865081532	2.0.10.242	2.0.10.242	09-16-2019	2019-09-16 02:46:42	10:46:42	female	2.0.10.147	14	Catch.bmp	1903-11-04	0		0	1	53847	0		0	0	10	1	14	Medium	Prac	1	List1	A_T.wav	A_T	0		1	1	53696	151		0	0
Exp2	10	Exp2-10-1	59.937	1.0.0.145	1	right	huangqiuchan	-1865081532	2.0.10.242	2.0.10.242	09-16-2019	2019-09-16 02:46:42	10:46:42	female	2.0.10.147	15	Red_C.bmp	1904-04-22	0		0	0	56466	0		0	0	5	1	15	Medium	Prac	1	List1	Catch.wav	V_T	1	1	1	1	56316	150	1	1596	57912
Exp2	10	Exp2-10-1	59.937	1.0.0.145	1	right	huangqiuchan	-1865081532	2.0.10.242	2.0.10.242	09-16-2019	2019-09-16 02:46:42	10:46:42	female	2.0.10.147	16	Catch.bmp	1903-06-06	0		0	0	59202	0		0	0	10	1	16	Medium	Prac	1	List1	A_T.wav	A_T	0		1	1	59052	150		0	0
Exp2	10	Exp2-10-1	59.937	1.0.0.145	1	right	huangqiuchan	-1865081532	2.0.10.242	2.0.10.242	09-16-2019	2019-09-16 02:46:42	10:46:42	female	2.0.10.147	17	Red_C.bmp	1903-01-22	0		0	0	61655	0		0	0	5	1	17	Medium	Prac	1	List1	Catch.wav	V_T	1	1	1	1	61505	150	1	837	62342
Exp2	10	Exp2-10-1	59.937	1.0.0.145	1	right	huangqiuchan	-1865081532	2.0.10.242	2.0.10.242	09-16-2019	2019-09-16 02:46:42	10:46:42	female	2.0.10.147	18	Blue_S_2.bmp	1903-11-10	0		0	0	63924	0		0	0	4	1	18	Medium	Prac	1	List1	Catch.wav	V_T	1	1	0	1	63774	150	1	464	64238
Exp2	10	Exp2-10-1	59.937	1.0.0.145	1	right	huangqiuchan	-1865081532	2.0.10.242	2.0.10.242	09-16-2019	2019-09-16 02:46:42	10:46:42	female	2.0.10.147	19	Catch.bmp	1903-10-23	0		0	0	66493	0		0	0	9	1	19	Medium	Prac		List1	A_S.wav	A_S	0		1	1	66343	150		0	0
Exp2	10	Exp2-10-1	59.937	1.0.0.145	1	right	huangqiuchan	-1865081532	2.0.10.242	2.0.10.242	09-16-2019	2019-09-16 02:46:42	10:46:42	female	2.0.10.147	20	Red_C.bmp	1904-04-27	0		0	0	69113	0		0	0	15	1	20	Medium	Prac	1	List1	A_T.wav	AV_T	1	1	0	1	68963	150	1	651	69614
Exp2	10	Exp2-10-1	59.937	1.0.0.145	1	right	huangqiuchan	-1865081532	2.0.10.242	2.0.10.242	09-16-2019	2019-09-16 02:46:42	10:46:42	female	2.0.10.147	21	Blue_S_2.bmp	1904-05-02	0		0	0	76821	0		0	0	NULL	NULL	NULL	Medium	run1	1	List2	A_T.wav	AV_T	1	1	0	1	76671	150	1	903	77574
Exp2	10	Exp2-10-1	59.937	1.0.0.145	1	right	huangqiuchan	-1865081532	2.0.10.242	2.0.10.242	09-16-2019	2019-09-16 02:46:42	10:46:42	female	2.0.10.147	22	Red_C.bmp	1903-04-24	0		0	0	79557	0		0	0	NULL	NULL	NULL	Medium	run1	1	List2	Catch.wav	V_T	1	1	1	1	79407	150	1	1257	80664
Exp2	10	Exp2-10-1	59.937	1.0.0.145	1	right	huangqiuchan	-1865081532	2.0.10.242	2.0.10.242	09-16-2019	2019-09-16 02:46:42	10:46:42	female	2.0.10.147	23	Blue_S.bmp	1904-03-22	0		0	0	81926	0		0	0	NULL	NULL	NULL	Medium	run1	1	List2	Catch.wav	V_T	1	1	0	1	81776	150	1	398	82174
Exp2	10	Exp2-10-1	59.937	1.0.0.145	1	right	huangqiuchan	-1865081532	2.0.10.242	2.0.10.242	09-16-2019	2019-09-16 02:46:42	10:46:42	female	2.0.10.147	24	Catch.bmp	1903-06-12	0		0	0	84629	0		0	0	NULL	NULL	NULL	Medium	run1	1	List2	A_T.wav	A_T	1	1	1	1	84479	150	1	679	85158
Exp2	10	Exp2-10-1	59.937	1.0.0.145	1	right	huangqiuchan	-1865081532	2.0.10.242	2.0.10.242	09-16-2019	2019-09-16 02:46:42	10:46:42	female	2.0.10.147	25	Red_C.bmp	1903-04-16	0		0	0	87048	0		0	0	NULL	NULL	NULL	Medium	run1	1	List2	Catch.wav	V_T	1	1	1	1	86898	150	1	484	87382
Exp2	10	Exp2-10-1	59.937	1.0.0.145	1	right	huangqiuchan	-1865081532	2.0.10.242	2.0.10.242	09-16-2019	2019-09-16 02:46:42	10:46:42	female	2.0.10.147	26	Blue_S_2.bmp	1903-02-21	0		0	0	89401	0		0	0	NULL	NULL	NULL	Medium	run1	1	List2	A_T.wav	AV_T	1	1	0	1	89251	150	1	364	89615
Exp2	10	Exp2-10-1	59.937	1.0.0.145	1	right	huangqiuchan	-1865081532	2.0.10.242	2.0.10.242	09-16-2019	2019-09-16 02:46:42	10:46:42	female	2.0.10.147	27	Catch.bmp	1904-05-06	0		0	0	91703	0		0	0	NULL	NULL	NULL	Medium	run1		List2	A_S.wav	A_S	0		0	1	91553	150		0	0
Exp2	10	Exp2-10-1	59.937	1.0.0.145	1	right	huangqiuchan	-1865081532	2.0.10.242	2.0.10.242	09-16-2019	2019-09-16 02:46:42	10:46:42	female	2.0.10.147	28	Catch.bmp	1903-11-06	0		0	0	94506	0		0	0	NULL	NULL	NULL	Medium	run1	1	List2	A_T.wav	A_T	1	1	0	1	94356	150	1	642	94998
Exp2	10	Exp2-10-1	59.937	1.0.0.145	1	right	huangqiuchan	-1865081532	2.0.10.242	2.0.10.242	09-16-2019	2019-09-16 02:46:42	10:46:42	female	2.0.10.147	29	Catch.bmp	1902-05-15	0		0	0	97059	0		0	0	NULL	NULL	NULL	Medium	run1	1	List2	A_T.wav	A_T	1	1	0	1	96909	150	1	545	97454
Exp2	10	Exp2-10-1	59.937	1.0.0.145	1	right	huangqiuchan	-1865081532	2.0.10.242	2.0.10.242	09-16-2019	2019-09-16 02:46:42	10:46:42	female	2.0.10.147	30	Catch.bmp	1903-10-08	0		0	0	99078	0		0	0	NULL	NULL	NULL	Medium	run1	1	List2	A_T.wav	A_T	1	1	0	1	98928	150	1	478	99406
Exp2	10	Exp2-10-1	59.937	1.0.0.145	1	right	huangqiuchan	-1865081532	2.0.10.242	2.0.10.242	09-16-2019	2019-09-16 02:46:42	10:46:42	female	2.0.10.147	31	Red_C_2.bmp	1902-07-02	0		0	0	101614	0		0	0	NULL	NULL	NULL	Medium	run1	1	List2	A_T.wav	AV_T	1	1	0	1	101464	150	1	526	101990
Exp2	10	Exp2-10-1	59.937	1.0.0.145	1	right	huangqiuchan	-1865081532	2.0.10.242	2.0.10.242	09-16-2019	2019-09-16 02:46:42	10:46:42	female	2.0.10.147	32	Blue_S_2.bmp	1904-04-15	0		0	0	103683	0		0	0	NULL	NULL	NULL	Medium	run1	1	List2	A_T.wav	AV_T	1	1	0	2	103533	150	1	393	103926
Exp2	10	Exp2-10-1	59.937	1.0.0.145	1	right	huangqiuchan	-1865081532	2.0.10.242	2.0.10.242	09-16-2019	2019-09-16 02:46:42	10:46:42	female	2.0.10.147	33	Catch.bmp	1902-06-17	0		0	0	106402	0		0	0	NULL	NULL	NULL	Medium	run1	1	List2	A_T.wav	A_T	1	1	0	1	106252	150	1	522	106774
Exp2	10	Exp2-10-1	59.937	1.0.0.145	1	right	huangqiuchan	-1865081532	2.0.10.242	2.0.10.242	09-16-2019	2019-09-16 02:46:42	10:46:42	female	2.0.10.147	34	Catch.bmp	1903-06-21	0		0	0	108454	0		0	0	NULL	NULL	NULL	Medium	run1	1	List2	A_T.wav	A_T	1	1	0	1	108304	150	1	543	108847
Exp2	10	Exp2-10-1	59.937	1.0.0.145	1	right	huangqiuchan	-1865081532	2.0.10.242	2.0.10.242	09-16-2019	2019-09-16 02:46:42	10:46:42	female	2.0.10.147	35	Blue_S.bmp	1902-05-19	0		0	1	110874	0		0	0	NULL	NULL	NULL	Medium	run1	1	List2	Catch.wav	V_T	1	1	1	1	110723	151	1	956	111679
Exp2	10	Exp2-10-1	59.937	1.0.0.145	1	right	huangqiuchan	-1865081532	2.0.10.242	2.0.10.242	09-16-2019	2019-09-16 02:46:42	10:46:42	female	2.0.10.147	36	Blue_S.bmp	1903-09-15	0		0	0	112926	0		0	0	NULL	NULL	NULL	Medium	run1	1	List2	A_T.wav	AV_T	1	1	1	1	112776	150	1	622	113398
Exp2	10	Exp2-10-1	59.937	1.0.0.145	1	right	huangqiuchan	-1865081532	2.0.10.242	2.0.10.242	09-16-2019	2019-09-16 02:46:42	10:46:42	female	2.0.10.147	37	Red_C_2.bmp	1903-08-02	0		0	0	115428	0		0	0	NULL	NULL	NULL	Medium	run1	1	List2	Catch.wav	V_T	1	1	1	1	115278	150	1	609	115887
Exp2	10	Exp2-10-1	59.937	1.0.0.145	1	right	huangqiuchan	-1865081532	2.0.10.242	2.0.10.242	09-16-2019	2019-09-16 02:46:42	10:46:42	female	2.0.10.147	38	Catch.bmp	1903-01-16	0		0	1	117898	0		0	0	NULL	NULL	NULL	Medium	run1		List2	A_S.wav	A_S	0		1	1	117747	151		0	0
Exp2	10	Exp2-10-1	59.937	1.0.0.145	1	right	huangqiuchan	-1865081532	2.0.10.242	2.0.10.242	09-16-2019	2019-09-16 02:46:42	10:46:42	female	2.0.10.147	39	Red_C_2.bmp	1903-01-14	0		1	0	120233	0		0	0	NULL	NULL	NULL	Medium	run1	1	List2	A_T.wav	AV_T	1	1	0	1	120083	150	1	507	120590
Exp2	10	Exp2-10-1	59.937	1.0.0.145	1	right	huangqiuchan	-1865081532	2.0.10.242	2.0.10.242	09-16-2019	2019-09-16 02:46:42	10:46:42	female	2.0.10.147	40	Red_S_2.bmp	1904-04-14	0		0	1	122503	0		0	0	NULL	NULL	NULL	Medium	run1		List2	A_S.wav	AV_S	0		1	1	122352	151		0	0
Exp2	10	Exp2-10-1	59.937	1.0.0.145	1	right	huangqiuchan	-1865081532	2.0.10.242	2.0.10.242	09-16-2019	2019-09-16 02:46:42	10:46:42	female	2.0.10.147	41	Red_C_2.bmp	1902-03-23	0		0	0	125289	0		0	0	NULL	NULL	NULL	Medium	run1	1	List2	Catch.wav	V_T	1	1	0	1	125139	150	1	683	125822
Exp2	10	Exp2-10-1	59.937	1.0.0.145	1	right	huangqiuchan	-1865081532	2.0.10.242	2.0.10.242	09-16-2019	2019-09-16 02:46:42	10:46:42	female	2.0.10.147	42	Catch.bmp	1902-10-26	0		0	1	127258	0		0	0	NULL	NULL	NULL	Medium	run1	1	List2	A_T.wav	A_T	1	1	1	1	127107	151	1	651	127758
Exp2	10	Exp2-10-1	59.937	1.0.0.145	1	right	huangqiuchan	-1865081532	2.0.10.242	2.0.10.242	09-16-2019	2019-09-16 02:46:42	10:46:42	female	2.0.10.147	43	Catch.bmp	1903-07-24	0		0	0	129443	0		0	0	NULL	NULL	NULL	Medium	run1	1	List2	A_T.wav	A_T	0		0	1	129293	150		0	0
Exp2	10	Exp2-10-1	59.937	1.0.0.145	1	right	huangqiuchan	-1865081532	2.0.10.242	2.0.10.242	09-16-2019	2019-09-16 02:46:42	10:46:42	female	2.0.10.147	44	Catch.bmp	1902-06-09	0		0	0	131946	0		0	0	NULL	NULL	NULL	Medium	run1	1	List2	A_T.wav	A_T	1	1	0	1	131796	150	1	595	132391
Exp2	10	Exp2-10-1	59.937	1.0.0.145	1	right	huangqiuchan	-1865081532	2.0.10.242	2.0.10.242	09-16-2019	2019-09-16 02:46:42	10:46:42	female	2.0.10.147	45	Red_S_2.bmp	1903-11-06	0		0	0	133998	0		0	0	NULL	NULL	NULL	Medium	run1		List2	Catch.wav	V_S	0		1	1	133848	150	1	551	134399
Exp2	10	Exp2-10-1	59.937	1.0.0.145	1	right	huangqiuchan	-1865081532	2.0.10.242	2.0.10.242	09-16-2019	2019-09-16 02:46:42	10:46:42	female	2.0.10.147	46	Catch.bmp	1903-10-25	0		0	0	136551	0		0	0	NULL	NULL	NULL	Medium	run1	1	List2	A_T.wav	A_T	1	1	0	2	136401	150	1	877	137278
Exp2	10	Exp2-10-1	59.937	1.0.0.145	1	right	huangqiuchan	-1865081532	2.0.10.242	2.0.10.242	09-16-2019	2019-09-16 02:46:42	10:46:42	female	2.0.10.147	47	Catch.bmp	1904-05-17	0		0	0	139103	0		0	0	NULL	NULL	NULL	Medium	run1	1	List2	A_T.wav	A_T	1	1	0	1	138953	150	1	717	139670
Exp2	10	Exp2-10-1	59.937	1.0.0.145	1	right	huangqiuchan	-1865081532	2.0.10.242	2.0.10.242	09-16-2019	2019-09-16 02:46:42	10:46:42	female	2.0.10.147	48	Red_S_2.bmp	1904-02-01	0		0	0	141856	0		0	0	NULL	NULL	NULL	Medium	run1		List2	Catch.wav	V_S	0		1	1	141706	150		0	0
Exp2	10	Exp2-10-1	59.937	1.0.0.145	1	right	huangqiuchan	-1865081532	2.0.10.242	2.0.10.242	09-16-2019	2019-09-16 02:46:42	10:46:42	female	2.0.10.147	49	Red_C_2.bmp	1903-01-18	0		0	0	144559	0		0	0	NULL	NULL	NULL	Medium	run1	1	List2	Catch.wav	V_T	1	1	0	1	144409	150	1	381	144790
Exp2	10	Exp2-10-1	59.937	1.0.0.145	1	right	huangqiuchan	-1865081532	2.0.10.242	2.0.10.242	09-16-2019	2019-09-16 02:46:42	10:46:42	female	2.0.10.147	50	Catch.bmp	1902-12-11	0		0	0	146828	0		0	0	NULL	NULL	NULL	Medium	run1	1	List2	A_T.wav	A_T	1	1	1	1	146678	150	1	712	147390
Exp2	10	Exp2-10-1	59.937	1.0.0.145	1	right	huangqiuchan	-1865081532	2.0.10.242	2.0.10.242	09-16-2019	2019-09-16 02:46:42	10:46:42	female	2.0.10.147	51	Blue_S.bmp	1902-05-09	0		0	0	149064	0		0	0	NULL	NULL	NULL	Medium	run1	1	List2	A_T.wav	AV_T	1	1	0	1	148914	150	1	516	149430
Exp2	10	Exp2-10-1	59.937	1.0.0.145	1	right	huangqiuchan	-1865081532	2.0.10.242	2.0.10.242	09-16-2019	2019-09-16 02:46:42	10:46:42	female	2.0.10.147	52	Catch.bmp	1903-06-29	0		0	0	151083	0		0	0	NULL	NULL	NULL	Medium	run1		List2	A_S.wav	A_S	0		0	1	150933	150		0	0
Exp2	10	Exp2-10-1	59.937	1.0.0.145	1	right	huangqiuchan	-1865081532	2.0.10.242	2.0.10.242	09-16-2019	2019-09-16 02:46:42	10:46:42	female	2.0.10.147	53	Blue_C.bmp	1903-10-20	0		0	0	153569	0		0	0	NULL	NULL	NULL	Medium	run1		List2	A_S.wav	AV_S	0		0	2	153419	150		0	0
Exp2	10	Exp2-10-1	59.937	1.0.0.145	1	right	huangqiuchan	-1865081532	2.0.10.242	2.0.10.242	09-16-2019	2019-09-16 02:46:42	10:46:42	female	2.0.10.147	54	Red_C_2.bmp	1902-12-01	0		0	0	156171	0		0	0	NULL	NULL	NULL	Medium	run1	1	List2	Catch.wav	V_T	1	1	1	1	156021	150	1	673	156694
Exp2	10	Exp2-10-1	59.937	1.0.0.145	1	right	huangqiuchan	-1865081532	2.0.10.242	2.0.10.242	09-16-2019	2019-09-16 02:46:42	10:46:42	female	2.0.10.147	55	Blue_C.bmp	1903-10-01	0		1	0	158390	0		0	0	NULL	NULL	NULL	Medium	Run1		List2	Catch.wav	V_S	0		0	1	158240	150		0	0
Exp2	10	Exp2-10-1	59.937	1.0.0.145	1	right	huangqiuchan	-1865081532	2.0.10.242	2.0.10.242	09-16-2019	2019-09-16 02:46:42	10:46:42	female	2.0.10.147	56	Red_C.bmp	1904-05-02	0		1	0	160976	0		0	0	NULL	NULL	NULL	Medium	run1	1	List2	A_T.wav	AV_T	1	1	1	1	160826	150	1	596	161422
Exp2	10	Exp2-10-1	59.937	1.0.0.145	1	right	huangqiuchan	-1865081532	2.0.10.242	2.0.10.242	09-16-2019	2019-09-16 02:46:42	10:46:42	female	2.0.10.147	57	Catch.bmp	1902-09-15	0		0	0	163713	0		0	0	NULL	NULL	NULL	Medium	run1	1	List2	A_T.wav	A_T	1	1	0	1	163563	150	1	499	164062
Exp2	10	Exp2-10-1	59.937	1.0.0.145	1	right	huangqiuchan	-1865081532	2.0.10.242	2.0.10.242	09-16-2019	2019-09-16 02:46:42	10:46:42	female	2.0.10.147	58	Red_C.bmp	1902-09-20	0		0	0	165865	0		0	0	NULL	NULL	NULL	Medium	run1	1	List2	A_T.wav	AV_T	1	1	0	1	165715	150	1	491	166206
Exp2	10	Exp2-10-1	59.937	1.0.0.145	1	right	huangqiuchan	-1865081532	2.0.10.242	2.0.10.242	09-16-2019	2019-09-16 02:46:42	10:46:42	female	2.0.10.147	59	Red_S.bmp	1903-12-14	0		0	0	168017	0		0	0	NULL	NULL	NULL	Medium	run1		List2	A_S.wav	AV_S	0		0	1	167867	150		0	0
Exp2	10	Exp2-10-1	59.937	1.0.0.145	1	right	huangqiuchan	-1865081532	2.0.10.242	2.0.10.242	09-16-2019	2019-09-16 02:46:42	10:46:42	female	2.0.10.147	60	Blue_S.bmp	1902-08-15	0		0	0	170670	0		0	0	NULL	NULL	NULL	Medium	run1	1	List2	Catch.wav	V_T	1	1	1	1	170520	150	1	598	171118
Exp2	10	Exp2-10-1	59.937	1.0.0.145	1	right	huangqiuchan	-1865081532	2.0.10.242	2.0.10.242	09-16-2019	2019-09-16 02:46:42	10:46:42	female	2.0.10.147	61	Catch.bmp	1902-10-15	0		0	0	172789	0		0	0	NULL	NULL	NULL	Medium	run1	1	List2	A_T.wav	A_T	1	1	1	1	172639	150	1	696	173335
Exp2	10	Exp2-10-1	59.937	1.0.0.145	1	right	huangqiuchan	-1865081532	2.0.10.242	2.0.10.242	09-16-2019	2019-09-16 02:46:42	10:46:42	female	2.0.10.147	62	Catch.bmp	1903-06-08	0		0	0	174958	0		0	0	NULL	NULL	NULL	Medium	run1	1	List2	A_T.wav	A_T	1	1	0	1	174808	150	1	694	175502
Exp2	10	Exp2-10-1	59.937	1.0.0.145	1	right	huangqiuchan	-1865081532	2.0.10.242	2.0.10.242	09-16-2019	2019-09-16 02:46:42	10:46:42	female	2.0.10.147	63	Red_S.bmp	1903-02-08	0		1	0	177360	0		0	0	NULL	NULL	NULL	Medium	run1		List2	A_S.wav	AV_S	0		0	1	177210	150	1	620	177830
Exp2	10	Exp2-10-1	59.937	1.0.0.145	1	right	huangqiuchan	-1865081532	2.0.10.242	2.0.10.242	09-16-2019	2019-09-16 02:46:42	10:46:42	female	2.0.10.147	64	Catch.bmp	1902-09-13	0		0	0	179646	0		0	0	NULL	NULL	NULL	Medium	run1	1	List2	A_T.wav	A_T	1	1	0	1	179496	150	1	1118	180614
Exp2	10	Exp2-10-1	59.937	1.0.0.145	1	right	huangqiuchan	-1865081532	2.0.10.242	2.0.10.242	09-16-2019	2019-09-16 02:46:42	10:46:42	female	2.0.10.147	65	Red_C_2.bmp	1903-10-09	0		0	0	181832	0		0	0	NULL	NULL	NULL	Medium	run1	1	List2	A_T.wav	AV_T	1	1	0	1	181682	150	1	500	182182
Exp2	10	Exp2-10-1	59.937	1.0.0.145	1	right	huangqiuchan	-1865081532	2.0.10.242	2.0.10.242	09-16-2019	2019-09-16 02:46:42	10:46:42	female	2.0.10.147	66	Blue_S_2.bmp	1902-05-17	0		0	0	184368	0		0	0	NULL	NULL	NULL	Medium	run1	1	List2	A_T.wav	AV_T	1	1	0	1	184218	150	1	604	184822
Exp2	10	Exp2-10-1	59.937	1.0.0.145	1	right	huangqiuchan	-1865081532	2.0.10.242	2.0.10.242	09-16-2019	2019-09-16 02:46:42	10:46:42	female	2.0.10.147	67	Red_C_2.bmp	1902-10-26	0		0	0	186387	0		0	0	NULL	NULL	NULL	Medium	run1	1	List2	Catch.wav	V_T	1	1	0	2	186237	150	1	497	186734
Exp2	10	Exp2-10-1	59.937	1.0.0.145	1	right	huangqiuchan	-1865081532	2.0.10.242	2.0.10.242	09-16-2019	2019-09-16 02:46:42	10:46:42	female	2.0.10.147	68	Red_C_2.bmp	1902-03-29	0		0	0	188572	0		0	0	NULL	NULL	NULL	Medium	run1	1	List2	Catch.wav	V_T	1	1	0	1	188422	150	1	704	189126
Exp2	10	Exp2-10-1	59.937	1.0.0.145	1	right	huangqiuchan	-1865081532	2.0.10.242	2.0.10.242	09-16-2019	2019-09-16 02:46:42	10:46:42	female	2.0.10.147	69	Red_S_2.bmp	1903-03-28	0		0	0	190541	0		0	0	NULL	NULL	NULL	Medium	run1		List2	A_S.wav	AV_S	0		1	1	190391	150		0	0
Exp2	10	Exp2-10-1	59.937	1.0.0.145	1	right	huangqiuchan	-1865081532	2.0.10.242	2.0.10.242	09-16-2019	2019-09-16 02:46:42	10:46:42	female	2.0.10.147	70	Blue_S.bmp	1902-10-22	0		0	0	192927	0		0	0	NULL	NULL	NULL	Medium	run1	1	List2	A_T.wav	AV_T	1	1	0	1	192777	150	1	637	193414
Exp2	10	Exp2-10-1	59.937	1.0.0.145	1	right	huangqiuchan	-1865081532	2.0.10.242	2.0.10.242	09-16-2019	2019-09-16 02:46:42	10:46:42	female	2.0.10.147	71	Blue_C_2.bmp	1902-10-30	0		0	1	195113	0		0	0	NULL	NULL	NULL	Medium	run1		List2	A_S.wav	AV_S	0		1	1	194962	151		0	0
Exp2	10	Exp2-10-1	59.937	1.0.0.145	1	right	huangqiuchan	-1865081532	2.0.10.242	2.0.10.242	09-16-2019	2019-09-16 02:46:42	10:46:42	female	2.0.10.147	72	Catch.bmp	1902-04-23	0		0	0	197348	0		0	0	NULL	NULL	NULL	Medium	run1		List2	A_S.wav	A_S	0		0	1	197198	150		0	0
Exp2	10	Exp2-10-1	59.937	1.0.0.145	1	right	huangqiuchan	-1865081532	2.0.10.242	2.0.10.242	09-16-2019	2019-09-16 02:46:42	10:46:42	female	2.0.10.147	73	Blue_S.bmp	1902-11-30	0		1	0	199400	0		0	0	NULL	NULL	NULL	Medium	run1	1	List2	Catch.wav	V_T	1	1	1	1	199250	150	1	1028	200278
Exp2	10	Exp2-10-1	59.937	1.0.0.145	1	right	huangqiuchan	-1865081532	2.0.10.242	2.0.10.242	09-16-2019	2019-09-16 02:46:42	10:46:42	female	2.0.10.147	74	Blue_S_2.bmp	1904-01-18	0		1	0	201619	0		0	0	NULL	NULL	NULL	Medium	run1	1	List2	Catch.wav	V_T	1	1	0	1	201469	150	1	577	202046
Exp2	10	Exp2-10-1	59.937	1.0.0.145	1	right	huangqiuchan	-1865081532	2.0.10.242	2.0.10.242	09-16-2019	2019-09-16 02:46:42	10:46:42	female	2.0.10.147	75	Red_S.bmp	1902-05-07	0		0	1	204256	0		0	0	NULL	NULL	NULL	Medium	run1		List2	Catch.wav	V_S	0		1	1	204105	151	1	661	204766
Exp2	10	Exp2-10-1	59.937	1.0.0.145	1	right	huangqiuchan	-1865081532	2.0.10.242	2.0.10.242	09-16-2019	2019-09-16 02:46:42	10:46:42	female	2.0.10.147	76	Catch.bmp	1903-01-16	0		0	0	206274	0		0	0	NULL	NULL	NULL	Medium	run1	1	List2	A_T.wav	A_T	1	1	1	1	206124	150	1	698	206822
Exp2	10	Exp2-10-1	59.937	1.0.0.145	1	right	huangqiuchan	-1865081532	2.0.10.242	2.0.10.242	09-16-2019	2019-09-16 02:46:42	10:46:42	female	2.0.10.147	77	Blue_S.bmp	1904-05-12	0		1	0	208543	0		0	0	NULL	NULL	NULL	Medium	run1	1	List2	Catch.wav	V_T	1	1	1	1	208393	150	1	726	209119
Exp2	10	Exp2-10-1	59.937	1.0.0.145	1	right	huangqiuchan	-1865081532	2.0.10.242	2.0.10.242	09-16-2019	2019-09-16 02:46:42	10:46:42	female	2.0.10.147	78	Catch.bmp	1904-01-20	0		0	0	211296	0		0	0	NULL	NULL	NULL	Medium	run1		List2	A_S.wav	A_S	0		1	1	211146	150		0	0
Exp2	10	Exp2-10-1	59.937	1.0.0.145	1	right	huangqiuchan	-1865081532	2.0.10.242	2.0.10.242	09-16-2019	2019-09-16 02:46:42	10:46:42	female	2.0.10.147	79	Blue_S_2.bmp	1903-07-16	0		0	0	213999	0		0	0	NULL	NULL	NULL	Medium	run1	1	List2	Catch.wav	V_T	1	1	1	1	213849	150	1	797	214646
Exp2	10	Exp2-10-1	59.937	1.0.0.145	1	right	huangqiuchan	-1865081532	2.0.10.242	2.0.10.242	09-16-2019	2019-09-16 02:46:42	10:46:42	female	2.0.10.147	80	Blue_S_2.bmp	1904-01-09	0		0	0	216452	0		0	0	NULL	NULL	NULL	Medium	run1	1	List2	Catch.wav	V_T	1	1	0	1	216302	150	1	743	217045
Exp2	10	Exp2-10-1	59.937	1.0.0.145	1	right	huangqiuchan	-1865081532	2.0.10.242	2.0.10.242	09-16-2019	2019-09-16 02:46:42	10:46:42	female	2.0.10.147	81	Red_C.bmp	1903-03-17	0		0	0	219071	0		0	0	NULL	NULL	NULL	Medium	run1	1	List2	Catch.wav	V_T	1	1	0	1	218921	150	1	420	219341
Exp2	10	Exp2-10-1	59.937	1.0.0.145	1	right	huangqiuchan	-1865081532	2.0.10.242	2.0.10.242	09-16-2019	2019-09-16 02:46:42	10:46:42	female	2.0.10.147	82	Red_S_2.bmp	1902-12-18	0		0	0	221390	0		0	0	NULL	NULL	NULL	Medium	run1		List2	A_S.wav	AV_S	0		1	1	221240	150		0	0
Exp2	10	Exp2-10-1	59.937	1.0.0.145	1	right	huangqiuchan	-1865081532	2.0.10.242	2.0.10.242	09-16-2019	2019-09-16 02:46:42	10:46:42	female	2.0.10.147	83	Blue_S.bmp	1902-07-07	0		0	0	223693	0		0	0	NULL	NULL	NULL	Medium	run1	1	List2	A_T.wav	AV_T	1	1	0	1	223543	150	1	678	224221
Exp2	10	Exp2-10-1	59.937	1.0.0.145	1	right	huangqiuchan	-1865081532	2.0.10.242	2.0.10.242	09-16-2019	2019-09-16 02:46:42	10:46:42	female	2.0.10.147	84	Red_C_2.bmp	1902-12-10	0		0	1	225762	0		0	0	NULL	NULL	NULL	Medium	run1	1	List2	A_T.wav	AV_T	1	1	1	1	225611	151	1	402	226013
Exp2	10	Exp2-10-1	59.937	1.0.0.145	1	right	huangqiuchan	-1865081532	2.0.10.242	2.0.10.242	09-16-2019	2019-09-16 02:46:42	10:46:42	female	2.0.10.147	85	Red_C.bmp	1903-09-22	0		0	0	227997	0		0	0	NULL	NULL	NULL	Medium	run1	1	List2	Catch.wav	V_T	1	1	1	1	227847	150	1	638	228485
Exp2	10	Exp2-10-1	59.937	1.0.0.145	1	right	huangqiuchan	-1865081532	2.0.10.242	2.0.10.242	09-16-2019	2019-09-16 02:46:42	10:46:42	female	2.0.10.147	86	Catch.bmp	1903-08-10	0		0	0	230517	0		0	0	NULL	NULL	NULL	Medium	run1	1	List2	A_T.wav	A_T	1	1	0	2	230367	150	1	790	231157
Exp2	10	Exp2-10-1	59.937	1.0.0.145	1	right	huangqiuchan	-1865081532	2.0.10.242	2.0.10.242	09-16-2019	2019-09-16 02:46:42	10:46:42	female	2.0.10.147	87	Red_C_2.bmp	1902-10-28	0		0	0	232986	0		0	0	NULL	NULL	NULL	Medium	run1	1	List2	Catch.wav	V_T	1	1	0	1	232836	150	1	770	233606
Exp2	10	Exp2-10-1	59.937	1.0.0.145	1	right	huangqiuchan	-1865081532	2.0.10.242	2.0.10.242	09-16-2019	2019-09-16 02:46:42	10:46:42	female	2.0.10.147	88	Blue_S.bmp	1903-12-31	0		0	1	235172	0		0	0	NULL	NULL	NULL	Medium	run1	1	List2	A_T.wav	AV_T	1	1	1	1	235021	151	1	633	235654
Exp2	10	Exp2-10-1	59.937	1.0.0.145	1	right	huangqiuchan	-1865081532	2.0.10.242	2.0.10.242	09-16-2019	2019-09-16 02:46:42	10:46:42	female	2.0.10.147	89	Red_C.bmp	1902-08-31	0		0	0	237791	0		0	0	NULL	NULL	NULL	Medium	run1	1	List2	A_T.wav	AV_T	1	1	0	1	237641	150	1	788	238429
Exp2	10	Exp2-10-1	59.937	1.0.0.145	1	right	huangqiuchan	-1865081532	2.0.10.242	2.0.10.242	09-16-2019	2019-09-16 02:46:42	10:46:42	female	2.0.10.147	90	Catch.bmp	1903-09-17	0		0	1	239927	0		0	0	NULL	NULL	NULL	Medium	run1		List2	A_S.wav	A_S	0		1	1	239776	151		0	0
Exp2	10	Exp2-10-1	59.937	1.0.0.145	1	right	huangqiuchan	-1865081532	2.0.10.242	2.0.10.242	09-16-2019	2019-09-16 02:46:42	10:46:42	female	2.0.10.147	91	Red_C_2.bmp	1903-08-31	0		0	0	242496	0		0	0	NULL	NULL	NULL	Medium	run1	1	List2	A_T.wav	AV_T	1	1	0	1	242346	150	1	859	243205
Exp2	10	Exp2-10-1	59.937	1.0.0.145	1	right	huangqiuchan	-1865081532	2.0.10.242	2.0.10.242	09-16-2019	2019-09-16 02:46:42	10:46:42	female	2.0.10.147	92	Blue_S_2.bmp	1902-05-03	0		0	0	244982	0		0	0	NULL	NULL	NULL	Medium	run1	1	List2	A_T.wav	AV_T	1	1	0	1	244832	150	1	533	245365
Exp2	10	Exp2-10-1	59.937	1.0.0.145	1	right	huangqiuchan	-1865081532	2.0.10.242	2.0.10.242	09-16-2019	2019-09-16 02:46:42	10:46:42	female	2.0.10.147	93	Catch.bmp	1903-04-05	0		0	0	246984	0		0	0	NULL	NULL	NULL	Medium	run1	1	List2	A_T.wav	A_T	1	1	0	1	246834	150	1	909	247743
Exp2	10	Exp2-10-1	59.937	1.0.0.145	1	right	huangqiuchan	-1865081532	2.0.10.242	2.0.10.242	09-16-2019	2019-09-16 02:46:42	10:46:42	female	2.0.10.147	94	Red_C_2.bmp	1902-11-17	0		0	1	249337	0		0	0	NULL	NULL	NULL	Medium	run1	1	List2	A_T.wav	AV_T	1	1	1	1	249186	151	1	675	249861
Exp2	10	Exp2-10-1	59.937	1.0.0.145	1	right	huangqiuchan	-1865081532	2.0.10.242	2.0.10.242	09-16-2019	2019-09-16 02:46:42	10:46:42	female	2.0.10.147	95	Blue_C_2.bmp	1904-01-23	0		0	0	251539	0		0	0	NULL	NULL	NULL	Medium	run1		List2	A_S.wav	AV_S	0		0	1	251389	150		0	0
Exp2	10	Exp2-10-1	59.937	1.0.0.145	1	right	huangqiuchan	-1865081532	2.0.10.242	2.0.10.242	09-16-2019	2019-09-16 02:46:42	10:46:42	female	2.0.10.147	96	Catch.bmp	1902-07-04	0		0	0	254225	0		0	0	NULL	NULL	NULL	Medium	run1		List2	A_S.wav	A_S	0		0	1	254075	150		0	0
Exp2	10	Exp2-10-1	59.937	1.0.0.145	1	right	huangqiuchan	-1865081532	2.0.10.242	2.0.10.242	09-16-2019	2019-09-16 02:46:42	10:46:42	female	2.0.10.147	97	Catch.bmp	1902-06-30	0		0	1	256361	0		0	0	NULL	NULL	NULL	Medium	run1	1	List2	A_T.wav	A_T	1	1	1	1	256210	151	1	603	256813
Exp2	10	Exp2-10-1	59.937	1.0.0.145	1	right	huangqiuchan	-1865081532	2.0.10.242	2.0.10.242	09-16-2019	2019-09-16 02:46:42	10:46:42	female	2.0.10.147	98	Blue_S_2.bmp	1903-10-16	0		1	0	258429	0		0	0	NULL	NULL	NULL	Medium	run1	1	List2	A_T.wav	AV_T	1	1	0	1	258279	150	1	702	258981
Exp2	10	Exp2-10-1	59.937	1.0.0.145	1	right	huangqiuchan	-1865081532	2.0.10.242	2.0.10.242	09-16-2019	2019-09-16 02:46:42	10:46:42	female	2.0.10.147	99	Catch.bmp	1903-03-18	0		1	0	260965	0		0	0	NULL	NULL	NULL	Medium	run1		List2	A_S.wav	A_S	0		0	1	260815	150		0	0
Exp2	10	Exp2-10-1	59.937	1.0.0.145	1	right	huangqiuchan	-1865081532	2.0.10.242	2.0.10.242	09-16-2019	2019-09-16 02:46:42	10:46:42	female	2.0.10.147	100	Blue_S.bmp	1903-01-15	0		0	0	263351	0		0	0	NULL	NULL	NULL	Medium	run1	1	List2	A_T.wav	AV_T	1	1	0	1	263201	150	1	693	263894
Exp2	10	Exp2-10-1	59.937	1.0.0.145	1	right	huangqiuchan	-1865081532	2.0.10.242	2.0.10.242	09-16-2019	2019-09-16 02:46:42	10:46:42	female	2.0.10.147	101	Catch.bmp	1902-12-22	0		0	0	265620	0		0	0	NULL	NULL	NULL	Medium	run1	1	List2	A_T.wav	A_T	1	1	0	1	265470	150	1	991	266461
Exp2	10	Exp2-10-1	59.937	1.0.0.145	1	right	huangqiuchan	-1865081532	2.0.10.242	2.0.10.242	09-16-2019	2019-09-16 02:46:42	10:46:42	female	2.0.10.147	102	Blue_S_2.bmp	1903-05-01	0		0	0	267856	0		0	0	NULL	NULL	NULL	Medium	run1	1	List2	A_T.wav	AV_T	1	1	0	1	267706	150	1	483	268189
Exp2	10	Exp2-10-1	59.937	1.0.0.145	1	right	huangqiuchan	-1865081532	2.0.10.242	2.0.10.242	09-16-2019	2019-09-16 02:46:42	10:46:42	female	2.0.10.147	103	Red_C.bmp	1903-11-17	0		0	0	270225	0		0	0	NULL	NULL	NULL	Medium	run1	1	List2	A_T.wav	AV_T	1	1	0	1	270075	150	1	714	270789
Exp2	10	Exp2-10-1	59.937	1.0.0.145	1	right	huangqiuchan	-1865081532	2.0.10.242	2.0.10.242	09-16-2019	2019-09-16 02:46:42	10:46:42	female	2.0.10.147	104	Blue_S.bmp	1904-05-15	0		0	0	272795	0		0	0	NULL	NULL	NULL	Medium	run1	1	List2	A_T.wav	AV_T	1	1	0	2	272645	150	1	841	273486
Exp2	10	Exp2-10-1	59.937	1.0.0.145	1	right	huangqiuchan	-1865081532	2.0.10.242	2.0.10.242	09-16-2019	2019-09-16 02:46:42	10:46:42	female	2.0.10.147	105	Blue_S.bmp	1903-01-25	0		0	1	275548	0		0	0	NULL	NULL	NULL	Medium	run1	1	List2	Catch.wav	V_T	1	1	1	1	275397	151	1	584	275981
Exp2	10	Exp2-10-1	59.937	1.0.0.145	1	right	huangqiuchan	-1865081532	2.0.10.242	2.0.10.242	09-16-2019	2019-09-16 02:46:42	10:46:42	female	2.0.10.147	106	Catch.bmp	1903-05-26	0		0	1	277817	0		0	0	NULL	NULL	NULL	Medium	run1	1	List2	A_T.wav	A_T	1	1	1	1	277666	151	1	843	278509
Exp2	10	Exp2-10-1	59.937	1.0.0.145	1	right	huangqiuchan	-1865081532	2.0.10.242	2.0.10.242	09-16-2019	2019-09-16 02:46:42	10:46:42	female	2.0.10.147	107	Catch.bmp	1904-04-04	0		0	0	280219	0		0	0	NULL	NULL	NULL	Medium	run1	1	List2	A_T.wav	A_T	1	1	0	1	280069	150	1	921	280990
Exp2	10	Exp2-10-1	59.937	1.0.0.145	1	right	huangqiuchan	-1865081532	2.0.10.242	2.0.10.242	09-16-2019	2019-09-16 02:46:42	10:46:42	female	2.0.10.147	108	Catch.bmp	1902-11-08	0		0	0	282922	0		0	0	NULL	NULL	NULL	Medium	run1	1	List2	A_T.wav	A_T	1	1	0	1	282772	150	1	673	283445
Exp2	10	Exp2-10-1	59.937	1.0.0.145	1	right	huangqiuchan	-1865081532	2.0.10.242	2.0.10.242	09-16-2019	2019-09-16 02:46:42	10:46:42	female	2.0.10.147	109	Catch.bmp	1904-04-03	0		0	0	285124	0		0	0	NULL	NULL	NULL	Medium	run1	1	List2	A_T.wav	A_T	1	1	0	1	284974	150	1	791	285765
Exp2	10	Exp2-10-1	59.937	1.0.0.145	1	right	huangqiuchan	-1865081532	2.0.10.242	2.0.10.242	09-16-2019	2019-09-16 02:46:42	10:46:42	female	2.0.10.147	110	Blue_S.bmp	1902-07-09	0		0	0	287827	0		0	0	NULL	NULL	NULL	Medium	run1	1	List2	Catch.wav	V_T	1	1	1	1	287677	150	1	520	288197
Exp2	10	Exp2-10-1	59.937	1.0.0.145	1	right	huangqiuchan	-1865081532	2.0.10.242	2.0.10.242	09-16-2019	2019-09-16 02:46:42	10:46:42	female	2.0.10.147	111	Red_C.bmp	1902-07-13	0		0	0	289896	0		0	0	NULL	NULL	NULL	Medium	run1	1	List2	Catch.wav	V_T	1	1	0	1	289746	150	1	555	290301
Exp2	10	Exp2-10-1	59.937	1.0.0.145	1	right	huangqiuchan	-1865081532	2.0.10.242	2.0.10.242	09-16-2019	2019-09-16 02:46:42	10:46:42	female	2.0.10.147	112	Blue_C.bmp	1904-03-20	0		0	1	291982	0		0	0	NULL	NULL	NULL	Medium	run1		List2	A_S.wav	AV_S	0		1	1	291831	151	1	631	292462
Exp2	10	Exp2-10-1	59.937	1.0.0.145	1	right	huangqiuchan	-1865081532	2.0.10.242	2.0.10.242	09-16-2019	2019-09-16 02:46:42	10:46:42	female	2.0.10.147	113	Red_C.bmp	1904-03-11	0		1	0	294684	0		0	0	NULL	NULL	NULL	Medium	run1	1	List2	Catch.wav	V_T	0		1	1	294534	150		0	0
Exp2	10	Exp2-10-1	59.937	1.0.0.145	1	right	huangqiuchan	-1865081532	2.0.10.242	2.0.10.242	09-16-2019	2019-09-16 02:46:42	10:46:42	female	2.0.10.147	114	Catch.bmp	1903-04-08	0		0	0	297437	0		0	0	NULL	NULL	NULL	Medium	run1	1	List2	A_T.wav	A_T	0		1	1	297287	150		0	0
Exp2	10	Exp2-10-1	59.937	1.0.0.145	1	right	huangqiuchan	-1865081532	2.0.10.242	2.0.10.242	09-16-2019	2019-09-16 02:46:42	10:46:42	female	2.0.10.147	115	Catch.bmp	1902-08-11	0		0	0	299840	0		0	0	NULL	NULL	NULL	Medium	run1	1	List2	A_T.wav	A_T	1	1	0	1	299690	150	1	843	300533
Exp2	10	Exp2-10-1	59.937	1.0.0.145	1	right	huangqiuchan	-1865081532	2.0.10.242	2.0.10.242	09-16-2019	2019-09-16 02:46:42	10:46:42	female	2.0.10.147	116	Red_C.bmp	1903-04-12	0		0	0	301942	0		0	0	NULL	NULL	NULL	Medium	run1	1	List2	A_T.wav	AV_T	1	1	0	1	301792	150	1	901	302693
Exp2	10	Exp2-10-1	59.937	1.0.0.145	1	right	huangqiuchan	-1865081532	2.0.10.242	2.0.10.242	09-16-2019	2019-09-16 02:46:42	10:46:42	female	2.0.10.147	117	Catch.bmp	1903-08-18	0		0	1	304295	0		0	0	NULL	NULL	NULL	Medium	run1	1	List2	A_T.wav	A_T	1	1	1	1	304144	151	1	1397	305541
Exp2	10	Exp2-10-1	59.937	1.0.0.145	1	right	huangqiuchan	-1865081532	2.0.10.242	2.0.10.242	09-16-2019	2019-09-16 02:46:42	10:46:42	female	2.0.10.147	118	Red_C_2.bmp	1902-06-17	0		0	1	306781	0		0	0	NULL	NULL	NULL	Medium	run1	1	List2	A_T.wav	AV_T	1	1	1	1	306630	151	1	671	307301
Exp2	10	Exp2-10-1	59.937	1.0.0.145	1	right	huangqiuchan	-1865081532	2.0.10.242	2.0.10.242	09-16-2019	2019-09-16 02:46:42	10:46:42	female	2.0.10.147	119	Blue_C_2.bmp	1904-03-23	0		0	0	308833	0		0	0	NULL	NULL	NULL	Medium	run1		List2	A_S.wav	AV_S	0		0	2	308683	150	1	394	309077
Exp2	10	Exp2-10-1	59.937	1.0.0.145	1	right	huangqiuchan	-1865081532	2.0.10.242	2.0.10.242	09-16-2019	2019-09-16 02:46:42	10:46:42	female	2.0.10.147	120	Red_C.bmp	1903-02-09	0		0	1	311536	0		0	0	NULL	NULL	NULL	Medium	run1	1	List2	Catch.wav	V_T	1	1	1	1	311385	151	1	604	311989
Exp2	10	Exp2-10-1	59.937	1.0.0.145	1	right	huangqiuchan	-1865081532	2.0.10.242	2.0.10.242	09-16-2019	2019-09-16 02:46:42	10:46:42	female	2.0.10.147	121	Catch.bmp	1903-04-18	0		0	0	313821	0		0	0	NULL	NULL	NULL	Medium	run1	1	List2	A_T.wav	A_T	1	1	1	1	313671	150	1	782	314453
Exp2	10	Exp2-10-1	59.937	1.0.0.145	1	right	huangqiuchan	-1865081532	2.0.10.242	2.0.10.242	09-16-2019	2019-09-16 02:46:42	10:46:42	female	2.0.10.147	122	Blue_S_2.bmp	1903-11-21	0		0	0	316174	0		0	0	NULL	NULL	NULL	Medium	run1	1	List2	Catch.wav	V_T	1	1	1	1	316024	150	1	566	316590
Exp2	10	Exp2-10-1	59.937	1.0.0.145	1	right	huangqiuchan	-1865081532	2.0.10.242	2.0.10.242	09-16-2019	2019-09-16 02:46:42	10:46:42	female	2.0.10.147	123	Red_C.bmp	1903-04-16	0		0	0	318743	0		0	0	NULL	NULL	NULL	Medium	run1	1	List2	Catch.wav	V_T	1	1	0	1	318593	150	1	700	319293
Exp2	10	Exp2-10-1	59.937	1.0.0.145	1	right	huangqiuchan	-1865081532	2.0.10.242	2.0.10.242	09-16-2019	2019-09-16 02:46:42	10:46:42	female	2.0.10.147	124	Catch.bmp	1902-12-08	0		0	0	321096	0		0	0	NULL	NULL	NULL	Medium	run1	1	List2	A_T.wav	A_T	1	1	0	1	320946	150	1	780	321726
Exp2	10	Exp2-10-1	59.937	1.0.0.145	1	right	huangqiuchan	-1865081532	2.0.10.242	2.0.10.242	09-16-2019	2019-09-16 02:46:42	10:46:42	female	2.0.10.147	125	Blue_S_2.bmp	1903-11-18	0		0	0	323331	0		0	0	NULL	NULL	NULL	Medium	run1	1	List2	A_T.wav	AV_T	1	1	0	1	323181	150	1	560	323741
Exp2	10	Exp2-10-1	59.937	1.0.0.145	1	right	huangqiuchan	-1865081532	2.0.10.242	2.0.10.242	09-16-2019	2019-09-16 02:46:42	10:46:42	female	2.0.10.147	126	Catch.bmp	1903-04-06	0		0	0	325901	0		0	0	NULL	NULL	NULL	Medium	run1		List2	A_S.wav	A_S	0		0	1	325751	150		0	0
Exp2	10	Exp2-10-1	59.937	1.0.0.145	1	right	huangqiuchan	-1865081532	2.0.10.242	2.0.10.242	09-16-2019	2019-09-16 02:46:42	10:46:42	female	2.0.10.147	127	Red_C.bmp	1904-01-22	0		0	0	328303	0		0	0	NULL	NULL	NULL	Medium	run1	1	List2	A_T.wav	AV_T	1	1	0	1	328153	150	1	708	328861
Exp2	10	Exp2-10-1	59.937	1.0.0.145	1	right	huangqiuchan	-1865081532	2.0.10.242	2.0.10.242	09-16-2019	2019-09-16 02:46:42	10:46:42	female	2.0.10.147	128	Blue_S.bmp	1902-04-13	0		0	0	330939	0		0	0	NULL	NULL	NULL	Medium	run1	1	List2	A_T.wav	AV_T	1	1	0	1	330789	150	1	440	331229
Exp2	10	Exp2-10-1	59.937	1.0.0.145	1	right	huangqiuchan	-1865081532	2.0.10.242	2.0.10.242	09-16-2019	2019-09-16 02:46:42	10:46:42	female	2.0.10.147	129	Blue_C_2.bmp	1903-03-21	0		0	0	332925	0		0	0	NULL	NULL	NULL	Medium	run1		List2	A_S.wav	AV_S	0		0	1	332775	150		0	0
Exp2	10	Exp2-10-1	59.937	1.0.0.145	1	right	huangqiuchan	-1865081532	2.0.10.242	2.0.10.242	09-16-2019	2019-09-16 02:46:42	10:46:42	female	2.0.10.147	130	Catch.bmp	1902-06-02	0		0	0	335311	0		0	0	NULL	NULL	NULL	Medium	run1	1	List2	A_T.wav	A_T	0		0	2	335161	150		0	0
Exp2	10	Exp2-10-1	59.937	1.0.0.145	1	right	huangqiuchan	-1865081532	2.0.10.242	2.0.10.242	09-16-2019	2019-09-16 02:46:42	10:46:42	female	2.0.10.147	131	Red_C.bmp	1903-03-12	0		0	0	337396	0		0	0	NULL	NULL	NULL	Medium	run1	1	List2	Catch.wav	V_T	1	1	1	1	337246	150	1	535	337781
Exp2	10	Exp2-10-1	59.937	1.0.0.145	1	right	huangqiuchan	-1865081532	2.0.10.242	2.0.10.242	09-16-2019	2019-09-16 02:46:42	10:46:42	female	2.0.10.147	132	Red_S_2.bmp	1903-05-31	0		0	0	339715	0		0	0	NULL	NULL	NULL	Medium	run1		List2	Catch.wav	V_S	0		0	1	339565	150		0	0
Exp2	10	Exp2-10-1	59.937	1.0.0.145	1	right	huangqiuchan	-1865081532	2.0.10.242	2.0.10.242	09-16-2019	2019-09-16 02:46:42	10:46:42	female	2.0.10.147	133	Red_C_2.bmp	1902-08-24	0		0	1	342185	0		0	0	NULL	NULL	NULL	Medium	run1	1	List2	Catch.wav	V_T	1	1	1	1	342034	151	1	563	342597
Exp2	10	Exp2-10-1	59.937	1.0.0.145	1	right	huangqiuchan	-1865081532	2.0.10.242	2.0.10.242	09-16-2019	2019-09-16 02:46:42	10:46:42	female	2.0.10.147	134	Blue_S.bmp	1904-04-18	0		0	1	344304	0		0	0	NULL	NULL	NULL	Medium	run1	1	List2	Catch.wav	V_T	1	1	1	1	344153	151	1	476	344629
Exp2	10	Exp2-10-1	59.937	1.0.0.145	1	right	huangqiuchan	-1865081532	2.0.10.242	2.0.10.242	09-16-2019	2019-09-16 02:46:42	10:46:42	female	2.0.10.147	135	Blue_S_2.bmp	1902-08-09	0		0	0	347023	0		0	0	NULL	NULL	NULL	Medium	run1	1	List2	Catch.wav	V_T	1	1	0	1	346873	150	1	701	347574
Exp2	10	Exp2-10-1	59.937	1.0.0.145	1	right	huangqiuchan	-1865081532	2.0.10.242	2.0.10.242	09-16-2019	2019-09-16 02:46:42	10:46:42	female	2.0.10.147	136	Catch.bmp	1904-02-13	0		0	0	349125	0		0	0	NULL	NULL	NULL	Medium	run1		List2	A_S.wav	A_S	0		1	1	348975	150		0	0
Exp2	10	Exp2-10-1	59.937	1.0.0.145	1	right	huangqiuchan	-1865081532	2.0.10.242	2.0.10.242	09-16-2019	2019-09-16 02:46:42	10:46:42	female	2.0.10.147	137	Blue_S_2.bmp	1903-10-30	0		0	1	351862	0		0	0	NULL	NULL	NULL	Medium	run1	1	List2	A_T.wav	AV_T	1	1	0	1	351711	151	1	622	352333
Exp2	10	Exp2-10-1	59.937	1.0.0.145	1	right	huangqiuchan	-1865081532	2.0.10.242	2.0.10.242	09-16-2019	2019-09-16 02:46:42	10:46:42	female	2.0.10.147	138	Red_C_2.bmp	1903-02-22	0		0	0	354414	0		0	0	NULL	NULL	NULL	Medium	run1	1	List2	Catch.wav	V_T	1	1	1	1	354264	150	1	685	354949
Exp2	10	Exp2-10-1	59.937	1.0.0.145	1	right	huangqiuchan	-1865081532	2.0.10.242	2.0.10.242	09-16-2019	2019-09-16 02:46:42	10:46:42	female	2.0.10.147	139	Blue_S_2.bmp	1902-08-01	0		0	1	356717	0		0	0	NULL	NULL	NULL	Medium	run1	1	List2	Catch.wav	V_T	1	1	1	1	356566	151	1	575	357141
Exp2	10	Exp2-10-1	59.937	1.0.0.145	1	right	huangqiuchan	-1865081532	2.0.10.242	2.0.10.242	09-16-2019	2019-09-16 02:46:42	10:46:42	female	2.0.10.147	140	Blue_S.bmp	1903-02-20	0		0	0	358819	0		0	0	NULL	NULL	NULL	Medium	run1	1	List2	A_T.wav	AV_T	1	1	1	1	358669	150	1	680	359349
Exp2	10	Exp2-10-1	59.937	1.0.0.145	1	right	huangqiuchan	-1865081532	2.0.10.242	2.0.10.242	09-16-2019	2019-09-16 02:46:42	10:46:42	female	2.0.10.147	141	Red_C_2.bmp	1903-07-29	0		0	0	361121	1302		0	0	NULL	NULL	NULL	Medium	run1	1	List2	A_T.wav	AV_T	1	1	0	1	360971	150	1	641	361612
Exp2	10	Exp2-10-1	59.937	1.0.0.145	1	right	huangqiuchan	-1865081532	2.0.10.242	2.0.10.242	09-16-2019	2019-09-16 02:46:42	10:46:42	female	2.0.10.147	142	Catch.bmp	1903-10-20	0		0	1	369514	0		0	0	NULL	NULL	NULL	Medium	run1		List2	A_S.wav	A_S	0		1	1	369363	151		0	0
Exp2	10	Exp2-10-1	59.937	1.0.0.145	1	right	huangqiuchan	-1865081532	2.0.10.242	2.0.10.242	09-16-2019	2019-09-16 02:46:42	10:46:42	female	2.0.10.147	143	Red_S.bmp	1903-10-05	0		0	0	372116	0		0	0	NULL	NULL	NULL	Medium	run1		List2	Catch.wav	V_S	0		1	1	371966	150		0	0
Exp2	10	Exp2-10-1	59.937	1.0.0.145	1	right	huangqiuchan	-1865081532	2.0.10.242	2.0.10.242	09-16-2019	2019-09-16 02:46:42	10:46:42	female	2.0.10.147	144	Red_S.bmp	1902-12-18	0		0	0	374702	0		0	0	NULL	NULL	NULL	Medium	run1		List2	Catch.wav	V_S	0		0	1	374552	150		0	0
Exp2	10	Exp2-10-1	59.937	1.0.0.145	1	right	huangqiuchan	-1865081532	2.0.10.242	2.0.10.242	09-16-2019	2019-09-16 02:46:42	10:46:42	female	2.0.10.147	145	Catch.bmp	1904-01-10	0		0	0	377005	0		0	0	NULL	NULL	NULL	Medium	run1		List2	A_S.wav	A_S	0		0	1	376855	150		0	0
Exp2	10	Exp2-10-1	59.937	1.0.0.145	1	right	huangqiuchan	-1865081532	2.0.10.242	2.0.10.242	09-16-2019	2019-09-16 02:46:42	10:46:42	female	2.0.10.147	146	Catch.bmp	1902-04-23	0		0	1	379708	0		0	0	NULL	NULL	NULL	Medium	run1	1	List2	A_T.wav	A_T	1	1	1	1	379557	151	1	687	380244
Exp2	10	Exp2-10-1	59.937	1.0.0.145	1	right	huangqiuchan	-1865081532	2.0.10.242	2.0.10.242	09-16-2019	2019-09-16 02:46:42	10:46:42	female	2.0.10.147	147	Blue_S_2.bmp	1902-09-13	0		0	0	381710	0		0	0	NULL	NULL	NULL	Medium	run1	1	List2	Catch.wav	V_T	1	1	0	2	381560	150	1	564	382124
Exp2	10	Exp2-10-1	59.937	1.0.0.145	1	right	huangqiuchan	-1865081532	2.0.10.242	2.0.10.242	09-16-2019	2019-09-16 02:46:42	10:46:42	female	2.0.10.147	148	Catch.bmp	1904-02-22	0		0	0	383845	0		0	0	NULL	NULL	NULL	Medium	run1	1	List2	A_T.wav	A_T	1	1	1	1	383695	150	1	822	384517
Exp2	10	Exp2-10-1	59.937	1.0.0.145	1	right	huangqiuchan	-1865081532	2.0.10.242	2.0.10.242	09-16-2019	2019-09-16 02:46:42	10:46:42	female	2.0.10.147	149	Catch.bmp	1904-04-19	0		0	0	386515	0		0	0	NULL	NULL	NULL	Medium	run1	1	List2	A_T.wav	A_T	1	1	0	1	386365	150	1	887	387252
Exp2	10	Exp2-10-1	59.937	1.0.0.145	1	right	huangqiuchan	-1865081532	2.0.10.242	2.0.10.242	09-16-2019	2019-09-16 02:46:42	10:46:42	female	2.0.10.147	150	Red_S.bmp	1902-05-11	0		0	0	389234	0		0	0	NULL	NULL	NULL	Medium	run1		List2	A_S.wav	AV_S	0		0	1	389084	150		0	0
Exp2	10	Exp2-10-1	59.937	1.0.0.145	1	right	huangqiuchan	-1865081532	2.0.10.242	2.0.10.242	09-16-2019	2019-09-16 02:46:42	10:46:42	female	2.0.10.147	151	Red_C.bmp	1904-05-10	0		0	0	391303	0		0	0	NULL	NULL	NULL	Medium	run1	1	List2	Catch.wav	V_T	1	1	1	1	391153	150	1	563	391716
Exp2	10	Exp2-10-1	59.937	1.0.0.145	1	right	huangqiuchan	-1865081532	2.0.10.242	2.0.10.242	09-16-2019	2019-09-16 02:46:42	10:46:42	female	2.0.10.147	152	Blue_C_2.bmp	1903-09-19	0		0	0	394056	0		0	0	NULL	NULL	NULL	Medium	run1		List2	Catch.wav	V_S	0		0	1	393906	150		0	0
Exp2	10	Exp2-10-1	59.937	1.0.0.145	1	right	huangqiuchan	-1865081532	2.0.10.242	2.0.10.242	09-16-2019	2019-09-16 02:46:42	10:46:42	female	2.0.10.147	153	Catch.bmp	1903-06-25	0		1	0	396625	0		0	0	NULL	NULL	NULL	Medium	run1	1	List2	A_T.wav	A_T	1	1	1	1	396475	150	1	641	397116
Exp2	10	Exp2-10-1	59.937	1.0.0.145	1	right	huangqiuchan	-1865081532	2.0.10.242	2.0.10.242	09-16-2019	2019-09-16 02:46:42	10:46:42	female	2.0.10.147	154	Catch.bmp	1903-06-11	0		0	0	399045	0		0	0	NULL	NULL	NULL	Medium	run1	1	List2	A_T.wav	A_T	1	1	0	2	398895	150	1	645	399540
Exp2	10	Exp2-10-1	59.937	1.0.0.145	1	right	huangqiuchan	-1865081532	2.0.10.242	2.0.10.242	09-16-2019	2019-09-16 02:46:42	10:46:42	female	2.0.10.147	155	Catch.bmp	1904-02-02	0		0	0	401464	0		0	0	NULL	NULL	NULL	Medium	run1		List2	A_S.wav	A_S	0		0	1	401314	150		0	0
Exp2	10	Exp2-10-1	59.937	1.0.0.145	1	right	huangqiuchan	-1865081532	2.0.10.242	2.0.10.242	09-16-2019	2019-09-16 02:46:42	10:46:42	female	2.0.10.147	156	Red_C_2.bmp	1903-11-30	0		0	0	404167	0		0	0	NULL	NULL	NULL	Medium	run1	1	List2	A_T.wav	AV_T	1	1	0	1	404017	150	1	652	404669
Exp2	10	Exp2-10-1	59.937	1.0.0.145	1	right	huangqiuchan	-1865081532	2.0.10.242	2.0.10.242	09-16-2019	2019-09-16 02:46:42	10:46:42	female	2.0.10.147	157	Catch.bmp	1902-03-21	0		0	0	406753	0		0	0	NULL	NULL	NULL	Medium	run1	1	List2	A_T.wav	A_T	0		0	1	406603	150		0	0
Exp2	10	Exp2-10-1	59.937	1.0.0.145	1	right	huangqiuchan	-1865081532	2.0.10.242	2.0.10.242	09-16-2019	2019-09-16 02:46:42	10:46:42	female	2.0.10.147	158	Blue_S_2.bmp	1902-06-02	0		0	0	408772	0		0	0	NULL	NULL	NULL	Medium	run1	1	List2	A_T.wav	AV_T	1	1	0	2	408622	150	1	567	409189
Exp2	10	Exp2-10-1	59.937	1.0.0.145	1	right	huangqiuchan	-1865081532	2.0.10.242	2.0.10.242	09-16-2019	2019-09-16 02:46:42	10:46:42	female	2.0.10.147	159	Catch.bmp	1903-09-09	0		0	0	410807	0		0	0	NULL	NULL	NULL	Medium	run1	1	List2	A_T.wav	A_T	1	1	0	1	410657	150	1	731	411388
Exp2	10	Exp2-10-1	59.937	1.0.0.145	1	right	huangqiuchan	-1865081532	2.0.10.242	2.0.10.242	09-16-2019	2019-09-16 02:46:42	10:46:42	female	2.0.10.147	160	Red_C.bmp	1902-12-04	0		0	0	413310	0		0	0	NULL	NULL	NULL	Medium	run1	1	List2	A_T.wav	AV_T	1	1	0	1	413160	150	1	668	413828
Exp2	10	Exp2-10-1	59.937	1.0.0.145	1	right	huangqiuchan	-1865081532	2.0.10.242	2.0.10.242	09-16-2019	2019-09-16 02:46:42	10:46:42	female	2.0.10.147	161	Blue_S.bmp	1904-05-16	0		0	0	415529	0		0	0	NULL	NULL	NULL	Medium	run1	1	List2	Catch.wav	V_T	1	1	0	1	415379	150	1	457	415836
Exp2	10	Exp2-10-1	59.937	1.0.0.145	1	right	huangqiuchan	-1865081532	2.0.10.242	2.0.10.242	09-16-2019	2019-09-16 02:46:42	10:46:42	female	2.0.10.147	162	Catch.bmp	1904-05-10	0		0	0	418282	0		0	0	NULL	NULL	NULL	Medium	run1	1	List2	A_T.wav	A_T	1	1	0	2	418132	150	1	656	418788
Exp2	10	Exp2-10-1	59.937	1.0.0.145	1	right	huangqiuchan	-1865081532	2.0.10.242	2.0.10.242	09-16-2019	2019-09-16 02:46:42	10:46:42	female	2.0.10.147	163	Catch.bmp	1902-09-23	0		0	1	421035	0		0	0	NULL	NULL	NULL	Medium	run1		List2	A_S.wav	A_S	0		1	1	420884	151		0	0
Exp2	10	Exp2-10-1	59.937	1.0.0.145	1	right	huangqiuchan	-1865081532	2.0.10.242	2.0.10.242	09-16-2019	2019-09-16 02:46:42	10:46:42	female	2.0.10.147	164	Red_C.bmp	1904-03-26	0		0	1	423254	0		0	0	NULL	NULL	NULL	Medium	run1	1	List2	A_T.wav	AV_T	1	1	1	1	423103	151	1	421	423524
Exp2	10	Exp2-10-1	59.937	1.0.0.145	1	right	huangqiuchan	-1865081532	2.0.10.242	2.0.10.242	09-16-2019	2019-09-16 02:46:42	10:46:42	female	2.0.10.147	165	Catch.bmp	1902-11-01	0		1	0	425956	0		0	0	NULL	NULL	NULL	Medium	run1	1	List2	A_T.wav	A_T	1	1	0	1	425806	150	1	823	426629
Exp2	10	Exp2-10-1	59.937	1.0.0.145	1	right	huangqiuchan	-1865081532	2.0.10.242	2.0.10.242	09-16-2019	2019-09-16 02:46:42	10:46:42	female	2.0.10.147	166	Catch.bmp	1902-10-09	0		0	0	428142	0		0	0	NULL	NULL	NULL	Medium	run1	1	List2	A_T.wav	A_T	1	1	0	1	427992	150	1	685	428677
Exp2	10	Exp2-10-1	59.937	1.0.0.145	1	right	huangqiuchan	-1865081532	2.0.10.242	2.0.10.242	09-16-2019	2019-09-16 02:46:42	10:46:42	female	2.0.10.147	167	Blue_S_2.bmp	1902-07-03	0		0	0	430311	0		0	0	NULL	NULL	NULL	Medium	run1	1	List2	Catch.wav	V_T	1	1	1	1	430161	150	1	427	430588
Exp2	10	Exp2-10-1	59.937	1.0.0.145	1	right	huangqiuchan	-1865081532	2.0.10.242	2.0.10.242	09-16-2019	2019-09-16 02:46:42	10:46:42	female	2.0.10.147	168	Catch.bmp	1903-03-06	0		0	0	432380	0		0	0	NULL	NULL	NULL	Medium	run1		List2	A_S.wav	A_S	0		1	1	432230	150		0	0
Exp2	10	Exp2-10-1	59.937	1.0.0.145	1	right	huangqiuchan	-1865081532	2.0.10.242	2.0.10.242	09-16-2019	2019-09-16 02:46:42	10:46:42	female	2.0.10.147	169	Blue_C.bmp	1903-11-22	0		0	0	434749	0		0	0	NULL	NULL	NULL	Medium	Run1		List2	Catch.wav	V_S	0		1	1	434599	150		0	0
Exp2	10	Exp2-10-1	59.937	1.0.0.145	1	right	huangqiuchan	-1865081532	2.0.10.242	2.0.10.242	09-16-2019	2019-09-16 02:46:42	10:46:42	female	2.0.10.147	170	Catch.bmp	1903-12-29	0		0	0	437385	0		0	0	NULL	NULL	NULL	Medium	run1	1	List2	A_T.wav	A_T	1	1	1	1	437235	150	1	1026	438261
Exp2	10	Exp2-10-1	59.937	1.0.0.145	1	right	huangqiuchan	-1865081532	2.0.10.242	2.0.10.242	09-16-2019	2019-09-16 02:46:42	10:46:42	female	2.0.10.147	171	Catch.bmp	1902-06-11	0		0	0	440005	0		0	0	NULL	NULL	NULL	Medium	run1		List2	A_S.wav	A_S	0		0	2	439855	150		0	0
Exp2	10	Exp2-10-1	59.937	1.0.0.145	1	right	huangqiuchan	-1865081532	2.0.10.242	2.0.10.242	09-16-2019	2019-09-16 02:46:42	10:46:42	female	2.0.10.147	172	Blue_C.bmp	1902-07-12	0		0	1	442124	0		0	0	NULL	NULL	NULL	Medium	run1		List2	A_S.wav	AV_S	0		1	1	441973	151	1	679	442652
Exp2	10	Exp2-10-1	59.937	1.0.0.145	1	right	huangqiuchan	-1865081532	2.0.10.242	2.0.10.242	09-16-2019	2019-09-16 02:46:42	10:46:42	female	2.0.10.147	173	Catch.bmp	1904-03-12	0		0	0	444209	0		0	0	NULL	NULL	NULL	Medium	run1	1	List2	A_T.wav	A_T	1	1	0	1	444059	150	1	1233	445292
Exp2	10	Exp2-10-1	59.937	1.0.0.145	1	right	huangqiuchan	-1865081532	2.0.10.242	2.0.10.242	09-16-2019	2019-09-16 02:46:42	10:46:42	female	2.0.10.147	174	Red_S.bmp	1903-05-29	0		0	0	446895	0		0	0	NULL	NULL	NULL	Medium	run1		List2	A_S.wav	AV_S	0		0	1	446745	150		0	0
Exp2	10	Exp2-10-1	59.937	1.0.0.145	1	right	huangqiuchan	-1865081532	2.0.10.242	2.0.10.242	09-16-2019	2019-09-16 02:46:42	10:46:42	female	2.0.10.147	175	Red_C_2.bmp	1902-12-02	0		0	0	449348	0		0	0	NULL	NULL	NULL	Medium	run1	1	List2	A_T.wav	AV_T	1	1	0	1	449198	150	1	694	449892
Exp2	10	Exp2-10-1	59.937	1.0.0.145	1	right	huangqiuchan	-1865081532	2.0.10.242	2.0.10.242	09-16-2019	2019-09-16 02:46:42	10:46:42	female	2.0.10.147	176	Catch.bmp	1902-11-23	0		0	0	451567	0		0	0	NULL	NULL	NULL	Medium	run1	1	List2	A_T.wav	A_T	1	1	0	1	451417	150	1	875	452292
Exp2	10	Exp2-10-1	59.937	1.0.0.145	1	right	huangqiuchan	-1865081532	2.0.10.242	2.0.10.242	09-16-2019	2019-09-16 02:46:42	10:46:42	female	2.0.10.147	177	Blue_S.bmp	1902-04-25	0		0	0	453786	0		0	0	NULL	NULL	NULL	Medium	run1	1	List2	Catch.wav	V_T	1	1	1	1	453636	150	1	760	454396
Exp2	10	Exp2-10-1	59.937	1.0.0.145	1	right	huangqiuchan	-1865081532	2.0.10.242	2.0.10.242	09-16-2019	2019-09-16 02:46:42	10:46:42	female	2.0.10.147	178	Red_C_2.bmp	1904-03-26	0		0	0	455788	0		0	0	NULL	NULL	NULL	Medium	run1	1	List2	A_T.wav	AV_T	1	1	1	1	455638	150	1	486	456124
Exp2	10	Exp2-10-1	59.937	1.0.0.145	1	right	huangqiuchan	-1865081532	2.0.10.242	2.0.10.242	09-16-2019	2019-09-16 02:46:42	10:46:42	female	2.0.10.147	179	Blue_C.bmp	1904-04-05	0		0	0	458491	0		0	0	NULL	NULL	NULL	Medium	run1		List2	A_S.wav	AV_S	0		0	1	458341	150		0	0
Exp2	10	Exp2-10-1	59.937	1.0.0.145	1	right	huangqiuchan	-1865081532	2.0.10.242	2.0.10.242	09-16-2019	2019-09-16 02:46:42	10:46:42	female	2.0.10.147	180	Red_C_2.bmp	1902-06-23	0		0	0	461277	0		0	0	NULL	NULL	NULL	Medium	run1	1	List2	A_T.wav	AV_T	1	1	0	1	461127	150	1	725	461852
Exp2	10	Exp2-10-1	59.937	1.0.0.145	1	right	huangqiuchan	-1865081532	2.0.10.242	2.0.10.242	09-16-2019	2019-09-16 02:46:42	10:46:42	female	2.0.10.147	181	Blue_S.bmp	1903-04-17	0		0	0	463329	0		0	0	NULL	NULL	NULL	Medium	run1	1	List2	A_T.wav	AV_T	1	1	0	1	463179	150	1	929	464108
Exp2	10	Exp2-10-1	59.937	1.0.0.145	1	right	huangqiuchan	-1865081532	2.0.10.242	2.0.10.242	09-16-2019	2019-09-16 02:46:42	10:46:42	female	2.0.10.147	182	Blue_S_2.bmp	1904-02-28	0		0	0	465682	0		0	0	NULL	NULL	NULL	Medium	run1	1	List2	A_T.wav	AV_T	1	1	0	1	465532	150	1	841	466373
Exp2	10	Exp2-10-1	59.937	1.0.0.145	1	right	huangqiuchan	-1865081532	2.0.10.242	2.0.10.242	09-16-2019	2019-09-16 02:46:42	10:46:42	female	2.0.10.147	183	Catch.bmp	1904-01-03	0		0	0	468351	0		0	0	NULL	NULL	NULL	Medium	run1		List2	A_S.wav	A_S	0		0	1	468201	150		0	0
Exp2	10	Exp2-10-1	59.937	1.0.0.145	1	right	huangqiuchan	-1865081532	2.0.10.242	2.0.10.242	09-16-2019	2019-09-16 02:46:42	10:46:42	female	2.0.10.147	184	Catch.bmp	1903-06-01	0		0	0	471021	0		0	0	NULL	NULL	NULL	Medium	run1	1	List2	A_T.wav	A_T	1	1	0	1	470871	150	1	557	471428
Exp2	10	Exp2-10-1	59.937	1.0.0.145	1	right	huangqiuchan	-1865081532	2.0.10.242	2.0.10.242	09-16-2019	2019-09-16 02:46:42	10:46:42	female	2.0.10.147	185	Red_C.bmp	1903-10-10	0		0	0	473423	0		0	0	NULL	NULL	NULL	Medium	run1	1	List2	Catch.wav	V_T	1	1	1	1	473273	150	1	604	473877
Exp2	10	Exp2-10-1	59.937	1.0.0.145	1	right	huangqiuchan	-1865081532	2.0.10.242	2.0.10.242	09-16-2019	2019-09-16 02:46:42	10:46:42	female	2.0.10.147	186	Red_C_2.bmp	1902-05-25	0		0	0	475959	0		0	0	NULL	NULL	NULL	Medium	run1	1	List2	A_T.wav	AV_T	1	1	1	1	475809	150	1	803	476612
Exp2	10	Exp2-10-1	59.937	1.0.0.145	1	right	huangqiuchan	-1865081532	2.0.10.242	2.0.10.242	09-16-2019	2019-09-16 02:46:42	10:46:42	female	2.0.10.147	187	Blue_C.bmp	1903-06-08	0		0	0	477995	0		0	0	NULL	NULL	NULL	Medium	run1		List2	A_S.wav	AV_S	0		0	1	477845	150		0	0
Exp2	10	Exp2-10-1	59.937	1.0.0.145	1	right	huangqiuchan	-1865081532	2.0.10.242	2.0.10.242	09-16-2019	2019-09-16 02:46:42	10:46:42	female	2.0.10.147	188	Catch.bmp	1903-05-22	0		0	0	480481	0		0	0	NULL	NULL	NULL	Medium	run1	1	List2	A_T.wav	A_T	1	1	0	1	480331	150	1	1329	481660
Exp2	10	Exp2-10-1	59.937	1.0.0.145	1	right	huangqiuchan	-1865081532	2.0.10.242	2.0.10.242	09-16-2019	2019-09-16 02:46:42	10:46:42	female	2.0.10.147	189	Blue_S.bmp	1902-05-01	0		0	0	482883	0		0	0	NULL	NULL	NULL	Medium	run1	1	List2	Catch.wav	V_T	1	1	1	1	482733	150	1	615	483348
Exp2	10	Exp2-10-1	59.937	1.0.0.145	1	right	huangqiuchan	-1865081532	2.0.10.242	2.0.10.242	09-16-2019	2019-09-16 02:46:42	10:46:42	female	2.0.10.147	190	Red_S_2.bmp	1903-10-03	0		0	0	484885	0		0	0	NULL	NULL	NULL	Medium	run1		List2	A_S.wav	AV_S	0		1	1	484735	150		0	0
Exp2	10	Exp2-10-1	59.937	1.0.0.145	1	right	huangqiuchan	-1865081532	2.0.10.242	2.0.10.242	09-16-2019	2019-09-16 02:46:42	10:46:42	female	2.0.10.147	191	Blue_S_2.bmp	1902-07-13	0		1	0	487471	0		0	0	NULL	NULL	NULL	Medium	run1	1	List2	Catch.wav	V_T	1	1	1	1	487321	150	1	707	488028
Exp2	10	Exp2-10-1	59.937	1.0.0.145	1	right	huangqiuchan	-1865081532	2.0.10.242	2.0.10.242	09-16-2019	2019-09-16 02:46:42	10:46:42	female	2.0.10.147	192	Blue_S_2.bmp	1902-10-05	0		0	0	489557	0		0	0	NULL	NULL	NULL	Medium	run1	1	List2	Catch.wav	V_T	1	1	0	1	489407	150	1	661	490068
Exp2	10	Exp2-10-1	59.937	1.0.0.145	1	right	huangqiuchan	-1865081532	2.0.10.242	2.0.10.242	09-16-2019	2019-09-16 02:46:42	10:46:42	female	2.0.10.147	193	Blue_C.bmp	1902-07-08	0		0	0	491726	0		0	0	NULL	NULL	NULL	Medium	Run1		List2	Catch.wav	V_S	0		0	1	491576	150		0	0
Exp2	10	Exp2-10-1	59.937	1.0.0.145	1	right	huangqiuchan	-1865081532	2.0.10.242	2.0.10.242	09-16-2019	2019-09-16 02:46:42	10:46:42	female	2.0.10.147	194	Red_C_2.bmp	1903-11-06	0		0	1	493862	0		0	0	NULL	NULL	NULL	Medium	run1	1	List2	Catch.wav	V_T	1	1	1	1	493711	151	1	629	494340
Exp2	10	Exp2-10-1	59.937	1.0.0.145	1	right	huangqiuchan	-1865081532	2.0.10.242	2.0.10.242	09-16-2019	2019-09-16 02:46:42	10:46:42	female	2.0.10.147	195	Catch.bmp	1904-05-03	0		0	0	496431	0		0	0	NULL	NULL	NULL	Medium	run1	1	List2	A_T.wav	A_T	1	1	1	1	496281	150	1	811	497092
Exp2	10	Exp2-10-1	59.937	1.0.0.145	1	right	huangqiuchan	-1865081532	2.0.10.242	2.0.10.242	09-16-2019	2019-09-16 02:46:42	10:46:42	female	2.0.10.147	196	Red_C_2.bmp	1903-05-21	0		0	0	499167	0		0	0	NULL	NULL	NULL	Medium	run1	1	List2	Catch.wav	V_T	1	1	1	1	499017	150	1	572	499589
Exp2	10	Exp2-10-1	59.937	1.0.0.145	1	right	huangqiuchan	-1865081532	2.0.10.242	2.0.10.242	09-16-2019	2019-09-16 02:46:42	10:46:42	female	2.0.10.147	197	Red_C.bmp	1903-03-24	0		0	0	501553	0		0	0	NULL	NULL	NULL	Medium	run1	1	List2	Catch.wav	V_T	1	1	0	1	501403	150	1	449	501852
Exp2	10	Exp2-10-1	59.937	1.0.0.145	1	right	huangqiuchan	-1865081532	2.0.10.242	2.0.10.242	09-16-2019	2019-09-16 02:46:42	10:46:42	female	2.0.10.147	198	Red_S.bmp	1902-11-12	0		0	0	503889	0		0	0	NULL	NULL	NULL	Medium	run1		List2	Catch.wav	V_S	0		0	1	503739	150		0	0
Exp2	10	Exp2-10-1	59.937	1.0.0.145	1	right	huangqiuchan	-1865081532	2.0.10.242	2.0.10.242	09-16-2019	2019-09-16 02:46:42	10:46:42	female	2.0.10.147	199	Catch.bmp	1902-11-08	0		0	0	506158	0		0	0	NULL	NULL	NULL	Medium	run1		List2	A_S.wav	A_S	0		1	1	506008	150		0	0
Exp2	10	Exp2-10-1	59.937	1.0.0.145	1	right	huangqiuchan	-1865081532	2.0.10.242	2.0.10.242	09-16-2019	2019-09-16 02:46:42	10:46:42	female	2.0.10.147	200	Red_C_2.bmp	1902-11-06	0		0	0	508410	0		0	0	NULL	NULL	NULL	Medium	run1	1	List2	Catch.wav	V_T	1	1	1	1	508260	150	1	729	508989
Exp2	10	Exp2-10-1	59.937	1.0.0.145	1	right	huangqiuchan	-1865081532	2.0.10.242	2.0.10.242	09-16-2019	2019-09-16 02:46:42	10:46:42	female	2.0.10.147	201	Blue_S_2.bmp	1903-12-18	0		0	1	510613	0		0	0	NULL	NULL	NULL	Medium	run1	1	List2	A_T.wav	AV_T	1	1	1	1	510462	151	1	446	510908
Exp2	10	Exp2-10-1	59.937	1.0.0.145	1	right	huangqiuchan	-1865081532	2.0.10.242	2.0.10.242	09-16-2019	2019-09-16 02:46:42	10:46:42	female	2.0.10.147	202	Blue_C_2.bmp	1902-04-25	0		0	0	513215	0		0	0	NULL	NULL	NULL	Medium	run1		List2	Catch.wav	V_S	0		1	1	513065	150		0	0
Exp2	10	Exp2-10-1	59.937	1.0.0.145	1	right	huangqiuchan	-1865081532	2.0.10.242	2.0.10.242	09-16-2019	2019-09-16 02:46:42	10:46:42	female	2.0.10.147	203	Catch.bmp	1903-02-19	0		0	0	515284	0		0	0	NULL	NULL	NULL	Medium	run1	1	List2	A_T.wav	A_T	1	1	1	1	515134	150	1	1053	516187
Exp2	10	Exp2-10-1	59.937	1.0.0.145	1	right	huangqiuchan	-1865081532	2.0.10.242	2.0.10.242	09-16-2019	2019-09-16 02:46:42	10:46:42	female	2.0.10.147	204	Blue_S.bmp	1904-03-11	0		0	1	517587	0		0	0	NULL	NULL	NULL	Medium	run1	1	List2	Catch.wav	V_T	1	1	1	1	517436	151	1	791	518227
Exp2	10	Exp2-10-1	59.937	1.0.0.145	1	right	huangqiuchan	-1865081532	2.0.10.242	2.0.10.242	09-16-2019	2019-09-16 02:46:42	10:46:42	female	2.0.10.147	205	Blue_S.bmp	1902-03-17	0		0	0	520273	0		0	0	NULL	NULL	NULL	Medium	run1	1	List2	A_T.wav	AV_T	1	1	1	1	520123	150	1	456	520579
Exp2	10	Exp2-10-1	59.937	1.0.0.145	1	right	huangqiuchan	-1865081532	2.0.10.242	2.0.10.242	09-16-2019	2019-09-16 02:46:42	10:46:42	female	2.0.10.147	206	Red_C_2.bmp	1902-05-16	0		0	1	522242	0		0	0	NULL	NULL	NULL	Medium	run1	1	List2	Catch.wav	V_T	1	1	1	1	522091	151	1	600	522691
Exp2	10	Exp2-10-1	59.937	1.0.0.145	1	right	huangqiuchan	-1865081532	2.0.10.242	2.0.10.242	09-16-2019	2019-09-16 02:46:42	10:46:42	female	2.0.10.147	207	Red_C.bmp	1902-06-17	0		0	0	524260	0		0	0	NULL	NULL	NULL	Medium	run1	1	List2	A_T.wav	AV_T	1	1	1	1	524110	150	1	725	524835
Exp2	10	Exp2-10-1	59.937	1.0.0.145	1	right	huangqiuchan	-1865081532	2.0.10.242	2.0.10.242	09-16-2019	2019-09-16 02:46:42	10:46:42	female	2.0.10.147	208	Blue_C_2.bmp	1902-05-01	0		1	0	526312	0		0	0	NULL	NULL	NULL	Medium	run1		List2	Catch.wav	V_S	0		1	1	526162	150	1	489	526651
Exp2	10	Exp2-10-1	59.937	1.0.0.145	1	right	huangqiuchan	-1865081532	2.0.10.242	2.0.10.242	09-16-2019	2019-09-16 02:46:42	10:46:42	female	2.0.10.147	209	Catch.bmp	1903-01-04	0		0	1	528315	0		0	0	NULL	NULL	NULL	Medium	run1	1	List2	A_T.wav	A_T	1	1	1	1	528164	151	1	999	529163
Exp2	10	Exp2-10-1	59.937	1.0.0.145	1	right	huangqiuchan	-1865081532	2.0.10.242	2.0.10.242	09-16-2019	2019-09-16 02:46:42	10:46:42	female	2.0.10.147	210	Catch.bmp	1902-09-20	0		0	0	530567	0		0	0	NULL	NULL	NULL	Medium	run1	1	List2	A_T.wav	A_T	1	1	0	1	530417	150	1	1074	531491
Exp2	10	Exp2-10-1	59.937	1.0.0.145	1	right	huangqiuchan	-1865081532	2.0.10.242	2.0.10.242	09-16-2019	2019-09-16 02:46:42	10:46:42	female	2.0.10.147	211	Blue_C.bmp	1902-08-31	0		0	0	532719	0		0	0	NULL	NULL	NULL	Medium	Run1		List2	Catch.wav	V_S	0		1	1	532569	150		0	0
Exp2	10	Exp2-10-1	59.937	1.0.0.145	1	right	huangqiuchan	-1865081532	2.0.10.242	2.0.10.242	09-16-2019	2019-09-16 02:46:42	10:46:42	female	2.0.10.147	212	Catch.bmp	1903-11-17	0		0	0	534905	0		0	0	NULL	NULL	NULL	Medium	run1		List2	A_S.wav	A_S	0		0	1	534755	150		0	0
Exp2	10	Exp2-10-1	59.937	1.0.0.145	1	right	huangqiuchan	-1865081532	2.0.10.242	2.0.10.242	09-16-2019	2019-09-16 02:46:42	10:46:42	female	2.0.10.147	213	Blue_C.bmp	1902-05-20	0		0	0	537541	0		0	0	NULL	NULL	NULL	Medium	Run1		List2	Catch.wav	V_S	0		0	1	537391	150		0	0
Exp2	10	Exp2-10-1	59.937	1.0.0.145	1	right	huangqiuchan	-1865081532	2.0.10.242	2.0.10.242	09-16-2019	2019-09-16 02:46:42	10:46:42	female	2.0.10.147	214	Blue_S.bmp	1904-02-29	0		0	0	539643	0		0	0	NULL	NULL	NULL	Medium	run1	1	List2	A_T.wav	AV_T	1	1	1	1	539493	150	1	926	540419
Exp2	10	Exp2-10-1	59.937	1.0.0.145	1	right	huangqiuchan	-1865081532	2.0.10.242	2.0.10.242	09-16-2019	2019-09-16 02:46:42	10:46:42	female	2.0.10.147	215	Catch.bmp	1904-03-03	0		0	0	542313	0		0	0	NULL	NULL	NULL	Medium	run1	1	List2	A_T.wav	A_T	1	1	0	1	542163	150	1	880	543043
Exp2	10	Exp2-10-1	59.937	1.0.0.145	1	right	huangqiuchan	-1865081532	2.0.10.242	2.0.10.242	09-16-2019	2019-09-16 02:46:42	10:46:42	female	2.0.10.147	216	Blue_S_2.bmp	1902-06-22	0		0	0	544999	0		0	0	NULL	NULL	NULL	Medium	run1	1	List2	A_T.wav	AV_T	1	1	0	1	544849	150	1	682	545531
Exp2	10	Exp2-10-1	59.937	1.0.0.145	1	right	huangqiuchan	-1865081532	2.0.10.242	2.0.10.242	09-16-2019	2019-09-16 02:46:42	10:46:42	female	2.0.10.147	217	Red_C_2.bmp	1902-06-28	0		0	0	547051	0		0	0	NULL	NULL	NULL	Medium	run1	1	List2	A_T.wav	AV_T	1	1	0	1	546901	150	1	758	547659
Exp2	10	Exp2-10-1	59.937	1.0.0.145	1	right	huangqiuchan	-1865081532	2.0.10.242	2.0.10.242	09-16-2019	2019-09-16 02:46:42	10:46:42	female	2.0.10.147	218	Catch.bmp	1903-03-01	0		0	0	549120	0		0	0	NULL	NULL	NULL	Medium	run1		List2	A_S.wav	A_S	0		0	1	548970	150		0	0
Exp2	10	Exp2-10-1	59.937	1.0.0.145	1	right	huangqiuchan	-1865081532	2.0.10.242	2.0.10.242	09-16-2019	2019-09-16 02:46:42	10:46:42	female	2.0.10.147	219	Red_S.bmp	1903-02-07	0		0	0	551506	0		0	0	NULL	NULL	NULL	Medium	run1		List2	Catch.wav	V_S	0		0	1	551356	150	1	487	551843
Exp2	10	Exp2-10-1	59.937	1.0.0.145	1	right	huangqiuchan	-1865081532	2.0.10.242	2.0.10.242	09-16-2019	2019-09-16 02:46:42	10:46:42	female	2.0.10.147	220	Blue_S_2.bmp	1902-12-04	0		0	1	553792	0		0	0	NULL	NULL	NULL	Medium	run1	1	List2	Catch.wav	V_T	1	1	1	1	553641	151	1	515	554156
Exp2	10	Exp2-10-1	59.937	1.0.0.145	1	right	huangqiuchan	-1865081532	2.0.10.242	2.0.10.242	09-16-2019	2019-09-16 02:46:42	10:46:42	female	2.0.10.147	221	Red_C.bmp	1904-02-21	0		0	1	556011	0		0	0	NULL	NULL	NULL	Medium	run1	1	List2	A_T.wav	AV_T	1	1	1	1	555860	151	1	743	556603
Exp2	10	Exp2-10-1	59.937	1.0.0.145	1	right	huangqiuchan	-1865081532	2.0.10.242	2.0.10.242	09-16-2019	2019-09-16 02:46:42	10:46:42	female	2.0.10.147	222	Blue_S_2.bmp	1903-10-21	0		0	0	558680	0		0	0	NULL	NULL	NULL	Medium	run1	1	List2	Catch.wav	V_T	1	1	0	1	558530	150	1	937	559467
Exp2	10	Exp2-10-1	59.937	1.0.0.145	1	right	huangqiuchan	-1865081532	2.0.10.242	2.0.10.242	09-16-2019	2019-09-16 02:46:42	10:46:42	female	2.0.10.147	223	Blue_S_2.bmp	1902-06-24	0		0	0	561233	0		0	0	NULL	NULL	NULL	Medium	run1	1	List2	Catch.wav	V_T	1	1	0	1	561083	150	1	688	561771
Exp2	10	Exp2-10-1	59.937	1.0.0.145	1	right	huangqiuchan	-1865081532	2.0.10.242	2.0.10.242	09-16-2019	2019-09-16 02:46:42	10:46:42	female	2.0.10.147	224	Blue_S.bmp	1903-11-13	0		0	1	563302	0		0	0	NULL	NULL	NULL	Medium	run1	1	List2	A_T.wav	AV_T	1	1	1	1	563151	151	1	804	563955
Exp2	10	Exp2-10-1	59.937	1.0.0.145	1	right	huangqiuchan	-1865081532	2.0.10.242	2.0.10.242	09-16-2019	2019-09-16 02:46:42	10:46:42	female	2.0.10.147	225	Red_C_2.bmp	1904-03-31	0		0	0	565871	0		0	0	NULL	NULL	NULL	Medium	run1	1	List2	Catch.wav	V_T	1	1	1	1	565721	150	1	706	566427
Exp2	10	Exp2-10-1	59.937	1.0.0.145	1	right	huangqiuchan	-1865081532	2.0.10.242	2.0.10.242	09-16-2019	2019-09-16 02:46:42	10:46:42	female	2.0.10.147	226	Catch.bmp	1904-04-18	0		0	0	568574	0		0	0	NULL	NULL	NULL	Medium	run1	1	List2	A_T.wav	A_T	1	1	0	1	568424	150	1	628	569052
Exp2	10	Exp2-10-1	59.937	1.0.0.145	1	right	huangqiuchan	-1865081532	2.0.10.242	2.0.10.242	09-16-2019	2019-09-16 02:46:42	10:46:42	female	2.0.10.147	227	Blue_S.bmp	1903-10-06	0		0	0	571293	0		0	0	NULL	NULL	NULL	Medium	run1	1	List2	A_T.wav	AV_T	1	1	0	1	571143	150	1	748	571891
Exp2	10	Exp2-10-1	59.937	1.0.0.145	1	right	huangqiuchan	-1865081532	2.0.10.242	2.0.10.242	09-16-2019	2019-09-16 02:46:42	10:46:42	female	2.0.10.147	228	Red_S.bmp	1903-11-28	0		0	0	573829	0		0	0	NULL	NULL	NULL	Medium	run1		List2	A_S.wav	AV_S	0		0	1	573679	150	1	477	574156
Exp2	10	Exp2-10-1	59.937	1.0.0.145	1	right	huangqiuchan	-1865081532	2.0.10.242	2.0.10.242	09-16-2019	2019-09-16 02:46:42	10:46:42	female	2.0.10.147	229	Blue_C_2.bmp	1903-09-13	0		1	0	576415	0		0	0	NULL	NULL	NULL	Medium	run1		List2	A_S.wav	AV_S	0		0	1	576265	150		0	0
Exp2	10	Exp2-10-1	59.937	1.0.0.145	1	right	huangqiuchan	-1865081532	2.0.10.242	2.0.10.242	09-16-2019	2019-09-16 02:46:42	10:46:42	female	2.0.10.147	230	Red_S_2.bmp	1904-04-28	0		0	0	578968	0		0	0	NULL	NULL	NULL	Medium	run1		List2	A_S.wav	AV_S	0		0	1	578818	150		0	0
Exp2	10	Exp2-10-1	59.937	1.0.0.145	1	right	huangqiuchan	-1865081532	2.0.10.242	2.0.10.242	09-16-2019	2019-09-16 02:46:42	10:46:42	female	2.0.10.147	231	Red_C.bmp	1902-10-28	0		0	0	581771	0		0	0	NULL	NULL	NULL	Medium	run1	1	List2	A_T.wav	AV_T	1	1	0	1	581621	150	1	479	582100
Exp2	10	Exp2-10-1	59.937	1.0.0.145	1	right	huangqiuchan	-1865081532	2.0.10.242	2.0.10.242	09-16-2019	2019-09-16 02:46:42	10:46:42	female	2.0.10.147	232	Blue_S_2.bmp	1902-11-13	0		0	0	583957	0		0	0	NULL	NULL	NULL	Medium	run1	1	List2	Catch.wav	V_T	1	1	0	1	583807	150	1	740	584547
Exp2	10	Exp2-10-1	59.937	1.0.0.145	1	right	huangqiuchan	-1865081532	2.0.10.242	2.0.10.242	09-16-2019	2019-09-16 02:46:42	10:46:42	female	2.0.10.147	233	Red_C.bmp	1904-01-14	0		0	0	586159	0		0	0	NULL	NULL	NULL	Medium	run1	1	List2	A_T.wav	AV_T	1	1	1	1	586009	150	1	498	586507
Exp2	10	Exp2-10-1	59.937	1.0.0.145	1	right	huangqiuchan	-1865081532	2.0.10.242	2.0.10.242	09-16-2019	2019-09-16 02:46:42	10:46:42	female	2.0.10.147	234	Blue_S_2.bmp	1903-04-16	0		0	0	588795	0		0	0	NULL	NULL	NULL	Medium	run1	1	List2	A_T.wav	AV_T	1	1	0	1	588645	150	1	574	589219
Exp2	10	Exp2-10-1	59.937	1.0.0.145	1	right	huangqiuchan	-1865081532	2.0.10.242	2.0.10.242	09-16-2019	2019-09-16 02:46:42	10:46:42	female	2.0.10.147	235	Red_C_2.bmp	1903-12-12	0		0	0	591148	0		0	0	NULL	NULL	NULL	Medium	run1	1	List2	Catch.wav	V_T	1	1	0	1	590998	150	1	685	591683
Exp2	10	Exp2-10-1	59.937	1.0.0.145	1	right	huangqiuchan	-1865081532	2.0.10.242	2.0.10.242	09-16-2019	2019-09-16 02:46:42	10:46:42	female	2.0.10.147	236	Catch.bmp	1903-01-27	0		0	0	593750	0		0	0	NULL	NULL	NULL	Medium	run1	1	List2	A_T.wav	A_T	1	1	1	1	593600	150	1	795	594395
Exp2	10	Exp2-10-1	59.937	1.0.0.145	1	right	huangqiuchan	-1865081532	2.0.10.242	2.0.10.242	09-16-2019	2019-09-16 02:46:42	10:46:42	female	2.0.10.147	237	Blue_S_2.bmp	1902-10-13	0		0	0	596036	0		0	0	NULL	NULL	NULL	Medium	run1	1	List2	A_T.wav	AV_T	1	1	0	1	595886	150	1	605	596491
Exp2	10	Exp2-10-1	59.937	1.0.0.145	1	right	huangqiuchan	-1865081532	2.0.10.242	2.0.10.242	09-16-2019	2019-09-16 02:46:42	10:46:42	female	2.0.10.147	238	Red_C_2.bmp	1902-03-21	0		0	0	598205	0		0	0	NULL	NULL	NULL	Medium	run1	1	List2	A_T.wav	AV_T	1	1	0	1	598055	150	1	636	598691
Exp2	10	Exp2-10-1	59.937	1.0.0.145	1	right	huangqiuchan	-1865081532	2.0.10.242	2.0.10.242	09-16-2019	2019-09-16 02:46:42	10:46:42	female	2.0.10.147	239	Catch.bmp	1904-03-09	0		0	0	600174	0		0	0	NULL	NULL	NULL	Medium	run1	1	List2	A_T.wav	A_T	1	1	0	1	600024	150	1	771	600795
Exp2	10	Exp2-10-1	59.937	1.0.0.145	1	right	huangqiuchan	-1865081532	2.0.10.242	2.0.10.242	09-16-2019	2019-09-16 02:46:42	10:46:42	female	2.0.10.147	240	Blue_S.bmp	1904-02-17	0		0	0	602860	0		0	0	NULL	NULL	NULL	Medium	run1	1	List2	Catch.wav	V_T	1	1	0	1	602710	150	1	646	603356
Exp2	10	Exp2-10-1	59.937	1.0.0.145	1	right	huangqiuchan	-1865081532	2.0.10.242	2.0.10.242	09-16-2019	2019-09-16 02:46:42	10:46:42	female	2.0.10.147	241	Catch.bmp	1902-04-03	0		0	1	605530	0		0	0	NULL	NULL	NULL	Medium	run1	1	List2	A_T.wav	A_T	1	1	1	1	605379	151	1	776	606155
Exp2	10	Exp2-10-1	59.937	1.0.0.145	1	right	huangqiuchan	-1865081532	2.0.10.242	2.0.10.242	09-16-2019	2019-09-16 02:46:42	10:46:42	female	2.0.10.147	242	Catch.bmp	1903-08-25	0		0	0	607515	0		0	0	NULL	NULL	NULL	Medium	run1	1	List2	A_T.wav	A_T	1	1	0	1	607365	150	1	798	608163
Exp2	10	Exp2-10-1	59.937	1.0.0.145	1	right	huangqiuchan	-1865081532	2.0.10.242	2.0.10.242	09-16-2019	2019-09-16 02:46:42	10:46:42	female	2.0.10.147	243	Catch.bmp	1904-01-27	0		0	0	610001	0		0	0	NULL	NULL	NULL	Medium	run1	1	List2	A_T.wav	A_T	1	1	0	1	609851	150	1	488	610339
Exp2	10	Exp2-10-1	59.937	1.0.0.145	1	right	huangqiuchan	-1865081532	2.0.10.242	2.0.10.242	09-16-2019	2019-09-16 02:46:42	10:46:42	female	2.0.10.147	244	Catch.bmp	1902-07-02	0		0	0	612637	0		0	0	NULL	NULL	NULL	Medium	run1	1	List2	A_T.wav	A_T	1	1	0	1	612487	150	1	524	613011
Exp2	10	Exp2-10-1	59.937	1.0.0.145	1	right	huangqiuchan	-1865081532	2.0.10.242	2.0.10.242	09-16-2019	2019-09-16 02:46:42	10:46:42	female	2.0.10.147	245	Red_C.bmp	1903-10-29	0		0	0	614706	0		0	0	NULL	NULL	NULL	Medium	run1	1	List2	Catch.wav	V_T	1	1	1	1	614556	150	1	575	615131
Exp2	10	Exp2-10-1	59.937	1.0.0.145	1	right	huangqiuchan	-1865081532	2.0.10.242	2.0.10.242	09-16-2019	2019-09-16 02:46:42	10:46:42	female	2.0.10.147	246	Catch.bmp	1903-02-08	0		0	1	617259	0		0	0	NULL	NULL	NULL	Medium	run1	1	List2	A_T.wav	A_T	1	1	1	1	617108	151	1	799	617907
Exp2	10	Exp2-10-1	59.937	1.0.0.145	1	right	huangqiuchan	-1865081532	2.0.10.242	2.0.10.242	09-16-2019	2019-09-16 02:46:42	10:46:42	female	2.0.10.147	247	Red_C.bmp	1903-08-13	0		0	0	619544	0		0	0	NULL	NULL	NULL	Medium	run1	1	List2	Catch.wav	V_T	1	1	1	1	619394	150	1	649	620043
Exp2	10	Exp2-10-1	59.937	1.0.0.145	1	right	huangqiuchan	-1865081532	2.0.10.242	2.0.10.242	09-16-2019	2019-09-16 02:46:42	10:46:42	female	2.0.10.147	248	Blue_S.bmp	1902-04-19	0		0	1	622014	0		0	0	NULL	NULL	NULL	Medium	run1	1	List2	Catch.wav	V_T	1	1	1	1	621863	151	1	556	622419
Exp2	10	Exp2-10-1	59.937	1.0.0.145	1	right	huangqiuchan	-1865081532	2.0.10.242	2.0.10.242	09-16-2019	2019-09-16 02:46:42	10:46:42	female	2.0.10.147	249	Red_C.bmp	1902-09-17	0		0	0	624016	0		0	0	NULL	NULL	NULL	Medium	run1	1	List2	A_T.wav	AV_T	1	1	0	1	623866	150	1	713	624579
Exp2	10	Exp2-10-1	59.937	1.0.0.145	1	right	huangqiuchan	-1865081532	2.0.10.242	2.0.10.242	09-16-2019	2019-09-16 02:46:42	10:46:42	female	2.0.10.147	250	Catch.bmp	1903-12-08	0		0	0	626168	0		0	0	NULL	NULL	NULL	Medium	run1	1	List2	A_T.wav	A_T	1	1	0	1	626018	150	1	961	626979
Exp2	10	Exp2-10-1	59.937	1.0.0.145	1	right	huangqiuchan	-1865081532	2.0.10.242	2.0.10.242	09-16-2019	2019-09-16 02:46:42	10:46:42	female	2.0.10.147	251	Red_C.bmp	1903-11-22	0		0	0	628754	0		0	0	NULL	NULL	NULL	Medium	run1	1	List2	Catch.wav	V_T	1	1	0	1	628604	150	1	792	629396
Exp2	10	Exp2-10-1	59.937	1.0.0.145	1	right	huangqiuchan	-1865081532	2.0.10.242	2.0.10.242	09-16-2019	2019-09-16 02:46:42	10:46:42	female	2.0.10.147	252	Red_C.bmp	1903-01-26	0		1	0	631323	0		0	0	NULL	NULL	NULL	Medium	run1	1	List2	A_T.wav	AV_T	1	1	1	1	631173	150	1	503	631676
Exp2	10	Exp2-10-1	59.937	1.0.0.145	1	right	huangqiuchan	-1865081532	2.0.10.242	2.0.10.242	09-16-2019	2019-09-16 02:46:42	10:46:42	female	2.0.10.147	253	Red_S_2.bmp	1902-11-11	0		0	1	633593	0		0	0	NULL	NULL	NULL	Medium	run1		List2	Catch.wav	V_S	0		1	1	633442	151		0	0
Exp2	10	Exp2-10-1	59.937	1.0.0.145	1	right	huangqiuchan	-1865081532	2.0.10.242	2.0.10.242	09-16-2019	2019-09-16 02:46:42	10:46:42	female	2.0.10.147	254	Blue_C_2.bmp	1902-08-13	0		0	0	635845	0		0	0	NULL	NULL	NULL	Medium	run1		List2	Catch.wav	V_S	0		0	1	635695	150	1	644	636339
Exp2	10	Exp2-10-1	59.937	1.0.0.145	1	right	huangqiuchan	-1865081532	2.0.10.242	2.0.10.242	09-16-2019	2019-09-16 02:46:42	10:46:42	female	2.0.10.147	255	Blue_C_2.bmp	1902-10-09	0		0	0	637964	0		0	0	NULL	NULL	NULL	Medium	run1		List2	Catch.wav	V_S	0		0	1	637814	150		0	0
Exp2	10	Exp2-10-1	59.937	1.0.0.145	1	right	huangqiuchan	-1865081532	2.0.10.242	2.0.10.242	09-16-2019	2019-09-16 02:46:42	10:46:42	female	2.0.10.147	256	Blue_S_2.bmp	1903-02-01	0		0	0	640183	0		0	0	NULL	NULL	NULL	Medium	run1	1	List2	Catch.wav	V_T	1	1	0	1	640033	150	1	754	640787
Exp2	10	Exp2-10-1	59.937	1.0.0.145	1	right	huangqiuchan	-1865081532	2.0.10.242	2.0.10.242	09-16-2019	2019-09-16 02:46:42	10:46:42	female	2.0.10.147	257	Blue_S.bmp	1902-07-09	0		0	1	642469	0		0	0	NULL	NULL	NULL	Medium	run1	1	List2	Catch.wav	V_T	1	1	1	1	642318	151	1	670	642988
Exp2	10	Exp2-10-1	59.937	1.0.0.145	1	right	huangqiuchan	-1865081532	2.0.10.242	2.0.10.242	09-16-2019	2019-09-16 02:46:42	10:46:42	female	2.0.10.147	258	Red_S_2.bmp	1903-02-17	0		0	0	644537	0		0	0	NULL	NULL	NULL	Medium	run1		List2	Catch.wav	V_S	0		0	1	644387	150		0	0
Exp2	10	Exp2-10-1	59.937	1.0.0.145	1	right	huangqiuchan	-1865081532	2.0.10.242	2.0.10.242	09-16-2019	2019-09-16 02:46:42	10:46:42	female	2.0.10.147	259	Blue_S.bmp	1902-04-22	0		0	1	646907	0		0	0	NULL	NULL	NULL	Medium	run1	1	List2	A_T.wav	AV_T	1	1	1	1	646756	151	1	631	647387
Exp2	10	Exp2-10-1	59.937	1.0.0.145	1	right	huangqiuchan	-1865081532	2.0.10.242	2.0.10.242	09-16-2019	2019-09-16 02:46:42	10:46:42	female	2.0.10.147	260	Red_C.bmp	1902-09-29	0		0	0	648909	0		0	0	NULL	NULL	NULL	Medium	run1	1	List2	A_T.wav	AV_T	1	1	0	2	648759	150	1	604	649363
