# Supplementary material for: Visual Perceptual Load Attenuates Age-Related Audiovisual Integration in an Audiovisual Discrimination Task
Source: Front Psychol. 2021 Sep 29;12:740221. doi: 10.3389/fpsyg.2021.740221 (PMC8511317; doi:10.3389/fpsyg.2021.740221)
Supplement: Supplementary file 1 [file Data_Sheet_1.ZIP › Export data/Group 1_Data_Younger/Exp2_Medium load/Subject_11.xlsx]

## Sheet: Sheet1
ExperimentName	Subject	DataFile.Basename	Display.RefreshRate	ExperimentVersion	Group	Handedness	Name	RandomSeed	RuntimeVersion	RuntimeVersionExpected	SessionDate	SessionStartDateTimeUtc	SessionTime	Sex	StudioVersion	Block	Image	ITI	ITI.ACC	ITI.CRESP	ITI.DurationError	ITI.OnsetDelay	ITI.OnsetTime	ITI.OnsetToOnsetTime	ITI.RESP	ITI.RT	ITI.RTTime	List1	List1.Cycle	List1.Sample	PercetualLoad	Procedure	Response	Running	Sound	StimulusType	Target.ACC	Target.CRESP	Target.DurationError	Target.OnsetDelay	Target.OnsetTime	Target.OnsetToOnsetTime	Target.RESP	Target.RT	Target.RTTime
Exp2	11	Exp2-11-1	59.936	1.0.0.147	1	right	lixiaoqian	1135278152	2.0.10.242	2.0.10.242	09-16-2019	2019-09-16 03:41:47	11:41:47	female	2.0.10.147	1	Red_C.bmp	1904-04-10	0		0	0	24235	0		0	0	5	1	1	Medium	Prac	1	List1	Catch.wav	V_T	1	1	96	1	24085	150	1	1620	25705
Exp2	11	Exp2-11-1	59.936	1.0.0.147	1	right	lixiaoqian	1135278152	2.0.10.242	2.0.10.242	09-16-2019	2019-09-16 03:41:47	11:41:47	female	2.0.10.147	2	Catch.bmp	1903-09-22	0		0	0	26954	0		0	0	10	1	2	Medium	Prac	1	List1	A_T.wav	A_T	1	1	1	1	26804	150	1	733	27537
Exp2	11	Exp2-11-1	59.936	1.0.0.147	1	right	lixiaoqian	1135278152	2.0.10.242	2.0.10.242	09-16-2019	2019-09-16 03:41:47	11:41:47	female	2.0.10.147	3	Red_C_2.bmp	1902-07-28	0		0	0	29474	0		0	0	6	1	3	Medium	Prac	1	List1	Catch.wav	V_T	1	1	1	1	29324	150	1	661	29985
Exp2	11	Exp2-11-1	59.936	1.0.0.147	1	right	lixiaoqian	1135278152	2.0.10.242	2.0.10.242	09-16-2019	2019-09-16 03:41:47	11:41:47	female	2.0.10.147	4	Blue_S_2.bmp	1904-05-13	0		0	0	31576	0		0	0	14	1	4	Medium	Prac	1	List1	A_T.wav	AV_T	1	1	0	1	31426	150	1	391	31817
Exp2	11	Exp2-11-1	59.936	1.0.0.147	1	right	lixiaoqian	1135278152	2.0.10.242	2.0.10.242	09-16-2019	2019-09-16 03:41:47	11:41:47	female	2.0.10.147	5	Blue_S.bmp	1902-08-03	0		0	0	34329	0		0	0	3	1	5	Medium	Prac	1	List1	Catch.wav	V_T	1	1	0	1	34179	150	1	710	34889
Exp2	11	Exp2-11-1	59.936	1.0.0.147	1	right	lixiaoqian	1135278152	2.0.10.242	2.0.10.242	09-16-2019	2019-09-16 03:41:47	11:41:47	female	2.0.10.147	6	Catch.bmp	1903-10-15	0		0	0	36431	0		0	0	9	1	6	Medium	Prac		List1	A_S.wav	A_S	0		1	1	36281	150		0	0
Exp2	11	Exp2-11-1	59.936	1.0.0.147	1	right	lixiaoqian	1135278152	2.0.10.242	2.0.10.242	09-16-2019	2019-09-16 03:41:47	11:41:47	female	2.0.10.147	7	Blue_S_2.bmp	1902-05-21	0		0	0	39034	0		0	0	14	1	7	Medium	Prac	1	List1	A_T.wav	AV_T	1	1	0	1	38884	150	1	469	39353
Exp2	11	Exp2-11-1	59.936	1.0.0.147	1	right	lixiaoqian	1135278152	2.0.10.242	2.0.10.242	09-16-2019	2019-09-16 03:41:47	11:41:47	female	2.0.10.147	8	Catch.bmp	1904-03-24	0		0	0	41053	0		0	0	10	1	8	Medium	Prac	1	List1	A_T.wav	A_T	1	1	0	2	40903	150	1	594	41497
Exp2	11	Exp2-11-1	59.936	1.0.0.147	1	right	lixiaoqian	1135278152	2.0.10.242	2.0.10.242	09-16-2019	2019-09-16 03:41:47	11:41:47	female	2.0.10.147	9	Red_C_2.bmp	1903-02-01	0		0	1	43756	0		0	0	16	1	9	Medium	Prac	1	List1	A_T.wav	AV_T	1	1	1	1	43605	151	1	908	44513
Exp2	11	Exp2-11-1	59.936	1.0.0.147	1	right	lixiaoqian	1135278152	2.0.10.242	2.0.10.242	09-16-2019	2019-09-16 03:41:47	11:41:47	female	2.0.10.147	10	Blue_C_2.bmp	1904-02-03	0		0	0	46041	0		0	0	12	1	10	Medium	Prac		List1	A_S.wav	AV_S	0		0	1	45891	150		0	0
Exp2	11	Exp2-11-1	59.936	1.0.0.147	1	right	lixiaoqian	1135278152	2.0.10.242	2.0.10.242	09-16-2019	2019-09-16 03:41:47	11:41:47	female	2.0.10.147	11	Blue_S.bmp	1903-01-19	0		0	0	48744	0		0	0	3	1	11	Medium	Prac	1	List1	Catch.wav	V_T	1	1	1	1	48594	150	1	1215	49809
Exp2	11	Exp2-11-1	59.936	1.0.0.147	1	right	lixiaoqian	1135278152	2.0.10.242	2.0.10.242	09-16-2019	2019-09-16 03:41:47	11:41:47	female	2.0.10.147	12	Red_S.bmp	1903-03-15	0		0	0	51030	0		0	0	17	1	12	Medium	Prac		List1	A_S.wav	AV_S	0		1	1	50880	150		0	0
Exp2	11	Exp2-11-1	59.936	1.0.0.147	1	right	lixiaoqian	1135278152	2.0.10.242	2.0.10.242	09-16-2019	2019-09-16 03:41:47	11:41:47	female	2.0.10.147	13	Catch.bmp	1903-07-26	0		0	0	53466	0		0	0	10	1	13	Medium	Prac	1	List1	A_T.wav	A_T	1	1	0	1	53316	150	1	717	54033
Exp2	11	Exp2-11-1	59.936	1.0.0.147	1	right	lixiaoqian	1135278152	2.0.10.242	2.0.10.242	09-16-2019	2019-09-16 03:41:47	11:41:47	female	2.0.10.147	14	Blue_C_2.bmp	1902-12-12	0		0	0	55918	0		0	0	2	1	14	Medium	Prac		List1	Catch.wav	V_S	0		1	1	55768	150		0	0
Exp2	11	Exp2-11-1	59.936	1.0.0.147	1	right	lixiaoqian	1135278152	2.0.10.242	2.0.10.242	09-16-2019	2019-09-16 03:41:47	11:41:47	female	2.0.10.147	15	Catch.bmp	1902-11-06	0		0	0	58221	0		0	0	10	1	15	Medium	Prac	1	List1	A_T.wav	A_T	1	1	0	1	58071	150	1	914	58985
Exp2	11	Exp2-11-1	59.936	1.0.0.147	1	right	lixiaoqian	1135278152	2.0.10.242	2.0.10.242	09-16-2019	2019-09-16 03:41:47	11:41:47	female	2.0.10.147	16	Blue_S.bmp	1903-07-21	0		0	0	60423	0		0	0	3	1	16	Medium	Prac	1	List1	Catch.wav	V_T	1	1	1	1	60273	150	1	665	60938
Exp2	11	Exp2-11-1	59.936	1.0.0.147	1	right	lixiaoqian	1135278152	2.0.10.242	2.0.10.242	09-16-2019	2019-09-16 03:41:47	11:41:47	female	2.0.10.147	17	Red_S.bmp	1903-04-17	0		0	0	62876	0		0	0	7	1	17	Medium	Prac		List1	Catch.wav	V_S	0		0	1	62726	150		0	0
Exp2	11	Exp2-11-1	59.936	1.0.0.147	1	right	lixiaoqian	1135278152	2.0.10.242	2.0.10.242	09-16-2019	2019-09-16 03:41:47	11:41:47	female	2.0.10.147	18	Blue_S_2.bmp	1904-01-17	0		0	0	65295	0		0	0	14	1	18	Medium	Prac	1	List1	A_T.wav	AV_T	1	1	1	1	65145	150	1	472	65617
Exp2	11	Exp2-11-1	59.936	1.0.0.147	1	right	lixiaoqian	1135278152	2.0.10.242	2.0.10.242	09-16-2019	2019-09-16 03:41:47	11:41:47	female	2.0.10.147	19	Red_S_2.bmp	1903-09-13	0		0	0	67931	0		0	0	18	1	19	Medium	Prac		List1	A_S.wav	AV_S	0		0	1	67781	150		0	0
Exp2	11	Exp2-11-1	59.936	1.0.0.147	1	right	lixiaoqian	1135278152	2.0.10.242	2.0.10.242	09-16-2019	2019-09-16 03:41:47	11:41:47	female	2.0.10.147	20	Catch.bmp	1904-05-18	0		0	0	70484	0		0	0	9	1	20	Medium	Prac		List1	A_S.wav	A_S	0		0	1	70334	150		0	0
Exp2	11	Exp2-11-1	59.936	1.0.0.147	1	right	lixiaoqian	1135278152	2.0.10.242	2.0.10.242	09-16-2019	2019-09-16 03:41:47	11:41:47	female	2.0.10.147	21	Catch.bmp	1902-04-22	0		0	0	77091	0		0	0	NULL	NULL	NULL	Medium	run1	1	List2	A_T.wav	A_T	1	1	0	1	76941	150	1	692	77633
Exp2	11	Exp2-11-1	59.936	1.0.0.147	1	right	lixiaoqian	1135278152	2.0.10.242	2.0.10.242	09-16-2019	2019-09-16 03:41:47	11:41:47	female	2.0.10.147	22	Catch.bmp	1902-09-23	0		0	0	79093	0		0	0	NULL	NULL	NULL	Medium	run1	1	List2	A_T.wav	A_T	1	1	0	1	78943	150	1	506	79449
Exp2	11	Exp2-11-1	59.936	1.0.0.147	1	right	lixiaoqian	1135278152	2.0.10.242	2.0.10.242	09-16-2019	2019-09-16 03:41:47	11:41:47	female	2.0.10.147	23	Blue_S.bmp	1903-06-07	0		0	0	81245	0		0	0	NULL	NULL	NULL	Medium	run1	1	List2	Catch.wav	V_T	1	1	1	1	81095	150	1	1154	82249
Exp2	11	Exp2-11-1	59.936	1.0.0.147	1	right	lixiaoqian	1135278152	2.0.10.242	2.0.10.242	09-16-2019	2019-09-16 03:41:47	11:41:47	female	2.0.10.147	24	Blue_C_2.bmp	1902-10-12	0		0	0	83648	0		0	0	NULL	NULL	NULL	Medium	run1		List2	Catch.wav	V_S	0		0	2	83498	150		0	0
Exp2	11	Exp2-11-1	59.936	1.0.0.147	1	right	lixiaoqian	1135278152	2.0.10.242	2.0.10.242	09-16-2019	2019-09-16 03:41:47	11:41:47	female	2.0.10.147	25	Blue_C_2.bmp	1903-05-31	0		0	0	85883	0		0	0	NULL	NULL	NULL	Medium	run1		List2	Catch.wav	V_S	0		0	1	85733	150		0	0
Exp2	11	Exp2-11-1	59.936	1.0.0.147	1	right	lixiaoqian	1135278152	2.0.10.242	2.0.10.242	09-16-2019	2019-09-16 03:41:47	11:41:47	female	2.0.10.147	26	Red_C_2.bmp	1903-03-02	0		0	1	88353	0		0	0	NULL	NULL	NULL	Medium	run1	1	List2	A_T.wav	AV_T	1	1	1	1	88202	151	1	847	89049
Exp2	11	Exp2-11-1	59.936	1.0.0.147	1	right	lixiaoqian	1135278152	2.0.10.242	2.0.10.242	09-16-2019	2019-09-16 03:41:47	11:41:47	female	2.0.10.147	27	Blue_S_2.bmp	1902-05-05	0		0	0	90672	0		0	0	NULL	NULL	NULL	Medium	run1	1	List2	A_T.wav	AV_T	1	1	0	1	90522	150	1	847	91369
Exp2	11	Exp2-11-1	59.936	1.0.0.147	1	right	lixiaoqian	1135278152	2.0.10.242	2.0.10.242	09-16-2019	2019-09-16 03:41:47	11:41:47	female	2.0.10.147	28	Catch.bmp	1902-09-12	0		0	1	92691	0		0	0	NULL	NULL	NULL	Medium	run1		List2	A_S.wav	A_S	0		1	1	92540	151		0	0
Exp2	11	Exp2-11-1	59.936	1.0.0.147	1	right	lixiaoqian	1135278152	2.0.10.242	2.0.10.242	09-16-2019	2019-09-16 03:41:47	11:41:47	female	2.0.10.147	29	Red_C_2.bmp	1903-05-24	0		0	0	94893	0		0	0	NULL	NULL	NULL	Medium	run1	1	List2	A_T.wav	AV_T	1	1	0	1	94743	150	1	626	95369
Exp2	11	Exp2-11-1	59.936	1.0.0.147	1	right	lixiaoqian	1135278152	2.0.10.242	2.0.10.242	09-16-2019	2019-09-16 03:41:47	11:41:47	female	2.0.10.147	30	Red_S.bmp	1903-01-15	0		0	0	97295	0		0	0	NULL	NULL	NULL	Medium	run1		List2	Catch.wav	V_S	0		1	1	97145	150		0	0
Exp2	11	Exp2-11-1	59.936	1.0.0.147	1	right	lixiaoqian	1135278152	2.0.10.242	2.0.10.242	09-16-2019	2019-09-16 03:41:47	11:41:47	female	2.0.10.147	31	Catch.bmp	1904-05-11	0		0	1	99615	0		0	0	NULL	NULL	NULL	Medium	run1	1	List2	A_T.wav	A_T	1	1	1	1	99464	151	1	713	100177
Exp2	11	Exp2-11-1	59.936	1.0.0.147	1	right	lixiaoqian	1135278152	2.0.10.242	2.0.10.242	09-16-2019	2019-09-16 03:41:47	11:41:47	female	2.0.10.147	32	Red_S.bmp	1902-12-27	0		1	0	102367	0		0	0	NULL	NULL	NULL	Medium	run1		List2	A_S.wav	AV_S	0		0	1	102217	150		0	0
Exp2	11	Exp2-11-1	59.936	1.0.0.147	1	right	lixiaoqian	1135278152	2.0.10.242	2.0.10.242	09-16-2019	2019-09-16 03:41:47	11:41:47	female	2.0.10.147	33	Red_S.bmp	1903-11-18	0		0	0	104670	0		0	0	NULL	NULL	NULL	Medium	run1		List2	Catch.wav	V_S	0		1	1	104520	150		0	0
Exp2	11	Exp2-11-1	59.936	1.0.0.147	1	right	lixiaoqian	1135278152	2.0.10.242	2.0.10.242	09-16-2019	2019-09-16 03:41:47	11:41:47	female	2.0.10.147	34	Red_C.bmp	1902-06-30	0		0	0	107306	0		0	0	NULL	NULL	NULL	Medium	run1	1	List2	Catch.wav	V_T	0		0	1	107156	150		0	0
Exp2	11	Exp2-11-1	59.936	1.0.0.147	1	right	lixiaoqian	1135278152	2.0.10.242	2.0.10.242	09-16-2019	2019-09-16 03:41:47	11:41:47	female	2.0.10.147	35	Blue_C_2.bmp	1903-10-25	0		0	0	109425	0		0	0	NULL	NULL	NULL	Medium	run1		List2	A_S.wav	AV_S	0		1	1	109275	150		0	0
Exp2	11	Exp2-11-1	59.936	1.0.0.147	1	right	lixiaoqian	1135278152	2.0.10.242	2.0.10.242	09-16-2019	2019-09-16 03:41:47	11:41:47	female	2.0.10.147	36	Catch.bmp	1903-07-17	0		0	0	112028	0		0	0	NULL	NULL	NULL	Medium	run1	1	List2	A_T.wav	A_T	1	1	0	2	111878	150	1	659	112537
Exp2	11	Exp2-11-1	59.936	1.0.0.147	1	right	lixiaoqian	1135278152	2.0.10.242	2.0.10.242	09-16-2019	2019-09-16 03:41:47	11:41:47	female	2.0.10.147	37	Blue_S.bmp	1902-04-26	0		0	0	114480	0		0	0	NULL	NULL	NULL	Medium	run1	1	List2	A_T.wav	AV_T	1	1	0	1	114330	150	1	735	115065
Exp2	11	Exp2-11-1	59.936	1.0.0.147	1	right	lixiaoqian	1135278152	2.0.10.242	2.0.10.242	09-16-2019	2019-09-16 03:41:47	11:41:47	female	2.0.10.147	38	Red_S.bmp	1903-07-10	0		0	0	116482	0		0	0	NULL	NULL	NULL	Medium	run1		List2	Catch.wav	V_S	0		1	1	116332	150		0	0
Exp2	11	Exp2-11-1	59.936	1.0.0.147	1	right	lixiaoqian	1135278152	2.0.10.242	2.0.10.242	09-16-2019	2019-09-16 03:41:47	11:41:47	female	2.0.10.147	39	Red_C.bmp	1903-09-13	0		0	0	118985	0		0	0	NULL	NULL	NULL	Medium	run1	1	List2	Catch.wav	V_T	1	1	0	1	118835	150	1	1022	119857
Exp2	11	Exp2-11-1	59.936	1.0.0.147	1	right	lixiaoqian	1135278152	2.0.10.242	2.0.10.242	09-16-2019	2019-09-16 03:41:47	11:41:47	female	2.0.10.147	40	Red_S_2.bmp	1903-02-03	0		0	1	121488	0		0	0	NULL	NULL	NULL	Medium	run1		List2	Catch.wav	V_S	0		1	1	121337	151		0	0
Exp2	11	Exp2-11-1	59.936	1.0.0.147	1	right	lixiaoqian	1135278152	2.0.10.242	2.0.10.242	09-16-2019	2019-09-16 03:41:47	11:41:47	female	2.0.10.147	41	Catch.bmp	1904-02-06	0		0	0	123857	0		0	0	NULL	NULL	NULL	Medium	run1	1	List2	A_T.wav	A_T	1	1	0	1	123707	150	1	1013	124720
Exp2	11	Exp2-11-1	59.936	1.0.0.147	1	right	lixiaoqian	1135278152	2.0.10.242	2.0.10.242	09-16-2019	2019-09-16 03:41:47	11:41:47	female	2.0.10.147	42	Catch.bmp	1902-12-30	0		0	1	126510	0		0	0	NULL	NULL	NULL	Medium	run1		List2	A_S.wav	A_S	0		1	1	126359	151		0	0
Exp2	11	Exp2-11-1	59.936	1.0.0.147	1	right	lixiaoqian	1135278152	2.0.10.242	2.0.10.242	09-16-2019	2019-09-16 03:41:47	11:41:47	female	2.0.10.147	43	Red_C.bmp	1903-06-30	0		0	0	128812	0		0	0	NULL	NULL	NULL	Medium	run1	1	List2	Catch.wav	V_T	1	1	1	1	128662	150	1	1058	129720
Exp2	11	Exp2-11-1	59.936	1.0.0.147	1	right	lixiaoqian	1135278152	2.0.10.242	2.0.10.242	09-16-2019	2019-09-16 03:41:47	11:41:47	female	2.0.10.147	44	Blue_S.bmp	1902-10-14	0		0	0	131248	0		0	0	NULL	NULL	NULL	Medium	run1	1	List2	A_T.wav	AV_T	1	1	1	1	131098	150	1	1118	132216
Exp2	11	Exp2-11-1	59.936	1.0.0.147	1	right	lixiaoqian	1135278152	2.0.10.242	2.0.10.242	09-16-2019	2019-09-16 03:41:47	11:41:47	female	2.0.10.147	45	Catch.bmp	1902-08-14	0		0	0	133434	0		0	0	NULL	NULL	NULL	Medium	run1	1	List2	A_T.wav	A_T	1	1	0	2	133284	150	1	612	133896
Exp2	11	Exp2-11-1	59.936	1.0.0.147	1	right	lixiaoqian	1135278152	2.0.10.242	2.0.10.242	09-16-2019	2019-09-16 03:41:47	11:41:47	female	2.0.10.147	46	Blue_S.bmp	1902-11-14	0		0	1	135553	0		0	0	NULL	NULL	NULL	Medium	run1	1	List2	Catch.wav	V_T	1	1	1	1	135402	151	1	646	136048
Exp2	11	Exp2-11-1	59.936	1.0.0.147	1	right	lixiaoqian	1135278152	2.0.10.242	2.0.10.242	09-16-2019	2019-09-16 03:41:47	11:41:47	female	2.0.10.147	47	Red_S.bmp	1903-03-09	0		0	0	137755	0		0	0	NULL	NULL	NULL	Medium	run1		List2	A_S.wav	AV_S	0		1	1	137605	150		0	0
Exp2	11	Exp2-11-1	59.936	1.0.0.147	1	right	lixiaoqian	1135278152	2.0.10.242	2.0.10.242	09-16-2019	2019-09-16 03:41:47	11:41:47	female	2.0.10.147	48	Blue_C_2.bmp	1902-04-04	0		0	0	140141	0		0	0	NULL	NULL	NULL	Medium	run1		List2	Catch.wav	V_S	0		0	2	139991	150		0	0
Exp2	11	Exp2-11-1	59.936	1.0.0.147	1	right	lixiaoqian	1135278152	2.0.10.242	2.0.10.242	09-16-2019	2019-09-16 03:41:47	11:41:47	female	2.0.10.147	49	Catch.bmp	1903-06-10	0		0	0	142176	0		0	0	NULL	NULL	NULL	Medium	run1		List2	A_S.wav	A_S	0		1	1	142026	150		0	0
Exp2	11	Exp2-11-1	59.936	1.0.0.147	1	right	lixiaoqian	1135278152	2.0.10.242	2.0.10.242	09-16-2019	2019-09-16 03:41:47	11:41:47	female	2.0.10.147	50	Red_C_2.bmp	1902-04-27	0		0	0	144662	0		0	0	NULL	NULL	NULL	Medium	run1	1	List2	A_T.wav	AV_T	1	1	0	1	144512	150	1	416	144928
Exp2	11	Exp2-11-1	59.936	1.0.0.147	1	right	lixiaoqian	1135278152	2.0.10.242	2.0.10.242	09-16-2019	2019-09-16 03:41:47	11:41:47	female	2.0.10.147	51	Blue_S.bmp	1903-09-16	0		0	0	146664	0		0	0	NULL	NULL	NULL	Medium	run1	1	List2	Catch.wav	V_T	1	1	1	1	146514	150	1	1118	147632
Exp2	11	Exp2-11-1	59.936	1.0.0.147	1	right	lixiaoqian	1135278152	2.0.10.242	2.0.10.242	09-16-2019	2019-09-16 03:41:47	11:41:47	female	2.0.10.147	52	Blue_S.bmp	1903-05-12	0		0	0	149167	0		0	0	NULL	NULL	NULL	Medium	run1	1	List2	A_T.wav	AV_T	1	1	0	1	149017	150	1	607	149624
Exp2	11	Exp2-11-1	59.936	1.0.0.147	1	right	lixiaoqian	1135278152	2.0.10.242	2.0.10.242	09-16-2019	2019-09-16 03:41:47	11:41:47	female	2.0.10.147	53	Red_C.bmp	1902-05-05	0		0	0	151553	0		0	0	NULL	NULL	NULL	Medium	run1	1	List2	Catch.wav	V_T	1	1	0	1	151403	150	1	957	152360
Exp2	11	Exp2-11-1	59.936	1.0.0.147	1	right	lixiaoqian	1135278152	2.0.10.242	2.0.10.242	09-16-2019	2019-09-16 03:41:47	11:41:47	female	2.0.10.147	54	Blue_S_2.bmp	1903-06-26	0		0	1	153572	0		0	0	NULL	NULL	NULL	Medium	run1	1	List2	Catch.wav	V_T	1	1	1	1	153421	151	1	829	154250
Exp2	11	Exp2-11-1	59.936	1.0.0.147	1	right	lixiaoqian	1135278152	2.0.10.242	2.0.10.242	09-16-2019	2019-09-16 03:41:47	11:41:47	female	2.0.10.147	55	Blue_S_2.bmp	1903-05-12	0		1	0	156007	0		0	0	NULL	NULL	NULL	Medium	run1	1	List2	A_T.wav	AV_T	1	1	1	1	155857	150	1	807	156664
Exp2	11	Exp2-11-1	59.936	1.0.0.147	1	right	lixiaoqian	1135278152	2.0.10.242	2.0.10.242	09-16-2019	2019-09-16 03:41:47	11:41:47	female	2.0.10.147	56	Catch.bmp	1903-03-27	0		0	0	158393	0		0	0	NULL	NULL	NULL	Medium	run1	1	List2	A_T.wav	A_T	1	1	0	1	158243	150	1	525	158768
Exp2	11	Exp2-11-1	59.936	1.0.0.147	1	right	lixiaoqian	1135278152	2.0.10.242	2.0.10.242	09-16-2019	2019-09-16 03:41:47	11:41:47	female	2.0.10.147	57	Red_C.bmp	1902-04-17	0		0	0	160729	0		0	0	NULL	NULL	NULL	Medium	run1	1	List2	Catch.wav	V_T	1	1	0	1	160579	150	1	813	161392
Exp2	11	Exp2-11-1	59.936	1.0.0.147	1	right	lixiaoqian	1135278152	2.0.10.242	2.0.10.242	09-16-2019	2019-09-16 03:41:47	11:41:47	female	2.0.10.147	58	Catch.bmp	1903-04-24	0		0	1	162715	0		0	0	NULL	NULL	NULL	Medium	run1	1	List2	A_T.wav	A_T	1	1	1	1	162564	151	1	1188	163752
Exp2	11	Exp2-11-1	59.936	1.0.0.147	1	right	lixiaoqian	1135278152	2.0.10.242	2.0.10.242	09-16-2019	2019-09-16 03:41:47	11:41:47	female	2.0.10.147	59	Blue_S_2.bmp	1902-11-09	0		0	0	165084	0		0	0	NULL	NULL	NULL	Medium	run1	1	List2	Catch.wav	V_T	1	1	0	1	164934	150	1	674	165608
Exp2	11	Exp2-11-1	59.936	1.0.0.147	1	right	lixiaoqian	1135278152	2.0.10.242	2.0.10.242	09-16-2019	2019-09-16 03:41:47	11:41:47	female	2.0.10.147	60	Catch.bmp	1903-08-31	0		0	0	167286	0		0	0	NULL	NULL	NULL	Medium	run1		List2	A_S.wav	A_S	0		1	1	167136	150		0	0
Exp2	11	Exp2-11-1	59.936	1.0.0.147	1	right	lixiaoqian	1135278152	2.0.10.242	2.0.10.242	09-16-2019	2019-09-16 03:41:47	11:41:47	female	2.0.10.147	61	Blue_S.bmp	1903-12-02	0		0	0	169839	0		0	0	NULL	NULL	NULL	Medium	run1	1	List2	Catch.wav	V_T	1	1	0	1	169689	150	1	583	170272
Exp2	11	Exp2-11-1	59.936	1.0.0.147	1	right	lixiaoqian	1135278152	2.0.10.242	2.0.10.242	09-16-2019	2019-09-16 03:41:47	11:41:47	female	2.0.10.147	62	Red_S_2.bmp	1902-03-12	0		0	0	172425	0		0	0	NULL	NULL	NULL	Medium	run1		List2	Catch.wav	V_S	0		0	1	172275	150		0	0
Exp2	11	Exp2-11-1	59.936	1.0.0.147	1	right	lixiaoqian	1135278152	2.0.10.242	2.0.10.242	09-16-2019	2019-09-16 03:41:47	11:41:47	female	2.0.10.147	63	Catch.bmp	1902-05-15	0		0	1	174444	0		0	0	NULL	NULL	NULL	Medium	run1	1	List2	A_T.wav	A_T	1	1	1	1	174293	151	1	715	175008
Exp2	11	Exp2-11-1	59.936	1.0.0.147	1	right	lixiaoqian	1135278152	2.0.10.242	2.0.10.242	09-16-2019	2019-09-16 03:41:47	11:41:47	female	2.0.10.147	64	Blue_S.bmp	1903-09-04	0		0	0	176462	0		0	0	NULL	NULL	NULL	Medium	run1	1	List2	A_T.wav	AV_T	1	1	0	1	176312	150	1	704	177016
Exp2	11	Exp2-11-1	59.936	1.0.0.147	1	right	lixiaoqian	1135278152	2.0.10.242	2.0.10.242	09-16-2019	2019-09-16 03:41:47	11:41:47	female	2.0.10.147	65	Red_C_2.bmp	1902-10-25	0		0	0	178965	0		0	0	NULL	NULL	NULL	Medium	run1	1	List2	A_T.wav	AV_T	1	1	0	1	178815	150	1	865	179680
Exp2	11	Exp2-11-1	59.936	1.0.0.147	1	right	lixiaoqian	1135278152	2.0.10.242	2.0.10.242	09-16-2019	2019-09-16 03:41:47	11:41:47	female	2.0.10.147	66	Red_C_2.bmp	1903-02-10	0		0	0	181151	0		0	0	NULL	NULL	NULL	Medium	run1	1	List2	Catch.wav	V_T	1	1	0	1	181001	150	1	599	181600
Exp2	11	Exp2-11-1	59.936	1.0.0.147	1	right	lixiaoqian	1135278152	2.0.10.242	2.0.10.242	09-16-2019	2019-09-16 03:41:47	11:41:47	female	2.0.10.147	67	Red_C.bmp	1902-07-17	0		1	0	183436	0		0	0	NULL	NULL	NULL	Medium	run1	1	List2	A_T.wav	AV_T	1	1	1	1	183286	150	1	586	183872
Exp2	11	Exp2-11-1	59.936	1.0.0.147	1	right	lixiaoqian	1135278152	2.0.10.242	2.0.10.242	09-16-2019	2019-09-16 03:41:47	11:41:47	female	2.0.10.147	68	Red_C_2.bmp	1903-10-04	0		0	0	185522	0		0	0	NULL	NULL	NULL	Medium	run1	1	List2	Catch.wav	V_T	1	1	0	1	185372	150	1	636	186008
Exp2	11	Exp2-11-1	59.936	1.0.0.147	1	right	lixiaoqian	1135278152	2.0.10.242	2.0.10.242	09-16-2019	2019-09-16 03:41:47	11:41:47	female	2.0.10.147	69	Catch.bmp	1902-08-12	0		0	0	188058	0		0	0	NULL	NULL	NULL	Medium	run1	1	List2	A_T.wav	A_T	1	1	1	1	187908	150	1	636	188544
Exp2	11	Exp2-11-1	59.936	1.0.0.147	1	right	lixiaoqian	1135278152	2.0.10.242	2.0.10.242	09-16-2019	2019-09-16 03:41:47	11:41:47	female	2.0.10.147	70	Catch.bmp	1902-12-29	0		0	0	190160	0		0	0	NULL	NULL	NULL	Medium	run1	1	List2	A_T.wav	A_T	1	1	0	1	190010	150	1	502	190512
Exp2	11	Exp2-11-1	59.936	1.0.0.147	1	right	lixiaoqian	1135278152	2.0.10.242	2.0.10.242	09-16-2019	2019-09-16 03:41:47	11:41:47	female	2.0.10.147	71	Red_C_2.bmp	1902-03-16	0		0	1	192413	0		0	0	NULL	NULL	NULL	Medium	run1	1	List2	A_T.wav	AV_T	1	1	1	1	192262	151	1	770	193032
Exp2	11	Exp2-11-1	59.936	1.0.0.147	1	right	lixiaoqian	1135278152	2.0.10.242	2.0.10.242	09-16-2019	2019-09-16 03:41:47	11:41:47	female	2.0.10.147	72	Red_C.bmp	1903-08-24	0		0	0	194381	0		0	0	NULL	NULL	NULL	Medium	run1	1	List2	Catch.wav	V_T	1	1	1	1	194231	150	1	721	194952
Exp2	11	Exp2-11-1	59.936	1.0.0.147	1	right	lixiaoqian	1135278152	2.0.10.242	2.0.10.242	09-16-2019	2019-09-16 03:41:47	11:41:47	female	2.0.10.147	73	Catch.bmp	1902-07-11	0		0	0	196867	0		0	0	NULL	NULL	NULL	Medium	run1	1	List2	A_T.wav	A_T	0		1	1	196717	150		0	0
Exp2	11	Exp2-11-1	59.936	1.0.0.147	1	right	lixiaoqian	1135278152	2.0.10.242	2.0.10.242	09-16-2019	2019-09-16 03:41:47	11:41:47	female	2.0.10.147	74	Red_C.bmp	1903-06-04	0		0	0	199003	0		0	0	NULL	NULL	NULL	Medium	run1	1	List2	Catch.wav	V_T	1	1	0	1	198853	150	1	595	199448
Exp2	11	Exp2-11-1	59.936	1.0.0.147	1	right	lixiaoqian	1135278152	2.0.10.242	2.0.10.242	09-16-2019	2019-09-16 03:41:47	11:41:47	female	2.0.10.147	75	Catch.bmp	1903-07-10	0		1	0	201405	0		0	0	NULL	NULL	NULL	Medium	run1		List2	A_S.wav	A_S	0		1	1	201255	150		0	0
Exp2	11	Exp2-11-1	59.936	1.0.0.147	1	right	lixiaoqian	1135278152	2.0.10.242	2.0.10.242	09-16-2019	2019-09-16 03:41:47	11:41:47	female	2.0.10.147	76	Catch.bmp	1904-01-15	0		0	0	203908	0		0	0	NULL	NULL	NULL	Medium	run1		List2	A_S.wav	A_S	0		0	1	203758	150		0	0
Exp2	11	Exp2-11-1	59.936	1.0.0.147	1	right	lixiaoqian	1135278152	2.0.10.242	2.0.10.242	09-16-2019	2019-09-16 03:41:47	11:41:47	female	2.0.10.147	77	Blue_S_2.bmp	1902-05-31	0		0	0	206611	0		0	0	NULL	NULL	NULL	Medium	run1	1	List2	A_T.wav	AV_T	1	1	0	1	206461	150	1	531	206992
Exp2	11	Exp2-11-1	59.936	1.0.0.147	1	right	lixiaoqian	1135278152	2.0.10.242	2.0.10.242	09-16-2019	2019-09-16 03:41:47	11:41:47	female	2.0.10.147	78	Red_C.bmp	1902-09-11	0		1	0	208646	0		0	0	NULL	NULL	NULL	Medium	run1	1	List2	A_T.wav	AV_T	0		0	1	208496	150		0	0
Exp2	11	Exp2-11-1	59.936	1.0.0.147	1	right	lixiaoqian	1135278152	2.0.10.242	2.0.10.242	09-16-2019	2019-09-16 03:41:47	11:41:47	female	2.0.10.147	79	Red_C_2.bmp	1903-04-12	0		0	0	210832	0		0	0	NULL	NULL	NULL	Medium	run1	1	List2	A_T.wav	AV_T	1	1	0	1	210682	150	1	518	211200
Exp2	11	Exp2-11-1	59.936	1.0.0.147	1	right	lixiaoqian	1135278152	2.0.10.242	2.0.10.242	09-16-2019	2019-09-16 03:41:47	11:41:47	female	2.0.10.147	80	Catch.bmp	1903-04-27	0		0	1	213185	0		0	0	NULL	NULL	NULL	Medium	run1	1	List2	A_T.wav	A_T	1	1	1	1	213034	151	1	518	213552
Exp2	11	Exp2-11-1	59.936	1.0.0.147	1	right	lixiaoqian	1135278152	2.0.10.242	2.0.10.242	09-16-2019	2019-09-16 03:41:47	11:41:47	female	2.0.10.147	81	Catch.bmp	1902-08-02	0		0	0	215554	0		0	0	NULL	NULL	NULL	Medium	run1	1	List2	A_T.wav	A_T	1	1	0	2	215404	150	1	493	215897
Exp2	11	Exp2-11-1	59.936	1.0.0.147	1	right	lixiaoqian	1135278152	2.0.10.242	2.0.10.242	09-16-2019	2019-09-16 03:41:47	11:41:47	female	2.0.10.147	82	Red_C.bmp	1902-09-26	0		0	0	217656	0		0	0	NULL	NULL	NULL	Medium	run1	1	List2	A_T.wav	AV_T	1	1	0	1	217506	150	1	351	217857
Exp2	11	Exp2-11-1	59.936	1.0.0.147	1	right	lixiaoqian	1135278152	2.0.10.242	2.0.10.242	09-16-2019	2019-09-16 03:41:47	11:41:47	female	2.0.10.147	83	Red_C.bmp	1903-10-13	0		0	0	219808	0		0	0	NULL	NULL	NULL	Medium	run1	1	List2	Catch.wav	V_T	1	1	1	1	219658	150	1	655	220313
Exp2	11	Exp2-11-1	59.936	1.0.0.147	1	right	lixiaoqian	1135278152	2.0.10.242	2.0.10.242	09-16-2019	2019-09-16 03:41:47	11:41:47	female	2.0.10.147	84	Blue_S_2.bmp	1902-12-03	0		0	0	222344	0		0	0	NULL	NULL	NULL	Medium	run1	1	List2	A_T.wav	AV_T	1	1	1	1	222194	150	1	702	222896
Exp2	11	Exp2-11-1	59.936	1.0.0.147	1	right	lixiaoqian	1135278152	2.0.10.242	2.0.10.242	09-16-2019	2019-09-16 03:41:47	11:41:47	female	2.0.10.147	85	Blue_S_2.bmp	1903-12-26	0		0	0	224563	0		0	0	NULL	NULL	NULL	Medium	run1	1	List2	Catch.wav	V_T	1	1	1	1	224413	150	1	483	224896
Exp2	11	Exp2-11-1	59.936	1.0.0.147	1	right	lixiaoqian	1135278152	2.0.10.242	2.0.10.242	09-16-2019	2019-09-16 03:41:47	11:41:47	female	2.0.10.147	86	Blue_S.bmp	1903-01-11	0		0	0	227166	0		0	0	NULL	NULL	NULL	Medium	run1	1	List2	Catch.wav	V_T	1	1	0	1	227016	150	1	416	227432
Exp2	11	Exp2-11-1	59.936	1.0.0.147	1	right	lixiaoqian	1135278152	2.0.10.242	2.0.10.242	09-16-2019	2019-09-16 03:41:47	11:41:47	female	2.0.10.147	87	Blue_S_2.bmp	1902-11-22	0		0	0	229435	0		0	0	NULL	NULL	NULL	Medium	run1	1	List2	Catch.wav	V_T	1	1	0	1	229285	150	1	419	229704
Exp2	11	Exp2-11-1	59.936	1.0.0.147	1	right	lixiaoqian	1135278152	2.0.10.242	2.0.10.242	09-16-2019	2019-09-16 03:41:47	11:41:47	female	2.0.10.147	88	Red_C_2.bmp	1903-01-30	0		0	0	231654	0		0	0	NULL	NULL	NULL	Medium	run1	1	List2	A_T.wav	AV_T	1	1	1	1	231504	150	1	600	232104
Exp2	11	Exp2-11-1	59.936	1.0.0.147	1	right	lixiaoqian	1135278152	2.0.10.242	2.0.10.242	09-16-2019	2019-09-16 03:41:47	11:41:47	female	2.0.10.147	89	Blue_S_2.bmp	1902-07-24	0		0	0	233940	0		0	0	NULL	NULL	NULL	Medium	run1	1	List2	Catch.wav	V_T	1	1	0	1	233790	150	1	610	234400
Exp2	11	Exp2-11-1	59.936	1.0.0.147	1	right	lixiaoqian	1135278152	2.0.10.242	2.0.10.242	09-16-2019	2019-09-16 03:41:47	11:41:47	female	2.0.10.147	90	Catch.bmp	1904-02-29	0		0	0	236025	0		0	0	NULL	NULL	NULL	Medium	run1	1	List2	A_T.wav	A_T	1	1	1	1	235875	150	1	885	236760
Exp2	11	Exp2-11-1	59.936	1.0.0.147	1	right	lixiaoqian	1135278152	2.0.10.242	2.0.10.242	09-16-2019	2019-09-16 03:41:47	11:41:47	female	2.0.10.147	91	Catch.bmp	1902-06-12	0		0	0	238695	0		0	0	NULL	NULL	NULL	Medium	run1	1	List2	A_T.wav	A_T	1	1	0	1	238545	150	1	527	239072
Exp2	11	Exp2-11-1	59.936	1.0.0.147	1	right	lixiaoqian	1135278152	2.0.10.242	2.0.10.242	09-16-2019	2019-09-16 03:41:47	11:41:47	female	2.0.10.147	92	Catch.bmp	1903-08-03	0		0	0	240747	0		0	0	NULL	NULL	NULL	Medium	run1	1	List2	A_T.wav	A_T	1	1	0	1	240597	150	1	739	241336
Exp2	11	Exp2-11-1	59.936	1.0.0.147	1	right	lixiaoqian	1135278152	2.0.10.242	2.0.10.242	09-16-2019	2019-09-16 03:41:47	11:41:47	female	2.0.10.147	93	Red_C_2.bmp	1903-06-17	0		0	0	243216	0		0	0	NULL	NULL	NULL	Medium	run1	1	List2	Catch.wav	V_T	1	1	1	1	243066	150	1	534	243600
Exp2	11	Exp2-11-1	59.936	1.0.0.147	1	right	lixiaoqian	1135278152	2.0.10.242	2.0.10.242	09-16-2019	2019-09-16 03:41:47	11:41:47	female	2.0.10.147	94	Blue_S.bmp	1903-10-12	0		0	1	245636	0		0	0	NULL	NULL	NULL	Medium	run1	1	List2	A_T.wav	AV_T	1	1	1	1	245485	151	1	627	246112
Exp2	11	Exp2-11-1	59.936	1.0.0.147	1	right	lixiaoqian	1135278152	2.0.10.242	2.0.10.242	09-16-2019	2019-09-16 03:41:47	11:41:47	female	2.0.10.147	95	Red_C.bmp	1904-02-03	0		0	1	248172	0		0	0	NULL	NULL	NULL	Medium	run1	1	List2	A_T.wav	AV_T	1	1	1	1	248021	151	1	803	248824
Exp2	11	Exp2-11-1	59.936	1.0.0.147	1	right	lixiaoqian	1135278152	2.0.10.242	2.0.10.242	09-16-2019	2019-09-16 03:41:47	11:41:47	female	2.0.10.147	96	Catch.bmp	1903-08-04	0		0	0	250824	0		0	0	NULL	NULL	NULL	Medium	run1	1	List2	A_T.wav	A_T	1	1	0	1	250674	150	1	534	251208
Exp2	11	Exp2-11-1	59.936	1.0.0.147	1	right	lixiaoqian	1135278152	2.0.10.242	2.0.10.242	09-16-2019	2019-09-16 03:41:47	11:41:47	female	2.0.10.147	97	Red_C.bmp	1903-11-22	0		0	1	253294	0		0	0	NULL	NULL	NULL	Medium	run1	1	List2	A_T.wav	AV_T	1	1	1	1	253143	151	1	633	253776
Exp2	11	Exp2-11-1	59.936	1.0.0.147	1	right	lixiaoqian	1135278152	2.0.10.242	2.0.10.242	09-16-2019	2019-09-16 03:41:47	11:41:47	female	2.0.10.147	98	Red_C.bmp	1903-05-30	0		0	0	255863	0		0	0	NULL	NULL	NULL	Medium	run1	1	List2	Catch.wav	V_T	1	1	1	1	255713	150	1	607	256320
Exp2	11	Exp2-11-1	59.936	1.0.0.147	1	right	lixiaoqian	1135278152	2.0.10.242	2.0.10.242	09-16-2019	2019-09-16 03:41:47	11:41:47	female	2.0.10.147	99	Blue_S.bmp	1904-04-20	0		0	1	258266	0		0	0	NULL	NULL	NULL	Medium	run1	1	List2	A_T.wav	AV_T	1	1	1	1	258115	151	1	533	258648
Exp2	11	Exp2-11-1	59.936	1.0.0.147	1	right	lixiaoqian	1135278152	2.0.10.242	2.0.10.242	09-16-2019	2019-09-16 03:41:47	11:41:47	female	2.0.10.147	100	Catch.bmp	1903-11-09	0		0	0	260985	0		0	0	NULL	NULL	NULL	Medium	run1	1	List2	A_T.wav	A_T	1	1	0	1	260835	150	1	413	261248
Exp2	11	Exp2-11-1	59.936	1.0.0.147	1	right	lixiaoqian	1135278152	2.0.10.242	2.0.10.242	09-16-2019	2019-09-16 03:41:47	11:41:47	female	2.0.10.147	101	Blue_S_2.bmp	1903-12-08	0		1	0	263554	0		0	0	NULL	NULL	NULL	Medium	run1	1	List2	A_T.wav	AV_T	1	1	0	1	263404	150	1	356	263760
Exp2	11	Exp2-11-1	59.936	1.0.0.147	1	right	lixiaoqian	1135278152	2.0.10.242	2.0.10.242	09-16-2019	2019-09-16 03:41:47	11:41:47	female	2.0.10.147	102	Red_C_2.bmp	1904-03-20	0		1	0	266140	0		0	0	NULL	NULL	NULL	Medium	run1	1	List2	Catch.wav	V_T	1	1	1	1	265990	150	1	714	266704
Exp2	11	Exp2-11-1	59.936	1.0.0.147	1	right	lixiaoqian	1135278152	2.0.10.242	2.0.10.242	09-16-2019	2019-09-16 03:41:47	11:41:47	female	2.0.10.147	103	Catch.bmp	1904-03-02	0		0	0	268843	0		0	0	NULL	NULL	NULL	Medium	run1	1	List2	A_T.wav	A_T	1	1	1	1	268693	150	1	715	269408
Exp2	11	Exp2-11-1	59.936	1.0.0.147	1	right	lixiaoqian	1135278152	2.0.10.242	2.0.10.242	09-16-2019	2019-09-16 03:41:47	11:41:47	female	2.0.10.147	104	Blue_C.bmp	1903-11-28	0		0	0	271513	0		0	0	NULL	NULL	NULL	Medium	run1		List2	A_S.wav	AV_S	0		0	1	271363	150		0	0
Exp2	11	Exp2-11-1	59.936	1.0.0.147	1	right	lixiaoqian	1135278152	2.0.10.242	2.0.10.242	09-16-2019	2019-09-16 03:41:47	11:41:47	female	2.0.10.147	105	Catch.bmp	1902-05-09	0		0	0	274149	0		0	0	NULL	NULL	NULL	Medium	run1	1	List2	A_T.wav	A_T	1	1	0	1	273999	150	1	720	274719
Exp2	11	Exp2-11-1	59.936	1.0.0.147	1	right	lixiaoqian	1135278152	2.0.10.242	2.0.10.242	09-16-2019	2019-09-16 03:41:47	11:41:47	female	2.0.10.147	106	Red_C_2.bmp	1902-08-28	0		0	0	276168	0		0	0	NULL	NULL	NULL	Medium	run1	1	List2	A_T.wav	AV_T	1	1	0	1	276018	150	1	933	276951
Exp2	11	Exp2-11-1	59.936	1.0.0.147	1	right	lixiaoqian	1135278152	2.0.10.242	2.0.10.242	09-16-2019	2019-09-16 03:41:47	11:41:47	female	2.0.10.147	107	Blue_S_2.bmp	1904-02-02	0		0	0	278287	0		0	0	NULL	NULL	NULL	Medium	run1	1	List2	Catch.wav	V_T	1	1	0	2	278137	150	1	695	278832
Exp2	11	Exp2-11-1	59.936	1.0.0.147	1	right	lixiaoqian	1135278152	2.0.10.242	2.0.10.242	09-16-2019	2019-09-16 03:41:47	11:41:47	female	2.0.10.147	108	Red_S.bmp	1903-11-11	0		1	0	280939	0		0	0	NULL	NULL	NULL	Medium	run1		List2	A_S.wav	AV_S	0		1	1	280789	150		0	0
Exp2	11	Exp2-11-1	59.936	1.0.0.147	1	right	lixiaoqian	1135278152	2.0.10.242	2.0.10.242	09-16-2019	2019-09-16 03:41:47	11:41:47	female	2.0.10.147	109	Catch.bmp	1902-07-30	0		0	0	283592	0		0	0	NULL	NULL	NULL	Medium	run1	1	List2	A_T.wav	A_T	1	1	0	1	283442	150	1	789	284231
Exp2	11	Exp2-11-1	59.936	1.0.0.147	1	right	lixiaoqian	1135278152	2.0.10.242	2.0.10.242	09-16-2019	2019-09-16 03:41:47	11:41:47	female	2.0.10.147	110	Red_C_2.bmp	1902-07-22	0		0	1	285695	0		0	0	NULL	NULL	NULL	Medium	run1	1	List2	A_T.wav	AV_T	1	1	0	1	285544	151	1	695	286239
Exp2	11	Exp2-11-1	59.936	1.0.0.147	1	right	lixiaoqian	1135278152	2.0.10.242	2.0.10.242	09-16-2019	2019-09-16 03:41:47	11:41:47	female	2.0.10.147	111	Red_C_2.bmp	1904-04-20	0		0	0	287780	0		0	0	NULL	NULL	NULL	Medium	run1	1	List2	Catch.wav	V_T	1	1	1	1	287630	150	1	417	288047
Exp2	11	Exp2-11-1	59.936	1.0.0.147	1	right	lixiaoqian	1135278152	2.0.10.242	2.0.10.242	09-16-2019	2019-09-16 03:41:47	11:41:47	female	2.0.10.147	112	Red_C_2.bmp	1902-12-31	0		0	1	290500	0		0	0	NULL	NULL	NULL	Medium	run1	1	List2	A_T.wav	AV_T	1	1	1	1	290349	151	1	770	291119
Exp2	11	Exp2-11-1	59.936	1.0.0.147	1	right	lixiaoqian	1135278152	2.0.10.242	2.0.10.242	09-16-2019	2019-09-16 03:41:47	11:41:47	female	2.0.10.147	113	Red_C_2.bmp	1902-05-16	0		0	0	292752	0		0	0	NULL	NULL	NULL	Medium	run1	1	List2	A_T.wav	AV_T	1	1	0	1	292602	150	1	373	292975
Exp2	11	Exp2-11-1	59.936	1.0.0.147	1	right	lixiaoqian	1135278152	2.0.10.242	2.0.10.242	09-16-2019	2019-09-16 03:41:47	11:41:47	female	2.0.10.147	114	Red_C_2.bmp	1903-11-02	0		0	0	294771	0		0	0	NULL	NULL	NULL	Medium	run1	1	List2	Catch.wav	V_T	1	1	0	1	294621	150	1	346	294967
Exp2	11	Exp2-11-1	59.936	1.0.0.147	1	right	lixiaoqian	1135278152	2.0.10.242	2.0.10.242	09-16-2019	2019-09-16 03:41:47	11:41:47	female	2.0.10.147	115	Catch.bmp	1902-09-16	0		1	0	297323	0		0	0	NULL	NULL	NULL	Medium	run1	1	List2	A_T.wav	A_T	1	1	1	1	297173	150	1	466	297639
Exp2	11	Exp2-11-1	59.936	1.0.0.147	1	right	lixiaoqian	1135278152	2.0.10.242	2.0.10.242	09-16-2019	2019-09-16 03:41:47	11:41:47	female	2.0.10.147	116	Blue_S_2.bmp	1902-05-23	0		0	0	299476	0		0	0	NULL	NULL	NULL	Medium	run1	1	List2	Catch.wav	V_T	1	1	0	1	299326	150	1	785	300111
Exp2	11	Exp2-11-1	59.936	1.0.0.147	1	right	lixiaoqian	1135278152	2.0.10.242	2.0.10.242	09-16-2019	2019-09-16 03:41:47	11:41:47	female	2.0.10.147	117	Blue_S.bmp	1903-01-10	0		0	0	301511	0		0	0	NULL	NULL	NULL	Medium	run1	1	List2	A_T.wav	AV_T	1	1	1	1	301361	150	1	390	301751
Exp2	11	Exp2-11-1	59.936	1.0.0.147	1	right	lixiaoqian	1135278152	2.0.10.242	2.0.10.242	09-16-2019	2019-09-16 03:41:47	11:41:47	female	2.0.10.147	118	Red_C.bmp	1902-03-13	0		0	1	303764	0		0	0	NULL	NULL	NULL	Medium	run1	1	List2	A_T.wav	AV_T	1	1	1	1	303613	151	1	658	304271
Exp2	11	Exp2-11-1	59.936	1.0.0.147	1	right	lixiaoqian	1135278152	2.0.10.242	2.0.10.242	09-16-2019	2019-09-16 03:41:47	11:41:47	female	2.0.10.147	119	Red_C.bmp	1903-08-20	0		0	0	305716	0		0	0	NULL	NULL	NULL	Medium	run1	1	List2	A_T.wav	AV_T	1	1	0	2	305566	150	1	458	306024
Exp2	11	Exp2-11-1	59.936	1.0.0.147	1	right	lixiaoqian	1135278152	2.0.10.242	2.0.10.242	09-16-2019	2019-09-16 03:41:47	11:41:47	female	2.0.10.147	120	Red_C_2.bmp	1903-02-22	0		0	1	308202	0		0	0	NULL	NULL	NULL	Medium	run1	1	List2	A_T.wav	AV_T	1	1	1	1	308051	151	1	372	308423
Exp2	11	Exp2-11-1	59.936	1.0.0.147	1	right	lixiaoqian	1135278152	2.0.10.242	2.0.10.242	09-16-2019	2019-09-16 03:41:47	11:41:47	female	2.0.10.147	121	Red_C.bmp	1903-07-15	0		0	0	310504	0		0	0	NULL	NULL	NULL	Medium	run1	1	List2	A_T.wav	AV_T	1	1	0	1	310354	150	1	573	310927
Exp2	11	Exp2-11-1	59.936	1.0.0.147	1	right	lixiaoqian	1135278152	2.0.10.242	2.0.10.242	09-16-2019	2019-09-16 03:41:47	11:41:47	female	2.0.10.147	122	Red_S_2.bmp	1903-01-23	0		0	0	312957	0		0	0	NULL	NULL	NULL	Medium	run1		List2	A_S.wav	AV_S	0		0	2	312807	150	1	576	313383
Exp2	11	Exp2-11-1	59.936	1.0.0.147	1	right	lixiaoqian	1135278152	2.0.10.242	2.0.10.242	09-16-2019	2019-09-16 03:41:47	11:41:47	female	2.0.10.147	123	Red_C_2.bmp	1903-02-17	0		0	0	315226	0		0	0	NULL	NULL	NULL	Medium	run1	1	List2	A_T.wav	AV_T	0		0	2	315076	150		0	0
Exp2	11	Exp2-11-1	59.936	1.0.0.147	1	right	lixiaoqian	1135278152	2.0.10.242	2.0.10.242	09-16-2019	2019-09-16 03:41:47	11:41:47	female	2.0.10.147	124	Red_C.bmp	1904-02-22	0		0	0	317578	0		0	0	NULL	NULL	NULL	Medium	run1	1	List2	Catch.wav	V_T	1	1	1	1	317428	150	1	603	318031
Exp2	11	Exp2-11-1	59.936	1.0.0.147	1	right	lixiaoqian	1135278152	2.0.10.242	2.0.10.242	09-16-2019	2019-09-16 03:41:47	11:41:47	female	2.0.10.147	125	Blue_S_2.bmp	1904-02-23	0		0	0	320248	0		0	0	NULL	NULL	NULL	Medium	run1	1	List2	A_T.wav	AV_T	1	1	1	1	320098	150	1	805	320903
Exp2	11	Exp2-11-1	59.936	1.0.0.147	1	right	lixiaoqian	1135278152	2.0.10.242	2.0.10.242	09-16-2019	2019-09-16 03:41:47	11:41:47	female	2.0.10.147	126	Catch.bmp	1902-03-13	0		0	0	322917	0		0	0	NULL	NULL	NULL	Medium	run1	1	List2	A_T.wav	A_T	1	1	0	1	322767	150	1	680	323447
Exp2	11	Exp2-11-1	59.936	1.0.0.147	1	right	lixiaoqian	1135278152	2.0.10.242	2.0.10.242	09-16-2019	2019-09-16 03:41:47	11:41:47	female	2.0.10.147	127	Catch.bmp	1903-12-28	0		0	0	324869	0		0	0	NULL	NULL	NULL	Medium	run1	1	List2	A_T.wav	A_T	1	1	0	1	324719	150	1	401	325120
Exp2	11	Exp2-11-1	59.936	1.0.0.147	1	right	lixiaoqian	1135278152	2.0.10.242	2.0.10.242	09-16-2019	2019-09-16 03:41:47	11:41:47	female	2.0.10.147	128	Catch.bmp	1904-02-23	0		0	1	327489	0		0	0	NULL	NULL	NULL	Medium	run1	1	List2	A_T.wav	A_T	1	1	1	1	327338	151	1	413	327751
Exp2	11	Exp2-11-1	59.936	1.0.0.147	1	right	lixiaoqian	1135278152	2.0.10.242	2.0.10.242	09-16-2019	2019-09-16 03:41:47	11:41:47	female	2.0.10.147	129	Catch.bmp	1902-10-18	0		0	0	330158	0		0	0	NULL	NULL	NULL	Medium	run1	1	List2	A_T.wav	A_T	1	1	0	1	330008	150	1	463	330471
Exp2	11	Exp2-11-1	59.936	1.0.0.147	1	right	lixiaoqian	1135278152	2.0.10.242	2.0.10.242	09-16-2019	2019-09-16 03:41:47	11:41:47	female	2.0.10.147	130	Red_C_2.bmp	1903-09-14	0		0	0	332327	0		0	0	NULL	NULL	NULL	Medium	run1	1	List2	Catch.wav	V_T	1	1	1	1	332177	150	1	870	333047
Exp2	11	Exp2-11-1	59.936	1.0.0.147	1	right	lixiaoqian	1135278152	2.0.10.242	2.0.10.242	09-16-2019	2019-09-16 03:41:47	11:41:47	female	2.0.10.147	131	Catch.bmp	1902-07-02	0		0	0	334830	0		0	0	NULL	NULL	NULL	Medium	run1		List2	A_S.wav	A_S	0		0	1	334680	150		0	0
Exp2	11	Exp2-11-1	59.936	1.0.0.147	1	right	lixiaoqian	1135278152	2.0.10.242	2.0.10.242	09-16-2019	2019-09-16 03:41:47	11:41:47	female	2.0.10.147	132	Blue_C_2.bmp	1902-10-30	0		0	0	336965	0		0	0	NULL	NULL	NULL	Medium	run1		List2	A_S.wav	AV_S	0		0	1	336815	150		0	0
Exp2	11	Exp2-11-1	59.936	1.0.0.147	1	right	lixiaoqian	1135278152	2.0.10.242	2.0.10.242	09-16-2019	2019-09-16 03:41:47	11:41:47	female	2.0.10.147	133	Blue_S.bmp	1904-04-23	0		0	0	339201	0		0	0	NULL	NULL	NULL	Medium	run1	1	List2	A_T.wav	AV_T	1	1	0	1	339051	150	1	1133	340184
Exp2	11	Exp2-11-1	59.936	1.0.0.147	1	right	lixiaoqian	1135278152	2.0.10.242	2.0.10.242	09-16-2019	2019-09-16 03:41:47	11:41:47	female	2.0.10.147	134	Blue_S.bmp	1902-12-12	0		0	0	341937	0		0	0	NULL	NULL	NULL	Medium	run1	1	List2	A_T.wav	AV_T	1	1	0	1	341787	150	1	980	342767
Exp2	11	Exp2-11-1	59.936	1.0.0.147	1	right	lixiaoqian	1135278152	2.0.10.242	2.0.10.242	09-16-2019	2019-09-16 03:41:47	11:41:47	female	2.0.10.147	135	Red_S_2.bmp	1902-05-26	0		0	0	344173	0		0	0	NULL	NULL	NULL	Medium	run1		List2	A_S.wav	AV_S	0		0	1	344023	150		0	0
Exp2	11	Exp2-11-1	59.936	1.0.0.147	1	right	lixiaoqian	1135278152	2.0.10.242	2.0.10.242	09-16-2019	2019-09-16 03:41:47	11:41:47	female	2.0.10.147	136	Blue_S.bmp	1902-06-09	0		0	0	346275	0		0	0	NULL	NULL	NULL	Medium	run1	1	List2	Catch.wav	V_T	1	1	1	1	346125	150	1	658	346783
Exp2	11	Exp2-11-1	59.936	1.0.0.147	1	right	lixiaoqian	1135278152	2.0.10.242	2.0.10.242	09-16-2019	2019-09-16 03:41:47	11:41:47	female	2.0.10.147	137	Blue_S_2.bmp	1904-02-19	0		0	0	348327	0		0	0	NULL	NULL	NULL	Medium	run1	1	List2	A_T.wav	AV_T	1	1	1	1	348177	150	1	590	348767
Exp2	11	Exp2-11-1	59.936	1.0.0.147	1	right	lixiaoqian	1135278152	2.0.10.242	2.0.10.242	09-16-2019	2019-09-16 03:41:47	11:41:47	female	2.0.10.147	138	Blue_S_2.bmp	1902-06-23	0		0	0	350997	0		0	0	NULL	NULL	NULL	Medium	run1	1	List2	A_T.wav	AV_T	1	1	0	1	350847	150	1	640	351487
Exp2	11	Exp2-11-1	59.936	1.0.0.147	1	right	lixiaoqian	1135278152	2.0.10.242	2.0.10.242	09-16-2019	2019-09-16 03:41:47	11:41:47	female	2.0.10.147	139	Red_S_2.bmp	1902-07-19	0		0	0	353049	0		0	0	NULL	NULL	NULL	Medium	run1		List2	A_S.wav	AV_S	0		0	1	352899	150		0	0
Exp2	11	Exp2-11-1	59.936	1.0.0.147	1	right	lixiaoqian	1135278152	2.0.10.242	2.0.10.242	09-16-2019	2019-09-16 03:41:47	11:41:47	female	2.0.10.147	140	Catch.bmp	1904-02-10	0		0	1	355185	0		0	0	NULL	NULL	NULL	Medium	run1	1	List2	A_T.wav	A_T	1	1	1	1	355034	151	1	637	355671
Exp2	11	Exp2-11-1	59.936	1.0.0.147	1	right	lixiaoqian	1135278152	2.0.10.242	2.0.10.242	09-16-2019	2019-09-16 03:41:47	11:41:47	female	2.0.10.147	141	Blue_S.bmp	1903-05-10	0		0	0	357837	1235		0	0	NULL	NULL	NULL	Medium	run1	1	List2	Catch.wav	V_T	1	1	1	1	357687	150	1	800	358487
Exp2	11	Exp2-11-1	59.936	1.0.0.147	1	right	lixiaoqian	1135278152	2.0.10.242	2.0.10.242	09-16-2019	2019-09-16 03:41:47	11:41:47	female	2.0.10.147	142	Red_S_2.bmp	1902-10-16	0		0	1	364228	0		0	0	NULL	NULL	NULL	Medium	run1		List2	Catch.wav	V_S	0		0	1	364077	151		0	0
Exp2	11	Exp2-11-1	59.936	1.0.0.147	1	right	lixiaoqian	1135278152	2.0.10.242	2.0.10.242	09-16-2019	2019-09-16 03:41:47	11:41:47	female	2.0.10.147	143	Red_C_2.bmp	1902-04-06	0		0	0	366463	0		0	0	NULL	NULL	NULL	Medium	run1	1	List2	Catch.wav	V_T	1	1	0	1	366313	150	1	726	367039
Exp2	11	Exp2-11-1	59.936	1.0.0.147	1	right	lixiaoqian	1135278152	2.0.10.242	2.0.10.242	09-16-2019	2019-09-16 03:41:47	11:41:47	female	2.0.10.147	144	Blue_S_2.bmp	1904-05-18	0		0	1	368449	0		0	0	NULL	NULL	NULL	Medium	run1	1	List2	A_T.wav	AV_T	1	1	1	1	368298	151	1	638	368936
Exp2	11	Exp2-11-1	59.936	1.0.0.147	1	right	lixiaoqian	1135278152	2.0.10.242	2.0.10.242	09-16-2019	2019-09-16 03:41:47	11:41:47	female	2.0.10.147	145	Red_C_2.bmp	1902-04-04	0		0	1	371202	0		0	0	NULL	NULL	NULL	Medium	run1	1	List2	Catch.wav	V_T	1	1	1	1	371051	151	1	676	371727
Exp2	11	Exp2-11-1	59.936	1.0.0.147	1	right	lixiaoqian	1135278152	2.0.10.242	2.0.10.242	09-16-2019	2019-09-16 03:41:47	11:41:47	female	2.0.10.147	146	Blue_S.bmp	1902-05-11	0		0	0	373187	0		0	0	NULL	NULL	NULL	Medium	run1	1	List2	A_T.wav	AV_T	1	1	1	1	373037	150	1	554	373591
Exp2	11	Exp2-11-1	59.936	1.0.0.147	1	right	lixiaoqian	1135278152	2.0.10.242	2.0.10.242	09-16-2019	2019-09-16 03:41:47	11:41:47	female	2.0.10.147	147	Catch.bmp	1903-10-24	0		0	0	375206	0		0	0	NULL	NULL	NULL	Medium	run1	1	List2	A_T.wav	A_T	1	1	0	1	375056	150	1	871	375927
Exp2	11	Exp2-11-1	59.936	1.0.0.147	1	right	lixiaoqian	1135278152	2.0.10.242	2.0.10.242	09-16-2019	2019-09-16 03:41:47	11:41:47	female	2.0.10.147	148	Blue_S_2.bmp	1902-05-21	0		1	0	377758	0		0	0	NULL	NULL	NULL	Medium	run1	1	List2	Catch.wav	V_T	1	1	1	1	377608	150	1	591	378199
Exp2	11	Exp2-11-1	59.936	1.0.0.147	1	right	lixiaoqian	1135278152	2.0.10.242	2.0.10.242	09-16-2019	2019-09-16 03:41:47	11:41:47	female	2.0.10.147	149	Blue_C.bmp	1902-08-22	0		0	0	379777	0		0	0	NULL	NULL	NULL	Medium	Run1		List2	Catch.wav	V_S	0		0	1	379627	150		0	0
Exp2	11	Exp2-11-1	59.936	1.0.0.147	1	right	lixiaoqian	1135278152	2.0.10.242	2.0.10.242	09-16-2019	2019-09-16 03:41:47	11:41:47	female	2.0.10.147	150	Red_S_2.bmp	1902-06-21	0		0	0	381963	0		0	0	NULL	NULL	NULL	Medium	run1		List2	A_S.wav	AV_S	0		1	1	381813	150		0	0
Exp2	11	Exp2-11-1	59.936	1.0.0.147	1	right	lixiaoqian	1135278152	2.0.10.242	2.0.10.242	09-16-2019	2019-09-16 03:41:47	11:41:47	female	2.0.10.147	151	Red_C.bmp	1904-02-02	0		0	0	384082	0		0	0	NULL	NULL	NULL	Medium	run1	1	List2	Catch.wav	V_T	1	1	0	1	383932	150	1	492	384424
Exp2	11	Exp2-11-1	59.936	1.0.0.147	1	right	lixiaoqian	1135278152	2.0.10.242	2.0.10.242	09-16-2019	2019-09-16 03:41:47	11:41:47	female	2.0.10.147	152	Blue_C_2.bmp	1903-11-02	0		0	1	386735	0		0	0	NULL	NULL	NULL	Medium	run1		List2	A_S.wav	AV_S	0		1	1	386584	151		0	0
Exp2	11	Exp2-11-1	59.936	1.0.0.147	1	right	lixiaoqian	1135278152	2.0.10.242	2.0.10.242	09-16-2019	2019-09-16 03:41:47	11:41:47	female	2.0.10.147	153	Catch.bmp	1904-05-14	0		0	0	389337	0		0	0	NULL	NULL	NULL	Medium	run1	1	List2	A_T.wav	A_T	1	1	0	1	389187	150	1	572	389759
Exp2	11	Exp2-11-1	59.936	1.0.0.147	1	right	lixiaoqian	1135278152	2.0.10.242	2.0.10.242	09-16-2019	2019-09-16 03:41:47	11:41:47	female	2.0.10.147	154	Catch.bmp	1904-04-26	0		0	0	392090	0		0	0	NULL	NULL	NULL	Medium	run1		List2	A_S.wav	A_S	0		0	1	391940	150		0	0
Exp2	11	Exp2-11-1	59.936	1.0.0.147	1	right	lixiaoqian	1135278152	2.0.10.242	2.0.10.242	09-16-2019	2019-09-16 03:41:47	11:41:47	female	2.0.10.147	155	Blue_S_2.bmp	1903-05-26	0		0	1	394877	0		0	0	NULL	NULL	NULL	Medium	run1	1	List2	Catch.wav	V_T	1	1	1	1	394726	151	1	777	395503
Exp2	11	Exp2-11-1	59.936	1.0.0.147	1	right	lixiaoqian	1135278152	2.0.10.242	2.0.10.242	09-16-2019	2019-09-16 03:41:47	11:41:47	female	2.0.10.147	156	Red_C.bmp	1903-08-19	0		0	0	397279	0		0	0	NULL	NULL	NULL	Medium	run1	1	List2	Catch.wav	V_T	1	1	0	1	397129	150	1	878	398007
Exp2	11	Exp2-11-1	59.936	1.0.0.147	1	right	lixiaoqian	1135278152	2.0.10.242	2.0.10.242	09-16-2019	2019-09-16 03:41:47	11:41:47	female	2.0.10.147	157	Blue_C.bmp	1904-03-27	0		0	0	399765	0		0	0	NULL	NULL	NULL	Medium	run1		List2	A_S.wav	AV_S	0		1	1	399615	150		0	0
Exp2	11	Exp2-11-1	59.936	1.0.0.147	1	right	lixiaoqian	1135278152	2.0.10.242	2.0.10.242	09-16-2019	2019-09-16 03:41:47	11:41:47	female	2.0.10.147	158	Red_C_2.bmp	1904-02-20	0		0	0	402518	0		0	0	NULL	NULL	NULL	Medium	run1	1	List2	Catch.wav	V_T	1	1	1	1	402368	150	1	727	403095
Exp2	11	Exp2-11-1	59.936	1.0.0.147	1	right	lixiaoqian	1135278152	2.0.10.242	2.0.10.242	09-16-2019	2019-09-16 03:41:47	11:41:47	female	2.0.10.147	159	Blue_S_2.bmp	1903-08-04	0		1	0	405187	0		0	0	NULL	NULL	NULL	Medium	run1	1	List2	Catch.wav	V_T	1	1	0	1	405037	150	1	642	405679
Exp2	11	Exp2-11-1	59.936	1.0.0.147	1	right	lixiaoqian	1135278152	2.0.10.242	2.0.10.242	09-16-2019	2019-09-16 03:41:47	11:41:47	female	2.0.10.147	160	Red_C.bmp	1904-02-18	0		0	0	407657	0		0	0	NULL	NULL	NULL	Medium	run1	1	List2	A_T.wav	AV_T	1	1	0	1	407507	150	1	644	408151
Exp2	11	Exp2-11-1	59.936	1.0.0.147	1	right	lixiaoqian	1135278152	2.0.10.242	2.0.10.242	09-16-2019	2019-09-16 03:41:47	11:41:47	female	2.0.10.147	161	Blue_S_2.bmp	1903-04-18	0		0	0	410326	0		0	0	NULL	NULL	NULL	Medium	run1	1	List2	A_T.wav	AV_T	1	1	0	1	410176	150	1	679	410855
Exp2	11	Exp2-11-1	59.936	1.0.0.147	1	right	lixiaoqian	1135278152	2.0.10.242	2.0.10.242	09-16-2019	2019-09-16 03:41:47	11:41:47	female	2.0.10.147	162	Catch.bmp	1903-01-03	0		0	0	412679	0		0	0	NULL	NULL	NULL	Medium	run1	1	List2	A_T.wav	A_T	1	1	0	2	412529	150	1	502	413031
Exp2	11	Exp2-11-1	59.936	1.0.0.147	1	right	lixiaoqian	1135278152	2.0.10.242	2.0.10.242	09-16-2019	2019-09-16 03:41:47	11:41:47	female	2.0.10.147	163	Catch.bmp	1902-10-10	0		0	0	414931	0		0	0	NULL	NULL	NULL	Medium	run1	1	List2	A_T.wav	A_T	1	1	0	1	414781	150	1	458	415239
Exp2	11	Exp2-11-1	59.936	1.0.0.147	1	right	lixiaoqian	1135278152	2.0.10.242	2.0.10.242	09-16-2019	2019-09-16 03:41:47	11:41:47	female	2.0.10.147	164	Catch.bmp	1903-09-27	0		0	0	417100	0		0	0	NULL	NULL	NULL	Medium	run1	1	List2	A_T.wav	A_T	1	1	0	1	416950	150	1	329	417279
Exp2	11	Exp2-11-1	59.936	1.0.0.147	1	right	lixiaoqian	1135278152	2.0.10.242	2.0.10.242	09-16-2019	2019-09-16 03:41:47	11:41:47	female	2.0.10.147	165	Catch.bmp	1902-08-13	0		0	0	419619	0		0	0	NULL	NULL	NULL	Medium	run1	1	List2	A_T.wav	A_T	1	1	0	1	419469	150	1	402	419871
Exp2	11	Exp2-11-1	59.936	1.0.0.147	1	right	lixiaoqian	1135278152	2.0.10.242	2.0.10.242	09-16-2019	2019-09-16 03:41:47	11:41:47	female	2.0.10.147	166	Blue_C_2.bmp	1903-09-18	0		0	1	421722	0		0	0	NULL	NULL	NULL	Medium	run1		List2	A_S.wav	AV_S	0		1	1	421571	151		0	0
Exp2	11	Exp2-11-1	59.936	1.0.0.147	1	right	lixiaoqian	1135278152	2.0.10.242	2.0.10.242	09-16-2019	2019-09-16 03:41:47	11:41:47	female	2.0.10.147	167	Red_C.bmp	1903-11-02	0		0	1	424308	0		0	0	NULL	NULL	NULL	Medium	run1	1	List2	A_T.wav	AV_T	1	1	1	1	424157	151	1	498	424655
Exp2	11	Exp2-11-1	59.936	1.0.0.147	1	right	lixiaoqian	1135278152	2.0.10.242	2.0.10.242	09-16-2019	2019-09-16 03:41:47	11:41:47	female	2.0.10.147	168	Red_C_2.bmp	1904-03-08	0		0	0	426860	0		0	0	NULL	NULL	NULL	Medium	run1	1	List2	A_T.wav	AV_T	1	1	0	1	426710	150	1	624	427334
Exp2	11	Exp2-11-1	59.936	1.0.0.147	1	right	lixiaoqian	1135278152	2.0.10.242	2.0.10.242	09-16-2019	2019-09-16 03:41:47	11:41:47	female	2.0.10.147	169	Blue_S.bmp	1902-04-30	0		0	1	429547	0		0	0	NULL	NULL	NULL	Medium	run1	1	List2	Catch.wav	V_T	1	1	1	1	429396	151	1	370	429766
Exp2	11	Exp2-11-1	59.936	1.0.0.147	1	right	lixiaoqian	1135278152	2.0.10.242	2.0.10.242	09-16-2019	2019-09-16 03:41:47	11:41:47	female	2.0.10.147	170	Blue_S_2.bmp	1904-03-25	0		0	1	431549	0		0	0	NULL	NULL	NULL	Medium	run1	1	List2	Catch.wav	V_T	1	1	1	1	431398	151	1	328	431726
Exp2	11	Exp2-11-1	59.936	1.0.0.147	1	right	lixiaoqian	1135278152	2.0.10.242	2.0.10.242	09-16-2019	2019-09-16 03:41:47	11:41:47	female	2.0.10.147	171	Blue_S_2.bmp	1903-09-28	0		1	0	434251	0		0	0	NULL	NULL	NULL	Medium	run1	1	List2	A_T.wav	AV_T	1	1	1	1	434101	150	1	505	434606
Exp2	11	Exp2-11-1	59.936	1.0.0.147	1	right	lixiaoqian	1135278152	2.0.10.242	2.0.10.242	09-16-2019	2019-09-16 03:41:47	11:41:47	female	2.0.10.147	172	Catch.bmp	1902-09-21	0		0	0	436771	0		0	0	NULL	NULL	NULL	Medium	run1	1	List2	A_T.wav	A_T	1	1	0	1	436621	150	1	497	437118
Exp2	11	Exp2-11-1	59.936	1.0.0.147	1	right	lixiaoqian	1135278152	2.0.10.242	2.0.10.242	09-16-2019	2019-09-16 03:41:47	11:41:47	female	2.0.10.147	173	Red_C.bmp	1903-09-13	0		0	0	438923	0		0	0	NULL	NULL	NULL	Medium	run1	1	List2	Catch.wav	V_T	1	1	1	1	438773	150	1	722	439495
Exp2	11	Exp2-11-1	59.936	1.0.0.147	1	right	lixiaoqian	1135278152	2.0.10.242	2.0.10.242	09-16-2019	2019-09-16 03:41:47	11:41:47	female	2.0.10.147	174	Blue_C.bmp	1903-06-27	0		0	0	441426	0		0	0	NULL	NULL	NULL	Medium	Run1		List2	Catch.wav	V_S	0		0	1	441276	150	1	402	441678
Exp2	11	Exp2-11-1	59.936	1.0.0.147	1	right	lixiaoqian	1135278152	2.0.10.242	2.0.10.242	09-16-2019	2019-09-16 03:41:47	11:41:47	female	2.0.10.147	175	Blue_C.bmp	1902-03-17	0		0	1	443862	0		0	0	NULL	NULL	NULL	Medium	Run1		List2	Catch.wav	V_S	0		1	1	443711	151	1	887	444598
Exp2	11	Exp2-11-1	59.936	1.0.0.147	1	right	lixiaoqian	1135278152	2.0.10.242	2.0.10.242	09-16-2019	2019-09-16 03:41:47	11:41:47	female	2.0.10.147	176	Catch.bmp	1904-01-23	0		0	0	445897	0		0	0	NULL	NULL	NULL	Medium	run1	1	List2	A_T.wav	A_T	1	1	1	1	445747	150	1	1627	447374
Exp2	11	Exp2-11-1	59.936	1.0.0.147	1	right	lixiaoqian	1135278152	2.0.10.242	2.0.10.242	09-16-2019	2019-09-16 03:41:47	11:41:47	female	2.0.10.147	177	Red_S.bmp	1903-04-25	0		0	0	448583	0		0	0	NULL	NULL	NULL	Medium	run1		List2	A_S.wav	AV_S	0		0	1	448433	150		0	0
Exp2	11	Exp2-11-1	59.936	1.0.0.147	1	right	lixiaoqian	1135278152	2.0.10.242	2.0.10.242	09-16-2019	2019-09-16 03:41:47	11:41:47	female	2.0.10.147	178	Catch.bmp	1902-11-30	0		0	0	451019	0		0	0	NULL	NULL	NULL	Medium	run1	1	List2	A_T.wav	A_T	1	1	0	1	450869	150	1	1097	451966
Exp2	11	Exp2-11-1	59.936	1.0.0.147	1	right	lixiaoqian	1135278152	2.0.10.242	2.0.10.242	09-16-2019	2019-09-16 03:41:47	11:41:47	female	2.0.10.147	179	Blue_S.bmp	1903-07-06	0		0	0	453238	0		0	0	NULL	NULL	NULL	Medium	run1	1	List2	Catch.wav	V_T	1	1	1	1	453088	150	1	998	454086
Exp2	11	Exp2-11-1	59.936	1.0.0.147	1	right	lixiaoqian	1135278152	2.0.10.242	2.0.10.242	09-16-2019	2019-09-16 03:41:47	11:41:47	female	2.0.10.147	180	Catch.bmp	1903-02-19	0		0	0	455674	0		0	0	NULL	NULL	NULL	Medium	run1		List2	A_S.wav	A_S	0		1	1	455524	150		0	0
Exp2	11	Exp2-11-1	59.936	1.0.0.147	1	right	lixiaoqian	1135278152	2.0.10.242	2.0.10.242	09-16-2019	2019-09-16 03:41:47	11:41:47	female	2.0.10.147	181	Blue_S.bmp	1902-11-16	0		0	0	458043	0		0	0	NULL	NULL	NULL	Medium	run1	1	List2	A_T.wav	AV_T	1	1	0	1	457893	150	1	561	458454
Exp2	11	Exp2-11-1	59.936	1.0.0.147	1	right	lixiaoqian	1135278152	2.0.10.242	2.0.10.242	09-16-2019	2019-09-16 03:41:47	11:41:47	female	2.0.10.147	182	Blue_S_2.bmp	1902-07-21	0		0	1	460246	0		0	0	NULL	NULL	NULL	Medium	run1	1	List2	Catch.wav	V_T	1	1	1	1	460095	151	1	559	460654
Exp2	11	Exp2-11-1	59.936	1.0.0.147	1	right	lixiaoqian	1135278152	2.0.10.242	2.0.10.242	09-16-2019	2019-09-16 03:41:47	11:41:47	female	2.0.10.147	183	Red_C_2.bmp	1902-04-04	0		0	0	462331	0		0	0	NULL	NULL	NULL	Medium	run1	1	List2	A_T.wav	AV_T	1	1	1	1	462181	150	1	658	462839
Exp2	11	Exp2-11-1	59.936	1.0.0.147	1	right	lixiaoqian	1135278152	2.0.10.242	2.0.10.242	09-16-2019	2019-09-16 03:41:47	11:41:47	female	2.0.10.147	184	Blue_C_2.bmp	1902-12-10	0		0	1	464317	0		0	0	NULL	NULL	NULL	Medium	run1		List2	Catch.wav	V_S	0		1	1	464166	151		0	0
Exp2	11	Exp2-11-1	59.936	1.0.0.147	1	right	lixiaoqian	1135278152	2.0.10.242	2.0.10.242	09-16-2019	2019-09-16 03:41:47	11:41:47	female	2.0.10.147	185	Catch.bmp	1903-10-31	0		0	0	466602	0		0	0	NULL	NULL	NULL	Medium	run1		List2	A_S.wav	A_S	0		1	1	466452	150		0	0
Exp2	11	Exp2-11-1	59.936	1.0.0.147	1	right	lixiaoqian	1135278152	2.0.10.242	2.0.10.242	09-16-2019	2019-09-16 03:41:47	11:41:47	female	2.0.10.147	186	Catch.bmp	1904-01-11	0		0	0	469222	0		0	0	NULL	NULL	NULL	Medium	run1	1	List2	A_T.wav	A_T	1	1	0	1	469072	150	1	510	469582
Exp2	11	Exp2-11-1	59.936	1.0.0.147	1	right	lixiaoqian	1135278152	2.0.10.242	2.0.10.242	09-16-2019	2019-09-16 03:41:47	11:41:47	female	2.0.10.147	187	Blue_S.bmp	1903-02-12	0		0	0	471841	0		0	0	NULL	NULL	NULL	Medium	run1	1	List2	A_T.wav	AV_T	1	1	0	1	471691	150	1	635	472326
Exp2	11	Exp2-11-1	59.936	1.0.0.147	1	right	lixiaoqian	1135278152	2.0.10.242	2.0.10.242	09-16-2019	2019-09-16 03:41:47	11:41:47	female	2.0.10.147	188	Blue_C.bmp	1902-08-11	0		0	0	474127	0		0	0	NULL	NULL	NULL	Medium	Run1		List2	Catch.wav	V_S	0		0	1	473977	150	1	685	474662
Exp2	11	Exp2-11-1	59.936	1.0.0.147	1	right	lixiaoqian	1135278152	2.0.10.242	2.0.10.242	09-16-2019	2019-09-16 03:41:47	11:41:47	female	2.0.10.147	189	Blue_C_2.bmp	1902-06-23	0		0	0	476229	0		0	0	NULL	NULL	NULL	Medium	run1		List2	A_S.wav	AV_S	0		1	1	476079	150		0	0
Exp2	11	Exp2-11-1	59.936	1.0.0.147	1	right	lixiaoqian	1135278152	2.0.10.242	2.0.10.242	09-16-2019	2019-09-16 03:41:47	11:41:47	female	2.0.10.147	190	Catch.bmp	1903-09-16	0		0	0	478365	0		0	0	NULL	NULL	NULL	Medium	run1	1	List2	A_T.wav	A_T	1	1	0	1	478215	150	1	991	479206
Exp2	11	Exp2-11-1	59.936	1.0.0.147	1	right	lixiaoqian	1135278152	2.0.10.242	2.0.10.242	09-16-2019	2019-09-16 03:41:47	11:41:47	female	2.0.10.147	191	Red_C.bmp	1903-04-15	0		0	0	480867	0		0	0	NULL	NULL	NULL	Medium	run1	1	List2	Catch.wav	V_T	1	1	1	1	480717	150	1	1017	481734
Exp2	11	Exp2-11-1	59.936	1.0.0.147	1	right	lixiaoqian	1135278152	2.0.10.242	2.0.10.242	09-16-2019	2019-09-16 03:41:47	11:41:47	female	2.0.10.147	192	Red_S_2.bmp	1903-01-26	0		0	0	483220	0		0	0	NULL	NULL	NULL	Medium	run1		List2	Catch.wav	V_S	0		0	1	483070	150		0	0
Exp2	11	Exp2-11-1	59.936	1.0.0.147	1	right	lixiaoqian	1135278152	2.0.10.242	2.0.10.242	09-16-2019	2019-09-16 03:41:47	11:41:47	female	2.0.10.147	193	Red_C_2.bmp	1903-03-01	0		0	0	485572	0		0	0	NULL	NULL	NULL	Medium	run1	1	List2	Catch.wav	V_T	1	1	0	1	485422	150	1	624	486046
Exp2	11	Exp2-11-1	59.936	1.0.0.147	1	right	lixiaoqian	1135278152	2.0.10.242	2.0.10.242	09-16-2019	2019-09-16 03:41:47	11:41:47	female	2.0.10.147	194	Catch.bmp	1903-04-27	0		0	0	487875	0		0	0	NULL	NULL	NULL	Medium	run1		List2	A_S.wav	A_S	0		1	1	487725	150		0	0
Exp2	11	Exp2-11-1	59.936	1.0.0.147	1	right	lixiaoqian	1135278152	2.0.10.242	2.0.10.242	09-16-2019	2019-09-16 03:41:47	11:41:47	female	2.0.10.147	195	Red_C.bmp	1903-03-10	0		0	0	490294	0		0	0	NULL	NULL	NULL	Medium	run1	1	List2	A_T.wav	AV_T	0		0	1	490144	150		0	0
Exp2	11	Exp2-11-1	59.936	1.0.0.147	1	right	lixiaoqian	1135278152	2.0.10.242	2.0.10.242	09-16-2019	2019-09-16 03:41:47	11:41:47	female	2.0.10.147	196	Blue_S.bmp	1902-08-12	0		0	0	492680	0		0	0	NULL	NULL	NULL	Medium	run1	1	List2	Catch.wav	V_T	1	1	0	1	492530	150	1	901	493431
Exp2	11	Exp2-11-1	59.936	1.0.0.147	1	right	lixiaoqian	1135278152	2.0.10.242	2.0.10.242	09-16-2019	2019-09-16 03:41:47	11:41:47	female	2.0.10.147	197	Blue_S.bmp	1902-10-02	0		0	0	494782	0		0	0	NULL	NULL	NULL	Medium	run1	1	List2	A_T.wav	AV_T	1	1	1	1	494632	150	1	838	495470
Exp2	11	Exp2-11-1	59.936	1.0.0.147	1	right	lixiaoqian	1135278152	2.0.10.242	2.0.10.242	09-16-2019	2019-09-16 03:41:47	11:41:47	female	2.0.10.147	198	Catch.bmp	1902-03-14	0		0	0	496951	0		0	0	NULL	NULL	NULL	Medium	run1		List2	A_S.wav	A_S	0		0	1	496801	150		0	0
Exp2	11	Exp2-11-1	59.936	1.0.0.147	1	right	lixiaoqian	1135278152	2.0.10.242	2.0.10.242	09-16-2019	2019-09-16 03:41:47	11:41:47	female	2.0.10.147	199	Red_S_2.bmp	1902-06-02	0		0	0	498970	0		0	0	NULL	NULL	NULL	Medium	run1		List2	A_S.wav	AV_S	0		0	1	498820	150		0	0
Exp2	11	Exp2-11-1	59.936	1.0.0.147	1	right	lixiaoqian	1135278152	2.0.10.242	2.0.10.242	09-16-2019	2019-09-16 03:41:47	11:41:47	female	2.0.10.147	200	Blue_S.bmp	1903-08-30	0		0	0	501072	0		0	0	NULL	NULL	NULL	Medium	run1	1	List2	Catch.wav	V_T	1	1	1	1	500922	150	1	612	501534
Exp2	11	Exp2-11-1	59.936	1.0.0.147	1	right	lixiaoqian	1135278152	2.0.10.242	2.0.10.242	09-16-2019	2019-09-16 03:41:47	11:41:47	female	2.0.10.147	201	Catch.bmp	1902-11-07	0		0	0	503558	0		0	0	NULL	NULL	NULL	Medium	run1		List2	A_S.wav	A_S	0		1	1	503408	150		0	0
Exp2	11	Exp2-11-1	59.936	1.0.0.147	1	right	lixiaoqian	1135278152	2.0.10.242	2.0.10.242	09-16-2019	2019-09-16 03:41:47	11:41:47	female	2.0.10.147	202	Blue_S_2.bmp	1902-05-23	0		0	0	505827	0		0	0	NULL	NULL	NULL	Medium	run1	1	List2	A_T.wav	AV_T	1	1	0	1	505677	150	1	721	506398
Exp2	11	Exp2-11-1	59.936	1.0.0.147	1	right	lixiaoqian	1135278152	2.0.10.242	2.0.10.242	09-16-2019	2019-09-16 03:41:47	11:41:47	female	2.0.10.147	203	Red_S.bmp	1904-02-21	0		0	1	507863	0		0	0	NULL	NULL	NULL	Medium	run1		List2	Catch.wav	V_S	0		1	1	507712	151		0	0
Exp2	11	Exp2-11-1	59.936	1.0.0.147	1	right	lixiaoqian	1135278152	2.0.10.242	2.0.10.242	09-16-2019	2019-09-16 03:41:47	11:41:47	female	2.0.10.147	204	Catch.bmp	1902-10-28	0		0	0	510582	0		0	0	NULL	NULL	NULL	Medium	run1	1	List2	A_T.wav	A_T	1	1	1	1	510432	150	1	854	511286
Exp2	11	Exp2-11-1	59.936	1.0.0.147	1	right	lixiaoqian	1135278152	2.0.10.242	2.0.10.242	09-16-2019	2019-09-16 03:41:47	11:41:47	female	2.0.10.147	205	Blue_S.bmp	1902-10-15	0		0	0	512768	0		0	0	NULL	NULL	NULL	Medium	run1	1	List2	Catch.wav	V_T	1	1	0	1	512618	150	1	884	513502
Exp2	11	Exp2-11-1	59.936	1.0.0.147	1	right	lixiaoqian	1135278152	2.0.10.242	2.0.10.242	09-16-2019	2019-09-16 03:41:47	11:41:47	female	2.0.10.147	206	Red_C_2.bmp	1903-02-14	0		0	0	514937	0		0	0	NULL	NULL	NULL	Medium	run1	1	List2	Catch.wav	V_T	1	1	0	1	514787	150	1	675	515462
Exp2	11	Exp2-11-1	59.936	1.0.0.147	1	right	lixiaoqian	1135278152	2.0.10.242	2.0.10.242	09-16-2019	2019-09-16 03:41:47	11:41:47	female	2.0.10.147	207	Red_C.bmp	1902-11-23	0		0	0	517239	0		0	0	NULL	NULL	NULL	Medium	run1	1	List2	A_T.wav	AV_T	1	1	1	1	517089	150	1	621	517710
Exp2	11	Exp2-11-1	59.936	1.0.0.147	1	right	lixiaoqian	1135278152	2.0.10.242	2.0.10.242	09-16-2019	2019-09-16 03:41:47	11:41:47	female	2.0.10.147	208	Catch.bmp	1903-01-07	0		0	0	519458	0		0	0	NULL	NULL	NULL	Medium	run1		List2	A_S.wav	A_S	0		0	1	519308	150		0	0
Exp2	11	Exp2-11-1	59.936	1.0.0.147	1	right	lixiaoqian	1135278152	2.0.10.242	2.0.10.242	09-16-2019	2019-09-16 03:41:47	11:41:47	female	2.0.10.147	209	Blue_C.bmp	1903-06-25	0		0	1	521761	0		0	0	NULL	NULL	NULL	Medium	run1		List2	A_S.wav	AV_S	0		1	1	521610	151		0	0
Exp2	11	Exp2-11-1	59.936	1.0.0.147	1	right	lixiaoqian	1135278152	2.0.10.242	2.0.10.242	09-16-2019	2019-09-16 03:41:47	11:41:47	female	2.0.10.147	210	Catch.bmp	1902-09-17	0		0	1	524247	0		0	0	NULL	NULL	NULL	Medium	run1		List2	A_S.wav	A_S	0		1	1	524096	151		0	0
Exp2	11	Exp2-11-1	59.936	1.0.0.147	1	right	lixiaoqian	1135278152	2.0.10.242	2.0.10.242	09-16-2019	2019-09-16 03:41:47	11:41:47	female	2.0.10.147	211	Blue_S_2.bmp	1903-01-29	0		0	0	526449	0		0	0	NULL	NULL	NULL	Medium	run1	1	List2	Catch.wav	V_T	1	1	0	1	526299	150	1	731	527030
Exp2	11	Exp2-11-1	59.936	1.0.0.147	1	right	lixiaoqian	1135278152	2.0.10.242	2.0.10.242	09-16-2019	2019-09-16 03:41:47	11:41:47	female	2.0.10.147	212	Blue_S.bmp	1904-02-28	0		0	1	528735	0		0	0	NULL	NULL	NULL	Medium	run1	1	List2	Catch.wav	V_T	1	1	1	1	528584	151	1	870	529454
Exp2	11	Exp2-11-1	59.936	1.0.0.147	1	right	lixiaoqian	1135278152	2.0.10.242	2.0.10.242	09-16-2019	2019-09-16 03:41:47	11:41:47	female	2.0.10.147	213	Blue_C_2.bmp	1902-05-28	0		0	0	531404	0		0	0	NULL	NULL	NULL	Medium	run1		List2	Catch.wav	V_S	0		0	1	531254	150		0	0
Exp2	11	Exp2-11-1	59.936	1.0.0.147	1	right	lixiaoqian	1135278152	2.0.10.242	2.0.10.242	09-16-2019	2019-09-16 03:41:47	11:41:47	female	2.0.10.147	214	Catch.bmp	1902-03-22	0		0	0	533506	0		0	0	NULL	NULL	NULL	Medium	run1	1	List2	A_T.wav	A_T	1	1	1	1	533356	150	1	938	534294
Exp2	11	Exp2-11-1	59.936	1.0.0.147	1	right	lixiaoqian	1135278152	2.0.10.242	2.0.10.242	09-16-2019	2019-09-16 03:41:47	11:41:47	female	2.0.10.147	215	Catch.bmp	1903-06-14	0		0	0	535525	0		0	0	NULL	NULL	NULL	Medium	run1	1	List2	A_T.wav	A_T	1	1	0	1	535375	150	1	543	535918
Exp2	11	Exp2-11-1	59.936	1.0.0.147	1	right	lixiaoqian	1135278152	2.0.10.242	2.0.10.242	09-16-2019	2019-09-16 03:41:47	11:41:47	female	2.0.10.147	216	Catch.bmp	1902-09-16	0		0	0	537944	0		0	0	NULL	NULL	NULL	Medium	run1	1	List2	A_T.wav	A_T	1	1	0	1	537794	150	1	540	538334
Exp2	11	Exp2-11-1	59.936	1.0.0.147	1	right	lixiaoqian	1135278152	2.0.10.242	2.0.10.242	09-16-2019	2019-09-16 03:41:47	11:41:47	female	2.0.10.147	217	Red_C.bmp	1903-08-19	0		0	0	540097	0		0	0	NULL	NULL	NULL	Medium	run1	1	List2	A_T.wav	AV_T	1	1	0	2	539947	150	1	1083	541030
Exp2	11	Exp2-11-1	59.936	1.0.0.147	1	right	lixiaoqian	1135278152	2.0.10.242	2.0.10.242	09-16-2019	2019-09-16 03:41:47	11:41:47	female	2.0.10.147	218	Red_C_2.bmp	1902-09-17	0		0	1	542583	0		0	0	NULL	NULL	NULL	Medium	run1	1	List2	Catch.wav	V_T	1	1	1	1	542432	151	1	494	542926
Exp2	11	Exp2-11-1	59.936	1.0.0.147	1	right	lixiaoqian	1135278152	2.0.10.242	2.0.10.242	09-16-2019	2019-09-16 03:41:47	11:41:47	female	2.0.10.147	219	Catch.bmp	1903-02-27	0		0	0	544735	0		0	0	NULL	NULL	NULL	Medium	run1	1	List2	A_T.wav	A_T	1	1	1	1	544585	150	1	1213	545798
Exp2	11	Exp2-11-1	59.936	1.0.0.147	1	right	lixiaoqian	1135278152	2.0.10.242	2.0.10.242	09-16-2019	2019-09-16 03:41:47	11:41:47	female	2.0.10.147	220	Red_C.bmp	1903-02-24	0		0	0	547037	0		0	0	NULL	NULL	NULL	Medium	run1	1	List2	Catch.wav	V_T	1	1	1	1	546887	150	1	623	547510
Exp2	11	Exp2-11-1	59.936	1.0.0.147	1	right	lixiaoqian	1135278152	2.0.10.242	2.0.10.242	09-16-2019	2019-09-16 03:41:47	11:41:47	female	2.0.10.147	221	Blue_S.bmp	1903-12-24	0		0	0	549340	0		0	0	NULL	NULL	NULL	Medium	run1	1	List2	A_T.wav	AV_T	1	1	0	1	549190	150	1	1088	550278
Exp2	11	Exp2-11-1	59.936	1.0.0.147	1	right	lixiaoqian	1135278152	2.0.10.242	2.0.10.242	09-16-2019	2019-09-16 03:41:47	11:41:47	female	2.0.10.147	222	Blue_S.bmp	1903-08-19	0		0	1	551943	0		0	0	NULL	NULL	NULL	Medium	run1	1	List2	Catch.wav	V_T	1	1	1	1	551792	151	1	502	552294
Exp2	11	Exp2-11-1	59.936	1.0.0.147	1	right	lixiaoqian	1135278152	2.0.10.242	2.0.10.242	09-16-2019	2019-09-16 03:41:47	11:41:47	female	2.0.10.147	223	Red_S.bmp	1902-06-26	0		1	0	554428	0		0	0	NULL	NULL	NULL	Medium	run1		List2	A_S.wav	AV_S	0		1	1	554278	150		0	0
Exp2	11	Exp2-11-1	59.936	1.0.0.147	1	right	lixiaoqian	1135278152	2.0.10.242	2.0.10.242	09-16-2019	2019-09-16 03:41:47	11:41:47	female	2.0.10.147	224	Blue_S.bmp	1902-09-17	0		0	0	556564	0		0	0	NULL	NULL	NULL	Medium	run1	1	List2	A_T.wav	AV_T	1	1	0	1	556414	150	1	672	557086
Exp2	11	Exp2-11-1	59.936	1.0.0.147	1	right	lixiaoqian	1135278152	2.0.10.242	2.0.10.242	09-16-2019	2019-09-16 03:41:47	11:41:47	female	2.0.10.147	225	Red_C.bmp	1904-01-25	0		0	0	558716	0		0	0	NULL	NULL	NULL	Medium	run1	1	List2	A_T.wav	AV_T	1	1	0	1	558566	150	1	688	559254
Exp2	11	Exp2-11-1	59.936	1.0.0.147	1	right	lixiaoqian	1135278152	2.0.10.242	2.0.10.242	09-16-2019	2019-09-16 03:41:47	11:41:47	female	2.0.10.147	226	Catch.bmp	1904-05-15	0		1	0	561352	0		0	0	NULL	NULL	NULL	Medium	run1	1	List2	A_T.wav	A_T	1	1	0	1	561202	150	1	708	561910
Exp2	11	Exp2-11-1	59.936	1.0.0.147	1	right	lixiaoqian	1135278152	2.0.10.242	2.0.10.242	09-16-2019	2019-09-16 03:41:47	11:41:47	female	2.0.10.147	227	Catch.bmp	1904-04-01	0		0	0	564105	0		0	0	NULL	NULL	NULL	Medium	run1		List2	A_S.wav	A_S	0		0	1	563955	150	1	795	564750
Exp2	11	Exp2-11-1	59.936	1.0.0.147	1	right	lixiaoqian	1135278152	2.0.10.242	2.0.10.242	09-16-2019	2019-09-16 03:41:47	11:41:47	female	2.0.10.147	228	Catch.bmp	1902-04-01	0		0	0	566808	0		0	0	NULL	NULL	NULL	Medium	run1	1	List2	A_T.wav	A_T	1	1	0	1	566658	150	1	908	567566
Exp2	11	Exp2-11-1	59.936	1.0.0.147	1	right	lixiaoqian	1135278152	2.0.10.242	2.0.10.242	09-16-2019	2019-09-16 03:41:47	11:41:47	female	2.0.10.147	229	Blue_S_2.bmp	1902-12-15	0		0	1	568794	0		0	0	NULL	NULL	NULL	Medium	run1	1	List2	A_T.wav	AV_T	1	1	1	1	568643	151	1	683	569326
Exp2	11	Exp2-11-1	59.936	1.0.0.147	1	right	lixiaoqian	1135278152	2.0.10.242	2.0.10.242	09-16-2019	2019-09-16 03:41:47	11:41:47	female	2.0.10.147	230	Catch.bmp	1902-05-26	0		0	0	571029	0		0	0	NULL	NULL	NULL	Medium	run1	1	List2	A_T.wav	A_T	1	1	0	1	570879	150	1	543	571422
Exp2	11	Exp2-11-1	59.936	1.0.0.147	1	right	lixiaoqian	1135278152	2.0.10.242	2.0.10.242	09-16-2019	2019-09-16 03:41:47	11:41:47	female	2.0.10.147	231	Catch.bmp	1904-05-14	0		0	0	573065	0		0	0	NULL	NULL	NULL	Medium	run1	1	List2	A_T.wav	A_T	1	1	0	1	572915	150	1	507	573422
Exp2	11	Exp2-11-1	59.936	1.0.0.147	1	right	lixiaoqian	1135278152	2.0.10.242	2.0.10.242	09-16-2019	2019-09-16 03:41:47	11:41:47	female	2.0.10.147	232	Catch.bmp	1903-10-31	0		0	0	575818	0		0	0	NULL	NULL	NULL	Medium	run1	1	List2	A_T.wav	A_T	1	1	0	1	575668	150	1	506	576174
Exp2	11	Exp2-11-1	59.936	1.0.0.147	1	right	lixiaoqian	1135278152	2.0.10.242	2.0.10.242	09-16-2019	2019-09-16 03:41:47	11:41:47	female	2.0.10.147	233	Catch.bmp	1904-05-01	0		0	0	578370	0		0	0	NULL	NULL	NULL	Medium	run1	1	List2	A_T.wav	A_T	1	1	0	1	578220	150	1	457	578677
Exp2	11	Exp2-11-1	59.936	1.0.0.147	1	right	lixiaoqian	1135278152	2.0.10.242	2.0.10.242	09-16-2019	2019-09-16 03:41:47	11:41:47	female	2.0.10.147	234	Catch.bmp	1902-10-03	0		0	0	581107	0		0	0	NULL	NULL	NULL	Medium	run1	1	List2	A_T.wav	A_T	1	1	0	2	580957	150	1	474	581431
Exp2	11	Exp2-11-1	59.936	1.0.0.147	1	right	lixiaoqian	1135278152	2.0.10.242	2.0.10.242	09-16-2019	2019-09-16 03:41:47	11:41:47	female	2.0.10.147	235	Red_C_2.bmp	1903-10-07	0		0	1	583276	0		0	0	NULL	NULL	NULL	Medium	run1	1	List2	Catch.wav	V_T	1	1	1	1	583125	151	1	793	583918
Exp2	11	Exp2-11-1	59.936	1.0.0.147	1	right	lixiaoqian	1135278152	2.0.10.242	2.0.10.242	09-16-2019	2019-09-16 03:41:47	11:41:47	female	2.0.10.147	236	Blue_S_2.bmp	1902-07-08	0		0	1	585812	0		0	0	NULL	NULL	NULL	Medium	run1	1	List2	Catch.wav	V_T	1	1	1	1	585661	151	1	712	586373
Exp2	11	Exp2-11-1	59.936	1.0.0.147	1	right	lixiaoqian	1135278152	2.0.10.242	2.0.10.242	09-16-2019	2019-09-16 03:41:47	11:41:47	female	2.0.10.147	237	Catch.bmp	1902-04-24	0		1	0	587880	0		0	0	NULL	NULL	NULL	Medium	run1	1	List2	A_T.wav	A_T	1	1	1	1	587730	150	1	955	588685
Exp2	11	Exp2-11-1	59.936	1.0.0.147	1	right	lixiaoqian	1135278152	2.0.10.242	2.0.10.242	09-16-2019	2019-09-16 03:41:47	11:41:47	female	2.0.10.147	238	Red_S.bmp	1903-06-10	0		0	0	589899	0		0	0	NULL	NULL	NULL	Medium	run1		List2	Catch.wav	V_S	0		1	1	589749	150		0	0
Exp2	11	Exp2-11-1	59.936	1.0.0.147	1	right	lixiaoqian	1135278152	2.0.10.242	2.0.10.242	09-16-2019	2019-09-16 03:41:47	11:41:47	female	2.0.10.147	239	Blue_S.bmp	1902-07-03	0		0	1	592369	0		0	0	NULL	NULL	NULL	Medium	run1	1	List2	Catch.wav	V_T	1	1	1	1	592218	151	1	675	592893
Exp2	11	Exp2-11-1	59.936	1.0.0.147	1	right	lixiaoqian	1135278152	2.0.10.242	2.0.10.242	09-16-2019	2019-09-16 03:41:47	11:41:47	female	2.0.10.147	240	Red_C_2.bmp	1904-02-28	0		0	0	594437	0		0	0	NULL	NULL	NULL	Medium	run1	1	List2	Catch.wav	V_T	1	1	0	1	594287	150	1	694	594981
Exp2	11	Exp2-11-1	59.936	1.0.0.147	1	right	lixiaoqian	1135278152	2.0.10.242	2.0.10.242	09-16-2019	2019-09-16 03:41:47	11:41:47	female	2.0.10.147	241	Blue_S_2.bmp	1904-01-11	0		0	0	597107	0		0	0	NULL	NULL	NULL	Medium	run1	1	List2	Catch.wav	V_T	1	1	0	1	596957	150	1	776	597733
Exp2	11	Exp2-11-1	59.936	1.0.0.147	1	right	lixiaoqian	1135278152	2.0.10.242	2.0.10.242	09-16-2019	2019-09-16 03:41:47	11:41:47	female	2.0.10.147	242	Blue_C.bmp	1903-01-14	0		0	0	599726	0		0	0	NULL	NULL	NULL	Medium	Run1		List2	Catch.wav	V_S	0		0	1	599576	150		0	0
Exp2	11	Exp2-11-1	59.936	1.0.0.147	1	right	lixiaoqian	1135278152	2.0.10.242	2.0.10.242	09-16-2019	2019-09-16 03:41:47	11:41:47	female	2.0.10.147	243	Catch.bmp	1903-11-27	0		0	0	602212	0		0	0	NULL	NULL	NULL	Medium	run1	1	List2	A_T.wav	A_T	1	1	1	1	602062	150	1	705	602767
Exp2	11	Exp2-11-1	59.936	1.0.0.147	1	right	lixiaoqian	1135278152	2.0.10.242	2.0.10.242	09-16-2019	2019-09-16 03:41:47	11:41:47	female	2.0.10.147	244	Catch.bmp	1903-07-20	0		0	0	604798	0		0	0	NULL	NULL	NULL	Medium	run1	1	List2	A_T.wav	A_T	1	1	0	1	604648	150	1	1397	606045
Exp2	11	Exp2-11-1	59.936	1.0.0.147	1	right	lixiaoqian	1135278152	2.0.10.242	2.0.10.242	09-16-2019	2019-09-16 03:41:47	11:41:47	female	2.0.10.147	245	Blue_C.bmp	1902-07-01	0		0	0	607251	0		0	0	NULL	NULL	NULL	Medium	run1		List2	A_S.wav	AV_S	0		0	1	607101	150		0	0
Exp2	11	Exp2-11-1	59.936	1.0.0.147	1	right	lixiaoqian	1135278152	2.0.10.242	2.0.10.242	09-16-2019	2019-09-16 03:41:47	11:41:47	female	2.0.10.147	246	Catch.bmp	1903-08-25	0		0	1	609387	0		0	0	NULL	NULL	NULL	Medium	run1		List2	A_S.wav	A_S	0		1	1	609236	151		0	0
Exp2	11	Exp2-11-1	59.936	1.0.0.147	1	right	lixiaoqian	1135278152	2.0.10.242	2.0.10.242	09-16-2019	2019-09-16 03:41:47	11:41:47	female	2.0.10.147	247	Catch.bmp	1904-02-13	0		0	1	611923	0		0	0	NULL	NULL	NULL	Medium	run1	1	List2	A_T.wav	A_T	1	1	1	1	611772	151	1	721	612493
Exp2	11	Exp2-11-1	59.936	1.0.0.147	1	right	lixiaoqian	1135278152	2.0.10.242	2.0.10.242	09-16-2019	2019-09-16 03:41:47	11:41:47	female	2.0.10.147	248	Catch.bmp	1902-04-27	0		0	0	614575	0		0	0	NULL	NULL	NULL	Medium	run1	1	List2	A_T.wav	A_T	1	1	0	1	614425	150	1	516	614941
Exp2	11	Exp2-11-1	59.936	1.0.0.147	1	right	lixiaoqian	1135278152	2.0.10.242	2.0.10.242	09-16-2019	2019-09-16 03:41:47	11:41:47	female	2.0.10.147	249	Blue_S_2.bmp	1902-03-18	0		1	0	616577	0		0	0	NULL	NULL	NULL	Medium	run1	1	List2	A_T.wav	AV_T	1	1	0	1	616427	150	1	602	617029
Exp2	11	Exp2-11-1	59.936	1.0.0.147	1	right	lixiaoqian	1135278152	2.0.10.242	2.0.10.242	09-16-2019	2019-09-16 03:41:47	11:41:47	female	2.0.10.147	250	Red_C.bmp	1902-05-30	0		0	0	618546	0		0	0	NULL	NULL	NULL	Medium	run1	1	List2	A_T.wav	AV_T	1	1	0	1	618396	150	1	689	619085
Exp2	11	Exp2-11-1	59.936	1.0.0.147	1	right	lixiaoqian	1135278152	2.0.10.242	2.0.10.242	09-16-2019	2019-09-16 03:41:47	11:41:47	female	2.0.10.147	251	Catch.bmp	1902-12-25	0		0	0	620582	0		0	0	NULL	NULL	NULL	Medium	run1		List2	A_S.wav	A_S	0		0	2	620432	150		0	0
Exp2	11	Exp2-11-1	59.936	1.0.0.147	1	right	lixiaoqian	1135278152	2.0.10.242	2.0.10.242	09-16-2019	2019-09-16 03:41:47	11:41:47	female	2.0.10.147	252	Catch.bmp	1903-10-18	0		0	0	622901	0		0	0	NULL	NULL	NULL	Medium	run1	1	List2	A_T.wav	A_T	1	1	0	1	622751	150	1	678	623429
Exp2	11	Exp2-11-1	59.936	1.0.0.147	1	right	lixiaoqian	1135278152	2.0.10.242	2.0.10.242	09-16-2019	2019-09-16 03:41:47	11:41:47	female	2.0.10.147	253	Catch.bmp	1902-10-15	0		0	0	625437	0		0	0	NULL	NULL	NULL	Medium	run1	1	List2	A_T.wav	A_T	1	1	0	1	625287	150	1	534	625821
Exp2	11	Exp2-11-1	59.936	1.0.0.147	1	right	lixiaoqian	1135278152	2.0.10.242	2.0.10.242	09-16-2019	2019-09-16 03:41:47	11:41:47	female	2.0.10.147	254	Blue_S_2.bmp	1902-05-24	0		0	0	627606	0		0	0	NULL	NULL	NULL	Medium	run1	1	List2	A_T.wav	AV_T	1	1	0	1	627456	150	1	805	628261
Exp2	11	Exp2-11-1	59.936	1.0.0.147	1	right	lixiaoqian	1135278152	2.0.10.242	2.0.10.242	09-16-2019	2019-09-16 03:41:47	11:41:47	female	2.0.10.147	255	Catch.bmp	1904-02-26	0		0	0	629641	0		0	0	NULL	NULL	NULL	Medium	run1	1	List2	A_T.wav	A_T	1	1	0	1	629491	150	1	466	629957
Exp2	11	Exp2-11-1	59.936	1.0.0.147	1	right	lixiaoqian	1135278152	2.0.10.242	2.0.10.242	09-16-2019	2019-09-16 03:41:47	11:41:47	female	2.0.10.147	256	Blue_C.bmp	1903-09-28	0		0	0	632311	0		0	0	NULL	NULL	NULL	Medium	run1		List2	A_S.wav	AV_S	0		0	1	632161	150	1	676	632837
Exp2	11	Exp2-11-1	59.936	1.0.0.147	1	right	lixiaoqian	1135278152	2.0.10.242	2.0.10.242	09-16-2019	2019-09-16 03:41:47	11:41:47	female	2.0.10.147	257	Catch.bmp	1903-01-09	0		0	0	634830	0		0	0	NULL	NULL	NULL	Medium	run1		List2	A_S.wav	A_S	0		0	1	634680	150		0	0
Exp2	11	Exp2-11-1	59.936	1.0.0.147	1	right	lixiaoqian	1135278152	2.0.10.242	2.0.10.242	09-16-2019	2019-09-16 03:41:47	11:41:47	female	2.0.10.147	258	Catch.bmp	1902-11-18	0		0	0	637166	0		0	0	NULL	NULL	NULL	Medium	run1	1	List2	A_T.wav	A_T	0		0	1	637016	150		0	0
Exp2	11	Exp2-11-1	59.936	1.0.0.147	1	right	lixiaoqian	1135278152	2.0.10.242	2.0.10.242	09-16-2019	2019-09-16 03:41:47	11:41:47	female	2.0.10.147	259	Catch.bmp	1903-12-15	0		0	0	639435	0		0	0	NULL	NULL	NULL	Medium	run1		List2	A_S.wav	A_S	0		0	1	639285	150		0	0
Exp2	11	Exp2-11-1	59.936	1.0.0.147	1	right	lixiaoqian	1135278152	2.0.10.242	2.0.10.242	09-16-2019	2019-09-16 03:41:47	11:41:47	female	2.0.10.147	260	Red_S_2.bmp	1902-11-19	0		0	0	642088	0		0	0	NULL	NULL	NULL	Medium	run1		List2	Catch.wav	V_S	0		1	1	641938	150	1	755	642693
