# Supplementary material for: Visual Perceptual Load Attenuates Age-Related Audiovisual Integration in an Audiovisual Discrimination Task
Source: Front Psychol. 2021 Sep 29;12:740221. doi: 10.3389/fpsyg.2021.740221 (PMC8511317; doi:10.3389/fpsyg.2021.740221)
Supplement: Supplementary file 1 [file Data_Sheet_1.ZIP › Export data/Group 1_Data_Younger/Exp2_Medium load/Subject_12.xlsx]

## Sheet: Sheet1
ExperimentName	Subject	DataFile.Basename	Display.RefreshRate	ExperimentVersion	Group	Handedness	Name	RandomSeed	RuntimeVersion	RuntimeVersionExpected	SessionDate	SessionStartDateTimeUtc	SessionTime	Sex	StudioVersion	Block	Image	ITI	ITI.ACC	ITI.CRESP	ITI.DurationError	ITI.OnsetDelay	ITI.OnsetTime	ITI.OnsetToOnsetTime	ITI.RESP	ITI.RT	ITI.RTTime	List1	List1.Cycle	List1.Sample	PercetualLoad	Procedure	Response	Running	Sound	StimulusType	Target.ACC	Target.CRESP	Target.DurationError	Target.OnsetDelay	Target.OnsetTime	Target.OnsetToOnsetTime	Target.RESP	Target.RT	Target.RTTime
Exp2	12	Exp2-12-1	59.937	1.0.0.149	1	right	huchongju	1371297898	2.0.10.242	2.0.10.242	09-16-2019	2019-09-16 04:23:43	12:23:43	female	2.0.10.147	1	Blue_S.bmp	1903-11-30	0		1	0	21513	0		0	0	3	1	1	Medium	Prac	1	List1	Catch.wav	V_T	0		114	1	21363	150		0	0
Exp2	12	Exp2-12-1	59.937	1.0.0.149	1	right	huchongju	1371297898	2.0.10.242	2.0.10.242	09-16-2019	2019-09-16 04:23:43	12:23:43	female	2.0.10.147	2	Red_C_2.bmp	1902-04-03	0		0	0	24166	0		0	0	6	1	2	Medium	Prac	1	List1	Catch.wav	V_T	1	1	0	1	24016	150	1	542	24558
Exp2	12	Exp2-12-1	59.937	1.0.0.149	1	right	huchongju	1371297898	2.0.10.242	2.0.10.242	09-16-2019	2019-09-16 04:23:43	12:23:43	female	2.0.10.147	3	Blue_S_2.bmp	1903-07-09	0		0	0	26152	0		0	0	4	1	3	Medium	Prac	1	List1	Catch.wav	V_T	0		0	1	26002	150		0	0
Exp2	12	Exp2-12-1	59.937	1.0.0.149	1	right	huchongju	1371297898	2.0.10.242	2.0.10.242	09-16-2019	2019-09-16 04:23:43	12:23:43	female	2.0.10.147	4	Catch.bmp	1902-05-10	0		0	0	28671	0		0	0	10	1	4	Medium	Prac	1	List1	A_T.wav	A_T	1	1	1	1	28521	150	1	829	29350
Exp2	12	Exp2-12-1	59.937	1.0.0.149	1	right	huchongju	1371297898	2.0.10.242	2.0.10.242	09-16-2019	2019-09-16 04:23:43	12:23:43	female	2.0.10.147	5	Red_C_2.bmp	1902-04-06	0		0	0	30690	0		0	0	6	1	5	Medium	Prac	1	List1	Catch.wav	V_T	1	1	0	1	30540	150	1	642	31182
Exp2	12	Exp2-12-1	59.937	1.0.0.149	1	right	huchongju	1371297898	2.0.10.242	2.0.10.242	09-16-2019	2019-09-16 04:23:43	12:23:43	female	2.0.10.147	6	Blue_S.bmp	1902-11-29	0		0	0	32675	0		0	0	13	1	6	Medium	Prac	1	List1	A_T.wav	AV_T	1	1	1	1	32525	150	1	609	33134
Exp2	12	Exp2-12-1	59.937	1.0.0.149	1	right	huchongju	1371297898	2.0.10.242	2.0.10.242	09-16-2019	2019-09-16 04:23:43	12:23:43	female	2.0.10.147	7	Blue_S_2.bmp	1903-03-10	0		0	0	34894	0		0	0	14	1	7	Medium	Prac	1	List1	A_T.wav	AV_T	1	1	0	1	34744	150	1	294	35038
Exp2	12	Exp2-12-1	59.937	1.0.0.149	1	right	huchongju	1371297898	2.0.10.242	2.0.10.242	09-16-2019	2019-09-16 04:23:43	12:23:43	female	2.0.10.147	8	Catch.bmp	1902-12-28	0		1	0	37213	0		0	0	10	1	8	Medium	Prac	1	List1	A_T.wav	A_T	1	1	0	1	37063	150	1	807	37870
Exp2	12	Exp2-12-1	59.937	1.0.0.149	1	right	huchongju	1371297898	2.0.10.242	2.0.10.242	09-16-2019	2019-09-16 04:23:43	12:23:43	female	2.0.10.147	9	Catch.bmp	1902-04-07	0		0	0	39466	0		0	0	10	1	9	Medium	Prac	1	List1	A_T.wav	A_T	1	1	0	1	39316	150	1	346	39662
Exp2	12	Exp2-12-1	59.937	1.0.0.149	1	right	huchongju	1371297898	2.0.10.242	2.0.10.242	09-16-2019	2019-09-16 04:23:43	12:23:43	female	2.0.10.147	10	Blue_S.bmp	1902-05-24	0		0	0	41451	0		0	0	13	1	10	Medium	Prac	1	List1	A_T.wav	AV_T	1	1	0	1	41301	150	1	313	41614
Exp2	12	Exp2-12-1	59.937	1.0.0.149	1	right	huchongju	1371297898	2.0.10.242	2.0.10.242	09-16-2019	2019-09-16 04:23:43	12:23:43	female	2.0.10.147	11	Red_C.bmp	1903-04-26	0		0	0	43487	0		0	0	5	1	11	Medium	Prac	1	List1	Catch.wav	V_T	1	1	0	1	43337	150	1	397	43734
Exp2	12	Exp2-12-1	59.937	1.0.0.149	1	right	huchongju	1371297898	2.0.10.242	2.0.10.242	09-16-2019	2019-09-16 04:23:43	12:23:43	female	2.0.10.147	12	Blue_S_2.bmp	1902-06-30	0		0	0	45856	0		0	0	4	1	12	Medium	Prac	1	List1	Catch.wav	V_T	1	1	0	1	45706	150	1	388	46094
Exp2	12	Exp2-12-1	59.937	1.0.0.149	1	right	huchongju	1371297898	2.0.10.242	2.0.10.242	09-16-2019	2019-09-16 04:23:43	12:23:43	female	2.0.10.147	13	Red_C_2.bmp	1902-11-01	0		0	0	47925	0		0	0	16	1	13	Medium	Prac	1	List1	A_T.wav	AV_T	1	1	1	1	47775	150	1	455	48230
Exp2	12	Exp2-12-1	59.937	1.0.0.149	1	right	huchongju	1371297898	2.0.10.242	2.0.10.242	09-16-2019	2019-09-16 04:23:43	12:23:43	female	2.0.10.147	14	Red_C_2.bmp	1904-03-04	0		0	0	50110	0		0	0	16	1	14	Medium	Prac	1	List1	A_T.wav	AV_T	1	1	0	1	49960	150	1	429	50389
Exp2	12	Exp2-12-1	59.937	1.0.0.149	1	right	huchongju	1371297898	2.0.10.242	2.0.10.242	09-16-2019	2019-09-16 04:23:43	12:23:43	female	2.0.10.147	15	Red_C_2.bmp	1902-10-06	0		0	1	52797	0		0	0	16	1	15	Medium	Prac	1	List1	A_T.wav	AV_T	1	1	1	1	52646	151	1	663	53309
Exp2	12	Exp2-12-1	59.937	1.0.0.149	1	right	huchongju	1371297898	2.0.10.242	2.0.10.242	09-16-2019	2019-09-16 04:23:43	12:23:43	female	2.0.10.147	16	Blue_S.bmp	1903-09-05	0		0	1	54966	0		0	0	3	1	16	Medium	Prac	1	List1	Catch.wav	V_T	1	1	1	1	54815	151	1	423	55238
Exp2	12	Exp2-12-1	59.937	1.0.0.149	1	right	huchongju	1371297898	2.0.10.242	2.0.10.242	09-16-2019	2019-09-16 04:23:43	12:23:43	female	2.0.10.147	17	Blue_C_2.bmp	1904-03-10	0		0	0	57468	0		0	0	12	1	17	Medium	Prac		List1	A_S.wav	AV_S	0		1	1	57318	150	1	623	57941
Exp2	12	Exp2-12-1	59.937	1.0.0.149	1	right	huchongju	1371297898	2.0.10.242	2.0.10.242	09-16-2019	2019-09-16 04:23:43	12:23:43	female	2.0.10.147	18	Blue_S.bmp	1904-02-04	0		0	0	60154	0		0	0	13	1	18	Medium	Prac	1	List1	A_T.wav	AV_T	1	1	0	1	60004	150	1	617	60621
Exp2	12	Exp2-12-1	59.937	1.0.0.149	1	right	huchongju	1371297898	2.0.10.242	2.0.10.242	09-16-2019	2019-09-16 04:23:43	12:23:43	female	2.0.10.147	19	Catch.bmp	1902-10-08	0		0	0	62807	0		0	0	10	1	19	Medium	Prac	1	List1	A_T.wav	A_T	1	1	0	1	62657	150	1	812	63469
Exp2	12	Exp2-12-1	59.937	1.0.0.149	1	right	huchongju	1371297898	2.0.10.242	2.0.10.242	09-16-2019	2019-09-16 04:23:43	12:23:43	female	2.0.10.147	20	Red_S.bmp	1902-10-30	0		0	0	64976	0		0	0	7	1	20	Medium	Prac		List1	Catch.wav	V_S	0		1	1	64826	150		0	0
Exp2	12	Exp2-12-1	59.937	1.0.0.149	1	right	huchongju	1371297898	2.0.10.242	2.0.10.242	09-16-2019	2019-09-16 04:23:43	12:23:43	female	2.0.10.147	21	Blue_S_2.bmp	1903-05-02	0		0	0	71066	0		0	0	NULL	NULL	NULL	Medium	run1	1	List2	A_T.wav	AV_T	1	1	0	1	70916	150	1	729	71645
Exp2	12	Exp2-12-1	59.937	1.0.0.149	1	right	huchongju	1371297898	2.0.10.242	2.0.10.242	09-16-2019	2019-09-16 04:23:43	12:23:43	female	2.0.10.147	22	Red_C_2.bmp	1904-01-22	0		0	0	73435	0		0	0	NULL	NULL	NULL	Medium	run1	1	List2	Catch.wav	V_T	1	1	1	1	73285	150	1	448	73733
Exp2	12	Exp2-12-1	59.937	1.0.0.149	1	right	huchongju	1371297898	2.0.10.242	2.0.10.242	09-16-2019	2019-09-16 04:23:43	12:23:43	female	2.0.10.147	23	Blue_S.bmp	1903-11-28	0		0	0	76071	0		0	0	NULL	NULL	NULL	Medium	run1	1	List2	A_T.wav	AV_T	1	1	1	1	75921	150	1	444	76365
Exp2	12	Exp2-12-1	59.937	1.0.0.149	1	right	huchongju	1371297898	2.0.10.242	2.0.10.242	09-16-2019	2019-09-16 04:23:43	12:23:43	female	2.0.10.147	24	Blue_S_2.bmp	1904-01-02	0		0	0	78657	0		0	0	NULL	NULL	NULL	Medium	run1	1	List2	Catch.wav	V_T	1	1	1	1	78507	150	1	362	78869
Exp2	12	Exp2-12-1	59.937	1.0.0.149	1	right	huchongju	1371297898	2.0.10.242	2.0.10.242	09-16-2019	2019-09-16 04:23:43	12:23:43	female	2.0.10.147	25	Catch.bmp	1902-12-14	0		0	0	81277	0		0	0	NULL	NULL	NULL	Medium	run1	1	List2	A_T.wav	A_T	1	1	0	2	81127	150	1	454	81581
Exp2	12	Exp2-12-1	59.937	1.0.0.149	1	right	huchongju	1371297898	2.0.10.242	2.0.10.242	09-16-2019	2019-09-16 04:23:43	12:23:43	female	2.0.10.147	26	Red_C_2.bmp	1903-09-09	0		0	0	83512	0		0	0	NULL	NULL	NULL	Medium	run1	1	List2	A_T.wav	AV_T	1	1	0	1	83362	150	1	612	83974
Exp2	12	Exp2-12-1	59.937	1.0.0.149	1	right	huchongju	1371297898	2.0.10.242	2.0.10.242	09-16-2019	2019-09-16 04:23:43	12:23:43	female	2.0.10.147	27	Red_C.bmp	1903-04-23	0		0	0	86015	0		0	0	NULL	NULL	NULL	Medium	run1	1	List2	A_T.wav	AV_T	1	1	0	1	85865	150	1	468	86333
Exp2	12	Exp2-12-1	59.937	1.0.0.149	1	right	huchongju	1371297898	2.0.10.242	2.0.10.242	09-16-2019	2019-09-16 04:23:43	12:23:43	female	2.0.10.147	28	Red_S.bmp	1902-06-04	0		0	0	88384	0		0	0	NULL	NULL	NULL	Medium	run1		List2	Catch.wav	V_S	0		1	1	88234	150		0	0
Exp2	12	Exp2-12-1	59.937	1.0.0.149	1	right	huchongju	1371297898	2.0.10.242	2.0.10.242	09-16-2019	2019-09-16 04:23:43	12:23:43	female	2.0.10.147	29	Red_C.bmp	1903-07-11	0		0	0	90520	0		0	0	NULL	NULL	NULL	Medium	run1	1	List2	A_T.wav	AV_T	1	1	1	1	90370	150	1	755	91125
Exp2	12	Exp2-12-1	59.937	1.0.0.149	1	right	huchongju	1371297898	2.0.10.242	2.0.10.242	09-16-2019	2019-09-16 04:23:43	12:23:43	female	2.0.10.147	30	Catch.bmp	1904-02-03	0		0	0	92956	0		0	0	NULL	NULL	NULL	Medium	run1	1	List2	A_T.wav	A_T	1	1	0	2	92806	150	1	439	93245
Exp2	12	Exp2-12-1	59.937	1.0.0.149	1	right	huchongju	1371297898	2.0.10.242	2.0.10.242	09-16-2019	2019-09-16 04:23:43	12:23:43	female	2.0.10.147	31	Red_C_2.bmp	1904-05-05	0		1	0	95608	0		0	0	NULL	NULL	NULL	Medium	run1	1	List2	Catch.wav	V_T	1	1	1	1	95458	150	1	643	96101
Exp2	12	Exp2-12-1	59.937	1.0.0.149	1	right	huchongju	1371297898	2.0.10.242	2.0.10.242	09-16-2019	2019-09-16 04:23:43	12:23:43	female	2.0.10.147	32	Blue_S_2.bmp	1903-02-24	0		0	0	98345	0		0	0	NULL	NULL	NULL	Medium	run1	1	List2	A_T.wav	AV_T	1	1	0	1	98195	150	1	594	98789
Exp2	12	Exp2-12-1	59.937	1.0.0.149	1	right	huchongju	1371297898	2.0.10.242	2.0.10.242	09-16-2019	2019-09-16 04:23:43	12:23:43	female	2.0.10.147	33	Red_S.bmp	1903-11-17	0		0	0	100647	0		0	0	NULL	NULL	NULL	Medium	run1		List2	Catch.wav	V_S	0		1	1	100497	150	1	404	100901
Exp2	12	Exp2-12-1	59.937	1.0.0.149	1	right	huchongju	1371297898	2.0.10.242	2.0.10.242	09-16-2019	2019-09-16 04:23:43	12:23:43	female	2.0.10.147	34	Catch.bmp	1903-08-30	0		0	1	103217	0		0	0	NULL	NULL	NULL	Medium	run1	1	List2	A_T.wav	A_T	1	1	1	1	103066	151	1	699	103765
Exp2	12	Exp2-12-1	59.937	1.0.0.149	1	right	huchongju	1371297898	2.0.10.242	2.0.10.242	09-16-2019	2019-09-16 04:23:43	12:23:43	female	2.0.10.147	35	Catch.bmp	1903-11-30	0		1	0	105702	0		0	0	NULL	NULL	NULL	Medium	run1		List2	A_S.wav	A_S	0		1	1	105552	150		0	0
Exp2	12	Exp2-12-1	59.937	1.0.0.149	1	right	huchongju	1371297898	2.0.10.242	2.0.10.242	09-16-2019	2019-09-16 04:23:43	12:23:43	female	2.0.10.147	36	Red_C_2.bmp	1903-09-13	0		0	1	108339	0		0	0	NULL	NULL	NULL	Medium	run1	1	List2	Catch.wav	V_T	1	1	1	1	108188	151	1	481	108669
Exp2	12	Exp2-12-1	59.937	1.0.0.149	1	right	huchongju	1371297898	2.0.10.242	2.0.10.242	09-16-2019	2019-09-16 04:23:43	12:23:43	female	2.0.10.147	37	Red_C.bmp	1902-12-25	0		0	0	110841	0		0	0	NULL	NULL	NULL	Medium	run1	1	List2	A_T.wav	AV_T	1	1	1	1	110691	150	1	451	111142
Exp2	12	Exp2-12-1	59.937	1.0.0.149	1	right	huchongju	1371297898	2.0.10.242	2.0.10.242	09-16-2019	2019-09-16 04:23:43	12:23:43	female	2.0.10.147	38	Blue_S.bmp	1902-10-03	0		0	1	113094	0		0	0	NULL	NULL	NULL	Medium	run1	1	List2	Catch.wav	V_T	1	1	1	1	112943	151	1	430	113373
Exp2	12	Exp2-12-1	59.937	1.0.0.149	1	right	huchongju	1371297898	2.0.10.242	2.0.10.242	09-16-2019	2019-09-16 04:23:43	12:23:43	female	2.0.10.147	39	Red_C_2.bmp	1902-05-15	0		0	1	115263	0		0	0	NULL	NULL	NULL	Medium	run1	1	List2	A_T.wav	AV_T	1	1	1	1	115112	151	1	613	115725
Exp2	12	Exp2-12-1	59.937	1.0.0.149	1	right	huchongju	1371297898	2.0.10.242	2.0.10.242	09-16-2019	2019-09-16 04:23:43	12:23:43	female	2.0.10.147	40	Blue_S.bmp	1903-05-31	0		0	0	117281	0		0	0	NULL	NULL	NULL	Medium	run1	1	List2	A_T.wav	AV_T	1	1	0	1	117131	150	1	794	117925
Exp2	12	Exp2-12-1	59.937	1.0.0.149	1	right	huchongju	1371297898	2.0.10.242	2.0.10.242	09-16-2019	2019-09-16 04:23:43	12:23:43	female	2.0.10.147	41	Blue_C_2.bmp	1902-08-22	0		0	0	119684	0		0	0	NULL	NULL	NULL	Medium	run1		List2	A_S.wav	AV_S	0		0	1	119534	150		0	0
Exp2	12	Exp2-12-1	59.937	1.0.0.149	1	right	huchongju	1371297898	2.0.10.242	2.0.10.242	09-16-2019	2019-09-16 04:23:43	12:23:43	female	2.0.10.147	42	Red_S_2.bmp	1903-07-23	0		0	0	121853	0		0	0	NULL	NULL	NULL	Medium	run1		List2	A_S.wav	AV_S	0		0	1	121703	150		0	0
Exp2	12	Exp2-12-1	59.937	1.0.0.149	1	right	huchongju	1371297898	2.0.10.242	2.0.10.242	09-16-2019	2019-09-16 04:23:43	12:23:43	female	2.0.10.147	43	Blue_S_2.bmp	1904-02-02	0		0	0	124389	0		0	0	NULL	NULL	NULL	Medium	run1	1	List2	A_T.wav	AV_T	1	1	0	1	124239	150	1	495	124734
Exp2	12	Exp2-12-1	59.937	1.0.0.149	1	right	huchongju	1371297898	2.0.10.242	2.0.10.242	09-16-2019	2019-09-16 04:23:43	12:23:43	female	2.0.10.147	44	Catch.bmp	1902-05-25	0		0	0	127042	0		0	0	NULL	NULL	NULL	Medium	run1	1	List2	A_T.wav	A_T	1	1	0	2	126892	150	1	546	127438
Exp2	12	Exp2-12-1	59.937	1.0.0.149	1	right	huchongju	1371297898	2.0.10.242	2.0.10.242	09-16-2019	2019-09-16 04:23:43	12:23:43	female	2.0.10.147	45	Catch.bmp	1904-03-15	0		0	0	129077	0		0	0	NULL	NULL	NULL	Medium	run1	1	List2	A_T.wav	A_T	1	1	0	1	128927	150	1	574	129501
Exp2	12	Exp2-12-1	59.937	1.0.0.149	1	right	huchongju	1371297898	2.0.10.242	2.0.10.242	09-16-2019	2019-09-16 04:23:43	12:23:43	female	2.0.10.147	46	Catch.bmp	1904-02-09	0		0	0	131763	0		0	0	NULL	NULL	NULL	Medium	run1	1	List2	A_T.wav	A_T	1	1	0	1	131613	150	1	489	132102
Exp2	12	Exp2-12-1	59.937	1.0.0.149	1	right	huchongju	1371297898	2.0.10.242	2.0.10.242	09-16-2019	2019-09-16 04:23:43	12:23:43	female	2.0.10.147	47	Catch.bmp	1903-07-23	0		0	0	134416	0		0	0	NULL	NULL	NULL	Medium	run1	1	List2	A_T.wav	A_T	1	1	0	1	134266	150	1	467	134733
Exp2	12	Exp2-12-1	59.937	1.0.0.149	1	right	huchongju	1371297898	2.0.10.242	2.0.10.242	09-16-2019	2019-09-16 04:23:43	12:23:43	female	2.0.10.147	48	Blue_S_2.bmp	1903-02-16	0		0	0	136869	0		0	0	NULL	NULL	NULL	Medium	run1	1	List2	A_T.wav	AV_T	1	1	0	1	136719	150	1	870	137589
Exp2	12	Exp2-12-1	59.937	1.0.0.149	1	right	huchongju	1371297898	2.0.10.242	2.0.10.242	09-16-2019	2019-09-16 04:23:43	12:23:43	female	2.0.10.147	49	Blue_C_2.bmp	1903-03-16	0		0	0	139171	0		0	0	NULL	NULL	NULL	Medium	run1		List2	Catch.wav	V_S	0		1	1	139021	150		0	0
Exp2	12	Exp2-12-1	59.937	1.0.0.149	1	right	huchongju	1371297898	2.0.10.242	2.0.10.242	09-16-2019	2019-09-16 04:23:43	12:23:43	female	2.0.10.147	50	Red_S.bmp	1902-09-13	0		0	0	141557	0		0	0	NULL	NULL	NULL	Medium	run1		List2	Catch.wav	V_S	0		0	1	141407	150		0	0
Exp2	12	Exp2-12-1	59.937	1.0.0.149	1	right	huchongju	1371297898	2.0.10.242	2.0.10.242	09-16-2019	2019-09-16 04:23:43	12:23:43	female	2.0.10.147	51	Red_C.bmp	1903-12-03	0		0	0	143759	0		0	0	NULL	NULL	NULL	Medium	run1	1	List2	Catch.wav	V_T	1	1	0	1	143609	150	1	396	144005
Exp2	12	Exp2-12-1	59.937	1.0.0.149	1	right	huchongju	1371297898	2.0.10.242	2.0.10.242	09-16-2019	2019-09-16 04:23:43	12:23:43	female	2.0.10.147	52	Blue_S.bmp	1903-09-07	0		0	0	146345	0		0	0	NULL	NULL	NULL	Medium	run1	1	List2	Catch.wav	V_T	1	1	0	1	146195	150	1	706	146901
Exp2	12	Exp2-12-1	59.937	1.0.0.149	1	right	huchongju	1371297898	2.0.10.242	2.0.10.242	09-16-2019	2019-09-16 04:23:43	12:23:43	female	2.0.10.147	53	Catch.bmp	1902-06-12	0		0	0	148848	0		0	0	NULL	NULL	NULL	Medium	run1	1	List2	A_T.wav	A_T	1	1	1	1	148698	150	1	659	149357
Exp2	12	Exp2-12-1	59.937	1.0.0.149	1	right	huchongju	1371297898	2.0.10.242	2.0.10.242	09-16-2019	2019-09-16 04:23:43	12:23:43	female	2.0.10.147	54	Red_C_2.bmp	1903-05-22	0		0	0	150900	0		0	0	NULL	NULL	NULL	Medium	run1	1	List2	A_T.wav	AV_T	1	1	0	1	150750	150	1	343	151093
Exp2	12	Exp2-12-1	59.937	1.0.0.149	1	right	huchongju	1371297898	2.0.10.242	2.0.10.242	09-16-2019	2019-09-16 04:23:43	12:23:43	female	2.0.10.147	55	Catch.bmp	1903-02-14	0		0	0	153286	0		0	0	NULL	NULL	NULL	Medium	run1	1	List2	A_T.wav	A_T	1	1	0	1	153136	150	1	421	153557
Exp2	12	Exp2-12-1	59.937	1.0.0.149	1	right	huchongju	1371297898	2.0.10.242	2.0.10.242	09-16-2019	2019-09-16 04:23:43	12:23:43	female	2.0.10.147	56	Blue_S_2.bmp	1903-03-21	0		0	1	155589	0		0	0	NULL	NULL	NULL	Medium	run1	1	List2	Catch.wav	V_T	1	1	1	1	155438	151	1	527	155965
Exp2	12	Exp2-12-1	59.937	1.0.0.149	1	right	huchongju	1371297898	2.0.10.242	2.0.10.242	09-16-2019	2019-09-16 04:23:43	12:23:43	female	2.0.10.147	57	Red_C.bmp	1903-11-15	0		0	0	157924	0		0	0	NULL	NULL	NULL	Medium	run1	1	List2	A_T.wav	AV_T	1	1	1	1	157774	150	1	511	158285
Exp2	12	Exp2-12-1	59.937	1.0.0.149	1	right	huchongju	1371297898	2.0.10.242	2.0.10.242	09-16-2019	2019-09-16 04:23:43	12:23:43	female	2.0.10.147	58	Catch.bmp	1902-06-30	0		0	0	160494	0		0	0	NULL	NULL	NULL	Medium	run1		List2	A_S.wav	A_S	0		0	2	160344	150	1	597	160941
Exp2	12	Exp2-12-1	59.937	1.0.0.149	1	right	huchongju	1371297898	2.0.10.242	2.0.10.242	09-16-2019	2019-09-16 04:23:43	12:23:43	female	2.0.10.147	59	Catch.bmp	1904-02-27	0		0	1	162563	0		0	0	NULL	NULL	NULL	Medium	run1	1	List2	A_T.wav	A_T	1	1	1	1	162412	151	1	545	162957
Exp2	12	Exp2-12-1	59.937	1.0.0.149	1	right	huchongju	1371297898	2.0.10.242	2.0.10.242	09-16-2019	2019-09-16 04:23:43	12:23:43	female	2.0.10.147	60	Blue_S_2.bmp	1903-12-06	0		0	0	165232	0		0	0	NULL	NULL	NULL	Medium	run1	1	List2	Catch.wav	V_T	1	1	1	1	165082	150	1	715	165797
Exp2	12	Exp2-12-1	59.937	1.0.0.149	1	right	huchongju	1371297898	2.0.10.242	2.0.10.242	09-16-2019	2019-09-16 04:23:43	12:23:43	female	2.0.10.147	61	Red_C_2.bmp	1903-09-05	0		0	0	167818	0		0	0	NULL	NULL	NULL	Medium	run1	1	List2	A_T.wav	AV_T	1	1	1	1	167668	150	1	537	168205
Exp2	12	Exp2-12-1	59.937	1.0.0.149	1	right	huchongju	1371297898	2.0.10.242	2.0.10.242	09-16-2019	2019-09-16 04:23:43	12:23:43	female	2.0.10.147	62	Blue_C.bmp	1903-07-26	0		0	0	170321	0		0	0	NULL	NULL	NULL	Medium	run1		List2	A_S.wav	AV_S	0		0	1	170171	150		0	0
Exp2	12	Exp2-12-1	59.937	1.0.0.149	1	right	huchongju	1371297898	2.0.10.242	2.0.10.242	09-16-2019	2019-09-16 04:23:43	12:23:43	female	2.0.10.147	63	Catch.bmp	1902-10-16	0		0	0	172840	0		0	0	NULL	NULL	NULL	Medium	run1	1	List2	A_T.wav	A_T	1	1	0	1	172690	150	1	643	173333
Exp2	12	Exp2-12-1	59.937	1.0.0.149	1	right	huchongju	1371297898	2.0.10.242	2.0.10.242	09-16-2019	2019-09-16 04:23:43	12:23:43	female	2.0.10.147	64	Catch.bmp	1903-02-22	0		0	0	175009	0		0	0	NULL	NULL	NULL	Medium	run1	1	List2	A_T.wav	A_T	1	1	0	1	174859	150	1	634	175493
Exp2	12	Exp2-12-1	59.937	1.0.0.149	1	right	huchongju	1371297898	2.0.10.242	2.0.10.242	09-16-2019	2019-09-16 04:23:43	12:23:43	female	2.0.10.147	65	Red_C.bmp	1902-04-08	0		1	0	177311	0		0	0	NULL	NULL	NULL	Medium	run1	1	List2	Catch.wav	V_T	1	1	1	1	177161	150	1	564	177725
Exp2	12	Exp2-12-1	59.937	1.0.0.149	1	right	huchongju	1371297898	2.0.10.242	2.0.10.242	09-16-2019	2019-09-16 04:23:43	12:23:43	female	2.0.10.147	66	Blue_S_2.bmp	1902-08-27	0		0	0	179297	0		0	0	NULL	NULL	NULL	Medium	run1	1	List2	Catch.wav	V_T	1	1	0	1	179147	150	1	546	179693
Exp2	12	Exp2-12-1	59.937	1.0.0.149	1	right	huchongju	1371297898	2.0.10.242	2.0.10.242	09-16-2019	2019-09-16 04:23:43	12:23:43	female	2.0.10.147	67	Catch.bmp	1903-07-10	0		0	0	181416	0		0	0	NULL	NULL	NULL	Medium	run1	1	List2	A_T.wav	A_T	1	1	1	1	181266	150	1	571	181837
Exp2	12	Exp2-12-1	59.937	1.0.0.149	1	right	huchongju	1371297898	2.0.10.242	2.0.10.242	09-16-2019	2019-09-16 04:23:43	12:23:43	female	2.0.10.147	68	Blue_S_2.bmp	1902-07-01	0		0	0	183852	0		0	0	NULL	NULL	NULL	Medium	run1	1	List2	Catch.wav	V_T	1	1	1	2	183702	150	1	727	184429
Exp2	12	Exp2-12-1	59.937	1.0.0.149	1	right	huchongju	1371297898	2.0.10.242	2.0.10.242	09-16-2019	2019-09-16 04:23:43	12:23:43	female	2.0.10.147	69	Catch.bmp	1902-09-08	0		0	1	185921	0		0	0	NULL	NULL	NULL	Medium	run1		List2	A_S.wav	A_S	0		2	1	185770	151		0	0
Exp2	12	Exp2-12-1	59.937	1.0.0.149	1	right	huchongju	1371297898	2.0.10.242	2.0.10.242	09-16-2019	2019-09-16 04:23:43	12:23:43	female	2.0.10.147	70	Red_S_2.bmp	1904-03-20	0		0	0	188123	0		0	0	NULL	NULL	NULL	Medium	run1		List2	Catch.wav	V_S	0		1	1	187973	150		0	0
Exp2	12	Exp2-12-1	59.937	1.0.0.149	1	right	huchongju	1371297898	2.0.10.242	2.0.10.242	09-16-2019	2019-09-16 04:23:43	12:23:43	female	2.0.10.147	71	Blue_S.bmp	1904-01-11	0		0	0	190909	0		0	0	NULL	NULL	NULL	Medium	run1	1	List2	A_T.wav	AV_T	1	1	1	1	190759	150	1	654	191413
Exp2	12	Exp2-12-1	59.937	1.0.0.149	1	right	huchongju	1371297898	2.0.10.242	2.0.10.242	09-16-2019	2019-09-16 04:23:43	12:23:43	female	2.0.10.147	72	Red_C_2.bmp	1902-07-28	0		0	1	193529	0		0	0	NULL	NULL	NULL	Medium	run1	1	List2	Catch.wav	V_T	1	1	2	1	193378	151	1	539	193917
Exp2	12	Exp2-12-1	59.937	1.0.0.149	1	right	huchongju	1371297898	2.0.10.242	2.0.10.242	09-16-2019	2019-09-16 04:23:43	12:23:43	female	2.0.10.147	73	Blue_S.bmp	1903-06-02	0		0	0	195631	0		0	0	NULL	NULL	NULL	Medium	run1	1	List2	Catch.wav	V_T	1	1	0	1	195481	150	1	533	196014
Exp2	12	Exp2-12-1	59.937	1.0.0.149	1	right	huchongju	1371297898	2.0.10.242	2.0.10.242	09-16-2019	2019-09-16 04:23:43	12:23:43	female	2.0.10.147	74	Blue_C.bmp	1903-01-13	0		0	0	198033	0		0	0	NULL	NULL	NULL	Medium	Run1		List2	Catch.wav	V_S	0		0	1	197883	150		0	0
Exp2	12	Exp2-12-1	59.937	1.0.0.149	1	right	huchongju	1371297898	2.0.10.242	2.0.10.242	09-16-2019	2019-09-16 04:23:43	12:23:43	female	2.0.10.147	75	Catch.bmp	1903-10-03	0		1	0	200352	0		0	0	NULL	NULL	NULL	Medium	run1	1	List2	A_T.wav	A_T	1	1	1	1	200202	150	1	707	200909
Exp2	12	Exp2-12-1	59.937	1.0.0.149	1	right	huchongju	1371297898	2.0.10.242	2.0.10.242	09-16-2019	2019-09-16 04:23:43	12:23:43	female	2.0.10.147	76	Red_C_2.bmp	1903-09-10	0		0	0	202872	0		0	0	NULL	NULL	NULL	Medium	run1	1	List2	Catch.wav	V_T	1	1	1	1	202722	150	1	674	203396
Exp2	12	Exp2-12-1	59.937	1.0.0.149	1	right	huchongju	1371297898	2.0.10.242	2.0.10.242	09-16-2019	2019-09-16 04:23:43	12:23:43	female	2.0.10.147	77	Catch.bmp	1904-01-14	0		1	0	205374	0		0	0	NULL	NULL	NULL	Medium	run1	1	List2	A_T.wav	A_T	1	1	1	1	205224	150	1	765	205989
Exp2	12	Exp2-12-1	59.937	1.0.0.149	1	right	huchongju	1371297898	2.0.10.242	2.0.10.242	09-16-2019	2019-09-16 04:23:43	12:23:43	female	2.0.10.147	78	Red_S.bmp	1902-10-29	0		0	1	208011	0		0	0	NULL	NULL	NULL	Medium	run1		List2	A_S.wav	AV_S	0		1	1	207860	151		0	0
Exp2	12	Exp2-12-1	59.937	1.0.0.149	1	right	huchongju	1371297898	2.0.10.242	2.0.10.242	09-16-2019	2019-09-16 04:23:43	12:23:43	female	2.0.10.147	79	Red_S_2.bmp	1903-04-16	0		0	0	210263	0		0	0	NULL	NULL	NULL	Medium	run1		List2	Catch.wav	V_S	0		1	1	210113	150		0	0
Exp2	12	Exp2-12-1	59.937	1.0.0.149	1	right	huchongju	1371297898	2.0.10.242	2.0.10.242	09-16-2019	2019-09-16 04:23:43	12:23:43	female	2.0.10.147	80	Red_C_2.bmp	1902-04-16	0		0	1	212666	0		0	0	NULL	NULL	NULL	Medium	run1	1	List2	Catch.wav	V_T	1	1	1	1	212515	151	1	481	212996
Exp2	12	Exp2-12-1	59.937	1.0.0.149	1	right	huchongju	1371297898	2.0.10.242	2.0.10.242	09-16-2019	2019-09-16 04:23:43	12:23:43	female	2.0.10.147	81	Catch.bmp	1904-01-31	0		0	0	214651	0		0	0	NULL	NULL	NULL	Medium	run1		List2	A_S.wav	A_S	0		1	1	214501	150		0	0
Exp2	12	Exp2-12-1	59.937	1.0.0.149	1	right	huchongju	1371297898	2.0.10.242	2.0.10.242	09-16-2019	2019-09-16 04:23:43	12:23:43	female	2.0.10.147	82	Red_C_2.bmp	1902-09-16	0		0	1	217371	0		0	0	NULL	NULL	NULL	Medium	run1	1	List2	A_T.wav	AV_T	1	1	0	1	217220	151	1	472	217692
Exp2	12	Exp2-12-1	59.937	1.0.0.149	1	right	huchongju	1371297898	2.0.10.242	2.0.10.242	09-16-2019	2019-09-16 04:23:43	12:23:43	female	2.0.10.147	83	Red_C_2.bmp	1903-12-28	0		0	0	219523	0		0	0	NULL	NULL	NULL	Medium	run1	1	List2	Catch.wav	V_T	1	1	1	1	219373	150	1	479	219852
Exp2	12	Exp2-12-1	59.937	1.0.0.149	1	right	huchongju	1371297898	2.0.10.242	2.0.10.242	09-16-2019	2019-09-16 04:23:43	12:23:43	female	2.0.10.147	84	Red_C_2.bmp	1903-01-03	0		0	0	222142	0		0	0	NULL	NULL	NULL	Medium	run1	1	List2	A_T.wav	AV_T	1	1	1	1	221992	150	1	700	222692
Exp2	12	Exp2-12-1	59.937	1.0.0.149	1	right	huchongju	1371297898	2.0.10.242	2.0.10.242	09-16-2019	2019-09-16 04:23:43	12:23:43	female	2.0.10.147	85	Blue_S_2.bmp	1904-05-17	0		0	1	224395	0		0	0	NULL	NULL	NULL	Medium	run1	1	List2	A_T.wav	AV_T	1	1	1	1	224244	151	1	889	225133
Exp2	12	Exp2-12-1	59.937	1.0.0.149	1	right	huchongju	1371297898	2.0.10.242	2.0.10.242	09-16-2019	2019-09-16 04:23:43	12:23:43	female	2.0.10.147	86	Catch.bmp	1904-01-07	0		1	0	227147	0		0	0	NULL	NULL	NULL	Medium	run1	1	List2	A_T.wav	A_T	1	1	0	1	226997	150	1	583	227580
Exp2	12	Exp2-12-1	59.937	1.0.0.149	1	right	huchongju	1371297898	2.0.10.242	2.0.10.242	09-16-2019	2019-09-16 04:23:43	12:23:43	female	2.0.10.147	87	Blue_S.bmp	1903-02-10	0		0	0	229767	0		0	0	NULL	NULL	NULL	Medium	run1	1	List2	Catch.wav	V_T	1	1	1	1	229617	150	1	499	230116
Exp2	12	Exp2-12-1	59.937	1.0.0.149	1	right	huchongju	1371297898	2.0.10.242	2.0.10.242	09-16-2019	2019-09-16 04:23:43	12:23:43	female	2.0.10.147	88	Blue_S.bmp	1902-04-08	0		0	0	232053	0		0	0	NULL	NULL	NULL	Medium	run1	1	List2	A_T.wav	AV_T	1	1	0	2	231903	150	1	485	232388
Exp2	12	Exp2-12-1	59.937	1.0.0.149	1	right	huchongju	1371297898	2.0.10.242	2.0.10.242	09-16-2019	2019-09-16 04:23:43	12:23:43	female	2.0.10.147	89	Blue_C_2.bmp	1902-09-22	0		0	0	234038	0		0	0	NULL	NULL	NULL	Medium	run1		List2	Catch.wav	V_S	0		1	1	233888	150		0	0
Exp2	12	Exp2-12-1	59.937	1.0.0.149	1	right	huchongju	1371297898	2.0.10.242	2.0.10.242	09-16-2019	2019-09-16 04:23:43	12:23:43	female	2.0.10.147	90	Blue_C_2.bmp	1902-07-15	0		1	0	236240	0		0	0	NULL	NULL	NULL	Medium	run1		List2	A_S.wav	AV_S	0		1	1	236090	150		0	0
Exp2	12	Exp2-12-1	59.937	1.0.0.149	1	right	huchongju	1371297898	2.0.10.242	2.0.10.242	09-16-2019	2019-09-16 04:23:43	12:23:43	female	2.0.10.147	91	Blue_S.bmp	1902-11-19	0		0	0	238376	0		0	0	NULL	NULL	NULL	Medium	run1	1	List2	Catch.wav	V_T	1	1	1	1	238226	150	1	970	239196
Exp2	12	Exp2-12-1	59.937	1.0.0.149	1	right	huchongju	1371297898	2.0.10.242	2.0.10.242	09-16-2019	2019-09-16 04:23:43	12:23:43	female	2.0.10.147	92	Red_C.bmp	1903-06-20	0		0	0	240578	0		0	0	NULL	NULL	NULL	Medium	run1	1	List2	A_T.wav	AV_T	1	1	1	1	240428	150	1	560	240988
Exp2	12	Exp2-12-1	59.937	1.0.0.149	1	right	huchongju	1371297898	2.0.10.242	2.0.10.242	09-16-2019	2019-09-16 04:23:43	12:23:43	female	2.0.10.147	93	Catch.bmp	1902-12-02	0		0	1	242998	0		0	0	NULL	NULL	NULL	Medium	run1		List2	A_S.wav	A_S	0		1	1	242847	151		0	0
Exp2	12	Exp2-12-1	59.937	1.0.0.149	1	right	huchongju	1371297898	2.0.10.242	2.0.10.242	09-16-2019	2019-09-16 04:23:43	12:23:43	female	2.0.10.147	94	Red_C_2.bmp	1904-05-15	0		0	0	245283	0		0	0	NULL	NULL	NULL	Medium	run1	1	List2	Catch.wav	V_T	1	1	1	1	245133	150	1	519	245652
Exp2	12	Exp2-12-1	59.937	1.0.0.149	1	right	huchongju	1371297898	2.0.10.242	2.0.10.242	09-16-2019	2019-09-16 04:23:43	12:23:43	female	2.0.10.147	95	Blue_S.bmp	1902-12-03	0		0	0	248036	0		0	0	NULL	NULL	NULL	Medium	run1	1	List2	Catch.wav	V_T	1	1	0	1	247886	150	1	550	248436
Exp2	12	Exp2-12-1	59.937	1.0.0.149	1	right	huchongju	1371297898	2.0.10.242	2.0.10.242	09-16-2019	2019-09-16 04:23:43	12:23:43	female	2.0.10.147	96	Catch.bmp	1902-08-11	0		0	0	250255	0		0	0	NULL	NULL	NULL	Medium	run1	1	List2	A_T.wav	A_T	1	1	1	1	250105	150	1	651	250756
Exp2	12	Exp2-12-1	59.937	1.0.0.149	1	right	huchongju	1371297898	2.0.10.242	2.0.10.242	09-16-2019	2019-09-16 04:23:43	12:23:43	female	2.0.10.147	97	Catch.bmp	1904-02-29	0		1	0	252357	0		0	0	NULL	NULL	NULL	Medium	run1		List2	A_S.wav	A_S	0		0	1	252207	150		0	0
Exp2	12	Exp2-12-1	59.937	1.0.0.149	1	right	huchongju	1371297898	2.0.10.242	2.0.10.242	09-16-2019	2019-09-16 04:23:43	12:23:43	female	2.0.10.147	98	Red_C_2.bmp	1903-08-15	0		0	0	255094	0		0	0	NULL	NULL	NULL	Medium	run1	1	List2	A_T.wav	AV_T	1	1	0	2	254944	150	1	604	255548
Exp2	12	Exp2-12-1	59.937	1.0.0.149	1	right	huchongju	1371297898	2.0.10.242	2.0.10.242	09-16-2019	2019-09-16 04:23:43	12:23:43	female	2.0.10.147	99	Blue_S_2.bmp	1903-08-15	0		0	1	257580	0		0	0	NULL	NULL	NULL	Medium	run1	1	List2	Catch.wav	V_T	1	1	1	1	257429	151	1	519	257948
Exp2	12	Exp2-12-1	59.937	1.0.0.149	1	right	huchongju	1371297898	2.0.10.242	2.0.10.242	09-16-2019	2019-09-16 04:23:43	12:23:43	female	2.0.10.147	100	Catch.bmp	1902-03-19	0		0	1	260066	0		0	0	NULL	NULL	NULL	Medium	run1	1	List2	A_T.wav	A_T	1	1	1	1	259915	151	1	745	260660
Exp2	12	Exp2-12-1	59.937	1.0.0.149	1	right	huchongju	1371297898	2.0.10.242	2.0.10.242	09-16-2019	2019-09-16 04:23:43	12:23:43	female	2.0.10.147	101	Catch.bmp	1902-10-30	0		0	0	262034	0		0	0	NULL	NULL	NULL	Medium	run1	1	List2	A_T.wav	A_T	1	1	0	1	261884	150	1	752	262636
Exp2	12	Exp2-12-1	59.937	1.0.0.149	1	right	huchongju	1371297898	2.0.10.242	2.0.10.242	09-16-2019	2019-09-16 04:23:43	12:23:43	female	2.0.10.147	102	Catch.bmp	1902-09-20	0		0	0	264220	0		0	0	NULL	NULL	NULL	Medium	run1	1	List2	A_T.wav	A_T	1	1	0	1	264070	150	1	438	264508
Exp2	12	Exp2-12-1	59.937	1.0.0.149	1	right	huchongju	1371297898	2.0.10.242	2.0.10.242	09-16-2019	2019-09-16 04:23:43	12:23:43	female	2.0.10.147	103	Blue_C_2.bmp	1902-12-06	0		0	0	266372	0		0	0	NULL	NULL	NULL	Medium	run1		List2	Catch.wav	V_S	0		1	1	266222	150		0	0
Exp2	12	Exp2-12-1	59.937	1.0.0.149	1	right	huchongju	1371297898	2.0.10.242	2.0.10.242	09-16-2019	2019-09-16 04:23:43	12:23:43	female	2.0.10.147	104	Blue_S_2.bmp	1903-05-26	0		0	0	268658	0		0	0	NULL	NULL	NULL	Medium	run1	1	List2	A_T.wav	AV_T	1	1	1	1	268508	150	1	496	269004
Exp2	12	Exp2-12-1	59.937	1.0.0.149	1	right	huchongju	1371297898	2.0.10.242	2.0.10.242	09-16-2019	2019-09-16 04:23:43	12:23:43	female	2.0.10.147	105	Red_C_2.bmp	1902-08-06	0		0	1	271061	0		0	0	NULL	NULL	NULL	Medium	run1	1	List2	A_T.wav	AV_T	1	1	1	1	270910	151	1	398	271308
Exp2	12	Exp2-12-1	59.937	1.0.0.149	1	right	huchongju	1371297898	2.0.10.242	2.0.10.242	09-16-2019	2019-09-16 04:23:43	12:23:43	female	2.0.10.147	106	Catch.bmp	1904-04-23	0		0	0	273163	0		0	0	NULL	NULL	NULL	Medium	run1		List2	A_S.wav	A_S	0		0	1	273013	150		0	0
Exp2	12	Exp2-12-1	59.937	1.0.0.149	1	right	huchongju	1371297898	2.0.10.242	2.0.10.242	09-16-2019	2019-09-16 04:23:43	12:23:43	female	2.0.10.147	107	Catch.bmp	1902-09-20	0		0	0	275966	0		0	0	NULL	NULL	NULL	Medium	run1	1	List2	A_T.wav	A_T	1	1	0	1	275816	150	1	684	276500
Exp2	12	Exp2-12-1	59.937	1.0.0.149	1	right	huchongju	1371297898	2.0.10.242	2.0.10.242	09-16-2019	2019-09-16 04:23:43	12:23:43	female	2.0.10.147	108	Catch.bmp	1902-11-03	0		0	0	278118	0		0	0	NULL	NULL	NULL	Medium	run1	1	List2	A_T.wav	A_T	1	1	0	1	277968	150	1	940	278908
Exp2	12	Exp2-12-1	59.937	1.0.0.149	1	right	huchongju	1371297898	2.0.10.242	2.0.10.242	09-16-2019	2019-09-16 04:23:43	12:23:43	female	2.0.10.147	109	Red_C.bmp	1902-04-19	0		0	1	280304	0		0	0	NULL	NULL	NULL	Medium	run1	1	List2	Catch.wav	V_T	1	1	1	1	280153	151	1	499	280652
Exp2	12	Exp2-12-1	59.937	1.0.0.149	1	right	huchongju	1371297898	2.0.10.242	2.0.10.242	09-16-2019	2019-09-16 04:23:43	12:23:43	female	2.0.10.147	110	Red_C_2.bmp	1902-03-17	0		0	0	282306	0		0	0	NULL	NULL	NULL	Medium	run1	1	List2	Catch.wav	V_T	1	1	0	1	282156	150	1	400	282556
Exp2	12	Exp2-12-1	59.937	1.0.0.149	1	right	huchongju	1371297898	2.0.10.242	2.0.10.242	09-16-2019	2019-09-16 04:23:43	12:23:43	female	2.0.10.147	111	Blue_S_2.bmp	1903-09-25	0		0	1	284275	0		0	0	NULL	NULL	NULL	Medium	run1	1	List2	Catch.wav	V_T	1	1	1	1	284124	151	1	416	284540
Exp2	12	Exp2-12-1	59.937	1.0.0.149	1	right	huchongju	1371297898	2.0.10.242	2.0.10.242	09-16-2019	2019-09-16 04:23:43	12:23:43	female	2.0.10.147	112	Blue_S_2.bmp	1903-10-02	0		0	0	286794	0		0	0	NULL	NULL	NULL	Medium	run1	1	List2	A_T.wav	AV_T	1	1	1	1	286644	150	1	624	287268
Exp2	12	Exp2-12-1	59.937	1.0.0.149	1	right	huchongju	1371297898	2.0.10.242	2.0.10.242	09-16-2019	2019-09-16 04:23:43	12:23:43	female	2.0.10.147	113	Red_C.bmp	1903-09-18	0		0	0	289313	0		0	0	NULL	NULL	NULL	Medium	run1	1	List2	Catch.wav	V_T	1	1	1	1	289163	150	1	490	289653
Exp2	12	Exp2-12-1	59.937	1.0.0.149	1	right	huchongju	1371297898	2.0.10.242	2.0.10.242	09-16-2019	2019-09-16 04:23:43	12:23:43	female	2.0.10.147	114	Catch.bmp	1904-03-28	0		0	1	291833	0		0	0	NULL	NULL	NULL	Medium	run1	1	List2	A_T.wav	A_T	1	1	1	1	291682	151	1	490	292172
Exp2	12	Exp2-12-1	59.937	1.0.0.149	1	right	huchongju	1371297898	2.0.10.242	2.0.10.242	09-16-2019	2019-09-16 04:23:43	12:23:43	female	2.0.10.147	115	Red_C.bmp	1904-02-15	0		0	0	294535	0		0	0	NULL	NULL	NULL	Medium	run1	1	List2	Catch.wav	V_T	1	1	1	1	294385	150	1	451	294836
Exp2	12	Exp2-12-1	59.937	1.0.0.149	1	right	huchongju	1371297898	2.0.10.242	2.0.10.242	09-16-2019	2019-09-16 04:23:43	12:23:43	female	2.0.10.147	116	Blue_S_2.bmp	1902-03-28	0		0	0	297205	0		0	0	NULL	NULL	NULL	Medium	run1	1	List2	Catch.wav	V_T	1	1	0	1	297055	150	1	637	297692
Exp2	12	Exp2-12-1	59.937	1.0.0.149	1	right	huchongju	1371297898	2.0.10.242	2.0.10.242	09-16-2019	2019-09-16 04:23:43	12:23:43	female	2.0.10.147	117	Blue_S.bmp	1902-10-06	0		0	1	299174	0		0	0	NULL	NULL	NULL	Medium	run1	1	List2	A_T.wav	AV_T	1	1	1	1	299023	151	1	445	299468
Exp2	12	Exp2-12-1	59.937	1.0.0.149	1	right	huchongju	1371297898	2.0.10.242	2.0.10.242	09-16-2019	2019-09-16 04:23:43	12:23:43	female	2.0.10.147	118	Catch.bmp	1903-02-28	0		0	1	301343	0		0	0	NULL	NULL	NULL	Medium	run1	1	List2	A_T.wav	A_T	1	1	1	1	301192	151	1	444	301636
Exp2	12	Exp2-12-1	59.937	1.0.0.149	1	right	huchongju	1371297898	2.0.10.242	2.0.10.242	09-16-2019	2019-09-16 04:23:43	12:23:43	female	2.0.10.147	119	Red_C_2.bmp	1902-04-03	0		0	0	303645	0		0	0	NULL	NULL	NULL	Medium	run1	1	List2	A_T.wav	AV_T	1	1	0	1	303495	150	1	542	304037
Exp2	12	Exp2-12-1	59.937	1.0.0.149	1	right	huchongju	1371297898	2.0.10.242	2.0.10.242	09-16-2019	2019-09-16 04:23:43	12:23:43	female	2.0.10.147	120	Catch.bmp	1903-05-02	0		0	0	305630	0		0	0	NULL	NULL	NULL	Medium	run1	1	List2	A_T.wav	A_T	1	1	0	1	305480	150	1	460	305940
Exp2	12	Exp2-12-1	59.937	1.0.0.149	1	right	huchongju	1371297898	2.0.10.242	2.0.10.242	09-16-2019	2019-09-16 04:23:43	12:23:43	female	2.0.10.147	121	Blue_C_2.bmp	1902-04-25	0		0	1	308000	0		0	0	NULL	NULL	NULL	Medium	run1		List2	A_S.wav	AV_S	0		1	1	307849	151		0	0
Exp2	12	Exp2-12-1	59.937	1.0.0.149	1	right	huchongju	1371297898	2.0.10.242	2.0.10.242	09-16-2019	2019-09-16 04:23:43	12:23:43	female	2.0.10.147	122	Catch.bmp	1902-04-05	0		0	0	310052	0		0	0	NULL	NULL	NULL	Medium	run1	1	List2	A_T.wav	A_T	1	1	0	1	309902	150	1	766	310668
Exp2	12	Exp2-12-1	59.937	1.0.0.149	1	right	huchongju	1371297898	2.0.10.242	2.0.10.242	09-16-2019	2019-09-16 04:23:43	12:23:43	female	2.0.10.147	123	Blue_S_2.bmp	1903-05-11	0		0	0	312037	0		0	0	NULL	NULL	NULL	Medium	run1	1	List2	Catch.wav	V_T	1	1	1	1	311887	150	1	677	312564
Exp2	12	Exp2-12-1	59.937	1.0.0.149	1	right	huchongju	1371297898	2.0.10.242	2.0.10.242	09-16-2019	2019-09-16 04:23:43	12:23:43	female	2.0.10.147	124	Red_S.bmp	1902-03-21	0		0	0	314423	0		0	0	NULL	NULL	NULL	Medium	run1		List2	Catch.wav	V_S	0		0	1	314273	150	1	419	314692
Exp2	12	Exp2-12-1	59.937	1.0.0.149	1	right	huchongju	1371297898	2.0.10.242	2.0.10.242	09-16-2019	2019-09-16 04:23:43	12:23:43	female	2.0.10.147	125	Catch.bmp	1903-10-13	0		0	0	316392	0		0	0	NULL	NULL	NULL	Medium	run1	1	List2	A_T.wav	A_T	1	1	1	1	316242	150	1	954	317196
Exp2	12	Exp2-12-1	59.937	1.0.0.149	1	right	huchongju	1371297898	2.0.10.242	2.0.10.242	09-16-2019	2019-09-16 04:23:43	12:23:43	female	2.0.10.147	126	Catch.bmp	1903-08-11	0		0	0	318928	0		0	0	NULL	NULL	NULL	Medium	run1	1	List2	A_T.wav	A_T	1	1	0	1	318778	150	1	1090	319868
Exp2	12	Exp2-12-1	59.937	1.0.0.149	1	right	huchongju	1371297898	2.0.10.242	2.0.10.242	09-16-2019	2019-09-16 04:23:43	12:23:43	female	2.0.10.147	127	Red_S_2.bmp	1903-01-25	0		0	0	321397	0		0	0	NULL	NULL	NULL	Medium	run1		List2	A_S.wav	AV_S	0		0	1	321247	150		0	0
Exp2	12	Exp2-12-1	59.937	1.0.0.149	1	right	huchongju	1371297898	2.0.10.242	2.0.10.242	09-16-2019	2019-09-16 04:23:43	12:23:43	female	2.0.10.147	128	Red_S.bmp	1902-04-22	0		0	0	323733	0		0	0	NULL	NULL	NULL	Medium	run1		List2	A_S.wav	AV_S	0		0	1	323583	150		0	0
Exp2	12	Exp2-12-1	59.937	1.0.0.149	1	right	huchongju	1371297898	2.0.10.242	2.0.10.242	09-16-2019	2019-09-16 04:23:43	12:23:43	female	2.0.10.147	129	Blue_S.bmp	1903-09-13	0		0	0	325802	0		0	0	NULL	NULL	NULL	Medium	run1	1	List2	Catch.wav	V_T	1	1	0	1	325652	150	1	448	326100
Exp2	12	Exp2-12-1	59.937	1.0.0.149	1	right	huchongju	1371297898	2.0.10.242	2.0.10.242	09-16-2019	2019-09-16 04:23:43	12:23:43	female	2.0.10.147	130	Blue_S.bmp	1902-08-02	0		0	0	328304	0		0	0	NULL	NULL	NULL	Medium	run1	1	List2	A_T.wav	AV_T	1	1	1	1	328154	150	1	602	328756
Exp2	12	Exp2-12-1	59.937	1.0.0.149	1	right	huchongju	1371297898	2.0.10.242	2.0.10.242	09-16-2019	2019-09-16 04:23:43	12:23:43	female	2.0.10.147	131	Catch.bmp	1904-01-04	0		0	1	330407	0		0	0	NULL	NULL	NULL	Medium	run1		List2	A_S.wav	A_S	0		1	1	330256	151		0	0
Exp2	12	Exp2-12-1	59.937	1.0.0.149	1	right	huchongju	1371297898	2.0.10.242	2.0.10.242	09-16-2019	2019-09-16 04:23:43	12:23:43	female	2.0.10.147	132	Blue_S_2.bmp	1902-06-06	0		0	0	333093	0		0	0	NULL	NULL	NULL	Medium	run1	1	List2	A_T.wav	AV_T	1	1	0	1	332943	150	1	557	333500
Exp2	12	Exp2-12-1	59.937	1.0.0.149	1	right	huchongju	1371297898	2.0.10.242	2.0.10.242	09-16-2019	2019-09-16 04:23:43	12:23:43	female	2.0.10.147	133	Red_C_2.bmp	1903-04-04	0		0	0	335128	0		0	0	NULL	NULL	NULL	Medium	run1	1	List2	Catch.wav	V_T	1	1	1	1	334978	150	1	586	335564
Exp2	12	Exp2-12-1	59.937	1.0.0.149	1	right	huchongju	1371297898	2.0.10.242	2.0.10.242	09-16-2019	2019-09-16 04:23:43	12:23:43	female	2.0.10.147	134	Catch.bmp	1903-05-31	0		0	0	337481	0		0	0	NULL	NULL	NULL	Medium	run1	1	List2	A_T.wav	A_T	1	1	0	1	337331	150	1	729	338060
Exp2	12	Exp2-12-1	59.937	1.0.0.149	1	right	huchongju	1371297898	2.0.10.242	2.0.10.242	09-16-2019	2019-09-16 04:23:43	12:23:43	female	2.0.10.147	135	Red_S.bmp	1903-08-15	0		0	0	339883	0		0	0	NULL	NULL	NULL	Medium	run1		List2	A_S.wav	AV_S	0		0	1	339733	150		0	0
Exp2	12	Exp2-12-1	59.937	1.0.0.149	1	right	huchongju	1371297898	2.0.10.242	2.0.10.242	09-16-2019	2019-09-16 04:23:43	12:23:43	female	2.0.10.147	136	Blue_C_2.bmp	1902-05-05	0		0	0	342419	0		0	0	NULL	NULL	NULL	Medium	run1		List2	Catch.wav	V_S	0		1	1	342269	150		0	0
Exp2	12	Exp2-12-1	59.937	1.0.0.149	1	right	huchongju	1371297898	2.0.10.242	2.0.10.242	09-16-2019	2019-09-16 04:23:43	12:23:43	female	2.0.10.147	137	Blue_S_2.bmp	1904-01-30	0		0	0	344488	0		0	0	NULL	NULL	NULL	Medium	run1	1	List2	Catch.wav	V_T	1	1	0	1	344338	150	1	610	344948
Exp2	12	Exp2-12-1	59.937	1.0.0.149	1	right	huchongju	1371297898	2.0.10.242	2.0.10.242	09-16-2019	2019-09-16 04:23:43	12:23:43	female	2.0.10.147	138	Catch.bmp	1902-11-03	0		0	0	347141	0		0	0	NULL	NULL	NULL	Medium	run1	1	List2	A_T.wav	A_T	1	1	1	1	346991	150	1	533	347524
Exp2	12	Exp2-12-1	59.937	1.0.0.149	1	right	huchongju	1371297898	2.0.10.242	2.0.10.242	09-16-2019	2019-09-16 04:23:43	12:23:43	female	2.0.10.147	139	Red_C.bmp	1902-07-12	0		0	1	349327	0		0	0	NULL	NULL	NULL	Medium	run1	1	List2	Catch.wav	V_T	1	1	1	1	349176	151	1	540	349716
Exp2	12	Exp2-12-1	59.937	1.0.0.149	1	right	huchongju	1371297898	2.0.10.242	2.0.10.242	09-16-2019	2019-09-16 04:23:43	12:23:43	female	2.0.10.147	140	Catch.bmp	1903-05-29	0		0	0	351412	0		0	0	NULL	NULL	NULL	Medium	run1		List2	A_S.wav	A_S	0		0	1	351262	150		0	0
Exp2	12	Exp2-12-1	59.937	1.0.0.149	1	right	huchongju	1371297898	2.0.10.242	2.0.10.242	09-16-2019	2019-09-16 04:23:43	12:23:43	female	2.0.10.147	141	Blue_C.bmp	1903-05-02	0		0	0	353865	1218		0	0	NULL	NULL	NULL	Medium	Run1		List2	Catch.wav	V_S	1		1	1	353715	150		0	0
Exp2	12	Exp2-12-1	59.937	1.0.0.149	1	right	huchongju	1371297898	2.0.10.242	2.0.10.242	09-16-2019	2019-09-16 04:23:43	12:23:43	female	2.0.10.147	142	Catch.bmp	1903-05-11	0		0	0	363792	0		0	0	NULL	NULL	NULL	Medium	run1	1	List2	A_T.wav	A_T	1	1	1	1	363642	150	1	553	364195
Exp2	12	Exp2-12-1	59.937	1.0.0.149	1	right	huchongju	1371297898	2.0.10.242	2.0.10.242	09-16-2019	2019-09-16 04:23:43	12:23:43	female	2.0.10.147	143	Catch.bmp	1902-09-08	0		0	0	366178	0		0	0	NULL	NULL	NULL	Medium	run1	1	List2	A_T.wav	A_T	1	1	0	1	366028	150	1	495	366523
Exp2	12	Exp2-12-1	59.937	1.0.0.149	1	right	huchongju	1371297898	2.0.10.242	2.0.10.242	09-16-2019	2019-09-16 04:23:43	12:23:43	female	2.0.10.147	144	Red_C.bmp	1903-01-15	0		0	0	368313	0		0	0	NULL	NULL	NULL	Medium	run1	1	List2	A_T.wav	AV_T	1	1	0	1	368163	150	1	432	368595
Exp2	12	Exp2-12-1	59.937	1.0.0.149	1	right	huchongju	1371297898	2.0.10.242	2.0.10.242	09-16-2019	2019-09-16 04:23:43	12:23:43	female	2.0.10.147	145	Catch.bmp	1903-04-04	0		0	0	370582	0		0	0	NULL	NULL	NULL	Medium	run1	1	List2	A_T.wav	A_T	1	1	0	1	370432	150	1	483	370915
Exp2	12	Exp2-12-1	59.937	1.0.0.149	1	right	huchongju	1371297898	2.0.10.242	2.0.10.242	09-16-2019	2019-09-16 04:23:43	12:23:43	female	2.0.10.147	146	Catch.bmp	1902-07-26	0		0	0	372935	0		0	0	NULL	NULL	NULL	Medium	run1	1	List2	A_T.wav	A_T	1	1	0	1	372785	150	1	730	373515
Exp2	12	Exp2-12-1	59.937	1.0.0.149	1	right	huchongju	1371297898	2.0.10.242	2.0.10.242	09-16-2019	2019-09-16 04:23:43	12:23:43	female	2.0.10.147	147	Blue_S.bmp	1902-06-27	0		0	0	375020	0		0	0	NULL	NULL	NULL	Medium	run1	1	List2	A_T.wav	AV_T	1	1	0	1	374870	150	1	717	375587
Exp2	12	Exp2-12-1	59.937	1.0.0.149	1	right	huchongju	1371297898	2.0.10.242	2.0.10.242	09-16-2019	2019-09-16 04:23:43	12:23:43	female	2.0.10.147	148	Catch.bmp	1903-07-10	0		0	0	377089	0		0	0	NULL	NULL	NULL	Medium	run1		List2	A_S.wav	A_S	0		0	1	376939	150		0	0
Exp2	12	Exp2-12-1	59.937	1.0.0.149	1	right	huchongju	1371297898	2.0.10.242	2.0.10.242	09-16-2019	2019-09-16 04:23:43	12:23:43	female	2.0.10.147	149	Catch.bmp	1903-10-12	0		0	0	379592	0		0	0	NULL	NULL	NULL	Medium	run1		List2	A_S.wav	A_S	0		0	1	379442	150		0	0
Exp2	12	Exp2-12-1	59.937	1.0.0.149	1	right	huchongju	1371297898	2.0.10.242	2.0.10.242	09-16-2019	2019-09-16 04:23:43	12:23:43	female	2.0.10.147	150	Blue_C.bmp	1904-01-22	0		0	0	382178	0		0	0	NULL	NULL	NULL	Medium	run1		List2	A_S.wav	AV_S	0		0	1	382028	150		0	0
Exp2	12	Exp2-12-1	59.937	1.0.0.149	1	right	huchongju	1371297898	2.0.10.242	2.0.10.242	09-16-2019	2019-09-16 04:23:43	12:23:43	female	2.0.10.147	151	Blue_S.bmp	1904-03-13	0		0	0	384864	0		0	0	NULL	NULL	NULL	Medium	run1	1	List2	Catch.wav	V_T	1	1	1	1	384714	150	1	401	385115
Exp2	12	Exp2-12-1	59.937	1.0.0.149	1	right	huchongju	1371297898	2.0.10.242	2.0.10.242	09-16-2019	2019-09-16 04:23:43	12:23:43	female	2.0.10.147	152	Catch.bmp	1902-04-03	0		0	0	387550	0		0	0	NULL	NULL	NULL	Medium	run1	1	List2	A_T.wav	A_T	1	1	1	1	387400	150	1	555	387955
Exp2	12	Exp2-12-1	59.937	1.0.0.149	1	right	huchongju	1371297898	2.0.10.242	2.0.10.242	09-16-2019	2019-09-16 04:23:43	12:23:43	female	2.0.10.147	153	Blue_S.bmp	1902-07-29	0		0	0	389536	0		0	0	NULL	NULL	NULL	Medium	run1	1	List2	Catch.wav	V_T	1	1	0	1	389386	150	1	521	389907
Exp2	12	Exp2-12-1	59.937	1.0.0.149	1	right	huchongju	1371297898	2.0.10.242	2.0.10.242	09-16-2019	2019-09-16 04:23:43	12:23:43	female	2.0.10.147	154	Blue_S_2.bmp	1903-08-10	0		0	0	391638	0		0	0	NULL	NULL	NULL	Medium	run1	1	List2	A_T.wav	AV_T	1	1	1	1	391488	150	1	355	391843
Exp2	12	Exp2-12-1	59.937	1.0.0.149	1	right	huchongju	1371297898	2.0.10.242	2.0.10.242	09-16-2019	2019-09-16 04:23:43	12:23:43	female	2.0.10.147	155	Red_C.bmp	1903-09-04	0		0	0	394107	0		0	0	NULL	NULL	NULL	Medium	run1	1	List2	A_T.wav	AV_T	1	1	0	1	393957	150	1	406	394363
Exp2	12	Exp2-12-1	59.937	1.0.0.149	1	right	huchongju	1371297898	2.0.10.242	2.0.10.242	09-16-2019	2019-09-16 04:23:43	12:23:43	female	2.0.10.147	156	Catch.bmp	1904-02-16	0		0	0	396610	0		0	0	NULL	NULL	NULL	Medium	run1	1	List2	A_T.wav	A_T	1	1	0	1	396460	150	1	455	396915
Exp2	12	Exp2-12-1	59.937	1.0.0.149	1	right	huchongju	1371297898	2.0.10.242	2.0.10.242	09-16-2019	2019-09-16 04:23:43	12:23:43	female	2.0.10.147	157	Blue_S.bmp	1902-07-03	0		0	0	399279	0		0	0	NULL	NULL	NULL	Medium	run1	1	List2	A_T.wav	AV_T	1	1	0	1	399129	150	1	554	399683
Exp2	12	Exp2-12-1	59.937	1.0.0.149	1	right	huchongju	1371297898	2.0.10.242	2.0.10.242	09-16-2019	2019-09-16 04:23:43	12:23:43	female	2.0.10.147	158	Red_C_2.bmp	1902-07-18	0		0	0	401348	0		0	0	NULL	NULL	NULL	Medium	run1	1	List2	A_T.wav	AV_T	1	1	0	1	401198	150	1	597	401795
Exp2	12	Exp2-12-1	59.937	1.0.0.149	1	right	huchongju	1371297898	2.0.10.242	2.0.10.242	09-16-2019	2019-09-16 04:23:43	12:23:43	female	2.0.10.147	159	Red_S_2.bmp	1902-08-26	0		0	0	403434	0		0	0	NULL	NULL	NULL	Medium	run1		List2	A_S.wav	AV_S	0		0	1	403284	150	1	511	403795
Exp2	12	Exp2-12-1	59.937	1.0.0.149	1	right	huchongju	1371297898	2.0.10.242	2.0.10.242	09-16-2019	2019-09-16 04:23:43	12:23:43	female	2.0.10.147	160	Catch.bmp	1903-09-20	0		0	0	405553	0		0	0	NULL	NULL	NULL	Medium	run1	1	List2	A_T.wav	A_T	1	1	0	2	405403	150	1	968	406371
Exp2	12	Exp2-12-1	59.937	1.0.0.149	1	right	huchongju	1371297898	2.0.10.242	2.0.10.242	09-16-2019	2019-09-16 04:23:43	12:23:43	female	2.0.10.147	161	Catch.bmp	1904-05-13	0		0	0	408072	0		0	0	NULL	NULL	NULL	Medium	run1	1	List2	A_T.wav	A_T	1	1	0	1	407922	150	1	561	408483
Exp2	12	Exp2-12-1	59.937	1.0.0.149	1	right	huchongju	1371297898	2.0.10.242	2.0.10.242	09-16-2019	2019-09-16 04:23:43	12:23:43	female	2.0.10.147	162	Red_S.bmp	1904-01-20	0		0	0	410825	0		0	0	NULL	NULL	NULL	Medium	run1		List2	Catch.wav	V_S	0		1	1	410675	150		0	0
Exp2	12	Exp2-12-1	59.937	1.0.0.149	1	right	huchongju	1371297898	2.0.10.242	2.0.10.242	09-16-2019	2019-09-16 04:23:43	12:23:43	female	2.0.10.147	163	Red_C_2.bmp	1904-03-20	0		0	0	413528	0		0	0	NULL	NULL	NULL	Medium	run1	1	List2	Catch.wav	V_T	1	1	0	1	413378	150	1	473	413851
Exp2	12	Exp2-12-1	59.937	1.0.0.149	1	right	huchongju	1371297898	2.0.10.242	2.0.10.242	09-16-2019	2019-09-16 04:23:43	12:23:43	female	2.0.10.147	164	Blue_S.bmp	1904-01-27	0		0	1	416231	0		0	0	NULL	NULL	NULL	Medium	run1	1	List2	A_T.wav	AV_T	1	1	2	1	416080	151	1	347	416427
Exp2	12	Exp2-12-1	59.937	1.0.0.149	1	right	huchongju	1371297898	2.0.10.242	2.0.10.242	09-16-2019	2019-09-16 04:23:43	12:23:43	female	2.0.10.147	165	Red_C.bmp	1902-09-26	0		0	0	418867	0		0	0	NULL	NULL	NULL	Medium	run1	1	List2	A_T.wav	AV_T	1	1	0	1	418717	150	1	582	419299
Exp2	12	Exp2-12-1	59.937	1.0.0.149	1	right	huchongju	1371297898	2.0.10.242	2.0.10.242	09-16-2019	2019-09-16 04:23:43	12:23:43	female	2.0.10.147	166	Catch.bmp	1902-06-21	0		0	0	421019	0		0	0	NULL	NULL	NULL	Medium	run1		List2	A_S.wav	A_S	0		0	1	420869	150		0	0
Exp2	12	Exp2-12-1	59.937	1.0.0.149	1	right	huchongju	1371297898	2.0.10.242	2.0.10.242	09-16-2019	2019-09-16 04:23:43	12:23:43	female	2.0.10.147	167	Catch.bmp	1902-09-30	0		0	0	423121	0		0	0	NULL	NULL	NULL	Medium	run1	1	List2	A_T.wav	A_T	1	1	0	1	422971	150	1	952	423923
Exp2	12	Exp2-12-1	59.937	1.0.0.149	1	right	huchongju	1371297898	2.0.10.242	2.0.10.242	09-16-2019	2019-09-16 04:23:43	12:23:43	female	2.0.10.147	168	Red_S_2.bmp	1903-01-02	0		1	0	425273	0		0	0	NULL	NULL	NULL	Medium	run1		List2	A_S.wav	AV_S	0		1	1	425123	150		0	0
Exp2	12	Exp2-12-1	59.937	1.0.0.149	1	right	huchongju	1371297898	2.0.10.242	2.0.10.242	09-16-2019	2019-09-16 04:23:43	12:23:43	female	2.0.10.147	169	Blue_S_2.bmp	1903-06-17	0		0	0	427576	0		0	0	NULL	NULL	NULL	Medium	run1	1	List2	Catch.wav	V_T	1	1	0	1	427426	150	1	753	428179
Exp2	12	Exp2-12-1	59.937	1.0.0.149	1	right	huchongju	1371297898	2.0.10.242	2.0.10.242	09-16-2019	2019-09-16 04:23:43	12:23:43	female	2.0.10.147	170	Catch.bmp	1903-03-29	0		0	0	429995	0		0	0	NULL	NULL	NULL	Medium	run1	1	List2	A_T.wav	A_T	1	1	1	1	429845	150	1	614	430459
Exp2	12	Exp2-12-1	59.937	1.0.0.149	1	right	huchongju	1371297898	2.0.10.242	2.0.10.242	09-16-2019	2019-09-16 04:23:43	12:23:43	female	2.0.10.147	171	Red_C.bmp	1902-12-15	0		0	0	432331	0		0	0	NULL	NULL	NULL	Medium	run1	1	List2	Catch.wav	V_T	1	1	1	1	432181	150	1	494	432675
Exp2	12	Exp2-12-1	59.937	1.0.0.149	1	right	huchongju	1371297898	2.0.10.242	2.0.10.242	09-16-2019	2019-09-16 04:23:43	12:23:43	female	2.0.10.147	172	Red_C.bmp	1902-03-28	0		0	1	434567	0		0	0	NULL	NULL	NULL	Medium	run1	1	List2	Catch.wav	V_T	1	1	1	1	434416	151	1	523	434939
Exp2	12	Exp2-12-1	59.937	1.0.0.149	1	right	huchongju	1371297898	2.0.10.242	2.0.10.242	09-16-2019	2019-09-16 04:23:43	12:23:43	female	2.0.10.147	173	Blue_S.bmp	1904-03-26	0		0	0	436535	0		0	0	NULL	NULL	NULL	Medium	run1	1	List2	Catch.wav	V_T	1	1	0	1	436385	150	1	906	437291
Exp2	12	Exp2-12-1	59.937	1.0.0.149	1	right	huchongju	1371297898	2.0.10.242	2.0.10.242	09-16-2019	2019-09-16 04:23:43	12:23:43	female	2.0.10.147	174	Red_C_2.bmp	1904-04-14	0		0	0	439238	0		0	0	NULL	NULL	NULL	Medium	run1	1	List2	A_T.wav	AV_T	1	1	1	1	439088	150	1	523	439611
Exp2	12	Exp2-12-1	59.937	1.0.0.149	1	right	huchongju	1371297898	2.0.10.242	2.0.10.242	09-16-2019	2019-09-16 04:23:43	12:23:43	female	2.0.10.147	175	Red_C.bmp	1902-08-09	0		0	0	441958	0		0	0	NULL	NULL	NULL	Medium	run1	1	List2	A_T.wav	AV_T	1	1	0	1	441808	150	1	507	442315
Exp2	12	Exp2-12-1	59.937	1.0.0.149	1	right	huchongju	1371297898	2.0.10.242	2.0.10.242	09-16-2019	2019-09-16 04:23:43	12:23:43	female	2.0.10.147	176	Catch.bmp	1902-10-27	0		0	0	444060	0		0	0	NULL	NULL	NULL	Medium	run1	1	List2	A_T.wav	A_T	1	1	0	1	443910	150	1	629	444539
Exp2	12	Exp2-12-1	59.937	1.0.0.149	1	right	huchongju	1371297898	2.0.10.242	2.0.10.242	09-16-2019	2019-09-16 04:23:43	12:23:43	female	2.0.10.147	177	Blue_S.bmp	1902-12-12	0		0	0	446246	0		0	0	NULL	NULL	NULL	Medium	run1	1	List2	Catch.wav	V_T	1	1	1	2	446096	150	1	731	446827
Exp2	12	Exp2-12-1	59.937	1.0.0.149	1	right	huchongju	1371297898	2.0.10.242	2.0.10.242	09-16-2019	2019-09-16 04:23:43	12:23:43	female	2.0.10.147	178	Red_C.bmp	1903-05-01	0		0	0	448481	0		0	0	NULL	NULL	NULL	Medium	run1	1	List2	Catch.wav	V_T	1	1	0	1	448331	150	1	480	448811
Exp2	12	Exp2-12-1	59.937	1.0.0.149	1	right	huchongju	1371297898	2.0.10.242	2.0.10.242	09-16-2019	2019-09-16 04:23:43	12:23:43	female	2.0.10.147	179	Catch.bmp	1902-07-28	0		0	1	450851	0		0	0	NULL	NULL	NULL	Medium	run1		List2	A_S.wav	A_S	0		1	1	450700	151		0	0
Exp2	12	Exp2-12-1	59.937	1.0.0.149	1	right	huchongju	1371297898	2.0.10.242	2.0.10.242	09-16-2019	2019-09-16 04:23:43	12:23:43	female	2.0.10.147	180	Red_C_2.bmp	1902-11-30	0		1	0	453019	0		0	0	NULL	NULL	NULL	Medium	run1	1	List2	A_T.wav	AV_T	1	1	0	1	452869	150	1	518	453387
Exp2	12	Exp2-12-1	59.937	1.0.0.149	1	right	huchongju	1371297898	2.0.10.242	2.0.10.242	09-16-2019	2019-09-16 04:23:43	12:23:43	female	2.0.10.147	181	Blue_S.bmp	1904-02-17	0		1	0	455238	0		0	0	NULL	NULL	NULL	Medium	run1	1	List2	A_T.wav	AV_T	1	1	0	1	455088	150	1	627	455715
Exp2	12	Exp2-12-1	59.937	1.0.0.149	1	right	huchongju	1371297898	2.0.10.242	2.0.10.242	09-16-2019	2019-09-16 04:23:43	12:23:43	female	2.0.10.147	182	Red_C.bmp	1903-12-13	0		0	0	457908	0		0	0	NULL	NULL	NULL	Medium	run1	1	List2	Catch.wav	V_T	1	1	1	1	457758	150	1	565	458323
Exp2	12	Exp2-12-1	59.937	1.0.0.149	1	right	huchongju	1371297898	2.0.10.242	2.0.10.242	09-16-2019	2019-09-16 04:23:43	12:23:43	female	2.0.10.147	183	Red_C.bmp	1903-07-05	0		0	0	460511	0		0	0	NULL	NULL	NULL	Medium	run1	1	List2	Catch.wav	V_T	1	1	0	1	460361	150	1	506	460867
Exp2	12	Exp2-12-1	59.937	1.0.0.149	1	right	huchongju	1371297898	2.0.10.242	2.0.10.242	09-16-2019	2019-09-16 04:23:43	12:23:43	female	2.0.10.147	184	Catch.bmp	1902-12-09	0		0	0	462947	0		0	0	NULL	NULL	NULL	Medium	run1	1	List2	A_T.wav	A_T	1	1	1	2	462797	150	1	854	463651
Exp2	12	Exp2-12-1	59.937	1.0.0.149	1	right	huchongju	1371297898	2.0.10.242	2.0.10.242	09-16-2019	2019-09-16 04:23:43	12:23:43	female	2.0.10.147	185	Blue_C.bmp	1903-12-10	0		0	0	465182	0		0	0	NULL	NULL	NULL	Medium	run1		List2	A_S.wav	AV_S	0		0	1	465032	150		0	0
Exp2	12	Exp2-12-1	59.937	1.0.0.149	1	right	huchongju	1371297898	2.0.10.242	2.0.10.242	09-16-2019	2019-09-16 04:23:43	12:23:43	female	2.0.10.147	186	Catch.bmp	1904-04-27	0		0	0	467835	0		0	0	NULL	NULL	NULL	Medium	run1	1	List2	A_T.wav	A_T	1	1	0	1	467685	150	1	606	468291
Exp2	12	Exp2-12-1	59.937	1.0.0.149	1	right	huchongju	1371297898	2.0.10.242	2.0.10.242	09-16-2019	2019-09-16 04:23:43	12:23:43	female	2.0.10.147	187	Blue_S_2.bmp	1902-10-31	0		0	0	470571	0		0	0	NULL	NULL	NULL	Medium	run1	1	List2	Catch.wav	V_T	1	1	1	1	470421	150	1	686	471107
Exp2	12	Exp2-12-1	59.937	1.0.0.149	1	right	huchongju	1371297898	2.0.10.242	2.0.10.242	09-16-2019	2019-09-16 04:23:43	12:23:43	female	2.0.10.147	188	Catch.bmp	1903-09-23	0		0	0	472757	0		0	0	NULL	NULL	NULL	Medium	run1	1	List2	A_T.wav	A_T	1	1	1	1	472607	150	1	596	473203
Exp2	12	Exp2-12-1	59.937	1.0.0.149	1	right	huchongju	1371297898	2.0.10.242	2.0.10.242	09-16-2019	2019-09-16 04:23:43	12:23:43	female	2.0.10.147	189	Blue_C.bmp	1903-07-31	0		0	0	475276	0		0	0	NULL	NULL	NULL	Medium	run1		List2	A_S.wav	AV_S	0		0	1	475126	150		0	0
Exp2	12	Exp2-12-1	59.937	1.0.0.149	1	right	huchongju	1371297898	2.0.10.242	2.0.10.242	09-16-2019	2019-09-16 04:23:43	12:23:43	female	2.0.10.147	190	Catch.bmp	1902-05-11	0		0	0	477796	0		0	0	NULL	NULL	NULL	Medium	run1		List2	A_S.wav	A_S	0		0	2	477646	150		0	0
Exp2	12	Exp2-12-1	59.937	1.0.0.149	1	right	huchongju	1371297898	2.0.10.242	2.0.10.242	09-16-2019	2019-09-16 04:23:43	12:23:43	female	2.0.10.147	191	Catch.bmp	1904-02-07	0		0	0	479881	0		0	0	NULL	NULL	NULL	Medium	run1		List2	A_S.wav	A_S	0		0	1	479731	150		0	0
Exp2	12	Exp2-12-1	59.937	1.0.0.149	1	right	huchongju	1371297898	2.0.10.242	2.0.10.242	09-16-2019	2019-09-16 04:23:43	12:23:43	female	2.0.10.147	192	Blue_S_2.bmp	1902-09-23	0		0	0	482584	0		0	0	NULL	NULL	NULL	Medium	run1	1	List2	Catch.wav	V_T	1	1	1	1	482434	150	1	601	483035
Exp2	12	Exp2-12-1	59.937	1.0.0.149	1	right	huchongju	1371297898	2.0.10.242	2.0.10.242	09-16-2019	2019-09-16 04:23:43	12:23:43	female	2.0.10.147	193	Blue_C.bmp	1903-11-01	0		0	0	484736	0		0	0	NULL	NULL	NULL	Medium	run1		List2	A_S.wav	AV_S	0		1	1	484586	150		0	0
Exp2	12	Exp2-12-1	59.937	1.0.0.149	1	right	huchongju	1371297898	2.0.10.242	2.0.10.242	09-16-2019	2019-09-16 04:23:43	12:23:43	female	2.0.10.147	194	Catch.bmp	1902-07-23	0		0	0	487339	0		0	0	NULL	NULL	NULL	Medium	run1	1	List2	A_T.wav	A_T	1	1	0	1	487189	150	1	566	487755
Exp2	12	Exp2-12-1	59.937	1.0.0.149	1	right	huchongju	1371297898	2.0.10.242	2.0.10.242	09-16-2019	2019-09-16 04:23:43	12:23:43	female	2.0.10.147	195	Blue_S.bmp	1904-02-08	0		0	0	489425	0		0	0	NULL	NULL	NULL	Medium	run1	1	List2	A_T.wav	AV_T	1	1	0	2	489275	150	1	664	489939
Exp2	12	Exp2-12-1	59.937	1.0.0.149	1	right	huchongju	1371297898	2.0.10.242	2.0.10.242	09-16-2019	2019-09-16 04:23:43	12:23:43	female	2.0.10.147	196	Catch.bmp	1902-09-14	0		0	0	492077	0		0	0	NULL	NULL	NULL	Medium	run1	1	List2	A_T.wav	A_T	1	1	0	1	491927	150	1	500	492427
Exp2	12	Exp2-12-1	59.937	1.0.0.149	1	right	huchongju	1371297898	2.0.10.242	2.0.10.242	09-16-2019	2019-09-16 04:23:43	12:23:43	female	2.0.10.147	197	Catch.bmp	1904-03-21	0		0	0	494213	0		0	0	NULL	NULL	NULL	Medium	run1		List2	A_S.wav	A_S	0		0	1	494063	150		0	0
Exp2	12	Exp2-12-1	59.937	1.0.0.149	1	right	huchongju	1371297898	2.0.10.242	2.0.10.242	09-16-2019	2019-09-16 04:23:43	12:23:43	female	2.0.10.147	198	Red_S.bmp	1904-04-07	0		0	1	496983	0		0	0	NULL	NULL	NULL	Medium	run1		List2	A_S.wav	AV_S	0		1	1	496832	151	1	451	497283
Exp2	12	Exp2-12-1	59.937	1.0.0.149	1	right	huchongju	1371297898	2.0.10.242	2.0.10.242	09-16-2019	2019-09-16 04:23:43	12:23:43	female	2.0.10.147	199	Red_C.bmp	1903-10-26	0		0	0	499702	0		0	0	NULL	NULL	NULL	Medium	run1	1	List2	A_T.wav	AV_T	1	1	0	1	499552	150	1	556	500108
Exp2	12	Exp2-12-1	59.937	1.0.0.149	1	right	huchongju	1371297898	2.0.10.242	2.0.10.242	09-16-2019	2019-09-16 04:23:43	12:23:43	female	2.0.10.147	200	Blue_S.bmp	1902-10-20	0		0	0	502255	0		0	0	NULL	NULL	NULL	Medium	run1	1	List2	A_T.wav	AV_T	1	1	0	1	502105	150	1	866	502971
Exp2	12	Exp2-12-1	59.937	1.0.0.149	1	right	huchongju	1371297898	2.0.10.242	2.0.10.242	09-16-2019	2019-09-16 04:23:43	12:23:43	female	2.0.10.147	201	Catch.bmp	1903-05-04	0		0	1	504441	0		0	0	NULL	NULL	NULL	Medium	run1	1	List2	A_T.wav	A_T	1	1	1	1	504290	151	1	576	504866
Exp2	12	Exp2-12-1	59.937	1.0.0.149	1	right	huchongju	1371297898	2.0.10.242	2.0.10.242	09-16-2019	2019-09-16 04:23:43	12:23:43	female	2.0.10.147	202	Blue_S.bmp	1902-10-18	0		0	0	506810	0		0	0	NULL	NULL	NULL	Medium	run1	1	List2	A_T.wav	AV_T	1	1	0	2	506660	150	1	1014	507674
Exp2	12	Exp2-12-1	59.937	1.0.0.149	1	right	huchongju	1371297898	2.0.10.242	2.0.10.242	09-16-2019	2019-09-16 04:23:43	12:23:43	female	2.0.10.147	203	Catch.bmp	1903-06-25	0		0	1	508979	0		0	0	NULL	NULL	NULL	Medium	run1	1	List2	A_T.wav	A_T	1	1	1	1	508828	151	1	775	509603
Exp2	12	Exp2-12-1	59.937	1.0.0.149	1	right	huchongju	1371297898	2.0.10.242	2.0.10.242	09-16-2019	2019-09-16 04:23:43	12:23:43	female	2.0.10.147	204	Red_C.bmp	1902-05-04	0		0	0	511398	0		0	0	NULL	NULL	NULL	Medium	run1	1	List2	Catch.wav	V_T	1	1	0	1	511248	150	1	555	511803
Exp2	12	Exp2-12-1	59.937	1.0.0.149	1	right	huchongju	1371297898	2.0.10.242	2.0.10.242	09-16-2019	2019-09-16 04:23:43	12:23:43	female	2.0.10.147	205	Blue_S_2.bmp	1902-11-11	0		0	0	513400	0		0	0	NULL	NULL	NULL	Medium	run1	1	List2	A_T.wav	AV_T	1	1	1	1	513250	150	1	712	513962
Exp2	12	Exp2-12-1	59.937	1.0.0.149	1	right	huchongju	1371297898	2.0.10.242	2.0.10.242	09-16-2019	2019-09-16 04:23:43	12:23:43	female	2.0.10.147	206	Blue_S_2.bmp	1903-06-14	0		0	0	515602	0		0	0	NULL	NULL	NULL	Medium	run1	1	List2	A_T.wav	AV_T	1	1	0	1	515452	150	1	406	515858
Exp2	12	Exp2-12-1	59.937	1.0.0.149	1	right	huchongju	1371297898	2.0.10.242	2.0.10.242	09-16-2019	2019-09-16 04:23:43	12:23:43	female	2.0.10.147	207	Blue_S_2.bmp	1904-04-26	0		0	1	518022	0		0	0	NULL	NULL	NULL	Medium	run1	1	List2	A_T.wav	AV_T	1	1	0	1	517871	151	1	379	518250
Exp2	12	Exp2-12-1	59.937	1.0.0.149	1	right	huchongju	1371297898	2.0.10.242	2.0.10.242	09-16-2019	2019-09-16 04:23:43	12:23:43	female	2.0.10.147	208	Red_S_2.bmp	1903-05-07	0		0	0	520758	0		0	0	NULL	NULL	NULL	Medium	run1		List2	Catch.wav	V_S	0		0	1	520608	150		0	0
Exp2	12	Exp2-12-1	59.937	1.0.0.149	1	right	huchongju	1371297898	2.0.10.242	2.0.10.242	09-16-2019	2019-09-16 04:23:43	12:23:43	female	2.0.10.147	209	Red_S_2.bmp	1904-05-07	0		0	1	523194	0		0	0	NULL	NULL	NULL	Medium	run1		List2	Catch.wav	V_S	0		1	1	523043	151		0	0
Exp2	12	Exp2-12-1	59.937	1.0.0.149	1	right	huchongju	1371297898	2.0.10.242	2.0.10.242	09-16-2019	2019-09-16 04:23:43	12:23:43	female	2.0.10.147	210	Blue_S_2.bmp	1903-11-27	0		0	1	525997	0		0	0	NULL	NULL	NULL	Medium	run1	1	List2	Catch.wav	V_T	1	1	1	1	525846	151	1	676	526522
Exp2	12	Exp2-12-1	59.937	1.0.0.149	1	right	huchongju	1371297898	2.0.10.242	2.0.10.242	09-16-2019	2019-09-16 04:23:43	12:23:43	female	2.0.10.147	211	Blue_S_2.bmp	1902-07-16	0		0	0	528583	0		0	0	NULL	NULL	NULL	Medium	run1	1	List2	Catch.wav	V_T	1	1	0	2	528433	150	1	585	529018
Exp2	12	Exp2-12-1	59.937	1.0.0.149	1	right	huchongju	1371297898	2.0.10.242	2.0.10.242	09-16-2019	2019-09-16 04:23:43	12:23:43	female	2.0.10.147	212	Catch.bmp	1903-10-08	0		0	0	530668	0		0	0	NULL	NULL	NULL	Medium	run1	1	List2	A_T.wav	A_T	1	1	1	1	530518	150	1	748	531266
Exp2	12	Exp2-12-1	59.937	1.0.0.149	1	right	huchongju	1371297898	2.0.10.242	2.0.10.242	09-16-2019	2019-09-16 04:23:43	12:23:43	female	2.0.10.147	213	Blue_C_2.bmp	1903-03-20	0		0	0	533204	0		0	0	NULL	NULL	NULL	Medium	run1		List2	A_S.wav	AV_S	0		0	1	533054	150		0	0
Exp2	12	Exp2-12-1	59.937	1.0.0.149	1	right	huchongju	1371297898	2.0.10.242	2.0.10.242	09-16-2019	2019-09-16 04:23:43	12:23:43	female	2.0.10.147	214	Red_C.bmp	1904-02-18	0		0	0	535590	0		0	0	NULL	NULL	NULL	Medium	run1	1	List2	A_T.wav	AV_T	1	1	0	1	535440	150	1	426	535866
Exp2	12	Exp2-12-1	59.937	1.0.0.149	1	right	huchongju	1371297898	2.0.10.242	2.0.10.242	09-16-2019	2019-09-16 04:23:43	12:23:43	female	2.0.10.147	215	Red_C.bmp	1903-02-14	0		0	1	538260	0		0	0	NULL	NULL	NULL	Medium	run1	1	List2	A_T.wav	AV_T	1	1	1	1	538109	151	1	349	538458
Exp2	12	Exp2-12-1	59.937	1.0.0.149	1	right	huchongju	1371297898	2.0.10.242	2.0.10.242	09-16-2019	2019-09-16 04:23:43	12:23:43	female	2.0.10.147	216	Red_C.bmp	1903-07-23	0		0	0	540562	0		0	0	NULL	NULL	NULL	Medium	run1	1	List2	Catch.wav	V_T	1	1	1	1	540412	150	1	462	540874
Exp2	12	Exp2-12-1	59.937	1.0.0.149	1	right	huchongju	1371297898	2.0.10.242	2.0.10.242	09-16-2019	2019-09-16 04:23:43	12:23:43	female	2.0.10.147	217	Blue_S_2.bmp	1902-10-15	0		0	1	543015	0		0	0	NULL	NULL	NULL	Medium	run1	1	List2	A_T.wav	AV_T	1	1	2	1	542864	151	1	602	543466
Exp2	12	Exp2-12-1	59.937	1.0.0.149	1	right	huchongju	1371297898	2.0.10.242	2.0.10.242	09-16-2019	2019-09-16 04:23:43	12:23:43	female	2.0.10.147	218	Blue_C.bmp	1903-02-04	0		0	1	545184	0		0	0	NULL	NULL	NULL	Medium	Run1		List2	Catch.wav	V_S	0		1	1	545033	151	1	481	545514
Exp2	12	Exp2-12-1	59.937	1.0.0.149	1	right	huchongju	1371297898	2.0.10.242	2.0.10.242	09-16-2019	2019-09-16 04:23:43	12:23:43	female	2.0.10.147	219	Catch.bmp	1903-01-21	0		0	0	547469	0		0	0	NULL	NULL	NULL	Medium	run1	1	List2	A_T.wav	A_T	1	1	1	1	547319	150	1	907	548226
Exp2	12	Exp2-12-1	59.937	1.0.0.149	1	right	huchongju	1371297898	2.0.10.242	2.0.10.242	09-16-2019	2019-09-16 04:23:43	12:23:43	female	2.0.10.147	220	Red_C_2.bmp	1903-09-20	0		0	0	549738	0		0	0	NULL	NULL	NULL	Medium	run1	1	List2	A_T.wav	AV_T	1	1	0	1	549588	150	1	574	550162
Exp2	12	Exp2-12-1	59.937	1.0.0.149	1	right	huchongju	1371297898	2.0.10.242	2.0.10.242	09-16-2019	2019-09-16 04:23:43	12:23:43	female	2.0.10.147	221	Red_C_2.bmp	1903-06-19	0		0	0	552258	0		0	0	NULL	NULL	NULL	Medium	run1	1	List2	Catch.wav	V_T	1	1	0	2	552108	150	1	558	552666
Exp2	12	Exp2-12-1	59.937	1.0.0.149	1	right	huchongju	1371297898	2.0.10.242	2.0.10.242	09-16-2019	2019-09-16 04:23:43	12:23:43	female	2.0.10.147	222	Catch.bmp	1904-01-05	0		0	0	554677	0		0	0	NULL	NULL	NULL	Medium	run1	1	List2	A_T.wav	A_T	1	1	1	1	554527	150	1	995	555522
Exp2	12	Exp2-12-1	59.937	1.0.0.149	1	right	huchongju	1371297898	2.0.10.242	2.0.10.242	09-16-2019	2019-09-16 04:23:43	12:23:43	female	2.0.10.147	223	Red_C.bmp	1903-06-30	0		0	0	557296	0		0	0	NULL	NULL	NULL	Medium	run1	1	List2	Catch.wav	V_T	1	1	1	1	557146	150	1	720	557866
Exp2	12	Exp2-12-1	59.937	1.0.0.149	1	right	huchongju	1371297898	2.0.10.242	2.0.10.242	09-16-2019	2019-09-16 04:23:43	12:23:43	female	2.0.10.147	224	Red_S.bmp	1903-02-03	0		0	0	559732	0		0	0	NULL	NULL	NULL	Medium	run1		List2	A_S.wav	AV_S	0		1	1	559582	150		0	0
Exp2	12	Exp2-12-1	59.937	1.0.0.149	1	right	huchongju	1371297898	2.0.10.242	2.0.10.242	09-16-2019	2019-09-16 04:23:43	12:23:43	female	2.0.10.147	225	Red_C.bmp	1903-01-10	0		0	0	562085	0		0	0	NULL	NULL	NULL	Medium	run1	1	List2	Catch.wav	V_T	1	1	1	1	561935	150	1	611	562546
Exp2	12	Exp2-12-1	59.937	1.0.0.149	1	right	huchongju	1371297898	2.0.10.242	2.0.10.242	09-16-2019	2019-09-16 04:23:43	12:23:43	female	2.0.10.147	226	Blue_C_2.bmp	1902-06-05	0		0	0	564354	0		0	0	NULL	NULL	NULL	Medium	run1		List2	A_S.wav	AV_S	0		1	1	564204	150		0	0
Exp2	12	Exp2-12-1	59.937	1.0.0.149	1	right	huchongju	1371297898	2.0.10.242	2.0.10.242	09-16-2019	2019-09-16 04:23:43	12:23:43	female	2.0.10.147	227	Red_C_2.bmp	1903-09-23	0		0	0	566456	0		0	0	NULL	NULL	NULL	Medium	run1	1	List2	Catch.wav	V_T	1	1	1	1	566306	150	1	552	566858
Exp2	12	Exp2-12-1	59.937	1.0.0.149	1	right	huchongju	1371297898	2.0.10.242	2.0.10.242	09-16-2019	2019-09-16 04:23:43	12:23:43	female	2.0.10.147	228	Red_C.bmp	1903-10-28	0		0	0	568975	0		0	0	NULL	NULL	NULL	Medium	run1	1	List2	A_T.wav	AV_T	1	1	1	1	568825	150	1	553	569378
Exp2	12	Exp2-12-1	59.937	1.0.0.149	1	right	huchongju	1371297898	2.0.10.242	2.0.10.242	09-16-2019	2019-09-16 04:23:43	12:23:43	female	2.0.10.147	229	Catch.bmp	1903-09-19	0		0	0	571528	0		0	0	NULL	NULL	NULL	Medium	run1		List2	A_S.wav	A_S	0		0	1	571378	150		0	0
Exp2	12	Exp2-12-1	59.937	1.0.0.149	1	right	huchongju	1371297898	2.0.10.242	2.0.10.242	09-16-2019	2019-09-16 04:23:43	12:23:43	female	2.0.10.147	230	Blue_C.bmp	1902-08-08	0		1	0	574097	0		0	0	NULL	NULL	NULL	Medium	Run1		List2	Catch.wav	V_S	0		1	1	573947	150		0	0
Exp2	12	Exp2-12-1	59.937	1.0.0.149	1	right	huchongju	1371297898	2.0.10.242	2.0.10.242	09-16-2019	2019-09-16 04:23:43	12:23:43	female	2.0.10.147	231	Catch.bmp	1902-07-27	0		0	1	576417	0		0	0	NULL	NULL	NULL	Medium	run1	1	List2	A_T.wav	A_T	1	1	1	1	576266	151	1	560	576826
Exp2	12	Exp2-12-1	59.937	1.0.0.149	1	right	huchongju	1371297898	2.0.10.242	2.0.10.242	09-16-2019	2019-09-16 04:23:43	12:23:43	female	2.0.10.147	232	Blue_S.bmp	1903-02-03	0		0	0	578519	0		0	0	NULL	NULL	NULL	Medium	run1	1	List2	A_T.wav	AV_T	1	1	0	1	578369	150	1	721	579090
Exp2	12	Exp2-12-1	59.937	1.0.0.149	1	right	huchongju	1371297898	2.0.10.242	2.0.10.242	09-16-2019	2019-09-16 04:23:43	12:23:43	female	2.0.10.147	233	Blue_S.bmp	1903-08-25	0		0	1	580805	0		0	0	NULL	NULL	NULL	Medium	run1	1	List2	Catch.wav	V_T	1	1	1	1	580654	151	1	452	581106
Exp2	12	Exp2-12-1	59.937	1.0.0.149	1	right	huchongju	1371297898	2.0.10.242	2.0.10.242	09-16-2019	2019-09-16 04:23:43	12:23:43	female	2.0.10.147	234	Blue_C_2.bmp	1904-02-20	0		1	0	583290	0		0	0	NULL	NULL	NULL	Medium	run1		List2	Catch.wav	V_S	0		0	1	583140	150		0	0
Exp2	12	Exp2-12-1	59.937	1.0.0.149	1	right	huchongju	1371297898	2.0.10.242	2.0.10.242	09-16-2019	2019-09-16 04:23:43	12:23:43	female	2.0.10.147	235	Red_S_2.bmp	1902-03-21	0		0	0	586010	0		0	0	NULL	NULL	NULL	Medium	run1		List2	A_S.wav	AV_S	0		1	1	585860	150	1	566	586426
Exp2	12	Exp2-12-1	59.937	1.0.0.149	1	right	huchongju	1371297898	2.0.10.242	2.0.10.242	09-16-2019	2019-09-16 04:23:43	12:23:43	female	2.0.10.147	236	Blue_S_2.bmp	1903-02-10	0		0	0	587979	0		0	0	NULL	NULL	NULL	Medium	run1	1	List2	A_T.wav	AV_T	1	1	0	1	587829	150	1	805	588634
Exp2	12	Exp2-12-1	59.937	1.0.0.149	1	right	huchongju	1371297898	2.0.10.242	2.0.10.242	09-16-2019	2019-09-16 04:23:43	12:23:43	female	2.0.10.147	237	Blue_C.bmp	1904-03-19	0		0	1	590265	0		0	0	NULL	NULL	NULL	Medium	Run1		List2	Catch.wav	V_S	0		1	1	590114	151		0	0
Exp2	12	Exp2-12-1	59.937	1.0.0.149	1	right	huchongju	1371297898	2.0.10.242	2.0.10.242	09-16-2019	2019-09-16 04:23:43	12:23:43	female	2.0.10.147	238	Red_C_2.bmp	1903-01-06	0		1	0	593017	0		0	0	NULL	NULL	NULL	Medium	run1	1	List2	A_T.wav	AV_T	1	1	1	1	592867	150	1	591	593458
Exp2	12	Exp2-12-1	59.937	1.0.0.149	1	right	huchongju	1371297898	2.0.10.242	2.0.10.242	09-16-2019	2019-09-16 04:23:43	12:23:43	female	2.0.10.147	239	Catch.bmp	1904-04-29	0		0	0	595270	0		0	0	NULL	NULL	NULL	Medium	run1		List2	A_S.wav	A_S	0		0	1	595120	150		0	0
Exp2	12	Exp2-12-1	59.937	1.0.0.149	1	right	huchongju	1371297898	2.0.10.242	2.0.10.242	09-16-2019	2019-09-16 04:23:43	12:23:43	female	2.0.10.147	240	Red_C.bmp	1903-11-20	0		0	0	598056	0		0	0	NULL	NULL	NULL	Medium	run1	1	List2	A_T.wav	AV_T	1	1	0	1	597906	150	1	600	598506
Exp2	12	Exp2-12-1	59.937	1.0.0.149	1	right	huchongju	1371297898	2.0.10.242	2.0.10.242	09-16-2019	2019-09-16 04:23:43	12:23:43	female	2.0.10.147	241	Catch.bmp	1904-01-14	0		1	0	600625	0		0	0	NULL	NULL	NULL	Medium	run1	1	List2	A_T.wav	A_T	1	1	0	1	600475	150	1	599	601074
Exp2	12	Exp2-12-1	59.937	1.0.0.149	1	right	huchongju	1371297898	2.0.10.242	2.0.10.242	09-16-2019	2019-09-16 04:23:43	12:23:43	female	2.0.10.147	242	Catch.bmp	1902-08-04	0		0	1	603262	0		0	0	NULL	NULL	NULL	Medium	run1		List2	A_S.wav	A_S	0		1	1	603111	151		0	0
Exp2	12	Exp2-12-1	59.937	1.0.0.149	1	right	huchongju	1371297898	2.0.10.242	2.0.10.242	09-16-2019	2019-09-16 04:23:43	12:23:43	female	2.0.10.147	243	Blue_S.bmp	1902-11-30	0		0	0	605414	0		0	0	NULL	NULL	NULL	Medium	run1	1	List2	Catch.wav	V_T	1	1	1	1	605264	150	1	666	605930
Exp2	12	Exp2-12-1	59.937	1.0.0.149	1	right	huchongju	1371297898	2.0.10.242	2.0.10.242	09-16-2019	2019-09-16 04:23:43	12:23:43	female	2.0.10.147	244	Catch.bmp	1903-05-19	0		0	0	607633	0		0	0	NULL	NULL	NULL	Medium	run1	1	List2	A_T.wav	A_T	1	1	1	1	607483	150	1	815	608298
Exp2	12	Exp2-12-1	59.937	1.0.0.149	1	right	huchongju	1371297898	2.0.10.242	2.0.10.242	09-16-2019	2019-09-16 04:23:43	12:23:43	female	2.0.10.147	245	Blue_S_2.bmp	1903-09-02	0		0	0	610019	0		0	0	NULL	NULL	NULL	Medium	run1	1	List2	A_T.wav	AV_T	1	1	0	1	609869	150	1	629	610498
Exp2	12	Exp2-12-1	59.937	1.0.0.149	1	right	huchongju	1371297898	2.0.10.242	2.0.10.242	09-16-2019	2019-09-16 04:23:43	12:23:43	female	2.0.10.147	246	Red_S_2.bmp	1903-09-23	0		0	0	612521	0		0	0	NULL	NULL	NULL	Medium	run1		List2	Catch.wav	V_S	0		1	1	612371	150		0	0
Exp2	12	Exp2-12-1	59.937	1.0.0.149	1	right	huchongju	1371297898	2.0.10.242	2.0.10.242	09-16-2019	2019-09-16 04:23:43	12:23:43	female	2.0.10.147	247	Catch.bmp	1904-04-18	0		0	0	615091	0		0	0	NULL	NULL	NULL	Medium	run1	1	List2	A_T.wav	A_T	1	1	0	1	614941	150	1	710	615651
Exp2	12	Exp2-12-1	59.937	1.0.0.149	1	right	huchongju	1371297898	2.0.10.242	2.0.10.242	09-16-2019	2019-09-16 04:23:43	12:23:43	female	2.0.10.147	248	Red_C_2.bmp	1903-08-06	0		0	0	617810	0		0	0	NULL	NULL	NULL	Medium	run1	1	List2	Catch.wav	V_T	1	1	1	1	617660	150	1	390	618050
Exp2	12	Exp2-12-1	59.937	1.0.0.149	1	right	huchongju	1371297898	2.0.10.242	2.0.10.242	09-16-2019	2019-09-16 04:23:43	12:23:43	female	2.0.10.147	249	Catch.bmp	1903-06-05	0		0	1	620280	0		0	0	NULL	NULL	NULL	Medium	run1	1	List2	A_T.wav	A_T	1	1	2	1	620129	151	1	569	620698
Exp2	12	Exp2-12-1	59.937	1.0.0.149	1	right	huchongju	1371297898	2.0.10.242	2.0.10.242	09-16-2019	2019-09-16 04:23:43	12:23:43	female	2.0.10.147	250	Catch.bmp	1903-06-25	0		0	0	622682	0		0	0	NULL	NULL	NULL	Medium	run1	1	List2	A_T.wav	A_T	1	1	0	1	622532	150	1	606	623138
Exp2	12	Exp2-12-1	59.937	1.0.0.149	1	right	huchongju	1371297898	2.0.10.242	2.0.10.242	09-16-2019	2019-09-16 04:23:43	12:23:43	female	2.0.10.147	251	Blue_S.bmp	1902-04-23	0		0	0	625101	0		0	0	NULL	NULL	NULL	Medium	run1	1	List2	A_T.wav	AV_T	0		0	1	624951	150		0	0
Exp2	12	Exp2-12-1	59.937	1.0.0.149	1	right	huchongju	1371297898	2.0.10.242	2.0.10.242	09-16-2019	2019-09-16 04:23:43	12:23:43	female	2.0.10.147	252	Blue_S.bmp	1903-12-26	0		0	1	627154	0		0	0	NULL	NULL	NULL	Medium	run1	1	List2	Catch.wav	V_T	1	1	1	1	627003	151	1	431	627434
Exp2	12	Exp2-12-1	59.937	1.0.0.149	1	right	huchongju	1371297898	2.0.10.242	2.0.10.242	09-16-2019	2019-09-16 04:23:43	12:23:43	female	2.0.10.147	253	Catch.bmp	1903-01-25	0		0	0	629773	0		0	0	NULL	NULL	NULL	Medium	run1	1	List2	A_T.wav	A_T	1	1	1	1	629623	150	1	739	630362
Exp2	12	Exp2-12-1	59.937	1.0.0.149	1	right	huchongju	1371297898	2.0.10.242	2.0.10.242	09-16-2019	2019-09-16 04:23:43	12:23:43	female	2.0.10.147	254	Catch.bmp	1903-11-24	0		0	0	632042	0		0	0	NULL	NULL	NULL	Medium	run1	1	List2	A_T.wav	A_T	1	1	0	1	631892	150	1	638	632530
Exp2	12	Exp2-12-1	59.937	1.0.0.149	1	right	huchongju	1371297898	2.0.10.242	2.0.10.242	09-16-2019	2019-09-16 04:23:43	12:23:43	female	2.0.10.147	255	Red_C.bmp	1903-01-23	0		0	0	634628	0		0	0	NULL	NULL	NULL	Medium	run1	1	List2	A_T.wav	AV_T	1	1	0	1	634478	150	1	468	634946
Exp2	12	Exp2-12-1	59.937	1.0.0.149	1	right	huchongju	1371297898	2.0.10.242	2.0.10.242	09-16-2019	2019-09-16 04:23:43	12:23:43	female	2.0.10.147	256	Red_C_2.bmp	1902-04-08	0		0	0	636897	0		0	0	NULL	NULL	NULL	Medium	run1	1	List2	Catch.wav	V_T	1	1	1	1	636747	150	1	423	637170
Exp2	12	Exp2-12-1	59.937	1.0.0.149	1	right	huchongju	1371297898	2.0.10.242	2.0.10.242	09-16-2019	2019-09-16 04:23:43	12:23:43	female	2.0.10.147	257	Red_C_2.bmp	1904-02-11	0		0	1	638883	0		0	0	NULL	NULL	NULL	Medium	run1	1	List2	A_T.wav	AV_T	1	1	1	1	638732	151	1	694	639426
Exp2	12	Exp2-12-1	59.937	1.0.0.149	1	right	huchongju	1371297898	2.0.10.242	2.0.10.242	09-16-2019	2019-09-16 04:23:43	12:23:43	female	2.0.10.147	258	Blue_S.bmp	1902-12-10	0		0	0	641535	0		0	0	NULL	NULL	NULL	Medium	run1	1	List2	Catch.wav	V_T	1	1	1	1	641385	150	1	545	641930
Exp2	12	Exp2-12-1	59.937	1.0.0.149	1	right	huchongju	1371297898	2.0.10.242	2.0.10.242	09-16-2019	2019-09-16 04:23:43	12:23:43	female	2.0.10.147	259	Catch.bmp	1902-10-18	0		0	0	643771	0		0	0	NULL	NULL	NULL	Medium	run1		List2	A_S.wav	A_S	0		1	1	643621	150		0	0
Exp2	12	Exp2-12-1	59.937	1.0.0.149	1	right	huchongju	1371297898	2.0.10.242	2.0.10.242	09-16-2019	2019-09-16 04:23:43	12:23:43	female	2.0.10.147	260	Catch.bmp	1902-10-24	0		0	0	646007	0		0	0	NULL	NULL	NULL	Medium	run1	1	List2	A_T.wav	A_T	1	1	0	1	645857	150	1	768	646625
