# Supplementary material for: Visual Perceptual Load Attenuates Age-Related Audiovisual Integration in an Audiovisual Discrimination Task
Source: Front Psychol. 2021 Sep 29;12:740221. doi: 10.3389/fpsyg.2021.740221 (PMC8511317; doi:10.3389/fpsyg.2021.740221)
Supplement: Supplementary file 1 [file Data_Sheet_1.ZIP › Export data/Group 1_Data_Younger/Exp2_Medium load/Subject_13.xlsx]

## Sheet: Sheet1
ExperimentName	Subject	DataFile.Basename	Display.RefreshRate	ExperimentVersion	Group	Handedness	Name	RandomSeed	RuntimeVersion	RuntimeVersionExpected	SessionDate	SessionStartDateTimeUtc	SessionTime	Sex	StudioVersion	Block	Image	ITI	ITI.ACC	ITI.CRESP	ITI.DurationError	ITI.OnsetDelay	ITI.OnsetTime	ITI.OnsetToOnsetTime	ITI.RESP	ITI.RT	ITI.RTTime	List1	List1.Cycle	List1.Sample	PercetualLoad	Procedure	Response	Running	Sound	StimulusType	Target.ACC	Target.CRESP	Target.DurationError	Target.OnsetDelay	Target.OnsetTime	Target.OnsetToOnsetTime	Target.RESP	Target.RT	Target.RTTime
Exp2	13	Exp2-13-1	59.937	1.0.0.150	1	right	yangqianqian	-2073895702	2.0.10.242	2.0.10.242	09-18-2019	2019-09-18 02:20:20	10:20:20	female	2.0.10.147	1	Catch.bmp	1903-09-16	0		1	0	28892	0		0	0	10	1	1	Medium	Prac	1	List1	A_T.wav	A_T	0		122	1	28742	150		0	0
Exp2	13	Exp2-13-1	59.937	1.0.0.150	1	right	yangqianqian	-2073895702	2.0.10.242	2.0.10.242	09-18-2019	2019-09-18 02:20:20	10:20:20	female	2.0.10.147	2	Red_S.bmp	1903-08-16	0		0	0	31462	0		0	0	17	1	2	Medium	Prac		List1	A_S.wav	AV_S	0		0	1	31312	150		0	0
Exp2	13	Exp2-13-1	59.937	1.0.0.150	1	right	yangqianqian	-2073895702	2.0.10.242	2.0.10.242	09-18-2019	2019-09-18 02:20:20	10:20:20	female	2.0.10.147	3	Catch.bmp	1902-11-19	0		0	1	34015	0		0	0	10	1	3	Medium	Prac	1	List1	A_T.wav	A_T	0		0	1	33864	151		0	0
Exp2	13	Exp2-13-1	59.937	1.0.0.150	1	right	yangqianqian	-2073895702	2.0.10.242	2.0.10.242	09-18-2019	2019-09-18 02:20:20	10:20:20	female	2.0.10.147	4	Red_C_2.bmp	1902-08-30	0		0	0	36267	0		0	0	6	1	4	Medium	Prac	1	List1	Catch.wav	V_T	1	1	0	1	36117	150	1	507	36624
Exp2	13	Exp2-13-1	59.937	1.0.0.150	1	right	yangqianqian	-2073895702	2.0.10.242	2.0.10.242	09-18-2019	2019-09-18 02:20:20	10:20:20	female	2.0.10.147	5	Catch.bmp	1902-06-22	0		1	0	38402	0		0	0	10	1	5	Medium	Prac	1	List1	A_T.wav	A_T	1	1	1	1	38252	150	1	756	39008
Exp2	13	Exp2-13-1	59.937	1.0.0.150	1	right	yangqianqian	-2073895702	2.0.10.242	2.0.10.242	09-18-2019	2019-09-18 02:20:20	10:20:20	female	2.0.10.147	6	Catch.bmp	1902-10-05	0		0	1	40455	0		0	0	9	1	6	Medium	Prac		List1	A_S.wav	A_S	0		1	1	40304	151		0	0
Exp2	13	Exp2-13-1	59.937	1.0.0.150	1	right	yangqianqian	-2073895702	2.0.10.242	2.0.10.242	09-18-2019	2019-09-18 02:20:20	10:20:20	female	2.0.10.147	7	Blue_S_2.bmp	1904-01-24	0		0	0	42690	0		0	0	14	1	7	Medium	Prac	1	List1	A_T.wav	AV_T	1	1	0	1	42540	150	1	1092	43632
Exp2	13	Exp2-13-1	59.937	1.0.0.150	1	right	yangqianqian	-2073895702	2.0.10.242	2.0.10.242	09-18-2019	2019-09-18 02:20:20	10:20:20	female	2.0.10.147	8	Red_C.bmp	1902-07-10	0		0	0	45326	0		0	0	5	1	8	Medium	Prac	1	List1	Catch.wav	V_T	1	1	1	1	45176	150	1	568	45744
Exp2	13	Exp2-13-1	59.937	1.0.0.150	1	right	yangqianqian	-2073895702	2.0.10.242	2.0.10.242	09-18-2019	2019-09-18 02:20:20	10:20:20	female	2.0.10.147	9	Catch.bmp	1904-02-05	0		0	0	47395	0		0	0	10	1	9	Medium	Prac	1	List1	A_T.wav	A_T	1	1	1	1	47245	150	1	818	48063
Exp2	13	Exp2-13-1	59.937	1.0.0.150	1	right	yangqianqian	-2073895702	2.0.10.242	2.0.10.242	09-18-2019	2019-09-18 02:20:20	10:20:20	female	2.0.10.147	10	Catch.bmp	1902-05-25	0		0	0	50048	0		0	0	10	1	10	Medium	Prac	1	List1	A_T.wav	A_T	1	1	0	1	49898	150	1	829	50727
Exp2	13	Exp2-13-1	59.937	1.0.0.150	1	right	yangqianqian	-2073895702	2.0.10.242	2.0.10.242	09-18-2019	2019-09-18 02:20:20	10:20:20	female	2.0.10.147	11	Blue_S_2.bmp	1902-09-25	0		1	0	52083	0		0	0	14	1	11	Medium	Prac	1	List1	A_T.wav	AV_T	1	1	0	1	51933	150	1	523	52456
Exp2	13	Exp2-13-1	59.937	1.0.0.150	1	right	yangqianqian	-2073895702	2.0.10.242	2.0.10.242	09-18-2019	2019-09-18 02:20:20	10:20:20	female	2.0.10.147	12	Red_S_2.bmp	1902-03-14	0		0	0	54236	0		0	0	18	1	12	Medium	Prac		List1	A_S.wav	AV_S	0		0	1	54086	150	1	545	54631
Exp2	13	Exp2-13-1	59.937	1.0.0.150	1	right	yangqianqian	-2073895702	2.0.10.242	2.0.10.242	09-18-2019	2019-09-18 02:20:20	10:20:20	female	2.0.10.147	13	Red_C.bmp	1902-07-04	0		0	0	56188	0		0	0	5	1	13	Medium	Prac	1	List1	Catch.wav	V_T	1	1	0	1	56038	150	1	601	56639
Exp2	13	Exp2-13-1	59.937	1.0.0.150	1	right	yangqianqian	-2073895702	2.0.10.242	2.0.10.242	09-18-2019	2019-09-18 02:20:20	10:20:20	female	2.0.10.147	14	Catch.bmp	1903-08-13	0		0	1	58257	0		0	0	9	1	14	Medium	Prac		List1	A_S.wav	A_S	0		1	1	58106	151		0	0
Exp2	13	Exp2-13-1	59.937	1.0.0.150	1	right	yangqianqian	-2073895702	2.0.10.242	2.0.10.242	09-18-2019	2019-09-18 02:20:20	10:20:20	female	2.0.10.147	15	Red_C.bmp	1902-11-05	0		0	0	60809	0		0	0	15	1	15	Medium	Prac	1	List1	A_T.wav	AV_T	1	1	0	1	60659	150	1	668	61327
Exp2	13	Exp2-13-1	59.937	1.0.0.150	1	right	yangqianqian	-2073895702	2.0.10.242	2.0.10.242	09-18-2019	2019-09-18 02:20:20	10:20:20	female	2.0.10.147	16	Red_S_2.bmp	1902-05-03	0		0	1	63012	0		0	0	8	1	16	Medium	Prac		List1	Catch.wav	V_S	0		1	1	62861	151		0	0
Exp2	13	Exp2-13-1	59.937	1.0.0.150	1	right	yangqianqian	-2073895702	2.0.10.242	2.0.10.242	09-18-2019	2019-09-18 02:20:20	10:20:20	female	2.0.10.147	17	Red_C_2.bmp	1904-03-21	0		1	0	65080	0		0	0	16	1	17	Medium	Prac	1	List1	A_T.wav	AV_T	1	1	1	1	64930	150	1	693	65623
Exp2	13	Exp2-13-1	59.937	1.0.0.150	1	right	yangqianqian	-2073895702	2.0.10.242	2.0.10.242	09-18-2019	2019-09-18 02:20:20	10:20:20	female	2.0.10.147	18	Catch.bmp	1904-04-16	0		0	0	67783	0		0	0	10	1	18	Medium	Prac	1	List1	A_T.wav	A_T	1	1	0	1	67633	150	1	759	68392
Exp2	13	Exp2-13-1	59.937	1.0.0.150	1	right	yangqianqian	-2073895702	2.0.10.242	2.0.10.242	09-18-2019	2019-09-18 02:20:20	10:20:20	female	2.0.10.147	19	Catch.bmp	1903-05-02	0		0	0	70503	0		0	0	10	1	19	Medium	Prac	1	List1	A_T.wav	A_T	1	1	0	1	70353	150	1	510	70863
Exp2	13	Exp2-13-1	59.937	1.0.0.150	1	right	yangqianqian	-2073895702	2.0.10.242	2.0.10.242	09-18-2019	2019-09-18 02:20:20	10:20:20	female	2.0.10.147	20	Catch.bmp	1903-10-17	0		0	0	72872	0		0	0	9	1	20	Medium	Prac		List1	A_S.wav	A_S	0		0	1	72722	150		0	0
Exp2	13	Exp2-13-1	59.937	1.0.0.150	1	right	yangqianqian	-2073895702	2.0.10.242	2.0.10.242	09-18-2019	2019-09-18 02:20:20	10:20:20	female	2.0.10.147	21	Blue_S_2.bmp	1902-05-29	0		0	1	81715	0		0	0	NULL	NULL	NULL	Medium	run1	1	List2	A_T.wav	AV_T	1	1	1	1	81564	151	1	939	82503
Exp2	13	Exp2-13-1	59.937	1.0.0.150	1	right	yangqianqian	-2073895702	2.0.10.242	2.0.10.242	09-18-2019	2019-09-18 02:20:20	10:20:20	female	2.0.10.147	22	Catch.bmp	1902-07-06	0		0	0	83750	0		0	0	NULL	NULL	NULL	Medium	run1		List2	A_S.wav	A_S	0		0	1	83600	150		0	0
Exp2	13	Exp2-13-1	59.937	1.0.0.150	1	right	yangqianqian	-2073895702	2.0.10.242	2.0.10.242	09-18-2019	2019-09-18 02:20:20	10:20:20	female	2.0.10.147	23	Blue_S.bmp	1902-05-09	0		0	0	85886	0		0	0	NULL	NULL	NULL	Medium	run1	1	List2	A_T.wav	AV_T	0		0	2	85736	150		0	0
Exp2	13	Exp2-13-1	59.937	1.0.0.150	1	right	yangqianqian	-2073895702	2.0.10.242	2.0.10.242	09-18-2019	2019-09-18 02:20:20	10:20:20	female	2.0.10.147	24	Blue_S_2.bmp	1903-12-18	0		0	1	87955	0		0	0	NULL	NULL	NULL	Medium	run1	1	List2	A_T.wav	AV_T	1	1	1	1	87804	151	1	507	88311
Exp2	13	Exp2-13-1	59.937	1.0.0.150	1	right	yangqianqian	-2073895702	2.0.10.242	2.0.10.242	09-18-2019	2019-09-18 02:20:20	10:20:20	female	2.0.10.147	25	Red_S.bmp	1903-03-18	0		0	0	90557	0		0	0	NULL	NULL	NULL	Medium	run1		List2	A_S.wav	AV_S	0		0	1	90407	150		0	0
Exp2	13	Exp2-13-1	59.937	1.0.0.150	1	right	yangqianqian	-2073895702	2.0.10.242	2.0.10.242	09-18-2019	2019-09-18 02:20:20	10:20:20	female	2.0.10.147	26	Catch.bmp	1903-02-22	0		1	0	92976	0		0	0	NULL	NULL	NULL	Medium	run1	1	List2	A_T.wav	A_T	1	1	0	1	92826	150	1	757	93583
Exp2	13	Exp2-13-1	59.937	1.0.0.150	1	right	yangqianqian	-2073895702	2.0.10.242	2.0.10.242	09-18-2019	2019-09-18 02:20:20	10:20:20	female	2.0.10.147	27	Red_C_2.bmp	1904-05-10	0		0	0	95279	0		0	0	NULL	NULL	NULL	Medium	run1	1	List2	A_T.wav	AV_T	1	1	0	1	95129	150	1	519	95648
Exp2	13	Exp2-13-1	59.937	1.0.0.150	1	right	yangqianqian	-2073895702	2.0.10.242	2.0.10.242	09-18-2019	2019-09-18 02:20:20	10:20:20	female	2.0.10.147	28	Catch.bmp	1903-06-28	0		0	0	98032	0		0	0	NULL	NULL	NULL	Medium	run1		List2	A_S.wav	A_S	0		0	1	97882	150		0	0
Exp2	13	Exp2-13-1	59.937	1.0.0.150	1	right	yangqianqian	-2073895702	2.0.10.242	2.0.10.242	09-18-2019	2019-09-18 02:20:20	10:20:20	female	2.0.10.147	29	Blue_S_2.bmp	1903-09-19	0		0	0	100501	0		0	0	NULL	NULL	NULL	Medium	run1	1	List2	A_T.wav	AV_T	1	1	0	1	100351	150	1	1184	101535
Exp2	13	Exp2-13-1	59.937	1.0.0.150	1	right	yangqianqian	-2073895702	2.0.10.242	2.0.10.242	09-18-2019	2019-09-18 02:20:20	10:20:20	female	2.0.10.147	30	Blue_S.bmp	1902-07-16	0		0	0	103020	0		0	0	NULL	NULL	NULL	Medium	run1	1	List2	A_T.wav	AV_T	1	1	0	1	102870	150	1	850	103720
Exp2	13	Exp2-13-1	59.937	1.0.0.150	1	right	yangqianqian	-2073895702	2.0.10.242	2.0.10.242	09-18-2019	2019-09-18 02:20:20	10:20:20	female	2.0.10.147	31	Catch.bmp	1904-01-10	0		0	0	105106	0		0	0	NULL	NULL	NULL	Medium	run1	1	List2	A_T.wav	A_T	1	1	0	1	104956	150	1	683	105639
Exp2	13	Exp2-13-1	59.937	1.0.0.150	1	right	yangqianqian	-2073895702	2.0.10.242	2.0.10.242	09-18-2019	2019-09-18 02:20:20	10:20:20	female	2.0.10.147	32	Blue_S_2.bmp	1903-08-26	0		0	0	107725	0		0	0	NULL	NULL	NULL	Medium	run1	1	List2	A_T.wav	AV_T	1	1	0	1	107575	150	1	521	108096
Exp2	13	Exp2-13-1	59.937	1.0.0.150	1	right	yangqianqian	-2073895702	2.0.10.242	2.0.10.242	09-18-2019	2019-09-18 02:20:20	10:20:20	female	2.0.10.147	33	Catch.bmp	1902-08-18	0		0	0	110211	0		0	0	NULL	NULL	NULL	Medium	run1	1	List2	A_T.wav	A_T	1	1	0	1	110061	150	1	650	110711
Exp2	13	Exp2-13-1	59.937	1.0.0.150	1	right	yangqianqian	-2073895702	2.0.10.242	2.0.10.242	09-18-2019	2019-09-18 02:20:20	10:20:20	female	2.0.10.147	34	Catch.bmp	1902-11-05	0		0	0	112330	0		0	0	NULL	NULL	NULL	Medium	run1	1	List2	A_T.wav	A_T	1	1	0	1	112180	150	1	587	112767
Exp2	13	Exp2-13-1	59.937	1.0.0.150	1	right	yangqianqian	-2073895702	2.0.10.242	2.0.10.242	09-18-2019	2019-09-18 02:20:20	10:20:20	female	2.0.10.147	35	Blue_S_2.bmp	1903-03-25	0		1	0	114532	0		0	0	NULL	NULL	NULL	Medium	run1	1	List2	Catch.wav	V_T	1	1	1	1	114382	150	1	521	114903
Exp2	13	Exp2-13-1	59.937	1.0.0.150	1	right	yangqianqian	-2073895702	2.0.10.242	2.0.10.242	09-18-2019	2019-09-18 02:20:20	10:20:20	female	2.0.10.147	36	Blue_S_2.bmp	1903-03-23	0		0	0	116868	0		0	0	NULL	NULL	NULL	Medium	run1	1	List2	Catch.wav	V_T	1	1	0	1	116718	150	1	393	117111
Exp2	13	Exp2-13-1	59.937	1.0.0.150	1	right	yangqianqian	-2073895702	2.0.10.242	2.0.10.242	09-18-2019	2019-09-18 02:20:20	10:20:20	female	2.0.10.147	37	Red_S_2.bmp	1902-04-17	0		0	0	119204	0		0	0	NULL	NULL	NULL	Medium	run1		List2	Catch.wav	V_S	0		0	1	119054	150	1	465	119519
Exp2	13	Exp2-13-1	59.937	1.0.0.150	1	right	yangqianqian	-2073895702	2.0.10.242	2.0.10.242	09-18-2019	2019-09-18 02:20:20	10:20:20	female	2.0.10.147	38	Catch.bmp	1903-11-26	0		1	0	121189	0		0	0	NULL	NULL	NULL	Medium	run1	1	List2	A_T.wav	A_T	1	1	1	1	121039	150	1	944	121983
Exp2	13	Exp2-13-1	59.937	1.0.0.150	1	right	yangqianqian	-2073895702	2.0.10.242	2.0.10.242	09-18-2019	2019-09-18 02:20:20	10:20:20	female	2.0.10.147	39	Red_C.bmp	1903-07-26	0		0	1	123776	0		0	0	NULL	NULL	NULL	Medium	run1	1	List2	A_T.wav	AV_T	1	1	0	1	123625	151	1	590	124215
Exp2	13	Exp2-13-1	59.937	1.0.0.150	1	right	yangqianqian	-2073895702	2.0.10.242	2.0.10.242	09-18-2019	2019-09-18 02:20:20	10:20:20	female	2.0.10.147	40	Red_C_2.bmp	1903-09-20	0		0	0	126228	0		0	0	NULL	NULL	NULL	Medium	run1	1	List2	Catch.wav	V_T	1	1	0	1	126078	150	1	393	126471
Exp2	13	Exp2-13-1	59.937	1.0.0.150	1	right	yangqianqian	-2073895702	2.0.10.242	2.0.10.242	09-18-2019	2019-09-18 02:20:20	10:20:20	female	2.0.10.147	41	Blue_S_2.bmp	1903-01-30	0		1	0	128747	0		0	0	NULL	NULL	NULL	Medium	run1	1	List2	A_T.wav	AV_T	0		1	1	128597	150		0	0
Exp2	13	Exp2-13-1	59.937	1.0.0.150	1	right	yangqianqian	-2073895702	2.0.10.242	2.0.10.242	09-18-2019	2019-09-18 02:20:20	10:20:20	female	2.0.10.147	42	Red_C.bmp	1903-11-23	0		0	0	131083	0		0	0	NULL	NULL	NULL	Medium	run1	1	List2	A_T.wav	AV_T	1	1	0	1	130933	150	1	761	131694
Exp2	13	Exp2-13-1	59.937	1.0.0.150	1	right	yangqianqian	-2073895702	2.0.10.242	2.0.10.242	09-18-2019	2019-09-18 02:20:20	10:20:20	female	2.0.10.147	43	Red_S.bmp	1903-09-23	0		0	1	133653	0		0	0	NULL	NULL	NULL	Medium	run1		List2	Catch.wav	V_S	0		1	1	133502	151		0	0
Exp2	13	Exp2-13-1	59.937	1.0.0.150	1	right	yangqianqian	-2073895702	2.0.10.242	2.0.10.242	09-18-2019	2019-09-18 02:20:20	10:20:20	female	2.0.10.147	44	Blue_C.bmp	1903-07-11	0		0	1	136239	0		0	0	NULL	NULL	NULL	Medium	run1		List2	A_S.wav	AV_S	0		1	1	136088	151		0	0
Exp2	13	Exp2-13-1	59.937	1.0.0.150	1	right	yangqianqian	-2073895702	2.0.10.242	2.0.10.242	09-18-2019	2019-09-18 02:20:20	10:20:20	female	2.0.10.147	45	Red_C_2.bmp	1902-09-09	0		0	0	138741	0		0	0	NULL	NULL	NULL	Medium	run1	1	List2	A_T.wav	AV_T	1	1	0	1	138591	150	1	599	139190
Exp2	13	Exp2-13-1	59.937	1.0.0.150	1	right	yangqianqian	-2073895702	2.0.10.242	2.0.10.242	09-18-2019	2019-09-18 02:20:20	10:20:20	female	2.0.10.147	46	Red_C.bmp	1902-05-19	0		0	0	140877	0		0	0	NULL	NULL	NULL	Medium	run1	1	List2	A_T.wav	AV_T	1	1	0	1	140727	150	1	423	141150
Exp2	13	Exp2-13-1	59.937	1.0.0.150	1	right	yangqianqian	-2073895702	2.0.10.242	2.0.10.242	09-18-2019	2019-09-18 02:20:20	10:20:20	female	2.0.10.147	47	Red_S.bmp	1902-06-23	0		0	1	142896	0		0	0	NULL	NULL	NULL	Medium	run1		List2	Catch.wav	V_S	0		1	1	142745	151		0	0
Exp2	13	Exp2-13-1	59.937	1.0.0.150	1	right	yangqianqian	-2073895702	2.0.10.242	2.0.10.242	09-18-2019	2019-09-18 02:20:20	10:20:20	female	2.0.10.147	48	Catch.bmp	1903-10-19	0		0	1	145015	0		0	0	NULL	NULL	NULL	Medium	run1	1	List2	A_T.wav	A_T	1	1	1	1	144864	151	1	686	145550
Exp2	13	Exp2-13-1	59.937	1.0.0.150	1	right	yangqianqian	-2073895702	2.0.10.242	2.0.10.242	09-18-2019	2019-09-18 02:20:20	10:20:20	female	2.0.10.147	49	Red_C_2.bmp	1902-06-22	0		0	1	147551	0		0	0	NULL	NULL	NULL	Medium	run1	1	List2	Catch.wav	V_T	1	1	1	1	147400	151	1	647	148047
Exp2	13	Exp2-13-1	59.937	1.0.0.150	1	right	yangqianqian	-2073895702	2.0.10.242	2.0.10.242	09-18-2019	2019-09-18 02:20:20	10:20:20	female	2.0.10.147	50	Catch.bmp	1904-02-10	0		0	0	149603	0		0	0	NULL	NULL	NULL	Medium	run1	1	List2	A_T.wav	A_T	1	1	0	2	149453	150	1	1290	150743
Exp2	13	Exp2-13-1	59.937	1.0.0.150	1	right	yangqianqian	-2073895702	2.0.10.242	2.0.10.242	09-18-2019	2019-09-18 02:20:20	10:20:20	female	2.0.10.147	51	Red_C.bmp	1904-05-11	0		1	0	152255	0		0	0	NULL	NULL	NULL	Medium	run1	1	List2	Catch.wav	V_T	1	1	1	1	152105	150	1	559	152664
Exp2	13	Exp2-13-1	59.937	1.0.0.150	1	right	yangqianqian	-2073895702	2.0.10.242	2.0.10.242	09-18-2019	2019-09-18 02:20:20	10:20:20	female	2.0.10.147	52	Blue_S_2.bmp	1903-02-23	0		0	0	155008	0		0	0	NULL	NULL	NULL	Medium	run1	1	List2	A_T.wav	AV_T	1	1	1	1	154858	150	1	549	155407
Exp2	13	Exp2-13-1	59.937	1.0.0.150	1	right	yangqianqian	-2073895702	2.0.10.242	2.0.10.242	09-18-2019	2019-09-18 02:20:20	10:20:20	female	2.0.10.147	53	Catch.bmp	1902-08-05	0		0	0	157311	0		0	0	NULL	NULL	NULL	Medium	run1		List2	A_S.wav	A_S	0		0	1	157161	150		0	0
Exp2	13	Exp2-13-1	59.937	1.0.0.150	1	right	yangqianqian	-2073895702	2.0.10.242	2.0.10.242	09-18-2019	2019-09-18 02:20:20	10:20:20	female	2.0.10.147	54	Red_C.bmp	1903-11-25	0		0	0	159480	0		0	0	NULL	NULL	NULL	Medium	run1	1	List2	A_T.wav	AV_T	1	1	0	1	159330	150	1	524	159854
Exp2	13	Exp2-13-1	59.937	1.0.0.150	1	right	yangqianqian	-2073895702	2.0.10.242	2.0.10.242	09-18-2019	2019-09-18 02:20:20	10:20:20	female	2.0.10.147	55	Red_C_2.bmp	1904-04-11	0		0	0	162066	0		0	0	NULL	NULL	NULL	Medium	run1	1	List2	A_T.wav	AV_T	1	1	0	1	161916	150	1	442	162358
Exp2	13	Exp2-13-1	59.937	1.0.0.150	1	right	yangqianqian	-2073895702	2.0.10.242	2.0.10.242	09-18-2019	2019-09-18 02:20:20	10:20:20	female	2.0.10.147	56	Blue_S.bmp	1903-07-13	0		0	0	164785	0		0	0	NULL	NULL	NULL	Medium	run1	1	List2	Catch.wav	V_T	1	1	1	1	164635	150	1	787	165422
Exp2	13	Exp2-13-1	59.937	1.0.0.150	1	right	yangqianqian	-2073895702	2.0.10.242	2.0.10.242	09-18-2019	2019-09-18 02:20:20	10:20:20	female	2.0.10.147	57	Catch.bmp	1903-11-26	0		0	0	167238	0		0	0	NULL	NULL	NULL	Medium	run1		List2	A_S.wav	A_S	0		0	1	167088	150	1	638	167726
Exp2	13	Exp2-13-1	59.937	1.0.0.150	1	right	yangqianqian	-2073895702	2.0.10.242	2.0.10.242	09-18-2019	2019-09-18 02:20:20	10:20:20	female	2.0.10.147	58	Red_C_2.bmp	1903-03-15	0		0	0	169824	0		0	0	NULL	NULL	NULL	Medium	run1	1	List2	A_T.wav	AV_T	1	1	0	1	169674	150	1	732	170406
Exp2	13	Exp2-13-1	59.937	1.0.0.150	1	right	yangqianqian	-2073895702	2.0.10.242	2.0.10.242	09-18-2019	2019-09-18 02:20:20	10:20:20	female	2.0.10.147	59	Catch.bmp	1904-04-24	0		0	0	172143	0		0	0	NULL	NULL	NULL	Medium	run1	1	List2	A_T.wav	A_T	1	1	0	1	171993	150	1	862	172855
Exp2	13	Exp2-13-1	59.937	1.0.0.150	1	right	yangqianqian	-2073895702	2.0.10.242	2.0.10.242	09-18-2019	2019-09-18 02:20:20	10:20:20	female	2.0.10.147	60	Catch.bmp	1903-09-06	0		0	0	174879	0		0	0	NULL	NULL	NULL	Medium	run1	1	List2	A_T.wav	A_T	1	1	0	1	174729	150	1	774	175503
Exp2	13	Exp2-13-1	59.937	1.0.0.150	1	right	yangqianqian	-2073895702	2.0.10.242	2.0.10.242	09-18-2019	2019-09-18 02:20:20	10:20:20	female	2.0.10.147	61	Blue_S_2.bmp	1904-03-30	0		0	0	177382	0		0	0	NULL	NULL	NULL	Medium	run1	1	List2	Catch.wav	V_T	1	1	1	1	177232	150	1	838	178070
Exp2	13	Exp2-13-1	59.937	1.0.0.150	1	right	yangqianqian	-2073895702	2.0.10.242	2.0.10.242	09-18-2019	2019-09-18 02:20:20	10:20:20	female	2.0.10.147	62	Blue_S_2.bmp	1904-03-26	0		0	0	180085	0		0	0	NULL	NULL	NULL	Medium	run1	1	List2	A_T.wav	AV_T	1	1	0	1	179935	150	1	575	180510
Exp2	13	Exp2-13-1	59.937	1.0.0.150	1	right	yangqianqian	-2073895702	2.0.10.242	2.0.10.242	09-18-2019	2019-09-18 02:20:20	10:20:20	female	2.0.10.147	63	Catch.bmp	1904-03-16	0		0	1	182788	0		0	0	NULL	NULL	NULL	Medium	run1	1	List2	A_T.wav	A_T	1	1	1	1	182637	151	1	601	183238
Exp2	13	Exp2-13-1	59.937	1.0.0.150	1	right	yangqianqian	-2073895702	2.0.10.242	2.0.10.242	09-18-2019	2019-09-18 02:20:20	10:20:20	female	2.0.10.147	64	Red_C_2.bmp	1903-12-12	0		0	0	185474	0		0	0	NULL	NULL	NULL	Medium	run1	1	List2	Catch.wav	V_T	1	1	0	1	185324	150	1	442	185766
Exp2	13	Exp2-13-1	59.937	1.0.0.150	1	right	yangqianqian	-2073895702	2.0.10.242	2.0.10.242	09-18-2019	2019-09-18 02:20:20	10:20:20	female	2.0.10.147	65	Catch.bmp	1903-07-16	0		1	0	188076	0		0	0	NULL	NULL	NULL	Medium	run1		List2	A_S.wav	A_S	0		1	1	187926	150		0	0
Exp2	13	Exp2-13-1	59.937	1.0.0.150	1	right	yangqianqian	-2073895702	2.0.10.242	2.0.10.242	09-18-2019	2019-09-18 02:20:20	10:20:20	female	2.0.10.147	66	Blue_S.bmp	1903-07-10	0		0	0	190579	0		0	0	NULL	NULL	NULL	Medium	run1	1	List2	Catch.wav	V_T	1	1	1	1	190429	150	1	969	191398
Exp2	13	Exp2-13-1	59.937	1.0.0.150	1	right	yangqianqian	-2073895702	2.0.10.242	2.0.10.242	09-18-2019	2019-09-18 02:20:20	10:20:20	female	2.0.10.147	67	Red_C.bmp	1904-02-26	0		0	0	193015	0		0	0	NULL	NULL	NULL	Medium	run1	1	List2	A_T.wav	AV_T	1	1	0	1	192865	150	1	509	193374
Exp2	13	Exp2-13-1	59.937	1.0.0.150	1	right	yangqianqian	-2073895702	2.0.10.242	2.0.10.242	09-18-2019	2019-09-18 02:20:20	10:20:20	female	2.0.10.147	68	Blue_S.bmp	1902-08-01	0		0	0	195684	0		0	0	NULL	NULL	NULL	Medium	run1	1	List2	A_T.wav	AV_T	1	1	0	1	195534	150	1	832	196366
Exp2	13	Exp2-13-1	59.937	1.0.0.150	1	right	yangqianqian	-2073895702	2.0.10.242	2.0.10.242	09-18-2019	2019-09-18 02:20:20	10:20:20	female	2.0.10.147	69	Red_C.bmp	1902-07-31	0		0	0	197787	0		0	0	NULL	NULL	NULL	Medium	run1	1	List2	A_T.wav	AV_T	1	1	0	2	197637	150	1	874	198511
Exp2	13	Exp2-13-1	59.937	1.0.0.150	1	right	yangqianqian	-2073895702	2.0.10.242	2.0.10.242	09-18-2019	2019-09-18 02:20:20	10:20:20	female	2.0.10.147	70	Blue_C_2.bmp	1903-10-14	0		0	0	199889	0		0	0	NULL	NULL	NULL	Medium	run1		List2	Catch.wav	V_S	0		0	1	199739	150		0	0
Exp2	13	Exp2-13-1	59.937	1.0.0.150	1	right	yangqianqian	-2073895702	2.0.10.242	2.0.10.242	09-18-2019	2019-09-18 02:20:20	10:20:20	female	2.0.10.147	71	Red_C_2.bmp	1903-05-15	0		0	1	202492	0		0	0	NULL	NULL	NULL	Medium	run1	1	List2	Catch.wav	V_T	1	1	1	1	202341	151	1	497	202838
Exp2	13	Exp2-13-1	59.937	1.0.0.150	1	right	yangqianqian	-2073895702	2.0.10.242	2.0.10.242	09-18-2019	2019-09-18 02:20:20	10:20:20	female	2.0.10.147	72	Catch.bmp	1902-06-20	0		1	0	204877	0		0	0	NULL	NULL	NULL	Medium	run1	1	List2	A_T.wav	A_T	1	1	1	1	204727	150	1	664	205391
Exp2	13	Exp2-13-1	59.937	1.0.0.150	1	right	yangqianqian	-2073895702	2.0.10.242	2.0.10.242	09-18-2019	2019-09-18 02:20:20	10:20:20	female	2.0.10.147	73	Blue_S.bmp	1904-03-08	0		0	1	206930	0		0	0	NULL	NULL	NULL	Medium	run1	1	List2	Catch.wav	V_T	1	1	1	1	206779	151	1	891	207670
Exp2	13	Exp2-13-1	59.937	1.0.0.150	1	right	yangqianqian	-2073895702	2.0.10.242	2.0.10.242	09-18-2019	2019-09-18 02:20:20	10:20:20	female	2.0.10.147	74	Catch.bmp	1902-08-24	0		0	0	209616	0		0	0	NULL	NULL	NULL	Medium	run1	1	List2	A_T.wav	A_T	1	1	0	1	209466	150	1	837	210303
Exp2	13	Exp2-13-1	59.937	1.0.0.150	1	right	yangqianqian	-2073895702	2.0.10.242	2.0.10.242	09-18-2019	2019-09-18 02:20:20	10:20:20	female	2.0.10.147	75	Red_C_2.bmp	1904-03-11	0		0	0	211735	0		0	0	NULL	NULL	NULL	Medium	run1	1	List2	A_T.wav	AV_T	1	1	0	2	211585	150	1	414	211999
Exp2	13	Exp2-13-1	59.937	1.0.0.150	1	right	yangqianqian	-2073895702	2.0.10.242	2.0.10.242	09-18-2019	2019-09-18 02:20:20	10:20:20	female	2.0.10.147	76	Catch.bmp	1902-07-20	0		0	0	214421	0		0	0	NULL	NULL	NULL	Medium	run1	1	List2	A_T.wav	A_T	1	1	0	1	214271	150	1	494	214765
Exp2	13	Exp2-13-1	59.937	1.0.0.150	1	right	yangqianqian	-2073895702	2.0.10.242	2.0.10.242	09-18-2019	2019-09-18 02:20:20	10:20:20	female	2.0.10.147	77	Blue_C.bmp	1902-12-31	0		0	0	216506	0		0	0	NULL	NULL	NULL	Medium	Run1		List2	Catch.wav	V_S	0		1	1	216356	150		0	0
Exp2	13	Exp2-13-1	59.937	1.0.0.150	1	right	yangqianqian	-2073895702	2.0.10.242	2.0.10.242	09-18-2019	2019-09-18 02:20:20	10:20:20	female	2.0.10.147	78	Blue_C_2.bmp	1903-07-14	0		0	0	218809	0		0	0	NULL	NULL	NULL	Medium	run1		List2	A_S.wav	AV_S	0		0	1	218659	150		0	0
Exp2	13	Exp2-13-1	59.937	1.0.0.150	1	right	yangqianqian	-2073895702	2.0.10.242	2.0.10.242	09-18-2019	2019-09-18 02:20:20	10:20:20	female	2.0.10.147	79	Red_S_2.bmp	1902-12-13	0		0	0	221311	0		0	0	NULL	NULL	NULL	Medium	run1		List2	A_S.wav	AV_S	0		0	1	221161	150	1	708	221869
Exp2	13	Exp2-13-1	59.937	1.0.0.150	1	right	yangqianqian	-2073895702	2.0.10.242	2.0.10.242	09-18-2019	2019-09-18 02:20:20	10:20:20	female	2.0.10.147	80	Red_S_2.bmp	1902-09-16	0		0	0	223547	0		0	0	NULL	NULL	NULL	Medium	run1		List2	Catch.wav	V_S	0		1	1	223397	150		0	0
Exp2	13	Exp2-13-1	59.937	1.0.0.150	1	right	yangqianqian	-2073895702	2.0.10.242	2.0.10.242	09-18-2019	2019-09-18 02:20:20	10:20:20	female	2.0.10.147	81	Red_S.bmp	1903-06-23	0		0	0	225749	0		0	0	NULL	NULL	NULL	Medium	run1		List2	A_S.wav	AV_S	0		1	1	225599	150		0	0
Exp2	13	Exp2-13-1	59.937	1.0.0.150	1	right	yangqianqian	-2073895702	2.0.10.242	2.0.10.242	09-18-2019	2019-09-18 02:20:20	10:20:20	female	2.0.10.147	82	Catch.bmp	1904-05-07	0		0	0	228269	0		0	0	NULL	NULL	NULL	Medium	run1	1	List2	A_T.wav	A_T	1	1	0	2	228119	150	1	662	228781
Exp2	13	Exp2-13-1	59.937	1.0.0.150	1	right	yangqianqian	-2073895702	2.0.10.242	2.0.10.242	09-18-2019	2019-09-18 02:20:20	10:20:20	female	2.0.10.147	83	Red_C_2.bmp	1903-04-17	0		0	0	231005	0		0	0	NULL	NULL	NULL	Medium	run1	1	List2	A_T.wav	AV_T	1	1	0	1	230855	150	1	615	231470
Exp2	13	Exp2-13-1	59.937	1.0.0.150	1	right	yangqianqian	-2073895702	2.0.10.242	2.0.10.242	09-18-2019	2019-09-18 02:20:20	10:20:20	female	2.0.10.147	84	Red_C.bmp	1902-07-06	0		0	0	233357	0		0	0	NULL	NULL	NULL	Medium	run1	1	List2	A_T.wav	AV_T	1	1	0	1	233207	150	1	847	234054
Exp2	13	Exp2-13-1	59.937	1.0.0.150	1	right	yangqianqian	-2073895702	2.0.10.242	2.0.10.242	09-18-2019	2019-09-18 02:20:20	10:20:20	female	2.0.10.147	85	Blue_C.bmp	1903-05-28	0		0	0	235426	0		0	0	NULL	NULL	NULL	Medium	run1		List2	A_S.wav	AV_S	0		0	1	235276	150		0	0
Exp2	13	Exp2-13-1	59.937	1.0.0.150	1	right	yangqianqian	-2073895702	2.0.10.242	2.0.10.242	09-18-2019	2019-09-18 02:20:20	10:20:20	female	2.0.10.147	86	Red_C.bmp	1903-09-02	0		0	0	237879	0		0	0	NULL	NULL	NULL	Medium	run1	1	List2	Catch.wav	V_T	0		1	1	237729	150		0	0
Exp2	13	Exp2-13-1	59.937	1.0.0.150	1	right	yangqianqian	-2073895702	2.0.10.242	2.0.10.242	09-18-2019	2019-09-18 02:20:20	10:20:20	female	2.0.10.147	87	Red_C_2.bmp	1902-04-01	0		1	0	240431	0		0	0	NULL	NULL	NULL	Medium	run1	1	List2	A_T.wav	AV_T	1	1	1	1	240281	150	1	468	240749
Exp2	13	Exp2-13-1	59.937	1.0.0.150	1	right	yangqianqian	-2073895702	2.0.10.242	2.0.10.242	09-18-2019	2019-09-18 02:20:20	10:20:20	female	2.0.10.147	88	Catch.bmp	1904-01-09	0		0	0	242400	0		0	0	NULL	NULL	NULL	Medium	run1		List2	A_S.wav	A_S	0		0	1	242250	150		0	0
Exp2	13	Exp2-13-1	59.937	1.0.0.150	1	right	yangqianqian	-2073895702	2.0.10.242	2.0.10.242	09-18-2019	2019-09-18 02:20:20	10:20:20	female	2.0.10.147	89	Blue_S.bmp	1902-10-08	0		0	0	245086	0		0	0	NULL	NULL	NULL	Medium	run1	1	List2	A_T.wav	AV_T	1	1	0	1	244936	150	1	717	245653
Exp2	13	Exp2-13-1	59.937	1.0.0.150	1	right	yangqianqian	-2073895702	2.0.10.242	2.0.10.242	09-18-2019	2019-09-18 02:20:20	10:20:20	female	2.0.10.147	90	Red_C_2.bmp	1904-03-26	0		0	0	247255	0		0	0	NULL	NULL	NULL	Medium	run1	1	List2	Catch.wav	V_T	1	1	1	1	247105	150	1	493	247598
Exp2	13	Exp2-13-1	59.937	1.0.0.150	1	right	yangqianqian	-2073895702	2.0.10.242	2.0.10.242	09-18-2019	2019-09-18 02:20:20	10:20:20	female	2.0.10.147	91	Blue_S.bmp	1903-05-29	0		0	0	249958	0		0	0	NULL	NULL	NULL	Medium	run1	1	List2	Catch.wav	V_T	1	1	0	1	249808	150	1	910	250718
Exp2	13	Exp2-13-1	59.937	1.0.0.150	1	right	yangqianqian	-2073895702	2.0.10.242	2.0.10.242	09-18-2019	2019-09-18 02:20:20	10:20:20	female	2.0.10.147	92	Blue_S_2.bmp	1902-08-17	0		0	0	252361	0		0	0	NULL	NULL	NULL	Medium	run1	1	List2	A_T.wav	AV_T	1	1	0	2	252211	150	1	522	252733
Exp2	13	Exp2-13-1	59.937	1.0.0.150	1	right	yangqianqian	-2073895702	2.0.10.242	2.0.10.242	09-18-2019	2019-09-18 02:20:20	10:20:20	female	2.0.10.147	93	Blue_C.bmp	1903-04-08	0		0	1	254480	0		0	0	NULL	NULL	NULL	Medium	run1		List2	A_S.wav	AV_S	0		1	1	254329	151		0	0
Exp2	13	Exp2-13-1	59.937	1.0.0.150	1	right	yangqianqian	-2073895702	2.0.10.242	2.0.10.242	09-18-2019	2019-09-18 02:20:20	10:20:20	female	2.0.10.147	94	Blue_S.bmp	1903-11-23	0		0	0	256899	0		0	0	NULL	NULL	NULL	Medium	run1	1	List2	A_T.wav	AV_T	1	1	0	1	256749	150	1	1128	257877
Exp2	13	Exp2-13-1	59.937	1.0.0.150	1	right	yangqianqian	-2073895702	2.0.10.242	2.0.10.242	09-18-2019	2019-09-18 02:20:20	10:20:20	female	2.0.10.147	95	Catch.bmp	1904-04-06	0		0	0	259485	0		0	0	NULL	NULL	NULL	Medium	run1	1	List2	A_T.wav	A_T	1	1	0	1	259335	150	1	630	259965
Exp2	13	Exp2-13-1	59.937	1.0.0.150	1	right	yangqianqian	-2073895702	2.0.10.242	2.0.10.242	09-18-2019	2019-09-18 02:20:20	10:20:20	female	2.0.10.147	96	Blue_S_2.bmp	1904-04-08	0		0	0	262204	0		0	0	NULL	NULL	NULL	Medium	run1	1	List2	Catch.wav	V_T	1	1	1	1	262054	150	1	903	262957
Exp2	13	Exp2-13-1	59.937	1.0.0.150	1	right	yangqianqian	-2073895702	2.0.10.242	2.0.10.242	09-18-2019	2019-09-18 02:20:20	10:20:20	female	2.0.10.147	97	Red_C.bmp	1902-08-15	0		0	0	264924	0		0	0	NULL	NULL	NULL	Medium	run1	1	List2	Catch.wav	V_T	1	1	0	1	264774	150	1	311	265085
Exp2	13	Exp2-13-1	59.937	1.0.0.150	1	right	yangqianqian	-2073895702	2.0.10.242	2.0.10.242	09-18-2019	2019-09-18 02:20:20	10:20:20	female	2.0.10.147	98	Blue_C.bmp	1902-08-04	0		0	0	267043	0		0	0	NULL	NULL	NULL	Medium	run1		List2	A_S.wav	AV_S	0		0	1	266893	150		0	0
Exp2	13	Exp2-13-1	59.937	1.0.0.150	1	right	yangqianqian	-2073895702	2.0.10.242	2.0.10.242	09-18-2019	2019-09-18 02:20:20	10:20:20	female	2.0.10.147	99	Blue_S.bmp	1903-03-19	0		0	0	269212	0		0	0	NULL	NULL	NULL	Medium	run1	1	List2	Catch.wav	V_T	1	1	0	1	269062	150	1	615	269677
Exp2	13	Exp2-13-1	59.937	1.0.0.150	1	right	yangqianqian	-2073895702	2.0.10.242	2.0.10.242	09-18-2019	2019-09-18 02:20:20	10:20:20	female	2.0.10.147	100	Catch.bmp	1903-07-14	0		0	1	271548	0		0	0	NULL	NULL	NULL	Medium	run1	1	List2	A_T.wav	A_T	1	1	1	1	271397	151	1	664	272061
Exp2	13	Exp2-13-1	59.937	1.0.0.150	1	right	yangqianqian	-2073895702	2.0.10.242	2.0.10.242	09-18-2019	2019-09-18 02:20:20	10:20:20	female	2.0.10.147	101	Blue_S.bmp	1903-10-11	0		0	0	274000	0		0	0	NULL	NULL	NULL	Medium	run1	1	List2	A_T.wav	AV_T	1	1	0	1	273850	150	1	668	274518
Exp2	13	Exp2-13-1	59.937	1.0.0.150	1	right	yangqianqian	-2073895702	2.0.10.242	2.0.10.242	09-18-2019	2019-09-18 02:20:20	10:20:20	female	2.0.10.147	102	Blue_C.bmp	1904-05-05	0		0	0	276536	0		0	0	NULL	NULL	NULL	Medium	Run1		List2	Catch.wav	V_S	0		1	1	276386	150		0	0
Exp2	13	Exp2-13-1	59.937	1.0.0.150	1	right	yangqianqian	-2073895702	2.0.10.242	2.0.10.242	09-18-2019	2019-09-18 02:20:20	10:20:20	female	2.0.10.147	103	Catch.bmp	1903-12-04	0		0	0	279322	0		0	0	NULL	NULL	NULL	Medium	run1	1	List2	A_T.wav	A_T	1	1	1	1	279172	150	1	753	279925
Exp2	13	Exp2-13-1	59.937	1.0.0.150	1	right	yangqianqian	-2073895702	2.0.10.242	2.0.10.242	09-18-2019	2019-09-18 02:20:20	10:20:20	female	2.0.10.147	104	Blue_S_2.bmp	1902-05-23	0		0	0	281908	0		0	0	NULL	NULL	NULL	Medium	run1	1	List2	Catch.wav	V_T	1	1	1	1	281758	150	1	832	282590
Exp2	13	Exp2-13-1	59.937	1.0.0.150	1	right	yangqianqian	-2073895702	2.0.10.242	2.0.10.242	09-18-2019	2019-09-18 02:20:20	10:20:20	female	2.0.10.147	105	Red_S_2.bmp	1902-08-19	0		0	0	283944	0		0	0	NULL	NULL	NULL	Medium	run1		List2	A_S.wav	AV_S	0		0	1	283794	150		0	0
Exp2	13	Exp2-13-1	59.937	1.0.0.150	1	right	yangqianqian	-2073895702	2.0.10.242	2.0.10.242	09-18-2019	2019-09-18 02:20:20	10:20:20	female	2.0.10.147	106	Blue_S_2.bmp	1902-08-15	0		0	0	286113	0		0	0	NULL	NULL	NULL	Medium	run1	1	List2	A_T.wav	AV_T	1	1	0	1	285963	150	1	690	286653
Exp2	13	Exp2-13-1	59.937	1.0.0.150	1	right	yangqianqian	-2073895702	2.0.10.242	2.0.10.242	09-18-2019	2019-09-18 02:20:20	10:20:20	female	2.0.10.147	107	Catch.bmp	1902-09-19	0		0	0	288232	0		0	0	NULL	NULL	NULL	Medium	run1	1	List2	A_T.wav	A_T	1	1	0	1	288082	150	1	564	288646
Exp2	13	Exp2-13-1	59.937	1.0.0.150	1	right	yangqianqian	-2073895702	2.0.10.242	2.0.10.242	09-18-2019	2019-09-18 02:20:20	10:20:20	female	2.0.10.147	108	Red_C_2.bmp	1902-12-19	0		0	0	290384	0		0	0	NULL	NULL	NULL	Medium	run1	1	List2	Catch.wav	V_T	1	1	1	1	290234	150	1	707	290941
Exp2	13	Exp2-13-1	59.937	1.0.0.150	1	right	yangqianqian	-2073895702	2.0.10.242	2.0.10.242	09-18-2019	2019-09-18 02:20:20	10:20:20	female	2.0.10.147	109	Catch.bmp	1902-05-18	0		0	1	292620	0		0	0	NULL	NULL	NULL	Medium	run1	1	List2	A_T.wav	A_T	1	1	1	1	292469	151	1	888	293357
Exp2	13	Exp2-13-1	59.937	1.0.0.150	1	right	yangqianqian	-2073895702	2.0.10.242	2.0.10.242	09-18-2019	2019-09-18 02:20:20	10:20:20	female	2.0.10.147	110	Red_C.bmp	1903-11-25	0		1	0	294638	0		0	0	NULL	NULL	NULL	Medium	run1	1	List2	Catch.wav	V_T	1	1	1	1	294488	150	1	573	295061
Exp2	13	Exp2-13-1	59.937	1.0.0.150	1	right	yangqianqian	-2073895702	2.0.10.242	2.0.10.242	09-18-2019	2019-09-18 02:20:20	10:20:20	female	2.0.10.147	111	Blue_S.bmp	1903-12-22	0		0	1	297225	0		0	0	NULL	NULL	NULL	Medium	run1	1	List2	Catch.wav	V_T	1	1	1	1	297074	151	1	746	297820
Exp2	13	Exp2-13-1	59.937	1.0.0.150	1	right	yangqianqian	-2073895702	2.0.10.242	2.0.10.242	09-18-2019	2019-09-18 02:20:20	10:20:20	female	2.0.10.147	112	Catch.bmp	1904-02-29	0		0	0	299827	0		0	0	NULL	NULL	NULL	Medium	run1		List2	A_S.wav	A_S	0		1	1	299677	150		0	0
Exp2	13	Exp2-13-1	59.937	1.0.0.150	1	right	yangqianqian	-2073895702	2.0.10.242	2.0.10.242	09-18-2019	2019-09-18 02:20:20	10:20:20	female	2.0.10.147	113	Red_C_2.bmp	1902-04-21	0		1	0	302563	0		0	0	NULL	NULL	NULL	Medium	run1	1	List2	Catch.wav	V_T	1	1	1	1	302413	150	1	567	302980
Exp2	13	Exp2-13-1	59.937	1.0.0.150	1	right	yangqianqian	-2073895702	2.0.10.242	2.0.10.242	09-18-2019	2019-09-18 02:20:20	10:20:20	female	2.0.10.147	114	Catch.bmp	1902-04-18	0		0	1	304566	0		0	0	NULL	NULL	NULL	Medium	run1		List2	A_S.wav	A_S	0		1	1	304415	151		0	0
Exp2	13	Exp2-13-1	59.937	1.0.0.150	1	right	yangqianqian	-2073895702	2.0.10.242	2.0.10.242	09-18-2019	2019-09-18 02:20:20	10:20:20	female	2.0.10.147	115	Catch.bmp	1902-12-16	0		0	0	306634	0		0	0	NULL	NULL	NULL	Medium	run1	1	List2	A_T.wav	A_T	1	1	0	1	306484	150	1	673	307157
Exp2	13	Exp2-13-1	59.937	1.0.0.150	1	right	yangqianqian	-2073895702	2.0.10.242	2.0.10.242	09-18-2019	2019-09-18 02:20:20	10:20:20	female	2.0.10.147	116	Catch.bmp	1903-09-15	0		0	0	308870	0		0	0	NULL	NULL	NULL	Medium	run1		List2	A_S.wav	A_S	0		0	1	308720	150		0	0
Exp2	13	Exp2-13-1	59.937	1.0.0.150	1	right	yangqianqian	-2073895702	2.0.10.242	2.0.10.242	09-18-2019	2019-09-18 02:20:20	10:20:20	female	2.0.10.147	117	Red_C_2.bmp	1903-08-17	0		1	0	311439	0		0	0	NULL	NULL	NULL	Medium	run1	1	List2	Catch.wav	V_T	1	1	1	1	311289	150	1	507	311796
Exp2	13	Exp2-13-1	59.937	1.0.0.150	1	right	yangqianqian	-2073895702	2.0.10.242	2.0.10.242	09-18-2019	2019-09-18 02:20:20	10:20:20	female	2.0.10.147	118	Blue_S.bmp	1904-04-27	0		0	0	313925	0		0	0	NULL	NULL	NULL	Medium	run1	1	List2	A_T.wav	AV_T	1	1	1	1	313775	150	1	790	314565
Exp2	13	Exp2-13-1	59.937	1.0.0.150	1	right	yangqianqian	-2073895702	2.0.10.242	2.0.10.242	09-18-2019	2019-09-18 02:20:20	10:20:20	female	2.0.10.147	119	Blue_S.bmp	1903-12-21	0		0	1	316662	0		0	0	NULL	NULL	NULL	Medium	run1	1	List2	A_T.wav	AV_T	1	1	1	1	316511	151	1	653	317164
Exp2	13	Exp2-13-1	59.937	1.0.0.150	1	right	yangqianqian	-2073895702	2.0.10.242	2.0.10.242	09-18-2019	2019-09-18 02:20:20	10:20:20	female	2.0.10.147	120	Red_S_2.bmp	1902-10-13	0		0	0	319264	0		0	0	NULL	NULL	NULL	Medium	run1		List2	A_S.wav	AV_S	0		0	1	319114	150		0	0
Exp2	13	Exp2-13-1	59.937	1.0.0.150	1	right	yangqianqian	-2073895702	2.0.10.242	2.0.10.242	09-18-2019	2019-09-18 02:20:20	10:20:20	female	2.0.10.147	121	Red_C_2.bmp	1903-03-03	0		0	0	321500	0		0	0	NULL	NULL	NULL	Medium	run1	1	List2	A_T.wav	AV_T	1	1	0	1	321350	150	1	574	321924
Exp2	13	Exp2-13-1	59.937	1.0.0.150	1	right	yangqianqian	-2073895702	2.0.10.242	2.0.10.242	09-18-2019	2019-09-18 02:20:20	10:20:20	female	2.0.10.147	122	Blue_S_2.bmp	1903-04-08	0		0	0	323819	0		0	0	NULL	NULL	NULL	Medium	run1	1	List2	A_T.wav	AV_T	1	1	0	1	323669	150	1	687	324356
Exp2	13	Exp2-13-1	59.937	1.0.0.150	1	right	yangqianqian	-2073895702	2.0.10.242	2.0.10.242	09-18-2019	2019-09-18 02:20:20	10:20:20	female	2.0.10.147	123	Blue_S.bmp	1903-09-14	0		0	1	326172	0		0	0	NULL	NULL	NULL	Medium	run1	1	List2	Catch.wav	V_T	1	1	1	1	326021	151	1	551	326572
Exp2	13	Exp2-13-1	59.937	1.0.0.150	1	right	yangqianqian	-2073895702	2.0.10.242	2.0.10.242	09-18-2019	2019-09-18 02:20:20	10:20:20	female	2.0.10.147	124	Red_S.bmp	1904-03-30	0		0	0	328674	0		0	0	NULL	NULL	NULL	Medium	run1		List2	Catch.wav	V_S	0		0	1	328524	150		0	0
Exp2	13	Exp2-13-1	59.937	1.0.0.150	1	right	yangqianqian	-2073895702	2.0.10.242	2.0.10.242	09-18-2019	2019-09-18 02:20:20	10:20:20	female	2.0.10.147	125	Blue_S_2.bmp	1902-11-17	0		0	0	331444	0		0	0	NULL	NULL	NULL	Medium	run1	1	List2	Catch.wav	V_T	1	1	0	1	331294	150	1	662	331956
Exp2	13	Exp2-13-1	59.937	1.0.0.150	1	right	yangqianqian	-2073895702	2.0.10.242	2.0.10.242	09-18-2019	2019-09-18 02:20:20	10:20:20	female	2.0.10.147	126	Blue_S.bmp	1903-08-24	0		0	0	333646	0		0	0	NULL	NULL	NULL	Medium	run1	1	List2	A_T.wav	AV_T	1	1	1	1	333496	150	1	685	334181
Exp2	13	Exp2-13-1	59.937	1.0.0.150	1	right	yangqianqian	-2073895702	2.0.10.242	2.0.10.242	09-18-2019	2019-09-18 02:20:20	10:20:20	female	2.0.10.147	127	Red_C_2.bmp	1904-01-05	0		0	0	336132	0		0	0	NULL	NULL	NULL	Medium	run1	1	List2	A_T.wav	AV_T	1	1	0	1	335982	150	1	494	336476
Exp2	13	Exp2-13-1	59.937	1.0.0.150	1	right	yangqianqian	-2073895702	2.0.10.242	2.0.10.242	09-18-2019	2019-09-18 02:20:20	10:20:20	female	2.0.10.147	128	Catch.bmp	1902-11-24	0		1	0	338751	0		0	0	NULL	NULL	NULL	Medium	run1	1	List2	A_T.wav	A_T	1	1	0	1	338601	150	1	643	339244
Exp2	13	Exp2-13-1	59.937	1.0.0.150	1	right	yangqianqian	-2073895702	2.0.10.242	2.0.10.242	09-18-2019	2019-09-18 02:20:20	10:20:20	female	2.0.10.147	129	Catch.bmp	1903-12-21	0		0	1	340971	0		0	0	NULL	NULL	NULL	Medium	run1	1	List2	A_T.wav	A_T	1	1	0	1	340820	151	1	736	341556
Exp2	13	Exp2-13-1	59.937	1.0.0.150	1	right	yangqianqian	-2073895702	2.0.10.242	2.0.10.242	09-18-2019	2019-09-18 02:20:20	10:20:20	female	2.0.10.147	130	Blue_C_2.bmp	1903-08-05	0		0	0	343573	0		0	0	NULL	NULL	NULL	Medium	run1		List2	Catch.wav	V_S	0		1	1	343423	150		0	0
Exp2	13	Exp2-13-1	59.937	1.0.0.150	1	right	yangqianqian	-2073895702	2.0.10.242	2.0.10.242	09-18-2019	2019-09-18 02:20:20	10:20:20	female	2.0.10.147	131	Blue_S.bmp	1904-02-21	0		0	1	346093	0		0	0	NULL	NULL	NULL	Medium	run1	1	List2	Catch.wav	V_T	1	1	0	1	345942	151	1	870	346812
Exp2	13	Exp2-13-1	59.937	1.0.0.150	1	right	yangqianqian	-2073895702	2.0.10.242	2.0.10.242	09-18-2019	2019-09-18 02:20:20	10:20:20	female	2.0.10.147	132	Blue_S_2.bmp	1904-02-09	0		0	0	348762	0		0	0	NULL	NULL	NULL	Medium	run1	1	List2	A_T.wav	AV_T	1	1	0	1	348612	150	1	1304	349916
Exp2	13	Exp2-13-1	59.937	1.0.0.150	1	right	yangqianqian	-2073895702	2.0.10.242	2.0.10.242	09-18-2019	2019-09-18 02:20:20	10:20:20	female	2.0.10.147	133	Catch.bmp	1902-08-26	0		0	0	351415	0		0	0	NULL	NULL	NULL	Medium	run1	1	List2	A_T.wav	A_T	1	1	0	1	351265	150	1	547	351812
Exp2	13	Exp2-13-1	59.937	1.0.0.150	1	right	yangqianqian	-2073895702	2.0.10.242	2.0.10.242	09-18-2019	2019-09-18 02:20:20	10:20:20	female	2.0.10.147	134	Catch.bmp	1903-02-08	0		0	0	353534	0		0	0	NULL	NULL	NULL	Medium	run1	1	List2	A_T.wav	A_T	1	1	0	1	353384	150	1	540	353924
Exp2	13	Exp2-13-1	59.937	1.0.0.150	1	right	yangqianqian	-2073895702	2.0.10.242	2.0.10.242	09-18-2019	2019-09-18 02:20:20	10:20:20	female	2.0.10.147	135	Red_C.bmp	1903-01-02	0		0	0	355819	0		0	0	NULL	NULL	NULL	Medium	run1	1	List2	A_T.wav	AV_T	1	1	0	1	355669	150	1	391	356060
Exp2	13	Exp2-13-1	59.937	1.0.0.150	1	right	yangqianqian	-2073895702	2.0.10.242	2.0.10.242	09-18-2019	2019-09-18 02:20:20	10:20:20	female	2.0.10.147	136	Red_C_2.bmp	1903-08-15	0		0	0	358072	0		0	0	NULL	NULL	NULL	Medium	run1	1	List2	A_T.wav	AV_T	1	1	0	1	357922	150	1	634	358556
Exp2	13	Exp2-13-1	59.937	1.0.0.150	1	right	yangqianqian	-2073895702	2.0.10.242	2.0.10.242	09-18-2019	2019-09-18 02:20:20	10:20:20	female	2.0.10.147	137	Red_C_2.bmp	1903-05-22	0		0	0	360558	0		0	0	NULL	NULL	NULL	Medium	run1	1	List2	Catch.wav	V_T	1	1	0	1	360408	150	1	421	360829
Exp2	13	Exp2-13-1	59.937	1.0.0.150	1	right	yangqianqian	-2073895702	2.0.10.242	2.0.10.242	09-18-2019	2019-09-18 02:20:20	10:20:20	female	2.0.10.147	138	Blue_C_2.bmp	1903-06-08	0		0	1	362944	0		0	0	NULL	NULL	NULL	Medium	run1		List2	Catch.wav	V_S	0		1	1	362793	151		0	0
Exp2	13	Exp2-13-1	59.937	1.0.0.150	1	right	yangqianqian	-2073895702	2.0.10.242	2.0.10.242	09-18-2019	2019-09-18 02:20:20	10:20:20	female	2.0.10.147	139	Blue_C.bmp	1903-05-21	0		0	0	365413	0		0	0	NULL	NULL	NULL	Medium	Run1		List2	Catch.wav	V_S	0		0	1	365263	150		0	0
Exp2	13	Exp2-13-1	59.937	1.0.0.150	1	right	yangqianqian	-2073895702	2.0.10.242	2.0.10.242	09-18-2019	2019-09-18 02:20:20	10:20:20	female	2.0.10.147	140	Blue_S.bmp	1902-08-04	0		0	0	367882	0		0	0	NULL	NULL	NULL	Medium	run1	1	List2	A_T.wav	AV_T	1	1	1	1	367732	150	1	592	368324
Exp2	13	Exp2-13-1	59.937	1.0.0.150	1	right	yangqianqian	-2073895702	2.0.10.242	2.0.10.242	09-18-2019	2019-09-18 02:20:20	10:20:20	female	2.0.10.147	141	Catch.bmp	1904-04-04	0		0	0	369984	1552		0	0	NULL	NULL	NULL	Medium	run1	1	List2	A_T.wav	A_T	1	1	0	1	369834	150	1	634	370468
Exp2	13	Exp2-13-1	59.937	1.0.0.150	1	right	yangqianqian	-2073895702	2.0.10.242	2.0.10.242	09-18-2019	2019-09-18 02:20:20	10:20:20	female	2.0.10.147	142	Blue_S.bmp	1902-11-28	0		0	0	380345	0		0	0	NULL	NULL	NULL	Medium	run1	1	List2	Catch.wav	V_T	1	1	1	1	380195	150	1	633	380828
Exp2	13	Exp2-13-1	59.937	1.0.0.150	1	right	yangqianqian	-2073895702	2.0.10.242	2.0.10.242	09-18-2019	2019-09-18 02:20:20	10:20:20	female	2.0.10.147	143	Blue_S.bmp	1904-01-12	0		0	0	382564	0		0	0	NULL	NULL	NULL	Medium	run1	1	List2	Catch.wav	V_T	1	1	0	1	382414	150	1	749	383163
Exp2	13	Exp2-13-1	59.937	1.0.0.150	1	right	yangqianqian	-2073895702	2.0.10.242	2.0.10.242	09-18-2019	2019-09-18 02:20:20	10:20:20	female	2.0.10.147	144	Catch.bmp	1904-02-17	0		0	0	385184	0		0	0	NULL	NULL	NULL	Medium	run1		List2	A_S.wav	A_S	0		0	2	385034	150		0	0
Exp2	13	Exp2-13-1	59.937	1.0.0.150	1	right	yangqianqian	-2073895702	2.0.10.242	2.0.10.242	09-18-2019	2019-09-18 02:20:20	10:20:20	female	2.0.10.147	145	Blue_C.bmp	1903-07-13	0		0	0	387903	0		0	0	NULL	NULL	NULL	Medium	Run1		List2	Catch.wav	V_S	0		1	1	387753	150		0	0
Exp2	13	Exp2-13-1	59.937	1.0.0.150	1	right	yangqianqian	-2073895702	2.0.10.242	2.0.10.242	09-18-2019	2019-09-18 02:20:20	10:20:20	female	2.0.10.147	146	Blue_C.bmp	1903-12-02	0		0	0	390406	0		0	0	NULL	NULL	NULL	Medium	run1		List2	A_S.wav	AV_S	0		0	1	390256	150		0	0
Exp2	13	Exp2-13-1	59.937	1.0.0.150	1	right	yangqianqian	-2073895702	2.0.10.242	2.0.10.242	09-18-2019	2019-09-18 02:20:20	10:20:20	female	2.0.10.147	147	Catch.bmp	1902-07-14	0		0	1	393059	0		0	0	NULL	NULL	NULL	Medium	run1	1	List2	A_T.wav	A_T	1	1	1	1	392908	151	1	647	393555
Exp2	13	Exp2-13-1	59.937	1.0.0.150	1	right	yangqianqian	-2073895702	2.0.10.242	2.0.10.242	09-18-2019	2019-09-18 02:20:20	10:20:20	female	2.0.10.147	148	Catch.bmp	1902-12-30	0		0	0	395144	0		0	0	NULL	NULL	NULL	Medium	run1		List2	A_S.wav	A_S	0		0	1	394994	150		0	0
Exp2	13	Exp2-13-1	59.937	1.0.0.150	1	right	yangqianqian	-2073895702	2.0.10.242	2.0.10.242	09-18-2019	2019-09-18 02:20:20	10:20:20	female	2.0.10.147	149	Red_C.bmp	1904-01-13	0		0	0	397463	0		0	0	NULL	NULL	NULL	Medium	run1	1	List2	A_T.wav	AV_T	1	1	0	1	397313	150	1	642	397955
Exp2	13	Exp2-13-1	59.937	1.0.0.150	1	right	yangqianqian	-2073895702	2.0.10.242	2.0.10.242	09-18-2019	2019-09-18 02:20:20	10:20:20	female	2.0.10.147	150	Red_C.bmp	1904-03-10	0		0	0	400099	0		0	0	NULL	NULL	NULL	Medium	run1	1	List2	A_T.wav	AV_T	1	1	0	1	399949	150	1	638	400587
Exp2	13	Exp2-13-1	59.937	1.0.0.150	1	right	yangqianqian	-2073895702	2.0.10.242	2.0.10.242	09-18-2019	2019-09-18 02:20:20	10:20:20	female	2.0.10.147	151	Blue_S_2.bmp	1902-09-30	0		1	0	402785	0		0	0	NULL	NULL	NULL	Medium	run1	1	List2	Catch.wav	V_T	1	1	1	1	402635	150	1	657	403292
Exp2	13	Exp2-13-1	59.937	1.0.0.150	1	right	yangqianqian	-2073895702	2.0.10.242	2.0.10.242	09-18-2019	2019-09-18 02:20:20	10:20:20	female	2.0.10.147	152	Catch.bmp	1904-04-29	0		0	0	404938	0		0	0	NULL	NULL	NULL	Medium	run1	1	List2	A_T.wav	A_T	1	1	0	1	404788	150	1	807	405595
Exp2	13	Exp2-13-1	59.937	1.0.0.150	1	right	yangqianqian	-2073895702	2.0.10.242	2.0.10.242	09-18-2019	2019-09-18 02:20:20	10:20:20	female	2.0.10.147	153	Catch.bmp	1903-06-13	0		0	0	407674	0		0	0	NULL	NULL	NULL	Medium	run1	1	List2	A_T.wav	A_T	1	1	0	1	407524	150	1	927	408451
Exp2	13	Exp2-13-1	59.937	1.0.0.150	1	right	yangqianqian	-2073895702	2.0.10.242	2.0.10.242	09-18-2019	2019-09-18 02:20:20	10:20:20	female	2.0.10.147	154	Blue_C_2.bmp	1903-07-22	0		0	0	410093	0		0	0	NULL	NULL	NULL	Medium	run1		List2	A_S.wav	AV_S	0		0	1	409943	150		0	0
Exp2	13	Exp2-13-1	59.937	1.0.0.150	1	right	yangqianqian	-2073895702	2.0.10.242	2.0.10.242	09-18-2019	2019-09-18 02:20:20	10:20:20	female	2.0.10.147	155	Red_C.bmp	1902-06-14	0		0	0	412596	0		0	0	NULL	NULL	NULL	Medium	run1	1	List2	A_T.wav	AV_T	1	1	0	1	412446	150	1	429	412875
Exp2	13	Exp2-13-1	59.937	1.0.0.150	1	right	yangqianqian	-2073895702	2.0.10.242	2.0.10.242	09-18-2019	2019-09-18 02:20:20	10:20:20	female	2.0.10.147	156	Catch.bmp	1904-01-08	0		0	0	414648	0		0	0	NULL	NULL	NULL	Medium	run1	1	List2	A_T.wav	A_T	1	1	0	1	414498	150	1	914	415412
Exp2	13	Exp2-13-1	59.937	1.0.0.150	1	right	yangqianqian	-2073895702	2.0.10.242	2.0.10.242	09-18-2019	2019-09-18 02:20:20	10:20:20	female	2.0.10.147	157	Catch.bmp	1903-11-23	0		0	0	417267	0		0	0	NULL	NULL	NULL	Medium	run1	1	List2	A_T.wav	A_T	1	1	0	1	417117	150	1	398	417515
Exp2	13	Exp2-13-1	59.937	1.0.0.150	1	right	yangqianqian	-2073895702	2.0.10.242	2.0.10.242	09-18-2019	2019-09-18 02:20:20	10:20:20	female	2.0.10.147	158	Catch.bmp	1902-07-11	0		0	0	419837	0		0	0	NULL	NULL	NULL	Medium	run1		List2	A_S.wav	A_S	0		0	2	419687	150		0	0
Exp2	13	Exp2-13-1	59.937	1.0.0.150	1	right	yangqianqian	-2073895702	2.0.10.242	2.0.10.242	09-18-2019	2019-09-18 02:20:20	10:20:20	female	2.0.10.147	159	Blue_S_2.bmp	1904-05-05	0		0	0	421972	0		0	0	NULL	NULL	NULL	Medium	run1	1	List2	Catch.wav	V_T	1	1	1	1	421822	150	1	925	422747
Exp2	13	Exp2-13-1	59.937	1.0.0.150	1	right	yangqianqian	-2073895702	2.0.10.242	2.0.10.242	09-18-2019	2019-09-18 02:20:20	10:20:20	female	2.0.10.147	160	Catch.bmp	1904-04-14	0		1	0	424708	0		0	0	NULL	NULL	NULL	Medium	run1		List2	A_S.wav	A_S	0		1	1	424558	150		0	0
Exp2	13	Exp2-13-1	59.937	1.0.0.150	1	right	yangqianqian	-2073895702	2.0.10.242	2.0.10.242	09-18-2019	2019-09-18 02:20:20	10:20:20	female	2.0.10.147	161	Catch.bmp	1902-04-18	0		1	0	427511	0		0	0	NULL	NULL	NULL	Medium	run1	1	List2	A_T.wav	A_T	1	1	1	1	427361	150	1	963	428324
Exp2	13	Exp2-13-1	59.937	1.0.0.150	1	right	yangqianqian	-2073895702	2.0.10.242	2.0.10.242	09-18-2019	2019-09-18 02:20:20	10:20:20	female	2.0.10.147	162	Red_C_2.bmp	1904-02-13	0		0	0	429547	0		0	0	NULL	NULL	NULL	Medium	run1	1	List2	Catch.wav	V_T	1	1	1	1	429397	150	1	575	429972
Exp2	13	Exp2-13-1	59.937	1.0.0.150	1	right	yangqianqian	-2073895702	2.0.10.242	2.0.10.242	09-18-2019	2019-09-18 02:20:20	10:20:20	female	2.0.10.147	163	Blue_S.bmp	1903-11-09	0		0	0	432200	0		0	0	NULL	NULL	NULL	Medium	run1	1	List2	A_T.wav	AV_T	1	1	0	1	432050	150	1	658	432708
Exp2	13	Exp2-13-1	59.937	1.0.0.150	1	right	yangqianqian	-2073895702	2.0.10.242	2.0.10.242	09-18-2019	2019-09-18 02:20:20	10:20:20	female	2.0.10.147	164	Catch.bmp	1903-06-04	0		0	0	434769	0		0	0	NULL	NULL	NULL	Medium	run1	1	List2	A_T.wav	A_T	1	1	0	1	434619	150	1	712	435331
Exp2	13	Exp2-13-1	59.937	1.0.0.150	1	right	yangqianqian	-2073895702	2.0.10.242	2.0.10.242	09-18-2019	2019-09-18 02:20:20	10:20:20	female	2.0.10.147	165	Catch.bmp	1903-07-31	0		0	1	437172	0		0	0	NULL	NULL	NULL	Medium	run1	1	List2	A_T.wav	A_T	1	1	1	1	437021	151	1	479	437500
Exp2	13	Exp2-13-1	59.937	1.0.0.150	1	right	yangqianqian	-2073895702	2.0.10.242	2.0.10.242	09-18-2019	2019-09-18 02:20:20	10:20:20	female	2.0.10.147	166	Blue_S_2.bmp	1903-03-24	0		0	0	439641	0		0	0	NULL	NULL	NULL	Medium	run1	1	List2	A_T.wav	AV_T	1	1	0	1	439491	150	1	608	440099
Exp2	13	Exp2-13-1	59.937	1.0.0.150	1	right	yangqianqian	-2073895702	2.0.10.242	2.0.10.242	09-18-2019	2019-09-18 02:20:20	10:20:20	female	2.0.10.147	167	Red_C.bmp	1903-10-22	0		0	1	441977	0		0	0	NULL	NULL	NULL	Medium	run1	1	List2	Catch.wav	V_T	1	1	1	1	441826	151	1	505	442331
Exp2	13	Exp2-13-1	59.937	1.0.0.150	1	right	yangqianqian	-2073895702	2.0.10.242	2.0.10.242	09-18-2019	2019-09-18 02:20:20	10:20:20	female	2.0.10.147	168	Blue_S_2.bmp	1902-03-30	0		0	0	444529	0		0	0	NULL	NULL	NULL	Medium	run1	1	List2	Catch.wav	V_T	1	1	0	1	444379	150	1	545	444924
Exp2	13	Exp2-13-1	59.937	1.0.0.150	1	right	yangqianqian	-2073895702	2.0.10.242	2.0.10.242	09-18-2019	2019-09-18 02:20:20	10:20:20	female	2.0.10.147	169	Catch.bmp	1903-04-16	0		0	0	446498	0		0	0	NULL	NULL	NULL	Medium	run1	1	List2	A_T.wav	A_T	1	1	1	1	446348	150	1	655	447003
Exp2	13	Exp2-13-1	59.937	1.0.0.150	1	right	yangqianqian	-2073895702	2.0.10.242	2.0.10.242	09-18-2019	2019-09-18 02:20:20	10:20:20	female	2.0.10.147	170	Red_C.bmp	1902-07-14	0		0	1	448851	0		0	0	NULL	NULL	NULL	Medium	run1	1	List2	A_T.wav	AV_T	1	1	1	1	448700	151	1	472	449172
Exp2	13	Exp2-13-1	59.937	1.0.0.150	1	right	yangqianqian	-2073895702	2.0.10.242	2.0.10.242	09-18-2019	2019-09-18 02:20:20	10:20:20	female	2.0.10.147	171	Catch.bmp	1903-09-14	0		0	0	450936	0		0	0	NULL	NULL	NULL	Medium	run1	1	List2	A_T.wav	A_T	1	1	0	1	450786	150	1	561	451347
Exp2	13	Exp2-13-1	59.937	1.0.0.150	1	right	yangqianqian	-2073895702	2.0.10.242	2.0.10.242	09-18-2019	2019-09-18 02:20:20	10:20:20	female	2.0.10.147	172	Blue_C_2.bmp	1903-01-26	0		0	0	453439	0		0	0	NULL	NULL	NULL	Medium	run1		List2	A_S.wav	AV_S	0		0	2	453289	150		0	0
Exp2	13	Exp2-13-1	59.937	1.0.0.150	1	right	yangqianqian	-2073895702	2.0.10.242	2.0.10.242	09-18-2019	2019-09-18 02:20:20	10:20:20	female	2.0.10.147	173	Red_C_2.bmp	1902-08-28	0		0	1	455775	0		0	0	NULL	NULL	NULL	Medium	run1	1	List2	Catch.wav	V_T	1	1	1	1	455624	151	1	675	456299
Exp2	13	Exp2-13-1	59.937	1.0.0.150	1	right	yangqianqian	-2073895702	2.0.10.242	2.0.10.242	09-18-2019	2019-09-18 02:20:20	10:20:20	female	2.0.10.147	174	Catch.bmp	1903-03-10	0		0	0	457893	0		0	0	NULL	NULL	NULL	Medium	run1	1	List2	A_T.wav	A_T	1	1	1	1	457743	150	1	540	458283
Exp2	13	Exp2-13-1	59.937	1.0.0.150	1	right	yangqianqian	-2073895702	2.0.10.242	2.0.10.242	09-18-2019	2019-09-18 02:20:20	10:20:20	female	2.0.10.147	175	Red_C.bmp	1903-08-19	0		0	1	460213	0		0	0	NULL	NULL	NULL	Medium	run1	1	List2	Catch.wav	V_T	1	1	1	1	460062	151	1	525	460587
Exp2	13	Exp2-13-1	59.937	1.0.0.150	1	right	yangqianqian	-2073895702	2.0.10.242	2.0.10.242	09-18-2019	2019-09-18 02:20:20	10:20:20	female	2.0.10.147	176	Blue_S.bmp	1902-11-14	0		1	0	462698	0		0	0	NULL	NULL	NULL	Medium	run1	1	List2	A_T.wav	AV_T	1	1	1	1	462548	150	1	790	463338
Exp2	13	Exp2-13-1	59.937	1.0.0.150	1	right	yangqianqian	-2073895702	2.0.10.242	2.0.10.242	09-18-2019	2019-09-18 02:20:20	10:20:20	female	2.0.10.147	177	Red_C.bmp	1903-08-15	0		0	0	464901	0		0	0	NULL	NULL	NULL	Medium	run1	1	List2	A_T.wav	AV_T	1	1	0	1	464751	150	1	451	465202
Exp2	13	Exp2-13-1	59.937	1.0.0.150	1	right	yangqianqian	-2073895702	2.0.10.242	2.0.10.242	09-18-2019	2019-09-18 02:20:20	10:20:20	female	2.0.10.147	178	Red_S.bmp	1903-01-23	0		0	0	467387	0		0	0	NULL	NULL	NULL	Medium	run1		List2	A_S.wav	AV_S	0		0	2	467237	150	1	430	467667
Exp2	13	Exp2-13-1	59.937	1.0.0.150	1	right	yangqianqian	-2073895702	2.0.10.242	2.0.10.242	09-18-2019	2019-09-18 02:20:20	10:20:20	female	2.0.10.147	179	Red_C.bmp	1902-06-13	0		0	0	469656	0		0	0	NULL	NULL	NULL	Medium	run1	1	List2	Catch.wav	V_T	1	1	1	1	469506	150	1	536	470042
Exp2	13	Exp2-13-1	59.937	1.0.0.150	1	right	yangqianqian	-2073895702	2.0.10.242	2.0.10.242	09-18-2019	2019-09-18 02:20:20	10:20:20	female	2.0.10.147	180	Catch.bmp	1903-12-06	0		0	0	471708	0		0	0	NULL	NULL	NULL	Medium	run1	1	List2	A_T.wav	A_T	1	1	0	1	471558	150	1	732	472290
Exp2	13	Exp2-13-1	59.937	1.0.0.150	1	right	yangqianqian	-2073895702	2.0.10.242	2.0.10.242	09-18-2019	2019-09-18 02:20:20	10:20:20	female	2.0.10.147	181	Catch.bmp	1904-01-25	0		0	0	474294	0		0	0	NULL	NULL	NULL	Medium	run1	1	List2	A_T.wav	A_T	1	1	0	1	474144	150	1	602	474746
Exp2	13	Exp2-13-1	59.937	1.0.0.150	1	right	yangqianqian	-2073895702	2.0.10.242	2.0.10.242	09-18-2019	2019-09-18 02:20:20	10:20:20	female	2.0.10.147	182	Catch.bmp	1903-07-04	0		0	0	476930	0		0	0	NULL	NULL	NULL	Medium	run1	1	List2	A_T.wav	A_T	1	1	0	1	476780	150	1	456	477236
Exp2	13	Exp2-13-1	59.937	1.0.0.150	1	right	yangqianqian	-2073895702	2.0.10.242	2.0.10.242	09-18-2019	2019-09-18 02:20:20	10:20:20	female	2.0.10.147	183	Catch.bmp	1903-11-08	0		0	0	479366	0		0	0	NULL	NULL	NULL	Medium	run1		List2	A_S.wav	A_S	0		0	1	479216	150		0	0
Exp2	13	Exp2-13-1	59.937	1.0.0.150	1	right	yangqianqian	-2073895702	2.0.10.242	2.0.10.242	09-18-2019	2019-09-18 02:20:20	10:20:20	female	2.0.10.147	184	Blue_S.bmp	1902-05-04	0		0	0	481985	0		0	0	NULL	NULL	NULL	Medium	run1	1	List2	Catch.wav	V_T	1	1	1	1	481835	150	1	728	482563
Exp2	13	Exp2-13-1	59.937	1.0.0.150	1	right	yangqianqian	-2073895702	2.0.10.242	2.0.10.242	09-18-2019	2019-09-18 02:20:20	10:20:20	female	2.0.10.147	185	Catch.bmp	1904-01-07	0		1	0	483987	0		0	0	NULL	NULL	NULL	Medium	run1	1	List2	A_T.wav	A_T	1	1	1	1	483837	150	1	661	484498
Exp2	13	Exp2-13-1	59.937	1.0.0.150	1	right	yangqianqian	-2073895702	2.0.10.242	2.0.10.242	09-18-2019	2019-09-18 02:20:20	10:20:20	female	2.0.10.147	186	Blue_S_2.bmp	1902-12-22	0		0	0	486607	0		0	0	NULL	NULL	NULL	Medium	run1	1	List2	Catch.wav	V_T	1	1	1	1	486457	150	1	657	487114
Exp2	13	Exp2-13-1	59.937	1.0.0.150	1	right	yangqianqian	-2073895702	2.0.10.242	2.0.10.242	09-18-2019	2019-09-18 02:20:20	10:20:20	female	2.0.10.147	187	Red_S.bmp	1904-04-28	0		0	1	488843	0		0	0	NULL	NULL	NULL	Medium	run1		List2	Catch.wav	V_S	0		1	1	488692	151		0	0
Exp2	13	Exp2-13-1	59.937	1.0.0.150	1	right	yangqianqian	-2073895702	2.0.10.242	2.0.10.242	09-18-2019	2019-09-18 02:20:20	10:20:20	female	2.0.10.147	188	Blue_S_2.bmp	1903-10-28	0		0	0	491629	0		0	0	NULL	NULL	NULL	Medium	run1	1	List2	Catch.wav	V_T	1	1	0	1	491479	150	1	859	492338
Exp2	13	Exp2-13-1	59.937	1.0.0.150	1	right	yangqianqian	-2073895702	2.0.10.242	2.0.10.242	09-18-2019	2019-09-18 02:20:20	10:20:20	female	2.0.10.147	189	Catch.bmp	1904-04-01	0		0	1	494182	0		0	0	NULL	NULL	NULL	Medium	run1	1	List2	A_T.wav	A_T	1	1	1	1	494031	151	1	955	494986
Exp2	13	Exp2-13-1	59.937	1.0.0.150	1	right	yangqianqian	-2073895702	2.0.10.242	2.0.10.242	09-18-2019	2019-09-18 02:20:20	10:20:20	female	2.0.10.147	190	Catch.bmp	1904-01-23	0		0	0	496884	0		0	0	NULL	NULL	NULL	Medium	run1		List2	A_S.wav	A_S	0		0	1	496734	150		0	0
Exp2	13	Exp2-13-1	59.937	1.0.0.150	1	right	yangqianqian	-2073895702	2.0.10.242	2.0.10.242	09-18-2019	2019-09-18 02:20:20	10:20:20	female	2.0.10.147	191	Blue_C_2.bmp	1903-06-29	0		0	1	499571	0		0	0	NULL	NULL	NULL	Medium	run1		List2	A_S.wav	AV_S	0		1	1	499420	151		0	0
Exp2	13	Exp2-13-1	59.937	1.0.0.150	1	right	yangqianqian	-2073895702	2.0.10.242	2.0.10.242	09-18-2019	2019-09-18 02:20:20	10:20:20	female	2.0.10.147	192	Red_C_2.bmp	1903-06-29	0		0	0	502073	0		0	0	NULL	NULL	NULL	Medium	run1	1	List2	Catch.wav	V_T	1	1	1	1	501923	150	1	440	502363
Exp2	13	Exp2-13-1	59.937	1.0.0.150	1	right	yangqianqian	-2073895702	2.0.10.242	2.0.10.242	09-18-2019	2019-09-18 02:20:20	10:20:20	female	2.0.10.147	193	Catch.bmp	1902-12-11	0		0	0	504509	0		0	0	NULL	NULL	NULL	Medium	run1	1	List2	A_T.wav	A_T	1	1	1	1	504359	150	1	779	505138
Exp2	13	Exp2-13-1	59.937	1.0.0.150	1	right	yangqianqian	-2073895702	2.0.10.242	2.0.10.242	09-18-2019	2019-09-18 02:20:20	10:20:20	female	2.0.10.147	194	Blue_S.bmp	1904-03-28	0		0	0	506745	0		0	0	NULL	NULL	NULL	Medium	run1	1	List2	A_T.wav	AV_T	1	1	0	1	506595	150	1	943	507538
Exp2	13	Exp2-13-1	59.937	1.0.0.150	1	right	yangqianqian	-2073895702	2.0.10.242	2.0.10.242	09-18-2019	2019-09-18 02:20:20	10:20:20	female	2.0.10.147	195	Catch.bmp	1904-03-25	0		0	1	509448	0		0	0	NULL	NULL	NULL	Medium	run1	1	List2	A_T.wav	A_T	1	1	1	1	509297	151	1	665	509962
Exp2	13	Exp2-13-1	59.937	1.0.0.150	1	right	yangqianqian	-2073895702	2.0.10.242	2.0.10.242	09-18-2019	2019-09-18 02:20:20	10:20:20	female	2.0.10.147	196	Blue_S_2.bmp	1903-12-18	0		0	0	512150	0		0	0	NULL	NULL	NULL	Medium	run1	1	List2	Catch.wav	V_T	1	1	1	1	512000	150	1	874	512874
Exp2	13	Exp2-13-1	59.937	1.0.0.150	1	right	yangqianqian	-2073895702	2.0.10.242	2.0.10.242	09-18-2019	2019-09-18 02:20:20	10:20:20	female	2.0.10.147	197	Red_S.bmp	1903-04-21	0		0	0	514753	0		0	0	NULL	NULL	NULL	Medium	run1		List2	A_S.wav	AV_S	0		1	1	514603	150		0	0
Exp2	13	Exp2-13-1	59.937	1.0.0.150	1	right	yangqianqian	-2073895702	2.0.10.242	2.0.10.242	09-18-2019	2019-09-18 02:20:20	10:20:20	female	2.0.10.147	198	Catch.bmp	1903-12-24	0		0	0	517189	0		0	0	NULL	NULL	NULL	Medium	run1	1	List2	A_T.wav	A_T	1	1	0	1	517039	150	1	659	517698
Exp2	13	Exp2-13-1	59.937	1.0.0.150	1	right	yangqianqian	-2073895702	2.0.10.242	2.0.10.242	09-18-2019	2019-09-18 02:20:20	10:20:20	female	2.0.10.147	199	Blue_C_2.bmp	1902-12-11	0		0	0	519792	0		0	0	NULL	NULL	NULL	Medium	run1		List2	Catch.wav	V_S	0		1	1	519642	150		0	0
Exp2	13	Exp2-13-1	59.937	1.0.0.150	1	right	yangqianqian	-2073895702	2.0.10.242	2.0.10.242	09-18-2019	2019-09-18 02:20:20	10:20:20	female	2.0.10.147	200	Red_C.bmp	1903-07-20	0		0	1	522078	0		0	0	NULL	NULL	NULL	Medium	run1	1	List2	Catch.wav	V_T	1	1	1	1	521927	151	1	499	522426
Exp2	13	Exp2-13-1	59.937	1.0.0.150	1	right	yangqianqian	-2073895702	2.0.10.242	2.0.10.242	09-18-2019	2019-09-18 02:20:20	10:20:20	female	2.0.10.147	201	Catch.bmp	1903-11-03	0		0	0	524530	0		0	0	NULL	NULL	NULL	Medium	run1	1	List2	A_T.wav	A_T	1	1	1	1	524380	150	1	486	524866
Exp2	13	Exp2-13-1	59.937	1.0.0.150	1	right	yangqianqian	-2073895702	2.0.10.242	2.0.10.242	09-18-2019	2019-09-18 02:20:20	10:20:20	female	2.0.10.147	202	Catch.bmp	1903-08-02	0		0	0	527083	0		0	0	NULL	NULL	NULL	Medium	run1		List2	A_S.wav	A_S	0		0	1	526933	150		0	0
Exp2	13	Exp2-13-1	59.937	1.0.0.150	1	right	yangqianqian	-2073895702	2.0.10.242	2.0.10.242	09-18-2019	2019-09-18 02:20:20	10:20:20	female	2.0.10.147	203	Red_C_2.bmp	1904-02-08	0		0	0	529602	0		0	0	NULL	NULL	NULL	Medium	run1	1	List2	Catch.wav	V_T	1	1	1	1	529452	150	1	486	529938
Exp2	13	Exp2-13-1	59.937	1.0.0.150	1	right	yangqianqian	-2073895702	2.0.10.242	2.0.10.242	09-18-2019	2019-09-18 02:20:20	10:20:20	female	2.0.10.147	204	Catch.bmp	1902-03-13	0		0	0	532255	0		0	0	NULL	NULL	NULL	Medium	run1	1	List2	A_T.wav	A_T	0		0	1	532105	150		0	0
Exp2	13	Exp2-13-1	59.937	1.0.0.150	1	right	yangqianqian	-2073895702	2.0.10.242	2.0.10.242	09-18-2019	2019-09-18 02:20:20	10:20:20	female	2.0.10.147	205	Catch.bmp	1902-10-08	0		0	1	534274	0		0	0	NULL	NULL	NULL	Medium	run1	1	List2	A_T.wav	A_T	1	1	1	1	534123	151	1	615	534738
Exp2	13	Exp2-13-1	59.937	1.0.0.150	1	right	yangqianqian	-2073895702	2.0.10.242	2.0.10.242	09-18-2019	2019-09-18 02:20:20	10:20:20	female	2.0.10.147	206	Catch.bmp	1902-10-14	0		0	1	536443	0		0	0	NULL	NULL	NULL	Medium	run1		List2	A_S.wav	A_S	0		1	1	536292	151		0	0
Exp2	13	Exp2-13-1	59.937	1.0.0.150	1	right	yangqianqian	-2073895702	2.0.10.242	2.0.10.242	09-18-2019	2019-09-18 02:20:20	10:20:20	female	2.0.10.147	207	Catch.bmp	1903-05-13	0		0	0	538678	0		0	0	NULL	NULL	NULL	Medium	run1	1	List2	A_T.wav	A_T	1	1	0	1	538528	150	1	738	539266
Exp2	13	Exp2-13-1	59.937	1.0.0.150	1	right	yangqianqian	-2073895702	2.0.10.242	2.0.10.242	09-18-2019	2019-09-18 02:20:20	10:20:20	female	2.0.10.147	208	Red_S.bmp	1902-09-06	0		0	0	541064	0		0	0	NULL	NULL	NULL	Medium	run1		List2	A_S.wav	AV_S	0		0	1	540914	150		0	0
Exp2	13	Exp2-13-1	59.937	1.0.0.150	1	right	yangqianqian	-2073895702	2.0.10.242	2.0.10.242	09-18-2019	2019-09-18 02:20:20	10:20:20	female	2.0.10.147	209	Catch.bmp	1903-12-16	0		0	0	543250	0		0	0	NULL	NULL	NULL	Medium	run1	1	List2	A_T.wav	A_T	1	1	0	1	543100	150	1	942	544042
Exp2	13	Exp2-13-1	59.937	1.0.0.150	1	right	yangqianqian	-2073895702	2.0.10.242	2.0.10.242	09-18-2019	2019-09-18 02:20:20	10:20:20	female	2.0.10.147	210	Catch.bmp	1902-07-25	0		1	0	545852	0		0	0	NULL	NULL	NULL	Medium	run1	1	List2	A_T.wav	A_T	1	1	1	1	545702	150	1	723	546425
Exp2	13	Exp2-13-1	59.937	1.0.0.150	1	right	yangqianqian	-2073895702	2.0.10.242	2.0.10.242	09-18-2019	2019-09-18 02:20:20	10:20:20	female	2.0.10.147	211	Catch.bmp	1902-07-18	0		0	0	547938	0		0	0	NULL	NULL	NULL	Medium	run1	1	List2	A_T.wav	A_T	0		0	1	547788	150		0	0
Exp2	13	Exp2-13-1	59.937	1.0.0.150	1	right	yangqianqian	-2073895702	2.0.10.242	2.0.10.242	09-18-2019	2019-09-18 02:20:20	10:20:20	female	2.0.10.147	212	Catch.bmp	1904-03-13	0		0	0	550090	0		0	0	NULL	NULL	NULL	Medium	run1		List2	A_S.wav	A_S	0		0	1	549940	150		0	0
Exp2	13	Exp2-13-1	59.937	1.0.0.150	1	right	yangqianqian	-2073895702	2.0.10.242	2.0.10.242	09-18-2019	2019-09-18 02:20:20	10:20:20	female	2.0.10.147	213	Red_C.bmp	1903-09-22	0		0	1	552827	0		0	0	NULL	NULL	NULL	Medium	run1	1	List2	A_T.wav	AV_T	1	1	1	1	552676	151	1	605	553281
Exp2	13	Exp2-13-1	59.937	1.0.0.150	1	right	yangqianqian	-2073895702	2.0.10.242	2.0.10.242	09-18-2019	2019-09-18 02:20:20	10:20:20	female	2.0.10.147	214	Blue_S.bmp	1902-12-13	0		0	0	555346	0		0	0	NULL	NULL	NULL	Medium	run1	1	List2	A_T.wav	AV_T	1	1	0	1	555196	150	1	902	556098
Exp2	13	Exp2-13-1	59.937	1.0.0.150	1	right	yangqianqian	-2073895702	2.0.10.242	2.0.10.242	09-18-2019	2019-09-18 02:20:20	10:20:20	female	2.0.10.147	215	Red_S_2.bmp	1902-06-06	0		0	1	557582	0		0	0	NULL	NULL	NULL	Medium	run1		List2	Catch.wav	V_S	0		1	1	557431	151	1	619	558050
Exp2	13	Exp2-13-1	59.937	1.0.0.150	1	right	yangqianqian	-2073895702	2.0.10.242	2.0.10.242	09-18-2019	2019-09-18 02:20:20	10:20:20	female	2.0.10.147	216	Blue_C.bmp	1903-10-28	0		0	0	559617	0		0	0	NULL	NULL	NULL	Medium	Run1		List2	Catch.wav	V_S	0		0	1	559467	150		0	0
Exp2	13	Exp2-13-1	59.937	1.0.0.150	1	right	yangqianqian	-2073895702	2.0.10.242	2.0.10.242	09-18-2019	2019-09-18 02:20:20	10:20:20	female	2.0.10.147	217	Red_C_2.bmp	1904-02-25	0		0	0	562220	0		0	0	NULL	NULL	NULL	Medium	run1	1	List2	Catch.wav	V_T	1	1	0	1	562070	150	1	523	562593
Exp2	13	Exp2-13-1	59.937	1.0.0.150	1	right	yangqianqian	-2073895702	2.0.10.242	2.0.10.242	09-18-2019	2019-09-18 02:20:20	10:20:20	female	2.0.10.147	218	Catch.bmp	1902-09-02	0		0	0	564889	0		0	0	NULL	NULL	NULL	Medium	run1	1	List2	A_T.wav	A_T	1	1	1	1	564739	150	1	727	565466
Exp2	13	Exp2-13-1	59.937	1.0.0.150	1	right	yangqianqian	-2073895702	2.0.10.242	2.0.10.242	09-18-2019	2019-09-18 02:20:20	10:20:20	female	2.0.10.147	219	Red_C_2.bmp	1903-11-26	0		0	0	567025	0		0	0	NULL	NULL	NULL	Medium	run1	1	List2	A_T.wav	AV_T	1	1	0	1	566875	150	1	575	567450
Exp2	13	Exp2-13-1	59.937	1.0.0.150	1	right	yangqianqian	-2073895702	2.0.10.242	2.0.10.242	09-18-2019	2019-09-18 02:20:20	10:20:20	female	2.0.10.147	220	Red_C.bmp	1902-04-25	0		0	0	569611	0		0	0	NULL	NULL	NULL	Medium	run1	1	List2	Catch.wav	V_T	1	1	0	1	569461	150	1	876	570337
Exp2	13	Exp2-13-1	59.937	1.0.0.150	1	right	yangqianqian	-2073895702	2.0.10.242	2.0.10.242	09-18-2019	2019-09-18 02:20:20	10:20:20	female	2.0.10.147	221	Red_C.bmp	1902-03-16	0		0	0	571613	0		0	0	NULL	NULL	NULL	Medium	run1	1	List2	Catch.wav	V_T	1	1	0	1	571463	150	1	435	571898
Exp2	13	Exp2-13-1	59.937	1.0.0.150	1	right	yangqianqian	-2073895702	2.0.10.242	2.0.10.242	09-18-2019	2019-09-18 02:20:20	10:20:20	female	2.0.10.147	222	Blue_S_2.bmp	1902-10-05	0		0	1	573582	0		0	0	NULL	NULL	NULL	Medium	run1	1	List2	Catch.wav	V_T	1	1	1	1	573431	151	1	1034	574465
Exp2	13	Exp2-13-1	59.937	1.0.0.150	1	right	yangqianqian	-2073895702	2.0.10.242	2.0.10.242	09-18-2019	2019-09-18 02:20:20	10:20:20	female	2.0.10.147	223	Red_C.bmp	1903-01-10	0		0	1	575751	0		0	0	NULL	NULL	NULL	Medium	run1	1	List2	Catch.wav	V_T	1	1	1	1	575600	151	1	545	576145
Exp2	13	Exp2-13-1	59.937	1.0.0.150	1	right	yangqianqian	-2073895702	2.0.10.242	2.0.10.242	09-18-2019	2019-09-18 02:20:20	10:20:20	female	2.0.10.147	224	Blue_S.bmp	1904-01-21	0		0	0	578020	0		0	0	NULL	NULL	NULL	Medium	run1	1	List2	Catch.wav	V_T	1	1	0	2	577870	150	1	931	578801
Exp2	13	Exp2-13-1	59.937	1.0.0.150	1	right	yangqianqian	-2073895702	2.0.10.242	2.0.10.242	09-18-2019	2019-09-18 02:20:20	10:20:20	female	2.0.10.147	225	Red_C.bmp	1904-03-11	0		0	0	580656	0		0	0	NULL	NULL	NULL	Medium	run1	1	List2	Catch.wav	V_T	1	1	0	1	580506	150	1	511	581017
Exp2	13	Exp2-13-1	59.937	1.0.0.150	1	right	yangqianqian	-2073895702	2.0.10.242	2.0.10.242	09-18-2019	2019-09-18 02:20:20	10:20:20	female	2.0.10.147	226	Blue_S.bmp	1903-12-10	0		0	0	583342	0		0	0	NULL	NULL	NULL	Medium	run1	1	List2	Catch.wav	V_T	1	1	0	1	583192	150	1	529	583721
Exp2	13	Exp2-13-1	59.937	1.0.0.150	1	right	yangqianqian	-2073895702	2.0.10.242	2.0.10.242	09-18-2019	2019-09-18 02:20:20	10:20:20	female	2.0.10.147	227	Red_C.bmp	1903-05-07	0		0	1	585945	0		0	0	NULL	NULL	NULL	Medium	run1	1	List2	Catch.wav	V_T	1	1	1	1	585794	151	1	559	586353
Exp2	13	Exp2-13-1	59.937	1.0.0.150	1	right	yangqianqian	-2073895702	2.0.10.242	2.0.10.242	09-18-2019	2019-09-18 02:20:20	10:20:20	female	2.0.10.147	228	Red_C_2.bmp	1903-07-03	0		0	1	588331	0		0	0	NULL	NULL	NULL	Medium	run1	1	List2	A_T.wav	AV_T	1	1	1	1	588180	151	1	541	588721
Exp2	13	Exp2-13-1	59.937	1.0.0.150	1	right	yangqianqian	-2073895702	2.0.10.242	2.0.10.242	09-18-2019	2019-09-18 02:20:20	10:20:20	female	2.0.10.147	229	Catch.bmp	1903-11-16	0		0	0	590766	0		0	0	NULL	NULL	NULL	Medium	run1	1	List2	A_T.wav	A_T	1	1	0	1	590616	150	1	569	591185
Exp2	13	Exp2-13-1	59.937	1.0.0.150	1	right	yangqianqian	-2073895702	2.0.10.242	2.0.10.242	09-18-2019	2019-09-18 02:20:20	10:20:20	female	2.0.10.147	230	Red_S.bmp	1903-07-29	0		0	0	593336	0		0	0	NULL	NULL	NULL	Medium	run1		List2	Catch.wav	V_S	0		1	1	593186	150		0	0
Exp2	13	Exp2-13-1	59.937	1.0.0.150	1	right	yangqianqian	-2073895702	2.0.10.242	2.0.10.242	09-18-2019	2019-09-18 02:20:20	10:20:20	female	2.0.10.147	231	Blue_S_2.bmp	1903-06-30	0		0	0	595855	0		0	0	NULL	NULL	NULL	Medium	run1	1	List2	A_T.wav	AV_T	1	1	1	1	595705	150	1	504	596209
Exp2	13	Exp2-13-1	59.937	1.0.0.150	1	right	yangqianqian	-2073895702	2.0.10.242	2.0.10.242	09-18-2019	2019-09-18 02:20:20	10:20:20	female	2.0.10.147	232	Red_C.bmp	1903-03-14	0		0	0	598291	0		0	0	NULL	NULL	NULL	Medium	run1	1	List2	A_T.wav	AV_T	1	1	0	1	598141	150	1	1036	599177
Exp2	13	Exp2-13-1	59.937	1.0.0.150	1	right	yangqianqian	-2073895702	2.0.10.242	2.0.10.242	09-18-2019	2019-09-18 02:20:20	10:20:20	female	2.0.10.147	233	Red_C_2.bmp	1902-06-21	0		0	0	600610	0		0	0	NULL	NULL	NULL	Medium	run1	1	List2	A_T.wav	AV_T	1	1	0	1	600460	150	1	613	601073
Exp2	13	Exp2-13-1	59.937	1.0.0.150	1	right	yangqianqian	-2073895702	2.0.10.242	2.0.10.242	09-18-2019	2019-09-18 02:20:20	10:20:20	female	2.0.10.147	234	Catch.bmp	1903-01-16	0		0	0	602662	0		0	0	NULL	NULL	NULL	Medium	run1		List2	A_S.wav	A_S	0		0	1	602512	150		0	0
Exp2	13	Exp2-13-1	59.937	1.0.0.150	1	right	yangqianqian	-2073895702	2.0.10.242	2.0.10.242	09-18-2019	2019-09-18 02:20:20	10:20:20	female	2.0.10.147	235	Red_C.bmp	1902-04-18	0		0	0	604981	0		0	0	NULL	NULL	NULL	Medium	run1	1	List2	Catch.wav	V_T	1	1	1	1	604831	150	1	682	605513
Exp2	13	Exp2-13-1	59.937	1.0.0.150	1	right	yangqianqian	-2073895702	2.0.10.242	2.0.10.242	09-18-2019	2019-09-18 02:20:20	10:20:20	female	2.0.10.147	236	Red_C_2.bmp	1904-03-03	0		0	0	606967	0		0	0	NULL	NULL	NULL	Medium	run1	1	List2	A_T.wav	AV_T	1	1	0	1	606817	150	1	576	607393
Exp2	13	Exp2-13-1	59.937	1.0.0.150	1	right	yangqianqian	-2073895702	2.0.10.242	2.0.10.242	09-18-2019	2019-09-18 02:20:20	10:20:20	female	2.0.10.147	237	Red_S_2.bmp	1903-08-26	0		0	0	609653	0		0	0	NULL	NULL	NULL	Medium	run1		List2	Catch.wav	V_S	0		0	1	609503	150	1	434	609937
Exp2	13	Exp2-13-1	59.937	1.0.0.150	1	right	yangqianqian	-2073895702	2.0.10.242	2.0.10.242	09-18-2019	2019-09-18 02:20:20	10:20:20	female	2.0.10.147	238	Blue_S.bmp	1903-04-10	0		0	0	612139	0		0	0	NULL	NULL	NULL	Medium	run1	1	List2	Catch.wav	V_T	1	1	0	1	611989	150	1	684	612673
Exp2	13	Exp2-13-1	59.937	1.0.0.150	1	right	yangqianqian	-2073895702	2.0.10.242	2.0.10.242	09-18-2019	2019-09-18 02:20:20	10:20:20	female	2.0.10.147	239	Catch.bmp	1904-04-21	0		0	0	614491	0		0	0	NULL	NULL	NULL	Medium	run1	1	List2	A_T.wav	A_T	1	1	1	1	614341	150	1	668	615009
Exp2	13	Exp2-13-1	59.937	1.0.0.150	1	right	yangqianqian	-2073895702	2.0.10.242	2.0.10.242	09-18-2019	2019-09-18 02:20:20	10:20:20	female	2.0.10.147	240	Catch.bmp	1903-07-01	0		0	0	617211	0		0	0	NULL	NULL	NULL	Medium	run1	1	List2	A_T.wav	A_T	1	1	0	1	617061	150	1	693	617754
Exp2	13	Exp2-13-1	59.937	1.0.0.150	1	right	yangqianqian	-2073895702	2.0.10.242	2.0.10.242	09-18-2019	2019-09-18 02:20:20	10:20:20	female	2.0.10.147	241	Catch.bmp	1903-07-13	0		0	0	619647	0		0	0	NULL	NULL	NULL	Medium	run1	1	List2	A_T.wav	A_T	1	1	0	1	619497	150	1	640	620137
Exp2	13	Exp2-13-1	59.937	1.0.0.150	1	right	yangqianqian	-2073895702	2.0.10.242	2.0.10.242	09-18-2019	2019-09-18 02:20:20	10:20:20	female	2.0.10.147	242	Blue_S_2.bmp	1903-11-12	0		0	0	622099	0		0	0	NULL	NULL	NULL	Medium	run1	1	List2	Catch.wav	V_T	1	1	1	1	621949	150	1	1012	622961
Exp2	13	Exp2-13-1	59.937	1.0.0.150	1	right	yangqianqian	-2073895702	2.0.10.242	2.0.10.242	09-18-2019	2019-09-18 02:20:20	10:20:20	female	2.0.10.147	243	Red_S_2.bmp	1903-02-18	0		0	0	624669	0		0	0	NULL	NULL	NULL	Medium	run1		List2	A_S.wav	AV_S	0		0	2	624519	150		0	0
Exp2	13	Exp2-13-1	59.937	1.0.0.150	1	right	yangqianqian	-2073895702	2.0.10.242	2.0.10.242	09-18-2019	2019-09-18 02:20:20	10:20:20	female	2.0.10.147	244	Red_C_2.bmp	1902-12-24	0		0	0	627038	0		0	0	NULL	NULL	NULL	Medium	run1	1	List2	Catch.wav	V_T	1	1	0	1	626888	150	1	481	627369
Exp2	13	Exp2-13-1	59.937	1.0.0.150	1	right	yangqianqian	-2073895702	2.0.10.242	2.0.10.242	09-18-2019	2019-09-18 02:20:20	10:20:20	female	2.0.10.147	245	Catch.bmp	1903-08-20	0		0	1	629274	0		0	0	NULL	NULL	NULL	Medium	run1	1	List2	A_T.wav	A_T	1	1	1	1	629123	151	1	757	629880
Exp2	13	Exp2-13-1	59.937	1.0.0.150	1	right	yangqianqian	-2073895702	2.0.10.242	2.0.10.242	09-18-2019	2019-09-18 02:20:20	10:20:20	female	2.0.10.147	246	Catch.bmp	1902-11-18	0		1	0	631759	0		0	0	NULL	NULL	NULL	Medium	run1		List2	A_S.wav	A_S	0		0	1	631609	150		0	0
Exp2	13	Exp2-13-1	59.937	1.0.0.150	1	right	yangqianqian	-2073895702	2.0.10.242	2.0.10.242	09-18-2019	2019-09-18 02:20:20	10:20:20	female	2.0.10.147	247	Blue_S.bmp	1903-12-21	0		0	1	634029	0		0	0	NULL	NULL	NULL	Medium	run1	1	List2	A_T.wav	AV_T	1	1	0	1	633878	151	1	962	634840
Exp2	13	Exp2-13-1	59.937	1.0.0.150	1	right	yangqianqian	-2073895702	2.0.10.242	2.0.10.242	09-18-2019	2019-09-18 02:20:20	10:20:20	female	2.0.10.147	248	Red_C.bmp	1903-02-03	0		0	0	636631	0		0	0	NULL	NULL	NULL	Medium	run1	1	List2	Catch.wav	V_T	1	1	1	1	636481	150	1	608	637089
Exp2	13	Exp2-13-1	59.937	1.0.0.150	1	right	yangqianqian	-2073895702	2.0.10.242	2.0.10.242	09-18-2019	2019-09-18 02:20:20	10:20:20	female	2.0.10.147	249	Red_C_2.bmp	1903-06-04	0		0	0	638917	0		0	0	NULL	NULL	NULL	Medium	run1	1	List2	A_T.wav	AV_T	1	1	0	1	638767	150	1	506	639273
Exp2	13	Exp2-13-1	59.937	1.0.0.150	1	right	yangqianqian	-2073895702	2.0.10.242	2.0.10.242	09-18-2019	2019-09-18 02:20:20	10:20:20	female	2.0.10.147	250	Blue_S.bmp	1902-09-04	0		0	1	641320	0		0	0	NULL	NULL	NULL	Medium	run1	1	List2	Catch.wav	V_T	1	1	1	1	641169	151	1	527	641696
Exp2	13	Exp2-13-1	59.937	1.0.0.150	1	right	yangqianqian	-2073895702	2.0.10.242	2.0.10.242	09-18-2019	2019-09-18 02:20:20	10:20:20	female	2.0.10.147	251	Catch.bmp	1902-12-20	0		0	0	643455	0		0	0	NULL	NULL	NULL	Medium	run1	1	List2	A_T.wav	A_T	1	1	1	1	643305	150	1	711	644016
Exp2	13	Exp2-13-1	59.937	1.0.0.150	1	right	yangqianqian	-2073895702	2.0.10.242	2.0.10.242	09-18-2019	2019-09-18 02:20:20	10:20:20	female	2.0.10.147	252	Blue_C_2.bmp	1904-03-23	0		0	0	645691	0		0	0	NULL	NULL	NULL	Medium	run1		List2	A_S.wav	AV_S	0		0	1	645541	150		0	0
Exp2	13	Exp2-13-1	59.937	1.0.0.150	1	right	yangqianqian	-2073895702	2.0.10.242	2.0.10.242	09-18-2019	2019-09-18 02:20:20	10:20:20	female	2.0.10.147	253	Blue_S_2.bmp	1902-10-19	0		0	0	648460	0		0	0	NULL	NULL	NULL	Medium	run1	1	List2	Catch.wav	V_T	1	1	1	1	648310	150	1	578	648888
Exp2	13	Exp2-13-1	59.937	1.0.0.150	1	right	yangqianqian	-2073895702	2.0.10.242	2.0.10.242	09-18-2019	2019-09-18 02:20:20	10:20:20	female	2.0.10.147	254	Catch.bmp	1903-03-03	0		0	0	650646	0		0	0	NULL	NULL	NULL	Medium	run1	1	List2	A_T.wav	A_T	1	1	0	1	650496	150	1	577	651073
Exp2	13	Exp2-13-1	59.937	1.0.0.150	1	right	yangqianqian	-2073895702	2.0.10.242	2.0.10.242	09-18-2019	2019-09-18 02:20:20	10:20:20	female	2.0.10.147	255	Blue_C_2.bmp	1902-09-12	0		0	0	652965	0		0	0	NULL	NULL	NULL	Medium	run1		List2	Catch.wav	V_S	0		1	1	652815	150		0	0
Exp2	13	Exp2-13-1	59.937	1.0.0.150	1	right	yangqianqian	-2073895702	2.0.10.242	2.0.10.242	09-18-2019	2019-09-18 02:20:20	10:20:20	female	2.0.10.147	256	Blue_S_2.bmp	1903-11-02	0		0	0	655167	0		0	0	NULL	NULL	NULL	Medium	run1	1	List2	A_T.wav	AV_T	1	1	1	1	655017	150	1	631	655648
Exp2	13	Exp2-13-1	59.937	1.0.0.150	1	right	yangqianqian	-2073895702	2.0.10.242	2.0.10.242	09-18-2019	2019-09-18 02:20:20	10:20:20	female	2.0.10.147	257	Red_S_2.bmp	1903-10-26	0		0	0	657720	0		0	0	NULL	NULL	NULL	Medium	run1		List2	A_S.wav	AV_S	0		0	1	657570	150		0	0
Exp2	13	Exp2-13-1	59.937	1.0.0.150	1	right	yangqianqian	-2073895702	2.0.10.242	2.0.10.242	09-18-2019	2019-09-18 02:20:20	10:20:20	female	2.0.10.147	258	Red_S_2.bmp	1904-04-15	0		0	0	660323	0		0	0	NULL	NULL	NULL	Medium	run1		List2	Catch.wav	V_S	0		1	1	660173	150		0	0
Exp2	13	Exp2-13-1	59.937	1.0.0.150	1	right	yangqianqian	-2073895702	2.0.10.242	2.0.10.242	09-18-2019	2019-09-18 02:20:20	10:20:20	female	2.0.10.147	259	Catch.bmp	1902-04-09	0		0	0	663109	0		0	0	NULL	NULL	NULL	Medium	run1	1	List2	A_T.wav	A_T	1	1	0	1	662959	150	1	713	663672
Exp2	13	Exp2-13-1	59.937	1.0.0.150	1	right	yangqianqian	-2073895702	2.0.10.242	2.0.10.242	09-18-2019	2019-09-18 02:20:20	10:20:20	female	2.0.10.147	260	Blue_S_2.bmp	1903-03-22	0		0	1	665095	0		0	0	NULL	NULL	NULL	Medium	run1	1	List2	A_T.wav	AV_T	1	1	0	1	664944	151	1	832	665776
