# Supplementary material for: Visual Perceptual Load Attenuates Age-Related Audiovisual Integration in an Audiovisual Discrimination Task
Source: Front Psychol. 2021 Sep 29;12:740221. doi: 10.3389/fpsyg.2021.740221 (PMC8511317; doi:10.3389/fpsyg.2021.740221)
Supplement: Supplementary file 1 [file Data_Sheet_1.ZIP › Export data/Group 1_Data_Younger/Exp2_Medium load/Subject_14.xlsx]

## Sheet: Sheet1
ExperimentName	Subject	DataFile.Basename	Display.RefreshRate	ExperimentVersion	Group	Handedness	Name	RandomSeed	RuntimeVersion	RuntimeVersionExpected	SessionDate	SessionStartDateTimeUtc	SessionTime	Sex	StudioVersion	Block	Image	ITI	ITI.ACC	ITI.CRESP	ITI.DurationError	ITI.OnsetDelay	ITI.OnsetTime	ITI.OnsetToOnsetTime	ITI.RESP	ITI.RT	ITI.RTTime	List1	List1.Cycle	List1.Sample	PercetualLoad	Procedure	Response	Running	Sound	StimulusType	Target.ACC	Target.CRESP	Target.DurationError	Target.OnsetDelay	Target.OnsetTime	Target.OnsetToOnsetTime	Target.RESP	Target.RT	Target.RTTime
Exp2	14	Exp2-14-1	59.937	1.0.0.151	1	right	xiepiao	1199397140	2.0.10.242	2.0.10.242	09-18-2019	2019-09-18 02:56:18	10:56:18	female	2.0.10.147	1	Red_C.bmp	1904-03-07	0		0	0	35756	0		0	0	5	1	1	Medium	Prac	1	List1	Catch.wav	V_T	0		101	1	35606	150		0	0
Exp2	14	Exp2-14-1	59.937	1.0.0.151	1	right	xiepiao	1199397140	2.0.10.242	2.0.10.242	09-18-2019	2019-09-18 02:56:18	10:56:18	female	2.0.10.147	2	Blue_C.bmp	1904-01-26	0		0	1	38509	0		0	0	1	1	2	Medium	Prac		List1	Catch.wav	V_S	0		1	1	38358	151		0	0
Exp2	14	Exp2-14-1	59.937	1.0.0.151	1	right	xiepiao	1199397140	2.0.10.242	2.0.10.242	09-18-2019	2019-09-18 02:56:18	10:56:18	female	2.0.10.147	3	Blue_S_2.bmp	1903-01-19	0		1	0	41211	0		0	0	4	1	3	Medium	Prac	1	List1	Catch.wav	V_T	0		0	1	41061	150		0	0
Exp2	14	Exp2-14-1	59.937	1.0.0.151	1	right	xiepiao	1199397140	2.0.10.242	2.0.10.242	09-18-2019	2019-09-18 02:56:18	10:56:18	female	2.0.10.147	4	Blue_S_2.bmp	1903-09-10	0		0	0	43547	0		0	0	4	1	4	Medium	Prac	1	List1	Catch.wav	V_T	1	1	0	1	43397	150	1	871	44268
Exp2	14	Exp2-14-1	59.937	1.0.0.151	1	right	xiepiao	1199397140	2.0.10.242	2.0.10.242	09-18-2019	2019-09-18 02:56:18	10:56:18	female	2.0.10.147	5	Red_C_2.bmp	1903-04-29	0		0	0	46050	0		0	0	6	1	5	Medium	Prac	1	List1	Catch.wav	V_T	1	1	0	1	45900	150	1	351	46251
Exp2	14	Exp2-14-1	59.937	1.0.0.151	1	right	xiepiao	1199397140	2.0.10.242	2.0.10.242	09-18-2019	2019-09-18 02:56:18	10:56:18	female	2.0.10.147	6	Catch.bmp	1903-07-21	0		0	0	48419	0		0	0	9	1	6	Medium	Prac		List1	A_S.wav	A_S	0		0	1	48269	150		0	0
Exp2	14	Exp2-14-1	59.937	1.0.0.151	1	right	xiepiao	1199397140	2.0.10.242	2.0.10.242	09-18-2019	2019-09-18 02:56:18	10:56:18	female	2.0.10.147	7	Blue_S_2.bmp	1903-04-25	0		0	0	50922	0		0	0	4	1	7	Medium	Prac	1	List1	Catch.wav	V_T	1	1	1	2	50772	150	1	431	51203
Exp2	14	Exp2-14-1	59.937	1.0.0.151	1	right	xiepiao	1199397140	2.0.10.242	2.0.10.242	09-18-2019	2019-09-18 02:56:18	10:56:18	female	2.0.10.147	8	Catch.bmp	1903-06-15	0		0	0	53291	0		0	0	10	1	8	Medium	Prac	1	List1	A_T.wav	A_T	1	1	0	1	53141	150	1	782	53923
Exp2	14	Exp2-14-1	59.937	1.0.0.151	1	right	xiepiao	1199397140	2.0.10.242	2.0.10.242	09-18-2019	2019-09-18 02:56:18	10:56:18	female	2.0.10.147	9	Blue_S.bmp	1902-05-28	0		0	0	55710	0		0	0	13	1	9	Medium	Prac	1	List1	A_T.wav	AV_T	1	1	0	1	55560	150	1	332	55892
Exp2	14	Exp2-14-1	59.937	1.0.0.151	1	right	xiepiao	1199397140	2.0.10.242	2.0.10.242	09-18-2019	2019-09-18 02:56:18	10:56:18	female	2.0.10.147	10	Red_C_2.bmp	1903-04-02	0		0	1	57746	0		0	0	6	1	10	Medium	Prac	1	List1	Catch.wav	V_T	1	1	1	1	57595	151	1	448	58043
Exp2	14	Exp2-14-1	59.937	1.0.0.151	1	right	xiepiao	1199397140	2.0.10.242	2.0.10.242	09-18-2019	2019-09-18 02:56:18	10:56:18	female	2.0.10.147	11	Blue_S_2.bmp	1902-12-11	0		0	0	60081	0		0	0	14	1	11	Medium	Prac	1	List1	A_T.wav	AV_T	1	1	1	1	59931	150	1	624	60555
Exp2	14	Exp2-14-1	59.937	1.0.0.151	1	right	xiepiao	1199397140	2.0.10.242	2.0.10.242	09-18-2019	2019-09-18 02:56:18	10:56:18	female	2.0.10.147	12	Catch.bmp	1904-03-06	0		0	0	62317	0		0	0	10	1	12	Medium	Prac	1	List1	A_T.wav	A_T	1	1	0	1	62167	150	1	508	62675
Exp2	14	Exp2-14-1	59.937	1.0.0.151	1	right	xiepiao	1199397140	2.0.10.242	2.0.10.242	09-18-2019	2019-09-18 02:56:18	10:56:18	female	2.0.10.147	13	Catch.bmp	1902-05-26	0		0	0	65003	0		0	0	10	1	13	Medium	Prac	1	List1	A_T.wav	A_T	1	1	0	1	64853	150	1	414	65267
Exp2	14	Exp2-14-1	59.937	1.0.0.151	1	right	xiepiao	1199397140	2.0.10.242	2.0.10.242	09-18-2019	2019-09-18 02:56:18	10:56:18	female	2.0.10.147	14	Red_S_2.bmp	1903-12-26	0		0	1	67039	0		0	0	18	1	14	Medium	Prac		List1	A_S.wav	AV_S	0		1	1	66888	151	1	547	67435
Exp2	14	Exp2-14-1	59.937	1.0.0.151	1	right	xiepiao	1199397140	2.0.10.242	2.0.10.242	09-18-2019	2019-09-18 02:56:18	10:56:18	female	2.0.10.147	15	Catch.bmp	1904-01-17	0		0	0	69658	0		0	0	10	1	15	Medium	Prac	1	List1	A_T.wav	A_T	1	1	0	1	69508	150	1	591	70099
Exp2	14	Exp2-14-1	59.937	1.0.0.151	1	right	xiepiao	1199397140	2.0.10.242	2.0.10.242	09-18-2019	2019-09-18 02:56:18	10:56:18	female	2.0.10.147	16	Catch.bmp	1903-10-23	0		0	0	72294	0		0	0	10	1	16	Medium	Prac	1	List1	A_T.wav	A_T	1	1	0	1	72144	150	1	563	72707
Exp2	14	Exp2-14-1	59.937	1.0.0.151	1	right	xiepiao	1199397140	2.0.10.242	2.0.10.242	09-18-2019	2019-09-18 02:56:18	10:56:18	female	2.0.10.147	17	Catch.bmp	1903-09-03	0		0	0	74847	0		0	0	10	1	17	Medium	Prac	1	List1	A_T.wav	A_T	1	1	0	1	74697	150	1	642	75339
Exp2	14	Exp2-14-1	59.937	1.0.0.151	1	right	xiepiao	1199397140	2.0.10.242	2.0.10.242	09-18-2019	2019-09-18 02:56:18	10:56:18	female	2.0.10.147	18	Catch.bmp	1904-02-01	0		1	0	77349	0		0	0	10	1	18	Medium	Prac	1	List1	A_T.wav	A_T	1	1	0	1	77199	150	1	492	77691
Exp2	14	Exp2-14-1	59.937	1.0.0.151	1	right	xiepiao	1199397140	2.0.10.242	2.0.10.242	09-18-2019	2019-09-18 02:56:18	10:56:18	female	2.0.10.147	19	Catch.bmp	1903-01-19	0		0	0	80002	0		0	0	10	1	19	Medium	Prac	1	List1	A_T.wav	A_T	1	1	0	1	79852	150	1	383	80235
Exp2	14	Exp2-14-1	59.937	1.0.0.151	1	right	xiepiao	1199397140	2.0.10.242	2.0.10.242	09-18-2019	2019-09-18 02:56:18	10:56:18	female	2.0.10.147	20	Blue_S_2.bmp	1903-12-26	0		0	0	82271	0		0	0	14	1	20	Medium	Prac	1	List1	A_T.wav	AV_T	1	1	0	1	82121	150	1	346	82467
Exp2	14	Exp2-14-1	59.937	1.0.0.151	1	right	xiepiao	1199397140	2.0.10.242	2.0.10.242	09-18-2019	2019-09-18 02:56:18	10:56:18	female	2.0.10.147	21	Red_C_2.bmp	1902-04-19	0		0	1	89229	0		0	0	NULL	NULL	NULL	Medium	run1	1	List2	A_T.wav	AV_T	1	1	1	1	89078	151	1	349	89427
Exp2	14	Exp2-14-1	59.937	1.0.0.151	1	right	xiepiao	1199397140	2.0.10.242	2.0.10.242	09-18-2019	2019-09-18 02:56:18	10:56:18	female	2.0.10.147	22	Catch.bmp	1903-09-07	0		0	0	91231	0		0	0	NULL	NULL	NULL	Medium	run1	1	List2	A_T.wav	A_T	1	1	0	2	91081	150	1	626	91707
Exp2	14	Exp2-14-1	59.937	1.0.0.151	1	right	xiepiao	1199397140	2.0.10.242	2.0.10.242	09-18-2019	2019-09-18 02:56:18	10:56:18	female	2.0.10.147	23	Blue_S_2.bmp	1904-03-12	0		0	0	93733	0		0	0	NULL	NULL	NULL	Medium	run1	1	List2	Catch.wav	V_T	1	1	1	1	93583	150	1	660	94243
Exp2	14	Exp2-14-1	59.937	1.0.0.151	1	right	xiepiao	1199397140	2.0.10.242	2.0.10.242	09-18-2019	2019-09-18 02:56:18	10:56:18	female	2.0.10.147	24	Catch.bmp	1903-03-08	0		1	0	96419	0		0	0	NULL	NULL	NULL	Medium	run1	1	List2	A_T.wav	A_T	1	1	1	1	96269	150	1	462	96731
Exp2	14	Exp2-14-1	59.937	1.0.0.151	1	right	xiepiao	1199397140	2.0.10.242	2.0.10.242	09-18-2019	2019-09-18 02:56:18	10:56:18	female	2.0.10.147	25	Red_C_2.bmp	1903-01-14	0		0	1	98739	0		0	0	NULL	NULL	NULL	Medium	run1	1	List2	A_T.wav	AV_T	1	1	1	1	98588	151	1	279	98867
Exp2	14	Exp2-14-1	59.937	1.0.0.151	1	right	xiepiao	1199397140	2.0.10.242	2.0.10.242	09-18-2019	2019-09-18 02:56:18	10:56:18	female	2.0.10.147	26	Blue_S.bmp	1903-08-26	0		0	1	101008	0		0	0	NULL	NULL	NULL	Medium	run1	1	List2	Catch.wav	V_T	1	1	1	1	100857	151	1	442	101299
Exp2	14	Exp2-14-1	59.937	1.0.0.151	1	right	xiepiao	1199397140	2.0.10.242	2.0.10.242	09-18-2019	2019-09-18 02:56:18	10:56:18	female	2.0.10.147	27	Catch.bmp	1903-02-28	0		0	1	103494	0		0	0	NULL	NULL	NULL	Medium	run1	1	List2	A_T.wav	A_T	1	1	1	1	103343	151	1	492	103835
Exp2	14	Exp2-14-1	59.937	1.0.0.151	1	right	xiepiao	1199397140	2.0.10.242	2.0.10.242	09-18-2019	2019-09-18 02:56:18	10:56:18	female	2.0.10.147	28	Catch.bmp	1902-06-30	0		0	0	105796	0		0	0	NULL	NULL	NULL	Medium	run1		List2	A_S.wav	A_S	0		0	1	105646	150		0	0
Exp2	14	Exp2-14-1	59.937	1.0.0.151	1	right	xiepiao	1199397140	2.0.10.242	2.0.10.242	09-18-2019	2019-09-18 02:56:18	10:56:18	female	2.0.10.147	29	Red_C_2.bmp	1903-11-21	0		0	1	107932	0		0	0	NULL	NULL	NULL	Medium	run1	1	List2	Catch.wav	V_T	1	1	1	1	107781	151	1	462	108243
Exp2	14	Exp2-14-1	59.937	1.0.0.151	1	right	xiepiao	1199397140	2.0.10.242	2.0.10.242	09-18-2019	2019-09-18 02:56:18	10:56:18	female	2.0.10.147	30	Catch.bmp	1903-06-08	0		0	0	110501	0		0	0	NULL	NULL	NULL	Medium	run1	1	List2	A_T.wav	A_T	1	1	1	1	110351	150	1	461	110812
Exp2	14	Exp2-14-1	59.937	1.0.0.151	1	right	xiepiao	1199397140	2.0.10.242	2.0.10.242	09-18-2019	2019-09-18 02:56:18	10:56:18	female	2.0.10.147	31	Red_C.bmp	1903-10-02	0		1	0	112903	0		0	0	NULL	NULL	NULL	Medium	run1	1	List2	A_T.wav	AV_T	1	1	0	1	112753	150	1	370	113123
Exp2	14	Exp2-14-1	59.937	1.0.0.151	1	right	xiepiao	1199397140	2.0.10.242	2.0.10.242	09-18-2019	2019-09-18 02:56:18	10:56:18	female	2.0.10.147	32	Blue_S_2.bmp	1902-07-24	0		0	0	115423	0		0	0	NULL	NULL	NULL	Medium	run1	1	List2	Catch.wav	V_T	1	1	1	1	115273	150	1	578	115851
Exp2	14	Exp2-14-1	59.937	1.0.0.151	1	right	xiepiao	1199397140	2.0.10.242	2.0.10.242	09-18-2019	2019-09-18 02:56:18	10:56:18	female	2.0.10.147	33	Catch.bmp	1903-05-19	0		0	0	117508	0		0	0	NULL	NULL	NULL	Medium	run1	1	List2	A_T.wav	A_T	1	1	1	1	117358	150	1	469	117827
Exp2	14	Exp2-14-1	59.937	1.0.0.151	1	right	xiepiao	1199397140	2.0.10.242	2.0.10.242	09-18-2019	2019-09-18 02:56:18	10:56:18	female	2.0.10.147	34	Red_S_2.bmp	1902-07-04	0		0	0	119894	0		0	0	NULL	NULL	NULL	Medium	run1		List2	Catch.wav	V_S	0		1	1	119744	150	1	452	120196
Exp2	14	Exp2-14-1	59.937	1.0.0.151	1	right	xiepiao	1199397140	2.0.10.242	2.0.10.242	09-18-2019	2019-09-18 02:56:18	10:56:18	female	2.0.10.147	35	Catch.bmp	1902-12-04	0		0	0	121963	0		0	0	NULL	NULL	NULL	Medium	run1		List2	A_S.wav	A_S	0		1	1	121813	150		0	0
Exp2	14	Exp2-14-1	59.937	1.0.0.151	1	right	xiepiao	1199397140	2.0.10.242	2.0.10.242	09-18-2019	2019-09-18 02:56:18	10:56:18	female	2.0.10.147	36	Catch.bmp	1903-01-20	0		0	0	124249	0		0	0	NULL	NULL	NULL	Medium	run1	1	List2	A_T.wav	A_T	1	1	0	1	124099	150	1	480	124579
Exp2	14	Exp2-14-1	59.937	1.0.0.151	1	right	xiepiao	1199397140	2.0.10.242	2.0.10.242	09-18-2019	2019-09-18 02:56:18	10:56:18	female	2.0.10.147	37	Blue_S_2.bmp	1903-09-20	0		0	0	126518	0		0	0	NULL	NULL	NULL	Medium	run1	1	List2	A_T.wav	AV_T	1	1	0	1	126368	150	1	548	126916
Exp2	14	Exp2-14-1	59.937	1.0.0.151	1	right	xiepiao	1199397140	2.0.10.242	2.0.10.242	09-18-2019	2019-09-18 02:56:18	10:56:18	female	2.0.10.147	38	Blue_S.bmp	1902-09-04	0		0	0	129037	0		0	0	NULL	NULL	NULL	Medium	run1	1	List2	A_T.wav	AV_T	1	1	0	1	128887	150	1	612	129499
Exp2	14	Exp2-14-1	59.937	1.0.0.151	1	right	xiepiao	1199397140	2.0.10.242	2.0.10.242	09-18-2019	2019-09-18 02:56:18	10:56:18	female	2.0.10.147	39	Catch.bmp	1904-01-28	0		0	1	131173	0		0	0	NULL	NULL	NULL	Medium	run1	1	List2	A_T.wav	A_T	1	1	1	1	131022	151	1	460	131482
Exp2	14	Exp2-14-1	59.937	1.0.0.151	1	right	xiepiao	1199397140	2.0.10.242	2.0.10.242	09-18-2019	2019-09-18 02:56:18	10:56:18	female	2.0.10.147	40	Red_S_2.bmp	1903-11-16	0		0	0	133809	0		0	0	NULL	NULL	NULL	Medium	run1		List2	Catch.wav	V_S	0		0	1	133659	150	1	343	134002
Exp2	14	Exp2-14-1	59.937	1.0.0.151	1	right	xiepiao	1199397140	2.0.10.242	2.0.10.242	09-18-2019	2019-09-18 02:56:18	10:56:18	female	2.0.10.147	41	Blue_C.bmp	1903-05-23	0		0	0	136378	0		0	0	NULL	NULL	NULL	Medium	run1		List2	A_S.wav	AV_S	0		1	1	136228	150		0	0
Exp2	14	Exp2-14-1	59.937	1.0.0.151	1	right	xiepiao	1199397140	2.0.10.242	2.0.10.242	09-18-2019	2019-09-18 02:56:18	10:56:18	female	2.0.10.147	42	Blue_S_2.bmp	1903-10-02	0		0	0	138831	0		0	0	NULL	NULL	NULL	Medium	run1	1	List2	Catch.wav	V_T	1	1	0	2	138681	150	1	825	139506
Exp2	14	Exp2-14-1	59.937	1.0.0.151	1	right	xiepiao	1199397140	2.0.10.242	2.0.10.242	09-18-2019	2019-09-18 02:56:18	10:56:18	female	2.0.10.147	43	Red_C_2.bmp	1903-03-31	0		0	0	141350	0		0	0	NULL	NULL	NULL	Medium	run1	1	List2	Catch.wav	V_T	1	1	0	1	141200	150	1	330	141530
Exp2	14	Exp2-14-1	59.937	1.0.0.151	1	right	xiepiao	1199397140	2.0.10.242	2.0.10.242	09-18-2019	2019-09-18 02:56:18	10:56:18	female	2.0.10.147	44	Blue_S.bmp	1902-09-09	0		0	0	143686	0		0	0	NULL	NULL	NULL	Medium	run1	1	List2	Catch.wav	V_T	1	1	0	1	143536	150	1	906	144442
Exp2	14	Exp2-14-1	59.937	1.0.0.151	1	right	xiepiao	1199397140	2.0.10.242	2.0.10.242	09-18-2019	2019-09-18 02:56:18	10:56:18	female	2.0.10.147	45	Catch.bmp	1902-07-25	0		0	0	145821	0		0	0	NULL	NULL	NULL	Medium	run1	1	List2	A_T.wav	A_T	1	1	1	1	145671	150	1	595	146266
Exp2	14	Exp2-14-1	59.937	1.0.0.151	1	right	xiepiao	1199397140	2.0.10.242	2.0.10.242	09-18-2019	2019-09-18 02:56:18	10:56:18	female	2.0.10.147	46	Red_C_2.bmp	1903-01-16	0		0	0	147907	0		0	0	NULL	NULL	NULL	Medium	run1	1	List2	Catch.wav	V_T	1	1	1	1	147757	150	1	653	148410
Exp2	14	Exp2-14-1	59.937	1.0.0.151	1	right	xiepiao	1199397140	2.0.10.242	2.0.10.242	09-18-2019	2019-09-18 02:56:18	10:56:18	female	2.0.10.147	47	Catch.bmp	1904-02-02	0		0	0	150176	0		0	0	NULL	NULL	NULL	Medium	run1	1	List2	A_T.wav	A_T	1	1	1	1	150026	150	1	544	150570
Exp2	14	Exp2-14-1	59.937	1.0.0.151	1	right	xiepiao	1199397140	2.0.10.242	2.0.10.242	09-18-2019	2019-09-18 02:56:18	10:56:18	female	2.0.10.147	48	Catch.bmp	1903-07-20	0		0	0	152829	0		0	0	NULL	NULL	NULL	Medium	run1	1	List2	A_T.wav	A_T	1	1	0	1	152679	150	1	475	153154
Exp2	14	Exp2-14-1	59.937	1.0.0.151	1	right	xiepiao	1199397140	2.0.10.242	2.0.10.242	09-18-2019	2019-09-18 02:56:18	10:56:18	female	2.0.10.147	49	Catch.bmp	1904-01-26	0		0	0	155281	0		0	0	NULL	NULL	NULL	Medium	run1	1	List2	A_T.wav	A_T	1	1	0	1	155131	150	1	415	155546
Exp2	14	Exp2-14-1	59.937	1.0.0.151	1	right	xiepiao	1199397140	2.0.10.242	2.0.10.242	09-18-2019	2019-09-18 02:56:18	10:56:18	female	2.0.10.147	50	Blue_S_2.bmp	1903-01-31	0		1	0	157917	0		0	0	NULL	NULL	NULL	Medium	run1	1	List2	Catch.wav	V_T	1	1	1	1	157767	150	1	587	158354
Exp2	14	Exp2-14-1	59.937	1.0.0.151	1	right	xiepiao	1199397140	2.0.10.242	2.0.10.242	09-18-2019	2019-09-18 02:56:18	10:56:18	female	2.0.10.147	51	Catch.bmp	1902-12-15	0		0	0	160203	0		0	0	NULL	NULL	NULL	Medium	run1	1	List2	A_T.wav	A_T	1	1	1	1	160053	150	1	510	160563
Exp2	14	Exp2-14-1	59.937	1.0.0.151	1	right	xiepiao	1199397140	2.0.10.242	2.0.10.242	09-18-2019	2019-09-18 02:56:18	10:56:18	female	2.0.10.147	52	Red_S.bmp	1902-08-27	0		0	0	162439	0		0	0	NULL	NULL	NULL	Medium	run1		List2	A_S.wav	AV_S	0		0	1	162289	150		0	0
Exp2	14	Exp2-14-1	59.937	1.0.0.151	1	right	xiepiao	1199397140	2.0.10.242	2.0.10.242	09-18-2019	2019-09-18 02:56:18	10:56:18	female	2.0.10.147	53	Red_S.bmp	1903-05-13	0		1	0	164624	0		0	0	NULL	NULL	NULL	Medium	run1		List2	A_S.wav	AV_S	0		1	1	164474	150		0	0
Exp2	14	Exp2-14-1	59.937	1.0.0.151	1	right	xiepiao	1199397140	2.0.10.242	2.0.10.242	09-18-2019	2019-09-18 02:56:18	10:56:18	female	2.0.10.147	54	Blue_S.bmp	1903-03-23	0		0	0	167094	0		0	0	NULL	NULL	NULL	Medium	run1	1	List2	A_T.wav	AV_T	1	1	0	1	166944	150	1	466	167410
Exp2	14	Exp2-14-1	59.937	1.0.0.151	1	right	xiepiao	1199397140	2.0.10.242	2.0.10.242	09-18-2019	2019-09-18 02:56:18	10:56:18	female	2.0.10.147	55	Blue_S_2.bmp	1904-04-04	0		0	1	169430	0		0	0	NULL	NULL	NULL	Medium	run1	1	List2	A_T.wav	AV_T	1	1	1	1	169279	151	1	411	169690
Exp2	14	Exp2-14-1	59.937	1.0.0.151	1	right	xiepiao	1199397140	2.0.10.242	2.0.10.242	09-18-2019	2019-09-18 02:56:18	10:56:18	female	2.0.10.147	56	Blue_C.bmp	1903-02-04	0		0	0	172149	0		0	0	NULL	NULL	NULL	Medium	run1		List2	A_S.wav	AV_S	0		0	1	171999	150		0	0
Exp2	14	Exp2-14-1	59.937	1.0.0.151	1	right	xiepiao	1199397140	2.0.10.242	2.0.10.242	09-18-2019	2019-09-18 02:56:18	10:56:18	female	2.0.10.147	57	Catch.bmp	1903-05-21	0		0	0	174485	0		0	0	NULL	NULL	NULL	Medium	run1	1	List2	A_T.wav	A_T	1	1	0	1	174335	150	1	563	174898
Exp2	14	Exp2-14-1	59.937	1.0.0.151	1	right	xiepiao	1199397140	2.0.10.242	2.0.10.242	09-18-2019	2019-09-18 02:56:18	10:56:18	female	2.0.10.147	58	Catch.bmp	1902-12-09	0		0	0	176871	0		0	0	NULL	NULL	NULL	Medium	run1	1	List2	A_T.wav	A_T	1	1	0	2	176721	150	1	425	177146
Exp2	14	Exp2-14-1	59.937	1.0.0.151	1	right	xiepiao	1199397140	2.0.10.242	2.0.10.242	09-18-2019	2019-09-18 02:56:18	10:56:18	female	2.0.10.147	59	Catch.bmp	1904-02-27	0		0	0	179106	0		0	0	NULL	NULL	NULL	Medium	run1	1	List2	A_T.wav	A_T	1	1	0	1	178956	150	1	406	179362
Exp2	14	Exp2-14-1	59.937	1.0.0.151	1	right	xiepiao	1199397140	2.0.10.242	2.0.10.242	09-18-2019	2019-09-18 02:56:18	10:56:18	female	2.0.10.147	60	Catch.bmp	1903-11-25	0		0	0	181776	0		0	0	NULL	NULL	NULL	Medium	run1		List2	A_S.wav	A_S	0		0	1	181626	150		0	0
Exp2	14	Exp2-14-1	59.937	1.0.0.151	1	right	xiepiao	1199397140	2.0.10.242	2.0.10.242	09-18-2019	2019-09-18 02:56:18	10:56:18	female	2.0.10.147	61	Blue_S.bmp	1903-03-07	0		0	0	184412	0		0	0	NULL	NULL	NULL	Medium	run1	1	List2	Catch.wav	V_T	1	1	0	1	184262	150	1	780	185042
Exp2	14	Exp2-14-1	59.937	1.0.0.151	1	right	xiepiao	1199397140	2.0.10.242	2.0.10.242	09-18-2019	2019-09-18 02:56:18	10:56:18	female	2.0.10.147	62	Catch.bmp	1903-08-20	0		0	0	186731	0		0	0	NULL	NULL	NULL	Medium	run1	1	List2	A_T.wav	A_T	1	1	1	1	186581	150	1	661	187242
Exp2	14	Exp2-14-1	59.937	1.0.0.151	1	right	xiepiao	1199397140	2.0.10.242	2.0.10.242	09-18-2019	2019-09-18 02:56:18	10:56:18	female	2.0.10.147	63	Catch.bmp	1902-05-27	0		0	0	189217	0		0	0	NULL	NULL	NULL	Medium	run1	1	List2	A_T.wav	A_T	1	1	0	1	189067	150	1	383	189450
Exp2	14	Exp2-14-1	59.937	1.0.0.151	1	right	xiepiao	1199397140	2.0.10.242	2.0.10.242	09-18-2019	2019-09-18 02:56:18	10:56:18	female	2.0.10.147	64	Blue_S.bmp	1902-03-29	0		1	0	191252	0		0	0	NULL	NULL	NULL	Medium	run1	1	List2	A_T.wav	AV_T	1	1	0	1	191102	150	1	469	191571
Exp2	14	Exp2-14-1	59.937	1.0.0.151	1	right	xiepiao	1199397140	2.0.10.242	2.0.10.242	09-18-2019	2019-09-18 02:56:18	10:56:18	female	2.0.10.147	65	Blue_C_2.bmp	1904-03-17	0		0	0	193221	0		0	0	NULL	NULL	NULL	Medium	run1		List2	A_S.wav	AV_S	0		0	1	193071	150		0	0
Exp2	14	Exp2-14-1	59.937	1.0.0.151	1	right	xiepiao	1199397140	2.0.10.242	2.0.10.242	09-18-2019	2019-09-18 02:56:18	10:56:18	female	2.0.10.147	66	Red_S.bmp	1903-12-10	0		0	0	195974	0		0	0	NULL	NULL	NULL	Medium	run1		List2	A_S.wav	AV_S	0		0	1	195824	150	1	338	196162
Exp2	14	Exp2-14-1	59.937	1.0.0.151	1	right	xiepiao	1199397140	2.0.10.242	2.0.10.242	09-18-2019	2019-09-18 02:56:18	10:56:18	female	2.0.10.147	67	Red_S_2.bmp	1902-06-23	0		0	0	198577	0		0	0	NULL	NULL	NULL	Medium	run1		List2	A_S.wav	AV_S	0		0	1	198427	150	1	463	198890
Exp2	14	Exp2-14-1	59.937	1.0.0.151	1	right	xiepiao	1199397140	2.0.10.242	2.0.10.242	09-18-2019	2019-09-18 02:56:18	10:56:18	female	2.0.10.147	68	Blue_S.bmp	1902-03-18	0		0	0	200629	0		0	0	NULL	NULL	NULL	Medium	run1	1	List2	A_T.wav	AV_T	1	1	0	1	200479	150	1	739	201218
Exp2	14	Exp2-14-1	59.937	1.0.0.151	1	right	xiepiao	1199397140	2.0.10.242	2.0.10.242	09-18-2019	2019-09-18 02:56:18	10:56:18	female	2.0.10.147	69	Catch.bmp	1902-03-17	0		0	0	202598	0		0	0	NULL	NULL	NULL	Medium	run1		List2	A_S.wav	A_S	0		0	1	202448	150		0	0
Exp2	14	Exp2-14-1	59.937	1.0.0.151	1	right	xiepiao	1199397140	2.0.10.242	2.0.10.242	09-18-2019	2019-09-18 02:56:18	10:56:18	female	2.0.10.147	70	Blue_S.bmp	1902-11-09	0		0	0	204633	0		0	0	NULL	NULL	NULL	Medium	run1	1	List2	A_T.wav	AV_T	1	1	0	1	204483	150	1	519	205002
Exp2	14	Exp2-14-1	59.937	1.0.0.151	1	right	xiepiao	1199397140	2.0.10.242	2.0.10.242	09-18-2019	2019-09-18 02:56:18	10:56:18	female	2.0.10.147	71	Blue_S_2.bmp	1903-06-25	0		0	1	206836	0		0	0	NULL	NULL	NULL	Medium	run1	1	List2	Catch.wav	V_T	1	1	1	1	206685	151	1	597	207282
Exp2	14	Exp2-14-1	59.937	1.0.0.151	1	right	xiepiao	1199397140	2.0.10.242	2.0.10.242	09-18-2019	2019-09-18 02:56:18	10:56:18	female	2.0.10.147	72	Red_S.bmp	1904-02-10	0		0	0	209255	0		0	0	NULL	NULL	NULL	Medium	run1		List2	A_S.wav	AV_S	0		0	1	209105	150		0	0
Exp2	14	Exp2-14-1	59.937	1.0.0.151	1	right	xiepiao	1199397140	2.0.10.242	2.0.10.242	09-18-2019	2019-09-18 02:56:18	10:56:18	female	2.0.10.147	73	Catch.bmp	1903-09-21	0		0	0	211974	0		0	0	NULL	NULL	NULL	Medium	run1		List2	A_S.wav	A_S	0		0	1	211824	150		0	0
Exp2	14	Exp2-14-1	59.937	1.0.0.151	1	right	xiepiao	1199397140	2.0.10.242	2.0.10.242	09-18-2019	2019-09-18 02:56:18	10:56:18	female	2.0.10.147	74	Blue_S.bmp	1902-12-07	0		0	1	214544	0		0	0	NULL	NULL	NULL	Medium	run1	1	List2	Catch.wav	V_T	1	1	1	1	214393	151	1	640	215033
Exp2	14	Exp2-14-1	59.937	1.0.0.151	1	right	xiepiao	1199397140	2.0.10.242	2.0.10.242	09-18-2019	2019-09-18 02:56:18	10:56:18	female	2.0.10.147	75	Catch.bmp	1904-04-01	0		0	1	216763	0		0	0	NULL	NULL	NULL	Medium	run1	1	List2	A_T.wav	A_T	1	1	1	1	216612	151	1	501	217113
Exp2	14	Exp2-14-1	59.937	1.0.0.151	1	right	xiepiao	1199397140	2.0.10.242	2.0.10.242	09-18-2019	2019-09-18 02:56:18	10:56:18	female	2.0.10.147	76	Blue_S_2.bmp	1903-05-01	0		1	0	219465	0		0	0	NULL	NULL	NULL	Medium	run1	1	List2	Catch.wav	V_T	1	1	1	1	219315	150	1	638	219953
Exp2	14	Exp2-14-1	59.937	1.0.0.151	1	right	xiepiao	1199397140	2.0.10.242	2.0.10.242	09-18-2019	2019-09-18 02:56:18	10:56:18	female	2.0.10.147	77	Blue_S.bmp	1902-06-17	0		0	1	221835	0		0	0	NULL	NULL	NULL	Medium	run1	1	List2	Catch.wav	V_T	1	1	1	1	221684	151	1	565	222249
Exp2	14	Exp2-14-1	59.937	1.0.0.151	1	right	xiepiao	1199397140	2.0.10.242	2.0.10.242	09-18-2019	2019-09-18 02:56:18	10:56:18	female	2.0.10.147	78	Catch.bmp	1902-09-28	0		0	0	223887	0		0	0	NULL	NULL	NULL	Medium	run1		List2	A_S.wav	A_S	0		0	1	223737	150		0	0
Exp2	14	Exp2-14-1	59.937	1.0.0.151	1	right	xiepiao	1199397140	2.0.10.242	2.0.10.242	09-18-2019	2019-09-18 02:56:18	10:56:18	female	2.0.10.147	79	Red_C_2.bmp	1904-04-13	0		0	0	226106	0		0	0	NULL	NULL	NULL	Medium	run1	1	List2	Catch.wav	V_T	1	1	0	1	225956	150	1	701	226657
Exp2	14	Exp2-14-1	59.937	1.0.0.151	1	right	xiepiao	1199397140	2.0.10.242	2.0.10.242	09-18-2019	2019-09-18 02:56:18	10:56:18	female	2.0.10.147	80	Catch.bmp	1902-10-01	0		0	0	228825	0		0	0	NULL	NULL	NULL	Medium	run1	1	List2	A_T.wav	A_T	1	1	1	1	228675	150	1	480	229155
Exp2	14	Exp2-14-1	59.937	1.0.0.151	1	right	xiepiao	1199397140	2.0.10.242	2.0.10.242	09-18-2019	2019-09-18 02:56:18	10:56:18	female	2.0.10.147	81	Red_C_2.bmp	1902-10-28	0		0	1	230978	0		0	0	NULL	NULL	NULL	Medium	run1	1	List2	Catch.wav	V_T	1	1	1	1	230827	151	1	350	231177
Exp2	14	Exp2-14-1	59.937	1.0.0.151	1	right	xiepiao	1199397140	2.0.10.242	2.0.10.242	09-18-2019	2019-09-18 02:56:18	10:56:18	female	2.0.10.147	82	Red_C_2.bmp	1902-08-18	0		0	0	233163	0		0	0	NULL	NULL	NULL	Medium	run1	1	List2	Catch.wav	V_T	1	1	0	1	233013	150	1	445	233458
Exp2	14	Exp2-14-1	59.937	1.0.0.151	1	right	xiepiao	1199397140	2.0.10.242	2.0.10.242	09-18-2019	2019-09-18 02:56:18	10:56:18	female	2.0.10.147	83	Red_C_2.bmp	1903-02-27	0		0	0	235282	0		0	0	NULL	NULL	NULL	Medium	run1	1	List2	Catch.wav	V_T	1	1	0	1	235132	150	1	461	235593
Exp2	14	Exp2-14-1	59.937	1.0.0.151	1	right	xiepiao	1199397140	2.0.10.242	2.0.10.242	09-18-2019	2019-09-18 02:56:18	10:56:18	female	2.0.10.147	84	Catch.bmp	1902-07-18	0		0	1	237585	0		0	0	NULL	NULL	NULL	Medium	run1	1	List2	A_T.wav	A_T	1	1	1	1	237434	151	1	487	237921
Exp2	14	Exp2-14-1	59.937	1.0.0.151	1	right	xiepiao	1199397140	2.0.10.242	2.0.10.242	09-18-2019	2019-09-18 02:56:18	10:56:18	female	2.0.10.147	85	Blue_S_2.bmp	1902-07-10	0		0	0	239670	0		0	0	NULL	NULL	NULL	Medium	run1	1	List2	A_T.wav	AV_T	1	1	0	1	239520	150	1	601	240121
Exp2	14	Exp2-14-1	59.937	1.0.0.151	1	right	xiepiao	1199397140	2.0.10.242	2.0.10.242	09-18-2019	2019-09-18 02:56:18	10:56:18	female	2.0.10.147	86	Red_C.bmp	1902-10-07	0		0	0	241739	0		0	0	NULL	NULL	NULL	Medium	run1	1	List2	A_T.wav	AV_T	1	1	0	1	241589	150	1	309	241898
Exp2	14	Exp2-14-1	59.937	1.0.0.151	1	right	xiepiao	1199397140	2.0.10.242	2.0.10.242	09-18-2019	2019-09-18 02:56:18	10:56:18	female	2.0.10.147	87	Blue_C_2.bmp	1904-04-07	0		0	0	243908	0		0	0	NULL	NULL	NULL	Medium	run1		List2	Catch.wav	V_S	0		1	1	243758	150	1	515	244273
Exp2	14	Exp2-14-1	59.937	1.0.0.151	1	right	xiepiao	1199397140	2.0.10.242	2.0.10.242	09-18-2019	2019-09-18 02:56:18	10:56:18	female	2.0.10.147	88	Catch.bmp	1903-06-27	0		0	0	246627	0		0	0	NULL	NULL	NULL	Medium	run1		List2	A_S.wav	A_S	0		1	1	246477	150		0	0
Exp2	14	Exp2-14-1	59.937	1.0.0.151	1	right	xiepiao	1199397140	2.0.10.242	2.0.10.242	09-18-2019	2019-09-18 02:56:18	10:56:18	female	2.0.10.147	89	Red_C_2.bmp	1904-05-13	0		0	0	249113	0		0	0	NULL	NULL	NULL	Medium	run1	1	List2	A_T.wav	AV_T	1	1	0	1	248963	150	1	326	249289
Exp2	14	Exp2-14-1	59.937	1.0.0.151	1	right	xiepiao	1199397140	2.0.10.242	2.0.10.242	09-18-2019	2019-09-18 02:56:18	10:56:18	female	2.0.10.147	90	Blue_C_2.bmp	1904-03-18	0		0	0	251866	0		0	0	NULL	NULL	NULL	Medium	run1		List2	A_S.wav	AV_S	0		0	1	251716	150		0	0
Exp2	14	Exp2-14-1	59.937	1.0.0.151	1	right	xiepiao	1199397140	2.0.10.242	2.0.10.242	09-18-2019	2019-09-18 02:56:18	10:56:18	female	2.0.10.147	91	Catch.bmp	1903-11-03	0		0	0	254619	0		0	0	NULL	NULL	NULL	Medium	run1	1	List2	A_T.wav	A_T	1	1	0	1	254469	150	1	460	254929
Exp2	14	Exp2-14-1	59.937	1.0.0.151	1	right	xiepiao	1199397140	2.0.10.242	2.0.10.242	09-18-2019	2019-09-18 02:56:18	10:56:18	female	2.0.10.147	92	Blue_S.bmp	1902-06-22	0		0	0	257172	0		0	0	NULL	NULL	NULL	Medium	run1	1	List2	A_T.wav	AV_T	1	1	0	1	257022	150	1	539	257561
Exp2	14	Exp2-14-1	59.937	1.0.0.151	1	right	xiepiao	1199397140	2.0.10.242	2.0.10.242	09-18-2019	2019-09-18 02:56:18	10:56:18	female	2.0.10.147	93	Red_S_2.bmp	1902-09-02	0		0	0	259224	0		0	0	NULL	NULL	NULL	Medium	run1		List2	A_S.wav	AV_S	0		0	1	259074	150		0	0
Exp2	14	Exp2-14-1	59.937	1.0.0.151	1	right	xiepiao	1199397140	2.0.10.242	2.0.10.242	09-18-2019	2019-09-18 02:56:18	10:56:18	female	2.0.10.147	94	Catch.bmp	1903-07-22	0		0	0	261426	0		0	0	NULL	NULL	NULL	Medium	run1	1	List2	A_T.wav	A_T	1	1	0	1	261276	150	1	477	261753
Exp2	14	Exp2-14-1	59.937	1.0.0.151	1	right	xiepiao	1199397140	2.0.10.242	2.0.10.242	09-18-2019	2019-09-18 02:56:18	10:56:18	female	2.0.10.147	95	Red_C_2.bmp	1902-07-17	0		0	0	263879	0		0	0	NULL	NULL	NULL	Medium	run1	1	List2	A_T.wav	AV_T	1	1	0	1	263729	150	1	569	264298
Exp2	14	Exp2-14-1	59.937	1.0.0.151	1	right	xiepiao	1199397140	2.0.10.242	2.0.10.242	09-18-2019	2019-09-18 02:56:18	10:56:18	female	2.0.10.147	96	Catch.bmp	1902-11-14	0		0	0	265964	0		0	0	NULL	NULL	NULL	Medium	run1	1	List2	A_T.wav	A_T	1	1	0	1	265814	150	1	499	266313
Exp2	14	Exp2-14-1	59.937	1.0.0.151	1	right	xiepiao	1199397140	2.0.10.242	2.0.10.242	09-18-2019	2019-09-18 02:56:18	10:56:18	female	2.0.10.147	97	Blue_S.bmp	1902-12-24	0		0	1	268167	0		0	0	NULL	NULL	NULL	Medium	run1	1	List2	A_T.wav	AV_T	1	1	1	1	268016	151	1	473	268489
Exp2	14	Exp2-14-1	59.937	1.0.0.151	1	right	xiepiao	1199397140	2.0.10.242	2.0.10.242	09-18-2019	2019-09-18 02:56:18	10:56:18	female	2.0.10.147	98	Blue_S.bmp	1902-07-28	0		0	0	270419	0		0	0	NULL	NULL	NULL	Medium	run1	1	List2	Catch.wav	V_T	1	1	1	1	270269	150	1	668	270937
Exp2	14	Exp2-14-1	59.937	1.0.0.151	1	right	xiepiao	1199397140	2.0.10.242	2.0.10.242	09-18-2019	2019-09-18 02:56:18	10:56:18	female	2.0.10.147	99	Catch.bmp	1902-07-25	0		0	0	272521	0		0	0	NULL	NULL	NULL	Medium	run1	1	List2	A_T.wav	A_T	1	1	1	1	272371	150	1	527	272898
Exp2	14	Exp2-14-1	59.937	1.0.0.151	1	right	xiepiao	1199397140	2.0.10.242	2.0.10.242	09-18-2019	2019-09-18 02:56:18	10:56:18	female	2.0.10.147	100	Catch.bmp	1903-07-14	0		0	0	274607	0		0	0	NULL	NULL	NULL	Medium	run1	1	List2	A_T.wav	A_T	1	1	0	1	274457	150	1	472	274929
Exp2	14	Exp2-14-1	59.937	1.0.0.151	1	right	xiepiao	1199397140	2.0.10.242	2.0.10.242	09-18-2019	2019-09-18 02:56:18	10:56:18	female	2.0.10.147	101	Blue_S.bmp	1902-03-24	0		0	0	277059	0		0	0	NULL	NULL	NULL	Medium	run1	1	List2	Catch.wav	V_T	1	1	1	1	276909	150	1	532	277441
Exp2	14	Exp2-14-1	59.937	1.0.0.151	1	right	xiepiao	1199397140	2.0.10.242	2.0.10.242	09-18-2019	2019-09-18 02:56:18	10:56:18	female	2.0.10.147	102	Blue_C.bmp	1902-12-13	0		0	0	279028	0		0	0	NULL	NULL	NULL	Medium	Run1		List2	Catch.wav	V_S	0		0	1	278878	150		0	0
Exp2	14	Exp2-14-1	59.937	1.0.0.151	1	right	xiepiao	1199397140	2.0.10.242	2.0.10.242	09-18-2019	2019-09-18 02:56:18	10:56:18	female	2.0.10.147	103	Catch.bmp	1903-10-18	0		0	0	281314	0		0	0	NULL	NULL	NULL	Medium	run1	1	List2	A_T.wav	A_T	1	1	0	1	281164	150	1	501	281665
Exp2	14	Exp2-14-1	59.937	1.0.0.151	1	right	xiepiao	1199397140	2.0.10.242	2.0.10.242	09-18-2019	2019-09-18 02:56:18	10:56:18	female	2.0.10.147	104	Red_C.bmp	1902-11-03	0		0	0	283850	0		0	0	NULL	NULL	NULL	Medium	run1	1	List2	A_T.wav	AV_T	1	1	0	1	283700	150	1	325	284025
Exp2	14	Exp2-14-1	59.937	1.0.0.151	1	right	xiepiao	1199397140	2.0.10.242	2.0.10.242	09-18-2019	2019-09-18 02:56:18	10:56:18	female	2.0.10.147	105	Catch.bmp	1902-05-14	0		1	0	286035	0		0	0	NULL	NULL	NULL	Medium	run1	1	List2	A_T.wav	A_T	1	1	0	1	285885	150	1	556	286441
Exp2	14	Exp2-14-1	59.937	1.0.0.151	1	right	xiepiao	1199397140	2.0.10.242	2.0.10.242	09-18-2019	2019-09-18 02:56:18	10:56:18	female	2.0.10.147	106	Red_S_2.bmp	1903-03-04	0		0	0	288054	0		0	0	NULL	NULL	NULL	Medium	run1		List2	A_S.wav	AV_S	0		0	1	287904	150		0	0
Exp2	14	Exp2-14-1	59.937	1.0.0.151	1	right	xiepiao	1199397140	2.0.10.242	2.0.10.242	09-18-2019	2019-09-18 02:56:18	10:56:18	female	2.0.10.147	107	Blue_C.bmp	1904-04-19	0		0	0	290423	0		0	0	NULL	NULL	NULL	Medium	Run1		List2	Catch.wav	V_S	0		1	1	290273	150		0	0
Exp2	14	Exp2-14-1	59.937	1.0.0.151	1	right	xiepiao	1199397140	2.0.10.242	2.0.10.242	09-18-2019	2019-09-18 02:56:18	10:56:18	female	2.0.10.147	108	Red_C_2.bmp	1904-01-24	0		0	0	293276	0		0	0	NULL	NULL	NULL	Medium	run1	1	List2	A_T.wav	AV_T	1	1	1	1	293126	150	1	411	293537
Exp2	14	Exp2-14-1	59.937	1.0.0.151	1	right	xiepiao	1199397140	2.0.10.242	2.0.10.242	09-18-2019	2019-09-18 02:56:18	10:56:18	female	2.0.10.147	109	Blue_S_2.bmp	1903-06-28	0		0	1	295913	0		0	0	NULL	NULL	NULL	Medium	run1	1	List2	Catch.wav	V_T	1	1	1	1	295762	151	1	391	296153
Exp2	14	Exp2-14-1	59.937	1.0.0.151	1	right	xiepiao	1199397140	2.0.10.242	2.0.10.242	09-18-2019	2019-09-18 02:56:18	10:56:18	female	2.0.10.147	110	Catch.bmp	1902-10-07	0		0	0	298348	0		0	0	NULL	NULL	NULL	Medium	run1	1	List2	A_T.wav	A_T	1	1	1	1	298198	150	1	522	298720
Exp2	14	Exp2-14-1	59.937	1.0.0.151	1	right	xiepiao	1199397140	2.0.10.242	2.0.10.242	09-18-2019	2019-09-18 02:56:18	10:56:18	female	2.0.10.147	111	Blue_S_2.bmp	1902-08-23	0		0	0	300517	0		0	0	NULL	NULL	NULL	Medium	run1	1	List2	A_T.wav	AV_T	1	1	0	1	300367	150	1	537	300904
Exp2	14	Exp2-14-1	59.937	1.0.0.151	1	right	xiepiao	1199397140	2.0.10.242	2.0.10.242	09-18-2019	2019-09-18 02:56:18	10:56:18	female	2.0.10.147	112	Blue_C_2.bmp	1903-05-16	0		0	0	302636	0		0	0	NULL	NULL	NULL	Medium	run1		List2	Catch.wav	V_S	0		1	1	302486	150		0	0
Exp2	14	Exp2-14-1	59.937	1.0.0.151	1	right	xiepiao	1199397140	2.0.10.242	2.0.10.242	09-18-2019	2019-09-18 02:56:18	10:56:18	female	2.0.10.147	113	Catch.bmp	1902-10-29	0		0	0	305089	0		0	0	NULL	NULL	NULL	Medium	run1	1	List2	A_T.wav	A_T	1	1	0	1	304939	150	1	501	305440
Exp2	14	Exp2-14-1	59.937	1.0.0.151	1	right	xiepiao	1199397140	2.0.10.242	2.0.10.242	09-18-2019	2019-09-18 02:56:18	10:56:18	female	2.0.10.147	114	Red_S.bmp	1904-01-14	0		1	0	307274	0		0	0	NULL	NULL	NULL	Medium	run1		List2	A_S.wav	AV_S	0		0	1	307124	150		0	0
Exp2	14	Exp2-14-1	59.937	1.0.0.151	1	right	xiepiao	1199397140	2.0.10.242	2.0.10.242	09-18-2019	2019-09-18 02:56:18	10:56:18	female	2.0.10.147	115	Blue_C.bmp	1902-10-20	0		0	1	309961	0		0	0	NULL	NULL	NULL	Medium	Run1		List2	Catch.wav	V_S	0		1	1	309810	151		0	0
Exp2	14	Exp2-14-1	59.937	1.0.0.151	1	right	xiepiao	1199397140	2.0.10.242	2.0.10.242	09-18-2019	2019-09-18 02:56:18	10:56:18	female	2.0.10.147	116	Blue_S.bmp	1904-04-04	0		0	0	312196	0		0	0	NULL	NULL	NULL	Medium	run1	1	List2	Catch.wav	V_T	1	1	0	1	312046	150	1	1026	313072
Exp2	14	Exp2-14-1	59.937	1.0.0.151	1	right	xiepiao	1199397140	2.0.10.242	2.0.10.242	09-18-2019	2019-09-18 02:56:18	10:56:18	female	2.0.10.147	117	Red_C.bmp	1903-05-12	0		0	0	314899	0		0	0	NULL	NULL	NULL	Medium	run1	1	List2	Catch.wav	V_T	1	1	0	1	314749	150	1	548	315297
Exp2	14	Exp2-14-1	59.937	1.0.0.151	1	right	xiepiao	1199397140	2.0.10.242	2.0.10.242	09-18-2019	2019-09-18 02:56:18	10:56:18	female	2.0.10.147	118	Catch.bmp	1903-11-08	0		0	0	317285	0		0	0	NULL	NULL	NULL	Medium	run1	1	List2	A_T.wav	A_T	1	1	1	1	317135	150	1	578	317713
Exp2	14	Exp2-14-1	59.937	1.0.0.151	1	right	xiepiao	1199397140	2.0.10.242	2.0.10.242	09-18-2019	2019-09-18 02:56:18	10:56:18	female	2.0.10.147	119	Blue_S_2.bmp	1903-09-18	0		0	0	319854	0		0	0	NULL	NULL	NULL	Medium	run1	1	List2	Catch.wav	V_T	1	1	1	1	319704	150	1	640	320344
Exp2	14	Exp2-14-1	59.937	1.0.0.151	1	right	xiepiao	1199397140	2.0.10.242	2.0.10.242	09-18-2019	2019-09-18 02:56:18	10:56:18	female	2.0.10.147	120	Blue_S_2.bmp	1902-12-07	0		0	1	322374	0		0	0	NULL	NULL	NULL	Medium	run1	1	List2	Catch.wav	V_T	1	1	1	1	322223	151	1	425	322648
Exp2	14	Exp2-14-1	59.937	1.0.0.151	1	right	xiepiao	1199397140	2.0.10.242	2.0.10.242	09-18-2019	2019-09-18 02:56:18	10:56:18	female	2.0.10.147	121	Red_C.bmp	1904-04-04	0		0	0	324593	0		0	0	NULL	NULL	NULL	Medium	run1	1	List2	A_T.wav	AV_T	1	1	0	2	324443	150	1	389	324832
Exp2	14	Exp2-14-1	59.937	1.0.0.151	1	right	xiepiao	1199397140	2.0.10.242	2.0.10.242	09-18-2019	2019-09-18 02:56:18	10:56:18	female	2.0.10.147	122	Red_S.bmp	1902-11-23	0		0	0	327312	0		0	0	NULL	NULL	NULL	Medium	run1		List2	Catch.wav	V_S	0		1	1	327162	150	1	406	327568
Exp2	14	Exp2-14-1	59.937	1.0.0.151	1	right	xiepiao	1199397140	2.0.10.242	2.0.10.242	09-18-2019	2019-09-18 02:56:18	10:56:18	female	2.0.10.147	123	Red_C.bmp	1902-07-22	0		0	0	329531	0		0	0	NULL	NULL	NULL	Medium	run1	1	List2	A_T.wav	AV_T	1	1	1	1	329381	150	1	443	329824
Exp2	14	Exp2-14-1	59.937	1.0.0.151	1	right	xiepiao	1199397140	2.0.10.242	2.0.10.242	09-18-2019	2019-09-18 02:56:18	10:56:18	female	2.0.10.147	124	Blue_S_2.bmp	1903-03-24	0		0	0	331617	0		0	0	NULL	NULL	NULL	Medium	run1	1	List2	Catch.wav	V_T	1	1	0	2	331467	150	1	629	332096
Exp2	14	Exp2-14-1	59.937	1.0.0.151	1	right	xiepiao	1199397140	2.0.10.242	2.0.10.242	09-18-2019	2019-09-18 02:56:18	10:56:18	female	2.0.10.147	125	Catch.bmp	1902-07-08	0		1	0	333952	0		0	0	NULL	NULL	NULL	Medium	run1	1	List2	A_T.wav	A_T	1	1	1	1	333802	150	1	718	334520
Exp2	14	Exp2-14-1	59.937	1.0.0.151	1	right	xiepiao	1199397140	2.0.10.242	2.0.10.242	09-18-2019	2019-09-18 02:56:18	10:56:18	female	2.0.10.147	126	Red_C.bmp	1903-08-20	0		0	0	336021	0		0	0	NULL	NULL	NULL	Medium	run1	1	List2	A_T.wav	AV_T	1	1	0	1	335871	150	1	537	336408
Exp2	14	Exp2-14-1	59.937	1.0.0.151	1	right	xiepiao	1199397140	2.0.10.242	2.0.10.242	09-18-2019	2019-09-18 02:56:18	10:56:18	female	2.0.10.147	127	Red_C_2.bmp	1903-09-19	0		0	0	338507	0		0	0	NULL	NULL	NULL	Medium	run1	1	List2	Catch.wav	V_T	1	1	1	1	338357	150	1	563	338920
Exp2	14	Exp2-14-1	59.937	1.0.0.151	1	right	xiepiao	1199397140	2.0.10.242	2.0.10.242	09-18-2019	2019-09-18 02:56:18	10:56:18	female	2.0.10.147	128	Blue_S.bmp	1903-01-20	0		0	1	341027	0		0	0	NULL	NULL	NULL	Medium	run1	1	List2	Catch.wav	V_T	1	1	1	1	340876	151	1	613	341489
Exp2	14	Exp2-14-1	59.937	1.0.0.151	1	right	xiepiao	1199397140	2.0.10.242	2.0.10.242	09-18-2019	2019-09-18 02:56:18	10:56:18	female	2.0.10.147	129	Blue_C.bmp	1903-10-15	0		0	1	343296	0		0	0	NULL	NULL	NULL	Medium	Run1		List2	Catch.wav	V_S	0		1	1	343145	151		0	0
Exp2	14	Exp2-14-1	59.937	1.0.0.151	1	right	xiepiao	1199397140	2.0.10.242	2.0.10.242	09-18-2019	2019-09-18 02:56:18	10:56:18	female	2.0.10.147	130	Catch.bmp	1903-11-30	0		0	0	345898	0		0	0	NULL	NULL	NULL	Medium	run1	1	List2	A_T.wav	A_T	1	1	1	1	345748	150	1	380	346128
Exp2	14	Exp2-14-1	59.937	1.0.0.151	1	right	xiepiao	1199397140	2.0.10.242	2.0.10.242	09-18-2019	2019-09-18 02:56:18	10:56:18	female	2.0.10.147	131	Red_C.bmp	1902-05-01	0		0	0	348484	0		0	0	NULL	NULL	NULL	Medium	run1	1	List2	Catch.wav	V_T	1	1	1	1	348334	150	1	554	348888
Exp2	14	Exp2-14-1	59.937	1.0.0.151	1	right	xiepiao	1199397140	2.0.10.242	2.0.10.242	09-18-2019	2019-09-18 02:56:18	10:56:18	female	2.0.10.147	132	Red_C.bmp	1903-03-06	0		0	1	350487	0		0	0	NULL	NULL	NULL	Medium	run1	1	List2	Catch.wav	V_T	1	1	1	1	350336	151	1	457	350793
Exp2	14	Exp2-14-1	59.937	1.0.0.151	1	right	xiepiao	1199397140	2.0.10.242	2.0.10.242	09-18-2019	2019-09-18 02:56:18	10:56:18	female	2.0.10.147	133	Red_C_2.bmp	1902-09-11	0		0	1	352806	0		0	0	NULL	NULL	NULL	Medium	run1	1	List2	Catch.wav	V_T	1	1	1	1	352655	151	1	417	353072
Exp2	14	Exp2-14-1	59.937	1.0.0.151	1	right	xiepiao	1199397140	2.0.10.242	2.0.10.242	09-18-2019	2019-09-18 02:56:18	10:56:18	female	2.0.10.147	134	Catch.bmp	1903-06-23	0		0	0	354941	0		0	0	NULL	NULL	NULL	Medium	run1		List2	A_S.wav	A_S	0		1	1	354791	150		0	0
Exp2	14	Exp2-14-1	59.937	1.0.0.151	1	right	xiepiao	1199397140	2.0.10.242	2.0.10.242	09-18-2019	2019-09-18 02:56:18	10:56:18	female	2.0.10.147	135	Catch.bmp	1904-01-29	0		0	0	357427	0		0	0	NULL	NULL	NULL	Medium	run1	1	List2	A_T.wav	A_T	1	1	0	1	357277	150	1	411	357688
Exp2	14	Exp2-14-1	59.937	1.0.0.151	1	right	xiepiao	1199397140	2.0.10.242	2.0.10.242	09-18-2019	2019-09-18 02:56:18	10:56:18	female	2.0.10.147	136	Blue_C_2.bmp	1904-02-01	0		0	0	360080	0		0	0	NULL	NULL	NULL	Medium	run1		List2	A_S.wav	AV_S	0		0	1	359930	150		0	0
Exp2	14	Exp2-14-1	59.937	1.0.0.151	1	right	xiepiao	1199397140	2.0.10.242	2.0.10.242	09-18-2019	2019-09-18 02:56:18	10:56:18	female	2.0.10.147	137	Red_S_2.bmp	1902-07-21	0		0	0	362783	0		0	0	NULL	NULL	NULL	Medium	run1		List2	Catch.wav	V_S	0		1	1	362633	150	1	367	363000
Exp2	14	Exp2-14-1	59.937	1.0.0.151	1	right	xiepiao	1199397140	2.0.10.242	2.0.10.242	09-18-2019	2019-09-18 02:56:18	10:56:18	female	2.0.10.147	138	Red_S.bmp	1902-05-21	0		0	0	364868	0		0	0	NULL	NULL	NULL	Medium	run1		List2	Catch.wav	V_S	0		0	1	364718	150		0	0
Exp2	14	Exp2-14-1	59.937	1.0.0.151	1	right	xiepiao	1199397140	2.0.10.242	2.0.10.242	09-18-2019	2019-09-18 02:56:18	10:56:18	female	2.0.10.147	139	Red_C.bmp	1903-11-27	0		0	0	366954	0		0	0	NULL	NULL	NULL	Medium	run1	1	List2	A_T.wav	AV_T	1	1	0	1	366804	150	1	364	367168
Exp2	14	Exp2-14-1	59.937	1.0.0.151	1	right	xiepiao	1199397140	2.0.10.242	2.0.10.242	09-18-2019	2019-09-18 02:56:18	10:56:18	female	2.0.10.147	140	Blue_S_2.bmp	1903-10-02	0		0	0	369540	0		0	0	NULL	NULL	NULL	Medium	run1	1	List2	A_T.wav	AV_T	1	1	0	1	369390	150	1	458	369848
Exp2	14	Exp2-14-1	59.937	1.0.0.151	1	right	xiepiao	1199397140	2.0.10.242	2.0.10.242	09-18-2019	2019-09-18 02:56:18	10:56:18	female	2.0.10.147	141	Red_C.bmp	1903-09-28	0		0	0	372059	1368		0	0	NULL	NULL	NULL	Medium	run1	1	List2	A_T.wav	AV_T	1	1	0	1	371909	150	1	459	372368
Exp2	14	Exp2-14-1	59.937	1.0.0.151	1	right	xiepiao	1199397140	2.0.10.242	2.0.10.242	09-18-2019	2019-09-18 02:56:18	10:56:18	female	2.0.10.147	142	Red_C.bmp	1903-12-23	0		0	1	377215	0		0	0	NULL	NULL	NULL	Medium	run1	1	List2	A_T.wav	AV_T	1	1	1	1	377064	151	1	303	377367
Exp2	14	Exp2-14-1	59.937	1.0.0.151	1	right	xiepiao	1199397140	2.0.10.242	2.0.10.242	09-18-2019	2019-09-18 02:56:18	10:56:18	female	2.0.10.147	143	Catch.bmp	1904-04-11	0		0	0	379817	0		0	0	NULL	NULL	NULL	Medium	run1	1	List2	A_T.wav	A_T	1	1	0	1	379667	150	1	508	380175
Exp2	14	Exp2-14-1	59.937	1.0.0.151	1	right	xiepiao	1199397140	2.0.10.242	2.0.10.242	09-18-2019	2019-09-18 02:56:18	10:56:18	female	2.0.10.147	144	Red_C_2.bmp	1902-08-13	0		0	0	382537	0		0	0	NULL	NULL	NULL	Medium	run1	1	List2	A_T.wav	AV_T	1	1	0	1	382387	150	1	501	382888
Exp2	14	Exp2-14-1	59.937	1.0.0.151	1	right	xiepiao	1199397140	2.0.10.242	2.0.10.242	09-18-2019	2019-09-18 02:56:18	10:56:18	female	2.0.10.147	145	Blue_S.bmp	1904-04-06	0		0	0	384656	0		0	0	NULL	NULL	NULL	Medium	run1	1	List2	A_T.wav	AV_T	1	1	0	1	384506	150	1	541	385047
Exp2	14	Exp2-14-1	59.937	1.0.0.151	1	right	xiepiao	1199397140	2.0.10.242	2.0.10.242	09-18-2019	2019-09-18 02:56:18	10:56:18	female	2.0.10.147	146	Blue_S_2.bmp	1902-12-25	0		0	0	387375	0		0	0	NULL	NULL	NULL	Medium	run1	1	List2	A_T.wav	AV_T	1	1	0	1	387225	150	1	519	387744
Exp2	14	Exp2-14-1	59.937	1.0.0.151	1	right	xiepiao	1199397140	2.0.10.242	2.0.10.242	09-18-2019	2019-09-18 02:56:18	10:56:18	female	2.0.10.147	147	Blue_S_2.bmp	1903-12-25	0		0	0	389628	0		0	0	NULL	NULL	NULL	Medium	run1	1	List2	Catch.wav	V_T	1	1	0	2	389478	150	1	690	390168
Exp2	14	Exp2-14-1	59.937	1.0.0.151	1	right	xiepiao	1199397140	2.0.10.242	2.0.10.242	09-18-2019	2019-09-18 02:56:18	10:56:18	female	2.0.10.147	148	Red_C_2.bmp	1902-11-07	0		0	0	392230	0		0	0	NULL	NULL	NULL	Medium	run1	1	List2	Catch.wav	V_T	1	1	0	1	392080	150	1	567	392647
Exp2	14	Exp2-14-1	59.937	1.0.0.151	1	right	xiepiao	1199397140	2.0.10.242	2.0.10.242	09-18-2019	2019-09-18 02:56:18	10:56:18	female	2.0.10.147	149	Catch.bmp	1902-11-03	0		0	0	394433	0		0	0	NULL	NULL	NULL	Medium	run1	1	List2	A_T.wav	A_T	1	1	0	1	394283	150	1	588	394871
Exp2	14	Exp2-14-1	59.937	1.0.0.151	1	right	xiepiao	1199397140	2.0.10.242	2.0.10.242	09-18-2019	2019-09-18 02:56:18	10:56:18	female	2.0.10.147	150	Red_C.bmp	1902-12-14	0		0	0	396618	0		0	0	NULL	NULL	NULL	Medium	run1	1	List2	Catch.wav	V_T	1	1	1	1	396468	150	1	492	396960
Exp2	14	Exp2-14-1	59.937	1.0.0.151	1	right	xiepiao	1199397140	2.0.10.242	2.0.10.242	09-18-2019	2019-09-18 02:56:18	10:56:18	female	2.0.10.147	151	Red_C.bmp	1902-11-23	0		0	0	398854	0		0	0	NULL	NULL	NULL	Medium	run1	1	List2	Catch.wav	V_T	1	1	0	1	398704	150	1	367	399071
Exp2	14	Exp2-14-1	59.937	1.0.0.151	1	right	xiepiao	1199397140	2.0.10.242	2.0.10.242	09-18-2019	2019-09-18 02:56:18	10:56:18	female	2.0.10.147	152	Red_C_2.bmp	1903-01-03	0		0	0	401073	0		0	0	NULL	NULL	NULL	Medium	run1	1	List2	A_T.wav	AV_T	1	1	0	1	400923	150	1	405	401328
Exp2	14	Exp2-14-1	59.937	1.0.0.151	1	right	xiepiao	1199397140	2.0.10.242	2.0.10.242	09-18-2019	2019-09-18 02:56:18	10:56:18	female	2.0.10.147	153	Red_C.bmp	1904-03-29	0		0	0	403325	0		0	0	NULL	NULL	NULL	Medium	run1	1	List2	A_T.wav	AV_T	1	1	0	1	403175	150	1	392	403567
Exp2	14	Exp2-14-1	59.937	1.0.0.151	1	right	xiepiao	1199397140	2.0.10.242	2.0.10.242	09-18-2019	2019-09-18 02:56:18	10:56:18	female	2.0.10.147	154	Red_C_2.bmp	1902-07-13	0		0	0	406028	0		0	0	NULL	NULL	NULL	Medium	run1	1	List2	Catch.wav	V_T	1	1	1	1	405878	150	1	353	406231
Exp2	14	Exp2-14-1	59.937	1.0.0.151	1	right	xiepiao	1199397140	2.0.10.242	2.0.10.242	09-18-2019	2019-09-18 02:56:18	10:56:18	female	2.0.10.147	155	Blue_S_2.bmp	1902-11-26	0		0	0	408114	0		0	0	NULL	NULL	NULL	Medium	run1	1	List2	A_T.wav	AV_T	1	1	0	1	407964	150	1	539	408503
Exp2	14	Exp2-14-1	59.937	1.0.0.151	1	right	xiepiao	1199397140	2.0.10.242	2.0.10.242	09-18-2019	2019-09-18 02:56:18	10:56:18	female	2.0.10.147	156	Red_C.bmp	1903-06-23	0		0	0	410333	0		0	0	NULL	NULL	NULL	Medium	run1	1	List2	A_T.wav	AV_T	1	1	0	1	410183	150	1	424	410607
Exp2	14	Exp2-14-1	59.937	1.0.0.151	1	right	xiepiao	1199397140	2.0.10.242	2.0.10.242	09-18-2019	2019-09-18 02:56:18	10:56:18	female	2.0.10.147	157	Catch.bmp	1902-03-25	0		0	0	412752	0		0	0	NULL	NULL	NULL	Medium	run1	1	List2	A_T.wav	A_T	1	1	0	1	412602	150	1	589	413191
Exp2	14	Exp2-14-1	59.937	1.0.0.151	1	right	xiepiao	1199397140	2.0.10.242	2.0.10.242	09-18-2019	2019-09-18 02:56:18	10:56:18	female	2.0.10.147	158	Red_S_2.bmp	1903-06-28	0		0	0	414721	0		0	0	NULL	NULL	NULL	Medium	run1		List2	Catch.wav	V_S	0		0	1	414571	150		0	0
Exp2	14	Exp2-14-1	59.937	1.0.0.151	1	right	xiepiao	1199397140	2.0.10.242	2.0.10.242	09-18-2019	2019-09-18 02:56:18	10:56:18	female	2.0.10.147	159	Blue_S_2.bmp	1903-01-01	0		0	1	417207	0		0	0	NULL	NULL	NULL	Medium	run1	1	List2	A_T.wav	AV_T	1	1	1	1	417056	151	1	424	417480
Exp2	14	Exp2-14-1	59.937	1.0.0.151	1	right	xiepiao	1199397140	2.0.10.242	2.0.10.242	09-18-2019	2019-09-18 02:56:18	10:56:18	female	2.0.10.147	160	Red_C_2.bmp	1903-08-04	0		0	0	419459	0		0	0	NULL	NULL	NULL	Medium	run1	1	List2	Catch.wav	V_T	1	1	0	1	419309	150	1	634	419943
Exp2	14	Exp2-14-1	59.937	1.0.0.151	1	right	xiepiao	1199397140	2.0.10.242	2.0.10.242	09-18-2019	2019-09-18 02:56:18	10:56:18	female	2.0.10.147	161	Blue_C_2.bmp	1903-09-26	0		0	0	421928	0		0	0	NULL	NULL	NULL	Medium	run1		List2	A_S.wav	AV_S	0		1	1	421778	150		0	0
Exp2	14	Exp2-14-1	59.937	1.0.0.151	1	right	xiepiao	1199397140	2.0.10.242	2.0.10.242	09-18-2019	2019-09-18 02:56:18	10:56:18	female	2.0.10.147	162	Blue_C.bmp	1903-01-03	0		0	0	424514	0		0	0	NULL	NULL	NULL	Medium	run1		List2	A_S.wav	AV_S	0		0	1	424364	150		0	0
Exp2	14	Exp2-14-1	59.937	1.0.0.151	1	right	xiepiao	1199397140	2.0.10.242	2.0.10.242	09-18-2019	2019-09-18 02:56:18	10:56:18	female	2.0.10.147	163	Catch.bmp	1904-02-08	0		1	0	426833	0		0	0	NULL	NULL	NULL	Medium	run1	1	List2	A_T.wav	A_T	1	1	0	1	426683	150	1	484	427167
Exp2	14	Exp2-14-1	59.937	1.0.0.151	1	right	xiepiao	1199397140	2.0.10.242	2.0.10.242	09-18-2019	2019-09-18 02:56:18	10:56:18	female	2.0.10.147	164	Red_C.bmp	1904-04-11	0		0	0	429486	0		0	0	NULL	NULL	NULL	Medium	run1	1	List2	Catch.wav	V_T	1	1	1	1	429336	150	1	431	429767
Exp2	14	Exp2-14-1	59.937	1.0.0.151	1	right	xiepiao	1199397140	2.0.10.242	2.0.10.242	09-18-2019	2019-09-18 02:56:18	10:56:18	female	2.0.10.147	165	Red_C_2.bmp	1903-08-10	0		0	0	432206	0		0	0	NULL	NULL	NULL	Medium	run1	1	List2	A_T.wav	AV_T	1	1	0	1	432056	150	1	399	432455
Exp2	14	Exp2-14-1	59.937	1.0.0.151	1	right	xiepiao	1199397140	2.0.10.242	2.0.10.242	09-18-2019	2019-09-18 02:56:18	10:56:18	female	2.0.10.147	166	Red_C.bmp	1902-10-09	0		0	0	434675	0		0	0	NULL	NULL	NULL	Medium	run1	1	List2	Catch.wav	V_T	1	1	0	1	434525	150	1	538	435063
Exp2	14	Exp2-14-1	59.937	1.0.0.151	1	right	xiepiao	1199397140	2.0.10.242	2.0.10.242	09-18-2019	2019-09-18 02:56:18	10:56:18	female	2.0.10.147	167	Blue_C.bmp	1903-08-27	0		0	0	436844	0		0	0	NULL	NULL	NULL	Medium	Run1		List2	Catch.wav	V_S	0		0	1	436694	150		0	0
Exp2	14	Exp2-14-1	59.937	1.0.0.151	1	right	xiepiao	1199397140	2.0.10.242	2.0.10.242	09-18-2019	2019-09-18 02:56:18	10:56:18	female	2.0.10.147	168	Catch.bmp	1902-05-09	0		0	1	439397	0		0	0	NULL	NULL	NULL	Medium	run1	1	List2	A_T.wav	A_T	1	1	1	1	439246	151	1	338	439584
Exp2	14	Exp2-14-1	59.937	1.0.0.151	1	right	xiepiao	1199397140	2.0.10.242	2.0.10.242	09-18-2019	2019-09-18 02:56:18	10:56:18	female	2.0.10.147	169	Blue_S.bmp	1904-05-05	0		1	0	441415	0		0	0	NULL	NULL	NULL	Medium	run1	1	List2	A_T.wav	AV_T	1	1	0	1	441265	150	1	438	441703
Exp2	14	Exp2-14-1	59.937	1.0.0.151	1	right	xiepiao	1199397140	2.0.10.242	2.0.10.242	09-18-2019	2019-09-18 02:56:18	10:56:18	female	2.0.10.147	170	Catch.bmp	1904-02-22	0		0	0	444152	0		0	0	NULL	NULL	NULL	Medium	run1	1	List2	A_T.wav	A_T	1	1	0	2	444002	150	1	381	444383
Exp2	14	Exp2-14-1	59.937	1.0.0.151	1	right	xiepiao	1199397140	2.0.10.242	2.0.10.242	09-18-2019	2019-09-18 02:56:18	10:56:18	female	2.0.10.147	171	Catch.bmp	1903-09-21	0		0	0	446821	0		0	0	NULL	NULL	NULL	Medium	run1	1	List2	A_T.wav	A_T	1	1	0	1	446671	150	1	433	447104
Exp2	14	Exp2-14-1	59.937	1.0.0.151	1	right	xiepiao	1199397140	2.0.10.242	2.0.10.242	09-18-2019	2019-09-18 02:56:18	10:56:18	female	2.0.10.147	172	Blue_S_2.bmp	1903-09-03	0		1	0	449340	0		0	0	NULL	NULL	NULL	Medium	run1	1	List2	A_T.wav	AV_T	1	1	0	1	449190	150	1	353	449543
Exp2	14	Exp2-14-1	59.937	1.0.0.151	1	right	xiepiao	1199397140	2.0.10.242	2.0.10.242	09-18-2019	2019-09-18 02:56:18	10:56:18	female	2.0.10.147	173	Catch.bmp	1903-04-10	0		0	0	451843	0		0	0	NULL	NULL	NULL	Medium	run1	1	List2	A_T.wav	A_T	1	1	0	1	451693	150	1	402	452095
Exp2	14	Exp2-14-1	59.937	1.0.0.151	1	right	xiepiao	1199397140	2.0.10.242	2.0.10.242	09-18-2019	2019-09-18 02:56:18	10:56:18	female	2.0.10.147	174	Blue_S.bmp	1904-02-18	0		0	1	454196	0		0	0	NULL	NULL	NULL	Medium	run1	1	List2	Catch.wav	V_T	1	1	1	1	454045	151	1	1218	455263
Exp2	14	Exp2-14-1	59.937	1.0.0.151	1	right	xiepiao	1199397140	2.0.10.242	2.0.10.242	09-18-2019	2019-09-18 02:56:18	10:56:18	female	2.0.10.147	175	Blue_S_2.bmp	1904-04-22	0		0	0	456865	0		0	0	NULL	NULL	NULL	Medium	run1	1	List2	A_T.wav	AV_T	1	1	0	1	456715	150	1	468	457183
Exp2	14	Exp2-14-1	59.937	1.0.0.151	1	right	xiepiao	1199397140	2.0.10.242	2.0.10.242	09-18-2019	2019-09-18 02:56:18	10:56:18	female	2.0.10.147	176	Blue_S.bmp	1903-09-03	0		0	0	459601	0		0	0	NULL	NULL	NULL	Medium	run1	1	List2	A_T.wav	AV_T	1	1	0	1	459451	150	1	364	459815
Exp2	14	Exp2-14-1	59.937	1.0.0.151	1	right	xiepiao	1199397140	2.0.10.242	2.0.10.242	09-18-2019	2019-09-18 02:56:18	10:56:18	female	2.0.10.147	177	Catch.bmp	1903-06-26	0		0	0	462104	0		0	0	NULL	NULL	NULL	Medium	run1	1	List2	A_T.wav	A_T	1	1	0	1	461954	150	1	396	462350
Exp2	14	Exp2-14-1	59.937	1.0.0.151	1	right	xiepiao	1199397140	2.0.10.242	2.0.10.242	09-18-2019	2019-09-18 02:56:18	10:56:18	female	2.0.10.147	178	Blue_C_2.bmp	1902-09-14	0		0	0	464540	0		0	0	NULL	NULL	NULL	Medium	run1		List2	Catch.wav	V_S	0		0	1	464390	150	1	432	464822
Exp2	14	Exp2-14-1	59.937	1.0.0.151	1	right	xiepiao	1199397140	2.0.10.242	2.0.10.242	09-18-2019	2019-09-18 02:56:18	10:56:18	female	2.0.10.147	179	Blue_S.bmp	1902-07-01	0		0	0	466675	0		0	0	NULL	NULL	NULL	Medium	run1	1	List2	Catch.wav	V_T	1	1	0	1	466525	150	1	905	467430
Exp2	14	Exp2-14-1	59.937	1.0.0.151	1	right	xiepiao	1199397140	2.0.10.242	2.0.10.242	09-18-2019	2019-09-18 02:56:18	10:56:18	female	2.0.10.147	180	Catch.bmp	1903-08-16	0		0	0	468744	0		0	0	NULL	NULL	NULL	Medium	run1		List2	A_S.wav	A_S	0		1	1	468594	150		0	0
Exp2	14	Exp2-14-1	59.937	1.0.0.151	1	right	xiepiao	1199397140	2.0.10.242	2.0.10.242	09-18-2019	2019-09-18 02:56:18	10:56:18	female	2.0.10.147	181	Blue_S.bmp	1902-10-01	0		0	0	471280	0		0	0	NULL	NULL	NULL	Medium	run1	1	List2	A_T.wav	AV_T	1	1	0	1	471130	150	1	348	471478
Exp2	14	Exp2-14-1	59.937	1.0.0.151	1	right	xiepiao	1199397140	2.0.10.242	2.0.10.242	09-18-2019	2019-09-18 02:56:18	10:56:18	female	2.0.10.147	182	Red_C.bmp	1903-05-02	0		1	0	473432	0		0	0	NULL	NULL	NULL	Medium	run1	1	List2	Catch.wav	V_T	1	1	1	1	473282	150	1	636	473918
Exp2	14	Exp2-14-1	59.937	1.0.0.151	1	right	xiepiao	1199397140	2.0.10.242	2.0.10.242	09-18-2019	2019-09-18 02:56:18	10:56:18	female	2.0.10.147	183	Blue_C.bmp	1903-02-24	0		0	1	475802	0		0	0	NULL	NULL	NULL	Medium	run1		List2	A_S.wav	AV_S	0		1	1	475651	151		0	0
Exp2	14	Exp2-14-1	59.937	1.0.0.151	1	right	xiepiao	1199397140	2.0.10.242	2.0.10.242	09-18-2019	2019-09-18 02:56:18	10:56:18	female	2.0.10.147	184	Catch.bmp	1903-10-11	0		0	0	478171	0		0	0	NULL	NULL	NULL	Medium	run1		List2	A_S.wav	A_S	0		0	1	478021	150		0	0
Exp2	14	Exp2-14-1	59.937	1.0.0.151	1	right	xiepiao	1199397140	2.0.10.242	2.0.10.242	09-18-2019	2019-09-18 02:56:18	10:56:18	female	2.0.10.147	185	Catch.bmp	1903-12-16	0		0	0	480757	0		0	0	NULL	NULL	NULL	Medium	run1	1	List2	A_T.wav	A_T	1	1	0	1	480607	150	1	519	481126
Exp2	14	Exp2-14-1	59.937	1.0.0.151	1	right	xiepiao	1199397140	2.0.10.242	2.0.10.242	09-18-2019	2019-09-18 02:56:18	10:56:18	female	2.0.10.147	186	Blue_C_2.bmp	1902-03-20	0		0	1	483360	0		0	0	NULL	NULL	NULL	Medium	run1		List2	A_S.wav	AV_S	0		1	1	483209	151		0	0
Exp2	14	Exp2-14-1	59.937	1.0.0.151	1	right	xiepiao	1199397140	2.0.10.242	2.0.10.242	09-18-2019	2019-09-18 02:56:18	10:56:18	female	2.0.10.147	187	Blue_C_2.bmp	1902-11-22	0		0	1	485362	0		0	0	NULL	NULL	NULL	Medium	run1		List2	Catch.wav	V_S	0		1	1	485211	151		0	0
Exp2	14	Exp2-14-1	59.937	1.0.0.151	1	right	xiepiao	1199397140	2.0.10.242	2.0.10.242	09-18-2019	2019-09-18 02:56:18	10:56:18	female	2.0.10.147	188	Blue_S_2.bmp	1902-08-04	0		0	0	487647	0		0	0	NULL	NULL	NULL	Medium	run1	1	List2	Catch.wav	V_T	1	1	0	1	487497	150	1	734	488231
Exp2	14	Exp2-14-1	59.937	1.0.0.151	1	right	xiepiao	1199397140	2.0.10.242	2.0.10.242	09-18-2019	2019-09-18 02:56:18	10:56:18	female	2.0.10.147	189	Catch.bmp	1903-11-02	0		0	1	489750	0		0	0	NULL	NULL	NULL	Medium	run1	1	List2	A_T.wav	A_T	1	1	1	1	489599	151	1	511	490110
Exp2	14	Exp2-14-1	59.937	1.0.0.151	1	right	xiepiao	1199397140	2.0.10.242	2.0.10.242	09-18-2019	2019-09-18 02:56:18	10:56:18	female	2.0.10.147	190	Red_S_2.bmp	1903-02-11	0		0	0	492302	0		0	0	NULL	NULL	NULL	Medium	run1		List2	Catch.wav	V_S	0		1	1	492152	150	1	390	492542
Exp2	14	Exp2-14-1	59.937	1.0.0.151	1	right	xiepiao	1199397140	2.0.10.242	2.0.10.242	09-18-2019	2019-09-18 02:56:18	10:56:18	female	2.0.10.147	191	Catch.bmp	1902-06-15	0		0	0	494588	0		0	0	NULL	NULL	NULL	Medium	run1	1	List2	A_T.wav	A_T	1	1	0	1	494438	150	1	496	494934
Exp2	14	Exp2-14-1	59.937	1.0.0.151	1	right	xiepiao	1199397140	2.0.10.242	2.0.10.242	09-18-2019	2019-09-18 02:56:18	10:56:18	female	2.0.10.147	192	Catch.bmp	1902-12-25	0		0	0	496640	0		0	0	NULL	NULL	NULL	Medium	run1		List2	A_S.wav	A_S	0		0	1	496490	150		0	0
Exp2	14	Exp2-14-1	59.937	1.0.0.151	1	right	xiepiao	1199397140	2.0.10.242	2.0.10.242	09-18-2019	2019-09-18 02:56:18	10:56:18	female	2.0.10.147	193	Catch.bmp	1903-11-11	0		0	1	498943	0		0	0	NULL	NULL	NULL	Medium	run1	1	List2	A_T.wav	A_T	1	1	1	1	498792	151	1	647	499439
Exp2	14	Exp2-14-1	59.937	1.0.0.151	1	right	xiepiao	1199397140	2.0.10.242	2.0.10.242	09-18-2019	2019-09-18 02:56:18	10:56:18	female	2.0.10.147	194	Catch.bmp	1902-09-21	0		0	0	501512	0		0	0	NULL	NULL	NULL	Medium	run1	1	List2	A_T.wav	A_T	1	1	0	1	501362	150	1	396	501758
Exp2	14	Exp2-14-1	59.937	1.0.0.151	1	right	xiepiao	1199397140	2.0.10.242	2.0.10.242	09-18-2019	2019-09-18 02:56:18	10:56:18	female	2.0.10.147	195	Blue_C_2.bmp	1903-04-04	0		0	0	503664	0		0	0	NULL	NULL	NULL	Medium	run1		List2	Catch.wav	V_S	0		1	1	503514	150		0	0
Exp2	14	Exp2-14-1	59.937	1.0.0.151	1	right	xiepiao	1199397140	2.0.10.242	2.0.10.242	09-18-2019	2019-09-18 02:56:18	10:56:18	female	2.0.10.147	196	Blue_S.bmp	1903-03-29	0		0	0	506083	0		0	0	NULL	NULL	NULL	Medium	run1	1	List2	A_T.wav	AV_T	1	1	1	1	505933	150	1	665	506598
Exp2	14	Exp2-14-1	59.937	1.0.0.151	1	right	xiepiao	1199397140	2.0.10.242	2.0.10.242	09-18-2019	2019-09-18 02:56:18	10:56:18	female	2.0.10.147	197	Catch.bmp	1902-10-02	0		0	0	508419	0		0	0	NULL	NULL	NULL	Medium	run1	1	List2	A_T.wav	A_T	1	1	0	1	508269	150	1	474	508743
Exp2	14	Exp2-14-1	59.937	1.0.0.151	1	right	xiepiao	1199397140	2.0.10.242	2.0.10.242	09-18-2019	2019-09-18 02:56:18	10:56:18	female	2.0.10.147	198	Red_C.bmp	1903-08-23	0		0	0	510588	0		0	0	NULL	NULL	NULL	Medium	run1	1	List2	Catch.wav	V_T	1	1	1	1	510438	150	1	337	510775
Exp2	14	Exp2-14-1	59.937	1.0.0.151	1	right	xiepiao	1199397140	2.0.10.242	2.0.10.242	09-18-2019	2019-09-18 02:56:18	10:56:18	female	2.0.10.147	199	Catch.bmp	1903-08-25	0		0	0	513074	0		0	0	NULL	NULL	NULL	Medium	run1	1	List2	A_T.wav	A_T	1	1	1	1	512924	150	1	434	513358
Exp2	14	Exp2-14-1	59.937	1.0.0.151	1	right	xiepiao	1199397140	2.0.10.242	2.0.10.242	09-18-2019	2019-09-18 02:56:18	10:56:18	female	2.0.10.147	200	Red_C.bmp	1903-11-02	0		0	0	515560	0		0	0	NULL	NULL	NULL	Medium	run1	1	List2	A_T.wav	AV_T	1	1	0	1	515410	150	1	485	515895
Exp2	14	Exp2-14-1	59.937	1.0.0.151	1	right	xiepiao	1199397140	2.0.10.242	2.0.10.242	09-18-2019	2019-09-18 02:56:18	10:56:18	female	2.0.10.147	201	Catch.bmp	1903-08-03	0		0	0	518113	0		0	0	NULL	NULL	NULL	Medium	run1	1	List2	A_T.wav	A_T	1	1	0	1	517963	150	1	379	518342
Exp2	14	Exp2-14-1	59.937	1.0.0.151	1	right	xiepiao	1199397140	2.0.10.242	2.0.10.242	09-18-2019	2019-09-18 02:56:18	10:56:18	female	2.0.10.147	202	Red_C_2.bmp	1902-09-09	0		0	0	520582	0		0	0	NULL	NULL	NULL	Medium	run1	1	List2	A_T.wav	AV_T	1	1	0	1	520432	150	1	390	520822
Exp2	14	Exp2-14-1	59.937	1.0.0.151	1	right	xiepiao	1199397140	2.0.10.242	2.0.10.242	09-18-2019	2019-09-18 02:56:18	10:56:18	female	2.0.10.147	203	Red_C_2.bmp	1904-04-18	0		0	1	522718	0		0	0	NULL	NULL	NULL	Medium	run1	1	List2	A_T.wav	AV_T	1	1	1	1	522567	151	1	351	522918
Exp2	14	Exp2-14-1	59.937	1.0.0.151	1	right	xiepiao	1199397140	2.0.10.242	2.0.10.242	09-18-2019	2019-09-18 02:56:18	10:56:18	female	2.0.10.147	204	Red_C.bmp	1902-10-07	0		0	0	525437	0		0	0	NULL	NULL	NULL	Medium	run1	1	List2	Catch.wav	V_T	1	1	1	1	525287	150	1	551	525838
Exp2	14	Exp2-14-1	59.937	1.0.0.151	1	right	xiepiao	1199397140	2.0.10.242	2.0.10.242	09-18-2019	2019-09-18 02:56:18	10:56:18	female	2.0.10.147	205	Blue_S_2.bmp	1902-11-30	0		0	0	527606	0		0	0	NULL	NULL	NULL	Medium	run1	1	List2	Catch.wav	V_T	1	1	0	1	527456	150	1	366	527822
Exp2	14	Exp2-14-1	59.937	1.0.0.151	1	right	xiepiao	1199397140	2.0.10.242	2.0.10.242	09-18-2019	2019-09-18 02:56:18	10:56:18	female	2.0.10.147	206	Catch.bmp	1902-07-01	0		0	0	529825	0		0	0	NULL	NULL	NULL	Medium	run1	1	List2	A_T.wav	A_T	1	1	0	1	529675	150	1	443	530118
Exp2	14	Exp2-14-1	59.937	1.0.0.151	1	right	xiepiao	1199397140	2.0.10.242	2.0.10.242	09-18-2019	2019-09-18 02:56:18	10:56:18	female	2.0.10.147	207	Catch.bmp	1903-02-09	0		0	0	531894	0		0	0	NULL	NULL	NULL	Medium	run1		List2	A_S.wav	A_S	0		0	1	531744	150		0	0
Exp2	14	Exp2-14-1	59.937	1.0.0.151	1	right	xiepiao	1199397140	2.0.10.242	2.0.10.242	09-18-2019	2019-09-18 02:56:18	10:56:18	female	2.0.10.147	208	Red_C.bmp	1904-05-02	0		0	0	534246	0		0	0	NULL	NULL	NULL	Medium	run1	1	List2	Catch.wav	V_T	1	1	1	1	534096	150	1	415	534511
Exp2	14	Exp2-14-1	59.937	1.0.0.151	1	right	xiepiao	1199397140	2.0.10.242	2.0.10.242	09-18-2019	2019-09-18 02:56:18	10:56:18	female	2.0.10.147	209	Catch.bmp	1903-08-16	0		0	1	536983	0		0	0	NULL	NULL	NULL	Medium	run1		List2	A_S.wav	A_S	0		1	1	536832	151		0	0
Exp2	14	Exp2-14-1	59.937	1.0.0.151	1	right	xiepiao	1199397140	2.0.10.242	2.0.10.242	09-18-2019	2019-09-18 02:56:18	10:56:18	female	2.0.10.147	210	Blue_S.bmp	1903-11-30	0		0	1	539519	0		0	0	NULL	NULL	NULL	Medium	run1	1	List2	Catch.wav	V_T	1	1	1	1	539368	151	1	470	539838
Exp2	14	Exp2-14-1	59.937	1.0.0.151	1	right	xiepiao	1199397140	2.0.10.242	2.0.10.242	09-18-2019	2019-09-18 02:56:18	10:56:18	female	2.0.10.147	211	Catch.bmp	1903-07-13	0		0	1	542105	0		0	0	NULL	NULL	NULL	Medium	run1		List2	A_S.wav	A_S	0		1	1	541954	151		0	0
Exp2	14	Exp2-14-1	59.937	1.0.0.151	1	right	xiepiao	1199397140	2.0.10.242	2.0.10.242	09-18-2019	2019-09-18 02:56:18	10:56:18	female	2.0.10.147	212	Blue_S_2.bmp	1904-02-29	0		0	1	544591	0		0	0	NULL	NULL	NULL	Medium	run1	1	List2	A_T.wav	AV_T	1	1	1	1	544440	151	1	350	544790
Exp2	14	Exp2-14-1	59.937	1.0.0.151	1	right	xiepiao	1199397140	2.0.10.242	2.0.10.242	09-18-2019	2019-09-18 02:56:18	10:56:18	female	2.0.10.147	213	Red_C.bmp	1902-11-03	0		0	0	547260	0		0	0	NULL	NULL	NULL	Medium	run1	1	List2	A_T.wav	AV_T	1	1	0	1	547110	150	1	343	547453
Exp2	14	Exp2-14-1	59.937	1.0.0.151	1	right	xiepiao	1199397140	2.0.10.242	2.0.10.242	09-18-2019	2019-09-18 02:56:18	10:56:18	female	2.0.10.147	214	Catch.bmp	1903-05-01	0		0	0	549446	0		0	0	NULL	NULL	NULL	Medium	run1	1	List2	A_T.wav	A_T	1	1	0	2	549296	150	1	485	549781
Exp2	14	Exp2-14-1	59.937	1.0.0.151	1	right	xiepiao	1199397140	2.0.10.242	2.0.10.242	09-18-2019	2019-09-18 02:56:18	10:56:18	female	2.0.10.147	215	Red_C_2.bmp	1903-09-14	0		0	0	551815	0		0	0	NULL	NULL	NULL	Medium	run1	1	List2	A_T.wav	AV_T	1	1	0	1	551665	150	1	356	552021
Exp2	14	Exp2-14-1	59.937	1.0.0.151	1	right	xiepiao	1199397140	2.0.10.242	2.0.10.242	09-18-2019	2019-09-18 02:56:18	10:56:18	female	2.0.10.147	216	Catch.bmp	1903-02-12	0		0	0	554317	0		0	0	NULL	NULL	NULL	Medium	run1		List2	A_S.wav	A_S	0		0	1	554167	150		0	0
Exp2	14	Exp2-14-1	59.937	1.0.0.151	1	right	xiepiao	1199397140	2.0.10.242	2.0.10.242	09-18-2019	2019-09-18 02:56:18	10:56:18	female	2.0.10.147	217	Red_C.bmp	1904-01-28	0		0	0	556670	0		0	0	NULL	NULL	NULL	Medium	run1	1	List2	Catch.wav	V_T	1	1	1	1	556520	150	1	309	556829
Exp2	14	Exp2-14-1	59.937	1.0.0.151	1	right	xiepiao	1199397140	2.0.10.242	2.0.10.242	09-18-2019	2019-09-18 02:56:18	10:56:18	female	2.0.10.147	218	Blue_S_2.bmp	1903-06-08	0		0	0	559306	0		0	0	NULL	NULL	NULL	Medium	run1	1	List2	A_T.wav	AV_T	1	1	0	1	559156	150	1	305	559461
Exp2	14	Exp2-14-1	59.937	1.0.0.151	1	right	xiepiao	1199397140	2.0.10.242	2.0.10.242	09-18-2019	2019-09-18 02:56:18	10:56:18	female	2.0.10.147	219	Blue_S.bmp	1902-11-15	0		0	1	561709	0		0	0	NULL	NULL	NULL	Medium	run1	1	List2	A_T.wav	AV_T	1	1	1	1	561558	151	1	319	561877
Exp2	14	Exp2-14-1	59.937	1.0.0.151	1	right	xiepiao	1199397140	2.0.10.242	2.0.10.242	09-18-2019	2019-09-18 02:56:18	10:56:18	female	2.0.10.147	220	Blue_S.bmp	1903-07-13	0		0	0	563911	0		0	0	NULL	NULL	NULL	Medium	run1	1	List2	Catch.wav	V_T	1	1	0	1	563761	150	1	341	564102
Exp2	14	Exp2-14-1	59.937	1.0.0.151	1	right	xiepiao	1199397140	2.0.10.242	2.0.10.242	09-18-2019	2019-09-18 02:56:18	10:56:18	female	2.0.10.147	221	Red_C_2.bmp	1903-09-18	0		0	0	566363	0		0	0	NULL	NULL	NULL	Medium	run1	1	List2	Catch.wav	V_T	1	1	0	1	566213	150	1	392	566605
Exp2	14	Exp2-14-1	59.937	1.0.0.151	1	right	xiepiao	1199397140	2.0.10.242	2.0.10.242	09-18-2019	2019-09-18 02:56:18	10:56:18	female	2.0.10.147	222	Red_C.bmp	1903-12-19	0		0	0	568883	0		0	0	NULL	NULL	NULL	Medium	run1	1	List2	Catch.wav	V_T	1	1	0	1	568733	150	1	344	569077
Exp2	14	Exp2-14-1	59.937	1.0.0.151	1	right	xiepiao	1199397140	2.0.10.242	2.0.10.242	09-18-2019	2019-09-18 02:56:18	10:56:18	female	2.0.10.147	223	Blue_S_2.bmp	1903-11-24	0		0	1	571486	0		0	0	NULL	NULL	NULL	Medium	run1	1	List2	A_T.wav	AV_T	1	1	1	1	571335	151	1	390	571725
Exp2	14	Exp2-14-1	59.937	1.0.0.151	1	right	xiepiao	1199397140	2.0.10.242	2.0.10.242	09-18-2019	2019-09-18 02:56:18	10:56:18	female	2.0.10.147	224	Blue_S.bmp	1902-09-16	0		0	1	574072	0		0	0	NULL	NULL	NULL	Medium	run1	1	List2	A_T.wav	AV_T	1	1	0	1	573921	151	1	388	574309
Exp2	14	Exp2-14-1	59.937	1.0.0.151	1	right	xiepiao	1199397140	2.0.10.242	2.0.10.242	09-18-2019	2019-09-18 02:56:18	10:56:18	female	2.0.10.147	225	Blue_S_2.bmp	1902-10-07	0		0	0	576224	0		0	0	NULL	NULL	NULL	Medium	run1	1	List2	Catch.wav	V_T	1	1	1	1	576074	150	1	419	576493
Exp2	14	Exp2-14-1	59.937	1.0.0.151	1	right	xiepiao	1199397140	2.0.10.242	2.0.10.242	09-18-2019	2019-09-18 02:56:18	10:56:18	female	2.0.10.147	226	Red_S.bmp	1903-07-11	0		0	0	578393	0		0	0	NULL	NULL	NULL	Medium	run1		List2	Catch.wav	V_S	0		0	1	578243	150	1	346	578589
Exp2	14	Exp2-14-1	59.937	1.0.0.151	1	right	xiepiao	1199397140	2.0.10.242	2.0.10.242	09-18-2019	2019-09-18 02:56:18	10:56:18	female	2.0.10.147	227	Catch.bmp	1903-03-26	0		0	1	580829	0		0	0	NULL	NULL	NULL	Medium	run1	1	List2	A_T.wav	A_T	1	1	1	1	580678	151	1	392	581070
Exp2	14	Exp2-14-1	59.937	1.0.0.151	1	right	xiepiao	1199397140	2.0.10.242	2.0.10.242	09-18-2019	2019-09-18 02:56:18	10:56:18	female	2.0.10.147	228	Catch.bmp	1903-03-05	0		0	0	583164	0		0	0	NULL	NULL	NULL	Medium	run1	1	List2	A_T.wav	A_T	1	1	0	1	583014	150	1	519	583533
Exp2	14	Exp2-14-1	59.937	1.0.0.151	1	right	xiepiao	1199397140	2.0.10.242	2.0.10.242	09-18-2019	2019-09-18 02:56:18	10:56:18	female	2.0.10.147	229	Catch.bmp	1902-12-10	0		0	1	585484	0		0	0	NULL	NULL	NULL	Medium	run1	1	List2	A_T.wav	A_T	1	1	1	1	585333	151	1	496	585829
Exp2	14	Exp2-14-1	59.937	1.0.0.151	1	right	xiepiao	1199397140	2.0.10.242	2.0.10.242	09-18-2019	2019-09-18 02:56:18	10:56:18	female	2.0.10.147	230	Blue_C.bmp	1903-02-09	0		0	0	587719	0		0	0	NULL	NULL	NULL	Medium	run1		List2	A_S.wav	AV_S	0		0	1	587569	150		0	0
Exp2	14	Exp2-14-1	59.937	1.0.0.151	1	right	xiepiao	1199397140	2.0.10.242	2.0.10.242	09-18-2019	2019-09-18 02:56:18	10:56:18	female	2.0.10.147	231	Catch.bmp	1902-07-17	0		0	0	590072	0		0	0	NULL	NULL	NULL	Medium	run1		List2	A_S.wav	A_S	0		0	1	589922	150		0	0
Exp2	14	Exp2-14-1	59.937	1.0.0.151	1	right	xiepiao	1199397140	2.0.10.242	2.0.10.242	09-18-2019	2019-09-18 02:56:18	10:56:18	female	2.0.10.147	232	Catch.bmp	1903-02-05	0		0	0	592224	0		0	0	NULL	NULL	NULL	Medium	run1	1	List2	A_T.wav	A_T	1	1	0	1	592074	150	1	612	592686
Exp2	14	Exp2-14-1	59.937	1.0.0.151	1	right	xiepiao	1199397140	2.0.10.242	2.0.10.242	09-18-2019	2019-09-18 02:56:18	10:56:18	female	2.0.10.147	233	Blue_S.bmp	1902-05-08	0		0	0	594510	0		0	0	NULL	NULL	NULL	Medium	run1	1	List2	Catch.wav	V_T	1	1	0	2	594360	150	1	685	595045
Exp2	14	Exp2-14-1	59.937	1.0.0.151	1	right	xiepiao	1199397140	2.0.10.242	2.0.10.242	09-18-2019	2019-09-18 02:56:18	10:56:18	female	2.0.10.147	234	Catch.bmp	1903-11-10	0		1	0	596528	0		0	0	NULL	NULL	NULL	Medium	run1		List2	A_S.wav	A_S	0		1	1	596378	150		0	0
Exp2	14	Exp2-14-1	59.937	1.0.0.151	1	right	xiepiao	1199397140	2.0.10.242	2.0.10.242	09-18-2019	2019-09-18 02:56:18	10:56:18	female	2.0.10.147	235	Red_C_2.bmp	1902-08-26	0		0	0	599148	0		0	0	NULL	NULL	NULL	Medium	run1	1	List2	Catch.wav	V_T	1	1	0	1	598998	150	1	351	599349
Exp2	14	Exp2-14-1	59.937	1.0.0.151	1	right	xiepiao	1199397140	2.0.10.242	2.0.10.242	09-18-2019	2019-09-18 02:56:18	10:56:18	female	2.0.10.147	236	Red_C.bmp	1903-07-07	0		0	0	601267	0		0	0	NULL	NULL	NULL	Medium	run1	1	List2	Catch.wav	V_T	1	1	0	1	601117	150	1	416	601533
Exp2	14	Exp2-14-1	59.937	1.0.0.151	1	right	xiepiao	1199397140	2.0.10.242	2.0.10.242	09-18-2019	2019-09-18 02:56:18	10:56:18	female	2.0.10.147	237	Red_C_2.bmp	1902-05-24	0		0	0	603703	0		0	0	NULL	NULL	NULL	Medium	run1	1	List2	A_T.wav	AV_T	1	1	0	2	603553	150	1	397	603950
Exp2	14	Exp2-14-1	59.937	1.0.0.151	1	right	xiepiao	1199397140	2.0.10.242	2.0.10.242	09-18-2019	2019-09-18 02:56:18	10:56:18	female	2.0.10.147	238	Catch.bmp	1902-11-26	0		0	0	605738	0		0	0	NULL	NULL	NULL	Medium	run1	1	List2	A_T.wav	A_T	1	1	0	1	605588	150	1	505	606093
Exp2	14	Exp2-14-1	59.937	1.0.0.151	1	right	xiepiao	1199397140	2.0.10.242	2.0.10.242	09-18-2019	2019-09-18 02:56:18	10:56:18	female	2.0.10.147	239	Catch.bmp	1902-08-03	0		0	0	607957	0		0	0	NULL	NULL	NULL	Medium	run1	1	List2	A_T.wav	A_T	1	1	0	1	607807	150	1	478	608285
Exp2	14	Exp2-14-1	59.937	1.0.0.151	1	right	xiepiao	1199397140	2.0.10.242	2.0.10.242	09-18-2019	2019-09-18 02:56:18	10:56:18	female	2.0.10.147	240	Blue_S.bmp	1902-08-19	0		0	0	610059	0		0	0	NULL	NULL	NULL	Medium	run1	1	List2	A_T.wav	AV_T	1	1	0	1	609909	150	1	336	610245
Exp2	14	Exp2-14-1	59.937	1.0.0.151	1	right	xiepiao	1199397140	2.0.10.242	2.0.10.242	09-18-2019	2019-09-18 02:56:18	10:56:18	female	2.0.10.147	241	Catch.bmp	1902-06-28	0		0	0	612178	0		0	0	NULL	NULL	NULL	Medium	run1		List2	A_S.wav	A_S	0		0	1	612028	150		0	0
Exp2	14	Exp2-14-1	59.937	1.0.0.151	1	right	xiepiao	1199397140	2.0.10.242	2.0.10.242	09-18-2019	2019-09-18 02:56:18	10:56:18	female	2.0.10.147	242	Catch.bmp	1902-05-18	0		0	0	614297	0		0	0	NULL	NULL	NULL	Medium	run1		List2	A_S.wav	A_S	0		0	1	614147	150		0	0
Exp2	14	Exp2-14-1	59.937	1.0.0.151	1	right	xiepiao	1199397140	2.0.10.242	2.0.10.242	09-18-2019	2019-09-18 02:56:18	10:56:18	female	2.0.10.147	243	Catch.bmp	1902-06-26	0		0	1	616383	0		0	0	NULL	NULL	NULL	Medium	run1		List2	A_S.wav	A_S	0		1	1	616232	151		0	0
Exp2	14	Exp2-14-1	59.937	1.0.0.151	1	right	xiepiao	1199397140	2.0.10.242	2.0.10.242	09-18-2019	2019-09-18 02:56:18	10:56:18	female	2.0.10.147	244	Red_S_2.bmp	1902-07-12	0		0	1	618502	0		0	0	NULL	NULL	NULL	Medium	run1		List2	A_S.wav	AV_S	0		1	1	618351	151		0	0
Exp2	14	Exp2-14-1	59.937	1.0.0.151	1	right	xiepiao	1199397140	2.0.10.242	2.0.10.242	09-18-2019	2019-09-18 02:56:18	10:56:18	female	2.0.10.147	245	Red_C_2.bmp	1902-05-29	0		0	1	620671	0		0	0	NULL	NULL	NULL	Medium	run1	1	List2	A_T.wav	AV_T	1	1	1	1	620520	151	1	453	620973
Exp2	14	Exp2-14-1	59.937	1.0.0.151	1	right	xiepiao	1199397140	2.0.10.242	2.0.10.242	09-18-2019	2019-09-18 02:56:18	10:56:18	female	2.0.10.147	246	Catch.bmp	1902-04-18	0		0	0	622706	0		0	0	NULL	NULL	NULL	Medium	run1	1	List2	A_T.wav	A_T	1	1	0	1	622556	150	1	377	622933
Exp2	14	Exp2-14-1	59.937	1.0.0.151	1	right	xiepiao	1199397140	2.0.10.242	2.0.10.242	09-18-2019	2019-09-18 02:56:18	10:56:18	female	2.0.10.147	247	Red_S_2.bmp	1903-10-24	0		0	0	624708	0		0	0	NULL	NULL	NULL	Medium	run1		List2	A_S.wav	AV_S	0		0	1	624558	150	1	471	625029
Exp2	14	Exp2-14-1	59.937	1.0.0.151	1	right	xiepiao	1199397140	2.0.10.242	2.0.10.242	09-18-2019	2019-09-18 02:56:18	10:56:18	female	2.0.10.147	248	Blue_S.bmp	1903-05-19	0		0	0	627261	0		0	0	NULL	NULL	NULL	Medium	run1	1	List2	Catch.wav	V_T	1	1	0	1	627111	150	1	766	627877
Exp2	14	Exp2-14-1	59.937	1.0.0.151	1	right	xiepiao	1199397140	2.0.10.242	2.0.10.242	09-18-2019	2019-09-18 02:56:18	10:56:18	female	2.0.10.147	249	Red_C.bmp	1903-04-09	0		0	1	629647	0		0	0	NULL	NULL	NULL	Medium	run1	1	List2	A_T.wav	AV_T	1	1	1	1	629496	151	1	516	630012
Exp2	14	Exp2-14-1	59.937	1.0.0.151	1	right	xiepiao	1199397140	2.0.10.242	2.0.10.242	09-18-2019	2019-09-18 02:56:18	10:56:18	female	2.0.10.147	250	Red_S.bmp	1903-11-16	0		0	0	631999	0		0	0	NULL	NULL	NULL	Medium	run1		List2	Catch.wav	V_S	0		1	1	631849	150		0	0
Exp2	14	Exp2-14-1	59.937	1.0.0.151	1	right	xiepiao	1199397140	2.0.10.242	2.0.10.242	09-18-2019	2019-09-18 02:56:18	10:56:18	female	2.0.10.147	251	Red_S.bmp	1902-04-29	0		0	0	634635	0		0	0	NULL	NULL	NULL	Medium	run1		List2	Catch.wav	V_S	0		0	1	634485	150		0	0
Exp2	14	Exp2-14-1	59.937	1.0.0.151	1	right	xiepiao	1199397140	2.0.10.242	2.0.10.242	09-18-2019	2019-09-18 02:56:18	10:56:18	female	2.0.10.147	252	Red_C_2.bmp	1902-12-07	0		0	0	636704	0		0	0	NULL	NULL	NULL	Medium	run1	1	List2	A_T.wav	AV_T	1	1	1	1	636554	150	1	354	636908
Exp2	14	Exp2-14-1	59.937	1.0.0.151	1	right	xiepiao	1199397140	2.0.10.242	2.0.10.242	09-18-2019	2019-09-18 02:56:18	10:56:18	female	2.0.10.147	253	Catch.bmp	1902-12-08	0		0	0	638923	0		0	0	NULL	NULL	NULL	Medium	run1	1	List2	A_T.wav	A_T	1	1	0	1	638773	150	1	552	639325
Exp2	14	Exp2-14-1	59.937	1.0.0.151	1	right	xiepiao	1199397140	2.0.10.242	2.0.10.242	09-18-2019	2019-09-18 02:56:18	10:56:18	female	2.0.10.147	254	Blue_S_2.bmp	1903-05-30	0		0	0	641159	0		0	0	NULL	NULL	NULL	Medium	run1	1	List2	A_T.wav	AV_T	1	1	0	1	641009	150	1	483	641492
Exp2	14	Exp2-14-1	59.937	1.0.0.151	1	right	xiepiao	1199397140	2.0.10.242	2.0.10.242	09-18-2019	2019-09-18 02:56:18	10:56:18	female	2.0.10.147	255	Blue_S_2.bmp	1902-04-14	0		0	0	643561	0		0	0	NULL	NULL	NULL	Medium	run1	1	List2	Catch.wav	V_T	1	1	1	1	643411	150	1	418	643829
Exp2	14	Exp2-14-1	59.937	1.0.0.151	1	right	xiepiao	1199397140	2.0.10.242	2.0.10.242	09-18-2019	2019-09-18 02:56:18	10:56:18	female	2.0.10.147	256	Red_C.bmp	1903-03-13	0		0	0	645547	0		0	0	NULL	NULL	NULL	Medium	run1	1	List2	Catch.wav	V_T	1	1	0	2	645397	150	1	423	645820
Exp2	14	Exp2-14-1	59.937	1.0.0.151	1	right	xiepiao	1199397140	2.0.10.242	2.0.10.242	09-18-2019	2019-09-18 02:56:18	10:56:18	female	2.0.10.147	257	Red_C.bmp	1902-03-16	0		0	0	647866	0		0	0	NULL	NULL	NULL	Medium	run1	1	List2	A_T.wav	AV_T	1	1	0	1	647716	150	1	536	648252
Exp2	14	Exp2-14-1	59.937	1.0.0.151	1	right	xiepiao	1199397140	2.0.10.242	2.0.10.242	09-18-2019	2019-09-18 02:56:18	10:56:18	female	2.0.10.147	258	Red_C_2.bmp	1902-11-08	0		0	1	649835	0		0	0	NULL	NULL	NULL	Medium	run1	1	List2	Catch.wav	V_T	1	1	1	1	649684	151	1	416	650100
Exp2	14	Exp2-14-1	59.937	1.0.0.151	1	right	xiepiao	1199397140	2.0.10.242	2.0.10.242	09-18-2019	2019-09-18 02:56:18	10:56:18	female	2.0.10.147	259	Red_C_2.bmp	1903-11-14	0		0	0	652037	0		0	0	NULL	NULL	NULL	Medium	run1	1	List2	A_T.wav	AV_T	1	1	0	1	651887	150	1	485	652372
Exp2	14	Exp2-14-1	59.937	1.0.0.151	1	right	xiepiao	1199397140	2.0.10.242	2.0.10.242	09-18-2019	2019-09-18 02:56:18	10:56:18	female	2.0.10.147	260	Blue_S_2.bmp	1903-01-21	0		0	0	654606	0		0	0	NULL	NULL	NULL	Medium	run1	1	List2	A_T.wav	AV_T	1	1	0	1	654456	150	1	516	654972
