# Supplementary material for: Visual Perceptual Load Attenuates Age-Related Audiovisual Integration in an Audiovisual Discrimination Task
Source: Front Psychol. 2021 Sep 29;12:740221. doi: 10.3389/fpsyg.2021.740221 (PMC8511317; doi:10.3389/fpsyg.2021.740221)
Supplement: Supplementary file 1 [file Data_Sheet_1.ZIP › Export data/Group 1_Data_Younger/Exp2_Medium load/Subject_15.xlsx]

## Sheet: Sheet1
ExperimentName	Subject	DataFile.Basename	Display.RefreshRate	ExperimentVersion	Group	Handedness	Name	RandomSeed	RuntimeVersion	RuntimeVersionExpected	SessionDate	SessionStartDateTimeUtc	SessionTime	Sex	StudioVersion	Block	Image	ITI	ITI.ACC	ITI.CRESP	ITI.DurationError	ITI.OnsetDelay	ITI.OnsetTime	ITI.OnsetToOnsetTime	ITI.RESP	ITI.RT	ITI.RTTime	List1	List1.Cycle	List1.Sample	PercetualLoad	Procedure	Response	Running	Sound	StimulusType	Target.ACC	Target.CRESP	Target.DurationError	Target.OnsetDelay	Target.OnsetTime	Target.OnsetToOnsetTime	Target.RESP	Target.RT	Target.RTTime
Exp2	15	Exp2-15-1	59.937	1.0.0.152	1	right	wengyingxuan	501528161	2.0.10.242	2.0.10.242	09-18-2019	2019-09-18 03:33:48	11:33:48	female	2.0.10.147	1	Red_S.bmp	1903-07-31	0		1	0	48754	0		0	0	7	1	1	Medium	Prac		List1	Catch.wav	V_S	0		96	1	48604	150	1	1349	49953
Exp2	15	Exp2-15-1	59.937	1.0.0.152	1	right	wengyingxuan	501528161	2.0.10.242	2.0.10.242	09-18-2019	2019-09-18 03:33:48	11:33:48	female	2.0.10.147	2	Blue_S_2.bmp	1902-09-14	0		0	0	51224	0		0	0	4	1	2	Medium	Prac	1	List1	Catch.wav	V_T	0		0	1	51074	150		0	0
Exp2	15	Exp2-15-1	59.937	1.0.0.152	1	right	wengyingxuan	501528161	2.0.10.242	2.0.10.242	09-18-2019	2019-09-18 03:33:48	11:33:48	female	2.0.10.147	3	Red_C_2.bmp	1903-09-06	0		0	0	53443	0		0	0	16	1	3	Medium	Prac	1	List1	A_T.wav	AV_T	1	1	0	1	53293	150	1	876	54169
Exp2	15	Exp2-15-1	59.937	1.0.0.152	1	right	wengyingxuan	501528161	2.0.10.242	2.0.10.242	09-18-2019	2019-09-18 03:33:48	11:33:48	female	2.0.10.147	4	Blue_S.bmp	1904-04-15	0		0	0	55945	0		0	0	3	1	4	Medium	Prac	1	List1	Catch.wav	V_T	1	1	1	1	55795	150	1	438	56233
Exp2	15	Exp2-15-1	59.937	1.0.0.152	1	right	wengyingxuan	501528161	2.0.10.242	2.0.10.242	09-18-2019	2019-09-18 03:33:48	11:33:48	female	2.0.10.147	5	Catch.bmp	1903-02-22	0		0	0	58665	0		0	0	10	1	5	Medium	Prac	1	List1	A_T.wav	A_T	1	1	1	1	58515	150	1	510	59025
Exp2	15	Exp2-15-1	59.937	1.0.0.152	1	right	wengyingxuan	501528161	2.0.10.242	2.0.10.242	09-18-2019	2019-09-18 03:33:48	11:33:48	female	2.0.10.147	6	Catch.bmp	1902-11-20	0		0	0	60967	0		0	0	10	1	6	Medium	Prac	1	List1	A_T.wav	A_T	1	1	0	1	60817	150	1	648	61465
Exp2	15	Exp2-15-1	59.937	1.0.0.152	1	right	wengyingxuan	501528161	2.0.10.242	2.0.10.242	09-18-2019	2019-09-18 03:33:48	11:33:48	female	2.0.10.147	7	Red_C_2.bmp	1903-09-22	0		0	0	63170	0		0	0	16	1	7	Medium	Prac	1	List1	A_T.wav	AV_T	1	1	0	2	63020	150	1	597	63617
Exp2	15	Exp2-15-1	59.937	1.0.0.152	1	right	wengyingxuan	501528161	2.0.10.242	2.0.10.242	09-18-2019	2019-09-18 03:33:48	11:33:48	female	2.0.10.147	8	Catch.bmp	1902-08-18	0		0	0	65689	0		0	0	10	1	8	Medium	Prac	1	List1	A_T.wav	A_T	1	1	0	1	65539	150	1	566	66105
Exp2	15	Exp2-15-1	59.937	1.0.0.152	1	right	wengyingxuan	501528161	2.0.10.242	2.0.10.242	09-18-2019	2019-09-18 03:33:48	11:33:48	female	2.0.10.147	9	Red_C.bmp	1903-10-06	0		0	0	67808	0		0	0	15	1	9	Medium	Prac	1	List1	A_T.wav	AV_T	1	1	0	1	67658	150	1	543	68201
Exp2	15	Exp2-15-1	59.937	1.0.0.152	1	right	wengyingxuan	501528161	2.0.10.242	2.0.10.242	09-18-2019	2019-09-18 03:33:48	11:33:48	female	2.0.10.147	10	Blue_S.bmp	1902-03-28	0		0	0	70344	0		0	0	13	1	10	Medium	Prac	1	List1	A_T.wav	AV_T	1	1	0	1	70194	150	1	599	70793
Exp2	15	Exp2-15-1	59.937	1.0.0.152	1	right	wengyingxuan	501528161	2.0.10.242	2.0.10.242	09-18-2019	2019-09-18 03:33:48	11:33:48	female	2.0.10.147	11	Catch.bmp	1902-06-07	0		0	1	72313	0		0	0	10	1	11	Medium	Prac	1	List1	A_T.wav	A_T	1	1	1	1	72162	151	1	615	72777
Exp2	15	Exp2-15-1	59.937	1.0.0.152	1	right	wengyingxuan	501528161	2.0.10.242	2.0.10.242	09-18-2019	2019-09-18 03:33:48	11:33:48	female	2.0.10.147	12	Red_C.bmp	1903-08-23	0		0	0	74365	0		0	0	15	1	12	Medium	Prac	1	List1	A_T.wav	AV_T	1	1	0	1	74215	150	1	554	74769
Exp2	15	Exp2-15-1	59.937	1.0.0.152	1	right	wengyingxuan	501528161	2.0.10.242	2.0.10.242	09-18-2019	2019-09-18 03:33:48	11:33:48	female	2.0.10.147	13	Blue_S_2.bmp	1904-04-21	0		0	0	76851	0		0	0	14	1	13	Medium	Prac	1	List1	A_T.wav	AV_T	1	1	0	1	76701	150	1	652	77353
Exp2	15	Exp2-15-1	59.937	1.0.0.152	1	right	wengyingxuan	501528161	2.0.10.242	2.0.10.242	09-18-2019	2019-09-18 03:33:48	11:33:48	female	2.0.10.147	14	Blue_S.bmp	1903-01-09	0		0	0	79587	0		0	0	3	1	14	Medium	Prac	1	List1	Catch.wav	V_T	1	1	0	1	79437	150	1	469	79906
Exp2	15	Exp2-15-1	59.937	1.0.0.152	1	right	wengyingxuan	501528161	2.0.10.242	2.0.10.242	09-18-2019	2019-09-18 03:33:48	11:33:48	female	2.0.10.147	15	Blue_S.bmp	1903-05-08	0		0	0	81839	0		0	0	3	1	15	Medium	Prac	1	List1	Catch.wav	V_T	1	1	0	1	81689	150	1	592	82281
Exp2	15	Exp2-15-1	59.937	1.0.0.152	1	right	wengyingxuan	501528161	2.0.10.242	2.0.10.242	09-18-2019	2019-09-18 03:33:48	11:33:48	female	2.0.10.147	16	Red_C_2.bmp	1904-02-29	0		0	0	84225	0		0	0	16	1	16	Medium	Prac	1	List1	A_T.wav	AV_T	1	1	1	1	84075	150	1	606	84681
Exp2	15	Exp2-15-1	59.937	1.0.0.152	1	right	wengyingxuan	501528161	2.0.10.242	2.0.10.242	09-18-2019	2019-09-18 03:33:48	11:33:48	female	2.0.10.147	17	Blue_S.bmp	1903-12-12	0		0	1	86895	0		0	0	13	1	17	Medium	Prac	1	List1	A_T.wav	AV_T	1	1	1	1	86744	151	1	570	87314
Exp2	15	Exp2-15-1	59.937	1.0.0.152	1	right	wengyingxuan	501528161	2.0.10.242	2.0.10.242	09-18-2019	2019-09-18 03:33:48	11:33:48	female	2.0.10.147	18	Blue_S.bmp	1902-04-27	0		0	0	89497	0		0	0	13	1	18	Medium	Prac	1	List1	A_T.wav	AV_T	1	1	0	1	89347	150	1	478	89825
Exp2	15	Exp2-15-1	59.937	1.0.0.152	1	right	wengyingxuan	501528161	2.0.10.242	2.0.10.242	09-18-2019	2019-09-18 03:33:48	11:33:48	female	2.0.10.147	19	Red_C.bmp	1903-01-09	0		1	0	91499	0		0	0	5	1	19	Medium	Prac	1	List1	Catch.wav	V_T	1	1	1	1	91349	150	1	1172	92521
Exp2	15	Exp2-15-1	59.937	1.0.0.152	1	right	wengyingxuan	501528161	2.0.10.242	2.0.10.242	09-18-2019	2019-09-18 03:33:48	11:33:48	female	2.0.10.147	20	Red_C_2.bmp	1904-04-25	0		0	0	93752	0		0	0	6	1	20	Medium	Prac	1	List1	Catch.wav	V_T	1	1	0	1	93602	150	1	503	94105
Exp2	15	Exp2-15-1	59.937	1.0.0.152	1	right	wengyingxuan	501528161	2.0.10.242	2.0.10.242	09-18-2019	2019-09-18 03:33:48	11:33:48	female	2.0.10.147	21	Catch.bmp	1904-01-30	0		0	1	102378	0		0	0	NULL	NULL	NULL	Medium	run1	1	List2	A_T.wav	A_T	1	1	1	1	102227	151	1	621	102848
Exp2	15	Exp2-15-1	59.937	1.0.0.152	1	right	wengyingxuan	501528161	2.0.10.242	2.0.10.242	09-18-2019	2019-09-18 03:33:48	11:33:48	female	2.0.10.147	22	Red_C.bmp	1902-06-07	0		0	0	105030	0		0	0	NULL	NULL	NULL	Medium	run1	1	List2	Catch.wav	V_T	1	1	1	1	104880	150	1	544	105424
Exp2	15	Exp2-15-1	59.937	1.0.0.152	1	right	wengyingxuan	501528161	2.0.10.242	2.0.10.242	09-18-2019	2019-09-18 03:33:48	11:33:48	female	2.0.10.147	23	Catch.bmp	1902-12-09	0		0	0	107066	0		0	0	NULL	NULL	NULL	Medium	run1		List2	A_S.wav	A_S	0		0	1	106916	150		0	0
Exp2	15	Exp2-15-1	59.937	1.0.0.152	1	right	wengyingxuan	501528161	2.0.10.242	2.0.10.242	09-18-2019	2019-09-18 03:33:48	11:33:48	female	2.0.10.147	24	Blue_C_2.bmp	1904-04-26	0		0	1	109352	0		0	0	NULL	NULL	NULL	Medium	run1		List2	Catch.wav	V_S	0		1	1	109201	151		0	0
Exp2	15	Exp2-15-1	59.937	1.0.0.152	1	right	wengyingxuan	501528161	2.0.10.242	2.0.10.242	09-18-2019	2019-09-18 03:33:48	11:33:48	female	2.0.10.147	25	Red_C_2.bmp	1903-09-04	0		0	0	112221	0		0	0	NULL	NULL	NULL	Medium	run1	1	List2	A_T.wav	AV_T	1	1	1	1	112071	150	1	521	112592
Exp2	15	Exp2-15-1	59.937	1.0.0.152	1	right	wengyingxuan	501528161	2.0.10.242	2.0.10.242	09-18-2019	2019-09-18 03:33:48	11:33:48	female	2.0.10.147	26	Blue_C_2.bmp	1902-08-13	0		0	0	114724	0		0	0	NULL	NULL	NULL	Medium	run1		List2	A_S.wav	AV_S	0		0	1	114574	150		0	0
Exp2	15	Exp2-15-1	59.937	1.0.0.152	1	right	wengyingxuan	501528161	2.0.10.242	2.0.10.242	09-18-2019	2019-09-18 03:33:48	11:33:48	female	2.0.10.147	27	Blue_S_2.bmp	1903-04-27	0		1	0	116909	0		0	0	NULL	NULL	NULL	Medium	run1	1	List2	A_T.wav	AV_T	1	1	0	1	116759	150	1	513	117272
Exp2	15	Exp2-15-1	59.937	1.0.0.152	1	right	wengyingxuan	501528161	2.0.10.242	2.0.10.242	09-18-2019	2019-09-18 03:33:48	11:33:48	female	2.0.10.147	28	Catch.bmp	1902-12-03	0		0	1	119279	0		0	0	NULL	NULL	NULL	Medium	run1	1	List2	A_T.wav	A_T	1	1	1	1	119128	151	1	752	119880
Exp2	15	Exp2-15-1	59.937	1.0.0.152	1	right	wengyingxuan	501528161	2.0.10.242	2.0.10.242	09-18-2019	2019-09-18 03:33:48	11:33:48	female	2.0.10.147	29	Blue_S.bmp	1902-05-27	0		0	1	121498	0		0	0	NULL	NULL	NULL	Medium	run1	1	List2	A_T.wav	AV_T	1	1	1	1	121347	151	1	693	122040
Exp2	15	Exp2-15-1	59.937	1.0.0.152	1	right	wengyingxuan	501528161	2.0.10.242	2.0.10.242	09-18-2019	2019-09-18 03:33:48	11:33:48	female	2.0.10.147	30	Catch.bmp	1902-04-10	0		0	0	123533	0		0	0	NULL	NULL	NULL	Medium	run1	1	List2	A_T.wav	A_T	1	1	0	1	123383	150	1	889	124272
Exp2	15	Exp2-15-1	59.937	1.0.0.152	1	right	wengyingxuan	501528161	2.0.10.242	2.0.10.242	09-18-2019	2019-09-18 03:33:48	11:33:48	female	2.0.10.147	31	Red_S.bmp	1902-12-04	0		0	1	125519	0		0	0	NULL	NULL	NULL	Medium	run1		List2	A_S.wav	AV_S	0		1	1	125368	151		0	0
Exp2	15	Exp2-15-1	59.937	1.0.0.152	1	right	wengyingxuan	501528161	2.0.10.242	2.0.10.242	09-18-2019	2019-09-18 03:33:48	11:33:48	female	2.0.10.147	32	Catch.bmp	1904-04-02	0		0	0	127804	0		0	0	NULL	NULL	NULL	Medium	run1	1	List2	A_T.wav	A_T	1	1	0	1	127654	150	1	714	128368
Exp2	15	Exp2-15-1	59.937	1.0.0.152	1	right	wengyingxuan	501528161	2.0.10.242	2.0.10.242	09-18-2019	2019-09-18 03:33:48	11:33:48	female	2.0.10.147	33	Catch.bmp	1902-09-08	0		0	0	130507	0		0	0	NULL	NULL	NULL	Medium	run1	1	List2	A_T.wav	A_T	1	1	0	1	130357	150	1	499	130856
Exp2	15	Exp2-15-1	59.937	1.0.0.152	1	right	wengyingxuan	501528161	2.0.10.242	2.0.10.242	09-18-2019	2019-09-18 03:33:48	11:33:48	female	2.0.10.147	34	Catch.bmp	1904-04-10	0		0	0	132643	0		0	0	NULL	NULL	NULL	Medium	run1		List2	A_S.wav	A_S	0		0	2	132493	150		0	0
Exp2	15	Exp2-15-1	59.937	1.0.0.152	1	right	wengyingxuan	501528161	2.0.10.242	2.0.10.242	09-18-2019	2019-09-18 03:33:48	11:33:48	female	2.0.10.147	35	Catch.bmp	1903-07-03	0		0	0	135429	0		0	0	NULL	NULL	NULL	Medium	run1		List2	A_S.wav	A_S	0		0	1	135279	150		0	0
Exp2	15	Exp2-15-1	59.937	1.0.0.152	1	right	wengyingxuan	501528161	2.0.10.242	2.0.10.242	09-18-2019	2019-09-18 03:33:48	11:33:48	female	2.0.10.147	36	Catch.bmp	1904-02-02	0		0	0	137915	0		0	0	NULL	NULL	NULL	Medium	run1		List2	A_S.wav	A_S	0		0	1	137765	150		0	0
Exp2	15	Exp2-15-1	59.937	1.0.0.152	1	right	wengyingxuan	501528161	2.0.10.242	2.0.10.242	09-18-2019	2019-09-18 03:33:48	11:33:48	female	2.0.10.147	37	Red_C.bmp	1903-04-03	0		0	0	140618	0		0	0	NULL	NULL	NULL	Medium	run1	1	List2	A_T.wav	AV_T	1	1	0	1	140468	150	1	668	141136
Exp2	15	Exp2-15-1	59.937	1.0.0.152	1	right	wengyingxuan	501528161	2.0.10.242	2.0.10.242	09-18-2019	2019-09-18 03:33:48	11:33:48	female	2.0.10.147	38	Catch.bmp	1902-03-11	0		0	0	142970	0		0	0	NULL	NULL	NULL	Medium	run1		List2	A_S.wav	A_S	0		0	1	142820	150		0	0
Exp2	15	Exp2-15-1	59.937	1.0.0.152	1	right	wengyingxuan	501528161	2.0.10.242	2.0.10.242	09-18-2019	2019-09-18 03:33:48	11:33:48	female	2.0.10.147	39	Catch.bmp	1904-03-20	0		0	0	145006	0		0	0	NULL	NULL	NULL	Medium	run1	1	List2	A_T.wav	A_T	1	1	0	2	144856	150	1	616	145472
Exp2	15	Exp2-15-1	59.937	1.0.0.152	1	right	wengyingxuan	501528161	2.0.10.242	2.0.10.242	09-18-2019	2019-09-18 03:33:48	11:33:48	female	2.0.10.147	40	Blue_S_2.bmp	1902-10-24	0		0	1	147709	0		0	0	NULL	NULL	NULL	Medium	run1	1	List2	Catch.wav	V_T	1	1	1	1	147558	151	1	779	148337
Exp2	15	Exp2-15-1	59.937	1.0.0.152	1	right	wengyingxuan	501528161	2.0.10.242	2.0.10.242	09-18-2019	2019-09-18 03:33:48	11:33:48	female	2.0.10.147	41	Catch.bmp	1903-12-15	0		0	0	149894	0		0	0	NULL	NULL	NULL	Medium	run1	1	List2	A_T.wav	A_T	1	1	1	1	149744	150	1	801	150545
Exp2	15	Exp2-15-1	59.937	1.0.0.152	1	right	wengyingxuan	501528161	2.0.10.242	2.0.10.242	09-18-2019	2019-09-18 03:33:48	11:33:48	female	2.0.10.147	42	Blue_S.bmp	1902-05-05	0		0	0	152497	0		0	0	NULL	NULL	NULL	Medium	run1	1	List2	A_T.wav	AV_T	1	1	0	1	152347	150	1	742	153089
Exp2	15	Exp2-15-1	59.937	1.0.0.152	1	right	wengyingxuan	501528161	2.0.10.242	2.0.10.242	09-18-2019	2019-09-18 03:33:48	11:33:48	female	2.0.10.147	43	Blue_S_2.bmp	1902-09-14	0		0	0	154516	0		0	0	NULL	NULL	NULL	Medium	run1	1	List2	Catch.wav	V_T	1	1	0	2	154366	150	1	506	154872
Exp2	15	Exp2-15-1	59.937	1.0.0.152	1	right	wengyingxuan	501528161	2.0.10.242	2.0.10.242	09-18-2019	2019-09-18 03:33:48	11:33:48	female	2.0.10.147	44	Blue_S.bmp	1902-07-07	0		0	0	156651	0		0	0	NULL	NULL	NULL	Medium	run1	1	List2	A_T.wav	AV_T	1	1	1	1	156501	150	1	467	156968
Exp2	15	Exp2-15-1	59.937	1.0.0.152	1	right	wengyingxuan	501528161	2.0.10.242	2.0.10.242	09-18-2019	2019-09-18 03:33:48	11:33:48	female	2.0.10.147	45	Blue_S.bmp	1904-05-02	0		0	0	158720	0		0	0	NULL	NULL	NULL	Medium	run1	1	List2	A_T.wav	AV_T	1	1	0	1	158570	150	1	462	159032
Exp2	15	Exp2-15-1	59.937	1.0.0.152	1	right	wengyingxuan	501528161	2.0.10.242	2.0.10.242	09-18-2019	2019-09-18 03:33:48	11:33:48	female	2.0.10.147	46	Red_C_2.bmp	1904-01-30	0		0	0	161456	0		0	0	NULL	NULL	NULL	Medium	run1	1	List2	Catch.wav	V_T	1	1	1	1	161306	150	1	478	161784
Exp2	15	Exp2-15-1	59.937	1.0.0.152	1	right	wengyingxuan	501528161	2.0.10.242	2.0.10.242	09-18-2019	2019-09-18 03:33:48	11:33:48	female	2.0.10.147	47	Red_C_2.bmp	1902-10-04	0		0	0	164109	0		0	0	NULL	NULL	NULL	Medium	run1	1	List2	A_T.wav	AV_T	1	1	1	1	163959	150	1	449	164408
Exp2	15	Exp2-15-1	59.937	1.0.0.152	1	right	wengyingxuan	501528161	2.0.10.242	2.0.10.242	09-18-2019	2019-09-18 03:33:48	11:33:48	female	2.0.10.147	48	Catch.bmp	1903-08-23	0		0	0	166278	0		0	0	NULL	NULL	NULL	Medium	run1	1	List2	A_T.wav	A_T	1	1	0	1	166128	150	1	824	166952
Exp2	15	Exp2-15-1	59.937	1.0.0.152	1	right	wengyingxuan	501528161	2.0.10.242	2.0.10.242	09-18-2019	2019-09-18 03:33:48	11:33:48	female	2.0.10.147	49	Blue_S.bmp	1902-06-30	0		0	0	168764	0		0	0	NULL	NULL	NULL	Medium	run1	1	List2	Catch.wav	V_T	1	1	1	1	168614	150	1	530	169144
Exp2	15	Exp2-15-1	59.937	1.0.0.152	1	right	wengyingxuan	501528161	2.0.10.242	2.0.10.242	09-18-2019	2019-09-18 03:33:48	11:33:48	female	2.0.10.147	50	Red_S_2.bmp	1903-01-06	0		0	0	170833	0		0	0	NULL	NULL	NULL	Medium	run1		List2	A_S.wav	AV_S	0		1	1	170683	150		0	0
Exp2	15	Exp2-15-1	59.937	1.0.0.152	1	right	wengyingxuan	501528161	2.0.10.242	2.0.10.242	09-18-2019	2019-09-18 03:33:48	11:33:48	female	2.0.10.147	51	Red_C.bmp	1902-08-31	0		0	0	173135	0		0	0	NULL	NULL	NULL	Medium	run1	1	List2	A_T.wav	AV_T	1	1	0	1	172985	150	1	495	173480
Exp2	15	Exp2-15-1	59.937	1.0.0.152	1	right	wengyingxuan	501528161	2.0.10.242	2.0.10.242	09-18-2019	2019-09-18 03:33:48	11:33:48	female	2.0.10.147	52	Blue_S.bmp	1902-05-10	0		0	0	175271	0		0	0	NULL	NULL	NULL	Medium	run1	1	List2	Catch.wav	V_T	1	1	0	1	175121	150	1	567	175688
Exp2	15	Exp2-15-1	59.937	1.0.0.152	1	right	wengyingxuan	501528161	2.0.10.242	2.0.10.242	09-18-2019	2019-09-18 03:33:48	11:33:48	female	2.0.10.147	53	Catch.bmp	1902-12-24	0		0	1	177290	0		0	0	NULL	NULL	NULL	Medium	run1	1	List2	A_T.wav	A_T	1	1	1	1	177139	151	1	652	177791
Exp2	15	Exp2-15-1	59.937	1.0.0.152	1	right	wengyingxuan	501528161	2.0.10.242	2.0.10.242	09-18-2019	2019-09-18 03:33:48	11:33:48	female	2.0.10.147	54	Catch.bmp	1904-01-04	0		0	0	179542	0		0	0	NULL	NULL	NULL	Medium	run1	1	List2	A_T.wav	A_T	1	1	0	1	179392	150	1	535	179927
Exp2	15	Exp2-15-1	59.937	1.0.0.152	1	right	wengyingxuan	501528161	2.0.10.242	2.0.10.242	09-18-2019	2019-09-18 03:33:48	11:33:48	female	2.0.10.147	55	Catch.bmp	1903-10-31	0		0	0	182161	0		0	0	NULL	NULL	NULL	Medium	run1	1	List2	A_T.wav	A_T	1	1	0	1	182011	150	1	524	182535
Exp2	15	Exp2-15-1	59.937	1.0.0.152	1	right	wengyingxuan	501528161	2.0.10.242	2.0.10.242	09-18-2019	2019-09-18 03:33:48	11:33:48	female	2.0.10.147	56	Catch.bmp	1903-11-17	0		0	0	184714	0		0	0	NULL	NULL	NULL	Medium	run1	1	List2	A_T.wav	A_T	1	1	0	1	184564	150	1	547	185111
Exp2	15	Exp2-15-1	59.937	1.0.0.152	1	right	wengyingxuan	501528161	2.0.10.242	2.0.10.242	09-18-2019	2019-09-18 03:33:48	11:33:48	female	2.0.10.147	57	Catch.bmp	1902-04-06	0		1	0	187283	0		0	0	NULL	NULL	NULL	Medium	run1	1	List2	A_T.wav	A_T	1	1	0	1	187133	150	1	458	187591
Exp2	15	Exp2-15-1	59.937	1.0.0.152	1	right	wengyingxuan	501528161	2.0.10.242	2.0.10.242	09-18-2019	2019-09-18 03:33:48	11:33:48	female	2.0.10.147	58	Red_C.bmp	1902-03-30	0		0	0	189269	0		0	0	NULL	NULL	NULL	Medium	run1	1	List2	Catch.wav	V_T	1	1	1	1	189119	150	1	560	189679
Exp2	15	Exp2-15-1	59.937	1.0.0.152	1	right	wengyingxuan	501528161	2.0.10.242	2.0.10.242	09-18-2019	2019-09-18 03:33:48	11:33:48	female	2.0.10.147	59	Blue_S.bmp	1903-10-08	0		0	1	191238	0		0	0	NULL	NULL	NULL	Medium	run1	1	List2	Catch.wav	V_T	1	1	1	1	191087	151	1	344	191431
Exp2	15	Exp2-15-1	59.937	1.0.0.152	1	right	wengyingxuan	501528161	2.0.10.242	2.0.10.242	09-18-2019	2019-09-18 03:33:48	11:33:48	female	2.0.10.147	60	Catch.bmp	1903-01-24	0		0	1	193774	0		0	0	NULL	NULL	NULL	Medium	run1	1	List2	A_T.wav	A_T	1	1	1	1	193623	151	1	504	194127
Exp2	15	Exp2-15-1	59.937	1.0.0.152	1	right	wengyingxuan	501528161	2.0.10.242	2.0.10.242	09-18-2019	2019-09-18 03:33:48	11:33:48	female	2.0.10.147	61	Red_C.bmp	1903-08-26	0		0	0	196043	0		0	0	NULL	NULL	NULL	Medium	run1	1	List2	Catch.wav	V_T	1	1	0	2	195893	150	1	346	196239
Exp2	15	Exp2-15-1	59.937	1.0.0.152	1	right	wengyingxuan	501528161	2.0.10.242	2.0.10.242	09-18-2019	2019-09-18 03:33:48	11:33:48	female	2.0.10.147	62	Catch.bmp	1904-02-20	0		0	1	198529	0		0	0	NULL	NULL	NULL	Medium	run1	1	List2	A_T.wav	A_T	1	1	1	1	198378	151	1	509	198887
Exp2	15	Exp2-15-1	59.937	1.0.0.152	1	right	wengyingxuan	501528161	2.0.10.242	2.0.10.242	09-18-2019	2019-09-18 03:33:48	11:33:48	female	2.0.10.147	63	Blue_S_2.bmp	1902-09-14	0		0	0	201198	0		0	0	NULL	NULL	NULL	Medium	run1	1	List2	Catch.wav	V_T	1	1	1	1	201048	150	1	823	201871
Exp2	15	Exp2-15-1	59.937	1.0.0.152	1	right	wengyingxuan	501528161	2.0.10.242	2.0.10.242	09-18-2019	2019-09-18 03:33:48	11:33:48	female	2.0.10.147	64	Red_C.bmp	1903-11-25	0		0	1	203334	0		0	0	NULL	NULL	NULL	Medium	run1	1	List2	A_T.wav	AV_T	1	1	1	1	203183	151	1	448	203631
Exp2	15	Exp2-15-1	59.937	1.0.0.152	1	right	wengyingxuan	501528161	2.0.10.242	2.0.10.242	09-18-2019	2019-09-18 03:33:48	11:33:48	female	2.0.10.147	65	Blue_S_2.bmp	1903-02-21	0		0	0	205920	0		0	0	NULL	NULL	NULL	Medium	run1	1	List2	Catch.wav	V_T	1	1	1	2	205770	150	1	373	206143
Exp2	15	Exp2-15-1	59.937	1.0.0.152	1	right	wengyingxuan	501528161	2.0.10.242	2.0.10.242	09-18-2019	2019-09-18 03:33:48	11:33:48	female	2.0.10.147	66	Catch.bmp	1902-08-07	0		0	0	208222	0		0	0	NULL	NULL	NULL	Medium	run1		List2	A_S.wav	A_S	0		1	1	208072	150		0	0
Exp2	15	Exp2-15-1	59.937	1.0.0.152	1	right	wengyingxuan	501528161	2.0.10.242	2.0.10.242	09-18-2019	2019-09-18 03:33:48	11:33:48	female	2.0.10.147	67	Blue_S_2.bmp	1903-07-16	0		0	0	210391	0		0	0	NULL	NULL	NULL	Medium	run1	1	List2	Catch.wav	V_T	1	1	1	1	210241	150	1	542	210783
Exp2	15	Exp2-15-1	59.937	1.0.0.152	1	right	wengyingxuan	501528161	2.0.10.242	2.0.10.242	09-18-2019	2019-09-18 03:33:48	11:33:48	female	2.0.10.147	68	Red_C_2.bmp	1904-05-15	0		0	1	212844	0		0	0	NULL	NULL	NULL	Medium	run1	1	List2	A_T.wav	AV_T	1	1	1	1	212693	151	1	418	213111
Exp2	15	Exp2-15-1	59.937	1.0.0.152	1	right	wengyingxuan	501528161	2.0.10.242	2.0.10.242	09-18-2019	2019-09-18 03:33:48	11:33:48	female	2.0.10.147	69	Blue_S.bmp	1902-12-11	0		0	1	215597	0		0	0	NULL	NULL	NULL	Medium	run1	1	List2	Catch.wav	V_T	1	1	1	1	215446	151	1	425	215871
Exp2	15	Exp2-15-1	59.937	1.0.0.152	1	right	wengyingxuan	501528161	2.0.10.242	2.0.10.242	09-18-2019	2019-09-18 03:33:48	11:33:48	female	2.0.10.147	70	Red_C.bmp	1903-07-14	0		0	0	217832	0		0	0	NULL	NULL	NULL	Medium	run1	1	List2	Catch.wav	V_T	1	1	0	1	217682	150	1	405	218087
Exp2	15	Exp2-15-1	59.937	1.0.0.152	1	right	wengyingxuan	501528161	2.0.10.242	2.0.10.242	09-18-2019	2019-09-18 03:33:48	11:33:48	female	2.0.10.147	71	Blue_S_2.bmp	1902-09-04	0		0	0	220285	0		0	0	NULL	NULL	NULL	Medium	run1	1	List2	Catch.wav	V_T	1	1	0	1	220135	150	1	376	220511
Exp2	15	Exp2-15-1	59.937	1.0.0.152	1	right	wengyingxuan	501528161	2.0.10.242	2.0.10.242	09-18-2019	2019-09-18 03:33:48	11:33:48	female	2.0.10.147	72	Catch.bmp	1903-04-30	0		0	0	222420	0		0	0	NULL	NULL	NULL	Medium	run1		List2	A_S.wav	A_S	0		1	1	222270	150		0	0
Exp2	15	Exp2-15-1	59.937	1.0.0.152	1	right	wengyingxuan	501528161	2.0.10.242	2.0.10.242	09-18-2019	2019-09-18 03:33:48	11:33:48	female	2.0.10.147	73	Catch.bmp	1903-02-17	0		0	0	225006	0		0	0	NULL	NULL	NULL	Medium	run1	1	List2	A_T.wav	A_T	1	1	0	1	224856	150	1	655	225511
Exp2	15	Exp2-15-1	59.937	1.0.0.152	1	right	wengyingxuan	501528161	2.0.10.242	2.0.10.242	09-18-2019	2019-09-18 03:33:48	11:33:48	female	2.0.10.147	74	Blue_S.bmp	1902-11-20	0		0	0	227309	0		0	0	NULL	NULL	NULL	Medium	run1	1	List2	A_T.wav	AV_T	1	1	0	1	227159	150	1	424	227583
Exp2	15	Exp2-15-1	59.937	1.0.0.152	1	right	wengyingxuan	501528161	2.0.10.242	2.0.10.242	09-18-2019	2019-09-18 03:33:48	11:33:48	female	2.0.10.147	75	Catch.bmp	1903-02-18	0		0	0	229511	0		0	0	NULL	NULL	NULL	Medium	run1	1	List2	A_T.wav	A_T	1	1	0	1	229361	150	1	590	229951
Exp2	15	Exp2-15-1	59.937	1.0.0.152	1	right	wengyingxuan	501528161	2.0.10.242	2.0.10.242	09-18-2019	2019-09-18 03:33:48	11:33:48	female	2.0.10.147	76	Red_C_2.bmp	1904-01-20	0		0	1	231814	0		0	0	NULL	NULL	NULL	Medium	run1	1	List2	Catch.wav	V_T	1	1	1	1	231663	151	1	384	232047
Exp2	15	Exp2-15-1	59.937	1.0.0.152	1	right	wengyingxuan	501528161	2.0.10.242	2.0.10.242	09-18-2019	2019-09-18 03:33:48	11:33:48	female	2.0.10.147	77	Red_C.bmp	1902-04-05	0		0	0	234450	0		0	0	NULL	NULL	NULL	Medium	run1	1	List2	Catch.wav	V_T	1	1	0	1	234300	150	1	331	234631
Exp2	15	Exp2-15-1	59.937	1.0.0.152	1	right	wengyingxuan	501528161	2.0.10.242	2.0.10.242	09-18-2019	2019-09-18 03:33:48	11:33:48	female	2.0.10.147	78	Red_C.bmp	1904-04-09	0		0	0	236435	0		0	0	NULL	NULL	NULL	Medium	run1	1	List2	A_T.wav	AV_T	1	1	1	1	236285	150	1	506	236791
Exp2	15	Exp2-15-1	59.937	1.0.0.152	1	right	wengyingxuan	501528161	2.0.10.242	2.0.10.242	09-18-2019	2019-09-18 03:33:48	11:33:48	female	2.0.10.147	79	Red_C_2.bmp	1903-01-30	0		0	0	239155	0		0	0	NULL	NULL	NULL	Medium	run1	1	List2	A_T.wav	AV_T	1	1	0	2	239005	150	1	371	239376
Exp2	15	Exp2-15-1	59.937	1.0.0.152	1	right	wengyingxuan	501528161	2.0.10.242	2.0.10.242	09-18-2019	2019-09-18 03:33:48	11:33:48	female	2.0.10.147	80	Catch.bmp	1902-05-23	0		0	0	241440	0		0	0	NULL	NULL	NULL	Medium	run1	1	List2	A_T.wav	A_T	1	1	0	1	241290	150	1	606	241896
Exp2	15	Exp2-15-1	59.937	1.0.0.152	1	right	wengyingxuan	501528161	2.0.10.242	2.0.10.242	09-18-2019	2019-09-18 03:33:48	11:33:48	female	2.0.10.147	81	Blue_S_2.bmp	1903-12-06	0		0	0	243476	0		0	0	NULL	NULL	NULL	Medium	run1	1	List2	A_T.wav	AV_T	1	1	0	1	243326	150	1	553	243879
Exp2	15	Exp2-15-1	59.937	1.0.0.152	1	right	wengyingxuan	501528161	2.0.10.242	2.0.10.242	09-18-2019	2019-09-18 03:33:48	11:33:48	female	2.0.10.147	82	Blue_S_2.bmp	1903-08-03	0		0	0	246062	0		0	0	NULL	NULL	NULL	Medium	run1	1	List2	A_T.wav	AV_T	1	1	0	1	245912	150	1	567	246479
Exp2	15	Exp2-15-1	59.937	1.0.0.152	1	right	wengyingxuan	501528161	2.0.10.242	2.0.10.242	09-18-2019	2019-09-18 03:33:48	11:33:48	female	2.0.10.147	83	Red_C_2.bmp	1902-05-08	0		0	0	248531	0		0	0	NULL	NULL	NULL	Medium	run1	1	List2	A_T.wav	AV_T	1	1	0	1	248381	150	1	458	248839
Exp2	15	Exp2-15-1	59.937	1.0.0.152	1	right	wengyingxuan	501528161	2.0.10.242	2.0.10.242	09-18-2019	2019-09-18 03:33:48	11:33:48	female	2.0.10.147	84	Catch.bmp	1903-09-21	0		0	0	250550	0		0	0	NULL	NULL	NULL	Medium	run1	1	List2	A_T.wav	A_T	1	1	0	1	250400	150	1	783	251183
Exp2	15	Exp2-15-1	59.937	1.0.0.152	1	right	wengyingxuan	501528161	2.0.10.242	2.0.10.242	09-18-2019	2019-09-18 03:33:48	11:33:48	female	2.0.10.147	85	Red_C.bmp	1902-04-07	0		0	0	253069	0		0	0	NULL	NULL	NULL	Medium	run1	1	List2	Catch.wav	V_T	1	1	1	1	252919	150	1	648	253567
Exp2	15	Exp2-15-1	59.937	1.0.0.152	1	right	wengyingxuan	501528161	2.0.10.242	2.0.10.242	09-18-2019	2019-09-18 03:33:48	11:33:48	female	2.0.10.147	86	Blue_S.bmp	1902-05-30	0		0	0	255055	0		0	0	NULL	NULL	NULL	Medium	run1	1	List2	A_T.wav	AV_T	1	1	0	1	254905	150	1	438	255343
Exp2	15	Exp2-15-1	59.937	1.0.0.152	1	right	wengyingxuan	501528161	2.0.10.242	2.0.10.242	09-18-2019	2019-09-18 03:33:48	11:33:48	female	2.0.10.147	87	Catch.bmp	1903-07-04	0		0	0	257090	0		0	0	NULL	NULL	NULL	Medium	run1	1	List2	A_T.wav	A_T	1	1	0	1	256940	150	1	563	257503
Exp2	15	Exp2-15-1	59.937	1.0.0.152	1	right	wengyingxuan	501528161	2.0.10.242	2.0.10.242	09-18-2019	2019-09-18 03:33:48	11:33:48	female	2.0.10.147	88	Red_C.bmp	1903-07-17	0		0	0	259526	0		0	0	NULL	NULL	NULL	Medium	run1	1	List2	Catch.wav	V_T	1	1	1	1	259376	150	1	527	259903
Exp2	15	Exp2-15-1	59.937	1.0.0.152	1	right	wengyingxuan	501528161	2.0.10.242	2.0.10.242	09-18-2019	2019-09-18 03:33:48	11:33:48	female	2.0.10.147	89	Blue_S_2.bmp	1902-04-23	0		0	0	261979	0		0	0	NULL	NULL	NULL	Medium	run1	1	List2	A_T.wav	AV_T	1	1	1	2	261829	150	1	506	262335
Exp2	15	Exp2-15-1	59.937	1.0.0.152	1	right	wengyingxuan	501528161	2.0.10.242	2.0.10.242	09-18-2019	2019-09-18 03:33:48	11:33:48	female	2.0.10.147	90	Catch.bmp	1903-05-04	0		0	0	263981	0		0	0	NULL	NULL	NULL	Medium	run1	1	List2	A_T.wav	A_T	1	1	0	1	263831	150	1	592	264423
Exp2	15	Exp2-15-1	59.937	1.0.0.152	1	right	wengyingxuan	501528161	2.0.10.242	2.0.10.242	09-18-2019	2019-09-18 03:33:48	11:33:48	female	2.0.10.147	91	Blue_S.bmp	1903-09-08	0		0	0	266350	0		0	0	NULL	NULL	NULL	Medium	run1	1	List2	A_T.wav	AV_T	1	1	0	1	266200	150	1	502	266702
Exp2	15	Exp2-15-1	59.937	1.0.0.152	1	right	wengyingxuan	501528161	2.0.10.242	2.0.10.242	09-18-2019	2019-09-18 03:33:48	11:33:48	female	2.0.10.147	92	Catch.bmp	1903-09-15	0		0	1	268853	0		0	0	NULL	NULL	NULL	Medium	run1	1	List2	A_T.wav	A_T	1	1	1	1	268702	151	1	608	269310
Exp2	15	Exp2-15-1	59.937	1.0.0.152	1	right	wengyingxuan	501528161	2.0.10.242	2.0.10.242	09-18-2019	2019-09-18 03:33:48	11:33:48	female	2.0.10.147	93	Blue_S.bmp	1903-05-05	0		0	0	271355	0		0	0	NULL	NULL	NULL	Medium	run1	1	List2	Catch.wav	V_T	1	1	1	1	271205	150	1	714	271919
Exp2	15	Exp2-15-1	59.937	1.0.0.152	1	right	wengyingxuan	501528161	2.0.10.242	2.0.10.242	09-18-2019	2019-09-18 03:33:48	11:33:48	female	2.0.10.147	94	Blue_S_2.bmp	1903-07-18	0		0	0	273724	0		0	0	NULL	NULL	NULL	Medium	run1	1	List2	A_T.wav	AV_T	1	1	1	1	273574	150	1	633	274207
Exp2	15	Exp2-15-1	59.937	1.0.0.152	1	right	wengyingxuan	501528161	2.0.10.242	2.0.10.242	09-18-2019	2019-09-18 03:33:48	11:33:48	female	2.0.10.147	95	Red_C.bmp	1903-10-13	0		0	0	276177	0		0	0	NULL	NULL	NULL	Medium	run1	1	List2	A_T.wav	AV_T	1	1	0	1	276027	150	1	571	276598
Exp2	15	Exp2-15-1	59.937	1.0.0.152	1	right	wengyingxuan	501528161	2.0.10.242	2.0.10.242	09-18-2019	2019-09-18 03:33:48	11:33:48	female	2.0.10.147	96	Catch.bmp	1904-03-31	0		0	0	278713	0		0	0	NULL	NULL	NULL	Medium	run1	1	List2	A_T.wav	A_T	1	1	0	1	278563	150	1	796	279359
Exp2	15	Exp2-15-1	59.937	1.0.0.152	1	right	wengyingxuan	501528161	2.0.10.242	2.0.10.242	09-18-2019	2019-09-18 03:33:48	11:33:48	female	2.0.10.147	97	Catch.bmp	1903-08-15	0		0	0	281416	0		0	0	NULL	NULL	NULL	Medium	run1	1	List2	A_T.wav	A_T	1	1	0	1	281266	150	1	445	281711
Exp2	15	Exp2-15-1	59.937	1.0.0.152	1	right	wengyingxuan	501528161	2.0.10.242	2.0.10.242	09-18-2019	2019-09-18 03:33:48	11:33:48	female	2.0.10.147	98	Catch.bmp	1903-04-28	0		0	0	283902	0		0	0	NULL	NULL	NULL	Medium	run1	1	List2	A_T.wav	A_T	1	1	0	2	283752	150	1	614	284366
Exp2	15	Exp2-15-1	59.937	1.0.0.152	1	right	wengyingxuan	501528161	2.0.10.242	2.0.10.242	09-18-2019	2019-09-18 03:33:48	11:33:48	female	2.0.10.147	99	Red_C_2.bmp	1902-04-22	0		0	0	286271	0		0	0	NULL	NULL	NULL	Medium	run1	1	List2	Catch.wav	V_T	1	1	1	1	286121	150	1	446	286567
Exp2	15	Exp2-15-1	59.937	1.0.0.152	1	right	wengyingxuan	501528161	2.0.10.242	2.0.10.242	09-18-2019	2019-09-18 03:33:48	11:33:48	female	2.0.10.147	100	Blue_S.bmp	1903-10-12	0		0	0	288273	0		0	0	NULL	NULL	NULL	Medium	run1	1	List2	Catch.wav	V_T	1	1	0	1	288123	150	1	404	288527
Exp2	15	Exp2-15-1	59.937	1.0.0.152	1	right	wengyingxuan	501528161	2.0.10.242	2.0.10.242	09-18-2019	2019-09-18 03:33:48	11:33:48	female	2.0.10.147	101	Blue_C.bmp	1904-05-18	0		0	0	290809	0		0	0	NULL	NULL	NULL	Medium	run1		List2	A_S.wav	AV_S	0		1	1	290659	150		0	0
Exp2	15	Exp2-15-1	59.937	1.0.0.152	1	right	wengyingxuan	501528161	2.0.10.242	2.0.10.242	09-18-2019	2019-09-18 03:33:48	11:33:48	female	2.0.10.147	102	Blue_S_2.bmp	1902-08-13	0		0	0	293612	0		0	0	NULL	NULL	NULL	Medium	run1	1	List2	A_T.wav	AV_T	1	1	0	1	293462	150	1	633	294095
Exp2	15	Exp2-15-1	59.937	1.0.0.152	1	right	wengyingxuan	501528161	2.0.10.242	2.0.10.242	09-18-2019	2019-09-18 03:33:48	11:33:48	female	2.0.10.147	103	Catch.bmp	1902-08-29	0		0	0	295731	0		0	0	NULL	NULL	NULL	Medium	run1	1	List2	A_T.wav	A_T	1	1	0	1	295581	150	1	626	296207
Exp2	15	Exp2-15-1	59.937	1.0.0.152	1	right	wengyingxuan	501528161	2.0.10.242	2.0.10.242	09-18-2019	2019-09-18 03:33:48	11:33:48	female	2.0.10.147	104	Red_C_2.bmp	1903-10-13	0		0	0	297850	0		0	0	NULL	NULL	NULL	Medium	run1	1	List2	Catch.wav	V_T	1	1	0	2	297700	150	1	570	298270
Exp2	15	Exp2-15-1	59.937	1.0.0.152	1	right	wengyingxuan	501528161	2.0.10.242	2.0.10.242	09-18-2019	2019-09-18 03:33:48	11:33:48	female	2.0.10.147	105	Catch.bmp	1903-09-28	0		0	0	300386	0		0	0	NULL	NULL	NULL	Medium	run1	1	List2	A_T.wav	A_T	1	1	0	2	300236	150	1	755	300991
Exp2	15	Exp2-15-1	59.937	1.0.0.152	1	right	wengyingxuan	501528161	2.0.10.242	2.0.10.242	09-18-2019	2019-09-18 03:33:48	11:33:48	female	2.0.10.147	106	Red_C.bmp	1902-03-26	0		0	0	302905	0		0	0	NULL	NULL	NULL	Medium	run1	1	List2	A_T.wav	AV_T	1	1	0	1	302755	150	1	691	303446
Exp2	15	Exp2-15-1	59.937	1.0.0.152	1	right	wengyingxuan	501528161	2.0.10.242	2.0.10.242	09-18-2019	2019-09-18 03:33:48	11:33:48	female	2.0.10.147	107	Blue_C.bmp	1903-10-27	0		0	0	304874	0		0	0	NULL	NULL	NULL	Medium	Run1		List2	Catch.wav	V_S	0		0	1	304724	150		0	0
Exp2	15	Exp2-15-1	59.937	1.0.0.152	1	right	wengyingxuan	501528161	2.0.10.242	2.0.10.242	09-18-2019	2019-09-18 03:33:48	11:33:48	female	2.0.10.147	108	Red_C_2.bmp	1904-02-05	0		1	0	307476	0		0	0	NULL	NULL	NULL	Medium	run1	1	List2	Catch.wav	V_T	1	1	0	1	307326	150	1	465	307791
Exp2	15	Exp2-15-1	59.937	1.0.0.152	1	right	wengyingxuan	501528161	2.0.10.242	2.0.10.242	09-18-2019	2019-09-18 03:33:48	11:33:48	female	2.0.10.147	109	Catch.bmp	1902-12-11	0		0	0	310129	0		0	0	NULL	NULL	NULL	Medium	run1	1	List2	A_T.wav	A_T	1	1	1	1	309979	150	1	612	310591
Exp2	15	Exp2-15-1	59.937	1.0.0.152	1	right	wengyingxuan	501528161	2.0.10.242	2.0.10.242	09-18-2019	2019-09-18 03:33:48	11:33:48	female	2.0.10.147	110	Red_C.bmp	1904-03-06	0		0	0	312365	0		0	0	NULL	NULL	NULL	Medium	run1	1	List2	A_T.wav	AV_T	1	1	0	1	312215	150	1	519	312734
Exp2	15	Exp2-15-1	59.937	1.0.0.152	1	right	wengyingxuan	501528161	2.0.10.242	2.0.10.242	09-18-2019	2019-09-18 03:33:48	11:33:48	female	2.0.10.147	111	Catch.bmp	1904-02-23	0		0	0	315051	0		0	0	NULL	NULL	NULL	Medium	run1	1	List2	A_T.wav	A_T	1	1	0	1	314901	150	1	465	315366
Exp2	15	Exp2-15-1	59.937	1.0.0.152	1	right	wengyingxuan	501528161	2.0.10.242	2.0.10.242	09-18-2019	2019-09-18 03:33:48	11:33:48	female	2.0.10.147	112	Red_S_2.bmp	1902-03-28	0		0	1	317721	0		0	0	NULL	NULL	NULL	Medium	run1		List2	Catch.wav	V_S	0		1	1	317570	151	1	420	317990
Exp2	15	Exp2-15-1	59.937	1.0.0.152	1	right	wengyingxuan	501528161	2.0.10.242	2.0.10.242	09-18-2019	2019-09-18 03:33:48	11:33:48	female	2.0.10.147	113	Red_C.bmp	1903-10-21	0		0	0	319689	0		0	0	NULL	NULL	NULL	Medium	run1	1	List2	A_T.wav	AV_T	1	1	1	1	319539	150	1	459	319998
Exp2	15	Exp2-15-1	59.937	1.0.0.152	1	right	wengyingxuan	501528161	2.0.10.242	2.0.10.242	09-18-2019	2019-09-18 03:33:48	11:33:48	female	2.0.10.147	114	Red_C_2.bmp	1902-07-27	0		0	0	322242	0		0	0	NULL	NULL	NULL	Medium	run1	1	List2	A_T.wav	AV_T	1	1	0	1	322092	150	1	618	322710
Exp2	15	Exp2-15-1	59.937	1.0.0.152	1	right	wengyingxuan	501528161	2.0.10.242	2.0.10.242	09-18-2019	2019-09-18 03:33:48	11:33:48	female	2.0.10.147	115	Blue_S_2.bmp	1903-11-06	0		0	0	324344	0		0	0	NULL	NULL	NULL	Medium	run1	1	List2	Catch.wav	V_T	1	1	1	1	324194	150	1	741	324935
Exp2	15	Exp2-15-1	59.937	1.0.0.152	1	right	wengyingxuan	501528161	2.0.10.242	2.0.10.242	09-18-2019	2019-09-18 03:33:48	11:33:48	female	2.0.10.147	116	Blue_S_2.bmp	1903-10-08	0		0	0	326897	0		0	0	NULL	NULL	NULL	Medium	run1	1	List2	A_T.wav	AV_T	1	1	1	1	326747	150	1	539	327286
Exp2	15	Exp2-15-1	59.937	1.0.0.152	1	right	wengyingxuan	501528161	2.0.10.242	2.0.10.242	09-18-2019	2019-09-18 03:33:48	11:33:48	female	2.0.10.147	117	Blue_S_2.bmp	1902-07-13	0		0	0	329433	0		0	0	NULL	NULL	NULL	Medium	run1	1	List2	Catch.wav	V_T	1	1	0	1	329283	150	1	508	329791
Exp2	15	Exp2-15-1	59.937	1.0.0.152	1	right	wengyingxuan	501528161	2.0.10.242	2.0.10.242	09-18-2019	2019-09-18 03:33:48	11:33:48	female	2.0.10.147	118	Blue_C.bmp	1904-02-13	0		0	0	331518	0		0	0	NULL	NULL	NULL	Medium	run1		List2	A_S.wav	AV_S	0		1	1	331368	150		0	0
Exp2	15	Exp2-15-1	59.937	1.0.0.152	1	right	wengyingxuan	501528161	2.0.10.242	2.0.10.242	09-18-2019	2019-09-18 03:33:48	11:33:48	female	2.0.10.147	119	Catch.bmp	1904-01-30	0		0	0	334238	0		0	0	NULL	NULL	NULL	Medium	run1	1	List2	A_T.wav	A_T	1	1	0	1	334088	150	1	550	334638
Exp2	15	Exp2-15-1	59.937	1.0.0.152	1	right	wengyingxuan	501528161	2.0.10.242	2.0.10.242	09-18-2019	2019-09-18 03:33:48	11:33:48	female	2.0.10.147	120	Red_C.bmp	1903-10-12	0		0	0	336891	0		0	0	NULL	NULL	NULL	Medium	run1	1	List2	A_T.wav	AV_T	1	1	0	1	336741	150	1	713	337454
Exp2	15	Exp2-15-1	59.937	1.0.0.152	1	right	wengyingxuan	501528161	2.0.10.242	2.0.10.242	09-18-2019	2019-09-18 03:33:48	11:33:48	female	2.0.10.147	121	Catch.bmp	1903-12-11	0		0	0	339427	0		0	0	NULL	NULL	NULL	Medium	run1		List2	A_S.wav	A_S	0		0	1	339277	150		0	0
Exp2	15	Exp2-15-1	59.937	1.0.0.152	1	right	wengyingxuan	501528161	2.0.10.242	2.0.10.242	09-18-2019	2019-09-18 03:33:48	11:33:48	female	2.0.10.147	122	Catch.bmp	1902-09-06	0		0	1	342080	0		0	0	NULL	NULL	NULL	Medium	run1	1	List2	A_T.wav	A_T	1	1	1	1	341929	151	1	493	342422
Exp2	15	Exp2-15-1	59.937	1.0.0.152	1	right	wengyingxuan	501528161	2.0.10.242	2.0.10.242	09-18-2019	2019-09-18 03:33:48	11:33:48	female	2.0.10.147	123	Red_C_2.bmp	1903-03-08	0		0	0	344215	0		0	0	NULL	NULL	NULL	Medium	run1	1	List2	Catch.wav	V_T	1	1	1	1	344065	150	1	580	344645
Exp2	15	Exp2-15-1	59.937	1.0.0.152	1	right	wengyingxuan	501528161	2.0.10.242	2.0.10.242	09-18-2019	2019-09-18 03:33:48	11:33:48	female	2.0.10.147	124	Blue_C.bmp	1903-03-28	0		0	0	346534	0		0	0	NULL	NULL	NULL	Medium	Run1		List2	Catch.wav	V_S	0		0	1	346384	150		0	0
Exp2	15	Exp2-15-1	59.937	1.0.0.152	1	right	wengyingxuan	501528161	2.0.10.242	2.0.10.242	09-18-2019	2019-09-18 03:33:48	11:33:48	female	2.0.10.147	125	Blue_S_2.bmp	1903-09-13	0		0	0	348953	0		0	0	NULL	NULL	NULL	Medium	run1	1	List2	A_T.wav	AV_T	1	1	1	1	348803	150	1	562	349365
Exp2	15	Exp2-15-1	59.937	1.0.0.152	1	right	wengyingxuan	501528161	2.0.10.242	2.0.10.242	09-18-2019	2019-09-18 03:33:48	11:33:48	female	2.0.10.147	126	Red_C_2.bmp	1902-08-15	0		0	0	351456	0		0	0	NULL	NULL	NULL	Medium	run1	1	List2	Catch.wav	V_T	1	1	1	1	351306	150	1	627	351933
Exp2	15	Exp2-15-1	59.937	1.0.0.152	1	right	wengyingxuan	501528161	2.0.10.242	2.0.10.242	09-18-2019	2019-09-18 03:33:48	11:33:48	female	2.0.10.147	127	Blue_C.bmp	1902-05-17	0		0	0	353575	0		0	0	NULL	NULL	NULL	Medium	run1		List2	A_S.wav	AV_S	0		1	1	353425	150		0	0
Exp2	15	Exp2-15-1	59.937	1.0.0.152	1	right	wengyingxuan	501528161	2.0.10.242	2.0.10.242	09-18-2019	2019-09-18 03:33:48	11:33:48	female	2.0.10.147	128	Red_C_2.bmp	1903-05-06	0		1	0	355660	0		0	0	NULL	NULL	NULL	Medium	run1	1	List2	Catch.wav	V_T	1	1	1	1	355510	150	1	399	355909
Exp2	15	Exp2-15-1	59.937	1.0.0.152	1	right	wengyingxuan	501528161	2.0.10.242	2.0.10.242	09-18-2019	2019-09-18 03:33:48	11:33:48	female	2.0.10.147	129	Catch.bmp	1902-11-30	0		0	1	358030	0		0	0	NULL	NULL	NULL	Medium	run1	1	List2	A_T.wav	A_T	1	1	1	1	357879	151	1	598	358477
Exp2	15	Exp2-15-1	59.937	1.0.0.152	1	right	wengyingxuan	501528161	2.0.10.242	2.0.10.242	09-18-2019	2019-09-18 03:33:48	11:33:48	female	2.0.10.147	130	Catch.bmp	1902-05-29	0		0	1	360249	0		0	0	NULL	NULL	NULL	Medium	run1	1	List2	A_T.wav	A_T	1	1	1	1	360098	151	1	515	360613
Exp2	15	Exp2-15-1	59.937	1.0.0.152	1	right	wengyingxuan	501528161	2.0.10.242	2.0.10.242	09-18-2019	2019-09-18 03:33:48	11:33:48	female	2.0.10.147	131	Catch.bmp	1902-12-26	0		0	0	362284	0		0	0	NULL	NULL	NULL	Medium	run1	1	List2	A_T.wav	A_T	1	1	0	1	362134	150	1	543	362677
Exp2	15	Exp2-15-1	59.937	1.0.0.152	1	right	wengyingxuan	501528161	2.0.10.242	2.0.10.242	09-18-2019	2019-09-18 03:33:48	11:33:48	female	2.0.10.147	132	Red_S_2.bmp	1902-05-14	0		0	0	364536	0		0	0	NULL	NULL	NULL	Medium	run1		List2	Catch.wav	V_S	0		1	1	364386	150		0	0
Exp2	15	Exp2-15-1	59.937	1.0.0.152	1	right	wengyingxuan	501528161	2.0.10.242	2.0.10.242	09-18-2019	2019-09-18 03:33:48	11:33:48	female	2.0.10.147	133	Catch.bmp	1903-01-21	0		0	0	366622	0		0	0	NULL	NULL	NULL	Medium	run1	1	List2	A_T.wav	A_T	1	1	0	1	366472	150	1	621	367093
Exp2	15	Exp2-15-1	59.937	1.0.0.152	1	right	wengyingxuan	501528161	2.0.10.242	2.0.10.242	09-18-2019	2019-09-18 03:33:48	11:33:48	female	2.0.10.147	134	Red_C_2.bmp	1903-06-10	0		0	0	368891	0		0	0	NULL	NULL	NULL	Medium	run1	1	List2	Catch.wav	V_T	1	1	1	1	368741	150	1	584	369325
Exp2	15	Exp2-15-1	59.937	1.0.0.152	1	right	wengyingxuan	501528161	2.0.10.242	2.0.10.242	09-18-2019	2019-09-18 03:33:48	11:33:48	female	2.0.10.147	135	Red_C.bmp	1903-06-21	0		0	0	371310	0		0	0	NULL	NULL	NULL	Medium	run1	1	List2	Catch.wav	V_T	1	1	0	1	371160	150	1	510	371670
Exp2	15	Exp2-15-1	59.937	1.0.0.152	1	right	wengyingxuan	501528161	2.0.10.242	2.0.10.242	09-18-2019	2019-09-18 03:33:48	11:33:48	female	2.0.10.147	136	Red_C_2.bmp	1902-08-06	0		1	0	373729	0		0	0	NULL	NULL	NULL	Medium	run1	1	List2	Catch.wav	V_T	1	1	0	1	373579	150	1	538	374117
Exp2	15	Exp2-15-1	59.937	1.0.0.152	1	right	wengyingxuan	501528161	2.0.10.242	2.0.10.242	09-18-2019	2019-09-18 03:33:48	11:33:48	female	2.0.10.147	137	Red_S.bmp	1902-08-02	0		0	0	375832	0		0	0	NULL	NULL	NULL	Medium	run1		List2	A_S.wav	AV_S	0		1	2	375682	150		0	0
Exp2	15	Exp2-15-1	59.937	1.0.0.152	1	right	wengyingxuan	501528161	2.0.10.242	2.0.10.242	09-18-2019	2019-09-18 03:33:48	11:33:48	female	2.0.10.147	138	Red_C.bmp	1902-05-13	0		0	1	378001	0		0	0	NULL	NULL	NULL	Medium	run1	1	List2	Catch.wav	V_T	1	1	1	1	377850	151	1	507	378357
Exp2	15	Exp2-15-1	59.937	1.0.0.152	1	right	wengyingxuan	501528161	2.0.10.242	2.0.10.242	09-18-2019	2019-09-18 03:33:48	11:33:48	female	2.0.10.147	139	Catch.bmp	1903-04-21	0		0	0	380019	0		0	0	NULL	NULL	NULL	Medium	run1		List2	A_S.wav	A_S	0		1	1	379869	150		0	0
Exp2	15	Exp2-15-1	59.937	1.0.0.152	1	right	wengyingxuan	501528161	2.0.10.242	2.0.10.242	09-18-2019	2019-09-18 03:33:48	11:33:48	female	2.0.10.147	140	Catch.bmp	1902-10-24	0		0	0	382455	0		0	0	NULL	NULL	NULL	Medium	run1	1	List2	A_T.wav	A_T	1	1	0	1	382305	150	1	700	383005
Exp2	15	Exp2-15-1	59.937	1.0.0.152	1	right	wengyingxuan	501528161	2.0.10.242	2.0.10.242	09-18-2019	2019-09-18 03:33:48	11:33:48	female	2.0.10.147	141	Catch.bmp	1903-03-22	0		0	0	384641	1185		0	0	NULL	NULL	NULL	Medium	run1	1	List2	A_T.wav	A_T	1	1	0	1	384491	150	1	707	385198
Exp2	15	Exp2-15-1	59.937	1.0.0.152	1	right	wengyingxuan	501528161	2.0.10.242	2.0.10.242	09-18-2019	2019-09-18 03:33:48	11:33:48	female	2.0.10.147	142	Blue_S.bmp	1903-06-09	0		0	0	388245	0		0	0	NULL	NULL	NULL	Medium	run1	1	List2	Catch.wav	V_T	1	1	0	2	388095	150	1	870	388965
Exp2	15	Exp2-15-1	59.937	1.0.0.152	1	right	wengyingxuan	501528161	2.0.10.242	2.0.10.242	09-18-2019	2019-09-18 03:33:48	11:33:48	female	2.0.10.147	143	Red_S.bmp	1902-12-26	0		0	0	390664	0		0	0	NULL	NULL	NULL	Medium	run1		List2	A_S.wav	AV_S	0		0	1	390514	150		0	0
Exp2	15	Exp2-15-1	59.937	1.0.0.152	1	right	wengyingxuan	501528161	2.0.10.242	2.0.10.242	09-18-2019	2019-09-18 03:33:48	11:33:48	female	2.0.10.147	144	Red_S.bmp	1903-12-29	0		0	0	392966	0		0	0	NULL	NULL	NULL	Medium	run1		List2	A_S.wav	AV_S	0		0	1	392816	150		0	0
Exp2	15	Exp2-15-1	59.937	1.0.0.152	1	right	wengyingxuan	501528161	2.0.10.242	2.0.10.242	09-18-2019	2019-09-18 03:33:48	11:33:48	female	2.0.10.147	145	Red_S_2.bmp	1903-06-13	0		0	1	395653	0		0	0	NULL	NULL	NULL	Medium	run1		List2	A_S.wav	AV_S	0		1	1	395502	151		0	0
Exp2	15	Exp2-15-1	59.937	1.0.0.152	1	right	wengyingxuan	501528161	2.0.10.242	2.0.10.242	09-18-2019	2019-09-18 03:33:48	11:33:48	female	2.0.10.147	146	Red_C_2.bmp	1902-11-18	0		0	0	398122	0		0	0	NULL	NULL	NULL	Medium	run1	1	List2	Catch.wav	V_T	1	1	0	1	397972	150	1	753	398725
Exp2	15	Exp2-15-1	59.937	1.0.0.152	1	right	wengyingxuan	501528161	2.0.10.242	2.0.10.242	09-18-2019	2019-09-18 03:33:48	11:33:48	female	2.0.10.147	147	Blue_S.bmp	1903-06-05	0		0	0	400324	0		0	0	NULL	NULL	NULL	Medium	run1	1	List2	A_T.wav	AV_T	1	1	1	1	400174	150	1	447	400621
Exp2	15	Exp2-15-1	59.937	1.0.0.152	1	right	wengyingxuan	501528161	2.0.10.242	2.0.10.242	09-18-2019	2019-09-18 03:33:48	11:33:48	female	2.0.10.147	148	Blue_C_2.bmp	1904-01-06	0		0	1	402727	0		0	0	NULL	NULL	NULL	Medium	run1		List2	Catch.wav	V_S	0		1	1	402576	151		0	0
Exp2	15	Exp2-15-1	59.937	1.0.0.152	1	right	wengyingxuan	501528161	2.0.10.242	2.0.10.242	09-18-2019	2019-09-18 03:33:48	11:33:48	female	2.0.10.147	149	Red_S.bmp	1903-06-27	0		0	0	405413	0		0	0	NULL	NULL	NULL	Medium	run1		List2	Catch.wav	V_S	0		0	1	405263	150		0	0
Exp2	15	Exp2-15-1	59.937	1.0.0.152	1	right	wengyingxuan	501528161	2.0.10.242	2.0.10.242	09-18-2019	2019-09-18 03:33:48	11:33:48	female	2.0.10.147	150	Red_S_2.bmp	1902-08-01	0		0	0	407899	0		0	0	NULL	NULL	NULL	Medium	run1		List2	Catch.wav	V_S	0		0	1	407749	150		0	0
Exp2	15	Exp2-15-1	59.937	1.0.0.152	1	right	wengyingxuan	501528161	2.0.10.242	2.0.10.242	09-18-2019	2019-09-18 03:33:48	11:33:48	female	2.0.10.147	151	Red_C_2.bmp	1904-04-07	0		0	0	410051	0		0	0	NULL	NULL	NULL	Medium	run1	1	List2	Catch.wav	V_T	1	1	0	1	409901	150	1	464	410365
Exp2	15	Exp2-15-1	59.937	1.0.0.152	1	right	wengyingxuan	501528161	2.0.10.242	2.0.10.242	09-18-2019	2019-09-18 03:33:48	11:33:48	female	2.0.10.147	152	Blue_C.bmp	1903-07-22	0		1	0	412770	0		0	0	NULL	NULL	NULL	Medium	Run1		List2	Catch.wav	V_S	0		0	1	412620	150		0	0
Exp2	15	Exp2-15-1	59.937	1.0.0.152	1	right	wengyingxuan	501528161	2.0.10.242	2.0.10.242	09-18-2019	2019-09-18 03:33:48	11:33:48	female	2.0.10.147	153	Catch.bmp	1903-12-26	0		0	0	415290	0		0	0	NULL	NULL	NULL	Medium	run1	1	List2	A_T.wav	A_T	1	1	1	1	415140	150	1	737	415877
Exp2	15	Exp2-15-1	59.937	1.0.0.152	1	right	wengyingxuan	501528161	2.0.10.242	2.0.10.242	09-18-2019	2019-09-18 03:33:48	11:33:48	female	2.0.10.147	154	Blue_S_2.bmp	1903-05-24	0		0	0	417909	0		0	0	NULL	NULL	NULL	Medium	run1	1	List2	A_T.wav	AV_T	1	1	0	1	417759	150	1	943	418702
Exp2	15	Exp2-15-1	59.937	1.0.0.152	1	right	wengyingxuan	501528161	2.0.10.242	2.0.10.242	09-18-2019	2019-09-18 03:33:48	11:33:48	female	2.0.10.147	155	Blue_C_2.bmp	1903-10-30	0		0	0	420312	0		0	0	NULL	NULL	NULL	Medium	run1		List2	Catch.wav	V_S	0		0	1	420162	150		0	0
Exp2	15	Exp2-15-1	59.937	1.0.0.152	1	right	wengyingxuan	501528161	2.0.10.242	2.0.10.242	09-18-2019	2019-09-18 03:33:48	11:33:48	female	2.0.10.147	156	Blue_S_2.bmp	1904-04-11	0		1	0	422914	0		0	0	NULL	NULL	NULL	Medium	run1	1	List2	Catch.wav	V_T	1	1	0	1	422764	150	1	753	423517
Exp2	15	Exp2-15-1	59.937	1.0.0.152	1	right	wengyingxuan	501528161	2.0.10.242	2.0.10.242	09-18-2019	2019-09-18 03:33:48	11:33:48	female	2.0.10.147	157	Blue_S.bmp	1902-06-20	0		0	0	425634	0		0	0	NULL	NULL	NULL	Medium	run1	1	List2	A_T.wav	AV_T	1	1	1	1	425484	150	1	665	426149
Exp2	15	Exp2-15-1	59.937	1.0.0.152	1	right	wengyingxuan	501528161	2.0.10.242	2.0.10.242	09-18-2019	2019-09-18 03:33:48	11:33:48	female	2.0.10.147	158	Catch.bmp	1903-11-14	0		0	0	427686	0		0	0	NULL	NULL	NULL	Medium	run1	1	List2	A_T.wav	A_T	1	1	0	1	427536	150	1	717	428253
Exp2	15	Exp2-15-1	59.937	1.0.0.152	1	right	wengyingxuan	501528161	2.0.10.242	2.0.10.242	09-18-2019	2019-09-18 03:33:48	11:33:48	female	2.0.10.147	159	Blue_S_2.bmp	1904-01-13	0		0	1	430256	0		0	0	NULL	NULL	NULL	Medium	run1	1	List2	A_T.wav	AV_T	1	1	1	1	430105	151	1	564	430669
Exp2	15	Exp2-15-1	59.937	1.0.0.152	1	right	wengyingxuan	501528161	2.0.10.242	2.0.10.242	09-18-2019	2019-09-18 03:33:48	11:33:48	female	2.0.10.147	160	Red_C_2.bmp	1902-10-22	0		0	1	432892	0		0	0	NULL	NULL	NULL	Medium	run1	1	List2	A_T.wav	AV_T	1	1	1	1	432741	151	1	607	433348
Exp2	15	Exp2-15-1	59.937	1.0.0.152	1	right	wengyingxuan	501528161	2.0.10.242	2.0.10.242	09-18-2019	2019-09-18 03:33:48	11:33:48	female	2.0.10.147	161	Blue_S.bmp	1902-09-03	0		0	0	435077	0		0	0	NULL	NULL	NULL	Medium	run1	1	List2	Catch.wav	V_T	1	1	1	1	434927	150	1	533	435460
Exp2	15	Exp2-15-1	59.937	1.0.0.152	1	right	wengyingxuan	501528161	2.0.10.242	2.0.10.242	09-18-2019	2019-09-18 03:33:48	11:33:48	female	2.0.10.147	162	Catch.bmp	1903-08-06	0		0	0	437213	0		0	0	NULL	NULL	NULL	Medium	run1		List2	A_S.wav	A_S	0		1	1	437063	150		0	0
Exp2	15	Exp2-15-1	59.937	1.0.0.152	1	right	wengyingxuan	501528161	2.0.10.242	2.0.10.242	09-18-2019	2019-09-18 03:33:48	11:33:48	female	2.0.10.147	163	Blue_S.bmp	1903-11-13	0		0	0	439749	0		0	0	NULL	NULL	NULL	Medium	run1	1	List2	A_T.wav	AV_T	1	1	0	1	439599	150	1	797	440396
Exp2	15	Exp2-15-1	59.937	1.0.0.152	1	right	wengyingxuan	501528161	2.0.10.242	2.0.10.242	09-18-2019	2019-09-18 03:33:48	11:33:48	female	2.0.10.147	164	Red_C_2.bmp	1903-07-09	0		0	0	442318	0		0	0	NULL	NULL	NULL	Medium	run1	1	List2	Catch.wav	V_T	1	1	1	1	442168	150	1	596	442764
Exp2	15	Exp2-15-1	59.937	1.0.0.152	1	right	wengyingxuan	501528161	2.0.10.242	2.0.10.242	09-18-2019	2019-09-18 03:33:48	11:33:48	female	2.0.10.147	165	Blue_S.bmp	1903-07-18	0		0	0	444754	0		0	0	NULL	NULL	NULL	Medium	run1	1	List2	A_T.wav	AV_T	1	1	1	1	444604	150	1	656	445260
Exp2	15	Exp2-15-1	59.937	1.0.0.152	1	right	wengyingxuan	501528161	2.0.10.242	2.0.10.242	09-18-2019	2019-09-18 03:33:48	11:33:48	female	2.0.10.147	166	Red_C_2.bmp	1904-01-29	0		0	0	447207	0		0	0	NULL	NULL	NULL	Medium	run1	1	List2	A_T.wav	AV_T	1	1	0	1	447057	150	1	571	447628
Exp2	15	Exp2-15-1	59.937	1.0.0.152	1	right	wengyingxuan	501528161	2.0.10.242	2.0.10.242	09-18-2019	2019-09-18 03:33:48	11:33:48	female	2.0.10.147	167	Catch.bmp	1903-01-14	0		1	0	449859	0		0	0	NULL	NULL	NULL	Medium	run1		List2	A_S.wav	A_S	0		0	1	449709	150		0	0
Exp2	15	Exp2-15-1	59.937	1.0.0.152	1	right	wengyingxuan	501528161	2.0.10.242	2.0.10.242	09-18-2019	2019-09-18 03:33:48	11:33:48	female	2.0.10.147	168	Red_C.bmp	1902-05-15	0		0	1	452179	0		0	0	NULL	NULL	NULL	Medium	run1	1	List2	A_T.wav	AV_T	1	1	1	1	452028	151	1	561	452589
Exp2	15	Exp2-15-1	59.937	1.0.0.152	1	right	wengyingxuan	501528161	2.0.10.242	2.0.10.242	09-18-2019	2019-09-18 03:33:48	11:33:48	female	2.0.10.147	169	Catch.bmp	1903-02-11	0		0	0	454197	0		0	0	NULL	NULL	NULL	Medium	run1		List2	A_S.wav	A_S	0		0	1	454047	150		0	0
Exp2	15	Exp2-15-1	59.937	1.0.0.152	1	right	wengyingxuan	501528161	2.0.10.242	2.0.10.242	09-18-2019	2019-09-18 03:33:48	11:33:48	female	2.0.10.147	170	Blue_S_2.bmp	1903-09-02	0		0	0	456550	0		0	0	NULL	NULL	NULL	Medium	run1	1	List2	A_T.wav	AV_T	1	1	0	1	456400	150	1	796	457196
Exp2	15	Exp2-15-1	59.937	1.0.0.152	1	right	wengyingxuan	501528161	2.0.10.242	2.0.10.242	09-18-2019	2019-09-18 03:33:48	11:33:48	female	2.0.10.147	171	Blue_S_2.bmp	1902-06-21	0		0	1	459053	0		0	0	NULL	NULL	NULL	Medium	run1	1	List2	A_T.wav	AV_T	1	1	0	1	458902	151	1	646	459548
Exp2	15	Exp2-15-1	59.937	1.0.0.152	1	right	wengyingxuan	501528161	2.0.10.242	2.0.10.242	09-18-2019	2019-09-18 03:33:48	11:33:48	female	2.0.10.147	172	Red_C_2.bmp	1904-03-19	0		0	0	461105	0		0	0	NULL	NULL	NULL	Medium	run1	1	List2	A_T.wav	AV_T	1	1	0	2	460955	150	1	513	461468
Exp2	15	Exp2-15-1	59.937	1.0.0.152	1	right	wengyingxuan	501528161	2.0.10.242	2.0.10.242	09-18-2019	2019-09-18 03:33:48	11:33:48	female	2.0.10.147	173	Red_C.bmp	1903-03-19	0		1	0	463807	0		0	0	NULL	NULL	NULL	Medium	run1	1	List2	A_T.wav	AV_T	1	1	0	1	463657	150	1	572	464229
Exp2	15	Exp2-15-1	59.937	1.0.0.152	1	right	wengyingxuan	501528161	2.0.10.242	2.0.10.242	09-18-2019	2019-09-18 03:33:48	11:33:48	female	2.0.10.147	174	Blue_S.bmp	1903-02-11	0		0	0	466143	0		0	0	NULL	NULL	NULL	Medium	run1	1	List2	Catch.wav	V_T	1	1	1	1	465993	150	1	396	466389
Exp2	15	Exp2-15-1	59.937	1.0.0.152	1	right	wengyingxuan	501528161	2.0.10.242	2.0.10.242	09-18-2019	2019-09-18 03:33:48	11:33:48	female	2.0.10.147	175	Red_C_2.bmp	1904-05-02	0		0	0	468429	0		0	0	NULL	NULL	NULL	Medium	run1	1	List2	A_T.wav	AV_T	1	1	1	1	468279	150	1	510	468789
Exp2	15	Exp2-15-1	59.937	1.0.0.152	1	right	wengyingxuan	501528161	2.0.10.242	2.0.10.242	09-18-2019	2019-09-18 03:33:48	11:33:48	female	2.0.10.147	176	Blue_C_2.bmp	1903-09-24	0		0	0	471165	0		0	0	NULL	NULL	NULL	Medium	run1		List2	Catch.wav	V_S	0		1	1	471015	150		0	0
Exp2	15	Exp2-15-1	59.937	1.0.0.152	1	right	wengyingxuan	501528161	2.0.10.242	2.0.10.242	09-18-2019	2019-09-18 03:33:48	11:33:48	female	2.0.10.147	177	Catch.bmp	1903-12-30	0		0	0	473751	0		0	0	NULL	NULL	NULL	Medium	run1	1	List2	A_T.wav	A_T	1	1	1	1	473601	150	1	675	474276
Exp2	15	Exp2-15-1	59.937	1.0.0.152	1	right	wengyingxuan	501528161	2.0.10.242	2.0.10.242	09-18-2019	2019-09-18 03:33:48	11:33:48	female	2.0.10.147	178	Blue_C_2.bmp	1904-05-10	0		0	0	476371	0		0	0	NULL	NULL	NULL	Medium	run1		List2	A_S.wav	AV_S	0		0	2	476221	150		0	0
Exp2	15	Exp2-15-1	59.937	1.0.0.152	1	right	wengyingxuan	501528161	2.0.10.242	2.0.10.242	09-18-2019	2019-09-18 03:33:48	11:33:48	female	2.0.10.147	179	Catch.bmp	1902-05-19	0		0	1	479174	0		0	0	NULL	NULL	NULL	Medium	run1	1	List2	A_T.wav	A_T	1	1	1	1	479023	151	1	741	479764
Exp2	15	Exp2-15-1	59.937	1.0.0.152	1	right	wengyingxuan	501528161	2.0.10.242	2.0.10.242	09-18-2019	2019-09-18 03:33:48	11:33:48	female	2.0.10.147	180	Catch.bmp	1903-09-13	0		0	0	481192	0		0	0	NULL	NULL	NULL	Medium	run1		List2	A_S.wav	A_S	0		0	1	481042	150		0	0
Exp2	15	Exp2-15-1	59.937	1.0.0.152	1	right	wengyingxuan	501528161	2.0.10.242	2.0.10.242	09-18-2019	2019-09-18 03:33:48	11:33:48	female	2.0.10.147	181	Red_C.bmp	1903-12-20	0		0	0	483745	0		0	0	NULL	NULL	NULL	Medium	run1	1	List2	Catch.wav	V_T	1	1	1	1	483595	150	1	649	484244
Exp2	15	Exp2-15-1	59.937	1.0.0.152	1	right	wengyingxuan	501528161	2.0.10.242	2.0.10.242	09-18-2019	2019-09-18 03:33:48	11:33:48	female	2.0.10.147	182	Red_S_2.bmp	1903-11-17	0		0	0	486348	0		0	0	NULL	NULL	NULL	Medium	run1		List2	Catch.wav	V_S	0		0	1	486198	150		0	0
Exp2	15	Exp2-15-1	59.937	1.0.0.152	1	right	wengyingxuan	501528161	2.0.10.242	2.0.10.242	09-18-2019	2019-09-18 03:33:48	11:33:48	female	2.0.10.147	183	Blue_S_2.bmp	1902-05-13	0		0	0	488967	0		0	0	NULL	NULL	NULL	Medium	run1	1	List2	Catch.wav	V_T	1	1	0	1	488817	150	1	427	489244
Exp2	15	Exp2-15-1	59.937	1.0.0.152	1	right	wengyingxuan	501528161	2.0.10.242	2.0.10.242	09-18-2019	2019-09-18 03:33:48	11:33:48	female	2.0.10.147	184	Catch.bmp	1904-02-14	0		0	0	490986	0		0	0	NULL	NULL	NULL	Medium	run1	1	List2	A_T.wav	A_T	1	1	1	1	490836	150	1	808	491644
Exp2	15	Exp2-15-1	59.937	1.0.0.152	1	right	wengyingxuan	501528161	2.0.10.242	2.0.10.242	09-18-2019	2019-09-18 03:33:48	11:33:48	female	2.0.10.147	185	Blue_S.bmp	1902-06-17	0		0	0	493639	0		0	0	NULL	NULL	NULL	Medium	run1	1	List2	Catch.wav	V_T	1	1	1	1	493489	150	1	723	494212
Exp2	15	Exp2-15-1	59.937	1.0.0.152	1	right	wengyingxuan	501528161	2.0.10.242	2.0.10.242	09-18-2019	2019-09-18 03:33:48	11:33:48	female	2.0.10.147	186	Catch.bmp	1903-01-15	0		0	0	495691	0		0	0	NULL	NULL	NULL	Medium	run1	1	List2	A_T.wav	A_T	1	1	1	1	495541	150	1	847	496388
Exp2	15	Exp2-15-1	59.937	1.0.0.152	1	right	wengyingxuan	501528161	2.0.10.242	2.0.10.242	09-18-2019	2019-09-18 03:33:48	11:33:48	female	2.0.10.147	187	Catch.bmp	1904-03-17	0		0	0	497960	0		0	0	NULL	NULL	NULL	Medium	run1	1	List2	A_T.wav	A_T	1	1	0	1	497810	150	1	802	498612
Exp2	15	Exp2-15-1	59.937	1.0.0.152	1	right	wengyingxuan	501528161	2.0.10.242	2.0.10.242	09-18-2019	2019-09-18 03:33:48	11:33:48	female	2.0.10.147	188	Blue_C_2.bmp	1903-10-25	0		0	0	500646	0		0	0	NULL	NULL	NULL	Medium	run1		List2	A_S.wav	AV_S	0		0	1	500496	150		0	0
Exp2	15	Exp2-15-1	59.937	1.0.0.152	1	right	wengyingxuan	501528161	2.0.10.242	2.0.10.242	09-18-2019	2019-09-18 03:33:48	11:33:48	female	2.0.10.147	189	Blue_S_2.bmp	1904-04-11	0		0	0	503249	0		0	0	NULL	NULL	NULL	Medium	run1	1	List2	Catch.wav	V_T	1	1	1	1	503099	150	1	553	503652
Exp2	15	Exp2-15-1	59.937	1.0.0.152	1	right	wengyingxuan	501528161	2.0.10.242	2.0.10.242	09-18-2019	2019-09-18 03:33:48	11:33:48	female	2.0.10.147	190	Blue_S.bmp	1902-04-17	0		0	0	505968	0		0	0	NULL	NULL	NULL	Medium	run1	1	List2	A_T.wav	AV_T	1	1	1	1	505818	150	1	586	506404
Exp2	15	Exp2-15-1	59.937	1.0.0.152	1	right	wengyingxuan	501528161	2.0.10.242	2.0.10.242	09-18-2019	2019-09-18 03:33:48	11:33:48	female	2.0.10.147	191	Red_S.bmp	1903-01-12	0		0	0	507954	0		0	0	NULL	NULL	NULL	Medium	run1		List2	Catch.wav	V_S	0		1	1	507804	150		0	0
Exp2	15	Exp2-15-1	59.937	1.0.0.152	1	right	wengyingxuan	501528161	2.0.10.242	2.0.10.242	09-18-2019	2019-09-18 03:33:48	11:33:48	female	2.0.10.147	192	Red_C.bmp	1902-05-26	0		0	0	510306	0		0	0	NULL	NULL	NULL	Medium	run1	1	List2	A_T.wav	AV_T	1	1	1	1	510156	150	1	624	510780
Exp2	15	Exp2-15-1	59.937	1.0.0.152	1	right	wengyingxuan	501528161	2.0.10.242	2.0.10.242	09-18-2019	2019-09-18 03:33:48	11:33:48	female	2.0.10.147	193	Blue_S_2.bmp	1903-08-31	0		0	0	512342	0		0	0	NULL	NULL	NULL	Medium	run1	1	List2	Catch.wav	V_T	1	1	1	1	512192	150	1	779	512971
Exp2	15	Exp2-15-1	59.937	1.0.0.152	1	right	wengyingxuan	501528161	2.0.10.242	2.0.10.242	09-18-2019	2019-09-18 03:33:48	11:33:48	female	2.0.10.147	194	Red_C_2.bmp	1903-01-19	0		0	0	514828	0		0	0	NULL	NULL	NULL	Medium	run1	1	List2	A_T.wav	AV_T	1	1	1	1	514678	150	1	533	515211
Exp2	15	Exp2-15-1	59.937	1.0.0.152	1	right	wengyingxuan	501528161	2.0.10.242	2.0.10.242	09-18-2019	2019-09-18 03:33:48	11:33:48	female	2.0.10.147	195	Red_C_2.bmp	1902-10-27	0		0	0	517097	0		0	0	NULL	NULL	NULL	Medium	run1	1	List2	Catch.wav	V_T	1	1	1	1	516947	150	1	633	517580
Exp2	15	Exp2-15-1	59.937	1.0.0.152	1	right	wengyingxuan	501528161	2.0.10.242	2.0.10.242	09-18-2019	2019-09-18 03:33:48	11:33:48	female	2.0.10.147	196	Catch.bmp	1903-11-12	0		1	0	519282	0		0	0	NULL	NULL	NULL	Medium	run1	1	List2	A_T.wav	A_T	1	1	1	1	519132	150	1	824	519956
Exp2	15	Exp2-15-1	59.937	1.0.0.152	1	right	wengyingxuan	501528161	2.0.10.242	2.0.10.242	09-18-2019	2019-09-18 03:33:48	11:33:48	female	2.0.10.147	197	Red_S_2.bmp	1904-04-30	0		0	0	521852	0		0	0	NULL	NULL	NULL	Medium	run1		List2	A_S.wav	AV_S	0		0	1	521702	150		0	0
Exp2	15	Exp2-15-1	59.937	1.0.0.152	1	right	wengyingxuan	501528161	2.0.10.242	2.0.10.242	09-18-2019	2019-09-18 03:33:48	11:33:48	female	2.0.10.147	198	Blue_S.bmp	1902-07-26	0		0	0	524638	0		0	0	NULL	NULL	NULL	Medium	run1	1	List2	A_T.wav	AV_T	1	1	0	1	524488	150	1	668	525156
Exp2	15	Exp2-15-1	59.937	1.0.0.152	1	right	wengyingxuan	501528161	2.0.10.242	2.0.10.242	09-18-2019	2019-09-18 03:33:48	11:33:48	female	2.0.10.147	199	Blue_S.bmp	1903-05-05	0		0	1	526724	0		0	0	NULL	NULL	NULL	Medium	run1	1	List2	Catch.wav	V_T	1	1	1	1	526573	151	1	366	526939
Exp2	15	Exp2-15-1	59.937	1.0.0.152	1	right	wengyingxuan	501528161	2.0.10.242	2.0.10.242	09-18-2019	2019-09-18 03:33:48	11:33:48	female	2.0.10.147	200	Red_C.bmp	1904-02-18	0		0	0	529093	0		0	0	NULL	NULL	NULL	Medium	run1	1	List2	Catch.wav	V_T	1	1	0	1	528943	150	1	364	529307
Exp2	15	Exp2-15-1	59.937	1.0.0.152	1	right	wengyingxuan	501528161	2.0.10.242	2.0.10.242	09-18-2019	2019-09-18 03:33:48	11:33:48	female	2.0.10.147	201	Catch.bmp	1902-03-15	0		0	0	531762	0		0	0	NULL	NULL	NULL	Medium	run1	1	List2	A_T.wav	A_T	1	1	1	1	531612	150	1	575	532187
Exp2	15	Exp2-15-1	59.937	1.0.0.152	1	right	wengyingxuan	501528161	2.0.10.242	2.0.10.242	09-18-2019	2019-09-18 03:33:48	11:33:48	female	2.0.10.147	202	Catch.bmp	1903-05-04	0		0	0	533714	0		0	0	NULL	NULL	NULL	Medium	run1	1	List2	A_T.wav	A_T	1	1	0	1	533564	150	1	575	534139
Exp2	15	Exp2-15-1	59.937	1.0.0.152	1	right	wengyingxuan	501528161	2.0.10.242	2.0.10.242	09-18-2019	2019-09-18 03:33:48	11:33:48	female	2.0.10.147	203	Red_C.bmp	1902-03-27	0		1	0	536083	0		0	0	NULL	NULL	NULL	Medium	run1	1	List2	Catch.wav	V_T	1	1	1	1	535933	150	1	502	536435
Exp2	15	Exp2-15-1	59.937	1.0.0.152	1	right	wengyingxuan	501528161	2.0.10.242	2.0.10.242	09-18-2019	2019-09-18 03:33:48	11:33:48	female	2.0.10.147	204	Catch.bmp	1904-02-28	0		0	0	538052	0		0	0	NULL	NULL	NULL	Medium	run1	1	List2	A_T.wav	A_T	1	1	1	1	537902	150	1	701	538603
Exp2	15	Exp2-15-1	59.937	1.0.0.152	1	right	wengyingxuan	501528161	2.0.10.242	2.0.10.242	09-18-2019	2019-09-18 03:33:48	11:33:48	female	2.0.10.147	205	Red_C_2.bmp	1902-11-19	0		0	1	540722	0		0	0	NULL	NULL	NULL	Medium	run1	1	List2	A_T.wav	AV_T	1	1	1	1	540571	151	1	584	541155
Exp2	15	Exp2-15-1	59.937	1.0.0.152	1	right	wengyingxuan	501528161	2.0.10.242	2.0.10.242	09-18-2019	2019-09-18 03:33:48	11:33:48	female	2.0.10.147	206	Blue_S.bmp	1902-05-17	0		0	0	542924	0		0	0	NULL	NULL	NULL	Medium	run1	1	List2	A_T.wav	AV_T	1	1	0	1	542774	150	1	405	543179
Exp2	15	Exp2-15-1	59.937	1.0.0.152	1	right	wengyingxuan	501528161	2.0.10.242	2.0.10.242	09-18-2019	2019-09-18 03:33:48	11:33:48	female	2.0.10.147	207	Catch.bmp	1902-11-23	0		0	0	544943	0		0	0	NULL	NULL	NULL	Medium	run1	1	List2	A_T.wav	A_T	1	1	0	1	544793	150	1	539	545332
Exp2	15	Exp2-15-1	59.937	1.0.0.152	1	right	wengyingxuan	501528161	2.0.10.242	2.0.10.242	09-18-2019	2019-09-18 03:33:48	11:33:48	female	2.0.10.147	208	Red_C.bmp	1902-05-31	0		0	0	547162	0		0	0	NULL	NULL	NULL	Medium	run1	1	List2	Catch.wav	V_T	1	1	1	1	547012	150	1	487	547499
Exp2	15	Exp2-15-1	59.937	1.0.0.152	1	right	wengyingxuan	501528161	2.0.10.242	2.0.10.242	09-18-2019	2019-09-18 03:33:48	11:33:48	female	2.0.10.147	209	Red_C.bmp	1904-01-19	0		0	0	549197	0		0	0	NULL	NULL	NULL	Medium	run1	1	List2	A_T.wav	AV_T	1	1	1	1	549047	150	1	356	549403
Exp2	15	Exp2-15-1	59.937	1.0.0.152	1	right	wengyingxuan	501528161	2.0.10.242	2.0.10.242	09-18-2019	2019-09-18 03:33:48	11:33:48	female	2.0.10.147	210	Blue_C_2.bmp	1902-09-09	0		0	0	551833	0		0	0	NULL	NULL	NULL	Medium	run1		List2	Catch.wav	V_S	0		1	1	551683	150		0	0
Exp2	15	Exp2-15-1	59.937	1.0.0.152	1	right	wengyingxuan	501528161	2.0.10.242	2.0.10.242	09-18-2019	2019-09-18 03:33:48	11:33:48	female	2.0.10.147	211	Blue_S.bmp	1902-11-08	0		0	1	554036	0		0	0	NULL	NULL	NULL	Medium	run1	1	List2	Catch.wav	V_T	1	1	1	1	553885	151	1	718	554603
Exp2	15	Exp2-15-1	59.937	1.0.0.152	1	right	wengyingxuan	501528161	2.0.10.242	2.0.10.242	09-18-2019	2019-09-18 03:33:48	11:33:48	female	2.0.10.147	212	Red_S.bmp	1903-06-01	0		0	0	556238	0		0	0	NULL	NULL	NULL	Medium	run1		List2	Catch.wav	V_S	0		0	1	556088	150		0	0
Exp2	15	Exp2-15-1	59.937	1.0.0.152	1	right	wengyingxuan	501528161	2.0.10.242	2.0.10.242	09-18-2019	2019-09-18 03:33:48	11:33:48	female	2.0.10.147	213	Catch.bmp	1903-10-20	0		0	1	558691	0		0	0	NULL	NULL	NULL	Medium	run1	1	List2	A_T.wav	A_T	1	1	1	1	558540	151	1	623	559163
Exp2	15	Exp2-15-1	59.937	1.0.0.152	1	right	wengyingxuan	501528161	2.0.10.242	2.0.10.242	09-18-2019	2019-09-18 03:33:48	11:33:48	female	2.0.10.147	214	Blue_C.bmp	1903-05-05	0		0	0	561243	0		0	0	NULL	NULL	NULL	Medium	run1		List2	A_S.wav	AV_S	0		0	1	561093	150		0	0
Exp2	15	Exp2-15-1	59.937	1.0.0.152	1	right	wengyingxuan	501528161	2.0.10.242	2.0.10.242	09-18-2019	2019-09-18 03:33:48	11:33:48	female	2.0.10.147	215	Red_S.bmp	1902-11-29	0		0	0	563679	0		0	0	NULL	NULL	NULL	Medium	run1		List2	Catch.wav	V_S	0		1	1	563529	150		0	0
Exp2	15	Exp2-15-1	59.937	1.0.0.152	1	right	wengyingxuan	501528161	2.0.10.242	2.0.10.242	09-18-2019	2019-09-18 03:33:48	11:33:48	female	2.0.10.147	216	Catch.bmp	1902-06-16	0		0	0	565965	0		0	0	NULL	NULL	NULL	Medium	run1		List2	A_S.wav	A_S	0		0	1	565815	150		0	0
Exp2	15	Exp2-15-1	59.937	1.0.0.152	1	right	wengyingxuan	501528161	2.0.10.242	2.0.10.242	09-18-2019	2019-09-18 03:33:48	11:33:48	female	2.0.10.147	217	Catch.bmp	1902-06-02	0		0	0	568084	0		0	0	NULL	NULL	NULL	Medium	run1	1	List2	A_T.wav	A_T	1	1	0	1	567934	150	1	709	568643
Exp2	15	Exp2-15-1	59.937	1.0.0.152	1	right	wengyingxuan	501528161	2.0.10.242	2.0.10.242	09-18-2019	2019-09-18 03:33:48	11:33:48	female	2.0.10.147	218	Red_S_2.bmp	1903-06-03	0		0	0	570119	0		0	0	NULL	NULL	NULL	Medium	run1		List2	Catch.wav	V_S	0		1	1	569969	150		0	0
Exp2	15	Exp2-15-1	59.937	1.0.0.152	1	right	wengyingxuan	501528161	2.0.10.242	2.0.10.242	09-18-2019	2019-09-18 03:33:48	11:33:48	female	2.0.10.147	219	Red_C.bmp	1903-04-25	0		1	0	572588	0		0	0	NULL	NULL	NULL	Medium	run1	1	List2	Catch.wav	V_T	1	1	0	1	572438	150	1	565	573003
Exp2	15	Exp2-15-1	59.937	1.0.0.152	1	right	wengyingxuan	501528161	2.0.10.242	2.0.10.242	09-18-2019	2019-09-18 03:33:48	11:33:48	female	2.0.10.147	220	Blue_S.bmp	1902-03-25	0		0	1	574958	0		0	0	NULL	NULL	NULL	Medium	run1	1	List2	Catch.wav	V_T	1	1	1	1	574807	151	1	596	575403
Exp2	15	Exp2-15-1	59.937	1.0.0.152	1	right	wengyingxuan	501528161	2.0.10.242	2.0.10.242	09-18-2019	2019-09-18 03:33:48	11:33:48	female	2.0.10.147	221	Catch.bmp	1902-11-22	0		0	0	576926	0		0	0	NULL	NULL	NULL	Medium	run1		List2	A_S.wav	A_S	0		1	1	576776	150		0	0
Exp2	15	Exp2-15-1	59.937	1.0.0.152	1	right	wengyingxuan	501528161	2.0.10.242	2.0.10.242	09-18-2019	2019-09-18 03:33:48	11:33:48	female	2.0.10.147	222	Blue_S_2.bmp	1902-09-01	0		0	0	579212	0		0	0	NULL	NULL	NULL	Medium	run1	1	List2	A_T.wav	AV_T	1	1	0	1	579062	150	1	638	579700
Exp2	15	Exp2-15-1	59.937	1.0.0.152	1	right	wengyingxuan	501528161	2.0.10.242	2.0.10.242	09-18-2019	2019-09-18 03:33:48	11:33:48	female	2.0.10.147	223	Blue_C.bmp	1903-05-13	0		0	0	581348	0		0	0	NULL	NULL	NULL	Medium	Run1		List2	Catch.wav	V_S	0		0	2	581198	150		0	0
Exp2	15	Exp2-15-1	59.937	1.0.0.152	1	right	wengyingxuan	501528161	2.0.10.242	2.0.10.242	09-18-2019	2019-09-18 03:33:48	11:33:48	female	2.0.10.147	224	Red_S.bmp	1902-05-31	0		0	0	583800	0		0	0	NULL	NULL	NULL	Medium	run1		List2	A_S.wav	AV_S	0		1	1	583650	150		0	0
Exp2	15	Exp2-15-1	59.937	1.0.0.152	1	right	wengyingxuan	501528161	2.0.10.242	2.0.10.242	09-18-2019	2019-09-18 03:33:48	11:33:48	female	2.0.10.147	225	Blue_S.bmp	1903-01-01	0		1	0	585902	0		0	0	NULL	NULL	NULL	Medium	run1	1	List2	A_T.wav	AV_T	1	1	0	1	585752	150	1	515	586267
Exp2	15	Exp2-15-1	59.937	1.0.0.152	1	right	wengyingxuan	501528161	2.0.10.242	2.0.10.242	09-18-2019	2019-09-18 03:33:48	11:33:48	female	2.0.10.147	226	Blue_S_2.bmp	1903-07-14	0		0	0	588155	0		0	0	NULL	NULL	NULL	Medium	run1	1	List2	Catch.wav	V_T	1	1	1	1	588005	150	1	846	588851
Exp2	15	Exp2-15-1	59.937	1.0.0.152	1	right	wengyingxuan	501528161	2.0.10.242	2.0.10.242	09-18-2019	2019-09-18 03:33:48	11:33:48	female	2.0.10.147	227	Catch.bmp	1903-11-03	0		0	0	590607	0		0	0	NULL	NULL	NULL	Medium	run1	1	List2	A_T.wav	A_T	1	1	1	1	590457	150	1	818	591275
Exp2	15	Exp2-15-1	59.937	1.0.0.152	1	right	wengyingxuan	501528161	2.0.10.242	2.0.10.242	09-18-2019	2019-09-18 03:33:48	11:33:48	female	2.0.10.147	228	Red_C_2.bmp	1903-09-27	0		0	0	593160	0		0	0	NULL	NULL	NULL	Medium	run1	1	List2	A_T.wav	AV_T	1	1	0	1	593010	150	1	408	593418
Exp2	15	Exp2-15-1	59.937	1.0.0.152	1	right	wengyingxuan	501528161	2.0.10.242	2.0.10.242	09-18-2019	2019-09-18 03:33:48	11:33:48	female	2.0.10.147	229	Blue_S_2.bmp	1904-03-04	0		0	0	595679	0		0	0	NULL	NULL	NULL	Medium	run1	1	List2	Catch.wav	V_T	1	1	1	1	595529	150	1	585	596114
Exp2	15	Exp2-15-1	59.937	1.0.0.152	1	right	wengyingxuan	501528161	2.0.10.242	2.0.10.242	09-18-2019	2019-09-18 03:33:48	11:33:48	female	2.0.10.147	230	Catch.bmp	1903-04-09	0		0	1	598366	0		0	0	NULL	NULL	NULL	Medium	run1		List2	A_S.wav	A_S	0		1	1	598215	151		0	0
Exp2	15	Exp2-15-1	59.937	1.0.0.152	1	right	wengyingxuan	501528161	2.0.10.242	2.0.10.242	09-18-2019	2019-09-18 03:33:48	11:33:48	female	2.0.10.147	231	Blue_C.bmp	1902-05-16	0		0	0	600785	0		0	0	NULL	NULL	NULL	Medium	run1		List2	A_S.wav	AV_S	0		0	1	600635	150		0	0
Exp2	15	Exp2-15-1	59.937	1.0.0.152	1	right	wengyingxuan	501528161	2.0.10.242	2.0.10.242	09-18-2019	2019-09-18 03:33:48	11:33:48	female	2.0.10.147	232	Blue_S.bmp	1903-05-17	0		0	0	602870	0		0	0	NULL	NULL	NULL	Medium	run1	1	List2	Catch.wav	V_T	1	1	1	1	602720	150	1	506	603226
Exp2	15	Exp2-15-1	59.937	1.0.0.152	1	right	wengyingxuan	501528161	2.0.10.242	2.0.10.242	09-18-2019	2019-09-18 03:33:48	11:33:48	female	2.0.10.147	233	Red_C_2.bmp	1904-03-19	0		0	0	605256	0		0	0	NULL	NULL	NULL	Medium	run1	1	List2	A_T.wav	AV_T	1	1	1	1	605106	150	1	560	605666
Exp2	15	Exp2-15-1	59.937	1.0.0.152	1	right	wengyingxuan	501528161	2.0.10.242	2.0.10.242	09-18-2019	2019-09-18 03:33:48	11:33:48	female	2.0.10.147	234	Blue_C_2.bmp	1902-06-05	0		0	0	607959	0		0	0	NULL	NULL	NULL	Medium	run1		List2	A_S.wav	AV_S	0		0	1	607809	150		0	0
Exp2	15	Exp2-15-1	59.937	1.0.0.152	1	right	wengyingxuan	501528161	2.0.10.242	2.0.10.242	09-18-2019	2019-09-18 03:33:48	11:33:48	female	2.0.10.147	235	Red_C.bmp	1903-08-04	0		0	0	610061	0		0	0	NULL	NULL	NULL	Medium	run1	1	List2	A_T.wav	AV_T	1	1	0	1	609911	150	1	531	610442
Exp2	15	Exp2-15-1	59.937	1.0.0.152	1	right	wengyingxuan	501528161	2.0.10.242	2.0.10.242	09-18-2019	2019-09-18 03:33:48	11:33:48	female	2.0.10.147	236	Red_C.bmp	1903-06-04	0		1	0	612530	0		0	0	NULL	NULL	NULL	Medium	run1	1	List2	Catch.wav	V_T	1	1	1	1	612380	150	1	567	612947
Exp2	15	Exp2-15-1	59.937	1.0.0.152	1	right	wengyingxuan	501528161	2.0.10.242	2.0.10.242	09-18-2019	2019-09-18 03:33:48	11:33:48	female	2.0.10.147	237	Catch.bmp	1903-11-25	0		0	0	614933	0		0	0	NULL	NULL	NULL	Medium	run1	1	List2	A_T.wav	A_T	1	1	1	1	614783	150	1	644	615427
Exp2	15	Exp2-15-1	59.937	1.0.0.152	1	right	wengyingxuan	501528161	2.0.10.242	2.0.10.242	09-18-2019	2019-09-18 03:33:48	11:33:48	female	2.0.10.147	238	Catch.bmp	1902-09-19	0		0	0	617519	0		0	0	NULL	NULL	NULL	Medium	run1	1	List2	A_T.wav	A_T	1	1	0	1	617369	150	1	673	618042
Exp2	15	Exp2-15-1	59.937	1.0.0.152	1	right	wengyingxuan	501528161	2.0.10.242	2.0.10.242	09-18-2019	2019-09-18 03:33:48	11:33:48	female	2.0.10.147	239	Red_S_2.bmp	1904-03-13	0		0	0	619671	0		0	0	NULL	NULL	NULL	Medium	run1		List2	A_S.wav	AV_S	0		0	1	619521	150		0	0
Exp2	15	Exp2-15-1	59.937	1.0.0.152	1	right	wengyingxuan	501528161	2.0.10.242	2.0.10.242	09-18-2019	2019-09-18 03:33:48	11:33:48	female	2.0.10.147	240	Blue_S_2.bmp	1902-08-23	0		0	0	622424	0		0	0	NULL	NULL	NULL	Medium	run1	1	List2	Catch.wav	V_T	1	1	1	1	622274	150	1	544	622818
Exp2	15	Exp2-15-1	59.937	1.0.0.152	1	right	wengyingxuan	501528161	2.0.10.242	2.0.10.242	09-18-2019	2019-09-18 03:33:48	11:33:48	female	2.0.10.147	241	Catch.bmp	1903-09-16	0		0	0	624543	0		0	0	NULL	NULL	NULL	Medium	run1	1	List2	A_T.wav	A_T	1	1	1	1	624393	150	1	674	625067
Exp2	15	Exp2-15-1	59.937	1.0.0.152	1	right	wengyingxuan	501528161	2.0.10.242	2.0.10.242	09-18-2019	2019-09-18 03:33:48	11:33:48	female	2.0.10.147	242	Blue_C_2.bmp	1902-05-14	0		0	0	627046	0		0	0	NULL	NULL	NULL	Medium	run1		List2	A_S.wav	AV_S	0		0	1	626896	150		0	0
Exp2	15	Exp2-15-1	59.937	1.0.0.152	1	right	wengyingxuan	501528161	2.0.10.242	2.0.10.242	09-18-2019	2019-09-18 03:33:48	11:33:48	female	2.0.10.147	243	Blue_S_2.bmp	1904-04-06	0		0	1	629115	0		0	0	NULL	NULL	NULL	Medium	run1	1	List2	A_T.wav	AV_T	1	1	1	1	628964	151	1	574	629538
Exp2	15	Exp2-15-1	59.937	1.0.0.152	1	right	wengyingxuan	501528161	2.0.10.242	2.0.10.242	09-18-2019	2019-09-18 03:33:48	11:33:48	female	2.0.10.147	244	Red_S_2.bmp	1903-12-25	0		0	0	631834	0		0	0	NULL	NULL	NULL	Medium	run1		List2	A_S.wav	AV_S	0		0	1	631684	150		0	0
Exp2	15	Exp2-15-1	59.937	1.0.0.152	1	right	wengyingxuan	501528161	2.0.10.242	2.0.10.242	09-18-2019	2019-09-18 03:33:48	11:33:48	female	2.0.10.147	245	Catch.bmp	1904-03-03	0		0	1	634504	0		0	0	NULL	NULL	NULL	Medium	run1		List2	A_S.wav	A_S	0		1	1	634353	151		0	0
Exp2	15	Exp2-15-1	59.937	1.0.0.152	1	right	wengyingxuan	501528161	2.0.10.242	2.0.10.242	09-18-2019	2019-09-18 03:33:48	11:33:48	female	2.0.10.147	246	Catch.bmp	1903-11-24	0		0	0	637240	0		0	0	NULL	NULL	NULL	Medium	run1		List2	A_S.wav	A_S	0		0	1	637090	150		0	0
Exp2	15	Exp2-15-1	59.937	1.0.0.152	1	right	wengyingxuan	501528161	2.0.10.242	2.0.10.242	09-18-2019	2019-09-18 03:33:48	11:33:48	female	2.0.10.147	247	Blue_S_2.bmp	1902-04-18	0		0	1	639943	0		0	0	NULL	NULL	NULL	Medium	run1	1	List2	A_T.wav	AV_T	1	1	1	1	639792	151	1	698	640490
Exp2	15	Exp2-15-1	59.937	1.0.0.152	1	right	wengyingxuan	501528161	2.0.10.242	2.0.10.242	09-18-2019	2019-09-18 03:33:48	11:33:48	female	2.0.10.147	248	Catch.bmp	1902-06-26	0		0	0	641945	0		0	0	NULL	NULL	NULL	Medium	run1	1	List2	A_T.wav	A_T	1	1	0	1	641795	150	1	711	642506
Exp2	15	Exp2-15-1	59.937	1.0.0.152	1	right	wengyingxuan	501528161	2.0.10.242	2.0.10.242	09-18-2019	2019-09-18 03:33:48	11:33:48	female	2.0.10.147	249	Catch.bmp	1903-01-10	0		0	1	644014	0		0	0	NULL	NULL	NULL	Medium	run1		List2	A_S.wav	A_S	0		1	1	643863	151		0	0
Exp2	15	Exp2-15-1	59.937	1.0.0.152	1	right	wengyingxuan	501528161	2.0.10.242	2.0.10.242	09-18-2019	2019-09-18 03:33:48	11:33:48	female	2.0.10.147	250	Catch.bmp	1903-01-16	0		0	0	646333	0		0	0	NULL	NULL	NULL	Medium	run1	1	List2	A_T.wav	A_T	1	1	0	2	646183	150	1	619	646802
Exp2	15	Exp2-15-1	59.937	1.0.0.152	1	right	wengyingxuan	501528161	2.0.10.242	2.0.10.242	09-18-2019	2019-09-18 03:33:48	11:33:48	female	2.0.10.147	251	Red_C_2.bmp	1902-07-05	0		0	0	648602	0		0	0	NULL	NULL	NULL	Medium	run1	1	List2	Catch.wav	V_T	1	1	1	1	648452	150	1	630	649082
Exp2	15	Exp2-15-1	59.937	1.0.0.152	1	right	wengyingxuan	501528161	2.0.10.242	2.0.10.242	09-18-2019	2019-09-18 03:33:48	11:33:48	female	2.0.10.147	252	Catch.bmp	1902-12-28	0		0	1	650671	0		0	0	NULL	NULL	NULL	Medium	run1	1	List2	A_T.wav	A_T	1	1	1	1	650520	151	1	595	651115
Exp2	15	Exp2-15-1	59.937	1.0.0.152	1	right	wengyingxuan	501528161	2.0.10.242	2.0.10.242	09-18-2019	2019-09-18 03:33:48	11:33:48	female	2.0.10.147	253	Catch.bmp	1903-11-05	0		0	0	652923	0		0	0	NULL	NULL	NULL	Medium	run1	1	List2	A_T.wav	A_T	1	1	0	1	652773	150	1	493	653266
Exp2	15	Exp2-15-1	59.937	1.0.0.152	1	right	wengyingxuan	501528161	2.0.10.242	2.0.10.242	09-18-2019	2019-09-18 03:33:48	11:33:48	female	2.0.10.147	254	Catch.bmp	1902-06-08	0		0	1	655476	0		0	0	NULL	NULL	NULL	Medium	run1	1	List2	A_T.wav	A_T	1	1	1	1	655325	151	1	581	655906
Exp2	15	Exp2-15-1	59.937	1.0.0.152	1	right	wengyingxuan	501528161	2.0.10.242	2.0.10.242	09-18-2019	2019-09-18 03:33:48	11:33:48	female	2.0.10.147	255	Red_C_2.bmp	1902-11-22	0		0	0	657528	0		0	0	NULL	NULL	NULL	Medium	run1	1	List2	A_T.wav	AV_T	1	1	0	1	657378	150	1	624	658002
Exp2	15	Exp2-15-1	59.937	1.0.0.152	1	right	wengyingxuan	501528161	2.0.10.242	2.0.10.242	09-18-2019	2019-09-18 03:33:48	11:33:48	female	2.0.10.147	256	Red_C.bmp	1904-02-22	0		0	0	659747	0		0	0	NULL	NULL	NULL	Medium	run1	1	List2	A_T.wav	AV_T	1	1	0	1	659597	150	1	597	660194
Exp2	15	Exp2-15-1	59.937	1.0.0.152	1	right	wengyingxuan	501528161	2.0.10.242	2.0.10.242	09-18-2019	2019-09-18 03:33:48	11:33:48	female	2.0.10.147	257	Red_S.bmp	1903-07-24	0		0	0	662416	0		0	0	NULL	NULL	NULL	Medium	run1		List2	Catch.wav	V_S	0		1	1	662266	150		0	0
Exp2	15	Exp2-15-1	59.937	1.0.0.152	1	right	wengyingxuan	501528161	2.0.10.242	2.0.10.242	09-18-2019	2019-09-18 03:33:48	11:33:48	female	2.0.10.147	258	Catch.bmp	1903-05-21	0		0	1	664936	0		0	0	NULL	NULL	NULL	Medium	run1		List2	A_S.wav	A_S	0		1	1	664785	151		0	0
Exp2	15	Exp2-15-1	59.937	1.0.0.152	1	right	wengyingxuan	501528161	2.0.10.242	2.0.10.242	09-18-2019	2019-09-18 03:33:48	11:33:48	female	2.0.10.147	259	Blue_S.bmp	1902-08-22	0		0	0	667388	0		0	0	NULL	NULL	NULL	Medium	run1	1	List2	Catch.wav	V_T	1	1	1	1	667238	150	1	564	667802
Exp2	15	Exp2-15-1	59.937	1.0.0.152	1	right	wengyingxuan	501528161	2.0.10.242	2.0.10.242	09-18-2019	2019-09-18 03:33:48	11:33:48	female	2.0.10.147	260	Blue_C.bmp	1902-09-06	0		0	0	669507	0		0	0	NULL	NULL	NULL	Medium	Run1		List2	Catch.wav	V_S	0		0	1	669357	150		0	0
