# Supplementary material for: Visual Perceptual Load Attenuates Age-Related Audiovisual Integration in an Audiovisual Discrimination Task
Source: Front Psychol. 2021 Sep 29;12:740221. doi: 10.3389/fpsyg.2021.740221 (PMC8511317; doi:10.3389/fpsyg.2021.740221)
Supplement: Supplementary file 1 [file Data_Sheet_1.ZIP › Export data/Group 1_Data_Younger/Exp2_Medium load/Subject_16.xlsx]

## Sheet: Sheet1
ExperimentName	Subject	DataFile.Basename	Display.RefreshRate	ExperimentVersion	Group	Handedness	Name	RandomSeed	RuntimeVersion	RuntimeVersionExpected	SessionDate	SessionStartDateTimeUtc	SessionTime	Sex	StudioVersion	Block	Image	ITI	ITI.ACC	ITI.CRESP	ITI.DurationError	ITI.OnsetDelay	ITI.OnsetTime	ITI.OnsetToOnsetTime	ITI.RESP	ITI.RT	ITI.RTTime	List1	List1.Cycle	List1.Sample	PercetualLoad	Procedure	Response	Running	Sound	StimulusType	Target.ACC	Target.CRESP	Target.DurationError	Target.OnsetDelay	Target.OnsetTime	Target.OnsetToOnsetTime	Target.RESP	Target.RT	Target.RTTime
Exp2	16	Exp2-16-1	59.936	1.0.0.153	1	right	pushouli	139762838	2.0.10.242	2.0.10.242	09-20-2019	2019-09-20 05:17:05	13:17:05	female	2.0.10.147	1	Blue_C.bmp	1902-08-20	0		0	0	19527	0		0	0	1	1	1	Medium	Prac		List1	Catch.wav	V_S	0		121	1	19377	150		0	0
Exp2	16	Exp2-16-1	59.936	1.0.0.153	1	right	pushouli	139762838	2.0.10.242	2.0.10.242	09-20-2019	2019-09-20 05:17:05	13:17:05	female	2.0.10.147	2	Red_C_2.bmp	1902-08-30	0		1	0	21712	0		0	0	16	1	2	Medium	Prac	1	List1	A_T.wav	AV_T	1	1	1	1	21562	150	1	300	21862
Exp2	16	Exp2-16-1	59.936	1.0.0.153	1	right	pushouli	139762838	2.0.10.242	2.0.10.242	09-20-2019	2019-09-20 05:17:05	13:17:05	female	2.0.10.147	3	Red_C_2.bmp	1903-11-29	0		0	0	23848	0		0	0	6	1	3	Medium	Prac	1	List1	Catch.wav	V_T	1	1	1	1	23698	150	1	340	24038
Exp2	16	Exp2-16-1	59.936	1.0.0.153	1	right	pushouli	139762838	2.0.10.242	2.0.10.242	09-20-2019	2019-09-20 05:17:05	13:17:05	female	2.0.10.147	4	Blue_S_2.bmp	1903-10-21	0		0	0	26434	0		0	0	4	1	4	Medium	Prac	1	List1	Catch.wav	V_T	1	1	0	1	26284	150	1	378	26662
Exp2	16	Exp2-16-1	59.936	1.0.0.153	1	right	pushouli	139762838	2.0.10.242	2.0.10.242	09-20-2019	2019-09-20 05:17:05	13:17:05	female	2.0.10.147	5	Red_C.bmp	1902-10-13	0		0	0	28987	0		0	0	15	1	5	Medium	Prac	1	List1	A_T.wav	AV_T	1	1	1	1	28837	150	1	297	29134
Exp2	16	Exp2-16-1	59.936	1.0.0.153	1	right	pushouli	139762838	2.0.10.242	2.0.10.242	09-20-2019	2019-09-20 05:17:05	13:17:05	female	2.0.10.147	6	Catch.bmp	1904-03-02	0		0	0	31156	0		0	0	10	1	6	Medium	Prac	1	List1	A_T.wav	A_T	1	1	0	1	31006	150	1	649	31655
Exp2	16	Exp2-16-1	59.936	1.0.0.153	1	right	pushouli	139762838	2.0.10.242	2.0.10.242	09-20-2019	2019-09-20 05:17:05	13:17:05	female	2.0.10.147	7	Red_C_2.bmp	1902-07-24	0		0	0	33842	0		0	0	6	1	7	Medium	Prac	1	List1	Catch.wav	V_T	1	1	0	1	33692	150	1	290	33982
Exp2	16	Exp2-16-1	59.936	1.0.0.153	1	right	pushouli	139762838	2.0.10.242	2.0.10.242	09-20-2019	2019-09-20 05:17:05	13:17:05	female	2.0.10.147	8	Blue_S_2.bmp	1902-12-20	0		0	0	35927	0		0	0	4	1	8	Medium	Prac	1	List1	Catch.wav	V_T	1	1	0	1	35777	150	1	325	36102
Exp2	16	Exp2-16-1	59.936	1.0.0.153	1	right	pushouli	139762838	2.0.10.242	2.0.10.242	09-20-2019	2019-09-20 05:17:05	13:17:05	female	2.0.10.147	9	Blue_S_2.bmp	1903-10-01	0		0	0	38163	0		0	0	14	1	9	Medium	Prac	1	List1	A_T.wav	AV_T	1	1	1	1	38013	150	1	697	38710
Exp2	16	Exp2-16-1	59.936	1.0.0.153	1	right	pushouli	139762838	2.0.10.242	2.0.10.242	09-20-2019	2019-09-20 05:17:05	13:17:05	female	2.0.10.147	10	Catch.bmp	1903-08-05	0		0	0	40682	0		0	0	9	1	10	Medium	Prac		List1	A_S.wav	A_S	0		0	1	40532	150		0	0
Exp2	16	Exp2-16-1	59.936	1.0.0.153	1	right	pushouli	139762838	2.0.10.242	2.0.10.242	09-20-2019	2019-09-20 05:17:05	13:17:05	female	2.0.10.147	11	Blue_S_2.bmp	1903-08-04	0		0	0	43202	0		0	0	4	1	11	Medium	Prac	1	List1	Catch.wav	V_T	1	1	0	2	43052	150	1	458	43510
Exp2	16	Exp2-16-1	59.936	1.0.0.153	1	right	pushouli	139762838	2.0.10.242	2.0.10.242	09-20-2019	2019-09-20 05:17:05	13:17:05	female	2.0.10.147	12	Red_C.bmp	1904-02-26	0		0	0	45671	0		0	0	5	1	12	Medium	Prac	1	List1	Catch.wav	V_T	1	1	0	1	45521	150	1	405	45926
Exp2	16	Exp2-16-1	59.936	1.0.0.153	1	right	pushouli	139762838	2.0.10.242	2.0.10.242	09-20-2019	2019-09-20 05:17:05	13:17:05	female	2.0.10.147	13	Blue_C_2.bmp	1904-03-16	0		0	0	48340	0		0	0	2	1	13	Medium	Prac		List1	Catch.wav	V_S	0		0	1	48190	150		0	0
Exp2	16	Exp2-16-1	59.936	1.0.0.153	1	right	pushouli	139762838	2.0.10.242	2.0.10.242	09-20-2019	2019-09-20 05:17:05	13:17:05	female	2.0.10.147	14	Blue_S.bmp	1902-12-20	0		0	0	51093	0		0	0	3	1	14	Medium	Prac	1	List1	Catch.wav	V_T	1	1	0	1	50943	150	1	574	51517
Exp2	16	Exp2-16-1	59.936	1.0.0.153	1	right	pushouli	139762838	2.0.10.242	2.0.10.242	09-20-2019	2019-09-20 05:17:05	13:17:05	female	2.0.10.147	15	Red_C_2.bmp	1904-02-05	0		0	0	53329	0		0	0	6	1	15	Medium	Prac	1	List1	Catch.wav	V_T	1	1	0	1	53179	150	1	418	53597
Exp2	16	Exp2-16-1	59.936	1.0.0.153	1	right	pushouli	139762838	2.0.10.242	2.0.10.242	09-20-2019	2019-09-20 05:17:05	13:17:05	female	2.0.10.147	16	Blue_S.bmp	1902-08-24	0		0	0	55982	0		0	0	13	1	16	Medium	Prac	1	List1	A_T.wav	AV_T	1	1	0	1	55832	150	1	421	56253
Exp2	16	Exp2-16-1	59.936	1.0.0.153	1	right	pushouli	139762838	2.0.10.242	2.0.10.242	09-20-2019	2019-09-20 05:17:05	13:17:05	female	2.0.10.147	17	Catch.bmp	1903-01-08	0		0	1	58101	0		0	0	10	1	17	Medium	Prac	1	List1	A_T.wav	A_T	1	1	1	1	57950	151	1	440	58390
Exp2	16	Exp2-16-1	59.936	1.0.0.153	1	right	pushouli	139762838	2.0.10.242	2.0.10.242	09-20-2019	2019-09-20 05:17:05	13:17:05	female	2.0.10.147	18	Catch.bmp	1902-06-22	0		0	0	60353	0		0	0	10	1	18	Medium	Prac	1	List1	A_T.wav	A_T	1	1	0	1	60203	150	1	434	60637
Exp2	16	Exp2-16-1	59.936	1.0.0.153	1	right	pushouli	139762838	2.0.10.242	2.0.10.242	09-20-2019	2019-09-20 05:17:05	13:17:05	female	2.0.10.147	19	Blue_C_2.bmp	1902-05-31	0		0	0	62405	0		0	0	12	1	19	Medium	Prac		List1	A_S.wav	AV_S	0		0	1	62255	150	1	350	62605
Exp2	16	Exp2-16-1	59.936	1.0.0.153	1	right	pushouli	139762838	2.0.10.242	2.0.10.242	09-20-2019	2019-09-20 05:17:05	13:17:05	female	2.0.10.147	20	Catch.bmp	1903-12-15	0		0	1	64441	0		0	0	10	1	20	Medium	Prac	1	List1	A_T.wav	A_T	1	1	1	1	64290	151	1	867	65157
Exp2	16	Exp2-16-1	59.936	1.0.0.153	1	right	pushouli	139762838	2.0.10.242	2.0.10.242	09-20-2019	2019-09-20 05:17:05	13:17:05	female	2.0.10.147	21	Blue_S.bmp	1902-10-12	0		0	0	69262	0		0	0	NULL	NULL	NULL	Medium	run1	1	List2	A_T.wav	AV_T	1	1	0	1	69112	150	1	542	69654
Exp2	16	Exp2-16-1	59.936	1.0.0.153	1	right	pushouli	139762838	2.0.10.242	2.0.10.242	09-20-2019	2019-09-20 05:17:05	13:17:05	female	2.0.10.147	22	Blue_S_2.bmp	1902-10-25	0		0	0	71431	0		0	0	NULL	NULL	NULL	Medium	run1	1	List2	A_T.wav	AV_T	1	1	0	1	71281	150	1	524	71805
Exp2	16	Exp2-16-1	59.936	1.0.0.153	1	right	pushouli	139762838	2.0.10.242	2.0.10.242	09-20-2019	2019-09-20 05:17:05	13:17:05	female	2.0.10.147	23	Catch.bmp	1903-12-07	0		0	0	73617	0		0	0	NULL	NULL	NULL	Medium	run1	1	List2	A_T.wav	A_T	1	1	0	1	73467	150	1	450	73917
Exp2	16	Exp2-16-1	59.936	1.0.0.153	1	right	pushouli	139762838	2.0.10.242	2.0.10.242	09-20-2019	2019-09-20 05:17:05	13:17:05	female	2.0.10.147	24	Catch.bmp	1902-05-09	0		0	0	76203	0		0	0	NULL	NULL	NULL	Medium	run1	1	List2	A_T.wav	A_T	1	1	0	1	76053	150	1	424	76477
Exp2	16	Exp2-16-1	59.936	1.0.0.153	1	right	pushouli	139762838	2.0.10.242	2.0.10.242	09-20-2019	2019-09-20 05:17:05	13:17:05	female	2.0.10.147	25	Catch.bmp	1902-09-12	0		0	1	78222	0		0	0	NULL	NULL	NULL	Medium	run1		List2	A_S.wav	A_S	0		1	1	78071	151		0	0
Exp2	16	Exp2-16-1	59.936	1.0.0.153	1	right	pushouli	139762838	2.0.10.242	2.0.10.242	09-20-2019	2019-09-20 05:17:05	13:17:05	female	2.0.10.147	26	Catch.bmp	1902-11-05	0		0	0	80424	0		0	0	NULL	NULL	NULL	Medium	run1		List2	A_S.wav	A_S	0		0	1	80274	150		0	0
Exp2	16	Exp2-16-1	59.936	1.0.0.153	1	right	pushouli	139762838	2.0.10.242	2.0.10.242	09-20-2019	2019-09-20 05:17:05	13:17:05	female	2.0.10.147	27	Red_C.bmp	1903-04-09	0		0	0	82676	0		0	0	NULL	NULL	NULL	Medium	run1	1	List2	A_T.wav	AV_T	1	1	0	1	82526	150	1	399	82925
Exp2	16	Exp2-16-1	59.936	1.0.0.153	1	right	pushouli	139762838	2.0.10.242	2.0.10.242	09-20-2019	2019-09-20 05:17:05	13:17:05	female	2.0.10.147	28	Blue_C_2.bmp	1902-04-25	0		0	0	85029	0		0	0	NULL	NULL	NULL	Medium	run1		List2	A_S.wav	AV_S	0		0	1	84879	150		0	0
Exp2	16	Exp2-16-1	59.936	1.0.0.153	1	right	pushouli	139762838	2.0.10.242	2.0.10.242	09-20-2019	2019-09-20 05:17:05	13:17:05	female	2.0.10.147	29	Red_C.bmp	1902-10-03	0		0	1	87098	0		0	0	NULL	NULL	NULL	Medium	run1	1	List2	Catch.wav	V_T	1	1	1	1	86947	151	1	419	87366
Exp2	16	Exp2-16-1	59.936	1.0.0.153	1	right	pushouli	139762838	2.0.10.242	2.0.10.242	09-20-2019	2019-09-20 05:17:05	13:17:05	female	2.0.10.147	30	Blue_S_2.bmp	1903-10-04	0		0	1	89267	0		0	0	NULL	NULL	NULL	Medium	run1	1	List2	Catch.wav	V_T	1	1	1	1	89116	151	1	729	89845
Exp2	16	Exp2-16-1	59.936	1.0.0.153	1	right	pushouli	139762838	2.0.10.242	2.0.10.242	09-20-2019	2019-09-20 05:17:05	13:17:05	female	2.0.10.147	31	Red_S.bmp	1903-06-07	0		0	1	91803	0		0	0	NULL	NULL	NULL	Medium	run1		List2	A_S.wav	AV_S	0		1	1	91652	151		0	0
Exp2	16	Exp2-16-1	59.936	1.0.0.153	1	right	pushouli	139762838	2.0.10.242	2.0.10.242	09-20-2019	2019-09-20 05:17:05	13:17:05	female	2.0.10.147	32	Red_C.bmp	1903-08-03	0		1	0	94288	0		0	0	NULL	NULL	NULL	Medium	run1	1	List2	A_T.wav	AV_T	1	1	0	1	94138	150	1	388	94526
Exp2	16	Exp2-16-1	59.936	1.0.0.153	1	right	pushouli	139762838	2.0.10.242	2.0.10.242	09-20-2019	2019-09-20 05:17:05	13:17:05	female	2.0.10.147	33	Blue_S.bmp	1903-12-03	0		0	0	96758	0		0	0	NULL	NULL	NULL	Medium	run1	1	List2	A_T.wav	AV_T	1	1	0	1	96608	150	1	997	97605
Exp2	16	Exp2-16-1	59.936	1.0.0.153	1	right	pushouli	139762838	2.0.10.242	2.0.10.242	09-20-2019	2019-09-20 05:17:05	13:17:05	female	2.0.10.147	34	Blue_S.bmp	1903-11-02	0		0	0	99344	0		0	0	NULL	NULL	NULL	Medium	run1	1	List2	A_T.wav	AV_T	1	1	0	1	99194	150	1	419	99613
Exp2	16	Exp2-16-1	59.936	1.0.0.153	1	right	pushouli	139762838	2.0.10.242	2.0.10.242	09-20-2019	2019-09-20 05:17:05	13:17:05	female	2.0.10.147	35	Red_S.bmp	1904-02-28	0		0	0	101896	0		0	0	NULL	NULL	NULL	Medium	run1		List2	Catch.wav	V_S	0		1	1	101746	150		0	0
Exp2	16	Exp2-16-1	59.936	1.0.0.153	1	right	pushouli	139762838	2.0.10.242	2.0.10.242	09-20-2019	2019-09-20 05:17:05	13:17:05	female	2.0.10.147	36	Blue_C.bmp	1902-10-16	0		0	0	104633	0		0	0	NULL	NULL	NULL	Medium	run1		List2	A_S.wav	AV_S	0		0	2	104483	150		0	0
Exp2	16	Exp2-16-1	59.936	1.0.0.153	1	right	pushouli	139762838	2.0.10.242	2.0.10.242	09-20-2019	2019-09-20 05:17:05	13:17:05	female	2.0.10.147	37	Catch.bmp	1903-12-05	0		0	0	106868	0		0	0	NULL	NULL	NULL	Medium	run1		List2	A_S.wav	A_S	0		0	1	106718	150		0	0
Exp2	16	Exp2-16-1	59.936	1.0.0.153	1	right	pushouli	139762838	2.0.10.242	2.0.10.242	09-20-2019	2019-09-20 05:17:05	13:17:05	female	2.0.10.147	38	Catch.bmp	1904-02-27	0		0	0	109504	0		0	0	NULL	NULL	NULL	Medium	run1	1	List2	A_T.wav	A_T	1	1	0	1	109354	150	1	347	109701
Exp2	16	Exp2-16-1	59.936	1.0.0.153	1	right	pushouli	139762838	2.0.10.242	2.0.10.242	09-20-2019	2019-09-20 05:17:05	13:17:05	female	2.0.10.147	39	Catch.bmp	1903-06-16	0		0	0	112174	0		0	0	NULL	NULL	NULL	Medium	run1	1	List2	A_T.wav	A_T	1	1	0	1	112024	150	1	348	112372
Exp2	16	Exp2-16-1	59.936	1.0.0.153	1	right	pushouli	139762838	2.0.10.242	2.0.10.242	09-20-2019	2019-09-20 05:17:05	13:17:05	female	2.0.10.147	40	Catch.bmp	1902-07-22	0		0	0	114593	0		0	0	NULL	NULL	NULL	Medium	run1		List2	A_S.wav	A_S	0		0	1	114443	150		0	0
Exp2	16	Exp2-16-1	59.936	1.0.0.153	1	right	pushouli	139762838	2.0.10.242	2.0.10.242	09-20-2019	2019-09-20 05:17:05	13:17:05	female	2.0.10.147	41	Catch.bmp	1903-09-02	0		0	1	116729	0		0	0	NULL	NULL	NULL	Medium	run1	1	List2	A_T.wav	A_T	1	1	1	1	116578	151	1	602	117180
Exp2	16	Exp2-16-1	59.936	1.0.0.153	1	right	pushouli	139762838	2.0.10.242	2.0.10.242	09-20-2019	2019-09-20 05:17:05	13:17:05	female	2.0.10.147	42	Catch.bmp	1902-09-15	0		0	0	119231	0		0	0	NULL	NULL	NULL	Medium	run1		List2	A_S.wav	A_S	0		0	1	119081	150		0	0
Exp2	16	Exp2-16-1	59.936	1.0.0.153	1	right	pushouli	139762838	2.0.10.242	2.0.10.242	09-20-2019	2019-09-20 05:17:05	13:17:05	female	2.0.10.147	43	Catch.bmp	1904-03-03	0		0	1	121434	0		0	0	NULL	NULL	NULL	Medium	run1	1	List2	A_T.wav	A_T	1	1	1	1	121283	151	1	353	121636
Exp2	16	Exp2-16-1	59.936	1.0.0.153	1	right	pushouli	139762838	2.0.10.242	2.0.10.242	09-20-2019	2019-09-20 05:17:05	13:17:05	female	2.0.10.147	44	Catch.bmp	1902-06-13	0		0	1	124120	0		0	0	NULL	NULL	NULL	Medium	run1	1	List2	A_T.wav	A_T	1	1	1	1	123969	151	1	419	124388
Exp2	16	Exp2-16-1	59.936	1.0.0.153	1	right	pushouli	139762838	2.0.10.242	2.0.10.242	09-20-2019	2019-09-20 05:17:05	13:17:05	female	2.0.10.147	45	Catch.bmp	1903-08-23	0		0	0	126172	0		0	0	NULL	NULL	NULL	Medium	run1	1	List2	A_T.wav	A_T	1	1	0	1	126022	150	1	350	126372
Exp2	16	Exp2-16-1	59.936	1.0.0.153	1	right	pushouli	139762838	2.0.10.242	2.0.10.242	09-20-2019	2019-09-20 05:17:05	13:17:05	female	2.0.10.147	46	Blue_C.bmp	1902-10-22	0		0	0	128658	0		0	0	NULL	NULL	NULL	Medium	Run1		List2	Catch.wav	V_S	0		1	1	128508	150	1	449	128957
Exp2	16	Exp2-16-1	59.936	1.0.0.153	1	right	pushouli	139762838	2.0.10.242	2.0.10.242	09-20-2019	2019-09-20 05:17:05	13:17:05	female	2.0.10.147	47	Catch.bmp	1904-04-12	0		0	0	130843	0		0	0	NULL	NULL	NULL	Medium	run1	1	List2	A_T.wav	A_T	1	1	1	1	130693	150	1	719	131412
Exp2	16	Exp2-16-1	59.936	1.0.0.153	1	right	pushouli	139762838	2.0.10.242	2.0.10.242	09-20-2019	2019-09-20 05:17:05	13:17:05	female	2.0.10.147	48	Blue_S_2.bmp	1904-03-19	0		0	0	133563	0		0	0	NULL	NULL	NULL	Medium	run1	1	List2	A_T.wav	AV_T	1	1	0	1	133413	150	1	856	134269
Exp2	16	Exp2-16-1	59.936	1.0.0.153	1	right	pushouli	139762838	2.0.10.242	2.0.10.242	09-20-2019	2019-09-20 05:17:05	13:17:05	female	2.0.10.147	49	Catch.bmp	1902-04-29	0		0	0	136266	0		0	0	NULL	NULL	NULL	Medium	run1	1	List2	A_T.wav	A_T	1	1	0	1	136116	150	1	640	136756
Exp2	16	Exp2-16-1	59.936	1.0.0.153	1	right	pushouli	139762838	2.0.10.242	2.0.10.242	09-20-2019	2019-09-20 05:17:05	13:17:05	female	2.0.10.147	50	Blue_S.bmp	1903-08-28	0		0	0	138268	0		0	0	NULL	NULL	NULL	Medium	run1	1	List2	A_T.wav	AV_T	1	1	0	1	138118	150	1	910	139028
Exp2	16	Exp2-16-1	59.936	1.0.0.153	1	right	pushouli	139762838	2.0.10.242	2.0.10.242	09-20-2019	2019-09-20 05:17:05	13:17:05	female	2.0.10.147	51	Red_C.bmp	1903-04-30	0		0	0	140754	0		0	0	NULL	NULL	NULL	Medium	run1	1	List2	Catch.wav	V_T	1	1	1	1	140604	150	1	704	141308
Exp2	16	Exp2-16-1	59.936	1.0.0.153	1	right	pushouli	139762838	2.0.10.242	2.0.10.242	09-20-2019	2019-09-20 05:17:05	13:17:05	female	2.0.10.147	52	Blue_S.bmp	1903-10-06	0		0	0	143123	0		0	0	NULL	NULL	NULL	Medium	run1	1	List2	Catch.wav	V_T	1	1	0	1	142973	150	1	624	143597
Exp2	16	Exp2-16-1	59.936	1.0.0.153	1	right	pushouli	139762838	2.0.10.242	2.0.10.242	09-20-2019	2019-09-20 05:17:05	13:17:05	female	2.0.10.147	53	Blue_C.bmp	1902-04-19	0		0	0	145659	0		0	0	NULL	NULL	NULL	Medium	run1		List2	A_S.wav	AV_S	0		1	1	145509	150		0	0
Exp2	16	Exp2-16-1	59.936	1.0.0.153	1	right	pushouli	139762838	2.0.10.242	2.0.10.242	09-20-2019	2019-09-20 05:17:05	13:17:05	female	2.0.10.147	54	Red_C_2.bmp	1902-09-11	0		0	0	147728	0		0	0	NULL	NULL	NULL	Medium	run1	1	List2	Catch.wav	V_T	1	1	0	1	147578	150	1	650	148228
Exp2	16	Exp2-16-1	59.936	1.0.0.153	1	right	pushouli	139762838	2.0.10.242	2.0.10.242	09-20-2019	2019-09-20 05:17:05	13:17:05	female	2.0.10.147	55	Catch.bmp	1903-11-02	0		0	0	149863	0		0	0	NULL	NULL	NULL	Medium	run1	1	List2	A_T.wav	A_T	1	1	1	1	149713	150	1	635	150348
Exp2	16	Exp2-16-1	59.936	1.0.0.153	1	right	pushouli	139762838	2.0.10.242	2.0.10.242	09-20-2019	2019-09-20 05:17:05	13:17:05	female	2.0.10.147	56	Red_C_2.bmp	1904-01-23	0		0	0	152416	0		0	0	NULL	NULL	NULL	Medium	run1	1	List2	A_T.wav	AV_T	1	1	0	1	152266	150	1	618	152884
Exp2	16	Exp2-16-1	59.936	1.0.0.153	1	right	pushouli	139762838	2.0.10.242	2.0.10.242	09-20-2019	2019-09-20 05:17:05	13:17:05	female	2.0.10.147	57	Blue_S_2.bmp	1903-08-24	0		0	0	155052	0		0	0	NULL	NULL	NULL	Medium	run1	1	List2	Catch.wav	V_T	1	1	1	1	154902	150	1	622	155524
Exp2	16	Exp2-16-1	59.936	1.0.0.153	1	right	pushouli	139762838	2.0.10.242	2.0.10.242	09-20-2019	2019-09-20 05:17:05	13:17:05	female	2.0.10.147	58	Catch.bmp	1903-07-21	0		0	0	157538	0		0	0	NULL	NULL	NULL	Medium	run1	1	List2	A_T.wav	A_T	1	1	1	1	157388	150	1	592	157980
Exp2	16	Exp2-16-1	59.936	1.0.0.153	1	right	pushouli	139762838	2.0.10.242	2.0.10.242	09-20-2019	2019-09-20 05:17:05	13:17:05	female	2.0.10.147	59	Blue_S_2.bmp	1902-09-20	0		0	1	159991	0		0	0	NULL	NULL	NULL	Medium	run1	1	List2	Catch.wav	V_T	1	1	1	1	159840	151	1	700	160540
Exp2	16	Exp2-16-1	59.936	1.0.0.153	1	right	pushouli	139762838	2.0.10.242	2.0.10.242	09-20-2019	2019-09-20 05:17:05	13:17:05	female	2.0.10.147	60	Red_C_2.bmp	1903-11-22	0		0	0	162143	0		0	0	NULL	NULL	NULL	Medium	run1	1	List2	Catch.wav	V_T	1	1	0	1	161993	150	1	506	162499
Exp2	16	Exp2-16-1	59.936	1.0.0.153	1	right	pushouli	139762838	2.0.10.242	2.0.10.242	09-20-2019	2019-09-20 05:17:05	13:17:05	female	2.0.10.147	61	Red_C.bmp	1903-01-11	0		0	0	164712	0		0	0	NULL	NULL	NULL	Medium	run1	1	List2	A_T.wav	AV_T	1	1	1	1	164562	150	1	617	165179
Exp2	16	Exp2-16-1	59.936	1.0.0.153	1	right	pushouli	139762838	2.0.10.242	2.0.10.242	09-20-2019	2019-09-20 05:17:05	13:17:05	female	2.0.10.147	62	Blue_S_2.bmp	1903-03-22	0		0	0	166981	0		0	0	NULL	NULL	NULL	Medium	run1	1	List2	Catch.wav	V_T	1	1	1	1	166831	150	1	548	167379
Exp2	16	Exp2-16-1	59.936	1.0.0.153	1	right	pushouli	139762838	2.0.10.242	2.0.10.242	09-20-2019	2019-09-20 05:17:05	13:17:05	female	2.0.10.147	63	Blue_S.bmp	1904-03-04	0		0	0	169317	0		0	0	NULL	NULL	NULL	Medium	run1	1	List2	Catch.wav	V_T	1	1	0	1	169167	150	1	740	169907
Exp2	16	Exp2-16-1	59.936	1.0.0.153	1	right	pushouli	139762838	2.0.10.242	2.0.10.242	09-20-2019	2019-09-20 05:17:05	13:17:05	female	2.0.10.147	64	Blue_C_2.bmp	1902-12-20	0		0	0	172003	0		0	0	NULL	NULL	NULL	Medium	run1		List2	Catch.wav	V_S	0		0	1	171853	150		0	0
Exp2	16	Exp2-16-1	59.936	1.0.0.153	1	right	pushouli	139762838	2.0.10.242	2.0.10.242	09-20-2019	2019-09-20 05:17:05	13:17:05	female	2.0.10.147	65	Catch.bmp	1904-03-23	0		0	1	174306	0		0	0	NULL	NULL	NULL	Medium	run1	1	List2	A_T.wav	A_T	1	1	1	1	174155	151	1	529	174684
Exp2	16	Exp2-16-1	59.936	1.0.0.153	1	right	pushouli	139762838	2.0.10.242	2.0.10.242	09-20-2019	2019-09-20 05:17:05	13:17:05	female	2.0.10.147	66	Catch.bmp	1902-12-08	0		0	0	177008	0		0	0	NULL	NULL	NULL	Medium	run1	1	List2	A_T.wav	A_T	1	1	0	1	176858	150	1	345	177203
Exp2	16	Exp2-16-1	59.936	1.0.0.153	1	right	pushouli	139762838	2.0.10.242	2.0.10.242	09-20-2019	2019-09-20 05:17:05	13:17:05	female	2.0.10.147	67	Catch.bmp	1904-02-24	0		0	0	179244	0		0	0	NULL	NULL	NULL	Medium	run1	1	List2	A_T.wav	A_T	1	1	0	1	179094	150	1	446	179540
Exp2	16	Exp2-16-1	59.936	1.0.0.153	1	right	pushouli	139762838	2.0.10.242	2.0.10.242	09-20-2019	2019-09-20 05:17:05	13:17:05	female	2.0.10.147	68	Red_C.bmp	1904-04-13	0		1	0	181913	0		0	0	NULL	NULL	NULL	Medium	run1	1	List2	Catch.wav	V_T	1	1	1	1	181763	150	1	688	182451
Exp2	16	Exp2-16-1	59.936	1.0.0.153	1	right	pushouli	139762838	2.0.10.242	2.0.10.242	09-20-2019	2019-09-20 05:17:05	13:17:05	female	2.0.10.147	69	Blue_S_2.bmp	1902-12-01	0		0	0	184633	0		0	0	NULL	NULL	NULL	Medium	run1	1	List2	Catch.wav	V_T	1	1	0	1	184483	150	1	720	185203
Exp2	16	Exp2-16-1	59.936	1.0.0.153	1	right	pushouli	139762838	2.0.10.242	2.0.10.242	09-20-2019	2019-09-20 05:17:05	13:17:05	female	2.0.10.147	70	Red_C_2.bmp	1902-08-10	0		0	0	186852	0		0	0	NULL	NULL	NULL	Medium	run1	1	List2	A_T.wav	AV_T	1	1	1	1	186702	150	1	517	187219
Exp2	16	Exp2-16-1	59.936	1.0.0.153	1	right	pushouli	139762838	2.0.10.242	2.0.10.242	09-20-2019	2019-09-20 05:17:05	13:17:05	female	2.0.10.147	71	Red_C.bmp	1903-02-25	0		0	0	188954	0		0	0	NULL	NULL	NULL	Medium	run1	1	List2	A_T.wav	AV_T	1	1	0	1	188804	150	1	520	189324
Exp2	16	Exp2-16-1	59.936	1.0.0.153	1	right	pushouli	139762838	2.0.10.242	2.0.10.242	09-20-2019	2019-09-20 05:17:05	13:17:05	female	2.0.10.147	72	Red_S.bmp	1903-08-14	0		0	1	191257	0		0	0	NULL	NULL	NULL	Medium	run1		List2	A_S.wav	AV_S	0		1	1	191106	151		0	0
Exp2	16	Exp2-16-1	59.936	1.0.0.153	1	right	pushouli	139762838	2.0.10.242	2.0.10.242	09-20-2019	2019-09-20 05:17:05	13:17:05	female	2.0.10.147	73	Blue_S_2.bmp	1903-11-28	0		0	1	193793	0		0	0	NULL	NULL	NULL	Medium	run1	1	List2	Catch.wav	V_T	1	1	1	1	193642	151	1	1410	195052
Exp2	16	Exp2-16-1	59.936	1.0.0.153	1	right	pushouli	139762838	2.0.10.242	2.0.10.242	09-20-2019	2019-09-20 05:17:05	13:17:05	female	2.0.10.147	74	Red_C_2.bmp	1902-08-17	0		0	1	196379	0		0	0	NULL	NULL	NULL	Medium	run1	1	List2	A_T.wav	AV_T	1	1	1	1	196228	151	1	1007	197235
Exp2	16	Exp2-16-1	59.936	1.0.0.153	1	right	pushouli	139762838	2.0.10.242	2.0.10.242	09-20-2019	2019-09-20 05:17:05	13:17:05	female	2.0.10.147	75	Catch.bmp	1903-04-01	0		0	1	198498	0		0	0	NULL	NULL	NULL	Medium	run1	1	List2	A_T.wav	A_T	1	1	1	1	198347	151	1	569	198916
Exp2	16	Exp2-16-1	59.936	1.0.0.153	1	right	pushouli	139762838	2.0.10.242	2.0.10.242	09-20-2019	2019-09-20 05:17:05	13:17:05	female	2.0.10.147	76	Red_C.bmp	1903-03-04	0		0	0	200833	0		0	0	NULL	NULL	NULL	Medium	run1	1	List2	Catch.wav	V_T	1	1	1	1	200683	150	1	753	201436
Exp2	16	Exp2-16-1	59.936	1.0.0.153	1	right	pushouli	139762838	2.0.10.242	2.0.10.242	09-20-2019	2019-09-20 05:17:05	13:17:05	female	2.0.10.147	77	Red_C.bmp	1902-05-07	0		0	0	203152	0		0	0	NULL	NULL	NULL	Medium	run1	1	List2	A_T.wav	AV_T	1	1	1	1	203002	150	1	505	203507
Exp2	16	Exp2-16-1	59.936	1.0.0.153	1	right	pushouli	139762838	2.0.10.242	2.0.10.242	09-20-2019	2019-09-20 05:17:05	13:17:05	female	2.0.10.147	78	Catch.bmp	1902-04-19	0		0	0	205171	0		0	0	NULL	NULL	NULL	Medium	run1		List2	A_S.wav	A_S	0		0	1	205021	150	1	918	205939
Exp2	16	Exp2-16-1	59.936	1.0.0.153	1	right	pushouli	139762838	2.0.10.242	2.0.10.242	09-20-2019	2019-09-20 05:17:05	13:17:05	female	2.0.10.147	79	Catch.bmp	1902-10-03	0		0	0	207173	0		0	0	NULL	NULL	NULL	Medium	run1		List2	A_S.wav	A_S	0		0	1	207023	150		0	0
Exp2	16	Exp2-16-1	59.936	1.0.0.153	1	right	pushouli	139762838	2.0.10.242	2.0.10.242	09-20-2019	2019-09-20 05:17:05	13:17:05	female	2.0.10.147	80	Catch.bmp	1902-09-21	0		0	0	209392	0		0	0	NULL	NULL	NULL	Medium	run1	1	List2	A_T.wav	A_T	1	1	0	1	209242	150	1	529	209771
Exp2	16	Exp2-16-1	59.936	1.0.0.153	1	right	pushouli	139762838	2.0.10.242	2.0.10.242	09-20-2019	2019-09-20 05:17:05	13:17:05	female	2.0.10.147	81	Blue_S_2.bmp	1903-10-05	0		0	1	211545	0		0	0	NULL	NULL	NULL	Medium	run1	1	List2	A_T.wav	AV_T	1	1	0	1	211394	151	1	681	212075
Exp2	16	Exp2-16-1	59.936	1.0.0.153	1	right	pushouli	139762838	2.0.10.242	2.0.10.242	09-20-2019	2019-09-20 05:17:05	13:17:05	female	2.0.10.147	82	Red_S_2.bmp	1904-03-29	0		1	0	214080	0		0	0	NULL	NULL	NULL	Medium	run1		List2	Catch.wav	V_S	0		1	1	213930	150		0	0
Exp2	16	Exp2-16-1	59.936	1.0.0.153	1	right	pushouli	139762838	2.0.10.242	2.0.10.242	09-20-2019	2019-09-20 05:17:05	13:17:05	female	2.0.10.147	83	Catch.bmp	1902-04-14	0		0	0	216833	0		0	0	NULL	NULL	NULL	Medium	run1	1	List2	A_T.wav	A_T	1	1	1	1	216683	150	1	625	217308
Exp2	16	Exp2-16-1	59.936	1.0.0.153	1	right	pushouli	139762838	2.0.10.242	2.0.10.242	09-20-2019	2019-09-20 05:17:05	13:17:05	female	2.0.10.147	84	Red_S_2.bmp	1903-11-21	0		0	0	218819	0		0	0	NULL	NULL	NULL	Medium	run1		List2	A_S.wav	AV_S	0		0	1	218669	150		0	0
Exp2	16	Exp2-16-1	59.936	1.0.0.153	1	right	pushouli	139762838	2.0.10.242	2.0.10.242	09-20-2019	2019-09-20 05:17:05	13:17:05	female	2.0.10.147	85	Catch.bmp	1904-03-14	0		0	0	221455	0		0	0	NULL	NULL	NULL	Medium	run1		List2	A_S.wav	A_S	0		0	1	221305	150		0	0
Exp2	16	Exp2-16-1	59.936	1.0.0.153	1	right	pushouli	139762838	2.0.10.242	2.0.10.242	09-20-2019	2019-09-20 05:17:05	13:17:05	female	2.0.10.147	86	Red_S_2.bmp	1902-06-01	0		0	0	224208	0		0	0	NULL	NULL	NULL	Medium	run1		List2	Catch.wav	V_S	0		0	1	224058	150		0	0
Exp2	16	Exp2-16-1	59.936	1.0.0.153	1	right	pushouli	139762838	2.0.10.242	2.0.10.242	09-20-2019	2019-09-20 05:17:05	13:17:05	female	2.0.10.147	87	Blue_S.bmp	1902-10-03	0		0	0	226310	0		0	0	NULL	NULL	NULL	Medium	run1	1	List2	Catch.wav	V_T	1	1	0	1	226160	150	1	834	226994
Exp2	16	Exp2-16-1	59.936	1.0.0.153	1	right	pushouli	139762838	2.0.10.242	2.0.10.242	09-20-2019	2019-09-20 05:17:05	13:17:05	female	2.0.10.147	88	Catch.bmp	1903-12-30	0		0	0	228479	0		0	0	NULL	NULL	NULL	Medium	run1		List2	A_S.wav	A_S	0		1	1	228329	150		0	0
Exp2	16	Exp2-16-1	59.936	1.0.0.153	1	right	pushouli	139762838	2.0.10.242	2.0.10.242	09-20-2019	2019-09-20 05:17:05	13:17:05	female	2.0.10.147	89	Red_C.bmp	1902-04-08	0		0	0	231165	0		0	0	NULL	NULL	NULL	Medium	run1	1	List2	Catch.wav	V_T	1	1	1	1	231015	150	1	419	231434
Exp2	16	Exp2-16-1	59.936	1.0.0.153	1	right	pushouli	139762838	2.0.10.242	2.0.10.242	09-20-2019	2019-09-20 05:17:05	13:17:05	female	2.0.10.147	90	Blue_C_2.bmp	1904-02-10	0		1	0	233150	0		0	0	NULL	NULL	NULL	Medium	run1		List2	Catch.wav	V_S	0		0	1	233000	150		0	0
Exp2	16	Exp2-16-1	59.936	1.0.0.153	1	right	pushouli	139762838	2.0.10.242	2.0.10.242	09-20-2019	2019-09-20 05:17:05	13:17:05	female	2.0.10.147	91	Red_C_2.bmp	1903-04-24	0		0	0	235853	0		0	0	NULL	NULL	NULL	Medium	run1	1	List2	Catch.wav	V_T	1	1	0	1	235703	150	1	652	236355
Exp2	16	Exp2-16-1	59.936	1.0.0.153	1	right	pushouli	139762838	2.0.10.242	2.0.10.242	09-20-2019	2019-09-20 05:17:05	13:17:05	female	2.0.10.147	92	Catch.bmp	1903-06-23	0		0	0	238222	0		0	0	NULL	NULL	NULL	Medium	run1	1	List2	A_T.wav	A_T	1	1	1	1	238072	150	1	779	238851
Exp2	16	Exp2-16-1	59.936	1.0.0.153	1	right	pushouli	139762838	2.0.10.242	2.0.10.242	09-20-2019	2019-09-20 05:17:05	13:17:05	female	2.0.10.147	93	Catch.bmp	1902-08-14	0		0	1	240642	0		0	0	NULL	NULL	NULL	Medium	run1		List2	A_S.wav	A_S	0		1	1	240491	151		0	0
Exp2	16	Exp2-16-1	59.936	1.0.0.153	1	right	pushouli	139762838	2.0.10.242	2.0.10.242	09-20-2019	2019-09-20 05:17:05	13:17:05	female	2.0.10.147	94	Red_S.bmp	1902-07-10	0		0	1	242811	0		0	0	NULL	NULL	NULL	Medium	run1		List2	Catch.wav	V_S	0		1	1	242660	151		0	0
Exp2	16	Exp2-16-1	59.936	1.0.0.153	1	right	pushouli	139762838	2.0.10.242	2.0.10.242	09-20-2019	2019-09-20 05:17:05	13:17:05	female	2.0.10.147	95	Catch.bmp	1902-10-02	0		0	0	244946	0		0	0	NULL	NULL	NULL	Medium	run1		List2	A_S.wav	A_S	0		1	1	244796	150		0	0
Exp2	16	Exp2-16-1	59.936	1.0.0.153	1	right	pushouli	139762838	2.0.10.242	2.0.10.242	09-20-2019	2019-09-20 05:17:05	13:17:05	female	2.0.10.147	96	Blue_S_2.bmp	1903-04-18	0		0	0	247165	0		0	0	NULL	NULL	NULL	Medium	run1	1	List2	A_T.wav	AV_T	1	1	0	1	247015	150	1	468	247483
Exp2	16	Exp2-16-1	59.936	1.0.0.153	1	right	pushouli	139762838	2.0.10.242	2.0.10.242	09-20-2019	2019-09-20 05:17:05	13:17:05	female	2.0.10.147	97	Blue_S.bmp	1903-11-21	0		0	1	249518	0		0	0	NULL	NULL	NULL	Medium	run1	1	List2	Catch.wav	V_T	1	1	1	1	249367	151	1	636	250003
Exp2	16	Exp2-16-1	59.936	1.0.0.153	1	right	pushouli	139762838	2.0.10.242	2.0.10.242	09-20-2019	2019-09-20 05:17:05	13:17:05	female	2.0.10.147	98	Blue_C_2.bmp	1904-02-03	0		0	0	252087	0		0	0	NULL	NULL	NULL	Medium	run1		List2	Catch.wav	V_S	0		0	1	251937	150		0	0
Exp2	16	Exp2-16-1	59.936	1.0.0.153	1	right	pushouli	139762838	2.0.10.242	2.0.10.242	09-20-2019	2019-09-20 05:17:05	13:17:05	female	2.0.10.147	99	Red_C_2.bmp	1902-10-29	0		1	0	254806	0		0	0	NULL	NULL	NULL	Medium	run1	1	List2	A_T.wav	AV_T	1	1	1	1	254656	150	1	450	255106
Exp2	16	Exp2-16-1	59.936	1.0.0.153	1	right	pushouli	139762838	2.0.10.242	2.0.10.242	09-20-2019	2019-09-20 05:17:05	13:17:05	female	2.0.10.147	100	Red_C.bmp	1902-12-04	0		0	0	256992	0		0	0	NULL	NULL	NULL	Medium	run1	1	List2	A_T.wav	AV_T	1	1	0	1	256842	150	1	648	257490
Exp2	16	Exp2-16-1	59.936	1.0.0.153	1	right	pushouli	139762838	2.0.10.242	2.0.10.242	09-20-2019	2019-09-20 05:17:05	13:17:05	female	2.0.10.147	101	Blue_S_2.bmp	1904-02-20	0		0	0	259211	0		0	0	NULL	NULL	NULL	Medium	run1	1	List2	A_T.wav	AV_T	1	1	0	1	259061	150	1	997	260058
Exp2	16	Exp2-16-1	59.936	1.0.0.153	1	right	pushouli	139762838	2.0.10.242	2.0.10.242	09-20-2019	2019-09-20 05:17:05	13:17:05	female	2.0.10.147	102	Catch.bmp	1903-01-13	0		0	1	261881	0		0	0	NULL	NULL	NULL	Medium	run1	1	List2	A_T.wav	A_T	1	1	1	1	261730	151	1	664	262394
Exp2	16	Exp2-16-1	59.936	1.0.0.153	1	right	pushouli	139762838	2.0.10.242	2.0.10.242	09-20-2019	2019-09-20 05:17:05	13:17:05	female	2.0.10.147	103	Red_C_2.bmp	1903-04-02	0		0	1	264150	0		0	0	NULL	NULL	NULL	Medium	run1	1	List2	A_T.wav	AV_T	1	1	1	1	263999	151	1	723	264722
Exp2	16	Exp2-16-1	59.936	1.0.0.153	1	right	pushouli	139762838	2.0.10.242	2.0.10.242	09-20-2019	2019-09-20 05:17:05	13:17:05	female	2.0.10.147	104	Blue_S.bmp	1903-09-15	0		0	0	266485	0		0	0	NULL	NULL	NULL	Medium	run1	1	List2	Catch.wav	V_T	1	1	1	1	266335	150	1	667	267002
Exp2	16	Exp2-16-1	59.936	1.0.0.153	1	right	pushouli	139762838	2.0.10.242	2.0.10.242	09-20-2019	2019-09-20 05:17:05	13:17:05	female	2.0.10.147	105	Blue_S_2.bmp	1903-11-22	0		0	0	268988	0		0	0	NULL	NULL	NULL	Medium	run1	1	List2	A_T.wav	AV_T	1	1	1	1	268838	150	1	1060	269898
Exp2	16	Exp2-16-1	59.936	1.0.0.153	1	right	pushouli	139762838	2.0.10.242	2.0.10.242	09-20-2019	2019-09-20 05:17:05	13:17:05	female	2.0.10.147	106	Blue_S.bmp	1903-10-28	0		0	0	271557	0		0	0	NULL	NULL	NULL	Medium	run1	1	List2	Catch.wav	V_T	1	1	1	1	271407	150	1	603	272010
Exp2	16	Exp2-16-1	59.936	1.0.0.153	1	right	pushouli	139762838	2.0.10.242	2.0.10.242	09-20-2019	2019-09-20 05:17:05	13:17:05	female	2.0.10.147	107	Blue_S_2.bmp	1902-08-04	0		0	0	274110	0		0	0	NULL	NULL	NULL	Medium	run1	1	List2	A_T.wav	AV_T	1	1	1	1	273960	150	1	522	274482
Exp2	16	Exp2-16-1	59.936	1.0.0.153	1	right	pushouli	139762838	2.0.10.242	2.0.10.242	09-20-2019	2019-09-20 05:17:05	13:17:05	female	2.0.10.147	108	Blue_S.bmp	1904-01-28	0		0	0	276212	0		0	0	NULL	NULL	NULL	Medium	run1	1	List2	A_T.wav	AV_T	1	1	0	1	276062	150	1	389	276451
Exp2	16	Exp2-16-1	59.936	1.0.0.153	1	right	pushouli	139762838	2.0.10.242	2.0.10.242	09-20-2019	2019-09-20 05:17:05	13:17:05	female	2.0.10.147	109	Blue_S.bmp	1902-11-07	0		0	0	278848	0		0	0	NULL	NULL	NULL	Medium	run1	1	List2	Catch.wav	V_T	1	1	1	1	278698	150	1	631	279329
Exp2	16	Exp2-16-1	59.936	1.0.0.153	1	right	pushouli	139762838	2.0.10.242	2.0.10.242	09-20-2019	2019-09-20 05:17:05	13:17:05	female	2.0.10.147	110	Red_C.bmp	1903-03-20	0		0	1	281051	0		0	0	NULL	NULL	NULL	Medium	run1	1	List2	A_T.wav	AV_T	1	1	1	1	280900	151	1	478	281378
Exp2	16	Exp2-16-1	59.936	1.0.0.153	1	right	pushouli	139762838	2.0.10.242	2.0.10.242	09-20-2019	2019-09-20 05:17:05	13:17:05	female	2.0.10.147	111	Red_C.bmp	1902-08-02	0		0	0	283386	0		0	0	NULL	NULL	NULL	Medium	run1	1	List2	Catch.wav	V_T	1	1	1	1	283236	150	1	565	283801
Exp2	16	Exp2-16-1	59.936	1.0.0.153	1	right	pushouli	139762838	2.0.10.242	2.0.10.242	09-20-2019	2019-09-20 05:17:05	13:17:05	female	2.0.10.147	112	Blue_C.bmp	1902-08-02	0		0	1	285489	0		0	0	NULL	NULL	NULL	Medium	run1		List2	A_S.wav	AV_S	0		1	1	285338	151		0	0
Exp2	16	Exp2-16-1	59.936	1.0.0.153	1	right	pushouli	139762838	2.0.10.242	2.0.10.242	09-20-2019	2019-09-20 05:17:05	13:17:05	female	2.0.10.147	113	Catch.bmp	1902-08-13	0		1	0	287657	0		0	0	NULL	NULL	NULL	Medium	run1	1	List2	A_T.wav	A_T	1	1	0	1	287507	150	1	534	288041
Exp2	16	Exp2-16-1	59.936	1.0.0.153	1	right	pushouli	139762838	2.0.10.242	2.0.10.242	09-20-2019	2019-09-20 05:17:05	13:17:05	female	2.0.10.147	114	Catch.bmp	1903-08-12	0		0	0	289760	0		0	0	NULL	NULL	NULL	Medium	run1		List2	A_S.wav	A_S	0		0	2	289610	150		0	0
Exp2	16	Exp2-16-1	59.936	1.0.0.153	1	right	pushouli	139762838	2.0.10.242	2.0.10.242	09-20-2019	2019-09-20 05:17:05	13:17:05	female	2.0.10.147	115	Blue_S.bmp	1902-12-20	0		0	0	292296	0		0	0	NULL	NULL	NULL	Medium	run1	1	List2	Catch.wav	V_T	1	1	0	2	292146	150	1	664	292810
Exp2	16	Exp2-16-1	59.936	1.0.0.153	1	right	pushouli	139762838	2.0.10.242	2.0.10.242	09-20-2019	2019-09-20 05:17:05	13:17:05	female	2.0.10.147	116	Red_C_2.bmp	1903-08-18	0		0	0	294531	0		0	0	NULL	NULL	NULL	Medium	run1	1	List2	Catch.wav	V_T	1	1	0	1	294381	150	1	660	295041
Exp2	16	Exp2-16-1	59.936	1.0.0.153	1	right	pushouli	139762838	2.0.10.242	2.0.10.242	09-20-2019	2019-09-20 05:17:05	13:17:05	female	2.0.10.147	117	Catch.bmp	1903-06-26	0		0	0	297017	0		0	0	NULL	NULL	NULL	Medium	run1	1	List2	A_T.wav	A_T	1	1	1	1	296867	150	1	542	297409
Exp2	16	Exp2-16-1	59.936	1.0.0.153	1	right	pushouli	139762838	2.0.10.242	2.0.10.242	09-20-2019	2019-09-20 05:17:05	13:17:05	female	2.0.10.147	118	Blue_C.bmp	1903-05-12	0		0	0	299453	0		0	0	NULL	NULL	NULL	Medium	Run1		List2	Catch.wav	V_S	0		1	1	299303	150		0	0
Exp2	16	Exp2-16-1	59.936	1.0.0.153	1	right	pushouli	139762838	2.0.10.242	2.0.10.242	09-20-2019	2019-09-20 05:17:05	13:17:05	female	2.0.10.147	119	Catch.bmp	1903-07-13	0		0	0	301889	0		0	0	NULL	NULL	NULL	Medium	run1	1	List2	A_T.wav	A_T	1	1	1	1	301739	150	1	670	302409
Exp2	16	Exp2-16-1	59.936	1.0.0.153	1	right	pushouli	139762838	2.0.10.242	2.0.10.242	09-20-2019	2019-09-20 05:17:05	13:17:05	female	2.0.10.147	120	Catch.bmp	1902-04-09	0		0	1	304342	0		0	0	NULL	NULL	NULL	Medium	run1	1	List2	A_T.wav	A_T	1	1	1	1	304191	151	1	458	304649
Exp2	16	Exp2-16-1	59.936	1.0.0.153	1	right	pushouli	139762838	2.0.10.242	2.0.10.242	09-20-2019	2019-09-20 05:17:05	13:17:05	female	2.0.10.147	121	Catch.bmp	1903-09-03	0		0	0	306327	0		0	0	NULL	NULL	NULL	Medium	run1	1	List2	A_T.wav	A_T	1	1	0	1	306177	150	1	464	306641
Exp2	16	Exp2-16-1	59.936	1.0.0.153	1	right	pushouli	139762838	2.0.10.242	2.0.10.242	09-20-2019	2019-09-20 05:17:05	13:17:05	female	2.0.10.147	122	Catch.bmp	1903-03-25	0		0	1	308830	0		0	0	NULL	NULL	NULL	Medium	run1	1	List2	A_T.wav	A_T	1	1	1	1	308679	151	1	490	309169
Exp2	16	Exp2-16-1	59.936	1.0.0.153	1	right	pushouli	139762838	2.0.10.242	2.0.10.242	09-20-2019	2019-09-20 05:17:05	13:17:05	female	2.0.10.147	123	Catch.bmp	1903-05-28	0		0	0	311165	0		0	0	NULL	NULL	NULL	Medium	run1		List2	A_S.wav	A_S	0		0	1	311015	150		0	0
Exp2	16	Exp2-16-1	59.936	1.0.0.153	1	right	pushouli	139762838	2.0.10.242	2.0.10.242	09-20-2019	2019-09-20 05:17:05	13:17:05	female	2.0.10.147	124	Catch.bmp	1903-09-26	0		0	0	313618	0		0	0	NULL	NULL	NULL	Medium	run1	1	List2	A_T.wav	A_T	1	1	0	1	313468	150	1	589	314057
Exp2	16	Exp2-16-1	59.936	1.0.0.153	1	right	pushouli	139762838	2.0.10.242	2.0.10.242	09-20-2019	2019-09-20 05:17:05	13:17:05	female	2.0.10.147	125	Blue_S.bmp	1903-11-17	0		0	0	316137	0		0	0	NULL	NULL	NULL	Medium	run1	1	List2	Catch.wav	V_T	1	1	1	1	315987	150	1	678	316665
Exp2	16	Exp2-16-1	59.936	1.0.0.153	1	right	pushouli	139762838	2.0.10.242	2.0.10.242	09-20-2019	2019-09-20 05:17:05	13:17:05	female	2.0.10.147	126	Red_C.bmp	1902-09-25	0		0	1	318707	0		0	0	NULL	NULL	NULL	Medium	run1	1	List2	Catch.wav	V_T	1	1	1	1	318556	151	1	453	319009
Exp2	16	Exp2-16-1	59.936	1.0.0.153	1	right	pushouli	139762838	2.0.10.242	2.0.10.242	09-20-2019	2019-09-20 05:17:05	13:17:05	female	2.0.10.147	127	Red_S.bmp	1902-11-12	0		0	0	320859	0		0	0	NULL	NULL	NULL	Medium	run1		List2	Catch.wav	V_S	0		0	1	320709	150		0	0
Exp2	16	Exp2-16-1	59.936	1.0.0.153	1	right	pushouli	139762838	2.0.10.242	2.0.10.242	09-20-2019	2019-09-20 05:17:05	13:17:05	female	2.0.10.147	128	Red_C.bmp	1903-02-20	0		0	1	323145	0		0	0	NULL	NULL	NULL	Medium	run1	1	List2	A_T.wav	AV_T	1	1	1	1	322994	151	1	479	323473
Exp2	16	Exp2-16-1	59.936	1.0.0.153	1	right	pushouli	139762838	2.0.10.242	2.0.10.242	09-20-2019	2019-09-20 05:17:05	13:17:05	female	2.0.10.147	129	Red_C.bmp	1902-10-05	0		0	0	325447	0		0	0	NULL	NULL	NULL	Medium	run1	1	List2	A_T.wav	AV_T	1	1	0	1	325297	150	1	392	325689
Exp2	16	Exp2-16-1	59.936	1.0.0.153	1	right	pushouli	139762838	2.0.10.242	2.0.10.242	09-20-2019	2019-09-20 05:17:05	13:17:05	female	2.0.10.147	130	Blue_C.bmp	1903-10-25	0		0	0	327616	0		0	0	NULL	NULL	NULL	Medium	run1		List2	A_S.wav	AV_S	0		0	1	327466	150		0	0
Exp2	16	Exp2-16-1	59.936	1.0.0.153	1	right	pushouli	139762838	2.0.10.242	2.0.10.242	09-20-2019	2019-09-20 05:17:05	13:17:05	female	2.0.10.147	131	Red_C.bmp	1903-07-10	0		0	0	330219	0		0	0	NULL	NULL	NULL	Medium	run1	1	List2	Catch.wav	V_T	1	1	0	1	330069	150	1	588	330657
Exp2	16	Exp2-16-1	59.936	1.0.0.153	1	right	pushouli	139762838	2.0.10.242	2.0.10.242	09-20-2019	2019-09-20 05:17:05	13:17:05	female	2.0.10.147	132	Blue_S_2.bmp	1903-09-18	0		0	1	332655	0		0	0	NULL	NULL	NULL	Medium	run1	1	List2	Catch.wav	V_T	1	1	1	1	332504	151	1	664	333168
Exp2	16	Exp2-16-1	59.936	1.0.0.153	1	right	pushouli	139762838	2.0.10.242	2.0.10.242	09-20-2019	2019-09-20 05:17:05	13:17:05	female	2.0.10.147	133	Catch.bmp	1902-05-20	0		0	0	335174	0		0	0	NULL	NULL	NULL	Medium	run1	1	List2	A_T.wav	A_T	1	1	1	1	335024	150	1	656	335680
Exp2	16	Exp2-16-1	59.936	1.0.0.153	1	right	pushouli	139762838	2.0.10.242	2.0.10.242	09-20-2019	2019-09-20 05:17:05	13:17:05	female	2.0.10.147	134	Red_C_2.bmp	1903-06-12	0		0	0	337193	0		0	0	NULL	NULL	NULL	Medium	run1	1	List2	Catch.wav	V_T	1	1	0	2	337043	150	1	781	337824
Exp2	16	Exp2-16-1	59.936	1.0.0.153	1	right	pushouli	139762838	2.0.10.242	2.0.10.242	09-20-2019	2019-09-20 05:17:05	13:17:05	female	2.0.10.147	135	Catch.bmp	1904-03-16	0		0	0	339612	0		0	0	NULL	NULL	NULL	Medium	run1	1	List2	A_T.wav	A_T	1	1	1	1	339462	150	1	746	340208
Exp2	16	Exp2-16-1	59.936	1.0.0.153	1	right	pushouli	139762838	2.0.10.242	2.0.10.242	09-20-2019	2019-09-20 05:17:05	13:17:05	female	2.0.10.147	136	Blue_C.bmp	1903-06-15	0		0	0	342298	0		0	0	NULL	NULL	NULL	Medium	run1		List2	A_S.wav	AV_S	0		0	1	342148	150		0	0
Exp2	16	Exp2-16-1	59.936	1.0.0.153	1	right	pushouli	139762838	2.0.10.242	2.0.10.242	09-20-2019	2019-09-20 05:17:05	13:17:05	female	2.0.10.147	137	Catch.bmp	1903-04-19	0		0	0	344767	0		0	0	NULL	NULL	NULL	Medium	run1	1	List2	A_T.wav	A_T	1	1	0	1	344617	150	1	560	345177
Exp2	16	Exp2-16-1	59.936	1.0.0.153	1	right	pushouli	139762838	2.0.10.242	2.0.10.242	09-20-2019	2019-09-20 05:17:05	13:17:05	female	2.0.10.147	138	Catch.bmp	1904-05-13	0		0	0	347120	0		0	0	NULL	NULL	NULL	Medium	run1	1	List2	A_T.wav	A_T	1	1	0	1	346970	150	1	430	347400
Exp2	16	Exp2-16-1	59.936	1.0.0.153	1	right	pushouli	139762838	2.0.10.242	2.0.10.242	09-20-2019	2019-09-20 05:17:05	13:17:05	female	2.0.10.147	139	Red_S.bmp	1903-12-06	0		0	1	349873	0		0	0	NULL	NULL	NULL	Medium	run1		List2	A_S.wav	AV_S	0		1	1	349722	151		0	0
Exp2	16	Exp2-16-1	59.936	1.0.0.153	1	right	pushouli	139762838	2.0.10.242	2.0.10.242	09-20-2019	2019-09-20 05:17:05	13:17:05	female	2.0.10.147	140	Blue_C.bmp	1902-12-18	0		0	0	352525	0		0	0	NULL	NULL	NULL	Medium	Run1		List2	Catch.wav	V_S	0		1	1	352375	150	1	449	352824
Exp2	16	Exp2-16-1	59.936	1.0.0.153	1	right	pushouli	139762838	2.0.10.242	2.0.10.242	09-20-2019	2019-09-20 05:17:05	13:17:05	female	2.0.10.147	141	Red_C_2.bmp	1903-12-04	0		0	0	354761	1435		0	0	NULL	NULL	NULL	Medium	run1	1	List2	Catch.wav	V_T	1	1	0	1	354611	150	1	502	355113
Exp2	16	Exp2-16-1	59.936	1.0.0.153	1	right	pushouli	139762838	2.0.10.242	2.0.10.242	09-20-2019	2019-09-20 05:17:05	13:17:05	female	2.0.10.147	142	Catch.bmp	1902-10-30	0		1	0	359649	0		0	0	NULL	NULL	NULL	Medium	run1		List2	A_S.wav	A_S	0		1	1	359499	150		0	0
Exp2	16	Exp2-16-1	59.936	1.0.0.153	1	right	pushouli	139762838	2.0.10.242	2.0.10.242	09-20-2019	2019-09-20 05:17:05	13:17:05	female	2.0.10.147	143	Blue_C_2.bmp	1902-12-28	0		0	0	361885	0		0	0	NULL	NULL	NULL	Medium	run1		List2	Catch.wav	V_S	0		1	1	361735	150		0	0
Exp2	16	Exp2-16-1	59.936	1.0.0.153	1	right	pushouli	139762838	2.0.10.242	2.0.10.242	09-20-2019	2019-09-20 05:17:05	13:17:05	female	2.0.10.147	144	Red_C.bmp	1902-07-07	0		0	0	364204	0		0	0	NULL	NULL	NULL	Medium	run1	1	List2	Catch.wav	V_T	1	1	0	1	364054	150	1	411	364465
Exp2	16	Exp2-16-1	59.936	1.0.0.153	1	right	pushouli	139762838	2.0.10.242	2.0.10.242	09-20-2019	2019-09-20 05:17:05	13:17:05	female	2.0.10.147	145	Red_C_2.bmp	1903-03-07	0		0	0	366273	0		0	0	NULL	NULL	NULL	Medium	run1	1	List2	Catch.wav	V_T	1	1	0	1	366123	150	1	549	366672
Exp2	16	Exp2-16-1	59.936	1.0.0.153	1	right	pushouli	139762838	2.0.10.242	2.0.10.242	09-20-2019	2019-09-20 05:17:05	13:17:05	female	2.0.10.147	146	Catch.bmp	1903-10-25	0		0	0	368592	0		0	0	NULL	NULL	NULL	Medium	run1	1	List2	A_T.wav	A_T	1	1	1	1	368442	150	1	574	369016
Exp2	16	Exp2-16-1	59.936	1.0.0.153	1	right	pushouli	139762838	2.0.10.242	2.0.10.242	09-20-2019	2019-09-20 05:17:05	13:17:05	female	2.0.10.147	147	Catch.bmp	1903-07-31	0		0	0	371145	0		0	0	NULL	NULL	NULL	Medium	run1	1	List2	A_T.wav	A_T	1	1	0	1	370995	150	1	381	371376
Exp2	16	Exp2-16-1	59.936	1.0.0.153	1	right	pushouli	139762838	2.0.10.242	2.0.10.242	09-20-2019	2019-09-20 05:17:05	13:17:05	female	2.0.10.147	148	Catch.bmp	1902-03-26	0		0	0	373614	0		0	0	NULL	NULL	NULL	Medium	run1	1	List2	A_T.wav	A_T	1	1	0	1	373464	150	1	400	373864
Exp2	16	Exp2-16-1	59.936	1.0.0.153	1	right	pushouli	139762838	2.0.10.242	2.0.10.242	09-20-2019	2019-09-20 05:17:05	13:17:05	female	2.0.10.147	149	Catch.bmp	1903-02-02	0		0	0	375583	0		0	0	NULL	NULL	NULL	Medium	run1		List2	A_S.wav	A_S	0		0	1	375433	150		0	0
Exp2	16	Exp2-16-1	59.936	1.0.0.153	1	right	pushouli	139762838	2.0.10.242	2.0.10.242	09-20-2019	2019-09-20 05:17:05	13:17:05	female	2.0.10.147	150	Blue_C_2.bmp	1902-06-06	0		0	1	377919	0		0	0	NULL	NULL	NULL	Medium	run1		List2	A_S.wav	AV_S	0		1	1	377768	151		0	0
Exp2	16	Exp2-16-1	59.936	1.0.0.153	1	right	pushouli	139762838	2.0.10.242	2.0.10.242	09-20-2019	2019-09-20 05:17:05	13:17:05	female	2.0.10.147	151	Red_C_2.bmp	1903-02-18	0		0	0	380021	0		0	0	NULL	NULL	NULL	Medium	run1	1	List2	Catch.wav	V_T	1	1	0	1	379871	150	1	449	380320
Exp2	16	Exp2-16-1	59.936	1.0.0.153	1	right	pushouli	139762838	2.0.10.242	2.0.10.242	09-20-2019	2019-09-20 05:17:05	13:17:05	female	2.0.10.147	152	Red_C.bmp	1902-12-31	0		0	0	382323	0		0	0	NULL	NULL	NULL	Medium	run1	1	List2	A_T.wav	AV_T	1	1	1	1	382173	150	1	507	382680
Exp2	16	Exp2-16-1	59.936	1.0.0.153	1	right	pushouli	139762838	2.0.10.242	2.0.10.242	09-20-2019	2019-09-20 05:17:05	13:17:05	female	2.0.10.147	153	Red_C_2.bmp	1902-09-21	0		0	1	384576	0		0	0	NULL	NULL	NULL	Medium	run1	1	List2	A_T.wav	AV_T	1	1	1	1	384425	151	1	575	385000
Exp2	16	Exp2-16-1	59.936	1.0.0.153	1	right	pushouli	139762838	2.0.10.242	2.0.10.242	09-20-2019	2019-09-20 05:17:05	13:17:05	female	2.0.10.147	154	Red_C_2.bmp	1904-02-22	0		0	0	386728	0		0	0	NULL	NULL	NULL	Medium	run1	1	List2	A_T.wav	AV_T	1	1	0	1	386578	150	1	421	386999
Exp2	16	Exp2-16-1	59.936	1.0.0.153	1	right	pushouli	139762838	2.0.10.242	2.0.10.242	09-20-2019	2019-09-20 05:17:05	13:17:05	female	2.0.10.147	155	Blue_S_2.bmp	1902-07-27	0		0	0	389397	0		0	0	NULL	NULL	NULL	Medium	run1	1	List2	Catch.wav	V_T	1	1	1	1	389247	150	1	888	390135
Exp2	16	Exp2-16-1	59.936	1.0.0.153	1	right	pushouli	139762838	2.0.10.242	2.0.10.242	09-20-2019	2019-09-20 05:17:05	13:17:05	female	2.0.10.147	156	Catch.bmp	1903-04-26	0		0	0	391483	0		0	0	NULL	NULL	NULL	Medium	run1	1	List2	A_T.wav	A_T	1	1	1	1	391333	150	1	738	392071
Exp2	16	Exp2-16-1	59.936	1.0.0.153	1	right	pushouli	139762838	2.0.10.242	2.0.10.242	09-20-2019	2019-09-20 05:17:05	13:17:05	female	2.0.10.147	157	Red_C_2.bmp	1903-03-08	0		0	0	393852	0		0	0	NULL	NULL	NULL	Medium	run1	1	List2	Catch.wav	V_T	1	1	1	1	393702	150	1	522	394224
Exp2	16	Exp2-16-1	59.936	1.0.0.153	1	right	pushouli	139762838	2.0.10.242	2.0.10.242	09-20-2019	2019-09-20 05:17:05	13:17:05	female	2.0.10.147	158	Blue_S_2.bmp	1902-10-09	0		0	0	396171	0		0	0	NULL	NULL	NULL	Medium	run1	1	List2	Catch.wav	V_T	1	1	0	1	396021	150	1	643	396664
Exp2	16	Exp2-16-1	59.936	1.0.0.153	1	right	pushouli	139762838	2.0.10.242	2.0.10.242	09-20-2019	2019-09-20 05:17:05	13:17:05	female	2.0.10.147	159	Blue_S_2.bmp	1902-09-09	0		0	0	398340	0		0	0	NULL	NULL	NULL	Medium	run1	1	List2	A_T.wav	AV_T	1	1	1	1	398190	150	1	689	398879
Exp2	16	Exp2-16-1	59.936	1.0.0.153	1	right	pushouli	139762838	2.0.10.242	2.0.10.242	09-20-2019	2019-09-20 05:17:05	13:17:05	female	2.0.10.147	160	Red_C_2.bmp	1904-02-24	0		0	1	400476	0		0	0	NULL	NULL	NULL	Medium	run1	1	List2	Catch.wav	V_T	1	1	1	1	400325	151	1	506	400831
Exp2	16	Exp2-16-1	59.936	1.0.0.153	1	right	pushouli	139762838	2.0.10.242	2.0.10.242	09-20-2019	2019-09-20 05:17:05	13:17:05	female	2.0.10.147	161	Blue_S_2.bmp	1903-01-27	0		0	0	403145	0		0	0	NULL	NULL	NULL	Medium	run1	1	List2	A_T.wav	AV_T	1	1	1	1	402995	150	1	588	403583
Exp2	16	Exp2-16-1	59.936	1.0.0.153	1	right	pushouli	139762838	2.0.10.242	2.0.10.242	09-20-2019	2019-09-20 05:17:05	13:17:05	female	2.0.10.147	162	Red_S_2.bmp	1902-05-22	0		0	0	405431	0		0	0	NULL	NULL	NULL	Medium	run1		List2	A_S.wav	AV_S	0		0	1	405281	150		0	0
Exp2	16	Exp2-16-1	59.936	1.0.0.153	1	right	pushouli	139762838	2.0.10.242	2.0.10.242	09-20-2019	2019-09-20 05:17:05	13:17:05	female	2.0.10.147	163	Blue_S_2.bmp	1903-07-11	0		0	0	407516	0		0	0	NULL	NULL	NULL	Medium	run1	1	List2	A_T.wav	AV_T	1	1	0	1	407366	150	1	529	407895
Exp2	16	Exp2-16-1	59.936	1.0.0.153	1	right	pushouli	139762838	2.0.10.242	2.0.10.242	09-20-2019	2019-09-20 05:17:05	13:17:05	female	2.0.10.147	164	Catch.bmp	1903-09-25	0		0	0	409952	0		0	0	NULL	NULL	NULL	Medium	run1	1	List2	A_T.wav	A_T	1	1	0	1	409802	150	1	526	410328
Exp2	16	Exp2-16-1	59.936	1.0.0.153	1	right	pushouli	139762838	2.0.10.242	2.0.10.242	09-20-2019	2019-09-20 05:17:05	13:17:05	female	2.0.10.147	165	Blue_S.bmp	1902-10-06	0		0	0	412471	0		0	0	NULL	NULL	NULL	Medium	run1	1	List2	A_T.wav	AV_T	1	1	0	1	412321	150	1	494	412815
Exp2	16	Exp2-16-1	59.936	1.0.0.153	1	right	pushouli	139762838	2.0.10.242	2.0.10.242	09-20-2019	2019-09-20 05:17:05	13:17:05	female	2.0.10.147	166	Red_C.bmp	1902-10-30	0		0	0	414640	0		0	0	NULL	NULL	NULL	Medium	run1	1	List2	A_T.wav	AV_T	1	1	0	1	414490	150	1	469	414959
Exp2	16	Exp2-16-1	59.936	1.0.0.153	1	right	pushouli	139762838	2.0.10.242	2.0.10.242	09-20-2019	2019-09-20 05:17:05	13:17:05	female	2.0.10.147	167	Blue_S_2.bmp	1903-06-11	0		0	0	416826	0		0	0	NULL	NULL	NULL	Medium	run1	1	List2	Catch.wav	V_T	1	1	1	1	416676	150	1	547	417223
Exp2	16	Exp2-16-1	59.936	1.0.0.153	1	right	pushouli	139762838	2.0.10.242	2.0.10.242	09-20-2019	2019-09-20 05:17:05	13:17:05	female	2.0.10.147	168	Red_C.bmp	1903-02-23	0		0	0	419245	0		0	0	NULL	NULL	NULL	Medium	run1	1	List2	Catch.wav	V_T	1	1	0	1	419095	150	1	416	419511
Exp2	16	Exp2-16-1	59.936	1.0.0.153	1	right	pushouli	139762838	2.0.10.242	2.0.10.242	09-20-2019	2019-09-20 05:17:05	13:17:05	female	2.0.10.147	169	Red_S_2.bmp	1902-11-17	0		0	1	421548	0		0	0	NULL	NULL	NULL	Medium	run1		List2	Catch.wav	V_S	0		1	1	421397	151		0	0
Exp2	16	Exp2-16-1	59.936	1.0.0.153	1	right	pushouli	139762838	2.0.10.242	2.0.10.242	09-20-2019	2019-09-20 05:17:05	13:17:05	female	2.0.10.147	170	Blue_S.bmp	1902-09-01	0		0	0	423800	0		0	0	NULL	NULL	NULL	Medium	run1	1	List2	A_T.wav	AV_T	1	1	1	1	423650	150	1	629	424279
Exp2	16	Exp2-16-1	59.936	1.0.0.153	1	right	pushouli	139762838	2.0.10.242	2.0.10.242	09-20-2019	2019-09-20 05:17:05	13:17:05	female	2.0.10.147	171	Catch.bmp	1902-10-27	0		0	1	425936	0		0	0	NULL	NULL	NULL	Medium	run1	1	List2	A_T.wav	A_T	1	1	1	1	425785	151	1	535	426320
Exp2	16	Exp2-16-1	59.936	1.0.0.153	1	right	pushouli	139762838	2.0.10.242	2.0.10.242	09-20-2019	2019-09-20 05:17:05	13:17:05	female	2.0.10.147	172	Blue_S.bmp	1904-03-24	0		0	0	428121	0		0	0	NULL	NULL	NULL	Medium	run1	1	List2	A_T.wav	AV_T	1	1	0	1	427971	150	1	500	428471
Exp2	16	Exp2-16-1	59.936	1.0.0.153	1	right	pushouli	139762838	2.0.10.242	2.0.10.242	09-20-2019	2019-09-20 05:17:05	13:17:05	female	2.0.10.147	173	Red_C_2.bmp	1902-04-09	0		0	0	430824	0		0	0	NULL	NULL	NULL	Medium	run1	1	List2	A_T.wav	AV_T	1	1	0	1	430674	150	1	597	431271
Exp2	16	Exp2-16-1	59.936	1.0.0.153	1	right	pushouli	139762838	2.0.10.242	2.0.10.242	09-20-2019	2019-09-20 05:17:05	13:17:05	female	2.0.10.147	174	Catch.bmp	1903-08-18	0		0	0	432809	0		0	0	NULL	NULL	NULL	Medium	run1	1	List2	A_T.wav	A_T	1	1	0	1	432659	150	1	588	433247
Exp2	16	Exp2-16-1	59.936	1.0.0.153	1	right	pushouli	139762838	2.0.10.242	2.0.10.242	09-20-2019	2019-09-20 05:17:05	13:17:05	female	2.0.10.147	175	Red_C_2.bmp	1903-01-23	0		0	0	435295	0		0	0	NULL	NULL	NULL	Medium	run1	1	List2	Catch.wav	V_T	1	1	1	1	435145	150	1	574	435719
Exp2	16	Exp2-16-1	59.936	1.0.0.153	1	right	pushouli	139762838	2.0.10.242	2.0.10.242	09-20-2019	2019-09-20 05:17:05	13:17:05	female	2.0.10.147	176	Red_C_2.bmp	1903-12-03	0		0	0	437564	0		0	0	NULL	NULL	NULL	Medium	run1	1	List2	A_T.wav	AV_T	1	1	1	1	437414	150	1	449	437863
Exp2	16	Exp2-16-1	59.936	1.0.0.153	1	right	pushouli	139762838	2.0.10.242	2.0.10.242	09-20-2019	2019-09-20 05:17:05	13:17:05	female	2.0.10.147	177	Blue_S.bmp	1904-04-28	0		0	0	440150	0		0	0	NULL	NULL	NULL	Medium	run1	1	List2	A_T.wav	AV_T	1	1	0	1	440000	150	1	526	440526
Exp2	16	Exp2-16-1	59.936	1.0.0.153	1	right	pushouli	139762838	2.0.10.242	2.0.10.242	09-20-2019	2019-09-20 05:17:05	13:17:05	female	2.0.10.147	178	Red_C.bmp	1904-04-13	0		0	1	442887	0		0	0	NULL	NULL	NULL	Medium	run1	1	List2	Catch.wav	V_T	1	1	1	1	442736	151	1	502	443238
Exp2	16	Exp2-16-1	59.936	1.0.0.153	1	right	pushouli	139762838	2.0.10.242	2.0.10.242	09-20-2019	2019-09-20 05:17:05	13:17:05	female	2.0.10.147	179	Catch.bmp	1903-09-20	0		0	0	445606	0		0	0	NULL	NULL	NULL	Medium	run1	1	List2	A_T.wav	A_T	1	1	1	1	445456	150	1	566	446022
Exp2	16	Exp2-16-1	59.936	1.0.0.153	1	right	pushouli	139762838	2.0.10.242	2.0.10.242	09-20-2019	2019-09-20 05:17:05	13:17:05	female	2.0.10.147	180	Catch.bmp	1903-08-01	0		0	0	448125	0		0	0	NULL	NULL	NULL	Medium	run1	1	List2	A_T.wav	A_T	1	1	0	1	447975	150	1	423	448398
Exp2	16	Exp2-16-1	59.936	1.0.0.153	1	right	pushouli	139762838	2.0.10.242	2.0.10.242	09-20-2019	2019-09-20 05:17:05	13:17:05	female	2.0.10.147	181	Catch.bmp	1904-04-01	0		0	1	450595	0		0	0	NULL	NULL	NULL	Medium	run1	1	List2	A_T.wav	A_T	1	1	1	1	450444	151	1	411	450855
Exp2	16	Exp2-16-1	59.936	1.0.0.153	1	right	pushouli	139762838	2.0.10.242	2.0.10.242	09-20-2019	2019-09-20 05:17:05	13:17:05	female	2.0.10.147	182	Blue_C.bmp	1903-06-02	0		1	0	453297	0		0	0	NULL	NULL	NULL	Medium	Run1		List2	Catch.wav	V_S	0		1	1	453147	150		0	0
Exp2	16	Exp2-16-1	59.936	1.0.0.153	1	right	pushouli	139762838	2.0.10.242	2.0.10.242	09-20-2019	2019-09-20 05:17:05	13:17:05	female	2.0.10.147	183	Catch.bmp	1902-08-29	0		0	0	455767	0		0	0	NULL	NULL	NULL	Medium	run1	1	List2	A_T.wav	A_T	1	1	0	1	455617	150	1	629	456246
Exp2	16	Exp2-16-1	59.936	1.0.0.153	1	right	pushouli	139762838	2.0.10.242	2.0.10.242	09-20-2019	2019-09-20 05:17:05	13:17:05	female	2.0.10.147	184	Catch.bmp	1902-04-29	0		0	1	457886	0		0	0	NULL	NULL	NULL	Medium	run1	1	List2	A_T.wav	A_T	1	1	1	1	457735	151	1	551	458286
Exp2	16	Exp2-16-1	59.936	1.0.0.153	1	right	pushouli	139762838	2.0.10.242	2.0.10.242	09-20-2019	2019-09-20 05:17:05	13:17:05	female	2.0.10.147	185	Blue_C_2.bmp	1902-04-14	0		0	0	459888	0		0	0	NULL	NULL	NULL	Medium	run1		List2	A_S.wav	AV_S	0		0	1	459738	150		0	0
Exp2	16	Exp2-16-1	59.936	1.0.0.153	1	right	pushouli	139762838	2.0.10.242	2.0.10.242	09-20-2019	2019-09-20 05:17:05	13:17:05	female	2.0.10.147	186	Catch.bmp	1902-08-11	0		0	0	461923	0		0	0	NULL	NULL	NULL	Medium	run1	1	List2	A_T.wav	A_T	1	1	0	1	461773	150	1	537	462310
Exp2	16	Exp2-16-1	59.936	1.0.0.153	1	right	pushouli	139762838	2.0.10.242	2.0.10.242	09-20-2019	2019-09-20 05:17:05	13:17:05	female	2.0.10.147	187	Catch.bmp	1902-09-25	0		0	0	464025	0		0	0	NULL	NULL	NULL	Medium	run1	1	List2	A_T.wav	A_T	1	1	0	1	463875	150	1	659	464534
Exp2	16	Exp2-16-1	59.936	1.0.0.153	1	right	pushouli	139762838	2.0.10.242	2.0.10.242	09-20-2019	2019-09-20 05:17:05	13:17:05	female	2.0.10.147	188	Catch.bmp	1904-01-13	0		0	1	466178	0		0	0	NULL	NULL	NULL	Medium	run1	1	List2	A_T.wav	A_T	1	1	1	1	466027	151	1	403	466430
Exp2	16	Exp2-16-1	59.936	1.0.0.153	1	right	pushouli	139762838	2.0.10.242	2.0.10.242	09-20-2019	2019-09-20 05:17:05	13:17:05	female	2.0.10.147	189	Blue_S_2.bmp	1903-04-05	0		0	0	468814	0		0	0	NULL	NULL	NULL	Medium	run1	1	List2	A_T.wav	AV_T	1	1	0	2	468664	150	1	910	469574
Exp2	16	Exp2-16-1	59.936	1.0.0.153	1	right	pushouli	139762838	2.0.10.242	2.0.10.242	09-20-2019	2019-09-20 05:17:05	13:17:05	female	2.0.10.147	190	Red_C.bmp	1903-07-01	0		0	0	471166	0		0	0	NULL	NULL	NULL	Medium	run1	1	List2	A_T.wav	AV_T	1	1	0	1	471016	150	1	550	471566
Exp2	16	Exp2-16-1	59.936	1.0.0.153	1	right	pushouli	139762838	2.0.10.242	2.0.10.242	09-20-2019	2019-09-20 05:17:05	13:17:05	female	2.0.10.147	191	Catch.bmp	1902-07-19	0		0	0	473602	0		0	0	NULL	NULL	NULL	Medium	run1		List2	A_S.wav	A_S	0		0	1	473452	150		0	0
Exp2	16	Exp2-16-1	59.936	1.0.0.153	1	right	pushouli	139762838	2.0.10.242	2.0.10.242	09-20-2019	2019-09-20 05:17:05	13:17:05	female	2.0.10.147	192	Catch.bmp	1903-03-29	0		0	0	475754	0		0	0	NULL	NULL	NULL	Medium	run1	1	List2	A_T.wav	A_T	1	1	0	1	475604	150	1	507	476111
Exp2	16	Exp2-16-1	59.936	1.0.0.153	1	right	pushouli	139762838	2.0.10.242	2.0.10.242	09-20-2019	2019-09-20 05:17:05	13:17:05	female	2.0.10.147	193	Catch.bmp	1904-01-20	0		0	0	478090	0		0	0	NULL	NULL	NULL	Medium	run1	1	List2	A_T.wav	A_T	1	1	0	1	477940	150	1	498	478438
Exp2	16	Exp2-16-1	59.936	1.0.0.153	1	right	pushouli	139762838	2.0.10.242	2.0.10.242	09-20-2019	2019-09-20 05:17:05	13:17:05	female	2.0.10.147	194	Catch.bmp	1903-12-19	0		0	0	480726	0		0	0	NULL	NULL	NULL	Medium	run1	1	List2	A_T.wav	A_T	1	1	0	1	480576	150	1	358	480934
Exp2	16	Exp2-16-1	59.936	1.0.0.153	1	right	pushouli	139762838	2.0.10.242	2.0.10.242	09-20-2019	2019-09-20 05:17:05	13:17:05	female	2.0.10.147	195	Red_C_2.bmp	1902-06-15	0		0	0	483329	0		0	0	NULL	NULL	NULL	Medium	run1	1	List2	A_T.wav	AV_T	1	1	0	1	483179	150	1	515	483694
Exp2	16	Exp2-16-1	59.936	1.0.0.153	1	right	pushouli	139762838	2.0.10.242	2.0.10.242	09-20-2019	2019-09-20 05:17:05	13:17:05	female	2.0.10.147	196	Red_S_2.bmp	1903-02-02	0		0	0	485381	0		0	0	NULL	NULL	NULL	Medium	run1		List2	A_S.wav	AV_S	0		0	1	485231	150		0	0
Exp2	16	Exp2-16-1	59.936	1.0.0.153	1	right	pushouli	139762838	2.0.10.242	2.0.10.242	09-20-2019	2019-09-20 05:17:05	13:17:05	female	2.0.10.147	197	Catch.bmp	1902-11-06	0		1	0	487733	0		0	0	NULL	NULL	NULL	Medium	run1	1	List2	A_T.wav	A_T	1	1	0	1	487583	150	1	488	488071
Exp2	16	Exp2-16-1	59.936	1.0.0.153	1	right	pushouli	139762838	2.0.10.242	2.0.10.242	09-20-2019	2019-09-20 05:17:05	13:17:05	female	2.0.10.147	198	Blue_S.bmp	1902-06-29	0		0	0	489936	0		0	0	NULL	NULL	NULL	Medium	run1	1	List2	A_T.wav	AV_T	1	1	0	1	489786	150	1	820	490606
Exp2	16	Exp2-16-1	59.936	1.0.0.153	1	right	pushouli	139762838	2.0.10.242	2.0.10.242	09-20-2019	2019-09-20 05:17:05	13:17:05	female	2.0.10.147	199	Blue_S_2.bmp	1902-04-06	0		0	0	492005	0		0	0	NULL	NULL	NULL	Medium	run1	1	List2	Catch.wav	V_T	1	1	0	2	491855	150	1	543	492398
Exp2	16	Exp2-16-1	59.936	1.0.0.153	1	right	pushouli	139762838	2.0.10.242	2.0.10.242	09-20-2019	2019-09-20 05:17:05	13:17:05	female	2.0.10.147	200	Catch.bmp	1903-10-23	0		0	0	493990	0		0	0	NULL	NULL	NULL	Medium	run1		List2	A_S.wav	A_S	0		1	1	493840	150		0	0
Exp2	16	Exp2-16-1	59.936	1.0.0.153	1	right	pushouli	139762838	2.0.10.242	2.0.10.242	09-20-2019	2019-09-20 05:17:05	13:17:05	female	2.0.10.147	201	Red_C_2.bmp	1902-12-19	0		0	0	496593	0		0	0	NULL	NULL	NULL	Medium	run1	1	List2	Catch.wav	V_T	1	1	0	1	496443	150	1	483	496926
Exp2	16	Exp2-16-1	59.936	1.0.0.153	1	right	pushouli	139762838	2.0.10.242	2.0.10.242	09-20-2019	2019-09-20 05:17:05	13:17:05	female	2.0.10.147	202	Red_S.bmp	1902-06-26	0		1	0	498828	0		0	0	NULL	NULL	NULL	Medium	run1		List2	A_S.wav	AV_S	0		1	1	498678	150		0	0
Exp2	16	Exp2-16-1	59.936	1.0.0.153	1	right	pushouli	139762838	2.0.10.242	2.0.10.242	09-20-2019	2019-09-20 05:17:05	13:17:05	female	2.0.10.147	203	Red_C_2.bmp	1904-02-01	0		0	0	500964	0		0	0	NULL	NULL	NULL	Medium	run1	1	List2	Catch.wav	V_T	1	1	1	1	500814	150	1	528	501342
Exp2	16	Exp2-16-1	59.936	1.0.0.153	1	right	pushouli	139762838	2.0.10.242	2.0.10.242	09-20-2019	2019-09-20 05:17:05	13:17:05	female	2.0.10.147	204	Red_S_2.bmp	1903-08-20	0		0	0	503617	0		0	0	NULL	NULL	NULL	Medium	run1		List2	Catch.wav	V_S	0		0	1	503467	150		0	0
Exp2	16	Exp2-16-1	59.936	1.0.0.153	1	right	pushouli	139762838	2.0.10.242	2.0.10.242	09-20-2019	2019-09-20 05:17:05	13:17:05	female	2.0.10.147	205	Blue_S.bmp	1904-02-06	0		0	0	506153	0		0	0	NULL	NULL	NULL	Medium	run1	1	List2	Catch.wav	V_T	1	1	0	1	506003	150	1	626	506629
Exp2	16	Exp2-16-1	59.936	1.0.0.153	1	right	pushouli	139762838	2.0.10.242	2.0.10.242	09-20-2019	2019-09-20 05:17:05	13:17:05	female	2.0.10.147	206	Red_C_2.bmp	1903-03-22	0		0	1	508806	0		0	0	NULL	NULL	NULL	Medium	run1	1	List2	Catch.wav	V_T	1	1	1	1	508655	151	1	454	509109
Exp2	16	Exp2-16-1	59.936	1.0.0.153	1	right	pushouli	139762838	2.0.10.242	2.0.10.242	09-20-2019	2019-09-20 05:17:05	13:17:05	female	2.0.10.147	207	Red_C.bmp	1902-06-16	0		0	0	511141	0		0	0	NULL	NULL	NULL	Medium	run1	1	List2	Catch.wav	V_T	1	1	0	1	510991	150	1	510	511501
Exp2	16	Exp2-16-1	59.936	1.0.0.153	1	right	pushouli	139762838	2.0.10.242	2.0.10.242	09-20-2019	2019-09-20 05:17:05	13:17:05	female	2.0.10.147	208	Blue_C_2.bmp	1902-04-08	0		1	0	513193	0		0	0	NULL	NULL	NULL	Medium	run1		List2	A_S.wav	AV_S	0		1	1	513043	150		0	0
Exp2	16	Exp2-16-1	59.936	1.0.0.153	1	right	pushouli	139762838	2.0.10.242	2.0.10.242	09-20-2019	2019-09-20 05:17:05	13:17:05	female	2.0.10.147	209	Blue_S.bmp	1904-05-16	0		0	0	515262	0		0	0	NULL	NULL	NULL	Medium	run1	1	List2	A_T.wav	AV_T	1	1	0	1	515112	150	1	1125	516237
Exp2	16	Exp2-16-1	59.936	1.0.0.153	1	right	pushouli	139762838	2.0.10.242	2.0.10.242	09-20-2019	2019-09-20 05:17:05	13:17:05	female	2.0.10.147	210	Blue_S.bmp	1903-09-06	0		0	0	518015	0		0	0	NULL	NULL	NULL	Medium	run1	1	List2	A_T.wav	AV_T	1	1	0	1	517865	150	1	508	518373
Exp2	16	Exp2-16-1	59.936	1.0.0.153	1	right	pushouli	139762838	2.0.10.242	2.0.10.242	09-20-2019	2019-09-20 05:17:05	13:17:05	female	2.0.10.147	211	Blue_S_2.bmp	1902-08-17	0		0	0	520518	0		0	0	NULL	NULL	NULL	Medium	run1	1	List2	A_T.wav	AV_T	1	1	0	1	520368	150	1	398	520766
Exp2	16	Exp2-16-1	59.936	1.0.0.153	1	right	pushouli	139762838	2.0.10.242	2.0.10.242	09-20-2019	2019-09-20 05:17:05	13:17:05	female	2.0.10.147	212	Catch.bmp	1903-06-05	0		0	0	522637	0		0	0	NULL	NULL	NULL	Medium	run1	1	List2	A_T.wav	A_T	1	1	0	2	522487	150	1	391	522878
Exp2	16	Exp2-16-1	59.936	1.0.0.153	1	right	pushouli	139762838	2.0.10.242	2.0.10.242	09-20-2019	2019-09-20 05:17:05	13:17:05	female	2.0.10.147	213	Red_S.bmp	1903-06-05	0		0	0	525039	0		0	0	NULL	NULL	NULL	Medium	run1		List2	A_S.wav	AV_S	0		0	1	524889	150		0	0
Exp2	16	Exp2-16-1	59.936	1.0.0.153	1	right	pushouli	139762838	2.0.10.242	2.0.10.242	09-20-2019	2019-09-20 05:17:05	13:17:05	female	2.0.10.147	214	Blue_C.bmp	1904-03-24	0		1	0	527508	0		0	0	NULL	NULL	NULL	Medium	Run1		List2	Catch.wav	V_S	0		1	1	527358	150		0	0
Exp2	16	Exp2-16-1	59.936	1.0.0.153	1	right	pushouli	139762838	2.0.10.242	2.0.10.242	09-20-2019	2019-09-20 05:17:05	13:17:05	female	2.0.10.147	215	Blue_S.bmp	1903-05-16	0		0	0	530278	0		0	0	NULL	NULL	NULL	Medium	run1	1	List2	A_T.wav	AV_T	1	1	1	1	530128	150	1	725	530853
Exp2	16	Exp2-16-1	59.936	1.0.0.153	1	right	pushouli	139762838	2.0.10.242	2.0.10.242	09-20-2019	2019-09-20 05:17:05	13:17:05	female	2.0.10.147	216	Blue_S_2.bmp	1903-07-08	0		0	0	532664	0		0	0	NULL	NULL	NULL	Medium	run1	1	List2	Catch.wav	V_T	1	1	0	1	532514	150	1	820	533334
Exp2	16	Exp2-16-1	59.936	1.0.0.153	1	right	pushouli	139762838	2.0.10.242	2.0.10.242	09-20-2019	2019-09-20 05:17:05	13:17:05	female	2.0.10.147	217	Blue_S.bmp	1902-04-24	0		0	0	535100	0		0	0	NULL	NULL	NULL	Medium	run1	1	List2	Catch.wav	V_T	1	1	0	1	534950	150	1	544	535494
Exp2	16	Exp2-16-1	59.936	1.0.0.153	1	right	pushouli	139762838	2.0.10.242	2.0.10.242	09-20-2019	2019-09-20 05:17:05	13:17:05	female	2.0.10.147	218	Blue_S.bmp	1903-10-24	0		0	0	537102	0		0	0	NULL	NULL	NULL	Medium	run1	1	List2	Catch.wav	V_T	1	1	0	1	536952	150	1	517	537469
Exp2	16	Exp2-16-1	59.936	1.0.0.153	1	right	pushouli	139762838	2.0.10.242	2.0.10.242	09-20-2019	2019-09-20 05:17:05	13:17:05	female	2.0.10.147	219	Red_C_2.bmp	1903-05-18	0		1	0	539654	0		0	0	NULL	NULL	NULL	Medium	run1	1	List2	A_T.wav	AV_T	1	1	1	1	539504	150	1	541	540045
Exp2	16	Exp2-16-1	59.936	1.0.0.153	1	right	pushouli	139762838	2.0.10.242	2.0.10.242	09-20-2019	2019-09-20 05:17:05	13:17:05	female	2.0.10.147	220	Blue_S_2.bmp	1902-12-22	0		0	0	542040	0		0	0	NULL	NULL	NULL	Medium	run1	1	List2	Catch.wav	V_T	1	1	1	1	541890	150	1	588	542478
Exp2	16	Exp2-16-1	59.936	1.0.0.153	1	right	pushouli	139762838	2.0.10.242	2.0.10.242	09-20-2019	2019-09-20 05:17:05	13:17:05	female	2.0.10.147	221	Red_C.bmp	1902-12-14	0		0	0	544276	0		0	0	NULL	NULL	NULL	Medium	run1	1	List2	A_T.wav	AV_T	1	1	1	1	544126	150	1	543	544669
Exp2	16	Exp2-16-1	59.936	1.0.0.153	1	right	pushouli	139762838	2.0.10.242	2.0.10.242	09-20-2019	2019-09-20 05:17:05	13:17:05	female	2.0.10.147	222	Red_S_2.bmp	1902-05-10	0		0	0	546512	0		0	0	NULL	NULL	NULL	Medium	run1		List2	Catch.wav	V_S	0		0	1	546362	150		0	0
Exp2	16	Exp2-16-1	59.936	1.0.0.153	1	right	pushouli	139762838	2.0.10.242	2.0.10.242	09-20-2019	2019-09-20 05:17:05	13:17:05	female	2.0.10.147	223	Red_C_2.bmp	1903-02-13	0		0	1	548581	0		0	0	NULL	NULL	NULL	Medium	run1	1	List2	A_T.wav	AV_T	1	1	1	1	548430	151	1	607	549037
Exp2	16	Exp2-16-1	59.936	1.0.0.153	1	right	pushouli	139762838	2.0.10.242	2.0.10.242	09-20-2019	2019-09-20 05:17:05	13:17:05	female	2.0.10.147	224	Red_C_2.bmp	1903-08-26	0		0	0	550883	0		0	0	NULL	NULL	NULL	Medium	run1	1	List2	Catch.wav	V_T	1	1	1	1	550733	150	1	568	551301
Exp2	16	Exp2-16-1	59.936	1.0.0.153	1	right	pushouli	139762838	2.0.10.242	2.0.10.242	09-20-2019	2019-09-20 05:17:05	13:17:05	female	2.0.10.147	225	Catch.bmp	1902-08-01	0		0	0	553369	0		0	0	NULL	NULL	NULL	Medium	run1	1	List2	A_T.wav	A_T	1	1	1	1	553219	150	1	698	553917
Exp2	16	Exp2-16-1	59.936	1.0.0.153	1	right	pushouli	139762838	2.0.10.242	2.0.10.242	09-20-2019	2019-09-20 05:17:05	13:17:05	female	2.0.10.147	226	Blue_S.bmp	1903-01-22	0		0	0	555471	0		0	0	NULL	NULL	NULL	Medium	run1	1	List2	A_T.wav	AV_T	1	1	0	1	555321	150	1	779	556100
Exp2	16	Exp2-16-1	59.936	1.0.0.153	1	right	pushouli	139762838	2.0.10.242	2.0.10.242	09-20-2019	2019-09-20 05:17:05	13:17:05	female	2.0.10.147	227	Blue_S_2.bmp	1903-01-18	0		0	0	557740	0		0	0	NULL	NULL	NULL	Medium	run1	1	List2	Catch.wav	V_T	1	1	1	1	557590	150	1	726	558316
Exp2	16	Exp2-16-1	59.936	1.0.0.153	1	right	pushouli	139762838	2.0.10.242	2.0.10.242	09-20-2019	2019-09-20 05:17:05	13:17:05	female	2.0.10.147	228	Catch.bmp	1904-02-27	0		0	0	560009	0		0	0	NULL	NULL	NULL	Medium	run1		List2	A_S.wav	A_S	0		1	1	559859	150		0	0
Exp2	16	Exp2-16-1	59.936	1.0.0.153	1	right	pushouli	139762838	2.0.10.242	2.0.10.242	09-20-2019	2019-09-20 05:17:05	13:17:05	female	2.0.10.147	229	Catch.bmp	1904-03-29	0		0	0	562745	0		0	0	NULL	NULL	NULL	Medium	run1	1	List2	A_T.wav	A_T	1	1	0	1	562595	150	1	610	563205
Exp2	16	Exp2-16-1	59.936	1.0.0.153	1	right	pushouli	139762838	2.0.10.242	2.0.10.242	09-20-2019	2019-09-20 05:17:05	13:17:05	female	2.0.10.147	230	Catch.bmp	1903-11-25	0		0	0	565448	0		0	0	NULL	NULL	NULL	Medium	run1		List2	A_S.wav	A_S	0		0	1	565298	150		0	0
Exp2	16	Exp2-16-1	59.936	1.0.0.153	1	right	pushouli	139762838	2.0.10.242	2.0.10.242	09-20-2019	2019-09-20 05:17:05	13:17:05	female	2.0.10.147	231	Blue_S_2.bmp	1902-07-26	0		0	0	568084	0		0	0	NULL	NULL	NULL	Medium	run1	1	List2	A_T.wav	AV_T	1	1	0	1	567934	150	1	446	568380
Exp2	16	Exp2-16-1	59.936	1.0.0.153	1	right	pushouli	139762838	2.0.10.242	2.0.10.242	09-20-2019	2019-09-20 05:17:05	13:17:05	female	2.0.10.147	232	Catch.bmp	1903-07-20	0		0	0	570170	0		0	0	NULL	NULL	NULL	Medium	run1		List2	A_S.wav	A_S	0		0	1	570020	150		0	0
Exp2	16	Exp2-16-1	59.936	1.0.0.153	1	right	pushouli	139762838	2.0.10.242	2.0.10.242	09-20-2019	2019-09-20 05:17:05	13:17:05	female	2.0.10.147	233	Red_S_2.bmp	1902-06-07	0		0	0	572689	0		0	0	NULL	NULL	NULL	Medium	run1		List2	A_S.wav	AV_S	0		0	1	572539	150	1	505	573044
Exp2	16	Exp2-16-1	59.936	1.0.0.153	1	right	pushouli	139762838	2.0.10.242	2.0.10.242	09-20-2019	2019-09-20 05:17:05	13:17:05	female	2.0.10.147	234	Catch.bmp	1904-05-07	0		0	1	574725	0		0	0	NULL	NULL	NULL	Medium	run1	1	List2	A_T.wav	A_T	1	1	1	1	574574	151	1	919	575493
Exp2	16	Exp2-16-1	59.936	1.0.0.153	1	right	pushouli	139762838	2.0.10.242	2.0.10.242	09-20-2019	2019-09-20 05:17:05	13:17:05	female	2.0.10.147	235	Red_C.bmp	1903-05-15	0		0	0	577461	0		0	0	NULL	NULL	NULL	Medium	run1	1	List2	A_T.wav	AV_T	1	1	0	1	577311	150	1	725	578036
Exp2	16	Exp2-16-1	59.936	1.0.0.153	1	right	pushouli	139762838	2.0.10.242	2.0.10.242	09-20-2019	2019-09-20 05:17:05	13:17:05	female	2.0.10.147	236	Blue_C_2.bmp	1904-04-24	0		0	1	579847	0		0	0	NULL	NULL	NULL	Medium	run1		List2	A_S.wav	AV_S	0		1	1	579696	151		0	0
Exp2	16	Exp2-16-1	59.936	1.0.0.153	1	right	pushouli	139762838	2.0.10.242	2.0.10.242	09-20-2019	2019-09-20 05:17:05	13:17:05	female	2.0.10.147	237	Blue_S_2.bmp	1903-03-22	0		0	0	582633	0		0	0	NULL	NULL	NULL	Medium	run1	1	List2	A_T.wav	AV_T	1	1	0	1	582483	150	1	601	583084
Exp2	16	Exp2-16-1	59.936	1.0.0.153	1	right	pushouli	139762838	2.0.10.242	2.0.10.242	09-20-2019	2019-09-20 05:17:05	13:17:05	female	2.0.10.147	238	Catch.bmp	1903-02-09	0		0	1	584969	0		0	0	NULL	NULL	NULL	Medium	run1	1	List2	A_T.wav	A_T	1	1	1	1	584818	151	1	731	585549
Exp2	16	Exp2-16-1	59.936	1.0.0.153	1	right	pushouli	139762838	2.0.10.242	2.0.10.242	09-20-2019	2019-09-20 05:17:05	13:17:05	female	2.0.10.147	239	Blue_S.bmp	1903-10-07	0		0	0	587254	0		0	0	NULL	NULL	NULL	Medium	run1	1	List2	Catch.wav	V_T	1	1	1	1	587104	150	1	764	587868
Exp2	16	Exp2-16-1	59.936	1.0.0.153	1	right	pushouli	139762838	2.0.10.242	2.0.10.242	09-20-2019	2019-09-20 05:17:05	13:17:05	female	2.0.10.147	240	Catch.bmp	1903-08-07	0		0	0	589790	0		0	0	NULL	NULL	NULL	Medium	run1	1	List2	A_T.wav	A_T	1	1	1	1	589640	150	1	628	590268
Exp2	16	Exp2-16-1	59.936	1.0.0.153	1	right	pushouli	139762838	2.0.10.242	2.0.10.242	09-20-2019	2019-09-20 05:17:05	13:17:05	female	2.0.10.147	241	Catch.bmp	1903-09-18	0		0	1	592260	0		0	0	NULL	NULL	NULL	Medium	run1	1	List2	A_T.wav	A_T	1	1	1	1	592109	151	1	400	592509
Exp2	16	Exp2-16-1	59.936	1.0.0.153	1	right	pushouli	139762838	2.0.10.242	2.0.10.242	09-20-2019	2019-09-20 05:17:05	13:17:05	female	2.0.10.147	242	Catch.bmp	1904-05-10	0		0	0	594779	0		0	0	NULL	NULL	NULL	Medium	run1	1	List2	A_T.wav	A_T	1	1	0	1	594629	150	1	455	595084
Exp2	16	Exp2-16-1	59.936	1.0.0.153	1	right	pushouli	139762838	2.0.10.242	2.0.10.242	09-20-2019	2019-09-20 05:17:05	13:17:05	female	2.0.10.147	243	Red_S.bmp	1903-05-25	0		0	0	597532	0		0	0	NULL	NULL	NULL	Medium	run1		List2	Catch.wav	V_S	0		0	1	597382	150		0	0
Exp2	16	Exp2-16-1	59.936	1.0.0.153	1	right	pushouli	139762838	2.0.10.242	2.0.10.242	09-20-2019	2019-09-20 05:17:05	13:17:05	female	2.0.10.147	244	Red_C_2.bmp	1904-01-18	0		0	0	599984	0		0	0	NULL	NULL	NULL	Medium	run1	1	List2	A_T.wav	AV_T	1	1	1	1	599834	150	1	642	600476
Exp2	16	Exp2-16-1	59.936	1.0.0.153	1	right	pushouli	139762838	2.0.10.242	2.0.10.242	09-20-2019	2019-09-20 05:17:05	13:17:05	female	2.0.10.147	245	Red_C.bmp	1903-03-04	0		0	0	602620	0		0	0	NULL	NULL	NULL	Medium	run1	1	List2	Catch.wav	V_T	1	1	1	1	602470	150	1	542	603012
Exp2	16	Exp2-16-1	59.936	1.0.0.153	1	right	pushouli	139762838	2.0.10.242	2.0.10.242	09-20-2019	2019-09-20 05:17:05	13:17:05	female	2.0.10.147	246	Catch.bmp	1904-01-21	0		1	0	604939	0		0	0	NULL	NULL	NULL	Medium	run1	1	List2	A_T.wav	A_T	1	1	1	1	604789	150	1	927	605716
Exp2	16	Exp2-16-1	59.936	1.0.0.153	1	right	pushouli	139762838	2.0.10.242	2.0.10.242	09-20-2019	2019-09-20 05:17:05	13:17:05	female	2.0.10.147	247	Red_C_2.bmp	1903-01-23	0		0	1	607576	0		0	0	NULL	NULL	NULL	Medium	run1	1	List2	A_T.wav	AV_T	1	1	1	1	607425	151	1	707	608132
Exp2	16	Exp2-16-1	59.936	1.0.0.153	1	right	pushouli	139762838	2.0.10.242	2.0.10.242	09-20-2019	2019-09-20 05:17:05	13:17:05	female	2.0.10.147	248	Blue_S.bmp	1902-05-28	0		0	1	609845	0		0	0	NULL	NULL	NULL	Medium	run1	1	List2	Catch.wav	V_T	1	1	1	1	609694	151	1	590	610284
Exp2	16	Exp2-16-1	59.936	1.0.0.153	1	right	pushouli	139762838	2.0.10.242	2.0.10.242	09-20-2019	2019-09-20 05:17:05	13:17:05	female	2.0.10.147	249	Catch.bmp	1904-03-23	0		0	0	611880	0		0	0	NULL	NULL	NULL	Medium	run1	1	List2	A_T.wav	A_T	1	1	1	1	611730	150	1	513	612243
Exp2	16	Exp2-16-1	59.936	1.0.0.153	1	right	pushouli	139762838	2.0.10.242	2.0.10.242	09-20-2019	2019-09-20 05:17:05	13:17:05	female	2.0.10.147	250	Red_S.bmp	1904-01-03	0		0	0	614583	0		0	0	NULL	NULL	NULL	Medium	run1		List2	Catch.wav	V_S	0		1	1	614433	150		0	0
Exp2	16	Exp2-16-1	59.936	1.0.0.153	1	right	pushouli	139762838	2.0.10.242	2.0.10.242	09-20-2019	2019-09-20 05:17:05	13:17:05	female	2.0.10.147	251	Red_C.bmp	1902-03-16	0		0	0	617252	0		0	0	NULL	NULL	NULL	Medium	run1	1	List2	Catch.wav	V_T	1	1	0	1	617102	150	1	501	617603
Exp2	16	Exp2-16-1	59.936	1.0.0.153	1	right	pushouli	139762838	2.0.10.242	2.0.10.242	09-20-2019	2019-09-20 05:17:05	13:17:05	female	2.0.10.147	252	Red_C_2.bmp	1903-02-13	0		0	0	619221	0		0	0	NULL	NULL	NULL	Medium	run1	1	List2	A_T.wav	AV_T	1	1	1	1	619071	150	1	573	619644
Exp2	16	Exp2-16-1	59.936	1.0.0.153	1	right	pushouli	139762838	2.0.10.242	2.0.10.242	09-20-2019	2019-09-20 05:17:05	13:17:05	female	2.0.10.147	253	Blue_S.bmp	1903-06-03	0		0	1	621524	0		0	0	NULL	NULL	NULL	Medium	run1	1	List2	Catch.wav	V_T	1	1	1	1	621373	151	1	638	622011
Exp2	16	Exp2-16-1	59.936	1.0.0.153	1	right	pushouli	139762838	2.0.10.242	2.0.10.242	09-20-2019	2019-09-20 05:17:05	13:17:05	female	2.0.10.147	254	Red_C.bmp	1904-04-24	0		0	0	623926	0		0	0	NULL	NULL	NULL	Medium	run1	1	List2	Catch.wav	V_T	1	1	0	1	623776	150	1	500	624276
Exp2	16	Exp2-16-1	59.936	1.0.0.153	1	right	pushouli	139762838	2.0.10.242	2.0.10.242	09-20-2019	2019-09-20 05:17:05	13:17:05	female	2.0.10.147	255	Blue_S_2.bmp	1903-04-15	0		0	0	626662	0		0	0	NULL	NULL	NULL	Medium	run1	1	List2	Catch.wav	V_T	1	1	0	1	626512	150	1	603	627115
Exp2	16	Exp2-16-1	59.936	1.0.0.153	1	right	pushouli	139762838	2.0.10.242	2.0.10.242	09-20-2019	2019-09-20 05:17:05	13:17:05	female	2.0.10.147	256	Blue_S_2.bmp	1903-07-03	0		0	1	629015	0		0	0	NULL	NULL	NULL	Medium	run1	1	List2	A_T.wav	AV_T	1	1	1	1	628864	151	1	699	629563
Exp2	16	Exp2-16-1	59.936	1.0.0.153	1	right	pushouli	139762838	2.0.10.242	2.0.10.242	09-20-2019	2019-09-20 05:17:05	13:17:05	female	2.0.10.147	257	Red_C.bmp	1903-02-10	0		0	1	631451	0		0	0	NULL	NULL	NULL	Medium	run1	1	List2	A_T.wav	AV_T	1	1	1	1	631300	151	1	728	632028
Exp2	16	Exp2-16-1	59.936	1.0.0.153	1	right	pushouli	139762838	2.0.10.242	2.0.10.242	09-20-2019	2019-09-20 05:17:05	13:17:05	female	2.0.10.147	258	Blue_C_2.bmp	1904-02-27	0		0	0	633736	0		0	0	NULL	NULL	NULL	Medium	run1		List2	Catch.wav	V_S	0		1	1	633586	150		0	0
Exp2	16	Exp2-16-1	59.936	1.0.0.153	1	right	pushouli	139762838	2.0.10.242	2.0.10.242	09-20-2019	2019-09-20 05:17:05	13:17:05	female	2.0.10.147	259	Red_S_2.bmp	1903-12-28	0		0	0	636456	0		0	0	NULL	NULL	NULL	Medium	run1		List2	A_S.wav	AV_S	0		0	1	636306	150		0	0
Exp2	16	Exp2-16-1	59.936	1.0.0.153	1	right	pushouli	139762838	2.0.10.242	2.0.10.242	09-20-2019	2019-09-20 05:17:05	13:17:05	female	2.0.10.147	260	Blue_S.bmp	1903-12-16	0		0	0	639142	0		0	0	NULL	NULL	NULL	Medium	run1	1	List2	A_T.wav	AV_T	1	1	0	1	638992	150	1	603	639595
