# Supplementary material for: Visual Perceptual Load Attenuates Age-Related Audiovisual Integration in an Audiovisual Discrimination Task
Source: Front Psychol. 2021 Sep 29;12:740221. doi: 10.3389/fpsyg.2021.740221 (PMC8511317; doi:10.3389/fpsyg.2021.740221)
Supplement: Supplementary file 1 [file Data_Sheet_1.ZIP › Export data/Group 1_Data_Younger/Exp2_Medium load/Subject_17.xlsx]

## Sheet: Sheet1
ExperimentName	Subject	DataFile.Basename	Display.RefreshRate	ExperimentVersion	Group	Handedness	Name	RandomSeed	RuntimeVersion	RuntimeVersionExpected	SessionDate	SessionStartDateTimeUtc	SessionTime	Sex	StudioVersion	Block	Image	ITI	ITI.ACC	ITI.CRESP	ITI.DurationError	ITI.OnsetDelay	ITI.OnsetTime	ITI.OnsetToOnsetTime	ITI.RESP	ITI.RT	ITI.RTTime	List1	List1.Cycle	List1.Sample	PercetualLoad	Procedure	Response	Running	Sound	StimulusType	Target.ACC	Target.CRESP	Target.DurationError	Target.OnsetDelay	Target.OnsetTime	Target.OnsetToOnsetTime	Target.RESP	Target.RT	Target.RTTime
Exp2	17	Exp2-17-1	59.938	1.0.0.154	1	right	luomin	-912301326	2.0.10.242	2.0.10.242	09-20-2019	2019-09-20 05:52:54	13:52:54	female	2.0.10.147	1	Red_C_2.bmp	1902-03-31	0		0	0	30589	0		0	0	6	1	1	Medium	Prac	1	List1	Catch.wav	V_T	1	1	113	1	30439	150	1	641	31080
Exp2	17	Exp2-17-1	59.938	1.0.0.154	1	right	luomin	-912301326	2.0.10.242	2.0.10.242	09-20-2019	2019-09-20 05:52:54	13:52:54	female	2.0.10.147	2	Red_C.bmp	1903-01-10	0		0	1	32558	0		0	0	5	1	2	Medium	Prac	1	List1	Catch.wav	V_T	1	1	1	1	32407	151	1	729	33136
Exp2	17	Exp2-17-1	59.938	1.0.0.154	1	right	luomin	-912301326	2.0.10.242	2.0.10.242	09-20-2019	2019-09-20 05:52:54	13:52:54	female	2.0.10.147	3	Catch.bmp	1903-06-20	0		0	0	34827	0		0	0	9	1	3	Medium	Prac		List1	A_S.wav	A_S	0		0	2	34677	150		0	0
Exp2	17	Exp2-17-1	59.938	1.0.0.154	1	right	luomin	-912301326	2.0.10.242	2.0.10.242	09-20-2019	2019-09-20 05:52:54	13:52:54	female	2.0.10.147	4	Blue_S_2.bmp	1902-03-29	0		0	1	37313	0		0	0	4	1	4	Medium	Prac	1	List1	Catch.wav	V_T	1	1	1	1	37162	151	1	374	37536
Exp2	17	Exp2-17-1	59.938	1.0.0.154	1	right	luomin	-912301326	2.0.10.242	2.0.10.242	09-20-2019	2019-09-20 05:52:54	13:52:54	female	2.0.10.147	5	Red_C.bmp	1902-05-17	0		0	0	39281	0		0	0	15	1	5	Medium	Prac	1	List1	A_T.wav	AV_T	1	1	1	1	39131	150	1	429	39560
Exp2	17	Exp2-17-1	59.938	1.0.0.154	1	right	luomin	-912301326	2.0.10.242	2.0.10.242	09-20-2019	2019-09-20 05:52:54	13:52:54	female	2.0.10.147	6	Catch.bmp	1903-10-29	0		0	0	41300	0		0	0	9	1	6	Medium	Prac		List1	A_S.wav	A_S	0		0	1	41150	150	1	626	41776
Exp2	17	Exp2-17-1	59.938	1.0.0.154	1	right	luomin	-912301326	2.0.10.242	2.0.10.242	09-20-2019	2019-09-20 05:52:54	13:52:54	female	2.0.10.147	7	Blue_S.bmp	1903-01-29	0		0	0	43853	0		0	0	13	1	7	Medium	Prac	1	List1	A_T.wav	AV_T	1	1	0	1	43703	150	1	577	44280
Exp2	17	Exp2-17-1	59.938	1.0.0.154	1	right	luomin	-912301326	2.0.10.242	2.0.10.242	09-20-2019	2019-09-20 05:52:54	13:52:54	female	2.0.10.147	8	Catch.bmp	1903-11-02	0		0	1	46139	0		0	0	9	1	8	Medium	Prac		List1	A_S.wav	A_S	0		1	1	45988	151		0	0
Exp2	17	Exp2-17-1	59.938	1.0.0.154	1	right	luomin	-912301326	2.0.10.242	2.0.10.242	09-20-2019	2019-09-20 05:52:54	13:52:54	female	2.0.10.147	9	Catch.bmp	1902-12-13	0		0	0	48758	0		0	0	10	1	9	Medium	Prac	1	List1	A_T.wav	A_T	1	1	0	1	48608	150	1	769	49377
Exp2	17	Exp2-17-1	59.938	1.0.0.154	1	right	luomin	-912301326	2.0.10.242	2.0.10.242	09-20-2019	2019-09-20 05:52:54	13:52:54	female	2.0.10.147	10	Blue_S_2.bmp	1902-10-27	0		0	1	50994	0		0	0	14	1	10	Medium	Prac	1	List1	A_T.wav	AV_T	1	1	1	1	50843	151	1	397	51240
Exp2	17	Exp2-17-1	59.938	1.0.0.154	1	right	luomin	-912301326	2.0.10.242	2.0.10.242	09-20-2019	2019-09-20 05:52:54	13:52:54	female	2.0.10.147	11	Catch.bmp	1902-09-15	0		0	0	53179	0		0	0	9	1	11	Medium	Prac		List1	A_S.wav	A_S	0		0	1	53029	150		0	0
Exp2	17	Exp2-17-1	59.938	1.0.0.154	1	right	luomin	-912301326	2.0.10.242	2.0.10.242	09-20-2019	2019-09-20 05:52:54	13:52:54	female	2.0.10.147	12	Catch.bmp	1904-02-24	0		0	0	55398	0		0	0	10	1	12	Medium	Prac	1	List1	A_T.wav	A_T	1	1	0	1	55248	150	1	544	55792
Exp2	17	Exp2-17-1	59.938	1.0.0.154	1	right	luomin	-912301326	2.0.10.242	2.0.10.242	09-20-2019	2019-09-20 05:52:54	13:52:54	female	2.0.10.147	13	Blue_C_2.bmp	1903-06-20	0		0	0	58068	0		0	0	12	1	13	Medium	Prac		List1	A_S.wav	AV_S	0		0	2	57918	150		0	0
Exp2	17	Exp2-17-1	59.938	1.0.0.154	1	right	luomin	-912301326	2.0.10.242	2.0.10.242	09-20-2019	2019-09-20 05:52:54	13:52:54	female	2.0.10.147	14	Red_C.bmp	1902-09-16	0		0	0	60620	0		0	0	15	1	14	Medium	Prac	1	List1	A_T.wav	AV_T	1	1	0	1	60470	150	1	442	60912
Exp2	17	Exp2-17-1	59.938	1.0.0.154	1	right	luomin	-912301326	2.0.10.242	2.0.10.242	09-20-2019	2019-09-20 05:52:54	13:52:54	female	2.0.10.147	15	Red_C_2.bmp	1902-05-18	0		0	1	62773	0		0	0	16	1	15	Medium	Prac	1	List1	A_T.wav	AV_T	1	1	1	1	62622	151	1	474	63096
Exp2	17	Exp2-17-1	59.938	1.0.0.154	1	right	luomin	-912301326	2.0.10.242	2.0.10.242	09-20-2019	2019-09-20 05:52:54	13:52:54	female	2.0.10.147	16	Red_C.bmp	1903-07-30	0		0	0	64791	0		0	0	15	1	16	Medium	Prac	1	List1	A_T.wav	AV_T	1	1	0	1	64641	150	1	463	65104
Exp2	17	Exp2-17-1	59.938	1.0.0.154	1	right	luomin	-912301326	2.0.10.242	2.0.10.242	09-20-2019	2019-09-20 05:52:54	13:52:54	female	2.0.10.147	17	Blue_C_2.bmp	1902-04-24	0		0	1	67261	0		0	0	2	1	17	Medium	Prac		List1	Catch.wav	V_S	0		1	1	67110	151		0	0
Exp2	17	Exp2-17-1	59.938	1.0.0.154	1	right	luomin	-912301326	2.0.10.242	2.0.10.242	09-20-2019	2019-09-20 05:52:54	13:52:54	female	2.0.10.147	18	Blue_S_2.bmp	1903-01-03	0		0	0	69313	0		0	0	14	1	18	Medium	Prac	1	List1	A_T.wav	AV_T	1	1	1	1	69163	150	1	293	69456
Exp2	17	Exp2-17-1	59.938	1.0.0.154	1	right	luomin	-912301326	2.0.10.242	2.0.10.242	09-20-2019	2019-09-20 05:52:54	13:52:54	female	2.0.10.147	19	Blue_S.bmp	1903-01-05	0		0	0	71565	0		0	0	13	1	19	Medium	Prac	1	List1	A_T.wav	AV_T	1	1	0	1	71415	150	1	448	71863
Exp2	17	Exp2-17-1	59.938	1.0.0.154	1	right	luomin	-912301326	2.0.10.242	2.0.10.242	09-20-2019	2019-09-20 05:52:54	13:52:54	female	2.0.10.147	20	Red_C_2.bmp	1902-06-16	0		1	0	73817	0		0	0	16	1	20	Medium	Prac	1	List1	A_T.wav	AV_T	1	1	1	1	73667	150	1	533	74200
Exp2	17	Exp2-17-1	59.938	1.0.0.154	1	right	luomin	-912301326	2.0.10.242	2.0.10.242	09-20-2019	2019-09-20 05:52:54	13:52:54	female	2.0.10.147	21	Blue_C.bmp	1903-01-07	0		0	1	86064	0		0	0	NULL	NULL	NULL	Medium	run1		List2	A_S.wav	AV_S	0		1	1	85913	151		0	0
Exp2	17	Exp2-17-1	59.938	1.0.0.154	1	right	luomin	-912301326	2.0.10.242	2.0.10.242	09-20-2019	2019-09-20 05:52:54	13:52:54	female	2.0.10.147	22	Catch.bmp	1903-05-08	0		0	0	88383	0		0	0	NULL	NULL	NULL	Medium	run1	1	List2	A_T.wav	A_T	1	1	0	2	88233	150	1	398	88631
Exp2	17	Exp2-17-1	59.938	1.0.0.154	1	right	luomin	-912301326	2.0.10.242	2.0.10.242	09-20-2019	2019-09-20 05:52:54	13:52:54	female	2.0.10.147	23	Catch.bmp	1903-01-25	0		0	1	90769	0		0	0	NULL	NULL	NULL	Medium	run1	1	List2	A_T.wav	A_T	1	1	1	1	90618	151	1	509	91127
Exp2	17	Exp2-17-1	59.938	1.0.0.154	1	right	luomin	-912301326	2.0.10.242	2.0.10.242	09-20-2019	2019-09-20 05:52:54	13:52:54	female	2.0.10.147	24	Catch.bmp	1903-08-11	0		0	1	93038	0		0	0	NULL	NULL	NULL	Medium	run1	1	List2	A_T.wav	A_T	1	1	1	1	92887	151	1	416	93303
Exp2	17	Exp2-17-1	59.938	1.0.0.154	1	right	luomin	-912301326	2.0.10.242	2.0.10.242	09-20-2019	2019-09-20 05:52:54	13:52:54	female	2.0.10.147	25	Red_C.bmp	1903-03-07	0		0	0	95507	0		0	0	NULL	NULL	NULL	Medium	run1	1	List2	Catch.wav	V_T	1	1	0	1	95357	150	1	587	95944
Exp2	17	Exp2-17-1	59.938	1.0.0.154	1	right	luomin	-912301326	2.0.10.242	2.0.10.242	09-20-2019	2019-09-20 05:52:54	13:52:54	female	2.0.10.147	26	Catch.bmp	1903-01-29	0		0	0	97826	0		0	0	NULL	NULL	NULL	Medium	run1	1	List2	A_T.wav	A_T	1	1	1	1	97676	150	1	483	98159
Exp2	17	Exp2-17-1	59.938	1.0.0.154	1	right	luomin	-912301326	2.0.10.242	2.0.10.242	09-20-2019	2019-09-20 05:52:54	13:52:54	female	2.0.10.147	27	Catch.bmp	1902-07-27	0		0	0	100112	0		0	0	NULL	NULL	NULL	Medium	run1	1	List2	A_T.wav	A_T	1	1	0	2	99962	150	1	469	100431
Exp2	17	Exp2-17-1	59.938	1.0.0.154	1	right	luomin	-912301326	2.0.10.242	2.0.10.242	09-20-2019	2019-09-20 05:52:54	13:52:54	female	2.0.10.147	28	Blue_S_2.bmp	1903-10-28	0		0	0	102214	0		0	0	NULL	NULL	NULL	Medium	run1	1	List2	Catch.wav	V_T	1	1	0	1	102064	150	1	384	102448
Exp2	17	Exp2-17-1	59.938	1.0.0.154	1	right	luomin	-912301326	2.0.10.242	2.0.10.242	09-20-2019	2019-09-20 05:52:54	13:52:54	female	2.0.10.147	29	Blue_S_2.bmp	1902-11-30	0		0	1	104767	0		0	0	NULL	NULL	NULL	Medium	run1	1	List2	A_T.wav	AV_T	1	1	1	1	104616	151	1	511	105127
Exp2	17	Exp2-17-1	59.938	1.0.0.154	1	right	luomin	-912301326	2.0.10.242	2.0.10.242	09-20-2019	2019-09-20 05:52:54	13:52:54	female	2.0.10.147	30	Red_S.bmp	1902-08-05	0		1	0	106985	0		0	0	NULL	NULL	NULL	Medium	run1		List2	A_S.wav	AV_S	0		1	1	106835	150	1	420	107255
Exp2	17	Exp2-17-1	59.938	1.0.0.154	1	right	luomin	-912301326	2.0.10.242	2.0.10.242	09-20-2019	2019-09-20 05:52:54	13:52:54	female	2.0.10.147	31	Blue_S.bmp	1904-03-03	0		0	0	109088	0		0	0	NULL	NULL	NULL	Medium	run1	1	List2	A_T.wav	AV_T	1	1	0	2	108938	150	1	733	109671
Exp2	17	Exp2-17-1	59.938	1.0.0.154	1	right	luomin	-912301326	2.0.10.242	2.0.10.242	09-20-2019	2019-09-20 05:52:54	13:52:54	female	2.0.10.147	32	Red_S_2.bmp	1902-06-15	0		0	0	111774	0		0	0	NULL	NULL	NULL	Medium	run1		List2	Catch.wav	V_S	0		0	1	111624	150	1	519	112143
Exp2	17	Exp2-17-1	59.938	1.0.0.154	1	right	luomin	-912301326	2.0.10.242	2.0.10.242	09-20-2019	2019-09-20 05:52:54	13:52:54	female	2.0.10.147	33	Red_C_2.bmp	1903-04-04	0		0	0	113826	0		0	0	NULL	NULL	NULL	Medium	run1	1	List2	A_T.wav	AV_T	1	1	1	1	113676	150	1	779	114455
Exp2	17	Exp2-17-1	59.938	1.0.0.154	1	right	luomin	-912301326	2.0.10.242	2.0.10.242	09-20-2019	2019-09-20 05:52:54	13:52:54	female	2.0.10.147	34	Catch.bmp	1903-07-24	0		1	0	116178	0		0	0	NULL	NULL	NULL	Medium	run1	1	List2	A_T.wav	A_T	1	1	0	1	116028	150	1	899	116927
Exp2	17	Exp2-17-1	59.938	1.0.0.154	1	right	luomin	-912301326	2.0.10.242	2.0.10.242	09-20-2019	2019-09-20 05:52:54	13:52:54	female	2.0.10.147	35	Catch.bmp	1902-10-05	0		0	0	118631	0		0	0	NULL	NULL	NULL	Medium	run1	1	List2	A_T.wav	A_T	1	1	0	1	118481	150	1	518	118999
Exp2	17	Exp2-17-1	59.938	1.0.0.154	1	right	luomin	-912301326	2.0.10.242	2.0.10.242	09-20-2019	2019-09-20 05:52:54	13:52:54	female	2.0.10.147	36	Catch.bmp	1903-08-02	0		0	0	120800	0		0	0	NULL	NULL	NULL	Medium	run1		List2	A_S.wav	A_S	0		0	1	120650	150		0	0
Exp2	17	Exp2-17-1	59.938	1.0.0.154	1	right	luomin	-912301326	2.0.10.242	2.0.10.242	09-20-2019	2019-09-20 05:52:54	13:52:54	female	2.0.10.147	37	Blue_C.bmp	1902-06-09	0		0	0	123336	0		0	0	NULL	NULL	NULL	Medium	Run1		List2	Catch.wav	V_S	0		1	1	123186	150		0	0
Exp2	17	Exp2-17-1	59.938	1.0.0.154	1	right	luomin	-912301326	2.0.10.242	2.0.10.242	09-20-2019	2019-09-20 05:52:54	13:52:54	female	2.0.10.147	38	Red_C.bmp	1902-04-01	0		0	0	125455	0		0	0	NULL	NULL	NULL	Medium	run1	1	List2	Catch.wav	V_T	1	1	0	1	125305	150	1	614	125919
Exp2	17	Exp2-17-1	59.938	1.0.0.154	1	right	luomin	-912301326	2.0.10.242	2.0.10.242	09-20-2019	2019-09-20 05:52:54	13:52:54	female	2.0.10.147	39	Blue_S_2.bmp	1903-07-12	0		0	0	127440	0		0	0	NULL	NULL	NULL	Medium	run1	1	List2	A_T.wav	AV_T	1	1	1	1	127290	150	1	445	127735
Exp2	17	Exp2-17-1	59.938	1.0.0.154	1	right	luomin	-912301326	2.0.10.242	2.0.10.242	09-20-2019	2019-09-20 05:52:54	13:52:54	female	2.0.10.147	40	Red_C.bmp	1903-03-21	0		0	0	129876	0		0	0	NULL	NULL	NULL	Medium	run1	1	List2	A_T.wav	AV_T	1	1	0	1	129726	150	1	376	130102
Exp2	17	Exp2-17-1	59.938	1.0.0.154	1	right	luomin	-912301326	2.0.10.242	2.0.10.242	09-20-2019	2019-09-20 05:52:54	13:52:54	female	2.0.10.147	41	Blue_S_2.bmp	1902-04-15	0		0	0	132212	0		0	0	NULL	NULL	NULL	Medium	run1	1	List2	Catch.wav	V_T	1	1	1	1	132062	150	1	392	132454
Exp2	17	Exp2-17-1	59.938	1.0.0.154	1	right	luomin	-912301326	2.0.10.242	2.0.10.242	09-20-2019	2019-09-20 05:52:54	13:52:54	female	2.0.10.147	42	Blue_S.bmp	1903-02-20	0		0	0	134197	0		0	0	NULL	NULL	NULL	Medium	run1	1	List2	A_T.wav	AV_T	1	1	1	1	134047	150	1	711	134758
Exp2	17	Exp2-17-1	59.938	1.0.0.154	1	right	luomin	-912301326	2.0.10.242	2.0.10.242	09-20-2019	2019-09-20 05:52:54	13:52:54	female	2.0.10.147	43	Blue_S.bmp	1902-07-27	0		0	0	136500	0		0	0	NULL	NULL	NULL	Medium	run1	1	List2	A_T.wav	AV_T	1	1	0	1	136350	150	1	752	137102
Exp2	17	Exp2-17-1	59.938	1.0.0.154	1	right	luomin	-912301326	2.0.10.242	2.0.10.242	09-20-2019	2019-09-20 05:52:54	13:52:54	female	2.0.10.147	44	Red_C_2.bmp	1902-05-30	0		0	0	138602	0		0	0	NULL	NULL	NULL	Medium	run1	1	List2	Catch.wav	V_T	1	1	0	1	138452	150	1	363	138815
Exp2	17	Exp2-17-1	59.938	1.0.0.154	1	right	luomin	-912301326	2.0.10.242	2.0.10.242	09-20-2019	2019-09-20 05:52:54	13:52:54	female	2.0.10.147	45	Red_C_2.bmp	1903-04-05	0		0	0	140637	0		0	0	NULL	NULL	NULL	Medium	run1	1	List2	A_T.wav	AV_T	1	1	1	1	140487	150	1	311	140798
Exp2	17	Exp2-17-1	59.938	1.0.0.154	1	right	luomin	-912301326	2.0.10.242	2.0.10.242	09-20-2019	2019-09-20 05:52:54	13:52:54	female	2.0.10.147	46	Catch.bmp	1902-10-12	0		0	0	142990	0		0	0	NULL	NULL	NULL	Medium	run1		List2	A_S.wav	A_S	0		0	1	142840	150		0	0
Exp2	17	Exp2-17-1	59.938	1.0.0.154	1	right	luomin	-912301326	2.0.10.242	2.0.10.242	09-20-2019	2019-09-20 05:52:54	13:52:54	female	2.0.10.147	47	Catch.bmp	1902-12-24	0		0	1	145226	0		0	0	NULL	NULL	NULL	Medium	run1		List2	A_S.wav	A_S	0		1	1	145075	151		0	0
Exp2	17	Exp2-17-1	59.938	1.0.0.154	1	right	luomin	-912301326	2.0.10.242	2.0.10.242	09-20-2019	2019-09-20 05:52:54	13:52:54	female	2.0.10.147	48	Blue_S.bmp	1903-03-06	0		0	0	147528	0		0	0	NULL	NULL	NULL	Medium	run1	1	List2	Catch.wav	V_T	1	1	1	1	147378	150	1	469	147847
Exp2	17	Exp2-17-1	59.938	1.0.0.154	1	right	luomin	-912301326	2.0.10.242	2.0.10.242	09-20-2019	2019-09-20 05:52:54	13:52:54	female	2.0.10.147	49	Blue_S_2.bmp	1903-07-03	0		0	0	149847	0		0	0	NULL	NULL	NULL	Medium	run1	1	List2	A_T.wav	AV_T	1	1	1	1	149697	150	1	341	150038
Exp2	17	Exp2-17-1	59.938	1.0.0.154	1	right	luomin	-912301326	2.0.10.242	2.0.10.242	09-20-2019	2019-09-20 05:52:54	13:52:54	female	2.0.10.147	50	Red_C.bmp	1904-03-20	0		0	0	152283	0		0	0	NULL	NULL	NULL	Medium	run1	1	List2	Catch.wav	V_T	1	1	1	1	152133	150	1	665	152798
Exp2	17	Exp2-17-1	59.938	1.0.0.154	1	right	luomin	-912301326	2.0.10.242	2.0.10.242	09-20-2019	2019-09-20 05:52:54	13:52:54	female	2.0.10.147	51	Blue_S_2.bmp	1903-05-19	0		0	0	154986	0		0	0	NULL	NULL	NULL	Medium	run1	1	List2	Catch.wav	V_T	1	1	0	1	154836	150	1	370	155206
Exp2	17	Exp2-17-1	59.938	1.0.0.154	1	right	luomin	-912301326	2.0.10.242	2.0.10.242	09-20-2019	2019-09-20 05:52:54	13:52:54	female	2.0.10.147	52	Red_S_2.bmp	1902-03-15	0		0	1	157372	0		0	0	NULL	NULL	NULL	Medium	run1		List2	A_S.wav	AV_S	0		1	1	157221	151		0	0
Exp2	17	Exp2-17-1	59.938	1.0.0.154	1	right	luomin	-912301326	2.0.10.242	2.0.10.242	09-20-2019	2019-09-20 05:52:54	13:52:54	female	2.0.10.147	53	Blue_C_2.bmp	1903-07-24	0		0	0	159390	0		0	0	NULL	NULL	NULL	Medium	run1		List2	Catch.wav	V_S	0		1	1	159240	150	1	526	159766
Exp2	17	Exp2-17-1	59.938	1.0.0.154	1	right	luomin	-912301326	2.0.10.242	2.0.10.242	09-20-2019	2019-09-20 05:52:54	13:52:54	female	2.0.10.147	54	Blue_C.bmp	1903-09-17	0		0	0	161843	0		0	0	NULL	NULL	NULL	Medium	run1		List2	A_S.wav	AV_S	0		1	1	161693	150		0	0
Exp2	17	Exp2-17-1	59.938	1.0.0.154	1	right	luomin	-912301326	2.0.10.242	2.0.10.242	09-20-2019	2019-09-20 05:52:54	13:52:54	female	2.0.10.147	55	Catch.bmp	1903-01-20	0		0	0	164429	0		0	0	NULL	NULL	NULL	Medium	run1	1	List2	A_T.wav	A_T	1	1	0	1	164279	150	1	591	164870
Exp2	17	Exp2-17-1	59.938	1.0.0.154	1	right	luomin	-912301326	2.0.10.242	2.0.10.242	09-20-2019	2019-09-20 05:52:54	13:52:54	female	2.0.10.147	56	Catch.bmp	1903-07-13	0		0	0	166698	0		0	0	NULL	NULL	NULL	Medium	run1	1	List2	A_T.wav	A_T	1	1	0	1	166548	150	1	426	166974
Exp2	17	Exp2-17-1	59.938	1.0.0.154	1	right	luomin	-912301326	2.0.10.242	2.0.10.242	09-20-2019	2019-09-20 05:52:54	13:52:54	female	2.0.10.147	57	Red_C_2.bmp	1903-04-13	0		0	1	169151	0		0	0	NULL	NULL	NULL	Medium	run1	1	List2	Catch.wav	V_T	1	1	1	1	169000	151	1	486	169486
Exp2	17	Exp2-17-1	59.938	1.0.0.154	1	right	luomin	-912301326	2.0.10.242	2.0.10.242	09-20-2019	2019-09-20 05:52:54	13:52:54	female	2.0.10.147	58	Catch.bmp	1903-08-16	0		0	0	171503	0		0	0	NULL	NULL	NULL	Medium	run1	1	List2	A_T.wav	A_T	1	1	1	1	171353	150	1	781	172134
Exp2	17	Exp2-17-1	59.938	1.0.0.154	1	right	luomin	-912301326	2.0.10.242	2.0.10.242	09-20-2019	2019-09-20 05:52:54	13:52:54	female	2.0.10.147	59	Blue_S.bmp	1902-12-31	0		0	0	173989	0		0	0	NULL	NULL	NULL	Medium	run1	1	List2	Catch.wav	V_T	1	1	0	1	173839	150	1	631	174470
Exp2	17	Exp2-17-1	59.938	1.0.0.154	1	right	luomin	-912301326	2.0.10.242	2.0.10.242	09-20-2019	2019-09-20 05:52:54	13:52:54	female	2.0.10.147	60	Blue_S_2.bmp	1902-12-30	0		0	0	176241	0		0	0	NULL	NULL	NULL	Medium	run1	1	List2	A_T.wav	AV_T	1	1	1	1	176091	150	1	483	176574
Exp2	17	Exp2-17-1	59.938	1.0.0.154	1	right	luomin	-912301326	2.0.10.242	2.0.10.242	09-20-2019	2019-09-20 05:52:54	13:52:54	female	2.0.10.147	61	Red_C_2.bmp	1904-02-22	0		0	0	178494	0		0	0	NULL	NULL	NULL	Medium	run1	1	List2	Catch.wav	V_T	1	1	0	1	178344	150	1	862	179206
Exp2	17	Exp2-17-1	59.938	1.0.0.154	1	right	luomin	-912301326	2.0.10.242	2.0.10.242	09-20-2019	2019-09-20 05:52:54	13:52:54	female	2.0.10.147	62	Red_C.bmp	1903-06-08	0		0	0	181163	0		0	0	NULL	NULL	NULL	Medium	run1	1	List2	Catch.wav	V_T	1	1	0	1	181013	150	1	361	181374
Exp2	17	Exp2-17-1	59.938	1.0.0.154	1	right	luomin	-912301326	2.0.10.242	2.0.10.242	09-20-2019	2019-09-20 05:52:54	13:52:54	female	2.0.10.147	63	Catch.bmp	1902-06-23	0		0	1	183566	0		0	0	NULL	NULL	NULL	Medium	run1		List2	A_S.wav	A_S	0		1	1	183415	151		0	0
Exp2	17	Exp2-17-1	59.938	1.0.0.154	1	right	luomin	-912301326	2.0.10.242	2.0.10.242	09-20-2019	2019-09-20 05:52:54	13:52:54	female	2.0.10.147	64	Red_C.bmp	1902-10-17	0		0	0	185701	0		0	0	NULL	NULL	NULL	Medium	run1	1	List2	Catch.wav	V_T	1	1	1	1	185551	150	1	398	185949
Exp2	17	Exp2-17-1	59.938	1.0.0.154	1	right	luomin	-912301326	2.0.10.242	2.0.10.242	09-20-2019	2019-09-20 05:52:54	13:52:54	female	2.0.10.147	65	Catch.bmp	1903-10-18	0		0	0	187870	0		0	0	NULL	NULL	NULL	Medium	run1	1	List2	A_T.wav	A_T	1	1	1	1	187720	150	1	925	188645
Exp2	17	Exp2-17-1	59.938	1.0.0.154	1	right	luomin	-912301326	2.0.10.242	2.0.10.242	09-20-2019	2019-09-20 05:52:54	13:52:54	female	2.0.10.147	66	Blue_C.bmp	1902-05-17	0		0	0	190406	0		0	0	NULL	NULL	NULL	Medium	run1		List2	A_S.wav	AV_S	0		0	1	190256	150		0	0
Exp2	17	Exp2-17-1	59.938	1.0.0.154	1	right	luomin	-912301326	2.0.10.242	2.0.10.242	09-20-2019	2019-09-20 05:52:54	13:52:54	female	2.0.10.147	67	Blue_S.bmp	1902-11-29	0		0	0	192492	0		0	0	NULL	NULL	NULL	Medium	run1	1	List2	A_T.wav	AV_T	1	1	0	2	192342	150	1	735	193077
Exp2	17	Exp2-17-1	59.938	1.0.0.154	1	right	luomin	-912301326	2.0.10.242	2.0.10.242	09-20-2019	2019-09-20 05:52:54	13:52:54	female	2.0.10.147	68	Red_S.bmp	1902-12-27	0		0	1	194711	0		0	0	NULL	NULL	NULL	Medium	run1		List2	Catch.wav	V_S	0		1	1	194560	151		0	0
Exp2	17	Exp2-17-1	59.938	1.0.0.154	1	right	luomin	-912301326	2.0.10.242	2.0.10.242	09-20-2019	2019-09-20 05:52:54	13:52:54	female	2.0.10.147	69	Red_C_2.bmp	1902-08-22	0		0	0	197013	0		0	0	NULL	NULL	NULL	Medium	run1	1	List2	A_T.wav	AV_T	1	1	1	1	196863	150	1	287	197150
Exp2	17	Exp2-17-1	59.938	1.0.0.154	1	right	luomin	-912301326	2.0.10.242	2.0.10.242	09-20-2019	2019-09-20 05:52:54	13:52:54	female	2.0.10.147	70	Blue_S.bmp	1902-12-04	0		0	0	199132	0		0	0	NULL	NULL	NULL	Medium	run1	1	List2	Catch.wav	V_T	1	1	0	1	198982	150	1	719	199701
Exp2	17	Exp2-17-1	59.938	1.0.0.154	1	right	luomin	-912301326	2.0.10.242	2.0.10.242	09-20-2019	2019-09-20 05:52:54	13:52:54	female	2.0.10.147	71	Red_C.bmp	1902-11-11	0		0	0	201351	0		0	0	NULL	NULL	NULL	Medium	run1	1	List2	Catch.wav	V_T	1	1	0	1	201201	150	1	420	201621
Exp2	17	Exp2-17-1	59.938	1.0.0.154	1	right	luomin	-912301326	2.0.10.242	2.0.10.242	09-20-2019	2019-09-20 05:52:54	13:52:54	female	2.0.10.147	72	Catch.bmp	1903-06-19	0		0	0	203553	0		0	0	NULL	NULL	NULL	Medium	run1	1	List2	A_T.wav	A_T	1	1	1	1	203403	150	1	554	203957
Exp2	17	Exp2-17-1	59.938	1.0.0.154	1	right	luomin	-912301326	2.0.10.242	2.0.10.242	09-20-2019	2019-09-20 05:52:54	13:52:54	female	2.0.10.147	73	Red_C_2.bmp	1903-12-09	0		0	0	205972	0		0	0	NULL	NULL	NULL	Medium	run1	1	List2	Catch.wav	V_T	1	1	1	1	205822	150	1	367	206189
Exp2	17	Exp2-17-1	59.938	1.0.0.154	1	right	luomin	-912301326	2.0.10.242	2.0.10.242	09-20-2019	2019-09-20 05:52:54	13:52:54	female	2.0.10.147	74	Catch.bmp	1902-09-13	0		1	0	208558	0		0	0	NULL	NULL	NULL	Medium	run1		List2	A_S.wav	A_S	0		1	1	208408	150		0	0
Exp2	17	Exp2-17-1	59.938	1.0.0.154	1	right	luomin	-912301326	2.0.10.242	2.0.10.242	09-20-2019	2019-09-20 05:52:54	13:52:54	female	2.0.10.147	75	Blue_S_2.bmp	1903-11-08	0		0	0	210761	0		0	0	NULL	NULL	NULL	Medium	run1	1	List2	A_T.wav	AV_T	1	1	0	1	210611	150	1	555	211166
Exp2	17	Exp2-17-1	59.938	1.0.0.154	1	right	luomin	-912301326	2.0.10.242	2.0.10.242	09-20-2019	2019-09-20 05:52:54	13:52:54	female	2.0.10.147	76	Red_S.bmp	1903-07-06	0		0	0	213330	0		0	0	NULL	NULL	NULL	Medium	run1		List2	A_S.wav	AV_S	0		0	1	213180	150		0	0
Exp2	17	Exp2-17-1	59.938	1.0.0.154	1	right	luomin	-912301326	2.0.10.242	2.0.10.242	09-20-2019	2019-09-20 05:52:54	13:52:54	female	2.0.10.147	77	Blue_S_2.bmp	1902-12-24	0		0	0	215816	0		0	0	NULL	NULL	NULL	Medium	run1	1	List2	Catch.wav	V_T	1	1	0	1	215666	150	1	635	216301
Exp2	17	Exp2-17-1	59.938	1.0.0.154	1	right	luomin	-912301326	2.0.10.242	2.0.10.242	09-20-2019	2019-09-20 05:52:54	13:52:54	female	2.0.10.147	78	Blue_S_2.bmp	1904-05-01	0		0	0	218052	0		0	0	NULL	NULL	NULL	Medium	run1	1	List2	A_T.wav	AV_T	1	1	0	1	217902	150	1	415	218317
Exp2	17	Exp2-17-1	59.938	1.0.0.154	1	right	luomin	-912301326	2.0.10.242	2.0.10.242	09-20-2019	2019-09-20 05:52:54	13:52:54	female	2.0.10.147	79	Catch.bmp	1903-06-22	0		0	0	220788	0		0	0	NULL	NULL	NULL	Medium	run1	1	List2	A_T.wav	A_T	1	1	0	1	220638	150	1	464	221102
Exp2	17	Exp2-17-1	59.938	1.0.0.154	1	right	luomin	-912301326	2.0.10.242	2.0.10.242	09-20-2019	2019-09-20 05:52:54	13:52:54	female	2.0.10.147	80	Catch.bmp	1903-01-11	0		0	0	223207	0		0	0	NULL	NULL	NULL	Medium	run1	1	List2	A_T.wav	A_T	1	1	0	1	223057	150	1	436	223493
Exp2	17	Exp2-17-1	59.938	1.0.0.154	1	right	luomin	-912301326	2.0.10.242	2.0.10.242	09-20-2019	2019-09-20 05:52:54	13:52:54	female	2.0.10.147	81	Catch.bmp	1903-07-09	0		0	0	225476	0		0	0	NULL	NULL	NULL	Medium	run1	1	List2	A_T.wav	A_T	1	1	0	1	225326	150	1	359	225685
Exp2	17	Exp2-17-1	59.938	1.0.0.154	1	right	luomin	-912301326	2.0.10.242	2.0.10.242	09-20-2019	2019-09-20 05:52:54	13:52:54	female	2.0.10.147	82	Catch.bmp	1902-05-30	0		0	0	227912	0		0	0	NULL	NULL	NULL	Medium	run1		List2	A_S.wav	A_S	0		0	1	227762	150		0	0
Exp2	17	Exp2-17-1	59.938	1.0.0.154	1	right	luomin	-912301326	2.0.10.242	2.0.10.242	09-20-2019	2019-09-20 05:52:54	13:52:54	female	2.0.10.147	83	Red_C.bmp	1904-01-19	0		0	0	230014	0		0	0	NULL	NULL	NULL	Medium	run1	1	List2	A_T.wav	AV_T	1	1	0	1	229864	150	1	421	230285
Exp2	17	Exp2-17-1	59.938	1.0.0.154	1	right	luomin	-912301326	2.0.10.242	2.0.10.242	09-20-2019	2019-09-20 05:52:54	13:52:54	female	2.0.10.147	84	Blue_S_2.bmp	1903-05-13	0		0	0	232650	0		0	0	NULL	NULL	NULL	Medium	run1	1	List2	Catch.wav	V_T	1	1	1	1	232500	150	1	337	232837
Exp2	17	Exp2-17-1	59.938	1.0.0.154	1	right	luomin	-912301326	2.0.10.242	2.0.10.242	09-20-2019	2019-09-20 05:52:54	13:52:54	female	2.0.10.147	85	Blue_S_2.bmp	1902-05-19	0		0	0	235036	0		0	0	NULL	NULL	NULL	Medium	run1	1	List2	Catch.wav	V_T	1	1	0	1	234886	150	1	327	235213
Exp2	17	Exp2-17-1	59.938	1.0.0.154	1	right	luomin	-912301326	2.0.10.242	2.0.10.242	09-20-2019	2019-09-20 05:52:54	13:52:54	female	2.0.10.147	86	Red_C.bmp	1902-06-21	0		0	0	237055	0		0	0	NULL	NULL	NULL	Medium	run1	1	List2	A_T.wav	AV_T	1	1	1	1	236905	150	1	396	237301
Exp2	17	Exp2-17-1	59.938	1.0.0.154	1	right	luomin	-912301326	2.0.10.242	2.0.10.242	09-20-2019	2019-09-20 05:52:54	13:52:54	female	2.0.10.147	87	Red_C_2.bmp	1904-02-06	0		0	0	239107	0		0	0	NULL	NULL	NULL	Medium	run1	1	List2	Catch.wav	V_T	1	1	1	1	238957	150	1	360	239317
Exp2	17	Exp2-17-1	59.938	1.0.0.154	1	right	luomin	-912301326	2.0.10.242	2.0.10.242	09-20-2019	2019-09-20 05:52:54	13:52:54	female	2.0.10.147	88	Catch.bmp	1903-11-24	0		0	0	241760	0		0	0	NULL	NULL	NULL	Medium	run1		List2	A_S.wav	A_S	0		1	1	241610	150		0	0
Exp2	17	Exp2-17-1	59.938	1.0.0.154	1	right	luomin	-912301326	2.0.10.242	2.0.10.242	09-20-2019	2019-09-20 05:52:54	13:52:54	female	2.0.10.147	89	Blue_S.bmp	1904-03-09	0		0	0	244396	0		0	0	NULL	NULL	NULL	Medium	run1	1	List2	Catch.wav	V_T	1	1	0	1	244246	150	1	326	244572
Exp2	17	Exp2-17-1	59.938	1.0.0.154	1	right	luomin	-912301326	2.0.10.242	2.0.10.242	09-20-2019	2019-09-20 05:52:54	13:52:54	female	2.0.10.147	90	Blue_C.bmp	1902-12-19	0		0	0	247082	0		0	0	NULL	NULL	NULL	Medium	Run1		List2	Catch.wav	V_S	0		0	1	246932	150		0	0
Exp2	17	Exp2-17-1	59.938	1.0.0.154	1	right	luomin	-912301326	2.0.10.242	2.0.10.242	09-20-2019	2019-09-20 05:52:54	13:52:54	female	2.0.10.147	91	Catch.bmp	1902-12-08	0		0	0	249368	0		0	0	NULL	NULL	NULL	Medium	run1	1	List2	A_T.wav	A_T	1	1	1	1	249218	150	1	562	249780
Exp2	17	Exp2-17-1	59.938	1.0.0.154	1	right	luomin	-912301326	2.0.10.242	2.0.10.242	09-20-2019	2019-09-20 05:52:54	13:52:54	female	2.0.10.147	92	Catch.bmp	1902-03-17	0		0	1	251604	0		0	0	NULL	NULL	NULL	Medium	run1	1	List2	A_T.wav	A_T	1	1	0	1	251453	151	1	423	251876
Exp2	17	Exp2-17-1	59.938	1.0.0.154	1	right	luomin	-912301326	2.0.10.242	2.0.10.242	09-20-2019	2019-09-20 05:52:54	13:52:54	female	2.0.10.147	93	Catch.bmp	1902-07-27	0		0	0	253572	0		0	0	NULL	NULL	NULL	Medium	run1	1	List2	A_T.wav	A_T	1	1	0	1	253422	150	1	390	253812
Exp2	17	Exp2-17-1	59.938	1.0.0.154	1	right	luomin	-912301326	2.0.10.242	2.0.10.242	09-20-2019	2019-09-20 05:52:54	13:52:54	female	2.0.10.147	94	Red_C_2.bmp	1902-08-01	0		0	0	255658	0		0	0	NULL	NULL	NULL	Medium	run1	1	List2	Catch.wav	V_T	1	1	0	1	255508	150	1	489	255997
Exp2	17	Exp2-17-1	59.938	1.0.0.154	1	right	luomin	-912301326	2.0.10.242	2.0.10.242	09-20-2019	2019-09-20 05:52:54	13:52:54	female	2.0.10.147	95	Red_C.bmp	1902-10-29	0		0	0	257760	0		0	0	NULL	NULL	NULL	Medium	run1	1	List2	Catch.wav	V_T	1	1	0	1	257610	150	1	362	257972
Exp2	17	Exp2-17-1	59.938	1.0.0.154	1	right	luomin	-912301326	2.0.10.242	2.0.10.242	09-20-2019	2019-09-20 05:52:54	13:52:54	female	2.0.10.147	96	Red_C.bmp	1903-08-07	0		0	1	259946	0		0	0	NULL	NULL	NULL	Medium	run1	1	List2	A_T.wav	AV_T	1	1	1	1	259795	151	1	313	260108
Exp2	17	Exp2-17-1	59.938	1.0.0.154	1	right	luomin	-912301326	2.0.10.242	2.0.10.242	09-20-2019	2019-09-20 05:52:54	13:52:54	female	2.0.10.147	97	Blue_C_2.bmp	1903-01-20	0		0	0	262415	0		0	0	NULL	NULL	NULL	Medium	run1		List2	A_S.wav	AV_S	0		0	1	262265	150		0	0
Exp2	17	Exp2-17-1	59.938	1.0.0.154	1	right	luomin	-912301326	2.0.10.242	2.0.10.242	09-20-2019	2019-09-20 05:52:54	13:52:54	female	2.0.10.147	98	Blue_S_2.bmp	1903-09-17	0		0	1	264751	0		0	0	NULL	NULL	NULL	Medium	run1	1	List2	A_T.wav	AV_T	1	1	1	1	264600	151	1	388	264988
Exp2	17	Exp2-17-1	59.938	1.0.0.154	1	right	luomin	-912301326	2.0.10.242	2.0.10.242	09-20-2019	2019-09-20 05:52:54	13:52:54	female	2.0.10.147	99	Blue_S.bmp	1903-07-26	0		0	0	267270	0		0	0	NULL	NULL	NULL	Medium	run1	1	List2	A_T.wav	AV_T	1	1	0	1	267120	150	1	317	267437
Exp2	17	Exp2-17-1	59.938	1.0.0.154	1	right	luomin	-912301326	2.0.10.242	2.0.10.242	09-20-2019	2019-09-20 05:52:54	13:52:54	female	2.0.10.147	100	Red_C.bmp	1904-02-01	0		1	0	269722	0		0	0	NULL	NULL	NULL	Medium	run1	1	List2	Catch.wav	V_T	1	1	1	1	269572	150	1	521	270093
Exp2	17	Exp2-17-1	59.938	1.0.0.154	1	right	luomin	-912301326	2.0.10.242	2.0.10.242	09-20-2019	2019-09-20 05:52:54	13:52:54	female	2.0.10.147	101	Red_C.bmp	1903-04-12	0		0	0	272375	0		0	0	NULL	NULL	NULL	Medium	run1	1	List2	Catch.wav	V_T	1	1	0	1	272225	150	1	300	272525
Exp2	17	Exp2-17-1	59.938	1.0.0.154	1	right	luomin	-912301326	2.0.10.242	2.0.10.242	09-20-2019	2019-09-20 05:52:54	13:52:54	female	2.0.10.147	102	Blue_S_2.bmp	1902-05-10	0		0	0	274728	0		0	0	NULL	NULL	NULL	Medium	run1	1	List2	Catch.wav	V_T	1	1	0	1	274578	150	1	274	274852
Exp2	17	Exp2-17-1	59.938	1.0.0.154	1	right	luomin	-912301326	2.0.10.242	2.0.10.242	09-20-2019	2019-09-20 05:52:54	13:52:54	female	2.0.10.147	103	Red_C_2.bmp	1902-12-20	0		1	0	276746	0		0	0	NULL	NULL	NULL	Medium	run1	1	List2	Catch.wav	V_T	1	1	0	1	276596	150	1	376	276972
Exp2	17	Exp2-17-1	59.938	1.0.0.154	1	right	luomin	-912301326	2.0.10.242	2.0.10.242	09-20-2019	2019-09-20 05:52:54	13:52:54	female	2.0.10.147	104	Catch.bmp	1903-07-17	0		0	0	278982	0		0	0	NULL	NULL	NULL	Medium	run1	1	List2	A_T.wav	A_T	1	1	1	1	278832	150	1	636	279468
Exp2	17	Exp2-17-1	59.938	1.0.0.154	1	right	luomin	-912301326	2.0.10.242	2.0.10.242	09-20-2019	2019-09-20 05:52:54	13:52:54	female	2.0.10.147	105	Catch.bmp	1904-05-13	0		0	0	281435	0		0	0	NULL	NULL	NULL	Medium	run1	1	List2	A_T.wav	A_T	1	1	0	1	281285	150	1	399	281684
Exp2	17	Exp2-17-1	59.938	1.0.0.154	1	right	luomin	-912301326	2.0.10.242	2.0.10.242	09-20-2019	2019-09-20 05:52:54	13:52:54	female	2.0.10.147	106	Red_C_2.bmp	1902-06-07	0		0	1	284188	0		0	0	NULL	NULL	NULL	Medium	run1	1	List2	Catch.wav	V_T	1	1	1	1	284037	151	1	407	284444
Exp2	17	Exp2-17-1	59.938	1.0.0.154	1	right	luomin	-912301326	2.0.10.242	2.0.10.242	09-20-2019	2019-09-20 05:52:54	13:52:54	female	2.0.10.147	107	Red_S_2.bmp	1904-03-07	0		0	0	286240	0		0	0	NULL	NULL	NULL	Medium	run1		List2	A_S.wav	AV_S	0		1	1	286090	150		0	0
Exp2	17	Exp2-17-1	59.938	1.0.0.154	1	right	luomin	-912301326	2.0.10.242	2.0.10.242	09-20-2019	2019-09-20 05:52:54	13:52:54	female	2.0.10.147	108	Blue_S.bmp	1902-12-11	0		0	0	289026	0		0	0	NULL	NULL	NULL	Medium	run1	1	List2	A_T.wav	AV_T	1	1	0	1	288876	150	1	360	289236
Exp2	17	Exp2-17-1	59.938	1.0.0.154	1	right	luomin	-912301326	2.0.10.242	2.0.10.242	09-20-2019	2019-09-20 05:52:54	13:52:54	female	2.0.10.147	109	Red_C_2.bmp	1903-08-27	0		0	0	291262	0		0	0	NULL	NULL	NULL	Medium	run1	1	List2	A_T.wav	AV_T	1	1	0	2	291112	150	1	556	291668
Exp2	17	Exp2-17-1	59.938	1.0.0.154	1	right	luomin	-912301326	2.0.10.242	2.0.10.242	09-20-2019	2019-09-20 05:52:54	13:52:54	female	2.0.10.147	110	Catch.bmp	1903-06-25	0		0	1	293748	0		0	0	NULL	NULL	NULL	Medium	run1		List2	A_S.wav	A_S	0		1	1	293597	151		0	0
Exp2	17	Exp2-17-1	59.938	1.0.0.154	1	right	luomin	-912301326	2.0.10.242	2.0.10.242	09-20-2019	2019-09-20 05:52:54	13:52:54	female	2.0.10.147	111	Red_C_2.bmp	1902-05-17	0		0	1	296234	0		0	0	NULL	NULL	NULL	Medium	run1	1	List2	A_T.wav	AV_T	1	1	1	1	296083	151	1	313	296396
Exp2	17	Exp2-17-1	59.938	1.0.0.154	1	right	luomin	-912301326	2.0.10.242	2.0.10.242	09-20-2019	2019-09-20 05:52:54	13:52:54	female	2.0.10.147	112	Red_C_2.bmp	1903-06-30	0		0	0	298252	0		0	0	NULL	NULL	NULL	Medium	run1	1	List2	Catch.wav	V_T	1	1	1	1	298102	150	1	373	298475
Exp2	17	Exp2-17-1	59.938	1.0.0.154	1	right	luomin	-912301326	2.0.10.242	2.0.10.242	09-20-2019	2019-09-20 05:52:54	13:52:54	female	2.0.10.147	113	Blue_C.bmp	1903-10-03	0		0	0	300688	0		0	0	NULL	NULL	NULL	Medium	Run1		List2	Catch.wav	V_S	0		0	1	300538	150		0	0
Exp2	17	Exp2-17-1	59.938	1.0.0.154	1	right	luomin	-912301326	2.0.10.242	2.0.10.242	09-20-2019	2019-09-20 05:52:54	13:52:54	female	2.0.10.147	114	Catch.bmp	1902-06-16	0		0	0	303274	0		0	0	NULL	NULL	NULL	Medium	run1		List2	A_S.wav	A_S	0		1	1	303124	150	1	615	303739
Exp2	17	Exp2-17-1	59.938	1.0.0.154	1	right	luomin	-912301326	2.0.10.242	2.0.10.242	09-20-2019	2019-09-20 05:52:54	13:52:54	female	2.0.10.147	115	Red_C.bmp	1902-10-17	0		0	0	305326	0		0	0	NULL	NULL	NULL	Medium	run1	1	List2	A_T.wav	AV_T	1	1	0	1	305176	150	1	787	305963
Exp2	17	Exp2-17-1	59.938	1.0.0.154	1	right	luomin	-912301326	2.0.10.242	2.0.10.242	09-20-2019	2019-09-20 05:52:54	13:52:54	female	2.0.10.147	116	Catch.bmp	1902-06-01	0		0	0	307495	0		0	0	NULL	NULL	NULL	Medium	run1	1	List2	A_T.wav	A_T	1	1	0	1	307345	150	1	715	308060
Exp2	17	Exp2-17-1	59.938	1.0.0.154	1	right	luomin	-912301326	2.0.10.242	2.0.10.242	09-20-2019	2019-09-20 05:52:54	13:52:54	female	2.0.10.147	117	Red_C.bmp	1902-04-29	0		0	0	309531	0		0	0	NULL	NULL	NULL	Medium	run1	1	List2	A_T.wav	AV_T	1	1	0	1	309381	150	1	478	309859
Exp2	17	Exp2-17-1	59.938	1.0.0.154	1	right	luomin	-912301326	2.0.10.242	2.0.10.242	09-20-2019	2019-09-20 05:52:54	13:52:54	female	2.0.10.147	118	Red_C_2.bmp	1903-08-05	0		0	0	311533	0		0	0	NULL	NULL	NULL	Medium	run1	1	List2	A_T.wav	AV_T	1	1	0	1	311383	150	1	340	311723
Exp2	17	Exp2-17-1	59.938	1.0.0.154	1	right	luomin	-912301326	2.0.10.242	2.0.10.242	09-20-2019	2019-09-20 05:52:54	13:52:54	female	2.0.10.147	119	Red_C_2.bmp	1904-03-14	0		0	0	314002	0		0	0	NULL	NULL	NULL	Medium	run1	1	List2	A_T.wav	AV_T	1	1	0	1	313852	150	1	375	314227
Exp2	17	Exp2-17-1	59.938	1.0.0.154	1	right	luomin	-912301326	2.0.10.242	2.0.10.242	09-20-2019	2019-09-20 05:52:54	13:52:54	female	2.0.10.147	120	Catch.bmp	1904-02-02	0		0	0	316688	0		0	0	NULL	NULL	NULL	Medium	run1	1	List2	A_T.wav	A_T	1	1	0	1	316538	150	1	569	317107
Exp2	17	Exp2-17-1	59.938	1.0.0.154	1	right	luomin	-912301326	2.0.10.242	2.0.10.242	09-20-2019	2019-09-20 05:52:54	13:52:54	female	2.0.10.147	121	Red_C.bmp	1902-09-15	0		0	0	319341	0		0	0	NULL	NULL	NULL	Medium	run1	1	List2	A_T.wav	AV_T	1	1	0	1	319191	150	1	445	319636
Exp2	17	Exp2-17-1	59.938	1.0.0.154	1	right	luomin	-912301326	2.0.10.242	2.0.10.242	09-20-2019	2019-09-20 05:52:54	13:52:54	female	2.0.10.147	122	Red_C_2.bmp	1902-09-16	0		0	0	321477	0		0	0	NULL	NULL	NULL	Medium	run1	1	List2	Catch.wav	V_T	1	1	1	2	321327	150	1	348	321675
Exp2	17	Exp2-17-1	59.938	1.0.0.154	1	right	luomin	-912301326	2.0.10.242	2.0.10.242	09-20-2019	2019-09-20 05:52:54	13:52:54	female	2.0.10.147	123	Blue_S_2.bmp	1903-10-27	0		0	0	323629	0		0	0	NULL	NULL	NULL	Medium	run1	1	List2	Catch.wav	V_T	1	1	0	1	323479	150	1	309	323788
Exp2	17	Exp2-17-1	59.938	1.0.0.154	1	right	luomin	-912301326	2.0.10.242	2.0.10.242	09-20-2019	2019-09-20 05:52:54	13:52:54	female	2.0.10.147	124	Red_S.bmp	1904-04-05	0		0	1	326182	0		0	0	NULL	NULL	NULL	Medium	run1		List2	A_S.wav	AV_S	0		1	1	326031	151		0	0
Exp2	17	Exp2-17-1	59.938	1.0.0.154	1	right	luomin	-912301326	2.0.10.242	2.0.10.242	09-20-2019	2019-09-20 05:52:54	13:52:54	female	2.0.10.147	125	Blue_S.bmp	1903-08-01	0		0	0	328968	0		0	0	NULL	NULL	NULL	Medium	run1	1	List2	Catch.wav	V_T	1	1	1	1	328818	150	1	665	329483
Exp2	17	Exp2-17-1	59.938	1.0.0.154	1	right	luomin	-912301326	2.0.10.242	2.0.10.242	09-20-2019	2019-09-20 05:52:54	13:52:54	female	2.0.10.147	126	Blue_S.bmp	1902-07-01	0		0	0	331437	0		0	0	NULL	NULL	NULL	Medium	run1	1	List2	A_T.wav	AV_T	1	1	1	1	331287	150	1	364	331651
Exp2	17	Exp2-17-1	59.938	1.0.0.154	1	right	luomin	-912301326	2.0.10.242	2.0.10.242	09-20-2019	2019-09-20 05:52:54	13:52:54	female	2.0.10.147	127	Blue_C_2.bmp	1903-07-19	0		0	0	333506	0		0	0	NULL	NULL	NULL	Medium	run1		List2	Catch.wav	V_S	0		1	1	333356	150		0	0
Exp2	17	Exp2-17-1	59.938	1.0.0.154	1	right	luomin	-912301326	2.0.10.242	2.0.10.242	09-20-2019	2019-09-20 05:52:54	13:52:54	female	2.0.10.147	128	Red_S.bmp	1904-03-09	0		0	1	336009	0		0	0	NULL	NULL	NULL	Medium	run1		List2	Catch.wav	V_S	0		1	1	335858	151		0	0
Exp2	17	Exp2-17-1	59.938	1.0.0.154	1	right	luomin	-912301326	2.0.10.242	2.0.10.242	09-20-2019	2019-09-20 05:52:54	13:52:54	female	2.0.10.147	129	Catch.bmp	1903-10-14	0		0	0	338761	0		0	0	NULL	NULL	NULL	Medium	run1	1	List2	A_T.wav	A_T	1	1	1	1	338611	150	1	552	339163
Exp2	17	Exp2-17-1	59.938	1.0.0.154	1	right	luomin	-912301326	2.0.10.242	2.0.10.242	09-20-2019	2019-09-20 05:52:54	13:52:54	female	2.0.10.147	130	Red_S.bmp	1902-04-03	0		0	0	341297	0		0	0	NULL	NULL	NULL	Medium	run1		List2	Catch.wav	V_S	0		1	1	341147	150		0	0
Exp2	17	Exp2-17-1	59.938	1.0.0.154	1	right	luomin	-912301326	2.0.10.242	2.0.10.242	09-20-2019	2019-09-20 05:52:54	13:52:54	female	2.0.10.147	131	Blue_C_2.bmp	1902-04-17	0		0	0	343333	0		0	0	NULL	NULL	NULL	Medium	run1		List2	A_S.wav	AV_S	0		1	1	343183	150		0	0
Exp2	17	Exp2-17-1	59.938	1.0.0.154	1	right	luomin	-912301326	2.0.10.242	2.0.10.242	09-20-2019	2019-09-20 05:52:54	13:52:54	female	2.0.10.147	132	Catch.bmp	1902-08-18	0		0	0	345385	0		0	0	NULL	NULL	NULL	Medium	run1	1	List2	A_T.wav	A_T	1	1	0	1	345235	150	1	616	345851
Exp2	17	Exp2-17-1	59.938	1.0.0.154	1	right	luomin	-912301326	2.0.10.242	2.0.10.242	09-20-2019	2019-09-20 05:52:54	13:52:54	female	2.0.10.147	133	Red_C.bmp	1903-08-14	0		0	0	347504	0		0	0	NULL	NULL	NULL	Medium	run1	1	List2	A_T.wav	AV_T	1	1	0	1	347354	150	1	625	347979
Exp2	17	Exp2-17-1	59.938	1.0.0.154	1	right	luomin	-912301326	2.0.10.242	2.0.10.242	09-20-2019	2019-09-20 05:52:54	13:52:54	female	2.0.10.147	134	Blue_S_2.bmp	1903-08-13	0		0	0	349973	0		0	0	NULL	NULL	NULL	Medium	run1	1	List2	Catch.wav	V_T	1	1	1	1	349823	150	1	324	350147
Exp2	17	Exp2-17-1	59.938	1.0.0.154	1	right	luomin	-912301326	2.0.10.242	2.0.10.242	09-20-2019	2019-09-20 05:52:54	13:52:54	female	2.0.10.147	135	Blue_S.bmp	1903-03-04	0		0	0	352442	0		0	0	NULL	NULL	NULL	Medium	run1	1	List2	A_T.wav	AV_T	1	1	1	1	352292	150	1	551	352843
Exp2	17	Exp2-17-1	59.938	1.0.0.154	1	right	luomin	-912301326	2.0.10.242	2.0.10.242	09-20-2019	2019-09-20 05:52:54	13:52:54	female	2.0.10.147	136	Blue_C_2.bmp	1903-01-25	0		1	0	354761	0		0	0	NULL	NULL	NULL	Medium	run1		List2	Catch.wav	V_S	0		1	1	354611	150		0	0
Exp2	17	Exp2-17-1	59.938	1.0.0.154	1	right	luomin	-912301326	2.0.10.242	2.0.10.242	09-20-2019	2019-09-20 05:52:54	13:52:54	female	2.0.10.147	137	Blue_S.bmp	1902-11-09	0		0	0	357097	0		0	0	NULL	NULL	NULL	Medium	run1	1	List2	Catch.wav	V_T	1	1	0	1	356947	150	1	383	357330
Exp2	17	Exp2-17-1	59.938	1.0.0.154	1	right	luomin	-912301326	2.0.10.242	2.0.10.242	09-20-2019	2019-09-20 05:52:54	13:52:54	female	2.0.10.147	138	Red_C.bmp	1903-08-02	0		0	1	359300	0		0	0	NULL	NULL	NULL	Medium	run1	1	List2	A_T.wav	AV_T	1	1	1	1	359149	151	1	445	359594
Exp2	17	Exp2-17-1	59.938	1.0.0.154	1	right	luomin	-912301326	2.0.10.242	2.0.10.242	09-20-2019	2019-09-20 05:52:54	13:52:54	female	2.0.10.147	139	Catch.bmp	1903-10-23	0		0	0	361769	0		0	0	NULL	NULL	NULL	Medium	run1		List2	A_S.wav	A_S	0		0	1	361619	150		0	0
Exp2	17	Exp2-17-1	59.938	1.0.0.154	1	right	luomin	-912301326	2.0.10.242	2.0.10.242	09-20-2019	2019-09-20 05:52:54	13:52:54	female	2.0.10.147	140	Red_S.bmp	1903-04-10	0		0	1	364372	0		0	0	NULL	NULL	NULL	Medium	run1		List2	A_S.wav	AV_S	0		1	1	364221	151	1	421	364642
Exp2	17	Exp2-17-1	59.938	1.0.0.154	1	right	luomin	-912301326	2.0.10.242	2.0.10.242	09-20-2019	2019-09-20 05:52:54	13:52:54	female	2.0.10.147	141	Catch.bmp	1903-04-11	0		0	0	366724	1201		0	0	NULL	NULL	NULL	Medium	run1	1	List2	A_T.wav	A_T	1	1	0	1	366574	150	1	645	367219
Exp2	17	Exp2-17-1	59.938	1.0.0.154	1	right	luomin	-912301326	2.0.10.242	2.0.10.242	09-20-2019	2019-09-20 05:52:54	13:52:54	female	2.0.10.147	142	Catch.bmp	1904-03-23	0		0	0	391917	0		0	0	NULL	NULL	NULL	Medium	run1	1	List2	A_T.wav	A_T	1	1	0	1	391767	150	1	779	392546
Exp2	17	Exp2-17-1	59.938	1.0.0.154	1	right	luomin	-912301326	2.0.10.242	2.0.10.242	09-20-2019	2019-09-20 05:52:54	13:52:54	female	2.0.10.147	143	Red_C.bmp	1904-03-28	0		0	0	394620	0		0	0	NULL	NULL	NULL	Medium	run1	1	List2	A_T.wav	AV_T	1	1	0	1	394470	150	1	381	394851
Exp2	17	Exp2-17-1	59.938	1.0.0.154	1	right	luomin	-912301326	2.0.10.242	2.0.10.242	09-20-2019	2019-09-20 05:52:54	13:52:54	female	2.0.10.147	144	Catch.bmp	1904-01-02	0		0	0	397323	0		0	0	NULL	NULL	NULL	Medium	run1	1	List2	A_T.wav	A_T	1	1	0	2	397173	150	1	477	397650
Exp2	17	Exp2-17-1	59.938	1.0.0.154	1	right	luomin	-912301326	2.0.10.242	2.0.10.242	09-20-2019	2019-09-20 05:52:54	13:52:54	female	2.0.10.147	145	Blue_S.bmp	1903-06-08	0		0	0	399942	0		0	0	NULL	NULL	NULL	Medium	run1	1	List2	A_T.wav	AV_T	1	1	0	1	399792	150	1	835	400627
Exp2	17	Exp2-17-1	59.938	1.0.0.154	1	right	luomin	-912301326	2.0.10.242	2.0.10.242	09-20-2019	2019-09-20 05:52:54	13:52:54	female	2.0.10.147	146	Red_S_2.bmp	1904-04-16	0		0	1	402345	0		0	0	NULL	NULL	NULL	Medium	run1		List2	Catch.wav	V_S	0		1	1	402194	151		0	0
Exp2	17	Exp2-17-1	59.938	1.0.0.154	1	right	luomin	-912301326	2.0.10.242	2.0.10.242	09-20-2019	2019-09-20 05:52:54	13:52:54	female	2.0.10.147	147	Catch.bmp	1902-11-06	0		0	0	405131	0		0	0	NULL	NULL	NULL	Medium	run1	1	List2	A_T.wav	A_T	1	1	1	1	404981	150	1	565	405546
Exp2	17	Exp2-17-1	59.938	1.0.0.154	1	right	luomin	-912301326	2.0.10.242	2.0.10.242	09-20-2019	2019-09-20 05:52:54	13:52:54	female	2.0.10.147	148	Catch.bmp	1903-04-14	0		0	0	407333	0		0	0	NULL	NULL	NULL	Medium	run1	1	List2	A_T.wav	A_T	1	1	0	1	407183	150	1	883	408066
Exp2	17	Exp2-17-1	59.938	1.0.0.154	1	right	luomin	-912301326	2.0.10.242	2.0.10.242	09-20-2019	2019-09-20 05:52:54	13:52:54	female	2.0.10.147	149	Catch.bmp	1903-12-23	0		0	1	409686	0		0	0	NULL	NULL	NULL	Medium	run1	1	List2	A_T.wav	A_T	1	1	1	1	409535	151	1	307	409842
Exp2	17	Exp2-17-1	59.938	1.0.0.154	1	right	luomin	-912301326	2.0.10.242	2.0.10.242	09-20-2019	2019-09-20 05:52:54	13:52:54	female	2.0.10.147	150	Blue_S.bmp	1903-09-25	0		0	0	412288	0		0	0	NULL	NULL	NULL	Medium	run1	1	List2	A_T.wav	AV_T	1	1	0	1	412138	150	1	375	412513
Exp2	17	Exp2-17-1	59.938	1.0.0.154	1	right	luomin	-912301326	2.0.10.242	2.0.10.242	09-20-2019	2019-09-20 05:52:54	13:52:54	female	2.0.10.147	151	Red_C_2.bmp	1902-10-17	0		0	1	414808	0		0	0	NULL	NULL	NULL	Medium	run1	1	List2	A_T.wav	AV_T	1	1	1	1	414657	151	1	272	414929
Exp2	17	Exp2-17-1	59.938	1.0.0.154	1	right	luomin	-912301326	2.0.10.242	2.0.10.242	09-20-2019	2019-09-20 05:52:54	13:52:54	female	2.0.10.147	152	Red_S_2.bmp	1904-04-10	0		0	1	416977	0		0	0	NULL	NULL	NULL	Medium	run1		List2	A_S.wav	AV_S	0		1	1	416826	151		0	0
Exp2	17	Exp2-17-1	59.938	1.0.0.154	1	right	luomin	-912301326	2.0.10.242	2.0.10.242	09-20-2019	2019-09-20 05:52:54	13:52:54	female	2.0.10.147	153	Blue_S.bmp	1903-09-21	0		0	0	419763	0		0	0	NULL	NULL	NULL	Medium	run1	1	List2	Catch.wav	V_T	1	1	1	1	419613	150	1	684	420297
Exp2	17	Exp2-17-1	59.938	1.0.0.154	1	right	luomin	-912301326	2.0.10.242	2.0.10.242	09-20-2019	2019-09-20 05:52:54	13:52:54	female	2.0.10.147	154	Red_C_2.bmp	1903-05-02	0		0	0	422282	0		0	0	NULL	NULL	NULL	Medium	run1	1	List2	A_T.wav	AV_T	1	1	1	1	422132	150	1	405	422537
Exp2	17	Exp2-17-1	59.938	1.0.0.154	1	right	luomin	-912301326	2.0.10.242	2.0.10.242	09-20-2019	2019-09-20 05:52:54	13:52:54	female	2.0.10.147	155	Blue_S_2.bmp	1903-11-23	0		0	0	424651	0		0	0	NULL	NULL	NULL	Medium	run1	1	List2	Catch.wav	V_T	1	1	1	1	424501	150	1	445	424946
Exp2	17	Exp2-17-1	59.938	1.0.0.154	1	right	luomin	-912301326	2.0.10.242	2.0.10.242	09-20-2019	2019-09-20 05:52:54	13:52:54	female	2.0.10.147	156	Blue_S_2.bmp	1902-11-19	0		0	0	427237	0		0	0	NULL	NULL	NULL	Medium	run1	1	List2	A_T.wav	AV_T	1	1	1	1	427087	150	1	355	427442
Exp2	17	Exp2-17-1	59.938	1.0.0.154	1	right	luomin	-912301326	2.0.10.242	2.0.10.242	09-20-2019	2019-09-20 05:52:54	13:52:54	female	2.0.10.147	157	Red_S_2.bmp	1903-01-26	0		0	1	429440	0		0	0	NULL	NULL	NULL	Medium	run1		List2	Catch.wav	V_S	0		1	1	429289	151		0	0
Exp2	17	Exp2-17-1	59.938	1.0.0.154	1	right	luomin	-912301326	2.0.10.242	2.0.10.242	09-20-2019	2019-09-20 05:52:54	13:52:54	female	2.0.10.147	158	Red_C.bmp	1903-03-28	0		0	0	431792	0		0	0	NULL	NULL	NULL	Medium	run1	1	List2	A_T.wav	AV_T	1	1	1	1	431642	150	1	391	432033
Exp2	17	Exp2-17-1	59.938	1.0.0.154	1	right	luomin	-912301326	2.0.10.242	2.0.10.242	09-20-2019	2019-09-20 05:52:54	13:52:54	female	2.0.10.147	159	Catch.bmp	1903-02-03	0		0	0	434128	0		0	0	NULL	NULL	NULL	Medium	run1	1	List2	A_T.wav	A_T	1	1	0	1	433978	150	1	591	434569
Exp2	17	Exp2-17-1	59.938	1.0.0.154	1	right	luomin	-912301326	2.0.10.242	2.0.10.242	09-20-2019	2019-09-20 05:52:54	13:52:54	female	2.0.10.147	160	Blue_S.bmp	1903-01-18	0		0	1	436414	0		0	0	NULL	NULL	NULL	Medium	run1	1	List2	Catch.wav	V_T	1	1	1	1	436263	151	1	370	436633
Exp2	17	Exp2-17-1	59.938	1.0.0.154	1	right	luomin	-912301326	2.0.10.242	2.0.10.242	09-20-2019	2019-09-20 05:52:54	13:52:54	female	2.0.10.147	161	Red_S.bmp	1902-10-17	0		0	1	438683	0		0	0	NULL	NULL	NULL	Medium	run1		List2	Catch.wav	V_S	0		1	1	438532	151		0	0
Exp2	17	Exp2-17-1	59.938	1.0.0.154	1	right	luomin	-912301326	2.0.10.242	2.0.10.242	09-20-2019	2019-09-20 05:52:54	13:52:54	female	2.0.10.147	162	Blue_C_2.bmp	1902-11-25	0		0	0	440918	0		0	0	NULL	NULL	NULL	Medium	run1		List2	Catch.wav	V_S	0		0	1	440768	150	1	330	441098
Exp2	17	Exp2-17-1	59.938	1.0.0.154	1	right	luomin	-912301326	2.0.10.242	2.0.10.242	09-20-2019	2019-09-20 05:52:54	13:52:54	female	2.0.10.147	163	Red_S_2.bmp	1902-08-08	0		0	0	443137	0		0	0	NULL	NULL	NULL	Medium	run1		List2	Catch.wav	V_S	0		0	1	442987	150	1	534	443521
Exp2	17	Exp2-17-1	59.938	1.0.0.154	1	right	luomin	-912301326	2.0.10.242	2.0.10.242	09-20-2019	2019-09-20 05:52:54	13:52:54	female	2.0.10.147	164	Red_S.bmp	1903-10-20	0		1	0	445239	0		0	0	NULL	NULL	NULL	Medium	run1		List2	Catch.wav	V_S	0		0	1	445089	150		0	0
Exp2	17	Exp2-17-1	59.938	1.0.0.154	1	right	luomin	-912301326	2.0.10.242	2.0.10.242	09-20-2019	2019-09-20 05:52:54	13:52:54	female	2.0.10.147	165	Catch.bmp	1902-11-02	0		0	0	447842	0		0	0	NULL	NULL	NULL	Medium	run1	1	List2	A_T.wav	A_T	1	1	1	1	447692	150	1	542	448234
Exp2	17	Exp2-17-1	59.938	1.0.0.154	1	right	luomin	-912301326	2.0.10.242	2.0.10.242	09-20-2019	2019-09-20 05:52:54	13:52:54	female	2.0.10.147	166	Catch.bmp	1903-12-14	0		0	0	450028	0		0	0	NULL	NULL	NULL	Medium	run1	1	List2	A_T.wav	A_T	1	1	0	1	449878	150	1	708	450586
Exp2	17	Exp2-17-1	59.938	1.0.0.154	1	right	luomin	-912301326	2.0.10.242	2.0.10.242	09-20-2019	2019-09-20 05:52:54	13:52:54	female	2.0.10.147	167	Blue_C_2.bmp	1903-03-09	0		0	1	452631	0		0	0	NULL	NULL	NULL	Medium	run1		List2	Catch.wav	V_S	0		1	1	452480	151		0	0
Exp2	17	Exp2-17-1	59.938	1.0.0.154	1	right	luomin	-912301326	2.0.10.242	2.0.10.242	09-20-2019	2019-09-20 05:52:54	13:52:54	female	2.0.10.147	168	Catch.bmp	1902-09-22	0		0	0	455033	0		0	0	NULL	NULL	NULL	Medium	run1	1	List2	A_T.wav	A_T	1	1	1	1	454883	150	1	526	455409
Exp2	17	Exp2-17-1	59.938	1.0.0.154	1	right	luomin	-912301326	2.0.10.242	2.0.10.242	09-20-2019	2019-09-20 05:52:54	13:52:54	female	2.0.10.147	169	Catch.bmp	1903-03-22	0		0	0	457185	0		0	0	NULL	NULL	NULL	Medium	run1	1	List2	A_T.wav	A_T	1	1	0	1	457035	150	1	542	457577
Exp2	17	Exp2-17-1	59.938	1.0.0.154	1	right	luomin	-912301326	2.0.10.242	2.0.10.242	09-20-2019	2019-09-20 05:52:54	13:52:54	female	2.0.10.147	170	Red_S_2.bmp	1902-12-23	0		0	0	459521	0		0	0	NULL	NULL	NULL	Medium	run1		List2	A_S.wav	AV_S	0		0	1	459371	150	1	462	459833
Exp2	17	Exp2-17-1	59.938	1.0.0.154	1	right	luomin	-912301326	2.0.10.242	2.0.10.242	09-20-2019	2019-09-20 05:52:54	13:52:54	female	2.0.10.147	171	Blue_C.bmp	1902-04-20	0		0	0	461757	0		0	0	NULL	NULL	NULL	Medium	Run1		List2	Catch.wav	V_S	0		1	1	461607	150		0	0
Exp2	17	Exp2-17-1	59.938	1.0.0.154	1	right	luomin	-912301326	2.0.10.242	2.0.10.242	09-20-2019	2019-09-20 05:52:54	13:52:54	female	2.0.10.147	172	Blue_C.bmp	1903-05-21	0		0	0	463792	0		0	0	NULL	NULL	NULL	Medium	run1		List2	A_S.wav	AV_S	0		1	1	463642	150		0	0
Exp2	17	Exp2-17-1	59.938	1.0.0.154	1	right	luomin	-912301326	2.0.10.242	2.0.10.242	09-20-2019	2019-09-20 05:52:54	13:52:54	female	2.0.10.147	173	Catch.bmp	1903-06-14	0		0	0	466245	0		0	0	NULL	NULL	NULL	Medium	run1		List2	A_S.wav	A_S	0		0	1	466095	150		0	0
Exp2	17	Exp2-17-1	59.938	1.0.0.154	1	right	luomin	-912301326	2.0.10.242	2.0.10.242	09-20-2019	2019-09-20 05:52:54	13:52:54	female	2.0.10.147	174	Blue_S.bmp	1903-12-09	0		0	0	468714	0		0	0	NULL	NULL	NULL	Medium	run1	1	List2	A_T.wav	AV_T	1	1	0	1	468564	150	1	541	469105
Exp2	17	Exp2-17-1	59.938	1.0.0.154	1	right	luomin	-912301326	2.0.10.242	2.0.10.242	09-20-2019	2019-09-20 05:52:54	13:52:54	female	2.0.10.147	175	Catch.bmp	1902-04-08	0		0	0	471300	0		0	0	NULL	NULL	NULL	Medium	run1	1	List2	A_T.wav	A_T	1	1	0	1	471150	150	1	722	471872
Exp2	17	Exp2-17-1	59.938	1.0.0.154	1	right	luomin	-912301326	2.0.10.242	2.0.10.242	09-20-2019	2019-09-20 05:52:54	13:52:54	female	2.0.10.147	176	Blue_S_2.bmp	1902-07-27	0		1	0	473285	0		0	0	NULL	NULL	NULL	Medium	run1	1	List2	A_T.wav	AV_T	1	1	0	1	473135	150	1	481	473616
Exp2	17	Exp2-17-1	59.938	1.0.0.154	1	right	luomin	-912301326	2.0.10.242	2.0.10.242	09-20-2019	2019-09-20 05:52:54	13:52:54	female	2.0.10.147	177	Blue_S.bmp	1903-06-18	0		0	0	475371	0		0	0	NULL	NULL	NULL	Medium	run1	1	List2	A_T.wav	AV_T	1	1	0	1	475221	150	1	355	475576
Exp2	17	Exp2-17-1	59.938	1.0.0.154	1	right	luomin	-912301326	2.0.10.242	2.0.10.242	09-20-2019	2019-09-20 05:52:54	13:52:54	female	2.0.10.147	178	Catch.bmp	1902-09-22	0		0	0	477790	0		0	0	NULL	NULL	NULL	Medium	run1		List2	A_S.wav	A_S	0		0	1	477640	150		0	0
Exp2	17	Exp2-17-1	59.938	1.0.0.154	1	right	luomin	-912301326	2.0.10.242	2.0.10.242	09-20-2019	2019-09-20 05:52:54	13:52:54	female	2.0.10.147	179	Blue_S_2.bmp	1903-12-31	0		0	1	479993	0		0	0	NULL	NULL	NULL	Medium	run1	1	List2	Catch.wav	V_T	1	1	1	1	479842	151	1	470	480312
Exp2	17	Exp2-17-1	59.938	1.0.0.154	1	right	luomin	-912301326	2.0.10.242	2.0.10.242	09-20-2019	2019-09-20 05:52:54	13:52:54	female	2.0.10.147	180	Catch.bmp	1902-11-18	0		0	0	482612	0		0	0	NULL	NULL	NULL	Medium	run1		List2	A_S.wav	A_S	0		1	1	482462	150		0	0
Exp2	17	Exp2-17-1	59.938	1.0.0.154	1	right	luomin	-912301326	2.0.10.242	2.0.10.242	09-20-2019	2019-09-20 05:52:54	13:52:54	female	2.0.10.147	181	Catch.bmp	1902-08-27	0		0	0	484881	0		0	0	NULL	NULL	NULL	Medium	run1	1	List2	A_T.wav	A_T	1	1	0	1	484731	150	1	710	485441
Exp2	17	Exp2-17-1	59.938	1.0.0.154	1	right	luomin	-912301326	2.0.10.242	2.0.10.242	09-20-2019	2019-09-20 05:52:54	13:52:54	female	2.0.10.147	182	Blue_S.bmp	1903-08-14	0		0	0	487000	0		0	0	NULL	NULL	NULL	Medium	run1	1	List2	Catch.wav	V_T	1	1	1	1	486850	150	1	526	487376
Exp2	17	Exp2-17-1	59.938	1.0.0.154	1	right	luomin	-912301326	2.0.10.242	2.0.10.242	09-20-2019	2019-09-20 05:52:54	13:52:54	female	2.0.10.147	183	Blue_C.bmp	1902-07-31	0		0	0	489469	0		0	0	NULL	NULL	NULL	Medium	Run1		List2	Catch.wav	V_S	0		0	1	489319	150		0	0
Exp2	17	Exp2-17-1	59.938	1.0.0.154	1	right	luomin	-912301326	2.0.10.242	2.0.10.242	09-20-2019	2019-09-20 05:52:54	13:52:54	female	2.0.10.147	184	Blue_S_2.bmp	1904-03-05	0		0	0	491638	0		0	0	NULL	NULL	NULL	Medium	run1	1	List2	A_T.wav	AV_T	1	1	1	1	491488	150	1	456	491944
Exp2	17	Exp2-17-1	59.938	1.0.0.154	1	right	luomin	-912301326	2.0.10.242	2.0.10.242	09-20-2019	2019-09-20 05:52:54	13:52:54	female	2.0.10.147	185	Blue_S.bmp	1904-04-16	0		0	0	494324	0		0	0	NULL	NULL	NULL	Medium	run1	1	List2	Catch.wav	V_T	1	1	1	1	494174	150	1	338	494512
Exp2	17	Exp2-17-1	59.938	1.0.0.154	1	right	luomin	-912301326	2.0.10.242	2.0.10.242	09-20-2019	2019-09-20 05:52:54	13:52:54	female	2.0.10.147	186	Catch.bmp	1904-03-02	0		0	1	497044	0		0	0	NULL	NULL	NULL	Medium	run1		List2	A_S.wav	A_S	0		1	1	496893	151		0	0
Exp2	17	Exp2-17-1	59.938	1.0.0.154	1	right	luomin	-912301326	2.0.10.242	2.0.10.242	09-20-2019	2019-09-20 05:52:54	13:52:54	female	2.0.10.147	187	Catch.bmp	1903-01-06	0		0	0	499780	0		0	0	NULL	NULL	NULL	Medium	run1		List2	A_S.wav	A_S	0		0	1	499630	150		0	0
Exp2	17	Exp2-17-1	59.938	1.0.0.154	1	right	luomin	-912301326	2.0.10.242	2.0.10.242	09-20-2019	2019-09-20 05:52:54	13:52:54	female	2.0.10.147	188	Red_C_2.bmp	1903-08-28	0		0	0	502082	0		0	0	NULL	NULL	NULL	Medium	run1	1	List2	A_T.wav	AV_T	1	1	0	1	501932	150	1	492	502424
Exp2	17	Exp2-17-1	59.938	1.0.0.154	1	right	luomin	-912301326	2.0.10.242	2.0.10.242	09-20-2019	2019-09-20 05:52:54	13:52:54	female	2.0.10.147	189	Catch.bmp	1903-04-27	0		0	0	504568	0		0	0	NULL	NULL	NULL	Medium	run1		List2	A_S.wav	A_S	0		0	1	504418	150		0	0
Exp2	17	Exp2-17-1	59.938	1.0.0.154	1	right	luomin	-912301326	2.0.10.242	2.0.10.242	09-20-2019	2019-09-20 05:52:54	13:52:54	female	2.0.10.147	190	Blue_S_2.bmp	1904-04-21	0		0	0	506987	0		0	0	NULL	NULL	NULL	Medium	run1	1	List2	A_T.wav	AV_T	1	1	0	1	506837	150	1	347	507184
Exp2	17	Exp2-17-1	59.938	1.0.0.154	1	right	luomin	-912301326	2.0.10.242	2.0.10.242	09-20-2019	2019-09-20 05:52:54	13:52:54	female	2.0.10.147	191	Catch.bmp	1904-03-24	0		0	0	509707	0		0	0	NULL	NULL	NULL	Medium	run1	1	List2	A_T.wav	A_T	1	1	0	1	509557	150	1	892	510449
Exp2	17	Exp2-17-1	59.938	1.0.0.154	1	right	luomin	-912301326	2.0.10.242	2.0.10.242	09-20-2019	2019-09-20 05:52:54	13:52:54	female	2.0.10.147	192	Blue_S.bmp	1903-02-21	0		0	0	512410	0		0	0	NULL	NULL	NULL	Medium	run1	1	List2	A_T.wav	AV_T	1	1	0	1	512260	150	1	604	512864
Exp2	17	Exp2-17-1	59.938	1.0.0.154	1	right	luomin	-912301326	2.0.10.242	2.0.10.242	09-20-2019	2019-09-20 05:52:54	13:52:54	female	2.0.10.147	193	Catch.bmp	1902-08-12	0		0	0	514712	0		0	0	NULL	NULL	NULL	Medium	run1		List2	A_S.wav	A_S	0		0	1	514562	150		0	0
Exp2	17	Exp2-17-1	59.938	1.0.0.154	1	right	luomin	-912301326	2.0.10.242	2.0.10.242	09-20-2019	2019-09-20 05:52:54	13:52:54	female	2.0.10.147	194	Blue_C.bmp	1904-01-13	0		0	0	516864	0		0	0	NULL	NULL	NULL	Medium	run1		List2	A_S.wav	AV_S	0		0	1	516714	150		0	0
Exp2	17	Exp2-17-1	59.938	1.0.0.154	1	right	luomin	-912301326	2.0.10.242	2.0.10.242	09-20-2019	2019-09-20 05:52:54	13:52:54	female	2.0.10.147	195	Red_C_2.bmp	1903-07-15	0		0	0	519567	0		0	0	NULL	NULL	NULL	Medium	run1	1	List2	A_T.wav	AV_T	1	1	0	1	519417	150	1	519	519936
Exp2	17	Exp2-17-1	59.938	1.0.0.154	1	right	luomin	-912301326	2.0.10.242	2.0.10.242	09-20-2019	2019-09-20 05:52:54	13:52:54	female	2.0.10.147	196	Blue_S.bmp	1903-04-23	0		0	0	522020	0		0	0	NULL	NULL	NULL	Medium	run1	1	List2	A_T.wav	AV_T	1	1	0	1	521870	150	1	273	522143
Exp2	17	Exp2-17-1	59.938	1.0.0.154	1	right	luomin	-912301326	2.0.10.242	2.0.10.242	09-20-2019	2019-09-20 05:52:54	13:52:54	female	2.0.10.147	197	Red_C_2.bmp	1902-12-16	0		0	0	524389	0		0	0	NULL	NULL	NULL	Medium	run1	1	List2	Catch.wav	V_T	1	1	1	1	524239	150	1	312	524551
Exp2	17	Exp2-17-1	59.938	1.0.0.154	1	right	luomin	-912301326	2.0.10.242	2.0.10.242	09-20-2019	2019-09-20 05:52:54	13:52:54	female	2.0.10.147	198	Blue_S_2.bmp	1903-06-17	0		0	1	526625	0		0	0	NULL	NULL	NULL	Medium	run1	1	List2	Catch.wav	V_T	1	1	1	1	526474	151	1	301	526775
Exp2	17	Exp2-17-1	59.938	1.0.0.154	1	right	luomin	-912301326	2.0.10.242	2.0.10.242	09-20-2019	2019-09-20 05:52:54	13:52:54	female	2.0.10.147	199	Blue_S_2.bmp	1903-03-18	0		0	0	529044	0		0	0	NULL	NULL	NULL	Medium	run1	1	List2	Catch.wav	V_T	1	1	0	1	528894	150	1	305	529199
Exp2	17	Exp2-17-1	59.938	1.0.0.154	1	right	luomin	-912301326	2.0.10.242	2.0.10.242	09-20-2019	2019-09-20 05:52:54	13:52:54	female	2.0.10.147	200	Red_C.bmp	1903-04-04	0		0	1	531380	0		0	0	NULL	NULL	NULL	Medium	run1	1	List2	A_T.wav	AV_T	1	1	1	1	531229	151	1	395	531624
Exp2	17	Exp2-17-1	59.938	1.0.0.154	1	right	luomin	-912301326	2.0.10.242	2.0.10.242	09-20-2019	2019-09-20 05:52:54	13:52:54	female	2.0.10.147	201	Catch.bmp	1902-07-14	0		0	0	533732	0		0	0	NULL	NULL	NULL	Medium	run1		List2	A_S.wav	A_S	0		0	1	533582	150		0	0
Exp2	17	Exp2-17-1	59.938	1.0.0.154	1	right	luomin	-912301326	2.0.10.242	2.0.10.242	09-20-2019	2019-09-20 05:52:54	13:52:54	female	2.0.10.147	202	Red_C_2.bmp	1902-08-01	0		0	1	535868	0		0	0	NULL	NULL	NULL	Medium	run1	1	List2	Catch.wav	V_T	1	1	1	1	535717	151	1	290	536007
Exp2	17	Exp2-17-1	59.938	1.0.0.154	1	right	luomin	-912301326	2.0.10.242	2.0.10.242	09-20-2019	2019-09-20 05:52:54	13:52:54	female	2.0.10.147	203	Red_C_2.bmp	1903-06-19	0		0	0	537970	0		0	0	NULL	NULL	NULL	Medium	run1	1	List2	Catch.wav	V_T	1	1	0	1	537820	150	1	388	538208
Exp2	17	Exp2-17-1	59.938	1.0.0.154	1	right	luomin	-912301326	2.0.10.242	2.0.10.242	09-20-2019	2019-09-20 05:52:54	13:52:54	female	2.0.10.147	204	Blue_S_2.bmp	1903-09-13	0		0	0	540389	0		0	0	NULL	NULL	NULL	Medium	run1	1	List2	Catch.wav	V_T	1	1	0	1	540239	150	1	408	540647
Exp2	17	Exp2-17-1	59.938	1.0.0.154	1	right	luomin	-912301326	2.0.10.242	2.0.10.242	09-20-2019	2019-09-20 05:52:54	13:52:54	female	2.0.10.147	205	Blue_S_2.bmp	1902-06-02	0		0	0	542892	0		0	0	NULL	NULL	NULL	Medium	run1	1	List2	A_T.wav	AV_T	1	1	0	2	542742	150	1	314	543056
Exp2	17	Exp2-17-1	59.938	1.0.0.154	1	right	luomin	-912301326	2.0.10.242	2.0.10.242	09-20-2019	2019-09-20 05:52:54	13:52:54	female	2.0.10.147	206	Catch.bmp	1902-06-02	0		0	0	544927	0		0	0	NULL	NULL	NULL	Medium	run1		List2	A_S.wav	A_S	0		0	1	544777	150		0	0
Exp2	17	Exp2-17-1	59.938	1.0.0.154	1	right	luomin	-912301326	2.0.10.242	2.0.10.242	09-20-2019	2019-09-20 05:52:54	13:52:54	female	2.0.10.147	207	Red_C.bmp	1903-07-06	0		0	1	547013	0		0	0	NULL	NULL	NULL	Medium	run1	1	List2	Catch.wav	V_T	1	1	1	1	546862	151	1	289	547151
Exp2	17	Exp2-17-1	59.938	1.0.0.154	1	right	luomin	-912301326	2.0.10.242	2.0.10.242	09-20-2019	2019-09-20 05:52:54	13:52:54	female	2.0.10.147	208	Blue_C_2.bmp	1903-05-10	0		0	1	549449	0		0	0	NULL	NULL	NULL	Medium	run1		List2	A_S.wav	AV_S	0		1	1	549298	151		0	0
Exp2	17	Exp2-17-1	59.938	1.0.0.154	1	right	luomin	-912301326	2.0.10.242	2.0.10.242	09-20-2019	2019-09-20 05:52:54	13:52:54	female	2.0.10.147	209	Red_S_2.bmp	1903-11-16	0		0	0	551901	0		0	0	NULL	NULL	NULL	Medium	run1		List2	A_S.wav	AV_S	0		0	1	551751	150	1	289	552040
Exp2	17	Exp2-17-1	59.938	1.0.0.154	1	right	luomin	-912301326	2.0.10.242	2.0.10.242	09-20-2019	2019-09-20 05:52:54	13:52:54	female	2.0.10.147	210	Blue_S_2.bmp	1902-05-03	0		1	0	554470	0		0	0	NULL	NULL	NULL	Medium	run1	1	List2	Catch.wav	V_T	1	1	1	1	554320	150	1	463	554783
Exp2	17	Exp2-17-1	59.938	1.0.0.154	1	right	luomin	-912301326	2.0.10.242	2.0.10.242	09-20-2019	2019-09-20 05:52:54	13:52:54	female	2.0.10.147	211	Catch.bmp	1904-02-16	0		0	1	556473	0		0	0	NULL	NULL	NULL	Medium	run1	1	List2	A_T.wav	A_T	1	1	1	1	556322	151	1	573	556895
Exp2	17	Exp2-17-1	59.938	1.0.0.154	1	right	luomin	-912301326	2.0.10.242	2.0.10.242	09-20-2019	2019-09-20 05:52:54	13:52:54	female	2.0.10.147	212	Catch.bmp	1902-12-21	0		0	0	559142	0		0	0	NULL	NULL	NULL	Medium	run1	1	List2	A_T.wav	A_T	1	1	0	1	558992	150	1	415	559407
Exp2	17	Exp2-17-1	59.938	1.0.0.154	1	right	luomin	-912301326	2.0.10.242	2.0.10.242	09-20-2019	2019-09-20 05:52:54	13:52:54	female	2.0.10.147	213	Red_C.bmp	1903-02-11	0		0	0	561378	0		0	0	NULL	NULL	NULL	Medium	run1	1	List2	Catch.wav	V_T	1	1	0	2	561228	150	1	299	561527
Exp2	17	Exp2-17-1	59.938	1.0.0.154	1	right	luomin	-912301326	2.0.10.242	2.0.10.242	09-20-2019	2019-09-20 05:52:54	13:52:54	female	2.0.10.147	214	Catch.bmp	1903-04-05	0		0	0	563663	0		0	0	NULL	NULL	NULL	Medium	run1	1	List2	A_T.wav	A_T	1	1	1	1	563513	150	1	535	564048
Exp2	17	Exp2-17-1	59.938	1.0.0.154	1	right	luomin	-912301326	2.0.10.242	2.0.10.242	09-20-2019	2019-09-20 05:52:54	13:52:54	female	2.0.10.147	215	Red_C_2.bmp	1904-01-11	0		0	0	566016	0		0	0	NULL	NULL	NULL	Medium	run1	1	List2	Catch.wav	V_T	1	1	1	1	565866	150	1	357	566223
Exp2	17	Exp2-17-1	59.938	1.0.0.154	1	right	luomin	-912301326	2.0.10.242	2.0.10.242	09-20-2019	2019-09-20 05:52:54	13:52:54	female	2.0.10.147	216	Catch.bmp	1903-04-23	0		0	0	568635	0		0	0	NULL	NULL	NULL	Medium	run1		List2	A_S.wav	A_S	0		1	1	568485	150		0	0
Exp2	17	Exp2-17-1	59.938	1.0.0.154	1	right	luomin	-912301326	2.0.10.242	2.0.10.242	09-20-2019	2019-09-20 05:52:54	13:52:54	female	2.0.10.147	217	Red_S.bmp	1902-12-15	0		0	0	571054	0		0	0	NULL	NULL	NULL	Medium	run1		List2	A_S.wav	AV_S	0		0	1	570904	150	1	311	571215
Exp2	17	Exp2-17-1	59.938	1.0.0.154	1	right	luomin	-912301326	2.0.10.242	2.0.10.242	09-20-2019	2019-09-20 05:52:54	13:52:54	female	2.0.10.147	218	Blue_S.bmp	1904-04-26	0		0	0	573290	0		0	0	NULL	NULL	NULL	Medium	run1	1	List2	Catch.wav	V_T	1	1	1	1	573140	150	1	859	573999
Exp2	17	Exp2-17-1	59.938	1.0.0.154	1	right	luomin	-912301326	2.0.10.242	2.0.10.242	09-20-2019	2019-09-20 05:52:54	13:52:54	female	2.0.10.147	219	Catch.bmp	1902-06-06	0		0	0	576026	0		0	0	NULL	NULL	NULL	Medium	run1	1	List2	A_T.wav	A_T	1	1	1	1	575876	150	1	876	576752
Exp2	17	Exp2-17-1	59.938	1.0.0.154	1	right	luomin	-912301326	2.0.10.242	2.0.10.242	09-20-2019	2019-09-20 05:52:54	13:52:54	female	2.0.10.147	220	Blue_S.bmp	1904-01-28	0		0	0	578062	0		0	0	NULL	NULL	NULL	Medium	run1	1	List2	Catch.wav	V_T	1	1	1	1	577912	150	1	566	578478
Exp2	17	Exp2-17-1	59.938	1.0.0.154	1	right	luomin	-912301326	2.0.10.242	2.0.10.242	09-20-2019	2019-09-20 05:52:54	13:52:54	female	2.0.10.147	221	Catch.bmp	1902-11-04	0		0	0	580698	0		0	0	NULL	NULL	NULL	Medium	run1	1	List2	A_T.wav	A_T	1	1	1	1	580548	150	1	1098	581646
Exp2	17	Exp2-17-1	59.938	1.0.0.154	1	right	luomin	-912301326	2.0.10.242	2.0.10.242	09-20-2019	2019-09-20 05:52:54	13:52:54	female	2.0.10.147	222	Catch.bmp	1903-06-02	0		0	0	582900	0		0	0	NULL	NULL	NULL	Medium	run1	1	List2	A_T.wav	A_T	1	1	0	1	582750	150	1	504	583254
Exp2	17	Exp2-17-1	59.938	1.0.0.154	1	right	luomin	-912301326	2.0.10.242	2.0.10.242	09-20-2019	2019-09-20 05:52:54	13:52:54	female	2.0.10.147	223	Red_C.bmp	1903-07-05	0		0	0	585303	0		0	0	NULL	NULL	NULL	Medium	run1	1	List2	A_T.wav	AV_T	1	1	0	2	585153	150	1	309	585462
Exp2	17	Exp2-17-1	59.938	1.0.0.154	1	right	luomin	-912301326	2.0.10.242	2.0.10.242	09-20-2019	2019-09-20 05:52:54	13:52:54	female	2.0.10.147	224	Catch.bmp	1902-11-12	0		0	1	587739	0		0	0	NULL	NULL	NULL	Medium	run1	1	List2	A_T.wav	A_T	1	1	1	1	587588	151	1	434	588022
Exp2	17	Exp2-17-1	59.938	1.0.0.154	1	right	luomin	-912301326	2.0.10.242	2.0.10.242	09-20-2019	2019-09-20 05:52:54	13:52:54	female	2.0.10.147	225	Catch.bmp	1903-02-04	0		0	0	589941	0		0	0	NULL	NULL	NULL	Medium	run1	1	List2	A_T.wav	A_T	1	1	0	1	589791	150	1	487	590278
Exp2	17	Exp2-17-1	59.938	1.0.0.154	1	right	luomin	-912301326	2.0.10.242	2.0.10.242	09-20-2019	2019-09-20 05:52:54	13:52:54	female	2.0.10.147	226	Blue_S.bmp	1902-06-14	0		0	1	592227	0		0	0	NULL	NULL	NULL	Medium	run1	1	List2	Catch.wav	V_T	1	1	1	1	592076	151	1	523	592599
Exp2	17	Exp2-17-1	59.938	1.0.0.154	1	right	luomin	-912301326	2.0.10.242	2.0.10.242	09-20-2019	2019-09-20 05:52:54	13:52:54	female	2.0.10.147	227	Blue_S_2.bmp	1903-04-22	0		0	0	594279	0		0	0	NULL	NULL	NULL	Medium	run1	1	List2	A_T.wav	AV_T	1	1	0	1	594129	150	1	469	594598
Exp2	17	Exp2-17-1	59.938	1.0.0.154	1	right	luomin	-912301326	2.0.10.242	2.0.10.242	09-20-2019	2019-09-20 05:52:54	13:52:54	female	2.0.10.147	228	Blue_S.bmp	1904-04-11	0		0	0	596648	0		0	0	NULL	NULL	NULL	Medium	run1	1	List2	A_T.wav	AV_T	1	1	0	1	596498	150	1	556	597054
Exp2	17	Exp2-17-1	59.938	1.0.0.154	1	right	luomin	-912301326	2.0.10.242	2.0.10.242	09-20-2019	2019-09-20 05:52:54	13:52:54	female	2.0.10.147	229	Red_C.bmp	1903-07-24	0		0	0	599367	0		0	0	NULL	NULL	NULL	Medium	run1	1	List2	Catch.wav	V_T	1	1	1	1	599217	150	1	485	599702
Exp2	17	Exp2-17-1	59.938	1.0.0.154	1	right	luomin	-912301326	2.0.10.242	2.0.10.242	09-20-2019	2019-09-20 05:52:54	13:52:54	female	2.0.10.147	230	Red_S_2.bmp	1903-04-01	0		0	0	601820	0		0	0	NULL	NULL	NULL	Medium	run1		List2	Catch.wav	V_S	0		0	1	601670	150		0	0
Exp2	17	Exp2-17-1	59.938	1.0.0.154	1	right	luomin	-912301326	2.0.10.242	2.0.10.242	09-20-2019	2019-09-20 05:52:54	13:52:54	female	2.0.10.147	231	Blue_S_2.bmp	1904-01-06	0		1	0	604222	0		0	0	NULL	NULL	NULL	Medium	run1	1	List2	A_T.wav	AV_T	1	1	1	1	604072	150	1	662	604734
Exp2	17	Exp2-17-1	59.938	1.0.0.154	1	right	luomin	-912301326	2.0.10.242	2.0.10.242	09-20-2019	2019-09-20 05:52:54	13:52:54	female	2.0.10.147	232	Blue_C_2.bmp	1903-08-09	0		0	0	606842	0		0	0	NULL	NULL	NULL	Medium	run1		List2	A_S.wav	AV_S	0		0	1	606692	150		0	0
Exp2	17	Exp2-17-1	59.938	1.0.0.154	1	right	luomin	-912301326	2.0.10.242	2.0.10.242	09-20-2019	2019-09-20 05:52:54	13:52:54	female	2.0.10.147	233	Catch.bmp	1902-11-19	0		0	0	609378	0		0	0	NULL	NULL	NULL	Medium	run1	1	List2	A_T.wav	A_T	1	1	0	1	609228	150	1	650	609878
Exp2	17	Exp2-17-1	59.938	1.0.0.154	1	right	luomin	-912301326	2.0.10.242	2.0.10.242	09-20-2019	2019-09-20 05:52:54	13:52:54	female	2.0.10.147	234	Blue_S.bmp	1902-12-08	0		0	0	611580	0		0	0	NULL	NULL	NULL	Medium	run1	1	List2	Catch.wav	V_T	1	1	1	1	611430	150	1	624	612054
Exp2	17	Exp2-17-1	59.938	1.0.0.154	1	right	luomin	-912301326	2.0.10.242	2.0.10.242	09-20-2019	2019-09-20 05:52:54	13:52:54	female	2.0.10.147	235	Red_C.bmp	1903-04-23	0		0	0	613816	0		0	0	NULL	NULL	NULL	Medium	run1	1	List2	A_T.wav	AV_T	1	1	1	1	613666	150	1	301	613967
Exp2	17	Exp2-17-1	59.938	1.0.0.154	1	right	luomin	-912301326	2.0.10.242	2.0.10.242	09-20-2019	2019-09-20 05:52:54	13:52:54	female	2.0.10.147	236	Red_C_2.bmp	1902-11-23	0		0	0	616185	0		0	0	NULL	NULL	NULL	Medium	run1	1	List2	A_T.wav	AV_T	1	1	0	1	616035	150	1	339	616374
Exp2	17	Exp2-17-1	59.938	1.0.0.154	1	right	luomin	-912301326	2.0.10.242	2.0.10.242	09-20-2019	2019-09-20 05:52:54	13:52:54	female	2.0.10.147	237	Blue_S.bmp	1902-08-31	0		0	0	618404	0		0	0	NULL	NULL	NULL	Medium	run1	1	List2	Catch.wav	V_T	1	1	1	1	618254	150	1	296	618550
Exp2	17	Exp2-17-1	59.938	1.0.0.154	1	right	luomin	-912301326	2.0.10.242	2.0.10.242	09-20-2019	2019-09-20 05:52:54	13:52:54	female	2.0.10.147	238	Catch.bmp	1904-05-08	0		0	1	620540	0		0	0	NULL	NULL	NULL	Medium	run1	1	List2	A_T.wav	A_T	1	1	1	1	620389	151	1	545	620934
Exp2	17	Exp2-17-1	59.938	1.0.0.154	1	right	luomin	-912301326	2.0.10.242	2.0.10.242	09-20-2019	2019-09-20 05:52:54	13:52:54	female	2.0.10.147	239	Red_C.bmp	1902-10-24	0		0	0	623292	0		0	0	NULL	NULL	NULL	Medium	run1	1	List2	A_T.wav	AV_T	1	1	0	1	623142	150	1	616	623758
Exp2	17	Exp2-17-1	59.938	1.0.0.154	1	right	luomin	-912301326	2.0.10.242	2.0.10.242	09-20-2019	2019-09-20 05:52:54	13:52:54	female	2.0.10.147	240	Catch.bmp	1902-12-08	0		0	0	625478	0		0	0	NULL	NULL	NULL	Medium	run1	1	List2	A_T.wav	A_T	1	1	0	1	625328	150	1	382	625710
Exp2	17	Exp2-17-1	59.938	1.0.0.154	1	right	luomin	-912301326	2.0.10.242	2.0.10.242	09-20-2019	2019-09-20 05:52:54	13:52:54	female	2.0.10.147	241	Catch.bmp	1902-07-03	0		0	0	627714	0		0	0	NULL	NULL	NULL	Medium	run1	1	List2	A_T.wav	A_T	1	1	0	1	627564	150	1	339	627903
Exp2	17	Exp2-17-1	59.938	1.0.0.154	1	right	luomin	-912301326	2.0.10.242	2.0.10.242	09-20-2019	2019-09-20 05:52:54	13:52:54	female	2.0.10.147	242	Catch.bmp	1903-08-23	0		0	1	629783	0		0	0	NULL	NULL	NULL	Medium	run1	1	List2	A_T.wav	A_T	1	1	1	1	629632	151	1	510	630142
Exp2	17	Exp2-17-1	59.938	1.0.0.154	1	right	luomin	-912301326	2.0.10.242	2.0.10.242	09-20-2019	2019-09-20 05:52:54	13:52:54	female	2.0.10.147	243	Blue_S_2.bmp	1902-09-12	0		0	1	632269	0		0	0	NULL	NULL	NULL	Medium	run1	1	List2	A_T.wav	AV_T	1	1	0	1	632118	151	1	472	632590
Exp2	17	Exp2-17-1	59.938	1.0.0.154	1	right	luomin	-912301326	2.0.10.242	2.0.10.242	09-20-2019	2019-09-20 05:52:54	13:52:54	female	2.0.10.147	244	Red_C.bmp	1902-09-26	0		0	0	634404	0		0	0	NULL	NULL	NULL	Medium	run1	1	List2	Catch.wav	V_T	1	1	1	1	634254	150	1	360	634614
Exp2	17	Exp2-17-1	59.938	1.0.0.154	1	right	luomin	-912301326	2.0.10.242	2.0.10.242	09-20-2019	2019-09-20 05:52:54	13:52:54	female	2.0.10.147	245	Red_C.bmp	1902-07-08	0		0	0	636556	0		0	0	NULL	NULL	NULL	Medium	run1	1	List2	Catch.wav	V_T	1	1	0	1	636406	150	1	279	636685
Exp2	17	Exp2-17-1	59.938	1.0.0.154	1	right	luomin	-912301326	2.0.10.242	2.0.10.242	09-20-2019	2019-09-20 05:52:54	13:52:54	female	2.0.10.147	246	Catch.bmp	1902-08-03	0		0	0	638625	0		0	0	NULL	NULL	NULL	Medium	run1	1	List2	A_T.wav	A_T	1	1	1	1	638475	150	1	418	638893
Exp2	17	Exp2-17-1	59.938	1.0.0.154	1	right	luomin	-912301326	2.0.10.242	2.0.10.242	09-20-2019	2019-09-20 05:52:54	13:52:54	female	2.0.10.147	247	Catch.bmp	1902-03-19	0		0	0	640727	0		0	0	NULL	NULL	NULL	Medium	run1	1	List2	A_T.wav	A_T	1	1	0	1	640577	150	1	332	640909
Exp2	17	Exp2-17-1	59.938	1.0.0.154	1	right	luomin	-912301326	2.0.10.242	2.0.10.242	09-20-2019	2019-09-20 05:52:54	13:52:54	female	2.0.10.147	248	Red_C_2.bmp	1902-07-20	0		0	0	642696	0		0	0	NULL	NULL	NULL	Medium	run1	1	List2	A_T.wav	AV_T	1	1	0	1	642546	150	1	459	643005
Exp2	17	Exp2-17-1	59.938	1.0.0.154	1	right	luomin	-912301326	2.0.10.242	2.0.10.242	09-20-2019	2019-09-20 05:52:54	13:52:54	female	2.0.10.147	249	Red_C_2.bmp	1902-08-15	0		0	1	644782	0		0	0	NULL	NULL	NULL	Medium	run1	1	List2	A_T.wav	AV_T	1	1	1	1	644631	151	1	302	644933
Exp2	17	Exp2-17-1	59.938	1.0.0.154	1	right	luomin	-912301326	2.0.10.242	2.0.10.242	09-20-2019	2019-09-20 05:52:54	13:52:54	female	2.0.10.147	250	Red_C_2.bmp	1903-11-07	0		1	0	646900	0		0	0	NULL	NULL	NULL	Medium	run1	1	List2	A_T.wav	AV_T	1	1	1	1	646750	150	1	279	647029
Exp2	17	Exp2-17-1	59.938	1.0.0.154	1	right	luomin	-912301326	2.0.10.242	2.0.10.242	09-20-2019	2019-09-20 05:52:54	13:52:54	female	2.0.10.147	251	Blue_C_2.bmp	1904-03-09	0		0	0	649470	0		0	0	NULL	NULL	NULL	Medium	run1		List2	A_S.wav	AV_S	0		0	1	649320	150		0	0
Exp2	17	Exp2-17-1	59.938	1.0.0.154	1	right	luomin	-912301326	2.0.10.242	2.0.10.242	09-20-2019	2019-09-20 05:52:54	13:52:54	female	2.0.10.147	252	Catch.bmp	1902-11-08	0		0	0	652239	0		0	0	NULL	NULL	NULL	Medium	run1	1	List2	A_T.wav	A_T	1	1	0	1	652089	150	1	516	652605
Exp2	17	Exp2-17-1	59.938	1.0.0.154	1	right	luomin	-912301326	2.0.10.242	2.0.10.242	09-20-2019	2019-09-20 05:52:54	13:52:54	female	2.0.10.147	253	Red_C.bmp	1902-03-24	0		0	0	654442	0		0	0	NULL	NULL	NULL	Medium	run1	1	List2	Catch.wav	V_T	1	1	0	2	654292	150	1	585	654877
Exp2	17	Exp2-17-1	59.938	1.0.0.154	1	right	luomin	-912301326	2.0.10.242	2.0.10.242	09-20-2019	2019-09-20 05:52:54	13:52:54	female	2.0.10.147	254	Catch.bmp	1903-07-18	0		0	0	656410	0		0	0	NULL	NULL	NULL	Medium	run1	1	List2	A_T.wav	A_T	1	1	1	1	656260	150	1	569	656829
Exp2	17	Exp2-17-1	59.938	1.0.0.154	1	right	luomin	-912301326	2.0.10.242	2.0.10.242	09-20-2019	2019-09-20 05:52:54	13:52:54	female	2.0.10.147	255	Catch.bmp	1902-09-25	0		0	0	658863	0		0	0	NULL	NULL	NULL	Medium	run1	1	List2	A_T.wav	A_T	1	1	0	1	658713	150	1	396	659109
Exp2	17	Exp2-17-1	59.938	1.0.0.154	1	right	luomin	-912301326	2.0.10.242	2.0.10.242	09-20-2019	2019-09-20 05:52:54	13:52:54	female	2.0.10.147	256	Catch.bmp	1904-01-21	0		0	0	661015	0		0	0	NULL	NULL	NULL	Medium	run1	1	List2	A_T.wav	A_T	1	1	0	1	660865	150	1	324	661189
Exp2	17	Exp2-17-1	59.938	1.0.0.154	1	right	luomin	-912301326	2.0.10.242	2.0.10.242	09-20-2019	2019-09-20 05:52:54	13:52:54	female	2.0.10.147	257	Catch.bmp	1902-06-19	0		0	0	663651	0		0	0	NULL	NULL	NULL	Medium	run1	1	List2	A_T.wav	A_T	1	1	0	1	663501	150	1	272	663773
Exp2	17	Exp2-17-1	59.938	1.0.0.154	1	right	luomin	-912301326	2.0.10.242	2.0.10.242	09-20-2019	2019-09-20 05:52:54	13:52:54	female	2.0.10.147	258	Catch.bmp	1904-03-20	0		1	0	665703	0		0	0	NULL	NULL	NULL	Medium	run1	1	List2	A_T.wav	A_T	1	1	0	1	665553	150	1	292	665845
Exp2	17	Exp2-17-1	59.938	1.0.0.154	1	right	luomin	-912301326	2.0.10.242	2.0.10.242	09-20-2019	2019-09-20 05:52:54	13:52:54	female	2.0.10.147	259	Red_C_2.bmp	1903-07-08	0		0	0	668406	0		0	0	NULL	NULL	NULL	Medium	run1	1	List2	Catch.wav	V_T	1	1	1	1	668256	150	1	309	668565
Exp2	17	Exp2-17-1	59.938	1.0.0.154	1	right	luomin	-912301326	2.0.10.242	2.0.10.242	09-20-2019	2019-09-20 05:52:54	13:52:54	female	2.0.10.147	260	Catch.bmp	1903-10-04	0		0	0	670842	0		0	0	NULL	NULL	NULL	Medium	run1	1	List2	A_T.wav	A_T	1	1	1	1	670692	150	1	410	671102
