# Supplementary material for: Visual Perceptual Load Attenuates Age-Related Audiovisual Integration in an Audiovisual Discrimination Task
Source: Front Psychol. 2021 Sep 29;12:740221. doi: 10.3389/fpsyg.2021.740221 (PMC8511317; doi:10.3389/fpsyg.2021.740221)
Supplement: Supplementary file 1 [file Data_Sheet_1.ZIP › Export data/Group 1_Data_Younger/Exp2_Medium load/Subject_18.xlsx]

## Sheet: Sheet1
ExperimentName	Subject	DataFile.Basename	Display.RefreshRate	ExperimentVersion	Group	Handedness	Name	RandomSeed	RuntimeVersion	RuntimeVersionExpected	SessionDate	SessionStartDateTimeUtc	SessionTime	Sex	StudioVersion	Block	Image	ITI	ITI.ACC	ITI.CRESP	ITI.DurationError	ITI.OnsetDelay	ITI.OnsetTime	ITI.OnsetToOnsetTime	ITI.RESP	ITI.RT	ITI.RTTime	List1	List1.Cycle	List1.Sample	PercetualLoad	Procedure	Response	Running	Sound	StimulusType	Target.ACC	Target.CRESP	Target.DurationError	Target.OnsetDelay	Target.OnsetTime	Target.OnsetToOnsetTime	Target.RESP	Target.RT	Target.RTTime
Exp2	18	Exp2-18-1	59.937	1.0.0.155	1	right	zhangjing	-766077647	2.0.10.242	2.0.10.242	09-20-2019	2019-09-20 06:34:24	14:34:24	female	2.0.10.147	1	Catch.bmp	1903-07-11	0		0	0	25442	0		0	0	10	1	1	Medium	Prac	1	List1	A_T.wav	A_T	0		122	1	25292	150		0	0
Exp2	18	Exp2-18-1	59.937	1.0.0.155	1	right	zhangjing	-766077647	2.0.10.242	2.0.10.242	09-20-2019	2019-09-20 06:34:24	14:34:24	female	2.0.10.147	2	Red_C.bmp	1902-03-18	0		0	1	27945	0		0	0	5	1	2	Medium	Prac	1	List1	Catch.wav	V_T	1	1	1	1	27794	151	1	562	28356
Exp2	18	Exp2-18-1	59.937	1.0.0.155	1	right	zhangjing	-766077647	2.0.10.242	2.0.10.242	09-20-2019	2019-09-20 06:34:24	14:34:24	female	2.0.10.147	3	Red_C_2.bmp	1902-06-16	0		0	0	29913	0		0	0	16	1	3	Medium	Prac	1	List1	A_T.wav	AV_T	1	1	1	1	29763	150	1	408	30171
Exp2	18	Exp2-18-1	59.937	1.0.0.155	1	right	zhangjing	-766077647	2.0.10.242	2.0.10.242	09-20-2019	2019-09-20 06:34:24	14:34:24	female	2.0.10.147	4	Red_C.bmp	1904-03-21	0		0	0	31965	0		0	0	5	1	4	Medium	Prac	1	List1	Catch.wav	V_T	1	1	1	1	31815	150	1	1093	32908
Exp2	18	Exp2-18-1	59.937	1.0.0.155	1	right	zhangjing	-766077647	2.0.10.242	2.0.10.242	09-20-2019	2019-09-20 06:34:24	14:34:24	female	2.0.10.147	5	Blue_C.bmp	1903-08-06	0		0	0	34668	0		0	0	1	1	5	Medium	Prac		List1	Catch.wav	V_S	0		0	1	34518	150		0	0
Exp2	18	Exp2-18-1	59.937	1.0.0.155	1	right	zhangjing	-766077647	2.0.10.242	2.0.10.242	09-20-2019	2019-09-20 06:34:24	14:34:24	female	2.0.10.147	6	Blue_S_2.bmp	1904-02-09	0		0	0	37204	0		0	0	14	1	6	Medium	Prac	1	List1	A_T.wav	AV_T	1	1	1	1	37054	150	1	973	38027
Exp2	18	Exp2-18-1	59.937	1.0.0.155	1	right	zhangjing	-766077647	2.0.10.242	2.0.10.242	09-20-2019	2019-09-20 06:34:24	14:34:24	female	2.0.10.147	7	Red_C.bmp	1903-01-08	0		0	0	39857	0		0	0	15	1	7	Medium	Prac	1	List1	A_T.wav	AV_T	1	1	0	1	39707	150	1	608	40315
Exp2	18	Exp2-18-1	59.937	1.0.0.155	1	right	zhangjing	-766077647	2.0.10.242	2.0.10.242	09-20-2019	2019-09-20 06:34:24	14:34:24	female	2.0.10.147	8	Catch.bmp	1902-10-02	0		0	0	42109	0		0	0	10	1	8	Medium	Prac	1	List1	A_T.wav	A_T	1	1	0	1	41959	150	1	716	42675
Exp2	18	Exp2-18-1	59.937	1.0.0.155	1	right	zhangjing	-766077647	2.0.10.242	2.0.10.242	09-20-2019	2019-09-20 06:34:24	14:34:24	female	2.0.10.147	9	Red_C_2.bmp	1902-12-07	0		0	1	44262	0		0	0	16	1	9	Medium	Prac	1	List1	A_T.wav	AV_T	1	1	1	1	44111	151	1	660	44771
Exp2	18	Exp2-18-1	59.937	1.0.0.155	1	right	zhangjing	-766077647	2.0.10.242	2.0.10.242	09-20-2019	2019-09-20 06:34:24	14:34:24	female	2.0.10.147	10	Blue_C.bmp	1903-02-13	0		0	1	46481	0		0	0	1	1	10	Medium	Prac		List1	Catch.wav	V_S	0		1	1	46330	151		0	0
Exp2	18	Exp2-18-1	59.937	1.0.0.155	1	right	zhangjing	-766077647	2.0.10.242	2.0.10.242	09-20-2019	2019-09-20 06:34:24	14:34:24	female	2.0.10.147	11	Red_C.bmp	1904-02-07	0		0	0	48850	0		0	0	5	1	11	Medium	Prac	1	List1	Catch.wav	V_T	1	1	0	1	48700	150	1	527	49227
Exp2	18	Exp2-18-1	59.937	1.0.0.155	1	right	zhangjing	-766077647	2.0.10.242	2.0.10.242	09-20-2019	2019-09-20 06:34:24	14:34:24	female	2.0.10.147	12	Blue_S_2.bmp	1903-06-09	0		1	0	51502	0		0	0	4	1	12	Medium	Prac	1	List1	Catch.wav	V_T	1	1	0	1	51352	150	1	771	52123
Exp2	18	Exp2-18-1	59.937	1.0.0.155	1	right	zhangjing	-766077647	2.0.10.242	2.0.10.242	09-20-2019	2019-09-20 06:34:24	14:34:24	female	2.0.10.147	13	Catch.bmp	1902-04-22	0		0	0	53905	0		0	0	10	1	13	Medium	Prac	1	List1	A_T.wav	A_T	1	1	1	1	53755	150	1	832	54587
Exp2	18	Exp2-18-1	59.937	1.0.0.155	1	right	zhangjing	-766077647	2.0.10.242	2.0.10.242	09-20-2019	2019-09-20 06:34:24	14:34:24	female	2.0.10.147	14	Red_C.bmp	1904-04-29	0		0	0	55907	0		0	0	5	1	14	Medium	Prac	1	List1	Catch.wav	V_T	1	1	1	1	55757	150	1	550	56307
Exp2	18	Exp2-18-1	59.937	1.0.0.155	1	right	zhangjing	-766077647	2.0.10.242	2.0.10.242	09-20-2019	2019-09-20 06:34:24	14:34:24	female	2.0.10.147	15	Catch.bmp	1903-06-08	0		0	0	58643	0		0	0	10	1	15	Medium	Prac	1	List1	A_T.wav	A_T	1	1	1	1	58493	150	1	966	59459
Exp2	18	Exp2-18-1	59.937	1.0.0.155	1	right	zhangjing	-766077647	2.0.10.242	2.0.10.242	09-20-2019	2019-09-20 06:34:24	14:34:24	female	2.0.10.147	16	Red_C.bmp	1902-04-29	0		0	0	61046	0		0	0	15	1	16	Medium	Prac	1	List1	A_T.wav	AV_T	1	1	0	1	60896	150	1	794	61690
Exp2	18	Exp2-18-1	59.937	1.0.0.155	1	right	zhangjing	-766077647	2.0.10.242	2.0.10.242	09-20-2019	2019-09-20 06:34:24	14:34:24	female	2.0.10.147	17	Blue_S.bmp	1903-02-17	0		0	0	63048	0		0	0	13	1	17	Medium	Prac	1	List1	A_T.wav	AV_T	1	1	0	1	62898	150	1	360	63258
Exp2	18	Exp2-18-1	59.937	1.0.0.155	1	right	zhangjing	-766077647	2.0.10.242	2.0.10.242	09-20-2019	2019-09-20 06:34:24	14:34:24	female	2.0.10.147	18	Blue_S_2.bmp	1903-03-31	0		0	0	65350	0		0	0	14	1	18	Medium	Prac	1	List1	A_T.wav	AV_T	1	1	0	1	65200	150	1	523	65723
Exp2	18	Exp2-18-1	59.937	1.0.0.155	1	right	zhangjing	-766077647	2.0.10.242	2.0.10.242	09-20-2019	2019-09-20 06:34:24	14:34:24	female	2.0.10.147	19	Red_S_2.bmp	1902-12-12	0		0	0	67686	0		0	0	18	1	19	Medium	Prac		List1	A_S.wav	AV_S	0		0	1	67536	150	1	530	68066
Exp2	18	Exp2-18-1	59.937	1.0.0.155	1	right	zhangjing	-766077647	2.0.10.242	2.0.10.242	09-20-2019	2019-09-20 06:34:24	14:34:24	female	2.0.10.147	20	Blue_S_2.bmp	1902-07-17	0		0	0	69922	0		0	0	4	1	20	Medium	Prac	1	List1	Catch.wav	V_T	1	1	1	1	69772	150	1	606	70378
Exp2	18	Exp2-18-1	59.937	1.0.0.155	1	right	zhangjing	-766077647	2.0.10.242	2.0.10.242	09-20-2019	2019-09-20 06:34:24	14:34:24	female	2.0.10.147	21	Blue_S_2.bmp	1903-03-12	0		0	0	75144	0		0	0	NULL	NULL	NULL	Medium	run1	1	List2	A_T.wav	AV_T	1	1	1	1	74994	150	1	688	75682
Exp2	18	Exp2-18-1	59.937	1.0.0.155	1	right	zhangjing	-766077647	2.0.10.242	2.0.10.242	09-20-2019	2019-09-20 06:34:24	14:34:24	female	2.0.10.147	22	Catch.bmp	1902-10-23	0		0	0	77463	0		0	0	NULL	NULL	NULL	Medium	run1	1	List2	A_T.wav	A_T	1	1	0	1	77313	150	1	754	78067
Exp2	18	Exp2-18-1	59.937	1.0.0.155	1	right	zhangjing	-766077647	2.0.10.242	2.0.10.242	09-20-2019	2019-09-20 06:34:24	14:34:24	female	2.0.10.147	23	Catch.bmp	1902-07-03	0		0	1	79649	0		0	0	NULL	NULL	NULL	Medium	run1	1	List2	A_T.wav	A_T	1	1	1	1	79498	151	1	697	80195
Exp2	18	Exp2-18-1	59.937	1.0.0.155	1	right	zhangjing	-766077647	2.0.10.242	2.0.10.242	09-20-2019	2019-09-20 06:34:24	14:34:24	female	2.0.10.147	24	Red_C_2.bmp	1904-01-01	0		0	0	81717	0		0	0	NULL	NULL	NULL	Medium	run1	1	List2	A_T.wav	AV_T	1	1	0	1	81567	150	1	419	81986
Exp2	18	Exp2-18-1	59.937	1.0.0.155	1	right	zhangjing	-766077647	2.0.10.242	2.0.10.242	09-20-2019	2019-09-20 06:34:24	14:34:24	female	2.0.10.147	25	Catch.bmp	1902-04-23	0		0	0	84337	0		0	0	NULL	NULL	NULL	Medium	run1	1	List2	A_T.wav	A_T	1	1	0	1	84187	150	1	680	84867
Exp2	18	Exp2-18-1	59.937	1.0.0.155	1	right	zhangjing	-766077647	2.0.10.242	2.0.10.242	09-20-2019	2019-09-20 06:34:24	14:34:24	female	2.0.10.147	26	Catch.bmp	1904-04-13	0		0	0	86339	0		0	0	NULL	NULL	NULL	Medium	run1	1	List2	A_T.wav	A_T	1	1	0	1	86189	150	1	941	87130
Exp2	18	Exp2-18-1	59.937	1.0.0.155	1	right	zhangjing	-766077647	2.0.10.242	2.0.10.242	09-20-2019	2019-09-20 06:34:24	14:34:24	female	2.0.10.147	27	Blue_S.bmp	1903-09-21	0		1	0	89058	0		0	0	NULL	NULL	NULL	Medium	run1	1	List2	A_T.wav	AV_T	1	1	0	1	88908	150	1	590	89498
Exp2	18	Exp2-18-1	59.937	1.0.0.155	1	right	zhangjing	-766077647	2.0.10.242	2.0.10.242	09-20-2019	2019-09-20 06:34:24	14:34:24	female	2.0.10.147	28	Blue_S_2.bmp	1903-04-15	0		0	0	91578	0		0	0	NULL	NULL	NULL	Medium	run1	1	List2	A_T.wav	AV_T	1	1	0	1	91428	150	1	519	91947
Exp2	18	Exp2-18-1	59.937	1.0.0.155	1	right	zhangjing	-766077647	2.0.10.242	2.0.10.242	09-20-2019	2019-09-20 06:34:24	14:34:24	female	2.0.10.147	29	Blue_S.bmp	1904-01-31	0		0	0	93930	0		0	0	NULL	NULL	NULL	Medium	run1	1	List2	Catch.wav	V_T	1	1	1	1	93780	150	1	782	94562
Exp2	18	Exp2-18-1	59.937	1.0.0.155	1	right	zhangjing	-766077647	2.0.10.242	2.0.10.242	09-20-2019	2019-09-20 06:34:24	14:34:24	female	2.0.10.147	30	Catch.bmp	1903-10-26	0		0	0	96583	0		0	0	NULL	NULL	NULL	Medium	run1	1	List2	A_T.wav	A_T	1	1	1	1	96433	150	1	713	97146
Exp2	18	Exp2-18-1	59.937	1.0.0.155	1	right	zhangjing	-766077647	2.0.10.242	2.0.10.242	09-20-2019	2019-09-20 06:34:24	14:34:24	female	2.0.10.147	31	Blue_C.bmp	1904-04-01	0		0	0	99136	0		0	0	NULL	NULL	NULL	Medium	Run1		List2	Catch.wav	V_S	0		1	2	98986	150		0	0
Exp2	18	Exp2-18-1	59.937	1.0.0.155	1	right	zhangjing	-766077647	2.0.10.242	2.0.10.242	09-20-2019	2019-09-20 06:34:24	14:34:24	female	2.0.10.147	32	Catch.bmp	1903-10-07	0		0	0	101905	0		0	0	NULL	NULL	NULL	Medium	run1		List2	A_S.wav	A_S	0		1	1	101755	150		0	0
Exp2	18	Exp2-18-1	59.937	1.0.0.155	1	right	zhangjing	-766077647	2.0.10.242	2.0.10.242	09-20-2019	2019-09-20 06:34:24	14:34:24	female	2.0.10.147	33	Catch.bmp	1902-03-26	0		0	0	104491	0		0	0	NULL	NULL	NULL	Medium	run1	1	List2	A_T.wav	A_T	1	1	0	1	104341	150	1	589	104930
Exp2	18	Exp2-18-1	59.937	1.0.0.155	1	right	zhangjing	-766077647	2.0.10.242	2.0.10.242	09-20-2019	2019-09-20 06:34:24	14:34:24	female	2.0.10.147	34	Red_C.bmp	1903-04-20	0		0	0	106460	0		0	0	NULL	NULL	NULL	Medium	run1	1	List2	Catch.wav	V_T	1	1	1	1	106310	150	1	332	106642
Exp2	18	Exp2-18-1	59.937	1.0.0.155	1	right	zhangjing	-766077647	2.0.10.242	2.0.10.242	09-20-2019	2019-09-20 06:34:24	14:34:24	female	2.0.10.147	35	Red_S_2.bmp	1903-09-24	0		0	0	108829	0		0	0	NULL	NULL	NULL	Medium	run1		List2	A_S.wav	AV_S	0		1	1	108679	150		0	0
Exp2	18	Exp2-18-1	59.937	1.0.0.155	1	right	zhangjing	-766077647	2.0.10.242	2.0.10.242	09-20-2019	2019-09-20 06:34:24	14:34:24	female	2.0.10.147	36	Catch.bmp	1902-11-25	0		0	0	111415	0		0	0	NULL	NULL	NULL	Medium	run1	1	List2	A_T.wav	A_T	1	1	0	1	111265	150	1	929	112194
Exp2	18	Exp2-18-1	59.937	1.0.0.155	1	right	zhangjing	-766077647	2.0.10.242	2.0.10.242	09-20-2019	2019-09-20 06:34:24	14:34:24	female	2.0.10.147	37	Red_C.bmp	1903-12-23	0		0	0	113634	0		0	0	NULL	NULL	NULL	Medium	run1	1	List2	Catch.wav	V_T	1	1	1	1	113484	150	1	462	113946
Exp2	18	Exp2-18-1	59.937	1.0.0.155	1	right	zhangjing	-766077647	2.0.10.242	2.0.10.242	09-20-2019	2019-09-20 06:34:24	14:34:24	female	2.0.10.147	38	Catch.bmp	1903-01-05	0		0	0	116237	0		0	0	NULL	NULL	NULL	Medium	run1	1	List2	A_T.wav	A_T	1	1	1	1	116087	150	1	595	116682
Exp2	18	Exp2-18-1	59.937	1.0.0.155	1	right	zhangjing	-766077647	2.0.10.242	2.0.10.242	09-20-2019	2019-09-20 06:34:24	14:34:24	female	2.0.10.147	39	Catch.bmp	1903-10-28	0		0	0	118489	0		0	0	NULL	NULL	NULL	Medium	run1	1	List2	A_T.wav	A_T	1	1	0	1	118339	150	1	687	119026
Exp2	18	Exp2-18-1	59.937	1.0.0.155	1	right	zhangjing	-766077647	2.0.10.242	2.0.10.242	09-20-2019	2019-09-20 06:34:24	14:34:24	female	2.0.10.147	40	Red_C_2.bmp	1902-05-27	0		0	0	121042	0		0	0	NULL	NULL	NULL	Medium	run1	1	List2	Catch.wav	V_T	1	1	1	1	120892	150	1	485	121377
Exp2	18	Exp2-18-1	59.937	1.0.0.155	1	right	zhangjing	-766077647	2.0.10.242	2.0.10.242	09-20-2019	2019-09-20 06:34:24	14:34:24	female	2.0.10.147	41	Blue_C.bmp	1903-03-23	0		0	0	123077	0		0	0	NULL	NULL	NULL	Medium	Run1		List2	Catch.wav	V_S	0		0	1	122927	150	1	643	123570
Exp2	18	Exp2-18-1	59.937	1.0.0.155	1	right	zhangjing	-766077647	2.0.10.242	2.0.10.242	09-20-2019	2019-09-20 06:34:24	14:34:24	female	2.0.10.147	42	Catch.bmp	1902-07-02	0		0	0	125413	0		0	0	NULL	NULL	NULL	Medium	run1	1	List2	A_T.wav	A_T	1	1	1	1	125263	150	1	923	126186
Exp2	18	Exp2-18-1	59.937	1.0.0.155	1	right	zhangjing	-766077647	2.0.10.242	2.0.10.242	09-20-2019	2019-09-20 06:34:24	14:34:24	female	2.0.10.147	43	Blue_C.bmp	1902-09-30	0		0	0	127482	0		0	0	NULL	NULL	NULL	Medium	run1		List2	A_S.wav	AV_S	0		0	1	127332	150		0	0
Exp2	18	Exp2-18-1	59.937	1.0.0.155	1	right	zhangjing	-766077647	2.0.10.242	2.0.10.242	09-20-2019	2019-09-20 06:34:24	14:34:24	female	2.0.10.147	44	Red_C_2.bmp	1902-06-30	0		0	0	129701	0		0	0	NULL	NULL	NULL	Medium	run1	1	List2	A_T.wav	AV_T	1	1	0	1	129551	150	1	602	130153
Exp2	18	Exp2-18-1	59.937	1.0.0.155	1	right	zhangjing	-766077647	2.0.10.242	2.0.10.242	09-20-2019	2019-09-20 06:34:24	14:34:24	female	2.0.10.147	45	Catch.bmp	1902-09-07	0		0	0	131770	0		0	0	NULL	NULL	NULL	Medium	run1		List2	A_S.wav	A_S	0		0	1	131620	150		0	0
Exp2	18	Exp2-18-1	59.937	1.0.0.155	1	right	zhangjing	-766077647	2.0.10.242	2.0.10.242	09-20-2019	2019-09-20 06:34:24	14:34:24	female	2.0.10.147	46	Catch.bmp	1904-01-01	0		1	0	133955	0		0	0	NULL	NULL	NULL	Medium	run1	1	List2	A_T.wav	A_T	1	1	0	1	133805	150	1	493	134298
Exp2	18	Exp2-18-1	59.937	1.0.0.155	1	right	zhangjing	-766077647	2.0.10.242	2.0.10.242	09-20-2019	2019-09-20 06:34:24	14:34:24	female	2.0.10.147	47	Catch.bmp	1904-05-08	0		0	0	136575	0		0	0	NULL	NULL	NULL	Medium	run1		List2	A_S.wav	A_S	0		0	1	136425	150		0	0
Exp2	18	Exp2-18-1	59.937	1.0.0.155	1	right	zhangjing	-766077647	2.0.10.242	2.0.10.242	09-20-2019	2019-09-20 06:34:24	14:34:24	female	2.0.10.147	48	Red_C_2.bmp	1902-05-22	0		0	0	139378	0		0	0	NULL	NULL	NULL	Medium	run1	1	List2	A_T.wav	AV_T	1	1	0	1	139228	150	1	382	139610
Exp2	18	Exp2-18-1	59.937	1.0.0.155	1	right	zhangjing	-766077647	2.0.10.242	2.0.10.242	09-20-2019	2019-09-20 06:34:24	14:34:24	female	2.0.10.147	49	Blue_S_2.bmp	1903-02-24	0		0	0	141413	0		0	0	NULL	NULL	NULL	Medium	run1	1	List2	Catch.wav	V_T	1	1	1	1	141263	150	1	563	141826
Exp2	18	Exp2-18-1	59.937	1.0.0.155	1	right	zhangjing	-766077647	2.0.10.242	2.0.10.242	09-20-2019	2019-09-20 06:34:24	14:34:24	female	2.0.10.147	50	Red_C.bmp	1902-08-30	0		0	0	143716	0		0	0	NULL	NULL	NULL	Medium	run1	1	List2	A_T.wav	AV_T	1	1	0	2	143566	150	1	531	144097
Exp2	18	Exp2-18-1	59.937	1.0.0.155	1	right	zhangjing	-766077647	2.0.10.242	2.0.10.242	09-20-2019	2019-09-20 06:34:24	14:34:24	female	2.0.10.147	51	Red_S.bmp	1903-10-14	0		0	0	145851	0		0	0	NULL	NULL	NULL	Medium	run1		List2	A_S.wav	AV_S	0		0	1	145701	150	1	524	146225
Exp2	18	Exp2-18-1	59.937	1.0.0.155	1	right	zhangjing	-766077647	2.0.10.242	2.0.10.242	09-20-2019	2019-09-20 06:34:24	14:34:24	female	2.0.10.147	52	Catch.bmp	1904-01-31	0		0	0	148387	0		0	0	NULL	NULL	NULL	Medium	run1		List2	A_S.wav	A_S	0		0	1	148237	150		0	0
Exp2	18	Exp2-18-1	59.937	1.0.0.155	1	right	zhangjing	-766077647	2.0.10.242	2.0.10.242	09-20-2019	2019-09-20 06:34:24	14:34:24	female	2.0.10.147	53	Red_S_2.bmp	1903-09-18	0		0	0	151090	0		0	0	NULL	NULL	NULL	Medium	run1		List2	Catch.wav	V_S	0		1	1	150940	150	1	622	151562
Exp2	18	Exp2-18-1	59.937	1.0.0.155	1	right	zhangjing	-766077647	2.0.10.242	2.0.10.242	09-20-2019	2019-09-20 06:34:24	14:34:24	female	2.0.10.147	54	Blue_S_2.bmp	1903-06-01	0		0	0	153609	0		0	0	NULL	NULL	NULL	Medium	run1	1	List2	Catch.wav	V_T	1	1	0	1	153459	150	1	902	154361
Exp2	18	Exp2-18-1	59.937	1.0.0.155	1	right	zhangjing	-766077647	2.0.10.242	2.0.10.242	09-20-2019	2019-09-20 06:34:24	14:34:24	female	2.0.10.147	55	Blue_S_2.bmp	1903-03-29	0		0	0	156012	0		0	0	NULL	NULL	NULL	Medium	run1	1	List2	A_T.wav	AV_T	1	1	0	1	155862	150	1	595	156457
Exp2	18	Exp2-18-1	59.937	1.0.0.155	1	right	zhangjing	-766077647	2.0.10.242	2.0.10.242	09-20-2019	2019-09-20 06:34:24	14:34:24	female	2.0.10.147	56	Red_C.bmp	1902-07-03	0		0	0	158348	0		0	0	NULL	NULL	NULL	Medium	run1	1	List2	A_T.wav	AV_T	1	1	0	2	158198	150	1	667	158865
Exp2	18	Exp2-18-1	59.937	1.0.0.155	1	right	zhangjing	-766077647	2.0.10.242	2.0.10.242	09-20-2019	2019-09-20 06:34:24	14:34:24	female	2.0.10.147	57	Red_C_2.bmp	1903-04-01	0		0	1	160417	0		0	0	NULL	NULL	NULL	Medium	run1	1	List2	A_T.wav	AV_T	1	1	0	1	160266	151	1	495	160761
Exp2	18	Exp2-18-1	59.937	1.0.0.155	1	right	zhangjing	-766077647	2.0.10.242	2.0.10.242	09-20-2019	2019-09-20 06:34:24	14:34:24	female	2.0.10.147	58	Blue_S.bmp	1902-05-11	0		0	0	162752	0		0	0	NULL	NULL	NULL	Medium	run1	1	List2	Catch.wav	V_T	1	1	1	1	162602	150	1	871	163473
Exp2	18	Exp2-18-1	59.937	1.0.0.155	1	right	zhangjing	-766077647	2.0.10.242	2.0.10.242	09-20-2019	2019-09-20 06:34:24	14:34:24	female	2.0.10.147	59	Catch.bmp	1903-10-02	0		0	0	164771	0		0	0	NULL	NULL	NULL	Medium	run1	1	List2	A_T.wav	A_T	1	1	1	1	164621	150	1	772	165393
Exp2	18	Exp2-18-1	59.937	1.0.0.155	1	right	zhangjing	-766077647	2.0.10.242	2.0.10.242	09-20-2019	2019-09-20 06:34:24	14:34:24	female	2.0.10.147	60	Blue_S.bmp	1902-05-04	0		0	0	167290	0		0	0	NULL	NULL	NULL	Medium	run1	1	List2	Catch.wav	V_T	1	1	1	1	167140	150	1	797	167937
Exp2	18	Exp2-18-1	59.937	1.0.0.155	1	right	zhangjing	-766077647	2.0.10.242	2.0.10.242	09-20-2019	2019-09-20 06:34:24	14:34:24	female	2.0.10.147	61	Red_S_2.bmp	1902-04-03	0		0	0	169292	0		0	0	NULL	NULL	NULL	Medium	run1		List2	Catch.wav	V_S	0		0	1	169142	150		0	0
Exp2	18	Exp2-18-1	59.937	1.0.0.155	1	right	zhangjing	-766077647	2.0.10.242	2.0.10.242	09-20-2019	2019-09-20 06:34:24	14:34:24	female	2.0.10.147	62	Red_C.bmp	1902-07-30	0		0	0	171311	0		0	0	NULL	NULL	NULL	Medium	run1	1	List2	A_T.wav	AV_T	1	1	1	1	171161	150	1	480	171641
Exp2	18	Exp2-18-1	59.937	1.0.0.155	1	right	zhangjing	-766077647	2.0.10.242	2.0.10.242	09-20-2019	2019-09-20 06:34:24	14:34:24	female	2.0.10.147	63	Catch.bmp	1903-10-05	0		0	0	173413	0		0	0	NULL	NULL	NULL	Medium	run1		List2	A_S.wav	A_S	0		0	1	173263	150		0	0
Exp2	18	Exp2-18-1	59.937	1.0.0.155	1	right	zhangjing	-766077647	2.0.10.242	2.0.10.242	09-20-2019	2019-09-20 06:34:24	14:34:24	female	2.0.10.147	64	Red_C.bmp	1903-11-15	0		1	0	175999	0		0	0	NULL	NULL	NULL	Medium	run1	1	List2	A_T.wav	AV_T	1	1	0	1	175849	150	1	624	176473
Exp2	18	Exp2-18-1	59.937	1.0.0.155	1	right	zhangjing	-766077647	2.0.10.242	2.0.10.242	09-20-2019	2019-09-20 06:34:24	14:34:24	female	2.0.10.147	65	Blue_S.bmp	1903-05-17	0		0	0	178569	0		0	0	NULL	NULL	NULL	Medium	run1	1	List2	A_T.wav	AV_T	1	1	0	1	178419	150	1	1021	179440
Exp2	18	Exp2-18-1	59.937	1.0.0.155	1	right	zhangjing	-766077647	2.0.10.242	2.0.10.242	09-20-2019	2019-09-20 06:34:24	14:34:24	female	2.0.10.147	66	Red_C_2.bmp	1902-05-28	0		0	1	180955	0		0	0	NULL	NULL	NULL	Medium	run1	1	List2	Catch.wav	V_T	0		1	1	180804	151		0	0
Exp2	18	Exp2-18-1	59.937	1.0.0.155	1	right	zhangjing	-766077647	2.0.10.242	2.0.10.242	09-20-2019	2019-09-20 06:34:24	14:34:24	female	2.0.10.147	67	Catch.bmp	1902-07-23	0		1	0	183023	0		0	0	NULL	NULL	NULL	Medium	run1	1	List2	A_T.wav	A_T	1	1	1	1	182873	150	1	1048	183921
Exp2	18	Exp2-18-1	59.937	1.0.0.155	1	right	zhangjing	-766077647	2.0.10.242	2.0.10.242	09-20-2019	2019-09-20 06:34:24	14:34:24	female	2.0.10.147	68	Blue_S.bmp	1903-07-01	0		0	0	185142	0		0	0	NULL	NULL	NULL	Medium	run1	1	List2	A_T.wav	AV_T	1	1	0	1	184992	150	1	816	185808
Exp2	18	Exp2-18-1	59.937	1.0.0.155	1	right	zhangjing	-766077647	2.0.10.242	2.0.10.242	09-20-2019	2019-09-20 06:34:24	14:34:24	female	2.0.10.147	69	Catch.bmp	1903-02-09	0		0	0	187578	0		0	0	NULL	NULL	NULL	Medium	run1	1	List2	A_T.wav	A_T	1	1	0	1	187428	150	1	701	188129
Exp2	18	Exp2-18-1	59.937	1.0.0.155	1	right	zhangjing	-766077647	2.0.10.242	2.0.10.242	09-20-2019	2019-09-20 06:34:24	14:34:24	female	2.0.10.147	70	Red_C_2.bmp	1902-08-05	0		0	0	189864	0		0	0	NULL	NULL	NULL	Medium	run1	1	List2	Catch.wav	V_T	1	1	1	1	189714	150	1	607	190321
Exp2	18	Exp2-18-1	59.937	1.0.0.155	1	right	zhangjing	-766077647	2.0.10.242	2.0.10.242	09-20-2019	2019-09-20 06:34:24	14:34:24	female	2.0.10.147	71	Red_C.bmp	1903-02-25	0		0	0	191966	0		0	0	NULL	NULL	NULL	Medium	run1	1	List2	A_T.wav	AV_T	1	1	1	1	191816	150	1	545	192361
Exp2	18	Exp2-18-1	59.937	1.0.0.155	1	right	zhangjing	-766077647	2.0.10.242	2.0.10.242	09-20-2019	2019-09-20 06:34:24	14:34:24	female	2.0.10.147	72	Blue_C_2.bmp	1902-09-10	0		0	1	194269	0		0	0	NULL	NULL	NULL	Medium	run1		List2	Catch.wav	V_S	0		1	1	194118	151		0	0
Exp2	18	Exp2-18-1	59.937	1.0.0.155	1	right	zhangjing	-766077647	2.0.10.242	2.0.10.242	09-20-2019	2019-09-20 06:34:24	14:34:24	female	2.0.10.147	73	Blue_S.bmp	1903-08-19	0		0	0	196454	0		0	0	NULL	NULL	NULL	Medium	run1	1	List2	Catch.wav	V_T	1	1	0	1	196304	150	1	640	196944
Exp2	18	Exp2-18-1	59.937	1.0.0.155	1	right	zhangjing	-766077647	2.0.10.242	2.0.10.242	09-20-2019	2019-09-20 06:34:24	14:34:24	female	2.0.10.147	74	Blue_S.bmp	1902-10-03	0		0	0	198940	0		0	0	NULL	NULL	NULL	Medium	run1	1	List2	Catch.wav	V_T	1	1	0	1	198790	150	1	1043	199833
Exp2	18	Exp2-18-1	59.937	1.0.0.155	1	right	zhangjing	-766077647	2.0.10.242	2.0.10.242	09-20-2019	2019-09-20 06:34:24	14:34:24	female	2.0.10.147	75	Blue_S.bmp	1902-07-30	0		0	0	201109	0		0	0	NULL	NULL	NULL	Medium	run1	1	List2	Catch.wav	V_T	1	1	0	1	200959	150	1	633	201592
Exp2	18	Exp2-18-1	59.937	1.0.0.155	1	right	zhangjing	-766077647	2.0.10.242	2.0.10.242	09-20-2019	2019-09-20 06:34:24	14:34:24	female	2.0.10.147	76	Red_C_2.bmp	1902-12-26	0		0	0	203211	0		0	0	NULL	NULL	NULL	Medium	run1	1	List2	A_T.wav	AV_T	1	1	1	1	203061	150	1	603	203664
Exp2	18	Exp2-18-1	59.937	1.0.0.155	1	right	zhangjing	-766077647	2.0.10.242	2.0.10.242	09-20-2019	2019-09-20 06:34:24	14:34:24	female	2.0.10.147	77	Red_C_2.bmp	1902-10-26	0		0	1	205464	0		0	0	NULL	NULL	NULL	Medium	run1	1	List2	Catch.wav	V_T	1	1	1	1	205313	151	1	663	205976
Exp2	18	Exp2-18-1	59.937	1.0.0.155	1	right	zhangjing	-766077647	2.0.10.242	2.0.10.242	09-20-2019	2019-09-20 06:34:24	14:34:24	female	2.0.10.147	78	Catch.bmp	1902-09-17	0		0	0	207649	0		0	0	NULL	NULL	NULL	Medium	run1	1	List2	A_T.wav	A_T	1	1	1	1	207499	150	1	542	208041
Exp2	18	Exp2-18-1	59.937	1.0.0.155	1	right	zhangjing	-766077647	2.0.10.242	2.0.10.242	09-20-2019	2019-09-20 06:34:24	14:34:24	female	2.0.10.147	79	Catch.bmp	1903-03-21	0		0	1	209802	0		0	0	NULL	NULL	NULL	Medium	run1		List2	A_S.wav	A_S	0		1	1	209651	151		0	0
Exp2	18	Exp2-18-1	59.937	1.0.0.155	1	right	zhangjing	-766077647	2.0.10.242	2.0.10.242	09-20-2019	2019-09-20 06:34:24	14:34:24	female	2.0.10.147	80	Catch.bmp	1902-07-28	0		0	0	212204	0		0	0	NULL	NULL	NULL	Medium	run1		List2	A_S.wav	A_S	0		0	1	212054	150		0	0
Exp2	18	Exp2-18-1	59.937	1.0.0.155	1	right	zhangjing	-766077647	2.0.10.242	2.0.10.242	09-20-2019	2019-09-20 06:34:24	14:34:24	female	2.0.10.147	81	Blue_C_2.bmp	1904-01-16	0		0	0	214356	0		0	0	NULL	NULL	NULL	Medium	run1		List2	Catch.wav	V_S	0		1	1	214206	150		0	0
Exp2	18	Exp2-18-1	59.937	1.0.0.155	1	right	zhangjing	-766077647	2.0.10.242	2.0.10.242	09-20-2019	2019-09-20 06:34:24	14:34:24	female	2.0.10.147	82	Catch.bmp	1903-12-26	0		0	0	217042	0		0	0	NULL	NULL	NULL	Medium	run1	1	List2	A_T.wav	A_T	1	1	1	1	216892	150	1	916	217808
Exp2	18	Exp2-18-1	59.937	1.0.0.155	1	right	zhangjing	-766077647	2.0.10.242	2.0.10.242	09-20-2019	2019-09-20 06:34:24	14:34:24	female	2.0.10.147	83	Catch.bmp	1903-04-20	0		0	0	219645	0		0	0	NULL	NULL	NULL	Medium	run1	1	List2	A_T.wav	A_T	1	1	0	1	219495	150	1	602	220097
Exp2	18	Exp2-18-1	59.937	1.0.0.155	1	right	zhangjing	-766077647	2.0.10.242	2.0.10.242	09-20-2019	2019-09-20 06:34:24	14:34:24	female	2.0.10.147	84	Red_C.bmp	1903-01-14	0		0	1	221998	0		0	0	NULL	NULL	NULL	Medium	run1	1	List2	Catch.wav	V_T	1	1	1	1	221847	151	1	697	222544
Exp2	18	Exp2-18-1	59.937	1.0.0.155	1	right	zhangjing	-766077647	2.0.10.242	2.0.10.242	09-20-2019	2019-09-20 06:34:24	14:34:24	female	2.0.10.147	85	Catch.bmp	1903-03-01	0		0	1	224267	0		0	0	NULL	NULL	NULL	Medium	run1	1	List2	A_T.wav	A_T	1	1	1	1	224116	151	1	836	224952
Exp2	18	Exp2-18-1	59.937	1.0.0.155	1	right	zhangjing	-766077647	2.0.10.242	2.0.10.242	09-20-2019	2019-09-20 06:34:24	14:34:24	female	2.0.10.147	86	Blue_C.bmp	1903-09-21	0		0	0	226586	0		0	0	NULL	NULL	NULL	Medium	run1		List2	A_S.wav	AV_S	0		0	1	226436	150		0	0
Exp2	18	Exp2-18-1	59.937	1.0.0.155	1	right	zhangjing	-766077647	2.0.10.242	2.0.10.242	09-20-2019	2019-09-20 06:34:24	14:34:24	female	2.0.10.147	87	Red_S_2.bmp	1902-10-05	0		0	0	229155	0		0	0	NULL	NULL	NULL	Medium	run1		List2	Catch.wav	V_S	0		0	1	229005	150	1	626	229631
Exp2	18	Exp2-18-1	59.937	1.0.0.155	1	right	zhangjing	-766077647	2.0.10.242	2.0.10.242	09-20-2019	2019-09-20 06:34:24	14:34:24	female	2.0.10.147	88	Blue_C_2.bmp	1903-02-15	0		0	0	231324	0		0	0	NULL	NULL	NULL	Medium	run1		List2	A_S.wav	AV_S	0		1	1	231174	150		0	0
Exp2	18	Exp2-18-1	59.937	1.0.0.155	1	right	zhangjing	-766077647	2.0.10.242	2.0.10.242	09-20-2019	2019-09-20 06:34:24	14:34:24	female	2.0.10.147	89	Red_C.bmp	1903-11-12	0		1	0	233676	0		0	0	NULL	NULL	NULL	Medium	run1	1	List2	A_T.wav	AV_T	1	1	0	1	233526	150	1	810	234336
Exp2	18	Exp2-18-1	59.937	1.0.0.155	1	right	zhangjing	-766077647	2.0.10.242	2.0.10.242	09-20-2019	2019-09-20 06:34:24	14:34:24	female	2.0.10.147	90	Red_C_2.bmp	1903-08-03	0		0	0	236246	0		0	0	NULL	NULL	NULL	Medium	run1	1	List2	Catch.wav	V_T	1	1	0	1	236096	150	1	695	236791
Exp2	18	Exp2-18-1	59.937	1.0.0.155	1	right	zhangjing	-766077647	2.0.10.242	2.0.10.242	09-20-2019	2019-09-20 06:34:24	14:34:24	female	2.0.10.147	91	Red_C.bmp	1902-06-03	0		0	0	238715	0		0	0	NULL	NULL	NULL	Medium	run1	1	List2	Catch.wav	V_T	1	1	0	1	238565	150	1	714	239279
Exp2	18	Exp2-18-1	59.937	1.0.0.155	1	right	zhangjing	-766077647	2.0.10.242	2.0.10.242	09-20-2019	2019-09-20 06:34:24	14:34:24	female	2.0.10.147	92	Red_C_2.bmp	1902-09-29	0		0	1	240751	0		0	0	NULL	NULL	NULL	Medium	run1	1	List2	A_T.wav	AV_T	1	1	1	1	240600	151	1	807	241407
Exp2	18	Exp2-18-1	59.937	1.0.0.155	1	right	zhangjing	-766077647	2.0.10.242	2.0.10.242	09-20-2019	2019-09-20 06:34:24	14:34:24	female	2.0.10.147	93	Blue_S.bmp	1903-06-26	0		0	0	242903	0		0	0	NULL	NULL	NULL	Medium	run1	1	List2	A_T.wav	AV_T	1	1	0	1	242753	150	1	959	243712
Exp2	18	Exp2-18-1	59.937	1.0.0.155	1	right	zhangjing	-766077647	2.0.10.242	2.0.10.242	09-20-2019	2019-09-20 06:34:24	14:34:24	female	2.0.10.147	94	Blue_S_2.bmp	1902-11-01	0		0	0	245339	0		0	0	NULL	NULL	NULL	Medium	run1	1	List2	A_T.wav	AV_T	1	1	0	2	245189	150	1	810	245999
Exp2	18	Exp2-18-1	59.937	1.0.0.155	1	right	zhangjing	-766077647	2.0.10.242	2.0.10.242	09-20-2019	2019-09-20 06:34:24	14:34:24	female	2.0.10.147	95	Catch.bmp	1903-12-02	0		0	0	247524	0		0	0	NULL	NULL	NULL	Medium	run1	1	List2	A_T.wav	A_T	1	1	0	1	247374	150	1	818	248192
Exp2	18	Exp2-18-1	59.937	1.0.0.155	1	right	zhangjing	-766077647	2.0.10.242	2.0.10.242	09-20-2019	2019-09-20 06:34:24	14:34:24	female	2.0.10.147	96	Red_S_2.bmp	1904-01-28	0		0	0	250110	0		0	0	NULL	NULL	NULL	Medium	run1		List2	A_S.wav	AV_S	0		0	1	249960	150		0	0
Exp2	18	Exp2-18-1	59.937	1.0.0.155	1	right	zhangjing	-766077647	2.0.10.242	2.0.10.242	09-20-2019	2019-09-20 06:34:24	14:34:24	female	2.0.10.147	97	Blue_S.bmp	1903-06-08	0		0	0	252830	0		0	0	NULL	NULL	NULL	Medium	run1	1	List2	A_T.wav	AV_T	1	1	0	1	252680	150	1	719	253399
Exp2	18	Exp2-18-1	59.937	1.0.0.155	1	right	zhangjing	-766077647	2.0.10.242	2.0.10.242	09-20-2019	2019-09-20 06:34:24	14:34:24	female	2.0.10.147	98	Catch.bmp	1904-04-23	0		0	0	255232	0		0	0	NULL	NULL	NULL	Medium	run1		List2	A_S.wav	A_S	0		0	1	255082	150		0	0
Exp2	18	Exp2-18-1	59.937	1.0.0.155	1	right	zhangjing	-766077647	2.0.10.242	2.0.10.242	09-20-2019	2019-09-20 06:34:24	14:34:24	female	2.0.10.147	99	Blue_S_2.bmp	1902-04-26	0		0	1	258019	0		0	0	NULL	NULL	NULL	Medium	run1	1	List2	A_T.wav	AV_T	1	1	1	1	257868	151	1	524	258392
Exp2	18	Exp2-18-1	59.937	1.0.0.155	1	right	zhangjing	-766077647	2.0.10.242	2.0.10.242	09-20-2019	2019-09-20 06:34:24	14:34:24	female	2.0.10.147	100	Catch.bmp	1902-05-19	0		0	0	260021	0		0	0	NULL	NULL	NULL	Medium	run1	1	List2	A_T.wav	A_T	1	1	0	1	259871	150	1	600	260471
Exp2	18	Exp2-18-1	59.937	1.0.0.155	1	right	zhangjing	-766077647	2.0.10.242	2.0.10.242	09-20-2019	2019-09-20 06:34:24	14:34:24	female	2.0.10.147	101	Blue_S.bmp	1903-07-15	0		0	1	262040	0		0	0	NULL	NULL	NULL	Medium	run1	1	List2	Catch.wav	V_T	1	1	1	1	261889	151	1	630	262519
Exp2	18	Exp2-18-1	59.937	1.0.0.155	1	right	zhangjing	-766077647	2.0.10.242	2.0.10.242	09-20-2019	2019-09-20 06:34:24	14:34:24	female	2.0.10.147	102	Catch.bmp	1902-05-22	0		0	0	264492	0		0	0	NULL	NULL	NULL	Medium	run1	1	List2	A_T.wav	A_T	0		1	1	264342	150		0	0
Exp2	18	Exp2-18-1	59.937	1.0.0.155	1	right	zhangjing	-766077647	2.0.10.242	2.0.10.242	09-20-2019	2019-09-20 06:34:24	14:34:24	female	2.0.10.147	103	Red_C_2.bmp	1902-07-10	0		0	1	266578	0		0	0	NULL	NULL	NULL	Medium	run1	1	List2	Catch.wav	V_T	0		1	1	266427	151		0	0
Exp2	18	Exp2-18-1	59.937	1.0.0.155	1	right	zhangjing	-766077647	2.0.10.242	2.0.10.242	09-20-2019	2019-09-20 06:34:24	14:34:24	female	2.0.10.147	104	Blue_S_2.bmp	1903-03-07	0		0	0	268713	0		0	0	NULL	NULL	NULL	Medium	run1	1	List2	A_T.wav	AV_T	1	1	1	1	268563	150	1	1028	269591
Exp2	18	Exp2-18-1	59.937	1.0.0.155	1	right	zhangjing	-766077647	2.0.10.242	2.0.10.242	09-20-2019	2019-09-20 06:34:24	14:34:24	female	2.0.10.147	105	Catch.bmp	1903-04-20	0		0	0	271032	0		0	0	NULL	NULL	NULL	Medium	run1	1	List2	A_T.wav	A_T	1	1	0	1	270882	150	1	566	271448
Exp2	18	Exp2-18-1	59.937	1.0.0.155	1	right	zhangjing	-766077647	2.0.10.242	2.0.10.242	09-20-2019	2019-09-20 06:34:24	14:34:24	female	2.0.10.147	106	Blue_S_2.bmp	1904-04-09	0		0	0	273385	0		0	0	NULL	NULL	NULL	Medium	run1	1	List2	Catch.wav	V_T	1	1	0	1	273235	150	1	661	273896
Exp2	18	Exp2-18-1	59.937	1.0.0.155	1	right	zhangjing	-766077647	2.0.10.242	2.0.10.242	09-20-2019	2019-09-20 06:34:24	14:34:24	female	2.0.10.147	107	Blue_S_2.bmp	1902-08-08	0		0	0	276104	0		0	0	NULL	NULL	NULL	Medium	run1	1	List2	Catch.wav	V_T	1	1	0	1	275954	150	1	477	276431
Exp2	18	Exp2-18-1	59.937	1.0.0.155	1	right	zhangjing	-766077647	2.0.10.242	2.0.10.242	09-20-2019	2019-09-20 06:34:24	14:34:24	female	2.0.10.147	108	Red_C_2.bmp	1903-07-03	0		0	0	278206	0		0	0	NULL	NULL	NULL	Medium	run1	1	List2	A_T.wav	AV_T	1	1	1	1	278056	150	1	688	278744
Exp2	18	Exp2-18-1	59.937	1.0.0.155	1	right	zhangjing	-766077647	2.0.10.242	2.0.10.242	09-20-2019	2019-09-20 06:34:24	14:34:24	female	2.0.10.147	109	Blue_C_2.bmp	1903-01-11	0		0	0	280642	0		0	0	NULL	NULL	NULL	Medium	run1		List2	Catch.wav	V_S	0		1	1	280492	150		0	0
Exp2	18	Exp2-18-1	59.937	1.0.0.155	1	right	zhangjing	-766077647	2.0.10.242	2.0.10.242	09-20-2019	2019-09-20 06:34:24	14:34:24	female	2.0.10.147	110	Catch.bmp	1903-09-13	0		0	0	282961	0		0	0	NULL	NULL	NULL	Medium	run1	1	List2	A_T.wav	A_T	1	1	1	1	282811	150	1	460	283271
Exp2	18	Exp2-18-1	59.937	1.0.0.155	1	right	zhangjing	-766077647	2.0.10.242	2.0.10.242	09-20-2019	2019-09-20 06:34:24	14:34:24	female	2.0.10.147	111	Blue_S_2.bmp	1902-06-12	0		0	0	285464	0		0	0	NULL	NULL	NULL	Medium	run1	1	List2	Catch.wav	V_T	1	1	1	1	285314	150	1	869	286183
Exp2	18	Exp2-18-1	59.937	1.0.0.155	1	right	zhangjing	-766077647	2.0.10.242	2.0.10.242	09-20-2019	2019-09-20 06:34:24	14:34:24	female	2.0.10.147	112	Red_S.bmp	1902-03-18	0		0	0	287516	0		0	0	NULL	NULL	NULL	Medium	run1		List2	A_S.wav	AV_S	0		1	1	287366	150		0	0
Exp2	18	Exp2-18-1	59.937	1.0.0.155	1	right	zhangjing	-766077647	2.0.10.242	2.0.10.242	09-20-2019	2019-09-20 06:34:24	14:34:24	female	2.0.10.147	113	Red_C.bmp	1902-11-26	0		0	0	289535	0		0	0	NULL	NULL	NULL	Medium	run1	1	List2	Catch.wav	V_T	0		1	1	289385	150		0	0
Exp2	18	Exp2-18-1	59.937	1.0.0.155	1	right	zhangjing	-766077647	2.0.10.242	2.0.10.242	09-20-2019	2019-09-20 06:34:24	14:34:24	female	2.0.10.147	114	Blue_S_2.bmp	1903-06-07	0		0	0	291804	0		0	0	NULL	NULL	NULL	Medium	run1	1	List2	Catch.wav	V_T	0		0	1	291654	150		0	0
Exp2	18	Exp2-18-1	59.937	1.0.0.155	1	right	zhangjing	-766077647	2.0.10.242	2.0.10.242	09-20-2019	2019-09-20 06:34:24	14:34:24	female	2.0.10.147	115	Blue_C.bmp	1902-08-05	0		0	0	294273	0		0	0	NULL	NULL	NULL	Medium	Run1		List2	Catch.wav	V_S	0		0	1	294123	150		0	0
Exp2	18	Exp2-18-1	59.937	1.0.0.155	1	right	zhangjing	-766077647	2.0.10.242	2.0.10.242	09-20-2019	2019-09-20 06:34:24	14:34:24	female	2.0.10.147	116	Blue_S_2.bmp	1904-04-22	0		0	0	296442	0		0	0	NULL	NULL	NULL	Medium	run1	1	List2	Catch.wav	V_T	1	1	0	1	296292	150	1	642	296934
Exp2	18	Exp2-18-1	59.937	1.0.0.155	1	right	zhangjing	-766077647	2.0.10.242	2.0.10.242	09-20-2019	2019-09-20 06:34:24	14:34:24	female	2.0.10.147	117	Catch.bmp	1903-11-22	0		0	0	299178	0		0	0	NULL	NULL	NULL	Medium	run1	1	List2	A_T.wav	A_T	1	1	1	1	299028	150	1	1042	300070
Exp2	18	Exp2-18-1	59.937	1.0.0.155	1	right	zhangjing	-766077647	2.0.10.242	2.0.10.242	09-20-2019	2019-09-20 06:34:24	14:34:24	female	2.0.10.147	118	Catch.bmp	1903-09-22	0		0	0	301748	0		0	0	NULL	NULL	NULL	Medium	run1	1	List2	A_T.wav	A_T	1	1	0	1	301598	150	1	1049	302647
Exp2	18	Exp2-18-1	59.937	1.0.0.155	1	right	zhangjing	-766077647	2.0.10.242	2.0.10.242	09-20-2019	2019-09-20 06:34:24	14:34:24	female	2.0.10.147	119	Blue_S_2.bmp	1902-03-11	0		0	0	304267	0		0	0	NULL	NULL	NULL	Medium	run1	1	List2	Catch.wav	V_T	1	1	1	1	304117	150	1	641	304758
Exp2	18	Exp2-18-1	59.937	1.0.0.155	1	right	zhangjing	-766077647	2.0.10.242	2.0.10.242	09-20-2019	2019-09-20 06:34:24	14:34:24	female	2.0.10.147	120	Red_C_2.bmp	1903-10-30	0		0	0	306219	0		0	0	NULL	NULL	NULL	Medium	run1	1	List2	A_T.wav	AV_T	1	1	0	1	306069	150	1	929	306998
Exp2	18	Exp2-18-1	59.937	1.0.0.155	1	right	zhangjing	-766077647	2.0.10.242	2.0.10.242	09-20-2019	2019-09-20 06:34:24	14:34:24	female	2.0.10.147	121	Red_C.bmp	1902-08-09	0		0	0	308772	0		0	0	NULL	NULL	NULL	Medium	run1	1	List2	A_T.wav	AV_T	1	1	0	1	308622	150	1	544	309166
Exp2	18	Exp2-18-1	59.937	1.0.0.155	1	right	zhangjing	-766077647	2.0.10.242	2.0.10.242	09-20-2019	2019-09-20 06:34:24	14:34:24	female	2.0.10.147	122	Red_S_2.bmp	1904-03-09	0		0	0	310874	0		0	0	NULL	NULL	NULL	Medium	run1		List2	A_S.wav	AV_S	0		0	1	310724	150		0	0
Exp2	18	Exp2-18-1	59.937	1.0.0.155	1	right	zhangjing	-766077647	2.0.10.242	2.0.10.242	09-20-2019	2019-09-20 06:34:24	14:34:24	female	2.0.10.147	123	Blue_C.bmp	1904-05-15	0		0	0	313610	0		0	0	NULL	NULL	NULL	Medium	run1		List2	A_S.wav	AV_S	0		0	1	313460	150		0	0
Exp2	18	Exp2-18-1	59.937	1.0.0.155	1	right	zhangjing	-766077647	2.0.10.242	2.0.10.242	09-20-2019	2019-09-20 06:34:24	14:34:24	female	2.0.10.147	124	Red_C_2.bmp	1902-10-04	0		0	0	316413	0		0	0	NULL	NULL	NULL	Medium	run1	1	List2	A_T.wav	AV_T	1	1	0	1	316263	150	1	671	316934
Exp2	18	Exp2-18-1	59.937	1.0.0.155	1	right	zhangjing	-766077647	2.0.10.242	2.0.10.242	09-20-2019	2019-09-20 06:34:24	14:34:24	female	2.0.10.147	125	Catch.bmp	1902-11-12	0		0	0	318582	0		0	0	NULL	NULL	NULL	Medium	run1	1	List2	A_T.wav	A_T	1	1	0	1	318432	150	1	654	319086
Exp2	18	Exp2-18-1	59.937	1.0.0.155	1	right	zhangjing	-766077647	2.0.10.242	2.0.10.242	09-20-2019	2019-09-20 06:34:24	14:34:24	female	2.0.10.147	126	Blue_S.bmp	1902-12-24	0		0	0	320784	0		0	0	NULL	NULL	NULL	Medium	run1	1	List2	A_T.wav	AV_T	1	1	0	1	320634	150	1	629	321263
Exp2	18	Exp2-18-1	59.937	1.0.0.155	1	right	zhangjing	-766077647	2.0.10.242	2.0.10.242	09-20-2019	2019-09-20 06:34:24	14:34:24	female	2.0.10.147	127	Catch.bmp	1902-08-08	0		0	0	323020	0		0	0	NULL	NULL	NULL	Medium	run1	1	List2	A_T.wav	A_T	1	1	0	1	322870	150	1	584	323454
Exp2	18	Exp2-18-1	59.937	1.0.0.155	1	right	zhangjing	-766077647	2.0.10.242	2.0.10.242	09-20-2019	2019-09-20 06:34:24	14:34:24	female	2.0.10.147	128	Red_C_2.bmp	1902-04-20	0		0	0	325122	0		0	0	NULL	NULL	NULL	Medium	run1	1	List2	Catch.wav	V_T	1	1	1	1	324972	150	1	658	325630
Exp2	18	Exp2-18-1	59.937	1.0.0.155	1	right	zhangjing	-766077647	2.0.10.242	2.0.10.242	09-20-2019	2019-09-20 06:34:24	14:34:24	female	2.0.10.147	129	Blue_S.bmp	1902-06-28	0		0	0	327124	0		0	0	NULL	NULL	NULL	Medium	run1	1	List2	Catch.wav	V_T	1	1	0	1	326974	150	1	577	327551
Exp2	18	Exp2-18-1	59.937	1.0.0.155	1	right	zhangjing	-766077647	2.0.10.242	2.0.10.242	09-20-2019	2019-09-20 06:34:24	14:34:24	female	2.0.10.147	130	Blue_S_2.bmp	1903-10-18	0		0	0	329193	0		0	0	NULL	NULL	NULL	Medium	run1	1	List2	A_T.wav	AV_T	1	1	1	1	329043	150	1	667	329710
Exp2	18	Exp2-18-1	59.937	1.0.0.155	1	right	zhangjing	-766077647	2.0.10.242	2.0.10.242	09-20-2019	2019-09-20 06:34:24	14:34:24	female	2.0.10.147	131	Red_C_2.bmp	1903-12-19	0		0	0	331729	0		0	0	NULL	NULL	NULL	Medium	run1	1	List2	Catch.wav	V_T	1	1	1	1	331579	150	1	844	332423
Exp2	18	Exp2-18-1	59.937	1.0.0.155	1	right	zhangjing	-766077647	2.0.10.242	2.0.10.242	09-20-2019	2019-09-20 06:34:24	14:34:24	female	2.0.10.147	132	Red_C_2.bmp	1904-01-25	0		0	0	334332	0		0	0	NULL	NULL	NULL	Medium	run1	1	List2	Catch.wav	V_T	1	1	0	1	334182	150	1	672	334854
Exp2	18	Exp2-18-1	59.937	1.0.0.155	1	right	zhangjing	-766077647	2.0.10.242	2.0.10.242	09-20-2019	2019-09-20 06:34:24	14:34:24	female	2.0.10.147	133	Catch.bmp	1904-03-27	0		0	0	336968	0		0	0	NULL	NULL	NULL	Medium	run1		List2	A_S.wav	A_S	0		0	1	336818	150		0	0
Exp2	18	Exp2-18-1	59.937	1.0.0.155	1	right	zhangjing	-766077647	2.0.10.242	2.0.10.242	09-20-2019	2019-09-20 06:34:24	14:34:24	female	2.0.10.147	134	Catch.bmp	1903-04-04	0		1	0	339737	0		0	0	NULL	NULL	NULL	Medium	run1	1	List2	A_T.wav	A_T	1	1	1	1	339587	150	1	1195	340782
Exp2	18	Exp2-18-1	59.937	1.0.0.155	1	right	zhangjing	-766077647	2.0.10.242	2.0.10.242	09-20-2019	2019-09-20 06:34:24	14:34:24	female	2.0.10.147	135	Red_C.bmp	1902-11-02	0		0	0	342090	0		0	0	NULL	NULL	NULL	Medium	run1	1	List2	A_T.wav	AV_T	1	1	0	1	341940	150	1	626	342566
Exp2	18	Exp2-18-1	59.937	1.0.0.155	1	right	zhangjing	-766077647	2.0.10.242	2.0.10.242	09-20-2019	2019-09-20 06:34:24	14:34:24	female	2.0.10.147	136	Catch.bmp	1903-12-12	0		0	1	344276	0		0	0	NULL	NULL	NULL	Medium	run1	1	List2	A_T.wav	A_T	1	1	1	1	344125	151	1	785	344910
Exp2	18	Exp2-18-1	59.937	1.0.0.155	1	right	zhangjing	-766077647	2.0.10.242	2.0.10.242	09-20-2019	2019-09-20 06:34:24	14:34:24	female	2.0.10.147	137	Red_C_2.bmp	1904-02-29	0		0	0	346878	0		0	0	NULL	NULL	NULL	Medium	run1	1	List2	Catch.wav	V_T	1	1	1	1	346728	150	1	669	347397
Exp2	18	Exp2-18-1	59.937	1.0.0.155	1	right	zhangjing	-766077647	2.0.10.242	2.0.10.242	09-20-2019	2019-09-20 06:34:24	14:34:24	female	2.0.10.147	138	Catch.bmp	1903-08-11	0		0	0	349548	0		0	0	NULL	NULL	NULL	Medium	run1	1	List2	A_T.wav	A_T	1	1	0	1	349398	150	1	775	350173
Exp2	18	Exp2-18-1	59.937	1.0.0.155	1	right	zhangjing	-766077647	2.0.10.242	2.0.10.242	09-20-2019	2019-09-20 06:34:24	14:34:24	female	2.0.10.147	139	Red_C_2.bmp	1903-04-06	0		0	0	352017	0		0	0	NULL	NULL	NULL	Medium	run1	1	List2	Catch.wav	V_T	1	1	1	1	351867	150	1	522	352389
Exp2	18	Exp2-18-1	59.937	1.0.0.155	1	right	zhangjing	-766077647	2.0.10.242	2.0.10.242	09-20-2019	2019-09-20 06:34:24	14:34:24	female	2.0.10.147	140	Catch.bmp	1903-11-30	0		1	0	354369	0		0	0	NULL	NULL	NULL	Medium	run1	1	List2	A_T.wav	A_T	1	1	1	1	354219	150	1	402	354621
Exp2	18	Exp2-18-1	59.937	1.0.0.155	1	right	zhangjing	-766077647	2.0.10.242	2.0.10.242	09-20-2019	2019-09-20 06:34:24	14:34:24	female	2.0.10.147	141	Red_S.bmp	1902-12-30	0		1	0	356955	1102		0	0	NULL	NULL	NULL	Medium	run1		List2	A_S.wav	AV_S	1		1	1	356805	150		0	0
Exp2	18	Exp2-18-1	59.937	1.0.0.155	1	right	zhangjing	-766077647	2.0.10.242	2.0.10.242	09-20-2019	2019-09-20 06:34:24	14:34:24	female	2.0.10.147	142	Catch.bmp	1903-09-15	0		0	0	363145	0		0	0	NULL	NULL	NULL	Medium	run1		List2	A_S.wav	A_S	0		0	1	362995	150		0	0
Exp2	18	Exp2-18-1	59.937	1.0.0.155	1	right	zhangjing	-766077647	2.0.10.242	2.0.10.242	09-20-2019	2019-09-20 06:34:24	14:34:24	female	2.0.10.147	143	Red_S.bmp	1904-01-15	0		0	0	365715	0		0	0	NULL	NULL	NULL	Medium	run1		List2	A_S.wav	AV_S	0		0	2	365565	150	1	568	366133
Exp2	18	Exp2-18-1	59.937	1.0.0.155	1	right	zhangjing	-766077647	2.0.10.242	2.0.10.242	09-20-2019	2019-09-20 06:34:24	14:34:24	female	2.0.10.147	144	Red_C_2.bmp	1902-09-28	0		0	0	368351	0		0	0	NULL	NULL	NULL	Medium	run1	1	List2	A_T.wav	AV_T	1	1	0	1	368201	150	1	908	369109
Exp2	18	Exp2-18-1	59.937	1.0.0.155	1	right	zhangjing	-766077647	2.0.10.242	2.0.10.242	09-20-2019	2019-09-20 06:34:24	14:34:24	female	2.0.10.147	145	Blue_S_2.bmp	1903-10-05	0		0	0	370503	0		0	0	NULL	NULL	NULL	Medium	run1	1	List2	Catch.wav	V_T	1	1	0	1	370353	150	1	676	371029
Exp2	18	Exp2-18-1	59.937	1.0.0.155	1	right	zhangjing	-766077647	2.0.10.242	2.0.10.242	09-20-2019	2019-09-20 06:34:24	14:34:24	female	2.0.10.147	146	Red_C.bmp	1903-04-08	0		0	0	373039	0		0	0	NULL	NULL	NULL	Medium	run1	1	List2	A_T.wav	AV_T	1	1	1	1	372889	150	1	548	373437
Exp2	18	Exp2-18-1	59.937	1.0.0.155	1	right	zhangjing	-766077647	2.0.10.242	2.0.10.242	09-20-2019	2019-09-20 06:34:24	14:34:24	female	2.0.10.147	147	Catch.bmp	1903-06-22	0		0	0	375391	0		0	0	NULL	NULL	NULL	Medium	run1	1	List2	A_T.wav	A_T	1	1	0	1	375241	150	1	796	376037
Exp2	18	Exp2-18-1	59.937	1.0.0.155	1	right	zhangjing	-766077647	2.0.10.242	2.0.10.242	09-20-2019	2019-09-20 06:34:24	14:34:24	female	2.0.10.147	148	Catch.bmp	1903-09-07	0		0	0	377811	0		0	0	NULL	NULL	NULL	Medium	run1	1	List2	A_T.wav	A_T	1	1	0	2	377661	150	1	528	378189
Exp2	18	Exp2-18-1	59.937	1.0.0.155	1	right	zhangjing	-766077647	2.0.10.242	2.0.10.242	09-20-2019	2019-09-20 06:34:24	14:34:24	female	2.0.10.147	149	Blue_S_2.bmp	1903-11-26	0		0	0	380313	0		0	0	NULL	NULL	NULL	Medium	run1	1	List2	A_T.wav	AV_T	1	1	0	1	380163	150	1	850	381013
Exp2	18	Exp2-18-1	59.937	1.0.0.155	1	right	zhangjing	-766077647	2.0.10.242	2.0.10.242	09-20-2019	2019-09-20 06:34:24	14:34:24	female	2.0.10.147	150	Red_S_2.bmp	1902-05-14	0		0	0	382899	0		0	0	NULL	NULL	NULL	Medium	run1		List2	A_S.wav	AV_S	0		0	1	382749	150		0	0
Exp2	18	Exp2-18-1	59.937	1.0.0.155	1	right	zhangjing	-766077647	2.0.10.242	2.0.10.242	09-20-2019	2019-09-20 06:34:24	14:34:24	female	2.0.10.147	151	Catch.bmp	1903-03-12	0		1	0	385001	0		0	0	NULL	NULL	NULL	Medium	run1	1	List2	A_T.wav	A_T	1	1	1	1	384851	150	1	418	385269
Exp2	18	Exp2-18-1	59.937	1.0.0.155	1	right	zhangjing	-766077647	2.0.10.242	2.0.10.242	09-20-2019	2019-09-20 06:34:24	14:34:24	female	2.0.10.147	152	Red_S.bmp	1903-01-26	0		0	1	387321	0		0	0	NULL	NULL	NULL	Medium	run1		List2	A_S.wav	AV_S	0		1	1	387170	151	1	764	387934
Exp2	18	Exp2-18-1	59.937	1.0.0.155	1	right	zhangjing	-766077647	2.0.10.242	2.0.10.242	09-20-2019	2019-09-20 06:34:24	14:34:24	female	2.0.10.147	153	Blue_S_2.bmp	1903-01-18	0		0	1	389590	0		0	0	NULL	NULL	NULL	Medium	run1	1	List2	A_T.wav	AV_T	1	1	1	1	389439	151	1	718	390157
Exp2	18	Exp2-18-1	59.937	1.0.0.155	1	right	zhangjing	-766077647	2.0.10.242	2.0.10.242	09-20-2019	2019-09-20 06:34:24	14:34:24	female	2.0.10.147	154	Blue_S.bmp	1903-05-18	0		0	0	391859	0		0	0	NULL	NULL	NULL	Medium	run1	1	List2	Catch.wav	V_T	1	1	0	2	391709	150	1	944	392653
Exp2	18	Exp2-18-1	59.937	1.0.0.155	1	right	zhangjing	-766077647	2.0.10.242	2.0.10.242	09-20-2019	2019-09-20 06:34:24	14:34:24	female	2.0.10.147	155	Red_C_2.bmp	1903-11-19	0		0	1	394245	0		0	0	NULL	NULL	NULL	Medium	run1	1	List2	A_T.wav	AV_T	1	1	1	1	394094	151	1	647	394741
Exp2	18	Exp2-18-1	59.937	1.0.0.155	1	right	zhangjing	-766077647	2.0.10.242	2.0.10.242	09-20-2019	2019-09-20 06:34:24	14:34:24	female	2.0.10.147	156	Red_C.bmp	1903-10-19	0		0	0	396814	0		0	0	NULL	NULL	NULL	Medium	run1	1	List2	Catch.wav	V_T	1	1	1	1	396664	150	1	685	397349
Exp2	18	Exp2-18-1	59.937	1.0.0.155	1	right	zhangjing	-766077647	2.0.10.242	2.0.10.242	09-20-2019	2019-09-20 06:34:24	14:34:24	female	2.0.10.147	157	Red_C.bmp	1904-03-21	0		0	0	399350	0		0	0	NULL	NULL	NULL	Medium	run1	1	List2	A_T.wav	AV_T	1	1	1	1	399200	150	1	668	399868
Exp2	18	Exp2-18-1	59.937	1.0.0.155	1	right	zhangjing	-766077647	2.0.10.242	2.0.10.242	09-20-2019	2019-09-20 06:34:24	14:34:24	female	2.0.10.147	158	Blue_C_2.bmp	1902-09-14	0		0	0	402053	0		0	0	NULL	NULL	NULL	Medium	run1		List2	A_S.wav	AV_S	0		0	2	401903	150		0	0
Exp2	18	Exp2-18-1	59.937	1.0.0.155	1	right	zhangjing	-766077647	2.0.10.242	2.0.10.242	09-20-2019	2019-09-20 06:34:24	14:34:24	female	2.0.10.147	159	Red_C.bmp	1902-04-19	0		0	0	404255	0		0	0	NULL	NULL	NULL	Medium	run1	1	List2	Catch.wav	V_T	1	1	1	1	404105	150	1	707	404812
Exp2	18	Exp2-18-1	59.937	1.0.0.155	1	right	zhangjing	-766077647	2.0.10.242	2.0.10.242	09-20-2019	2019-09-20 06:34:24	14:34:24	female	2.0.10.147	160	Blue_S_2.bmp	1903-02-03	0		0	0	406257	0		0	0	NULL	NULL	NULL	Medium	run1	1	List2	A_T.wav	AV_T	1	1	1	1	406107	150	1	762	406869
Exp2	18	Exp2-18-1	59.937	1.0.0.155	1	right	zhangjing	-766077647	2.0.10.242	2.0.10.242	09-20-2019	2019-09-20 06:34:24	14:34:24	female	2.0.10.147	161	Catch.bmp	1902-09-05	0		0	0	408543	0		0	0	NULL	NULL	NULL	Medium	run1	1	List2	A_T.wav	A_T	1	1	0	1	408393	150	1	587	408980
Exp2	18	Exp2-18-1	59.937	1.0.0.155	1	right	zhangjing	-766077647	2.0.10.242	2.0.10.242	09-20-2019	2019-09-20 06:34:24	14:34:24	female	2.0.10.147	162	Catch.bmp	1902-12-25	0		0	0	410678	0		0	0	NULL	NULL	NULL	Medium	run1	1	List2	A_T.wav	A_T	1	1	0	1	410528	150	1	741	411269
Exp2	18	Exp2-18-1	59.937	1.0.0.155	1	right	zhangjing	-766077647	2.0.10.242	2.0.10.242	09-20-2019	2019-09-20 06:34:24	14:34:24	female	2.0.10.147	163	Blue_S.bmp	1902-06-30	0		0	0	412931	0		0	0	NULL	NULL	NULL	Medium	run1	1	List2	A_T.wav	AV_T	1	1	0	1	412781	150	1	624	413405
Exp2	18	Exp2-18-1	59.937	1.0.0.155	1	right	zhangjing	-766077647	2.0.10.242	2.0.10.242	09-20-2019	2019-09-20 06:34:24	14:34:24	female	2.0.10.147	164	Red_S_2.bmp	1903-09-15	0		0	1	415000	0		0	0	NULL	NULL	NULL	Medium	run1		List2	Catch.wav	V_S	0		1	1	414849	151		0	0
Exp2	18	Exp2-18-1	59.937	1.0.0.155	1	right	zhangjing	-766077647	2.0.10.242	2.0.10.242	09-20-2019	2019-09-20 06:34:24	14:34:24	female	2.0.10.147	165	Catch.bmp	1902-05-26	0		0	0	417569	0		0	0	NULL	NULL	NULL	Medium	run1		List2	A_S.wav	A_S	0		1	1	417419	150	1	705	418124
Exp2	18	Exp2-18-1	59.937	1.0.0.155	1	right	zhangjing	-766077647	2.0.10.242	2.0.10.242	09-20-2019	2019-09-20 06:34:24	14:34:24	female	2.0.10.147	166	Catch.bmp	1904-03-06	0		0	0	419604	0		0	0	NULL	NULL	NULL	Medium	run1	1	List2	A_T.wav	A_T	1	1	0	1	419454	150	1	903	420357
Exp2	18	Exp2-18-1	59.937	1.0.0.155	1	right	zhangjing	-766077647	2.0.10.242	2.0.10.242	09-20-2019	2019-09-20 06:34:24	14:34:24	female	2.0.10.147	167	Blue_S.bmp	1903-05-16	0		0	1	422291	0		0	0	NULL	NULL	NULL	Medium	run1	1	List2	A_T.wav	AV_T	1	1	1	1	422140	151	1	1129	423269
Exp2	18	Exp2-18-1	59.937	1.0.0.155	1	right	zhangjing	-766077647	2.0.10.242	2.0.10.242	09-20-2019	2019-09-20 06:34:24	14:34:24	female	2.0.10.147	168	Catch.bmp	1902-12-17	0		0	0	424676	0		0	0	NULL	NULL	NULL	Medium	run1	1	List2	A_T.wav	A_T	1	1	0	1	424526	150	1	838	425364
Exp2	18	Exp2-18-1	59.937	1.0.0.155	1	right	zhangjing	-766077647	2.0.10.242	2.0.10.242	09-20-2019	2019-09-20 06:34:24	14:34:24	female	2.0.10.147	169	Blue_S.bmp	1903-08-25	0		0	0	426912	0		0	0	NULL	NULL	NULL	Medium	run1	1	List2	A_T.wav	AV_T	1	1	0	1	426762	150	1	1099	427861
Exp2	18	Exp2-18-1	59.937	1.0.0.155	1	right	zhangjing	-766077647	2.0.10.242	2.0.10.242	09-20-2019	2019-09-20 06:34:24	14:34:24	female	2.0.10.147	170	Blue_S_2.bmp	1903-07-20	0		0	0	429398	0		0	0	NULL	NULL	NULL	Medium	run1	1	List2	Catch.wav	V_T	1	1	1	1	429248	150	1	524	429772
Exp2	18	Exp2-18-1	59.937	1.0.0.155	1	right	zhangjing	-766077647	2.0.10.242	2.0.10.242	09-20-2019	2019-09-20 06:34:24	14:34:24	female	2.0.10.147	171	Red_C_2.bmp	1902-06-18	0		0	1	431851	0		0	0	NULL	NULL	NULL	Medium	run1	1	List2	A_T.wav	AV_T	1	1	1	1	431700	151	1	496	432196
Exp2	18	Exp2-18-1	59.937	1.0.0.155	1	right	zhangjing	-766077647	2.0.10.242	2.0.10.242	09-20-2019	2019-09-20 06:34:24	14:34:24	female	2.0.10.147	172	Catch.bmp	1902-08-10	0		0	0	433903	0		0	0	NULL	NULL	NULL	Medium	run1	1	List2	A_T.wav	A_T	1	1	0	2	433753	150	1	812	434565
Exp2	18	Exp2-18-1	59.937	1.0.0.155	1	right	zhangjing	-766077647	2.0.10.242	2.0.10.242	09-20-2019	2019-09-20 06:34:24	14:34:24	female	2.0.10.147	173	Red_C.bmp	1904-03-04	0		0	0	436005	0		0	0	NULL	NULL	NULL	Medium	run1	1	List2	Catch.wav	V_T	1	1	1	1	435855	150	1	549	436404
Exp2	18	Exp2-18-1	59.937	1.0.0.155	1	right	zhangjing	-766077647	2.0.10.242	2.0.10.242	09-20-2019	2019-09-20 06:34:24	14:34:24	female	2.0.10.147	174	Blue_C.bmp	1903-06-18	0		0	0	438691	0		0	0	NULL	NULL	NULL	Medium	Run1		List2	Catch.wav	V_S	0		0	1	438541	150		0	0
Exp2	18	Exp2-18-1	59.937	1.0.0.155	1	right	zhangjing	-766077647	2.0.10.242	2.0.10.242	09-20-2019	2019-09-20 06:34:24	14:34:24	female	2.0.10.147	175	Red_C.bmp	1902-08-29	0		0	0	441177	0		0	0	NULL	NULL	NULL	Medium	run1	1	List2	Catch.wav	V_T	1	1	0	1	441027	150	1	474	441501
Exp2	18	Exp2-18-1	59.937	1.0.0.155	1	right	zhangjing	-766077647	2.0.10.242	2.0.10.242	09-20-2019	2019-09-20 06:34:24	14:34:24	female	2.0.10.147	176	Blue_S.bmp	1904-04-11	0		0	0	443296	0		0	0	NULL	NULL	NULL	Medium	run1	1	List2	Catch.wav	V_T	1	1	0	1	443146	150	1	594	443740
Exp2	18	Exp2-18-1	59.937	1.0.0.155	1	right	zhangjing	-766077647	2.0.10.242	2.0.10.242	09-20-2019	2019-09-20 06:34:24	14:34:24	female	2.0.10.147	177	Red_C.bmp	1904-05-02	0		0	0	446015	0		0	0	NULL	NULL	NULL	Medium	run1	1	List2	Catch.wav	V_T	1	1	0	1	445865	150	1	499	446364
Exp2	18	Exp2-18-1	59.937	1.0.0.155	1	right	zhangjing	-766077647	2.0.10.242	2.0.10.242	09-20-2019	2019-09-20 06:34:24	14:34:24	female	2.0.10.147	178	Blue_S_2.bmp	1902-12-31	0		0	1	448752	0		0	0	NULL	NULL	NULL	Medium	run1	1	List2	A_T.wav	AV_T	1	1	1	1	448601	151	1	363	448964
Exp2	18	Exp2-18-1	59.937	1.0.0.155	1	right	zhangjing	-766077647	2.0.10.242	2.0.10.242	09-20-2019	2019-09-20 06:34:24	14:34:24	female	2.0.10.147	179	Red_C_2.bmp	1902-12-24	0		0	0	451004	0		0	0	NULL	NULL	NULL	Medium	run1	1	List2	A_T.wav	AV_T	1	1	0	1	450854	150	1	614	451468
Exp2	18	Exp2-18-1	59.937	1.0.0.155	1	right	zhangjing	-766077647	2.0.10.242	2.0.10.242	09-20-2019	2019-09-20 06:34:24	14:34:24	female	2.0.10.147	180	Red_C_2.bmp	1903-04-28	0		0	1	453240	0		0	0	NULL	NULL	NULL	Medium	run1	1	List2	A_T.wav	AV_T	1	1	1	1	453089	151	1	507	453596
Exp2	18	Exp2-18-1	59.937	1.0.0.155	1	right	zhangjing	-766077647	2.0.10.242	2.0.10.242	09-20-2019	2019-09-20 06:34:24	14:34:24	female	2.0.10.147	181	Blue_S_2.bmp	1903-04-11	0		0	0	455609	0		0	0	NULL	NULL	NULL	Medium	run1	1	List2	Catch.wav	V_T	1	1	0	1	455459	150	1	664	456123
Exp2	18	Exp2-18-1	59.937	1.0.0.155	1	right	zhangjing	-766077647	2.0.10.242	2.0.10.242	09-20-2019	2019-09-20 06:34:24	14:34:24	female	2.0.10.147	182	Catch.bmp	1904-05-06	0		0	0	457961	0		0	0	NULL	NULL	NULL	Medium	run1	1	List2	A_T.wav	A_T	1	1	1	1	457811	150	1	920	458731
Exp2	18	Exp2-18-1	59.937	1.0.0.155	1	right	zhangjing	-766077647	2.0.10.242	2.0.10.242	09-20-2019	2019-09-20 06:34:24	14:34:24	female	2.0.10.147	183	Catch.bmp	1903-07-07	0		0	0	460697	0		0	0	NULL	NULL	NULL	Medium	run1	1	List2	A_T.wav	A_T	1	1	0	1	460547	150	1	481	461028
Exp2	18	Exp2-18-1	59.937	1.0.0.155	1	right	zhangjing	-766077647	2.0.10.242	2.0.10.242	09-20-2019	2019-09-20 06:34:24	14:34:24	female	2.0.10.147	184	Catch.bmp	1904-03-05	0		0	0	463133	0		0	0	NULL	NULL	NULL	Medium	run1		List2	A_S.wav	A_S	0		0	1	462983	150		0	0
Exp2	18	Exp2-18-1	59.937	1.0.0.155	1	right	zhangjing	-766077647	2.0.10.242	2.0.10.242	09-20-2019	2019-09-20 06:34:24	14:34:24	female	2.0.10.147	185	Blue_C.bmp	1902-07-05	0		0	0	465886	0		0	0	NULL	NULL	NULL	Medium	run1		List2	A_S.wav	AV_S	0		0	1	465736	150		0	0
Exp2	18	Exp2-18-1	59.937	1.0.0.155	1	right	zhangjing	-766077647	2.0.10.242	2.0.10.242	09-20-2019	2019-09-20 06:34:24	14:34:24	female	2.0.10.147	186	Blue_S.bmp	1903-06-14	0		0	0	468022	0		0	0	NULL	NULL	NULL	Medium	run1	1	List2	A_T.wav	AV_T	1	1	0	1	467872	150	1	499	468371
Exp2	18	Exp2-18-1	59.937	1.0.0.155	1	right	zhangjing	-766077647	2.0.10.242	2.0.10.242	09-20-2019	2019-09-20 06:34:24	14:34:24	female	2.0.10.147	187	Catch.bmp	1904-03-11	0		0	0	470441	0		0	0	NULL	NULL	NULL	Medium	run1		List2	A_S.wav	A_S	0		0	1	470291	150		0	0
Exp2	18	Exp2-18-1	59.937	1.0.0.155	1	right	zhangjing	-766077647	2.0.10.242	2.0.10.242	09-20-2019	2019-09-20 06:34:24	14:34:24	female	2.0.10.147	188	Red_C.bmp	1902-07-29	0		0	0	473177	0		0	0	NULL	NULL	NULL	Medium	run1	1	List2	A_T.wav	AV_T	1	1	0	1	473027	150	1	576	473603
Exp2	18	Exp2-18-1	59.937	1.0.0.155	1	right	zhangjing	-766077647	2.0.10.242	2.0.10.242	09-20-2019	2019-09-20 06:34:24	14:34:24	female	2.0.10.147	189	Catch.bmp	1903-05-18	0		0	0	475279	0		0	0	NULL	NULL	NULL	Medium	run1	1	List2	A_T.wav	A_T	1	1	0	1	475129	150	1	666	475795
Exp2	18	Exp2-18-1	59.937	1.0.0.155	1	right	zhangjing	-766077647	2.0.10.242	2.0.10.242	09-20-2019	2019-09-20 06:34:24	14:34:24	female	2.0.10.147	190	Catch.bmp	1903-08-23	0		0	0	477665	0		0	0	NULL	NULL	NULL	Medium	run1	1	List2	A_T.wav	A_T	1	1	0	1	477515	150	1	448	477963
Exp2	18	Exp2-18-1	59.937	1.0.0.155	1	right	zhangjing	-766077647	2.0.10.242	2.0.10.242	09-20-2019	2019-09-20 06:34:24	14:34:24	female	2.0.10.147	191	Red_S.bmp	1904-02-09	0		0	0	480151	0		0	0	NULL	NULL	NULL	Medium	run1		List2	Catch.wav	V_S	0		1	1	480001	150	1	554	480555
Exp2	18	Exp2-18-1	59.937	1.0.0.155	1	right	zhangjing	-766077647	2.0.10.242	2.0.10.242	09-20-2019	2019-09-20 06:34:24	14:34:24	female	2.0.10.147	192	Catch.bmp	1903-12-14	0		0	0	482804	0		0	0	NULL	NULL	NULL	Medium	run1		List2	A_S.wav	A_S	0		0	1	482654	150		0	0
Exp2	18	Exp2-18-1	59.937	1.0.0.155	1	right	zhangjing	-766077647	2.0.10.242	2.0.10.242	09-20-2019	2019-09-20 06:34:24	14:34:24	female	2.0.10.147	193	Blue_S_2.bmp	1902-07-10	0		0	1	485457	0		0	0	NULL	NULL	NULL	Medium	run1	1	List2	A_T.wav	AV_T	1	1	1	1	485306	151	1	569	485875
Exp2	18	Exp2-18-1	59.937	1.0.0.155	1	right	zhangjing	-766077647	2.0.10.242	2.0.10.242	09-20-2019	2019-09-20 06:34:24	14:34:24	female	2.0.10.147	194	Catch.bmp	1903-12-24	0		0	0	487542	0		0	0	NULL	NULL	NULL	Medium	run1	1	List2	A_T.wav	A_T	1	1	0	1	487392	150	1	699	488091
Exp2	18	Exp2-18-1	59.937	1.0.0.155	1	right	zhangjing	-766077647	2.0.10.242	2.0.10.242	09-20-2019	2019-09-20 06:34:24	14:34:24	female	2.0.10.147	195	Blue_S.bmp	1902-07-11	0		0	0	490145	0		0	0	NULL	NULL	NULL	Medium	run1	1	List2	Catch.wav	V_T	1	1	1	1	489995	150	1	872	490867
Exp2	18	Exp2-18-1	59.937	1.0.0.155	1	right	zhangjing	-766077647	2.0.10.242	2.0.10.242	09-20-2019	2019-09-20 06:34:24	14:34:24	female	2.0.10.147	196	Red_S.bmp	1903-08-05	0		0	0	492230	0		0	0	NULL	NULL	NULL	Medium	run1		List2	Catch.wav	V_S	0		0	1	492080	150	1	539	492619
Exp2	18	Exp2-18-1	59.937	1.0.0.155	1	right	zhangjing	-766077647	2.0.10.242	2.0.10.242	09-20-2019	2019-09-20 06:34:24	14:34:24	female	2.0.10.147	197	Blue_S.bmp	1903-12-12	0		0	0	494700	0		0	0	NULL	NULL	NULL	Medium	run1	1	List2	Catch.wav	V_T	1	1	0	2	494550	150	1	582	495132
Exp2	18	Exp2-18-1	59.937	1.0.0.155	1	right	zhangjing	-766077647	2.0.10.242	2.0.10.242	09-20-2019	2019-09-20 06:34:24	14:34:24	female	2.0.10.147	198	Catch.bmp	1902-09-14	0		0	0	497302	0		0	0	NULL	NULL	NULL	Medium	run1	1	List2	A_T.wav	A_T	1	1	1	1	497152	150	1	739	497891
Exp2	18	Exp2-18-1	59.937	1.0.0.155	1	right	zhangjing	-766077647	2.0.10.242	2.0.10.242	09-20-2019	2019-09-20 06:34:24	14:34:24	female	2.0.10.147	199	Blue_C_2.bmp	1902-03-11	0		0	0	499438	0		0	0	NULL	NULL	NULL	Medium	run1		List2	A_S.wav	AV_S	0		0	1	499288	150		0	0
Exp2	18	Exp2-18-1	59.937	1.0.0.155	1	right	zhangjing	-766077647	2.0.10.242	2.0.10.242	09-20-2019	2019-09-20 06:34:24	14:34:24	female	2.0.10.147	200	Blue_S.bmp	1902-07-02	0		0	0	501440	0		0	0	NULL	NULL	NULL	Medium	run1	1	List2	Catch.wav	V_T	1	1	1	1	501290	150	1	649	501939
Exp2	18	Exp2-18-1	59.937	1.0.0.155	1	right	zhangjing	-766077647	2.0.10.242	2.0.10.242	09-20-2019	2019-09-20 06:34:24	14:34:24	female	2.0.10.147	201	Red_C_2.bmp	1904-05-06	0		0	0	503509	0		0	0	NULL	NULL	NULL	Medium	run1	1	List2	A_T.wav	AV_T	1	1	1	1	503359	150	1	661	504020
Exp2	18	Exp2-18-1	59.937	1.0.0.155	1	right	zhangjing	-766077647	2.0.10.242	2.0.10.242	09-20-2019	2019-09-20 06:34:24	14:34:24	female	2.0.10.147	202	Catch.bmp	1903-12-22	0		0	0	506245	0		0	0	NULL	NULL	NULL	Medium	run1	1	List2	A_T.wav	A_T	1	1	0	1	506095	150	1	780	506875
Exp2	18	Exp2-18-1	59.937	1.0.0.155	1	right	zhangjing	-766077647	2.0.10.242	2.0.10.242	09-20-2019	2019-09-20 06:34:24	14:34:24	female	2.0.10.147	203	Catch.bmp	1903-02-22	0		0	0	508848	0		0	0	NULL	NULL	NULL	Medium	run1	1	List2	A_T.wav	A_T	1	1	0	1	508698	150	1	649	509347
Exp2	18	Exp2-18-1	59.937	1.0.0.155	1	right	zhangjing	-766077647	2.0.10.242	2.0.10.242	09-20-2019	2019-09-20 06:34:24	14:34:24	female	2.0.10.147	204	Blue_C.bmp	1903-03-30	0		0	0	511150	0		0	0	NULL	NULL	NULL	Medium	run1		List2	A_S.wav	AV_S	0		0	1	511000	150		0	0
Exp2	18	Exp2-18-1	59.937	1.0.0.155	1	right	zhangjing	-766077647	2.0.10.242	2.0.10.242	09-20-2019	2019-09-20 06:34:24	14:34:24	female	2.0.10.147	205	Blue_S.bmp	1902-11-05	0		0	0	513569	0		0	0	NULL	NULL	NULL	Medium	run1	1	List2	A_T.wav	AV_T	1	1	0	1	513419	150	1	880	514299
Exp2	18	Exp2-18-1	59.937	1.0.0.155	1	right	zhangjing	-766077647	2.0.10.242	2.0.10.242	09-20-2019	2019-09-20 06:34:24	14:34:24	female	2.0.10.147	206	Catch.bmp	1902-04-03	0		0	0	515772	0		0	0	NULL	NULL	NULL	Medium	run1	1	List2	A_T.wav	A_T	0		0	1	515622	150		0	0
Exp2	18	Exp2-18-1	59.937	1.0.0.155	1	right	zhangjing	-766077647	2.0.10.242	2.0.10.242	09-20-2019	2019-09-20 06:34:24	14:34:24	female	2.0.10.147	207	Red_C_2.bmp	1903-02-24	0		0	0	517807	0		0	0	NULL	NULL	NULL	Medium	run1	1	List2	Catch.wav	V_T	1	1	1	1	517657	150	1	545	518202
Exp2	18	Exp2-18-1	59.937	1.0.0.155	1	right	zhangjing	-766077647	2.0.10.242	2.0.10.242	09-20-2019	2019-09-20 06:34:24	14:34:24	female	2.0.10.147	208	Red_S.bmp	1902-10-22	0		0	1	520110	0		0	0	NULL	NULL	NULL	Medium	run1		List2	Catch.wav	V_S	0		1	1	519959	151	1	371	520330
Exp2	18	Exp2-18-1	59.937	1.0.0.155	1	right	zhangjing	-766077647	2.0.10.242	2.0.10.242	09-20-2019	2019-09-20 06:34:24	14:34:24	female	2.0.10.147	209	Blue_S_2.bmp	1903-10-05	0		0	0	522295	0		0	0	NULL	NULL	NULL	Medium	run1	1	List2	Catch.wav	V_T	1	1	0	1	522145	150	1	913	523058
Exp2	18	Exp2-18-1	59.937	1.0.0.155	1	right	zhangjing	-766077647	2.0.10.242	2.0.10.242	09-20-2019	2019-09-20 06:34:24	14:34:24	female	2.0.10.147	210	Catch.bmp	1902-11-15	0		0	0	524831	0		0	0	NULL	NULL	NULL	Medium	run1		List2	A_S.wav	A_S	0		1	1	524681	150		0	0
Exp2	18	Exp2-18-1	59.937	1.0.0.155	1	right	zhangjing	-766077647	2.0.10.242	2.0.10.242	09-20-2019	2019-09-20 06:34:24	14:34:24	female	2.0.10.147	211	Catch.bmp	1902-07-04	0		0	0	527100	0		0	0	NULL	NULL	NULL	Medium	run1		List2	A_S.wav	A_S	0		0	1	526950	150		0	0
Exp2	18	Exp2-18-1	59.937	1.0.0.155	1	right	zhangjing	-766077647	2.0.10.242	2.0.10.242	09-20-2019	2019-09-20 06:34:24	14:34:24	female	2.0.10.147	212	Blue_S_2.bmp	1904-02-11	0		0	0	529219	0		0	0	NULL	NULL	NULL	Medium	run1	1	List2	A_T.wav	AV_T	1	1	0	1	529069	150	1	565	529634
Exp2	18	Exp2-18-1	59.937	1.0.0.155	1	right	zhangjing	-766077647	2.0.10.242	2.0.10.242	09-20-2019	2019-09-20 06:34:24	14:34:24	female	2.0.10.147	213	Red_S.bmp	1904-03-31	0		0	0	531872	0		0	0	NULL	NULL	NULL	Medium	run1		List2	Catch.wav	V_S	0		1	1	531722	150		0	0
Exp2	18	Exp2-18-1	59.937	1.0.0.155	1	right	zhangjing	-766077647	2.0.10.242	2.0.10.242	09-20-2019	2019-09-20 06:34:24	14:34:24	female	2.0.10.147	214	Red_C.bmp	1903-02-27	0		1	0	534641	0		0	0	NULL	NULL	NULL	Medium	run1	1	List2	Catch.wav	V_T	1	1	0	1	534491	150	1	487	534978
Exp2	18	Exp2-18-1	59.937	1.0.0.155	1	right	zhangjing	-766077647	2.0.10.242	2.0.10.242	09-20-2019	2019-09-20 06:34:24	14:34:24	female	2.0.10.147	215	Red_S.bmp	1904-01-10	0		0	0	536944	0		0	0	NULL	NULL	NULL	Medium	run1		List2	Catch.wav	V_S	0		0	1	536794	150		0	0
Exp2	18	Exp2-18-1	59.937	1.0.0.155	1	right	zhangjing	-766077647	2.0.10.242	2.0.10.242	09-20-2019	2019-09-20 06:34:24	14:34:24	female	2.0.10.147	216	Red_C.bmp	1904-05-05	0		0	0	539630	0		0	0	NULL	NULL	NULL	Medium	run1	1	List2	Catch.wav	V_T	1	1	0	1	539480	150	1	474	539954
Exp2	18	Exp2-18-1	59.937	1.0.0.155	1	right	zhangjing	-766077647	2.0.10.242	2.0.10.242	09-20-2019	2019-09-20 06:34:24	14:34:24	female	2.0.10.147	217	Blue_S.bmp	1904-04-28	0		0	0	542366	0		0	0	NULL	NULL	NULL	Medium	run1	1	List2	A_T.wav	AV_T	1	1	1	1	542216	150	1	834	543050
Exp2	18	Exp2-18-1	59.937	1.0.0.155	1	right	zhangjing	-766077647	2.0.10.242	2.0.10.242	09-20-2019	2019-09-20 06:34:24	14:34:24	female	2.0.10.147	218	Catch.bmp	1904-01-16	0		0	0	545102	0		0	0	NULL	NULL	NULL	Medium	run1	1	List2	A_T.wav	A_T	1	1	0	1	544952	150	1	786	545738
Exp2	18	Exp2-18-1	59.937	1.0.0.155	1	right	zhangjing	-766077647	2.0.10.242	2.0.10.242	09-20-2019	2019-09-20 06:34:24	14:34:24	female	2.0.10.147	219	Catch.bmp	1903-12-19	0		1	0	547738	0		0	0	NULL	NULL	NULL	Medium	run1	1	List2	A_T.wav	A_T	1	1	0	1	547588	150	1	574	548162
Exp2	18	Exp2-18-1	59.937	1.0.0.155	1	right	zhangjing	-766077647	2.0.10.242	2.0.10.242	09-20-2019	2019-09-20 06:34:24	14:34:24	female	2.0.10.147	220	Blue_C_2.bmp	1902-06-13	0		0	0	550341	0		0	0	NULL	NULL	NULL	Medium	run1		List2	A_S.wav	AV_S	0		0	1	550191	150		0	0
Exp2	18	Exp2-18-1	59.937	1.0.0.155	1	right	zhangjing	-766077647	2.0.10.242	2.0.10.242	09-20-2019	2019-09-20 06:34:24	14:34:24	female	2.0.10.147	221	Blue_S_2.bmp	1902-08-17	0		0	0	552443	0		0	0	NULL	NULL	NULL	Medium	run1	1	List2	Catch.wav	V_T	0		1	1	552293	150		0	0
Exp2	18	Exp2-18-1	59.937	1.0.0.155	1	right	zhangjing	-766077647	2.0.10.242	2.0.10.242	09-20-2019	2019-09-20 06:34:24	14:34:24	female	2.0.10.147	222	Blue_S.bmp	1903-02-04	0		0	0	554612	0		0	0	NULL	NULL	NULL	Medium	run1	1	List2	Catch.wav	V_T	1	1	0	1	554462	150	1	557	555019
Exp2	18	Exp2-18-1	59.937	1.0.0.155	1	right	zhangjing	-766077647	2.0.10.242	2.0.10.242	09-20-2019	2019-09-20 06:34:24	14:34:24	female	2.0.10.147	223	Red_C.bmp	1903-05-09	0		0	0	556898	0		0	0	NULL	NULL	NULL	Medium	run1	1	List2	A_T.wav	AV_T	1	1	1	1	556748	150	1	950	557698
Exp2	18	Exp2-18-1	59.937	1.0.0.155	1	right	zhangjing	-766077647	2.0.10.242	2.0.10.242	09-20-2019	2019-09-20 06:34:24	14:34:24	female	2.0.10.147	224	Blue_S_2.bmp	1904-02-01	0		0	0	559284	0		0	0	NULL	NULL	NULL	Medium	run1	1	List2	A_T.wav	AV_T	1	1	0	1	559134	150	1	612	559746
Exp2	18	Exp2-18-1	59.937	1.0.0.155	1	right	zhangjing	-766077647	2.0.10.242	2.0.10.242	09-20-2019	2019-09-20 06:34:24	14:34:24	female	2.0.10.147	225	Red_C_2.bmp	1903-10-13	0		0	0	561937	0		0	0	NULL	NULL	NULL	Medium	run1	1	List2	Catch.wav	V_T	1	1	0	2	561787	150	1	503	562290
Exp2	18	Exp2-18-1	59.937	1.0.0.155	1	right	zhangjing	-766077647	2.0.10.242	2.0.10.242	09-20-2019	2019-09-20 06:34:24	14:34:24	female	2.0.10.147	226	Catch.bmp	1903-08-07	0		0	0	564473	0		0	0	NULL	NULL	NULL	Medium	run1		List2	A_S.wav	A_S	0		0	2	564323	150		0	0
Exp2	18	Exp2-18-1	59.937	1.0.0.155	1	right	zhangjing	-766077647	2.0.10.242	2.0.10.242	09-20-2019	2019-09-20 06:34:24	14:34:24	female	2.0.10.147	227	Catch.bmp	1903-08-16	0		0	0	566992	0		0	0	NULL	NULL	NULL	Medium	run1	1	List2	A_T.wav	A_T	1	1	0	1	566842	150	1	336	567178
Exp2	18	Exp2-18-1	59.937	1.0.0.155	1	right	zhangjing	-766077647	2.0.10.242	2.0.10.242	09-20-2019	2019-09-20 06:34:24	14:34:24	female	2.0.10.147	228	Catch.bmp	1904-03-29	0		0	0	569478	0		0	0	NULL	NULL	NULL	Medium	run1	1	List2	A_T.wav	A_T	1	1	0	1	569328	150	1	457	569785
Exp2	18	Exp2-18-1	59.937	1.0.0.155	1	right	zhangjing	-766077647	2.0.10.242	2.0.10.242	09-20-2019	2019-09-20 06:34:24	14:34:24	female	2.0.10.147	229	Blue_S.bmp	1902-07-05	0		0	0	572181	0		0	0	NULL	NULL	NULL	Medium	run1	1	List2	Catch.wav	V_T	1	1	0	1	572031	150	1	586	572617
Exp2	18	Exp2-18-1	59.937	1.0.0.155	1	right	zhangjing	-766077647	2.0.10.242	2.0.10.242	09-20-2019	2019-09-20 06:34:24	14:34:24	female	2.0.10.147	230	Blue_S.bmp	1904-02-29	0		0	1	574250	0		0	0	NULL	NULL	NULL	Medium	run1	1	List2	A_T.wav	AV_T	1	1	1	1	574099	151	1	496	574595
Exp2	18	Exp2-18-1	59.937	1.0.0.155	1	right	zhangjing	-766077647	2.0.10.242	2.0.10.242	09-20-2019	2019-09-20 06:34:24	14:34:24	female	2.0.10.147	231	Red_C_2.bmp	1903-07-01	0		0	0	576919	0		0	0	NULL	NULL	NULL	Medium	run1	1	List2	Catch.wav	V_T	1	1	1	1	576769	150	1	880	577649
Exp2	18	Exp2-18-1	59.937	1.0.0.155	1	right	zhangjing	-766077647	2.0.10.242	2.0.10.242	09-20-2019	2019-09-20 06:34:24	14:34:24	female	2.0.10.147	232	Blue_S.bmp	1902-05-11	0		0	0	579355	0		0	0	NULL	NULL	NULL	Medium	run1	1	List2	A_T.wav	AV_T	1	1	0	1	579205	150	1	549	579754
Exp2	18	Exp2-18-1	59.937	1.0.0.155	1	right	zhangjing	-766077647	2.0.10.242	2.0.10.242	09-20-2019	2019-09-20 06:34:24	14:34:24	female	2.0.10.147	233	Red_C.bmp	1904-04-21	0		0	0	581374	0		0	0	NULL	NULL	NULL	Medium	run1	1	List2	Catch.wav	V_T	1	1	0	1	581224	150	1	778	582002
Exp2	18	Exp2-18-1	59.937	1.0.0.155	1	right	zhangjing	-766077647	2.0.10.242	2.0.10.242	09-20-2019	2019-09-20 06:34:24	14:34:24	female	2.0.10.147	234	Catch.bmp	1904-03-26	0		0	0	584110	0		0	0	NULL	NULL	NULL	Medium	run1	1	List2	A_T.wav	A_T	1	1	1	1	583960	150	1	641	584601
Exp2	18	Exp2-18-1	59.937	1.0.0.155	1	right	zhangjing	-766077647	2.0.10.242	2.0.10.242	09-20-2019	2019-09-20 06:34:24	14:34:24	female	2.0.10.147	235	Blue_C.bmp	1903-01-13	0		0	0	586813	0		0	0	NULL	NULL	NULL	Medium	Run1		List2	Catch.wav	V_S	0		0	1	586663	150	1	834	587497
Exp2	18	Exp2-18-1	59.937	1.0.0.155	1	right	zhangjing	-766077647	2.0.10.242	2.0.10.242	09-20-2019	2019-09-20 06:34:24	14:34:24	female	2.0.10.147	236	Blue_S_2.bmp	1903-09-13	0		0	0	589082	0		0	0	NULL	NULL	NULL	Medium	run1	1	List2	A_T.wav	AV_T	1	1	0	1	588932	150	1	597	589529
Exp2	18	Exp2-18-1	59.937	1.0.0.155	1	right	zhangjing	-766077647	2.0.10.242	2.0.10.242	09-20-2019	2019-09-20 06:34:24	14:34:24	female	2.0.10.147	237	Red_C.bmp	1904-05-08	0		0	0	591584	0		0	0	NULL	NULL	NULL	Medium	run1	1	List2	Catch.wav	V_T	1	1	1	1	591434	150	1	752	592186
Exp2	18	Exp2-18-1	59.937	1.0.0.155	1	right	zhangjing	-766077647	2.0.10.242	2.0.10.242	09-20-2019	2019-09-20 06:34:24	14:34:24	female	2.0.10.147	238	Catch.bmp	1904-05-14	0		0	1	594321	0		0	0	NULL	NULL	NULL	Medium	run1	1	List2	A_T.wav	A_T	1	1	1	1	594170	151	1	407	594577
Exp2	18	Exp2-18-1	59.937	1.0.0.155	1	right	zhangjing	-766077647	2.0.10.242	2.0.10.242	09-20-2019	2019-09-20 06:34:24	14:34:24	female	2.0.10.147	239	Catch.bmp	1902-08-06	0		1	0	597073	0		0	0	NULL	NULL	NULL	Medium	run1	1	List2	A_T.wav	A_T	1	1	0	1	596923	150	1	822	597745
Exp2	18	Exp2-18-1	59.937	1.0.0.155	1	right	zhangjing	-766077647	2.0.10.242	2.0.10.242	09-20-2019	2019-09-20 06:34:24	14:34:24	female	2.0.10.147	240	Red_C.bmp	1904-02-19	0		0	0	599176	0		0	0	NULL	NULL	NULL	Medium	run1	1	List2	A_T.wav	AV_T	1	1	0	2	599026	150	1	1119	600145
Exp2	18	Exp2-18-1	59.937	1.0.0.155	1	right	zhangjing	-766077647	2.0.10.242	2.0.10.242	09-20-2019	2019-09-20 06:34:24	14:34:24	female	2.0.10.147	241	Blue_S.bmp	1903-09-17	0		0	0	601845	0		0	0	NULL	NULL	NULL	Medium	run1	1	List2	A_T.wav	AV_T	1	1	0	1	601695	150	1	1002	602697
Exp2	18	Exp2-18-1	59.937	1.0.0.155	1	right	zhangjing	-766077647	2.0.10.242	2.0.10.242	09-20-2019	2019-09-20 06:34:24	14:34:24	female	2.0.10.147	242	Catch.bmp	1903-11-15	0		0	0	604348	0		0	0	NULL	NULL	NULL	Medium	run1	1	List2	A_T.wav	A_T	1	1	0	1	604198	150	1	1099	605297
Exp2	18	Exp2-18-1	59.937	1.0.0.155	1	right	zhangjing	-766077647	2.0.10.242	2.0.10.242	09-20-2019	2019-09-20 06:34:24	14:34:24	female	2.0.10.147	243	Catch.bmp	1903-01-22	0		0	0	606917	0		0	0	NULL	NULL	NULL	Medium	run1		List2	A_S.wav	A_S	0		0	1	606767	150		0	0
Exp2	18	Exp2-18-1	59.937	1.0.0.155	1	right	zhangjing	-766077647	2.0.10.242	2.0.10.242	09-20-2019	2019-09-20 06:34:24	14:34:24	female	2.0.10.147	244	Red_C_2.bmp	1902-08-08	0		0	0	609253	0		0	0	NULL	NULL	NULL	Medium	run1	1	List2	Catch.wav	V_T	1	1	0	1	609103	150	1	410	609513
Exp2	18	Exp2-18-1	59.937	1.0.0.155	1	right	zhangjing	-766077647	2.0.10.242	2.0.10.242	09-20-2019	2019-09-20 06:34:24	14:34:24	female	2.0.10.147	245	Blue_C_2.bmp	1903-09-05	0		0	0	611355	0		0	0	NULL	NULL	NULL	Medium	run1		List2	A_S.wav	AV_S	0		0	1	611205	150		0	0
Exp2	18	Exp2-18-1	59.937	1.0.0.155	1	right	zhangjing	-766077647	2.0.10.242	2.0.10.242	09-20-2019	2019-09-20 06:34:24	14:34:24	female	2.0.10.147	246	Red_C.bmp	1903-07-13	0		1	0	613924	0		0	0	NULL	NULL	NULL	Medium	run1	1	List2	A_T.wav	AV_T	1	1	0	1	613774	150	1	619	614393
Exp2	18	Exp2-18-1	59.937	1.0.0.155	1	right	zhangjing	-766077647	2.0.10.242	2.0.10.242	09-20-2019	2019-09-20 06:34:24	14:34:24	female	2.0.10.147	247	Catch.bmp	1904-03-01	0		0	0	616377	0		0	0	NULL	NULL	NULL	Medium	run1	1	List2	A_T.wav	A_T	1	1	0	1	616227	150	1	862	617089
Exp2	18	Exp2-18-1	59.937	1.0.0.155	1	right	zhangjing	-766077647	2.0.10.242	2.0.10.242	09-20-2019	2019-09-20 06:34:24	14:34:24	female	2.0.10.147	248	Red_C.bmp	1903-11-16	0		1	0	619046	0		0	0	NULL	NULL	NULL	Medium	run1	1	List2	A_T.wav	AV_T	1	1	0	1	618896	150	1	577	619473
Exp2	18	Exp2-18-1	59.937	1.0.0.155	1	right	zhangjing	-766077647	2.0.10.242	2.0.10.242	09-20-2019	2019-09-20 06:34:24	14:34:24	female	2.0.10.147	249	Red_S_2.bmp	1904-04-13	0		0	0	621616	0		0	0	NULL	NULL	NULL	Medium	run1		List2	A_S.wav	AV_S	0		0	1	621466	150		0	0
Exp2	18	Exp2-18-1	59.937	1.0.0.155	1	right	zhangjing	-766077647	2.0.10.242	2.0.10.242	09-20-2019	2019-09-20 06:34:24	14:34:24	female	2.0.10.147	250	Red_C.bmp	1904-04-05	0		0	0	624385	0		0	0	NULL	NULL	NULL	Medium	run1	1	List2	Catch.wav	V_T	1	1	1	1	624235	150	1	621	624856
Exp2	18	Exp2-18-1	59.937	1.0.0.155	1	right	zhangjing	-766077647	2.0.10.242	2.0.10.242	09-20-2019	2019-09-20 06:34:24	14:34:24	female	2.0.10.147	251	Catch.bmp	1903-06-01	0		0	0	627105	0		0	0	NULL	NULL	NULL	Medium	run1		List2	A_S.wav	A_S	0		0	1	626955	150		0	0
Exp2	18	Exp2-18-1	59.937	1.0.0.155	1	right	zhangjing	-766077647	2.0.10.242	2.0.10.242	09-20-2019	2019-09-20 06:34:24	14:34:24	female	2.0.10.147	252	Blue_S_2.bmp	1903-09-02	0		1	0	629557	0		0	0	NULL	NULL	NULL	Medium	run1	1	List2	Catch.wav	V_T	1	1	1	1	629407	150	1	729	630136
Exp2	18	Exp2-18-1	59.937	1.0.0.155	1	right	zhangjing	-766077647	2.0.10.242	2.0.10.242	09-20-2019	2019-09-20 06:34:24	14:34:24	female	2.0.10.147	253	Catch.bmp	1902-06-01	0		0	0	632060	0		0	0	NULL	NULL	NULL	Medium	run1		List2	A_S.wav	A_S	0		1	1	631910	150		0	0
Exp2	18	Exp2-18-1	59.937	1.0.0.155	1	right	zhangjing	-766077647	2.0.10.242	2.0.10.242	09-20-2019	2019-09-20 06:34:24	14:34:24	female	2.0.10.147	254	Red_S_2.bmp	1903-12-02	0		0	0	634162	0		0	0	NULL	NULL	NULL	Medium	run1		List2	Catch.wav	V_S	0		1	1	634012	150	1	740	634752
Exp2	18	Exp2-18-1	59.937	1.0.0.155	1	right	zhangjing	-766077647	2.0.10.242	2.0.10.242	09-20-2019	2019-09-20 06:34:24	14:34:24	female	2.0.10.147	255	Catch.bmp	1903-11-26	0		0	0	636748	0		0	0	NULL	NULL	NULL	Medium	run1	1	List2	A_T.wav	A_T	1	1	1	1	636598	150	1	882	637480
Exp2	18	Exp2-18-1	59.937	1.0.0.155	1	right	zhangjing	-766077647	2.0.10.242	2.0.10.242	09-20-2019	2019-09-20 06:34:24	14:34:24	female	2.0.10.147	256	Catch.bmp	1904-05-04	0		0	0	639334	0		0	0	NULL	NULL	NULL	Medium	run1	1	List2	A_T.wav	A_T	1	1	0	1	639184	150	1	856	640040
Exp2	18	Exp2-18-1	59.937	1.0.0.155	1	right	zhangjing	-766077647	2.0.10.242	2.0.10.242	09-20-2019	2019-09-20 06:34:24	14:34:24	female	2.0.10.147	257	Blue_C_2.bmp	1902-03-20	0		0	1	642071	0		0	0	NULL	NULL	NULL	Medium	run1		List2	Catch.wav	V_S	0		1	1	641920	151		0	0
Exp2	18	Exp2-18-1	59.937	1.0.0.155	1	right	zhangjing	-766077647	2.0.10.242	2.0.10.242	09-20-2019	2019-09-20 06:34:24	14:34:24	female	2.0.10.147	258	Blue_S_2.bmp	1903-09-29	0		0	0	644089	0		0	0	NULL	NULL	NULL	Medium	run1	1	List2	Catch.wav	V_T	1	1	0	1	643939	150	1	1245	645184
Exp2	18	Exp2-18-1	59.937	1.0.0.155	1	right	zhangjing	-766077647	2.0.10.242	2.0.10.242	09-20-2019	2019-09-20 06:34:24	14:34:24	female	2.0.10.147	259	Catch.bmp	1902-04-18	0		0	1	646609	0		0	0	NULL	NULL	NULL	Medium	run1	1	List2	A_T.wav	A_T	1	1	1	1	646458	151	1	527	646985
Exp2	18	Exp2-18-1	59.937	1.0.0.155	1	right	zhangjing	-766077647	2.0.10.242	2.0.10.242	09-20-2019	2019-09-20 06:34:24	14:34:24	female	2.0.10.147	260	Blue_C_2.bmp	1902-10-27	0		0	0	648611	0		0	0	NULL	NULL	NULL	Medium	run1		List2	Catch.wav	V_S	0		0	1	648461	150	1	644	649105
