# Supplementary material for: Visual Perceptual Load Attenuates Age-Related Audiovisual Integration in an Audiovisual Discrimination Task
Source: Front Psychol. 2021 Sep 29;12:740221. doi: 10.3389/fpsyg.2021.740221 (PMC8511317; doi:10.3389/fpsyg.2021.740221)
Supplement: Supplementary file 1 [file Data_Sheet_1.ZIP › Export data/Group 1_Data_Younger/Exp2_Medium load/Subject_19.xlsx]

## Sheet: Sheet1
ExperimentName	Subject	DataFile.Basename	Display.RefreshRate	ExperimentVersion	Group	Handedness	Name	RandomSeed	RuntimeVersion	RuntimeVersionExpected	SessionDate	SessionStartDateTimeUtc	SessionTime	Sex	StudioVersion	Block	Image	ITI	ITI.ACC	ITI.CRESP	ITI.DurationError	ITI.OnsetDelay	ITI.OnsetTime	ITI.OnsetToOnsetTime	ITI.RESP	ITI.RT	ITI.RTTime	List1	List1.Cycle	List1.Sample	PercetualLoad	Procedure	Response	Running	Sound	StimulusType	Target.ACC	Target.CRESP	Target.DurationError	Target.OnsetDelay	Target.OnsetTime	Target.OnsetToOnsetTime	Target.RESP	Target.RT	Target.RTTime
Exp2	19	Exp2-19-1	59.937	1.0.0.156	1	right	qinchangfeng	-414065104	2.0.10.242	2.0.10.242	09-20-2019	2019-09-20 07:16:54	15:16:54	female	2.0.10.147	1	Red_S_2.bmp	1903-01-14	0		0	0	127116	0		0	0	18	1	1	Medium	Prac		List1	A_S.wav	AV_S	0		122	1	126966	150	1	1222	128188
Exp2	19	Exp2-19-1	59.937	1.0.0.156	1	right	qinchangfeng	-414065104	2.0.10.242	2.0.10.242	09-20-2019	2019-09-20 07:16:54	15:16:54	female	2.0.10.147	2	Red_C_2.bmp	1903-11-16	0		0	0	129419	0		0	0	6	1	2	Medium	Prac	1	List1	Catch.wav	V_T	0		1	1	129269	150		0	0
Exp2	19	Exp2-19-1	59.937	1.0.0.156	1	right	qinchangfeng	-414065104	2.0.10.242	2.0.10.242	09-20-2019	2019-09-20 07:16:54	15:16:54	female	2.0.10.147	3	Red_S.bmp	1903-09-25	0		0	0	132055	0		0	0	7	1	3	Medium	Prac		List1	Catch.wav	V_S	0		0	1	131905	150		0	0
Exp2	19	Exp2-19-1	59.937	1.0.0.156	1	right	qinchangfeng	-414065104	2.0.10.242	2.0.10.242	09-20-2019	2019-09-20 07:16:54	15:16:54	female	2.0.10.147	4	Blue_S.bmp	1902-05-20	0		0	1	134658	0		0	0	13	1	4	Medium	Prac	1	List1	A_T.wav	AV_T	1	1	1	1	134507	151	1	480	134987
Exp2	19	Exp2-19-1	59.937	1.0.0.156	1	right	qinchangfeng	-414065104	2.0.10.242	2.0.10.242	09-20-2019	2019-09-20 07:16:54	15:16:54	female	2.0.10.147	5	Blue_S_2.bmp	1902-07-03	0		0	0	136676	0		0	0	4	1	5	Medium	Prac	1	List1	Catch.wav	V_T	1	1	1	1	136526	150	1	629	137155
Exp2	19	Exp2-19-1	59.937	1.0.0.156	1	right	qinchangfeng	-414065104	2.0.10.242	2.0.10.242	09-20-2019	2019-09-20 07:16:54	15:16:54	female	2.0.10.147	6	Catch.bmp	1902-05-18	0		0	0	138745	0		0	0	9	1	6	Medium	Prac		List1	A_S.wav	A_S	0		1	1	138595	150		0	0
Exp2	19	Exp2-19-1	59.937	1.0.0.156	1	right	qinchangfeng	-414065104	2.0.10.242	2.0.10.242	09-20-2019	2019-09-20 07:16:54	15:16:54	female	2.0.10.147	7	Blue_S_2.bmp	1903-05-09	0		0	1	140831	0		0	0	4	1	7	Medium	Prac	1	List1	Catch.wav	V_T	1	1	2	1	140680	151	1	595	141275
Exp2	19	Exp2-19-1	59.937	1.0.0.156	1	right	qinchangfeng	-414065104	2.0.10.242	2.0.10.242	09-20-2019	2019-09-20 07:16:54	15:16:54	female	2.0.10.147	8	Blue_C.bmp	1902-03-16	0		1	0	143216	0		0	0	11	1	8	Medium	Prac		List1	A_S.wav	AV_S	0		1	1	143066	150		0	0
Exp2	19	Exp2-19-1	59.937	1.0.0.156	1	right	qinchangfeng	-414065104	2.0.10.242	2.0.10.242	09-20-2019	2019-09-20 07:16:54	15:16:54	female	2.0.10.147	9	Catch.bmp	1902-03-18	0		0	0	145235	0		0	0	10	1	9	Medium	Prac	1	List1	A_T.wav	A_T	1	1	0	1	145085	150	1	524	145609
Exp2	19	Exp2-19-1	59.937	1.0.0.156	1	right	qinchangfeng	-414065104	2.0.10.242	2.0.10.242	09-20-2019	2019-09-20 07:16:54	15:16:54	female	2.0.10.147	10	Catch.bmp	1903-02-11	0		0	0	147204	0		0	0	10	1	10	Medium	Prac	1	List1	A_T.wav	A_T	1	1	0	1	147054	150	1	437	147491
Exp2	19	Exp2-19-1	59.937	1.0.0.156	1	right	qinchangfeng	-414065104	2.0.10.242	2.0.10.242	09-20-2019	2019-09-20 07:16:54	15:16:54	female	2.0.10.147	11	Blue_S.bmp	1902-12-19	0		0	0	149490	0		0	0	13	1	11	Medium	Prac	1	List1	A_T.wav	AV_T	1	1	0	1	149340	150	1	279	149619
Exp2	19	Exp2-19-1	59.937	1.0.0.156	1	right	qinchangfeng	-414065104	2.0.10.242	2.0.10.242	09-20-2019	2019-09-20 07:16:54	15:16:54	female	2.0.10.147	12	Red_S_2.bmp	1903-02-03	0		0	0	151725	0		0	0	8	1	12	Medium	Prac		List1	Catch.wav	V_S	0		1	1	151575	150	1	348	151923
Exp2	19	Exp2-19-1	59.937	1.0.0.156	1	right	qinchangfeng	-414065104	2.0.10.242	2.0.10.242	09-20-2019	2019-09-20 07:16:54	15:16:54	female	2.0.10.147	13	Red_S_2.bmp	1904-05-02	0		0	0	154011	0		0	0	18	1	13	Medium	Prac		List1	A_S.wav	AV_S	0		1	1	153861	150	1	422	154283
Exp2	19	Exp2-19-1	59.937	1.0.0.156	1	right	qinchangfeng	-414065104	2.0.10.242	2.0.10.242	09-20-2019	2019-09-20 07:16:54	15:16:54	female	2.0.10.147	14	Blue_S_2.bmp	1903-03-31	0		0	0	156747	0		0	0	14	1	14	Medium	Prac	1	List1	A_T.wav	AV_T	1	1	0	1	156597	150	1	574	157171
Exp2	19	Exp2-19-1	59.937	1.0.0.156	1	right	qinchangfeng	-414065104	2.0.10.242	2.0.10.242	09-20-2019	2019-09-20 07:16:54	15:16:54	female	2.0.10.147	15	Red_S.bmp	1902-07-17	0		0	0	159083	0		0	0	7	1	15	Medium	Prac		List1	Catch.wav	V_S	0		1	1	158933	150		0	0
Exp2	19	Exp2-19-1	59.937	1.0.0.156	1	right	qinchangfeng	-414065104	2.0.10.242	2.0.10.242	09-20-2019	2019-09-20 07:16:54	15:16:54	female	2.0.10.147	16	Blue_S_2.bmp	1902-03-25	0		0	0	161252	0		0	0	14	1	16	Medium	Prac	1	List1	A_T.wav	AV_T	1	1	0	1	161102	150	1	749	161851
Exp2	19	Exp2-19-1	59.937	1.0.0.156	1	right	qinchangfeng	-414065104	2.0.10.242	2.0.10.242	09-20-2019	2019-09-20 07:16:54	15:16:54	female	2.0.10.147	17	Blue_S.bmp	1902-11-12	0		0	0	163221	0		0	0	13	1	17	Medium	Prac	1	List1	A_T.wav	AV_T	1	1	0	1	163071	150	1	412	163483
Exp2	19	Exp2-19-1	59.937	1.0.0.156	1	right	qinchangfeng	-414065104	2.0.10.242	2.0.10.242	09-20-2019	2019-09-20 07:16:54	15:16:54	female	2.0.10.147	18	Blue_S_2.bmp	1902-05-30	0		0	0	165423	0		0	0	14	1	18	Medium	Prac	1	List1	A_T.wav	AV_T	1	1	0	1	165273	150	1	511	165784
Exp2	19	Exp2-19-1	59.937	1.0.0.156	1	right	qinchangfeng	-414065104	2.0.10.242	2.0.10.242	09-20-2019	2019-09-20 07:16:54	15:16:54	female	2.0.10.147	19	Blue_S.bmp	1904-02-28	0		0	1	167459	0		0	0	3	1	19	Medium	Prac	1	List1	Catch.wav	V_T	1	1	1	1	167308	151	1	567	167875
Exp2	19	Exp2-19-1	59.937	1.0.0.156	1	right	qinchangfeng	-414065104	2.0.10.242	2.0.10.242	09-20-2019	2019-09-20 07:16:54	15:16:54	female	2.0.10.147	20	Red_C_2.bmp	1902-06-20	0		0	0	170128	0		0	0	6	1	20	Medium	Prac	1	List1	Catch.wav	V_T	1	1	0	1	169978	150	1	545	170523
Exp2	19	Exp2-19-1	59.937	1.0.0.156	1	right	qinchangfeng	-414065104	2.0.10.242	2.0.10.242	09-20-2019	2019-09-20 07:16:54	15:16:54	female	2.0.10.147	21	Red_C_2.bmp	1903-01-13	0		1	0	176968	0		0	0	NULL	NULL	NULL	Medium	run1	1	List2	A_T.wav	AV_T	1	1	1	1	176818	150	1	303	177121
Exp2	19	Exp2-19-1	59.937	1.0.0.156	1	right	qinchangfeng	-414065104	2.0.10.242	2.0.10.242	09-20-2019	2019-09-20 07:16:54	15:16:54	female	2.0.10.147	22	Blue_S_2.bmp	1904-04-13	0		0	1	179238	0		0	0	NULL	NULL	NULL	Medium	run1	1	List2	A_T.wav	AV_T	1	1	1	1	179087	151	1	364	179451
Exp2	19	Exp2-19-1	59.937	1.0.0.156	1	right	qinchangfeng	-414065104	2.0.10.242	2.0.10.242	09-20-2019	2019-09-20 07:16:54	15:16:54	female	2.0.10.147	23	Catch.bmp	1904-01-03	0		0	0	181957	0		0	0	NULL	NULL	NULL	Medium	run1	1	List2	A_T.wav	A_T	1	1	0	1	181807	150	1	546	182353
Exp2	19	Exp2-19-1	59.937	1.0.0.156	1	right	qinchangfeng	-414065104	2.0.10.242	2.0.10.242	09-20-2019	2019-09-20 07:16:54	15:16:54	female	2.0.10.147	24	Catch.bmp	1903-12-07	0		0	0	184576	0		0	0	NULL	NULL	NULL	Medium	run1	1	List2	A_T.wav	A_T	1	1	0	1	184426	150	1	313	184739
Exp2	19	Exp2-19-1	59.937	1.0.0.156	1	right	qinchangfeng	-414065104	2.0.10.242	2.0.10.242	09-20-2019	2019-09-20 07:16:54	15:16:54	female	2.0.10.147	25	Red_C_2.bmp	1903-03-13	0		1	0	187162	0		0	0	NULL	NULL	NULL	Medium	run1	1	List2	Catch.wav	V_T	1	1	1	1	187012	150	1	326	187338
Exp2	19	Exp2-19-1	59.937	1.0.0.156	1	right	qinchangfeng	-414065104	2.0.10.242	2.0.10.242	09-20-2019	2019-09-20 07:16:54	15:16:54	female	2.0.10.147	26	Red_C.bmp	1903-04-05	0		0	1	189482	0		0	0	NULL	NULL	NULL	Medium	run1	1	List2	A_T.wav	AV_T	1	1	1	1	189331	151	1	231	189562
Exp2	19	Exp2-19-1	59.937	1.0.0.156	1	right	qinchangfeng	-414065104	2.0.10.242	2.0.10.242	09-20-2019	2019-09-20 07:16:54	15:16:54	female	2.0.10.147	27	Blue_S_2.bmp	1903-04-17	0		0	0	191834	0		0	0	NULL	NULL	NULL	Medium	run1	1	List2	Catch.wav	V_T	1	1	1	1	191684	150	1	254	191938
Exp2	19	Exp2-19-1	59.937	1.0.0.156	1	right	qinchangfeng	-414065104	2.0.10.242	2.0.10.242	09-20-2019	2019-09-20 07:16:54	15:16:54	female	2.0.10.147	28	Red_S.bmp	1903-06-27	0		1	0	194186	0		0	0	NULL	NULL	NULL	Medium	run1		List2	Catch.wav	V_S	0		0	1	194036	150	1	230	194266
Exp2	19	Exp2-19-1	59.937	1.0.0.156	1	right	qinchangfeng	-414065104	2.0.10.242	2.0.10.242	09-20-2019	2019-09-20 07:16:54	15:16:54	female	2.0.10.147	29	Red_C.bmp	1903-12-05	0		0	0	196622	0		0	0	NULL	NULL	NULL	Medium	run1	1	List2	A_T.wav	AV_T	1	1	1	1	196472	150	1	362	196834
Exp2	19	Exp2-19-1	59.937	1.0.0.156	1	right	qinchangfeng	-414065104	2.0.10.242	2.0.10.242	09-20-2019	2019-09-20 07:16:54	15:16:54	female	2.0.10.147	30	Blue_S.bmp	1903-11-01	0		0	0	199208	0		0	0	NULL	NULL	NULL	Medium	run1	1	List2	Catch.wav	V_T	1	1	1	1	199058	150	1	616	199674
Exp2	19	Exp2-19-1	59.937	1.0.0.156	1	right	qinchangfeng	-414065104	2.0.10.242	2.0.10.242	09-20-2019	2019-09-20 07:16:54	15:16:54	female	2.0.10.147	31	Red_C.bmp	1902-06-25	0		0	0	201761	0		0	0	NULL	NULL	NULL	Medium	run1	1	List2	A_T.wav	AV_T	1	1	0	1	201611	150	1	311	201922
Exp2	19	Exp2-19-1	59.937	1.0.0.156	1	right	qinchangfeng	-414065104	2.0.10.242	2.0.10.242	09-20-2019	2019-09-20 07:16:54	15:16:54	female	2.0.10.147	32	Red_S_2.bmp	1903-10-24	0		0	0	203830	0		0	0	NULL	NULL	NULL	Medium	run1		List2	Catch.wav	V_S	0		0	1	203680	150	1	338	204018
Exp2	19	Exp2-19-1	59.937	1.0.0.156	1	right	qinchangfeng	-414065104	2.0.10.242	2.0.10.242	09-20-2019	2019-09-20 07:16:54	15:16:54	female	2.0.10.147	33	Blue_S_2.bmp	1903-12-21	0		0	1	206383	0		0	0	NULL	NULL	NULL	Medium	run1	1	List2	Catch.wav	V_T	1	1	1	1	206232	151	1	586	206818
Exp2	19	Exp2-19-1	59.937	1.0.0.156	1	right	qinchangfeng	-414065104	2.0.10.242	2.0.10.242	09-20-2019	2019-09-20 07:16:54	15:16:54	female	2.0.10.147	34	Red_C_2.bmp	1903-06-29	0		0	0	208985	0		0	0	NULL	NULL	NULL	Medium	run1	1	List2	Catch.wav	V_T	1	1	0	1	208835	150	1	343	209178
Exp2	19	Exp2-19-1	59.937	1.0.0.156	1	right	qinchangfeng	-414065104	2.0.10.242	2.0.10.242	09-20-2019	2019-09-20 07:16:54	15:16:54	female	2.0.10.147	35	Blue_C_2.bmp	1902-11-27	0		0	0	211421	0		0	0	NULL	NULL	NULL	Medium	run1		List2	A_S.wav	AV_S	0		1	1	211271	150		0	0
Exp2	19	Exp2-19-1	59.937	1.0.0.156	1	right	qinchangfeng	-414065104	2.0.10.242	2.0.10.242	09-20-2019	2019-09-20 07:16:54	15:16:54	female	2.0.10.147	36	Catch.bmp	1904-03-09	0		0	0	213690	0		0	0	NULL	NULL	NULL	Medium	run1	1	List2	A_T.wav	A_T	1	1	0	1	213540	150	1	486	214026
Exp2	19	Exp2-19-1	59.937	1.0.0.156	1	right	qinchangfeng	-414065104	2.0.10.242	2.0.10.242	09-20-2019	2019-09-20 07:16:54	15:16:54	female	2.0.10.147	37	Catch.bmp	1902-03-28	0		0	0	216376	0		0	0	NULL	NULL	NULL	Medium	run1	1	List2	A_T.wav	A_T	1	1	0	1	216226	150	1	671	216897
Exp2	19	Exp2-19-1	59.937	1.0.0.156	1	right	qinchangfeng	-414065104	2.0.10.242	2.0.10.242	09-20-2019	2019-09-20 07:16:54	15:16:54	female	2.0.10.147	38	Catch.bmp	1904-04-09	0		0	0	218345	0		0	0	NULL	NULL	NULL	Medium	run1	1	List2	A_T.wav	A_T	1	1	0	1	218195	150	1	439	218634
Exp2	19	Exp2-19-1	59.937	1.0.0.156	1	right	qinchangfeng	-414065104	2.0.10.242	2.0.10.242	09-20-2019	2019-09-20 07:16:54	15:16:54	female	2.0.10.147	39	Blue_C_2.bmp	1903-01-17	0		0	1	221065	0		0	0	NULL	NULL	NULL	Medium	run1		List2	A_S.wav	AV_S	0		1	1	220914	151	1	261	221175
Exp2	19	Exp2-19-1	59.937	1.0.0.156	1	right	qinchangfeng	-414065104	2.0.10.242	2.0.10.242	09-20-2019	2019-09-20 07:16:54	15:16:54	female	2.0.10.147	40	Catch.bmp	1902-03-31	0		0	0	223334	0		0	0	NULL	NULL	NULL	Medium	run1		List2	A_S.wav	A_S	0		0	2	223184	150	1	602	223786
Exp2	19	Exp2-19-1	59.937	1.0.0.156	1	right	qinchangfeng	-414065104	2.0.10.242	2.0.10.242	09-20-2019	2019-09-20 07:16:54	15:16:54	female	2.0.10.147	41	Red_S.bmp	1903-05-31	0		0	0	225302	0		0	0	NULL	NULL	NULL	Medium	run1		List2	Catch.wav	V_S	0		1	1	225152	150	1	608	225760
Exp2	19	Exp2-19-1	59.937	1.0.0.156	1	right	qinchangfeng	-414065104	2.0.10.242	2.0.10.242	09-20-2019	2019-09-20 07:16:54	15:16:54	female	2.0.10.147	42	Blue_S.bmp	1903-05-22	0		0	0	227705	0		0	0	NULL	NULL	NULL	Medium	run1	1	List2	A_T.wav	AV_T	1	1	0	1	227555	150	1	629	228184
Exp2	19	Exp2-19-1	59.937	1.0.0.156	1	right	qinchangfeng	-414065104	2.0.10.242	2.0.10.242	09-20-2019	2019-09-20 07:16:54	15:16:54	female	2.0.10.147	43	Blue_S.bmp	1904-05-11	0		0	0	230091	0		0	0	NULL	NULL	NULL	Medium	run1	1	List2	Catch.wav	V_T	1	1	0	1	229941	150	1	773	230714
Exp2	19	Exp2-19-1	59.937	1.0.0.156	1	right	qinchangfeng	-414065104	2.0.10.242	2.0.10.242	09-20-2019	2019-09-20 07:16:54	15:16:54	female	2.0.10.147	44	Catch.bmp	1903-01-19	0		0	1	232844	0		0	0	NULL	NULL	NULL	Medium	run1		List2	A_S.wav	A_S	0		1	1	232693	151		0	0
Exp2	19	Exp2-19-1	59.937	1.0.0.156	1	right	qinchangfeng	-414065104	2.0.10.242	2.0.10.242	09-20-2019	2019-09-20 07:16:54	15:16:54	female	2.0.10.147	45	Catch.bmp	1903-08-07	0		0	0	235163	0		0	0	NULL	NULL	NULL	Medium	run1	1	List2	A_T.wav	A_T	1	1	0	1	235013	150	1	613	235626
Exp2	19	Exp2-19-1	59.937	1.0.0.156	1	right	qinchangfeng	-414065104	2.0.10.242	2.0.10.242	09-20-2019	2019-09-20 07:16:54	15:16:54	female	2.0.10.147	46	Red_C.bmp	1903-05-06	0		0	0	237632	0		0	0	NULL	NULL	NULL	Medium	run1	1	List2	A_T.wav	AV_T	1	1	0	1	237482	150	1	670	238152
Exp2	19	Exp2-19-1	59.937	1.0.0.156	1	right	qinchangfeng	-414065104	2.0.10.242	2.0.10.242	09-20-2019	2019-09-20 07:16:54	15:16:54	female	2.0.10.147	47	Blue_S_2.bmp	1903-01-15	0		0	0	240001	0		0	0	NULL	NULL	NULL	Medium	run1	1	List2	Catch.wav	V_T	1	1	1	1	239851	150	1	613	240464
Exp2	19	Exp2-19-1	59.937	1.0.0.156	1	right	qinchangfeng	-414065104	2.0.10.242	2.0.10.242	09-20-2019	2019-09-20 07:16:54	15:16:54	female	2.0.10.147	48	Catch.bmp	1902-09-14	0		0	0	242270	0		0	0	NULL	NULL	NULL	Medium	run1	1	List2	A_T.wav	A_T	1	1	1	1	242120	150	1	554	242674
Exp2	19	Exp2-19-1	59.937	1.0.0.156	1	right	qinchangfeng	-414065104	2.0.10.242	2.0.10.242	09-20-2019	2019-09-20 07:16:54	15:16:54	female	2.0.10.147	49	Catch.bmp	1904-02-18	0		0	0	244406	0		0	0	NULL	NULL	NULL	Medium	run1		List2	A_S.wav	A_S	0		0	1	244256	150		0	0
Exp2	19	Exp2-19-1	59.937	1.0.0.156	1	right	qinchangfeng	-414065104	2.0.10.242	2.0.10.242	09-20-2019	2019-09-20 07:16:54	15:16:54	female	2.0.10.147	50	Red_S_2.bmp	1903-07-15	0		0	0	247142	0		0	0	NULL	NULL	NULL	Medium	run1		List2	Catch.wav	V_S	0		0	1	246992	150	1	505	247497
Exp2	19	Exp2-19-1	59.937	1.0.0.156	1	right	qinchangfeng	-414065104	2.0.10.242	2.0.10.242	09-20-2019	2019-09-20 07:16:54	15:16:54	female	2.0.10.147	51	Red_C.bmp	1903-01-16	0		1	0	249594	0		0	0	NULL	NULL	NULL	Medium	run1	1	List2	A_T.wav	AV_T	1	1	1	1	249444	150	1	429	249873
Exp2	19	Exp2-19-1	59.937	1.0.0.156	1	right	qinchangfeng	-414065104	2.0.10.242	2.0.10.242	09-20-2019	2019-09-20 07:16:54	15:16:54	female	2.0.10.147	52	Red_C_2.bmp	1903-01-26	0		0	1	251864	0		0	0	NULL	NULL	NULL	Medium	run1	1	List2	A_T.wav	AV_T	1	1	1	1	251713	151	1	670	252383
Exp2	19	Exp2-19-1	59.937	1.0.0.156	1	right	qinchangfeng	-414065104	2.0.10.242	2.0.10.242	09-20-2019	2019-09-20 07:16:54	15:16:54	female	2.0.10.147	53	Red_C_2.bmp	1903-11-22	0		0	1	254133	0		0	0	NULL	NULL	NULL	Medium	run1	1	List2	A_T.wav	AV_T	1	1	1	1	253982	151	1	651	254633
Exp2	19	Exp2-19-1	59.937	1.0.0.156	1	right	qinchangfeng	-414065104	2.0.10.242	2.0.10.242	09-20-2019	2019-09-20 07:16:54	15:16:54	female	2.0.10.147	54	Red_C.bmp	1903-08-16	0		0	0	256702	0		0	0	NULL	NULL	NULL	Medium	run1	1	List2	A_T.wav	AV_T	1	1	0	1	256552	150	1	337	256889
Exp2	19	Exp2-19-1	59.937	1.0.0.156	1	right	qinchangfeng	-414065104	2.0.10.242	2.0.10.242	09-20-2019	2019-09-20 07:16:54	15:16:54	female	2.0.10.147	55	Catch.bmp	1903-11-14	0		0	0	259188	0		0	0	NULL	NULL	NULL	Medium	run1	1	List2	A_T.wav	A_T	1	1	0	1	259038	150	1	459	259497
Exp2	19	Exp2-19-1	59.937	1.0.0.156	1	right	qinchangfeng	-414065104	2.0.10.242	2.0.10.242	09-20-2019	2019-09-20 07:16:54	15:16:54	female	2.0.10.147	56	Catch.bmp	1904-03-01	0		0	0	261757	0		0	0	NULL	NULL	NULL	Medium	run1	1	List2	A_T.wav	A_T	1	1	0	1	261607	150	1	384	261991
Exp2	19	Exp2-19-1	59.937	1.0.0.156	1	right	qinchangfeng	-414065104	2.0.10.242	2.0.10.242	09-20-2019	2019-09-20 07:16:54	15:16:54	female	2.0.10.147	57	Catch.bmp	1903-01-21	0		0	0	264427	0		0	0	NULL	NULL	NULL	Medium	run1	1	List2	A_T.wav	A_T	1	1	0	2	264277	150	1	402	264679
Exp2	19	Exp2-19-1	59.937	1.0.0.156	1	right	qinchangfeng	-414065104	2.0.10.242	2.0.10.242	09-20-2019	2019-09-20 07:16:54	15:16:54	female	2.0.10.147	58	Catch.bmp	1902-07-27	0		0	0	266696	0		0	0	NULL	NULL	NULL	Medium	run1	1	List2	A_T.wav	A_T	1	1	0	1	266546	150	1	391	266937
Exp2	19	Exp2-19-1	59.937	1.0.0.156	1	right	qinchangfeng	-414065104	2.0.10.242	2.0.10.242	09-20-2019	2019-09-20 07:16:54	15:16:54	female	2.0.10.147	59	Red_C.bmp	1903-04-11	0		0	0	268798	0		0	0	NULL	NULL	NULL	Medium	run1	1	List2	Catch.wav	V_T	1	1	0	1	268648	150	1	463	269111
Exp2	19	Exp2-19-1	59.937	1.0.0.156	1	right	qinchangfeng	-414065104	2.0.10.242	2.0.10.242	09-20-2019	2019-09-20 07:16:54	15:16:54	female	2.0.10.147	60	Blue_S.bmp	1904-02-21	0		0	0	271150	0		0	0	NULL	NULL	NULL	Medium	run1	1	List2	Catch.wav	V_T	1	1	0	1	271000	150	1	577	271577
Exp2	19	Exp2-19-1	59.937	1.0.0.156	1	right	qinchangfeng	-414065104	2.0.10.242	2.0.10.242	09-20-2019	2019-09-20 07:16:54	15:16:54	female	2.0.10.147	61	Blue_S.bmp	1903-07-20	0		0	0	273820	0		0	0	NULL	NULL	NULL	Medium	run1	1	List2	Catch.wav	V_T	1	1	0	1	273670	150	1	555	274225
Exp2	19	Exp2-19-1	59.937	1.0.0.156	1	right	qinchangfeng	-414065104	2.0.10.242	2.0.10.242	09-20-2019	2019-09-20 07:16:54	15:16:54	female	2.0.10.147	62	Red_C_2.bmp	1903-03-22	0		0	0	276272	0		0	0	NULL	NULL	NULL	Medium	run1	1	List2	A_T.wav	AV_T	1	1	1	1	276122	150	1	575	276697
Exp2	19	Exp2-19-1	59.937	1.0.0.156	1	right	qinchangfeng	-414065104	2.0.10.242	2.0.10.242	09-20-2019	2019-09-20 07:16:54	15:16:54	female	2.0.10.147	63	Catch.bmp	1902-09-26	0		0	0	278608	0		0	0	NULL	NULL	NULL	Medium	run1	1	List2	A_T.wav	A_T	1	1	0	1	278458	150	1	701	279159
Exp2	19	Exp2-19-1	59.937	1.0.0.156	1	right	qinchangfeng	-414065104	2.0.10.242	2.0.10.242	09-20-2019	2019-09-20 07:16:54	15:16:54	female	2.0.10.147	64	Catch.bmp	1902-09-11	0		1	0	280760	0		0	0	NULL	NULL	NULL	Medium	run1	1	List2	A_T.wav	A_T	1	1	0	1	280610	150	1	391	281001
Exp2	19	Exp2-19-1	59.937	1.0.0.156	1	right	qinchangfeng	-414065104	2.0.10.242	2.0.10.242	09-20-2019	2019-09-20 07:16:54	15:16:54	female	2.0.10.147	65	Red_C.bmp	1902-12-14	0		0	0	282896	0		0	0	NULL	NULL	NULL	Medium	run1	1	List2	A_T.wav	AV_T	1	1	0	1	282746	150	1	271	283017
Exp2	19	Exp2-19-1	59.937	1.0.0.156	1	right	qinchangfeng	-414065104	2.0.10.242	2.0.10.242	09-20-2019	2019-09-20 07:16:54	15:16:54	female	2.0.10.147	66	Catch.bmp	1903-09-11	0		0	0	285132	0		0	0	NULL	NULL	NULL	Medium	run1	1	List2	A_T.wav	A_T	1	1	0	2	284982	150	1	457	285439
Exp2	19	Exp2-19-1	59.937	1.0.0.156	1	right	qinchangfeng	-414065104	2.0.10.242	2.0.10.242	09-20-2019	2019-09-20 07:16:54	15:16:54	female	2.0.10.147	67	Blue_S_2.bmp	1904-02-09	0		0	0	287634	0		0	0	NULL	NULL	NULL	Medium	run1	1	List2	A_T.wav	AV_T	1	1	0	1	287484	150	1	557	288041
Exp2	19	Exp2-19-1	59.937	1.0.0.156	1	right	qinchangfeng	-414065104	2.0.10.242	2.0.10.242	09-20-2019	2019-09-20 07:16:54	15:16:54	female	2.0.10.147	68	Blue_S.bmp	1902-07-05	0		0	0	290287	0		0	0	NULL	NULL	NULL	Medium	run1	1	List2	A_T.wav	AV_T	1	1	0	1	290137	150	1	320	290457
Exp2	19	Exp2-19-1	59.937	1.0.0.156	1	right	qinchangfeng	-414065104	2.0.10.242	2.0.10.242	09-20-2019	2019-09-20 07:16:54	15:16:54	female	2.0.10.147	69	Catch.bmp	1902-08-09	0		0	0	292356	0		0	0	NULL	NULL	NULL	Medium	run1	1	List2	A_T.wav	A_T	1	1	0	1	292206	150	1	496	292702
Exp2	19	Exp2-19-1	59.937	1.0.0.156	1	right	qinchangfeng	-414065104	2.0.10.242	2.0.10.242	09-20-2019	2019-09-20 07:16:54	15:16:54	female	2.0.10.147	70	Red_C.bmp	1902-07-24	0		0	0	294458	0		0	0	NULL	NULL	NULL	Medium	run1	1	List2	A_T.wav	AV_T	1	1	0	1	294308	150	1	469	294777
Exp2	19	Exp2-19-1	59.937	1.0.0.156	1	right	qinchangfeng	-414065104	2.0.10.242	2.0.10.242	09-20-2019	2019-09-20 07:16:54	15:16:54	female	2.0.10.147	71	Red_C.bmp	1904-04-30	0		0	1	296544	0		0	0	NULL	NULL	NULL	Medium	run1	1	List2	A_T.wav	AV_T	1	1	1	1	296393	151	1	334	296727
Exp2	19	Exp2-19-1	59.937	1.0.0.156	1	right	qinchangfeng	-414065104	2.0.10.242	2.0.10.242	09-20-2019	2019-09-20 07:16:54	15:16:54	female	2.0.10.147	72	Blue_C.bmp	1903-10-11	0		0	0	299280	0		0	0	NULL	NULL	NULL	Medium	run1		List2	A_S.wav	AV_S	0		0	1	299130	150		0	0
Exp2	19	Exp2-19-1	59.937	1.0.0.156	1	right	qinchangfeng	-414065104	2.0.10.242	2.0.10.242	09-20-2019	2019-09-20 07:16:54	15:16:54	female	2.0.10.147	73	Blue_S.bmp	1902-03-26	0		0	0	301866	0		0	0	NULL	NULL	NULL	Medium	run1	1	List2	Catch.wav	V_T	1	1	0	1	301716	150	1	660	302376
Exp2	19	Exp2-19-1	59.937	1.0.0.156	1	right	qinchangfeng	-414065104	2.0.10.242	2.0.10.242	09-20-2019	2019-09-20 07:16:54	15:16:54	female	2.0.10.147	74	Catch.bmp	1903-11-29	0		0	1	303835	0		0	0	NULL	NULL	NULL	Medium	run1	1	List2	A_T.wav	A_T	1	1	1	1	303684	151	1	700	304384
Exp2	19	Exp2-19-1	59.937	1.0.0.156	1	right	qinchangfeng	-414065104	2.0.10.242	2.0.10.242	09-20-2019	2019-09-20 07:16:54	15:16:54	female	2.0.10.147	75	Catch.bmp	1903-11-17	0		0	1	306421	0		0	0	NULL	NULL	NULL	Medium	run1	1	List2	A_T.wav	A_T	1	1	1	1	306270	151	1	393	306663
Exp2	19	Exp2-19-1	59.937	1.0.0.156	1	right	qinchangfeng	-414065104	2.0.10.242	2.0.10.242	09-20-2019	2019-09-20 07:16:54	15:16:54	female	2.0.10.147	76	Red_C.bmp	1903-04-09	0		0	0	308990	0		0	0	NULL	NULL	NULL	Medium	run1	1	List2	Catch.wav	V_T	1	1	1	1	308840	150	1	454	309294
Exp2	19	Exp2-19-1	59.937	1.0.0.156	1	right	qinchangfeng	-414065104	2.0.10.242	2.0.10.242	09-20-2019	2019-09-20 07:16:54	15:16:54	female	2.0.10.147	77	Blue_C.bmp	1903-12-14	0		1	0	311342	0		0	0	NULL	NULL	NULL	Medium	run1		List2	A_S.wav	AV_S	0		1	1	311192	150		0	0
Exp2	19	Exp2-19-1	59.937	1.0.0.156	1	right	qinchangfeng	-414065104	2.0.10.242	2.0.10.242	09-20-2019	2019-09-20 07:16:54	15:16:54	female	2.0.10.147	78	Red_C.bmp	1903-03-03	0		0	0	313995	0		0	0	NULL	NULL	NULL	Medium	run1	1	List2	A_T.wav	AV_T	1	1	0	1	313845	150	1	347	314192
Exp2	19	Exp2-19-1	59.937	1.0.0.156	1	right	qinchangfeng	-414065104	2.0.10.242	2.0.10.242	09-20-2019	2019-09-20 07:16:54	15:16:54	female	2.0.10.147	79	Red_C_2.bmp	1902-12-15	0		0	0	316314	0		0	0	NULL	NULL	NULL	Medium	run1	1	List2	Catch.wav	V_T	1	1	1	1	316164	150	1	410	316574
Exp2	19	Exp2-19-1	59.937	1.0.0.156	1	right	qinchangfeng	-414065104	2.0.10.242	2.0.10.242	09-20-2019	2019-09-20 07:16:54	15:16:54	female	2.0.10.147	80	Catch.bmp	1903-01-10	0		0	0	318550	0		0	0	NULL	NULL	NULL	Medium	run1		List2	A_S.wav	A_S	0		1	1	318400	150		0	0
Exp2	19	Exp2-19-1	59.937	1.0.0.156	1	right	qinchangfeng	-414065104	2.0.10.242	2.0.10.242	09-20-2019	2019-09-20 07:16:54	15:16:54	female	2.0.10.147	81	Blue_S.bmp	1903-01-18	0		0	0	320886	0		0	0	NULL	NULL	NULL	Medium	run1	1	List2	A_T.wav	AV_T	1	1	0	1	320736	150	1	454	321190
Exp2	19	Exp2-19-1	59.937	1.0.0.156	1	right	qinchangfeng	-414065104	2.0.10.242	2.0.10.242	09-20-2019	2019-09-20 07:16:54	15:16:54	female	2.0.10.147	82	Catch.bmp	1903-02-26	0		0	0	323155	0		0	0	NULL	NULL	NULL	Medium	run1		List2	A_S.wav	A_S	0		0	1	323005	150		0	0
Exp2	19	Exp2-19-1	59.937	1.0.0.156	1	right	qinchangfeng	-414065104	2.0.10.242	2.0.10.242	09-20-2019	2019-09-20 07:16:54	15:16:54	female	2.0.10.147	83	Catch.bmp	1902-07-17	0		0	0	325524	0		0	0	NULL	NULL	NULL	Medium	run1	1	List2	A_T.wav	A_T	1	1	0	1	325374	150	1	474	325848
Exp2	19	Exp2-19-1	59.937	1.0.0.156	1	right	qinchangfeng	-414065104	2.0.10.242	2.0.10.242	09-20-2019	2019-09-20 07:16:54	15:16:54	female	2.0.10.147	84	Catch.bmp	1902-11-29	0		0	1	327610	0		0	0	NULL	NULL	NULL	Medium	run1	1	List2	A_T.wav	A_T	1	1	0	1	327459	151	1	500	327959
Exp2	19	Exp2-19-1	59.937	1.0.0.156	1	right	qinchangfeng	-414065104	2.0.10.242	2.0.10.242	09-20-2019	2019-09-20 07:16:54	15:16:54	female	2.0.10.147	85	Catch.bmp	1903-06-12	0		1	0	329828	0		0	0	NULL	NULL	NULL	Medium	run1		List2	A_S.wav	A_S	0		0	1	329678	150		0	0
Exp2	19	Exp2-19-1	59.937	1.0.0.156	1	right	qinchangfeng	-414065104	2.0.10.242	2.0.10.242	09-20-2019	2019-09-20 07:16:54	15:16:54	female	2.0.10.147	86	Blue_S.bmp	1902-06-08	0		0	0	332314	0		0	0	NULL	NULL	NULL	Medium	run1	1	List2	Catch.wav	V_T	1	1	1	1	332164	150	1	524	332688
Exp2	19	Exp2-19-1	59.937	1.0.0.156	1	right	qinchangfeng	-414065104	2.0.10.242	2.0.10.242	09-20-2019	2019-09-20 07:16:54	15:16:54	female	2.0.10.147	87	Catch.bmp	1903-02-20	0		0	1	334367	0		0	0	NULL	NULL	NULL	Medium	run1		List2	A_S.wav	A_S	0		1	1	334216	151		0	0
Exp2	19	Exp2-19-1	59.937	1.0.0.156	1	right	qinchangfeng	-414065104	2.0.10.242	2.0.10.242	09-20-2019	2019-09-20 07:16:54	15:16:54	female	2.0.10.147	88	Blue_S_2.bmp	1902-11-21	0		0	0	336719	0		0	0	NULL	NULL	NULL	Medium	run1	1	List2	A_T.wav	AV_T	1	1	0	1	336569	150	1	319	336888
Exp2	19	Exp2-19-1	59.937	1.0.0.156	1	right	qinchangfeng	-414065104	2.0.10.242	2.0.10.242	09-20-2019	2019-09-20 07:16:54	15:16:54	female	2.0.10.147	89	Blue_C_2.bmp	1902-06-30	0		0	0	338938	0		0	0	NULL	NULL	NULL	Medium	run1		List2	A_S.wav	AV_S	0		0	1	338788	150		0	0
Exp2	19	Exp2-19-1	59.937	1.0.0.156	1	right	qinchangfeng	-414065104	2.0.10.242	2.0.10.242	09-20-2019	2019-09-20 07:16:54	15:16:54	female	2.0.10.147	90	Blue_C.bmp	1903-08-18	0		0	0	341057	0		0	0	NULL	NULL	NULL	Medium	run1		List2	A_S.wav	AV_S	0		0	1	340907	150		0	0
Exp2	19	Exp2-19-1	59.937	1.0.0.156	1	right	qinchangfeng	-414065104	2.0.10.242	2.0.10.242	09-20-2019	2019-09-20 07:16:54	15:16:54	female	2.0.10.147	91	Red_C_2.bmp	1902-04-19	0		0	0	343593	0		0	0	NULL	NULL	NULL	Medium	run1	1	List2	A_T.wav	AV_T	1	1	0	1	343443	150	1	275	343718
Exp2	19	Exp2-19-1	59.937	1.0.0.156	1	right	qinchangfeng	-414065104	2.0.10.242	2.0.10.242	09-20-2019	2019-09-20 07:16:54	15:16:54	female	2.0.10.147	92	Blue_S.bmp	1903-03-01	0		0	0	345595	0		0	0	NULL	NULL	NULL	Medium	run1	1	List2	A_T.wav	AV_T	1	1	0	1	345445	150	1	297	345742
Exp2	19	Exp2-19-1	59.937	1.0.0.156	1	right	qinchangfeng	-414065104	2.0.10.242	2.0.10.242	09-20-2019	2019-09-20 07:16:54	15:16:54	female	2.0.10.147	93	Blue_C_2.bmp	1902-08-04	0		0	0	347914	0		0	0	NULL	NULL	NULL	Medium	run1		List2	Catch.wav	V_S	0		0	1	347764	150	1	404	348168
Exp2	19	Exp2-19-1	59.937	1.0.0.156	1	right	qinchangfeng	-414065104	2.0.10.242	2.0.10.242	09-20-2019	2019-09-20 07:16:54	15:16:54	female	2.0.10.147	94	Red_C_2.bmp	1904-02-29	0		0	0	350016	0		0	0	NULL	NULL	NULL	Medium	run1	1	List2	A_T.wav	AV_T	1	1	1	1	349866	150	1	468	350334
Exp2	19	Exp2-19-1	59.937	1.0.0.156	1	right	qinchangfeng	-414065104	2.0.10.242	2.0.10.242	09-20-2019	2019-09-20 07:16:54	15:16:54	female	2.0.10.147	95	Catch.bmp	1903-11-02	0		0	0	352686	0		0	0	NULL	NULL	NULL	Medium	run1	1	List2	A_T.wav	A_T	1	1	0	1	352536	150	1	429	352965
Exp2	19	Exp2-19-1	59.937	1.0.0.156	1	right	qinchangfeng	-414065104	2.0.10.242	2.0.10.242	09-20-2019	2019-09-20 07:16:54	15:16:54	female	2.0.10.147	96	Blue_S.bmp	1904-04-02	0		0	0	355238	0		0	0	NULL	NULL	NULL	Medium	run1	1	List2	A_T.wav	AV_T	1	1	0	1	355088	150	1	695	355783
Exp2	19	Exp2-19-1	59.937	1.0.0.156	1	right	qinchangfeng	-414065104	2.0.10.242	2.0.10.242	09-20-2019	2019-09-20 07:16:54	15:16:54	female	2.0.10.147	97	Catch.bmp	1903-01-31	0		0	0	357941	0		0	0	NULL	NULL	NULL	Medium	run1	1	List2	A_T.wav	A_T	1	1	0	1	357791	150	1	592	358383
Exp2	19	Exp2-19-1	59.937	1.0.0.156	1	right	qinchangfeng	-414065104	2.0.10.242	2.0.10.242	09-20-2019	2019-09-20 07:16:54	15:16:54	female	2.0.10.147	98	Blue_S_2.bmp	1903-09-18	0		0	0	360227	0		0	0	NULL	NULL	NULL	Medium	run1	1	List2	Catch.wav	V_T	1	1	1	1	360077	150	1	585	360662
Exp2	19	Exp2-19-1	59.937	1.0.0.156	1	right	qinchangfeng	-414065104	2.0.10.242	2.0.10.242	09-20-2019	2019-09-20 07:16:54	15:16:54	female	2.0.10.147	99	Catch.bmp	1903-07-29	0		0	0	362746	0		0	0	NULL	NULL	NULL	Medium	run1	1	List2	A_T.wav	A_T	1	1	1	1	362596	150	1	650	363246
Exp2	19	Exp2-19-1	59.937	1.0.0.156	1	right	qinchangfeng	-414065104	2.0.10.242	2.0.10.242	09-20-2019	2019-09-20 07:16:54	15:16:54	female	2.0.10.147	100	Red_C_2.bmp	1902-04-04	0		0	0	365199	0		0	0	NULL	NULL	NULL	Medium	run1	1	List2	A_T.wav	AV_T	1	1	0	1	365049	150	1	534	365583
Exp2	19	Exp2-19-1	59.937	1.0.0.156	1	right	qinchangfeng	-414065104	2.0.10.242	2.0.10.242	09-20-2019	2019-09-20 07:16:54	15:16:54	female	2.0.10.147	101	Catch.bmp	1902-12-02	0		0	0	367184	0		0	0	NULL	NULL	NULL	Medium	run1	1	List2	A_T.wav	A_T	1	1	0	1	367034	150	1	469	367503
Exp2	19	Exp2-19-1	59.937	1.0.0.156	1	right	qinchangfeng	-414065104	2.0.10.242	2.0.10.242	09-20-2019	2019-09-20 07:16:54	15:16:54	female	2.0.10.147	102	Red_C.bmp	1904-03-14	0		0	0	369403	0		0	0	NULL	NULL	NULL	Medium	run1	1	List2	Catch.wav	V_T	1	1	1	1	369253	150	1	546	369799
Exp2	19	Exp2-19-1	59.937	1.0.0.156	1	right	qinchangfeng	-414065104	2.0.10.242	2.0.10.242	09-20-2019	2019-09-20 07:16:54	15:16:54	female	2.0.10.147	103	Red_C_2.bmp	1904-03-12	0		0	0	372089	0		0	0	NULL	NULL	NULL	Medium	run1	1	List2	A_T.wav	AV_T	1	1	1	1	371939	150	1	410	372349
Exp2	19	Exp2-19-1	59.937	1.0.0.156	1	right	qinchangfeng	-414065104	2.0.10.242	2.0.10.242	09-20-2019	2019-09-20 07:16:54	15:16:54	female	2.0.10.147	104	Red_C.bmp	1904-04-09	0		0	1	374776	0		0	0	NULL	NULL	NULL	Medium	run1	1	List2	Catch.wav	V_T	1	1	1	1	374625	151	1	398	375023
Exp2	19	Exp2-19-1	59.937	1.0.0.156	1	right	qinchangfeng	-414065104	2.0.10.242	2.0.10.242	09-20-2019	2019-09-20 07:16:54	15:16:54	female	2.0.10.147	105	Blue_S.bmp	1904-02-11	0		0	0	377495	0		0	0	NULL	NULL	NULL	Medium	run1	1	List2	Catch.wav	V_T	1	1	0	1	377345	150	1	726	378071
Exp2	19	Exp2-19-1	59.937	1.0.0.156	1	right	qinchangfeng	-414065104	2.0.10.242	2.0.10.242	09-20-2019	2019-09-20 07:16:54	15:16:54	female	2.0.10.147	106	Blue_S.bmp	1903-09-01	0		0	0	380148	0		0	0	NULL	NULL	NULL	Medium	run1	1	List2	Catch.wav	V_T	1	1	0	1	379998	150	1	457	380455
Exp2	19	Exp2-19-1	59.937	1.0.0.156	1	right	qinchangfeng	-414065104	2.0.10.242	2.0.10.242	09-20-2019	2019-09-20 07:16:54	15:16:54	female	2.0.10.147	107	Catch.bmp	1903-08-18	0		1	0	382650	0		0	0	NULL	NULL	NULL	Medium	run1	1	List2	A_T.wav	A_T	1	1	1	1	382500	150	1	563	383063
Exp2	19	Exp2-19-1	59.937	1.0.0.156	1	right	qinchangfeng	-414065104	2.0.10.242	2.0.10.242	09-20-2019	2019-09-20 07:16:54	15:16:54	female	2.0.10.147	108	Blue_C_2.bmp	1903-11-14	0		0	0	385136	0		0	0	NULL	NULL	NULL	Medium	run1		List2	Catch.wav	V_S	0		1	1	384986	150		0	0
Exp2	19	Exp2-19-1	59.937	1.0.0.156	1	right	qinchangfeng	-414065104	2.0.10.242	2.0.10.242	09-20-2019	2019-09-20 07:16:54	15:16:54	female	2.0.10.147	109	Catch.bmp	1902-06-23	0		0	0	387756	0		0	0	NULL	NULL	NULL	Medium	run1		List2	A_S.wav	A_S	0		0	1	387606	150		0	0
Exp2	19	Exp2-19-1	59.937	1.0.0.156	1	right	qinchangfeng	-414065104	2.0.10.242	2.0.10.242	09-20-2019	2019-09-20 07:16:54	15:16:54	female	2.0.10.147	110	Blue_S.bmp	1904-05-17	0		0	0	389891	0		0	0	NULL	NULL	NULL	Medium	run1	1	List2	A_T.wav	AV_T	1	1	0	1	389741	150	1	592	390333
Exp2	19	Exp2-19-1	59.937	1.0.0.156	1	right	qinchangfeng	-414065104	2.0.10.242	2.0.10.242	09-20-2019	2019-09-20 07:16:54	15:16:54	female	2.0.10.147	111	Red_C_2.bmp	1902-11-25	0		0	0	392644	0		0	0	NULL	NULL	NULL	Medium	run1	1	List2	A_T.wav	AV_T	1	1	0	1	392494	150	1	281	392775
Exp2	19	Exp2-19-1	59.937	1.0.0.156	1	right	qinchangfeng	-414065104	2.0.10.242	2.0.10.242	09-20-2019	2019-09-20 07:16:54	15:16:54	female	2.0.10.147	112	Red_C_2.bmp	1904-01-05	0		0	0	394863	0		0	0	NULL	NULL	NULL	Medium	run1	1	List2	Catch.wav	V_T	1	1	1	1	394713	150	1	374	395087
Exp2	19	Exp2-19-1	59.937	1.0.0.156	1	right	qinchangfeng	-414065104	2.0.10.242	2.0.10.242	09-20-2019	2019-09-20 07:16:54	15:16:54	female	2.0.10.147	113	Blue_S_2.bmp	1903-06-17	0		0	0	397483	0		0	0	NULL	NULL	NULL	Medium	run1	1	List2	Catch.wav	V_T	1	1	0	2	397333	150	1	559	397892
Exp2	19	Exp2-19-1	59.937	1.0.0.156	1	right	qinchangfeng	-414065104	2.0.10.242	2.0.10.242	09-20-2019	2019-09-20 07:16:54	15:16:54	female	2.0.10.147	114	Blue_C_2.bmp	1904-02-18	0		0	0	399902	0		0	0	NULL	NULL	NULL	Medium	run1		List2	A_S.wav	AV_S	0		0	1	399752	150	1	317	400069
Exp2	19	Exp2-19-1	59.937	1.0.0.156	1	right	qinchangfeng	-414065104	2.0.10.242	2.0.10.242	09-20-2019	2019-09-20 07:16:54	15:16:54	female	2.0.10.147	115	Red_S.bmp	1903-12-25	0		0	0	402571	0		0	0	NULL	NULL	NULL	Medium	run1		List2	A_S.wav	AV_S	0		0	1	402421	150		0	0
Exp2	19	Exp2-19-1	59.937	1.0.0.156	1	right	qinchangfeng	-414065104	2.0.10.242	2.0.10.242	09-20-2019	2019-09-20 07:16:54	15:16:54	female	2.0.10.147	116	Catch.bmp	1902-04-14	0		0	0	405241	0		0	0	NULL	NULL	NULL	Medium	run1	1	List2	A_T.wav	A_T	1	1	0	1	405091	150	1	540	405631
Exp2	19	Exp2-19-1	59.937	1.0.0.156	1	right	qinchangfeng	-414065104	2.0.10.242	2.0.10.242	09-20-2019	2019-09-20 07:16:54	15:16:54	female	2.0.10.147	117	Blue_S_2.bmp	1904-05-07	0		0	0	407226	0		0	0	NULL	NULL	NULL	Medium	run1	1	List2	A_T.wav	AV_T	1	1	0	1	407076	150	1	683	407759
Exp2	19	Exp2-19-1	59.937	1.0.0.156	1	right	qinchangfeng	-414065104	2.0.10.242	2.0.10.242	09-20-2019	2019-09-20 07:16:54	15:16:54	female	2.0.10.147	118	Catch.bmp	1902-10-08	0		0	0	409962	0		0	0	NULL	NULL	NULL	Medium	run1	1	List2	A_T.wav	A_T	1	1	0	1	409812	150	1	651	410463
Exp2	19	Exp2-19-1	59.937	1.0.0.156	1	right	qinchangfeng	-414065104	2.0.10.242	2.0.10.242	09-20-2019	2019-09-20 07:16:54	15:16:54	female	2.0.10.147	119	Blue_S.bmp	1904-01-20	0		0	0	412131	0		0	0	NULL	NULL	NULL	Medium	run1	1	List2	Catch.wav	V_T	0		1	1	411981	150		0	0
Exp2	19	Exp2-19-1	59.937	1.0.0.156	1	right	qinchangfeng	-414065104	2.0.10.242	2.0.10.242	09-20-2019	2019-09-20 07:16:54	15:16:54	female	2.0.10.147	120	Blue_S.bmp	1903-09-10	0		1	0	414817	0		0	0	NULL	NULL	NULL	Medium	run1	1	List2	A_T.wav	AV_T	1	1	1	1	414667	150	1	531	415198
Exp2	19	Exp2-19-1	59.937	1.0.0.156	1	right	qinchangfeng	-414065104	2.0.10.242	2.0.10.242	09-20-2019	2019-09-20 07:16:54	15:16:54	female	2.0.10.147	121	Catch.bmp	1903-12-26	0		0	0	417320	0		0	0	NULL	NULL	NULL	Medium	run1	1	List2	A_T.wav	A_T	1	1	0	1	417170	150	1	700	417870
Exp2	19	Exp2-19-1	59.937	1.0.0.156	1	right	qinchangfeng	-414065104	2.0.10.242	2.0.10.242	09-20-2019	2019-09-20 07:16:54	15:16:54	female	2.0.10.147	122	Blue_C.bmp	1902-08-10	0		0	0	419923	0		0	0	NULL	NULL	NULL	Medium	Run1		List2	Catch.wav	V_S	0		0	1	419773	150	1	369	420142
Exp2	19	Exp2-19-1	59.937	1.0.0.156	1	right	qinchangfeng	-414065104	2.0.10.242	2.0.10.242	09-20-2019	2019-09-20 07:16:54	15:16:54	female	2.0.10.147	123	Catch.bmp	1902-04-21	0		0	0	422025	0		0	0	NULL	NULL	NULL	Medium	run1		List2	A_S.wav	A_S	0		1	1	421875	150		0	0
Exp2	19	Exp2-19-1	59.937	1.0.0.156	1	right	qinchangfeng	-414065104	2.0.10.242	2.0.10.242	09-20-2019	2019-09-20 07:16:54	15:16:54	female	2.0.10.147	124	Catch.bmp	1904-01-22	0		0	0	424094	0		0	0	NULL	NULL	NULL	Medium	run1	1	List2	A_T.wav	A_T	1	1	0	1	423944	150	1	636	424580
Exp2	19	Exp2-19-1	59.937	1.0.0.156	1	right	qinchangfeng	-414065104	2.0.10.242	2.0.10.242	09-20-2019	2019-09-20 07:16:54	15:16:54	female	2.0.10.147	125	Catch.bmp	1902-05-14	0		0	0	426730	0		0	0	NULL	NULL	NULL	Medium	run1	1	List2	A_T.wav	A_T	1	1	0	1	426580	150	1	490	427070
Exp2	19	Exp2-19-1	59.937	1.0.0.156	1	right	qinchangfeng	-414065104	2.0.10.242	2.0.10.242	09-20-2019	2019-09-20 07:16:54	15:16:54	female	2.0.10.147	126	Red_C.bmp	1903-10-30	0		0	0	428749	0		0	0	NULL	NULL	NULL	Medium	run1	1	List2	Catch.wav	V_T	1	1	0	2	428599	150	1	407	429006
Exp2	19	Exp2-19-1	59.937	1.0.0.156	1	right	qinchangfeng	-414065104	2.0.10.242	2.0.10.242	09-20-2019	2019-09-20 07:16:54	15:16:54	female	2.0.10.147	127	Blue_C.bmp	1903-09-01	0		0	0	431301	0		0	0	NULL	NULL	NULL	Medium	run1		List2	A_S.wav	AV_S	0		1	1	431151	150		0	0
Exp2	19	Exp2-19-1	59.937	1.0.0.156	1	right	qinchangfeng	-414065104	2.0.10.242	2.0.10.242	09-20-2019	2019-09-20 07:16:54	15:16:54	female	2.0.10.147	128	Catch.bmp	1903-09-22	0		0	0	433854	0		0	0	NULL	NULL	NULL	Medium	run1	1	List2	A_T.wav	A_T	1	1	0	1	433704	150	1	748	434452
Exp2	19	Exp2-19-1	59.937	1.0.0.156	1	right	qinchangfeng	-414065104	2.0.10.242	2.0.10.242	09-20-2019	2019-09-20 07:16:54	15:16:54	female	2.0.10.147	129	Red_C_2.bmp	1903-09-19	0		0	0	436373	0		0	0	NULL	NULL	NULL	Medium	run1	1	List2	Catch.wav	V_T	1	1	1	1	436223	150	1	519	436742
Exp2	19	Exp2-19-1	59.937	1.0.0.156	1	right	qinchangfeng	-414065104	2.0.10.242	2.0.10.242	09-20-2019	2019-09-20 07:16:54	15:16:54	female	2.0.10.147	130	Blue_S.bmp	1903-04-26	0		0	0	438893	0		0	0	NULL	NULL	NULL	Medium	run1	1	List2	A_T.wav	AV_T	1	1	0	2	438743	150	1	559	439302
Exp2	19	Exp2-19-1	59.937	1.0.0.156	1	right	qinchangfeng	-414065104	2.0.10.242	2.0.10.242	09-20-2019	2019-09-20 07:16:54	15:16:54	female	2.0.10.147	131	Red_C_2.bmp	1902-11-10	0		0	0	441262	0		0	0	NULL	NULL	NULL	Medium	run1	1	List2	Catch.wav	V_T	1	1	0	1	441112	150	1	724	441836
Exp2	19	Exp2-19-1	59.937	1.0.0.156	1	right	qinchangfeng	-414065104	2.0.10.242	2.0.10.242	09-20-2019	2019-09-20 07:16:54	15:16:54	female	2.0.10.147	132	Catch.bmp	1903-07-19	0		0	0	443464	0		0	0	NULL	NULL	NULL	Medium	run1	1	List2	A_T.wav	A_T	1	1	1	1	443314	150	1	722	444036
Exp2	19	Exp2-19-1	59.937	1.0.0.156	1	right	qinchangfeng	-414065104	2.0.10.242	2.0.10.242	09-20-2019	2019-09-20 07:16:54	15:16:54	female	2.0.10.147	133	Red_C.bmp	1903-11-01	0		0	0	445917	0		0	0	NULL	NULL	NULL	Medium	run1	1	List2	A_T.wav	AV_T	1	1	0	2	445767	150	1	630	446397
Exp2	19	Exp2-19-1	59.937	1.0.0.156	1	right	qinchangfeng	-414065104	2.0.10.242	2.0.10.242	09-20-2019	2019-09-20 07:16:54	15:16:54	female	2.0.10.147	134	Red_S.bmp	1903-08-29	0		0	0	448469	0		0	0	NULL	NULL	NULL	Medium	run1		List2	A_S.wav	AV_S	0		0	1	448319	150		0	0
Exp2	19	Exp2-19-1	59.937	1.0.0.156	1	right	qinchangfeng	-414065104	2.0.10.242	2.0.10.242	09-20-2019	2019-09-20 07:16:54	15:16:54	female	2.0.10.147	135	Catch.bmp	1902-11-10	0		0	0	451039	0		0	0	NULL	NULL	NULL	Medium	run1	1	List2	A_T.wav	A_T	1	1	0	1	450889	150	1	525	451414
Exp2	19	Exp2-19-1	59.937	1.0.0.156	1	right	qinchangfeng	-414065104	2.0.10.242	2.0.10.242	09-20-2019	2019-09-20 07:16:54	15:16:54	female	2.0.10.147	136	Blue_C.bmp	1902-12-02	0		0	0	453241	0		0	0	NULL	NULL	NULL	Medium	run1		List2	A_S.wav	AV_S	0		0	1	453091	150		0	0
Exp2	19	Exp2-19-1	59.937	1.0.0.156	1	right	qinchangfeng	-414065104	2.0.10.242	2.0.10.242	09-20-2019	2019-09-20 07:16:54	15:16:54	female	2.0.10.147	137	Blue_S.bmp	1904-01-13	0		0	0	455527	0		0	0	NULL	NULL	NULL	Medium	run1	1	List2	A_T.wav	AV_T	1	1	0	1	455377	150	1	603	455980
Exp2	19	Exp2-19-1	59.937	1.0.0.156	1	right	qinchangfeng	-414065104	2.0.10.242	2.0.10.242	09-20-2019	2019-09-20 07:16:54	15:16:54	female	2.0.10.147	138	Red_C.bmp	1902-09-14	0		0	0	458163	0		0	0	NULL	NULL	NULL	Medium	run1	1	List2	Catch.wav	V_T	1	1	0	1	458013	150	1	686	458699
Exp2	19	Exp2-19-1	59.937	1.0.0.156	1	right	qinchangfeng	-414065104	2.0.10.242	2.0.10.242	09-20-2019	2019-09-20 07:16:54	15:16:54	female	2.0.10.147	139	Red_C_2.bmp	1903-12-06	0		0	0	460298	0		0	0	NULL	NULL	NULL	Medium	run1	1	List2	Catch.wav	V_T	1	1	0	1	460148	150	1	383	460531
Exp2	19	Exp2-19-1	59.937	1.0.0.156	1	right	qinchangfeng	-414065104	2.0.10.242	2.0.10.242	09-20-2019	2019-09-20 07:16:54	15:16:54	female	2.0.10.147	140	Catch.bmp	1902-09-19	0		0	0	462884	0		0	0	NULL	NULL	NULL	Medium	run1	1	List2	A_T.wav	A_T	1	1	1	1	462734	150	1	486	463220
Exp2	19	Exp2-19-1	59.937	1.0.0.156	1	right	qinchangfeng	-414065104	2.0.10.242	2.0.10.242	09-20-2019	2019-09-20 07:16:54	15:16:54	female	2.0.10.147	141	Red_C_2.bmp	1903-12-24	0		0	0	465037	1451		0	0	NULL	NULL	NULL	Medium	run1	1	List2	Catch.wav	V_T	1	1	0	2	464887	150	1	479	465366
Exp2	19	Exp2-19-1	59.937	1.0.0.156	1	right	qinchangfeng	-414065104	2.0.10.242	2.0.10.242	09-20-2019	2019-09-20 07:16:54	15:16:54	female	2.0.10.147	142	Blue_S_2.bmp	1903-06-26	0		0	0	479535	0		0	0	NULL	NULL	NULL	Medium	run1	1	List2	A_T.wav	AV_T	1	1	1	1	479385	150	1	356	479741
Exp2	19	Exp2-19-1	59.937	1.0.0.156	1	right	qinchangfeng	-414065104	2.0.10.242	2.0.10.242	09-20-2019	2019-09-20 07:16:54	15:16:54	female	2.0.10.147	143	Red_S_2.bmp	1902-11-15	0		0	0	481971	0		0	0	NULL	NULL	NULL	Medium	run1		List2	A_S.wav	AV_S	0		0	1	481821	150		0	0
Exp2	19	Exp2-19-1	59.937	1.0.0.156	1	right	qinchangfeng	-414065104	2.0.10.242	2.0.10.242	09-20-2019	2019-09-20 07:16:54	15:16:54	female	2.0.10.147	144	Red_C.bmp	1903-08-25	0		0	0	484223	0		0	0	NULL	NULL	NULL	Medium	run1	1	List2	A_T.wav	AV_T	1	1	0	1	484073	150	1	324	484397
Exp2	19	Exp2-19-1	59.937	1.0.0.156	1	right	qinchangfeng	-414065104	2.0.10.242	2.0.10.242	09-20-2019	2019-09-20 07:16:54	15:16:54	female	2.0.10.147	145	Blue_S.bmp	1903-06-12	0		0	0	486709	0		0	0	NULL	NULL	NULL	Medium	run1	1	List2	Catch.wav	V_T	1	1	1	1	486559	150	1	518	487077
Exp2	19	Exp2-19-1	59.937	1.0.0.156	1	right	qinchangfeng	-414065104	2.0.10.242	2.0.10.242	09-20-2019	2019-09-20 07:16:54	15:16:54	female	2.0.10.147	146	Red_S_2.bmp	1903-03-01	0		0	1	489129	0		0	0	NULL	NULL	NULL	Medium	run1		List2	A_S.wav	AV_S	0		1	1	488978	151	1	619	489597
Exp2	19	Exp2-19-1	59.937	1.0.0.156	1	right	qinchangfeng	-414065104	2.0.10.242	2.0.10.242	09-20-2019	2019-09-20 07:16:54	15:16:54	female	2.0.10.147	147	Catch.bmp	1903-11-23	0		0	0	491448	0		0	0	NULL	NULL	NULL	Medium	run1	1	List2	A_T.wav	A_T	1	1	0	2	491298	150	1	587	491885
Exp2	19	Exp2-19-1	59.937	1.0.0.156	1	right	qinchangfeng	-414065104	2.0.10.242	2.0.10.242	09-20-2019	2019-09-20 07:16:54	15:16:54	female	2.0.10.147	148	Red_S_2.bmp	1902-09-17	0		0	0	494034	0		0	0	NULL	NULL	NULL	Medium	run1		List2	Catch.wav	V_S	0		0	1	493884	150		0	0
Exp2	19	Exp2-19-1	59.937	1.0.0.156	1	right	qinchangfeng	-414065104	2.0.10.242	2.0.10.242	09-20-2019	2019-09-20 07:16:54	15:16:54	female	2.0.10.147	149	Blue_S_2.bmp	1903-11-01	0		0	0	496253	0		0	0	NULL	NULL	NULL	Medium	run1	1	List2	Catch.wav	V_T	1	1	0	2	496103	150	1	590	496693
Exp2	19	Exp2-19-1	59.937	1.0.0.156	1	right	qinchangfeng	-414065104	2.0.10.242	2.0.10.242	09-20-2019	2019-09-20 07:16:54	15:16:54	female	2.0.10.147	150	Red_C.bmp	1902-08-05	0		0	0	498805	0		0	0	NULL	NULL	NULL	Medium	run1	1	List2	Catch.wav	V_T	1	1	0	1	498655	150	1	494	499149
Exp2	19	Exp2-19-1	59.937	1.0.0.156	1	right	qinchangfeng	-414065104	2.0.10.242	2.0.10.242	09-20-2019	2019-09-20 07:16:54	15:16:54	female	2.0.10.147	151	Blue_S_2.bmp	1904-02-04	0		0	1	500908	0		0	0	NULL	NULL	NULL	Medium	run1	1	List2	Catch.wav	V_T	1	1	1	1	500757	151	1	670	501427
Exp2	19	Exp2-19-1	59.937	1.0.0.156	1	right	qinchangfeng	-414065104	2.0.10.242	2.0.10.242	09-20-2019	2019-09-20 07:16:54	15:16:54	female	2.0.10.147	152	Blue_S.bmp	1903-05-22	0		0	0	503560	0		0	0	NULL	NULL	NULL	Medium	run1	1	List2	A_T.wav	AV_T	1	1	1	1	503410	150	1	523	503933
Exp2	19	Exp2-19-1	59.937	1.0.0.156	1	right	qinchangfeng	-414065104	2.0.10.242	2.0.10.242	09-20-2019	2019-09-20 07:16:54	15:16:54	female	2.0.10.147	153	Catch.bmp	1902-03-10	0		0	0	505946	0		0	0	NULL	NULL	NULL	Medium	run1	1	List2	A_T.wav	A_T	1	1	0	1	505796	150	1	841	506637
Exp2	19	Exp2-19-1	59.937	1.0.0.156	1	right	qinchangfeng	-414065104	2.0.10.242	2.0.10.242	09-20-2019	2019-09-20 07:16:54	15:16:54	female	2.0.10.147	154	Catch.bmp	1902-03-18	0		0	0	507898	0		0	0	NULL	NULL	NULL	Medium	run1		List2	A_S.wav	A_S	0		0	1	507748	150		0	0
Exp2	19	Exp2-19-1	59.937	1.0.0.156	1	right	qinchangfeng	-414065104	2.0.10.242	2.0.10.242	09-20-2019	2019-09-20 07:16:54	15:16:54	female	2.0.10.147	155	Red_C_2.bmp	1902-08-03	0		0	1	509934	0		0	0	NULL	NULL	NULL	Medium	run1	1	List2	A_T.wav	AV_T	1	1	1	1	509783	151	1	468	510251
Exp2	19	Exp2-19-1	59.937	1.0.0.156	1	right	qinchangfeng	-414065104	2.0.10.242	2.0.10.242	09-20-2019	2019-09-20 07:16:54	15:16:54	female	2.0.10.147	156	Red_C.bmp	1903-08-06	0		0	0	512036	0		0	0	NULL	NULL	NULL	Medium	run1	1	List2	Catch.wav	V_T	1	1	0	1	511886	150	1	405	512291
Exp2	19	Exp2-19-1	59.937	1.0.0.156	1	right	qinchangfeng	-414065104	2.0.10.242	2.0.10.242	09-20-2019	2019-09-20 07:16:54	15:16:54	female	2.0.10.147	157	Red_C.bmp	1902-10-29	0		0	0	514505	0		0	0	NULL	NULL	NULL	Medium	run1	1	List2	Catch.wav	V_T	1	1	0	1	514355	150	1	290	514645
Exp2	19	Exp2-19-1	59.937	1.0.0.156	1	right	qinchangfeng	-414065104	2.0.10.242	2.0.10.242	09-20-2019	2019-09-20 07:16:54	15:16:54	female	2.0.10.147	158	Blue_C.bmp	1904-01-06	0		0	0	516691	0		0	0	NULL	NULL	NULL	Medium	Run1		List2	Catch.wav	V_S	0		0	1	516541	150		0	0
Exp2	19	Exp2-19-1	59.937	1.0.0.156	1	right	qinchangfeng	-414065104	2.0.10.242	2.0.10.242	09-20-2019	2019-09-20 07:16:54	15:16:54	female	2.0.10.147	159	Red_S.bmp	1904-02-13	0		0	0	519377	0		0	0	NULL	NULL	NULL	Medium	run1		List2	A_S.wav	AV_S	0		1	1	519227	150		0	0
Exp2	19	Exp2-19-1	59.937	1.0.0.156	1	right	qinchangfeng	-414065104	2.0.10.242	2.0.10.242	09-20-2019	2019-09-20 07:16:54	15:16:54	female	2.0.10.147	160	Red_S.bmp	1903-07-17	0		0	0	522096	0		0	0	NULL	NULL	NULL	Medium	run1		List2	Catch.wav	V_S	0		1	1	521946	150		0	0
Exp2	19	Exp2-19-1	59.937	1.0.0.156	1	right	qinchangfeng	-414065104	2.0.10.242	2.0.10.242	09-20-2019	2019-09-20 07:16:54	15:16:54	female	2.0.10.147	161	Red_C_2.bmp	1903-04-20	0		0	0	524616	0		0	0	NULL	NULL	NULL	Medium	run1	1	List2	Catch.wav	V_T	1	1	0	1	524466	150	1	450	524916
Exp2	19	Exp2-19-1	59.937	1.0.0.156	1	right	qinchangfeng	-414065104	2.0.10.242	2.0.10.242	09-20-2019	2019-09-20 07:16:54	15:16:54	female	2.0.10.147	162	Blue_C.bmp	1902-09-21	0		0	0	526985	0		0	0	NULL	NULL	NULL	Medium	Run1		List2	Catch.wav	V_S	0		0	1	526835	150		0	0
Exp2	19	Exp2-19-1	59.937	1.0.0.156	1	right	qinchangfeng	-414065104	2.0.10.242	2.0.10.242	09-20-2019	2019-09-20 07:16:54	15:16:54	female	2.0.10.147	163	Red_C_2.bmp	1903-12-25	0		0	0	529204	0		0	0	NULL	NULL	NULL	Medium	run1	1	List2	Catch.wav	V_T	1	1	0	1	529054	150	1	558	529612
Exp2	19	Exp2-19-1	59.937	1.0.0.156	1	right	qinchangfeng	-414065104	2.0.10.242	2.0.10.242	09-20-2019	2019-09-20 07:16:54	15:16:54	female	2.0.10.147	164	Catch.bmp	1903-07-14	0		0	1	531807	0		0	0	NULL	NULL	NULL	Medium	run1	1	List2	A_T.wav	A_T	1	1	1	1	531656	151	1	732	532388
Exp2	19	Exp2-19-1	59.937	1.0.0.156	1	right	qinchangfeng	-414065104	2.0.10.242	2.0.10.242	09-20-2019	2019-09-20 07:16:54	15:16:54	female	2.0.10.147	165	Blue_S_2.bmp	1903-02-26	0		0	0	534259	0		0	0	NULL	NULL	NULL	Medium	run1	1	List2	Catch.wav	V_T	1	1	1	1	534109	150	1	783	534892
Exp2	19	Exp2-19-1	59.937	1.0.0.156	1	right	qinchangfeng	-414065104	2.0.10.242	2.0.10.242	09-20-2019	2019-09-20 07:16:54	15:16:54	female	2.0.10.147	166	Red_C.bmp	1903-10-06	0		0	0	536562	0		0	0	NULL	NULL	NULL	Medium	run1	1	List2	A_T.wav	AV_T	1	1	1	2	536412	150	1	430	536842
Exp2	19	Exp2-19-1	59.937	1.0.0.156	1	right	qinchangfeng	-414065104	2.0.10.242	2.0.10.242	09-20-2019	2019-09-20 07:16:54	15:16:54	female	2.0.10.147	167	Catch.bmp	1903-04-05	0		0	1	539098	0		0	0	NULL	NULL	NULL	Medium	run1	1	List2	A_T.wav	A_T	1	1	1	1	538947	151	1	559	539506
Exp2	19	Exp2-19-1	59.937	1.0.0.156	1	right	qinchangfeng	-414065104	2.0.10.242	2.0.10.242	09-20-2019	2019-09-20 07:16:54	15:16:54	female	2.0.10.147	168	Blue_S_2.bmp	1904-03-29	0		0	0	541450	0		0	0	NULL	NULL	NULL	Medium	run1	1	List2	A_T.wav	AV_T	1	1	0	1	541300	150	1	792	542092
Exp2	19	Exp2-19-1	59.937	1.0.0.156	1	right	qinchangfeng	-414065104	2.0.10.242	2.0.10.242	09-20-2019	2019-09-20 07:16:54	15:16:54	female	2.0.10.147	169	Red_S_2.bmp	1903-08-12	0		0	0	544153	0		0	0	NULL	NULL	NULL	Medium	run1		List2	A_S.wav	AV_S	0		0	1	544003	150		0	0
Exp2	19	Exp2-19-1	59.937	1.0.0.156	1	right	qinchangfeng	-414065104	2.0.10.242	2.0.10.242	09-20-2019	2019-09-20 07:16:54	15:16:54	female	2.0.10.147	170	Red_C.bmp	1904-01-11	0		0	0	546689	0		0	0	NULL	NULL	NULL	Medium	run1	1	List2	Catch.wav	V_T	1	1	0	1	546539	150	1	409	546948
Exp2	19	Exp2-19-1	59.937	1.0.0.156	1	right	qinchangfeng	-414065104	2.0.10.242	2.0.10.242	09-20-2019	2019-09-20 07:16:54	15:16:54	female	2.0.10.147	171	Blue_S_2.bmp	1903-01-11	0		0	0	549308	0		0	0	NULL	NULL	NULL	Medium	run1	1	List2	Catch.wav	V_T	1	1	0	1	549158	150	1	406	549564
Exp2	19	Exp2-19-1	59.937	1.0.0.156	1	right	qinchangfeng	-414065104	2.0.10.242	2.0.10.242	09-20-2019	2019-09-20 07:16:54	15:16:54	female	2.0.10.147	172	Catch.bmp	1902-08-04	0		0	0	551577	0		0	0	NULL	NULL	NULL	Medium	run1	1	List2	A_T.wav	A_T	1	1	1	1	551427	150	1	505	551932
Exp2	19	Exp2-19-1	59.937	1.0.0.156	1	right	qinchangfeng	-414065104	2.0.10.242	2.0.10.242	09-20-2019	2019-09-20 07:16:54	15:16:54	female	2.0.10.147	173	Blue_S_2.bmp	1902-11-28	0		1	0	553679	0		0	0	NULL	NULL	NULL	Medium	run1	1	List2	A_T.wav	AV_T	1	1	0	1	553529	150	1	738	554267
Exp2	19	Exp2-19-1	59.937	1.0.0.156	1	right	qinchangfeng	-414065104	2.0.10.242	2.0.10.242	09-20-2019	2019-09-20 07:16:54	15:16:54	female	2.0.10.147	174	Red_S.bmp	1902-11-11	0		0	0	555898	0		0	0	NULL	NULL	NULL	Medium	run1		List2	A_S.wav	AV_S	0		0	1	555748	150		0	0
Exp2	19	Exp2-19-1	59.937	1.0.0.156	1	right	qinchangfeng	-414065104	2.0.10.242	2.0.10.242	09-20-2019	2019-09-20 07:16:54	15:16:54	female	2.0.10.147	175	Blue_S.bmp	1903-05-02	0		0	0	558151	0		0	0	NULL	NULL	NULL	Medium	run1	1	List2	Catch.wav	V_T	1	1	0	1	558001	150	1	1091	559092
Exp2	19	Exp2-19-1	59.937	1.0.0.156	1	right	qinchangfeng	-414065104	2.0.10.242	2.0.10.242	09-20-2019	2019-09-20 07:16:54	15:16:54	female	2.0.10.147	176	Catch.bmp	1902-03-11	0		0	0	560520	0		0	0	NULL	NULL	NULL	Medium	run1	1	List2	A_T.wav	A_T	1	1	1	1	560370	150	1	482	560852
Exp2	19	Exp2-19-1	59.937	1.0.0.156	1	right	qinchangfeng	-414065104	2.0.10.242	2.0.10.242	09-20-2019	2019-09-20 07:16:54	15:16:54	female	2.0.10.147	177	Blue_S.bmp	1903-10-07	0		0	0	562472	0		0	0	NULL	NULL	NULL	Medium	run1	1	List2	A_T.wav	AV_T	1	1	0	1	562322	150	1	970	563292
Exp2	19	Exp2-19-1	59.937	1.0.0.156	1	right	qinchangfeng	-414065104	2.0.10.242	2.0.10.242	09-20-2019	2019-09-20 07:16:54	15:16:54	female	2.0.10.147	178	Blue_S.bmp	1903-01-23	0		0	0	565008	0		0	0	NULL	NULL	NULL	Medium	run1	1	List2	Catch.wav	V_T	1	1	1	1	564858	150	1	674	565532
Exp2	19	Exp2-19-1	59.937	1.0.0.156	1	right	qinchangfeng	-414065104	2.0.10.242	2.0.10.242	09-20-2019	2019-09-20 07:16:54	15:16:54	female	2.0.10.147	179	Blue_C_2.bmp	1903-08-27	0		0	0	567277	0		0	0	NULL	NULL	NULL	Medium	run1		List2	Catch.wav	V_S	0		0	1	567127	150		0	0
Exp2	19	Exp2-19-1	59.937	1.0.0.156	1	right	qinchangfeng	-414065104	2.0.10.242	2.0.10.242	09-20-2019	2019-09-20 07:16:54	15:16:54	female	2.0.10.147	180	Red_C_2.bmp	1903-04-21	0		0	0	569830	0		0	0	NULL	NULL	NULL	Medium	run1	1	List2	Catch.wav	V_T	1	1	0	2	569680	150	1	372	570052
Exp2	19	Exp2-19-1	59.937	1.0.0.156	1	right	qinchangfeng	-414065104	2.0.10.242	2.0.10.242	09-20-2019	2019-09-20 07:16:54	15:16:54	female	2.0.10.147	181	Catch.bmp	1904-02-09	0		0	0	572199	0		0	0	NULL	NULL	NULL	Medium	run1		List2	A_S.wav	A_S	0		1	1	572049	150		0	0
Exp2	19	Exp2-19-1	59.937	1.0.0.156	1	right	qinchangfeng	-414065104	2.0.10.242	2.0.10.242	09-20-2019	2019-09-20 07:16:54	15:16:54	female	2.0.10.147	182	Red_C.bmp	1902-04-20	0		0	0	574918	0		0	0	NULL	NULL	NULL	Medium	run1	1	List2	A_T.wav	AV_T	1	1	0	1	574768	150	1	380	575148
Exp2	19	Exp2-19-1	59.937	1.0.0.156	1	right	qinchangfeng	-414065104	2.0.10.242	2.0.10.242	09-20-2019	2019-09-20 07:16:54	15:16:54	female	2.0.10.147	183	Blue_S.bmp	1903-01-11	0		0	0	576920	0		0	0	NULL	NULL	NULL	Medium	run1	1	List2	A_T.wav	AV_T	1	1	0	1	576770	150	1	466	577236
Exp2	19	Exp2-19-1	59.937	1.0.0.156	1	right	qinchangfeng	-414065104	2.0.10.242	2.0.10.242	09-20-2019	2019-09-20 07:16:54	15:16:54	female	2.0.10.147	184	Catch.bmp	1903-09-08	0		1	0	579189	0		0	0	NULL	NULL	NULL	Medium	run1	1	List2	A_T.wav	A_T	1	1	0	1	579039	150	1	365	579404
Exp2	19	Exp2-19-1	59.937	1.0.0.156	1	right	qinchangfeng	-414065104	2.0.10.242	2.0.10.242	09-20-2019	2019-09-20 07:16:54	15:16:54	female	2.0.10.147	185	Blue_S_2.bmp	1902-04-18	0		0	0	581692	0		0	0	NULL	NULL	NULL	Medium	run1	1	List2	A_T.wav	AV_T	1	1	0	1	581542	150	1	533	582075
Exp2	19	Exp2-19-1	59.937	1.0.0.156	1	right	qinchangfeng	-414065104	2.0.10.242	2.0.10.242	09-20-2019	2019-09-20 07:16:54	15:16:54	female	2.0.10.147	186	Red_S_2.bmp	1903-02-24	0		0	0	583694	0		0	0	NULL	NULL	NULL	Medium	run1		List2	A_S.wav	AV_S	0		0	1	583544	150		0	0
Exp2	19	Exp2-19-1	59.937	1.0.0.156	1	right	qinchangfeng	-414065104	2.0.10.242	2.0.10.242	09-20-2019	2019-09-20 07:16:54	15:16:54	female	2.0.10.147	187	Blue_S.bmp	1903-08-19	0		0	0	586047	0		0	0	NULL	NULL	NULL	Medium	run1	1	List2	Catch.wav	V_T	1	1	0	2	585897	150	1	506	586403
Exp2	19	Exp2-19-1	59.937	1.0.0.156	1	right	qinchangfeng	-414065104	2.0.10.242	2.0.10.242	09-20-2019	2019-09-20 07:16:54	15:16:54	female	2.0.10.147	188	Catch.bmp	1902-04-19	0		0	1	588533	0		0	0	NULL	NULL	NULL	Medium	run1	1	List2	A_T.wav	A_T	1	1	1	1	588382	151	1	493	588875
Exp2	19	Exp2-19-1	59.937	1.0.0.156	1	right	qinchangfeng	-414065104	2.0.10.242	2.0.10.242	09-20-2019	2019-09-20 07:16:54	15:16:54	female	2.0.10.147	189	Red_S_2.bmp	1902-10-06	0		0	0	590535	0		0	0	NULL	NULL	NULL	Medium	run1		List2	Catch.wav	V_S	0		0	1	590385	150		0	0
Exp2	19	Exp2-19-1	59.937	1.0.0.156	1	right	qinchangfeng	-414065104	2.0.10.242	2.0.10.242	09-20-2019	2019-09-20 07:16:54	15:16:54	female	2.0.10.147	190	Catch.bmp	1902-06-02	0		0	0	592770	0		0	0	NULL	NULL	NULL	Medium	run1		List2	A_S.wav	A_S	0		1	1	592620	150		0	0
Exp2	19	Exp2-19-1	59.937	1.0.0.156	1	right	qinchangfeng	-414065104	2.0.10.242	2.0.10.242	09-20-2019	2019-09-20 07:16:54	15:16:54	female	2.0.10.147	191	Catch.bmp	1902-07-24	0		0	1	594873	0		0	0	NULL	NULL	NULL	Medium	run1	1	List2	A_T.wav	A_T	1	1	1	1	594722	151	1	641	595363
Exp2	19	Exp2-19-1	59.937	1.0.0.156	1	right	qinchangfeng	-414065104	2.0.10.242	2.0.10.242	09-20-2019	2019-09-20 07:16:54	15:16:54	female	2.0.10.147	192	Catch.bmp	1904-04-01	0		0	0	596958	0		0	0	NULL	NULL	NULL	Medium	run1	1	List2	A_T.wav	A_T	1	1	0	1	596808	150	1	449	597257
Exp2	19	Exp2-19-1	59.937	1.0.0.156	1	right	qinchangfeng	-414065104	2.0.10.242	2.0.10.242	09-20-2019	2019-09-20 07:16:54	15:16:54	female	2.0.10.147	193	Catch.bmp	1902-12-27	0		0	0	599661	0		0	0	NULL	NULL	NULL	Medium	run1	1	List2	A_T.wav	A_T	1	1	0	1	599511	150	1	452	599963
Exp2	19	Exp2-19-1	59.937	1.0.0.156	1	right	qinchangfeng	-414065104	2.0.10.242	2.0.10.242	09-20-2019	2019-09-20 07:16:54	15:16:54	female	2.0.10.147	194	Catch.bmp	1902-06-12	0		0	0	601913	0		0	0	NULL	NULL	NULL	Medium	run1	1	List2	A_T.wav	A_T	1	1	0	1	601763	150	1	552	602315
Exp2	19	Exp2-19-1	59.937	1.0.0.156	1	right	qinchangfeng	-414065104	2.0.10.242	2.0.10.242	09-20-2019	2019-09-20 07:16:54	15:16:54	female	2.0.10.147	195	Blue_C_2.bmp	1903-07-23	0		0	0	603965	0		0	0	NULL	NULL	NULL	Medium	run1		List2	Catch.wav	V_S	0		1	1	603815	150	1	483	604298
Exp2	19	Exp2-19-1	59.937	1.0.0.156	1	right	qinchangfeng	-414065104	2.0.10.242	2.0.10.242	09-20-2019	2019-09-20 07:16:54	15:16:54	female	2.0.10.147	196	Catch.bmp	1903-06-17	0		0	0	606418	0		0	0	NULL	NULL	NULL	Medium	run1	1	List2	A_T.wav	A_T	1	1	1	1	606268	150	1	615	606883
Exp2	19	Exp2-19-1	59.937	1.0.0.156	1	right	qinchangfeng	-414065104	2.0.10.242	2.0.10.242	09-20-2019	2019-09-20 07:16:54	15:16:54	female	2.0.10.147	197	Blue_C_2.bmp	1903-06-19	0		0	0	608837	0		0	0	NULL	NULL	NULL	Medium	run1		List2	A_S.wav	AV_S	0		0	1	608687	150		0	0
Exp2	19	Exp2-19-1	59.937	1.0.0.156	1	right	qinchangfeng	-414065104	2.0.10.242	2.0.10.242	09-20-2019	2019-09-20 07:16:54	15:16:54	female	2.0.10.147	198	Catch.bmp	1902-08-25	0		0	0	611306	0		0	0	NULL	NULL	NULL	Medium	run1	1	List2	A_T.wav	A_T	1	1	0	1	611156	150	1	630	611786
Exp2	19	Exp2-19-1	59.937	1.0.0.156	1	right	qinchangfeng	-414065104	2.0.10.242	2.0.10.242	09-20-2019	2019-09-20 07:16:54	15:16:54	female	2.0.10.147	199	Catch.bmp	1903-07-17	0		0	0	613425	0		0	0	NULL	NULL	NULL	Medium	run1		List2	A_S.wav	A_S	0		0	1	613275	150		0	0
Exp2	19	Exp2-19-1	59.937	1.0.0.156	1	right	qinchangfeng	-414065104	2.0.10.242	2.0.10.242	09-20-2019	2019-09-20 07:16:54	15:16:54	female	2.0.10.147	200	Red_C_2.bmp	1902-12-09	0		0	1	615945	0		0	0	NULL	NULL	NULL	Medium	run1	1	List2	A_T.wav	AV_T	1	1	1	1	615794	151	1	335	616129
Exp2	19	Exp2-19-1	59.937	1.0.0.156	1	right	qinchangfeng	-414065104	2.0.10.242	2.0.10.242	09-20-2019	2019-09-20 07:16:54	15:16:54	female	2.0.10.147	201	Red_S_2.bmp	1903-11-05	0		0	0	618180	0		0	0	NULL	NULL	NULL	Medium	run1		List2	Catch.wav	V_S	0		1	1	618030	150	1	365	618395
Exp2	19	Exp2-19-1	59.937	1.0.0.156	1	right	qinchangfeng	-414065104	2.0.10.242	2.0.10.242	09-20-2019	2019-09-20 07:16:54	15:16:54	female	2.0.10.147	202	Catch.bmp	1902-06-19	0		0	0	620733	0		0	0	NULL	NULL	NULL	Medium	run1		List2	A_S.wav	A_S	0		1	1	620583	150		0	0
Exp2	19	Exp2-19-1	59.937	1.0.0.156	1	right	qinchangfeng	-414065104	2.0.10.242	2.0.10.242	09-20-2019	2019-09-20 07:16:54	15:16:54	female	2.0.10.147	203	Catch.bmp	1902-06-21	0		0	0	622852	0		0	0	NULL	NULL	NULL	Medium	run1		List2	A_S.wav	A_S	0		0	1	622702	150		0	0
Exp2	19	Exp2-19-1	59.937	1.0.0.156	1	right	qinchangfeng	-414065104	2.0.10.242	2.0.10.242	09-20-2019	2019-09-20 07:16:54	15:16:54	female	2.0.10.147	204	Blue_S_2.bmp	1902-11-11	0		0	0	624971	0		0	0	NULL	NULL	NULL	Medium	run1	1	List2	Catch.wav	V_T	1	1	0	1	624821	150	1	790	625611
Exp2	19	Exp2-19-1	59.937	1.0.0.156	1	right	qinchangfeng	-414065104	2.0.10.242	2.0.10.242	09-20-2019	2019-09-20 07:16:54	15:16:54	female	2.0.10.147	205	Red_C_2.bmp	1903-06-14	0		0	0	627173	0		0	0	NULL	NULL	NULL	Medium	run1	1	List2	Catch.wav	V_T	1	1	0	1	627023	150	1	492	627515
Exp2	19	Exp2-19-1	59.937	1.0.0.156	1	right	qinchangfeng	-414065104	2.0.10.242	2.0.10.242	09-20-2019	2019-09-20 07:16:54	15:16:54	female	2.0.10.147	206	Red_S.bmp	1902-09-19	0		0	0	629592	0		0	0	NULL	NULL	NULL	Medium	run1		List2	A_S.wav	AV_S	0		1	1	629442	150		0	0
Exp2	19	Exp2-19-1	59.937	1.0.0.156	1	right	qinchangfeng	-414065104	2.0.10.242	2.0.10.242	09-20-2019	2019-09-20 07:16:54	15:16:54	female	2.0.10.147	207	Catch.bmp	1902-07-17	0		0	1	631795	0		0	0	NULL	NULL	NULL	Medium	run1	1	List2	A_T.wav	A_T	1	1	1	1	631644	151	1	517	632161
Exp2	19	Exp2-19-1	59.937	1.0.0.156	1	right	qinchangfeng	-414065104	2.0.10.242	2.0.10.242	09-20-2019	2019-09-20 07:16:54	15:16:54	female	2.0.10.147	208	Blue_S_2.bmp	1903-11-27	0		0	0	633880	0		0	0	NULL	NULL	NULL	Medium	run1	1	List2	Catch.wav	V_T	1	1	1	1	633730	150	1	855	634585
Exp2	19	Exp2-19-1	59.937	1.0.0.156	1	right	qinchangfeng	-414065104	2.0.10.242	2.0.10.242	09-20-2019	2019-09-20 07:16:54	15:16:54	female	2.0.10.147	209	Red_C.bmp	1903-03-26	0		0	0	636466	0		0	0	NULL	NULL	NULL	Medium	run1	1	List2	Catch.wav	V_T	1	1	0	1	636316	150	1	660	636976
Exp2	19	Exp2-19-1	59.937	1.0.0.156	1	right	qinchangfeng	-414065104	2.0.10.242	2.0.10.242	09-20-2019	2019-09-20 07:16:54	15:16:54	female	2.0.10.147	210	Catch.bmp	1904-03-06	0		0	0	638802	0		0	0	NULL	NULL	NULL	Medium	run1	1	List2	A_T.wav	A_T	1	1	1	1	638652	150	1	748	639400
Exp2	19	Exp2-19-1	59.937	1.0.0.156	1	right	qinchangfeng	-414065104	2.0.10.242	2.0.10.242	09-20-2019	2019-09-20 07:16:54	15:16:54	female	2.0.10.147	211	Red_C_2.bmp	1902-11-25	0		0	0	641488	0		0	0	NULL	NULL	NULL	Medium	run1	1	List2	A_T.wav	AV_T	1	1	0	1	641338	150	1	343	641681
Exp2	19	Exp2-19-1	59.937	1.0.0.156	1	right	qinchangfeng	-414065104	2.0.10.242	2.0.10.242	09-20-2019	2019-09-20 07:16:54	15:16:54	female	2.0.10.147	212	Red_S_2.bmp	1902-12-13	0		0	0	643707	0		0	0	NULL	NULL	NULL	Medium	run1		List2	A_S.wav	AV_S	0		0	1	643557	150	1	332	643889
Exp2	19	Exp2-19-1	59.937	1.0.0.156	1	right	qinchangfeng	-414065104	2.0.10.242	2.0.10.242	09-20-2019	2019-09-20 07:16:54	15:16:54	female	2.0.10.147	213	Red_C_2.bmp	1904-04-15	0		0	0	645943	0		0	0	NULL	NULL	NULL	Medium	run1	1	List2	Catch.wav	V_T	1	1	0	2	645793	150	1	441	646234
Exp2	19	Exp2-19-1	59.937	1.0.0.156	1	right	qinchangfeng	-414065104	2.0.10.242	2.0.10.242	09-20-2019	2019-09-20 07:16:54	15:16:54	female	2.0.10.147	214	Blue_S_2.bmp	1902-10-21	0		0	0	648662	0		0	0	NULL	NULL	NULL	Medium	run1	1	List2	A_T.wav	AV_T	1	1	1	1	648512	150	1	810	649322
Exp2	19	Exp2-19-1	59.937	1.0.0.156	1	right	qinchangfeng	-414065104	2.0.10.242	2.0.10.242	09-20-2019	2019-09-20 07:16:54	15:16:54	female	2.0.10.147	215	Red_C_2.bmp	1903-09-26	0		0	0	650848	0		0	0	NULL	NULL	NULL	Medium	run1	1	List2	Catch.wav	V_T	1	1	0	1	650698	150	1	648	651346
Exp2	19	Exp2-19-1	59.937	1.0.0.156	1	right	qinchangfeng	-414065104	2.0.10.242	2.0.10.242	09-20-2019	2019-09-20 07:16:54	15:16:54	female	2.0.10.147	216	Red_C.bmp	1902-03-31	0		0	0	653367	0		0	0	NULL	NULL	NULL	Medium	run1	1	List2	A_T.wav	AV_T	1	1	1	1	653217	150	1	393	653610
Exp2	19	Exp2-19-1	59.937	1.0.0.156	1	right	qinchangfeng	-414065104	2.0.10.242	2.0.10.242	09-20-2019	2019-09-20 07:16:54	15:16:54	female	2.0.10.147	217	Blue_S_2.bmp	1903-01-15	0		0	0	655336	0		0	0	NULL	NULL	NULL	Medium	run1	1	List2	A_T.wav	AV_T	0		0	1	655186	150		0	0
Exp2	19	Exp2-19-1	59.937	1.0.0.156	1	right	qinchangfeng	-414065104	2.0.10.242	2.0.10.242	09-20-2019	2019-09-20 07:16:54	15:16:54	female	2.0.10.147	218	Blue_S.bmp	1902-09-16	0		0	0	657638	0		0	0	NULL	NULL	NULL	Medium	run1	1	List2	Catch.wav	V_T	1	1	1	1	657488	150	1	346	657834
Exp2	19	Exp2-19-1	59.937	1.0.0.156	1	right	qinchangfeng	-414065104	2.0.10.242	2.0.10.242	09-20-2019	2019-09-20 07:16:54	15:16:54	female	2.0.10.147	219	Blue_S_2.bmp	1903-07-27	0		0	1	659791	0		0	0	NULL	NULL	NULL	Medium	run1	1	List2	Catch.wav	V_T	1	1	0	1	659640	151	1	514	660154
Exp2	19	Exp2-19-1	59.937	1.0.0.156	1	right	qinchangfeng	-414065104	2.0.10.242	2.0.10.242	09-20-2019	2019-09-20 07:16:54	15:16:54	female	2.0.10.147	220	Blue_S_2.bmp	1902-10-23	0		0	0	662243	0		0	0	NULL	NULL	NULL	Medium	run1	1	List2	Catch.wav	V_T	1	1	0	1	662093	150	1	389	662482
Exp2	19	Exp2-19-1	59.937	1.0.0.156	1	right	qinchangfeng	-414065104	2.0.10.242	2.0.10.242	09-20-2019	2019-09-20 07:16:54	15:16:54	female	2.0.10.147	221	Catch.bmp	1903-06-02	0		0	0	664429	0		0	0	NULL	NULL	NULL	Medium	run1	1	List2	A_T.wav	A_T	1	1	0	2	664279	150	1	779	665058
Exp2	19	Exp2-19-1	59.937	1.0.0.156	1	right	qinchangfeng	-414065104	2.0.10.242	2.0.10.242	09-20-2019	2019-09-20 07:16:54	15:16:54	female	2.0.10.147	222	Blue_S_2.bmp	1903-01-10	0		0	0	666831	0		0	0	NULL	NULL	NULL	Medium	run1	1	List2	A_T.wav	AV_T	1	1	0	1	666681	150	1	313	666994
Exp2	19	Exp2-19-1	59.937	1.0.0.156	1	right	qinchangfeng	-414065104	2.0.10.242	2.0.10.242	09-20-2019	2019-09-20 07:16:54	15:16:54	female	2.0.10.147	223	Blue_S_2.bmp	1902-06-23	0		0	1	669084	0		0	0	NULL	NULL	NULL	Medium	run1	1	List2	Catch.wav	V_T	1	1	1	1	668933	151	1	325	669258
Exp2	19	Exp2-19-1	59.937	1.0.0.156	1	right	qinchangfeng	-414065104	2.0.10.242	2.0.10.242	09-20-2019	2019-09-20 07:16:54	15:16:54	female	2.0.10.147	224	Catch.bmp	1903-12-19	0		0	0	671136	0		0	0	NULL	NULL	NULL	Medium	run1		List2	A_S.wav	A_S	0		0	1	670986	150		0	0
Exp2	19	Exp2-19-1	59.937	1.0.0.156	1	right	qinchangfeng	-414065104	2.0.10.242	2.0.10.242	09-20-2019	2019-09-20 07:16:54	15:16:54	female	2.0.10.147	225	Red_C.bmp	1903-05-27	0		0	0	673805	0		0	0	NULL	NULL	NULL	Medium	run1	1	List2	Catch.wav	V_T	1	1	1	1	673655	150	1	457	674112
Exp2	19	Exp2-19-1	59.937	1.0.0.156	1	right	qinchangfeng	-414065104	2.0.10.242	2.0.10.242	09-20-2019	2019-09-20 07:16:54	15:16:54	female	2.0.10.147	226	Blue_S_2.bmp	1904-03-24	0		0	0	676208	0		0	0	NULL	NULL	NULL	Medium	run1	1	List2	A_T.wav	AV_T	1	1	0	1	676058	150	1	408	676466
Exp2	19	Exp2-19-1	59.937	1.0.0.156	1	right	qinchangfeng	-414065104	2.0.10.242	2.0.10.242	09-20-2019	2019-09-20 07:16:54	15:16:54	female	2.0.10.147	227	Red_C_2.bmp	1903-06-24	0		0	1	678911	0		0	0	NULL	NULL	NULL	Medium	run1	1	List2	A_T.wav	AV_T	1	1	1	1	678760	151	1	384	679144
Exp2	19	Exp2-19-1	59.937	1.0.0.156	1	right	qinchangfeng	-414065104	2.0.10.242	2.0.10.242	09-20-2019	2019-09-20 07:16:54	15:16:54	female	2.0.10.147	228	Red_S.bmp	1902-05-31	0		0	0	681330	0		0	0	NULL	NULL	NULL	Medium	run1		List2	Catch.wav	V_S	0		0	1	681180	150	1	350	681530
Exp2	19	Exp2-19-1	59.937	1.0.0.156	1	right	qinchangfeng	-414065104	2.0.10.242	2.0.10.242	09-20-2019	2019-09-20 07:16:54	15:16:54	female	2.0.10.147	229	Red_C.bmp	1903-05-24	0		0	0	683365	0		0	0	NULL	NULL	NULL	Medium	run1	1	List2	Catch.wav	V_T	1	1	0	1	683215	150	1	441	683656
Exp2	19	Exp2-19-1	59.937	1.0.0.156	1	right	qinchangfeng	-414065104	2.0.10.242	2.0.10.242	09-20-2019	2019-09-20 07:16:54	15:16:54	female	2.0.10.147	230	Catch.bmp	1903-12-16	0		0	0	685768	0		0	0	NULL	NULL	NULL	Medium	run1	1	List2	A_T.wav	A_T	1	1	0	1	685618	150	1	640	686258
Exp2	19	Exp2-19-1	59.937	1.0.0.156	1	right	qinchangfeng	-414065104	2.0.10.242	2.0.10.242	09-20-2019	2019-09-20 07:16:54	15:16:54	female	2.0.10.147	231	Blue_S.bmp	1904-03-30	0		0	0	688370	0		0	0	NULL	NULL	NULL	Medium	run1	1	List2	Catch.wav	V_T	1	1	1	1	688220	150	1	630	688850
Exp2	19	Exp2-19-1	59.937	1.0.0.156	1	right	qinchangfeng	-414065104	2.0.10.242	2.0.10.242	09-20-2019	2019-09-20 07:16:54	15:16:54	female	2.0.10.147	232	Blue_C.bmp	1902-07-05	0		0	0	691073	0		0	0	NULL	NULL	NULL	Medium	Run1		List2	Catch.wav	V_S	0		0	1	690923	150	1	383	691306
Exp2	19	Exp2-19-1	59.937	1.0.0.156	1	right	qinchangfeng	-414065104	2.0.10.242	2.0.10.242	09-20-2019	2019-09-20 07:16:54	15:16:54	female	2.0.10.147	233	Catch.bmp	1903-08-06	0		0	0	693142	0		0	0	NULL	NULL	NULL	Medium	run1	1	List2	A_T.wav	A_T	1	1	1	1	692992	150	1	1129	694121
Exp2	19	Exp2-19-1	59.937	1.0.0.156	1	right	qinchangfeng	-414065104	2.0.10.242	2.0.10.242	09-20-2019	2019-09-20 07:16:54	15:16:54	female	2.0.10.147	234	Catch.bmp	1902-09-17	0		0	0	695611	0		0	0	NULL	NULL	NULL	Medium	run1	1	List2	A_T.wav	A_T	1	1	0	1	695461	150	1	532	695993
Exp2	19	Exp2-19-1	59.937	1.0.0.156	1	right	qinchangfeng	-414065104	2.0.10.242	2.0.10.242	09-20-2019	2019-09-20 07:16:54	15:16:54	female	2.0.10.147	235	Blue_S_2.bmp	1902-09-24	0		0	1	697764	0		0	0	NULL	NULL	NULL	Medium	run1	1	List2	A_T.wav	AV_T	1	1	1	1	697613	151	1	508	698121
Exp2	19	Exp2-19-1	59.937	1.0.0.156	1	right	qinchangfeng	-414065104	2.0.10.242	2.0.10.242	09-20-2019	2019-09-20 07:16:54	15:16:54	female	2.0.10.147	236	Catch.bmp	1902-09-30	0		0	0	699916	0		0	0	NULL	NULL	NULL	Medium	run1	1	List2	A_T.wav	A_T	1	1	0	1	699766	150	1	482	700248
Exp2	19	Exp2-19-1	59.937	1.0.0.156	1	right	qinchangfeng	-414065104	2.0.10.242	2.0.10.242	09-20-2019	2019-09-20 07:16:54	15:16:54	female	2.0.10.147	237	Catch.bmp	1903-08-11	0		0	0	702068	0		0	0	NULL	NULL	NULL	Medium	run1		List2	A_S.wav	A_S	0		0	1	701918	150		0	0
Exp2	19	Exp2-19-1	59.937	1.0.0.156	1	right	qinchangfeng	-414065104	2.0.10.242	2.0.10.242	09-20-2019	2019-09-20 07:16:54	15:16:54	female	2.0.10.147	238	Red_C.bmp	1902-07-07	0		0	0	704604	0		0	0	NULL	NULL	NULL	Medium	run1	1	List2	Catch.wav	V_T	1	1	1	1	704454	150	1	395	704849
Exp2	19	Exp2-19-1	59.937	1.0.0.156	1	right	qinchangfeng	-414065104	2.0.10.242	2.0.10.242	09-20-2019	2019-09-20 07:16:54	15:16:54	female	2.0.10.147	239	Blue_S.bmp	1903-11-04	0		0	0	706673	0		0	0	NULL	NULL	NULL	Medium	run1	1	List2	A_T.wav	AV_T	1	1	1	1	706523	150	1	678	707201
Exp2	19	Exp2-19-1	59.937	1.0.0.156	1	right	qinchangfeng	-414065104	2.0.10.242	2.0.10.242	09-20-2019	2019-09-20 07:16:54	15:16:54	female	2.0.10.147	240	Catch.bmp	1902-07-29	0		0	1	709226	0		0	0	NULL	NULL	NULL	Medium	run1	1	List2	A_T.wav	A_T	1	1	1	1	709075	151	1	542	709617
Exp2	19	Exp2-19-1	59.937	1.0.0.156	1	right	qinchangfeng	-414065104	2.0.10.242	2.0.10.242	09-20-2019	2019-09-20 07:16:54	15:16:54	female	2.0.10.147	241	Catch.bmp	1902-09-05	0		0	0	711328	0		0	0	NULL	NULL	NULL	Medium	run1	1	List2	A_T.wav	A_T	1	1	0	1	711178	150	1	391	711569
Exp2	19	Exp2-19-1	59.937	1.0.0.156	1	right	qinchangfeng	-414065104	2.0.10.242	2.0.10.242	09-20-2019	2019-09-20 07:16:54	15:16:54	female	2.0.10.147	242	Catch.bmp	1902-04-07	0		0	0	713463	0		0	0	NULL	NULL	NULL	Medium	run1	1	List2	A_T.wav	A_T	1	1	0	1	713313	150	1	312	713625
Exp2	19	Exp2-19-1	59.937	1.0.0.156	1	right	qinchangfeng	-414065104	2.0.10.242	2.0.10.242	09-20-2019	2019-09-20 07:16:54	15:16:54	female	2.0.10.147	243	Red_C.bmp	1902-12-20	0		0	0	715449	0		0	0	NULL	NULL	NULL	Medium	run1	1	List2	Catch.wav	V_T	1	1	1	1	715299	150	1	430	715729
Exp2	19	Exp2-19-1	59.937	1.0.0.156	1	right	qinchangfeng	-414065104	2.0.10.242	2.0.10.242	09-20-2019	2019-09-20 07:16:54	15:16:54	female	2.0.10.147	244	Catch.bmp	1902-09-11	0		1	0	717684	0		0	0	NULL	NULL	NULL	Medium	run1	1	List2	A_T.wav	A_T	1	1	1	1	717534	150	1	459	717993
Exp2	19	Exp2-19-1	59.937	1.0.0.156	1	right	qinchangfeng	-414065104	2.0.10.242	2.0.10.242	09-20-2019	2019-09-20 07:16:54	15:16:54	female	2.0.10.147	245	Blue_S_2.bmp	1903-09-18	0		0	0	719820	0		0	0	NULL	NULL	NULL	Medium	run1	1	List2	Catch.wav	V_T	1	1	1	1	719670	150	1	379	720049
Exp2	19	Exp2-19-1	59.937	1.0.0.156	1	right	qinchangfeng	-414065104	2.0.10.242	2.0.10.242	09-20-2019	2019-09-20 07:16:54	15:16:54	female	2.0.10.147	246	Blue_S_2.bmp	1904-03-15	0		0	0	722339	0		0	0	NULL	NULL	NULL	Medium	run1	1	List2	A_T.wav	AV_T	1	1	1	1	722189	150	1	420	722609
Exp2	19	Exp2-19-1	59.937	1.0.0.156	1	right	qinchangfeng	-414065104	2.0.10.242	2.0.10.242	09-20-2019	2019-09-20 07:16:54	15:16:54	female	2.0.10.147	247	Catch.bmp	1903-06-08	0		1	0	725025	0		0	0	NULL	NULL	NULL	Medium	run1		List2	A_S.wav	A_S	0		0	1	724875	150		0	0
Exp2	19	Exp2-19-1	59.937	1.0.0.156	1	right	qinchangfeng	-414065104	2.0.10.242	2.0.10.242	09-20-2019	2019-09-20 07:16:54	15:16:54	female	2.0.10.147	248	Blue_S.bmp	1904-03-04	0		0	0	727478	0		0	0	NULL	NULL	NULL	Medium	run1	1	List2	A_T.wav	AV_T	1	1	0	1	727328	150	1	545	727873
Exp2	19	Exp2-19-1	59.937	1.0.0.156	1	right	qinchangfeng	-414065104	2.0.10.242	2.0.10.242	09-20-2019	2019-09-20 07:16:54	15:16:54	female	2.0.10.147	249	Red_C_2.bmp	1903-07-26	0		0	0	730164	0		0	0	NULL	NULL	NULL	Medium	run1	1	List2	A_T.wav	AV_T	1	1	0	1	730014	150	1	393	730407
Exp2	19	Exp2-19-1	59.937	1.0.0.156	1	right	qinchangfeng	-414065104	2.0.10.242	2.0.10.242	09-20-2019	2019-09-20 07:16:54	15:16:54	female	2.0.10.147	250	Catch.bmp	1902-10-23	0		0	0	732617	0		0	0	NULL	NULL	NULL	Medium	run1	1	List2	A_T.wav	A_T	1	1	0	1	732467	150	1	430	732897
Exp2	19	Exp2-19-1	59.937	1.0.0.156	1	right	qinchangfeng	-414065104	2.0.10.242	2.0.10.242	09-20-2019	2019-09-20 07:16:54	15:16:54	female	2.0.10.147	251	Red_C_2.bmp	1903-06-20	0		0	0	734802	0		0	0	NULL	NULL	NULL	Medium	run1	1	List2	A_T.wav	AV_T	1	1	0	1	734652	150	1	259	734911
Exp2	19	Exp2-19-1	59.937	1.0.0.156	1	right	qinchangfeng	-414065104	2.0.10.242	2.0.10.242	09-20-2019	2019-09-20 07:16:54	15:16:54	female	2.0.10.147	252	Catch.bmp	1904-01-28	0		0	1	737222	0		0	0	NULL	NULL	NULL	Medium	run1	1	List2	A_T.wav	A_T	1	1	1	1	737071	151	1	394	737465
Exp2	19	Exp2-19-1	59.937	1.0.0.156	1	right	qinchangfeng	-414065104	2.0.10.242	2.0.10.242	09-20-2019	2019-09-20 07:16:54	15:16:54	female	2.0.10.147	253	Red_S.bmp	1903-10-02	0		0	1	739858	0		0	0	NULL	NULL	NULL	Medium	run1		List2	Catch.wav	V_S	0		1	1	739707	151		0	0
Exp2	19	Exp2-19-1	59.937	1.0.0.156	1	right	qinchangfeng	-414065104	2.0.10.242	2.0.10.242	09-20-2019	2019-09-20 07:16:54	15:16:54	female	2.0.10.147	254	Catch.bmp	1903-07-25	0		0	0	742444	0		0	0	NULL	NULL	NULL	Medium	run1		List2	A_S.wav	A_S	0		0	2	742294	150		0	0
Exp2	19	Exp2-19-1	59.937	1.0.0.156	1	right	qinchangfeng	-414065104	2.0.10.242	2.0.10.242	09-20-2019	2019-09-20 07:16:54	15:16:54	female	2.0.10.147	255	Blue_C.bmp	1903-01-25	0		0	0	744946	0		0	0	NULL	NULL	NULL	Medium	Run1		List2	Catch.wav	V_S	0		1	1	744796	150	1	317	745113
Exp2	19	Exp2-19-1	59.937	1.0.0.156	1	right	qinchangfeng	-414065104	2.0.10.242	2.0.10.242	09-20-2019	2019-09-20 07:16:54	15:16:54	female	2.0.10.147	256	Red_C_2.bmp	1902-07-09	0		0	0	747215	0		0	0	NULL	NULL	NULL	Medium	run1	1	List2	Catch.wav	V_T	1	1	0	1	747065	150	1	264	747329
Exp2	19	Exp2-19-1	59.937	1.0.0.156	1	right	qinchangfeng	-414065104	2.0.10.242	2.0.10.242	09-20-2019	2019-09-20 07:16:54	15:16:54	female	2.0.10.147	257	Blue_S_2.bmp	1902-07-29	0		0	0	749284	0		0	0	NULL	NULL	NULL	Medium	run1	1	List2	A_T.wav	AV_T	1	1	1	1	749134	150	1	411	749545
Exp2	19	Exp2-19-1	59.937	1.0.0.156	1	right	qinchangfeng	-414065104	2.0.10.242	2.0.10.242	09-20-2019	2019-09-20 07:16:54	15:16:54	female	2.0.10.147	258	Catch.bmp	1902-12-20	0		0	0	751386	0		0	0	NULL	NULL	NULL	Medium	run1		List2	A_S.wav	A_S	0		0	1	751236	150		0	0
Exp2	19	Exp2-19-1	59.937	1.0.0.156	1	right	qinchangfeng	-414065104	2.0.10.242	2.0.10.242	09-20-2019	2019-09-20 07:16:54	15:16:54	female	2.0.10.147	259	Blue_S.bmp	1903-05-26	0		0	0	753672	0		0	0	NULL	NULL	NULL	Medium	run1	1	List2	A_T.wav	AV_T	1	1	0	1	753522	150	1	398	753920
Exp2	19	Exp2-19-1	59.937	1.0.0.156	1	right	qinchangfeng	-414065104	2.0.10.242	2.0.10.242	09-20-2019	2019-09-20 07:16:54	15:16:54	female	2.0.10.147	260	Blue_C_2.bmp	1904-03-01	0		0	1	756075	0		0	0	NULL	NULL	NULL	Medium	run1		List2	Catch.wav	V_S	0		1	1	755924	151		0	0
