# Supplementary material for: Visual Perceptual Load Attenuates Age-Related Audiovisual Integration in an Audiovisual Discrimination Task
Source: Front Psychol. 2021 Sep 29;12:740221. doi: 10.3389/fpsyg.2021.740221 (PMC8511317; doi:10.3389/fpsyg.2021.740221)
Supplement: Supplementary file 1 [file Data_Sheet_1.ZIP › Export data/Group 1_Data_Younger/Exp2_Medium load/Subject_20.xlsx]

## Sheet: Sheet1
ExperimentName	Subject	DataFile.Basename	Display.RefreshRate	ExperimentVersion	Group	Handedness	Name	RandomSeed	RuntimeVersion	RuntimeVersionExpected	SessionDate	SessionStartDateTimeUtc	SessionTime	Sex	StudioVersion	Block	Image	ITI	ITI.ACC	ITI.CRESP	ITI.DurationError	ITI.OnsetDelay	ITI.OnsetTime	ITI.OnsetToOnsetTime	ITI.RESP	ITI.RT	ITI.RTTime	List1	List1.Cycle	List1.Sample	PercetualLoad	Procedure	Response	Running	Sound	StimulusType	Target.ACC	Target.CRESP	Target.DurationError	Target.OnsetDelay	Target.OnsetTime	Target.OnsetToOnsetTime	Target.RESP	Target.RT	Target.RTTime
Exp2	20	Exp2-20-1	59.937	1.0.0.157	1	right	yujia	192702996	2.0.10.242	2.0.10.242	09-20-2019	2019-09-20 08:00:36	16:00:36	female	2.0.10.147	1	Blue_S_2.bmp	1903-09-02	0		0	0	27739	0		0	0	4	1	1	Medium	Prac	1	List1	Catch.wav	V_T	1	1	120	1	27589	150	1	1323	28912
Exp2	20	Exp2-20-1	59.937	1.0.0.157	1	right	yujia	192702996	2.0.10.242	2.0.10.242	09-20-2019	2019-09-20 08:00:36	16:00:36	female	2.0.10.147	2	Red_C_2.bmp	1902-06-02	0		0	0	30242	0		0	0	6	1	2	Medium	Prac	1	List1	Catch.wav	V_T	1	1	0	1	30092	150	1	604	30696
Exp2	20	Exp2-20-1	59.937	1.0.0.157	1	right	yujia	192702996	2.0.10.242	2.0.10.242	09-20-2019	2019-09-20 08:00:36	16:00:36	female	2.0.10.147	3	Catch.bmp	1903-04-21	0		0	0	32277	0		0	0	10	1	3	Medium	Prac	1	List1	A_T.wav	A_T	1	1	1	1	32127	150	1	1001	33128
Exp2	20	Exp2-20-1	59.937	1.0.0.157	1	right	yujia	192702996	2.0.10.242	2.0.10.242	09-20-2019	2019-09-20 08:00:36	16:00:36	female	2.0.10.147	4	Red_C.bmp	1902-11-05	0		0	0	34646	0		0	0	15	1	4	Medium	Prac	1	List1	A_T.wav	AV_T	1	1	0	1	34496	150	1	391	34887
Exp2	20	Exp2-20-1	59.937	1.0.0.157	1	right	yujia	192702996	2.0.10.242	2.0.10.242	09-20-2019	2019-09-20 08:00:36	16:00:36	female	2.0.10.147	5	Blue_S.bmp	1904-01-13	0		0	1	36849	0		0	0	13	1	5	Medium	Prac	1	List1	A_T.wav	AV_T	1	1	1	1	36698	151	1	957	37655
Exp2	20	Exp2-20-1	59.937	1.0.0.157	1	right	yujia	192702996	2.0.10.242	2.0.10.242	09-20-2019	2019-09-20 08:00:36	16:00:36	female	2.0.10.147	6	Catch.bmp	1904-02-05	0		0	0	39485	0		0	0	10	1	6	Medium	Prac	1	List1	A_T.wav	A_T	1	1	0	1	39335	150	1	856	40191
Exp2	20	Exp2-20-1	59.937	1.0.0.157	1	right	yujia	192702996	2.0.10.242	2.0.10.242	09-20-2019	2019-09-20 08:00:36	16:00:36	female	2.0.10.147	7	Red_C_2.bmp	1902-08-18	0		0	1	42138	0		0	0	6	1	7	Medium	Prac	1	List1	Catch.wav	V_T	1	1	1	1	41987	151	1	356	42343
Exp2	20	Exp2-20-1	59.937	1.0.0.157	1	right	yujia	192702996	2.0.10.242	2.0.10.242	09-20-2019	2019-09-20 08:00:36	16:00:36	female	2.0.10.147	8	Catch.bmp	1903-11-10	0		0	0	44256	0		0	0	10	1	8	Medium	Prac	1	List1	A_T.wav	A_T	1	1	1	1	44106	150	1	589	44695
Exp2	20	Exp2-20-1	59.937	1.0.0.157	1	right	yujia	192702996	2.0.10.242	2.0.10.242	09-20-2019	2019-09-20 08:00:36	16:00:36	female	2.0.10.147	9	Blue_S_2.bmp	1902-09-24	0		0	0	46826	0		0	0	4	1	9	Medium	Prac	1	List1	Catch.wav	V_T	1	1	0	1	46676	150	1	379	47055
Exp2	20	Exp2-20-1	59.937	1.0.0.157	1	right	yujia	192702996	2.0.10.242	2.0.10.242	09-20-2019	2019-09-20 08:00:36	16:00:36	female	2.0.10.147	10	Blue_C.bmp	1903-10-06	0		0	0	48978	0		0	0	11	1	10	Medium	Prac		List1	A_S.wav	AV_S	0		0	1	48828	150	1	387	49215
Exp2	20	Exp2-20-1	59.937	1.0.0.157	1	right	yujia	192702996	2.0.10.242	2.0.10.242	09-20-2019	2019-09-20 08:00:36	16:00:36	female	2.0.10.147	11	Catch.bmp	1903-01-01	0		0	0	51514	0		0	0	10	1	11	Medium	Prac	1	List1	A_T.wav	A_T	1	1	0	1	51364	150	1	523	51887
Exp2	20	Exp2-20-1	59.937	1.0.0.157	1	right	yujia	192702996	2.0.10.242	2.0.10.242	09-20-2019	2019-09-20 08:00:36	16:00:36	female	2.0.10.147	12	Blue_S.bmp	1904-04-14	0		0	0	53766	0		0	0	3	1	12	Medium	Prac	1	List1	Catch.wav	V_T	1	1	1	1	53616	150	1	527	54143
Exp2	20	Exp2-20-1	59.937	1.0.0.157	1	right	yujia	192702996	2.0.10.242	2.0.10.242	09-20-2019	2019-09-20 08:00:36	16:00:36	female	2.0.10.147	13	Catch.bmp	1902-11-16	0		0	0	56486	0		0	0	10	1	13	Medium	Prac	1	List1	A_T.wav	A_T	1	1	1	1	56336	150	1	719	57055
Exp2	20	Exp2-20-1	59.937	1.0.0.157	1	right	yujia	192702996	2.0.10.242	2.0.10.242	09-20-2019	2019-09-20 08:00:36	16:00:36	female	2.0.10.147	14	Red_C.bmp	1903-01-30	0		0	0	58688	0		0	0	15	1	14	Medium	Prac	1	List1	A_T.wav	AV_T	1	1	0	1	58538	150	1	405	58943
Exp2	20	Exp2-20-1	59.937	1.0.0.157	1	right	yujia	192702996	2.0.10.242	2.0.10.242	09-20-2019	2019-09-20 08:00:36	16:00:36	female	2.0.10.147	15	Red_C.bmp	1903-10-26	0		0	0	60974	0		0	0	15	1	15	Medium	Prac	1	List1	A_T.wav	AV_T	1	1	0	1	60824	150	1	599	61423
Exp2	20	Exp2-20-1	59.937	1.0.0.157	1	right	yujia	192702996	2.0.10.242	2.0.10.242	09-20-2019	2019-09-20 08:00:36	16:00:36	female	2.0.10.147	16	Catch.bmp	1902-07-09	0		0	1	63527	0		0	0	10	1	16	Medium	Prac	1	List1	A_T.wav	A_T	1	1	0	1	63376	151	1	935	64311
Exp2	20	Exp2-20-1	59.937	1.0.0.157	1	right	yujia	192702996	2.0.10.242	2.0.10.242	09-20-2019	2019-09-20 08:00:36	16:00:36	female	2.0.10.147	17	Catch.bmp	1904-03-16	0		0	0	65595	0		0	0	10	1	17	Medium	Prac	1	List1	A_T.wav	A_T	1	1	0	1	65445	150	1	706	66151
Exp2	20	Exp2-20-1	59.937	1.0.0.157	1	right	yujia	192702996	2.0.10.242	2.0.10.242	09-20-2019	2019-09-20 08:00:36	16:00:36	female	2.0.10.147	18	Blue_S_2.bmp	1903-09-17	0		0	1	68282	0		0	0	4	1	18	Medium	Prac	1	List1	Catch.wav	V_T	1	1	1	1	68131	151	1	508	68639
Exp2	20	Exp2-20-1	59.937	1.0.0.157	1	right	yujia	192702996	2.0.10.242	2.0.10.242	09-20-2019	2019-09-20 08:00:36	16:00:36	female	2.0.10.147	19	Red_S.bmp	1903-08-27	0		0	0	70801	0		0	0	17	1	19	Medium	Prac		List1	A_S.wav	AV_S	0		0	1	70651	150	1	500	71151
Exp2	20	Exp2-20-1	59.937	1.0.0.157	1	right	yujia	192702996	2.0.10.242	2.0.10.242	09-20-2019	2019-09-20 08:00:36	16:00:36	female	2.0.10.147	20	Catch.bmp	1904-05-01	0		0	0	73287	0		0	0	9	1	20	Medium	Prac		List1	A_S.wav	A_S	0		0	1	73137	150		0	0
Exp2	20	Exp2-20-1	59.937	1.0.0.157	1	right	yujia	192702996	2.0.10.242	2.0.10.242	09-20-2019	2019-09-20 08:00:36	16:00:36	female	2.0.10.147	21	Blue_C_2.bmp	1903-01-12	0		0	0	81479	0		0	0	NULL	NULL	NULL	Medium	run1		List2	Catch.wav	V_S	0		0	2	81329	150		0	0
Exp2	20	Exp2-20-1	59.937	1.0.0.157	1	right	yujia	192702996	2.0.10.242	2.0.10.242	09-20-2019	2019-09-20 08:00:36	16:00:36	female	2.0.10.147	22	Blue_C_2.bmp	1904-04-19	0		0	0	83798	0		0	0	NULL	NULL	NULL	Medium	run1		List2	A_S.wav	AV_S	0		0	1	83648	150		0	0
Exp2	20	Exp2-20-1	59.937	1.0.0.157	1	right	yujia	192702996	2.0.10.242	2.0.10.242	09-20-2019	2019-09-20 08:00:36	16:00:36	female	2.0.10.147	23	Catch.bmp	1903-01-18	0		0	0	86584	0		0	0	NULL	NULL	NULL	Medium	run1		List2	A_S.wav	A_S	0		0	1	86434	150		0	0
Exp2	20	Exp2-20-1	59.937	1.0.0.157	1	right	yujia	192702996	2.0.10.242	2.0.10.242	09-20-2019	2019-09-20 08:00:36	16:00:36	female	2.0.10.147	24	Red_C.bmp	1903-10-19	0		0	0	88920	0		0	0	NULL	NULL	NULL	Medium	run1	1	List2	Catch.wav	V_T	1	1	0	1	88770	150	1	581	89351
Exp2	20	Exp2-20-1	59.937	1.0.0.157	1	right	yujia	192702996	2.0.10.242	2.0.10.242	09-20-2019	2019-09-20 08:00:36	16:00:36	female	2.0.10.147	25	Red_C.bmp	1902-09-16	0		0	0	91456	0		0	0	NULL	NULL	NULL	Medium	run1	1	List2	Catch.wav	V_T	1	1	0	1	91306	150	1	668	91974
Exp2	20	Exp2-20-1	59.937	1.0.0.157	1	right	yujia	192702996	2.0.10.242	2.0.10.242	09-20-2019	2019-09-20 08:00:36	16:00:36	female	2.0.10.147	26	Catch.bmp	1902-05-26	0		0	0	93608	0		0	0	NULL	NULL	NULL	Medium	run1	1	List2	A_T.wav	A_T	0		1	1	93458	150		0	0
Exp2	20	Exp2-20-1	59.937	1.0.0.157	1	right	yujia	192702996	2.0.10.242	2.0.10.242	09-20-2019	2019-09-20 08:00:36	16:00:36	female	2.0.10.147	27	Blue_C.bmp	1902-12-13	0		0	1	95694	0		0	0	NULL	NULL	NULL	Medium	Run1		List2	Catch.wav	V_S	0		1	1	95543	151		0	0
Exp2	20	Exp2-20-1	59.937	1.0.0.157	1	right	yujia	192702996	2.0.10.242	2.0.10.242	09-20-2019	2019-09-20 08:00:36	16:00:36	female	2.0.10.147	28	Red_S_2.bmp	1902-06-22	0		0	0	97996	0		0	0	NULL	NULL	NULL	Medium	run1		List2	Catch.wav	V_S	0		0	1	97846	150		0	0
Exp2	20	Exp2-20-1	59.937	1.0.0.157	1	right	yujia	192702996	2.0.10.242	2.0.10.242	09-20-2019	2019-09-20 08:00:36	16:00:36	female	2.0.10.147	29	Catch.bmp	1903-03-31	0		0	0	100115	0		0	0	NULL	NULL	NULL	Medium	run1	1	List2	A_T.wav	A_T	1	1	1	1	99965	150	1	929	100894
Exp2	20	Exp2-20-1	59.937	1.0.0.157	1	right	yujia	192702996	2.0.10.242	2.0.10.242	09-20-2019	2019-09-20 08:00:36	16:00:36	female	2.0.10.147	30	Red_S.bmp	1903-07-16	0		0	1	102451	0		0	0	NULL	NULL	NULL	Medium	run1		List2	Catch.wav	V_S	0		1	1	102300	151		0	0
Exp2	20	Exp2-20-1	59.937	1.0.0.157	1	right	yujia	192702996	2.0.10.242	2.0.10.242	09-20-2019	2019-09-20 08:00:36	16:00:36	female	2.0.10.147	31	Red_S_2.bmp	1903-04-08	0		0	0	104953	0		0	0	NULL	NULL	NULL	Medium	run1		List2	A_S.wav	AV_S	0		1	1	104803	150		0	0
Exp2	20	Exp2-20-1	59.937	1.0.0.157	1	right	yujia	192702996	2.0.10.242	2.0.10.242	09-20-2019	2019-09-20 08:00:36	16:00:36	female	2.0.10.147	32	Blue_S_2.bmp	1904-04-20	0		0	0	107356	0		0	0	NULL	NULL	NULL	Medium	run1	1	List2	A_T.wav	AV_T	1	1	0	1	107206	150	1	632	107838
Exp2	20	Exp2-20-1	59.937	1.0.0.157	1	right	yujia	192702996	2.0.10.242	2.0.10.242	09-20-2019	2019-09-20 08:00:36	16:00:36	female	2.0.10.147	33	Red_C.bmp	1902-07-26	0		0	0	110075	0		0	0	NULL	NULL	NULL	Medium	run1	1	List2	Catch.wav	V_T	1	1	1	1	109925	150	1	753	110678
Exp2	20	Exp2-20-1	59.937	1.0.0.157	1	right	yujia	192702996	2.0.10.242	2.0.10.242	09-20-2019	2019-09-20 08:00:36	16:00:36	female	2.0.10.147	34	Red_C.bmp	1903-09-28	0		0	0	112161	0		0	0	NULL	NULL	NULL	Medium	run1	1	List2	A_T.wav	AV_T	1	1	0	1	112011	150	1	467	112478
Exp2	20	Exp2-20-1	59.937	1.0.0.157	1	right	yujia	192702996	2.0.10.242	2.0.10.242	09-20-2019	2019-09-20 08:00:36	16:00:36	female	2.0.10.147	35	Blue_S.bmp	1902-10-02	0		0	0	114680	0		0	0	NULL	NULL	NULL	Medium	run1	1	List2	A_T.wav	AV_T	0		0	1	114530	150		0	0
Exp2	20	Exp2-20-1	59.937	1.0.0.157	1	right	yujia	192702996	2.0.10.242	2.0.10.242	09-20-2019	2019-09-20 08:00:36	16:00:36	female	2.0.10.147	36	Blue_S_2.bmp	1903-01-13	0		0	0	116882	0		0	0	NULL	NULL	NULL	Medium	run1	1	List2	A_T.wav	AV_T	1	1	0	1	116732	150	1	514	117246
Exp2	20	Exp2-20-1	59.937	1.0.0.157	1	right	yujia	192702996	2.0.10.242	2.0.10.242	09-20-2019	2019-09-20 08:00:36	16:00:36	female	2.0.10.147	37	Blue_S.bmp	1904-01-22	0		0	0	119151	0		0	0	NULL	NULL	NULL	Medium	run1	1	List2	Catch.wav	V_T	1	1	1	1	119001	150	1	701	119702
Exp2	20	Exp2-20-1	59.937	1.0.0.157	1	right	yujia	192702996	2.0.10.242	2.0.10.242	09-20-2019	2019-09-20 08:00:36	16:00:36	female	2.0.10.147	38	Red_S.bmp	1903-03-22	0		0	1	121788	0		0	0	NULL	NULL	NULL	Medium	run1		List2	Catch.wav	V_S	0		0	1	121637	151		0	0
Exp2	20	Exp2-20-1	59.937	1.0.0.157	1	right	yujia	192702996	2.0.10.242	2.0.10.242	09-20-2019	2019-09-20 08:00:36	16:00:36	female	2.0.10.147	39	Blue_S.bmp	1902-10-27	0		0	0	124207	0		0	0	NULL	NULL	NULL	Medium	run1	1	List2	A_T.wav	AV_T	1	1	0	1	124057	150	1	589	124646
Exp2	20	Exp2-20-1	59.937	1.0.0.157	1	right	yujia	192702996	2.0.10.242	2.0.10.242	09-20-2019	2019-09-20 08:00:36	16:00:36	female	2.0.10.147	40	Red_S_2.bmp	1903-03-27	0		0	0	126392	0		0	0	NULL	NULL	NULL	Medium	run1		List2	A_S.wav	AV_S	0		0	1	126242	150		0	0
Exp2	20	Exp2-20-1	59.937	1.0.0.157	1	right	yujia	192702996	2.0.10.242	2.0.10.242	09-20-2019	2019-09-20 08:00:36	16:00:36	female	2.0.10.147	41	Red_S_2.bmp	1902-11-07	0		0	0	128795	0		0	0	NULL	NULL	NULL	Medium	run1		List2	Catch.wav	V_S	0		0	1	128645	150		0	0
Exp2	20	Exp2-20-1	59.937	1.0.0.157	1	right	yujia	192702996	2.0.10.242	2.0.10.242	09-20-2019	2019-09-20 08:00:36	16:00:36	female	2.0.10.147	42	Catch.bmp	1902-06-22	0		0	0	131047	0		0	0	NULL	NULL	NULL	Medium	run1		List2	A_S.wav	A_S	0		1	1	130897	150		0	0
Exp2	20	Exp2-20-1	59.937	1.0.0.157	1	right	yujia	192702996	2.0.10.242	2.0.10.242	09-20-2019	2019-09-20 08:00:36	16:00:36	female	2.0.10.147	43	Red_C.bmp	1902-12-30	0		0	0	133149	0		0	0	NULL	NULL	NULL	Medium	run1	1	List2	Catch.wav	V_T	1	1	1	1	132999	150	1	687	133686
Exp2	20	Exp2-20-1	59.937	1.0.0.157	1	right	yujia	192702996	2.0.10.242	2.0.10.242	09-20-2019	2019-09-20 08:00:36	16:00:36	female	2.0.10.147	44	Blue_S.bmp	1903-06-13	0		0	0	135402	0		0	0	NULL	NULL	NULL	Medium	run1	1	List2	A_T.wav	AV_T	1	1	1	1	135252	150	1	994	136246
Exp2	20	Exp2-20-1	59.937	1.0.0.157	1	right	yujia	192702996	2.0.10.242	2.0.10.242	09-20-2019	2019-09-20 08:00:36	16:00:36	female	2.0.10.147	45	Catch.bmp	1903-01-28	0		0	0	137821	0		0	0	NULL	NULL	NULL	Medium	run1	1	List2	A_T.wav	A_T	1	1	0	1	137671	150	1	615	138286
Exp2	20	Exp2-20-1	59.937	1.0.0.157	1	right	yujia	192702996	2.0.10.242	2.0.10.242	09-20-2019	2019-09-20 08:00:36	16:00:36	female	2.0.10.147	46	Catch.bmp	1904-04-03	0		0	0	140107	0		0	0	NULL	NULL	NULL	Medium	run1	1	List2	A_T.wav	A_T	1	1	0	1	139957	150	1	889	140846
Exp2	20	Exp2-20-1	59.937	1.0.0.157	1	right	yujia	192702996	2.0.10.242	2.0.10.242	09-20-2019	2019-09-20 08:00:36	16:00:36	female	2.0.10.147	47	Catch.bmp	1903-04-13	0		0	1	142810	0		0	0	NULL	NULL	NULL	Medium	run1	1	List2	A_T.wav	A_T	1	1	0	1	142659	151	1	643	143302
Exp2	20	Exp2-20-1	59.937	1.0.0.157	1	right	yujia	192702996	2.0.10.242	2.0.10.242	09-20-2019	2019-09-20 08:00:36	16:00:36	female	2.0.10.147	48	Catch.bmp	1903-12-11	0		0	0	145162	0		0	0	NULL	NULL	NULL	Medium	run1		List2	A_S.wav	A_S	0		0	1	145012	150		0	0
Exp2	20	Exp2-20-1	59.937	1.0.0.157	1	right	yujia	192702996	2.0.10.242	2.0.10.242	09-20-2019	2019-09-20 08:00:36	16:00:36	female	2.0.10.147	49	Catch.bmp	1903-08-04	0		0	0	147815	0		0	0	NULL	NULL	NULL	Medium	run1	1	List2	A_T.wav	A_T	1	1	0	1	147665	150	1	724	148389
Exp2	20	Exp2-20-1	59.937	1.0.0.157	1	right	yujia	192702996	2.0.10.242	2.0.10.242	09-20-2019	2019-09-20 08:00:36	16:00:36	female	2.0.10.147	50	Blue_S_2.bmp	1903-04-13	0		0	0	150284	0		0	0	NULL	NULL	NULL	Medium	run1	1	List2	Catch.wav	V_T	1	1	1	1	150134	150	1	855	150989
Exp2	20	Exp2-20-1	59.937	1.0.0.157	1	right	yujia	192702996	2.0.10.242	2.0.10.242	09-20-2019	2019-09-20 08:00:36	16:00:36	female	2.0.10.147	51	Blue_C.bmp	1903-03-15	0		0	1	152637	0		0	0	NULL	NULL	NULL	Medium	Run1		List2	Catch.wav	V_S	0		0	1	152486	151		0	0
Exp2	20	Exp2-20-1	59.937	1.0.0.157	1	right	yujia	192702996	2.0.10.242	2.0.10.242	09-20-2019	2019-09-20 08:00:36	16:00:36	female	2.0.10.147	52	Red_S_2.bmp	1902-12-08	0		0	0	155022	0		0	0	NULL	NULL	NULL	Medium	run1		List2	Catch.wav	V_S	0		0	1	154872	150		0	0
Exp2	20	Exp2-20-1	59.937	1.0.0.157	1	right	yujia	192702996	2.0.10.242	2.0.10.242	09-20-2019	2019-09-20 08:00:36	16:00:36	female	2.0.10.147	53	Red_C_2.bmp	1903-10-05	0		0	0	157308	0		0	0	NULL	NULL	NULL	Medium	run1	1	List2	Catch.wav	V_T	1	1	0	1	157158	150	1	671	157829
Exp2	20	Exp2-20-1	59.937	1.0.0.157	1	right	yujia	192702996	2.0.10.242	2.0.10.242	09-20-2019	2019-09-20 08:00:36	16:00:36	female	2.0.10.147	54	Blue_S_2.bmp	1904-05-02	0		0	0	159844	0		0	0	NULL	NULL	NULL	Medium	run1	1	List2	A_T.wav	AV_T	1	1	1	1	159694	150	1	535	160229
Exp2	20	Exp2-20-1	59.937	1.0.0.157	1	right	yujia	192702996	2.0.10.242	2.0.10.242	09-20-2019	2019-09-20 08:00:36	16:00:36	female	2.0.10.147	55	Blue_S.bmp	1904-01-01	0		0	0	162580	0		0	0	NULL	NULL	NULL	Medium	run1	1	List2	Catch.wav	V_T	1	1	1	1	162430	150	1	775	163205
Exp2	20	Exp2-20-1	59.937	1.0.0.157	1	right	yujia	192702996	2.0.10.242	2.0.10.242	09-20-2019	2019-09-20 08:00:36	16:00:36	female	2.0.10.147	56	Catch.bmp	1903-12-17	0		0	1	165200	0		0	0	NULL	NULL	NULL	Medium	run1	1	List2	A_T.wav	A_T	1	1	1	1	165049	151	1	1204	166253
Exp2	20	Exp2-20-1	59.937	1.0.0.157	1	right	yujia	192702996	2.0.10.242	2.0.10.242	09-20-2019	2019-09-20 08:00:36	16:00:36	female	2.0.10.147	57	Catch.bmp	1903-05-18	0		0	0	167802	0		0	0	NULL	NULL	NULL	Medium	run1		List2	A_S.wav	A_S	0		0	1	167652	150		0	0
Exp2	20	Exp2-20-1	59.937	1.0.0.157	1	right	yujia	192702996	2.0.10.242	2.0.10.242	09-20-2019	2019-09-20 08:00:36	16:00:36	female	2.0.10.147	58	Catch.bmp	1903-04-28	0		0	0	170255	0		0	0	NULL	NULL	NULL	Medium	run1	1	List2	A_T.wav	A_T	1	1	0	1	170105	150	1	916	171021
Exp2	20	Exp2-20-1	59.937	1.0.0.157	1	right	yujia	192702996	2.0.10.242	2.0.10.242	09-20-2019	2019-09-20 08:00:36	16:00:36	female	2.0.10.147	59	Red_C.bmp	1903-11-04	0		0	0	172624	0		0	0	NULL	NULL	NULL	Medium	run1	1	List2	A_T.wav	AV_T	1	1	0	1	172474	150	1	763	173237
Exp2	20	Exp2-20-1	59.937	1.0.0.157	1	right	yujia	192702996	2.0.10.242	2.0.10.242	09-20-2019	2019-09-20 08:00:36	16:00:36	female	2.0.10.147	60	Blue_S_2.bmp	1902-09-28	0		0	0	175177	0		0	0	NULL	NULL	NULL	Medium	run1	1	List2	Catch.wav	V_T	1	1	0	1	175027	150	1	770	175797
Exp2	20	Exp2-20-1	59.937	1.0.0.157	1	right	yujia	192702996	2.0.10.242	2.0.10.242	09-20-2019	2019-09-20 08:00:36	16:00:36	female	2.0.10.147	61	Red_C.bmp	1903-04-18	0		0	0	177329	0		0	0	NULL	NULL	NULL	Medium	run1	1	List2	A_T.wav	AV_T	1	1	1	1	177179	150	1	634	177813
Exp2	20	Exp2-20-1	59.937	1.0.0.157	1	right	yujia	192702996	2.0.10.242	2.0.10.242	09-20-2019	2019-09-20 08:00:36	16:00:36	female	2.0.10.147	62	Catch.bmp	1903-02-17	0		1	0	179681	0		0	0	NULL	NULL	NULL	Medium	run1	1	List2	A_T.wav	A_T	1	1	0	1	179531	150	1	906	180437
Exp2	20	Exp2-20-1	59.937	1.0.0.157	1	right	yujia	192702996	2.0.10.242	2.0.10.242	09-20-2019	2019-09-20 08:00:36	16:00:36	female	2.0.10.147	63	Blue_S_2.bmp	1903-07-31	0		0	0	181984	0		0	0	NULL	NULL	NULL	Medium	run1	1	List2	Catch.wav	V_T	1	1	1	1	181834	150	1	659	182493
Exp2	20	Exp2-20-1	59.937	1.0.0.157	1	right	yujia	192702996	2.0.10.242	2.0.10.242	09-20-2019	2019-09-20 08:00:36	16:00:36	female	2.0.10.147	64	Catch.bmp	1902-07-26	0		0	0	184453	0		0	0	NULL	NULL	NULL	Medium	run1	1	List2	A_T.wav	A_T	1	1	0	1	184303	150	1	646	184949
Exp2	20	Exp2-20-1	59.937	1.0.0.157	1	right	yujia	192702996	2.0.10.242	2.0.10.242	09-20-2019	2019-09-20 08:00:36	16:00:36	female	2.0.10.147	65	Blue_S_2.bmp	1902-09-28	0		0	1	186539	0		0	0	NULL	NULL	NULL	Medium	run1	1	List2	Catch.wav	V_T	1	1	1	1	186388	151	1	553	186941
Exp2	20	Exp2-20-1	59.937	1.0.0.157	1	right	yujia	192702996	2.0.10.242	2.0.10.242	09-20-2019	2019-09-20 08:00:36	16:00:36	female	2.0.10.147	66	Catch.bmp	1903-11-15	0		0	0	188691	0		0	0	NULL	NULL	NULL	Medium	run1		List2	A_S.wav	A_S	0		1	1	188541	150		0	0
Exp2	20	Exp2-20-1	59.937	1.0.0.157	1	right	yujia	192702996	2.0.10.242	2.0.10.242	09-20-2019	2019-09-20 08:00:36	16:00:36	female	2.0.10.147	67	Blue_S_2.bmp	1903-06-20	0		0	0	191327	0		0	0	NULL	NULL	NULL	Medium	run1	1	List2	A_T.wav	AV_T	1	1	0	1	191177	150	1	652	191829
Exp2	20	Exp2-20-1	59.937	1.0.0.157	1	right	yujia	192702996	2.0.10.242	2.0.10.242	09-20-2019	2019-09-20 08:00:36	16:00:36	female	2.0.10.147	68	Red_C_2.bmp	1904-02-22	0		0	0	193746	0		0	0	NULL	NULL	NULL	Medium	run1	1	List2	Catch.wav	V_T	1	1	1	1	193596	150	1	913	194509
Exp2	20	Exp2-20-1	59.937	1.0.0.157	1	right	yujia	192702996	2.0.10.242	2.0.10.242	09-20-2019	2019-09-20 08:00:36	16:00:36	female	2.0.10.147	69	Blue_S.bmp	1902-12-24	0		0	1	196416	0		0	0	NULL	NULL	NULL	Medium	run1	1	List2	Catch.wav	V_T	1	1	1	1	196265	151	1	668	196933
Exp2	20	Exp2-20-1	59.937	1.0.0.157	1	right	yujia	192702996	2.0.10.242	2.0.10.242	09-20-2019	2019-09-20 08:00:36	16:00:36	female	2.0.10.147	70	Red_S.bmp	1902-07-17	0		0	0	198668	0		0	0	NULL	NULL	NULL	Medium	run1		List2	Catch.wav	V_S	0		0	1	198518	150		0	0
Exp2	20	Exp2-20-1	59.937	1.0.0.157	1	right	yujia	192702996	2.0.10.242	2.0.10.242	09-20-2019	2019-09-20 08:00:36	16:00:36	female	2.0.10.147	71	Red_S.bmp	1904-04-25	0		0	0	200820	0		0	0	NULL	NULL	NULL	Medium	run1		List2	A_S.wav	AV_S	0		1	1	200670	150		0	0
Exp2	20	Exp2-20-1	59.937	1.0.0.157	1	right	yujia	192702996	2.0.10.242	2.0.10.242	09-20-2019	2019-09-20 08:00:36	16:00:36	female	2.0.10.147	72	Red_C_2.bmp	1902-11-21	0		0	1	203607	0		0	0	NULL	NULL	NULL	Medium	run1	1	List2	A_T.wav	AV_T	1	1	0	1	203456	151	1	524	203980
Exp2	20	Exp2-20-1	59.937	1.0.0.157	1	right	yujia	192702996	2.0.10.242	2.0.10.242	09-20-2019	2019-09-20 08:00:36	16:00:36	female	2.0.10.147	73	Blue_S_2.bmp	1902-08-12	0		0	1	205826	0		0	0	NULL	NULL	NULL	Medium	run1	1	List2	A_T.wav	AV_T	1	1	0	1	205675	151	1	817	206492
Exp2	20	Exp2-20-1	59.937	1.0.0.157	1	right	yujia	192702996	2.0.10.242	2.0.10.242	09-20-2019	2019-09-20 08:00:36	16:00:36	female	2.0.10.147	74	Catch.bmp	1903-12-01	0		0	0	207928	0		0	0	NULL	NULL	NULL	Medium	run1		List2	A_S.wav	A_S	0		0	1	207778	150		0	0
Exp2	20	Exp2-20-1	59.937	1.0.0.157	1	right	yujia	192702996	2.0.10.242	2.0.10.242	09-20-2019	2019-09-20 08:00:36	16:00:36	female	2.0.10.147	75	Catch.bmp	1903-03-21	0		1	0	210580	0		0	0	NULL	NULL	NULL	Medium	run1	1	List2	A_T.wav	A_T	1	1	0	1	210430	150	1	1126	211556
Exp2	20	Exp2-20-1	59.937	1.0.0.157	1	right	yujia	192702996	2.0.10.242	2.0.10.242	09-20-2019	2019-09-20 08:00:36	16:00:36	female	2.0.10.147	76	Red_S.bmp	1903-03-03	0		0	0	212916	0		0	0	NULL	NULL	NULL	Medium	run1		List2	A_S.wav	AV_S	0		0	1	212766	150		0	0
Exp2	20	Exp2-20-1	59.937	1.0.0.157	1	right	yujia	192702996	2.0.10.242	2.0.10.242	09-20-2019	2019-09-20 08:00:36	16:00:36	female	2.0.10.147	77	Blue_C_2.bmp	1904-05-09	0		0	0	215285	0		0	0	NULL	NULL	NULL	Medium	run1		List2	Catch.wav	V_S	0		1	1	215135	150		0	0
Exp2	20	Exp2-20-1	59.937	1.0.0.157	1	right	yujia	192702996	2.0.10.242	2.0.10.242	09-20-2019	2019-09-20 08:00:36	16:00:36	female	2.0.10.147	78	Catch.bmp	1904-04-09	0		0	0	218088	0		0	0	NULL	NULL	NULL	Medium	run1	1	List2	A_T.wav	A_T	1	1	1	1	217938	150	1	666	218604
Exp2	20	Exp2-20-1	59.937	1.0.0.157	1	right	yujia	192702996	2.0.10.242	2.0.10.242	09-20-2019	2019-09-20 08:00:36	16:00:36	female	2.0.10.147	79	Red_C_2.bmp	1904-01-12	0		0	0	220808	0		0	0	NULL	NULL	NULL	Medium	run1	1	List2	Catch.wav	V_T	1	1	1	1	220658	150	1	770	221428
Exp2	20	Exp2-20-1	59.937	1.0.0.157	1	right	yujia	192702996	2.0.10.242	2.0.10.242	09-20-2019	2019-09-20 08:00:36	16:00:36	female	2.0.10.147	80	Red_C.bmp	1904-03-07	0		0	0	223444	0		0	0	NULL	NULL	NULL	Medium	run1	1	List2	Catch.wav	V_T	1	1	0	1	223294	150	1	438	223732
Exp2	20	Exp2-20-1	59.937	1.0.0.157	1	right	yujia	192702996	2.0.10.242	2.0.10.242	09-20-2019	2019-09-20 08:00:36	16:00:36	female	2.0.10.147	81	Red_C_2.bmp	1904-04-27	0		0	0	226130	0		0	0	NULL	NULL	NULL	Medium	run1	1	List2	A_T.wav	AV_T	1	1	1	1	225980	150	1	720	226700
Exp2	20	Exp2-20-1	59.937	1.0.0.157	1	right	yujia	192702996	2.0.10.242	2.0.10.242	09-20-2019	2019-09-20 08:00:36	16:00:36	female	2.0.10.147	82	Catch.bmp	1902-03-25	0		0	0	228866	0		0	0	NULL	NULL	NULL	Medium	run1	1	List2	A_T.wav	A_T	1	1	0	1	228716	150	1	552	229268
Exp2	20	Exp2-20-1	59.937	1.0.0.157	1	right	yujia	192702996	2.0.10.242	2.0.10.242	09-20-2019	2019-09-20 08:00:36	16:00:36	female	2.0.10.147	83	Blue_S_2.bmp	1902-09-03	0		0	0	230835	0		0	0	NULL	NULL	NULL	Medium	run1	1	List2	A_T.wav	AV_T	1	1	0	1	230685	150	1	879	231564
Exp2	20	Exp2-20-1	59.937	1.0.0.157	1	right	yujia	192702996	2.0.10.242	2.0.10.242	09-20-2019	2019-09-20 08:00:36	16:00:36	female	2.0.10.147	84	Red_C.bmp	1903-05-30	0		0	1	232971	0		0	0	NULL	NULL	NULL	Medium	run1	1	List2	A_T.wav	AV_T	1	1	1	1	232820	151	1	944	233764
Exp2	20	Exp2-20-1	59.937	1.0.0.157	1	right	yujia	192702996	2.0.10.242	2.0.10.242	09-20-2019	2019-09-20 08:00:36	16:00:36	female	2.0.10.147	85	Red_C_2.bmp	1903-08-29	0		0	0	235373	0		0	0	NULL	NULL	NULL	Medium	run1	1	List2	Catch.wav	V_T	1	1	1	1	235223	150	1	621	235844
Exp2	20	Exp2-20-1	59.937	1.0.0.157	1	right	yujia	192702996	2.0.10.242	2.0.10.242	09-20-2019	2019-09-20 08:00:36	16:00:36	female	2.0.10.147	86	Red_C.bmp	1902-04-30	0		0	0	237859	0		0	0	NULL	NULL	NULL	Medium	run1	1	List2	Catch.wav	V_T	1	1	0	1	237709	150	1	911	238620
Exp2	20	Exp2-20-1	59.937	1.0.0.157	1	right	yujia	192702996	2.0.10.242	2.0.10.242	09-20-2019	2019-09-20 08:00:36	16:00:36	female	2.0.10.147	87	Catch.bmp	1903-08-12	0		0	0	239861	0		0	0	NULL	NULL	NULL	Medium	run1	1	List2	A_T.wav	A_T	1	1	0	1	239711	150	1	1085	240796
Exp2	20	Exp2-20-1	59.937	1.0.0.157	1	right	yujia	192702996	2.0.10.242	2.0.10.242	09-20-2019	2019-09-20 08:00:36	16:00:36	female	2.0.10.147	88	Catch.bmp	1902-12-13	0		0	0	242330	0		0	0	NULL	NULL	NULL	Medium	run1	1	List2	A_T.wav	A_T	0		0	1	242180	150		0	0
Exp2	20	Exp2-20-1	59.937	1.0.0.157	1	right	yujia	192702996	2.0.10.242	2.0.10.242	09-20-2019	2019-09-20 08:00:36	16:00:36	female	2.0.10.147	89	Blue_S.bmp	1903-11-16	0		0	0	244616	0		0	0	NULL	NULL	NULL	Medium	run1	1	List2	Catch.wav	V_T	1	1	0	1	244466	150	1	1514	245980
Exp2	20	Exp2-20-1	59.937	1.0.0.157	1	right	yujia	192702996	2.0.10.242	2.0.10.242	09-20-2019	2019-09-20 08:00:36	16:00:36	female	2.0.10.147	90	Red_S.bmp	1904-02-20	0		0	0	247185	0		0	0	NULL	NULL	NULL	Medium	run1		List2	A_S.wav	AV_S	0		1	1	247035	150		0	0
Exp2	20	Exp2-20-1	59.937	1.0.0.157	1	right	yujia	192702996	2.0.10.242	2.0.10.242	09-20-2019	2019-09-20 08:00:36	16:00:36	female	2.0.10.147	91	Red_C.bmp	1902-12-19	0		0	0	249905	0		0	0	NULL	NULL	NULL	Medium	run1	1	List2	Catch.wav	V_T	1	1	0	1	249755	150	1	841	250596
Exp2	20	Exp2-20-1	59.937	1.0.0.157	1	right	yujia	192702996	2.0.10.242	2.0.10.242	09-20-2019	2019-09-20 08:00:36	16:00:36	female	2.0.10.147	92	Catch.bmp	1904-02-09	0		0	1	252141	0		0	0	NULL	NULL	NULL	Medium	run1		List2	A_S.wav	A_S	0		1	1	251990	151		0	0
Exp2	20	Exp2-20-1	59.937	1.0.0.157	1	right	yujia	192702996	2.0.10.242	2.0.10.242	09-20-2019	2019-09-20 08:00:36	16:00:36	female	2.0.10.147	93	Catch.bmp	1903-12-19	0		0	1	254994	0		0	0	NULL	NULL	NULL	Medium	run1	1	List2	A_T.wav	A_T	1	1	1	1	254843	151	1	713	255556
Exp2	20	Exp2-20-1	59.937	1.0.0.157	1	right	yujia	192702996	2.0.10.242	2.0.10.242	09-20-2019	2019-09-20 08:00:36	16:00:36	female	2.0.10.147	94	Catch.bmp	1903-08-10	0		0	0	257596	0		0	0	NULL	NULL	NULL	Medium	run1	1	List2	A_T.wav	A_T	1	1	0	1	257446	150	1	750	258196
Exp2	20	Exp2-20-1	59.937	1.0.0.157	1	right	yujia	192702996	2.0.10.242	2.0.10.242	09-20-2019	2019-09-20 08:00:36	16:00:36	female	2.0.10.147	95	Blue_C.bmp	1902-12-25	0		0	1	260066	0		0	0	NULL	NULL	NULL	Medium	run1		List2	A_S.wav	AV_S	0		1	1	259915	151		0	0
Exp2	20	Exp2-20-1	59.937	1.0.0.157	1	right	yujia	192702996	2.0.10.242	2.0.10.242	09-20-2019	2019-09-20 08:00:36	16:00:36	female	2.0.10.147	96	Blue_S.bmp	1903-06-13	0		0	0	262385	0		0	0	NULL	NULL	NULL	Medium	run1	1	List2	Catch.wav	V_T	0		0	2	262235	150		0	0
Exp2	20	Exp2-20-1	59.937	1.0.0.157	1	right	yujia	192702996	2.0.10.242	2.0.10.242	09-20-2019	2019-09-20 08:00:36	16:00:36	female	2.0.10.147	97	Red_C_2.bmp	1902-09-09	0		0	0	264854	0		0	0	NULL	NULL	NULL	Medium	run1	1	List2	Catch.wav	V_T	1	1	0	1	264704	150	1	483	265187
Exp2	20	Exp2-20-1	59.937	1.0.0.157	1	right	yujia	192702996	2.0.10.242	2.0.10.242	09-20-2019	2019-09-20 08:00:36	16:00:36	female	2.0.10.147	98	Catch.bmp	1904-04-29	0		0	1	266990	0		0	0	NULL	NULL	NULL	Medium	run1	1	List2	A_T.wav	A_T	1	1	1	1	266839	151	1	1196	268035
Exp2	20	Exp2-20-1	59.937	1.0.0.157	1	right	yujia	192702996	2.0.10.242	2.0.10.242	09-20-2019	2019-09-20 08:00:36	16:00:36	female	2.0.10.147	99	Blue_S_2.bmp	1902-06-13	0		0	0	269726	0		0	0	NULL	NULL	NULL	Medium	run1	1	List2	A_T.wav	AV_T	1	1	0	1	269576	150	1	763	270339
Exp2	20	Exp2-20-1	59.937	1.0.0.157	1	right	yujia	192702996	2.0.10.242	2.0.10.242	09-20-2019	2019-09-20 08:00:36	16:00:36	female	2.0.10.147	100	Red_S_2.bmp	1903-10-08	0		0	0	271778	0		0	0	NULL	NULL	NULL	Medium	run1		List2	A_S.wav	AV_S	0		0	1	271628	150		0	0
Exp2	20	Exp2-20-1	59.937	1.0.0.157	1	right	yujia	192702996	2.0.10.242	2.0.10.242	09-20-2019	2019-09-20 08:00:36	16:00:36	female	2.0.10.147	101	Red_C_2.bmp	1903-09-22	0		0	0	274364	0		0	0	NULL	NULL	NULL	Medium	run1	1	List2	A_T.wav	AV_T	1	1	0	1	274214	150	1	813	275027
Exp2	20	Exp2-20-1	59.937	1.0.0.157	1	right	yujia	192702996	2.0.10.242	2.0.10.242	09-20-2019	2019-09-20 08:00:36	16:00:36	female	2.0.10.147	102	Blue_C.bmp	1903-09-29	0		0	0	276883	0		0	0	NULL	NULL	NULL	Medium	run1		List2	A_S.wav	AV_S	0		0	1	276733	150		0	0
Exp2	20	Exp2-20-1	59.937	1.0.0.157	1	right	yujia	192702996	2.0.10.242	2.0.10.242	09-20-2019	2019-09-20 08:00:36	16:00:36	female	2.0.10.147	103	Catch.bmp	1904-02-03	0		0	1	279453	0		0	0	NULL	NULL	NULL	Medium	run1	1	List2	A_T.wav	A_T	1	1	0	1	279302	151	1	693	279995
Exp2	20	Exp2-20-1	59.937	1.0.0.157	1	right	yujia	192702996	2.0.10.242	2.0.10.242	09-20-2019	2019-09-20 08:00:36	16:00:36	female	2.0.10.147	104	Red_C_2.bmp	1902-04-28	0		0	0	282105	0		0	0	NULL	NULL	NULL	Medium	run1	1	List2	Catch.wav	V_T	1	1	1	1	281955	150	1	680	282635
Exp2	20	Exp2-20-1	59.937	1.0.0.157	1	right	yujia	192702996	2.0.10.242	2.0.10.242	09-20-2019	2019-09-20 08:00:36	16:00:36	female	2.0.10.147	105	Blue_S_2.bmp	1902-04-29	0		0	0	284107	0		0	0	NULL	NULL	NULL	Medium	run1	1	List2	Catch.wav	V_T	1	1	0	1	283957	150	1	758	284715
Exp2	20	Exp2-20-1	59.937	1.0.0.157	1	right	yujia	192702996	2.0.10.242	2.0.10.242	09-20-2019	2019-09-20 08:00:36	16:00:36	female	2.0.10.147	106	Catch.bmp	1902-08-30	0		0	1	286110	0		0	0	NULL	NULL	NULL	Medium	run1	1	List2	A_T.wav	A_T	1	1	1	1	285959	151	1	916	286875
Exp2	20	Exp2-20-1	59.937	1.0.0.157	1	right	yujia	192702996	2.0.10.242	2.0.10.242	09-20-2019	2019-09-20 08:00:36	16:00:36	female	2.0.10.147	107	Catch.bmp	1902-08-02	0		0	0	288245	0		0	0	NULL	NULL	NULL	Medium	run1	1	List2	A_T.wav	A_T	0		0	1	288095	150		0	0
Exp2	20	Exp2-20-1	59.937	1.0.0.157	1	right	yujia	192702996	2.0.10.242	2.0.10.242	09-20-2019	2019-09-20 08:00:36	16:00:36	female	2.0.10.147	108	Red_C_2.bmp	1904-04-15	0		0	0	290414	0		0	0	NULL	NULL	NULL	Medium	run1	1	List2	Catch.wav	V_T	1	1	1	1	290264	150	1	507	290771
Exp2	20	Exp2-20-1	59.937	1.0.0.157	1	right	yujia	192702996	2.0.10.242	2.0.10.242	09-20-2019	2019-09-20 08:00:36	16:00:36	female	2.0.10.147	109	Red_C_2.bmp	1904-04-16	0		0	1	293134	0		0	0	NULL	NULL	NULL	Medium	run1	1	List2	A_T.wav	AV_T	1	1	1	1	292983	151	1	420	293403
Exp2	20	Exp2-20-1	59.937	1.0.0.157	1	right	yujia	192702996	2.0.10.242	2.0.10.242	09-20-2019	2019-09-20 08:00:36	16:00:36	female	2.0.10.147	110	Blue_S_2.bmp	1903-02-11	0		0	0	295853	0		0	0	NULL	NULL	NULL	Medium	run1	1	List2	A_T.wav	AV_T	1	1	0	1	295703	150	1	828	296531
Exp2	20	Exp2-20-1	59.937	1.0.0.157	1	right	yujia	192702996	2.0.10.242	2.0.10.242	09-20-2019	2019-09-20 08:00:36	16:00:36	female	2.0.10.147	111	Blue_C_2.bmp	1903-11-24	0		0	0	298139	0		0	0	NULL	NULL	NULL	Medium	run1		List2	Catch.wav	V_S	0		0	1	297989	150	1	590	298579
Exp2	20	Exp2-20-1	59.937	1.0.0.157	1	right	yujia	192702996	2.0.10.242	2.0.10.242	09-20-2019	2019-09-20 08:00:36	16:00:36	female	2.0.10.147	112	Red_C.bmp	1903-04-02	0		0	0	300725	0		0	0	NULL	NULL	NULL	Medium	run1	1	List2	Catch.wav	V_T	1	1	0	1	300575	150	1	748	301323
Exp2	20	Exp2-20-1	59.937	1.0.0.157	1	right	yujia	192702996	2.0.10.242	2.0.10.242	09-20-2019	2019-09-20 08:00:36	16:00:36	female	2.0.10.147	113	Blue_S.bmp	1902-03-19	0		0	1	303061	0		0	0	NULL	NULL	NULL	Medium	run1	1	List2	A_T.wav	AV_T	1	1	1	1	302910	151	1	765	303675
Exp2	20	Exp2-20-1	59.937	1.0.0.157	1	right	yujia	192702996	2.0.10.242	2.0.10.242	09-20-2019	2019-09-20 08:00:36	16:00:36	female	2.0.10.147	114	Red_S.bmp	1903-05-23	0		0	0	305029	0		0	0	NULL	NULL	NULL	Medium	run1		List2	A_S.wav	AV_S	0		0	1	304879	150		0	0
Exp2	20	Exp2-20-1	59.937	1.0.0.157	1	right	yujia	192702996	2.0.10.242	2.0.10.242	09-20-2019	2019-09-20 08:00:36	16:00:36	female	2.0.10.147	115	Blue_S.bmp	1902-05-27	0		0	0	307482	0		0	0	NULL	NULL	NULL	Medium	run1	1	List2	A_T.wav	AV_T	0		0	1	307332	150		0	0
Exp2	20	Exp2-20-1	59.937	1.0.0.157	1	right	yujia	192702996	2.0.10.242	2.0.10.242	09-20-2019	2019-09-20 08:00:36	16:00:36	female	2.0.10.147	116	Blue_C_2.bmp	1903-04-04	0		0	0	309567	0		0	0	NULL	NULL	NULL	Medium	run1		List2	A_S.wav	AV_S	0		0	1	309417	150		0	0
Exp2	20	Exp2-20-1	59.937	1.0.0.157	1	right	yujia	192702996	2.0.10.242	2.0.10.242	09-20-2019	2019-09-20 08:00:36	16:00:36	female	2.0.10.147	117	Blue_S.bmp	1902-06-27	0		0	1	311987	0		0	0	NULL	NULL	NULL	Medium	run1	1	List2	A_T.wav	AV_T	1	1	1	1	311836	151	1	623	312459
Exp2	20	Exp2-20-1	59.937	1.0.0.157	1	right	yujia	192702996	2.0.10.242	2.0.10.242	09-20-2019	2019-09-20 08:00:36	16:00:36	female	2.0.10.147	118	Catch.bmp	1903-09-30	0		0	0	314055	0		0	0	NULL	NULL	NULL	Medium	run1	1	List2	A_T.wav	A_T	1	1	0	1	313905	150	1	578	314483
Exp2	20	Exp2-20-1	59.937	1.0.0.157	1	right	yujia	192702996	2.0.10.242	2.0.10.242	09-20-2019	2019-09-20 08:00:36	16:00:36	female	2.0.10.147	119	Red_C.bmp	1902-12-05	0		0	0	316575	0		0	0	NULL	NULL	NULL	Medium	run1	1	List2	A_T.wav	AV_T	1	1	0	1	316425	150	1	929	317354
Exp2	20	Exp2-20-1	59.937	1.0.0.157	1	right	yujia	192702996	2.0.10.242	2.0.10.242	09-20-2019	2019-09-20 08:00:36	16:00:36	female	2.0.10.147	120	Blue_S_2.bmp	1904-02-22	0		0	0	318794	0		0	0	NULL	NULL	NULL	Medium	run1	1	List2	A_T.wav	AV_T	1	1	0	1	318644	150	1	710	319354
Exp2	20	Exp2-20-1	59.937	1.0.0.157	1	right	yujia	192702996	2.0.10.242	2.0.10.242	09-20-2019	2019-09-20 08:00:36	16:00:36	female	2.0.10.147	121	Blue_C.bmp	1903-11-09	0		0	0	321463	0		0	0	NULL	NULL	NULL	Medium	Run1		List2	Catch.wav	V_S	0		1	1	321313	150		0	0
Exp2	20	Exp2-20-1	59.937	1.0.0.157	1	right	yujia	192702996	2.0.10.242	2.0.10.242	09-20-2019	2019-09-20 08:00:36	16:00:36	female	2.0.10.147	122	Blue_S_2.bmp	1902-10-01	0		0	1	324083	0		0	0	NULL	NULL	NULL	Medium	run1	1	List2	Catch.wav	V_T	1	1	1	1	323932	151	1	870	324802
Exp2	20	Exp2-20-1	59.937	1.0.0.157	1	right	yujia	192702996	2.0.10.242	2.0.10.242	09-20-2019	2019-09-20 08:00:36	16:00:36	female	2.0.10.147	123	Red_C.bmp	1903-11-12	0		0	0	326235	0		0	0	NULL	NULL	NULL	Medium	run1	1	List2	Catch.wav	V_T	1	1	0	1	326085	150	1	685	326770
Exp2	20	Exp2-20-1	59.937	1.0.0.157	1	right	yujia	192702996	2.0.10.242	2.0.10.242	09-20-2019	2019-09-20 08:00:36	16:00:36	female	2.0.10.147	124	Blue_C.bmp	1904-05-11	0		0	0	328804	0		0	0	NULL	NULL	NULL	Medium	run1		List2	A_S.wav	AV_S	0		1	1	328654	150		0	0
Exp2	20	Exp2-20-1	59.937	1.0.0.157	1	right	yujia	192702996	2.0.10.242	2.0.10.242	09-20-2019	2019-09-20 08:00:36	16:00:36	female	2.0.10.147	125	Red_C.bmp	1903-05-19	0		0	1	331641	0		0	0	NULL	NULL	NULL	Medium	run1	1	List2	A_T.wav	AV_T	1	1	0	1	331490	151	1	1232	332722
Exp2	20	Exp2-20-1	59.937	1.0.0.157	1	right	yujia	192702996	2.0.10.242	2.0.10.242	09-20-2019	2019-09-20 08:00:36	16:00:36	female	2.0.10.147	126	Blue_S_2.bmp	1902-09-01	0		0	0	334026	0		0	0	NULL	NULL	NULL	Medium	run1	1	List2	A_T.wav	AV_T	1	1	0	1	333876	150	1	598	334474
Exp2	20	Exp2-20-1	59.937	1.0.0.157	1	right	yujia	192702996	2.0.10.242	2.0.10.242	09-20-2019	2019-09-20 08:00:36	16:00:36	female	2.0.10.147	127	Catch.bmp	1902-12-11	0		0	0	336162	0		0	0	NULL	NULL	NULL	Medium	run1	1	List2	A_T.wav	A_T	1	1	0	1	336012	150	1	750	336762
Exp2	20	Exp2-20-1	59.937	1.0.0.157	1	right	yujia	192702996	2.0.10.242	2.0.10.242	09-20-2019	2019-09-20 08:00:36	16:00:36	female	2.0.10.147	128	Red_S.bmp	1903-02-23	0		0	1	338398	0		0	0	NULL	NULL	NULL	Medium	run1		List2	Catch.wav	V_S	0		1	1	338247	151		0	0
Exp2	20	Exp2-20-1	59.937	1.0.0.157	1	right	yujia	192702996	2.0.10.242	2.0.10.242	09-20-2019	2019-09-20 08:00:36	16:00:36	female	2.0.10.147	129	Blue_S.bmp	1902-06-21	0		0	0	340767	0		0	0	NULL	NULL	NULL	Medium	run1	1	List2	A_T.wav	AV_T	1	1	0	1	340617	150	1	769	341386
Exp2	20	Exp2-20-1	59.937	1.0.0.157	1	right	yujia	192702996	2.0.10.242	2.0.10.242	09-20-2019	2019-09-20 08:00:36	16:00:36	female	2.0.10.147	130	Red_C_2.bmp	1902-03-15	0		0	0	342819	0		0	0	NULL	NULL	NULL	Medium	run1	1	List2	A_T.wav	AV_T	1	1	0	1	342669	150	1	477	343146
Exp2	20	Exp2-20-1	59.937	1.0.0.157	1	right	yujia	192702996	2.0.10.242	2.0.10.242	09-20-2019	2019-09-20 08:00:36	16:00:36	female	2.0.10.147	131	Blue_S_2.bmp	1903-12-22	0		0	0	344771	0		0	0	NULL	NULL	NULL	Medium	run1	1	List2	Catch.wav	V_T	1	1	0	1	344621	150	1	613	345234
Exp2	20	Exp2-20-1	59.937	1.0.0.157	1	right	yujia	192702996	2.0.10.242	2.0.10.242	09-20-2019	2019-09-20 08:00:36	16:00:36	female	2.0.10.147	132	Red_C_2.bmp	1902-03-16	0		0	1	347374	0		0	0	NULL	NULL	NULL	Medium	run1	1	List2	Catch.wav	V_T	1	1	1	1	347223	151	1	699	347922
Exp2	20	Exp2-20-1	59.937	1.0.0.157	1	right	yujia	192702996	2.0.10.242	2.0.10.242	09-20-2019	2019-09-20 08:00:36	16:00:36	female	2.0.10.147	133	Catch.bmp	1903-03-14	0		0	0	349342	0		0	0	NULL	NULL	NULL	Medium	run1	1	List2	A_T.wav	A_T	1	1	1	1	349192	150	1	898	350090
Exp2	20	Exp2-20-1	59.937	1.0.0.157	1	right	yujia	192702996	2.0.10.242	2.0.10.242	09-20-2019	2019-09-20 08:00:36	16:00:36	female	2.0.10.147	134	Catch.bmp	1904-02-08	0		1	0	351661	0		0	0	NULL	NULL	NULL	Medium	run1	1	List2	A_T.wav	A_T	1	1	0	1	351511	150	1	715	352226
Exp2	20	Exp2-20-1	59.937	1.0.0.157	1	right	yujia	192702996	2.0.10.242	2.0.10.242	09-20-2019	2019-09-20 08:00:36	16:00:36	female	2.0.10.147	135	Blue_C.bmp	1902-12-23	0		0	0	354314	0		0	0	NULL	NULL	NULL	Medium	run1		List2	A_S.wav	AV_S	0		0	1	354164	150		0	0
Exp2	20	Exp2-20-1	59.937	1.0.0.157	1	right	yujia	192702996	2.0.10.242	2.0.10.242	09-20-2019	2019-09-20 08:00:36	16:00:36	female	2.0.10.147	136	Catch.bmp	1903-07-13	0		0	0	356617	0		0	0	NULL	NULL	NULL	Medium	run1	1	List2	A_T.wav	A_T	1	1	0	2	356467	150	1	599	357066
Exp2	20	Exp2-20-1	59.937	1.0.0.157	1	right	yujia	192702996	2.0.10.242	2.0.10.242	09-20-2019	2019-09-20 08:00:36	16:00:36	female	2.0.10.147	137	Catch.bmp	1902-06-30	0		0	0	359069	0		0	0	NULL	NULL	NULL	Medium	run1	1	List2	A_T.wav	A_T	1	1	0	1	358919	150	1	579	359498
Exp2	20	Exp2-20-1	59.937	1.0.0.157	1	right	yujia	192702996	2.0.10.242	2.0.10.242	09-20-2019	2019-09-20 08:00:36	16:00:36	female	2.0.10.147	138	Catch.bmp	1904-04-25	0		0	0	361138	0		0	0	NULL	NULL	NULL	Medium	run1	1	List2	A_T.wav	A_T	1	1	0	1	360988	150	1	582	361570
Exp2	20	Exp2-20-1	59.937	1.0.0.157	1	right	yujia	192702996	2.0.10.242	2.0.10.242	09-20-2019	2019-09-20 08:00:36	16:00:36	female	2.0.10.147	139	Catch.bmp	1902-08-02	0		0	0	363874	0		0	0	NULL	NULL	NULL	Medium	run1	1	List2	A_T.wav	A_T	1	1	0	1	363724	150	1	558	364282
Exp2	20	Exp2-20-1	59.937	1.0.0.157	1	right	yujia	192702996	2.0.10.242	2.0.10.242	09-20-2019	2019-09-20 08:00:36	16:00:36	female	2.0.10.147	140	Blue_S_2.bmp	1902-07-22	0		0	0	365976	0		0	0	NULL	NULL	NULL	Medium	run1	1	List2	A_T.wav	AV_T	1	1	0	1	365826	150	1	984	366810
Exp2	20	Exp2-20-1	59.937	1.0.0.157	1	right	yujia	192702996	2.0.10.242	2.0.10.242	09-20-2019	2019-09-20 08:00:36	16:00:36	female	2.0.10.147	141	Blue_S_2.bmp	1903-01-08	0		0	0	368062	1101		0	0	NULL	NULL	NULL	Medium	run1	1	List2	Catch.wav	V_T	1	1	1	1	367912	150	1	402	368314
Exp2	20	Exp2-20-1	59.937	1.0.0.157	1	right	yujia	192702996	2.0.10.242	2.0.10.242	09-20-2019	2019-09-20 08:00:36	16:00:36	female	2.0.10.147	142	Blue_C_2.bmp	1903-01-28	0		0	0	3134289	0		0	0	NULL	NULL	NULL	Medium	run1		List2	A_S.wav	AV_S	0		0	1	3134139	150		0	0
Exp2	20	Exp2-20-1	59.937	1.0.0.157	1	right	yujia	192702996	2.0.10.242	2.0.10.242	09-20-2019	2019-09-20 08:00:36	16:00:36	female	2.0.10.147	143	Blue_S.bmp	1903-11-18	0		0	0	3136658	0		0	0	NULL	NULL	NULL	Medium	run1	1	List2	Catch.wav	V_T	0		1	1	3136508	150		0	0
Exp2	20	Exp2-20-1	59.937	1.0.0.157	1	right	yujia	192702996	2.0.10.242	2.0.10.242	09-20-2019	2019-09-20 08:00:36	16:00:36	female	2.0.10.147	144	Catch.bmp	1903-10-17	0		0	1	3139328	0		0	0	NULL	NULL	NULL	Medium	run1	1	List2	A_T.wav	A_T	1	1	1	1	3139177	151	1	647	3139824
Exp2	20	Exp2-20-1	59.937	1.0.0.157	1	right	yujia	192702996	2.0.10.242	2.0.10.242	09-20-2019	2019-09-20 08:00:36	16:00:36	female	2.0.10.147	145	Catch.bmp	1902-09-28	0		0	1	3141864	0		0	0	NULL	NULL	NULL	Medium	run1		List2	A_S.wav	A_S	0		1	1	3141713	151		0	0
Exp2	20	Exp2-20-1	59.937	1.0.0.157	1	right	yujia	192702996	2.0.10.242	2.0.10.242	09-20-2019	2019-09-20 08:00:36	16:00:36	female	2.0.10.147	146	Blue_S.bmp	1903-07-24	0		0	0	3144066	0		0	0	NULL	NULL	NULL	Medium	run1	1	List2	Catch.wav	V_T	1	1	1	1	3143916	150	1	700	3144616
Exp2	20	Exp2-20-1	59.937	1.0.0.157	1	right	yujia	192702996	2.0.10.242	2.0.10.242	09-20-2019	2019-09-20 08:00:36	16:00:36	female	2.0.10.147	147	Red_C_2.bmp	1903-07-08	0		0	0	3146518	0		0	0	NULL	NULL	NULL	Medium	run1	1	List2	A_T.wav	AV_T	1	1	1	1	3146368	150	1	544	3146912
Exp2	20	Exp2-20-1	59.937	1.0.0.157	1	right	yujia	192702996	2.0.10.242	2.0.10.242	09-20-2019	2019-09-20 08:00:36	16:00:36	female	2.0.10.147	148	Red_C_2.bmp	1903-09-12	0		0	0	3148954	0		0	0	NULL	NULL	NULL	Medium	run1	1	List2	A_T.wav	AV_T	1	1	0	1	3148804	150	1	620	3149424
Exp2	20	Exp2-20-1	59.937	1.0.0.157	1	right	yujia	192702996	2.0.10.242	2.0.10.242	09-20-2019	2019-09-20 08:00:36	16:00:36	female	2.0.10.147	149	Blue_S.bmp	1904-02-05	0		0	0	3151457	0		0	0	NULL	NULL	NULL	Medium	run1	1	List2	Catch.wav	V_T	1	1	1	1	3151307	150	1	517	3151824
Exp2	20	Exp2-20-1	59.937	1.0.0.157	1	right	yujia	192702996	2.0.10.242	2.0.10.242	09-20-2019	2019-09-20 08:00:36	16:00:36	female	2.0.10.147	150	Red_C.bmp	1902-11-04	0		0	0	3154110	0		0	0	NULL	NULL	NULL	Medium	run1	1	List2	A_T.wav	AV_T	1	1	0	1	3153960	150	1	768	3154728
Exp2	20	Exp2-20-1	59.937	1.0.0.157	1	right	yujia	192702996	2.0.10.242	2.0.10.242	09-20-2019	2019-09-20 08:00:36	16:00:36	female	2.0.10.147	151	Blue_S_2.bmp	1904-04-08	0		0	0	3156312	0		0	0	NULL	NULL	NULL	Medium	run1	1	List2	Catch.wav	V_T	1	1	1	1	3156162	150	1	702	3156864
Exp2	20	Exp2-20-1	59.937	1.0.0.157	1	right	yujia	192702996	2.0.10.242	2.0.10.242	09-20-2019	2019-09-20 08:00:36	16:00:36	female	2.0.10.147	152	Red_C.bmp	1903-11-22	0		0	1	3159032	0		0	0	NULL	NULL	NULL	Medium	run1	1	List2	Catch.wav	V_T	1	1	0	1	3158881	151	1	511	3159392
Exp2	20	Exp2-20-1	59.937	1.0.0.157	1	right	yujia	192702996	2.0.10.242	2.0.10.242	09-20-2019	2019-09-20 08:00:36	16:00:36	female	2.0.10.147	153	Blue_S.bmp	1903-08-01	0		0	0	3161601	0		0	0	NULL	NULL	NULL	Medium	run1	1	List2	Catch.wav	V_T	1	1	0	1	3161451	150	1	621	3162072
Exp2	20	Exp2-20-1	59.937	1.0.0.157	1	right	yujia	192702996	2.0.10.242	2.0.10.242	09-20-2019	2019-09-20 08:00:36	16:00:36	female	2.0.10.147	154	Catch.bmp	1904-03-12	0		0	0	3164070	0		0	0	NULL	NULL	NULL	Medium	run1	1	List2	A_T.wav	A_T	0		0	1	3163920	150		0	0
Exp2	20	Exp2-20-1	59.937	1.0.0.157	1	right	yujia	192702996	2.0.10.242	2.0.10.242	09-20-2019	2019-09-20 08:00:36	16:00:36	female	2.0.10.147	155	Blue_S.bmp	1903-11-20	0		0	0	3166823	0		0	0	NULL	NULL	NULL	Medium	run1	1	List2	A_T.wav	AV_T	1	1	0	1	3166673	150	1	671	3167344
Exp2	20	Exp2-20-1	59.937	1.0.0.157	1	right	yujia	192702996	2.0.10.242	2.0.10.242	09-20-2019	2019-09-20 08:00:36	16:00:36	female	2.0.10.147	156	Blue_S.bmp	1903-10-26	0		0	0	3169392	0		0	0	NULL	NULL	NULL	Medium	run1	1	List2	A_T.wav	AV_T	1	1	0	1	3169242	150	1	574	3169816
Exp2	20	Exp2-20-1	59.937	1.0.0.157	1	right	yujia	192702996	2.0.10.242	2.0.10.242	09-20-2019	2019-09-20 08:00:36	16:00:36	female	2.0.10.147	157	Catch.bmp	1903-08-29	0		0	0	3171945	0		0	0	NULL	NULL	NULL	Medium	run1	1	List2	A_T.wav	A_T	1	1	0	1	3171795	150	1	1237	3173032
Exp2	20	Exp2-20-1	59.937	1.0.0.157	1	right	yujia	192702996	2.0.10.242	2.0.10.242	09-20-2019	2019-09-20 08:00:36	16:00:36	female	2.0.10.147	158	Catch.bmp	1902-07-26	0		0	0	3174431	0		0	0	NULL	NULL	NULL	Medium	run1	1	List2	A_T.wav	A_T	1	1	0	1	3174281	150	1	519	3174800
Exp2	20	Exp2-20-1	59.937	1.0.0.157	1	right	yujia	192702996	2.0.10.242	2.0.10.242	09-20-2019	2019-09-20 08:00:36	16:00:36	female	2.0.10.147	159	Catch.bmp	1903-02-08	0		0	1	3176517	0		0	0	NULL	NULL	NULL	Medium	run1	1	List2	A_T.wav	A_T	1	1	0	1	3176366	151	1	626	3176992
Exp2	20	Exp2-20-1	59.937	1.0.0.157	1	right	yujia	192702996	2.0.10.242	2.0.10.242	09-20-2019	2019-09-20 08:00:36	16:00:36	female	2.0.10.147	160	Blue_S_2.bmp	1903-02-02	0		0	0	3178802	0		0	0	NULL	NULL	NULL	Medium	run1	1	List2	Catch.wav	V_T	1	1	1	1	3178652	150	1	844	3179496
Exp2	20	Exp2-20-1	59.937	1.0.0.157	1	right	yujia	192702996	2.0.10.242	2.0.10.242	09-20-2019	2019-09-20 08:00:36	16:00:36	female	2.0.10.147	161	Blue_S_2.bmp	1903-08-28	0		0	0	3181088	0		0	0	NULL	NULL	NULL	Medium	run1	1	List2	A_T.wav	AV_T	1	1	1	1	3180938	150	1	510	3181448
Exp2	20	Exp2-20-1	59.937	1.0.0.157	1	right	yujia	192702996	2.0.10.242	2.0.10.242	09-20-2019	2019-09-20 08:00:36	16:00:36	female	2.0.10.147	162	Blue_S.bmp	1904-01-13	0		0	0	3183574	0		0	0	NULL	NULL	NULL	Medium	run1	1	List2	Catch.wav	V_T	1	1	1	1	3183424	150	1	512	3183936
Exp2	20	Exp2-20-1	59.937	1.0.0.157	1	right	yujia	192702996	2.0.10.242	2.0.10.242	09-20-2019	2019-09-20 08:00:36	16:00:36	female	2.0.10.147	163	Blue_S.bmp	1903-06-04	0		0	0	3186210	0		0	0	NULL	NULL	NULL	Medium	run1	1	List2	Catch.wav	V_T	1	1	0	1	3186060	150	1	852	3186912
Exp2	20	Exp2-20-1	59.937	1.0.0.157	1	right	yujia	192702996	2.0.10.242	2.0.10.242	09-20-2019	2019-09-20 08:00:36	16:00:36	female	2.0.10.147	164	Blue_S.bmp	1902-08-07	0		1	0	3188612	0		0	0	NULL	NULL	NULL	Medium	run1	1	List2	A_T.wav	AV_T	1	1	1	1	3188462	150	1	474	3188936
Exp2	20	Exp2-20-1	59.937	1.0.0.157	1	right	yujia	192702996	2.0.10.242	2.0.10.242	09-20-2019	2019-09-20 08:00:36	16:00:36	female	2.0.10.147	165	Catch.bmp	1902-05-13	0		0	0	3190715	0		0	0	NULL	NULL	NULL	Medium	run1	1	List2	A_T.wav	A_T	0		0	2	3190565	150		0	0
Exp2	20	Exp2-20-1	59.937	1.0.0.157	1	right	yujia	192702996	2.0.10.242	2.0.10.242	09-20-2019	2019-09-20 08:00:36	16:00:36	female	2.0.10.147	166	Blue_C_2.bmp	1904-02-05	0		0	0	3192800	0		0	0	NULL	NULL	NULL	Medium	run1		List2	Catch.wav	V_S	0		1	1	3192650	150		0	0
Exp2	20	Exp2-20-1	59.937	1.0.0.157	1	right	yujia	192702996	2.0.10.242	2.0.10.242	09-20-2019	2019-09-20 08:00:36	16:00:36	female	2.0.10.147	167	Catch.bmp	1903-07-03	0		0	0	3195503	0		0	0	NULL	NULL	NULL	Medium	run1	1	List2	A_T.wav	A_T	1	1	1	1	3195353	150	1	718	3196071
Exp2	20	Exp2-20-1	59.937	1.0.0.157	1	right	yujia	192702996	2.0.10.242	2.0.10.242	09-20-2019	2019-09-20 08:00:36	16:00:36	female	2.0.10.147	168	Catch.bmp	1904-03-11	0		0	0	3197939	0		0	0	NULL	NULL	NULL	Medium	run1	1	List2	A_T.wav	A_T	1	1	0	1	3197789	150	1	666	3198455
Exp2	20	Exp2-20-1	59.937	1.0.0.157	1	right	yujia	192702996	2.0.10.242	2.0.10.242	09-20-2019	2019-09-20 08:00:36	16:00:36	female	2.0.10.147	169	Blue_S.bmp	1902-10-07	0		0	0	3200625	0		0	0	NULL	NULL	NULL	Medium	run1	1	List2	Catch.wav	V_T	1	1	1	1	3200475	150	1	692	3201167
Exp2	20	Exp2-20-1	59.937	1.0.0.157	1	right	yujia	192702996	2.0.10.242	2.0.10.242	09-20-2019	2019-09-20 08:00:36	16:00:36	female	2.0.10.147	170	Red_C_2.bmp	1902-05-12	0		0	0	3202794	0		0	0	NULL	NULL	NULL	Medium	run1	1	List2	A_T.wav	AV_T	0		1	1	3202644	150		0	0
Exp2	20	Exp2-20-1	59.937	1.0.0.157	1	right	yujia	192702996	2.0.10.242	2.0.10.242	09-20-2019	2019-09-20 08:00:36	16:00:36	female	2.0.10.147	171	Red_C.bmp	1904-05-18	0		0	0	3204863	0		0	0	NULL	NULL	NULL	Medium	run1	1	List2	Catch.wav	V_T	1	1	0	1	3204713	150	1	662	3205375
Exp2	20	Exp2-20-1	59.937	1.0.0.157	1	right	yujia	192702996	2.0.10.242	2.0.10.242	09-20-2019	2019-09-20 08:00:36	16:00:36	female	2.0.10.147	172	Catch.bmp	1902-08-16	0		0	0	3207616	0		0	0	NULL	NULL	NULL	Medium	run1	1	List2	A_T.wav	A_T	1	1	0	2	3207466	150	1	805	3208271
Exp2	20	Exp2-20-1	59.937	1.0.0.157	1	right	yujia	192702996	2.0.10.242	2.0.10.242	09-20-2019	2019-09-20 08:00:36	16:00:36	female	2.0.10.147	173	Catch.bmp	1904-04-24	0		0	1	3209735	0		0	0	NULL	NULL	NULL	Medium	run1	1	List2	A_T.wav	A_T	1	1	0	1	3209584	151	1	703	3210287
Exp2	20	Exp2-20-1	59.937	1.0.0.157	1	right	yujia	192702996	2.0.10.242	2.0.10.242	09-20-2019	2019-09-20 08:00:36	16:00:36	female	2.0.10.147	174	Blue_S_2.bmp	1902-11-16	0		0	0	3212471	0		0	0	NULL	NULL	NULL	Medium	run1	1	List2	Catch.wav	V_T	1	1	0	1	3212321	150	1	854	3213175
Exp2	20	Exp2-20-1	59.937	1.0.0.157	1	right	yujia	192702996	2.0.10.242	2.0.10.242	09-20-2019	2019-09-20 08:00:36	16:00:36	female	2.0.10.147	175	Blue_S.bmp	1903-09-06	0		0	0	3214673	0		0	0	NULL	NULL	NULL	Medium	run1	1	List2	Catch.wav	V_T	1	1	0	1	3214523	150	1	1396	3215919
Exp2	20	Exp2-20-1	59.937	1.0.0.157	1	right	yujia	192702996	2.0.10.242	2.0.10.242	09-20-2019	2019-09-20 08:00:36	16:00:36	female	2.0.10.147	176	Blue_S.bmp	1903-10-05	0		0	0	3217176	0		0	0	NULL	NULL	NULL	Medium	run1	1	List2	A_T.wav	AV_T	1	1	0	2	3217026	150	1	845	3217871
Exp2	20	Exp2-20-1	59.937	1.0.0.157	1	right	yujia	192702996	2.0.10.242	2.0.10.242	09-20-2019	2019-09-20 08:00:36	16:00:36	female	2.0.10.147	177	Catch.bmp	1902-10-03	0		0	0	3219712	0		0	0	NULL	NULL	NULL	Medium	run1	1	List2	A_T.wav	A_T	1	1	0	2	3219562	150	1	805	3220367
Exp2	20	Exp2-20-1	59.937	1.0.0.157	1	right	yujia	192702996	2.0.10.242	2.0.10.242	09-20-2019	2019-09-20 08:00:36	16:00:36	female	2.0.10.147	178	Red_C.bmp	1904-02-24	0		0	1	3221881	0		0	0	NULL	NULL	NULL	Medium	run1	1	List2	A_T.wav	AV_T	1	1	1	1	3221730	151	1	685	3222415
Exp2	20	Exp2-20-1	59.937	1.0.0.157	1	right	yujia	192702996	2.0.10.242	2.0.10.242	09-20-2019	2019-09-20 08:00:36	16:00:36	female	2.0.10.147	179	Blue_S_2.bmp	1903-01-04	0		0	0	3224550	0		0	0	NULL	NULL	NULL	Medium	run1	1	List2	Catch.wav	V_T	1	1	1	1	3224400	150	1	1119	3225519
Exp2	20	Exp2-20-1	59.937	1.0.0.157	1	right	yujia	192702996	2.0.10.242	2.0.10.242	09-20-2019	2019-09-20 08:00:36	16:00:36	female	2.0.10.147	180	Red_C_2.bmp	1903-01-10	0		0	0	3226802	0		0	0	NULL	NULL	NULL	Medium	run1	1	List2	Catch.wav	V_T	1	1	0	1	3226652	150	1	635	3227287
Exp2	20	Exp2-20-1	59.937	1.0.0.157	1	right	yujia	192702996	2.0.10.242	2.0.10.242	09-20-2019	2019-09-20 08:00:36	16:00:36	female	2.0.10.147	181	Catch.bmp	1903-01-17	0		0	0	3229055	0		0	0	NULL	NULL	NULL	Medium	run1		List2	A_S.wav	A_S	0		0	1	3228905	150		0	0
Exp2	20	Exp2-20-1	59.937	1.0.0.157	1	right	yujia	192702996	2.0.10.242	2.0.10.242	09-20-2019	2019-09-20 08:00:36	16:00:36	female	2.0.10.147	182	Catch.bmp	1902-03-14	0		0	0	3231374	0		0	0	NULL	NULL	NULL	Medium	run1	1	List2	A_T.wav	A_T	0		0	1	3231224	150		0	0
Exp2	20	Exp2-20-1	59.937	1.0.0.157	1	right	yujia	192702996	2.0.10.242	2.0.10.242	09-20-2019	2019-09-20 08:00:36	16:00:36	female	2.0.10.147	183	Catch.bmp	1902-04-14	0		0	0	3233393	0		0	0	NULL	NULL	NULL	Medium	run1		List2	A_S.wav	A_S	0		0	2	3233243	150	1	588	3233831
Exp2	20	Exp2-20-1	59.937	1.0.0.157	1	right	yujia	192702996	2.0.10.242	2.0.10.242	09-20-2019	2019-09-20 08:00:36	16:00:36	female	2.0.10.147	184	Blue_C.bmp	1904-01-23	0		0	0	3235378	0		0	0	NULL	NULL	NULL	Medium	run1		List2	A_S.wav	AV_S	0		0	1	3235228	150		0	0
Exp2	20	Exp2-20-1	59.937	1.0.0.157	1	right	yujia	192702996	2.0.10.242	2.0.10.242	09-20-2019	2019-09-20 08:00:36	16:00:36	female	2.0.10.147	185	Catch.bmp	1902-12-12	0		0	0	3238064	0		0	0	NULL	NULL	NULL	Medium	run1	1	List2	A_T.wav	A_T	1	1	0	1	3237914	150	1	1053	3238967
Exp2	20	Exp2-20-1	59.937	1.0.0.157	1	right	yujia	192702996	2.0.10.242	2.0.10.242	09-20-2019	2019-09-20 08:00:36	16:00:36	female	2.0.10.147	186	Catch.bmp	1902-08-16	0		0	0	3240300	0		0	0	NULL	NULL	NULL	Medium	run1	1	List2	A_T.wav	A_T	0		0	1	3240150	150		0	0
Exp2	20	Exp2-20-1	59.937	1.0.0.157	1	right	yujia	192702996	2.0.10.242	2.0.10.242	09-20-2019	2019-09-20 08:00:36	16:00:36	female	2.0.10.147	187	Catch.bmp	1903-05-29	0		0	1	3242486	0		0	0	NULL	NULL	NULL	Medium	run1	1	List2	A_T.wav	A_T	1	1	0	1	3242335	151	1	1016	3243351
Exp2	20	Exp2-20-1	59.937	1.0.0.157	1	right	yujia	192702996	2.0.10.242	2.0.10.242	09-20-2019	2019-09-20 08:00:36	16:00:36	female	2.0.10.147	188	Catch.bmp	1904-01-29	0		0	0	3244888	0		0	0	NULL	NULL	NULL	Medium	run1	1	List2	A_T.wav	A_T	1	1	0	1	3244738	150	1	669	3245407
Exp2	20	Exp2-20-1	59.937	1.0.0.157	1	right	yujia	192702996	2.0.10.242	2.0.10.242	09-20-2019	2019-09-20 08:00:36	16:00:36	female	2.0.10.147	189	Blue_C_2.bmp	1904-04-08	0		0	0	3247541	0		0	0	NULL	NULL	NULL	Medium	run1		List2	A_S.wav	AV_S	0		0	1	3247391	150		0	0
Exp2	20	Exp2-20-1	59.937	1.0.0.157	1	right	yujia	192702996	2.0.10.242	2.0.10.242	09-20-2019	2019-09-20 08:00:36	16:00:36	female	2.0.10.147	190	Red_S_2.bmp	1903-05-17	0		0	0	3250310	0		0	0	NULL	NULL	NULL	Medium	run1		List2	A_S.wav	AV_S	0		0	1	3250160	150		0	0
Exp2	20	Exp2-20-1	59.937	1.0.0.157	1	right	yujia	192702996	2.0.10.242	2.0.10.242	09-20-2019	2019-09-20 08:00:36	16:00:36	female	2.0.10.147	191	Blue_S_2.bmp	1903-08-02	0		0	0	3252813	0		0	0	NULL	NULL	NULL	Medium	run1	1	List2	A_T.wav	AV_T	1	1	0	1	3252663	150	1	575	3253238
Exp2	20	Exp2-20-1	59.937	1.0.0.157	1	right	yujia	192702996	2.0.10.242	2.0.10.242	09-20-2019	2019-09-20 08:00:36	16:00:36	female	2.0.10.147	192	Red_S.bmp	1903-12-13	0		0	0	3255282	0		0	0	NULL	NULL	NULL	Medium	run1		List2	A_S.wav	AV_S	0		0	1	3255132	150		0	0
Exp2	20	Exp2-20-1	59.937	1.0.0.157	1	right	yujia	192702996	2.0.10.242	2.0.10.242	09-20-2019	2019-09-20 08:00:36	16:00:36	female	2.0.10.147	193	Catch.bmp	1903-01-28	0		0	0	3257935	0		0	0	NULL	NULL	NULL	Medium	run1		List2	A_S.wav	A_S	0		0	1	3257785	150		0	0
Exp2	20	Exp2-20-1	59.937	1.0.0.157	1	right	yujia	192702996	2.0.10.242	2.0.10.242	09-20-2019	2019-09-20 08:00:36	16:00:36	female	2.0.10.147	194	Catch.bmp	1902-08-28	0		0	0	3260271	0		0	0	NULL	NULL	NULL	Medium	run1	1	List2	A_T.wav	A_T	1	1	0	1	3260121	150	1	797	3260918
Exp2	20	Exp2-20-1	59.937	1.0.0.157	1	right	yujia	192702996	2.0.10.242	2.0.10.242	09-20-2019	2019-09-20 08:00:36	16:00:36	female	2.0.10.147	195	Catch.bmp	1902-03-21	0		0	0	3262390	0		0	0	NULL	NULL	NULL	Medium	run1		List2	A_S.wav	A_S	0		0	2	3262240	150		0	0
Exp2	20	Exp2-20-1	59.937	1.0.0.157	1	right	yujia	192702996	2.0.10.242	2.0.10.242	09-20-2019	2019-09-20 08:00:36	16:00:36	female	2.0.10.147	196	Red_C_2.bmp	1903-12-19	0		0	0	3264408	0		0	0	NULL	NULL	NULL	Medium	run1	1	List2	A_T.wav	AV_T	1	1	0	1	3264258	150	1	852	3265110
Exp2	20	Exp2-20-1	59.937	1.0.0.157	1	right	yujia	192702996	2.0.10.242	2.0.10.242	09-20-2019	2019-09-20 08:00:36	16:00:36	female	2.0.10.147	197	Red_C_2.bmp	1902-07-08	0		0	0	3267011	0		0	0	NULL	NULL	NULL	Medium	run1	1	List2	A_T.wav	AV_T	1	1	0	1	3266861	150	1	729	3267590
Exp2	20	Exp2-20-1	59.937	1.0.0.157	1	right	yujia	192702996	2.0.10.242	2.0.10.242	09-20-2019	2019-09-20 08:00:36	16:00:36	female	2.0.10.147	198	Catch.bmp	1902-12-04	0		0	0	3269080	0		0	0	NULL	NULL	NULL	Medium	run1	1	List2	A_T.wav	A_T	1	1	0	1	3268930	150	1	1060	3269990
Exp2	20	Exp2-20-1	59.937	1.0.0.157	1	right	yujia	192702996	2.0.10.242	2.0.10.242	09-20-2019	2019-09-20 08:00:36	16:00:36	female	2.0.10.147	199	Blue_S_2.bmp	1902-09-19	0		0	0	3271299	0		0	0	NULL	NULL	NULL	Medium	run1	1	List2	Catch.wav	V_T	1	1	1	1	3271149	150	1	897	3272046
Exp2	20	Exp2-20-1	59.937	1.0.0.157	1	right	yujia	192702996	2.0.10.242	2.0.10.242	09-20-2019	2019-09-20 08:00:36	16:00:36	female	2.0.10.147	200	Red_S_2.bmp	1902-03-22	0		0	0	3273451	0		0	0	NULL	NULL	NULL	Medium	run1		List2	Catch.wav	V_S	0		0	1	3273301	150		0	0
Exp2	20	Exp2-20-1	59.937	1.0.0.157	1	right	yujia	192702996	2.0.10.242	2.0.10.242	09-20-2019	2019-09-20 08:00:36	16:00:36	female	2.0.10.147	201	Blue_S.bmp	1902-11-18	0		0	0	3275470	0		0	0	NULL	NULL	NULL	Medium	run1	1	List2	A_T.wav	AV_T	0		1	1	3275320	150		0	0
Exp2	20	Exp2-20-1	59.937	1.0.0.157	1	right	yujia	192702996	2.0.10.242	2.0.10.242	09-20-2019	2019-09-20 08:00:36	16:00:36	female	2.0.10.147	202	Catch.bmp	1902-08-01	0		0	0	3277722	0		0	0	NULL	NULL	NULL	Medium	run1	1	List2	A_T.wav	A_T	1	1	0	1	3277572	150	1	682	3278254
Exp2	20	Exp2-20-1	59.937	1.0.0.157	1	right	yujia	192702996	2.0.10.242	2.0.10.242	09-20-2019	2019-09-20 08:00:36	16:00:36	female	2.0.10.147	203	Red_C_2.bmp	1904-04-07	0		0	1	3279825	0		0	0	NULL	NULL	NULL	Medium	run1	1	List2	A_T.wav	AV_T	1	1	0	1	3279674	151	1	1284	3280958
Exp2	20	Exp2-20-1	59.937	1.0.0.157	1	right	yujia	192702996	2.0.10.242	2.0.10.242	09-20-2019	2019-09-20 08:00:36	16:00:36	female	2.0.10.147	204	Catch.bmp	1902-07-24	0		0	0	3282544	0		0	0	NULL	NULL	NULL	Medium	run1	1	List2	A_T.wav	A_T	1	1	0	1	3282394	150	1	564	3282958
Exp2	20	Exp2-20-1	59.937	1.0.0.157	1	right	yujia	192702996	2.0.10.242	2.0.10.242	09-20-2019	2019-09-20 08:00:36	16:00:36	female	2.0.10.147	205	Catch.bmp	1903-12-08	0		0	1	3284630	0		0	0	NULL	NULL	NULL	Medium	run1		List2	A_S.wav	A_S	0		1	1	3284479	151		0	0
Exp2	20	Exp2-20-1	59.937	1.0.0.157	1	right	yujia	192702996	2.0.10.242	2.0.10.242	09-20-2019	2019-09-20 08:00:36	16:00:36	female	2.0.10.147	206	Catch.bmp	1903-08-12	0		0	0	3287282	0		0	0	NULL	NULL	NULL	Medium	run1		List2	A_S.wav	A_S	0		0	1	3287132	150		0	0
Exp2	20	Exp2-20-1	59.937	1.0.0.157	1	right	yujia	192702996	2.0.10.242	2.0.10.242	09-20-2019	2019-09-20 08:00:36	16:00:36	female	2.0.10.147	207	Red_C.bmp	1904-03-07	0		0	0	3289818	0		0	0	NULL	NULL	NULL	Medium	run1	1	List2	Catch.wav	V_T	1	1	1	1	3289668	150	1	738	3290406
Exp2	20	Exp2-20-1	59.937	1.0.0.157	1	right	yujia	192702996	2.0.10.242	2.0.10.242	09-20-2019	2019-09-20 08:00:36	16:00:36	female	2.0.10.147	208	Catch.bmp	1902-03-20	0		1	0	3292504	0		0	0	NULL	NULL	NULL	Medium	run1	1	List2	A_T.wav	A_T	0		1	1	3292354	150		0	0
Exp2	20	Exp2-20-1	59.937	1.0.0.157	1	right	yujia	192702996	2.0.10.242	2.0.10.242	09-20-2019	2019-09-20 08:00:36	16:00:36	female	2.0.10.147	209	Blue_S.bmp	1903-08-11	0		0	0	3294523	0		0	0	NULL	NULL	NULL	Medium	run1	1	List2	A_T.wav	AV_T	1	1	0	1	3294373	150	1	641	3295014
Exp2	20	Exp2-20-1	59.937	1.0.0.157	1	right	yujia	192702996	2.0.10.242	2.0.10.242	09-20-2019	2019-09-20 08:00:36	16:00:36	female	2.0.10.147	210	Blue_S.bmp	1902-11-16	0		0	1	3296993	0		0	0	NULL	NULL	NULL	Medium	run1	1	List2	Catch.wav	V_T	1	1	1	1	3296842	151	1	588	3297430
Exp2	20	Exp2-20-1	59.937	1.0.0.157	1	right	yujia	192702996	2.0.10.242	2.0.10.242	09-20-2019	2019-09-20 08:00:36	16:00:36	female	2.0.10.147	211	Red_C_2.bmp	1903-10-04	0		0	0	3299195	0		0	0	NULL	NULL	NULL	Medium	run1	1	List2	A_T.wav	AV_T	1	1	0	1	3299045	150	1	769	3299814
Exp2	20	Exp2-20-1	59.937	1.0.0.157	1	right	yujia	192702996	2.0.10.242	2.0.10.242	09-20-2019	2019-09-20 08:00:36	16:00:36	female	2.0.10.147	212	Blue_S.bmp	1904-04-07	0		0	0	3301731	0		0	0	NULL	NULL	NULL	Medium	run1	1	List2	A_T.wav	AV_T	1	1	0	1	3301581	150	1	737	3302318
Exp2	20	Exp2-20-1	59.937	1.0.0.157	1	right	yujia	192702996	2.0.10.242	2.0.10.242	09-20-2019	2019-09-20 08:00:36	16:00:36	female	2.0.10.147	213	Blue_C_2.bmp	1903-03-14	0		0	0	3304450	0		0	0	NULL	NULL	NULL	Medium	run1		List2	Catch.wav	V_S	0		1	1	3304300	150		0	0
Exp2	20	Exp2-20-1	59.937	1.0.0.157	1	right	yujia	192702996	2.0.10.242	2.0.10.242	09-20-2019	2019-09-20 08:00:36	16:00:36	female	2.0.10.147	214	Catch.bmp	1902-08-30	0		1	0	3306819	0		0	0	NULL	NULL	NULL	Medium	run1		List2	A_S.wav	A_S	0		1	1	3306669	150		0	0
Exp2	20	Exp2-20-1	59.937	1.0.0.157	1	right	yujia	192702996	2.0.10.242	2.0.10.242	09-20-2019	2019-09-20 08:00:36	16:00:36	female	2.0.10.147	215	Red_C_2.bmp	1904-05-08	0		0	0	3309005	0		0	0	NULL	NULL	NULL	Medium	run1	1	List2	A_T.wav	AV_T	1	1	0	1	3308855	150	1	566	3309421
Exp2	20	Exp2-20-1	59.937	1.0.0.157	1	right	yujia	192702996	2.0.10.242	2.0.10.242	09-20-2019	2019-09-20 08:00:36	16:00:36	female	2.0.10.147	216	Catch.bmp	1902-04-16	0		0	0	3311758	0		0	0	NULL	NULL	NULL	Medium	run1		List2	A_S.wav	A_S	0		0	1	3311608	150		0	0
Exp2	20	Exp2-20-1	59.937	1.0.0.157	1	right	yujia	192702996	2.0.10.242	2.0.10.242	09-20-2019	2019-09-20 08:00:36	16:00:36	female	2.0.10.147	217	Blue_S_2.bmp	1902-12-06	0		0	0	3313827	0		0	0	NULL	NULL	NULL	Medium	run1	1	List2	Catch.wav	V_T	1	1	1	1	3313677	150	1	816	3314493
Exp2	20	Exp2-20-1	59.937	1.0.0.157	1	right	yujia	192702996	2.0.10.242	2.0.10.242	09-20-2019	2019-09-20 08:00:36	16:00:36	female	2.0.10.147	218	Catch.bmp	1904-05-06	0		0	0	3316046	0		0	0	NULL	NULL	NULL	Medium	run1	1	List2	A_T.wav	A_T	1	1	0	1	3315896	150	1	677	3316573
Exp2	20	Exp2-20-1	59.937	1.0.0.157	1	right	yujia	192702996	2.0.10.242	2.0.10.242	09-20-2019	2019-09-20 08:00:36	16:00:36	female	2.0.10.147	219	Red_C.bmp	1904-05-07	0		0	0	3318782	0		0	0	NULL	NULL	NULL	Medium	run1	1	List2	A_T.wav	AV_T	1	1	0	1	3318632	150	1	685	3319317
Exp2	20	Exp2-20-1	59.937	1.0.0.157	1	right	yujia	192702996	2.0.10.242	2.0.10.242	09-20-2019	2019-09-20 08:00:36	16:00:36	female	2.0.10.147	220	Catch.bmp	1902-10-02	0		0	0	3321518	0		0	0	NULL	NULL	NULL	Medium	run1	1	List2	A_T.wav	A_T	0		0	1	3321368	150		0	0
Exp2	20	Exp2-20-1	59.937	1.0.0.157	1	right	yujia	192702996	2.0.10.242	2.0.10.242	09-20-2019	2019-09-20 08:00:36	16:00:36	female	2.0.10.147	221	Red_C.bmp	1902-12-29	0		0	0	3323737	0		0	0	NULL	NULL	NULL	Medium	run1	1	List2	A_T.wav	AV_T	1	1	0	1	3323587	150	1	554	3324141
Exp2	20	Exp2-20-1	59.937	1.0.0.157	1	right	yujia	192702996	2.0.10.242	2.0.10.242	09-20-2019	2019-09-20 08:00:36	16:00:36	female	2.0.10.147	222	Blue_S_2.bmp	1903-11-12	0		0	1	3325990	0		0	0	NULL	NULL	NULL	Medium	run1	1	List2	A_T.wav	AV_T	1	1	0	1	3325839	151	1	638	3326477
Exp2	20	Exp2-20-1	59.937	1.0.0.157	1	right	yujia	192702996	2.0.10.242	2.0.10.242	09-20-2019	2019-09-20 08:00:36	16:00:36	female	2.0.10.147	223	Blue_S.bmp	1902-10-22	0		0	0	3328559	0		0	0	NULL	NULL	NULL	Medium	run1	1	List2	A_T.wav	AV_T	1	1	0	1	3328409	150	1	1148	3329557
Exp2	20	Exp2-20-1	59.937	1.0.0.157	1	right	yujia	192702996	2.0.10.242	2.0.10.242	09-20-2019	2019-09-20 08:00:36	16:00:36	female	2.0.10.147	224	Red_C.bmp	1902-11-26	0		0	0	3330761	0		0	0	NULL	NULL	NULL	Medium	run1	1	List2	A_T.wav	AV_T	1	1	0	1	3330611	150	1	474	3331085
Exp2	20	Exp2-20-1	59.937	1.0.0.157	1	right	yujia	192702996	2.0.10.242	2.0.10.242	09-20-2019	2019-09-20 08:00:36	16:00:36	female	2.0.10.147	225	Blue_C.bmp	1902-08-02	0		0	0	3332980	0		0	0	NULL	NULL	NULL	Medium	Run1		List2	Catch.wav	V_S	0		1	1	3332830	150		0	0
Exp2	20	Exp2-20-1	59.937	1.0.0.157	1	right	yujia	192702996	2.0.10.242	2.0.10.242	09-20-2019	2019-09-20 08:00:36	16:00:36	female	2.0.10.147	226	Catch.bmp	1902-09-12	0		0	0	3335149	0		0	0	NULL	NULL	NULL	Medium	run1	1	List2	A_T.wav	A_T	0		1	1	3334999	150		0	0
Exp2	20	Exp2-20-1	59.937	1.0.0.157	1	right	yujia	192702996	2.0.10.242	2.0.10.242	09-20-2019	2019-09-20 08:00:36	16:00:36	female	2.0.10.147	227	Red_C.bmp	1902-03-31	0		0	0	3337368	0		0	0	NULL	NULL	NULL	Medium	run1	1	List2	Catch.wav	V_T	1	1	1	1	3337218	150	1	523	3337741
Exp2	20	Exp2-20-1	59.937	1.0.0.157	1	right	yujia	192702996	2.0.10.242	2.0.10.242	09-20-2019	2019-09-20 08:00:36	16:00:36	female	2.0.10.147	228	Red_C_2.bmp	1903-06-15	0		0	0	3339337	0		0	0	NULL	NULL	NULL	Medium	run1	1	List2	Catch.wav	V_T	1	1	0	1	3339187	150	1	442	3339629
Exp2	20	Exp2-20-1	59.937	1.0.0.157	1	right	yujia	192702996	2.0.10.242	2.0.10.242	09-20-2019	2019-09-20 08:00:36	16:00:36	female	2.0.10.147	229	Blue_S.bmp	1903-04-16	0		0	0	3341756	0		0	0	NULL	NULL	NULL	Medium	run1	1	List2	Catch.wav	V_T	1	1	0	1	3341606	150	1	647	3342253
Exp2	20	Exp2-20-1	59.937	1.0.0.157	1	right	yujia	192702996	2.0.10.242	2.0.10.242	09-20-2019	2019-09-20 08:00:36	16:00:36	female	2.0.10.147	230	Catch.bmp	1904-02-04	0		1	0	3344108	0		0	0	NULL	NULL	NULL	Medium	run1	1	List2	A_T.wav	A_T	1	1	1	1	3343958	150	1	1151	3345109
Exp2	20	Exp2-20-1	59.937	1.0.0.157	1	right	yujia	192702996	2.0.10.242	2.0.10.242	09-20-2019	2019-09-20 08:00:36	16:00:36	female	2.0.10.147	231	Red_C.bmp	1902-10-28	0		0	0	3346761	0		0	0	NULL	NULL	NULL	Medium	run1	1	List2	A_T.wav	AV_T	1	1	0	1	3346611	150	1	482	3347093
Exp2	20	Exp2-20-1	59.937	1.0.0.157	1	right	yujia	192702996	2.0.10.242	2.0.10.242	09-20-2019	2019-09-20 08:00:36	16:00:36	female	2.0.10.147	232	Red_C_2.bmp	1903-08-08	0		0	0	3348947	0		0	0	NULL	NULL	NULL	Medium	run1	1	List2	Catch.wav	V_T	1	1	1	1	3348797	150	1	864	3349661
Exp2	20	Exp2-20-1	59.937	1.0.0.157	1	right	yujia	192702996	2.0.10.242	2.0.10.242	09-20-2019	2019-09-20 08:00:36	16:00:36	female	2.0.10.147	233	Red_C_2.bmp	1903-07-20	0		0	0	3351416	0		0	0	NULL	NULL	NULL	Medium	run1	1	List2	A_T.wav	AV_T	1	1	1	1	3351266	150	1	659	3351925
Exp2	20	Exp2-20-1	59.937	1.0.0.157	1	right	yujia	192702996	2.0.10.242	2.0.10.242	09-20-2019	2019-09-20 08:00:36	16:00:36	female	2.0.10.147	234	Catch.bmp	1903-03-01	0		0	0	3353869	0		0	0	NULL	NULL	NULL	Medium	run1	1	List2	A_T.wav	A_T	1	1	0	2	3353719	150	1	1166	3354885
Exp2	20	Exp2-20-1	59.937	1.0.0.157	1	right	yujia	192702996	2.0.10.242	2.0.10.242	09-20-2019	2019-09-20 08:00:36	16:00:36	female	2.0.10.147	235	Catch.bmp	1902-10-07	0		0	0	3356188	0		0	0	NULL	NULL	NULL	Medium	run1		List2	A_S.wav	A_S	0		0	1	3356038	150		0	0
Exp2	20	Exp2-20-1	59.937	1.0.0.157	1	right	yujia	192702996	2.0.10.242	2.0.10.242	09-20-2019	2019-09-20 08:00:36	16:00:36	female	2.0.10.147	236	Catch.bmp	1904-01-13	0		1	0	3358423	0		0	0	NULL	NULL	NULL	Medium	run1	1	List2	A_T.wav	A_T	1	1	0	1	3358273	150	1	724	3358997
Exp2	20	Exp2-20-1	59.937	1.0.0.157	1	right	yujia	192702996	2.0.10.242	2.0.10.242	09-20-2019	2019-09-20 08:00:36	16:00:36	female	2.0.10.147	237	Red_C.bmp	1903-05-13	0		0	1	3361060	0		0	0	NULL	NULL	NULL	Medium	run1	1	List2	A_T.wav	AV_T	1	1	0	1	3360909	151	1	711	3361620
Exp2	20	Exp2-20-1	59.937	1.0.0.157	1	right	yujia	192702996	2.0.10.242	2.0.10.242	09-20-2019	2019-09-20 08:00:36	16:00:36	female	2.0.10.147	238	Blue_S_2.bmp	1904-02-12	0		0	0	3363445	0		0	0	NULL	NULL	NULL	Medium	run1	1	List2	A_T.wav	AV_T	1	1	0	1	3363295	150	1	981	3364276
Exp2	20	Exp2-20-1	59.937	1.0.0.157	1	right	yujia	192702996	2.0.10.242	2.0.10.242	09-20-2019	2019-09-20 08:00:36	16:00:36	female	2.0.10.147	239	Catch.bmp	1903-07-07	0		0	0	3366098	0		0	0	NULL	NULL	NULL	Medium	run1	1	List2	A_T.wav	A_T	1	1	0	1	3365948	150	1	552	3366500
Exp2	20	Exp2-20-1	59.937	1.0.0.157	1	right	yujia	192702996	2.0.10.242	2.0.10.242	09-20-2019	2019-09-20 08:00:36	16:00:36	female	2.0.10.147	240	Red_C_2.bmp	1902-11-16	0		0	0	3368534	0		0	0	NULL	NULL	NULL	Medium	run1	1	List2	Catch.wav	V_T	1	1	1	1	3368384	150	1	516	3368900
Exp2	20	Exp2-20-1	59.937	1.0.0.157	1	right	yujia	192702996	2.0.10.242	2.0.10.242	09-20-2019	2019-09-20 08:00:36	16:00:36	female	2.0.10.147	241	Red_S.bmp	1902-09-21	0		0	0	3370736	0		0	0	NULL	NULL	NULL	Medium	run1		List2	Catch.wav	V_S	0		0	1	3370586	150	1	770	3371356
Exp2	20	Exp2-20-1	59.937	1.0.0.157	1	right	yujia	192702996	2.0.10.242	2.0.10.242	09-20-2019	2019-09-20 08:00:36	16:00:36	female	2.0.10.147	242	Catch.bmp	1903-01-26	0		0	1	3372889	0		0	0	NULL	NULL	NULL	Medium	run1	1	List2	A_T.wav	A_T	1	1	1	1	3372738	151	1	994	3373732
Exp2	20	Exp2-20-1	59.937	1.0.0.157	1	right	yujia	192702996	2.0.10.242	2.0.10.242	09-20-2019	2019-09-20 08:00:36	16:00:36	female	2.0.10.147	243	Red_S_2.bmp	1902-07-13	0		0	1	3375158	0		0	0	NULL	NULL	NULL	Medium	run1		List2	A_S.wav	AV_S	0		1	1	3375007	151		0	0
Exp2	20	Exp2-20-1	59.937	1.0.0.157	1	right	yujia	192702996	2.0.10.242	2.0.10.242	09-20-2019	2019-09-20 08:00:36	16:00:36	female	2.0.10.147	244	Red_C_2.bmp	1903-02-03	0		0	0	3377293	0		0	0	NULL	NULL	NULL	Medium	run1	1	List2	Catch.wav	V_T	1	1	1	1	3377143	150	1	645	3377788
Exp2	20	Exp2-20-1	59.937	1.0.0.157	1	right	yujia	192702996	2.0.10.242	2.0.10.242	09-20-2019	2019-09-20 08:00:36	16:00:36	female	2.0.10.147	245	Red_C.bmp	1902-06-26	0		0	0	3379579	0		0	0	NULL	NULL	NULL	Medium	run1	1	List2	A_T.wav	AV_T	1	1	1	1	3379429	150	1	695	3380124
Exp2	20	Exp2-20-1	59.937	1.0.0.157	1	right	yujia	192702996	2.0.10.242	2.0.10.242	09-20-2019	2019-09-20 08:00:36	16:00:36	female	2.0.10.147	246	Blue_S_2.bmp	1902-12-25	0		0	0	3381648	0		0	0	NULL	NULL	NULL	Medium	run1	1	List2	Catch.wav	V_T	1	1	0	1	3381498	150	1	810	3382308
Exp2	20	Exp2-20-1	59.937	1.0.0.157	1	right	yujia	192702996	2.0.10.242	2.0.10.242	09-20-2019	2019-09-20 08:00:36	16:00:36	female	2.0.10.147	247	Red_C_2.bmp	1904-04-05	0		0	0	3383900	0		0	0	NULL	NULL	NULL	Medium	run1	1	List2	Catch.wav	V_T	1	1	0	1	3383750	150	1	550	3384300
Exp2	20	Exp2-20-1	59.937	1.0.0.157	1	right	yujia	192702996	2.0.10.242	2.0.10.242	09-20-2019	2019-09-20 08:00:36	16:00:36	female	2.0.10.147	248	Catch.bmp	1902-08-15	0		0	1	3386620	0		0	0	NULL	NULL	NULL	Medium	run1		List2	A_S.wav	A_S	0		1	1	3386469	151		0	0
Exp2	20	Exp2-20-1	59.937	1.0.0.157	1	right	yujia	192702996	2.0.10.242	2.0.10.242	09-20-2019	2019-09-20 08:00:36	16:00:36	female	2.0.10.147	249	Catch.bmp	1903-03-03	0		0	1	3388789	0		0	0	NULL	NULL	NULL	Medium	run1	1	List2	A_T.wav	A_T	0		0	1	3388638	151		0	0
Exp2	20	Exp2-20-1	59.937	1.0.0.157	1	right	yujia	192702996	2.0.10.242	2.0.10.242	09-20-2019	2019-09-20 08:00:36	16:00:36	female	2.0.10.147	250	Blue_C.bmp	1904-03-26	0		0	0	3391158	0		0	0	NULL	NULL	NULL	Medium	Run1		List2	Catch.wav	V_S	0		0	2	3391008	150		0	0
Exp2	20	Exp2-20-1	59.937	1.0.0.157	1	right	yujia	192702996	2.0.10.242	2.0.10.242	09-20-2019	2019-09-20 08:00:36	16:00:36	female	2.0.10.147	251	Red_C.bmp	1902-11-30	0		0	0	3393927	0		0	0	NULL	NULL	NULL	Medium	run1	1	List2	Catch.wav	V_T	1	1	0	1	3393777	150	1	699	3394476
Exp2	20	Exp2-20-1	59.937	1.0.0.157	1	right	yujia	192702996	2.0.10.242	2.0.10.242	09-20-2019	2019-09-20 08:00:36	16:00:36	female	2.0.10.147	252	Red_S_2.bmp	1904-02-14	0		0	0	3396146	0		0	0	NULL	NULL	NULL	Medium	run1		List2	Catch.wav	V_S	0		0	1	3395996	150		0	0
Exp2	20	Exp2-20-1	59.937	1.0.0.157	1	right	yujia	192702996	2.0.10.242	2.0.10.242	09-20-2019	2019-09-20 08:00:36	16:00:36	female	2.0.10.147	253	Red_C.bmp	1904-04-02	0		0	0	3398849	0		0	0	NULL	NULL	NULL	Medium	run1	1	List2	A_T.wav	AV_T	1	1	1	1	3398699	150	1	681	3399380
Exp2	20	Exp2-20-1	59.937	1.0.0.157	1	right	yujia	192702996	2.0.10.242	2.0.10.242	09-20-2019	2019-09-20 08:00:36	16:00:36	female	2.0.10.147	254	Red_C_2.bmp	1902-07-20	0		0	0	3401552	0		0	0	NULL	NULL	NULL	Medium	run1	1	List2	A_T.wav	AV_T	1	1	0	1	3401402	150	1	722	3402124
Exp2	20	Exp2-20-1	59.937	1.0.0.157	1	right	yujia	192702996	2.0.10.242	2.0.10.242	09-20-2019	2019-09-20 08:00:36	16:00:36	female	2.0.10.147	255	Blue_C_2.bmp	1904-03-14	0		0	0	3403637	0		0	0	NULL	NULL	NULL	Medium	run1		List2	A_S.wav	AV_S	0		0	1	3403487	150		0	0
Exp2	20	Exp2-20-1	59.937	1.0.0.157	1	right	yujia	192702996	2.0.10.242	2.0.10.242	09-20-2019	2019-09-20 08:00:36	16:00:36	female	2.0.10.147	256	Catch.bmp	1904-04-01	0		0	0	3406390	0		0	0	NULL	NULL	NULL	Medium	run1		List2	A_S.wav	A_S	0		0	1	3406240	150		0	0
Exp2	20	Exp2-20-1	59.937	1.0.0.157	1	right	yujia	192702996	2.0.10.242	2.0.10.242	09-20-2019	2019-09-20 08:00:36	16:00:36	female	2.0.10.147	257	Catch.bmp	1904-05-12	0		0	0	3409143	0		0	0	NULL	NULL	NULL	Medium	run1		List2	A_S.wav	A_S	0		0	1	3408993	150		0	0
Exp2	20	Exp2-20-1	59.937	1.0.0.157	1	right	yujia	192702996	2.0.10.242	2.0.10.242	09-20-2019	2019-09-20 08:00:36	16:00:36	female	2.0.10.147	258	Red_C_2.bmp	1902-09-09	0		0	0	3411946	0		0	0	NULL	NULL	NULL	Medium	run1	1	List2	Catch.wav	V_T	1	1	1	1	3411796	150	1	776	3412572
Exp2	20	Exp2-20-1	59.937	1.0.0.157	1	right	yujia	192702996	2.0.10.242	2.0.10.242	09-20-2019	2019-09-20 08:00:36	16:00:36	female	2.0.10.147	259	Catch.bmp	1903-04-20	0		0	0	3414082	0		0	0	NULL	NULL	NULL	Medium	run1	1	List2	A_T.wav	A_T	1	1	0	2	3413932	150	1	1152	3415084
Exp2	20	Exp2-20-1	59.937	1.0.0.157	1	right	yujia	192702996	2.0.10.242	2.0.10.242	09-20-2019	2019-09-20 08:00:36	16:00:36	female	2.0.10.147	260	Red_C.bmp	1902-08-12	0		0	0	3416451	0		0	0	NULL	NULL	NULL	Medium	run1	1	List2	Catch.wav	V_T	1	1	0	1	3416301	150	1	1078	3417379
