# Supplementary material for: Visual Perceptual Load Attenuates Age-Related Audiovisual Integration in an Audiovisual Discrimination Task
Source: Front Psychol. 2021 Sep 29;12:740221. doi: 10.3389/fpsyg.2021.740221 (PMC8511317; doi:10.3389/fpsyg.2021.740221)
Supplement: Supplementary file 1 [file Data_Sheet_1.ZIP › Export data/Group 1_Data_Younger/Exp3_High load/Subject_01.xlsx]

## Sheet: Sheet1
ExperimentName	Subject	DataFile.Basename	Display.RefreshRate	ExperimentVersion	Group	Handedness	Name	RandomSeed	RuntimeVersion	RuntimeVersionExpected	SessionDate	SessionStartDateTimeUtc	SessionTime	Sex	StudioVersion	Block	Image	ITI	ITI.ACC	ITI.CRESP	ITI.DurationError	ITI.OnsetDelay	ITI.OnsetTime	ITI.OnsetToOnsetTime	ITI.RESP	ITI.RT	ITI.RTTime	List1	List1.Cycle	List1.Sample	PercetualLoad	Procedure	Response	Running	Sound	StimulusType	Target.ACC	Target.CRESP	Target.DurationError	Target.OnsetDelay	Target.OnsetTime	Target.OnsetToOnsetTime	Target.RESP	Target.RT	Target.RTTime
Exp3	1	Exp3-1-1	59.937	1.0.0.141	1	right	duyulian	-651797975	2.0.10.242	2.0.10.242	09-12-2019	2019-09-12 09:32:51	17:32:51	female	2.0.10.147	1	Red_C.bmp	1903-09-12	0		0	0	29375	0		0	0	5	1	1	High	Prac		List1	Catch.wav	V_S	0		125	1	29225	150		0	0
Exp3	1	Exp3-1-1	59.937	1.0.0.141	1	right	duyulian	-651797975	2.0.10.242	2.0.10.242	09-12-2019	2019-09-12 09:32:51	17:32:51	female	2.0.10.147	2	Red_C_2.bmp	1902-07-20	0		0	0	31944	0		0	0	6	1	2	High	Prac	1	List1	Catch.wav	V_T	1	1	0	1	31794	150	1	549	32343
Exp3	1	Exp3-1-1	59.937	1.0.0.141	1	right	duyulian	-651797975	2.0.10.242	2.0.10.242	09-12-2019	2019-09-12 09:32:51	17:32:51	female	2.0.10.147	3	Blue_S_2.bmp	1903-05-27	0		0	0	34030	0		0	0	14	1	3	High	Prac	1	List1	A_T.wav	AV_T	1	1	0	1	33880	150	1	527	34407
Exp3	1	Exp3-1-1	59.937	1.0.0.141	1	right	duyulian	-651797975	2.0.10.242	2.0.10.242	09-12-2019	2019-09-12 09:32:51	17:32:51	female	2.0.10.147	4	Red_C_2.bmp	1902-12-24	0		0	0	36432	0		0	0	6	1	4	High	Prac	1	List1	Catch.wav	V_T	1	1	1	1	36282	150	1	406	36688
Exp3	1	Exp3-1-1	59.937	1.0.0.141	1	right	duyulian	-651797975	2.0.10.242	2.0.10.242	09-12-2019	2019-09-12 09:32:51	17:32:51	female	2.0.10.147	5	Blue_C_2.bmp	1902-09-03	0		0	0	38668	0		0	0	2	1	5	High	Prac		List1	Catch.wav	V_S	0		0	1	38518	150	1	449	38967
Exp3	1	Exp3-1-1	59.937	1.0.0.141	1	right	duyulian	-651797975	2.0.10.242	2.0.10.242	09-12-2019	2019-09-12 09:32:51	17:32:51	female	2.0.10.147	6	Red_C_2.bmp	1903-11-02	0		0	1	40804	0		0	0	16	1	6	High	Prac	1	List1	A_T.wav	AV_T	1	1	1	1	40653	151	1	586	41239
Exp3	1	Exp3-1-1	59.937	1.0.0.141	1	right	duyulian	-651797975	2.0.10.242	2.0.10.242	09-12-2019	2019-09-12 09:32:51	17:32:51	female	2.0.10.147	7	Red_C_2.bmp	1904-01-02	0		0	0	43356	0		0	0	16	1	7	High	Prac	1	List1	A_T.wav	AV_T	1	1	0	1	43206	150	1	473	43679
Exp3	1	Exp3-1-1	59.937	1.0.0.141	1	right	duyulian	-651797975	2.0.10.242	2.0.10.242	09-12-2019	2019-09-12 09:32:51	17:32:51	female	2.0.10.147	8	Red_C.bmp	1903-11-21	0		0	0	45976	0		0	0	5	1	8	High	Prac		List1	Catch.wav	V_S	0		0	1	45826	150		0	0
Exp3	1	Exp3-1-1	59.937	1.0.0.141	1	right	duyulian	-651797975	2.0.10.242	2.0.10.242	09-12-2019	2019-09-12 09:32:51	17:32:51	female	2.0.10.147	9	Catch.bmp	1904-02-16	0		0	0	48612	0		0	0	10	1	9	High	Prac	1	List1	A_T.wav	A_T	1	1	0	1	48462	150	1	761	49223
Exp3	1	Exp3-1-1	59.937	1.0.0.141	1	right	duyulian	-651797975	2.0.10.242	2.0.10.242	09-12-2019	2019-09-12 09:32:51	17:32:51	female	2.0.10.147	10	Red_C.bmp	1904-04-10	0		0	0	51281	0		0	0	15	1	10	High	Prac		List1	A_S.wav	AV_S	0		0	1	51131	150		0	0
Exp3	1	Exp3-1-1	59.937	1.0.0.141	1	right	duyulian	-651797975	2.0.10.242	2.0.10.242	09-12-2019	2019-09-12 09:32:51	17:32:51	female	2.0.10.147	11	Catch.bmp	1903-10-21	0		0	0	54051	0		0	0	10	1	11	High	Prac	1	List1	A_T.wav	A_T	1	1	0	1	53901	150	1	562	54463
Exp3	1	Exp3-1-1	59.937	1.0.0.141	1	right	duyulian	-651797975	2.0.10.242	2.0.10.242	09-12-2019	2019-09-12 09:32:51	17:32:51	female	2.0.10.147	12	Catch.bmp	1902-09-12	0		0	1	56604	0		0	0	10	1	12	High	Prac	1	List1	A_T.wav	A_T	1	1	1	1	56453	151	1	578	57031
Exp3	1	Exp3-1-1	59.937	1.0.0.141	1	right	duyulian	-651797975	2.0.10.242	2.0.10.242	09-12-2019	2019-09-12 09:32:51	17:32:51	female	2.0.10.147	13	Catch.bmp	1902-12-18	0		0	0	58739	0		0	0	10	1	13	High	Prac	1	List1	A_T.wav	A_T	1	1	0	1	58589	150	1	394	58983
Exp3	1	Exp3-1-1	59.937	1.0.0.141	1	right	duyulian	-651797975	2.0.10.242	2.0.10.242	09-12-2019	2019-09-12 09:32:51	17:32:51	female	2.0.10.147	14	Blue_S_2.bmp	1902-05-05	0		0	0	60975	0		0	0	14	1	14	High	Prac	1	List1	A_T.wav	AV_T	1	1	0	1	60825	150	1	533	61358
Exp3	1	Exp3-1-1	59.937	1.0.0.141	1	right	duyulian	-651797975	2.0.10.242	2.0.10.242	09-12-2019	2019-09-12 09:32:51	17:32:51	female	2.0.10.147	15	Red_S_2.bmp	1903-02-18	0		0	1	62994	0		0	0	18	1	15	High	Prac		List1	A_S.wav	AV_S	0		1	1	62843	151		0	0
Exp3	1	Exp3-1-1	59.937	1.0.0.141	1	right	duyulian	-651797975	2.0.10.242	2.0.10.242	09-12-2019	2019-09-12 09:32:51	17:32:51	female	2.0.10.147	16	Red_S.bmp	1902-09-23	0		0	0	65363	0		0	0	7	1	16	High	Prac		List1	Catch.wav	V_S	0		0	1	65213	150		0	0
Exp3	1	Exp3-1-1	59.937	1.0.0.141	1	right	duyulian	-651797975	2.0.10.242	2.0.10.242	09-12-2019	2019-09-12 09:32:51	17:32:51	female	2.0.10.147	17	Catch.bmp	1902-03-14	0		0	0	67582	0		0	0	10	1	17	High	Prac	1	List1	A_T.wav	A_T	1	1	0	1	67432	150	1	822	68254
Exp3	1	Exp3-1-1	59.937	1.0.0.141	1	right	duyulian	-651797975	2.0.10.242	2.0.10.242	09-12-2019	2019-09-12 09:32:51	17:32:51	female	2.0.10.147	18	Blue_S_2.bmp	1903-02-16	0		0	0	69534	0		0	0	4	1	18	High	Prac	1	List1	Catch.wav	V_T	1	1	0	1	69384	150	1	574	69958
Exp3	1	Exp3-1-1	59.937	1.0.0.141	1	right	duyulian	-651797975	2.0.10.242	2.0.10.242	09-12-2019	2019-09-12 09:32:51	17:32:51	female	2.0.10.147	19	Red_C_2.bmp	1902-10-26	0		0	0	71836	0		0	0	16	1	19	High	Prac	1	List1	A_T.wav	AV_T	1	1	1	1	71686	150	1	704	72390
Exp3	1	Exp3-1-1	59.937	1.0.0.141	1	right	duyulian	-651797975	2.0.10.242	2.0.10.242	09-12-2019	2019-09-12 09:32:51	17:32:51	female	2.0.10.147	20	Red_C_2.bmp	1904-02-23	0		0	0	74022	0		0	0	6	1	20	High	Prac	1	List1	Catch.wav	V_T	1	1	0	1	73872	150	1	598	74470
Exp3	1	Exp3-1-1	59.937	1.0.0.141	1	right	duyulian	-651797975	2.0.10.242	2.0.10.242	09-12-2019	2019-09-12 09:32:51	17:32:51	female	2.0.10.147	21	Catch.bmp	1902-07-02	0		0	1	90740	0		0	0	NULL	NULL	NULL	High	run1	1	List2	A_T.wav	A_T	1	1	1	1	90589	151	1	593	91182
Exp3	1	Exp3-1-1	59.937	1.0.0.141	1	right	duyulian	-651797975	2.0.10.242	2.0.10.242	09-12-2019	2019-09-12 09:32:51	17:32:51	female	2.0.10.147	22	Catch.bmp	1903-08-31	0		0	0	92808	0		0	0	NULL	NULL	NULL	High	run1	1	List2	A_T.wav	A_T	1	1	0	1	92658	150	1	356	93014
Exp3	1	Exp3-1-1	59.937	1.0.0.141	1	right	duyulian	-651797975	2.0.10.242	2.0.10.242	09-12-2019	2019-09-12 09:32:51	17:32:51	female	2.0.10.147	23	Catch.bmp	1903-02-18	0		0	0	95294	0		0	0	NULL	NULL	NULL	High	run1	1	List2	A_T.wav	A_T	1	1	0	1	95144	150	1	366	95510
Exp3	1	Exp3-1-1	59.937	1.0.0.141	1	right	duyulian	-651797975	2.0.10.242	2.0.10.242	09-12-2019	2019-09-12 09:32:51	17:32:51	female	2.0.10.147	24	Catch.bmp	1903-08-08	0		0	0	97597	0		0	0	NULL	NULL	NULL	High	run1	1	List2	A_T.wav	A_T	1	1	0	1	97447	150	1	384	97831
Exp3	1	Exp3-1-1	59.937	1.0.0.141	1	right	duyulian	-651797975	2.0.10.242	2.0.10.242	09-12-2019	2019-09-12 09:32:51	17:32:51	female	2.0.10.147	25	Blue_C_2.bmp	1904-05-05	0		0	0	100066	0		0	0	NULL	NULL	NULL	High	run1		List2	A_S.wav	AV_S	0		0	1	99916	150		0	0
Exp3	1	Exp3-1-1	59.937	1.0.0.141	1	right	duyulian	-651797975	2.0.10.242	2.0.10.242	09-12-2019	2019-09-12 09:32:51	17:32:51	female	2.0.10.147	26	Blue_S_2.bmp	1904-01-29	0		0	0	102869	0		0	0	NULL	NULL	NULL	High	run1	1	List2	A_T.wav	AV_T	1	1	0	1	102719	150	1	567	103286
Exp3	1	Exp3-1-1	59.937	1.0.0.141	1	right	duyulian	-651797975	2.0.10.242	2.0.10.242	09-12-2019	2019-09-12 09:32:51	17:32:51	female	2.0.10.147	27	Red_C_2.bmp	1904-04-11	0		0	0	105522	0		0	0	NULL	NULL	NULL	High	run1	1	List2	A_T.wav	AV_T	1	1	0	1	105372	150	1	474	105846
Exp3	1	Exp3-1-1	59.937	1.0.0.141	1	right	duyulian	-651797975	2.0.10.242	2.0.10.242	09-12-2019	2019-09-12 09:32:51	17:32:51	female	2.0.10.147	28	Blue_S_2.bmp	1903-09-26	0		0	0	108241	0		0	0	NULL	NULL	NULL	High	run1	1	List2	A_T.wav	AV_T	1	1	0	1	108091	150	1	699	108790
Exp3	1	Exp3-1-1	59.937	1.0.0.141	1	right	duyulian	-651797975	2.0.10.242	2.0.10.242	09-12-2019	2019-09-12 09:32:51	17:32:51	female	2.0.10.147	29	Blue_S_2.bmp	1902-09-16	0		0	1	110761	0		0	0	NULL	NULL	NULL	High	run1	1	List2	A_T.wav	AV_T	1	1	1	1	110610	151	1	508	111118
Exp3	1	Exp3-1-1	59.937	1.0.0.141	1	right	duyulian	-651797975	2.0.10.242	2.0.10.242	09-12-2019	2019-09-12 09:32:51	17:32:51	female	2.0.10.147	30	Red_S_2.bmp	1903-05-04	0		0	0	112913	0		0	0	NULL	NULL	NULL	High	run1		List2	Catch.wav	V_S	0		0	1	112763	150		0	0
Exp3	1	Exp3-1-1	59.937	1.0.0.141	1	right	duyulian	-651797975	2.0.10.242	2.0.10.242	09-12-2019	2019-09-12 09:32:51	17:32:51	female	2.0.10.147	31	Red_C_2.bmp	1902-10-17	0		0	0	115349	0		0	0	NULL	NULL	NULL	High	run1	1	List2	Catch.wav	V_T	1	1	0	1	115199	150	1	407	115606
Exp3	1	Exp3-1-1	59.937	1.0.0.141	1	right	duyulian	-651797975	2.0.10.242	2.0.10.242	09-12-2019	2019-09-12 09:32:51	17:32:51	female	2.0.10.147	32	Catch.bmp	1902-08-31	0		0	1	117518	0		0	0	NULL	NULL	NULL	High	run1	1	List2	A_T.wav	A_T	1	1	1	1	117367	151	1	519	117886
Exp3	1	Exp3-1-1	59.937	1.0.0.141	1	right	duyulian	-651797975	2.0.10.242	2.0.10.242	09-12-2019	2019-09-12 09:32:51	17:32:51	female	2.0.10.147	33	Blue_S_2.bmp	1904-03-27	0		0	0	119653	0		0	0	NULL	NULL	NULL	High	run1	1	List2	Catch.wav	V_T	1	1	1	1	119503	150	1	512	120015
Exp3	1	Exp3-1-1	59.937	1.0.0.141	1	right	duyulian	-651797975	2.0.10.242	2.0.10.242	09-12-2019	2019-09-12 09:32:51	17:32:51	female	2.0.10.147	34	Blue_C_2.bmp	1904-02-26	0		0	0	122356	0		0	0	NULL	NULL	NULL	High	run1		List2	A_S.wav	AV_S	0		0	1	122206	150		0	0
Exp3	1	Exp3-1-1	59.937	1.0.0.141	1	right	duyulian	-651797975	2.0.10.242	2.0.10.242	09-12-2019	2019-09-12 09:32:51	17:32:51	female	2.0.10.147	35	Blue_S_2.bmp	1903-05-08	0		0	0	125092	0		0	0	NULL	NULL	NULL	High	run1	1	List2	A_T.wav	AV_T	1	1	0	1	124942	150	1	472	125414
Exp3	1	Exp3-1-1	59.937	1.0.0.141	1	right	duyulian	-651797975	2.0.10.242	2.0.10.242	09-12-2019	2019-09-12 09:32:51	17:32:51	female	2.0.10.147	36	Catch.bmp	1904-04-30	0		0	0	127478	0		0	0	NULL	NULL	NULL	High	run1	1	List2	A_T.wav	A_T	1	1	0	1	127328	150	1	495	127823
Exp3	1	Exp3-1-1	59.937	1.0.0.141	1	right	duyulian	-651797975	2.0.10.242	2.0.10.242	09-12-2019	2019-09-12 09:32:51	17:32:51	female	2.0.10.147	37	Red_C_2.bmp	1902-10-24	0		0	0	130214	0		0	0	NULL	NULL	NULL	High	run1	1	List2	A_T.wav	AV_T	1	1	0	1	130064	150	1	542	130606
Exp3	1	Exp3-1-1	59.937	1.0.0.141	1	right	duyulian	-651797975	2.0.10.242	2.0.10.242	09-12-2019	2019-09-12 09:32:51	17:32:51	female	2.0.10.147	38	Blue_S_2.bmp	1902-06-02	0		0	0	132400	0		0	0	NULL	NULL	NULL	High	run1	1	List2	Catch.wav	V_T	1	1	0	1	132250	150	1	804	133054
Exp3	1	Exp3-1-1	59.937	1.0.0.141	1	right	duyulian	-651797975	2.0.10.242	2.0.10.242	09-12-2019	2019-09-12 09:32:51	17:32:51	female	2.0.10.147	39	Catch.bmp	1903-01-15	0		1	0	134435	0		0	0	NULL	NULL	NULL	High	run1		List2	A_S.wav	A_S	0		1	1	134285	150		0	0
Exp3	1	Exp3-1-1	59.937	1.0.0.141	1	right	duyulian	-651797975	2.0.10.242	2.0.10.242	09-12-2019	2019-09-12 09:32:51	17:32:51	female	2.0.10.147	40	Catch.bmp	1904-04-07	0		0	0	136771	0		0	0	NULL	NULL	NULL	High	run1	1	List2	A_T.wav	A_T	1	1	0	1	136621	150	1	489	137110
Exp3	1	Exp3-1-1	59.937	1.0.0.141	1	right	duyulian	-651797975	2.0.10.242	2.0.10.242	09-12-2019	2019-09-12 09:32:51	17:32:51	female	2.0.10.147	41	Catch.bmp	1903-03-08	0		0	0	139491	0		0	0	NULL	NULL	NULL	High	run1	1	List2	A_T.wav	A_T	1	1	0	1	139341	150	1	513	139854
Exp3	1	Exp3-1-1	59.937	1.0.0.141	1	right	duyulian	-651797975	2.0.10.242	2.0.10.242	09-12-2019	2019-09-12 09:32:51	17:32:51	female	2.0.10.147	42	Blue_S_2.bmp	1903-12-30	0		0	0	141810	0		0	0	NULL	NULL	NULL	High	run1	1	List2	A_T.wav	AV_T	1	1	0	1	141660	150	1	633	142293
Exp3	1	Exp3-1-1	59.937	1.0.0.141	1	right	duyulian	-651797975	2.0.10.242	2.0.10.242	09-12-2019	2019-09-12 09:32:51	17:32:51	female	2.0.10.147	43	Red_S.bmp	1902-10-18	0		0	0	144429	0		0	0	NULL	NULL	NULL	High	run1		List2	Catch.wav	V_S	0		1	1	144279	150		0	0
Exp3	1	Exp3-1-1	59.937	1.0.0.141	1	right	duyulian	-651797975	2.0.10.242	2.0.10.242	09-12-2019	2019-09-12 09:32:51	17:32:51	female	2.0.10.147	44	Blue_S_2.bmp	1903-05-21	0		0	0	146665	0		0	0	NULL	NULL	NULL	High	run1	1	List2	Catch.wav	V_T	1	1	0	1	146515	150	1	667	147182
Exp3	1	Exp3-1-1	59.937	1.0.0.141	1	right	duyulian	-651797975	2.0.10.242	2.0.10.242	09-12-2019	2019-09-12 09:32:51	17:32:51	female	2.0.10.147	45	Catch.bmp	1902-11-19	0		0	0	149051	0		0	0	NULL	NULL	NULL	High	run1	1	List2	A_T.wav	A_T	1	1	0	1	148901	150	1	680	149581
Exp3	1	Exp3-1-1	59.937	1.0.0.141	1	right	duyulian	-651797975	2.0.10.242	2.0.10.242	09-12-2019	2019-09-12 09:32:51	17:32:51	female	2.0.10.147	46	Catch.bmp	1903-11-13	0		0	0	151253	0		0	0	NULL	NULL	NULL	High	run1		List2	A_S.wav	A_S	0		0	1	151103	150		0	0
Exp3	1	Exp3-1-1	59.937	1.0.0.141	1	right	duyulian	-651797975	2.0.10.242	2.0.10.242	09-12-2019	2019-09-12 09:32:51	17:32:51	female	2.0.10.147	47	Catch.bmp	1903-07-15	0		0	1	153873	0		0	0	NULL	NULL	NULL	High	run1	1	List2	A_T.wav	A_T	1	1	1	1	153722	151	1	803	154525
Exp3	1	Exp3-1-1	59.937	1.0.0.141	1	right	duyulian	-651797975	2.0.10.242	2.0.10.242	09-12-2019	2019-09-12 09:32:51	17:32:51	female	2.0.10.147	48	Catch.bmp	1902-06-22	0		0	0	156325	0		0	0	NULL	NULL	NULL	High	run1		List2	A_S.wav	A_S	0		0	1	156175	150		0	0
Exp3	1	Exp3-1-1	59.937	1.0.0.141	1	right	duyulian	-651797975	2.0.10.242	2.0.10.242	09-12-2019	2019-09-12 09:32:51	17:32:51	female	2.0.10.147	49	Blue_S_2.bmp	1902-05-08	0		0	0	158444	0		0	0	NULL	NULL	NULL	High	run1	1	List2	A_T.wav	AV_T	1	1	0	1	158294	150	1	463	158757
Exp3	1	Exp3-1-1	59.937	1.0.0.141	1	right	duyulian	-651797975	2.0.10.242	2.0.10.242	09-12-2019	2019-09-12 09:32:51	17:32:51	female	2.0.10.147	50	Red_C_2.bmp	1903-04-29	0		0	0	160463	0		0	0	NULL	NULL	NULL	High	run1	1	List2	Catch.wav	V_T	1	1	0	1	160313	150	1	589	160902
Exp3	1	Exp3-1-1	59.937	1.0.0.141	1	right	duyulian	-651797975	2.0.10.242	2.0.10.242	09-12-2019	2019-09-12 09:32:51	17:32:51	female	2.0.10.147	51	Blue_S_2.bmp	1903-12-27	0		0	0	162832	0		0	0	NULL	NULL	NULL	High	run1	1	List2	A_T.wav	AV_T	1	1	0	1	162682	150	1	612	163294
Exp3	1	Exp3-1-1	59.937	1.0.0.141	1	right	duyulian	-651797975	2.0.10.242	2.0.10.242	09-12-2019	2019-09-12 09:32:51	17:32:51	female	2.0.10.147	52	Catch.bmp	1903-02-05	0		0	0	165451	0		0	0	NULL	NULL	NULL	High	run1		List2	A_S.wav	A_S	0		0	1	165301	150		0	0
Exp3	1	Exp3-1-1	59.937	1.0.0.141	1	right	duyulian	-651797975	2.0.10.242	2.0.10.242	09-12-2019	2019-09-12 09:32:51	17:32:51	female	2.0.10.147	53	Red_C.bmp	1903-05-16	0		0	0	167787	0		0	0	NULL	NULL	NULL	High	run1		List2	Catch.wav	V_S	0		0	1	167637	150		0	0
Exp3	1	Exp3-1-1	59.937	1.0.0.141	1	right	duyulian	-651797975	2.0.10.242	2.0.10.242	09-12-2019	2019-09-12 09:32:51	17:32:51	female	2.0.10.147	54	Blue_C.bmp	1903-07-16	0		0	0	170223	0		0	0	NULL	NULL	NULL	High	Run1		List2	Catch.wav	V_S	0		0	1	170073	150		0	0
Exp3	1	Exp3-1-1	59.937	1.0.0.141	1	right	duyulian	-651797975	2.0.10.242	2.0.10.242	09-12-2019	2019-09-12 09:32:51	17:32:51	female	2.0.10.147	55	Blue_S_2.bmp	1902-11-25	0		0	0	172742	0		0	0	NULL	NULL	NULL	High	run1	1	List2	A_T.wav	AV_T	1	1	1	1	172592	150	1	542	173134
Exp3	1	Exp3-1-1	59.937	1.0.0.141	1	right	duyulian	-651797975	2.0.10.242	2.0.10.242	09-12-2019	2019-09-12 09:32:51	17:32:51	female	2.0.10.147	56	Red_C_2.bmp	1903-12-24	0		0	0	174961	0		0	0	NULL	NULL	NULL	High	run1	1	List2	Catch.wav	V_T	1	1	1	1	174811	150	1	474	175285
Exp3	1	Exp3-1-1	59.937	1.0.0.141	1	right	duyulian	-651797975	2.0.10.242	2.0.10.242	09-12-2019	2019-09-12 09:32:51	17:32:51	female	2.0.10.147	57	Red_C_2.bmp	1903-01-26	0		0	0	177564	0		0	0	NULL	NULL	NULL	High	run1	1	List2	A_T.wav	AV_T	1	1	0	1	177414	150	1	503	177917
Exp3	1	Exp3-1-1	59.937	1.0.0.141	1	right	duyulian	-651797975	2.0.10.242	2.0.10.242	09-12-2019	2019-09-12 09:32:51	17:32:51	female	2.0.10.147	58	Catch.bmp	1904-01-05	0		0	0	179833	0		0	0	NULL	NULL	NULL	High	run1	1	List2	A_T.wav	A_T	1	1	0	1	179683	150	1	538	180221
Exp3	1	Exp3-1-1	59.937	1.0.0.141	1	right	duyulian	-651797975	2.0.10.242	2.0.10.242	09-12-2019	2019-09-12 09:32:51	17:32:51	female	2.0.10.147	59	Blue_S_2.bmp	1903-10-20	0		0	1	182453	0		0	0	NULL	NULL	NULL	High	run1	1	List2	A_T.wav	AV_T	1	1	1	1	182302	151	1	528	182830
Exp3	1	Exp3-1-1	59.937	1.0.0.141	1	right	duyulian	-651797975	2.0.10.242	2.0.10.242	09-12-2019	2019-09-12 09:32:51	17:32:51	female	2.0.10.147	60	Red_C_2.bmp	1903-09-04	0		0	1	184989	0		0	0	NULL	NULL	NULL	High	run1	1	List2	Catch.wav	V_T	1	1	1	1	184838	151	1	527	185365
Exp3	1	Exp3-1-1	59.937	1.0.0.141	1	right	duyulian	-651797975	2.0.10.242	2.0.10.242	09-12-2019	2019-09-12 09:32:51	17:32:51	female	2.0.10.147	61	Catch.bmp	1903-05-24	0		0	0	187491	0		0	0	NULL	NULL	NULL	High	run1	1	List2	A_T.wav	A_T	1	1	1	1	187341	150	1	504	187845
Exp3	1	Exp3-1-1	59.937	1.0.0.141	1	right	duyulian	-651797975	2.0.10.242	2.0.10.242	09-12-2019	2019-09-12 09:32:51	17:32:51	female	2.0.10.147	62	Catch.bmp	1903-04-03	0		0	0	189894	0		0	0	NULL	NULL	NULL	High	run1	1	List2	A_T.wav	A_T	1	1	0	1	189744	150	1	413	190157
Exp3	1	Exp3-1-1	59.937	1.0.0.141	1	right	duyulian	-651797975	2.0.10.242	2.0.10.242	09-12-2019	2019-09-12 09:32:51	17:32:51	female	2.0.10.147	63	Red_C_2.bmp	1904-02-19	0		0	0	192246	0		0	0	NULL	NULL	NULL	High	run1	1	List2	Catch.wav	V_T	1	1	1	1	192096	150	1	469	192565
Exp3	1	Exp3-1-1	59.937	1.0.0.141	1	right	duyulian	-651797975	2.0.10.242	2.0.10.242	09-12-2019	2019-09-12 09:32:51	17:32:51	female	2.0.10.147	64	Catch.bmp	1903-07-09	0		0	0	194916	0		0	0	NULL	NULL	NULL	High	run1	1	List2	A_T.wav	A_T	1	1	0	2	194766	150	1	503	195269
Exp3	1	Exp3-1-1	59.937	1.0.0.141	1	right	duyulian	-651797975	2.0.10.242	2.0.10.242	09-12-2019	2019-09-12 09:32:51	17:32:51	female	2.0.10.147	65	Blue_S_2.bmp	1903-06-24	0		0	1	197352	0		0	0	NULL	NULL	NULL	High	run1	1	List2	Catch.wav	V_T	1	1	1	1	197201	151	1	509	197710
Exp3	1	Exp3-1-1	59.937	1.0.0.141	1	right	duyulian	-651797975	2.0.10.242	2.0.10.242	09-12-2019	2019-09-12 09:32:51	17:32:51	female	2.0.10.147	66	Blue_C.bmp	1903-08-17	0		0	0	199771	0		0	0	NULL	NULL	NULL	High	run1		List2	A_S.wav	AV_S	0		0	1	199621	150		0	0
Exp3	1	Exp3-1-1	59.937	1.0.0.141	1	right	duyulian	-651797975	2.0.10.242	2.0.10.242	09-12-2019	2019-09-12 09:32:51	17:32:51	female	2.0.10.147	67	Catch.bmp	1903-10-09	0		0	0	202307	0		0	0	NULL	NULL	NULL	High	run1		List2	A_S.wav	A_S	0		0	1	202157	150		0	0
Exp3	1	Exp3-1-1	59.937	1.0.0.141	1	right	duyulian	-651797975	2.0.10.242	2.0.10.242	09-12-2019	2019-09-12 09:32:51	17:32:51	female	2.0.10.147	68	Blue_S_2.bmp	1902-04-25	0		0	1	204910	0		0	0	NULL	NULL	NULL	High	run1	1	List2	Catch.wav	V_T	1	1	1	1	204759	151	1	614	205373
Exp3	1	Exp3-1-1	59.937	1.0.0.141	1	right	duyulian	-651797975	2.0.10.242	2.0.10.242	09-12-2019	2019-09-12 09:32:51	17:32:51	female	2.0.10.147	69	Red_C_2.bmp	1902-03-19	0		0	1	206912	0		0	0	NULL	NULL	NULL	High	run1	1	List2	Catch.wav	V_T	1	1	1	1	206761	151	1	508	207269
Exp3	1	Exp3-1-1	59.937	1.0.0.141	1	right	duyulian	-651797975	2.0.10.242	2.0.10.242	09-12-2019	2019-09-12 09:32:51	17:32:51	female	2.0.10.147	70	Red_C_2.bmp	1902-10-25	0		0	0	208880	0		0	0	NULL	NULL	NULL	High	run1	1	List2	A_T.wav	AV_T	1	1	1	1	208730	150	1	500	209230
Exp3	1	Exp3-1-1	59.937	1.0.0.141	1	right	duyulian	-651797975	2.0.10.242	2.0.10.242	09-12-2019	2019-09-12 09:32:51	17:32:51	female	2.0.10.147	71	Red_C.bmp	1903-07-04	0		0	0	211066	0		0	0	NULL	NULL	NULL	High	run1		List2	A_S.wav	AV_S	0		0	1	210916	150		0	0
Exp3	1	Exp3-1-1	59.937	1.0.0.141	1	right	duyulian	-651797975	2.0.10.242	2.0.10.242	09-12-2019	2019-09-12 09:32:51	17:32:51	female	2.0.10.147	72	Blue_S_2.bmp	1903-02-16	0		0	0	213552	0		0	0	NULL	NULL	NULL	High	run1	1	List2	Catch.wav	V_T	1	1	0	1	213402	150	1	483	213885
Exp3	1	Exp3-1-1	59.937	1.0.0.141	1	right	duyulian	-651797975	2.0.10.242	2.0.10.242	09-12-2019	2019-09-12 09:32:51	17:32:51	female	2.0.10.147	73	Catch.bmp	1903-08-03	0		0	0	215854	0		0	0	NULL	NULL	NULL	High	run1	1	List2	A_T.wav	A_T	1	1	1	1	215704	150	1	509	216213
Exp3	1	Exp3-1-1	59.937	1.0.0.141	1	right	duyulian	-651797975	2.0.10.242	2.0.10.242	09-12-2019	2019-09-12 09:32:51	17:32:51	female	2.0.10.147	74	Catch.bmp	1904-05-17	0		0	1	218324	0		0	0	NULL	NULL	NULL	High	run1	1	List2	A_T.wav	A_T	1	1	1	1	218173	151	1	432	218605
Exp3	1	Exp3-1-1	59.937	1.0.0.141	1	right	duyulian	-651797975	2.0.10.242	2.0.10.242	09-12-2019	2019-09-12 09:32:51	17:32:51	female	2.0.10.147	75	Blue_C.bmp	1904-03-21	0		0	1	221077	0		0	0	NULL	NULL	NULL	High	run1		List2	A_S.wav	AV_S	0		1	1	220926	151		0	0
Exp3	1	Exp3-1-1	59.937	1.0.0.141	1	right	duyulian	-651797975	2.0.10.242	2.0.10.242	09-12-2019	2019-09-12 09:32:51	17:32:51	female	2.0.10.147	76	Blue_S_2.bmp	1903-02-19	0		0	0	223829	0		0	0	NULL	NULL	NULL	High	run1	1	List2	Catch.wav	V_T	1	1	1	1	223679	150	1	511	224190
Exp3	1	Exp3-1-1	59.937	1.0.0.141	1	right	duyulian	-651797975	2.0.10.242	2.0.10.242	09-12-2019	2019-09-12 09:32:51	17:32:51	female	2.0.10.147	77	Red_S_2.bmp	1902-05-27	0		0	0	226132	0		0	0	NULL	NULL	NULL	High	run1		List2	A_S.wav	AV_S	0		0	1	225982	150		0	0
Exp3	1	Exp3-1-1	59.937	1.0.0.141	1	right	duyulian	-651797975	2.0.10.242	2.0.10.242	09-12-2019	2019-09-12 09:32:51	17:32:51	female	2.0.10.147	78	Blue_S_2.bmp	1903-02-23	0		0	0	228217	0		0	0	NULL	NULL	NULL	High	run1	1	List2	Catch.wav	V_T	1	1	1	1	228067	150	1	730	228797
Exp3	1	Exp3-1-1	59.937	1.0.0.141	1	right	duyulian	-651797975	2.0.10.242	2.0.10.242	09-12-2019	2019-09-12 09:32:51	17:32:51	female	2.0.10.147	79	Catch.bmp	1903-11-10	0		0	0	230520	0		0	0	NULL	NULL	NULL	High	run1	1	List2	A_T.wav	A_T	1	1	0	1	230370	150	1	555	230925
Exp3	1	Exp3-1-1	59.937	1.0.0.141	1	right	duyulian	-651797975	2.0.10.242	2.0.10.242	09-12-2019	2019-09-12 09:32:51	17:32:51	female	2.0.10.147	80	Red_S_2.bmp	1902-07-12	0		0	0	233089	0		0	0	NULL	NULL	NULL	High	run1		List2	A_S.wav	AV_S	0		0	1	232939	150		0	0
Exp3	1	Exp3-1-1	59.937	1.0.0.141	1	right	duyulian	-651797975	2.0.10.242	2.0.10.242	09-12-2019	2019-09-12 09:32:51	17:32:51	female	2.0.10.147	81	Red_C_2.bmp	1902-06-17	0		0	0	235225	0		0	0	NULL	NULL	NULL	High	run1	1	List2	A_T.wav	AV_T	1	1	0	2	235075	150	1	497	235572
Exp3	1	Exp3-1-1	59.937	1.0.0.141	1	right	duyulian	-651797975	2.0.10.242	2.0.10.242	09-12-2019	2019-09-12 09:32:51	17:32:51	female	2.0.10.147	82	Catch.bmp	1904-03-10	0		0	0	237277	0		0	0	NULL	NULL	NULL	High	run1	1	List2	A_T.wav	A_T	1	1	0	1	237127	150	1	525	237652
Exp3	1	Exp3-1-1	59.937	1.0.0.141	1	right	duyulian	-651797975	2.0.10.242	2.0.10.242	09-12-2019	2019-09-12 09:32:51	17:32:51	female	2.0.10.147	83	Red_S_2.bmp	1903-01-28	0		0	0	239963	0		0	0	NULL	NULL	NULL	High	run1		List2	Catch.wav	V_S	0		0	1	239813	150		0	0
Exp3	1	Exp3-1-1	59.937	1.0.0.141	1	right	duyulian	-651797975	2.0.10.242	2.0.10.242	09-12-2019	2019-09-12 09:32:51	17:32:51	female	2.0.10.147	84	Catch.bmp	1903-09-25	0		0	0	242299	0		0	0	NULL	NULL	NULL	High	run1	1	List2	A_T.wav	A_T	1	1	0	1	242149	150	1	512	242661
Exp3	1	Exp3-1-1	59.937	1.0.0.141	1	right	duyulian	-651797975	2.0.10.242	2.0.10.242	09-12-2019	2019-09-12 09:32:51	17:32:51	female	2.0.10.147	85	Catch.bmp	1902-09-21	0		0	0	244818	0		0	0	NULL	NULL	NULL	High	run1	1	List2	A_T.wav	A_T	1	1	0	1	244668	150	1	464	245132
Exp3	1	Exp3-1-1	59.937	1.0.0.141	1	right	duyulian	-651797975	2.0.10.242	2.0.10.242	09-12-2019	2019-09-12 09:32:51	17:32:51	female	2.0.10.147	86	Catch.bmp	1903-08-31	0		0	0	246970	0		0	0	NULL	NULL	NULL	High	run1		List2	A_S.wav	A_S	0		0	1	246820	150		0	0
Exp3	1	Exp3-1-1	59.937	1.0.0.141	1	right	duyulian	-651797975	2.0.10.242	2.0.10.242	09-12-2019	2019-09-12 09:32:51	17:32:51	female	2.0.10.147	87	Red_C_2.bmp	1902-06-22	0		0	0	249523	0		0	0	NULL	NULL	NULL	High	run1	1	List2	A_T.wav	AV_T	1	1	0	1	249373	150	1	463	249836
Exp3	1	Exp3-1-1	59.937	1.0.0.141	1	right	duyulian	-651797975	2.0.10.242	2.0.10.242	09-12-2019	2019-09-12 09:32:51	17:32:51	female	2.0.10.147	88	Blue_S_2.bmp	1903-08-24	0		0	0	251575	0		0	0	NULL	NULL	NULL	High	run1	1	List2	A_T.wav	AV_T	1	1	0	1	251425	150	1	451	251876
Exp3	1	Exp3-1-1	59.937	1.0.0.141	1	right	duyulian	-651797975	2.0.10.242	2.0.10.242	09-12-2019	2019-09-12 09:32:51	17:32:51	female	2.0.10.147	89	Red_S.bmp	1902-04-05	0		0	0	254061	0		0	0	NULL	NULL	NULL	High	run1		List2	A_S.wav	AV_S	0		0	1	253911	150		0	0
Exp3	1	Exp3-1-1	59.937	1.0.0.141	1	right	duyulian	-651797975	2.0.10.242	2.0.10.242	09-12-2019	2019-09-12 09:32:51	17:32:51	female	2.0.10.147	90	Catch.bmp	1903-05-11	0		0	0	256130	0		0	0	NULL	NULL	NULL	High	run1	1	List2	A_T.wav	A_T	1	1	0	1	255980	150	1	360	256340
Exp3	1	Exp3-1-1	59.937	1.0.0.141	1	right	duyulian	-651797975	2.0.10.242	2.0.10.242	09-12-2019	2019-09-12 09:32:51	17:32:51	female	2.0.10.147	91	Blue_S.bmp	1902-08-28	0		0	0	258516	0		0	0	NULL	NULL	NULL	High	run1		List2	A_S.wav	AV_S	0		0	1	258366	150		0	0
Exp3	1	Exp3-1-1	59.937	1.0.0.141	1	right	duyulian	-651797975	2.0.10.242	2.0.10.242	09-12-2019	2019-09-12 09:32:51	17:32:51	female	2.0.10.147	92	Blue_S_2.bmp	1902-08-25	0		1	0	260701	0		0	0	NULL	NULL	NULL	High	run1	1	List2	Catch.wav	V_T	1	1	1	1	260551	150	1	389	260940
Exp3	1	Exp3-1-1	59.937	1.0.0.141	1	right	duyulian	-651797975	2.0.10.242	2.0.10.242	09-12-2019	2019-09-12 09:32:51	17:32:51	female	2.0.10.147	93	Red_C_2.bmp	1904-04-15	0		0	0	262820	0		0	0	NULL	NULL	NULL	High	run1	1	List2	A_T.wav	AV_T	1	1	1	1	262670	150	1	534	263204
Exp3	1	Exp3-1-1	59.937	1.0.0.141	1	right	duyulian	-651797975	2.0.10.242	2.0.10.242	09-12-2019	2019-09-12 09:32:51	17:32:51	female	2.0.10.147	94	Red_C_2.bmp	1902-09-26	0		0	0	265540	0		0	0	NULL	NULL	NULL	High	run1	1	List2	Catch.wav	V_T	1	1	0	1	265390	150	1	519	265909
Exp3	1	Exp3-1-1	59.937	1.0.0.141	1	right	duyulian	-651797975	2.0.10.242	2.0.10.242	09-12-2019	2019-09-12 09:32:51	17:32:51	female	2.0.10.147	95	Catch.bmp	1902-06-19	0		0	0	267692	0		0	0	NULL	NULL	NULL	High	run1		List2	A_S.wav	A_S	0		1	1	267542	150		0	0
Exp3	1	Exp3-1-1	59.937	1.0.0.141	1	right	duyulian	-651797975	2.0.10.242	2.0.10.242	09-12-2019	2019-09-12 09:32:51	17:32:51	female	2.0.10.147	96	Red_C_2.bmp	1904-02-13	0		0	0	269811	0		0	0	NULL	NULL	NULL	High	run1	1	List2	A_T.wav	AV_T	1	1	0	1	269661	150	1	471	270132
Exp3	1	Exp3-1-1	59.937	1.0.0.141	1	right	duyulian	-651797975	2.0.10.242	2.0.10.242	09-12-2019	2019-09-12 09:32:51	17:32:51	female	2.0.10.147	97	Red_C_2.bmp	1902-09-14	0		0	0	272464	0		0	0	NULL	NULL	NULL	High	run1	1	List2	Catch.wav	V_T	1	1	0	1	272314	150	1	522	272836
Exp3	1	Exp3-1-1	59.937	1.0.0.141	1	right	duyulian	-651797975	2.0.10.242	2.0.10.242	09-12-2019	2019-09-12 09:32:51	17:32:51	female	2.0.10.147	98	Red_C_2.bmp	1903-07-12	0		1	0	274599	0		0	0	NULL	NULL	NULL	High	run1	1	List2	A_T.wav	AV_T	1	1	1	1	274449	150	1	532	274981
Exp3	1	Exp3-1-1	59.937	1.0.0.141	1	right	duyulian	-651797975	2.0.10.242	2.0.10.242	09-12-2019	2019-09-12 09:32:51	17:32:51	female	2.0.10.147	99	Catch.bmp	1902-04-26	0		0	0	277035	0		0	0	NULL	NULL	NULL	High	run1	1	List2	A_T.wav	A_T	1	1	0	1	276885	150	1	519	277404
Exp3	1	Exp3-1-1	59.937	1.0.0.141	1	right	duyulian	-651797975	2.0.10.242	2.0.10.242	09-12-2019	2019-09-12 09:32:51	17:32:51	female	2.0.10.147	100	Red_C_2.bmp	1902-12-27	0		1	0	279037	0		0	0	NULL	NULL	NULL	High	run1	1	List2	A_T.wav	AV_T	1	1	0	1	278887	150	1	533	279420
Exp3	1	Exp3-1-1	59.937	1.0.0.141	1	right	duyulian	-651797975	2.0.10.242	2.0.10.242	09-12-2019	2019-09-12 09:32:51	17:32:51	female	2.0.10.147	101	Blue_C_2.bmp	1904-02-24	0		0	0	281290	0		0	0	NULL	NULL	NULL	High	run1		List2	Catch.wav	V_S	0		0	1	281140	150		0	0
Exp3	1	Exp3-1-1	59.937	1.0.0.141	1	right	duyulian	-651797975	2.0.10.242	2.0.10.242	09-12-2019	2019-09-12 09:32:51	17:32:51	female	2.0.10.147	102	Catch.bmp	1903-01-10	0		0	0	284009	0		0	0	NULL	NULL	NULL	High	run1	1	List2	A_T.wav	A_T	1	1	1	1	283859	150	1	497	284356
Exp3	1	Exp3-1-1	59.937	1.0.0.141	1	right	duyulian	-651797975	2.0.10.242	2.0.10.242	09-12-2019	2019-09-12 09:32:51	17:32:51	female	2.0.10.147	103	Blue_C_2.bmp	1903-05-30	0		0	0	286262	0		0	0	NULL	NULL	NULL	High	run1		List2	Catch.wav	V_S	0		0	1	286112	150		0	0
Exp3	1	Exp3-1-1	59.937	1.0.0.141	1	right	duyulian	-651797975	2.0.10.242	2.0.10.242	09-12-2019	2019-09-12 09:32:51	17:32:51	female	2.0.10.147	104	Catch.bmp	1904-05-12	0		0	0	288781	0		0	0	NULL	NULL	NULL	High	run1	1	List2	A_T.wav	A_T	1	1	1	1	288631	150	1	478	289109
Exp3	1	Exp3-1-1	59.937	1.0.0.141	1	right	duyulian	-651797975	2.0.10.242	2.0.10.242	09-12-2019	2019-09-12 09:32:51	17:32:51	female	2.0.10.147	105	Red_C_2.bmp	1902-12-05	0		0	0	291534	0		0	0	NULL	NULL	NULL	High	run1	1	List2	Catch.wav	V_T	1	1	0	1	291384	150	1	548	291932
Exp3	1	Exp3-1-1	59.937	1.0.0.141	1	right	duyulian	-651797975	2.0.10.242	2.0.10.242	09-12-2019	2019-09-12 09:32:51	17:32:51	female	2.0.10.147	106	Red_C_2.bmp	1904-04-09	0		0	0	293753	0		0	0	NULL	NULL	NULL	High	run1	1	List2	A_T.wav	AV_T	1	1	0	1	293603	150	1	593	294196
Exp3	1	Exp3-1-1	59.937	1.0.0.141	1	right	duyulian	-651797975	2.0.10.242	2.0.10.242	09-12-2019	2019-09-12 09:32:51	17:32:51	female	2.0.10.147	107	Blue_S_2.bmp	1902-04-25	0		1	0	296472	0		0	0	NULL	NULL	NULL	High	run1	1	List2	Catch.wav	V_T	1	1	1	1	296322	150	1	667	296989
Exp3	1	Exp3-1-1	59.937	1.0.0.141	1	right	duyulian	-651797975	2.0.10.242	2.0.10.242	09-12-2019	2019-09-12 09:32:51	17:32:51	female	2.0.10.147	108	Red_S.bmp	1902-04-24	0		0	1	298475	0		0	0	NULL	NULL	NULL	High	run1		List2	Catch.wav	V_S	0		1	1	298324	151		0	0
Exp3	1	Exp3-1-1	59.937	1.0.0.141	1	right	duyulian	-651797975	2.0.10.242	2.0.10.242	09-12-2019	2019-09-12 09:32:51	17:32:51	female	2.0.10.147	109	Blue_S_2.bmp	1903-08-30	0		0	0	300543	0		0	0	NULL	NULL	NULL	High	run1	1	List2	Catch.wav	V_T	1	1	0	1	300393	150	1	484	300877
Exp3	1	Exp3-1-1	59.937	1.0.0.141	1	right	duyulian	-651797975	2.0.10.242	2.0.10.242	09-12-2019	2019-09-12 09:32:51	17:32:51	female	2.0.10.147	110	Blue_S_2.bmp	1903-01-26	0		0	0	303029	0		0	0	NULL	NULL	NULL	High	run1	1	List2	A_T.wav	AV_T	1	1	1	1	302879	150	1	541	303420
Exp3	1	Exp3-1-1	59.937	1.0.0.141	1	right	duyulian	-651797975	2.0.10.242	2.0.10.242	09-12-2019	2019-09-12 09:32:51	17:32:51	female	2.0.10.147	111	Blue_S_2.bmp	1902-03-20	0		0	0	305298	0		0	0	NULL	NULL	NULL	High	run1	1	List2	A_T.wav	AV_T	1	1	0	1	305148	150	1	520	305668
Exp3	1	Exp3-1-1	59.937	1.0.0.141	1	right	duyulian	-651797975	2.0.10.242	2.0.10.242	09-12-2019	2019-09-12 09:32:51	17:32:51	female	2.0.10.147	112	Catch.bmp	1903-06-28	0		0	0	307267	0		0	0	NULL	NULL	NULL	High	run1	1	List2	A_T.wav	A_T	1	1	0	1	307117	150	1	486	307603
Exp3	1	Exp3-1-1	59.937	1.0.0.141	1	right	duyulian	-651797975	2.0.10.242	2.0.10.242	09-12-2019	2019-09-12 09:32:51	17:32:51	female	2.0.10.147	113	Catch.bmp	1902-10-11	0		0	0	309703	0		0	0	NULL	NULL	NULL	High	run1	1	List2	A_T.wav	A_T	1	1	0	1	309553	150	1	412	309965
Exp3	1	Exp3-1-1	59.937	1.0.0.141	1	right	duyulian	-651797975	2.0.10.242	2.0.10.242	09-12-2019	2019-09-12 09:32:51	17:32:51	female	2.0.10.147	114	Blue_S_2.bmp	1903-04-01	0		0	0	311872	0		0	0	NULL	NULL	NULL	High	run1	1	List2	Catch.wav	V_T	1	1	0	1	311722	150	1	601	312323
Exp3	1	Exp3-1-1	59.937	1.0.0.141	1	right	duyulian	-651797975	2.0.10.242	2.0.10.242	09-12-2019	2019-09-12 09:32:51	17:32:51	female	2.0.10.147	115	Catch.bmp	1902-10-23	0		0	0	314208	0		0	0	NULL	NULL	NULL	High	run1	1	List2	A_T.wav	A_T	1	1	0	1	314058	150	1	547	314605
Exp3	1	Exp3-1-1	59.937	1.0.0.141	1	right	duyulian	-651797975	2.0.10.242	2.0.10.242	09-12-2019	2019-09-12 09:32:51	17:32:51	female	2.0.10.147	116	Blue_S_2.bmp	1903-12-15	0		0	0	316393	0		0	0	NULL	NULL	NULL	High	run1	1	List2	A_T.wav	AV_T	1	1	0	1	316243	150	1	496	316739
Exp3	1	Exp3-1-1	59.937	1.0.0.141	1	right	duyulian	-651797975	2.0.10.242	2.0.10.242	09-12-2019	2019-09-12 09:32:51	17:32:51	female	2.0.10.147	117	Catch.bmp	1903-05-10	0		0	0	318996	0		0	0	NULL	NULL	NULL	High	run1		List2	A_S.wav	A_S	0		0	1	318846	150		0	0
Exp3	1	Exp3-1-1	59.937	1.0.0.141	1	right	duyulian	-651797975	2.0.10.242	2.0.10.242	09-12-2019	2019-09-12 09:32:51	17:32:51	female	2.0.10.147	118	Red_C_2.bmp	1903-10-04	0		0	0	321465	0		0	0	NULL	NULL	NULL	High	run1	1	List2	A_T.wav	AV_T	1	1	0	1	321315	150	1	568	321883
Exp3	1	Exp3-1-1	59.937	1.0.0.141	1	right	duyulian	-651797975	2.0.10.242	2.0.10.242	09-12-2019	2019-09-12 09:32:51	17:32:51	female	2.0.10.147	119	Blue_S_2.bmp	1903-06-04	0		0	0	323985	0		0	0	NULL	NULL	NULL	High	run1	1	List2	A_T.wav	AV_T	1	1	0	1	323835	150	1	560	324395
Exp3	1	Exp3-1-1	59.937	1.0.0.141	1	right	duyulian	-651797975	2.0.10.242	2.0.10.242	09-12-2019	2019-09-12 09:32:51	17:32:51	female	2.0.10.147	120	Red_C_2.bmp	1902-06-23	0		0	0	326387	0		0	0	NULL	NULL	NULL	High	run1	1	List2	A_T.wav	AV_T	1	1	0	1	326237	150	1	462	326699
Exp3	1	Exp3-1-1	59.937	1.0.0.141	1	right	duyulian	-651797975	2.0.10.242	2.0.10.242	09-12-2019	2019-09-12 09:32:51	17:32:51	female	2.0.10.147	121	Catch.bmp	1902-03-15	0		0	0	328439	0		0	0	NULL	NULL	NULL	High	run1	1	List2	A_T.wav	A_T	1	1	0	1	328289	150	1	514	328803
Exp3	1	Exp3-1-1	59.937	1.0.0.141	1	right	duyulian	-651797975	2.0.10.242	2.0.10.242	09-12-2019	2019-09-12 09:32:51	17:32:51	female	2.0.10.147	122	Red_C_2.bmp	1903-12-12	0		0	0	330391	0		0	0	NULL	NULL	NULL	High	run1	1	List2	Catch.wav	V_T	1	1	1	1	330241	150	1	618	330859
Exp3	1	Exp3-1-1	59.937	1.0.0.141	1	right	duyulian	-651797975	2.0.10.242	2.0.10.242	09-12-2019	2019-09-12 09:32:51	17:32:51	female	2.0.10.147	123	Catch.bmp	1902-04-15	0		0	0	332994	0		0	0	NULL	NULL	NULL	High	run1	1	List2	A_T.wav	A_T	1	1	1	1	332844	150	1	399	333243
Exp3	1	Exp3-1-1	59.937	1.0.0.141	1	right	duyulian	-651797975	2.0.10.242	2.0.10.242	09-12-2019	2019-09-12 09:32:51	17:32:51	female	2.0.10.147	124	Catch.bmp	1902-07-02	0		0	1	334980	0		0	0	NULL	NULL	NULL	High	run1	1	List2	A_T.wav	A_T	1	1	1	1	334829	151	1	494	335323
Exp3	1	Exp3-1-1	59.937	1.0.0.141	1	right	duyulian	-651797975	2.0.10.242	2.0.10.242	09-12-2019	2019-09-12 09:32:51	17:32:51	female	2.0.10.147	125	Catch.bmp	1902-07-14	0		0	0	337048	0		0	0	NULL	NULL	NULL	High	run1	1	List2	A_T.wav	A_T	1	1	0	1	336898	150	1	561	337459
Exp3	1	Exp3-1-1	59.937	1.0.0.141	1	right	duyulian	-651797975	2.0.10.242	2.0.10.242	09-12-2019	2019-09-12 09:32:51	17:32:51	female	2.0.10.147	126	Blue_S.bmp	1902-08-12	0		0	0	339134	0		0	0	NULL	NULL	NULL	High	run1		List2	Catch.wav	V_S	0		0	1	338984	150		0	0
Exp3	1	Exp3-1-1	59.937	1.0.0.141	1	right	duyulian	-651797975	2.0.10.242	2.0.10.242	09-12-2019	2019-09-12 09:32:51	17:32:51	female	2.0.10.147	127	Catch.bmp	1902-10-30	0		0	1	341320	0		0	0	NULL	NULL	NULL	High	run1	1	List2	A_T.wav	A_T	1	1	1	1	341169	151	1	554	341723
Exp3	1	Exp3-1-1	59.937	1.0.0.141	1	right	duyulian	-651797975	2.0.10.242	2.0.10.242	09-12-2019	2019-09-12 09:32:51	17:32:51	female	2.0.10.147	128	Red_C_2.bmp	1903-12-07	0		0	0	343505	0		0	0	NULL	NULL	NULL	High	run1	1	List2	Catch.wav	V_T	1	1	1	1	343355	150	1	480	343835
Exp3	1	Exp3-1-1	59.937	1.0.0.141	1	right	duyulian	-651797975	2.0.10.242	2.0.10.242	09-12-2019	2019-09-12 09:32:51	17:32:51	female	2.0.10.147	129	Catch.bmp	1904-05-07	0		0	0	346091	0		0	0	NULL	NULL	NULL	High	run1	1	List2	A_T.wav	A_T	1	1	1	1	345941	150	1	478	346419
Exp3	1	Exp3-1-1	59.937	1.0.0.141	1	right	duyulian	-651797975	2.0.10.242	2.0.10.242	09-12-2019	2019-09-12 09:32:51	17:32:51	female	2.0.10.147	130	Red_C_2.bmp	1903-12-03	0		0	1	348828	0		0	0	NULL	NULL	NULL	High	run1	1	List2	A_T.wav	AV_T	1	1	0	1	348677	151	1	415	349092
Exp3	1	Exp3-1-1	59.937	1.0.0.141	1	right	duyulian	-651797975	2.0.10.242	2.0.10.242	09-12-2019	2019-09-12 09:32:51	17:32:51	female	2.0.10.147	131	Red_S_2.bmp	1903-04-04	0		0	1	351414	0		0	0	NULL	NULL	NULL	High	run1		List2	A_S.wav	AV_S	0		1	1	351263	151		0	0
Exp3	1	Exp3-1-1	59.937	1.0.0.141	1	right	duyulian	-651797975	2.0.10.242	2.0.10.242	09-12-2019	2019-09-12 09:32:51	17:32:51	female	2.0.10.147	132	Catch.bmp	1903-07-02	0		0	0	353816	0		0	0	NULL	NULL	NULL	High	run1		List2	A_S.wav	A_S	0		0	1	353666	150		0	0
Exp3	1	Exp3-1-1	59.937	1.0.0.141	1	right	duyulian	-651797975	2.0.10.242	2.0.10.242	09-12-2019	2019-09-12 09:32:51	17:32:51	female	2.0.10.147	133	Catch.bmp	1902-03-14	0		0	0	356335	0		0	0	NULL	NULL	NULL	High	run1	1	List2	A_T.wav	A_T	1	1	0	1	356185	150	1	474	356659
Exp3	1	Exp3-1-1	59.937	1.0.0.141	1	right	duyulian	-651797975	2.0.10.242	2.0.10.242	09-12-2019	2019-09-12 09:32:51	17:32:51	female	2.0.10.147	134	Red_C_2.bmp	1904-02-29	0		0	0	358287	0		0	0	NULL	NULL	NULL	High	run1	1	List2	Catch.wav	V_T	1	1	1	1	358137	150	1	634	358771
Exp3	1	Exp3-1-1	59.937	1.0.0.141	1	right	duyulian	-651797975	2.0.10.242	2.0.10.242	09-12-2019	2019-09-12 09:32:51	17:32:51	female	2.0.10.147	135	Blue_C.bmp	1903-12-14	0		0	0	360957	0		0	0	NULL	NULL	NULL	High	Run1		List2	Catch.wav	V_S	0		0	1	360807	150		0	0
Exp3	1	Exp3-1-1	59.937	1.0.0.141	1	right	duyulian	-651797975	2.0.10.242	2.0.10.242	09-12-2019	2019-09-12 09:32:51	17:32:51	female	2.0.10.147	136	Catch.bmp	1902-07-10	0		0	0	363610	0		0	0	NULL	NULL	NULL	High	run1	1	List2	A_T.wav	A_T	1	1	0	1	363460	150	1	615	364075
Exp3	1	Exp3-1-1	59.937	1.0.0.141	1	right	duyulian	-651797975	2.0.10.242	2.0.10.242	09-12-2019	2019-09-12 09:32:51	17:32:51	female	2.0.10.147	137	Catch.bmp	1904-05-18	0		0	1	365679	0		0	0	NULL	NULL	NULL	High	run1	1	List2	A_T.wav	A_T	1	1	1	1	365528	151	1	523	366051
Exp3	1	Exp3-1-1	59.937	1.0.0.141	1	right	duyulian	-651797975	2.0.10.242	2.0.10.242	09-12-2019	2019-09-12 09:32:51	17:32:51	female	2.0.10.147	138	Red_C.bmp	1903-02-17	0		1	0	368431	0		0	0	NULL	NULL	NULL	High	run1		List2	A_S.wav	AV_S	0		0	1	368281	150		0	0
Exp3	1	Exp3-1-1	59.937	1.0.0.141	1	right	duyulian	-651797975	2.0.10.242	2.0.10.242	09-12-2019	2019-09-12 09:32:51	17:32:51	female	2.0.10.147	139	Red_C_2.bmp	1903-05-07	0		0	0	370784	0		0	0	NULL	NULL	NULL	High	run1	1	List2	A_T.wav	AV_T	1	1	0	1	370634	150	1	457	371091
Exp3	1	Exp3-1-1	59.937	1.0.0.141	1	right	duyulian	-651797975	2.0.10.242	2.0.10.242	09-12-2019	2019-09-12 09:32:51	17:32:51	female	2.0.10.147	140	Blue_C_2.bmp	1902-06-18	0		0	0	373170	0		0	0	NULL	NULL	NULL	High	run1		List2	A_S.wav	AV_S	0		0	1	373020	150	1	575	373595
Exp3	1	Exp3-1-1	59.937	1.0.0.141	1	right	duyulian	-651797975	2.0.10.242	2.0.10.242	09-12-2019	2019-09-12 09:32:51	17:32:51	female	2.0.10.147	141	Catch.bmp	1902-04-21	0		0	0	375222	851		0	0	NULL	NULL	NULL	High	run1	1	List2	A_T.wav	A_T	1	1	0	1	375072	150	1	675	375747
Exp3	1	Exp3-1-1	59.937	1.0.0.141	1	right	duyulian	-651797975	2.0.10.242	2.0.10.242	09-12-2019	2019-09-12 09:32:51	17:32:51	female	2.0.10.147	142	Red_C_2.bmp	1903-09-08	0		0	0	385783	0		0	0	NULL	NULL	NULL	High	run1	1	List2	Catch.wav	V_T	1	1	0	1	385633	150	1	466	386099
Exp3	1	Exp3-1-1	59.937	1.0.0.141	1	right	duyulian	-651797975	2.0.10.242	2.0.10.242	09-12-2019	2019-09-12 09:32:51	17:32:51	female	2.0.10.147	143	Catch.bmp	1903-11-20	0		0	1	388286	0		0	0	NULL	NULL	NULL	High	run1		List2	A_S.wav	A_S	0		1	1	388135	151		0	0
Exp3	1	Exp3-1-1	59.937	1.0.0.141	1	right	duyulian	-651797975	2.0.10.242	2.0.10.242	09-12-2019	2019-09-12 09:32:51	17:32:51	female	2.0.10.147	144	Blue_S_2.bmp	1903-12-06	0		0	0	390938	0		0	0	NULL	NULL	NULL	High	run1	1	List2	A_T.wav	AV_T	1	1	0	1	390788	150	1	510	391298
Exp3	1	Exp3-1-1	59.937	1.0.0.141	1	right	duyulian	-651797975	2.0.10.242	2.0.10.242	09-12-2019	2019-09-12 09:32:51	17:32:51	female	2.0.10.147	145	Red_C_2.bmp	1904-01-02	0		0	1	393525	0		0	0	NULL	NULL	NULL	High	run1	1	List2	A_T.wav	AV_T	1	1	0	1	393374	151	1	508	393882
Exp3	1	Exp3-1-1	59.937	1.0.0.141	1	right	duyulian	-651797975	2.0.10.242	2.0.10.242	09-12-2019	2019-09-12 09:32:51	17:32:51	female	2.0.10.147	146	Red_C_2.bmp	1902-03-14	0		0	0	396144	0		0	0	NULL	NULL	NULL	High	run1	1	List2	Catch.wav	V_T	1	1	0	1	395994	150	1	601	396595
Exp3	1	Exp3-1-1	59.937	1.0.0.141	1	right	duyulian	-651797975	2.0.10.242	2.0.10.242	09-12-2019	2019-09-12 09:32:51	17:32:51	female	2.0.10.147	147	Catch.bmp	1902-06-23	0		0	0	398096	0		0	0	NULL	NULL	NULL	High	run1	1	List2	A_T.wav	A_T	1	1	0	1	397946	150	1	544	398490
Exp3	1	Exp3-1-1	59.937	1.0.0.141	1	right	duyulian	-651797975	2.0.10.242	2.0.10.242	09-12-2019	2019-09-12 09:32:51	17:32:51	female	2.0.10.147	148	Catch.bmp	1902-08-05	0		0	0	400148	0		0	0	NULL	NULL	NULL	High	run1	1	List2	A_T.wav	A_T	1	1	0	1	399998	150	1	492	400490
Exp3	1	Exp3-1-1	59.937	1.0.0.141	1	right	duyulian	-651797975	2.0.10.242	2.0.10.242	09-12-2019	2019-09-12 09:32:51	17:32:51	female	2.0.10.147	149	Red_C_2.bmp	1903-08-14	0		0	0	402250	0		0	0	NULL	NULL	NULL	High	run1	1	List2	Catch.wav	V_T	1	1	1	1	402100	150	1	614	402714
Exp3	1	Exp3-1-1	59.937	1.0.0.141	1	right	duyulian	-651797975	2.0.10.242	2.0.10.242	09-12-2019	2019-09-12 09:32:51	17:32:51	female	2.0.10.147	150	Blue_S.bmp	1903-08-12	0		0	1	404720	0		0	0	NULL	NULL	NULL	High	run1		List2	A_S.wav	AV_S	0		1	1	404569	151		0	0
Exp3	1	Exp3-1-1	59.937	1.0.0.141	1	right	duyulian	-651797975	2.0.10.242	2.0.10.242	09-12-2019	2019-09-12 09:32:51	17:32:51	female	2.0.10.147	151	Red_C_2.bmp	1902-05-14	0		0	1	407256	0		0	0	NULL	NULL	NULL	High	run1	1	List2	Catch.wav	V_T	1	1	1	1	407105	151	1	489	407594
Exp3	1	Exp3-1-1	59.937	1.0.0.141	1	right	duyulian	-651797975	2.0.10.242	2.0.10.242	09-12-2019	2019-09-12 09:32:51	17:32:51	female	2.0.10.147	152	Red_S.bmp	1902-11-29	0		0	0	409274	0		0	0	NULL	NULL	NULL	High	run1		List2	Catch.wav	V_S	0		0	1	409124	150		0	0
Exp3	1	Exp3-1-1	59.937	1.0.0.141	1	right	duyulian	-651797975	2.0.10.242	2.0.10.242	09-12-2019	2019-09-12 09:32:51	17:32:51	female	2.0.10.147	153	Blue_S_2.bmp	1903-11-21	0		0	0	411560	0		0	0	NULL	NULL	NULL	High	run1	1	List2	A_T.wav	AV_T	1	1	1	1	411410	150	1	512	411922
Exp3	1	Exp3-1-1	59.937	1.0.0.141	1	right	duyulian	-651797975	2.0.10.242	2.0.10.242	09-12-2019	2019-09-12 09:32:51	17:32:51	female	2.0.10.147	154	Catch.bmp	1903-10-18	0		0	1	414130	0		0	0	NULL	NULL	NULL	High	run1	1	List2	A_T.wav	A_T	1	1	0	1	413979	151	1	487	414466
Exp3	1	Exp3-1-1	59.937	1.0.0.141	1	right	duyulian	-651797975	2.0.10.242	2.0.10.242	09-12-2019	2019-09-12 09:32:51	17:32:51	female	2.0.10.147	155	Blue_S.bmp	1903-09-22	0		0	1	416666	0		0	0	NULL	NULL	NULL	High	run1		List2	A_S.wav	AV_S	0		0	1	416515	151		0	0
Exp3	1	Exp3-1-1	59.937	1.0.0.141	1	right	duyulian	-651797975	2.0.10.242	2.0.10.242	09-12-2019	2019-09-12 09:32:51	17:32:51	female	2.0.10.147	156	Catch.bmp	1902-07-25	0		0	0	419268	0		0	0	NULL	NULL	NULL	High	run1	1	List2	A_T.wav	A_T	1	1	0	1	419118	150	1	540	419658
Exp3	1	Exp3-1-1	59.937	1.0.0.141	1	right	duyulian	-651797975	2.0.10.242	2.0.10.242	09-12-2019	2019-09-12 09:32:51	17:32:51	female	2.0.10.147	157	Blue_S_2.bmp	1904-02-06	0		0	0	421354	0		0	0	NULL	NULL	NULL	High	run1	1	List2	A_T.wav	AV_T	1	1	0	1	421204	150	1	575	421779
Exp3	1	Exp3-1-1	59.937	1.0.0.141	1	right	duyulian	-651797975	2.0.10.242	2.0.10.242	09-12-2019	2019-09-12 09:32:51	17:32:51	female	2.0.10.147	158	Blue_S_2.bmp	1902-12-22	0		0	1	424007	0		0	0	NULL	NULL	NULL	High	run1	1	List2	Catch.wav	V_T	1	1	1	1	423856	151	1	490	424346
Exp3	1	Exp3-1-1	59.937	1.0.0.141	1	right	duyulian	-651797975	2.0.10.242	2.0.10.242	09-12-2019	2019-09-12 09:32:51	17:32:51	female	2.0.10.147	159	Blue_S_2.bmp	1903-05-10	0		0	0	426242	0		0	0	NULL	NULL	NULL	High	run1	1	List2	A_T.wav	AV_T	1	1	1	1	426092	150	1	487	426579
Exp3	1	Exp3-1-1	59.937	1.0.0.141	1	right	duyulian	-651797975	2.0.10.242	2.0.10.242	09-12-2019	2019-09-12 09:32:51	17:32:51	female	2.0.10.147	160	Red_C_2.bmp	1902-12-18	0		0	0	428628	0		0	0	NULL	NULL	NULL	High	run1	1	List2	Catch.wav	V_T	1	1	0	1	428478	150	1	524	429002
Exp3	1	Exp3-1-1	59.937	1.0.0.141	1	right	duyulian	-651797975	2.0.10.242	2.0.10.242	09-12-2019	2019-09-12 09:32:51	17:32:51	female	2.0.10.147	161	Catch.bmp	1904-04-07	0		0	0	430864	0		0	0	NULL	NULL	NULL	High	run1		List2	A_S.wav	A_S	0		0	1	430714	150		0	0
Exp3	1	Exp3-1-1	59.937	1.0.0.141	1	right	duyulian	-651797975	2.0.10.242	2.0.10.242	09-12-2019	2019-09-12 09:32:51	17:32:51	female	2.0.10.147	162	Red_C_2.bmp	1904-02-03	0		0	0	433650	0		0	0	NULL	NULL	NULL	High	run1	1	List2	A_T.wav	AV_T	1	1	0	1	433500	150	1	471	433971
Exp3	1	Exp3-1-1	59.937	1.0.0.141	1	right	duyulian	-651797975	2.0.10.242	2.0.10.242	09-12-2019	2019-09-12 09:32:51	17:32:51	female	2.0.10.147	163	Catch.bmp	1903-03-18	0		0	0	436303	0		0	0	NULL	NULL	NULL	High	run1		List2	A_S.wav	A_S	0		0	1	436153	150		0	0
Exp3	1	Exp3-1-1	59.937	1.0.0.141	1	right	duyulian	-651797975	2.0.10.242	2.0.10.242	09-12-2019	2019-09-12 09:32:51	17:32:51	female	2.0.10.147	164	Catch.bmp	1904-02-07	0		0	1	438689	0		0	0	NULL	NULL	NULL	High	run1	1	List2	A_T.wav	A_T	1	1	1	1	438538	151	1	497	439035
Exp3	1	Exp3-1-1	59.937	1.0.0.141	1	right	duyulian	-651797975	2.0.10.242	2.0.10.242	09-12-2019	2019-09-12 09:32:51	17:32:51	female	2.0.10.147	165	Blue_S_2.bmp	1903-06-06	0		0	0	441341	0		0	0	NULL	NULL	NULL	High	run1	1	List2	Catch.wav	V_T	1	1	1	1	441191	150	1	451	441642
Exp3	1	Exp3-1-1	59.937	1.0.0.141	1	right	duyulian	-651797975	2.0.10.242	2.0.10.242	09-12-2019	2019-09-12 09:32:51	17:32:51	female	2.0.10.147	166	Red_C_2.bmp	1903-11-03	0		0	0	443744	0		0	0	NULL	NULL	NULL	High	run1	1	List2	A_T.wav	AV_T	1	1	0	1	443594	150	1	520	444114
Exp3	1	Exp3-1-1	59.937	1.0.0.141	1	right	duyulian	-651797975	2.0.10.242	2.0.10.242	09-12-2019	2019-09-12 09:32:51	17:32:51	female	2.0.10.147	167	Catch.bmp	1904-05-03	0		0	1	446297	0		0	0	NULL	NULL	NULL	High	run1	1	List2	A_T.wav	A_T	1	1	1	1	446146	151	1	472	446618
Exp3	1	Exp3-1-1	59.937	1.0.0.141	1	right	duyulian	-651797975	2.0.10.242	2.0.10.242	09-12-2019	2019-09-12 09:32:51	17:32:51	female	2.0.10.147	168	Red_C_2.bmp	1903-03-30	0		0	0	449033	0		0	0	NULL	NULL	NULL	High	run1	1	List2	Catch.wav	V_T	1	1	0	1	448883	150	1	495	449378
Exp3	1	Exp3-1-1	59.937	1.0.0.141	1	right	duyulian	-651797975	2.0.10.242	2.0.10.242	09-12-2019	2019-09-12 09:32:51	17:32:51	female	2.0.10.147	169	Red_C.bmp	1902-05-27	0		0	0	451369	0		0	0	NULL	NULL	NULL	High	run1		List2	Catch.wav	V_S	0		0	2	451219	150		0	0
Exp3	1	Exp3-1-1	59.937	1.0.0.141	1	right	duyulian	-651797975	2.0.10.242	2.0.10.242	09-12-2019	2019-09-12 09:32:51	17:32:51	female	2.0.10.147	170	Red_C_2.bmp	1903-07-26	0		0	1	453488	0		0	0	NULL	NULL	NULL	High	run1	1	List2	A_T.wav	AV_T	1	1	1	1	453337	151	1	513	453850
Exp3	1	Exp3-1-1	59.937	1.0.0.141	1	right	duyulian	-651797975	2.0.10.242	2.0.10.242	09-12-2019	2019-09-12 09:32:51	17:32:51	female	2.0.10.147	171	Blue_S_2.bmp	1902-06-18	0		0	0	455940	0		0	0	NULL	NULL	NULL	High	run1	1	List2	Catch.wav	V_T	1	1	1	1	455790	150	1	524	456314
Exp3	1	Exp3-1-1	59.937	1.0.0.141	1	right	duyulian	-651797975	2.0.10.242	2.0.10.242	09-12-2019	2019-09-12 09:32:51	17:32:51	female	2.0.10.147	172	Red_C_2.bmp	1902-07-10	0		0	0	457992	0		0	0	NULL	NULL	NULL	High	run1	1	List2	Catch.wav	V_T	1	1	0	1	457842	150	1	568	458410
Exp3	1	Exp3-1-1	59.937	1.0.0.141	1	right	duyulian	-651797975	2.0.10.242	2.0.10.242	09-12-2019	2019-09-12 09:32:51	17:32:51	female	2.0.10.147	173	Blue_S_2.bmp	1904-03-25	0		0	0	460061	0		0	0	NULL	NULL	NULL	High	run1	1	List2	Catch.wav	V_T	1	1	0	1	459911	150	1	427	460338
Exp3	1	Exp3-1-1	59.937	1.0.0.141	1	right	duyulian	-651797975	2.0.10.242	2.0.10.242	09-12-2019	2019-09-12 09:32:51	17:32:51	female	2.0.10.147	174	Catch.bmp	1903-06-13	0		0	0	462764	0		0	0	NULL	NULL	NULL	High	run1	1	List2	A_T.wav	A_T	1	1	0	1	462614	150	1	612	463226
Exp3	1	Exp3-1-1	59.937	1.0.0.141	1	right	duyulian	-651797975	2.0.10.242	2.0.10.242	09-12-2019	2019-09-12 09:32:51	17:32:51	female	2.0.10.147	175	Red_C_2.bmp	1903-12-02	0		0	0	465183	0		0	0	NULL	NULL	NULL	High	run1	1	List2	A_T.wav	AV_T	1	1	0	1	465033	150	1	465	465498
Exp3	1	Exp3-1-1	59.937	1.0.0.141	1	right	duyulian	-651797975	2.0.10.242	2.0.10.242	09-12-2019	2019-09-12 09:32:51	17:32:51	female	2.0.10.147	176	Catch.bmp	1902-10-30	0		0	0	467769	0		0	0	NULL	NULL	NULL	High	run1	1	List2	A_T.wav	A_T	1	1	0	1	467619	150	1	847	468466
Exp3	1	Exp3-1-1	59.937	1.0.0.141	1	right	duyulian	-651797975	2.0.10.242	2.0.10.242	09-12-2019	2019-09-12 09:32:51	17:32:51	female	2.0.10.147	177	Blue_S_2.bmp	1903-09-15	0		0	0	469955	0		0	0	NULL	NULL	NULL	High	run1	1	List2	A_T.wav	AV_T	1	1	0	1	469805	150	1	565	470370
Exp3	1	Exp3-1-1	59.937	1.0.0.141	1	right	duyulian	-651797975	2.0.10.242	2.0.10.242	09-12-2019	2019-09-12 09:32:51	17:32:51	female	2.0.10.147	178	Red_C.bmp	1904-03-26	0		1	0	472457	0		0	0	NULL	NULL	NULL	High	run1		List2	A_S.wav	AV_S	0		0	1	472307	150		0	0
Exp3	1	Exp3-1-1	59.937	1.0.0.141	1	right	duyulian	-651797975	2.0.10.242	2.0.10.242	09-12-2019	2019-09-12 09:32:51	17:32:51	female	2.0.10.147	179	Blue_S_2.bmp	1903-06-19	0		0	0	475210	0		0	0	NULL	NULL	NULL	High	run1	1	List2	Catch.wav	V_T	1	1	1	1	475060	150	1	597	475657
Exp3	1	Exp3-1-1	59.937	1.0.0.141	1	right	duyulian	-651797975	2.0.10.242	2.0.10.242	09-12-2019	2019-09-12 09:32:51	17:32:51	female	2.0.10.147	180	Red_S.bmp	1903-06-05	0		0	1	477630	0		0	0	NULL	NULL	NULL	High	run1		List2	A_S.wav	AV_S	0		1	1	477479	151		0	0
Exp3	1	Exp3-1-1	59.937	1.0.0.141	1	right	duyulian	-651797975	2.0.10.242	2.0.10.242	09-12-2019	2019-09-12 09:32:51	17:32:51	female	2.0.10.147	181	Red_C_2.bmp	1902-11-06	0		0	0	480082	0		0	0	NULL	NULL	NULL	High	run1	1	List2	A_T.wav	AV_T	1	1	0	1	479932	150	1	469	480401
Exp3	1	Exp3-1-1	59.937	1.0.0.141	1	right	duyulian	-651797975	2.0.10.242	2.0.10.242	09-12-2019	2019-09-12 09:32:51	17:32:51	female	2.0.10.147	182	Red_C_2.bmp	1903-08-27	0		1	0	482284	0		0	0	NULL	NULL	NULL	High	run1	1	List2	Catch.wav	V_T	1	1	1	1	482134	150	1	460	482594
Exp3	1	Exp3-1-1	59.937	1.0.0.141	1	right	duyulian	-651797975	2.0.10.242	2.0.10.242	09-12-2019	2019-09-12 09:32:51	17:32:51	female	2.0.10.147	183	Red_C_2.bmp	1904-01-01	0		0	0	484770	0		0	0	NULL	NULL	NULL	High	run1	1	List2	A_T.wav	AV_T	1	1	1	1	484620	150	1	518	485138
Exp3	1	Exp3-1-1	59.937	1.0.0.141	1	right	duyulian	-651797975	2.0.10.242	2.0.10.242	09-12-2019	2019-09-12 09:32:51	17:32:51	female	2.0.10.147	184	Red_C_2.bmp	1902-09-18	0		0	0	487390	0		0	0	NULL	NULL	NULL	High	run1	1	List2	A_T.wav	AV_T	1	1	0	1	487240	150	1	425	487665
Exp3	1	Exp3-1-1	59.937	1.0.0.141	1	right	duyulian	-651797975	2.0.10.242	2.0.10.242	09-12-2019	2019-09-12 09:32:51	17:32:51	female	2.0.10.147	185	Blue_S_2.bmp	1903-08-03	0		0	0	489542	0		0	0	NULL	NULL	NULL	High	run1	1	List2	Catch.wav	V_T	1	1	0	1	489392	150	1	433	489825
Exp3	1	Exp3-1-1	59.937	1.0.0.141	1	right	duyulian	-651797975	2.0.10.242	2.0.10.242	09-12-2019	2019-09-12 09:32:51	17:32:51	female	2.0.10.147	186	Blue_S.bmp	1904-03-13	0		0	0	492011	0		0	0	NULL	NULL	NULL	High	run1		List2	Catch.wav	V_S	0		0	1	491861	150		0	0
Exp3	1	Exp3-1-1	59.937	1.0.0.141	1	right	duyulian	-651797975	2.0.10.242	2.0.10.242	09-12-2019	2019-09-12 09:32:51	17:32:51	female	2.0.10.147	187	Blue_S_2.bmp	1903-11-14	0		0	1	494748	0		0	0	NULL	NULL	NULL	High	run1	1	List2	Catch.wav	V_T	1	1	1	1	494597	151	1	469	495066
Exp3	1	Exp3-1-1	59.937	1.0.0.141	1	right	duyulian	-651797975	2.0.10.242	2.0.10.242	09-12-2019	2019-09-12 09:32:51	17:32:51	female	2.0.10.147	188	Blue_S.bmp	1902-06-30	0		0	0	497317	0		0	0	NULL	NULL	NULL	High	run1		List2	Catch.wav	V_S	0		0	1	497167	150		0	0
Exp3	1	Exp3-1-1	59.937	1.0.0.141	1	right	duyulian	-651797975	2.0.10.242	2.0.10.242	09-12-2019	2019-09-12 09:32:51	17:32:51	female	2.0.10.147	189	Red_C_2.bmp	1904-01-13	0		0	0	499436	0		0	0	NULL	NULL	NULL	High	run1	1	List2	Catch.wav	V_T	1	1	0	1	499286	150	1	459	499745
Exp3	1	Exp3-1-1	59.937	1.0.0.141	1	right	duyulian	-651797975	2.0.10.242	2.0.10.242	09-12-2019	2019-09-12 09:32:51	17:32:51	female	2.0.10.147	190	Red_C_2.bmp	1903-08-06	0		0	0	502072	0		0	0	NULL	NULL	NULL	High	run1	1	List2	A_T.wav	AV_T	1	1	0	1	501922	150	1	455	502377
Exp3	1	Exp3-1-1	59.937	1.0.0.141	1	right	duyulian	-651797975	2.0.10.242	2.0.10.242	09-12-2019	2019-09-12 09:32:51	17:32:51	female	2.0.10.147	191	Blue_S_2.bmp	1902-09-30	0		0	0	504541	0		0	0	NULL	NULL	NULL	High	run1	1	List2	A_T.wav	AV_T	1	1	0	1	504391	150	1	386	504777
Exp3	1	Exp3-1-1	59.937	1.0.0.141	1	right	duyulian	-651797975	2.0.10.242	2.0.10.242	09-12-2019	2019-09-12 09:32:51	17:32:51	female	2.0.10.147	192	Red_C_2.bmp	1902-03-15	0		1	0	506693	0		0	0	NULL	NULL	NULL	High	run1	1	List2	Catch.wav	V_T	1	1	1	1	506543	150	1	434	506977
Exp3	1	Exp3-1-1	59.937	1.0.0.141	1	right	duyulian	-651797975	2.0.10.242	2.0.10.242	09-12-2019	2019-09-12 09:32:51	17:32:51	female	2.0.10.147	193	Catch.bmp	1902-10-16	0		0	1	508646	0		0	0	NULL	NULL	NULL	High	run1	1	List2	A_T.wav	A_T	1	1	1	1	508495	151	1	539	509034
Exp3	1	Exp3-1-1	59.937	1.0.0.141	1	right	duyulian	-651797975	2.0.10.242	2.0.10.242	09-12-2019	2019-09-12 09:32:51	17:32:51	female	2.0.10.147	194	Blue_S_2.bmp	1902-03-25	0		1	0	510814	0		0	0	NULL	NULL	NULL	High	run1	1	List2	A_T.wav	AV_T	1	1	0	1	510664	150	1	465	511129
Exp3	1	Exp3-1-1	59.937	1.0.0.141	1	right	duyulian	-651797975	2.0.10.242	2.0.10.242	09-12-2019	2019-09-12 09:32:51	17:32:51	female	2.0.10.147	195	Catch.bmp	1903-02-26	0		0	0	512783	0		0	0	NULL	NULL	NULL	High	run1	1	List2	A_T.wav	A_T	1	1	0	1	512633	150	1	544	513177
Exp3	1	Exp3-1-1	59.937	1.0.0.141	1	right	duyulian	-651797975	2.0.10.242	2.0.10.242	09-12-2019	2019-09-12 09:32:51	17:32:51	female	2.0.10.147	196	Red_C.bmp	1902-07-11	0		0	1	515086	0		0	0	NULL	NULL	NULL	High	run1		List2	Catch.wav	V_S	0		1	1	514935	151		0	0
Exp3	1	Exp3-1-1	59.937	1.0.0.141	1	right	duyulian	-651797975	2.0.10.242	2.0.10.242	09-12-2019	2019-09-12 09:32:51	17:32:51	female	2.0.10.147	197	Blue_S_2.bmp	1902-08-07	0		0	0	517238	0		0	0	NULL	NULL	NULL	High	run1	1	List2	Catch.wav	V_T	1	1	0	1	517088	150	1	497	517585
Exp3	1	Exp3-1-1	59.937	1.0.0.141	1	right	duyulian	-651797975	2.0.10.242	2.0.10.242	09-12-2019	2019-09-12 09:32:51	17:32:51	female	2.0.10.147	198	Blue_S_2.bmp	1902-08-07	0		0	0	519340	0		0	0	NULL	NULL	NULL	High	run1	1	List2	A_T.wav	AV_T	1	1	1	1	519190	150	1	595	519785
Exp3	1	Exp3-1-1	59.937	1.0.0.141	1	right	duyulian	-651797975	2.0.10.242	2.0.10.242	09-12-2019	2019-09-12 09:32:51	17:32:51	female	2.0.10.147	199	Catch.bmp	1902-11-27	0		0	0	521442	0		0	0	NULL	NULL	NULL	High	run1		List2	A_S.wav	A_S	0		0	1	521292	150		0	0
Exp3	1	Exp3-1-1	59.937	1.0.0.141	1	right	duyulian	-651797975	2.0.10.242	2.0.10.242	09-12-2019	2019-09-12 09:32:51	17:32:51	female	2.0.10.147	200	Red_C_2.bmp	1902-03-19	0		0	0	523728	0		0	0	NULL	NULL	NULL	High	run1	1	List2	A_T.wav	AV_T	1	1	0	1	523578	150	1	503	524081
Exp3	1	Exp3-1-1	59.937	1.0.0.141	1	right	duyulian	-651797975	2.0.10.242	2.0.10.242	09-12-2019	2019-09-12 09:32:51	17:32:51	female	2.0.10.147	201	Blue_S_2.bmp	1903-03-01	0		0	0	525697	0		0	0	NULL	NULL	NULL	High	run1	1	List2	A_T.wav	AV_T	1	1	0	1	525547	150	1	534	526081
Exp3	1	Exp3-1-1	59.937	1.0.0.141	1	right	duyulian	-651797975	2.0.10.242	2.0.10.242	09-12-2019	2019-09-12 09:32:51	17:32:51	female	2.0.10.147	202	Red_C_2.bmp	1903-11-16	0		0	0	528016	0		0	0	NULL	NULL	NULL	High	run1	1	List2	A_T.wav	AV_T	1	1	0	1	527866	150	1	471	528337
Exp3	1	Exp3-1-1	59.937	1.0.0.141	1	right	duyulian	-651797975	2.0.10.242	2.0.10.242	09-12-2019	2019-09-12 09:32:51	17:32:51	female	2.0.10.147	203	Catch.bmp	1903-01-03	0		0	0	530585	0		0	0	NULL	NULL	NULL	High	run1	1	List2	A_T.wav	A_T	1	1	0	1	530435	150	1	486	530921
Exp3	1	Exp3-1-1	59.937	1.0.0.141	1	right	duyulian	-651797975	2.0.10.242	2.0.10.242	09-12-2019	2019-09-12 09:32:51	17:32:51	female	2.0.10.147	204	Blue_S_2.bmp	1902-05-15	0		0	1	532838	0		0	0	NULL	NULL	NULL	High	run1	1	List2	Catch.wav	V_T	1	1	1	1	532687	151	1	442	533129
Exp3	1	Exp3-1-1	59.937	1.0.0.141	1	right	duyulian	-651797975	2.0.10.242	2.0.10.242	09-12-2019	2019-09-12 09:32:51	17:32:51	female	2.0.10.147	205	Catch.bmp	1902-05-08	0		0	0	534856	0		0	0	NULL	NULL	NULL	High	run1	1	List2	A_T.wav	A_T	1	1	1	1	534706	150	1	535	535241
Exp3	1	Exp3-1-1	59.937	1.0.0.141	1	right	duyulian	-651797975	2.0.10.242	2.0.10.242	09-12-2019	2019-09-12 09:32:51	17:32:51	female	2.0.10.147	206	Red_C_2.bmp	1902-03-20	0		0	0	536875	0		0	0	NULL	NULL	NULL	High	run1	1	List2	A_T.wav	AV_T	1	1	0	1	536725	150	1	413	537138
Exp3	1	Exp3-1-1	59.937	1.0.0.141	1	right	duyulian	-651797975	2.0.10.242	2.0.10.242	09-12-2019	2019-09-12 09:32:51	17:32:51	female	2.0.10.147	207	Catch.bmp	1903-03-10	0		0	0	538844	0		0	0	NULL	NULL	NULL	High	run1	1	List2	A_T.wav	A_T	1	1	0	1	538694	150	1	484	539178
Exp3	1	Exp3-1-1	59.937	1.0.0.141	1	right	duyulian	-651797975	2.0.10.242	2.0.10.242	09-12-2019	2019-09-12 09:32:51	17:32:51	female	2.0.10.147	208	Red_C_2.bmp	1902-11-04	0		0	0	541163	0		0	0	NULL	NULL	NULL	High	run1	1	List2	Catch.wav	V_T	1	1	0	1	541013	150	1	500	541513
Exp3	1	Exp3-1-1	59.937	1.0.0.141	1	right	duyulian	-651797975	2.0.10.242	2.0.10.242	09-12-2019	2019-09-12 09:32:51	17:32:51	female	2.0.10.147	209	Blue_S_2.bmp	1904-04-03	0		0	0	543349	0		0	0	NULL	NULL	NULL	High	run1	1	List2	Catch.wav	V_T	1	1	0	2	543199	150	1	410	543609
Exp3	1	Exp3-1-1	59.937	1.0.0.141	1	right	duyulian	-651797975	2.0.10.242	2.0.10.242	09-12-2019	2019-09-12 09:32:51	17:32:51	female	2.0.10.147	210	Red_C_2.bmp	1903-02-14	0		0	1	546052	0		0	0	NULL	NULL	NULL	High	run1	1	List2	Catch.wav	V_T	1	1	1	1	545901	151	1	388	546289
Exp3	1	Exp3-1-1	59.937	1.0.0.141	1	right	duyulian	-651797975	2.0.10.242	2.0.10.242	09-12-2019	2019-09-12 09:32:51	17:32:51	female	2.0.10.147	211	Catch.bmp	1902-03-21	0		0	0	548354	0		0	0	NULL	NULL	NULL	High	run1		List2	A_S.wav	A_S	0		0	1	548204	150		0	0
Exp3	1	Exp3-1-1	59.937	1.0.0.141	1	right	duyulian	-651797975	2.0.10.242	2.0.10.242	09-12-2019	2019-09-12 09:32:51	17:32:51	female	2.0.10.147	212	Red_S_2.bmp	1903-07-25	0		0	0	550373	0		0	0	NULL	NULL	NULL	High	run1		List2	Catch.wav	V_S	0		0	1	550223	150		0	0
Exp3	1	Exp3-1-1	59.937	1.0.0.141	1	right	duyulian	-651797975	2.0.10.242	2.0.10.242	09-12-2019	2019-09-12 09:32:51	17:32:51	female	2.0.10.147	213	Blue_S_2.bmp	1902-11-27	0		0	0	552892	0		0	0	NULL	NULL	NULL	High	run1	1	List2	Catch.wav	V_T	1	1	0	1	552742	150	1	763	553505
Exp3	1	Exp3-1-1	59.937	1.0.0.141	1	right	duyulian	-651797975	2.0.10.242	2.0.10.242	09-12-2019	2019-09-12 09:32:51	17:32:51	female	2.0.10.147	214	Red_C_2.bmp	1903-03-11	0		0	0	555111	0		0	0	NULL	NULL	NULL	High	run1	1	List2	Catch.wav	V_T	1	1	0	1	554961	150	1	439	555400
Exp3	1	Exp3-1-1	59.937	1.0.0.141	1	right	duyulian	-651797975	2.0.10.242	2.0.10.242	09-12-2019	2019-09-12 09:32:51	17:32:51	female	2.0.10.147	215	Blue_S_2.bmp	1902-09-25	0		0	0	557430	0		0	0	NULL	NULL	NULL	High	run1	1	List2	A_T.wav	AV_T	1	1	1	1	557280	150	1	506	557786
Exp3	1	Exp3-1-1	59.937	1.0.0.141	1	right	duyulian	-651797975	2.0.10.242	2.0.10.242	09-12-2019	2019-09-12 09:32:51	17:32:51	female	2.0.10.147	216	Blue_S_2.bmp	1903-07-18	0		0	0	559582	0		0	0	NULL	NULL	NULL	High	run1	1	List2	Catch.wav	V_T	1	1	1	1	559432	150	1	376	559808
Exp3	1	Exp3-1-1	59.937	1.0.0.141	1	right	duyulian	-651797975	2.0.10.242	2.0.10.242	09-12-2019	2019-09-12 09:32:51	17:32:51	female	2.0.10.147	217	Blue_S_2.bmp	1903-06-01	0		0	0	562035	0		0	0	NULL	NULL	NULL	High	run1	1	List2	A_T.wav	AV_T	1	1	0	1	561885	150	1	493	562378
Exp3	1	Exp3-1-1	59.937	1.0.0.141	1	right	duyulian	-651797975	2.0.10.242	2.0.10.242	09-12-2019	2019-09-12 09:32:51	17:32:51	female	2.0.10.147	218	Blue_S_2.bmp	1903-08-31	0		0	1	564438	0		0	0	NULL	NULL	NULL	High	run1	1	List2	A_T.wav	AV_T	1	1	0	1	564287	151	1	345	564632
Exp3	1	Exp3-1-1	59.937	1.0.0.141	1	right	duyulian	-651797975	2.0.10.242	2.0.10.242	09-12-2019	2019-09-12 09:32:51	17:32:51	female	2.0.10.147	219	Blue_S_2.bmp	1904-01-21	0		0	0	566940	0		0	0	NULL	NULL	NULL	High	run1	1	List2	A_T.wav	AV_T	1	1	0	1	566790	150	1	378	567168
Exp3	1	Exp3-1-1	59.937	1.0.0.141	1	right	duyulian	-651797975	2.0.10.242	2.0.10.242	09-12-2019	2019-09-12 09:32:51	17:32:51	female	2.0.10.147	220	Blue_S_2.bmp	1903-05-04	0		0	0	569576	0		0	0	NULL	NULL	NULL	High	run1	1	List2	Catch.wav	V_T	1	1	1	1	569426	150	1	431	569857
Exp3	1	Exp3-1-1	59.937	1.0.0.141	1	right	duyulian	-651797975	2.0.10.242	2.0.10.242	09-12-2019	2019-09-12 09:32:51	17:32:51	female	2.0.10.147	221	Blue_S_2.bmp	1903-07-03	0		0	0	571945	0		0	0	NULL	NULL	NULL	High	run1	1	List2	Catch.wav	V_T	1	1	0	1	571795	150	1	382	572177
Exp3	1	Exp3-1-1	59.937	1.0.0.141	1	right	duyulian	-651797975	2.0.10.242	2.0.10.242	09-12-2019	2019-09-12 09:32:51	17:32:51	female	2.0.10.147	222	Catch.bmp	1902-10-31	0		0	0	574381	0		0	0	NULL	NULL	NULL	High	run1		List2	A_S.wav	A_S	0		1	1	574231	150		0	0
Exp3	1	Exp3-1-1	59.937	1.0.0.141	1	right	duyulian	-651797975	2.0.10.242	2.0.10.242	09-12-2019	2019-09-12 09:32:51	17:32:51	female	2.0.10.147	223	Blue_S_2.bmp	1903-01-16	0		0	1	576634	0		0	0	NULL	NULL	NULL	High	run1	1	List2	Catch.wav	V_T	1	1	1	1	576483	151	1	453	576936
Exp3	1	Exp3-1-1	59.937	1.0.0.141	1	right	duyulian	-651797975	2.0.10.242	2.0.10.242	09-12-2019	2019-09-12 09:32:51	17:32:51	female	2.0.10.147	224	Red_C.bmp	1903-10-04	0		0	0	578903	0		0	0	NULL	NULL	NULL	High	run1		List2	Catch.wav	V_S	0		0	1	578753	150		0	0
Exp3	1	Exp3-1-1	59.937	1.0.0.141	1	right	duyulian	-651797975	2.0.10.242	2.0.10.242	09-12-2019	2019-09-12 09:32:51	17:32:51	female	2.0.10.147	225	Blue_S_2.bmp	1902-08-10	0		1	0	581505	0		0	0	NULL	NULL	NULL	High	run1	1	List2	Catch.wav	V_T	1	1	0	1	581355	150	1	485	581840
Exp3	1	Exp3-1-1	59.937	1.0.0.141	1	right	duyulian	-651797975	2.0.10.242	2.0.10.242	09-12-2019	2019-09-12 09:32:51	17:32:51	female	2.0.10.147	226	Red_C_2.bmp	1903-01-26	0		0	0	583608	0		0	0	NULL	NULL	NULL	High	run1	1	List2	Catch.wav	V_T	1	1	0	2	583458	150	1	558	584016
Exp3	1	Exp3-1-1	59.937	1.0.0.141	1	right	duyulian	-651797975	2.0.10.242	2.0.10.242	09-12-2019	2019-09-12 09:32:51	17:32:51	female	2.0.10.147	227	Red_C_2.bmp	1903-05-01	0		0	0	585877	0		0	0	NULL	NULL	NULL	High	run1	1	List2	Catch.wav	V_T	1	1	0	1	585727	150	1	457	586184
Exp3	1	Exp3-1-1	59.937	1.0.0.141	1	right	duyulian	-651797975	2.0.10.242	2.0.10.242	09-12-2019	2019-09-12 09:32:51	17:32:51	female	2.0.10.147	228	Blue_C.bmp	1903-08-25	0		0	0	588246	0		0	0	NULL	NULL	NULL	High	run1		List2	A_S.wav	AV_S	0		0	1	588096	150		0	0
Exp3	1	Exp3-1-1	59.937	1.0.0.141	1	right	duyulian	-651797975	2.0.10.242	2.0.10.242	09-12-2019	2019-09-12 09:32:51	17:32:51	female	2.0.10.147	229	Catch.bmp	1903-08-14	0		0	0	590882	0		0	0	NULL	NULL	NULL	High	run1	1	List2	A_T.wav	A_T	1	1	0	1	590732	150	1	508	591240
Exp3	1	Exp3-1-1	59.937	1.0.0.141	1	right	duyulian	-651797975	2.0.10.242	2.0.10.242	09-12-2019	2019-09-12 09:32:51	17:32:51	female	2.0.10.147	230	Catch.bmp	1903-06-19	0		0	0	593351	0		0	0	NULL	NULL	NULL	High	run1	1	List2	A_T.wav	A_T	1	1	0	1	593201	150	1	399	593600
Exp3	1	Exp3-1-1	59.937	1.0.0.141	1	right	duyulian	-651797975	2.0.10.242	2.0.10.242	09-12-2019	2019-09-12 09:32:51	17:32:51	female	2.0.10.147	231	Catch.bmp	1902-12-08	0		1	0	595770	0		0	0	NULL	NULL	NULL	High	run1	1	List2	A_T.wav	A_T	1	1	0	1	595620	150	1	380	596000
Exp3	1	Exp3-1-1	59.937	1.0.0.141	1	right	duyulian	-651797975	2.0.10.242	2.0.10.242	09-12-2019	2019-09-12 09:32:51	17:32:51	female	2.0.10.147	232	Blue_S_2.bmp	1904-04-07	0		0	0	598006	0		0	0	NULL	NULL	NULL	High	run1	1	List2	A_T.wav	AV_T	1	1	0	1	597856	150	1	512	598368
Exp3	1	Exp3-1-1	59.937	1.0.0.141	1	right	duyulian	-651797975	2.0.10.242	2.0.10.242	09-12-2019	2019-09-12 09:32:51	17:32:51	female	2.0.10.147	233	Red_S.bmp	1902-04-24	0		0	1	600726	0		0	0	NULL	NULL	NULL	High	run1		List2	A_S.wav	AV_S	0		1	1	600575	151		0	0
Exp3	1	Exp3-1-1	59.937	1.0.0.141	1	right	duyulian	-651797975	2.0.10.242	2.0.10.242	09-12-2019	2019-09-12 09:32:51	17:32:51	female	2.0.10.147	234	Red_C_2.bmp	1902-08-23	0		0	1	602795	0		0	0	NULL	NULL	NULL	High	run1	1	List2	Catch.wav	V_T	1	1	1	1	602644	151	1	428	603072
Exp3	1	Exp3-1-1	59.937	1.0.0.141	1	right	duyulian	-651797975	2.0.10.242	2.0.10.242	09-12-2019	2019-09-12 09:32:51	17:32:51	female	2.0.10.147	235	Blue_C.bmp	1903-07-31	0		0	0	604913	0		0	0	NULL	NULL	NULL	High	Run1		List2	Catch.wav	V_S	0		0	1	604763	150		0	0
Exp3	1	Exp3-1-1	59.937	1.0.0.141	1	right	duyulian	-651797975	2.0.10.242	2.0.10.242	09-12-2019	2019-09-12 09:32:51	17:32:51	female	2.0.10.147	236	Red_C_2.bmp	1903-04-21	0		0	0	607433	0		0	0	NULL	NULL	NULL	High	run1	1	List2	Catch.wav	V_T	1	1	0	2	607283	150	1	485	607768
Exp3	1	Exp3-1-1	59.937	1.0.0.141	1	right	duyulian	-651797975	2.0.10.242	2.0.10.242	09-12-2019	2019-09-12 09:32:51	17:32:51	female	2.0.10.147	237	Red_C.bmp	1903-07-29	0		0	0	609802	0		0	0	NULL	NULL	NULL	High	run1		List2	A_S.wav	AV_S	0		0	1	609652	150		0	0
Exp3	1	Exp3-1-1	59.937	1.0.0.141	1	right	duyulian	-651797975	2.0.10.242	2.0.10.242	09-12-2019	2019-09-12 09:32:51	17:32:51	female	2.0.10.147	238	Red_C_2.bmp	1902-05-22	0		0	0	612321	0		0	0	NULL	NULL	NULL	High	run1	1	List2	A_T.wav	AV_T	1	1	0	1	612171	150	1	389	612560
Exp3	1	Exp3-1-1	59.937	1.0.0.141	1	right	duyulian	-651797975	2.0.10.242	2.0.10.242	09-12-2019	2019-09-12 09:32:51	17:32:51	female	2.0.10.147	239	Catch.bmp	1903-05-12	0		0	0	614357	0		0	0	NULL	NULL	NULL	High	run1		List2	A_S.wav	A_S	0		0	2	614207	150		0	0
Exp3	1	Exp3-1-1	59.937	1.0.0.141	1	right	duyulian	-651797975	2.0.10.242	2.0.10.242	09-12-2019	2019-09-12 09:32:51	17:32:51	female	2.0.10.147	240	Catch.bmp	1904-04-03	0		0	0	616809	0		0	0	NULL	NULL	NULL	High	run1		List2	A_S.wav	A_S	0		0	1	616659	150		0	0
Exp3	1	Exp3-1-1	59.937	1.0.0.141	1	right	duyulian	-651797975	2.0.10.242	2.0.10.242	09-12-2019	2019-09-12 09:32:51	17:32:51	female	2.0.10.147	241	Catch.bmp	1902-12-15	0		0	1	619596	0		0	0	NULL	NULL	NULL	High	run1	1	List2	A_T.wav	A_T	1	1	0	1	619445	151	1	619	620064
Exp3	1	Exp3-1-1	59.937	1.0.0.141	1	right	duyulian	-651797975	2.0.10.242	2.0.10.242	09-12-2019	2019-09-12 09:32:51	17:32:51	female	2.0.10.147	242	Red_C_2.bmp	1903-06-28	0		0	0	621831	0		0	0	NULL	NULL	NULL	High	run1	1	List2	A_T.wav	AV_T	1	1	0	1	621681	150	1	511	622192
Exp3	1	Exp3-1-1	59.937	1.0.0.141	1	right	duyulian	-651797975	2.0.10.242	2.0.10.242	09-12-2019	2019-09-12 09:32:51	17:32:51	female	2.0.10.147	243	Blue_C.bmp	1902-03-24	0		0	0	624267	0		0	0	NULL	NULL	NULL	High	Run1		List2	Catch.wav	V_S	0		0	1	624117	150		0	0
Exp3	1	Exp3-1-1	59.937	1.0.0.141	1	right	duyulian	-651797975	2.0.10.242	2.0.10.242	09-12-2019	2019-09-12 09:32:51	17:32:51	female	2.0.10.147	244	Catch.bmp	1904-01-16	0		0	0	626286	0		0	0	NULL	NULL	NULL	High	run1	1	List2	A_T.wav	A_T	1	1	0	1	626136	150	1	424	626560
Exp3	1	Exp3-1-1	59.937	1.0.0.141	1	right	duyulian	-651797975	2.0.10.242	2.0.10.242	09-12-2019	2019-09-12 09:32:51	17:32:51	female	2.0.10.147	245	Catch.bmp	1902-03-28	0		0	0	628922	0		0	0	NULL	NULL	NULL	High	run1	1	List2	A_T.wav	A_T	1	1	0	1	628772	150	1	420	629192
Exp3	1	Exp3-1-1	59.937	1.0.0.141	1	right	duyulian	-651797975	2.0.10.242	2.0.10.242	09-12-2019	2019-09-12 09:32:51	17:32:51	female	2.0.10.147	246	Catch.bmp	1903-03-18	0		0	0	630891	0		0	0	NULL	NULL	NULL	High	run1		List2	A_S.wav	A_S	0		0	1	630741	150		0	0
Exp3	1	Exp3-1-1	59.937	1.0.0.141	1	right	duyulian	-651797975	2.0.10.242	2.0.10.242	09-12-2019	2019-09-12 09:32:51	17:32:51	female	2.0.10.147	247	Blue_S_2.bmp	1903-01-26	0		0	1	633277	0		0	0	NULL	NULL	NULL	High	run1	1	List2	A_T.wav	AV_T	1	1	1	1	633126	151	1	514	633640
Exp3	1	Exp3-1-1	59.937	1.0.0.141	1	right	duyulian	-651797975	2.0.10.242	2.0.10.242	09-12-2019	2019-09-12 09:32:51	17:32:51	female	2.0.10.147	248	Red_C_2.bmp	1902-05-19	0		0	1	635546	0		0	0	NULL	NULL	NULL	High	run1	1	List2	A_T.wav	AV_T	1	1	1	1	635395	151	1	525	635920
Exp3	1	Exp3-1-1	59.937	1.0.0.141	1	right	duyulian	-651797975	2.0.10.242	2.0.10.242	09-12-2019	2019-09-12 09:32:51	17:32:51	female	2.0.10.147	249	Catch.bmp	1902-04-14	0		0	0	637564	0		0	0	NULL	NULL	NULL	High	run1	1	List2	A_T.wav	A_T	1	1	0	1	637414	150	1	394	637808
Exp3	1	Exp3-1-1	59.937	1.0.0.141	1	right	duyulian	-651797975	2.0.10.242	2.0.10.242	09-12-2019	2019-09-12 09:32:51	17:32:51	female	2.0.10.147	250	Blue_C.bmp	1904-04-16	0		0	0	639550	0		0	0	NULL	NULL	NULL	High	run1		List2	A_S.wav	AV_S	0		0	1	639400	150		0	0
Exp3	1	Exp3-1-1	59.937	1.0.0.141	1	right	duyulian	-651797975	2.0.10.242	2.0.10.242	09-12-2019	2019-09-12 09:32:51	17:32:51	female	2.0.10.147	251	Blue_S_2.bmp	1903-03-30	0		0	0	642336	0		0	0	NULL	NULL	NULL	High	run1	1	List2	A_T.wav	AV_T	1	1	0	1	642186	150	1	501	642687
Exp3	1	Exp3-1-1	59.937	1.0.0.141	1	right	duyulian	-651797975	2.0.10.242	2.0.10.242	09-12-2019	2019-09-12 09:32:51	17:32:51	female	2.0.10.147	252	Catch.bmp	1903-02-07	0		0	0	644672	0		0	0	NULL	NULL	NULL	High	run1		List2	A_S.wav	A_S	0		0	1	644522	150		0	0
Exp3	1	Exp3-1-1	59.937	1.0.0.141	1	right	duyulian	-651797975	2.0.10.242	2.0.10.242	09-12-2019	2019-09-12 09:32:51	17:32:51	female	2.0.10.147	253	Catch.bmp	1902-11-15	0		0	0	647041	0		0	0	NULL	NULL	NULL	High	run1	1	List2	A_T.wav	A_T	1	1	0	1	646891	150	1	429	647320
Exp3	1	Exp3-1-1	59.937	1.0.0.141	1	right	duyulian	-651797975	2.0.10.242	2.0.10.242	09-12-2019	2019-09-12 09:32:51	17:32:51	female	2.0.10.147	254	Red_C_2.bmp	1903-05-11	0		0	0	649243	0		0	0	NULL	NULL	NULL	High	run1	1	List2	Catch.wav	V_T	1	1	1	1	649093	150	1	450	649543
Exp3	1	Exp3-1-1	59.937	1.0.0.141	1	right	duyulian	-651797975	2.0.10.242	2.0.10.242	09-12-2019	2019-09-12 09:32:51	17:32:51	female	2.0.10.147	255	Catch.bmp	1903-04-09	0		0	0	651629	0		0	0	NULL	NULL	NULL	High	run1	1	List2	A_T.wav	A_T	1	1	1	1	651479	150	1	496	651975
Exp3	1	Exp3-1-1	59.937	1.0.0.141	1	right	duyulian	-651797975	2.0.10.242	2.0.10.242	09-12-2019	2019-09-12 09:32:51	17:32:51	female	2.0.10.147	256	Blue_S_2.bmp	1903-11-22	0		0	1	653982	0		0	0	NULL	NULL	NULL	High	run1	1	List2	Catch.wav	V_T	1	1	1	1	653831	151	1	448	654279
Exp3	1	Exp3-1-1	59.937	1.0.0.141	1	right	duyulian	-651797975	2.0.10.242	2.0.10.242	09-12-2019	2019-09-12 09:32:51	17:32:51	female	2.0.10.147	257	Catch.bmp	1903-03-15	0		0	0	656551	0		0	0	NULL	NULL	NULL	High	run1		List2	A_S.wav	A_S	0		1	1	656401	150		0	0
Exp3	1	Exp3-1-1	59.937	1.0.0.141	1	right	duyulian	-651797975	2.0.10.242	2.0.10.242	09-12-2019	2019-09-12 09:32:51	17:32:51	female	2.0.10.147	258	Catch.bmp	1902-07-21	0		0	0	658937	0		0	0	NULL	NULL	NULL	High	run1	1	List2	A_T.wav	A_T	1	1	0	1	658787	150	1	485	659272
Exp3	1	Exp3-1-1	59.937	1.0.0.141	1	right	duyulian	-651797975	2.0.10.242	2.0.10.242	09-12-2019	2019-09-12 09:32:51	17:32:51	female	2.0.10.147	259	Blue_C_2.bmp	1904-02-28	0		0	0	661022	0		0	0	NULL	NULL	NULL	High	run1		List2	Catch.wav	V_S	0		1	1	660872	150	1	535	661407
Exp3	1	Exp3-1-1	59.937	1.0.0.141	1	right	duyulian	-651797975	2.0.10.242	2.0.10.242	09-12-2019	2019-09-12 09:32:51	17:32:51	female	2.0.10.147	260	Blue_S_2.bmp	1902-05-07	0		0	0	663692	0		0	0	NULL	NULL	NULL	High	run1	1	List2	Catch.wav	V_T	1	1	0	1	663542	150	1	417	663959
