# Supplementary material for: Visual Perceptual Load Attenuates Age-Related Audiovisual Integration in an Audiovisual Discrimination Task
Source: Front Psychol. 2021 Sep 29;12:740221. doi: 10.3389/fpsyg.2021.740221 (PMC8511317; doi:10.3389/fpsyg.2021.740221)
Supplement: Supplementary file 1 [file Data_Sheet_1.ZIP › Export data/Group 1_Data_Younger/Exp3_High load/Subject_02.xlsx]

## Sheet: Sheet1
ExperimentName	Subject	DataFile.Basename	Display.RefreshRate	ExperimentVersion	Group	Handedness	Name	RandomSeed	RuntimeVersion	RuntimeVersionExpected	SessionDate	SessionStartDateTimeUtc	SessionTime	Sex	StudioVersion	Block	Image	ITI	ITI.ACC	ITI.CRESP	ITI.DurationError	ITI.OnsetDelay	ITI.OnsetTime	ITI.OnsetToOnsetTime	ITI.RESP	ITI.RT	ITI.RTTime	List1	List1.Cycle	List1.Sample	PercetualLoad	Procedure	Response	Running	Sound	StimulusType	Target.ACC	Target.CRESP	Target.DurationError	Target.OnsetDelay	Target.OnsetTime	Target.OnsetToOnsetTime	Target.RESP	Target.RT	Target.RTTime
Exp3	2	Exp3-2-2	59.938	1.0.0.142	1	right	yanglanlan	-220948516	2.0.10.242	2.0.10.242	09-12-2019	2019-09-12 10:15:42	18:15:42	female	2.0.10.147	1	Red_C_2.bmp	1902-10-22	0		0	0	38505	0		0	0	16	1	1	High	Prac	1	List1	A_T.wav	AV_T	1	1	108	1	38355	150	1	487	38842
Exp3	2	Exp3-2-2	59.938	1.0.0.142	1	right	yanglanlan	-220948516	2.0.10.242	2.0.10.242	09-12-2019	2019-09-12 10:15:42	18:15:42	female	2.0.10.147	2	Blue_S.bmp	1902-11-26	0		0	1	40691	0		0	0	13	1	2	High	Prac		List1	A_S.wav	AV_S	0		1	1	40540	151		0	0
Exp3	2	Exp3-2-2	59.938	1.0.0.142	1	right	yanglanlan	-220948516	2.0.10.242	2.0.10.242	09-12-2019	2019-09-12 10:15:42	18:15:42	female	2.0.10.147	3	Blue_C.bmp	1903-03-26	0		0	1	42960	0		0	0	11	1	3	High	Prac		List1	A_S.wav	AV_S	0		1	1	42809	151		0	0
Exp3	2	Exp3-2-2	59.938	1.0.0.142	1	right	yanglanlan	-220948516	2.0.10.242	2.0.10.242	09-12-2019	2019-09-12 10:15:42	18:15:42	female	2.0.10.147	4	Blue_C.bmp	1902-06-22	0		1	0	45345	0		0	0	1	1	4	High	Prac		List1	Catch.wav	V_S	0		1	1	45195	150		0	0
Exp3	2	Exp3-2-2	59.938	1.0.0.142	1	right	yanglanlan	-220948516	2.0.10.242	2.0.10.242	09-12-2019	2019-09-12 10:15:42	18:15:42	female	2.0.10.147	5	Blue_S_2.bmp	1903-09-27	0		0	0	47464	0		0	0	14	1	5	High	Prac	1	List1	A_T.wav	AV_T	1	1	1	1	47314	150	1	833	48147
Exp3	2	Exp3-2-2	59.938	1.0.0.142	1	right	yanglanlan	-220948516	2.0.10.242	2.0.10.242	09-12-2019	2019-09-12 10:15:42	18:15:42	female	2.0.10.147	6	Blue_C_2.bmp	1903-09-13	0		0	1	49984	0		0	0	2	1	6	High	Prac		List1	Catch.wav	V_S	0		1	1	49833	151	1	561	50394
Exp3	2	Exp3-2-2	59.938	1.0.0.142	1	right	yanglanlan	-220948516	2.0.10.242	2.0.10.242	09-12-2019	2019-09-12 10:15:42	18:15:42	female	2.0.10.147	7	Red_C_2.bmp	1903-01-08	0		0	0	52486	0		0	0	6	1	7	High	Prac	1	List1	Catch.wav	V_T	0		0	1	52336	150		0	0
Exp3	2	Exp3-2-2	59.938	1.0.0.142	1	right	yanglanlan	-220948516	2.0.10.242	2.0.10.242	09-12-2019	2019-09-12 10:15:42	18:15:42	female	2.0.10.147	8	Red_S.bmp	1904-03-20	0		0	0	54789	0		0	0	7	1	8	High	Prac		List1	Catch.wav	V_S	0		0	2	54639	150		0	0
Exp3	2	Exp3-2-2	59.938	1.0.0.142	1	right	yanglanlan	-220948516	2.0.10.242	2.0.10.242	09-12-2019	2019-09-12 10:15:42	18:15:42	female	2.0.10.147	9	Catch.bmp	1904-03-19	0		0	0	57558	0		0	0	10	1	9	High	Prac	1	List1	A_T.wav	A_T	1	1	1	1	57408	150	1	658	58066
Exp3	2	Exp3-2-2	59.938	1.0.0.142	1	right	yanglanlan	-220948516	2.0.10.242	2.0.10.242	09-12-2019	2019-09-12 10:15:42	18:15:42	female	2.0.10.147	10	Catch.bmp	1903-12-16	0		0	0	60261	0		0	0	10	1	10	High	Prac	1	List1	A_T.wav	A_T	0		0	1	60111	150		0	0
Exp3	2	Exp3-2-2	59.938	1.0.0.142	1	right	yanglanlan	-220948516	2.0.10.242	2.0.10.242	09-12-2019	2019-09-12 10:15:42	18:15:42	female	2.0.10.147	11	Red_C_2.bmp	1904-01-13	0		0	1	62931	0		0	0	6	1	11	High	Prac	1	List1	Catch.wav	V_T	1	1	1	1	62780	151	1	527	63307
Exp3	2	Exp3-2-2	59.938	1.0.0.142	1	right	yanglanlan	-220948516	2.0.10.242	2.0.10.242	09-12-2019	2019-09-12 10:15:42	18:15:42	female	2.0.10.147	12	Blue_S_2.bmp	1902-09-08	0		0	0	65567	0		0	0	4	1	12	High	Prac	1	List1	Catch.wav	V_T	1	1	0	1	65417	150	1	514	65931
Exp3	2	Exp3-2-2	59.938	1.0.0.142	1	right	yanglanlan	-220948516	2.0.10.242	2.0.10.242	09-12-2019	2019-09-12 10:15:42	18:15:42	female	2.0.10.147	13	Red_C_2.bmp	1903-04-04	0		0	0	67702	0		0	0	6	1	13	High	Prac	1	List1	Catch.wav	V_T	1	1	0	1	67552	150	1	554	68106
Exp3	2	Exp3-2-2	59.938	1.0.0.142	1	right	yanglanlan	-220948516	2.0.10.242	2.0.10.242	09-12-2019	2019-09-12 10:15:42	18:15:42	female	2.0.10.147	14	Red_C_2.bmp	1904-03-29	0		0	0	70055	0		0	0	16	1	14	High	Prac	1	List1	A_T.wav	AV_T	1	1	0	1	69905	150	1	585	70490
Exp3	2	Exp3-2-2	59.938	1.0.0.142	1	right	yanglanlan	-220948516	2.0.10.242	2.0.10.242	09-12-2019	2019-09-12 10:15:42	18:15:42	female	2.0.10.147	15	Catch.bmp	1903-10-02	0		0	0	72758	0		0	0	10	1	15	High	Prac	1	List1	A_T.wav	A_T	1	1	0	2	72608	150	1	890	73498
Exp3	2	Exp3-2-2	59.938	1.0.0.142	1	right	yanglanlan	-220948516	2.0.10.242	2.0.10.242	09-12-2019	2019-09-12 10:15:42	18:15:42	female	2.0.10.147	16	Red_C_2.bmp	1904-02-16	0		0	0	75277	0		0	0	6	1	16	High	Prac	1	List1	Catch.wav	V_T	1	1	1	1	75127	150	1	539	75666
Exp3	2	Exp3-2-2	59.938	1.0.0.142	1	right	yanglanlan	-220948516	2.0.10.242	2.0.10.242	09-12-2019	2019-09-12 10:15:42	18:15:42	female	2.0.10.147	17	Catch.bmp	1902-12-30	0		0	0	77946	0		0	0	10	1	17	High	Prac	1	List1	A_T.wav	A_T	1	1	1	1	77796	150	1	614	78410
Exp3	2	Exp3-2-2	59.938	1.0.0.142	1	right	yanglanlan	-220948516	2.0.10.242	2.0.10.242	09-12-2019	2019-09-12 10:15:42	18:15:42	female	2.0.10.147	18	Red_C_2.bmp	1904-01-30	0		0	0	80199	0		0	0	16	1	18	High	Prac	1	List1	A_T.wav	AV_T	1	1	0	1	80049	150	1	713	80762
Exp3	2	Exp3-2-2	59.938	1.0.0.142	1	right	yanglanlan	-220948516	2.0.10.242	2.0.10.242	09-12-2019	2019-09-12 10:15:42	18:15:42	female	2.0.10.147	19	Blue_S_2.bmp	1902-04-27	0		0	1	82852	0		0	0	14	1	19	High	Prac	1	List1	A_T.wav	AV_T	0		1	1	82701	151		0	0
Exp3	2	Exp3-2-2	59.938	1.0.0.142	1	right	yanglanlan	-220948516	2.0.10.242	2.0.10.242	09-12-2019	2019-09-12 10:15:42	18:15:42	female	2.0.10.147	20	Catch.bmp	1902-09-25	0		0	0	84904	0		0	0	10	1	20	High	Prac	1	List1	A_T.wav	A_T	1	1	0	2	84754	150	1	768	85522
Exp3	2	Exp3-2-2	59.938	1.0.0.142	1	right	yanglanlan	-220948516	2.0.10.242	2.0.10.242	09-12-2019	2019-09-12 10:15:42	18:15:42	female	2.0.10.147	21	Blue_S.bmp	1903-06-30	0		0	0	90176	0		0	0	NULL	NULL	NULL	High	run1		List2	A_S.wav	AV_S	0		0	1	90026	150		0	0
Exp3	2	Exp3-2-2	59.938	1.0.0.142	1	right	yanglanlan	-220948516	2.0.10.242	2.0.10.242	09-12-2019	2019-09-12 10:15:42	18:15:42	female	2.0.10.147	22	Red_S_2.bmp	1903-04-02	0		0	0	92662	0		0	0	NULL	NULL	NULL	High	run1		List2	A_S.wav	AV_S	0		0	1	92512	150		0	0
Exp3	2	Exp3-2-2	59.938	1.0.0.142	1	right	yanglanlan	-220948516	2.0.10.242	2.0.10.242	09-12-2019	2019-09-12 10:15:42	18:15:42	female	2.0.10.147	23	Blue_S_2.bmp	1902-04-26	0		0	0	95064	0		0	0	NULL	NULL	NULL	High	run1	1	List2	A_T.wav	AV_T	1	1	0	1	94914	150	1	752	95666
Exp3	2	Exp3-2-2	59.938	1.0.0.142	1	right	yanglanlan	-220948516	2.0.10.242	2.0.10.242	09-12-2019	2019-09-12 10:15:42	18:15:42	female	2.0.10.147	24	Red_C_2.bmp	1903-04-07	0		0	1	97067	0		0	0	NULL	NULL	NULL	High	run1	1	List2	Catch.wav	V_T	1	1	1	1	96916	151	1	597	97513
Exp3	2	Exp3-2-2	59.938	1.0.0.142	1	right	yanglanlan	-220948516	2.0.10.242	2.0.10.242	09-12-2019	2019-09-12 10:15:42	18:15:42	female	2.0.10.147	25	Blue_S_2.bmp	1903-12-15	0		0	0	99419	0		0	0	NULL	NULL	NULL	High	run1	1	List2	A_T.wav	AV_T	1	1	1	1	99269	150	1	1284	100553
Exp3	2	Exp3-2-2	59.938	1.0.0.142	1	right	yanglanlan	-220948516	2.0.10.242	2.0.10.242	09-12-2019	2019-09-12 10:15:42	18:15:42	female	2.0.10.147	26	Blue_S_2.bmp	1902-11-03	0		0	0	102022	0		0	0	NULL	NULL	NULL	High	run1	1	List2	Catch.wav	V_T	1	1	0	1	101872	150	1	513	102385
Exp3	2	Exp3-2-2	59.938	1.0.0.142	1	right	yanglanlan	-220948516	2.0.10.242	2.0.10.242	09-12-2019	2019-09-12 10:15:42	18:15:42	female	2.0.10.147	27	Blue_S_2.bmp	1902-03-23	0		0	0	104207	0		0	0	NULL	NULL	NULL	High	run1	1	List2	A_T.wav	AV_T	1	1	1	1	104057	150	1	472	104529
Exp3	2	Exp3-2-2	59.938	1.0.0.142	1	right	yanglanlan	-220948516	2.0.10.242	2.0.10.242	09-12-2019	2019-09-12 10:15:42	18:15:42	female	2.0.10.147	28	Red_C_2.bmp	1904-01-27	0		0	0	106176	0		0	0	NULL	NULL	NULL	High	run1	1	List2	A_T.wav	AV_T	1	1	0	1	106026	150	1	623	106649
Exp3	2	Exp3-2-2	59.938	1.0.0.142	1	right	yanglanlan	-220948516	2.0.10.242	2.0.10.242	09-12-2019	2019-09-12 10:15:42	18:15:42	female	2.0.10.147	29	Red_C_2.bmp	1902-11-22	0		0	0	108812	0		0	0	NULL	NULL	NULL	High	run1	1	List2	Catch.wav	V_T	1	1	1	1	108662	150	1	467	109129
Exp3	2	Exp3-2-2	59.938	1.0.0.142	1	right	yanglanlan	-220948516	2.0.10.242	2.0.10.242	09-12-2019	2019-09-12 10:15:42	18:15:42	female	2.0.10.147	30	Red_S_2.bmp	1903-08-02	0		0	0	111031	0		0	0	NULL	NULL	NULL	High	run1		List2	A_S.wav	AV_S	0		1	1	110881	150		0	0
Exp3	2	Exp3-2-2	59.938	1.0.0.142	1	right	yanglanlan	-220948516	2.0.10.242	2.0.10.242	09-12-2019	2019-09-12 10:15:42	18:15:42	female	2.0.10.147	31	Blue_S_2.bmp	1902-04-13	0		1	0	113550	0		0	0	NULL	NULL	NULL	High	run1	1	List2	A_T.wav	AV_T	1	1	1	1	113400	150	1	649	114049
Exp3	2	Exp3-2-2	59.938	1.0.0.142	1	right	yanglanlan	-220948516	2.0.10.242	2.0.10.242	09-12-2019	2019-09-12 10:15:42	18:15:42	female	2.0.10.147	32	Catch.bmp	1902-05-20	0		0	0	115536	0		0	0	NULL	NULL	NULL	High	run1	1	List2	A_T.wav	A_T	1	1	0	1	115386	150	1	759	116145
Exp3	2	Exp3-2-2	59.938	1.0.0.142	1	right	yanglanlan	-220948516	2.0.10.242	2.0.10.242	09-12-2019	2019-09-12 10:15:42	18:15:42	female	2.0.10.147	33	Blue_C.bmp	1902-06-10	0		0	0	117555	0		0	0	NULL	NULL	NULL	High	run1		List2	A_S.wav	AV_S	0		0	2	117405	150		0	0
Exp3	2	Exp3-2-2	59.938	1.0.0.142	1	right	yanglanlan	-220948516	2.0.10.242	2.0.10.242	09-12-2019	2019-09-12 10:15:42	18:15:42	female	2.0.10.147	34	Catch.bmp	1904-03-27	0		0	0	119657	0		0	0	NULL	NULL	NULL	High	run1	1	List2	A_T.wav	A_T	1	1	0	1	119507	150	1	1054	120561
Exp3	2	Exp3-2-2	59.938	1.0.0.142	1	right	yanglanlan	-220948516	2.0.10.242	2.0.10.242	09-12-2019	2019-09-12 10:15:42	18:15:42	female	2.0.10.147	35	Blue_S_2.bmp	1903-09-16	0		0	0	122360	0		0	0	NULL	NULL	NULL	High	run1	1	List2	Catch.wav	V_T	1	1	0	1	122210	150	1	1047	123257
Exp3	2	Exp3-2-2	59.938	1.0.0.142	1	right	yanglanlan	-220948516	2.0.10.242	2.0.10.242	09-12-2019	2019-09-12 10:15:42	18:15:42	female	2.0.10.147	36	Catch.bmp	1903-09-28	0		0	0	124862	0		0	0	NULL	NULL	NULL	High	run1	1	List2	A_T.wav	A_T	1	1	1	1	124712	150	1	561	125273
Exp3	2	Exp3-2-2	59.938	1.0.0.142	1	right	yanglanlan	-220948516	2.0.10.242	2.0.10.242	09-12-2019	2019-09-12 10:15:42	18:15:42	female	2.0.10.147	37	Red_C_2.bmp	1903-09-15	0		0	0	127382	0		0	0	NULL	NULL	NULL	High	run1	1	List2	A_T.wav	AV_T	1	1	0	1	127232	150	1	1289	128521
Exp3	2	Exp3-2-2	59.938	1.0.0.142	1	right	yanglanlan	-220948516	2.0.10.242	2.0.10.242	09-12-2019	2019-09-12 10:15:42	18:15:42	female	2.0.10.147	38	Blue_S_2.bmp	1903-08-28	0		0	0	129884	0		0	0	NULL	NULL	NULL	High	run1	1	List2	A_T.wav	AV_T	1	1	0	1	129734	150	1	515	130249
Exp3	2	Exp3-2-2	59.938	1.0.0.142	1	right	yanglanlan	-220948516	2.0.10.242	2.0.10.242	09-12-2019	2019-09-12 10:15:42	18:15:42	female	2.0.10.147	39	Blue_S_2.bmp	1902-04-30	0		0	0	132370	0		0	0	NULL	NULL	NULL	High	run1	1	List2	A_T.wav	AV_T	1	1	0	1	132220	150	1	485	132705
Exp3	2	Exp3-2-2	59.938	1.0.0.142	1	right	yanglanlan	-220948516	2.0.10.242	2.0.10.242	09-12-2019	2019-09-12 10:15:42	18:15:42	female	2.0.10.147	40	Red_C.bmp	1904-04-01	0		0	0	134372	0		0	0	NULL	NULL	NULL	High	run1		List2	A_S.wav	AV_S	0		0	1	134222	150		0	0
Exp3	2	Exp3-2-2	59.938	1.0.0.142	1	right	yanglanlan	-220948516	2.0.10.242	2.0.10.242	09-12-2019	2019-09-12 10:15:42	18:15:42	female	2.0.10.147	41	Red_C_2.bmp	1902-04-06	0		0	0	137142	0		0	0	NULL	NULL	NULL	High	run1	1	List2	Catch.wav	V_T	1	1	1	1	136992	150	1	553	137545
Exp3	2	Exp3-2-2	59.938	1.0.0.142	1	right	yanglanlan	-220948516	2.0.10.242	2.0.10.242	09-12-2019	2019-09-12 10:15:42	18:15:42	female	2.0.10.147	42	Catch.bmp	1902-09-27	0		0	0	139127	0		0	0	NULL	NULL	NULL	High	run1	1	List2	A_T.wav	A_T	1	1	1	1	138977	150	1	800	139777
Exp3	2	Exp3-2-2	59.938	1.0.0.142	1	right	yanglanlan	-220948516	2.0.10.242	2.0.10.242	09-12-2019	2019-09-12 10:15:42	18:15:42	female	2.0.10.147	43	Catch.bmp	1904-04-18	0		0	1	141280	0		0	0	NULL	NULL	NULL	High	run1		List2	A_S.wav	A_S	0		1	1	141129	151		0	0
Exp3	2	Exp3-2-2	59.938	1.0.0.142	1	right	yanglanlan	-220948516	2.0.10.242	2.0.10.242	09-12-2019	2019-09-12 10:15:42	18:15:42	female	2.0.10.147	44	Blue_S.bmp	1903-06-10	0		0	0	144066	0		0	0	NULL	NULL	NULL	High	run1		List2	Catch.wav	V_S	0		0	1	143916	150		0	0
Exp3	2	Exp3-2-2	59.938	1.0.0.142	1	right	yanglanlan	-220948516	2.0.10.242	2.0.10.242	09-12-2019	2019-09-12 10:15:42	18:15:42	female	2.0.10.147	45	Red_C_2.bmp	1902-04-19	0		0	0	146535	0		0	0	NULL	NULL	NULL	High	run1	1	List2	A_T.wav	AV_T	1	1	1	1	146385	150	1	473	146858
Exp3	2	Exp3-2-2	59.938	1.0.0.142	1	right	yanglanlan	-220948516	2.0.10.242	2.0.10.242	09-12-2019	2019-09-12 10:15:42	18:15:42	female	2.0.10.147	46	Catch.bmp	1903-03-27	0		0	0	148537	0		0	0	NULL	NULL	NULL	High	run1		List2	A_S.wav	A_S	0		0	1	148387	150		0	0
Exp3	2	Exp3-2-2	59.938	1.0.0.142	1	right	yanglanlan	-220948516	2.0.10.242	2.0.10.242	09-12-2019	2019-09-12 10:15:42	18:15:42	female	2.0.10.147	47	Red_S.bmp	1903-01-31	0		0	0	150923	0		0	0	NULL	NULL	NULL	High	run1		List2	Catch.wav	V_S	0		1	1	150773	150		0	0
Exp3	2	Exp3-2-2	59.938	1.0.0.142	1	right	yanglanlan	-220948516	2.0.10.242	2.0.10.242	09-12-2019	2019-09-12 10:15:42	18:15:42	female	2.0.10.147	48	Catch.bmp	1903-09-16	0		0	1	153276	0		0	0	NULL	NULL	NULL	High	run1	1	List2	A_T.wav	A_T	1	1	1	1	153125	151	1	964	154089
Exp3	2	Exp3-2-2	59.938	1.0.0.142	1	right	yanglanlan	-220948516	2.0.10.242	2.0.10.242	09-12-2019	2019-09-12 10:15:42	18:15:42	female	2.0.10.147	49	Catch.bmp	1902-04-26	0		0	0	155778	0		0	0	NULL	NULL	NULL	High	run1	1	List2	A_T.wav	A_T	1	1	0	1	155628	150	1	597	156225
Exp3	2	Exp3-2-2	59.938	1.0.0.142	1	right	yanglanlan	-220948516	2.0.10.242	2.0.10.242	09-12-2019	2019-09-12 10:15:42	18:15:42	female	2.0.10.147	50	Red_C_2.bmp	1902-04-03	0		0	0	157780	0		0	0	NULL	NULL	NULL	High	run1	1	List2	A_T.wav	AV_T	1	1	0	1	157630	150	1	931	158561
Exp3	2	Exp3-2-2	59.938	1.0.0.142	1	right	yanglanlan	-220948516	2.0.10.242	2.0.10.242	09-12-2019	2019-09-12 10:15:42	18:15:42	female	2.0.10.147	51	Blue_C.bmp	1902-10-30	0		0	0	159766	0		0	0	NULL	NULL	NULL	High	run1		List2	A_S.wav	AV_S	0		0	1	159616	150		0	0
Exp3	2	Exp3-2-2	59.938	1.0.0.142	1	right	yanglanlan	-220948516	2.0.10.242	2.0.10.242	09-12-2019	2019-09-12 10:15:42	18:15:42	female	2.0.10.147	52	Blue_S_2.bmp	1904-04-30	0		0	0	162001	0		0	0	NULL	NULL	NULL	High	run1	1	List2	Catch.wav	V_T	1	1	1	1	161851	150	1	582	162433
Exp3	2	Exp3-2-2	59.938	1.0.0.142	1	right	yanglanlan	-220948516	2.0.10.242	2.0.10.242	09-12-2019	2019-09-12 10:15:42	18:15:42	female	2.0.10.147	53	Catch.bmp	1903-08-08	0		0	0	164738	0		0	0	NULL	NULL	NULL	High	run1	1	List2	A_T.wav	A_T	1	1	0	2	164588	150	1	829	165417
Exp3	2	Exp3-2-2	59.938	1.0.0.142	1	right	yanglanlan	-220948516	2.0.10.242	2.0.10.242	09-12-2019	2019-09-12 10:15:42	18:15:42	female	2.0.10.147	54	Red_C_2.bmp	1902-05-29	0		0	0	167207	0		0	0	NULL	NULL	NULL	High	run1	1	List2	Catch.wav	V_T	1	1	0	1	167057	150	1	817	167874
Exp3	2	Exp3-2-2	59.938	1.0.0.142	1	right	yanglanlan	-220948516	2.0.10.242	2.0.10.242	09-12-2019	2019-09-12 10:15:42	18:15:42	female	2.0.10.147	55	Blue_S_2.bmp	1903-11-16	0		0	0	169242	0		0	0	NULL	NULL	NULL	High	run1	1	List2	Catch.wav	V_T	1	1	0	1	169092	150	1	621	169713
Exp3	2	Exp3-2-2	59.938	1.0.0.142	1	right	yanglanlan	-220948516	2.0.10.242	2.0.10.242	09-12-2019	2019-09-12 10:15:42	18:15:42	female	2.0.10.147	56	Catch.bmp	1904-02-19	0		0	0	171812	0		0	0	NULL	NULL	NULL	High	run1	1	List2	A_T.wav	A_T	1	1	0	1	171662	150	1	860	172522
Exp3	2	Exp3-2-2	59.938	1.0.0.142	1	right	yanglanlan	-220948516	2.0.10.242	2.0.10.242	09-12-2019	2019-09-12 10:15:42	18:15:42	female	2.0.10.147	57	Red_C_2.bmp	1903-01-22	0		0	0	174481	0		0	0	NULL	NULL	NULL	High	run1	1	List2	A_T.wav	AV_T	1	1	0	1	174331	150	1	838	175169
Exp3	2	Exp3-2-2	59.938	1.0.0.142	1	right	yanglanlan	-220948516	2.0.10.242	2.0.10.242	09-12-2019	2019-09-12 10:15:42	18:15:42	female	2.0.10.147	58	Blue_S_2.bmp	1903-03-26	0		0	0	176750	0		0	0	NULL	NULL	NULL	High	run1	1	List2	A_T.wav	AV_T	1	1	0	1	176600	150	1	529	177129
Exp3	2	Exp3-2-2	59.938	1.0.0.142	1	right	yanglanlan	-220948516	2.0.10.242	2.0.10.242	09-12-2019	2019-09-12 10:15:42	18:15:42	female	2.0.10.147	59	Catch.bmp	1902-09-11	0		0	0	179086	0		0	0	NULL	NULL	NULL	High	run1		List2	A_S.wav	A_S	0		0	1	178936	150		0	0
Exp3	2	Exp3-2-2	59.938	1.0.0.142	1	right	yanglanlan	-220948516	2.0.10.242	2.0.10.242	09-12-2019	2019-09-12 10:15:42	18:15:42	female	2.0.10.147	60	Catch.bmp	1903-03-27	0		0	0	181272	0		0	0	NULL	NULL	NULL	High	run1	1	List2	A_T.wav	A_T	1	1	0	2	181122	150	1	551	181673
Exp3	2	Exp3-2-2	59.938	1.0.0.142	1	right	yanglanlan	-220948516	2.0.10.242	2.0.10.242	09-12-2019	2019-09-12 10:15:42	18:15:42	female	2.0.10.147	61	Blue_S_2.bmp	1903-01-02	0		1	0	183607	0		0	0	NULL	NULL	NULL	High	run1	1	List2	A_T.wav	AV_T	1	1	0	1	183457	150	1	544	184001
Exp3	2	Exp3-2-2	59.938	1.0.0.142	1	right	yanglanlan	-220948516	2.0.10.242	2.0.10.242	09-12-2019	2019-09-12 10:15:42	18:15:42	female	2.0.10.147	62	Blue_S_2.bmp	1903-12-09	0		0	0	185860	0		0	0	NULL	NULL	NULL	High	run1	1	List2	A_T.wav	AV_T	1	1	0	1	185710	150	1	498	186208
Exp3	2	Exp3-2-2	59.938	1.0.0.142	1	right	yanglanlan	-220948516	2.0.10.242	2.0.10.242	09-12-2019	2019-09-12 10:15:42	18:15:42	female	2.0.10.147	63	Blue_S_2.bmp	1903-11-22	0		0	0	188446	0		0	0	NULL	NULL	NULL	High	run1	1	List2	Catch.wav	V_T	1	1	0	1	188296	150	1	506	188802
Exp3	2	Exp3-2-2	59.938	1.0.0.142	1	right	yanglanlan	-220948516	2.0.10.242	2.0.10.242	09-12-2019	2019-09-12 10:15:42	18:15:42	female	2.0.10.147	64	Blue_S_2.bmp	1902-03-19	0		0	0	191015	0		0	0	NULL	NULL	NULL	High	run1	1	List2	A_T.wav	AV_T	1	1	1	1	190865	150	1	535	191400
Exp3	2	Exp3-2-2	59.938	1.0.0.142	1	right	yanglanlan	-220948516	2.0.10.242	2.0.10.242	09-12-2019	2019-09-12 10:15:42	18:15:42	female	2.0.10.147	65	Catch.bmp	1902-05-31	0		0	0	192984	0		0	0	NULL	NULL	NULL	High	run1	1	List2	A_T.wav	A_T	1	1	0	1	192834	150	1	862	193696
Exp3	2	Exp3-2-2	59.938	1.0.0.142	1	right	yanglanlan	-220948516	2.0.10.242	2.0.10.242	09-12-2019	2019-09-12 10:15:42	18:15:42	female	2.0.10.147	66	Catch.bmp	1904-05-07	0		1	0	195019	0		0	0	NULL	NULL	NULL	High	run1	1	List2	A_T.wav	A_T	1	1	1	1	194869	150	1	524	195393
Exp3	2	Exp3-2-2	59.938	1.0.0.142	1	right	yanglanlan	-220948516	2.0.10.242	2.0.10.242	09-12-2019	2019-09-12 10:15:42	18:15:42	female	2.0.10.147	67	Blue_C.bmp	1903-12-30	0		0	0	197756	0		0	0	NULL	NULL	NULL	High	Run1		List2	Catch.wav	V_S	0		0	1	197606	150		0	0
Exp3	2	Exp3-2-2	59.938	1.0.0.142	1	right	yanglanlan	-220948516	2.0.10.242	2.0.10.242	09-12-2019	2019-09-12 10:15:42	18:15:42	female	2.0.10.147	68	Catch.bmp	1904-02-22	0		0	1	200459	0		0	0	NULL	NULL	NULL	High	run1	1	List2	A_T.wav	A_T	1	1	1	1	200308	151	1	780	201088
Exp3	2	Exp3-2-2	59.938	1.0.0.142	1	right	yanglanlan	-220948516	2.0.10.242	2.0.10.242	09-12-2019	2019-09-12 10:15:42	18:15:42	female	2.0.10.147	69	Red_C_2.bmp	1904-04-30	0		0	0	203128	0		0	0	NULL	NULL	NULL	High	run1	1	List2	Catch.wav	V_T	1	1	0	1	202978	150	1	638	203616
Exp3	2	Exp3-2-2	59.938	1.0.0.142	1	right	yanglanlan	-220948516	2.0.10.242	2.0.10.242	09-12-2019	2019-09-12 10:15:42	18:15:42	female	2.0.10.147	70	Blue_S_2.bmp	1903-09-30	0		0	0	205864	0		0	0	NULL	NULL	NULL	High	run1	1	List2	Catch.wav	V_T	1	1	0	1	205714	150	1	558	206272
Exp3	2	Exp3-2-2	59.938	1.0.0.142	1	right	yanglanlan	-220948516	2.0.10.242	2.0.10.242	09-12-2019	2019-09-12 10:15:42	18:15:42	female	2.0.10.147	71	Red_C_2.bmp	1904-03-13	0		0	1	208384	0		0	0	NULL	NULL	NULL	High	run1	1	List2	Catch.wav	V_T	1	1	1	1	208233	151	1	519	208752
Exp3	2	Exp3-2-2	59.938	1.0.0.142	1	right	yanglanlan	-220948516	2.0.10.242	2.0.10.242	09-12-2019	2019-09-12 10:15:42	18:15:42	female	2.0.10.147	72	Catch.bmp	1904-03-27	0		0	0	211070	0		0	0	NULL	NULL	NULL	High	run1	1	List2	A_T.wav	A_T	1	1	0	1	210920	150	1	792	211712
Exp3	2	Exp3-2-2	59.938	1.0.0.142	1	right	yanglanlan	-220948516	2.0.10.242	2.0.10.242	09-12-2019	2019-09-12 10:15:42	18:15:42	female	2.0.10.147	73	Red_C_2.bmp	1903-12-29	0		0	1	213773	0		0	0	NULL	NULL	NULL	High	run1	1	List2	A_T.wav	AV_T	1	1	1	1	213622	151	1	586	214208
Exp3	2	Exp3-2-2	59.938	1.0.0.142	1	right	yanglanlan	-220948516	2.0.10.242	2.0.10.242	09-12-2019	2019-09-12 10:15:42	18:15:42	female	2.0.10.147	74	Blue_C_2.bmp	1902-03-27	0		0	0	216392	0		0	0	NULL	NULL	NULL	High	run1		List2	Catch.wav	V_S	0		0	1	216242	150		0	0
Exp3	2	Exp3-2-2	59.938	1.0.0.142	1	right	yanglanlan	-220948516	2.0.10.242	2.0.10.242	09-12-2019	2019-09-12 10:15:42	18:15:42	female	2.0.10.147	75	Catch.bmp	1904-01-09	0		0	0	218411	0		0	0	NULL	NULL	NULL	High	run1	1	List2	A_T.wav	A_T	1	1	0	1	218261	150	1	667	218928
Exp3	2	Exp3-2-2	59.938	1.0.0.142	1	right	yanglanlan	-220948516	2.0.10.242	2.0.10.242	09-12-2019	2019-09-12 10:15:42	18:15:42	female	2.0.10.147	76	Blue_S_2.bmp	1903-07-06	0		0	0	221030	0		0	0	NULL	NULL	NULL	High	run1	1	List2	Catch.wav	V_T	1	1	1	1	220880	150	1	928	221808
Exp3	2	Exp3-2-2	59.938	1.0.0.142	1	right	yanglanlan	-220948516	2.0.10.242	2.0.10.242	09-12-2019	2019-09-12 10:15:42	18:15:42	female	2.0.10.147	77	Blue_C.bmp	1903-01-09	0		0	0	223466	0		0	0	NULL	NULL	NULL	High	Run1		List2	Catch.wav	V_S	0		0	1	223316	150		0	0
Exp3	2	Exp3-2-2	59.938	1.0.0.142	1	right	yanglanlan	-220948516	2.0.10.242	2.0.10.242	09-12-2019	2019-09-12 10:15:42	18:15:42	female	2.0.10.147	78	Red_C_2.bmp	1904-04-24	0		0	0	225785	0		0	0	NULL	NULL	NULL	High	run1	1	List2	Catch.wav	V_T	1	1	0	1	225635	150	1	422	226057
Exp3	2	Exp3-2-2	59.938	1.0.0.142	1	right	yanglanlan	-220948516	2.0.10.242	2.0.10.242	09-12-2019	2019-09-12 10:15:42	18:15:42	female	2.0.10.147	79	Catch.bmp	1903-11-24	0		0	0	228521	0		0	0	NULL	NULL	NULL	High	run1		List2	A_S.wav	A_S	0		1	1	228371	150		0	0
Exp3	2	Exp3-2-2	59.938	1.0.0.142	1	right	yanglanlan	-220948516	2.0.10.242	2.0.10.242	09-12-2019	2019-09-12 10:15:42	18:15:42	female	2.0.10.147	80	Red_C_2.bmp	1902-06-02	0		0	0	231274	0		0	0	NULL	NULL	NULL	High	run1	1	List2	A_T.wav	AV_T	1	1	0	1	231124	150	1	892	232016
Exp3	2	Exp3-2-2	59.938	1.0.0.142	1	right	yanglanlan	-220948516	2.0.10.242	2.0.10.242	09-12-2019	2019-09-12 10:15:42	18:15:42	female	2.0.10.147	81	Catch.bmp	1904-03-26	0		0	0	233310	0		0	0	NULL	NULL	NULL	High	run1	1	List2	A_T.wav	A_T	1	1	0	1	233160	150	1	969	234129
Exp3	2	Exp3-2-2	59.938	1.0.0.142	1	right	yanglanlan	-220948516	2.0.10.242	2.0.10.242	09-12-2019	2019-09-12 10:15:42	18:15:42	female	2.0.10.147	82	Blue_S_2.bmp	1903-06-25	0		0	1	236013	0		0	0	NULL	NULL	NULL	High	run1	1	List2	A_T.wav	AV_T	1	1	1	1	235862	151	1	786	236648
Exp3	2	Exp3-2-2	59.938	1.0.0.142	1	right	yanglanlan	-220948516	2.0.10.242	2.0.10.242	09-12-2019	2019-09-12 10:15:42	18:15:42	female	2.0.10.147	83	Catch.bmp	1903-04-13	0		0	0	238432	0		0	0	NULL	NULL	NULL	High	run1	1	List2	A_T.wav	A_T	1	1	0	1	238282	150	1	638	238920
Exp3	2	Exp3-2-2	59.938	1.0.0.142	1	right	yanglanlan	-220948516	2.0.10.242	2.0.10.242	09-12-2019	2019-09-12 10:15:42	18:15:42	female	2.0.10.147	84	Red_C_2.bmp	1903-01-19	0		0	0	240784	0		0	0	NULL	NULL	NULL	High	run1	1	List2	Catch.wav	V_T	1	1	1	1	240634	150	1	622	241256
Exp3	2	Exp3-2-2	59.938	1.0.0.142	1	right	yanglanlan	-220948516	2.0.10.242	2.0.10.242	09-12-2019	2019-09-12 10:15:42	18:15:42	female	2.0.10.147	85	Blue_S_2.bmp	1902-12-02	0		0	0	243053	0		0	0	NULL	NULL	NULL	High	run1	1	List2	Catch.wav	V_T	1	1	0	1	242903	150	1	577	243480
Exp3	2	Exp3-2-2	59.938	1.0.0.142	1	right	yanglanlan	-220948516	2.0.10.242	2.0.10.242	09-12-2019	2019-09-12 10:15:42	18:15:42	female	2.0.10.147	86	Catch.bmp	1902-05-19	0		0	0	245272	0		0	0	NULL	NULL	NULL	High	run1	1	List2	A_T.wav	A_T	1	1	1	1	245122	150	1	726	245848
Exp3	2	Exp3-2-2	59.938	1.0.0.142	1	right	yanglanlan	-220948516	2.0.10.242	2.0.10.242	09-12-2019	2019-09-12 10:15:42	18:15:42	female	2.0.10.147	87	Blue_S_2.bmp	1903-04-24	0		0	0	247291	0		0	0	NULL	NULL	NULL	High	run1	1	List2	Catch.wav	V_T	1	1	1	1	247141	150	1	747	247888
Exp3	2	Exp3-2-2	59.938	1.0.0.142	1	right	yanglanlan	-220948516	2.0.10.242	2.0.10.242	09-12-2019	2019-09-12 10:15:42	18:15:42	female	2.0.10.147	88	Red_C_2.bmp	1902-07-04	0		0	0	249660	0		0	0	NULL	NULL	NULL	High	run1	1	List2	Catch.wav	V_T	1	1	0	1	249510	150	1	466	249976
Exp3	2	Exp3-2-2	59.938	1.0.0.142	1	right	yanglanlan	-220948516	2.0.10.242	2.0.10.242	09-12-2019	2019-09-12 10:15:42	18:15:42	female	2.0.10.147	89	Red_C_2.bmp	1903-01-24	0		0	0	251729	0		0	0	NULL	NULL	NULL	High	run1	1	List2	A_T.wav	AV_T	1	1	1	1	251579	150	1	781	252360
Exp3	2	Exp3-2-2	59.938	1.0.0.142	1	right	yanglanlan	-220948516	2.0.10.242	2.0.10.242	09-12-2019	2019-09-12 10:15:42	18:15:42	female	2.0.10.147	90	Catch.bmp	1903-05-04	0		0	0	253998	0		0	0	NULL	NULL	NULL	High	run1		List2	A_S.wav	A_S	0		0	1	253848	150		0	0
Exp3	2	Exp3-2-2	59.938	1.0.0.142	1	right	yanglanlan	-220948516	2.0.10.242	2.0.10.242	09-12-2019	2019-09-12 10:15:42	18:15:42	female	2.0.10.147	91	Catch.bmp	1903-01-17	0		0	0	256434	0		0	0	NULL	NULL	NULL	High	run1		List2	A_S.wav	A_S	0		0	1	256284	150		0	0
Exp3	2	Exp3-2-2	59.938	1.0.0.142	1	right	yanglanlan	-220948516	2.0.10.242	2.0.10.242	09-12-2019	2019-09-12 10:15:42	18:15:42	female	2.0.10.147	92	Catch.bmp	1902-06-21	0		0	0	258753	0		0	0	NULL	NULL	NULL	High	run1	1	List2	A_T.wav	A_T	1	1	0	1	258603	150	1	549	259152
Exp3	2	Exp3-2-2	59.938	1.0.0.142	1	right	yanglanlan	-220948516	2.0.10.242	2.0.10.242	09-12-2019	2019-09-12 10:15:42	18:15:42	female	2.0.10.147	93	Catch.bmp	1902-07-07	0		0	0	260805	0		0	0	NULL	NULL	NULL	High	run1	1	List2	A_T.wav	A_T	1	1	0	1	260655	150	1	841	261496
Exp3	2	Exp3-2-2	59.938	1.0.0.142	1	right	yanglanlan	-220948516	2.0.10.242	2.0.10.242	09-12-2019	2019-09-12 10:15:42	18:15:42	female	2.0.10.147	94	Catch.bmp	1902-10-06	0		0	0	262874	0		0	0	NULL	NULL	NULL	High	run1	1	List2	A_T.wav	A_T	1	1	0	1	262724	150	1	747	263471
Exp3	2	Exp3-2-2	59.938	1.0.0.142	1	right	yanglanlan	-220948516	2.0.10.242	2.0.10.242	09-12-2019	2019-09-12 10:15:42	18:15:42	female	2.0.10.147	95	Blue_S_2.bmp	1904-03-03	0		0	0	265043	0		0	0	NULL	NULL	NULL	High	run1	1	List2	Catch.wav	V_T	1	1	1	1	264893	150	1	930	265823
Exp3	2	Exp3-2-2	59.938	1.0.0.142	1	right	yanglanlan	-220948516	2.0.10.242	2.0.10.242	09-12-2019	2019-09-12 10:15:42	18:15:42	female	2.0.10.147	96	Blue_S_2.bmp	1902-05-21	0		0	0	267729	0		0	0	NULL	NULL	NULL	High	run1	1	List2	A_T.wav	AV_T	1	1	1	1	267579	150	1	541	268120
Exp3	2	Exp3-2-2	59.938	1.0.0.142	1	right	yanglanlan	-220948516	2.0.10.242	2.0.10.242	09-12-2019	2019-09-12 10:15:42	18:15:42	female	2.0.10.147	97	Catch.bmp	1904-05-09	0		0	0	269748	0		0	0	NULL	NULL	NULL	High	run1	1	List2	A_T.wav	A_T	1	1	0	1	269598	150	1	641	270239
Exp3	2	Exp3-2-2	59.938	1.0.0.142	1	right	yanglanlan	-220948516	2.0.10.242	2.0.10.242	09-12-2019	2019-09-12 10:15:42	18:15:42	female	2.0.10.147	98	Red_C_2.bmp	1903-06-01	0		0	0	272501	0		0	0	NULL	NULL	NULL	High	run1	1	List2	Catch.wav	V_T	1	1	0	1	272351	150	1	728	273079
Exp3	2	Exp3-2-2	59.938	1.0.0.142	1	right	yanglanlan	-220948516	2.0.10.242	2.0.10.242	09-12-2019	2019-09-12 10:15:42	18:15:42	female	2.0.10.147	99	Red_C_2.bmp	1903-06-23	0		0	1	274904	0		0	0	NULL	NULL	NULL	High	run1	1	List2	Catch.wav	V_T	1	1	0	1	274753	151	1	422	275175
Exp3	2	Exp3-2-2	59.938	1.0.0.142	1	right	yanglanlan	-220948516	2.0.10.242	2.0.10.242	09-12-2019	2019-09-12 10:15:42	18:15:42	female	2.0.10.147	100	Catch.bmp	1903-03-03	0		0	0	277323	0		0	0	NULL	NULL	NULL	High	run1	1	List2	A_T.wav	A_T	1	1	0	2	277173	150	1	698	277871
Exp3	2	Exp3-2-2	59.938	1.0.0.142	1	right	yanglanlan	-220948516	2.0.10.242	2.0.10.242	09-12-2019	2019-09-12 10:15:42	18:15:42	female	2.0.10.147	101	Catch.bmp	1902-04-17	0		0	0	279642	0		0	0	NULL	NULL	NULL	High	run1	1	List2	A_T.wav	A_T	1	1	0	1	279492	150	1	603	280095
Exp3	2	Exp3-2-2	59.938	1.0.0.142	1	right	yanglanlan	-220948516	2.0.10.242	2.0.10.242	09-12-2019	2019-09-12 10:15:42	18:15:42	female	2.0.10.147	102	Blue_S_2.bmp	1904-02-10	0		0	0	281627	0		0	0	NULL	NULL	NULL	High	run1	1	List2	Catch.wav	V_T	1	1	1	1	281477	150	1	586	282063
Exp3	2	Exp3-2-2	59.938	1.0.0.142	1	right	yanglanlan	-220948516	2.0.10.242	2.0.10.242	09-12-2019	2019-09-12 10:15:42	18:15:42	female	2.0.10.147	103	Red_C_2.bmp	1903-08-22	0		0	0	284280	0		0	0	NULL	NULL	NULL	High	run1	1	List2	Catch.wav	V_T	1	1	0	1	284130	150	1	469	284599
Exp3	2	Exp3-2-2	59.938	1.0.0.142	1	right	yanglanlan	-220948516	2.0.10.242	2.0.10.242	09-12-2019	2019-09-12 10:15:42	18:15:42	female	2.0.10.147	104	Red_C.bmp	1903-12-05	0		0	0	286766	0		0	0	NULL	NULL	NULL	High	run1		List2	A_S.wav	AV_S	0		1	1	286616	150		0	0
Exp3	2	Exp3-2-2	59.938	1.0.0.142	1	right	yanglanlan	-220948516	2.0.10.242	2.0.10.242	09-12-2019	2019-09-12 10:15:42	18:15:42	female	2.0.10.147	105	Red_C.bmp	1903-01-14	0		0	0	289419	0		0	0	NULL	NULL	NULL	High	run1		List2	Catch.wav	V_S	0		0	1	289269	150		0	0
Exp3	2	Exp3-2-2	59.938	1.0.0.142	1	right	yanglanlan	-220948516	2.0.10.242	2.0.10.242	09-12-2019	2019-09-12 10:15:42	18:15:42	female	2.0.10.147	106	Red_C_2.bmp	1903-07-16	0		0	0	291721	0		0	0	NULL	NULL	NULL	High	run1	1	List2	A_T.wav	AV_T	1	1	1	1	291571	150	1	588	292159
Exp3	2	Exp3-2-2	59.938	1.0.0.142	1	right	yanglanlan	-220948516	2.0.10.242	2.0.10.242	09-12-2019	2019-09-12 10:15:42	18:15:42	female	2.0.10.147	107	Red_C_2.bmp	1902-09-20	0		0	0	294174	0		0	0	NULL	NULL	NULL	High	run1	1	List2	A_T.wav	AV_T	1	1	0	1	294024	150	1	696	294720
Exp3	2	Exp3-2-2	59.938	1.0.0.142	1	right	yanglanlan	-220948516	2.0.10.242	2.0.10.242	09-12-2019	2019-09-12 10:15:42	18:15:42	female	2.0.10.147	108	Red_C_2.bmp	1902-05-25	0		0	0	296326	0		0	0	NULL	NULL	NULL	High	run1	1	List2	Catch.wav	V_T	1	1	0	1	296176	150	1	535	296711
Exp3	2	Exp3-2-2	59.938	1.0.0.142	1	right	yanglanlan	-220948516	2.0.10.242	2.0.10.242	09-12-2019	2019-09-12 10:15:42	18:15:42	female	2.0.10.147	109	Catch.bmp	1904-01-20	0		1	0	298361	0		0	0	NULL	NULL	NULL	High	run1		List2	A_S.wav	A_S	0		1	1	298211	150		0	0
Exp3	2	Exp3-2-2	59.938	1.0.0.142	1	right	yanglanlan	-220948516	2.0.10.242	2.0.10.242	09-12-2019	2019-09-12 10:15:42	18:15:42	female	2.0.10.147	110	Blue_S_2.bmp	1902-09-30	0		0	0	301081	0		0	0	NULL	NULL	NULL	High	run1	1	List2	A_T.wav	AV_T	1	1	0	1	300931	150	1	588	301519
Exp3	2	Exp3-2-2	59.938	1.0.0.142	1	right	yanglanlan	-220948516	2.0.10.242	2.0.10.242	09-12-2019	2019-09-12 10:15:42	18:15:42	female	2.0.10.147	111	Blue_S.bmp	1904-05-12	0		0	0	303233	0		0	0	NULL	NULL	NULL	High	run1		List2	A_S.wav	AV_S	0		0	1	303083	150		0	0
Exp3	2	Exp3-2-2	59.938	1.0.0.142	1	right	yanglanlan	-220948516	2.0.10.242	2.0.10.242	09-12-2019	2019-09-12 10:15:42	18:15:42	female	2.0.10.147	112	Red_C_2.bmp	1903-05-15	0		0	0	306036	0		0	0	NULL	NULL	NULL	High	run1	1	List2	Catch.wav	V_T	1	1	1	1	305886	150	1	489	306375
Exp3	2	Exp3-2-2	59.938	1.0.0.142	1	right	yanglanlan	-220948516	2.0.10.242	2.0.10.242	09-12-2019	2019-09-12 10:15:42	18:15:42	female	2.0.10.147	113	Catch.bmp	1902-11-27	0		0	0	308422	0		0	0	NULL	NULL	NULL	High	run1	1	List2	A_T.wav	A_T	1	1	1	1	308272	150	1	815	309087
Exp3	2	Exp3-2-2	59.938	1.0.0.142	1	right	yanglanlan	-220948516	2.0.10.242	2.0.10.242	09-12-2019	2019-09-12 10:15:42	18:15:42	female	2.0.10.147	114	Catch.bmp	1903-06-07	0		0	0	310641	0		0	0	NULL	NULL	NULL	High	run1	1	List2	A_T.wav	A_T	1	1	0	1	310491	150	1	1124	311615
Exp3	2	Exp3-2-2	59.938	1.0.0.142	1	right	yanglanlan	-220948516	2.0.10.242	2.0.10.242	09-12-2019	2019-09-12 10:15:42	18:15:42	female	2.0.10.147	115	Catch.bmp	1902-10-11	0		0	1	313044	0		0	0	NULL	NULL	NULL	High	run1	1	List2	A_T.wav	A_T	1	1	1	1	312893	151	1	706	313599
Exp3	2	Exp3-2-2	59.938	1.0.0.142	1	right	yanglanlan	-220948516	2.0.10.242	2.0.10.242	09-12-2019	2019-09-12 10:15:42	18:15:42	female	2.0.10.147	116	Catch.bmp	1902-12-12	0		0	1	315213	0		0	0	NULL	NULL	NULL	High	run1	1	List2	A_T.wav	A_T	1	1	1	1	315062	151	1	673	315735
Exp3	2	Exp3-2-2	59.938	1.0.0.142	1	right	yanglanlan	-220948516	2.0.10.242	2.0.10.242	09-12-2019	2019-09-12 10:15:42	18:15:42	female	2.0.10.147	117	Red_S.bmp	1904-02-13	0		0	0	317448	0		0	0	NULL	NULL	NULL	High	run1		List2	A_S.wav	AV_S	0		0	1	317298	150		0	0
Exp3	2	Exp3-2-2	59.938	1.0.0.142	1	right	yanglanlan	-220948516	2.0.10.242	2.0.10.242	09-12-2019	2019-09-12 10:15:42	18:15:42	female	2.0.10.147	118	Catch.bmp	1903-03-04	0		0	0	320168	0		0	0	NULL	NULL	NULL	High	run1	1	List2	A_T.wav	A_T	1	1	0	1	320018	150	1	797	320815
Exp3	2	Exp3-2-2	59.938	1.0.0.142	1	right	yanglanlan	-220948516	2.0.10.242	2.0.10.242	09-12-2019	2019-09-12 10:15:42	18:15:42	female	2.0.10.147	119	Blue_S_2.bmp	1902-05-25	0		0	0	322487	0		0	0	NULL	NULL	NULL	High	run1	1	List2	A_T.wav	AV_T	1	1	0	1	322337	150	1	694	323031
Exp3	2	Exp3-2-2	59.938	1.0.0.142	1	right	yanglanlan	-220948516	2.0.10.242	2.0.10.242	09-12-2019	2019-09-12 10:15:42	18:15:42	female	2.0.10.147	120	Red_C.bmp	1904-03-09	0		0	0	324522	0		0	0	NULL	NULL	NULL	High	run1		List2	Catch.wav	V_S	0		1	1	324372	150		0	0
Exp3	2	Exp3-2-2	59.938	1.0.0.142	1	right	yanglanlan	-220948516	2.0.10.242	2.0.10.242	09-12-2019	2019-09-12 10:15:42	18:15:42	female	2.0.10.147	121	Red_C_2.bmp	1904-01-09	0		0	0	327292	0		0	0	NULL	NULL	NULL	High	run1	1	List2	A_T.wav	AV_T	1	1	1	1	327142	150	1	610	327752
Exp3	2	Exp3-2-2	59.938	1.0.0.142	1	right	yanglanlan	-220948516	2.0.10.242	2.0.10.242	09-12-2019	2019-09-12 10:15:42	18:15:42	female	2.0.10.147	122	Red_C_2.bmp	1903-08-01	0		0	0	329911	0		0	0	NULL	NULL	NULL	High	run1	1	List2	A_T.wav	AV_T	1	1	0	1	329761	150	1	743	330504
Exp3	2	Exp3-2-2	59.938	1.0.0.142	1	right	yanglanlan	-220948516	2.0.10.242	2.0.10.242	09-12-2019	2019-09-12 10:15:42	18:15:42	female	2.0.10.147	123	Catch.bmp	1903-05-09	0		0	1	332381	0		0	0	NULL	NULL	NULL	High	run1		List2	A_S.wav	A_S	0		1	1	332230	151		0	0
Exp3	2	Exp3-2-2	59.938	1.0.0.142	1	right	yanglanlan	-220948516	2.0.10.242	2.0.10.242	09-12-2019	2019-09-12 10:15:42	18:15:42	female	2.0.10.147	124	Red_C_2.bmp	1902-10-21	0		1	0	334816	0		0	0	NULL	NULL	NULL	High	run1	1	List2	A_T.wav	AV_T	1	1	0	1	334666	150	1	893	335559
Exp3	2	Exp3-2-2	59.938	1.0.0.142	1	right	yanglanlan	-220948516	2.0.10.242	2.0.10.242	09-12-2019	2019-09-12 10:15:42	18:15:42	female	2.0.10.147	125	Catch.bmp	1904-02-11	0		0	0	337002	0		0	0	NULL	NULL	NULL	High	run1		List2	A_S.wav	A_S	0		0	1	336852	150		0	0
Exp3	2	Exp3-2-2	59.938	1.0.0.142	1	right	yanglanlan	-220948516	2.0.10.242	2.0.10.242	09-12-2019	2019-09-12 10:15:42	18:15:42	female	2.0.10.147	126	Catch.bmp	1904-03-06	0		0	1	339722	0		0	0	NULL	NULL	NULL	High	run1		List2	A_S.wav	A_S	0		1	1	339571	151		0	0
Exp3	2	Exp3-2-2	59.938	1.0.0.142	1	right	yanglanlan	-220948516	2.0.10.242	2.0.10.242	09-12-2019	2019-09-12 10:15:42	18:15:42	female	2.0.10.147	127	Catch.bmp	1903-07-21	0		0	0	342458	0		0	0	NULL	NULL	NULL	High	run1		List2	A_S.wav	A_S	0		0	1	342308	150		0	0
Exp3	2	Exp3-2-2	59.938	1.0.0.142	1	right	yanglanlan	-220948516	2.0.10.242	2.0.10.242	09-12-2019	2019-09-12 10:15:42	18:15:42	female	2.0.10.147	128	Catch.bmp	1903-11-10	0		0	0	344977	0		0	0	NULL	NULL	NULL	High	run1	1	List2	A_T.wav	A_T	1	1	0	1	344827	150	1	812	345639
Exp3	2	Exp3-2-2	59.938	1.0.0.142	1	right	yanglanlan	-220948516	2.0.10.242	2.0.10.242	09-12-2019	2019-09-12 10:15:42	18:15:42	female	2.0.10.147	129	Catch.bmp	1903-12-07	0		0	1	347547	0		0	0	NULL	NULL	NULL	High	run1	1	List2	A_T.wav	A_T	1	1	1	1	347396	151	1	602	347998
Exp3	2	Exp3-2-2	59.938	1.0.0.142	1	right	yanglanlan	-220948516	2.0.10.242	2.0.10.242	09-12-2019	2019-09-12 10:15:42	18:15:42	female	2.0.10.147	130	Catch.bmp	1903-10-24	0		0	1	350133	0		0	0	NULL	NULL	NULL	High	run1	1	List2	A_T.wav	A_T	1	1	1	1	349982	151	1	906	350888
Exp3	2	Exp3-2-2	59.938	1.0.0.142	1	right	yanglanlan	-220948516	2.0.10.242	2.0.10.242	09-12-2019	2019-09-12 10:15:42	18:15:42	female	2.0.10.147	131	Red_C_2.bmp	1902-08-17	0		0	0	352685	0		0	0	NULL	NULL	NULL	High	run1	1	List2	A_T.wav	AV_T	1	1	0	1	352535	150	1	671	353206
Exp3	2	Exp3-2-2	59.938	1.0.0.142	1	right	yanglanlan	-220948516	2.0.10.242	2.0.10.242	09-12-2019	2019-09-12 10:15:42	18:15:42	female	2.0.10.147	132	Blue_S_2.bmp	1903-04-30	0		0	0	354804	0		0	0	NULL	NULL	NULL	High	run1	1	List2	Catch.wav	V_T	1	1	1	1	354654	150	1	864	355518
Exp3	2	Exp3-2-2	59.938	1.0.0.142	1	right	yanglanlan	-220948516	2.0.10.242	2.0.10.242	09-12-2019	2019-09-12 10:15:42	18:15:42	female	2.0.10.147	133	Blue_S_2.bmp	1902-04-04	0		0	0	357173	0		0	0	NULL	NULL	NULL	High	run1	1	List2	Catch.wav	V_T	1	1	0	1	357023	150	1	607	357630
Exp3	2	Exp3-2-2	59.938	1.0.0.142	1	right	yanglanlan	-220948516	2.0.10.242	2.0.10.242	09-12-2019	2019-09-12 10:15:42	18:15:42	female	2.0.10.147	134	Catch.bmp	1902-04-08	0		0	0	359159	0		0	0	NULL	NULL	NULL	High	run1	1	List2	A_T.wav	A_T	0		0	1	359009	150		0	0
Exp3	2	Exp3-2-2	59.938	1.0.0.142	1	right	yanglanlan	-220948516	2.0.10.242	2.0.10.242	09-12-2019	2019-09-12 10:15:42	18:15:42	female	2.0.10.147	135	Catch.bmp	1902-03-27	0		0	0	361194	0		0	0	NULL	NULL	NULL	High	run1	1	List2	A_T.wav	A_T	1	1	0	1	361044	150	1	963	362007
Exp3	2	Exp3-2-2	59.938	1.0.0.142	1	right	yanglanlan	-220948516	2.0.10.242	2.0.10.242	09-12-2019	2019-09-12 10:15:42	18:15:42	female	2.0.10.147	136	Blue_S_2.bmp	1903-05-09	0		0	0	363230	0		0	0	NULL	NULL	NULL	High	run1	1	List2	A_T.wav	AV_T	1	1	0	2	363080	150	1	582	363662
Exp3	2	Exp3-2-2	59.938	1.0.0.142	1	right	yanglanlan	-220948516	2.0.10.242	2.0.10.242	09-12-2019	2019-09-12 10:15:42	18:15:42	female	2.0.10.147	137	Red_C_2.bmp	1903-04-28	0		0	1	365616	0		0	0	NULL	NULL	NULL	High	run1	1	List2	A_T.wav	AV_T	1	1	1	1	365465	151	1	621	366086
Exp3	2	Exp3-2-2	59.938	1.0.0.142	1	right	yanglanlan	-220948516	2.0.10.242	2.0.10.242	09-12-2019	2019-09-12 10:15:42	18:15:42	female	2.0.10.147	138	Red_S.bmp	1902-09-17	0		0	1	367985	0		0	0	NULL	NULL	NULL	High	run1		List2	A_S.wav	AV_S	0		1	1	367834	151		0	0
Exp3	2	Exp3-2-2	59.938	1.0.0.142	1	right	yanglanlan	-220948516	2.0.10.242	2.0.10.242	09-12-2019	2019-09-12 10:15:42	18:15:42	female	2.0.10.147	139	Catch.bmp	1903-11-03	0		0	0	370187	0		0	0	NULL	NULL	NULL	High	run1	1	List2	A_T.wav	A_T	1	1	0	1	370037	150	1	633	370670
Exp3	2	Exp3-2-2	59.938	1.0.0.142	1	right	yanglanlan	-220948516	2.0.10.242	2.0.10.242	09-12-2019	2019-09-12 10:15:42	18:15:42	female	2.0.10.147	140	Catch.bmp	1903-11-18	0		0	1	372740	0		0	0	NULL	NULL	NULL	High	run1		List2	A_S.wav	A_S	0		1	1	372589	151		0	0
Exp3	2	Exp3-2-2	59.938	1.0.0.142	1	right	yanglanlan	-220948516	2.0.10.242	2.0.10.242	09-12-2019	2019-09-12 10:15:42	18:15:42	female	2.0.10.147	141	Catch.bmp	1902-04-20	0		0	0	375376	851		0	0	NULL	NULL	NULL	High	run1	1	List2	A_T.wav	A_T	1	1	0	1	375226	150	1	548	375774
Exp3	2	Exp3-2-2	59.938	1.0.0.142	1	right	yanglanlan	-220948516	2.0.10.242	2.0.10.242	09-12-2019	2019-09-12 10:15:42	18:15:42	female	2.0.10.147	142	Red_C_2.bmp	1903-03-06	0		0	0	391142	0		0	0	NULL	NULL	NULL	High	run1	1	List2	Catch.wav	V_T	1	1	1	1	390992	150	1	398	391390
Exp3	2	Exp3-2-2	59.938	1.0.0.142	1	right	yanglanlan	-220948516	2.0.10.242	2.0.10.242	09-12-2019	2019-09-12 10:15:42	18:15:42	female	2.0.10.147	143	Blue_C_2.bmp	1903-11-16	0		1	0	393461	0		0	0	NULL	NULL	NULL	High	run1		List2	A_S.wav	AV_S	0		1	1	393311	150		0	0
Exp3	2	Exp3-2-2	59.938	1.0.0.142	1	right	yanglanlan	-220948516	2.0.10.242	2.0.10.242	09-12-2019	2019-09-12 10:15:42	18:15:42	female	2.0.10.147	144	Red_C_2.bmp	1902-03-23	0		0	1	396098	0		0	0	NULL	NULL	NULL	High	run1	1	List2	Catch.wav	V_T	1	1	1	1	395947	151	1	715	396662
Exp3	2	Exp3-2-2	59.938	1.0.0.142	1	right	yanglanlan	-220948516	2.0.10.242	2.0.10.242	09-12-2019	2019-09-12 10:15:42	18:15:42	female	2.0.10.147	145	Catch.bmp	1902-11-21	0		0	0	398066	0		0	0	NULL	NULL	NULL	High	run1	1	List2	A_T.wav	A_T	1	1	1	1	397916	150	1	658	398574
Exp3	2	Exp3-2-2	59.938	1.0.0.142	1	right	yanglanlan	-220948516	2.0.10.242	2.0.10.242	09-12-2019	2019-09-12 10:15:42	18:15:42	female	2.0.10.147	146	Red_C_2.bmp	1904-02-01	0		0	1	400269	0		0	0	NULL	NULL	NULL	High	run1	1	List2	Catch.wav	V_T	1	1	1	1	400118	151	1	552	400670
Exp3	2	Exp3-2-2	59.938	1.0.0.142	1	right	yanglanlan	-220948516	2.0.10.242	2.0.10.242	09-12-2019	2019-09-12 10:15:42	18:15:42	female	2.0.10.147	147	Blue_S_2.bmp	1904-03-15	0		0	0	402921	0		0	0	NULL	NULL	NULL	High	run1	1	List2	Catch.wav	V_T	1	1	0	1	402771	150	1	723	403494
Exp3	2	Exp3-2-2	59.938	1.0.0.142	1	right	yanglanlan	-220948516	2.0.10.242	2.0.10.242	09-12-2019	2019-09-12 10:15:42	18:15:42	female	2.0.10.147	148	Blue_S_2.bmp	1902-10-31	0		0	1	405608	0		0	0	NULL	NULL	NULL	High	run1	1	List2	Catch.wav	V_T	1	1	1	1	405457	151	1	469	405926
Exp3	2	Exp3-2-2	59.938	1.0.0.142	1	right	yanglanlan	-220948516	2.0.10.242	2.0.10.242	09-12-2019	2019-09-12 10:15:42	18:15:42	female	2.0.10.147	149	Red_C_2.bmp	1903-01-13	0		0	0	407793	0		0	0	NULL	NULL	NULL	High	run1	1	List2	Catch.wav	V_T	1	1	0	1	407643	150	1	499	408142
Exp3	2	Exp3-2-2	59.938	1.0.0.142	1	right	yanglanlan	-220948516	2.0.10.242	2.0.10.242	09-12-2019	2019-09-12 10:15:42	18:15:42	female	2.0.10.147	150	Blue_S_2.bmp	1903-03-23	0		0	0	410062	0		0	0	NULL	NULL	NULL	High	run1	1	List2	Catch.wav	V_T	0		0	1	409912	150		0	0
Exp3	2	Exp3-2-2	59.938	1.0.0.142	1	right	yanglanlan	-220948516	2.0.10.242	2.0.10.242	09-12-2019	2019-09-12 10:15:42	18:15:42	female	2.0.10.147	151	Red_C_2.bmp	1903-02-15	0		0	0	412448	0		0	0	NULL	NULL	NULL	High	run1	1	List2	Catch.wav	V_T	1	1	0	1	412298	150	1	300	412598
Exp3	2	Exp3-2-2	59.938	1.0.0.142	1	right	yanglanlan	-220948516	2.0.10.242	2.0.10.242	09-12-2019	2019-09-12 10:15:42	18:15:42	female	2.0.10.147	152	Blue_C.bmp	1904-05-06	0		1	0	414750	0		0	0	NULL	NULL	NULL	High	run1		List2	A_S.wav	AV_S	0		1	1	414600	150		0	0
Exp3	2	Exp3-2-2	59.938	1.0.0.142	1	right	yanglanlan	-220948516	2.0.10.242	2.0.10.242	09-12-2019	2019-09-12 10:15:42	18:15:42	female	2.0.10.147	153	Red_C_2.bmp	1902-06-01	0		1	0	417553	0		0	0	NULL	NULL	NULL	High	run1	1	List2	A_T.wav	AV_T	1	1	0	1	417403	150	1	571	417974
Exp3	2	Exp3-2-2	59.938	1.0.0.142	1	right	yanglanlan	-220948516	2.0.10.242	2.0.10.242	09-12-2019	2019-09-12 10:15:42	18:15:42	female	2.0.10.147	154	Red_C_2.bmp	1903-02-05	0		0	0	419589	0		0	0	NULL	NULL	NULL	High	run1	1	List2	A_T.wav	AV_T	1	1	0	1	419439	150	1	463	419902
Exp3	2	Exp3-2-2	59.938	1.0.0.142	1	right	yanglanlan	-220948516	2.0.10.242	2.0.10.242	09-12-2019	2019-09-12 10:15:42	18:15:42	female	2.0.10.147	155	Blue_C.bmp	1902-06-04	0		0	1	421875	0		0	0	NULL	NULL	NULL	High	Run1		List2	Catch.wav	V_S	0		1	1	421724	151		0	0
Exp3	2	Exp3-2-2	59.938	1.0.0.142	1	right	yanglanlan	-220948516	2.0.10.242	2.0.10.242	09-12-2019	2019-09-12 10:15:42	18:15:42	female	2.0.10.147	156	Blue_S_2.bmp	1903-07-13	0		0	1	423994	0		0	0	NULL	NULL	NULL	High	run1	1	List2	A_T.wav	AV_T	1	1	1	1	423843	151	1	419	424262
Exp3	2	Exp3-2-2	59.938	1.0.0.142	1	right	yanglanlan	-220948516	2.0.10.242	2.0.10.242	09-12-2019	2019-09-12 10:15:42	18:15:42	female	2.0.10.147	157	Catch.bmp	1903-03-15	0		0	0	426446	0		0	0	NULL	NULL	NULL	High	run1	1	List2	A_T.wav	A_T	1	1	0	1	426296	150	1	662	426958
Exp3	2	Exp3-2-2	59.938	1.0.0.142	1	right	yanglanlan	-220948516	2.0.10.242	2.0.10.242	09-12-2019	2019-09-12 10:15:42	18:15:42	female	2.0.10.147	158	Blue_S.bmp	1902-08-05	0		0	0	428765	0		0	0	NULL	NULL	NULL	High	run1		List2	Catch.wav	V_S	0		1	1	428615	150		0	0
Exp3	2	Exp3-2-2	59.938	1.0.0.142	1	right	yanglanlan	-220948516	2.0.10.242	2.0.10.242	09-12-2019	2019-09-12 10:15:42	18:15:42	female	2.0.10.147	159	Catch.bmp	1904-01-12	0		0	0	430934	0		0	0	NULL	NULL	NULL	High	run1		List2	A_S.wav	A_S	0		1	1	430784	150		0	0
Exp3	2	Exp3-2-2	59.938	1.0.0.142	1	right	yanglanlan	-220948516	2.0.10.242	2.0.10.242	09-12-2019	2019-09-12 10:15:42	18:15:42	female	2.0.10.147	160	Red_C_2.bmp	1903-03-01	0		0	0	433604	0		0	0	NULL	NULL	NULL	High	run1	1	List2	A_T.wav	AV_T	1	1	0	2	433454	150	1	479	433933
Exp3	2	Exp3-2-2	59.938	1.0.0.142	1	right	yanglanlan	-220948516	2.0.10.242	2.0.10.242	09-12-2019	2019-09-12 10:15:42	18:15:42	female	2.0.10.147	161	Red_C_2.bmp	1902-12-15	0		0	0	435923	0		0	0	NULL	NULL	NULL	High	run1	1	List2	Catch.wav	V_T	1	1	0	1	435773	150	1	456	436229
Exp3	2	Exp3-2-2	59.938	1.0.0.142	1	right	yanglanlan	-220948516	2.0.10.242	2.0.10.242	09-12-2019	2019-09-12 10:15:42	18:15:42	female	2.0.10.147	162	Red_C_2.bmp	1902-12-28	0		1	0	438158	0		0	0	NULL	NULL	NULL	High	run1	1	List2	Catch.wav	V_T	1	1	0	1	438008	150	1	453	438461
Exp3	2	Exp3-2-2	59.938	1.0.0.142	1	right	yanglanlan	-220948516	2.0.10.242	2.0.10.242	09-12-2019	2019-09-12 10:15:42	18:15:42	female	2.0.10.147	163	Catch.bmp	1902-10-12	0		0	0	440411	0		0	0	NULL	NULL	NULL	High	run1	1	List2	A_T.wav	A_T	1	1	0	1	440261	150	1	776	441037
Exp3	2	Exp3-2-2	59.938	1.0.0.142	1	right	yanglanlan	-220948516	2.0.10.242	2.0.10.242	09-12-2019	2019-09-12 10:15:42	18:15:42	female	2.0.10.147	164	Red_S.bmp	1903-03-02	0		0	0	442580	0		0	0	NULL	NULL	NULL	High	run1		List2	Catch.wav	V_S	0		0	1	442430	150		0	0
Exp3	2	Exp3-2-2	59.938	1.0.0.142	1	right	yanglanlan	-220948516	2.0.10.242	2.0.10.242	09-12-2019	2019-09-12 10:15:42	18:15:42	female	2.0.10.147	165	Blue_S_2.bmp	1903-03-09	0		0	0	444949	0		0	0	NULL	NULL	NULL	High	run1	1	List2	Catch.wav	V_T	1	1	0	1	444799	150	1	526	445325
Exp3	2	Exp3-2-2	59.938	1.0.0.142	1	right	yanglanlan	-220948516	2.0.10.242	2.0.10.242	09-12-2019	2019-09-12 10:15:42	18:15:42	female	2.0.10.147	166	Blue_S_2.bmp	1903-01-18	0		0	0	447268	0		0	0	NULL	NULL	NULL	High	run1	1	List2	Catch.wav	V_T	1	1	0	1	447118	150	1	663	447781
Exp3	2	Exp3-2-2	59.938	1.0.0.142	1	right	yanglanlan	-220948516	2.0.10.242	2.0.10.242	09-12-2019	2019-09-12 10:15:42	18:15:42	female	2.0.10.147	167	Red_C_2.bmp	1903-01-15	0		0	0	449537	0		0	0	NULL	NULL	NULL	High	run1	1	List2	Catch.wav	V_T	1	1	0	1	449387	150	1	514	449901
Exp3	2	Exp3-2-2	59.938	1.0.0.142	1	right	yanglanlan	-220948516	2.0.10.242	2.0.10.242	09-12-2019	2019-09-12 10:15:42	18:15:42	female	2.0.10.147	168	Blue_S_2.bmp	1903-04-29	0		0	0	451806	0		0	0	NULL	NULL	NULL	High	run1	1	List2	A_T.wav	AV_T	1	1	1	1	451656	150	1	661	452317
Exp3	2	Exp3-2-2	59.938	1.0.0.142	1	right	yanglanlan	-220948516	2.0.10.242	2.0.10.242	09-12-2019	2019-09-12 10:15:42	18:15:42	female	2.0.10.147	169	Catch.bmp	1904-01-04	0		0	0	454175	0		0	0	NULL	NULL	NULL	High	run1	1	List2	A_T.wav	A_T	1	1	0	1	454025	150	1	565	454590
Exp3	2	Exp3-2-2	59.938	1.0.0.142	1	right	yanglanlan	-220948516	2.0.10.242	2.0.10.242	09-12-2019	2019-09-12 10:15:42	18:15:42	female	2.0.10.147	170	Red_C_2.bmp	1903-01-22	0		0	0	456795	0		0	0	NULL	NULL	NULL	High	run1	1	List2	Catch.wav	V_T	1	1	0	2	456645	150	1	552	457197
Exp3	2	Exp3-2-2	59.938	1.0.0.142	1	right	yanglanlan	-220948516	2.0.10.242	2.0.10.242	09-12-2019	2019-09-12 10:15:42	18:15:42	female	2.0.10.147	171	Catch.bmp	1902-10-31	0		0	0	459064	0		0	0	NULL	NULL	NULL	High	run1		List2	A_S.wav	A_S	0		0	1	458914	150		0	0
Exp3	2	Exp3-2-2	59.938	1.0.0.142	1	right	yanglanlan	-220948516	2.0.10.242	2.0.10.242	09-12-2019	2019-09-12 10:15:42	18:15:42	female	2.0.10.147	172	Catch.bmp	1902-04-04	0		0	0	461316	0		0	0	NULL	NULL	NULL	High	run1		List2	A_S.wav	A_S	0		0	1	461166	150		0	0
Exp3	2	Exp3-2-2	59.938	1.0.0.142	1	right	yanglanlan	-220948516	2.0.10.242	2.0.10.242	09-12-2019	2019-09-12 10:15:42	18:15:42	female	2.0.10.147	173	Blue_S_2.bmp	1904-01-25	0		0	0	463368	0		0	0	NULL	NULL	NULL	High	run1	1	List2	Catch.wav	V_T	1	1	1	1	463218	150	1	1187	464405
Exp3	2	Exp3-2-2	59.938	1.0.0.142	1	right	yanglanlan	-220948516	2.0.10.242	2.0.10.242	09-12-2019	2019-09-12 10:15:42	18:15:42	female	2.0.10.147	174	Red_C_2.bmp	1903-04-12	0		0	0	466004	0		0	0	NULL	NULL	NULL	High	run1	1	List2	A_T.wav	AV_T	1	1	1	1	465854	150	1	543	466397
Exp3	2	Exp3-2-2	59.938	1.0.0.142	1	right	yanglanlan	-220948516	2.0.10.242	2.0.10.242	09-12-2019	2019-09-12 10:15:42	18:15:42	female	2.0.10.147	175	Catch.bmp	1904-02-09	0		0	0	468357	0		0	0	NULL	NULL	NULL	High	run1	1	List2	A_T.wav	A_T	1	1	0	1	468207	150	1	542	468749
Exp3	2	Exp3-2-2	59.938	1.0.0.142	1	right	yanglanlan	-220948516	2.0.10.242	2.0.10.242	09-12-2019	2019-09-12 10:15:42	18:15:42	female	2.0.10.147	176	Red_C_2.bmp	1902-05-13	0		0	1	471010	0		0	0	NULL	NULL	NULL	High	run1	1	List2	Catch.wav	V_T	1	1	1	1	470859	151	1	507	471366
Exp3	2	Exp3-2-2	59.938	1.0.0.142	1	right	yanglanlan	-220948516	2.0.10.242	2.0.10.242	09-12-2019	2019-09-12 10:15:42	18:15:42	female	2.0.10.147	177	Catch.bmp	1903-02-07	0		1	0	473028	0		0	0	NULL	NULL	NULL	High	run1	1	List2	A_T.wav	A_T	1	1	1	1	472878	150	1	575	473453
Exp3	2	Exp3-2-2	59.938	1.0.0.142	1	right	yanglanlan	-220948516	2.0.10.242	2.0.10.242	09-12-2019	2019-09-12 10:15:42	18:15:42	female	2.0.10.147	178	Catch.bmp	1903-07-08	0		0	0	475314	0		0	0	NULL	NULL	NULL	High	run1	1	List2	A_T.wav	A_T	1	1	0	1	475164	150	1	465	475629
Exp3	2	Exp3-2-2	59.938	1.0.0.142	1	right	yanglanlan	-220948516	2.0.10.242	2.0.10.242	09-12-2019	2019-09-12 10:15:42	18:15:42	female	2.0.10.147	179	Red_C_2.bmp	1903-08-17	0		0	0	477750	0		0	0	NULL	NULL	NULL	High	run1	1	List2	A_T.wav	AV_T	1	1	0	1	477600	150	1	462	478062
Exp3	2	Exp3-2-2	59.938	1.0.0.142	1	right	yanglanlan	-220948516	2.0.10.242	2.0.10.242	09-12-2019	2019-09-12 10:15:42	18:15:42	female	2.0.10.147	180	Catch.bmp	1902-04-03	0		0	0	480236	0		0	0	NULL	NULL	NULL	High	run1	1	List2	A_T.wav	A_T	1	1	0	1	480086	150	1	463	480549
Exp3	2	Exp3-2-2	59.938	1.0.0.142	1	right	yanglanlan	-220948516	2.0.10.242	2.0.10.242	09-12-2019	2019-09-12 10:15:42	18:15:42	female	2.0.10.147	181	Red_C.bmp	1903-02-20	0		1	0	482221	0		0	0	NULL	NULL	NULL	High	run1		List2	Catch.wav	V_S	0		1	1	482071	150		0	0
Exp3	2	Exp3-2-2	59.938	1.0.0.142	1	right	yanglanlan	-220948516	2.0.10.242	2.0.10.242	09-12-2019	2019-09-12 10:15:42	18:15:42	female	2.0.10.147	182	Blue_S_2.bmp	1903-09-03	0		0	0	484574	0		0	0	NULL	NULL	NULL	High	run1	1	List2	A_T.wav	AV_T	1	1	1	1	484424	150	1	566	484990
Exp3	2	Exp3-2-2	59.938	1.0.0.142	1	right	yanglanlan	-220948516	2.0.10.242	2.0.10.242	09-12-2019	2019-09-12 10:15:42	18:15:42	female	2.0.10.147	183	Red_C_2.bmp	1902-04-04	0		0	1	487077	0		0	0	NULL	NULL	NULL	High	run1	1	List2	A_T.wav	AV_T	1	1	1	1	486926	151	1	560	487486
Exp3	2	Exp3-2-2	59.938	1.0.0.142	1	right	yanglanlan	-220948516	2.0.10.242	2.0.10.242	09-12-2019	2019-09-12 10:15:42	18:15:42	female	2.0.10.147	184	Blue_S_2.bmp	1904-01-15	0		0	0	489062	0		0	0	NULL	NULL	NULL	High	run1	1	List2	Catch.wav	V_T	1	1	1	1	488912	150	1	549	489461
Exp3	2	Exp3-2-2	59.938	1.0.0.142	1	right	yanglanlan	-220948516	2.0.10.242	2.0.10.242	09-12-2019	2019-09-12 10:15:42	18:15:42	female	2.0.10.147	185	Blue_S_2.bmp	1903-01-22	0		0	0	491698	0		0	0	NULL	NULL	NULL	High	run1	1	List2	Catch.wav	V_T	1	1	0	1	491548	150	1	689	492237
Exp3	2	Exp3-2-2	59.938	1.0.0.142	1	right	yanglanlan	-220948516	2.0.10.242	2.0.10.242	09-12-2019	2019-09-12 10:15:42	18:15:42	female	2.0.10.147	186	Red_C_2.bmp	1904-03-11	0		0	0	493967	0		0	0	NULL	NULL	NULL	High	run1	1	List2	A_T.wav	AV_T	1	1	1	1	493817	150	1	572	494389
Exp3	2	Exp3-2-2	59.938	1.0.0.142	1	right	yanglanlan	-220948516	2.0.10.242	2.0.10.242	09-12-2019	2019-09-12 10:15:42	18:15:42	female	2.0.10.147	187	Catch.bmp	1902-04-22	0		0	0	496653	0		0	0	NULL	NULL	NULL	High	run1	1	List2	A_T.wav	A_T	1	1	0	1	496503	150	1	902	497405
Exp3	2	Exp3-2-2	59.938	1.0.0.142	1	right	yanglanlan	-220948516	2.0.10.242	2.0.10.242	09-12-2019	2019-09-12 10:15:42	18:15:42	female	2.0.10.147	188	Red_C_2.bmp	1903-07-23	0		0	0	498655	0		0	0	NULL	NULL	NULL	High	run1	1	List2	Catch.wav	V_T	1	1	1	1	498505	150	1	844	499349
Exp3	2	Exp3-2-2	59.938	1.0.0.142	1	right	yanglanlan	-220948516	2.0.10.242	2.0.10.242	09-12-2019	2019-09-12 10:15:42	18:15:42	female	2.0.10.147	189	Red_C.bmp	1904-03-19	0		0	0	501108	0		0	0	NULL	NULL	NULL	High	run1		List2	Catch.wav	V_S	0		0	1	500958	150		0	0
Exp3	2	Exp3-2-2	59.938	1.0.0.142	1	right	yanglanlan	-220948516	2.0.10.242	2.0.10.242	09-12-2019	2019-09-12 10:15:42	18:15:42	female	2.0.10.147	190	Blue_C_2.bmp	1903-06-19	0		0	0	503861	0		0	0	NULL	NULL	NULL	High	run1		List2	A_S.wav	AV_S	0		1	1	503711	150		0	0
Exp3	2	Exp3-2-2	59.938	1.0.0.142	1	right	yanglanlan	-220948516	2.0.10.242	2.0.10.242	09-12-2019	2019-09-12 10:15:42	18:15:42	female	2.0.10.147	191	Catch.bmp	1904-02-20	0		0	0	506347	0		0	0	NULL	NULL	NULL	High	run1		List2	A_S.wav	A_S	0		0	1	506197	150		0	0
Exp3	2	Exp3-2-2	59.938	1.0.0.142	1	right	yanglanlan	-220948516	2.0.10.242	2.0.10.242	09-12-2019	2019-09-12 10:15:42	18:15:42	female	2.0.10.147	192	Red_C_2.bmp	1902-11-13	0		0	0	509066	0		0	0	NULL	NULL	NULL	High	run1	1	List2	A_T.wav	AV_T	1	1	0	1	508916	150	1	785	509701
Exp3	2	Exp3-2-2	59.938	1.0.0.142	1	right	yanglanlan	-220948516	2.0.10.242	2.0.10.242	09-12-2019	2019-09-12 10:15:42	18:15:42	female	2.0.10.147	193	Blue_S_2.bmp	1902-07-13	0		0	1	511269	0		0	0	NULL	NULL	NULL	High	run1	1	List2	Catch.wav	V_T	1	1	1	1	511118	151	1	599	511717
Exp3	2	Exp3-2-2	59.938	1.0.0.142	1	right	yanglanlan	-220948516	2.0.10.242	2.0.10.242	09-12-2019	2019-09-12 10:15:42	18:15:42	female	2.0.10.147	194	Catch.bmp	1903-03-02	0		0	0	513354	0		0	0	NULL	NULL	NULL	High	run1	1	List2	A_T.wav	A_T	1	1	1	1	513204	150	1	785	513989
Exp3	2	Exp3-2-2	59.938	1.0.0.142	1	right	yanglanlan	-220948516	2.0.10.242	2.0.10.242	09-12-2019	2019-09-12 10:15:42	18:15:42	female	2.0.10.147	195	Catch.bmp	1903-06-10	0		0	0	515673	0		0	0	NULL	NULL	NULL	High	run1	1	List2	A_T.wav	A_T	1	1	0	1	515523	150	1	642	516165
Exp3	2	Exp3-2-2	59.938	1.0.0.142	1	right	yanglanlan	-220948516	2.0.10.242	2.0.10.242	09-12-2019	2019-09-12 10:15:42	18:15:42	female	2.0.10.147	196	Blue_S_2.bmp	1902-08-28	0		0	1	518093	0		0	0	NULL	NULL	NULL	High	run1	1	List2	Catch.wav	V_T	1	1	1	1	517942	151	1	702	518644
Exp3	2	Exp3-2-2	59.938	1.0.0.142	1	right	yanglanlan	-220948516	2.0.10.242	2.0.10.242	09-12-2019	2019-09-12 10:15:42	18:15:42	female	2.0.10.147	197	Red_S.bmp	1902-09-10	0		0	0	520211	0		0	0	NULL	NULL	NULL	High	run1		List2	Catch.wav	V_S	0		0	1	520061	150		0	0
Exp3	2	Exp3-2-2	59.938	1.0.0.142	1	right	yanglanlan	-220948516	2.0.10.242	2.0.10.242	09-12-2019	2019-09-12 10:15:42	18:15:42	female	2.0.10.147	198	Catch.bmp	1903-08-15	0		0	0	522447	0		0	0	NULL	NULL	NULL	High	run1	1	List2	A_T.wav	A_T	1	1	1	1	522297	150	1	723	523020
Exp3	2	Exp3-2-2	59.938	1.0.0.142	1	right	yanglanlan	-220948516	2.0.10.242	2.0.10.242	09-12-2019	2019-09-12 10:15:42	18:15:42	female	2.0.10.147	199	Blue_S_2.bmp	1904-01-31	0		0	0	524933	0		0	0	NULL	NULL	NULL	High	run1	1	List2	A_T.wav	AV_T	1	1	0	1	524783	150	1	742	525525
Exp3	2	Exp3-2-2	59.938	1.0.0.142	1	right	yanglanlan	-220948516	2.0.10.242	2.0.10.242	09-12-2019	2019-09-12 10:15:42	18:15:42	female	2.0.10.147	200	Blue_S_2.bmp	1903-06-09	0		0	0	527586	0		0	0	NULL	NULL	NULL	High	run1	1	List2	A_T.wav	AV_T	1	1	0	1	527436	150	1	705	528141
Exp3	2	Exp3-2-2	59.938	1.0.0.142	1	right	yanglanlan	-220948516	2.0.10.242	2.0.10.242	09-12-2019	2019-09-12 10:15:42	18:15:42	female	2.0.10.147	201	Blue_S_2.bmp	1903-01-30	0		0	0	530005	0		0	0	NULL	NULL	NULL	High	run1	1	List2	A_T.wav	AV_T	1	1	0	1	529855	150	1	542	530397
Exp3	2	Exp3-2-2	59.938	1.0.0.142	1	right	yanglanlan	-220948516	2.0.10.242	2.0.10.242	09-12-2019	2019-09-12 10:15:42	18:15:42	female	2.0.10.147	202	Blue_S_2.bmp	1902-04-13	0		0	0	532291	0		0	0	NULL	NULL	NULL	High	run1	1	List2	A_T.wav	AV_T	1	1	0	1	532141	150	1	559	532700
Exp3	2	Exp3-2-2	59.938	1.0.0.142	1	right	yanglanlan	-220948516	2.0.10.242	2.0.10.242	09-12-2019	2019-09-12 10:15:42	18:15:42	female	2.0.10.147	203	Catch.bmp	1904-04-19	0		0	0	534276	0		0	0	NULL	NULL	NULL	High	run1	1	List2	A_T.wav	A_T	1	1	0	1	534126	150	1	742	534868
Exp3	2	Exp3-2-2	59.938	1.0.0.142	1	right	yanglanlan	-220948516	2.0.10.242	2.0.10.242	09-12-2019	2019-09-12 10:15:42	18:15:42	female	2.0.10.147	204	Blue_S.bmp	1903-02-24	0		0	0	536996	0		0	0	NULL	NULL	NULL	High	run1		List2	A_S.wav	AV_S	0		0	2	536846	150		0	0
Exp3	2	Exp3-2-2	59.938	1.0.0.142	1	right	yanglanlan	-220948516	2.0.10.242	2.0.10.242	09-12-2019	2019-09-12 10:15:42	18:15:42	female	2.0.10.147	205	Catch.bmp	1902-07-03	0		0	0	539365	0		0	0	NULL	NULL	NULL	High	run1		List2	A_S.wav	A_S	0		0	1	539215	150		0	0
Exp3	2	Exp3-2-2	59.938	1.0.0.142	1	right	yanglanlan	-220948516	2.0.10.242	2.0.10.242	09-12-2019	2019-09-12 10:15:42	18:15:42	female	2.0.10.147	206	Catch.bmp	1902-11-10	0		0	0	541484	0		0	0	NULL	NULL	NULL	High	run1	1	List2	A_T.wav	A_T	1	1	0	1	541334	150	1	735	542069
Exp3	2	Exp3-2-2	59.938	1.0.0.142	1	right	yanglanlan	-220948516	2.0.10.242	2.0.10.242	09-12-2019	2019-09-12 10:15:42	18:15:42	female	2.0.10.147	207	Blue_S_2.bmp	1903-09-29	0		0	0	543686	0		0	0	NULL	NULL	NULL	High	run1	1	List2	Catch.wav	V_T	1	1	0	1	543536	150	1	588	544124
Exp3	2	Exp3-2-2	59.938	1.0.0.142	1	right	yanglanlan	-220948516	2.0.10.242	2.0.10.242	09-12-2019	2019-09-12 10:15:42	18:15:42	female	2.0.10.147	208	Red_S.bmp	1903-01-06	0		0	0	546205	0		0	0	NULL	NULL	NULL	High	run1		List2	A_S.wav	AV_S	0		1	1	546055	150		0	0
Exp3	2	Exp3-2-2	59.938	1.0.0.142	1	right	yanglanlan	-220948516	2.0.10.242	2.0.10.242	09-12-2019	2019-09-12 10:15:42	18:15:42	female	2.0.10.147	209	Catch.bmp	1902-11-07	0		1	0	548524	0		0	0	NULL	NULL	NULL	High	run1	1	List2	A_T.wav	A_T	1	1	1	1	548374	150	1	590	548964
Exp3	2	Exp3-2-2	59.938	1.0.0.142	1	right	yanglanlan	-220948516	2.0.10.242	2.0.10.242	09-12-2019	2019-09-12 10:15:42	18:15:42	female	2.0.10.147	210	Blue_C_2.bmp	1904-04-12	0		0	0	550727	0		0	0	NULL	NULL	NULL	High	run1		List2	Catch.wav	V_S	0		0	1	550577	150		0	0
Exp3	2	Exp3-2-2	59.938	1.0.0.142	1	right	yanglanlan	-220948516	2.0.10.242	2.0.10.242	09-12-2019	2019-09-12 10:15:42	18:15:42	female	2.0.10.147	211	Red_C_2.bmp	1903-09-08	0		0	0	553513	0		0	0	NULL	NULL	NULL	High	run1	1	List2	A_T.wav	AV_T	1	1	1	1	553363	150	1	545	553908
Exp3	2	Exp3-2-2	59.938	1.0.0.142	1	right	yanglanlan	-220948516	2.0.10.242	2.0.10.242	09-12-2019	2019-09-12 10:15:42	18:15:42	female	2.0.10.147	212	Catch.bmp	1903-09-27	0		0	0	556016	0		0	0	NULL	NULL	NULL	High	run1	1	List2	A_T.wav	A_T	1	1	0	1	555866	150	1	1330	557196
Exp3	2	Exp3-2-2	59.938	1.0.0.142	1	right	yanglanlan	-220948516	2.0.10.242	2.0.10.242	09-12-2019	2019-09-12 10:15:42	18:15:42	female	2.0.10.147	213	Red_S_2.bmp	1903-10-23	0		0	0	558535	0		0	0	NULL	NULL	NULL	High	run1		List2	A_S.wav	AV_S	0		0	1	558385	150	1	540	558925
Exp3	2	Exp3-2-2	59.938	1.0.0.142	1	right	yanglanlan	-220948516	2.0.10.242	2.0.10.242	09-12-2019	2019-09-12 10:15:42	18:15:42	female	2.0.10.147	214	Blue_S_2.bmp	1904-03-12	0		0	0	561088	0		0	0	NULL	NULL	NULL	High	run1	1	List2	A_T.wav	AV_T	1	1	0	1	560938	150	1	1002	561940
Exp3	2	Exp3-2-2	59.938	1.0.0.142	1	right	yanglanlan	-220948516	2.0.10.242	2.0.10.242	09-12-2019	2019-09-12 10:15:42	18:15:42	female	2.0.10.147	215	Red_C_2.bmp	1904-02-11	0		0	0	563774	0		0	0	NULL	NULL	NULL	High	run1	1	List2	A_T.wav	AV_T	1	1	0	1	563624	150	1	580	564204
Exp3	2	Exp3-2-2	59.938	1.0.0.142	1	right	yanglanlan	-220948516	2.0.10.242	2.0.10.242	09-12-2019	2019-09-12 10:15:42	18:15:42	female	2.0.10.147	216	Red_C_2.bmp	1903-04-28	0		0	1	566427	0		0	0	NULL	NULL	NULL	High	run1	1	List2	Catch.wav	V_T	1	1	1	1	566276	151	1	608	566884
Exp3	2	Exp3-2-2	59.938	1.0.0.142	1	right	yanglanlan	-220948516	2.0.10.242	2.0.10.242	09-12-2019	2019-09-12 10:15:42	18:15:42	female	2.0.10.147	217	Blue_C.bmp	1904-04-02	0		0	0	568796	0		0	0	NULL	NULL	NULL	High	run1		List2	A_S.wav	AV_S	0		0	1	568646	150		0	0
Exp3	2	Exp3-2-2	59.938	1.0.0.142	1	right	yanglanlan	-220948516	2.0.10.242	2.0.10.242	09-12-2019	2019-09-12 10:15:42	18:15:42	female	2.0.10.147	218	Red_C_2.bmp	1903-02-24	0		0	0	571565	0		0	0	NULL	NULL	NULL	High	run1	1	List2	A_T.wav	AV_T	1	1	0	1	571415	150	1	574	571989
Exp3	2	Exp3-2-2	59.938	1.0.0.142	1	right	yanglanlan	-220948516	2.0.10.242	2.0.10.242	09-12-2019	2019-09-12 10:15:42	18:15:42	female	2.0.10.147	219	Catch.bmp	1904-01-05	0		0	0	573868	0		0	0	NULL	NULL	NULL	High	run1	1	List2	A_T.wav	A_T	1	1	0	1	573718	150	1	1007	574725
Exp3	2	Exp3-2-2	59.938	1.0.0.142	1	right	yanglanlan	-220948516	2.0.10.242	2.0.10.242	09-12-2019	2019-09-12 10:15:42	18:15:42	female	2.0.10.147	220	Red_C_2.bmp	1902-10-22	0		0	0	576487	0		0	0	NULL	NULL	NULL	High	run1	1	List2	Catch.wav	V_T	1	1	1	1	576337	150	1	547	576884
Exp3	2	Exp3-2-2	59.938	1.0.0.142	1	right	yanglanlan	-220948516	2.0.10.242	2.0.10.242	09-12-2019	2019-09-12 10:15:42	18:15:42	female	2.0.10.147	221	Red_C.bmp	1902-06-16	0		0	0	578673	0		0	0	NULL	NULL	NULL	High	run1		List2	A_S.wav	AV_S	0		0	1	578523	150		0	0
Exp3	2	Exp3-2-2	59.938	1.0.0.142	1	right	yanglanlan	-220948516	2.0.10.242	2.0.10.242	09-12-2019	2019-09-12 10:15:42	18:15:42	female	2.0.10.147	222	Catch.bmp	1902-10-25	0		0	0	580792	0		0	0	NULL	NULL	NULL	High	run1	1	List2	A_T.wav	A_T	1	1	0	1	580642	150	1	626	581268
Exp3	2	Exp3-2-2	59.938	1.0.0.142	1	right	yanglanlan	-220948516	2.0.10.242	2.0.10.242	09-12-2019	2019-09-12 10:15:42	18:15:42	female	2.0.10.147	223	Red_S_2.bmp	1903-10-24	0		0	0	582977	0		0	0	NULL	NULL	NULL	High	run1		List2	Catch.wav	V_S	0		1	1	582827	150		0	0
Exp3	2	Exp3-2-2	59.938	1.0.0.142	1	right	yanglanlan	-220948516	2.0.10.242	2.0.10.242	09-12-2019	2019-09-12 10:15:42	18:15:42	female	2.0.10.147	224	Red_C_2.bmp	1903-07-25	0		0	0	585597	0		0	0	NULL	NULL	NULL	High	run1	1	List2	A_T.wav	AV_T	1	1	0	1	585447	150	1	734	586181
Exp3	2	Exp3-2-2	59.938	1.0.0.142	1	right	yanglanlan	-220948516	2.0.10.242	2.0.10.242	09-12-2019	2019-09-12 10:15:42	18:15:42	female	2.0.10.147	225	Blue_S.bmp	1903-08-21	0		0	0	588049	0		0	0	NULL	NULL	NULL	High	run1		List2	Catch.wav	V_S	0		1	1	587899	150		0	0
Exp3	2	Exp3-2-2	59.938	1.0.0.142	1	right	yanglanlan	-220948516	2.0.10.242	2.0.10.242	09-12-2019	2019-09-12 10:15:42	18:15:42	female	2.0.10.147	226	Red_C_2.bmp	1903-04-23	0		0	0	590585	0		0	0	NULL	NULL	NULL	High	run1	1	List2	Catch.wav	V_T	1	1	0	1	590435	150	1	641	591076
Exp3	2	Exp3-2-2	59.938	1.0.0.142	1	right	yanglanlan	-220948516	2.0.10.242	2.0.10.242	09-12-2019	2019-09-12 10:15:42	18:15:42	female	2.0.10.147	227	Blue_S_2.bmp	1903-07-04	0		0	1	592955	0		0	0	NULL	NULL	NULL	High	run1	1	List2	A_T.wav	AV_T	1	1	1	1	592804	151	1	592	593396
Exp3	2	Exp3-2-2	59.938	1.0.0.142	1	right	yanglanlan	-220948516	2.0.10.242	2.0.10.242	09-12-2019	2019-09-12 10:15:42	18:15:42	female	2.0.10.147	228	Blue_S_2.bmp	1902-11-25	0		1	0	595390	0		0	0	NULL	NULL	NULL	High	run1	1	List2	A_T.wav	AV_T	1	1	0	1	595240	150	1	499	595739
Exp3	2	Exp3-2-2	59.938	1.0.0.142	1	right	yanglanlan	-220948516	2.0.10.242	2.0.10.242	09-12-2019	2019-09-12 10:15:42	18:15:42	female	2.0.10.147	229	Catch.bmp	1903-02-25	0		0	0	597609	0		0	0	NULL	NULL	NULL	High	run1		List2	A_S.wav	A_S	0		0	1	597459	150	1	537	597996
Exp3	2	Exp3-2-2	59.938	1.0.0.142	1	right	yanglanlan	-220948516	2.0.10.242	2.0.10.242	09-12-2019	2019-09-12 10:15:42	18:15:42	female	2.0.10.147	230	Catch.bmp	1902-08-20	0		0	0	599912	0		0	0	NULL	NULL	NULL	High	run1	1	List2	A_T.wav	A_T	1	1	0	1	599762	150	1	553	600315
Exp3	2	Exp3-2-2	59.938	1.0.0.142	1	right	yanglanlan	-220948516	2.0.10.242	2.0.10.242	09-12-2019	2019-09-12 10:15:42	18:15:42	female	2.0.10.147	231	Catch.bmp	1903-07-01	0		0	0	602031	0		0	0	NULL	NULL	NULL	High	run1		List2	A_S.wav	A_S	0		0	1	601881	150		0	0
Exp3	2	Exp3-2-2	59.938	1.0.0.142	1	right	yanglanlan	-220948516	2.0.10.242	2.0.10.242	09-12-2019	2019-09-12 10:15:42	18:15:42	female	2.0.10.147	232	Catch.bmp	1902-09-18	0		0	0	604533	0		0	0	NULL	NULL	NULL	High	run1	1	List2	A_T.wav	A_T	1	1	0	1	604383	150	1	468	604851
Exp3	2	Exp3-2-2	59.938	1.0.0.142	1	right	yanglanlan	-220948516	2.0.10.242	2.0.10.242	09-12-2019	2019-09-12 10:15:42	18:15:42	female	2.0.10.147	233	Blue_S_2.bmp	1902-08-09	0		0	0	606686	0		0	0	NULL	NULL	NULL	High	run1	1	List2	Catch.wav	V_T	1	1	0	2	606536	150	1	987	607523
Exp3	2	Exp3-2-2	59.938	1.0.0.142	1	right	yanglanlan	-220948516	2.0.10.242	2.0.10.242	09-12-2019	2019-09-12 10:15:42	18:15:42	female	2.0.10.147	234	Blue_S_2.bmp	1904-05-03	0		0	0	608788	0		0	0	NULL	NULL	NULL	High	run1	1	List2	Catch.wav	V_T	1	1	0	1	608638	150	1	517	609155
Exp3	2	Exp3-2-2	59.938	1.0.0.142	1	right	yanglanlan	-220948516	2.0.10.242	2.0.10.242	09-12-2019	2019-09-12 10:15:42	18:15:42	female	2.0.10.147	235	Blue_C_2.bmp	1902-03-10	0		0	0	611524	0		0	0	NULL	NULL	NULL	High	run1		List2	A_S.wav	AV_S	0		1	1	611374	150		0	0
Exp3	2	Exp3-2-2	59.938	1.0.0.142	1	right	yanglanlan	-220948516	2.0.10.242	2.0.10.242	09-12-2019	2019-09-12 10:15:42	18:15:42	female	2.0.10.147	236	Blue_S_2.bmp	1904-01-01	0		0	0	613543	0		0	0	NULL	NULL	NULL	High	run1	1	List2	A_T.wav	AV_T	1	1	0	1	613393	150	1	658	614051
Exp3	2	Exp3-2-2	59.938	1.0.0.142	1	right	yanglanlan	-220948516	2.0.10.242	2.0.10.242	09-12-2019	2019-09-12 10:15:42	18:15:42	female	2.0.10.147	237	Red_C_2.bmp	1902-06-13	0		0	0	616162	0		0	0	NULL	NULL	NULL	High	run1	1	List2	Catch.wav	V_T	1	1	1	1	616012	150	1	528	616540
Exp3	2	Exp3-2-2	59.938	1.0.0.142	1	right	yanglanlan	-220948516	2.0.10.242	2.0.10.242	09-12-2019	2019-09-12 10:15:42	18:15:42	female	2.0.10.147	238	Red_C_2.bmp	1902-05-27	0		1	0	618214	0		0	0	NULL	NULL	NULL	High	run1	1	List2	A_T.wav	AV_T	1	1	1	1	618064	150	1	499	618563
Exp3	2	Exp3-2-2	59.938	1.0.0.142	1	right	yanglanlan	-220948516	2.0.10.242	2.0.10.242	09-12-2019	2019-09-12 10:15:42	18:15:42	female	2.0.10.147	239	Catch.bmp	1904-05-17	0		0	0	620250	0		0	0	NULL	NULL	NULL	High	run1	1	List2	A_T.wav	A_T	1	1	0	1	620100	150	1	735	620835
Exp3	2	Exp3-2-2	59.938	1.0.0.142	1	right	yanglanlan	-220948516	2.0.10.242	2.0.10.242	09-12-2019	2019-09-12 10:15:42	18:15:42	female	2.0.10.147	240	Red_S_2.bmp	1904-02-18	0		0	0	623003	0		0	0	NULL	NULL	NULL	High	run1		List2	Catch.wav	V_S	0		0	1	622853	150	1	543	623396
Exp3	2	Exp3-2-2	59.938	1.0.0.142	1	right	yanglanlan	-220948516	2.0.10.242	2.0.10.242	09-12-2019	2019-09-12 10:15:42	18:15:42	female	2.0.10.147	241	Blue_S_2.bmp	1903-12-08	0		0	0	625672	0		0	0	NULL	NULL	NULL	High	run1	1	List2	Catch.wav	V_T	1	1	0	1	625522	150	1	769	626291
Exp3	2	Exp3-2-2	59.938	1.0.0.142	1	right	yanglanlan	-220948516	2.0.10.242	2.0.10.242	09-12-2019	2019-09-12 10:15:42	18:15:42	female	2.0.10.147	242	Blue_S_2.bmp	1903-01-08	0		0	0	628258	0		0	0	NULL	NULL	NULL	High	run1	1	List2	A_T.wav	AV_T	1	1	1	1	628108	150	1	695	628803
Exp3	2	Exp3-2-2	59.938	1.0.0.142	1	right	yanglanlan	-220948516	2.0.10.242	2.0.10.242	09-12-2019	2019-09-12 10:15:42	18:15:42	female	2.0.10.147	243	Catch.bmp	1903-08-22	0		0	0	630511	0		0	0	NULL	NULL	NULL	High	run1		List2	A_S.wav	A_S	0		0	1	630361	150		0	0
Exp3	2	Exp3-2-2	59.938	1.0.0.142	1	right	yanglanlan	-220948516	2.0.10.242	2.0.10.242	09-12-2019	2019-09-12 10:15:42	18:15:42	female	2.0.10.147	244	Red_C.bmp	1903-10-28	0		0	0	633063	0		0	0	NULL	NULL	NULL	High	run1		List2	A_S.wav	AV_S	0		0	1	632913	150		0	0
Exp3	2	Exp3-2-2	59.938	1.0.0.142	1	right	yanglanlan	-220948516	2.0.10.242	2.0.10.242	09-12-2019	2019-09-12 10:15:42	18:15:42	female	2.0.10.147	245	Blue_S_2.bmp	1903-05-30	0		0	0	635683	0		0	0	NULL	NULL	NULL	High	run1	1	List2	Catch.wav	V_T	1	1	0	1	635533	150	1	902	636435
Exp3	2	Exp3-2-2	59.938	1.0.0.142	1	right	yanglanlan	-220948516	2.0.10.242	2.0.10.242	09-12-2019	2019-09-12 10:15:42	18:15:42	female	2.0.10.147	246	Red_C_2.bmp	1903-02-17	0		0	0	638085	0		0	0	NULL	NULL	NULL	High	run1	1	List2	A_T.wav	AV_T	0		1	1	637935	150		0	0
Exp3	2	Exp3-2-2	59.938	1.0.0.142	1	right	yanglanlan	-220948516	2.0.10.242	2.0.10.242	09-12-2019	2019-09-12 10:15:42	18:15:42	female	2.0.10.147	247	Blue_S_2.bmp	1903-08-17	0		0	0	640438	0		0	0	NULL	NULL	NULL	High	run1	1	List2	Catch.wav	V_T	1	1	0	1	640288	150	1	931	641219
Exp3	2	Exp3-2-2	59.938	1.0.0.142	1	right	yanglanlan	-220948516	2.0.10.242	2.0.10.242	09-12-2019	2019-09-12 10:15:42	18:15:42	female	2.0.10.147	248	Blue_C_2.bmp	1902-08-24	0		0	0	642924	0		0	0	NULL	NULL	NULL	High	run1		List2	Catch.wav	V_S	0		0	1	642774	150	1	693	643467
Exp3	2	Exp3-2-2	59.938	1.0.0.142	1	right	yanglanlan	-220948516	2.0.10.242	2.0.10.242	09-12-2019	2019-09-12 10:15:42	18:15:42	female	2.0.10.147	249	Blue_S_2.bmp	1903-11-22	0		0	0	645043	0		0	0	NULL	NULL	NULL	High	run1	1	List2	A_T.wav	AV_T	1	1	0	2	644893	150	1	606	645499
Exp3	2	Exp3-2-2	59.938	1.0.0.142	1	right	yanglanlan	-220948516	2.0.10.242	2.0.10.242	09-12-2019	2019-09-12 10:15:42	18:15:42	female	2.0.10.147	250	Blue_S_2.bmp	1902-07-20	0		0	0	647612	0		0	0	NULL	NULL	NULL	High	run1	1	List2	A_T.wav	AV_T	1	1	0	1	647462	150	1	933	648395
Exp3	2	Exp3-2-2	59.938	1.0.0.142	1	right	yanglanlan	-220948516	2.0.10.242	2.0.10.242	09-12-2019	2019-09-12 10:15:42	18:15:42	female	2.0.10.147	251	Blue_S_2.bmp	1904-02-13	0		0	1	649698	0		0	0	NULL	NULL	NULL	High	run1	1	List2	Catch.wav	V_T	0		1	1	649547	151		0	0
Exp3	2	Exp3-2-2	59.938	1.0.0.142	1	right	yanglanlan	-220948516	2.0.10.242	2.0.10.242	09-12-2019	2019-09-12 10:15:42	18:15:42	female	2.0.10.147	252	Red_C_2.bmp	1903-03-07	0		0	0	652434	0		0	0	NULL	NULL	NULL	High	run1	1	List2	A_T.wav	AV_T	1	1	0	1	652284	150	1	503	652787
Exp3	2	Exp3-2-2	59.938	1.0.0.142	1	right	yanglanlan	-220948516	2.0.10.242	2.0.10.242	09-12-2019	2019-09-12 10:15:42	18:15:42	female	2.0.10.147	253	Catch.bmp	1902-06-13	0		0	0	654753	0		0	0	NULL	NULL	NULL	High	run1	1	List2	A_T.wav	A_T	1	1	0	1	654603	150	1	664	655267
Exp3	2	Exp3-2-2	59.938	1.0.0.142	1	right	yanglanlan	-220948516	2.0.10.242	2.0.10.242	09-12-2019	2019-09-12 10:15:42	18:15:42	female	2.0.10.147	254	Blue_S_2.bmp	1902-09-11	0		0	0	656805	0		0	0	NULL	NULL	NULL	High	run1	1	List2	A_T.wav	AV_T	1	1	0	1	656655	150	1	916	657571
Exp3	2	Exp3-2-2	59.938	1.0.0.142	1	right	yanglanlan	-220948516	2.0.10.242	2.0.10.242	09-12-2019	2019-09-12 10:15:42	18:15:42	female	2.0.10.147	255	Red_S_2.bmp	1904-01-11	0		0	1	658941	0		0	0	NULL	NULL	NULL	High	run1		List2	Catch.wav	V_S	0		1	1	658790	151		0	0
Exp3	2	Exp3-2-2	59.938	1.0.0.142	1	right	yanglanlan	-220948516	2.0.10.242	2.0.10.242	09-12-2019	2019-09-12 10:15:42	18:15:42	female	2.0.10.147	256	Red_C_2.bmp	1902-07-28	0		0	0	661627	0		0	0	NULL	NULL	NULL	High	run1	1	List2	Catch.wav	V_T	1	1	0	1	661477	150	1	446	661923
Exp3	2	Exp3-2-2	59.938	1.0.0.142	1	right	yanglanlan	-220948516	2.0.10.242	2.0.10.242	09-12-2019	2019-09-12 10:15:42	18:15:42	female	2.0.10.147	257	Blue_C.bmp	1902-08-23	0		0	0	663729	0		0	0	NULL	NULL	NULL	High	Run1		List2	Catch.wav	V_S	0		0	1	663579	150		0	0
Exp3	2	Exp3-2-2	59.938	1.0.0.142	1	right	yanglanlan	-220948516	2.0.10.242	2.0.10.242	09-12-2019	2019-09-12 10:15:42	18:15:42	female	2.0.10.147	258	Catch.bmp	1902-08-20	0		0	1	665915	0		0	0	NULL	NULL	NULL	High	run1	1	List2	A_T.wav	A_T	1	1	1	1	665764	151	1	1007	666771
Exp3	2	Exp3-2-2	59.938	1.0.0.142	1	right	yanglanlan	-220948516	2.0.10.242	2.0.10.242	09-12-2019	2019-09-12 10:15:42	18:15:42	female	2.0.10.147	259	Catch.bmp	1903-10-04	0		1	0	668033	0		0	0	NULL	NULL	NULL	High	run1	1	List2	A_T.wav	A_T	0		0	1	667883	150		0	0
Exp3	2	Exp3-2-2	59.938	1.0.0.142	1	right	yanglanlan	-220948516	2.0.10.242	2.0.10.242	09-12-2019	2019-09-12 10:15:42	18:15:42	female	2.0.10.147	260	Catch.bmp	1902-05-11	0		0	1	670620	0		0	0	NULL	NULL	NULL	High	run1	1	List2	A_T.wav	A_T	1	1	1	1	670469	151	1	718	671187
