# Supplementary material for: Visual Perceptual Load Attenuates Age-Related Audiovisual Integration in an Audiovisual Discrimination Task
Source: Front Psychol. 2021 Sep 29;12:740221. doi: 10.3389/fpsyg.2021.740221 (PMC8511317; doi:10.3389/fpsyg.2021.740221)
Supplement: Supplementary file 1 [file Data_Sheet_1.ZIP › Export data/Group 1_Data_Younger/Exp3_High load/Subject_03.xlsx]

## Sheet: Sheet1
ExperimentName	Subject	DataFile.Basename	Display.RefreshRate	ExperimentVersion	Group	Handedness	Name	RandomSeed	RuntimeVersion	RuntimeVersionExpected	SessionDate	SessionStartDateTimeUtc	SessionTime	Sex	StudioVersion	Block	Image	ITI	ITI.ACC	ITI.CRESP	ITI.DurationError	ITI.OnsetDelay	ITI.OnsetTime	ITI.OnsetToOnsetTime	ITI.RESP	ITI.RT	ITI.RTTime	List1	List1.Cycle	List1.Sample	PercetualLoad	Procedure	Response	Running	Sound	StimulusType	Target.ACC	Target.CRESP	Target.DurationError	Target.OnsetDelay	Target.OnsetTime	Target.OnsetToOnsetTime	Target.RESP	Target.RT	Target.RTTime
Exp3	3	Exp3-3-1	59.938	1.0.0.142	1	right	chendengfeng	-1173799236	2.0.10.242	2.0.10.242	09-13-2019	2019-09-13 01:17:31	09:17:31	female	2.0.10.147	1	Catch.bmp	1903-07-01	0		0	67	54998	0		0	0	10	1	1	High	Prac	1	List1	A_T.wav	A_T	0		192	1	54781	217		0	0
Exp3	3	Exp3-3-1	59.938	1.0.0.142	1	right	chendengfeng	-1173799236	2.0.10.242	2.0.10.242	09-13-2019	2019-09-13 01:17:31	09:17:31	female	2.0.10.147	2	Red_C_2.bmp	1903-11-03	0		0	1	57484	0		0	0	6	1	2	High	Prac	1	List1	Catch.wav	V_T	1	1	1	1	57333	151	1	447	57780
Exp3	3	Exp3-3-1	59.938	1.0.0.142	1	right	chendengfeng	-1173799236	2.0.10.242	2.0.10.242	09-13-2019	2019-09-13 01:17:31	09:17:31	female	2.0.10.147	3	Red_C.bmp	1902-12-19	0		0	0	60036	0		0	0	5	1	3	High	Prac		List1	Catch.wav	V_S	0		0	1	59886	150		0	0
Exp3	3	Exp3-3-1	59.938	1.0.0.142	1	right	chendengfeng	-1173799236	2.0.10.242	2.0.10.242	09-13-2019	2019-09-13 01:17:31	09:17:31	female	2.0.10.147	4	Catch.bmp	1902-05-24	0		0	0	62322	0		0	0	10	1	4	High	Prac	1	List1	A_T.wav	A_T	1	1	1	1	62172	150	1	592	62764
Exp3	3	Exp3-3-1	59.938	1.0.0.142	1	right	chendengfeng	-1173799236	2.0.10.242	2.0.10.242	09-13-2019	2019-09-13 01:17:31	09:17:31	female	2.0.10.147	5	Catch.bmp	1903-05-17	0		0	0	64357	0		0	0	9	1	5	High	Prac		List1	A_S.wav	A_S	0		0	1	64207	150		0	0
Exp3	3	Exp3-3-1	59.938	1.0.0.142	1	right	chendengfeng	-1173799236	2.0.10.242	2.0.10.242	09-13-2019	2019-09-13 01:17:31	09:17:31	female	2.0.10.147	6	Catch.bmp	1903-09-25	0		0	0	66810	0		0	0	9	1	6	High	Prac		List1	A_S.wav	A_S	0		0	1	66660	150		0	0
Exp3	3	Exp3-3-1	59.938	1.0.0.142	1	right	chendengfeng	-1173799236	2.0.10.242	2.0.10.242	09-13-2019	2019-09-13 01:17:31	09:17:31	female	2.0.10.147	7	Blue_S_2.bmp	1904-02-10	0		0	0	69379	0		0	0	14	1	7	High	Prac	1	List1	A_T.wav	AV_T	1	1	0	1	69229	150	1	447	69676
Exp3	3	Exp3-3-1	59.938	1.0.0.142	1	right	chendengfeng	-1173799236	2.0.10.242	2.0.10.242	09-13-2019	2019-09-13 01:17:31	09:17:31	female	2.0.10.147	8	Red_C_2.bmp	1903-03-18	0		0	0	72032	0		0	0	6	1	8	High	Prac	1	List1	Catch.wav	V_T	1	1	0	1	71882	150	1	554	72436
Exp3	3	Exp3-3-1	59.938	1.0.0.142	1	right	chendengfeng	-1173799236	2.0.10.242	2.0.10.242	09-13-2019	2019-09-13 01:17:31	09:17:31	female	2.0.10.147	9	Catch.bmp	1903-03-08	0		0	0	74368	0		0	0	10	1	9	High	Prac	1	List1	A_T.wav	A_T	1	1	0	2	74218	150	1	874	75092
Exp3	3	Exp3-3-1	59.938	1.0.0.142	1	right	chendengfeng	-1173799236	2.0.10.242	2.0.10.242	09-13-2019	2019-09-13 01:17:31	09:17:31	female	2.0.10.147	10	Blue_S_2.bmp	1904-03-19	0		0	0	76687	0		0	0	4	1	10	High	Prac	1	List1	Catch.wav	V_T	1	1	0	1	76537	150	1	563	77100
Exp3	3	Exp3-3-1	59.938	1.0.0.142	1	right	chendengfeng	-1173799236	2.0.10.242	2.0.10.242	09-13-2019	2019-09-13 01:17:31	09:17:31	female	2.0.10.147	11	Catch.bmp	1903-11-25	0		0	1	79390	0		0	0	9	1	11	High	Prac		List1	A_S.wav	A_S	0		1	1	79239	151		0	0
Exp3	3	Exp3-3-1	59.938	1.0.0.142	1	right	chendengfeng	-1173799236	2.0.10.242	2.0.10.242	09-13-2019	2019-09-13 01:17:31	09:17:31	female	2.0.10.147	12	Red_C_2.bmp	1903-02-17	0		0	1	82026	0		0	0	16	1	12	High	Prac	1	List1	A_T.wav	AV_T	1	1	1	1	81875	151	1	368	82243
Exp3	3	Exp3-3-1	59.938	1.0.0.142	1	right	chendengfeng	-1173799236	2.0.10.242	2.0.10.242	09-13-2019	2019-09-13 01:17:31	09:17:31	female	2.0.10.147	13	Blue_C_2.bmp	1902-03-17	0		0	0	84328	0		0	0	12	1	13	High	Prac		List1	A_S.wav	AV_S	0		0	1	84178	150		0	0
Exp3	3	Exp3-3-1	59.938	1.0.0.142	1	right	chendengfeng	-1173799236	2.0.10.242	2.0.10.242	09-13-2019	2019-09-13 01:17:31	09:17:31	female	2.0.10.147	14	Blue_S_2.bmp	1903-02-08	0		0	0	86363	0		0	0	14	1	14	High	Prac	1	List1	A_T.wav	AV_T	1	1	0	1	86213	150	1	390	86603
Exp3	3	Exp3-3-1	59.938	1.0.0.142	1	right	chendengfeng	-1173799236	2.0.10.242	2.0.10.242	09-13-2019	2019-09-13 01:17:31	09:17:31	female	2.0.10.147	15	Blue_S.bmp	1904-03-11	0		0	0	88649	0		0	0	3	1	15	High	Prac		List1	Catch.wav	V_S	0		1	1	88499	150		0	0
Exp3	3	Exp3-3-1	59.938	1.0.0.142	1	right	chendengfeng	-1173799236	2.0.10.242	2.0.10.242	09-13-2019	2019-09-13 01:17:31	09:17:31	female	2.0.10.147	16	Catch.bmp	1903-09-21	0		0	0	91385	0		0	0	10	1	16	High	Prac	1	List1	A_T.wav	A_T	1	1	1	1	91235	150	1	432	91667
Exp3	3	Exp3-3-1	59.938	1.0.0.142	1	right	chendengfeng	-1173799236	2.0.10.242	2.0.10.242	09-13-2019	2019-09-13 01:17:31	09:17:31	female	2.0.10.147	17	Blue_S_2.bmp	1903-08-18	0		0	1	93905	0		0	0	14	1	17	High	Prac	1	List1	A_T.wav	AV_T	1	1	1	1	93754	151	1	506	94260
Exp3	3	Exp3-3-1	59.938	1.0.0.142	1	right	chendengfeng	-1173799236	2.0.10.242	2.0.10.242	09-13-2019	2019-09-13 01:17:31	09:17:31	female	2.0.10.147	18	Red_C_2.bmp	1903-12-19	0		1	0	96390	0		0	0	6	1	18	High	Prac	1	List1	Catch.wav	V_T	1	1	1	1	96240	150	1	395	96635
Exp3	3	Exp3-3-1	59.938	1.0.0.142	1	right	chendengfeng	-1173799236	2.0.10.242	2.0.10.242	09-13-2019	2019-09-13 01:17:31	09:17:31	female	2.0.10.147	19	Blue_S_2.bmp	1904-01-23	0		0	0	98993	0		0	0	4	1	19	High	Prac	1	List1	Catch.wav	V_T	1	1	0	1	98843	150	1	544	99387
Exp3	3	Exp3-3-1	59.938	1.0.0.142	1	right	chendengfeng	-1173799236	2.0.10.242	2.0.10.242	09-13-2019	2019-09-13 01:17:31	09:17:31	female	2.0.10.147	20	Catch.bmp	1902-03-23	0		0	0	101629	0		0	0	10	1	20	High	Prac	1	List1	A_T.wav	A_T	1	1	1	1	101479	150	1	548	102027
Exp3	3	Exp3-3-1	59.938	1.0.0.142	1	right	chendengfeng	-1173799236	2.0.10.242	2.0.10.242	09-13-2019	2019-09-13 01:17:31	09:17:31	female	2.0.10.147	21	Catch.bmp	1904-03-04	0		0	0	112457	0		0	0	NULL	NULL	NULL	High	run1	1	List2	A_T.wav	A_T	1	1	0	1	112307	150	1	511	112818
Exp3	3	Exp3-3-1	59.938	1.0.0.142	1	right	chendengfeng	-1173799236	2.0.10.242	2.0.10.242	09-13-2019	2019-09-13 01:17:31	09:17:31	female	2.0.10.147	22	Blue_S_2.bmp	1903-02-15	0		0	0	115143	0		0	0	NULL	NULL	NULL	High	run1	1	List2	A_T.wav	AV_T	1	1	0	1	114993	150	1	425	115418
Exp3	3	Exp3-3-1	59.938	1.0.0.142	1	right	chendengfeng	-1173799236	2.0.10.242	2.0.10.242	09-13-2019	2019-09-13 01:17:31	09:17:31	female	2.0.10.147	23	Blue_S_2.bmp	1902-10-11	0		0	1	117446	0		0	0	NULL	NULL	NULL	High	run1	1	List2	A_T.wav	AV_T	1	1	1	1	117295	151	1	347	117642
Exp3	3	Exp3-3-1	59.938	1.0.0.142	1	right	chendengfeng	-1173799236	2.0.10.242	2.0.10.242	09-13-2019	2019-09-13 01:17:31	09:17:31	female	2.0.10.147	24	Red_S_2.bmp	1903-09-18	0		1	0	119614	0		0	0	NULL	NULL	NULL	High	run1		List2	Catch.wav	V_S	0		1	1	119464	150	1	331	119795
Exp3	3	Exp3-3-1	59.938	1.0.0.142	1	right	chendengfeng	-1173799236	2.0.10.242	2.0.10.242	09-13-2019	2019-09-13 01:17:31	09:17:31	female	2.0.10.147	25	Red_C_2.bmp	1902-08-27	0		0	0	122134	0		0	0	NULL	NULL	NULL	High	run1	1	List2	A_T.wav	AV_T	1	1	0	1	121984	150	1	330	122314
Exp3	3	Exp3-3-1	59.938	1.0.0.142	1	right	chendengfeng	-1173799236	2.0.10.242	2.0.10.242	09-13-2019	2019-09-13 01:17:31	09:17:31	female	2.0.10.147	26	Red_C_2.bmp	1903-01-06	0		0	1	124253	0		0	0	NULL	NULL	NULL	High	run1	1	List2	A_T.wav	AV_T	1	1	1	1	124102	151	1	396	124498
Exp3	3	Exp3-3-1	59.938	1.0.0.142	1	right	chendengfeng	-1173799236	2.0.10.242	2.0.10.242	09-13-2019	2019-09-13 01:17:31	09:17:31	female	2.0.10.147	27	Red_C_2.bmp	1902-03-22	0		0	0	126505	0		0	0	NULL	NULL	NULL	High	run1	1	List2	A_T.wav	AV_T	1	1	0	1	126355	150	1	511	126866
Exp3	3	Exp3-3-1	59.938	1.0.0.142	1	right	chendengfeng	-1173799236	2.0.10.242	2.0.10.242	09-13-2019	2019-09-13 01:17:31	09:17:31	female	2.0.10.147	28	Blue_S_2.bmp	1903-02-03	0		0	0	128474	0		0	0	NULL	NULL	NULL	High	run1	1	List2	A_T.wav	AV_T	1	1	0	2	128324	150	1	414	128738
Exp3	3	Exp3-3-1	59.938	1.0.0.142	1	right	chendengfeng	-1173799236	2.0.10.242	2.0.10.242	09-13-2019	2019-09-13 01:17:31	09:17:31	female	2.0.10.147	29	Catch.bmp	1903-10-14	0		0	0	130759	0		0	0	NULL	NULL	NULL	High	run1		List2	A_S.wav	A_S	0		0	1	130609	150		0	0
Exp3	3	Exp3-3-1	59.938	1.0.0.142	1	right	chendengfeng	-1173799236	2.0.10.242	2.0.10.242	09-13-2019	2019-09-13 01:17:31	09:17:31	female	2.0.10.147	30	Red_C_2.bmp	1903-04-29	0		0	0	133345	0		0	0	NULL	NULL	NULL	High	run1	1	List2	Catch.wav	V_T	1	1	1	1	133195	150	1	519	133714
Exp3	3	Exp3-3-1	59.938	1.0.0.142	1	right	chendengfeng	-1173799236	2.0.10.242	2.0.10.242	09-13-2019	2019-09-13 01:17:31	09:17:31	female	2.0.10.147	31	Catch.bmp	1902-12-09	0		1	0	135714	0		0	0	NULL	NULL	NULL	High	run1	1	List2	A_T.wav	A_T	1	1	1	1	135564	150	1	606	136170
Exp3	3	Exp3-3-1	59.938	1.0.0.142	1	right	chendengfeng	-1173799236	2.0.10.242	2.0.10.242	09-13-2019	2019-09-13 01:17:31	09:17:31	female	2.0.10.147	32	Catch.bmp	1902-10-27	0		0	0	137950	0		0	0	NULL	NULL	NULL	High	run1		List2	A_S.wav	A_S	0		0	1	137800	150		0	0
Exp3	3	Exp3-3-1	59.938	1.0.0.142	1	right	chendengfeng	-1173799236	2.0.10.242	2.0.10.242	09-13-2019	2019-09-13 01:17:31	09:17:31	female	2.0.10.147	33	Blue_S_2.bmp	1903-12-26	0		0	1	140203	0		0	0	NULL	NULL	NULL	High	run1	1	List2	Catch.wav	V_T	1	1	1	1	140052	151	1	366	140418
Exp3	3	Exp3-3-1	59.938	1.0.0.142	1	right	chendengfeng	-1173799236	2.0.10.242	2.0.10.242	09-13-2019	2019-09-13 01:17:31	09:17:31	female	2.0.10.147	34	Red_S.bmp	1902-03-26	0		0	0	142822	0		0	0	NULL	NULL	NULL	High	run1		List2	A_S.wav	AV_S	0		1	1	142672	150		0	0
Exp3	3	Exp3-3-1	59.938	1.0.0.142	1	right	chendengfeng	-1173799236	2.0.10.242	2.0.10.242	09-13-2019	2019-09-13 01:17:31	09:17:31	female	2.0.10.147	35	Blue_S_2.bmp	1902-11-20	0		0	0	144857	0		0	0	NULL	NULL	NULL	High	run1	1	List2	Catch.wav	V_T	1	1	1	1	144707	150	1	503	145210
Exp3	3	Exp3-3-1	59.938	1.0.0.142	1	right	chendengfeng	-1173799236	2.0.10.242	2.0.10.242	09-13-2019	2019-09-13 01:17:31	09:17:31	female	2.0.10.147	36	Catch.bmp	1904-02-11	0		0	1	147060	0		0	0	NULL	NULL	NULL	High	run1	1	List2	A_T.wav	A_T	1	1	1	1	146909	151	1	724	147633
Exp3	3	Exp3-3-1	59.938	1.0.0.142	1	right	chendengfeng	-1173799236	2.0.10.242	2.0.10.242	09-13-2019	2019-09-13 01:17:31	09:17:31	female	2.0.10.147	37	Red_C_2.bmp	1902-08-26	0		0	0	149712	0		0	0	NULL	NULL	NULL	High	run1	1	List2	A_T.wav	AV_T	1	1	0	1	149562	150	1	495	150057
Exp3	3	Exp3-3-1	59.938	1.0.0.142	1	right	chendengfeng	-1173799236	2.0.10.242	2.0.10.242	09-13-2019	2019-09-13 01:17:31	09:17:31	female	2.0.10.147	38	Red_C_2.bmp	1904-01-25	0		0	0	151831	0		0	0	NULL	NULL	NULL	High	run1	1	List2	A_T.wav	AV_T	1	1	0	1	151681	150	1	480	152161
Exp3	3	Exp3-3-1	59.938	1.0.0.142	1	right	chendengfeng	-1173799236	2.0.10.242	2.0.10.242	09-13-2019	2019-09-13 01:17:31	09:17:31	female	2.0.10.147	39	Blue_S_2.bmp	1903-02-01	0		0	0	154467	0		0	0	NULL	NULL	NULL	High	run1	1	List2	Catch.wav	V_T	1	1	1	1	154317	150	1	437	154754
Exp3	3	Exp3-3-1	59.938	1.0.0.142	1	right	chendengfeng	-1173799236	2.0.10.242	2.0.10.242	09-13-2019	2019-09-13 01:17:31	09:17:31	female	2.0.10.147	40	Catch.bmp	1903-02-14	0		0	0	156753	0		0	0	NULL	NULL	NULL	High	run1	1	List2	A_T.wav	A_T	1	1	1	1	156603	150	1	558	157161
Exp3	3	Exp3-3-1	59.938	1.0.0.142	1	right	chendengfeng	-1173799236	2.0.10.242	2.0.10.242	09-13-2019	2019-09-13 01:17:31	09:17:31	female	2.0.10.147	41	Catch.bmp	1903-04-02	0		0	0	159055	0		0	0	NULL	NULL	NULL	High	run1	1	List2	A_T.wav	A_T	1	1	0	1	158905	150	1	617	159522
Exp3	3	Exp3-3-1	59.938	1.0.0.142	1	right	chendengfeng	-1173799236	2.0.10.242	2.0.10.242	09-13-2019	2019-09-13 01:17:31	09:17:31	female	2.0.10.147	42	Catch.bmp	1903-02-05	0		0	0	161391	0		0	0	NULL	NULL	NULL	High	run1	1	List2	A_T.wav	A_T	1	1	0	1	161241	150	1	529	161770
Exp3	3	Exp3-3-1	59.938	1.0.0.142	1	right	chendengfeng	-1173799236	2.0.10.242	2.0.10.242	09-13-2019	2019-09-13 01:17:31	09:17:31	female	2.0.10.147	43	Red_C_2.bmp	1904-03-20	0		0	0	163677	0		0	0	NULL	NULL	NULL	High	run1	1	List2	A_T.wav	AV_T	1	1	0	1	163527	150	1	530	164057
Exp3	3	Exp3-3-1	59.938	1.0.0.142	1	right	chendengfeng	-1173799236	2.0.10.242	2.0.10.242	09-13-2019	2019-09-13 01:17:31	09:17:31	female	2.0.10.147	44	Blue_S_2.bmp	1903-02-06	0		0	1	166380	0		0	0	NULL	NULL	NULL	High	run1	1	List2	A_T.wav	AV_T	1	1	1	1	166229	151	1	620	166849
Exp3	3	Exp3-3-1	59.938	1.0.0.142	1	right	chendengfeng	-1173799236	2.0.10.242	2.0.10.242	09-13-2019	2019-09-13 01:17:31	09:17:31	female	2.0.10.147	45	Catch.bmp	1903-08-29	0		0	0	168665	0		0	0	NULL	NULL	NULL	High	run1	1	List2	A_T.wav	A_T	1	1	0	1	168515	150	1	542	169057
Exp3	3	Exp3-3-1	59.938	1.0.0.142	1	right	chendengfeng	-1173799236	2.0.10.242	2.0.10.242	09-13-2019	2019-09-13 01:17:31	09:17:31	female	2.0.10.147	46	Catch.bmp	1904-04-27	0		0	0	171151	0		0	0	NULL	NULL	NULL	High	run1		List2	A_S.wav	A_S	0		0	1	171001	150		0	0
Exp3	3	Exp3-3-1	59.938	1.0.0.142	1	right	chendengfeng	-1173799236	2.0.10.242	2.0.10.242	09-13-2019	2019-09-13 01:17:31	09:17:31	female	2.0.10.147	47	Catch.bmp	1903-04-13	0		0	0	173937	0		0	0	NULL	NULL	NULL	High	run1	1	List2	A_T.wav	A_T	1	1	0	1	173787	150	1	518	174305
Exp3	3	Exp3-3-1	59.938	1.0.0.142	1	right	chendengfeng	-1173799236	2.0.10.242	2.0.10.242	09-13-2019	2019-09-13 01:17:31	09:17:31	female	2.0.10.147	48	Red_S.bmp	1903-09-03	0		0	0	176290	0		0	0	NULL	NULL	NULL	High	run1		List2	Catch.wav	V_S	0		0	1	176140	150		0	0
Exp3	3	Exp3-3-1	59.938	1.0.0.142	1	right	chendengfeng	-1173799236	2.0.10.242	2.0.10.242	09-13-2019	2019-09-13 01:17:31	09:17:31	female	2.0.10.147	49	Blue_S_2.bmp	1904-02-25	0		0	0	178859	0		0	0	NULL	NULL	NULL	High	run1	1	List2	Catch.wav	V_T	1	1	0	1	178709	150	1	388	179097
Exp3	3	Exp3-3-1	59.938	1.0.0.142	1	right	chendengfeng	-1173799236	2.0.10.242	2.0.10.242	09-13-2019	2019-09-13 01:17:31	09:17:31	female	2.0.10.147	50	Blue_S_2.bmp	1902-10-08	0		0	1	181529	0		0	0	NULL	NULL	NULL	High	run1	1	List2	A_T.wav	AV_T	1	1	1	1	181378	151	1	414	181792
Exp3	3	Exp3-3-1	59.938	1.0.0.142	1	right	chendengfeng	-1173799236	2.0.10.242	2.0.10.242	09-13-2019	2019-09-13 01:17:31	09:17:31	female	2.0.10.147	51	Catch.bmp	1903-05-08	0		0	1	183698	0		0	0	NULL	NULL	NULL	High	run1	1	List2	A_T.wav	A_T	1	1	0	1	183547	151	1	589	184136
Exp3	3	Exp3-3-1	59.938	1.0.0.142	1	right	chendengfeng	-1173799236	2.0.10.242	2.0.10.242	09-13-2019	2019-09-13 01:17:31	09:17:31	female	2.0.10.147	52	Catch.bmp	1902-11-01	0		0	0	186083	0		0	0	NULL	NULL	NULL	High	run1	1	List2	A_T.wav	A_T	1	1	0	1	185933	150	1	459	186392
Exp3	3	Exp3-3-1	59.938	1.0.0.142	1	right	chendengfeng	-1173799236	2.0.10.242	2.0.10.242	09-13-2019	2019-09-13 01:17:31	09:17:31	female	2.0.10.147	53	Blue_S_2.bmp	1903-10-15	0		0	0	188269	0		0	0	NULL	NULL	NULL	High	run1	1	List2	Catch.wav	V_T	1	1	1	1	188119	150	1	369	188488
Exp3	3	Exp3-3-1	59.938	1.0.0.142	1	right	chendengfeng	-1173799236	2.0.10.242	2.0.10.242	09-13-2019	2019-09-13 01:17:31	09:17:31	female	2.0.10.147	54	Blue_S_2.bmp	1903-05-23	0		0	0	190805	0		0	0	NULL	NULL	NULL	High	run1	1	List2	Catch.wav	V_T	1	1	0	1	190655	150	1	369	191024
Exp3	3	Exp3-3-1	59.938	1.0.0.142	1	right	chendengfeng	-1173799236	2.0.10.242	2.0.10.242	09-13-2019	2019-09-13 01:17:31	09:17:31	female	2.0.10.147	55	Catch.bmp	1903-04-06	0		0	0	193191	0		0	0	NULL	NULL	NULL	High	run1		List2	A_S.wav	A_S	0		0	1	193041	150		0	0
Exp3	3	Exp3-3-1	59.938	1.0.0.142	1	right	chendengfeng	-1173799236	2.0.10.242	2.0.10.242	09-13-2019	2019-09-13 01:17:31	09:17:31	female	2.0.10.147	56	Blue_S_2.bmp	1902-06-20	0		0	0	195593	0		0	0	NULL	NULL	NULL	High	run1	1	List2	A_T.wav	AV_T	1	1	0	1	195443	150	1	437	195880
Exp3	3	Exp3-3-1	59.938	1.0.0.142	1	right	chendengfeng	-1173799236	2.0.10.242	2.0.10.242	09-13-2019	2019-09-13 01:17:31	09:17:31	female	2.0.10.147	57	Red_C_2.bmp	1903-09-27	0		0	0	197645	0		0	0	NULL	NULL	NULL	High	run1	1	List2	A_T.wav	AV_T	1	1	0	1	197495	150	1	353	197848
Exp3	3	Exp3-3-1	59.938	1.0.0.142	1	right	chendengfeng	-1173799236	2.0.10.242	2.0.10.242	09-13-2019	2019-09-13 01:17:31	09:17:31	female	2.0.10.147	58	Catch.bmp	1902-10-21	0		0	1	200165	0		0	0	NULL	NULL	NULL	High	run1	1	List2	A_T.wav	A_T	1	1	1	1	200014	151	1	539	200553
Exp3	3	Exp3-3-1	59.938	1.0.0.142	1	right	chendengfeng	-1173799236	2.0.10.242	2.0.10.242	09-13-2019	2019-09-13 01:17:31	09:17:31	female	2.0.10.147	59	Blue_C_2.bmp	1903-07-11	0		0	0	202350	0		0	0	NULL	NULL	NULL	High	run1		List2	Catch.wav	V_S	0		1	1	202200	150		0	0
Exp3	3	Exp3-3-1	59.938	1.0.0.142	1	right	chendengfeng	-1173799236	2.0.10.242	2.0.10.242	09-13-2019	2019-09-13 01:17:31	09:17:31	female	2.0.10.147	60	Red_S_2.bmp	1902-10-22	0		0	0	204853	0		0	0	NULL	NULL	NULL	High	run1		List2	A_S.wav	AV_S	0		0	1	204703	150		0	0
Exp3	3	Exp3-3-1	59.938	1.0.0.142	1	right	chendengfeng	-1173799236	2.0.10.242	2.0.10.242	09-13-2019	2019-09-13 01:17:31	09:17:31	female	2.0.10.147	61	Red_C_2.bmp	1903-07-05	0		0	0	207088	0		0	0	NULL	NULL	NULL	High	run1	1	List2	A_T.wav	AV_T	1	1	0	1	206938	150	1	382	207320
Exp3	3	Exp3-3-1	59.938	1.0.0.142	1	right	chendengfeng	-1173799236	2.0.10.242	2.0.10.242	09-13-2019	2019-09-13 01:17:31	09:17:31	female	2.0.10.147	62	Red_C_2.bmp	1903-03-24	0		0	0	209524	0		0	0	NULL	NULL	NULL	High	run1	1	List2	Catch.wav	V_T	1	1	1	1	209374	150	1	642	210016
Exp3	3	Exp3-3-1	59.938	1.0.0.142	1	right	chendengfeng	-1173799236	2.0.10.242	2.0.10.242	09-13-2019	2019-09-13 01:17:31	09:17:31	female	2.0.10.147	63	Blue_C.bmp	1902-10-02	0		0	0	211860	0		0	0	NULL	NULL	NULL	High	run1		List2	A_S.wav	AV_S	0		0	1	211710	150		0	0
Exp3	3	Exp3-3-1	59.938	1.0.0.142	1	right	chendengfeng	-1173799236	2.0.10.242	2.0.10.242	09-13-2019	2019-09-13 01:17:31	09:17:31	female	2.0.10.147	64	Catch.bmp	1903-09-01	0		0	0	214079	0		0	0	NULL	NULL	NULL	High	run1	1	List2	A_T.wav	A_T	1	1	0	1	213929	150	1	486	214415
Exp3	3	Exp3-3-1	59.938	1.0.0.142	1	right	chendengfeng	-1173799236	2.0.10.242	2.0.10.242	09-13-2019	2019-09-13 01:17:31	09:17:31	female	2.0.10.147	65	Catch.bmp	1904-03-19	0		0	1	216582	0		0	0	NULL	NULL	NULL	High	run1	1	List2	A_T.wav	A_T	1	1	1	1	216431	151	1	624	217055
Exp3	3	Exp3-3-1	59.938	1.0.0.142	1	right	chendengfeng	-1173799236	2.0.10.242	2.0.10.242	09-13-2019	2019-09-13 01:17:31	09:17:31	female	2.0.10.147	66	Red_C_2.bmp	1902-08-27	0		0	0	219284	0		0	0	NULL	NULL	NULL	High	run1	1	List2	Catch.wav	V_T	1	1	1	1	219134	150	1	354	219488
Exp3	3	Exp3-3-1	59.938	1.0.0.142	1	right	chendengfeng	-1173799236	2.0.10.242	2.0.10.242	09-13-2019	2019-09-13 01:17:31	09:17:31	female	2.0.10.147	67	Blue_S_2.bmp	1904-01-08	0		0	0	221403	0		0	0	NULL	NULL	NULL	High	run1	1	List2	Catch.wav	V_T	1	1	0	1	221253	150	1	570	221823
Exp3	3	Exp3-3-1	59.938	1.0.0.142	1	right	chendengfeng	-1173799236	2.0.10.242	2.0.10.242	09-13-2019	2019-09-13 01:17:31	09:17:31	female	2.0.10.147	68	Red_C_2.bmp	1903-12-19	0		0	1	224023	0		0	0	NULL	NULL	NULL	High	run1	1	List2	Catch.wav	V_T	1	1	1	1	223872	151	1	455	224327
Exp3	3	Exp3-3-1	59.938	1.0.0.142	1	right	chendengfeng	-1173799236	2.0.10.242	2.0.10.242	09-13-2019	2019-09-13 01:17:31	09:17:31	female	2.0.10.147	69	Red_C_2.bmp	1903-03-14	0		0	0	226625	0		0	0	NULL	NULL	NULL	High	run1	1	List2	Catch.wav	V_T	1	1	0	1	226475	150	1	508	226983
Exp3	3	Exp3-3-1	59.938	1.0.0.142	1	right	chendengfeng	-1173799236	2.0.10.242	2.0.10.242	09-13-2019	2019-09-13 01:17:31	09:17:31	female	2.0.10.147	70	Catch.bmp	1903-04-18	0		0	0	228944	0		0	0	NULL	NULL	NULL	High	run1		List2	A_S.wav	A_S	0		1	1	228794	150		0	0
Exp3	3	Exp3-3-1	59.938	1.0.0.142	1	right	chendengfeng	-1173799236	2.0.10.242	2.0.10.242	09-13-2019	2019-09-13 01:17:31	09:17:31	female	2.0.10.147	71	Blue_S_2.bmp	1903-04-29	0		0	0	231380	0		0	0	NULL	NULL	NULL	High	run1	1	List2	A_T.wav	AV_T	1	1	0	1	231230	150	1	441	231671
Exp3	3	Exp3-3-1	59.938	1.0.0.142	1	right	chendengfeng	-1173799236	2.0.10.242	2.0.10.242	09-13-2019	2019-09-13 01:17:31	09:17:31	female	2.0.10.147	72	Red_C_2.bmp	1904-05-15	0		0	0	233749	0		0	0	NULL	NULL	NULL	High	run1	1	List2	A_T.wav	AV_T	1	1	0	1	233599	150	1	544	234143
Exp3	3	Exp3-3-1	59.938	1.0.0.142	1	right	chendengfeng	-1173799236	2.0.10.242	2.0.10.242	09-13-2019	2019-09-13 01:17:31	09:17:31	female	2.0.10.147	73	Catch.bmp	1902-07-11	0		0	0	236502	0		0	0	NULL	NULL	NULL	High	run1	1	List2	A_T.wav	A_T	1	1	0	1	236352	150	1	527	236879
Exp3	3	Exp3-3-1	59.938	1.0.0.142	1	right	chendengfeng	-1173799236	2.0.10.242	2.0.10.242	09-13-2019	2019-09-13 01:17:31	09:17:31	female	2.0.10.147	74	Blue_S_2.bmp	1903-08-07	0		0	0	238588	0		0	0	NULL	NULL	NULL	High	run1	1	List2	A_T.wav	AV_T	1	1	0	2	238438	150	1	554	238992
Exp3	3	Exp3-3-1	59.938	1.0.0.142	1	right	chendengfeng	-1173799236	2.0.10.242	2.0.10.242	09-13-2019	2019-09-13 01:17:31	09:17:31	female	2.0.10.147	75	Catch.bmp	1903-01-09	0		0	0	241057	0		0	0	NULL	NULL	NULL	High	run1		List2	A_S.wav	A_S	0		0	1	240907	150		0	0
Exp3	3	Exp3-3-1	59.938	1.0.0.142	1	right	chendengfeng	-1173799236	2.0.10.242	2.0.10.242	09-13-2019	2019-09-13 01:17:31	09:17:31	female	2.0.10.147	76	Red_S_2.bmp	1904-05-09	0		0	0	243376	0		0	0	NULL	NULL	NULL	High	run1		List2	Catch.wav	V_S	0		1	1	243226	150		0	0
Exp3	3	Exp3-3-1	59.938	1.0.0.142	1	right	chendengfeng	-1173799236	2.0.10.242	2.0.10.242	09-13-2019	2019-09-13 01:17:31	09:17:31	female	2.0.10.147	77	Blue_S_2.bmp	1903-04-28	0		0	0	246179	0		0	0	NULL	NULL	NULL	High	run1	1	List2	Catch.wav	V_T	1	1	0	1	246029	150	1	434	246463
Exp3	3	Exp3-3-1	59.938	1.0.0.142	1	right	chendengfeng	-1173799236	2.0.10.242	2.0.10.242	09-13-2019	2019-09-13 01:17:31	09:17:31	female	2.0.10.147	78	Catch.bmp	1903-01-27	0		0	0	248548	0		0	0	NULL	NULL	NULL	High	run1	1	List2	A_T.wav	A_T	1	1	1	1	248398	150	1	696	249094
Exp3	3	Exp3-3-1	59.938	1.0.0.142	1	right	chendengfeng	-1173799236	2.0.10.242	2.0.10.242	09-13-2019	2019-09-13 01:17:31	09:17:31	female	2.0.10.147	79	Blue_S_2.bmp	1902-10-20	0		0	0	250834	0		0	0	NULL	NULL	NULL	High	run1	1	List2	Catch.wav	V_T	1	1	0	2	250684	150	1	666	251350
Exp3	3	Exp3-3-1	59.938	1.0.0.142	1	right	chendengfeng	-1173799236	2.0.10.242	2.0.10.242	09-13-2019	2019-09-13 01:17:31	09:17:31	female	2.0.10.147	80	Blue_S_2.bmp	1903-01-28	0		0	0	253019	0		0	0	NULL	NULL	NULL	High	run1	1	List2	A_T.wav	AV_T	1	1	1	1	252869	150	1	585	253454
Exp3	3	Exp3-3-1	59.938	1.0.0.142	1	right	chendengfeng	-1173799236	2.0.10.242	2.0.10.242	09-13-2019	2019-09-13 01:17:31	09:17:31	female	2.0.10.147	81	Red_C_2.bmp	1903-10-25	0		0	0	255305	0		0	0	NULL	NULL	NULL	High	run1	1	List2	Catch.wav	V_T	1	1	1	1	255155	150	1	611	255766
Exp3	3	Exp3-3-1	59.938	1.0.0.142	1	right	chendengfeng	-1173799236	2.0.10.242	2.0.10.242	09-13-2019	2019-09-13 01:17:31	09:17:31	female	2.0.10.147	82	Catch.bmp	1903-09-04	0		0	1	257858	0		0	0	NULL	NULL	NULL	High	run1	1	List2	A_T.wav	A_T	1	1	1	1	257707	151	1	555	258262
Exp3	3	Exp3-3-1	59.938	1.0.0.142	1	right	chendengfeng	-1173799236	2.0.10.242	2.0.10.242	09-13-2019	2019-09-13 01:17:31	09:17:31	female	2.0.10.147	83	Blue_S_2.bmp	1902-09-02	0		0	0	260360	0		0	0	NULL	NULL	NULL	High	run1	1	List2	Catch.wav	V_T	1	1	1	1	260210	150	1	444	260654
Exp3	3	Exp3-3-1	59.938	1.0.0.142	1	right	chendengfeng	-1173799236	2.0.10.242	2.0.10.242	09-13-2019	2019-09-13 01:17:31	09:17:31	female	2.0.10.147	84	Catch.bmp	1903-04-26	0		0	0	262496	0		0	0	NULL	NULL	NULL	High	run1	1	List2	A_T.wav	A_T	1	1	0	1	262346	150	1	644	262990
Exp3	3	Exp3-3-1	59.938	1.0.0.142	1	right	chendengfeng	-1173799236	2.0.10.242	2.0.10.242	09-13-2019	2019-09-13 01:17:31	09:17:31	female	2.0.10.147	85	Blue_S_2.bmp	1904-03-16	0		0	0	264865	0		0	0	NULL	NULL	NULL	High	run1	1	List2	A_T.wav	AV_T	1	1	0	1	264715	150	1	563	265278
Exp3	3	Exp3-3-1	59.938	1.0.0.142	1	right	chendengfeng	-1173799236	2.0.10.242	2.0.10.242	09-13-2019	2019-09-13 01:17:31	09:17:31	female	2.0.10.147	86	Catch.bmp	1903-10-26	0		0	0	267551	0		0	0	NULL	NULL	NULL	High	run1		List2	A_S.wav	A_S	0		0	1	267401	150		0	0
Exp3	3	Exp3-3-1	59.938	1.0.0.142	1	right	chendengfeng	-1173799236	2.0.10.242	2.0.10.242	09-13-2019	2019-09-13 01:17:31	09:17:31	female	2.0.10.147	87	Catch.bmp	1902-10-05	0		0	0	270154	0		0	0	NULL	NULL	NULL	High	run1	1	List2	A_T.wav	A_T	1	1	0	1	270004	150	1	619	270623
Exp3	3	Exp3-3-1	59.938	1.0.0.142	1	right	chendengfeng	-1173799236	2.0.10.242	2.0.10.242	09-13-2019	2019-09-13 01:17:31	09:17:31	female	2.0.10.147	88	Blue_C_2.bmp	1903-08-31	0		0	1	272323	0		0	0	NULL	NULL	NULL	High	run1		List2	A_S.wav	AV_S	0		1	1	272172	151		0	0
Exp3	3	Exp3-3-1	59.938	1.0.0.142	1	right	chendengfeng	-1173799236	2.0.10.242	2.0.10.242	09-13-2019	2019-09-13 01:17:31	09:17:31	female	2.0.10.147	89	Catch.bmp	1904-03-11	0		0	0	274875	0		0	0	NULL	NULL	NULL	High	run1	1	List2	A_T.wav	A_T	1	1	0	1	274725	150	1	561	275286
Exp3	3	Exp3-3-1	59.938	1.0.0.142	1	right	chendengfeng	-1173799236	2.0.10.242	2.0.10.242	09-13-2019	2019-09-13 01:17:31	09:17:31	female	2.0.10.147	90	Red_C_2.bmp	1903-09-08	0		0	0	277561	0		0	0	NULL	NULL	NULL	High	run1	1	List2	Catch.wav	V_T	1	1	1	1	277411	150	1	475	277886
Exp3	3	Exp3-3-1	59.938	1.0.0.142	1	right	chendengfeng	-1173799236	2.0.10.242	2.0.10.242	09-13-2019	2019-09-13 01:17:31	09:17:31	female	2.0.10.147	91	Blue_S_2.bmp	1903-03-15	0		0	0	280064	0		0	0	NULL	NULL	NULL	High	run1	1	List2	Catch.wav	V_T	1	1	0	1	279914	150	1	532	280446
Exp3	3	Exp3-3-1	59.938	1.0.0.142	1	right	chendengfeng	-1173799236	2.0.10.242	2.0.10.242	09-13-2019	2019-09-13 01:17:31	09:17:31	female	2.0.10.147	92	Red_C.bmp	1904-01-12	0		0	0	282383	0		0	0	NULL	NULL	NULL	High	run1		List2	Catch.wav	V_S	0		0	1	282233	150		0	0
Exp3	3	Exp3-3-1	59.938	1.0.0.142	1	right	chendengfeng	-1173799236	2.0.10.242	2.0.10.242	09-13-2019	2019-09-13 01:17:31	09:17:31	female	2.0.10.147	93	Catch.bmp	1902-05-01	0		1	0	285102	0		0	0	NULL	NULL	NULL	High	run1	1	List2	A_T.wav	A_T	1	1	1	1	284952	150	1	597	285549
Exp3	3	Exp3-3-1	59.938	1.0.0.142	1	right	chendengfeng	-1173799236	2.0.10.242	2.0.10.242	09-13-2019	2019-09-13 01:17:31	09:17:31	female	2.0.10.147	94	Red_C_2.bmp	1902-10-09	0		0	1	287105	0		0	0	NULL	NULL	NULL	High	run1	1	List2	A_T.wav	AV_T	1	1	1	1	286954	151	1	540	287494
Exp3	3	Exp3-3-1	59.938	1.0.0.142	1	right	chendengfeng	-1173799236	2.0.10.242	2.0.10.242	09-13-2019	2019-09-13 01:17:31	09:17:31	female	2.0.10.147	95	Blue_S_2.bmp	1903-06-22	0		0	1	289274	0		0	0	NULL	NULL	NULL	High	run1	1	List2	Catch.wav	V_T	1	1	1	1	289123	151	1	538	289661
Exp3	3	Exp3-3-1	59.938	1.0.0.142	1	right	chendengfeng	-1173799236	2.0.10.242	2.0.10.242	09-13-2019	2019-09-13 01:17:31	09:17:31	female	2.0.10.147	96	Red_C_2.bmp	1903-08-31	0		0	0	291693	0		0	0	NULL	NULL	NULL	High	run1	1	List2	Catch.wav	V_T	1	1	0	2	291543	150	1	486	292029
Exp3	3	Exp3-3-1	59.938	1.0.0.142	1	right	chendengfeng	-1173799236	2.0.10.242	2.0.10.242	09-13-2019	2019-09-13 01:17:31	09:17:31	female	2.0.10.147	97	Blue_S_2.bmp	1902-08-22	0		0	0	294195	0		0	0	NULL	NULL	NULL	High	run1	1	List2	Catch.wav	V_T	1	1	0	1	294045	150	1	552	294597
Exp3	3	Exp3-3-1	59.938	1.0.0.142	1	right	chendengfeng	-1173799236	2.0.10.242	2.0.10.242	09-13-2019	2019-09-13 01:17:31	09:17:31	female	2.0.10.147	98	Red_C.bmp	1902-03-17	0		0	0	296314	0		0	0	NULL	NULL	NULL	High	run1		List2	A_S.wav	AV_S	0		1	1	296164	150		0	0
Exp3	3	Exp3-3-1	59.938	1.0.0.142	1	right	chendengfeng	-1173799236	2.0.10.242	2.0.10.242	09-13-2019	2019-09-13 01:17:31	09:17:31	female	2.0.10.147	99	Red_C_2.bmp	1903-11-26	0		0	0	298333	0		0	0	NULL	NULL	NULL	High	run1	1	List2	Catch.wav	V_T	1	1	0	1	298183	150	1	383	298566
Exp3	3	Exp3-3-1	59.938	1.0.0.142	1	right	chendengfeng	-1173799236	2.0.10.242	2.0.10.242	09-13-2019	2019-09-13 01:17:31	09:17:31	female	2.0.10.147	100	Red_C_2.bmp	1904-03-19	0		0	0	300919	0		0	0	NULL	NULL	NULL	High	run1	1	List2	A_T.wav	AV_T	1	1	0	1	300769	150	1	564	301333
Exp3	3	Exp3-3-1	59.938	1.0.0.142	1	right	chendengfeng	-1173799236	2.0.10.242	2.0.10.242	09-13-2019	2019-09-13 01:17:31	09:17:31	female	2.0.10.147	101	Red_C_2.bmp	1902-11-12	0		0	1	303622	0		0	0	NULL	NULL	NULL	High	run1	1	List2	A_T.wav	AV_T	1	1	1	1	303471	151	1	382	303853
Exp3	3	Exp3-3-1	59.938	1.0.0.142	1	right	chendengfeng	-1173799236	2.0.10.242	2.0.10.242	09-13-2019	2019-09-13 01:17:31	09:17:31	female	2.0.10.147	102	Catch.bmp	1903-02-25	0		0	0	305824	0		0	0	NULL	NULL	NULL	High	run1	1	List2	A_T.wav	A_T	1	1	0	1	305674	150	1	515	306189
Exp3	3	Exp3-3-1	59.938	1.0.0.142	1	right	chendengfeng	-1173799236	2.0.10.242	2.0.10.242	09-13-2019	2019-09-13 01:17:31	09:17:31	female	2.0.10.147	103	Red_C_2.bmp	1902-08-31	0		0	0	308126	0		0	0	NULL	NULL	NULL	High	run1	1	List2	Catch.wav	V_T	1	1	1	1	307976	150	1	445	308421
Exp3	3	Exp3-3-1	59.938	1.0.0.142	1	right	chendengfeng	-1173799236	2.0.10.242	2.0.10.242	09-13-2019	2019-09-13 01:17:31	09:17:31	female	2.0.10.147	104	Catch.bmp	1903-05-16	0		0	0	310262	0		0	0	NULL	NULL	NULL	High	run1	1	List2	A_T.wav	A_T	1	1	1	1	310112	150	1	533	310645
Exp3	3	Exp3-3-1	59.938	1.0.0.142	1	right	chendengfeng	-1173799236	2.0.10.242	2.0.10.242	09-13-2019	2019-09-13 01:17:31	09:17:31	female	2.0.10.147	105	Red_C_2.bmp	1904-05-05	0		0	0	312648	0		0	0	NULL	NULL	NULL	High	run1	1	List2	A_T.wav	AV_T	1	1	0	1	312498	150	1	459	312957
Exp3	3	Exp3-3-1	59.938	1.0.0.142	1	right	chendengfeng	-1173799236	2.0.10.242	2.0.10.242	09-13-2019	2019-09-13 01:17:31	09:17:31	female	2.0.10.147	106	Catch.bmp	1904-02-15	0		0	0	315384	0		0	0	NULL	NULL	NULL	High	run1	1	List2	A_T.wav	A_T	1	1	0	1	315234	150	1	523	315757
Exp3	3	Exp3-3-1	59.938	1.0.0.142	1	right	chendengfeng	-1173799236	2.0.10.242	2.0.10.242	09-13-2019	2019-09-13 01:17:31	09:17:31	female	2.0.10.147	107	Red_C_2.bmp	1903-03-24	0		0	0	318053	0		0	0	NULL	NULL	NULL	High	run1	1	List2	A_T.wav	AV_T	1	1	0	1	317903	150	1	429	318332
Exp3	3	Exp3-3-1	59.938	1.0.0.142	1	right	chendengfeng	-1173799236	2.0.10.242	2.0.10.242	09-13-2019	2019-09-13 01:17:31	09:17:31	female	2.0.10.147	108	Blue_S.bmp	1903-05-03	0		0	0	320389	0		0	0	NULL	NULL	NULL	High	run1		List2	Catch.wav	V_S	0		1	1	320239	150		0	0
Exp3	3	Exp3-3-1	59.938	1.0.0.142	1	right	chendengfeng	-1173799236	2.0.10.242	2.0.10.242	09-13-2019	2019-09-13 01:17:31	09:17:31	female	2.0.10.147	109	Blue_S_2.bmp	1903-10-28	0		0	0	322825	0		0	0	NULL	NULL	NULL	High	run1	1	List2	A_T.wav	AV_T	1	1	1	1	322675	150	1	457	323132
Exp3	3	Exp3-3-1	59.938	1.0.0.142	1	right	chendengfeng	-1173799236	2.0.10.242	2.0.10.242	09-13-2019	2019-09-13 01:17:31	09:17:31	female	2.0.10.147	110	Catch.bmp	1904-03-27	0		0	1	325378	0		0	0	NULL	NULL	NULL	High	run1	1	List2	A_T.wav	A_T	1	1	1	1	325227	151	1	490	325717
Exp3	3	Exp3-3-1	59.938	1.0.0.142	1	right	chendengfeng	-1173799236	2.0.10.242	2.0.10.242	09-13-2019	2019-09-13 01:17:31	09:17:31	female	2.0.10.147	111	Blue_S_2.bmp	1902-05-05	0		0	0	328080	0		0	0	NULL	NULL	NULL	High	run1	1	List2	A_T.wav	AV_T	1	1	0	1	327930	150	1	442	328372
Exp3	3	Exp3-3-1	59.938	1.0.0.142	1	right	chendengfeng	-1173799236	2.0.10.242	2.0.10.242	09-13-2019	2019-09-13 01:17:31	09:17:31	female	2.0.10.147	112	Red_C_2.bmp	1902-07-24	0		0	0	330099	0		0	0	NULL	NULL	NULL	High	run1	1	List2	Catch.wav	V_T	1	1	1	1	329949	150	1	439	330388
Exp3	3	Exp3-3-1	59.938	1.0.0.142	1	right	chendengfeng	-1173799236	2.0.10.242	2.0.10.242	09-13-2019	2019-09-13 01:17:31	09:17:31	female	2.0.10.147	113	Blue_C.bmp	1903-07-14	0		0	1	332185	0		0	0	NULL	NULL	NULL	High	Run1		List2	Catch.wav	V_S	0		1	1	332034	151		0	0
Exp3	3	Exp3-3-1	59.938	1.0.0.142	1	right	chendengfeng	-1173799236	2.0.10.242	2.0.10.242	09-13-2019	2019-09-13 01:17:31	09:17:31	female	2.0.10.147	114	Red_S_2.bmp	1904-02-09	0		0	0	334687	0		0	0	NULL	NULL	NULL	High	run1		List2	A_S.wav	AV_S	0		1	1	334537	150		0	0
Exp3	3	Exp3-3-1	59.938	1.0.0.142	1	right	chendengfeng	-1173799236	2.0.10.242	2.0.10.242	09-13-2019	2019-09-13 01:17:31	09:17:31	female	2.0.10.147	115	Red_C_2.bmp	1903-08-02	0		0	0	337390	0		0	0	NULL	NULL	NULL	High	run1	1	List2	A_T.wav	AV_T	1	1	0	1	337240	150	1	388	337628
Exp3	3	Exp3-3-1	59.938	1.0.0.142	1	right	chendengfeng	-1173799236	2.0.10.242	2.0.10.242	09-13-2019	2019-09-13 01:17:31	09:17:31	female	2.0.10.147	116	Red_C_2.bmp	1903-01-17	0		0	0	339859	0		0	0	NULL	NULL	NULL	High	run1	1	List2	Catch.wav	V_T	1	1	1	1	339709	150	1	567	340276
Exp3	3	Exp3-3-1	59.938	1.0.0.142	1	right	chendengfeng	-1173799236	2.0.10.242	2.0.10.242	09-13-2019	2019-09-13 01:17:31	09:17:31	female	2.0.10.147	117	Red_S.bmp	1902-09-09	0		0	0	342128	0		0	0	NULL	NULL	NULL	High	run1		List2	Catch.wav	V_S	0		0	1	341978	150		0	0
Exp3	3	Exp3-3-1	59.938	1.0.0.142	1	right	chendengfeng	-1173799236	2.0.10.242	2.0.10.242	09-13-2019	2019-09-13 01:17:31	09:17:31	female	2.0.10.147	118	Blue_S_2.bmp	1903-06-18	0		0	0	344314	0		0	0	NULL	NULL	NULL	High	run1	1	List2	A_T.wav	AV_T	1	1	0	1	344164	150	1	432	344596
Exp3	3	Exp3-3-1	59.938	1.0.0.142	1	right	chendengfeng	-1173799236	2.0.10.242	2.0.10.242	09-13-2019	2019-09-13 01:17:31	09:17:31	female	2.0.10.147	119	Blue_S_2.bmp	1903-10-18	0		0	0	346733	0		0	0	NULL	NULL	NULL	High	run1	1	List2	Catch.wav	V_T	0		0	1	346583	150		0	0
Exp3	3	Exp3-3-1	59.938	1.0.0.142	1	right	chendengfeng	-1173799236	2.0.10.242	2.0.10.242	09-13-2019	2019-09-13 01:17:31	09:17:31	female	2.0.10.147	120	Red_C_2.bmp	1903-07-28	0		0	0	349369	0		0	0	NULL	NULL	NULL	High	run1	1	List2	A_T.wav	AV_T	1	1	1	1	349219	150	1	473	349692
Exp3	3	Exp3-3-1	59.938	1.0.0.142	1	right	chendengfeng	-1173799236	2.0.10.242	2.0.10.242	09-13-2019	2019-09-13 01:17:31	09:17:31	female	2.0.10.147	121	Red_C_2.bmp	1902-10-01	0		0	1	351822	0		0	0	NULL	NULL	NULL	High	run1	1	List2	Catch.wav	V_T	1	1	1	1	351671	151	1	493	352164
Exp3	3	Exp3-3-1	59.938	1.0.0.142	1	right	chendengfeng	-1173799236	2.0.10.242	2.0.10.242	09-13-2019	2019-09-13 01:17:31	09:17:31	female	2.0.10.147	122	Blue_C.bmp	1903-02-23	0		0	0	353974	0		0	0	NULL	NULL	NULL	High	Run1		List2	Catch.wav	V_S	0		0	1	353824	150		0	0
Exp3	3	Exp3-3-1	59.938	1.0.0.142	1	right	chendengfeng	-1173799236	2.0.10.242	2.0.10.242	09-13-2019	2019-09-13 01:17:31	09:17:31	female	2.0.10.147	123	Catch.bmp	1902-03-18	0		0	0	356326	0		0	0	NULL	NULL	NULL	High	run1	1	List2	A_T.wav	A_T	1	1	1	1	356176	150	1	588	356764
Exp3	3	Exp3-3-1	59.938	1.0.0.142	1	right	chendengfeng	-1173799236	2.0.10.242	2.0.10.242	09-13-2019	2019-09-13 01:17:31	09:17:31	female	2.0.10.147	124	Red_S_2.bmp	1902-12-05	0		0	0	358295	0		0	0	NULL	NULL	NULL	High	run1		List2	A_S.wav	AV_S	0		0	1	358145	150		0	0
Exp3	3	Exp3-3-1	59.938	1.0.0.142	1	right	chendengfeng	-1173799236	2.0.10.242	2.0.10.242	09-13-2019	2019-09-13 01:17:31	09:17:31	female	2.0.10.147	125	Red_C_2.bmp	1903-09-20	0		0	1	360581	0		0	0	NULL	NULL	NULL	High	run1	1	List2	Catch.wav	V_T	1	1	1	1	360430	151	1	494	360924
Exp3	3	Exp3-3-1	59.938	1.0.0.142	1	right	chendengfeng	-1173799236	2.0.10.242	2.0.10.242	09-13-2019	2019-09-13 01:17:31	09:17:31	female	2.0.10.147	126	Catch.bmp	1902-10-29	0		0	0	363100	0		0	0	NULL	NULL	NULL	High	run1	1	List2	A_T.wav	A_T	1	1	1	1	362950	150	1	533	363483
Exp3	3	Exp3-3-1	59.938	1.0.0.142	1	right	chendengfeng	-1173799236	2.0.10.242	2.0.10.242	09-13-2019	2019-09-13 01:17:31	09:17:31	female	2.0.10.147	127	Red_C_2.bmp	1903-06-01	0		0	1	365286	0		0	0	NULL	NULL	NULL	High	run1	1	List2	Catch.wav	V_T	1	1	1	1	365135	151	1	444	365579
Exp3	3	Exp3-3-1	59.938	1.0.0.142	1	right	chendengfeng	-1173799236	2.0.10.242	2.0.10.242	09-13-2019	2019-09-13 01:17:31	09:17:31	female	2.0.10.147	128	Blue_S_2.bmp	1903-06-26	0		0	0	367688	0		0	0	NULL	NULL	NULL	High	run1	1	List2	A_T.wav	AV_T	1	1	0	1	367538	150	1	513	368051
Exp3	3	Exp3-3-1	59.938	1.0.0.142	1	right	chendengfeng	-1173799236	2.0.10.242	2.0.10.242	09-13-2019	2019-09-13 01:17:31	09:17:31	female	2.0.10.147	129	Blue_S_2.bmp	1903-05-19	0		0	0	370124	0		0	0	NULL	NULL	NULL	High	run1	1	List2	Catch.wav	V_T	1	1	1	1	369974	150	1	661	370635
Exp3	3	Exp3-3-1	59.938	1.0.0.142	1	right	chendengfeng	-1173799236	2.0.10.242	2.0.10.242	09-13-2019	2019-09-13 01:17:31	09:17:31	female	2.0.10.147	130	Blue_S_2.bmp	1904-01-30	0		0	1	372510	0		0	0	NULL	NULL	NULL	High	run1	1	List2	Catch.wav	V_T	1	1	1	1	372359	151	1	508	372867
Exp3	3	Exp3-3-1	59.938	1.0.0.142	1	right	chendengfeng	-1173799236	2.0.10.242	2.0.10.242	09-13-2019	2019-09-13 01:17:31	09:17:31	female	2.0.10.147	131	Catch.bmp	1903-08-11	0		0	0	375162	0		0	0	NULL	NULL	NULL	High	run1	1	List2	A_T.wav	A_T	1	1	1	1	375012	150	1	392	375404
Exp3	3	Exp3-3-1	59.938	1.0.0.142	1	right	chendengfeng	-1173799236	2.0.10.242	2.0.10.242	09-13-2019	2019-09-13 01:17:31	09:17:31	female	2.0.10.147	132	Red_C_2.bmp	1903-12-26	0		0	1	377632	0		0	0	NULL	NULL	NULL	High	run1	1	List2	Catch.wav	V_T	1	1	1	1	377481	151	1	338	377819
Exp3	3	Exp3-3-1	59.938	1.0.0.142	1	right	chendengfeng	-1173799236	2.0.10.242	2.0.10.242	09-13-2019	2019-09-13 01:17:31	09:17:31	female	2.0.10.147	133	Catch.bmp	1902-10-16	0		0	0	380251	0		0	0	NULL	NULL	NULL	High	run1	1	List2	A_T.wav	A_T	1	1	0	1	380101	150	1	502	380603
Exp3	3	Exp3-3-1	59.938	1.0.0.142	1	right	chendengfeng	-1173799236	2.0.10.242	2.0.10.242	09-13-2019	2019-09-13 01:17:31	09:17:31	female	2.0.10.147	134	Blue_C.bmp	1902-07-27	0		0	0	382420	0		0	0	NULL	NULL	NULL	High	run1		List2	A_S.wav	AV_S	0		0	1	382270	150		0	0
Exp3	3	Exp3-3-1	59.938	1.0.0.142	1	right	chendengfeng	-1173799236	2.0.10.242	2.0.10.242	09-13-2019	2019-09-13 01:17:31	09:17:31	female	2.0.10.147	135	Catch.bmp	1904-02-29	0		0	0	384572	0		0	0	NULL	NULL	NULL	High	run1		List2	A_S.wav	A_S	0		0	1	384422	150		0	0
Exp3	3	Exp3-3-1	59.938	1.0.0.142	1	right	chendengfeng	-1173799236	2.0.10.242	2.0.10.242	09-13-2019	2019-09-13 01:17:31	09:17:31	female	2.0.10.147	136	Red_C_2.bmp	1903-02-18	0		0	0	387325	0		0	0	NULL	NULL	NULL	High	run1	1	List2	A_T.wav	AV_T	1	1	0	1	387175	150	1	364	387539
Exp3	3	Exp3-3-1	59.938	1.0.0.142	1	right	chendengfeng	-1173799236	2.0.10.242	2.0.10.242	09-13-2019	2019-09-13 01:17:31	09:17:31	female	2.0.10.147	137	Blue_S_2.bmp	1902-04-16	0		0	0	389627	0		0	0	NULL	NULL	NULL	High	run1	1	List2	Catch.wav	V_T	1	1	1	1	389477	150	1	413	389890
Exp3	3	Exp3-3-1	59.938	1.0.0.142	1	right	chendengfeng	-1173799236	2.0.10.242	2.0.10.242	09-13-2019	2019-09-13 01:17:31	09:17:31	female	2.0.10.147	138	Catch.bmp	1904-02-10	0		0	0	391613	0		0	0	NULL	NULL	NULL	High	run1	1	List2	A_T.wav	A_T	1	1	0	1	391463	150	1	835	392298
Exp3	3	Exp3-3-1	59.938	1.0.0.142	1	right	chendengfeng	-1173799236	2.0.10.242	2.0.10.242	09-13-2019	2019-09-13 01:17:31	09:17:31	female	2.0.10.147	139	Red_C_2.bmp	1904-01-11	0		1	0	394265	0		0	0	NULL	NULL	NULL	High	run1	1	List2	A_T.wav	AV_T	1	1	1	1	394115	150	1	439	394554
Exp3	3	Exp3-3-1	59.938	1.0.0.142	1	right	chendengfeng	-1173799236	2.0.10.242	2.0.10.242	09-13-2019	2019-09-13 01:17:31	09:17:31	female	2.0.10.147	140	Catch.bmp	1903-04-21	0		0	0	396885	0		0	0	NULL	NULL	NULL	High	run1	1	List2	A_T.wav	A_T	1	1	0	1	396735	150	1	443	397178
Exp3	3	Exp3-3-1	59.938	1.0.0.142	1	right	chendengfeng	-1173799236	2.0.10.242	2.0.10.242	09-13-2019	2019-09-13 01:17:31	09:17:31	female	2.0.10.147	141	Red_C_2.bmp	1903-07-11	0		0	0	399254	1285		0	0	NULL	NULL	NULL	High	run1	1	List2	A_T.wav	AV_T	1	1	0	1	399104	150	1	427	399531
Exp3	3	Exp3-3-1	59.938	1.0.0.142	1	right	chendengfeng	-1173799236	2.0.10.242	2.0.10.242	09-13-2019	2019-09-13 01:17:31	09:17:31	female	2.0.10.147	142	Red_C.bmp	1904-02-06	0		0	1	411467	0		0	0	NULL	NULL	NULL	High	run1		List2	A_S.wav	AV_S	0		1	1	411316	151		0	0
Exp3	3	Exp3-3-1	59.938	1.0.0.142	1	right	chendengfeng	-1173799236	2.0.10.242	2.0.10.242	09-13-2019	2019-09-13 01:17:31	09:17:31	female	2.0.10.147	143	Catch.bmp	1903-07-24	0		0	0	414186	0		0	0	NULL	NULL	NULL	High	run1	1	List2	A_T.wav	A_T	1	1	0	1	414036	150	1	486	414522
Exp3	3	Exp3-3-1	59.938	1.0.0.142	1	right	chendengfeng	-1173799236	2.0.10.242	2.0.10.242	09-13-2019	2019-09-13 01:17:31	09:17:31	female	2.0.10.147	144	Red_S.bmp	1902-05-13	0		0	0	416639	0		0	0	NULL	NULL	NULL	High	run1		List2	Catch.wav	V_S	0		0	2	416489	150		0	0
Exp3	3	Exp3-3-1	59.938	1.0.0.142	1	right	chendengfeng	-1173799236	2.0.10.242	2.0.10.242	09-13-2019	2019-09-13 01:17:31	09:17:31	female	2.0.10.147	145	Catch.bmp	1903-03-11	0		0	0	418724	0		0	0	NULL	NULL	NULL	High	run1	1	List2	A_T.wav	A_T	1	1	1	1	418574	150	1	660	419234
Exp3	3	Exp3-3-1	59.938	1.0.0.142	1	right	chendengfeng	-1173799236	2.0.10.242	2.0.10.242	09-13-2019	2019-09-13 01:17:31	09:17:31	female	2.0.10.147	146	Catch.bmp	1904-04-30	0		0	0	421043	0		0	0	NULL	NULL	NULL	High	run1	1	List2	A_T.wav	A_T	1	1	0	1	420893	150	1	493	421386
Exp3	3	Exp3-3-1	59.938	1.0.0.142	1	right	chendengfeng	-1173799236	2.0.10.242	2.0.10.242	09-13-2019	2019-09-13 01:17:31	09:17:31	female	2.0.10.147	147	Blue_S_2.bmp	1903-04-22	0		0	0	423779	0		0	0	NULL	NULL	NULL	High	run1	1	List2	Catch.wav	V_T	1	1	1	1	423629	150	1	444	424073
Exp3	3	Exp3-3-1	59.938	1.0.0.142	1	right	chendengfeng	-1173799236	2.0.10.242	2.0.10.242	09-13-2019	2019-09-13 01:17:31	09:17:31	female	2.0.10.147	148	Catch.bmp	1903-08-09	0		1	0	426148	0		0	0	NULL	NULL	NULL	High	run1		List2	A_S.wav	A_S	0		1	1	425998	150		0	0
Exp3	3	Exp3-3-1	59.938	1.0.0.142	1	right	chendengfeng	-1173799236	2.0.10.242	2.0.10.242	09-13-2019	2019-09-13 01:17:31	09:17:31	female	2.0.10.147	149	Red_S.bmp	1903-05-24	0		0	0	428684	0		0	0	NULL	NULL	NULL	High	run1		List2	A_S.wav	AV_S	0		0	1	428534	150		0	0
Exp3	3	Exp3-3-1	59.938	1.0.0.142	1	right	chendengfeng	-1173799236	2.0.10.242	2.0.10.242	09-13-2019	2019-09-13 01:17:31	09:17:31	female	2.0.10.147	150	Red_C.bmp	1903-11-20	0		0	0	431137	0		0	0	NULL	NULL	NULL	High	run1		List2	Catch.wav	V_S	0		1	1	430987	150		0	0
Exp3	3	Exp3-3-1	59.938	1.0.0.142	1	right	chendengfeng	-1173799236	2.0.10.242	2.0.10.242	09-13-2019	2019-09-13 01:17:31	09:17:31	female	2.0.10.147	151	Catch.bmp	1903-01-29	0		0	0	433773	0		0	0	NULL	NULL	NULL	High	run1		List2	A_S.wav	A_S	0		0	1	433623	150		0	0
Exp3	3	Exp3-3-1	59.938	1.0.0.142	1	right	chendengfeng	-1173799236	2.0.10.242	2.0.10.242	09-13-2019	2019-09-13 01:17:31	09:17:31	female	2.0.10.147	152	Blue_S_2.bmp	1903-06-19	0		0	0	436109	0		0	0	NULL	NULL	NULL	High	run1	1	List2	Catch.wav	V_T	1	1	0	1	435959	150	1	403	436362
Exp3	3	Exp3-3-1	59.938	1.0.0.142	1	right	chendengfeng	-1173799236	2.0.10.242	2.0.10.242	09-13-2019	2019-09-13 01:17:31	09:17:31	female	2.0.10.147	153	Red_C.bmp	1903-12-07	0		0	0	438528	0		0	0	NULL	NULL	NULL	High	run1		List2	A_S.wav	AV_S	0		0	1	438378	150		0	0
Exp3	3	Exp3-3-1	59.938	1.0.0.142	1	right	chendengfeng	-1173799236	2.0.10.242	2.0.10.242	09-13-2019	2019-09-13 01:17:31	09:17:31	female	2.0.10.147	154	Catch.bmp	1902-12-14	0		0	0	441164	0		0	0	NULL	NULL	NULL	High	run1		List2	A_S.wav	A_S	0		0	1	441014	150		0	0
Exp3	3	Exp3-3-1	59.938	1.0.0.142	1	right	chendengfeng	-1173799236	2.0.10.242	2.0.10.242	09-13-2019	2019-09-13 01:17:31	09:17:31	female	2.0.10.147	155	Catch.bmp	1902-04-19	0		0	0	443450	0		0	0	NULL	NULL	NULL	High	run1	1	List2	A_T.wav	A_T	1	1	0	1	443300	150	1	645	443945
Exp3	3	Exp3-3-1	59.938	1.0.0.142	1	right	chendengfeng	-1173799236	2.0.10.242	2.0.10.242	09-13-2019	2019-09-13 01:17:31	09:17:31	female	2.0.10.147	156	Catch.bmp	1903-06-21	0		0	0	445452	0		0	0	NULL	NULL	NULL	High	run1	1	List2	A_T.wav	A_T	1	1	0	1	445302	150	1	547	445849
Exp3	3	Exp3-3-1	59.938	1.0.0.142	1	right	chendengfeng	-1173799236	2.0.10.242	2.0.10.242	09-13-2019	2019-09-13 01:17:31	09:17:31	female	2.0.10.147	157	Blue_S_2.bmp	1903-05-17	0		0	0	447871	0		0	0	NULL	NULL	NULL	High	run1	1	List2	Catch.wav	V_T	1	1	1	1	447721	150	1	401	448122
Exp3	3	Exp3-3-1	59.938	1.0.0.142	1	right	chendengfeng	-1173799236	2.0.10.242	2.0.10.242	09-13-2019	2019-09-13 01:17:31	09:17:31	female	2.0.10.147	158	Red_S_2.bmp	1903-09-15	0		0	0	450257	0		0	0	NULL	NULL	NULL	High	run1		List2	Catch.wav	V_S	0		0	1	450107	150		0	0
Exp3	3	Exp3-3-1	59.938	1.0.0.142	1	right	chendengfeng	-1173799236	2.0.10.242	2.0.10.242	09-13-2019	2019-09-13 01:17:31	09:17:31	female	2.0.10.147	159	Blue_S_2.bmp	1902-12-25	0		0	0	452993	0		0	0	NULL	NULL	NULL	High	run1	1	List2	A_T.wav	AV_T	1	1	1	1	452843	150	1	494	453337
Exp3	3	Exp3-3-1	59.938	1.0.0.142	1	right	chendengfeng	-1173799236	2.0.10.242	2.0.10.242	09-13-2019	2019-09-13 01:17:31	09:17:31	female	2.0.10.147	160	Catch.bmp	1902-03-30	0		0	0	455245	0		0	0	NULL	NULL	NULL	High	run1		List2	A_S.wav	A_S	0		0	1	455095	150		0	0
Exp3	3	Exp3-3-1	59.938	1.0.0.142	1	right	chendengfeng	-1173799236	2.0.10.242	2.0.10.242	09-13-2019	2019-09-13 01:17:31	09:17:31	female	2.0.10.147	161	Catch.bmp	1902-08-31	0		0	0	457281	0		0	0	NULL	NULL	NULL	High	run1	1	List2	A_T.wav	A_T	1	1	0	1	457131	150	1	565	457696
Exp3	3	Exp3-3-1	59.938	1.0.0.142	1	right	chendengfeng	-1173799236	2.0.10.242	2.0.10.242	09-13-2019	2019-09-13 01:17:31	09:17:31	female	2.0.10.147	162	Blue_C_2.bmp	1902-04-12	0		0	0	459416	0		0	0	NULL	NULL	NULL	High	run1		List2	Catch.wav	V_S	0		1	1	459266	150		0	0
Exp3	3	Exp3-3-1	59.938	1.0.0.142	1	right	chendengfeng	-1173799236	2.0.10.242	2.0.10.242	09-13-2019	2019-09-13 01:17:31	09:17:31	female	2.0.10.147	163	Blue_S_2.bmp	1903-11-22	0		0	0	461452	0		0	0	NULL	NULL	NULL	High	run1	1	List2	Catch.wav	V_T	1	1	0	1	461302	150	1	498	461800
Exp3	3	Exp3-3-1	59.938	1.0.0.142	1	right	chendengfeng	-1173799236	2.0.10.242	2.0.10.242	09-13-2019	2019-09-13 01:17:31	09:17:31	female	2.0.10.147	164	Blue_S_2.bmp	1902-12-03	0		0	0	464021	0		0	0	NULL	NULL	NULL	High	run1	1	List2	A_T.wav	AV_T	1	1	1	1	463871	150	1	570	464441
Exp3	3	Exp3-3-1	59.938	1.0.0.142	1	right	chendengfeng	-1173799236	2.0.10.242	2.0.10.242	09-13-2019	2019-09-13 01:17:31	09:17:31	female	2.0.10.147	165	Catch.bmp	1903-03-13	0		0	0	466240	0		0	0	NULL	NULL	NULL	High	run1	1	List2	A_T.wav	A_T	1	1	0	1	466090	150	1	766	466856
Exp3	3	Exp3-3-1	59.938	1.0.0.142	1	right	chendengfeng	-1173799236	2.0.10.242	2.0.10.242	09-13-2019	2019-09-13 01:17:31	09:17:31	female	2.0.10.147	166	Red_C.bmp	1904-02-23	0		0	0	468559	0		0	0	NULL	NULL	NULL	High	run1		List2	Catch.wav	V_S	0		1	1	468409	150	1	967	469376
Exp3	3	Exp3-3-1	59.938	1.0.0.142	1	right	chendengfeng	-1173799236	2.0.10.242	2.0.10.242	09-13-2019	2019-09-13 01:17:31	09:17:31	female	2.0.10.147	167	Catch.bmp	1904-03-12	0		1	0	471228	0		0	0	NULL	NULL	NULL	High	run1		List2	A_S.wav	A_S	0		1	1	471078	150		0	0
Exp3	3	Exp3-3-1	59.938	1.0.0.142	1	right	chendengfeng	-1173799236	2.0.10.242	2.0.10.242	09-13-2019	2019-09-13 01:17:31	09:17:31	female	2.0.10.147	168	Blue_S_2.bmp	1903-08-16	0		0	1	473965	0		0	0	NULL	NULL	NULL	High	run1	1	List2	A_T.wav	AV_T	1	1	1	1	473814	151	1	595	474409
Exp3	3	Exp3-3-1	59.938	1.0.0.142	1	right	chendengfeng	-1173799236	2.0.10.242	2.0.10.242	09-13-2019	2019-09-13 01:17:31	09:17:31	female	2.0.10.147	169	Blue_S_2.bmp	1903-01-09	0		0	1	476451	0		0	0	NULL	NULL	NULL	High	run1	1	List2	A_T.wav	AV_T	1	1	1	1	476300	151	1	572	476872
Exp3	3	Exp3-3-1	59.938	1.0.0.142	1	right	chendengfeng	-1173799236	2.0.10.242	2.0.10.242	09-13-2019	2019-09-13 01:17:31	09:17:31	female	2.0.10.147	170	Blue_S_2.bmp	1903-07-20	0		0	0	478703	0		0	0	NULL	NULL	NULL	High	run1	1	List2	Catch.wav	V_T	1	1	1	1	478553	150	1	600	479153
Exp3	3	Exp3-3-1	59.938	1.0.0.142	1	right	chendengfeng	-1173799236	2.0.10.242	2.0.10.242	09-13-2019	2019-09-13 01:17:31	09:17:31	female	2.0.10.147	171	Blue_C.bmp	1902-03-30	0		0	0	481155	0		0	0	NULL	NULL	NULL	High	Run1		List2	Catch.wav	V_S	0		0	1	481005	150		0	0
Exp3	3	Exp3-3-1	59.938	1.0.0.142	1	right	chendengfeng	-1173799236	2.0.10.242	2.0.10.242	09-13-2019	2019-09-13 01:17:31	09:17:31	female	2.0.10.147	172	Red_C_2.bmp	1904-05-14	0		0	1	483208	0		0	0	NULL	NULL	NULL	High	run1	1	List2	A_T.wav	AV_T	1	1	1	1	483057	151	1	439	483496
Exp3	3	Exp3-3-1	59.938	1.0.0.142	1	right	chendengfeng	-1173799236	2.0.10.242	2.0.10.242	09-13-2019	2019-09-13 01:17:31	09:17:31	female	2.0.10.147	173	Blue_S_2.bmp	1903-07-15	0		0	0	485960	0		0	0	NULL	NULL	NULL	High	run1	1	List2	Catch.wav	V_T	1	1	1	1	485810	150	1	582	486392
Exp3	3	Exp3-3-1	59.938	1.0.0.142	1	right	chendengfeng	-1173799236	2.0.10.242	2.0.10.242	09-13-2019	2019-09-13 01:17:31	09:17:31	female	2.0.10.147	174	Red_C_2.bmp	1903-01-11	0		0	0	488413	0		0	0	NULL	NULL	NULL	High	run1	1	List2	A_T.wav	AV_T	1	1	1	1	488263	150	1	449	488712
Exp3	3	Exp3-3-1	59.938	1.0.0.142	1	right	chendengfeng	-1173799236	2.0.10.242	2.0.10.242	09-13-2019	2019-09-13 01:17:31	09:17:31	female	2.0.10.147	175	Red_C_2.bmp	1904-04-20	0		0	0	490682	0		0	0	NULL	NULL	NULL	High	run1	1	List2	Catch.wav	V_T	1	1	1	1	490532	150	1	404	490936
Exp3	3	Exp3-3-1	59.938	1.0.0.142	1	right	chendengfeng	-1173799236	2.0.10.242	2.0.10.242	09-13-2019	2019-09-13 01:17:31	09:17:31	female	2.0.10.147	176	Catch.bmp	1904-01-31	0		0	0	493401	0		0	0	NULL	NULL	NULL	High	run1	1	List2	A_T.wav	A_T	1	1	1	1	493251	150	1	516	493767
Exp3	3	Exp3-3-1	59.938	1.0.0.142	1	right	chendengfeng	-1173799236	2.0.10.242	2.0.10.242	09-13-2019	2019-09-13 01:17:31	09:17:31	female	2.0.10.147	177	Blue_C_2.bmp	1903-01-10	0		0	0	496054	0		0	0	NULL	NULL	NULL	High	run1		List2	A_S.wav	AV_S	0		0	1	495904	150		0	0
Exp3	3	Exp3-3-1	59.938	1.0.0.142	1	right	chendengfeng	-1173799236	2.0.10.242	2.0.10.242	09-13-2019	2019-09-13 01:17:31	09:17:31	female	2.0.10.147	178	Blue_S_2.bmp	1902-11-24	0		0	0	498390	0		0	0	NULL	NULL	NULL	High	run1	1	List2	A_T.wav	AV_T	1	1	0	1	498240	150	1	544	498784
Exp3	3	Exp3-3-1	59.938	1.0.0.142	1	right	chendengfeng	-1173799236	2.0.10.242	2.0.10.242	09-13-2019	2019-09-13 01:17:31	09:17:31	female	2.0.10.147	179	Catch.bmp	1904-02-09	0		0	0	500609	0		0	0	NULL	NULL	NULL	High	run1	1	List2	A_T.wav	A_T	1	1	0	1	500459	150	1	700	501159
Exp3	3	Exp3-3-1	59.938	1.0.0.142	1	right	chendengfeng	-1173799236	2.0.10.242	2.0.10.242	09-13-2019	2019-09-13 01:17:31	09:17:31	female	2.0.10.147	180	Blue_S.bmp	1902-10-22	0		0	1	503262	0		0	0	NULL	NULL	NULL	High	run1		List2	Catch.wav	V_S	0		1	1	503111	151		0	0
Exp3	3	Exp3-3-1	59.938	1.0.0.142	1	right	chendengfeng	-1173799236	2.0.10.242	2.0.10.242	09-13-2019	2019-09-13 01:17:31	09:17:31	female	2.0.10.147	181	Catch.bmp	1903-06-16	0		0	0	505497	0		0	0	NULL	NULL	NULL	High	run1	1	List2	A_T.wav	A_T	1	1	1	1	505347	150	1	844	506191
Exp3	3	Exp3-3-1	59.938	1.0.0.142	1	right	chendengfeng	-1173799236	2.0.10.242	2.0.10.242	09-13-2019	2019-09-13 01:17:31	09:17:31	female	2.0.10.147	182	Catch.bmp	1903-12-19	0		1	0	507916	0		0	0	NULL	NULL	NULL	High	run1	1	List2	A_T.wav	A_T	1	1	0	1	507766	150	1	593	508359
Exp3	3	Exp3-3-1	59.938	1.0.0.142	1	right	chendengfeng	-1173799236	2.0.10.242	2.0.10.242	09-13-2019	2019-09-13 01:17:31	09:17:31	female	2.0.10.147	183	Red_C_2.bmp	1904-01-18	0		0	0	510519	0		0	0	NULL	NULL	NULL	High	run1	1	List2	Catch.wav	V_T	1	1	1	1	510369	150	1	622	510991
Exp3	3	Exp3-3-1	59.938	1.0.0.142	1	right	chendengfeng	-1173799236	2.0.10.242	2.0.10.242	09-13-2019	2019-09-13 01:17:31	09:17:31	female	2.0.10.147	184	Catch.bmp	1904-04-10	0		0	0	513155	0		0	0	NULL	NULL	NULL	High	run1		List2	A_S.wav	A_S	0		1	1	513005	150		0	0
Exp3	3	Exp3-3-1	59.938	1.0.0.142	1	right	chendengfeng	-1173799236	2.0.10.242	2.0.10.242	09-13-2019	2019-09-13 01:17:31	09:17:31	female	2.0.10.147	185	Red_C.bmp	1903-08-04	0		0	0	515941	0		0	0	NULL	NULL	NULL	High	run1		List2	Catch.wav	V_S	0		1	1	515791	150		0	0
Exp3	3	Exp3-3-1	59.938	1.0.0.142	1	right	chendengfeng	-1173799236	2.0.10.242	2.0.10.242	09-13-2019	2019-09-13 01:17:31	09:17:31	female	2.0.10.147	186	Blue_S_2.bmp	1903-10-12	0		0	0	518477	0		0	0	NULL	NULL	NULL	High	run1	1	List2	Catch.wav	V_T	1	1	0	1	518327	150	1	480	518807
Exp3	3	Exp3-3-1	59.938	1.0.0.142	1	right	chendengfeng	-1173799236	2.0.10.242	2.0.10.242	09-13-2019	2019-09-13 01:17:31	09:17:31	female	2.0.10.147	187	Catch.bmp	1904-03-01	0		0	0	521013	0		0	0	NULL	NULL	NULL	High	run1	1	List2	A_T.wav	A_T	1	1	1	1	520863	150	1	608	521471
Exp3	3	Exp3-3-1	59.938	1.0.0.142	1	right	chendengfeng	-1173799236	2.0.10.242	2.0.10.242	09-13-2019	2019-09-13 01:17:31	09:17:31	female	2.0.10.147	188	Catch.bmp	1903-12-11	0		0	0	523683	0		0	0	NULL	NULL	NULL	High	run1		List2	A_S.wav	A_S	0		0	1	523533	150		0	0
Exp3	3	Exp3-3-1	59.938	1.0.0.142	1	right	chendengfeng	-1173799236	2.0.10.242	2.0.10.242	09-13-2019	2019-09-13 01:17:31	09:17:31	female	2.0.10.147	189	Red_C_2.bmp	1902-08-07	0		0	1	526336	0		0	0	NULL	NULL	NULL	High	run1	1	List2	A_T.wav	AV_T	1	1	0	1	526185	151	1	494	526679
Exp3	3	Exp3-3-1	59.938	1.0.0.142	1	right	chendengfeng	-1173799236	2.0.10.242	2.0.10.242	09-13-2019	2019-09-13 01:17:31	09:17:31	female	2.0.10.147	190	Blue_S.bmp	1904-04-02	0		0	0	528438	0		0	0	NULL	NULL	NULL	High	run1		List2	Catch.wav	V_S	0		0	2	528288	150		0	0
Exp3	3	Exp3-3-1	59.938	1.0.0.142	1	right	chendengfeng	-1173799236	2.0.10.242	2.0.10.242	09-13-2019	2019-09-13 01:17:31	09:17:31	female	2.0.10.147	191	Blue_S_2.bmp	1902-07-20	0		0	0	531207	0		0	0	NULL	NULL	NULL	High	run1	1	List2	A_T.wav	AV_T	1	1	1	1	531057	150	1	437	531494
Exp3	3	Exp3-3-1	59.938	1.0.0.142	1	right	chendengfeng	-1173799236	2.0.10.242	2.0.10.242	09-13-2019	2019-09-13 01:17:31	09:17:31	female	2.0.10.147	192	Red_C_2.bmp	1903-07-07	0		0	0	533293	0		0	0	NULL	NULL	NULL	High	run1	1	List2	A_T.wav	AV_T	1	1	0	2	533143	150	1	615	533758
Exp3	3	Exp3-3-1	59.938	1.0.0.142	1	right	chendengfeng	-1173799236	2.0.10.242	2.0.10.242	09-13-2019	2019-09-13 01:17:31	09:17:31	female	2.0.10.147	193	Blue_S_2.bmp	1903-10-09	0		0	1	535729	0		0	0	NULL	NULL	NULL	High	run1	1	List2	Catch.wav	V_T	1	1	1	1	535578	151	1	517	536095
Exp3	3	Exp3-3-1	59.938	1.0.0.142	1	right	chendengfeng	-1173799236	2.0.10.242	2.0.10.242	09-13-2019	2019-09-13 01:17:31	09:17:31	female	2.0.10.147	194	Blue_S_2.bmp	1902-09-03	0		0	1	538265	0		0	0	NULL	NULL	NULL	High	run1	1	List2	A_T.wav	AV_T	1	1	1	1	538114	151	1	444	538558
Exp3	3	Exp3-3-1	59.938	1.0.0.142	1	right	chendengfeng	-1173799236	2.0.10.242	2.0.10.242	09-13-2019	2019-09-13 01:17:31	09:17:31	female	2.0.10.147	195	Catch.bmp	1902-03-31	0		0	0	540400	0		0	0	NULL	NULL	NULL	High	run1	1	List2	A_T.wav	A_T	1	1	0	1	540250	150	1	524	540774
Exp3	3	Exp3-3-1	59.938	1.0.0.142	1	right	chendengfeng	-1173799236	2.0.10.242	2.0.10.242	09-13-2019	2019-09-13 01:17:31	09:17:31	female	2.0.10.147	196	Red_C_2.bmp	1904-05-02	0		0	0	542369	0		0	0	NULL	NULL	NULL	High	run1	1	List2	Catch.wav	V_T	1	1	0	1	542219	150	1	451	542670
Exp3	3	Exp3-3-1	59.938	1.0.0.142	1	right	chendengfeng	-1173799236	2.0.10.242	2.0.10.242	09-13-2019	2019-09-13 01:17:31	09:17:31	female	2.0.10.147	197	Catch.bmp	1903-06-12	0		0	0	545105	0		0	0	NULL	NULL	NULL	High	run1	1	List2	A_T.wav	A_T	1	1	1	1	544955	150	1	524	545479
Exp3	3	Exp3-3-1	59.938	1.0.0.142	1	right	chendengfeng	-1173799236	2.0.10.242	2.0.10.242	09-13-2019	2019-09-13 01:17:31	09:17:31	female	2.0.10.147	198	Catch.bmp	1902-03-10	0		0	0	547524	0		0	0	NULL	NULL	NULL	High	run1	1	List2	A_T.wav	A_T	1	1	0	1	547374	150	1	560	547934
Exp3	3	Exp3-3-1	59.938	1.0.0.142	1	right	chendengfeng	-1173799236	2.0.10.242	2.0.10.242	09-13-2019	2019-09-13 01:17:31	09:17:31	female	2.0.10.147	199	Blue_S_2.bmp	1903-09-18	0		0	0	549476	0		0	0	NULL	NULL	NULL	High	run1	1	List2	A_T.wav	AV_T	1	1	0	1	549326	150	1	608	549934
Exp3	3	Exp3-3-1	59.938	1.0.0.142	1	right	chendengfeng	-1173799236	2.0.10.242	2.0.10.242	09-13-2019	2019-09-13 01:17:31	09:17:31	female	2.0.10.147	200	Red_C_2.bmp	1902-12-03	0		0	0	551995	0		0	0	NULL	NULL	NULL	High	run1	1	List2	A_T.wav	AV_T	1	1	0	1	551845	150	1	441	552286
Exp3	3	Exp3-3-1	59.938	1.0.0.142	1	right	chendengfeng	-1173799236	2.0.10.242	2.0.10.242	09-13-2019	2019-09-13 01:17:31	09:17:31	female	2.0.10.147	201	Catch.bmp	1903-03-09	0		0	0	554214	0		0	0	NULL	NULL	NULL	High	run1		List2	A_S.wav	A_S	0		0	1	554064	150		0	0
Exp3	3	Exp3-3-1	59.938	1.0.0.142	1	right	chendengfeng	-1173799236	2.0.10.242	2.0.10.242	09-13-2019	2019-09-13 01:17:31	09:17:31	female	2.0.10.147	202	Blue_S_2.bmp	1903-05-04	0		1	0	556583	0		0	0	NULL	NULL	NULL	High	run1	1	List2	A_T.wav	AV_T	1	1	0	1	556433	150	1	405	556838
Exp3	3	Exp3-3-1	59.938	1.0.0.142	1	right	chendengfeng	-1173799236	2.0.10.242	2.0.10.242	09-13-2019	2019-09-13 01:17:31	09:17:31	female	2.0.10.147	203	Red_C_2.bmp	1903-07-05	0		0	1	558953	0		0	0	NULL	NULL	NULL	High	run1	1	List2	A_T.wav	AV_T	1	1	1	1	558802	151	1	396	559198
Exp3	3	Exp3-3-1	59.938	1.0.0.142	1	right	chendengfeng	-1173799236	2.0.10.242	2.0.10.242	09-13-2019	2019-09-13 01:17:31	09:17:31	female	2.0.10.147	204	Blue_S_2.bmp	1902-08-27	0		1	0	561388	0		0	0	NULL	NULL	NULL	High	run1	1	List2	Catch.wav	V_T	1	1	1	1	561238	150	1	407	561645
Exp3	3	Exp3-3-1	59.938	1.0.0.142	1	right	chendengfeng	-1173799236	2.0.10.242	2.0.10.242	09-13-2019	2019-09-13 01:17:31	09:17:31	female	2.0.10.147	205	Catch.bmp	1903-09-30	0		0	0	563507	0		0	0	NULL	NULL	NULL	High	run1	1	List2	A_T.wav	A_T	1	1	1	1	563357	150	1	576	563933
Exp3	3	Exp3-3-1	59.938	1.0.0.142	1	right	chendengfeng	-1173799236	2.0.10.242	2.0.10.242	09-13-2019	2019-09-13 01:17:31	09:17:31	female	2.0.10.147	206	Blue_S.bmp	1903-11-24	0		0	1	566027	0		0	0	NULL	NULL	NULL	High	run1		List2	A_S.wav	AV_S	0		1	1	565876	151		0	0
Exp3	3	Exp3-3-1	59.938	1.0.0.142	1	right	chendengfeng	-1173799236	2.0.10.242	2.0.10.242	09-13-2019	2019-09-13 01:17:31	09:17:31	female	2.0.10.147	207	Red_C_2.bmp	1902-12-27	0		0	0	568679	0		0	0	NULL	NULL	NULL	High	run1	1	List2	A_T.wav	AV_T	1	1	0	1	568529	150	1	388	568917
Exp3	3	Exp3-3-1	59.938	1.0.0.142	1	right	chendengfeng	-1173799236	2.0.10.242	2.0.10.242	09-13-2019	2019-09-13 01:17:31	09:17:31	female	2.0.10.147	208	Red_C_2.bmp	1902-04-18	0		0	1	570932	0		0	0	NULL	NULL	NULL	High	run1	1	List2	Catch.wav	V_T	1	1	1	1	570781	151	1	552	571333
Exp3	3	Exp3-3-1	59.938	1.0.0.142	1	right	chendengfeng	-1173799236	2.0.10.242	2.0.10.242	09-13-2019	2019-09-13 01:17:31	09:17:31	female	2.0.10.147	209	Catch.bmp	1902-07-22	0		0	0	572934	0		0	0	NULL	NULL	NULL	High	run1	1	List2	A_T.wav	A_T	1	1	0	1	572784	150	1	870	573654
Exp3	3	Exp3-3-1	59.938	1.0.0.142	1	right	chendengfeng	-1173799236	2.0.10.242	2.0.10.242	09-13-2019	2019-09-13 01:17:31	09:17:31	female	2.0.10.147	210	Catch.bmp	1903-11-05	0		0	0	575019	0		0	0	NULL	NULL	NULL	High	run1	1	List2	A_T.wav	A_T	1	1	0	1	574869	150	1	488	575357
Exp3	3	Exp3-3-1	59.938	1.0.0.142	1	right	chendengfeng	-1173799236	2.0.10.242	2.0.10.242	09-13-2019	2019-09-13 01:17:31	09:17:31	female	2.0.10.147	211	Red_C_2.bmp	1904-04-01	0		0	0	577572	0		0	0	NULL	NULL	NULL	High	run1	1	List2	Catch.wav	V_T	1	1	1	1	577422	150	1	416	577838
Exp3	3	Exp3-3-1	59.938	1.0.0.142	1	right	chendengfeng	-1173799236	2.0.10.242	2.0.10.242	09-13-2019	2019-09-13 01:17:31	09:17:31	female	2.0.10.147	212	Catch.bmp	1903-02-28	0		0	1	580275	0		0	0	NULL	NULL	NULL	High	run1		List2	A_S.wav	A_S	0		1	1	580124	151		0	0
Exp3	3	Exp3-3-1	59.938	1.0.0.142	1	right	chendengfeng	-1173799236	2.0.10.242	2.0.10.242	09-13-2019	2019-09-13 01:17:31	09:17:31	female	2.0.10.147	213	Red_S.bmp	1904-03-14	0		0	0	582660	0		0	0	NULL	NULL	NULL	High	run1		List2	A_S.wav	AV_S	0		0	1	582510	150		0	0
Exp3	3	Exp3-3-1	59.938	1.0.0.142	1	right	chendengfeng	-1173799236	2.0.10.242	2.0.10.242	09-13-2019	2019-09-13 01:17:31	09:17:31	female	2.0.10.147	214	Blue_C.bmp	1903-10-15	0		0	1	585397	0		0	0	NULL	NULL	NULL	High	run1		List2	A_S.wav	AV_S	0		1	1	585246	151		0	0
Exp3	3	Exp3-3-1	59.938	1.0.0.142	1	right	chendengfeng	-1173799236	2.0.10.242	2.0.10.242	09-13-2019	2019-09-13 01:17:31	09:17:31	female	2.0.10.147	215	Catch.bmp	1903-08-17	0		0	0	587999	0		0	0	NULL	NULL	NULL	High	run1	1	List2	A_T.wav	A_T	1	1	0	1	587849	150	1	476	588325
Exp3	3	Exp3-3-1	59.938	1.0.0.142	1	right	chendengfeng	-1173799236	2.0.10.242	2.0.10.242	09-13-2019	2019-09-13 01:17:31	09:17:31	female	2.0.10.147	216	Catch.bmp	1904-02-09	0		0	0	590485	0		0	0	NULL	NULL	NULL	High	run1	1	List2	A_T.wav	A_T	1	1	0	1	590335	150	1	462	590797
Exp3	3	Exp3-3-1	59.938	1.0.0.142	1	right	chendengfeng	-1173799236	2.0.10.242	2.0.10.242	09-13-2019	2019-09-13 01:17:31	09:17:31	female	2.0.10.147	217	Catch.bmp	1902-08-31	0		0	0	593138	0		0	0	NULL	NULL	NULL	High	run1	1	List2	A_T.wav	A_T	1	1	0	1	592988	150	1	441	593429
Exp3	3	Exp3-3-1	59.938	1.0.0.142	1	right	chendengfeng	-1173799236	2.0.10.242	2.0.10.242	09-13-2019	2019-09-13 01:17:31	09:17:31	female	2.0.10.147	218	Blue_S.bmp	1903-05-09	0		0	1	595274	0		0	0	NULL	NULL	NULL	High	run1		List2	A_S.wav	AV_S	0		0	1	595123	151		0	0
Exp3	3	Exp3-3-1	59.938	1.0.0.142	1	right	chendengfeng	-1173799236	2.0.10.242	2.0.10.242	09-13-2019	2019-09-13 01:17:31	09:17:31	female	2.0.10.147	219	Red_C_2.bmp	1903-09-25	0		0	0	597726	0		0	0	NULL	NULL	NULL	High	run1	1	List2	A_T.wav	AV_T	1	1	0	1	597576	150	1	421	597997
Exp3	3	Exp3-3-1	59.938	1.0.0.142	1	right	chendengfeng	-1173799236	2.0.10.242	2.0.10.242	09-13-2019	2019-09-13 01:17:31	09:17:31	female	2.0.10.147	220	Red_C.bmp	1903-05-05	0		0	0	600245	0		0	0	NULL	NULL	NULL	High	run1		List2	A_S.wav	AV_S	0		0	1	600095	150		0	0
Exp3	3	Exp3-3-1	59.938	1.0.0.142	1	right	chendengfeng	-1173799236	2.0.10.242	2.0.10.242	09-13-2019	2019-09-13 01:17:31	09:17:31	female	2.0.10.147	221	Catch.bmp	1902-05-02	0		0	0	602681	0		0	0	NULL	NULL	NULL	High	run1	1	List2	A_T.wav	A_T	1	1	0	1	602531	150	1	449	602980
Exp3	3	Exp3-3-1	59.938	1.0.0.142	1	right	chendengfeng	-1173799236	2.0.10.242	2.0.10.242	09-13-2019	2019-09-13 01:17:31	09:17:31	female	2.0.10.147	222	Blue_S_2.bmp	1904-04-20	0		0	0	604683	0		0	0	NULL	NULL	NULL	High	run1	1	List2	Catch.wav	V_T	1	1	1	1	604533	150	1	455	604988
Exp3	3	Exp3-3-1	59.938	1.0.0.142	1	right	chendengfeng	-1173799236	2.0.10.242	2.0.10.242	09-13-2019	2019-09-13 01:17:31	09:17:31	female	2.0.10.147	223	Catch.bmp	1903-06-18	0		0	0	607403	0		0	0	NULL	NULL	NULL	High	run1	1	List2	A_T.wav	A_T	1	1	0	1	607253	150	1	487	607740
Exp3	3	Exp3-3-1	59.938	1.0.0.142	1	right	chendengfeng	-1173799236	2.0.10.242	2.0.10.242	09-13-2019	2019-09-13 01:17:31	09:17:31	female	2.0.10.147	224	Catch.bmp	1904-04-30	0		0	0	609822	0		0	0	NULL	NULL	NULL	High	run1	1	List2	A_T.wav	A_T	1	1	0	1	609672	150	1	428	610100
Exp3	3	Exp3-3-1	59.938	1.0.0.142	1	right	chendengfeng	-1173799236	2.0.10.242	2.0.10.242	09-13-2019	2019-09-13 01:17:31	09:17:31	female	2.0.10.147	225	Red_C_2.bmp	1902-07-01	0		0	0	612558	0		0	0	NULL	NULL	NULL	High	run1	1	List2	Catch.wav	V_T	1	1	1	1	612408	150	1	396	612804
Exp3	3	Exp3-3-1	59.938	1.0.0.142	1	right	chendengfeng	-1173799236	2.0.10.242	2.0.10.242	09-13-2019	2019-09-13 01:17:31	09:17:31	female	2.0.10.147	226	Blue_C_2.bmp	1902-05-27	0		0	0	614627	0		0	0	NULL	NULL	NULL	High	run1		List2	A_S.wav	AV_S	0		1	1	614477	150		0	0
Exp3	3	Exp3-3-1	59.938	1.0.0.142	1	right	chendengfeng	-1173799236	2.0.10.242	2.0.10.242	09-13-2019	2019-09-13 01:17:31	09:17:31	female	2.0.10.147	227	Red_C_2.bmp	1904-01-03	0		0	0	616729	0		0	0	NULL	NULL	NULL	High	run1	1	List2	Catch.wav	V_T	1	1	1	1	616579	150	1	490	617069
Exp3	3	Exp3-3-1	59.938	1.0.0.142	1	right	chendengfeng	-1173799236	2.0.10.242	2.0.10.242	09-13-2019	2019-09-13 01:17:31	09:17:31	female	2.0.10.147	228	Catch.bmp	1903-12-31	0		0	0	619348	0		0	0	NULL	NULL	NULL	High	run1	1	List2	A_T.wav	A_T	1	1	1	1	619198	150	1	502	619700
Exp3	3	Exp3-3-1	59.938	1.0.0.142	1	right	chendengfeng	-1173799236	2.0.10.242	2.0.10.242	09-13-2019	2019-09-13 01:17:31	09:17:31	female	2.0.10.147	229	Blue_C_2.bmp	1903-06-08	0		0	0	621968	0		0	0	NULL	NULL	NULL	High	run1		List2	Catch.wav	V_S	0		1	1	621818	150		0	0
Exp3	3	Exp3-3-1	59.938	1.0.0.142	1	right	chendengfeng	-1173799236	2.0.10.242	2.0.10.242	09-13-2019	2019-09-13 01:17:31	09:17:31	female	2.0.10.147	230	Blue_S_2.bmp	1902-05-23	0		0	0	624470	0		0	0	NULL	NULL	NULL	High	run1	1	List2	A_T.wav	AV_T	1	1	1	1	624320	150	1	340	624660
Exp3	3	Exp3-3-1	59.938	1.0.0.142	1	right	chendengfeng	-1173799236	2.0.10.242	2.0.10.242	09-13-2019	2019-09-13 01:17:31	09:17:31	female	2.0.10.147	231	Red_C_2.bmp	1903-08-31	0		0	0	626506	0		0	0	NULL	NULL	NULL	High	run1	1	List2	Catch.wav	V_T	1	1	1	1	626356	150	1	424	626780
Exp3	3	Exp3-3-1	59.938	1.0.0.142	1	right	chendengfeng	-1173799236	2.0.10.242	2.0.10.242	09-13-2019	2019-09-13 01:17:31	09:17:31	female	2.0.10.147	232	Blue_S_2.bmp	1903-01-29	0		0	0	628992	0		0	0	NULL	NULL	NULL	High	run1	1	List2	A_T.wav	AV_T	1	1	0	1	628842	150	1	354	629196
Exp3	3	Exp3-3-1	59.938	1.0.0.142	1	right	chendengfeng	-1173799236	2.0.10.242	2.0.10.242	09-13-2019	2019-09-13 01:17:31	09:17:31	female	2.0.10.147	233	Blue_S_2.bmp	1903-02-26	0		0	0	631277	0		0	0	NULL	NULL	NULL	High	run1	1	List2	A_T.wav	AV_T	1	1	0	1	631127	150	1	364	631491
Exp3	3	Exp3-3-1	59.938	1.0.0.142	1	right	chendengfeng	-1173799236	2.0.10.242	2.0.10.242	09-13-2019	2019-09-13 01:17:31	09:17:31	female	2.0.10.147	234	Blue_C.bmp	1903-06-25	0		0	0	633580	0		0	0	NULL	NULL	NULL	High	Run1		List2	Catch.wav	V_S	0		1	1	633430	150		0	0
Exp3	3	Exp3-3-1	59.938	1.0.0.142	1	right	chendengfeng	-1173799236	2.0.10.242	2.0.10.242	09-13-2019	2019-09-13 01:17:31	09:17:31	female	2.0.10.147	235	Catch.bmp	1902-11-30	0		0	0	636066	0		0	0	NULL	NULL	NULL	High	run1	1	List2	A_T.wav	A_T	1	1	0	1	635916	150	1	615	636531
Exp3	3	Exp3-3-1	59.938	1.0.0.142	1	right	chendengfeng	-1173799236	2.0.10.242	2.0.10.242	09-13-2019	2019-09-13 01:17:31	09:17:31	female	2.0.10.147	236	Red_C_2.bmp	1902-09-03	0		0	1	638285	0		0	0	NULL	NULL	NULL	High	run1	1	List2	Catch.wav	V_T	1	1	1	1	638134	151	1	526	638660
Exp3	3	Exp3-3-1	59.938	1.0.0.142	1	right	chendengfeng	-1173799236	2.0.10.242	2.0.10.242	09-13-2019	2019-09-13 01:17:31	09:17:31	female	2.0.10.147	237	Catch.bmp	1902-04-15	0		0	0	640420	0		0	0	NULL	NULL	NULL	High	run1		List2	A_S.wav	A_S	0		1	1	640270	150		0	0
Exp3	3	Exp3-3-1	59.938	1.0.0.142	1	right	chendengfeng	-1173799236	2.0.10.242	2.0.10.242	09-13-2019	2019-09-13 01:17:31	09:17:31	female	2.0.10.147	238	Blue_S_2.bmp	1902-09-13	0		0	0	642472	0		0	0	NULL	NULL	NULL	High	run1	1	List2	Catch.wav	V_T	1	1	1	1	642322	150	1	401	642723
Exp3	3	Exp3-3-1	59.938	1.0.0.142	1	right	chendengfeng	-1173799236	2.0.10.242	2.0.10.242	09-13-2019	2019-09-13 01:17:31	09:17:31	female	2.0.10.147	239	Red_C_2.bmp	1903-05-03	0		0	0	644608	0		0	0	NULL	NULL	NULL	High	run1	1	List2	Catch.wav	V_T	1	1	0	1	644458	150	1	473	644931
Exp3	3	Exp3-3-1	59.938	1.0.0.142	1	right	chendengfeng	-1173799236	2.0.10.242	2.0.10.242	09-13-2019	2019-09-13 01:17:31	09:17:31	female	2.0.10.147	240	Catch.bmp	1903-02-11	0		0	0	646977	0		0	0	NULL	NULL	NULL	High	run1	1	List2	A_T.wav	A_T	1	1	1	1	646827	150	1	648	647475
Exp3	3	Exp3-3-1	59.938	1.0.0.142	1	right	chendengfeng	-1173799236	2.0.10.242	2.0.10.242	09-13-2019	2019-09-13 01:17:31	09:17:31	female	2.0.10.147	241	Red_C_2.bmp	1902-08-15	0		0	0	649263	0		0	0	NULL	NULL	NULL	High	run1	1	List2	Catch.wav	V_T	1	1	0	1	649113	150	1	530	649643
Exp3	3	Exp3-3-1	59.938	1.0.0.142	1	right	chendengfeng	-1173799236	2.0.10.242	2.0.10.242	09-13-2019	2019-09-13 01:17:31	09:17:31	female	2.0.10.147	242	Blue_S_2.bmp	1902-07-31	0		0	1	651382	0		0	0	NULL	NULL	NULL	High	run1	1	List2	A_T.wav	AV_T	1	1	1	1	651231	151	1	372	651603
Exp3	3	Exp3-3-1	59.938	1.0.0.142	1	right	chendengfeng	-1173799236	2.0.10.242	2.0.10.242	09-13-2019	2019-09-13 01:17:31	09:17:31	female	2.0.10.147	243	Catch.bmp	1903-09-28	0		0	0	653484	0		0	0	NULL	NULL	NULL	High	run1	1	List2	A_T.wav	A_T	1	1	0	1	653334	150	1	485	653819
Exp3	3	Exp3-3-1	59.938	1.0.0.142	1	right	chendengfeng	-1173799236	2.0.10.242	2.0.10.242	09-13-2019	2019-09-13 01:17:31	09:17:31	female	2.0.10.147	244	Red_C_2.bmp	1904-01-16	0		0	0	656003	0		0	0	NULL	NULL	NULL	High	run1	1	List2	A_T.wav	AV_T	1	1	0	1	655853	150	1	438	656291
Exp3	3	Exp3-3-1	59.938	1.0.0.142	1	right	chendengfeng	-1173799236	2.0.10.242	2.0.10.242	09-13-2019	2019-09-13 01:17:31	09:17:31	female	2.0.10.147	245	Red_C_2.bmp	1902-08-22	0		0	0	658639	0		0	0	NULL	NULL	NULL	High	run1	1	List2	Catch.wav	V_T	1	1	1	1	658489	150	1	402	658891
Exp3	3	Exp3-3-1	59.938	1.0.0.142	1	right	chendengfeng	-1173799236	2.0.10.242	2.0.10.242	09-13-2019	2019-09-13 01:17:31	09:17:31	female	2.0.10.147	246	Blue_S.bmp	1902-07-07	0		0	0	660758	0		0	0	NULL	NULL	NULL	High	run1		List2	A_S.wav	AV_S	0		0	1	660608	150		0	0
Exp3	3	Exp3-3-1	59.938	1.0.0.142	1	right	chendengfeng	-1173799236	2.0.10.242	2.0.10.242	09-13-2019	2019-09-13 01:17:31	09:17:31	female	2.0.10.147	247	Red_C_2.bmp	1902-08-18	0		1	0	662893	0		0	0	NULL	NULL	NULL	High	run1	1	List2	A_T.wav	AV_T	1	1	0	1	662743	150	1	500	663243
Exp3	3	Exp3-3-1	59.938	1.0.0.142	1	right	chendengfeng	-1173799236	2.0.10.242	2.0.10.242	09-13-2019	2019-09-13 01:17:31	09:17:31	female	2.0.10.147	248	Blue_S_2.bmp	1902-10-25	0		0	0	665012	0		0	0	NULL	NULL	NULL	High	run1	1	List2	A_T.wav	AV_T	1	1	0	1	664862	150	1	373	665235
Exp3	3	Exp3-3-1	59.938	1.0.0.142	1	right	chendengfeng	-1173799236	2.0.10.242	2.0.10.242	09-13-2019	2019-09-13 01:17:31	09:17:31	female	2.0.10.147	249	Catch.bmp	1903-12-27	0		0	0	667198	0		0	0	NULL	NULL	NULL	High	run1		List2	A_S.wav	A_S	0		0	1	667048	150		0	0
Exp3	3	Exp3-3-1	59.938	1.0.0.142	1	right	chendengfeng	-1173799236	2.0.10.242	2.0.10.242	09-13-2019	2019-09-13 01:17:31	09:17:31	female	2.0.10.147	250	Blue_C.bmp	1903-04-03	0		0	0	669867	0		0	0	NULL	NULL	NULL	High	run1		List2	A_S.wav	AV_S	0		0	1	669717	150		0	0
Exp3	3	Exp3-3-1	59.938	1.0.0.142	1	right	chendengfeng	-1173799236	2.0.10.242	2.0.10.242	09-13-2019	2019-09-13 01:17:31	09:17:31	female	2.0.10.147	251	Catch.bmp	1902-08-27	0		0	0	672270	0		0	0	NULL	NULL	NULL	High	run1	1	List2	A_T.wav	A_T	1	1	0	1	672120	150	1	531	672651
Exp3	3	Exp3-3-1	59.938	1.0.0.142	1	right	chendengfeng	-1173799236	2.0.10.242	2.0.10.242	09-13-2019	2019-09-13 01:17:31	09:17:31	female	2.0.10.147	252	Catch.bmp	1903-01-06	0		0	0	674389	0		0	0	NULL	NULL	NULL	High	run1	1	List2	A_T.wav	A_T	1	1	0	2	674239	150	1	428	674667
Exp3	3	Exp3-3-1	59.938	1.0.0.142	1	right	chendengfeng	-1173799236	2.0.10.242	2.0.10.242	09-13-2019	2019-09-13 01:17:31	09:17:31	female	2.0.10.147	253	Blue_S_2.bmp	1904-02-02	0		0	0	676641	0		0	0	NULL	NULL	NULL	High	run1	1	List2	A_T.wav	AV_T	1	1	0	1	676491	150	1	383	676874
Exp3	3	Exp3-3-1	59.938	1.0.0.142	1	right	chendengfeng	-1173799236	2.0.10.242	2.0.10.242	09-13-2019	2019-09-13 01:17:31	09:17:31	female	2.0.10.147	254	Catch.bmp	1903-05-08	0		0	0	679294	0		0	0	NULL	NULL	NULL	High	run1		List2	A_S.wav	A_S	0		0	1	679144	150		0	0
Exp3	3	Exp3-3-1	59.938	1.0.0.142	1	right	chendengfeng	-1173799236	2.0.10.242	2.0.10.242	09-13-2019	2019-09-13 01:17:31	09:17:31	female	2.0.10.147	255	Blue_S_2.bmp	1904-03-26	0		0	1	681730	0		0	0	NULL	NULL	NULL	High	run1	1	List2	Catch.wav	V_T	1	1	1	1	681579	151	1	343	681922
Exp3	3	Exp3-3-1	59.938	1.0.0.142	1	right	chendengfeng	-1173799236	2.0.10.242	2.0.10.242	09-13-2019	2019-09-13 01:17:31	09:17:31	female	2.0.10.147	256	Red_C_2.bmp	1903-09-11	0		0	0	684432	0		0	0	NULL	NULL	NULL	High	run1	1	List2	A_T.wav	AV_T	1	1	1	1	684282	150	1	401	684683
Exp3	3	Exp3-3-1	59.938	1.0.0.142	1	right	chendengfeng	-1173799236	2.0.10.242	2.0.10.242	09-13-2019	2019-09-13 01:17:31	09:17:31	female	2.0.10.147	257	Blue_S_2.bmp	1903-07-18	0		0	0	686935	0		0	0	NULL	NULL	NULL	High	run1	1	List2	A_T.wav	AV_T	1	1	0	1	686785	150	1	385	687170
Exp3	3	Exp3-3-1	59.938	1.0.0.142	1	right	chendengfeng	-1173799236	2.0.10.242	2.0.10.242	09-13-2019	2019-09-13 01:17:31	09:17:31	female	2.0.10.147	258	Blue_S_2.bmp	1903-12-07	0		0	1	689388	0		0	0	NULL	NULL	NULL	High	run1	1	List2	Catch.wav	V_T	1	1	1	1	689237	151	1	381	689618
Exp3	3	Exp3-3-1	59.938	1.0.0.142	1	right	chendengfeng	-1173799236	2.0.10.242	2.0.10.242	09-13-2019	2019-09-13 01:17:31	09:17:31	female	2.0.10.147	259	Red_C_2.bmp	1902-06-01	0		0	1	691974	0		0	0	NULL	NULL	NULL	High	run1	1	List2	Catch.wav	V_T	1	1	1	1	691823	151	1	339	692162
Exp3	3	Exp3-3-1	59.938	1.0.0.142	1	right	chendengfeng	-1173799236	2.0.10.242	2.0.10.242	09-13-2019	2019-09-13 01:17:31	09:17:31	female	2.0.10.147	260	Red_C_2.bmp	1903-05-16	0		0	0	694009	0		0	0	NULL	NULL	NULL	High	run1	1	List2	Catch.wav	V_T	1	1	0	1	693859	150	1	359	694218
