# Supplementary material for: Visual Perceptual Load Attenuates Age-Related Audiovisual Integration in an Audiovisual Discrimination Task
Source: Front Psychol. 2021 Sep 29;12:740221. doi: 10.3389/fpsyg.2021.740221 (PMC8511317; doi:10.3389/fpsyg.2021.740221)
Supplement: Supplementary file 1 [file Data_Sheet_1.ZIP › Export data/Group 1_Data_Younger/Exp3_High load/Subject_04.xlsx]

## Sheet: Sheet1
ExperimentName	Subject	DataFile.Basename	Display.RefreshRate	ExperimentVersion	Group	Handedness	Name	RandomSeed	RuntimeVersion	RuntimeVersionExpected	SessionDate	SessionStartDateTimeUtc	SessionTime	Sex	StudioVersion	Block	Image	ITI	ITI.ACC	ITI.CRESP	ITI.DurationError	ITI.OnsetDelay	ITI.OnsetTime	ITI.OnsetToOnsetTime	ITI.RESP	ITI.RT	ITI.RTTime	List1	List1.Cycle	List1.Sample	PercetualLoad	Procedure	Response	Running	Sound	StimulusType	Target.ACC	Target.CRESP	Target.DurationError	Target.OnsetDelay	Target.OnsetTime	Target.OnsetToOnsetTime	Target.RESP	Target.RT	Target.RTTime
Exp3	4	Exp3-4-1	59.939	1.0.0.142	1	right	fuwenya	-612456298	2.0.10.242	2.0.10.242	09-13-2019	2019-09-13 02:01:00	10:01:00	female	2.0.10.147	1	Catch.bmp	1903-12-07	0		0	0	42913	0		0	0	10	1	1	High	Prac	1	List1	A_T.wav	A_T	0		121	1	42763	150		0	0
Exp3	4	Exp3-4-1	59.939	1.0.0.142	1	right	fuwenya	-612456298	2.0.10.242	2.0.10.242	09-13-2019	2019-09-13 02:01:00	10:01:00	female	2.0.10.147	2	Catch.bmp	1903-09-11	0		0	0	45566	0		0	0	10	1	2	High	Prac	1	List1	A_T.wav	A_T	1	1	0	1	45416	150	1	745	46161
Exp3	4	Exp3-4-1	59.939	1.0.0.142	1	right	fuwenya	-612456298	2.0.10.242	2.0.10.242	09-13-2019	2019-09-13 02:01:00	10:01:00	female	2.0.10.147	3	Red_C_2.bmp	1902-06-17	0		0	0	48068	0		0	0	16	1	3	High	Prac	1	List1	A_T.wav	AV_T	1	1	0	1	47918	150	1	491	48409
Exp3	4	Exp3-4-1	59.939	1.0.0.142	1	right	fuwenya	-612456298	2.0.10.242	2.0.10.242	09-13-2019	2019-09-13 02:01:00	10:01:00	female	2.0.10.147	4	Blue_S_2.bmp	1902-06-14	0		0	0	50120	0		0	0	14	1	4	High	Prac	1	List1	A_T.wav	AV_T	1	1	0	1	49970	150	1	559	50529
Exp3	4	Exp3-4-1	59.939	1.0.0.142	1	right	fuwenya	-612456298	2.0.10.242	2.0.10.242	09-13-2019	2019-09-13 02:01:00	10:01:00	female	2.0.10.147	5	Red_C_2.bmp	1904-02-29	0		0	1	52173	0		0	0	6	1	5	High	Prac	1	List1	Catch.wav	V_T	1	1	1	1	52022	151	1	675	52697
Exp3	4	Exp3-4-1	59.939	1.0.0.142	1	right	fuwenya	-612456298	2.0.10.242	2.0.10.242	09-13-2019	2019-09-13 02:01:00	10:01:00	female	2.0.10.147	6	Red_C_2.bmp	1902-12-11	0		0	0	54842	0		0	0	6	1	6	High	Prac	1	List1	Catch.wav	V_T	1	1	0	1	54692	150	1	588	55280
Exp3	4	Exp3-4-1	59.939	1.0.0.142	1	right	fuwenya	-612456298	2.0.10.242	2.0.10.242	09-13-2019	2019-09-13 02:01:00	10:01:00	female	2.0.10.147	7	Catch.bmp	1904-01-23	0		0	1	57078	0		0	0	10	1	7	High	Prac	1	List1	A_T.wav	A_T	1	1	1	1	56927	151	1	697	57624
Exp3	4	Exp3-4-1	59.939	1.0.0.142	1	right	fuwenya	-612456298	2.0.10.242	2.0.10.242	09-13-2019	2019-09-13 02:01:00	10:01:00	female	2.0.10.147	8	Catch.bmp	1902-05-31	0		0	0	59714	0		0	0	10	1	8	High	Prac	1	List1	A_T.wav	A_T	1	1	0	2	59564	150	1	814	60378
Exp3	4	Exp3-4-1	59.939	1.0.0.142	1	right	fuwenya	-612456298	2.0.10.242	2.0.10.242	09-13-2019	2019-09-13 02:01:00	10:01:00	female	2.0.10.147	9	Red_C_2.bmp	1902-03-24	0		0	0	61749	0		0	0	16	1	9	High	Prac	1	List1	A_T.wav	AV_T	1	1	0	1	61599	150	1	905	62504
Exp3	4	Exp3-4-1	59.939	1.0.0.142	1	right	fuwenya	-612456298	2.0.10.242	2.0.10.242	09-13-2019	2019-09-13 02:01:00	10:01:00	female	2.0.10.147	10	Blue_S_2.bmp	1902-05-27	0		0	0	63718	0		0	0	14	1	10	High	Prac	1	List1	A_T.wav	AV_T	1	1	0	1	63568	150	1	593	64161
Exp3	4	Exp3-4-1	59.939	1.0.0.142	1	right	fuwenya	-612456298	2.0.10.242	2.0.10.242	09-13-2019	2019-09-13 02:01:00	10:01:00	female	2.0.10.147	11	Blue_S_2.bmp	1903-09-12	0		0	0	65753	0		0	0	4	1	11	High	Prac	1	List1	Catch.wav	V_T	1	1	1	1	65603	150	1	637	66240
Exp3	4	Exp3-4-1	59.939	1.0.0.142	1	right	fuwenya	-612456298	2.0.10.242	2.0.10.242	09-13-2019	2019-09-13 02:01:00	10:01:00	female	2.0.10.147	12	Catch.bmp	1902-11-08	0		0	0	68256	0		0	0	9	1	12	High	Prac		List1	A_S.wav	A_S	0		1	1	68106	150		0	0
Exp3	4	Exp3-4-1	59.939	1.0.0.142	1	right	fuwenya	-612456298	2.0.10.242	2.0.10.242	09-13-2019	2019-09-13 02:01:00	10:01:00	female	2.0.10.147	13	Blue_S_2.bmp	1904-01-07	0		0	0	70508	0		0	0	14	1	13	High	Prac	1	List1	A_T.wav	AV_T	1	1	0	1	70358	150	1	594	70952
Exp3	4	Exp3-4-1	59.939	1.0.0.142	1	right	fuwenya	-612456298	2.0.10.242	2.0.10.242	09-13-2019	2019-09-13 02:01:00	10:01:00	female	2.0.10.147	14	Red_C.bmp	1903-05-29	0		0	1	73128	0		0	0	15	1	14	High	Prac		List1	A_S.wav	AV_S	0		1	1	72977	151		0	0
Exp3	4	Exp3-4-1	59.939	1.0.0.142	1	right	fuwenya	-612456298	2.0.10.242	2.0.10.242	09-13-2019	2019-09-13 02:01:00	10:01:00	female	2.0.10.147	15	Red_C_2.bmp	1903-02-07	0		0	0	75597	0		0	0	16	1	15	High	Prac	1	List1	A_T.wav	AV_T	1	1	0	1	75447	150	1	641	76088
Exp3	4	Exp3-4-1	59.939	1.0.0.142	1	right	fuwenya	-612456298	2.0.10.242	2.0.10.242	09-13-2019	2019-09-13 02:01:00	10:01:00	female	2.0.10.147	16	Catch.bmp	1903-04-22	0		1	0	77882	0		0	0	10	1	16	High	Prac	1	List1	A_T.wav	A_T	1	1	0	1	77732	150	1	628	78360
Exp3	4	Exp3-4-1	59.939	1.0.0.142	1	right	fuwenya	-612456298	2.0.10.242	2.0.10.242	09-13-2019	2019-09-13 02:01:00	10:01:00	female	2.0.10.147	17	Blue_S_2.bmp	1904-04-02	0		0	1	80252	0		0	0	14	1	17	High	Prac	1	List1	A_T.wav	AV_T	1	1	1	1	80101	151	1	619	80720
Exp3	4	Exp3-4-1	59.939	1.0.0.142	1	right	fuwenya	-612456298	2.0.10.242	2.0.10.242	09-13-2019	2019-09-13 02:01:00	10:01:00	female	2.0.10.147	18	Blue_S_2.bmp	1904-01-08	0		0	0	82954	0		0	0	14	1	18	High	Prac	1	List1	A_T.wav	AV_T	1	1	0	1	82804	150	1	700	83504
Exp3	4	Exp3-4-1	59.939	1.0.0.142	1	right	fuwenya	-612456298	2.0.10.242	2.0.10.242	09-13-2019	2019-09-13 02:01:00	10:01:00	female	2.0.10.147	19	Catch.bmp	1902-06-28	0		0	0	85574	0		0	0	10	1	19	High	Prac	1	List1	A_T.wav	A_T	1	1	0	1	85424	150	1	608	86032
Exp3	4	Exp3-4-1	59.939	1.0.0.142	1	right	fuwenya	-612456298	2.0.10.242	2.0.10.242	09-13-2019	2019-09-13 02:01:00	10:01:00	female	2.0.10.147	20	Catch.bmp	1904-04-25	0		0	1	87643	0		0	0	10	1	20	High	Prac	1	List1	A_T.wav	A_T	1	1	1	1	87492	151	1	1003	88495
Exp3	4	Exp3-4-1	59.939	1.0.0.142	1	right	fuwenya	-612456298	2.0.10.242	2.0.10.242	09-13-2019	2019-09-13 02:01:00	10:01:00	female	2.0.10.147	21	Blue_S_2.bmp	1904-03-30	0		0	0	95200	0		0	0	NULL	NULL	NULL	High	run1	1	List2	A_T.wav	AV_T	1	1	0	1	95050	150	1	653	95703
Exp3	4	Exp3-4-1	59.939	1.0.0.142	1	right	fuwenya	-612456298	2.0.10.242	2.0.10.242	09-13-2019	2019-09-13 02:01:00	10:01:00	female	2.0.10.147	22	Blue_S_2.bmp	1904-01-04	0		0	0	97903	0		0	0	NULL	NULL	NULL	High	run1	1	List2	Catch.wav	V_T	1	1	1	1	97753	150	1	622	98375
Exp3	4	Exp3-4-1	59.939	1.0.0.142	1	right	fuwenya	-612456298	2.0.10.242	2.0.10.242	09-13-2019	2019-09-13 02:01:00	10:01:00	female	2.0.10.147	23	Catch.bmp	1902-10-09	0		0	1	100523	0		0	0	NULL	NULL	NULL	High	run1	1	List2	A_T.wav	A_T	1	1	1	1	100372	151	1	699	101071
Exp3	4	Exp3-4-1	59.939	1.0.0.142	1	right	fuwenya	-612456298	2.0.10.242	2.0.10.242	09-13-2019	2019-09-13 02:01:00	10:01:00	female	2.0.10.147	24	Blue_S_2.bmp	1904-05-10	0		1	0	102691	0		0	0	NULL	NULL	NULL	High	run1	1	List2	A_T.wav	AV_T	1	1	0	1	102541	150	1	578	103119
Exp3	4	Exp3-4-1	59.939	1.0.0.142	1	right	fuwenya	-612456298	2.0.10.242	2.0.10.242	09-13-2019	2019-09-13 02:01:00	10:01:00	female	2.0.10.147	25	Catch.bmp	1903-05-31	0		0	0	105444	0		0	0	NULL	NULL	NULL	High	run1	1	List2	A_T.wav	A_T	1	1	0	1	105294	150	1	633	105927
Exp3	4	Exp3-4-1	59.939	1.0.0.142	1	right	fuwenya	-612456298	2.0.10.242	2.0.10.242	09-13-2019	2019-09-13 02:01:00	10:01:00	female	2.0.10.147	26	Blue_S_2.bmp	1904-04-04	0		0	0	107847	0		0	0	NULL	NULL	NULL	High	run1	1	List2	Catch.wav	V_T	0		0	1	107697	150		0	0
Exp3	4	Exp3-4-1	59.939	1.0.0.142	1	right	fuwenya	-612456298	2.0.10.242	2.0.10.242	09-13-2019	2019-09-13 02:01:00	10:01:00	female	2.0.10.147	27	Blue_S_2.bmp	1903-01-28	0		0	0	110616	0		0	0	NULL	NULL	NULL	High	run1	1	List2	Catch.wav	V_T	1	1	0	1	110466	150	1	501	110967
Exp3	4	Exp3-4-1	59.939	1.0.0.142	1	right	fuwenya	-612456298	2.0.10.242	2.0.10.242	09-13-2019	2019-09-13 02:01:00	10:01:00	female	2.0.10.147	28	Red_C_2.bmp	1903-05-01	0		0	0	112902	0		0	0	NULL	NULL	NULL	High	run1	1	List2	A_T.wav	AV_T	1	1	1	1	112752	150	1	647	113399
Exp3	4	Exp3-4-1	59.939	1.0.0.142	1	right	fuwenya	-612456298	2.0.10.242	2.0.10.242	09-13-2019	2019-09-13 02:01:00	10:01:00	female	2.0.10.147	29	Red_C_2.bmp	1903-10-16	0		0	0	115271	0		0	0	NULL	NULL	NULL	High	run1	1	List2	A_T.wav	AV_T	1	1	0	1	115121	150	1	550	115671
Exp3	4	Exp3-4-1	59.939	1.0.0.142	1	right	fuwenya	-612456298	2.0.10.242	2.0.10.242	09-13-2019	2019-09-13 02:01:00	10:01:00	female	2.0.10.147	30	Blue_S_2.bmp	1902-07-08	0		0	0	117807	0		0	0	NULL	NULL	NULL	High	run1	1	List2	A_T.wav	AV_T	1	1	0	1	117657	150	1	598	118255
Exp3	4	Exp3-4-1	59.939	1.0.0.142	1	right	fuwenya	-612456298	2.0.10.242	2.0.10.242	09-13-2019	2019-09-13 02:01:00	10:01:00	female	2.0.10.147	31	Red_S.bmp	1902-05-06	0		0	0	119876	0		0	0	NULL	NULL	NULL	High	run1		List2	A_S.wav	AV_S	0		0	1	119726	150		0	0
Exp3	4	Exp3-4-1	59.939	1.0.0.142	1	right	fuwenya	-612456298	2.0.10.242	2.0.10.242	09-13-2019	2019-09-13 02:01:00	10:01:00	female	2.0.10.147	32	Catch.bmp	1904-04-08	0		0	0	121945	0		0	0	NULL	NULL	NULL	High	run1	1	List2	A_T.wav	A_T	1	1	0	1	121795	150	1	852	122647
Exp3	4	Exp3-4-1	59.939	1.0.0.142	1	right	fuwenya	-612456298	2.0.10.242	2.0.10.242	09-13-2019	2019-09-13 02:01:00	10:01:00	female	2.0.10.147	33	Red_C_2.bmp	1902-11-19	0		0	0	124664	0		0	0	NULL	NULL	NULL	High	run1	1	List2	Catch.wav	V_T	1	1	1	1	124514	150	1	764	125278
Exp3	4	Exp3-4-1	59.939	1.0.0.142	1	right	fuwenya	-612456298	2.0.10.242	2.0.10.242	09-13-2019	2019-09-13 02:01:00	10:01:00	female	2.0.10.147	34	Blue_S_2.bmp	1902-10-30	0		1	0	126866	0		0	0	NULL	NULL	NULL	High	run1	1	List2	A_T.wav	AV_T	1	1	1	1	126716	150	1	842	127558
Exp3	4	Exp3-4-1	59.939	1.0.0.142	1	right	fuwenya	-612456298	2.0.10.242	2.0.10.242	09-13-2019	2019-09-13 02:01:00	10:01:00	female	2.0.10.147	35	Blue_S_2.bmp	1903-04-30	0		0	0	129052	0		0	0	NULL	NULL	NULL	High	run1	1	List2	Catch.wav	V_T	1	1	1	1	128902	150	1	569	129471
Exp3	4	Exp3-4-1	59.939	1.0.0.142	1	right	fuwenya	-612456298	2.0.10.242	2.0.10.242	09-13-2019	2019-09-13 02:01:00	10:01:00	female	2.0.10.147	36	Blue_C_2.bmp	1903-08-06	0		0	0	131421	0		0	0	NULL	NULL	NULL	High	run1		List2	Catch.wav	V_S	0		0	1	131271	150		0	0
Exp3	4	Exp3-4-1	59.939	1.0.0.142	1	right	fuwenya	-612456298	2.0.10.242	2.0.10.242	09-13-2019	2019-09-13 02:01:00	10:01:00	female	2.0.10.147	37	Catch.bmp	1902-12-09	0		0	0	133957	0		0	0	NULL	NULL	NULL	High	run1	1	List2	A_T.wav	A_T	1	1	1	1	133807	150	1	687	134494
Exp3	4	Exp3-4-1	59.939	1.0.0.142	1	right	fuwenya	-612456298	2.0.10.242	2.0.10.242	09-13-2019	2019-09-13 02:01:00	10:01:00	female	2.0.10.147	38	Red_C_2.bmp	1903-01-19	0		0	0	136193	0		0	0	NULL	NULL	NULL	High	run1	1	List2	Catch.wav	V_T	1	1	0	1	136043	150	1	451	136494
Exp3	4	Exp3-4-1	59.939	1.0.0.142	1	right	fuwenya	-612456298	2.0.10.242	2.0.10.242	09-13-2019	2019-09-13 02:01:00	10:01:00	female	2.0.10.147	39	Catch.bmp	1903-09-03	0		0	0	138462	0		0	0	NULL	NULL	NULL	High	run1	1	List2	A_T.wav	A_T	1	1	0	1	138312	150	1	582	138894
Exp3	4	Exp3-4-1	59.939	1.0.0.142	1	right	fuwenya	-612456298	2.0.10.242	2.0.10.242	09-13-2019	2019-09-13 02:01:00	10:01:00	female	2.0.10.147	40	Red_C_2.bmp	1902-03-14	0		0	0	140964	0		0	0	NULL	NULL	NULL	High	run1	1	List2	A_T.wav	AV_T	1	1	0	1	140814	150	1	872	141686
Exp3	4	Exp3-4-1	59.939	1.0.0.142	1	right	fuwenya	-612456298	2.0.10.242	2.0.10.242	09-13-2019	2019-09-13 02:01:00	10:01:00	female	2.0.10.147	41	Catch.bmp	1903-10-05	0		0	0	142916	0		0	0	NULL	NULL	NULL	High	run1		List2	A_S.wav	A_S	0		0	1	142766	150		0	0
Exp3	4	Exp3-4-1	59.939	1.0.0.142	1	right	fuwenya	-612456298	2.0.10.242	2.0.10.242	09-13-2019	2019-09-13 02:01:00	10:01:00	female	2.0.10.147	42	Red_C_2.bmp	1903-04-01	0		0	0	145519	0		0	0	NULL	NULL	NULL	High	run1	1	List2	Catch.wav	V_T	1	1	1	1	145369	150	1	829	146198
Exp3	4	Exp3-4-1	59.939	1.0.0.142	1	right	fuwenya	-612456298	2.0.10.242	2.0.10.242	09-13-2019	2019-09-13 02:01:00	10:01:00	female	2.0.10.147	43	Catch.bmp	1903-05-05	0		0	0	147855	0		0	0	NULL	NULL	NULL	High	run1	1	List2	A_T.wav	A_T	1	1	1	1	147705	150	1	677	148382
Exp3	4	Exp3-4-1	59.939	1.0.0.142	1	right	fuwenya	-612456298	2.0.10.242	2.0.10.242	09-13-2019	2019-09-13 02:01:00	10:01:00	female	2.0.10.147	44	Red_C_2.bmp	1902-08-20	0		0	0	150224	0		0	0	NULL	NULL	NULL	High	run1	1	List2	A_T.wav	AV_T	1	1	0	1	150074	150	1	652	150726
Exp3	4	Exp3-4-1	59.939	1.0.0.142	1	right	fuwenya	-612456298	2.0.10.242	2.0.10.242	09-13-2019	2019-09-13 02:01:00	10:01:00	female	2.0.10.147	45	Blue_S_2.bmp	1904-01-12	0		0	0	152343	0		0	0	NULL	NULL	NULL	High	run1	1	List2	Catch.wav	V_T	1	1	1	1	152193	150	1	557	152750
Exp3	4	Exp3-4-1	59.939	1.0.0.142	1	right	fuwenya	-612456298	2.0.10.242	2.0.10.242	09-13-2019	2019-09-13 02:01:00	10:01:00	female	2.0.10.147	46	Red_C_2.bmp	1904-05-04	0		0	0	154979	0		0	0	NULL	NULL	NULL	High	run1	1	List2	Catch.wav	V_T	1	1	0	1	154829	150	1	593	155422
Exp3	4	Exp3-4-1	59.939	1.0.0.142	1	right	fuwenya	-612456298	2.0.10.242	2.0.10.242	09-13-2019	2019-09-13 02:01:00	10:01:00	female	2.0.10.147	47	Catch.bmp	1903-05-04	0		0	0	157715	0		0	0	NULL	NULL	NULL	High	run1	1	List2	A_T.wav	A_T	1	1	1	1	157565	150	1	1040	158605
Exp3	4	Exp3-4-1	59.939	1.0.0.142	1	right	fuwenya	-612456298	2.0.10.242	2.0.10.242	09-13-2019	2019-09-13 02:01:00	10:01:00	female	2.0.10.147	48	Catch.bmp	1902-12-07	0		0	0	160084	0		0	0	NULL	NULL	NULL	High	run1	1	List2	A_T.wav	A_T	1	1	0	1	159934	150	1	968	160902
Exp3	4	Exp3-4-1	59.939	1.0.0.142	1	right	fuwenya	-612456298	2.0.10.242	2.0.10.242	09-13-2019	2019-09-13 02:01:00	10:01:00	female	2.0.10.147	49	Blue_S_2.bmp	1902-03-20	0		0	0	162303	0		0	0	NULL	NULL	NULL	High	run1	1	List2	A_T.wav	AV_T	1	1	0	1	162153	150	1	661	162814
Exp3	4	Exp3-4-1	59.939	1.0.0.142	1	right	fuwenya	-612456298	2.0.10.242	2.0.10.242	09-13-2019	2019-09-13 02:01:00	10:01:00	female	2.0.10.147	50	Catch.bmp	1902-12-03	0		0	0	164272	0		0	0	NULL	NULL	NULL	High	run1	1	List2	A_T.wav	A_T	1	1	0	1	164122	150	1	699	164821
Exp3	4	Exp3-4-1	59.939	1.0.0.142	1	right	fuwenya	-612456298	2.0.10.242	2.0.10.242	09-13-2019	2019-09-13 02:01:00	10:01:00	female	2.0.10.147	51	Red_C_2.bmp	1902-11-14	0		0	0	166491	0		0	0	NULL	NULL	NULL	High	run1	1	List2	A_T.wav	AV_T	1	1	0	1	166341	150	1	600	166941
Exp3	4	Exp3-4-1	59.939	1.0.0.142	1	right	fuwenya	-612456298	2.0.10.242	2.0.10.242	09-13-2019	2019-09-13 02:01:00	10:01:00	female	2.0.10.147	52	Red_C.bmp	1902-05-04	0		0	0	168693	0		0	0	NULL	NULL	NULL	High	run1		List2	A_S.wav	AV_S	0		0	1	168543	150		0	0
Exp3	4	Exp3-4-1	59.939	1.0.0.142	1	right	fuwenya	-612456298	2.0.10.242	2.0.10.242	09-13-2019	2019-09-13 02:01:00	10:01:00	female	2.0.10.147	53	Catch.bmp	1903-02-28	0		0	0	170762	0		0	0	NULL	NULL	NULL	High	run1	1	List2	A_T.wav	A_T	1	1	0	1	170612	150	1	898	171510
Exp3	4	Exp3-4-1	59.939	1.0.0.142	1	right	fuwenya	-612456298	2.0.10.242	2.0.10.242	09-13-2019	2019-09-13 02:01:00	10:01:00	female	2.0.10.147	54	Red_C_2.bmp	1902-10-11	0		0	0	173064	0		0	0	NULL	NULL	NULL	High	run1	1	List2	A_T.wav	AV_T	1	1	0	1	172914	150	1	595	173509
Exp3	4	Exp3-4-1	59.939	1.0.0.142	1	right	fuwenya	-612456298	2.0.10.242	2.0.10.242	09-13-2019	2019-09-13 02:01:00	10:01:00	female	2.0.10.147	55	Red_S_2.bmp	1903-03-06	0		0	0	175233	0		0	0	NULL	NULL	NULL	High	run1		List2	Catch.wav	V_S	0		1	1	175083	150		0	0
Exp3	4	Exp3-4-1	59.939	1.0.0.142	1	right	fuwenya	-612456298	2.0.10.242	2.0.10.242	09-13-2019	2019-09-13 02:01:00	10:01:00	female	2.0.10.147	56	Red_S_2.bmp	1902-08-21	0		0	0	177619	0		0	0	NULL	NULL	NULL	High	run1		List2	Catch.wav	V_S	0		0	1	177469	150		0	0
Exp3	4	Exp3-4-1	59.939	1.0.0.142	1	right	fuwenya	-612456298	2.0.10.242	2.0.10.242	09-13-2019	2019-09-13 02:01:00	10:01:00	female	2.0.10.147	57	Red_C_2.bmp	1902-11-03	0		0	0	179821	0		0	0	NULL	NULL	NULL	High	run1	1	List2	A_T.wav	AV_T	0		1	1	179671	150		0	0
Exp3	4	Exp3-4-1	59.939	1.0.0.142	1	right	fuwenya	-612456298	2.0.10.242	2.0.10.242	09-13-2019	2019-09-13 02:01:00	10:01:00	female	2.0.10.147	58	Blue_C.bmp	1902-11-11	0		0	1	182074	0		0	0	NULL	NULL	NULL	High	run1		List2	A_S.wav	AV_S	0		1	1	181923	151		0	0
Exp3	4	Exp3-4-1	59.939	1.0.0.142	1	right	fuwenya	-612456298	2.0.10.242	2.0.10.242	09-13-2019	2019-09-13 02:01:00	10:01:00	female	2.0.10.147	59	Red_C_2.bmp	1904-02-20	0		0	1	184343	0		0	0	NULL	NULL	NULL	High	run1	1	List2	A_T.wav	AV_T	1	1	1	1	184192	151	1	701	184893
Exp3	4	Exp3-4-1	59.939	1.0.0.142	1	right	fuwenya	-612456298	2.0.10.242	2.0.10.242	09-13-2019	2019-09-13 02:01:00	10:01:00	female	2.0.10.147	60	Red_C_2.bmp	1903-12-31	0		0	0	187012	0		0	0	NULL	NULL	NULL	High	run1	1	List2	Catch.wav	V_T	1	1	0	1	186862	150	1	599	187461
Exp3	4	Exp3-4-1	59.939	1.0.0.142	1	right	fuwenya	-612456298	2.0.10.242	2.0.10.242	09-13-2019	2019-09-13 02:01:00	10:01:00	female	2.0.10.147	61	Catch.bmp	1902-09-07	0		0	0	189631	0		0	0	NULL	NULL	NULL	High	run1	1	List2	A_T.wav	A_T	1	1	1	1	189481	150	1	676	190157
Exp3	4	Exp3-4-1	59.939	1.0.0.142	1	right	fuwenya	-612456298	2.0.10.242	2.0.10.242	09-13-2019	2019-09-13 02:01:00	10:01:00	female	2.0.10.147	62	Blue_C.bmp	1903-02-25	0		0	0	191767	0		0	0	NULL	NULL	NULL	High	run1		List2	A_S.wav	AV_S	0		0	1	191617	150		0	0
Exp3	4	Exp3-4-1	59.939	1.0.0.142	1	right	fuwenya	-612456298	2.0.10.242	2.0.10.242	09-13-2019	2019-09-13 02:01:00	10:01:00	female	2.0.10.147	63	Blue_S_2.bmp	1902-07-30	0		0	0	194136	0		0	0	NULL	NULL	NULL	High	run1	1	List2	Catch.wav	V_T	1	1	1	1	193986	150	1	882	194868
Exp3	4	Exp3-4-1	59.939	1.0.0.142	1	right	fuwenya	-612456298	2.0.10.242	2.0.10.242	09-13-2019	2019-09-13 02:01:00	10:01:00	female	2.0.10.147	64	Catch.bmp	1902-12-28	0		0	0	196238	0		0	0	NULL	NULL	NULL	High	run1	1	List2	A_T.wav	A_T	1	1	1	1	196088	150	1	780	196868
Exp3	4	Exp3-4-1	59.939	1.0.0.142	1	right	fuwenya	-612456298	2.0.10.242	2.0.10.242	09-13-2019	2019-09-13 02:01:00	10:01:00	female	2.0.10.147	65	Red_C_2.bmp	1902-09-13	0		0	1	198491	0		0	0	NULL	NULL	NULL	High	run1	1	List2	A_T.wav	AV_T	1	1	1	1	198340	151	1	616	198956
Exp3	4	Exp3-4-1	59.939	1.0.0.142	1	right	fuwenya	-612456298	2.0.10.242	2.0.10.242	09-13-2019	2019-09-13 02:01:00	10:01:00	female	2.0.10.147	66	Catch.bmp	1903-07-21	0		0	0	200626	0		0	0	NULL	NULL	NULL	High	run1	1	List2	A_T.wav	A_T	1	1	0	1	200476	150	1	920	201396
Exp3	4	Exp3-4-1	59.939	1.0.0.142	1	right	fuwenya	-612456298	2.0.10.242	2.0.10.242	09-13-2019	2019-09-13 02:01:00	10:01:00	female	2.0.10.147	67	Red_C_2.bmp	1904-01-03	0		0	0	203079	0		0	0	NULL	NULL	NULL	High	run1	1	List2	Catch.wav	V_T	1	1	0	2	202929	150	1	603	203532
Exp3	4	Exp3-4-1	59.939	1.0.0.142	1	right	fuwenya	-612456298	2.0.10.242	2.0.10.242	09-13-2019	2019-09-13 02:01:00	10:01:00	female	2.0.10.147	68	Catch.bmp	1904-05-18	0		0	0	205698	0		0	0	NULL	NULL	NULL	High	run1	1	List2	A_T.wav	A_T	1	1	1	1	205548	150	1	544	206092
Exp3	4	Exp3-4-1	59.939	1.0.0.142	1	right	fuwenya	-612456298	2.0.10.242	2.0.10.242	09-13-2019	2019-09-13 02:01:00	10:01:00	female	2.0.10.147	69	Blue_S_2.bmp	1902-04-24	0		0	0	208451	0		0	0	NULL	NULL	NULL	High	run1	1	List2	A_T.wav	AV_T	1	1	0	1	208301	150	1	575	208876
Exp3	4	Exp3-4-1	59.939	1.0.0.142	1	right	fuwenya	-612456298	2.0.10.242	2.0.10.242	09-13-2019	2019-09-13 02:01:00	10:01:00	female	2.0.10.147	70	Blue_S_2.bmp	1903-11-28	0		0	0	210453	0		0	0	NULL	NULL	NULL	High	run1	1	List2	A_T.wav	AV_T	1	1	0	1	210303	150	1	637	210940
Exp3	4	Exp3-4-1	59.939	1.0.0.142	1	right	fuwenya	-612456298	2.0.10.242	2.0.10.242	09-13-2019	2019-09-13 02:01:00	10:01:00	female	2.0.10.147	71	Catch.bmp	1904-04-09	0		0	0	213039	0		0	0	NULL	NULL	NULL	High	run1	1	List2	A_T.wav	A_T	1	1	0	1	212889	150	1	747	213636
Exp3	4	Exp3-4-1	59.939	1.0.0.142	1	right	fuwenya	-612456298	2.0.10.242	2.0.10.242	09-13-2019	2019-09-13 02:01:00	10:01:00	female	2.0.10.147	72	Red_C.bmp	1902-04-19	0		0	0	215758	0		0	0	NULL	NULL	NULL	High	run1		List2	A_S.wav	AV_S	0		0	1	215608	150		0	0
Exp3	4	Exp3-4-1	59.939	1.0.0.142	1	right	fuwenya	-612456298	2.0.10.242	2.0.10.242	09-13-2019	2019-09-13 02:01:00	10:01:00	female	2.0.10.147	73	Blue_S.bmp	1903-10-11	0		0	0	217827	0		0	0	NULL	NULL	NULL	High	run1		List2	A_S.wav	AV_S	0		0	1	217677	150		0	0
Exp3	4	Exp3-4-1	59.939	1.0.0.142	1	right	fuwenya	-612456298	2.0.10.242	2.0.10.242	09-13-2019	2019-09-13 02:01:00	10:01:00	female	2.0.10.147	74	Catch.bmp	1904-02-24	0		0	0	220413	0		0	0	NULL	NULL	NULL	High	run1		List2	A_S.wav	A_S	0		0	1	220263	150		0	0
Exp3	4	Exp3-4-1	59.939	1.0.0.142	1	right	fuwenya	-612456298	2.0.10.242	2.0.10.242	09-13-2019	2019-09-13 02:01:00	10:01:00	female	2.0.10.147	75	Red_C_2.bmp	1902-09-19	0		0	0	223149	0		0	0	NULL	NULL	NULL	High	run1	1	List2	Catch.wav	V_T	0		1	1	222999	150		0	0
Exp3	4	Exp3-4-1	59.939	1.0.0.142	1	right	fuwenya	-612456298	2.0.10.242	2.0.10.242	09-13-2019	2019-09-13 02:01:00	10:01:00	female	2.0.10.147	76	Red_C_2.bmp	1903-11-14	0		0	0	225352	0		0	0	NULL	NULL	NULL	High	run1	1	List2	Catch.wav	V_T	1	1	0	1	225202	150	1	466	225668
Exp3	4	Exp3-4-1	59.939	1.0.0.142	1	right	fuwenya	-612456298	2.0.10.242	2.0.10.242	09-13-2019	2019-09-13 02:01:00	10:01:00	female	2.0.10.147	77	Red_C_2.bmp	1903-06-09	0		0	0	227921	0		0	0	NULL	NULL	NULL	High	run1	1	List2	A_T.wav	AV_T	1	1	1	1	227771	150	1	585	228356
Exp3	4	Exp3-4-1	59.939	1.0.0.142	1	right	fuwenya	-612456298	2.0.10.242	2.0.10.242	09-13-2019	2019-09-13 02:01:00	10:01:00	female	2.0.10.147	78	Catch.bmp	1902-05-09	0		0	0	230340	0		0	0	NULL	NULL	NULL	High	run1	1	List2	A_T.wav	A_T	1	1	0	1	230190	150	1	653	230843
Exp3	4	Exp3-4-1	59.939	1.0.0.142	1	right	fuwenya	-612456298	2.0.10.242	2.0.10.242	09-13-2019	2019-09-13 02:01:00	10:01:00	female	2.0.10.147	79	Catch.bmp	1903-10-24	0		0	0	232359	0		0	0	NULL	NULL	NULL	High	run1	1	List2	A_T.wav	A_T	1	1	0	1	232209	150	1	595	232804
Exp3	4	Exp3-4-1	59.939	1.0.0.142	1	right	fuwenya	-612456298	2.0.10.242	2.0.10.242	09-13-2019	2019-09-13 02:01:00	10:01:00	female	2.0.10.147	80	Blue_S_2.bmp	1903-06-05	0		0	1	234912	0		0	0	NULL	NULL	NULL	High	run1	1	List2	Catch.wav	V_T	1	1	1	1	234761	151	1	483	235244
Exp3	4	Exp3-4-1	59.939	1.0.0.142	1	right	fuwenya	-612456298	2.0.10.242	2.0.10.242	09-13-2019	2019-09-13 02:01:00	10:01:00	female	2.0.10.147	81	Blue_S_2.bmp	1902-10-27	0		0	0	237314	0		0	0	NULL	NULL	NULL	High	run1	1	List2	A_T.wav	AV_T	1	1	1	1	237164	150	1	704	237868
Exp3	4	Exp3-4-1	59.939	1.0.0.142	1	right	fuwenya	-612456298	2.0.10.242	2.0.10.242	09-13-2019	2019-09-13 02:01:00	10:01:00	female	2.0.10.147	82	Blue_C_2.bmp	1902-09-10	0		0	0	239500	0		0	0	NULL	NULL	NULL	High	run1		List2	A_S.wav	AV_S	0		0	2	239350	150		0	0
Exp3	4	Exp3-4-1	59.939	1.0.0.142	1	right	fuwenya	-612456298	2.0.10.242	2.0.10.242	09-13-2019	2019-09-13 02:01:00	10:01:00	female	2.0.10.147	83	Catch.bmp	1903-07-29	0		0	0	241702	0		0	0	NULL	NULL	NULL	High	run1	1	List2	A_T.wav	A_T	1	1	0	1	241552	150	1	676	242228
Exp3	4	Exp3-4-1	59.939	1.0.0.142	1	right	fuwenya	-612456298	2.0.10.242	2.0.10.242	09-13-2019	2019-09-13 02:01:00	10:01:00	female	2.0.10.147	84	Blue_C.bmp	1902-09-05	0		0	0	244171	0		0	0	NULL	NULL	NULL	High	Run1		List2	Catch.wav	V_S	0		1	1	244021	150		0	0
Exp3	4	Exp3-4-1	59.939	1.0.0.142	1	right	fuwenya	-612456298	2.0.10.242	2.0.10.242	09-13-2019	2019-09-13 02:01:00	10:01:00	female	2.0.10.147	85	Blue_S_2.bmp	1904-05-04	0		1	0	246373	0		0	0	NULL	NULL	NULL	High	run1	1	List2	Catch.wav	V_T	1	1	1	1	246223	150	1	533	246756
Exp3	4	Exp3-4-1	59.939	1.0.0.142	1	right	fuwenya	-612456298	2.0.10.242	2.0.10.242	09-13-2019	2019-09-13 02:01:00	10:01:00	female	2.0.10.147	86	Blue_S.bmp	1903-01-19	0		0	1	249110	0		0	0	NULL	NULL	NULL	High	run1		List2	Catch.wav	V_S	0		1	1	248959	151		0	0
Exp3	4	Exp3-4-1	59.939	1.0.0.142	1	right	fuwenya	-612456298	2.0.10.242	2.0.10.242	09-13-2019	2019-09-13 02:01:00	10:01:00	female	2.0.10.147	87	Red_S_2.bmp	1903-07-25	0		0	0	251429	0		0	0	NULL	NULL	NULL	High	run1		List2	A_S.wav	AV_S	0		0	1	251279	150		0	0
Exp3	4	Exp3-4-1	59.939	1.0.0.142	1	right	fuwenya	-612456298	2.0.10.242	2.0.10.242	09-13-2019	2019-09-13 02:01:00	10:01:00	female	2.0.10.147	88	Catch.bmp	1902-08-15	0		0	0	253948	0		0	0	NULL	NULL	NULL	High	run1		List2	A_S.wav	A_S	0		0	1	253798	150		0	0
Exp3	4	Exp3-4-1	59.939	1.0.0.142	1	right	fuwenya	-612456298	2.0.10.242	2.0.10.242	09-13-2019	2019-09-13 02:01:00	10:01:00	female	2.0.10.147	89	Red_C_2.bmp	1902-03-24	0		0	0	256117	0		0	0	NULL	NULL	NULL	High	run1	1	List2	Catch.wav	V_T	1	1	0	1	255967	150	1	596	256563
Exp3	4	Exp3-4-1	59.939	1.0.0.142	1	right	fuwenya	-612456298	2.0.10.242	2.0.10.242	09-13-2019	2019-09-13 02:01:00	10:01:00	female	2.0.10.147	90	Blue_S_2.bmp	1903-10-27	0		0	1	258086	0		0	0	NULL	NULL	NULL	High	run1	1	List2	A_T.wav	AV_T	1	1	1	1	257935	151	1	668	258603
Exp3	4	Exp3-4-1	59.939	1.0.0.142	1	right	fuwenya	-612456298	2.0.10.242	2.0.10.242	09-13-2019	2019-09-13 02:01:00	10:01:00	female	2.0.10.147	91	Catch.bmp	1902-07-08	0		0	0	260638	0		0	0	NULL	NULL	NULL	High	run1	1	List2	A_T.wav	A_T	1	1	0	1	260488	150	1	643	261131
Exp3	4	Exp3-4-1	59.939	1.0.0.142	1	right	fuwenya	-612456298	2.0.10.242	2.0.10.242	09-13-2019	2019-09-13 02:01:00	10:01:00	female	2.0.10.147	92	Catch.bmp	1903-06-22	0		0	0	262707	0		0	0	NULL	NULL	NULL	High	run1		List2	A_S.wav	A_S	0		0	1	262557	150		0	0
Exp3	4	Exp3-4-1	59.939	1.0.0.142	1	right	fuwenya	-612456298	2.0.10.242	2.0.10.242	09-13-2019	2019-09-13 02:01:00	10:01:00	female	2.0.10.147	93	Red_S.bmp	1903-09-04	0		0	0	265193	0		0	0	NULL	NULL	NULL	High	run1		List2	Catch.wav	V_S	0		0	1	265043	150		0	0
Exp3	4	Exp3-4-1	59.939	1.0.0.142	1	right	fuwenya	-612456298	2.0.10.242	2.0.10.242	09-13-2019	2019-09-13 02:01:00	10:01:00	female	2.0.10.147	94	Catch.bmp	1903-03-06	0		0	0	267762	0		0	0	NULL	NULL	NULL	High	run1		List2	A_S.wav	A_S	0		1	1	267612	150		0	0
Exp3	4	Exp3-4-1	59.939	1.0.0.142	1	right	fuwenya	-612456298	2.0.10.242	2.0.10.242	09-13-2019	2019-09-13 02:01:00	10:01:00	female	2.0.10.147	95	Catch.bmp	1903-08-30	0		0	0	270148	0		0	0	NULL	NULL	NULL	High	run1	1	List2	A_T.wav	A_T	1	1	0	1	269998	150	1	901	270899
Exp3	4	Exp3-4-1	59.939	1.0.0.142	1	right	fuwenya	-612456298	2.0.10.242	2.0.10.242	09-13-2019	2019-09-13 02:01:00	10:01:00	female	2.0.10.147	96	Catch.bmp	1902-04-24	0		0	0	272634	0		0	0	NULL	NULL	NULL	High	run1	1	List2	A_T.wav	A_T	0		0	1	272484	150		0	0
Exp3	4	Exp3-4-1	59.939	1.0.0.142	1	right	fuwenya	-612456298	2.0.10.242	2.0.10.242	09-13-2019	2019-09-13 02:01:00	10:01:00	female	2.0.10.147	97	Blue_C.bmp	1902-09-21	0		0	0	274686	0		0	0	NULL	NULL	NULL	High	Run1		List2	Catch.wav	V_S	0		0	1	274536	150		0	0
Exp3	4	Exp3-4-1	59.939	1.0.0.142	1	right	fuwenya	-612456298	2.0.10.242	2.0.10.242	09-13-2019	2019-09-13 02:01:00	10:01:00	female	2.0.10.147	98	Catch.bmp	1904-05-09	0		0	0	276922	0		0	0	NULL	NULL	NULL	High	run1	1	List2	A_T.wav	A_T	1	1	1	1	276772	150	1	598	277370
Exp3	4	Exp3-4-1	59.939	1.0.0.142	1	right	fuwenya	-612456298	2.0.10.242	2.0.10.242	09-13-2019	2019-09-13 02:01:00	10:01:00	female	2.0.10.147	99	Red_C_2.bmp	1902-06-23	0		0	1	279675	0		0	0	NULL	NULL	NULL	High	run1	1	List2	A_T.wav	AV_T	1	1	1	1	279524	151	1	622	280146
Exp3	4	Exp3-4-1	59.939	1.0.0.142	1	right	fuwenya	-612456298	2.0.10.242	2.0.10.242	09-13-2019	2019-09-13 02:01:00	10:01:00	female	2.0.10.147	100	Catch.bmp	1904-03-20	0		0	0	281727	0		0	0	NULL	NULL	NULL	High	run1	1	List2	A_T.wav	A_T	1	1	0	1	281577	150	1	849	282426
Exp3	4	Exp3-4-1	59.939	1.0.0.142	1	right	fuwenya	-612456298	2.0.10.242	2.0.10.242	09-13-2019	2019-09-13 02:01:00	10:01:00	female	2.0.10.147	101	Red_C_2.bmp	1903-09-20	0		1	0	284429	0		0	0	NULL	NULL	NULL	High	run1	1	List2	A_T.wav	AV_T	1	1	0	1	284279	150	1	931	285210
Exp3	4	Exp3-4-1	59.939	1.0.0.142	1	right	fuwenya	-612456298	2.0.10.242	2.0.10.242	09-13-2019	2019-09-13 02:01:00	10:01:00	female	2.0.10.147	102	Red_S.bmp	1904-03-08	0		0	0	286949	0		0	0	NULL	NULL	NULL	High	run1		List2	A_S.wav	AV_S	0		0	1	286799	150		0	0
Exp3	4	Exp3-4-1	59.939	1.0.0.142	1	right	fuwenya	-612456298	2.0.10.242	2.0.10.242	09-13-2019	2019-09-13 02:01:00	10:01:00	female	2.0.10.147	103	Red_S.bmp	1903-11-06	0		0	0	289685	0		0	0	NULL	NULL	NULL	High	run1		List2	A_S.wav	AV_S	0		0	1	289535	150		0	0
Exp3	4	Exp3-4-1	59.939	1.0.0.142	1	right	fuwenya	-612456298	2.0.10.242	2.0.10.242	09-13-2019	2019-09-13 02:01:00	10:01:00	female	2.0.10.147	104	Red_C_2.bmp	1903-10-30	0		0	0	292304	0		0	0	NULL	NULL	NULL	High	run1	1	List2	A_T.wav	AV_T	1	1	0	1	292154	150	1	520	292674
Exp3	4	Exp3-4-1	59.939	1.0.0.142	1	right	fuwenya	-612456298	2.0.10.242	2.0.10.242	09-13-2019	2019-09-13 02:01:00	10:01:00	female	2.0.10.147	105	Blue_S_2.bmp	1904-05-08	0		0	0	294857	0		0	0	NULL	NULL	NULL	High	run1	1	List2	A_T.wav	AV_T	1	1	0	1	294707	150	1	463	295170
Exp3	4	Exp3-4-1	59.939	1.0.0.142	1	right	fuwenya	-612456298	2.0.10.242	2.0.10.242	09-13-2019	2019-09-13 02:01:00	10:01:00	female	2.0.10.147	106	Red_C_2.bmp	1902-07-29	0		0	0	297610	0		0	0	NULL	NULL	NULL	High	run1	1	List2	Catch.wav	V_T	1	1	0	1	297460	150	1	549	298009
Exp3	4	Exp3-4-1	59.939	1.0.0.142	1	right	fuwenya	-612456298	2.0.10.242	2.0.10.242	09-13-2019	2019-09-13 02:01:00	10:01:00	female	2.0.10.147	107	Catch.bmp	1903-01-10	0		0	0	299712	0		0	0	NULL	NULL	NULL	High	run1	1	List2	A_T.wav	A_T	1	1	1	1	299562	150	1	711	300273
Exp3	4	Exp3-4-1	59.939	1.0.0.142	1	right	fuwenya	-612456298	2.0.10.242	2.0.10.242	09-13-2019	2019-09-13 02:01:00	10:01:00	female	2.0.10.147	108	Blue_S_2.bmp	1902-03-25	0		0	0	301981	0		0	0	NULL	NULL	NULL	High	run1	1	List2	Catch.wav	V_T	1	1	0	1	301831	150	1	914	302745
Exp3	4	Exp3-4-1	59.939	1.0.0.142	1	right	fuwenya	-612456298	2.0.10.242	2.0.10.242	09-13-2019	2019-09-13 02:01:00	10:01:00	female	2.0.10.147	109	Blue_S_2.bmp	1903-10-04	0		0	0	303983	0		0	0	NULL	NULL	NULL	High	run1	1	List2	A_T.wav	AV_T	1	1	0	1	303833	150	1	608	304441
Exp3	4	Exp3-4-1	59.939	1.0.0.142	1	right	fuwenya	-612456298	2.0.10.242	2.0.10.242	09-13-2019	2019-09-13 02:01:00	10:01:00	female	2.0.10.147	110	Blue_S_2.bmp	1903-02-24	0		0	0	306519	0		0	0	NULL	NULL	NULL	High	run1	1	List2	Catch.wav	V_T	1	1	0	1	306369	150	1	489	306858
Exp3	4	Exp3-4-1	59.939	1.0.0.142	1	right	fuwenya	-612456298	2.0.10.242	2.0.10.242	09-13-2019	2019-09-13 02:01:00	10:01:00	female	2.0.10.147	111	Red_C_2.bmp	1904-03-07	0		0	0	308821	0		0	0	NULL	NULL	NULL	High	run1	1	List2	A_T.wav	AV_T	1	1	1	1	308671	150	1	602	309273
Exp3	4	Exp3-4-1	59.939	1.0.0.142	1	right	fuwenya	-612456298	2.0.10.242	2.0.10.242	09-13-2019	2019-09-13 02:01:00	10:01:00	female	2.0.10.147	112	Red_C_2.bmp	1903-08-17	0		0	1	311508	0		0	0	NULL	NULL	NULL	High	run1	1	List2	A_T.wav	AV_T	1	1	1	1	311357	151	1	540	311897
Exp3	4	Exp3-4-1	59.939	1.0.0.142	1	right	fuwenya	-612456298	2.0.10.242	2.0.10.242	09-13-2019	2019-09-13 02:01:00	10:01:00	female	2.0.10.147	113	Blue_C_2.bmp	1903-04-29	0		0	0	313993	0		0	0	NULL	NULL	NULL	High	run1		List2	Catch.wav	V_S	0		1	1	313843	150		0	0
Exp3	4	Exp3-4-1	59.939	1.0.0.142	1	right	fuwenya	-612456298	2.0.10.242	2.0.10.242	09-13-2019	2019-09-13 02:01:00	10:01:00	female	2.0.10.147	114	Blue_S_2.bmp	1903-05-19	0		0	0	316429	0		0	0	NULL	NULL	NULL	High	run1	1	List2	A_T.wav	AV_T	1	1	1	1	316279	150	1	690	316969
Exp3	4	Exp3-4-1	59.939	1.0.0.142	1	right	fuwenya	-612456298	2.0.10.242	2.0.10.242	09-13-2019	2019-09-13 02:01:00	10:01:00	female	2.0.10.147	115	Blue_S_2.bmp	1902-06-12	0		0	0	318815	0		0	0	NULL	NULL	NULL	High	run1	1	List2	Catch.wav	V_T	0		0	1	318665	150		0	0
Exp3	4	Exp3-4-1	59.939	1.0.0.142	1	right	fuwenya	-612456298	2.0.10.242	2.0.10.242	09-13-2019	2019-09-13 02:01:00	10:01:00	female	2.0.10.147	116	Catch.bmp	1904-01-02	0		0	0	320917	0		0	0	NULL	NULL	NULL	High	run1	1	List2	A_T.wav	A_T	1	1	1	1	320767	150	1	1114	321881
Exp3	4	Exp3-4-1	59.939	1.0.0.142	1	right	fuwenya	-612456298	2.0.10.242	2.0.10.242	09-13-2019	2019-09-13 02:01:00	10:01:00	female	2.0.10.147	117	Blue_S_2.bmp	1902-06-21	0		0	1	323537	0		0	0	NULL	NULL	NULL	High	run1	1	List2	A_T.wav	AV_T	1	1	1	1	323386	151	1	527	323913
Exp3	4	Exp3-4-1	59.939	1.0.0.142	1	right	fuwenya	-612456298	2.0.10.242	2.0.10.242	09-13-2019	2019-09-13 02:01:00	10:01:00	female	2.0.10.147	118	Catch.bmp	1903-04-01	0		0	0	325589	0		0	0	NULL	NULL	NULL	High	run1	1	List2	A_T.wav	A_T	1	1	0	1	325439	150	1	770	326209
Exp3	4	Exp3-4-1	59.939	1.0.0.142	1	right	fuwenya	-612456298	2.0.10.242	2.0.10.242	09-13-2019	2019-09-13 02:01:00	10:01:00	female	2.0.10.147	119	Catch.bmp	1902-09-05	0		0	1	327925	0		0	0	NULL	NULL	NULL	High	run1		List2	A_S.wav	A_S	0		0	1	327774	151		0	0
Exp3	4	Exp3-4-1	59.939	1.0.0.142	1	right	fuwenya	-612456298	2.0.10.242	2.0.10.242	09-13-2019	2019-09-13 02:01:00	10:01:00	female	2.0.10.147	120	Blue_S.bmp	1903-01-12	0		0	0	330110	0		0	0	NULL	NULL	NULL	High	run1		List2	Catch.wav	V_S	0		0	1	329960	150		0	0
Exp3	4	Exp3-4-1	59.939	1.0.0.142	1	right	fuwenya	-612456298	2.0.10.242	2.0.10.242	09-13-2019	2019-09-13 02:01:00	10:01:00	female	2.0.10.147	121	Blue_S_2.bmp	1903-08-09	0		0	0	332446	0		0	0	NULL	NULL	NULL	High	run1	1	List2	A_T.wav	AV_T	1	1	1	1	332296	150	1	824	333120
Exp3	4	Exp3-4-1	59.939	1.0.0.142	1	right	fuwenya	-612456298	2.0.10.242	2.0.10.242	09-13-2019	2019-09-13 02:01:00	10:01:00	female	2.0.10.147	122	Catch.bmp	1904-03-03	0		0	0	334915	0		0	0	NULL	NULL	NULL	High	run1	1	List2	A_T.wav	A_T	1	1	0	1	334765	150	1	811	335576
Exp3	4	Exp3-4-1	59.939	1.0.0.142	1	right	fuwenya	-612456298	2.0.10.242	2.0.10.242	09-13-2019	2019-09-13 02:01:00	10:01:00	female	2.0.10.147	123	Red_C_2.bmp	1902-11-29	0		0	0	337601	0		0	0	NULL	NULL	NULL	High	run1	1	List2	A_T.wav	AV_T	0		0	1	337451	150		0	0
Exp3	4	Exp3-4-1	59.939	1.0.0.142	1	right	fuwenya	-612456298	2.0.10.242	2.0.10.242	09-13-2019	2019-09-13 02:01:00	10:01:00	female	2.0.10.147	124	Blue_S_2.bmp	1904-02-27	0		0	1	339904	0		0	0	NULL	NULL	NULL	High	run1	1	List2	A_T.wav	AV_T	1	1	1	1	339753	151	1	575	340328
Exp3	4	Exp3-4-1	59.939	1.0.0.142	1	right	fuwenya	-612456298	2.0.10.242	2.0.10.242	09-13-2019	2019-09-13 02:01:00	10:01:00	female	2.0.10.147	125	Red_C_2.bmp	1903-05-26	0		0	0	342573	0		0	0	NULL	NULL	NULL	High	run1	1	List2	Catch.wav	V_T	1	1	0	1	342423	150	1	585	343008
Exp3	4	Exp3-4-1	59.939	1.0.0.142	1	right	fuwenya	-612456298	2.0.10.242	2.0.10.242	09-13-2019	2019-09-13 02:01:00	10:01:00	female	2.0.10.147	126	Catch.bmp	1903-03-24	0		1	0	344975	0		0	0	NULL	NULL	NULL	High	run1	1	List2	A_T.wav	A_T	1	1	1	1	344825	150	1	671	345496
Exp3	4	Exp3-4-1	59.939	1.0.0.142	1	right	fuwenya	-612456298	2.0.10.242	2.0.10.242	09-13-2019	2019-09-13 02:01:00	10:01:00	female	2.0.10.147	127	Red_C_2.bmp	1903-09-23	0		0	0	347311	0		0	0	NULL	NULL	NULL	High	run1	1	List2	A_T.wav	AV_T	1	1	0	1	347161	150	1	607	347768
Exp3	4	Exp3-4-1	59.939	1.0.0.142	1	right	fuwenya	-612456298	2.0.10.242	2.0.10.242	09-13-2019	2019-09-13 02:01:00	10:01:00	female	2.0.10.147	128	Red_C_2.bmp	1903-06-01	0		1	0	349830	0		0	0	NULL	NULL	NULL	High	run1	1	List2	Catch.wav	V_T	1	1	1	1	349680	150	1	481	350161
Exp3	4	Exp3-4-1	59.939	1.0.0.142	1	right	fuwenya	-612456298	2.0.10.242	2.0.10.242	09-13-2019	2019-09-13 02:01:00	10:01:00	female	2.0.10.147	129	Red_C_2.bmp	1902-03-16	0		0	0	352233	0		0	0	NULL	NULL	NULL	High	run1	1	List2	A_T.wav	AV_T	1	1	1	1	352083	150	1	486	352569
Exp3	4	Exp3-4-1	59.939	1.0.0.142	1	right	fuwenya	-612456298	2.0.10.242	2.0.10.242	09-13-2019	2019-09-13 02:01:00	10:01:00	female	2.0.10.147	130	Red_C_2.bmp	1904-04-05	0		0	0	354202	0		0	0	NULL	NULL	NULL	High	run1	1	List2	Catch.wav	V_T	1	1	0	2	354052	150	1	644	354696
Exp3	4	Exp3-4-1	59.939	1.0.0.142	1	right	fuwenya	-612456298	2.0.10.242	2.0.10.242	09-13-2019	2019-09-13 02:01:00	10:01:00	female	2.0.10.147	131	Red_S_2.bmp	1903-03-07	0		0	0	356921	0		0	0	NULL	NULL	NULL	High	run1		List2	A_S.wav	AV_S	0		1	1	356771	150		0	0
Exp3	4	Exp3-4-1	59.939	1.0.0.142	1	right	fuwenya	-612456298	2.0.10.242	2.0.10.242	09-13-2019	2019-09-13 02:01:00	10:01:00	female	2.0.10.147	132	Blue_S_2.bmp	1903-06-02	0		0	0	359290	0		0	0	NULL	NULL	NULL	High	run1	1	List2	A_T.wav	AV_T	1	1	0	1	359140	150	1	604	359744
Exp3	4	Exp3-4-1	59.939	1.0.0.142	1	right	fuwenya	-612456298	2.0.10.242	2.0.10.242	09-13-2019	2019-09-13 02:01:00	10:01:00	female	2.0.10.147	133	Red_C_2.bmp	1902-11-24	0		0	0	361693	0		0	0	NULL	NULL	NULL	High	run1	1	List2	A_T.wav	AV_T	1	1	0	1	361543	150	1	673	362216
Exp3	4	Exp3-4-1	59.939	1.0.0.142	1	right	fuwenya	-612456298	2.0.10.242	2.0.10.242	09-13-2019	2019-09-13 02:01:00	10:01:00	female	2.0.10.147	134	Catch.bmp	1903-11-12	0		0	0	363912	0		0	0	NULL	NULL	NULL	High	run1	1	List2	A_T.wav	A_T	1	1	0	1	363762	150	1	734	364496
Exp3	4	Exp3-4-1	59.939	1.0.0.142	1	right	fuwenya	-612456298	2.0.10.242	2.0.10.242	09-13-2019	2019-09-13 02:01:00	10:01:00	female	2.0.10.147	135	Red_C_2.bmp	1902-03-26	0		0	0	366481	0		0	0	NULL	NULL	NULL	High	run1	1	List2	A_T.wav	AV_T	1	1	0	1	366331	150	1	444	366775
Exp3	4	Exp3-4-1	59.939	1.0.0.142	1	right	fuwenya	-612456298	2.0.10.242	2.0.10.242	09-13-2019	2019-09-13 02:01:00	10:01:00	female	2.0.10.147	136	Catch.bmp	1902-08-14	0		0	0	368450	0		0	0	NULL	NULL	NULL	High	run1	1	List2	A_T.wav	A_T	1	1	0	1	368300	150	1	979	369279
Exp3	4	Exp3-4-1	59.939	1.0.0.142	1	right	fuwenya	-612456298	2.0.10.242	2.0.10.242	09-13-2019	2019-09-13 02:01:00	10:01:00	female	2.0.10.147	137	Red_C_2.bmp	1903-01-07	0		0	1	370569	0		0	0	NULL	NULL	NULL	High	run1	1	List2	A_T.wav	AV_T	1	1	1	1	370418	151	1	693	371111
Exp3	4	Exp3-4-1	59.939	1.0.0.142	1	right	fuwenya	-612456298	2.0.10.242	2.0.10.242	09-13-2019	2019-09-13 02:01:00	10:01:00	female	2.0.10.147	138	Blue_C_2.bmp	1902-12-25	0		0	0	372821	0		0	0	NULL	NULL	NULL	High	run1		List2	Catch.wav	V_S	0		0	1	372671	150		0	0
Exp3	4	Exp3-4-1	59.939	1.0.0.142	1	right	fuwenya	-612456298	2.0.10.242	2.0.10.242	09-13-2019	2019-09-13 02:01:00	10:01:00	female	2.0.10.147	139	Catch.bmp	1903-04-19	0		0	0	375123	0		0	0	NULL	NULL	NULL	High	run1		List2	A_S.wav	A_S	0		1	1	374973	150		0	0
Exp3	4	Exp3-4-1	59.939	1.0.0.142	1	right	fuwenya	-612456298	2.0.10.242	2.0.10.242	09-13-2019	2019-09-13 02:01:00	10:01:00	female	2.0.10.147	140	Red_C_2.bmp	1904-02-25	0		1	0	377542	0		0	0	NULL	NULL	NULL	High	run1	1	List2	Catch.wav	V_T	0		1	1	377392	150		0	0
Exp3	4	Exp3-4-1	59.939	1.0.0.142	1	right	fuwenya	-612456298	2.0.10.242	2.0.10.242	09-13-2019	2019-09-13 02:01:00	10:01:00	female	2.0.10.147	141	Red_C.bmp	1903-03-02	0		0	1	380279	1168		0	0	NULL	NULL	NULL	High	run1		List2	A_S.wav	AV_S	1		1	1	380128	151		0	0
Exp3	4	Exp3-4-1	59.939	1.0.0.142	1	right	fuwenya	-612456298	2.0.10.242	2.0.10.242	09-13-2019	2019-09-13 02:01:00	10:01:00	female	2.0.10.147	142	Blue_S_2.bmp	1902-08-18	0		0	0	389338	0		0	0	NULL	NULL	NULL	High	run1	1	List2	A_T.wav	AV_T	1	1	0	1	389188	150	1	571	389759
Exp3	4	Exp3-4-1	59.939	1.0.0.142	1	right	fuwenya	-612456298	2.0.10.242	2.0.10.242	09-13-2019	2019-09-13 02:01:00	10:01:00	female	2.0.10.147	143	Blue_C_2.bmp	1903-02-11	0		0	0	391457	0		0	0	NULL	NULL	NULL	High	run1		List2	A_S.wav	AV_S	0		0	1	391307	150		0	0
Exp3	4	Exp3-4-1	59.939	1.0.0.142	1	right	fuwenya	-612456298	2.0.10.242	2.0.10.242	09-13-2019	2019-09-13 02:01:00	10:01:00	female	2.0.10.147	144	Catch.bmp	1903-09-02	0		0	0	393809	0		0	0	NULL	NULL	NULL	High	run1	1	List2	A_T.wav	A_T	1	1	0	1	393659	150	1	860	394519
Exp3	4	Exp3-4-1	59.939	1.0.0.142	1	right	fuwenya	-612456298	2.0.10.242	2.0.10.242	09-13-2019	2019-09-13 02:01:00	10:01:00	female	2.0.10.147	145	Blue_S_2.bmp	1903-12-30	0		0	0	396312	0		0	0	NULL	NULL	NULL	High	run1	1	List2	Catch.wav	V_T	1	1	0	1	396162	150	1	701	396863
Exp3	4	Exp3-4-1	59.939	1.0.0.142	1	right	fuwenya	-612456298	2.0.10.242	2.0.10.242	09-13-2019	2019-09-13 02:01:00	10:01:00	female	2.0.10.147	146	Catch.bmp	1902-12-10	0		0	0	398931	0		0	0	NULL	NULL	NULL	High	run1		List2	A_S.wav	A_S	0		1	1	398781	150		0	0
Exp3	4	Exp3-4-1	59.939	1.0.0.142	1	right	fuwenya	-612456298	2.0.10.242	2.0.10.242	09-13-2019	2019-09-13 02:01:00	10:01:00	female	2.0.10.147	147	Blue_C.bmp	1902-12-10	0		0	0	401217	0		0	0	NULL	NULL	NULL	High	run1		List2	A_S.wav	AV_S	0		0	1	401067	150		0	0
Exp3	4	Exp3-4-1	59.939	1.0.0.142	1	right	fuwenya	-612456298	2.0.10.242	2.0.10.242	09-13-2019	2019-09-13 02:01:00	10:01:00	female	2.0.10.147	148	Blue_S_2.bmp	1903-02-10	0		0	0	403519	0		0	0	NULL	NULL	NULL	High	run1	1	List2	A_T.wav	AV_T	1	1	0	1	403369	150	1	637	404006
Exp3	4	Exp3-4-1	59.939	1.0.0.142	1	right	fuwenya	-612456298	2.0.10.242	2.0.10.242	09-13-2019	2019-09-13 02:01:00	10:01:00	female	2.0.10.147	149	Blue_S_2.bmp	1904-04-07	0		0	0	405805	0		0	0	NULL	NULL	NULL	High	run1	1	List2	Catch.wav	V_T	1	1	0	1	405655	150	1	760	406415
Exp3	4	Exp3-4-1	59.939	1.0.0.142	1	right	fuwenya	-612456298	2.0.10.242	2.0.10.242	09-13-2019	2019-09-13 02:01:00	10:01:00	female	2.0.10.147	150	Red_C_2.bmp	1903-04-09	0		0	1	408525	0		0	0	NULL	NULL	NULL	High	run1	1	List2	A_T.wav	AV_T	1	1	2	1	408374	151	1	1184	409558
Exp3	4	Exp3-4-1	59.939	1.0.0.142	1	right	fuwenya	-612456298	2.0.10.242	2.0.10.242	09-13-2019	2019-09-13 02:01:00	10:01:00	female	2.0.10.147	151	Catch.bmp	1903-11-29	0		0	0	410877	0		0	0	NULL	NULL	NULL	High	run1	1	List2	A_T.wav	A_T	1	1	0	1	410727	150	1	503	411230
Exp3	4	Exp3-4-1	59.939	1.0.0.142	1	right	fuwenya	-612456298	2.0.10.242	2.0.10.242	09-13-2019	2019-09-13 02:01:00	10:01:00	female	2.0.10.147	152	Catch.bmp	1903-01-01	0		0	0	413463	0		0	0	NULL	NULL	NULL	High	run1	1	List2	A_T.wav	A_T	1	1	0	1	413313	150	1	1133	414446
Exp3	4	Exp3-4-1	59.939	1.0.0.142	1	right	fuwenya	-612456298	2.0.10.242	2.0.10.242	09-13-2019	2019-09-13 02:01:00	10:01:00	female	2.0.10.147	153	Catch.bmp	1904-03-06	0		0	0	415715	0		0	0	NULL	NULL	NULL	High	run1		List2	A_S.wav	A_S	0		0	1	415565	150		0	0
Exp3	4	Exp3-4-1	59.939	1.0.0.142	1	right	fuwenya	-612456298	2.0.10.242	2.0.10.242	09-13-2019	2019-09-13 02:01:00	10:01:00	female	2.0.10.147	154	Blue_S_2.bmp	1902-08-24	0		1	0	418451	0		0	0	NULL	NULL	NULL	High	run1	1	List2	Catch.wav	V_T	1	1	1	1	418301	150	1	561	418862
Exp3	4	Exp3-4-1	59.939	1.0.0.142	1	right	fuwenya	-612456298	2.0.10.242	2.0.10.242	09-13-2019	2019-09-13 02:01:00	10:01:00	female	2.0.10.147	155	Catch.bmp	1903-04-02	0		0	0	420570	0		0	0	NULL	NULL	NULL	High	run1	1	List2	A_T.wav	A_T	1	1	1	1	420420	150	1	890	421310
Exp3	4	Exp3-4-1	59.939	1.0.0.142	1	right	fuwenya	-612456298	2.0.10.242	2.0.10.242	09-13-2019	2019-09-13 02:01:00	10:01:00	female	2.0.10.147	156	Blue_C.bmp	1903-11-13	0		0	0	422906	0		0	0	NULL	NULL	NULL	High	Run1		List2	Catch.wav	V_S	0		0	1	422756	150		0	0
Exp3	4	Exp3-4-1	59.939	1.0.0.142	1	right	fuwenya	-612456298	2.0.10.242	2.0.10.242	09-13-2019	2019-09-13 02:01:00	10:01:00	female	2.0.10.147	157	Catch.bmp	1904-03-08	0		0	0	425525	0		0	0	NULL	NULL	NULL	High	run1		List2	A_S.wav	A_S	0		1	1	425375	150		0	0
Exp3	4	Exp3-4-1	59.939	1.0.0.142	1	right	fuwenya	-612456298	2.0.10.242	2.0.10.242	09-13-2019	2019-09-13 02:01:00	10:01:00	female	2.0.10.147	158	Red_C.bmp	1902-05-31	0		0	0	428278	0		0	0	NULL	NULL	NULL	High	run1		List2	Catch.wav	V_S	0		1	1	428128	150		0	0
Exp3	4	Exp3-4-1	59.939	1.0.0.142	1	right	fuwenya	-612456298	2.0.10.242	2.0.10.242	09-13-2019	2019-09-13 02:01:00	10:01:00	female	2.0.10.147	159	Catch.bmp	1903-08-13	0		1	0	430380	0		0	0	NULL	NULL	NULL	High	run1		List2	A_S.wav	A_S	0		1	1	430230	150		0	0
Exp3	4	Exp3-4-1	59.939	1.0.0.142	1	right	fuwenya	-612456298	2.0.10.242	2.0.10.242	09-13-2019	2019-09-13 02:01:00	10:01:00	female	2.0.10.147	160	Catch.bmp	1903-04-25	0		1	0	432916	0		0	0	NULL	NULL	NULL	High	run1	1	List2	A_T.wav	A_T	1	1	0	1	432766	150	1	896	433662
Exp3	4	Exp3-4-1	59.939	1.0.0.142	1	right	fuwenya	-612456298	2.0.10.242	2.0.10.242	09-13-2019	2019-09-13 02:01:00	10:01:00	female	2.0.10.147	161	Blue_S_2.bmp	1903-06-03	0		0	1	435286	0		0	0	NULL	NULL	NULL	High	run1	1	List2	Catch.wav	V_T	1	1	1	1	435135	151	1	551	435686
Exp3	4	Exp3-4-1	59.939	1.0.0.142	1	right	fuwenya	-612456298	2.0.10.242	2.0.10.242	09-13-2019	2019-09-13 02:01:00	10:01:00	female	2.0.10.147	162	Blue_S_2.bmp	1903-10-26	0		0	0	437688	0		0	0	NULL	NULL	NULL	High	run1	1	List2	Catch.wav	V_T	1	1	0	1	437538	150	1	548	438086
Exp3	4	Exp3-4-1	59.939	1.0.0.142	1	right	fuwenya	-612456298	2.0.10.242	2.0.10.242	09-13-2019	2019-09-13 02:01:00	10:01:00	female	2.0.10.147	163	Catch.bmp	1903-08-17	0		0	0	440241	0		0	0	NULL	NULL	NULL	High	run1	1	List2	A_T.wav	A_T	1	1	1	2	440091	150	1	834	440925
Exp3	4	Exp3-4-1	59.939	1.0.0.142	1	right	fuwenya	-612456298	2.0.10.242	2.0.10.242	09-13-2019	2019-09-13 02:01:00	10:01:00	female	2.0.10.147	164	Blue_C_2.bmp	1902-08-26	0		0	1	442727	0		0	0	NULL	NULL	NULL	High	run1		List2	A_S.wav	AV_S	0		1	1	442576	151		0	0
Exp3	4	Exp3-4-1	59.939	1.0.0.142	1	right	fuwenya	-612456298	2.0.10.242	2.0.10.242	09-13-2019	2019-09-13 02:01:00	10:01:00	female	2.0.10.147	165	Blue_S_2.bmp	1903-05-24	0		0	0	444912	0		0	0	NULL	NULL	NULL	High	run1	1	List2	Catch.wav	V_T	1	1	1	1	444762	150	1	691	445453
Exp3	4	Exp3-4-1	59.939	1.0.0.142	1	right	fuwenya	-612456298	2.0.10.242	2.0.10.242	09-13-2019	2019-09-13 02:01:00	10:01:00	female	2.0.10.147	166	Red_C.bmp	1903-10-01	0		0	0	447315	0		0	0	NULL	NULL	NULL	High	run1		List2	Catch.wav	V_S	0		0	2	447165	150		0	0
Exp3	4	Exp3-4-1	59.939	1.0.0.142	1	right	fuwenya	-612456298	2.0.10.242	2.0.10.242	09-13-2019	2019-09-13 02:01:00	10:01:00	female	2.0.10.147	167	Blue_S_2.bmp	1902-12-16	0		0	0	449917	0		0	0	NULL	NULL	NULL	High	run1	1	List2	A_T.wav	AV_T	1	1	1	1	449767	150	1	583	450350
Exp3	4	Exp3-4-1	59.939	1.0.0.142	1	right	fuwenya	-612456298	2.0.10.242	2.0.10.242	09-13-2019	2019-09-13 02:01:00	10:01:00	female	2.0.10.147	168	Catch.bmp	1904-03-18	0		0	0	452153	0		0	0	NULL	NULL	NULL	High	run1	1	List2	A_T.wav	A_T	1	1	0	1	452003	150	1	794	452797
Exp3	4	Exp3-4-1	59.939	1.0.0.142	1	right	fuwenya	-612456298	2.0.10.242	2.0.10.242	09-13-2019	2019-09-13 02:01:00	10:01:00	female	2.0.10.147	169	Catch.bmp	1903-08-27	0		0	0	454839	0		0	0	NULL	NULL	NULL	High	run1	1	List2	A_T.wav	A_T	1	1	0	1	454689	150	1	948	455637
Exp3	4	Exp3-4-1	59.939	1.0.0.142	1	right	fuwenya	-612456298	2.0.10.242	2.0.10.242	09-13-2019	2019-09-13 02:01:00	10:01:00	female	2.0.10.147	170	Red_C_2.bmp	1903-09-17	0		0	0	457325	0		0	0	NULL	NULL	NULL	High	run1	1	List2	Catch.wav	V_T	1	1	0	1	457175	150	1	719	457894
Exp3	4	Exp3-4-1	59.939	1.0.0.142	1	right	fuwenya	-612456298	2.0.10.242	2.0.10.242	09-13-2019	2019-09-13 02:01:00	10:01:00	female	2.0.10.147	171	Catch.bmp	1904-01-09	0		0	1	459828	0		0	0	NULL	NULL	NULL	High	run1	1	List2	A_T.wav	A_T	1	1	1	1	459677	151	1	832	460509
Exp3	4	Exp3-4-1	59.939	1.0.0.142	1	right	fuwenya	-612456298	2.0.10.242	2.0.10.242	09-13-2019	2019-09-13 02:01:00	10:01:00	female	2.0.10.147	172	Catch.bmp	1902-03-10	0		0	0	462447	0		0	0	NULL	NULL	NULL	High	run1		List2	A_S.wav	A_S	0		0	1	462297	150		0	0
Exp3	4	Exp3-4-1	59.939	1.0.0.142	1	right	fuwenya	-612456298	2.0.10.242	2.0.10.242	09-13-2019	2019-09-13 02:01:00	10:01:00	female	2.0.10.147	173	Catch.bmp	1902-12-26	0		0	0	464466	0		0	0	NULL	NULL	NULL	High	run1	1	List2	A_T.wav	A_T	1	1	0	1	464316	150	1	1041	465357
Exp3	4	Exp3-4-1	59.939	1.0.0.142	1	right	fuwenya	-612456298	2.0.10.242	2.0.10.242	09-13-2019	2019-09-13 02:01:00	10:01:00	female	2.0.10.147	174	Red_C_2.bmp	1902-04-20	0		0	0	466718	0		0	0	NULL	NULL	NULL	High	run1	1	List2	Catch.wav	V_T	0		1	1	466568	150		0	0
Exp3	4	Exp3-4-1	59.939	1.0.0.142	1	right	fuwenya	-612456298	2.0.10.242	2.0.10.242	09-13-2019	2019-09-13 02:01:00	10:01:00	female	2.0.10.147	175	Blue_S_2.bmp	1904-03-04	0		0	0	468770	0		0	0	NULL	NULL	NULL	High	run1	1	List2	Catch.wav	V_T	1	1	0	1	468620	150	1	457	469077
Exp3	4	Exp3-4-1	59.939	1.0.0.142	1	right	fuwenya	-612456298	2.0.10.242	2.0.10.242	09-13-2019	2019-09-13 02:01:00	10:01:00	female	2.0.10.147	176	Red_C_2.bmp	1903-01-29	0		0	0	471456	0		0	0	NULL	NULL	NULL	High	run1	1	List2	Catch.wav	V_T	1	1	0	1	471306	150	1	466	471772
Exp3	4	Exp3-4-1	59.939	1.0.0.142	1	right	fuwenya	-612456298	2.0.10.242	2.0.10.242	09-13-2019	2019-09-13 02:01:00	10:01:00	female	2.0.10.147	177	Red_C_2.bmp	1903-02-10	0		0	0	473742	0		0	0	NULL	NULL	NULL	High	run1	1	List2	Catch.wav	V_T	1	1	0	1	473592	150	1	460	474052
Exp3	4	Exp3-4-1	59.939	1.0.0.142	1	right	fuwenya	-612456298	2.0.10.242	2.0.10.242	09-13-2019	2019-09-13 02:01:00	10:01:00	female	2.0.10.147	178	Red_S_2.bmp	1904-03-15	0		0	0	476028	0		0	0	NULL	NULL	NULL	High	run1		List2	A_S.wav	AV_S	0		0	1	475878	150		0	0
Exp3	4	Exp3-4-1	59.939	1.0.0.142	1	right	fuwenya	-612456298	2.0.10.242	2.0.10.242	09-13-2019	2019-09-13 02:01:00	10:01:00	female	2.0.10.147	179	Blue_S_2.bmp	1903-10-13	0		0	1	478781	0		0	0	NULL	NULL	NULL	High	run1	1	List2	Catch.wav	V_T	1	1	1	1	478630	151	1	542	479172
Exp3	4	Exp3-4-1	59.939	1.0.0.142	1	right	fuwenya	-612456298	2.0.10.242	2.0.10.242	09-13-2019	2019-09-13 02:01:00	10:01:00	female	2.0.10.147	180	Blue_S_2.bmp	1903-02-01	0		0	1	481317	0		0	0	NULL	NULL	NULL	High	run1	1	List2	A_T.wav	AV_T	1	1	1	1	481166	151	1	767	481933
Exp3	4	Exp3-4-1	59.939	1.0.0.142	1	right	fuwenya	-612456298	2.0.10.242	2.0.10.242	09-13-2019	2019-09-13 02:01:00	10:01:00	female	2.0.10.147	181	Catch.bmp	1903-02-02	0		0	0	483602	0		0	0	NULL	NULL	NULL	High	run1		List2	A_S.wav	A_S	0		0	1	483452	150		0	0
Exp3	4	Exp3-4-1	59.939	1.0.0.142	1	right	fuwenya	-612456298	2.0.10.242	2.0.10.242	09-13-2019	2019-09-13 02:01:00	10:01:00	female	2.0.10.147	182	Blue_S_2.bmp	1902-03-19	0		0	0	485938	0		0	0	NULL	NULL	NULL	High	run1	1	List2	Catch.wav	V_T	1	1	0	1	485788	150	1	488	486276
Exp3	4	Exp3-4-1	59.939	1.0.0.142	1	right	fuwenya	-612456298	2.0.10.242	2.0.10.242	09-13-2019	2019-09-13 02:01:00	10:01:00	female	2.0.10.147	183	Catch.bmp	1902-09-11	0		0	0	487907	0		0	0	NULL	NULL	NULL	High	run1	1	List2	A_T.wav	A_T	1	1	0	2	487757	150	1	919	488676
Exp3	4	Exp3-4-1	59.939	1.0.0.142	1	right	fuwenya	-612456298	2.0.10.242	2.0.10.242	09-13-2019	2019-09-13 02:01:00	10:01:00	female	2.0.10.147	184	Catch.bmp	1903-01-21	0		0	0	490042	0		0	0	NULL	NULL	NULL	High	run1	1	List2	A_T.wav	A_T	1	1	0	1	489892	150	1	1112	491004
Exp3	4	Exp3-4-1	59.939	1.0.0.142	1	right	fuwenya	-612456298	2.0.10.242	2.0.10.242	09-13-2019	2019-09-13 02:01:00	10:01:00	female	2.0.10.147	185	Blue_S_2.bmp	1904-03-02	0		0	0	492311	0		0	0	NULL	NULL	NULL	High	run1	1	List2	A_T.wav	AV_T	1	1	0	1	492161	150	1	563	492724
Exp3	4	Exp3-4-1	59.939	1.0.0.142	1	right	fuwenya	-612456298	2.0.10.242	2.0.10.242	09-13-2019	2019-09-13 02:01:00	10:01:00	female	2.0.10.147	186	Blue_S_2.bmp	1904-01-27	0		0	1	494981	0		0	0	NULL	NULL	NULL	High	run1	1	List2	A_T.wav	AV_T	1	1	1	1	494830	151	1	470	495300
Exp3	4	Exp3-4-1	59.939	1.0.0.142	1	right	fuwenya	-612456298	2.0.10.242	2.0.10.242	09-13-2019	2019-09-13 02:01:00	10:01:00	female	2.0.10.147	187	Blue_C.bmp	1902-09-21	0		0	0	497617	0		0	0	NULL	NULL	NULL	High	Run1		List2	Catch.wav	V_S	0		0	1	497467	150		0	0
Exp3	4	Exp3-4-1	59.939	1.0.0.142	1	right	fuwenya	-612456298	2.0.10.242	2.0.10.242	09-13-2019	2019-09-13 02:01:00	10:01:00	female	2.0.10.147	188	Catch.bmp	1904-03-13	0		0	1	499836	0		0	0	NULL	NULL	NULL	High	run1	1	List2	A_T.wav	A_T	1	1	1	1	499685	151	1	679	500364
Exp3	4	Exp3-4-1	59.939	1.0.0.142	1	right	fuwenya	-612456298	2.0.10.242	2.0.10.242	09-13-2019	2019-09-13 02:01:00	10:01:00	female	2.0.10.147	189	Red_C_2.bmp	1902-12-22	0		0	0	502522	0		0	0	NULL	NULL	NULL	High	run1	1	List2	A_T.wav	AV_T	1	1	0	1	502372	150	1	688	503060
Exp3	4	Exp3-4-1	59.939	1.0.0.142	1	right	fuwenya	-612456298	2.0.10.242	2.0.10.242	09-13-2019	2019-09-13 02:01:00	10:01:00	female	2.0.10.147	190	Red_C.bmp	1903-12-29	0		0	0	504757	0		0	0	NULL	NULL	NULL	High	run1		List2	Catch.wav	V_S	0		1	1	504607	150		0	0
Exp3	4	Exp3-4-1	59.939	1.0.0.142	1	right	fuwenya	-612456298	2.0.10.242	2.0.10.242	09-13-2019	2019-09-13 02:01:00	10:01:00	female	2.0.10.147	191	Catch.bmp	1903-05-03	0		0	0	507410	0		0	0	NULL	NULL	NULL	High	run1	1	List2	A_T.wav	A_T	1	1	1	1	507260	150	1	935	508195
Exp3	4	Exp3-4-1	59.939	1.0.0.142	1	right	fuwenya	-612456298	2.0.10.242	2.0.10.242	09-13-2019	2019-09-13 02:01:00	10:01:00	female	2.0.10.147	192	Red_C_2.bmp	1902-11-04	0		0	0	509779	0		0	0	NULL	NULL	NULL	High	run1	1	List2	Catch.wav	V_T	1	1	1	1	509629	150	1	750	510379
Exp3	4	Exp3-4-1	59.939	1.0.0.142	1	right	fuwenya	-612456298	2.0.10.242	2.0.10.242	09-13-2019	2019-09-13 02:01:00	10:01:00	female	2.0.10.147	193	Blue_S_2.bmp	1903-10-23	0		0	0	511965	0		0	0	NULL	NULL	NULL	High	run1	1	List2	A_T.wav	AV_T	1	1	1	1	511815	150	1	605	512420
Exp3	4	Exp3-4-1	59.939	1.0.0.142	1	right	fuwenya	-612456298	2.0.10.242	2.0.10.242	09-13-2019	2019-09-13 02:01:00	10:01:00	female	2.0.10.147	194	Red_C_2.bmp	1903-01-08	0		1	0	514517	0		0	0	NULL	NULL	NULL	High	run1	1	List2	A_T.wav	AV_T	1	1	1	1	514367	150	1	580	514947
Exp3	4	Exp3-4-1	59.939	1.0.0.142	1	right	fuwenya	-612456298	2.0.10.242	2.0.10.242	09-13-2019	2019-09-13 02:01:00	10:01:00	female	2.0.10.147	195	Blue_S_2.bmp	1904-01-08	0		0	0	516770	0		0	0	NULL	NULL	NULL	High	run1	1	List2	A_T.wav	AV_T	1	1	0	1	516620	150	1	703	517323
Exp3	4	Exp3-4-1	59.939	1.0.0.142	1	right	fuwenya	-612456298	2.0.10.242	2.0.10.242	09-13-2019	2019-09-13 02:01:00	10:01:00	female	2.0.10.147	196	Catch.bmp	1904-05-06	0		0	0	519389	0		0	0	NULL	NULL	NULL	High	run1	1	List2	A_T.wav	A_T	1	1	0	1	519239	150	1	1108	520347
Exp3	4	Exp3-4-1	59.939	1.0.0.142	1	right	fuwenya	-612456298	2.0.10.242	2.0.10.242	09-13-2019	2019-09-13 02:01:00	10:01:00	female	2.0.10.147	197	Catch.bmp	1902-08-27	0		0	0	522125	0		0	0	NULL	NULL	NULL	High	run1		List2	A_S.wav	A_S	0		0	1	521975	150		0	0
Exp3	4	Exp3-4-1	59.939	1.0.0.142	1	right	fuwenya	-612456298	2.0.10.242	2.0.10.242	09-13-2019	2019-09-13 02:01:00	10:01:00	female	2.0.10.147	198	Red_C_2.bmp	1903-01-15	0		0	0	524311	0		0	0	NULL	NULL	NULL	High	run1	1	List2	Catch.wav	V_T	1	1	0	1	524161	150	1	666	524827
Exp3	4	Exp3-4-1	59.939	1.0.0.142	1	right	fuwenya	-612456298	2.0.10.242	2.0.10.242	09-13-2019	2019-09-13 02:01:00	10:01:00	female	2.0.10.147	199	Red_C_2.bmp	1904-01-10	0		0	0	526580	0		0	0	NULL	NULL	NULL	High	run1	1	List2	Catch.wav	V_T	1	1	0	1	526430	150	1	542	526972
Exp3	4	Exp3-4-1	59.939	1.0.0.142	1	right	fuwenya	-612456298	2.0.10.242	2.0.10.242	09-13-2019	2019-09-13 02:01:00	10:01:00	female	2.0.10.147	200	Catch.bmp	1902-08-21	0		0	0	529199	0		0	0	NULL	NULL	NULL	High	run1	1	List2	A_T.wav	A_T	1	1	1	1	529049	150	1	698	529747
Exp3	4	Exp3-4-1	59.939	1.0.0.142	1	right	fuwenya	-612456298	2.0.10.242	2.0.10.242	09-13-2019	2019-09-13 02:01:00	10:01:00	female	2.0.10.147	201	Blue_S_2.bmp	1903-11-25	0		0	0	531318	0		0	0	NULL	NULL	NULL	High	run1	1	List2	Catch.wav	V_T	1	1	1	1	531168	150	1	619	531787
Exp3	4	Exp3-4-1	59.939	1.0.0.142	1	right	fuwenya	-612456298	2.0.10.242	2.0.10.242	09-13-2019	2019-09-13 02:01:00	10:01:00	female	2.0.10.147	202	Blue_S_2.bmp	1903-07-29	0		0	0	533904	0		0	0	NULL	NULL	NULL	High	run1	1	List2	Catch.wav	V_T	1	1	0	1	533754	150	1	489	534243
Exp3	4	Exp3-4-1	59.939	1.0.0.142	1	right	fuwenya	-612456298	2.0.10.242	2.0.10.242	09-13-2019	2019-09-13 02:01:00	10:01:00	female	2.0.10.147	203	Red_C_2.bmp	1904-02-14	0		0	0	536357	0		0	0	NULL	NULL	NULL	High	run1	1	List2	Catch.wav	V_T	1	1	0	1	536207	150	1	476	536683
Exp3	4	Exp3-4-1	59.939	1.0.0.142	1	right	fuwenya	-612456298	2.0.10.242	2.0.10.242	09-13-2019	2019-09-13 02:01:00	10:01:00	female	2.0.10.147	204	Catch.bmp	1903-12-29	0		0	0	539026	0		0	0	NULL	NULL	NULL	High	run1		List2	A_S.wav	A_S	0		1	1	538876	150		0	0
Exp3	4	Exp3-4-1	59.939	1.0.0.142	1	right	fuwenya	-612456298	2.0.10.242	2.0.10.242	09-13-2019	2019-09-13 02:01:00	10:01:00	female	2.0.10.147	205	Blue_S_2.bmp	1903-02-07	0		0	1	541696	0		0	0	NULL	NULL	NULL	High	run1	1	List2	Catch.wav	V_T	0		1	1	541545	151		0	0
Exp3	4	Exp3-4-1	59.939	1.0.0.142	1	right	fuwenya	-612456298	2.0.10.242	2.0.10.242	09-13-2019	2019-09-13 02:01:00	10:01:00	female	2.0.10.147	206	Catch.bmp	1903-05-24	0		0	0	544065	0		0	0	NULL	NULL	NULL	High	run1	1	List2	A_T.wav	A_T	1	1	0	1	543915	150	1	711	544626
Exp3	4	Exp3-4-1	59.939	1.0.0.142	1	right	fuwenya	-612456298	2.0.10.242	2.0.10.242	09-13-2019	2019-09-13 02:01:00	10:01:00	female	2.0.10.147	207	Catch.bmp	1902-09-04	0		0	0	546467	0		0	0	NULL	NULL	NULL	High	run1	1	List2	A_T.wav	A_T	1	1	0	1	546317	150	1	725	547042
Exp3	4	Exp3-4-1	59.939	1.0.0.142	1	right	fuwenya	-612456298	2.0.10.242	2.0.10.242	09-13-2019	2019-09-13 02:01:00	10:01:00	female	2.0.10.147	208	Catch.bmp	1903-04-29	0		0	0	548603	0		0	0	NULL	NULL	NULL	High	run1	1	List2	A_T.wav	A_T	1	1	0	1	548453	150	1	677	549130
Exp3	4	Exp3-4-1	59.939	1.0.0.142	1	right	fuwenya	-612456298	2.0.10.242	2.0.10.242	09-13-2019	2019-09-13 02:01:00	10:01:00	female	2.0.10.147	209	Catch.bmp	1902-07-04	0		0	0	550972	0		0	0	NULL	NULL	NULL	High	run1	1	List2	A_T.wav	A_T	1	1	0	1	550822	150	1	669	551491
Exp3	4	Exp3-4-1	59.939	1.0.0.142	1	right	fuwenya	-612456298	2.0.10.242	2.0.10.242	09-13-2019	2019-09-13 02:01:00	10:01:00	female	2.0.10.147	210	Red_S.bmp	1903-12-31	0		0	0	553041	0		0	0	NULL	NULL	NULL	High	run1		List2	Catch.wav	V_S	0		0	1	552891	150		0	0
Exp3	4	Exp3-4-1	59.939	1.0.0.142	1	right	fuwenya	-612456298	2.0.10.242	2.0.10.242	09-13-2019	2019-09-13 02:01:00	10:01:00	female	2.0.10.147	211	Catch.bmp	1904-04-23	0		0	0	555710	0		0	0	NULL	NULL	NULL	High	run1	1	List2	A_T.wav	A_T	1	1	1	1	555560	150	1	898	556458
Exp3	4	Exp3-4-1	59.939	1.0.0.142	1	right	fuwenya	-612456298	2.0.10.242	2.0.10.242	09-13-2019	2019-09-13 02:01:00	10:01:00	female	2.0.10.147	212	Blue_S_2.bmp	1903-10-21	0		0	0	558446	0		0	0	NULL	NULL	NULL	High	run1	1	List2	Catch.wav	V_T	1	1	1	1	558296	150	1	651	558947
Exp3	4	Exp3-4-1	59.939	1.0.0.142	1	right	fuwenya	-612456298	2.0.10.242	2.0.10.242	09-13-2019	2019-09-13 02:01:00	10:01:00	female	2.0.10.147	213	Blue_S_2.bmp	1904-04-18	0		0	0	560999	0		0	0	NULL	NULL	NULL	High	run1	1	List2	Catch.wav	V_T	1	1	0	1	560849	150	1	505	561354
Exp3	4	Exp3-4-1	59.939	1.0.0.142	1	right	fuwenya	-612456298	2.0.10.242	2.0.10.242	09-13-2019	2019-09-13 02:01:00	10:01:00	female	2.0.10.147	214	Red_C_2.bmp	1903-02-10	0		0	0	563718	0		0	0	NULL	NULL	NULL	High	run1	1	List2	Catch.wav	V_T	1	1	0	1	563568	150	1	554	564122
Exp3	4	Exp3-4-1	59.939	1.0.0.142	1	right	fuwenya	-612456298	2.0.10.242	2.0.10.242	09-13-2019	2019-09-13 02:01:00	10:01:00	female	2.0.10.147	215	Red_C_2.bmp	1904-03-07	0		0	0	566004	0		0	0	NULL	NULL	NULL	High	run1	1	List2	Catch.wav	V_T	1	1	0	1	565854	150	1	540	566394
Exp3	4	Exp3-4-1	59.939	1.0.0.142	1	right	fuwenya	-612456298	2.0.10.242	2.0.10.242	09-13-2019	2019-09-13 02:01:00	10:01:00	female	2.0.10.147	216	Red_S_2.bmp	1903-10-12	0		0	0	568690	0		0	0	NULL	NULL	NULL	High	run1		List2	Catch.wav	V_S	0		0	1	568540	150		0	0
Exp3	4	Exp3-4-1	59.939	1.0.0.142	1	right	fuwenya	-612456298	2.0.10.242	2.0.10.242	09-13-2019	2019-09-13 02:01:00	10:01:00	female	2.0.10.147	217	Catch.bmp	1903-09-23	0		0	0	571276	0		0	0	NULL	NULL	NULL	High	run1		List2	A_S.wav	A_S	0		1	1	571126	150		0	0
Exp3	4	Exp3-4-1	59.939	1.0.0.142	1	right	fuwenya	-612456298	2.0.10.242	2.0.10.242	09-13-2019	2019-09-13 02:01:00	10:01:00	female	2.0.10.147	218	Blue_S_2.bmp	1904-01-19	0		0	0	573862	0		0	0	NULL	NULL	NULL	High	run1	1	List2	A_T.wav	AV_T	1	1	0	1	573712	150	1	762	574474
Exp3	4	Exp3-4-1	59.939	1.0.0.142	1	right	fuwenya	-612456298	2.0.10.242	2.0.10.242	09-13-2019	2019-09-13 02:01:00	10:01:00	female	2.0.10.147	219	Red_C_2.bmp	1904-01-08	0		0	0	576498	0		0	0	NULL	NULL	NULL	High	run1	1	List2	A_T.wav	AV_T	1	1	0	1	576348	150	1	541	576889
Exp3	4	Exp3-4-1	59.939	1.0.0.142	1	right	fuwenya	-612456298	2.0.10.242	2.0.10.242	09-13-2019	2019-09-13 02:01:00	10:01:00	female	2.0.10.147	220	Red_C_2.bmp	1903-03-19	0		0	0	579118	0		0	0	NULL	NULL	NULL	High	run1	1	List2	A_T.wav	AV_T	1	1	0	1	578968	150	1	1001	579969
Exp3	4	Exp3-4-1	59.939	1.0.0.142	1	right	fuwenya	-612456298	2.0.10.242	2.0.10.242	09-13-2019	2019-09-13 02:01:00	10:01:00	female	2.0.10.147	221	Red_C_2.bmp	1902-05-14	0		0	0	581453	0		0	0	NULL	NULL	NULL	High	run1	1	List2	A_T.wav	AV_T	1	1	0	1	581303	150	1	538	581841
Exp3	4	Exp3-4-1	59.939	1.0.0.142	1	right	fuwenya	-612456298	2.0.10.242	2.0.10.242	09-13-2019	2019-09-13 02:01:00	10:01:00	female	2.0.10.147	222	Blue_S_2.bmp	1903-11-19	0		0	0	583472	0		0	0	NULL	NULL	NULL	High	run1	1	List2	Catch.wav	V_T	1	1	1	1	583322	150	1	535	583857
Exp3	4	Exp3-4-1	59.939	1.0.0.142	1	right	fuwenya	-612456298	2.0.10.242	2.0.10.242	09-13-2019	2019-09-13 02:01:00	10:01:00	female	2.0.10.147	223	Blue_S.bmp	1902-03-19	0		0	1	586042	0		0	0	NULL	NULL	NULL	High	run1		List2	A_S.wav	AV_S	0		1	1	585891	151		0	0
Exp3	4	Exp3-4-1	59.939	1.0.0.142	1	right	fuwenya	-612456298	2.0.10.242	2.0.10.242	09-13-2019	2019-09-13 02:01:00	10:01:00	female	2.0.10.147	224	Red_C.bmp	1902-09-02	0		0	0	588060	0		0	0	NULL	NULL	NULL	High	run1		List2	Catch.wav	V_S	0		1	1	587910	150		0	0
Exp3	4	Exp3-4-1	59.939	1.0.0.142	1	right	fuwenya	-612456298	2.0.10.242	2.0.10.242	09-13-2019	2019-09-13 02:01:00	10:01:00	female	2.0.10.147	225	Red_C_2.bmp	1903-03-20	0		0	0	590246	0		0	0	NULL	NULL	NULL	High	run1	1	List2	Catch.wav	V_T	1	1	0	1	590096	150	1	618	590714
Exp3	4	Exp3-4-1	59.939	1.0.0.142	1	right	fuwenya	-612456298	2.0.10.242	2.0.10.242	09-13-2019	2019-09-13 02:01:00	10:01:00	female	2.0.10.147	226	Blue_S.bmp	1904-05-03	0		0	1	592582	0		0	0	NULL	NULL	NULL	High	run1		List2	Catch.wav	V_S	0		1	1	592431	151		0	0
Exp3	4	Exp3-4-1	59.939	1.0.0.142	1	right	fuwenya	-612456298	2.0.10.242	2.0.10.242	09-13-2019	2019-09-13 02:01:00	10:01:00	female	2.0.10.147	227	Blue_S_2.bmp	1903-05-22	0		0	1	595385	0		0	0	NULL	NULL	NULL	High	run1	1	List2	Catch.wav	V_T	1	1	1	1	595234	151	1	551	595785
Exp3	4	Exp3-4-1	59.939	1.0.0.142	1	right	fuwenya	-612456298	2.0.10.242	2.0.10.242	09-13-2019	2019-09-13 02:01:00	10:01:00	female	2.0.10.147	228	Catch.bmp	1903-12-16	0		0	0	597770	0		0	0	NULL	NULL	NULL	High	run1		List2	A_S.wav	A_S	0		1	1	597620	150		0	0
Exp3	4	Exp3-4-1	59.939	1.0.0.142	1	right	fuwenya	-612456298	2.0.10.242	2.0.10.242	09-13-2019	2019-09-13 02:01:00	10:01:00	female	2.0.10.147	229	Red_C_2.bmp	1903-06-09	0		0	0	600423	0		0	0	NULL	NULL	NULL	High	run1	1	List2	Catch.wav	V_T	1	1	1	1	600273	150	1	672	600945
Exp3	4	Exp3-4-1	59.939	1.0.0.142	1	right	fuwenya	-612456298	2.0.10.242	2.0.10.242	09-13-2019	2019-09-13 02:01:00	10:01:00	female	2.0.10.147	230	Catch.bmp	1903-12-27	0		0	0	602842	0		0	0	NULL	NULL	NULL	High	run1	1	List2	A_T.wav	A_T	0		1	1	602692	150		0	0
Exp3	4	Exp3-4-1	59.939	1.0.0.142	1	right	fuwenya	-612456298	2.0.10.242	2.0.10.242	09-13-2019	2019-09-13 02:01:00	10:01:00	female	2.0.10.147	231	Blue_S_2.bmp	1903-07-07	0		0	1	605512	0		0	0	NULL	NULL	NULL	High	run1	1	List2	Catch.wav	V_T	1	1	1	1	605361	151	1	1072	606433
Exp3	4	Exp3-4-1	59.939	1.0.0.142	1	right	fuwenya	-612456298	2.0.10.242	2.0.10.242	09-13-2019	2019-09-13 02:01:00	10:01:00	female	2.0.10.147	232	Catch.bmp	1902-03-16	0		0	1	607948	0		0	0	NULL	NULL	NULL	High	run1	1	List2	A_T.wav	A_T	1	1	1	1	607797	151	1	611	608408
Exp3	4	Exp3-4-1	59.939	1.0.0.142	1	right	fuwenya	-612456298	2.0.10.242	2.0.10.242	09-13-2019	2019-09-13 02:01:00	10:01:00	female	2.0.10.147	233	Blue_S_2.bmp	1902-08-12	0		0	0	609916	0		0	0	NULL	NULL	NULL	High	run1	1	List2	A_T.wav	AV_T	1	1	0	1	609766	150	1	939	610705
Exp3	4	Exp3-4-1	59.939	1.0.0.142	1	right	fuwenya	-612456298	2.0.10.242	2.0.10.242	09-13-2019	2019-09-13 02:01:00	10:01:00	female	2.0.10.147	234	Red_C_2.bmp	1903-08-28	0		0	0	612018	0		0	0	NULL	NULL	NULL	High	run1	1	List2	Catch.wav	V_T	1	1	1	1	611868	150	1	997	612865
Exp3	4	Exp3-4-1	59.939	1.0.0.142	1	right	fuwenya	-612456298	2.0.10.242	2.0.10.242	09-13-2019	2019-09-13 02:01:00	10:01:00	female	2.0.10.147	235	Blue_C.bmp	1902-04-13	0		0	0	614504	0		0	0	NULL	NULL	NULL	High	run1		List2	A_S.wav	AV_S	0		1	1	614354	150		0	0
Exp3	4	Exp3-4-1	59.939	1.0.0.142	1	right	fuwenya	-612456298	2.0.10.242	2.0.10.242	09-13-2019	2019-09-13 02:01:00	10:01:00	female	2.0.10.147	236	Red_C_2.bmp	1904-03-26	0		0	0	616540	0		0	0	NULL	NULL	NULL	High	run1	1	List2	A_T.wav	AV_T	1	1	0	1	616390	150	1	578	616968
Exp3	4	Exp3-4-1	59.939	1.0.0.142	1	right	fuwenya	-612456298	2.0.10.242	2.0.10.242	09-13-2019	2019-09-13 02:01:00	10:01:00	female	2.0.10.147	237	Red_C_2.bmp	1903-09-23	0		0	1	619243	0		0	0	NULL	NULL	NULL	High	run1	1	List2	A_T.wav	AV_T	1	1	0	1	619092	151	1	484	619576
Exp3	4	Exp3-4-1	59.939	1.0.0.142	1	right	fuwenya	-612456298	2.0.10.242	2.0.10.242	09-13-2019	2019-09-13 02:01:00	10:01:00	female	2.0.10.147	238	Catch.bmp	1903-09-27	0		0	0	621762	0		0	0	NULL	NULL	NULL	High	run1	1	List2	A_T.wav	A_T	1	1	0	1	621612	150	1	709	622321
Exp3	4	Exp3-4-1	59.939	1.0.0.142	1	right	fuwenya	-612456298	2.0.10.242	2.0.10.242	09-13-2019	2019-09-13 02:01:00	10:01:00	female	2.0.10.147	239	Catch.bmp	1903-04-13	0		0	0	624281	0		0	0	NULL	NULL	NULL	High	run1	1	List2	A_T.wav	A_T	1	1	0	1	624131	150	1	557	624688
Exp3	4	Exp3-4-1	59.939	1.0.0.142	1	right	fuwenya	-612456298	2.0.10.242	2.0.10.242	09-13-2019	2019-09-13 02:01:00	10:01:00	female	2.0.10.147	240	Catch.bmp	1902-03-19	0		0	1	626634	0		0	0	NULL	NULL	NULL	High	run1	1	List2	A_T.wav	A_T	0		0	1	626483	151		0	0
Exp3	4	Exp3-4-1	59.939	1.0.0.142	1	right	fuwenya	-612456298	2.0.10.242	2.0.10.242	09-13-2019	2019-09-13 02:01:00	10:01:00	female	2.0.10.147	241	Catch.bmp	1902-08-05	0		0	0	628652	0		0	0	NULL	NULL	NULL	High	run1	1	List2	A_T.wav	A_T	0		0	1	628502	150		0	0
Exp3	4	Exp3-4-1	59.939	1.0.0.142	1	right	fuwenya	-612456298	2.0.10.242	2.0.10.242	09-13-2019	2019-09-13 02:01:00	10:01:00	female	2.0.10.147	242	Catch.bmp	1903-12-21	0		1	0	630804	0		0	0	NULL	NULL	NULL	High	run1	1	List2	A_T.wav	A_T	1	1	0	1	630654	150	1	594	631248
Exp3	4	Exp3-4-1	59.939	1.0.0.142	1	right	fuwenya	-612456298	2.0.10.242	2.0.10.242	09-13-2019	2019-09-13 02:01:00	10:01:00	female	2.0.10.147	243	Blue_S_2.bmp	1902-10-18	0		0	0	633407	0		0	0	NULL	NULL	NULL	High	run1	1	List2	A_T.wav	AV_T	0		0	1	633257	150		0	0
Exp3	4	Exp3-4-1	59.939	1.0.0.142	1	right	fuwenya	-612456298	2.0.10.242	2.0.10.242	09-13-2019	2019-09-13 02:01:00	10:01:00	female	2.0.10.147	244	Blue_S_2.bmp	1903-04-12	0		0	0	635643	0		0	0	NULL	NULL	NULL	High	run1	1	List2	Catch.wav	V_T	1	1	0	1	635493	150	1	499	635992
Exp3	4	Exp3-4-1	59.939	1.0.0.142	1	right	fuwenya	-612456298	2.0.10.242	2.0.10.242	09-13-2019	2019-09-13 02:01:00	10:01:00	female	2.0.10.147	245	Catch.bmp	1902-04-12	0		0	0	637995	0		0	0	NULL	NULL	NULL	High	run1		List2	A_S.wav	A_S	0		1	1	637845	150		0	0
Exp3	4	Exp3-4-1	59.939	1.0.0.142	1	right	fuwenya	-612456298	2.0.10.242	2.0.10.242	09-13-2019	2019-09-13 02:01:00	10:01:00	female	2.0.10.147	246	Blue_S.bmp	1902-03-18	0		0	0	640031	0		0	0	NULL	NULL	NULL	High	run1		List2	A_S.wav	AV_S	0		0	1	639881	150		0	0
Exp3	4	Exp3-4-1	59.939	1.0.0.142	1	right	fuwenya	-612456298	2.0.10.242	2.0.10.242	09-13-2019	2019-09-13 02:01:00	10:01:00	female	2.0.10.147	247	Catch.bmp	1902-07-21	0		0	0	642049	0		0	0	NULL	NULL	NULL	High	run1		List2	A_S.wav	A_S	0		0	1	641899	150		0	0
Exp3	4	Exp3-4-1	59.939	1.0.0.142	1	right	fuwenya	-612456298	2.0.10.242	2.0.10.242	09-13-2019	2019-09-13 02:01:00	10:01:00	female	2.0.10.147	248	Red_C_2.bmp	1904-05-17	0		0	0	644185	0		0	0	NULL	NULL	NULL	High	run1	1	List2	A_T.wav	AV_T	1	1	0	1	644035	150	1	557	644592
Exp3	4	Exp3-4-1	59.939	1.0.0.142	1	right	fuwenya	-612456298	2.0.10.242	2.0.10.242	09-13-2019	2019-09-13 02:01:00	10:01:00	female	2.0.10.147	249	Red_C_2.bmp	1903-01-08	0		0	0	646938	0		0	0	NULL	NULL	NULL	High	run1	1	List2	Catch.wav	V_T	1	1	0	1	646788	150	1	475	647263
Exp3	4	Exp3-4-1	59.939	1.0.0.142	1	right	fuwenya	-612456298	2.0.10.242	2.0.10.242	09-13-2019	2019-09-13 02:01:00	10:01:00	female	2.0.10.147	250	Red_C_2.bmp	1904-05-16	0		0	0	649190	0		0	0	NULL	NULL	NULL	High	run1	1	List2	Catch.wav	V_T	1	1	0	1	649040	150	1	519	649559
Exp3	4	Exp3-4-1	59.939	1.0.0.142	1	right	fuwenya	-612456298	2.0.10.242	2.0.10.242	09-13-2019	2019-09-13 02:01:00	10:01:00	female	2.0.10.147	251	Blue_S_2.bmp	1903-08-10	0		0	0	651943	0		0	0	NULL	NULL	NULL	High	run1	1	List2	Catch.wav	V_T	1	1	0	1	651793	150	1	518	652311
Exp3	4	Exp3-4-1	59.939	1.0.0.142	1	right	fuwenya	-612456298	2.0.10.242	2.0.10.242	09-13-2019	2019-09-13 02:01:00	10:01:00	female	2.0.10.147	252	Catch.bmp	1904-05-06	0		0	0	654412	0		0	0	NULL	NULL	NULL	High	run1	1	List2	A_T.wav	A_T	1	1	1	1	654262	150	1	689	654951
Exp3	4	Exp3-4-1	59.939	1.0.0.142	1	right	fuwenya	-612456298	2.0.10.242	2.0.10.242	09-13-2019	2019-09-13 02:01:00	10:01:00	female	2.0.10.147	253	Red_C.bmp	1903-07-17	0		0	0	657148	0		0	0	NULL	NULL	NULL	High	run1		List2	A_S.wav	AV_S	0		0	1	656998	150		0	0
Exp3	4	Exp3-4-1	59.939	1.0.0.142	1	right	fuwenya	-612456298	2.0.10.242	2.0.10.242	09-13-2019	2019-09-13 02:01:00	10:01:00	female	2.0.10.147	254	Blue_S_2.bmp	1902-10-04	0		0	0	659651	0		0	0	NULL	NULL	NULL	High	run1	1	List2	A_T.wav	AV_T	1	1	0	1	659501	150	1	554	660055
Exp3	4	Exp3-4-1	59.939	1.0.0.142	1	right	fuwenya	-612456298	2.0.10.242	2.0.10.242	09-13-2019	2019-09-13 02:01:00	10:01:00	female	2.0.10.147	255	Blue_S_2.bmp	1902-03-26	0		0	0	661820	0		0	0	NULL	NULL	NULL	High	run1	1	List2	A_T.wav	AV_T	1	1	0	1	661670	150	1	657	662327
Exp3	4	Exp3-4-1	59.939	1.0.0.142	1	right	fuwenya	-612456298	2.0.10.242	2.0.10.242	09-13-2019	2019-09-13 02:01:00	10:01:00	female	2.0.10.147	256	Blue_S_2.bmp	1903-10-24	0		0	1	663789	0		0	0	NULL	NULL	NULL	High	run1	1	List2	A_T.wav	AV_T	1	1	1	1	663638	151	1	538	664176
Exp3	4	Exp3-4-1	59.939	1.0.0.142	1	right	fuwenya	-612456298	2.0.10.242	2.0.10.242	09-13-2019	2019-09-13 02:01:00	10:01:00	female	2.0.10.147	257	Catch.bmp	1904-01-01	0		0	0	666341	0		0	0	NULL	NULL	NULL	High	run1	1	List2	A_T.wav	A_T	1	1	0	1	666191	150	1	1168	667359
Exp3	4	Exp3-4-1	59.939	1.0.0.142	1	right	fuwenya	-612456298	2.0.10.242	2.0.10.242	09-13-2019	2019-09-13 02:01:00	10:01:00	female	2.0.10.147	258	Red_S.bmp	1904-02-12	0		0	1	668961	0		0	0	NULL	NULL	NULL	High	run1		List2	Catch.wav	V_S	0		1	1	668810	151		0	0
Exp3	4	Exp3-4-1	59.939	1.0.0.142	1	right	fuwenya	-612456298	2.0.10.242	2.0.10.242	09-13-2019	2019-09-13 02:01:00	10:01:00	female	2.0.10.147	259	Catch.bmp	1902-08-09	0		0	0	671680	0		0	0	NULL	NULL	NULL	High	run1		List2	A_S.wav	A_S	0		1	1	671530	150		0	0
Exp3	4	Exp3-4-1	59.939	1.0.0.142	1	right	fuwenya	-612456298	2.0.10.242	2.0.10.242	09-13-2019	2019-09-13 02:01:00	10:01:00	female	2.0.10.147	260	Red_C_2.bmp	1902-11-09	0		0	0	673832	0		0	0	NULL	NULL	NULL	High	run1	1	List2	Catch.wav	V_T	1	1	1	1	673682	150	1	549	674231
