# Supplementary material for: Visual Perceptual Load Attenuates Age-Related Audiovisual Integration in an Audiovisual Discrimination Task
Source: Front Psychol. 2021 Sep 29;12:740221. doi: 10.3389/fpsyg.2021.740221 (PMC8511317; doi:10.3389/fpsyg.2021.740221)
Supplement: Supplementary file 1 [file Data_Sheet_1.ZIP › Export data/Group 1_Data_Younger/Exp3_High load/Subject_05.xlsx]

## Sheet: Sheet1
ExperimentName	Subject	DataFile.Basename	Display.RefreshRate	ExperimentVersion	Group	Handedness	Name	RandomSeed	RuntimeVersion	RuntimeVersionExpected	SessionDate	SessionStartDateTimeUtc	SessionTime	Sex	StudioVersion	Block	Image	ITI	ITI.ACC	ITI.CRESP	ITI.DurationError	ITI.OnsetDelay	ITI.OnsetTime	ITI.OnsetToOnsetTime	ITI.RESP	ITI.RT	ITI.RTTime	List1	List1.Cycle	List1.Sample	PercetualLoad	Procedure	Response	Running	Sound	StimulusType	Target.ACC	Target.CRESP	Target.DurationError	Target.OnsetDelay	Target.OnsetTime	Target.OnsetToOnsetTime	Target.RESP	Target.RT	Target.RTTime
Exp3	5	Exp3-5-5	59.938	1.0.0.143	1	right	hejinfei	-780569302	2.0.10.242	2.0.10.242	09-13-2019	2019-09-13 02:41:01	10:41:01	male	2.0.10.147	1	Catch.bmp	1904-04-27	0		0	0	25775	0		0	0	10	1	1	High	Prac	1	List1	A_T.wav	A_T	0		124	1	25625	150		0	0
Exp3	5	Exp3-5-5	59.938	1.0.0.143	1	right	hejinfei	-780569302	2.0.10.242	2.0.10.242	09-13-2019	2019-09-13 02:41:01	10:41:01	male	2.0.10.147	2	Blue_S_2.bmp	1902-09-07	0		0	1	28578	0		0	0	4	1	2	High	Prac	1	List1	Catch.wav	V_T	0		1	1	28427	151		0	0
Exp3	5	Exp3-5-5	59.938	1.0.0.143	1	right	hejinfei	-780569302	2.0.10.242	2.0.10.242	09-13-2019	2019-09-13 02:41:01	10:41:01	male	2.0.10.147	3	Blue_S_2.bmp	1903-01-22	0		0	0	30763	0		0	0	14	1	3	High	Prac	1	List1	A_T.wav	AV_T	1	1	1	1	30613	150	1	466	31079
Exp3	5	Exp3-5-5	59.938	1.0.0.143	1	right	hejinfei	-780569302	2.0.10.242	2.0.10.242	09-13-2019	2019-09-13 02:41:01	10:41:01	male	2.0.10.147	4	Catch.bmp	1903-05-03	0		0	0	33032	0		0	0	9	1	4	High	Prac		List1	A_S.wav	A_S	0		0	1	32882	150		0	0
Exp3	5	Exp3-5-5	59.938	1.0.0.143	1	right	hejinfei	-780569302	2.0.10.242	2.0.10.242	09-13-2019	2019-09-13 02:41:01	10:41:01	male	2.0.10.147	5	Red_C_2.bmp	1902-09-24	0		0	0	35468	0		0	0	6	1	5	High	Prac	1	List1	Catch.wav	V_T	1	1	1	1	35318	150	1	465	35783
Exp3	5	Exp3-5-5	59.938	1.0.0.143	1	right	hejinfei	-780569302	2.0.10.242	2.0.10.242	09-13-2019	2019-09-13 02:41:01	10:41:01	male	2.0.10.147	6	Catch.bmp	1902-06-23	0		0	0	37620	0		0	0	10	1	6	High	Prac	1	List1	A_T.wav	A_T	1	1	1	1	37470	150	1	514	37984
Exp3	5	Exp3-5-5	59.938	1.0.0.143	1	right	hejinfei	-780569302	2.0.10.242	2.0.10.242	09-13-2019	2019-09-13 02:41:01	10:41:01	male	2.0.10.147	7	Blue_C.bmp	1902-08-26	0		0	0	39672	0		0	0	11	1	7	High	Prac		List1	A_S.wav	AV_S	0		0	1	39522	150		0	0
Exp3	5	Exp3-5-5	59.938	1.0.0.143	1	right	hejinfei	-780569302	2.0.10.242	2.0.10.242	09-13-2019	2019-09-13 02:41:01	10:41:01	male	2.0.10.147	8	Blue_S_2.bmp	1904-05-11	0		0	0	41858	0		0	0	4	1	8	High	Prac	1	List1	Catch.wav	V_T	1	1	1	1	41708	150	1	467	42175
Exp3	5	Exp3-5-5	59.938	1.0.0.143	1	right	hejinfei	-780569302	2.0.10.242	2.0.10.242	09-13-2019	2019-09-13 02:41:01	10:41:01	male	2.0.10.147	9	Catch.bmp	1903-05-15	0		0	0	44611	0		0	0	10	1	9	High	Prac	1	List1	A_T.wav	A_T	1	1	1	1	44461	150	1	530	44991
Exp3	5	Exp3-5-5	59.938	1.0.0.143	1	right	hejinfei	-780569302	2.0.10.242	2.0.10.242	09-13-2019	2019-09-13 02:41:01	10:41:01	male	2.0.10.147	10	Red_S.bmp	1903-05-02	0		0	1	46997	0		0	0	7	1	10	High	Prac		List1	Catch.wav	V_S	0		1	1	46846	151		0	0
Exp3	5	Exp3-5-5	59.938	1.0.0.143	1	right	hejinfei	-780569302	2.0.10.242	2.0.10.242	09-13-2019	2019-09-13 02:41:01	10:41:01	male	2.0.10.147	11	Red_C_2.bmp	1902-04-21	0		0	1	49433	0		0	0	16	1	11	High	Prac	1	List1	A_T.wav	AV_T	1	1	1	1	49282	151	1	437	49719
Exp3	5	Exp3-5-5	59.938	1.0.0.143	1	right	hejinfei	-780569302	2.0.10.242	2.0.10.242	09-13-2019	2019-09-13 02:41:01	10:41:01	male	2.0.10.147	12	Blue_C_2.bmp	1902-10-20	0		0	1	51435	0		0	0	12	1	12	High	Prac		List1	A_S.wav	AV_S	0		1	1	51284	151	1	707	51991
Exp3	5	Exp3-5-5	59.938	1.0.0.143	1	right	hejinfei	-780569302	2.0.10.242	2.0.10.242	09-13-2019	2019-09-13 02:41:01	10:41:01	male	2.0.10.147	13	Red_C_2.bmp	1903-03-02	0		0	0	53620	0		0	0	16	1	13	High	Prac	1	List1	A_T.wav	AV_T	1	1	0	1	53470	150	1	753	54223
Exp3	5	Exp3-5-5	59.938	1.0.0.143	1	right	hejinfei	-780569302	2.0.10.242	2.0.10.242	09-13-2019	2019-09-13 02:41:01	10:41:01	male	2.0.10.147	14	Blue_C_2.bmp	1903-06-08	0		0	0	55939	0		0	0	12	1	14	High	Prac		List1	A_S.wav	AV_S	0		0	1	55789	150		0	0
Exp3	5	Exp3-5-5	59.938	1.0.0.143	1	right	hejinfei	-780569302	2.0.10.242	2.0.10.242	09-13-2019	2019-09-13 02:41:01	10:41:01	male	2.0.10.147	15	Blue_S_2.bmp	1902-05-19	0		1	0	58408	0		0	0	4	1	15	High	Prac	1	List1	Catch.wav	V_T	1	1	1	1	58258	150	1	709	58967
Exp3	5	Exp3-5-5	59.938	1.0.0.143	1	right	hejinfei	-780569302	2.0.10.242	2.0.10.242	09-13-2019	2019-09-13 02:41:01	10:41:01	male	2.0.10.147	16	Catch.bmp	1902-11-17	0		0	0	60427	0		0	0	10	1	16	High	Prac	1	List1	A_T.wav	A_T	1	1	1	1	60277	150	1	834	61111
Exp3	5	Exp3-5-5	59.938	1.0.0.143	1	right	hejinfei	-780569302	2.0.10.242	2.0.10.242	09-13-2019	2019-09-13 02:41:01	10:41:01	male	2.0.10.147	17	Red_C_2.bmp	1903-05-19	0		1	0	62629	0		0	0	16	1	17	High	Prac	1	List1	A_T.wav	AV_T	1	1	0	1	62479	150	1	792	63271
Exp3	5	Exp3-5-5	59.938	1.0.0.143	1	right	hejinfei	-780569302	2.0.10.242	2.0.10.242	09-13-2019	2019-09-13 02:41:01	10:41:01	male	2.0.10.147	18	Blue_C.bmp	1903-05-11	0		0	0	65015	0		0	0	11	1	18	High	Prac		List1	A_S.wav	AV_S	0		0	1	64865	150		0	0
Exp3	5	Exp3-5-5	59.938	1.0.0.143	1	right	hejinfei	-780569302	2.0.10.242	2.0.10.242	09-13-2019	2019-09-13 02:41:01	10:41:01	male	2.0.10.147	19	Blue_S_2.bmp	1902-11-19	0		0	0	67451	0		0	0	14	1	19	High	Prac	1	List1	A_T.wav	AV_T	1	1	0	1	67301	150	1	529	67830
Exp3	5	Exp3-5-5	59.938	1.0.0.143	1	right	hejinfei	-780569302	2.0.10.242	2.0.10.242	09-13-2019	2019-09-13 02:41:01	10:41:01	male	2.0.10.147	20	Red_C_2.bmp	1903-07-05	0		1	0	69653	0		0	0	16	1	20	High	Prac	1	List1	A_T.wav	AV_T	1	1	0	1	69503	150	1	503	70006
Exp3	5	Exp3-5-5	59.938	1.0.0.143	1	right	hejinfei	-780569302	2.0.10.242	2.0.10.242	09-13-2019	2019-09-13 02:41:01	10:41:01	male	2.0.10.147	21	Catch.bmp	1904-03-03	0		0	0	75209	0		0	0	NULL	NULL	NULL	High	run1		List2	A_S.wav	A_S	0		0	1	75059	150		0	0
Exp3	5	Exp3-5-5	59.938	1.0.0.143	1	right	hejinfei	-780569302	2.0.10.242	2.0.10.242	09-13-2019	2019-09-13 02:41:01	10:41:01	male	2.0.10.147	22	Catch.bmp	1903-08-14	0		0	0	77945	0		0	0	NULL	NULL	NULL	High	run1	1	List2	A_T.wav	A_T	1	1	0	1	77795	150	1	483	78278
Exp3	5	Exp3-5-5	59.938	1.0.0.143	1	right	hejinfei	-780569302	2.0.10.242	2.0.10.242	09-13-2019	2019-09-13 02:41:01	10:41:01	male	2.0.10.147	23	Catch.bmp	1902-09-22	0		0	1	80415	0		0	0	NULL	NULL	NULL	High	run1		List2	A_S.wav	A_S	0		1	1	80264	151		0	0
Exp3	5	Exp3-5-5	59.938	1.0.0.143	1	right	hejinfei	-780569302	2.0.10.242	2.0.10.242	09-13-2019	2019-09-13 02:41:01	10:41:01	male	2.0.10.147	24	Blue_S_2.bmp	1902-10-22	0		0	0	82617	0		0	0	NULL	NULL	NULL	High	run1	1	List2	A_T.wav	AV_T	1	1	0	1	82467	150	1	499	82966
Exp3	5	Exp3-5-5	59.938	1.0.0.143	1	right	hejinfei	-780569302	2.0.10.242	2.0.10.242	09-13-2019	2019-09-13 02:41:01	10:41:01	male	2.0.10.147	25	Catch.bmp	1902-09-19	0		1	0	84802	0		0	0	NULL	NULL	NULL	High	run1		List2	A_S.wav	A_S	0		0	1	84652	150		0	0
Exp3	5	Exp3-5-5	59.938	1.0.0.143	1	right	hejinfei	-780569302	2.0.10.242	2.0.10.242	09-13-2019	2019-09-13 02:41:01	10:41:01	male	2.0.10.147	26	Blue_C.bmp	1902-04-02	0		0	0	87005	0		0	0	NULL	NULL	NULL	High	run1		List2	A_S.wav	AV_S	0		0	1	86855	150		0	0
Exp3	5	Exp3-5-5	59.938	1.0.0.143	1	right	hejinfei	-780569302	2.0.10.242	2.0.10.242	09-13-2019	2019-09-13 02:41:01	10:41:01	male	2.0.10.147	27	Blue_C.bmp	1903-03-10	0		0	0	89040	0		0	0	NULL	NULL	NULL	High	Run1		List2	Catch.wav	V_S	0		1	1	88890	150		0	0
Exp3	5	Exp3-5-5	59.938	1.0.0.143	1	right	hejinfei	-780569302	2.0.10.242	2.0.10.242	09-13-2019	2019-09-13 02:41:01	10:41:01	male	2.0.10.147	28	Catch.bmp	1903-03-29	0		0	0	91443	0		0	0	NULL	NULL	NULL	High	run1	1	List2	A_T.wav	A_T	1	1	0	2	91293	150	1	569	91862
Exp3	5	Exp3-5-5	59.938	1.0.0.143	1	right	hejinfei	-780569302	2.0.10.242	2.0.10.242	09-13-2019	2019-09-13 02:41:01	10:41:01	male	2.0.10.147	29	Blue_C.bmp	1902-11-07	0		0	0	93778	0		0	0	NULL	NULL	NULL	High	Run1		List2	Catch.wav	V_S	0		1	1	93628	150		0	0
Exp3	5	Exp3-5-5	59.938	1.0.0.143	1	right	hejinfei	-780569302	2.0.10.242	2.0.10.242	09-13-2019	2019-09-13 02:41:01	10:41:01	male	2.0.10.147	30	Catch.bmp	1902-03-31	0		0	0	96031	0		0	0	NULL	NULL	NULL	High	run1		List2	A_S.wav	A_S	0		0	1	95881	150		0	0
Exp3	5	Exp3-5-5	59.938	1.0.0.143	1	right	hejinfei	-780569302	2.0.10.242	2.0.10.242	09-13-2019	2019-09-13 02:41:01	10:41:01	male	2.0.10.147	31	Blue_S_2.bmp	1902-11-26	0		0	0	98066	0		0	0	NULL	NULL	NULL	High	run1	1	List2	A_T.wav	AV_T	1	1	0	1	97916	150	1	522	98438
Exp3	5	Exp3-5-5	59.938	1.0.0.143	1	right	hejinfei	-780569302	2.0.10.242	2.0.10.242	09-13-2019	2019-09-13 02:41:01	10:41:01	male	2.0.10.147	32	Blue_S_2.bmp	1904-01-05	0		0	0	100285	0		0	0	NULL	NULL	NULL	High	run1	1	List2	A_T.wav	AV_T	1	1	0	1	100135	150	1	479	100614
Exp3	5	Exp3-5-5	59.938	1.0.0.143	1	right	hejinfei	-780569302	2.0.10.242	2.0.10.242	09-13-2019	2019-09-13 02:41:01	10:41:01	male	2.0.10.147	33	Red_S_2.bmp	1903-12-10	0		1	0	102904	0		0	0	NULL	NULL	NULL	High	run1		List2	A_S.wav	AV_S	0		0	1	102754	150	1	467	103221
Exp3	5	Exp3-5-5	59.938	1.0.0.143	1	right	hejinfei	-780569302	2.0.10.242	2.0.10.242	09-13-2019	2019-09-13 02:41:01	10:41:01	male	2.0.10.147	34	Red_C_2.bmp	1902-10-11	0		0	0	105507	0		0	0	NULL	NULL	NULL	High	run1	1	List2	Catch.wav	V_T	1	1	1	1	105357	150	1	656	106013
Exp3	5	Exp3-5-5	59.938	1.0.0.143	1	right	hejinfei	-780569302	2.0.10.242	2.0.10.242	09-13-2019	2019-09-13 02:41:01	10:41:01	male	2.0.10.147	35	Blue_C_2.bmp	1903-04-30	0		0	0	107676	0		0	0	NULL	NULL	NULL	High	run1		List2	A_S.wav	AV_S	0		1	1	107526	150		0	0
Exp3	5	Exp3-5-5	59.938	1.0.0.143	1	right	hejinfei	-780569302	2.0.10.242	2.0.10.242	09-13-2019	2019-09-13 02:41:01	10:41:01	male	2.0.10.147	36	Catch.bmp	1903-09-24	0		0	0	110112	0		0	0	NULL	NULL	NULL	High	run1	1	List2	A_T.wav	A_T	1	1	0	1	109962	150	1	539	110501
Exp3	5	Exp3-5-5	59.938	1.0.0.143	1	right	hejinfei	-780569302	2.0.10.242	2.0.10.242	09-13-2019	2019-09-13 02:41:01	10:41:01	male	2.0.10.147	37	Blue_S_2.bmp	1903-10-03	0		0	0	112631	0		0	0	NULL	NULL	NULL	High	run1	1	List2	A_T.wav	AV_T	1	1	0	1	112481	150	1	868	113349
Exp3	5	Exp3-5-5	59.938	1.0.0.143	1	right	hejinfei	-780569302	2.0.10.242	2.0.10.242	09-13-2019	2019-09-13 02:41:01	10:41:01	male	2.0.10.147	38	Blue_S_2.bmp	1903-08-13	0		1	0	115150	0		0	0	NULL	NULL	NULL	High	run1	1	List2	Catch.wav	V_T	1	1	1	1	115000	150	1	494	115494
Exp3	5	Exp3-5-5	59.938	1.0.0.143	1	right	hejinfei	-780569302	2.0.10.242	2.0.10.242	09-13-2019	2019-09-13 02:41:01	10:41:01	male	2.0.10.147	39	Blue_S_2.bmp	1902-03-18	0		0	0	117620	0		0	0	NULL	NULL	NULL	High	run1	1	List2	Catch.wav	V_T	1	1	0	1	117470	150	1	503	117973
Exp3	5	Exp3-5-5	59.938	1.0.0.143	1	right	hejinfei	-780569302	2.0.10.242	2.0.10.242	09-13-2019	2019-09-13 02:41:01	10:41:01	male	2.0.10.147	40	Blue_S_2.bmp	1903-11-02	0		0	0	119588	0		0	0	NULL	NULL	NULL	High	run1	1	List2	Catch.wav	V_T	1	1	0	1	119438	150	1	447	119885
Exp3	5	Exp3-5-5	59.938	1.0.0.143	1	right	hejinfei	-780569302	2.0.10.242	2.0.10.242	09-13-2019	2019-09-13 02:41:01	10:41:01	male	2.0.10.147	41	Blue_S_2.bmp	1903-09-25	0		0	0	122141	0		0	0	NULL	NULL	NULL	High	run1	1	List2	A_T.wav	AV_T	1	1	1	1	121991	150	1	710	122701
Exp3	5	Exp3-5-5	59.938	1.0.0.143	1	right	hejinfei	-780569302	2.0.10.242	2.0.10.242	09-13-2019	2019-09-13 02:41:01	10:41:01	male	2.0.10.147	42	Catch.bmp	1904-05-03	0		0	0	124660	0		0	0	NULL	NULL	NULL	High	run1		List2	A_S.wav	A_S	0		0	1	124510	150		0	0
Exp3	5	Exp3-5-5	59.938	1.0.0.143	1	right	hejinfei	-780569302	2.0.10.242	2.0.10.242	09-13-2019	2019-09-13 02:41:01	10:41:01	male	2.0.10.147	43	Red_C_2.bmp	1903-03-26	0		0	0	127463	0		0	0	NULL	NULL	NULL	High	run1	1	List2	Catch.wav	V_T	1	1	1	1	127313	150	1	628	127941
Exp3	5	Exp3-5-5	59.938	1.0.0.143	1	right	hejinfei	-780569302	2.0.10.242	2.0.10.242	09-13-2019	2019-09-13 02:41:01	10:41:01	male	2.0.10.147	44	Blue_S_2.bmp	1902-03-13	0		0	0	129799	0		0	0	NULL	NULL	NULL	High	run1	1	List2	Catch.wav	V_T	1	1	0	1	129649	150	1	604	130253
Exp3	5	Exp3-5-5	59.938	1.0.0.143	1	right	hejinfei	-780569302	2.0.10.242	2.0.10.242	09-13-2019	2019-09-13 02:41:01	10:41:01	male	2.0.10.147	45	Red_C_2.bmp	1903-11-22	0		0	0	131751	0		0	0	NULL	NULL	NULL	High	run1	1	List2	Catch.wav	V_T	1	1	0	1	131601	150	1	700	132301
Exp3	5	Exp3-5-5	59.938	1.0.0.143	1	right	hejinfei	-780569302	2.0.10.242	2.0.10.242	09-13-2019	2019-09-13 02:41:01	10:41:01	male	2.0.10.147	46	Blue_C_2.bmp	1903-01-04	0		0	0	134320	0		0	0	NULL	NULL	NULL	High	run1		List2	Catch.wav	V_S	0		0	1	134170	150		0	0
Exp3	5	Exp3-5-5	59.938	1.0.0.143	1	right	hejinfei	-780569302	2.0.10.242	2.0.10.242	09-13-2019	2019-09-13 02:41:01	10:41:01	male	2.0.10.147	47	Blue_S_2.bmp	1902-10-20	0		0	1	136790	0		0	0	NULL	NULL	NULL	High	run1	1	List2	A_T.wav	AV_T	1	1	1	1	136639	151	1	533	137172
Exp3	5	Exp3-5-5	59.938	1.0.0.143	1	right	hejinfei	-780569302	2.0.10.242	2.0.10.242	09-13-2019	2019-09-13 02:41:01	10:41:01	male	2.0.10.147	48	Catch.bmp	1903-01-07	0		0	0	138975	0		0	0	NULL	NULL	NULL	High	run1	1	List2	A_T.wav	A_T	1	1	0	1	138825	150	1	659	139484
Exp3	5	Exp3-5-5	59.938	1.0.0.143	1	right	hejinfei	-780569302	2.0.10.242	2.0.10.242	09-13-2019	2019-09-13 02:41:01	10:41:01	male	2.0.10.147	49	Blue_S_2.bmp	1903-12-23	0		1	0	141227	0		0	0	NULL	NULL	NULL	High	run1	1	List2	A_T.wav	AV_T	1	1	0	1	141077	150	1	575	141652
Exp3	5	Exp3-5-5	59.938	1.0.0.143	1	right	hejinfei	-780569302	2.0.10.242	2.0.10.242	09-13-2019	2019-09-13 02:41:01	10:41:01	male	2.0.10.147	50	Catch.bmp	1902-05-27	0		0	0	143830	0		0	0	NULL	NULL	NULL	High	run1	1	List2	A_T.wav	A_T	1	1	0	1	143680	150	1	652	144332
Exp3	5	Exp3-5-5	59.938	1.0.0.143	1	right	hejinfei	-780569302	2.0.10.242	2.0.10.242	09-13-2019	2019-09-13 02:41:01	10:41:01	male	2.0.10.147	51	Catch.bmp	1902-04-11	0		0	1	145866	0		0	0	NULL	NULL	NULL	High	run1		List2	A_S.wav	A_S	0		1	1	145715	151		0	0
Exp3	5	Exp3-5-5	59.938	1.0.0.143	1	right	hejinfei	-780569302	2.0.10.242	2.0.10.242	09-13-2019	2019-09-13 02:41:01	10:41:01	male	2.0.10.147	52	Red_C_2.bmp	1902-04-09	0		0	0	147901	0		0	0	NULL	NULL	NULL	High	run1	1	List2	Catch.wav	V_T	1	1	1	1	147751	150	1	701	148452
Exp3	5	Exp3-5-5	59.938	1.0.0.143	1	right	hejinfei	-780569302	2.0.10.242	2.0.10.242	09-13-2019	2019-09-13 02:41:01	10:41:01	male	2.0.10.147	53	Catch.bmp	1904-04-02	0		1	0	149886	0		0	0	NULL	NULL	NULL	High	run1	1	List2	A_T.wav	A_T	1	1	1	1	149736	150	1	1108	150844
Exp3	5	Exp3-5-5	59.938	1.0.0.143	1	right	hejinfei	-780569302	2.0.10.242	2.0.10.242	09-13-2019	2019-09-13 02:41:01	10:41:01	male	2.0.10.147	54	Red_C.bmp	1902-03-17	0		0	0	152589	0		0	0	NULL	NULL	NULL	High	run1		List2	A_S.wav	AV_S	0		0	1	152439	150		0	0
Exp3	5	Exp3-5-5	59.938	1.0.0.143	1	right	hejinfei	-780569302	2.0.10.242	2.0.10.242	09-13-2019	2019-09-13 02:41:01	10:41:01	male	2.0.10.147	55	Blue_C_2.bmp	1903-03-10	0		0	0	154608	0		0	0	NULL	NULL	NULL	High	run1		List2	Catch.wav	V_S	0		0	1	154458	150		0	0
Exp3	5	Exp3-5-5	59.938	1.0.0.143	1	right	hejinfei	-780569302	2.0.10.242	2.0.10.242	09-13-2019	2019-09-13 02:41:01	10:41:01	male	2.0.10.147	56	Catch.bmp	1903-01-23	0		0	0	157094	0		0	0	NULL	NULL	NULL	High	run1	1	List2	A_T.wav	A_T	1	1	1	1	156944	150	1	573	157517
Exp3	5	Exp3-5-5	59.938	1.0.0.143	1	right	hejinfei	-780569302	2.0.10.242	2.0.10.242	09-13-2019	2019-09-13 02:41:01	10:41:01	male	2.0.10.147	57	Red_C_2.bmp	1902-04-07	0		0	0	159363	0		0	0	NULL	NULL	NULL	High	run1	1	List2	A_T.wav	AV_T	1	1	0	1	159213	150	1	511	159724
Exp3	5	Exp3-5-5	59.938	1.0.0.143	1	right	hejinfei	-780569302	2.0.10.242	2.0.10.242	09-13-2019	2019-09-13 02:41:01	10:41:01	male	2.0.10.147	58	Blue_S_2.bmp	1904-03-28	0		0	0	161348	0		0	0	NULL	NULL	NULL	High	run1	1	List2	A_T.wav	AV_T	1	1	0	1	161198	150	1	598	161796
Exp3	5	Exp3-5-5	59.938	1.0.0.143	1	right	hejinfei	-780569302	2.0.10.242	2.0.10.242	09-13-2019	2019-09-13 02:41:01	10:41:01	male	2.0.10.147	59	Blue_S_2.bmp	1903-04-17	0		0	0	164051	0		0	0	NULL	NULL	NULL	High	run1	1	List2	A_T.wav	AV_T	1	1	0	1	163901	150	1	527	164428
Exp3	5	Exp3-5-5	59.938	1.0.0.143	1	right	hejinfei	-780569302	2.0.10.242	2.0.10.242	09-13-2019	2019-09-13 02:41:01	10:41:01	male	2.0.10.147	60	Red_C_2.bmp	1902-05-09	0		0	1	166404	0		0	0	NULL	NULL	NULL	High	run1	1	List2	Catch.wav	V_T	1	1	1	1	166253	151	1	847	167100
Exp3	5	Exp3-5-5	59.938	1.0.0.143	1	right	hejinfei	-780569302	2.0.10.242	2.0.10.242	09-13-2019	2019-09-13 02:41:01	10:41:01	male	2.0.10.147	61	Red_C_2.bmp	1903-06-21	0		0	0	168422	0		0	0	NULL	NULL	NULL	High	run1	1	List2	A_T.wav	AV_T	1	1	1	1	168272	150	1	436	168708
Exp3	5	Exp3-5-5	59.938	1.0.0.143	1	right	hejinfei	-780569302	2.0.10.242	2.0.10.242	09-13-2019	2019-09-13 02:41:01	10:41:01	male	2.0.10.147	62	Red_C_2.bmp	1904-02-29	0		1	0	170841	0		0	0	NULL	NULL	NULL	High	run1	1	List2	Catch.wav	V_T	1	1	1	1	170691	150	1	393	171084
Exp3	5	Exp3-5-5	59.938	1.0.0.143	1	right	hejinfei	-780569302	2.0.10.242	2.0.10.242	09-13-2019	2019-09-13 02:41:01	10:41:01	male	2.0.10.147	63	Red_C.bmp	1902-09-19	0		0	0	173511	0		0	0	NULL	NULL	NULL	High	run1		List2	A_S.wav	AV_S	0		0	1	173361	150		0	0
Exp3	5	Exp3-5-5	59.938	1.0.0.143	1	right	hejinfei	-780569302	2.0.10.242	2.0.10.242	09-13-2019	2019-09-13 02:41:01	10:41:01	male	2.0.10.147	64	Red_S_2.bmp	1902-08-08	0		0	0	175730	0		0	0	NULL	NULL	NULL	High	run1		List2	Catch.wav	V_S	0		0	1	175580	150		0	0
Exp3	5	Exp3-5-5	59.938	1.0.0.143	1	right	hejinfei	-780569302	2.0.10.242	2.0.10.242	09-13-2019	2019-09-13 02:41:01	10:41:01	male	2.0.10.147	65	Red_C_2.bmp	1904-03-12	0		0	0	177899	0		0	0	NULL	NULL	NULL	High	run1	1	List2	A_T.wav	AV_T	1	1	1	1	177749	150	1	478	178227
Exp3	5	Exp3-5-5	59.938	1.0.0.143	1	right	hejinfei	-780569302	2.0.10.242	2.0.10.242	09-13-2019	2019-09-13 02:41:01	10:41:01	male	2.0.10.147	66	Catch.bmp	1904-01-23	0		0	0	180585	0		0	0	NULL	NULL	NULL	High	run1	1	List2	A_T.wav	A_T	1	1	0	1	180435	150	1	704	181139
Exp3	5	Exp3-5-5	59.938	1.0.0.143	1	right	hejinfei	-780569302	2.0.10.242	2.0.10.242	09-13-2019	2019-09-13 02:41:01	10:41:01	male	2.0.10.147	67	Blue_S_2.bmp	1902-04-16	0		0	0	183221	0		0	0	NULL	NULL	NULL	High	run1	1	List2	A_T.wav	AV_T	1	1	0	1	183071	150	1	884	183955
Exp3	5	Exp3-5-5	59.938	1.0.0.143	1	right	hejinfei	-780569302	2.0.10.242	2.0.10.242	09-13-2019	2019-09-13 02:41:01	10:41:01	male	2.0.10.147	68	Catch.bmp	1903-03-29	0		0	0	185206	0		0	0	NULL	NULL	NULL	High	run1	1	List2	A_T.wav	A_T	1	1	0	1	185056	150	1	1107	186163
Exp3	5	Exp3-5-5	59.938	1.0.0.143	1	right	hejinfei	-780569302	2.0.10.242	2.0.10.242	09-13-2019	2019-09-13 02:41:01	10:41:01	male	2.0.10.147	69	Red_C_2.bmp	1902-09-24	0		0	0	187542	0		0	0	NULL	NULL	NULL	High	run1	1	List2	Catch.wav	V_T	1	1	1	1	187392	150	1	387	187779
Exp3	5	Exp3-5-5	59.938	1.0.0.143	1	right	hejinfei	-780569302	2.0.10.242	2.0.10.242	09-13-2019	2019-09-13 02:41:01	10:41:01	male	2.0.10.147	70	Catch.bmp	1904-03-19	0		0	0	189694	0		0	0	NULL	NULL	NULL	High	run1	1	List2	A_T.wav	A_T	1	1	1	1	189544	150	1	883	190427
Exp3	5	Exp3-5-5	59.938	1.0.0.143	1	right	hejinfei	-780569302	2.0.10.242	2.0.10.242	09-13-2019	2019-09-13 02:41:01	10:41:01	male	2.0.10.147	71	Red_C_2.bmp	1903-10-16	0		0	0	192397	0		0	0	NULL	NULL	NULL	High	run1	1	List2	A_T.wav	AV_T	1	1	0	1	192247	150	1	621	192868
Exp3	5	Exp3-5-5	59.938	1.0.0.143	1	right	hejinfei	-780569302	2.0.10.242	2.0.10.242	09-13-2019	2019-09-13 02:41:01	10:41:01	male	2.0.10.147	72	Catch.bmp	1903-01-19	0		0	0	194933	0		0	0	NULL	NULL	NULL	High	run1		List2	A_S.wav	A_S	0		0	1	194783	150		0	0
Exp3	5	Exp3-5-5	59.938	1.0.0.143	1	right	hejinfei	-780569302	2.0.10.242	2.0.10.242	09-13-2019	2019-09-13 02:41:01	10:41:01	male	2.0.10.147	73	Catch.bmp	1902-07-20	0		0	0	197269	0		0	0	NULL	NULL	NULL	High	run1		List2	A_S.wav	A_S	0		0	1	197119	150		0	0
Exp3	5	Exp3-5-5	59.938	1.0.0.143	1	right	hejinfei	-780569302	2.0.10.242	2.0.10.242	09-13-2019	2019-09-13 02:41:01	10:41:01	male	2.0.10.147	74	Catch.bmp	1902-05-11	0		0	0	199404	0		0	0	NULL	NULL	NULL	High	run1	1	List2	A_T.wav	A_T	1	1	0	1	199254	150	1	501	199755
Exp3	5	Exp3-5-5	59.938	1.0.0.143	1	right	hejinfei	-780569302	2.0.10.242	2.0.10.242	09-13-2019	2019-09-13 02:41:01	10:41:01	male	2.0.10.147	75	Blue_S_2.bmp	1904-04-25	0		0	0	201423	0		0	0	NULL	NULL	NULL	High	run1	1	List2	Catch.wav	V_T	1	1	1	1	201273	150	1	906	202179
Exp3	5	Exp3-5-5	59.938	1.0.0.143	1	right	hejinfei	-780569302	2.0.10.242	2.0.10.242	09-13-2019	2019-09-13 02:41:01	10:41:01	male	2.0.10.147	76	Catch.bmp	1902-05-31	0		0	0	204159	0		0	0	NULL	NULL	NULL	High	run1	1	List2	A_T.wav	A_T	1	1	1	1	204009	150	1	490	204499
Exp3	5	Exp3-5-5	59.938	1.0.0.143	1	right	hejinfei	-780569302	2.0.10.242	2.0.10.242	09-13-2019	2019-09-13 02:41:01	10:41:01	male	2.0.10.147	77	Red_C_2.bmp	1903-09-29	0		0	0	206195	0		0	0	NULL	NULL	NULL	High	run1	1	List2	Catch.wav	V_T	1	1	0	2	206045	150	1	501	206546
Exp3	5	Exp3-5-5	59.938	1.0.0.143	1	right	hejinfei	-780569302	2.0.10.242	2.0.10.242	09-13-2019	2019-09-13 02:41:01	10:41:01	male	2.0.10.147	78	Red_S_2.bmp	1903-07-28	0		0	0	208714	0		0	0	NULL	NULL	NULL	High	run1		List2	Catch.wav	V_S	0		0	1	208564	150		0	0
Exp3	5	Exp3-5-5	59.938	1.0.0.143	1	right	hejinfei	-780569302	2.0.10.242	2.0.10.242	09-13-2019	2019-09-13 02:41:01	10:41:01	male	2.0.10.147	79	Red_C_2.bmp	1904-03-04	0		0	0	211233	0		0	0	NULL	NULL	NULL	High	run1	1	List2	A_T.wav	AV_T	1	1	1	1	211083	150	1	407	211490
Exp3	5	Exp3-5-5	59.938	1.0.0.143	1	right	hejinfei	-780569302	2.0.10.242	2.0.10.242	09-13-2019	2019-09-13 02:41:01	10:41:01	male	2.0.10.147	80	Red_C_2.bmp	1902-06-16	0		0	0	213919	0		0	0	NULL	NULL	NULL	High	run1	1	List2	Catch.wav	V_T	1	1	1	1	213769	150	1	753	214522
Exp3	5	Exp3-5-5	59.938	1.0.0.143	1	right	hejinfei	-780569302	2.0.10.242	2.0.10.242	09-13-2019	2019-09-13 02:41:01	10:41:01	male	2.0.10.147	81	Catch.bmp	1903-04-11	0		1	0	215971	0		0	0	NULL	NULL	NULL	High	run1	1	List2	A_T.wav	A_T	1	1	1	1	215821	150	1	589	216410
Exp3	5	Exp3-5-5	59.938	1.0.0.143	1	right	hejinfei	-780569302	2.0.10.242	2.0.10.242	09-13-2019	2019-09-13 02:41:01	10:41:01	male	2.0.10.147	82	Blue_S_2.bmp	1904-01-21	0		0	0	218324	0		0	0	NULL	NULL	NULL	High	run1	1	List2	Catch.wav	V_T	1	1	0	1	218174	150	1	965	219139
Exp3	5	Exp3-5-5	59.938	1.0.0.143	1	right	hejinfei	-780569302	2.0.10.242	2.0.10.242	09-13-2019	2019-09-13 02:41:01	10:41:01	male	2.0.10.147	83	Blue_S_2.bmp	1902-03-17	0		0	0	220960	0		0	0	NULL	NULL	NULL	High	run1	1	List2	Catch.wav	V_T	1	1	0	1	220810	150	1	481	221291
Exp3	5	Exp3-5-5	59.938	1.0.0.143	1	right	hejinfei	-780569302	2.0.10.242	2.0.10.242	09-13-2019	2019-09-13 02:41:01	10:41:01	male	2.0.10.147	84	Blue_S_2.bmp	1903-04-12	0		0	0	222929	0		0	0	NULL	NULL	NULL	High	run1	1	List2	Catch.wav	V_T	1	1	0	2	222779	150	1	391	223170
Exp3	5	Exp3-5-5	59.938	1.0.0.143	1	right	hejinfei	-780569302	2.0.10.242	2.0.10.242	09-13-2019	2019-09-13 02:41:01	10:41:01	male	2.0.10.147	85	Blue_S_2.bmp	1903-07-28	0		0	0	225281	0		0	0	NULL	NULL	NULL	High	run1	1	List2	A_T.wav	AV_T	1	1	1	1	225131	150	1	463	225594
Exp3	5	Exp3-5-5	59.938	1.0.0.143	1	right	hejinfei	-780569302	2.0.10.242	2.0.10.242	09-13-2019	2019-09-13 02:41:01	10:41:01	male	2.0.10.147	86	Blue_S_2.bmp	1903-10-24	0		0	1	227734	0		0	0	NULL	NULL	NULL	High	run1	1	List2	A_T.wav	AV_T	1	1	1	1	227583	151	1	459	228042
Exp3	5	Exp3-5-5	59.938	1.0.0.143	1	right	hejinfei	-780569302	2.0.10.242	2.0.10.242	09-13-2019	2019-09-13 02:41:01	10:41:01	male	2.0.10.147	87	Red_S_2.bmp	1904-02-05	0		0	0	230286	0		0	0	NULL	NULL	NULL	High	run1		List2	A_S.wav	AV_S	0		0	1	230136	150		0	0
Exp3	5	Exp3-5-5	59.938	1.0.0.143	1	right	hejinfei	-780569302	2.0.10.242	2.0.10.242	09-13-2019	2019-09-13 02:41:01	10:41:01	male	2.0.10.147	88	Blue_S_2.bmp	1903-11-12	0		0	0	232989	0		0	0	NULL	NULL	NULL	High	run1	1	List2	A_T.wav	AV_T	1	1	0	1	232839	150	1	547	233386
Exp3	5	Exp3-5-5	59.938	1.0.0.143	1	right	hejinfei	-780569302	2.0.10.242	2.0.10.242	09-13-2019	2019-09-13 02:41:01	10:41:01	male	2.0.10.147	89	Red_C_2.bmp	1903-04-12	0		0	0	235558	0		0	0	NULL	NULL	NULL	High	run1	1	List2	A_T.wav	AV_T	1	1	0	1	235408	150	1	970	236378
Exp3	5	Exp3-5-5	59.938	1.0.0.143	1	right	hejinfei	-780569302	2.0.10.242	2.0.10.242	09-13-2019	2019-09-13 02:41:01	10:41:01	male	2.0.10.147	90	Catch.bmp	1902-12-24	0		0	0	237911	0		0	0	NULL	NULL	NULL	High	run1	1	List2	A_T.wav	A_T	1	1	0	1	237761	150	1	688	238449
Exp3	5	Exp3-5-5	59.938	1.0.0.143	1	right	hejinfei	-780569302	2.0.10.242	2.0.10.242	09-13-2019	2019-09-13 02:41:01	10:41:01	male	2.0.10.147	91	Catch.bmp	1903-07-29	0		0	0	240163	0		0	0	NULL	NULL	NULL	High	run1		List2	A_S.wav	A_S	0		0	1	240013	150		0	0
Exp3	5	Exp3-5-5	59.938	1.0.0.143	1	right	hejinfei	-780569302	2.0.10.242	2.0.10.242	09-13-2019	2019-09-13 02:41:01	10:41:01	male	2.0.10.147	92	Blue_C_2.bmp	1904-02-01	0		0	0	242682	0		0	0	NULL	NULL	NULL	High	run1		List2	Catch.wav	V_S	0		1	1	242532	150		0	0
Exp3	5	Exp3-5-5	59.938	1.0.0.143	1	right	hejinfei	-780569302	2.0.10.242	2.0.10.242	09-13-2019	2019-09-13 02:41:01	10:41:01	male	2.0.10.147	93	Blue_S.bmp	1902-05-05	0		0	0	245385	0		0	0	NULL	NULL	NULL	High	run1		List2	A_S.wav	AV_S	0		1	1	245235	150		0	0
Exp3	5	Exp3-5-5	59.938	1.0.0.143	1	right	hejinfei	-780569302	2.0.10.242	2.0.10.242	09-13-2019	2019-09-13 02:41:01	10:41:01	male	2.0.10.147	94	Red_C.bmp	1903-06-23	0		0	0	247471	0		0	0	NULL	NULL	NULL	High	run1		List2	Catch.wav	V_S	0		0	1	247321	150		0	0
Exp3	5	Exp3-5-5	59.938	1.0.0.143	1	right	hejinfei	-780569302	2.0.10.242	2.0.10.242	09-13-2019	2019-09-13 02:41:01	10:41:01	male	2.0.10.147	95	Catch.bmp	1902-11-29	0		0	1	249957	0		0	0	NULL	NULL	NULL	High	run1	1	List2	A_T.wav	A_T	1	1	1	1	249806	151	1	547	250353
Exp3	5	Exp3-5-5	59.938	1.0.0.143	1	right	hejinfei	-780569302	2.0.10.242	2.0.10.242	09-13-2019	2019-09-13 02:41:01	10:41:01	male	2.0.10.147	96	Red_C_2.bmp	1903-06-30	0		0	1	252176	0		0	0	NULL	NULL	NULL	High	run1	1	List2	A_T.wav	AV_T	1	1	1	1	252025	151	1	472	252497
Exp3	5	Exp3-5-5	59.938	1.0.0.143	1	right	hejinfei	-780569302	2.0.10.242	2.0.10.242	09-13-2019	2019-09-13 02:41:01	10:41:01	male	2.0.10.147	97	Blue_S_2.bmp	1902-07-15	0		0	0	254611	0		0	0	NULL	NULL	NULL	High	run1	1	List2	A_T.wav	AV_T	1	1	0	1	254461	150	1	468	254929
Exp3	5	Exp3-5-5	59.938	1.0.0.143	1	right	hejinfei	-780569302	2.0.10.242	2.0.10.242	09-13-2019	2019-09-13 02:41:01	10:41:01	male	2.0.10.147	98	Catch.bmp	1903-11-22	0		0	0	256697	0		0	0	NULL	NULL	NULL	High	run1	1	List2	A_T.wav	A_T	1	1	0	1	256547	150	1	534	257081
Exp3	5	Exp3-5-5	59.938	1.0.0.143	1	right	hejinfei	-780569302	2.0.10.242	2.0.10.242	09-13-2019	2019-09-13 02:41:01	10:41:01	male	2.0.10.147	99	Blue_S.bmp	1903-12-27	0		0	0	259266	0		0	0	NULL	NULL	NULL	High	run1		List2	Catch.wav	V_S	0		1	1	259116	150		0	0
Exp3	5	Exp3-5-5	59.938	1.0.0.143	1	right	hejinfei	-780569302	2.0.10.242	2.0.10.242	09-13-2019	2019-09-13 02:41:01	10:41:01	male	2.0.10.147	100	Red_C.bmp	1902-11-13	0		0	0	261936	0		0	0	NULL	NULL	NULL	High	run1		List2	A_S.wav	AV_S	0		0	2	261786	150		0	0
Exp3	5	Exp3-5-5	59.938	1.0.0.143	1	right	hejinfei	-780569302	2.0.10.242	2.0.10.242	09-13-2019	2019-09-13 02:41:01	10:41:01	male	2.0.10.147	101	Catch.bmp	1903-08-12	0		0	0	264188	0		0	0	NULL	NULL	NULL	High	run1	1	List2	A_T.wav	A_T	1	1	0	1	264038	150	1	683	264721
Exp3	5	Exp3-5-5	59.938	1.0.0.143	1	right	hejinfei	-780569302	2.0.10.242	2.0.10.242	09-13-2019	2019-09-13 02:41:01	10:41:01	male	2.0.10.147	102	Catch.bmp	1904-03-14	0		0	0	266657	0		0	0	NULL	NULL	NULL	High	run1	1	List2	A_T.wav	A_T	1	1	0	1	266507	150	1	670	267177
Exp3	5	Exp3-5-5	59.938	1.0.0.143	1	right	hejinfei	-780569302	2.0.10.242	2.0.10.242	09-13-2019	2019-09-13 02:41:01	10:41:01	male	2.0.10.147	103	Blue_S_2.bmp	1904-04-05	0		0	0	269343	0		0	0	NULL	NULL	NULL	High	run1	1	List2	Catch.wav	V_T	1	1	1	1	269193	150	1	648	269841
Exp3	5	Exp3-5-5	59.938	1.0.0.143	1	right	hejinfei	-780569302	2.0.10.242	2.0.10.242	09-13-2019	2019-09-13 02:41:01	10:41:01	male	2.0.10.147	104	Red_C.bmp	1902-08-06	0		0	0	272063	0		0	0	NULL	NULL	NULL	High	run1		List2	Catch.wav	V_S	0		0	1	271913	150		0	0
Exp3	5	Exp3-5-5	59.938	1.0.0.143	1	right	hejinfei	-780569302	2.0.10.242	2.0.10.242	09-13-2019	2019-09-13 02:41:01	10:41:01	male	2.0.10.147	105	Blue_S_2.bmp	1903-05-13	0		0	0	274215	0		0	0	NULL	NULL	NULL	High	run1	1	List2	Catch.wav	V_T	1	1	0	1	274065	150	1	503	274568
Exp3	5	Exp3-5-5	59.938	1.0.0.143	1	right	hejinfei	-780569302	2.0.10.242	2.0.10.242	09-13-2019	2019-09-13 02:41:01	10:41:01	male	2.0.10.147	106	Catch.bmp	1902-09-11	0		0	0	276601	0		0	0	NULL	NULL	NULL	High	run1	1	List2	A_T.wav	A_T	1	1	1	1	276451	150	1	541	276992
Exp3	5	Exp3-5-5	59.938	1.0.0.143	1	right	hejinfei	-780569302	2.0.10.242	2.0.10.242	09-13-2019	2019-09-13 02:41:01	10:41:01	male	2.0.10.147	107	Catch.bmp	1902-04-08	0		0	0	278736	0		0	0	NULL	NULL	NULL	High	run1	1	List2	A_T.wav	A_T	1	1	0	1	278586	150	1	502	279088
Exp3	5	Exp3-5-5	59.938	1.0.0.143	1	right	hejinfei	-780569302	2.0.10.242	2.0.10.242	09-13-2019	2019-09-13 02:41:01	10:41:01	male	2.0.10.147	108	Red_C_2.bmp	1904-01-24	0		0	0	280722	0		0	0	NULL	NULL	NULL	High	run1	1	List2	Catch.wav	V_T	1	1	0	1	280572	150	1	660	281232
Exp3	5	Exp3-5-5	59.938	1.0.0.143	1	right	hejinfei	-780569302	2.0.10.242	2.0.10.242	09-13-2019	2019-09-13 02:41:01	10:41:01	male	2.0.10.147	109	Catch.bmp	1902-06-10	0		0	0	283358	0		0	0	NULL	NULL	NULL	High	run1		List2	A_S.wav	A_S	0		1	1	283208	150		0	0
Exp3	5	Exp3-5-5	59.938	1.0.0.143	1	right	hejinfei	-780569302	2.0.10.242	2.0.10.242	09-13-2019	2019-09-13 02:41:01	10:41:01	male	2.0.10.147	110	Catch.bmp	1902-12-10	0		0	0	285477	0		0	0	NULL	NULL	NULL	High	run1	1	List2	A_T.wav	A_T	1	1	0	1	285327	150	1	465	285792
Exp3	5	Exp3-5-5	59.938	1.0.0.143	1	right	hejinfei	-780569302	2.0.10.242	2.0.10.242	09-13-2019	2019-09-13 02:41:01	10:41:01	male	2.0.10.147	111	Catch.bmp	1902-07-18	0		0	0	287712	0		0	0	NULL	NULL	NULL	High	run1	1	List2	A_T.wav	A_T	1	1	0	1	287562	150	1	638	288200
Exp3	5	Exp3-5-5	59.938	1.0.0.143	1	right	hejinfei	-780569302	2.0.10.242	2.0.10.242	09-13-2019	2019-09-13 02:41:01	10:41:01	male	2.0.10.147	112	Blue_S_2.bmp	1904-01-12	0		0	0	289798	0		0	0	NULL	NULL	NULL	High	run1	1	List2	Catch.wav	V_T	0		0	1	289648	150		0	0
Exp3	5	Exp3-5-5	59.938	1.0.0.143	1	right	hejinfei	-780569302	2.0.10.242	2.0.10.242	09-13-2019	2019-09-13 02:41:01	10:41:01	male	2.0.10.147	113	Catch.bmp	1904-03-20	0		0	0	292484	0		0	0	NULL	NULL	NULL	High	run1	1	List2	A_T.wav	A_T	1	1	1	1	292334	150	1	474	292808
Exp3	5	Exp3-5-5	59.938	1.0.0.143	1	right	hejinfei	-780569302	2.0.10.242	2.0.10.242	09-13-2019	2019-09-13 02:41:01	10:41:01	male	2.0.10.147	114	Red_C_2.bmp	1902-07-18	0		0	0	295187	0		0	0	NULL	NULL	NULL	High	run1	1	List2	Catch.wav	V_T	1	1	0	1	295037	150	1	499	295536
Exp3	5	Exp3-5-5	59.938	1.0.0.143	1	right	hejinfei	-780569302	2.0.10.242	2.0.10.242	09-13-2019	2019-09-13 02:41:01	10:41:01	male	2.0.10.147	115	Catch.bmp	1902-03-23	0		0	0	297272	0		0	0	NULL	NULL	NULL	High	run1	1	List2	A_T.wav	A_T	1	1	1	1	297122	150	1	615	297737
Exp3	5	Exp3-5-5	59.938	1.0.0.143	1	right	hejinfei	-780569302	2.0.10.242	2.0.10.242	09-13-2019	2019-09-13 02:41:01	10:41:01	male	2.0.10.147	116	Red_C_2.bmp	1903-01-13	0		0	0	299241	0		0	0	NULL	NULL	NULL	High	run1	1	List2	A_T.wav	AV_T	1	1	0	1	299091	150	1	501	299592
Exp3	5	Exp3-5-5	59.938	1.0.0.143	1	right	hejinfei	-780569302	2.0.10.242	2.0.10.242	09-13-2019	2019-09-13 02:41:01	10:41:01	male	2.0.10.147	117	Catch.bmp	1902-07-03	0		0	0	301510	0		0	0	NULL	NULL	NULL	High	run1	1	List2	A_T.wav	A_T	1	1	0	1	301360	150	1	545	301905
Exp3	5	Exp3-5-5	59.938	1.0.0.143	1	right	hejinfei	-780569302	2.0.10.242	2.0.10.242	09-13-2019	2019-09-13 02:41:01	10:41:01	male	2.0.10.147	118	Red_C_2.bmp	1904-05-04	0		0	0	303579	0		0	0	NULL	NULL	NULL	High	run1	1	List2	Catch.wav	V_T	1	1	0	1	303429	150	1	651	304080
Exp3	5	Exp3-5-5	59.938	1.0.0.143	1	right	hejinfei	-780569302	2.0.10.242	2.0.10.242	09-13-2019	2019-09-13 02:41:01	10:41:01	male	2.0.10.147	119	Red_C_2.bmp	1903-08-12	0		0	0	306315	0		0	0	NULL	NULL	NULL	High	run1	1	List2	Catch.wav	V_T	1	1	0	1	306165	150	1	467	306632
Exp3	5	Exp3-5-5	59.938	1.0.0.143	1	right	hejinfei	-780569302	2.0.10.242	2.0.10.242	09-13-2019	2019-09-13 02:41:01	10:41:01	male	2.0.10.147	120	Blue_S_2.bmp	1903-09-21	0		0	0	308784	0		0	0	NULL	NULL	NULL	High	run1	1	List2	A_T.wav	AV_T	1	1	1	1	308634	150	1	534	309168
Exp3	5	Exp3-5-5	59.938	1.0.0.143	1	right	hejinfei	-780569302	2.0.10.242	2.0.10.242	09-13-2019	2019-09-13 02:41:01	10:41:01	male	2.0.10.147	121	Red_C_2.bmp	1902-07-05	0		0	0	311303	0		0	0	NULL	NULL	NULL	High	run1	1	List2	Catch.wav	V_T	1	1	1	1	311153	150	1	687	311840
Exp3	5	Exp3-5-5	59.938	1.0.0.143	1	right	hejinfei	-780569302	2.0.10.242	2.0.10.242	09-13-2019	2019-09-13 02:41:01	10:41:01	male	2.0.10.147	122	Blue_S_2.bmp	1903-09-06	0		0	0	313372	0		0	0	NULL	NULL	NULL	High	run1	1	List2	Catch.wav	V_T	1	1	0	1	313222	150	1	553	313775
Exp3	5	Exp3-5-5	59.938	1.0.0.143	1	right	hejinfei	-780569302	2.0.10.242	2.0.10.242	09-13-2019	2019-09-13 02:41:01	10:41:01	male	2.0.10.147	123	Catch.bmp	1902-07-17	0		0	0	315875	0		0	0	NULL	NULL	NULL	High	run1	1	List2	A_T.wav	A_T	1	1	1	1	315725	150	1	506	316231
Exp3	5	Exp3-5-5	59.938	1.0.0.143	1	right	hejinfei	-780569302	2.0.10.242	2.0.10.242	09-13-2019	2019-09-13 02:41:01	10:41:01	male	2.0.10.147	124	Blue_C.bmp	1903-07-12	0		0	0	317960	0		0	0	NULL	NULL	NULL	High	run1		List2	A_S.wav	AV_S	0		0	1	317810	150		0	0
Exp3	5	Exp3-5-5	59.938	1.0.0.143	1	right	hejinfei	-780569302	2.0.10.242	2.0.10.242	09-13-2019	2019-09-13 02:41:01	10:41:01	male	2.0.10.147	125	Catch.bmp	1903-07-21	0		0	0	320463	0		0	0	NULL	NULL	NULL	High	run1		List2	A_S.wav	A_S	0		0	1	320313	150		0	0
Exp3	5	Exp3-5-5	59.938	1.0.0.143	1	right	hejinfei	-780569302	2.0.10.242	2.0.10.242	09-13-2019	2019-09-13 02:41:01	10:41:01	male	2.0.10.147	126	Red_C_2.bmp	1902-06-08	0		0	0	322999	0		0	0	NULL	NULL	NULL	High	run1	1	List2	A_T.wav	AV_T	1	1	0	1	322849	150	1	391	323240
Exp3	5	Exp3-5-5	59.938	1.0.0.143	1	right	hejinfei	-780569302	2.0.10.242	2.0.10.242	09-13-2019	2019-09-13 02:41:01	10:41:01	male	2.0.10.147	127	Blue_S_2.bmp	1902-06-01	0		0	0	325051	0		0	0	NULL	NULL	NULL	High	run1	1	List2	Catch.wav	V_T	1	1	0	1	324901	150	1	570	325471
Exp3	5	Exp3-5-5	59.938	1.0.0.143	1	right	hejinfei	-780569302	2.0.10.242	2.0.10.242	09-13-2019	2019-09-13 02:41:01	10:41:01	male	2.0.10.147	128	Blue_S_2.bmp	1902-06-17	0		0	0	327086	0		0	0	NULL	NULL	NULL	High	run1	1	List2	A_T.wav	AV_T	1	1	1	1	326936	150	1	423	327359
Exp3	5	Exp3-5-5	59.938	1.0.0.143	1	right	hejinfei	-780569302	2.0.10.242	2.0.10.242	09-13-2019	2019-09-13 02:41:01	10:41:01	male	2.0.10.147	129	Red_C_2.bmp	1904-01-23	0		0	1	329139	0		0	0	NULL	NULL	NULL	High	run1	1	List2	Catch.wav	V_T	1	1	1	1	328988	151	1	555	329543
Exp3	5	Exp3-5-5	59.938	1.0.0.143	1	right	hejinfei	-780569302	2.0.10.242	2.0.10.242	09-13-2019	2019-09-13 02:41:01	10:41:01	male	2.0.10.147	130	Blue_S_2.bmp	1903-06-01	0		0	1	331775	0		0	0	NULL	NULL	NULL	High	run1	1	List2	Catch.wav	V_T	1	1	1	1	331624	151	1	591	332215
Exp3	5	Exp3-5-5	59.938	1.0.0.143	1	right	hejinfei	-780569302	2.0.10.242	2.0.10.242	09-13-2019	2019-09-13 02:41:01	10:41:01	male	2.0.10.147	131	Red_C_2.bmp	1903-07-03	0		0	0	334177	0		0	0	NULL	NULL	NULL	High	run1	1	List2	A_T.wav	AV_T	1	1	1	1	334027	150	1	620	334647
Exp3	5	Exp3-5-5	59.938	1.0.0.143	1	right	hejinfei	-780569302	2.0.10.242	2.0.10.242	09-13-2019	2019-09-13 02:41:01	10:41:01	male	2.0.10.147	132	Catch.bmp	1903-04-11	0		0	0	336613	0		0	0	NULL	NULL	NULL	High	run1	1	List2	A_T.wav	A_T	1	1	0	1	336463	150	1	432	336895
Exp3	5	Exp3-5-5	59.938	1.0.0.143	1	right	hejinfei	-780569302	2.0.10.242	2.0.10.242	09-13-2019	2019-09-13 02:41:01	10:41:01	male	2.0.10.147	133	Blue_S_2.bmp	1903-02-01	0		0	0	338965	0		0	0	NULL	NULL	NULL	High	run1	1	List2	A_T.wav	AV_T	1	1	0	1	338815	150	1	520	339335
Exp3	5	Exp3-5-5	59.938	1.0.0.143	1	right	hejinfei	-780569302	2.0.10.242	2.0.10.242	09-13-2019	2019-09-13 02:41:01	10:41:01	male	2.0.10.147	134	Catch.bmp	1902-03-24	0		0	0	341251	0		0	0	NULL	NULL	NULL	High	run1	1	List2	A_T.wav	A_T	1	1	0	1	341101	150	1	466	341567
Exp3	5	Exp3-5-5	59.938	1.0.0.143	1	right	hejinfei	-780569302	2.0.10.242	2.0.10.242	09-13-2019	2019-09-13 02:41:01	10:41:01	male	2.0.10.147	135	Red_S_2.bmp	1904-04-23	0		0	0	343220	0		0	0	NULL	NULL	NULL	High	run1		List2	A_S.wav	AV_S	0		0	1	343070	150		0	0
Exp3	5	Exp3-5-5	59.938	1.0.0.143	1	right	hejinfei	-780569302	2.0.10.242	2.0.10.242	09-13-2019	2019-09-13 02:41:01	10:41:01	male	2.0.10.147	136	Catch.bmp	1903-06-30	0		0	0	346023	0		0	0	NULL	NULL	NULL	High	run1	1	List2	A_T.wav	A_T	1	1	0	2	345873	150	1	533	346406
Exp3	5	Exp3-5-5	59.938	1.0.0.143	1	right	hejinfei	-780569302	2.0.10.242	2.0.10.242	09-13-2019	2019-09-13 02:41:01	10:41:01	male	2.0.10.147	137	Blue_S_2.bmp	1904-02-03	0		0	1	348459	0		0	0	NULL	NULL	NULL	High	run1	1	List2	A_T.wav	AV_T	1	1	1	1	348308	151	1	610	348918
Exp3	5	Exp3-5-5	59.938	1.0.0.143	1	right	hejinfei	-780569302	2.0.10.242	2.0.10.242	09-13-2019	2019-09-13 02:41:01	10:41:01	male	2.0.10.147	138	Catch.bmp	1903-11-03	0		0	0	351111	0		0	0	NULL	NULL	NULL	High	run1	1	List2	A_T.wav	A_T	1	1	0	1	350961	150	1	381	351342
Exp3	5	Exp3-5-5	59.938	1.0.0.143	1	right	hejinfei	-780569302	2.0.10.242	2.0.10.242	09-13-2019	2019-09-13 02:41:01	10:41:01	male	2.0.10.147	139	Catch.bmp	1903-01-14	0		0	0	353664	0		0	0	NULL	NULL	NULL	High	run1		List2	A_S.wav	A_S	0		0	1	353514	150		0	0
Exp3	5	Exp3-5-5	59.938	1.0.0.143	1	right	hejinfei	-780569302	2.0.10.242	2.0.10.242	09-13-2019	2019-09-13 02:41:01	10:41:01	male	2.0.10.147	140	Catch.bmp	1904-02-17	0		0	0	355983	0		0	0	NULL	NULL	NULL	High	run1	1	List2	A_T.wav	A_T	1	1	0	1	355833	150	1	429	356262
Exp3	5	Exp3-5-5	59.938	1.0.0.143	1	right	hejinfei	-780569302	2.0.10.242	2.0.10.242	09-13-2019	2019-09-13 02:41:01	10:41:01	male	2.0.10.147	141	Red_C_2.bmp	1903-03-16	0		0	0	358652	1168		0	0	NULL	NULL	NULL	High	run1	1	List2	A_T.wav	AV_T	1	1	0	1	358502	150	1	672	359174
Exp3	5	Exp3-5-5	59.938	1.0.0.143	1	right	hejinfei	-780569302	2.0.10.242	2.0.10.242	09-13-2019	2019-09-13 02:41:01	10:41:01	male	2.0.10.147	142	Blue_C.bmp	1904-03-19	0		0	0	362857	0		0	0	NULL	NULL	NULL	High	Run1		List2	Catch.wav	V_S	0		0	1	362707	150		0	0
Exp3	5	Exp3-5-5	59.938	1.0.0.143	1	right	hejinfei	-780569302	2.0.10.242	2.0.10.242	09-13-2019	2019-09-13 02:41:01	10:41:01	male	2.0.10.147	143	Catch.bmp	1903-02-08	0		0	1	365610	0		0	0	NULL	NULL	NULL	High	run1	1	List2	A_T.wav	A_T	1	1	1	1	365459	151	1	443	365902
Exp3	5	Exp3-5-5	59.938	1.0.0.143	1	right	hejinfei	-780569302	2.0.10.242	2.0.10.242	09-13-2019	2019-09-13 02:41:01	10:41:01	male	2.0.10.147	144	Blue_S_2.bmp	1902-07-16	0		0	0	367895	0		0	0	NULL	NULL	NULL	High	run1	1	List2	A_T.wav	AV_T	1	1	0	1	367745	150	1	941	368686
Exp3	5	Exp3-5-5	59.938	1.0.0.143	1	right	hejinfei	-780569302	2.0.10.242	2.0.10.242	09-13-2019	2019-09-13 02:41:01	10:41:01	male	2.0.10.147	145	Catch.bmp	1903-08-11	0		0	0	369981	0		0	0	NULL	NULL	NULL	High	run1	1	List2	A_T.wav	A_T	1	1	0	1	369831	150	1	503	370334
Exp3	5	Exp3-5-5	59.938	1.0.0.143	1	right	hejinfei	-780569302	2.0.10.242	2.0.10.242	09-13-2019	2019-09-13 02:41:01	10:41:01	male	2.0.10.147	146	Catch.bmp	1903-05-06	0		0	0	372450	0		0	0	NULL	NULL	NULL	High	run1	1	List2	A_T.wav	A_T	1	1	0	1	372300	150	1	474	372774
Exp3	5	Exp3-5-5	59.938	1.0.0.143	1	right	hejinfei	-780569302	2.0.10.242	2.0.10.242	09-13-2019	2019-09-13 02:41:01	10:41:01	male	2.0.10.147	147	Blue_S_2.bmp	1902-03-17	0		0	0	374819	0		0	0	NULL	NULL	NULL	High	run1	1	List2	A_T.wav	AV_T	1	1	0	1	374669	150	1	737	375406
Exp3	5	Exp3-5-5	59.938	1.0.0.143	1	right	hejinfei	-780569302	2.0.10.242	2.0.10.242	09-13-2019	2019-09-13 02:41:01	10:41:01	male	2.0.10.147	148	Catch.bmp	1902-07-06	0		0	0	376788	0		0	0	NULL	NULL	NULL	High	run1	1	List2	A_T.wav	A_T	1	1	0	1	376638	150	1	432	377070
Exp3	5	Exp3-5-5	59.938	1.0.0.143	1	right	hejinfei	-780569302	2.0.10.242	2.0.10.242	09-13-2019	2019-09-13 02:41:01	10:41:01	male	2.0.10.147	149	Red_S.bmp	1902-06-01	0		0	1	378857	0		0	0	NULL	NULL	NULL	High	run1		List2	A_S.wav	AV_S	0		1	1	378706	151		0	0
Exp3	5	Exp3-5-5	59.938	1.0.0.143	1	right	hejinfei	-780569302	2.0.10.242	2.0.10.242	09-13-2019	2019-09-13 02:41:01	10:41:01	male	2.0.10.147	150	Red_C_2.bmp	1902-07-25	0		0	0	380959	0		0	0	NULL	NULL	NULL	High	run1	1	List2	Catch.wav	V_T	1	1	0	1	380809	150	1	445	381254
Exp3	5	Exp3-5-5	59.938	1.0.0.143	1	right	hejinfei	-780569302	2.0.10.242	2.0.10.242	09-13-2019	2019-09-13 02:41:01	10:41:01	male	2.0.10.147	151	Catch.bmp	1903-03-07	0		0	0	383044	0		0	0	NULL	NULL	NULL	High	run1	1	List2	A_T.wav	A_T	1	1	1	1	382894	150	1	503	383397
Exp3	5	Exp3-5-5	59.938	1.0.0.143	1	right	hejinfei	-780569302	2.0.10.242	2.0.10.242	09-13-2019	2019-09-13 02:41:01	10:41:01	male	2.0.10.147	152	Red_C_2.bmp	1904-02-15	0		0	0	385363	0		0	0	NULL	NULL	NULL	High	run1	1	List2	Catch.wav	V_T	1	1	1	1	385213	150	1	785	385998
Exp3	5	Exp3-5-5	59.938	1.0.0.143	1	right	hejinfei	-780569302	2.0.10.242	2.0.10.242	09-13-2019	2019-09-13 02:41:01	10:41:01	male	2.0.10.147	153	Blue_S_2.bmp	1904-01-11	0		0	0	388033	0		0	0	NULL	NULL	NULL	High	run1	1	List2	Catch.wav	V_T	1	1	0	1	387883	150	1	706	388589
Exp3	5	Exp3-5-5	59.938	1.0.0.143	1	right	hejinfei	-780569302	2.0.10.242	2.0.10.242	09-13-2019	2019-09-13 02:41:01	10:41:01	male	2.0.10.147	154	Red_C_2.bmp	1903-03-15	0		0	0	390652	0		0	0	NULL	NULL	NULL	High	run1	1	List2	Catch.wav	V_T	1	1	0	1	390502	150	1	671	391173
Exp3	5	Exp3-5-5	59.938	1.0.0.143	1	right	hejinfei	-780569302	2.0.10.242	2.0.10.242	09-13-2019	2019-09-13 02:41:01	10:41:01	male	2.0.10.147	155	Blue_S_2.bmp	1903-06-26	0		0	0	392971	0		0	0	NULL	NULL	NULL	High	run1	1	List2	A_T.wav	AV_T	1	1	1	1	392821	150	1	536	393357
Exp3	5	Exp3-5-5	59.938	1.0.0.143	1	right	hejinfei	-780569302	2.0.10.242	2.0.10.242	09-13-2019	2019-09-13 02:41:01	10:41:01	male	2.0.10.147	156	Blue_S_2.bmp	1902-04-30	0		0	0	395407	0		0	0	NULL	NULL	NULL	High	run1	1	List2	A_T.wav	AV_T	1	1	0	1	395257	150	1	468	395725
Exp3	5	Exp3-5-5	59.938	1.0.0.143	1	right	hejinfei	-780569302	2.0.10.242	2.0.10.242	09-13-2019	2019-09-13 02:41:01	10:41:01	male	2.0.10.147	157	Blue_S_2.bmp	1902-07-05	0		0	0	397409	0		0	0	NULL	NULL	NULL	High	run1	1	List2	Catch.wav	V_T	1	1	1	1	397259	150	1	586	397845
Exp3	5	Exp3-5-5	59.938	1.0.0.143	1	right	hejinfei	-780569302	2.0.10.242	2.0.10.242	09-13-2019	2019-09-13 02:41:01	10:41:01	male	2.0.10.147	158	Blue_S_2.bmp	1903-03-18	0		0	0	399478	0		0	0	NULL	NULL	NULL	High	run1	1	List2	A_T.wav	AV_T	1	1	1	1	399328	150	1	542	399870
Exp3	5	Exp3-5-5	59.938	1.0.0.143	1	right	hejinfei	-780569302	2.0.10.242	2.0.10.242	09-13-2019	2019-09-13 02:41:01	10:41:01	male	2.0.10.147	159	Red_S.bmp	1903-09-16	0		0	0	401814	0		0	0	NULL	NULL	NULL	High	run1		List2	A_S.wav	AV_S	0		0	1	401664	150		0	0
Exp3	5	Exp3-5-5	59.938	1.0.0.143	1	right	hejinfei	-780569302	2.0.10.242	2.0.10.242	09-13-2019	2019-09-13 02:41:01	10:41:01	male	2.0.10.147	160	Red_C_2.bmp	1903-05-22	0		0	0	404383	0		0	0	NULL	NULL	NULL	High	run1	1	List2	A_T.wav	AV_T	1	1	0	1	404233	150	1	700	404933
Exp3	5	Exp3-5-5	59.938	1.0.0.143	1	right	hejinfei	-780569302	2.0.10.242	2.0.10.242	09-13-2019	2019-09-13 02:41:01	10:41:01	male	2.0.10.147	161	Blue_S_2.bmp	1902-05-15	0		0	0	406769	0		0	0	NULL	NULL	NULL	High	run1	1	List2	A_T.wav	AV_T	1	1	0	1	406619	150	1	482	407101
Exp3	5	Exp3-5-5	59.938	1.0.0.143	1	right	hejinfei	-780569302	2.0.10.242	2.0.10.242	09-13-2019	2019-09-13 02:41:01	10:41:01	male	2.0.10.147	162	Red_C_2.bmp	1903-01-30	0		0	1	408788	0		0	0	NULL	NULL	NULL	High	run1	1	List2	A_T.wav	AV_T	1	1	1	1	408637	151	1	408	409045
Exp3	5	Exp3-5-5	59.938	1.0.0.143	1	right	hejinfei	-780569302	2.0.10.242	2.0.10.242	09-13-2019	2019-09-13 02:41:01	10:41:01	male	2.0.10.147	163	Blue_S.bmp	1903-12-08	0		0	0	411073	0		0	0	NULL	NULL	NULL	High	run1		List2	Catch.wav	V_S	0		1	1	410923	150		0	0
Exp3	5	Exp3-5-5	59.938	1.0.0.143	1	right	hejinfei	-780569302	2.0.10.242	2.0.10.242	09-13-2019	2019-09-13 02:41:01	10:41:01	male	2.0.10.147	164	Red_C_2.bmp	1903-11-06	0		0	0	413726	0		0	0	NULL	NULL	NULL	High	run1	1	List2	Catch.wav	V_T	1	1	0	1	413576	150	1	524	414100
Exp3	5	Exp3-5-5	59.938	1.0.0.143	1	right	hejinfei	-780569302	2.0.10.242	2.0.10.242	09-13-2019	2019-09-13 02:41:01	10:41:01	male	2.0.10.147	165	Blue_S_2.bmp	1903-04-02	0		0	0	416279	0		0	0	NULL	NULL	NULL	High	run1	1	List2	Catch.wav	V_T	1	1	0	1	416129	150	1	507	416636
Exp3	5	Exp3-5-5	59.938	1.0.0.143	1	right	hejinfei	-780569302	2.0.10.242	2.0.10.242	09-13-2019	2019-09-13 02:41:01	10:41:01	male	2.0.10.147	166	Red_C_2.bmp	1903-05-19	0		1	0	418614	0		0	0	NULL	NULL	NULL	High	run1	1	List2	A_T.wav	AV_T	1	1	1	1	418464	150	1	532	418996
Exp3	5	Exp3-5-5	59.938	1.0.0.143	1	right	hejinfei	-780569302	2.0.10.242	2.0.10.242	09-13-2019	2019-09-13 02:41:01	10:41:01	male	2.0.10.147	167	Red_C_2.bmp	1902-09-11	0		0	0	421000	0		0	0	NULL	NULL	NULL	High	run1	1	List2	A_T.wav	AV_T	1	1	0	1	420850	150	1	434	421284
Exp3	5	Exp3-5-5	59.938	1.0.0.143	1	right	hejinfei	-780569302	2.0.10.242	2.0.10.242	09-13-2019	2019-09-13 02:41:01	10:41:01	male	2.0.10.147	168	Red_C_2.bmp	1902-08-02	0		0	0	423136	0		0	0	NULL	NULL	NULL	High	run1	1	List2	A_T.wav	AV_T	1	1	0	1	422986	150	1	394	423380
Exp3	5	Exp3-5-5	59.938	1.0.0.143	1	right	hejinfei	-780569302	2.0.10.242	2.0.10.242	09-13-2019	2019-09-13 02:41:01	10:41:01	male	2.0.10.147	169	Red_C_2.bmp	1904-03-11	0		0	0	425238	0		0	0	NULL	NULL	NULL	High	run1	1	List2	Catch.wav	V_T	1	1	0	1	425088	150	1	669	425757
Exp3	5	Exp3-5-5	59.938	1.0.0.143	1	right	hejinfei	-780569302	2.0.10.242	2.0.10.242	09-13-2019	2019-09-13 02:41:01	10:41:01	male	2.0.10.147	170	Blue_S_2.bmp	1903-03-19	0		0	0	427924	0		0	0	NULL	NULL	NULL	High	run1	1	List2	Catch.wav	V_T	1	1	0	1	427774	150	1	543	428317
Exp3	5	Exp3-5-5	59.938	1.0.0.143	1	right	hejinfei	-780569302	2.0.10.242	2.0.10.242	09-13-2019	2019-09-13 02:41:01	10:41:01	male	2.0.10.147	171	Blue_C.bmp	1904-03-16	0		0	0	430260	0		0	0	NULL	NULL	NULL	High	run1		List2	A_S.wav	AV_S	0		1	1	430110	150		0	0
Exp3	5	Exp3-5-5	59.938	1.0.0.143	1	right	hejinfei	-780569302	2.0.10.242	2.0.10.242	09-13-2019	2019-09-13 02:41:01	10:41:01	male	2.0.10.147	172	Blue_S_2.bmp	1903-03-19	0		0	1	433013	0		0	0	NULL	NULL	NULL	High	run1	1	List2	A_T.wav	AV_T	1	1	1	1	432862	151	1	599	433461
Exp3	5	Exp3-5-5	59.938	1.0.0.143	1	right	hejinfei	-780569302	2.0.10.242	2.0.10.242	09-13-2019	2019-09-13 02:41:01	10:41:01	male	2.0.10.147	173	Red_C_2.bmp	1904-02-24	0		0	0	435348	0		0	0	NULL	NULL	NULL	High	run1	1	List2	Catch.wav	V_T	1	1	1	1	435198	150	1	631	435829
Exp3	5	Exp3-5-5	59.938	1.0.0.143	1	right	hejinfei	-780569302	2.0.10.242	2.0.10.242	09-13-2019	2019-09-13 02:41:01	10:41:01	male	2.0.10.147	174	Catch.bmp	1902-07-22	0		0	0	438018	0		0	0	NULL	NULL	NULL	High	run1	1	List2	A_T.wav	A_T	1	1	0	1	437868	150	1	568	438436
Exp3	5	Exp3-5-5	59.938	1.0.0.143	1	right	hejinfei	-780569302	2.0.10.242	2.0.10.242	09-13-2019	2019-09-13 02:41:01	10:41:01	male	2.0.10.147	175	Blue_S_2.bmp	1903-04-21	0		0	0	440103	0		0	0	NULL	NULL	NULL	High	run1	1	List2	Catch.wav	V_T	1	1	1	1	439953	150	1	643	440596
Exp3	5	Exp3-5-5	59.938	1.0.0.143	1	right	hejinfei	-780569302	2.0.10.242	2.0.10.242	09-13-2019	2019-09-13 02:41:01	10:41:01	male	2.0.10.147	176	Red_C_2.bmp	1902-12-08	0		1	0	442472	0		0	0	NULL	NULL	NULL	High	run1	1	List2	Catch.wav	V_T	1	1	0	1	442322	150	1	618	442940
Exp3	5	Exp3-5-5	59.938	1.0.0.143	1	right	hejinfei	-780569302	2.0.10.242	2.0.10.242	09-13-2019	2019-09-13 02:41:01	10:41:01	male	2.0.10.147	177	Catch.bmp	1902-04-27	0		0	0	444708	0		0	0	NULL	NULL	NULL	High	run1	1	List2	A_T.wav	A_T	1	1	1	1	444558	150	1	542	445100
Exp3	5	Exp3-5-5	59.938	1.0.0.143	1	right	hejinfei	-780569302	2.0.10.242	2.0.10.242	09-13-2019	2019-09-13 02:41:01	10:41:01	male	2.0.10.147	178	Red_C_2.bmp	1903-04-27	0		0	0	446710	0		0	0	NULL	NULL	NULL	High	run1	1	List2	Catch.wav	V_T	1	1	1	1	446560	150	1	620	447180
Exp3	5	Exp3-5-5	59.938	1.0.0.143	1	right	hejinfei	-780569302	2.0.10.242	2.0.10.242	09-13-2019	2019-09-13 02:41:01	10:41:01	male	2.0.10.147	179	Red_C.bmp	1904-02-13	0		0	0	449079	0		0	0	NULL	NULL	NULL	High	run1		List2	Catch.wav	V_S	0		0	1	448929	150		0	0
Exp3	5	Exp3-5-5	59.938	1.0.0.143	1	right	hejinfei	-780569302	2.0.10.242	2.0.10.242	09-13-2019	2019-09-13 02:41:01	10:41:01	male	2.0.10.147	180	Red_C_2.bmp	1903-09-25	0		1	0	451815	0		0	0	NULL	NULL	NULL	High	run1	1	List2	A_T.wav	AV_T	1	1	1	1	451665	150	1	516	452181
Exp3	5	Exp3-5-5	59.938	1.0.0.143	1	right	hejinfei	-780569302	2.0.10.242	2.0.10.242	09-13-2019	2019-09-13 02:41:01	10:41:01	male	2.0.10.147	181	Blue_S_2.bmp	1903-11-09	0		0	0	454335	0		0	0	NULL	NULL	NULL	High	run1	1	List2	A_T.wav	AV_T	1	1	0	1	454185	150	1	466	454651
Exp3	5	Exp3-5-5	59.938	1.0.0.143	1	right	hejinfei	-780569302	2.0.10.242	2.0.10.242	09-13-2019	2019-09-13 02:41:01	10:41:01	male	2.0.10.147	182	Blue_C_2.bmp	1903-05-15	0		0	0	456904	0		0	0	NULL	NULL	NULL	High	run1		List2	A_S.wav	AV_S	0		0	1	456754	150		0	0
Exp3	5	Exp3-5-5	59.938	1.0.0.143	1	right	hejinfei	-780569302	2.0.10.242	2.0.10.242	09-13-2019	2019-09-13 02:41:01	10:41:01	male	2.0.10.147	183	Catch.bmp	1903-12-03	0		0	1	459357	0		0	0	NULL	NULL	NULL	High	run1	1	List2	A_T.wav	A_T	1	1	1	1	459206	151	1	629	459835
Exp3	5	Exp3-5-5	59.938	1.0.0.143	1	right	hejinfei	-780569302	2.0.10.242	2.0.10.242	09-13-2019	2019-09-13 02:41:01	10:41:01	male	2.0.10.147	184	Red_C_2.bmp	1904-03-15	0		0	1	461943	0		0	0	NULL	NULL	NULL	High	run1	1	List2	A_T.wav	AV_T	1	1	1	1	461792	151	1	403	462195
Exp3	5	Exp3-5-5	59.938	1.0.0.143	1	right	hejinfei	-780569302	2.0.10.242	2.0.10.242	09-13-2019	2019-09-13 02:41:01	10:41:01	male	2.0.10.147	185	Catch.bmp	1903-04-10	0		0	0	464629	0		0	0	NULL	NULL	NULL	High	run1	1	List2	A_T.wav	A_T	1	1	0	1	464479	150	1	509	464988
Exp3	5	Exp3-5-5	59.938	1.0.0.143	1	right	hejinfei	-780569302	2.0.10.242	2.0.10.242	09-13-2019	2019-09-13 02:41:01	10:41:01	male	2.0.10.147	186	Blue_S_2.bmp	1902-11-02	0		0	0	466981	0		0	0	NULL	NULL	NULL	High	run1	1	List2	Catch.wav	V_T	1	1	1	1	466831	150	1	476	467307
Exp3	5	Exp3-5-5	59.938	1.0.0.143	1	right	hejinfei	-780569302	2.0.10.242	2.0.10.242	09-13-2019	2019-09-13 02:41:01	10:41:01	male	2.0.10.147	187	Catch.bmp	1904-01-03	0		0	0	469167	0		0	0	NULL	NULL	NULL	High	run1	1	List2	A_T.wav	A_T	1	1	0	1	469017	150	1	474	469491
Exp3	5	Exp3-5-5	59.938	1.0.0.143	1	right	hejinfei	-780569302	2.0.10.242	2.0.10.242	09-13-2019	2019-09-13 02:41:01	10:41:01	male	2.0.10.147	188	Blue_S.bmp	1902-10-08	0		0	0	471786	0		0	0	NULL	NULL	NULL	High	run1		List2	A_S.wav	AV_S	0		0	1	471636	150		0	0
Exp3	5	Exp3-5-5	59.938	1.0.0.143	1	right	hejinfei	-780569302	2.0.10.242	2.0.10.242	09-13-2019	2019-09-13 02:41:01	10:41:01	male	2.0.10.147	189	Catch.bmp	1902-09-01	0		0	0	474022	0		0	0	NULL	NULL	NULL	High	run1		List2	A_S.wav	A_S	0		0	1	473872	150		0	0
Exp3	5	Exp3-5-5	59.938	1.0.0.143	1	right	hejinfei	-780569302	2.0.10.242	2.0.10.242	09-13-2019	2019-09-13 02:41:01	10:41:01	male	2.0.10.147	190	Catch.bmp	1902-04-15	0		0	0	476207	0		0	0	NULL	NULL	NULL	High	run1	1	List2	A_T.wav	A_T	1	1	0	1	476057	150	1	498	476555
Exp3	5	Exp3-5-5	59.938	1.0.0.143	1	right	hejinfei	-780569302	2.0.10.242	2.0.10.242	09-13-2019	2019-09-13 02:41:01	10:41:01	male	2.0.10.147	191	Catch.bmp	1903-03-27	0		0	0	478193	0		0	0	NULL	NULL	NULL	High	run1		List2	A_S.wav	A_S	0		0	1	478043	150		0	0
Exp3	5	Exp3-5-5	59.938	1.0.0.143	1	right	hejinfei	-780569302	2.0.10.242	2.0.10.242	09-13-2019	2019-09-13 02:41:01	10:41:01	male	2.0.10.147	192	Blue_S_2.bmp	1903-11-13	0		0	1	480579	0		0	0	NULL	NULL	NULL	High	run1	1	List2	Catch.wav	V_T	1	1	1	1	480428	151	1	511	480939
Exp3	5	Exp3-5-5	59.938	1.0.0.143	1	right	hejinfei	-780569302	2.0.10.242	2.0.10.242	09-13-2019	2019-09-13 02:41:01	10:41:01	male	2.0.10.147	193	Catch.bmp	1903-10-28	0		0	0	483148	0		0	0	NULL	NULL	NULL	High	run1	1	List2	A_T.wav	A_T	1	1	0	1	482998	150	1	748	483746
Exp3	5	Exp3-5-5	59.938	1.0.0.143	1	right	hejinfei	-780569302	2.0.10.242	2.0.10.242	09-13-2019	2019-09-13 02:41:01	10:41:01	male	2.0.10.147	194	Red_C_2.bmp	1902-09-05	0		1	0	485700	0		0	0	NULL	NULL	NULL	High	run1	1	List2	A_T.wav	AV_T	1	1	0	1	485550	150	1	580	486130
Exp3	5	Exp3-5-5	59.938	1.0.0.143	1	right	hejinfei	-780569302	2.0.10.242	2.0.10.242	09-13-2019	2019-09-13 02:41:01	10:41:01	male	2.0.10.147	195	Catch.bmp	1904-02-01	0		0	0	487836	0		0	0	NULL	NULL	NULL	High	run1		List2	A_S.wav	A_S	0		0	1	487686	150		0	0
Exp3	5	Exp3-5-5	59.938	1.0.0.143	1	right	hejinfei	-780569302	2.0.10.242	2.0.10.242	09-13-2019	2019-09-13 02:41:01	10:41:01	male	2.0.10.147	196	Red_C_2.bmp	1902-04-15	0		0	0	490539	0		0	0	NULL	NULL	NULL	High	run1	1	List2	A_T.wav	AV_T	1	1	0	1	490389	150	1	461	490850
Exp3	5	Exp3-5-5	59.938	1.0.0.143	1	right	hejinfei	-780569302	2.0.10.242	2.0.10.242	09-13-2019	2019-09-13 02:41:01	10:41:01	male	2.0.10.147	197	Catch.bmp	1902-07-11	0		0	0	492524	0		0	0	NULL	NULL	NULL	High	run1	1	List2	A_T.wav	A_T	1	1	0	1	492374	150	1	508	492882
Exp3	5	Exp3-5-5	59.938	1.0.0.143	1	right	hejinfei	-780569302	2.0.10.242	2.0.10.242	09-13-2019	2019-09-13 02:41:01	10:41:01	male	2.0.10.147	198	Catch.bmp	1902-08-21	0		0	0	494610	0		0	0	NULL	NULL	NULL	High	run1	1	List2	A_T.wav	A_T	1	1	0	1	494460	150	1	430	494890
Exp3	5	Exp3-5-5	59.938	1.0.0.143	1	right	hejinfei	-780569302	2.0.10.242	2.0.10.242	09-13-2019	2019-09-13 02:41:01	10:41:01	male	2.0.10.147	199	Catch.bmp	1903-03-23	0		0	1	496729	0		0	0	NULL	NULL	NULL	High	run1	1	List2	A_T.wav	A_T	1	1	1	1	496578	151	1	393	496971
Exp3	5	Exp3-5-5	59.938	1.0.0.143	1	right	hejinfei	-780569302	2.0.10.242	2.0.10.242	09-13-2019	2019-09-13 02:41:01	10:41:01	male	2.0.10.147	200	Catch.bmp	1904-04-03	0		0	0	499064	0		0	0	NULL	NULL	NULL	High	run1	1	List2	A_T.wav	A_T	1	1	0	1	498914	150	1	328	499242
Exp3	5	Exp3-5-5	59.938	1.0.0.143	1	right	hejinfei	-780569302	2.0.10.242	2.0.10.242	09-13-2019	2019-09-13 02:41:01	10:41:01	male	2.0.10.147	201	Catch.bmp	1902-12-07	0		0	0	501767	0		0	0	NULL	NULL	NULL	High	run1		List2	A_S.wav	A_S	0		0	1	501617	150		0	0
Exp3	5	Exp3-5-5	59.938	1.0.0.143	1	right	hejinfei	-780569302	2.0.10.242	2.0.10.242	09-13-2019	2019-09-13 02:41:01	10:41:01	male	2.0.10.147	202	Red_C_2.bmp	1902-06-19	0		0	0	504053	0		0	0	NULL	NULL	NULL	High	run1	1	List2	Catch.wav	V_T	0		0	1	503903	150		0	0
Exp3	5	Exp3-5-5	59.938	1.0.0.143	1	right	hejinfei	-780569302	2.0.10.242	2.0.10.242	09-13-2019	2019-09-13 02:41:01	10:41:01	male	2.0.10.147	203	Blue_S_2.bmp	1903-07-08	0		0	0	506155	0		0	0	NULL	NULL	NULL	High	run1	1	List2	Catch.wav	V_T	1	1	0	1	506005	150	1	525	506530
Exp3	5	Exp3-5-5	59.938	1.0.0.143	1	right	hejinfei	-780569302	2.0.10.242	2.0.10.242	09-13-2019	2019-09-13 02:41:01	10:41:01	male	2.0.10.147	204	Catch.bmp	1903-01-23	0		0	0	508591	0		0	0	NULL	NULL	NULL	High	run1	1	List2	A_T.wav	A_T	1	1	1	1	508441	150	1	577	509018
Exp3	5	Exp3-5-5	59.938	1.0.0.143	1	right	hejinfei	-780569302	2.0.10.242	2.0.10.242	09-13-2019	2019-09-13 02:41:01	10:41:01	male	2.0.10.147	205	Blue_S_2.bmp	1904-01-19	0		0	0	510860	0		0	0	NULL	NULL	NULL	High	run1	1	List2	A_T.wav	AV_T	1	1	0	1	510710	150	1	684	511394
Exp3	5	Exp3-5-5	59.938	1.0.0.143	1	right	hejinfei	-780569302	2.0.10.242	2.0.10.242	09-13-2019	2019-09-13 02:41:01	10:41:01	male	2.0.10.147	206	Red_C_2.bmp	1903-02-11	0		0	0	513496	0		0	0	NULL	NULL	NULL	High	run1	1	List2	Catch.wav	V_T	1	1	0	1	513346	150	1	1040	514386
Exp3	5	Exp3-5-5	59.938	1.0.0.143	1	right	hejinfei	-780569302	2.0.10.242	2.0.10.242	09-13-2019	2019-09-13 02:41:01	10:41:01	male	2.0.10.147	207	Blue_S_2.bmp	1904-04-04	0		0	1	515782	0		0	0	NULL	NULL	NULL	High	run1	1	List2	Catch.wav	V_T	1	1	1	1	515631	151	1	538	516169
Exp3	5	Exp3-5-5	59.938	1.0.0.143	1	right	hejinfei	-780569302	2.0.10.242	2.0.10.242	09-13-2019	2019-09-13 02:41:01	10:41:01	male	2.0.10.147	208	Blue_S_2.bmp	1902-12-25	0		0	0	518501	0		0	0	NULL	NULL	NULL	High	run1	1	List2	Catch.wav	V_T	1	1	0	1	518351	150	1	546	518897
Exp3	5	Exp3-5-5	59.938	1.0.0.143	1	right	hejinfei	-780569302	2.0.10.242	2.0.10.242	09-13-2019	2019-09-13 02:41:01	10:41:01	male	2.0.10.147	209	Red_C_2.bmp	1902-11-05	0		1	0	520753	0		0	0	NULL	NULL	NULL	High	run1	1	List2	A_T.wav	AV_T	1	1	1	1	520603	150	1	910	521513
Exp3	5	Exp3-5-5	59.938	1.0.0.143	1	right	hejinfei	-780569302	2.0.10.242	2.0.10.242	09-13-2019	2019-09-13 02:41:01	10:41:01	male	2.0.10.147	210	Red_C_2.bmp	1904-04-02	0		0	0	522956	0		0	0	NULL	NULL	NULL	High	run1	1	List2	Catch.wav	V_T	1	1	0	1	522806	150	1	379	523185
Exp3	5	Exp3-5-5	59.938	1.0.0.143	1	right	hejinfei	-780569302	2.0.10.242	2.0.10.242	09-13-2019	2019-09-13 02:41:01	10:41:01	male	2.0.10.147	211	Red_C_2.bmp	1902-08-19	0		0	1	525659	0		0	0	NULL	NULL	NULL	High	run1	1	List2	A_T.wav	AV_T	1	1	1	1	525508	151	1	462	525970
Exp3	5	Exp3-5-5	59.938	1.0.0.143	1	right	hejinfei	-780569302	2.0.10.242	2.0.10.242	09-13-2019	2019-09-13 02:41:01	10:41:01	male	2.0.10.147	212	Catch.bmp	1902-05-21	0		0	0	527777	0		0	0	NULL	NULL	NULL	High	run1		List2	A_S.wav	A_S	0		0	1	527627	150		0	0
Exp3	5	Exp3-5-5	59.938	1.0.0.143	1	right	hejinfei	-780569302	2.0.10.242	2.0.10.242	09-13-2019	2019-09-13 02:41:01	10:41:01	male	2.0.10.147	213	Blue_S_2.bmp	1903-02-10	0		0	0	529863	0		0	0	NULL	NULL	NULL	High	run1	1	List2	Catch.wav	V_T	1	1	0	1	529713	150	1	416	530129
Exp3	5	Exp3-5-5	59.938	1.0.0.143	1	right	hejinfei	-780569302	2.0.10.242	2.0.10.242	09-13-2019	2019-09-13 02:41:01	10:41:01	male	2.0.10.147	214	Red_S.bmp	1902-10-20	0		0	1	532149	0		0	0	NULL	NULL	NULL	High	run1		List2	A_S.wav	AV_S	0		1	1	531998	151		0	0
Exp3	5	Exp3-5-5	59.938	1.0.0.143	1	right	hejinfei	-780569302	2.0.10.242	2.0.10.242	09-13-2019	2019-09-13 02:41:01	10:41:01	male	2.0.10.147	215	Catch.bmp	1904-05-07	0		0	0	534384	0		0	0	NULL	NULL	NULL	High	run1	1	List2	A_T.wav	A_T	1	1	0	1	534234	150	1	511	534745
Exp3	5	Exp3-5-5	59.938	1.0.0.143	1	right	hejinfei	-780569302	2.0.10.242	2.0.10.242	09-13-2019	2019-09-13 02:41:01	10:41:01	male	2.0.10.147	216	Blue_S_2.bmp	1903-10-23	0		0	0	537120	0		0	0	NULL	NULL	NULL	High	run1	1	List2	Catch.wav	V_T	1	1	1	1	536970	150	1	839	537809
Exp3	5	Exp3-5-5	59.938	1.0.0.143	1	right	hejinfei	-780569302	2.0.10.242	2.0.10.242	09-13-2019	2019-09-13 02:41:01	10:41:01	male	2.0.10.147	217	Red_C_2.bmp	1903-11-02	0		0	0	539673	0		0	0	NULL	NULL	NULL	High	run1	1	List2	A_T.wav	AV_T	1	1	1	1	539523	150	1	942	540465
Exp3	5	Exp3-5-5	59.938	1.0.0.143	1	right	hejinfei	-780569302	2.0.10.242	2.0.10.242	09-13-2019	2019-09-13 02:41:01	10:41:01	male	2.0.10.147	218	Red_C_2.bmp	1904-01-06	0		0	0	542226	0		0	0	NULL	NULL	NULL	High	run1	1	List2	A_T.wav	AV_T	1	1	0	2	542076	150	1	445	542521
Exp3	5	Exp3-5-5	59.938	1.0.0.143	1	right	hejinfei	-780569302	2.0.10.242	2.0.10.242	09-13-2019	2019-09-13 02:41:01	10:41:01	male	2.0.10.147	219	Catch.bmp	1903-06-05	0		0	0	544845	0		0	0	NULL	NULL	NULL	High	run1		List2	A_S.wav	A_S	0		0	1	544695	150		0	0
Exp3	5	Exp3-5-5	59.938	1.0.0.143	1	right	hejinfei	-780569302	2.0.10.242	2.0.10.242	09-13-2019	2019-09-13 02:41:01	10:41:01	male	2.0.10.147	220	Catch.bmp	1903-12-23	0		0	0	547331	0		0	0	NULL	NULL	NULL	High	run1	1	List2	A_T.wav	A_T	1	1	0	1	547181	150	1	444	547625
Exp3	5	Exp3-5-5	59.938	1.0.0.143	1	right	hejinfei	-780569302	2.0.10.242	2.0.10.242	09-13-2019	2019-09-13 02:41:01	10:41:01	male	2.0.10.147	221	Red_S.bmp	1903-06-02	0		0	1	549934	0		0	0	NULL	NULL	NULL	High	run1		List2	Catch.wav	V_S	0		1	1	549783	151		0	0
Exp3	5	Exp3-5-5	59.938	1.0.0.143	1	right	hejinfei	-780569302	2.0.10.242	2.0.10.242	09-13-2019	2019-09-13 02:41:01	10:41:01	male	2.0.10.147	222	Red_C_2.bmp	1903-02-10	0		0	0	552386	0		0	0	NULL	NULL	NULL	High	run1	1	List2	A_T.wav	AV_T	1	1	1	1	552236	150	1	470	552706
Exp3	5	Exp3-5-5	59.938	1.0.0.143	1	right	hejinfei	-780569302	2.0.10.242	2.0.10.242	09-13-2019	2019-09-13 02:41:01	10:41:01	male	2.0.10.147	223	Red_S.bmp	1902-07-27	0		0	0	554672	0		0	0	NULL	NULL	NULL	High	run1		List2	Catch.wav	V_S	0		0	1	554522	150		0	0
Exp3	5	Exp3-5-5	59.938	1.0.0.143	1	right	hejinfei	-780569302	2.0.10.242	2.0.10.242	09-13-2019	2019-09-13 02:41:01	10:41:01	male	2.0.10.147	224	Blue_S_2.bmp	1903-07-20	0		0	0	556824	0		0	0	NULL	NULL	NULL	High	run1	1	List2	Catch.wav	V_T	1	1	0	1	556674	150	1	446	557120
Exp3	5	Exp3-5-5	59.938	1.0.0.143	1	right	hejinfei	-780569302	2.0.10.242	2.0.10.242	09-13-2019	2019-09-13 02:41:01	10:41:01	male	2.0.10.147	225	Red_C_2.bmp	1902-05-03	0		0	1	559277	0		0	0	NULL	NULL	NULL	High	run1	1	List2	A_T.wav	AV_T	1	1	1	1	559126	151	1	506	559632
Exp3	5	Exp3-5-5	59.938	1.0.0.143	1	right	hejinfei	-780569302	2.0.10.242	2.0.10.242	09-13-2019	2019-09-13 02:41:01	10:41:01	male	2.0.10.147	226	Red_C_2.bmp	1902-03-25	0		0	0	561279	0		0	0	NULL	NULL	NULL	High	run1	1	List2	A_T.wav	AV_T	1	1	0	2	561129	150	1	600	561729
Exp3	5	Exp3-5-5	59.938	1.0.0.143	1	right	hejinfei	-780569302	2.0.10.242	2.0.10.242	09-13-2019	2019-09-13 02:41:01	10:41:01	male	2.0.10.147	227	Catch.bmp	1902-10-17	0		0	0	563247	0		0	0	NULL	NULL	NULL	High	run1		List2	A_S.wav	A_S	0		0	1	563097	150		0	0
Exp3	5	Exp3-5-5	59.938	1.0.0.143	1	right	hejinfei	-780569302	2.0.10.242	2.0.10.242	09-13-2019	2019-09-13 02:41:01	10:41:01	male	2.0.10.147	228	Blue_S_2.bmp	1902-06-08	0		0	0	565483	0		0	0	NULL	NULL	NULL	High	run1	1	List2	A_T.wav	AV_T	1	1	0	1	565333	150	1	507	565840
Exp3	5	Exp3-5-5	59.938	1.0.0.143	1	right	hejinfei	-780569302	2.0.10.242	2.0.10.242	09-13-2019	2019-09-13 02:41:01	10:41:01	male	2.0.10.147	229	Catch.bmp	1902-03-20	0		0	0	567535	0		0	0	NULL	NULL	NULL	High	run1	1	List2	A_T.wav	A_T	1	1	0	1	567385	150	1	560	567945
Exp3	5	Exp3-5-5	59.938	1.0.0.143	1	right	hejinfei	-780569302	2.0.10.242	2.0.10.242	09-13-2019	2019-09-13 02:41:01	10:41:01	male	2.0.10.147	230	Red_C_2.bmp	1903-02-17	0		0	0	569504	0		0	0	NULL	NULL	NULL	High	run1	1	List2	Catch.wav	V_T	1	1	0	1	569354	150	1	551	569905
Exp3	5	Exp3-5-5	59.938	1.0.0.143	1	right	hejinfei	-780569302	2.0.10.242	2.0.10.242	09-13-2019	2019-09-13 02:41:01	10:41:01	male	2.0.10.147	231	Red_C_2.bmp	1904-01-06	0		0	0	571806	0		0	0	NULL	NULL	NULL	High	run1	1	List2	Catch.wav	V_T	1	1	0	1	571656	150	1	552	572208
Exp3	5	Exp3-5-5	59.938	1.0.0.143	1	right	hejinfei	-780569302	2.0.10.242	2.0.10.242	09-13-2019	2019-09-13 02:41:01	10:41:01	male	2.0.10.147	232	Catch.bmp	1902-12-15	0		0	1	574426	0		0	0	NULL	NULL	NULL	High	run1	1	List2	A_T.wav	A_T	1	1	1	1	574275	151	1	406	574681
Exp3	5	Exp3-5-5	59.938	1.0.0.143	1	right	hejinfei	-780569302	2.0.10.242	2.0.10.242	09-13-2019	2019-09-13 02:41:01	10:41:01	male	2.0.10.147	233	Catch.bmp	1902-05-22	0		0	0	576661	0		0	0	NULL	NULL	NULL	High	run1	1	List2	A_T.wav	A_T	1	1	0	1	576511	150	1	441	576952
Exp3	5	Exp3-5-5	59.938	1.0.0.143	1	right	hejinfei	-780569302	2.0.10.242	2.0.10.242	09-13-2019	2019-09-13 02:41:01	10:41:01	male	2.0.10.147	234	Catch.bmp	1902-09-01	0		0	0	578697	0		0	0	NULL	NULL	NULL	High	run1	1	List2	A_T.wav	A_T	1	1	0	1	578547	150	1	413	578960
Exp3	5	Exp3-5-5	59.938	1.0.0.143	1	right	hejinfei	-780569302	2.0.10.242	2.0.10.242	09-13-2019	2019-09-13 02:41:01	10:41:01	male	2.0.10.147	235	Catch.bmp	1903-11-06	0		0	0	580832	0		0	0	NULL	NULL	NULL	High	run1	1	List2	A_T.wav	A_T	1	1	0	1	580682	150	1	366	581048
Exp3	5	Exp3-5-5	59.938	1.0.0.143	1	right	hejinfei	-780569302	2.0.10.242	2.0.10.242	09-13-2019	2019-09-13 02:41:01	10:41:01	male	2.0.10.147	236	Blue_S_2.bmp	1902-08-20	0		0	0	583385	0		0	0	NULL	NULL	NULL	High	run1	1	List2	Catch.wav	V_T	1	1	0	1	583235	150	1	653	583888
Exp3	5	Exp3-5-5	59.938	1.0.0.143	1	right	hejinfei	-780569302	2.0.10.242	2.0.10.242	09-13-2019	2019-09-13 02:41:01	10:41:01	male	2.0.10.147	237	Red_C.bmp	1902-12-18	0		0	0	585504	0		0	0	NULL	NULL	NULL	High	run1		List2	Catch.wav	V_S	0		0	1	585354	150		0	0
Exp3	5	Exp3-5-5	59.938	1.0.0.143	1	right	hejinfei	-780569302	2.0.10.242	2.0.10.242	09-13-2019	2019-09-13 02:41:01	10:41:01	male	2.0.10.147	238	Red_C_2.bmp	1904-02-10	0		0	0	587806	0		0	0	NULL	NULL	NULL	High	run1	1	List2	A_T.wav	AV_T	1	1	1	1	587656	150	1	535	588191
Exp3	5	Exp3-5-5	59.938	1.0.0.143	1	right	hejinfei	-780569302	2.0.10.242	2.0.10.242	09-13-2019	2019-09-13 02:41:01	10:41:01	male	2.0.10.147	239	Red_C_2.bmp	1904-02-09	0		0	0	590459	0		0	0	NULL	NULL	NULL	High	run1	1	List2	A_T.wav	AV_T	1	1	0	1	590309	150	1	378	590687
Exp3	5	Exp3-5-5	59.938	1.0.0.143	1	right	hejinfei	-780569302	2.0.10.242	2.0.10.242	09-13-2019	2019-09-13 02:41:01	10:41:01	male	2.0.10.147	240	Red_C_2.bmp	1903-03-12	0		0	1	593112	0		0	0	NULL	NULL	NULL	High	run1	1	List2	Catch.wav	V_T	1	1	1	1	592961	151	1	510	593471
Exp3	5	Exp3-5-5	59.938	1.0.0.143	1	right	hejinfei	-780569302	2.0.10.242	2.0.10.242	09-13-2019	2019-09-13 02:41:01	10:41:01	male	2.0.10.147	241	Blue_S_2.bmp	1902-11-16	0		0	0	595431	0		0	0	NULL	NULL	NULL	High	run1	1	List2	Catch.wav	V_T	1	1	0	1	595281	150	1	478	595759
Exp3	5	Exp3-5-5	59.938	1.0.0.143	1	right	hejinfei	-780569302	2.0.10.242	2.0.10.242	09-13-2019	2019-09-13 02:41:01	10:41:01	male	2.0.10.147	242	Red_C_2.bmp	1903-05-02	0		0	0	597633	0		0	0	NULL	NULL	NULL	High	run1	1	List2	Catch.wav	V_T	1	1	0	1	597483	150	1	556	598039
Exp3	5	Exp3-5-5	59.938	1.0.0.143	1	right	hejinfei	-780569302	2.0.10.242	2.0.10.242	09-13-2019	2019-09-13 02:41:01	10:41:01	male	2.0.10.147	243	Blue_S_2.bmp	1903-04-04	0		0	0	600002	0		0	0	NULL	NULL	NULL	High	run1	1	List2	Catch.wav	V_T	1	1	0	1	599852	150	1	571	600423
Exp3	5	Exp3-5-5	59.938	1.0.0.143	1	right	hejinfei	-780569302	2.0.10.242	2.0.10.242	09-13-2019	2019-09-13 02:41:01	10:41:01	male	2.0.10.147	244	Red_S.bmp	1902-09-28	0		0	1	602355	0		0	0	NULL	NULL	NULL	High	run1		List2	Catch.wav	V_S	0		1	1	602204	151		0	0
Exp3	5	Exp3-5-5	59.938	1.0.0.143	1	right	hejinfei	-780569302	2.0.10.242	2.0.10.242	09-13-2019	2019-09-13 02:41:01	10:41:01	male	2.0.10.147	245	Blue_C_2.bmp	1903-05-21	0		1	0	604573	0		0	0	NULL	NULL	NULL	High	run1		List2	A_S.wav	AV_S	0		1	1	604423	150		0	0
Exp3	5	Exp3-5-5	59.938	1.0.0.143	1	right	hejinfei	-780569302	2.0.10.242	2.0.10.242	09-13-2019	2019-09-13 02:41:01	10:41:01	male	2.0.10.147	246	Red_S_2.bmp	1902-08-11	0		0	0	607026	0		0	0	NULL	NULL	NULL	High	run1		List2	Catch.wav	V_S	0		0	1	606876	150	1	428	607304
Exp3	5	Exp3-5-5	59.938	1.0.0.143	1	right	hejinfei	-780569302	2.0.10.242	2.0.10.242	09-13-2019	2019-09-13 02:41:01	10:41:01	male	2.0.10.147	247	Catch.bmp	1902-09-21	0		0	0	609128	0		0	0	NULL	NULL	NULL	High	run1	1	List2	A_T.wav	A_T	1	1	1	1	608978	150	1	893	609871
Exp3	5	Exp3-5-5	59.938	1.0.0.143	1	right	hejinfei	-780569302	2.0.10.242	2.0.10.242	09-13-2019	2019-09-13 02:41:01	10:41:01	male	2.0.10.147	248	Red_C_2.bmp	1902-10-04	0		1	0	611280	0		0	0	NULL	NULL	NULL	High	run1	1	List2	A_T.wav	AV_T	1	1	0	1	611130	150	1	717	611847
Exp3	5	Exp3-5-5	59.938	1.0.0.143	1	right	hejinfei	-780569302	2.0.10.242	2.0.10.242	09-13-2019	2019-09-13 02:41:01	10:41:01	male	2.0.10.147	249	Blue_S.bmp	1902-10-30	0		0	0	613449	0		0	0	NULL	NULL	NULL	High	run1		List2	A_S.wav	AV_S	0		0	1	613299	150		0	0
Exp3	5	Exp3-5-5	59.938	1.0.0.143	1	right	hejinfei	-780569302	2.0.10.242	2.0.10.242	09-13-2019	2019-09-13 02:41:01	10:41:01	male	2.0.10.147	250	Blue_S_2.bmp	1902-08-18	0		0	0	615685	0		0	0	NULL	NULL	NULL	High	run1	1	List2	A_T.wav	AV_T	1	1	0	1	615535	150	1	488	616023
Exp3	5	Exp3-5-5	59.938	1.0.0.143	1	right	hejinfei	-780569302	2.0.10.242	2.0.10.242	09-13-2019	2019-09-13 02:41:01	10:41:01	male	2.0.10.147	251	Catch.bmp	1902-06-06	0		0	0	617804	0		0	0	NULL	NULL	NULL	High	run1		List2	A_S.wav	A_S	0		0	1	617654	150		0	0
Exp3	5	Exp3-5-5	59.938	1.0.0.143	1	right	hejinfei	-780569302	2.0.10.242	2.0.10.242	09-13-2019	2019-09-13 02:41:01	10:41:01	male	2.0.10.147	252	Blue_S.bmp	1903-04-13	0		0	0	619906	0		0	0	NULL	NULL	NULL	High	run1		List2	Catch.wav	V_S	0		1	1	619756	150		0	0
Exp3	5	Exp3-5-5	59.938	1.0.0.143	1	right	hejinfei	-780569302	2.0.10.242	2.0.10.242	09-13-2019	2019-09-13 02:41:01	10:41:01	male	2.0.10.147	253	Catch.bmp	1902-06-14	0		0	0	622325	0		0	0	NULL	NULL	NULL	High	run1	1	List2	A_T.wav	A_T	1	1	1	1	622175	150	1	663	622838
Exp3	5	Exp3-5-5	59.938	1.0.0.143	1	right	hejinfei	-780569302	2.0.10.242	2.0.10.242	09-13-2019	2019-09-13 02:41:01	10:41:01	male	2.0.10.147	254	Blue_C.bmp	1904-02-05	0		0	0	624377	0		0	0	NULL	NULL	NULL	High	Run1		List2	Catch.wav	V_S	0		1	1	624227	150		0	0
Exp3	5	Exp3-5-5	59.938	1.0.0.143	1	right	hejinfei	-780569302	2.0.10.242	2.0.10.242	09-13-2019	2019-09-13 02:41:01	10:41:01	male	2.0.10.147	255	Blue_S_2.bmp	1902-11-09	0		0	0	627097	0		0	0	NULL	NULL	NULL	High	run1	1	List2	A_T.wav	AV_T	1	1	0	1	626947	150	1	563	627510
Exp3	5	Exp3-5-5	59.938	1.0.0.143	1	right	hejinfei	-780569302	2.0.10.242	2.0.10.242	09-13-2019	2019-09-13 02:41:01	10:41:01	male	2.0.10.147	256	Catch.bmp	1903-10-19	0		0	0	629299	0		0	0	NULL	NULL	NULL	High	run1	1	List2	A_T.wav	A_T	1	1	0	1	629149	150	1	529	629678
Exp3	5	Exp3-5-5	59.938	1.0.0.143	1	right	hejinfei	-780569302	2.0.10.242	2.0.10.242	09-13-2019	2019-09-13 02:41:01	10:41:01	male	2.0.10.147	257	Catch.bmp	1902-05-19	0		0	0	631835	0		0	0	NULL	NULL	NULL	High	run1	1	List2	A_T.wav	A_T	1	1	0	1	631685	150	1	489	632174
Exp3	5	Exp3-5-5	59.938	1.0.0.143	1	right	hejinfei	-780569302	2.0.10.242	2.0.10.242	09-13-2019	2019-09-13 02:41:01	10:41:01	male	2.0.10.147	258	Red_C.bmp	1904-01-16	0		0	0	633854	0		0	0	NULL	NULL	NULL	High	run1		List2	A_S.wav	AV_S	0		0	1	633704	150		0	0
Exp3	5	Exp3-5-5	59.938	1.0.0.143	1	right	hejinfei	-780569302	2.0.10.242	2.0.10.242	09-13-2019	2019-09-13 02:41:01	10:41:01	male	2.0.10.147	259	Catch.bmp	1902-10-06	0		0	0	636540	0		0	0	NULL	NULL	NULL	High	run1	1	List2	A_T.wav	A_T	1	1	0	1	636390	150	1	680	637070
Exp3	5	Exp3-5-5	59.938	1.0.0.143	1	right	hejinfei	-780569302	2.0.10.242	2.0.10.242	09-13-2019	2019-09-13 02:41:01	10:41:01	male	2.0.10.147	260	Blue_C.bmp	1902-08-31	0		0	0	638709	0		0	0	NULL	NULL	NULL	High	run1		List2	A_S.wav	AV_S	0		0	1	638559	150		0	0
