# Supplementary material for: Visual Perceptual Load Attenuates Age-Related Audiovisual Integration in an Audiovisual Discrimination Task
Source: Front Psychol. 2021 Sep 29;12:740221. doi: 10.3389/fpsyg.2021.740221 (PMC8511317; doi:10.3389/fpsyg.2021.740221)
Supplement: Supplementary file 1 [file Data_Sheet_1.ZIP › Export data/Group 1_Data_Younger/Exp3_High load/Subject_06.xlsx]

## Sheet: Sheet1
ExperimentName	Subject	DataFile.Basename	Display.RefreshRate	ExperimentVersion	Group	Handedness	Name	RandomSeed	RuntimeVersion	RuntimeVersionExpected	SessionDate	SessionStartDateTimeUtc	SessionTime	Sex	StudioVersion	Block	Image	ITI	ITI.ACC	ITI.CRESP	ITI.DurationError	ITI.OnsetDelay	ITI.OnsetTime	ITI.OnsetToOnsetTime	ITI.RESP	ITI.RT	ITI.RTTime	List1	List1.Cycle	List1.Sample	PercetualLoad	Procedure	Response	Running	Sound	StimulusType	Target.ACC	Target.CRESP	Target.DurationError	Target.OnsetDelay	Target.OnsetTime	Target.OnsetToOnsetTime	Target.RESP	Target.RT	Target.RTTime
Exp3	6	Exp3-6-1	59.937	1.0.0.144	1	right	yuanbixin	-628129579	2.0.10.242	2.0.10.242	09-13-2019	2019-09-13 03:22:33	11:22:33	male	2.0.10.147	1	Catch.bmp	1902-05-03	0		0	0	21107	0		0	0	10	1	1	High	Prac	1	List1	A_T.wav	A_T	1	1	122	1	20957	150	1	765	21722
Exp3	6	Exp3-6-1	59.937	1.0.0.144	1	right	yuanbixin	-628129579	2.0.10.242	2.0.10.242	09-13-2019	2019-09-13 03:22:33	11:22:33	male	2.0.10.147	2	Catch.bmp	1903-08-03	0		0	0	23109	0		0	0	10	1	2	High	Prac	1	List1	A_T.wav	A_T	1	1	0	1	22959	150	1	475	23434
Exp3	6	Exp3-6-1	59.937	1.0.0.144	1	right	yuanbixin	-628129579	2.0.10.242	2.0.10.242	09-13-2019	2019-09-13 03:22:33	11:22:33	male	2.0.10.147	3	Catch.bmp	1903-10-10	0		0	0	25578	0		0	0	10	1	3	High	Prac	1	List1	A_T.wav	A_T	1	1	0	1	25428	150	1	422	25850
Exp3	6	Exp3-6-1	59.937	1.0.0.144	1	right	yuanbixin	-628129579	2.0.10.242	2.0.10.242	09-13-2019	2019-09-13 03:22:33	11:22:33	male	2.0.10.147	4	Catch.bmp	1903-09-23	0		0	0	28114	0		0	0	9	1	4	High	Prac		List1	A_S.wav	A_S	0		0	1	27964	150		0	0
Exp3	6	Exp3-6-1	59.937	1.0.0.144	1	right	yuanbixin	-628129579	2.0.10.242	2.0.10.242	09-13-2019	2019-09-13 03:22:33	11:22:33	male	2.0.10.147	5	Blue_S_2.bmp	1903-04-04	0		0	0	30700	0		0	0	4	1	5	High	Prac	1	List1	Catch.wav	V_T	1	1	1	1	30550	150	1	588	31138
Exp3	6	Exp3-6-1	59.937	1.0.0.144	1	right	yuanbixin	-628129579	2.0.10.242	2.0.10.242	09-13-2019	2019-09-13 03:22:33	11:22:33	male	2.0.10.147	6	Blue_S_2.bmp	1903-06-23	0		0	0	33053	0		0	0	4	1	6	High	Prac	1	List1	Catch.wav	V_T	1	1	0	1	32903	150	1	531	33434
Exp3	6	Exp3-6-1	59.937	1.0.0.144	1	right	yuanbixin	-628129579	2.0.10.242	2.0.10.242	09-13-2019	2019-09-13 03:22:33	11:22:33	male	2.0.10.147	7	Red_C_2.bmp	1903-08-10	0		0	0	35472	0		0	0	6	1	7	High	Prac	1	List1	Catch.wav	V_T	1	1	0	1	35322	150	1	456	35778
Exp3	6	Exp3-6-1	59.937	1.0.0.144	1	right	yuanbixin	-628129579	2.0.10.242	2.0.10.242	09-13-2019	2019-09-13 03:22:33	11:22:33	male	2.0.10.147	8	Catch.bmp	1903-01-11	0		0	0	37941	0		0	0	10	1	8	High	Prac	1	List1	A_T.wav	A_T	1	1	1	1	37791	150	1	539	38330
Exp3	6	Exp3-6-1	59.937	1.0.0.144	1	right	yuanbixin	-628129579	2.0.10.242	2.0.10.242	09-13-2019	2019-09-13 03:22:33	11:22:33	male	2.0.10.147	9	Catch.bmp	1903-04-24	0		0	0	40210	0		0	0	10	1	9	High	Prac	1	List1	A_T.wav	A_T	1	1	0	1	40060	150	1	446	40506
Exp3	6	Exp3-6-1	59.937	1.0.0.144	1	right	yuanbixin	-628129579	2.0.10.242	2.0.10.242	09-13-2019	2019-09-13 03:22:33	11:22:33	male	2.0.10.147	10	Red_C_2.bmp	1904-02-17	0		0	0	42579	0		0	0	16	1	10	High	Prac	1	List1	A_T.wav	AV_T	1	1	0	1	42429	150	1	501	42930
Exp3	6	Exp3-6-1	59.937	1.0.0.144	1	right	yuanbixin	-628129579	2.0.10.242	2.0.10.242	09-13-2019	2019-09-13 03:22:33	11:22:33	male	2.0.10.147	11	Red_S_2.bmp	1904-03-25	0		0	0	45249	0		0	0	8	1	11	High	Prac		List1	Catch.wav	V_S	0		1	1	45099	150	1	463	45562
Exp3	6	Exp3-6-1	59.937	1.0.0.144	1	right	yuanbixin	-628129579	2.0.10.242	2.0.10.242	09-13-2019	2019-09-13 03:22:33	11:22:33	male	2.0.10.147	12	Red_C_2.bmp	1902-06-06	0		0	1	47952	0		0	0	6	1	12	High	Prac	1	List1	Catch.wav	V_T	1	1	1	1	47801	151	1	520	48321
Exp3	6	Exp3-6-1	59.937	1.0.0.144	1	right	yuanbixin	-628129579	2.0.10.242	2.0.10.242	09-13-2019	2019-09-13 03:22:33	11:22:33	male	2.0.10.147	13	Blue_S_2.bmp	1902-04-10	0		0	0	49987	0		0	0	14	1	13	High	Prac	1	List1	A_T.wav	AV_T	1	1	1	1	49837	150	1	428	50265
Exp3	6	Exp3-6-1	59.937	1.0.0.144	1	right	yuanbixin	-628129579	2.0.10.242	2.0.10.242	09-13-2019	2019-09-13 03:22:33	11:22:33	male	2.0.10.147	14	Red_C_2.bmp	1904-02-14	0		0	0	51972	0		0	0	6	1	14	High	Prac	1	List1	Catch.wav	V_T	1	1	1	1	51822	150	1	723	52545
Exp3	6	Exp3-6-1	59.937	1.0.0.144	1	right	yuanbixin	-628129579	2.0.10.242	2.0.10.242	09-13-2019	2019-09-13 03:22:33	11:22:33	male	2.0.10.147	15	Red_C_2.bmp	1902-09-26	0		0	0	54625	0		0	0	6	1	15	High	Prac	1	List1	Catch.wav	V_T	1	1	0	1	54475	150	1	478	54953
Exp3	6	Exp3-6-1	59.937	1.0.0.144	1	right	yuanbixin	-628129579	2.0.10.242	2.0.10.242	09-13-2019	2019-09-13 03:22:33	11:22:33	male	2.0.10.147	16	Blue_S_2.bmp	1902-12-28	0		0	0	56777	0		0	0	14	1	16	High	Prac	1	List1	A_T.wav	AV_T	1	1	1	1	56627	150	1	470	57097
Exp3	6	Exp3-6-1	59.937	1.0.0.144	1	right	yuanbixin	-628129579	2.0.10.242	2.0.10.242	09-13-2019	2019-09-13 03:22:33	11:22:33	male	2.0.10.147	17	Catch.bmp	1902-10-06	0		0	0	59030	0		0	0	10	1	17	High	Prac	1	List1	A_T.wav	A_T	1	1	0	1	58880	150	1	609	59489
Exp3	6	Exp3-6-1	59.937	1.0.0.144	1	right	yuanbixin	-628129579	2.0.10.242	2.0.10.242	09-13-2019	2019-09-13 03:22:33	11:22:33	male	2.0.10.147	18	Blue_C.bmp	1903-02-13	0		0	1	61199	0		0	0	11	1	18	High	Prac		List1	A_S.wav	AV_S	0		1	1	61048	151		0	0
Exp3	6	Exp3-6-1	59.937	1.0.0.144	1	right	yuanbixin	-628129579	2.0.10.242	2.0.10.242	09-13-2019	2019-09-13 03:22:33	11:22:33	male	2.0.10.147	19	Red_C.bmp	1903-08-15	0		0	0	63551	0		0	0	5	1	19	High	Prac		List1	Catch.wav	V_S	0		1	1	63401	150		0	0
Exp3	6	Exp3-6-1	59.937	1.0.0.144	1	right	yuanbixin	-628129579	2.0.10.242	2.0.10.242	09-13-2019	2019-09-13 03:22:33	11:22:33	male	2.0.10.147	20	Blue_S_2.bmp	1904-02-21	0		0	0	66087	0		0	0	4	1	20	High	Prac	1	List1	Catch.wav	V_T	1	1	0	1	65937	150	1	584	66521
Exp3	6	Exp3-6-1	59.937	1.0.0.144	1	right	yuanbixin	-628129579	2.0.10.242	2.0.10.242	09-13-2019	2019-09-13 03:22:33	11:22:33	male	2.0.10.147	21	Catch.bmp	1903-09-06	0		0	0	70959	0		0	0	NULL	NULL	NULL	High	run1	1	List2	A_T.wav	A_T	1	1	0	1	70809	150	1	352	71161
Exp3	6	Exp3-6-1	59.937	1.0.0.144	1	right	yuanbixin	-628129579	2.0.10.242	2.0.10.242	09-13-2019	2019-09-13 03:22:33	11:22:33	male	2.0.10.147	22	Red_C_2.bmp	1902-09-01	0		0	0	73461	0		0	0	NULL	NULL	NULL	High	run1	1	List2	Catch.wav	V_T	1	1	1	1	73311	150	1	427	73738
Exp3	6	Exp3-6-1	59.937	1.0.0.144	1	right	yuanbixin	-628129579	2.0.10.242	2.0.10.242	09-13-2019	2019-09-13 03:22:33	11:22:33	male	2.0.10.147	23	Blue_S_2.bmp	1903-08-27	0		0	0	75597	0		0	0	NULL	NULL	NULL	High	run1	1	List2	A_T.wav	AV_T	1	1	1	1	75447	150	1	402	75849
Exp3	6	Exp3-6-1	59.937	1.0.0.144	1	right	yuanbixin	-628129579	2.0.10.242	2.0.10.242	09-13-2019	2019-09-13 03:22:33	11:22:33	male	2.0.10.147	24	Red_C_2.bmp	1904-04-15	0		0	0	78083	0		0	0	NULL	NULL	NULL	High	run1	1	List2	A_T.wav	AV_T	1	1	0	1	77933	150	1	812	78745
Exp3	6	Exp3-6-1	59.937	1.0.0.144	1	right	yuanbixin	-628129579	2.0.10.242	2.0.10.242	09-13-2019	2019-09-13 03:22:33	11:22:33	male	2.0.10.147	25	Catch.bmp	1903-09-06	0		0	0	80802	0		0	0	NULL	NULL	NULL	High	run1	1	List2	A_T.wav	A_T	1	1	0	1	80652	150	1	485	81137
Exp3	6	Exp3-6-1	59.937	1.0.0.144	1	right	yuanbixin	-628129579	2.0.10.242	2.0.10.242	09-13-2019	2019-09-13 03:22:33	11:22:33	male	2.0.10.147	26	Catch.bmp	1902-08-15	0		0	0	83305	0		0	0	NULL	NULL	NULL	High	run1	1	List2	A_T.wav	A_T	1	1	0	1	83155	150	1	438	83593
Exp3	6	Exp3-6-1	59.937	1.0.0.144	1	right	yuanbixin	-628129579	2.0.10.242	2.0.10.242	09-13-2019	2019-09-13 03:22:33	11:22:33	male	2.0.10.147	27	Blue_S.bmp	1902-06-02	0		0	0	85424	0		0	0	NULL	NULL	NULL	High	run1		List2	Catch.wav	V_S	0		0	1	85274	150		0	0
Exp3	6	Exp3-6-1	59.937	1.0.0.144	1	right	yuanbixin	-628129579	2.0.10.242	2.0.10.242	09-13-2019	2019-09-13 03:22:33	11:22:33	male	2.0.10.147	28	Red_C_2.bmp	1904-03-22	0		0	1	87543	0		0	0	NULL	NULL	NULL	High	run1	1	List2	A_T.wav	AV_T	1	1	1	1	87392	151	1	448	87840
Exp3	6	Exp3-6-1	59.937	1.0.0.144	1	right	yuanbixin	-628129579	2.0.10.242	2.0.10.242	09-13-2019	2019-09-13 03:22:33	11:22:33	male	2.0.10.147	29	Catch.bmp	1904-01-18	0		0	0	90245	0		0	0	NULL	NULL	NULL	High	run1	1	List2	A_T.wav	A_T	1	1	0	1	90095	150	1	417	90512
Exp3	6	Exp3-6-1	59.937	1.0.0.144	1	right	yuanbixin	-628129579	2.0.10.242	2.0.10.242	09-13-2019	2019-09-13 03:22:33	11:22:33	male	2.0.10.147	30	Red_C_2.bmp	1903-05-05	0		0	0	92881	0		0	0	NULL	NULL	NULL	High	run1	1	List2	Catch.wav	V_T	1	1	1	1	92731	150	1	397	93128
Exp3	6	Exp3-6-1	59.937	1.0.0.144	1	right	yuanbixin	-628129579	2.0.10.242	2.0.10.242	09-13-2019	2019-09-13 03:22:33	11:22:33	male	2.0.10.147	31	Catch.bmp	1904-05-05	0		0	1	95251	0		0	0	NULL	NULL	NULL	High	run1		List2	A_S.wav	A_S	0		1	1	95100	151		0	0
Exp3	6	Exp3-6-1	59.937	1.0.0.144	1	right	yuanbixin	-628129579	2.0.10.242	2.0.10.242	09-13-2019	2019-09-13 03:22:33	11:22:33	male	2.0.10.147	32	Red_C_2.bmp	1902-06-16	0		0	0	98053	0		0	0	NULL	NULL	NULL	High	run1	1	List2	Catch.wav	V_T	1	1	1	1	97903	150	1	513	98416
Exp3	6	Exp3-6-1	59.937	1.0.0.144	1	right	yuanbixin	-628129579	2.0.10.242	2.0.10.242	09-13-2019	2019-09-13 03:22:33	11:22:33	male	2.0.10.147	33	Catch.bmp	1903-05-19	0		0	1	100106	0		0	0	NULL	NULL	NULL	High	run1	1	List2	A_T.wav	A_T	1	1	1	1	99955	151	1	549	100504
Exp3	6	Exp3-6-1	59.937	1.0.0.144	1	right	yuanbixin	-628129579	2.0.10.242	2.0.10.242	09-13-2019	2019-09-13 03:22:33	11:22:33	male	2.0.10.147	34	Blue_S_2.bmp	1903-09-11	0		0	0	102491	0		0	0	NULL	NULL	NULL	High	run1	1	List2	A_T.wav	AV_T	1	1	0	1	102341	150	1	315	102656
Exp3	6	Exp3-6-1	59.937	1.0.0.144	1	right	yuanbixin	-628129579	2.0.10.242	2.0.10.242	09-13-2019	2019-09-13 03:22:33	11:22:33	male	2.0.10.147	35	Catch.bmp	1902-10-30	0		0	0	104994	0		0	0	NULL	NULL	NULL	High	run1	1	List2	A_T.wav	A_T	1	1	0	1	104844	150	1	404	105248
Exp3	6	Exp3-6-1	59.937	1.0.0.144	1	right	yuanbixin	-628129579	2.0.10.242	2.0.10.242	09-13-2019	2019-09-13 03:22:33	11:22:33	male	2.0.10.147	36	Red_C_2.bmp	1902-10-01	0		0	1	107180	0		0	0	NULL	NULL	NULL	High	run1	1	List2	Catch.wav	V_T	1	1	1	1	107029	151	1	483	107512
Exp3	6	Exp3-6-1	59.937	1.0.0.144	1	right	yuanbixin	-628129579	2.0.10.242	2.0.10.242	09-13-2019	2019-09-13 03:22:33	11:22:33	male	2.0.10.147	37	Catch.bmp	1902-04-11	0		0	0	109332	0		0	0	NULL	NULL	NULL	High	run1		List2	A_S.wav	A_S	0		0	1	109182	150		0	0
Exp3	6	Exp3-6-1	59.937	1.0.0.144	1	right	yuanbixin	-628129579	2.0.10.242	2.0.10.242	09-13-2019	2019-09-13 03:22:33	11:22:33	male	2.0.10.147	38	Catch.bmp	1903-05-04	0		0	0	111367	0		0	0	NULL	NULL	NULL	High	run1	1	List2	A_T.wav	A_T	1	1	0	1	111217	150	1	487	111704
Exp3	6	Exp3-6-1	59.937	1.0.0.144	1	right	yuanbixin	-628129579	2.0.10.242	2.0.10.242	09-13-2019	2019-09-13 03:22:33	11:22:33	male	2.0.10.147	39	Red_C_2.bmp	1903-11-11	0		0	0	113736	0		0	0	NULL	NULL	NULL	High	run1	1	List2	A_T.wav	AV_T	1	1	0	1	113586	150	1	407	113993
Exp3	6	Exp3-6-1	59.937	1.0.0.144	1	right	yuanbixin	-628129579	2.0.10.242	2.0.10.242	09-13-2019	2019-09-13 03:22:33	11:22:33	male	2.0.10.147	40	Red_C_2.bmp	1902-11-30	0		0	0	116306	0		0	0	NULL	NULL	NULL	High	run1	1	List2	A_T.wav	AV_T	1	1	0	2	116156	150	1	412	116568
Exp3	6	Exp3-6-1	59.937	1.0.0.144	1	right	yuanbixin	-628129579	2.0.10.242	2.0.10.242	09-13-2019	2019-09-13 03:22:33	11:22:33	male	2.0.10.147	41	Red_C.bmp	1902-09-07	0		0	1	118525	0		0	0	NULL	NULL	NULL	High	run1		List2	A_S.wav	AV_S	0		1	1	118374	151		0	0
Exp3	6	Exp3-6-1	59.937	1.0.0.144	1	right	yuanbixin	-628129579	2.0.10.242	2.0.10.242	09-13-2019	2019-09-13 03:22:33	11:22:33	male	2.0.10.147	42	Blue_S_2.bmp	1902-12-11	0		0	0	120710	0		0	0	NULL	NULL	NULL	High	run1	1	List2	Catch.wav	V_T	1	1	1	1	120560	150	1	424	120984
Exp3	6	Exp3-6-1	59.937	1.0.0.144	1	right	yuanbixin	-628129579	2.0.10.242	2.0.10.242	09-13-2019	2019-09-13 03:22:33	11:22:33	male	2.0.10.147	43	Catch.bmp	1902-07-09	0		0	0	122946	0		0	0	NULL	NULL	NULL	High	run1	1	List2	A_T.wav	A_T	1	1	1	1	122796	150	1	771	123567
Exp3	6	Exp3-6-1	59.937	1.0.0.144	1	right	yuanbixin	-628129579	2.0.10.242	2.0.10.242	09-13-2019	2019-09-13 03:22:33	11:22:33	male	2.0.10.147	44	Blue_S_2.bmp	1903-07-18	0		0	1	125015	0		0	0	NULL	NULL	NULL	High	run1	1	List2	Catch.wav	V_T	1	1	1	1	124864	151	1	592	125456
Exp3	6	Exp3-6-1	59.937	1.0.0.144	1	right	yuanbixin	-628129579	2.0.10.242	2.0.10.242	09-13-2019	2019-09-13 03:22:33	11:22:33	male	2.0.10.147	45	Red_C_2.bmp	1904-03-05	0		0	0	127467	0		0	0	NULL	NULL	NULL	High	run1	1	List2	Catch.wav	V_T	1	1	0	1	127317	150	1	490	127807
Exp3	6	Exp3-6-1	59.937	1.0.0.144	1	right	yuanbixin	-628129579	2.0.10.242	2.0.10.242	09-13-2019	2019-09-13 03:22:33	11:22:33	male	2.0.10.147	46	Red_C.bmp	1904-03-17	0		0	0	130153	0		0	0	NULL	NULL	NULL	High	run1		List2	A_S.wav	AV_S	0		1	1	130003	150		0	0
Exp3	6	Exp3-6-1	59.937	1.0.0.144	1	right	yuanbixin	-628129579	2.0.10.242	2.0.10.242	09-13-2019	2019-09-13 03:22:33	11:22:33	male	2.0.10.147	47	Red_C_2.bmp	1902-05-24	0		0	0	132906	0		0	0	NULL	NULL	NULL	High	run1	1	List2	Catch.wav	V_T	1	1	1	1	132756	150	1	524	133280
Exp3	6	Exp3-6-1	59.937	1.0.0.144	1	right	yuanbixin	-628129579	2.0.10.242	2.0.10.242	09-13-2019	2019-09-13 03:22:33	11:22:33	male	2.0.10.147	48	Red_S_2.bmp	1902-03-12	0		0	1	134942	0		0	0	NULL	NULL	NULL	High	run1		List2	Catch.wav	V_S	0		1	1	134791	151		0	0
Exp3	6	Exp3-6-1	59.937	1.0.0.144	1	right	yuanbixin	-628129579	2.0.10.242	2.0.10.242	09-13-2019	2019-09-13 03:22:33	11:22:33	male	2.0.10.147	49	Red_C_2.bmp	1902-07-22	0		0	0	136960	0		0	0	NULL	NULL	NULL	High	run1	1	List2	A_T.wav	AV_T	1	1	1	1	136810	150	1	541	137351
Exp3	6	Exp3-6-1	59.937	1.0.0.144	1	right	yuanbixin	-628129579	2.0.10.242	2.0.10.242	09-13-2019	2019-09-13 03:22:33	11:22:33	male	2.0.10.147	50	Red_C_2.bmp	1904-04-20	0		0	0	139046	0		0	0	NULL	NULL	NULL	High	run1	1	List2	A_T.wav	AV_T	1	1	0	1	138896	150	1	719	139615
Exp3	6	Exp3-6-1	59.937	1.0.0.144	1	right	yuanbixin	-628129579	2.0.10.242	2.0.10.242	09-13-2019	2019-09-13 03:22:33	11:22:33	male	2.0.10.147	51	Red_C_2.bmp	1903-01-23	0		0	0	141765	0		0	0	NULL	NULL	NULL	High	run1	1	List2	Catch.wav	V_T	1	1	1	1	141615	150	1	472	142087
Exp3	6	Exp3-6-1	59.937	1.0.0.144	1	right	yuanbixin	-628129579	2.0.10.242	2.0.10.242	09-13-2019	2019-09-13 03:22:33	11:22:33	male	2.0.10.147	52	Catch.bmp	1902-08-03	0		0	0	144034	0		0	0	NULL	NULL	NULL	High	run1	1	List2	A_T.wav	A_T	1	1	1	1	143884	150	1	443	144327
Exp3	6	Exp3-6-1	59.937	1.0.0.144	1	right	yuanbixin	-628129579	2.0.10.242	2.0.10.242	09-13-2019	2019-09-13 03:22:33	11:22:33	male	2.0.10.147	53	Catch.bmp	1903-04-05	0		1	0	146136	0		0	0	NULL	NULL	NULL	High	run1	1	List2	A_T.wav	A_T	1	1	0	1	145986	150	1	501	146487
Exp3	6	Exp3-6-1	59.937	1.0.0.144	1	right	yuanbixin	-628129579	2.0.10.242	2.0.10.242	09-13-2019	2019-09-13 03:22:33	11:22:33	male	2.0.10.147	54	Catch.bmp	1902-03-10	0		0	0	148489	0		0	0	NULL	NULL	NULL	High	run1	1	List2	A_T.wav	A_T	1	1	0	1	148339	150	1	404	148743
Exp3	6	Exp3-6-1	59.937	1.0.0.144	1	right	yuanbixin	-628129579	2.0.10.242	2.0.10.242	09-13-2019	2019-09-13 03:22:33	11:22:33	male	2.0.10.147	55	Blue_C.bmp	1903-10-22	0		0	0	150441	0		0	0	NULL	NULL	NULL	High	Run1		List2	Catch.wav	V_S	0		1	1	150291	150		0	0
Exp3	6	Exp3-6-1	59.937	1.0.0.144	1	right	yuanbixin	-628129579	2.0.10.242	2.0.10.242	09-13-2019	2019-09-13 03:22:33	11:22:33	male	2.0.10.147	56	Blue_S_2.bmp	1903-01-03	0		0	0	153044	0		0	0	NULL	NULL	NULL	High	run1	1	List2	Catch.wav	V_T	1	1	0	2	152894	150	1	465	153359
Exp3	6	Exp3-6-1	59.937	1.0.0.144	1	right	yuanbixin	-628129579	2.0.10.242	2.0.10.242	09-13-2019	2019-09-13 03:22:33	11:22:33	male	2.0.10.147	57	Catch.bmp	1904-03-11	0		0	0	155296	0		0	0	NULL	NULL	NULL	High	run1	1	List2	A_T.wav	A_T	1	1	1	1	155146	150	1	492	155638
Exp3	6	Exp3-6-1	59.937	1.0.0.144	1	right	yuanbixin	-628129579	2.0.10.242	2.0.10.242	09-13-2019	2019-09-13 03:22:33	11:22:33	male	2.0.10.147	58	Catch.bmp	1903-05-10	0		0	0	157982	0		0	0	NULL	NULL	NULL	High	run1	1	List2	A_T.wav	A_T	1	1	0	1	157832	150	1	438	158270
Exp3	6	Exp3-6-1	59.937	1.0.0.144	1	right	yuanbixin	-628129579	2.0.10.242	2.0.10.242	09-13-2019	2019-09-13 03:22:33	11:22:33	male	2.0.10.147	59	Catch.bmp	1903-03-25	0		0	0	160368	0		0	0	NULL	NULL	NULL	High	run1	1	List2	A_T.wav	A_T	1	1	0	1	160218	150	1	572	160790
Exp3	6	Exp3-6-1	59.937	1.0.0.144	1	right	yuanbixin	-628129579	2.0.10.242	2.0.10.242	09-13-2019	2019-09-13 03:22:33	11:22:33	male	2.0.10.147	60	Red_C_2.bmp	1902-06-17	0		0	1	162704	0		0	0	NULL	NULL	NULL	High	run1	1	List2	A_T.wav	AV_T	1	1	1	1	162553	151	1	590	163143
Exp3	6	Exp3-6-1	59.937	1.0.0.144	1	right	yuanbixin	-628129579	2.0.10.242	2.0.10.242	09-13-2019	2019-09-13 03:22:33	11:22:33	male	2.0.10.147	61	Blue_S.bmp	1903-06-27	0		0	0	164756	0		0	0	NULL	NULL	NULL	High	run1		List2	A_S.wav	AV_S	0		0	1	164606	150		0	0
Exp3	6	Exp3-6-1	59.937	1.0.0.144	1	right	yuanbixin	-628129579	2.0.10.242	2.0.10.242	09-13-2019	2019-09-13 03:22:33	11:22:33	male	2.0.10.147	62	Catch.bmp	1903-01-19	0		0	0	167258	0		0	0	NULL	NULL	NULL	High	run1	1	List2	A_T.wav	A_T	1	1	0	1	167108	150	1	690	167798
Exp3	6	Exp3-6-1	59.937	1.0.0.144	1	right	yuanbixin	-628129579	2.0.10.242	2.0.10.242	09-13-2019	2019-09-13 03:22:33	11:22:33	male	2.0.10.147	63	Blue_S_2.bmp	1903-12-10	0		0	0	169527	0		0	0	NULL	NULL	NULL	High	run1	1	List2	Catch.wav	V_T	1	1	1	1	169377	150	1	605	169982
Exp3	6	Exp3-6-1	59.937	1.0.0.144	1	right	yuanbixin	-628129579	2.0.10.242	2.0.10.242	09-13-2019	2019-09-13 03:22:33	11:22:33	male	2.0.10.147	64	Catch.bmp	1902-06-14	0		0	0	172130	0		0	0	NULL	NULL	NULL	High	run1	1	List2	A_T.wav	A_T	1	1	1	1	171980	150	1	426	172406
Exp3	6	Exp3-6-1	59.937	1.0.0.144	1	right	yuanbixin	-628129579	2.0.10.242	2.0.10.242	09-13-2019	2019-09-13 03:22:33	11:22:33	male	2.0.10.147	65	Red_C_2.bmp	1903-07-26	0		0	0	174182	0		0	0	NULL	NULL	NULL	High	run1	1	List2	A_T.wav	AV_T	1	1	0	1	174032	150	1	486	174518
Exp3	6	Exp3-6-1	59.937	1.0.0.144	1	right	yuanbixin	-628129579	2.0.10.242	2.0.10.242	09-13-2019	2019-09-13 03:22:33	11:22:33	male	2.0.10.147	66	Catch.bmp	1904-04-26	0		0	0	176635	0		0	0	NULL	NULL	NULL	High	run1		List2	A_S.wav	A_S	0		0	1	176485	150		0	0
Exp3	6	Exp3-6-1	59.937	1.0.0.144	1	right	yuanbixin	-628129579	2.0.10.242	2.0.10.242	09-13-2019	2019-09-13 03:22:33	11:22:33	male	2.0.10.147	67	Blue_S_2.bmp	1902-06-05	0		0	1	179438	0		0	0	NULL	NULL	NULL	High	run1	1	List2	Catch.wav	V_T	1	1	1	1	179287	151	1	695	179982
Exp3	6	Exp3-6-1	59.937	1.0.0.144	1	right	yuanbixin	-628129579	2.0.10.242	2.0.10.242	09-13-2019	2019-09-13 03:22:33	11:22:33	male	2.0.10.147	68	Red_C_2.bmp	1903-02-08	0		0	0	181473	0		0	0	NULL	NULL	NULL	High	run1	1	List2	Catch.wav	V_T	1	1	0	1	181323	150	1	507	181830
Exp3	6	Exp3-6-1	59.937	1.0.0.144	1	right	yuanbixin	-628129579	2.0.10.242	2.0.10.242	09-13-2019	2019-09-13 03:22:33	11:22:33	male	2.0.10.147	69	Catch.bmp	1902-06-14	0		0	0	183759	0		0	0	NULL	NULL	NULL	High	run1		List2	A_S.wav	A_S	0		0	1	183609	150		0	0
Exp3	6	Exp3-6-1	59.937	1.0.0.144	1	right	yuanbixin	-628129579	2.0.10.242	2.0.10.242	09-13-2019	2019-09-13 03:22:33	11:22:33	male	2.0.10.147	70	Catch.bmp	1903-02-16	0		0	1	185878	0		0	0	NULL	NULL	NULL	High	run1		List2	A_S.wav	A_S	0		1	1	185727	151		0	0
Exp3	6	Exp3-6-1	59.937	1.0.0.144	1	right	yuanbixin	-628129579	2.0.10.242	2.0.10.242	09-13-2019	2019-09-13 03:22:33	11:22:33	male	2.0.10.147	71	Red_C.bmp	1902-10-18	0		0	0	188230	0		0	0	NULL	NULL	NULL	High	run1		List2	A_S.wav	AV_S	0		0	1	188080	150		0	0
Exp3	6	Exp3-6-1	59.937	1.0.0.144	1	right	yuanbixin	-628129579	2.0.10.242	2.0.10.242	09-13-2019	2019-09-13 03:22:33	11:22:33	male	2.0.10.147	72	Red_C_2.bmp	1903-07-24	0		0	0	190482	0		0	0	NULL	NULL	NULL	High	run1	1	List2	A_T.wav	AV_T	1	1	0	1	190332	150	1	521	190853
Exp3	6	Exp3-6-1	59.937	1.0.0.144	1	right	yuanbixin	-628129579	2.0.10.242	2.0.10.242	09-13-2019	2019-09-13 03:22:33	11:22:33	male	2.0.10.147	73	Catch.bmp	1904-04-01	0		0	0	192935	0		0	0	NULL	NULL	NULL	High	run1		List2	A_S.wav	A_S	0		0	1	192785	150		0	0
Exp3	6	Exp3-6-1	59.937	1.0.0.144	1	right	yuanbixin	-628129579	2.0.10.242	2.0.10.242	09-13-2019	2019-09-13 03:22:33	11:22:33	male	2.0.10.147	74	Red_C_2.bmp	1904-03-24	0		1	0	195704	0		0	0	NULL	NULL	NULL	High	run1	1	List2	A_T.wav	AV_T	1	1	0	1	195554	150	1	459	196013
Exp3	6	Exp3-6-1	59.937	1.0.0.144	1	right	yuanbixin	-628129579	2.0.10.242	2.0.10.242	09-13-2019	2019-09-13 03:22:33	11:22:33	male	2.0.10.147	75	Catch.bmp	1902-12-26	0		0	0	198407	0		0	0	NULL	NULL	NULL	High	run1	1	List2	A_T.wav	A_T	1	1	0	1	198257	150	1	500	198757
Exp3	6	Exp3-6-1	59.937	1.0.0.144	1	right	yuanbixin	-628129579	2.0.10.242	2.0.10.242	09-13-2019	2019-09-13 03:22:33	11:22:33	male	2.0.10.147	76	Red_C.bmp	1902-07-15	0		0	1	200660	0		0	0	NULL	NULL	NULL	High	run1		List2	A_S.wav	AV_S	0		1	1	200509	151		0	0
Exp3	6	Exp3-6-1	59.937	1.0.0.144	1	right	yuanbixin	-628129579	2.0.10.242	2.0.10.242	09-13-2019	2019-09-13 03:22:33	11:22:33	male	2.0.10.147	77	Blue_C.bmp	1903-07-12	0		0	0	202795	0		0	0	NULL	NULL	NULL	High	run1		List2	A_S.wav	AV_S	0		0	1	202645	150		0	0
Exp3	6	Exp3-6-1	59.937	1.0.0.144	1	right	yuanbixin	-628129579	2.0.10.242	2.0.10.242	09-13-2019	2019-09-13 03:22:33	11:22:33	male	2.0.10.147	78	Blue_S_2.bmp	1902-12-14	0		0	0	205298	0		0	0	NULL	NULL	NULL	High	run1	1	List2	A_T.wav	AV_T	1	1	0	1	205148	150	1	529	205677
Exp3	6	Exp3-6-1	59.937	1.0.0.144	1	right	yuanbixin	-628129579	2.0.10.242	2.0.10.242	09-13-2019	2019-09-13 03:22:33	11:22:33	male	2.0.10.147	79	Blue_C.bmp	1903-02-17	0		0	0	207533	0		0	0	NULL	NULL	NULL	High	Run1		List2	Catch.wav	V_S	0		1	1	207383	150		0	0
Exp3	6	Exp3-6-1	59.937	1.0.0.144	1	right	yuanbixin	-628129579	2.0.10.242	2.0.10.242	09-13-2019	2019-09-13 03:22:33	11:22:33	male	2.0.10.147	80	Red_S.bmp	1902-09-23	0		1	0	209902	0		0	0	NULL	NULL	NULL	High	run1		List2	Catch.wav	V_S	0		0	1	209752	150		0	0
Exp3	6	Exp3-6-1	59.937	1.0.0.144	1	right	yuanbixin	-628129579	2.0.10.242	2.0.10.242	09-13-2019	2019-09-13 03:22:33	11:22:33	male	2.0.10.147	81	Blue_S_2.bmp	1904-04-14	0		0	0	212121	0		0	0	NULL	NULL	NULL	High	run1	1	List2	A_T.wav	AV_T	1	1	1	1	211971	150	1	586	212557
Exp3	6	Exp3-6-1	59.937	1.0.0.144	1	right	yuanbixin	-628129579	2.0.10.242	2.0.10.242	09-13-2019	2019-09-13 03:22:33	11:22:33	male	2.0.10.147	82	Blue_S.bmp	1903-08-02	0		0	0	214841	0		0	0	NULL	NULL	NULL	High	run1		List2	Catch.wav	V_S	0		1	1	214691	150		0	0
Exp3	6	Exp3-6-1	59.937	1.0.0.144	1	right	yuanbixin	-628129579	2.0.10.242	2.0.10.242	09-13-2019	2019-09-13 03:22:33	11:22:33	male	2.0.10.147	83	Blue_C.bmp	1902-03-10	0		0	0	217360	0		0	0	NULL	NULL	NULL	High	Run1		List2	Catch.wav	V_S	0		0	1	217210	150		0	0
Exp3	6	Exp3-6-1	59.937	1.0.0.144	1	right	yuanbixin	-628129579	2.0.10.242	2.0.10.242	09-13-2019	2019-09-13 03:22:33	11:22:33	male	2.0.10.147	84	Red_C_2.bmp	1904-01-25	0		0	1	219396	0		0	0	NULL	NULL	NULL	High	run1	1	List2	A_T.wav	AV_T	1	1	1	1	219245	151	1	432	219677
Exp3	6	Exp3-6-1	59.937	1.0.0.144	1	right	yuanbixin	-628129579	2.0.10.242	2.0.10.242	09-13-2019	2019-09-13 03:22:33	11:22:33	male	2.0.10.147	85	Catch.bmp	1903-04-14	0		0	0	222032	0		0	0	NULL	NULL	NULL	High	run1	1	List2	A_T.wav	A_T	1	1	0	1	221882	150	1	786	222668
Exp3	6	Exp3-6-1	59.937	1.0.0.144	1	right	yuanbixin	-628129579	2.0.10.242	2.0.10.242	09-13-2019	2019-09-13 03:22:33	11:22:33	male	2.0.10.147	86	Blue_S_2.bmp	1902-08-11	0		0	0	224384	0		0	0	NULL	NULL	NULL	High	run1	1	List2	A_T.wav	AV_T	1	1	0	1	224234	150	1	491	224725
Exp3	6	Exp3-6-1	59.937	1.0.0.144	1	right	yuanbixin	-628129579	2.0.10.242	2.0.10.242	09-13-2019	2019-09-13 03:22:33	11:22:33	male	2.0.10.147	87	Red_C_2.bmp	1903-06-09	0		0	0	226486	0		0	0	NULL	NULL	NULL	High	run1	1	List2	Catch.wav	V_T	1	1	1	1	226336	150	1	516	226852
Exp3	6	Exp3-6-1	59.937	1.0.0.144	1	right	yuanbixin	-628129579	2.0.10.242	2.0.10.242	09-13-2019	2019-09-13 03:22:33	11:22:33	male	2.0.10.147	88	Blue_C_2.bmp	1902-05-03	0		0	0	228889	0		0	0	NULL	NULL	NULL	High	run1		List2	A_S.wav	AV_S	0		0	1	228739	150		0	0
Exp3	6	Exp3-6-1	59.937	1.0.0.144	1	right	yuanbixin	-628129579	2.0.10.242	2.0.10.242	09-13-2019	2019-09-13 03:22:33	11:22:33	male	2.0.10.147	89	Catch.bmp	1902-10-04	0		0	1	230958	0		0	0	NULL	NULL	NULL	High	run1	1	List2	A_T.wav	A_T	1	1	1	1	230807	151	1	605	231412
Exp3	6	Exp3-6-1	59.937	1.0.0.144	1	right	yuanbixin	-628129579	2.0.10.242	2.0.10.242	09-13-2019	2019-09-13 03:22:33	11:22:33	male	2.0.10.147	90	Red_C_2.bmp	1904-05-18	0		0	1	233127	0		0	0	NULL	NULL	NULL	High	run1	1	List2	A_T.wav	AV_T	1	1	1	1	232976	151	1	588	233564
Exp3	6	Exp3-6-1	59.937	1.0.0.144	1	right	yuanbixin	-628129579	2.0.10.242	2.0.10.242	09-13-2019	2019-09-13 03:22:33	11:22:33	male	2.0.10.147	91	Red_C_2.bmp	1904-02-09	0		0	0	235879	0		0	0	NULL	NULL	NULL	High	run1	1	List2	A_T.wav	AV_T	1	1	0	1	235729	150	1	579	236308
Exp3	6	Exp3-6-1	59.937	1.0.0.144	1	right	yuanbixin	-628129579	2.0.10.242	2.0.10.242	09-13-2019	2019-09-13 03:22:33	11:22:33	male	2.0.10.147	92	Catch.bmp	1902-07-19	0		0	0	238532	0		0	0	NULL	NULL	NULL	High	run1	1	List2	A_T.wav	A_T	1	1	0	1	238382	150	1	590	238972
Exp3	6	Exp3-6-1	59.937	1.0.0.144	1	right	yuanbixin	-628129579	2.0.10.242	2.0.10.242	09-13-2019	2019-09-13 03:22:33	11:22:33	male	2.0.10.147	93	Catch.bmp	1902-08-11	0		0	1	240618	0		0	0	NULL	NULL	NULL	High	run1	1	List2	A_T.wav	A_T	1	1	1	1	240467	151	1	681	241148
Exp3	6	Exp3-6-1	59.937	1.0.0.144	1	right	yuanbixin	-628129579	2.0.10.242	2.0.10.242	09-13-2019	2019-09-13 03:22:33	11:22:33	male	2.0.10.147	94	Catch.bmp	1903-02-27	0		0	0	242720	0		0	0	NULL	NULL	NULL	High	run1		List2	A_S.wav	A_S	0		0	1	242570	150		0	0
Exp3	6	Exp3-6-1	59.937	1.0.0.144	1	right	yuanbixin	-628129579	2.0.10.242	2.0.10.242	09-13-2019	2019-09-13 03:22:33	11:22:33	male	2.0.10.147	95	Red_C.bmp	1903-10-18	0		0	0	245089	0		0	0	NULL	NULL	NULL	High	run1		List2	Catch.wav	V_S	0		1	1	244939	150		0	0
Exp3	6	Exp3-6-1	59.937	1.0.0.144	1	right	yuanbixin	-628129579	2.0.10.242	2.0.10.242	09-13-2019	2019-09-13 03:22:33	11:22:33	male	2.0.10.147	96	Catch.bmp	1902-10-16	0		0	0	247758	0		0	0	NULL	NULL	NULL	High	run1	1	List2	A_T.wav	A_T	1	1	1	1	247608	150	1	372	247980
Exp3	6	Exp3-6-1	59.937	1.0.0.144	1	right	yuanbixin	-628129579	2.0.10.242	2.0.10.242	09-13-2019	2019-09-13 03:22:33	11:22:33	male	2.0.10.147	97	Blue_S_2.bmp	1902-11-02	0		0	0	249927	0		0	0	NULL	NULL	NULL	High	run1	1	List2	Catch.wav	V_T	1	1	1	1	249777	150	1	539	250316
Exp3	6	Exp3-6-1	59.937	1.0.0.144	1	right	yuanbixin	-628129579	2.0.10.242	2.0.10.242	09-13-2019	2019-09-13 03:22:33	11:22:33	male	2.0.10.147	98	Catch.bmp	1904-02-05	0		0	0	252113	0		0	0	NULL	NULL	NULL	High	run1		List2	A_S.wav	A_S	0		0	1	251963	150		0	0
Exp3	6	Exp3-6-1	59.937	1.0.0.144	1	right	yuanbixin	-628129579	2.0.10.242	2.0.10.242	09-13-2019	2019-09-13 03:22:33	11:22:33	male	2.0.10.147	99	Red_S_2.bmp	1902-05-21	0		0	0	254816	0		0	0	NULL	NULL	NULL	High	run1		List2	Catch.wav	V_S	0		0	2	254666	150		0	0
Exp3	6	Exp3-6-1	59.937	1.0.0.144	1	right	yuanbixin	-628129579	2.0.10.242	2.0.10.242	09-13-2019	2019-09-13 03:22:33	11:22:33	male	2.0.10.147	100	Blue_C.bmp	1903-09-22	0		0	0	256901	0		0	0	NULL	NULL	NULL	High	Run1		List2	Catch.wav	V_S	0		0	1	256751	150		0	0
Exp3	6	Exp3-6-1	59.937	1.0.0.144	1	right	yuanbixin	-628129579	2.0.10.242	2.0.10.242	09-13-2019	2019-09-13 03:22:33	11:22:33	male	2.0.10.147	101	Red_C_2.bmp	1903-04-11	0		0	0	259487	0		0	0	NULL	NULL	NULL	High	run1	1	List2	A_T.wav	AV_T	1	1	1	1	259337	150	1	410	259747
Exp3	6	Exp3-6-1	59.937	1.0.0.144	1	right	yuanbixin	-628129579	2.0.10.242	2.0.10.242	09-13-2019	2019-09-13 03:22:33	11:22:33	male	2.0.10.147	102	Catch.bmp	1902-11-23	0		0	1	261840	0		0	0	NULL	NULL	NULL	High	run1		List2	A_S.wav	A_S	0		1	1	261689	151		0	0
Exp3	6	Exp3-6-1	59.937	1.0.0.144	1	right	yuanbixin	-628129579	2.0.10.242	2.0.10.242	09-13-2019	2019-09-13 03:22:33	11:22:33	male	2.0.10.147	103	Catch.bmp	1904-01-23	0		0	1	264109	0		0	0	NULL	NULL	NULL	High	run1	1	List2	A_T.wav	A_T	1	1	1	1	263958	151	1	509	264467
Exp3	6	Exp3-6-1	59.937	1.0.0.144	1	right	yuanbixin	-628129579	2.0.10.242	2.0.10.242	09-13-2019	2019-09-13 03:22:33	11:22:33	male	2.0.10.147	104	Blue_S_2.bmp	1903-10-03	0		0	1	266745	0		0	0	NULL	NULL	NULL	High	run1	1	List2	A_T.wav	AV_T	1	1	1	1	266594	151	1	561	267155
Exp3	6	Exp3-6-1	59.937	1.0.0.144	1	right	yuanbixin	-628129579	2.0.10.242	2.0.10.242	09-13-2019	2019-09-13 03:22:33	11:22:33	male	2.0.10.147	105	Catch.bmp	1902-05-16	0		0	0	269264	0		0	0	NULL	NULL	NULL	High	run1		List2	A_S.wav	A_S	0		0	1	269114	150		0	0
Exp3	6	Exp3-6-1	59.937	1.0.0.144	1	right	yuanbixin	-628129579	2.0.10.242	2.0.10.242	09-13-2019	2019-09-13 03:22:33	11:22:33	male	2.0.10.147	106	Catch.bmp	1902-09-16	0		0	0	271349	0		0	0	NULL	NULL	NULL	High	run1	1	List2	A_T.wav	A_T	1	1	0	1	271199	150	1	620	271819
Exp3	6	Exp3-6-1	59.937	1.0.0.144	1	right	yuanbixin	-628129579	2.0.10.242	2.0.10.242	09-13-2019	2019-09-13 03:22:33	11:22:33	male	2.0.10.147	107	Red_C_2.bmp	1903-09-10	0		0	1	273502	0		0	0	NULL	NULL	NULL	High	run1	1	List2	A_T.wav	AV_T	1	1	1	1	273351	151	1	468	273819
Exp3	6	Exp3-6-1	59.937	1.0.0.144	1	right	yuanbixin	-628129579	2.0.10.242	2.0.10.242	09-13-2019	2019-09-13 03:22:33	11:22:33	male	2.0.10.147	108	Red_C_2.bmp	1902-07-01	0		0	0	276004	0		0	0	NULL	NULL	NULL	High	run1	1	List2	Catch.wav	V_T	1	1	1	1	275854	150	1	485	276339
Exp3	6	Exp3-6-1	59.937	1.0.0.144	1	right	yuanbixin	-628129579	2.0.10.242	2.0.10.242	09-13-2019	2019-09-13 03:22:33	11:22:33	male	2.0.10.147	109	Catch.bmp	1904-01-05	0		0	0	278073	0		0	0	NULL	NULL	NULL	High	run1	1	List2	A_T.wav	A_T	1	1	1	1	277923	150	1	496	278419
Exp3	6	Exp3-6-1	59.937	1.0.0.144	1	right	yuanbixin	-628129579	2.0.10.242	2.0.10.242	09-13-2019	2019-09-13 03:22:33	11:22:33	male	2.0.10.147	110	Blue_S_2.bmp	1903-04-10	0		0	0	280692	0		0	0	NULL	NULL	NULL	High	run1	1	List2	A_T.wav	AV_T	1	1	0	1	280542	150	1	349	280891
Exp3	6	Exp3-6-1	59.937	1.0.0.144	1	right	yuanbixin	-628129579	2.0.10.242	2.0.10.242	09-13-2019	2019-09-13 03:22:33	11:22:33	male	2.0.10.147	111	Blue_S_2.bmp	1903-01-31	0		0	0	283045	0		0	0	NULL	NULL	NULL	High	run1	1	List2	A_T.wav	AV_T	1	1	0	1	282895	150	1	572	283467
Exp3	6	Exp3-6-1	59.937	1.0.0.144	1	right	yuanbixin	-628129579	2.0.10.242	2.0.10.242	09-13-2019	2019-09-13 03:22:33	11:22:33	male	2.0.10.147	112	Red_C.bmp	1904-01-28	0		0	1	285331	0		0	0	NULL	NULL	NULL	High	run1		List2	Catch.wav	V_S	0		1	1	285180	151		0	0
Exp3	6	Exp3-6-1	59.937	1.0.0.144	1	right	yuanbixin	-628129579	2.0.10.242	2.0.10.242	09-13-2019	2019-09-13 03:22:33	11:22:33	male	2.0.10.147	113	Catch.bmp	1902-05-20	0		0	0	288033	0		0	0	NULL	NULL	NULL	High	run1		List2	A_S.wav	A_S	0		1	1	287883	150		0	0
Exp3	6	Exp3-6-1	59.937	1.0.0.144	1	right	yuanbixin	-628129579	2.0.10.242	2.0.10.242	09-13-2019	2019-09-13 03:22:33	11:22:33	male	2.0.10.147	114	Blue_S_2.bmp	1903-04-25	0		0	0	290119	0		0	0	NULL	NULL	NULL	High	run1	1	List2	Catch.wav	V_T	1	1	0	1	289969	150	1	554	290523
Exp3	6	Exp3-6-1	59.937	1.0.0.144	1	right	yuanbixin	-628129579	2.0.10.242	2.0.10.242	09-13-2019	2019-09-13 03:22:33	11:22:33	male	2.0.10.147	115	Catch.bmp	1902-12-02	0		0	0	292488	0		0	0	NULL	NULL	NULL	High	run1	1	List2	A_T.wav	A_T	1	1	1	1	292338	150	1	1184	293522
Exp3	6	Exp3-6-1	59.937	1.0.0.144	1	right	yuanbixin	-628129579	2.0.10.242	2.0.10.242	09-13-2019	2019-09-13 03:22:33	11:22:33	male	2.0.10.147	116	Catch.bmp	1903-08-10	0		0	0	294757	0		0	0	NULL	NULL	NULL	High	run1	1	List2	A_T.wav	A_T	1	1	0	1	294607	150	1	467	295074
Exp3	6	Exp3-6-1	59.937	1.0.0.144	1	right	yuanbixin	-628129579	2.0.10.242	2.0.10.242	09-13-2019	2019-09-13 03:22:33	11:22:33	male	2.0.10.147	117	Blue_S_2.bmp	1903-09-22	0		0	0	297226	0		0	0	NULL	NULL	NULL	High	run1	1	List2	Catch.wav	V_T	1	1	1	1	297076	150	1	486	297562
Exp3	6	Exp3-6-1	59.937	1.0.0.144	1	right	yuanbixin	-628129579	2.0.10.242	2.0.10.242	09-13-2019	2019-09-13 03:22:33	11:22:33	male	2.0.10.147	118	Catch.bmp	1902-11-09	0		1	0	299745	0		0	0	NULL	NULL	NULL	High	run1	1	List2	A_T.wav	A_T	1	1	1	1	299595	150	1	535	300130
Exp3	6	Exp3-6-1	59.937	1.0.0.144	1	right	yuanbixin	-628129579	2.0.10.242	2.0.10.242	09-13-2019	2019-09-13 03:22:33	11:22:33	male	2.0.10.147	119	Red_C_2.bmp	1903-02-17	0		0	0	301948	0		0	0	NULL	NULL	NULL	High	run1	1	List2	A_T.wav	AV_T	1	1	0	1	301798	150	1	540	302338
Exp3	6	Exp3-6-1	59.937	1.0.0.144	1	right	yuanbixin	-628129579	2.0.10.242	2.0.10.242	09-13-2019	2019-09-13 03:22:33	11:22:33	male	2.0.10.147	120	Blue_S_2.bmp	1903-06-16	0		0	0	304250	0		0	0	NULL	NULL	NULL	High	run1	1	List2	Catch.wav	V_T	1	1	1	1	304100	150	1	462	304562
Exp3	6	Exp3-6-1	59.937	1.0.0.144	1	right	yuanbixin	-628129579	2.0.10.242	2.0.10.242	09-13-2019	2019-09-13 03:22:33	11:22:33	male	2.0.10.147	121	Red_S.bmp	1902-06-18	0		0	0	306669	0		0	0	NULL	NULL	NULL	High	run1		List2	A_S.wav	AV_S	0		1	1	306519	150		0	0
Exp3	6	Exp3-6-1	59.937	1.0.0.144	1	right	yuanbixin	-628129579	2.0.10.242	2.0.10.242	09-13-2019	2019-09-13 03:22:33	11:22:33	male	2.0.10.147	122	Blue_S_2.bmp	1902-10-23	0		0	0	308788	0		0	0	NULL	NULL	NULL	High	run1	1	List2	A_T.wav	AV_T	1	1	0	1	308638	150	1	380	309018
Exp3	6	Exp3-6-1	59.937	1.0.0.144	1	right	yuanbixin	-628129579	2.0.10.242	2.0.10.242	09-13-2019	2019-09-13 03:22:33	11:22:33	male	2.0.10.147	123	Blue_S_2.bmp	1903-03-08	0		0	0	310974	0		0	0	NULL	NULL	NULL	High	run1	1	List2	A_T.wav	AV_T	1	1	0	1	310824	150	1	794	311618
Exp3	6	Exp3-6-1	59.937	1.0.0.144	1	right	yuanbixin	-628129579	2.0.10.242	2.0.10.242	09-13-2019	2019-09-13 03:22:33	11:22:33	male	2.0.10.147	124	Red_S.bmp	1903-10-10	0		0	0	313293	0		0	0	NULL	NULL	NULL	High	run1		List2	Catch.wav	V_S	0		1	1	313143	150		0	0
Exp3	6	Exp3-6-1	59.937	1.0.0.144	1	right	yuanbixin	-628129579	2.0.10.242	2.0.10.242	09-13-2019	2019-09-13 03:22:33	11:22:33	male	2.0.10.147	125	Red_C.bmp	1903-12-25	0		0	1	315896	0		0	0	NULL	NULL	NULL	High	run1		List2	Catch.wav	V_S	0		0	1	315745	151		0	0
Exp3	6	Exp3-6-1	59.937	1.0.0.144	1	right	yuanbixin	-628129579	2.0.10.242	2.0.10.242	09-13-2019	2019-09-13 03:22:33	11:22:33	male	2.0.10.147	126	Blue_S_2.bmp	1903-05-27	0		0	0	318565	0		0	0	NULL	NULL	NULL	High	run1	1	List2	Catch.wav	V_T	1	1	0	1	318415	150	1	643	319058
Exp3	6	Exp3-6-1	59.937	1.0.0.144	1	right	yuanbixin	-628129579	2.0.10.242	2.0.10.242	09-13-2019	2019-09-13 03:22:33	11:22:33	male	2.0.10.147	127	Blue_S_2.bmp	1902-05-10	0		0	0	320967	0		0	0	NULL	NULL	NULL	High	run1	1	List2	Catch.wav	V_T	1	1	0	1	320817	150	1	562	321379
Exp3	6	Exp3-6-1	59.937	1.0.0.144	1	right	yuanbixin	-628129579	2.0.10.242	2.0.10.242	09-13-2019	2019-09-13 03:22:33	11:22:33	male	2.0.10.147	128	Red_C_2.bmp	1903-06-03	0		0	0	322986	0		0	0	NULL	NULL	NULL	High	run1	1	List2	Catch.wav	V_T	1	1	0	1	322836	150	1	710	323546
Exp3	6	Exp3-6-1	59.937	1.0.0.144	1	right	yuanbixin	-628129579	2.0.10.242	2.0.10.242	09-13-2019	2019-09-13 03:22:33	11:22:33	male	2.0.10.147	129	Catch.bmp	1903-11-26	0		0	1	325389	0		0	0	NULL	NULL	NULL	High	run1	1	List2	A_T.wav	A_T	1	1	1	1	325238	151	1	780	326018
Exp3	6	Exp3-6-1	59.937	1.0.0.144	1	right	yuanbixin	-628129579	2.0.10.242	2.0.10.242	09-13-2019	2019-09-13 03:22:33	11:22:33	male	2.0.10.147	130	Catch.bmp	1903-09-11	0		0	1	327975	0		0	0	NULL	NULL	NULL	High	run1		List2	A_S.wav	A_S	0		1	1	327824	151		0	0
Exp3	6	Exp3-6-1	59.937	1.0.0.144	1	right	yuanbixin	-628129579	2.0.10.242	2.0.10.242	09-13-2019	2019-09-13 03:22:33	11:22:33	male	2.0.10.147	131	Blue_S_2.bmp	1902-09-06	0		0	0	330527	0		0	0	NULL	NULL	NULL	High	run1	1	List2	A_T.wav	AV_T	1	1	0	1	330377	150	1	736	331113
Exp3	6	Exp3-6-1	59.937	1.0.0.144	1	right	yuanbixin	-628129579	2.0.10.242	2.0.10.242	09-13-2019	2019-09-13 03:22:33	11:22:33	male	2.0.10.147	132	Blue_S_2.bmp	1902-08-21	0		0	0	332663	0		0	0	NULL	NULL	NULL	High	run1	1	List2	Catch.wav	V_T	1	1	1	1	332513	150	1	496	333009
Exp3	6	Exp3-6-1	59.937	1.0.0.144	1	right	yuanbixin	-628129579	2.0.10.242	2.0.10.242	09-13-2019	2019-09-13 03:22:33	11:22:33	male	2.0.10.147	133	Red_C_2.bmp	1902-04-30	0		0	0	334782	0		0	0	NULL	NULL	NULL	High	run1	1	List2	A_T.wav	AV_T	1	1	0	2	334632	150	1	489	335121
Exp3	6	Exp3-6-1	59.937	1.0.0.144	1	right	yuanbixin	-628129579	2.0.10.242	2.0.10.242	09-13-2019	2019-09-13 03:22:33	11:22:33	male	2.0.10.147	134	Catch.bmp	1902-08-06	0		0	0	336784	0		0	0	NULL	NULL	NULL	High	run1	1	List2	A_T.wav	A_T	1	1	0	1	336634	150	1	447	337081
Exp3	6	Exp3-6-1	59.937	1.0.0.144	1	right	yuanbixin	-628129579	2.0.10.242	2.0.10.242	09-13-2019	2019-09-13 03:22:33	11:22:33	male	2.0.10.147	135	Blue_S.bmp	1903-07-16	0		0	0	338886	0		0	0	NULL	NULL	NULL	High	run1		List2	A_S.wav	AV_S	0		0	1	338736	150		0	0
Exp3	6	Exp3-6-1	59.937	1.0.0.144	1	right	yuanbixin	-628129579	2.0.10.242	2.0.10.242	09-13-2019	2019-09-13 03:22:33	11:22:33	male	2.0.10.147	136	Blue_S_2.bmp	1902-05-30	0		0	1	341389	0		0	0	NULL	NULL	NULL	High	run1	1	List2	Catch.wav	V_T	1	1	1	1	341238	151	1	444	341682
Exp3	6	Exp3-6-1	59.937	1.0.0.144	1	right	yuanbixin	-628129579	2.0.10.242	2.0.10.242	09-13-2019	2019-09-13 03:22:33	11:22:33	male	2.0.10.147	137	Catch.bmp	1903-03-14	0		0	0	343424	0		0	0	NULL	NULL	NULL	High	run1	1	List2	A_T.wav	A_T	1	1	1	1	343274	150	1	599	343873
Exp3	6	Exp3-6-1	59.937	1.0.0.144	1	right	yuanbixin	-628129579	2.0.10.242	2.0.10.242	09-13-2019	2019-09-13 03:22:33	11:22:33	male	2.0.10.147	138	Catch.bmp	1903-03-16	0		0	0	345743	0		0	0	NULL	NULL	NULL	High	run1		List2	A_S.wav	A_S	0		0	1	345593	150		0	0
Exp3	6	Exp3-6-1	59.937	1.0.0.144	1	right	yuanbixin	-628129579	2.0.10.242	2.0.10.242	09-13-2019	2019-09-13 03:22:33	11:22:33	male	2.0.10.147	139	Catch.bmp	1903-12-12	0		0	1	348146	0		0	0	NULL	NULL	NULL	High	run1	1	List2	A_T.wav	A_T	1	1	1	1	347995	151	1	398	348393
Exp3	6	Exp3-6-1	59.937	1.0.0.144	1	right	yuanbixin	-628129579	2.0.10.242	2.0.10.242	09-13-2019	2019-09-13 03:22:33	11:22:33	male	2.0.10.147	140	Catch.bmp	1902-11-16	0		0	0	350748	0		0	0	NULL	NULL	NULL	High	run1		List2	A_S.wav	A_S	0		0	1	350598	150		0	0
Exp3	6	Exp3-6-1	59.937	1.0.0.144	1	right	yuanbixin	-628129579	2.0.10.242	2.0.10.242	09-13-2019	2019-09-13 03:22:33	11:22:33	male	2.0.10.147	141	Catch.bmp	1903-03-15	0		0	1	353001	1167		0	0	NULL	NULL	NULL	High	run1		List2	A_S.wav	A_S	1		1	1	352850	151		0	0
Exp3	6	Exp3-6-1	59.937	1.0.0.144	1	right	yuanbixin	-628129579	2.0.10.242	2.0.10.242	09-13-2019	2019-09-13 03:22:33	11:22:33	male	2.0.10.147	142	Catch.bmp	1902-12-12	0		0	0	357021	0		0	0	NULL	NULL	NULL	High	run1	1	List2	A_T.wav	A_T	1	1	0	1	356871	150	1	418	357289
Exp3	6	Exp3-6-1	59.937	1.0.0.144	1	right	yuanbixin	-628129579	2.0.10.242	2.0.10.242	09-13-2019	2019-09-13 03:22:33	11:22:33	male	2.0.10.147	143	Red_C_2.bmp	1903-04-13	0		0	0	359257	0		0	0	NULL	NULL	NULL	High	run1	1	List2	Catch.wav	V_T	1	1	1	1	359107	150	1	454	359561
Exp3	6	Exp3-6-1	59.937	1.0.0.144	1	right	yuanbixin	-628129579	2.0.10.242	2.0.10.242	09-13-2019	2019-09-13 03:22:33	11:22:33	male	2.0.10.147	144	Catch.bmp	1903-10-22	0		1	0	361609	0		0	0	NULL	NULL	NULL	High	run1	1	List2	A_T.wav	A_T	1	1	1	1	361459	150	1	438	361897
Exp3	6	Exp3-6-1	59.937	1.0.0.144	1	right	yuanbixin	-628129579	2.0.10.242	2.0.10.242	09-13-2019	2019-09-13 03:22:33	11:22:33	male	2.0.10.147	145	Catch.bmp	1903-05-25	0		0	0	364162	0		0	0	NULL	NULL	NULL	High	run1	1	List2	A_T.wav	A_T	1	1	0	1	364012	150	1	420	364432
Exp3	6	Exp3-6-1	59.937	1.0.0.144	1	right	yuanbixin	-628129579	2.0.10.242	2.0.10.242	09-13-2019	2019-09-13 03:22:33	11:22:33	male	2.0.10.147	146	Blue_S_2.bmp	1902-05-02	0		0	1	366565	0		0	0	NULL	NULL	NULL	High	run1	1	List2	A_T.wav	AV_T	1	1	1	1	366414	151	1	522	366936
Exp3	6	Exp3-6-1	59.937	1.0.0.144	1	right	yuanbixin	-628129579	2.0.10.242	2.0.10.242	09-13-2019	2019-09-13 03:22:33	11:22:33	male	2.0.10.147	147	Red_C_2.bmp	1902-09-05	0		0	1	368567	0		0	0	NULL	NULL	NULL	High	run1	1	List2	Catch.wav	V_T	1	1	1	1	368416	151	1	521	368937
Exp3	6	Exp3-6-1	59.937	1.0.0.144	1	right	yuanbixin	-628129579	2.0.10.242	2.0.10.242	09-13-2019	2019-09-13 03:22:33	11:22:33	male	2.0.10.147	148	Blue_S_2.bmp	1902-05-30	0		0	0	370702	0		0	0	NULL	NULL	NULL	High	run1	1	List2	A_T.wav	AV_T	1	1	1	1	370552	150	1	448	371000
Exp3	6	Exp3-6-1	59.937	1.0.0.144	1	right	yuanbixin	-628129579	2.0.10.242	2.0.10.242	09-13-2019	2019-09-13 03:22:33	11:22:33	male	2.0.10.147	149	Blue_S_2.bmp	1903-01-22	0		0	1	372738	0		0	0	NULL	NULL	NULL	High	run1	1	List2	Catch.wav	V_T	1	1	1	1	372587	151	1	493	373080
Exp3	6	Exp3-6-1	59.937	1.0.0.144	1	right	yuanbixin	-628129579	2.0.10.242	2.0.10.242	09-13-2019	2019-09-13 03:22:33	11:22:33	male	2.0.10.147	150	Catch.bmp	1903-01-22	0		0	1	375007	0		0	0	NULL	NULL	NULL	High	run1	1	List2	A_T.wav	A_T	1	1	1	1	374856	151	1	481	375337
Exp3	6	Exp3-6-1	59.937	1.0.0.144	1	right	yuanbixin	-628129579	2.0.10.242	2.0.10.242	09-13-2019	2019-09-13 03:22:33	11:22:33	male	2.0.10.147	151	Red_C_2.bmp	1902-07-13	0		0	0	377276	0		0	0	NULL	NULL	NULL	High	run1	1	List2	Catch.wav	V_T	1	1	0	2	377126	150	1	507	377633
Exp3	6	Exp3-6-1	59.937	1.0.0.144	1	right	yuanbixin	-628129579	2.0.10.242	2.0.10.242	09-13-2019	2019-09-13 03:22:33	11:22:33	male	2.0.10.147	152	Red_C_2.bmp	1902-04-03	0		0	0	379361	0		0	0	NULL	NULL	NULL	High	run1	1	List2	Catch.wav	V_T	1	1	0	1	379211	150	1	461	379672
Exp3	6	Exp3-6-1	59.937	1.0.0.144	1	right	yuanbixin	-628129579	2.0.10.242	2.0.10.242	09-13-2019	2019-09-13 03:22:33	11:22:33	male	2.0.10.147	153	Blue_S_2.bmp	1904-03-02	0		0	1	381347	0		0	0	NULL	NULL	NULL	High	run1	1	List2	A_T.wav	AV_T	1	1	1	1	381196	151	1	436	381632
Exp3	6	Exp3-6-1	59.937	1.0.0.144	1	right	yuanbixin	-628129579	2.0.10.242	2.0.10.242	09-13-2019	2019-09-13 03:22:33	11:22:33	male	2.0.10.147	154	Red_C_2.bmp	1903-09-29	0		0	1	384033	0		0	0	NULL	NULL	NULL	High	run1	1	List2	A_T.wav	AV_T	1	1	1	1	383882	151	1	438	384320
Exp3	6	Exp3-6-1	59.937	1.0.0.144	1	right	yuanbixin	-628129579	2.0.10.242	2.0.10.242	09-13-2019	2019-09-13 03:22:33	11:22:33	male	2.0.10.147	155	Red_S_2.bmp	1904-03-19	0		0	0	386552	0		0	0	NULL	NULL	NULL	High	run1		List2	Catch.wav	V_S	0		1	1	386402	150	1	398	386800
Exp3	6	Exp3-6-1	59.937	1.0.0.144	1	right	yuanbixin	-628129579	2.0.10.242	2.0.10.242	09-13-2019	2019-09-13 03:22:33	11:22:33	male	2.0.10.147	156	Blue_S_2.bmp	1903-07-03	0		0	0	389255	0		0	0	NULL	NULL	NULL	High	run1	1	List2	Catch.wav	V_T	1	1	0	1	389105	150	1	559	389664
Exp3	6	Exp3-6-1	59.937	1.0.0.144	1	right	yuanbixin	-628129579	2.0.10.242	2.0.10.242	09-13-2019	2019-09-13 03:22:33	11:22:33	male	2.0.10.147	157	Red_C_2.bmp	1902-10-15	0		0	1	391691	0		0	0	NULL	NULL	NULL	High	run1	1	List2	Catch.wav	V_T	1	1	1	1	391540	151	1	348	391888
Exp3	6	Exp3-6-1	59.937	1.0.0.144	1	right	yuanbixin	-628129579	2.0.10.242	2.0.10.242	09-13-2019	2019-09-13 03:22:33	11:22:33	male	2.0.10.147	158	Catch.bmp	1903-05-05	0		1	0	393859	0		0	0	NULL	NULL	NULL	High	run1	1	List2	A_T.wav	A_T	1	1	1	1	393709	150	1	563	394272
Exp3	6	Exp3-6-1	59.937	1.0.0.144	1	right	yuanbixin	-628129579	2.0.10.242	2.0.10.242	09-13-2019	2019-09-13 03:22:33	11:22:33	male	2.0.10.147	159	Red_C_2.bmp	1903-12-10	0		0	1	396229	0		0	0	NULL	NULL	NULL	High	run1	1	List2	A_T.wav	AV_T	1	1	1	1	396078	151	1	481	396559
Exp3	6	Exp3-6-1	59.937	1.0.0.144	1	right	yuanbixin	-628129579	2.0.10.242	2.0.10.242	09-13-2019	2019-09-13 03:22:33	11:22:33	male	2.0.10.147	160	Blue_S_2.bmp	1903-11-21	0		0	0	398831	0		0	0	NULL	NULL	NULL	High	run1	1	List2	A_T.wav	AV_T	1	1	0	1	398681	150	1	494	399175
Exp3	6	Exp3-6-1	59.937	1.0.0.144	1	right	yuanbixin	-628129579	2.0.10.242	2.0.10.242	09-13-2019	2019-09-13 03:22:33	11:22:33	male	2.0.10.147	161	Blue_S_2.bmp	1902-10-13	0		0	1	401401	0		0	0	NULL	NULL	NULL	High	run1	1	List2	Catch.wav	V_T	1	1	1	1	401250	151	1	717	401967
Exp3	6	Exp3-6-1	59.937	1.0.0.144	1	right	yuanbixin	-628129579	2.0.10.242	2.0.10.242	09-13-2019	2019-09-13 03:22:33	11:22:33	male	2.0.10.147	162	Catch.bmp	1902-03-18	0		0	1	403570	0		0	0	NULL	NULL	NULL	High	run1	1	List2	A_T.wav	A_T	1	1	1	1	403419	151	1	516	403935
Exp3	6	Exp3-6-1	59.937	1.0.0.144	1	right	yuanbixin	-628129579	2.0.10.242	2.0.10.242	09-13-2019	2019-09-13 03:22:33	11:22:33	male	2.0.10.147	163	Red_C_2.bmp	1902-09-07	0		0	0	405538	0		0	0	NULL	NULL	NULL	High	run1	1	List2	A_T.wav	AV_T	1	1	0	1	405388	150	1	787	406175
Exp3	6	Exp3-6-1	59.937	1.0.0.144	1	right	yuanbixin	-628129579	2.0.10.242	2.0.10.242	09-13-2019	2019-09-13 03:22:33	11:22:33	male	2.0.10.147	164	Red_C_2.bmp	1904-04-27	0		0	0	407674	0		0	0	NULL	NULL	NULL	High	run1	1	List2	Catch.wav	V_T	1	1	1	1	407524	150	1	443	407967
Exp3	6	Exp3-6-1	59.937	1.0.0.144	1	right	yuanbixin	-628129579	2.0.10.242	2.0.10.242	09-13-2019	2019-09-13 03:22:33	11:22:33	male	2.0.10.147	165	Blue_S_2.bmp	1902-10-31	0		0	0	410410	0		0	0	NULL	NULL	NULL	High	run1	1	List2	A_T.wav	AV_T	1	1	1	1	410260	150	1	475	410735
Exp3	6	Exp3-6-1	59.937	1.0.0.144	1	right	yuanbixin	-628129579	2.0.10.242	2.0.10.242	09-13-2019	2019-09-13 03:22:33	11:22:33	male	2.0.10.147	166	Red_S_2.bmp	1902-04-08	0		0	1	412596	0		0	0	NULL	NULL	NULL	High	run1		List2	A_S.wav	AV_S	0		1	1	412445	151	1	482	412927
Exp3	6	Exp3-6-1	59.937	1.0.0.144	1	right	yuanbixin	-628129579	2.0.10.242	2.0.10.242	09-13-2019	2019-09-13 03:22:33	11:22:33	male	2.0.10.147	167	Red_C_2.bmp	1904-05-17	0		0	0	414581	0		0	0	NULL	NULL	NULL	High	run1	1	List2	Catch.wav	V_T	1	1	1	1	414431	150	1	504	414935
Exp3	6	Exp3-6-1	59.937	1.0.0.144	1	right	yuanbixin	-628129579	2.0.10.242	2.0.10.242	09-13-2019	2019-09-13 03:22:33	11:22:33	male	2.0.10.147	168	Blue_S_2.bmp	1902-10-28	0		0	0	417334	0		0	0	NULL	NULL	NULL	High	run1	1	List2	Catch.wav	V_T	1	1	0	1	417184	150	1	495	417679
Exp3	6	Exp3-6-1	59.937	1.0.0.144	1	right	yuanbixin	-628129579	2.0.10.242	2.0.10.242	09-13-2019	2019-09-13 03:22:33	11:22:33	male	2.0.10.147	169	Red_C_2.bmp	1903-01-16	0		0	0	419519	0		0	0	NULL	NULL	NULL	High	run1	1	List2	A_T.wav	AV_T	1	1	1	1	419369	150	1	534	419903
Exp3	6	Exp3-6-1	59.937	1.0.0.144	1	right	yuanbixin	-628129579	2.0.10.242	2.0.10.242	09-13-2019	2019-09-13 03:22:33	11:22:33	male	2.0.10.147	170	Blue_S_2.bmp	1902-07-15	0		0	0	421788	0		0	0	NULL	NULL	NULL	High	run1	1	List2	A_T.wav	AV_T	1	1	0	1	421638	150	1	570	422208
Exp3	6	Exp3-6-1	59.937	1.0.0.144	1	right	yuanbixin	-628129579	2.0.10.242	2.0.10.242	09-13-2019	2019-09-13 03:22:33	11:22:33	male	2.0.10.147	171	Red_C_2.bmp	1904-04-13	0		0	0	423874	0		0	0	NULL	NULL	NULL	High	run1	1	List2	Catch.wav	V_T	1	1	0	1	423724	150	1	451	424175
Exp3	6	Exp3-6-1	59.937	1.0.0.144	1	right	yuanbixin	-628129579	2.0.10.242	2.0.10.242	09-13-2019	2019-09-13 03:22:33	11:22:33	male	2.0.10.147	172	Red_C_2.bmp	1903-11-24	0		0	0	426593	0		0	0	NULL	NULL	NULL	High	run1	1	List2	Catch.wav	V_T	1	1	0	1	426443	150	1	540	426983
Exp3	6	Exp3-6-1	59.937	1.0.0.144	1	right	yuanbixin	-628129579	2.0.10.242	2.0.10.242	09-13-2019	2019-09-13 03:22:33	11:22:33	male	2.0.10.147	173	Blue_S_2.bmp	1903-09-02	0		0	0	429179	0		0	0	NULL	NULL	NULL	High	run1	1	List2	A_T.wav	AV_T	1	1	1	1	429029	150	1	594	429623
Exp3	6	Exp3-6-1	59.937	1.0.0.144	1	right	yuanbixin	-628129579	2.0.10.242	2.0.10.242	09-13-2019	2019-09-13 03:22:33	11:22:33	male	2.0.10.147	174	Blue_S_2.bmp	1904-04-24	0		0	0	431682	0		0	0	NULL	NULL	NULL	High	run1	1	List2	Catch.wav	V_T	1	1	1	1	431532	150	1	794	432326
Exp3	6	Exp3-6-1	59.937	1.0.0.144	1	right	yuanbixin	-628129579	2.0.10.242	2.0.10.242	09-13-2019	2019-09-13 03:22:33	11:22:33	male	2.0.10.147	175	Catch.bmp	1903-01-21	0		0	0	434418	0		0	0	NULL	NULL	NULL	High	run1	1	List2	A_T.wav	A_T	1	1	1	1	434268	150	1	434	434702
Exp3	6	Exp3-6-1	59.937	1.0.0.144	1	right	yuanbixin	-628129579	2.0.10.242	2.0.10.242	09-13-2019	2019-09-13 03:22:33	11:22:33	male	2.0.10.147	176	Catch.bmp	1902-09-11	0		0	0	436687	0		0	0	NULL	NULL	NULL	High	run1	1	List2	A_T.wav	A_T	1	1	0	1	436537	150	1	437	436974
Exp3	6	Exp3-6-1	59.937	1.0.0.144	1	right	yuanbixin	-628129579	2.0.10.242	2.0.10.242	09-13-2019	2019-09-13 03:22:33	11:22:33	male	2.0.10.147	177	Blue_S_2.bmp	1903-02-08	0		0	0	438823	0		0	0	NULL	NULL	NULL	High	run1	1	List2	Catch.wav	V_T	1	1	0	2	438673	150	1	557	439230
Exp3	6	Exp3-6-1	59.937	1.0.0.144	1	right	yuanbixin	-628129579	2.0.10.242	2.0.10.242	09-13-2019	2019-09-13 03:22:33	11:22:33	male	2.0.10.147	178	Red_C_2.bmp	1902-09-05	0		0	0	441108	0		0	0	NULL	NULL	NULL	High	run1	1	List2	Catch.wav	V_T	1	1	0	1	440958	150	1	552	441510
Exp3	6	Exp3-6-1	59.937	1.0.0.144	1	right	yuanbixin	-628129579	2.0.10.242	2.0.10.242	09-13-2019	2019-09-13 03:22:33	11:22:33	male	2.0.10.147	179	Catch.bmp	1903-11-09	0		0	0	443244	0		0	0	NULL	NULL	NULL	High	run1	1	List2	A_T.wav	A_T	1	1	1	1	443094	150	1	480	443574
Exp3	6	Exp3-6-1	59.937	1.0.0.144	1	right	yuanbixin	-628129579	2.0.10.242	2.0.10.242	09-13-2019	2019-09-13 03:22:33	11:22:33	male	2.0.10.147	180	Red_S.bmp	1903-08-19	0		0	0	445813	0		0	0	NULL	NULL	NULL	High	run1		List2	A_S.wav	AV_S	0		0	1	445663	150		0	0
Exp3	6	Exp3-6-1	59.937	1.0.0.144	1	right	yuanbixin	-628129579	2.0.10.242	2.0.10.242	09-13-2019	2019-09-13 03:22:33	11:22:33	male	2.0.10.147	181	Catch.bmp	1904-03-23	0		0	0	448349	0		0	0	NULL	NULL	NULL	High	run1	1	List2	A_T.wav	A_T	1	1	0	1	448199	150	1	416	448615
Exp3	6	Exp3-6-1	59.937	1.0.0.144	1	right	yuanbixin	-628129579	2.0.10.242	2.0.10.242	09-13-2019	2019-09-13 03:22:33	11:22:33	male	2.0.10.147	182	Blue_S.bmp	1902-12-21	0		0	0	451052	0		0	0	NULL	NULL	NULL	High	run1		List2	Catch.wav	V_S	0		1	1	450902	150		0	0
Exp3	6	Exp3-6-1	59.937	1.0.0.144	1	right	yuanbixin	-628129579	2.0.10.242	2.0.10.242	09-13-2019	2019-09-13 03:22:33	11:22:33	male	2.0.10.147	183	Red_C_2.bmp	1902-09-02	0		0	0	453371	0		0	0	NULL	NULL	NULL	High	run1	1	List2	A_T.wav	AV_T	1	1	1	1	453221	150	1	537	453758
Exp3	6	Exp3-6-1	59.937	1.0.0.144	1	right	yuanbixin	-628129579	2.0.10.242	2.0.10.242	09-13-2019	2019-09-13 03:22:33	11:22:33	male	2.0.10.147	184	Red_S_2.bmp	1903-05-27	0		0	1	455507	0		0	0	NULL	NULL	NULL	High	run1		List2	A_S.wav	AV_S	0		1	1	455356	151	1	538	455894
Exp3	6	Exp3-6-1	59.937	1.0.0.144	1	right	yuanbixin	-628129579	2.0.10.242	2.0.10.242	09-13-2019	2019-09-13 03:22:33	11:22:33	male	2.0.10.147	185	Blue_S_2.bmp	1902-09-17	0		0	0	457909	0		0	0	NULL	NULL	NULL	High	run1	1	List2	Catch.wav	V_T	1	1	1	1	457759	150	1	671	458430
Exp3	6	Exp3-6-1	59.937	1.0.0.144	1	right	yuanbixin	-628129579	2.0.10.242	2.0.10.242	09-13-2019	2019-09-13 03:22:33	11:22:33	male	2.0.10.147	186	Catch.bmp	1902-04-01	0		0	0	460061	0		0	0	NULL	NULL	NULL	High	run1	1	List2	A_T.wav	A_T	1	1	1	1	459911	150	1	415	460326
Exp3	6	Exp3-6-1	59.937	1.0.0.144	1	right	yuanbixin	-628129579	2.0.10.242	2.0.10.242	09-13-2019	2019-09-13 03:22:33	11:22:33	male	2.0.10.147	187	Catch.bmp	1902-10-27	0		0	0	462030	0		0	0	NULL	NULL	NULL	High	run1		List2	A_S.wav	A_S	0		0	1	461880	150		0	0
Exp3	6	Exp3-6-1	59.937	1.0.0.144	1	right	yuanbixin	-628129579	2.0.10.242	2.0.10.242	09-13-2019	2019-09-13 03:22:33	11:22:33	male	2.0.10.147	188	Blue_C_2.bmp	1903-04-19	0		0	0	464266	0		0	0	NULL	NULL	NULL	High	run1		List2	A_S.wav	AV_S	0		0	2	464116	150		0	0
Exp3	6	Exp3-6-1	59.937	1.0.0.144	1	right	yuanbixin	-628129579	2.0.10.242	2.0.10.242	09-13-2019	2019-09-13 03:22:33	11:22:33	male	2.0.10.147	189	Blue_C.bmp	1903-09-11	0		0	0	466668	0		0	0	NULL	NULL	NULL	High	run1		List2	A_S.wav	AV_S	0		0	1	466518	150		0	0
Exp3	6	Exp3-6-1	59.937	1.0.0.144	1	right	yuanbixin	-628129579	2.0.10.242	2.0.10.242	09-13-2019	2019-09-13 03:22:33	11:22:33	male	2.0.10.147	190	Catch.bmp	1902-12-16	0		0	0	469221	0		0	0	NULL	NULL	NULL	High	run1	1	List2	A_T.wav	A_T	1	1	0	1	469071	150	1	438	469509
Exp3	6	Exp3-6-1	59.937	1.0.0.144	1	right	yuanbixin	-628129579	2.0.10.242	2.0.10.242	09-13-2019	2019-09-13 03:22:33	11:22:33	male	2.0.10.147	191	Catch.bmp	1903-11-11	0		1	0	471456	0		0	0	NULL	NULL	NULL	High	run1	1	List2	A_T.wav	A_T	1	1	0	1	471306	150	1	587	471893
Exp3	6	Exp3-6-1	59.937	1.0.0.144	1	right	yuanbixin	-628129579	2.0.10.242	2.0.10.242	09-13-2019	2019-09-13 03:22:33	11:22:33	male	2.0.10.147	192	Catch.bmp	1904-03-24	0		0	0	474026	0		0	0	NULL	NULL	NULL	High	run1	1	List2	A_T.wav	A_T	1	1	0	1	473876	150	1	441	474317
Exp3	6	Exp3-6-1	59.937	1.0.0.144	1	right	yuanbixin	-628129579	2.0.10.242	2.0.10.242	09-13-2019	2019-09-13 03:22:33	11:22:33	male	2.0.10.147	193	Blue_S_2.bmp	1903-06-26	0		0	1	476729	0		0	0	NULL	NULL	NULL	High	run1	1	List2	Catch.wav	V_T	1	1	1	1	476578	151	1	587	477165
Exp3	6	Exp3-6-1	59.937	1.0.0.144	1	right	yuanbixin	-628129579	2.0.10.242	2.0.10.242	09-13-2019	2019-09-13 03:22:33	11:22:33	male	2.0.10.147	194	Blue_S_2.bmp	1902-10-04	0		0	0	479164	0		0	0	NULL	NULL	NULL	High	run1	1	List2	Catch.wav	V_T	1	1	0	1	479014	150	1	527	479541
Exp3	6	Exp3-6-1	59.937	1.0.0.144	1	right	yuanbixin	-628129579	2.0.10.242	2.0.10.242	09-13-2019	2019-09-13 03:22:33	11:22:33	male	2.0.10.147	195	Catch.bmp	1902-04-11	0		0	0	481333	0		0	0	NULL	NULL	NULL	High	run1	1	List2	A_T.wav	A_T	1	1	1	1	481183	150	1	518	481701
Exp3	6	Exp3-6-1	59.937	1.0.0.144	1	right	yuanbixin	-628129579	2.0.10.242	2.0.10.242	09-13-2019	2019-09-13 03:22:33	11:22:33	male	2.0.10.147	196	Blue_S_2.bmp	1902-04-01	0		0	0	483319	0		0	0	NULL	NULL	NULL	High	run1	1	List2	Catch.wav	V_T	1	1	0	2	483169	150	1	580	483749
Exp3	6	Exp3-6-1	59.937	1.0.0.144	1	right	yuanbixin	-628129579	2.0.10.242	2.0.10.242	09-13-2019	2019-09-13 03:22:33	11:22:33	male	2.0.10.147	197	Red_C_2.bmp	1902-05-05	0		0	0	485304	0		0	0	NULL	NULL	NULL	High	run1	1	List2	A_T.wav	AV_T	1	1	1	1	485154	150	1	603	485757
Exp3	6	Exp3-6-1	59.937	1.0.0.144	1	right	yuanbixin	-628129579	2.0.10.242	2.0.10.242	09-13-2019	2019-09-13 03:22:33	11:22:33	male	2.0.10.147	198	Red_C_2.bmp	1904-04-20	0		0	0	487323	0		0	0	NULL	NULL	NULL	High	run1	1	List2	Catch.wav	V_T	1	1	1	1	487173	150	1	408	487581
Exp3	6	Exp3-6-1	59.937	1.0.0.144	1	right	yuanbixin	-628129579	2.0.10.242	2.0.10.242	09-13-2019	2019-09-13 03:22:33	11:22:33	male	2.0.10.147	199	Red_S.bmp	1904-01-19	0		0	0	490042	0		0	0	NULL	NULL	NULL	High	run1		List2	Catch.wav	V_S	0		0	1	489892	150		0	0
Exp3	6	Exp3-6-1	59.937	1.0.0.144	1	right	yuanbixin	-628129579	2.0.10.242	2.0.10.242	09-13-2019	2019-09-13 03:22:33	11:22:33	male	2.0.10.147	200	Catch.bmp	1904-05-09	0		1	0	492728	0		0	0	NULL	NULL	NULL	High	run1	1	List2	A_T.wav	A_T	1	1	1	1	492578	150	1	499	493077
Exp3	6	Exp3-6-1	59.937	1.0.0.144	1	right	yuanbixin	-628129579	2.0.10.242	2.0.10.242	09-13-2019	2019-09-13 03:22:33	11:22:33	male	2.0.10.147	201	Blue_S_2.bmp	1903-02-27	0		0	0	495481	0		0	0	NULL	NULL	NULL	High	run1	1	List2	Catch.wav	V_T	1	1	1	1	495331	150	1	754	496085
Exp3	6	Exp3-6-1	59.937	1.0.0.144	1	right	yuanbixin	-628129579	2.0.10.242	2.0.10.242	09-13-2019	2019-09-13 03:22:33	11:22:33	male	2.0.10.147	202	Blue_C.bmp	1902-11-04	0		0	0	497784	0		0	0	NULL	NULL	NULL	High	run1		List2	A_S.wav	AV_S	0		0	1	497634	150		0	0
Exp3	6	Exp3-6-1	59.937	1.0.0.144	1	right	yuanbixin	-628129579	2.0.10.242	2.0.10.242	09-13-2019	2019-09-13 03:22:33	11:22:33	male	2.0.10.147	203	Catch.bmp	1904-01-14	0		0	0	500036	0		0	0	NULL	NULL	NULL	High	run1		List2	A_S.wav	A_S	0		0	1	499886	150		0	0
Exp3	6	Exp3-6-1	59.937	1.0.0.144	1	right	yuanbixin	-628129579	2.0.10.242	2.0.10.242	09-13-2019	2019-09-13 03:22:33	11:22:33	male	2.0.10.147	204	Catch.bmp	1903-11-16	0		0	0	502722	0		0	0	NULL	NULL	NULL	High	run1	1	List2	A_T.wav	A_T	1	1	0	1	502572	150	1	376	502948
Exp3	6	Exp3-6-1	59.937	1.0.0.144	1	right	yuanbixin	-628129579	2.0.10.242	2.0.10.242	09-13-2019	2019-09-13 03:22:33	11:22:33	male	2.0.10.147	205	Red_C_2.bmp	1903-05-31	0		1	0	505291	0		0	0	NULL	NULL	NULL	High	run1	1	List2	A_T.wav	AV_T	1	1	0	1	505141	150	1	679	505820
Exp3	6	Exp3-6-1	59.937	1.0.0.144	1	right	yuanbixin	-628129579	2.0.10.242	2.0.10.242	09-13-2019	2019-09-13 03:22:33	11:22:33	male	2.0.10.147	206	Blue_S_2.bmp	1902-03-21	0		0	0	507694	0		0	0	NULL	NULL	NULL	High	run1	1	List2	A_T.wav	AV_T	1	1	0	1	507544	150	1	636	508180
Exp3	6	Exp3-6-1	59.937	1.0.0.144	1	right	yuanbixin	-628129579	2.0.10.242	2.0.10.242	09-13-2019	2019-09-13 03:22:33	11:22:33	male	2.0.10.147	207	Blue_S_2.bmp	1902-03-18	0		0	1	509663	0		0	0	NULL	NULL	NULL	High	run1	1	List2	A_T.wav	AV_T	1	1	1	1	509512	151	1	797	510309
Exp3	6	Exp3-6-1	59.937	1.0.0.144	1	right	yuanbixin	-628129579	2.0.10.242	2.0.10.242	09-13-2019	2019-09-13 03:22:33	11:22:33	male	2.0.10.147	208	Blue_S_2.bmp	1903-04-12	0		0	0	511631	0		0	0	NULL	NULL	NULL	High	run1	1	List2	A_T.wav	AV_T	1	1	0	1	511481	150	1	539	512020
Exp3	6	Exp3-6-1	59.937	1.0.0.144	1	right	yuanbixin	-628129579	2.0.10.242	2.0.10.242	09-13-2019	2019-09-13 03:22:33	11:22:33	male	2.0.10.147	209	Catch.bmp	1904-04-10	0		0	0	513984	0		0	0	NULL	NULL	NULL	High	run1	1	List2	A_T.wav	A_T	1	1	0	1	513834	150	1	562	514396
Exp3	6	Exp3-6-1	59.937	1.0.0.144	1	right	yuanbixin	-628129579	2.0.10.242	2.0.10.242	09-13-2019	2019-09-13 03:22:33	11:22:33	male	2.0.10.147	210	Red_C_2.bmp	1902-12-11	0		0	0	516703	0		0	0	NULL	NULL	NULL	High	run1	1	List2	A_T.wav	AV_T	1	1	0	1	516553	150	1	483	517036
Exp3	6	Exp3-6-1	59.937	1.0.0.144	1	right	yuanbixin	-628129579	2.0.10.242	2.0.10.242	09-13-2019	2019-09-13 03:22:33	11:22:33	male	2.0.10.147	211	Blue_S_2.bmp	1902-12-23	0		0	0	518939	0		0	0	NULL	NULL	NULL	High	run1	1	List2	Catch.wav	V_T	1	1	1	1	518789	150	1	543	519332
Exp3	6	Exp3-6-1	59.937	1.0.0.144	1	right	yuanbixin	-628129579	2.0.10.242	2.0.10.242	09-13-2019	2019-09-13 03:22:33	11:22:33	male	2.0.10.147	212	Red_C_2.bmp	1903-10-31	0		0	1	521175	0		0	0	NULL	NULL	NULL	High	run1	1	List2	Catch.wav	V_T	1	1	1	1	521024	151	1	620	521644
Exp3	6	Exp3-6-1	59.937	1.0.0.144	1	right	yuanbixin	-628129579	2.0.10.242	2.0.10.242	09-13-2019	2019-09-13 03:22:33	11:22:33	male	2.0.10.147	213	Red_C_2.bmp	1902-08-29	0		0	0	523727	0		0	0	NULL	NULL	NULL	High	run1	1	List2	Catch.wav	V_T	1	1	0	1	523577	150	1	435	524012
Exp3	6	Exp3-6-1	59.937	1.0.0.144	1	right	yuanbixin	-628129579	2.0.10.242	2.0.10.242	09-13-2019	2019-09-13 03:22:33	11:22:33	male	2.0.10.147	214	Red_C_2.bmp	1902-10-07	0		0	0	525846	0		0	0	NULL	NULL	NULL	High	run1	1	List2	Catch.wav	V_T	1	1	0	1	525696	150	1	517	526213
Exp3	6	Exp3-6-1	59.937	1.0.0.144	1	right	yuanbixin	-628129579	2.0.10.242	2.0.10.242	09-13-2019	2019-09-13 03:22:33	11:22:33	male	2.0.10.147	215	Catch.bmp	1902-12-25	0		0	0	528015	0		0	0	NULL	NULL	NULL	High	run1	1	List2	A_T.wav	A_T	1	1	0	1	527865	150	1	475	528340
Exp3	6	Exp3-6-1	59.937	1.0.0.144	1	right	yuanbixin	-628129579	2.0.10.242	2.0.10.242	09-13-2019	2019-09-13 03:22:33	11:22:33	male	2.0.10.147	216	Blue_S_2.bmp	1902-06-11	0		0	0	530267	0		0	0	NULL	NULL	NULL	High	run1	1	List2	A_T.wav	AV_T	1	1	0	1	530117	150	1	455	530572
Exp3	6	Exp3-6-1	59.937	1.0.0.144	1	right	yuanbixin	-628129579	2.0.10.242	2.0.10.242	09-13-2019	2019-09-13 03:22:33	11:22:33	male	2.0.10.147	217	Catch.bmp	1904-03-23	0		0	0	532319	0		0	0	NULL	NULL	NULL	High	run1	1	List2	A_T.wav	A_T	1	1	0	1	532169	150	1	674	532843
Exp3	6	Exp3-6-1	59.937	1.0.0.144	1	right	yuanbixin	-628129579	2.0.10.242	2.0.10.242	09-13-2019	2019-09-13 03:22:33	11:22:33	male	2.0.10.147	218	Blue_C.bmp	1902-12-02	0		0	0	535022	0		0	0	NULL	NULL	NULL	High	run1		List2	A_S.wav	AV_S	0		0	1	534872	150		0	0
Exp3	6	Exp3-6-1	59.937	1.0.0.144	1	right	yuanbixin	-628129579	2.0.10.242	2.0.10.242	09-13-2019	2019-09-13 03:22:33	11:22:33	male	2.0.10.147	219	Blue_S_2.bmp	1904-01-16	0		0	0	537308	0		0	0	NULL	NULL	NULL	High	run1	1	List2	Catch.wav	V_T	1	1	1	1	537158	150	1	429	537587
Exp3	6	Exp3-6-1	59.937	1.0.0.144	1	right	yuanbixin	-628129579	2.0.10.242	2.0.10.242	09-13-2019	2019-09-13 03:22:33	11:22:33	male	2.0.10.147	220	Blue_S_2.bmp	1902-03-10	0		0	0	539944	0		0	0	NULL	NULL	NULL	High	run1	1	List2	Catch.wav	V_T	1	1	0	1	539794	150	1	553	540347
Exp3	6	Exp3-6-1	59.937	1.0.0.144	1	right	yuanbixin	-628129579	2.0.10.242	2.0.10.242	09-13-2019	2019-09-13 03:22:33	11:22:33	male	2.0.10.147	221	Catch.bmp	1902-06-29	0		0	0	541896	0		0	0	NULL	NULL	NULL	High	run1	1	List2	A_T.wav	A_T	1	1	1	1	541746	150	1	626	542372
Exp3	6	Exp3-6-1	59.937	1.0.0.144	1	right	yuanbixin	-628129579	2.0.10.242	2.0.10.242	09-13-2019	2019-09-13 03:22:33	11:22:33	male	2.0.10.147	222	Catch.bmp	1902-04-23	0		0	0	543965	0		0	0	NULL	NULL	NULL	High	run1	1	List2	A_T.wav	A_T	1	1	0	1	543815	150	1	436	544251
Exp3	6	Exp3-6-1	59.937	1.0.0.144	1	right	yuanbixin	-628129579	2.0.10.242	2.0.10.242	09-13-2019	2019-09-13 03:22:33	11:22:33	male	2.0.10.147	223	Red_C_2.bmp	1903-03-15	0		0	0	545967	0		0	0	NULL	NULL	NULL	High	run1	1	List2	Catch.wav	V_T	1	1	1	1	545817	150	1	498	546315
Exp3	6	Exp3-6-1	59.937	1.0.0.144	1	right	yuanbixin	-628129579	2.0.10.242	2.0.10.242	09-13-2019	2019-09-13 03:22:33	11:22:33	male	2.0.10.147	224	Blue_S_2.bmp	1903-02-25	0		0	0	548286	0		0	0	NULL	NULL	NULL	High	run1	1	List2	Catch.wav	V_T	1	1	0	1	548136	150	1	395	548531
Exp3	6	Exp3-6-1	59.937	1.0.0.144	1	right	yuanbixin	-628129579	2.0.10.242	2.0.10.242	09-13-2019	2019-09-13 03:22:33	11:22:33	male	2.0.10.147	225	Blue_S_2.bmp	1903-07-17	0		0	0	550588	0		0	0	NULL	NULL	NULL	High	run1	1	List2	A_T.wav	AV_T	1	1	1	1	550438	150	1	334	550772
Exp3	6	Exp3-6-1	59.937	1.0.0.144	1	right	yuanbixin	-628129579	2.0.10.242	2.0.10.242	09-13-2019	2019-09-13 03:22:33	11:22:33	male	2.0.10.147	226	Blue_S.bmp	1902-06-14	0		0	0	553041	0		0	0	NULL	NULL	NULL	High	run1		List2	A_S.wav	AV_S	0		0	1	552891	150		0	0
Exp3	6	Exp3-6-1	59.937	1.0.0.144	1	right	yuanbixin	-628129579	2.0.10.242	2.0.10.242	09-13-2019	2019-09-13 03:22:33	11:22:33	male	2.0.10.147	227	Catch.bmp	1902-04-03	0		0	0	555160	0		0	0	NULL	NULL	NULL	High	run1	1	List2	A_T.wav	A_T	1	1	0	1	555010	150	1	449	555459
Exp3	6	Exp3-6-1	59.937	1.0.0.144	1	right	yuanbixin	-628129579	2.0.10.242	2.0.10.242	09-13-2019	2019-09-13 03:22:33	11:22:33	male	2.0.10.147	228	Red_C_2.bmp	1903-11-11	0		0	0	557145	0		0	0	NULL	NULL	NULL	High	run1	1	List2	Catch.wav	V_T	1	1	1	1	556995	150	1	568	557563
Exp3	6	Exp3-6-1	59.937	1.0.0.144	1	right	yuanbixin	-628129579	2.0.10.242	2.0.10.242	09-13-2019	2019-09-13 03:22:33	11:22:33	male	2.0.10.147	229	Catch.bmp	1903-01-04	0		0	0	559714	0		0	0	NULL	NULL	NULL	High	run1	1	List2	A_T.wav	A_T	1	1	1	1	559564	150	1	551	560115
Exp3	6	Exp3-6-1	59.937	1.0.0.144	1	right	yuanbixin	-628129579	2.0.10.242	2.0.10.242	09-13-2019	2019-09-13 03:22:33	11:22:33	male	2.0.10.147	230	Blue_S_2.bmp	1904-04-01	0		0	0	561967	0		0	0	NULL	NULL	NULL	High	run1	1	List2	Catch.wav	V_T	1	1	0	1	561817	150	1	442	562259
Exp3	6	Exp3-6-1	59.937	1.0.0.144	1	right	yuanbixin	-628129579	2.0.10.242	2.0.10.242	09-13-2019	2019-09-13 03:22:33	11:22:33	male	2.0.10.147	231	Catch.bmp	1903-12-28	0		0	1	564670	0		0	0	NULL	NULL	NULL	High	run1	1	List2	A_T.wav	A_T	1	1	1	1	564519	151	1	668	565187
Exp3	6	Exp3-6-1	59.937	1.0.0.144	1	right	yuanbixin	-628129579	2.0.10.242	2.0.10.242	09-13-2019	2019-09-13 03:22:33	11:22:33	male	2.0.10.147	232	Red_S.bmp	1902-05-23	0		0	0	567289	0		0	0	NULL	NULL	NULL	High	run1		List2	A_S.wav	AV_S	0		0	1	567139	150		0	0
Exp3	6	Exp3-6-1	59.937	1.0.0.144	1	right	yuanbixin	-628129579	2.0.10.242	2.0.10.242	09-13-2019	2019-09-13 03:22:33	11:22:33	male	2.0.10.147	233	Blue_C_2.bmp	1903-01-15	0		0	0	569374	0		0	0	NULL	NULL	NULL	High	run1		List2	Catch.wav	V_S	0		1	1	569224	150	1	946	570170
Exp3	6	Exp3-6-1	59.937	1.0.0.144	1	right	yuanbixin	-628129579	2.0.10.242	2.0.10.242	09-13-2019	2019-09-13 03:22:33	11:22:33	male	2.0.10.147	234	Blue_S_2.bmp	1904-01-18	0		0	0	571643	0		0	0	NULL	NULL	NULL	High	run1	1	List2	A_T.wav	AV_T	1	1	1	1	571493	150	1	637	572130
Exp3	6	Exp3-6-1	59.937	1.0.0.144	1	right	yuanbixin	-628129579	2.0.10.242	2.0.10.242	09-13-2019	2019-09-13 03:22:33	11:22:33	male	2.0.10.147	235	Red_C_2.bmp	1902-06-17	0		1	0	574279	0		0	0	NULL	NULL	NULL	High	run1	1	List2	A_T.wav	AV_T	1	1	0	1	574129	150	1	393	574522
Exp3	6	Exp3-6-1	59.937	1.0.0.144	1	right	yuanbixin	-628129579	2.0.10.242	2.0.10.242	09-13-2019	2019-09-13 03:22:33	11:22:33	male	2.0.10.147	236	Red_C_2.bmp	1903-05-07	0		0	1	576332	0		0	0	NULL	NULL	NULL	High	run1	1	List2	A_T.wav	AV_T	1	1	1	1	576181	151	1	541	576722
Exp3	6	Exp3-6-1	59.937	1.0.0.144	1	right	yuanbixin	-628129579	2.0.10.242	2.0.10.242	09-13-2019	2019-09-13 03:22:33	11:22:33	male	2.0.10.147	237	Red_C_2.bmp	1904-04-05	0		0	0	578717	0		0	0	NULL	NULL	NULL	High	run1	1	List2	A_T.wav	AV_T	1	1	0	1	578567	150	1	435	579002
Exp3	6	Exp3-6-1	59.937	1.0.0.144	1	right	yuanbixin	-628129579	2.0.10.242	2.0.10.242	09-13-2019	2019-09-13 03:22:33	11:22:33	male	2.0.10.147	238	Catch.bmp	1904-01-27	0		0	0	581437	0		0	0	NULL	NULL	NULL	High	run1		List2	A_S.wav	A_S	0		0	1	581287	150		0	0
Exp3	6	Exp3-6-1	59.937	1.0.0.144	1	right	yuanbixin	-628129579	2.0.10.242	2.0.10.242	09-13-2019	2019-09-13 03:22:33	11:22:33	male	2.0.10.147	239	Blue_S_2.bmp	1902-12-27	0		0	0	584140	0		0	0	NULL	NULL	NULL	High	run1	1	List2	Catch.wav	V_T	1	1	0	2	583990	150	1	572	584562
Exp3	6	Exp3-6-1	59.937	1.0.0.144	1	right	yuanbixin	-628129579	2.0.10.242	2.0.10.242	09-13-2019	2019-09-13 03:22:33	11:22:33	male	2.0.10.147	240	Blue_S_2.bmp	1902-06-23	0		0	0	586392	0		0	0	NULL	NULL	NULL	High	run1	1	List2	A_T.wav	AV_T	1	1	1	1	586242	150	1	865	587107
Exp3	6	Exp3-6-1	59.937	1.0.0.144	1	right	yuanbixin	-628129579	2.0.10.242	2.0.10.242	09-13-2019	2019-09-13 03:22:33	11:22:33	male	2.0.10.147	241	Blue_S_2.bmp	1903-01-13	0		0	0	588444	0		0	0	NULL	NULL	NULL	High	run1	1	List2	A_T.wav	AV_T	1	1	0	1	588294	150	1	364	588658
Exp3	6	Exp3-6-1	59.937	1.0.0.144	1	right	yuanbixin	-628129579	2.0.10.242	2.0.10.242	09-13-2019	2019-09-13 03:22:33	11:22:33	male	2.0.10.147	242	Blue_S_2.bmp	1902-08-29	0		0	0	590713	0		0	0	NULL	NULL	NULL	High	run1	1	List2	A_T.wav	AV_T	1	1	0	1	590563	150	1	383	590946
Exp3	6	Exp3-6-1	59.937	1.0.0.144	1	right	yuanbixin	-628129579	2.0.10.242	2.0.10.242	09-13-2019	2019-09-13 03:22:33	11:22:33	male	2.0.10.147	243	Red_C_2.bmp	1903-03-14	0		0	0	592832	0		0	0	NULL	NULL	NULL	High	run1	1	List2	Catch.wav	V_T	1	1	1	1	592682	150	1	440	593122
Exp3	6	Exp3-6-1	59.937	1.0.0.144	1	right	yuanbixin	-628129579	2.0.10.242	2.0.10.242	09-13-2019	2019-09-13 03:22:33	11:22:33	male	2.0.10.147	244	Blue_S_2.bmp	1903-07-16	0		0	0	595151	0		0	0	NULL	NULL	NULL	High	run1	1	List2	A_T.wav	AV_T	1	1	1	1	595001	150	1	497	595498
Exp3	6	Exp3-6-1	59.937	1.0.0.144	1	right	yuanbixin	-628129579	2.0.10.242	2.0.10.242	09-13-2019	2019-09-13 03:22:33	11:22:33	male	2.0.10.147	245	Catch.bmp	1902-10-18	0		0	1	597604	0		0	0	NULL	NULL	NULL	High	run1		List2	A_S.wav	A_S	0		1	1	597453	151		0	0
Exp3	6	Exp3-6-1	59.937	1.0.0.144	1	right	yuanbixin	-628129579	2.0.10.242	2.0.10.242	09-13-2019	2019-09-13 03:22:33	11:22:33	male	2.0.10.147	246	Catch.bmp	1903-07-19	0		0	0	599839	0		0	0	NULL	NULL	NULL	High	run1	1	List2	A_T.wav	A_T	1	1	0	1	599689	150	1	529	600218
Exp3	6	Exp3-6-1	59.937	1.0.0.144	1	right	yuanbixin	-628129579	2.0.10.242	2.0.10.242	09-13-2019	2019-09-13 03:22:33	11:22:33	male	2.0.10.147	247	Red_C_2.bmp	1904-01-21	0		0	0	602292	0		0	0	NULL	NULL	NULL	High	run1	1	List2	A_T.wav	AV_T	1	1	0	1	602142	150	1	460	602602
Exp3	6	Exp3-6-1	59.937	1.0.0.144	1	right	yuanbixin	-628129579	2.0.10.242	2.0.10.242	09-13-2019	2019-09-13 03:22:33	11:22:33	male	2.0.10.147	248	Blue_C_2.bmp	1904-05-16	0		0	0	604928	0		0	0	NULL	NULL	NULL	High	run1		List2	Catch.wav	V_S	0		1	1	604778	150		0	0
Exp3	6	Exp3-6-1	59.937	1.0.0.144	1	right	yuanbixin	-628129579	2.0.10.242	2.0.10.242	09-13-2019	2019-09-13 03:22:33	11:22:33	male	2.0.10.147	249	Red_C_2.bmp	1904-03-16	0		0	0	607747	0		0	0	NULL	NULL	NULL	High	run1	1	List2	A_T.wav	AV_T	1	1	1	1	607597	150	1	796	608393
Exp3	6	Exp3-6-1	59.937	1.0.0.144	1	right	yuanbixin	-628129579	2.0.10.242	2.0.10.242	09-13-2019	2019-09-13 03:22:33	11:22:33	male	2.0.10.147	250	Catch.bmp	1903-02-19	0		0	1	610434	0		0	0	NULL	NULL	NULL	High	run1	1	List2	A_T.wav	A_T	1	1	1	1	610283	151	1	438	610721
Exp3	6	Exp3-6-1	59.937	1.0.0.144	1	right	yuanbixin	-628129579	2.0.10.242	2.0.10.242	09-13-2019	2019-09-13 03:22:33	11:22:33	male	2.0.10.147	251	Red_S_2.bmp	1904-03-05	0		0	0	612736	0		0	0	NULL	NULL	NULL	High	run1		List2	A_S.wav	AV_S	0		0	1	612586	150		0	0
Exp3	6	Exp3-6-1	59.937	1.0.0.144	1	right	yuanbixin	-628129579	2.0.10.242	2.0.10.242	09-13-2019	2019-09-13 03:22:33	11:22:33	male	2.0.10.147	252	Blue_C_2.bmp	1903-09-16	0		0	0	615472	0		0	0	NULL	NULL	NULL	High	run1		List2	A_S.wav	AV_S	0		0	1	615322	150		0	0
Exp3	6	Exp3-6-1	59.937	1.0.0.144	1	right	yuanbixin	-628129579	2.0.10.242	2.0.10.242	09-13-2019	2019-09-13 03:22:33	11:22:33	male	2.0.10.147	253	Blue_C_2.bmp	1902-10-27	0		0	0	618058	0		0	0	NULL	NULL	NULL	High	run1		List2	Catch.wav	V_S	0		1	1	617908	150		0	0
Exp3	6	Exp3-6-1	59.937	1.0.0.144	1	right	yuanbixin	-628129579	2.0.10.242	2.0.10.242	09-13-2019	2019-09-13 03:22:33	11:22:33	male	2.0.10.147	254	Blue_S_2.bmp	1903-05-15	0		0	0	620294	0		0	0	NULL	NULL	NULL	High	run1	1	List2	A_T.wav	AV_T	1	1	0	1	620144	150	1	554	620698
Exp3	6	Exp3-6-1	59.937	1.0.0.144	1	right	yuanbixin	-628129579	2.0.10.242	2.0.10.242	09-13-2019	2019-09-13 03:22:33	11:22:33	male	2.0.10.147	255	Catch.bmp	1904-04-09	0		0	1	622680	0		0	0	NULL	NULL	NULL	High	run1	1	List2	A_T.wav	A_T	1	1	1	1	622529	151	1	512	623041
Exp3	6	Exp3-6-1	59.937	1.0.0.144	1	right	yuanbixin	-628129579	2.0.10.242	2.0.10.242	09-13-2019	2019-09-13 03:22:33	11:22:33	male	2.0.10.147	256	Red_C.bmp	1903-11-04	0		0	0	625399	0		0	0	NULL	NULL	NULL	High	run1		List2	Catch.wav	V_S	0		1	1	625249	150		0	0
Exp3	6	Exp3-6-1	59.937	1.0.0.144	1	right	yuanbixin	-628129579	2.0.10.242	2.0.10.242	09-13-2019	2019-09-13 03:22:33	11:22:33	male	2.0.10.147	257	Red_C_2.bmp	1903-05-30	0		1	0	628018	0		0	0	NULL	NULL	NULL	High	run1	1	List2	Catch.wav	V_T	1	1	0	1	627868	150	1	589	628457
Exp3	6	Exp3-6-1	59.937	1.0.0.144	1	right	yuanbixin	-628129579	2.0.10.242	2.0.10.242	09-13-2019	2019-09-13 03:22:33	11:22:33	male	2.0.10.147	258	Catch.bmp	1902-06-28	0		0	0	630421	0		0	0	NULL	NULL	NULL	High	run1		List2	A_S.wav	A_S	0		1	1	630271	150		0	0
Exp3	6	Exp3-6-1	59.937	1.0.0.144	1	right	yuanbixin	-628129579	2.0.10.242	2.0.10.242	09-13-2019	2019-09-13 03:22:33	11:22:33	male	2.0.10.147	259	Red_C_2.bmp	1904-02-07	0		0	0	632540	0		0	0	NULL	NULL	NULL	High	run1	1	List2	Catch.wav	V_T	1	1	0	1	632390	150	1	699	633089
Exp3	6	Exp3-6-1	59.937	1.0.0.144	1	right	yuanbixin	-628129579	2.0.10.242	2.0.10.242	09-13-2019	2019-09-13 03:22:33	11:22:33	male	2.0.10.147	260	Blue_S_2.bmp	1903-01-16	0		1	0	635192	0		0	0	NULL	NULL	NULL	High	run1	1	List2	A_T.wav	AV_T	1	1	1	1	635042	150	1	607	635649
