# Supplementary material for: Visual Perceptual Load Attenuates Age-Related Audiovisual Integration in an Audiovisual Discrimination Task
Source: Front Psychol. 2021 Sep 29;12:740221. doi: 10.3389/fpsyg.2021.740221 (PMC8511317; doi:10.3389/fpsyg.2021.740221)
Supplement: Supplementary file 1 [file Data_Sheet_1.ZIP › Export data/Group 1_Data_Younger/Exp3_High load/Subject_07.xlsx]

## Sheet: Sheet1
ExperimentName	Subject	DataFile.Basename	Display.RefreshRate	ExperimentVersion	Group	Handedness	Name	RandomSeed	RuntimeVersion	RuntimeVersionExpected	SessionDate	SessionStartDateTimeUtc	SessionTime	Sex	StudioVersion	Block	Image	ITI	ITI.ACC	ITI.CRESP	ITI.DurationError	ITI.OnsetDelay	ITI.OnsetTime	ITI.OnsetToOnsetTime	ITI.RESP	ITI.RT	ITI.RTTime	List1	List1.Cycle	List1.Sample	PercetualLoad	Procedure	Response	Running	Sound	StimulusType	Target.ACC	Target.CRESP	Target.DurationError	Target.OnsetDelay	Target.OnsetTime	Target.OnsetToOnsetTime	Target.RESP	Target.RT	Target.RTTime
Exp3	7	Exp3-7-1	59.938	1.0.0.145	1	right	liguangji	-1576102857	2.0.10.242	2.0.10.242	09-13-2019	2019-09-13 03:58:52	11:58:52	male	2.0.10.147	1	Catch.bmp	1903-12-25	0		0	0	31607	0		0	0	10	1	1	High	Prac	1	List1	A_T.wav	A_T	0		114	1	31457	150		0	0
Exp3	7	Exp3-7-1	59.938	1.0.0.145	1	right	liguangji	-1576102857	2.0.10.242	2.0.10.242	09-13-2019	2019-09-13 03:58:52	11:58:52	male	2.0.10.147	2	Catch.bmp	1903-05-28	0		0	0	34293	0		0	0	10	1	2	High	Prac	1	List1	A_T.wav	A_T	0		0	1	34143	150		0	0
Exp3	7	Exp3-7-1	59.938	1.0.0.145	1	right	liguangji	-1576102857	2.0.10.242	2.0.10.242	09-13-2019	2019-09-13 03:58:52	11:58:52	male	2.0.10.147	3	Red_C_2.bmp	1902-04-23	0		0	0	36746	0		0	0	6	1	3	High	Prac	1	List1	Catch.wav	V_T	0		0	1	36596	150		0	0
Exp3	7	Exp3-7-1	59.938	1.0.0.145	1	right	liguangji	-1576102857	2.0.10.242	2.0.10.242	09-13-2019	2019-09-13 03:58:52	11:58:52	male	2.0.10.147	4	Catch.bmp	1902-08-12	0		0	0	38798	0		0	0	10	1	4	High	Prac	1	List1	A_T.wav	A_T	1	1	1	1	38648	150	1	615	39263
Exp3	7	Exp3-7-1	59.938	1.0.0.145	1	right	liguangji	-1576102857	2.0.10.242	2.0.10.242	09-13-2019	2019-09-13 03:58:52	11:58:52	male	2.0.10.147	5	Red_C_2.bmp	1904-01-06	0		0	0	40900	0		0	0	6	1	5	High	Prac	1	List1	Catch.wav	V_T	1	1	1	1	40750	150	1	705	41455
Exp3	7	Exp3-7-1	59.938	1.0.0.145	1	right	liguangji	-1576102857	2.0.10.242	2.0.10.242	09-13-2019	2019-09-13 03:58:52	11:58:52	male	2.0.10.147	6	Red_C.bmp	1903-12-22	0		0	1	43520	0		0	0	15	1	6	High	Prac		List1	A_S.wav	AV_S	0		1	1	43369	151		0	0
Exp3	7	Exp3-7-1	59.938	1.0.0.145	1	right	liguangji	-1576102857	2.0.10.242	2.0.10.242	09-13-2019	2019-09-13 03:58:52	11:58:52	male	2.0.10.147	7	Red_C.bmp	1904-04-10	0		0	0	46172	0		0	0	5	1	7	High	Prac		List1	Catch.wav	V_S	0		1	1	46022	150		0	0
Exp3	7	Exp3-7-1	59.938	1.0.0.145	1	right	liguangji	-1576102857	2.0.10.242	2.0.10.242	09-13-2019	2019-09-13 03:58:52	11:58:52	male	2.0.10.147	8	Catch.bmp	1902-09-12	0		0	0	48942	0		0	0	10	1	8	High	Prac	1	List1	A_T.wav	A_T	1	1	1	1	48792	150	1	599	49391
Exp3	7	Exp3-7-1	59.938	1.0.0.145	1	right	liguangji	-1576102857	2.0.10.242	2.0.10.242	09-13-2019	2019-09-13 03:58:52	11:58:52	male	2.0.10.147	9	Catch.bmp	1902-04-21	0		0	0	51077	0		0	0	10	1	9	High	Prac	1	List1	A_T.wav	A_T	1	1	0	1	50927	150	1	672	51599
Exp3	7	Exp3-7-1	59.938	1.0.0.145	1	right	liguangji	-1576102857	2.0.10.242	2.0.10.242	09-13-2019	2019-09-13 03:58:52	11:58:52	male	2.0.10.147	10	Catch.bmp	1903-02-23	0		1	0	53079	0		0	0	10	1	10	High	Prac	1	List1	A_T.wav	A_T	1	1	0	1	52929	150	1	582	53511
Exp3	7	Exp3-7-1	59.938	1.0.0.145	1	right	liguangji	-1576102857	2.0.10.242	2.0.10.242	09-13-2019	2019-09-13 03:58:52	11:58:52	male	2.0.10.147	11	Catch.bmp	1903-12-07	0		0	0	55382	0		0	0	9	1	11	High	Prac		List1	A_S.wav	A_S	0		0	1	55232	150		0	0
Exp3	7	Exp3-7-1	59.938	1.0.0.145	1	right	liguangji	-1576102857	2.0.10.242	2.0.10.242	09-13-2019	2019-09-13 03:58:52	11:58:52	male	2.0.10.147	12	Catch.bmp	1902-05-23	0		0	1	58035	0		0	0	10	1	12	High	Prac	1	List1	A_T.wav	A_T	1	1	1	1	57884	151	1	754	58638
Exp3	7	Exp3-7-1	59.938	1.0.0.145	1	right	liguangji	-1576102857	2.0.10.242	2.0.10.242	09-13-2019	2019-09-13 03:58:52	11:58:52	male	2.0.10.147	13	Red_C_2.bmp	1904-05-11	0		0	0	60070	0		0	0	16	1	13	High	Prac	1	List1	A_T.wav	AV_T	1	1	0	1	59920	150	1	455	60375
Exp3	7	Exp3-7-1	59.938	1.0.0.145	1	right	liguangji	-1576102857	2.0.10.242	2.0.10.242	09-13-2019	2019-09-13 03:58:52	11:58:52	male	2.0.10.147	14	Catch.bmp	1904-02-09	0		0	0	62823	0		0	0	10	1	14	High	Prac	1	List1	A_T.wav	A_T	1	1	0	1	62673	150	1	501	63174
Exp3	7	Exp3-7-1	59.938	1.0.0.145	1	right	liguangji	-1576102857	2.0.10.242	2.0.10.242	09-13-2019	2019-09-13 03:58:52	11:58:52	male	2.0.10.147	15	Catch.bmp	1902-10-09	0		0	1	65476	0		0	0	10	1	15	High	Prac	1	List1	A_T.wav	A_T	1	1	1	1	65325	151	1	537	65862
Exp3	7	Exp3-7-1	59.938	1.0.0.145	1	right	liguangji	-1576102857	2.0.10.242	2.0.10.242	09-13-2019	2019-09-13 03:58:52	11:58:52	male	2.0.10.147	16	Red_C_2.bmp	1902-04-19	0		0	1	67645	0		0	0	16	1	16	High	Prac	1	List1	A_T.wav	AV_T	1	1	1	1	67494	151	1	328	67822
Exp3	7	Exp3-7-1	59.938	1.0.0.145	1	right	liguangji	-1576102857	2.0.10.242	2.0.10.242	09-13-2019	2019-09-13 03:58:52	11:58:52	male	2.0.10.147	17	Red_C_2.bmp	1902-05-05	0		0	1	69647	0		0	0	6	1	17	High	Prac	1	List1	Catch.wav	V_T	1	1	1	1	69496	151	1	367	69863
Exp3	7	Exp3-7-1	59.938	1.0.0.145	1	right	liguangji	-1576102857	2.0.10.242	2.0.10.242	09-13-2019	2019-09-13 03:58:52	11:58:52	male	2.0.10.147	18	Catch.bmp	1902-07-10	0		0	0	71665	0		0	0	10	1	18	High	Prac	1	List1	A_T.wav	A_T	1	1	1	1	71515	150	1	395	71910
Exp3	7	Exp3-7-1	59.938	1.0.0.145	1	right	liguangji	-1576102857	2.0.10.242	2.0.10.242	09-13-2019	2019-09-13 03:58:52	11:58:52	male	2.0.10.147	19	Red_C_2.bmp	1903-05-02	0		0	0	73734	0		0	0	16	1	19	High	Prac	1	List1	A_T.wav	AV_T	1	1	0	1	73584	150	1	326	73910
Exp3	7	Exp3-7-1	59.938	1.0.0.145	1	right	liguangji	-1576102857	2.0.10.242	2.0.10.242	09-13-2019	2019-09-13 03:58:52	11:58:52	male	2.0.10.147	20	Red_C_2.bmp	1904-03-22	0		0	0	76103	0		0	0	6	1	20	High	Prac	1	List1	Catch.wav	V_T	1	1	1	1	75953	150	1	325	76278
Exp3	7	Exp3-7-1	59.938	1.0.0.145	1	right	liguangji	-1576102857	2.0.10.242	2.0.10.242	09-13-2019	2019-09-13 03:58:52	11:58:52	male	2.0.10.147	21	Blue_C.bmp	1903-12-03	0		0	1	81843	0		0	0	NULL	NULL	NULL	High	run1		List2	A_S.wav	AV_S	0		1	1	81692	151		0	0
Exp3	7	Exp3-7-1	59.938	1.0.0.145	1	right	liguangji	-1576102857	2.0.10.242	2.0.10.242	09-13-2019	2019-09-13 03:58:52	11:58:52	male	2.0.10.147	22	Catch.bmp	1903-05-18	0		0	0	84495	0		0	0	NULL	NULL	NULL	High	run1	1	List2	A_T.wav	A_T	1	1	0	1	84345	150	1	517	84862
Exp3	7	Exp3-7-1	59.938	1.0.0.145	1	right	liguangji	-1576102857	2.0.10.242	2.0.10.242	09-13-2019	2019-09-13 03:58:52	11:58:52	male	2.0.10.147	23	Catch.bmp	1902-06-03	0		0	0	86881	0		0	0	NULL	NULL	NULL	High	run1	1	List2	A_T.wav	A_T	1	1	0	1	86731	150	1	379	87110
Exp3	7	Exp3-7-1	59.938	1.0.0.145	1	right	liguangji	-1576102857	2.0.10.242	2.0.10.242	09-13-2019	2019-09-13 03:58:52	11:58:52	male	2.0.10.147	24	Red_C_2.bmp	1904-01-21	0		0	1	88917	0		0	0	NULL	NULL	NULL	High	run1	1	List2	Catch.wav	V_T	1	1	1	1	88766	151	1	392	89158
Exp3	7	Exp3-7-1	59.938	1.0.0.145	1	right	liguangji	-1576102857	2.0.10.242	2.0.10.242	09-13-2019	2019-09-13 03:58:52	11:58:52	male	2.0.10.147	25	Red_C_2.bmp	1904-03-09	0		0	1	91553	0		0	0	NULL	NULL	NULL	High	run1	1	List2	Catch.wav	V_T	1	1	1	1	91402	151	1	396	91798
Exp3	7	Exp3-7-1	59.938	1.0.0.145	1	right	liguangji	-1576102857	2.0.10.242	2.0.10.242	09-13-2019	2019-09-13 03:58:52	11:58:52	male	2.0.10.147	26	Catch.bmp	1904-05-08	0		0	0	94239	0		0	0	NULL	NULL	NULL	High	run1	1	List2	A_T.wav	A_T	1	1	1	1	94089	150	1	476	94565
Exp3	7	Exp3-7-1	59.938	1.0.0.145	1	right	liguangji	-1576102857	2.0.10.242	2.0.10.242	09-13-2019	2019-09-13 03:58:52	11:58:52	male	2.0.10.147	27	Blue_S_2.bmp	1903-08-12	0		0	1	96992	0		0	0	NULL	NULL	NULL	High	run1	1	List2	A_T.wav	AV_T	1	1	1	1	96841	151	1	420	97261
Exp3	7	Exp3-7-1	59.938	1.0.0.145	1	right	liguangji	-1576102857	2.0.10.242	2.0.10.242	09-13-2019	2019-09-13 03:58:52	11:58:52	male	2.0.10.147	28	Blue_S_2.bmp	1903-12-28	0		0	0	99461	0		0	0	NULL	NULL	NULL	High	run1	1	List2	Catch.wav	V_T	1	1	0	1	99311	150	1	359	99670
Exp3	7	Exp3-7-1	59.938	1.0.0.145	1	right	liguangji	-1576102857	2.0.10.242	2.0.10.242	09-13-2019	2019-09-13 03:58:52	11:58:52	male	2.0.10.147	29	Blue_C.bmp	1903-02-05	0		0	0	102080	0		0	0	NULL	NULL	NULL	High	Run1		List2	Catch.wav	V_S	0		0	1	101930	150		0	0
Exp3	7	Exp3-7-1	59.938	1.0.0.145	1	right	liguangji	-1576102857	2.0.10.242	2.0.10.242	09-13-2019	2019-09-13 03:58:52	11:58:52	male	2.0.10.147	30	Catch.bmp	1902-07-01	0		0	1	104433	0		0	0	NULL	NULL	NULL	High	run1	1	List2	A_T.wav	A_T	1	1	1	1	104282	151	1	564	104846
Exp3	7	Exp3-7-1	59.938	1.0.0.145	1	right	liguangji	-1576102857	2.0.10.242	2.0.10.242	09-13-2019	2019-09-13 03:58:52	11:58:52	male	2.0.10.147	31	Red_C_2.bmp	1902-08-02	0		0	0	106501	0		0	0	NULL	NULL	NULL	High	run1	1	List2	A_T.wav	AV_T	1	1	0	1	106351	150	1	310	106661
Exp3	7	Exp3-7-1	59.938	1.0.0.145	1	right	liguangji	-1576102857	2.0.10.242	2.0.10.242	09-13-2019	2019-09-13 03:58:52	11:58:52	male	2.0.10.147	32	Blue_S_2.bmp	1902-07-10	0		0	1	108604	0		0	0	NULL	NULL	NULL	High	run1	1	List2	Catch.wav	V_T	1	1	1	1	108453	151	1	368	108821
Exp3	7	Exp3-7-1	59.938	1.0.0.145	1	right	liguangji	-1576102857	2.0.10.242	2.0.10.242	09-13-2019	2019-09-13 03:58:52	11:58:52	male	2.0.10.147	33	Red_C_2.bmp	1902-08-19	0		0	0	110689	0		0	0	NULL	NULL	NULL	High	run1	1	List2	Catch.wav	V_T	1	1	0	1	110539	150	1	386	110925
Exp3	7	Exp3-7-1	59.938	1.0.0.145	1	right	liguangji	-1576102857	2.0.10.242	2.0.10.242	09-13-2019	2019-09-13 03:58:52	11:58:52	male	2.0.10.147	34	Catch.bmp	1903-01-01	0		0	0	112808	0		0	0	NULL	NULL	NULL	High	run1	1	List2	A_T.wav	A_T	1	1	1	1	112658	150	1	555	113213
Exp3	7	Exp3-7-1	59.938	1.0.0.145	1	right	liguangji	-1576102857	2.0.10.242	2.0.10.242	09-13-2019	2019-09-13 03:58:52	11:58:52	male	2.0.10.147	35	Catch.bmp	1903-06-01	0		0	0	115060	0		0	0	NULL	NULL	NULL	High	run1	1	List2	A_T.wav	A_T	1	1	0	1	114910	150	1	359	115269
Exp3	7	Exp3-7-1	59.938	1.0.0.145	1	right	liguangji	-1576102857	2.0.10.242	2.0.10.242	09-13-2019	2019-09-13 03:58:52	11:58:52	male	2.0.10.147	36	Blue_S_2.bmp	1903-05-23	0		0	0	117463	0		0	0	NULL	NULL	NULL	High	run1	1	List2	Catch.wav	V_T	1	1	0	1	117313	150	1	396	117709
Exp3	7	Exp3-7-1	59.938	1.0.0.145	1	right	liguangji	-1576102857	2.0.10.242	2.0.10.242	09-13-2019	2019-09-13 03:58:52	11:58:52	male	2.0.10.147	37	Catch.bmp	1903-05-08	0		0	1	119849	0		0	0	NULL	NULL	NULL	High	run1	1	List2	A_T.wav	A_T	1	1	1	1	119698	151	1	547	120245
Exp3	7	Exp3-7-1	59.938	1.0.0.145	1	right	liguangji	-1576102857	2.0.10.242	2.0.10.242	09-13-2019	2019-09-13 03:58:52	11:58:52	male	2.0.10.147	38	Catch.bmp	1904-02-03	0		0	0	122234	0		0	0	NULL	NULL	NULL	High	run1		List2	A_S.wav	A_S	0		0	1	122084	150		0	0
Exp3	7	Exp3-7-1	59.938	1.0.0.145	1	right	liguangji	-1576102857	2.0.10.242	2.0.10.242	09-13-2019	2019-09-13 03:58:52	11:58:52	male	2.0.10.147	39	Blue_S_2.bmp	1903-05-17	0		0	0	124954	0		0	0	NULL	NULL	NULL	High	run1	1	List2	Catch.wav	V_T	1	1	0	1	124804	150	1	409	125213
Exp3	7	Exp3-7-1	59.938	1.0.0.145	1	right	liguangji	-1576102857	2.0.10.242	2.0.10.242	09-13-2019	2019-09-13 03:58:52	11:58:52	male	2.0.10.147	40	Catch.bmp	1902-05-02	0		0	0	127340	0		0	0	NULL	NULL	NULL	High	run1	1	List2	A_T.wav	A_T	1	1	0	2	127190	150	1	503	127693
Exp3	7	Exp3-7-1	59.938	1.0.0.145	1	right	liguangji	-1576102857	2.0.10.242	2.0.10.242	09-13-2019	2019-09-13 03:58:52	11:58:52	male	2.0.10.147	41	Red_C_2.bmp	1903-02-19	0		0	0	129342	0		0	0	NULL	NULL	NULL	High	run1	1	List2	A_T.wav	AV_T	1	1	0	1	129192	150	1	372	129564
Exp3	7	Exp3-7-1	59.938	1.0.0.145	1	right	liguangji	-1576102857	2.0.10.242	2.0.10.242	09-13-2019	2019-09-13 03:58:52	11:58:52	male	2.0.10.147	42	Blue_S_2.bmp	1903-11-03	0		0	0	131644	0		0	0	NULL	NULL	NULL	High	run1	1	List2	Catch.wav	V_T	1	1	1	1	131494	150	1	566	132060
Exp3	7	Exp3-7-1	59.938	1.0.0.145	1	right	liguangji	-1576102857	2.0.10.242	2.0.10.242	09-13-2019	2019-09-13 03:58:52	11:58:52	male	2.0.10.147	43	Blue_C_2.bmp	1903-12-26	0		0	0	134197	0		0	0	NULL	NULL	NULL	High	run1		List2	Catch.wav	V_S	0		0	1	134047	150	1	429	134476
Exp3	7	Exp3-7-1	59.938	1.0.0.145	1	right	liguangji	-1576102857	2.0.10.242	2.0.10.242	09-13-2019	2019-09-13 03:58:52	11:58:52	male	2.0.10.147	44	Blue_S_2.bmp	1902-05-12	0		0	0	136816	0		0	0	NULL	NULL	NULL	High	run1	1	List2	Catch.wav	V_T	1	1	0	1	136666	150	1	434	137100
Exp3	7	Exp3-7-1	59.938	1.0.0.145	1	right	liguangji	-1576102857	2.0.10.242	2.0.10.242	09-13-2019	2019-09-13 03:58:52	11:58:52	male	2.0.10.147	45	Red_C_2.bmp	1902-03-24	0		0	0	138835	0		0	0	NULL	NULL	NULL	High	run1	1	List2	Catch.wav	V_T	1	1	0	1	138685	150	1	367	139052
Exp3	7	Exp3-7-1	59.938	1.0.0.145	1	right	liguangji	-1576102857	2.0.10.242	2.0.10.242	09-13-2019	2019-09-13 03:58:52	11:58:52	male	2.0.10.147	46	Catch.bmp	1903-09-17	0		0	1	140804	0		0	0	NULL	NULL	NULL	High	run1	1	List2	A_T.wav	A_T	1	1	1	1	140653	151	1	544	141197
Exp3	7	Exp3-7-1	59.938	1.0.0.145	1	right	liguangji	-1576102857	2.0.10.242	2.0.10.242	09-13-2019	2019-09-13 03:58:52	11:58:52	male	2.0.10.147	47	Catch.bmp	1903-04-01	0		0	0	143323	0		0	0	NULL	NULL	NULL	High	run1		List2	A_S.wav	A_S	0		0	1	143173	150		0	0
Exp3	7	Exp3-7-1	59.938	1.0.0.145	1	right	liguangji	-1576102857	2.0.10.242	2.0.10.242	09-13-2019	2019-09-13 03:58:52	11:58:52	male	2.0.10.147	48	Blue_C.bmp	1902-10-12	0		0	0	145742	0		0	0	NULL	NULL	NULL	High	run1		List2	A_S.wav	AV_S	0		0	1	145592	150		0	0
Exp3	7	Exp3-7-1	59.938	1.0.0.145	1	right	liguangji	-1576102857	2.0.10.242	2.0.10.242	09-13-2019	2019-09-13 03:58:52	11:58:52	male	2.0.10.147	49	Blue_S_2.bmp	1903-11-26	0		0	1	147978	0		0	0	NULL	NULL	NULL	High	run1	1	List2	Catch.wav	V_T	1	1	1	1	147827	151	1	457	148284
Exp3	7	Exp3-7-1	59.938	1.0.0.145	1	right	liguangji	-1576102857	2.0.10.242	2.0.10.242	09-13-2019	2019-09-13 03:58:52	11:58:52	male	2.0.10.147	50	Red_C_2.bmp	1904-04-16	0		0	0	150564	0		0	0	NULL	NULL	NULL	High	run1	1	List2	A_T.wav	AV_T	1	1	0	2	150414	150	1	286	150700
Exp3	7	Exp3-7-1	59.938	1.0.0.145	1	right	liguangji	-1576102857	2.0.10.242	2.0.10.242	09-13-2019	2019-09-13 03:58:52	11:58:52	male	2.0.10.147	51	Blue_S_2.bmp	1902-08-12	0		0	0	153283	0		0	0	NULL	NULL	NULL	High	run1	1	List2	Catch.wav	V_T	1	1	1	1	153133	150	1	471	153604
Exp3	7	Exp3-7-1	59.938	1.0.0.145	1	right	liguangji	-1576102857	2.0.10.242	2.0.10.242	09-13-2019	2019-09-13 03:58:52	11:58:52	male	2.0.10.147	52	Red_S.bmp	1902-07-15	0		0	0	155385	0		0	0	NULL	NULL	NULL	High	run1		List2	A_S.wav	AV_S	0		1	1	155235	150		0	0
Exp3	7	Exp3-7-1	59.938	1.0.0.145	1	right	liguangji	-1576102857	2.0.10.242	2.0.10.242	09-13-2019	2019-09-13 03:58:52	11:58:52	male	2.0.10.147	53	Blue_S_2.bmp	1902-07-20	0		0	0	157604	0		0	0	NULL	NULL	NULL	High	run1	1	List2	A_T.wav	AV_T	1	1	0	1	157454	150	1	486	157940
Exp3	7	Exp3-7-1	59.938	1.0.0.145	1	right	liguangji	-1576102857	2.0.10.242	2.0.10.242	09-13-2019	2019-09-13 03:58:52	11:58:52	male	2.0.10.147	54	Catch.bmp	1903-06-02	0		0	0	159690	0		0	0	NULL	NULL	NULL	High	run1	1	List2	A_T.wav	A_T	1	1	0	1	159540	150	1	488	160028
Exp3	7	Exp3-7-1	59.938	1.0.0.145	1	right	liguangji	-1576102857	2.0.10.242	2.0.10.242	09-13-2019	2019-09-13 03:58:52	11:58:52	male	2.0.10.147	55	Catch.bmp	1904-04-16	0		0	0	162092	0		0	0	NULL	NULL	NULL	High	run1	1	List2	A_T.wav	A_T	1	1	0	1	161942	150	1	461	162403
Exp3	7	Exp3-7-1	59.938	1.0.0.145	1	right	liguangji	-1576102857	2.0.10.242	2.0.10.242	09-13-2019	2019-09-13 03:58:52	11:58:52	male	2.0.10.147	56	Blue_S_2.bmp	1902-12-05	0		0	0	164812	0		0	0	NULL	NULL	NULL	High	run1	1	List2	Catch.wav	V_T	1	1	0	1	164662	150	1	406	165068
Exp3	7	Exp3-7-1	59.938	1.0.0.145	1	right	liguangji	-1576102857	2.0.10.242	2.0.10.242	09-13-2019	2019-09-13 03:58:52	11:58:52	male	2.0.10.147	57	Blue_S_2.bmp	1902-08-12	0		0	0	167031	0		0	0	NULL	NULL	NULL	High	run1	1	List2	Catch.wav	V_T	1	1	0	1	166881	150	1	338	167219
Exp3	7	Exp3-7-1	59.938	1.0.0.145	1	right	liguangji	-1576102857	2.0.10.242	2.0.10.242	09-13-2019	2019-09-13 03:58:52	11:58:52	male	2.0.10.147	58	Red_S_2.bmp	1903-05-18	0		0	0	169133	0		0	0	NULL	NULL	NULL	High	run1		List2	Catch.wav	V_S	0		0	1	168983	150		0	0
Exp3	7	Exp3-7-1	59.938	1.0.0.145	1	right	liguangji	-1576102857	2.0.10.242	2.0.10.242	09-13-2019	2019-09-13 03:58:52	11:58:52	male	2.0.10.147	59	Blue_C_2.bmp	1902-10-30	0		1	0	171585	0		0	0	NULL	NULL	NULL	High	run1		List2	A_S.wav	AV_S	0		1	1	171435	150		0	0
Exp3	7	Exp3-7-1	59.938	1.0.0.145	1	right	liguangji	-1576102857	2.0.10.242	2.0.10.242	09-13-2019	2019-09-13 03:58:52	11:58:52	male	2.0.10.147	60	Red_C_2.bmp	1902-09-17	0		0	0	173821	0		0	0	NULL	NULL	NULL	High	run1	1	List2	Catch.wav	V_T	1	1	0	1	173671	150	1	460	174131
Exp3	7	Exp3-7-1	59.938	1.0.0.145	1	right	liguangji	-1576102857	2.0.10.242	2.0.10.242	09-13-2019	2019-09-13 03:58:52	11:58:52	male	2.0.10.147	61	Blue_S_2.bmp	1903-11-03	0		0	0	175973	0		0	0	NULL	NULL	NULL	High	run1	1	List2	Catch.wav	V_T	1	1	0	1	175823	150	1	557	176380
Exp3	7	Exp3-7-1	59.938	1.0.0.145	1	right	liguangji	-1576102857	2.0.10.242	2.0.10.242	09-13-2019	2019-09-13 03:58:52	11:58:52	male	2.0.10.147	62	Blue_S_2.bmp	1904-04-18	0		0	0	178526	0		0	0	NULL	NULL	NULL	High	run1	1	List2	Catch.wav	V_T	1	1	0	1	178376	150	1	459	178835
Exp3	7	Exp3-7-1	59.938	1.0.0.145	1	right	liguangji	-1576102857	2.0.10.242	2.0.10.242	09-13-2019	2019-09-13 03:58:52	11:58:52	male	2.0.10.147	63	Blue_S_2.bmp	1904-01-19	0		1	0	181245	0		0	0	NULL	NULL	NULL	High	run1	1	List2	A_T.wav	AV_T	1	1	1	1	181095	150	1	596	181691
Exp3	7	Exp3-7-1	59.938	1.0.0.145	1	right	liguangji	-1576102857	2.0.10.242	2.0.10.242	09-13-2019	2019-09-13 03:58:52	11:58:52	male	2.0.10.147	64	Red_C_2.bmp	1902-07-18	0		1	0	183881	0		0	0	NULL	NULL	NULL	High	run1	1	List2	Catch.wav	V_T	1	1	1	1	183731	150	1	304	184035
Exp3	7	Exp3-7-1	59.938	1.0.0.145	1	right	liguangji	-1576102857	2.0.10.242	2.0.10.242	09-13-2019	2019-09-13 03:58:52	11:58:52	male	2.0.10.147	65	Catch.bmp	1902-04-11	0		0	0	185967	0		0	0	NULL	NULL	NULL	High	run1		List2	A_S.wav	A_S	0		1	1	185817	150		0	0
Exp3	7	Exp3-7-1	59.938	1.0.0.145	1	right	liguangji	-1576102857	2.0.10.242	2.0.10.242	09-13-2019	2019-09-13 03:58:52	11:58:52	male	2.0.10.147	66	Red_C_2.bmp	1902-12-21	0		0	0	188002	0		0	0	NULL	NULL	NULL	High	run1	1	List2	A_T.wav	AV_T	1	1	0	1	187852	150	1	327	188179
Exp3	7	Exp3-7-1	59.938	1.0.0.145	1	right	liguangji	-1576102857	2.0.10.242	2.0.10.242	09-13-2019	2019-09-13 03:58:52	11:58:52	male	2.0.10.147	67	Blue_S_2.bmp	1903-04-03	0		0	0	190238	0		0	0	NULL	NULL	NULL	High	run1	1	List2	A_T.wav	AV_T	1	1	0	1	190088	150	1	419	190507
Exp3	7	Exp3-7-1	59.938	1.0.0.145	1	right	liguangji	-1576102857	2.0.10.242	2.0.10.242	09-13-2019	2019-09-13 03:58:52	11:58:52	male	2.0.10.147	68	Catch.bmp	1903-03-16	0		0	0	192574	0		0	0	NULL	NULL	NULL	High	run1		List2	A_S.wav	A_S	0		0	1	192424	150		0	0
Exp3	7	Exp3-7-1	59.938	1.0.0.145	1	right	liguangji	-1576102857	2.0.10.242	2.0.10.242	09-13-2019	2019-09-13 03:58:52	11:58:52	male	2.0.10.147	69	Catch.bmp	1903-11-22	0		0	1	194960	0		0	0	NULL	NULL	NULL	High	run1	1	List2	A_T.wav	A_T	1	1	1	1	194809	151	1	442	195251
Exp3	7	Exp3-7-1	59.938	1.0.0.145	1	right	liguangji	-1576102857	2.0.10.242	2.0.10.242	09-13-2019	2019-09-13 03:58:52	11:58:52	male	2.0.10.147	70	Red_C_2.bmp	1902-06-10	0		0	0	197529	0		0	0	NULL	NULL	NULL	High	run1	1	List2	A_T.wav	AV_T	1	1	0	1	197379	150	1	423	197802
Exp3	7	Exp3-7-1	59.938	1.0.0.145	1	right	liguangji	-1576102857	2.0.10.242	2.0.10.242	09-13-2019	2019-09-13 03:58:52	11:58:52	male	2.0.10.147	71	Catch.bmp	1902-06-29	0		0	0	199581	0		0	0	NULL	NULL	NULL	High	run1	1	List2	A_T.wav	A_T	1	1	0	1	199431	150	1	379	199810
Exp3	7	Exp3-7-1	59.938	1.0.0.145	1	right	liguangji	-1576102857	2.0.10.242	2.0.10.242	09-13-2019	2019-09-13 03:58:52	11:58:52	male	2.0.10.147	72	Red_C_2.bmp	1902-10-15	0		0	0	201650	0		0	0	NULL	NULL	NULL	High	run1	1	List2	Catch.wav	V_T	1	1	0	1	201500	150	1	350	201850
Exp3	7	Exp3-7-1	59.938	1.0.0.145	1	right	liguangji	-1576102857	2.0.10.242	2.0.10.242	09-13-2019	2019-09-13 03:58:52	11:58:52	male	2.0.10.147	73	Red_C_2.bmp	1902-03-20	0		0	0	203819	0		0	0	NULL	NULL	NULL	High	run1	1	List2	Catch.wav	V_T	1	1	0	1	203669	150	1	421	204090
Exp3	7	Exp3-7-1	59.938	1.0.0.145	1	right	liguangji	-1576102857	2.0.10.242	2.0.10.242	09-13-2019	2019-09-13 03:58:52	11:58:52	male	2.0.10.147	74	Catch.bmp	1903-07-29	0		0	1	205788	0		0	0	NULL	NULL	NULL	High	run1	1	List2	A_T.wav	A_T	1	1	2	1	205637	151	1	429	206066
Exp3	7	Exp3-7-1	59.938	1.0.0.145	1	right	liguangji	-1576102857	2.0.10.242	2.0.10.242	09-13-2019	2019-09-13 03:58:52	11:58:52	male	2.0.10.147	75	Red_C_2.bmp	1903-01-05	0		0	0	208257	0		0	0	NULL	NULL	NULL	High	run1	1	List2	A_T.wav	AV_T	1	1	0	1	208107	150	1	311	208418
Exp3	7	Exp3-7-1	59.938	1.0.0.145	1	right	liguangji	-1576102857	2.0.10.242	2.0.10.242	09-13-2019	2019-09-13 03:58:52	11:58:52	male	2.0.10.147	76	Red_C.bmp	1904-03-03	0		0	0	210509	0		0	0	NULL	NULL	NULL	High	run1		List2	Catch.wav	V_S	0		0	1	210359	150		0	0
Exp3	7	Exp3-7-1	59.938	1.0.0.145	1	right	liguangji	-1576102857	2.0.10.242	2.0.10.242	09-13-2019	2019-09-13 03:58:52	11:58:52	male	2.0.10.147	77	Red_C.bmp	1903-04-27	0		0	0	213245	0		0	0	NULL	NULL	NULL	High	run1		List2	A_S.wav	AV_S	0		1	1	213095	150		0	0
Exp3	7	Exp3-7-1	59.938	1.0.0.145	1	right	liguangji	-1576102857	2.0.10.242	2.0.10.242	09-13-2019	2019-09-13 03:58:52	11:58:52	male	2.0.10.147	78	Blue_S_2.bmp	1903-01-06	0		0	0	215664	0		0	0	NULL	NULL	NULL	High	run1	1	List2	A_T.wav	AV_T	1	1	0	1	215514	150	1	433	215947
Exp3	7	Exp3-7-1	59.938	1.0.0.145	1	right	liguangji	-1576102857	2.0.10.242	2.0.10.242	09-13-2019	2019-09-13 03:58:52	11:58:52	male	2.0.10.147	79	Blue_S_2.bmp	1903-05-13	0		0	0	217917	0		0	0	NULL	NULL	NULL	High	run1	1	List2	A_T.wav	AV_T	1	1	0	1	217767	150	1	307	218074
Exp3	7	Exp3-7-1	59.938	1.0.0.145	1	right	liguangji	-1576102857	2.0.10.242	2.0.10.242	09-13-2019	2019-09-13 03:58:52	11:58:52	male	2.0.10.147	80	Red_S.bmp	1903-12-17	0		0	1	220303	0		0	0	NULL	NULL	NULL	High	run1		List2	A_S.wav	AV_S	0		0	1	220152	151		0	0
Exp3	7	Exp3-7-1	59.938	1.0.0.145	1	right	liguangji	-1576102857	2.0.10.242	2.0.10.242	09-13-2019	2019-09-13 03:58:52	11:58:52	male	2.0.10.147	81	Catch.bmp	1902-05-06	0		0	0	222955	0		0	0	NULL	NULL	NULL	High	run1		List2	A_S.wav	A_S	0		0	1	222805	150		0	0
Exp3	7	Exp3-7-1	59.938	1.0.0.145	1	right	liguangji	-1576102857	2.0.10.242	2.0.10.242	09-13-2019	2019-09-13 03:58:52	11:58:52	male	2.0.10.147	82	Red_C_2.bmp	1903-08-04	0		0	0	225041	0		0	0	NULL	NULL	NULL	High	run1	1	List2	A_T.wav	AV_T	1	1	0	1	224891	150	1	375	225266
Exp3	7	Exp3-7-1	59.938	1.0.0.145	1	right	liguangji	-1576102857	2.0.10.242	2.0.10.242	09-13-2019	2019-09-13 03:58:52	11:58:52	male	2.0.10.147	83	Red_C_2.bmp	1902-12-05	0		0	0	227510	0		0	0	NULL	NULL	NULL	High	run1	1	List2	Catch.wav	V_T	1	1	1	1	227360	150	1	370	227730
Exp3	7	Exp3-7-1	59.938	1.0.0.145	1	right	liguangji	-1576102857	2.0.10.242	2.0.10.242	09-13-2019	2019-09-13 03:58:52	11:58:52	male	2.0.10.147	84	Catch.bmp	1902-04-21	0		0	0	229729	0		0	0	NULL	NULL	NULL	High	run1	1	List2	A_T.wav	A_T	1	1	0	1	229579	150	1	623	230202
Exp3	7	Exp3-7-1	59.938	1.0.0.145	1	right	liguangji	-1576102857	2.0.10.242	2.0.10.242	09-13-2019	2019-09-13 03:58:52	11:58:52	male	2.0.10.147	85	Blue_S_2.bmp	1903-07-28	0		0	0	231731	0		0	0	NULL	NULL	NULL	High	run1	1	List2	Catch.wav	V_T	1	1	0	1	231581	150	1	452	232033
Exp3	7	Exp3-7-1	59.938	1.0.0.145	1	right	liguangji	-1576102857	2.0.10.242	2.0.10.242	09-13-2019	2019-09-13 03:58:52	11:58:52	male	2.0.10.147	86	Catch.bmp	1903-04-07	0		0	1	234184	0		0	0	NULL	NULL	NULL	High	run1	1	List2	A_T.wav	A_T	1	1	1	1	234033	151	1	649	234682
Exp3	7	Exp3-7-1	59.938	1.0.0.145	1	right	liguangji	-1576102857	2.0.10.242	2.0.10.242	09-13-2019	2019-09-13 03:58:52	11:58:52	male	2.0.10.147	87	Red_C_2.bmp	1903-04-22	0		0	0	236536	0		0	0	NULL	NULL	NULL	High	run1	1	List2	Catch.wav	V_T	1	1	0	1	236386	150	1	415	236801
Exp3	7	Exp3-7-1	59.938	1.0.0.145	1	right	liguangji	-1576102857	2.0.10.242	2.0.10.242	09-13-2019	2019-09-13 03:58:52	11:58:52	male	2.0.10.147	88	Catch.bmp	1902-11-07	0		0	0	238905	0		0	0	NULL	NULL	NULL	High	run1	1	List2	A_T.wav	A_T	1	1	1	1	238755	150	1	694	239449
Exp3	7	Exp3-7-1	59.938	1.0.0.145	1	right	liguangji	-1576102857	2.0.10.242	2.0.10.242	09-13-2019	2019-09-13 03:58:52	11:58:52	male	2.0.10.147	89	Red_C.bmp	1903-10-06	0		0	0	241107	0		0	0	NULL	NULL	NULL	High	run1		List2	A_S.wav	AV_S	0		0	1	240957	150		0	0
Exp3	7	Exp3-7-1	59.938	1.0.0.145	1	right	liguangji	-1576102857	2.0.10.242	2.0.10.242	09-13-2019	2019-09-13 03:58:52	11:58:52	male	2.0.10.147	90	Blue_S_2.bmp	1903-10-26	0		0	0	243693	0		0	0	NULL	NULL	NULL	High	run1	1	List2	A_T.wav	AV_T	1	1	0	1	243543	150	1	266	243809
Exp3	7	Exp3-7-1	59.938	1.0.0.145	1	right	liguangji	-1576102857	2.0.10.242	2.0.10.242	09-13-2019	2019-09-13 03:58:52	11:58:52	male	2.0.10.147	91	Red_C_2.bmp	1903-06-03	0		0	0	246246	0		0	0	NULL	NULL	NULL	High	run1	1	List2	A_T.wav	AV_T	1	1	0	1	246096	150	1	298	246394
Exp3	7	Exp3-7-1	59.938	1.0.0.145	1	right	liguangji	-1576102857	2.0.10.242	2.0.10.242	09-13-2019	2019-09-13 03:58:52	11:58:52	male	2.0.10.147	92	Red_S.bmp	1903-06-08	0		0	1	248649	0		0	0	NULL	NULL	NULL	High	run1		List2	A_S.wav	AV_S	0		1	1	248498	151	1	288	248786
Exp3	7	Exp3-7-1	59.938	1.0.0.145	1	right	liguangji	-1576102857	2.0.10.242	2.0.10.242	09-13-2019	2019-09-13 03:58:52	11:58:52	male	2.0.10.147	93	Catch.bmp	1904-04-21	0		0	0	251051	0		0	0	NULL	NULL	NULL	High	run1	1	List2	A_T.wav	A_T	1	1	0	1	250901	150	1	661	251562
Exp3	7	Exp3-7-1	59.938	1.0.0.145	1	right	liguangji	-1576102857	2.0.10.242	2.0.10.242	09-13-2019	2019-09-13 03:58:52	11:58:52	male	2.0.10.147	94	Red_C.bmp	1903-11-16	0		0	0	253787	0		0	0	NULL	NULL	NULL	High	run1		List2	Catch.wav	V_S	0		1	1	253637	150		0	0
Exp3	7	Exp3-7-1	59.938	1.0.0.145	1	right	liguangji	-1576102857	2.0.10.242	2.0.10.242	09-13-2019	2019-09-13 03:58:52	11:58:52	male	2.0.10.147	95	Catch.bmp	1903-06-09	0		0	0	256440	0		0	0	NULL	NULL	NULL	High	run1	1	List2	A_T.wav	A_T	1	1	0	1	256290	150	1	543	256833
Exp3	7	Exp3-7-1	59.938	1.0.0.145	1	right	liguangji	-1576102857	2.0.10.242	2.0.10.242	09-13-2019	2019-09-13 03:58:52	11:58:52	male	2.0.10.147	96	Blue_S_2.bmp	1902-12-03	0		0	0	258859	0		0	0	NULL	NULL	NULL	High	run1	1	List2	A_T.wav	AV_T	1	1	0	1	258709	150	1	452	259161
Exp3	7	Exp3-7-1	59.938	1.0.0.145	1	right	liguangji	-1576102857	2.0.10.242	2.0.10.242	09-13-2019	2019-09-13 03:58:52	11:58:52	male	2.0.10.147	97	Blue_C.bmp	1903-07-05	0		0	0	261078	0		0	0	NULL	NULL	NULL	High	run1		List2	A_S.wav	AV_S	0		0	1	260928	150		0	0
Exp3	7	Exp3-7-1	59.938	1.0.0.145	1	right	liguangji	-1576102857	2.0.10.242	2.0.10.242	09-13-2019	2019-09-13 03:58:52	11:58:52	male	2.0.10.147	98	Blue_S.bmp	1903-04-25	0		0	0	263564	0		0	0	NULL	NULL	NULL	High	run1		List2	A_S.wav	AV_S	0		0	1	263414	150		0	0
Exp3	7	Exp3-7-1	59.938	1.0.0.145	1	right	liguangji	-1576102857	2.0.10.242	2.0.10.242	09-13-2019	2019-09-13 03:58:52	11:58:52	male	2.0.10.147	99	Catch.bmp	1902-05-01	0		0	0	265983	0		0	0	NULL	NULL	NULL	High	run1	1	List2	A_T.wav	A_T	1	1	0	1	265833	150	1	520	266353
Exp3	7	Exp3-7-1	59.938	1.0.0.145	1	right	liguangji	-1576102857	2.0.10.242	2.0.10.242	09-13-2019	2019-09-13 03:58:52	11:58:52	male	2.0.10.147	100	Catch.bmp	1903-08-23	0		0	0	267985	0		0	0	NULL	NULL	NULL	High	run1	1	List2	A_T.wav	A_T	1	1	0	1	267835	150	1	405	268240
Exp3	7	Exp3-7-1	59.938	1.0.0.145	1	right	liguangji	-1576102857	2.0.10.242	2.0.10.242	09-13-2019	2019-09-13 03:58:52	11:58:52	male	2.0.10.147	101	Catch.bmp	1903-08-06	0		0	0	270471	0		0	0	NULL	NULL	NULL	High	run1	1	List2	A_T.wav	A_T	1	1	0	1	270321	150	1	384	270705
Exp3	7	Exp3-7-1	59.938	1.0.0.145	1	right	liguangji	-1576102857	2.0.10.242	2.0.10.242	09-13-2019	2019-09-13 03:58:52	11:58:52	male	2.0.10.147	102	Blue_S_2.bmp	1902-03-28	0		0	0	272940	0		0	0	NULL	NULL	NULL	High	run1	1	List2	A_T.wav	AV_T	1	1	0	1	272790	150	1	434	273224
Exp3	7	Exp3-7-1	59.938	1.0.0.145	1	right	liguangji	-1576102857	2.0.10.242	2.0.10.242	09-13-2019	2019-09-13 03:58:52	11:58:52	male	2.0.10.147	103	Blue_S_2.bmp	1902-06-22	0		0	0	274909	0		0	0	NULL	NULL	NULL	High	run1	1	List2	A_T.wav	AV_T	1	1	0	1	274759	150	1	529	275288
Exp3	7	Exp3-7-1	59.938	1.0.0.145	1	right	liguangji	-1576102857	2.0.10.242	2.0.10.242	09-13-2019	2019-09-13 03:58:52	11:58:52	male	2.0.10.147	104	Red_C_2.bmp	1902-07-03	0		0	0	276961	0		0	0	NULL	NULL	NULL	High	run1	1	List2	A_T.wav	AV_T	1	1	0	1	276811	150	1	293	277104
Exp3	7	Exp3-7-1	59.938	1.0.0.145	1	right	liguangji	-1576102857	2.0.10.242	2.0.10.242	09-13-2019	2019-09-13 03:58:52	11:58:52	male	2.0.10.147	105	Red_C.bmp	1903-08-30	0		0	0	279030	0		0	0	NULL	NULL	NULL	High	run1		List2	A_S.wav	AV_S	0		0	1	278880	150		0	0
Exp3	7	Exp3-7-1	59.938	1.0.0.145	1	right	liguangji	-1576102857	2.0.10.242	2.0.10.242	09-13-2019	2019-09-13 03:58:52	11:58:52	male	2.0.10.147	106	Catch.bmp	1903-07-01	0		0	1	281583	0		0	0	NULL	NULL	NULL	High	run1	1	List2	A_T.wav	A_T	1	1	1	1	281432	151	1	504	281936
Exp3	7	Exp3-7-1	59.938	1.0.0.145	1	right	liguangji	-1576102857	2.0.10.242	2.0.10.242	09-13-2019	2019-09-13 03:58:52	11:58:52	male	2.0.10.147	107	Blue_S_2.bmp	1902-05-28	0		0	0	284018	0		0	0	NULL	NULL	NULL	High	run1	1	List2	Catch.wav	V_T	1	1	1	1	283868	150	1	460	284328
Exp3	7	Exp3-7-1	59.938	1.0.0.145	1	right	liguangji	-1576102857	2.0.10.242	2.0.10.242	09-13-2019	2019-09-13 03:58:52	11:58:52	male	2.0.10.147	108	Red_C_2.bmp	1903-11-20	0		0	0	286054	0		0	0	NULL	NULL	NULL	High	run1	1	List2	Catch.wav	V_T	1	1	0	1	285904	150	1	393	286297
Exp3	7	Exp3-7-1	59.938	1.0.0.145	1	right	liguangji	-1576102857	2.0.10.242	2.0.10.242	09-13-2019	2019-09-13 03:58:52	11:58:52	male	2.0.10.147	109	Red_C_2.bmp	1903-11-06	0		0	0	288623	0		0	0	NULL	NULL	NULL	High	run1	1	List2	A_T.wav	AV_T	1	1	1	1	288473	150	1	335	288808
Exp3	7	Exp3-7-1	59.938	1.0.0.145	1	right	liguangji	-1576102857	2.0.10.242	2.0.10.242	09-13-2019	2019-09-13 03:58:52	11:58:52	male	2.0.10.147	110	Catch.bmp	1903-12-01	0		0	0	291176	0		0	0	NULL	NULL	NULL	High	run1	1	List2	A_T.wav	A_T	1	1	0	1	291026	150	1	438	291464
Exp3	7	Exp3-7-1	59.938	1.0.0.145	1	right	liguangji	-1576102857	2.0.10.242	2.0.10.242	09-13-2019	2019-09-13 03:58:52	11:58:52	male	2.0.10.147	111	Red_S.bmp	1902-03-11	0		0	0	293762	0		0	0	NULL	NULL	NULL	High	run1		List2	Catch.wav	V_S	0		0	1	293612	150		0	0
Exp3	7	Exp3-7-1	59.938	1.0.0.145	1	right	liguangji	-1576102857	2.0.10.242	2.0.10.242	09-13-2019	2019-09-13 03:58:52	11:58:52	male	2.0.10.147	112	Catch.bmp	1903-05-31	0		0	0	295764	0		0	0	NULL	NULL	NULL	High	run1	1	List2	A_T.wav	A_T	1	1	0	1	295614	150	1	658	296272
Exp3	7	Exp3-7-1	59.938	1.0.0.145	1	right	liguangji	-1576102857	2.0.10.242	2.0.10.242	09-13-2019	2019-09-13 03:58:52	11:58:52	male	2.0.10.147	113	Catch.bmp	1902-06-25	0		1	0	298166	0		0	0	NULL	NULL	NULL	High	run1	1	List2	A_T.wav	A_T	1	1	0	1	298016	150	1	488	298504
Exp3	7	Exp3-7-1	59.938	1.0.0.145	1	right	liguangji	-1576102857	2.0.10.242	2.0.10.242	09-13-2019	2019-09-13 03:58:52	11:58:52	male	2.0.10.147	114	Red_C_2.bmp	1902-06-26	0		0	0	300235	0		0	0	NULL	NULL	NULL	High	run1	1	List2	A_T.wav	AV_T	1	1	0	1	300085	150	1	459	300544
Exp3	7	Exp3-7-1	59.938	1.0.0.145	1	right	liguangji	-1576102857	2.0.10.242	2.0.10.242	09-13-2019	2019-09-13 03:58:52	11:58:52	male	2.0.10.147	115	Blue_S_2.bmp	1904-03-09	0		0	0	302304	0		0	0	NULL	NULL	NULL	High	run1	1	List2	A_T.wav	AV_T	1	1	0	1	302154	150	1	333	302487
Exp3	7	Exp3-7-1	59.938	1.0.0.145	1	right	liguangji	-1576102857	2.0.10.242	2.0.10.242	09-13-2019	2019-09-13 03:58:52	11:58:52	male	2.0.10.147	116	Red_C_2.bmp	1903-09-28	0		0	0	304990	0		0	0	NULL	NULL	NULL	High	run1	1	List2	Catch.wav	V_T	1	1	1	1	304840	150	1	311	305151
Exp3	7	Exp3-7-1	59.938	1.0.0.145	1	right	liguangji	-1576102857	2.0.10.242	2.0.10.242	09-13-2019	2019-09-13 03:58:52	11:58:52	male	2.0.10.147	117	Catch.bmp	1903-04-15	0		1	0	307509	0		0	0	NULL	NULL	NULL	High	run1	1	List2	A_T.wav	A_T	1	1	1	1	307359	150	1	465	307824
Exp3	7	Exp3-7-1	59.938	1.0.0.145	1	right	liguangji	-1576102857	2.0.10.242	2.0.10.242	09-13-2019	2019-09-13 03:58:52	11:58:52	male	2.0.10.147	118	Red_C_2.bmp	1902-12-27	0		0	0	309862	0		0	0	NULL	NULL	NULL	High	run1	1	List2	A_T.wav	AV_T	1	1	0	1	309712	150	1	343	310055
Exp3	7	Exp3-7-1	59.938	1.0.0.145	1	right	liguangji	-1576102857	2.0.10.242	2.0.10.242	09-13-2019	2019-09-13 03:58:52	11:58:52	male	2.0.10.147	119	Catch.bmp	1902-09-03	0		0	0	312114	0		0	0	NULL	NULL	NULL	High	run1	1	List2	A_T.wav	A_T	1	1	0	1	311964	150	1	579	312543
Exp3	7	Exp3-7-1	59.938	1.0.0.145	1	right	liguangji	-1576102857	2.0.10.242	2.0.10.242	09-13-2019	2019-09-13 03:58:52	11:58:52	male	2.0.10.147	120	Red_C_2.bmp	1902-10-12	0		0	0	314250	0		0	0	NULL	NULL	NULL	High	run1	1	List2	Catch.wav	V_T	1	1	0	1	314100	150	1	396	314496
Exp3	7	Exp3-7-1	59.938	1.0.0.145	1	right	liguangji	-1576102857	2.0.10.242	2.0.10.242	09-13-2019	2019-09-13 03:58:52	11:58:52	male	2.0.10.147	121	Catch.bmp	1903-03-03	0		0	1	316419	0		0	0	NULL	NULL	NULL	High	run1	1	List2	A_T.wav	A_T	1	1	1	1	316268	151	1	443	316711
Exp3	7	Exp3-7-1	59.938	1.0.0.145	1	right	liguangji	-1576102857	2.0.10.242	2.0.10.242	09-13-2019	2019-09-13 03:58:52	11:58:52	male	2.0.10.147	122	Blue_S.bmp	1904-02-23	0		0	0	318738	0		0	0	NULL	NULL	NULL	High	run1		List2	Catch.wav	V_S	0		0	1	318588	150	1	427	319015
Exp3	7	Exp3-7-1	59.938	1.0.0.145	1	right	liguangji	-1576102857	2.0.10.242	2.0.10.242	09-13-2019	2019-09-13 03:58:52	11:58:52	male	2.0.10.147	123	Catch.bmp	1903-07-18	0		0	0	321407	0		0	0	NULL	NULL	NULL	High	run1	1	List2	A_T.wav	A_T	1	1	1	1	321257	150	1	598	321855
Exp3	7	Exp3-7-1	59.938	1.0.0.145	1	right	liguangji	-1576102857	2.0.10.242	2.0.10.242	09-13-2019	2019-09-13 03:58:52	11:58:52	male	2.0.10.147	124	Catch.bmp	1903-09-07	0		0	0	323860	0		0	0	NULL	NULL	NULL	High	run1	1	List2	A_T.wav	A_T	1	1	0	2	323710	150	1	505	324215
Exp3	7	Exp3-7-1	59.938	1.0.0.145	1	right	liguangji	-1576102857	2.0.10.242	2.0.10.242	09-13-2019	2019-09-13 03:58:52	11:58:52	male	2.0.10.147	125	Red_S_2.bmp	1903-06-13	0		0	0	326362	0		0	0	NULL	NULL	NULL	High	run1		List2	Catch.wav	V_S	0		1	1	326212	150	1	387	326599
Exp3	7	Exp3-7-1	59.938	1.0.0.145	1	right	liguangji	-1576102857	2.0.10.242	2.0.10.242	09-13-2019	2019-09-13 03:58:52	11:58:52	male	2.0.10.147	126	Blue_S_2.bmp	1902-03-10	0		0	0	328781	0		0	0	NULL	NULL	NULL	High	run1	1	List2	A_T.wav	AV_T	1	1	1	1	328631	150	1	568	329199
Exp3	7	Exp3-7-1	59.938	1.0.0.145	1	right	liguangji	-1576102857	2.0.10.242	2.0.10.242	09-13-2019	2019-09-13 03:58:52	11:58:52	male	2.0.10.147	127	Blue_S_2.bmp	1904-01-02	0		1	0	330733	0		0	0	NULL	NULL	NULL	High	run1	1	List2	Catch.wav	V_T	1	1	1	1	330583	150	1	496	331079
Exp3	7	Exp3-7-1	59.938	1.0.0.145	1	right	liguangji	-1576102857	2.0.10.242	2.0.10.242	09-13-2019	2019-09-13 03:58:52	11:58:52	male	2.0.10.147	128	Catch.bmp	1902-11-25	0		0	0	333353	0		0	0	NULL	NULL	NULL	High	run1	1	List2	A_T.wav	A_T	1	1	1	1	333203	150	1	804	334007
Exp3	7	Exp3-7-1	59.938	1.0.0.145	1	right	liguangji	-1576102857	2.0.10.242	2.0.10.242	09-13-2019	2019-09-13 03:58:52	11:58:52	male	2.0.10.147	129	Blue_S_2.bmp	1902-11-22	0		0	0	335572	0		0	0	NULL	NULL	NULL	High	run1	1	List2	Catch.wav	V_T	1	1	0	1	335422	150	1	568	335990
Exp3	7	Exp3-7-1	59.938	1.0.0.145	1	right	liguangji	-1576102857	2.0.10.242	2.0.10.242	09-13-2019	2019-09-13 03:58:52	11:58:52	male	2.0.10.147	130	Catch.bmp	1902-05-12	0		0	0	337791	0		0	0	NULL	NULL	NULL	High	run1	1	List2	A_T.wav	A_T	1	1	0	1	337641	150	1	910	338551
Exp3	7	Exp3-7-1	59.938	1.0.0.145	1	right	liguangji	-1576102857	2.0.10.242	2.0.10.242	09-13-2019	2019-09-13 03:58:52	11:58:52	male	2.0.10.147	131	Red_C_2.bmp	1902-07-16	0		0	1	339810	0		0	0	NULL	NULL	NULL	High	run1	1	List2	A_T.wav	AV_T	1	1	1	1	339659	151	1	571	340230
Exp3	7	Exp3-7-1	59.938	1.0.0.145	1	right	liguangji	-1576102857	2.0.10.242	2.0.10.242	09-13-2019	2019-09-13 03:58:52	11:58:52	male	2.0.10.147	132	Red_S_2.bmp	1903-10-07	0		0	0	341895	0		0	0	NULL	NULL	NULL	High	run1		List2	A_S.wav	AV_S	0		0	1	341745	150		0	0
Exp3	7	Exp3-7-1	59.938	1.0.0.145	1	right	liguangji	-1576102857	2.0.10.242	2.0.10.242	09-13-2019	2019-09-13 03:58:52	11:58:52	male	2.0.10.147	133	Catch.bmp	1904-01-07	0		0	0	344481	0		0	0	NULL	NULL	NULL	High	run1		List2	A_S.wav	A_S	0		0	1	344331	150		0	0
Exp3	7	Exp3-7-1	59.938	1.0.0.145	1	right	liguangji	-1576102857	2.0.10.242	2.0.10.242	09-13-2019	2019-09-13 03:58:52	11:58:52	male	2.0.10.147	134	Catch.bmp	1904-01-26	0		0	0	347167	0		0	0	NULL	NULL	NULL	High	run1		List2	A_S.wav	A_S	0		0	1	347017	150		0	0
Exp3	7	Exp3-7-1	59.938	1.0.0.145	1	right	liguangji	-1576102857	2.0.10.242	2.0.10.242	09-13-2019	2019-09-13 03:58:52	11:58:52	male	2.0.10.147	135	Red_C.bmp	1903-01-16	0		0	0	349870	0		0	0	NULL	NULL	NULL	High	run1		List2	Catch.wav	V_S	0		0	1	349720	150		0	0
Exp3	7	Exp3-7-1	59.938	1.0.0.145	1	right	liguangji	-1576102857	2.0.10.242	2.0.10.242	09-13-2019	2019-09-13 03:58:52	11:58:52	male	2.0.10.147	136	Catch.bmp	1902-06-11	0		0	0	352289	0		0	0	NULL	NULL	NULL	High	run1	1	List2	A_T.wav	A_T	1	1	1	1	352139	150	1	531	352670
Exp3	7	Exp3-7-1	59.938	1.0.0.145	1	right	liguangji	-1576102857	2.0.10.242	2.0.10.242	09-13-2019	2019-09-13 03:58:52	11:58:52	male	2.0.10.147	137	Red_C_2.bmp	1902-03-28	0		0	0	354341	0		0	0	NULL	NULL	NULL	High	run1	1	List2	Catch.wav	V_T	1	1	1	1	354191	150	1	527	354718
Exp3	7	Exp3-7-1	59.938	1.0.0.145	1	right	liguangji	-1576102857	2.0.10.242	2.0.10.242	09-13-2019	2019-09-13 03:58:52	11:58:52	male	2.0.10.147	138	Catch.bmp	1902-11-18	0		0	0	356310	0		0	0	NULL	NULL	NULL	High	run1		List2	A_S.wav	A_S	0		1	1	356160	150		0	0
Exp3	7	Exp3-7-1	59.938	1.0.0.145	1	right	liguangji	-1576102857	2.0.10.242	2.0.10.242	09-13-2019	2019-09-13 03:58:52	11:58:52	male	2.0.10.147	139	Catch.bmp	1904-05-16	0		0	0	358579	0		0	0	NULL	NULL	NULL	High	run1		List2	A_S.wav	A_S	0		0	1	358429	150		0	0
Exp3	7	Exp3-7-1	59.938	1.0.0.145	1	right	liguangji	-1576102857	2.0.10.242	2.0.10.242	09-13-2019	2019-09-13 03:58:52	11:58:52	male	2.0.10.147	140	Blue_S_2.bmp	1903-11-16	0		1	0	361398	0		0	0	NULL	NULL	NULL	High	run1	1	List2	Catch.wav	V_T	1	1	1	1	361248	150	1	614	361862
Exp3	7	Exp3-7-1	59.938	1.0.0.145	1	right	liguangji	-1576102857	2.0.10.242	2.0.10.242	09-13-2019	2019-09-13 03:58:52	11:58:52	male	2.0.10.147	141	Blue_S_2.bmp	1902-09-15	0		0	0	363968	1001		0	0	NULL	NULL	NULL	High	run1	1	List2	Catch.wav	V_T	1	1	0	1	363818	150	1	596	364414
Exp3	7	Exp3-7-1	59.938	1.0.0.145	1	right	liguangji	-1576102857	2.0.10.242	2.0.10.242	09-13-2019	2019-09-13 03:58:52	11:58:52	male	2.0.10.147	142	Red_C_2.bmp	1903-10-11	0		0	0	368773	0		0	0	NULL	NULL	NULL	High	run1	1	List2	Catch.wav	V_T	1	1	0	1	368623	150	1	382	369005
Exp3	7	Exp3-7-1	59.938	1.0.0.145	1	right	liguangji	-1576102857	2.0.10.242	2.0.10.242	09-13-2019	2019-09-13 03:58:52	11:58:52	male	2.0.10.147	143	Catch.bmp	1904-03-08	0		0	0	371309	0		0	0	NULL	NULL	NULL	High	run1		List2	A_S.wav	A_S	0		1	1	371159	150		0	0
Exp3	7	Exp3-7-1	59.938	1.0.0.145	1	right	liguangji	-1576102857	2.0.10.242	2.0.10.242	09-13-2019	2019-09-13 03:58:52	11:58:52	male	2.0.10.147	144	Red_C_2.bmp	1903-08-17	0		0	0	374045	0		0	0	NULL	NULL	NULL	High	run1	1	List2	A_T.wav	AV_T	1	1	0	1	373895	150	1	406	374301
Exp3	7	Exp3-7-1	59.938	1.0.0.145	1	right	liguangji	-1576102857	2.0.10.242	2.0.10.242	09-13-2019	2019-09-13 03:58:52	11:58:52	male	2.0.10.147	145	Blue_S_2.bmp	1902-12-04	0		0	0	376531	0		0	0	NULL	NULL	NULL	High	run1	1	List2	A_T.wav	AV_T	1	1	0	1	376381	150	1	680	377061
Exp3	7	Exp3-7-1	59.938	1.0.0.145	1	right	liguangji	-1576102857	2.0.10.242	2.0.10.242	09-13-2019	2019-09-13 03:58:52	11:58:52	male	2.0.10.147	146	Blue_S_2.bmp	1904-01-11	0		0	0	378750	0		0	0	NULL	NULL	NULL	High	run1	1	List2	Catch.wav	V_T	1	1	0	1	378600	150	1	397	378997
Exp3	7	Exp3-7-1	59.938	1.0.0.145	1	right	liguangji	-1576102857	2.0.10.242	2.0.10.242	09-13-2019	2019-09-13 03:58:52	11:58:52	male	2.0.10.147	147	Red_C_2.bmp	1904-01-09	0		0	0	381369	0		0	0	NULL	NULL	NULL	High	run1	1	List2	Catch.wav	V_T	1	1	0	1	381219	150	1	298	381517
Exp3	7	Exp3-7-1	59.938	1.0.0.145	1	right	liguangji	-1576102857	2.0.10.242	2.0.10.242	09-13-2019	2019-09-13 03:58:52	11:58:52	male	2.0.10.147	148	Blue_S_2.bmp	1902-10-09	0		0	1	383989	0		0	0	NULL	NULL	NULL	High	run1	1	List2	A_T.wav	AV_T	1	1	1	1	383838	151	1	335	384173
Exp3	7	Exp3-7-1	59.938	1.0.0.145	1	right	liguangji	-1576102857	2.0.10.242	2.0.10.242	09-13-2019	2019-09-13 03:58:52	11:58:52	male	2.0.10.147	149	Catch.bmp	1904-02-15	0		0	1	386158	0		0	0	NULL	NULL	NULL	High	run1		List2	A_S.wav	A_S	0		0	1	386007	151		0	0
Exp3	7	Exp3-7-1	59.938	1.0.0.145	1	right	liguangji	-1576102857	2.0.10.242	2.0.10.242	09-13-2019	2019-09-13 03:58:52	11:58:52	male	2.0.10.147	150	Blue_S_2.bmp	1902-05-07	0		0	1	388894	0		0	0	NULL	NULL	NULL	High	run1	1	List2	A_T.wav	AV_T	1	1	1	1	388743	151	1	398	389141
Exp3	7	Exp3-7-1	59.938	1.0.0.145	1	right	liguangji	-1576102857	2.0.10.242	2.0.10.242	09-13-2019	2019-09-13 03:58:52	11:58:52	male	2.0.10.147	151	Catch.bmp	1903-10-12	0		0	0	390912	0		0	0	NULL	NULL	NULL	High	run1	1	List2	A_T.wav	A_T	1	1	0	1	390762	150	1	667	391429
Exp3	7	Exp3-7-1	59.938	1.0.0.145	1	right	liguangji	-1576102857	2.0.10.242	2.0.10.242	09-13-2019	2019-09-13 03:58:52	11:58:52	male	2.0.10.147	152	Blue_S_2.bmp	1902-11-28	0		0	0	393448	0		0	0	NULL	NULL	NULL	High	run1	1	List2	A_T.wav	AV_T	1	1	0	1	393298	150	1	315	393613
Exp3	7	Exp3-7-1	59.938	1.0.0.145	1	right	liguangji	-1576102857	2.0.10.242	2.0.10.242	09-13-2019	2019-09-13 03:58:52	11:58:52	male	2.0.10.147	153	Catch.bmp	1902-09-26	0		0	0	395667	0		0	0	NULL	NULL	NULL	High	run1	1	List2	A_T.wav	A_T	1	1	0	1	395517	150	1	384	395901
Exp3	7	Exp3-7-1	59.938	1.0.0.145	1	right	liguangji	-1576102857	2.0.10.242	2.0.10.242	09-13-2019	2019-09-13 03:58:52	11:58:52	male	2.0.10.147	154	Blue_S_2.bmp	1904-02-15	0		0	1	397820	0		0	0	NULL	NULL	NULL	High	run1	1	List2	Catch.wav	V_T	1	1	1	1	397669	151	1	360	398029
Exp3	7	Exp3-7-1	59.938	1.0.0.145	1	right	liguangji	-1576102857	2.0.10.242	2.0.10.242	09-13-2019	2019-09-13 03:58:52	11:58:52	male	2.0.10.147	155	Catch.bmp	1903-08-27	0		0	0	400489	0		0	0	NULL	NULL	NULL	High	run1	1	List2	A_T.wav	A_T	1	1	1	1	400339	150	1	602	400941
Exp3	7	Exp3-7-1	59.938	1.0.0.145	1	right	liguangji	-1576102857	2.0.10.242	2.0.10.242	09-13-2019	2019-09-13 03:58:52	11:58:52	male	2.0.10.147	156	Catch.bmp	1903-02-15	0		0	0	402975	0		0	0	NULL	NULL	NULL	High	run1	1	List2	A_T.wav	A_T	1	1	0	1	402825	150	1	404	403229
Exp3	7	Exp3-7-1	59.938	1.0.0.145	1	right	liguangji	-1576102857	2.0.10.242	2.0.10.242	09-13-2019	2019-09-13 03:58:52	11:58:52	male	2.0.10.147	157	Red_C_2.bmp	1902-12-15	0		0	0	405277	0		0	0	NULL	NULL	NULL	High	run1	1	List2	A_T.wav	AV_T	1	1	0	1	405127	150	1	381	405508
Exp3	7	Exp3-7-1	59.938	1.0.0.145	1	right	liguangji	-1576102857	2.0.10.242	2.0.10.242	09-13-2019	2019-09-13 03:58:52	11:58:52	male	2.0.10.147	158	Catch.bmp	1904-01-11	0		0	0	407513	0		0	0	NULL	NULL	NULL	High	run1	1	List2	A_T.wav	A_T	1	1	0	1	407363	150	1	401	407764
Exp3	7	Exp3-7-1	59.938	1.0.0.145	1	right	liguangji	-1576102857	2.0.10.242	2.0.10.242	09-13-2019	2019-09-13 03:58:52	11:58:52	male	2.0.10.147	159	Catch.bmp	1903-01-23	0		0	0	410132	0		0	0	NULL	NULL	NULL	High	run1		List2	A_S.wav	A_S	0		0	1	409982	150		0	0
Exp3	7	Exp3-7-1	59.938	1.0.0.145	1	right	liguangji	-1576102857	2.0.10.242	2.0.10.242	09-13-2019	2019-09-13 03:58:52	11:58:52	male	2.0.10.147	160	Catch.bmp	1903-02-13	0		0	0	412468	0		0	0	NULL	NULL	NULL	High	run1	1	List2	A_T.wav	A_T	1	1	0	1	412318	150	1	430	412748
Exp3	7	Exp3-7-1	59.938	1.0.0.145	1	right	liguangji	-1576102857	2.0.10.242	2.0.10.242	09-13-2019	2019-09-13 03:58:52	11:58:52	male	2.0.10.147	161	Blue_S_2.bmp	1902-04-30	0		1	0	414770	0		0	0	NULL	NULL	NULL	High	run1	1	List2	A_T.wav	AV_T	1	1	0	1	414620	150	1	648	415268
Exp3	7	Exp3-7-1	59.938	1.0.0.145	1	right	liguangji	-1576102857	2.0.10.242	2.0.10.242	09-13-2019	2019-09-13 03:58:52	11:58:52	male	2.0.10.147	162	Red_C_2.bmp	1903-06-11	0		1	0	416772	0		0	0	NULL	NULL	NULL	High	run1	1	List2	Catch.wav	V_T	1	1	1	1	416622	150	1	446	417068
Exp3	7	Exp3-7-1	59.938	1.0.0.145	1	right	liguangji	-1576102857	2.0.10.242	2.0.10.242	09-13-2019	2019-09-13 03:58:52	11:58:52	male	2.0.10.147	163	Blue_C_2.bmp	1903-12-23	0		0	0	419192	0		0	0	NULL	NULL	NULL	High	run1		List2	Catch.wav	V_S	0		0	2	419042	150	1	370	419412
Exp3	7	Exp3-7-1	59.938	1.0.0.145	1	right	liguangji	-1576102857	2.0.10.242	2.0.10.242	09-13-2019	2019-09-13 03:58:52	11:58:52	male	2.0.10.147	164	Blue_S_2.bmp	1903-05-09	0		0	0	421794	0		0	0	NULL	NULL	NULL	High	run1	1	List2	Catch.wav	V_T	1	1	0	1	421644	150	1	464	422108
Exp3	7	Exp3-7-1	59.938	1.0.0.145	1	right	liguangji	-1576102857	2.0.10.242	2.0.10.242	09-13-2019	2019-09-13 03:58:52	11:58:52	male	2.0.10.147	165	Red_C_2.bmp	1902-12-01	0		0	0	424180	0		0	0	NULL	NULL	NULL	High	run1	1	List2	Catch.wav	V_T	1	1	0	1	424030	150	1	390	424420
Exp3	7	Exp3-7-1	59.938	1.0.0.145	1	right	liguangji	-1576102857	2.0.10.242	2.0.10.242	09-13-2019	2019-09-13 03:58:52	11:58:52	male	2.0.10.147	166	Red_C_2.bmp	1903-09-09	0		0	0	426399	0		0	0	NULL	NULL	NULL	High	run1	1	List2	Catch.wav	V_T	1	1	0	1	426249	150	1	363	426612
Exp3	7	Exp3-7-1	59.938	1.0.0.145	1	right	liguangji	-1576102857	2.0.10.242	2.0.10.242	09-13-2019	2019-09-13 03:58:52	11:58:52	male	2.0.10.147	167	Blue_S_2.bmp	1902-09-19	0		0	0	428902	0		0	0	NULL	NULL	NULL	High	run1	1	List2	A_T.wav	AV_T	1	1	0	1	428752	150	1	316	429068
Exp3	7	Exp3-7-1	59.938	1.0.0.145	1	right	liguangji	-1576102857	2.0.10.242	2.0.10.242	09-13-2019	2019-09-13 03:58:52	11:58:52	male	2.0.10.147	168	Blue_S.bmp	1903-07-15	0		0	0	431054	0		0	0	NULL	NULL	NULL	High	run1		List2	A_S.wav	AV_S	0		0	1	430904	150		0	0
Exp3	7	Exp3-7-1	59.938	1.0.0.145	1	right	liguangji	-1576102857	2.0.10.242	2.0.10.242	09-13-2019	2019-09-13 03:58:52	11:58:52	male	2.0.10.147	169	Red_C_2.bmp	1903-07-19	0		0	0	433573	0		0	0	NULL	NULL	NULL	High	run1	1	List2	Catch.wav	V_T	1	1	1	1	433423	150	1	445	433868
Exp3	7	Exp3-7-1	59.938	1.0.0.145	1	right	liguangji	-1576102857	2.0.10.242	2.0.10.242	09-13-2019	2019-09-13 03:58:52	11:58:52	male	2.0.10.147	170	Blue_S_2.bmp	1903-02-25	0		0	0	436026	0		0	0	NULL	NULL	NULL	High	run1	1	List2	A_T.wav	AV_T	1	1	0	1	435876	150	1	408	436284
Exp3	7	Exp3-7-1	59.938	1.0.0.145	1	right	liguangji	-1576102857	2.0.10.242	2.0.10.242	09-13-2019	2019-09-13 03:58:52	11:58:52	male	2.0.10.147	171	Catch.bmp	1902-06-14	0		0	0	438328	0		0	0	NULL	NULL	NULL	High	run1	1	List2	A_T.wav	A_T	1	1	0	1	438178	150	1	498	438676
Exp3	7	Exp3-7-1	59.938	1.0.0.145	1	right	liguangji	-1576102857	2.0.10.242	2.0.10.242	09-13-2019	2019-09-13 03:58:52	11:58:52	male	2.0.10.147	172	Red_C_2.bmp	1903-11-11	0		0	0	440380	0		0	0	NULL	NULL	NULL	High	run1	1	List2	Catch.wav	V_T	1	1	1	1	440230	150	1	557	440787
Exp3	7	Exp3-7-1	59.938	1.0.0.145	1	right	liguangji	-1576102857	2.0.10.242	2.0.10.242	09-13-2019	2019-09-13 03:58:52	11:58:52	male	2.0.10.147	173	Red_C.bmp	1902-08-24	0		0	1	442950	0		0	0	NULL	NULL	NULL	High	run1		List2	Catch.wav	V_S	0		1	1	442799	151		0	0
Exp3	7	Exp3-7-1	59.938	1.0.0.145	1	right	liguangji	-1576102857	2.0.10.242	2.0.10.242	09-13-2019	2019-09-13 03:58:52	11:58:52	male	2.0.10.147	174	Blue_S_2.bmp	1904-04-19	0		0	0	445135	0		0	0	NULL	NULL	NULL	High	run1	1	List2	A_T.wav	AV_T	1	1	1	1	444985	150	1	402	445387
Exp3	7	Exp3-7-1	59.938	1.0.0.145	1	right	liguangji	-1576102857	2.0.10.242	2.0.10.242	09-13-2019	2019-09-13 03:58:52	11:58:52	male	2.0.10.147	175	Catch.bmp	1903-08-31	0		0	0	447855	0		0	0	NULL	NULL	NULL	High	run1	1	List2	A_T.wav	A_T	1	1	0	2	447705	150	1	506	448211
Exp3	7	Exp3-7-1	59.938	1.0.0.145	1	right	liguangji	-1576102857	2.0.10.242	2.0.10.242	09-13-2019	2019-09-13 03:58:52	11:58:52	male	2.0.10.147	176	Blue_C_2.bmp	1903-08-14	0		0	0	450357	0		0	0	NULL	NULL	NULL	High	run1		List2	A_S.wav	AV_S	0		0	1	450207	150		0	0
Exp3	7	Exp3-7-1	59.938	1.0.0.145	1	right	liguangji	-1576102857	2.0.10.242	2.0.10.242	09-13-2019	2019-09-13 03:58:52	11:58:52	male	2.0.10.147	177	Catch.bmp	1903-02-12	0		0	0	452910	0		0	0	NULL	NULL	NULL	High	run1	1	List2	A_T.wav	A_T	1	1	0	1	452760	150	1	531	453291
Exp3	7	Exp3-7-1	59.938	1.0.0.145	1	right	liguangji	-1576102857	2.0.10.242	2.0.10.242	09-13-2019	2019-09-13 03:58:52	11:58:52	male	2.0.10.147	178	Red_C_2.bmp	1903-05-20	0		0	1	455196	0		0	0	NULL	NULL	NULL	High	run1	1	List2	A_T.wav	AV_T	1	1	1	1	455045	151	1	574	455619
Exp3	7	Exp3-7-1	59.938	1.0.0.145	1	right	liguangji	-1576102857	2.0.10.242	2.0.10.242	09-13-2019	2019-09-13 03:58:52	11:58:52	male	2.0.10.147	179	Red_S_2.bmp	1902-11-06	0		0	0	457581	0		0	0	NULL	NULL	NULL	High	run1		List2	A_S.wav	AV_S	0		0	1	457431	150		0	0
Exp3	7	Exp3-7-1	59.938	1.0.0.145	1	right	liguangji	-1576102857	2.0.10.242	2.0.10.242	09-13-2019	2019-09-13 03:58:52	11:58:52	male	2.0.10.147	180	Blue_S_2.bmp	1903-04-30	0		0	0	459834	0		0	0	NULL	NULL	NULL	High	run1	1	List2	A_T.wav	AV_T	1	1	0	1	459684	150	1	456	460140
Exp3	7	Exp3-7-1	59.938	1.0.0.145	1	right	liguangji	-1576102857	2.0.10.242	2.0.10.242	09-13-2019	2019-09-13 03:58:52	11:58:52	male	2.0.10.147	181	Blue_S_2.bmp	1903-06-24	0		0	0	462203	0		0	0	NULL	NULL	NULL	High	run1	1	List2	Catch.wav	V_T	1	1	0	1	462053	150	1	750	462803
Exp3	7	Exp3-7-1	59.938	1.0.0.145	1	right	liguangji	-1576102857	2.0.10.242	2.0.10.242	09-13-2019	2019-09-13 03:58:52	11:58:52	male	2.0.10.147	182	Catch.bmp	1903-10-27	0		0	0	464622	0		0	0	NULL	NULL	NULL	High	run1	1	List2	A_T.wav	A_T	1	1	1	1	464472	150	1	555	465027
Exp3	7	Exp3-7-1	59.938	1.0.0.145	1	right	liguangji	-1576102857	2.0.10.242	2.0.10.242	09-13-2019	2019-09-13 03:58:52	11:58:52	male	2.0.10.147	183	Red_S_2.bmp	1902-05-07	0		0	0	467175	0		0	0	NULL	NULL	NULL	High	run1		List2	A_S.wav	AV_S	0		0	2	467025	150		0	0
Exp3	7	Exp3-7-1	59.938	1.0.0.145	1	right	liguangji	-1576102857	2.0.10.242	2.0.10.242	09-13-2019	2019-09-13 03:58:52	11:58:52	male	2.0.10.147	184	Red_C_2.bmp	1903-04-23	0		0	0	469260	0		0	0	NULL	NULL	NULL	High	run1	1	List2	Catch.wav	V_T	1	1	1	1	469110	150	1	541	469651
Exp3	7	Exp3-7-1	59.938	1.0.0.145	1	right	liguangji	-1576102857	2.0.10.242	2.0.10.242	09-13-2019	2019-09-13 03:58:52	11:58:52	male	2.0.10.147	185	Catch.bmp	1903-04-20	0		0	0	471629	0		0	0	NULL	NULL	NULL	High	run1	1	List2	A_T.wav	A_T	1	1	1	1	471479	150	1	819	472298
Exp3	7	Exp3-7-1	59.938	1.0.0.145	1	right	liguangji	-1576102857	2.0.10.242	2.0.10.242	09-13-2019	2019-09-13 03:58:52	11:58:52	male	2.0.10.147	186	Red_C_2.bmp	1902-06-29	0		0	0	473982	0		0	0	NULL	NULL	NULL	High	run1	1	List2	A_T.wav	AV_T	1	1	0	1	473832	150	1	587	474419
Exp3	7	Exp3-7-1	59.938	1.0.0.145	1	right	liguangji	-1576102857	2.0.10.242	2.0.10.242	09-13-2019	2019-09-13 03:58:52	11:58:52	male	2.0.10.147	187	Blue_S_2.bmp	1902-12-17	0		0	1	476051	0		0	0	NULL	NULL	NULL	High	run1	1	List2	Catch.wav	V_T	1	1	1	1	475900	151	1	606	476506
Exp3	7	Exp3-7-1	59.938	1.0.0.145	1	right	liguangji	-1576102857	2.0.10.242	2.0.10.242	09-13-2019	2019-09-13 03:58:52	11:58:52	male	2.0.10.147	188	Blue_S_2.bmp	1904-01-10	0		0	0	478286	0		0	0	NULL	NULL	NULL	High	run1	1	List2	A_T.wav	AV_T	1	1	1	1	478136	150	1	331	478467
Exp3	7	Exp3-7-1	59.938	1.0.0.145	1	right	liguangji	-1576102857	2.0.10.242	2.0.10.242	09-13-2019	2019-09-13 03:58:52	11:58:52	male	2.0.10.147	189	Blue_S_2.bmp	1902-07-01	0		0	1	480906	0		0	0	NULL	NULL	NULL	High	run1	1	List2	A_T.wav	AV_T	1	1	1	1	480755	151	1	399	481154
Exp3	7	Exp3-7-1	59.938	1.0.0.145	1	right	liguangji	-1576102857	2.0.10.242	2.0.10.242	09-13-2019	2019-09-13 03:58:52	11:58:52	male	2.0.10.147	190	Red_C_2.bmp	1902-07-06	0		0	0	482974	0		0	0	NULL	NULL	NULL	High	run1	1	List2	A_T.wav	AV_T	1	1	0	1	482824	150	1	522	483346
Exp3	7	Exp3-7-1	59.938	1.0.0.145	1	right	liguangji	-1576102857	2.0.10.242	2.0.10.242	09-13-2019	2019-09-13 03:58:52	11:58:52	male	2.0.10.147	191	Catch.bmp	1903-12-31	0		0	0	485043	0		0	0	NULL	NULL	NULL	High	run1	1	List2	A_T.wav	A_T	1	1	0	1	484893	150	1	702	485595
Exp3	7	Exp3-7-1	59.938	1.0.0.145	1	right	liguangji	-1576102857	2.0.10.242	2.0.10.242	09-13-2019	2019-09-13 03:58:52	11:58:52	male	2.0.10.147	192	Red_C_2.bmp	1903-06-20	0		0	1	487663	0		0	0	NULL	NULL	NULL	High	run1	1	List2	A_T.wav	AV_T	1	1	0	1	487512	151	1	531	488043
Exp3	7	Exp3-7-1	59.938	1.0.0.145	1	right	liguangji	-1576102857	2.0.10.242	2.0.10.242	09-13-2019	2019-09-13 03:58:52	11:58:52	male	2.0.10.147	193	Red_C_2.bmp	1904-02-16	0		0	0	490082	0		0	0	NULL	NULL	NULL	High	run1	1	List2	Catch.wav	V_T	1	1	0	2	489932	150	1	463	490395
Exp3	7	Exp3-7-1	59.938	1.0.0.145	1	right	liguangji	-1576102857	2.0.10.242	2.0.10.242	09-13-2019	2019-09-13 03:58:52	11:58:52	male	2.0.10.147	194	Red_C_2.bmp	1903-10-13	0		0	0	492751	0		0	0	NULL	NULL	NULL	High	run1	1	List2	A_T.wav	AV_T	1	1	1	1	492601	150	1	378	492979
Exp3	7	Exp3-7-1	59.938	1.0.0.145	1	right	liguangji	-1576102857	2.0.10.242	2.0.10.242	09-13-2019	2019-09-13 03:58:52	11:58:52	male	2.0.10.147	195	Catch.bmp	1903-09-25	0		0	0	495287	0		0	0	NULL	NULL	NULL	High	run1		List2	A_S.wav	A_S	0		0	1	495137	150		0	0
Exp3	7	Exp3-7-1	59.938	1.0.0.145	1	right	liguangji	-1576102857	2.0.10.242	2.0.10.242	09-13-2019	2019-09-13 03:58:52	11:58:52	male	2.0.10.147	196	Catch.bmp	1903-07-06	0		0	0	497856	0		0	0	NULL	NULL	NULL	High	run1	1	List2	A_T.wav	A_T	1	1	0	1	497706	150	1	552	498258
Exp3	7	Exp3-7-1	59.938	1.0.0.145	1	right	liguangji	-1576102857	2.0.10.242	2.0.10.242	09-13-2019	2019-09-13 03:58:52	11:58:52	male	2.0.10.147	197	Blue_C.bmp	1902-11-13	0		0	0	500292	0		0	0	NULL	NULL	NULL	High	Run1		List2	Catch.wav	V_S	0		1	1	500142	150		0	0
Exp3	7	Exp3-7-1	59.938	1.0.0.145	1	right	liguangji	-1576102857	2.0.10.242	2.0.10.242	09-13-2019	2019-09-13 03:58:52	11:58:52	male	2.0.10.147	198	Red_C_2.bmp	1902-11-23	0		0	0	502561	0		0	0	NULL	NULL	NULL	High	run1	1	List2	A_T.wav	AV_T	1	1	1	1	502411	150	1	479	502890
Exp3	7	Exp3-7-1	59.938	1.0.0.145	1	right	liguangji	-1576102857	2.0.10.242	2.0.10.242	09-13-2019	2019-09-13 03:58:52	11:58:52	male	2.0.10.147	199	Blue_S_2.bmp	1902-11-30	0		0	0	504780	0		0	0	NULL	NULL	NULL	High	run1	1	List2	Catch.wav	V_T	1	1	1	1	504630	150	1	460	505090
Exp3	7	Exp3-7-1	59.938	1.0.0.145	1	right	liguangji	-1576102857	2.0.10.242	2.0.10.242	09-13-2019	2019-09-13 03:58:52	11:58:52	male	2.0.10.147	200	Catch.bmp	1903-04-10	0		0	0	506999	0		0	0	NULL	NULL	NULL	High	run1	1	List2	A_T.wav	A_T	1	1	1	1	506849	150	1	593	507442
Exp3	7	Exp3-7-1	59.938	1.0.0.145	1	right	liguangji	-1576102857	2.0.10.242	2.0.10.242	09-13-2019	2019-09-13 03:58:52	11:58:52	male	2.0.10.147	201	Blue_S_2.bmp	1902-05-31	0		0	1	509352	0		0	0	NULL	NULL	NULL	High	run1	1	List2	A_T.wav	AV_T	1	1	1	1	509201	151	1	480	509681
Exp3	7	Exp3-7-1	59.938	1.0.0.145	1	right	liguangji	-1576102857	2.0.10.242	2.0.10.242	09-13-2019	2019-09-13 03:58:52	11:58:52	male	2.0.10.147	202	Catch.bmp	1903-03-01	0		0	0	511387	0		0	0	NULL	NULL	NULL	High	run1	1	List2	A_T.wav	A_T	1	1	0	1	511237	150	1	692	511929
Exp3	7	Exp3-7-1	59.938	1.0.0.145	1	right	liguangji	-1576102857	2.0.10.242	2.0.10.242	09-13-2019	2019-09-13 03:58:52	11:58:52	male	2.0.10.147	203	Catch.bmp	1902-04-23	0		0	0	513706	0		0	0	NULL	NULL	NULL	High	run1		List2	A_S.wav	A_S	0		0	1	513556	150		0	0
Exp3	7	Exp3-7-1	59.938	1.0.0.145	1	right	liguangji	-1576102857	2.0.10.242	2.0.10.242	09-13-2019	2019-09-13 03:58:52	11:58:52	male	2.0.10.147	204	Blue_S.bmp	1903-02-01	0		0	0	515758	0		0	0	NULL	NULL	NULL	High	run1		List2	Catch.wav	V_S	0		1	1	515608	150		0	0
Exp3	7	Exp3-7-1	59.938	1.0.0.145	1	right	liguangji	-1576102857	2.0.10.242	2.0.10.242	09-13-2019	2019-09-13 03:58:52	11:58:52	male	2.0.10.147	205	Blue_S_2.bmp	1902-10-26	0		0	0	518077	0		0	0	NULL	NULL	NULL	High	run1	1	List2	Catch.wav	V_T	1	1	0	1	517927	150	1	474	518401
Exp3	7	Exp3-7-1	59.938	1.0.0.145	1	right	liguangji	-1576102857	2.0.10.242	2.0.10.242	09-13-2019	2019-09-13 03:58:52	11:58:52	male	2.0.10.147	206	Red_C_2.bmp	1904-02-18	0		0	0	520263	0		0	0	NULL	NULL	NULL	High	run1	1	List2	A_T.wav	AV_T	1	1	1	1	520113	150	1	416	520529
Exp3	7	Exp3-7-1	59.938	1.0.0.145	1	right	liguangji	-1576102857	2.0.10.242	2.0.10.242	09-13-2019	2019-09-13 03:58:52	11:58:52	male	2.0.10.147	207	Blue_S_2.bmp	1903-02-14	0		0	0	522932	0		0	0	NULL	NULL	NULL	High	run1	1	List2	Catch.wav	V_T	1	1	1	1	522782	150	1	427	523209
Exp3	7	Exp3-7-1	59.938	1.0.0.145	1	right	liguangji	-1576102857	2.0.10.242	2.0.10.242	09-13-2019	2019-09-13 03:58:52	11:58:52	male	2.0.10.147	208	Red_C_2.bmp	1903-09-29	0		0	0	525235	0		0	0	NULL	NULL	NULL	High	run1	1	List2	Catch.wav	V_T	1	1	0	1	525085	150	1	469	525554
Exp3	7	Exp3-7-1	59.938	1.0.0.145	1	right	liguangji	-1576102857	2.0.10.242	2.0.10.242	09-13-2019	2019-09-13 03:58:52	11:58:52	male	2.0.10.147	209	Catch.bmp	1904-04-01	0		0	0	527754	0		0	0	NULL	NULL	NULL	High	run1	1	List2	A_T.wav	A_T	1	1	1	1	527604	150	1	781	528385
Exp3	7	Exp3-7-1	59.938	1.0.0.145	1	right	liguangji	-1576102857	2.0.10.242	2.0.10.242	09-13-2019	2019-09-13 03:58:52	11:58:52	male	2.0.10.147	210	Blue_S_2.bmp	1903-04-14	0		0	0	530457	0		0	0	NULL	NULL	NULL	High	run1	1	List2	Catch.wav	V_T	1	1	0	1	530307	150	1	359	530666
Exp3	7	Exp3-7-1	59.938	1.0.0.145	1	right	liguangji	-1576102857	2.0.10.242	2.0.10.242	09-13-2019	2019-09-13 03:58:52	11:58:52	male	2.0.10.147	211	Blue_S_2.bmp	1903-12-06	0		0	0	532809	0		0	0	NULL	NULL	NULL	High	run1	1	List2	Catch.wav	V_T	1	1	0	1	532659	150	1	430	533089
Exp3	7	Exp3-7-1	59.938	1.0.0.145	1	right	liguangji	-1576102857	2.0.10.242	2.0.10.242	09-13-2019	2019-09-13 03:58:52	11:58:52	male	2.0.10.147	212	Catch.bmp	1902-09-19	0		0	0	535395	0		0	0	NULL	NULL	NULL	High	run1	1	List2	A_T.wav	A_T	1	1	1	1	535245	150	1	484	535729
Exp3	7	Exp3-7-1	59.938	1.0.0.145	1	right	liguangji	-1576102857	2.0.10.242	2.0.10.242	09-13-2019	2019-09-13 03:58:52	11:58:52	male	2.0.10.147	213	Red_S.bmp	1903-07-16	0		0	1	537548	0		0	0	NULL	NULL	NULL	High	run1		List2	Catch.wav	V_S	0		1	1	537397	151		0	0
Exp3	7	Exp3-7-1	59.938	1.0.0.145	1	right	liguangji	-1576102857	2.0.10.242	2.0.10.242	09-13-2019	2019-09-13 03:58:52	11:58:52	male	2.0.10.147	214	Red_C_2.bmp	1902-07-21	0		0	0	540050	0		0	0	NULL	NULL	NULL	High	run1	1	List2	A_T.wav	AV_T	1	1	1	1	539900	150	1	381	540281
Exp3	7	Exp3-7-1	59.938	1.0.0.145	1	right	liguangji	-1576102857	2.0.10.242	2.0.10.242	09-13-2019	2019-09-13 03:58:52	11:58:52	male	2.0.10.147	215	Catch.bmp	1903-04-13	0		0	1	542136	0		0	0	NULL	NULL	NULL	High	run1	1	List2	A_T.wav	A_T	1	1	1	1	541985	151	1	673	542658
Exp3	7	Exp3-7-1	59.938	1.0.0.145	1	right	liguangji	-1576102857	2.0.10.242	2.0.10.242	09-13-2019	2019-09-13 03:58:52	11:58:52	male	2.0.10.147	216	Red_S.bmp	1902-06-29	0		0	0	544488	0		0	0	NULL	NULL	NULL	High	run1		List2	Catch.wav	V_S	0		1	1	544338	150		0	0
Exp3	7	Exp3-7-1	59.938	1.0.0.145	1	right	liguangji	-1576102857	2.0.10.242	2.0.10.242	09-13-2019	2019-09-13 03:58:52	11:58:52	male	2.0.10.147	217	Blue_C.bmp	1902-12-02	0		0	1	546624	0		0	0	NULL	NULL	NULL	High	run1		List2	A_S.wav	AV_S	0		1	1	546473	151		0	0
Exp3	7	Exp3-7-1	59.938	1.0.0.145	1	right	liguangji	-1576102857	2.0.10.242	2.0.10.242	09-13-2019	2019-09-13 03:58:52	11:58:52	male	2.0.10.147	218	Catch.bmp	1902-12-24	0		0	0	548909	0		0	0	NULL	NULL	NULL	High	run1		List2	A_S.wav	A_S	0		0	1	548759	150		0	0
Exp3	7	Exp3-7-1	59.938	1.0.0.145	1	right	liguangji	-1576102857	2.0.10.242	2.0.10.242	09-13-2019	2019-09-13 03:58:52	11:58:52	male	2.0.10.147	219	Red_C_2.bmp	1902-12-30	0		0	1	551212	0		0	0	NULL	NULL	NULL	High	run1	1	List2	Catch.wav	V_T	1	1	1	1	551061	151	1	539	551600
Exp3	7	Exp3-7-1	59.938	1.0.0.145	1	right	liguangji	-1576102857	2.0.10.242	2.0.10.242	09-13-2019	2019-09-13 03:58:52	11:58:52	male	2.0.10.147	220	Blue_S_2.bmp	1903-03-19	0		0	0	553464	0		0	0	NULL	NULL	NULL	High	run1	1	List2	Catch.wav	V_T	1	1	0	1	553314	150	1	494	553808
Exp3	7	Exp3-7-1	59.938	1.0.0.145	1	right	liguangji	-1576102857	2.0.10.242	2.0.10.242	09-13-2019	2019-09-13 03:58:52	11:58:52	male	2.0.10.147	221	Catch.bmp	1904-05-13	0		0	0	555800	0		0	0	NULL	NULL	NULL	High	run1		List2	A_S.wav	A_S	0		1	1	555650	150		0	0
Exp3	7	Exp3-7-1	59.938	1.0.0.145	1	right	liguangji	-1576102857	2.0.10.242	2.0.10.242	09-13-2019	2019-09-13 03:58:52	11:58:52	male	2.0.10.147	222	Catch.bmp	1902-03-27	0		0	0	558619	0		0	0	NULL	NULL	NULL	High	run1	1	List2	A_T.wav	A_T	1	1	0	1	558469	150	1	515	558984
Exp3	7	Exp3-7-1	59.938	1.0.0.145	1	right	liguangji	-1576102857	2.0.10.242	2.0.10.242	09-13-2019	2019-09-13 03:58:52	11:58:52	male	2.0.10.147	223	Blue_C.bmp	1902-04-27	0		0	0	560588	0		0	0	NULL	NULL	NULL	High	Run1		List2	Catch.wav	V_S	0		1	1	560438	150		0	0
Exp3	7	Exp3-7-1	59.938	1.0.0.145	1	right	liguangji	-1576102857	2.0.10.242	2.0.10.242	09-13-2019	2019-09-13 03:58:52	11:58:52	male	2.0.10.147	224	Catch.bmp	1904-02-14	0		0	0	562640	0		0	0	NULL	NULL	NULL	High	run1	1	List2	A_T.wav	A_T	1	1	1	1	562490	150	1	470	562960
Exp3	7	Exp3-7-1	59.938	1.0.0.145	1	right	liguangji	-1576102857	2.0.10.242	2.0.10.242	09-13-2019	2019-09-13 03:58:52	11:58:52	male	2.0.10.147	225	Red_C_2.bmp	1903-10-03	0		0	0	565293	0		0	0	NULL	NULL	NULL	High	run1	1	List2	Catch.wav	V_T	1	1	1	1	565143	150	1	562	565705
Exp3	7	Exp3-7-1	59.938	1.0.0.145	1	right	liguangji	-1576102857	2.0.10.242	2.0.10.242	09-13-2019	2019-09-13 03:58:52	11:58:52	male	2.0.10.147	226	Catch.bmp	1903-12-28	0		0	0	567812	0		0	0	NULL	NULL	NULL	High	run1		List2	A_S.wav	A_S	0		1	1	567662	150		0	0
Exp3	7	Exp3-7-1	59.938	1.0.0.145	1	right	liguangji	-1576102857	2.0.10.242	2.0.10.242	09-13-2019	2019-09-13 03:58:52	11:58:52	male	2.0.10.147	227	Red_C_2.bmp	1902-10-22	0		0	1	570482	0		0	0	NULL	NULL	NULL	High	run1	1	List2	A_T.wav	AV_T	1	1	1	1	570331	151	1	365	570696
Exp3	7	Exp3-7-1	59.938	1.0.0.145	1	right	liguangji	-1576102857	2.0.10.242	2.0.10.242	09-13-2019	2019-09-13 03:58:52	11:58:52	male	2.0.10.147	228	Red_C_2.bmp	1903-03-16	0		0	0	572667	0		0	0	NULL	NULL	NULL	High	run1	1	List2	A_T.wav	AV_T	1	1	0	1	572517	150	1	379	572896
Exp3	7	Exp3-7-1	59.938	1.0.0.145	1	right	liguangji	-1576102857	2.0.10.242	2.0.10.242	09-13-2019	2019-09-13 03:58:52	11:58:52	male	2.0.10.147	229	Red_C_2.bmp	1903-05-07	0		0	0	574986	0		0	0	NULL	NULL	NULL	High	run1	1	List2	Catch.wav	V_T	1	1	1	1	574836	150	1	356	575192
Exp3	7	Exp3-7-1	59.938	1.0.0.145	1	right	liguangji	-1576102857	2.0.10.242	2.0.10.242	09-13-2019	2019-09-13 03:58:52	11:58:52	male	2.0.10.147	230	Catch.bmp	1903-06-28	0		0	0	577372	0		0	0	NULL	NULL	NULL	High	run1		List2	A_S.wav	A_S	0		1	1	577222	150		0	0
Exp3	7	Exp3-7-1	59.938	1.0.0.145	1	right	liguangji	-1576102857	2.0.10.242	2.0.10.242	09-13-2019	2019-09-13 03:58:52	11:58:52	male	2.0.10.147	231	Red_C_2.bmp	1902-12-18	0		0	1	579875	0		0	0	NULL	NULL	NULL	High	run1	1	List2	Catch.wav	V_T	1	1	1	1	579724	151	1	387	580111
Exp3	7	Exp3-7-1	59.938	1.0.0.145	1	right	liguangji	-1576102857	2.0.10.242	2.0.10.242	09-13-2019	2019-09-13 03:58:52	11:58:52	male	2.0.10.147	232	Blue_C_2.bmp	1903-03-23	0		0	0	582110	0		0	0	NULL	NULL	NULL	High	run1		List2	A_S.wav	AV_S	0		1	1	581960	150		0	0
Exp3	7	Exp3-7-1	59.938	1.0.0.145	1	right	liguangji	-1576102857	2.0.10.242	2.0.10.242	09-13-2019	2019-09-13 03:58:52	11:58:52	male	2.0.10.147	233	Red_C_2.bmp	1902-04-14	0		0	0	584513	0		0	0	NULL	NULL	NULL	High	run1	1	List2	A_T.wav	AV_T	1	1	0	1	584363	150	1	556	584919
Exp3	7	Exp3-7-1	59.938	1.0.0.145	1	right	liguangji	-1576102857	2.0.10.242	2.0.10.242	09-13-2019	2019-09-13 03:58:52	11:58:52	male	2.0.10.147	234	Blue_S_2.bmp	1903-06-16	0		0	0	586498	0		0	0	NULL	NULL	NULL	High	run1	1	List2	A_T.wav	AV_T	1	1	0	1	586348	150	1	387	586735
Exp3	7	Exp3-7-1	59.938	1.0.0.145	1	right	liguangji	-1576102857	2.0.10.242	2.0.10.242	09-13-2019	2019-09-13 03:58:52	11:58:52	male	2.0.10.147	235	Blue_C_2.bmp	1902-10-24	0		0	0	588917	0		0	0	NULL	NULL	NULL	High	run1		List2	Catch.wav	V_S	0		1	1	588767	150	1	344	589111
Exp3	7	Exp3-7-1	59.938	1.0.0.145	1	right	liguangji	-1576102857	2.0.10.242	2.0.10.242	09-13-2019	2019-09-13 03:58:52	11:58:52	male	2.0.10.147	236	Red_C.bmp	1904-05-12	0		0	0	591103	0		0	0	NULL	NULL	NULL	High	run1		List2	A_S.wav	AV_S	0		0	1	590953	150		0	0
Exp3	7	Exp3-7-1	59.938	1.0.0.145	1	right	liguangji	-1576102857	2.0.10.242	2.0.10.242	09-13-2019	2019-09-13 03:58:52	11:58:52	male	2.0.10.147	237	Catch.bmp	1903-02-15	0		1	0	593922	0		0	0	NULL	NULL	NULL	High	run1	1	List2	A_T.wav	A_T	1	1	1	1	593772	150	1	691	594463
Exp3	7	Exp3-7-1	59.938	1.0.0.145	1	right	liguangji	-1576102857	2.0.10.242	2.0.10.242	09-13-2019	2019-09-13 03:58:52	11:58:52	male	2.0.10.147	238	Blue_S.bmp	1902-06-13	0		0	0	596225	0		0	0	NULL	NULL	NULL	High	run1		List2	A_S.wav	AV_S	0		0	1	596075	150		0	0
Exp3	7	Exp3-7-1	59.938	1.0.0.145	1	right	liguangji	-1576102857	2.0.10.242	2.0.10.242	09-13-2019	2019-09-13 03:58:52	11:58:52	male	2.0.10.147	239	Catch.bmp	1902-04-19	0		0	0	598327	0		0	0	NULL	NULL	NULL	High	run1	1	List2	A_T.wav	A_T	1	1	0	1	598177	150	1	742	598919
Exp3	7	Exp3-7-1	59.938	1.0.0.145	1	right	liguangji	-1576102857	2.0.10.242	2.0.10.242	09-13-2019	2019-09-13 03:58:52	11:58:52	male	2.0.10.147	240	Blue_S_2.bmp	1903-08-05	0		0	0	600329	0		0	0	NULL	NULL	NULL	High	run1	1	List2	A_T.wav	AV_T	1	1	0	1	600179	150	1	364	600543
Exp3	7	Exp3-7-1	59.938	1.0.0.145	1	right	liguangji	-1576102857	2.0.10.242	2.0.10.242	09-13-2019	2019-09-13 03:58:52	11:58:52	male	2.0.10.147	241	Red_C_2.bmp	1902-05-18	0		0	0	602798	0		0	0	NULL	NULL	NULL	High	run1	1	List2	Catch.wav	V_T	1	1	1	1	602648	150	1	463	603111
Exp3	7	Exp3-7-1	59.938	1.0.0.145	1	right	liguangji	-1576102857	2.0.10.242	2.0.10.242	09-13-2019	2019-09-13 03:58:52	11:58:52	male	2.0.10.147	242	Red_C_2.bmp	1903-06-11	0		0	0	604817	0		0	0	NULL	NULL	NULL	High	run1	1	List2	A_T.wav	AV_T	1	1	1	1	604667	150	1	548	605215
Exp3	7	Exp3-7-1	59.938	1.0.0.145	1	right	liguangji	-1576102857	2.0.10.242	2.0.10.242	09-13-2019	2019-09-13 03:58:52	11:58:52	male	2.0.10.147	243	Blue_S.bmp	1902-10-04	0		0	0	607236	0		0	0	NULL	NULL	NULL	High	run1		List2	Catch.wav	V_S	0		1	1	607086	150		0	0
Exp3	7	Exp3-7-1	59.938	1.0.0.145	1	right	liguangji	-1576102857	2.0.10.242	2.0.10.242	09-13-2019	2019-09-13 03:58:52	11:58:52	male	2.0.10.147	244	Red_C_2.bmp	1903-04-08	0		0	0	609455	0		0	0	NULL	NULL	NULL	High	run1	1	List2	A_T.wav	AV_T	1	1	1	1	609305	150	1	502	609807
Exp3	7	Exp3-7-1	59.938	1.0.0.145	1	right	liguangji	-1576102857	2.0.10.242	2.0.10.242	09-13-2019	2019-09-13 03:58:52	11:58:52	male	2.0.10.147	245	Catch.bmp	1902-12-04	0		0	0	611808	0		0	0	NULL	NULL	NULL	High	run1	1	List2	A_T.wav	A_T	1	1	0	2	611658	150	1	613	612271
Exp3	7	Exp3-7-1	59.938	1.0.0.145	1	right	liguangji	-1576102857	2.0.10.242	2.0.10.242	09-13-2019	2019-09-13 03:58:52	11:58:52	male	2.0.10.147	246	Catch.bmp	1902-04-14	0		0	1	614027	0		0	0	NULL	NULL	NULL	High	run1	1	List2	A_T.wav	A_T	1	1	1	1	613876	151	1	474	614350
Exp3	7	Exp3-7-1	59.938	1.0.0.145	1	right	liguangji	-1576102857	2.0.10.242	2.0.10.242	09-13-2019	2019-09-13 03:58:52	11:58:52	male	2.0.10.147	247	Red_C_2.bmp	1904-02-28	0		0	0	616012	0		0	0	NULL	NULL	NULL	High	run1	1	List2	A_T.wav	AV_T	1	1	0	1	615862	150	1	608	616470
Exp3	7	Exp3-7-1	59.938	1.0.0.145	1	right	liguangji	-1576102857	2.0.10.242	2.0.10.242	09-13-2019	2019-09-13 03:58:52	11:58:52	male	2.0.10.147	248	Red_S_2.bmp	1903-07-03	0		1	0	618681	0		0	0	NULL	NULL	NULL	High	run1		List2	Catch.wav	V_S	0		1	1	618531	150		0	0
Exp3	7	Exp3-7-1	59.938	1.0.0.145	1	right	liguangji	-1576102857	2.0.10.242	2.0.10.242	09-13-2019	2019-09-13 03:58:52	11:58:52	male	2.0.10.147	249	Red_C_2.bmp	1902-05-31	0		0	0	621184	0		0	0	NULL	NULL	NULL	High	run1	1	List2	A_T.wav	AV_T	1	1	1	1	621034	150	1	468	621502
Exp3	7	Exp3-7-1	59.938	1.0.0.145	1	right	liguangji	-1576102857	2.0.10.242	2.0.10.242	09-13-2019	2019-09-13 03:58:52	11:58:52	male	2.0.10.147	250	Catch.bmp	1903-12-03	0		1	0	623219	0		0	0	NULL	NULL	NULL	High	run1		List2	A_S.wav	A_S	0		0	1	623069	150		0	0
Exp3	7	Exp3-7-1	59.938	1.0.0.145	1	right	liguangji	-1576102857	2.0.10.242	2.0.10.242	09-13-2019	2019-09-13 03:58:52	11:58:52	male	2.0.10.147	251	Blue_S_2.bmp	1903-12-12	0		0	1	625856	0		0	0	NULL	NULL	NULL	High	run1	1	List2	A_T.wav	AV_T	1	1	1	1	625705	151	1	501	626206
Exp3	7	Exp3-7-1	59.938	1.0.0.145	1	right	liguangji	-1576102857	2.0.10.242	2.0.10.242	09-13-2019	2019-09-13 03:58:52	11:58:52	male	2.0.10.147	252	Blue_S_2.bmp	1903-07-01	0		0	0	628458	0		0	0	NULL	NULL	NULL	High	run1	1	List2	A_T.wav	AV_T	1	1	0	1	628308	150	1	386	628694
Exp3	7	Exp3-7-1	59.938	1.0.0.145	1	right	liguangji	-1576102857	2.0.10.242	2.0.10.242	09-13-2019	2019-09-13 03:58:52	11:58:52	male	2.0.10.147	253	Blue_C.bmp	1903-12-12	0		0	0	630894	0		0	0	NULL	NULL	NULL	High	Run1		List2	Catch.wav	V_S	0		1	1	630744	150		0	0
Exp3	7	Exp3-7-1	59.938	1.0.0.145	1	right	liguangji	-1576102857	2.0.10.242	2.0.10.242	09-13-2019	2019-09-13 03:58:52	11:58:52	male	2.0.10.147	254	Blue_S_2.bmp	1903-12-02	0		0	0	633547	0		0	0	NULL	NULL	NULL	High	run1	1	List2	A_T.wav	AV_T	1	1	1	1	633397	150	1	409	633806
Exp3	7	Exp3-7-1	59.938	1.0.0.145	1	right	liguangji	-1576102857	2.0.10.242	2.0.10.242	09-13-2019	2019-09-13 03:58:52	11:58:52	male	2.0.10.147	255	Catch.bmp	1903-01-11	0		0	0	636133	0		0	0	NULL	NULL	NULL	High	run1		List2	A_S.wav	A_S	0		0	1	635983	150		0	0
Exp3	7	Exp3-7-1	59.938	1.0.0.145	1	right	liguangji	-1576102857	2.0.10.242	2.0.10.242	09-13-2019	2019-09-13 03:58:52	11:58:52	male	2.0.10.147	256	Blue_S_2.bmp	1904-01-28	0		0	1	638469	0		0	0	NULL	NULL	NULL	High	run1	1	List2	Catch.wav	V_T	1	1	1	1	638318	151	1	504	638822
Exp3	7	Exp3-7-1	59.938	1.0.0.145	1	right	liguangji	-1576102857	2.0.10.242	2.0.10.242	09-13-2019	2019-09-13 03:58:52	11:58:52	male	2.0.10.147	257	Catch.bmp	1903-12-24	0		0	1	641105	0		0	0	NULL	NULL	NULL	High	run1	1	List2	A_T.wav	A_T	1	1	1	1	640954	151	1	764	641718
Exp3	7	Exp3-7-1	59.938	1.0.0.145	1	right	liguangji	-1576102857	2.0.10.242	2.0.10.242	09-13-2019	2019-09-13 03:58:52	11:58:52	male	2.0.10.147	258	Blue_S_2.bmp	1902-03-25	0		0	0	643707	0		0	0	NULL	NULL	NULL	High	run1	1	List2	A_T.wav	AV_T	1	1	0	1	643557	150	1	353	643910
Exp3	7	Exp3-7-1	59.938	1.0.0.145	1	right	liguangji	-1576102857	2.0.10.242	2.0.10.242	09-13-2019	2019-09-13 03:58:52	11:58:52	male	2.0.10.147	259	Catch.bmp	1904-04-04	0		0	0	645676	0		0	0	NULL	NULL	NULL	High	run1	1	List2	A_T.wav	A_T	1	1	0	1	645526	150	1	671	646197
Exp3	7	Exp3-7-1	59.938	1.0.0.145	1	right	liguangji	-1576102857	2.0.10.242	2.0.10.242	09-13-2019	2019-09-13 03:58:52	11:58:52	male	2.0.10.147	260	Red_C_2.bmp	1902-04-03	0		0	0	648379	0		0	0	NULL	NULL	NULL	High	run1	1	List2	Catch.wav	V_T	1	1	0	1	648229	150	1	432	648661
