# Supplementary material for: Visual Perceptual Load Attenuates Age-Related Audiovisual Integration in an Audiovisual Discrimination Task
Source: Front Psychol. 2021 Sep 29;12:740221. doi: 10.3389/fpsyg.2021.740221 (PMC8511317; doi:10.3389/fpsyg.2021.740221)
Supplement: Supplementary file 1 [file Data_Sheet_1.ZIP › Export data/Group 1_Data_Younger/Exp3_High load/Subject_08.xlsx]

## Sheet: Sheet1
ExperimentName	Subject	DataFile.Basename	Display.RefreshRate	ExperimentVersion	Group	Handedness	Name	RandomSeed	RuntimeVersion	RuntimeVersionExpected	SessionDate	SessionStartDateTimeUtc	SessionTime	Sex	StudioVersion	Block	Image	ITI	ITI.ACC	ITI.CRESP	ITI.DurationError	ITI.OnsetDelay	ITI.OnsetTime	ITI.OnsetToOnsetTime	ITI.RESP	ITI.RT	ITI.RTTime	List1	List1.Cycle	List1.Sample	PercetualLoad	Procedure	Response	Running	Sound	StimulusType	Target.ACC	Target.CRESP	Target.DurationError	Target.OnsetDelay	Target.OnsetTime	Target.OnsetToOnsetTime	Target.RESP	Target.RT	Target.RTTime
Exp3	8	Exp3-8-1	59.936	1.0.0.146	1	right	chenjiayan	1089887222	2.0.10.242	2.0.10.242	09-16-2019	2019-09-16 01:39:07	09:39:07	female	2.0.10.147	1	Red_C_2.bmp	1903-06-07	0		0	0	20485	0		0	0	16	1	1	High	Prac	1	List1	A_T.wav	AV_T	1	1	106	1	20335	150	1	606	20941
Exp3	8	Exp3-8-1	59.936	1.0.0.146	1	right	chenjiayan	1089887222	2.0.10.242	2.0.10.242	09-16-2019	2019-09-16 01:39:07	09:39:07	female	2.0.10.147	2	Red_C_2.bmp	1902-07-01	0		0	0	22887	0		0	0	16	1	2	High	Prac	1	List1	A_T.wav	AV_T	1	1	0	1	22737	150	1	420	23157
Exp3	8	Exp3-8-1	59.936	1.0.0.146	1	right	chenjiayan	1089887222	2.0.10.242	2.0.10.242	09-16-2019	2019-09-16 01:39:07	09:39:07	female	2.0.10.147	3	Red_C_2.bmp	1903-05-21	0		0	0	24956	0		0	0	16	1	3	High	Prac	1	List1	A_T.wav	AV_T	1	1	0	1	24806	150	1	415	25221
Exp3	8	Exp3-8-1	59.936	1.0.0.146	1	right	chenjiayan	1089887222	2.0.10.242	2.0.10.242	09-16-2019	2019-09-16 01:39:07	09:39:07	female	2.0.10.147	4	Catch.bmp	1904-03-08	0		0	0	27342	0		0	0	10	1	4	High	Prac	1	List1	A_T.wav	A_T	1	1	0	1	27192	150	1	613	27805
Exp3	8	Exp3-8-1	59.936	1.0.0.146	1	right	chenjiayan	1089887222	2.0.10.242	2.0.10.242	09-16-2019	2019-09-16 01:39:07	09:39:07	female	2.0.10.147	5	Catch.bmp	1904-05-11	0		0	0	30028	0		0	0	9	1	5	High	Prac		List1	A_S.wav	A_S	0		0	1	29878	150		0	0
Exp3	8	Exp3-8-1	59.936	1.0.0.146	1	right	chenjiayan	1089887222	2.0.10.242	2.0.10.242	09-16-2019	2019-09-16 01:39:07	09:39:07	female	2.0.10.147	6	Catch.bmp	1903-07-03	0		0	0	32848	0		0	0	9	1	6	High	Prac		List1	A_S.wav	A_S	0		0	1	32698	150		0	0
Exp3	8	Exp3-8-1	59.936	1.0.0.146	1	right	chenjiayan	1089887222	2.0.10.242	2.0.10.242	09-16-2019	2019-09-16 01:39:07	09:39:07	female	2.0.10.147	7	Catch.bmp	1902-09-24	0		0	0	35350	0		0	0	10	1	7	High	Prac	1	List1	A_T.wav	A_T	1	1	0	1	35200	150	1	725	35925
Exp3	8	Exp3-8-1	59.936	1.0.0.146	1	right	chenjiayan	1089887222	2.0.10.242	2.0.10.242	09-16-2019	2019-09-16 01:39:07	09:39:07	female	2.0.10.147	8	Red_C_2.bmp	1902-08-18	0		0	0	37503	0		0	0	16	1	8	High	Prac	1	List1	A_T.wav	AV_T	1	1	0	1	37353	150	1	556	37909
Exp3	8	Exp3-8-1	59.936	1.0.0.146	1	right	chenjiayan	1089887222	2.0.10.242	2.0.10.242	09-16-2019	2019-09-16 01:39:07	09:39:07	female	2.0.10.147	9	Catch.bmp	1902-07-14	0		0	1	39622	0		0	0	10	1	9	High	Prac	1	List1	A_T.wav	A_T	1	1	1	1	39471	151	1	430	39901
Exp3	8	Exp3-8-1	59.936	1.0.0.146	1	right	chenjiayan	1089887222	2.0.10.242	2.0.10.242	09-16-2019	2019-09-16 01:39:07	09:39:07	female	2.0.10.147	10	Catch.bmp	1902-05-12	0		0	0	41707	0		0	0	9	1	10	High	Prac		List1	A_S.wav	A_S	0		0	1	41557	150		0	0
Exp3	8	Exp3-8-1	59.936	1.0.0.146	1	right	chenjiayan	1089887222	2.0.10.242	2.0.10.242	09-16-2019	2019-09-16 01:39:07	09:39:07	female	2.0.10.147	11	Red_C_2.bmp	1903-10-08	0		0	0	43793	0		0	0	6	1	11	High	Prac	1	List1	Catch.wav	V_T	1	1	0	2	43643	150	1	515	44158
Exp3	8	Exp3-8-1	59.936	1.0.0.146	1	right	chenjiayan	1089887222	2.0.10.242	2.0.10.242	09-16-2019	2019-09-16 01:39:07	09:39:07	female	2.0.10.147	12	Red_S.bmp	1902-11-17	0		0	0	46329	0		0	0	17	1	12	High	Prac		List1	A_S.wav	AV_S	0		1	2	46179	150		0	0
Exp3	8	Exp3-8-1	59.936	1.0.0.146	1	right	chenjiayan	1089887222	2.0.10.242	2.0.10.242	09-16-2019	2019-09-16 01:39:07	09:39:07	female	2.0.10.147	13	Blue_S_2.bmp	1903-02-02	0		0	0	48581	0		0	0	4	1	13	High	Prac	1	List1	Catch.wav	V_T	1	1	1	1	48431	150	1	534	48965
Exp3	8	Exp3-8-1	59.936	1.0.0.146	1	right	chenjiayan	1089887222	2.0.10.242	2.0.10.242	09-16-2019	2019-09-16 01:39:07	09:39:07	female	2.0.10.147	14	Catch.bmp	1904-05-11	0		0	0	50867	0		0	0	10	1	14	High	Prac	1	List1	A_T.wav	A_T	0		0	1	50717	150		0	0
Exp3	8	Exp3-8-1	59.936	1.0.0.146	1	right	chenjiayan	1089887222	2.0.10.242	2.0.10.242	09-16-2019	2019-09-16 01:39:07	09:39:07	female	2.0.10.147	15	Catch.bmp	1904-05-09	0		0	0	53670	0		0	0	10	1	15	High	Prac	1	List1	A_T.wav	A_T	1	1	0	1	53520	150	1	621	54141
Exp3	8	Exp3-8-1	59.936	1.0.0.146	1	right	chenjiayan	1089887222	2.0.10.242	2.0.10.242	09-16-2019	2019-09-16 01:39:07	09:39:07	female	2.0.10.147	16	Catch.bmp	1902-12-15	0		0	0	56423	0		0	0	10	1	16	High	Prac	1	List1	A_T.wav	A_T	1	1	0	2	56273	150	1	500	56773
Exp3	8	Exp3-8-1	59.936	1.0.0.146	1	right	chenjiayan	1089887222	2.0.10.242	2.0.10.242	09-16-2019	2019-09-16 01:39:07	09:39:07	female	2.0.10.147	17	Blue_S_2.bmp	1904-05-01	0		0	0	58658	0		0	0	14	1	17	High	Prac	1	List1	A_T.wav	AV_T	1	1	0	1	58508	150	1	369	58877
Exp3	8	Exp3-8-1	59.936	1.0.0.146	1	right	chenjiayan	1089887222	2.0.10.242	2.0.10.242	09-16-2019	2019-09-16 01:39:07	09:39:07	female	2.0.10.147	18	Blue_S_2.bmp	1902-08-12	0		0	1	61395	0		0	0	14	1	18	High	Prac	1	List1	A_T.wav	AV_T	1	1	1	1	61244	151	1	481	61725
Exp3	8	Exp3-8-1	59.936	1.0.0.146	1	right	chenjiayan	1089887222	2.0.10.242	2.0.10.242	09-16-2019	2019-09-16 01:39:07	09:39:07	female	2.0.10.147	19	Blue_S_2.bmp	1903-05-27	0		0	0	63497	0		0	0	4	1	19	High	Prac	1	List1	Catch.wav	V_T	1	1	0	1	63347	150	1	475	63822
Exp3	8	Exp3-8-1	59.936	1.0.0.146	1	right	chenjiayan	1089887222	2.0.10.242	2.0.10.242	09-16-2019	2019-09-16 01:39:07	09:39:07	female	2.0.10.147	20	Red_C_2.bmp	1904-04-26	0		0	0	65899	0		0	0	6	1	20	High	Prac	1	List1	Catch.wav	V_T	1	1	0	1	65749	150	1	400	66149
Exp3	8	Exp3-8-1	59.936	1.0.0.146	1	right	chenjiayan	1089887222	2.0.10.242	2.0.10.242	09-16-2019	2019-09-16 01:39:07	09:39:07	female	2.0.10.147	21	Red_C_2.bmp	1902-03-12	0		0	0	109746	0		0	0	NULL	NULL	NULL	High	run1	1	List2	A_T.wav	AV_T	1	1	0	2	109596	150	1	601	110197
Exp3	8	Exp3-8-1	59.936	1.0.0.146	1	right	chenjiayan	1089887222	2.0.10.242	2.0.10.242	09-16-2019	2019-09-16 01:39:07	09:39:07	female	2.0.10.147	22	Blue_S_2.bmp	1902-08-17	0		0	0	111698	0		0	0	NULL	NULL	NULL	High	run1	1	List2	Catch.wav	V_T	1	1	0	1	111548	150	1	513	112061
Exp3	8	Exp3-8-1	59.936	1.0.0.146	1	right	chenjiayan	1089887222	2.0.10.242	2.0.10.242	09-16-2019	2019-09-16 01:39:07	09:39:07	female	2.0.10.147	23	Red_C.bmp	1904-02-24	0		0	0	113817	0		0	0	NULL	NULL	NULL	High	run1		List2	A_S.wav	AV_S	0		0	2	113667	150		0	0
Exp3	8	Exp3-8-1	59.936	1.0.0.146	1	right	chenjiayan	1089887222	2.0.10.242	2.0.10.242	09-16-2019	2019-09-16 01:39:07	09:39:07	female	2.0.10.147	24	Blue_S_2.bmp	1902-10-10	0		0	0	116553	0		0	0	NULL	NULL	NULL	High	run1	1	List2	Catch.wav	V_T	1	1	0	1	116403	150	1	595	116998
Exp3	8	Exp3-8-1	59.936	1.0.0.146	1	right	chenjiayan	1089887222	2.0.10.242	2.0.10.242	09-16-2019	2019-09-16 01:39:07	09:39:07	female	2.0.10.147	25	Blue_S_2.bmp	1903-06-01	0		0	0	118722	0		0	0	NULL	NULL	NULL	High	run1	1	List2	A_T.wav	AV_T	1	1	1	1	118572	150	1	457	119029
Exp3	8	Exp3-8-1	59.936	1.0.0.146	1	right	chenjiayan	1089887222	2.0.10.242	2.0.10.242	09-16-2019	2019-09-16 01:39:07	09:39:07	female	2.0.10.147	26	Catch.bmp	1902-06-19	0		0	0	121124	0		0	0	NULL	NULL	NULL	High	run1	1	List2	A_T.wav	A_T	1	1	0	1	120974	150	1	440	121414
Exp3	8	Exp3-8-1	59.936	1.0.0.146	1	right	chenjiayan	1089887222	2.0.10.242	2.0.10.242	09-16-2019	2019-09-16 01:39:07	09:39:07	female	2.0.10.147	27	Blue_S_2.bmp	1903-01-07	0		0	1	123177	0		0	0	NULL	NULL	NULL	High	run1	1	List2	A_T.wav	AV_T	1	1	1	1	123026	151	1	339	123365
Exp3	8	Exp3-8-1	59.936	1.0.0.146	1	right	chenjiayan	1089887222	2.0.10.242	2.0.10.242	09-16-2019	2019-09-16 01:39:07	09:39:07	female	2.0.10.147	28	Red_C_2.bmp	1903-10-15	0		0	0	125429	0		0	0	NULL	NULL	NULL	High	run1	1	List2	A_T.wav	AV_T	1	1	0	1	125279	150	1	438	125717
Exp3	8	Exp3-8-1	59.936	1.0.0.146	1	right	chenjiayan	1089887222	2.0.10.242	2.0.10.242	09-16-2019	2019-09-16 01:39:07	09:39:07	female	2.0.10.147	29	Catch.bmp	1903-01-11	0		0	0	127965	0		0	0	NULL	NULL	NULL	High	run1		List2	A_S.wav	A_S	0		0	1	127815	150	1	422	128237
Exp3	8	Exp3-8-1	59.936	1.0.0.146	1	right	chenjiayan	1089887222	2.0.10.242	2.0.10.242	09-16-2019	2019-09-16 01:39:07	09:39:07	female	2.0.10.147	30	Red_C.bmp	1904-04-30	0		0	0	130234	0		0	0	NULL	NULL	NULL	High	run1		List2	A_S.wav	AV_S	0		0	1	130084	150		0	0
Exp3	8	Exp3-8-1	59.936	1.0.0.146	1	right	chenjiayan	1089887222	2.0.10.242	2.0.10.242	09-16-2019	2019-09-16 01:39:07	09:39:07	female	2.0.10.147	31	Catch.bmp	1902-05-27	0		0	0	133037	0		0	0	NULL	NULL	NULL	High	run1	1	List2	A_T.wav	A_T	1	1	0	1	132887	150	1	567	133454
Exp3	8	Exp3-8-1	59.936	1.0.0.146	1	right	chenjiayan	1089887222	2.0.10.242	2.0.10.242	09-16-2019	2019-09-16 01:39:07	09:39:07	female	2.0.10.147	32	Blue_S_2.bmp	1903-11-28	0		1	0	135072	0		0	0	NULL	NULL	NULL	High	run1	1	List2	A_T.wav	AV_T	1	1	0	1	134922	150	1	739	135661
Exp3	8	Exp3-8-1	59.936	1.0.0.146	1	right	chenjiayan	1089887222	2.0.10.242	2.0.10.242	09-16-2019	2019-09-16 01:39:07	09:39:07	female	2.0.10.147	33	Red_C_2.bmp	1903-02-15	0		1	0	137658	0		0	0	NULL	NULL	NULL	High	run1	1	List2	A_T.wav	AV_T	1	1	0	1	137508	150	1	449	137957
Exp3	8	Exp3-8-1	59.936	1.0.0.146	1	right	chenjiayan	1089887222	2.0.10.242	2.0.10.242	09-16-2019	2019-09-16 01:39:07	09:39:07	female	2.0.10.147	34	Catch.bmp	1903-04-06	0		0	0	139961	0		0	0	NULL	NULL	NULL	High	run1		List2	A_S.wav	A_S	0		0	1	139811	150		0	0
Exp3	8	Exp3-8-1	59.936	1.0.0.146	1	right	chenjiayan	1089887222	2.0.10.242	2.0.10.242	09-16-2019	2019-09-16 01:39:07	09:39:07	female	2.0.10.147	35	Blue_S_2.bmp	1902-10-14	0		0	0	142380	0		0	0	NULL	NULL	NULL	High	run1	1	List2	A_T.wav	AV_T	1	1	0	1	142230	150	1	392	142622
Exp3	8	Exp3-8-1	59.936	1.0.0.146	1	right	chenjiayan	1089887222	2.0.10.242	2.0.10.242	09-16-2019	2019-09-16 01:39:07	09:39:07	female	2.0.10.147	36	Blue_S_2.bmp	1904-01-06	0		0	0	144549	0		0	0	NULL	NULL	NULL	High	run1	1	List2	Catch.wav	V_T	1	1	0	1	144399	150	1	429	144828
Exp3	8	Exp3-8-1	59.936	1.0.0.146	1	right	chenjiayan	1089887222	2.0.10.242	2.0.10.242	09-16-2019	2019-09-16 01:39:07	09:39:07	female	2.0.10.147	37	Catch.bmp	1903-08-02	0		0	1	147169	0		0	0	NULL	NULL	NULL	High	run1	1	List2	A_T.wav	A_T	1	1	1	1	147018	151	1	474	147492
Exp3	8	Exp3-8-1	59.936	1.0.0.146	1	right	chenjiayan	1089887222	2.0.10.242	2.0.10.242	09-16-2019	2019-09-16 01:39:07	09:39:07	female	2.0.10.147	38	Blue_S.bmp	1903-10-30	0		0	0	149638	0		0	0	NULL	NULL	NULL	High	run1		List2	Catch.wav	V_S	0		0	1	149488	150		0	0
Exp3	8	Exp3-8-1	59.936	1.0.0.146	1	right	chenjiayan	1089887222	2.0.10.242	2.0.10.242	09-16-2019	2019-09-16 01:39:07	09:39:07	female	2.0.10.147	39	Catch.bmp	1902-04-08	0		0	0	152257	0		0	0	NULL	NULL	NULL	High	run1	1	List2	A_T.wav	A_T	1	1	1	1	152107	150	1	505	152612
Exp3	8	Exp3-8-1	59.936	1.0.0.146	1	right	chenjiayan	1089887222	2.0.10.242	2.0.10.242	09-16-2019	2019-09-16 01:39:07	09:39:07	female	2.0.10.147	40	Catch.bmp	1902-10-28	0		0	0	154243	0		0	0	NULL	NULL	NULL	High	run1	1	List2	A_T.wav	A_T	1	1	0	2	154093	150	1	583	154676
Exp3	8	Exp3-8-1	59.936	1.0.0.146	1	right	chenjiayan	1089887222	2.0.10.242	2.0.10.242	09-16-2019	2019-09-16 01:39:07	09:39:07	female	2.0.10.147	41	Blue_S_2.bmp	1903-09-16	0		0	0	156428	0		0	0	NULL	NULL	NULL	High	run1	1	List2	A_T.wav	AV_T	1	1	0	1	156278	150	1	518	156796
Exp3	8	Exp3-8-1	59.936	1.0.0.146	1	right	chenjiayan	1089887222	2.0.10.242	2.0.10.242	09-16-2019	2019-09-16 01:39:07	09:39:07	female	2.0.10.147	42	Red_C_2.bmp	1902-11-12	0		0	0	158931	0		0	0	NULL	NULL	NULL	High	run1	1	List2	A_T.wav	AV_T	1	1	0	1	158781	150	1	527	159308
Exp3	8	Exp3-8-1	59.936	1.0.0.146	1	right	chenjiayan	1089887222	2.0.10.242	2.0.10.242	09-16-2019	2019-09-16 01:39:07	09:39:07	female	2.0.10.147	43	Catch.bmp	1902-07-09	0		0	0	161133	0		0	0	NULL	NULL	NULL	High	run1	1	List2	A_T.wav	A_T	1	1	0	1	160983	150	1	535	161518
Exp3	8	Exp3-8-1	59.936	1.0.0.146	1	right	chenjiayan	1089887222	2.0.10.242	2.0.10.242	09-16-2019	2019-09-16 01:39:07	09:39:07	female	2.0.10.147	44	Catch.bmp	1903-06-14	0		0	0	163202	0		0	0	NULL	NULL	NULL	High	run1	1	List2	A_T.wav	A_T	1	1	0	1	163052	150	1	400	163452
Exp3	8	Exp3-8-1	59.936	1.0.0.146	1	right	chenjiayan	1089887222	2.0.10.242	2.0.10.242	09-16-2019	2019-09-16 01:39:07	09:39:07	female	2.0.10.147	45	Catch.bmp	1903-09-26	0		0	0	165621	0		0	0	NULL	NULL	NULL	High	run1	1	List2	A_T.wav	A_T	1	1	0	1	165471	150	1	430	165901
Exp3	8	Exp3-8-1	59.936	1.0.0.146	1	right	chenjiayan	1089887222	2.0.10.242	2.0.10.242	09-16-2019	2019-09-16 01:39:07	09:39:07	female	2.0.10.147	46	Blue_S_2.bmp	1904-02-02	0		0	0	168141	0		0	0	NULL	NULL	NULL	High	run1	1	List2	A_T.wav	AV_T	1	1	0	1	167991	150	1	438	168429
Exp3	8	Exp3-8-1	59.936	1.0.0.146	1	right	chenjiayan	1089887222	2.0.10.242	2.0.10.242	09-16-2019	2019-09-16 01:39:07	09:39:07	female	2.0.10.147	47	Blue_S_2.bmp	1903-12-14	0		0	1	170794	0		0	0	NULL	NULL	NULL	High	run1	1	List2	Catch.wav	V_T	1	1	1	1	170643	151	1	497	171140
Exp3	8	Exp3-8-1	59.936	1.0.0.146	1	right	chenjiayan	1089887222	2.0.10.242	2.0.10.242	09-16-2019	2019-09-16 01:39:07	09:39:07	female	2.0.10.147	48	Catch.bmp	1903-12-12	0		0	0	173396	0		0	0	NULL	NULL	NULL	High	run1	1	List2	A_T.wav	A_T	1	1	1	1	173246	150	1	614	173860
Exp3	8	Exp3-8-1	59.936	1.0.0.146	1	right	chenjiayan	1089887222	2.0.10.242	2.0.10.242	09-16-2019	2019-09-16 01:39:07	09:39:07	female	2.0.10.147	49	Red_C_2.bmp	1903-07-13	0		0	0	175999	0		0	0	NULL	NULL	NULL	High	run1	1	List2	Catch.wav	V_T	1	1	1	1	175849	150	1	843	176692
Exp3	8	Exp3-8-1	59.936	1.0.0.146	1	right	chenjiayan	1089887222	2.0.10.242	2.0.10.242	09-16-2019	2019-09-16 01:39:07	09:39:07	female	2.0.10.147	50	Red_C_2.bmp	1902-09-06	0		0	1	178452	0		0	0	NULL	NULL	NULL	High	run1	1	List2	Catch.wav	V_T	1	1	1	1	178301	151	1	519	178820
Exp3	8	Exp3-8-1	59.936	1.0.0.146	1	right	chenjiayan	1089887222	2.0.10.242	2.0.10.242	09-16-2019	2019-09-16 01:39:07	09:39:07	female	2.0.10.147	51	Blue_S.bmp	1902-07-18	0		0	0	180587	0		0	0	NULL	NULL	NULL	High	run1		List2	Catch.wav	V_S	0		0	1	180437	150		0	0
Exp3	8	Exp3-8-1	59.936	1.0.0.146	1	right	chenjiayan	1089887222	2.0.10.242	2.0.10.242	09-16-2019	2019-09-16 01:39:07	09:39:07	female	2.0.10.147	52	Red_C.bmp	1902-04-03	0		1	0	182739	0		0	0	NULL	NULL	NULL	High	run1		List2	Catch.wav	V_S	0		1	1	182589	150		0	0
Exp3	8	Exp3-8-1	59.936	1.0.0.146	1	right	chenjiayan	1089887222	2.0.10.242	2.0.10.242	09-16-2019	2019-09-16 01:39:07	09:39:07	female	2.0.10.147	53	Catch.bmp	1903-09-13	0		0	0	184775	0		0	0	NULL	NULL	NULL	High	run1		List2	A_S.wav	A_S	0		1	1	184625	150		0	0
Exp3	8	Exp3-8-1	59.936	1.0.0.146	1	right	chenjiayan	1089887222	2.0.10.242	2.0.10.242	09-16-2019	2019-09-16 01:39:07	09:39:07	female	2.0.10.147	54	Catch.bmp	1904-05-08	0		0	0	187361	0		0	0	NULL	NULL	NULL	High	run1	1	List2	A_T.wav	A_T	1	1	0	1	187211	150	1	529	187740
Exp3	8	Exp3-8-1	59.936	1.0.0.146	1	right	chenjiayan	1089887222	2.0.10.242	2.0.10.242	09-16-2019	2019-09-16 01:39:07	09:39:07	female	2.0.10.147	55	Blue_S_2.bmp	1903-03-19	0		0	0	190114	0		0	0	NULL	NULL	NULL	High	run1	1	List2	Catch.wav	V_T	1	1	0	1	189964	150	1	400	190364
Exp3	8	Exp3-8-1	59.936	1.0.0.146	1	right	chenjiayan	1089887222	2.0.10.242	2.0.10.242	09-16-2019	2019-09-16 01:39:07	09:39:07	female	2.0.10.147	56	Blue_S_2.bmp	1903-07-31	0		0	0	192450	0		0	0	NULL	NULL	NULL	High	run1	1	List2	A_T.wav	AV_T	1	1	1	1	192300	150	1	504	192804
Exp3	8	Exp3-8-1	59.936	1.0.0.146	1	right	chenjiayan	1089887222	2.0.10.242	2.0.10.242	09-16-2019	2019-09-16 01:39:07	09:39:07	female	2.0.10.147	57	Blue_S_2.bmp	1902-04-13	0		0	0	194919	0		0	0	NULL	NULL	NULL	High	run1	1	List2	A_T.wav	AV_T	1	1	0	1	194769	150	1	347	195116
Exp3	8	Exp3-8-1	59.936	1.0.0.146	1	right	chenjiayan	1089887222	2.0.10.242	2.0.10.242	09-16-2019	2019-09-16 01:39:07	09:39:07	female	2.0.10.147	58	Red_C_2.bmp	1904-05-14	0		0	0	196904	0		0	0	NULL	NULL	NULL	High	run1	1	List2	A_T.wav	AV_T	1	1	0	1	196754	150	1	410	197164
Exp3	8	Exp3-8-1	59.936	1.0.0.146	1	right	chenjiayan	1089887222	2.0.10.242	2.0.10.242	09-16-2019	2019-09-16 01:39:07	09:39:07	female	2.0.10.147	59	Catch.bmp	1903-10-25	0		0	0	199657	0		0	0	NULL	NULL	NULL	High	run1	1	List2	A_T.wav	A_T	1	1	0	1	199507	150	1	521	200028
Exp3	8	Exp3-8-1	59.936	1.0.0.146	1	right	chenjiayan	1089887222	2.0.10.242	2.0.10.242	09-16-2019	2019-09-16 01:39:07	09:39:07	female	2.0.10.147	60	Red_S.bmp	1903-04-17	0		0	0	202210	0		0	0	NULL	NULL	NULL	High	run1		List2	A_S.wav	AV_S	0		0	1	202060	150		0	0
Exp3	8	Exp3-8-1	59.936	1.0.0.146	1	right	chenjiayan	1089887222	2.0.10.242	2.0.10.242	09-16-2019	2019-09-16 01:39:07	09:39:07	female	2.0.10.147	61	Blue_C.bmp	1903-12-15	0		0	1	204613	0		0	0	NULL	NULL	NULL	High	run1		List2	A_S.wav	AV_S	0		1	1	204462	151		0	0
Exp3	8	Exp3-8-1	59.936	1.0.0.146	1	right	chenjiayan	1089887222	2.0.10.242	2.0.10.242	09-16-2019	2019-09-16 01:39:07	09:39:07	female	2.0.10.147	62	Red_C_2.bmp	1903-05-11	0		0	0	207265	0		0	0	NULL	NULL	NULL	High	run1	1	List2	Catch.wav	V_T	1	1	1	1	207115	150	1	546	207661
Exp3	8	Exp3-8-1	59.936	1.0.0.146	1	right	chenjiayan	1089887222	2.0.10.242	2.0.10.242	09-16-2019	2019-09-16 01:39:07	09:39:07	female	2.0.10.147	63	Blue_S_2.bmp	1904-02-04	0		0	0	209651	0		0	0	NULL	NULL	NULL	High	run1	1	List2	Catch.wav	V_T	1	1	0	1	209501	150	1	495	209996
Exp3	8	Exp3-8-1	59.936	1.0.0.146	1	right	chenjiayan	1089887222	2.0.10.242	2.0.10.242	09-16-2019	2019-09-16 01:39:07	09:39:07	female	2.0.10.147	64	Catch.bmp	1903-12-24	0		0	0	212304	0		0	0	NULL	NULL	NULL	High	run1	1	List2	A_T.wav	A_T	1	1	1	1	212154	150	1	546	212700
Exp3	8	Exp3-8-1	59.936	1.0.0.146	1	right	chenjiayan	1089887222	2.0.10.242	2.0.10.242	09-16-2019	2019-09-16 01:39:07	09:39:07	female	2.0.10.147	65	Catch.bmp	1902-10-05	0		0	0	214907	0		0	0	NULL	NULL	NULL	High	run1	1	List2	A_T.wav	A_T	1	1	0	1	214757	150	1	511	215268
Exp3	8	Exp3-8-1	59.936	1.0.0.146	1	right	chenjiayan	1089887222	2.0.10.242	2.0.10.242	09-16-2019	2019-09-16 01:39:07	09:39:07	female	2.0.10.147	66	Blue_S_2.bmp	1903-10-12	0		0	0	217076	0		0	0	NULL	NULL	NULL	High	run1	1	List2	Catch.wav	V_T	1	1	0	1	216926	150	1	358	217284
Exp3	8	Exp3-8-1	59.936	1.0.0.146	1	right	chenjiayan	1089887222	2.0.10.242	2.0.10.242	09-16-2019	2019-09-16 01:39:07	09:39:07	female	2.0.10.147	67	Red_C_2.bmp	1902-06-29	0		0	0	219612	0		0	0	NULL	NULL	NULL	High	run1	1	List2	Catch.wav	V_T	1	1	0	1	219462	150	1	367	219829
Exp3	8	Exp3-8-1	59.936	1.0.0.146	1	right	chenjiayan	1089887222	2.0.10.242	2.0.10.242	09-16-2019	2019-09-16 01:39:07	09:39:07	female	2.0.10.147	68	Blue_S_2.bmp	1903-07-29	0		0	1	221681	0		0	0	NULL	NULL	NULL	High	run1	1	List2	Catch.wav	V_T	1	1	1	1	221530	151	1	434	221964
Exp3	8	Exp3-8-1	59.936	1.0.0.146	1	right	chenjiayan	1089887222	2.0.10.242	2.0.10.242	09-16-2019	2019-09-16 01:39:07	09:39:07	female	2.0.10.147	69	Catch.bmp	1902-10-27	0		0	0	224150	0		0	0	NULL	NULL	NULL	High	run1	1	List2	A_T.wav	A_T	1	1	1	1	224000	150	1	612	224612
Exp3	8	Exp3-8-1	59.936	1.0.0.146	1	right	chenjiayan	1089887222	2.0.10.242	2.0.10.242	09-16-2019	2019-09-16 01:39:07	09:39:07	female	2.0.10.147	70	Red_C_2.bmp	1903-04-06	0		0	1	226336	0		0	0	NULL	NULL	NULL	High	run1	1	List2	Catch.wav	V_T	1	1	1	1	226185	151	1	507	226692
Exp3	8	Exp3-8-1	59.936	1.0.0.146	1	right	chenjiayan	1089887222	2.0.10.242	2.0.10.242	09-16-2019	2019-09-16 01:39:07	09:39:07	female	2.0.10.147	71	Catch.bmp	1904-02-06	0		0	0	228688	0		0	0	NULL	NULL	NULL	High	run1		List2	A_S.wav	A_S	0		1	1	228538	150		0	0
Exp3	8	Exp3-8-1	59.936	1.0.0.146	1	right	chenjiayan	1089887222	2.0.10.242	2.0.10.242	09-16-2019	2019-09-16 01:39:07	09:39:07	female	2.0.10.147	72	Catch.bmp	1903-04-07	0		0	1	231408	0		0	0	NULL	NULL	NULL	High	run1	1	List2	A_T.wav	A_T	1	1	1	1	231257	151	1	539	231796
Exp3	8	Exp3-8-1	59.936	1.0.0.146	1	right	chenjiayan	1089887222	2.0.10.242	2.0.10.242	09-16-2019	2019-09-16 01:39:07	09:39:07	female	2.0.10.147	73	Catch.bmp	1902-08-12	0		0	0	233760	0		0	0	NULL	NULL	NULL	High	run1	1	List2	A_T.wav	A_T	1	1	0	1	233610	150	1	434	234044
Exp3	8	Exp3-8-1	59.936	1.0.0.146	1	right	chenjiayan	1089887222	2.0.10.242	2.0.10.242	09-16-2019	2019-09-16 01:39:07	09:39:07	female	2.0.10.147	74	Catch.bmp	1903-04-28	0		0	0	235862	0		0	0	NULL	NULL	NULL	High	run1	1	List2	A_T.wav	A_T	1	1	0	1	235712	150	1	292	236004
Exp3	8	Exp3-8-1	59.936	1.0.0.146	1	right	chenjiayan	1089887222	2.0.10.242	2.0.10.242	09-16-2019	2019-09-16 01:39:07	09:39:07	female	2.0.10.147	75	Blue_S_2.bmp	1903-05-04	0		0	0	238231	0		0	0	NULL	NULL	NULL	High	run1	1	List2	A_T.wav	AV_T	1	1	0	1	238081	150	1	443	238524
Exp3	8	Exp3-8-1	59.936	1.0.0.146	1	right	chenjiayan	1089887222	2.0.10.242	2.0.10.242	09-16-2019	2019-09-16 01:39:07	09:39:07	female	2.0.10.147	76	Blue_C_2.bmp	1903-10-29	0		0	1	240601	0		0	0	NULL	NULL	NULL	High	run1		List2	Catch.wav	V_S	0		1	1	240450	151		0	0
Exp3	8	Exp3-8-1	59.936	1.0.0.146	1	right	chenjiayan	1089887222	2.0.10.242	2.0.10.242	09-16-2019	2019-09-16 01:39:07	09:39:07	female	2.0.10.147	77	Blue_S_2.bmp	1903-04-08	0		0	0	243220	0		0	0	NULL	NULL	NULL	High	run1	1	List2	A_T.wav	AV_T	1	1	1	1	243070	150	1	646	243716
Exp3	8	Exp3-8-1	59.936	1.0.0.146	1	right	chenjiayan	1089887222	2.0.10.242	2.0.10.242	09-16-2019	2019-09-16 01:39:07	09:39:07	female	2.0.10.147	78	Catch.bmp	1903-11-17	0		0	1	245573	0		0	0	NULL	NULL	NULL	High	run1	1	List2	A_T.wav	A_T	1	1	1	1	245422	151	1	615	246037
Exp3	8	Exp3-8-1	59.936	1.0.0.146	1	right	chenjiayan	1089887222	2.0.10.242	2.0.10.242	09-16-2019	2019-09-16 01:39:07	09:39:07	female	2.0.10.147	79	Red_C_2.bmp	1903-08-12	0		0	0	248142	0		0	0	NULL	NULL	NULL	High	run1	1	List2	A_T.wav	AV_T	1	1	0	1	247992	150	1	388	248380
Exp3	8	Exp3-8-1	59.936	1.0.0.146	1	right	chenjiayan	1089887222	2.0.10.242	2.0.10.242	09-16-2019	2019-09-16 01:39:07	09:39:07	female	2.0.10.147	80	Blue_C_2.bmp	1903-02-16	0		0	0	250611	0		0	0	NULL	NULL	NULL	High	run1		List2	Catch.wav	V_S	0		1	1	250461	150		0	0
Exp3	8	Exp3-8-1	59.936	1.0.0.146	1	right	chenjiayan	1089887222	2.0.10.242	2.0.10.242	09-16-2019	2019-09-16 01:39:07	09:39:07	female	2.0.10.147	81	Red_C_2.bmp	1902-07-01	0		0	0	252964	0		0	0	NULL	NULL	NULL	High	run1	1	List2	A_T.wav	AV_T	1	1	1	2	252814	150	1	446	253260
Exp3	8	Exp3-8-1	59.936	1.0.0.146	1	right	chenjiayan	1089887222	2.0.10.242	2.0.10.242	09-16-2019	2019-09-16 01:39:07	09:39:07	female	2.0.10.147	82	Catch.bmp	1903-02-01	0		0	1	255033	0		0	0	NULL	NULL	NULL	High	run1		List2	A_S.wav	A_S	0		0	1	254882	151		0	0
Exp3	8	Exp3-8-1	59.936	1.0.0.146	1	right	chenjiayan	1089887222	2.0.10.242	2.0.10.242	09-16-2019	2019-09-16 01:39:07	09:39:07	female	2.0.10.147	83	Catch.bmp	1902-10-05	0		0	0	257385	0		0	0	NULL	NULL	NULL	High	run1	1	List2	A_T.wav	A_T	1	1	0	1	257235	150	1	569	257804
Exp3	8	Exp3-8-1	59.936	1.0.0.146	1	right	chenjiayan	1089887222	2.0.10.242	2.0.10.242	09-16-2019	2019-09-16 01:39:07	09:39:07	female	2.0.10.147	84	Catch.bmp	1903-10-04	0		0	0	259554	0		0	0	NULL	NULL	NULL	High	run1		List2	A_S.wav	A_S	0		0	1	259404	150		0	0
Exp3	8	Exp3-8-1	59.936	1.0.0.146	1	right	chenjiayan	1089887222	2.0.10.242	2.0.10.242	09-16-2019	2019-09-16 01:39:07	09:39:07	female	2.0.10.147	85	Catch.bmp	1903-11-08	0		0	0	262140	0		0	0	NULL	NULL	NULL	High	run1	1	List2	A_T.wav	A_T	1	1	0	1	261990	150	1	654	262644
Exp3	8	Exp3-8-1	59.936	1.0.0.146	1	right	chenjiayan	1089887222	2.0.10.242	2.0.10.242	09-16-2019	2019-09-16 01:39:07	09:39:07	female	2.0.10.147	86	Red_S_2.bmp	1903-03-03	0		0	0	264709	0		0	0	NULL	NULL	NULL	High	run1		List2	Catch.wav	V_S	0		1	1	264559	150	1	541	265100
Exp3	8	Exp3-8-1	59.936	1.0.0.146	1	right	chenjiayan	1089887222	2.0.10.242	2.0.10.242	09-16-2019	2019-09-16 01:39:07	09:39:07	female	2.0.10.147	87	Blue_S_2.bmp	1902-10-22	0		0	1	267029	0		0	0	NULL	NULL	NULL	High	run1	1	List2	Catch.wav	V_T	1	1	1	1	266878	151	1	447	267325
Exp3	8	Exp3-8-1	59.936	1.0.0.146	1	right	chenjiayan	1089887222	2.0.10.242	2.0.10.242	09-16-2019	2019-09-16 01:39:07	09:39:07	female	2.0.10.147	88	Blue_S.bmp	1902-12-24	0		0	0	269214	0		0	0	NULL	NULL	NULL	High	run1		List2	Catch.wav	V_S	0		0	1	269064	150		0	0
Exp3	8	Exp3-8-1	59.936	1.0.0.146	1	right	chenjiayan	1089887222	2.0.10.242	2.0.10.242	09-16-2019	2019-09-16 01:39:07	09:39:07	female	2.0.10.147	89	Red_C_2.bmp	1902-08-07	0		0	0	271533	0		0	0	NULL	NULL	NULL	High	run1	1	List2	A_T.wav	AV_T	1	1	1	1	271383	150	1	421	271804
Exp3	8	Exp3-8-1	59.936	1.0.0.146	1	right	chenjiayan	1089887222	2.0.10.242	2.0.10.242	09-16-2019	2019-09-16 01:39:07	09:39:07	female	2.0.10.147	90	Catch.bmp	1903-06-01	0		1	0	273635	0		0	0	NULL	NULL	NULL	High	run1		List2	A_S.wav	A_S	0		0	1	273485	150		0	0
Exp3	8	Exp3-8-1	59.936	1.0.0.146	1	right	chenjiayan	1089887222	2.0.10.242	2.0.10.242	09-16-2019	2019-09-16 01:39:07	09:39:07	female	2.0.10.147	91	Catch.bmp	1902-05-04	0		0	0	276105	0		0	0	NULL	NULL	NULL	High	run1	1	List2	A_T.wav	A_T	1	1	0	1	275955	150	1	569	276524
Exp3	8	Exp3-8-1	59.936	1.0.0.146	1	right	chenjiayan	1089887222	2.0.10.242	2.0.10.242	09-16-2019	2019-09-16 01:39:07	09:39:07	female	2.0.10.147	92	Catch.bmp	1904-03-09	0		0	0	278107	0		0	0	NULL	NULL	NULL	High	run1	1	List2	A_T.wav	A_T	1	1	0	1	277957	150	1	479	278436
Exp3	8	Exp3-8-1	59.936	1.0.0.146	1	right	chenjiayan	1089887222	2.0.10.242	2.0.10.242	09-16-2019	2019-09-16 01:39:07	09:39:07	female	2.0.10.147	93	Catch.bmp	1902-10-03	0		0	0	280793	0		0	0	NULL	NULL	NULL	High	run1	1	List2	A_T.wav	A_T	1	1	0	1	280643	150	1	394	281037
Exp3	8	Exp3-8-1	59.936	1.0.0.146	1	right	chenjiayan	1089887222	2.0.10.242	2.0.10.242	09-16-2019	2019-09-16 01:39:07	09:39:07	female	2.0.10.147	94	Catch.bmp	1903-01-25	0		0	0	282962	0		0	0	NULL	NULL	NULL	High	run1	1	List2	A_T.wav	A_T	1	1	0	1	282812	150	1	400	283212
Exp3	8	Exp3-8-1	59.936	1.0.0.146	1	right	chenjiayan	1089887222	2.0.10.242	2.0.10.242	09-16-2019	2019-09-16 01:39:07	09:39:07	female	2.0.10.147	95	Blue_S_2.bmp	1903-11-28	0		0	0	285231	0		0	0	NULL	NULL	NULL	High	run1	1	List2	A_T.wav	AV_T	1	1	0	1	285081	150	1	467	285548
Exp3	8	Exp3-8-1	59.936	1.0.0.146	1	right	chenjiayan	1089887222	2.0.10.242	2.0.10.242	09-16-2019	2019-09-16 01:39:07	09:39:07	female	2.0.10.147	96	Blue_S_2.bmp	1902-11-15	0		0	0	287817	0		0	0	NULL	NULL	NULL	High	run1	1	List2	A_T.wav	AV_T	1	1	0	1	287667	150	1	497	288164
Exp3	8	Exp3-8-1	59.936	1.0.0.146	1	right	chenjiayan	1089887222	2.0.10.242	2.0.10.242	09-16-2019	2019-09-16 01:39:07	09:39:07	female	2.0.10.147	97	Catch.bmp	1903-03-17	0		0	1	290020	0		0	0	NULL	NULL	NULL	High	run1	1	List2	A_T.wav	A_T	1	1	0	1	289869	151	1	511	290380
Exp3	8	Exp3-8-1	59.936	1.0.0.146	1	right	chenjiayan	1089887222	2.0.10.242	2.0.10.242	09-16-2019	2019-09-16 01:39:07	09:39:07	female	2.0.10.147	98	Catch.bmp	1903-04-29	0		0	1	292339	0		0	0	NULL	NULL	NULL	High	run1	1	List2	A_T.wav	A_T	1	1	1	1	292188	151	1	600	292788
Exp3	8	Exp3-8-1	59.936	1.0.0.146	1	right	chenjiayan	1089887222	2.0.10.242	2.0.10.242	09-16-2019	2019-09-16 01:39:07	09:39:07	female	2.0.10.147	99	Red_C_2.bmp	1903-03-23	0		0	0	294708	0		0	0	NULL	NULL	NULL	High	run1	1	List2	Catch.wav	V_T	1	1	0	1	294558	150	1	646	295204
Exp3	8	Exp3-8-1	59.936	1.0.0.146	1	right	chenjiayan	1089887222	2.0.10.242	2.0.10.242	09-16-2019	2019-09-16 01:39:07	09:39:07	female	2.0.10.147	100	Red_C_2.bmp	1903-10-20	0		0	1	297044	0		0	0	NULL	NULL	NULL	High	run1	1	List2	A_T.wav	AV_T	1	1	1	1	296893	151	1	326	297219
Exp3	8	Exp3-8-1	59.936	1.0.0.146	1	right	chenjiayan	1089887222	2.0.10.242	2.0.10.242	09-16-2019	2019-09-16 01:39:07	09:39:07	female	2.0.10.147	101	Blue_S_2.bmp	1902-09-14	0		0	1	299580	0		0	0	NULL	NULL	NULL	High	run1	1	List2	Catch.wav	V_T	1	1	1	1	299429	151	1	502	299931
Exp3	8	Exp3-8-1	59.936	1.0.0.146	1	right	chenjiayan	1089887222	2.0.10.242	2.0.10.242	09-16-2019	2019-09-16 01:39:07	09:39:07	female	2.0.10.147	102	Catch.bmp	1903-01-04	0		0	0	301715	0		0	0	NULL	NULL	NULL	High	run1	1	List2	A_T.wav	A_T	1	1	1	1	301565	150	1	630	302195
Exp3	8	Exp3-8-1	59.936	1.0.0.146	1	right	chenjiayan	1089887222	2.0.10.242	2.0.10.242	09-16-2019	2019-09-16 01:39:07	09:39:07	female	2.0.10.147	103	Red_C_2.bmp	1903-08-07	0		0	1	303968	0		0	0	NULL	NULL	NULL	High	run1	1	List2	A_T.wav	AV_T	1	1	1	1	303817	151	1	538	304355
Exp3	8	Exp3-8-1	59.936	1.0.0.146	1	right	chenjiayan	1089887222	2.0.10.242	2.0.10.242	09-16-2019	2019-09-16 01:39:07	09:39:07	female	2.0.10.147	104	Red_C.bmp	1902-09-15	0		0	0	306437	0		0	0	NULL	NULL	NULL	High	run1		List2	A_S.wav	AV_S	0		0	1	306287	150		0	0
Exp3	8	Exp3-8-1	59.936	1.0.0.146	1	right	chenjiayan	1089887222	2.0.10.242	2.0.10.242	09-16-2019	2019-09-16 01:39:07	09:39:07	female	2.0.10.147	105	Catch.bmp	1903-02-19	0		0	0	308639	0		0	0	NULL	NULL	NULL	High	run1		List2	A_S.wav	A_S	0		0	1	308489	150		0	0
Exp3	8	Exp3-8-1	59.936	1.0.0.146	1	right	chenjiayan	1089887222	2.0.10.242	2.0.10.242	09-16-2019	2019-09-16 01:39:07	09:39:07	female	2.0.10.147	106	Catch.bmp	1902-07-07	0		0	0	311008	0		0	0	NULL	NULL	NULL	High	run1		List2	A_S.wav	A_S	0		0	1	310858	150		0	0
Exp3	8	Exp3-8-1	59.936	1.0.0.146	1	right	chenjiayan	1089887222	2.0.10.242	2.0.10.242	09-16-2019	2019-09-16 01:39:07	09:39:07	female	2.0.10.147	107	Blue_S_2.bmp	1902-09-14	0		0	0	313144	0		0	0	NULL	NULL	NULL	High	run1	1	List2	Catch.wav	V_T	1	1	1	1	312994	150	1	353	313347
Exp3	8	Exp3-8-1	59.936	1.0.0.146	1	right	chenjiayan	1089887222	2.0.10.242	2.0.10.242	09-16-2019	2019-09-16 01:39:07	09:39:07	female	2.0.10.147	108	Catch.bmp	1903-11-13	0		0	1	315280	0		0	0	NULL	NULL	NULL	High	run1	1	List2	A_T.wav	A_T	1	1	1	1	315129	151	1	674	315803
Exp3	8	Exp3-8-1	59.936	1.0.0.146	1	right	chenjiayan	1089887222	2.0.10.242	2.0.10.242	09-16-2019	2019-09-16 01:39:07	09:39:07	female	2.0.10.147	109	Catch.bmp	1903-07-21	0		0	0	317849	0		0	0	NULL	NULL	NULL	High	run1	1	List2	A_T.wav	A_T	1	1	0	1	317699	150	1	529	318228
Exp3	8	Exp3-8-1	59.936	1.0.0.146	1	right	chenjiayan	1089887222	2.0.10.242	2.0.10.242	09-16-2019	2019-09-16 01:39:07	09:39:07	female	2.0.10.147	110	Red_S.bmp	1903-12-28	0		1	0	320301	0		0	0	NULL	NULL	NULL	High	run1		List2	A_S.wav	AV_S	0		0	1	320151	150		0	0
Exp3	8	Exp3-8-1	59.936	1.0.0.146	1	right	chenjiayan	1089887222	2.0.10.242	2.0.10.242	09-16-2019	2019-09-16 01:39:07	09:39:07	female	2.0.10.147	111	Blue_S_2.bmp	1902-05-11	0		0	1	322988	0		0	0	NULL	NULL	NULL	High	run1	1	List2	A_T.wav	AV_T	1	1	1	1	322837	151	1	470	323307
Exp3	8	Exp3-8-1	59.936	1.0.0.146	1	right	chenjiayan	1089887222	2.0.10.242	2.0.10.242	09-16-2019	2019-09-16 01:39:07	09:39:07	female	2.0.10.147	112	Blue_C.bmp	1902-08-17	0		0	0	325006	0		0	0	NULL	NULL	NULL	High	Run1		List2	Catch.wav	V_S	0		1	1	324856	150		0	0
Exp3	8	Exp3-8-1	59.936	1.0.0.146	1	right	chenjiayan	1089887222	2.0.10.242	2.0.10.242	09-16-2019	2019-09-16 01:39:07	09:39:07	female	2.0.10.147	113	Red_C_2.bmp	1903-11-08	0		0	0	327175	0		0	0	NULL	NULL	NULL	High	run1	1	List2	Catch.wav	V_T	1	1	0	1	327025	150	1	498	327523
Exp3	8	Exp3-8-1	59.936	1.0.0.146	1	right	chenjiayan	1089887222	2.0.10.242	2.0.10.242	09-16-2019	2019-09-16 01:39:07	09:39:07	female	2.0.10.147	114	Blue_C.bmp	1903-12-16	0		0	0	329745	0		0	0	NULL	NULL	NULL	High	Run1		List2	Catch.wav	V_S	0		0	1	329595	150		0	0
Exp3	8	Exp3-8-1	59.936	1.0.0.146	1	right	chenjiayan	1089887222	2.0.10.242	2.0.10.242	09-16-2019	2019-09-16 01:39:07	09:39:07	female	2.0.10.147	115	Catch.bmp	1903-11-14	0		0	1	332398	0		0	0	NULL	NULL	NULL	High	run1	1	List2	A_T.wav	A_T	1	1	1	1	332247	151	1	1404	333651
Exp3	8	Exp3-8-1	59.936	1.0.0.146	1	right	chenjiayan	1089887222	2.0.10.242	2.0.10.242	09-16-2019	2019-09-16 01:39:07	09:39:07	female	2.0.10.147	116	Red_C_2.bmp	1902-04-15	0		0	0	334967	0		0	0	NULL	NULL	NULL	High	run1	1	List2	A_T.wav	AV_T	1	1	0	1	334817	150	1	482	335299
Exp3	8	Exp3-8-1	59.936	1.0.0.146	1	right	chenjiayan	1089887222	2.0.10.242	2.0.10.242	09-16-2019	2019-09-16 01:39:07	09:39:07	female	2.0.10.147	117	Catch.bmp	1902-03-14	0		0	0	336952	0		0	0	NULL	NULL	NULL	High	run1	1	List2	A_T.wav	A_T	1	1	0	1	336802	150	1	369	337171
Exp3	8	Exp3-8-1	59.936	1.0.0.146	1	right	chenjiayan	1089887222	2.0.10.242	2.0.10.242	09-16-2019	2019-09-16 01:39:07	09:39:07	female	2.0.10.147	118	Blue_S_2.bmp	1903-01-12	0		1	0	338904	0		0	0	NULL	NULL	NULL	High	run1	1	List2	A_T.wav	AV_T	1	1	0	1	338754	150	1	465	339219
Exp3	8	Exp3-8-1	59.936	1.0.0.146	1	right	chenjiayan	1089887222	2.0.10.242	2.0.10.242	09-16-2019	2019-09-16 01:39:07	09:39:07	female	2.0.10.147	119	Red_S.bmp	1903-04-28	0		0	1	341174	0		0	0	NULL	NULL	NULL	High	run1		List2	Catch.wav	V_S	0		1	1	341023	151		0	0
Exp3	8	Exp3-8-1	59.936	1.0.0.146	1	right	chenjiayan	1089887222	2.0.10.242	2.0.10.242	09-16-2019	2019-09-16 01:39:07	09:39:07	female	2.0.10.147	120	Catch.bmp	1904-01-08	0		0	0	343609	0		0	0	NULL	NULL	NULL	High	run1		List2	A_S.wav	A_S	0		1	1	343459	150		0	0
Exp3	8	Exp3-8-1	59.936	1.0.0.146	1	right	chenjiayan	1089887222	2.0.10.242	2.0.10.242	09-16-2019	2019-09-16 01:39:07	09:39:07	female	2.0.10.147	121	Catch.bmp	1902-03-12	0		0	1	346296	0		0	0	NULL	NULL	NULL	High	run1	1	List2	A_T.wav	A_T	1	1	1	1	346145	151	1	562	346707
Exp3	8	Exp3-8-1	59.936	1.0.0.146	1	right	chenjiayan	1089887222	2.0.10.242	2.0.10.242	09-16-2019	2019-09-16 01:39:07	09:39:07	female	2.0.10.147	122	Blue_S_2.bmp	1903-09-08	0		0	1	348248	0		0	0	NULL	NULL	NULL	High	run1	1	List2	Catch.wav	V_T	1	1	1	1	348097	151	1	450	348547
Exp3	8	Exp3-8-1	59.936	1.0.0.146	1	right	chenjiayan	1089887222	2.0.10.242	2.0.10.242	09-16-2019	2019-09-16 01:39:07	09:39:07	female	2.0.10.147	123	Catch.bmp	1902-05-04	0		0	0	350750	0		0	0	NULL	NULL	NULL	High	run1	1	List2	A_T.wav	A_T	1	1	1	1	350600	150	1	564	351164
Exp3	8	Exp3-8-1	59.936	1.0.0.146	1	right	chenjiayan	1089887222	2.0.10.242	2.0.10.242	09-16-2019	2019-09-16 01:39:07	09:39:07	female	2.0.10.147	124	Blue_C.bmp	1902-12-08	0		0	0	352752	0		0	0	NULL	NULL	NULL	High	Run1		List2	Catch.wav	V_S	0		1	1	352602	150		0	0
Exp3	8	Exp3-8-1	59.936	1.0.0.146	1	right	chenjiayan	1089887222	2.0.10.242	2.0.10.242	09-16-2019	2019-09-16 01:39:07	09:39:07	female	2.0.10.147	125	Blue_S.bmp	1904-04-25	0		0	0	355038	0		0	0	NULL	NULL	NULL	High	run1		List2	A_S.wav	AV_S	0		1	1	354888	150	1	563	355451
Exp3	8	Exp3-8-1	59.936	1.0.0.146	1	right	chenjiayan	1089887222	2.0.10.242	2.0.10.242	09-16-2019	2019-09-16 01:39:07	09:39:07	female	2.0.10.147	126	Red_C_2.bmp	1903-07-20	0		0	0	357774	0		0	0	NULL	NULL	NULL	High	run1	1	List2	A_T.wav	AV_T	1	1	0	1	357624	150	1	451	358075
Exp3	8	Exp3-8-1	59.936	1.0.0.146	1	right	chenjiayan	1089887222	2.0.10.242	2.0.10.242	09-16-2019	2019-09-16 01:39:07	09:39:07	female	2.0.10.147	127	Catch.bmp	1903-12-25	0		0	0	360227	0		0	0	NULL	NULL	NULL	High	run1	1	List2	A_T.wav	A_T	1	1	0	1	360077	150	1	758	360835
Exp3	8	Exp3-8-1	59.936	1.0.0.146	1	right	chenjiayan	1089887222	2.0.10.242	2.0.10.242	09-16-2019	2019-09-16 01:39:07	09:39:07	female	2.0.10.147	128	Red_S_2.bmp	1903-08-09	0		0	0	362830	0		0	0	NULL	NULL	NULL	High	run1		List2	A_S.wav	AV_S	0		0	1	362680	150	1	507	363187
Exp3	8	Exp3-8-1	59.936	1.0.0.146	1	right	chenjiayan	1089887222	2.0.10.242	2.0.10.242	09-16-2019	2019-09-16 01:39:07	09:39:07	female	2.0.10.147	129	Red_C_2.bmp	1903-10-25	0		0	0	365299	0		0	0	NULL	NULL	NULL	High	run1	1	List2	Catch.wav	V_T	1	1	1	1	365149	150	1	639	365788
Exp3	8	Exp3-8-1	59.936	1.0.0.146	1	right	chenjiayan	1089887222	2.0.10.242	2.0.10.242	09-16-2019	2019-09-16 01:39:07	09:39:07	female	2.0.10.147	130	Blue_C.bmp	1904-03-16	0		0	0	367852	0		0	0	NULL	NULL	NULL	High	Run1		List2	Catch.wav	V_S	0		0	2	367702	150		0	0
Exp3	8	Exp3-8-1	59.936	1.0.0.146	1	right	chenjiayan	1089887222	2.0.10.242	2.0.10.242	09-16-2019	2019-09-16 01:39:07	09:39:07	female	2.0.10.147	131	Blue_S_2.bmp	1903-11-03	0		0	0	370621	0		0	0	NULL	NULL	NULL	High	run1	1	List2	A_T.wav	AV_T	1	1	1	1	370471	150	1	364	370835
Exp3	8	Exp3-8-1	59.936	1.0.0.146	1	right	chenjiayan	1089887222	2.0.10.242	2.0.10.242	09-16-2019	2019-09-16 01:39:07	09:39:07	female	2.0.10.147	132	Red_S.bmp	1903-08-29	0		0	0	373174	0		0	0	NULL	NULL	NULL	High	run1		List2	A_S.wav	AV_S	0		0	1	373024	150		0	0
Exp3	8	Exp3-8-1	59.936	1.0.0.146	1	right	chenjiayan	1089887222	2.0.10.242	2.0.10.242	09-16-2019	2019-09-16 01:39:07	09:39:07	female	2.0.10.147	133	Catch.bmp	1902-08-09	0		0	0	375727	0		0	0	NULL	NULL	NULL	High	run1		List2	A_S.wav	A_S	0		0	2	375577	150		0	0
Exp3	8	Exp3-8-1	59.936	1.0.0.146	1	right	chenjiayan	1089887222	2.0.10.242	2.0.10.242	09-16-2019	2019-09-16 01:39:07	09:39:07	female	2.0.10.147	134	Red_S_2.bmp	1903-07-20	0		0	0	377879	0		0	0	NULL	NULL	NULL	High	run1		List2	A_S.wav	AV_S	0		0	1	377729	150	1	474	378203
Exp3	8	Exp3-8-1	59.936	1.0.0.146	1	right	chenjiayan	1089887222	2.0.10.242	2.0.10.242	09-16-2019	2019-09-16 01:39:07	09:39:07	female	2.0.10.147	135	Blue_S_2.bmp	1903-04-09	0		0	1	380332	0		0	0	NULL	NULL	NULL	High	run1	1	List2	Catch.wav	V_T	1	1	1	1	380181	151	1	526	380707
Exp3	8	Exp3-8-1	59.936	1.0.0.146	1	right	chenjiayan	1089887222	2.0.10.242	2.0.10.242	09-16-2019	2019-09-16 01:39:07	09:39:07	female	2.0.10.147	136	Catch.bmp	1902-11-29	0		0	0	382684	0		0	0	NULL	NULL	NULL	High	run1		List2	A_S.wav	A_S	0		1	1	382534	150		0	0
Exp3	8	Exp3-8-1	59.936	1.0.0.146	1	right	chenjiayan	1089887222	2.0.10.242	2.0.10.242	09-16-2019	2019-09-16 01:39:07	09:39:07	female	2.0.10.147	137	Red_C_2.bmp	1902-04-07	0		0	0	384953	0		0	0	NULL	NULL	NULL	High	run1	1	List2	A_T.wav	AV_T	1	1	0	1	384803	150	1	496	385299
Exp3	8	Exp3-8-1	59.936	1.0.0.146	1	right	chenjiayan	1089887222	2.0.10.242	2.0.10.242	09-16-2019	2019-09-16 01:39:07	09:39:07	female	2.0.10.147	138	Red_C.bmp	1902-11-11	0		0	1	386939	0		0	0	NULL	NULL	NULL	High	run1		List2	A_S.wav	AV_S	0		1	1	386788	151		0	0
Exp3	8	Exp3-8-1	59.936	1.0.0.146	1	right	chenjiayan	1089887222	2.0.10.242	2.0.10.242	09-16-2019	2019-09-16 01:39:07	09:39:07	female	2.0.10.147	139	Catch.bmp	1903-01-10	0		0	0	389191	0		0	0	NULL	NULL	NULL	High	run1	1	List2	A_T.wav	A_T	1	1	0	1	389041	150	1	739	389780
Exp3	8	Exp3-8-1	59.936	1.0.0.146	1	right	chenjiayan	1089887222	2.0.10.242	2.0.10.242	09-16-2019	2019-09-16 01:39:07	09:39:07	female	2.0.10.147	140	Red_C_2.bmp	1902-04-23	0		0	0	391460	0		0	0	NULL	NULL	NULL	High	run1	1	List2	Catch.wav	V_T	1	1	1	1	391310	150	1	669	391979
Exp3	8	Exp3-8-1	59.936	1.0.0.146	1	right	chenjiayan	1089887222	2.0.10.242	2.0.10.242	09-16-2019	2019-09-16 01:39:07	09:39:07	female	2.0.10.147	141	Blue_S_2.bmp	1903-08-18	0		0	0	393462	1335		0	0	NULL	NULL	NULL	High	run1	1	List2	Catch.wav	V_T	1	1	0	1	393312	150	1	531	393843
Exp3	8	Exp3-8-1	59.936	1.0.0.146	1	right	chenjiayan	1089887222	2.0.10.242	2.0.10.242	09-16-2019	2019-09-16 01:39:07	09:39:07	female	2.0.10.147	142	Catch.bmp	1903-12-24	0		0	0	414968	0		0	0	NULL	NULL	NULL	High	run1	1	List2	A_T.wav	A_T	1	1	1	1	414818	150	1	609	415427
Exp3	8	Exp3-8-1	59.936	1.0.0.146	1	right	chenjiayan	1089887222	2.0.10.242	2.0.10.242	09-16-2019	2019-09-16 01:39:07	09:39:07	female	2.0.10.147	143	Catch.bmp	1902-11-11	0		0	0	417571	0		0	0	NULL	NULL	NULL	High	run1	1	List2	A_T.wav	A_T	0	1	0	1	417421	150	2	646	418067
Exp3	8	Exp3-8-1	59.936	1.0.0.146	1	right	chenjiayan	1089887222	2.0.10.242	2.0.10.242	09-16-2019	2019-09-16 01:39:07	09:39:07	female	2.0.10.147	144	Red_C_2.bmp	1902-04-05	0		0	0	419773	0		0	0	NULL	NULL	NULL	High	run1	1	List2	A_T.wav	AV_T	1	1	0	1	419623	150	1	605	420228
Exp3	8	Exp3-8-1	59.936	1.0.0.146	1	right	chenjiayan	1089887222	2.0.10.242	2.0.10.242	09-16-2019	2019-09-16 01:39:07	09:39:07	female	2.0.10.147	145	Red_C_2.bmp	1904-05-15	0		0	0	421759	0		0	0	NULL	NULL	NULL	High	run1	1	List2	Catch.wav	V_T	1	1	0	2	421609	150	1	482	422091
Exp3	8	Exp3-8-1	59.936	1.0.0.146	1	right	chenjiayan	1089887222	2.0.10.242	2.0.10.242	09-16-2019	2019-09-16 01:39:07	09:39:07	female	2.0.10.147	146	Blue_S.bmp	1903-11-30	0		0	1	424512	0		0	0	NULL	NULL	NULL	High	run1		List2	A_S.wav	AV_S	0		1	1	424361	151		0	0
Exp3	8	Exp3-8-1	59.936	1.0.0.146	1	right	chenjiayan	1089887222	2.0.10.242	2.0.10.242	09-16-2019	2019-09-16 01:39:07	09:39:07	female	2.0.10.147	147	Catch.bmp	1902-11-30	0		0	1	427148	0		0	0	NULL	NULL	NULL	High	run1		List2	A_S.wav	A_S	0		1	1	426997	151		0	0
Exp3	8	Exp3-8-1	59.936	1.0.0.146	1	right	chenjiayan	1089887222	2.0.10.242	2.0.10.242	09-16-2019	2019-09-16 01:39:07	09:39:07	female	2.0.10.147	148	Red_C.bmp	1903-03-20	0		1	0	429433	0		0	0	NULL	NULL	NULL	High	run1		List2	Catch.wav	V_S	0		1	1	429283	150		0	0
Exp3	8	Exp3-8-1	59.936	1.0.0.146	1	right	chenjiayan	1089887222	2.0.10.242	2.0.10.242	09-16-2019	2019-09-16 01:39:07	09:39:07	female	2.0.10.147	149	Blue_S_2.bmp	1903-02-01	0		0	0	431819	0		0	0	NULL	NULL	NULL	High	run1	1	List2	A_T.wav	AV_T	1	1	1	1	431669	150	1	446	432115
Exp3	8	Exp3-8-1	59.936	1.0.0.146	1	right	chenjiayan	1089887222	2.0.10.242	2.0.10.242	09-16-2019	2019-09-16 01:39:07	09:39:07	female	2.0.10.147	150	Catch.bmp	1902-04-20	0		0	0	434105	0		0	0	NULL	NULL	NULL	High	run1	1	List2	A_T.wav	A_T	1	1	0	1	433955	150	1	600	434555
Exp3	8	Exp3-8-1	59.936	1.0.0.146	1	right	chenjiayan	1089887222	2.0.10.242	2.0.10.242	09-16-2019	2019-09-16 01:39:07	09:39:07	female	2.0.10.147	151	Red_C_2.bmp	1902-05-23	0		0	0	436107	0		0	0	NULL	NULL	NULL	High	run1	1	List2	Catch.wav	V_T	1	1	1	1	435957	150	1	615	436572
Exp3	8	Exp3-8-1	59.936	1.0.0.146	1	right	chenjiayan	1089887222	2.0.10.242	2.0.10.242	09-16-2019	2019-09-16 01:39:07	09:39:07	female	2.0.10.147	152	Red_C_2.bmp	1904-01-02	0		0	1	438143	0		0	0	NULL	NULL	NULL	High	run1	1	List2	Catch.wav	V_T	1	1	1	1	437992	151	1	595	438587
Exp3	8	Exp3-8-1	59.936	1.0.0.146	1	right	chenjiayan	1089887222	2.0.10.242	2.0.10.242	09-16-2019	2019-09-16 01:39:07	09:39:07	female	2.0.10.147	153	Catch.bmp	1902-07-20	0		0	0	440762	0		0	0	NULL	NULL	NULL	High	run1	1	List2	A_T.wav	A_T	1	1	1	1	440612	150	1	583	441195
Exp3	8	Exp3-8-1	59.936	1.0.0.146	1	right	chenjiayan	1089887222	2.0.10.242	2.0.10.242	09-16-2019	2019-09-16 01:39:07	09:39:07	female	2.0.10.147	154	Red_S_2.bmp	1902-05-13	0		0	1	442848	0		0	0	NULL	NULL	NULL	High	run1		List2	Catch.wav	V_S	0		1	1	442697	151	1	458	443155
Exp3	8	Exp3-8-1	59.936	1.0.0.146	1	right	chenjiayan	1089887222	2.0.10.242	2.0.10.242	09-16-2019	2019-09-16 01:39:07	09:39:07	female	2.0.10.147	155	Red_C.bmp	1902-06-06	0		0	0	444866	0		0	0	NULL	NULL	NULL	High	run1		List2	Catch.wav	V_S	0		0	1	444716	150		0	0
Exp3	8	Exp3-8-1	59.936	1.0.0.146	1	right	chenjiayan	1089887222	2.0.10.242	2.0.10.242	09-16-2019	2019-09-16 01:39:07	09:39:07	female	2.0.10.147	156	Red_C_2.bmp	1902-08-10	0		0	0	446985	0		0	0	NULL	NULL	NULL	High	run1	1	List2	A_T.wav	AV_T	1	1	1	1	446835	150	1	544	447379
Exp3	8	Exp3-8-1	59.936	1.0.0.146	1	right	chenjiayan	1089887222	2.0.10.242	2.0.10.242	09-16-2019	2019-09-16 01:39:07	09:39:07	female	2.0.10.147	157	Blue_S_2.bmp	1902-11-20	0		0	1	449088	0		0	0	NULL	NULL	NULL	High	run1	1	List2	A_T.wav	AV_T	1	1	0	1	448937	151	1	634	449571
Exp3	8	Exp3-8-1	59.936	1.0.0.146	1	right	chenjiayan	1089887222	2.0.10.242	2.0.10.242	09-16-2019	2019-09-16 01:39:07	09:39:07	female	2.0.10.147	158	Blue_C.bmp	1904-03-06	0		0	0	451290	0		0	0	NULL	NULL	NULL	High	run1		List2	A_S.wav	AV_S	0		0	1	451140	150		0	0
Exp3	8	Exp3-8-1	59.936	1.0.0.146	1	right	chenjiayan	1089887222	2.0.10.242	2.0.10.242	09-16-2019	2019-09-16 01:39:07	09:39:07	female	2.0.10.147	159	Red_C_2.bmp	1903-06-02	0		0	0	454043	0		0	0	NULL	NULL	NULL	High	run1	1	List2	Catch.wav	V_T	1	1	1	1	453893	150	1	582	454475
Exp3	8	Exp3-8-1	59.936	1.0.0.146	1	right	chenjiayan	1089887222	2.0.10.242	2.0.10.242	09-16-2019	2019-09-16 01:39:07	09:39:07	female	2.0.10.147	160	Red_C_2.bmp	1904-01-28	0		0	0	456445	0		0	0	NULL	NULL	NULL	High	run1	1	List2	A_T.wav	AV_T	1	1	1	1	456295	150	1	675	456970
Exp3	8	Exp3-8-1	59.936	1.0.0.146	1	right	chenjiayan	1089887222	2.0.10.242	2.0.10.242	09-16-2019	2019-09-16 01:39:07	09:39:07	female	2.0.10.147	161	Red_C.bmp	1904-02-02	0		0	0	459081	0		0	0	NULL	NULL	NULL	High	run1		List2	Catch.wav	V_S	0		1	1	458931	150		0	0
Exp3	8	Exp3-8-1	59.936	1.0.0.146	1	right	chenjiayan	1089887222	2.0.10.242	2.0.10.242	09-16-2019	2019-09-16 01:39:07	09:39:07	female	2.0.10.147	162	Red_C_2.bmp	1902-08-14	0		0	0	461784	0		0	0	NULL	NULL	NULL	High	run1	1	List2	Catch.wav	V_T	1	1	0	1	461634	150	1	600	462234
Exp3	8	Exp3-8-1	59.936	1.0.0.146	1	right	chenjiayan	1089887222	2.0.10.242	2.0.10.242	09-16-2019	2019-09-16 01:39:07	09:39:07	female	2.0.10.147	163	Blue_S_2.bmp	1904-02-28	0		0	0	463903	0		0	0	NULL	NULL	NULL	High	run1	1	List2	Catch.wav	V_T	1	1	0	1	463753	150	1	593	464346
Exp3	8	Exp3-8-1	59.936	1.0.0.146	1	right	chenjiayan	1089887222	2.0.10.242	2.0.10.242	09-16-2019	2019-09-16 01:39:07	09:39:07	female	2.0.10.147	164	Red_C_2.bmp	1903-11-12	0		0	1	466573	0		0	0	NULL	NULL	NULL	High	run1	1	List2	A_T.wav	AV_T	1	1	1	1	466422	151	1	653	467075
Exp3	8	Exp3-8-1	59.936	1.0.0.146	1	right	chenjiayan	1089887222	2.0.10.242	2.0.10.242	09-16-2019	2019-09-16 01:39:07	09:39:07	female	2.0.10.147	165	Catch.bmp	1903-12-25	0		0	0	469142	0		0	0	NULL	NULL	NULL	High	run1	1	List2	A_T.wav	A_T	1	1	0	1	468992	150	1	435	469427
Exp3	8	Exp3-8-1	59.936	1.0.0.146	1	right	chenjiayan	1089887222	2.0.10.242	2.0.10.242	09-16-2019	2019-09-16 01:39:07	09:39:07	female	2.0.10.147	166	Catch.bmp	1904-04-04	0		0	0	471745	0		0	0	NULL	NULL	NULL	High	run1		List2	A_S.wav	A_S	0		0	1	471595	150		0	0
Exp3	8	Exp3-8-1	59.936	1.0.0.146	1	right	chenjiayan	1089887222	2.0.10.242	2.0.10.242	09-16-2019	2019-09-16 01:39:07	09:39:07	female	2.0.10.147	167	Catch.bmp	1904-03-06	0		0	0	474514	0		0	0	NULL	NULL	NULL	High	run1	1	List2	A_T.wav	A_T	1	1	0	1	474364	150	1	694	475058
Exp3	8	Exp3-8-1	59.936	1.0.0.146	1	right	chenjiayan	1089887222	2.0.10.242	2.0.10.242	09-16-2019	2019-09-16 01:39:07	09:39:07	female	2.0.10.147	168	Catch.bmp	1903-11-21	0		0	1	477201	0		0	0	NULL	NULL	NULL	High	run1	1	List2	A_T.wav	A_T	1	1	1	1	477050	151	1	472	477522
Exp3	8	Exp3-8-1	59.936	1.0.0.146	1	right	chenjiayan	1089887222	2.0.10.242	2.0.10.242	09-16-2019	2019-09-16 01:39:07	09:39:07	female	2.0.10.147	169	Blue_S_2.bmp	1902-12-26	0		0	0	479770	0		0	0	NULL	NULL	NULL	High	run1	1	List2	Catch.wav	V_T	1	1	0	1	479620	150	1	550	480170
Exp3	8	Exp3-8-1	59.936	1.0.0.146	1	right	chenjiayan	1089887222	2.0.10.242	2.0.10.242	09-16-2019	2019-09-16 01:39:07	09:39:07	female	2.0.10.147	170	Blue_S_2.bmp	1903-05-30	0		0	0	482022	0		0	0	NULL	NULL	NULL	High	run1	1	List2	Catch.wav	V_T	1	1	0	1	481872	150	1	506	482378
Exp3	8	Exp3-8-1	59.936	1.0.0.146	1	right	chenjiayan	1089887222	2.0.10.242	2.0.10.242	09-16-2019	2019-09-16 01:39:07	09:39:07	female	2.0.10.147	171	Red_C_2.bmp	1903-04-30	0		0	0	484425	0		0	0	NULL	NULL	NULL	High	run1	1	List2	Catch.wav	V_T	1	1	0	1	484275	150	1	543	484818
Exp3	8	Exp3-8-1	59.936	1.0.0.146	1	right	chenjiayan	1089887222	2.0.10.242	2.0.10.242	09-16-2019	2019-09-16 01:39:07	09:39:07	female	2.0.10.147	172	Blue_C_2.bmp	1902-04-30	0		0	0	486794	0		0	0	NULL	NULL	NULL	High	run1		List2	Catch.wav	V_S	0		0	1	486644	150		0	0
Exp3	8	Exp3-8-1	59.936	1.0.0.146	1	right	chenjiayan	1089887222	2.0.10.242	2.0.10.242	09-16-2019	2019-09-16 01:39:07	09:39:07	female	2.0.10.147	173	Catch.bmp	1903-01-23	0		0	0	488863	0		0	0	NULL	NULL	NULL	High	run1	1	List2	A_T.wav	A_T	1	1	1	1	488713	150	1	649	489362
Exp3	8	Exp3-8-1	59.936	1.0.0.146	1	right	chenjiayan	1089887222	2.0.10.242	2.0.10.242	09-16-2019	2019-09-16 01:39:07	09:39:07	female	2.0.10.147	174	Blue_S_2.bmp	1902-12-26	0		0	0	491132	0		0	0	NULL	NULL	NULL	High	run1	1	List2	A_T.wav	AV_T	1	1	0	1	490982	150	1	533	491515
Exp3	8	Exp3-8-1	59.936	1.0.0.146	1	right	chenjiayan	1089887222	2.0.10.242	2.0.10.242	09-16-2019	2019-09-16 01:39:07	09:39:07	female	2.0.10.147	175	Catch.bmp	1902-10-03	0		0	0	493384	0		0	0	NULL	NULL	NULL	High	run1	1	List2	A_T.wav	A_T	1	1	0	1	493234	150	1	609	493843
Exp3	8	Exp3-8-1	59.936	1.0.0.146	1	right	chenjiayan	1089887222	2.0.10.242	2.0.10.242	09-16-2019	2019-09-16 01:39:07	09:39:07	female	2.0.10.147	176	Red_C_2.bmp	1903-07-28	0		0	0	495553	0		0	0	NULL	NULL	NULL	High	run1	1	List2	Catch.wav	V_T	1	1	1	1	495403	150	1	384	495787
Exp3	8	Exp3-8-1	59.936	1.0.0.146	1	right	chenjiayan	1089887222	2.0.10.242	2.0.10.242	09-16-2019	2019-09-16 01:39:07	09:39:07	female	2.0.10.147	177	Red_C_2.bmp	1903-11-23	0		0	0	498006	0		0	0	NULL	NULL	NULL	High	run1	1	List2	A_T.wav	AV_T	1	1	0	1	497856	150	1	658	498514
Exp3	8	Exp3-8-1	59.936	1.0.0.146	1	right	chenjiayan	1089887222	2.0.10.242	2.0.10.242	09-16-2019	2019-09-16 01:39:07	09:39:07	female	2.0.10.147	178	Catch.bmp	1902-06-04	0		0	0	500592	0		0	0	NULL	NULL	NULL	High	run1		List2	A_S.wav	A_S	0		0	1	500442	150		0	0
Exp3	8	Exp3-8-1	59.936	1.0.0.146	1	right	chenjiayan	1089887222	2.0.10.242	2.0.10.242	09-16-2019	2019-09-16 01:39:07	09:39:07	female	2.0.10.147	179	Red_C_2.bmp	1902-04-07	0		0	0	502694	0		0	0	NULL	NULL	NULL	High	run1	1	List2	Catch.wav	V_T	1	1	1	1	502544	150	1	682	503226
Exp3	8	Exp3-8-1	59.936	1.0.0.146	1	right	chenjiayan	1089887222	2.0.10.242	2.0.10.242	09-16-2019	2019-09-16 01:39:07	09:39:07	female	2.0.10.147	180	Blue_S_2.bmp	1902-08-07	0		0	1	504680	0		0	0	NULL	NULL	NULL	High	run1	1	List2	A_T.wav	AV_T	1	1	1	1	504529	151	1	474	505003
Exp3	8	Exp3-8-1	59.936	1.0.0.146	1	right	chenjiayan	1089887222	2.0.10.242	2.0.10.242	09-16-2019	2019-09-16 01:39:07	09:39:07	female	2.0.10.147	181	Blue_S_2.bmp	1903-05-29	0		0	0	506782	0		0	0	NULL	NULL	NULL	High	run1	1	List2	A_T.wav	AV_T	1	1	0	1	506632	150	1	466	507098
Exp3	8	Exp3-8-1	59.936	1.0.0.146	1	right	chenjiayan	1089887222	2.0.10.242	2.0.10.242	09-16-2019	2019-09-16 01:39:07	09:39:07	female	2.0.10.147	182	Red_C_2.bmp	1903-03-14	0		0	0	509184	0		0	0	NULL	NULL	NULL	High	run1	1	List2	A_T.wav	AV_T	1	1	0	1	509034	150	1	512	509546
Exp3	8	Exp3-8-1	59.936	1.0.0.146	1	right	chenjiayan	1089887222	2.0.10.242	2.0.10.242	09-16-2019	2019-09-16 01:39:07	09:39:07	female	2.0.10.147	183	Red_C_2.bmp	1904-04-06	0		1	0	511503	0		0	0	NULL	NULL	NULL	High	run1	1	List2	A_T.wav	AV_T	1	1	0	1	511353	150	1	545	511898
Exp3	8	Exp3-8-1	59.936	1.0.0.146	1	right	chenjiayan	1089887222	2.0.10.242	2.0.10.242	09-16-2019	2019-09-16 01:39:07	09:39:07	female	2.0.10.147	184	Catch.bmp	1903-12-07	0		0	0	514223	0		0	0	NULL	NULL	NULL	High	run1	1	List2	A_T.wav	A_T	1	1	0	1	514073	150	1	689	514762
Exp3	8	Exp3-8-1	59.936	1.0.0.146	1	right	chenjiayan	1089887222	2.0.10.242	2.0.10.242	09-16-2019	2019-09-16 01:39:07	09:39:07	female	2.0.10.147	185	Catch.bmp	1902-05-01	0		0	0	516809	0		0	0	NULL	NULL	NULL	High	run1		List2	A_S.wav	A_S	0		0	1	516659	150		0	0
Exp3	8	Exp3-8-1	59.936	1.0.0.146	1	right	chenjiayan	1089887222	2.0.10.242	2.0.10.242	09-16-2019	2019-09-16 01:39:07	09:39:07	female	2.0.10.147	186	Catch.bmp	1902-04-18	0		0	0	518878	0		0	0	NULL	NULL	NULL	High	run1	1	List2	A_T.wav	A_T	1	1	0	1	518728	150	1	666	519394
Exp3	8	Exp3-8-1	59.936	1.0.0.146	1	right	chenjiayan	1089887222	2.0.10.242	2.0.10.242	09-16-2019	2019-09-16 01:39:07	09:39:07	female	2.0.10.147	187	Red_C_2.bmp	1903-03-12	0		0	0	520880	0		0	0	NULL	NULL	NULL	High	run1	1	List2	Catch.wav	V_T	1	1	1	1	520730	150	1	697	521427
Exp3	8	Exp3-8-1	59.936	1.0.0.146	1	right	chenjiayan	1089887222	2.0.10.242	2.0.10.242	09-16-2019	2019-09-16 01:39:07	09:39:07	female	2.0.10.147	188	Catch.bmp	1903-11-18	0		0	0	523199	0		0	0	NULL	NULL	NULL	High	run1	1	List2	A_T.wav	A_T	1	1	1	1	523049	150	1	745	523794
Exp3	8	Exp3-8-1	59.936	1.0.0.146	1	right	chenjiayan	1089887222	2.0.10.242	2.0.10.242	09-16-2019	2019-09-16 01:39:07	09:39:07	female	2.0.10.147	189	Red_C_2.bmp	1903-12-11	0		0	1	525769	0		0	0	NULL	NULL	NULL	High	run1	1	List2	Catch.wav	V_T	1	1	1	1	525618	151	1	536	526154
Exp3	8	Exp3-8-1	59.936	1.0.0.146	1	right	chenjiayan	1089887222	2.0.10.242	2.0.10.242	09-16-2019	2019-09-16 01:39:07	09:39:07	female	2.0.10.147	190	Blue_S_2.bmp	1903-10-11	0		0	0	528371	0		0	0	NULL	NULL	NULL	High	run1	1	List2	Catch.wav	V_T	1	1	0	1	528221	150	1	437	528658
Exp3	8	Exp3-8-1	59.936	1.0.0.146	1	right	chenjiayan	1089887222	2.0.10.242	2.0.10.242	09-16-2019	2019-09-16 01:39:07	09:39:07	female	2.0.10.147	191	Red_C_2.bmp	1902-04-07	0		0	0	530907	0		0	0	NULL	NULL	NULL	High	run1	1	List2	A_T.wav	AV_T	1	1	1	1	530757	150	1	693	531450
Exp3	8	Exp3-8-1	59.936	1.0.0.146	1	right	chenjiayan	1089887222	2.0.10.242	2.0.10.242	09-16-2019	2019-09-16 01:39:07	09:39:07	female	2.0.10.147	192	Red_C_2.bmp	1903-11-01	0		0	0	532893	0		0	0	NULL	NULL	NULL	High	run1	1	List2	Catch.wav	V_T	1	1	0	1	532743	150	1	635	533378
Exp3	8	Exp3-8-1	59.936	1.0.0.146	1	right	chenjiayan	1089887222	2.0.10.242	2.0.10.242	09-16-2019	2019-09-16 01:39:07	09:39:07	female	2.0.10.147	193	Blue_S_2.bmp	1902-10-24	0		0	0	535445	0		0	0	NULL	NULL	NULL	High	run1	1	List2	A_T.wav	AV_T	1	1	1	1	535295	150	1	475	535770
Exp3	8	Exp3-8-1	59.936	1.0.0.146	1	right	chenjiayan	1089887222	2.0.10.242	2.0.10.242	09-16-2019	2019-09-16 01:39:07	09:39:07	female	2.0.10.147	194	Catch.bmp	1903-10-06	0		0	0	537631	0		0	0	NULL	NULL	NULL	High	run1	1	List2	A_T.wav	A_T	1	1	0	1	537481	150	1	417	537898
Exp3	8	Exp3-8-1	59.936	1.0.0.146	1	right	chenjiayan	1089887222	2.0.10.242	2.0.10.242	09-16-2019	2019-09-16 01:39:07	09:39:07	female	2.0.10.147	195	Blue_C.bmp	1904-03-15	0		0	0	540167	0		0	0	NULL	NULL	NULL	High	run1		List2	A_S.wav	AV_S	0		0	1	540017	150		0	0
Exp3	8	Exp3-8-1	59.936	1.0.0.146	1	right	chenjiayan	1089887222	2.0.10.242	2.0.10.242	09-16-2019	2019-09-16 01:39:07	09:39:07	female	2.0.10.147	196	Blue_S_2.bmp	1902-05-12	0		0	0	542920	0		0	0	NULL	NULL	NULL	High	run1	1	List2	Catch.wav	V_T	1	1	1	1	542770	150	1	600	543370
Exp3	8	Exp3-8-1	59.936	1.0.0.146	1	right	chenjiayan	1089887222	2.0.10.242	2.0.10.242	09-16-2019	2019-09-16 01:39:07	09:39:07	female	2.0.10.147	197	Red_C_2.bmp	1902-07-22	0		0	0	544939	0		0	0	NULL	NULL	NULL	High	run1	1	List2	Catch.wav	V_T	1	1	0	1	544789	150	1	557	545346
Exp3	8	Exp3-8-1	59.936	1.0.0.146	1	right	chenjiayan	1089887222	2.0.10.242	2.0.10.242	09-16-2019	2019-09-16 01:39:07	09:39:07	female	2.0.10.147	198	Catch.bmp	1903-12-23	0		0	0	547024	0		0	0	NULL	NULL	NULL	High	run1		List2	A_S.wav	A_S	0		1	1	546874	150		0	0
Exp3	8	Exp3-8-1	59.936	1.0.0.146	1	right	chenjiayan	1089887222	2.0.10.242	2.0.10.242	09-16-2019	2019-09-16 01:39:07	09:39:07	female	2.0.10.147	199	Blue_S_2.bmp	1902-11-17	0		0	0	549694	0		0	0	NULL	NULL	NULL	High	run1	1	List2	Catch.wav	V_T	1	1	0	1	549544	150	1	538	550082
Exp3	8	Exp3-8-1	59.936	1.0.0.146	1	right	chenjiayan	1089887222	2.0.10.242	2.0.10.242	09-16-2019	2019-09-16 01:39:07	09:39:07	female	2.0.10.147	200	Red_C_2.bmp	1902-05-23	0		0	0	551896	0		0	0	NULL	NULL	NULL	High	run1	1	List2	Catch.wav	V_T	1	1	0	1	551746	150	1	584	552330
Exp3	8	Exp3-8-1	59.936	1.0.0.146	1	right	chenjiayan	1089887222	2.0.10.242	2.0.10.242	09-16-2019	2019-09-16 01:39:07	09:39:07	female	2.0.10.147	201	Catch.bmp	1902-04-26	0		0	1	553932	0		0	0	NULL	NULL	NULL	High	run1	1	List2	A_T.wav	A_T	1	1	1	1	553781	151	1	565	554346
Exp3	8	Exp3-8-1	59.936	1.0.0.146	1	right	chenjiayan	1089887222	2.0.10.242	2.0.10.242	09-16-2019	2019-09-16 01:39:07	09:39:07	female	2.0.10.147	202	Catch.bmp	1903-08-18	0		0	0	555934	0		0	0	NULL	NULL	NULL	High	run1	1	List2	A_T.wav	A_T	1	1	0	1	555784	150	1	458	556242
Exp3	8	Exp3-8-1	59.936	1.0.0.146	1	right	chenjiayan	1089887222	2.0.10.242	2.0.10.242	09-16-2019	2019-09-16 01:39:07	09:39:07	female	2.0.10.147	203	Red_S_2.bmp	1902-08-07	0		0	0	558420	0		0	0	NULL	NULL	NULL	High	run1		List2	A_S.wav	AV_S	0		0	2	558270	150		0	0
Exp3	8	Exp3-8-1	59.936	1.0.0.146	1	right	chenjiayan	1089887222	2.0.10.242	2.0.10.242	09-16-2019	2019-09-16 01:39:07	09:39:07	female	2.0.10.147	204	Red_C_2.bmp	1903-02-27	0		0	0	560572	0		0	0	NULL	NULL	NULL	High	run1	1	List2	A_T.wav	AV_T	1	1	0	1	560422	150	1	548	560970
Exp3	8	Exp3-8-1	59.936	1.0.0.146	1	right	chenjiayan	1089887222	2.0.10.242	2.0.10.242	09-16-2019	2019-09-16 01:39:07	09:39:07	female	2.0.10.147	205	Catch.bmp	1904-02-12	0		0	0	562874	0		0	0	NULL	NULL	NULL	High	run1	1	List2	A_T.wav	A_T	1	1	0	1	562724	150	1	622	563346
Exp3	8	Exp3-8-1	59.936	1.0.0.146	1	right	chenjiayan	1089887222	2.0.10.242	2.0.10.242	09-16-2019	2019-09-16 01:39:07	09:39:07	female	2.0.10.147	206	Blue_C_2.bmp	1904-04-28	0		0	0	565527	0		0	0	NULL	NULL	NULL	High	run1		List2	A_S.wav	AV_S	0		0	1	565377	150		0	0
Exp3	8	Exp3-8-1	59.936	1.0.0.146	1	right	chenjiayan	1089887222	2.0.10.242	2.0.10.242	09-16-2019	2019-09-16 01:39:07	09:39:07	female	2.0.10.147	207	Blue_S_2.bmp	1904-04-05	0		1	0	568313	0		0	0	NULL	NULL	NULL	High	run1	1	List2	A_T.wav	AV_T	1	1	0	1	568163	150	1	479	568642
Exp3	8	Exp3-8-1	59.936	1.0.0.146	1	right	chenjiayan	1089887222	2.0.10.242	2.0.10.242	09-16-2019	2019-09-16 01:39:07	09:39:07	female	2.0.10.147	208	Catch.bmp	1904-03-19	0		0	0	571033	0		0	0	NULL	NULL	NULL	High	run1		List2	A_S.wav	A_S	0		0	1	570883	150		0	0
Exp3	8	Exp3-8-1	59.936	1.0.0.146	1	right	chenjiayan	1089887222	2.0.10.242	2.0.10.242	09-16-2019	2019-09-16 01:39:07	09:39:07	female	2.0.10.147	209	Blue_S_2.bmp	1903-06-22	0		0	0	573819	0		0	0	NULL	NULL	NULL	High	run1	1	List2	A_T.wav	AV_T	1	1	0	1	573669	150	1	621	574290
Exp3	8	Exp3-8-1	59.936	1.0.0.146	1	right	chenjiayan	1089887222	2.0.10.242	2.0.10.242	09-16-2019	2019-09-16 01:39:07	09:39:07	female	2.0.10.147	210	Blue_S_2.bmp	1902-03-26	0		0	1	576239	0		0	0	NULL	NULL	NULL	High	run1	1	List2	Catch.wav	V_T	1	1	1	1	576088	151	1	522	576610
Exp3	8	Exp3-8-1	59.936	1.0.0.146	1	right	chenjiayan	1089887222	2.0.10.242	2.0.10.242	09-16-2019	2019-09-16 01:39:07	09:39:07	female	2.0.10.147	211	Catch.bmp	1903-08-09	0		0	0	578207	0		0	0	NULL	NULL	NULL	High	run1	1	List2	A_T.wav	A_T	1	1	1	1	578057	150	1	513	578570
Exp3	8	Exp3-8-1	59.936	1.0.0.146	1	right	chenjiayan	1089887222	2.0.10.242	2.0.10.242	09-16-2019	2019-09-16 01:39:07	09:39:07	female	2.0.10.147	212	Red_C_2.bmp	1903-03-16	0		0	1	580677	0		0	0	NULL	NULL	NULL	High	run1	1	List2	Catch.wav	V_T	1	1	1	1	580526	151	1	620	581146
Exp3	8	Exp3-8-1	59.936	1.0.0.146	1	right	chenjiayan	1089887222	2.0.10.242	2.0.10.242	09-16-2019	2019-09-16 01:39:07	09:39:07	female	2.0.10.147	213	Red_S_2.bmp	1903-08-07	0		0	0	582996	0		0	0	NULL	NULL	NULL	High	run1		List2	Catch.wav	V_S	0		0	2	582846	150	1	484	583330
Exp3	8	Exp3-8-1	59.936	1.0.0.146	1	right	chenjiayan	1089887222	2.0.10.242	2.0.10.242	09-16-2019	2019-09-16 01:39:07	09:39:07	female	2.0.10.147	214	Blue_S_2.bmp	1903-01-28	0		0	0	585465	0		0	0	NULL	NULL	NULL	High	run1	1	List2	Catch.wav	V_T	1	1	0	1	585315	150	1	471	585786
Exp3	8	Exp3-8-1	59.936	1.0.0.146	1	right	chenjiayan	1089887222	2.0.10.242	2.0.10.242	09-16-2019	2019-09-16 01:39:07	09:39:07	female	2.0.10.147	215	Blue_S_2.bmp	1903-08-22	0		0	0	587751	0		0	0	NULL	NULL	NULL	High	run1	1	List2	Catch.wav	V_T	1	1	0	2	587601	150	1	569	588170
Exp3	8	Exp3-8-1	59.936	1.0.0.146	1	right	chenjiayan	1089887222	2.0.10.242	2.0.10.242	09-16-2019	2019-09-16 01:39:07	09:39:07	female	2.0.10.147	216	Red_C_2.bmp	1903-04-17	0		0	1	590237	0		0	0	NULL	NULL	NULL	High	run1	1	List2	Catch.wav	V_T	1	1	1	1	590086	151	1	452	590538
Exp3	8	Exp3-8-1	59.936	1.0.0.146	1	right	chenjiayan	1089887222	2.0.10.242	2.0.10.242	09-16-2019	2019-09-16 01:39:07	09:39:07	female	2.0.10.147	217	Red_C_2.bmp	1902-12-26	0		0	0	592589	0		0	0	NULL	NULL	NULL	High	run1	1	List2	Catch.wav	V_T	1	1	0	1	592439	150	1	547	592986
Exp3	8	Exp3-8-1	59.936	1.0.0.146	1	right	chenjiayan	1089887222	2.0.10.242	2.0.10.242	09-16-2019	2019-09-16 01:39:07	09:39:07	female	2.0.10.147	218	Catch.bmp	1903-03-05	0		1	0	594841	0		0	0	NULL	NULL	NULL	High	run1	1	List2	A_T.wav	A_T	1	1	1	1	594691	150	1	855	595546
Exp3	8	Exp3-8-1	59.936	1.0.0.146	1	right	chenjiayan	1089887222	2.0.10.242	2.0.10.242	09-16-2019	2019-09-16 01:39:07	09:39:07	female	2.0.10.147	219	Red_C_2.bmp	1903-03-15	0		0	1	597161	0		0	0	NULL	NULL	NULL	High	run1	1	List2	A_T.wav	AV_T	1	1	1	1	597010	151	1	584	597594
Exp3	8	Exp3-8-1	59.936	1.0.0.146	1	right	chenjiayan	1089887222	2.0.10.242	2.0.10.242	09-16-2019	2019-09-16 01:39:07	09:39:07	female	2.0.10.147	220	Blue_C_2.bmp	1902-11-11	0		0	0	599480	0		0	0	NULL	NULL	NULL	High	run1		List2	A_S.wav	AV_S	0		0	1	599330	150		0	0
Exp3	8	Exp3-8-1	59.936	1.0.0.146	1	right	chenjiayan	1089887222	2.0.10.242	2.0.10.242	09-16-2019	2019-09-16 01:39:07	09:39:07	female	2.0.10.147	221	Blue_S_2.bmp	1902-09-10	0		0	0	601732	0		0	0	NULL	NULL	NULL	High	run1	1	List2	A_T.wav	AV_T	1	1	0	1	601582	150	1	532	602114
Exp3	8	Exp3-8-1	59.936	1.0.0.146	1	right	chenjiayan	1089887222	2.0.10.242	2.0.10.242	09-16-2019	2019-09-16 01:39:07	09:39:07	female	2.0.10.147	222	Blue_S.bmp	1902-06-16	0		0	0	603868	0		0	0	NULL	NULL	NULL	High	run1		List2	A_S.wav	AV_S	0		0	2	603718	150		0	0
Exp3	8	Exp3-8-1	59.936	1.0.0.146	1	right	chenjiayan	1089887222	2.0.10.242	2.0.10.242	09-16-2019	2019-09-16 01:39:07	09:39:07	female	2.0.10.147	223	Blue_S_2.bmp	1903-03-23	0		0	0	605970	0		0	0	NULL	NULL	NULL	High	run1	1	List2	Catch.wav	V_T	1	1	1	1	605820	150	1	453	606273
Exp3	8	Exp3-8-1	59.936	1.0.0.146	1	right	chenjiayan	1089887222	2.0.10.242	2.0.10.242	09-16-2019	2019-09-16 01:39:07	09:39:07	female	2.0.10.147	224	Blue_C.bmp	1903-05-01	0		0	0	608306	0		0	0	NULL	NULL	NULL	High	run1		List2	A_S.wav	AV_S	0		0	1	608156	150		0	0
Exp3	8	Exp3-8-1	59.936	1.0.0.146	1	right	chenjiayan	1089887222	2.0.10.242	2.0.10.242	09-16-2019	2019-09-16 01:39:07	09:39:07	female	2.0.10.147	225	Catch.bmp	1904-02-02	0		0	1	610742	0		0	0	NULL	NULL	NULL	High	run1		List2	A_S.wav	A_S	0		1	1	610591	151		0	0
Exp3	8	Exp3-8-1	59.936	1.0.0.146	1	right	chenjiayan	1089887222	2.0.10.242	2.0.10.242	09-16-2019	2019-09-16 01:39:07	09:39:07	female	2.0.10.147	226	Blue_S_2.bmp	1903-12-16	0		0	0	613478	0		0	0	NULL	NULL	NULL	High	run1	1	List2	A_T.wav	AV_T	1	1	0	1	613328	150	1	513	613841
Exp3	8	Exp3-8-1	59.936	1.0.0.146	1	right	chenjiayan	1089887222	2.0.10.242	2.0.10.242	09-16-2019	2019-09-16 01:39:07	09:39:07	female	2.0.10.147	227	Catch.bmp	1903-10-19	0		0	1	616081	0		0	0	NULL	NULL	NULL	High	run1	1	List2	A_T.wav	A_T	1	1	1	1	615930	151	1	647	616577
Exp3	8	Exp3-8-1	59.936	1.0.0.146	1	right	chenjiayan	1089887222	2.0.10.242	2.0.10.242	09-16-2019	2019-09-16 01:39:07	09:39:07	female	2.0.10.147	228	Catch.bmp	1902-08-02	0		0	1	618617	0		0	0	NULL	NULL	NULL	High	run1	1	List2	A_T.wav	A_T	1	1	1	1	618466	151	1	609	619075
Exp3	8	Exp3-8-1	59.936	1.0.0.146	1	right	chenjiayan	1089887222	2.0.10.242	2.0.10.242	09-16-2019	2019-09-16 01:39:07	09:39:07	female	2.0.10.147	229	Catch.bmp	1902-06-06	0		0	0	620719	0		0	0	NULL	NULL	NULL	High	run1	1	List2	A_T.wav	A_T	1	1	0	1	620569	150	1	552	621121
Exp3	8	Exp3-8-1	59.936	1.0.0.146	1	right	chenjiayan	1089887222	2.0.10.242	2.0.10.242	09-16-2019	2019-09-16 01:39:07	09:39:07	female	2.0.10.147	230	Red_C_2.bmp	1903-12-17	0		0	0	622754	0		0	0	NULL	NULL	NULL	High	run1	1	List2	Catch.wav	V_T	1	1	1	1	622604	150	1	549	623153
Exp3	8	Exp3-8-1	59.936	1.0.0.146	1	right	chenjiayan	1089887222	2.0.10.242	2.0.10.242	09-16-2019	2019-09-16 01:39:07	09:39:07	female	2.0.10.147	231	Blue_S_2.bmp	1902-07-11	0		0	0	625357	0		0	0	NULL	NULL	NULL	High	run1	1	List2	Catch.wav	V_T	1	1	0	1	625207	150	1	394	625601
Exp3	8	Exp3-8-1	59.936	1.0.0.146	1	right	chenjiayan	1089887222	2.0.10.242	2.0.10.242	09-16-2019	2019-09-16 01:39:07	09:39:07	female	2.0.10.147	232	Catch.bmp	1902-10-18	0		0	1	627443	0		0	0	NULL	NULL	NULL	High	run1	1	List2	A_T.wav	A_T	1	1	1	1	627292	151	1	541	627833
Exp3	8	Exp3-8-1	59.936	1.0.0.146	1	right	chenjiayan	1089887222	2.0.10.242	2.0.10.242	09-16-2019	2019-09-16 01:39:07	09:39:07	female	2.0.10.147	233	Red_C_2.bmp	1903-06-29	0		0	0	629628	0		0	0	NULL	NULL	NULL	High	run1	1	List2	Catch.wav	V_T	1	1	1	1	629478	150	1	355	629833
Exp3	8	Exp3-8-1	59.936	1.0.0.146	1	right	chenjiayan	1089887222	2.0.10.242	2.0.10.242	09-16-2019	2019-09-16 01:39:07	09:39:07	female	2.0.10.147	234	Red_S.bmp	1902-08-23	0		0	0	632064	0		0	0	NULL	NULL	NULL	High	run1		List2	Catch.wav	V_S	0		0	1	631914	150	1	535	632449
Exp3	8	Exp3-8-1	59.936	1.0.0.146	1	right	chenjiayan	1089887222	2.0.10.242	2.0.10.242	09-16-2019	2019-09-16 01:39:07	09:39:07	female	2.0.10.147	235	Blue_S_2.bmp	1903-03-19	0		0	0	634183	0		0	0	NULL	NULL	NULL	High	run1	1	List2	Catch.wav	V_T	1	1	0	1	634033	150	1	760	634793
Exp3	8	Exp3-8-1	59.936	1.0.0.146	1	right	chenjiayan	1089887222	2.0.10.242	2.0.10.242	09-16-2019	2019-09-16 01:39:07	09:39:07	female	2.0.10.147	236	Red_C_2.bmp	1902-08-06	0		0	0	636519	0		0	0	NULL	NULL	NULL	High	run1	1	List2	A_T.wav	AV_T	1	1	1	1	636369	150	1	488	636857
Exp3	8	Exp3-8-1	59.936	1.0.0.146	1	right	chenjiayan	1089887222	2.0.10.242	2.0.10.242	09-16-2019	2019-09-16 01:39:07	09:39:07	female	2.0.10.147	237	Catch.bmp	1903-08-18	0		0	0	638621	0		0	0	NULL	NULL	NULL	High	run1	1	List2	A_T.wav	A_T	1	1	0	1	638471	150	1	562	639033
Exp3	8	Exp3-8-1	59.936	1.0.0.146	1	right	chenjiayan	1089887222	2.0.10.242	2.0.10.242	09-16-2019	2019-09-16 01:39:07	09:39:07	female	2.0.10.147	238	Catch.bmp	1902-11-01	0		0	0	641107	0		0	0	NULL	NULL	NULL	High	run1	1	List2	A_T.wav	A_T	1	1	0	1	640957	150	1	484	641441
Exp3	8	Exp3-8-1	59.936	1.0.0.146	1	right	chenjiayan	1089887222	2.0.10.242	2.0.10.242	09-16-2019	2019-09-16 01:39:07	09:39:07	female	2.0.10.147	239	Blue_S_2.bmp	1902-06-08	0		0	1	643293	0		0	0	NULL	NULL	NULL	High	run1	1	List2	A_T.wav	AV_T	1	1	1	1	643142	151	1	547	643689
Exp3	8	Exp3-8-1	59.936	1.0.0.146	1	right	chenjiayan	1089887222	2.0.10.242	2.0.10.242	09-16-2019	2019-09-16 01:39:07	09:39:07	female	2.0.10.147	240	Red_C_2.bmp	1904-02-01	0		0	0	645345	0		0	0	NULL	NULL	NULL	High	run1	1	List2	Catch.wav	V_T	1	1	0	1	645195	150	1	655	645850
Exp3	8	Exp3-8-1	59.936	1.0.0.146	1	right	chenjiayan	1089887222	2.0.10.242	2.0.10.242	09-16-2019	2019-09-16 01:39:07	09:39:07	female	2.0.10.147	241	Red_C_2.bmp	1904-04-10	0		0	1	647998	0		0	0	NULL	NULL	NULL	High	run1	1	List2	Catch.wav	V_T	1	1	1	1	647847	151	1	426	648273
Exp3	8	Exp3-8-1	59.936	1.0.0.146	1	right	chenjiayan	1089887222	2.0.10.242	2.0.10.242	09-16-2019	2019-09-16 01:39:07	09:39:07	female	2.0.10.147	242	Blue_S_2.bmp	1903-11-10	0		0	0	650717	0		0	0	NULL	NULL	NULL	High	run1	1	List2	Catch.wav	V_T	1	1	0	1	650567	150	1	690	651257
Exp3	8	Exp3-8-1	59.936	1.0.0.146	1	right	chenjiayan	1089887222	2.0.10.242	2.0.10.242	09-16-2019	2019-09-16 01:39:07	09:39:07	female	2.0.10.147	243	Red_C_2.bmp	1902-05-27	0		0	1	653287	0		0	0	NULL	NULL	NULL	High	run1	1	List2	A_T.wav	AV_T	1	1	1	1	653136	151	1	921	654057
Exp3	8	Exp3-8-1	59.936	1.0.0.146	1	right	chenjiayan	1089887222	2.0.10.242	2.0.10.242	09-16-2019	2019-09-16 01:39:07	09:39:07	female	2.0.10.147	244	Catch.bmp	1903-12-17	0		0	0	655322	0		0	0	NULL	NULL	NULL	High	run1		List2	A_S.wav	A_S	0		0	1	655172	150		0	0
Exp3	8	Exp3-8-1	59.936	1.0.0.146	1	right	chenjiayan	1089887222	2.0.10.242	2.0.10.242	09-16-2019	2019-09-16 01:39:07	09:39:07	female	2.0.10.147	245	Catch.bmp	1903-01-28	0		0	1	657992	0		0	0	NULL	NULL	NULL	High	run1	1	List2	A_T.wav	A_T	1	1	1	1	657841	151	1	608	658449
Exp3	8	Exp3-8-1	59.936	1.0.0.146	1	right	chenjiayan	1089887222	2.0.10.242	2.0.10.242	09-16-2019	2019-09-16 01:39:07	09:39:07	female	2.0.10.147	246	Red_C_2.bmp	1902-06-24	0		0	0	660277	0		0	0	NULL	NULL	NULL	High	run1	1	List2	A_T.wav	AV_T	1	1	0	1	660127	150	1	522	660649
Exp3	8	Exp3-8-1	59.936	1.0.0.146	1	right	chenjiayan	1089887222	2.0.10.242	2.0.10.242	09-16-2019	2019-09-16 01:39:07	09:39:07	female	2.0.10.147	247	Red_C_2.bmp	1903-08-30	0		0	0	662346	0		0	0	NULL	NULL	NULL	High	run1	1	List2	A_T.wav	AV_T	1	1	0	1	662196	150	1	421	662617
Exp3	8	Exp3-8-1	59.936	1.0.0.146	1	right	chenjiayan	1089887222	2.0.10.242	2.0.10.242	09-16-2019	2019-09-16 01:39:07	09:39:07	female	2.0.10.147	248	Red_C_2.bmp	1902-12-30	0		0	0	664832	0		0	0	NULL	NULL	NULL	High	run1	1	List2	Catch.wav	V_T	1	1	1	1	664682	150	1	623	665305
Exp3	8	Exp3-8-1	59.936	1.0.0.146	1	right	chenjiayan	1089887222	2.0.10.242	2.0.10.242	09-16-2019	2019-09-16 01:39:07	09:39:07	female	2.0.10.147	249	Red_S.bmp	1904-05-17	0		1	0	667084	0		0	0	NULL	NULL	NULL	High	run1		List2	Catch.wav	V_S	0		0	1	666934	150		0	0
Exp3	8	Exp3-8-1	59.936	1.0.0.146	1	right	chenjiayan	1089887222	2.0.10.242	2.0.10.242	09-16-2019	2019-09-16 01:39:07	09:39:07	female	2.0.10.147	250	Blue_S_2.bmp	1903-12-24	0		1	0	669887	0		0	0	NULL	NULL	NULL	High	run1	1	List2	Catch.wav	V_T	1	1	0	1	669737	150	1	601	670338
Exp3	8	Exp3-8-1	59.936	1.0.0.146	1	right	chenjiayan	1089887222	2.0.10.242	2.0.10.242	09-16-2019	2019-09-16 01:39:07	09:39:07	female	2.0.10.147	251	Blue_S_2.bmp	1902-10-25	0		0	0	672490	0		0	0	NULL	NULL	NULL	High	run1	1	List2	A_T.wav	AV_T	1	1	1	1	672340	150	1	581	672921
Exp3	8	Exp3-8-1	59.936	1.0.0.146	1	right	chenjiayan	1089887222	2.0.10.242	2.0.10.242	09-16-2019	2019-09-16 01:39:07	09:39:07	female	2.0.10.147	252	Blue_S_2.bmp	1902-03-22	0		0	0	674676	0		0	0	NULL	NULL	NULL	High	run1	1	List2	Catch.wav	V_T	1	1	0	1	674526	150	1	643	675169
Exp3	8	Exp3-8-1	59.936	1.0.0.146	1	right	chenjiayan	1089887222	2.0.10.242	2.0.10.242	09-16-2019	2019-09-16 01:39:07	09:39:07	female	2.0.10.147	253	Blue_S_2.bmp	1903-05-02	0		0	1	676645	0		0	0	NULL	NULL	NULL	High	run1	1	List2	A_T.wav	AV_T	1	1	1	1	676494	151	1	411	676905
Exp3	8	Exp3-8-1	59.936	1.0.0.146	1	right	chenjiayan	1089887222	2.0.10.242	2.0.10.242	09-16-2019	2019-09-16 01:39:07	09:39:07	female	2.0.10.147	254	Red_C_2.bmp	1902-08-15	0		0	0	679014	0		0	0	NULL	NULL	NULL	High	run1	1	List2	A_T.wav	AV_T	1	1	0	1	678864	150	1	449	679313
Exp3	8	Exp3-8-1	59.936	1.0.0.146	1	right	chenjiayan	1089887222	2.0.10.242	2.0.10.242	09-16-2019	2019-09-16 01:39:07	09:39:07	female	2.0.10.147	255	Blue_S_2.bmp	1902-11-02	0		0	0	681133	0		0	0	NULL	NULL	NULL	High	run1	1	List2	A_T.wav	AV_T	1	1	0	2	680983	150	1	698	681681
Exp3	8	Exp3-8-1	59.936	1.0.0.146	1	right	chenjiayan	1089887222	2.0.10.242	2.0.10.242	09-16-2019	2019-09-16 01:39:07	09:39:07	female	2.0.10.147	256	Blue_C_2.bmp	1903-01-27	0		0	0	683318	0		0	0	NULL	NULL	NULL	High	run1		List2	A_S.wav	AV_S	0		0	1	683168	150		0	0
Exp3	8	Exp3-8-1	59.936	1.0.0.146	1	right	chenjiayan	1089887222	2.0.10.242	2.0.10.242	09-16-2019	2019-09-16 01:39:07	09:39:07	female	2.0.10.147	257	Blue_S_2.bmp	1903-09-05	0		0	0	685654	0		0	0	NULL	NULL	NULL	High	run1	1	List2	A_T.wav	AV_T	1	1	0	1	685504	150	1	521	686025
Exp3	8	Exp3-8-1	59.936	1.0.0.146	1	right	chenjiayan	1089887222	2.0.10.242	2.0.10.242	09-16-2019	2019-09-16 01:39:07	09:39:07	female	2.0.10.147	258	Red_C_2.bmp	1904-02-22	0		0	0	688157	0		0	0	NULL	NULL	NULL	High	run1	1	List2	A_T.wav	AV_T	1	1	0	1	688007	150	1	562	688569
Exp3	8	Exp3-8-1	59.936	1.0.0.146	1	right	chenjiayan	1089887222	2.0.10.242	2.0.10.242	09-16-2019	2019-09-16 01:39:07	09:39:07	female	2.0.10.147	259	Red_C_2.bmp	1904-01-13	0		0	0	690826	0		0	0	NULL	NULL	NULL	High	run1	1	List2	A_T.wav	AV_T	1	1	0	1	690676	150	1	541	691217
Exp3	8	Exp3-8-1	59.936	1.0.0.146	1	right	chenjiayan	1089887222	2.0.10.242	2.0.10.242	09-16-2019	2019-09-16 01:39:07	09:39:07	female	2.0.10.147	260	Blue_S_2.bmp	1902-05-05	0		0	0	693462	0		0	0	NULL	NULL	NULL	High	run1	1	List2	Catch.wav	V_T	1	1	1	1	693312	150	1	593	693905
