# Supplementary material for: Visual Perceptual Load Attenuates Age-Related Audiovisual Integration in an Audiovisual Discrimination Task
Source: Front Psychol. 2021 Sep 29;12:740221. doi: 10.3389/fpsyg.2021.740221 (PMC8511317; doi:10.3389/fpsyg.2021.740221)
Supplement: Supplementary file 1 [file Data_Sheet_1.ZIP › Export data/Group 1_Data_Younger/Exp3_High load/Subject_09.xlsx]

## Sheet: Sheet1
ExperimentName	Subject	DataFile.Basename	Display.RefreshRate	ExperimentVersion	Group	Handedness	Name	RandomSeed	RuntimeVersion	RuntimeVersionExpected	SessionDate	SessionStartDateTimeUtc	SessionTime	Sex	StudioVersion	Block	Image	ITI	ITI.ACC	ITI.CRESP	ITI.DurationError	ITI.OnsetDelay	ITI.OnsetTime	ITI.OnsetToOnsetTime	ITI.RESP	ITI.RT	ITI.RTTime	List1	List1.Cycle	List1.Sample	PercetualLoad	Procedure	Response	Running	Sound	StimulusType	Target.ACC	Target.CRESP	Target.DurationError	Target.OnsetDelay	Target.OnsetTime	Target.OnsetToOnsetTime	Target.RESP	Target.RT	Target.RTTime
Exp3	9	Exp3-9-1	59.937	1.0.0.147	1	right	fengxue	1325474619	2.0.10.242	2.0.10.242	09-16-2019	2019-09-16 02:21:03	10:21:03	female	2.0.10.147	1	Red_S_2.bmp	1902-11-13	0		0	0	27656	0		0	0	18	1	1	High	Prac		List1	A_S.wav	AV_S	0		110	1	27506	150		0	0
Exp3	9	Exp3-9-1	59.937	1.0.0.147	1	right	fengxue	1325474619	2.0.10.242	2.0.10.242	09-16-2019	2019-09-16 02:21:03	10:21:03	female	2.0.10.147	2	Red_C_2.bmp	1904-03-10	0		0	0	29925	0		0	0	6	1	2	High	Prac	1	List1	Catch.wav	V_T	1	1	1	1	29775	150	1	1010	30785
Exp3	9	Exp3-9-1	59.937	1.0.0.147	1	right	fengxue	1325474619	2.0.10.242	2.0.10.242	09-16-2019	2019-09-16 02:21:03	10:21:03	female	2.0.10.147	3	Blue_S_2.bmp	1902-11-14	0		0	0	32611	0		0	0	4	1	3	High	Prac	1	List1	Catch.wav	V_T	1	1	0	1	32461	150	1	645	33106
Exp3	9	Exp3-9-1	59.937	1.0.0.147	1	right	fengxue	1325474619	2.0.10.242	2.0.10.242	09-16-2019	2019-09-16 02:21:03	10:21:03	female	2.0.10.147	4	Catch.bmp	1903-05-15	0		0	1	34814	0		0	0	9	1	4	High	Prac		List1	A_S.wav	A_S	0		1	1	34663	151		0	0
Exp3	9	Exp3-9-1	59.937	1.0.0.147	1	right	fengxue	1325474619	2.0.10.242	2.0.10.242	09-16-2019	2019-09-16 02:21:03	10:21:03	female	2.0.10.147	5	Catch.bmp	1903-10-23	0		0	1	37350	0		0	0	10	1	5	High	Prac	1	List1	A_T.wav	A_T	1	1	1	1	37199	151	1	642	37841
Exp3	9	Exp3-9-1	59.937	1.0.0.147	1	right	fengxue	1325474619	2.0.10.242	2.0.10.242	09-16-2019	2019-09-16 02:21:03	10:21:03	female	2.0.10.147	6	Blue_S_2.bmp	1904-03-08	0		0	0	39902	0		0	0	14	1	6	High	Prac	1	List1	A_T.wav	AV_T	1	1	0	1	39752	150	1	840	40592
Exp3	9	Exp3-9-1	59.937	1.0.0.147	1	right	fengxue	1325474619	2.0.10.242	2.0.10.242	09-16-2019	2019-09-16 02:21:03	10:21:03	female	2.0.10.147	7	Red_C_2.bmp	1903-07-12	0		0	0	42588	0		0	0	6	1	7	High	Prac	1	List1	Catch.wav	V_T	1	1	1	1	42438	150	1	514	42952
Exp3	9	Exp3-9-1	59.937	1.0.0.147	1	right	fengxue	1325474619	2.0.10.242	2.0.10.242	09-16-2019	2019-09-16 02:21:03	10:21:03	female	2.0.10.147	8	Catch.bmp	1902-06-04	0		0	0	45024	0		0	0	10	1	8	High	Prac	1	List1	A_T.wav	A_T	1	1	1	1	44874	150	1	542	45416
Exp3	9	Exp3-9-1	59.937	1.0.0.147	1	right	fengxue	1325474619	2.0.10.242	2.0.10.242	09-16-2019	2019-09-16 02:21:03	10:21:03	female	2.0.10.147	9	Blue_C_2.bmp	1903-07-10	0		0	0	47060	0		0	0	12	1	9	High	Prac		List1	A_S.wav	AV_S	0		0	1	46910	150		0	0
Exp3	9	Exp3-9-1	59.937	1.0.0.147	1	right	fengxue	1325474619	2.0.10.242	2.0.10.242	09-16-2019	2019-09-16 02:21:03	10:21:03	female	2.0.10.147	10	Catch.bmp	1902-12-12	0		0	0	49562	0		0	0	10	1	10	High	Prac	1	List1	A_T.wav	A_T	1	1	0	1	49412	150	1	772	50184
Exp3	9	Exp3-9-1	59.937	1.0.0.147	1	right	fengxue	1325474619	2.0.10.242	2.0.10.242	09-16-2019	2019-09-16 02:21:03	10:21:03	female	2.0.10.147	11	Catch.bmp	1902-08-20	0		0	0	51798	0		0	0	10	1	11	High	Prac	1	List1	A_T.wav	A_T	1	1	0	1	51648	150	1	786	52434
Exp3	9	Exp3-9-1	59.937	1.0.0.147	1	right	fengxue	1325474619	2.0.10.242	2.0.10.242	09-16-2019	2019-09-16 02:21:03	10:21:03	female	2.0.10.147	12	Blue_S_2.bmp	1902-04-02	0		0	0	53917	0		0	0	4	1	12	High	Prac	1	List1	Catch.wav	V_T	1	1	1	1	53767	150	1	962	54729
Exp3	9	Exp3-9-1	59.937	1.0.0.147	1	right	fengxue	1325474619	2.0.10.242	2.0.10.242	09-16-2019	2019-09-16 02:21:03	10:21:03	female	2.0.10.147	13	Blue_S_2.bmp	1903-04-17	0		0	0	55936	0		0	0	14	1	13	High	Prac	1	List1	A_T.wav	AV_T	1	1	0	1	55786	150	1	654	56440
Exp3	9	Exp3-9-1	59.937	1.0.0.147	1	right	fengxue	1325474619	2.0.10.242	2.0.10.242	09-16-2019	2019-09-16 02:21:03	10:21:03	female	2.0.10.147	14	Red_C_2.bmp	1903-12-26	0		0	0	58288	0		0	0	16	1	14	High	Prac	1	List1	A_T.wav	AV_T	1	1	0	1	58138	150	1	630	58768
Exp3	9	Exp3-9-1	59.937	1.0.0.147	1	right	fengxue	1325474619	2.0.10.242	2.0.10.242	09-16-2019	2019-09-16 02:21:03	10:21:03	female	2.0.10.147	15	Red_C_2.bmp	1904-03-22	0		0	0	60891	0		0	0	6	1	15	High	Prac	1	List1	Catch.wav	V_T	1	1	1	1	60741	150	1	731	61472
Exp3	9	Exp3-9-1	59.937	1.0.0.147	1	right	fengxue	1325474619	2.0.10.242	2.0.10.242	09-16-2019	2019-09-16 02:21:03	10:21:03	female	2.0.10.147	16	Blue_S_2.bmp	1902-05-22	0		0	0	63594	0		0	0	14	1	16	High	Prac	1	List1	A_T.wav	AV_T	1	1	1	1	63444	150	1	748	64192
Exp3	9	Exp3-9-1	59.937	1.0.0.147	1	right	fengxue	1325474619	2.0.10.242	2.0.10.242	09-16-2019	2019-09-16 02:21:03	10:21:03	female	2.0.10.147	17	Catch.bmp	1902-05-29	0		0	0	65629	0		0	0	9	1	17	High	Prac		List1	A_S.wav	A_S	0		0	1	65479	150		0	0
Exp3	9	Exp3-9-1	59.937	1.0.0.147	1	right	fengxue	1325474619	2.0.10.242	2.0.10.242	09-16-2019	2019-09-16 02:21:03	10:21:03	female	2.0.10.147	18	Blue_S_2.bmp	1902-10-03	0		0	0	67715	0		0	0	14	1	18	High	Prac	1	List1	A_T.wav	AV_T	1	1	0	1	67565	150	1	819	68384
Exp3	9	Exp3-9-1	59.937	1.0.0.147	1	right	fengxue	1325474619	2.0.10.242	2.0.10.242	09-16-2019	2019-09-16 02:21:03	10:21:03	female	2.0.10.147	19	Red_C_2.bmp	1903-02-14	0		0	0	69884	0		0	0	16	1	19	High	Prac	1	List1	A_T.wav	AV_T	1	1	0	1	69734	150	1	538	70272
Exp3	9	Exp3-9-1	59.937	1.0.0.147	1	right	fengxue	1325474619	2.0.10.242	2.0.10.242	09-16-2019	2019-09-16 02:21:03	10:21:03	female	2.0.10.147	20	Blue_S_2.bmp	1902-09-11	0		0	0	72186	0		0	0	14	1	20	High	Prac	1	List1	A_T.wav	AV_T	1	1	0	1	72036	150	1	588	72624
Exp3	9	Exp3-9-1	59.937	1.0.0.147	1	right	fengxue	1325474619	2.0.10.242	2.0.10.242	09-16-2019	2019-09-16 02:21:03	10:21:03	female	2.0.10.147	21	Red_C_2.bmp	1903-10-14	0		0	0	82731	0		0	0	NULL	NULL	NULL	High	run1	1	List2	Catch.wav	V_T	1	1	0	1	82581	150	1	891	83472
Exp3	9	Exp3-9-1	59.937	1.0.0.147	1	right	fengxue	1325474619	2.0.10.242	2.0.10.242	09-16-2019	2019-09-16 02:21:03	10:21:03	female	2.0.10.147	22	Blue_C.bmp	1903-09-03	0		0	0	85267	0		0	0	NULL	NULL	NULL	High	Run1		List2	Catch.wav	V_S	0		0	1	85117	150		0	0
Exp3	9	Exp3-9-1	59.937	1.0.0.147	1	right	fengxue	1325474619	2.0.10.242	2.0.10.242	09-16-2019	2019-09-16 02:21:03	10:21:03	female	2.0.10.147	23	Red_S.bmp	1903-07-12	0		0	0	87836	0		0	0	NULL	NULL	NULL	High	run1		List2	Catch.wav	V_S	0		0	1	87686	150		0	0
Exp3	9	Exp3-9-1	59.937	1.0.0.147	1	right	fengxue	1325474619	2.0.10.242	2.0.10.242	09-16-2019	2019-09-16 02:21:03	10:21:03	female	2.0.10.147	24	Red_C_2.bmp	1902-04-18	0		0	0	90339	0		0	0	NULL	NULL	NULL	High	run1	1	List2	Catch.wav	V_T	1	1	0	1	90189	150	1	604	90793
Exp3	9	Exp3-9-1	59.937	1.0.0.147	1	right	fengxue	1325474619	2.0.10.242	2.0.10.242	09-16-2019	2019-09-16 02:21:03	10:21:03	female	2.0.10.147	25	Blue_C_2.bmp	1903-07-12	0		0	0	92341	0		0	0	NULL	NULL	NULL	High	run1		List2	Catch.wav	V_S	0		0	1	92191	150		0	0
Exp3	9	Exp3-9-1	59.937	1.0.0.147	1	right	fengxue	1325474619	2.0.10.242	2.0.10.242	09-16-2019	2019-09-16 02:21:03	10:21:03	female	2.0.10.147	26	Blue_S_2.bmp	1903-01-27	0		0	0	94860	0		0	0	NULL	NULL	NULL	High	run1	1	List2	Catch.wav	V_T	1	1	0	1	94710	150	1	522	95232
Exp3	9	Exp3-9-1	59.937	1.0.0.147	1	right	fengxue	1325474619	2.0.10.242	2.0.10.242	09-16-2019	2019-09-16 02:21:03	10:21:03	female	2.0.10.147	27	Catch.bmp	1902-12-30	0		0	0	97146	0		0	0	NULL	NULL	NULL	High	run1		List2	A_S.wav	A_S	0		1	1	96996	150		0	0
Exp3	9	Exp3-9-1	59.937	1.0.0.147	1	right	fengxue	1325474619	2.0.10.242	2.0.10.242	09-16-2019	2019-09-16 02:21:03	10:21:03	female	2.0.10.147	28	Catch.bmp	1903-03-03	0		0	0	99482	0		0	0	NULL	NULL	NULL	High	run1	1	List2	A_T.wav	A_T	1	1	0	1	99332	150	1	428	99760
Exp3	9	Exp3-9-1	59.937	1.0.0.147	1	right	fengxue	1325474619	2.0.10.242	2.0.10.242	09-16-2019	2019-09-16 02:21:03	10:21:03	female	2.0.10.147	29	Red_C_2.bmp	1903-06-03	0		0	0	101801	0		0	0	NULL	NULL	NULL	High	run1	1	List2	A_T.wav	AV_T	1	1	0	1	101651	150	1	613	102264
Exp3	9	Exp3-9-1	59.937	1.0.0.147	1	right	fengxue	1325474619	2.0.10.242	2.0.10.242	09-16-2019	2019-09-16 02:21:03	10:21:03	female	2.0.10.147	30	Blue_S_2.bmp	1903-12-07	0		0	1	104204	0		0	0	NULL	NULL	NULL	High	run1	1	List2	Catch.wav	V_T	1	1	1	1	104053	151	1	460	104513
Exp3	9	Exp3-9-1	59.937	1.0.0.147	1	right	fengxue	1325474619	2.0.10.242	2.0.10.242	09-16-2019	2019-09-16 02:21:03	10:21:03	female	2.0.10.147	31	Blue_S_2.bmp	1903-08-01	0		0	1	106790	0		0	0	NULL	NULL	NULL	High	run1	1	List2	Catch.wav	V_T	1	1	1	1	106639	151	1	665	107304
Exp3	9	Exp3-9-1	59.937	1.0.0.147	1	right	fengxue	1325474619	2.0.10.242	2.0.10.242	09-16-2019	2019-09-16 02:21:03	10:21:03	female	2.0.10.147	32	Catch.bmp	1904-02-25	0		0	0	109259	0		0	0	NULL	NULL	NULL	High	run1	1	List2	A_T.wav	A_T	1	1	1	1	109109	150	1	995	110104
Exp3	9	Exp3-9-1	59.937	1.0.0.147	1	right	fengxue	1325474619	2.0.10.242	2.0.10.242	09-16-2019	2019-09-16 02:21:03	10:21:03	female	2.0.10.147	33	Blue_S_2.bmp	1904-02-04	0		0	0	111928	0		0	0	NULL	NULL	NULL	High	run1	1	List2	A_T.wav	AV_T	1	1	0	1	111778	150	1	582	112360
Exp3	9	Exp3-9-1	59.937	1.0.0.147	1	right	fengxue	1325474619	2.0.10.242	2.0.10.242	09-16-2019	2019-09-16 02:21:03	10:21:03	female	2.0.10.147	34	Red_C_2.bmp	1903-04-27	0		0	0	114581	0		0	0	NULL	NULL	NULL	High	run1	1	List2	A_T.wav	AV_T	1	1	0	1	114431	150	1	545	114976
Exp3	9	Exp3-9-1	59.937	1.0.0.147	1	right	fengxue	1325474619	2.0.10.242	2.0.10.242	09-16-2019	2019-09-16 02:21:03	10:21:03	female	2.0.10.147	35	Red_C.bmp	1902-05-25	0		0	0	116950	0		0	0	NULL	NULL	NULL	High	run1		List2	Catch.wav	V_S	0		1	1	116800	150		0	0
Exp3	9	Exp3-9-1	59.937	1.0.0.147	1	right	fengxue	1325474619	2.0.10.242	2.0.10.242	09-16-2019	2019-09-16 02:21:03	10:21:03	female	2.0.10.147	36	Blue_S_2.bmp	1902-11-20	0		0	0	119036	0		0	0	NULL	NULL	NULL	High	run1	1	List2	A_T.wav	AV_T	1	1	1	1	118886	150	1	498	119384
Exp3	9	Exp3-9-1	59.937	1.0.0.147	1	right	fengxue	1325474619	2.0.10.242	2.0.10.242	09-16-2019	2019-09-16 02:21:03	10:21:03	female	2.0.10.147	37	Red_S_2.bmp	1903-03-28	0		0	0	121238	0		0	0	NULL	NULL	NULL	High	run1		List2	A_S.wav	AV_S	0		0	1	121088	150		0	0
Exp3	9	Exp3-9-1	59.937	1.0.0.147	1	right	fengxue	1325474619	2.0.10.242	2.0.10.242	09-16-2019	2019-09-16 02:21:03	10:21:03	female	2.0.10.147	38	Blue_S_2.bmp	1904-02-10	0		0	0	123641	0		0	0	NULL	NULL	NULL	High	run1	1	List2	A_T.wav	AV_T	1	1	0	2	123491	150	1	510	124001
Exp3	9	Exp3-9-1	59.937	1.0.0.147	1	right	fengxue	1325474619	2.0.10.242	2.0.10.242	09-16-2019	2019-09-16 02:21:03	10:21:03	female	2.0.10.147	39	Catch.bmp	1902-10-11	0		1	0	126293	0		0	0	NULL	NULL	NULL	High	run1	1	List2	A_T.wav	A_T	1	1	0	1	126143	150	1	433	126576
Exp3	9	Exp3-9-1	59.937	1.0.0.147	1	right	fengxue	1325474619	2.0.10.242	2.0.10.242	09-16-2019	2019-09-16 02:21:03	10:21:03	female	2.0.10.147	40	Catch.bmp	1903-11-11	0		1	0	128462	0		0	0	NULL	NULL	NULL	High	run1	1	List2	A_T.wav	A_T	1	1	0	1	128312	150	1	840	129152
Exp3	9	Exp3-9-1	59.937	1.0.0.147	1	right	fengxue	1325474619	2.0.10.242	2.0.10.242	09-16-2019	2019-09-16 02:21:03	10:21:03	female	2.0.10.147	41	Blue_S_2.bmp	1903-10-29	0		0	0	131032	0		0	0	NULL	NULL	NULL	High	run1	1	List2	A_T.wav	AV_T	1	1	0	1	130882	150	1	1142	132024
Exp3	9	Exp3-9-1	59.937	1.0.0.147	1	right	fengxue	1325474619	2.0.10.242	2.0.10.242	09-16-2019	2019-09-16 02:21:03	10:21:03	female	2.0.10.147	42	Red_C_2.bmp	1903-04-19	0		0	1	133585	0		0	0	NULL	NULL	NULL	High	run1	1	List2	Catch.wav	V_T	1	1	1	1	133434	151	1	1102	134536
Exp3	9	Exp3-9-1	59.937	1.0.0.147	1	right	fengxue	1325474619	2.0.10.242	2.0.10.242	09-16-2019	2019-09-16 02:21:03	10:21:03	female	2.0.10.147	43	Red_S_2.bmp	1903-08-17	0		0	0	135937	0		0	0	NULL	NULL	NULL	High	run1		List2	Catch.wav	V_S	0		0	1	135787	150		0	0
Exp3	9	Exp3-9-1	59.937	1.0.0.147	1	right	fengxue	1325474619	2.0.10.242	2.0.10.242	09-16-2019	2019-09-16 02:21:03	10:21:03	female	2.0.10.147	44	Blue_S_2.bmp	1903-03-15	0		0	0	138490	0		0	0	NULL	NULL	NULL	High	run1	1	List2	A_T.wav	AV_T	1	1	0	1	138340	150	1	620	138960
Exp3	9	Exp3-9-1	59.937	1.0.0.147	1	right	fengxue	1325474619	2.0.10.242	2.0.10.242	09-16-2019	2019-09-16 02:21:03	10:21:03	female	2.0.10.147	45	Blue_S_2.bmp	1902-04-28	0		0	0	140809	0		0	0	NULL	NULL	NULL	High	run1	1	List2	A_T.wav	AV_T	1	1	0	1	140659	150	1	597	141256
Exp3	9	Exp3-9-1	59.937	1.0.0.147	1	right	fengxue	1325474619	2.0.10.242	2.0.10.242	09-16-2019	2019-09-16 02:21:03	10:21:03	female	2.0.10.147	46	Catch.bmp	1903-06-12	0		0	0	142811	0		0	0	NULL	NULL	NULL	High	run1	1	List2	A_T.wav	A_T	1	1	0	1	142661	150	1	691	143352
Exp3	9	Exp3-9-1	59.937	1.0.0.147	1	right	fengxue	1325474619	2.0.10.242	2.0.10.242	09-16-2019	2019-09-16 02:21:03	10:21:03	female	2.0.10.147	47	Red_C_2.bmp	1904-03-10	0		0	0	145230	0		0	0	NULL	NULL	NULL	High	run1	1	List2	Catch.wav	V_T	1	1	1	1	145080	150	1	1440	146520
Exp3	9	Exp3-9-1	59.937	1.0.0.147	1	right	fengxue	1325474619	2.0.10.242	2.0.10.242	09-16-2019	2019-09-16 02:21:03	10:21:03	female	2.0.10.147	48	Blue_S_2.bmp	1904-01-17	0		0	0	147916	0		0	0	NULL	NULL	NULL	High	run1	1	List2	A_T.wav	AV_T	1	1	1	1	147766	150	1	594	148360
Exp3	9	Exp3-9-1	59.937	1.0.0.147	1	right	fengxue	1325474619	2.0.10.242	2.0.10.242	09-16-2019	2019-09-16 02:21:03	10:21:03	female	2.0.10.147	49	Catch.bmp	1902-04-21	0		1	0	150552	0		0	0	NULL	NULL	NULL	High	run1		List2	A_S.wav	A_S	0		0	1	150402	150		0	0
Exp3	9	Exp3-9-1	59.937	1.0.0.147	1	right	fengxue	1325474619	2.0.10.242	2.0.10.242	09-16-2019	2019-09-16 02:21:03	10:21:03	female	2.0.10.147	50	Blue_S_2.bmp	1903-07-20	0		0	1	152605	0		0	0	NULL	NULL	NULL	High	run1	1	List2	A_T.wav	AV_T	1	1	1	1	152454	151	1	674	153128
Exp3	9	Exp3-9-1	59.937	1.0.0.147	1	right	fengxue	1325474619	2.0.10.242	2.0.10.242	09-16-2019	2019-09-16 02:21:03	10:21:03	female	2.0.10.147	51	Catch.bmp	1903-09-24	0		0	0	155057	0		0	0	NULL	NULL	NULL	High	run1	1	List2	A_T.wav	A_T	1	1	0	1	154907	150	1	757	155664
Exp3	9	Exp3-9-1	59.937	1.0.0.147	1	right	fengxue	1325474619	2.0.10.242	2.0.10.242	09-16-2019	2019-09-16 02:21:03	10:21:03	female	2.0.10.147	52	Catch.bmp	1902-10-06	0		0	1	157577	0		0	0	NULL	NULL	NULL	High	run1	1	List2	A_T.wav	A_T	1	1	1	1	157426	151	1	534	157960
Exp3	9	Exp3-9-1	59.937	1.0.0.147	1	right	fengxue	1325474619	2.0.10.242	2.0.10.242	09-16-2019	2019-09-16 02:21:03	10:21:03	female	2.0.10.147	53	Catch.bmp	1902-08-26	0		1	0	159745	0		0	0	NULL	NULL	NULL	High	run1	1	List2	A_T.wav	A_T	1	1	0	1	159595	150	1	949	160544
Exp3	9	Exp3-9-1	59.937	1.0.0.147	1	right	fengxue	1325474619	2.0.10.242	2.0.10.242	09-16-2019	2019-09-16 02:21:03	10:21:03	female	2.0.10.147	54	Blue_S_2.bmp	1902-08-09	0		0	0	161864	0		0	0	NULL	NULL	NULL	High	run1	1	List2	A_T.wav	AV_T	1	1	0	1	161714	150	1	862	162576
Exp3	9	Exp3-9-1	59.937	1.0.0.147	1	right	fengxue	1325474619	2.0.10.242	2.0.10.242	09-16-2019	2019-09-16 02:21:03	10:21:03	female	2.0.10.147	55	Blue_S_2.bmp	1903-05-05	0		0	1	163967	0		0	0	NULL	NULL	NULL	High	run1	1	List2	A_T.wav	AV_T	1	1	1	1	163816	151	1	488	164304
Exp3	9	Exp3-9-1	59.937	1.0.0.147	1	right	fengxue	1325474619	2.0.10.242	2.0.10.242	09-16-2019	2019-09-16 02:21:03	10:21:03	female	2.0.10.147	56	Catch.bmp	1903-08-26	0		0	0	166336	0		0	0	NULL	NULL	NULL	High	run1	1	List2	A_T.wav	A_T	1	1	0	1	166186	150	1	566	166752
Exp3	9	Exp3-9-1	59.937	1.0.0.147	1	right	fengxue	1325474619	2.0.10.242	2.0.10.242	09-16-2019	2019-09-16 02:21:03	10:21:03	female	2.0.10.147	57	Catch.bmp	1904-04-05	0		0	0	168822	0		0	0	NULL	NULL	NULL	High	run1	1	List2	A_T.wav	A_T	1	1	0	1	168672	150	1	736	169408
Exp3	9	Exp3-9-1	59.937	1.0.0.147	1	right	fengxue	1325474619	2.0.10.242	2.0.10.242	09-16-2019	2019-09-16 02:21:03	10:21:03	female	2.0.10.147	58	Catch.bmp	1902-08-23	0		0	0	171541	0		0	0	NULL	NULL	NULL	High	run1	1	List2	A_T.wav	A_T	1	1	0	1	171391	150	1	705	172096
Exp3	9	Exp3-9-1	59.937	1.0.0.147	1	right	fengxue	1325474619	2.0.10.242	2.0.10.242	09-16-2019	2019-09-16 02:21:03	10:21:03	female	2.0.10.147	59	Blue_S_2.bmp	1903-06-07	0		0	0	173660	0		0	0	NULL	NULL	NULL	High	run1	1	List2	A_T.wav	AV_T	1	1	0	1	173510	150	1	594	174104
Exp3	9	Exp3-9-1	59.937	1.0.0.147	1	right	fengxue	1325474619	2.0.10.242	2.0.10.242	09-16-2019	2019-09-16 02:21:03	10:21:03	female	2.0.10.147	60	Red_C.bmp	1902-10-11	0		0	0	176063	0		0	0	NULL	NULL	NULL	High	run1		List2	Catch.wav	V_S	0		0	1	175913	150		0	0
Exp3	9	Exp3-9-1	59.937	1.0.0.147	1	right	fengxue	1325474619	2.0.10.242	2.0.10.242	09-16-2019	2019-09-16 02:21:03	10:21:03	female	2.0.10.147	61	Red_C_2.bmp	1902-08-16	0		1	0	178298	0		0	0	NULL	NULL	NULL	High	run1	1	List2	A_T.wav	AV_T	1	1	1	1	178148	150	1	404	178552
Exp3	9	Exp3-9-1	59.937	1.0.0.147	1	right	fengxue	1325474619	2.0.10.242	2.0.10.242	09-16-2019	2019-09-16 02:21:03	10:21:03	female	2.0.10.147	62	Red_C_2.bmp	1903-06-16	0		0	0	180417	0		0	0	NULL	NULL	NULL	High	run1	1	List2	Catch.wav	V_T	1	1	1	1	180267	150	1	1062	181329
Exp3	9	Exp3-9-1	59.937	1.0.0.147	1	right	fengxue	1325474619	2.0.10.242	2.0.10.242	09-16-2019	2019-09-16 02:21:03	10:21:03	female	2.0.10.147	63	Catch.bmp	1903-05-15	0		0	1	182837	0		0	0	NULL	NULL	NULL	High	run1	1	List2	A_T.wav	A_T	1	1	1	1	182686	151	1	610	183296
Exp3	9	Exp3-9-1	59.937	1.0.0.147	1	right	fengxue	1325474619	2.0.10.242	2.0.10.242	09-16-2019	2019-09-16 02:21:03	10:21:03	female	2.0.10.147	64	Blue_S_2.bmp	1903-01-28	0		0	0	185222	0		0	0	NULL	NULL	NULL	High	run1	1	List2	Catch.wav	V_T	1	1	1	1	185072	150	1	616	185688
Exp3	9	Exp3-9-1	59.937	1.0.0.147	1	right	fengxue	1325474619	2.0.10.242	2.0.10.242	09-16-2019	2019-09-16 02:21:03	10:21:03	female	2.0.10.147	65	Blue_S_2.bmp	1903-04-08	0		0	0	187508	0		0	0	NULL	NULL	NULL	High	run1	1	List2	Catch.wav	V_T	1	1	0	1	187358	150	1	562	187920
Exp3	9	Exp3-9-1	59.937	1.0.0.147	1	right	fengxue	1325474619	2.0.10.242	2.0.10.242	09-16-2019	2019-09-16 02:21:03	10:21:03	female	2.0.10.147	66	Blue_S_2.bmp	1903-10-21	0		0	1	189861	0		0	0	NULL	NULL	NULL	High	run1	1	List2	Catch.wav	V_T	1	1	1	1	189710	151	1	602	190312
Exp3	9	Exp3-9-1	59.937	1.0.0.147	1	right	fengxue	1325474619	2.0.10.242	2.0.10.242	09-16-2019	2019-09-16 02:21:03	10:21:03	female	2.0.10.147	67	Catch.bmp	1902-06-27	0		0	0	192413	0		0	0	NULL	NULL	NULL	High	run1	1	List2	A_T.wav	A_T	0		1	1	192263	150		0	0
Exp3	9	Exp3-9-1	59.937	1.0.0.147	1	right	fengxue	1325474619	2.0.10.242	2.0.10.242	09-16-2019	2019-09-16 02:21:03	10:21:03	female	2.0.10.147	68	Red_C_2.bmp	1904-03-21	0		0	0	194532	0		0	0	NULL	NULL	NULL	High	run1	1	List2	A_T.wav	AV_T	1	1	0	1	194382	150	1	498	194880
Exp3	9	Exp3-9-1	59.937	1.0.0.147	1	right	fengxue	1325474619	2.0.10.242	2.0.10.242	09-16-2019	2019-09-16 02:21:03	10:21:03	female	2.0.10.147	69	Blue_C.bmp	1903-07-22	0		0	0	197235	0		0	0	NULL	NULL	NULL	High	run1		List2	A_S.wav	AV_S	0		0	1	197085	150		0	0
Exp3	9	Exp3-9-1	59.937	1.0.0.147	1	right	fengxue	1325474619	2.0.10.242	2.0.10.242	09-16-2019	2019-09-16 02:21:03	10:21:03	female	2.0.10.147	70	Catch.bmp	1904-02-24	0		0	0	199738	0		0	0	NULL	NULL	NULL	High	run1	1	List2	A_T.wav	A_T	1	1	0	1	199588	150	1	531	200119
Exp3	9	Exp3-9-1	59.937	1.0.0.147	1	right	fengxue	1325474619	2.0.10.242	2.0.10.242	09-16-2019	2019-09-16 02:21:03	10:21:03	female	2.0.10.147	71	Catch.bmp	1902-09-13	0		0	0	202407	0		0	0	NULL	NULL	NULL	High	run1	1	List2	A_T.wav	A_T	1	1	0	1	202257	150	1	550	202807
Exp3	9	Exp3-9-1	59.937	1.0.0.147	1	right	fengxue	1325474619	2.0.10.242	2.0.10.242	09-16-2019	2019-09-16 02:21:03	10:21:03	female	2.0.10.147	72	Blue_S_2.bmp	1903-07-21	0		0	0	204543	0		0	0	NULL	NULL	NULL	High	run1	1	List2	A_T.wav	AV_T	1	1	0	1	204393	150	1	936	205329
Exp3	9	Exp3-9-1	59.937	1.0.0.147	1	right	fengxue	1325474619	2.0.10.242	2.0.10.242	09-16-2019	2019-09-16 02:21:03	10:21:03	female	2.0.10.147	73	Blue_S_2.bmp	1903-08-18	0		0	0	206995	0		0	0	NULL	NULL	NULL	High	run1	1	List2	A_T.wav	AV_T	1	1	0	1	206845	150	1	746	207591
Exp3	9	Exp3-9-1	59.937	1.0.0.147	1	right	fengxue	1325474619	2.0.10.242	2.0.10.242	09-16-2019	2019-09-16 02:21:03	10:21:03	female	2.0.10.147	74	Blue_S_2.bmp	1903-03-24	0		0	0	209481	0		0	0	NULL	NULL	NULL	High	run1	1	List2	A_T.wav	AV_T	1	1	0	1	209331	150	1	628	209959
Exp3	9	Exp3-9-1	59.937	1.0.0.147	1	right	fengxue	1325474619	2.0.10.242	2.0.10.242	09-16-2019	2019-09-16 02:21:03	10:21:03	female	2.0.10.147	75	Red_C_2.bmp	1902-11-22	0		0	0	211817	0		0	0	NULL	NULL	NULL	High	run1	1	List2	A_T.wav	AV_T	1	1	0	1	211667	150	1	892	212559
Exp3	9	Exp3-9-1	59.937	1.0.0.147	1	right	fengxue	1325474619	2.0.10.242	2.0.10.242	09-16-2019	2019-09-16 02:21:03	10:21:03	female	2.0.10.147	76	Catch.bmp	1904-04-12	0		0	0	214036	0		0	0	NULL	NULL	NULL	High	run1		List2	A_S.wav	A_S	0		0	1	213886	150		0	0
Exp3	9	Exp3-9-1	59.937	1.0.0.147	1	right	fengxue	1325474619	2.0.10.242	2.0.10.242	09-16-2019	2019-09-16 02:21:03	10:21:03	female	2.0.10.147	77	Catch.bmp	1903-03-06	0		0	0	216806	0		0	0	NULL	NULL	NULL	High	run1	1	List2	A_T.wav	A_T	1	1	0	1	216656	150	1	655	217311
Exp3	9	Exp3-9-1	59.937	1.0.0.147	1	right	fengxue	1325474619	2.0.10.242	2.0.10.242	09-16-2019	2019-09-16 02:21:03	10:21:03	female	2.0.10.147	78	Blue_S_2.bmp	1902-12-15	0		0	0	219125	0		0	0	NULL	NULL	NULL	High	run1	1	List2	Catch.wav	V_T	1	1	0	1	218975	150	1	753	219728
Exp3	9	Exp3-9-1	59.937	1.0.0.147	1	right	fengxue	1325474619	2.0.10.242	2.0.10.242	09-16-2019	2019-09-16 02:21:03	10:21:03	female	2.0.10.147	79	Red_C_2.bmp	1902-04-17	0		0	1	221361	0		0	0	NULL	NULL	NULL	High	run1	1	List2	A_T.wav	AV_T	1	1	1	1	221210	151	1	367	221577
Exp3	9	Exp3-9-1	59.937	1.0.0.147	1	right	fengxue	1325474619	2.0.10.242	2.0.10.242	09-16-2019	2019-09-16 02:21:03	10:21:03	female	2.0.10.147	80	Blue_S_2.bmp	1902-03-29	0		0	0	223346	0		0	0	NULL	NULL	NULL	High	run1	1	List2	A_T.wav	AV_T	1	1	0	1	223196	150	1	931	224127
Exp3	9	Exp3-9-1	59.937	1.0.0.147	1	right	fengxue	1325474619	2.0.10.242	2.0.10.242	09-16-2019	2019-09-16 02:21:03	10:21:03	female	2.0.10.147	81	Red_C_2.bmp	1902-08-21	0		0	0	225348	0		0	0	NULL	NULL	NULL	High	run1	1	List2	Catch.wav	V_T	1	1	1	1	225198	150	1	665	225863
Exp3	9	Exp3-9-1	59.937	1.0.0.147	1	right	fengxue	1325474619	2.0.10.242	2.0.10.242	09-16-2019	2019-09-16 02:21:03	10:21:03	female	2.0.10.147	82	Catch.bmp	1902-10-20	0		0	0	227467	0		0	0	NULL	NULL	NULL	High	run1		List2	A_S.wav	A_S	0		1	1	227317	150		0	0
Exp3	9	Exp3-9-1	59.937	1.0.0.147	1	right	fengxue	1325474619	2.0.10.242	2.0.10.242	09-16-2019	2019-09-16 02:21:03	10:21:03	female	2.0.10.147	83	Catch.bmp	1903-05-15	0		0	0	229703	0		0	0	NULL	NULL	NULL	High	run1	1	List2	A_T.wav	A_T	0		0	1	229553	150		0	0
Exp3	9	Exp3-9-1	59.937	1.0.0.147	1	right	fengxue	1325474619	2.0.10.242	2.0.10.242	09-16-2019	2019-09-16 02:21:03	10:21:03	female	2.0.10.147	84	Blue_S_2.bmp	1903-03-30	0		0	0	232139	0		0	0	NULL	NULL	NULL	High	run1	1	List2	Catch.wav	V_T	1	1	0	2	231989	150	1	546	232535
Exp3	9	Exp3-9-1	59.937	1.0.0.147	1	right	fengxue	1325474619	2.0.10.242	2.0.10.242	09-16-2019	2019-09-16 02:21:03	10:21:03	female	2.0.10.147	85	Blue_S_2.bmp	1904-01-02	0		1	0	234474	0		0	0	NULL	NULL	NULL	High	run1	1	List2	A_T.wav	AV_T	1	1	1	1	234324	150	1	756	235080
Exp3	9	Exp3-9-1	59.937	1.0.0.147	1	right	fengxue	1325474619	2.0.10.242	2.0.10.242	09-16-2019	2019-09-16 02:21:03	10:21:03	female	2.0.10.147	86	Blue_S_2.bmp	1902-09-04	0		0	0	237094	0		0	0	NULL	NULL	NULL	High	run1	1	List2	A_T.wav	AV_T	1	1	0	1	236944	150	1	528	237472
Exp3	9	Exp3-9-1	59.937	1.0.0.147	1	right	fengxue	1325474619	2.0.10.242	2.0.10.242	09-16-2019	2019-09-16 02:21:03	10:21:03	female	2.0.10.147	87	Catch.bmp	1902-04-20	0		1	0	239229	0		0	0	NULL	NULL	NULL	High	run1	1	List2	A_T.wav	A_T	1	1	0	1	239079	150	1	984	240063
Exp3	9	Exp3-9-1	59.937	1.0.0.147	1	right	fengxue	1325474619	2.0.10.242	2.0.10.242	09-16-2019	2019-09-16 02:21:03	10:21:03	female	2.0.10.147	88	Catch.bmp	1903-10-13	0		0	1	241282	0		0	0	NULL	NULL	NULL	High	run1	1	List2	A_T.wav	A_T	1	1	1	1	241131	151	1	420	241551
Exp3	9	Exp3-9-1	59.937	1.0.0.147	1	right	fengxue	1325474619	2.0.10.242	2.0.10.242	09-16-2019	2019-09-16 02:21:03	10:21:03	female	2.0.10.147	89	Red_C_2.bmp	1902-07-25	0		0	1	243818	0		0	0	NULL	NULL	NULL	High	run1	1	List2	A_T.wav	AV_T	1	1	1	1	243667	151	1	692	244359
Exp3	9	Exp3-9-1	59.937	1.0.0.147	1	right	fengxue	1325474619	2.0.10.242	2.0.10.242	09-16-2019	2019-09-16 02:21:03	10:21:03	female	2.0.10.147	90	Blue_S_2.bmp	1903-05-15	0		0	0	245903	0		0	0	NULL	NULL	NULL	High	run1	1	List2	A_T.wav	AV_T	1	1	0	1	245753	150	1	614	246367
Exp3	9	Exp3-9-1	59.937	1.0.0.147	1	right	fengxue	1325474619	2.0.10.242	2.0.10.242	09-16-2019	2019-09-16 02:21:03	10:21:03	female	2.0.10.147	91	Catch.bmp	1903-03-19	0		0	0	248289	0		0	0	NULL	NULL	NULL	High	run1	1	List2	A_T.wav	A_T	1	1	0	1	248139	150	1	772	248911
Exp3	9	Exp3-9-1	59.937	1.0.0.147	1	right	fengxue	1325474619	2.0.10.242	2.0.10.242	09-16-2019	2019-09-16 02:21:03	10:21:03	female	2.0.10.147	92	Catch.bmp	1904-04-04	0		0	0	250625	0		0	0	NULL	NULL	NULL	High	run1	1	List2	A_T.wav	A_T	1	1	0	1	250475	150	1	484	250959
Exp3	9	Exp3-9-1	59.937	1.0.0.147	1	right	fengxue	1325474619	2.0.10.242	2.0.10.242	09-16-2019	2019-09-16 02:21:03	10:21:03	female	2.0.10.147	93	Catch.bmp	1903-11-28	0		0	0	253328	0		0	0	NULL	NULL	NULL	High	run1		List2	A_S.wav	A_S	0		0	2	253178	150		0	0
Exp3	9	Exp3-9-1	59.937	1.0.0.147	1	right	fengxue	1325474619	2.0.10.242	2.0.10.242	09-16-2019	2019-09-16 02:21:03	10:21:03	female	2.0.10.147	94	Red_C_2.bmp	1902-06-14	0		0	0	255964	0		0	0	NULL	NULL	NULL	High	run1	1	List2	Catch.wav	V_T	1	1	0	1	255814	150	1	665	256479
Exp3	9	Exp3-9-1	59.937	1.0.0.147	1	right	fengxue	1325474619	2.0.10.242	2.0.10.242	09-16-2019	2019-09-16 02:21:03	10:21:03	female	2.0.10.147	95	Catch.bmp	1902-04-12	0		0	0	258016	0		0	0	NULL	NULL	NULL	High	run1	1	List2	A_T.wav	A_T	1	1	0	1	257866	150	1	557	258423
Exp3	9	Exp3-9-1	59.937	1.0.0.147	1	right	fengxue	1325474619	2.0.10.242	2.0.10.242	09-16-2019	2019-09-16 02:21:03	10:21:03	female	2.0.10.147	96	Catch.bmp	1902-10-22	0		1	0	260001	0		0	0	NULL	NULL	NULL	High	run1	1	List2	A_T.wav	A_T	1	1	0	1	259851	150	1	900	260751
Exp3	9	Exp3-9-1	59.937	1.0.0.147	1	right	fengxue	1325474619	2.0.10.242	2.0.10.242	09-16-2019	2019-09-16 02:21:03	10:21:03	female	2.0.10.147	97	Red_C_2.bmp	1904-01-07	0		0	0	262187	0		0	0	NULL	NULL	NULL	High	run1	1	List2	A_T.wav	AV_T	1	1	0	1	262037	150	1	506	262543
Exp3	9	Exp3-9-1	59.937	1.0.0.147	1	right	fengxue	1325474619	2.0.10.242	2.0.10.242	09-16-2019	2019-09-16 02:21:03	10:21:03	female	2.0.10.147	98	Catch.bmp	1902-12-10	0		0	1	264807	0		0	0	NULL	NULL	NULL	High	run1		List2	A_S.wav	A_S	0		1	1	264656	151		0	0
Exp3	9	Exp3-9-1	59.937	1.0.0.147	1	right	fengxue	1325474619	2.0.10.242	2.0.10.242	09-16-2019	2019-09-16 02:21:03	10:21:03	female	2.0.10.147	99	Catch.bmp	1904-02-02	0		0	0	267109	0		0	0	NULL	NULL	NULL	High	run1	1	List2	A_T.wav	A_T	1	1	0	1	266959	150	1	569	267528
Exp3	9	Exp3-9-1	59.937	1.0.0.147	1	right	fengxue	1325474619	2.0.10.242	2.0.10.242	09-16-2019	2019-09-16 02:21:03	10:21:03	female	2.0.10.147	100	Blue_S_2.bmp	1902-11-29	0		0	0	269762	0		0	0	NULL	NULL	NULL	High	run1	1	List2	A_T.wav	AV_T	1	1	0	1	269612	150	1	547	270159
Exp3	9	Exp3-9-1	59.937	1.0.0.147	1	right	fengxue	1325474619	2.0.10.242	2.0.10.242	09-16-2019	2019-09-16 02:21:03	10:21:03	female	2.0.10.147	101	Blue_S_2.bmp	1903-01-22	0		0	0	271981	0		0	0	NULL	NULL	NULL	High	run1	1	List2	A_T.wav	AV_T	1	1	0	1	271831	150	1	353	272184
Exp3	9	Exp3-9-1	59.937	1.0.0.147	1	right	fengxue	1325474619	2.0.10.242	2.0.10.242	09-16-2019	2019-09-16 02:21:03	10:21:03	female	2.0.10.147	102	Blue_S_2.bmp	1903-02-13	0		0	0	274250	0		0	0	NULL	NULL	NULL	High	run1	1	List2	A_T.wav	AV_T	1	1	0	1	274100	150	1	387	274487
Exp3	9	Exp3-9-1	59.937	1.0.0.147	1	right	fengxue	1325474619	2.0.10.242	2.0.10.242	09-16-2019	2019-09-16 02:21:03	10:21:03	female	2.0.10.147	103	Catch.bmp	1902-05-21	0		0	0	276552	0		0	0	NULL	NULL	NULL	High	run1		List2	A_S.wav	A_S	0		0	1	276402	150		0	0
Exp3	9	Exp3-9-1	59.937	1.0.0.147	1	right	fengxue	1325474619	2.0.10.242	2.0.10.242	09-16-2019	2019-09-16 02:21:03	10:21:03	female	2.0.10.147	104	Red_C_2.bmp	1903-07-20	0		0	0	278638	0		0	0	NULL	NULL	NULL	High	run1	1	List2	A_T.wav	AV_T	1	1	0	1	278488	150	1	503	278991
Exp3	9	Exp3-9-1	59.937	1.0.0.147	1	right	fengxue	1325474619	2.0.10.242	2.0.10.242	09-16-2019	2019-09-16 02:21:03	10:21:03	female	2.0.10.147	105	Red_C_2.bmp	1902-05-10	0		0	0	281090	0		0	0	NULL	NULL	NULL	High	run1	1	List2	Catch.wav	V_T	1	1	1	1	280940	150	1	492	281432
Exp3	9	Exp3-9-1	59.937	1.0.0.147	1	right	fengxue	1325474619	2.0.10.242	2.0.10.242	09-16-2019	2019-09-16 02:21:03	10:21:03	female	2.0.10.147	106	Red_C_2.bmp	1903-07-09	0		0	0	283109	0		0	0	NULL	NULL	NULL	High	run1	1	List2	Catch.wav	V_T	1	1	0	1	282959	150	1	976	283935
Exp3	9	Exp3-9-1	59.937	1.0.0.147	1	right	fengxue	1325474619	2.0.10.242	2.0.10.242	09-16-2019	2019-09-16 02:21:03	10:21:03	female	2.0.10.147	107	Red_C_2.bmp	1904-03-23	0		0	0	285545	0		0	0	NULL	NULL	NULL	High	run1	1	List2	Catch.wav	V_T	1	1	0	1	285395	150	1	844	286239
Exp3	9	Exp3-9-1	59.937	1.0.0.147	1	right	fengxue	1325474619	2.0.10.242	2.0.10.242	09-16-2019	2019-09-16 02:21:03	10:21:03	female	2.0.10.147	108	Blue_S_2.bmp	1902-08-26	0		0	0	288248	0		0	0	NULL	NULL	NULL	High	run1	1	List2	Catch.wav	V_T	1	1	0	1	288098	150	1	517	288615
Exp3	9	Exp3-9-1	59.937	1.0.0.147	1	right	fengxue	1325474619	2.0.10.242	2.0.10.242	09-16-2019	2019-09-16 02:21:03	10:21:03	female	2.0.10.147	109	Red_C_2.bmp	1903-06-04	0		0	0	290367	0		0	0	NULL	NULL	NULL	High	run1	1	List2	Catch.wav	V_T	1	1	0	1	290217	150	1	494	290711
Exp3	9	Exp3-9-1	59.937	1.0.0.147	1	right	fengxue	1325474619	2.0.10.242	2.0.10.242	09-16-2019	2019-09-16 02:21:03	10:21:03	female	2.0.10.147	110	Blue_C.bmp	1902-11-10	0		0	0	292769	0		0	0	NULL	NULL	NULL	High	Run1		List2	Catch.wav	V_S	0		0	1	292619	150		0	0
Exp3	9	Exp3-9-1	59.937	1.0.0.147	1	right	fengxue	1325474619	2.0.10.242	2.0.10.242	09-16-2019	2019-09-16 02:21:03	10:21:03	female	2.0.10.147	111	Red_C_2.bmp	1903-11-26	0		1	0	295038	0		0	0	NULL	NULL	NULL	High	run1	1	List2	A_T.wav	AV_T	1	1	1	1	294888	150	1	888	295776
Exp3	9	Exp3-9-1	59.937	1.0.0.147	1	right	fengxue	1325474619	2.0.10.242	2.0.10.242	09-16-2019	2019-09-16 02:21:03	10:21:03	female	2.0.10.147	112	Red_C_2.bmp	1903-12-30	0		0	1	297625	0		0	0	NULL	NULL	NULL	High	run1	1	List2	A_T.wav	AV_T	1	1	0	1	297474	151	1	629	298103
Exp3	9	Exp3-9-1	59.937	1.0.0.147	1	right	fengxue	1325474619	2.0.10.242	2.0.10.242	09-16-2019	2019-09-16 02:21:03	10:21:03	female	2.0.10.147	113	Red_C.bmp	1903-07-14	0		0	0	300244	0		0	0	NULL	NULL	NULL	High	run1		List2	Catch.wav	V_S	0		0	1	300094	150		0	0
Exp3	9	Exp3-9-1	59.937	1.0.0.147	1	right	fengxue	1325474619	2.0.10.242	2.0.10.242	09-16-2019	2019-09-16 02:21:03	10:21:03	female	2.0.10.147	114	Red_C_2.bmp	1903-09-24	0		0	1	302747	0		0	0	NULL	NULL	NULL	High	run1	1	List2	A_T.wav	AV_T	1	1	1	1	302596	151	1	475	303071
Exp3	9	Exp3-9-1	59.937	1.0.0.147	1	right	fengxue	1325474619	2.0.10.242	2.0.10.242	09-16-2019	2019-09-16 02:21:03	10:21:03	female	2.0.10.147	115	Blue_S_2.bmp	1903-06-07	0		0	0	305266	0		0	0	NULL	NULL	NULL	High	run1	1	List2	A_T.wav	AV_T	1	1	0	1	305116	150	1	596	305712
Exp3	9	Exp3-9-1	59.937	1.0.0.147	1	right	fengxue	1325474619	2.0.10.242	2.0.10.242	09-16-2019	2019-09-16 02:21:03	10:21:03	female	2.0.10.147	116	Catch.bmp	1902-07-15	0		0	0	307668	0		0	0	NULL	NULL	NULL	High	run1	1	List2	A_T.wav	A_T	1	1	0	1	307518	150	1	1002	308520
Exp3	9	Exp3-9-1	59.937	1.0.0.147	1	right	fengxue	1325474619	2.0.10.242	2.0.10.242	09-16-2019	2019-09-16 02:21:03	10:21:03	female	2.0.10.147	117	Red_C_2.bmp	1903-08-03	0		0	0	309754	0		0	0	NULL	NULL	NULL	High	run1	1	List2	A_T.wav	AV_T	1	1	0	1	309604	150	1	579	310183
Exp3	9	Exp3-9-1	59.937	1.0.0.147	1	right	fengxue	1325474619	2.0.10.242	2.0.10.242	09-16-2019	2019-09-16 02:21:03	10:21:03	female	2.0.10.147	118	Catch.bmp	1904-04-07	0		0	0	312223	0		0	0	NULL	NULL	NULL	High	run1	1	List2	A_T.wav	A_T	1	1	0	1	312073	150	1	886	312959
Exp3	9	Exp3-9-1	59.937	1.0.0.147	1	right	fengxue	1325474619	2.0.10.242	2.0.10.242	09-16-2019	2019-09-16 02:21:03	10:21:03	female	2.0.10.147	119	Red_C_2.bmp	1904-01-12	0		0	0	314943	0		0	0	NULL	NULL	NULL	High	run1	1	List2	A_T.wav	AV_T	1	1	0	1	314793	150	1	903	315696
Exp3	9	Exp3-9-1	59.937	1.0.0.147	1	right	fengxue	1325474619	2.0.10.242	2.0.10.242	09-16-2019	2019-09-16 02:21:03	10:21:03	female	2.0.10.147	120	Blue_S_2.bmp	1903-09-23	0		0	0	317579	0		0	0	NULL	NULL	NULL	High	run1	1	List2	Catch.wav	V_T	1	1	0	1	317429	150	1	778	318207
Exp3	9	Exp3-9-1	59.937	1.0.0.147	1	right	fengxue	1325474619	2.0.10.242	2.0.10.242	09-16-2019	2019-09-16 02:21:03	10:21:03	female	2.0.10.147	121	Blue_S_2.bmp	1903-03-30	0		0	0	320098	0		0	0	NULL	NULL	NULL	High	run1	1	List2	Catch.wav	V_T	1	1	0	1	319948	150	1	1123	321071
Exp3	9	Exp3-9-1	59.937	1.0.0.147	1	right	fengxue	1325474619	2.0.10.242	2.0.10.242	09-16-2019	2019-09-16 02:21:03	10:21:03	female	2.0.10.147	122	Catch.bmp	1902-07-02	0		0	0	322434	0		0	0	NULL	NULL	NULL	High	run1	1	List2	A_T.wav	A_T	0		0	1	322284	150		0	0
Exp3	9	Exp3-9-1	59.937	1.0.0.147	1	right	fengxue	1325474619	2.0.10.242	2.0.10.242	09-16-2019	2019-09-16 02:21:03	10:21:03	female	2.0.10.147	123	Red_S_2.bmp	1903-08-11	0		0	1	324570	0		0	0	NULL	NULL	NULL	High	run1		List2	A_S.wav	AV_S	0		1	1	324419	151		0	0
Exp3	9	Exp3-9-1	59.937	1.0.0.147	1	right	fengxue	1325474619	2.0.10.242	2.0.10.242	09-16-2019	2019-09-16 02:21:03	10:21:03	female	2.0.10.147	124	Catch.bmp	1902-12-19	0		0	1	327106	0		0	0	NULL	NULL	NULL	High	run1	1	List2	A_T.wav	A_T	0		1	1	326955	151		0	0
Exp3	9	Exp3-9-1	59.937	1.0.0.147	1	right	fengxue	1325474619	2.0.10.242	2.0.10.242	09-16-2019	2019-09-16 02:21:03	10:21:03	female	2.0.10.147	125	Red_C_2.bmp	1903-11-27	0		0	21	329308	0		0	0	NULL	NULL	NULL	High	run1	1	List2	Catch.wav	V_T	1	1	0	1	329258	0	1	29	329287
Exp3	9	Exp3-9-1	59.937	1.0.0.147	1	right	fengxue	1325474619	2.0.10.242	2.0.10.242	09-16-2019	2019-09-16 02:21:03	10:21:03	female	2.0.10.147	126	Catch.bmp	1903-11-11	0		0	0	331894	0		0	0	NULL	NULL	NULL	High	run1	1	List2	A_T.wav	A_T	0		0	1	331744	150		0	0
Exp3	9	Exp3-9-1	59.937	1.0.0.147	1	right	fengxue	1325474619	2.0.10.242	2.0.10.242	09-16-2019	2019-09-16 02:21:03	10:21:03	female	2.0.10.147	127	Blue_S.bmp	1903-12-31	0		1	0	334513	0		0	0	NULL	NULL	NULL	High	run1		List2	A_S.wav	AV_S	0		0	1	334363	150		0	0
Exp3	9	Exp3-9-1	59.937	1.0.0.147	1	right	fengxue	1325474619	2.0.10.242	2.0.10.242	09-16-2019	2019-09-16 02:21:03	10:21:03	female	2.0.10.147	128	Blue_S_2.bmp	1904-04-23	0		0	0	337183	0		0	0	NULL	NULL	NULL	High	run1	1	List2	A_T.wav	AV_T	1	1	0	1	337033	150	1	518	337551
Exp3	9	Exp3-9-1	59.937	1.0.0.147	1	right	fengxue	1325474619	2.0.10.242	2.0.10.242	09-16-2019	2019-09-16 02:21:03	10:21:03	female	2.0.10.147	129	Blue_S_2.bmp	1902-08-12	0		0	0	339919	0		0	0	NULL	NULL	NULL	High	run1	1	List2	Catch.wav	V_T	1	1	1	1	339769	150	1	414	340183
Exp3	9	Exp3-9-1	59.937	1.0.0.147	1	right	fengxue	1325474619	2.0.10.242	2.0.10.242	09-16-2019	2019-09-16 02:21:03	10:21:03	female	2.0.10.147	130	Catch.bmp	1904-05-07	0		0	0	342021	0		0	0	NULL	NULL	NULL	High	run1	1	List2	A_T.wav	A_T	1	1	1	1	341871	150	1	623	342494
Exp3	9	Exp3-9-1	59.937	1.0.0.147	1	right	fengxue	1325474619	2.0.10.242	2.0.10.242	09-16-2019	2019-09-16 02:21:03	10:21:03	female	2.0.10.147	131	Catch.bmp	1903-07-28	0		0	1	344758	0		0	0	NULL	NULL	NULL	High	run1	1	List2	A_T.wav	A_T	1	1	1	1	344607	151	1	480	345087
Exp3	9	Exp3-9-1	59.937	1.0.0.147	1	right	fengxue	1325474619	2.0.10.242	2.0.10.242	09-16-2019	2019-09-16 02:21:03	10:21:03	female	2.0.10.147	132	Red_S.bmp	1904-01-01	0		0	0	347210	0		0	0	NULL	NULL	NULL	High	run1		List2	A_S.wav	AV_S	0		0	1	347060	150		0	0
Exp3	9	Exp3-9-1	59.937	1.0.0.147	1	right	fengxue	1325474619	2.0.10.242	2.0.10.242	09-16-2019	2019-09-16 02:21:03	10:21:03	female	2.0.10.147	133	Catch.bmp	1904-03-13	0		0	0	349913	0		0	0	NULL	NULL	NULL	High	run1	1	List2	A_T.wav	A_T	1	1	0	1	349763	150	1	843	350606
Exp3	9	Exp3-9-1	59.937	1.0.0.147	1	right	fengxue	1325474619	2.0.10.242	2.0.10.242	09-16-2019	2019-09-16 02:21:03	10:21:03	female	2.0.10.147	134	Blue_S_2.bmp	1904-04-04	0		0	0	352599	0		0	0	NULL	NULL	NULL	High	run1	1	List2	A_T.wav	AV_T	1	1	0	1	352449	150	1	461	352910
Exp3	9	Exp3-9-1	59.937	1.0.0.147	1	right	fengxue	1325474619	2.0.10.242	2.0.10.242	09-16-2019	2019-09-16 02:21:03	10:21:03	female	2.0.10.147	135	Catch.bmp	1903-01-10	0		0	0	355302	0		0	0	NULL	NULL	NULL	High	run1		List2	A_S.wav	A_S	0		0	1	355152	150	1	510	355662
Exp3	9	Exp3-9-1	59.937	1.0.0.147	1	right	fengxue	1325474619	2.0.10.242	2.0.10.242	09-16-2019	2019-09-16 02:21:03	10:21:03	female	2.0.10.147	136	Red_C_2.bmp	1903-12-08	0		0	0	357571	0		0	0	NULL	NULL	NULL	High	run1	1	List2	A_T.wav	AV_T	1	1	0	1	357421	150	1	633	358054
Exp3	9	Exp3-9-1	59.937	1.0.0.147	1	right	fengxue	1325474619	2.0.10.242	2.0.10.242	09-16-2019	2019-09-16 02:21:03	10:21:03	female	2.0.10.147	137	Catch.bmp	1904-02-07	0		0	0	360157	0		0	0	NULL	NULL	NULL	High	run1		List2	A_S.wav	A_S	0		0	1	360007	150		0	0
Exp3	9	Exp3-9-1	59.937	1.0.0.147	1	right	fengxue	1325474619	2.0.10.242	2.0.10.242	09-16-2019	2019-09-16 02:21:03	10:21:03	female	2.0.10.147	138	Red_S_2.bmp	1902-04-22	0		0	0	362877	0		0	0	NULL	NULL	NULL	High	run1		List2	Catch.wav	V_S	0		0	1	362727	150	1	583	363310
Exp3	9	Exp3-9-1	59.937	1.0.0.147	1	right	fengxue	1325474619	2.0.10.242	2.0.10.242	09-16-2019	2019-09-16 02:21:03	10:21:03	female	2.0.10.147	139	Red_C_2.bmp	1903-07-16	0		0	0	364879	0		0	0	NULL	NULL	NULL	High	run1	1	List2	A_T.wav	AV_T	1	1	1	1	364729	150	1	565	365294
Exp3	9	Exp3-9-1	59.937	1.0.0.147	1	right	fengxue	1325474619	2.0.10.242	2.0.10.242	09-16-2019	2019-09-16 02:21:03	10:21:03	female	2.0.10.147	140	Blue_S_2.bmp	1902-09-23	0		1	0	367331	0		0	0	NULL	NULL	NULL	High	run1	1	List2	A_T.wav	AV_T	1	1	0	1	367181	150	1	498	367679
Exp3	9	Exp3-9-1	59.937	1.0.0.147	1	right	fengxue	1325474619	2.0.10.242	2.0.10.242	09-16-2019	2019-09-16 02:21:03	10:21:03	female	2.0.10.147	141	Catch.bmp	1903-09-20	0		0	0	369484	1368		0	0	NULL	NULL	NULL	High	run1	1	List2	A_T.wav	A_T	1	1	0	1	369334	150	1	704	370038
Exp3	9	Exp3-9-1	59.937	1.0.0.147	1	right	fengxue	1325474619	2.0.10.242	2.0.10.242	09-16-2019	2019-09-16 02:21:03	10:21:03	female	2.0.10.147	142	Red_C_2.bmp	1902-04-28	0		0	1	379111	0		0	0	NULL	NULL	NULL	High	run1	1	List2	A_T.wav	AV_T	1	1	1	1	378960	151	1	983	379943
Exp3	9	Exp3-9-1	59.937	1.0.0.147	1	right	fengxue	1325474619	2.0.10.242	2.0.10.242	09-16-2019	2019-09-16 02:21:03	10:21:03	female	2.0.10.147	143	Blue_S_2.bmp	1903-01-14	0		0	0	381163	0		0	0	NULL	NULL	NULL	High	run1	1	List2	Catch.wav	V_T	1	1	0	1	381013	150	1	737	381750
Exp3	9	Exp3-9-1	59.937	1.0.0.147	1	right	fengxue	1325474619	2.0.10.242	2.0.10.242	09-16-2019	2019-09-16 02:21:03	10:21:03	female	2.0.10.147	144	Blue_C.bmp	1903-07-08	0		0	0	383432	0		0	0	NULL	NULL	NULL	High	Run1		List2	Catch.wav	V_S	0		0	1	383282	150		0	0
Exp3	9	Exp3-9-1	59.937	1.0.0.147	1	right	fengxue	1325474619	2.0.10.242	2.0.10.242	09-16-2019	2019-09-16 02:21:03	10:21:03	female	2.0.10.147	145	Red_C_2.bmp	1903-04-26	0		0	0	385934	0		0	0	NULL	NULL	NULL	High	run1	1	List2	A_T.wav	AV_T	1	1	1	1	385784	150	1	662	386446
Exp3	9	Exp3-9-1	59.937	1.0.0.147	1	right	fengxue	1325474619	2.0.10.242	2.0.10.242	09-16-2019	2019-09-16 02:21:03	10:21:03	female	2.0.10.147	146	Catch.bmp	1903-10-16	0		0	0	388304	0		0	0	NULL	NULL	NULL	High	run1	1	List2	A_T.wav	A_T	1	1	0	2	388154	150	1	1004	389158
Exp3	9	Exp3-9-1	59.937	1.0.0.147	1	right	fengxue	1325474619	2.0.10.242	2.0.10.242	09-16-2019	2019-09-16 02:21:03	10:21:03	female	2.0.10.147	147	Red_C_2.bmp	1903-02-03	0		0	0	390840	0		0	0	NULL	NULL	NULL	High	run1	1	List2	Catch.wav	V_T	1	1	0	2	390690	150	1	556	391246
Exp3	9	Exp3-9-1	59.937	1.0.0.147	1	right	fengxue	1325474619	2.0.10.242	2.0.10.242	09-16-2019	2019-09-16 02:21:03	10:21:03	female	2.0.10.147	148	Blue_C.bmp	1903-01-17	0		0	0	393125	0		0	0	NULL	NULL	NULL	High	Run1		List2	Catch.wav	V_S	0		0	1	392975	150		0	0
Exp3	9	Exp3-9-1	59.937	1.0.0.147	1	right	fengxue	1325474619	2.0.10.242	2.0.10.242	09-16-2019	2019-09-16 02:21:03	10:21:03	female	2.0.10.147	149	Catch.bmp	1902-06-23	0		0	0	395461	0		0	0	NULL	NULL	NULL	High	run1	1	List2	A_T.wav	A_T	1	1	1	1	395311	150	1	855	396166
Exp3	9	Exp3-9-1	59.937	1.0.0.147	1	right	fengxue	1325474619	2.0.10.242	2.0.10.242	09-16-2019	2019-09-16 02:21:03	10:21:03	female	2.0.10.147	150	Catch.bmp	1902-10-18	0		0	0	397513	0		0	0	NULL	NULL	NULL	High	run1	1	List2	A_T.wav	A_T	1	1	0	1	397363	150	1	580	397943
Exp3	9	Exp3-9-1	59.937	1.0.0.147	1	right	fengxue	1325474619	2.0.10.242	2.0.10.242	09-16-2019	2019-09-16 02:21:03	10:21:03	female	2.0.10.147	151	Blue_S_2.bmp	1904-03-13	0		0	0	399682	0		0	0	NULL	NULL	NULL	High	run1	1	List2	A_T.wav	AV_T	1	1	0	1	399532	150	1	738	400270
Exp3	9	Exp3-9-1	59.937	1.0.0.147	1	right	fengxue	1325474619	2.0.10.242	2.0.10.242	09-16-2019	2019-09-16 02:21:03	10:21:03	female	2.0.10.147	152	Catch.bmp	1902-07-17	0		0	1	402369	0		0	0	NULL	NULL	NULL	High	run1		List2	A_S.wav	A_S	0		0	1	402218	151		0	0
Exp3	9	Exp3-9-1	59.937	1.0.0.147	1	right	fengxue	1325474619	2.0.10.242	2.0.10.242	09-16-2019	2019-09-16 02:21:03	10:21:03	female	2.0.10.147	153	Blue_C_2.bmp	1903-11-21	0		0	0	404504	0		0	0	NULL	NULL	NULL	High	run1		List2	Catch.wav	V_S	0		1	1	404354	150	1	564	404918
Exp3	9	Exp3-9-1	59.937	1.0.0.147	1	right	fengxue	1325474619	2.0.10.242	2.0.10.242	09-16-2019	2019-09-16 02:21:03	10:21:03	female	2.0.10.147	154	Blue_S.bmp	1902-12-01	0		1	0	407073	0		0	0	NULL	NULL	NULL	High	run1		List2	A_S.wav	AV_S	0		1	1	406923	150		0	0
Exp3	9	Exp3-9-1	59.937	1.0.0.147	1	right	fengxue	1325474619	2.0.10.242	2.0.10.242	09-16-2019	2019-09-16 02:21:03	10:21:03	female	2.0.10.147	155	Catch.bmp	1904-03-22	0		0	0	409359	0		0	0	NULL	NULL	NULL	High	run1	1	List2	A_T.wav	A_T	1	1	0	1	409209	150	1	781	409990
Exp3	9	Exp3-9-1	59.937	1.0.0.147	1	right	fengxue	1325474619	2.0.10.242	2.0.10.242	09-16-2019	2019-09-16 02:21:03	10:21:03	female	2.0.10.147	156	Catch.bmp	1902-12-17	0		0	0	412062	0		0	0	NULL	NULL	NULL	High	run1		List2	A_S.wav	A_S	0		0	1	411912	150		0	0
Exp3	9	Exp3-9-1	59.937	1.0.0.147	1	right	fengxue	1325474619	2.0.10.242	2.0.10.242	09-16-2019	2019-09-16 02:21:03	10:21:03	female	2.0.10.147	157	Red_C_2.bmp	1902-06-30	0		0	0	414381	0		0	0	NULL	NULL	NULL	High	run1	1	List2	A_T.wav	AV_T	1	1	0	1	414231	150	1	592	414823
Exp3	9	Exp3-9-1	59.937	1.0.0.147	1	right	fengxue	1325474619	2.0.10.242	2.0.10.242	09-16-2019	2019-09-16 02:21:03	10:21:03	female	2.0.10.147	158	Blue_S.bmp	1903-06-17	0		0	0	416450	0		0	0	NULL	NULL	NULL	High	run1		List2	Catch.wav	V_S	0		0	1	416300	150		0	0
Exp3	9	Exp3-9-1	59.937	1.0.0.147	1	right	fengxue	1325474619	2.0.10.242	2.0.10.242	09-16-2019	2019-09-16 02:21:03	10:21:03	female	2.0.10.147	159	Blue_S.bmp	1903-04-24	0		0	0	418919	0		0	0	NULL	NULL	NULL	High	run1		List2	A_S.wav	AV_S	0		1	1	418769	150		0	0
Exp3	9	Exp3-9-1	59.937	1.0.0.147	1	right	fengxue	1325474619	2.0.10.242	2.0.10.242	09-16-2019	2019-09-16 02:21:03	10:21:03	female	2.0.10.147	160	Red_C_2.bmp	1904-03-09	0		0	1	421339	0		0	0	NULL	NULL	NULL	High	run1	1	List2	Catch.wav	V_T	1	1	1	1	421188	151	1	498	421686
Exp3	9	Exp3-9-1	59.937	1.0.0.147	1	right	fengxue	1325474619	2.0.10.242	2.0.10.242	09-16-2019	2019-09-16 02:21:03	10:21:03	female	2.0.10.147	161	Blue_S_2.bmp	1902-04-03	0		0	0	424025	0		0	0	NULL	NULL	NULL	High	run1	1	List2	Catch.wav	V_T	1	1	0	1	423875	150	1	788	424663
Exp3	9	Exp3-9-1	59.937	1.0.0.147	1	right	fengxue	1325474619	2.0.10.242	2.0.10.242	09-16-2019	2019-09-16 02:21:03	10:21:03	female	2.0.10.147	162	Catch.bmp	1904-01-15	0		0	0	426010	0		0	0	NULL	NULL	NULL	High	run1	1	List2	A_T.wav	A_T	1	1	1	1	425860	150	1	930	426790
Exp3	9	Exp3-9-1	59.937	1.0.0.147	1	right	fengxue	1325474619	2.0.10.242	2.0.10.242	09-16-2019	2019-09-16 02:21:03	10:21:03	female	2.0.10.147	163	Blue_S_2.bmp	1902-04-25	0		0	0	428646	0		0	0	NULL	NULL	NULL	High	run1	1	List2	Catch.wav	V_T	1	1	1	1	428496	150	1	742	429238
Exp3	9	Exp3-9-1	59.937	1.0.0.147	1	right	fengxue	1325474619	2.0.10.242	2.0.10.242	09-16-2019	2019-09-16 02:21:03	10:21:03	female	2.0.10.147	164	Catch.bmp	1903-09-02	0		0	0	430648	0		0	0	NULL	NULL	NULL	High	run1	1	List2	A_T.wav	A_T	1	1	1	1	430498	150	1	717	431215
Exp3	9	Exp3-9-1	59.937	1.0.0.147	1	right	fengxue	1325474619	2.0.10.242	2.0.10.242	09-16-2019	2019-09-16 02:21:03	10:21:03	female	2.0.10.147	165	Blue_S.bmp	1903-12-13	0		0	0	433151	0		0	0	NULL	NULL	NULL	High	run1		List2	Catch.wav	V_S	0		0	1	433001	150		0	0
Exp3	9	Exp3-9-1	59.937	1.0.0.147	1	right	fengxue	1325474619	2.0.10.242	2.0.10.242	09-16-2019	2019-09-16 02:21:03	10:21:03	female	2.0.10.147	166	Blue_S_2.bmp	1902-06-01	0		0	0	435804	0		0	0	NULL	NULL	NULL	High	run1	1	List2	Catch.wav	V_T	1	1	0	1	435654	150	1	616	436270
Exp3	9	Exp3-9-1	59.937	1.0.0.147	1	right	fengxue	1325474619	2.0.10.242	2.0.10.242	09-16-2019	2019-09-16 02:21:03	10:21:03	female	2.0.10.147	167	Catch.bmp	1903-10-23	0		0	0	437839	0		0	0	NULL	NULL	NULL	High	run1	1	List2	A_T.wav	A_T	1	1	1	1	437689	150	1	661	438350
Exp3	9	Exp3-9-1	59.937	1.0.0.147	1	right	fengxue	1325474619	2.0.10.242	2.0.10.242	09-16-2019	2019-09-16 02:21:03	10:21:03	female	2.0.10.147	168	Catch.bmp	1903-04-22	0		0	0	440392	0		0	0	NULL	NULL	NULL	High	run1	1	List2	A_T.wav	A_T	1	1	0	1	440242	150	1	1084	441326
Exp3	9	Exp3-9-1	59.937	1.0.0.147	1	right	fengxue	1325474619	2.0.10.242	2.0.10.242	09-16-2019	2019-09-16 02:21:03	10:21:03	female	2.0.10.147	169	Blue_C.bmp	1903-06-13	0		0	0	442761	0		0	0	NULL	NULL	NULL	High	run1		List2	A_S.wav	AV_S	0		0	1	442611	150		0	0
Exp3	9	Exp3-9-1	59.937	1.0.0.147	1	right	fengxue	1325474619	2.0.10.242	2.0.10.242	09-16-2019	2019-09-16 02:21:03	10:21:03	female	2.0.10.147	170	Blue_S_2.bmp	1902-11-11	0		0	0	445247	0		0	0	NULL	NULL	NULL	High	run1	1	List2	Catch.wav	V_T	1	1	1	1	445097	150	1	782	445879
Exp3	9	Exp3-9-1	59.937	1.0.0.147	1	right	fengxue	1325474619	2.0.10.242	2.0.10.242	09-16-2019	2019-09-16 02:21:03	10:21:03	female	2.0.10.147	171	Catch.bmp	1902-05-25	0		0	0	447449	0		0	0	NULL	NULL	NULL	High	run1	1	List2	A_T.wav	A_T	1	1	1	1	447299	150	1	988	448287
Exp3	9	Exp3-9-1	59.937	1.0.0.147	1	right	fengxue	1325474619	2.0.10.242	2.0.10.242	09-16-2019	2019-09-16 02:21:03	10:21:03	female	2.0.10.147	172	Red_S.bmp	1903-04-04	0		0	1	449502	0		0	0	NULL	NULL	NULL	High	run1		List2	A_S.wav	AV_S	0		1	1	449351	151		0	0
Exp3	9	Exp3-9-1	59.937	1.0.0.147	1	right	fengxue	1325474619	2.0.10.242	2.0.10.242	09-16-2019	2019-09-16 02:21:03	10:21:03	female	2.0.10.147	173	Catch.bmp	1904-04-02	0		0	0	451904	0		0	0	NULL	NULL	NULL	High	run1		List2	A_S.wav	A_S	0		0	1	451754	150	1	957	452711
Exp3	9	Exp3-9-1	59.937	1.0.0.147	1	right	fengxue	1325474619	2.0.10.242	2.0.10.242	09-16-2019	2019-09-16 02:21:03	10:21:03	female	2.0.10.147	174	Blue_C_2.bmp	1903-05-19	0		0	0	454607	0		0	0	NULL	NULL	NULL	High	run1		List2	Catch.wav	V_S	0		0	1	454457	150		0	0
Exp3	9	Exp3-9-1	59.937	1.0.0.147	1	right	fengxue	1325474619	2.0.10.242	2.0.10.242	09-16-2019	2019-09-16 02:21:03	10:21:03	female	2.0.10.147	175	Catch.bmp	1902-09-08	0		0	0	457043	0		0	0	NULL	NULL	NULL	High	run1		List2	A_S.wav	A_S	0		1	1	456893	150		0	0
Exp3	9	Exp3-9-1	59.937	1.0.0.147	1	right	fengxue	1325474619	2.0.10.242	2.0.10.242	09-16-2019	2019-09-16 02:21:03	10:21:03	female	2.0.10.147	176	Red_C_2.bmp	1902-03-31	0		0	1	459229	0		0	0	NULL	NULL	NULL	High	run1	1	List2	A_T.wav	AV_T	1	1	1	1	459078	151	1	792	459870
Exp3	9	Exp3-9-1	59.937	1.0.0.147	1	right	fengxue	1325474619	2.0.10.242	2.0.10.242	09-16-2019	2019-09-16 02:21:03	10:21:03	female	2.0.10.147	177	Blue_S_2.bmp	1904-01-25	0		0	0	461197	0		0	0	NULL	NULL	NULL	High	run1	1	List2	Catch.wav	V_T	1	1	1	1	461047	150	1	767	461814
Exp3	9	Exp3-9-1	59.937	1.0.0.147	1	right	fengxue	1325474619	2.0.10.242	2.0.10.242	09-16-2019	2019-09-16 02:21:03	10:21:03	female	2.0.10.147	178	Catch.bmp	1902-07-05	0		0	0	463833	0		0	0	NULL	NULL	NULL	High	run1	1	List2	A_T.wav	A_T	1	1	1	1	463683	150	1	659	464342
Exp3	9	Exp3-9-1	59.937	1.0.0.147	1	right	fengxue	1325474619	2.0.10.242	2.0.10.242	09-16-2019	2019-09-16 02:21:03	10:21:03	female	2.0.10.147	179	Catch.bmp	1903-04-11	0		0	0	465902	0		0	0	NULL	NULL	NULL	High	run1	1	List2	A_T.wav	A_T	1	1	0	1	465752	150	1	679	466431
Exp3	9	Exp3-9-1	59.937	1.0.0.147	1	right	fengxue	1325474619	2.0.10.242	2.0.10.242	09-16-2019	2019-09-16 02:21:03	10:21:03	female	2.0.10.147	180	Catch.bmp	1903-12-14	0		0	0	468255	0		0	0	NULL	NULL	NULL	High	run1		List2	A_S.wav	A_S	0		0	1	468105	150		0	0
Exp3	9	Exp3-9-1	59.937	1.0.0.147	1	right	fengxue	1325474619	2.0.10.242	2.0.10.242	09-16-2019	2019-09-16 02:21:03	10:21:03	female	2.0.10.147	181	Catch.bmp	1902-06-27	0		0	1	470908	0		0	0	NULL	NULL	NULL	High	run1		List2	A_S.wav	A_S	0		1	1	470757	151		0	0
Exp3	9	Exp3-9-1	59.937	1.0.0.147	1	right	fengxue	1325474619	2.0.10.242	2.0.10.242	09-16-2019	2019-09-16 02:21:03	10:21:03	female	2.0.10.147	182	Red_C_2.bmp	1903-05-19	0		1	0	473026	0		0	0	NULL	NULL	NULL	High	run1	1	List2	A_T.wav	AV_T	1	1	0	1	472876	150	1	482	473358
Exp3	9	Exp3-9-1	59.937	1.0.0.147	1	right	fengxue	1325474619	2.0.10.242	2.0.10.242	09-16-2019	2019-09-16 02:21:03	10:21:03	female	2.0.10.147	183	Blue_C_2.bmp	1902-11-17	0		0	0	475412	0		0	0	NULL	NULL	NULL	High	run1		List2	A_S.wav	AV_S	0		0	1	475262	150		0	0
Exp3	9	Exp3-9-1	59.937	1.0.0.147	1	right	fengxue	1325474619	2.0.10.242	2.0.10.242	09-16-2019	2019-09-16 02:21:03	10:21:03	female	2.0.10.147	184	Blue_S_2.bmp	1902-11-01	0		0	0	477698	0		0	0	NULL	NULL	NULL	High	run1	1	List2	A_T.wav	AV_T	1	1	0	1	477548	150	1	530	478078
Exp3	9	Exp3-9-1	59.937	1.0.0.147	1	right	fengxue	1325474619	2.0.10.242	2.0.10.242	09-16-2019	2019-09-16 02:21:03	10:21:03	female	2.0.10.147	185	Red_C_2.bmp	1903-08-15	0		0	0	479884	0		0	0	NULL	NULL	NULL	High	run1	1	List2	Catch.wav	V_T	1	1	0	1	479734	150	1	624	480358
Exp3	9	Exp3-9-1	59.937	1.0.0.147	1	right	fengxue	1325474619	2.0.10.242	2.0.10.242	09-16-2019	2019-09-16 02:21:03	10:21:03	female	2.0.10.147	186	Blue_S_2.bmp	1904-05-14	0		0	1	482370	0		0	0	NULL	NULL	NULL	High	run1	1	List2	Catch.wav	V_T	1	1	1	1	482219	151	1	435	482654
Exp3	9	Exp3-9-1	59.937	1.0.0.147	1	right	fengxue	1325474619	2.0.10.242	2.0.10.242	09-16-2019	2019-09-16 02:21:03	10:21:03	female	2.0.10.147	187	Blue_C.bmp	1903-08-22	0		0	1	485123	0		0	0	NULL	NULL	NULL	High	run1		List2	A_S.wav	AV_S	0		1	1	484972	151		0	0
Exp3	9	Exp3-9-1	59.937	1.0.0.147	1	right	fengxue	1325474619	2.0.10.242	2.0.10.242	09-16-2019	2019-09-16 02:21:03	10:21:03	female	2.0.10.147	188	Red_C_2.bmp	1903-02-16	0		0	0	487675	0		0	0	NULL	NULL	NULL	High	run1	1	List2	A_T.wav	AV_T	1	1	0	1	487525	150	1	465	487990
Exp3	9	Exp3-9-1	59.937	1.0.0.147	1	right	fengxue	1325474619	2.0.10.242	2.0.10.242	09-16-2019	2019-09-16 02:21:03	10:21:03	female	2.0.10.147	189	Catch.bmp	1903-01-29	0		0	0	489978	0		0	0	NULL	NULL	NULL	High	run1	1	List2	A_T.wav	A_T	1	1	0	1	489828	150	1	1026	490854
Exp3	9	Exp3-9-1	59.937	1.0.0.147	1	right	fengxue	1325474619	2.0.10.242	2.0.10.242	09-16-2019	2019-09-16 02:21:03	10:21:03	female	2.0.10.147	190	Catch.bmp	1902-07-25	0		1	0	492263	0		0	0	NULL	NULL	NULL	High	run1		List2	A_S.wav	A_S	0		0	1	492113	150		0	0
Exp3	9	Exp3-9-1	59.937	1.0.0.147	1	right	fengxue	1325474619	2.0.10.242	2.0.10.242	09-16-2019	2019-09-16 02:21:03	10:21:03	female	2.0.10.147	191	Catch.bmp	1904-05-08	0		0	0	494416	0		0	0	NULL	NULL	NULL	High	run1		List2	A_S.wav	A_S	0		0	1	494266	150		0	0
Exp3	9	Exp3-9-1	59.937	1.0.0.147	1	right	fengxue	1325474619	2.0.10.242	2.0.10.242	09-16-2019	2019-09-16 02:21:03	10:21:03	female	2.0.10.147	192	Blue_S_2.bmp	1903-05-20	0		0	0	497219	0		0	0	NULL	NULL	NULL	High	run1	1	List2	Catch.wav	V_T	1	1	0	2	497069	150	1	873	497942
Exp3	9	Exp3-9-1	59.937	1.0.0.147	1	right	fengxue	1325474619	2.0.10.242	2.0.10.242	09-16-2019	2019-09-16 02:21:03	10:21:03	female	2.0.10.147	193	Blue_C.bmp	1903-07-21	0		0	1	499605	0		0	0	NULL	NULL	NULL	High	run1		List2	A_S.wav	AV_S	0		1	1	499454	151		0	0
Exp3	9	Exp3-9-1	59.937	1.0.0.147	1	right	fengxue	1325474619	2.0.10.242	2.0.10.242	09-16-2019	2019-09-16 02:21:03	10:21:03	female	2.0.10.147	194	Blue_S_2.bmp	1903-01-27	0		0	0	502107	0		0	0	NULL	NULL	NULL	High	run1	1	List2	Catch.wav	V_T	1	1	1	1	501957	150	1	786	502743
Exp3	9	Exp3-9-1	59.937	1.0.0.147	1	right	fengxue	1325474619	2.0.10.242	2.0.10.242	09-16-2019	2019-09-16 02:21:03	10:21:03	female	2.0.10.147	195	Red_C_2.bmp	1902-09-14	0		0	0	504393	0		0	0	NULL	NULL	NULL	High	run1	1	List2	Catch.wav	V_T	1	1	0	1	504243	150	1	602	504845
Exp3	9	Exp3-9-1	59.937	1.0.0.147	1	right	fengxue	1325474619	2.0.10.242	2.0.10.242	09-16-2019	2019-09-16 02:21:03	10:21:03	female	2.0.10.147	196	Red_C_2.bmp	1904-05-08	0		0	1	506529	0		0	0	NULL	NULL	NULL	High	run1	1	List2	A_T.wav	AV_T	1	1	1	1	506378	151	1	667	507045
Exp3	9	Exp3-9-1	59.937	1.0.0.147	1	right	fengxue	1325474619	2.0.10.242	2.0.10.242	09-16-2019	2019-09-16 02:21:03	10:21:03	female	2.0.10.147	197	Red_S_2.bmp	1902-10-06	0		1	0	509281	0		0	0	NULL	NULL	NULL	High	run1		List2	Catch.wav	V_S	0		1	1	509131	150		0	0
Exp3	9	Exp3-9-1	59.937	1.0.0.147	1	right	fengxue	1325474619	2.0.10.242	2.0.10.242	09-16-2019	2019-09-16 02:21:03	10:21:03	female	2.0.10.147	198	Blue_C_2.bmp	1902-06-16	0		0	0	511517	0		0	0	NULL	NULL	NULL	High	run1		List2	A_S.wav	AV_S	0		1	1	511367	150	1	710	512077
Exp3	9	Exp3-9-1	59.937	1.0.0.147	1	right	fengxue	1325474619	2.0.10.242	2.0.10.242	09-16-2019	2019-09-16 02:21:03	10:21:03	female	2.0.10.147	199	Red_C_2.bmp	1902-06-18	0		0	0	513569	0		0	0	NULL	NULL	NULL	High	run1	1	List2	A_T.wav	AV_T	1	1	0	1	513419	150	1	666	514085
Exp3	9	Exp3-9-1	59.937	1.0.0.147	1	right	fengxue	1325474619	2.0.10.242	2.0.10.242	09-16-2019	2019-09-16 02:21:03	10:21:03	female	2.0.10.147	200	Catch.bmp	1902-03-25	0		1	0	515621	0		0	0	NULL	NULL	NULL	High	run1	1	List2	A_T.wav	A_T	1	1	0	1	515471	150	1	830	516301
Exp3	9	Exp3-9-1	59.937	1.0.0.147	1	right	fengxue	1325474619	2.0.10.242	2.0.10.242	09-16-2019	2019-09-16 02:21:03	10:21:03	female	2.0.10.147	201	Red_C.bmp	1903-09-12	0		0	0	517590	0		0	0	NULL	NULL	NULL	High	run1		List2	Catch.wav	V_S	0		1	1	517440	150		0	0
Exp3	9	Exp3-9-1	59.937	1.0.0.147	1	right	fengxue	1325474619	2.0.10.242	2.0.10.242	09-16-2019	2019-09-16 02:21:03	10:21:03	female	2.0.10.147	202	Blue_S_2.bmp	1902-11-26	0		0	1	520160	0		0	0	NULL	NULL	NULL	High	run1	1	List2	Catch.wav	V_T	1	1	1	1	520009	151	1	445	520454
Exp3	9	Exp3-9-1	59.937	1.0.0.147	1	right	fengxue	1325474619	2.0.10.242	2.0.10.242	09-16-2019	2019-09-16 02:21:03	10:21:03	female	2.0.10.147	203	Catch.bmp	1902-12-29	0		0	1	522379	0		0	0	NULL	NULL	NULL	High	run1		List2	A_S.wav	A_S	0		1	1	522228	151		0	0
Exp3	9	Exp3-9-1	59.937	1.0.0.147	1	right	fengxue	1325474619	2.0.10.242	2.0.10.242	09-16-2019	2019-09-16 02:21:03	10:21:03	female	2.0.10.147	204	Red_C.bmp	1902-05-20	0		0	0	524681	0		0	0	NULL	NULL	NULL	High	run1		List2	A_S.wav	AV_S	0		0	1	524531	150		0	0
Exp3	9	Exp3-9-1	59.937	1.0.0.147	1	right	fengxue	1325474619	2.0.10.242	2.0.10.242	09-16-2019	2019-09-16 02:21:03	10:21:03	female	2.0.10.147	205	Blue_S_2.bmp	1902-10-10	0		0	1	526767	0		0	0	NULL	NULL	NULL	High	run1	1	List2	Catch.wav	V_T	1	1	1	1	526616	151	1	622	527238
Exp3	9	Exp3-9-1	59.937	1.0.0.147	1	right	fengxue	1325474619	2.0.10.242	2.0.10.242	09-16-2019	2019-09-16 02:21:03	10:21:03	female	2.0.10.147	206	Catch.bmp	1903-05-26	0		0	1	528936	0		0	0	NULL	NULL	NULL	High	run1	1	List2	A_T.wav	A_T	1	1	1	1	528785	151	1	908	529693
Exp3	9	Exp3-9-1	59.937	1.0.0.147	1	right	fengxue	1325474619	2.0.10.242	2.0.10.242	09-16-2019	2019-09-16 02:21:03	10:21:03	female	2.0.10.147	207	Catch.bmp	1903-04-16	0		0	0	531338	0		0	0	NULL	NULL	NULL	High	run1	1	List2	A_T.wav	A_T	1	1	0	1	531188	150	1	449	531637
Exp3	9	Exp3-9-1	59.937	1.0.0.147	1	right	fengxue	1325474619	2.0.10.242	2.0.10.242	09-16-2019	2019-09-16 02:21:03	10:21:03	female	2.0.10.147	208	Red_C_2.bmp	1902-11-09	0		0	1	533691	0		0	0	NULL	NULL	NULL	High	run1	1	List2	Catch.wav	V_T	1	1	1	1	533540	151	1	545	534085
Exp3	9	Exp3-9-1	59.937	1.0.0.147	1	right	fengxue	1325474619	2.0.10.242	2.0.10.242	09-16-2019	2019-09-16 02:21:03	10:21:03	female	2.0.10.147	209	Red_C_2.bmp	1903-04-26	0		0	0	535893	0		0	0	NULL	NULL	NULL	High	run1	1	List2	Catch.wav	V_T	1	1	0	1	535743	150	1	526	536269
Exp3	9	Exp3-9-1	59.937	1.0.0.147	1	right	fengxue	1325474619	2.0.10.242	2.0.10.242	09-16-2019	2019-09-16 02:21:03	10:21:03	female	2.0.10.147	210	Catch.bmp	1903-09-06	0		0	0	538262	0		0	0	NULL	NULL	NULL	High	run1	1	List2	A_T.wav	A_T	1	1	1	1	538112	150	1	765	538877
Exp3	9	Exp3-9-1	59.937	1.0.0.147	1	right	fengxue	1325474619	2.0.10.242	2.0.10.242	09-16-2019	2019-09-16 02:21:03	10:21:03	female	2.0.10.147	211	Blue_S_2.bmp	1902-05-18	0		0	0	540765	0		0	0	NULL	NULL	NULL	High	run1	1	List2	Catch.wav	V_T	1	1	0	2	540615	150	1	623	541238
Exp3	9	Exp3-9-1	59.937	1.0.0.147	1	right	fengxue	1325474619	2.0.10.242	2.0.10.242	09-16-2019	2019-09-16 02:21:03	10:21:03	female	2.0.10.147	212	Blue_S_2.bmp	1902-08-02	0		1	0	542783	0		0	0	NULL	NULL	NULL	High	run1	1	List2	A_T.wav	AV_T	1	1	1	1	542633	150	1	892	543525
Exp3	9	Exp3-9-1	59.937	1.0.0.147	1	right	fengxue	1325474619	2.0.10.242	2.0.10.242	09-16-2019	2019-09-16 02:21:03	10:21:03	female	2.0.10.147	213	Red_C.bmp	1902-04-07	0		0	0	544886	0		0	0	NULL	NULL	NULL	High	run1		List2	A_S.wav	AV_S	0		0	2	544736	150		0	0
Exp3	9	Exp3-9-1	59.937	1.0.0.147	1	right	fengxue	1325474619	2.0.10.242	2.0.10.242	09-16-2019	2019-09-16 02:21:03	10:21:03	female	2.0.10.147	214	Red_S.bmp	1903-01-06	0		0	0	546921	0		0	0	NULL	NULL	NULL	High	run1		List2	A_S.wav	AV_S	0		0	1	546771	150		0	0
Exp3	9	Exp3-9-1	59.937	1.0.0.147	1	right	fengxue	1325474619	2.0.10.242	2.0.10.242	09-16-2019	2019-09-16 02:21:03	10:21:03	female	2.0.10.147	215	Red_C_2.bmp	1903-05-09	0		0	1	549224	0		0	0	NULL	NULL	NULL	High	run1	1	List2	Catch.wav	V_T	1	1	1	1	549073	151	1	388	549461
Exp3	9	Exp3-9-1	59.937	1.0.0.147	1	right	fengxue	1325474619	2.0.10.242	2.0.10.242	09-16-2019	2019-09-16 02:21:03	10:21:03	female	2.0.10.147	216	Catch.bmp	1902-08-19	0		0	1	551610	0		0	0	NULL	NULL	NULL	High	run1	1	List2	A_T.wav	A_T	1	1	1	1	551459	151	1	1074	552533
Exp3	9	Exp3-9-1	59.937	1.0.0.147	1	right	fengxue	1325474619	2.0.10.242	2.0.10.242	09-16-2019	2019-09-16 02:21:03	10:21:03	female	2.0.10.147	217	Red_C_2.bmp	1902-07-02	0		0	0	553745	0		0	0	NULL	NULL	NULL	High	run1	1	List2	Catch.wav	V_T	1	1	0	1	553595	150	1	635	554230
Exp3	9	Exp3-9-1	59.937	1.0.0.147	1	right	fengxue	1325474619	2.0.10.242	2.0.10.242	09-16-2019	2019-09-16 02:21:03	10:21:03	female	2.0.10.147	218	Red_C_2.bmp	1902-05-18	0		0	0	555814	0		0	0	NULL	NULL	NULL	High	run1	1	List2	Catch.wav	V_T	1	1	0	1	555664	150	1	501	556165
Exp3	9	Exp3-9-1	59.937	1.0.0.147	1	right	fengxue	1325474619	2.0.10.242	2.0.10.242	09-16-2019	2019-09-16 02:21:03	10:21:03	female	2.0.10.147	219	Blue_S_2.bmp	1904-05-05	0		0	0	557833	0		0	0	NULL	NULL	NULL	High	run1	1	List2	Catch.wav	V_T	1	1	0	1	557683	150	1	698	558381
Exp3	9	Exp3-9-1	59.937	1.0.0.147	1	right	fengxue	1325474619	2.0.10.242	2.0.10.242	09-16-2019	2019-09-16 02:21:03	10:21:03	female	2.0.10.147	220	Blue_S_2.bmp	1904-04-20	0		0	0	560569	0		0	0	NULL	NULL	NULL	High	run1	1	List2	A_T.wav	AV_T	1	1	1	1	560419	150	1	530	560949
Exp3	9	Exp3-9-1	59.937	1.0.0.147	1	right	fengxue	1325474619	2.0.10.242	2.0.10.242	09-16-2019	2019-09-16 02:21:03	10:21:03	female	2.0.10.147	221	Catch.bmp	1904-01-18	0		0	1	563289	0		0	0	NULL	NULL	NULL	High	run1		List2	A_S.wav	A_S	0		0	1	563138	151		0	0
Exp3	9	Exp3-9-1	59.937	1.0.0.147	1	right	fengxue	1325474619	2.0.10.242	2.0.10.242	09-16-2019	2019-09-16 02:21:03	10:21:03	female	2.0.10.147	222	Blue_S_2.bmp	1904-03-26	0		0	0	565991	0		0	0	NULL	NULL	NULL	High	run1	1	List2	Catch.wav	V_T	1	1	1	1	565841	150	1	868	566709
Exp3	9	Exp3-9-1	59.937	1.0.0.147	1	right	fengxue	1325474619	2.0.10.242	2.0.10.242	09-16-2019	2019-09-16 02:21:03	10:21:03	female	2.0.10.147	223	Red_C_2.bmp	1903-01-09	0		0	0	568694	0		0	0	NULL	NULL	NULL	High	run1	1	List2	Catch.wav	V_T	1	1	0	1	568544	150	1	902	569446
Exp3	9	Exp3-9-1	59.937	1.0.0.147	1	right	fengxue	1325474619	2.0.10.242	2.0.10.242	09-16-2019	2019-09-16 02:21:03	10:21:03	female	2.0.10.147	224	Catch.bmp	1903-01-09	0		0	1	570947	0		0	0	NULL	NULL	NULL	High	run1	1	List2	A_T.wav	A_T	0		1	1	570796	151		0	0
Exp3	9	Exp3-9-1	59.937	1.0.0.147	1	right	fengxue	1325474619	2.0.10.242	2.0.10.242	09-16-2019	2019-09-16 02:21:03	10:21:03	female	2.0.10.147	225	Red_C.bmp	1902-07-07	0		0	0	573266	0		0	0	NULL	NULL	NULL	High	run1		List2	A_S.wav	AV_S	0		0	1	573116	150		0	0
Exp3	9	Exp3-9-1	59.937	1.0.0.147	1	right	fengxue	1325474619	2.0.10.242	2.0.10.242	09-16-2019	2019-09-16 02:21:03	10:21:03	female	2.0.10.147	226	Catch.bmp	1902-08-25	0		0	0	575401	0		0	0	NULL	NULL	NULL	High	run1	1	List2	A_T.wav	A_T	1	1	0	1	575251	150	1	1098	576349
Exp3	9	Exp3-9-1	59.937	1.0.0.147	1	right	fengxue	1325474619	2.0.10.242	2.0.10.242	09-16-2019	2019-09-16 02:21:03	10:21:03	female	2.0.10.147	227	Red_C.bmp	1902-04-09	0		0	1	577554	0		0	0	NULL	NULL	NULL	High	run1		List2	A_S.wav	AV_S	0		1	1	577403	151		0	0
Exp3	9	Exp3-9-1	59.937	1.0.0.147	1	right	fengxue	1325474619	2.0.10.242	2.0.10.242	09-16-2019	2019-09-16 02:21:03	10:21:03	female	2.0.10.147	228	Catch.bmp	1904-03-09	0		0	0	579606	0		0	0	NULL	NULL	NULL	High	run1	1	List2	A_T.wav	A_T	1	1	0	1	579456	150	1	965	580421
Exp3	9	Exp3-9-1	59.937	1.0.0.147	1	right	fengxue	1325474619	2.0.10.242	2.0.10.242	09-16-2019	2019-09-16 02:21:03	10:21:03	female	2.0.10.147	229	Red_S.bmp	1903-11-29	0		0	0	582292	0		0	0	NULL	NULL	NULL	High	run1		List2	Catch.wav	V_S	0		0	1	582142	150		0	0
Exp3	9	Exp3-9-1	59.937	1.0.0.147	1	right	fengxue	1325474619	2.0.10.242	2.0.10.242	09-16-2019	2019-09-16 02:21:03	10:21:03	female	2.0.10.147	230	Red_C_2.bmp	1903-05-24	0		0	0	584945	0		0	0	NULL	NULL	NULL	High	run1	1	List2	Catch.wav	V_T	1	1	0	1	584795	150	1	746	585541
Exp3	9	Exp3-9-1	59.937	1.0.0.147	1	right	fengxue	1325474619	2.0.10.242	2.0.10.242	09-16-2019	2019-09-16 02:21:03	10:21:03	female	2.0.10.147	231	Catch.bmp	1903-04-22	0		0	0	587347	0		0	0	NULL	NULL	NULL	High	run1	1	List2	A_T.wav	A_T	1	1	1	1	587197	150	1	953	588150
Exp3	9	Exp3-9-1	59.937	1.0.0.147	1	right	fengxue	1325474619	2.0.10.242	2.0.10.242	09-16-2019	2019-09-16 02:21:03	10:21:03	female	2.0.10.147	232	Red_C_2.bmp	1904-01-02	0		1	0	589716	0		0	0	NULL	NULL	NULL	High	run1	1	List2	Catch.wav	V_T	1	1	1	1	589566	150	1	759	590325
Exp3	9	Exp3-9-1	59.937	1.0.0.147	1	right	fengxue	1325474619	2.0.10.242	2.0.10.242	09-16-2019	2019-09-16 02:21:03	10:21:03	female	2.0.10.147	233	Catch.bmp	1904-01-08	0		0	0	592336	0		0	0	NULL	NULL	NULL	High	run1	1	List2	A_T.wav	A_T	1	1	1	1	592186	150	1	1116	593302
Exp3	9	Exp3-9-1	59.937	1.0.0.147	1	right	fengxue	1325474619	2.0.10.242	2.0.10.242	09-16-2019	2019-09-16 02:21:03	10:21:03	female	2.0.10.147	234	Catch.bmp	1904-01-25	0		0	0	594955	0		0	0	NULL	NULL	NULL	High	run1	1	List2	A_T.wav	A_T	1	1	0	1	594805	150	1	729	595534
Exp3	9	Exp3-9-1	59.937	1.0.0.147	1	right	fengxue	1325474619	2.0.10.242	2.0.10.242	09-16-2019	2019-09-16 02:21:03	10:21:03	female	2.0.10.147	235	Blue_S_2.bmp	1904-04-26	0		0	0	597591	0		0	0	NULL	NULL	NULL	High	run1	1	List2	Catch.wav	V_T	1	1	1	1	597441	150	1	797	598238
Exp3	9	Exp3-9-1	59.937	1.0.0.147	1	right	fengxue	1325474619	2.0.10.242	2.0.10.242	09-16-2019	2019-09-16 02:21:03	10:21:03	female	2.0.10.147	236	Red_C_2.bmp	1902-06-18	0		0	1	600328	0		0	0	NULL	NULL	NULL	High	run1	1	List2	Catch.wav	V_T	1	1	1	1	600177	151	1	364	600541
Exp3	9	Exp3-9-1	59.937	1.0.0.147	1	right	fengxue	1325474619	2.0.10.242	2.0.10.242	09-16-2019	2019-09-16 02:21:03	10:21:03	female	2.0.10.147	237	Red_S.bmp	1902-09-08	0		0	0	602380	0		0	0	NULL	NULL	NULL	High	run1		List2	Catch.wav	V_S	0		0	1	602230	150		0	0
Exp3	9	Exp3-9-1	59.937	1.0.0.147	1	right	fengxue	1325474619	2.0.10.242	2.0.10.242	09-16-2019	2019-09-16 02:21:03	10:21:03	female	2.0.10.147	238	Red_C_2.bmp	1903-04-07	0		0	0	604582	0		0	0	NULL	NULL	NULL	High	run1	1	List2	A_T.wav	AV_T	1	1	1	1	604432	150	1	437	604869
Exp3	9	Exp3-9-1	59.937	1.0.0.147	1	right	fengxue	1325474619	2.0.10.242	2.0.10.242	09-16-2019	2019-09-16 02:21:03	10:21:03	female	2.0.10.147	239	Catch.bmp	1904-02-26	0		0	1	606935	0		0	0	NULL	NULL	NULL	High	run1	1	List2	A_T.wav	A_T	1	1	1	1	606784	151	1	470	607254
Exp3	9	Exp3-9-1	59.937	1.0.0.147	1	right	fengxue	1325474619	2.0.10.242	2.0.10.242	09-16-2019	2019-09-16 02:21:03	10:21:03	female	2.0.10.147	240	Catch.bmp	1904-04-22	0		0	0	609604	0		0	0	NULL	NULL	NULL	High	run1	1	List2	A_T.wav	A_T	1	1	0	1	609454	150	1	495	609949
Exp3	9	Exp3-9-1	59.937	1.0.0.147	1	right	fengxue	1325474619	2.0.10.242	2.0.10.242	09-16-2019	2019-09-16 02:21:03	10:21:03	female	2.0.10.147	241	Red_C_2.bmp	1903-02-21	0		0	0	612340	0		0	0	NULL	NULL	NULL	High	run1	1	List2	Catch.wav	V_T	1	1	1	1	612190	150	1	319	612509
Exp3	9	Exp3-9-1	59.937	1.0.0.147	1	right	fengxue	1325474619	2.0.10.242	2.0.10.242	09-16-2019	2019-09-16 02:21:03	10:21:03	female	2.0.10.147	242	Red_C_2.bmp	1903-11-20	0		0	0	614643	0		0	0	NULL	NULL	NULL	High	run1	1	List2	A_T.wav	AV_T	1	1	0	1	614493	150	1	304	614797
Exp3	9	Exp3-9-1	59.937	1.0.0.147	1	right	fengxue	1325474619	2.0.10.242	2.0.10.242	09-16-2019	2019-09-16 02:21:03	10:21:03	female	2.0.10.147	243	Blue_S.bmp	1902-04-05	0		0	0	617212	0		0	0	NULL	NULL	NULL	High	run1		List2	Catch.wav	V_S	0		1	1	617062	150		0	0
Exp3	9	Exp3-9-1	59.937	1.0.0.147	1	right	fengxue	1325474619	2.0.10.242	2.0.10.242	09-16-2019	2019-09-16 02:21:03	10:21:03	female	2.0.10.147	244	Red_C_2.bmp	1903-12-05	0		0	0	619264	0		0	0	NULL	NULL	NULL	High	run1	1	List2	A_T.wav	AV_T	1	1	1	1	619114	150	1	371	619485
Exp3	9	Exp3-9-1	59.937	1.0.0.147	1	right	fengxue	1325474619	2.0.10.242	2.0.10.242	09-16-2019	2019-09-16 02:21:03	10:21:03	female	2.0.10.147	245	Red_C_2.bmp	1903-08-19	0		0	0	621850	0		0	0	NULL	NULL	NULL	High	run1	1	List2	Catch.wav	V_T	1	1	1	1	621700	150	1	457	622157
Exp3	9	Exp3-9-1	59.937	1.0.0.147	1	right	fengxue	1325474619	2.0.10.242	2.0.10.242	09-16-2019	2019-09-16 02:21:03	10:21:03	female	2.0.10.147	246	Red_C_2.bmp	1902-04-17	0		0	0	624336	0		0	0	NULL	NULL	NULL	High	run1	1	List2	Catch.wav	V_T	1	1	0	1	624186	150	1	451	624637
Exp3	9	Exp3-9-1	59.937	1.0.0.147	1	right	fengxue	1325474619	2.0.10.242	2.0.10.242	09-16-2019	2019-09-16 02:21:03	10:21:03	female	2.0.10.147	247	Catch.bmp	1903-06-08	0		0	0	626322	0		0	0	NULL	NULL	NULL	High	run1	1	List2	A_T.wav	A_T	1	1	0	1	626172	150	1	801	626973
Exp3	9	Exp3-9-1	59.937	1.0.0.147	1	right	fengxue	1325474619	2.0.10.242	2.0.10.242	09-16-2019	2019-09-16 02:21:03	10:21:03	female	2.0.10.147	248	Blue_C_2.bmp	1902-06-21	0		0	0	628724	0		0	0	NULL	NULL	NULL	High	run1		List2	A_S.wav	AV_S	0		0	1	628574	150	1	391	628965
Exp3	9	Exp3-9-1	59.937	1.0.0.147	1	right	fengxue	1325474619	2.0.10.242	2.0.10.242	09-16-2019	2019-09-16 02:21:03	10:21:03	female	2.0.10.147	249	Red_S_2.bmp	1903-02-26	0		1	0	630776	0		0	0	NULL	NULL	NULL	High	run1		List2	A_S.wav	AV_S	0		0	1	630626	150		0	0
Exp3	9	Exp3-9-1	59.937	1.0.0.147	1	right	fengxue	1325474619	2.0.10.242	2.0.10.242	09-16-2019	2019-09-16 02:21:03	10:21:03	female	2.0.10.147	250	Blue_S_2.bmp	1902-06-09	0		0	1	633146	0		0	0	NULL	NULL	NULL	High	run1	1	List2	Catch.wav	V_T	1	1	1	1	632995	151	1	818	633813
Exp3	9	Exp3-9-1	59.937	1.0.0.147	1	right	fengxue	1325474619	2.0.10.242	2.0.10.242	09-16-2019	2019-09-16 02:21:03	10:21:03	female	2.0.10.147	251	Red_C_2.bmp	1902-08-04	0		0	0	635198	0		0	0	NULL	NULL	NULL	High	run1	1	List2	Catch.wav	V_T	1	1	0	1	635048	150	1	389	635437
Exp3	9	Exp3-9-1	59.937	1.0.0.147	1	right	fengxue	1325474619	2.0.10.242	2.0.10.242	09-16-2019	2019-09-16 02:21:03	10:21:03	female	2.0.10.147	252	Red_C_2.bmp	1902-05-04	0		0	0	637300	0		0	0	NULL	NULL	NULL	High	run1	1	List2	A_T.wav	AV_T	1	1	1	1	637150	150	1	711	637861
Exp3	9	Exp3-9-1	59.937	1.0.0.147	1	right	fengxue	1325474619	2.0.10.242	2.0.10.242	09-16-2019	2019-09-16 02:21:03	10:21:03	female	2.0.10.147	253	Blue_S_2.bmp	1902-05-17	0		0	0	639302	0		0	0	NULL	NULL	NULL	High	run1	1	List2	A_T.wav	AV_T	1	1	0	1	639152	150	1	693	639845
Exp3	9	Exp3-9-1	59.937	1.0.0.147	1	right	fengxue	1325474619	2.0.10.242	2.0.10.242	09-16-2019	2019-09-16 02:21:03	10:21:03	female	2.0.10.147	254	Red_C_2.bmp	1902-03-16	0		0	0	641321	0		0	0	NULL	NULL	NULL	High	run1	1	List2	A_T.wav	AV_T	1	1	0	1	641171	150	1	562	641733
Exp3	9	Exp3-9-1	59.937	1.0.0.147	1	right	fengxue	1325474619	2.0.10.242	2.0.10.242	09-16-2019	2019-09-16 02:21:03	10:21:03	female	2.0.10.147	255	Blue_S_2.bmp	1903-07-06	0		0	0	643290	0		0	0	NULL	NULL	NULL	High	run1	1	List2	Catch.wav	V_T	1	1	0	2	643140	150	1	545	643685
Exp3	9	Exp3-9-1	59.937	1.0.0.147	1	right	fengxue	1325474619	2.0.10.242	2.0.10.242	09-16-2019	2019-09-16 02:21:03	10:21:03	female	2.0.10.147	256	Red_C_2.bmp	1902-08-12	0		0	1	645726	0		0	0	NULL	NULL	NULL	High	run1	1	List2	A_T.wav	AV_T	1	1	1	1	645575	151	1	471	646046
Exp3	9	Exp3-9-1	59.937	1.0.0.147	1	right	fengxue	1325474619	2.0.10.242	2.0.10.242	09-16-2019	2019-09-16 02:21:03	10:21:03	female	2.0.10.147	257	Red_C_2.bmp	1903-04-30	0		0	0	647828	0		0	0	NULL	NULL	NULL	High	run1	1	List2	Catch.wav	V_T	1	1	0	1	647678	150	1	606	648284
Exp3	9	Exp3-9-1	59.937	1.0.0.147	1	right	fengxue	1325474619	2.0.10.242	2.0.10.242	09-16-2019	2019-09-16 02:21:03	10:21:03	female	2.0.10.147	258	Catch.bmp	1902-12-15	0		0	0	650197	0		0	0	NULL	NULL	NULL	High	run1	1	List2	A_T.wav	A_T	1	1	0	1	650047	150	1	925	650972
Exp3	9	Exp3-9-1	59.937	1.0.0.147	1	right	fengxue	1325474619	2.0.10.242	2.0.10.242	09-16-2019	2019-09-16 02:21:03	10:21:03	female	2.0.10.147	259	Blue_S_2.bmp	1902-09-04	0		0	0	652433	0		0	0	NULL	NULL	NULL	High	run1	1	List2	Catch.wav	V_T	1	1	0	2	652283	150	1	553	652836
Exp3	9	Exp3-9-1	59.937	1.0.0.147	1	right	fengxue	1325474619	2.0.10.242	2.0.10.242	09-16-2019	2019-09-16 02:21:03	10:21:03	female	2.0.10.147	260	Catch.bmp	1902-12-29	0		0	0	654568	0		0	0	NULL	NULL	NULL	High	run1		List2	A_S.wav	A_S	0		1	1	654418	150		0	0
