# Supplementary material for: Visual Perceptual Load Attenuates Age-Related Audiovisual Integration in an Audiovisual Discrimination Task
Source: Front Psychol. 2021 Sep 29;12:740221. doi: 10.3389/fpsyg.2021.740221 (PMC8511317; doi:10.3389/fpsyg.2021.740221)
Supplement: Supplementary file 1 [file Data_Sheet_1.ZIP › Export data/Group 1_Data_Younger/Exp3_High load/Subject_10.xlsx]

## Sheet: Sheet1
ExperimentName	Subject	DataFile.Basename	Display.RefreshRate	ExperimentVersion	Group	Handedness	Name	RandomSeed	RuntimeVersion	RuntimeVersionExpected	SessionDate	SessionStartDateTimeUtc	SessionTime	Sex	StudioVersion	Block	Image	ITI	ITI.ACC	ITI.CRESP	ITI.DurationError	ITI.OnsetDelay	ITI.OnsetTime	ITI.OnsetToOnsetTime	ITI.RESP	ITI.RT	ITI.RTTime	List1	List1.Cycle	List1.Sample	PercetualLoad	Procedure	Response	Running	Sound	StimulusType	Target.ACC	Target.CRESP	Target.DurationError	Target.OnsetDelay	Target.OnsetTime	Target.OnsetToOnsetTime	Target.RESP	Target.RT	Target.RTTime
Exp3	10	Exp3-10-1	59.937	1.0.0.148	1	right	huangfqiuchan	549295895	2.0.10.242	2.0.10.242	09-16-2019	2019-09-16 02:58:10	10:58:10	female	2.0.10.147	1	Red_C_2.bmp	1902-10-14	0		0	0	26653	0		0	0	16	1	1	High	Prac	1	List1	A_T.wav	AV_T	1	1	93	1	26503	150	1	452	26955
Exp3	10	Exp3-10-1	59.937	1.0.0.148	1	right	huangfqiuchan	549295895	2.0.10.242	2.0.10.242	09-16-2019	2019-09-16 02:58:10	10:58:10	female	2.0.10.147	2	Catch.bmp	1903-03-06	0		0	1	28822	0		0	0	9	1	2	High	Prac		List1	A_S.wav	A_S	0		1	1	28671	151		0	0
Exp3	10	Exp3-10-1	59.937	1.0.0.148	1	right	huangfqiuchan	549295895	2.0.10.242	2.0.10.242	09-16-2019	2019-09-16 02:58:10	10:58:10	female	2.0.10.147	3	Red_S.bmp	1903-03-09	0		0	0	31207	0		0	0	7	1	3	High	Prac		List1	Catch.wav	V_S	0		1	1	31057	150		0	0
Exp3	10	Exp3-10-1	59.937	1.0.0.148	1	right	huangfqiuchan	549295895	2.0.10.242	2.0.10.242	09-16-2019	2019-09-16 02:58:10	10:58:10	female	2.0.10.147	4	Blue_S_2.bmp	1902-04-04	0		0	0	33593	0		0	0	14	1	4	High	Prac	1	List1	A_T.wav	AV_T	1	1	1	1	33443	150	1	496	33939
Exp3	10	Exp3-10-1	59.937	1.0.0.148	1	right	huangfqiuchan	549295895	2.0.10.242	2.0.10.242	09-16-2019	2019-09-16 02:58:10	10:58:10	female	2.0.10.147	5	Blue_S_2.bmp	1903-10-14	0		0	0	35579	0		0	0	14	1	5	High	Prac	1	List1	A_T.wav	AV_T	1	1	0	2	35429	150	1	478	35907
Exp3	10	Exp3-10-1	59.937	1.0.0.148	1	right	huangfqiuchan	549295895	2.0.10.242	2.0.10.242	09-16-2019	2019-09-16 02:58:10	10:58:10	female	2.0.10.147	6	Catch.bmp	1903-04-25	0		0	0	38115	0		0	0	10	1	6	High	Prac	1	List1	A_T.wav	A_T	1	1	0	2	37965	150	1	766	38731
Exp3	10	Exp3-10-1	59.937	1.0.0.148	1	right	huangfqiuchan	549295895	2.0.10.242	2.0.10.242	09-16-2019	2019-09-16 02:58:10	10:58:10	female	2.0.10.147	7	Red_C_2.bmp	1903-03-14	0		0	0	40484	0		0	0	6	1	7	High	Prac	1	List1	Catch.wav	V_T	1	1	0	1	40334	150	1	469	40803
Exp3	10	Exp3-10-1	59.937	1.0.0.148	1	right	huangfqiuchan	549295895	2.0.10.242	2.0.10.242	09-16-2019	2019-09-16 02:58:10	10:58:10	female	2.0.10.147	8	Catch.bmp	1902-06-10	0		0	0	42803	0		0	0	10	1	8	High	Prac	1	List1	A_T.wav	A_T	0		1	1	42653	150		0	0
Exp3	10	Exp3-10-1	59.937	1.0.0.148	1	right	huangfqiuchan	549295895	2.0.10.242	2.0.10.242	09-16-2019	2019-09-16 02:58:10	10:58:10	female	2.0.10.147	9	Blue_C_2.bmp	1902-12-16	0		0	0	44922	0		0	0	2	1	9	High	Prac		List1	Catch.wav	V_S	0		1	1	44772	150	1	447	45219
Exp3	10	Exp3-10-1	59.937	1.0.0.148	1	right	huangfqiuchan	549295895	2.0.10.242	2.0.10.242	09-16-2019	2019-09-16 02:58:10	10:58:10	female	2.0.10.147	10	Blue_S.bmp	1904-01-03	0		0	1	47158	0		0	0	13	1	10	High	Prac		List1	A_S.wav	AV_S	0		1	1	47007	151		0	0
Exp3	10	Exp3-10-1	59.937	1.0.0.148	1	right	huangfqiuchan	549295895	2.0.10.242	2.0.10.242	09-16-2019	2019-09-16 02:58:10	10:58:10	female	2.0.10.147	11	Blue_S_2.bmp	1902-06-20	0		0	0	49827	0		0	0	14	1	11	High	Prac	1	List1	A_T.wav	AV_T	0		0	1	49677	150		0	0
Exp3	10	Exp3-10-1	59.937	1.0.0.148	1	right	huangfqiuchan	549295895	2.0.10.242	2.0.10.242	09-16-2019	2019-09-16 02:58:10	10:58:10	female	2.0.10.147	12	Catch.bmp	1902-10-30	0		0	0	51946	0		0	0	9	1	12	High	Prac		List1	A_S.wav	A_S	0		0	1	51796	150		0	0
Exp3	10	Exp3-10-1	59.937	1.0.0.148	1	right	huangfqiuchan	549295895	2.0.10.242	2.0.10.242	09-16-2019	2019-09-16 02:58:10	10:58:10	female	2.0.10.147	13	Catch.bmp	1903-12-02	0		0	0	54198	0		0	0	9	1	13	High	Prac		List1	A_S.wav	A_S	0		0	1	54048	150		0	0
Exp3	10	Exp3-10-1	59.937	1.0.0.148	1	right	huangfqiuchan	549295895	2.0.10.242	2.0.10.242	09-16-2019	2019-09-16 02:58:10	10:58:10	female	2.0.10.147	14	Red_C_2.bmp	1902-08-02	0		0	0	56851	0		0	0	16	1	14	High	Prac	1	List1	A_T.wav	AV_T	1	1	0	1	56701	150	1	686	57387
Exp3	10	Exp3-10-1	59.937	1.0.0.148	1	right	huangfqiuchan	549295895	2.0.10.242	2.0.10.242	09-16-2019	2019-09-16 02:58:10	10:58:10	female	2.0.10.147	15	Red_C_2.bmp	1904-01-12	0		0	0	58953	0		0	0	16	1	15	High	Prac	1	List1	A_T.wav	AV_T	1	1	0	1	58803	150	1	616	59419
Exp3	10	Exp3-10-1	59.937	1.0.0.148	1	right	huangfqiuchan	549295895	2.0.10.242	2.0.10.242	09-16-2019	2019-09-16 02:58:10	10:58:10	female	2.0.10.147	16	Red_S_2.bmp	1903-11-23	0		0	0	61573	0		0	0	18	1	16	High	Prac		List1	A_S.wav	AV_S	0		0	1	61423	150		0	0
Exp3	10	Exp3-10-1	59.937	1.0.0.148	1	right	huangfqiuchan	549295895	2.0.10.242	2.0.10.242	09-16-2019	2019-09-16 02:58:10	10:58:10	female	2.0.10.147	17	Red_C_2.bmp	1902-04-04	0		0	0	64209	0		0	0	6	1	17	High	Prac	1	List1	Catch.wav	V_T	1	1	0	1	64059	150	1	808	64867
Exp3	10	Exp3-10-1	59.937	1.0.0.148	1	right	huangfqiuchan	549295895	2.0.10.242	2.0.10.242	09-16-2019	2019-09-16 02:58:10	10:58:10	female	2.0.10.147	18	Catch.bmp	1902-09-17	0		0	0	66194	0		0	0	10	1	18	High	Prac	1	List1	A_T.wav	A_T	0		1	1	66044	150		0	0
Exp3	10	Exp3-10-1	59.937	1.0.0.148	1	right	huangfqiuchan	549295895	2.0.10.242	2.0.10.242	09-16-2019	2019-09-16 02:58:10	10:58:10	female	2.0.10.147	19	Catch.bmp	1903-03-06	0		0	0	68397	0		0	0	10	1	19	High	Prac	1	List1	A_T.wav	A_T	1	1	0	2	68247	150	1	292	68539
Exp3	10	Exp3-10-1	59.937	1.0.0.148	1	right	huangfqiuchan	549295895	2.0.10.242	2.0.10.242	09-16-2019	2019-09-16 02:58:10	10:58:10	female	2.0.10.147	20	Blue_S_2.bmp	1902-03-31	0		0	0	70716	0		0	0	14	1	20	High	Prac	1	List1	A_T.wav	AV_T	1	1	0	1	70566	150	1	893	71459
Exp3	10	Exp3-10-1	59.937	1.0.0.148	1	right	huangfqiuchan	549295895	2.0.10.242	2.0.10.242	09-16-2019	2019-09-16 02:58:10	10:58:10	female	2.0.10.147	21	Catch.bmp	1904-02-18	0		0	1	81194	0		0	0	NULL	NULL	NULL	High	run1	1	List2	A_T.wav	A_T	1	1	1	1	81043	151	1	904	81947
Exp3	10	Exp3-10-1	59.937	1.0.0.148	1	right	huangfqiuchan	549295895	2.0.10.242	2.0.10.242	09-16-2019	2019-09-16 02:58:10	10:58:10	female	2.0.10.147	22	Blue_C_2.bmp	1903-05-05	0		0	0	83863	0		0	0	NULL	NULL	NULL	High	run1		List2	A_S.wav	AV_S	0		0	1	83713	150		0	0
Exp3	10	Exp3-10-1	59.937	1.0.0.148	1	right	huangfqiuchan	549295895	2.0.10.242	2.0.10.242	09-16-2019	2019-09-16 02:58:10	10:58:10	female	2.0.10.147	23	Blue_S_2.bmp	1903-03-15	0		0	0	86299	0		0	0	NULL	NULL	NULL	High	run1	1	List2	Catch.wav	V_T	1	1	0	1	86149	150	1	638	86787
Exp3	10	Exp3-10-1	59.937	1.0.0.148	1	right	huangfqiuchan	549295895	2.0.10.242	2.0.10.242	09-16-2019	2019-09-16 02:58:10	10:58:10	female	2.0.10.147	24	Catch.bmp	1902-03-31	0		0	0	88618	0		0	0	NULL	NULL	NULL	High	run1	1	List2	A_T.wav	A_T	1	1	1	1	88468	150	1	790	89258
Exp3	10	Exp3-10-1	59.937	1.0.0.148	1	right	huangfqiuchan	549295895	2.0.10.242	2.0.10.242	09-16-2019	2019-09-16 02:58:10	10:58:10	female	2.0.10.147	25	Catch.bmp	1902-04-06	0		0	0	90587	0		0	0	NULL	NULL	NULL	High	run1		List2	A_S.wav	A_S	0		0	1	90437	150		0	0
Exp3	10	Exp3-10-1	59.937	1.0.0.148	1	right	huangfqiuchan	549295895	2.0.10.242	2.0.10.242	09-16-2019	2019-09-16 02:58:10	10:58:10	female	2.0.10.147	26	Red_C_2.bmp	1902-05-27	0		0	0	92639	0		0	0	NULL	NULL	NULL	High	run1	1	List2	Catch.wav	V_T	1	1	1	1	92489	150	1	482	92971
Exp3	10	Exp3-10-1	59.937	1.0.0.148	1	right	huangfqiuchan	549295895	2.0.10.242	2.0.10.242	09-16-2019	2019-09-16 02:58:10	10:58:10	female	2.0.10.147	27	Blue_S_2.bmp	1903-07-24	0		0	0	94674	0		0	0	NULL	NULL	NULL	High	run1	1	List2	A_T.wav	AV_T	1	1	1	1	94524	150	1	582	95106
Exp3	10	Exp3-10-1	59.937	1.0.0.148	1	right	huangfqiuchan	549295895	2.0.10.242	2.0.10.242	09-16-2019	2019-09-16 02:58:10	10:58:10	female	2.0.10.147	28	Red_C.bmp	1902-06-06	0		0	0	97127	0		0	0	NULL	NULL	NULL	High	run1		List2	A_S.wav	AV_S	0		0	1	96977	150		0	0
Exp3	10	Exp3-10-1	59.937	1.0.0.148	1	right	huangfqiuchan	549295895	2.0.10.242	2.0.10.242	09-16-2019	2019-09-16 02:58:10	10:58:10	female	2.0.10.147	29	Red_C.bmp	1904-03-08	0		0	0	99229	0		0	0	NULL	NULL	NULL	High	run1		List2	A_S.wav	AV_S	0		0	1	99079	150		0	0
Exp3	10	Exp3-10-1	59.937	1.0.0.148	1	right	huangfqiuchan	549295895	2.0.10.242	2.0.10.242	09-16-2019	2019-09-16 02:58:10	10:58:10	female	2.0.10.147	30	Blue_C.bmp	1904-04-11	0		0	0	101982	0		0	0	NULL	NULL	NULL	High	run1		List2	A_S.wav	AV_S	0		0	1	101832	150		0	0
Exp3	10	Exp3-10-1	59.937	1.0.0.148	1	right	huangfqiuchan	549295895	2.0.10.242	2.0.10.242	09-16-2019	2019-09-16 02:58:10	10:58:10	female	2.0.10.147	31	Red_C_2.bmp	1903-10-03	0		0	0	104752	0		0	0	NULL	NULL	NULL	High	run1	1	List2	Catch.wav	V_T	1	1	0	1	104602	150	1	664	105266
Exp3	10	Exp3-10-1	59.937	1.0.0.148	1	right	huangfqiuchan	549295895	2.0.10.242	2.0.10.242	09-16-2019	2019-09-16 02:58:10	10:58:10	female	2.0.10.147	32	Red_C.bmp	1902-12-28	0		0	0	107271	0		0	0	NULL	NULL	NULL	High	run1		List2	Catch.wav	V_S	0		0	1	107121	150		0	0
Exp3	10	Exp3-10-1	59.937	1.0.0.148	1	right	huangfqiuchan	549295895	2.0.10.242	2.0.10.242	09-16-2019	2019-09-16 02:58:10	10:58:10	female	2.0.10.147	33	Catch.bmp	1902-09-11	0		0	1	109574	0		0	0	NULL	NULL	NULL	High	run1	1	List2	A_T.wav	A_T	1	1	2	1	109423	151	1	907	110330
Exp3	10	Exp3-10-1	59.937	1.0.0.148	1	right	huangfqiuchan	549295895	2.0.10.242	2.0.10.242	09-16-2019	2019-09-16 02:58:10	10:58:10	female	2.0.10.147	34	Catch.bmp	1903-10-05	0		0	0	111709	0		0	0	NULL	NULL	NULL	High	run1	1	List2	A_T.wav	A_T	1	1	0	1	111559	150	1	1075	112634
Exp3	10	Exp3-10-1	59.937	1.0.0.148	1	right	huangfqiuchan	549295895	2.0.10.242	2.0.10.242	09-16-2019	2019-09-16 02:58:10	10:58:10	female	2.0.10.147	35	Red_C_2.bmp	1904-02-13	0		0	0	114245	0		0	0	NULL	NULL	NULL	High	run1	1	List2	Catch.wav	V_T	1	1	0	1	114095	150	1	452	114547
Exp3	10	Exp3-10-1	59.937	1.0.0.148	1	right	huangfqiuchan	549295895	2.0.10.242	2.0.10.242	09-16-2019	2019-09-16 02:58:10	10:58:10	female	2.0.10.147	36	Catch.bmp	1902-06-04	0		0	0	116898	0		0	0	NULL	NULL	NULL	High	run1	1	List2	A_T.wav	A_T	1	1	1	1	116748	150	1	750	117498
Exp3	10	Exp3-10-1	59.937	1.0.0.148	1	right	huangfqiuchan	549295895	2.0.10.242	2.0.10.242	09-16-2019	2019-09-16 02:58:10	10:58:10	female	2.0.10.147	37	Catch.bmp	1902-10-05	0		0	0	118933	0		0	0	NULL	NULL	NULL	High	run1	1	List2	A_T.wav	A_T	1	1	0	1	118783	150	1	675	119458
Exp3	10	Exp3-10-1	59.937	1.0.0.148	1	right	huangfqiuchan	549295895	2.0.10.242	2.0.10.242	09-16-2019	2019-09-16 02:58:10	10:58:10	female	2.0.10.147	38	Red_C_2.bmp	1902-05-28	0		0	0	121102	0		0	0	NULL	NULL	NULL	High	run1	1	List2	A_T.wav	AV_T	1	1	0	1	120952	150	1	802	121754
Exp3	10	Exp3-10-1	59.937	1.0.0.148	1	right	huangfqiuchan	549295895	2.0.10.242	2.0.10.242	09-16-2019	2019-09-16 02:58:10	10:58:10	female	2.0.10.147	39	Catch.bmp	1902-09-25	0		0	0	123138	0		0	0	NULL	NULL	NULL	High	run1	1	List2	A_T.wav	A_T	1	1	0	1	122988	150	1	1022	124010
Exp3	10	Exp3-10-1	59.937	1.0.0.148	1	right	huangfqiuchan	549295895	2.0.10.242	2.0.10.242	09-16-2019	2019-09-16 02:58:10	10:58:10	female	2.0.10.147	40	Red_C.bmp	1904-02-19	0		0	0	125290	0		0	0	NULL	NULL	NULL	High	run1		List2	Catch.wav	V_S	0		1	1	125140	150		0	0
Exp3	10	Exp3-10-1	59.937	1.0.0.148	1	right	huangfqiuchan	549295895	2.0.10.242	2.0.10.242	09-16-2019	2019-09-16 02:58:10	10:58:10	female	2.0.10.147	41	Red_C_2.bmp	1904-03-01	0		0	0	128010	0		0	0	NULL	NULL	NULL	High	run1	1	List2	Catch.wav	V_T	1	1	0	2	127860	150	1	678	128538
Exp3	10	Exp3-10-1	59.937	1.0.0.148	1	right	huangfqiuchan	549295895	2.0.10.242	2.0.10.242	09-16-2019	2019-09-16 02:58:10	10:58:10	female	2.0.10.147	42	Catch.bmp	1903-07-15	0		0	0	130679	0		0	0	NULL	NULL	NULL	High	run1	1	List2	A_T.wav	A_T	1	1	1	1	130529	150	1	842	131371
Exp3	10	Exp3-10-1	59.937	1.0.0.148	1	right	huangfqiuchan	549295895	2.0.10.242	2.0.10.242	09-16-2019	2019-09-16 02:58:10	10:58:10	female	2.0.10.147	43	Catch.bmp	1903-01-12	0		0	0	133132	0		0	0	NULL	NULL	NULL	High	run1		List2	A_S.wav	A_S	0		0	1	132982	150		0	0
Exp3	10	Exp3-10-1	59.937	1.0.0.148	1	right	huangfqiuchan	549295895	2.0.10.242	2.0.10.242	09-16-2019	2019-09-16 02:58:10	10:58:10	female	2.0.10.147	44	Catch.bmp	1904-01-24	0		0	0	135451	0		0	0	NULL	NULL	NULL	High	run1	1	List2	A_T.wav	A_T	1	1	0	1	135301	150	1	821	136122
Exp3	10	Exp3-10-1	59.937	1.0.0.148	1	right	huangfqiuchan	549295895	2.0.10.242	2.0.10.242	09-16-2019	2019-09-16 02:58:10	10:58:10	female	2.0.10.147	45	Blue_S_2.bmp	1902-07-18	0		0	0	138087	0		0	0	NULL	NULL	NULL	High	run1	1	List2	Catch.wav	V_T	1	1	0	1	137937	150	1	633	138570
Exp3	10	Exp3-10-1	59.937	1.0.0.148	1	right	huangfqiuchan	549295895	2.0.10.242	2.0.10.242	09-16-2019	2019-09-16 02:58:10	10:58:10	female	2.0.10.147	46	Red_C_2.bmp	1903-11-09	0		1	0	140172	0		0	0	NULL	NULL	NULL	High	run1	1	List2	Catch.wav	V_T	1	1	1	1	140022	150	1	525	140547
Exp3	10	Exp3-10-1	59.937	1.0.0.148	1	right	huangfqiuchan	549295895	2.0.10.242	2.0.10.242	09-16-2019	2019-09-16 02:58:10	10:58:10	female	2.0.10.147	47	Catch.bmp	1904-05-14	0		0	0	142742	0		0	0	NULL	NULL	NULL	High	run1	1	List2	A_T.wav	A_T	1	1	1	1	142592	150	1	586	143178
Exp3	10	Exp3-10-1	59.937	1.0.0.148	1	right	huangfqiuchan	549295895	2.0.10.242	2.0.10.242	09-16-2019	2019-09-16 02:58:10	10:58:10	female	2.0.10.147	48	Blue_C_2.bmp	1903-04-29	0		0	0	145495	0		0	0	NULL	NULL	NULL	High	run1		List2	Catch.wav	V_S	0		0	1	145345	150		0	0
Exp3	10	Exp3-10-1	59.937	1.0.0.148	1	right	huangfqiuchan	549295895	2.0.10.242	2.0.10.242	09-16-2019	2019-09-16 02:58:10	10:58:10	female	2.0.10.147	49	Red_C_2.bmp	1902-11-05	0		0	0	147931	0		0	0	NULL	NULL	NULL	High	run1	1	List2	Catch.wav	V_T	1	1	0	1	147781	150	1	621	148402
Exp3	10	Exp3-10-1	59.937	1.0.0.148	1	right	huangfqiuchan	549295895	2.0.10.242	2.0.10.242	09-16-2019	2019-09-16 02:58:10	10:58:10	female	2.0.10.147	50	Blue_S_2.bmp	1903-02-02	0		0	0	150133	0		0	0	NULL	NULL	NULL	High	run1	1	List2	Catch.wav	V_T	1	1	0	1	149983	150	1	611	150594
Exp3	10	Exp3-10-1	59.937	1.0.0.148	1	right	huangfqiuchan	549295895	2.0.10.242	2.0.10.242	09-16-2019	2019-09-16 02:58:10	10:58:10	female	2.0.10.147	51	Catch.bmp	1903-08-19	0		0	0	152419	0		0	0	NULL	NULL	NULL	High	run1	1	List2	A_T.wav	A_T	1	1	0	1	152269	150	1	910	153179
Exp3	10	Exp3-10-1	59.937	1.0.0.148	1	right	huangfqiuchan	549295895	2.0.10.242	2.0.10.242	09-16-2019	2019-09-16 02:58:10	10:58:10	female	2.0.10.147	52	Catch.bmp	1904-04-22	0		0	0	154905	0		0	0	NULL	NULL	NULL	High	run1		List2	A_S.wav	A_S	0		0	1	154755	150		0	0
Exp3	10	Exp3-10-1	59.937	1.0.0.148	1	right	huangfqiuchan	549295895	2.0.10.242	2.0.10.242	09-16-2019	2019-09-16 02:58:10	10:58:10	female	2.0.10.147	53	Catch.bmp	1902-06-04	0		0	0	157708	0		0	0	NULL	NULL	NULL	High	run1	1	List2	A_T.wav	A_T	1	1	0	1	157558	150	1	788	158346
Exp3	10	Exp3-10-1	59.937	1.0.0.148	1	right	huangfqiuchan	549295895	2.0.10.242	2.0.10.242	09-16-2019	2019-09-16 02:58:10	10:58:10	female	2.0.10.147	54	Red_C_2.bmp	1903-04-23	0		0	0	159743	0		0	0	NULL	NULL	NULL	High	run1	1	List2	Catch.wav	V_T	1	1	1	1	159593	150	1	553	160146
Exp3	10	Exp3-10-1	59.937	1.0.0.148	1	right	huangfqiuchan	549295895	2.0.10.242	2.0.10.242	09-16-2019	2019-09-16 02:58:10	10:58:10	female	2.0.10.147	55	Catch.bmp	1904-03-12	0		0	0	162112	0		0	0	NULL	NULL	NULL	High	run1	1	List2	A_T.wav	A_T	1	1	1	1	161962	150	1	953	162915
Exp3	10	Exp3-10-1	59.937	1.0.0.148	1	right	huangfqiuchan	549295895	2.0.10.242	2.0.10.242	09-16-2019	2019-09-16 02:58:10	10:58:10	female	2.0.10.147	56	Red_C_2.bmp	1903-11-05	0		0	1	164799	0		0	0	NULL	NULL	NULL	High	run1	1	List2	Catch.wav	V_T	1	1	1	1	164648	151	1	938	165586
Exp3	10	Exp3-10-1	59.937	1.0.0.148	1	right	huangfqiuchan	549295895	2.0.10.242	2.0.10.242	09-16-2019	2019-09-16 02:58:10	10:58:10	female	2.0.10.147	57	Catch.bmp	1902-11-22	0		0	0	167351	0		0	0	NULL	NULL	NULL	High	run1		List2	A_S.wav	A_S	0		1	1	167201	150		0	0
Exp3	10	Exp3-10-1	59.937	1.0.0.148	1	right	huangfqiuchan	549295895	2.0.10.242	2.0.10.242	09-16-2019	2019-09-16 02:58:10	10:58:10	female	2.0.10.147	58	Blue_S_2.bmp	1903-02-20	0		0	0	169620	0		0	0	NULL	NULL	NULL	High	run1	1	List2	A_T.wav	AV_T	1	1	0	1	169470	150	1	580	170050
Exp3	10	Exp3-10-1	59.937	1.0.0.148	1	right	huangfqiuchan	549295895	2.0.10.242	2.0.10.242	09-16-2019	2019-09-16 02:58:10	10:58:10	female	2.0.10.147	59	Catch.bmp	1903-10-08	0		0	0	171923	0		0	0	NULL	NULL	NULL	High	run1	1	List2	A_T.wav	A_T	1	1	0	1	171773	150	1	461	172234
Exp3	10	Exp3-10-1	59.937	1.0.0.148	1	right	huangfqiuchan	549295895	2.0.10.242	2.0.10.242	09-16-2019	2019-09-16 02:58:10	10:58:10	female	2.0.10.147	60	Red_C_2.bmp	1902-09-15	0		0	0	174459	0		0	0	NULL	NULL	NULL	High	run1	1	List2	Catch.wav	V_T	1	1	0	1	174309	150	1	461	174770
Exp3	10	Exp3-10-1	59.937	1.0.0.148	1	right	huangfqiuchan	549295895	2.0.10.242	2.0.10.242	09-16-2019	2019-09-16 02:58:10	10:58:10	female	2.0.10.147	61	Blue_S_2.bmp	1903-08-26	0		0	0	176611	0		0	0	NULL	NULL	NULL	High	run1	1	List2	Catch.wav	V_T	1	1	0	1	176461	150	1	517	176978
Exp3	10	Exp3-10-1	59.937	1.0.0.148	1	right	huangfqiuchan	549295895	2.0.10.242	2.0.10.242	09-16-2019	2019-09-16 02:58:10	10:58:10	female	2.0.10.147	62	Red_S_2.bmp	1903-07-16	0		0	0	179097	0		0	0	NULL	NULL	NULL	High	run1		List2	A_S.wav	AV_S	0		1	1	178947	150		0	0
Exp3	10	Exp3-10-1	59.937	1.0.0.148	1	right	huangfqiuchan	549295895	2.0.10.242	2.0.10.242	09-16-2019	2019-09-16 02:58:10	10:58:10	female	2.0.10.147	63	Blue_S_2.bmp	1902-12-13	0		0	1	181600	0		0	0	NULL	NULL	NULL	High	run1	1	List2	A_T.wav	AV_T	1	1	1	1	181449	151	1	409	181858
Exp3	10	Exp3-10-1	59.937	1.0.0.148	1	right	huangfqiuchan	549295895	2.0.10.242	2.0.10.242	09-16-2019	2019-09-16 02:58:10	10:58:10	female	2.0.10.147	64	Catch.bmp	1904-03-10	0		0	0	183835	0		0	0	NULL	NULL	NULL	High	run1		List2	A_S.wav	A_S	0		0	1	183685	150		0	0
Exp3	10	Exp3-10-1	59.937	1.0.0.148	1	right	huangfqiuchan	549295895	2.0.10.242	2.0.10.242	09-16-2019	2019-09-16 02:58:10	10:58:10	female	2.0.10.147	65	Red_C_2.bmp	1902-12-08	0		0	1	186572	0		0	0	NULL	NULL	NULL	High	run1	1	List2	Catch.wav	V_T	1	1	1	1	186421	151	1	406	186827
Exp3	10	Exp3-10-1	59.937	1.0.0.148	1	right	huangfqiuchan	549295895	2.0.10.242	2.0.10.242	09-16-2019	2019-09-16 02:58:10	10:58:10	female	2.0.10.147	66	Red_S.bmp	1902-11-18	0		0	0	188807	0		0	0	NULL	NULL	NULL	High	run1		List2	A_S.wav	AV_S	0		1	1	188657	150		0	0
Exp3	10	Exp3-10-1	59.937	1.0.0.148	1	right	huangfqiuchan	549295895	2.0.10.242	2.0.10.242	09-16-2019	2019-09-16 02:58:10	10:58:10	female	2.0.10.147	67	Red_C.bmp	1904-01-04	0		0	0	191076	0		0	0	NULL	NULL	NULL	High	run1		List2	Catch.wav	V_S	0		1	1	190926	150		0	0
Exp3	10	Exp3-10-1	59.937	1.0.0.148	1	right	huangfqiuchan	549295895	2.0.10.242	2.0.10.242	09-16-2019	2019-09-16 02:58:10	10:58:10	female	2.0.10.147	68	Catch.bmp	1902-12-25	0		0	0	193779	0		0	0	NULL	NULL	NULL	High	run1	1	List2	A_T.wav	A_T	1	1	1	1	193629	150	1	645	194274
Exp3	10	Exp3-10-1	59.937	1.0.0.148	1	right	huangfqiuchan	549295895	2.0.10.242	2.0.10.242	09-16-2019	2019-09-16 02:58:10	10:58:10	female	2.0.10.147	69	Blue_S_2.bmp	1903-03-28	0		0	1	196032	0		0	0	NULL	NULL	NULL	High	run1	1	List2	Catch.wav	V_T	1	1	1	1	195881	151	1	602	196483
Exp3	10	Exp3-10-1	59.937	1.0.0.148	1	right	huangfqiuchan	549295895	2.0.10.242	2.0.10.242	09-16-2019	2019-09-16 02:58:10	10:58:10	female	2.0.10.147	70	Blue_S_2.bmp	1903-12-05	0		0	0	198367	0		0	0	NULL	NULL	NULL	High	run1	1	List2	A_T.wav	AV_T	1	1	1	1	198217	150	1	689	198906
Exp3	10	Exp3-10-1	59.937	1.0.0.148	1	right	huangfqiuchan	549295895	2.0.10.242	2.0.10.242	09-16-2019	2019-09-16 02:58:10	10:58:10	female	2.0.10.147	71	Catch.bmp	1903-11-15	0		0	0	200953	0		0	0	NULL	NULL	NULL	High	run1	1	List2	A_T.wav	A_T	1	1	0	1	200803	150	1	703	201506
Exp3	10	Exp3-10-1	59.937	1.0.0.148	1	right	huangfqiuchan	549295895	2.0.10.242	2.0.10.242	09-16-2019	2019-09-16 02:58:10	10:58:10	female	2.0.10.147	72	Catch.bmp	1903-03-01	0		0	0	203523	0		0	0	NULL	NULL	NULL	High	run1	1	List2	A_T.wav	A_T	1	1	0	1	203373	150	1	462	203835
Exp3	10	Exp3-10-1	59.937	1.0.0.148	1	right	huangfqiuchan	549295895	2.0.10.242	2.0.10.242	09-16-2019	2019-09-16 02:58:10	10:58:10	female	2.0.10.147	73	Catch.bmp	1903-05-31	0		0	0	205842	0		0	0	NULL	NULL	NULL	High	run1	1	List2	A_T.wav	A_T	1	1	0	1	205692	150	1	550	206242
Exp3	10	Exp3-10-1	59.937	1.0.0.148	1	right	huangfqiuchan	549295895	2.0.10.242	2.0.10.242	09-16-2019	2019-09-16 02:58:10	10:58:10	female	2.0.10.147	74	Red_C_2.bmp	1904-01-02	0		1	0	208244	0		0	0	NULL	NULL	NULL	High	run1	1	List2	Catch.wav	V_T	1	1	1	1	208094	150	1	532	208626
Exp3	10	Exp3-10-1	59.937	1.0.0.148	1	right	huangfqiuchan	549295895	2.0.10.242	2.0.10.242	09-16-2019	2019-09-16 02:58:10	10:58:10	female	2.0.10.147	75	Red_C_2.bmp	1904-01-15	0		0	0	210864	0		0	0	NULL	NULL	NULL	High	run1	1	List2	Catch.wav	V_T	1	1	0	1	210714	150	1	608	211322
Exp3	10	Exp3-10-1	59.937	1.0.0.148	1	right	huangfqiuchan	549295895	2.0.10.242	2.0.10.242	09-16-2019	2019-09-16 02:58:10	10:58:10	female	2.0.10.147	76	Catch.bmp	1902-12-03	0		0	0	213500	0		0	0	NULL	NULL	NULL	High	run1	1	List2	A_T.wav	A_T	1	1	1	1	213350	150	1	804	214154
Exp3	10	Exp3-10-1	59.937	1.0.0.148	1	right	huangfqiuchan	549295895	2.0.10.242	2.0.10.242	09-16-2019	2019-09-16 02:58:10	10:58:10	female	2.0.10.147	77	Catch.bmp	1904-02-05	0		0	0	215719	0		0	0	NULL	NULL	NULL	High	run1	1	List2	A_T.wav	A_T	1	1	0	1	215569	150	1	625	216194
Exp3	10	Exp3-10-1	59.937	1.0.0.148	1	right	huangfqiuchan	549295895	2.0.10.242	2.0.10.242	09-16-2019	2019-09-16 02:58:10	10:58:10	female	2.0.10.147	78	Red_C_2.bmp	1904-04-26	0		0	0	218372	0		0	0	NULL	NULL	NULL	High	run1	1	List2	A_T.wav	AV_T	1	1	0	1	218222	150	1	524	218746
Exp3	10	Exp3-10-1	59.937	1.0.0.148	1	right	huangfqiuchan	549295895	2.0.10.242	2.0.10.242	09-16-2019	2019-09-16 02:58:10	10:58:10	female	2.0.10.147	79	Blue_C.bmp	1904-01-18	0		0	0	221108	0		0	0	NULL	NULL	NULL	High	Run1		List2	Catch.wav	V_S	0		1	1	220958	150		0	0
Exp3	10	Exp3-10-1	59.937	1.0.0.148	1	right	huangfqiuchan	549295895	2.0.10.242	2.0.10.242	09-16-2019	2019-09-16 02:58:10	10:58:10	female	2.0.10.147	80	Blue_S_2.bmp	1904-05-08	0		0	1	223828	0		0	0	NULL	NULL	NULL	High	run1	1	List2	A_T.wav	AV_T	1	1	1	1	223677	151	1	421	224098
Exp3	10	Exp3-10-1	59.937	1.0.0.148	1	right	huangfqiuchan	549295895	2.0.10.242	2.0.10.242	09-16-2019	2019-09-16 02:58:10	10:58:10	female	2.0.10.147	81	Red_C_2.bmp	1903-01-13	0		0	1	226581	0		0	0	NULL	NULL	NULL	High	run1	1	List2	A_T.wav	AV_T	1	1	0	1	226430	151	1	588	227018
Exp3	10	Exp3-10-1	59.937	1.0.0.148	1	right	huangfqiuchan	549295895	2.0.10.242	2.0.10.242	09-16-2019	2019-09-16 02:58:10	10:58:10	female	2.0.10.147	82	Red_C_2.bmp	1903-06-10	0		0	1	228850	0		0	0	NULL	NULL	NULL	High	run1	1	List2	A_T.wav	AV_T	1	1	1	1	228699	151	1	535	229234
Exp3	10	Exp3-10-1	59.937	1.0.0.148	1	right	huangfqiuchan	549295895	2.0.10.242	2.0.10.242	09-16-2019	2019-09-16 02:58:10	10:58:10	female	2.0.10.147	83	Red_C_2.bmp	1902-06-21	0		0	0	231269	0		0	0	NULL	NULL	NULL	High	run1	1	List2	Catch.wav	V_T	1	1	0	1	231119	150	1	531	231650
Exp3	10	Exp3-10-1	59.937	1.0.0.148	1	right	huangfqiuchan	549295895	2.0.10.242	2.0.10.242	09-16-2019	2019-09-16 02:58:10	10:58:10	female	2.0.10.147	84	Blue_S_2.bmp	1902-06-29	0		0	0	233321	0		0	0	NULL	NULL	NULL	High	run1	1	List2	Catch.wav	V_T	1	1	0	1	233171	150	1	503	233674
Exp3	10	Exp3-10-1	59.937	1.0.0.148	1	right	huangfqiuchan	549295895	2.0.10.242	2.0.10.242	09-16-2019	2019-09-16 02:58:10	10:58:10	female	2.0.10.147	85	Blue_S_2.bmp	1903-01-08	0		0	0	235390	0		0	0	NULL	NULL	NULL	High	run1	1	List2	Catch.wav	V_T	1	1	0	1	235240	150	1	490	235730
Exp3	10	Exp3-10-1	59.937	1.0.0.148	1	right	huangfqiuchan	549295895	2.0.10.242	2.0.10.242	09-16-2019	2019-09-16 02:58:10	10:58:10	female	2.0.10.147	86	Catch.bmp	1903-09-18	0		0	0	237642	0		0	0	NULL	NULL	NULL	High	run1	1	List2	A_T.wav	A_T	1	1	1	1	237492	150	1	733	238225
Exp3	10	Exp3-10-1	59.937	1.0.0.148	1	right	huangfqiuchan	549295895	2.0.10.242	2.0.10.242	09-16-2019	2019-09-16 02:58:10	10:58:10	female	2.0.10.147	87	Red_C_2.bmp	1902-05-13	0		0	1	240162	0		0	0	NULL	NULL	NULL	High	run1	1	List2	A_T.wav	AV_T	1	1	0	1	240011	151	1	678	240689
Exp3	10	Exp3-10-1	59.937	1.0.0.148	1	right	huangfqiuchan	549295895	2.0.10.242	2.0.10.242	09-16-2019	2019-09-16 02:58:10	10:58:10	female	2.0.10.147	88	Red_C.bmp	1903-08-21	0		0	0	242180	0		0	0	NULL	NULL	NULL	High	run1		List2	A_S.wav	AV_S	0		0	1	242030	150		0	0
Exp3	10	Exp3-10-1	59.937	1.0.0.148	1	right	huangfqiuchan	549295895	2.0.10.242	2.0.10.242	09-16-2019	2019-09-16 02:58:10	10:58:10	female	2.0.10.147	89	Blue_S_2.bmp	1902-08-17	0		0	0	244716	0		0	0	NULL	NULL	NULL	High	run1	1	List2	A_T.wav	AV_T	1	1	0	1	244566	150	1	435	245001
Exp3	10	Exp3-10-1	59.937	1.0.0.148	1	right	huangfqiuchan	549295895	2.0.10.242	2.0.10.242	09-16-2019	2019-09-16 02:58:10	10:58:10	female	2.0.10.147	90	Red_C_2.bmp	1903-02-15	0		0	0	246835	0		0	0	NULL	NULL	NULL	High	run1	1	List2	Catch.wav	V_T	1	1	1	1	246685	150	1	1156	247841
Exp3	10	Exp3-10-1	59.937	1.0.0.148	1	right	huangfqiuchan	549295895	2.0.10.242	2.0.10.242	09-16-2019	2019-09-16 02:58:10	10:58:10	female	2.0.10.147	91	Catch.bmp	1903-09-03	0		0	1	249138	0		0	0	NULL	NULL	NULL	High	run1		List2	A_S.wav	A_S	0		1	1	248987	151		0	0
Exp3	10	Exp3-10-1	59.937	1.0.0.148	1	right	huangfqiuchan	549295895	2.0.10.242	2.0.10.242	09-16-2019	2019-09-16 02:58:10	10:58:10	female	2.0.10.147	92	Catch.bmp	1904-01-09	0		0	0	251707	0		0	0	NULL	NULL	NULL	High	run1	1	List2	A_T.wav	A_T	1	1	0	1	251557	150	1	652	252209
Exp3	10	Exp3-10-1	59.937	1.0.0.148	1	right	huangfqiuchan	549295895	2.0.10.242	2.0.10.242	09-16-2019	2019-09-16 02:58:10	10:58:10	female	2.0.10.147	93	Red_C_2.bmp	1902-10-02	0		1	0	254326	0		0	0	NULL	NULL	NULL	High	run1	1	List2	A_T.wav	AV_T	1	1	0	1	254176	150	1	369	254545
Exp3	10	Exp3-10-1	59.937	1.0.0.148	1	right	huangfqiuchan	549295895	2.0.10.242	2.0.10.242	09-16-2019	2019-09-16 02:58:10	10:58:10	female	2.0.10.147	94	Catch.bmp	1904-03-18	0		0	0	256479	0		0	0	NULL	NULL	NULL	High	run1	1	List2	A_T.wav	A_T	1	1	0	1	256329	150	1	768	257097
Exp3	10	Exp3-10-1	59.937	1.0.0.148	1	right	huangfqiuchan	549295895	2.0.10.242	2.0.10.242	09-16-2019	2019-09-16 02:58:10	10:58:10	female	2.0.10.147	95	Blue_S_2.bmp	1904-02-01	0		0	0	259165	0		0	0	NULL	NULL	NULL	High	run1	1	List2	Catch.wav	V_T	1	1	0	1	259015	150	1	523	259538
Exp3	10	Exp3-10-1	59.937	1.0.0.148	1	right	huangfqiuchan	549295895	2.0.10.242	2.0.10.242	09-16-2019	2019-09-16 02:58:10	10:58:10	female	2.0.10.147	96	Catch.bmp	1903-11-29	0		0	0	261818	0		0	0	NULL	NULL	NULL	High	run1	1	List2	A_T.wav	A_T	1	1	0	1	261668	150	1	885	262553
Exp3	10	Exp3-10-1	59.937	1.0.0.148	1	right	huangfqiuchan	549295895	2.0.10.242	2.0.10.242	09-16-2019	2019-09-16 02:58:10	10:58:10	female	2.0.10.147	97	Red_C_2.bmp	1903-02-22	0		0	0	264404	0		0	0	NULL	NULL	NULL	High	run1	1	List2	Catch.wav	V_T	1	1	0	1	264254	150	1	499	264753
Exp3	10	Exp3-10-1	59.937	1.0.0.148	1	right	huangfqiuchan	549295895	2.0.10.242	2.0.10.242	09-16-2019	2019-09-16 02:58:10	10:58:10	female	2.0.10.147	98	Red_C_2.bmp	1903-01-26	0		0	0	266706	0		0	0	NULL	NULL	NULL	High	run1	1	List2	A_T.wav	AV_T	1	1	1	1	266556	150	1	629	267185
Exp3	10	Exp3-10-1	59.937	1.0.0.148	1	right	huangfqiuchan	549295895	2.0.10.242	2.0.10.242	09-16-2019	2019-09-16 02:58:10	10:58:10	female	2.0.10.147	99	Red_C_2.bmp	1903-03-30	0		0	0	268975	0		0	0	NULL	NULL	NULL	High	run1	1	List2	A_T.wav	AV_T	1	1	0	1	268825	150	1	464	269289
Exp3	10	Exp3-10-1	59.937	1.0.0.148	1	right	huangfqiuchan	549295895	2.0.10.242	2.0.10.242	09-16-2019	2019-09-16 02:58:10	10:58:10	female	2.0.10.147	100	Blue_S_2.bmp	1902-11-23	0		0	0	271311	0		0	0	NULL	NULL	NULL	High	run1	1	List2	Catch.wav	V_T	1	1	0	1	271161	150	1	432	271593
Exp3	10	Exp3-10-1	59.937	1.0.0.148	1	right	huangfqiuchan	549295895	2.0.10.242	2.0.10.242	09-16-2019	2019-09-16 02:58:10	10:58:10	female	2.0.10.147	101	Catch.bmp	1902-12-10	0		0	0	273530	0		0	0	NULL	NULL	NULL	High	run1	1	List2	A_T.wav	A_T	1	1	1	1	273380	150	1	782	274162
Exp3	10	Exp3-10-1	59.937	1.0.0.148	1	right	huangfqiuchan	549295895	2.0.10.242	2.0.10.242	09-16-2019	2019-09-16 02:58:10	10:58:10	female	2.0.10.147	102	Red_C_2.bmp	1902-10-26	0		0	0	275766	0		0	0	NULL	NULL	NULL	High	run1	1	List2	Catch.wav	V_T	1	1	0	1	275616	150	1	457	276073
Exp3	10	Exp3-10-1	59.937	1.0.0.148	1	right	huangfqiuchan	549295895	2.0.10.242	2.0.10.242	09-16-2019	2019-09-16 02:58:10	10:58:10	female	2.0.10.147	103	Blue_S_2.bmp	1902-12-03	0		1	0	277951	0		0	0	NULL	NULL	NULL	High	run1	1	List2	Catch.wav	V_T	1	1	0	1	277801	150	1	425	278226
Exp3	10	Exp3-10-1	59.937	1.0.0.148	1	right	huangfqiuchan	549295895	2.0.10.242	2.0.10.242	09-16-2019	2019-09-16 02:58:10	10:58:10	female	2.0.10.147	104	Blue_S_2.bmp	1903-09-16	0		0	0	280170	0		0	0	NULL	NULL	NULL	High	run1	1	List2	A_T.wav	AV_T	1	1	1	1	280020	150	1	662	280682
Exp3	10	Exp3-10-1	59.937	1.0.0.148	1	right	huangfqiuchan	549295895	2.0.10.242	2.0.10.242	09-16-2019	2019-09-16 02:58:10	10:58:10	female	2.0.10.147	105	Blue_S_2.bmp	1903-01-02	0		0	0	282673	0		0	0	NULL	NULL	NULL	High	run1	1	List2	A_T.wav	AV_T	1	1	0	1	282523	150	1	366	282889
Exp3	10	Exp3-10-1	59.937	1.0.0.148	1	right	huangfqiuchan	549295895	2.0.10.242	2.0.10.242	09-16-2019	2019-09-16 02:58:10	10:58:10	female	2.0.10.147	106	Catch.bmp	1903-06-12	0		1	0	284925	0		0	0	NULL	NULL	NULL	High	run1	1	List2	A_T.wav	A_T	1	1	0	1	284775	150	1	706	285481
Exp3	10	Exp3-10-1	59.937	1.0.0.148	1	right	huangfqiuchan	549295895	2.0.10.242	2.0.10.242	09-16-2019	2019-09-16 02:58:10	10:58:10	female	2.0.10.147	107	Blue_S_2.bmp	1904-02-28	0		0	0	287345	0		0	0	NULL	NULL	NULL	High	run1	1	List2	A_T.wav	AV_T	1	1	0	2	287195	150	1	558	287753
Exp3	10	Exp3-10-1	59.937	1.0.0.148	1	right	huangfqiuchan	549295895	2.0.10.242	2.0.10.242	09-16-2019	2019-09-16 02:58:10	10:58:10	female	2.0.10.147	108	Red_C_2.bmp	1902-08-03	0		0	0	290014	0		0	0	NULL	NULL	NULL	High	run1	1	List2	Catch.wav	V_T	1	1	1	1	289864	150	1	673	290537
Exp3	10	Exp3-10-1	59.937	1.0.0.148	1	right	huangfqiuchan	549295895	2.0.10.242	2.0.10.242	09-16-2019	2019-09-16 02:58:10	10:58:10	female	2.0.10.147	109	Blue_S_2.bmp	1904-01-21	0		0	0	292116	0		0	0	NULL	NULL	NULL	High	run1	1	List2	A_T.wav	AV_T	1	1	1	1	291966	150	1	579	292545
Exp3	10	Exp3-10-1	59.937	1.0.0.148	1	right	huangfqiuchan	549295895	2.0.10.242	2.0.10.242	09-16-2019	2019-09-16 02:58:10	10:58:10	female	2.0.10.147	110	Blue_S_2.bmp	1903-06-08	0		0	1	294753	0		0	0	NULL	NULL	NULL	High	run1	1	List2	A_T.wav	AV_T	1	1	1	1	294602	151	1	639	295241
Exp3	10	Exp3-10-1	59.937	1.0.0.148	1	right	huangfqiuchan	549295895	2.0.10.242	2.0.10.242	09-16-2019	2019-09-16 02:58:10	10:58:10	female	2.0.10.147	111	Catch.bmp	1903-06-16	0		0	0	297155	0		0	0	NULL	NULL	NULL	High	run1		List2	A_S.wav	A_S	0		0	1	297005	150		0	0
Exp3	10	Exp3-10-1	59.937	1.0.0.148	1	right	huangfqiuchan	549295895	2.0.10.242	2.0.10.242	09-16-2019	2019-09-16 02:58:10	10:58:10	female	2.0.10.147	112	Blue_S_2.bmp	1902-06-12	0		0	0	299624	0		0	0	NULL	NULL	NULL	High	run1	1	List2	A_T.wav	AV_T	1	1	0	1	299474	150	1	551	300025
Exp3	10	Exp3-10-1	59.937	1.0.0.148	1	right	huangfqiuchan	549295895	2.0.10.242	2.0.10.242	09-16-2019	2019-09-16 02:58:10	10:58:10	female	2.0.10.147	113	Red_C_2.bmp	1902-11-13	0		1	0	301676	0		0	0	NULL	NULL	NULL	High	run1	1	List2	A_T.wav	AV_T	1	1	0	1	301526	150	1	347	301873
Exp3	10	Exp3-10-1	59.937	1.0.0.148	1	right	huangfqiuchan	549295895	2.0.10.242	2.0.10.242	09-16-2019	2019-09-16 02:58:10	10:58:10	female	2.0.10.147	114	Catch.bmp	1902-07-29	0		0	0	303879	0		0	0	NULL	NULL	NULL	High	run1	1	List2	A_T.wav	A_T	1	1	0	1	303729	150	1	824	304553
Exp3	10	Exp3-10-1	59.937	1.0.0.148	1	right	huangfqiuchan	549295895	2.0.10.242	2.0.10.242	09-16-2019	2019-09-16 02:58:10	10:58:10	female	2.0.10.147	115	Red_C_2.bmp	1903-05-22	0		0	0	305981	0		0	0	NULL	NULL	NULL	High	run1	1	List2	Catch.wav	V_T	1	1	0	1	305831	150	1	610	306441
Exp3	10	Exp3-10-1	59.937	1.0.0.148	1	right	huangfqiuchan	549295895	2.0.10.242	2.0.10.242	09-16-2019	2019-09-16 02:58:10	10:58:10	female	2.0.10.147	116	Red_S.bmp	1904-03-12	0		0	0	308367	0		0	0	NULL	NULL	NULL	High	run1		List2	A_S.wav	AV_S	0		1	1	308217	150		0	0
Exp3	10	Exp3-10-1	59.937	1.0.0.148	1	right	huangfqiuchan	549295895	2.0.10.242	2.0.10.242	09-16-2019	2019-09-16 02:58:10	10:58:10	female	2.0.10.147	117	Catch.bmp	1903-01-31	0		0	0	311103	0		0	0	NULL	NULL	NULL	High	run1	1	List2	A_T.wav	A_T	1	1	0	1	310953	150	1	984	311937
Exp3	10	Exp3-10-1	59.937	1.0.0.148	1	right	huangfqiuchan	549295895	2.0.10.242	2.0.10.242	09-16-2019	2019-09-16 02:58:10	10:58:10	female	2.0.10.147	118	Blue_S_2.bmp	1903-07-03	0		0	0	313389	0		0	0	NULL	NULL	NULL	High	run1	1	List2	Catch.wav	V_T	1	1	0	1	313239	150	1	610	313849
Exp3	10	Exp3-10-1	59.937	1.0.0.148	1	right	huangfqiuchan	549295895	2.0.10.242	2.0.10.242	09-16-2019	2019-09-16 02:58:10	10:58:10	female	2.0.10.147	119	Red_C_2.bmp	1902-07-19	0		0	0	315825	0		0	0	NULL	NULL	NULL	High	run1	1	List2	Catch.wav	V_T	1	1	0	1	315675	150	1	686	316361
Exp3	10	Exp3-10-1	59.937	1.0.0.148	1	right	huangfqiuchan	549295895	2.0.10.242	2.0.10.242	09-16-2019	2019-09-16 02:58:10	10:58:10	female	2.0.10.147	120	Blue_S_2.bmp	1903-08-20	0		0	0	317910	0		0	0	NULL	NULL	NULL	High	run1	1	List2	Catch.wav	V_T	1	1	0	1	317760	150	1	505	318265
Exp3	10	Exp3-10-1	59.937	1.0.0.148	1	right	huangfqiuchan	549295895	2.0.10.242	2.0.10.242	09-16-2019	2019-09-16 02:58:10	10:58:10	female	2.0.10.147	121	Red_S_2.bmp	1903-11-29	0		0	0	320396	0		0	0	NULL	NULL	NULL	High	run1		List2	A_S.wav	AV_S	0		1	1	320246	150		0	0
Exp3	10	Exp3-10-1	59.937	1.0.0.148	1	right	huangfqiuchan	549295895	2.0.10.242	2.0.10.242	09-16-2019	2019-09-16 02:58:10	10:58:10	female	2.0.10.147	122	Catch.bmp	1902-11-05	0		0	0	323032	0		0	0	NULL	NULL	NULL	High	run1	1	List2	A_T.wav	A_T	1	1	0	1	322882	150	1	775	323657
Exp3	10	Exp3-10-1	59.937	1.0.0.148	1	right	huangfqiuchan	549295895	2.0.10.242	2.0.10.242	09-16-2019	2019-09-16 02:58:10	10:58:10	female	2.0.10.147	123	Blue_S_2.bmp	1902-12-19	0		0	0	325235	0		0	0	NULL	NULL	NULL	High	run1	1	List2	Catch.wav	V_T	1	1	0	1	325085	150	1	781	325866
Exp3	10	Exp3-10-1	59.937	1.0.0.148	1	right	huangfqiuchan	549295895	2.0.10.242	2.0.10.242	09-16-2019	2019-09-16 02:58:10	10:58:10	female	2.0.10.147	124	Blue_C.bmp	1903-12-30	0		0	0	327470	0		0	0	NULL	NULL	NULL	High	Run1		List2	Catch.wav	V_S	0		0	1	327320	150		0	0
Exp3	10	Exp3-10-1	59.937	1.0.0.148	1	right	huangfqiuchan	549295895	2.0.10.242	2.0.10.242	09-16-2019	2019-09-16 02:58:10	10:58:10	female	2.0.10.147	125	Red_C_2.bmp	1902-11-09	0		0	0	330140	0		0	0	NULL	NULL	NULL	High	run1	1	List2	Catch.wav	V_T	1	1	0	1	329990	150	1	379	330369
Exp3	10	Exp3-10-1	59.937	1.0.0.148	1	right	huangfqiuchan	549295895	2.0.10.242	2.0.10.242	09-16-2019	2019-09-16 02:58:10	10:58:10	female	2.0.10.147	126	Catch.bmp	1902-06-04	0		0	0	332342	0		0	0	NULL	NULL	NULL	High	run1		List2	A_S.wav	A_S	0		1	1	332192	150		0	0
Exp3	10	Exp3-10-1	59.937	1.0.0.148	1	right	huangfqiuchan	549295895	2.0.10.242	2.0.10.242	09-16-2019	2019-09-16 02:58:10	10:58:10	female	2.0.10.147	127	Catch.bmp	1904-04-30	0		0	0	334461	0		0	0	NULL	NULL	NULL	High	run1	1	List2	A_T.wav	A_T	1	1	0	1	334311	150	1	482	334793
Exp3	10	Exp3-10-1	59.937	1.0.0.148	1	right	huangfqiuchan	549295895	2.0.10.242	2.0.10.242	09-16-2019	2019-09-16 02:58:10	10:58:10	female	2.0.10.147	128	Red_S.bmp	1903-04-21	0		0	0	337197	0		0	0	NULL	NULL	NULL	High	run1		List2	A_S.wav	AV_S	0		0	1	337047	150		0	0
Exp3	10	Exp3-10-1	59.937	1.0.0.148	1	right	huangfqiuchan	549295895	2.0.10.242	2.0.10.242	09-16-2019	2019-09-16 02:58:10	10:58:10	female	2.0.10.147	129	Catch.bmp	1903-02-24	0		0	0	339633	0		0	0	NULL	NULL	NULL	High	run1		List2	A_S.wav	A_S	0		0	1	339483	150		0	0
Exp3	10	Exp3-10-1	59.937	1.0.0.148	1	right	huangfqiuchan	549295895	2.0.10.242	2.0.10.242	09-16-2019	2019-09-16 02:58:10	10:58:10	female	2.0.10.147	130	Red_C_2.bmp	1904-05-01	0		0	0	342002	0		0	0	NULL	NULL	NULL	High	run1	1	List2	A_T.wav	AV_T	1	1	0	1	341852	150	1	677	342529
Exp3	10	Exp3-10-1	59.937	1.0.0.148	1	right	huangfqiuchan	549295895	2.0.10.242	2.0.10.242	09-16-2019	2019-09-16 02:58:10	10:58:10	female	2.0.10.147	131	Red_C_2.bmp	1903-03-27	0		0	1	344739	0		0	0	NULL	NULL	NULL	High	run1	1	List2	A_T.wav	AV_T	1	1	1	1	344588	151	1	574	345162
Exp3	10	Exp3-10-1	59.937	1.0.0.148	1	right	huangfqiuchan	549295895	2.0.10.242	2.0.10.242	09-16-2019	2019-09-16 02:58:10	10:58:10	female	2.0.10.147	132	Blue_S_2.bmp	1904-04-11	0		1	0	347074	0		0	0	NULL	NULL	NULL	High	run1	1	List2	A_T.wav	AV_T	1	1	0	1	346924	150	1	581	347505
Exp3	10	Exp3-10-1	59.937	1.0.0.148	1	right	huangfqiuchan	549295895	2.0.10.242	2.0.10.242	09-16-2019	2019-09-16 02:58:10	10:58:10	female	2.0.10.147	133	Red_C_2.bmp	1902-09-08	0		0	0	349794	0		0	0	NULL	NULL	NULL	High	run1	1	List2	A_T.wav	AV_T	1	1	0	1	349644	150	1	765	350409
Exp3	10	Exp3-10-1	59.937	1.0.0.148	1	right	huangfqiuchan	549295895	2.0.10.242	2.0.10.242	09-16-2019	2019-09-16 02:58:10	10:58:10	female	2.0.10.147	134	Blue_S_2.bmp	1904-01-10	0		0	1	351930	0		0	0	NULL	NULL	NULL	High	run1	1	List2	A_T.wav	AV_T	1	1	1	1	351779	151	1	599	352378
Exp3	10	Exp3-10-1	59.937	1.0.0.148	1	right	huangfqiuchan	549295895	2.0.10.242	2.0.10.242	09-16-2019	2019-09-16 02:58:10	10:58:10	female	2.0.10.147	135	Red_C_2.bmp	1902-06-01	0		0	0	354549	0		0	0	NULL	NULL	NULL	High	run1	1	List2	Catch.wav	V_T	1	1	0	1	354399	150	1	594	354993
Exp3	10	Exp3-10-1	59.937	1.0.0.148	1	right	huangfqiuchan	549295895	2.0.10.242	2.0.10.242	09-16-2019	2019-09-16 02:58:10	10:58:10	female	2.0.10.147	136	Catch.bmp	1902-09-19	0		1	0	356584	0		0	0	NULL	NULL	NULL	High	run1	1	List2	A_T.wav	A_T	1	1	1	1	356434	150	1	816	357250
Exp3	10	Exp3-10-1	59.937	1.0.0.148	1	right	huangfqiuchan	549295895	2.0.10.242	2.0.10.242	09-16-2019	2019-09-16 02:58:10	10:58:10	female	2.0.10.147	137	Blue_S.bmp	1903-06-02	0		0	0	358737	0		0	0	NULL	NULL	NULL	High	run1		List2	A_S.wav	AV_S	0		0	1	358587	150		0	0
Exp3	10	Exp3-10-1	59.937	1.0.0.148	1	right	huangfqiuchan	549295895	2.0.10.242	2.0.10.242	09-16-2019	2019-09-16 02:58:10	10:58:10	female	2.0.10.147	138	Red_C_2.bmp	1902-04-06	0		0	0	361206	0		0	0	NULL	NULL	NULL	High	run1	1	List2	A_T.wav	AV_T	1	1	0	1	361056	150	1	433	361489
Exp3	10	Exp3-10-1	59.937	1.0.0.148	1	right	huangfqiuchan	549295895	2.0.10.242	2.0.10.242	09-16-2019	2019-09-16 02:58:10	10:58:10	female	2.0.10.147	139	Blue_S.bmp	1902-12-30	0		1	0	363191	0		0	0	NULL	NULL	NULL	High	run1		List2	Catch.wav	V_S	0		1	1	363041	150		0	0
Exp3	10	Exp3-10-1	59.937	1.0.0.148	1	right	huangfqiuchan	549295895	2.0.10.242	2.0.10.242	09-16-2019	2019-09-16 02:58:10	10:58:10	female	2.0.10.147	140	Catch.bmp	1904-01-16	0		0	0	365494	0		0	0	NULL	NULL	NULL	High	run1	1	List2	A_T.wav	A_T	1	1	1	1	365344	150	1	625	365969
Exp3	10	Exp3-10-1	59.937	1.0.0.148	1	right	huangfqiuchan	549295895	2.0.10.242	2.0.10.242	09-16-2019	2019-09-16 02:58:10	10:58:10	female	2.0.10.147	141	Blue_S_2.bmp	1903-02-28	0		0	0	368130	1151		0	0	NULL	NULL	NULL	High	run1	1	List2	Catch.wav	V_T	1	1	1	1	367980	150	1	454	368434
Exp3	10	Exp3-10-1	59.937	1.0.0.148	1	right	huangfqiuchan	549295895	2.0.10.242	2.0.10.242	09-16-2019	2019-09-16 02:58:10	10:58:10	female	2.0.10.147	142	Catch.bmp	1903-12-05	0		0	0	372418	0		0	0	NULL	NULL	NULL	High	run1	1	List2	A_T.wav	A_T	1	1	0	1	372268	150	1	749	373017
Exp3	10	Exp3-10-1	59.937	1.0.0.148	1	right	huangfqiuchan	549295895	2.0.10.242	2.0.10.242	09-16-2019	2019-09-16 02:58:10	10:58:10	female	2.0.10.147	143	Catch.bmp	1904-04-05	0		0	0	375004	0		0	0	NULL	NULL	NULL	High	run1	1	List2	A_T.wav	A_T	1	1	0	1	374854	150	1	779	375633
Exp3	10	Exp3-10-1	59.937	1.0.0.148	1	right	huangfqiuchan	549295895	2.0.10.242	2.0.10.242	09-16-2019	2019-09-16 02:58:10	10:58:10	female	2.0.10.147	144	Blue_S_2.bmp	1903-04-24	0		1	0	377723	0		0	0	NULL	NULL	NULL	High	run1	1	List2	A_T.wav	AV_T	1	1	1	1	377573	150	1	932	378505
Exp3	10	Exp3-10-1	59.937	1.0.0.148	1	right	huangfqiuchan	549295895	2.0.10.242	2.0.10.242	09-16-2019	2019-09-16 02:58:10	10:58:10	female	2.0.10.147	145	Red_C_2.bmp	1904-01-09	0		0	0	380093	0		0	0	NULL	NULL	NULL	High	run1	1	List2	A_T.wav	AV_T	1	1	0	2	379943	150	1	442	380385
Exp3	10	Exp3-10-1	59.937	1.0.0.148	1	right	huangfqiuchan	549295895	2.0.10.242	2.0.10.242	09-16-2019	2019-09-16 02:58:10	10:58:10	female	2.0.10.147	146	Catch.bmp	1903-06-16	0		0	0	382712	0		0	0	NULL	NULL	NULL	High	run1		List2	A_S.wav	A_S	0		0	1	382562	150		0	0
Exp3	10	Exp3-10-1	59.937	1.0.0.148	1	right	huangfqiuchan	549295895	2.0.10.242	2.0.10.242	09-16-2019	2019-09-16 02:58:10	10:58:10	female	2.0.10.147	147	Catch.bmp	1903-12-28	0		0	0	385215	0		0	0	NULL	NULL	NULL	High	run1	1	List2	A_T.wav	A_T	1	1	0	1	385065	150	1	975	386040
Exp3	10	Exp3-10-1	59.937	1.0.0.148	1	right	huangfqiuchan	549295895	2.0.10.242	2.0.10.242	09-16-2019	2019-09-16 02:58:10	10:58:10	female	2.0.10.147	148	Catch.bmp	1902-07-16	0		0	0	387834	0		0	0	NULL	NULL	NULL	High	run1	1	List2	A_T.wav	A_T	1	1	0	1	387684	150	1	508	388192
Exp3	10	Exp3-10-1	59.937	1.0.0.148	1	right	huangfqiuchan	549295895	2.0.10.242	2.0.10.242	09-16-2019	2019-09-16 02:58:10	10:58:10	female	2.0.10.147	149	Blue_S_2.bmp	1903-12-29	0		0	0	389920	0		0	0	NULL	NULL	NULL	High	run1	1	List2	Catch.wav	V_T	1	1	0	1	389770	150	1	574	390344
Exp3	10	Exp3-10-1	59.937	1.0.0.148	1	right	huangfqiuchan	549295895	2.0.10.242	2.0.10.242	09-16-2019	2019-09-16 02:58:10	10:58:10	female	2.0.10.147	150	Catch.bmp	1903-06-28	0		0	0	392539	0		0	0	NULL	NULL	NULL	High	run1	1	List2	A_T.wav	A_T	1	1	1	1	392389	150	1	684	393073
Exp3	10	Exp3-10-1	59.937	1.0.0.148	1	right	huangfqiuchan	549295895	2.0.10.242	2.0.10.242	09-16-2019	2019-09-16 02:58:10	10:58:10	female	2.0.10.147	151	Red_C_2.bmp	1903-10-11	0		0	0	394975	0		0	0	NULL	NULL	NULL	High	run1	1	List2	Catch.wav	V_T	1	1	0	1	394825	150	1	367	395192
Exp3	10	Exp3-10-1	59.937	1.0.0.148	1	right	huangfqiuchan	549295895	2.0.10.242	2.0.10.242	09-16-2019	2019-09-16 02:58:10	10:58:10	female	2.0.10.147	152	Blue_S.bmp	1902-07-11	0		0	0	397511	0		0	0	NULL	NULL	NULL	High	run1		List2	Catch.wav	V_S	0		0	1	397361	150		0	0
Exp3	10	Exp3-10-1	59.937	1.0.0.148	1	right	huangfqiuchan	549295895	2.0.10.242	2.0.10.242	09-16-2019	2019-09-16 02:58:10	10:58:10	female	2.0.10.147	153	Blue_S_2.bmp	1903-07-12	0		0	0	399647	0		0	0	NULL	NULL	NULL	High	run1	1	List2	Catch.wav	V_T	1	1	0	2	399497	150	1	367	399864
Exp3	10	Exp3-10-1	59.937	1.0.0.148	1	right	huangfqiuchan	549295895	2.0.10.242	2.0.10.242	09-16-2019	2019-09-16 02:58:10	10:58:10	female	2.0.10.147	154	Blue_S_2.bmp	1902-11-24	0		0	0	402099	0		0	0	NULL	NULL	NULL	High	run1	1	List2	A_T.wav	AV_T	1	1	1	1	401949	150	1	651	402600
Exp3	10	Exp3-10-1	59.937	1.0.0.148	1	right	huangfqiuchan	549295895	2.0.10.242	2.0.10.242	09-16-2019	2019-09-16 02:58:10	10:58:10	female	2.0.10.147	155	Catch.bmp	1902-07-30	0		0	0	404318	0		0	0	NULL	NULL	NULL	High	run1		List2	A_S.wav	A_S	0		0	1	404168	150		0	0
Exp3	10	Exp3-10-1	59.937	1.0.0.148	1	right	huangfqiuchan	549295895	2.0.10.242	2.0.10.242	09-16-2019	2019-09-16 02:58:10	10:58:10	female	2.0.10.147	156	Catch.bmp	1902-07-21	0		0	1	406471	0		0	0	NULL	NULL	NULL	High	run1	1	List2	A_T.wav	A_T	1	1	1	1	406320	151	1	496	406816
Exp3	10	Exp3-10-1	59.937	1.0.0.148	1	right	huangfqiuchan	549295895	2.0.10.242	2.0.10.242	09-16-2019	2019-09-16 02:58:10	10:58:10	female	2.0.10.147	157	Red_C_2.bmp	1902-12-30	0		0	0	408556	0		0	0	NULL	NULL	NULL	High	run1	1	List2	A_T.wav	AV_T	1	1	0	1	408406	150	1	378	408784
Exp3	10	Exp3-10-1	59.937	1.0.0.148	1	right	huangfqiuchan	549295895	2.0.10.242	2.0.10.242	09-16-2019	2019-09-16 02:58:10	10:58:10	female	2.0.10.147	158	Catch.bmp	1903-08-17	0		1	0	410808	0		0	0	NULL	NULL	NULL	High	run1		List2	A_S.wav	A_S	0		0	1	410658	150		0	0
Exp3	10	Exp3-10-1	59.937	1.0.0.148	1	right	huangfqiuchan	549295895	2.0.10.242	2.0.10.242	09-16-2019	2019-09-16 02:58:10	10:58:10	female	2.0.10.147	159	Red_C_2.bmp	1904-04-13	0		1	0	413344	0		0	0	NULL	NULL	NULL	High	run1	1	List2	A_T.wav	AV_T	1	1	0	1	413194	150	1	462	413656
Exp3	10	Exp3-10-1	59.937	1.0.0.148	1	right	huangfqiuchan	549295895	2.0.10.242	2.0.10.242	09-16-2019	2019-09-16 02:58:10	10:58:10	female	2.0.10.147	160	Catch.bmp	1903-04-20	0		0	0	416064	0		0	0	NULL	NULL	NULL	High	run1	1	List2	A_T.wav	A_T	1	1	0	1	415914	150	1	846	416760
Exp3	10	Exp3-10-1	59.937	1.0.0.148	1	right	huangfqiuchan	549295895	2.0.10.242	2.0.10.242	09-16-2019	2019-09-16 02:58:10	10:58:10	female	2.0.10.147	161	Blue_S_2.bmp	1903-03-28	0		0	0	418433	0		0	0	NULL	NULL	NULL	High	run1	1	List2	A_T.wav	AV_T	1	1	0	1	418283	150	1	478	418761
Exp3	10	Exp3-10-1	59.937	1.0.0.148	1	right	huangfqiuchan	549295895	2.0.10.242	2.0.10.242	09-16-2019	2019-09-16 02:58:10	10:58:10	female	2.0.10.147	162	Blue_S_2.bmp	1903-05-06	0		0	0	420769	0		0	0	NULL	NULL	NULL	High	run1	1	List2	Catch.wav	V_T	1	1	0	1	420619	150	1	549	421168
Exp3	10	Exp3-10-1	59.937	1.0.0.148	1	right	huangfqiuchan	549295895	2.0.10.242	2.0.10.242	09-16-2019	2019-09-16 02:58:10	10:58:10	female	2.0.10.147	163	Catch.bmp	1903-11-11	0		0	0	423138	0		0	0	NULL	NULL	NULL	High	run1	1	List2	A_T.wav	A_T	1	1	1	1	422988	150	1	796	423784
Exp3	10	Exp3-10-1	59.937	1.0.0.148	1	right	huangfqiuchan	549295895	2.0.10.242	2.0.10.242	09-16-2019	2019-09-16 02:58:10	10:58:10	female	2.0.10.147	164	Catch.bmp	1902-08-30	0		0	1	425708	0		0	0	NULL	NULL	NULL	High	run1	1	List2	A_T.wav	A_T	1	1	0	1	425557	151	1	619	426176
Exp3	10	Exp3-10-1	59.937	1.0.0.148	1	right	huangfqiuchan	549295895	2.0.10.242	2.0.10.242	09-16-2019	2019-09-16 02:58:10	10:58:10	female	2.0.10.147	165	Catch.bmp	1902-03-16	0		0	0	427843	0		0	0	NULL	NULL	NULL	High	run1		List2	A_S.wav	A_S	0		0	1	427693	150		0	0
Exp3	10	Exp3-10-1	59.937	1.0.0.148	1	right	huangfqiuchan	549295895	2.0.10.242	2.0.10.242	09-16-2019	2019-09-16 02:58:10	10:58:10	female	2.0.10.147	166	Blue_S_2.bmp	1902-07-26	0		0	1	429879	0		0	0	NULL	NULL	NULL	High	run1	1	List2	A_T.wav	AV_T	1	1	1	1	429728	151	1	624	430352
Exp3	10	Exp3-10-1	59.937	1.0.0.148	1	right	huangfqiuchan	549295895	2.0.10.242	2.0.10.242	09-16-2019	2019-09-16 02:58:10	10:58:10	female	2.0.10.147	167	Catch.bmp	1904-05-12	0		0	0	431964	0		0	0	NULL	NULL	NULL	High	run1	1	List2	A_T.wav	A_T	1	1	0	1	431814	150	1	810	432624
Exp3	10	Exp3-10-1	59.937	1.0.0.148	1	right	huangfqiuchan	549295895	2.0.10.242	2.0.10.242	09-16-2019	2019-09-16 02:58:10	10:58:10	female	2.0.10.147	168	Catch.bmp	1903-08-08	0		0	0	434717	0		0	0	NULL	NULL	NULL	High	run1	1	List2	A_T.wav	A_T	1	1	0	1	434567	150	1	673	435240
Exp3	10	Exp3-10-1	59.937	1.0.0.148	1	right	huangfqiuchan	549295895	2.0.10.242	2.0.10.242	09-16-2019	2019-09-16 02:58:10	10:58:10	female	2.0.10.147	169	Red_C_2.bmp	1902-05-09	0		0	0	437186	0		0	0	NULL	NULL	NULL	High	run1	1	List2	A_T.wav	AV_T	1	1	0	1	437036	150	1	428	437464
Exp3	10	Exp3-10-1	59.937	1.0.0.148	1	right	huangfqiuchan	549295895	2.0.10.242	2.0.10.242	09-16-2019	2019-09-16 02:58:10	10:58:10	female	2.0.10.147	170	Blue_S_2.bmp	1903-09-11	0		0	0	439205	0		0	0	NULL	NULL	NULL	High	run1	1	List2	Catch.wav	V_T	1	1	1	1	439055	150	1	674	439729
Exp3	10	Exp3-10-1	59.937	1.0.0.148	1	right	huangfqiuchan	549295895	2.0.10.242	2.0.10.242	09-16-2019	2019-09-16 02:58:10	10:58:10	female	2.0.10.147	171	Catch.bmp	1902-09-11	0		0	0	441708	0		0	0	NULL	NULL	NULL	High	run1		List2	A_S.wav	A_S	0		0	1	441558	150		0	0
Exp3	10	Exp3-10-1	59.937	1.0.0.148	1	right	huangfqiuchan	549295895	2.0.10.242	2.0.10.242	09-16-2019	2019-09-16 02:58:10	10:58:10	female	2.0.10.147	172	Red_C_2.bmp	1902-08-28	0		0	0	443910	0		0	0	NULL	NULL	NULL	High	run1	1	List2	Catch.wav	V_T	1	1	0	1	443760	150	1	624	444384
Exp3	10	Exp3-10-1	59.937	1.0.0.148	1	right	huangfqiuchan	549295895	2.0.10.242	2.0.10.242	09-16-2019	2019-09-16 02:58:10	10:58:10	female	2.0.10.147	173	Blue_C.bmp	1902-05-15	0		0	0	446029	0		0	0	NULL	NULL	NULL	High	run1		List2	A_S.wav	AV_S	0		1	1	445879	150		0	0
Exp3	10	Exp3-10-1	59.937	1.0.0.148	1	right	huangfqiuchan	549295895	2.0.10.242	2.0.10.242	09-16-2019	2019-09-16 02:58:10	10:58:10	female	2.0.10.147	174	Catch.bmp	1903-03-29	0		0	1	448115	0		0	0	NULL	NULL	NULL	High	run1		List2	A_S.wav	A_S	0		1	1	447964	151		0	0
Exp3	10	Exp3-10-1	59.937	1.0.0.148	1	right	huangfqiuchan	549295895	2.0.10.242	2.0.10.242	09-16-2019	2019-09-16 02:58:10	10:58:10	female	2.0.10.147	175	Blue_S_2.bmp	1902-11-23	0		0	0	450517	0		0	0	NULL	NULL	NULL	High	run1	1	List2	Catch.wav	V_T	1	1	0	1	450367	150	1	481	450848
Exp3	10	Exp3-10-1	59.937	1.0.0.148	1	right	huangfqiuchan	549295895	2.0.10.242	2.0.10.242	09-16-2019	2019-09-16 02:58:10	10:58:10	female	2.0.10.147	176	Blue_S_2.bmp	1902-12-27	0		0	0	452736	0		0	0	NULL	NULL	NULL	High	run1	1	List2	A_T.wav	AV_T	1	1	1	1	452586	150	1	574	453160
Exp3	10	Exp3-10-1	59.937	1.0.0.148	1	right	huangfqiuchan	549295895	2.0.10.242	2.0.10.242	09-16-2019	2019-09-16 02:58:10	10:58:10	female	2.0.10.147	177	Catch.bmp	1903-12-12	0		1	0	454988	0		0	0	NULL	NULL	NULL	High	run1		List2	A_S.wav	A_S	0		0	1	454838	150		0	0
Exp3	10	Exp3-10-1	59.937	1.0.0.148	1	right	huangfqiuchan	549295895	2.0.10.242	2.0.10.242	09-16-2019	2019-09-16 02:58:10	10:58:10	female	2.0.10.147	178	Red_C.bmp	1902-04-27	0		0	0	457641	0		0	0	NULL	NULL	NULL	High	run1		List2	A_S.wav	AV_S	0		0	1	457491	150		0	0
Exp3	10	Exp3-10-1	59.937	1.0.0.148	1	right	huangfqiuchan	549295895	2.0.10.242	2.0.10.242	09-16-2019	2019-09-16 02:58:10	10:58:10	female	2.0.10.147	179	Blue_S_2.bmp	1904-05-08	0		0	0	459710	0		0	0	NULL	NULL	NULL	High	run1	1	List2	A_T.wav	AV_T	1	1	0	1	459560	150	1	416	459976
Exp3	10	Exp3-10-1	59.937	1.0.0.148	1	right	huangfqiuchan	549295895	2.0.10.242	2.0.10.242	09-16-2019	2019-09-16 02:58:10	10:58:10	female	2.0.10.147	180	Blue_S_2.bmp	1902-11-11	0		0	0	462463	0		0	0	NULL	NULL	NULL	High	run1	1	List2	Catch.wav	V_T	1	1	0	1	462313	150	1	519	462832
Exp3	10	Exp3-10-1	59.937	1.0.0.148	1	right	huangfqiuchan	549295895	2.0.10.242	2.0.10.242	09-16-2019	2019-09-16 02:58:10	10:58:10	female	2.0.10.147	181	Blue_S_2.bmp	1904-05-10	0		0	0	464665	0		0	0	NULL	NULL	NULL	High	run1	1	List2	A_T.wav	AV_T	1	1	1	1	464515	150	1	437	464952
Exp3	10	Exp3-10-1	59.937	1.0.0.148	1	right	huangfqiuchan	549295895	2.0.10.242	2.0.10.242	09-16-2019	2019-09-16 02:58:10	10:58:10	female	2.0.10.147	182	Catch.bmp	1902-04-19	0		0	0	467418	0		0	0	NULL	NULL	NULL	High	run1		List2	A_S.wav	A_S	0		0	1	467268	150		0	0
Exp3	10	Exp3-10-1	59.937	1.0.0.148	1	right	huangfqiuchan	549295895	2.0.10.242	2.0.10.242	09-16-2019	2019-09-16 02:58:10	10:58:10	female	2.0.10.147	183	Blue_S.bmp	1903-04-04	0		0	0	469470	0		0	0	NULL	NULL	NULL	High	run1		List2	A_S.wav	AV_S	0		0	1	469320	150		0	0
Exp3	10	Exp3-10-1	59.937	1.0.0.148	1	right	huangfqiuchan	549295895	2.0.10.242	2.0.10.242	09-16-2019	2019-09-16 02:58:10	10:58:10	female	2.0.10.147	184	Blue_S_2.bmp	1902-12-29	0		0	0	471873	0		0	0	NULL	NULL	NULL	High	run1	1	List2	A_T.wav	AV_T	1	1	0	1	471723	150	1	542	472265
Exp3	10	Exp3-10-1	59.937	1.0.0.148	1	right	huangfqiuchan	549295895	2.0.10.242	2.0.10.242	09-16-2019	2019-09-16 02:58:10	10:58:10	female	2.0.10.147	185	Red_S.bmp	1902-07-10	0		0	0	474125	0		0	0	NULL	NULL	NULL	High	run1		List2	Catch.wav	V_S	0		1	1	473975	150		0	0
Exp3	10	Exp3-10-1	59.937	1.0.0.148	1	right	huangfqiuchan	549295895	2.0.10.242	2.0.10.242	09-16-2019	2019-09-16 02:58:10	10:58:10	female	2.0.10.147	186	Blue_S_2.bmp	1902-06-03	0		0	1	476278	0		0	0	NULL	NULL	NULL	High	run1	1	List2	A_T.wav	AV_T	1	1	1	1	476127	151	1	569	476696
Exp3	10	Exp3-10-1	59.937	1.0.0.148	1	right	huangfqiuchan	549295895	2.0.10.242	2.0.10.242	09-16-2019	2019-09-16 02:58:10	10:58:10	female	2.0.10.147	187	Red_C_2.bmp	1902-12-21	0		0	0	478313	0		0	0	NULL	NULL	NULL	High	run1	1	List2	A_T.wav	AV_T	1	1	0	1	478163	150	1	637	478800
Exp3	10	Exp3-10-1	59.937	1.0.0.148	1	right	huangfqiuchan	549295895	2.0.10.242	2.0.10.242	09-16-2019	2019-09-16 02:58:10	10:58:10	female	2.0.10.147	188	Blue_S_2.bmp	1903-09-10	0		0	0	480549	0		0	0	NULL	NULL	NULL	High	run1	1	List2	A_T.wav	AV_T	1	1	0	1	480399	150	1	585	480984
Exp3	10	Exp3-10-1	59.937	1.0.0.148	1	right	huangfqiuchan	549295895	2.0.10.242	2.0.10.242	09-16-2019	2019-09-16 02:58:10	10:58:10	female	2.0.10.147	189	Blue_C.bmp	1902-11-14	0		1	0	483051	0		0	0	NULL	NULL	NULL	High	run1		List2	A_S.wav	AV_S	0		0	1	482901	150		0	0
Exp3	10	Exp3-10-1	59.937	1.0.0.148	1	right	huangfqiuchan	549295895	2.0.10.242	2.0.10.242	09-16-2019	2019-09-16 02:58:10	10:58:10	female	2.0.10.147	190	Catch.bmp	1903-12-20	0		0	0	485337	0		0	0	NULL	NULL	NULL	High	run1	1	List2	A_T.wav	A_T	1	1	0	1	485187	150	1	685	485872
Exp3	10	Exp3-10-1	59.937	1.0.0.148	1	right	huangfqiuchan	549295895	2.0.10.242	2.0.10.242	09-16-2019	2019-09-16 02:58:10	10:58:10	female	2.0.10.147	191	Red_C_2.bmp	1904-02-21	0		0	0	487940	0		0	0	NULL	NULL	NULL	High	run1	1	List2	Catch.wav	V_T	1	1	0	1	487790	150	1	602	488392
Exp3	10	Exp3-10-1	59.937	1.0.0.148	1	right	huangfqiuchan	549295895	2.0.10.242	2.0.10.242	09-16-2019	2019-09-16 02:58:10	10:58:10	female	2.0.10.147	192	Blue_S_2.bmp	1903-05-17	0		0	0	490609	0		0	0	NULL	NULL	NULL	High	run1	1	List2	Catch.wav	V_T	1	1	0	1	490459	150	1	693	491152
Exp3	10	Exp3-10-1	59.937	1.0.0.148	1	right	huangfqiuchan	549295895	2.0.10.242	2.0.10.242	09-16-2019	2019-09-16 02:58:10	10:58:10	female	2.0.10.147	193	Red_C_2.bmp	1903-07-05	0		0	0	492995	0		0	0	NULL	NULL	NULL	High	run1	1	List2	A_T.wav	AV_T	1	1	1	1	492845	150	1	547	493392
Exp3	10	Exp3-10-1	59.937	1.0.0.148	1	right	huangfqiuchan	549295895	2.0.10.242	2.0.10.242	09-16-2019	2019-09-16 02:58:10	10:58:10	female	2.0.10.147	194	Blue_C.bmp	1902-05-18	0		0	0	495431	0		0	0	NULL	NULL	NULL	High	Run1		List2	Catch.wav	V_S	0		1	1	495281	150		0	0
Exp3	10	Exp3-10-1	59.937	1.0.0.148	1	right	huangfqiuchan	549295895	2.0.10.242	2.0.10.242	09-16-2019	2019-09-16 02:58:10	10:58:10	female	2.0.10.147	195	Catch.bmp	1904-01-30	0		0	0	497517	0		0	0	NULL	NULL	NULL	High	run1	1	List2	A_T.wav	A_T	1	1	0	1	497367	150	1	537	497904
Exp3	10	Exp3-10-1	59.937	1.0.0.148	1	right	huangfqiuchan	549295895	2.0.10.242	2.0.10.242	09-16-2019	2019-09-16 02:58:10	10:58:10	female	2.0.10.147	196	Catch.bmp	1902-10-17	0		0	1	500170	0		0	0	NULL	NULL	NULL	High	run1	1	List2	A_T.wav	A_T	1	1	1	1	500019	151	1	501	500520
Exp3	10	Exp3-10-1	59.937	1.0.0.148	1	right	huangfqiuchan	549295895	2.0.10.242	2.0.10.242	09-16-2019	2019-09-16 02:58:10	10:58:10	female	2.0.10.147	197	Blue_C_2.bmp	1902-10-28	0		0	1	502339	0		0	0	NULL	NULL	NULL	High	run1		List2	A_S.wav	AV_S	0		0	1	502188	151	1	589	502777
Exp3	10	Exp3-10-1	59.937	1.0.0.148	1	right	huangfqiuchan	549295895	2.0.10.242	2.0.10.242	09-16-2019	2019-09-16 02:58:10	10:58:10	female	2.0.10.147	198	Red_C_2.bmp	1902-05-31	0		0	0	504524	0		0	0	NULL	NULL	NULL	High	run1	1	List2	Catch.wav	V_T	1	1	0	1	504374	150	1	578	504952
Exp3	10	Exp3-10-1	59.937	1.0.0.148	1	right	huangfqiuchan	549295895	2.0.10.242	2.0.10.242	09-16-2019	2019-09-16 02:58:10	10:58:10	female	2.0.10.147	199	Blue_C_2.bmp	1904-05-04	0		0	1	506560	0		0	0	NULL	NULL	NULL	High	run1		List2	Catch.wav	V_S	0		1	1	506409	151		0	0
Exp3	10	Exp3-10-1	59.937	1.0.0.148	1	right	huangfqiuchan	549295895	2.0.10.242	2.0.10.242	09-16-2019	2019-09-16 02:58:10	10:58:10	female	2.0.10.147	200	Blue_S_2.bmp	1904-01-03	0		0	0	509379	0		0	0	NULL	NULL	NULL	High	run1	1	List2	Catch.wav	V_T	1	1	0	1	509229	150	1	699	509928
Exp3	10	Exp3-10-1	59.937	1.0.0.148	1	right	huangfqiuchan	549295895	2.0.10.242	2.0.10.242	09-16-2019	2019-09-16 02:58:10	10:58:10	female	2.0.10.147	201	Red_S_2.bmp	1903-08-06	0		0	0	511999	0		0	0	NULL	NULL	NULL	High	run1		List2	Catch.wav	V_S	0		0	2	511849	150		0	0
Exp3	10	Exp3-10-1	59.937	1.0.0.148	1	right	huangfqiuchan	549295895	2.0.10.242	2.0.10.242	09-16-2019	2019-09-16 02:58:10	10:58:10	female	2.0.10.147	202	Red_S.bmp	1903-10-01	0		0	0	514518	0		0	0	NULL	NULL	NULL	High	run1		List2	Catch.wav	V_S	0		0	1	514368	150		0	0
Exp3	10	Exp3-10-1	59.937	1.0.0.148	1	right	huangfqiuchan	549295895	2.0.10.242	2.0.10.242	09-16-2019	2019-09-16 02:58:10	10:58:10	female	2.0.10.147	203	Blue_S_2.bmp	1902-07-11	0		0	0	517104	0		0	0	NULL	NULL	NULL	High	run1	1	List2	Catch.wav	V_T	1	1	0	1	516954	150	1	630	517584
Exp3	10	Exp3-10-1	59.937	1.0.0.148	1	right	huangfqiuchan	549295895	2.0.10.242	2.0.10.242	09-16-2019	2019-09-16 02:58:10	10:58:10	female	2.0.10.147	204	Blue_C_2.bmp	1903-03-14	0		0	1	519190	0		0	0	NULL	NULL	NULL	High	run1		List2	Catch.wav	V_S	0		1	1	519039	151		0	0
Exp3	10	Exp3-10-1	59.937	1.0.0.148	1	right	huangfqiuchan	549295895	2.0.10.242	2.0.10.242	09-16-2019	2019-09-16 02:58:10	10:58:10	female	2.0.10.147	205	Catch.bmp	1903-07-17	0		1	0	521575	0		0	0	NULL	NULL	NULL	High	run1		List2	A_S.wav	A_S	0		2	1	521425	150		0	0
Exp3	10	Exp3-10-1	59.937	1.0.0.148	1	right	huangfqiuchan	549295895	2.0.10.242	2.0.10.242	09-16-2019	2019-09-16 02:58:10	10:58:10	female	2.0.10.147	206	Red_C_2.bmp	1904-02-17	0		0	0	524095	0		0	0	NULL	NULL	NULL	High	run1	1	List2	A_T.wav	AV_T	1	1	0	1	523945	150	1	599	524544
Exp3	10	Exp3-10-1	59.937	1.0.0.148	1	right	huangfqiuchan	549295895	2.0.10.242	2.0.10.242	09-16-2019	2019-09-16 02:58:10	10:58:10	female	2.0.10.147	207	Red_S_2.bmp	1902-05-24	0		0	0	526764	0		0	0	NULL	NULL	NULL	High	run1		List2	A_S.wav	AV_S	0		0	1	526614	150	1	754	527368
Exp3	10	Exp3-10-1	59.937	1.0.0.148	1	right	huangfqiuchan	549295895	2.0.10.242	2.0.10.242	09-16-2019	2019-09-16 02:58:10	10:58:10	female	2.0.10.147	208	Blue_S.bmp	1903-07-29	0		0	0	528800	0		0	0	NULL	NULL	NULL	High	run1		List2	A_S.wav	AV_S	0		0	1	528650	150		0	0
Exp3	10	Exp3-10-1	59.937	1.0.0.148	1	right	huangfqiuchan	549295895	2.0.10.242	2.0.10.242	09-16-2019	2019-09-16 02:58:10	10:58:10	female	2.0.10.147	209	Catch.bmp	1902-03-10	0		0	0	531319	0		0	0	NULL	NULL	NULL	High	run1	1	List2	A_T.wav	A_T	1	1	0	1	531169	150	1	816	531985
Exp3	10	Exp3-10-1	59.937	1.0.0.148	1	right	huangfqiuchan	549295895	2.0.10.242	2.0.10.242	09-16-2019	2019-09-16 02:58:10	10:58:10	female	2.0.10.147	210	Catch.bmp	1904-01-18	0		0	0	533271	0		0	0	NULL	NULL	NULL	High	run1	1	List2	A_T.wav	A_T	1	1	0	1	533121	150	1	655	533776
Exp3	10	Exp3-10-1	59.937	1.0.0.148	1	right	huangfqiuchan	549295895	2.0.10.242	2.0.10.242	09-16-2019	2019-09-16 02:58:10	10:58:10	female	2.0.10.147	211	Red_C_2.bmp	1904-03-01	0		0	0	535907	0		0	0	NULL	NULL	NULL	High	run1	1	List2	A_T.wav	AV_T	1	1	0	1	535757	150	1	842	536599
Exp3	10	Exp3-10-1	59.937	1.0.0.148	1	right	huangfqiuchan	549295895	2.0.10.242	2.0.10.242	09-16-2019	2019-09-16 02:58:10	10:58:10	female	2.0.10.147	212	Catch.bmp	1903-08-15	0		0	0	538577	0		0	0	NULL	NULL	NULL	High	run1		List2	A_S.wav	A_S	0		0	1	538427	150		0	0
Exp3	10	Exp3-10-1	59.937	1.0.0.148	1	right	huangfqiuchan	549295895	2.0.10.242	2.0.10.242	09-16-2019	2019-09-16 02:58:10	10:58:10	female	2.0.10.147	213	Blue_S_2.bmp	1902-08-05	0		0	0	541113	0		0	0	NULL	NULL	NULL	High	run1	1	List2	A_T.wav	AV_T	1	1	0	1	540963	150	1	444	541407
Exp3	10	Exp3-10-1	59.937	1.0.0.148	1	right	huangfqiuchan	549295895	2.0.10.242	2.0.10.242	09-16-2019	2019-09-16 02:58:10	10:58:10	female	2.0.10.147	214	Blue_S_2.bmp	1904-03-28	0		0	0	543215	0		0	0	NULL	NULL	NULL	High	run1	1	List2	A_T.wav	AV_T	1	1	0	1	543065	150	1	654	543719
Exp3	10	Exp3-10-1	59.937	1.0.0.148	1	right	huangfqiuchan	549295895	2.0.10.242	2.0.10.242	09-16-2019	2019-09-16 02:58:10	10:58:10	female	2.0.10.147	215	Blue_S_2.bmp	1902-06-25	0		0	0	545918	0		0	0	NULL	NULL	NULL	High	run1	1	List2	A_T.wav	AV_T	1	1	0	1	545768	150	1	607	546375
Exp3	10	Exp3-10-1	59.937	1.0.0.148	1	right	huangfqiuchan	549295895	2.0.10.242	2.0.10.242	09-16-2019	2019-09-16 02:58:10	10:58:10	female	2.0.10.147	216	Blue_S_2.bmp	1904-04-25	0		0	0	547987	0		0	0	NULL	NULL	NULL	High	run1	1	List2	A_T.wav	AV_T	1	1	0	2	547837	150	1	594	548431
Exp3	10	Exp3-10-1	59.937	1.0.0.148	1	right	huangfqiuchan	549295895	2.0.10.242	2.0.10.242	09-16-2019	2019-09-16 02:58:10	10:58:10	female	2.0.10.147	217	Blue_S_2.bmp	1903-01-01	0		0	0	550723	0		0	0	NULL	NULL	NULL	High	run1	1	List2	Catch.wav	V_T	1	1	0	1	550573	150	1	578	551151
Exp3	10	Exp3-10-1	59.937	1.0.0.148	1	right	huangfqiuchan	549295895	2.0.10.242	2.0.10.242	09-16-2019	2019-09-16 02:58:10	10:58:10	female	2.0.10.147	218	Red_C_2.bmp	1903-04-25	0		0	0	552975	0		0	0	NULL	NULL	NULL	High	run1	1	List2	A_T.wav	AV_T	1	1	1	1	552825	150	1	638	553463
Exp3	10	Exp3-10-1	59.937	1.0.0.148	1	right	huangfqiuchan	549295895	2.0.10.242	2.0.10.242	09-16-2019	2019-09-16 02:58:10	10:58:10	female	2.0.10.147	219	Catch.bmp	1904-01-22	0		0	1	555345	0		0	0	NULL	NULL	NULL	High	run1	1	List2	A_T.wav	A_T	1	1	1	1	555194	151	1	677	555871
Exp3	10	Exp3-10-1	59.937	1.0.0.148	1	right	huangfqiuchan	549295895	2.0.10.242	2.0.10.242	09-16-2019	2019-09-16 02:58:10	10:58:10	female	2.0.10.147	220	Red_C_2.bmp	1903-08-03	0		0	1	557981	0		0	0	NULL	NULL	NULL	High	run1	1	List2	Catch.wav	V_T	1	1	1	1	557830	151	1	641	558471
Exp3	10	Exp3-10-1	59.937	1.0.0.148	1	right	huangfqiuchan	549295895	2.0.10.242	2.0.10.242	09-16-2019	2019-09-16 02:58:10	10:58:10	female	2.0.10.147	221	Red_C_2.bmp	1903-07-31	0		0	0	560450	0		0	0	NULL	NULL	NULL	High	run1	1	List2	A_T.wav	AV_T	1	1	1	1	560300	150	1	427	560727
Exp3	10	Exp3-10-1	59.937	1.0.0.148	1	right	huangfqiuchan	549295895	2.0.10.242	2.0.10.242	09-16-2019	2019-09-16 02:58:10	10:58:10	female	2.0.10.147	222	Catch.bmp	1903-03-26	0		0	0	562919	0		0	0	NULL	NULL	NULL	High	run1	1	List2	A_T.wav	A_T	1	1	0	1	562769	150	1	623	563392
Exp3	10	Exp3-10-1	59.937	1.0.0.148	1	right	huangfqiuchan	549295895	2.0.10.242	2.0.10.242	09-16-2019	2019-09-16 02:58:10	10:58:10	female	2.0.10.147	223	Catch.bmp	1903-05-06	0		0	0	565255	0		0	0	NULL	NULL	NULL	High	run1		List2	A_S.wav	A_S	0		0	1	565105	150		0	0
Exp3	10	Exp3-10-1	59.937	1.0.0.148	1	right	huangfqiuchan	549295895	2.0.10.242	2.0.10.242	09-16-2019	2019-09-16 02:58:10	10:58:10	female	2.0.10.147	224	Blue_S.bmp	1902-05-11	0		0	0	567691	0		0	0	NULL	NULL	NULL	High	run1		List2	Catch.wav	V_S	0		0	1	567541	150		0	0
Exp3	10	Exp3-10-1	59.937	1.0.0.148	1	right	huangfqiuchan	549295895	2.0.10.242	2.0.10.242	09-16-2019	2019-09-16 02:58:10	10:58:10	female	2.0.10.147	225	Red_C_2.bmp	1902-07-02	0		0	0	569760	0		0	0	NULL	NULL	NULL	High	run1	1	List2	A_T.wav	AV_T	1	1	0	1	569610	150	1	573	570183
Exp3	10	Exp3-10-1	59.937	1.0.0.148	1	right	huangfqiuchan	549295895	2.0.10.242	2.0.10.242	09-16-2019	2019-09-16 02:58:10	10:58:10	female	2.0.10.147	226	Red_C_2.bmp	1902-11-10	0		0	1	571829	0		0	0	NULL	NULL	NULL	High	run1	1	List2	Catch.wav	V_T	1	1	1	1	571678	151	1	817	572495
Exp3	10	Exp3-10-1	59.937	1.0.0.148	1	right	huangfqiuchan	549295895	2.0.10.242	2.0.10.242	09-16-2019	2019-09-16 02:58:10	10:58:10	female	2.0.10.147	227	Catch.bmp	1902-07-12	0		0	0	574031	0		0	0	NULL	NULL	NULL	High	run1	1	List2	A_T.wav	A_T	1	1	1	1	573881	150	1	894	574775
Exp3	10	Exp3-10-1	59.937	1.0.0.148	1	right	huangfqiuchan	549295895	2.0.10.242	2.0.10.242	09-16-2019	2019-09-16 02:58:10	10:58:10	female	2.0.10.147	228	Catch.bmp	1904-05-17	0		0	0	576116	0		0	0	NULL	NULL	NULL	High	run1	1	List2	A_T.wav	A_T	1	1	0	1	575966	150	1	617	576583
Exp3	10	Exp3-10-1	59.937	1.0.0.148	1	right	huangfqiuchan	549295895	2.0.10.242	2.0.10.242	09-16-2019	2019-09-16 02:58:10	10:58:10	female	2.0.10.147	229	Catch.bmp	1903-05-09	0		0	0	578869	0		0	0	NULL	NULL	NULL	High	run1	1	List2	A_T.wav	A_T	1	1	0	1	578719	150	1	456	579175
Exp3	10	Exp3-10-1	59.937	1.0.0.148	1	right	huangfqiuchan	549295895	2.0.10.242	2.0.10.242	09-16-2019	2019-09-16 02:58:10	10:58:10	female	2.0.10.147	230	Catch.bmp	1902-04-12	0		0	0	581255	0		0	0	NULL	NULL	NULL	High	run1	1	List2	A_T.wav	A_T	1	1	0	1	581105	150	1	446	581551
Exp3	10	Exp3-10-1	59.937	1.0.0.148	1	right	huangfqiuchan	549295895	2.0.10.242	2.0.10.242	09-16-2019	2019-09-16 02:58:10	10:58:10	female	2.0.10.147	231	Blue_S_2.bmp	1902-06-30	0		0	1	583241	0		0	0	NULL	NULL	NULL	High	run1	1	List2	Catch.wav	V_T	1	1	1	1	583090	151	1	677	583767
Exp3	10	Exp3-10-1	59.937	1.0.0.148	1	right	huangfqiuchan	549295895	2.0.10.242	2.0.10.242	09-16-2019	2019-09-16 02:58:10	10:58:10	female	2.0.10.147	232	Red_C_2.bmp	1902-04-04	0		1	0	585309	0		0	0	NULL	NULL	NULL	High	run1	1	List2	A_T.wav	AV_T	1	1	1	1	585159	150	1	472	585631
Exp3	10	Exp3-10-1	59.937	1.0.0.148	1	right	huangfqiuchan	549295895	2.0.10.242	2.0.10.242	09-16-2019	2019-09-16 02:58:10	10:58:10	female	2.0.10.147	233	Catch.bmp	1902-05-13	0		0	0	587295	0		0	0	NULL	NULL	NULL	High	run1	1	List2	A_T.wav	A_T	1	1	0	1	587145	150	1	751	587896
Exp3	10	Exp3-10-1	59.937	1.0.0.148	1	right	huangfqiuchan	549295895	2.0.10.242	2.0.10.242	09-16-2019	2019-09-16 02:58:10	10:58:10	female	2.0.10.147	234	Catch.bmp	1904-01-01	0		0	0	589314	0		0	0	NULL	NULL	NULL	High	run1	1	List2	A_T.wav	A_T	1	1	0	1	589164	150	1	603	589767
Exp3	10	Exp3-10-1	59.937	1.0.0.148	1	right	huangfqiuchan	549295895	2.0.10.242	2.0.10.242	09-16-2019	2019-09-16 02:58:10	10:58:10	female	2.0.10.147	235	Blue_S_2.bmp	1902-06-01	0		0	0	591933	0		0	0	NULL	NULL	NULL	High	run1	1	List2	A_T.wav	AV_T	1	1	0	1	591783	150	1	600	592383
Exp3	10	Exp3-10-1	59.937	1.0.0.148	1	right	huangfqiuchan	549295895	2.0.10.242	2.0.10.242	09-16-2019	2019-09-16 02:58:10	10:58:10	female	2.0.10.147	236	Red_C_2.bmp	1902-03-13	0		0	0	593969	0		0	0	NULL	NULL	NULL	High	run1	1	List2	Catch.wav	V_T	1	1	0	2	593819	150	1	492	594311
Exp3	10	Exp3-10-1	59.937	1.0.0.148	1	right	huangfqiuchan	549295895	2.0.10.242	2.0.10.242	09-16-2019	2019-09-16 02:58:10	10:58:10	female	2.0.10.147	237	Blue_C.bmp	1902-10-10	0		0	0	595921	0		0	0	NULL	NULL	NULL	High	run1		List2	A_S.wav	AV_S	0		0	2	595771	150		0	0
Exp3	10	Exp3-10-1	59.937	1.0.0.148	1	right	huangfqiuchan	549295895	2.0.10.242	2.0.10.242	09-16-2019	2019-09-16 02:58:10	10:58:10	female	2.0.10.147	238	Red_C_2.bmp	1903-01-20	0		0	0	598156	0		0	0	NULL	NULL	NULL	High	run1	1	List2	A_T.wav	AV_T	1	1	0	1	598006	150	1	666	598672
Exp3	10	Exp3-10-1	59.937	1.0.0.148	1	right	huangfqiuchan	549295895	2.0.10.242	2.0.10.242	09-16-2019	2019-09-16 02:58:10	10:58:10	female	2.0.10.147	239	Blue_S_2.bmp	1903-05-07	0		1	0	600425	0		0	0	NULL	NULL	NULL	High	run1	1	List2	Catch.wav	V_T	1	1	1	1	600275	150	1	508	600783
Exp3	10	Exp3-10-1	59.937	1.0.0.148	1	right	huangfqiuchan	549295895	2.0.10.242	2.0.10.242	09-16-2019	2019-09-16 02:58:10	10:58:10	female	2.0.10.147	240	Catch.bmp	1902-06-24	0		0	1	602795	0		0	0	NULL	NULL	NULL	High	run1	1	List2	A_T.wav	A_T	1	1	1	1	602644	151	1	899	603543
Exp3	10	Exp3-10-1	59.937	1.0.0.148	1	right	huangfqiuchan	549295895	2.0.10.242	2.0.10.242	09-16-2019	2019-09-16 02:58:10	10:58:10	female	2.0.10.147	241	Catch.bmp	1903-04-20	0		1	0	604863	0		0	0	NULL	NULL	NULL	High	run1	1	List2	A_T.wav	A_T	1	1	0	1	604713	150	1	678	605391
Exp3	10	Exp3-10-1	59.937	1.0.0.148	1	right	huangfqiuchan	549295895	2.0.10.242	2.0.10.242	09-16-2019	2019-09-16 02:58:10	10:58:10	female	2.0.10.147	242	Red_C_2.bmp	1902-04-30	0		0	0	607216	0		0	0	NULL	NULL	NULL	High	run1	1	List2	A_T.wav	AV_T	1	1	0	1	607066	150	1	845	607911
Exp3	10	Exp3-10-1	59.937	1.0.0.148	1	right	huangfqiuchan	549295895	2.0.10.242	2.0.10.242	09-16-2019	2019-09-16 02:58:10	10:58:10	female	2.0.10.147	243	Red_S_2.bmp	1903-10-27	0		0	0	609218	0		0	0	NULL	NULL	NULL	High	run1		List2	Catch.wav	V_S	0		1	1	609068	150		0	0
Exp3	10	Exp3-10-1	59.937	1.0.0.148	1	right	huangfqiuchan	549295895	2.0.10.242	2.0.10.242	09-16-2019	2019-09-16 02:58:10	10:58:10	female	2.0.10.147	244	Red_C.bmp	1903-07-24	0		0	1	611838	0		0	0	NULL	NULL	NULL	High	run1		List2	Catch.wav	V_S	0		1	1	611687	151		0	0
Exp3	10	Exp3-10-1	59.937	1.0.0.148	1	right	huangfqiuchan	549295895	2.0.10.242	2.0.10.242	09-16-2019	2019-09-16 02:58:10	10:58:10	female	2.0.10.147	245	Blue_S_2.bmp	1903-05-22	0		0	0	614357	0		0	0	NULL	NULL	NULL	High	run1	1	List2	Catch.wav	V_T	1	1	0	1	614207	150	1	392	614599
Exp3	10	Exp3-10-1	59.937	1.0.0.148	1	right	huangfqiuchan	549295895	2.0.10.242	2.0.10.242	09-16-2019	2019-09-16 02:58:10	10:58:10	female	2.0.10.147	246	Red_S.bmp	1904-02-16	0		0	0	616743	0		0	0	NULL	NULL	NULL	High	run1		List2	Catch.wav	V_S	0		0	2	616593	150		0	0
Exp3	10	Exp3-10-1	59.937	1.0.0.148	1	right	huangfqiuchan	549295895	2.0.10.242	2.0.10.242	09-16-2019	2019-09-16 02:58:10	10:58:10	female	2.0.10.147	247	Catch.bmp	1902-04-12	0		0	0	619512	0		0	0	NULL	NULL	NULL	High	run1	1	List2	A_T.wav	A_T	1	1	1	1	619362	150	1	629	619991
Exp3	10	Exp3-10-1	59.937	1.0.0.148	1	right	huangfqiuchan	549295895	2.0.10.242	2.0.10.242	09-16-2019	2019-09-16 02:58:10	10:58:10	female	2.0.10.147	248	Blue_S_2.bmp	1902-06-06	0		0	0	621498	0		0	0	NULL	NULL	NULL	High	run1	1	List2	A_T.wav	AV_T	1	1	0	1	621348	150	1	563	621911
Exp3	10	Exp3-10-1	59.937	1.0.0.148	1	right	huangfqiuchan	549295895	2.0.10.242	2.0.10.242	09-16-2019	2019-09-16 02:58:10	10:58:10	female	2.0.10.147	249	Catch.bmp	1903-12-16	0		0	0	623533	0		0	0	NULL	NULL	NULL	High	run1	1	List2	A_T.wav	A_T	1	1	0	1	623383	150	1	592	623975
Exp3	10	Exp3-10-1	59.937	1.0.0.148	1	right	huangfqiuchan	549295895	2.0.10.242	2.0.10.242	09-16-2019	2019-09-16 02:58:10	10:58:10	female	2.0.10.147	250	Blue_S_2.bmp	1904-01-26	0		0	0	626136	0		0	0	NULL	NULL	NULL	High	run1	1	List2	Catch.wav	V_T	1	1	0	1	625986	150	1	517	626503
Exp3	10	Exp3-10-1	59.937	1.0.0.148	1	right	huangfqiuchan	549295895	2.0.10.242	2.0.10.242	09-16-2019	2019-09-16 02:58:10	10:58:10	female	2.0.10.147	251	Red_C_2.bmp	1903-11-14	0		0	0	628772	0		0	0	NULL	NULL	NULL	High	run1	1	List2	A_T.wav	AV_T	1	1	1	1	628622	150	1	577	629199
Exp3	10	Exp3-10-1	59.937	1.0.0.148	1	right	huangfqiuchan	549295895	2.0.10.242	2.0.10.242	09-16-2019	2019-09-16 02:58:10	10:58:10	female	2.0.10.147	252	Red_S_2.bmp	1903-02-26	0		1	0	631341	0		0	0	NULL	NULL	NULL	High	run1		List2	Catch.wav	V_S	0		1	1	631191	150		0	0
Exp3	10	Exp3-10-1	59.937	1.0.0.148	1	right	huangfqiuchan	549295895	2.0.10.242	2.0.10.242	09-16-2019	2019-09-16 02:58:10	10:58:10	female	2.0.10.147	253	Blue_S_2.bmp	1904-04-12	0		0	0	633694	0		0	0	NULL	NULL	NULL	High	run1	1	List2	Catch.wav	V_T	1	1	0	1	633544	150	1	511	634055
Exp3	10	Exp3-10-1	59.937	1.0.0.148	1	right	huangfqiuchan	549295895	2.0.10.242	2.0.10.242	09-16-2019	2019-09-16 02:58:10	10:58:10	female	2.0.10.147	254	Blue_S_2.bmp	1902-06-20	0		1	0	636413	0		0	0	NULL	NULL	NULL	High	run1	1	List2	Catch.wav	V_T	1	1	0	1	636263	150	1	952	637215
Exp3	10	Exp3-10-1	59.937	1.0.0.148	1	right	huangfqiuchan	549295895	2.0.10.242	2.0.10.242	09-16-2019	2019-09-16 02:58:10	10:58:10	female	2.0.10.147	255	Red_C_2.bmp	1902-09-23	0		0	1	638466	0		0	0	NULL	NULL	NULL	High	run1	1	List2	A_T.wav	AV_T	1	1	1	1	638315	151	1	564	638879
Exp3	10	Exp3-10-1	59.937	1.0.0.148	1	right	huangfqiuchan	549295895	2.0.10.242	2.0.10.242	09-16-2019	2019-09-16 02:58:10	10:58:10	female	2.0.10.147	256	Red_C_2.bmp	1903-03-03	0		0	0	640618	0		0	0	NULL	NULL	NULL	High	run1	1	List2	Catch.wav	V_T	1	1	0	1	640468	150	1	604	641072
Exp3	10	Exp3-10-1	59.937	1.0.0.148	1	right	huangfqiuchan	549295895	2.0.10.242	2.0.10.242	09-16-2019	2019-09-16 02:58:10	10:58:10	female	2.0.10.147	257	Red_C_2.bmp	1902-09-01	0		0	0	642937	0		0	0	NULL	NULL	NULL	High	run1	1	List2	Catch.wav	V_T	1	1	0	1	642787	150	1	397	643184
Exp3	10	Exp3-10-1	59.937	1.0.0.148	1	right	huangfqiuchan	549295895	2.0.10.242	2.0.10.242	09-16-2019	2019-09-16 02:58:10	10:58:10	female	2.0.10.147	258	Blue_C_2.bmp	1904-01-12	0		0	1	645073	0		0	0	NULL	NULL	NULL	High	run1		List2	A_S.wav	AV_S	0		1	1	644922	151		0	0
Exp3	10	Exp3-10-1	59.937	1.0.0.148	1	right	huangfqiuchan	549295895	2.0.10.242	2.0.10.242	09-16-2019	2019-09-16 02:58:10	10:58:10	female	2.0.10.147	259	Red_C_2.bmp	1903-04-17	0		1	0	647775	0		0	0	NULL	NULL	NULL	High	run1	1	List2	A_T.wav	AV_T	1	1	1	1	647625	150	1	558	648183
Exp3	10	Exp3-10-1	59.937	1.0.0.148	1	right	huangfqiuchan	549295895	2.0.10.242	2.0.10.242	09-16-2019	2019-09-16 02:58:10	10:58:10	female	2.0.10.147	260	Blue_C.bmp	1903-09-08	0		0	0	650128	0		0	0	NULL	NULL	NULL	High	Run1		List2	Catch.wav	V_S	0		0	1	649978	150		0	0
