# Supplementary material for: Visual Perceptual Load Attenuates Age-Related Audiovisual Integration in an Audiovisual Discrimination Task
Source: Front Psychol. 2021 Sep 29;12:740221. doi: 10.3389/fpsyg.2021.740221 (PMC8511317; doi:10.3389/fpsyg.2021.740221)
Supplement: Supplementary file 1 [file Data_Sheet_1.ZIP › Export data/Group 1_Data_Younger/Exp3_High load/Subject_11.xlsx]

## Sheet: Sheet1
ExperimentName	Subject	DataFile.Basename	Display.RefreshRate	ExperimentVersion	Group	Handedness	Name	RandomSeed	RuntimeVersion	RuntimeVersionExpected	SessionDate	SessionStartDateTimeUtc	SessionTime	Sex	StudioVersion	Block	Image	ITI	ITI.ACC	ITI.CRESP	ITI.DurationError	ITI.OnsetDelay	ITI.OnsetTime	ITI.OnsetToOnsetTime	ITI.RESP	ITI.RT	ITI.RTTime	List1	List1.Cycle	List1.Sample	PercetualLoad	Procedure	Response	Running	Sound	StimulusType	Target.ACC	Target.CRESP	Target.DurationError	Target.OnsetDelay	Target.OnsetTime	Target.OnsetToOnsetTime	Target.RESP	Target.RT	Target.RTTime
Exp3	11	Exp3-11-1	59.936	1.0.0.149	1	right	lixiaoqian	-774249084	2.0.10.242	2.0.10.242	09-16-2019	2019-09-16 03:53:07	11:53:07	female	2.0.10.147	1	Catch.bmp	1904-04-26	0		0	0	29911	0		0	0	10	1	1	High	Prac	1	List1	A_T.wav	A_T	0		125	1	29761	150		0	0
Exp3	11	Exp3-11-1	59.936	1.0.0.149	1	right	lixiaoqian	-774249084	2.0.10.242	2.0.10.242	09-16-2019	2019-09-16 03:53:07	11:53:07	female	2.0.10.147	2	Blue_S_2.bmp	1902-11-08	0		0	1	32714	0		0	0	4	1	2	High	Prac	1	List1	Catch.wav	V_T	0		1	1	32563	151		0	0
Exp3	11	Exp3-11-1	59.936	1.0.0.149	1	right	lixiaoqian	-774249084	2.0.10.242	2.0.10.242	09-16-2019	2019-09-16 03:53:07	11:53:07	female	2.0.10.147	3	Catch.bmp	1904-02-15	0		0	0	34999	0		0	0	10	1	3	High	Prac	1	List1	A_T.wav	A_T	1	1	1	1	34849	150	1	930	35779
Exp3	11	Exp3-11-1	59.936	1.0.0.149	1	right	lixiaoqian	-774249084	2.0.10.242	2.0.10.242	09-16-2019	2019-09-16 03:53:07	11:53:07	female	2.0.10.147	4	Blue_S_2.bmp	1903-10-13	0		0	0	37669	0		0	0	14	1	4	High	Prac	1	List1	A_T.wav	AV_T	1	1	0	1	37519	150	1	532	38051
Exp3	11	Exp3-11-1	59.936	1.0.0.149	1	right	lixiaoqian	-774249084	2.0.10.242	2.0.10.242	09-16-2019	2019-09-16 03:53:07	11:53:07	female	2.0.10.147	5	Catch.bmp	1902-09-17	0		0	0	40205	0		0	0	10	1	5	High	Prac	1	List1	A_T.wav	A_T	1	1	0	1	40055	150	1	796	40851
Exp3	11	Exp3-11-1	59.936	1.0.0.149	1	right	lixiaoqian	-774249084	2.0.10.242	2.0.10.242	09-16-2019	2019-09-16 03:53:07	11:53:07	female	2.0.10.147	6	Blue_C.bmp	1902-10-12	0		0	0	42357	0		0	0	1	1	6	High	Prac		List1	Catch.wav	V_S	0		1	1	42207	150		0	0
Exp3	11	Exp3-11-1	59.936	1.0.0.149	1	right	lixiaoqian	-774249084	2.0.10.242	2.0.10.242	09-16-2019	2019-09-16 03:53:07	11:53:07	female	2.0.10.147	7	Catch.bmp	1903-02-22	0		0	0	44576	0		0	0	10	1	7	High	Prac	1	List1	A_T.wav	A_T	1	1	1	1	44426	150	1	601	45027
Exp3	11	Exp3-11-1	59.936	1.0.0.149	1	right	lixiaoqian	-774249084	2.0.10.242	2.0.10.242	09-16-2019	2019-09-16 03:53:07	11:53:07	female	2.0.10.147	8	Blue_C.bmp	1902-04-14	0		0	1	46879	0		0	0	1	1	8	High	Prac		List1	Catch.wav	V_S	0		1	1	46728	151		0	0
Exp3	11	Exp3-11-1	59.936	1.0.0.149	1	right	lixiaoqian	-774249084	2.0.10.242	2.0.10.242	09-16-2019	2019-09-16 03:53:07	11:53:07	female	2.0.10.147	9	Catch.bmp	1903-06-03	0		0	0	48914	0		0	0	9	1	9	High	Prac		List1	A_S.wav	A_S	0		1	1	48764	150		0	0
Exp3	11	Exp3-11-1	59.936	1.0.0.149	1	right	lixiaoqian	-774249084	2.0.10.242	2.0.10.242	09-16-2019	2019-09-16 03:53:07	11:53:07	female	2.0.10.147	10	Blue_S_2.bmp	1902-08-05	0		0	0	51383	0		0	0	14	1	10	High	Prac	1	List1	A_T.wav	AV_T	1	1	0	1	51233	150	1	674	51907
Exp3	11	Exp3-11-1	59.936	1.0.0.149	1	right	lixiaoqian	-774249084	2.0.10.242	2.0.10.242	09-16-2019	2019-09-16 03:53:07	11:53:07	female	2.0.10.147	11	Blue_S_2.bmp	1902-06-06	0		0	1	53486	0		0	0	4	1	11	High	Prac	1	List1	Catch.wav	V_T	1	1	1	1	53335	151	1	756	54091
Exp3	11	Exp3-11-1	59.936	1.0.0.149	1	right	lixiaoqian	-774249084	2.0.10.242	2.0.10.242	09-16-2019	2019-09-16 03:53:07	11:53:07	female	2.0.10.147	12	Blue_S_2.bmp	1903-01-01	0		0	0	55521	0		0	0	14	1	12	High	Prac	1	List1	A_T.wav	AV_T	1	1	1	1	55371	150	1	528	55899
Exp3	11	Exp3-11-1	59.936	1.0.0.149	1	right	lixiaoqian	-774249084	2.0.10.242	2.0.10.242	09-16-2019	2019-09-16 03:53:07	11:53:07	female	2.0.10.147	13	Blue_S_2.bmp	1903-02-14	0		0	0	57773	0		0	0	14	1	13	High	Prac	1	List1	A_T.wav	AV_T	1	1	0	1	57623	150	1	412	58035
Exp3	11	Exp3-11-1	59.936	1.0.0.149	1	right	lixiaoqian	-774249084	2.0.10.242	2.0.10.242	09-16-2019	2019-09-16 03:53:07	11:53:07	female	2.0.10.147	14	Blue_S_2.bmp	1902-11-29	0		0	0	60076	0		0	0	4	1	14	High	Prac	1	List1	Catch.wav	V_T	1	1	0	1	59926	150	1	509	60435
Exp3	11	Exp3-11-1	59.936	1.0.0.149	1	right	lixiaoqian	-774249084	2.0.10.242	2.0.10.242	09-16-2019	2019-09-16 03:53:07	11:53:07	female	2.0.10.147	15	Catch.bmp	1903-01-12	0		0	0	62295	0		0	0	10	1	15	High	Prac	1	List1	A_T.wav	A_T	1	1	0	1	62145	150	1	562	62707
Exp3	11	Exp3-11-1	59.936	1.0.0.149	1	right	lixiaoqian	-774249084	2.0.10.242	2.0.10.242	09-16-2019	2019-09-16 03:53:07	11:53:07	female	2.0.10.147	16	Catch.bmp	1903-05-02	0		0	0	64564	0		0	0	10	1	16	High	Prac	1	List1	A_T.wav	A_T	1	1	0	1	64414	150	1	597	65011
Exp3	11	Exp3-11-1	59.936	1.0.0.149	1	right	lixiaoqian	-774249084	2.0.10.242	2.0.10.242	09-16-2019	2019-09-16 03:53:07	11:53:07	female	2.0.10.147	17	Red_S.bmp	1902-12-28	0		0	0	66933	0		0	0	7	1	17	High	Prac		List1	Catch.wav	V_S	0		1	1	66783	150		0	0
Exp3	11	Exp3-11-1	59.936	1.0.0.149	1	right	lixiaoqian	-774249084	2.0.10.242	2.0.10.242	09-16-2019	2019-09-16 03:53:07	11:53:07	female	2.0.10.147	18	Blue_S.bmp	1903-03-29	0		0	1	69236	0		0	0	3	1	18	High	Prac		List1	Catch.wav	V_S	0		1	1	69085	151		0	0
Exp3	11	Exp3-11-1	59.936	1.0.0.149	1	right	lixiaoqian	-774249084	2.0.10.242	2.0.10.242	09-16-2019	2019-09-16 03:53:07	11:53:07	female	2.0.10.147	19	Blue_S_2.bmp	1903-04-26	0		0	0	71655	0		0	0	14	1	19	High	Prac	1	List1	A_T.wav	AV_T	1	1	0	1	71505	150	1	674	72179
Exp3	11	Exp3-11-1	59.936	1.0.0.149	1	right	lixiaoqian	-774249084	2.0.10.242	2.0.10.242	09-16-2019	2019-09-16 03:53:07	11:53:07	female	2.0.10.147	20	Blue_S_2.bmp	1903-04-09	0		0	0	74024	0		0	0	14	1	20	High	Prac	1	List1	A_T.wav	AV_T	1	1	0	1	73874	150	1	505	74379
Exp3	11	Exp3-11-1	59.936	1.0.0.149	1	right	lixiaoqian	-774249084	2.0.10.242	2.0.10.242	09-16-2019	2019-09-16 03:53:07	11:53:07	female	2.0.10.147	21	Catch.bmp	1903-09-27	0		1	0	78595	0		0	0	NULL	NULL	NULL	High	run1	1	List2	A_T.wav	A_T	1	1	0	1	78445	150	1	742	79187
Exp3	11	Exp3-11-1	59.936	1.0.0.149	1	right	lixiaoqian	-774249084	2.0.10.242	2.0.10.242	09-16-2019	2019-09-16 03:53:07	11:53:07	female	2.0.10.147	22	Blue_C_2.bmp	1903-01-18	0		0	0	81115	0		0	0	NULL	NULL	NULL	High	run1		List2	A_S.wav	AV_S	0		0	1	80965	150	1	734	81699
Exp3	11	Exp3-11-1	59.936	1.0.0.149	1	right	lixiaoqian	-774249084	2.0.10.242	2.0.10.242	09-16-2019	2019-09-16 03:53:07	11:53:07	female	2.0.10.147	23	Blue_S_2.bmp	1902-08-30	0		0	0	83384	0		0	0	NULL	NULL	NULL	High	run1	1	List2	Catch.wav	V_T	0		0	1	83234	150		0	0
Exp3	11	Exp3-11-1	59.936	1.0.0.149	1	right	lixiaoqian	-774249084	2.0.10.242	2.0.10.242	09-16-2019	2019-09-16 03:53:07	11:53:07	female	2.0.10.147	24	Red_C_2.bmp	1903-05-27	0		1	0	85569	0		0	0	NULL	NULL	NULL	High	run1	1	List2	A_T.wav	AV_T	0		1	1	85419	150		0	0
Exp3	11	Exp3-11-1	59.936	1.0.0.149	1	right	lixiaoqian	-774249084	2.0.10.242	2.0.10.242	09-16-2019	2019-09-16 03:53:07	11:53:07	female	2.0.10.147	25	Catch.bmp	1903-07-09	0		0	0	88022	0		0	0	NULL	NULL	NULL	High	run1	1	List2	A_T.wav	A_T	1	1	0	1	87872	150	1	579	88451
Exp3	11	Exp3-11-1	59.936	1.0.0.149	1	right	lixiaoqian	-774249084	2.0.10.242	2.0.10.242	09-16-2019	2019-09-16 03:53:07	11:53:07	female	2.0.10.147	26	Red_C_2.bmp	1902-04-21	0		0	0	90458	0		0	0	NULL	NULL	NULL	High	run1	1	List2	A_T.wav	AV_T	1	1	0	1	90308	150	1	575	90883
Exp3	11	Exp3-11-1	59.936	1.0.0.149	1	right	lixiaoqian	-774249084	2.0.10.242	2.0.10.242	09-16-2019	2019-09-16 03:53:07	11:53:07	female	2.0.10.147	27	Red_C_2.bmp	1903-10-26	0		0	0	92460	0		0	0	NULL	NULL	NULL	High	run1	1	List2	Catch.wav	V_T	1	1	0	1	92310	150	1	853	93163
Exp3	11	Exp3-11-1	59.936	1.0.0.149	1	right	lixiaoqian	-774249084	2.0.10.242	2.0.10.242	09-16-2019	2019-09-16 03:53:07	11:53:07	female	2.0.10.147	28	Red_C_2.bmp	1902-08-14	0		0	0	95013	0		0	0	NULL	NULL	NULL	High	run1	1	List2	Catch.wav	V_T	1	1	0	1	94863	150	1	580	95443
Exp3	11	Exp3-11-1	59.936	1.0.0.149	1	right	lixiaoqian	-774249084	2.0.10.242	2.0.10.242	09-16-2019	2019-09-16 03:53:07	11:53:07	female	2.0.10.147	29	Catch.bmp	1902-05-10	0		0	0	97132	0		0	0	NULL	NULL	NULL	High	run1		List2	A_S.wav	A_S	0		0	1	96982	150		0	0
Exp3	11	Exp3-11-1	59.936	1.0.0.149	1	right	lixiaoqian	-774249084	2.0.10.242	2.0.10.242	09-16-2019	2019-09-16 03:53:07	11:53:07	female	2.0.10.147	30	Blue_C_2.bmp	1903-04-17	0		0	1	99201	0		0	0	NULL	NULL	NULL	High	run1		List2	A_S.wav	AV_S	0		1	1	99050	151		0	0
Exp3	11	Exp3-11-1	59.936	1.0.0.149	1	right	lixiaoqian	-774249084	2.0.10.242	2.0.10.242	09-16-2019	2019-09-16 03:53:07	11:53:07	female	2.0.10.147	31	Blue_C.bmp	1902-03-20	0		0	0	101620	0		0	0	NULL	NULL	NULL	High	run1		List2	A_S.wav	AV_S	0		0	1	101470	150		0	0
Exp3	11	Exp3-11-1	59.936	1.0.0.149	1	right	lixiaoqian	-774249084	2.0.10.242	2.0.10.242	09-16-2019	2019-09-16 03:53:07	11:53:07	female	2.0.10.147	32	Red_C_2.bmp	1902-05-19	0		0	0	103705	0		0	0	NULL	NULL	NULL	High	run1	1	List2	A_T.wav	AV_T	1	1	0	1	103555	150	1	616	104171
Exp3	11	Exp3-11-1	59.936	1.0.0.149	1	right	lixiaoqian	-774249084	2.0.10.242	2.0.10.242	09-16-2019	2019-09-16 03:53:07	11:53:07	female	2.0.10.147	33	Catch.bmp	1903-09-22	0		0	0	105724	0		0	0	NULL	NULL	NULL	High	run1	1	List2	A_T.wav	A_T	1	1	0	1	105574	150	1	789	106363
Exp3	11	Exp3-11-1	59.936	1.0.0.149	1	right	lixiaoqian	-774249084	2.0.10.242	2.0.10.242	09-16-2019	2019-09-16 03:53:07	11:53:07	female	2.0.10.147	34	Blue_S_2.bmp	1902-03-16	0		1	0	108243	0		0	0	NULL	NULL	NULL	High	run1	1	List2	Catch.wav	V_T	1	1	1	1	108093	150	1	814	108907
Exp3	11	Exp3-11-1	59.936	1.0.0.149	1	right	lixiaoqian	-774249084	2.0.10.242	2.0.10.242	09-16-2019	2019-09-16 03:53:07	11:53:07	female	2.0.10.147	35	Red_C_2.bmp	1903-11-04	0		0	0	110212	0		0	0	NULL	NULL	NULL	High	run1	1	List2	Catch.wav	V_T	1	1	0	1	110062	150	1	677	110739
Exp3	11	Exp3-11-1	59.936	1.0.0.149	1	right	lixiaoqian	-774249084	2.0.10.242	2.0.10.242	09-16-2019	2019-09-16 03:53:07	11:53:07	female	2.0.10.147	36	Catch.bmp	1904-02-20	0		0	0	112765	0		0	0	NULL	NULL	NULL	High	run1	1	List2	A_T.wav	A_T	1	1	0	1	112615	150	1	1108	113723
Exp3	11	Exp3-11-1	59.936	1.0.0.149	1	right	lixiaoqian	-774249084	2.0.10.242	2.0.10.242	09-16-2019	2019-09-16 03:53:07	11:53:07	female	2.0.10.147	37	Catch.bmp	1902-03-11	0		0	0	115434	0		0	0	NULL	NULL	NULL	High	run1	1	List2	A_T.wav	A_T	1	1	0	1	115284	150	1	503	115787
Exp3	11	Exp3-11-1	59.936	1.0.0.149	1	right	lixiaoqian	-774249084	2.0.10.242	2.0.10.242	09-16-2019	2019-09-16 03:53:07	11:53:07	female	2.0.10.147	38	Red_C_2.bmp	1903-06-11	0		0	0	117386	0		0	0	NULL	NULL	NULL	High	run1	1	List2	A_T.wav	AV_T	1	1	0	1	117236	150	1	695	117931
Exp3	11	Exp3-11-1	59.936	1.0.0.149	1	right	lixiaoqian	-774249084	2.0.10.242	2.0.10.242	09-16-2019	2019-09-16 03:53:07	11:53:07	female	2.0.10.147	39	Red_C_2.bmp	1903-07-16	0		0	1	119806	0		0	0	NULL	NULL	NULL	High	run1	1	List2	A_T.wav	AV_T	1	1	1	1	119655	151	1	540	120195
Exp3	11	Exp3-11-1	59.936	1.0.0.149	1	right	lixiaoqian	-774249084	2.0.10.242	2.0.10.242	09-16-2019	2019-09-16 03:53:07	11:53:07	female	2.0.10.147	40	Catch.bmp	1902-06-19	0		0	0	122258	0		0	0	NULL	NULL	NULL	High	run1		List2	A_S.wav	A_S	0		0	1	122108	150		0	0
Exp3	11	Exp3-11-1	59.936	1.0.0.149	1	right	lixiaoqian	-774249084	2.0.10.242	2.0.10.242	09-16-2019	2019-09-16 03:53:07	11:53:07	female	2.0.10.147	41	Blue_S_2.bmp	1903-05-08	0		0	0	124377	0		0	0	NULL	NULL	NULL	High	run1	1	List2	Catch.wav	V_T	1	1	1	1	124227	150	1	648	124875
Exp3	11	Exp3-11-1	59.936	1.0.0.149	1	right	lixiaoqian	-774249084	2.0.10.242	2.0.10.242	09-16-2019	2019-09-16 03:53:07	11:53:07	female	2.0.10.147	42	Catch.bmp	1903-12-04	0		0	0	126763	0		0	0	NULL	NULL	NULL	High	run1		List2	A_S.wav	A_S	0		1	1	126613	150		0	0
Exp3	11	Exp3-11-1	59.936	1.0.0.149	1	right	lixiaoqian	-774249084	2.0.10.242	2.0.10.242	09-16-2019	2019-09-16 03:53:07	11:53:07	female	2.0.10.147	43	Red_C.bmp	1904-03-06	0		0	0	129416	0		0	0	NULL	NULL	NULL	High	run1		List2	Catch.wav	V_S	0		0	1	129266	150		0	0
Exp3	11	Exp3-11-1	59.936	1.0.0.149	1	right	lixiaoqian	-774249084	2.0.10.242	2.0.10.242	09-16-2019	2019-09-16 03:53:07	11:53:07	female	2.0.10.147	44	Catch.bmp	1903-10-05	0		0	0	132169	0		0	0	NULL	NULL	NULL	High	run1	1	List2	A_T.wav	A_T	1	1	0	2	132019	150	1	920	132939
Exp3	11	Exp3-11-1	59.936	1.0.0.149	1	right	lixiaoqian	-774249084	2.0.10.242	2.0.10.242	09-16-2019	2019-09-16 03:53:07	11:53:07	female	2.0.10.147	45	Blue_S_2.bmp	1903-01-14	0		0	0	134705	0		0	0	NULL	NULL	NULL	High	run1	1	List2	A_T.wav	AV_T	1	1	0	1	134555	150	1	448	135003
Exp3	11	Exp3-11-1	59.936	1.0.0.149	1	right	lixiaoqian	-774249084	2.0.10.242	2.0.10.242	09-16-2019	2019-09-16 03:53:07	11:53:07	female	2.0.10.147	46	Catch.bmp	1902-06-12	0		0	0	136974	0		0	0	NULL	NULL	NULL	High	run1	1	List2	A_T.wav	A_T	1	1	0	1	136824	150	1	579	137403
Exp3	11	Exp3-11-1	59.936	1.0.0.149	1	right	lixiaoqian	-774249084	2.0.10.242	2.0.10.242	09-16-2019	2019-09-16 03:53:07	11:53:07	female	2.0.10.147	47	Catch.bmp	1902-07-28	0		0	0	139026	0		0	0	NULL	NULL	NULL	High	run1	1	List2	A_T.wav	A_T	1	1	0	1	138876	150	1	456	139332
Exp3	11	Exp3-11-1	59.936	1.0.0.149	1	right	lixiaoqian	-774249084	2.0.10.242	2.0.10.242	09-16-2019	2019-09-16 03:53:07	11:53:07	female	2.0.10.147	48	Red_C_2.bmp	1904-03-10	0		0	0	141128	0		0	0	NULL	NULL	NULL	High	run1	1	List2	Catch.wav	V_T	1	1	1	1	140978	150	1	553	141531
Exp3	11	Exp3-11-1	59.936	1.0.0.149	1	right	lixiaoqian	-774249084	2.0.10.242	2.0.10.242	09-16-2019	2019-09-16 03:53:07	11:53:07	female	2.0.10.147	49	Catch.bmp	1902-09-10	0		0	0	143814	0		0	0	NULL	NULL	NULL	High	run1	1	List2	A_T.wav	A_T	1	1	1	1	143664	150	1	466	144130
Exp3	11	Exp3-11-1	59.936	1.0.0.149	1	right	lixiaoqian	-774249084	2.0.10.242	2.0.10.242	09-16-2019	2019-09-16 03:53:07	11:53:07	female	2.0.10.147	50	Blue_C_2.bmp	1903-09-12	0		0	0	145950	0		0	0	NULL	NULL	NULL	High	run1		List2	Catch.wav	V_S	0		0	1	145800	150	1	915	146715
Exp3	11	Exp3-11-1	59.936	1.0.0.149	1	right	lixiaoqian	-774249084	2.0.10.242	2.0.10.242	09-16-2019	2019-09-16 03:53:07	11:53:07	female	2.0.10.147	51	Blue_S_2.bmp	1902-05-24	0		0	1	148453	0		0	0	NULL	NULL	NULL	High	run1	1	List2	Catch.wav	V_T	1	1	1	1	148302	151	1	604	148906
Exp3	11	Exp3-11-1	59.936	1.0.0.149	1	right	lixiaoqian	-774249084	2.0.10.242	2.0.10.242	09-16-2019	2019-09-16 03:53:07	11:53:07	female	2.0.10.147	52	Blue_S_2.bmp	1904-01-19	0		0	0	150488	0		0	0	NULL	NULL	NULL	High	run1	1	List2	Catch.wav	V_T	1	1	0	1	150338	150	1	400	150738
Exp3	11	Exp3-11-1	59.936	1.0.0.149	1	right	lixiaoqian	-774249084	2.0.10.242	2.0.10.242	09-16-2019	2019-09-16 03:53:07	11:53:07	female	2.0.10.147	53	Red_C_2.bmp	1902-06-28	0		0	0	153124	0		0	0	NULL	NULL	NULL	High	run1	1	List2	A_T.wav	AV_T	1	1	1	1	152974	150	1	940	153914
Exp3	11	Exp3-11-1	59.936	1.0.0.149	1	right	lixiaoqian	-774249084	2.0.10.242	2.0.10.242	09-16-2019	2019-09-16 03:53:07	11:53:07	female	2.0.10.147	54	Red_C_2.bmp	1903-11-20	0		0	0	155193	0		0	0	NULL	NULL	NULL	High	run1	1	List2	A_T.wav	AV_T	1	1	0	1	155043	150	1	543	155586
Exp3	11	Exp3-11-1	59.936	1.0.0.149	1	right	lixiaoqian	-774249084	2.0.10.242	2.0.10.242	09-16-2019	2019-09-16 03:53:07	11:53:07	female	2.0.10.147	55	Blue_S_2.bmp	1904-01-02	0		1	0	157762	0		0	0	NULL	NULL	NULL	High	run1	1	List2	A_T.wav	AV_T	1	1	0	1	157612	150	1	688	158300
Exp3	11	Exp3-11-1	59.936	1.0.0.149	1	right	lixiaoqian	-774249084	2.0.10.242	2.0.10.242	09-16-2019	2019-09-16 03:53:07	11:53:07	female	2.0.10.147	56	Blue_S.bmp	1904-01-29	0		0	0	160382	0		0	0	NULL	NULL	NULL	High	run1		List2	Catch.wav	V_S	0		0	1	160232	150		0	0
Exp3	11	Exp3-11-1	59.936	1.0.0.149	1	right	lixiaoqian	-774249084	2.0.10.242	2.0.10.242	09-16-2019	2019-09-16 03:53:07	11:53:07	female	2.0.10.147	57	Blue_S_2.bmp	1902-11-12	0		0	0	163085	0		0	0	NULL	NULL	NULL	High	run1	1	List2	Catch.wav	V_T	1	1	0	1	162935	150	1	603	163538
Exp3	11	Exp3-11-1	59.936	1.0.0.149	1	right	lixiaoqian	-774249084	2.0.10.242	2.0.10.242	09-16-2019	2019-09-16 03:53:07	11:53:07	female	2.0.10.147	58	Catch.bmp	1902-07-31	0		0	0	165287	0		0	0	NULL	NULL	NULL	High	run1	1	List2	A_T.wav	A_T	1	1	1	1	165137	150	1	913	166050
Exp3	11	Exp3-11-1	59.936	1.0.0.149	1	right	lixiaoqian	-774249084	2.0.10.242	2.0.10.242	09-16-2019	2019-09-16 03:53:07	11:53:07	female	2.0.10.147	59	Catch.bmp	1903-10-14	0		0	0	167389	0		0	0	NULL	NULL	NULL	High	run1	1	List2	A_T.wav	A_T	1	1	0	1	167239	150	1	451	167690
Exp3	11	Exp3-11-1	59.936	1.0.0.149	1	right	lixiaoqian	-774249084	2.0.10.242	2.0.10.242	09-16-2019	2019-09-16 03:53:07	11:53:07	female	2.0.10.147	60	Blue_S.bmp	1903-11-12	0		0	0	169925	0		0	0	NULL	NULL	NULL	High	run1		List2	A_S.wav	AV_S	0		0	1	169775	150		0	0
Exp3	11	Exp3-11-1	59.936	1.0.0.149	1	right	lixiaoqian	-774249084	2.0.10.242	2.0.10.242	09-16-2019	2019-09-16 03:53:07	11:53:07	female	2.0.10.147	61	Blue_S_2.bmp	1904-04-04	0		0	0	172545	0		0	0	NULL	NULL	NULL	High	run1	1	List2	Catch.wav	V_T	1	1	0	1	172395	150	1	551	172946
Exp3	11	Exp3-11-1	59.936	1.0.0.149	1	right	lixiaoqian	-774249084	2.0.10.242	2.0.10.242	09-16-2019	2019-09-16 03:53:07	11:53:07	female	2.0.10.147	62	Blue_S_2.bmp	1902-11-18	0		0	1	175248	0		0	0	NULL	NULL	NULL	High	run1	1	List2	Catch.wav	V_T	1	1	1	1	175097	151	1	601	175698
Exp3	11	Exp3-11-1	59.936	1.0.0.149	1	right	lixiaoqian	-774249084	2.0.10.242	2.0.10.242	09-16-2019	2019-09-16 03:53:07	11:53:07	female	2.0.10.147	63	Red_C.bmp	1902-09-09	0		0	0	177450	0		0	0	NULL	NULL	NULL	High	run1		List2	A_S.wav	AV_S	0		1	1	177300	150		0	0
Exp3	11	Exp3-11-1	59.936	1.0.0.149	1	right	lixiaoqian	-774249084	2.0.10.242	2.0.10.242	09-16-2019	2019-09-16 03:53:07	11:53:07	female	2.0.10.147	64	Blue_C_2.bmp	1902-10-19	0		0	0	179652	0		0	0	NULL	NULL	NULL	High	run1		List2	Catch.wav	V_S	0		1	1	179502	150	1	628	180130
Exp3	11	Exp3-11-1	59.936	1.0.0.149	1	right	lixiaoqian	-774249084	2.0.10.242	2.0.10.242	09-16-2019	2019-09-16 03:53:07	11:53:07	female	2.0.10.147	65	Catch.bmp	1902-09-06	0		0	0	181838	0		0	0	NULL	NULL	NULL	High	run1		List2	A_S.wav	A_S	0		0	1	181688	150		0	0
Exp3	11	Exp3-11-1	59.936	1.0.0.149	1	right	lixiaoqian	-774249084	2.0.10.242	2.0.10.242	09-16-2019	2019-09-16 03:53:07	11:53:07	female	2.0.10.147	66	Catch.bmp	1903-05-23	0		0	1	184024	0		0	0	NULL	NULL	NULL	High	run1	1	List2	A_T.wav	A_T	1	1	0	1	183873	151	1	961	184834
Exp3	11	Exp3-11-1	59.936	1.0.0.149	1	right	lixiaoqian	-774249084	2.0.10.242	2.0.10.242	09-16-2019	2019-09-16 03:53:07	11:53:07	female	2.0.10.147	67	Blue_S_2.bmp	1902-07-13	0		0	0	186426	0		0	0	NULL	NULL	NULL	High	run1	1	List2	Catch.wav	V_T	1	1	0	1	186276	150	1	1062	187338
Exp3	11	Exp3-11-1	59.936	1.0.0.149	1	right	lixiaoqian	-774249084	2.0.10.242	2.0.10.242	09-16-2019	2019-09-16 03:53:07	11:53:07	female	2.0.10.147	68	Red_C_2.bmp	1903-03-04	0		0	0	188545	0		0	0	NULL	NULL	NULL	High	run1	1	List2	Catch.wav	V_T	1	1	0	1	188395	150	1	711	189106
Exp3	11	Exp3-11-1	59.936	1.0.0.149	1	right	lixiaoqian	-774249084	2.0.10.242	2.0.10.242	09-16-2019	2019-09-16 03:53:07	11:53:07	female	2.0.10.147	69	Catch.bmp	1904-03-15	0		0	0	190864	0		0	0	NULL	NULL	NULL	High	run1		List2	A_S.wav	A_S	0		0	1	190714	150		0	0
Exp3	11	Exp3-11-1	59.936	1.0.0.149	1	right	lixiaoqian	-774249084	2.0.10.242	2.0.10.242	09-16-2019	2019-09-16 03:53:07	11:53:07	female	2.0.10.147	70	Red_C_2.bmp	1902-09-23	0		0	0	193617	0		0	0	NULL	NULL	NULL	High	run1	1	List2	Catch.wav	V_T	1	1	0	1	193467	150	1	991	194458
Exp3	11	Exp3-11-1	59.936	1.0.0.149	1	right	lixiaoqian	-774249084	2.0.10.242	2.0.10.242	09-16-2019	2019-09-16 03:53:07	11:53:07	female	2.0.10.147	71	Red_C_2.bmp	1904-02-07	0		0	0	195769	0		0	0	NULL	NULL	NULL	High	run1	1	List2	A_T.wav	AV_T	1	1	1	1	195619	150	1	823	196442
Exp3	11	Exp3-11-1	59.936	1.0.0.149	1	right	lixiaoqian	-774249084	2.0.10.242	2.0.10.242	09-16-2019	2019-09-16 03:53:07	11:53:07	female	2.0.10.147	72	Red_C_2.bmp	1902-08-01	0		0	0	198422	0		0	0	NULL	NULL	NULL	High	run1	1	List2	Catch.wav	V_T	1	1	0	1	198272	150	1	651	198923
Exp3	11	Exp3-11-1	59.936	1.0.0.149	1	right	lixiaoqian	-774249084	2.0.10.242	2.0.10.242	09-16-2019	2019-09-16 03:53:07	11:53:07	female	2.0.10.147	73	Catch.bmp	1902-06-19	0		0	0	200524	0		0	0	NULL	NULL	NULL	High	run1	1	List2	A_T.wav	A_T	1	1	1	1	200374	150	1	612	200986
Exp3	11	Exp3-11-1	59.936	1.0.0.149	1	right	lixiaoqian	-774249084	2.0.10.242	2.0.10.242	09-16-2019	2019-09-16 03:53:07	11:53:07	female	2.0.10.147	74	Blue_S_2.bmp	1902-12-03	0		1	0	202576	0		0	0	NULL	NULL	NULL	High	run1	1	List2	A_T.wav	AV_T	1	1	0	1	202426	150	1	624	203050
Exp3	11	Exp3-11-1	59.936	1.0.0.149	1	right	lixiaoqian	-774249084	2.0.10.242	2.0.10.242	09-16-2019	2019-09-16 03:53:07	11:53:07	female	2.0.10.147	75	Red_C_2.bmp	1904-02-01	0		1	0	204795	0		0	0	NULL	NULL	NULL	High	run1	1	List2	A_T.wav	AV_T	1	1	0	1	204645	150	1	645	205290
Exp3	11	Exp3-11-1	59.936	1.0.0.149	1	right	lixiaoqian	-774249084	2.0.10.242	2.0.10.242	09-16-2019	2019-09-16 03:53:07	11:53:07	female	2.0.10.147	76	Red_C_2.bmp	1903-08-15	0		0	0	207448	0		0	0	NULL	NULL	NULL	High	run1	1	List2	Catch.wav	V_T	1	1	1	1	207298	150	1	1280	208578
Exp3	11	Exp3-11-1	59.936	1.0.0.149	1	right	lixiaoqian	-774249084	2.0.10.242	2.0.10.242	09-16-2019	2019-09-16 03:53:07	11:53:07	female	2.0.10.147	77	Red_S_2.bmp	1904-01-30	0		0	0	209934	0		0	0	NULL	NULL	NULL	High	run1		List2	A_S.wav	AV_S	0		1	1	209784	150		0	0
Exp3	11	Exp3-11-1	59.936	1.0.0.149	1	right	lixiaoqian	-774249084	2.0.10.242	2.0.10.242	09-16-2019	2019-09-16 03:53:07	11:53:07	female	2.0.10.147	78	Blue_S_2.bmp	1902-06-27	0		0	0	212637	0		0	0	NULL	NULL	NULL	High	run1	1	List2	A_T.wav	AV_T	1	1	0	1	212487	150	1	955	213442
Exp3	11	Exp3-11-1	59.936	1.0.0.149	1	right	lixiaoqian	-774249084	2.0.10.242	2.0.10.242	09-16-2019	2019-09-16 03:53:07	11:53:07	female	2.0.10.147	79	Red_C_2.bmp	1902-05-19	0		0	0	214706	0		0	0	NULL	NULL	NULL	High	run1	1	List2	A_T.wav	AV_T	1	1	0	1	214556	150	1	886	215442
Exp3	11	Exp3-11-1	59.936	1.0.0.149	1	right	lixiaoqian	-774249084	2.0.10.242	2.0.10.242	09-16-2019	2019-09-16 03:53:07	11:53:07	female	2.0.10.147	80	Red_C_2.bmp	1902-11-27	0		0	0	216725	0		0	0	NULL	NULL	NULL	High	run1	1	List2	Catch.wav	V_T	0		0	1	216575	150		0	0
Exp3	11	Exp3-11-1	59.936	1.0.0.149	1	right	lixiaoqian	-774249084	2.0.10.242	2.0.10.242	09-16-2019	2019-09-16 03:53:07	11:53:07	female	2.0.10.147	81	Blue_S_2.bmp	1902-06-12	0		0	1	219011	0		0	0	NULL	NULL	NULL	High	run1	1	List2	Catch.wav	V_T	0		0	1	218860	151		0	0
Exp3	11	Exp3-11-1	59.936	1.0.0.149	1	right	lixiaoqian	-774249084	2.0.10.242	2.0.10.242	09-16-2019	2019-09-16 03:53:07	11:53:07	female	2.0.10.147	82	Blue_C.bmp	1903-03-13	0		0	0	221113	0		0	0	NULL	NULL	NULL	High	run1		List2	A_S.wav	AV_S	0		0	2	220963	150		0	0
Exp3	11	Exp3-11-1	59.936	1.0.0.149	1	right	lixiaoqian	-774249084	2.0.10.242	2.0.10.242	09-16-2019	2019-09-16 03:53:07	11:53:07	female	2.0.10.147	83	Catch.bmp	1904-05-07	0		0	1	223499	0		0	0	NULL	NULL	NULL	High	run1		List2	A_S.wav	A_S	0		1	1	223348	151		0	0
Exp3	11	Exp3-11-1	59.936	1.0.0.149	1	right	lixiaoqian	-774249084	2.0.10.242	2.0.10.242	09-16-2019	2019-09-16 03:53:07	11:53:07	female	2.0.10.147	84	Blue_S_2.bmp	1904-04-02	0		0	1	226402	0		0	0	NULL	NULL	NULL	High	run1	1	List2	A_T.wav	AV_T	1	1	1	1	226251	151	1	735	226986
Exp3	11	Exp3-11-1	59.936	1.0.0.149	1	right	lixiaoqian	-774249084	2.0.10.242	2.0.10.242	09-16-2019	2019-09-16 03:53:07	11:53:07	female	2.0.10.147	85	Catch.bmp	1903-10-10	0		1	0	229104	0		0	0	NULL	NULL	NULL	High	run1	1	List2	A_T.wav	A_T	1	1	0	1	228954	150	1	560	229514
Exp3	11	Exp3-11-1	59.936	1.0.0.149	1	right	lixiaoqian	-774249084	2.0.10.242	2.0.10.242	09-16-2019	2019-09-16 03:53:07	11:53:07	female	2.0.10.147	86	Catch.bmp	1902-08-07	0		0	1	231641	0		0	0	NULL	NULL	NULL	High	run1		List2	A_S.wav	A_S	0		1	1	231490	151		0	0
Exp3	11	Exp3-11-1	59.936	1.0.0.149	1	right	lixiaoqian	-774249084	2.0.10.242	2.0.10.242	09-16-2019	2019-09-16 03:53:07	11:53:07	female	2.0.10.147	87	Red_C_2.bmp	1903-08-07	0		1	0	233809	0		0	0	NULL	NULL	NULL	High	run1	1	List2	Catch.wav	V_T	1	1	1	1	233659	150	1	759	234418
Exp3	11	Exp3-11-1	59.936	1.0.0.149	1	right	lixiaoqian	-774249084	2.0.10.242	2.0.10.242	09-16-2019	2019-09-16 03:53:07	11:53:07	female	2.0.10.147	88	Blue_S_2.bmp	1902-07-27	0		0	0	236279	0		0	0	NULL	NULL	NULL	High	run1	1	List2	A_T.wav	AV_T	1	1	1	1	236129	150	1	738	236867
Exp3	11	Exp3-11-1	59.936	1.0.0.149	1	right	lixiaoqian	-774249084	2.0.10.242	2.0.10.242	09-16-2019	2019-09-16 03:53:07	11:53:07	female	2.0.10.147	89	Catch.bmp	1903-06-08	0		0	0	238381	0		0	0	NULL	NULL	NULL	High	run1		List2	A_S.wav	A_S	0		0	1	238231	150	1	588	238819
Exp3	11	Exp3-11-1	59.936	1.0.0.149	1	right	lixiaoqian	-774249084	2.0.10.242	2.0.10.242	09-16-2019	2019-09-16 03:53:07	11:53:07	female	2.0.10.147	90	Catch.bmp	1903-04-23	0		0	1	240784	0		0	0	NULL	NULL	NULL	High	run1	1	List2	A_T.wav	A_T	1	1	0	1	240633	151	1	785	241418
Exp3	11	Exp3-11-1	59.936	1.0.0.149	1	right	lixiaoqian	-774249084	2.0.10.242	2.0.10.242	09-16-2019	2019-09-16 03:53:07	11:53:07	female	2.0.10.147	91	Blue_S_2.bmp	1902-06-02	0		0	0	243153	0		0	0	NULL	NULL	NULL	High	run1	1	List2	A_T.wav	AV_T	0		0	2	243003	150		0	0
Exp3	11	Exp3-11-1	59.936	1.0.0.149	1	right	lixiaoqian	-774249084	2.0.10.242	2.0.10.242	09-16-2019	2019-09-16 03:53:07	11:53:07	female	2.0.10.147	92	Catch.bmp	1903-07-25	0		0	0	245255	0		0	0	NULL	NULL	NULL	High	run1	1	List2	A_T.wav	A_T	1	1	0	1	245105	150	1	537	245642
Exp3	11	Exp3-11-1	59.936	1.0.0.149	1	right	lixiaoqian	-774249084	2.0.10.242	2.0.10.242	09-16-2019	2019-09-16 03:53:07	11:53:07	female	2.0.10.147	93	Catch.bmp	1902-11-24	0		1	0	247707	0		0	0	NULL	NULL	NULL	High	run1	1	List2	A_T.wav	A_T	1	1	0	1	247557	150	1	653	248210
Exp3	11	Exp3-11-1	59.936	1.0.0.149	1	right	lixiaoqian	-774249084	2.0.10.242	2.0.10.242	09-16-2019	2019-09-16 03:53:07	11:53:07	female	2.0.10.147	94	Red_C_2.bmp	1904-05-15	0		1	0	249926	0		0	0	NULL	NULL	NULL	High	run1	1	List2	Catch.wav	V_T	1	1	1	1	249776	150	1	850	250626
Exp3	11	Exp3-11-1	59.936	1.0.0.149	1	right	lixiaoqian	-774249084	2.0.10.242	2.0.10.242	09-16-2019	2019-09-16 03:53:07	11:53:07	female	2.0.10.147	95	Blue_S_2.bmp	1903-12-07	0		0	0	252679	0		0	0	NULL	NULL	NULL	High	run1	1	List2	A_T.wav	AV_T	1	1	1	1	252529	150	1	617	253146
Exp3	11	Exp3-11-1	59.936	1.0.0.149	1	right	lixiaoqian	-774249084	2.0.10.242	2.0.10.242	09-16-2019	2019-09-16 03:53:07	11:53:07	female	2.0.10.147	96	Catch.bmp	1903-01-07	0		1	0	255265	0		0	0	NULL	NULL	NULL	High	run1	1	List2	A_T.wav	A_T	1	1	1	1	255115	150	1	872	255987
Exp3	11	Exp3-11-1	59.936	1.0.0.149	1	right	lixiaoqian	-774249084	2.0.10.242	2.0.10.242	09-16-2019	2019-09-16 03:53:07	11:53:07	female	2.0.10.147	97	Blue_S_2.bmp	1902-07-27	0		0	0	257518	0		0	0	NULL	NULL	NULL	High	run1	1	List2	A_T.wav	AV_T	1	1	0	1	257368	150	1	546	257914
Exp3	11	Exp3-11-1	59.936	1.0.0.149	1	right	lixiaoqian	-774249084	2.0.10.242	2.0.10.242	09-16-2019	2019-09-16 03:53:07	11:53:07	female	2.0.10.147	98	Red_C_2.bmp	1902-05-03	0		0	0	259620	0		0	0	NULL	NULL	NULL	High	run1	1	List2	Catch.wav	V_T	1	1	0	1	259470	150	1	524	259994
Exp3	11	Exp3-11-1	59.936	1.0.0.149	1	right	lixiaoqian	-774249084	2.0.10.242	2.0.10.242	09-16-2019	2019-09-16 03:53:07	11:53:07	female	2.0.10.147	99	Red_C_2.bmp	1902-06-01	0		0	0	261622	0		0	0	NULL	NULL	NULL	High	run1	1	List2	A_T.wav	AV_T	1	1	1	1	261472	150	1	730	262202
Exp3	11	Exp3-11-1	59.936	1.0.0.149	1	right	lixiaoqian	-774249084	2.0.10.242	2.0.10.242	09-16-2019	2019-09-16 03:53:07	11:53:07	female	2.0.10.147	100	Blue_S.bmp	1903-03-26	0		0	1	263658	0		0	0	NULL	NULL	NULL	High	run1		List2	A_S.wav	AV_S	0		1	1	263507	151		0	0
Exp3	11	Exp3-11-1	59.936	1.0.0.149	1	right	lixiaoqian	-774249084	2.0.10.242	2.0.10.242	09-16-2019	2019-09-16 03:53:07	11:53:07	female	2.0.10.147	101	Catch.bmp	1903-11-02	0		0	0	266060	0		0	0	NULL	NULL	NULL	High	run1		List2	A_S.wav	A_S	0		0	1	265910	150		0	0
Exp3	11	Exp3-11-1	59.936	1.0.0.149	1	right	lixiaoqian	-774249084	2.0.10.242	2.0.10.242	09-16-2019	2019-09-16 03:53:07	11:53:07	female	2.0.10.147	102	Blue_S_2.bmp	1903-11-19	0		0	1	268680	0		0	0	NULL	NULL	NULL	High	run1	1	List2	A_T.wav	AV_T	1	1	1	1	268529	151	1	1185	269714
Exp3	11	Exp3-11-1	59.936	1.0.0.149	1	right	lixiaoqian	-774249084	2.0.10.242	2.0.10.242	09-16-2019	2019-09-16 03:53:07	11:53:07	female	2.0.10.147	103	Catch.bmp	1902-10-23	0		0	0	271249	0		0	0	NULL	NULL	NULL	High	run1	1	List2	A_T.wav	A_T	1	1	0	1	271099	150	1	823	271922
Exp3	11	Exp3-11-1	59.936	1.0.0.149	1	right	lixiaoqian	-774249084	2.0.10.242	2.0.10.242	09-16-2019	2019-09-16 03:53:07	11:53:07	female	2.0.10.147	104	Catch.bmp	1904-02-25	0		0	0	273435	0		0	0	NULL	NULL	NULL	High	run1	1	List2	A_T.wav	A_T	1	1	0	2	273285	150	1	949	274234
Exp3	11	Exp3-11-1	59.936	1.0.0.149	1	right	lixiaoqian	-774249084	2.0.10.242	2.0.10.242	09-16-2019	2019-09-16 03:53:07	11:53:07	female	2.0.10.147	105	Catch.bmp	1904-05-17	0		0	0	276104	0		0	0	NULL	NULL	NULL	High	run1		List2	A_S.wav	A_S	0		0	1	275954	150		0	0
Exp3	11	Exp3-11-1	59.936	1.0.0.149	1	right	lixiaoqian	-774249084	2.0.10.242	2.0.10.242	09-16-2019	2019-09-16 03:53:07	11:53:07	female	2.0.10.147	106	Blue_S_2.bmp	1904-03-28	0		0	0	278907	0		0	0	NULL	NULL	NULL	High	run1	1	List2	A_T.wav	AV_T	1	1	0	1	278757	150	1	613	279370
Exp3	11	Exp3-11-1	59.936	1.0.0.149	1	right	lixiaoqian	-774249084	2.0.10.242	2.0.10.242	09-16-2019	2019-09-16 03:53:07	11:53:07	female	2.0.10.147	107	Catch.bmp	1903-07-30	0		0	0	281610	0		0	0	NULL	NULL	NULL	High	run1	1	List2	A_T.wav	A_T	1	1	0	1	281460	150	1	654	282114
Exp3	11	Exp3-11-1	59.936	1.0.0.149	1	right	lixiaoqian	-774249084	2.0.10.242	2.0.10.242	09-16-2019	2019-09-16 03:53:07	11:53:07	female	2.0.10.147	108	Blue_S_2.bmp	1903-10-12	0		0	0	284079	0		0	0	NULL	NULL	NULL	High	run1	1	List2	Catch.wav	V_T	0		1	1	283929	150		0	0
Exp3	11	Exp3-11-1	59.936	1.0.0.149	1	right	lixiaoqian	-774249084	2.0.10.242	2.0.10.242	09-16-2019	2019-09-16 03:53:07	11:53:07	female	2.0.10.147	109	Catch.bmp	1903-11-23	0		0	0	286682	0		0	0	NULL	NULL	NULL	High	run1	1	List2	A_T.wav	A_T	1	1	1	1	286532	150	1	942	287474
Exp3	11	Exp3-11-1	59.936	1.0.0.149	1	right	lixiaoqian	-774249084	2.0.10.242	2.0.10.242	09-16-2019	2019-09-16 03:53:07	11:53:07	female	2.0.10.147	110	Red_C_2.bmp	1904-01-05	0		0	0	289268	0		0	0	NULL	NULL	NULL	High	run1	1	List2	A_T.wav	AV_T	1	1	0	1	289118	150	1	564	289682
Exp3	11	Exp3-11-1	59.936	1.0.0.149	1	right	lixiaoqian	-774249084	2.0.10.242	2.0.10.242	09-16-2019	2019-09-16 03:53:07	11:53:07	female	2.0.10.147	111	Blue_C.bmp	1903-08-06	0		1	0	291887	0		0	0	NULL	NULL	NULL	High	Run1		List2	Catch.wav	V_S	0		1	1	291737	150		0	0
Exp3	11	Exp3-11-1	59.936	1.0.0.149	1	right	lixiaoqian	-774249084	2.0.10.242	2.0.10.242	09-16-2019	2019-09-16 03:53:07	11:53:07	female	2.0.10.147	112	Catch.bmp	1902-11-12	0		0	1	294424	0		0	0	NULL	NULL	NULL	High	run1	1	List2	A_T.wav	A_T	1	1	1	1	294273	151	1	761	295034
Exp3	11	Exp3-11-1	59.936	1.0.0.149	1	right	lixiaoqian	-774249084	2.0.10.242	2.0.10.242	09-16-2019	2019-09-16 03:53:07	11:53:07	female	2.0.10.147	113	Catch.bmp	1903-02-25	0		0	0	296626	0		0	0	NULL	NULL	NULL	High	run1	1	List2	A_T.wav	A_T	1	1	0	1	296476	150	1	509	296985
Exp3	11	Exp3-11-1	59.936	1.0.0.149	1	right	lixiaoqian	-774249084	2.0.10.242	2.0.10.242	09-16-2019	2019-09-16 03:53:07	11:53:07	female	2.0.10.147	114	Catch.bmp	1904-02-24	0		0	0	298928	0		0	0	NULL	NULL	NULL	High	run1	1	List2	A_T.wav	A_T	1	1	0	1	298778	150	1	471	299249
Exp3	11	Exp3-11-1	59.936	1.0.0.149	1	right	lixiaoqian	-774249084	2.0.10.242	2.0.10.242	09-16-2019	2019-09-16 03:53:07	11:53:07	female	2.0.10.147	115	Blue_S_2.bmp	1902-09-26	0		0	0	301598	0		0	0	NULL	NULL	NULL	High	run1	1	List2	Catch.wav	V_T	1	1	0	1	301448	150	1	881	302329
Exp3	11	Exp3-11-1	59.936	1.0.0.149	1	right	lixiaoqian	-774249084	2.0.10.242	2.0.10.242	09-16-2019	2019-09-16 03:53:07	11:53:07	female	2.0.10.147	116	Catch.bmp	1902-07-31	0		0	0	303750	0		0	0	NULL	NULL	NULL	High	run1	1	List2	A_T.wav	A_T	1	1	1	1	303600	150	1	601	304201
Exp3	11	Exp3-11-1	59.936	1.0.0.149	1	right	lixiaoqian	-774249084	2.0.10.242	2.0.10.242	09-16-2019	2019-09-16 03:53:07	11:53:07	female	2.0.10.147	117	Red_C_2.bmp	1904-04-05	0		0	0	305852	0		0	0	NULL	NULL	NULL	High	run1	1	List2	Catch.wav	V_T	1	1	1	1	305702	150	1	731	306433
Exp3	11	Exp3-11-1	59.936	1.0.0.149	1	right	lixiaoqian	-774249084	2.0.10.242	2.0.10.242	09-16-2019	2019-09-16 03:53:07	11:53:07	female	2.0.10.147	118	Blue_S.bmp	1902-11-29	0		0	0	308572	0		0	0	NULL	NULL	NULL	High	run1		List2	Catch.wav	V_S	0		0	1	308422	150		0	0
Exp3	11	Exp3-11-1	59.936	1.0.0.149	1	right	lixiaoqian	-774249084	2.0.10.242	2.0.10.242	09-16-2019	2019-09-16 03:53:07	11:53:07	female	2.0.10.147	119	Blue_S_2.bmp	1902-06-21	0		0	1	310858	0		0	0	NULL	NULL	NULL	High	run1	1	List2	A_T.wav	AV_T	1	1	1	1	310707	151	1	678	311385
Exp3	11	Exp3-11-1	59.936	1.0.0.149	1	right	lixiaoqian	-774249084	2.0.10.242	2.0.10.242	09-16-2019	2019-09-16 03:53:07	11:53:07	female	2.0.10.147	120	Catch.bmp	1902-03-31	0		0	0	312910	0		0	0	NULL	NULL	NULL	High	run1		List2	A_S.wav	A_S	0		0	2	312760	150		0	0
Exp3	11	Exp3-11-1	59.936	1.0.0.149	1	right	lixiaoqian	-774249084	2.0.10.242	2.0.10.242	09-16-2019	2019-09-16 03:53:07	11:53:07	female	2.0.10.147	121	Blue_S_2.bmp	1903-09-15	0		0	0	314945	0		0	0	NULL	NULL	NULL	High	run1	1	List2	A_T.wav	AV_T	1	1	0	1	314795	150	1	622	315417
Exp3	11	Exp3-11-1	59.936	1.0.0.149	1	right	lixiaoqian	-774249084	2.0.10.242	2.0.10.242	09-16-2019	2019-09-16 03:53:07	11:53:07	female	2.0.10.147	122	Red_S.bmp	1904-03-18	0		0	0	317448	0		0	0	NULL	NULL	NULL	High	run1		List2	A_S.wav	AV_S	0		0	1	317298	150		0	0
Exp3	11	Exp3-11-1	59.936	1.0.0.149	1	right	lixiaoqian	-774249084	2.0.10.242	2.0.10.242	09-16-2019	2019-09-16 03:53:07	11:53:07	female	2.0.10.147	123	Red_S_2.bmp	1903-07-22	0		0	0	320201	0		0	0	NULL	NULL	NULL	High	run1		List2	Catch.wav	V_S	0		0	1	320051	150		0	0
Exp3	11	Exp3-11-1	59.936	1.0.0.149	1	right	lixiaoqian	-774249084	2.0.10.242	2.0.10.242	09-16-2019	2019-09-16 03:53:07	11:53:07	female	2.0.10.147	124	Catch.bmp	1903-02-26	0		0	0	322787	0		0	0	NULL	NULL	NULL	High	run1	1	List2	A_T.wav	A_T	1	1	0	1	322637	150	1	612	323249
Exp3	11	Exp3-11-1	59.936	1.0.0.149	1	right	lixiaoqian	-774249084	2.0.10.242	2.0.10.242	09-16-2019	2019-09-16 03:53:07	11:53:07	female	2.0.10.147	125	Blue_S_2.bmp	1902-07-31	0		0	0	325089	0		0	0	NULL	NULL	NULL	High	run1	1	List2	A_T.wav	AV_T	1	1	0	1	324939	150	1	830	325769
Exp3	11	Exp3-11-1	59.936	1.0.0.149	1	right	lixiaoqian	-774249084	2.0.10.242	2.0.10.242	09-16-2019	2019-09-16 03:53:07	11:53:07	female	2.0.10.147	126	Red_C_2.bmp	1903-10-26	0		1	0	327191	0		0	0	NULL	NULL	NULL	High	run1	1	List2	Catch.wav	V_T	1	1	1	1	327041	150	1	880	327921
Exp3	11	Exp3-11-1	59.936	1.0.0.149	1	right	lixiaoqian	-774249084	2.0.10.242	2.0.10.242	09-16-2019	2019-09-16 03:53:07	11:53:07	female	2.0.10.147	127	Blue_S_2.bmp	1902-11-16	0		0	0	329744	0		0	0	NULL	NULL	NULL	High	run1	1	List2	Catch.wav	V_T	1	1	0	1	329594	150	1	599	330193
Exp3	11	Exp3-11-1	59.936	1.0.0.149	1	right	lixiaoqian	-774249084	2.0.10.242	2.0.10.242	09-16-2019	2019-09-16 03:53:07	11:53:07	female	2.0.10.147	128	Blue_S_2.bmp	1903-09-05	0		0	1	331947	0		0	0	NULL	NULL	NULL	High	run1	1	List2	A_T.wav	AV_T	1	1	1	1	331796	151	1	549	332345
Exp3	11	Exp3-11-1	59.936	1.0.0.149	1	right	lixiaoqian	-774249084	2.0.10.242	2.0.10.242	09-16-2019	2019-09-16 03:53:07	11:53:07	female	2.0.10.147	129	Red_C_2.bmp	1903-10-27	0		0	0	334449	0		0	0	NULL	NULL	NULL	High	run1	1	List2	Catch.wav	V_T	1	1	0	1	334299	150	1	734	335033
Exp3	11	Exp3-11-1	59.936	1.0.0.149	1	right	lixiaoqian	-774249084	2.0.10.242	2.0.10.242	09-16-2019	2019-09-16 03:53:07	11:53:07	female	2.0.10.147	130	Blue_S_2.bmp	1902-08-11	0		0	0	337002	0		0	0	NULL	NULL	NULL	High	run1	1	List2	Catch.wav	V_T	1	1	0	1	336852	150	1	645	337497
Exp3	11	Exp3-11-1	59.936	1.0.0.149	1	right	lixiaoqian	-774249084	2.0.10.242	2.0.10.242	09-16-2019	2019-09-16 03:53:07	11:53:07	female	2.0.10.147	131	Red_C_2.bmp	1902-11-25	0		0	0	339104	0		0	0	NULL	NULL	NULL	High	run1	1	List2	A_T.wav	AV_T	1	1	1	1	338954	150	1	703	339657
Exp3	11	Exp3-11-1	59.936	1.0.0.149	1	right	lixiaoqian	-774249084	2.0.10.242	2.0.10.242	09-16-2019	2019-09-16 03:53:07	11:53:07	female	2.0.10.147	132	Catch.bmp	1902-12-17	0		0	0	341323	0		0	0	NULL	NULL	NULL	High	run1	1	List2	A_T.wav	A_T	1	1	0	1	341173	150	1	596	341769
Exp3	11	Exp3-11-1	59.936	1.0.0.149	1	right	lixiaoqian	-774249084	2.0.10.242	2.0.10.242	09-16-2019	2019-09-16 03:53:07	11:53:07	female	2.0.10.147	133	Red_C_2.bmp	1903-04-15	0		0	0	343559	0		0	0	NULL	NULL	NULL	High	run1	1	List2	Catch.wav	V_T	1	1	0	1	343409	150	1	584	343993
Exp3	11	Exp3-11-1	59.936	1.0.0.149	1	right	lixiaoqian	-774249084	2.0.10.242	2.0.10.242	09-16-2019	2019-09-16 03:53:07	11:53:07	female	2.0.10.147	134	Red_C_2.bmp	1904-04-04	0		0	0	345911	0		0	0	NULL	NULL	NULL	High	run1	1	List2	A_T.wav	AV_T	1	1	1	1	345761	150	1	624	346385
Exp3	11	Exp3-11-1	59.936	1.0.0.149	1	right	lixiaoqian	-774249084	2.0.10.242	2.0.10.242	09-16-2019	2019-09-16 03:53:07	11:53:07	female	2.0.10.147	135	Red_C_2.bmp	1903-05-24	0		0	0	348614	0		0	0	NULL	NULL	NULL	High	run1	1	List2	A_T.wav	AV_T	1	1	0	1	348464	150	1	546	349010
Exp3	11	Exp3-11-1	59.936	1.0.0.149	1	right	lixiaoqian	-774249084	2.0.10.242	2.0.10.242	09-16-2019	2019-09-16 03:53:07	11:53:07	female	2.0.10.147	136	Red_C_2.bmp	1902-04-16	0		0	1	351017	0		0	0	NULL	NULL	NULL	High	run1	1	List2	Catch.wav	V_T	1	1	1	1	350866	151	1	599	351465
Exp3	11	Exp3-11-1	59.936	1.0.0.149	1	right	lixiaoqian	-774249084	2.0.10.242	2.0.10.242	09-16-2019	2019-09-16 03:53:07	11:53:07	female	2.0.10.147	137	Catch.bmp	1903-08-25	0		0	0	353002	0		0	0	NULL	NULL	NULL	High	run1	1	List2	A_T.wav	A_T	1	1	1	1	352852	150	1	589	353441
Exp3	11	Exp3-11-1	59.936	1.0.0.149	1	right	lixiaoqian	-774249084	2.0.10.242	2.0.10.242	09-16-2019	2019-09-16 03:53:07	11:53:07	female	2.0.10.147	138	Red_S.bmp	1902-12-04	0		0	0	355488	0		0	0	NULL	NULL	NULL	High	run1		List2	A_S.wav	AV_S	0		0	1	355338	150		0	0
Exp3	11	Exp3-11-1	59.936	1.0.0.149	1	right	lixiaoqian	-774249084	2.0.10.242	2.0.10.242	09-16-2019	2019-09-16 03:53:07	11:53:07	female	2.0.10.147	139	Catch.bmp	1902-06-21	0		0	0	357774	0		0	0	NULL	NULL	NULL	High	run1		List2	A_S.wav	A_S	0		0	1	357624	150		0	0
Exp3	11	Exp3-11-1	59.936	1.0.0.149	1	right	lixiaoqian	-774249084	2.0.10.242	2.0.10.242	09-16-2019	2019-09-16 03:53:07	11:53:07	female	2.0.10.147	140	Red_C.bmp	1904-01-08	0		0	0	359893	0		0	0	NULL	NULL	NULL	High	run1		List2	A_S.wav	AV_S	0		0	2	359743	150		0	0
Exp3	11	Exp3-11-1	59.936	1.0.0.149	1	right	lixiaoqian	-774249084	2.0.10.242	2.0.10.242	09-16-2019	2019-09-16 03:53:07	11:53:07	female	2.0.10.147	141	Catch.bmp	1904-02-05	0		0	1	362596	1501		0	0	NULL	NULL	NULL	High	run1	1	List2	A_T.wav	A_T	1	1	1	1	362445	151	1	764	363209
Exp3	11	Exp3-11-1	59.936	1.0.0.149	1	right	lixiaoqian	-774249084	2.0.10.242	2.0.10.242	09-16-2019	2019-09-16 03:53:07	11:53:07	female	2.0.10.147	142	Blue_C.bmp	1904-02-15	0		0	0	367050	0		0	0	NULL	NULL	NULL	High	run1		List2	A_S.wav	AV_S	0		0	1	366900	150		0	0
Exp3	11	Exp3-11-1	59.936	1.0.0.149	1	right	lixiaoqian	-774249084	2.0.10.242	2.0.10.242	09-16-2019	2019-09-16 03:53:07	11:53:07	female	2.0.10.147	143	Blue_S_2.bmp	1902-04-04	0		1	0	369786	0		0	0	NULL	NULL	NULL	High	run1	1	List2	Catch.wav	V_T	1	1	1	1	369636	150	1	477	370113
Exp3	11	Exp3-11-1	59.936	1.0.0.149	1	right	lixiaoqian	-774249084	2.0.10.242	2.0.10.242	09-16-2019	2019-09-16 03:53:07	11:53:07	female	2.0.10.147	144	Red_C_2.bmp	1902-08-29	0		0	0	371772	0		0	0	NULL	NULL	NULL	High	run1	1	List2	A_T.wav	AV_T	1	1	1	1	371622	150	1	611	372233
Exp3	11	Exp3-11-1	59.936	1.0.0.149	1	right	lixiaoqian	-774249084	2.0.10.242	2.0.10.242	09-16-2019	2019-09-16 03:53:07	11:53:07	female	2.0.10.147	145	Red_C_2.bmp	1903-06-12	0		0	0	373891	0		0	0	NULL	NULL	NULL	High	run1	1	List2	Catch.wav	V_T	1	1	0	1	373741	150	1	652	374393
Exp3	11	Exp3-11-1	59.936	1.0.0.149	1	right	lixiaoqian	-774249084	2.0.10.242	2.0.10.242	09-16-2019	2019-09-16 03:53:07	11:53:07	female	2.0.10.147	146	Red_C_2.bmp	1903-09-11	0		0	0	376310	0		0	0	NULL	NULL	NULL	High	run1	1	List2	A_T.wav	AV_T	1	1	1	1	376160	150	1	633	376793
Exp3	11	Exp3-11-1	59.936	1.0.0.149	1	right	lixiaoqian	-774249084	2.0.10.242	2.0.10.242	09-16-2019	2019-09-16 03:53:07	11:53:07	female	2.0.10.147	147	Red_C.bmp	1902-06-07	0		0	0	378813	0		0	0	NULL	NULL	NULL	High	run1		List2	Catch.wav	V_S	0		0	2	378663	150		0	0
Exp3	11	Exp3-11-1	59.936	1.0.0.149	1	right	lixiaoqian	-774249084	2.0.10.242	2.0.10.242	09-16-2019	2019-09-16 03:53:07	11:53:07	female	2.0.10.147	148	Catch.bmp	1903-12-22	0		0	0	380915	0		0	0	NULL	NULL	NULL	High	run1		List2	A_S.wav	A_S	0		0	1	380765	150		0	0
Exp3	11	Exp3-11-1	59.936	1.0.0.149	1	right	lixiaoqian	-774249084	2.0.10.242	2.0.10.242	09-16-2019	2019-09-16 03:53:07	11:53:07	female	2.0.10.147	149	Blue_S_2.bmp	1902-07-04	0		0	0	383584	0		0	0	NULL	NULL	NULL	High	run1	1	List2	A_T.wav	AV_T	1	1	0	1	383434	150	1	392	383826
Exp3	11	Exp3-11-1	59.936	1.0.0.149	1	right	lixiaoqian	-774249084	2.0.10.242	2.0.10.242	09-16-2019	2019-09-16 03:53:07	11:53:07	female	2.0.10.147	150	Red_C_2.bmp	1904-04-25	0		0	0	385653	0		0	0	NULL	NULL	NULL	High	run1	1	List2	A_T.wav	AV_T	1	1	0	1	385503	150	1	474	385977
Exp3	11	Exp3-11-1	59.936	1.0.0.149	1	right	lixiaoqian	-774249084	2.0.10.242	2.0.10.242	09-16-2019	2019-09-16 03:53:07	11:53:07	female	2.0.10.147	151	Red_C_2.bmp	1902-12-05	0		1	0	388389	0		0	0	NULL	NULL	NULL	High	run1	1	List2	Catch.wav	V_T	1	1	1	1	388239	150	1	498	388737
Exp3	11	Exp3-11-1	59.936	1.0.0.149	1	right	lixiaoqian	-774249084	2.0.10.242	2.0.10.242	09-16-2019	2019-09-16 03:53:07	11:53:07	female	2.0.10.147	152	Red_C.bmp	1902-09-11	0		0	1	390609	0		0	0	NULL	NULL	NULL	High	run1		List2	A_S.wav	AV_S	0		1	1	390458	151		0	0
Exp3	11	Exp3-11-1	59.936	1.0.0.149	1	right	lixiaoqian	-774249084	2.0.10.242	2.0.10.242	09-16-2019	2019-09-16 03:53:07	11:53:07	female	2.0.10.147	153	Blue_S_2.bmp	1904-02-22	0		0	1	392828	0		0	0	NULL	NULL	NULL	High	run1	1	List2	A_T.wav	AV_T	1	1	0	1	392677	151	1	588	393265
Exp3	11	Exp3-11-1	59.936	1.0.0.149	1	right	lixiaoqian	-774249084	2.0.10.242	2.0.10.242	09-16-2019	2019-09-16 03:53:07	11:53:07	female	2.0.10.147	154	Catch.bmp	1902-07-20	0		0	0	395497	0		0	0	NULL	NULL	NULL	High	run1	1	List2	A_T.wav	A_T	1	1	0	1	395347	150	1	630	395977
Exp3	11	Exp3-11-1	59.936	1.0.0.149	1	right	lixiaoqian	-774249084	2.0.10.242	2.0.10.242	09-16-2019	2019-09-16 03:53:07	11:53:07	female	2.0.10.147	155	Red_C_2.bmp	1902-04-25	0		0	1	397583	0		0	0	NULL	NULL	NULL	High	run1	1	List2	Catch.wav	V_T	1	1	1	1	397432	151	1	849	398281
Exp3	11	Exp3-11-1	59.936	1.0.0.149	1	right	lixiaoqian	-774249084	2.0.10.242	2.0.10.242	09-16-2019	2019-09-16 03:53:07	11:53:07	female	2.0.10.147	156	Red_C_2.bmp	1902-11-26	0		0	1	399585	0		0	0	NULL	NULL	NULL	High	run1	1	List2	A_T.wav	AV_T	1	1	1	1	399434	151	1	567	400001
Exp3	11	Exp3-11-1	59.936	1.0.0.149	1	right	lixiaoqian	-774249084	2.0.10.242	2.0.10.242	09-16-2019	2019-09-16 03:53:07	11:53:07	female	2.0.10.147	157	Blue_S_2.bmp	1902-12-04	0		0	0	401804	0		0	0	NULL	NULL	NULL	High	run1	1	List2	A_T.wav	AV_T	1	1	0	2	401654	150	1	603	402257
Exp3	11	Exp3-11-1	59.936	1.0.0.149	1	right	lixiaoqian	-774249084	2.0.10.242	2.0.10.242	09-16-2019	2019-09-16 03:53:07	11:53:07	female	2.0.10.147	158	Red_C_2.bmp	1902-05-05	0		0	0	404023	0		0	0	NULL	NULL	NULL	High	run1	1	List2	A_T.wav	AV_T	1	1	0	2	403873	150	1	512	404385
Exp3	11	Exp3-11-1	59.936	1.0.0.149	1	right	lixiaoqian	-774249084	2.0.10.242	2.0.10.242	09-16-2019	2019-09-16 03:53:07	11:53:07	female	2.0.10.147	159	Blue_C.bmp	1903-08-17	0		0	0	406041	0		0	0	NULL	NULL	NULL	High	run1		List2	A_S.wav	AV_S	0		0	1	405891	150		0	0
Exp3	11	Exp3-11-1	59.936	1.0.0.149	1	right	lixiaoqian	-774249084	2.0.10.242	2.0.10.242	09-16-2019	2019-09-16 03:53:07	11:53:07	female	2.0.10.147	160	Catch.bmp	1902-08-06	0		1	0	408577	0		0	0	NULL	NULL	NULL	High	run1		List2	A_S.wav	A_S	0		0	1	408427	150		0	0
Exp3	11	Exp3-11-1	59.936	1.0.0.149	1	right	lixiaoqian	-774249084	2.0.10.242	2.0.10.242	09-16-2019	2019-09-16 03:53:07	11:53:07	female	2.0.10.147	161	Red_S_2.bmp	1902-11-06	0		0	0	410746	0		0	0	NULL	NULL	NULL	High	run1		List2	A_S.wav	AV_S	0		0	1	410596	150		0	0
Exp3	11	Exp3-11-1	59.936	1.0.0.149	1	right	lixiaoqian	-774249084	2.0.10.242	2.0.10.242	09-16-2019	2019-09-16 03:53:07	11:53:07	female	2.0.10.147	162	Red_C_2.bmp	1902-11-10	0		0	0	412999	0		0	0	NULL	NULL	NULL	High	run1	1	List2	Catch.wav	V_T	1	1	0	1	412849	150	1	776	413625
Exp3	11	Exp3-11-1	59.936	1.0.0.149	1	right	lixiaoqian	-774249084	2.0.10.242	2.0.10.242	09-16-2019	2019-09-16 03:53:07	11:53:07	female	2.0.10.147	163	Red_C_2.bmp	1902-06-25	0		0	0	415201	0		0	0	NULL	NULL	NULL	High	run1	1	List2	A_T.wav	AV_T	1	1	1	1	415051	150	1	758	415809
Exp3	11	Exp3-11-1	59.936	1.0.0.149	1	right	lixiaoqian	-774249084	2.0.10.242	2.0.10.242	09-16-2019	2019-09-16 03:53:07	11:53:07	female	2.0.10.147	164	Red_C_2.bmp	1903-06-19	0		0	0	417270	0		0	0	NULL	NULL	NULL	High	run1	1	List2	A_T.wav	AV_T	1	1	0	1	417120	150	1	625	417745
Exp3	11	Exp3-11-1	59.936	1.0.0.149	1	right	lixiaoqian	-774249084	2.0.10.242	2.0.10.242	09-16-2019	2019-09-16 03:53:07	11:53:07	female	2.0.10.147	165	Catch.bmp	1903-01-23	0		0	0	419689	0		0	0	NULL	NULL	NULL	High	run1	1	List2	A_T.wav	A_T	1	1	0	1	419539	150	1	526	420065
Exp3	11	Exp3-11-1	59.936	1.0.0.149	1	right	lixiaoqian	-774249084	2.0.10.242	2.0.10.242	09-16-2019	2019-09-16 03:53:07	11:53:07	female	2.0.10.147	166	Catch.bmp	1902-07-12	0		0	0	421958	0		0	0	NULL	NULL	NULL	High	run1	1	List2	A_T.wav	A_T	1	1	0	1	421808	150	1	497	422305
Exp3	11	Exp3-11-1	59.936	1.0.0.149	1	right	lixiaoqian	-774249084	2.0.10.242	2.0.10.242	09-16-2019	2019-09-16 03:53:07	11:53:07	female	2.0.10.147	167	Red_C_2.bmp	1904-03-18	0		0	0	424044	0		0	0	NULL	NULL	NULL	High	run1	1	List2	A_T.wav	AV_T	1	1	0	1	423894	150	1	395	424289
Exp3	11	Exp3-11-1	59.936	1.0.0.149	1	right	lixiaoqian	-774249084	2.0.10.242	2.0.10.242	09-16-2019	2019-09-16 03:53:07	11:53:07	female	2.0.10.147	168	Red_C_2.bmp	1903-05-19	0		0	0	426730	0		0	0	NULL	NULL	NULL	High	run1	1	List2	Catch.wav	V_T	1	1	0	1	426580	150	1	677	427257
Exp3	11	Exp3-11-1	59.936	1.0.0.149	1	right	lixiaoqian	-774249084	2.0.10.242	2.0.10.242	09-16-2019	2019-09-16 03:53:07	11:53:07	female	2.0.10.147	169	Red_C_2.bmp	1902-12-20	0		0	0	429116	0		0	0	NULL	NULL	NULL	High	run1	1	List2	Catch.wav	V_T	1	1	0	1	428966	150	1	563	429529
Exp3	11	Exp3-11-1	59.936	1.0.0.149	1	right	lixiaoqian	-774249084	2.0.10.242	2.0.10.242	09-16-2019	2019-09-16 03:53:07	11:53:07	female	2.0.10.147	170	Blue_C.bmp	1903-12-24	0		0	1	431352	0		0	0	NULL	NULL	NULL	High	Run1		List2	Catch.wav	V_S	0		0	1	431201	151		0	0
Exp3	11	Exp3-11-1	59.936	1.0.0.149	1	right	lixiaoqian	-774249084	2.0.10.242	2.0.10.242	09-16-2019	2019-09-16 03:53:07	11:53:07	female	2.0.10.147	171	Catch.bmp	1903-03-15	0		0	0	434021	0		0	0	NULL	NULL	NULL	High	run1		List2	A_S.wav	A_S	0		1	1	433871	150		0	0
Exp3	11	Exp3-11-1	59.936	1.0.0.149	1	right	lixiaoqian	-774249084	2.0.10.242	2.0.10.242	09-16-2019	2019-09-16 03:53:07	11:53:07	female	2.0.10.147	172	Blue_S_2.bmp	1903-05-17	0		0	0	436407	0		0	0	NULL	NULL	NULL	High	run1	1	List2	Catch.wav	V_T	1	1	0	1	436257	150	1	632	436889
Exp3	11	Exp3-11-1	59.936	1.0.0.149	1	right	lixiaoqian	-774249084	2.0.10.242	2.0.10.242	09-16-2019	2019-09-16 03:53:07	11:53:07	female	2.0.10.147	173	Blue_C.bmp	1904-03-15	0		0	0	438793	0		0	0	NULL	NULL	NULL	High	Run1		List2	Catch.wav	V_S	0		0	1	438643	150		0	0
Exp3	11	Exp3-11-1	59.936	1.0.0.149	1	right	lixiaoqian	-774249084	2.0.10.242	2.0.10.242	09-16-2019	2019-09-16 03:53:07	11:53:07	female	2.0.10.147	174	Red_C_2.bmp	1902-03-14	0		0	1	441546	0		0	0	NULL	NULL	NULL	High	run1	1	List2	Catch.wav	V_T	1	1	1	1	441395	151	1	805	442200
Exp3	11	Exp3-11-1	59.936	1.0.0.149	1	right	lixiaoqian	-774249084	2.0.10.242	2.0.10.242	09-16-2019	2019-09-16 03:53:07	11:53:07	female	2.0.10.147	175	Catch.bmp	1902-10-18	0		0	0	443498	0		0	0	NULL	NULL	NULL	High	run1	1	List2	A_T.wav	A_T	1	1	0	2	443348	150	1	924	444272
Exp3	11	Exp3-11-1	59.936	1.0.0.149	1	right	lixiaoqian	-774249084	2.0.10.242	2.0.10.242	09-16-2019	2019-09-16 03:53:07	11:53:07	female	2.0.10.147	176	Blue_C_2.bmp	1904-01-04	0		0	0	445667	0		0	0	NULL	NULL	NULL	High	run1		List2	A_S.wav	AV_S	0		0	2	445517	150		0	0
Exp3	11	Exp3-11-1	59.936	1.0.0.149	1	right	lixiaoqian	-774249084	2.0.10.242	2.0.10.242	09-16-2019	2019-09-16 03:53:07	11:53:07	female	2.0.10.147	177	Catch.bmp	1903-07-01	0		0	0	448353	0		0	0	NULL	NULL	NULL	High	run1	1	List2	A_T.wav	A_T	1	1	0	1	448203	150	1	589	448792
Exp3	11	Exp3-11-1	59.936	1.0.0.149	1	right	lixiaoqian	-774249084	2.0.10.242	2.0.10.242	09-16-2019	2019-09-16 03:53:07	11:53:07	female	2.0.10.147	178	Blue_C.bmp	1904-04-09	0		0	0	450789	0		0	0	NULL	NULL	NULL	High	Run1		List2	Catch.wav	V_S	0		0	1	450639	150		0	0
Exp3	11	Exp3-11-1	59.936	1.0.0.149	1	right	lixiaoqian	-774249084	2.0.10.242	2.0.10.242	09-16-2019	2019-09-16 03:53:07	11:53:07	female	2.0.10.147	179	Red_C_2.bmp	1903-01-23	0		0	0	453575	0		0	0	NULL	NULL	NULL	High	run1	1	List2	A_T.wav	AV_T	1	1	1	1	453425	150	1	735	454160
Exp3	11	Exp3-11-1	59.936	1.0.0.149	1	right	lixiaoqian	-774249084	2.0.10.242	2.0.10.242	09-16-2019	2019-09-16 03:53:07	11:53:07	female	2.0.10.147	180	Catch.bmp	1902-03-29	0		0	0	455844	0		0	0	NULL	NULL	NULL	High	run1	1	List2	A_T.wav	A_T	1	1	0	1	455694	150	1	530	456224
Exp3	11	Exp3-11-1	59.936	1.0.0.149	1	right	lixiaoqian	-774249084	2.0.10.242	2.0.10.242	09-16-2019	2019-09-16 03:53:07	11:53:07	female	2.0.10.147	181	Blue_S_2.bmp	1902-11-13	0		0	0	457813	0		0	0	NULL	NULL	NULL	High	run1	1	List2	Catch.wav	V_T	1	1	0	1	457663	150	1	705	458368
Exp3	11	Exp3-11-1	59.936	1.0.0.149	1	right	lixiaoqian	-774249084	2.0.10.242	2.0.10.242	09-16-2019	2019-09-16 03:53:07	11:53:07	female	2.0.10.147	182	Catch.bmp	1902-04-26	0		0	0	460015	0		0	0	NULL	NULL	NULL	High	run1	1	List2	A_T.wav	A_T	1	1	1	1	459865	150	1	591	460456
Exp3	11	Exp3-11-1	59.936	1.0.0.149	1	right	lixiaoqian	-774249084	2.0.10.242	2.0.10.242	09-16-2019	2019-09-16 03:53:07	11:53:07	female	2.0.10.147	183	Catch.bmp	1904-01-13	0		0	0	462017	0		0	0	NULL	NULL	NULL	High	run1		List2	A_S.wav	A_S	0		0	1	461867	150		0	0
Exp3	11	Exp3-11-1	59.936	1.0.0.149	1	right	lixiaoqian	-774249084	2.0.10.242	2.0.10.242	09-16-2019	2019-09-16 03:53:07	11:53:07	female	2.0.10.147	184	Blue_S_2.bmp	1903-08-03	0		1	0	464703	0		0	0	NULL	NULL	NULL	High	run1	1	List2	A_T.wav	AV_T	1	1	0	1	464553	150	1	687	465240
Exp3	11	Exp3-11-1	59.936	1.0.0.149	1	right	lixiaoqian	-774249084	2.0.10.242	2.0.10.242	09-16-2019	2019-09-16 03:53:07	11:53:07	female	2.0.10.147	185	Catch.bmp	1902-04-25	0		0	0	467173	0		0	0	NULL	NULL	NULL	High	run1	1	List2	A_T.wav	A_T	1	1	0	1	467023	150	1	769	467792
Exp3	11	Exp3-11-1	59.936	1.0.0.149	1	right	lixiaoqian	-774249084	2.0.10.242	2.0.10.242	09-16-2019	2019-09-16 03:53:07	11:53:07	female	2.0.10.147	186	Catch.bmp	1903-01-13	0		0	0	469175	0		0	0	NULL	NULL	NULL	High	run1	1	List2	A_T.wav	A_T	1	1	0	1	469025	150	1	655	469680
Exp3	11	Exp3-11-1	59.936	1.0.0.149	1	right	lixiaoqian	-774249084	2.0.10.242	2.0.10.242	09-16-2019	2019-09-16 03:53:07	11:53:07	female	2.0.10.147	187	Blue_S_2.bmp	1903-08-01	0		0	0	471444	0		0	0	NULL	NULL	NULL	High	run1	1	List2	Catch.wav	V_T	1	1	0	1	471294	150	1	626	471920
Exp3	11	Exp3-11-1	59.936	1.0.0.149	1	right	lixiaoqian	-774249084	2.0.10.242	2.0.10.242	09-16-2019	2019-09-16 03:53:07	11:53:07	female	2.0.10.147	188	Red_S_2.bmp	1903-12-01	0		0	0	473913	0		0	0	NULL	NULL	NULL	High	run1		List2	Catch.wav	V_S	0		0	1	473763	150		0	0
Exp3	11	Exp3-11-1	59.936	1.0.0.149	1	right	lixiaoqian	-774249084	2.0.10.242	2.0.10.242	09-16-2019	2019-09-16 03:53:07	11:53:07	female	2.0.10.147	189	Red_C_2.bmp	1902-03-30	0		0	0	476566	0		0	0	NULL	NULL	NULL	High	run1	1	List2	A_T.wav	AV_T	1	1	1	1	476416	150	1	904	477320
Exp3	11	Exp3-11-1	59.936	1.0.0.149	1	right	lixiaoqian	-774249084	2.0.10.242	2.0.10.242	09-16-2019	2019-09-16 03:53:07	11:53:07	female	2.0.10.147	190	Red_S.bmp	1904-02-10	0		1	0	478551	0		0	0	NULL	NULL	NULL	High	run1		List2	A_S.wav	AV_S	0		0	1	478401	150		0	0
Exp3	11	Exp3-11-1	59.936	1.0.0.149	1	right	lixiaoqian	-774249084	2.0.10.242	2.0.10.242	09-16-2019	2019-09-16 03:53:07	11:53:07	female	2.0.10.147	191	Catch.bmp	1903-04-07	0		0	0	481254	0		0	0	NULL	NULL	NULL	High	run1	1	List2	A_T.wav	A_T	0		0	1	481104	150		0	0
Exp3	11	Exp3-11-1	59.936	1.0.0.149	1	right	lixiaoqian	-774249084	2.0.10.242	2.0.10.242	09-16-2019	2019-09-16 03:53:07	11:53:07	female	2.0.10.147	192	Catch.bmp	1902-08-25	0		0	0	483657	0		0	0	NULL	NULL	NULL	High	run1	1	List2	A_T.wav	A_T	1	1	0	1	483507	150	1	773	484280
Exp3	11	Exp3-11-1	59.936	1.0.0.149	1	right	lixiaoqian	-774249084	2.0.10.242	2.0.10.242	09-16-2019	2019-09-16 03:53:07	11:53:07	female	2.0.10.147	193	Red_C.bmp	1903-10-02	0		0	0	485776	0		0	0	NULL	NULL	NULL	High	run1		List2	Catch.wav	V_S	0		0	1	485626	150		0	0
Exp3	11	Exp3-11-1	59.936	1.0.0.149	1	right	lixiaoqian	-774249084	2.0.10.242	2.0.10.242	09-16-2019	2019-09-16 03:53:07	11:53:07	female	2.0.10.147	194	Catch.bmp	1902-09-04	0		0	0	488395	0		0	0	NULL	NULL	NULL	High	run1	1	List2	A_T.wav	A_T	1	1	1	1	488245	150	1	555	488800
Exp3	11	Exp3-11-1	59.936	1.0.0.149	1	right	lixiaoqian	-774249084	2.0.10.242	2.0.10.242	09-16-2019	2019-09-16 03:53:07	11:53:07	female	2.0.10.147	195	Red_S_2.bmp	1902-10-01	0		0	0	490531	0		0	0	NULL	NULL	NULL	High	run1		List2	Catch.wav	V_S	0		0	1	490381	150		0	0
Exp3	11	Exp3-11-1	59.936	1.0.0.149	1	right	lixiaoqian	-774249084	2.0.10.242	2.0.10.242	09-16-2019	2019-09-16 03:53:07	11:53:07	female	2.0.10.147	196	Red_S.bmp	1903-04-13	0		1	0	492766	0		0	0	NULL	NULL	NULL	High	run1		List2	Catch.wav	V_S	0		0	1	492616	150		0	0
Exp3	11	Exp3-11-1	59.936	1.0.0.149	1	right	lixiaoqian	-774249084	2.0.10.242	2.0.10.242	09-16-2019	2019-09-16 03:53:07	11:53:07	female	2.0.10.147	197	Catch.bmp	1903-12-01	0		0	1	495186	0		0	0	NULL	NULL	NULL	High	run1	1	List2	A_T.wav	A_T	1	1	1	1	495035	151	1	741	495776
Exp3	11	Exp3-11-1	59.936	1.0.0.149	1	right	lixiaoqian	-774249084	2.0.10.242	2.0.10.242	09-16-2019	2019-09-16 03:53:07	11:53:07	female	2.0.10.147	198	Blue_S_2.bmp	1904-04-12	0		0	0	497772	0		0	0	NULL	NULL	NULL	High	run1	1	List2	Catch.wav	V_T	1	1	0	2	497622	150	1	978	498600
Exp3	11	Exp3-11-1	59.936	1.0.0.149	1	right	lixiaoqian	-774249084	2.0.10.242	2.0.10.242	09-16-2019	2019-09-16 03:53:07	11:53:07	female	2.0.10.147	199	Red_C_2.bmp	1903-06-16	0		0	0	500491	0		0	0	NULL	NULL	NULL	High	run1	1	List2	Catch.wav	V_T	1	1	0	1	500341	150	1	787	501128
Exp3	11	Exp3-11-1	59.936	1.0.0.149	1	right	lixiaoqian	-774249084	2.0.10.242	2.0.10.242	09-16-2019	2019-09-16 03:53:07	11:53:07	female	2.0.10.147	200	Blue_S_2.bmp	1902-09-21	0		0	1	502911	0		0	0	NULL	NULL	NULL	High	run1	1	List2	Catch.wav	V_T	1	1	0	1	502760	151	1	728	503488
Exp3	11	Exp3-11-1	59.936	1.0.0.149	1	right	lixiaoqian	-774249084	2.0.10.242	2.0.10.242	09-16-2019	2019-09-16 03:53:07	11:53:07	female	2.0.10.147	201	Catch.bmp	1903-11-06	0		0	0	505063	0		0	0	NULL	NULL	NULL	High	run1	1	List2	A_T.wav	A_T	1	1	0	1	504913	150	1	511	505424
Exp3	11	Exp3-11-1	59.936	1.0.0.149	1	right	lixiaoqian	-774249084	2.0.10.242	2.0.10.242	09-16-2019	2019-09-16 03:53:07	11:53:07	female	2.0.10.147	202	Blue_S_2.bmp	1902-10-25	0		0	0	507632	0		0	0	NULL	NULL	NULL	High	run1	1	List2	Catch.wav	V_T	1	1	1	1	507482	150	1	750	508232
Exp3	11	Exp3-11-1	59.936	1.0.0.149	1	right	lixiaoqian	-774249084	2.0.10.242	2.0.10.242	09-16-2019	2019-09-16 03:53:07	11:53:07	female	2.0.10.147	203	Blue_S_2.bmp	1903-02-11	0		0	0	509818	0		0	0	NULL	NULL	NULL	High	run1	1	List2	Catch.wav	V_T	1	1	0	1	509668	150	1	460	510128
Exp3	11	Exp3-11-1	59.936	1.0.0.149	1	right	lixiaoqian	-774249084	2.0.10.242	2.0.10.242	09-16-2019	2019-09-16 03:53:07	11:53:07	female	2.0.10.147	204	Red_S.bmp	1902-05-25	0		0	1	512104	0		0	0	NULL	NULL	NULL	High	run1		List2	Catch.wav	V_S	0		1	1	511953	151		0	0
Exp3	11	Exp3-11-1	59.936	1.0.0.149	1	right	lixiaoqian	-774249084	2.0.10.242	2.0.10.242	09-16-2019	2019-09-16 03:53:07	11:53:07	female	2.0.10.147	205	Catch.bmp	1902-03-31	0		0	0	514189	0		0	0	NULL	NULL	NULL	High	run1		List2	A_S.wav	A_S	0		1	1	514039	150	1	889	514928
Exp3	11	Exp3-11-1	59.936	1.0.0.149	1	right	lixiaoqian	-774249084	2.0.10.242	2.0.10.242	09-16-2019	2019-09-16 03:53:07	11:53:07	female	2.0.10.147	206	Blue_S_2.bmp	1902-08-20	0		0	0	516158	0		0	0	NULL	NULL	NULL	High	run1	1	List2	Catch.wav	V_T	1	1	0	1	516008	150	1	1096	517104
Exp3	11	Exp3-11-1	59.936	1.0.0.149	1	right	lixiaoqian	-774249084	2.0.10.242	2.0.10.242	09-16-2019	2019-09-16 03:53:07	11:53:07	female	2.0.10.147	207	Catch.bmp	1903-09-19	0		0	0	518477	0		0	0	NULL	NULL	NULL	High	run1	1	List2	A_T.wav	A_T	1	1	1	1	518327	150	1	785	519112
Exp3	11	Exp3-11-1	59.936	1.0.0.149	1	right	lixiaoqian	-774249084	2.0.10.242	2.0.10.242	09-16-2019	2019-09-16 03:53:07	11:53:07	female	2.0.10.147	208	Catch.bmp	1904-01-11	0		0	0	520996	0		0	0	NULL	NULL	NULL	High	run1	1	List2	A_T.wav	A_T	1	1	0	1	520846	150	1	802	521648
Exp3	11	Exp3-11-1	59.936	1.0.0.149	1	right	lixiaoqian	-774249084	2.0.10.242	2.0.10.242	09-16-2019	2019-09-16 03:53:07	11:53:07	female	2.0.10.147	209	Red_C_2.bmp	1902-11-03	0		0	0	523616	0		0	0	NULL	NULL	NULL	High	run1	1	List2	Catch.wav	V_T	1	1	0	2	523466	150	1	974	524440
Exp3	11	Exp3-11-1	59.936	1.0.0.149	1	right	lixiaoqian	-774249084	2.0.10.242	2.0.10.242	09-16-2019	2019-09-16 03:53:07	11:53:07	female	2.0.10.147	210	Catch.bmp	1904-03-04	0		0	0	525801	0		0	0	NULL	NULL	NULL	High	run1	1	List2	A_T.wav	A_T	1	1	1	1	525651	150	1	1125	526776
Exp3	11	Exp3-11-1	59.936	1.0.0.149	1	right	lixiaoqian	-774249084	2.0.10.242	2.0.10.242	09-16-2019	2019-09-16 03:53:07	11:53:07	female	2.0.10.147	211	Catch.bmp	1904-01-09	0		0	1	528488	0		0	0	NULL	NULL	NULL	High	run1	1	List2	A_T.wav	A_T	1	1	1	1	528337	151	1	575	528912
Exp3	11	Exp3-11-1	59.936	1.0.0.149	1	right	lixiaoqian	-774249084	2.0.10.242	2.0.10.242	09-16-2019	2019-09-16 03:53:07	11:53:07	female	2.0.10.147	212	Blue_S_2.bmp	1903-01-23	0		0	0	531107	0		0	0	NULL	NULL	NULL	High	run1	1	List2	A_T.wav	AV_T	1	1	0	1	530957	150	1	715	531672
Exp3	11	Exp3-11-1	59.936	1.0.0.149	1	right	lixiaoqian	-774249084	2.0.10.242	2.0.10.242	09-16-2019	2019-09-16 03:53:07	11:53:07	female	2.0.10.147	213	Red_S_2.bmp	1904-04-13	0		0	0	533376	0		0	0	NULL	NULL	NULL	High	run1		List2	A_S.wav	AV_S	0		0	1	533226	150		0	0
Exp3	11	Exp3-11-1	59.936	1.0.0.149	1	right	lixiaoqian	-774249084	2.0.10.242	2.0.10.242	09-16-2019	2019-09-16 03:53:07	11:53:07	female	2.0.10.147	214	Catch.bmp	1903-07-14	0		0	0	536162	0		0	0	NULL	NULL	NULL	High	run1	1	List2	A_T.wav	A_T	1	1	0	1	536012	150	1	660	536672
Exp3	11	Exp3-11-1	59.936	1.0.0.149	1	right	lixiaoqian	-774249084	2.0.10.242	2.0.10.242	09-16-2019	2019-09-16 03:53:07	11:53:07	female	2.0.10.147	215	Catch.bmp	1904-01-06	0		0	0	538615	0		0	0	NULL	NULL	NULL	High	run1		List2	A_S.wav	A_S	0		0	1	538465	150		0	0
Exp3	11	Exp3-11-1	59.936	1.0.0.149	1	right	lixiaoqian	-774249084	2.0.10.242	2.0.10.242	09-16-2019	2019-09-16 03:53:07	11:53:07	female	2.0.10.147	216	Catch.bmp	1903-05-03	0		0	0	541301	0		0	0	NULL	NULL	NULL	High	run1		List2	A_S.wav	A_S	0		0	1	541151	150		0	0
Exp3	11	Exp3-11-1	59.936	1.0.0.149	1	right	lixiaoqian	-774249084	2.0.10.242	2.0.10.242	09-16-2019	2019-09-16 03:53:07	11:53:07	female	2.0.10.147	217	Catch.bmp	1902-07-02	0		0	0	543737	0		0	0	NULL	NULL	NULL	High	run1	1	List2	A_T.wav	A_T	1	1	0	1	543587	150	1	710	544297
Exp3	11	Exp3-11-1	59.936	1.0.0.149	1	right	lixiaoqian	-774249084	2.0.10.242	2.0.10.242	09-16-2019	2019-09-16 03:53:07	11:53:07	female	2.0.10.147	218	Blue_C_2.bmp	1902-05-16	0		0	0	545806	0		0	0	NULL	NULL	NULL	High	run1		List2	Catch.wav	V_S	0		0	1	545656	150		0	0
Exp3	11	Exp3-11-1	59.936	1.0.0.149	1	right	lixiaoqian	-774249084	2.0.10.242	2.0.10.242	09-16-2019	2019-09-16 03:53:07	11:53:07	female	2.0.10.147	219	Blue_S_2.bmp	1902-10-11	0		0	0	547891	0		0	0	NULL	NULL	NULL	High	run1	1	List2	A_T.wav	AV_T	1	1	1	1	547741	150	1	675	548416
Exp3	11	Exp3-11-1	59.936	1.0.0.149	1	right	lixiaoqian	-774249084	2.0.10.242	2.0.10.242	09-16-2019	2019-09-16 03:53:07	11:53:07	female	2.0.10.147	220	Catch.bmp	1904-03-02	0		0	0	550060	0		0	0	NULL	NULL	NULL	High	run1	1	List2	A_T.wav	A_T	1	1	0	1	549910	150	1	562	550472
Exp3	11	Exp3-11-1	59.936	1.0.0.149	1	right	lixiaoqian	-774249084	2.0.10.242	2.0.10.242	09-16-2019	2019-09-16 03:53:07	11:53:07	female	2.0.10.147	221	Blue_S_2.bmp	1903-04-13	0		0	0	552730	0		0	0	NULL	NULL	NULL	High	run1	1	List2	A_T.wav	AV_T	1	1	0	1	552580	150	1	788	553368
Exp3	11	Exp3-11-1	59.936	1.0.0.149	1	right	lixiaoqian	-774249084	2.0.10.242	2.0.10.242	09-16-2019	2019-09-16 03:53:07	11:53:07	female	2.0.10.147	222	Blue_S_2.bmp	1903-12-02	0		0	0	555082	0		0	0	NULL	NULL	NULL	High	run1	1	List2	Catch.wav	V_T	1	1	1	1	554932	150	1	524	555456
Exp3	11	Exp3-11-1	59.936	1.0.0.149	1	right	lixiaoqian	-774249084	2.0.10.242	2.0.10.242	09-16-2019	2019-09-16 03:53:07	11:53:07	female	2.0.10.147	223	Catch.bmp	1902-10-19	0		0	0	557668	0		0	0	NULL	NULL	NULL	High	run1	1	List2	A_T.wav	A_T	1	1	1	1	557518	150	1	634	558152
Exp3	11	Exp3-11-1	59.936	1.0.0.149	1	right	lixiaoqian	-774249084	2.0.10.242	2.0.10.242	09-16-2019	2019-09-16 03:53:07	11:53:07	female	2.0.10.147	224	Catch.bmp	1903-12-13	0		0	0	559854	0		0	0	NULL	NULL	NULL	High	run1		List2	A_S.wav	A_S	0		0	1	559704	150		0	0
Exp3	11	Exp3-11-1	59.936	1.0.0.149	1	right	lixiaoqian	-774249084	2.0.10.242	2.0.10.242	09-16-2019	2019-09-16 03:53:07	11:53:07	female	2.0.10.147	225	Red_C_2.bmp	1903-11-11	0		0	0	562507	0		0	0	NULL	NULL	NULL	High	run1	1	List2	Catch.wav	V_T	1	1	0	1	562357	150	1	596	562953
Exp3	11	Exp3-11-1	59.936	1.0.0.149	1	right	lixiaoqian	-774249084	2.0.10.242	2.0.10.242	09-16-2019	2019-09-16 03:53:07	11:53:07	female	2.0.10.147	226	Blue_S_2.bmp	1904-01-13	0		0	0	565076	0		0	0	NULL	NULL	NULL	High	run1	1	List2	A_T.wav	AV_T	1	1	1	1	564926	150	1	626	565552
Exp3	11	Exp3-11-1	59.936	1.0.0.149	1	right	lixiaoqian	-774249084	2.0.10.242	2.0.10.242	09-16-2019	2019-09-16 03:53:07	11:53:07	female	2.0.10.147	227	Red_C_2.bmp	1902-10-17	0		0	0	567712	0		0	0	NULL	NULL	NULL	High	run1	1	List2	A_T.wav	AV_T	1	1	0	1	567562	150	1	854	568416
Exp3	11	Exp3-11-1	59.936	1.0.0.149	1	right	lixiaoqian	-774249084	2.0.10.242	2.0.10.242	09-16-2019	2019-09-16 03:53:07	11:53:07	female	2.0.10.147	228	Catch.bmp	1902-06-13	0		0	0	569881	0		0	0	NULL	NULL	NULL	High	run1	1	List2	A_T.wav	A_T	1	1	0	1	569731	150	1	581	570312
Exp3	11	Exp3-11-1	59.936	1.0.0.149	1	right	lixiaoqian	-774249084	2.0.10.242	2.0.10.242	09-16-2019	2019-09-16 03:53:07	11:53:07	female	2.0.10.147	229	Blue_S_2.bmp	1903-12-28	0		1	0	571933	0		0	0	NULL	NULL	NULL	High	run1	1	List2	Catch.wav	V_T	0		1	1	571783	150		0	0
Exp3	11	Exp3-11-1	59.936	1.0.0.149	1	right	lixiaoqian	-774249084	2.0.10.242	2.0.10.242	09-16-2019	2019-09-16 03:53:07	11:53:07	female	2.0.10.147	230	Red_C_2.bmp	1902-10-24	0		0	0	574603	0		0	0	NULL	NULL	NULL	High	run1	1	List2	A_T.wav	AV_T	1	1	1	1	574453	150	1	763	575216
Exp3	11	Exp3-11-1	59.936	1.0.0.149	1	right	lixiaoqian	-774249084	2.0.10.242	2.0.10.242	09-16-2019	2019-09-16 03:53:07	11:53:07	female	2.0.10.147	231	Blue_S_2.bmp	1903-03-04	0		0	1	576789	0		0	0	NULL	NULL	NULL	High	run1	1	List2	A_T.wav	AV_T	1	1	1	1	576638	151	1	610	577248
Exp3	11	Exp3-11-1	59.936	1.0.0.149	1	right	lixiaoqian	-774249084	2.0.10.242	2.0.10.242	09-16-2019	2019-09-16 03:53:07	11:53:07	female	2.0.10.147	232	Red_C_2.bmp	1902-05-31	0		0	0	579108	0		0	0	NULL	NULL	NULL	High	run1	1	List2	Catch.wav	V_T	1	1	0	2	578958	150	1	754	579712
Exp3	11	Exp3-11-1	59.936	1.0.0.149	1	right	lixiaoqian	-774249084	2.0.10.242	2.0.10.242	09-16-2019	2019-09-16 03:53:07	11:53:07	female	2.0.10.147	233	Blue_S_2.bmp	1903-06-03	0		0	0	581143	0		0	0	NULL	NULL	NULL	High	run1	1	List2	A_T.wav	AV_T	1	1	1	1	580993	150	1	719	581712
Exp3	11	Exp3-11-1	59.936	1.0.0.149	1	right	lixiaoqian	-774249084	2.0.10.242	2.0.10.242	09-16-2019	2019-09-16 03:53:07	11:53:07	female	2.0.10.147	234	Blue_S_2.bmp	1903-06-21	0		0	0	583546	0		0	0	NULL	NULL	NULL	High	run1	1	List2	Catch.wav	V_T	1	1	0	2	583396	150	1	580	583976
Exp3	11	Exp3-11-1	59.936	1.0.0.149	1	right	lixiaoqian	-774249084	2.0.10.242	2.0.10.242	09-16-2019	2019-09-16 03:53:07	11:53:07	female	2.0.10.147	235	Catch.bmp	1904-02-22	0		0	0	585965	0		0	0	NULL	NULL	NULL	High	run1	1	List2	A_T.wav	A_T	1	1	0	1	585815	150	1	689	586504
Exp3	11	Exp3-11-1	59.936	1.0.0.149	1	right	lixiaoqian	-774249084	2.0.10.242	2.0.10.242	09-16-2019	2019-09-16 03:53:07	11:53:07	female	2.0.10.147	236	Blue_S_2.bmp	1904-04-19	0		1	0	588634	0		0	0	NULL	NULL	NULL	High	run1	1	List2	A_T.wav	AV_T	1	1	0	1	588484	150	1	820	589304
Exp3	11	Exp3-11-1	59.936	1.0.0.149	1	right	lixiaoqian	-774249084	2.0.10.242	2.0.10.242	09-16-2019	2019-09-16 03:53:07	11:53:07	female	2.0.10.147	237	Catch.bmp	1903-08-17	0		0	0	591354	0		0	0	NULL	NULL	NULL	High	run1	1	List2	A_T.wav	A_T	1	1	0	1	591204	150	1	467	591671
Exp3	11	Exp3-11-1	59.936	1.0.0.149	1	right	lixiaoqian	-774249084	2.0.10.242	2.0.10.242	09-16-2019	2019-09-16 03:53:07	11:53:07	female	2.0.10.147	238	Red_C.bmp	1904-01-09	0		0	0	593840	0		0	0	NULL	NULL	NULL	High	run1		List2	A_S.wav	AV_S	0		0	1	593690	150		0	0
Exp3	11	Exp3-11-1	59.936	1.0.0.149	1	right	lixiaoqian	-774249084	2.0.10.242	2.0.10.242	09-16-2019	2019-09-16 03:53:07	11:53:07	female	2.0.10.147	239	Red_C_2.bmp	1902-10-02	0		0	0	596526	0		0	0	NULL	NULL	NULL	High	run1	1	List2	A_T.wav	AV_T	1	1	0	1	596376	150	1	631	597007
Exp3	11	Exp3-11-1	59.936	1.0.0.149	1	right	lixiaoqian	-774249084	2.0.10.242	2.0.10.242	09-16-2019	2019-09-16 03:53:07	11:53:07	female	2.0.10.147	240	Catch.bmp	1903-11-25	0		0	0	598695	0		0	0	NULL	NULL	NULL	High	run1	1	List2	A_T.wav	A_T	1	1	0	1	598545	150	1	560	599105
Exp3	11	Exp3-11-1	59.936	1.0.0.149	1	right	lixiaoqian	-774249084	2.0.10.242	2.0.10.242	09-16-2019	2019-09-16 03:53:07	11:53:07	female	2.0.10.147	241	Red_S.bmp	1903-05-11	0		0	0	601281	0		0	0	NULL	NULL	NULL	High	run1		List2	Catch.wav	V_S	0		0	1	601131	150		0	0
Exp3	11	Exp3-11-1	59.936	1.0.0.149	1	right	lixiaoqian	-774249084	2.0.10.242	2.0.10.242	09-16-2019	2019-09-16 03:53:07	11:53:07	female	2.0.10.147	242	Blue_S_2.bmp	1903-01-23	0		0	0	603717	0		0	0	NULL	NULL	NULL	High	run1	1	List2	A_T.wav	AV_T	1	1	1	1	603567	150	1	696	604263
Exp3	11	Exp3-11-1	59.936	1.0.0.149	1	right	lixiaoqian	-774249084	2.0.10.242	2.0.10.242	09-16-2019	2019-09-16 03:53:07	11:53:07	female	2.0.10.147	243	Blue_S_2.bmp	1904-02-03	0		0	0	605986	0		0	0	NULL	NULL	NULL	High	run1	1	List2	Catch.wav	V_T	1	1	0	1	605836	150	1	467	606303
Exp3	11	Exp3-11-1	59.936	1.0.0.149	1	right	lixiaoqian	-774249084	2.0.10.242	2.0.10.242	09-16-2019	2019-09-16 03:53:07	11:53:07	female	2.0.10.147	244	Blue_S.bmp	1902-05-15	0		0	0	608639	0		0	0	NULL	NULL	NULL	High	run1		List2	A_S.wav	AV_S	0		1	1	608489	150		0	0
Exp3	11	Exp3-11-1	59.936	1.0.0.149	1	right	lixiaoqian	-774249084	2.0.10.242	2.0.10.242	09-16-2019	2019-09-16 03:53:07	11:53:07	female	2.0.10.147	245	Red_C_2.bmp	1902-12-24	0		0	0	610708	0		0	0	NULL	NULL	NULL	High	run1	1	List2	A_T.wav	AV_T	1	1	0	2	610558	150	1	457	611015
Exp3	11	Exp3-11-1	59.936	1.0.0.149	1	right	lixiaoqian	-774249084	2.0.10.242	2.0.10.242	09-16-2019	2019-09-16 03:53:07	11:53:07	female	2.0.10.147	246	Blue_S_2.bmp	1902-08-19	0		0	0	612960	0		0	0	NULL	NULL	NULL	High	run1	1	List2	A_T.wav	AV_T	1	1	0	1	612810	150	1	613	613423
Exp3	11	Exp3-11-1	59.936	1.0.0.149	1	right	lixiaoqian	-774249084	2.0.10.242	2.0.10.242	09-16-2019	2019-09-16 03:53:07	11:53:07	female	2.0.10.147	247	Catch.bmp	1902-09-27	0		0	0	615079	0		0	0	NULL	NULL	NULL	High	run1	1	List2	A_T.wav	A_T	1	1	0	1	614929	150	1	750	615679
Exp3	11	Exp3-11-1	59.936	1.0.0.149	1	right	lixiaoqian	-774249084	2.0.10.242	2.0.10.242	09-16-2019	2019-09-16 03:53:07	11:53:07	female	2.0.10.147	248	Blue_S_2.bmp	1902-09-19	0		0	0	617231	0		0	0	NULL	NULL	NULL	High	run1	1	List2	Catch.wav	V_T	1	1	1	1	617081	150	1	783	617864
Exp3	11	Exp3-11-1	59.936	1.0.0.149	1	right	lixiaoqian	-774249084	2.0.10.242	2.0.10.242	09-16-2019	2019-09-16 03:53:07	11:53:07	female	2.0.10.147	249	Blue_S_2.bmp	1903-06-20	0		0	1	619384	0		0	0	NULL	NULL	NULL	High	run1	1	List2	A_T.wav	AV_T	1	1	1	1	619233	151	1	630	619863
Exp3	11	Exp3-11-1	59.936	1.0.0.149	1	right	lixiaoqian	-774249084	2.0.10.242	2.0.10.242	09-16-2019	2019-09-16 03:53:07	11:53:07	female	2.0.10.147	250	Red_C_2.bmp	1903-12-02	0		0	0	621803	0		0	0	NULL	NULL	NULL	High	run1	1	List2	A_T.wav	AV_T	1	1	0	1	621653	150	1	474	622127
Exp3	11	Exp3-11-1	59.936	1.0.0.149	1	right	lixiaoqian	-774249084	2.0.10.242	2.0.10.242	09-16-2019	2019-09-16 03:53:07	11:53:07	female	2.0.10.147	251	Red_C_2.bmp	1904-02-19	0		0	0	624389	0		0	0	NULL	NULL	NULL	High	run1	1	List2	Catch.wav	V_T	1	1	0	1	624239	150	1	384	624623
Exp3	11	Exp3-11-1	59.936	1.0.0.149	1	right	lixiaoqian	-774249084	2.0.10.242	2.0.10.242	09-16-2019	2019-09-16 03:53:07	11:53:07	female	2.0.10.147	252	Catch.bmp	1904-01-11	0		0	0	627058	0		0	0	NULL	NULL	NULL	High	run1	1	List2	A_T.wav	A_T	1	1	1	1	626908	150	1	875	627783
Exp3	11	Exp3-11-1	59.936	1.0.0.149	1	right	lixiaoqian	-774249084	2.0.10.242	2.0.10.242	09-16-2019	2019-09-16 03:53:07	11:53:07	female	2.0.10.147	253	Catch.bmp	1903-04-28	0		0	0	629678	0		0	0	NULL	NULL	NULL	High	run1	1	List2	A_T.wav	A_T	1	1	0	1	629528	150	1	399	629927
Exp3	11	Exp3-11-1	59.936	1.0.0.149	1	right	lixiaoqian	-774249084	2.0.10.242	2.0.10.242	09-16-2019	2019-09-16 03:53:07	11:53:07	female	2.0.10.147	254	Blue_S_2.bmp	1903-05-04	0		0	0	632047	0		0	0	NULL	NULL	NULL	High	run1	1	List2	Catch.wav	V_T	1	1	0	1	631897	150	1	606	632503
Exp3	11	Exp3-11-1	59.936	1.0.0.149	1	right	lixiaoqian	-774249084	2.0.10.242	2.0.10.242	09-16-2019	2019-09-16 03:53:07	11:53:07	female	2.0.10.147	255	Catch.bmp	1902-08-10	0		0	0	634416	0		0	0	NULL	NULL	NULL	High	run1	1	List2	A_T.wav	A_T	1	1	1	1	634266	150	1	437	634703
Exp3	11	Exp3-11-1	59.936	1.0.0.149	1	right	lixiaoqian	-774249084	2.0.10.242	2.0.10.242	09-16-2019	2019-09-16 03:53:07	11:53:07	female	2.0.10.147	256	Red_C_2.bmp	1902-07-13	0		0	0	636518	0		0	0	NULL	NULL	NULL	High	run1	1	List2	Catch.wav	V_T	1	1	1	1	636368	150	1	487	636855
Exp3	11	Exp3-11-1	59.936	1.0.0.149	1	right	lixiaoqian	-774249084	2.0.10.242	2.0.10.242	09-16-2019	2019-09-16 03:53:07	11:53:07	female	2.0.10.147	257	Blue_S_2.bmp	1903-07-21	0		0	0	638604	0		0	0	NULL	NULL	NULL	High	run1	1	List2	A_T.wav	AV_T	1	1	1	1	638454	150	1	425	638879
Exp3	11	Exp3-11-1	59.936	1.0.0.149	1	right	lixiaoqian	-774249084	2.0.10.242	2.0.10.242	09-16-2019	2019-09-16 03:53:07	11:53:07	female	2.0.10.147	258	Blue_S.bmp	1904-04-08	0		1	0	641056	0		0	0	NULL	NULL	NULL	High	run1		List2	Catch.wav	V_S	0		1	1	640906	150		0	0
Exp3	11	Exp3-11-1	59.936	1.0.0.149	1	right	lixiaoqian	-774249084	2.0.10.242	2.0.10.242	09-16-2019	2019-09-16 03:53:07	11:53:07	female	2.0.10.147	259	Red_C.bmp	1903-06-14	0		0	0	643826	0		0	0	NULL	NULL	NULL	High	run1		List2	Catch.wav	V_S	0		0	1	643676	150		0	0
Exp3	11	Exp3-11-1	59.936	1.0.0.149	1	right	lixiaoqian	-774249084	2.0.10.242	2.0.10.242	09-16-2019	2019-09-16 03:53:07	11:53:07	female	2.0.10.147	260	Blue_S_2.bmp	1902-10-04	0		0	0	646312	0		0	0	NULL	NULL	NULL	High	run1	1	List2	Catch.wav	V_T	1	1	0	1	646162	150	1	533	646695
