# Supplementary material for: Visual Perceptual Load Attenuates Age-Related Audiovisual Integration in an Audiovisual Discrimination Task
Source: Front Psychol. 2021 Sep 29;12:740221. doi: 10.3389/fpsyg.2021.740221 (PMC8511317; doi:10.3389/fpsyg.2021.740221)
Supplement: Supplementary file 1 [file Data_Sheet_1.ZIP › Export data/Group 1_Data_Younger/Exp3_High load/Subject_12.xlsx]

## Sheet: Sheet1
ExperimentName	Subject	DataFile.Basename	Display.RefreshRate	ExperimentVersion	Group	Handedness	Name	RandomSeed	RuntimeVersion	RuntimeVersionExpected	SessionDate	SessionStartDateTimeUtc	SessionTime	Sex	StudioVersion	Block	Image	ITI	ITI.ACC	ITI.CRESP	ITI.DurationError	ITI.OnsetDelay	ITI.OnsetTime	ITI.OnsetToOnsetTime	ITI.RESP	ITI.RT	ITI.RTTime	List1	List1.Cycle	List1.Sample	PercetualLoad	Procedure	Response	Running	Sound	StimulusType	Target.ACC	Target.CRESP	Target.DurationError	Target.OnsetDelay	Target.OnsetTime	Target.OnsetToOnsetTime	Target.RESP	Target.RT	Target.RTTime
Exp3	12	Exp3-12-1	59.936	1.0.0.150	1	right	huchongju	-538891362	2.0.10.242	2.0.10.242	09-16-2019	2019-09-16 04:35:03	12:35:03	female	2.0.10.147	1	Blue_C.bmp	1903-05-10	0		0	0	20115	0		0	0	1	1	1	High	Prac		List1	Catch.wav	V_S	0		94	1	19965	150		0	0
Exp3	12	Exp3-12-1	59.936	1.0.0.150	1	right	huchongju	-538891362	2.0.10.242	2.0.10.242	09-16-2019	2019-09-16 04:35:03	12:35:03	female	2.0.10.147	2	Catch.bmp	1902-04-29	0		0	0	22551	0		0	0	10	1	2	High	Prac	1	List1	A_T.wav	A_T	1	1	1	1	22401	150	1	951	23352
Exp3	12	Exp3-12-1	59.936	1.0.0.150	1	right	huchongju	-538891362	2.0.10.242	2.0.10.242	09-16-2019	2019-09-16 04:35:03	12:35:03	female	2.0.10.147	3	Red_C_2.bmp	1903-04-14	0		0	0	24570	0		0	0	6	1	3	High	Prac	1	List1	Catch.wav	V_T	1	1	1	2	24420	150	1	436	24856
Exp3	12	Exp3-12-1	59.936	1.0.0.150	1	right	huchongju	-538891362	2.0.10.242	2.0.10.242	09-16-2019	2019-09-16 04:35:03	12:35:03	female	2.0.10.147	4	Red_C_2.bmp	1903-09-30	0		0	0	26922	0		0	0	6	1	4	High	Prac	1	List1	Catch.wav	V_T	1	1	0	1	26772	150	1	476	27248
Exp3	12	Exp3-12-1	59.936	1.0.0.150	1	right	huchongju	-538891362	2.0.10.242	2.0.10.242	09-16-2019	2019-09-16 04:35:03	12:35:03	female	2.0.10.147	5	Catch.bmp	1902-10-04	0		1	0	29441	0		0	0	10	1	5	High	Prac	1	List1	A_T.wav	A_T	0		1	1	29291	150		0	0
Exp3	12	Exp3-12-1	59.936	1.0.0.150	1	right	huchongju	-538891362	2.0.10.242	2.0.10.242	09-16-2019	2019-09-16 04:35:03	12:35:03	female	2.0.10.147	6	Blue_S_2.bmp	1902-10-12	0		0	0	31644	0		0	0	4	1	6	High	Prac	1	List1	Catch.wav	V_T	1	1	1	1	31494	150	1	514	32008
Exp3	12	Exp3-12-1	59.936	1.0.0.150	1	right	huchongju	-538891362	2.0.10.242	2.0.10.242	09-16-2019	2019-09-16 04:35:03	12:35:03	female	2.0.10.147	7	Catch.bmp	1902-07-15	0		0	0	33813	0		0	0	9	1	7	High	Prac		List1	A_S.wav	A_S	0		1	1	33663	150		0	0
Exp3	12	Exp3-12-1	59.936	1.0.0.150	1	right	huchongju	-538891362	2.0.10.242	2.0.10.242	09-16-2019	2019-09-16 04:35:03	12:35:03	female	2.0.10.147	8	Red_C_2.bmp	1903-05-26	0		0	0	35948	0		0	0	16	1	8	High	Prac	1	List1	A_T.wav	AV_T	1	1	0	1	35798	150	1	515	36313
Exp3	12	Exp3-12-1	59.936	1.0.0.150	1	right	huchongju	-538891362	2.0.10.242	2.0.10.242	09-16-2019	2019-09-16 04:35:03	12:35:03	female	2.0.10.147	9	Blue_S_2.bmp	1902-08-30	0		0	0	38351	0		0	0	4	1	9	High	Prac	1	List1	Catch.wav	V_T	1	1	1	1	38201	150	1	383	38584
Exp3	12	Exp3-12-1	59.936	1.0.0.150	1	right	huchongju	-538891362	2.0.10.242	2.0.10.242	09-16-2019	2019-09-16 04:35:03	12:35:03	female	2.0.10.147	10	Red_C_2.bmp	1904-04-03	0		1	0	40486	0		0	0	6	1	10	High	Prac	1	List1	Catch.wav	V_T	1	1	1	1	40336	150	1	544	40880
Exp3	12	Exp3-12-1	59.936	1.0.0.150	1	right	huchongju	-538891362	2.0.10.242	2.0.10.242	09-16-2019	2019-09-16 04:35:03	12:35:03	female	2.0.10.147	11	Catch.bmp	1903-02-24	0		0	0	43189	0		0	0	10	1	11	High	Prac	1	List1	A_T.wav	A_T	1	1	1	1	43039	150	1	513	43552
Exp3	12	Exp3-12-1	59.936	1.0.0.150	1	right	huchongju	-538891362	2.0.10.242	2.0.10.242	09-16-2019	2019-09-16 04:35:03	12:35:03	female	2.0.10.147	12	Catch.bmp	1904-03-01	0		0	0	45492	0		0	0	9	1	12	High	Prac		List1	A_S.wav	A_S	0		0	1	45342	150		0	0
Exp3	12	Exp3-12-1	59.936	1.0.0.150	1	right	huchongju	-538891362	2.0.10.242	2.0.10.242	09-16-2019	2019-09-16 04:35:03	12:35:03	female	2.0.10.147	13	Blue_C.bmp	1904-02-08	0		0	0	48228	0		0	0	11	1	13	High	Prac		List1	A_S.wav	AV_S	0		0	1	48078	150		0	0
Exp3	12	Exp3-12-1	59.936	1.0.0.150	1	right	huchongju	-538891362	2.0.10.242	2.0.10.242	09-16-2019	2019-09-16 04:35:03	12:35:03	female	2.0.10.147	14	Catch.bmp	1903-03-24	0		0	1	50948	0		0	0	10	1	14	High	Prac	1	List1	A_T.wav	A_T	0		1	1	50797	151		0	0
Exp3	12	Exp3-12-1	59.936	1.0.0.150	1	right	huchongju	-538891362	2.0.10.242	2.0.10.242	09-16-2019	2019-09-16 04:35:03	12:35:03	female	2.0.10.147	15	Blue_S_2.bmp	1904-02-22	0		0	0	53333	0		0	0	14	1	15	High	Prac	1	List1	A_T.wav	AV_T	0		0	1	53183	150		0	0
Exp3	12	Exp3-12-1	59.936	1.0.0.150	1	right	huchongju	-538891362	2.0.10.242	2.0.10.242	09-16-2019	2019-09-16 04:35:03	12:35:03	female	2.0.10.147	16	Blue_S_2.bmp	1903-02-05	0		0	1	56070	0		0	0	4	1	16	High	Prac	1	List1	Catch.wav	V_T	0		1	1	55919	151		0	0
Exp3	12	Exp3-12-1	59.936	1.0.0.150	1	right	huchongju	-538891362	2.0.10.242	2.0.10.242	09-16-2019	2019-09-16 04:35:03	12:35:03	female	2.0.10.147	17	Catch.bmp	1903-12-04	0		0	0	58422	0		0	0	10	1	17	High	Prac	1	List1	A_T.wav	A_T	1	1	1	1	58272	150	1	1401	59673
Exp3	12	Exp3-12-1	59.936	1.0.0.150	1	right	huchongju	-538891362	2.0.10.242	2.0.10.242	09-16-2019	2019-09-16 04:35:03	12:35:03	female	2.0.10.147	18	Catch.bmp	1904-04-24	0		0	0	61008	0		0	0	10	1	18	High	Prac	1	List1	A_T.wav	A_T	1	1	0	1	60858	150	1	502	61360
Exp3	12	Exp3-12-1	59.936	1.0.0.150	1	right	huchongju	-538891362	2.0.10.242	2.0.10.242	09-16-2019	2019-09-16 04:35:03	12:35:03	female	2.0.10.147	19	Blue_S_2.bmp	1904-01-03	0		1	0	63744	0		0	0	4	1	19	High	Prac	1	List1	Catch.wav	V_T	1	1	1	1	63594	150	1	686	64280
Exp3	12	Exp3-12-1	59.936	1.0.0.150	1	right	huchongju	-538891362	2.0.10.242	2.0.10.242	09-16-2019	2019-09-16 04:35:03	12:35:03	female	2.0.10.147	20	Catch.bmp	1902-05-27	0		0	0	66364	0		0	0	10	1	20	High	Prac	1	List1	A_T.wav	A_T	1	1	1	1	66214	150	1	770	66984
Exp3	12	Exp3-12-1	59.936	1.0.0.150	1	right	huchongju	-538891362	2.0.10.242	2.0.10.242	09-16-2019	2019-09-16 04:35:03	12:35:03	female	2.0.10.147	21	Red_C_2.bmp	1902-12-20	0		0	0	71119	0		0	0	NULL	NULL	NULL	High	run1	1	List2	A_T.wav	AV_T	1	1	0	1	70969	150	1	455	71424
Exp3	12	Exp3-12-1	59.936	1.0.0.150	1	right	huchongju	-538891362	2.0.10.242	2.0.10.242	09-16-2019	2019-09-16 04:35:03	12:35:03	female	2.0.10.147	22	Blue_S_2.bmp	1902-05-19	0		0	1	73355	0		0	0	NULL	NULL	NULL	High	run1	1	List2	A_T.wav	AV_T	1	1	1	1	73204	151	1	461	73665
Exp3	12	Exp3-12-1	59.936	1.0.0.150	1	right	huchongju	-538891362	2.0.10.242	2.0.10.242	09-16-2019	2019-09-16 04:35:03	12:35:03	female	2.0.10.147	23	Red_C_2.bmp	1902-08-25	0		0	0	75373	0		0	0	NULL	NULL	NULL	High	run1	1	List2	Catch.wav	V_T	1	1	1	1	75223	150	1	449	75672
Exp3	12	Exp3-12-1	59.936	1.0.0.150	1	right	huchongju	-538891362	2.0.10.242	2.0.10.242	09-16-2019	2019-09-16 04:35:03	12:35:03	female	2.0.10.147	24	Catch.bmp	1903-12-09	0		0	0	77492	0		0	0	NULL	NULL	NULL	High	run1	1	List2	A_T.wav	A_T	1	1	1	1	77342	150	1	514	77856
Exp3	12	Exp3-12-1	59.936	1.0.0.150	1	right	huchongju	-538891362	2.0.10.242	2.0.10.242	09-16-2019	2019-09-16 04:35:03	12:35:03	female	2.0.10.147	25	Red_C_2.bmp	1902-08-19	0		0	0	80078	0		0	0	NULL	NULL	NULL	High	run1	1	List2	A_T.wav	AV_T	1	1	0	1	79928	150	1	400	80328
Exp3	12	Exp3-12-1	59.936	1.0.0.150	1	right	huchongju	-538891362	2.0.10.242	2.0.10.242	09-16-2019	2019-09-16 04:35:03	12:35:03	female	2.0.10.147	26	Red_C_2.bmp	1902-08-21	0		0	0	82197	0		0	0	NULL	NULL	NULL	High	run1	1	List2	A_T.wav	AV_T	1	1	0	1	82047	150	1	306	82353
Exp3	12	Exp3-12-1	59.936	1.0.0.150	1	right	huchongju	-538891362	2.0.10.242	2.0.10.242	09-16-2019	2019-09-16 04:35:03	12:35:03	female	2.0.10.147	27	Catch.bmp	1903-03-03	0		0	0	84316	0		0	0	NULL	NULL	NULL	High	run1	1	List2	A_T.wav	A_T	1	1	0	1	84166	150	1	474	84640
Exp3	12	Exp3-12-1	59.936	1.0.0.150	1	right	huchongju	-538891362	2.0.10.242	2.0.10.242	09-16-2019	2019-09-16 04:35:03	12:35:03	female	2.0.10.147	28	Blue_S_2.bmp	1903-08-04	0		0	0	86635	0		0	0	NULL	NULL	NULL	High	run1	1	List2	Catch.wav	V_T	1	1	1	1	86485	150	1	426	86911
Exp3	12	Exp3-12-1	59.936	1.0.0.150	1	right	huchongju	-538891362	2.0.10.242	2.0.10.242	09-16-2019	2019-09-16 04:35:03	12:35:03	female	2.0.10.147	29	Catch.bmp	1903-10-18	0		0	1	89105	0		0	0	NULL	NULL	NULL	High	run1	1	List2	A_T.wav	A_T	1	1	1	1	88954	151	1	477	89431
Exp3	12	Exp3-12-1	59.936	1.0.0.150	1	right	huchongju	-538891362	2.0.10.242	2.0.10.242	09-16-2019	2019-09-16 04:35:03	12:35:03	female	2.0.10.147	30	Red_C_2.bmp	1902-05-29	0		0	1	91641	0		0	0	NULL	NULL	NULL	High	run1	1	List2	Catch.wav	V_T	1	1	1	1	91490	151	1	421	91911
Exp3	12	Exp3-12-1	59.936	1.0.0.150	1	right	huchongju	-538891362	2.0.10.242	2.0.10.242	09-16-2019	2019-09-16 04:35:03	12:35:03	female	2.0.10.147	31	Catch.bmp	1903-08-13	0		0	0	93676	0		0	0	NULL	NULL	NULL	High	run1	1	List2	A_T.wav	A_T	1	1	0	1	93526	150	1	401	93927
Exp3	12	Exp3-12-1	59.936	1.0.0.150	1	right	huchongju	-538891362	2.0.10.242	2.0.10.242	09-16-2019	2019-09-16 04:35:03	12:35:03	female	2.0.10.147	32	Catch.bmp	1902-08-26	0		0	0	96145	0		0	0	NULL	NULL	NULL	High	run1	1	List2	A_T.wav	A_T	1	1	0	1	95995	150	1	564	96559
Exp3	12	Exp3-12-1	59.936	1.0.0.150	1	right	huchongju	-538891362	2.0.10.242	2.0.10.242	09-16-2019	2019-09-16 04:35:03	12:35:03	female	2.0.10.147	33	Catch.bmp	1903-02-14	0		0	0	98264	0		0	0	NULL	NULL	NULL	High	run1		List2	A_S.wav	A_S	0		0	1	98114	150		0	0
Exp3	12	Exp3-12-1	59.936	1.0.0.150	1	right	huchongju	-538891362	2.0.10.242	2.0.10.242	09-16-2019	2019-09-16 04:35:03	12:35:03	female	2.0.10.147	34	Blue_S_2.bmp	1903-05-31	0		0	0	100617	0		0	0	NULL	NULL	NULL	High	run1	1	List2	A_T.wav	AV_T	1	1	0	1	100467	150	1	700	101167
Exp3	12	Exp3-12-1	59.936	1.0.0.150	1	right	huchongju	-538891362	2.0.10.242	2.0.10.242	09-16-2019	2019-09-16 04:35:03	12:35:03	female	2.0.10.147	35	Catch.bmp	1903-02-21	0		0	0	103019	0		0	0	NULL	NULL	NULL	High	run1		List2	A_S.wav	A_S	0		0	1	102869	150	1	570	103439
Exp3	12	Exp3-12-1	59.936	1.0.0.150	1	right	huchongju	-538891362	2.0.10.242	2.0.10.242	09-16-2019	2019-09-16 04:35:03	12:35:03	female	2.0.10.147	36	Catch.bmp	1902-10-07	0		0	0	105322	0		0	0	NULL	NULL	NULL	High	run1	1	List2	A_T.wav	A_T	1	1	0	2	105172	150	1	1027	106199
Exp3	12	Exp3-12-1	59.936	1.0.0.150	1	right	huchongju	-538891362	2.0.10.242	2.0.10.242	09-16-2019	2019-09-16 04:35:03	12:35:03	female	2.0.10.147	37	Blue_S_2.bmp	1902-07-29	0		0	0	107491	0		0	0	NULL	NULL	NULL	High	run1	1	List2	Catch.wav	V_T	1	1	0	2	107341	150	1	570	107911
Exp3	12	Exp3-12-1	59.936	1.0.0.150	1	right	huchongju	-538891362	2.0.10.242	2.0.10.242	09-16-2019	2019-09-16 04:35:03	12:35:03	female	2.0.10.147	38	Catch.bmp	1903-12-31	0		0	0	109593	0		0	0	NULL	NULL	NULL	High	run1	1	List2	A_T.wav	A_T	1	1	1	1	109443	150	1	548	109991
Exp3	12	Exp3-12-1	59.936	1.0.0.150	1	right	huchongju	-538891362	2.0.10.242	2.0.10.242	09-16-2019	2019-09-16 04:35:03	12:35:03	female	2.0.10.147	39	Blue_S_2.bmp	1903-04-25	0		0	0	112212	0		0	0	NULL	NULL	NULL	High	run1	1	List2	A_T.wav	AV_T	1	1	0	1	112062	150	1	617	112679
Exp3	12	Exp3-12-1	59.936	1.0.0.150	1	right	huchongju	-538891362	2.0.10.242	2.0.10.242	09-16-2019	2019-09-16 04:35:03	12:35:03	female	2.0.10.147	40	Blue_S_2.bmp	1903-12-25	0		1	0	114581	0		0	0	NULL	NULL	NULL	High	run1	1	List2	A_T.wav	AV_T	1	1	1	1	114431	150	1	352	114783
Exp3	12	Exp3-12-1	59.936	1.0.0.150	1	right	huchongju	-538891362	2.0.10.242	2.0.10.242	09-16-2019	2019-09-16 04:35:03	12:35:03	female	2.0.10.147	41	Red_C_2.bmp	1902-05-30	0		0	0	117184	0		0	0	NULL	NULL	NULL	High	run1	1	List2	Catch.wav	V_T	1	1	1	1	117034	150	1	469	117503
Exp3	12	Exp3-12-1	59.936	1.0.0.150	1	right	huchongju	-538891362	2.0.10.242	2.0.10.242	09-16-2019	2019-09-16 04:35:03	12:35:03	female	2.0.10.147	42	Blue_S_2.bmp	1903-04-04	0		0	0	119220	0		0	0	NULL	NULL	NULL	High	run1	1	List2	Catch.wav	V_T	1	1	0	2	119070	150	1	529	119599
Exp3	12	Exp3-12-1	59.936	1.0.0.150	1	right	huchongju	-538891362	2.0.10.242	2.0.10.242	09-16-2019	2019-09-16 04:35:03	12:35:03	female	2.0.10.147	43	Red_C.bmp	1903-04-17	0		0	0	121572	0		0	0	NULL	NULL	NULL	High	run1		List2	Catch.wav	V_S	0		0	1	121422	150		0	0
Exp3	12	Exp3-12-1	59.936	1.0.0.150	1	right	huchongju	-538891362	2.0.10.242	2.0.10.242	09-16-2019	2019-09-16 04:35:03	12:35:03	female	2.0.10.147	44	Catch.bmp	1902-06-04	0		0	0	123991	0		0	0	NULL	NULL	NULL	High	run1		List2	A_S.wav	A_S	0		1	1	123841	150		0	0
Exp3	12	Exp3-12-1	59.936	1.0.0.150	1	right	huchongju	-538891362	2.0.10.242	2.0.10.242	09-16-2019	2019-09-16 04:35:03	12:35:03	female	2.0.10.147	45	Catch.bmp	1904-03-26	0		0	0	126094	0		0	0	NULL	NULL	NULL	High	run1		List2	A_S.wav	A_S	0		0	2	125944	150		0	0
Exp3	12	Exp3-12-1	59.936	1.0.0.150	1	right	huchongju	-538891362	2.0.10.242	2.0.10.242	09-16-2019	2019-09-16 04:35:03	12:35:03	female	2.0.10.147	46	Blue_S_2.bmp	1902-05-21	0		0	1	128847	0		0	0	NULL	NULL	NULL	High	run1	1	List2	Catch.wav	V_T	1	1	1	1	128696	151	1	423	129119
Exp3	12	Exp3-12-1	59.936	1.0.0.150	1	right	huchongju	-538891362	2.0.10.242	2.0.10.242	09-16-2019	2019-09-16 04:35:03	12:35:03	female	2.0.10.147	47	Blue_C.bmp	1904-01-27	0		0	0	130882	0		0	0	NULL	NULL	NULL	High	run1		List2	A_S.wav	AV_S	0		1	1	130732	150		0	0
Exp3	12	Exp3-12-1	59.936	1.0.0.150	1	right	huchongju	-538891362	2.0.10.242	2.0.10.242	09-16-2019	2019-09-16 04:35:03	12:35:03	female	2.0.10.147	48	Red_S.bmp	1904-01-29	0		0	0	133585	0		0	0	NULL	NULL	NULL	High	run1		List2	A_S.wav	AV_S	0		0	1	133435	150		0	0
Exp3	12	Exp3-12-1	59.936	1.0.0.150	1	right	huchongju	-538891362	2.0.10.242	2.0.10.242	09-16-2019	2019-09-16 04:35:03	12:35:03	female	2.0.10.147	49	Blue_S_2.bmp	1903-09-19	0		0	0	136288	0		0	0	NULL	NULL	NULL	High	run1	1	List2	A_T.wav	AV_T	1	1	0	1	136138	150	1	373	136511
Exp3	12	Exp3-12-1	59.936	1.0.0.150	1	right	huchongju	-538891362	2.0.10.242	2.0.10.242	09-16-2019	2019-09-16 04:35:03	12:35:03	female	2.0.10.147	50	Red_C.bmp	1902-10-28	0		0	0	138807	0		0	0	NULL	NULL	NULL	High	run1		List2	Catch.wav	V_S	0		0	1	138657	150		0	0
Exp3	12	Exp3-12-1	59.936	1.0.0.150	1	right	huchongju	-538891362	2.0.10.242	2.0.10.242	09-16-2019	2019-09-16 04:35:03	12:35:03	female	2.0.10.147	51	Red_C.bmp	1904-01-08	0		1	0	141059	0		0	0	NULL	NULL	NULL	High	run1		List2	Catch.wav	V_S	0		0	1	140909	150		0	0
Exp3	12	Exp3-12-1	59.936	1.0.0.150	1	right	huchongju	-538891362	2.0.10.242	2.0.10.242	09-16-2019	2019-09-16 04:35:03	12:35:03	female	2.0.10.147	52	Blue_S.bmp	1903-07-13	0		0	0	143746	0		0	0	NULL	NULL	NULL	High	run1		List2	A_S.wav	AV_S	0		0	2	143596	150		0	0
Exp3	12	Exp3-12-1	59.936	1.0.0.150	1	right	huchongju	-538891362	2.0.10.242	2.0.10.242	09-16-2019	2019-09-16 04:35:03	12:35:03	female	2.0.10.147	53	Blue_C_2.bmp	1904-04-03	0		0	0	146248	0		0	0	NULL	NULL	NULL	High	run1		List2	Catch.wav	V_S	0		1	1	146098	150	1	461	146559
Exp3	12	Exp3-12-1	59.936	1.0.0.150	1	right	huchongju	-538891362	2.0.10.242	2.0.10.242	09-16-2019	2019-09-16 04:35:03	12:35:03	female	2.0.10.147	54	Blue_S_2.bmp	1903-10-16	0		0	0	148951	0		0	0	NULL	NULL	NULL	High	run1	1	List2	A_T.wav	AV_T	1	1	1	1	148801	150	1	718	149519
Exp3	12	Exp3-12-1	59.936	1.0.0.150	1	right	huchongju	-538891362	2.0.10.242	2.0.10.242	09-16-2019	2019-09-16 04:35:03	12:35:03	female	2.0.10.147	55	Red_S_2.bmp	1903-11-23	0		0	0	151487	0		0	0	NULL	NULL	NULL	High	run1		List2	A_S.wav	AV_S	0		0	1	151337	150		0	0
Exp3	12	Exp3-12-1	59.936	1.0.0.150	1	right	huchongju	-538891362	2.0.10.242	2.0.10.242	09-16-2019	2019-09-16 04:35:03	12:35:03	female	2.0.10.147	56	Red_S_2.bmp	1904-01-19	0		0	0	154123	0		0	0	NULL	NULL	NULL	High	run1		List2	A_S.wav	AV_S	0		0	1	153973	150		0	0
Exp3	12	Exp3-12-1	59.936	1.0.0.150	1	right	huchongju	-538891362	2.0.10.242	2.0.10.242	09-16-2019	2019-09-16 04:35:03	12:35:03	female	2.0.10.147	57	Catch.bmp	1902-10-10	0		0	0	156826	0		0	0	NULL	NULL	NULL	High	run1	1	List2	A_T.wav	A_T	1	1	0	1	156676	150	1	643	157319
Exp3	12	Exp3-12-1	59.936	1.0.0.150	1	right	huchongju	-538891362	2.0.10.242	2.0.10.242	09-16-2019	2019-09-16 04:35:03	12:35:03	female	2.0.10.147	58	Catch.bmp	1903-09-11	0		0	0	158995	0		0	0	NULL	NULL	NULL	High	run1	1	List2	A_T.wav	A_T	1	1	0	1	158845	150	1	619	159464
Exp3	12	Exp3-12-1	59.936	1.0.0.150	1	right	huchongju	-538891362	2.0.10.242	2.0.10.242	09-16-2019	2019-09-16 04:35:03	12:35:03	female	2.0.10.147	59	Catch.bmp	1903-04-15	0		0	0	161498	0		0	0	NULL	NULL	NULL	High	run1	1	List2	A_T.wav	A_T	1	1	0	1	161348	150	1	604	161952
Exp3	12	Exp3-12-1	59.936	1.0.0.150	1	right	huchongju	-538891362	2.0.10.242	2.0.10.242	09-16-2019	2019-09-16 04:35:03	12:35:03	female	2.0.10.147	60	Red_C_2.bmp	1902-11-17	0		0	0	163850	0		0	0	NULL	NULL	NULL	High	run1	1	List2	Catch.wav	V_T	1	1	1	1	163700	150	1	443	164143
Exp3	12	Exp3-12-1	59.936	1.0.0.150	1	right	huchongju	-538891362	2.0.10.242	2.0.10.242	09-16-2019	2019-09-16 04:35:03	12:35:03	female	2.0.10.147	61	Blue_S_2.bmp	1903-09-19	0		0	1	166053	0		0	0	NULL	NULL	NULL	High	run1	1	List2	A_T.wav	AV_T	1	1	1	1	165902	151	1	761	166663
Exp3	12	Exp3-12-1	59.936	1.0.0.150	1	right	huchongju	-538891362	2.0.10.242	2.0.10.242	09-16-2019	2019-09-16 04:35:03	12:35:03	female	2.0.10.147	62	Catch.bmp	1903-07-15	0		0	0	168572	0		0	0	NULL	NULL	NULL	High	run1	1	List2	A_T.wav	A_T	1	1	0	1	168422	150	1	577	168999
Exp3	12	Exp3-12-1	59.936	1.0.0.150	1	right	huchongju	-538891362	2.0.10.242	2.0.10.242	09-16-2019	2019-09-16 04:35:03	12:35:03	female	2.0.10.147	63	Catch.bmp	1902-09-19	0		1	0	171024	0		0	0	NULL	NULL	NULL	High	run1	1	List2	A_T.wav	A_T	1	1	0	1	170874	150	1	413	171287
Exp3	12	Exp3-12-1	59.936	1.0.0.150	1	right	huchongju	-538891362	2.0.10.242	2.0.10.242	09-16-2019	2019-09-16 04:35:03	12:35:03	female	2.0.10.147	64	Red_C_2.bmp	1902-03-15	0		0	0	173177	0		0	0	NULL	NULL	NULL	High	run1	1	List2	A_T.wav	AV_T	1	1	0	1	173027	150	1	436	173463
Exp3	12	Exp3-12-1	59.936	1.0.0.150	1	right	huchongju	-538891362	2.0.10.242	2.0.10.242	09-16-2019	2019-09-16 04:35:03	12:35:03	female	2.0.10.147	65	Red_C_2.bmp	1902-12-17	0		0	0	175129	0		0	0	NULL	NULL	NULL	High	run1	1	List2	A_T.wav	AV_T	1	1	0	1	174979	150	1	412	175391
Exp3	12	Exp3-12-1	59.936	1.0.0.150	1	right	huchongju	-538891362	2.0.10.242	2.0.10.242	09-16-2019	2019-09-16 04:35:03	12:35:03	female	2.0.10.147	66	Blue_S_2.bmp	1903-08-16	0		0	1	177365	0		0	0	NULL	NULL	NULL	High	run1	1	List2	Catch.wav	V_T	1	1	1	1	177214	151	1	641	177855
Exp3	12	Exp3-12-1	59.936	1.0.0.150	1	right	huchongju	-538891362	2.0.10.242	2.0.10.242	09-16-2019	2019-09-16 04:35:03	12:35:03	female	2.0.10.147	67	Blue_S_2.bmp	1902-11-19	0		1	0	179850	0		0	0	NULL	NULL	NULL	High	run1	1	List2	Catch.wav	V_T	1	1	0	1	179700	150	1	411	180111
Exp3	12	Exp3-12-1	59.936	1.0.0.150	1	right	huchongju	-538891362	2.0.10.242	2.0.10.242	09-16-2019	2019-09-16 04:35:03	12:35:03	female	2.0.10.147	68	Blue_S_2.bmp	1902-05-01	0		0	0	182053	0		0	0	NULL	NULL	NULL	High	run1	1	List2	Catch.wav	V_T	1	1	0	1	181903	150	1	384	182287
Exp3	12	Exp3-12-1	59.936	1.0.0.150	1	right	huchongju	-538891362	2.0.10.242	2.0.10.242	09-16-2019	2019-09-16 04:35:03	12:35:03	female	2.0.10.147	69	Catch.bmp	1902-04-10	0		0	0	184055	0		0	0	NULL	NULL	NULL	High	run1	1	List2	A_T.wav	A_T	0		1	1	183905	150		0	0
Exp3	12	Exp3-12-1	59.936	1.0.0.150	1	right	huchongju	-538891362	2.0.10.242	2.0.10.242	09-16-2019	2019-09-16 04:35:03	12:35:03	female	2.0.10.147	70	Red_C_2.bmp	1902-08-31	0		0	0	186107	0		0	0	NULL	NULL	NULL	High	run1	1	List2	Catch.wav	V_T	1	1	0	1	185957	150	1	482	186439
Exp3	12	Exp3-12-1	59.936	1.0.0.150	1	right	huchongju	-538891362	2.0.10.242	2.0.10.242	09-16-2019	2019-09-16 04:35:03	12:35:03	female	2.0.10.147	71	Blue_S_2.bmp	1902-04-14	0		0	0	188243	0		0	0	NULL	NULL	NULL	High	run1	1	List2	Catch.wav	V_T	1	1	0	2	188093	150	1	530	188623
Exp3	12	Exp3-12-1	59.936	1.0.0.150	1	right	huchongju	-538891362	2.0.10.242	2.0.10.242	09-16-2019	2019-09-16 04:35:03	12:35:03	female	2.0.10.147	72	Catch.bmp	1902-09-13	0		0	0	190228	0		0	0	NULL	NULL	NULL	High	run1	1	List2	A_T.wav	A_T	1	1	1	1	190078	150	1	569	190647
Exp3	12	Exp3-12-1	59.936	1.0.0.150	1	right	huchongju	-538891362	2.0.10.242	2.0.10.242	09-16-2019	2019-09-16 04:35:03	12:35:03	female	2.0.10.147	73	Red_C_2.bmp	1903-05-28	0		0	0	192364	0		0	0	NULL	NULL	NULL	High	run1	1	List2	A_T.wav	AV_T	1	1	0	2	192214	150	1	449	192663
Exp3	12	Exp3-12-1	59.936	1.0.0.150	1	right	huchongju	-538891362	2.0.10.242	2.0.10.242	09-16-2019	2019-09-16 04:35:03	12:35:03	female	2.0.10.147	74	Catch.bmp	1904-01-11	0		0	0	194766	0		0	0	NULL	NULL	NULL	High	run1		List2	A_S.wav	A_S	0		0	1	194616	150		0	0
Exp3	12	Exp3-12-1	59.936	1.0.0.150	1	right	huchongju	-538891362	2.0.10.242	2.0.10.242	09-16-2019	2019-09-16 04:35:03	12:35:03	female	2.0.10.147	75	Blue_S_2.bmp	1903-09-19	0		0	0	197452	0		0	0	NULL	NULL	NULL	High	run1	1	List2	Catch.wav	V_T	1	1	1	1	197302	150	1	401	197703
Exp3	12	Exp3-12-1	59.936	1.0.0.150	1	right	huchongju	-538891362	2.0.10.242	2.0.10.242	09-16-2019	2019-09-16 04:35:03	12:35:03	female	2.0.10.147	76	Red_C_2.bmp	1903-04-03	0		0	0	199972	0		0	0	NULL	NULL	NULL	High	run1	1	List2	A_T.wav	AV_T	1	1	0	1	199822	150	1	497	200319
Exp3	12	Exp3-12-1	59.936	1.0.0.150	1	right	huchongju	-538891362	2.0.10.242	2.0.10.242	09-16-2019	2019-09-16 04:35:03	12:35:03	female	2.0.10.147	77	Blue_S_2.bmp	1903-08-29	0		0	0	202324	0		0	0	NULL	NULL	NULL	High	run1	1	List2	Catch.wav	V_T	1	1	1	1	202174	150	1	465	202639
Exp3	12	Exp3-12-1	59.936	1.0.0.150	1	right	huchongju	-538891362	2.0.10.242	2.0.10.242	09-16-2019	2019-09-16 04:35:03	12:35:03	female	2.0.10.147	78	Catch.bmp	1902-08-02	0		0	0	204810	0		0	0	NULL	NULL	NULL	High	run1	1	List2	A_T.wav	A_T	1	1	1	1	204660	150	1	659	205319
Exp3	12	Exp3-12-1	59.936	1.0.0.150	1	right	huchongju	-538891362	2.0.10.242	2.0.10.242	09-16-2019	2019-09-16 04:35:03	12:35:03	female	2.0.10.147	79	Catch.bmp	1904-01-02	0		0	0	206912	0		0	0	NULL	NULL	NULL	High	run1	1	List2	A_T.wav	A_T	1	1	0	1	206762	150	1	477	207239
Exp3	12	Exp3-12-1	59.936	1.0.0.150	1	right	huchongju	-538891362	2.0.10.242	2.0.10.242	09-16-2019	2019-09-16 04:35:03	12:35:03	female	2.0.10.147	80	Blue_S_2.bmp	1904-04-06	0		0	0	209532	0		0	0	NULL	NULL	NULL	High	run1	1	List2	A_T.wav	AV_T	1	1	0	1	209382	150	1	506	209888
Exp3	12	Exp3-12-1	59.936	1.0.0.150	1	right	huchongju	-538891362	2.0.10.242	2.0.10.242	09-16-2019	2019-09-16 04:35:03	12:35:03	female	2.0.10.147	81	Catch.bmp	1904-02-12	0		0	0	212251	0		0	0	NULL	NULL	NULL	High	run1	1	List2	A_T.wav	A_T	1	1	0	1	212101	150	1	434	212535
Exp3	12	Exp3-12-1	59.936	1.0.0.150	1	right	huchongju	-538891362	2.0.10.242	2.0.10.242	09-16-2019	2019-09-16 04:35:03	12:35:03	female	2.0.10.147	82	Blue_S_2.bmp	1902-04-09	0		0	0	214904	0		0	0	NULL	NULL	NULL	High	run1	1	List2	Catch.wav	V_T	1	1	1	1	214754	150	1	669	215423
Exp3	12	Exp3-12-1	59.936	1.0.0.150	1	right	huchongju	-538891362	2.0.10.242	2.0.10.242	09-16-2019	2019-09-16 04:35:03	12:35:03	female	2.0.10.147	83	Red_C_2.bmp	1903-01-05	0		0	1	216890	0		0	0	NULL	NULL	NULL	High	run1	1	List2	A_T.wav	AV_T	1	1	1	1	216739	151	1	412	217151
Exp3	12	Exp3-12-1	59.936	1.0.0.150	1	right	huchongju	-538891362	2.0.10.242	2.0.10.242	09-16-2019	2019-09-16 04:35:03	12:35:03	female	2.0.10.147	84	Red_C_2.bmp	1902-09-20	0		0	0	219142	0		0	0	NULL	NULL	NULL	High	run1	1	List2	Catch.wav	V_T	1	1	0	1	218992	150	1	343	219335
Exp3	12	Exp3-12-1	59.936	1.0.0.150	1	right	huchongju	-538891362	2.0.10.242	2.0.10.242	09-16-2019	2019-09-16 04:35:03	12:35:03	female	2.0.10.147	85	Blue_S_2.bmp	1902-05-26	0		0	0	221294	0		0	0	NULL	NULL	NULL	High	run1	1	List2	A_T.wav	AV_T	1	1	1	1	221144	150	1	471	221615
Exp3	12	Exp3-12-1	59.936	1.0.0.150	1	right	huchongju	-538891362	2.0.10.242	2.0.10.242	09-16-2019	2019-09-16 04:35:03	12:35:03	female	2.0.10.147	86	Blue_S_2.bmp	1903-07-07	0		0	0	223330	0		0	0	NULL	NULL	NULL	High	run1	1	List2	A_T.wav	AV_T	1	1	0	1	223180	150	1	451	223631
Exp3	12	Exp3-12-1	59.936	1.0.0.150	1	right	huchongju	-538891362	2.0.10.242	2.0.10.242	09-16-2019	2019-09-16 04:35:03	12:35:03	female	2.0.10.147	87	Blue_S_2.bmp	1904-03-27	0		0	1	225766	0		0	0	NULL	NULL	NULL	High	run1	1	List2	A_T.wav	AV_T	1	1	1	1	225615	151	1	376	225991
Exp3	12	Exp3-12-1	59.936	1.0.0.150	1	right	huchongju	-538891362	2.0.10.242	2.0.10.242	09-16-2019	2019-09-16 04:35:03	12:35:03	female	2.0.10.147	88	Blue_S_2.bmp	1903-12-07	0		1	0	228468	0		0	0	NULL	NULL	NULL	High	run1	1	List2	A_T.wav	AV_T	1	1	1	1	228318	150	1	313	228631
Exp3	12	Exp3-12-1	59.936	1.0.0.150	1	right	huchongju	-538891362	2.0.10.242	2.0.10.242	09-16-2019	2019-09-16 04:35:03	12:35:03	female	2.0.10.147	89	Blue_S.bmp	1902-08-26	0		0	1	231055	0		0	0	NULL	NULL	NULL	High	run1		List2	A_S.wav	AV_S	0		1	1	230904	151		0	0
Exp3	12	Exp3-12-1	59.936	1.0.0.150	1	right	huchongju	-538891362	2.0.10.242	2.0.10.242	09-16-2019	2019-09-16 04:35:03	12:35:03	female	2.0.10.147	90	Catch.bmp	1902-08-31	0		0	0	233357	0		0	0	NULL	NULL	NULL	High	run1	1	List2	A_T.wav	A_T	1	1	0	1	233207	150	1	616	233823
Exp3	12	Exp3-12-1	59.936	1.0.0.150	1	right	huchongju	-538891362	2.0.10.242	2.0.10.242	09-16-2019	2019-09-16 04:35:03	12:35:03	female	2.0.10.147	91	Catch.bmp	1903-06-13	0		0	1	235493	0		0	0	NULL	NULL	NULL	High	run1	1	List2	A_T.wav	A_T	1	1	1	1	235342	151	1	361	235703
Exp3	12	Exp3-12-1	59.936	1.0.0.150	1	right	huchongju	-538891362	2.0.10.242	2.0.10.242	09-16-2019	2019-09-16 04:35:03	12:35:03	female	2.0.10.147	92	Red_C_2.bmp	1903-07-10	0		0	0	237912	0		0	0	NULL	NULL	NULL	High	run1	1	List2	Catch.wav	V_T	1	1	0	1	237762	150	1	437	238199
Exp3	12	Exp3-12-1	59.936	1.0.0.150	1	right	huchongju	-538891362	2.0.10.242	2.0.10.242	09-16-2019	2019-09-16 04:35:03	12:35:03	female	2.0.10.147	93	Red_C_2.bmp	1903-02-16	0		0	0	240348	0		0	0	NULL	NULL	NULL	High	run1	1	List2	Catch.wav	V_T	1	1	0	1	240198	150	1	416	240614
Exp3	12	Exp3-12-1	59.936	1.0.0.150	1	right	huchongju	-538891362	2.0.10.242	2.0.10.242	09-16-2019	2019-09-16 04:35:03	12:35:03	female	2.0.10.147	94	Red_C_2.bmp	1903-11-29	0		0	0	242650	0		0	0	NULL	NULL	NULL	High	run1	1	List2	A_T.wav	AV_T	1	1	1	1	242500	150	1	388	242888
Exp3	12	Exp3-12-1	59.936	1.0.0.150	1	right	huchongju	-538891362	2.0.10.242	2.0.10.242	09-16-2019	2019-09-16 04:35:03	12:35:03	female	2.0.10.147	95	Red_C_2.bmp	1903-08-02	0		0	0	245236	0		0	0	NULL	NULL	NULL	High	run1	1	List2	A_T.wav	AV_T	1	1	0	1	245086	150	1	352	245438
Exp3	12	Exp3-12-1	59.936	1.0.0.150	1	right	huchongju	-538891362	2.0.10.242	2.0.10.242	09-16-2019	2019-09-16 04:35:03	12:35:03	female	2.0.10.147	96	Catch.bmp	1904-03-12	0		1	0	247705	0		0	0	NULL	NULL	NULL	High	run1	1	List2	A_T.wav	A_T	1	1	1	1	247555	150	1	627	248182
Exp3	12	Exp3-12-1	59.936	1.0.0.150	1	right	huchongju	-538891362	2.0.10.242	2.0.10.242	09-16-2019	2019-09-16 04:35:03	12:35:03	female	2.0.10.147	97	Blue_S_2.bmp	1903-05-02	0		0	0	250392	0		0	0	NULL	NULL	NULL	High	run1	1	List2	Catch.wav	V_T	1	1	0	2	250242	150	1	508	250750
Exp3	12	Exp3-12-1	59.936	1.0.0.150	1	right	huchongju	-538891362	2.0.10.242	2.0.10.242	09-16-2019	2019-09-16 04:35:03	12:35:03	female	2.0.10.147	98	Blue_S_2.bmp	1902-11-03	0		0	0	252761	0		0	0	NULL	NULL	NULL	High	run1	1	List2	A_T.wav	AV_T	1	1	1	1	252611	150	1	387	252998
Exp3	12	Exp3-12-1	59.936	1.0.0.150	1	right	huchongju	-538891362	2.0.10.242	2.0.10.242	09-16-2019	2019-09-16 04:35:03	12:35:03	female	2.0.10.147	99	Red_C_2.bmp	1903-07-09	0		1	0	254946	0		0	0	NULL	NULL	NULL	High	run1	1	List2	Catch.wav	V_T	1	1	1	1	254796	150	1	658	255454
Exp3	12	Exp3-12-1	59.936	1.0.0.150	1	right	huchongju	-538891362	2.0.10.242	2.0.10.242	09-16-2019	2019-09-16 04:35:03	12:35:03	female	2.0.10.147	100	Catch.bmp	1902-12-03	0		0	0	257382	0		0	0	NULL	NULL	NULL	High	run1	1	List2	A_T.wav	A_T	1	1	1	1	257232	150	1	334	257566
Exp3	12	Exp3-12-1	59.936	1.0.0.150	1	right	huchongju	-538891362	2.0.10.242	2.0.10.242	09-16-2019	2019-09-16 04:35:03	12:35:03	female	2.0.10.147	101	Blue_S_2.bmp	1903-07-03	0		0	0	259601	0		0	0	NULL	NULL	NULL	High	run1	1	List2	Catch.wav	V_T	1	1	1	1	259451	150	1	492	259943
Exp3	12	Exp3-12-1	59.936	1.0.0.150	1	right	huchongju	-538891362	2.0.10.242	2.0.10.242	09-16-2019	2019-09-16 04:35:03	12:35:03	female	2.0.10.147	102	Red_S.bmp	1903-03-26	0		0	0	262037	0		0	0	NULL	NULL	NULL	High	run1		List2	Catch.wav	V_S	0		0	1	261887	150		0	0
Exp3	12	Exp3-12-1	59.936	1.0.0.150	1	right	huchongju	-538891362	2.0.10.242	2.0.10.242	09-16-2019	2019-09-16 04:35:03	12:35:03	female	2.0.10.147	103	Red_C_2.bmp	1904-04-30	0		0	0	264423	0		0	0	NULL	NULL	NULL	High	run1	1	List2	Catch.wav	V_T	1	1	0	1	264273	150	1	501	264774
Exp3	12	Exp3-12-1	59.936	1.0.0.150	1	right	huchongju	-538891362	2.0.10.242	2.0.10.242	09-16-2019	2019-09-16 04:35:03	12:35:03	female	2.0.10.147	104	Blue_C_2.bmp	1904-02-25	0		0	0	267159	0		0	0	NULL	NULL	NULL	High	run1		List2	A_S.wav	AV_S	0		1	1	267009	150		0	0
Exp3	12	Exp3-12-1	59.936	1.0.0.150	1	right	huchongju	-538891362	2.0.10.242	2.0.10.242	09-16-2019	2019-09-16 04:35:03	12:35:03	female	2.0.10.147	105	Red_C_2.bmp	1903-01-05	0		0	0	269912	0		0	0	NULL	NULL	NULL	High	run1	1	List2	A_T.wav	AV_T	1	1	0	1	269762	150	1	716	270478
Exp3	12	Exp3-12-1	59.936	1.0.0.150	1	right	huchongju	-538891362	2.0.10.242	2.0.10.242	09-16-2019	2019-09-16 04:35:03	12:35:03	female	2.0.10.147	106	Blue_C.bmp	1903-04-03	0		0	0	272165	0		0	0	NULL	NULL	NULL	High	run1		List2	A_S.wav	AV_S	0		0	2	272015	150		0	0
Exp3	12	Exp3-12-1	59.936	1.0.0.150	1	right	huchongju	-538891362	2.0.10.242	2.0.10.242	09-16-2019	2019-09-16 04:35:03	12:35:03	female	2.0.10.147	107	Catch.bmp	1903-09-30	0		0	0	274567	0		0	0	NULL	NULL	NULL	High	run1	1	List2	A_T.wav	A_T	1	1	0	1	274417	150	1	597	275014
Exp3	12	Exp3-12-1	59.936	1.0.0.150	1	right	huchongju	-538891362	2.0.10.242	2.0.10.242	09-16-2019	2019-09-16 04:35:03	12:35:03	female	2.0.10.147	108	Blue_S_2.bmp	1902-08-20	0		0	1	277087	0		0	0	NULL	NULL	NULL	High	run1	1	List2	A_T.wav	AV_T	1	1	1	1	276936	151	1	406	277342
Exp3	12	Exp3-12-1	59.936	1.0.0.150	1	right	huchongju	-538891362	2.0.10.242	2.0.10.242	09-16-2019	2019-09-16 04:35:03	12:35:03	female	2.0.10.147	109	Catch.bmp	1903-10-21	0		1	0	279205	0		0	0	NULL	NULL	NULL	High	run1		List2	A_S.wav	A_S	0		0	1	279055	150		0	0
Exp3	12	Exp3-12-1	59.936	1.0.0.150	1	right	huchongju	-538891362	2.0.10.242	2.0.10.242	09-16-2019	2019-09-16 04:35:03	12:35:03	female	2.0.10.147	110	Catch.bmp	1904-04-07	0		0	0	281808	0		0	0	NULL	NULL	NULL	High	run1	1	List2	A_T.wav	A_T	1	1	0	1	281658	150	1	524	282182
Exp3	12	Exp3-12-1	59.936	1.0.0.150	1	right	huchongju	-538891362	2.0.10.242	2.0.10.242	09-16-2019	2019-09-16 04:35:03	12:35:03	female	2.0.10.147	111	Catch.bmp	1903-02-04	0		0	0	284528	0		0	0	NULL	NULL	NULL	High	run1		List2	A_S.wav	A_S	0		0	1	284378	150		0	0
Exp3	12	Exp3-12-1	59.936	1.0.0.150	1	right	huchongju	-538891362	2.0.10.242	2.0.10.242	09-16-2019	2019-09-16 04:35:03	12:35:03	female	2.0.10.147	112	Catch.bmp	1903-03-01	0		0	1	286864	0		0	0	NULL	NULL	NULL	High	run1	1	List2	A_T.wav	A_T	1	1	1	1	286713	151	1	445	287158
Exp3	12	Exp3-12-1	59.936	1.0.0.150	1	right	huchongju	-538891362	2.0.10.242	2.0.10.242	09-16-2019	2019-09-16 04:35:03	12:35:03	female	2.0.10.147	113	Red_C_2.bmp	1903-12-06	0		0	0	289183	0		0	0	NULL	NULL	NULL	High	run1	1	List2	Catch.wav	V_T	1	1	0	2	289033	150	1	573	289606
Exp3	12	Exp3-12-1	59.936	1.0.0.150	1	right	huchongju	-538891362	2.0.10.242	2.0.10.242	09-16-2019	2019-09-16 04:35:03	12:35:03	female	2.0.10.147	114	Red_C_2.bmp	1902-06-23	0		0	0	291769	0		0	0	NULL	NULL	NULL	High	run1	1	List2	Catch.wav	V_T	1	1	0	1	291619	150	1	547	292166
Exp3	12	Exp3-12-1	59.936	1.0.0.150	1	right	huchongju	-538891362	2.0.10.242	2.0.10.242	09-16-2019	2019-09-16 04:35:03	12:35:03	female	2.0.10.147	115	Red_C_2.bmp	1904-02-23	0		0	0	293821	0		0	0	NULL	NULL	NULL	High	run1	1	List2	A_T.wav	AV_T	1	1	0	1	293671	150	1	367	294038
Exp3	12	Exp3-12-1	59.936	1.0.0.150	1	right	huchongju	-538891362	2.0.10.242	2.0.10.242	09-16-2019	2019-09-16 04:35:03	12:35:03	female	2.0.10.147	116	Catch.bmp	1902-03-31	0		0	0	296490	0		0	0	NULL	NULL	NULL	High	run1	1	List2	A_T.wav	A_T	1	1	0	1	296340	150	1	490	296830
Exp3	12	Exp3-12-1	59.936	1.0.0.150	1	right	huchongju	-538891362	2.0.10.242	2.0.10.242	09-16-2019	2019-09-16 04:35:03	12:35:03	female	2.0.10.147	117	Red_C_2.bmp	1904-01-17	0		0	0	298459	0		0	0	NULL	NULL	NULL	High	run1	1	List2	Catch.wav	V_T	1	1	0	1	298309	150	1	353	298662
Exp3	12	Exp3-12-1	59.936	1.0.0.150	1	right	huchongju	-538891362	2.0.10.242	2.0.10.242	09-16-2019	2019-09-16 04:35:03	12:35:03	female	2.0.10.147	118	Blue_S_2.bmp	1904-04-02	0		0	0	301095	0		0	0	NULL	NULL	NULL	High	run1	1	List2	A_T.wav	AV_T	1	1	1	1	300945	150	1	509	301454
Exp3	12	Exp3-12-1	59.936	1.0.0.150	1	right	huchongju	-538891362	2.0.10.242	2.0.10.242	09-16-2019	2019-09-16 04:35:03	12:35:03	female	2.0.10.147	119	Catch.bmp	1902-08-07	0		0	0	303798	0		0	0	NULL	NULL	NULL	High	run1	1	List2	A_T.wav	A_T	1	1	0	1	303648	150	1	470	304118
Exp3	12	Exp3-12-1	59.936	1.0.0.150	1	right	huchongju	-538891362	2.0.10.242	2.0.10.242	09-16-2019	2019-09-16 04:35:03	12:35:03	female	2.0.10.147	120	Red_C_2.bmp	1903-08-14	0		0	0	305900	0		0	0	NULL	NULL	NULL	High	run1	1	List2	Catch.wav	V_T	1	1	1	1	305750	150	1	416	306166
Exp3	12	Exp3-12-1	59.936	1.0.0.150	1	right	huchongju	-538891362	2.0.10.242	2.0.10.242	09-16-2019	2019-09-16 04:35:03	12:35:03	female	2.0.10.147	121	Catch.bmp	1902-11-12	0		0	1	308370	0		0	0	NULL	NULL	NULL	High	run1		List2	A_S.wav	A_S	0		1	1	308219	151		0	0
Exp3	12	Exp3-12-1	59.936	1.0.0.150	1	right	huchongju	-538891362	2.0.10.242	2.0.10.242	09-16-2019	2019-09-16 04:35:03	12:35:03	female	2.0.10.147	122	Blue_S_2.bmp	1903-01-18	0		0	0	310639	0		0	0	NULL	NULL	NULL	High	run1	1	List2	Catch.wav	V_T	1	1	0	2	310489	150	1	469	310958
Exp3	12	Exp3-12-1	59.936	1.0.0.150	1	right	huchongju	-538891362	2.0.10.242	2.0.10.242	09-16-2019	2019-09-16 04:35:03	12:35:03	female	2.0.10.147	123	Red_C_2.bmp	1903-05-27	0		0	0	312908	0		0	0	NULL	NULL	NULL	High	run1	1	List2	A_T.wav	AV_T	1	1	0	1	312758	150	1	336	313094
Exp3	12	Exp3-12-1	59.936	1.0.0.150	1	right	huchongju	-538891362	2.0.10.242	2.0.10.242	09-16-2019	2019-09-16 04:35:03	12:35:03	female	2.0.10.147	124	Red_S_2.bmp	1903-07-21	0		0	0	315310	0		0	0	NULL	NULL	NULL	High	run1		List2	Catch.wav	V_S	0		1	1	315160	150	1	446	315606
Exp3	12	Exp3-12-1	59.936	1.0.0.150	1	right	huchongju	-538891362	2.0.10.242	2.0.10.242	09-16-2019	2019-09-16 04:35:03	12:35:03	female	2.0.10.147	125	Catch.bmp	1902-04-27	0		0	0	317763	0		0	0	NULL	NULL	NULL	High	run1	1	List2	A_T.wav	A_T	1	1	0	1	317613	150	1	738	318351
Exp3	12	Exp3-12-1	59.936	1.0.0.150	1	right	huchongju	-538891362	2.0.10.242	2.0.10.242	09-16-2019	2019-09-16 04:35:03	12:35:03	female	2.0.10.147	126	Red_C_2.bmp	1902-05-11	0		0	0	319765	0		0	0	NULL	NULL	NULL	High	run1	1	List2	Catch.wav	V_T	1	1	0	1	319615	150	1	647	320262
Exp3	12	Exp3-12-1	59.936	1.0.0.150	1	right	huchongju	-538891362	2.0.10.242	2.0.10.242	09-16-2019	2019-09-16 04:35:03	12:35:03	female	2.0.10.147	127	Catch.bmp	1903-09-23	0		0	0	321784	0		0	0	NULL	NULL	NULL	High	run1	1	List2	A_T.wav	A_T	1	1	0	1	321634	150	1	916	322550
Exp3	12	Exp3-12-1	59.936	1.0.0.150	1	right	huchongju	-538891362	2.0.10.242	2.0.10.242	09-16-2019	2019-09-16 04:35:03	12:35:03	female	2.0.10.147	128	Catch.bmp	1902-09-04	0		0	0	324303	0		0	0	NULL	NULL	NULL	High	run1		List2	A_S.wav	A_S	0		0	1	324153	150		0	0
Exp3	12	Exp3-12-1	59.936	1.0.0.150	1	right	huchongju	-538891362	2.0.10.242	2.0.10.242	09-16-2019	2019-09-16 04:35:03	12:35:03	female	2.0.10.147	129	Blue_S_2.bmp	1903-04-05	0		0	0	326489	0		0	0	NULL	NULL	NULL	High	run1	1	List2	Catch.wav	V_T	1	1	0	1	326339	150	1	460	326799
Exp3	12	Exp3-12-1	59.936	1.0.0.150	1	right	huchongju	-538891362	2.0.10.242	2.0.10.242	09-16-2019	2019-09-16 04:35:03	12:35:03	female	2.0.10.147	130	Catch.bmp	1902-07-16	0		0	0	328841	0		0	0	NULL	NULL	NULL	High	run1	1	List2	A_T.wav	A_T	1	1	1	1	328691	150	1	603	329294
Exp3	12	Exp3-12-1	59.936	1.0.0.150	1	right	huchongju	-538891362	2.0.10.242	2.0.10.242	09-16-2019	2019-09-16 04:35:03	12:35:03	female	2.0.10.147	131	Blue_S_2.bmp	1904-02-15	0		0	0	330927	0		0	0	NULL	NULL	NULL	High	run1	1	List2	Catch.wav	V_T	1	1	0	1	330777	150	1	525	331302
Exp3	12	Exp3-12-1	59.936	1.0.0.150	1	right	huchongju	-538891362	2.0.10.242	2.0.10.242	09-16-2019	2019-09-16 04:35:03	12:35:03	female	2.0.10.147	132	Red_C_2.bmp	1902-11-16	0		0	0	333596	0		0	0	NULL	NULL	NULL	High	run1	1	List2	A_T.wav	AV_T	1	1	1	1	333446	150	1	465	333911
Exp3	12	Exp3-12-1	59.936	1.0.0.150	1	right	huchongju	-538891362	2.0.10.242	2.0.10.242	09-16-2019	2019-09-16 04:35:03	12:35:03	female	2.0.10.147	133	Blue_S_2.bmp	1903-11-01	0		0	1	335799	0		0	0	NULL	NULL	NULL	High	run1	1	List2	Catch.wav	V_T	1	1	1	1	335648	151	1	542	336190
Exp3	12	Exp3-12-1	59.936	1.0.0.150	1	right	huchongju	-538891362	2.0.10.242	2.0.10.242	09-16-2019	2019-09-16 04:35:03	12:35:03	female	2.0.10.147	134	Red_C_2.bmp	1902-11-07	0		0	0	338351	0		0	0	NULL	NULL	NULL	High	run1	1	List2	A_T.wav	AV_T	1	1	1	1	338201	150	1	414	338615
Exp3	12	Exp3-12-1	59.936	1.0.0.150	1	right	huchongju	-538891362	2.0.10.242	2.0.10.242	09-16-2019	2019-09-16 04:35:03	12:35:03	female	2.0.10.147	135	Catch.bmp	1903-04-08	0		0	1	340554	0		0	0	NULL	NULL	NULL	High	run1	1	List2	A_T.wav	A_T	1	1	1	1	340403	151	1	843	341246
Exp3	12	Exp3-12-1	59.936	1.0.0.150	1	right	huchongju	-538891362	2.0.10.242	2.0.10.242	09-16-2019	2019-09-16 04:35:03	12:35:03	female	2.0.10.147	136	Blue_S_2.bmp	1903-01-22	0		0	0	342906	0		0	0	NULL	NULL	NULL	High	run1	1	List2	Catch.wav	V_T	0		1	1	342756	150		0	0
Exp3	12	Exp3-12-1	59.936	1.0.0.150	1	right	huchongju	-538891362	2.0.10.242	2.0.10.242	09-16-2019	2019-09-16 04:35:03	12:35:03	female	2.0.10.147	137	Blue_S_2.bmp	1903-09-07	0		0	0	345242	0		0	0	NULL	NULL	NULL	High	run1	1	List2	A_T.wav	AV_T	1	1	1	1	345092	150	1	378	345470
Exp3	12	Exp3-12-1	59.936	1.0.0.150	1	right	huchongju	-538891362	2.0.10.242	2.0.10.242	09-16-2019	2019-09-16 04:35:03	12:35:03	female	2.0.10.147	138	Red_C_2.bmp	1904-03-13	0		0	1	347745	0		0	0	NULL	NULL	NULL	High	run1	1	List2	A_T.wav	AV_T	1	1	1	1	347594	151	1	412	348006
Exp3	12	Exp3-12-1	59.936	1.0.0.150	1	right	huchongju	-538891362	2.0.10.242	2.0.10.242	09-16-2019	2019-09-16 04:35:03	12:35:03	female	2.0.10.147	139	Blue_S_2.bmp	1903-03-05	0		0	0	350431	0		0	0	NULL	NULL	NULL	High	run1	1	List2	Catch.wav	V_T	1	1	0	1	350281	150	1	341	350622
Exp3	12	Exp3-12-1	59.936	1.0.0.150	1	right	huchongju	-538891362	2.0.10.242	2.0.10.242	09-16-2019	2019-09-16 04:35:03	12:35:03	female	2.0.10.147	140	Catch.bmp	1903-02-16	0		0	0	352750	0		0	0	NULL	NULL	NULL	High	run1	1	List2	A_T.wav	A_T	1	1	0	1	352600	150	1	558	353158
Exp3	12	Exp3-12-1	59.936	1.0.0.150	1	right	huchongju	-538891362	2.0.10.242	2.0.10.242	09-16-2019	2019-09-16 04:35:03	12:35:03	female	2.0.10.147	141	Red_C.bmp	1903-01-03	0		0	0	355052	1101		0	0	NULL	NULL	NULL	High	run1		List2	A_S.wav	AV_S	1		0	1	354902	150		0	0
Exp3	12	Exp3-12-1	59.936	1.0.0.150	1	right	huchongju	-538891362	2.0.10.242	2.0.10.242	09-16-2019	2019-09-16 04:35:03	12:35:03	female	2.0.10.147	142	Blue_S_2.bmp	1903-09-03	0		0	1	360642	0		0	0	NULL	NULL	NULL	High	run1	1	List2	A_T.wav	AV_T	1	1	1	1	360491	151	1	459	360950
Exp3	12	Exp3-12-1	59.936	1.0.0.150	1	right	huchongju	-538891362	2.0.10.242	2.0.10.242	09-16-2019	2019-09-16 04:35:03	12:35:03	female	2.0.10.147	143	Red_S.bmp	1904-03-28	0		0	0	363144	0		0	0	NULL	NULL	NULL	High	run1		List2	A_S.wav	AV_S	0		0	1	362994	150		0	0
Exp3	12	Exp3-12-1	59.936	1.0.0.150	1	right	huchongju	-538891362	2.0.10.242	2.0.10.242	09-16-2019	2019-09-16 04:35:03	12:35:03	female	2.0.10.147	144	Blue_S_2.bmp	1903-06-17	0		0	0	365914	0		0	0	NULL	NULL	NULL	High	run1	1	List2	A_T.wav	AV_T	1	1	0	1	365764	150	1	562	366326
Exp3	12	Exp3-12-1	59.936	1.0.0.150	1	right	huchongju	-538891362	2.0.10.242	2.0.10.242	09-16-2019	2019-09-16 04:35:03	12:35:03	female	2.0.10.147	145	Red_C.bmp	1902-09-01	0		0	0	368333	0		0	0	NULL	NULL	NULL	High	run1		List2	A_S.wav	AV_S	0		0	1	368183	150		0	0
Exp3	12	Exp3-12-1	59.936	1.0.0.150	1	right	huchongju	-538891362	2.0.10.242	2.0.10.242	09-16-2019	2019-09-16 04:35:03	12:35:03	female	2.0.10.147	146	Blue_S_2.bmp	1902-10-26	0		0	1	370519	0		0	0	NULL	NULL	NULL	High	run1	1	List2	Catch.wav	V_T	1	1	1	1	370368	151	1	422	370790
Exp3	12	Exp3-12-1	59.936	1.0.0.150	1	right	huchongju	-538891362	2.0.10.242	2.0.10.242	09-16-2019	2019-09-16 04:35:03	12:35:03	female	2.0.10.147	147	Red_C_2.bmp	1903-08-03	0		0	0	372704	0		0	0	NULL	NULL	NULL	High	run1	1	List2	Catch.wav	V_T	1	1	0	1	372554	150	1	364	372918
Exp3	12	Exp3-12-1	59.936	1.0.0.150	1	right	huchongju	-538891362	2.0.10.242	2.0.10.242	09-16-2019	2019-09-16 04:35:03	12:35:03	female	2.0.10.147	148	Catch.bmp	1903-12-26	0		0	1	375174	0		0	0	NULL	NULL	NULL	High	run1	1	List2	A_T.wav	A_T	1	1	1	1	375023	151	1	679	375702
Exp3	12	Exp3-12-1	59.936	1.0.0.150	1	right	huchongju	-538891362	2.0.10.242	2.0.10.242	09-16-2019	2019-09-16 04:35:03	12:35:03	female	2.0.10.147	149	Blue_S_2.bmp	1902-06-07	0		0	0	377793	0		0	0	NULL	NULL	NULL	High	run1	1	List2	A_T.wav	AV_T	1	1	0	1	377643	150	1	331	377974
Exp3	12	Exp3-12-1	59.936	1.0.0.150	1	right	huchongju	-538891362	2.0.10.242	2.0.10.242	09-16-2019	2019-09-16 04:35:03	12:35:03	female	2.0.10.147	150	Catch.bmp	1903-07-13	0		0	0	379845	0		0	0	NULL	NULL	NULL	High	run1	1	List2	A_T.wav	A_T	1	1	0	1	379695	150	1	439	380134
Exp3	12	Exp3-12-1	59.936	1.0.0.150	1	right	huchongju	-538891362	2.0.10.242	2.0.10.242	09-16-2019	2019-09-16 04:35:03	12:35:03	female	2.0.10.147	151	Red_C_2.bmp	1903-04-17	0		0	0	382298	0		0	0	NULL	NULL	NULL	High	run1	1	List2	A_T.wav	AV_T	1	1	0	1	382148	150	1	362	382510
Exp3	12	Exp3-12-1	59.936	1.0.0.150	1	right	huchongju	-538891362	2.0.10.242	2.0.10.242	09-16-2019	2019-09-16 04:35:03	12:35:03	female	2.0.10.147	152	Blue_S_2.bmp	1903-06-30	0		0	0	384650	0		0	0	NULL	NULL	NULL	High	run1	1	List2	Catch.wav	V_T	1	1	1	1	384500	150	1	330	384830
Exp3	12	Exp3-12-1	59.936	1.0.0.150	1	right	huchongju	-538891362	2.0.10.242	2.0.10.242	09-16-2019	2019-09-16 04:35:03	12:35:03	female	2.0.10.147	153	Catch.bmp	1903-06-17	0		0	0	387086	0		0	0	NULL	NULL	NULL	High	run1		List2	A_S.wav	A_S	0		1	1	386936	150		0	0
Exp3	12	Exp3-12-1	59.936	1.0.0.150	1	right	huchongju	-538891362	2.0.10.242	2.0.10.242	09-16-2019	2019-09-16 04:35:03	12:35:03	female	2.0.10.147	154	Catch.bmp	1903-02-05	0		0	0	389555	0		0	0	NULL	NULL	NULL	High	run1		List2	A_S.wav	A_S	0		0	1	389405	150		0	0
Exp3	12	Exp3-12-1	59.936	1.0.0.150	1	right	huchongju	-538891362	2.0.10.242	2.0.10.242	09-16-2019	2019-09-16 04:35:03	12:35:03	female	2.0.10.147	155	Blue_S_2.bmp	1902-06-06	0		0	0	391891	0		0	0	NULL	NULL	NULL	High	run1	1	List2	A_T.wav	AV_T	1	1	0	1	391741	150	1	384	392125
Exp3	12	Exp3-12-1	59.936	1.0.0.150	1	right	huchongju	-538891362	2.0.10.242	2.0.10.242	09-16-2019	2019-09-16 04:35:03	12:35:03	female	2.0.10.147	156	Catch.bmp	1903-11-25	0		0	0	393927	0		0	0	NULL	NULL	NULL	High	run1	1	List2	A_T.wav	A_T	1	1	0	2	393777	150	1	588	394365
Exp3	12	Exp3-12-1	59.936	1.0.0.150	1	right	huchongju	-538891362	2.0.10.242	2.0.10.242	09-16-2019	2019-09-16 04:35:03	12:35:03	female	2.0.10.147	157	Catch.bmp	1903-09-23	0		0	0	396513	0		0	0	NULL	NULL	NULL	High	run1		List2	A_S.wav	A_S	0		0	1	396363	150		0	0
Exp3	12	Exp3-12-1	59.936	1.0.0.150	1	right	huchongju	-538891362	2.0.10.242	2.0.10.242	09-16-2019	2019-09-16 04:35:03	12:35:03	female	2.0.10.147	158	Red_C_2.bmp	1903-06-26	0		0	0	399099	0		0	0	NULL	NULL	NULL	High	run1	1	List2	A_T.wav	AV_T	1	1	0	1	398949	150	1	400	399349
Exp3	12	Exp3-12-1	59.936	1.0.0.150	1	right	huchongju	-538891362	2.0.10.242	2.0.10.242	09-16-2019	2019-09-16 04:35:03	12:35:03	female	2.0.10.147	159	Catch.bmp	1902-12-22	0		0	0	401535	0		0	0	NULL	NULL	NULL	High	run1	1	List2	A_T.wav	A_T	1	1	0	1	401385	150	1	540	401925
Exp3	12	Exp3-12-1	59.936	1.0.0.150	1	right	huchongju	-538891362	2.0.10.242	2.0.10.242	09-16-2019	2019-09-16 04:35:03	12:35:03	female	2.0.10.147	160	Catch.bmp	1903-03-01	0		1	0	403770	0		0	0	NULL	NULL	NULL	High	run1	1	List2	A_T.wav	A_T	1	1	0	1	403620	150	1	489	404109
Exp3	12	Exp3-12-1	59.936	1.0.0.150	1	right	huchongju	-538891362	2.0.10.242	2.0.10.242	09-16-2019	2019-09-16 04:35:03	12:35:03	female	2.0.10.147	161	Catch.bmp	1902-04-01	0		0	0	406073	0		0	0	NULL	NULL	NULL	High	run1	1	List2	A_T.wav	A_T	1	1	0	1	405923	150	1	426	406349
Exp3	12	Exp3-12-1	59.936	1.0.0.150	1	right	huchongju	-538891362	2.0.10.242	2.0.10.242	09-16-2019	2019-09-16 04:35:03	12:35:03	female	2.0.10.147	162	Blue_S.bmp	1903-02-15	0		0	1	408042	0		0	0	NULL	NULL	NULL	High	run1		List2	Catch.wav	V_S	0		1	1	407891	151		0	0
Exp3	12	Exp3-12-1	59.936	1.0.0.150	1	right	huchongju	-538891362	2.0.10.242	2.0.10.242	09-16-2019	2019-09-16 04:35:03	12:35:03	female	2.0.10.147	163	Catch.bmp	1904-02-17	0		0	0	410411	0		0	0	NULL	NULL	NULL	High	run1	1	List2	A_T.wav	A_T	1	1	1	1	410261	150	1	648	410909
Exp3	12	Exp3-12-1	59.936	1.0.0.150	1	right	huchongju	-538891362	2.0.10.242	2.0.10.242	09-16-2019	2019-09-16 04:35:03	12:35:03	female	2.0.10.147	164	Blue_S_2.bmp	1904-03-15	0		0	0	413080	0		0	0	NULL	NULL	NULL	High	run1	1	List2	Catch.wav	V_T	1	1	1	1	412930	150	1	467	413397
Exp3	12	Exp3-12-1	59.936	1.0.0.150	1	right	huchongju	-538891362	2.0.10.242	2.0.10.242	09-16-2019	2019-09-16 04:35:03	12:35:03	female	2.0.10.147	165	Blue_S_2.bmp	1904-04-19	0		0	0	415766	0		0	0	NULL	NULL	NULL	High	run1	1	List2	Catch.wav	V_T	1	1	0	1	415616	150	1	309	415925
Exp3	12	Exp3-12-1	59.936	1.0.0.150	1	right	huchongju	-538891362	2.0.10.242	2.0.10.242	09-16-2019	2019-09-16 04:35:03	12:35:03	female	2.0.10.147	166	Catch.bmp	1902-04-19	0		0	0	418486	0		0	0	NULL	NULL	NULL	High	run1	1	List2	A_T.wav	A_T	1	1	0	1	418336	150	1	589	418925
Exp3	12	Exp3-12-1	59.936	1.0.0.150	1	right	huchongju	-538891362	2.0.10.242	2.0.10.242	09-16-2019	2019-09-16 04:35:03	12:35:03	female	2.0.10.147	167	Catch.bmp	1904-01-20	0		0	0	420488	0		0	0	NULL	NULL	NULL	High	run1		List2	A_S.wav	A_S	0		0	1	420338	150		0	0
Exp3	12	Exp3-12-1	59.936	1.0.0.150	1	right	huchongju	-538891362	2.0.10.242	2.0.10.242	09-16-2019	2019-09-16 04:35:03	12:35:03	female	2.0.10.147	168	Blue_S_2.bmp	1902-06-24	0		0	0	423174	0		0	0	NULL	NULL	NULL	High	run1	1	List2	A_T.wav	AV_T	1	1	0	1	423024	150	1	389	423413
Exp3	12	Exp3-12-1	59.936	1.0.0.150	1	right	huchongju	-538891362	2.0.10.242	2.0.10.242	09-16-2019	2019-09-16 04:35:03	12:35:03	female	2.0.10.147	169	Blue_S_2.bmp	1903-11-15	0		0	0	425243	0		0	0	NULL	NULL	NULL	High	run1	1	List2	A_T.wav	AV_T	1	1	0	1	425093	150	1	440	425533
Exp3	12	Exp3-12-1	59.936	1.0.0.150	1	right	huchongju	-538891362	2.0.10.242	2.0.10.242	09-16-2019	2019-09-16 04:35:03	12:35:03	female	2.0.10.147	170	Blue_S_2.bmp	1903-09-30	0		1	0	427812	0		0	0	NULL	NULL	NULL	High	run1	1	List2	A_T.wav	AV_T	1	1	0	1	427662	150	1	575	428237
Exp3	12	Exp3-12-1	59.936	1.0.0.150	1	right	huchongju	-538891362	2.0.10.242	2.0.10.242	09-16-2019	2019-09-16 04:35:03	12:35:03	female	2.0.10.147	171	Red_S.bmp	1903-03-15	0		0	0	430332	0		0	0	NULL	NULL	NULL	High	run1		List2	Catch.wav	V_S	0		0	1	430182	150		0	0
Exp3	12	Exp3-12-1	59.936	1.0.0.150	1	right	huchongju	-538891362	2.0.10.242	2.0.10.242	09-16-2019	2019-09-16 04:35:03	12:35:03	female	2.0.10.147	172	Catch.bmp	1903-12-13	0		0	0	432718	0		0	0	NULL	NULL	NULL	High	run1	1	List2	A_T.wav	A_T	1	1	0	2	432568	150	1	637	433205
Exp3	12	Exp3-12-1	59.936	1.0.0.150	1	right	huchongju	-538891362	2.0.10.242	2.0.10.242	09-16-2019	2019-09-16 04:35:03	12:35:03	female	2.0.10.147	173	Red_C_2.bmp	1904-03-11	0		0	0	435320	0		0	0	NULL	NULL	NULL	High	run1	1	List2	A_T.wav	AV_T	1	1	0	1	435170	150	1	371	435541
Exp3	12	Exp3-12-1	59.936	1.0.0.150	1	right	huchongju	-538891362	2.0.10.242	2.0.10.242	09-16-2019	2019-09-16 04:35:03	12:35:03	female	2.0.10.147	174	Red_C_2.bmp	1902-10-23	0		0	1	438007	0		0	0	NULL	NULL	NULL	High	run1	1	List2	A_T.wav	AV_T	1	1	1	1	437856	151	1	381	438237
Exp3	12	Exp3-12-1	59.936	1.0.0.150	1	right	huchongju	-538891362	2.0.10.242	2.0.10.242	09-16-2019	2019-09-16 04:35:03	12:35:03	female	2.0.10.147	175	Blue_C_2.bmp	1903-09-07	0		0	0	440192	0		0	0	NULL	NULL	NULL	High	run1		List2	Catch.wav	V_S	0		1	1	440042	150	1	339	440381
Exp3	12	Exp3-12-1	59.936	1.0.0.150	1	right	huchongju	-538891362	2.0.10.242	2.0.10.242	09-16-2019	2019-09-16 04:35:03	12:35:03	female	2.0.10.147	176	Blue_S_2.bmp	1904-02-12	0		0	0	442695	0		0	0	NULL	NULL	NULL	High	run1	1	List2	A_T.wav	AV_T	1	1	0	1	442545	150	1	620	443165
Exp3	12	Exp3-12-1	59.936	1.0.0.150	1	right	huchongju	-538891362	2.0.10.242	2.0.10.242	09-16-2019	2019-09-16 04:35:03	12:35:03	female	2.0.10.147	177	Catch.bmp	1903-03-31	0		0	0	445348	0		0	0	NULL	NULL	NULL	High	run1	1	List2	A_T.wav	A_T	1	1	0	2	445198	150	1	655	445853
Exp3	12	Exp3-12-1	59.936	1.0.0.150	1	right	huchongju	-538891362	2.0.10.242	2.0.10.242	09-16-2019	2019-09-16 04:35:03	12:35:03	female	2.0.10.147	178	Blue_C.bmp	1902-11-19	0		1	0	447683	0		0	0	NULL	NULL	NULL	High	Run1		List2	Catch.wav	V_S	0		1	1	447533	150		0	0
Exp3	12	Exp3-12-1	59.936	1.0.0.150	1	right	huchongju	-538891362	2.0.10.242	2.0.10.242	09-16-2019	2019-09-16 04:35:03	12:35:03	female	2.0.10.147	179	Catch.bmp	1904-02-17	0		0	1	449953	0		0	0	NULL	NULL	NULL	High	run1	1	List2	A_T.wav	A_T	1	1	1	1	449802	151	1	524	450326
Exp3	12	Exp3-12-1	59.936	1.0.0.150	1	right	huchongju	-538891362	2.0.10.242	2.0.10.242	09-16-2019	2019-09-16 04:35:03	12:35:03	female	2.0.10.147	180	Catch.bmp	1902-10-22	0		0	0	452622	0		0	0	NULL	NULL	NULL	High	run1	1	List2	A_T.wav	A_T	1	1	0	1	452472	150	1	493	452965
Exp3	12	Exp3-12-1	59.936	1.0.0.150	1	right	huchongju	-538891362	2.0.10.242	2.0.10.242	09-16-2019	2019-09-16 04:35:03	12:35:03	female	2.0.10.147	181	Catch.bmp	1902-05-23	0		0	0	454808	0		0	0	NULL	NULL	NULL	High	run1		List2	A_S.wav	A_S	0		0	1	454658	150		0	0
Exp3	12	Exp3-12-1	59.936	1.0.0.150	1	right	huchongju	-538891362	2.0.10.242	2.0.10.242	09-16-2019	2019-09-16 04:35:03	12:35:03	female	2.0.10.147	182	Catch.bmp	1903-11-06	0		0	0	456910	0		0	0	NULL	NULL	NULL	High	run1		List2	A_S.wav	A_S	0		0	1	456760	150		0	0
Exp3	12	Exp3-12-1	59.936	1.0.0.150	1	right	huchongju	-538891362	2.0.10.242	2.0.10.242	09-16-2019	2019-09-16 04:35:03	12:35:03	female	2.0.10.147	183	Catch.bmp	1904-05-18	0		0	0	459529	0		0	0	NULL	NULL	NULL	High	run1	1	List2	A_T.wav	A_T	1	1	0	1	459379	150	1	562	459941
Exp3	12	Exp3-12-1	59.936	1.0.0.150	1	right	huchongju	-538891362	2.0.10.242	2.0.10.242	09-16-2019	2019-09-16 04:35:03	12:35:03	female	2.0.10.147	184	Catch.bmp	1903-02-04	0		0	0	462282	0		0	0	NULL	NULL	NULL	High	run1	1	List2	A_T.wav	A_T	1	1	0	1	462132	150	1	481	462613
Exp3	12	Exp3-12-1	59.936	1.0.0.150	1	right	huchongju	-538891362	2.0.10.242	2.0.10.242	09-16-2019	2019-09-16 04:35:03	12:35:03	female	2.0.10.147	185	Red_C_2.bmp	1902-07-08	0		0	0	464568	0		0	0	NULL	NULL	NULL	High	run1	1	List2	Catch.wav	V_T	1	1	0	1	464418	150	1	419	464837
Exp3	12	Exp3-12-1	59.936	1.0.0.150	1	right	huchongju	-538891362	2.0.10.242	2.0.10.242	09-16-2019	2019-09-16 04:35:03	12:35:03	female	2.0.10.147	186	Blue_S_2.bmp	1902-09-05	0		0	0	466637	0		0	0	NULL	NULL	NULL	High	run1	1	List2	Catch.wav	V_T	1	1	0	1	466487	150	1	294	466781
Exp3	12	Exp3-12-1	59.936	1.0.0.150	1	right	huchongju	-538891362	2.0.10.242	2.0.10.242	09-16-2019	2019-09-16 04:35:03	12:35:03	female	2.0.10.147	187	Red_C_2.bmp	1902-12-30	0		0	0	468772	0		0	0	NULL	NULL	NULL	High	run1	1	List2	Catch.wav	V_T	1	1	0	1	468622	150	1	287	468909
Exp3	12	Exp3-12-1	59.936	1.0.0.150	1	right	huchongju	-538891362	2.0.10.242	2.0.10.242	09-16-2019	2019-09-16 04:35:03	12:35:03	female	2.0.10.147	188	Catch.bmp	1902-05-16	0		0	0	471025	0		0	0	NULL	NULL	NULL	High	run1	1	List2	A_T.wav	A_T	1	1	1	1	470875	150	1	546	471421
Exp3	12	Exp3-12-1	59.936	1.0.0.150	1	right	huchongju	-538891362	2.0.10.242	2.0.10.242	09-16-2019	2019-09-16 04:35:03	12:35:03	female	2.0.10.147	189	Red_C.bmp	1903-12-03	0		0	1	473044	0		0	0	NULL	NULL	NULL	High	run1		List2	Catch.wav	V_S	0		1	1	472893	151		0	0
Exp3	12	Exp3-12-1	59.936	1.0.0.150	1	right	huchongju	-538891362	2.0.10.242	2.0.10.242	09-16-2019	2019-09-16 04:35:03	12:35:03	female	2.0.10.147	190	Red_C_2.bmp	1903-03-29	0		0	0	475680	0		0	0	NULL	NULL	NULL	High	run1	1	List2	Catch.wav	V_T	1	1	0	1	475530	150	1	411	475941
Exp3	12	Exp3-12-1	59.936	1.0.0.150	1	right	huchongju	-538891362	2.0.10.242	2.0.10.242	09-16-2019	2019-09-16 04:35:03	12:35:03	female	2.0.10.147	191	Red_C.bmp	1903-02-24	0		0	1	478016	0		0	0	NULL	NULL	NULL	High	run1		List2	A_S.wav	AV_S	0		1	1	477865	151		0	0
Exp3	12	Exp3-12-1	59.936	1.0.0.150	1	right	huchongju	-538891362	2.0.10.242	2.0.10.242	09-16-2019	2019-09-16 04:35:03	12:35:03	female	2.0.10.147	192	Red_S_2.bmp	1902-09-12	0		0	0	480385	0		0	0	NULL	NULL	NULL	High	run1		List2	Catch.wav	V_S	0		0	2	480235	150	1	306	480541
Exp3	12	Exp3-12-1	59.936	1.0.0.150	1	right	huchongju	-538891362	2.0.10.242	2.0.10.242	09-16-2019	2019-09-16 04:35:03	12:35:03	female	2.0.10.147	193	Red_S.bmp	1903-11-01	0		0	0	482520	0		0	0	NULL	NULL	NULL	High	run1		List2	Catch.wav	V_S	0		0	1	482370	150		0	0
Exp3	12	Exp3-12-1	59.936	1.0.0.150	1	right	huchongju	-538891362	2.0.10.242	2.0.10.242	09-16-2019	2019-09-16 04:35:03	12:35:03	female	2.0.10.147	194	Blue_S_2.bmp	1903-01-04	0		0	0	485140	0		0	0	NULL	NULL	NULL	High	run1	1	List2	Catch.wav	V_T	1	1	0	1	484990	150	1	543	485533
Exp3	12	Exp3-12-1	59.936	1.0.0.150	1	right	huchongju	-538891362	2.0.10.242	2.0.10.242	09-16-2019	2019-09-16 04:35:03	12:35:03	female	2.0.10.147	195	Blue_C_2.bmp	1903-08-19	0		0	0	487392	0		0	0	NULL	NULL	NULL	High	run1		List2	Catch.wav	V_S	0		0	1	487242	150		0	0
Exp3	12	Exp3-12-1	59.936	1.0.0.150	1	right	huchongju	-538891362	2.0.10.242	2.0.10.242	09-16-2019	2019-09-16 04:35:03	12:35:03	female	2.0.10.147	196	Catch.bmp	1903-05-13	0		1	0	489961	0		0	0	NULL	NULL	NULL	High	run1	1	List2	A_T.wav	A_T	1	1	1	1	489811	150	1	970	490781
Exp3	12	Exp3-12-1	59.936	1.0.0.150	1	right	huchongju	-538891362	2.0.10.242	2.0.10.242	09-16-2019	2019-09-16 04:35:03	12:35:03	female	2.0.10.147	197	Blue_C.bmp	1902-06-10	0		0	0	492347	0		0	0	NULL	NULL	NULL	High	run1		List2	A_S.wav	AV_S	0		0	1	492197	150		0	0
Exp3	12	Exp3-12-1	59.936	1.0.0.150	1	right	huchongju	-538891362	2.0.10.242	2.0.10.242	09-16-2019	2019-09-16 04:35:03	12:35:03	female	2.0.10.147	198	Red_C_2.bmp	1903-07-19	0		0	0	494466	0		0	0	NULL	NULL	NULL	High	run1	1	List2	A_T.wav	AV_T	1	1	0	1	494316	150	1	353	494669
Exp3	12	Exp3-12-1	59.936	1.0.0.150	1	right	huchongju	-538891362	2.0.10.242	2.0.10.242	09-16-2019	2019-09-16 04:35:03	12:35:03	female	2.0.10.147	199	Catch.bmp	1903-10-13	0		0	0	496919	0		0	0	NULL	NULL	NULL	High	run1	1	List2	A_T.wav	A_T	1	1	0	1	496769	150	1	572	497341
Exp3	12	Exp3-12-1	59.936	1.0.0.150	1	right	huchongju	-538891362	2.0.10.242	2.0.10.242	09-16-2019	2019-09-16 04:35:03	12:35:03	female	2.0.10.147	200	Catch.bmp	1902-05-06	0		0	0	499455	0		0	0	NULL	NULL	NULL	High	run1	1	List2	A_T.wav	A_T	1	1	0	1	499305	150	1	652	499957
Exp3	12	Exp3-12-1	59.936	1.0.0.150	1	right	huchongju	-538891362	2.0.10.242	2.0.10.242	09-16-2019	2019-09-16 04:35:03	12:35:03	female	2.0.10.147	201	Catch.bmp	1903-01-30	0		0	0	501474	0		0	0	NULL	NULL	NULL	High	run1	1	List2	A_T.wav	A_T	1	1	0	2	501324	150	1	457	501781
Exp3	12	Exp3-12-1	59.936	1.0.0.150	1	right	huchongju	-538891362	2.0.10.242	2.0.10.242	09-16-2019	2019-09-16 04:35:03	12:35:03	female	2.0.10.147	202	Catch.bmp	1902-10-04	0		1	0	503759	0		0	0	NULL	NULL	NULL	High	run1	1	List2	A_T.wav	A_T	1	1	0	1	503609	150	1	420	504029
Exp3	12	Exp3-12-1	59.936	1.0.0.150	1	right	huchongju	-538891362	2.0.10.242	2.0.10.242	09-16-2019	2019-09-16 04:35:03	12:35:03	female	2.0.10.147	203	Red_C_2.bmp	1903-11-27	0		0	0	505928	0		0	0	NULL	NULL	NULL	High	run1	1	List2	A_T.wav	AV_T	1	1	0	1	505778	150	1	388	506166
Exp3	12	Exp3-12-1	59.936	1.0.0.150	1	right	huchongju	-538891362	2.0.10.242	2.0.10.242	09-16-2019	2019-09-16 04:35:03	12:35:03	female	2.0.10.147	204	Catch.bmp	1904-02-25	0		1	0	508514	0		0	0	NULL	NULL	NULL	High	run1	1	List2	A_T.wav	A_T	1	1	0	1	508364	150	1	489	508853
Exp3	12	Exp3-12-1	59.936	1.0.0.150	1	right	huchongju	-538891362	2.0.10.242	2.0.10.242	09-16-2019	2019-09-16 04:35:03	12:35:03	female	2.0.10.147	205	Catch.bmp	1904-05-10	0		0	0	511184	0		0	0	NULL	NULL	NULL	High	run1	1	List2	A_T.wav	A_T	1	1	0	1	511034	150	1	571	511605
Exp3	12	Exp3-12-1	59.936	1.0.0.150	1	right	huchongju	-538891362	2.0.10.242	2.0.10.242	09-16-2019	2019-09-16 04:35:03	12:35:03	female	2.0.10.147	206	Red_C_2.bmp	1903-04-04	0		0	0	513937	0		0	0	NULL	NULL	NULL	High	run1	1	List2	A_T.wav	AV_T	1	1	0	1	513787	150	1	522	514309
Exp3	12	Exp3-12-1	59.936	1.0.0.150	1	right	huchongju	-538891362	2.0.10.242	2.0.10.242	09-16-2019	2019-09-16 04:35:03	12:35:03	female	2.0.10.147	207	Catch.bmp	1903-11-05	0		0	0	516289	0		0	0	NULL	NULL	NULL	High	run1		List2	A_S.wav	A_S	0		0	1	516139	150		0	0
Exp3	12	Exp3-12-1	59.936	1.0.0.150	1	right	huchongju	-538891362	2.0.10.242	2.0.10.242	09-16-2019	2019-09-16 04:35:03	12:35:03	female	2.0.10.147	208	Blue_C.bmp	1903-07-06	0		1	0	518925	0		0	0	NULL	NULL	NULL	High	Run1		List2	Catch.wav	V_S	0		1	1	518775	150		0	0
Exp3	12	Exp3-12-1	59.936	1.0.0.150	1	right	huchongju	-538891362	2.0.10.242	2.0.10.242	09-16-2019	2019-09-16 04:35:03	12:35:03	female	2.0.10.147	209	Catch.bmp	1903-01-10	0		0	0	521428	0		0	0	NULL	NULL	NULL	High	run1		List2	A_S.wav	A_S	0		1	1	521278	150		0	0
Exp3	12	Exp3-12-1	59.936	1.0.0.150	1	right	huchongju	-538891362	2.0.10.242	2.0.10.242	09-16-2019	2019-09-16 04:35:03	12:35:03	female	2.0.10.147	210	Red_C_2.bmp	1902-06-30	0		0	0	523747	0		0	0	NULL	NULL	NULL	High	run1	1	List2	Catch.wav	V_T	1	1	1	1	523597	150	1	464	524061
Exp3	12	Exp3-12-1	59.936	1.0.0.150	1	right	huchongju	-538891362	2.0.10.242	2.0.10.242	09-16-2019	2019-09-16 04:35:03	12:35:03	female	2.0.10.147	211	Red_S_2.bmp	1904-05-15	0		0	0	525816	0		0	0	NULL	NULL	NULL	High	run1		List2	Catch.wav	V_S	0		0	1	525666	150	1	435	526101
Exp3	12	Exp3-12-1	59.936	1.0.0.150	1	right	huchongju	-538891362	2.0.10.242	2.0.10.242	09-16-2019	2019-09-16 04:35:03	12:35:03	female	2.0.10.147	212	Red_C_2.bmp	1903-01-13	0		0	0	528569	0		0	0	NULL	NULL	NULL	High	run1	1	List2	Catch.wav	V_T	1	1	0	1	528419	150	1	498	528917
Exp3	12	Exp3-12-1	59.936	1.0.0.150	1	right	huchongju	-538891362	2.0.10.242	2.0.10.242	09-16-2019	2019-09-16 04:35:03	12:35:03	female	2.0.10.147	213	Catch.bmp	1903-04-16	0		0	0	530838	0		0	0	NULL	NULL	NULL	High	run1	1	List2	A_T.wav	A_T	1	1	1	1	530688	150	1	933	531621
Exp3	12	Exp3-12-1	59.936	1.0.0.150	1	right	huchongju	-538891362	2.0.10.242	2.0.10.242	09-16-2019	2019-09-16 04:35:03	12:35:03	female	2.0.10.147	214	Blue_S.bmp	1902-11-05	0		0	1	533191	0		0	0	NULL	NULL	NULL	High	run1		List2	Catch.wav	V_S	0		1	1	533040	151		0	0
Exp3	12	Exp3-12-1	59.936	1.0.0.150	1	right	huchongju	-538891362	2.0.10.242	2.0.10.242	09-16-2019	2019-09-16 04:35:03	12:35:03	female	2.0.10.147	215	Blue_S_2.bmp	1902-10-31	0		0	1	535460	0		0	0	NULL	NULL	NULL	High	run1	1	List2	A_T.wav	AV_T	1	1	1	1	535309	151	1	936	536245
Exp3	12	Exp3-12-1	59.936	1.0.0.150	1	right	huchongju	-538891362	2.0.10.242	2.0.10.242	09-16-2019	2019-09-16 04:35:03	12:35:03	female	2.0.10.147	216	Blue_S_2.bmp	1903-02-16	0		0	0	537645	0		0	0	NULL	NULL	NULL	High	run1	1	List2	Catch.wav	V_T	1	1	1	1	537495	150	1	501	537996
Exp3	12	Exp3-12-1	59.936	1.0.0.150	1	right	huchongju	-538891362	2.0.10.242	2.0.10.242	09-16-2019	2019-09-16 04:35:03	12:35:03	female	2.0.10.147	217	Catch.bmp	1902-07-31	0		0	0	539948	0		0	0	NULL	NULL	NULL	High	run1	1	List2	A_T.wav	A_T	1	1	0	2	539798	150	1	766	540564
Exp3	12	Exp3-12-1	59.936	1.0.0.150	1	right	huchongju	-538891362	2.0.10.242	2.0.10.242	09-16-2019	2019-09-16 04:35:03	12:35:03	female	2.0.10.147	218	Blue_S_2.bmp	1902-09-16	0		0	0	542050	0		0	0	NULL	NULL	NULL	High	run1	1	List2	Catch.wav	V_T	1	1	0	1	541900	150	1	448	542348
Exp3	12	Exp3-12-1	59.936	1.0.0.150	1	right	huchongju	-538891362	2.0.10.242	2.0.10.242	09-16-2019	2019-09-16 04:35:03	12:35:03	female	2.0.10.147	219	Blue_S_2.bmp	1902-08-11	0		0	0	544202	0		0	0	NULL	NULL	NULL	High	run1	1	List2	Catch.wav	V_T	1	1	0	1	544052	150	1	400	544452
Exp3	12	Exp3-12-1	59.936	1.0.0.150	1	right	huchongju	-538891362	2.0.10.242	2.0.10.242	09-16-2019	2019-09-16 04:35:03	12:35:03	female	2.0.10.147	220	Catch.bmp	1902-06-26	0		0	0	546304	0		0	0	NULL	NULL	NULL	High	run1		List2	A_S.wav	A_S	0		1	1	546154	150		0	0
Exp3	12	Exp3-12-1	59.936	1.0.0.150	1	right	huchongju	-538891362	2.0.10.242	2.0.10.242	09-16-2019	2019-09-16 04:35:03	12:35:03	female	2.0.10.147	221	Blue_S_2.bmp	1904-01-09	0		0	0	548440	0		0	0	NULL	NULL	NULL	High	run1	1	List2	A_T.wav	AV_T	1	1	0	1	548290	150	1	442	548732
Exp3	12	Exp3-12-1	59.936	1.0.0.150	1	right	huchongju	-538891362	2.0.10.242	2.0.10.242	09-16-2019	2019-09-16 04:35:03	12:35:03	female	2.0.10.147	222	Catch.bmp	1904-03-02	0		0	0	551059	0		0	0	NULL	NULL	NULL	High	run1	1	List2	A_T.wav	A_T	1	1	0	1	550909	150	1	615	551524
Exp3	12	Exp3-12-1	59.936	1.0.0.150	1	right	huchongju	-538891362	2.0.10.242	2.0.10.242	09-16-2019	2019-09-16 04:35:03	12:35:03	female	2.0.10.147	223	Catch.bmp	1902-11-19	0		0	0	553729	0		0	0	NULL	NULL	NULL	High	run1		List2	A_S.wav	A_S	0		0	1	553579	150		0	0
Exp3	12	Exp3-12-1	59.936	1.0.0.150	1	right	huchongju	-538891362	2.0.10.242	2.0.10.242	09-16-2019	2019-09-16 04:35:03	12:35:03	female	2.0.10.147	224	Red_C_2.bmp	1903-10-25	0		0	0	555998	0		0	0	NULL	NULL	NULL	High	run1	1	List2	A_T.wav	AV_T	1	1	0	1	555848	150	1	468	556316
Exp3	12	Exp3-12-1	59.936	1.0.0.150	1	right	huchongju	-538891362	2.0.10.242	2.0.10.242	09-16-2019	2019-09-16 04:35:03	12:35:03	female	2.0.10.147	225	Red_C_2.bmp	1904-01-28	0		0	0	558551	0		0	0	NULL	NULL	NULL	High	run1	1	List2	A_T.wav	AV_T	1	1	0	2	558401	150	1	500	558901
Exp3	12	Exp3-12-1	59.936	1.0.0.150	1	right	huchongju	-538891362	2.0.10.242	2.0.10.242	09-16-2019	2019-09-16 04:35:03	12:35:03	female	2.0.10.147	226	Blue_S.bmp	1903-11-18	0		0	0	561187	0		0	0	NULL	NULL	NULL	High	run1		List2	Catch.wav	V_S	0		0	1	561037	150		0	0
Exp3	12	Exp3-12-1	59.936	1.0.0.150	1	right	huchongju	-538891362	2.0.10.242	2.0.10.242	09-16-2019	2019-09-16 04:35:03	12:35:03	female	2.0.10.147	227	Red_C_2.bmp	1902-07-25	0		0	0	563806	0		0	0	NULL	NULL	NULL	High	run1	1	List2	A_T.wav	AV_T	1	1	1	1	563656	150	1	396	564052
Exp3	12	Exp3-12-1	59.936	1.0.0.150	1	right	huchongju	-538891362	2.0.10.242	2.0.10.242	09-16-2019	2019-09-16 04:35:03	12:35:03	female	2.0.10.147	228	Red_C_2.bmp	1903-04-29	0		0	0	565892	0		0	0	NULL	NULL	NULL	High	run1	1	List2	Catch.wav	V_T	1	1	0	1	565742	150	1	366	566108
Exp3	12	Exp3-12-1	59.936	1.0.0.150	1	right	huchongju	-538891362	2.0.10.242	2.0.10.242	09-16-2019	2019-09-16 04:35:03	12:35:03	female	2.0.10.147	229	Red_C_2.bmp	1903-05-23	0		0	0	568261	0		0	0	NULL	NULL	NULL	High	run1	1	List2	Catch.wav	V_T	1	1	0	1	568111	150	1	429	568540
Exp3	12	Exp3-12-1	59.936	1.0.0.150	1	right	huchongju	-538891362	2.0.10.242	2.0.10.242	09-16-2019	2019-09-16 04:35:03	12:35:03	female	2.0.10.147	230	Blue_S_2.bmp	1903-01-18	0		0	0	570647	0		0	0	NULL	NULL	NULL	High	run1	1	List2	A_T.wav	AV_T	1	1	1	1	570497	150	1	459	570956
Exp3	12	Exp3-12-1	59.936	1.0.0.150	1	right	huchongju	-538891362	2.0.10.242	2.0.10.242	09-16-2019	2019-09-16 04:35:03	12:35:03	female	2.0.10.147	231	Blue_S_2.bmp	1903-09-18	0		0	0	572916	0		0	0	NULL	NULL	NULL	High	run1	1	List2	Catch.wav	V_T	1	1	0	1	572766	150	1	430	573196
Exp3	12	Exp3-12-1	59.936	1.0.0.150	1	right	huchongju	-538891362	2.0.10.242	2.0.10.242	09-16-2019	2019-09-16 04:35:03	12:35:03	female	2.0.10.147	232	Blue_C_2.bmp	1903-07-09	0		0	0	575435	0		0	0	NULL	NULL	NULL	High	run1		List2	A_S.wav	AV_S	0		1	1	575285	150		0	0
Exp3	12	Exp3-12-1	59.936	1.0.0.150	1	right	huchongju	-538891362	2.0.10.242	2.0.10.242	09-16-2019	2019-09-16 04:35:03	12:35:03	female	2.0.10.147	233	Red_S.bmp	1903-07-07	0		0	1	577955	0		0	0	NULL	NULL	NULL	High	run1		List2	A_S.wav	AV_S	0		0	1	577804	151		0	0
Exp3	12	Exp3-12-1	59.936	1.0.0.150	1	right	huchongju	-538891362	2.0.10.242	2.0.10.242	09-16-2019	2019-09-16 04:35:03	12:35:03	female	2.0.10.147	234	Red_C_2.bmp	1903-06-14	0		0	0	580457	0		0	0	NULL	NULL	NULL	High	run1	1	List2	Catch.wav	V_T	1	1	1	1	580307	150	1	401	580708
Exp3	12	Exp3-12-1	59.936	1.0.0.150	1	right	huchongju	-538891362	2.0.10.242	2.0.10.242	09-16-2019	2019-09-16 04:35:03	12:35:03	female	2.0.10.147	235	Blue_C_2.bmp	1903-03-19	0		0	0	582876	0		0	0	NULL	NULL	NULL	High	run1		List2	A_S.wav	AV_S	0		1	1	582726	150		0	0
Exp3	12	Exp3-12-1	59.936	1.0.0.150	1	right	huchongju	-538891362	2.0.10.242	2.0.10.242	09-16-2019	2019-09-16 04:35:03	12:35:03	female	2.0.10.147	236	Catch.bmp	1903-03-12	0		0	0	585279	0		0	0	NULL	NULL	NULL	High	run1	1	List2	A_T.wav	A_T	1	1	0	1	585129	150	1	907	586036
Exp3	12	Exp3-12-1	59.936	1.0.0.150	1	right	huchongju	-538891362	2.0.10.242	2.0.10.242	09-16-2019	2019-09-16 04:35:03	12:35:03	female	2.0.10.147	237	Red_C_2.bmp	1902-05-13	0		0	0	587598	0		0	0	NULL	NULL	NULL	High	run1	1	List2	Catch.wav	V_T	1	1	0	1	587448	150	1	460	587908
Exp3	12	Exp3-12-1	59.936	1.0.0.150	1	right	huchongju	-538891362	2.0.10.242	2.0.10.242	09-16-2019	2019-09-16 04:35:03	12:35:03	female	2.0.10.147	238	Red_C_2.bmp	1903-03-01	0		0	0	589617	0		0	0	NULL	NULL	NULL	High	run1	1	List2	A_T.wav	AV_T	1	1	1	1	589467	150	1	409	589876
Exp3	12	Exp3-12-1	59.936	1.0.0.150	1	right	huchongju	-538891362	2.0.10.242	2.0.10.242	09-16-2019	2019-09-16 04:35:03	12:35:03	female	2.0.10.147	239	Red_C_2.bmp	1902-06-30	0		0	0	591936	0		0	0	NULL	NULL	NULL	High	run1	1	List2	Catch.wav	V_T	1	1	0	1	591786	150	1	426	592212
Exp3	12	Exp3-12-1	59.936	1.0.0.150	1	right	huchongju	-538891362	2.0.10.242	2.0.10.242	09-16-2019	2019-09-16 04:35:03	12:35:03	female	2.0.10.147	240	Catch.bmp	1903-09-26	0		0	0	594005	0		0	0	NULL	NULL	NULL	High	run1	1	List2	A_T.wav	A_T	1	1	1	1	593855	150	1	709	594564
Exp3	12	Exp3-12-1	59.936	1.0.0.150	1	right	huchongju	-538891362	2.0.10.242	2.0.10.242	09-16-2019	2019-09-16 04:35:03	12:35:03	female	2.0.10.147	241	Red_C_2.bmp	1903-07-31	0		0	0	596524	0		0	0	NULL	NULL	NULL	High	run1	1	List2	Catch.wav	V_T	1	1	0	1	596374	150	1	366	596740
Exp3	12	Exp3-12-1	59.936	1.0.0.150	1	right	huchongju	-538891362	2.0.10.242	2.0.10.242	09-16-2019	2019-09-16 04:35:03	12:35:03	female	2.0.10.147	242	Red_C_2.bmp	1903-05-24	0		0	0	598993	0		0	0	NULL	NULL	NULL	High	run1	1	List2	Catch.wav	V_T	1	1	0	1	598843	150	1	345	599188
Exp3	12	Exp3-12-1	59.936	1.0.0.150	1	right	huchongju	-538891362	2.0.10.242	2.0.10.242	09-16-2019	2019-09-16 04:35:03	12:35:03	female	2.0.10.147	243	Red_C_2.bmp	1902-03-16	0		0	0	601396	0		0	0	NULL	NULL	NULL	High	run1	1	List2	Catch.wav	V_T	1	1	0	1	601246	150	1	374	601620
Exp3	12	Exp3-12-1	59.936	1.0.0.150	1	right	huchongju	-538891362	2.0.10.242	2.0.10.242	09-16-2019	2019-09-16 04:35:03	12:35:03	female	2.0.10.147	244	Blue_S_2.bmp	1903-04-07	0		0	0	603365	0		0	0	NULL	NULL	NULL	High	run1	1	List2	A_T.wav	AV_T	1	1	0	2	603215	150	1	477	603692
Exp3	12	Exp3-12-1	59.936	1.0.0.150	1	right	huchongju	-538891362	2.0.10.242	2.0.10.242	09-16-2019	2019-09-16 04:35:03	12:35:03	female	2.0.10.147	245	Blue_C.bmp	1903-05-25	0		0	0	605717	0		0	0	NULL	NULL	NULL	High	run1		List2	A_S.wav	AV_S	0		0	1	605567	150		0	0
Exp3	12	Exp3-12-1	59.936	1.0.0.150	1	right	huchongju	-538891362	2.0.10.242	2.0.10.242	09-16-2019	2019-09-16 04:35:03	12:35:03	female	2.0.10.147	246	Blue_S_2.bmp	1902-12-13	0		0	0	608253	0		0	0	NULL	NULL	NULL	High	run1	1	List2	A_T.wav	AV_T	1	1	0	1	608103	150	1	549	608652
Exp3	12	Exp3-12-1	59.936	1.0.0.150	1	right	huchongju	-538891362	2.0.10.242	2.0.10.242	09-16-2019	2019-09-16 04:35:03	12:35:03	female	2.0.10.147	247	Red_C.bmp	1903-10-21	0		0	0	610489	0		0	0	NULL	NULL	NULL	High	run1		List2	A_S.wav	AV_S	0		0	1	610339	150		0	0
Exp3	12	Exp3-12-1	59.936	1.0.0.150	1	right	huchongju	-538891362	2.0.10.242	2.0.10.242	09-16-2019	2019-09-16 04:35:03	12:35:03	female	2.0.10.147	248	Red_S_2.bmp	1903-01-25	0		0	1	613092	0		0	0	NULL	NULL	NULL	High	run1		List2	A_S.wav	AV_S	0		1	1	612941	151		0	0
Exp3	12	Exp3-12-1	59.936	1.0.0.150	1	right	huchongju	-538891362	2.0.10.242	2.0.10.242	09-16-2019	2019-09-16 04:35:03	12:35:03	female	2.0.10.147	249	Red_C_2.bmp	1902-10-07	0		0	0	615427	0		0	0	NULL	NULL	NULL	High	run1	1	List2	A_T.wav	AV_T	1	1	0	1	615277	150	1	431	615708
Exp3	12	Exp3-12-1	59.936	1.0.0.150	1	right	huchongju	-538891362	2.0.10.242	2.0.10.242	09-16-2019	2019-09-16 04:35:03	12:35:03	female	2.0.10.147	250	Blue_S.bmp	1902-11-30	0		0	0	617596	0		0	0	NULL	NULL	NULL	High	run1		List2	A_S.wav	AV_S	0		0	1	617446	150		0	0
Exp3	12	Exp3-12-1	59.936	1.0.0.150	1	right	huchongju	-538891362	2.0.10.242	2.0.10.242	09-16-2019	2019-09-16 04:35:03	12:35:03	female	2.0.10.147	251	Red_C_2.bmp	1902-12-05	0		0	0	619882	0		0	0	NULL	NULL	NULL	High	run1	1	List2	A_T.wav	AV_T	1	1	0	1	619732	150	1	720	620452
Exp3	12	Exp3-12-1	59.936	1.0.0.150	1	right	huchongju	-538891362	2.0.10.242	2.0.10.242	09-16-2019	2019-09-16 04:35:03	12:35:03	female	2.0.10.147	252	Catch.bmp	1903-10-12	0		0	0	622101	0		0	0	NULL	NULL	NULL	High	run1	1	List2	A_T.wav	A_T	1	1	0	1	621951	150	1	549	622500
Exp3	12	Exp3-12-1	59.936	1.0.0.150	1	right	huchongju	-538891362	2.0.10.242	2.0.10.242	09-16-2019	2019-09-16 04:35:03	12:35:03	female	2.0.10.147	253	Catch.bmp	1903-04-19	0		0	0	624637	0		0	0	NULL	NULL	NULL	High	run1		List2	A_S.wav	A_S	0		0	1	624487	150		0	0
Exp3	12	Exp3-12-1	59.936	1.0.0.150	1	right	huchongju	-538891362	2.0.10.242	2.0.10.242	09-16-2019	2019-09-16 04:35:03	12:35:03	female	2.0.10.147	254	Blue_C.bmp	1902-11-19	0		0	0	627056	0		0	0	NULL	NULL	NULL	High	Run1		List2	Catch.wav	V_S	0		1	1	626906	150		0	0
Exp3	12	Exp3-12-1	59.936	1.0.0.150	1	right	huchongju	-538891362	2.0.10.242	2.0.10.242	09-16-2019	2019-09-16 04:35:03	12:35:03	female	2.0.10.147	255	Red_C_2.bmp	1903-08-12	0		0	0	629342	0		0	0	NULL	NULL	NULL	High	run1	1	List2	A_T.wav	AV_T	1	1	1	1	629192	150	1	404	629596
Exp3	12	Exp3-12-1	59.936	1.0.0.150	1	right	huchongju	-538891362	2.0.10.242	2.0.10.242	09-16-2019	2019-09-16 04:35:03	12:35:03	female	2.0.10.147	256	Catch.bmp	1902-12-31	0		0	0	631811	0		0	0	NULL	NULL	NULL	High	run1	1	List2	A_T.wav	A_T	1	1	0	1	631661	150	1	559	632220
Exp3	12	Exp3-12-1	59.936	1.0.0.150	1	right	huchongju	-538891362	2.0.10.242	2.0.10.242	09-16-2019	2019-09-16 04:35:03	12:35:03	female	2.0.10.147	257	Blue_S_2.bmp	1903-10-17	0		0	0	634064	0		0	0	NULL	NULL	NULL	High	run1	1	List2	Catch.wav	V_T	1	1	0	1	633914	150	1	418	634332
Exp3	12	Exp3-12-1	59.936	1.0.0.150	1	right	huchongju	-538891362	2.0.10.242	2.0.10.242	09-16-2019	2019-09-16 04:35:03	12:35:03	female	2.0.10.147	258	Blue_S_2.bmp	1902-09-25	0		0	0	636600	0		0	0	NULL	NULL	NULL	High	run1	1	List2	A_T.wav	AV_T	1	1	1	1	636450	150	1	402	636852
Exp3	12	Exp3-12-1	59.936	1.0.0.150	1	right	huchongju	-538891362	2.0.10.242	2.0.10.242	09-16-2019	2019-09-16 04:35:03	12:35:03	female	2.0.10.147	259	Red_C_2.bmp	1903-11-02	0		0	0	638752	0		0	0	NULL	NULL	NULL	High	run1	1	List2	Catch.wav	V_T	1	1	1	1	638602	150	1	402	639004
Exp3	12	Exp3-12-1	59.936	1.0.0.150	1	right	huchongju	-538891362	2.0.10.242	2.0.10.242	09-16-2019	2019-09-16 04:35:03	12:35:03	female	2.0.10.147	260	Blue_C.bmp	1902-10-14	0		0	0	641305	0		0	0	NULL	NULL	NULL	High	Run1		List2	Catch.wav	V_S	0		0	1	641155	150		0	0
