# Supplementary material for: Visual Perceptual Load Attenuates Age-Related Audiovisual Integration in an Audiovisual Discrimination Task
Source: Front Psychol. 2021 Sep 29;12:740221. doi: 10.3389/fpsyg.2021.740221 (PMC8511317; doi:10.3389/fpsyg.2021.740221)
Supplement: Supplementary file 1 [file Data_Sheet_1.ZIP › Export data/Group 1_Data_Younger/Exp3_High load/Subject_13.xlsx]

## Sheet: Sheet1
ExperimentName	Subject	DataFile.Basename	Display.RefreshRate	ExperimentVersion	Group	Handedness	Name	RandomSeed	RuntimeVersion	RuntimeVersionExpected	SessionDate	SessionStartDateTimeUtc	SessionTime	Sex	StudioVersion	Block	Image	ITI	ITI.ACC	ITI.CRESP	ITI.DurationError	ITI.OnsetDelay	ITI.OnsetTime	ITI.OnsetToOnsetTime	ITI.RESP	ITI.RT	ITI.RTTime	List1	List1.Cycle	List1.Sample	PercetualLoad	Procedure	Response	Running	Sound	StimulusType	Target.ACC	Target.CRESP	Target.DurationError	Target.OnsetDelay	Target.OnsetTime	Target.OnsetToOnsetTime	Target.RESP	Target.RT	Target.RTTime
Exp3	13	Exp3-13-1	59.938	1.0.0.151	1	right	yangqianqian	436278510	2.0.10.242	2.0.10.242	09-18-2019	2019-09-18 02:32:16	10:32:16	female	2.0.10.147	1	Blue_S_2.bmp	1903-12-25	0		0	0	20260	0		0	0	4	1	1	High	Prac	1	List1	Catch.wav	V_T	1	1	113	1	20110	150	1	1043	21153
Exp3	13	Exp3-13-1	59.938	1.0.0.151	1	right	yangqianqian	436278510	2.0.10.242	2.0.10.242	09-18-2019	2019-09-18 02:32:16	10:32:16	female	2.0.10.147	2	Blue_S_2.bmp	1903-01-09	0		0	0	22863	0		0	0	4	1	2	High	Prac	1	List1	Catch.wav	V_T	1	1	0	1	22713	150	1	560	23273
Exp3	13	Exp3-13-1	59.938	1.0.0.151	1	right	yangqianqian	436278510	2.0.10.242	2.0.10.242	09-18-2019	2019-09-18 02:32:16	10:32:16	female	2.0.10.147	3	Catch.bmp	1903-09-21	0		0	0	25115	0		0	0	10	1	3	High	Prac	1	List1	A_T.wav	A_T	1	1	1	1	24965	150	1	924	25889
Exp3	13	Exp3-13-1	59.938	1.0.0.151	1	right	yangqianqian	436278510	2.0.10.242	2.0.10.242	09-18-2019	2019-09-18 02:32:16	10:32:16	female	2.0.10.147	4	Blue_S_2.bmp	1904-03-15	0		0	0	27635	0		0	0	14	1	4	High	Prac	1	List1	A_T.wav	AV_T	1	1	0	1	27485	150	1	524	28009
Exp3	13	Exp3-13-1	59.938	1.0.0.151	1	right	yangqianqian	436278510	2.0.10.242	2.0.10.242	09-18-2019	2019-09-18 02:32:16	10:32:16	female	2.0.10.147	5	Red_S.bmp	1902-04-16	0		0	0	30321	0		0	0	7	1	5	High	Prac		List1	Catch.wav	V_S	0		1	1	30171	150		0	0
Exp3	13	Exp3-13-1	59.938	1.0.0.151	1	right	yangqianqian	436278510	2.0.10.242	2.0.10.242	09-18-2019	2019-09-18 02:32:16	10:32:16	female	2.0.10.147	6	Catch.bmp	1903-10-19	0		0	0	32373	0		0	0	10	1	6	High	Prac	1	List1	A_T.wav	A_T	1	1	1	1	32223	150	1	730	32953
Exp3	13	Exp3-13-1	59.938	1.0.0.151	1	right	yangqianqian	436278510	2.0.10.242	2.0.10.242	09-18-2019	2019-09-18 02:32:16	10:32:16	female	2.0.10.147	7	Red_C_2.bmp	1902-09-21	0		0	0	34909	0		0	0	16	1	7	High	Prac	1	List1	A_T.wav	AV_T	1	1	0	1	34759	150	1	538	35297
Exp3	13	Exp3-13-1	59.938	1.0.0.151	1	right	yangqianqian	436278510	2.0.10.242	2.0.10.242	09-18-2019	2019-09-18 02:32:16	10:32:16	female	2.0.10.147	8	Catch.bmp	1903-10-19	0		0	0	37061	0		0	0	9	1	8	High	Prac		List1	A_S.wav	A_S	0		0	1	36911	150		0	0
Exp3	13	Exp3-13-1	59.938	1.0.0.151	1	right	yangqianqian	436278510	2.0.10.242	2.0.10.242	09-18-2019	2019-09-18 02:32:16	10:32:16	female	2.0.10.147	9	Blue_S.bmp	1902-03-12	0		0	0	39664	0		0	0	13	1	9	High	Prac		List1	A_S.wav	AV_S	0		0	1	39514	150		0	0
Exp3	13	Exp3-13-1	59.938	1.0.0.151	1	right	yangqianqian	436278510	2.0.10.242	2.0.10.242	09-18-2019	2019-09-18 02:32:16	10:32:16	female	2.0.10.147	10	Blue_S_2.bmp	1903-06-16	0		0	0	41666	0		0	0	4	1	10	High	Prac	1	List1	Catch.wav	V_T	1	1	1	1	41516	150	1	462	41978
Exp3	13	Exp3-13-1	59.938	1.0.0.151	1	right	yangqianqian	436278510	2.0.10.242	2.0.10.242	09-18-2019	2019-09-18 02:32:16	10:32:16	female	2.0.10.147	11	Catch.bmp	1903-04-25	0		0	0	44085	0		0	0	10	1	11	High	Prac	1	List1	A_T.wav	A_T	1	1	1	1	43935	150	1	714	44649
Exp3	13	Exp3-13-1	59.938	1.0.0.151	1	right	yangqianqian	436278510	2.0.10.242	2.0.10.242	09-18-2019	2019-09-18 02:32:16	10:32:16	female	2.0.10.147	12	Red_S_2.bmp	1903-03-20	0		0	1	46455	0		0	0	8	1	12	High	Prac		List1	Catch.wav	V_S	0		1	1	46304	151	1	522	46826
Exp3	13	Exp3-13-1	59.938	1.0.0.151	1	right	yangqianqian	436278510	2.0.10.242	2.0.10.242	09-18-2019	2019-09-18 02:32:16	10:32:16	female	2.0.10.147	13	Catch.bmp	1903-12-23	0		0	0	48790	0		0	0	9	1	13	High	Prac		List1	A_S.wav	A_S	0		1	1	48640	150		0	0
Exp3	13	Exp3-13-1	59.938	1.0.0.151	1	right	yangqianqian	436278510	2.0.10.242	2.0.10.242	09-18-2019	2019-09-18 02:32:16	10:32:16	female	2.0.10.147	14	Red_S.bmp	1902-06-08	0		0	0	51460	0		0	0	17	1	14	High	Prac		List1	A_S.wav	AV_S	0		0	1	51310	150		0	0
Exp3	13	Exp3-13-1	59.938	1.0.0.151	1	right	yangqianqian	436278510	2.0.10.242	2.0.10.242	09-18-2019	2019-09-18 02:32:16	10:32:16	female	2.0.10.147	15	Red_C_2.bmp	1902-08-23	0		0	0	53562	0		0	0	16	1	15	High	Prac	1	List1	A_T.wav	AV_T	1	1	0	1	53412	150	1	533	53945
Exp3	13	Exp3-13-1	59.938	1.0.0.151	1	right	yangqianqian	436278510	2.0.10.242	2.0.10.242	09-18-2019	2019-09-18 02:32:16	10:32:16	female	2.0.10.147	16	Red_C_2.bmp	1902-10-22	0		0	0	55681	0		0	0	16	1	16	High	Prac	1	List1	A_T.wav	AV_T	0		0	1	55531	150		0	0
Exp3	13	Exp3-13-1	59.938	1.0.0.151	1	right	yangqianqian	436278510	2.0.10.242	2.0.10.242	09-18-2019	2019-09-18 02:32:16	10:32:16	female	2.0.10.147	17	Red_C_2.bmp	1903-11-29	0		0	0	57933	0		0	0	16	1	17	High	Prac	1	List1	A_T.wav	AV_T	1	1	0	1	57783	150	1	394	58177
Exp3	13	Exp3-13-1	59.938	1.0.0.151	1	right	yangqianqian	436278510	2.0.10.242	2.0.10.242	09-18-2019	2019-09-18 02:32:16	10:32:16	female	2.0.10.147	18	Catch.bmp	1904-02-23	0		0	0	60519	0		0	0	10	1	18	High	Prac	1	List1	A_T.wav	A_T	1	1	0	1	60369	150	1	536	60905
Exp3	13	Exp3-13-1	59.938	1.0.0.151	1	right	yangqianqian	436278510	2.0.10.242	2.0.10.242	09-18-2019	2019-09-18 02:32:16	10:32:16	female	2.0.10.147	19	Catch.bmp	1904-03-19	0		0	0	63189	0		0	0	10	1	19	High	Prac	1	List1	A_T.wav	A_T	1	1	0	1	63039	150	1	651	63690
Exp3	13	Exp3-13-1	59.938	1.0.0.151	1	right	yangqianqian	436278510	2.0.10.242	2.0.10.242	09-18-2019	2019-09-18 02:32:16	10:32:16	female	2.0.10.147	20	Catch.bmp	1903-07-09	0		0	1	65892	0		0	0	9	1	20	High	Prac		List1	A_S.wav	A_S	0		1	1	65741	151		0	0
Exp3	13	Exp3-13-1	59.938	1.0.0.151	1	right	yangqianqian	436278510	2.0.10.242	2.0.10.242	09-18-2019	2019-09-18 02:32:16	10:32:16	female	2.0.10.147	21	Catch.bmp	1903-02-27	0		0	1	71281	0		0	0	NULL	NULL	NULL	High	run1		List2	A_S.wav	A_S	0		1	1	71130	151		0	0
Exp3	13	Exp3-13-1	59.938	1.0.0.151	1	right	yangqianqian	436278510	2.0.10.242	2.0.10.242	09-18-2019	2019-09-18 02:32:16	10:32:16	female	2.0.10.147	22	Catch.bmp	1903-12-06	0		0	0	73633	0		0	0	NULL	NULL	NULL	High	run1	1	List2	A_T.wav	A_T	1	1	0	1	73483	150	1	1222	74705
Exp3	13	Exp3-13-1	59.938	1.0.0.151	1	right	yangqianqian	436278510	2.0.10.242	2.0.10.242	09-18-2019	2019-09-18 02:32:16	10:32:16	female	2.0.10.147	23	Blue_S_2.bmp	1902-12-11	0		0	0	76219	0		0	0	NULL	NULL	NULL	High	run1	1	List2	Catch.wav	V_T	1	1	1	1	76069	150	1	516	76585
Exp3	13	Exp3-13-1	59.938	1.0.0.151	1	right	yangqianqian	436278510	2.0.10.242	2.0.10.242	09-18-2019	2019-09-18 02:32:16	10:32:16	female	2.0.10.147	24	Red_C_2.bmp	1902-08-10	0		0	0	78455	0		0	0	NULL	NULL	NULL	High	run1	1	List2	A_T.wav	AV_T	1	1	1	1	78305	150	1	433	78738
Exp3	13	Exp3-13-1	59.938	1.0.0.151	1	right	yangqianqian	436278510	2.0.10.242	2.0.10.242	09-18-2019	2019-09-18 02:32:16	10:32:16	female	2.0.10.147	25	Blue_S_2.bmp	1903-08-07	0		0	0	80557	0		0	0	NULL	NULL	NULL	High	run1	1	List2	A_T.wav	AV_T	1	1	0	1	80407	150	1	562	80969
Exp3	13	Exp3-13-1	59.938	1.0.0.151	1	right	yangqianqian	436278510	2.0.10.242	2.0.10.242	09-18-2019	2019-09-18 02:32:16	10:32:16	female	2.0.10.147	26	Red_C_2.bmp	1904-03-01	0		0	0	83026	0		0	0	NULL	NULL	NULL	High	run1	1	List2	Catch.wav	V_T	1	1	1	1	82876	150	1	413	83289
Exp3	13	Exp3-13-1	59.938	1.0.0.151	1	right	yangqianqian	436278510	2.0.10.242	2.0.10.242	09-18-2019	2019-09-18 02:32:16	10:32:16	female	2.0.10.147	27	Blue_S_2.bmp	1904-03-28	0		0	0	85696	0		0	0	NULL	NULL	NULL	High	run1	1	List2	A_T.wav	AV_T	1	1	0	1	85546	150	1	791	86337
Exp3	13	Exp3-13-1	59.938	1.0.0.151	1	right	yangqianqian	436278510	2.0.10.242	2.0.10.242	09-18-2019	2019-09-18 02:32:16	10:32:16	female	2.0.10.147	28	Red_C_2.bmp	1903-01-17	0		0	1	88399	0		0	0	NULL	NULL	NULL	High	run1	1	List2	Catch.wav	V_T	1	1	1	1	88248	151	1	802	89050
Exp3	13	Exp3-13-1	59.938	1.0.0.151	1	right	yangqianqian	436278510	2.0.10.242	2.0.10.242	09-18-2019	2019-09-18 02:32:16	10:32:16	female	2.0.10.147	29	Red_C_2.bmp	1903-12-11	0		0	1	90668	0		0	0	NULL	NULL	NULL	High	run1	1	List2	A_T.wav	AV_T	1	1	2	1	90517	151	1	405	90922
Exp3	13	Exp3-13-1	59.938	1.0.0.151	1	right	yangqianqian	436278510	2.0.10.242	2.0.10.242	09-18-2019	2019-09-18 02:32:16	10:32:16	female	2.0.10.147	30	Catch.bmp	1902-05-21	0		0	0	93270	0		0	0	NULL	NULL	NULL	High	run1	1	List2	A_T.wav	A_T	1	1	0	1	93120	150	1	705	93825
Exp3	13	Exp3-13-1	59.938	1.0.0.151	1	right	yangqianqian	436278510	2.0.10.242	2.0.10.242	09-18-2019	2019-09-18 02:32:16	10:32:16	female	2.0.10.147	31	Blue_S.bmp	1904-01-16	0		0	0	95289	0		0	0	NULL	NULL	NULL	High	run1		List2	A_S.wav	AV_S	0		0	1	95139	150		0	0
Exp3	13	Exp3-13-1	59.938	1.0.0.151	1	right	yangqianqian	436278510	2.0.10.242	2.0.10.242	09-18-2019	2019-09-18 02:32:16	10:32:16	female	2.0.10.147	32	Blue_S_2.bmp	1903-09-02	0		0	0	97992	0		0	0	NULL	NULL	NULL	High	run1	1	List2	Catch.wav	V_T	1	1	1	1	97842	150	1	799	98641
Exp3	13	Exp3-13-1	59.938	1.0.0.151	1	right	yangqianqian	436278510	2.0.10.242	2.0.10.242	09-18-2019	2019-09-18 02:32:16	10:32:16	female	2.0.10.147	33	Red_S.bmp	1904-05-15	0		0	1	100495	0		0	0	NULL	NULL	NULL	High	run1		List2	Catch.wav	V_S	0		1	1	100344	151		0	0
Exp3	13	Exp3-13-1	59.938	1.0.0.151	1	right	yangqianqian	436278510	2.0.10.242	2.0.10.242	09-18-2019	2019-09-18 02:32:16	10:32:16	female	2.0.10.147	34	Red_C_2.bmp	1903-07-03	0		0	0	103314	0		0	0	NULL	NULL	NULL	High	run1	1	List2	Catch.wav	V_T	1	1	0	1	103164	150	1	420	103584
Exp3	13	Exp3-13-1	59.938	1.0.0.151	1	right	yangqianqian	436278510	2.0.10.242	2.0.10.242	09-18-2019	2019-09-18 02:32:16	10:32:16	female	2.0.10.147	35	Red_C.bmp	1902-07-23	0		0	0	105750	0		0	0	NULL	NULL	NULL	High	run1		List2	A_S.wav	AV_S	0		1	1	105600	150		0	0
Exp3	13	Exp3-13-1	59.938	1.0.0.151	1	right	yangqianqian	436278510	2.0.10.242	2.0.10.242	09-18-2019	2019-09-18 02:32:16	10:32:16	female	2.0.10.147	36	Catch.bmp	1902-11-07	0		0	0	107902	0		0	0	NULL	NULL	NULL	High	run1		List2	A_S.wav	A_S	0		0	1	107752	150		0	0
Exp3	13	Exp3-13-1	59.938	1.0.0.151	1	right	yangqianqian	436278510	2.0.10.242	2.0.10.242	09-18-2019	2019-09-18 02:32:16	10:32:16	female	2.0.10.147	37	Catch.bmp	1903-01-08	0		0	0	110155	0		0	0	NULL	NULL	NULL	High	run1		List2	A_S.wav	A_S	0		0	1	110005	150		0	0
Exp3	13	Exp3-13-1	59.938	1.0.0.151	1	right	yangqianqian	436278510	2.0.10.242	2.0.10.242	09-18-2019	2019-09-18 02:32:16	10:32:16	female	2.0.10.147	38	Red_C.bmp	1903-12-12	0		0	0	112474	0		0	0	NULL	NULL	NULL	High	run1		List2	Catch.wav	V_S	0		0	1	112324	150		0	0
Exp3	13	Exp3-13-1	59.938	1.0.0.151	1	right	yangqianqian	436278510	2.0.10.242	2.0.10.242	09-18-2019	2019-09-18 02:32:16	10:32:16	female	2.0.10.147	39	Blue_S_2.bmp	1903-10-05	0		0	0	115143	0		0	0	NULL	NULL	NULL	High	run1	1	List2	A_T.wav	AV_T	1	1	1	1	114993	150	1	607	115600
Exp3	13	Exp3-13-1	59.938	1.0.0.151	1	right	yangqianqian	436278510	2.0.10.242	2.0.10.242	09-18-2019	2019-09-18 02:32:16	10:32:16	female	2.0.10.147	40	Catch.bmp	1903-02-11	0		0	0	117679	0		0	0	NULL	NULL	NULL	High	run1	1	List2	A_T.wav	A_T	1	1	0	1	117529	150	1	592	118121
Exp3	13	Exp3-13-1	59.938	1.0.0.151	1	right	yangqianqian	436278510	2.0.10.242	2.0.10.242	09-18-2019	2019-09-18 02:32:16	10:32:16	female	2.0.10.147	41	Red_C_2.bmp	1902-08-06	0		0	0	119965	0		0	0	NULL	NULL	NULL	High	run1	1	List2	A_T.wav	AV_T	1	1	0	1	119815	150	1	561	120376
Exp3	13	Exp3-13-1	59.938	1.0.0.151	1	right	yangqianqian	436278510	2.0.10.242	2.0.10.242	09-18-2019	2019-09-18 02:32:16	10:32:16	female	2.0.10.147	42	Catch.bmp	1902-05-28	0		0	0	122067	0		0	0	NULL	NULL	NULL	High	run1	1	List2	A_T.wav	A_T	1	1	0	1	121917	150	1	763	122680
Exp3	13	Exp3-13-1	59.938	1.0.0.151	1	right	yangqianqian	436278510	2.0.10.242	2.0.10.242	09-18-2019	2019-09-18 02:32:16	10:32:16	female	2.0.10.147	43	Red_C_2.bmp	1903-02-06	0		0	0	124103	0		0	0	NULL	NULL	NULL	High	run1	1	List2	Catch.wav	V_T	1	1	0	1	123953	150	1	447	124400
Exp3	13	Exp3-13-1	59.938	1.0.0.151	1	right	yangqianqian	436278510	2.0.10.242	2.0.10.242	09-18-2019	2019-09-18 02:32:16	10:32:16	female	2.0.10.147	44	Catch.bmp	1903-12-03	0		0	1	126389	0		0	0	NULL	NULL	NULL	High	run1	1	List2	A_T.wav	A_T	1	1	1	1	126238	151	1	682	126920
Exp3	13	Exp3-13-1	59.938	1.0.0.151	1	right	yangqianqian	436278510	2.0.10.242	2.0.10.242	09-18-2019	2019-09-18 02:32:16	10:32:16	female	2.0.10.147	45	Catch.bmp	1903-11-21	0		0	1	128975	0		0	0	NULL	NULL	NULL	High	run1	1	List2	A_T.wav	A_T	1	1	1	1	128824	151	1	624	129448
Exp3	13	Exp3-13-1	59.938	1.0.0.151	1	right	yangqianqian	436278510	2.0.10.242	2.0.10.242	09-18-2019	2019-09-18 02:32:16	10:32:16	female	2.0.10.147	46	Catch.bmp	1903-07-21	0		0	0	131544	0		0	0	NULL	NULL	NULL	High	run1	1	List2	A_T.wav	A_T	1	1	0	1	131394	150	1	598	131992
Exp3	13	Exp3-13-1	59.938	1.0.0.151	1	right	yangqianqian	436278510	2.0.10.242	2.0.10.242	09-18-2019	2019-09-18 02:32:16	10:32:16	female	2.0.10.147	47	Catch.bmp	1903-03-28	0		0	1	133997	0		0	0	NULL	NULL	NULL	High	run1	1	List2	A_T.wav	A_T	1	1	0	1	133846	151	1	618	134464
Exp3	13	Exp3-13-1	59.938	1.0.0.151	1	right	yangqianqian	436278510	2.0.10.242	2.0.10.242	09-18-2019	2019-09-18 02:32:16	10:32:16	female	2.0.10.147	48	Blue_S_2.bmp	1902-11-16	0		0	0	136332	0		0	0	NULL	NULL	NULL	High	run1	1	List2	Catch.wav	V_T	1	1	1	1	136182	150	1	547	136729
Exp3	13	Exp3-13-1	59.938	1.0.0.151	1	right	yangqianqian	436278510	2.0.10.242	2.0.10.242	09-18-2019	2019-09-18 02:32:16	10:32:16	female	2.0.10.147	49	Red_C_2.bmp	1902-10-31	0		0	1	138535	0		0	0	NULL	NULL	NULL	High	run1	1	List2	Catch.wav	V_T	1	1	1	1	138384	151	1	384	138768
Exp3	13	Exp3-13-1	59.938	1.0.0.151	1	right	yangqianqian	436278510	2.0.10.242	2.0.10.242	09-18-2019	2019-09-18 02:32:16	10:32:16	female	2.0.10.147	50	Blue_C.bmp	1902-04-07	0		0	0	140720	0		0	0	NULL	NULL	NULL	High	run1		List2	A_S.wav	AV_S	0		1	1	140570	150		0	0
Exp3	13	Exp3-13-1	59.938	1.0.0.151	1	right	yangqianqian	436278510	2.0.10.242	2.0.10.242	09-18-2019	2019-09-18 02:32:16	10:32:16	female	2.0.10.147	51	Red_C_2.bmp	1902-07-15	0		0	0	142756	0		0	0	NULL	NULL	NULL	High	run1	1	List2	A_T.wav	AV_T	1	1	0	1	142606	150	1	882	143488
Exp3	13	Exp3-13-1	59.938	1.0.0.151	1	right	yangqianqian	436278510	2.0.10.242	2.0.10.242	09-18-2019	2019-09-18 02:32:16	10:32:16	female	2.0.10.147	52	Catch.bmp	1903-07-07	0		0	0	144841	0		0	0	NULL	NULL	NULL	High	run1		List2	A_S.wav	A_S	0		0	1	144691	150		0	0
Exp3	13	Exp3-13-1	59.938	1.0.0.151	1	right	yangqianqian	436278510	2.0.10.242	2.0.10.242	09-18-2019	2019-09-18 02:32:16	10:32:16	female	2.0.10.147	53	Catch.bmp	1902-08-05	0		0	0	147327	0		0	0	NULL	NULL	NULL	High	run1	1	List2	A_T.wav	A_T	1	1	0	1	147177	150	1	759	147936
Exp3	13	Exp3-13-1	59.938	1.0.0.151	1	right	yangqianqian	436278510	2.0.10.242	2.0.10.242	09-18-2019	2019-09-18 02:32:16	10:32:16	female	2.0.10.147	54	Red_S.bmp	1903-08-18	0		0	0	149429	0		0	0	NULL	NULL	NULL	High	run1		List2	Catch.wav	V_S	0		1	1	149279	150		0	0
Exp3	13	Exp3-13-1	59.938	1.0.0.151	1	right	yangqianqian	436278510	2.0.10.242	2.0.10.242	09-18-2019	2019-09-18 02:32:16	10:32:16	female	2.0.10.147	55	Red_C_2.bmp	1903-12-19	0		0	0	151965	0		0	0	NULL	NULL	NULL	High	run1	1	List2	Catch.wav	V_T	1	1	0	1	151815	150	1	426	152241
Exp3	13	Exp3-13-1	59.938	1.0.0.151	1	right	yangqianqian	436278510	2.0.10.242	2.0.10.242	09-18-2019	2019-09-18 02:32:16	10:32:16	female	2.0.10.147	56	Red_S_2.bmp	1904-04-25	0		0	0	154568	0		0	0	NULL	NULL	NULL	High	run1		List2	Catch.wav	V_S	0		0	1	154418	150		0	0
Exp3	13	Exp3-13-1	59.938	1.0.0.151	1	right	yangqianqian	436278510	2.0.10.242	2.0.10.242	09-18-2019	2019-09-18 02:32:16	10:32:16	female	2.0.10.147	57	Catch.bmp	1902-09-20	0		0	0	157371	0		0	0	NULL	NULL	NULL	High	run1		List2	A_S.wav	A_S	0		1	1	157221	150		0	0
Exp3	13	Exp3-13-1	59.938	1.0.0.151	1	right	yangqianqian	436278510	2.0.10.242	2.0.10.242	09-18-2019	2019-09-18 02:32:16	10:32:16	female	2.0.10.147	58	Blue_C.bmp	1904-05-08	0		0	0	159573	0		0	0	NULL	NULL	NULL	High	Run1		List2	Catch.wav	V_S	0		1	1	159423	150		0	0
Exp3	13	Exp3-13-1	59.938	1.0.0.151	1	right	yangqianqian	436278510	2.0.10.242	2.0.10.242	09-18-2019	2019-09-18 02:32:16	10:32:16	female	2.0.10.147	59	Blue_S_2.bmp	1902-08-21	0		0	0	162376	0		0	0	NULL	NULL	NULL	High	run1	1	List2	Catch.wav	V_T	1	1	0	1	162226	150	1	518	162744
Exp3	13	Exp3-13-1	59.938	1.0.0.151	1	right	yangqianqian	436278510	2.0.10.242	2.0.10.242	09-18-2019	2019-09-18 02:32:16	10:32:16	female	2.0.10.147	60	Red_C_2.bmp	1903-09-20	0		0	0	164495	0		0	0	NULL	NULL	NULL	High	run1	1	List2	Catch.wav	V_T	1	1	0	1	164345	150	1	488	164833
Exp3	13	Exp3-13-1	59.938	1.0.0.151	1	right	yangqianqian	436278510	2.0.10.242	2.0.10.242	09-18-2019	2019-09-18 02:32:16	10:32:16	female	2.0.10.147	61	Catch.bmp	1903-12-30	0		0	1	167015	0		0	0	NULL	NULL	NULL	High	run1	1	List2	A_T.wav	A_T	1	1	1	1	166864	151	1	1272	168136
Exp3	13	Exp3-13-1	59.938	1.0.0.151	1	right	yangqianqian	436278510	2.0.10.242	2.0.10.242	09-18-2019	2019-09-18 02:32:16	10:32:16	female	2.0.10.147	62	Catch.bmp	1903-02-09	0		0	0	169634	0		0	0	NULL	NULL	NULL	High	run1	1	List2	A_T.wav	A_T	1	1	0	1	169484	150	1	556	170040
Exp3	13	Exp3-13-1	59.938	1.0.0.151	1	right	yangqianqian	436278510	2.0.10.242	2.0.10.242	09-18-2019	2019-09-18 02:32:16	10:32:16	female	2.0.10.147	63	Red_C_2.bmp	1904-05-11	0		0	0	171920	0		0	0	NULL	NULL	NULL	High	run1	1	List2	Catch.wav	V_T	1	1	0	2	171770	150	1	710	172480
Exp3	13	Exp3-13-1	59.938	1.0.0.151	1	right	yangqianqian	436278510	2.0.10.242	2.0.10.242	09-18-2019	2019-09-18 02:32:16	10:32:16	female	2.0.10.147	64	Red_C_2.bmp	1904-02-06	0		0	1	174673	0		0	0	NULL	NULL	NULL	High	run1	1	List2	A_T.wav	AV_T	1	1	1	1	174522	151	1	526	175048
Exp3	13	Exp3-13-1	59.938	1.0.0.151	1	right	yangqianqian	436278510	2.0.10.242	2.0.10.242	09-18-2019	2019-09-18 02:32:16	10:32:16	female	2.0.10.147	65	Catch.bmp	1902-04-23	0		0	0	177325	0		0	0	NULL	NULL	NULL	High	run1	1	List2	A_T.wav	A_T	1	1	0	1	177175	150	1	897	178072
Exp3	13	Exp3-13-1	59.938	1.0.0.151	1	right	yangqianqian	436278510	2.0.10.242	2.0.10.242	09-18-2019	2019-09-18 02:32:16	10:32:16	female	2.0.10.147	66	Blue_C_2.bmp	1903-04-09	0		0	1	179328	0		0	0	NULL	NULL	NULL	High	run1		List2	Catch.wav	V_S	0		1	1	179177	151	1	566	179743
Exp3	13	Exp3-13-1	59.938	1.0.0.151	1	right	yangqianqian	436278510	2.0.10.242	2.0.10.242	09-18-2019	2019-09-18 02:32:16	10:32:16	female	2.0.10.147	67	Catch.bmp	1903-06-08	0		0	0	181680	0		0	0	NULL	NULL	NULL	High	run1		List2	A_S.wav	A_S	0		1	1	181530	150		0	0
Exp3	13	Exp3-13-1	59.938	1.0.0.151	1	right	yangqianqian	436278510	2.0.10.242	2.0.10.242	09-18-2019	2019-09-18 02:32:16	10:32:16	female	2.0.10.147	68	Red_C_2.bmp	1902-08-29	0		0	0	184166	0		0	0	NULL	NULL	NULL	High	run1	1	List2	A_T.wav	AV_T	1	1	0	1	184016	150	1	479	184495
Exp3	13	Exp3-13-1	59.938	1.0.0.151	1	right	yangqianqian	436278510	2.0.10.242	2.0.10.242	09-18-2019	2019-09-18 02:32:16	10:32:16	female	2.0.10.147	69	Blue_S_2.bmp	1903-11-17	0		0	0	186285	0		0	0	NULL	NULL	NULL	High	run1	1	List2	Catch.wav	V_T	1	1	1	1	186135	150	1	600	186735
Exp3	13	Exp3-13-1	59.938	1.0.0.151	1	right	yangqianqian	436278510	2.0.10.242	2.0.10.242	09-18-2019	2019-09-18 02:32:16	10:32:16	female	2.0.10.147	70	Catch.bmp	1902-05-24	0		0	0	188854	0		0	0	NULL	NULL	NULL	High	run1	1	List2	A_T.wav	A_T	1	1	1	1	188704	150	1	648	189352
Exp3	13	Exp3-13-1	59.938	1.0.0.151	1	right	yangqianqian	436278510	2.0.10.242	2.0.10.242	09-18-2019	2019-09-18 02:32:16	10:32:16	female	2.0.10.147	71	Catch.bmp	1903-11-24	0		0	1	190890	0		0	0	NULL	NULL	NULL	High	run1	1	List2	A_T.wav	A_T	1	1	1	1	190739	151	1	636	191375
Exp3	13	Exp3-13-1	59.938	1.0.0.151	1	right	yangqianqian	436278510	2.0.10.242	2.0.10.242	09-18-2019	2019-09-18 02:32:16	10:32:16	female	2.0.10.147	72	Catch.bmp	1902-07-21	0		0	0	193476	0		0	0	NULL	NULL	NULL	High	run1	1	List2	A_T.wav	A_T	1	1	0	1	193326	150	1	529	193855
Exp3	13	Exp3-13-1	59.938	1.0.0.151	1	right	yangqianqian	436278510	2.0.10.242	2.0.10.242	09-18-2019	2019-09-18 02:32:16	10:32:16	female	2.0.10.147	73	Blue_S_2.bmp	1902-05-26	0		0	0	195561	0		0	0	NULL	NULL	NULL	High	run1	1	List2	A_T.wav	AV_T	1	1	0	1	195411	150	1	556	195967
Exp3	13	Exp3-13-1	59.938	1.0.0.151	1	right	yangqianqian	436278510	2.0.10.242	2.0.10.242	09-18-2019	2019-09-18 02:32:16	10:32:16	female	2.0.10.147	74	Catch.bmp	1903-05-11	0		0	0	197597	0		0	0	NULL	NULL	NULL	High	run1	1	List2	A_T.wav	A_T	1	1	0	2	197447	150	1	488	197935
Exp3	13	Exp3-13-1	59.938	1.0.0.151	1	right	yangqianqian	436278510	2.0.10.242	2.0.10.242	09-18-2019	2019-09-18 02:32:16	10:32:16	female	2.0.10.147	75	Catch.bmp	1902-04-01	0		0	1	199983	0		0	0	NULL	NULL	NULL	High	run1		List2	A_S.wav	A_S	0		1	1	199832	151		0	0
Exp3	13	Exp3-13-1	59.938	1.0.0.151	1	right	yangqianqian	436278510	2.0.10.242	2.0.10.242	09-18-2019	2019-09-18 02:32:16	10:32:16	female	2.0.10.147	76	Red_C_2.bmp	1904-04-10	0		0	0	202018	0		0	0	NULL	NULL	NULL	High	run1	1	List2	A_T.wav	AV_T	1	1	0	1	201868	150	1	435	202303
Exp3	13	Exp3-13-1	59.938	1.0.0.151	1	right	yangqianqian	436278510	2.0.10.242	2.0.10.242	09-18-2019	2019-09-18 02:32:16	10:32:16	female	2.0.10.147	77	Catch.bmp	1904-01-28	0		0	1	204738	0		0	0	NULL	NULL	NULL	High	run1	1	List2	A_T.wav	A_T	1	1	1	1	204587	151	1	564	205151
Exp3	13	Exp3-13-1	59.938	1.0.0.151	1	right	yangqianqian	436278510	2.0.10.242	2.0.10.242	09-18-2019	2019-09-18 02:32:16	10:32:16	female	2.0.10.147	78	Catch.bmp	1902-11-24	0		0	1	207374	0		0	0	NULL	NULL	NULL	High	run1	1	List2	A_T.wav	A_T	1	1	1	1	207223	151	1	472	207695
Exp3	13	Exp3-13-1	59.938	1.0.0.151	1	right	yangqianqian	436278510	2.0.10.242	2.0.10.242	09-18-2019	2019-09-18 02:32:16	10:32:16	female	2.0.10.147	79	Catch.bmp	1902-05-14	0		0	1	209593	0		0	0	NULL	NULL	NULL	High	run1	1	List2	A_T.wav	A_T	1	1	1	1	209442	151	1	309	209751
Exp3	13	Exp3-13-1	59.938	1.0.0.151	1	right	yangqianqian	436278510	2.0.10.242	2.0.10.242	09-18-2019	2019-09-18 02:32:16	10:32:16	female	2.0.10.147	80	Catch.bmp	1904-02-01	0		0	0	211611	0		0	0	NULL	NULL	NULL	High	run1	1	List2	A_T.wav	A_T	1	1	0	1	211461	150	1	299	211760
Exp3	13	Exp3-13-1	59.938	1.0.0.151	1	right	yangqianqian	436278510	2.0.10.242	2.0.10.242	09-18-2019	2019-09-18 02:32:16	10:32:16	female	2.0.10.147	81	Blue_S_2.bmp	1903-08-08	0		0	0	214264	0		0	0	NULL	NULL	NULL	High	run1	1	List2	A_T.wav	AV_T	1	1	0	1	214114	150	1	350	214464
Exp3	13	Exp3-13-1	59.938	1.0.0.151	1	right	yangqianqian	436278510	2.0.10.242	2.0.10.242	09-18-2019	2019-09-18 02:32:16	10:32:16	female	2.0.10.147	82	Catch.bmp	1904-02-02	0		1	0	216733	0		0	0	NULL	NULL	NULL	High	run1		List2	A_S.wav	A_S	0		0	1	216583	150		0	0
Exp3	13	Exp3-13-1	59.938	1.0.0.151	1	right	yangqianqian	436278510	2.0.10.242	2.0.10.242	09-18-2019	2019-09-18 02:32:16	10:32:16	female	2.0.10.147	83	Catch.bmp	1902-05-19	0		0	0	219436	0		0	0	NULL	NULL	NULL	High	run1	1	List2	A_T.wav	A_T	1	1	0	1	219286	150	1	618	219904
Exp3	13	Exp3-13-1	59.938	1.0.0.151	1	right	yangqianqian	436278510	2.0.10.242	2.0.10.242	09-18-2019	2019-09-18 02:32:16	10:32:16	female	2.0.10.147	84	Red_C.bmp	1904-04-03	0		0	0	221455	0		0	0	NULL	NULL	NULL	High	run1		List2	Catch.wav	V_S	0		1	1	221305	150		0	0
Exp3	13	Exp3-13-1	59.938	1.0.0.151	1	right	yangqianqian	436278510	2.0.10.242	2.0.10.242	09-18-2019	2019-09-18 02:32:16	10:32:16	female	2.0.10.147	85	Red_C_2.bmp	1902-04-30	0		0	0	224225	0		0	0	NULL	NULL	NULL	High	run1	1	List2	Catch.wav	V_T	1	1	0	2	224075	150	1	516	224591
Exp3	13	Exp3-13-1	59.938	1.0.0.151	1	right	yangqianqian	436278510	2.0.10.242	2.0.10.242	09-18-2019	2019-09-18 02:32:16	10:32:16	female	2.0.10.147	86	Blue_S.bmp	1902-05-24	0		0	0	226227	0		0	0	NULL	NULL	NULL	High	run1		List2	A_S.wav	AV_S	0		1	1	226077	150		0	0
Exp3	13	Exp3-13-1	59.938	1.0.0.151	1	right	yangqianqian	436278510	2.0.10.242	2.0.10.242	09-18-2019	2019-09-18 02:32:16	10:32:16	female	2.0.10.147	87	Red_C.bmp	1902-09-26	0		0	0	228312	0		0	0	NULL	NULL	NULL	High	run1		List2	A_S.wav	AV_S	0		0	1	228162	150		0	0
Exp3	13	Exp3-13-1	59.938	1.0.0.151	1	right	yangqianqian	436278510	2.0.10.242	2.0.10.242	09-18-2019	2019-09-18 02:32:16	10:32:16	female	2.0.10.147	88	Blue_C.bmp	1902-04-16	0		0	1	230515	0		0	0	NULL	NULL	NULL	High	run1		List2	A_S.wav	AV_S	0		1	1	230364	151		0	0
Exp3	13	Exp3-13-1	59.938	1.0.0.151	1	right	yangqianqian	436278510	2.0.10.242	2.0.10.242	09-18-2019	2019-09-18 02:32:16	10:32:16	female	2.0.10.147	89	Catch.bmp	1903-06-24	0		0	0	232567	0		0	0	NULL	NULL	NULL	High	run1	1	List2	A_T.wav	A_T	1	1	0	1	232417	150	1	702	233119
Exp3	13	Exp3-13-1	59.938	1.0.0.151	1	right	yangqianqian	436278510	2.0.10.242	2.0.10.242	09-18-2019	2019-09-18 02:32:16	10:32:16	female	2.0.10.147	90	Red_C_2.bmp	1902-05-14	0		0	0	234986	0		0	0	NULL	NULL	NULL	High	run1	1	List2	A_T.wav	AV_T	1	1	0	1	234836	150	1	475	235311
Exp3	13	Exp3-13-1	59.938	1.0.0.151	1	right	yangqianqian	436278510	2.0.10.242	2.0.10.242	09-18-2019	2019-09-18 02:32:16	10:32:16	female	2.0.10.147	91	Blue_S_2.bmp	1903-03-01	0		0	0	237005	0		0	0	NULL	NULL	NULL	High	run1	1	List2	Catch.wav	V_T	1	1	0	1	236855	150	1	369	237224
Exp3	13	Exp3-13-1	59.938	1.0.0.151	1	right	yangqianqian	436278510	2.0.10.242	2.0.10.242	09-18-2019	2019-09-18 02:32:16	10:32:16	female	2.0.10.147	92	Blue_C.bmp	1902-09-13	0		0	0	239324	0		0	0	NULL	NULL	NULL	High	run1		List2	A_S.wav	AV_S	0		0	1	239174	150		0	0
Exp3	13	Exp3-13-1	59.938	1.0.0.151	1	right	yangqianqian	436278510	2.0.10.242	2.0.10.242	09-18-2019	2019-09-18 02:32:16	10:32:16	female	2.0.10.147	93	Blue_S_2.bmp	1902-06-05	0		0	1	241510	0		0	0	NULL	NULL	NULL	High	run1	1	List2	Catch.wav	V_T	1	1	1	1	241359	151	1	448	241807
Exp3	13	Exp3-13-1	59.938	1.0.0.151	1	right	yangqianqian	436278510	2.0.10.242	2.0.10.242	09-18-2019	2019-09-18 02:32:16	10:32:16	female	2.0.10.147	94	Catch.bmp	1902-08-05	0		0	0	243545	0		0	0	NULL	NULL	NULL	High	run1	1	List2	A_T.wav	A_T	1	1	1	1	243395	150	1	620	244015
Exp3	13	Exp3-13-1	59.938	1.0.0.151	1	right	yangqianqian	436278510	2.0.10.242	2.0.10.242	09-18-2019	2019-09-18 02:32:16	10:32:16	female	2.0.10.147	95	Blue_S_2.bmp	1902-09-06	0		0	0	245647	0		0	0	NULL	NULL	NULL	High	run1	1	List2	A_T.wav	AV_T	1	1	0	1	245497	150	1	518	246015
Exp3	13	Exp3-13-1	59.938	1.0.0.151	1	right	yangqianqian	436278510	2.0.10.242	2.0.10.242	09-18-2019	2019-09-18 02:32:16	10:32:16	female	2.0.10.147	96	Blue_S_2.bmp	1903-08-12	0		0	0	247783	0		0	0	NULL	NULL	NULL	High	run1	1	List2	A_T.wav	AV_T	1	1	0	1	247633	150	1	486	248119
Exp3	13	Exp3-13-1	59.938	1.0.0.151	1	right	yangqianqian	436278510	2.0.10.242	2.0.10.242	09-18-2019	2019-09-18 02:32:16	10:32:16	female	2.0.10.147	97	Red_S_2.bmp	1903-01-12	0		0	0	250252	0		0	0	NULL	NULL	NULL	High	run1		List2	A_S.wav	AV_S	0		0	1	250102	150	1	577	250679
Exp3	13	Exp3-13-1	59.938	1.0.0.151	1	right	yangqianqian	436278510	2.0.10.242	2.0.10.242	09-18-2019	2019-09-18 02:32:16	10:32:16	female	2.0.10.147	98	Catch.bmp	1903-01-21	0		0	0	252521	0		0	0	NULL	NULL	NULL	High	run1		List2	A_S.wav	A_S	0		0	1	252371	150		0	0
Exp3	13	Exp3-13-1	59.938	1.0.0.151	1	right	yangqianqian	436278510	2.0.10.242	2.0.10.242	09-18-2019	2019-09-18 02:32:16	10:32:16	female	2.0.10.147	99	Catch.bmp	1902-03-31	0		0	0	254857	0		0	0	NULL	NULL	NULL	High	run1	1	List2	A_T.wav	A_T	1	1	0	1	254707	150	1	676	255383
Exp3	13	Exp3-13-1	59.938	1.0.0.151	1	right	yangqianqian	436278510	2.0.10.242	2.0.10.242	09-18-2019	2019-09-18 02:32:16	10:32:16	female	2.0.10.147	100	Blue_S_2.bmp	1904-04-15	0		0	1	256826	0		0	0	NULL	NULL	NULL	High	run1	1	List2	Catch.wav	V_T	1	1	1	1	256675	151	1	676	257351
Exp3	13	Exp3-13-1	59.938	1.0.0.151	1	right	yangqianqian	436278510	2.0.10.242	2.0.10.242	09-18-2019	2019-09-18 02:32:16	10:32:16	female	2.0.10.147	101	Red_C_2.bmp	1904-04-18	0		0	0	259545	0		0	0	NULL	NULL	NULL	High	run1	1	List2	Catch.wav	V_T	1	1	0	1	259395	150	1	459	259854
Exp3	13	Exp3-13-1	59.938	1.0.0.151	1	right	yangqianqian	436278510	2.0.10.242	2.0.10.242	09-18-2019	2019-09-18 02:32:16	10:32:16	female	2.0.10.147	102	Blue_S_2.bmp	1903-04-18	0		0	1	262265	0		0	0	NULL	NULL	NULL	High	run1	1	List2	A_T.wav	AV_T	1	1	1	1	262114	151	1	525	262639
Exp3	13	Exp3-13-1	59.938	1.0.0.151	1	right	yangqianqian	436278510	2.0.10.242	2.0.10.242	09-18-2019	2019-09-18 02:32:16	10:32:16	female	2.0.10.147	103	Blue_S_2.bmp	1903-11-12	0		0	0	264617	0		0	0	NULL	NULL	NULL	High	run1	1	List2	Catch.wav	V_T	1	1	0	1	264467	150	1	1052	265519
Exp3	13	Exp3-13-1	59.938	1.0.0.151	1	right	yangqianqian	436278510	2.0.10.242	2.0.10.242	09-18-2019	2019-09-18 02:32:16	10:32:16	female	2.0.10.147	104	Blue_S_2.bmp	1903-03-13	0		0	1	267187	0		0	0	NULL	NULL	NULL	High	run1	1	List2	Catch.wav	V_T	1	1	1	1	267036	151	1	490	267526
Exp3	13	Exp3-13-1	59.938	1.0.0.151	1	right	yangqianqian	436278510	2.0.10.242	2.0.10.242	09-18-2019	2019-09-18 02:32:16	10:32:16	female	2.0.10.147	105	Catch.bmp	1904-01-27	0		0	1	269506	0		0	0	NULL	NULL	NULL	High	run1	1	List2	A_T.wav	A_T	1	1	1	1	269355	151	1	507	269862
Exp3	13	Exp3-13-1	59.938	1.0.0.151	1	right	yangqianqian	436278510	2.0.10.242	2.0.10.242	09-18-2019	2019-09-18 02:32:16	10:32:16	female	2.0.10.147	106	Red_C_2.bmp	1904-02-26	0		0	0	272142	0		0	0	NULL	NULL	NULL	High	run1	1	List2	A_T.wav	AV_T	1	1	0	2	271992	150	1	486	272478
Exp3	13	Exp3-13-1	59.938	1.0.0.151	1	right	yangqianqian	436278510	2.0.10.242	2.0.10.242	09-18-2019	2019-09-18 02:32:16	10:32:16	female	2.0.10.147	107	Blue_S_2.bmp	1903-07-21	0		0	0	274811	0		0	0	NULL	NULL	NULL	High	run1	1	List2	Catch.wav	V_T	1	1	1	1	274661	150	1	521	275182
Exp3	13	Exp3-13-1	59.938	1.0.0.151	1	right	yangqianqian	436278510	2.0.10.242	2.0.10.242	09-18-2019	2019-09-18 02:32:16	10:32:16	female	2.0.10.147	108	Catch.bmp	1902-11-29	0		0	0	277264	0		0	0	NULL	NULL	NULL	High	run1	1	List2	A_T.wav	A_T	1	1	0	1	277114	150	1	580	277694
Exp3	13	Exp3-13-1	59.938	1.0.0.151	1	right	yangqianqian	436278510	2.0.10.242	2.0.10.242	09-18-2019	2019-09-18 02:32:16	10:32:16	female	2.0.10.147	109	Red_S.bmp	1904-03-31	0		0	0	279483	0		0	0	NULL	NULL	NULL	High	run1		List2	A_S.wav	AV_S	0		0	1	279333	150		0	0
Exp3	13	Exp3-13-1	59.938	1.0.0.151	1	right	yangqianqian	436278510	2.0.10.242	2.0.10.242	09-18-2019	2019-09-18 02:32:16	10:32:16	female	2.0.10.147	110	Red_C_2.bmp	1904-03-24	0		0	1	282236	0		0	0	NULL	NULL	NULL	High	run1	1	List2	A_T.wav	AV_T	1	1	1	1	282085	151	1	523	282608
Exp3	13	Exp3-13-1	59.938	1.0.0.151	1	right	yangqianqian	436278510	2.0.10.242	2.0.10.242	09-18-2019	2019-09-18 02:32:16	10:32:16	female	2.0.10.147	111	Blue_S.bmp	1903-07-30	0		1	0	284938	0		0	0	NULL	NULL	NULL	High	run1		List2	Catch.wav	V_S	0		1	1	284788	150		0	0
Exp3	13	Exp3-13-1	59.938	1.0.0.151	1	right	yangqianqian	436278510	2.0.10.242	2.0.10.242	09-18-2019	2019-09-18 02:32:16	10:32:16	female	2.0.10.147	112	Red_C_2.bmp	1904-01-31	0		0	0	287458	0		0	0	NULL	NULL	NULL	High	run1	1	List2	Catch.wav	V_T	1	1	0	1	287308	150	1	450	287758
Exp3	13	Exp3-13-1	59.938	1.0.0.151	1	right	yangqianqian	436278510	2.0.10.242	2.0.10.242	09-18-2019	2019-09-18 02:32:16	10:32:16	female	2.0.10.147	113	Blue_S_2.bmp	1903-08-04	0		0	1	290111	0		0	0	NULL	NULL	NULL	High	run1	1	List2	A_T.wav	AV_T	1	1	1	1	289960	151	1	446	290406
Exp3	13	Exp3-13-1	59.938	1.0.0.151	1	right	yangqianqian	436278510	2.0.10.242	2.0.10.242	09-18-2019	2019-09-18 02:32:16	10:32:16	female	2.0.10.147	114	Red_C_2.bmp	1903-07-14	0		0	0	292580	0		0	0	NULL	NULL	NULL	High	run1	1	List2	Catch.wav	V_T	1	1	0	1	292430	150	1	665	293095
Exp3	13	Exp3-13-1	59.938	1.0.0.151	1	right	yangqianqian	436278510	2.0.10.242	2.0.10.242	09-18-2019	2019-09-18 02:32:16	10:32:16	female	2.0.10.147	115	Blue_C.bmp	1902-03-24	0		1	0	295032	0		0	0	NULL	NULL	NULL	High	run1		List2	A_S.wav	AV_S	0		1	1	294882	150		0	0
Exp3	13	Exp3-13-1	59.938	1.0.0.151	1	right	yangqianqian	436278510	2.0.10.242	2.0.10.242	09-18-2019	2019-09-18 02:32:16	10:32:16	female	2.0.10.147	116	Red_C_2.bmp	1903-06-10	0		0	0	297068	0		0	0	NULL	NULL	NULL	High	run1	1	List2	A_T.wav	AV_T	1	1	0	1	296918	150	1	928	297846
Exp3	13	Exp3-13-1	59.938	1.0.0.151	1	right	yangqianqian	436278510	2.0.10.242	2.0.10.242	09-18-2019	2019-09-18 02:32:16	10:32:16	female	2.0.10.147	117	Catch.bmp	1904-04-18	0		0	0	299487	0		0	0	NULL	NULL	NULL	High	run1	1	List2	A_T.wav	A_T	1	1	0	1	299337	150	1	1293	300630
Exp3	13	Exp3-13-1	59.938	1.0.0.151	1	right	yangqianqian	436278510	2.0.10.242	2.0.10.242	09-18-2019	2019-09-18 02:32:16	10:32:16	female	2.0.10.147	118	Red_C_2.bmp	1903-10-30	0		0	1	302207	0		0	0	NULL	NULL	NULL	High	run1	1	List2	A_T.wav	AV_T	1	1	1	1	302056	151	1	454	302510
Exp3	13	Exp3-13-1	59.938	1.0.0.151	1	right	yangqianqian	436278510	2.0.10.242	2.0.10.242	09-18-2019	2019-09-18 02:32:16	10:32:16	female	2.0.10.147	119	Catch.bmp	1904-01-26	0		0	0	304759	0		0	0	NULL	NULL	NULL	High	run1	1	List2	A_T.wav	A_T	1	1	0	1	304609	150	1	493	305102
Exp3	13	Exp3-13-1	59.938	1.0.0.151	1	right	yangqianqian	436278510	2.0.10.242	2.0.10.242	09-18-2019	2019-09-18 02:32:16	10:32:16	female	2.0.10.147	120	Red_C_2.bmp	1904-03-09	0		0	0	307395	0		0	0	NULL	NULL	NULL	High	run1	1	List2	A_T.wav	AV_T	1	1	0	1	307245	150	1	393	307638
Exp3	13	Exp3-13-1	59.938	1.0.0.151	1	right	yangqianqian	436278510	2.0.10.242	2.0.10.242	09-18-2019	2019-09-18 02:32:16	10:32:16	female	2.0.10.147	121	Blue_S_2.bmp	1903-11-01	0		0	1	310082	0		0	0	NULL	NULL	NULL	High	run1	1	List2	A_T.wav	AV_T	1	1	1	1	309931	151	1	579	310510
Exp3	13	Exp3-13-1	59.938	1.0.0.151	1	right	yangqianqian	436278510	2.0.10.242	2.0.10.242	09-18-2019	2019-09-18 02:32:16	10:32:16	female	2.0.10.147	122	Red_C_2.bmp	1902-05-19	0		0	0	312634	0		0	0	NULL	NULL	NULL	High	run1	1	List2	Catch.wav	V_T	1	1	1	1	312484	150	1	587	313071
Exp3	13	Exp3-13-1	59.938	1.0.0.151	1	right	yangqianqian	436278510	2.0.10.242	2.0.10.242	09-18-2019	2019-09-18 02:32:16	10:32:16	female	2.0.10.147	123	Red_C_2.bmp	1902-05-27	0		0	0	314653	0		0	0	NULL	NULL	NULL	High	run1	1	List2	Catch.wav	V_T	1	1	0	1	314503	150	1	583	315086
Exp3	13	Exp3-13-1	59.938	1.0.0.151	1	right	yangqianqian	436278510	2.0.10.242	2.0.10.242	09-18-2019	2019-09-18 02:32:16	10:32:16	female	2.0.10.147	124	Red_C.bmp	1903-07-29	0		0	1	316689	0		0	0	NULL	NULL	NULL	High	run1		List2	Catch.wav	V_S	0		1	1	316538	151		0	0
Exp3	13	Exp3-13-1	59.938	1.0.0.151	1	right	yangqianqian	436278510	2.0.10.242	2.0.10.242	09-18-2019	2019-09-18 02:32:16	10:32:16	female	2.0.10.147	125	Catch.bmp	1902-05-27	0		0	0	319208	0		0	0	NULL	NULL	NULL	High	run1	1	List2	A_T.wav	A_T	1	1	0	1	319058	150	1	508	319566
Exp3	13	Exp3-13-1	59.938	1.0.0.151	1	right	yangqianqian	436278510	2.0.10.242	2.0.10.242	09-18-2019	2019-09-18 02:32:16	10:32:16	female	2.0.10.147	126	Blue_C.bmp	1903-05-03	0		0	0	321243	0		0	0	NULL	NULL	NULL	High	Run1		List2	Catch.wav	V_S	0		1	1	321093	150		0	0
Exp3	13	Exp3-13-1	59.938	1.0.0.151	1	right	yangqianqian	436278510	2.0.10.242	2.0.10.242	09-18-2019	2019-09-18 02:32:16	10:32:16	female	2.0.10.147	127	Red_S_2.bmp	1902-11-05	0		0	0	323679	0		0	0	NULL	NULL	NULL	High	run1		List2	A_S.wav	AV_S	0		1	1	323529	150		0	0
Exp3	13	Exp3-13-1	59.938	1.0.0.151	1	right	yangqianqian	436278510	2.0.10.242	2.0.10.242	09-18-2019	2019-09-18 02:32:16	10:32:16	female	2.0.10.147	128	Catch.bmp	1903-08-18	0		0	0	325948	0		0	0	NULL	NULL	NULL	High	run1	1	List2	A_T.wav	A_T	1	1	0	1	325798	150	1	680	326478
Exp3	13	Exp3-13-1	59.938	1.0.0.151	1	right	yangqianqian	436278510	2.0.10.242	2.0.10.242	09-18-2019	2019-09-18 02:32:16	10:32:16	female	2.0.10.147	129	Catch.bmp	1903-04-20	0		0	0	328434	0		0	0	NULL	NULL	NULL	High	run1	1	List2	A_T.wav	A_T	1	1	0	1	328284	150	1	762	329046
Exp3	13	Exp3-13-1	59.938	1.0.0.151	1	right	yangqianqian	436278510	2.0.10.242	2.0.10.242	09-18-2019	2019-09-18 02:32:16	10:32:16	female	2.0.10.147	130	Catch.bmp	1903-04-23	0		0	0	330787	0		0	0	NULL	NULL	NULL	High	run1		List2	A_S.wav	A_S	0		0	2	330637	150		0	0
Exp3	13	Exp3-13-1	59.938	1.0.0.151	1	right	yangqianqian	436278510	2.0.10.242	2.0.10.242	09-18-2019	2019-09-18 02:32:16	10:32:16	female	2.0.10.147	131	Red_C_2.bmp	1903-09-06	0		0	0	333206	0		0	0	NULL	NULL	NULL	High	run1	1	List2	A_T.wav	AV_T	1	1	0	1	333056	150	1	398	333454
Exp3	13	Exp3-13-1	59.938	1.0.0.151	1	right	yangqianqian	436278510	2.0.10.242	2.0.10.242	09-18-2019	2019-09-18 02:32:16	10:32:16	female	2.0.10.147	132	Red_C_2.bmp	1903-09-10	0		0	1	335709	0		0	0	NULL	NULL	NULL	High	run1	1	List2	A_T.wav	AV_T	1	1	0	1	335558	151	1	504	336062
Exp3	13	Exp3-13-1	59.938	1.0.0.151	1	right	yangqianqian	436278510	2.0.10.242	2.0.10.242	09-18-2019	2019-09-18 02:32:16	10:32:16	female	2.0.10.147	133	Blue_S_2.bmp	1904-02-24	0		0	0	338211	0		0	0	NULL	NULL	NULL	High	run1	1	List2	Catch.wav	V_T	1	1	1	1	338061	150	1	905	338966
Exp3	13	Exp3-13-1	59.938	1.0.0.151	1	right	yangqianqian	436278510	2.0.10.242	2.0.10.242	09-18-2019	2019-09-18 02:32:16	10:32:16	female	2.0.10.147	134	Blue_S.bmp	1902-03-10	0		0	1	340881	0		0	0	NULL	NULL	NULL	High	run1		List2	Catch.wav	V_S	0		1	1	340730	151		0	0
Exp3	13	Exp3-13-1	59.938	1.0.0.151	1	right	yangqianqian	436278510	2.0.10.242	2.0.10.242	09-18-2019	2019-09-18 02:32:16	10:32:16	female	2.0.10.147	135	Catch.bmp	1903-12-20	0		0	0	342899	0		0	0	NULL	NULL	NULL	High	run1	1	List2	A_T.wav	A_T	1	1	1	1	342749	150	1	641	343390
Exp3	13	Exp3-13-1	59.938	1.0.0.151	1	right	yangqianqian	436278510	2.0.10.242	2.0.10.242	09-18-2019	2019-09-18 02:32:16	10:32:16	female	2.0.10.147	136	Red_C_2.bmp	1903-08-22	0		0	0	345502	0		0	0	NULL	NULL	NULL	High	run1	1	List2	A_T.wav	AV_T	1	1	0	1	345352	150	1	773	346125
Exp3	13	Exp3-13-1	59.938	1.0.0.151	1	right	yangqianqian	436278510	2.0.10.242	2.0.10.242	09-18-2019	2019-09-18 02:32:16	10:32:16	female	2.0.10.147	137	Catch.bmp	1904-01-19	0		0	0	347988	0		0	0	NULL	NULL	NULL	High	run1	1	List2	A_T.wav	A_T	1	1	0	1	347838	150	1	879	348717
Exp3	13	Exp3-13-1	59.938	1.0.0.151	1	right	yangqianqian	436278510	2.0.10.242	2.0.10.242	09-18-2019	2019-09-18 02:32:16	10:32:16	female	2.0.10.147	138	Catch.bmp	1904-03-07	0		0	0	350624	0		0	0	NULL	NULL	NULL	High	run1	1	List2	A_T.wav	A_T	1	1	0	1	350474	150	1	555	351029
Exp3	13	Exp3-13-1	59.938	1.0.0.151	1	right	yangqianqian	436278510	2.0.10.242	2.0.10.242	09-18-2019	2019-09-18 02:32:16	10:32:16	female	2.0.10.147	139	Catch.bmp	1903-04-21	0		0	0	353310	0		0	0	NULL	NULL	NULL	High	run1	1	List2	A_T.wav	A_T	1	1	0	1	353160	150	1	565	353725
Exp3	13	Exp3-13-1	59.938	1.0.0.151	1	right	yangqianqian	436278510	2.0.10.242	2.0.10.242	09-18-2019	2019-09-18 02:32:16	10:32:16	female	2.0.10.147	140	Red_C_2.bmp	1904-03-21	0		0	1	355680	0		0	0	NULL	NULL	NULL	High	run1	1	List2	Catch.wav	V_T	1	1	1	1	355529	151	1	532	356061
Exp3	13	Exp3-13-1	59.938	1.0.0.151	1	right	yangqianqian	436278510	2.0.10.242	2.0.10.242	09-18-2019	2019-09-18 02:32:16	10:32:16	female	2.0.10.147	141	Catch.bmp	1903-03-27	0		0	0	358382	1185		0	0	NULL	NULL	NULL	High	run1	1	List2	A_T.wav	A_T	1	1	1	1	358232	150	1	597	358829
Exp3	13	Exp3-13-1	59.938	1.0.0.151	1	right	yangqianqian	436278510	2.0.10.242	2.0.10.242	09-18-2019	2019-09-18 02:32:16	10:32:16	female	2.0.10.147	142	Catch.bmp	1903-09-27	0		0	0	363371	0		0	0	NULL	NULL	NULL	High	run1		List2	A_S.wav	A_S	0		0	1	363221	150		0	0
Exp3	13	Exp3-13-1	59.938	1.0.0.151	1	right	yangqianqian	436278510	2.0.10.242	2.0.10.242	09-18-2019	2019-09-18 02:32:16	10:32:16	female	2.0.10.147	143	Catch.bmp	1902-11-24	0		0	0	365957	0		0	0	NULL	NULL	NULL	High	run1	1	List2	A_T.wav	A_T	1	1	0	1	365807	150	1	630	366437
Exp3	13	Exp3-13-1	59.938	1.0.0.151	1	right	yangqianqian	436278510	2.0.10.242	2.0.10.242	09-18-2019	2019-09-18 02:32:16	10:32:16	female	2.0.10.147	144	Blue_S_2.bmp	1903-10-11	0		0	0	368176	0		0	0	NULL	NULL	NULL	High	run1	1	List2	Catch.wav	V_T	1	1	0	1	368026	150	1	635	368661
Exp3	13	Exp3-13-1	59.938	1.0.0.151	1	right	yangqianqian	436278510	2.0.10.242	2.0.10.242	09-18-2019	2019-09-18 02:32:16	10:32:16	female	2.0.10.147	145	Catch.bmp	1903-09-27	0		0	0	370712	0		0	0	NULL	NULL	NULL	High	run1	1	List2	A_T.wav	A_T	1	1	0	1	370562	150	1	571	371133
Exp3	13	Exp3-13-1	59.938	1.0.0.151	1	right	yangqianqian	436278510	2.0.10.242	2.0.10.242	09-18-2019	2019-09-18 02:32:16	10:32:16	female	2.0.10.147	146	Blue_S_2.bmp	1904-05-14	0		0	0	373231	0		0	0	NULL	NULL	NULL	High	run1	1	List2	Catch.wav	V_T	1	1	1	1	373081	150	1	388	373469
Exp3	13	Exp3-13-1	59.938	1.0.0.151	1	right	yangqianqian	436278510	2.0.10.242	2.0.10.242	09-18-2019	2019-09-18 02:32:16	10:32:16	female	2.0.10.147	147	Red_C_2.bmp	1903-04-06	0		0	0	375984	0		0	0	NULL	NULL	NULL	High	run1	1	List2	Catch.wav	V_T	1	1	0	1	375834	150	1	420	376254
Exp3	13	Exp3-13-1	59.938	1.0.0.151	1	right	yangqianqian	436278510	2.0.10.242	2.0.10.242	09-18-2019	2019-09-18 02:32:16	10:32:16	female	2.0.10.147	148	Catch.bmp	1904-04-15	0		0	0	378337	0		0	0	NULL	NULL	NULL	High	run1	1	List2	A_T.wav	A_T	1	1	0	2	378187	150	1	570	378757
Exp3	13	Exp3-13-1	59.938	1.0.0.151	1	right	yangqianqian	436278510	2.0.10.242	2.0.10.242	09-18-2019	2019-09-18 02:32:16	10:32:16	female	2.0.10.147	149	Blue_S_2.bmp	1902-03-19	0		0	0	381056	0		0	0	NULL	NULL	NULL	High	run1	1	List2	Catch.wav	V_T	0		1	1	380906	150		0	0
Exp3	13	Exp3-13-1	59.938	1.0.0.151	1	right	yangqianqian	436278510	2.0.10.242	2.0.10.242	09-18-2019	2019-09-18 02:32:16	10:32:16	female	2.0.10.147	150	Blue_S_2.bmp	1904-03-01	0		0	0	383075	0		0	0	NULL	NULL	NULL	High	run1	1	List2	A_T.wav	AV_T	0		1	1	382925	150		0	0
Exp3	13	Exp3-13-1	59.938	1.0.0.151	1	right	yangqianqian	436278510	2.0.10.242	2.0.10.242	09-18-2019	2019-09-18 02:32:16	10:32:16	female	2.0.10.147	151	Blue_S_2.bmp	1903-09-19	0		0	1	385795	0		0	0	NULL	NULL	NULL	High	run1	1	List2	Catch.wav	V_T	1	1	1	1	385644	151	1	473	386117
Exp3	13	Exp3-13-1	59.938	1.0.0.151	1	right	yangqianqian	436278510	2.0.10.242	2.0.10.242	09-18-2019	2019-09-18 02:32:16	10:32:16	female	2.0.10.147	152	Catch.bmp	1902-08-31	0		0	0	388314	0		0	0	NULL	NULL	NULL	High	run1		List2	A_S.wav	A_S	0		1	1	388164	150		0	0
Exp3	13	Exp3-13-1	59.938	1.0.0.151	1	right	yangqianqian	436278510	2.0.10.242	2.0.10.242	09-18-2019	2019-09-18 02:32:16	10:32:16	female	2.0.10.147	153	Catch.bmp	1903-06-02	0		1	0	390499	0		0	0	NULL	NULL	NULL	High	run1	1	List2	A_T.wav	A_T	1	1	0	1	390349	150	1	552	390901
Exp3	13	Exp3-13-1	59.938	1.0.0.151	1	right	yangqianqian	436278510	2.0.10.242	2.0.10.242	09-18-2019	2019-09-18 02:32:16	10:32:16	female	2.0.10.147	154	Catch.bmp	1902-08-14	0		0	0	392902	0		0	0	NULL	NULL	NULL	High	run1	1	List2	A_T.wav	A_T	1	1	0	1	392752	150	1	445	393197
Exp3	13	Exp3-13-1	59.938	1.0.0.151	1	right	yangqianqian	436278510	2.0.10.242	2.0.10.242	09-18-2019	2019-09-18 02:32:16	10:32:16	female	2.0.10.147	155	Red_C_2.bmp	1902-10-05	0		0	0	395021	0		0	0	NULL	NULL	NULL	High	run1	1	List2	A_T.wav	AV_T	1	1	0	1	394871	150	1	382	395253
Exp3	13	Exp3-13-1	59.938	1.0.0.151	1	right	yangqianqian	436278510	2.0.10.242	2.0.10.242	09-18-2019	2019-09-18 02:32:16	10:32:16	female	2.0.10.147	156	Red_C_2.bmp	1903-04-04	0		0	0	397190	0		0	0	NULL	NULL	NULL	High	run1	1	List2	Catch.wav	V_T	1	1	0	1	397040	150	1	541	397581
Exp3	13	Exp3-13-1	59.938	1.0.0.151	1	right	yangqianqian	436278510	2.0.10.242	2.0.10.242	09-18-2019	2019-09-18 02:32:16	10:32:16	female	2.0.10.147	157	Blue_S_2.bmp	1903-11-09	0		0	0	399542	0		0	0	NULL	NULL	NULL	High	run1	1	List2	Catch.wav	V_T	1	1	0	1	399392	150	1	525	399917
Exp3	13	Exp3-13-1	59.938	1.0.0.151	1	right	yangqianqian	436278510	2.0.10.242	2.0.10.242	09-18-2019	2019-09-18 02:32:16	10:32:16	female	2.0.10.147	158	Blue_S_2.bmp	1904-02-10	0		0	0	402112	0		0	0	NULL	NULL	NULL	High	run1	1	List2	Catch.wav	V_T	1	1	0	2	401962	150	1	579	402541
Exp3	13	Exp3-13-1	59.938	1.0.0.151	1	right	yangqianqian	436278510	2.0.10.242	2.0.10.242	09-18-2019	2019-09-18 02:32:16	10:32:16	female	2.0.10.147	159	Blue_S_2.bmp	1902-08-07	0		0	0	404764	0		0	0	NULL	NULL	NULL	High	run1	1	List2	A_T.wav	AV_T	1	1	1	1	404614	150	1	391	405005
Exp3	13	Exp3-13-1	59.938	1.0.0.151	1	right	yangqianqian	436278510	2.0.10.242	2.0.10.242	09-18-2019	2019-09-18 02:32:16	10:32:16	female	2.0.10.147	160	Catch.bmp	1902-03-28	0		0	1	406867	0		0	0	NULL	NULL	NULL	High	run1	1	List2	A_T.wav	A_T	1	1	1	1	406716	151	1	585	407301
Exp3	13	Exp3-13-1	59.938	1.0.0.151	1	right	yangqianqian	436278510	2.0.10.242	2.0.10.242	09-18-2019	2019-09-18 02:32:16	10:32:16	female	2.0.10.147	161	Red_C_2.bmp	1903-03-08	0		0	0	408835	0		0	0	NULL	NULL	NULL	High	run1	1	List2	A_T.wav	AV_T	1	1	0	1	408685	150	1	448	409133
Exp3	13	Exp3-13-1	59.938	1.0.0.151	1	right	yangqianqian	436278510	2.0.10.242	2.0.10.242	09-18-2019	2019-09-18 02:32:16	10:32:16	female	2.0.10.147	162	Blue_S_2.bmp	1903-09-08	0		0	1	411155	0		0	0	NULL	NULL	NULL	High	run1	1	List2	Catch.wav	V_T	1	1	1	1	411004	151	1	801	411805
Exp3	13	Exp3-13-1	59.938	1.0.0.151	1	right	yangqianqian	436278510	2.0.10.242	2.0.10.242	09-18-2019	2019-09-18 02:32:16	10:32:16	female	2.0.10.147	163	Red_S.bmp	1903-04-21	0		0	0	413657	0		0	0	NULL	NULL	NULL	High	run1		List2	A_S.wav	AV_S	0		1	1	413507	150		0	0
Exp3	13	Exp3-13-1	59.938	1.0.0.151	1	right	yangqianqian	436278510	2.0.10.242	2.0.10.242	09-18-2019	2019-09-18 02:32:16	10:32:16	female	2.0.10.147	164	Blue_S_2.bmp	1903-12-27	0		0	0	416093	0		0	0	NULL	NULL	NULL	High	run1	1	List2	A_T.wav	AV_T	1	1	0	1	415943	150	1	1262	417205
Exp3	13	Exp3-13-1	59.938	1.0.0.151	1	right	yangqianqian	436278510	2.0.10.242	2.0.10.242	09-18-2019	2019-09-18 02:32:16	10:32:16	female	2.0.10.147	165	Catch.bmp	1902-07-05	0		0	0	418712	0		0	0	NULL	NULL	NULL	High	run1	1	List2	A_T.wav	A_T	0		0	1	418562	150		0	0
Exp3	13	Exp3-13-1	59.938	1.0.0.151	1	right	yangqianqian	436278510	2.0.10.242	2.0.10.242	09-18-2019	2019-09-18 02:32:16	10:32:16	female	2.0.10.147	166	Blue_S_2.bmp	1904-04-13	0		0	0	420831	0		0	0	NULL	NULL	NULL	High	run1	1	List2	A_T.wav	AV_T	1	1	0	1	420681	150	1	388	421069
Exp3	13	Exp3-13-1	59.938	1.0.0.151	1	right	yangqianqian	436278510	2.0.10.242	2.0.10.242	09-18-2019	2019-09-18 02:32:16	10:32:16	female	2.0.10.147	167	Red_C_2.bmp	1902-10-09	0		0	0	423551	0		0	0	NULL	NULL	NULL	High	run1	1	List2	Catch.wav	V_T	1	1	0	1	423401	150	1	451	423852
Exp3	13	Exp3-13-1	59.938	1.0.0.151	1	right	yangqianqian	436278510	2.0.10.242	2.0.10.242	09-18-2019	2019-09-18 02:32:16	10:32:16	female	2.0.10.147	168	Red_C.bmp	1904-01-15	0		0	0	425720	0		0	0	NULL	NULL	NULL	High	run1		List2	Catch.wav	V_S	0		0	1	425570	150		0	0
Exp3	13	Exp3-13-1	59.938	1.0.0.151	1	right	yangqianqian	436278510	2.0.10.242	2.0.10.242	09-18-2019	2019-09-18 02:32:16	10:32:16	female	2.0.10.147	169	Red_S_2.bmp	1903-10-26	0		0	0	428406	0		0	0	NULL	NULL	NULL	High	run1		List2	Catch.wav	V_S	0		0	1	428256	150	1	548	428804
Exp3	13	Exp3-13-1	59.938	1.0.0.151	1	right	yangqianqian	436278510	2.0.10.242	2.0.10.242	09-18-2019	2019-09-18 02:32:16	10:32:16	female	2.0.10.147	170	Red_C_2.bmp	1902-11-05	0		0	1	430959	0		0	0	NULL	NULL	NULL	High	run1	1	List2	A_T.wav	AV_T	1	1	1	1	430808	151	1	733	431541
Exp3	13	Exp3-13-1	59.938	1.0.0.151	1	right	yangqianqian	436278510	2.0.10.242	2.0.10.242	09-18-2019	2019-09-18 02:32:16	10:32:16	female	2.0.10.147	171	Catch.bmp	1902-10-21	0		0	0	433161	0		0	0	NULL	NULL	NULL	High	run1	1	List2	A_T.wav	A_T	1	1	0	1	433011	150	1	681	433692
Exp3	13	Exp3-13-1	59.938	1.0.0.151	1	right	yangqianqian	436278510	2.0.10.242	2.0.10.242	09-18-2019	2019-09-18 02:32:16	10:32:16	female	2.0.10.147	172	Red_C_2.bmp	1904-01-03	0		0	1	435347	0		0	0	NULL	NULL	NULL	High	run1	1	List2	A_T.wav	AV_T	1	1	1	1	435196	151	1	960	436156
Exp3	13	Exp3-13-1	59.938	1.0.0.151	1	right	yangqianqian	436278510	2.0.10.242	2.0.10.242	09-18-2019	2019-09-18 02:32:16	10:32:16	female	2.0.10.147	173	Catch.bmp	1902-07-24	0		0	0	437966	0		0	0	NULL	NULL	NULL	High	run1	1	List2	A_T.wav	A_T	1	1	0	1	437816	150	1	508	438324
Exp3	13	Exp3-13-1	59.938	1.0.0.151	1	right	yangqianqian	436278510	2.0.10.242	2.0.10.242	09-18-2019	2019-09-18 02:32:16	10:32:16	female	2.0.10.147	174	Blue_S_2.bmp	1903-08-26	0		0	1	440052	0		0	0	NULL	NULL	NULL	High	run1	1	List2	A_T.wav	AV_T	1	1	1	1	439901	151	1	551	440452
Exp3	13	Exp3-13-1	59.938	1.0.0.151	1	right	yangqianqian	436278510	2.0.10.242	2.0.10.242	09-18-2019	2019-09-18 02:32:16	10:32:16	female	2.0.10.147	175	Blue_C_2.bmp	1902-10-19	0		0	0	442537	0		0	0	NULL	NULL	NULL	High	run1		List2	Catch.wav	V_S	0		1	1	442387	150		0	0
Exp3	13	Exp3-13-1	59.938	1.0.0.151	1	right	yangqianqian	436278510	2.0.10.242	2.0.10.242	09-18-2019	2019-09-18 02:32:16	10:32:16	female	2.0.10.147	176	Blue_S_2.bmp	1903-01-29	0		0	0	444773	0		0	0	NULL	NULL	NULL	High	run1	1	List2	Catch.wav	V_T	1	1	0	1	444623	150	1	630	445253
Exp3	13	Exp3-13-1	59.938	1.0.0.151	1	right	yangqianqian	436278510	2.0.10.242	2.0.10.242	09-18-2019	2019-09-18 02:32:16	10:32:16	female	2.0.10.147	177	Red_C.bmp	1902-09-07	0		0	0	447059	0		0	0	NULL	NULL	NULL	High	run1		List2	A_S.wav	AV_S	0		0	1	446909	150		0	0
Exp3	13	Exp3-13-1	59.938	1.0.0.151	1	right	yangqianqian	436278510	2.0.10.242	2.0.10.242	09-18-2019	2019-09-18 02:32:16	10:32:16	female	2.0.10.147	178	Blue_S_2.bmp	1903-07-07	0		0	1	449245	0		0	0	NULL	NULL	NULL	High	run1	1	List2	A_T.wav	AV_T	1	1	0	1	449094	151	1	646	449740
Exp3	13	Exp3-13-1	59.938	1.0.0.151	1	right	yangqianqian	436278510	2.0.10.242	2.0.10.242	09-18-2019	2019-09-18 02:32:16	10:32:16	female	2.0.10.147	179	Blue_S_2.bmp	1903-09-05	0		0	0	451680	0		0	0	NULL	NULL	NULL	High	run1	1	List2	Catch.wav	V_T	1	1	1	1	451530	150	1	1034	452564
Exp3	13	Exp3-13-1	59.938	1.0.0.151	1	right	yangqianqian	436278510	2.0.10.242	2.0.10.242	09-18-2019	2019-09-18 02:32:16	10:32:16	female	2.0.10.147	180	Blue_S_2.bmp	1903-11-15	0		0	0	454183	0		0	0	NULL	NULL	NULL	High	run1	1	List2	A_T.wav	AV_T	1	1	1	1	454033	150	1	555	454588
Exp3	13	Exp3-13-1	59.938	1.0.0.151	1	right	yangqianqian	436278510	2.0.10.242	2.0.10.242	09-18-2019	2019-09-18 02:32:16	10:32:16	female	2.0.10.147	181	Red_C_2.bmp	1902-04-23	0		0	0	456752	0		0	0	NULL	NULL	NULL	High	run1	1	List2	Catch.wav	V_T	1	1	1	1	456602	150	1	546	457148
Exp3	13	Exp3-13-1	59.938	1.0.0.151	1	right	yangqianqian	436278510	2.0.10.242	2.0.10.242	09-18-2019	2019-09-18 02:32:16	10:32:16	female	2.0.10.147	182	Catch.bmp	1902-08-25	0		1	0	458754	0		0	0	NULL	NULL	NULL	High	run1	1	List2	A_T.wav	A_T	1	1	1	1	458604	150	1	632	459236
Exp3	13	Exp3-13-1	59.938	1.0.0.151	1	right	yangqianqian	436278510	2.0.10.242	2.0.10.242	09-18-2019	2019-09-18 02:32:16	10:32:16	female	2.0.10.147	183	Blue_S_2.bmp	1903-05-21	0		0	0	460873	0		0	0	NULL	NULL	NULL	High	run1	1	List2	A_T.wav	AV_T	1	1	0	1	460723	150	1	657	461380
Exp3	13	Exp3-13-1	59.938	1.0.0.151	1	right	yangqianqian	436278510	2.0.10.242	2.0.10.242	09-18-2019	2019-09-18 02:32:16	10:32:16	female	2.0.10.147	184	Blue_S_2.bmp	1903-05-05	0		0	0	463259	0		0	0	NULL	NULL	NULL	High	run1	1	List2	A_T.wav	AV_T	1	1	0	1	463109	150	1	479	463588
Exp3	13	Exp3-13-1	59.938	1.0.0.151	1	right	yangqianqian	436278510	2.0.10.242	2.0.10.242	09-18-2019	2019-09-18 02:32:16	10:32:16	female	2.0.10.147	185	Catch.bmp	1902-11-06	0		0	0	465628	0		0	0	NULL	NULL	NULL	High	run1	1	List2	A_T.wav	A_T	1	1	0	1	465478	150	1	766	466244
Exp3	13	Exp3-13-1	59.938	1.0.0.151	1	right	yangqianqian	436278510	2.0.10.242	2.0.10.242	09-18-2019	2019-09-18 02:32:16	10:32:16	female	2.0.10.147	186	Blue_C_2.bmp	1903-03-21	0		0	0	467831	0		0	0	NULL	NULL	NULL	High	run1		List2	A_S.wav	AV_S	0		0	1	467681	150		0	0
Exp3	13	Exp3-13-1	59.938	1.0.0.151	1	right	yangqianqian	436278510	2.0.10.242	2.0.10.242	09-18-2019	2019-09-18 02:32:16	10:32:16	female	2.0.10.147	187	Blue_C_2.bmp	1902-05-14	0		0	1	470217	0		0	0	NULL	NULL	NULL	High	run1		List2	Catch.wav	V_S	0		1	1	470066	151		0	0
Exp3	13	Exp3-13-1	59.938	1.0.0.151	1	right	yangqianqian	436278510	2.0.10.242	2.0.10.242	09-18-2019	2019-09-18 02:32:16	10:32:16	female	2.0.10.147	188	Red_C_2.bmp	1902-10-22	0		0	0	472285	0		0	0	NULL	NULL	NULL	High	run1	1	List2	Catch.wav	V_T	1	1	0	1	472135	150	1	629	472764
Exp3	13	Exp3-13-1	59.938	1.0.0.151	1	right	yangqianqian	436278510	2.0.10.242	2.0.10.242	09-18-2019	2019-09-18 02:32:16	10:32:16	female	2.0.10.147	189	Blue_C_2.bmp	1903-08-02	0		0	0	474471	0		0	0	NULL	NULL	NULL	High	run1		List2	A_S.wav	AV_S	0		0	1	474321	150		0	0
Exp3	13	Exp3-13-1	59.938	1.0.0.151	1	right	yangqianqian	436278510	2.0.10.242	2.0.10.242	09-18-2019	2019-09-18 02:32:16	10:32:16	female	2.0.10.147	190	Catch.bmp	1902-04-18	0		0	0	477007	0		0	0	NULL	NULL	NULL	High	run1	1	List2	A_T.wav	A_T	1	1	0	1	476857	150	1	675	477532
Exp3	13	Exp3-13-1	59.938	1.0.0.151	1	right	yangqianqian	436278510	2.0.10.242	2.0.10.242	09-18-2019	2019-09-18 02:32:16	10:32:16	female	2.0.10.147	191	Blue_S_2.bmp	1903-08-03	0		0	0	479009	0		0	0	NULL	NULL	NULL	High	run1	1	List2	A_T.wav	AV_T	1	1	0	1	478859	150	1	1017	479876
Exp3	13	Exp3-13-1	59.938	1.0.0.151	1	right	yangqianqian	436278510	2.0.10.242	2.0.10.242	09-18-2019	2019-09-18 02:32:16	10:32:16	female	2.0.10.147	192	Catch.bmp	1902-11-10	0		0	0	481478	0		0	0	NULL	NULL	NULL	High	run1		List2	A_S.wav	A_S	0		0	1	481328	150		0	0
Exp3	13	Exp3-13-1	59.938	1.0.0.151	1	right	yangqianqian	436278510	2.0.10.242	2.0.10.242	09-18-2019	2019-09-18 02:32:16	10:32:16	female	2.0.10.147	193	Red_S_2.bmp	1904-01-07	0		0	0	483731	0		0	0	NULL	NULL	NULL	High	run1		List2	A_S.wav	AV_S	0		0	1	483581	150		0	0
Exp3	13	Exp3-13-1	59.938	1.0.0.151	1	right	yangqianqian	436278510	2.0.10.242	2.0.10.242	09-18-2019	2019-09-18 02:32:16	10:32:16	female	2.0.10.147	194	Red_C_2.bmp	1902-11-22	0		0	0	486417	0		0	0	NULL	NULL	NULL	High	run1	1	List2	A_T.wav	AV_T	1	1	0	1	486267	150	1	514	486781
Exp3	13	Exp3-13-1	59.938	1.0.0.151	1	right	yangqianqian	436278510	2.0.10.242	2.0.10.242	09-18-2019	2019-09-18 02:32:16	10:32:16	female	2.0.10.147	195	Red_S.bmp	1903-05-03	0		0	0	488636	0		0	0	NULL	NULL	NULL	High	run1		List2	Catch.wav	V_S	0		1	1	488486	150		0	0
Exp3	13	Exp3-13-1	59.938	1.0.0.151	1	right	yangqianqian	436278510	2.0.10.242	2.0.10.242	09-18-2019	2019-09-18 02:32:16	10:32:16	female	2.0.10.147	196	Catch.bmp	1904-04-04	0		0	0	491055	0		0	0	NULL	NULL	NULL	High	run1		List2	A_S.wav	A_S	0		1	1	490905	150		0	0
Exp3	13	Exp3-13-1	59.938	1.0.0.151	1	right	yangqianqian	436278510	2.0.10.242	2.0.10.242	09-18-2019	2019-09-18 02:32:16	10:32:16	female	2.0.10.147	197	Red_C_2.bmp	1904-02-25	0		0	0	493825	0		0	0	NULL	NULL	NULL	High	run1	1	List2	Catch.wav	V_T	1	1	0	2	493675	150	1	497	494172
Exp3	13	Exp3-13-1	59.938	1.0.0.151	1	right	yangqianqian	436278510	2.0.10.242	2.0.10.242	09-18-2019	2019-09-18 02:32:16	10:32:16	female	2.0.10.147	198	Red_C_2.bmp	1902-05-17	0		0	0	496494	0		0	0	NULL	NULL	NULL	High	run1	1	List2	A_T.wav	AV_T	1	1	1	1	496344	150	1	525	496869
Exp3	13	Exp3-13-1	59.938	1.0.0.151	1	right	yangqianqian	436278510	2.0.10.242	2.0.10.242	09-18-2019	2019-09-18 02:32:16	10:32:16	female	2.0.10.147	199	Blue_S_2.bmp	1903-02-13	0		0	0	498513	0		0	0	NULL	NULL	NULL	High	run1	1	List2	Catch.wav	V_T	1	1	0	1	498363	150	1	585	498948
Exp3	13	Exp3-13-1	59.938	1.0.0.151	1	right	yangqianqian	436278510	2.0.10.242	2.0.10.242	09-18-2019	2019-09-18 02:32:16	10:32:16	female	2.0.10.147	200	Catch.bmp	1903-06-29	0		0	0	500815	0		0	0	NULL	NULL	NULL	High	run1	1	List2	A_T.wav	A_T	1	1	1	1	500665	150	1	963	501628
Exp3	13	Exp3-13-1	59.938	1.0.0.151	1	right	yangqianqian	436278510	2.0.10.242	2.0.10.242	09-18-2019	2019-09-18 02:32:16	10:32:16	female	2.0.10.147	201	Blue_S_2.bmp	1902-10-23	0		0	0	503251	0		0	0	NULL	NULL	NULL	High	run1	1	List2	A_T.wav	AV_T	1	1	0	1	503101	150	1	999	504100
Exp3	13	Exp3-13-1	59.938	1.0.0.151	1	right	yangqianqian	436278510	2.0.10.242	2.0.10.242	09-18-2019	2019-09-18 02:32:16	10:32:16	female	2.0.10.147	202	Catch.bmp	1902-11-08	0		0	0	505437	0		0	0	NULL	NULL	NULL	High	run1		List2	A_S.wav	A_S	0		0	1	505287	150		0	0
Exp3	13	Exp3-13-1	59.938	1.0.0.151	1	right	yangqianqian	436278510	2.0.10.242	2.0.10.242	09-18-2019	2019-09-18 02:32:16	10:32:16	female	2.0.10.147	203	Red_C_2.bmp	1903-01-20	0		0	0	507689	0		0	0	NULL	NULL	NULL	High	run1	1	List2	Catch.wav	V_T	1	1	1	1	507539	150	1	633	508172
Exp3	13	Exp3-13-1	59.938	1.0.0.151	1	right	yangqianqian	436278510	2.0.10.242	2.0.10.242	09-18-2019	2019-09-18 02:32:16	10:32:16	female	2.0.10.147	204	Red_C_2.bmp	1902-10-16	0		0	0	509958	0		0	0	NULL	NULL	NULL	High	run1	1	List2	Catch.wav	V_T	1	1	0	1	509808	150	1	628	510436
Exp3	13	Exp3-13-1	59.938	1.0.0.151	1	right	yangqianqian	436278510	2.0.10.242	2.0.10.242	09-18-2019	2019-09-18 02:32:16	10:32:16	female	2.0.10.147	205	Blue_S_2.bmp	1903-01-14	0		0	0	512127	0		0	0	NULL	NULL	NULL	High	run1	1	List2	Catch.wav	V_T	1	1	0	1	511977	150	1	498	512475
Exp3	13	Exp3-13-1	59.938	1.0.0.151	1	right	yangqianqian	436278510	2.0.10.242	2.0.10.242	09-18-2019	2019-09-18 02:32:16	10:32:16	female	2.0.10.147	206	Red_C_2.bmp	1904-04-17	0		0	0	514396	0		0	0	NULL	NULL	NULL	High	run1	1	List2	A_T.wav	AV_T	1	1	1	1	514246	150	1	1637	515883
Exp3	13	Exp3-13-1	59.938	1.0.0.151	1	right	yangqianqian	436278510	2.0.10.242	2.0.10.242	09-18-2019	2019-09-18 02:32:16	10:32:16	female	2.0.10.147	207	Blue_S.bmp	1904-04-29	0		0	0	517116	0		0	0	NULL	NULL	NULL	High	run1		List2	Catch.wav	V_S	0		0	1	516966	150		0	0
Exp3	13	Exp3-13-1	59.938	1.0.0.151	1	right	yangqianqian	436278510	2.0.10.242	2.0.10.242	09-18-2019	2019-09-18 02:32:16	10:32:16	female	2.0.10.147	208	Blue_S_2.bmp	1904-04-26	0		0	0	519902	0		0	0	NULL	NULL	NULL	High	run1	1	List2	A_T.wav	AV_T	1	1	1	1	519752	150	1	611	520363
Exp3	13	Exp3-13-1	59.938	1.0.0.151	1	right	yangqianqian	436278510	2.0.10.242	2.0.10.242	09-18-2019	2019-09-18 02:32:16	10:32:16	female	2.0.10.147	209	Blue_S_2.bmp	1902-10-30	0		0	0	522638	0		0	0	NULL	NULL	NULL	High	run1	1	List2	Catch.wav	V_T	1	1	1	1	522488	150	1	595	523083
Exp3	13	Exp3-13-1	59.938	1.0.0.151	1	right	yangqianqian	436278510	2.0.10.242	2.0.10.242	09-18-2019	2019-09-18 02:32:16	10:32:16	female	2.0.10.147	210	Catch.bmp	1904-04-15	0		0	0	524824	0		0	0	NULL	NULL	NULL	High	run1	1	List2	A_T.wav	A_T	1	1	0	1	524674	150	1	378	525052
Exp3	13	Exp3-13-1	59.938	1.0.0.151	1	right	yangqianqian	436278510	2.0.10.242	2.0.10.242	09-18-2019	2019-09-18 02:32:16	10:32:16	female	2.0.10.147	211	Red_C_2.bmp	1903-05-03	0		1	0	527543	0		0	0	NULL	NULL	NULL	High	run1	1	List2	Catch.wav	V_T	1	1	1	1	527393	150	1	482	527875
Exp3	13	Exp3-13-1	59.938	1.0.0.151	1	right	yangqianqian	436278510	2.0.10.242	2.0.10.242	09-18-2019	2019-09-18 02:32:16	10:32:16	female	2.0.10.147	212	Blue_S_2.bmp	1903-02-06	0		0	1	529913	0		0	0	NULL	NULL	NULL	High	run1	1	List2	Catch.wav	V_T	1	1	1	1	529762	151	1	433	530195
Exp3	13	Exp3-13-1	59.938	1.0.0.151	1	right	yangqianqian	436278510	2.0.10.242	2.0.10.242	09-18-2019	2019-09-18 02:32:16	10:32:16	female	2.0.10.147	213	Blue_S_2.bmp	1903-05-15	0		0	0	532198	0		0	0	NULL	NULL	NULL	High	run1	1	List2	A_T.wav	AV_T	1	1	1	1	532048	150	1	419	532467
Exp3	13	Exp3-13-1	59.938	1.0.0.151	1	right	yangqianqian	436278510	2.0.10.242	2.0.10.242	09-18-2019	2019-09-18 02:32:16	10:32:16	female	2.0.10.147	214	Catch.bmp	1902-04-18	0		0	0	534584	0		0	0	NULL	NULL	NULL	High	run1	1	List2	A_T.wav	A_T	1	1	0	1	534434	150	1	481	534915
Exp3	13	Exp3-13-1	59.938	1.0.0.151	1	right	yangqianqian	436278510	2.0.10.242	2.0.10.242	09-18-2019	2019-09-18 02:32:16	10:32:16	female	2.0.10.147	215	Blue_S_2.bmp	1903-06-04	0		0	1	536570	0		0	0	NULL	NULL	NULL	High	run1	1	List2	A_T.wav	AV_T	1	1	1	1	536419	151	1	304	536723
Exp3	13	Exp3-13-1	59.938	1.0.0.151	1	right	yangqianqian	436278510	2.0.10.242	2.0.10.242	09-18-2019	2019-09-18 02:32:16	10:32:16	female	2.0.10.147	216	Red_C_2.bmp	1904-01-17	0		0	0	538972	0		0	0	NULL	NULL	NULL	High	run1	1	List2	Catch.wav	V_T	1	1	1	1	538822	150	1	853	539675
Exp3	13	Exp3-13-1	59.938	1.0.0.151	1	right	yangqianqian	436278510	2.0.10.242	2.0.10.242	09-18-2019	2019-09-18 02:32:16	10:32:16	female	2.0.10.147	217	Catch.bmp	1902-03-15	0		0	0	541608	0		0	0	NULL	NULL	NULL	High	run1	1	List2	A_T.wav	A_T	1	1	1	1	541458	150	1	729	542187
Exp3	13	Exp3-13-1	59.938	1.0.0.151	1	right	yangqianqian	436278510	2.0.10.242	2.0.10.242	09-18-2019	2019-09-18 02:32:16	10:32:16	female	2.0.10.147	218	Blue_S_2.bmp	1904-03-28	0		0	0	543560	0		0	0	NULL	NULL	NULL	High	run1	1	List2	A_T.wav	AV_T	1	1	0	1	543410	150	1	353	543763
Exp3	13	Exp3-13-1	59.938	1.0.0.151	1	right	yangqianqian	436278510	2.0.10.242	2.0.10.242	09-18-2019	2019-09-18 02:32:16	10:32:16	female	2.0.10.147	219	Red_C_2.bmp	1904-03-17	0		0	0	546263	0		0	0	NULL	NULL	NULL	High	run1	1	List2	Catch.wav	V_T	1	1	1	1	546113	150	1	346	546459
Exp3	13	Exp3-13-1	59.938	1.0.0.151	1	right	yangqianqian	436278510	2.0.10.242	2.0.10.242	09-18-2019	2019-09-18 02:32:16	10:32:16	female	2.0.10.147	220	Red_C_2.bmp	1902-08-03	0		0	0	548949	0		0	0	NULL	NULL	NULL	High	run1	1	List2	A_T.wav	AV_T	1	1	1	1	548799	150	1	429	549228
Exp3	13	Exp3-13-1	59.938	1.0.0.151	1	right	yangqianqian	436278510	2.0.10.242	2.0.10.242	09-18-2019	2019-09-18 02:32:16	10:32:16	female	2.0.10.147	221	Blue_S_2.bmp	1903-03-02	0		0	1	551052	0		0	0	NULL	NULL	NULL	High	run1	1	List2	A_T.wav	AV_T	1	1	1	1	550901	151	1	494	551395
Exp3	13	Exp3-13-1	59.938	1.0.0.151	1	right	yangqianqian	436278510	2.0.10.242	2.0.10.242	09-18-2019	2019-09-18 02:32:16	10:32:16	female	2.0.10.147	222	Blue_S_2.bmp	1903-09-27	0		0	1	553371	0		0	0	NULL	NULL	NULL	High	run1	1	List2	A_T.wav	AV_T	1	1	1	1	553220	151	1	327	553547
Exp3	13	Exp3-13-1	59.938	1.0.0.151	1	right	yangqianqian	436278510	2.0.10.242	2.0.10.242	09-18-2019	2019-09-18 02:32:16	10:32:16	female	2.0.10.147	223	Blue_S_2.bmp	1902-03-20	0		0	0	555890	0		0	0	NULL	NULL	NULL	High	run1	1	List2	Catch.wav	V_T	1	1	1	1	555740	150	1	551	556291
Exp3	13	Exp3-13-1	59.938	1.0.0.151	1	right	yangqianqian	436278510	2.0.10.242	2.0.10.242	09-18-2019	2019-09-18 02:32:16	10:32:16	female	2.0.10.147	224	Catch.bmp	1902-05-01	0		0	0	557859	0		0	0	NULL	NULL	NULL	High	run1	1	List2	A_T.wav	A_T	1	1	1	2	557709	150	1	670	558379
Exp3	13	Exp3-13-1	59.938	1.0.0.151	1	right	yangqianqian	436278510	2.0.10.242	2.0.10.242	09-18-2019	2019-09-18 02:32:16	10:32:16	female	2.0.10.147	225	Catch.bmp	1902-09-30	0		0	0	559861	0		0	0	NULL	NULL	NULL	High	run1		List2	A_S.wav	A_S	0		0	1	559711	150		0	0
Exp3	13	Exp3-13-1	59.938	1.0.0.151	1	right	yangqianqian	436278510	2.0.10.242	2.0.10.242	09-18-2019	2019-09-18 02:32:16	10:32:16	female	2.0.10.147	226	Blue_S_2.bmp	1903-03-14	0		0	0	562080	0		0	0	NULL	NULL	NULL	High	run1	1	List2	A_T.wav	AV_T	1	1	0	1	561930	150	1	578	562508
Exp3	13	Exp3-13-1	59.938	1.0.0.151	1	right	yangqianqian	436278510	2.0.10.242	2.0.10.242	09-18-2019	2019-09-18 02:32:16	10:32:16	female	2.0.10.147	227	Catch.bmp	1903-12-24	0		0	0	564399	0		0	0	NULL	NULL	NULL	High	run1		List2	A_S.wav	A_S	0		0	1	564249	150		0	0
Exp3	13	Exp3-13-1	59.938	1.0.0.151	1	right	yangqianqian	436278510	2.0.10.242	2.0.10.242	09-18-2019	2019-09-18 02:32:16	10:32:16	female	2.0.10.147	228	Catch.bmp	1902-06-28	0		0	0	567085	0		0	0	NULL	NULL	NULL	High	run1	1	List2	A_T.wav	A_T	1	1	0	1	566935	150	1	636	567571
Exp3	13	Exp3-13-1	59.938	1.0.0.151	1	right	yangqianqian	436278510	2.0.10.242	2.0.10.242	09-18-2019	2019-09-18 02:32:16	10:32:16	female	2.0.10.147	229	Blue_S_2.bmp	1903-04-13	0		0	0	569154	0		0	0	NULL	NULL	NULL	High	run1	1	List2	Catch.wav	V_T	1	1	0	1	569004	150	1	623	569627
Exp3	13	Exp3-13-1	59.938	1.0.0.151	1	right	yangqianqian	436278510	2.0.10.242	2.0.10.242	09-18-2019	2019-09-18 02:32:16	10:32:16	female	2.0.10.147	230	Red_C_2.bmp	1903-05-26	0		0	0	571506	0		0	0	NULL	NULL	NULL	High	run1	1	List2	A_T.wav	AV_T	1	1	1	1	571356	150	1	463	571819
Exp3	13	Exp3-13-1	59.938	1.0.0.151	1	right	yangqianqian	436278510	2.0.10.242	2.0.10.242	09-18-2019	2019-09-18 02:32:16	10:32:16	female	2.0.10.147	231	Red_C_2.bmp	1903-06-22	0		0	0	573909	0		0	0	NULL	NULL	NULL	High	run1	1	List2	Catch.wav	V_T	1	1	1	1	573759	150	1	564	574323
Exp3	13	Exp3-13-1	59.938	1.0.0.151	1	right	yangqianqian	436278510	2.0.10.242	2.0.10.242	09-18-2019	2019-09-18 02:32:16	10:32:16	female	2.0.10.147	232	Blue_C.bmp	1904-01-24	0		0	0	576328	0		0	0	NULL	NULL	NULL	High	Run1		List2	Catch.wav	V_S	0		0	1	576178	150		0	0
Exp3	13	Exp3-13-1	59.938	1.0.0.151	1	right	yangqianqian	436278510	2.0.10.242	2.0.10.242	09-18-2019	2019-09-18 02:32:16	10:32:16	female	2.0.10.147	233	Catch.bmp	1902-06-07	0		0	0	579031	0		0	0	NULL	NULL	NULL	High	run1	1	List2	A_T.wav	A_T	1	1	0	1	578881	150	1	850	579731
Exp3	13	Exp3-13-1	59.938	1.0.0.151	1	right	yangqianqian	436278510	2.0.10.242	2.0.10.242	09-18-2019	2019-09-18 02:32:16	10:32:16	female	2.0.10.147	234	Catch.bmp	1903-07-11	0		0	0	581083	0		0	0	NULL	NULL	NULL	High	run1		List2	A_S.wav	A_S	0		0	1	580933	150		0	0
Exp3	13	Exp3-13-1	59.938	1.0.0.151	1	right	yangqianqian	436278510	2.0.10.242	2.0.10.242	09-18-2019	2019-09-18 02:32:16	10:32:16	female	2.0.10.147	235	Blue_C_2.bmp	1902-04-03	0		0	0	583586	0		0	0	NULL	NULL	NULL	High	run1		List2	A_S.wav	AV_S	0		0	1	583436	150	1	824	584260
Exp3	13	Exp3-13-1	59.938	1.0.0.151	1	right	yangqianqian	436278510	2.0.10.242	2.0.10.242	09-18-2019	2019-09-18 02:32:16	10:32:16	female	2.0.10.147	236	Catch.bmp	1903-12-01	0		0	0	585571	0		0	0	NULL	NULL	NULL	High	run1		List2	A_S.wav	A_S	0		0	1	585421	150		0	0
Exp3	13	Exp3-13-1	59.938	1.0.0.151	1	right	yangqianqian	436278510	2.0.10.242	2.0.10.242	09-18-2019	2019-09-18 02:32:16	10:32:16	female	2.0.10.147	237	Blue_C.bmp	1903-07-03	0		0	0	588207	0		0	0	NULL	NULL	NULL	High	Run1		List2	Catch.wav	V_S	0		1	1	588057	150		0	0
Exp3	13	Exp3-13-1	59.938	1.0.0.151	1	right	yangqianqian	436278510	2.0.10.242	2.0.10.242	09-18-2019	2019-09-18 02:32:16	10:32:16	female	2.0.10.147	238	Red_C_2.bmp	1903-12-20	0		0	0	590693	0		0	0	NULL	NULL	NULL	High	run1	1	List2	A_T.wav	AV_T	1	1	1	1	590543	150	1	540	591083
Exp3	13	Exp3-13-1	59.938	1.0.0.151	1	right	yangqianqian	436278510	2.0.10.242	2.0.10.242	09-18-2019	2019-09-18 02:32:16	10:32:16	female	2.0.10.147	239	Blue_S_2.bmp	1904-03-29	0		0	0	593296	0		0	0	NULL	NULL	NULL	High	run1	1	List2	Catch.wav	V_T	1	1	0	1	593146	150	1	593	593739
Exp3	13	Exp3-13-1	59.938	1.0.0.151	1	right	yangqianqian	436278510	2.0.10.242	2.0.10.242	09-18-2019	2019-09-18 02:32:16	10:32:16	female	2.0.10.147	240	Red_C_2.bmp	1903-06-10	0		0	0	595999	0		0	0	NULL	NULL	NULL	High	run1	1	List2	Catch.wav	V_T	1	1	0	1	595849	150	1	586	596435
Exp3	13	Exp3-13-1	59.938	1.0.0.151	1	right	yangqianqian	436278510	2.0.10.242	2.0.10.242	09-18-2019	2019-09-18 02:32:16	10:32:16	female	2.0.10.147	241	Blue_S_2.bmp	1902-07-30	0		0	0	598418	0		0	0	NULL	NULL	NULL	High	run1	1	List2	A_T.wav	AV_T	1	1	1	1	598268	150	1	470	598738
Exp3	13	Exp3-13-1	59.938	1.0.0.151	1	right	yangqianqian	436278510	2.0.10.242	2.0.10.242	09-18-2019	2019-09-18 02:32:16	10:32:16	female	2.0.10.147	242	Red_C_2.bmp	1902-09-19	0		0	0	600520	0		0	0	NULL	NULL	NULL	High	run1	1	List2	Catch.wav	V_T	1	1	1	1	600370	150	1	648	601018
Exp3	13	Exp3-13-1	59.938	1.0.0.151	1	right	yangqianqian	436278510	2.0.10.242	2.0.10.242	09-18-2019	2019-09-18 02:32:16	10:32:16	female	2.0.10.147	243	Red_S.bmp	1903-04-07	0		1	0	602672	0		0	0	NULL	NULL	NULL	High	run1		List2	A_S.wav	AV_S	0		1	1	602522	150		0	0
Exp3	13	Exp3-13-1	59.938	1.0.0.151	1	right	yangqianqian	436278510	2.0.10.242	2.0.10.242	09-18-2019	2019-09-18 02:32:16	10:32:16	female	2.0.10.147	244	Red_C_2.bmp	1902-07-12	0		0	0	605108	0		0	0	NULL	NULL	NULL	High	run1	1	List2	A_T.wav	AV_T	1	1	0	1	604958	150	1	404	605362
Exp3	13	Exp3-13-1	59.938	1.0.0.151	1	right	yangqianqian	436278510	2.0.10.242	2.0.10.242	09-18-2019	2019-09-18 02:32:16	10:32:16	female	2.0.10.147	245	Catch.bmp	1904-05-03	0		0	0	607194	0		0	0	NULL	NULL	NULL	High	run1	1	List2	A_T.wav	A_T	1	1	0	1	607044	150	1	1126	608170
Exp3	13	Exp3-13-1	59.938	1.0.0.151	1	right	yangqianqian	436278510	2.0.10.242	2.0.10.242	09-18-2019	2019-09-18 02:32:16	10:32:16	female	2.0.10.147	246	Red_C.bmp	1903-09-17	0		0	0	609930	0		0	0	NULL	NULL	NULL	High	run1		List2	A_S.wav	AV_S	0		0	1	609780	150		0	0
Exp3	13	Exp3-13-1	59.938	1.0.0.151	1	right	yangqianqian	436278510	2.0.10.242	2.0.10.242	09-18-2019	2019-09-18 02:32:16	10:32:16	female	2.0.10.147	247	Red_C_2.bmp	1902-11-01	0		0	0	612516	0		0	0	NULL	NULL	NULL	High	run1	1	List2	A_T.wav	AV_T	1	1	0	1	612366	150	1	516	612882
Exp3	13	Exp3-13-1	59.938	1.0.0.151	1	right	yangqianqian	436278510	2.0.10.242	2.0.10.242	09-18-2019	2019-09-18 02:32:16	10:32:16	female	2.0.10.147	248	Blue_S_2.bmp	1902-08-28	0		0	0	614702	0		0	0	NULL	NULL	NULL	High	run1	1	List2	Catch.wav	V_T	1	1	1	1	614552	150	1	587	615139
Exp3	13	Exp3-13-1	59.938	1.0.0.151	1	right	yangqianqian	436278510	2.0.10.242	2.0.10.242	09-18-2019	2019-09-18 02:32:16	10:32:16	female	2.0.10.147	249	Red_C_2.bmp	1902-04-11	0		0	1	616821	0		0	0	NULL	NULL	NULL	High	run1	1	List2	A_T.wav	AV_T	1	1	1	1	616670	151	1	460	617130
Exp3	13	Exp3-13-1	59.938	1.0.0.151	1	right	yangqianqian	436278510	2.0.10.242	2.0.10.242	09-18-2019	2019-09-18 02:32:16	10:32:16	female	2.0.10.147	250	Red_C_2.bmp	1902-07-21	0		0	0	618806	0		0	0	NULL	NULL	NULL	High	run1	1	List2	A_T.wav	AV_T	1	1	0	1	618656	150	1	418	619074
Exp3	13	Exp3-13-1	59.938	1.0.0.151	1	right	yangqianqian	436278510	2.0.10.242	2.0.10.242	09-18-2019	2019-09-18 02:32:16	10:32:16	female	2.0.10.147	251	Catch.bmp	1904-03-27	0		0	1	620892	0		0	0	NULL	NULL	NULL	High	run1	1	List2	A_T.wav	A_T	1	1	1	1	620741	151	1	653	621394
Exp3	13	Exp3-13-1	59.938	1.0.0.151	1	right	yangqianqian	436278510	2.0.10.242	2.0.10.242	09-18-2019	2019-09-18 02:32:16	10:32:16	female	2.0.10.147	252	Blue_S.bmp	1904-01-09	0		1	0	623594	0		0	0	NULL	NULL	NULL	High	run1		List2	A_S.wav	AV_S	0		0	1	623444	150		0	0
Exp3	13	Exp3-13-1	59.938	1.0.0.151	1	right	yangqianqian	436278510	2.0.10.242	2.0.10.242	09-18-2019	2019-09-18 02:32:16	10:32:16	female	2.0.10.147	253	Blue_S_2.bmp	1903-11-24	0		0	1	626281	0		0	0	NULL	NULL	NULL	High	run1	1	List2	Catch.wav	V_T	1	1	1	1	626130	151	1	576	626706
Exp3	13	Exp3-13-1	59.938	1.0.0.151	1	right	yangqianqian	436278510	2.0.10.242	2.0.10.242	09-18-2019	2019-09-18 02:32:16	10:32:16	female	2.0.10.147	254	Blue_S_2.bmp	1904-03-30	0		0	1	628867	0		0	0	NULL	NULL	NULL	High	run1	1	List2	A_T.wav	AV_T	1	1	2	1	628716	151	1	934	629650
Exp3	13	Exp3-13-1	59.938	1.0.0.151	1	right	yangqianqian	436278510	2.0.10.242	2.0.10.242	09-18-2019	2019-09-18 02:32:16	10:32:16	female	2.0.10.147	255	Catch.bmp	1902-04-06	0		1	0	631569	0		0	0	NULL	NULL	NULL	High	run1	1	List2	A_T.wav	A_T	1	1	0	1	631419	150	1	456	631875
Exp3	13	Exp3-13-1	59.938	1.0.0.151	1	right	yangqianqian	436278510	2.0.10.242	2.0.10.242	09-18-2019	2019-09-18 02:32:16	10:32:16	female	2.0.10.147	256	Catch.bmp	1903-02-28	0		0	0	633555	0		0	0	NULL	NULL	NULL	High	run1	1	List2	A_T.wav	A_T	1	1	0	1	633405	150	1	446	633851
Exp3	13	Exp3-13-1	59.938	1.0.0.151	1	right	yangqianqian	436278510	2.0.10.242	2.0.10.242	09-18-2019	2019-09-18 02:32:16	10:32:16	female	2.0.10.147	257	Red_C_2.bmp	1904-03-09	0		0	0	635857	0		0	0	NULL	NULL	NULL	High	run1	1	List2	Catch.wav	V_T	1	1	1	1	635707	150	1	567	636274
Exp3	13	Exp3-13-1	59.938	1.0.0.151	1	right	yangqianqian	436278510	2.0.10.242	2.0.10.242	09-18-2019	2019-09-18 02:32:16	10:32:16	female	2.0.10.147	258	Catch.bmp	1904-04-05	0		1	0	638543	0		0	0	NULL	NULL	NULL	High	run1		List2	A_S.wav	A_S	0		1	1	638393	150		0	0
Exp3	13	Exp3-13-1	59.938	1.0.0.151	1	right	yangqianqian	436278510	2.0.10.242	2.0.10.242	09-18-2019	2019-09-18 02:32:16	10:32:16	female	2.0.10.147	259	Red_S_2.bmp	1903-09-21	0		0	0	641330	0		0	0	NULL	NULL	NULL	High	run1		List2	Catch.wav	V_S	0		0	1	641180	150		0	0
Exp3	13	Exp3-13-1	59.938	1.0.0.151	1	right	yangqianqian	436278510	2.0.10.242	2.0.10.242	09-18-2019	2019-09-18 02:32:16	10:32:16	female	2.0.10.147	260	Catch.bmp	1904-02-23	0		0	0	643916	0		0	0	NULL	NULL	NULL	High	run1	1	List2	A_T.wav	A_T	1	1	1	1	643766	150	1	1197	644963
