# Supplementary material for: Visual Perceptual Load Attenuates Age-Related Audiovisual Integration in an Audiovisual Discrimination Task
Source: Front Psychol. 2021 Sep 29;12:740221. doi: 10.3389/fpsyg.2021.740221 (PMC8511317; doi:10.3389/fpsyg.2021.740221)
Supplement: Supplementary file 1 [file Data_Sheet_1.ZIP › Export data/Group 1_Data_Younger/Exp3_High load/Subject_14.xlsx]

## Sheet: Sheet1
ExperimentName	Subject	DataFile.Basename	Display.RefreshRate	ExperimentVersion	Group	Handedness	Name	RandomSeed	RuntimeVersion	RuntimeVersionExpected	SessionDate	SessionStartDateTimeUtc	SessionTime	Sex	StudioVersion	Block	Image	ITI	ITI.ACC	ITI.CRESP	ITI.DurationError	ITI.OnsetDelay	ITI.OnsetTime	ITI.OnsetToOnsetTime	ITI.RESP	ITI.RT	ITI.RTTime	List1	List1.Cycle	List1.Sample	PercetualLoad	Procedure	Response	Running	Sound	StimulusType	Target.ACC	Target.CRESP	Target.DurationError	Target.OnsetDelay	Target.OnsetTime	Target.OnsetToOnsetTime	Target.RESP	Target.RT	Target.RTTime
Exp3	14	Exp3-14-1	59.937	1.0.0.153	1	right	xiepiao	-630758618	2.0.10.242	2.0.10.242	09-18-2019	2019-09-18 03:08:01	11:08:01	female	2.0.10.147	1	Red_C_2.bmp	1902-09-21	0		0	1	25274	0		0	0	6	1	1	High	Prac	1	List1	Catch.wav	V_T	1	1	122	1	25123	151	1	523	25646
Exp3	14	Exp3-14-1	59.937	1.0.0.153	1	right	xiepiao	-630758618	2.0.10.242	2.0.10.242	09-18-2019	2019-09-18 03:08:01	11:08:01	female	2.0.10.147	2	Catch.bmp	1902-11-09	0		0	0	27426	0		0	0	9	1	2	High	Prac		List1	A_S.wav	A_S	0		0	1	27276	150		0	0
Exp3	14	Exp3-14-1	59.937	1.0.0.153	1	right	xiepiao	-630758618	2.0.10.242	2.0.10.242	09-18-2019	2019-09-18 03:08:01	11:08:01	female	2.0.10.147	3	Blue_S_2.bmp	1903-02-25	0		0	0	29678	0		0	0	4	1	3	High	Prac	1	List1	Catch.wav	V_T	1	1	1	1	29528	150	1	350	29878
Exp3	14	Exp3-14-1	59.937	1.0.0.153	1	right	xiepiao	-630758618	2.0.10.242	2.0.10.242	09-18-2019	2019-09-18 03:08:01	11:08:01	female	2.0.10.147	4	Red_C.bmp	1903-06-16	0		0	1	31981	0		0	0	5	1	4	High	Prac		List1	Catch.wav	V_S	0		1	1	31830	151		0	0
Exp3	14	Exp3-14-1	59.937	1.0.0.153	1	right	xiepiao	-630758618	2.0.10.242	2.0.10.242	09-18-2019	2019-09-18 03:08:01	11:08:01	female	2.0.10.147	5	Red_C_2.bmp	1902-06-03	0		0	1	34467	0		0	0	16	1	5	High	Prac	1	List1	A_T.wav	AV_T	1	1	1	1	34316	151	1	329	34645
Exp3	14	Exp3-14-1	59.937	1.0.0.153	1	right	xiepiao	-630758618	2.0.10.242	2.0.10.242	09-18-2019	2019-09-18 03:08:01	11:08:01	female	2.0.10.147	6	Red_C_2.bmp	1903-10-03	0		0	0	36502	0		0	0	6	1	6	High	Prac	1	List1	Catch.wav	V_T	1	1	0	1	36352	150	1	397	36749
Exp3	14	Exp3-14-1	59.937	1.0.0.153	1	right	xiepiao	-630758618	2.0.10.242	2.0.10.242	09-18-2019	2019-09-18 03:08:01	11:08:01	female	2.0.10.147	7	Blue_S_2.bmp	1902-05-08	0		0	0	39021	0		0	0	4	1	7	High	Prac	1	List1	Catch.wav	V_T	1	1	0	1	38871	150	1	318	39189
Exp3	14	Exp3-14-1	59.937	1.0.0.153	1	right	xiepiao	-630758618	2.0.10.242	2.0.10.242	09-18-2019	2019-09-18 03:08:01	11:08:01	female	2.0.10.147	8	Catch.bmp	1903-06-16	0		0	0	41040	0		0	0	10	1	8	High	Prac	1	List1	A_T.wav	A_T	1	1	1	1	40890	150	1	556	41446
Exp3	14	Exp3-14-1	59.937	1.0.0.153	1	right	xiepiao	-630758618	2.0.10.242	2.0.10.242	09-18-2019	2019-09-18 03:08:01	11:08:01	female	2.0.10.147	9	Red_S_2.bmp	1902-12-06	0		0	0	43459	0		0	0	8	1	9	High	Prac		List1	Catch.wav	V_S	0		1	1	43309	150	1	360	43669
Exp3	14	Exp3-14-1	59.937	1.0.0.153	1	right	xiepiao	-630758618	2.0.10.242	2.0.10.242	09-18-2019	2019-09-18 03:08:01	11:08:01	female	2.0.10.147	10	Blue_S_2.bmp	1902-10-10	0		0	0	45678	0		0	0	4	1	10	High	Prac	1	List1	Catch.wav	V_T	1	1	0	1	45528	150	1	533	46061
Exp3	14	Exp3-14-1	59.937	1.0.0.153	1	right	xiepiao	-630758618	2.0.10.242	2.0.10.242	09-18-2019	2019-09-18 03:08:01	11:08:01	female	2.0.10.147	11	Blue_S_2.bmp	1902-08-16	0		0	0	47847	0		0	0	4	1	11	High	Prac	1	List1	Catch.wav	V_T	1	1	0	1	47697	150	1	676	48373
Exp3	14	Exp3-14-1	59.937	1.0.0.153	1	right	xiepiao	-630758618	2.0.10.242	2.0.10.242	09-18-2019	2019-09-18 03:08:01	11:08:01	female	2.0.10.147	12	Blue_C.bmp	1903-10-13	0		0	0	49966	0		0	0	11	1	12	High	Prac		List1	A_S.wav	AV_S	0		1	1	49816	150		0	0
Exp3	14	Exp3-14-1	59.937	1.0.0.153	1	right	xiepiao	-630758618	2.0.10.242	2.0.10.242	09-18-2019	2019-09-18 03:08:01	11:08:01	female	2.0.10.147	13	Blue_S_2.bmp	1902-04-03	0		0	0	52552	0		0	0	14	1	13	High	Prac	1	List1	A_T.wav	AV_T	1	1	0	1	52402	150	1	579	52981
Exp3	14	Exp3-14-1	59.937	1.0.0.153	1	right	xiepiao	-630758618	2.0.10.242	2.0.10.242	09-18-2019	2019-09-18 03:08:01	11:08:01	female	2.0.10.147	14	Catch.bmp	1902-04-26	0		0	1	54538	0		0	0	10	1	14	High	Prac	1	List1	A_T.wav	A_T	0		1	1	54387	151		0	0
Exp3	14	Exp3-14-1	59.937	1.0.0.153	1	right	xiepiao	-630758618	2.0.10.242	2.0.10.242	09-18-2019	2019-09-18 03:08:01	11:08:01	female	2.0.10.147	15	Catch.bmp	1903-07-25	0		1	0	56606	0		0	0	10	1	15	High	Prac	1	List1	A_T.wav	A_T	1	1	0	1	56456	150	1	486	56942
Exp3	14	Exp3-14-1	59.937	1.0.0.153	1	right	xiepiao	-630758618	2.0.10.242	2.0.10.242	09-18-2019	2019-09-18 03:08:01	11:08:01	female	2.0.10.147	16	Red_C_2.bmp	1902-10-21	0		0	0	59059	0		0	0	16	1	16	High	Prac	1	List1	A_T.wav	AV_T	1	1	0	1	58909	150	1	368	59277
Exp3	14	Exp3-14-1	59.937	1.0.0.153	1	right	xiepiao	-630758618	2.0.10.242	2.0.10.242	09-18-2019	2019-09-18 03:08:01	11:08:01	female	2.0.10.147	17	Blue_S_2.bmp	1902-09-19	0		0	1	61245	0		0	0	14	1	17	High	Prac	1	List1	A_T.wav	AV_T	1	1	1	1	61094	151	1	415	61509
Exp3	14	Exp3-14-1	59.937	1.0.0.153	1	right	xiepiao	-630758618	2.0.10.242	2.0.10.242	09-18-2019	2019-09-18 03:08:01	11:08:01	female	2.0.10.147	18	Blue_C_2.bmp	1903-12-10	0		0	0	63397	0		0	0	2	1	18	High	Prac		List1	Catch.wav	V_S	0		0	1	63247	150		0	0
Exp3	14	Exp3-14-1	59.937	1.0.0.153	1	right	xiepiao	-630758618	2.0.10.242	2.0.10.242	09-18-2019	2019-09-18 03:08:01	11:08:01	female	2.0.10.147	19	Catch.bmp	1902-10-15	0		0	0	66050	0		0	0	10	1	19	High	Prac	1	List1	A_T.wav	A_T	1	1	0	2	65900	150	1	489	66389
Exp3	14	Exp3-14-1	59.937	1.0.0.153	1	right	xiepiao	-630758618	2.0.10.242	2.0.10.242	09-18-2019	2019-09-18 03:08:01	11:08:01	female	2.0.10.147	20	Red_S.bmp	1903-11-21	0		0	0	68219	0		0	0	17	1	20	High	Prac		List1	A_S.wav	AV_S	0		0	2	68069	150		0	0
Exp3	14	Exp3-14-1	59.937	1.0.0.153	1	right	xiepiao	-630758618	2.0.10.242	2.0.10.242	09-18-2019	2019-09-18 03:08:01	11:08:01	female	2.0.10.147	21	Catch.bmp	1903-03-22	0		0	0	78046	0		0	0	NULL	NULL	NULL	High	run1	1	List2	A_T.wav	A_T	1	1	0	2	77896	150	1	349	78245
Exp3	14	Exp3-14-1	59.937	1.0.0.153	1	right	xiepiao	-630758618	2.0.10.242	2.0.10.242	09-18-2019	2019-09-18 03:08:01	11:08:01	female	2.0.10.147	22	Catch.bmp	1903-07-07	0		0	0	80381	0		0	0	NULL	NULL	NULL	High	run1		List2	A_S.wav	A_S	0		0	1	80231	150		0	0
Exp3	14	Exp3-14-1	59.937	1.0.0.153	1	right	xiepiao	-630758618	2.0.10.242	2.0.10.242	09-18-2019	2019-09-18 03:08:01	11:08:01	female	2.0.10.147	23	Red_C_2.bmp	1903-01-28	0		0	0	82884	0		0	0	NULL	NULL	NULL	High	run1	1	List2	Catch.wav	V_T	1	1	1	1	82734	150	1	327	83061
Exp3	14	Exp3-14-1	59.937	1.0.0.153	1	right	xiepiao	-630758618	2.0.10.242	2.0.10.242	09-18-2019	2019-09-18 03:08:01	11:08:01	female	2.0.10.147	24	Red_C_2.bmp	1904-04-21	0		0	0	85170	0		0	0	NULL	NULL	NULL	High	run1	1	List2	Catch.wav	V_T	1	1	0	1	85020	150	1	385	85405
Exp3	14	Exp3-14-1	59.937	1.0.0.153	1	right	xiepiao	-630758618	2.0.10.242	2.0.10.242	09-18-2019	2019-09-18 03:08:01	11:08:01	female	2.0.10.147	25	Catch.bmp	1902-04-11	0		0	0	87906	0		0	0	NULL	NULL	NULL	High	run1		List2	A_S.wav	A_S	0		0	1	87756	150		0	0
Exp3	14	Exp3-14-1	59.937	1.0.0.153	1	right	xiepiao	-630758618	2.0.10.242	2.0.10.242	09-18-2019	2019-09-18 03:08:01	11:08:01	female	2.0.10.147	26	Blue_C.bmp	1902-08-30	0		1	0	89941	0		0	0	NULL	NULL	NULL	High	run1		List2	A_S.wav	AV_S	0		0	1	89791	150		0	0
Exp3	14	Exp3-14-1	59.937	1.0.0.153	1	right	xiepiao	-630758618	2.0.10.242	2.0.10.242	09-18-2019	2019-09-18 03:08:01	11:08:01	female	2.0.10.147	27	Catch.bmp	1904-01-10	0		0	0	92144	0		0	0	NULL	NULL	NULL	High	run1	1	List2	A_T.wav	A_T	1	1	0	1	91994	150	1	411	92405
Exp3	14	Exp3-14-1	59.937	1.0.0.153	1	right	xiepiao	-630758618	2.0.10.242	2.0.10.242	09-18-2019	2019-09-18 03:08:01	11:08:01	female	2.0.10.147	28	Blue_S_2.bmp	1903-06-21	0		0	0	94763	0		0	0	NULL	NULL	NULL	High	run1	1	List2	A_T.wav	AV_T	1	1	0	1	94613	150	1	401	95014
Exp3	14	Exp3-14-1	59.937	1.0.0.153	1	right	xiepiao	-630758618	2.0.10.242	2.0.10.242	09-18-2019	2019-09-18 03:08:01	11:08:01	female	2.0.10.147	29	Catch.bmp	1902-12-10	0		1	0	97182	0		0	0	NULL	NULL	NULL	High	run1	1	List2	A_T.wav	A_T	1	1	0	1	97032	150	1	429	97461
Exp3	14	Exp3-14-1	59.937	1.0.0.153	1	right	xiepiao	-630758618	2.0.10.242	2.0.10.242	09-18-2019	2019-09-18 03:08:01	11:08:01	female	2.0.10.147	30	Blue_S_2.bmp	1903-03-17	0		0	0	99418	0		0	0	NULL	NULL	NULL	High	run1	1	List2	A_T.wav	AV_T	1	1	0	1	99268	150	1	441	99709
Exp3	14	Exp3-14-1	59.937	1.0.0.153	1	right	xiepiao	-630758618	2.0.10.242	2.0.10.242	09-18-2019	2019-09-18 03:08:01	11:08:01	female	2.0.10.147	31	Blue_S_2.bmp	1902-09-07	0		0	0	101737	0		0	0	NULL	NULL	NULL	High	run1	1	List2	A_T.wav	AV_T	1	1	0	1	101587	150	1	298	101885
Exp3	14	Exp3-14-1	59.937	1.0.0.153	1	right	xiepiao	-630758618	2.0.10.242	2.0.10.242	09-18-2019	2019-09-18 03:08:01	11:08:01	female	2.0.10.147	32	Blue_C_2.bmp	1902-10-01	0		0	0	103873	0		0	0	NULL	NULL	NULL	High	run1		List2	Catch.wav	V_S	0		1	1	103723	150	1	386	104109
Exp3	14	Exp3-14-1	59.937	1.0.0.153	1	right	xiepiao	-630758618	2.0.10.242	2.0.10.242	09-18-2019	2019-09-18 03:08:01	11:08:01	female	2.0.10.147	33	Red_C_2.bmp	1903-07-24	0		0	0	106025	0		0	0	NULL	NULL	NULL	High	run1	1	List2	Catch.wav	V_T	1	1	0	1	105875	150	1	321	106196
Exp3	14	Exp3-14-1	59.937	1.0.0.153	1	right	xiepiao	-630758618	2.0.10.242	2.0.10.242	09-18-2019	2019-09-18 03:08:01	11:08:01	female	2.0.10.147	34	Blue_S_2.bmp	1903-10-31	0		0	1	108478	0		0	0	NULL	NULL	NULL	High	run1	1	List2	Catch.wav	V_T	1	1	1	1	108327	151	1	589	108916
Exp3	14	Exp3-14-1	59.937	1.0.0.153	1	right	xiepiao	-630758618	2.0.10.242	2.0.10.242	09-18-2019	2019-09-18 03:08:01	11:08:01	female	2.0.10.147	35	Blue_S_2.bmp	1904-05-12	0		0	0	111030	0		0	0	NULL	NULL	NULL	High	run1	1	List2	Catch.wav	V_T	1	1	0	1	110880	150	1	428	111308
Exp3	14	Exp3-14-1	59.937	1.0.0.153	1	right	xiepiao	-630758618	2.0.10.242	2.0.10.242	09-18-2019	2019-09-18 03:08:01	11:08:01	female	2.0.10.147	36	Red_C.bmp	1902-05-28	0		0	0	113783	0		0	0	NULL	NULL	NULL	High	run1		List2	A_S.wav	AV_S	0		1	1	113633	150		0	0
Exp3	14	Exp3-14-1	59.937	1.0.0.153	1	right	xiepiao	-630758618	2.0.10.242	2.0.10.242	09-18-2019	2019-09-18 03:08:01	11:08:01	female	2.0.10.147	37	Catch.bmp	1902-04-18	0		0	0	115869	0		0	0	NULL	NULL	NULL	High	run1	1	List2	A_T.wav	A_T	1	1	0	1	115719	150	1	413	116132
Exp3	14	Exp3-14-1	59.937	1.0.0.153	1	right	xiepiao	-630758618	2.0.10.242	2.0.10.242	09-18-2019	2019-09-18 03:08:01	11:08:01	female	2.0.10.147	38	Red_S_2.bmp	1903-01-29	0		0	0	117871	0		0	0	NULL	NULL	NULL	High	run1		List2	A_S.wav	AV_S	0		0	1	117721	150	1	420	118141
Exp3	14	Exp3-14-1	59.937	1.0.0.153	1	right	xiepiao	-630758618	2.0.10.242	2.0.10.242	09-18-2019	2019-09-18 03:08:01	11:08:01	female	2.0.10.147	39	Catch.bmp	1904-03-07	0		0	1	120157	0		0	0	NULL	NULL	NULL	High	run1		List2	A_S.wav	A_S	0		1	1	120006	151		0	0
Exp3	14	Exp3-14-1	59.937	1.0.0.153	1	right	xiepiao	-630758618	2.0.10.242	2.0.10.242	09-18-2019	2019-09-18 03:08:01	11:08:01	female	2.0.10.147	40	Catch.bmp	1903-01-13	0		0	0	122926	0		0	0	NULL	NULL	NULL	High	run1	1	List2	A_T.wav	A_T	1	1	0	1	122776	150	1	380	123156
Exp3	14	Exp3-14-1	59.937	1.0.0.153	1	right	xiepiao	-630758618	2.0.10.242	2.0.10.242	09-18-2019	2019-09-18 03:08:01	11:08:01	female	2.0.10.147	41	Catch.bmp	1904-03-12	0		0	0	125195	0		0	0	NULL	NULL	NULL	High	run1	1	List2	A_T.wav	A_T	1	1	0	1	125045	150	1	535	125580
Exp3	14	Exp3-14-1	59.937	1.0.0.153	1	right	xiepiao	-630758618	2.0.10.242	2.0.10.242	09-18-2019	2019-09-18 03:08:01	11:08:01	female	2.0.10.147	42	Catch.bmp	1903-01-25	0		0	0	127881	0		0	0	NULL	NULL	NULL	High	run1		List2	A_S.wav	A_S	0		0	1	127731	150		0	0
Exp3	14	Exp3-14-1	59.937	1.0.0.153	1	right	xiepiao	-630758618	2.0.10.242	2.0.10.242	09-18-2019	2019-09-18 03:08:01	11:08:01	female	2.0.10.147	43	Red_C_2.bmp	1903-06-18	0		0	0	130217	0		0	0	NULL	NULL	NULL	High	run1	1	List2	A_T.wav	AV_T	1	1	0	1	130067	150	1	289	130356
Exp3	14	Exp3-14-1	59.937	1.0.0.153	1	right	xiepiao	-630758618	2.0.10.242	2.0.10.242	09-18-2019	2019-09-18 03:08:01	11:08:01	female	2.0.10.147	44	Blue_S.bmp	1902-03-15	0		0	0	132636	0		0	0	NULL	NULL	NULL	High	run1		List2	Catch.wav	V_S	0		1	1	132486	150		0	0
Exp3	14	Exp3-14-1	59.937	1.0.0.153	1	right	xiepiao	-630758618	2.0.10.242	2.0.10.242	09-18-2019	2019-09-18 03:08:01	11:08:01	female	2.0.10.147	45	Red_C.bmp	1903-06-28	0		1	0	134638	0		0	0	NULL	NULL	NULL	High	run1		List2	Catch.wav	V_S	0		0	1	134488	150		0	0
Exp3	14	Exp3-14-1	59.937	1.0.0.153	1	right	xiepiao	-630758618	2.0.10.242	2.0.10.242	09-18-2019	2019-09-18 03:08:01	11:08:01	female	2.0.10.147	46	Blue_S_2.bmp	1903-02-03	0		0	1	137125	0		0	0	NULL	NULL	NULL	High	run1	1	List2	A_T.wav	AV_T	1	1	1	1	136974	151	1	462	137436
Exp3	14	Exp3-14-1	59.937	1.0.0.153	1	right	xiepiao	-630758618	2.0.10.242	2.0.10.242	09-18-2019	2019-09-18 03:08:01	11:08:01	female	2.0.10.147	47	Catch.bmp	1903-05-31	0		0	0	139410	0		0	0	NULL	NULL	NULL	High	run1	1	List2	A_T.wav	A_T	1	1	0	1	139260	150	1	440	139700
Exp3	14	Exp3-14-1	59.937	1.0.0.153	1	right	xiepiao	-630758618	2.0.10.242	2.0.10.242	09-18-2019	2019-09-18 03:08:01	11:08:01	female	2.0.10.147	48	Blue_S_2.bmp	1904-02-06	0		0	0	141813	0		0	0	NULL	NULL	NULL	High	run1	1	List2	Catch.wav	V_T	1	1	0	2	141663	150	1	933	142596
Exp3	14	Exp3-14-1	59.937	1.0.0.153	1	right	xiepiao	-630758618	2.0.10.242	2.0.10.242	09-18-2019	2019-09-18 03:08:01	11:08:01	female	2.0.10.147	49	Red_C_2.bmp	1902-07-18	0		1	0	144465	0		0	0	NULL	NULL	NULL	High	run1	1	List2	A_T.wav	AV_T	1	1	1	1	144315	150	1	465	144780
Exp3	14	Exp3-14-1	59.937	1.0.0.153	1	right	xiepiao	-630758618	2.0.10.242	2.0.10.242	09-18-2019	2019-09-18 03:08:01	11:08:01	female	2.0.10.147	50	Red_C_2.bmp	1902-11-19	0		0	0	146551	0		0	0	NULL	NULL	NULL	High	run1	1	List2	Catch.wav	V_T	1	1	0	1	146401	150	1	467	146868
Exp3	14	Exp3-14-1	59.937	1.0.0.153	1	right	xiepiao	-630758618	2.0.10.242	2.0.10.242	09-18-2019	2019-09-18 03:08:01	11:08:01	female	2.0.10.147	51	Blue_S_2.bmp	1904-03-28	0		0	0	148753	0		0	0	NULL	NULL	NULL	High	run1	1	List2	Catch.wav	V_T	1	1	0	1	148603	150	1	482	149085
Exp3	14	Exp3-14-1	59.937	1.0.0.153	1	right	xiepiao	-630758618	2.0.10.242	2.0.10.242	09-18-2019	2019-09-18 03:08:01	11:08:01	female	2.0.10.147	52	Catch.bmp	1903-12-25	0		0	0	151456	0		0	0	NULL	NULL	NULL	High	run1	1	List2	A_T.wav	A_T	1	1	1	1	151306	150	1	554	151860
Exp3	14	Exp3-14-1	59.937	1.0.0.153	1	right	xiepiao	-630758618	2.0.10.242	2.0.10.242	09-18-2019	2019-09-18 03:08:01	11:08:01	female	2.0.10.147	53	Red_C_2.bmp	1902-07-18	0		0	0	154059	0		0	0	NULL	NULL	NULL	High	run1	1	List2	A_T.wav	AV_T	1	1	0	1	153909	150	1	328	154237
Exp3	14	Exp3-14-1	59.937	1.0.0.153	1	right	xiepiao	-630758618	2.0.10.242	2.0.10.242	09-18-2019	2019-09-18 03:08:01	11:08:01	female	2.0.10.147	54	Red_C_2.bmp	1904-04-01	0		0	0	156144	0		0	0	NULL	NULL	NULL	High	run1	1	List2	A_T.wav	AV_T	1	1	0	1	155994	150	1	322	156316
Exp3	14	Exp3-14-1	59.937	1.0.0.153	1	right	xiepiao	-630758618	2.0.10.242	2.0.10.242	09-18-2019	2019-09-18 03:08:01	11:08:01	female	2.0.10.147	55	Catch.bmp	1903-02-26	0		0	0	158847	0		0	0	NULL	NULL	NULL	High	run1		List2	A_S.wav	A_S	0		0	1	158697	150		0	0
Exp3	14	Exp3-14-1	59.937	1.0.0.153	1	right	xiepiao	-630758618	2.0.10.242	2.0.10.242	09-18-2019	2019-09-18 03:08:01	11:08:01	female	2.0.10.147	56	Red_C_2.bmp	1903-02-24	0		0	0	161200	0		0	0	NULL	NULL	NULL	High	run1	1	List2	Catch.wav	V_T	1	1	0	1	161050	150	1	442	161492
Exp3	14	Exp3-14-1	59.937	1.0.0.153	1	right	xiepiao	-630758618	2.0.10.242	2.0.10.242	09-18-2019	2019-09-18 03:08:01	11:08:01	female	2.0.10.147	57	Blue_S_2.bmp	1902-07-16	0		0	0	163502	0		0	0	NULL	NULL	NULL	High	run1	1	List2	Catch.wav	V_T	1	1	0	1	163352	150	1	356	163708
Exp3	14	Exp3-14-1	59.937	1.0.0.153	1	right	xiepiao	-630758618	2.0.10.242	2.0.10.242	09-18-2019	2019-09-18 03:08:01	11:08:01	female	2.0.10.147	58	Catch.bmp	1903-10-29	0		0	0	165588	0		0	0	NULL	NULL	NULL	High	run1	1	List2	A_T.wav	A_T	1	1	0	2	165438	150	1	407	165845
Exp3	14	Exp3-14-1	59.937	1.0.0.153	1	right	xiepiao	-630758618	2.0.10.242	2.0.10.242	09-18-2019	2019-09-18 03:08:01	11:08:01	female	2.0.10.147	59	Red_C_2.bmp	1903-07-04	0		0	0	168140	0		0	0	NULL	NULL	NULL	High	run1	1	List2	Catch.wav	V_T	1	1	1	1	167990	150	1	326	168316
Exp3	14	Exp3-14-1	59.937	1.0.0.153	1	right	xiepiao	-630758618	2.0.10.242	2.0.10.242	09-18-2019	2019-09-18 03:08:01	11:08:01	female	2.0.10.147	60	Catch.bmp	1904-03-30	0		0	0	170576	0		0	0	NULL	NULL	NULL	High	run1	1	List2	A_T.wav	A_T	1	1	1	1	170426	150	1	491	170917
Exp3	14	Exp3-14-1	59.937	1.0.0.153	1	right	xiepiao	-630758618	2.0.10.242	2.0.10.242	09-18-2019	2019-09-18 03:08:01	11:08:01	female	2.0.10.147	61	Red_C_2.bmp	1903-05-22	0		0	0	173279	0		0	0	NULL	NULL	NULL	High	run1	1	List2	Catch.wav	V_T	1	1	1	1	173129	150	1	515	173644
Exp3	14	Exp3-14-1	59.937	1.0.0.153	1	right	xiepiao	-630758618	2.0.10.242	2.0.10.242	09-18-2019	2019-09-18 03:08:01	11:08:01	female	2.0.10.147	62	Catch.bmp	1902-07-01	0		0	0	175665	0		0	0	NULL	NULL	NULL	High	run1	1	List2	A_T.wav	A_T	1	1	1	1	175515	150	1	489	176004
Exp3	14	Exp3-14-1	59.937	1.0.0.153	1	right	xiepiao	-630758618	2.0.10.242	2.0.10.242	09-18-2019	2019-09-18 03:08:01	11:08:01	female	2.0.10.147	63	Red_C_2.bmp	1902-09-19	0		0	0	177734	0		0	0	NULL	NULL	NULL	High	run1	1	List2	A_T.wav	AV_T	1	1	0	1	177584	150	1	357	177941
Exp3	14	Exp3-14-1	59.937	1.0.0.153	1	right	xiepiao	-630758618	2.0.10.242	2.0.10.242	09-18-2019	2019-09-18 03:08:01	11:08:01	female	2.0.10.147	64	Catch.bmp	1903-10-19	0		0	0	179886	0		0	0	NULL	NULL	NULL	High	run1	1	List2	A_T.wav	A_T	1	1	0	1	179736	150	1	364	180100
Exp3	14	Exp3-14-1	59.937	1.0.0.153	1	right	xiepiao	-630758618	2.0.10.242	2.0.10.242	09-18-2019	2019-09-18 03:08:01	11:08:01	female	2.0.10.147	65	Catch.bmp	1903-08-21	0		0	0	182422	0		0	0	NULL	NULL	NULL	High	run1		List2	A_S.wav	A_S	0		0	1	182272	150		0	0
Exp3	14	Exp3-14-1	59.937	1.0.0.153	1	right	xiepiao	-630758618	2.0.10.242	2.0.10.242	09-18-2019	2019-09-18 03:08:01	11:08:01	female	2.0.10.147	66	Red_S_2.bmp	1903-05-02	0		0	0	184958	0		0	0	NULL	NULL	NULL	High	run1		List2	Catch.wav	V_S	0		1	1	184808	150		0	0
Exp3	14	Exp3-14-1	59.937	1.0.0.153	1	right	xiepiao	-630758618	2.0.10.242	2.0.10.242	09-18-2019	2019-09-18 03:08:01	11:08:01	female	2.0.10.147	67	Catch.bmp	1904-02-26	0		0	0	187394	0		0	0	NULL	NULL	NULL	High	run1	1	List2	A_T.wav	A_T	1	1	0	1	187244	150	1	712	187956
Exp3	14	Exp3-14-1	59.937	1.0.0.153	1	right	xiepiao	-630758618	2.0.10.242	2.0.10.242	09-18-2019	2019-09-18 03:08:01	11:08:01	female	2.0.10.147	68	Catch.bmp	1902-12-29	0		0	0	190063	0		0	0	NULL	NULL	NULL	High	run1	1	List2	A_T.wav	A_T	1	1	0	1	189913	150	1	346	190259
Exp3	14	Exp3-14-1	59.937	1.0.0.153	1	right	xiepiao	-630758618	2.0.10.242	2.0.10.242	09-18-2019	2019-09-18 03:08:01	11:08:01	female	2.0.10.147	69	Catch.bmp	1904-03-15	0		0	0	192316	0		0	0	NULL	NULL	NULL	High	run1	1	List2	A_T.wav	A_T	1	1	0	1	192166	150	1	350	192516
Exp3	14	Exp3-14-1	59.937	1.0.0.153	1	right	xiepiao	-630758618	2.0.10.242	2.0.10.242	09-18-2019	2019-09-18 03:08:01	11:08:01	female	2.0.10.147	70	Catch.bmp	1904-05-13	0		0	0	195002	0		0	0	NULL	NULL	NULL	High	run1	1	List2	A_T.wav	A_T	1	1	0	1	194852	150	1	479	195331
Exp3	14	Exp3-14-1	59.937	1.0.0.153	1	right	xiepiao	-630758618	2.0.10.242	2.0.10.242	09-18-2019	2019-09-18 03:08:01	11:08:01	female	2.0.10.147	71	Catch.bmp	1903-06-21	0		0	0	197755	0		0	0	NULL	NULL	NULL	High	run1		List2	A_S.wav	A_S	0		0	1	197605	150		0	0
Exp3	14	Exp3-14-1	59.937	1.0.0.153	1	right	xiepiao	-630758618	2.0.10.242	2.0.10.242	09-18-2019	2019-09-18 03:08:01	11:08:01	female	2.0.10.147	72	Blue_S_2.bmp	1903-08-18	0		0	0	200241	0		0	0	NULL	NULL	NULL	High	run1	1	List2	Catch.wav	V_T	1	1	1	1	200091	150	1	568	200659
Exp3	14	Exp3-14-1	59.937	1.0.0.153	1	right	xiepiao	-630758618	2.0.10.242	2.0.10.242	09-18-2019	2019-09-18 03:08:01	11:08:01	female	2.0.10.147	73	Red_C_2.bmp	1902-06-21	0		0	0	202727	0		0	0	NULL	NULL	NULL	High	run1	1	List2	Catch.wav	V_T	1	1	0	2	202577	150	1	306	202883
Exp3	14	Exp3-14-1	59.937	1.0.0.153	1	right	xiepiao	-630758618	2.0.10.242	2.0.10.242	09-18-2019	2019-09-18 03:08:01	11:08:01	female	2.0.10.147	74	Catch.bmp	1903-07-03	0		0	0	204779	0		0	0	NULL	NULL	NULL	High	run1		List2	A_S.wav	A_S	0		0	1	204629	150		0	0
Exp3	14	Exp3-14-1	59.937	1.0.0.153	1	right	xiepiao	-630758618	2.0.10.242	2.0.10.242	09-18-2019	2019-09-18 03:08:01	11:08:01	female	2.0.10.147	75	Blue_S_2.bmp	1903-01-07	0		0	0	207265	0		0	0	NULL	NULL	NULL	High	run1	1	List2	Catch.wav	V_T	1	1	0	1	207115	150	1	712	207827
Exp3	14	Exp3-14-1	59.937	1.0.0.153	1	right	xiepiao	-630758618	2.0.10.242	2.0.10.242	09-18-2019	2019-09-18 03:08:01	11:08:01	female	2.0.10.147	76	Catch.bmp	1902-11-07	0		0	0	209517	0		0	0	NULL	NULL	NULL	High	run1		List2	A_S.wav	A_S	0		1	1	209367	150		0	0
Exp3	14	Exp3-14-1	59.937	1.0.0.153	1	right	xiepiao	-630758618	2.0.10.242	2.0.10.242	09-18-2019	2019-09-18 03:08:01	11:08:01	female	2.0.10.147	77	Blue_S_2.bmp	1903-10-11	0		0	1	211770	0		0	0	NULL	NULL	NULL	High	run1	1	List2	Catch.wav	V_T	1	1	1	1	211619	151	1	432	212051
Exp3	14	Exp3-14-1	59.937	1.0.0.153	1	right	xiepiao	-630758618	2.0.10.242	2.0.10.242	09-18-2019	2019-09-18 03:08:01	11:08:01	female	2.0.10.147	78	Red_C_2.bmp	1902-10-08	0		0	1	214306	0		0	0	NULL	NULL	NULL	High	run1	1	List2	A_T.wav	AV_T	1	1	1	1	214155	151	1	352	214507
Exp3	14	Exp3-14-1	59.937	1.0.0.153	1	right	xiepiao	-630758618	2.0.10.242	2.0.10.242	09-18-2019	2019-09-18 03:08:01	11:08:01	female	2.0.10.147	79	Red_C_2.bmp	1902-04-05	0		0	1	216475	0		0	0	NULL	NULL	NULL	High	run1	1	List2	A_T.wav	AV_T	1	1	0	1	216324	151	1	335	216659
Exp3	14	Exp3-14-1	59.937	1.0.0.153	1	right	xiepiao	-630758618	2.0.10.242	2.0.10.242	09-18-2019	2019-09-18 03:08:01	11:08:01	female	2.0.10.147	80	Blue_S_2.bmp	1902-03-29	0		0	0	218460	0		0	0	NULL	NULL	NULL	High	run1	1	List2	Catch.wav	V_T	1	1	1	1	218310	150	1	445	218755
Exp3	14	Exp3-14-1	59.937	1.0.0.153	1	right	xiepiao	-630758618	2.0.10.242	2.0.10.242	09-18-2019	2019-09-18 03:08:01	11:08:01	female	2.0.10.147	81	Red_C_2.bmp	1903-01-24	0		0	1	220429	0		0	0	NULL	NULL	NULL	High	run1	1	List2	A_T.wav	AV_T	1	1	1	1	220278	151	1	325	220603
Exp3	14	Exp3-14-1	59.937	1.0.0.153	1	right	xiepiao	-630758618	2.0.10.242	2.0.10.242	09-18-2019	2019-09-18 03:08:01	11:08:01	female	2.0.10.147	82	Blue_C_2.bmp	1903-07-27	0		0	0	222698	0		0	0	NULL	NULL	NULL	High	run1		List2	A_S.wav	AV_S	0		0	2	222548	150	1	463	223011
Exp3	14	Exp3-14-1	59.937	1.0.0.153	1	right	xiepiao	-630758618	2.0.10.242	2.0.10.242	09-18-2019	2019-09-18 03:08:01	11:08:01	female	2.0.10.147	83	Catch.bmp	1903-02-07	0		0	0	225150	0		0	0	NULL	NULL	NULL	High	run1	1	List2	A_T.wav	A_T	1	1	0	1	225000	150	1	515	225515
Exp3	14	Exp3-14-1	59.937	1.0.0.153	1	right	xiepiao	-630758618	2.0.10.242	2.0.10.242	09-18-2019	2019-09-18 03:08:01	11:08:01	female	2.0.10.147	84	Catch.bmp	1904-01-01	0		0	0	227436	0		0	0	NULL	NULL	NULL	High	run1	1	List2	A_T.wav	A_T	1	1	0	1	227286	150	1	478	227764
Exp3	14	Exp3-14-1	59.937	1.0.0.153	1	right	xiepiao	-630758618	2.0.10.242	2.0.10.242	09-18-2019	2019-09-18 03:08:01	11:08:01	female	2.0.10.147	85	Blue_S_2.bmp	1903-01-22	0		0	0	230055	0		0	0	NULL	NULL	NULL	High	run1	1	List2	Catch.wav	V_T	1	1	1	1	229905	150	1	547	230452
Exp3	14	Exp3-14-1	59.937	1.0.0.153	1	right	xiepiao	-630758618	2.0.10.242	2.0.10.242	09-18-2019	2019-09-18 03:08:01	11:08:01	female	2.0.10.147	86	Red_C_2.bmp	1903-11-29	0		0	1	232325	0		0	0	NULL	NULL	NULL	High	run1	1	List2	A_T.wav	AV_T	1	1	1	1	232174	151	1	341	232515
Exp3	14	Exp3-14-1	59.937	1.0.0.153	1	right	xiepiao	-630758618	2.0.10.242	2.0.10.242	09-18-2019	2019-09-18 03:08:01	11:08:01	female	2.0.10.147	87	Red_S.bmp	1902-04-13	0		0	1	234911	0		0	0	NULL	NULL	NULL	High	run1		List2	Catch.wav	V_S	0		1	1	234760	151		0	0
Exp3	14	Exp3-14-1	59.937	1.0.0.153	1	right	xiepiao	-630758618	2.0.10.242	2.0.10.242	09-18-2019	2019-09-18 03:08:01	11:08:01	female	2.0.10.147	88	Catch.bmp	1902-04-01	0		0	0	236963	0		0	0	NULL	NULL	NULL	High	run1	1	List2	A_T.wav	A_T	1	1	0	2	236813	150	1	462	237275
Exp3	14	Exp3-14-1	59.937	1.0.0.153	1	right	xiepiao	-630758618	2.0.10.242	2.0.10.242	09-18-2019	2019-09-18 03:08:01	11:08:01	female	2.0.10.147	89	Catch.bmp	1902-08-10	0		0	0	238948	0		0	0	NULL	NULL	NULL	High	run1	1	List2	A_T.wav	A_T	1	1	0	1	238798	150	1	397	239195
Exp3	14	Exp3-14-1	59.937	1.0.0.153	1	right	xiepiao	-630758618	2.0.10.242	2.0.10.242	09-18-2019	2019-09-18 03:08:01	11:08:01	female	2.0.10.147	90	Blue_S_2.bmp	1902-10-08	0		0	0	241050	0		0	0	NULL	NULL	NULL	High	run1	1	List2	A_T.wav	AV_T	1	1	0	1	240900	150	1	551	241451
Exp3	14	Exp3-14-1	59.937	1.0.0.153	1	right	xiepiao	-630758618	2.0.10.242	2.0.10.242	09-18-2019	2019-09-18 03:08:01	11:08:01	female	2.0.10.147	91	Blue_C.bmp	1902-11-11	0		0	0	243219	0		0	0	NULL	NULL	NULL	High	Run1		List2	Catch.wav	V_S	0		1	1	243069	150		0	0
Exp3	14	Exp3-14-1	59.937	1.0.0.153	1	right	xiepiao	-630758618	2.0.10.242	2.0.10.242	09-18-2019	2019-09-18 03:08:01	11:08:01	female	2.0.10.147	92	Blue_S_2.bmp	1902-06-02	0		0	0	245488	0		0	0	NULL	NULL	NULL	High	run1	1	List2	A_T.wav	AV_T	1	1	1	1	245338	150	1	417	245755
Exp3	14	Exp3-14-1	59.937	1.0.0.153	1	right	xiepiao	-630758618	2.0.10.242	2.0.10.242	09-18-2019	2019-09-18 03:08:01	11:08:01	female	2.0.10.147	93	Catch.bmp	1903-07-24	0		0	0	247524	0		0	0	NULL	NULL	NULL	High	run1		List2	A_S.wav	A_S	0		0	1	247374	150		0	0
Exp3	14	Exp3-14-1	59.937	1.0.0.153	1	right	xiepiao	-630758618	2.0.10.242	2.0.10.242	09-18-2019	2019-09-18 03:08:01	11:08:01	female	2.0.10.147	94	Blue_S_2.bmp	1904-01-09	0		0	0	250026	0		0	0	NULL	NULL	NULL	High	run1	1	List2	A_T.wav	AV_T	1	1	0	1	249876	150	1	439	250315
Exp3	14	Exp3-14-1	59.937	1.0.0.153	1	right	xiepiao	-630758618	2.0.10.242	2.0.10.242	09-18-2019	2019-09-18 03:08:01	11:08:01	female	2.0.10.147	95	Red_S_2.bmp	1903-08-15	0		0	0	252646	0		0	0	NULL	NULL	NULL	High	run1		List2	Catch.wav	V_S	0		0	1	252496	150	1	348	252844
Exp3	14	Exp3-14-1	59.937	1.0.0.153	1	right	xiepiao	-630758618	2.0.10.242	2.0.10.242	09-18-2019	2019-09-18 03:08:01	11:08:01	female	2.0.10.147	96	Red_C_2.bmp	1903-11-12	0		0	0	255132	0		0	0	NULL	NULL	NULL	High	run1	1	List2	A_T.wav	AV_T	1	1	1	1	254982	150	1	317	255299
Exp3	14	Exp3-14-1	59.937	1.0.0.153	1	right	xiepiao	-630758618	2.0.10.242	2.0.10.242	09-18-2019	2019-09-18 03:08:01	11:08:01	female	2.0.10.147	97	Blue_S_2.bmp	1902-05-15	0		0	0	257701	0		0	0	NULL	NULL	NULL	High	run1	1	List2	A_T.wav	AV_T	1	1	0	1	257551	150	1	380	257931
Exp3	14	Exp3-14-1	59.937	1.0.0.153	1	right	xiepiao	-630758618	2.0.10.242	2.0.10.242	09-18-2019	2019-09-18 03:08:01	11:08:01	female	2.0.10.147	98	Red_C_2.bmp	1904-01-10	0		0	0	259720	0		0	0	NULL	NULL	NULL	High	run1	1	List2	Catch.wav	V_T	1	1	0	1	259570	150	1	345	259915
Exp3	14	Exp3-14-1	59.937	1.0.0.153	1	right	xiepiao	-630758618	2.0.10.242	2.0.10.242	09-18-2019	2019-09-18 03:08:01	11:08:01	female	2.0.10.147	99	Catch.bmp	1903-11-09	0		0	0	262339	0		0	0	NULL	NULL	NULL	High	run1	1	List2	A_T.wav	A_T	1	1	1	1	262189	150	1	390	262579
Exp3	14	Exp3-14-1	59.937	1.0.0.153	1	right	xiepiao	-630758618	2.0.10.242	2.0.10.242	09-18-2019	2019-09-18 03:08:01	11:08:01	female	2.0.10.147	100	Catch.bmp	1903-03-28	0		0	0	264909	0		0	0	NULL	NULL	NULL	High	run1	1	List2	A_T.wav	A_T	1	1	0	1	264759	150	1	556	265315
Exp3	14	Exp3-14-1	59.937	1.0.0.153	1	right	xiepiao	-630758618	2.0.10.242	2.0.10.242	09-18-2019	2019-09-18 03:08:01	11:08:01	female	2.0.10.147	101	Blue_C.bmp	1903-06-26	0		0	1	267245	0		0	0	NULL	NULL	NULL	High	Run1		List2	Catch.wav	V_S	0		1	1	267094	151		0	0
Exp3	14	Exp3-14-1	59.937	1.0.0.153	1	right	xiepiao	-630758618	2.0.10.242	2.0.10.242	09-18-2019	2019-09-18 03:08:01	11:08:01	female	2.0.10.147	102	Catch.bmp	1903-05-21	0		0	1	269731	0		0	0	NULL	NULL	NULL	High	run1	1	List2	A_T.wav	A_T	1	1	1	1	269580	151	1	534	270114
Exp3	14	Exp3-14-1	59.937	1.0.0.153	1	right	xiepiao	-630758618	2.0.10.242	2.0.10.242	09-18-2019	2019-09-18 03:08:01	11:08:01	female	2.0.10.147	103	Red_S.bmp	1904-05-13	0		0	0	272116	0		0	0	NULL	NULL	NULL	High	run1		List2	A_S.wav	AV_S	0		0	1	271966	150		0	0
Exp3	14	Exp3-14-1	59.937	1.0.0.153	1	right	xiepiao	-630758618	2.0.10.242	2.0.10.242	09-18-2019	2019-09-18 03:08:01	11:08:01	female	2.0.10.147	104	Blue_C.bmp	1904-04-28	0		0	0	274919	0		0	0	NULL	NULL	NULL	High	run1		List2	A_S.wav	AV_S	0		0	1	274769	150		0	0
Exp3	14	Exp3-14-1	59.937	1.0.0.153	1	right	xiepiao	-630758618	2.0.10.242	2.0.10.242	09-18-2019	2019-09-18 03:08:01	11:08:01	female	2.0.10.147	105	Blue_S_2.bmp	1903-10-08	0		0	1	277706	0		0	0	NULL	NULL	NULL	High	run1	1	List2	A_T.wav	AV_T	1	1	1	1	277555	151	1	439	277994
Exp3	14	Exp3-14-1	59.937	1.0.0.153	1	right	xiepiao	-630758618	2.0.10.242	2.0.10.242	09-18-2019	2019-09-18 03:08:01	11:08:01	female	2.0.10.147	106	Catch.bmp	1903-04-09	0		0	1	280242	0		0	0	NULL	NULL	NULL	High	run1	1	List2	A_T.wav	A_T	1	1	1	1	280091	151	1	471	280562
Exp3	14	Exp3-14-1	59.937	1.0.0.153	1	right	xiepiao	-630758618	2.0.10.242	2.0.10.242	09-18-2019	2019-09-18 03:08:01	11:08:01	female	2.0.10.147	107	Red_S_2.bmp	1902-10-27	0		0	0	282594	0		0	0	NULL	NULL	NULL	High	run1		List2	A_S.wav	AV_S	0		0	1	282444	150		0	0
Exp3	14	Exp3-14-1	59.937	1.0.0.153	1	right	xiepiao	-630758618	2.0.10.242	2.0.10.242	09-18-2019	2019-09-18 03:08:01	11:08:01	female	2.0.10.147	108	Red_S.bmp	1902-11-16	0		0	0	284830	0		0	0	NULL	NULL	NULL	High	run1		List2	A_S.wav	AV_S	0		0	2	284680	150		0	0
Exp3	14	Exp3-14-1	59.937	1.0.0.153	1	right	xiepiao	-630758618	2.0.10.242	2.0.10.242	09-18-2019	2019-09-18 03:08:01	11:08:01	female	2.0.10.147	109	Red_C_2.bmp	1903-10-15	0		0	0	287099	0		0	0	NULL	NULL	NULL	High	run1	1	List2	Catch.wav	V_T	1	1	0	1	286949	150	1	501	287450
Exp3	14	Exp3-14-1	59.937	1.0.0.153	1	right	xiepiao	-630758618	2.0.10.242	2.0.10.242	09-18-2019	2019-09-18 03:08:01	11:08:01	female	2.0.10.147	110	Blue_S_2.bmp	1902-06-17	0		0	0	289635	0		0	0	NULL	NULL	NULL	High	run1	1	List2	A_T.wav	AV_T	1	1	0	1	289485	150	1	341	289826
Exp3	14	Exp3-14-1	59.937	1.0.0.153	1	right	xiepiao	-630758618	2.0.10.242	2.0.10.242	09-18-2019	2019-09-18 03:08:01	11:08:01	female	2.0.10.147	111	Red_C_2.bmp	1903-01-02	0		0	0	291687	0		0	0	NULL	NULL	NULL	High	run1	1	List2	A_T.wav	AV_T	1	1	0	1	291537	150	1	409	291946
Exp3	14	Exp3-14-1	59.937	1.0.0.153	1	right	xiepiao	-630758618	2.0.10.242	2.0.10.242	09-18-2019	2019-09-18 03:08:01	11:08:01	female	2.0.10.147	112	Red_C_2.bmp	1902-10-24	0		0	0	293939	0		0	0	NULL	NULL	NULL	High	run1	1	List2	A_T.wav	AV_T	1	1	0	1	293789	150	1	310	294099
Exp3	14	Exp3-14-1	59.937	1.0.0.153	1	right	xiepiao	-630758618	2.0.10.242	2.0.10.242	09-18-2019	2019-09-18 03:08:01	11:08:01	female	2.0.10.147	113	Red_C_2.bmp	1902-10-14	0		0	0	296125	0		0	0	NULL	NULL	NULL	High	run1	1	List2	Catch.wav	V_T	1	1	1	1	295975	150	1	524	296499
Exp3	14	Exp3-14-1	59.937	1.0.0.153	1	right	xiepiao	-630758618	2.0.10.242	2.0.10.242	09-18-2019	2019-09-18 03:08:01	11:08:01	female	2.0.10.147	114	Blue_S_2.bmp	1903-03-27	0		0	0	298294	0		0	0	NULL	NULL	NULL	High	run1	1	List2	Catch.wav	V_T	1	1	0	1	298144	150	1	387	298531
Exp3	14	Exp3-14-1	59.937	1.0.0.153	1	right	xiepiao	-630758618	2.0.10.242	2.0.10.242	09-18-2019	2019-09-18 03:08:01	11:08:01	female	2.0.10.147	115	Blue_S_2.bmp	1904-04-22	0		0	1	300630	0		0	0	NULL	NULL	NULL	High	run1	1	List2	A_T.wav	AV_T	1	1	2	1	300479	151	1	315	300794
Exp3	14	Exp3-14-1	59.937	1.0.0.153	1	right	xiepiao	-630758618	2.0.10.242	2.0.10.242	09-18-2019	2019-09-18 03:08:01	11:08:01	female	2.0.10.147	116	Catch.bmp	1902-12-26	0		0	0	303366	0		0	0	NULL	NULL	NULL	High	run1	1	List2	A_T.wav	A_T	1	1	0	1	303216	150	1	347	303563
Exp3	14	Exp3-14-1	59.937	1.0.0.153	1	right	xiepiao	-630758618	2.0.10.242	2.0.10.242	09-18-2019	2019-09-18 03:08:01	11:08:01	female	2.0.10.147	117	Red_C_2.bmp	1902-03-20	0		0	0	305618	0		0	0	NULL	NULL	NULL	High	run1	1	List2	Catch.wav	V_T	1	1	1	1	305468	150	1	390	305858
Exp3	14	Exp3-14-1	59.937	1.0.0.153	1	right	xiepiao	-630758618	2.0.10.242	2.0.10.242	09-18-2019	2019-09-18 03:08:01	11:08:01	female	2.0.10.147	118	Blue_S_2.bmp	1903-04-14	0		0	0	307587	0		0	0	NULL	NULL	NULL	High	run1	1	List2	A_T.wav	AV_T	1	1	0	1	307437	150	1	413	307850
Exp3	14	Exp3-14-1	59.937	1.0.0.153	1	right	xiepiao	-630758618	2.0.10.242	2.0.10.242	09-18-2019	2019-09-18 03:08:01	11:08:01	female	2.0.10.147	119	Blue_S_2.bmp	1902-07-14	0		1	0	309939	0		0	0	NULL	NULL	NULL	High	run1	1	List2	Catch.wav	V_T	1	1	1	1	309789	150	1	325	310114
Exp3	14	Exp3-14-1	59.937	1.0.0.153	1	right	xiepiao	-630758618	2.0.10.242	2.0.10.242	09-18-2019	2019-09-18 03:08:01	11:08:01	female	2.0.10.147	120	Catch.bmp	1903-10-11	0		0	0	312025	0		0	0	NULL	NULL	NULL	High	run1		List2	A_S.wav	A_S	0		0	1	311875	150		0	0
Exp3	14	Exp3-14-1	59.937	1.0.0.153	1	right	xiepiao	-630758618	2.0.10.242	2.0.10.242	09-18-2019	2019-09-18 03:08:01	11:08:01	female	2.0.10.147	121	Red_C_2.bmp	1903-01-07	0		0	0	314611	0		0	0	NULL	NULL	NULL	High	run1	1	List2	A_T.wav	AV_T	1	1	0	1	314461	150	1	326	314787
Exp3	14	Exp3-14-1	59.937	1.0.0.153	1	right	xiepiao	-630758618	2.0.10.242	2.0.10.242	09-18-2019	2019-09-18 03:08:01	11:08:01	female	2.0.10.147	122	Catch.bmp	1903-09-06	0		0	0	316863	0		0	0	NULL	NULL	NULL	High	run1	1	List2	A_T.wav	A_T	1	1	0	1	316713	150	1	417	317130
Exp3	14	Exp3-14-1	59.937	1.0.0.153	1	right	xiepiao	-630758618	2.0.10.242	2.0.10.242	09-18-2019	2019-09-18 03:08:01	11:08:01	female	2.0.10.147	123	Red_C_2.bmp	1903-05-02	0		0	0	319366	0		0	0	NULL	NULL	NULL	High	run1	1	List2	Catch.wav	V_T	1	1	1	1	319216	150	1	458	319674
Exp3	14	Exp3-14-1	59.937	1.0.0.153	1	right	xiepiao	-630758618	2.0.10.242	2.0.10.242	09-18-2019	2019-09-18 03:08:01	11:08:01	female	2.0.10.147	124	Red_C_2.bmp	1902-11-06	0		0	0	321735	0		0	0	NULL	NULL	NULL	High	run1	1	List2	Catch.wav	V_T	1	1	0	1	321585	150	1	474	322059
Exp3	14	Exp3-14-1	59.937	1.0.0.153	1	right	xiepiao	-630758618	2.0.10.242	2.0.10.242	09-18-2019	2019-09-18 03:08:01	11:08:01	female	2.0.10.147	125	Catch.bmp	1902-10-18	0		1	0	323937	0		0	0	NULL	NULL	NULL	High	run1	1	List2	A_T.wav	A_T	1	1	1	1	323787	150	1	431	324218
Exp3	14	Exp3-14-1	59.937	1.0.0.153	1	right	xiepiao	-630758618	2.0.10.242	2.0.10.242	09-18-2019	2019-09-18 03:08:01	11:08:01	female	2.0.10.147	126	Blue_C.bmp	1903-12-09	0		0	0	326106	0		0	0	NULL	NULL	NULL	High	run1		List2	A_S.wav	AV_S	0		0	1	325956	150		0	0
Exp3	14	Exp3-14-1	59.937	1.0.0.153	1	right	xiepiao	-630758618	2.0.10.242	2.0.10.242	09-18-2019	2019-09-18 03:08:01	11:08:01	female	2.0.10.147	127	Red_S.bmp	1903-01-06	0		0	0	328759	0		0	0	NULL	NULL	NULL	High	run1		List2	Catch.wav	V_S	0		1	1	328609	150		0	0
Exp3	14	Exp3-14-1	59.937	1.0.0.153	1	right	xiepiao	-630758618	2.0.10.242	2.0.10.242	09-18-2019	2019-09-18 03:08:01	11:08:01	female	2.0.10.147	128	Catch.bmp	1903-01-20	0		0	1	331062	0		0	0	NULL	NULL	NULL	High	run1	1	List2	A_T.wav	A_T	1	1	1	1	330911	151	1	443	331354
Exp3	14	Exp3-14-1	59.937	1.0.0.153	1	right	xiepiao	-630758618	2.0.10.242	2.0.10.242	09-18-2019	2019-09-18 03:08:01	11:08:01	female	2.0.10.147	129	Blue_S_2.bmp	1904-01-21	0		0	0	333331	0		0	0	NULL	NULL	NULL	High	run1	1	List2	A_T.wav	AV_T	1	1	0	2	333181	150	1	349	333530
Exp3	14	Exp3-14-1	59.937	1.0.0.153	1	right	xiepiao	-630758618	2.0.10.242	2.0.10.242	09-18-2019	2019-09-18 03:08:01	11:08:01	female	2.0.10.147	130	Red_S_2.bmp	1902-06-15	0		0	0	335967	0		0	0	NULL	NULL	NULL	High	run1		List2	Catch.wav	V_S	0		0	1	335817	150	1	385	336202
Exp3	14	Exp3-14-1	59.937	1.0.0.153	1	right	xiepiao	-630758618	2.0.10.242	2.0.10.242	09-18-2019	2019-09-18 03:08:01	11:08:01	female	2.0.10.147	131	Red_C_2.bmp	1903-07-21	0		0	0	338019	0		0	0	NULL	NULL	NULL	High	run1	1	List2	A_T.wav	AV_T	1	1	0	1	337869	150	1	517	338386
Exp3	14	Exp3-14-1	59.937	1.0.0.153	1	right	xiepiao	-630758618	2.0.10.242	2.0.10.242	09-18-2019	2019-09-18 03:08:01	11:08:01	female	2.0.10.147	132	Red_C_2.bmp	1903-12-09	0		1	0	340471	0		0	0	NULL	NULL	NULL	High	run1	1	List2	A_T.wav	AV_T	1	1	1	1	340321	150	1	385	340706
Exp3	14	Exp3-14-1	59.937	1.0.0.153	1	right	xiepiao	-630758618	2.0.10.242	2.0.10.242	09-18-2019	2019-09-18 03:08:01	11:08:01	female	2.0.10.147	133	Blue_S_2.bmp	1903-11-17	0		0	1	343058	0		0	0	NULL	NULL	NULL	High	run1	1	List2	A_T.wav	AV_T	1	1	1	1	342907	151	1	391	343298
Exp3	14	Exp3-14-1	59.937	1.0.0.153	1	right	xiepiao	-630758618	2.0.10.242	2.0.10.242	09-18-2019	2019-09-18 03:08:01	11:08:01	female	2.0.10.147	134	Red_C_2.bmp	1902-12-04	0		0	0	345627	0		0	0	NULL	NULL	NULL	High	run1	1	List2	A_T.wav	AV_T	1	1	0	1	345477	150	1	341	345818
Exp3	14	Exp3-14-1	59.937	1.0.0.153	1	right	xiepiao	-630758618	2.0.10.242	2.0.10.242	09-18-2019	2019-09-18 03:08:01	11:08:01	female	2.0.10.147	135	Catch.bmp	1903-09-16	0		0	0	347846	0		0	0	NULL	NULL	NULL	High	run1	1	List2	A_T.wav	A_T	1	1	0	1	347696	150	1	442	348138
Exp3	14	Exp3-14-1	59.937	1.0.0.153	1	right	xiepiao	-630758618	2.0.10.242	2.0.10.242	09-18-2019	2019-09-18 03:08:01	11:08:01	female	2.0.10.147	136	Red_C.bmp	1902-09-06	0		0	1	350349	0		0	0	NULL	NULL	NULL	High	run1		List2	Catch.wav	V_S	0		1	1	350198	151		0	0
Exp3	14	Exp3-14-1	59.937	1.0.0.153	1	right	xiepiao	-630758618	2.0.10.242	2.0.10.242	09-18-2019	2019-09-18 03:08:01	11:08:01	female	2.0.10.147	137	Catch.bmp	1903-05-23	0		0	0	352684	0		0	0	NULL	NULL	NULL	High	run1	1	List2	A_T.wav	A_T	1	1	1	1	352534	150	1	556	353090
Exp3	14	Exp3-14-1	59.937	1.0.0.153	1	right	xiepiao	-630758618	2.0.10.242	2.0.10.242	09-18-2019	2019-09-18 03:08:01	11:08:01	female	2.0.10.147	138	Red_C_2.bmp	1902-07-07	0		0	0	355070	0		0	0	NULL	NULL	NULL	High	run1	1	List2	A_T.wav	AV_T	1	1	0	1	354920	150	1	353	355273
Exp3	14	Exp3-14-1	59.937	1.0.0.153	1	right	xiepiao	-630758618	2.0.10.242	2.0.10.242	09-18-2019	2019-09-18 03:08:01	11:08:01	female	2.0.10.147	139	Red_C_2.bmp	1902-06-21	0		0	0	357139	0		0	0	NULL	NULL	NULL	High	run1	1	List2	Catch.wav	V_T	1	1	0	1	356989	150	1	396	357385
Exp3	14	Exp3-14-1	59.937	1.0.0.153	1	right	xiepiao	-630758618	2.0.10.242	2.0.10.242	09-18-2019	2019-09-18 03:08:01	11:08:01	female	2.0.10.147	140	Blue_S_2.bmp	1903-12-24	0		0	0	359191	0		0	0	NULL	NULL	NULL	High	run1	1	List2	Catch.wav	V_T	1	1	0	1	359041	150	1	408	359449
Exp3	14	Exp3-14-1	59.937	1.0.0.153	1	right	xiepiao	-630758618	2.0.10.242	2.0.10.242	09-18-2019	2019-09-18 03:08:01	11:08:01	female	2.0.10.147	141	Blue_C_2.bmp	1903-04-28	0		0	0	361794	1218		0	0	NULL	NULL	NULL	High	run1		List2	Catch.wav	V_S	1		0	1	361644	150		0	0
Exp3	14	Exp3-14-1	59.937	1.0.0.153	1	right	xiepiao	-630758618	2.0.10.242	2.0.10.242	09-18-2019	2019-09-18 03:08:01	11:08:01	female	2.0.10.147	142	Catch.bmp	1903-10-21	0		0	0	366933	0		0	0	NULL	NULL	NULL	High	run1		List2	A_S.wav	A_S	0		1	2	366783	150		0	0
Exp3	14	Exp3-14-1	59.937	1.0.0.153	1	right	xiepiao	-630758618	2.0.10.242	2.0.10.242	09-18-2019	2019-09-18 03:08:01	11:08:01	female	2.0.10.147	143	Blue_S_2.bmp	1903-08-20	0		0	0	369535	0		0	0	NULL	NULL	NULL	High	run1	1	List2	A_T.wav	AV_T	1	1	0	1	369385	150	1	360	369745
Exp3	14	Exp3-14-1	59.937	1.0.0.153	1	right	xiepiao	-630758618	2.0.10.242	2.0.10.242	09-18-2019	2019-09-18 03:08:01	11:08:01	female	2.0.10.147	144	Catch.bmp	1902-04-03	0		0	0	372021	0		0	0	NULL	NULL	NULL	High	run1		List2	A_S.wav	A_S	0		0	1	371871	150		0	0
Exp3	14	Exp3-14-1	59.937	1.0.0.153	1	right	xiepiao	-630758618	2.0.10.242	2.0.10.242	09-18-2019	2019-09-18 03:08:01	11:08:01	female	2.0.10.147	145	Blue_S.bmp	1902-08-03	0		0	0	374057	0		0	0	NULL	NULL	NULL	High	run1		List2	A_S.wav	AV_S	0		0	1	373907	150		0	0
Exp3	14	Exp3-14-1	59.937	1.0.0.153	1	right	xiepiao	-630758618	2.0.10.242	2.0.10.242	09-18-2019	2019-09-18 03:08:01	11:08:01	female	2.0.10.147	146	Blue_S_2.bmp	1903-02-22	0		0	0	376209	0		0	0	NULL	NULL	NULL	High	run1	1	List2	Catch.wav	V_T	1	1	1	1	376059	150	1	454	376513
Exp3	14	Exp3-14-1	59.937	1.0.0.153	1	right	xiepiao	-630758618	2.0.10.242	2.0.10.242	09-18-2019	2019-09-18 03:08:01	11:08:01	female	2.0.10.147	147	Red_C_2.bmp	1902-09-26	0		0	1	378512	0		0	0	NULL	NULL	NULL	High	run1	1	List2	Catch.wav	V_T	1	1	1	1	378361	151	1	360	378721
Exp3	14	Exp3-14-1	59.937	1.0.0.153	1	right	xiepiao	-630758618	2.0.10.242	2.0.10.242	09-18-2019	2019-09-18 03:08:01	11:08:01	female	2.0.10.147	148	Catch.bmp	1903-02-05	0		0	0	380664	0		0	0	NULL	NULL	NULL	High	run1	1	List2	A_T.wav	A_T	1	1	1	1	380514	150	1	511	381025
Exp3	14	Exp3-14-1	59.937	1.0.0.153	1	right	xiepiao	-630758618	2.0.10.242	2.0.10.242	09-18-2019	2019-09-18 03:08:01	11:08:01	female	2.0.10.147	149	Catch.bmp	1902-09-28	0		0	1	382950	0		0	0	NULL	NULL	NULL	High	run1	1	List2	A_T.wav	A_T	1	1	1	1	382799	151	1	386	383185
Exp3	14	Exp3-14-1	59.937	1.0.0.153	1	right	xiepiao	-630758618	2.0.10.242	2.0.10.242	09-18-2019	2019-09-18 03:08:01	11:08:01	female	2.0.10.147	150	Red_C.bmp	1903-10-04	0		0	0	385102	0		0	0	NULL	NULL	NULL	High	run1		List2	A_S.wav	AV_S	0		0	1	384952	150		0	0
Exp3	14	Exp3-14-1	59.937	1.0.0.153	1	right	xiepiao	-630758618	2.0.10.242	2.0.10.242	09-18-2019	2019-09-18 03:08:01	11:08:01	female	2.0.10.147	151	Catch.bmp	1904-03-11	0		0	0	387688	0		0	0	NULL	NULL	NULL	High	run1	1	List2	A_T.wav	A_T	1	1	0	1	387538	150	1	680	388218
Exp3	14	Exp3-14-1	59.937	1.0.0.153	1	right	xiepiao	-630758618	2.0.10.242	2.0.10.242	09-18-2019	2019-09-18 03:08:01	11:08:01	female	2.0.10.147	152	Catch.bmp	1903-07-10	0		0	0	390374	0		0	0	NULL	NULL	NULL	High	run1	1	List2	A_T.wav	A_T	1	1	0	1	390224	150	1	449	390673
Exp3	14	Exp3-14-1	59.937	1.0.0.153	1	right	xiepiao	-630758618	2.0.10.242	2.0.10.242	09-18-2019	2019-09-18 03:08:01	11:08:01	female	2.0.10.147	153	Blue_S.bmp	1904-02-16	0		0	0	392810	0		0	0	NULL	NULL	NULL	High	run1		List2	Catch.wav	V_S	0		0	1	392660	150		0	0
Exp3	14	Exp3-14-1	59.937	1.0.0.153	1	right	xiepiao	-630758618	2.0.10.242	2.0.10.242	09-18-2019	2019-09-18 03:08:01	11:08:01	female	2.0.10.147	154	Blue_S_2.bmp	1902-08-01	0		0	0	395529	0		0	0	NULL	NULL	NULL	High	run1	1	List2	Catch.wav	V_T	1	1	0	1	395379	150	1	415	395794
Exp3	14	Exp3-14-1	59.937	1.0.0.153	1	right	xiepiao	-630758618	2.0.10.242	2.0.10.242	09-18-2019	2019-09-18 03:08:01	11:08:01	female	2.0.10.147	155	Catch.bmp	1903-04-26	0		0	1	397632	0		0	0	NULL	NULL	NULL	High	run1	1	List2	A_T.wav	A_T	1	1	1	1	397481	151	1	456	397937
Exp3	14	Exp3-14-1	59.937	1.0.0.153	1	right	xiepiao	-630758618	2.0.10.242	2.0.10.242	09-18-2019	2019-09-18 03:08:01	11:08:01	female	2.0.10.147	156	Blue_S_2.bmp	1902-06-04	0		0	0	400001	0		0	0	NULL	NULL	NULL	High	run1	1	List2	Catch.wav	V_T	1	1	0	1	399851	150	1	398	400249
Exp3	14	Exp3-14-1	59.937	1.0.0.153	1	right	xiepiao	-630758618	2.0.10.242	2.0.10.242	09-18-2019	2019-09-18 03:08:01	11:08:01	female	2.0.10.147	157	Blue_S_2.bmp	1903-08-09	0		0	0	402036	0		0	0	NULL	NULL	NULL	High	run1	1	List2	Catch.wav	V_T	1	1	0	1	401886	150	1	347	402233
Exp3	14	Exp3-14-1	59.937	1.0.0.153	1	right	xiepiao	-630758618	2.0.10.242	2.0.10.242	09-18-2019	2019-09-18 03:08:01	11:08:01	female	2.0.10.147	158	Catch.bmp	1902-10-06	0		0	1	404506	0		0	0	NULL	NULL	NULL	High	run1	1	List2	A_T.wav	A_T	1	1	1	1	404355	151	1	382	404737
Exp3	14	Exp3-14-1	59.937	1.0.0.153	1	right	xiepiao	-630758618	2.0.10.242	2.0.10.242	09-18-2019	2019-09-18 03:08:01	11:08:01	female	2.0.10.147	159	Blue_S_2.bmp	1904-04-23	0		1	0	406674	0		0	0	NULL	NULL	NULL	High	run1	1	List2	A_T.wav	AV_T	1	1	0	1	406524	150	1	341	406865
Exp3	14	Exp3-14-1	59.937	1.0.0.153	1	right	xiepiao	-630758618	2.0.10.242	2.0.10.242	09-18-2019	2019-09-18 03:08:01	11:08:01	female	2.0.10.147	160	Blue_S_2.bmp	1902-10-10	0		0	1	409411	0		0	0	NULL	NULL	NULL	High	run1	1	List2	A_T.wav	AV_T	1	1	1	1	409260	151	1	334	409594
Exp3	14	Exp3-14-1	59.937	1.0.0.153	1	right	xiepiao	-630758618	2.0.10.242	2.0.10.242	09-18-2019	2019-09-18 03:08:01	11:08:01	female	2.0.10.147	161	Catch.bmp	1902-10-06	0		0	1	411580	0		0	0	NULL	NULL	NULL	High	run1		List2	A_S.wav	A_S	0		1	1	411429	151		0	0
Exp3	14	Exp3-14-1	59.937	1.0.0.153	1	right	xiepiao	-630758618	2.0.10.242	2.0.10.242	09-18-2019	2019-09-18 03:08:01	11:08:01	female	2.0.10.147	162	Red_C_2.bmp	1902-06-24	0		0	0	413815	0		0	0	NULL	NULL	NULL	High	run1	1	List2	A_T.wav	AV_T	1	1	0	1	413665	150	1	304	413969
Exp3	14	Exp3-14-1	59.937	1.0.0.153	1	right	xiepiao	-630758618	2.0.10.242	2.0.10.242	09-18-2019	2019-09-18 03:08:01	11:08:01	female	2.0.10.147	163	Blue_S_2.bmp	1904-04-20	0		0	0	415884	0		0	0	NULL	NULL	NULL	High	run1	1	List2	Catch.wav	V_T	1	1	1	1	415734	150	1	451	416185
Exp3	14	Exp3-14-1	59.937	1.0.0.153	1	right	xiepiao	-630758618	2.0.10.242	2.0.10.242	09-18-2019	2019-09-18 03:08:01	11:08:01	female	2.0.10.147	164	Catch.bmp	1902-08-10	0		0	0	418604	0		0	0	NULL	NULL	NULL	High	run1		List2	A_S.wav	A_S	0		0	2	418454	150		0	0
Exp3	14	Exp3-14-1	59.937	1.0.0.153	1	right	xiepiao	-630758618	2.0.10.242	2.0.10.242	09-18-2019	2019-09-18 03:08:01	11:08:01	female	2.0.10.147	165	Blue_C_2.bmp	1902-03-12	0		0	1	420773	0		0	0	NULL	NULL	NULL	High	run1		List2	Catch.wav	V_S	0		1	1	420622	151	1	419	421041
Exp3	14	Exp3-14-1	59.937	1.0.0.153	1	right	xiepiao	-630758618	2.0.10.242	2.0.10.242	09-18-2019	2019-09-18 03:08:01	11:08:01	female	2.0.10.147	166	Blue_S_2.bmp	1904-05-05	0		0	1	422725	0		0	0	NULL	NULL	NULL	High	run1	1	List2	A_T.wav	AV_T	1	1	1	1	422574	151	1	395	422969
Exp3	14	Exp3-14-1	59.937	1.0.0.153	1	right	xiepiao	-630758618	2.0.10.242	2.0.10.242	09-18-2019	2019-09-18 03:08:01	11:08:01	female	2.0.10.147	167	Red_C.bmp	1903-08-28	0		0	0	425461	0		0	0	NULL	NULL	NULL	High	run1		List2	Catch.wav	V_S	0		1	1	425311	150		0	0
Exp3	14	Exp3-14-1	59.937	1.0.0.153	1	right	xiepiao	-630758618	2.0.10.242	2.0.10.242	09-18-2019	2019-09-18 03:08:01	11:08:01	female	2.0.10.147	168	Red_C_2.bmp	1904-02-12	0		0	1	428014	0		0	0	NULL	NULL	NULL	High	run1	1	List2	A_T.wav	AV_T	1	1	1	1	427863	151	1	314	428177
Exp3	14	Exp3-14-1	59.937	1.0.0.153	1	right	xiepiao	-630758618	2.0.10.242	2.0.10.242	09-18-2019	2019-09-18 03:08:01	11:08:01	female	2.0.10.147	169	Red_S.bmp	1903-08-22	0		0	0	430666	0		0	0	NULL	NULL	NULL	High	run1		List2	A_S.wav	AV_S	0		0	1	430516	150		0	0
Exp3	14	Exp3-14-1	59.937	1.0.0.153	1	right	xiepiao	-630758618	2.0.10.242	2.0.10.242	09-18-2019	2019-09-18 03:08:01	11:08:01	female	2.0.10.147	170	Catch.bmp	1903-07-14	0		0	0	433202	0		0	0	NULL	NULL	NULL	High	run1	1	List2	A_T.wav	A_T	1	1	0	1	433052	150	1	605	433657
Exp3	14	Exp3-14-1	59.937	1.0.0.153	1	right	xiepiao	-630758618	2.0.10.242	2.0.10.242	09-18-2019	2019-09-18 03:08:01	11:08:01	female	2.0.10.147	171	Blue_S_2.bmp	1903-07-14	0		0	0	435655	0		0	0	NULL	NULL	NULL	High	run1	1	List2	A_T.wav	AV_T	1	1	0	1	435505	150	1	408	435913
Exp3	14	Exp3-14-1	59.937	1.0.0.153	1	right	xiepiao	-630758618	2.0.10.242	2.0.10.242	09-18-2019	2019-09-18 03:08:01	11:08:01	female	2.0.10.147	172	Red_C.bmp	1902-03-11	0		0	1	438108	0		0	0	NULL	NULL	NULL	High	run1		List2	A_S.wav	AV_S	0		1	1	437957	151		0	0
Exp3	14	Exp3-14-1	59.937	1.0.0.153	1	right	xiepiao	-630758618	2.0.10.242	2.0.10.242	09-18-2019	2019-09-18 03:08:01	11:08:01	female	2.0.10.147	173	Red_S_2.bmp	1902-06-07	0		0	1	440110	0		0	0	NULL	NULL	NULL	High	run1		List2	A_S.wav	AV_S	0		1	1	439959	151		0	0
Exp3	14	Exp3-14-1	59.937	1.0.0.153	1	right	xiepiao	-630758618	2.0.10.242	2.0.10.242	09-18-2019	2019-09-18 03:08:01	11:08:01	female	2.0.10.147	174	Blue_S_2.bmp	1902-04-24	0		0	0	442212	0		0	0	NULL	NULL	NULL	High	run1	1	List2	A_T.wav	AV_T	1	1	0	1	442062	150	1	442	442504
Exp3	14	Exp3-14-1	59.937	1.0.0.153	1	right	xiepiao	-630758618	2.0.10.242	2.0.10.242	09-18-2019	2019-09-18 03:08:01	11:08:01	female	2.0.10.147	175	Red_C_2.bmp	1903-09-01	0		0	0	444214	0		0	0	NULL	NULL	NULL	High	run1	1	List2	Catch.wav	V_T	1	1	1	1	444064	150	1	440	444504
Exp3	14	Exp3-14-1	59.937	1.0.0.153	1	right	xiepiao	-630758618	2.0.10.242	2.0.10.242	09-18-2019	2019-09-18 03:08:01	11:08:01	female	2.0.10.147	176	Catch.bmp	1902-05-14	0		0	1	446717	0		0	0	NULL	NULL	NULL	High	run1	1	List2	A_T.wav	A_T	1	1	1	1	446566	151	1	619	447185
Exp3	14	Exp3-14-1	59.937	1.0.0.153	1	right	xiepiao	-630758618	2.0.10.242	2.0.10.242	09-18-2019	2019-09-18 03:08:01	11:08:01	female	2.0.10.147	177	Blue_S.bmp	1902-11-24	0		0	0	448735	0		0	0	NULL	NULL	NULL	High	run1		List2	A_S.wav	AV_S	0		0	1	448585	150		0	0
Exp3	14	Exp3-14-1	59.937	1.0.0.153	1	right	xiepiao	-630758618	2.0.10.242	2.0.10.242	09-18-2019	2019-09-18 03:08:01	11:08:01	female	2.0.10.147	178	Red_C_2.bmp	1902-09-28	0		0	0	451004	0		0	0	NULL	NULL	NULL	High	run1	1	List2	Catch.wav	V_T	1	1	1	1	450854	150	1	419	451273
Exp3	14	Exp3-14-1	59.937	1.0.0.153	1	right	xiepiao	-630758618	2.0.10.242	2.0.10.242	09-18-2019	2019-09-18 03:08:01	11:08:01	female	2.0.10.147	179	Red_C_2.bmp	1903-05-20	0		0	1	453157	0		0	0	NULL	NULL	NULL	High	run1	1	List2	A_T.wav	AV_T	1	1	1	1	453006	151	1	458	453464
Exp3	14	Exp3-14-1	59.937	1.0.0.153	1	right	xiepiao	-630758618	2.0.10.242	2.0.10.242	09-18-2019	2019-09-18 03:08:01	11:08:01	female	2.0.10.147	180	Red_C_2.bmp	1902-05-25	0		0	1	455543	0		0	0	NULL	NULL	NULL	High	run1	1	List2	Catch.wav	V_T	1	1	1	1	455392	151	1	392	455784
Exp3	14	Exp3-14-1	59.937	1.0.0.153	1	right	xiepiao	-630758618	2.0.10.242	2.0.10.242	09-18-2019	2019-09-18 03:08:01	11:08:01	female	2.0.10.147	181	Blue_C_2.bmp	1903-08-17	0		0	0	457578	0		0	0	NULL	NULL	NULL	High	run1		List2	A_S.wav	AV_S	0		0	1	457428	150		0	0
Exp3	14	Exp3-14-1	59.937	1.0.0.153	1	right	xiepiao	-630758618	2.0.10.242	2.0.10.242	09-18-2019	2019-09-18 03:08:01	11:08:01	female	2.0.10.147	182	Blue_S_2.bmp	1904-03-15	0		0	0	460114	0		0	0	NULL	NULL	NULL	High	run1	1	List2	A_T.wav	AV_T	1	1	0	1	459964	150	1	380	460344
Exp3	14	Exp3-14-1	59.937	1.0.0.153	1	right	xiepiao	-630758618	2.0.10.242	2.0.10.242	09-18-2019	2019-09-18 03:08:01	11:08:01	female	2.0.10.147	183	Red_C_2.bmp	1902-11-10	0		0	0	462800	0		0	0	NULL	NULL	NULL	High	run1	1	List2	Catch.wav	V_T	1	1	1	1	462650	150	1	366	463016
Exp3	14	Exp3-14-1	59.937	1.0.0.153	1	right	xiepiao	-630758618	2.0.10.242	2.0.10.242	09-18-2019	2019-09-18 03:08:01	11:08:01	female	2.0.10.147	184	Blue_S_2.bmp	1903-01-18	0		1	0	465002	0		0	0	NULL	NULL	NULL	High	run1	1	List2	A_T.wav	AV_T	1	1	1	1	464852	150	1	516	465368
Exp3	14	Exp3-14-1	59.937	1.0.0.153	1	right	xiepiao	-630758618	2.0.10.242	2.0.10.242	09-18-2019	2019-09-18 03:08:01	11:08:01	female	2.0.10.147	185	Blue_S_2.bmp	1903-11-09	0		0	1	467272	0		0	0	NULL	NULL	NULL	High	run1	1	List2	Catch.wav	V_T	1	1	1	1	467121	151	1	431	467552
Exp3	14	Exp3-14-1	59.937	1.0.0.153	1	right	xiepiao	-630758618	2.0.10.242	2.0.10.242	09-18-2019	2019-09-18 03:08:01	11:08:01	female	2.0.10.147	186	Blue_S_2.bmp	1902-03-27	0		0	0	469841	0		0	0	NULL	NULL	NULL	High	run1	1	List2	Catch.wav	V_T	1	1	0	1	469691	150	1	429	470120
Exp3	14	Exp3-14-1	59.937	1.0.0.153	1	right	xiepiao	-630758618	2.0.10.242	2.0.10.242	09-18-2019	2019-09-18 03:08:01	11:08:01	female	2.0.10.147	187	Red_C_2.bmp	1902-03-15	0		0	1	471810	0		0	0	NULL	NULL	NULL	High	run1	1	List2	A_T.wav	AV_T	1	1	1	1	471659	151	1	413	472072
Exp3	14	Exp3-14-1	59.937	1.0.0.153	1	right	xiepiao	-630758618	2.0.10.242	2.0.10.242	09-18-2019	2019-09-18 03:08:01	11:08:01	female	2.0.10.147	188	Catch.bmp	1904-04-04	0		0	1	473762	0		0	0	NULL	NULL	NULL	High	run1	1	List2	A_T.wav	A_T	1	1	1	1	473611	151	1	565	474176
Exp3	14	Exp3-14-1	59.937	1.0.0.153	1	right	xiepiao	-630758618	2.0.10.242	2.0.10.242	09-18-2019	2019-09-18 03:08:01	11:08:01	female	2.0.10.147	189	Red_C_2.bmp	1903-12-30	0		0	0	476481	0		0	0	NULL	NULL	NULL	High	run1	1	List2	Catch.wav	V_T	1	1	1	1	476331	150	1	381	476712
Exp3	14	Exp3-14-1	59.937	1.0.0.153	1	right	xiepiao	-630758618	2.0.10.242	2.0.10.242	09-18-2019	2019-09-18 03:08:01	11:08:01	female	2.0.10.147	190	Blue_S_2.bmp	1903-06-01	0		0	1	479101	0		0	0	NULL	NULL	NULL	High	run1	1	List2	A_T.wav	AV_T	1	1	1	1	478950	151	1	434	479384
Exp3	14	Exp3-14-1	59.937	1.0.0.153	1	right	xiepiao	-630758618	2.0.10.242	2.0.10.242	09-18-2019	2019-09-18 03:08:01	11:08:01	female	2.0.10.147	191	Red_C_2.bmp	1903-04-17	0		0	0	481503	0		0	0	NULL	NULL	NULL	High	run1	1	List2	Catch.wav	V_T	1	1	1	1	481353	150	1	400	481753
Exp3	14	Exp3-14-1	59.937	1.0.0.153	1	right	xiepiao	-630758618	2.0.10.242	2.0.10.242	09-18-2019	2019-09-18 03:08:01	11:08:01	female	2.0.10.147	192	Catch.bmp	1903-01-03	0		0	1	483856	0		0	0	NULL	NULL	NULL	High	run1	1	List2	A_T.wav	A_T	1	1	1	1	483705	151	1	535	484240
Exp3	14	Exp3-14-1	59.937	1.0.0.153	1	right	xiepiao	-630758618	2.0.10.242	2.0.10.242	09-18-2019	2019-09-18 03:08:01	11:08:01	female	2.0.10.147	193	Blue_S_2.bmp	1904-01-22	0		0	0	486108	0		0	0	NULL	NULL	NULL	High	run1	1	List2	A_T.wav	AV_T	1	1	0	1	485958	150	1	434	486392
Exp3	14	Exp3-14-1	59.937	1.0.0.153	1	right	xiepiao	-630758618	2.0.10.242	2.0.10.242	09-18-2019	2019-09-18 03:08:01	11:08:01	female	2.0.10.147	194	Catch.bmp	1903-08-15	0		0	0	488744	0		0	0	NULL	NULL	NULL	High	run1	1	List2	A_T.wav	A_T	1	1	0	1	488594	150	1	446	489040
Exp3	14	Exp3-14-1	59.937	1.0.0.153	1	right	xiepiao	-630758618	2.0.10.242	2.0.10.242	09-18-2019	2019-09-18 03:08:01	11:08:01	female	2.0.10.147	195	Catch.bmp	1904-02-05	0		0	0	491230	0		0	0	NULL	NULL	NULL	High	run1	1	List2	A_T.wav	A_T	1	1	0	1	491080	150	1	561	491641
Exp3	14	Exp3-14-1	59.937	1.0.0.153	1	right	xiepiao	-630758618	2.0.10.242	2.0.10.242	09-18-2019	2019-09-18 03:08:01	11:08:01	female	2.0.10.147	196	Blue_S_2.bmp	1903-11-24	0		0	0	493883	0		0	0	NULL	NULL	NULL	High	run1	1	List2	Catch.wav	V_T	1	1	0	1	493733	150	1	532	494265
Exp3	14	Exp3-14-1	59.937	1.0.0.153	1	right	xiepiao	-630758618	2.0.10.242	2.0.10.242	09-18-2019	2019-09-18 03:08:01	11:08:01	female	2.0.10.147	197	Blue_S_2.bmp	1903-03-25	0		0	0	496469	0		0	0	NULL	NULL	NULL	High	run1	1	List2	Catch.wav	V_T	1	1	0	1	496319	150	1	473	496792
Exp3	14	Exp3-14-1	59.937	1.0.0.153	1	right	xiepiao	-630758618	2.0.10.242	2.0.10.242	09-18-2019	2019-09-18 03:08:01	11:08:01	female	2.0.10.147	198	Catch.bmp	1902-03-29	0		0	1	498805	0		0	0	NULL	NULL	NULL	High	run1		List2	A_S.wav	A_S	0		1	1	498654	151		0	0
Exp3	14	Exp3-14-1	59.937	1.0.0.153	1	right	xiepiao	-630758618	2.0.10.242	2.0.10.242	09-18-2019	2019-09-18 03:08:01	11:08:01	female	2.0.10.147	199	Red_C_2.bmp	1902-04-02	0		0	0	500840	0		0	0	NULL	NULL	NULL	High	run1	1	List2	Catch.wav	V_T	1	1	1	1	500690	150	1	415	501105
Exp3	14	Exp3-14-1	59.937	1.0.0.153	1	right	xiepiao	-630758618	2.0.10.242	2.0.10.242	09-18-2019	2019-09-18 03:08:01	11:08:01	female	2.0.10.147	200	Blue_S_2.bmp	1903-01-07	0		0	1	502826	0		0	0	NULL	NULL	NULL	High	run1	1	List2	A_T.wav	AV_T	1	1	1	1	502675	151	1	470	503145
Exp3	14	Exp3-14-1	59.937	1.0.0.153	1	right	xiepiao	-630758618	2.0.10.242	2.0.10.242	09-18-2019	2019-09-18 03:08:01	11:08:01	female	2.0.10.147	201	Blue_C.bmp	1903-06-18	0		0	0	505078	0		0	0	NULL	NULL	NULL	High	Run1		List2	Catch.wav	V_S	0		0	1	504928	150		0	0
Exp3	14	Exp3-14-1	59.937	1.0.0.153	1	right	xiepiao	-630758618	2.0.10.242	2.0.10.242	09-18-2019	2019-09-18 03:08:01	11:08:01	female	2.0.10.147	202	Red_S.bmp	1902-10-14	0		0	0	507564	0		0	0	NULL	NULL	NULL	High	run1		List2	Catch.wav	V_S	0		0	1	507414	150		0	0
Exp3	14	Exp3-14-1	59.937	1.0.0.153	1	right	xiepiao	-630758618	2.0.10.242	2.0.10.242	09-18-2019	2019-09-18 03:08:01	11:08:01	female	2.0.10.147	203	Catch.bmp	1904-03-17	0		0	0	509816	0		0	0	NULL	NULL	NULL	High	run1	1	List2	A_T.wav	A_T	1	1	1	1	509666	150	1	534	510200
Exp3	14	Exp3-14-1	59.937	1.0.0.153	1	right	xiepiao	-630758618	2.0.10.242	2.0.10.242	09-18-2019	2019-09-18 03:08:01	11:08:01	female	2.0.10.147	204	Blue_S_2.bmp	1903-02-03	0		0	0	512502	0		0	0	NULL	NULL	NULL	High	run1	1	List2	Catch.wav	V_T	1	1	1	1	512352	150	1	488	512840
Exp3	14	Exp3-14-1	59.937	1.0.0.153	1	right	xiepiao	-630758618	2.0.10.242	2.0.10.242	09-18-2019	2019-09-18 03:08:01	11:08:01	female	2.0.10.147	205	Catch.bmp	1902-04-22	0		0	0	514788	0		0	0	NULL	NULL	NULL	High	run1	1	List2	A_T.wav	A_T	1	1	1	1	514638	150	1	474	515112
Exp3	14	Exp3-14-1	59.937	1.0.0.153	1	right	xiepiao	-630758618	2.0.10.242	2.0.10.242	09-18-2019	2019-09-18 03:08:01	11:08:01	female	2.0.10.147	206	Blue_S_2.bmp	1902-03-10	0		0	0	516790	0		0	0	NULL	NULL	NULL	High	run1	1	List2	Catch.wav	V_T	1	1	1	1	516640	150	1	688	517328
Exp3	14	Exp3-14-1	59.937	1.0.0.153	1	right	xiepiao	-630758618	2.0.10.242	2.0.10.242	09-18-2019	2019-09-18 03:08:01	11:08:01	female	2.0.10.147	207	Catch.bmp	1903-02-21	0		0	0	518742	0		0	0	NULL	NULL	NULL	High	run1		List2	A_S.wav	A_S	0		1	1	518592	150		0	0
Exp3	14	Exp3-14-1	59.937	1.0.0.153	1	right	xiepiao	-630758618	2.0.10.242	2.0.10.242	09-18-2019	2019-09-18 03:08:01	11:08:01	female	2.0.10.147	208	Blue_S_2.bmp	1902-10-19	0		0	0	521111	0		0	0	NULL	NULL	NULL	High	run1	1	List2	Catch.wav	V_T	1	1	1	1	520961	150	1	471	521432
Exp3	14	Exp3-14-1	59.937	1.0.0.153	1	right	xiepiao	-630758618	2.0.10.242	2.0.10.242	09-18-2019	2019-09-18 03:08:01	11:08:01	female	2.0.10.147	209	Blue_S_2.bmp	1902-10-23	0		0	0	523297	0		0	0	NULL	NULL	NULL	High	run1	1	List2	A_T.wav	AV_T	1	1	0	1	523147	150	1	356	523503
Exp3	14	Exp3-14-1	59.937	1.0.0.153	1	right	xiepiao	-630758618	2.0.10.242	2.0.10.242	09-18-2019	2019-09-18 03:08:01	11:08:01	female	2.0.10.147	210	Catch.bmp	1903-05-04	0		0	0	525483	0		0	0	NULL	NULL	NULL	High	run1	1	List2	A_T.wav	A_T	1	1	0	2	525333	150	1	434	525767
Exp3	14	Exp3-14-1	59.937	1.0.0.153	1	right	xiepiao	-630758618	2.0.10.242	2.0.10.242	09-18-2019	2019-09-18 03:08:01	11:08:01	female	2.0.10.147	211	Catch.bmp	1903-09-18	0		0	0	527852	0		0	0	NULL	NULL	NULL	High	run1	1	List2	A_T.wav	A_T	1	1	0	1	527702	150	1	353	528055
Exp3	14	Exp3-14-1	59.937	1.0.0.153	1	right	xiepiao	-630758618	2.0.10.242	2.0.10.242	09-18-2019	2019-09-18 03:08:01	11:08:01	female	2.0.10.147	212	Blue_C.bmp	1903-04-26	0		0	0	530371	0		0	0	NULL	NULL	NULL	High	Run1		List2	Catch.wav	V_S	0		1	1	530221	150		0	0
Exp3	14	Exp3-14-1	59.937	1.0.0.153	1	right	xiepiao	-630758618	2.0.10.242	2.0.10.242	09-18-2019	2019-09-18 03:08:01	11:08:01	female	2.0.10.147	213	Red_C.bmp	1903-02-09	0		0	0	532790	0		0	0	NULL	NULL	NULL	High	run1		List2	Catch.wav	V_S	0		0	1	532640	150		0	0
Exp3	14	Exp3-14-1	59.937	1.0.0.153	1	right	xiepiao	-630758618	2.0.10.242	2.0.10.242	09-18-2019	2019-09-18 03:08:01	11:08:01	female	2.0.10.147	214	Blue_S_2.bmp	1902-11-24	0		0	0	535143	0		0	0	NULL	NULL	NULL	High	run1	1	List2	Catch.wav	V_T	1	1	0	1	534993	150	1	438	535431
Exp3	14	Exp3-14-1	59.937	1.0.0.153	1	right	xiepiao	-630758618	2.0.10.242	2.0.10.242	09-18-2019	2019-09-18 03:08:01	11:08:01	female	2.0.10.147	215	Blue_S_2.bmp	1903-04-30	0		0	0	537362	0		0	0	NULL	NULL	NULL	High	run1	1	List2	A_T.wav	AV_T	1	1	0	1	537212	150	1	403	537615
Exp3	14	Exp3-14-1	59.937	1.0.0.153	1	right	xiepiao	-630758618	2.0.10.242	2.0.10.242	09-18-2019	2019-09-18 03:08:01	11:08:01	female	2.0.10.147	216	Catch.bmp	1904-01-23	0		0	0	539731	0		0	0	NULL	NULL	NULL	High	run1	1	List2	A_T.wav	A_T	1	1	0	1	539581	150	1	474	540055
Exp3	14	Exp3-14-1	59.937	1.0.0.153	1	right	xiepiao	-630758618	2.0.10.242	2.0.10.242	09-18-2019	2019-09-18 03:08:01	11:08:01	female	2.0.10.147	217	Blue_C.bmp	1903-03-14	0		0	0	542367	0		0	0	NULL	NULL	NULL	High	run1		List2	A_S.wav	AV_S	0		0	1	542217	150		0	0
Exp3	14	Exp3-14-1	59.937	1.0.0.153	1	right	xiepiao	-630758618	2.0.10.242	2.0.10.242	09-18-2019	2019-09-18 03:08:01	11:08:01	female	2.0.10.147	218	Catch.bmp	1903-11-22	0		0	0	544753	0		0	0	NULL	NULL	NULL	High	run1		List2	A_S.wav	A_S	0		0	1	544603	150		0	0
Exp3	14	Exp3-14-1	59.937	1.0.0.153	1	right	xiepiao	-630758618	2.0.10.242	2.0.10.242	09-18-2019	2019-09-18 03:08:01	11:08:01	female	2.0.10.147	219	Blue_S_2.bmp	1903-06-17	0		0	0	547389	0		0	0	NULL	NULL	NULL	High	run1	1	List2	Catch.wav	V_T	1	1	1	1	547239	150	1	432	547671
Exp3	14	Exp3-14-1	59.937	1.0.0.153	1	right	xiepiao	-630758618	2.0.10.242	2.0.10.242	09-18-2019	2019-09-18 03:08:01	11:08:01	female	2.0.10.147	220	Blue_S.bmp	1903-03-20	0		0	0	549808	0		0	0	NULL	NULL	NULL	High	run1		List2	Catch.wav	V_S	0		0	1	549658	150		0	0
Exp3	14	Exp3-14-1	59.937	1.0.0.153	1	right	xiepiao	-630758618	2.0.10.242	2.0.10.242	09-18-2019	2019-09-18 03:08:01	11:08:01	female	2.0.10.147	221	Blue_S.bmp	1904-01-23	0		0	0	552211	0		0	0	NULL	NULL	NULL	High	run1		List2	A_S.wav	AV_S	0		0	1	552061	150		0	0
Exp3	14	Exp3-14-1	59.937	1.0.0.153	1	right	xiepiao	-630758618	2.0.10.242	2.0.10.242	09-18-2019	2019-09-18 03:08:01	11:08:01	female	2.0.10.147	222	Catch.bmp	1904-01-23	0		0	1	554914	0		0	0	NULL	NULL	NULL	High	run1	1	List2	A_T.wav	A_T	1	1	1	1	554763	151	1	468	555231
Exp3	14	Exp3-14-1	59.937	1.0.0.153	1	right	xiepiao	-630758618	2.0.10.242	2.0.10.242	09-18-2019	2019-09-18 03:08:01	11:08:01	female	2.0.10.147	223	Blue_S_2.bmp	1903-01-11	0		0	0	557550	0		0	0	NULL	NULL	NULL	High	run1	1	List2	A_T.wav	AV_T	1	1	0	1	557400	150	1	392	557792
Exp3	14	Exp3-14-1	59.937	1.0.0.153	1	right	xiepiao	-630758618	2.0.10.242	2.0.10.242	09-18-2019	2019-09-18 03:08:01	11:08:01	female	2.0.10.147	224	Catch.bmp	1903-10-21	0		0	0	559819	0		0	0	NULL	NULL	NULL	High	run1	1	List2	A_T.wav	A_T	1	1	0	1	559669	150	1	418	560087
Exp3	14	Exp3-14-1	59.937	1.0.0.153	1	right	xiepiao	-630758618	2.0.10.242	2.0.10.242	09-18-2019	2019-09-18 03:08:01	11:08:01	female	2.0.10.147	225	Blue_S_2.bmp	1903-04-05	0		1	0	562371	0		0	0	NULL	NULL	NULL	High	run1	1	List2	A_T.wav	AV_T	1	1	0	1	562221	150	1	402	562623
Exp3	14	Exp3-14-1	59.937	1.0.0.153	1	right	xiepiao	-630758618	2.0.10.242	2.0.10.242	09-18-2019	2019-09-18 03:08:01	11:08:01	female	2.0.10.147	226	Catch.bmp	1903-01-10	0		0	0	564724	0		0	0	NULL	NULL	NULL	High	run1	1	List2	A_T.wav	A_T	1	1	0	1	564574	150	1	546	565120
Exp3	14	Exp3-14-1	59.937	1.0.0.153	1	right	xiepiao	-630758618	2.0.10.242	2.0.10.242	09-18-2019	2019-09-18 03:08:01	11:08:01	female	2.0.10.147	227	Catch.bmp	1903-03-14	0		0	0	566993	0		0	0	NULL	NULL	NULL	High	run1		List2	A_S.wav	A_S	0		0	1	566843	150		0	0
Exp3	14	Exp3-14-1	59.937	1.0.0.153	1	right	xiepiao	-630758618	2.0.10.242	2.0.10.242	09-18-2019	2019-09-18 03:08:01	11:08:01	female	2.0.10.147	228	Red_C_2.bmp	1902-10-22	0		0	0	569379	0		0	0	NULL	NULL	NULL	High	run1	1	List2	Catch.wav	V_T	1	1	0	1	569229	150	1	418	569647
Exp3	14	Exp3-14-1	59.937	1.0.0.153	1	right	xiepiao	-630758618	2.0.10.242	2.0.10.242	09-18-2019	2019-09-18 03:08:01	11:08:01	female	2.0.10.147	229	Catch.bmp	1903-05-18	0		0	0	571564	0		0	0	NULL	NULL	NULL	High	run1	1	List2	A_T.wav	A_T	1	1	1	1	571414	150	1	465	571879
Exp3	14	Exp3-14-1	59.937	1.0.0.153	1	right	xiepiao	-630758618	2.0.10.242	2.0.10.242	09-18-2019	2019-09-18 03:08:01	11:08:01	female	2.0.10.147	230	Red_C_2.bmp	1903-08-30	0		0	0	573950	0		0	0	NULL	NULL	NULL	High	run1	1	List2	Catch.wav	V_T	1	1	1	1	573800	150	1	407	574207
Exp3	14	Exp3-14-1	59.937	1.0.0.153	1	right	xiepiao	-630758618	2.0.10.242	2.0.10.242	09-18-2019	2019-09-18 03:08:01	11:08:01	female	2.0.10.147	231	Red_C.bmp	1903-12-14	0		0	0	576436	0		0	0	NULL	NULL	NULL	High	run1		List2	A_S.wav	AV_S	0		1	1	576286	150		0	0
Exp3	14	Exp3-14-1	59.937	1.0.0.153	1	right	xiepiao	-630758618	2.0.10.242	2.0.10.242	09-18-2019	2019-09-18 03:08:01	11:08:01	female	2.0.10.147	232	Catch.bmp	1902-04-23	0		0	0	579122	0		0	0	NULL	NULL	NULL	High	run1	1	List2	A_T.wav	A_T	1	1	0	1	578972	150	1	419	579391
Exp3	14	Exp3-14-1	59.937	1.0.0.153	1	right	xiepiao	-630758618	2.0.10.242	2.0.10.242	09-18-2019	2019-09-18 03:08:01	11:08:01	female	2.0.10.147	233	Catch.bmp	1904-02-04	0		1	0	581124	0		0	0	NULL	NULL	NULL	High	run1	1	List2	A_T.wav	A_T	1	1	1	1	580974	150	1	409	581383
Exp3	14	Exp3-14-1	59.937	1.0.0.153	1	right	xiepiao	-630758618	2.0.10.242	2.0.10.242	09-18-2019	2019-09-18 03:08:01	11:08:01	female	2.0.10.147	234	Red_C_2.bmp	1902-05-19	0		0	0	583777	0		0	0	NULL	NULL	NULL	High	run1	1	List2	Catch.wav	V_T	1	1	1	1	583627	150	1	349	583976
Exp3	14	Exp3-14-1	59.937	1.0.0.153	1	right	xiepiao	-630758618	2.0.10.242	2.0.10.242	09-18-2019	2019-09-18 03:08:01	11:08:01	female	2.0.10.147	235	Catch.bmp	1902-11-25	0		0	0	585796	0		0	0	NULL	NULL	NULL	High	run1	1	List2	A_T.wav	A_T	1	1	1	1	585646	150	1	457	586103
Exp3	14	Exp3-14-1	59.937	1.0.0.153	1	right	xiepiao	-630758618	2.0.10.242	2.0.10.242	09-18-2019	2019-09-18 03:08:01	11:08:01	female	2.0.10.147	236	Catch.bmp	1904-02-14	0		0	0	588015	0		0	0	NULL	NULL	NULL	High	run1	1	List2	A_T.wav	A_T	1	1	0	1	587865	150	1	366	588231
Exp3	14	Exp3-14-1	59.937	1.0.0.153	1	right	xiepiao	-630758618	2.0.10.242	2.0.10.242	09-18-2019	2019-09-18 03:08:01	11:08:01	female	2.0.10.147	237	Red_C_2.bmp	1904-03-17	0		0	0	590668	0		0	0	NULL	NULL	NULL	High	run1	1	List2	A_T.wav	AV_T	1	1	0	1	590518	150	1	289	590807
Exp3	14	Exp3-14-1	59.937	1.0.0.153	1	right	xiepiao	-630758618	2.0.10.242	2.0.10.242	09-18-2019	2019-09-18 03:08:01	11:08:01	female	2.0.10.147	238	Red_C_2.bmp	1904-05-05	0		0	0	593354	0		0	0	NULL	NULL	NULL	High	run1	1	List2	A_T.wav	AV_T	1	1	0	1	593204	150	1	347	593551
Exp3	14	Exp3-14-1	59.937	1.0.0.153	1	right	xiepiao	-630758618	2.0.10.242	2.0.10.242	09-18-2019	2019-09-18 03:08:01	11:08:01	female	2.0.10.147	239	Red_C_2.bmp	1902-08-10	0		0	0	596090	0		0	0	NULL	NULL	NULL	High	run1	1	List2	A_T.wav	AV_T	1	1	0	1	595940	150	1	363	596303
Exp3	14	Exp3-14-1	59.937	1.0.0.153	1	right	xiepiao	-630758618	2.0.10.242	2.0.10.242	09-18-2019	2019-09-18 03:08:01	11:08:01	female	2.0.10.147	240	Catch.bmp	1903-03-22	0		1	0	598192	0		0	0	NULL	NULL	NULL	High	run1	1	List2	A_T.wav	A_T	1	1	0	1	598042	150	1	525	598567
Exp3	14	Exp3-14-1	59.937	1.0.0.153	1	right	xiepiao	-630758618	2.0.10.242	2.0.10.242	09-18-2019	2019-09-18 03:08:01	11:08:01	female	2.0.10.147	241	Red_C_2.bmp	1902-07-15	0		0	0	600528	0		0	0	NULL	NULL	NULL	High	run1	1	List2	A_T.wav	AV_T	1	1	0	1	600378	150	1	350	600728
Exp3	14	Exp3-14-1	59.937	1.0.0.153	1	right	xiepiao	-630758618	2.0.10.242	2.0.10.242	09-18-2019	2019-09-18 03:08:01	11:08:01	female	2.0.10.147	242	Catch.bmp	1904-04-19	0		0	0	602614	0		0	0	NULL	NULL	NULL	High	run1	1	List2	A_T.wav	A_T	1	1	0	1	602464	150	1	471	602935
Exp3	14	Exp3-14-1	59.937	1.0.0.153	1	right	xiepiao	-630758618	2.0.10.242	2.0.10.242	09-18-2019	2019-09-18 03:08:01	11:08:01	female	2.0.10.147	243	Red_C_2.bmp	1904-02-12	0		0	0	605333	0		0	0	NULL	NULL	NULL	High	run1	1	List2	A_T.wav	AV_T	1	1	0	1	605183	150	1	455	605638
Exp3	14	Exp3-14-1	59.937	1.0.0.153	1	right	xiepiao	-630758618	2.0.10.242	2.0.10.242	09-18-2019	2019-09-18 03:08:01	11:08:01	female	2.0.10.147	244	Blue_C_2.bmp	1904-04-27	0		0	0	607986	0		0	0	NULL	NULL	NULL	High	run1		List2	A_S.wav	AV_S	0		0	1	607836	150		0	0
Exp3	14	Exp3-14-1	59.937	1.0.0.153	1	right	xiepiao	-630758618	2.0.10.242	2.0.10.242	09-18-2019	2019-09-18 03:08:01	11:08:01	female	2.0.10.147	245	Catch.bmp	1903-05-19	0		0	0	610789	0		0	0	NULL	NULL	NULL	High	run1	1	List2	A_T.wav	A_T	1	1	0	1	610639	150	1	471	611110
Exp3	14	Exp3-14-1	59.937	1.0.0.153	1	right	xiepiao	-630758618	2.0.10.242	2.0.10.242	09-18-2019	2019-09-18 03:08:01	11:08:01	female	2.0.10.147	246	Red_C_2.bmp	1902-05-23	0		0	0	613175	0		0	0	NULL	NULL	NULL	High	run1	1	List2	A_T.wav	AV_T	1	1	0	1	613025	150	1	317	613342
Exp3	14	Exp3-14-1	59.937	1.0.0.153	1	right	xiepiao	-630758618	2.0.10.242	2.0.10.242	09-18-2019	2019-09-18 03:08:01	11:08:01	female	2.0.10.147	247	Blue_S_2.bmp	1902-06-28	0		0	0	615210	0		0	0	NULL	NULL	NULL	High	run1	1	List2	A_T.wav	AV_T	1	1	0	1	615060	150	1	426	615486
Exp3	14	Exp3-14-1	59.937	1.0.0.153	1	right	xiepiao	-630758618	2.0.10.242	2.0.10.242	09-18-2019	2019-09-18 03:08:01	11:08:01	female	2.0.10.147	248	Catch.bmp	1904-01-28	0		0	0	617279	0		0	0	NULL	NULL	NULL	High	run1	1	List2	A_T.wav	A_T	1	1	0	1	617129	150	1	437	617566
Exp3	14	Exp3-14-1	59.937	1.0.0.153	1	right	xiepiao	-630758618	2.0.10.242	2.0.10.242	09-18-2019	2019-09-18 03:08:01	11:08:01	female	2.0.10.147	249	Red_C_2.bmp	1904-05-02	0		0	0	619915	0		0	0	NULL	NULL	NULL	High	run1	1	List2	Catch.wav	V_T	1	1	1	1	619765	150	1	505	620270
Exp3	14	Exp3-14-1	59.937	1.0.0.153	1	right	xiepiao	-630758618	2.0.10.242	2.0.10.242	09-18-2019	2019-09-18 03:08:01	11:08:01	female	2.0.10.147	250	Red_C_2.bmp	1903-03-02	0		0	1	622652	0		0	0	NULL	NULL	NULL	High	run1	1	List2	Catch.wav	V_T	1	1	0	1	622501	151	1	345	622846
Exp3	14	Exp3-14-1	59.937	1.0.0.153	1	right	xiepiao	-630758618	2.0.10.242	2.0.10.242	09-18-2019	2019-09-18 03:08:01	11:08:01	female	2.0.10.147	251	Red_C_2.bmp	1903-03-12	0		0	1	624971	0		0	0	NULL	NULL	NULL	High	run1	1	List2	A_T.wav	AV_T	1	1	1	1	624820	151	1	338	625158
Exp3	14	Exp3-14-1	59.937	1.0.0.153	1	right	xiepiao	-630758618	2.0.10.242	2.0.10.242	09-18-2019	2019-09-18 03:08:01	11:08:01	female	2.0.10.147	252	Red_C_2.bmp	1903-01-20	0		0	0	627290	0		0	0	NULL	NULL	NULL	High	run1	1	List2	Catch.wav	V_T	1	1	0	2	627140	150	1	355	627495
Exp3	14	Exp3-14-1	59.937	1.0.0.153	1	right	xiepiao	-630758618	2.0.10.242	2.0.10.242	09-18-2019	2019-09-18 03:08:01	11:08:01	female	2.0.10.147	253	Catch.bmp	1903-12-28	0		0	0	629559	0		0	0	NULL	NULL	NULL	High	run1		List2	A_S.wav	A_S	0		1	1	629409	150		0	0
Exp3	14	Exp3-14-1	59.937	1.0.0.153	1	right	xiepiao	-630758618	2.0.10.242	2.0.10.242	09-18-2019	2019-09-18 03:08:01	11:08:01	female	2.0.10.147	254	Red_C_2.bmp	1902-08-21	0		0	0	632228	0		0	0	NULL	NULL	NULL	High	run1	1	List2	A_T.wav	AV_T	1	1	0	1	632078	150	1	448	632526
Exp3	14	Exp3-14-1	59.937	1.0.0.153	1	right	xiepiao	-630758618	2.0.10.242	2.0.10.242	09-18-2019	2019-09-18 03:08:01	11:08:01	female	2.0.10.147	255	Blue_S_2.bmp	1902-09-29	0		0	0	634347	0		0	0	NULL	NULL	NULL	High	run1	1	List2	Catch.wav	V_T	1	1	1	1	634197	150	1	433	634630
Exp3	14	Exp3-14-1	59.937	1.0.0.153	1	right	xiepiao	-630758618	2.0.10.242	2.0.10.242	09-18-2019	2019-09-18 03:08:01	11:08:01	female	2.0.10.147	256	Catch.bmp	1903-05-31	0		0	0	636499	0		0	0	NULL	NULL	NULL	High	run1	1	List2	A_T.wav	A_T	1	1	1	1	636349	150	1	481	636830
Exp3	14	Exp3-14-1	59.937	1.0.0.153	1	right	xiepiao	-630758618	2.0.10.242	2.0.10.242	09-18-2019	2019-09-18 03:08:01	11:08:01	female	2.0.10.147	257	Red_C_2.bmp	1902-10-14	0		0	0	638902	0		0	0	NULL	NULL	NULL	High	run1	1	List2	A_T.wav	AV_T	1	1	0	1	638752	150	1	366	639118
Exp3	14	Exp3-14-1	59.937	1.0.0.153	1	right	xiepiao	-630758618	2.0.10.242	2.0.10.242	09-18-2019	2019-09-18 03:08:01	11:08:01	female	2.0.10.147	258	Blue_S_2.bmp	1903-02-17	0		0	0	641071	0		0	0	NULL	NULL	NULL	High	run1	1	List2	Catch.wav	V_T	1	1	0	1	640921	150	1	373	641294
Exp3	14	Exp3-14-1	59.937	1.0.0.153	1	right	xiepiao	-630758618	2.0.10.242	2.0.10.242	09-18-2019	2019-09-18 03:08:01	11:08:01	female	2.0.10.147	259	Blue_S_2.bmp	1902-09-15	0		0	0	643373	0		0	0	NULL	NULL	NULL	High	run1	1	List2	Catch.wav	V_T	1	1	0	1	643223	150	1	328	643551
Exp3	14	Exp3-14-1	59.937	1.0.0.153	1	right	xiepiao	-630758618	2.0.10.242	2.0.10.242	09-18-2019	2019-09-18 03:08:01	11:08:01	female	2.0.10.147	260	Red_C_2.bmp	1903-01-27	0		0	0	645509	0		0	0	NULL	NULL	NULL	High	run1	1	List2	Catch.wav	V_T	1	1	0	1	645359	150	1	375	645734
