# Supplementary material for: Visual Perceptual Load Attenuates Age-Related Audiovisual Integration in an Audiovisual Discrimination Task
Source: Front Psychol. 2021 Sep 29;12:740221. doi: 10.3389/fpsyg.2021.740221 (PMC8511317; doi:10.3389/fpsyg.2021.740221)
Supplement: Supplementary file 1 [file Data_Sheet_1.ZIP › Export data/Group 1_Data_Younger/Exp3_High load/Subject_15.xlsx]

## Sheet: Sheet1
ExperimentName	Subject	DataFile.Basename	Display.RefreshRate	ExperimentVersion	Group	Handedness	Name	RandomSeed	RuntimeVersion	RuntimeVersionExpected	SessionDate	SessionStartDateTimeUtc	SessionTime	Sex	StudioVersion	Block	Image	ITI	ITI.ACC	ITI.CRESP	ITI.DurationError	ITI.OnsetDelay	ITI.OnsetTime	ITI.OnsetToOnsetTime	ITI.RESP	ITI.RT	ITI.RTTime	List1	List1.Cycle	List1.Sample	PercetualLoad	Procedure	Response	Running	Sound	StimulusType	Target.ACC	Target.CRESP	Target.DurationError	Target.OnsetDelay	Target.OnsetTime	Target.OnsetToOnsetTime	Target.RESP	Target.RT	Target.RTTime
Exp3	15	Exp3-15-1	59.938	1.0.0.154	1	right	wengyingxuan	-1287819743	2.0.10.242	2.0.10.242	09-18-2019	2019-09-18 03:45:42	11:45:42	female	2.0.10.147	1	Catch.bmp	1904-04-21	0		0	1	42652	0		0	0	10	1	1	High	Prac	1	List1	A_T.wav	A_T	0		112	1	42501	151		0	0
Exp3	15	Exp3-15-1	59.938	1.0.0.154	1	right	wengyingxuan	-1287819743	2.0.10.242	2.0.10.242	09-18-2019	2019-09-18 03:45:42	11:45:42	female	2.0.10.147	2	Blue_S_2.bmp	1902-12-08	0		0	0	45438	0		0	0	4	1	2	High	Prac	1	List1	Catch.wav	V_T	1	1	0	1	45288	150	1	1197	46485
Exp3	15	Exp3-15-1	59.938	1.0.0.154	1	right	wengyingxuan	-1287819743	2.0.10.242	2.0.10.242	09-18-2019	2019-09-18 03:45:42	11:45:42	female	2.0.10.147	3	Red_C_2.bmp	1903-08-14	0		0	0	47707	0		0	0	16	1	3	High	Prac	1	List1	A_T.wav	AV_T	1	1	0	1	47557	150	1	537	48094
Exp3	15	Exp3-15-1	59.938	1.0.0.154	1	right	wengyingxuan	-1287819743	2.0.10.242	2.0.10.242	09-18-2019	2019-09-18 03:45:42	11:45:42	female	2.0.10.147	4	Red_C_2.bmp	1902-09-06	0		0	0	50176	0		0	0	16	1	4	High	Prac	1	List1	A_T.wav	AV_T	1	1	0	1	50026	150	1	659	50685
Exp3	15	Exp3-15-1	59.938	1.0.0.154	1	right	wengyingxuan	-1287819743	2.0.10.242	2.0.10.242	09-18-2019	2019-09-18 03:45:42	11:45:42	female	2.0.10.147	5	Blue_S_2.bmp	1903-07-19	0		0	0	52312	0		0	0	4	1	5	High	Prac	1	List1	Catch.wav	V_T	1	1	1	1	52162	150	1	547	52709
Exp3	15	Exp3-15-1	59.938	1.0.0.154	1	right	wengyingxuan	-1287819743	2.0.10.242	2.0.10.242	09-18-2019	2019-09-18 03:45:42	11:45:42	female	2.0.10.147	6	Catch.bmp	1902-03-10	0		0	0	54764	0		0	0	10	1	6	High	Prac	1	List1	A_T.wav	A_T	0		1	1	54614	150		0	0
Exp3	15	Exp3-15-1	59.938	1.0.0.154	1	right	wengyingxuan	-1287819743	2.0.10.242	2.0.10.242	09-18-2019	2019-09-18 03:45:42	11:45:42	female	2.0.10.147	7	Catch.bmp	1903-03-19	0		0	0	56783	0		0	0	9	1	7	High	Prac		List1	A_S.wav	A_S	0		0	1	56633	150		0	0
Exp3	15	Exp3-15-1	59.938	1.0.0.154	1	right	wengyingxuan	-1287819743	2.0.10.242	2.0.10.242	09-18-2019	2019-09-18 03:45:42	11:45:42	female	2.0.10.147	8	Red_S.bmp	1903-03-27	0		0	0	59169	0		0	0	7	1	8	High	Prac		List1	Catch.wav	V_S	0		0	1	59019	150		0	0
Exp3	15	Exp3-15-1	59.938	1.0.0.154	1	right	wengyingxuan	-1287819743	2.0.10.242	2.0.10.242	09-18-2019	2019-09-18 03:45:42	11:45:42	female	2.0.10.147	9	Blue_S_2.bmp	1902-09-08	0		1	0	61571	0		0	0	14	1	9	High	Prac	1	List1	A_T.wav	AV_T	1	1	1	1	61421	150	1	544	61965
Exp3	15	Exp3-15-1	59.938	1.0.0.154	1	right	wengyingxuan	-1287819743	2.0.10.242	2.0.10.242	09-18-2019	2019-09-18 03:45:42	11:45:42	female	2.0.10.147	10	Red_S.bmp	1903-11-12	0		0	0	63707	0		0	0	7	1	10	High	Prac		List1	Catch.wav	V_S	0		0	1	63557	150		0	0
Exp3	15	Exp3-15-1	59.938	1.0.0.154	1	right	wengyingxuan	-1287819743	2.0.10.242	2.0.10.242	09-18-2019	2019-09-18 03:45:42	11:45:42	female	2.0.10.147	11	Catch.bmp	1902-10-28	0		1	0	66326	0		0	0	10	1	11	High	Prac	1	List1	A_T.wav	A_T	0		1	1	66176	150		0	0
Exp3	15	Exp3-15-1	59.938	1.0.0.154	1	right	wengyingxuan	-1287819743	2.0.10.242	2.0.10.242	09-18-2019	2019-09-18 03:45:42	11:45:42	female	2.0.10.147	12	Red_C_2.bmp	1903-09-09	0		0	0	68579	0		0	0	6	1	12	High	Prac	1	List1	Catch.wav	V_T	1	1	1	1	68429	150	1	536	68965
Exp3	15	Exp3-15-1	59.938	1.0.0.154	1	right	wengyingxuan	-1287819743	2.0.10.242	2.0.10.242	09-18-2019	2019-09-18 03:45:42	11:45:42	female	2.0.10.147	13	Blue_S_2.bmp	1903-12-14	0		1	0	71081	0		0	0	14	1	13	High	Prac	1	List1	A_T.wav	AV_T	1	1	1	1	70931	150	1	706	71637
Exp3	15	Exp3-15-1	59.938	1.0.0.154	1	right	wengyingxuan	-1287819743	2.0.10.242	2.0.10.242	09-18-2019	2019-09-18 03:45:42	11:45:42	female	2.0.10.147	14	Blue_S.bmp	1902-12-29	0		0	0	73684	0		0	0	3	1	14	High	Prac		List1	Catch.wav	V_S	0		1	1	73534	150		0	0
Exp3	15	Exp3-15-1	59.938	1.0.0.154	1	right	wengyingxuan	-1287819743	2.0.10.242	2.0.10.242	09-18-2019	2019-09-18 03:45:42	11:45:42	female	2.0.10.147	15	Red_C_2.bmp	1903-03-16	0		0	1	75987	0		0	0	16	1	15	High	Prac	1	List1	A_T.wav	AV_T	1	1	1	1	75836	151	1	473	76309
Exp3	15	Exp3-15-1	59.938	1.0.0.154	1	right	wengyingxuan	-1287819743	2.0.10.242	2.0.10.242	09-18-2019	2019-09-18 03:45:42	11:45:42	female	2.0.10.147	16	Red_C_2.bmp	1903-07-29	0		0	0	78306	0		0	0	6	1	16	High	Prac	1	List1	Catch.wav	V_T	1	1	0	1	78156	150	1	506	78662
Exp3	15	Exp3-15-1	59.938	1.0.0.154	1	right	wengyingxuan	-1287819743	2.0.10.242	2.0.10.242	09-18-2019	2019-09-18 03:45:42	11:45:42	female	2.0.10.147	17	Blue_S_2.bmp	1902-12-06	0		0	0	80775	0		0	0	14	1	17	High	Prac	1	List1	A_T.wav	AV_T	1	1	1	1	80625	150	1	484	81109
Exp3	15	Exp3-15-1	59.938	1.0.0.154	1	right	wengyingxuan	-1287819743	2.0.10.242	2.0.10.242	09-18-2019	2019-09-18 03:45:42	11:45:42	female	2.0.10.147	18	Catch.bmp	1903-05-09	0		0	0	82994	0		0	0	9	1	18	High	Prac		List1	A_S.wav	A_S	0		0	1	82844	150		0	0
Exp3	15	Exp3-15-1	59.938	1.0.0.154	1	right	wengyingxuan	-1287819743	2.0.10.242	2.0.10.242	09-18-2019	2019-09-18 03:45:42	11:45:42	female	2.0.10.147	19	Red_C_2.bmp	1903-07-28	0		0	0	85430	0		0	0	16	1	19	High	Prac	1	List1	A_T.wav	AV_T	1	1	0	1	85280	150	1	517	85797
Exp3	15	Exp3-15-1	59.938	1.0.0.154	1	right	wengyingxuan	-1287819743	2.0.10.242	2.0.10.242	09-18-2019	2019-09-18 03:45:42	11:45:42	female	2.0.10.147	20	Catch.bmp	1902-08-08	0		0	0	87882	0		0	0	10	1	20	High	Prac	1	List1	A_T.wav	A_T	1	1	0	1	87732	150	1	785	88517
Exp3	15	Exp3-15-1	59.938	1.0.0.154	1	right	wengyingxuan	-1287819743	2.0.10.242	2.0.10.242	09-18-2019	2019-09-18 03:45:42	11:45:42	female	2.0.10.147	21	Blue_S_2.bmp	1903-03-16	0		0	0	92437	0		0	0	NULL	NULL	NULL	High	run1	1	List2	A_T.wav	AV_T	1	1	0	1	92287	150	1	519	92806
Exp3	15	Exp3-15-1	59.938	1.0.0.154	1	right	wengyingxuan	-1287819743	2.0.10.242	2.0.10.242	09-18-2019	2019-09-18 03:45:42	11:45:42	female	2.0.10.147	22	Blue_S_2.bmp	1902-05-08	0		0	0	94756	0		0	0	NULL	NULL	NULL	High	run1	1	List2	A_T.wav	AV_T	1	1	0	1	94606	150	1	504	95110
Exp3	15	Exp3-15-1	59.938	1.0.0.154	1	right	wengyingxuan	-1287819743	2.0.10.242	2.0.10.242	09-18-2019	2019-09-18 03:45:42	11:45:42	female	2.0.10.147	23	Blue_S_2.bmp	1903-09-23	0		0	0	96775	0		0	0	NULL	NULL	NULL	High	run1	1	List2	A_T.wav	AV_T	1	1	0	1	96625	150	1	524	97149
Exp3	15	Exp3-15-1	59.938	1.0.0.154	1	right	wengyingxuan	-1287819743	2.0.10.242	2.0.10.242	09-18-2019	2019-09-18 03:45:42	11:45:42	female	2.0.10.147	24	Red_C_2.bmp	1903-04-21	0		0	0	99294	0		0	0	NULL	NULL	NULL	High	run1	1	List2	A_T.wav	AV_T	1	1	0	1	99144	150	1	438	99582
Exp3	15	Exp3-15-1	59.938	1.0.0.154	1	right	wengyingxuan	-1287819743	2.0.10.242	2.0.10.242	09-18-2019	2019-09-18 03:45:42	11:45:42	female	2.0.10.147	25	Catch.bmp	1904-04-20	0		0	1	101664	0		0	0	NULL	NULL	NULL	High	run1	1	List2	A_T.wav	A_T	1	1	1	1	101513	151	1	612	102125
Exp3	15	Exp3-15-1	59.938	1.0.0.154	1	right	wengyingxuan	-1287819743	2.0.10.242	2.0.10.242	09-18-2019	2019-09-18 03:45:42	11:45:42	female	2.0.10.147	26	Catch.bmp	1903-12-24	0		0	0	104383	0		0	0	NULL	NULL	NULL	High	run1	1	List2	A_T.wav	A_T	1	1	0	1	104233	150	1	716	104949
Exp3	15	Exp3-15-1	59.938	1.0.0.154	1	right	wengyingxuan	-1287819743	2.0.10.242	2.0.10.242	09-18-2019	2019-09-18 03:45:42	11:45:42	female	2.0.10.147	27	Red_C_2.bmp	1903-06-22	0		0	0	106986	0		0	0	NULL	NULL	NULL	High	run1	1	List2	Catch.wav	V_T	1	1	0	1	106836	150	1	545	107381
Exp3	15	Exp3-15-1	59.938	1.0.0.154	1	right	wengyingxuan	-1287819743	2.0.10.242	2.0.10.242	09-18-2019	2019-09-18 03:45:42	11:45:42	female	2.0.10.147	28	Blue_S_2.bmp	1902-04-20	0		0	0	109405	0		0	0	NULL	NULL	NULL	High	run1	1	List2	Catch.wav	V_T	1	1	0	1	109255	150	1	454	109709
Exp3	15	Exp3-15-1	59.938	1.0.0.154	1	right	wengyingxuan	-1287819743	2.0.10.242	2.0.10.242	09-18-2019	2019-09-18 03:45:42	11:45:42	female	2.0.10.147	29	Blue_S_2.bmp	1903-04-16	0		0	0	111407	0		0	0	NULL	NULL	NULL	High	run1	1	List2	A_T.wav	AV_T	1	1	1	1	111257	150	1	596	111853
Exp3	15	Exp3-15-1	59.938	1.0.0.154	1	right	wengyingxuan	-1287819743	2.0.10.242	2.0.10.242	09-18-2019	2019-09-18 03:45:42	11:45:42	female	2.0.10.147	30	Red_C_2.bmp	1903-05-26	0		0	1	113760	0		0	0	NULL	NULL	NULL	High	run1	1	List2	A_T.wav	AV_T	1	1	1	1	113609	151	1	588	114197
Exp3	15	Exp3-15-1	59.938	1.0.0.154	1	right	wengyingxuan	-1287819743	2.0.10.242	2.0.10.242	09-18-2019	2019-09-18 03:45:42	11:45:42	female	2.0.10.147	31	Catch.bmp	1902-06-03	0		0	0	116162	0		0	0	NULL	NULL	NULL	High	run1		List2	A_S.wav	A_S	0		0	1	116012	150		0	0
Exp3	15	Exp3-15-1	59.938	1.0.0.154	1	right	wengyingxuan	-1287819743	2.0.10.242	2.0.10.242	09-18-2019	2019-09-18 03:45:42	11:45:42	female	2.0.10.147	32	Red_C_2.bmp	1903-07-05	0		0	0	118264	0		0	0	NULL	NULL	NULL	High	run1	1	List2	Catch.wav	V_T	1	1	1	1	118114	150	1	514	118628
Exp3	15	Exp3-15-1	59.938	1.0.0.154	1	right	wengyingxuan	-1287819743	2.0.10.242	2.0.10.242	09-18-2019	2019-09-18 03:45:42	11:45:42	female	2.0.10.147	33	Blue_S_2.bmp	1903-03-30	0		0	0	120700	0		0	0	NULL	NULL	NULL	High	run1	1	List2	A_T.wav	AV_T	1	1	1	1	120550	150	1	358	120908
Exp3	15	Exp3-15-1	59.938	1.0.0.154	1	right	wengyingxuan	-1287819743	2.0.10.242	2.0.10.242	09-18-2019	2019-09-18 03:45:42	11:45:42	female	2.0.10.147	34	Red_C_2.bmp	1903-09-04	0		0	0	123036	0		0	0	NULL	NULL	NULL	High	run1	1	List2	Catch.wav	V_T	1	1	1	1	122886	150	1	479	123365
Exp3	15	Exp3-15-1	59.938	1.0.0.154	1	right	wengyingxuan	-1287819743	2.0.10.242	2.0.10.242	09-18-2019	2019-09-18 03:45:42	11:45:42	female	2.0.10.147	35	Catch.bmp	1903-10-19	0		0	0	125539	0		0	0	NULL	NULL	NULL	High	run1	1	List2	A_T.wav	A_T	1	1	0	2	125389	150	1	1015	126404
Exp3	15	Exp3-15-1	59.938	1.0.0.154	1	right	wengyingxuan	-1287819743	2.0.10.242	2.0.10.242	09-18-2019	2019-09-18 03:45:42	11:45:42	female	2.0.10.147	36	Catch.bmp	1902-08-04	0		0	0	128075	0		0	0	NULL	NULL	NULL	High	run1	1	List2	A_T.wav	A_T	1	1	0	2	127925	150	1	775	128700
Exp3	15	Exp3-15-1	59.938	1.0.0.154	1	right	wengyingxuan	-1287819743	2.0.10.242	2.0.10.242	09-18-2019	2019-09-18 03:45:42	11:45:42	female	2.0.10.147	37	Blue_S_2.bmp	1902-03-27	0		0	0	130177	0		0	0	NULL	NULL	NULL	High	run1	1	List2	Catch.wav	V_T	1	1	1	1	130027	150	1	681	130708
Exp3	15	Exp3-15-1	59.938	1.0.0.154	1	right	wengyingxuan	-1287819743	2.0.10.242	2.0.10.242	09-18-2019	2019-09-18 03:45:42	11:45:42	female	2.0.10.147	38	Catch.bmp	1902-03-26	0		0	1	132146	0		0	0	NULL	NULL	NULL	High	run1	1	List2	A_T.wav	A_T	1	1	1	1	131995	151	1	617	132612
Exp3	15	Exp3-15-1	59.938	1.0.0.154	1	right	wengyingxuan	-1287819743	2.0.10.242	2.0.10.242	09-18-2019	2019-09-18 03:45:42	11:45:42	female	2.0.10.147	39	Catch.bmp	1902-05-26	0		0	0	134114	0		0	0	NULL	NULL	NULL	High	run1	1	List2	A_T.wav	A_T	1	1	0	1	133964	150	1	568	134532
Exp3	15	Exp3-15-1	59.938	1.0.0.154	1	right	wengyingxuan	-1287819743	2.0.10.242	2.0.10.242	09-18-2019	2019-09-18 03:45:42	11:45:42	female	2.0.10.147	40	Red_C_2.bmp	1904-01-04	0		0	0	136150	0		0	0	NULL	NULL	NULL	High	run1	1	List2	A_T.wav	AV_T	1	1	0	1	136000	150	1	540	136540
Exp3	15	Exp3-15-1	59.938	1.0.0.154	1	right	wengyingxuan	-1287819743	2.0.10.242	2.0.10.242	09-18-2019	2019-09-18 03:45:42	11:45:42	female	2.0.10.147	41	Red_C_2.bmp	1902-11-12	0		0	0	138769	0		0	0	NULL	NULL	NULL	High	run1	1	List2	A_T.wav	AV_T	1	1	0	1	138619	150	1	585	139204
Exp3	15	Exp3-15-1	59.938	1.0.0.154	1	right	wengyingxuan	-1287819743	2.0.10.242	2.0.10.242	09-18-2019	2019-09-18 03:45:42	11:45:42	female	2.0.10.147	42	Blue_S_2.bmp	1904-01-01	0		0	1	140972	0		0	0	NULL	NULL	NULL	High	run1	1	List2	A_T.wav	AV_T	1	1	1	1	140821	151	1	607	141428
Exp3	15	Exp3-15-1	59.938	1.0.0.154	1	right	wengyingxuan	-1287819743	2.0.10.242	2.0.10.242	09-18-2019	2019-09-18 03:45:42	11:45:42	female	2.0.10.147	43	Catch.bmp	1903-12-15	0		0	0	143591	0		0	0	NULL	NULL	NULL	High	run1	1	List2	A_T.wav	A_T	1	1	0	1	143441	150	1	883	144324
Exp3	15	Exp3-15-1	59.938	1.0.0.154	1	right	wengyingxuan	-1287819743	2.0.10.242	2.0.10.242	09-18-2019	2019-09-18 03:45:42	11:45:42	female	2.0.10.147	44	Red_C.bmp	1904-05-03	0		0	0	146194	0		0	0	NULL	NULL	NULL	High	run1		List2	Catch.wav	V_S	0		0	1	146044	150		0	0
Exp3	15	Exp3-15-1	59.938	1.0.0.154	1	right	wengyingxuan	-1287819743	2.0.10.242	2.0.10.242	09-18-2019	2019-09-18 03:45:42	11:45:42	female	2.0.10.147	45	Catch.bmp	1903-09-09	0		0	0	148980	0		0	0	NULL	NULL	NULL	High	run1	1	List2	A_T.wav	A_T	1	1	1	1	148830	150	1	743	149573
Exp3	15	Exp3-15-1	59.938	1.0.0.154	1	right	wengyingxuan	-1287819743	2.0.10.242	2.0.10.242	09-18-2019	2019-09-18 03:45:42	11:45:42	female	2.0.10.147	46	Red_C_2.bmp	1902-04-20	0		0	1	151483	0		0	0	NULL	NULL	NULL	High	run1	1	List2	Catch.wav	V_T	1	1	1	1	151332	151	1	521	151853
Exp3	15	Exp3-15-1	59.938	1.0.0.154	1	right	wengyingxuan	-1287819743	2.0.10.242	2.0.10.242	09-18-2019	2019-09-18 03:45:42	11:45:42	female	2.0.10.147	47	Catch.bmp	1902-07-24	0		0	0	153485	0		0	0	NULL	NULL	NULL	High	run1	1	List2	A_T.wav	A_T	1	1	0	1	153335	150	1	725	154060
Exp3	15	Exp3-15-1	59.938	1.0.0.154	1	right	wengyingxuan	-1287819743	2.0.10.242	2.0.10.242	09-18-2019	2019-09-18 03:45:42	11:45:42	female	2.0.10.147	48	Catch.bmp	1903-03-06	0		0	0	155570	0		0	0	NULL	NULL	NULL	High	run1		List2	A_S.wav	A_S	0		0	1	155420	150		0	0
Exp3	15	Exp3-15-1	59.938	1.0.0.154	1	right	wengyingxuan	-1287819743	2.0.10.242	2.0.10.242	09-18-2019	2019-09-18 03:45:42	11:45:42	female	2.0.10.147	49	Catch.bmp	1902-07-06	0		0	0	157939	0		0	0	NULL	NULL	NULL	High	run1	1	List2	A_T.wav	A_T	1	1	0	1	157789	150	1	607	158396
Exp3	15	Exp3-15-1	59.938	1.0.0.154	1	right	wengyingxuan	-1287819743	2.0.10.242	2.0.10.242	09-18-2019	2019-09-18 03:45:42	11:45:42	female	2.0.10.147	50	Catch.bmp	1903-12-16	0		0	0	160008	0		0	0	NULL	NULL	NULL	High	run1	1	List2	A_T.wav	A_T	1	1	0	1	159858	150	1	634	160492
Exp3	15	Exp3-15-1	59.938	1.0.0.154	1	right	wengyingxuan	-1287819743	2.0.10.242	2.0.10.242	09-18-2019	2019-09-18 03:45:42	11:45:42	female	2.0.10.147	51	Blue_S_2.bmp	1903-09-29	0		0	0	162611	0		0	0	NULL	NULL	NULL	High	run1	1	List2	A_T.wav	AV_T	1	1	0	1	162461	150	1	503	162964
Exp3	15	Exp3-15-1	59.938	1.0.0.154	1	right	wengyingxuan	-1287819743	2.0.10.242	2.0.10.242	09-18-2019	2019-09-18 03:45:42	11:45:42	female	2.0.10.147	52	Catch.bmp	1903-06-02	0		0	0	165130	0		0	0	NULL	NULL	NULL	High	run1	1	List2	A_T.wav	A_T	1	1	0	1	164980	150	1	656	165636
Exp3	15	Exp3-15-1	59.938	1.0.0.154	1	right	wengyingxuan	-1287819743	2.0.10.242	2.0.10.242	09-18-2019	2019-09-18 03:45:42	11:45:42	female	2.0.10.147	53	Red_C_2.bmp	1903-07-15	0		0	0	167533	0		0	0	NULL	NULL	NULL	High	run1	1	List2	Catch.wav	V_T	1	1	0	1	167383	150	1	414	167797
Exp3	15	Exp3-15-1	59.938	1.0.0.154	1	right	wengyingxuan	-1287819743	2.0.10.242	2.0.10.242	09-18-2019	2019-09-18 03:45:42	11:45:42	female	2.0.10.147	54	Blue_C_2.bmp	1903-05-29	0		0	0	169985	0		0	0	NULL	NULL	NULL	High	run1		List2	A_S.wav	AV_S	0		1	1	169835	150	1	449	170284
Exp3	15	Exp3-15-1	59.938	1.0.0.154	1	right	wengyingxuan	-1287819743	2.0.10.242	2.0.10.242	09-18-2019	2019-09-18 03:45:42	11:45:42	female	2.0.10.147	55	Blue_C.bmp	1904-05-18	0		0	0	172388	0		0	0	NULL	NULL	NULL	High	Run1		List2	Catch.wav	V_S	0		0	1	172238	150		0	0
Exp3	15	Exp3-15-1	59.938	1.0.0.154	1	right	wengyingxuan	-1287819743	2.0.10.242	2.0.10.242	09-18-2019	2019-09-18 03:45:42	11:45:42	female	2.0.10.147	56	Catch.bmp	1902-06-03	0		0	1	175208	0		0	0	NULL	NULL	NULL	High	run1	1	List2	A_T.wav	A_T	1	1	1	1	175057	151	1	795	175852
Exp3	15	Exp3-15-1	59.938	1.0.0.154	1	right	wengyingxuan	-1287819743	2.0.10.242	2.0.10.242	09-18-2019	2019-09-18 03:45:42	11:45:42	female	2.0.10.147	57	Catch.bmp	1903-04-16	0		0	0	177243	0		0	0	NULL	NULL	NULL	High	run1		List2	A_S.wav	A_S	0		0	1	177093	150		0	0
Exp3	15	Exp3-15-1	59.938	1.0.0.154	1	right	wengyingxuan	-1287819743	2.0.10.242	2.0.10.242	09-18-2019	2019-09-18 03:45:42	11:45:42	female	2.0.10.147	58	Red_C_2.bmp	1903-09-11	0		0	0	179662	0		0	0	NULL	NULL	NULL	High	run1	1	List2	A_T.wav	AV_T	1	1	0	1	179512	150	1	700	180212
Exp3	15	Exp3-15-1	59.938	1.0.0.154	1	right	wengyingxuan	-1287819743	2.0.10.242	2.0.10.242	09-18-2019	2019-09-18 03:45:42	11:45:42	female	2.0.10.147	59	Red_S_2.bmp	1902-12-02	0		0	0	182165	0		0	0	NULL	NULL	NULL	High	run1		List2	Catch.wav	V_S	0		0	1	182015	150		0	0
Exp3	15	Exp3-15-1	59.938	1.0.0.154	1	right	wengyingxuan	-1287819743	2.0.10.242	2.0.10.242	09-18-2019	2019-09-18 03:45:42	11:45:42	female	2.0.10.147	60	Blue_S_2.bmp	1903-11-21	0		0	1	184451	0		0	0	NULL	NULL	NULL	High	run1	1	List2	A_T.wav	AV_T	1	1	1	1	184300	151	1	576	184876
Exp3	15	Exp3-15-1	59.938	1.0.0.154	1	right	wengyingxuan	-1287819743	2.0.10.242	2.0.10.242	09-18-2019	2019-09-18 03:45:42	11:45:42	female	2.0.10.147	61	Blue_S_2.bmp	1902-07-13	0		0	0	187020	0		0	0	NULL	NULL	NULL	High	run1	1	List2	Catch.wav	V_T	1	1	0	1	186870	150	1	694	187564
Exp3	15	Exp3-15-1	59.938	1.0.0.154	1	right	wengyingxuan	-1287819743	2.0.10.242	2.0.10.242	09-18-2019	2019-09-18 03:45:42	11:45:42	female	2.0.10.147	62	Catch.bmp	1902-05-05	0		0	1	189106	0		0	0	NULL	NULL	NULL	High	run1		List2	A_S.wav	A_S	0		1	1	188955	151		0	0
Exp3	15	Exp3-15-1	59.938	1.0.0.154	1	right	wengyingxuan	-1287819743	2.0.10.242	2.0.10.242	09-18-2019	2019-09-18 03:45:42	11:45:42	female	2.0.10.147	63	Red_S_2.bmp	1903-08-11	0		0	0	191174	0		0	0	NULL	NULL	NULL	High	run1		List2	A_S.wav	AV_S	0		0	1	191024	150		0	0
Exp3	15	Exp3-15-1	59.938	1.0.0.154	1	right	wengyingxuan	-1287819743	2.0.10.242	2.0.10.242	09-18-2019	2019-09-18 03:45:42	11:45:42	female	2.0.10.147	64	Red_C_2.bmp	1902-05-23	0		0	0	193710	0		0	0	NULL	NULL	NULL	High	run1	1	List2	A_T.wav	AV_T	1	1	0	1	193560	150	1	629	194189
Exp3	15	Exp3-15-1	59.938	1.0.0.154	1	right	wengyingxuan	-1287819743	2.0.10.242	2.0.10.242	09-18-2019	2019-09-18 03:45:42	11:45:42	female	2.0.10.147	65	Red_C_2.bmp	1903-09-16	0		0	0	195746	0		0	0	NULL	NULL	NULL	High	run1	1	List2	Catch.wav	V_T	1	1	0	1	195596	150	1	471	196067
Exp3	15	Exp3-15-1	59.938	1.0.0.154	1	right	wengyingxuan	-1287819743	2.0.10.242	2.0.10.242	09-18-2019	2019-09-18 03:45:42	11:45:42	female	2.0.10.147	66	Blue_C.bmp	1904-01-23	0		1	0	198248	0		0	0	NULL	NULL	NULL	High	run1		List2	A_S.wav	AV_S	0		1	1	198098	150		0	0
Exp3	15	Exp3-15-1	59.938	1.0.0.154	1	right	wengyingxuan	-1287819743	2.0.10.242	2.0.10.242	09-18-2019	2019-09-18 03:45:42	11:45:42	female	2.0.10.147	67	Blue_C.bmp	1902-07-20	0		0	1	200935	0		0	0	NULL	NULL	NULL	High	run1		List2	A_S.wav	AV_S	0		1	1	200784	151		0	0
Exp3	15	Exp3-15-1	59.938	1.0.0.154	1	right	wengyingxuan	-1287819743	2.0.10.242	2.0.10.242	09-18-2019	2019-09-18 03:45:42	11:45:42	female	2.0.10.147	68	Red_C_2.bmp	1903-10-11	0		0	1	203104	0		0	0	NULL	NULL	NULL	High	run1	1	List2	A_T.wav	AV_T	1	1	1	1	202953	151	1	522	203475
Exp3	15	Exp3-15-1	59.938	1.0.0.154	1	right	wengyingxuan	-1287819743	2.0.10.242	2.0.10.242	09-18-2019	2019-09-18 03:45:42	11:45:42	female	2.0.10.147	69	Catch.bmp	1903-04-17	0		0	1	205640	0		0	0	NULL	NULL	NULL	High	run1		List2	A_S.wav	A_S	0		1	1	205489	151		0	0
Exp3	15	Exp3-15-1	59.938	1.0.0.154	1	right	wengyingxuan	-1287819743	2.0.10.242	2.0.10.242	09-18-2019	2019-09-18 03:45:42	11:45:42	female	2.0.10.147	70	Red_C_2.bmp	1903-06-08	0		0	0	208042	0		0	0	NULL	NULL	NULL	High	run1	1	List2	Catch.wav	V_T	1	1	0	1	207892	150	1	711	208603
Exp3	15	Exp3-15-1	59.938	1.0.0.154	1	right	wengyingxuan	-1287819743	2.0.10.242	2.0.10.242	09-18-2019	2019-09-18 03:45:42	11:45:42	female	2.0.10.147	71	Catch.bmp	1904-03-17	0		0	1	210445	0		0	0	NULL	NULL	NULL	High	run1		List2	A_S.wav	A_S	0		1	1	210294	151		0	0
Exp3	15	Exp3-15-1	59.938	1.0.0.154	1	right	wengyingxuan	-1287819743	2.0.10.242	2.0.10.242	09-18-2019	2019-09-18 03:45:42	11:45:42	female	2.0.10.147	72	Blue_S_2.bmp	1902-10-29	0		1	0	213197	0		0	0	NULL	NULL	NULL	High	run1	1	List2	A_T.wav	AV_T	1	1	0	1	213047	150	1	756	213803
Exp3	15	Exp3-15-1	59.938	1.0.0.154	1	right	wengyingxuan	-1287819743	2.0.10.242	2.0.10.242	09-18-2019	2019-09-18 03:45:42	11:45:42	female	2.0.10.147	73	Red_C.bmp	1902-08-16	0		0	0	215383	0		0	0	NULL	NULL	NULL	High	run1		List2	A_S.wav	AV_S	0		0	1	215233	150		0	0
Exp3	15	Exp3-15-1	59.938	1.0.0.154	1	right	wengyingxuan	-1287819743	2.0.10.242	2.0.10.242	09-18-2019	2019-09-18 03:45:42	11:45:42	female	2.0.10.147	74	Blue_S_2.bmp	1902-10-17	0		0	0	217552	0		0	0	NULL	NULL	NULL	High	run1	1	List2	A_T.wav	AV_T	1	1	0	1	217402	150	1	681	218083
Exp3	15	Exp3-15-1	59.938	1.0.0.154	1	right	wengyingxuan	-1287819743	2.0.10.242	2.0.10.242	09-18-2019	2019-09-18 03:45:42	11:45:42	female	2.0.10.147	75	Catch.bmp	1903-10-28	0		0	0	219721	0		0	0	NULL	NULL	NULL	High	run1	1	List2	A_T.wav	A_T	1	1	0	1	219571	150	1	816	220387
Exp3	15	Exp3-15-1	59.938	1.0.0.154	1	right	wengyingxuan	-1287819743	2.0.10.242	2.0.10.242	09-18-2019	2019-09-18 03:45:42	11:45:42	female	2.0.10.147	76	Red_C.bmp	1902-03-26	0		0	0	222274	0		0	0	NULL	NULL	NULL	High	run1		List2	Catch.wav	V_S	0		0	1	222124	150		0	0
Exp3	15	Exp3-15-1	59.938	1.0.0.154	1	right	wengyingxuan	-1287819743	2.0.10.242	2.0.10.242	09-18-2019	2019-09-18 03:45:42	11:45:42	female	2.0.10.147	77	Blue_S.bmp	1903-08-05	0		0	0	224309	0		0	0	NULL	NULL	NULL	High	run1		List2	Catch.wav	V_S	0		0	1	224159	150		0	0
Exp3	15	Exp3-15-1	59.938	1.0.0.154	1	right	wengyingxuan	-1287819743	2.0.10.242	2.0.10.242	09-18-2019	2019-09-18 03:45:42	11:45:42	female	2.0.10.147	78	Red_S.bmp	1904-01-12	0		1	0	226828	0		0	0	NULL	NULL	NULL	High	run1		List2	A_S.wav	AV_S	0		1	1	226678	150		0	0
Exp3	15	Exp3-15-1	59.938	1.0.0.154	1	right	wengyingxuan	-1287819743	2.0.10.242	2.0.10.242	09-18-2019	2019-09-18 03:45:42	11:45:42	female	2.0.10.147	79	Blue_S_2.bmp	1903-05-13	0		0	1	229515	0		0	0	NULL	NULL	NULL	High	run1	1	List2	Catch.wav	V_T	1	1	1	1	229364	151	1	591	229955
Exp3	15	Exp3-15-1	59.938	1.0.0.154	1	right	wengyingxuan	-1287819743	2.0.10.242	2.0.10.242	09-18-2019	2019-09-18 03:45:42	11:45:42	female	2.0.10.147	80	Catch.bmp	1903-10-18	0		1	0	231900	0		0	0	NULL	NULL	NULL	High	run1	1	List2	A_T.wav	A_T	1	1	1	1	231750	150	1	798	232548
Exp3	15	Exp3-15-1	59.938	1.0.0.154	1	right	wengyingxuan	-1287819743	2.0.10.242	2.0.10.242	09-18-2019	2019-09-18 03:45:42	11:45:42	female	2.0.10.147	81	Catch.bmp	1903-02-07	0		1	0	234436	0		0	0	NULL	NULL	NULL	High	run1		List2	A_S.wav	A_S	0		0	1	234286	150		0	0
Exp3	15	Exp3-15-1	59.938	1.0.0.154	1	right	wengyingxuan	-1287819743	2.0.10.242	2.0.10.242	09-18-2019	2019-09-18 03:45:42	11:45:42	female	2.0.10.147	82	Blue_S_2.bmp	1902-11-11	0		0	0	236789	0		0	0	NULL	NULL	NULL	High	run1	1	List2	A_T.wav	AV_T	1	1	0	1	236639	150	1	604	237243
Exp3	15	Exp3-15-1	59.938	1.0.0.154	1	right	wengyingxuan	-1287819743	2.0.10.242	2.0.10.242	09-18-2019	2019-09-18 03:45:42	11:45:42	female	2.0.10.147	83	Blue_C_2.bmp	1903-11-16	0		0	0	238991	0		0	0	NULL	NULL	NULL	High	run1		List2	Catch.wav	V_S	0		1	1	238841	150		0	0
Exp3	15	Exp3-15-1	59.938	1.0.0.154	1	right	wengyingxuan	-1287819743	2.0.10.242	2.0.10.242	09-18-2019	2019-09-18 03:45:42	11:45:42	female	2.0.10.147	84	Blue_S_2.bmp	1903-02-12	0		0	0	241627	0		0	0	NULL	NULL	NULL	High	run1	1	List2	A_T.wav	AV_T	1	1	1	1	241477	150	1	559	242036
Exp3	15	Exp3-15-1	59.938	1.0.0.154	1	right	wengyingxuan	-1287819743	2.0.10.242	2.0.10.242	09-18-2019	2019-09-18 03:45:42	11:45:42	female	2.0.10.147	85	Catch.bmp	1903-03-21	0		0	0	243913	0		0	0	NULL	NULL	NULL	High	run1	1	List2	A_T.wav	A_T	1	1	0	1	243763	150	1	888	244651
Exp3	15	Exp3-15-1	59.938	1.0.0.154	1	right	wengyingxuan	-1287819743	2.0.10.242	2.0.10.242	09-18-2019	2019-09-18 03:45:42	11:45:42	female	2.0.10.147	86	Catch.bmp	1902-11-08	0		0	0	246249	0		0	0	NULL	NULL	NULL	High	run1		List2	A_S.wav	A_S	0		0	1	246099	150		0	0
Exp3	15	Exp3-15-1	59.938	1.0.0.154	1	right	wengyingxuan	-1287819743	2.0.10.242	2.0.10.242	09-18-2019	2019-09-18 03:45:42	11:45:42	female	2.0.10.147	87	Catch.bmp	1902-07-08	0		0	0	248501	0		0	0	NULL	NULL	NULL	High	run1	1	List2	A_T.wav	A_T	1	1	0	1	248351	150	1	724	249075
Exp3	15	Exp3-15-1	59.938	1.0.0.154	1	right	wengyingxuan	-1287819743	2.0.10.242	2.0.10.242	09-18-2019	2019-09-18 03:45:42	11:45:42	female	2.0.10.147	88	Red_S_2.bmp	1903-06-04	0		0	0	250570	0		0	0	NULL	NULL	NULL	High	run1		List2	Catch.wav	V_S	0		1	1	250420	150		0	0
Exp3	15	Exp3-15-1	59.938	1.0.0.154	1	right	wengyingxuan	-1287819743	2.0.10.242	2.0.10.242	09-18-2019	2019-09-18 03:45:42	11:45:42	female	2.0.10.147	89	Red_C_2.bmp	1902-12-27	0		0	0	253023	0		0	0	NULL	NULL	NULL	High	run1	1	List2	Catch.wav	V_T	1	1	0	2	252873	150	1	402	253275
Exp3	15	Exp3-15-1	59.938	1.0.0.154	1	right	wengyingxuan	-1287819743	2.0.10.242	2.0.10.242	09-18-2019	2019-09-18 03:45:42	11:45:42	female	2.0.10.147	90	Catch.bmp	1904-04-28	0		0	0	255275	0		0	0	NULL	NULL	NULL	High	run1	1	List2	A_T.wav	A_T	1	1	1	1	255125	150	1	670	255795
Exp3	15	Exp3-15-1	59.938	1.0.0.154	1	right	wengyingxuan	-1287819743	2.0.10.242	2.0.10.242	09-18-2019	2019-09-18 03:45:42	11:45:42	female	2.0.10.147	91	Catch.bmp	1903-12-16	0		0	0	258011	0		0	0	NULL	NULL	NULL	High	run1	1	List2	A_T.wav	A_T	1	1	0	1	257861	150	1	566	258427
Exp3	15	Exp3-15-1	59.938	1.0.0.154	1	right	wengyingxuan	-1287819743	2.0.10.242	2.0.10.242	09-18-2019	2019-09-18 03:45:42	11:45:42	female	2.0.10.147	92	Red_C_2.bmp	1903-02-17	0		0	0	260614	0		0	0	NULL	NULL	NULL	High	run1	1	List2	Catch.wav	V_T	1	1	1	1	260464	150	1	603	261067
Exp3	15	Exp3-15-1	59.938	1.0.0.154	1	right	wengyingxuan	-1287819743	2.0.10.242	2.0.10.242	09-18-2019	2019-09-18 03:45:42	11:45:42	female	2.0.10.147	93	Blue_S_2.bmp	1903-05-09	0		1	0	262916	0		0	0	NULL	NULL	NULL	High	run1	1	List2	Catch.wav	V_T	1	1	0	1	262766	150	1	549	263315
Exp3	15	Exp3-15-1	59.938	1.0.0.154	1	right	wengyingxuan	-1287819743	2.0.10.242	2.0.10.242	09-18-2019	2019-09-18 03:45:42	11:45:42	female	2.0.10.147	94	Red_C_2.bmp	1902-08-25	0		0	0	265302	0		0	0	NULL	NULL	NULL	High	run1	1	List2	Catch.wav	V_T	1	1	0	1	265152	150	1	547	265699
Exp3	15	Exp3-15-1	59.938	1.0.0.154	1	right	wengyingxuan	-1287819743	2.0.10.242	2.0.10.242	09-18-2019	2019-09-18 03:45:42	11:45:42	female	2.0.10.147	95	Red_C_2.bmp	1902-08-08	0		0	0	267421	0		0	0	NULL	NULL	NULL	High	run1	1	List2	Catch.wav	V_T	1	1	0	1	267271	150	1	956	268227
Exp3	15	Exp3-15-1	59.938	1.0.0.154	1	right	wengyingxuan	-1287819743	2.0.10.242	2.0.10.242	09-18-2019	2019-09-18 03:45:42	11:45:42	female	2.0.10.147	96	Blue_S.bmp	1903-12-01	0		0	0	269523	0		0	0	NULL	NULL	NULL	High	run1		List2	Catch.wav	V_S	0		0	1	269373	150		0	0
Exp3	15	Exp3-15-1	59.938	1.0.0.154	1	right	wengyingxuan	-1287819743	2.0.10.242	2.0.10.242	09-18-2019	2019-09-18 03:45:42	11:45:42	female	2.0.10.147	97	Blue_S_2.bmp	1902-12-26	0		0	0	272176	0		0	0	NULL	NULL	NULL	High	run1	1	List2	Catch.wav	V_T	1	1	0	1	272026	150	1	737	272763
Exp3	15	Exp3-15-1	59.938	1.0.0.154	1	right	wengyingxuan	-1287819743	2.0.10.242	2.0.10.242	09-18-2019	2019-09-18 03:45:42	11:45:42	female	2.0.10.147	98	Red_C_2.bmp	1903-02-23	0		0	1	274429	0		0	0	NULL	NULL	NULL	High	run1	1	List2	Catch.wav	V_T	1	1	1	1	274278	151	1	629	274907
Exp3	15	Exp3-15-1	59.938	1.0.0.154	1	right	wengyingxuan	-1287819743	2.0.10.242	2.0.10.242	09-18-2019	2019-09-18 03:45:42	11:45:42	female	2.0.10.147	99	Blue_S_2.bmp	1903-12-21	0		0	0	276731	0		0	0	NULL	NULL	NULL	High	run1	1	List2	A_T.wav	AV_T	1	1	0	1	276581	150	1	526	277107
Exp3	15	Exp3-15-1	59.938	1.0.0.154	1	right	wengyingxuan	-1287819743	2.0.10.242	2.0.10.242	09-18-2019	2019-09-18 03:45:42	11:45:42	female	2.0.10.147	100	Blue_S_2.bmp	1904-02-24	0		0	0	279334	0		0	0	NULL	NULL	NULL	High	run1	1	List2	A_T.wav	AV_T	1	1	0	2	279184	150	1	516	279700
Exp3	15	Exp3-15-1	59.938	1.0.0.154	1	right	wengyingxuan	-1287819743	2.0.10.242	2.0.10.242	09-18-2019	2019-09-18 03:45:42	11:45:42	female	2.0.10.147	101	Red_C_2.bmp	1903-02-26	0		0	0	282003	0		0	0	NULL	NULL	NULL	High	run1	1	List2	A_T.wav	AV_T	1	1	0	1	281853	150	1	645	282498
Exp3	15	Exp3-15-1	59.938	1.0.0.154	1	right	wengyingxuan	-1287819743	2.0.10.242	2.0.10.242	09-18-2019	2019-09-18 03:45:42	11:45:42	female	2.0.10.147	102	Red_C_2.bmp	1903-11-25	0		0	1	284306	0		0	0	NULL	NULL	NULL	High	run1	1	List2	Catch.wav	V_T	1	1	1	1	284155	151	1	567	284722
Exp3	15	Exp3-15-1	59.938	1.0.0.154	1	right	wengyingxuan	-1287819743	2.0.10.242	2.0.10.242	09-18-2019	2019-09-18 03:45:42	11:45:42	female	2.0.10.147	103	Catch.bmp	1902-10-16	0		0	0	286892	0		0	0	NULL	NULL	NULL	High	run1	1	List2	A_T.wav	A_T	1	1	0	2	286742	150	1	588	287330
Exp3	15	Exp3-15-1	59.938	1.0.0.154	1	right	wengyingxuan	-1287819743	2.0.10.242	2.0.10.242	09-18-2019	2019-09-18 03:45:42	11:45:42	female	2.0.10.147	104	Blue_S_2.bmp	1902-11-15	0		0	1	289061	0		0	0	NULL	NULL	NULL	High	run1	1	List2	Catch.wav	V_T	1	1	1	1	288910	151	1	556	289466
Exp3	15	Exp3-15-1	59.938	1.0.0.154	1	right	wengyingxuan	-1287819743	2.0.10.242	2.0.10.242	09-18-2019	2019-09-18 03:45:42	11:45:42	female	2.0.10.147	105	Catch.bmp	1903-03-25	0		0	0	291263	0		0	0	NULL	NULL	NULL	High	run1		List2	A_S.wav	A_S	0		1	1	291113	150		0	0
Exp3	15	Exp3-15-1	59.938	1.0.0.154	1	right	wengyingxuan	-1287819743	2.0.10.242	2.0.10.242	09-18-2019	2019-09-18 03:45:42	11:45:42	female	2.0.10.147	106	Red_S.bmp	1902-05-12	0		0	0	293665	0		0	0	NULL	NULL	NULL	High	run1		List2	Catch.wav	V_S	0		1	1	293515	150		0	0
Exp3	15	Exp3-15-1	59.938	1.0.0.154	1	right	wengyingxuan	-1287819743	2.0.10.242	2.0.10.242	09-18-2019	2019-09-18 03:45:42	11:45:42	female	2.0.10.147	107	Catch.bmp	1902-11-06	0		0	0	295734	0		0	0	NULL	NULL	NULL	High	run1	1	List2	A_T.wav	A_T	1	1	1	1	295584	150	1	730	296314
Exp3	15	Exp3-15-1	59.938	1.0.0.154	1	right	wengyingxuan	-1287819743	2.0.10.242	2.0.10.242	09-18-2019	2019-09-18 03:45:42	11:45:42	female	2.0.10.147	108	Blue_S_2.bmp	1903-06-29	0		0	1	297937	0		0	0	NULL	NULL	NULL	High	run1	1	List2	A_T.wav	AV_T	1	1	1	1	297786	151	1	656	298442
Exp3	15	Exp3-15-1	59.938	1.0.0.154	1	right	wengyingxuan	-1287819743	2.0.10.242	2.0.10.242	09-18-2019	2019-09-18 03:45:42	11:45:42	female	2.0.10.147	109	Red_C_2.bmp	1902-06-20	0		0	1	300373	0		0	0	NULL	NULL	NULL	High	run1	1	List2	A_T.wav	AV_T	1	1	0	1	300222	151	1	556	300778
Exp3	15	Exp3-15-1	59.938	1.0.0.154	1	right	wengyingxuan	-1287819743	2.0.10.242	2.0.10.242	09-18-2019	2019-09-18 03:45:42	11:45:42	female	2.0.10.147	110	Catch.bmp	1903-08-04	0		0	1	302425	0		0	0	NULL	NULL	NULL	High	run1		List2	A_S.wav	A_S	0		1	1	302274	151		0	0
Exp3	15	Exp3-15-1	59.938	1.0.0.154	1	right	wengyingxuan	-1287819743	2.0.10.242	2.0.10.242	09-18-2019	2019-09-18 03:45:42	11:45:42	female	2.0.10.147	111	Catch.bmp	1903-01-21	0		0	0	304944	0		0	0	NULL	NULL	NULL	High	run1	1	List2	A_T.wav	A_T	1	1	0	1	304794	150	1	496	305290
Exp3	15	Exp3-15-1	59.938	1.0.0.154	1	right	wengyingxuan	-1287819743	2.0.10.242	2.0.10.242	09-18-2019	2019-09-18 03:45:42	11:45:42	female	2.0.10.147	112	Catch.bmp	1903-03-01	0		0	0	307213	0		0	0	NULL	NULL	NULL	High	run1		List2	A_S.wav	A_S	0		0	1	307063	150		0	0
Exp3	15	Exp3-15-1	59.938	1.0.0.154	1	right	wengyingxuan	-1287819743	2.0.10.242	2.0.10.242	09-18-2019	2019-09-18 03:45:42	11:45:42	female	2.0.10.147	113	Red_S_2.bmp	1903-06-18	0		0	0	309599	0		0	0	NULL	NULL	NULL	High	run1		List2	Catch.wav	V_S	0		1	1	309449	150		0	0
Exp3	15	Exp3-15-1	59.938	1.0.0.154	1	right	wengyingxuan	-1287819743	2.0.10.242	2.0.10.242	09-18-2019	2019-09-18 03:45:42	11:45:42	female	2.0.10.147	114	Red_C_2.bmp	1902-08-01	0		0	0	312085	0		0	0	NULL	NULL	NULL	High	run1	1	List2	Catch.wav	V_T	1	1	0	1	311935	150	1	419	312354
Exp3	15	Exp3-15-1	59.938	1.0.0.154	1	right	wengyingxuan	-1287819743	2.0.10.242	2.0.10.242	09-18-2019	2019-09-18 03:45:42	11:45:42	female	2.0.10.147	115	Red_C_2.bmp	1902-11-10	0		0	0	314187	0		0	0	NULL	NULL	NULL	High	run1	1	List2	A_T.wav	AV_T	1	1	0	1	314037	150	1	693	314730
Exp3	15	Exp3-15-1	59.938	1.0.0.154	1	right	wengyingxuan	-1287819743	2.0.10.242	2.0.10.242	09-18-2019	2019-09-18 03:45:42	11:45:42	female	2.0.10.147	116	Red_C.bmp	1902-05-06	0		0	0	316389	0		0	0	NULL	NULL	NULL	High	run1		List2	A_S.wav	AV_S	0		0	1	316239	150		0	0
Exp3	15	Exp3-15-1	59.938	1.0.0.154	1	right	wengyingxuan	-1287819743	2.0.10.242	2.0.10.242	09-18-2019	2019-09-18 03:45:42	11:45:42	female	2.0.10.147	117	Blue_S_2.bmp	1903-10-24	0		0	0	318475	0		0	0	NULL	NULL	NULL	High	run1	1	List2	Catch.wav	V_T	1	1	0	1	318325	150	1	629	318954
Exp3	15	Exp3-15-1	59.938	1.0.0.154	1	right	wengyingxuan	-1287819743	2.0.10.242	2.0.10.242	09-18-2019	2019-09-18 03:45:42	11:45:42	female	2.0.10.147	118	Catch.bmp	1903-02-09	0		0	1	321028	0		0	0	NULL	NULL	NULL	High	run1	1	List2	A_T.wav	A_T	1	1	1	1	320877	151	1	925	321802
Exp3	15	Exp3-15-1	59.938	1.0.0.154	1	right	wengyingxuan	-1287819743	2.0.10.242	2.0.10.242	09-18-2019	2019-09-18 03:45:42	11:45:42	female	2.0.10.147	119	Red_C_2.bmp	1902-08-17	0		0	0	323313	0		0	0	NULL	NULL	NULL	High	run1	1	List2	A_T.wav	AV_T	1	1	0	1	323163	150	1	663	323826
Exp3	15	Exp3-15-1	59.938	1.0.0.154	1	right	wengyingxuan	-1287819743	2.0.10.242	2.0.10.242	09-18-2019	2019-09-18 03:45:42	11:45:42	female	2.0.10.147	120	Blue_S_2.bmp	1903-07-26	0		0	0	325432	0		0	0	NULL	NULL	NULL	High	run1	1	List2	A_T.wav	AV_T	1	1	0	1	325282	150	1	608	325890
Exp3	15	Exp3-15-1	59.938	1.0.0.154	1	right	wengyingxuan	-1287819743	2.0.10.242	2.0.10.242	09-18-2019	2019-09-18 03:45:42	11:45:42	female	2.0.10.147	121	Catch.bmp	1903-03-27	0		0	0	327885	0		0	0	NULL	NULL	NULL	High	run1	1	List2	A_T.wav	A_T	1	1	0	1	327735	150	1	651	328386
Exp3	15	Exp3-15-1	59.938	1.0.0.154	1	right	wengyingxuan	-1287819743	2.0.10.242	2.0.10.242	09-18-2019	2019-09-18 03:45:42	11:45:42	female	2.0.10.147	122	Red_C_2.bmp	1902-11-11	0		0	1	330221	0		0	0	NULL	NULL	NULL	High	run1	1	List2	A_T.wav	AV_T	1	1	1	1	330070	151	1	884	330954
Exp3	15	Exp3-15-1	59.938	1.0.0.154	1	right	wengyingxuan	-1287819743	2.0.10.242	2.0.10.242	09-18-2019	2019-09-18 03:45:42	11:45:42	female	2.0.10.147	123	Red_C_2.bmp	1903-12-10	0		0	0	332423	0		0	0	NULL	NULL	NULL	High	run1	1	List2	A_T.wav	AV_T	1	1	0	1	332273	150	1	609	332882
Exp3	15	Exp3-15-1	59.938	1.0.0.154	1	right	wengyingxuan	-1287819743	2.0.10.242	2.0.10.242	09-18-2019	2019-09-18 03:45:42	11:45:42	female	2.0.10.147	124	Red_C_2.bmp	1903-05-06	0		0	1	335026	0		0	0	NULL	NULL	NULL	High	run1	1	List2	A_T.wav	AV_T	1	1	1	1	334875	151	1	488	335363
Exp3	15	Exp3-15-1	59.938	1.0.0.154	1	right	wengyingxuan	-1287819743	2.0.10.242	2.0.10.242	09-18-2019	2019-09-18 03:45:42	11:45:42	female	2.0.10.147	125	Blue_C_2.bmp	1902-03-24	0		0	0	337395	0		0	0	NULL	NULL	NULL	High	run1		List2	A_S.wav	AV_S	0		0	1	337245	150		0	0
Exp3	15	Exp3-15-1	59.938	1.0.0.154	1	right	wengyingxuan	-1287819743	2.0.10.242	2.0.10.242	09-18-2019	2019-09-18 03:45:42	11:45:42	female	2.0.10.147	126	Red_C_2.bmp	1903-10-20	0		0	0	339430	0		0	0	NULL	NULL	NULL	High	run1	1	List2	Catch.wav	V_T	1	1	1	1	339280	150	1	706	339986
Exp3	15	Exp3-15-1	59.938	1.0.0.154	1	right	wengyingxuan	-1287819743	2.0.10.242	2.0.10.242	09-18-2019	2019-09-18 03:45:42	11:45:42	female	2.0.10.147	127	Blue_S_2.bmp	1903-04-05	0		0	0	341966	0		0	0	NULL	NULL	NULL	High	run1	1	List2	A_T.wav	AV_T	1	1	1	1	341816	150	1	482	342298
Exp3	15	Exp3-15-1	59.938	1.0.0.154	1	right	wengyingxuan	-1287819743	2.0.10.242	2.0.10.242	09-18-2019	2019-09-18 03:45:42	11:45:42	female	2.0.10.147	128	Blue_S_2.bmp	1903-05-29	0		0	1	344319	0		0	0	NULL	NULL	NULL	High	run1	1	List2	A_T.wav	AV_T	1	1	1	1	344168	151	1	586	344754
Exp3	15	Exp3-15-1	59.938	1.0.0.154	1	right	wengyingxuan	-1287819743	2.0.10.242	2.0.10.242	09-18-2019	2019-09-18 03:45:42	11:45:42	female	2.0.10.147	129	Blue_S_2.bmp	1903-08-02	0		0	0	346721	0		0	0	NULL	NULL	NULL	High	run1	1	List2	Catch.wav	V_T	1	1	1	1	346571	150	1	383	346954
Exp3	15	Exp3-15-1	59.938	1.0.0.154	1	right	wengyingxuan	-1287819743	2.0.10.242	2.0.10.242	09-18-2019	2019-09-18 03:45:42	11:45:42	female	2.0.10.147	130	Red_C_2.bmp	1903-11-24	0		1	0	349190	0		0	0	NULL	NULL	NULL	High	run1	1	List2	A_T.wav	AV_T	1	1	1	1	349040	150	1	547	349587
Exp3	15	Exp3-15-1	59.938	1.0.0.154	1	right	wengyingxuan	-1287819743	2.0.10.242	2.0.10.242	09-18-2019	2019-09-18 03:45:42	11:45:42	female	2.0.10.147	131	Catch.bmp	1902-11-19	0		1	0	351776	0		0	0	NULL	NULL	NULL	High	run1	1	List2	A_T.wav	A_T	1	1	0	1	351626	150	1	592	352218
Exp3	15	Exp3-15-1	59.938	1.0.0.154	1	right	wengyingxuan	-1287819743	2.0.10.242	2.0.10.242	09-18-2019	2019-09-18 03:45:42	11:45:42	female	2.0.10.147	132	Blue_C.bmp	1902-07-27	0		0	0	353979	0		0	0	NULL	NULL	NULL	High	Run1		List2	Catch.wav	V_S	0		0	1	353829	150		0	0
Exp3	15	Exp3-15-1	59.938	1.0.0.154	1	right	wengyingxuan	-1287819743	2.0.10.242	2.0.10.242	09-18-2019	2019-09-18 03:45:42	11:45:42	female	2.0.10.147	133	Catch.bmp	1903-03-30	0		0	0	356131	0		0	0	NULL	NULL	NULL	High	run1	1	List2	A_T.wav	A_T	1	1	1	1	355981	150	1	1013	356994
Exp3	15	Exp3-15-1	59.938	1.0.0.154	1	right	wengyingxuan	-1287819743	2.0.10.242	2.0.10.242	09-18-2019	2019-09-18 03:45:42	11:45:42	female	2.0.10.147	134	Catch.bmp	1902-05-30	0		0	0	358467	0		0	0	NULL	NULL	NULL	High	run1	1	List2	A_T.wav	A_T	1	1	0	1	358317	150	1	701	359018
Exp3	15	Exp3-15-1	59.938	1.0.0.154	1	right	wengyingxuan	-1287819743	2.0.10.242	2.0.10.242	09-18-2019	2019-09-18 03:45:42	11:45:42	female	2.0.10.147	135	Red_C.bmp	1903-09-11	0		0	0	360502	0		0	0	NULL	NULL	NULL	High	run1		List2	Catch.wav	V_S	0		1	1	360352	150		0	0
Exp3	15	Exp3-15-1	59.938	1.0.0.154	1	right	wengyingxuan	-1287819743	2.0.10.242	2.0.10.242	09-18-2019	2019-09-18 03:45:42	11:45:42	female	2.0.10.147	136	Catch.bmp	1903-01-12	0		0	0	363072	0		0	0	NULL	NULL	NULL	High	run1	1	List2	A_T.wav	A_T	1	1	0	1	362922	150	1	600	363522
Exp3	15	Exp3-15-1	59.938	1.0.0.154	1	right	wengyingxuan	-1287819743	2.0.10.242	2.0.10.242	09-18-2019	2019-09-18 03:45:42	11:45:42	female	2.0.10.147	137	Red_C_2.bmp	1902-06-18	0		0	0	365341	0		0	0	NULL	NULL	NULL	High	run1	1	List2	Catch.wav	V_T	1	1	1	1	365191	150	1	626	365817
Exp3	15	Exp3-15-1	59.938	1.0.0.154	1	right	wengyingxuan	-1287819743	2.0.10.242	2.0.10.242	09-18-2019	2019-09-18 03:45:42	11:45:42	female	2.0.10.147	138	Catch.bmp	1904-05-11	0		0	0	367393	0		0	0	NULL	NULL	NULL	High	run1	1	List2	A_T.wav	A_T	1	1	0	1	367243	150	1	662	367905
Exp3	15	Exp3-15-1	59.938	1.0.0.154	1	right	wengyingxuan	-1287819743	2.0.10.242	2.0.10.242	09-18-2019	2019-09-18 03:45:42	11:45:42	female	2.0.10.147	139	Red_C_2.bmp	1903-02-21	0		0	0	370146	0		0	0	NULL	NULL	NULL	High	run1	1	List2	A_T.wav	AV_T	1	1	0	1	369996	150	1	461	370457
Exp3	15	Exp3-15-1	59.938	1.0.0.154	1	right	wengyingxuan	-1287819743	2.0.10.242	2.0.10.242	09-18-2019	2019-09-18 03:45:42	11:45:42	female	2.0.10.147	140	Blue_S.bmp	1903-03-02	0		0	0	372448	0		0	0	NULL	NULL	NULL	High	run1		List2	Catch.wav	V_S	0		1	1	372298	150		0	0
Exp3	15	Exp3-15-1	59.938	1.0.0.154	1	right	wengyingxuan	-1287819743	2.0.10.242	2.0.10.242	09-18-2019	2019-09-18 03:45:42	11:45:42	female	2.0.10.147	141	Red_C.bmp	1902-08-29	0		0	0	374817	968		0	0	NULL	NULL	NULL	High	run1		List2	A_S.wav	AV_S	1		1	1	374667	150		0	0
Exp3	15	Exp3-15-1	59.938	1.0.0.154	1	right	wengyingxuan	-1287819743	2.0.10.242	2.0.10.242	09-18-2019	2019-09-18 03:45:42	11:45:42	female	2.0.10.147	142	Blue_S_2.bmp	1903-03-11	0		0	0	378855	0		0	0	NULL	NULL	NULL	High	run1	1	List2	Catch.wav	V_T	1	1	1	1	378705	150	1	672	379377
Exp3	15	Exp3-15-1	59.938	1.0.0.154	1	right	wengyingxuan	-1287819743	2.0.10.242	2.0.10.242	09-18-2019	2019-09-18 03:45:42	11:45:42	female	2.0.10.147	143	Catch.bmp	1903-04-29	0		0	0	381174	0		0	0	NULL	NULL	NULL	High	run1		List2	A_S.wav	A_S	0		1	1	381024	150		0	0
Exp3	15	Exp3-15-1	59.938	1.0.0.154	1	right	wengyingxuan	-1287819743	2.0.10.242	2.0.10.242	09-18-2019	2019-09-18 03:45:42	11:45:42	female	2.0.10.147	144	Red_S.bmp	1903-02-17	0		0	0	383610	0		0	0	NULL	NULL	NULL	High	run1		List2	A_S.wav	AV_S	0		0	1	383460	150		0	0
Exp3	15	Exp3-15-1	59.938	1.0.0.154	1	right	wengyingxuan	-1287819743	2.0.10.242	2.0.10.242	09-18-2019	2019-09-18 03:45:42	11:45:42	female	2.0.10.147	145	Catch.bmp	1902-05-11	0		0	0	385979	0		0	0	NULL	NULL	NULL	High	run1	1	List2	A_T.wav	A_T	1	1	0	1	385829	150	1	636	386465
Exp3	15	Exp3-15-1	59.938	1.0.0.154	1	right	wengyingxuan	-1287819743	2.0.10.242	2.0.10.242	09-18-2019	2019-09-18 03:45:42	11:45:42	female	2.0.10.147	146	Catch.bmp	1903-07-08	0		0	0	387998	0		0	0	NULL	NULL	NULL	High	run1	1	List2	A_T.wav	A_T	1	1	0	1	387848	150	1	553	388401
Exp3	15	Exp3-15-1	59.938	1.0.0.154	1	right	wengyingxuan	-1287819743	2.0.10.242	2.0.10.242	09-18-2019	2019-09-18 03:45:42	11:45:42	female	2.0.10.147	147	Red_C_2.bmp	1903-06-26	0		0	0	390434	0		0	0	NULL	NULL	NULL	High	run1	1	List2	Catch.wav	V_T	1	1	0	1	390284	150	1	566	390850
Exp3	15	Exp3-15-1	59.938	1.0.0.154	1	right	wengyingxuan	-1287819743	2.0.10.242	2.0.10.242	09-18-2019	2019-09-18 03:45:42	11:45:42	female	2.0.10.147	148	Catch.bmp	1903-07-17	0		0	0	392870	0		0	0	NULL	NULL	NULL	High	run1	1	List2	A_T.wav	A_T	1	1	0	2	392720	150	1	466	393186
Exp3	15	Exp3-15-1	59.938	1.0.0.154	1	right	wengyingxuan	-1287819743	2.0.10.242	2.0.10.242	09-18-2019	2019-09-18 03:45:42	11:45:42	female	2.0.10.147	149	Red_C.bmp	1903-04-02	0		0	0	395322	0		0	0	NULL	NULL	NULL	High	run1		List2	Catch.wav	V_S	0		1	1	395172	150		0	0
Exp3	15	Exp3-15-1	59.938	1.0.0.154	1	right	wengyingxuan	-1287819743	2.0.10.242	2.0.10.242	09-18-2019	2019-09-18 03:45:42	11:45:42	female	2.0.10.147	150	Red_S.bmp	1903-05-02	0		0	0	397725	0		0	0	NULL	NULL	NULL	High	run1		List2	Catch.wav	V_S	0		0	1	397575	150		0	0
Exp3	15	Exp3-15-1	59.938	1.0.0.154	1	right	wengyingxuan	-1287819743	2.0.10.242	2.0.10.242	09-18-2019	2019-09-18 03:45:42	11:45:42	female	2.0.10.147	151	Blue_S_2.bmp	1902-11-20	0		0	0	400294	0		0	0	NULL	NULL	NULL	High	run1	1	List2	A_T.wav	AV_T	1	1	1	1	400144	150	1	393	400537
Exp3	15	Exp3-15-1	59.938	1.0.0.154	1	right	wengyingxuan	-1287819743	2.0.10.242	2.0.10.242	09-18-2019	2019-09-18 03:45:42	11:45:42	female	2.0.10.147	152	Blue_S_2.bmp	1902-07-02	0		0	1	402497	0		0	0	NULL	NULL	NULL	High	run1	1	List2	Catch.wav	V_T	1	1	1	1	402346	151	1	751	403097
Exp3	15	Exp3-15-1	59.938	1.0.0.154	1	right	wengyingxuan	-1287819743	2.0.10.242	2.0.10.242	09-18-2019	2019-09-18 03:45:42	11:45:42	female	2.0.10.147	153	Red_C_2.bmp	1903-03-31	0		0	0	404565	0		0	0	NULL	NULL	NULL	High	run1	1	List2	A_T.wav	AV_T	1	1	1	1	404415	150	1	491	404906
Exp3	15	Exp3-15-1	59.938	1.0.0.154	1	right	wengyingxuan	-1287819743	2.0.10.242	2.0.10.242	09-18-2019	2019-09-18 03:45:42	11:45:42	female	2.0.10.147	154	Red_C_2.bmp	1904-04-07	0		0	0	406901	0		0	0	NULL	NULL	NULL	High	run1	1	List2	Catch.wav	V_T	1	1	0	1	406751	150	1	418	407169
Exp3	15	Exp3-15-1	59.938	1.0.0.154	1	right	wengyingxuan	-1287819743	2.0.10.242	2.0.10.242	09-18-2019	2019-09-18 03:45:42	11:45:42	female	2.0.10.147	155	Red_S_2.bmp	1902-05-17	0		0	1	409621	0		0	0	NULL	NULL	NULL	High	run1		List2	A_S.wav	AV_S	0		1	1	409470	151		0	0
Exp3	15	Exp3-15-1	59.938	1.0.0.154	1	right	wengyingxuan	-1287819743	2.0.10.242	2.0.10.242	09-18-2019	2019-09-18 03:45:42	11:45:42	female	2.0.10.147	156	Catch.bmp	1902-06-05	0		0	0	411706	0		0	0	NULL	NULL	NULL	High	run1	1	List2	A_T.wav	A_T	1	1	0	1	411556	150	1	613	412169
Exp3	15	Exp3-15-1	59.938	1.0.0.154	1	right	wengyingxuan	-1287819743	2.0.10.242	2.0.10.242	09-18-2019	2019-09-18 03:45:42	11:45:42	female	2.0.10.147	157	Blue_S_2.bmp	1903-08-08	0		0	1	413742	0		0	0	NULL	NULL	NULL	High	run1	1	List2	Catch.wav	V_T	1	1	1	1	413591	151	1	610	414201
Exp3	15	Exp3-15-1	59.938	1.0.0.154	1	right	wengyingxuan	-1287819743	2.0.10.242	2.0.10.242	09-18-2019	2019-09-18 03:45:42	11:45:42	female	2.0.10.147	158	Catch.bmp	1902-10-21	0		0	0	416211	0		0	0	NULL	NULL	NULL	High	run1	1	List2	A_T.wav	A_T	1	1	0	1	416061	150	1	588	416649
Exp3	15	Exp3-15-1	59.938	1.0.0.154	1	right	wengyingxuan	-1287819743	2.0.10.242	2.0.10.242	09-18-2019	2019-09-18 03:45:42	11:45:42	female	2.0.10.147	159	Red_C_2.bmp	1903-09-01	0		0	1	418397	0		0	0	NULL	NULL	NULL	High	run1	1	List2	A_T.wav	AV_T	1	1	1	1	418246	151	1	620	418866
Exp3	15	Exp3-15-1	59.938	1.0.0.154	1	right	wengyingxuan	-1287819743	2.0.10.242	2.0.10.242	09-18-2019	2019-09-18 03:45:42	11:45:42	female	2.0.10.147	160	Blue_S_2.bmp	1902-04-14	0		0	0	420899	0		0	0	NULL	NULL	NULL	High	run1	1	List2	Catch.wav	V_T	1	1	1	1	420749	150	1	524	421273
Exp3	15	Exp3-15-1	59.938	1.0.0.154	1	right	wengyingxuan	-1287819743	2.0.10.242	2.0.10.242	09-18-2019	2019-09-18 03:45:42	11:45:42	female	2.0.10.147	161	Red_C_2.bmp	1903-03-25	0		0	1	422885	0		0	0	NULL	NULL	NULL	High	run1	1	List2	A_T.wav	AV_T	1	1	1	1	422734	151	1	539	423273
Exp3	15	Exp3-15-1	59.938	1.0.0.154	1	right	wengyingxuan	-1287819743	2.0.10.242	2.0.10.242	09-18-2019	2019-09-18 03:45:42	11:45:42	female	2.0.10.147	162	Red_C_2.bmp	1902-05-07	0		0	0	425220	0		0	0	NULL	NULL	NULL	High	run1	1	List2	A_T.wav	AV_T	1	1	0	1	425070	150	1	707	425777
Exp3	15	Exp3-15-1	59.938	1.0.0.154	1	right	wengyingxuan	-1287819743	2.0.10.242	2.0.10.242	09-18-2019	2019-09-18 03:45:42	11:45:42	female	2.0.10.147	163	Blue_C_2.bmp	1903-10-26	0		0	0	427239	0		0	0	NULL	NULL	NULL	High	run1		List2	A_S.wav	AV_S	0		0	1	427089	150		0	0
Exp3	15	Exp3-15-1	59.938	1.0.0.154	1	right	wengyingxuan	-1287819743	2.0.10.242	2.0.10.242	09-18-2019	2019-09-18 03:45:42	11:45:42	female	2.0.10.147	164	Catch.bmp	1903-03-25	0		0	0	429842	0		0	0	NULL	NULL	NULL	High	run1		List2	A_S.wav	A_S	0		0	1	429692	150	1	581	430273
Exp3	15	Exp3-15-1	59.938	1.0.0.154	1	right	wengyingxuan	-1287819743	2.0.10.242	2.0.10.242	09-18-2019	2019-09-18 03:45:42	11:45:42	female	2.0.10.147	165	Blue_S_2.bmp	1902-11-23	0		0	0	432178	0		0	0	NULL	NULL	NULL	High	run1	1	List2	A_T.wav	AV_T	1	1	0	2	432028	150	1	621	432649
Exp3	15	Exp3-15-1	59.938	1.0.0.154	1	right	wengyingxuan	-1287819743	2.0.10.242	2.0.10.242	09-18-2019	2019-09-18 03:45:42	11:45:42	female	2.0.10.147	166	Red_C_2.bmp	1902-08-07	0		0	0	434397	0		0	0	NULL	NULL	NULL	High	run1	1	List2	A_T.wav	AV_T	1	1	0	2	434247	150	1	746	434993
Exp3	15	Exp3-15-1	59.938	1.0.0.154	1	right	wengyingxuan	-1287819743	2.0.10.242	2.0.10.242	09-18-2019	2019-09-18 03:45:42	11:45:42	female	2.0.10.147	167	Red_C_2.bmp	1903-04-08	0		0	0	436499	0		0	0	NULL	NULL	NULL	High	run1	1	List2	A_T.wav	AV_T	1	1	0	1	436349	150	1	524	436873
Exp3	15	Exp3-15-1	59.938	1.0.0.154	1	right	wengyingxuan	-1287819743	2.0.10.242	2.0.10.242	09-18-2019	2019-09-18 03:45:42	11:45:42	female	2.0.10.147	168	Blue_S_2.bmp	1902-09-04	0		0	0	438851	0		0	0	NULL	NULL	NULL	High	run1	1	List2	Catch.wav	V_T	1	1	1	1	438701	150	1	420	439121
Exp3	15	Exp3-15-1	59.938	1.0.0.154	1	right	wengyingxuan	-1287819743	2.0.10.242	2.0.10.242	09-18-2019	2019-09-18 03:45:42	11:45:42	female	2.0.10.147	169	Catch.bmp	1903-07-10	0		0	0	440987	0		0	0	NULL	NULL	NULL	High	run1	1	List2	A_T.wav	A_T	1	1	1	1	440837	150	1	604	441441
Exp3	15	Exp3-15-1	59.938	1.0.0.154	1	right	wengyingxuan	-1287819743	2.0.10.242	2.0.10.242	09-18-2019	2019-09-18 03:45:42	11:45:42	female	2.0.10.147	170	Catch.bmp	1904-02-23	0		0	0	443423	0		0	0	NULL	NULL	NULL	High	run1	1	List2	A_T.wav	A_T	1	1	0	1	443273	150	1	607	443880
Exp3	15	Exp3-15-1	59.938	1.0.0.154	1	right	wengyingxuan	-1287819743	2.0.10.242	2.0.10.242	09-18-2019	2019-09-18 03:45:42	11:45:42	female	2.0.10.147	171	Catch.bmp	1902-03-21	0		0	0	446092	0		0	0	NULL	NULL	NULL	High	run1	1	List2	A_T.wav	A_T	1	1	0	1	445942	150	1	706	446648
Exp3	15	Exp3-15-1	59.938	1.0.0.154	1	right	wengyingxuan	-1287819743	2.0.10.242	2.0.10.242	09-18-2019	2019-09-18 03:45:42	11:45:42	female	2.0.10.147	172	Red_C_2.bmp	1903-02-15	0		0	0	448061	0		0	0	NULL	NULL	NULL	High	run1	1	List2	Catch.wav	V_T	1	1	0	1	447911	150	1	785	448696
Exp3	15	Exp3-15-1	59.938	1.0.0.154	1	right	wengyingxuan	-1287819743	2.0.10.242	2.0.10.242	09-18-2019	2019-09-18 03:45:42	11:45:42	female	2.0.10.147	173	Red_C_2.bmp	1902-12-06	0		1	0	450363	0		0	0	NULL	NULL	NULL	High	run1	1	List2	Catch.wav	V_T	1	1	0	1	450213	150	1	435	450648
Exp3	15	Exp3-15-1	59.938	1.0.0.154	1	right	wengyingxuan	-1287819743	2.0.10.242	2.0.10.242	09-18-2019	2019-09-18 03:45:42	11:45:42	female	2.0.10.147	174	Catch.bmp	1903-11-17	0		1	0	452582	0		0	0	NULL	NULL	NULL	High	run1	1	List2	A_T.wav	A_T	1	1	1	1	452432	150	1	744	453176
Exp3	15	Exp3-15-1	59.938	1.0.0.154	1	right	wengyingxuan	-1287819743	2.0.10.242	2.0.10.242	09-18-2019	2019-09-18 03:45:42	11:45:42	female	2.0.10.147	175	Catch.bmp	1903-01-17	0		0	0	455152	0		0	0	NULL	NULL	NULL	High	run1	1	List2	A_T.wav	A_T	1	1	0	1	455002	150	1	518	455520
Exp3	15	Exp3-15-1	59.938	1.0.0.154	1	right	wengyingxuan	-1287819743	2.0.10.242	2.0.10.242	09-18-2019	2019-09-18 03:45:42	11:45:42	female	2.0.10.147	176	Blue_S_2.bmp	1903-09-15	0		0	0	457421	0		0	0	NULL	NULL	NULL	High	run1	1	List2	Catch.wav	V_T	1	1	0	1	457271	150	1	553	457824
Exp3	15	Exp3-15-1	59.938	1.0.0.154	1	right	wengyingxuan	-1287819743	2.0.10.242	2.0.10.242	09-18-2019	2019-09-18 03:45:42	11:45:42	female	2.0.10.147	177	Blue_S_2.bmp	1903-11-19	0		1	0	459923	0		0	0	NULL	NULL	NULL	High	run1	1	List2	Catch.wav	V_T	1	1	0	1	459773	150	1	525	460298
Exp3	15	Exp3-15-1	59.938	1.0.0.154	1	right	wengyingxuan	-1287819743	2.0.10.242	2.0.10.242	09-18-2019	2019-09-18 03:45:42	11:45:42	female	2.0.10.147	178	Catch.bmp	1903-06-09	0		0	0	462493	0		0	0	NULL	NULL	NULL	High	run1	1	List2	A_T.wav	A_T	1	1	0	1	462343	150	1	633	462976
Exp3	15	Exp3-15-1	59.938	1.0.0.154	1	right	wengyingxuan	-1287819743	2.0.10.242	2.0.10.242	09-18-2019	2019-09-18 03:45:42	11:45:42	female	2.0.10.147	179	Red_C_2.bmp	1902-08-03	0		0	0	464912	0		0	0	NULL	NULL	NULL	High	run1	1	List2	Catch.wav	V_T	1	1	1	1	464762	150	1	638	465400
Exp3	15	Exp3-15-1	59.938	1.0.0.154	1	right	wengyingxuan	-1287819743	2.0.10.242	2.0.10.242	09-18-2019	2019-09-18 03:45:42	11:45:42	female	2.0.10.147	180	Red_C_2.bmp	1902-05-10	0		0	0	467014	0		0	0	NULL	NULL	NULL	High	run1	1	List2	Catch.wav	V_T	1	1	0	1	466864	150	1	480	467344
Exp3	15	Exp3-15-1	59.938	1.0.0.154	1	right	wengyingxuan	-1287819743	2.0.10.242	2.0.10.242	09-18-2019	2019-09-18 03:45:42	11:45:42	female	2.0.10.147	181	Catch.bmp	1902-12-05	0		0	0	469033	0		0	0	NULL	NULL	NULL	High	run1	1	List2	A_T.wav	A_T	1	1	1	1	468883	150	1	653	469536
Exp3	15	Exp3-15-1	59.938	1.0.0.154	1	right	wengyingxuan	-1287819743	2.0.10.242	2.0.10.242	09-18-2019	2019-09-18 03:45:42	11:45:42	female	2.0.10.147	182	Catch.bmp	1902-04-17	0		0	0	471252	0		0	0	NULL	NULL	NULL	High	run1	1	List2	A_T.wav	A_T	1	1	0	1	471102	150	1	658	471760
Exp3	15	Exp3-15-1	59.938	1.0.0.154	1	right	wengyingxuan	-1287819743	2.0.10.242	2.0.10.242	09-18-2019	2019-09-18 03:45:42	11:45:42	female	2.0.10.147	183	Blue_C_2.bmp	1902-10-23	0		0	1	473238	0		0	0	NULL	NULL	NULL	High	run1		List2	Catch.wav	V_S	0		1	1	473087	151		0	0
Exp3	15	Exp3-15-1	59.938	1.0.0.154	1	right	wengyingxuan	-1287819743	2.0.10.242	2.0.10.242	09-18-2019	2019-09-18 03:45:42	11:45:42	female	2.0.10.147	184	Catch.bmp	1902-08-24	0		0	0	475473	0		0	0	NULL	NULL	NULL	High	run1	1	List2	A_T.wav	A_T	1	1	1	1	475323	150	1	1021	476344
Exp3	15	Exp3-15-1	59.938	1.0.0.154	1	right	wengyingxuan	-1287819743	2.0.10.242	2.0.10.242	09-18-2019	2019-09-18 03:45:42	11:45:42	female	2.0.10.147	185	Blue_S_2.bmp	1904-02-01	0		0	0	477592	0		0	0	NULL	NULL	NULL	High	run1	1	List2	Catch.wav	V_T	1	1	1	1	477442	150	1	630	478072
Exp3	15	Exp3-15-1	59.938	1.0.0.154	1	right	wengyingxuan	-1287819743	2.0.10.242	2.0.10.242	09-18-2019	2019-09-18 03:45:42	11:45:42	female	2.0.10.147	186	Blue_S_2.bmp	1903-05-08	0		0	0	480245	0		0	0	NULL	NULL	NULL	High	run1	1	List2	A_T.wav	AV_T	1	1	0	1	480095	150	1	578	480673
Exp3	15	Exp3-15-1	59.938	1.0.0.154	1	right	wengyingxuan	-1287819743	2.0.10.242	2.0.10.242	09-18-2019	2019-09-18 03:45:42	11:45:42	female	2.0.10.147	187	Blue_S_2.bmp	1903-02-11	0		0	0	482631	0		0	0	NULL	NULL	NULL	High	run1	1	List2	Catch.wav	V_T	1	1	0	1	482481	150	1	583	483064
Exp3	15	Exp3-15-1	59.938	1.0.0.154	1	right	wengyingxuan	-1287819743	2.0.10.242	2.0.10.242	09-18-2019	2019-09-18 03:45:42	11:45:42	female	2.0.10.147	188	Red_C_2.bmp	1902-08-28	0		1	0	484916	0		0	0	NULL	NULL	NULL	High	run1	1	List2	Catch.wav	V_T	1	1	0	1	484766	150	1	618	485384
Exp3	15	Exp3-15-1	59.938	1.0.0.154	1	right	wengyingxuan	-1287819743	2.0.10.242	2.0.10.242	09-18-2019	2019-09-18 03:45:42	11:45:42	female	2.0.10.147	189	Catch.bmp	1903-06-14	0		0	0	487035	0		0	0	NULL	NULL	NULL	High	run1	1	List2	A_T.wav	A_T	1	1	1	1	486885	150	1	684	487569
Exp3	15	Exp3-15-1	59.938	1.0.0.154	1	right	wengyingxuan	-1287819743	2.0.10.242	2.0.10.242	09-18-2019	2019-09-18 03:45:42	11:45:42	female	2.0.10.147	190	Blue_S_2.bmp	1903-11-30	0		0	1	489455	0		0	0	NULL	NULL	NULL	High	run1	1	List2	Catch.wav	V_T	1	1	1	1	489304	151	1	696	490000
Exp3	15	Exp3-15-1	59.938	1.0.0.154	1	right	wengyingxuan	-1287819743	2.0.10.242	2.0.10.242	09-18-2019	2019-09-18 03:45:42	11:45:42	female	2.0.10.147	191	Red_S_2.bmp	1902-11-28	0		0	1	492041	0		0	0	NULL	NULL	NULL	High	run1		List2	A_S.wav	AV_S	0		1	1	491890	151		0	0
Exp3	15	Exp3-15-1	59.938	1.0.0.154	1	right	wengyingxuan	-1287819743	2.0.10.242	2.0.10.242	09-18-2019	2019-09-18 03:45:42	11:45:42	female	2.0.10.147	192	Blue_S_2.bmp	1904-01-08	0		0	1	494310	0		0	0	NULL	NULL	NULL	High	run1	1	List2	Catch.wav	V_T	1	1	1	1	494159	151	1	538	494697
Exp3	15	Exp3-15-1	59.938	1.0.0.154	1	right	wengyingxuan	-1287819743	2.0.10.242	2.0.10.242	09-18-2019	2019-09-18 03:45:42	11:45:42	female	2.0.10.147	193	Blue_S.bmp	1904-01-08	0		0	0	496929	0		0	0	NULL	NULL	NULL	High	run1		List2	A_S.wav	AV_S	0		1	1	496779	150		0	0
Exp3	15	Exp3-15-1	59.938	1.0.0.154	1	right	wengyingxuan	-1287819743	2.0.10.242	2.0.10.242	09-18-2019	2019-09-18 03:45:42	11:45:42	female	2.0.10.147	194	Blue_S_2.bmp	1903-08-12	0		0	0	499615	0		0	0	NULL	NULL	NULL	High	run1	1	List2	Catch.wav	V_T	1	1	1	1	499465	150	1	583	500048
Exp3	15	Exp3-15-1	59.938	1.0.0.154	1	right	wengyingxuan	-1287819743	2.0.10.242	2.0.10.242	09-18-2019	2019-09-18 03:45:42	11:45:42	female	2.0.10.147	195	Catch.bmp	1902-10-01	0		0	1	502085	0		0	0	NULL	NULL	NULL	High	run1	1	List2	A_T.wav	A_T	1	1	1	1	501934	151	1	562	502496
Exp3	15	Exp3-15-1	59.938	1.0.0.154	1	right	wengyingxuan	-1287819743	2.0.10.242	2.0.10.242	09-18-2019	2019-09-18 03:45:42	11:45:42	female	2.0.10.147	196	Blue_S.bmp	1903-06-14	0		0	0	504237	0		0	0	NULL	NULL	NULL	High	run1		List2	A_S.wav	AV_S	0		0	1	504087	150		0	0
Exp3	15	Exp3-15-1	59.938	1.0.0.154	1	right	wengyingxuan	-1287819743	2.0.10.242	2.0.10.242	09-18-2019	2019-09-18 03:45:42	11:45:42	female	2.0.10.147	197	Blue_S_2.bmp	1903-10-25	0		0	0	506706	0		0	0	NULL	NULL	NULL	High	run1	1	List2	Catch.wav	V_T	1	1	1	1	506556	150	1	461	507017
Exp3	15	Exp3-15-1	59.938	1.0.0.154	1	right	wengyingxuan	-1287819743	2.0.10.242	2.0.10.242	09-18-2019	2019-09-18 03:45:42	11:45:42	female	2.0.10.147	198	Blue_S_2.bmp	1902-06-16	0		0	0	509259	0		0	0	NULL	NULL	NULL	High	run1	1	List2	A_T.wav	AV_T	1	1	0	1	509109	150	1	387	509496
Exp3	15	Exp3-15-1	59.938	1.0.0.154	1	right	wengyingxuan	-1287819743	2.0.10.242	2.0.10.242	09-18-2019	2019-09-18 03:45:42	11:45:42	female	2.0.10.147	199	Blue_S_2.bmp	1903-12-20	0		0	0	511311	0		0	0	NULL	NULL	NULL	High	run1	1	List2	Catch.wav	V_T	1	1	1	1	511161	150	1	559	511720
Exp3	15	Exp3-15-1	59.938	1.0.0.154	1	right	wengyingxuan	-1287819743	2.0.10.242	2.0.10.242	09-18-2019	2019-09-18 03:45:42	11:45:42	female	2.0.10.147	200	Red_C_2.bmp	1904-02-23	0		0	1	513914	0		0	0	NULL	NULL	NULL	High	run1	1	List2	A_T.wav	AV_T	1	1	1	1	513763	151	1	629	514392
Exp3	15	Exp3-15-1	59.938	1.0.0.154	1	right	wengyingxuan	-1287819743	2.0.10.242	2.0.10.242	09-18-2019	2019-09-18 03:45:42	11:45:42	female	2.0.10.147	201	Blue_S_2.bmp	1902-08-13	0		0	0	516583	0		0	0	NULL	NULL	NULL	High	run1	1	List2	Catch.wav	V_T	1	1	1	1	516433	150	1	479	516912
Exp3	15	Exp3-15-1	59.938	1.0.0.154	1	right	wengyingxuan	-1287819743	2.0.10.242	2.0.10.242	09-18-2019	2019-09-18 03:45:42	11:45:42	female	2.0.10.147	202	Blue_C.bmp	1903-10-30	0		0	0	518702	0		0	0	NULL	NULL	NULL	High	Run1		List2	Catch.wav	V_S	0		0	1	518552	150		0	0
Exp3	15	Exp3-15-1	59.938	1.0.0.154	1	right	wengyingxuan	-1287819743	2.0.10.242	2.0.10.242	09-18-2019	2019-09-18 03:45:42	11:45:42	female	2.0.10.147	203	Blue_S_2.bmp	1902-09-16	0		0	0	521321	0		0	0	NULL	NULL	NULL	High	run1	1	List2	Catch.wav	V_T	1	1	1	1	521171	150	1	485	521656
Exp3	15	Exp3-15-1	59.938	1.0.0.154	1	right	wengyingxuan	-1287819743	2.0.10.242	2.0.10.242	09-18-2019	2019-09-18 03:45:42	11:45:42	female	2.0.10.147	204	Catch.bmp	1903-02-08	0		0	1	523474	0		0	0	NULL	NULL	NULL	High	run1		List2	A_S.wav	A_S	0		1	1	523323	151		0	0
Exp3	15	Exp3-15-1	59.938	1.0.0.154	1	right	wengyingxuan	-1287819743	2.0.10.242	2.0.10.242	09-18-2019	2019-09-18 03:45:42	11:45:42	female	2.0.10.147	205	Red_C_2.bmp	1903-07-24	0		0	1	525860	0		0	0	NULL	NULL	NULL	High	run1	1	List2	A_T.wav	AV_T	1	1	1	1	525709	151	1	602	526311
Exp3	15	Exp3-15-1	59.938	1.0.0.154	1	right	wengyingxuan	-1287819743	2.0.10.242	2.0.10.242	09-18-2019	2019-09-18 03:45:42	11:45:42	female	2.0.10.147	206	Red_C_2.bmp	1903-04-16	0		0	0	528312	0		0	0	NULL	NULL	NULL	High	run1	1	List2	Catch.wav	V_T	1	1	1	1	528162	150	1	567	528729
Exp3	15	Exp3-15-1	59.938	1.0.0.154	1	right	wengyingxuan	-1287819743	2.0.10.242	2.0.10.242	09-18-2019	2019-09-18 03:45:42	11:45:42	female	2.0.10.147	207	Red_C.bmp	1903-02-28	0		0	1	530665	0		0	0	NULL	NULL	NULL	High	run1		List2	A_S.wav	AV_S	0		2	1	530514	151		0	0
Exp3	15	Exp3-15-1	59.938	1.0.0.154	1	right	wengyingxuan	-1287819743	2.0.10.242	2.0.10.242	09-18-2019	2019-09-18 03:45:42	11:45:42	female	2.0.10.147	208	Red_C_2.bmp	1902-08-29	0		0	0	533050	0		0	0	NULL	NULL	NULL	High	run1	1	List2	A_T.wav	AV_T	1	1	0	1	532900	150	1	531	533431
Exp3	15	Exp3-15-1	59.938	1.0.0.154	1	right	wengyingxuan	-1287819743	2.0.10.242	2.0.10.242	09-18-2019	2019-09-18 03:45:42	11:45:42	female	2.0.10.147	209	Catch.bmp	1902-12-20	0		0	0	535169	0		0	0	NULL	NULL	NULL	High	run1		List2	A_S.wav	A_S	0		0	1	535019	150		0	0
Exp3	15	Exp3-15-1	59.938	1.0.0.154	1	right	wengyingxuan	-1287819743	2.0.10.242	2.0.10.242	09-18-2019	2019-09-18 03:45:42	11:45:42	female	2.0.10.147	210	Blue_C.bmp	1903-11-09	0		0	0	537472	0		0	0	NULL	NULL	NULL	High	run1		List2	A_S.wav	AV_S	0		0	1	537322	150		0	0
Exp3	15	Exp3-15-1	59.938	1.0.0.154	1	right	wengyingxuan	-1287819743	2.0.10.242	2.0.10.242	09-18-2019	2019-09-18 03:45:42	11:45:42	female	2.0.10.147	211	Catch.bmp	1902-12-04	0		0	0	540091	0		0	0	NULL	NULL	NULL	High	run1	1	List2	A_T.wav	A_T	1	1	0	1	539941	150	1	554	540495
Exp3	15	Exp3-15-1	59.938	1.0.0.154	1	right	wengyingxuan	-1287819743	2.0.10.242	2.0.10.242	09-18-2019	2019-09-18 03:45:42	11:45:42	female	2.0.10.147	212	Red_C_2.bmp	1902-06-29	0		0	0	542310	0		0	0	NULL	NULL	NULL	High	run1	1	List2	A_T.wav	AV_T	1	1	0	1	542160	150	1	575	542735
Exp3	15	Exp3-15-1	59.938	1.0.0.154	1	right	wengyingxuan	-1287819743	2.0.10.242	2.0.10.242	09-18-2019	2019-09-18 03:45:42	11:45:42	female	2.0.10.147	213	Catch.bmp	1903-02-09	0		0	0	544379	0		0	0	NULL	NULL	NULL	High	run1	1	List2	A_T.wav	A_T	1	1	0	1	544229	150	1	818	545047
Exp3	15	Exp3-15-1	59.938	1.0.0.154	1	right	wengyingxuan	-1287819743	2.0.10.242	2.0.10.242	09-18-2019	2019-09-18 03:45:42	11:45:42	female	2.0.10.147	214	Blue_C.bmp	1902-07-03	0		0	0	546665	0		0	0	NULL	NULL	NULL	High	run1		List2	A_S.wav	AV_S	0		0	2	546515	150		0	0
Exp3	15	Exp3-15-1	59.938	1.0.0.154	1	right	wengyingxuan	-1287819743	2.0.10.242	2.0.10.242	09-18-2019	2019-09-18 03:45:42	11:45:42	female	2.0.10.147	215	Blue_S_2.bmp	1903-02-28	0		0	0	548800	0		0	0	NULL	NULL	NULL	High	run1	1	List2	A_T.wav	AV_T	1	1	0	1	548650	150	1	485	549135
Exp3	15	Exp3-15-1	59.938	1.0.0.154	1	right	wengyingxuan	-1287819743	2.0.10.242	2.0.10.242	09-18-2019	2019-09-18 03:45:42	11:45:42	female	2.0.10.147	216	Catch.bmp	1903-08-04	0		0	0	551103	0		0	0	NULL	NULL	NULL	High	run1		List2	A_S.wav	A_S	0		0	2	550953	150		0	0
Exp3	15	Exp3-15-1	59.938	1.0.0.154	1	right	wengyingxuan	-1287819743	2.0.10.242	2.0.10.242	09-18-2019	2019-09-18 03:45:42	11:45:42	female	2.0.10.147	217	Blue_S_2.bmp	1903-07-07	0		0	0	553622	0		0	0	NULL	NULL	NULL	High	run1	1	List2	A_T.wav	AV_T	1	1	0	1	553472	150	1	584	554056
Exp3	15	Exp3-15-1	59.938	1.0.0.154	1	right	wengyingxuan	-1287819743	2.0.10.242	2.0.10.242	09-18-2019	2019-09-18 03:45:42	11:45:42	female	2.0.10.147	218	Blue_S_2.bmp	1903-01-26	0		0	0	556058	0		0	0	NULL	NULL	NULL	High	run1	1	List2	Catch.wav	V_T	1	1	0	1	555908	150	1	548	556456
Exp3	15	Exp3-15-1	59.938	1.0.0.154	1	right	wengyingxuan	-1287819743	2.0.10.242	2.0.10.242	09-18-2019	2019-09-18 03:45:42	11:45:42	female	2.0.10.147	219	Catch.bmp	1902-10-20	0		0	0	558327	0		0	0	NULL	NULL	NULL	High	run1	1	List2	A_T.wav	A_T	1	1	1	1	558177	150	1	966	559143
Exp3	15	Exp3-15-1	59.938	1.0.0.154	1	right	wengyingxuan	-1287819743	2.0.10.242	2.0.10.242	09-18-2019	2019-09-18 03:45:42	11:45:42	female	2.0.10.147	220	Red_C_2.bmp	1903-03-12	0		0	1	560513	0		0	0	NULL	NULL	NULL	High	run1	1	List2	A_T.wav	AV_T	1	1	1	1	560362	151	1	565	560927
Exp3	15	Exp3-15-1	59.938	1.0.0.154	1	right	wengyingxuan	-1287819743	2.0.10.242	2.0.10.242	09-18-2019	2019-09-18 03:45:42	11:45:42	female	2.0.10.147	221	Red_C_2.bmp	1903-09-18	0		0	0	562832	0		0	0	NULL	NULL	NULL	High	run1	1	List2	A_T.wav	AV_T	1	1	0	2	562682	150	1	501	563183
Exp3	15	Exp3-15-1	59.938	1.0.0.154	1	right	wengyingxuan	-1287819743	2.0.10.242	2.0.10.242	09-18-2019	2019-09-18 03:45:42	11:45:42	female	2.0.10.147	222	Catch.bmp	1903-09-05	0		0	0	565351	0		0	0	NULL	NULL	NULL	High	run1	1	List2	A_T.wav	A_T	1	1	0	1	565201	150	1	470	565671
Exp3	15	Exp3-15-1	59.938	1.0.0.154	1	right	wengyingxuan	-1287819743	2.0.10.242	2.0.10.242	09-18-2019	2019-09-18 03:45:42	11:45:42	female	2.0.10.147	223	Catch.bmp	1902-09-04	0		0	1	567854	0		0	0	NULL	NULL	NULL	High	run1	1	List2	A_T.wav	A_T	1	1	1	1	567703	151	1	496	568199
Exp3	15	Exp3-15-1	59.938	1.0.0.154	1	right	wengyingxuan	-1287819743	2.0.10.242	2.0.10.242	09-18-2019	2019-09-18 03:45:42	11:45:42	female	2.0.10.147	224	Catch.bmp	1903-08-07	0		0	0	569989	0		0	0	NULL	NULL	NULL	High	run1		List2	A_S.wav	A_S	0		0	1	569839	150		0	0
Exp3	15	Exp3-15-1	59.938	1.0.0.154	1	right	wengyingxuan	-1287819743	2.0.10.242	2.0.10.242	09-18-2019	2019-09-18 03:45:42	11:45:42	female	2.0.10.147	225	Red_C_2.bmp	1902-03-27	0		0	0	572525	0		0	0	NULL	NULL	NULL	High	run1	1	List2	Catch.wav	V_T	1	1	1	1	572375	150	1	488	572863
Exp3	15	Exp3-15-1	59.938	1.0.0.154	1	right	wengyingxuan	-1287819743	2.0.10.242	2.0.10.242	09-18-2019	2019-09-18 03:45:42	11:45:42	female	2.0.10.147	226	Blue_S_2.bmp	1903-06-14	0		0	0	574494	0		0	0	NULL	NULL	NULL	High	run1	1	List2	A_T.wav	AV_T	1	1	1	1	574344	150	1	407	574751
Exp3	15	Exp3-15-1	59.938	1.0.0.154	1	right	wengyingxuan	-1287819743	2.0.10.242	2.0.10.242	09-18-2019	2019-09-18 03:45:42	11:45:42	female	2.0.10.147	227	Catch.bmp	1903-12-30	0		0	0	576913	0		0	0	NULL	NULL	NULL	High	run1		List2	A_S.wav	A_S	0		0	1	576763	150		0	0
Exp3	15	Exp3-15-1	59.938	1.0.0.154	1	right	wengyingxuan	-1287819743	2.0.10.242	2.0.10.242	09-18-2019	2019-09-18 03:45:42	11:45:42	female	2.0.10.147	228	Red_C_2.bmp	1902-05-21	0		0	0	579599	0		0	0	NULL	NULL	NULL	High	run1	1	List2	Catch.wav	V_T	1	1	1	1	579449	150	1	718	580167
Exp3	15	Exp3-15-1	59.938	1.0.0.154	1	right	wengyingxuan	-1287819743	2.0.10.242	2.0.10.242	09-18-2019	2019-09-18 03:45:42	11:45:42	female	2.0.10.147	229	Red_C_2.bmp	1904-05-01	0		0	0	581618	0		0	0	NULL	NULL	NULL	High	run1	1	List2	A_T.wav	AV_T	1	1	1	1	581468	150	1	548	582016
Exp3	15	Exp3-15-1	59.938	1.0.0.154	1	right	wengyingxuan	-1287819743	2.0.10.242	2.0.10.242	09-18-2019	2019-09-18 03:45:42	11:45:42	female	2.0.10.147	230	Blue_C.bmp	1902-05-30	0		0	0	584354	0		0	0	NULL	NULL	NULL	High	Run1		List2	Catch.wav	V_S	0		1	1	584204	150		0	0
Exp3	15	Exp3-15-1	59.938	1.0.0.154	1	right	wengyingxuan	-1287819743	2.0.10.242	2.0.10.242	09-18-2019	2019-09-18 03:45:42	11:45:42	female	2.0.10.147	231	Blue_S_2.bmp	1902-05-24	0		0	0	586440	0		0	0	NULL	NULL	NULL	High	run1	1	List2	Catch.wav	V_T	1	1	0	1	586290	150	1	461	586751
Exp3	15	Exp3-15-1	59.938	1.0.0.154	1	right	wengyingxuan	-1287819743	2.0.10.242	2.0.10.242	09-18-2019	2019-09-18 03:45:42	11:45:42	female	2.0.10.147	232	Blue_S_2.bmp	1903-09-12	0		0	0	588475	0		0	0	NULL	NULL	NULL	High	run1	1	List2	A_T.wav	AV_T	1	1	1	1	588325	150	1	562	588887
Exp3	15	Exp3-15-1	59.938	1.0.0.154	1	right	wengyingxuan	-1287819743	2.0.10.242	2.0.10.242	09-18-2019	2019-09-18 03:45:42	11:45:42	female	2.0.10.147	233	Catch.bmp	1902-12-25	0		0	0	590978	0		0	0	NULL	NULL	NULL	High	run1		List2	A_S.wav	A_S	0		0	1	590828	150		0	0
Exp3	15	Exp3-15-1	59.938	1.0.0.154	1	right	wengyingxuan	-1287819743	2.0.10.242	2.0.10.242	09-18-2019	2019-09-18 03:45:42	11:45:42	female	2.0.10.147	234	Red_C_2.bmp	1903-10-24	0		0	0	593264	0		0	0	NULL	NULL	NULL	High	run1	1	List2	Catch.wav	V_T	1	1	0	2	593114	150	1	606	593720
Exp3	15	Exp3-15-1	59.938	1.0.0.154	1	right	wengyingxuan	-1287819743	2.0.10.242	2.0.10.242	09-18-2019	2019-09-18 03:45:42	11:45:42	female	2.0.10.147	235	Catch.bmp	1904-05-03	0		0	0	595816	0		0	0	NULL	NULL	NULL	High	run1	1	List2	A_T.wav	A_T	1	1	1	1	595666	150	1	749	596415
Exp3	15	Exp3-15-1	59.938	1.0.0.154	1	right	wengyingxuan	-1287819743	2.0.10.242	2.0.10.242	09-18-2019	2019-09-18 03:45:42	11:45:42	female	2.0.10.147	236	Catch.bmp	1902-08-30	0		0	1	598553	0		0	0	NULL	NULL	NULL	High	run1	1	List2	A_T.wav	A_T	0		1	1	598402	151		0	0
Exp3	15	Exp3-15-1	59.938	1.0.0.154	1	right	wengyingxuan	-1287819743	2.0.10.242	2.0.10.242	09-18-2019	2019-09-18 03:45:42	11:45:42	female	2.0.10.147	237	Catch.bmp	1904-01-04	0		0	0	600738	0		0	0	NULL	NULL	NULL	High	run1	1	List2	A_T.wav	A_T	1	1	0	1	600588	150	1	667	601255
Exp3	15	Exp3-15-1	59.938	1.0.0.154	1	right	wengyingxuan	-1287819743	2.0.10.242	2.0.10.242	09-18-2019	2019-09-18 03:45:42	11:45:42	female	2.0.10.147	238	Catch.bmp	1902-08-25	0		0	1	603358	0		0	0	NULL	NULL	NULL	High	run1	1	List2	A_T.wav	A_T	1	1	1	1	603207	151	1	544	603751
Exp3	15	Exp3-15-1	59.938	1.0.0.154	1	right	wengyingxuan	-1287819743	2.0.10.242	2.0.10.242	09-18-2019	2019-09-18 03:45:42	11:45:42	female	2.0.10.147	239	Catch.bmp	1903-04-14	0		0	1	605477	0		0	0	NULL	NULL	NULL	High	run1	1	List2	A_T.wav	A_T	1	1	0	1	605326	151	1	993	606319
Exp3	15	Exp3-15-1	59.938	1.0.0.154	1	right	wengyingxuan	-1287819743	2.0.10.242	2.0.10.242	09-18-2019	2019-09-18 03:45:42	11:45:42	female	2.0.10.147	240	Catch.bmp	1902-12-28	0		0	0	607829	0		0	0	NULL	NULL	NULL	High	run1	1	List2	A_T.wav	A_T	1	1	0	1	607679	150	1	640	608319
Exp3	15	Exp3-15-1	59.938	1.0.0.154	1	right	wengyingxuan	-1287819743	2.0.10.242	2.0.10.242	09-18-2019	2019-09-18 03:45:42	11:45:42	female	2.0.10.147	241	Blue_S_2.bmp	1902-07-16	0		0	0	610081	0		0	0	NULL	NULL	NULL	High	run1	1	List2	A_T.wav	AV_T	1	1	0	1	609931	150	1	676	610607
Exp3	15	Exp3-15-1	59.938	1.0.0.154	1	right	wengyingxuan	-1287819743	2.0.10.242	2.0.10.242	09-18-2019	2019-09-18 03:45:42	11:45:42	female	2.0.10.147	242	Red_C_2.bmp	1902-05-21	0		0	0	612167	0		0	0	NULL	NULL	NULL	High	run1	1	List2	Catch.wav	V_T	1	1	0	1	612017	150	1	670	612687
Exp3	15	Exp3-15-1	59.938	1.0.0.154	1	right	wengyingxuan	-1287819743	2.0.10.242	2.0.10.242	09-18-2019	2019-09-18 03:45:42	11:45:42	female	2.0.10.147	243	Catch.bmp	1902-08-28	0		0	0	614186	0		0	0	NULL	NULL	NULL	High	run1		List2	A_S.wav	A_S	0		0	2	614036	150		0	0
Exp3	15	Exp3-15-1	59.938	1.0.0.154	1	right	wengyingxuan	-1287819743	2.0.10.242	2.0.10.242	09-18-2019	2019-09-18 03:45:42	11:45:42	female	2.0.10.147	244	Catch.bmp	1904-01-29	0		0	0	616371	0		0	0	NULL	NULL	NULL	High	run1	1	List2	A_T.wav	A_T	1	1	0	1	616221	150	1	625	616846
Exp3	15	Exp3-15-1	59.938	1.0.0.154	1	right	wengyingxuan	-1287819743	2.0.10.242	2.0.10.242	09-18-2019	2019-09-18 03:45:42	11:45:42	female	2.0.10.147	245	Blue_S_2.bmp	1903-06-11	0		0	0	619024	0		0	0	NULL	NULL	NULL	High	run1	1	List2	A_T.wav	AV_T	1	1	0	1	618874	150	1	493	619367
Exp3	15	Exp3-15-1	59.938	1.0.0.154	1	right	wengyingxuan	-1287819743	2.0.10.242	2.0.10.242	09-18-2019	2019-09-18 03:45:42	11:45:42	female	2.0.10.147	246	Blue_S.bmp	1904-02-15	0		0	0	621443	0		0	0	NULL	NULL	NULL	High	run1		List2	A_S.wav	AV_S	0		0	1	621293	150		0	0
Exp3	15	Exp3-15-1	59.938	1.0.0.154	1	right	wengyingxuan	-1287819743	2.0.10.242	2.0.10.242	09-18-2019	2019-09-18 03:45:42	11:45:42	female	2.0.10.147	247	Red_C_2.bmp	1902-06-23	0		0	0	624163	0		0	0	NULL	NULL	NULL	High	run1	1	List2	Catch.wav	V_T	1	1	0	1	624013	150	1	345	624358
Exp3	15	Exp3-15-1	59.938	1.0.0.154	1	right	wengyingxuan	-1287819743	2.0.10.242	2.0.10.242	09-18-2019	2019-09-18 03:45:42	11:45:42	female	2.0.10.147	248	Blue_C_2.bmp	1903-06-13	0		0	0	626215	0		0	0	NULL	NULL	NULL	High	run1		List2	Catch.wav	V_S	0		0	1	626065	150		0	0
Exp3	15	Exp3-15-1	59.938	1.0.0.154	1	right	wengyingxuan	-1287819743	2.0.10.242	2.0.10.242	09-18-2019	2019-09-18 03:45:42	11:45:42	female	2.0.10.147	249	Catch.bmp	1902-09-07	0		0	0	628701	0		0	0	NULL	NULL	NULL	High	run1	1	List2	A_T.wav	A_T	1	1	0	1	628551	150	1	591	629142
Exp3	15	Exp3-15-1	59.938	1.0.0.154	1	right	wengyingxuan	-1287819743	2.0.10.242	2.0.10.242	09-18-2019	2019-09-18 03:45:42	11:45:42	female	2.0.10.147	250	Blue_S_2.bmp	1904-01-21	0		1	0	630836	0		0	0	NULL	NULL	NULL	High	run1	1	List2	A_T.wav	AV_T	1	1	0	1	630686	150	1	808	631494
Exp3	15	Exp3-15-1	59.938	1.0.0.154	1	right	wengyingxuan	-1287819743	2.0.10.242	2.0.10.242	09-18-2019	2019-09-18 03:45:42	11:45:42	female	2.0.10.147	251	Blue_S_2.bmp	1904-01-18	0		0	1	633473	0		0	0	NULL	NULL	NULL	High	run1	1	List2	Catch.wav	V_T	1	1	1	1	633322	151	1	412	633734
Exp3	15	Exp3-15-1	59.938	1.0.0.154	1	right	wengyingxuan	-1287819743	2.0.10.242	2.0.10.242	09-18-2019	2019-09-18 03:45:42	11:45:42	female	2.0.10.147	252	Red_S.bmp	1903-07-24	0		0	0	636109	0		0	0	NULL	NULL	NULL	High	run1		List2	A_S.wav	AV_S	0		0	2	635959	150		0	0
Exp3	15	Exp3-15-1	59.938	1.0.0.154	1	right	wengyingxuan	-1287819743	2.0.10.242	2.0.10.242	09-18-2019	2019-09-18 03:45:42	11:45:42	female	2.0.10.147	253	Catch.bmp	1903-09-24	0		0	0	638611	0		0	0	NULL	NULL	NULL	High	run1	1	List2	A_T.wav	A_T	1	1	0	1	638461	150	1	545	639006
Exp3	15	Exp3-15-1	59.938	1.0.0.154	1	right	wengyingxuan	-1287819743	2.0.10.242	2.0.10.242	09-18-2019	2019-09-18 03:45:42	11:45:42	female	2.0.10.147	254	Blue_S_2.bmp	1904-03-14	0		0	0	641131	0		0	0	NULL	NULL	NULL	High	run1	1	List2	Catch.wav	V_T	1	1	0	2	640981	150	1	537	641518
Exp3	15	Exp3-15-1	59.938	1.0.0.154	1	right	wengyingxuan	-1287819743	2.0.10.242	2.0.10.242	09-18-2019	2019-09-18 03:45:42	11:45:42	female	2.0.10.147	255	Blue_S_2.bmp	1902-11-04	0		0	0	643817	0		0	0	NULL	NULL	NULL	High	run1	1	List2	A_T.wav	AV_T	1	1	1	1	643667	150	1	499	644166
Exp3	15	Exp3-15-1	59.938	1.0.0.154	1	right	wengyingxuan	-1287819743	2.0.10.242	2.0.10.242	09-18-2019	2019-09-18 03:45:42	11:45:42	female	2.0.10.147	256	Catch.bmp	1902-09-14	0		0	0	646019	0		0	0	NULL	NULL	NULL	High	run1	1	List2	A_T.wav	A_T	1	1	0	1	645869	150	1	610	646479
Exp3	15	Exp3-15-1	59.938	1.0.0.154	1	right	wengyingxuan	-1287819743	2.0.10.242	2.0.10.242	09-18-2019	2019-09-18 03:45:42	11:45:42	female	2.0.10.147	257	Red_C_2.bmp	1902-05-28	0		0	0	648155	0		0	0	NULL	NULL	NULL	High	run1	1	List2	Catch.wav	V_T	1	1	0	2	648005	150	1	529	648534
Exp3	15	Exp3-15-1	59.938	1.0.0.154	1	right	wengyingxuan	-1287819743	2.0.10.242	2.0.10.242	09-18-2019	2019-09-18 03:45:42	11:45:42	female	2.0.10.147	258	Blue_S_2.bmp	1902-09-09	0		0	0	650190	0		0	0	NULL	NULL	NULL	High	run1	1	List2	Catch.wav	V_T	1	1	0	1	650040	150	1	558	650598
Exp3	15	Exp3-15-1	59.938	1.0.0.154	1	right	wengyingxuan	-1287819743	2.0.10.242	2.0.10.242	09-18-2019	2019-09-18 03:45:42	11:45:42	female	2.0.10.147	259	Red_C_2.bmp	1904-04-09	0		0	0	652326	0		0	0	NULL	NULL	NULL	High	run1	1	List2	A_T.wav	AV_T	1	1	0	1	652176	150	1	438	652614
Exp3	15	Exp3-15-1	59.938	1.0.0.154	1	right	wengyingxuan	-1287819743	2.0.10.242	2.0.10.242	09-18-2019	2019-09-18 03:45:42	11:45:42	female	2.0.10.147	260	Red_S.bmp	1903-04-08	0		0	0	655045	0		0	0	NULL	NULL	NULL	High	run1		List2	Catch.wav	V_S	0		1	1	654895	150		0	0
