# Supplementary material for: Visual Perceptual Load Attenuates Age-Related Audiovisual Integration in an Audiovisual Discrimination Task
Source: Front Psychol. 2021 Sep 29;12:740221. doi: 10.3389/fpsyg.2021.740221 (PMC8511317; doi:10.3389/fpsyg.2021.740221)
Supplement: Supplementary file 1 [file Data_Sheet_1.ZIP › Export data/Group 1_Data_Younger/Exp3_High load/Subject_16.xlsx]

## Sheet: Sheet1
ExperimentName	Subject	DataFile.Basename	Display.RefreshRate	ExperimentVersion	Group	Handedness	Name	RandomSeed	RuntimeVersion	RuntimeVersionExpected	SessionDate	SessionStartDateTimeUtc	SessionTime	Sex	StudioVersion	Block	Image	ITI	ITI.ACC	ITI.CRESP	ITI.DurationError	ITI.OnsetDelay	ITI.OnsetTime	ITI.OnsetToOnsetTime	ITI.RESP	ITI.RT	ITI.RTTime	List1	List1.Cycle	List1.Sample	PercetualLoad	Procedure	Response	Running	Sound	StimulusType	Target.ACC	Target.CRESP	Target.DurationError	Target.OnsetDelay	Target.OnsetTime	Target.OnsetToOnsetTime	Target.RESP	Target.RT	Target.RTTime
Exp3	16	Exp3-16-1	59.936	1.0.0.155	1	right	pushouli	-1796249097	2.0.10.242	2.0.10.242	09-20-2019	2019-09-20 05:28:17	13:28:17	female	2.0.10.147	1	Red_S.bmp	1902-06-04	0		0	0	21755	0		0	0	17	1	1	High	Prac		List1	A_S.wav	AV_S	0		94	1	21605	150		0	0
Exp3	16	Exp3-16-1	59.936	1.0.0.155	1	right	pushouli	-1796249097	2.0.10.242	2.0.10.242	09-20-2019	2019-09-20 05:28:17	13:28:17	female	2.0.10.147	2	Red_C.bmp	1902-11-28	0		0	0	23857	0		0	0	15	1	2	High	Prac		List1	A_S.wav	AV_S	0		0	1	23707	150		0	0
Exp3	16	Exp3-16-1	59.936	1.0.0.155	1	right	pushouli	-1796249097	2.0.10.242	2.0.10.242	09-20-2019	2019-09-20 05:28:17	13:28:17	female	2.0.10.147	3	Red_C_2.bmp	1902-05-07	0		0	0	26126	0		0	0	6	1	3	High	Prac	1	List1	Catch.wav	V_T	1	1	1	1	25976	150	1	420	26396
Exp3	16	Exp3-16-1	59.936	1.0.0.155	1	right	pushouli	-1796249097	2.0.10.242	2.0.10.242	09-20-2019	2019-09-20 05:28:17	13:28:17	female	2.0.10.147	4	Catch.bmp	1903-09-10	0		0	0	28145	0		0	0	10	1	4	High	Prac	1	List1	A_T.wav	A_T	1	1	0	1	27995	150	1	841	28836
Exp3	16	Exp3-16-1	59.936	1.0.0.155	1	right	pushouli	-1796249097	2.0.10.242	2.0.10.242	09-20-2019	2019-09-20 05:28:17	13:28:17	female	2.0.10.147	5	Catch.bmp	1904-04-07	0		0	0	30647	0		0	0	10	1	5	High	Prac	1	List1	A_T.wav	A_T	1	1	0	1	30497	150	1	419	30916
Exp3	16	Exp3-16-1	59.936	1.0.0.155	1	right	pushouli	-1796249097	2.0.10.242	2.0.10.242	09-20-2019	2019-09-20 05:28:17	13:28:17	female	2.0.10.147	6	Blue_S_2.bmp	1903-04-14	0		0	0	33367	0		0	0	14	1	6	High	Prac	1	List1	A_T.wav	AV_T	1	1	0	1	33217	150	1	587	33804
Exp3	16	Exp3-16-1	59.936	1.0.0.155	1	right	pushouli	-1796249097	2.0.10.242	2.0.10.242	09-20-2019	2019-09-20 05:28:17	13:28:17	female	2.0.10.147	7	Catch.bmp	1903-05-03	0		0	0	35719	0		0	0	10	1	7	High	Prac	1	List1	A_T.wav	A_T	1	1	0	1	35569	150	1	667	36236
Exp3	16	Exp3-16-1	59.936	1.0.0.155	1	right	pushouli	-1796249097	2.0.10.242	2.0.10.242	09-20-2019	2019-09-20 05:28:17	13:28:17	female	2.0.10.147	8	Blue_S_2.bmp	1903-05-07	0		1	0	38088	0		0	0	14	1	8	High	Prac	1	List1	A_T.wav	AV_T	1	1	0	1	37938	150	1	531	38469
Exp3	16	Exp3-16-1	59.936	1.0.0.155	1	right	pushouli	-1796249097	2.0.10.242	2.0.10.242	09-20-2019	2019-09-20 05:28:17	13:28:17	female	2.0.10.147	9	Red_C_2.bmp	1902-12-25	0		0	1	40458	0		0	0	16	1	9	High	Prac	1	List1	A_T.wav	AV_T	1	1	1	1	40307	151	1	410	40717
Exp3	16	Exp3-16-1	59.936	1.0.0.155	1	right	pushouli	-1796249097	2.0.10.242	2.0.10.242	09-20-2019	2019-09-20 05:28:17	13:28:17	female	2.0.10.147	10	Red_C_2.bmp	1904-04-21	0		0	0	42710	0		0	0	16	1	10	High	Prac	1	List1	A_T.wav	AV_T	1	1	0	1	42560	150	1	772	43332
Exp3	16	Exp3-16-1	59.936	1.0.0.155	1	right	pushouli	-1796249097	2.0.10.242	2.0.10.242	09-20-2019	2019-09-20 05:28:17	13:28:17	female	2.0.10.147	11	Red_C_2.bmp	1903-10-14	0		0	0	45446	0		0	0	16	1	11	High	Prac	1	List1	A_T.wav	AV_T	1	1	0	1	45296	150	1	412	45708
Exp3	16	Exp3-16-1	59.936	1.0.0.155	1	right	pushouli	-1796249097	2.0.10.242	2.0.10.242	09-20-2019	2019-09-20 05:28:17	13:28:17	female	2.0.10.147	12	Red_C_2.bmp	1902-07-05	0		0	0	47982	0		0	0	6	1	12	High	Prac	1	List1	Catch.wav	V_T	1	1	1	1	47832	150	1	444	48276
Exp3	16	Exp3-16-1	59.936	1.0.0.155	1	right	pushouli	-1796249097	2.0.10.242	2.0.10.242	09-20-2019	2019-09-20 05:28:17	13:28:17	female	2.0.10.147	13	Blue_S_2.bmp	1902-10-22	0		0	0	50051	0		0	0	14	1	13	High	Prac	1	List1	A_T.wav	AV_T	1	1	1	1	49901	150	1	463	50364
Exp3	16	Exp3-16-1	59.936	1.0.0.155	1	right	pushouli	-1796249097	2.0.10.242	2.0.10.242	09-20-2019	2019-09-20 05:28:17	13:28:17	female	2.0.10.147	14	Red_C_2.bmp	1902-04-06	0		0	1	52237	0		0	0	16	1	14	High	Prac	1	List1	A_T.wav	AV_T	1	1	1	1	52086	151	1	438	52524
Exp3	16	Exp3-16-1	59.936	1.0.0.155	1	right	pushouli	-1796249097	2.0.10.242	2.0.10.242	09-20-2019	2019-09-20 05:28:17	13:28:17	female	2.0.10.147	15	Blue_C.bmp	1902-04-14	0		0	0	54222	0		0	0	1	1	15	High	Prac		List1	Catch.wav	V_S	0		1	1	54072	150		0	0
Exp3	16	Exp3-16-1	59.936	1.0.0.155	1	right	pushouli	-1796249097	2.0.10.242	2.0.10.242	09-20-2019	2019-09-20 05:28:17	13:28:17	female	2.0.10.147	16	Catch.bmp	1904-01-02	0		0	0	56274	0		0	0	10	1	16	High	Prac	1	List1	A_T.wav	A_T	1	1	1	1	56124	150	1	840	56964
Exp3	16	Exp3-16-1	59.936	1.0.0.155	1	right	pushouli	-1796249097	2.0.10.242	2.0.10.242	09-20-2019	2019-09-20 05:28:17	13:28:17	female	2.0.10.147	17	Blue_C_2.bmp	1903-03-01	0		0	1	58894	0		0	0	2	1	17	High	Prac		List1	Catch.wav	V_S	0		1	1	58743	151	1	477	59220
Exp3	16	Exp3-16-1	59.936	1.0.0.155	1	right	pushouli	-1796249097	2.0.10.242	2.0.10.242	09-20-2019	2019-09-20 05:28:17	13:28:17	female	2.0.10.147	18	Catch.bmp	1902-09-02	0		0	1	61213	0		0	0	10	1	18	High	Prac	1	List1	A_T.wav	A_T	1	1	1	1	61062	151	1	863	61925
Exp3	16	Exp3-16-1	59.936	1.0.0.155	1	right	pushouli	-1796249097	2.0.10.242	2.0.10.242	09-20-2019	2019-09-20 05:28:17	13:28:17	female	2.0.10.147	19	Red_C_2.bmp	1902-07-28	0		0	0	63348	0		0	0	6	1	19	High	Prac	1	List1	Catch.wav	V_T	1	1	1	1	63198	150	1	383	63581
Exp3	16	Exp3-16-1	59.936	1.0.0.155	1	right	pushouli	-1796249097	2.0.10.242	2.0.10.242	09-20-2019	2019-09-20 05:28:17	13:28:17	female	2.0.10.147	20	Red_C_2.bmp	1903-05-26	0		1	0	65450	0		0	0	6	1	20	High	Prac	1	List1	Catch.wav	V_T	1	1	0	1	65300	150	1	671	65971
Exp3	16	Exp3-16-1	59.936	1.0.0.155	1	right	pushouli	-1796249097	2.0.10.242	2.0.10.242	09-20-2019	2019-09-20 05:28:17	13:28:17	female	2.0.10.147	21	Blue_S_2.bmp	1903-09-27	0		0	0	69805	0		0	0	NULL	NULL	NULL	High	run1	1	List2	A_T.wav	AV_T	1	1	1	1	69655	150	1	508	70163
Exp3	16	Exp3-16-1	59.936	1.0.0.155	1	right	pushouli	-1796249097	2.0.10.242	2.0.10.242	09-20-2019	2019-09-20 05:28:17	13:28:17	female	2.0.10.147	22	Blue_S_2.bmp	1903-03-01	0		0	0	72324	0		0	0	NULL	NULL	NULL	High	run1	1	List2	A_T.wav	AV_T	1	1	0	1	72174	150	1	573	72747
Exp3	16	Exp3-16-1	59.936	1.0.0.155	1	right	pushouli	-1796249097	2.0.10.242	2.0.10.242	09-20-2019	2019-09-20 05:28:17	13:28:17	female	2.0.10.147	23	Catch.bmp	1902-10-02	0		0	0	74627	0		0	0	NULL	NULL	NULL	High	run1	1	List2	A_T.wav	A_T	1	1	0	1	74477	150	1	622	75099
Exp3	16	Exp3-16-1	59.936	1.0.0.155	1	right	pushouli	-1796249097	2.0.10.242	2.0.10.242	09-20-2019	2019-09-20 05:28:17	13:28:17	female	2.0.10.147	24	Catch.bmp	1904-03-17	0		0	0	76796	0		0	0	NULL	NULL	NULL	High	run1	1	List2	A_T.wav	A_T	1	1	0	2	76646	150	1	373	77019
Exp3	16	Exp3-16-1	59.936	1.0.0.155	1	right	pushouli	-1796249097	2.0.10.242	2.0.10.242	09-20-2019	2019-09-20 05:28:17	13:28:17	female	2.0.10.147	25	Catch.bmp	1904-01-20	0		0	0	79482	0		0	0	NULL	NULL	NULL	High	run1	1	List2	A_T.wav	A_T	1	1	0	1	79332	150	1	416	79748
Exp3	16	Exp3-16-1	59.936	1.0.0.155	1	right	pushouli	-1796249097	2.0.10.242	2.0.10.242	09-20-2019	2019-09-20 05:28:17	13:28:17	female	2.0.10.147	26	Blue_S_2.bmp	1902-06-23	0		0	0	82118	0		0	0	NULL	NULL	NULL	High	run1	1	List2	A_T.wav	AV_T	1	1	0	1	81968	150	1	379	82347
Exp3	16	Exp3-16-1	59.936	1.0.0.155	1	right	pushouli	-1796249097	2.0.10.242	2.0.10.242	09-20-2019	2019-09-20 05:28:17	13:28:17	female	2.0.10.147	27	Catch.bmp	1902-06-19	0		0	0	84170	0		0	0	NULL	NULL	NULL	High	run1	1	List2	A_T.wav	A_T	1	1	0	1	84020	150	1	487	84507
Exp3	16	Exp3-16-1	59.936	1.0.0.155	1	right	pushouli	-1796249097	2.0.10.242	2.0.10.242	09-20-2019	2019-09-20 05:28:17	13:28:17	female	2.0.10.147	28	Catch.bmp	1902-07-10	0		0	0	86222	0		0	0	NULL	NULL	NULL	High	run1	1	List2	A_T.wav	A_T	1	1	0	1	86072	150	1	387	86459
Exp3	16	Exp3-16-1	59.936	1.0.0.155	1	right	pushouli	-1796249097	2.0.10.242	2.0.10.242	09-20-2019	2019-09-20 05:28:17	13:28:17	female	2.0.10.147	29	Blue_S_2.bmp	1903-10-18	0		0	0	88291	0		0	0	NULL	NULL	NULL	High	run1	1	List2	Catch.wav	V_T	1	1	0	1	88141	150	1	494	88635
Exp3	16	Exp3-16-1	59.936	1.0.0.155	1	right	pushouli	-1796249097	2.0.10.242	2.0.10.242	09-20-2019	2019-09-20 05:28:17	13:28:17	female	2.0.10.147	30	Catch.bmp	1902-06-01	0		0	0	90827	0		0	0	NULL	NULL	NULL	High	run1	1	List2	A_T.wav	A_T	1	1	1	1	90677	150	1	551	91228
Exp3	16	Exp3-16-1	59.936	1.0.0.155	1	right	pushouli	-1796249097	2.0.10.242	2.0.10.242	09-20-2019	2019-09-20 05:28:17	13:28:17	female	2.0.10.147	31	Red_S.bmp	1904-03-08	0		0	0	92862	0		0	0	NULL	NULL	NULL	High	run1		List2	A_S.wav	AV_S	0		0	1	92712	150		0	0
Exp3	16	Exp3-16-1	59.936	1.0.0.155	1	right	pushouli	-1796249097	2.0.10.242	2.0.10.242	09-20-2019	2019-09-20 05:28:17	13:28:17	female	2.0.10.147	32	Blue_C.bmp	1902-10-06	0		0	0	95615	0		0	0	NULL	NULL	NULL	High	run1		List2	A_S.wav	AV_S	0		0	1	95465	150		0	0
Exp3	16	Exp3-16-1	59.936	1.0.0.155	1	right	pushouli	-1796249097	2.0.10.242	2.0.10.242	09-20-2019	2019-09-20 05:28:17	13:28:17	female	2.0.10.147	33	Red_C_2.bmp	1903-03-29	0		0	0	97851	0		0	0	NULL	NULL	NULL	High	run1	1	List2	Catch.wav	V_T	1	1	0	1	97701	150	1	663	98364
Exp3	16	Exp3-16-1	59.936	1.0.0.155	1	right	pushouli	-1796249097	2.0.10.242	2.0.10.242	09-20-2019	2019-09-20 05:28:17	13:28:17	female	2.0.10.147	34	Red_C_2.bmp	1903-03-05	0		0	0	100187	0		0	0	NULL	NULL	NULL	High	run1	1	List2	Catch.wav	V_T	1	1	0	1	100037	150	1	503	100540
Exp3	16	Exp3-16-1	59.936	1.0.0.155	1	right	pushouli	-1796249097	2.0.10.242	2.0.10.242	09-20-2019	2019-09-20 05:28:17	13:28:17	female	2.0.10.147	35	Catch.bmp	1902-12-02	0		0	0	102506	0		0	0	NULL	NULL	NULL	High	run1	1	List2	A_T.wav	A_T	1	1	1	1	102356	150	1	583	102939
Exp3	16	Exp3-16-1	59.936	1.0.0.155	1	right	pushouli	-1796249097	2.0.10.242	2.0.10.242	09-20-2019	2019-09-20 05:28:17	13:28:17	female	2.0.10.147	36	Blue_S_2.bmp	1903-10-02	0		0	0	104725	0		0	0	NULL	NULL	NULL	High	run1	1	List2	Catch.wav	V_T	1	1	0	1	104575	150	1	492	105067
Exp3	16	Exp3-16-1	59.936	1.0.0.155	1	right	pushouli	-1796249097	2.0.10.242	2.0.10.242	09-20-2019	2019-09-20 05:28:17	13:28:17	female	2.0.10.147	37	Red_C_2.bmp	1902-07-19	0		0	0	107244	0		0	0	NULL	NULL	NULL	High	run1	1	List2	A_T.wav	AV_T	1	1	1	1	107094	150	1	509	107603
Exp3	16	Exp3-16-1	59.936	1.0.0.155	1	right	pushouli	-1796249097	2.0.10.242	2.0.10.242	09-20-2019	2019-09-20 05:28:17	13:28:17	female	2.0.10.147	38	Catch.bmp	1903-05-09	0		0	1	109330	0		0	0	NULL	NULL	NULL	High	run1	1	List2	A_T.wav	A_T	1	1	1	1	109179	151	1	504	109683
Exp3	16	Exp3-16-1	59.936	1.0.0.155	1	right	pushouli	-1796249097	2.0.10.242	2.0.10.242	09-20-2019	2019-09-20 05:28:17	13:28:17	female	2.0.10.147	39	Catch.bmp	1903-01-24	0		0	1	111716	0		0	0	NULL	NULL	NULL	High	run1	1	List2	A_T.wav	A_T	1	1	0	1	111565	151	1	470	112035
Exp3	16	Exp3-16-1	59.936	1.0.0.155	1	right	pushouli	-1796249097	2.0.10.242	2.0.10.242	09-20-2019	2019-09-20 05:28:17	13:28:17	female	2.0.10.147	40	Red_C_2.bmp	1903-08-26	0		0	1	113985	0		0	0	NULL	NULL	NULL	High	run1	1	List2	Catch.wav	V_T	1	1	1	1	113834	151	1	586	114420
Exp3	16	Exp3-16-1	59.936	1.0.0.155	1	right	pushouli	-1796249097	2.0.10.242	2.0.10.242	09-20-2019	2019-09-20 05:28:17	13:28:17	female	2.0.10.147	41	Catch.bmp	1902-12-20	0		1	0	116470	0		0	0	NULL	NULL	NULL	High	run1		List2	A_S.wav	A_S	0		1	1	116320	150		0	0
Exp3	16	Exp3-16-1	59.936	1.0.0.155	1	right	pushouli	-1796249097	2.0.10.242	2.0.10.242	09-20-2019	2019-09-20 05:28:17	13:28:17	female	2.0.10.147	42	Red_C_2.bmp	1903-07-03	0		0	0	118756	0		0	0	NULL	NULL	NULL	High	run1	1	List2	A_T.wav	AV_T	1	1	0	1	118606	150	1	621	119227
Exp3	16	Exp3-16-1	59.936	1.0.0.155	1	right	pushouli	-1796249097	2.0.10.242	2.0.10.242	09-20-2019	2019-09-20 05:28:17	13:28:17	female	2.0.10.147	43	Catch.bmp	1903-03-15	0		0	0	121192	0		0	0	NULL	NULL	NULL	High	run1	1	List2	A_T.wav	A_T	1	1	0	1	121042	150	1	456	121498
Exp3	16	Exp3-16-1	59.936	1.0.0.155	1	right	pushouli	-1796249097	2.0.10.242	2.0.10.242	09-20-2019	2019-09-20 05:28:17	13:28:17	female	2.0.10.147	44	Red_C_2.bmp	1904-01-17	0		0	0	123511	0		0	0	NULL	NULL	NULL	High	run1	1	List2	Catch.wav	V_T	1	1	1	1	123361	150	1	433	123794
Exp3	16	Exp3-16-1	59.936	1.0.0.155	1	right	pushouli	-1796249097	2.0.10.242	2.0.10.242	09-20-2019	2019-09-20 05:28:17	13:28:17	female	2.0.10.147	45	Catch.bmp	1902-07-11	0		0	0	126147	0		0	0	NULL	NULL	NULL	High	run1	1	List2	A_T.wav	A_T	1	1	1	1	125997	150	1	494	126491
Exp3	16	Exp3-16-1	59.936	1.0.0.155	1	right	pushouli	-1796249097	2.0.10.242	2.0.10.242	09-20-2019	2019-09-20 05:28:17	13:28:17	female	2.0.10.147	46	Red_C_2.bmp	1904-03-19	0		0	0	128233	0		0	0	NULL	NULL	NULL	High	run1	1	List2	Catch.wav	V_T	1	1	0	1	128083	150	1	583	128666
Exp3	16	Exp3-16-1	59.936	1.0.0.155	1	right	pushouli	-1796249097	2.0.10.242	2.0.10.242	09-20-2019	2019-09-20 05:28:17	13:28:17	female	2.0.10.147	47	Red_C_2.bmp	1904-04-11	0		0	1	130936	0		0	0	NULL	NULL	NULL	High	run1	1	List2	A_T.wav	AV_T	1	1	1	1	130785	151	1	409	131194
Exp3	16	Exp3-16-1	59.936	1.0.0.155	1	right	pushouli	-1796249097	2.0.10.242	2.0.10.242	09-20-2019	2019-09-20 05:28:17	13:28:17	female	2.0.10.147	48	Red_C_2.bmp	1902-07-16	0		0	0	133655	0		0	0	NULL	NULL	NULL	High	run1	1	List2	A_T.wav	AV_T	1	1	0	1	133505	150	1	337	133842
Exp3	16	Exp3-16-1	59.936	1.0.0.155	1	right	pushouli	-1796249097	2.0.10.242	2.0.10.242	09-20-2019	2019-09-20 05:28:17	13:28:17	female	2.0.10.147	49	Blue_S.bmp	1903-04-10	0		0	0	135741	0		0	0	NULL	NULL	NULL	High	run1		List2	A_S.wav	AV_S	0		0	2	135591	150		0	0
Exp3	16	Exp3-16-1	59.936	1.0.0.155	1	right	pushouli	-1796249097	2.0.10.242	2.0.10.242	09-20-2019	2019-09-20 05:28:17	13:28:17	female	2.0.10.147	50	Catch.bmp	1903-11-22	0		0	0	138143	0		0	0	NULL	NULL	NULL	High	run1	1	List2	A_T.wav	A_T	1	1	0	1	137993	150	1	521	138514
Exp3	16	Exp3-16-1	59.936	1.0.0.155	1	right	pushouli	-1796249097	2.0.10.242	2.0.10.242	09-20-2019	2019-09-20 05:28:17	13:28:17	female	2.0.10.147	51	Blue_S.bmp	1902-10-13	0		0	1	140713	0		0	0	NULL	NULL	NULL	High	run1		List2	Catch.wav	V_S	0		1	1	140562	151		0	0
Exp3	16	Exp3-16-1	59.936	1.0.0.155	1	right	pushouli	-1796249097	2.0.10.242	2.0.10.242	09-20-2019	2019-09-20 05:28:17	13:28:17	female	2.0.10.147	52	Catch.bmp	1903-09-13	0		0	0	142948	0		0	0	NULL	NULL	NULL	High	run1	1	List2	A_T.wav	A_T	1	1	1	1	142798	150	1	548	143346
Exp3	16	Exp3-16-1	59.936	1.0.0.155	1	right	pushouli	-1796249097	2.0.10.242	2.0.10.242	09-20-2019	2019-09-20 05:28:17	13:28:17	female	2.0.10.147	53	Red_C_2.bmp	1902-04-14	0		0	0	145451	0		0	0	NULL	NULL	NULL	High	run1	1	List2	A_T.wav	AV_T	1	1	0	1	145301	150	1	429	145730
Exp3	16	Exp3-16-1	59.936	1.0.0.155	1	right	pushouli	-1796249097	2.0.10.242	2.0.10.242	09-20-2019	2019-09-20 05:28:17	13:28:17	female	2.0.10.147	54	Red_C.bmp	1902-12-06	0		0	0	147436	0		0	0	NULL	NULL	NULL	High	run1		List2	A_S.wav	AV_S	0		0	1	147286	150		0	0
Exp3	16	Exp3-16-1	59.936	1.0.0.155	1	right	pushouli	-1796249097	2.0.10.242	2.0.10.242	09-20-2019	2019-09-20 05:28:17	13:28:17	female	2.0.10.147	55	Blue_S_2.bmp	1902-03-10	0		0	0	149722	0		0	0	NULL	NULL	NULL	High	run1	1	List2	A_T.wav	AV_T	1	1	0	1	149572	150	1	406	149978
Exp3	16	Exp3-16-1	59.936	1.0.0.155	1	right	pushouli	-1796249097	2.0.10.242	2.0.10.242	09-20-2019	2019-09-20 05:28:17	13:28:17	female	2.0.10.147	56	Red_C_2.bmp	1903-01-12	0		0	0	151674	0		0	0	NULL	NULL	NULL	High	run1	1	List2	A_T.wav	AV_T	1	1	0	1	151524	150	1	494	152018
Exp3	16	Exp3-16-1	59.936	1.0.0.155	1	right	pushouli	-1796249097	2.0.10.242	2.0.10.242	09-20-2019	2019-09-20 05:28:17	13:28:17	female	2.0.10.147	57	Red_C_2.bmp	1902-04-21	0		0	0	153943	0		0	0	NULL	NULL	NULL	High	run1	1	List2	Catch.wav	V_T	1	1	1	1	153793	150	1	521	154314
Exp3	16	Exp3-16-1	59.936	1.0.0.155	1	right	pushouli	-1796249097	2.0.10.242	2.0.10.242	09-20-2019	2019-09-20 05:28:17	13:28:17	female	2.0.10.147	58	Catch.bmp	1903-12-20	0		0	0	155945	0		0	0	NULL	NULL	NULL	High	run1	1	List2	A_T.wav	A_T	1	1	1	1	155795	150	1	551	156346
Exp3	16	Exp3-16-1	59.936	1.0.0.155	1	right	pushouli	-1796249097	2.0.10.242	2.0.10.242	09-20-2019	2019-09-20 05:28:17	13:28:17	female	2.0.10.147	59	Blue_S_2.bmp	1903-11-17	0		0	0	158548	0		0	0	NULL	NULL	NULL	High	run1	1	List2	Catch.wav	V_T	1	1	0	1	158398	150	1	484	158882
Exp3	16	Exp3-16-1	59.936	1.0.0.155	1	right	pushouli	-1796249097	2.0.10.242	2.0.10.242	09-20-2019	2019-09-20 05:28:17	13:28:17	female	2.0.10.147	60	Blue_S_2.bmp	1903-01-02	0		0	0	161117	0		0	0	NULL	NULL	NULL	High	run1	1	List2	A_T.wav	AV_T	1	1	1	1	160967	150	1	531	161498
Exp3	16	Exp3-16-1	59.936	1.0.0.155	1	right	pushouli	-1796249097	2.0.10.242	2.0.10.242	09-20-2019	2019-09-20 05:28:17	13:28:17	female	2.0.10.147	61	Catch.bmp	1904-02-26	0		0	1	163370	0		0	0	NULL	NULL	NULL	High	run1	1	List2	A_T.wav	A_T	1	1	1	1	163219	151	1	496	163715
Exp3	16	Exp3-16-1	59.936	1.0.0.155	1	right	pushouli	-1796249097	2.0.10.242	2.0.10.242	09-20-2019	2019-09-20 05:28:17	13:28:17	female	2.0.10.147	62	Blue_S_2.bmp	1902-08-27	0		0	0	166039	0		0	0	NULL	NULL	NULL	High	run1	1	List2	A_T.wav	AV_T	1	1	0	1	165889	150	1	457	166346
Exp3	16	Exp3-16-1	59.936	1.0.0.155	1	right	pushouli	-1796249097	2.0.10.242	2.0.10.242	09-20-2019	2019-09-20 05:28:17	13:28:17	female	2.0.10.147	63	Catch.bmp	1903-10-27	0		0	0	168158	0		0	0	NULL	NULL	NULL	High	run1		List2	A_S.wav	A_S	0		0	1	168008	150		0	0
Exp3	16	Exp3-16-1	59.936	1.0.0.155	1	right	pushouli	-1796249097	2.0.10.242	2.0.10.242	09-20-2019	2019-09-20 05:28:17	13:28:17	female	2.0.10.147	64	Catch.bmp	1902-07-22	0		0	1	170761	0		0	0	NULL	NULL	NULL	High	run1	1	List2	A_T.wav	A_T	1	1	1	1	170610	151	1	472	171082
Exp3	16	Exp3-16-1	59.936	1.0.0.155	1	right	pushouli	-1796249097	2.0.10.242	2.0.10.242	09-20-2019	2019-09-20 05:28:17	13:28:17	female	2.0.10.147	65	Blue_S_2.bmp	1902-06-17	0		0	0	172846	0		0	0	NULL	NULL	NULL	High	run1	1	List2	A_T.wav	AV_T	1	1	0	1	172696	150	1	450	173146
Exp3	16	Exp3-16-1	59.936	1.0.0.155	1	right	pushouli	-1796249097	2.0.10.242	2.0.10.242	09-20-2019	2019-09-20 05:28:17	13:28:17	female	2.0.10.147	66	Catch.bmp	1904-04-24	0		0	0	174898	0		0	0	NULL	NULL	NULL	High	run1	1	List2	A_T.wav	A_T	1	1	0	1	174748	150	1	541	175289
Exp3	16	Exp3-16-1	59.936	1.0.0.155	1	right	pushouli	-1796249097	2.0.10.242	2.0.10.242	09-20-2019	2019-09-20 05:28:17	13:28:17	female	2.0.10.147	67	Blue_S_2.bmp	1902-05-17	0		1	0	177634	0		0	0	NULL	NULL	NULL	High	run1	1	List2	A_T.wav	AV_T	1	1	1	1	177484	150	1	429	177913
Exp3	16	Exp3-16-1	59.936	1.0.0.155	1	right	pushouli	-1796249097	2.0.10.242	2.0.10.242	09-20-2019	2019-09-20 05:28:17	13:28:17	female	2.0.10.147	68	Blue_S_2.bmp	1903-09-03	0		0	0	179653	0		0	0	NULL	NULL	NULL	High	run1	1	List2	A_T.wav	AV_T	1	1	0	1	179503	150	1	386	179889
Exp3	16	Exp3-16-1	59.936	1.0.0.155	1	right	pushouli	-1796249097	2.0.10.242	2.0.10.242	09-20-2019	2019-09-20 05:28:17	13:28:17	female	2.0.10.147	69	Blue_S_2.bmp	1902-07-22	0		0	0	182156	0		0	0	NULL	NULL	NULL	High	run1	1	List2	Catch.wav	V_T	1	1	0	1	182006	150	1	332	182338
Exp3	16	Exp3-16-1	59.936	1.0.0.155	1	right	pushouli	-1796249097	2.0.10.242	2.0.10.242	09-20-2019	2019-09-20 05:28:17	13:28:17	female	2.0.10.147	70	Blue_S_2.bmp	1904-03-28	0		0	0	184241	0		0	0	NULL	NULL	NULL	High	run1	1	List2	A_T.wav	AV_T	1	1	1	1	184091	150	1	382	184473
Exp3	16	Exp3-16-1	59.936	1.0.0.155	1	right	pushouli	-1796249097	2.0.10.242	2.0.10.242	09-20-2019	2019-09-20 05:28:17	13:28:17	female	2.0.10.147	71	Blue_S_2.bmp	1902-11-28	0		0	0	186944	0		0	0	NULL	NULL	NULL	High	run1	1	List2	Catch.wav	V_T	1	1	1	1	186794	150	1	463	187257
Exp3	16	Exp3-16-1	59.936	1.0.0.155	1	right	pushouli	-1796249097	2.0.10.242	2.0.10.242	09-20-2019	2019-09-20 05:28:17	13:28:17	female	2.0.10.147	72	Catch.bmp	1904-03-06	0		0	0	189163	0		0	0	NULL	NULL	NULL	High	run1	1	List2	A_T.wav	A_T	1	1	1	1	189013	150	1	732	189745
Exp3	16	Exp3-16-1	59.936	1.0.0.155	1	right	pushouli	-1796249097	2.0.10.242	2.0.10.242	09-20-2019	2019-09-20 05:28:17	13:28:17	female	2.0.10.147	73	Blue_S_2.bmp	1904-04-03	0		0	0	191849	0		0	0	NULL	NULL	NULL	High	run1	1	List2	A_T.wav	AV_T	1	1	0	1	191699	150	1	438	192137
Exp3	16	Exp3-16-1	59.936	1.0.0.155	1	right	pushouli	-1796249097	2.0.10.242	2.0.10.242	09-20-2019	2019-09-20 05:28:17	13:28:17	female	2.0.10.147	74	Red_C_2.bmp	1903-02-17	0		0	0	194552	0		0	0	NULL	NULL	NULL	High	run1	1	List2	A_T.wav	AV_T	1	1	0	1	194402	150	1	496	194898
Exp3	16	Exp3-16-1	59.936	1.0.0.155	1	right	pushouli	-1796249097	2.0.10.242	2.0.10.242	09-20-2019	2019-09-20 05:28:17	13:28:17	female	2.0.10.147	75	Blue_S_2.bmp	1902-10-16	0		0	1	196855	0		0	0	NULL	NULL	NULL	High	run1	1	List2	Catch.wav	V_T	1	1	1	1	196704	151	1	481	197185
Exp3	16	Exp3-16-1	59.936	1.0.0.155	1	right	pushouli	-1796249097	2.0.10.242	2.0.10.242	09-20-2019	2019-09-20 05:28:17	13:28:17	female	2.0.10.147	76	Catch.bmp	1902-05-13	0		0	1	199024	0		0	0	NULL	NULL	NULL	High	run1		List2	A_S.wav	A_S	0		2	1	198873	151		0	0
Exp3	16	Exp3-16-1	59.936	1.0.0.155	1	right	pushouli	-1796249097	2.0.10.242	2.0.10.242	09-20-2019	2019-09-20 05:28:17	13:28:17	female	2.0.10.147	77	Red_C_2.bmp	1902-03-30	0		0	0	201109	0		0	0	NULL	NULL	NULL	High	run1	1	List2	Catch.wav	V_T	1	1	1	1	200959	150	1	482	201441
Exp3	16	Exp3-16-1	59.936	1.0.0.155	1	right	pushouli	-1796249097	2.0.10.242	2.0.10.242	09-20-2019	2019-09-20 05:28:17	13:28:17	female	2.0.10.147	78	Red_C_2.bmp	1902-12-25	0		0	0	203078	0		0	0	NULL	NULL	NULL	High	run1	1	List2	Catch.wav	V_T	1	1	0	1	202928	150	1	425	203353
Exp3	16	Exp3-16-1	59.936	1.0.0.155	1	right	pushouli	-1796249097	2.0.10.242	2.0.10.242	09-20-2019	2019-09-20 05:28:17	13:28:17	female	2.0.10.147	79	Red_C_2.bmp	1902-11-26	0		0	0	205330	0		0	0	NULL	NULL	NULL	High	run1	1	List2	A_T.wav	AV_T	1	1	1	1	205180	150	1	461	205641
Exp3	16	Exp3-16-1	59.936	1.0.0.155	1	right	pushouli	-1796249097	2.0.10.242	2.0.10.242	09-20-2019	2019-09-20 05:28:17	13:28:17	female	2.0.10.147	80	Blue_S_2.bmp	1904-04-09	0		0	0	207549	0		0	0	NULL	NULL	NULL	High	run1	1	List2	A_T.wav	AV_T	1	1	0	1	207399	150	1	466	207865
Exp3	16	Exp3-16-1	59.936	1.0.0.155	1	right	pushouli	-1796249097	2.0.10.242	2.0.10.242	09-20-2019	2019-09-20 05:28:17	13:28:17	female	2.0.10.147	81	Catch.bmp	1903-07-30	0		0	1	210269	0		0	0	NULL	NULL	NULL	High	run1		List2	A_S.wav	A_S	0		1	1	210118	151		0	0
Exp3	16	Exp3-16-1	59.936	1.0.0.155	1	right	pushouli	-1796249097	2.0.10.242	2.0.10.242	09-20-2019	2019-09-20 05:28:17	13:28:17	female	2.0.10.147	82	Blue_S_2.bmp	1902-12-09	0		0	1	212805	0		0	0	NULL	NULL	NULL	High	run1	1	List2	Catch.wav	V_T	1	1	1	1	212654	151	1	475	213129
Exp3	16	Exp3-16-1	59.936	1.0.0.155	1	right	pushouli	-1796249097	2.0.10.242	2.0.10.242	09-20-2019	2019-09-20 05:28:17	13:28:17	female	2.0.10.147	83	Red_S.bmp	1903-06-19	0		0	0	215040	0		0	0	NULL	NULL	NULL	High	run1		List2	A_S.wav	AV_S	0		1	1	214890	150		0	0
Exp3	16	Exp3-16-1	59.936	1.0.0.155	1	right	pushouli	-1796249097	2.0.10.242	2.0.10.242	09-20-2019	2019-09-20 05:28:17	13:28:17	female	2.0.10.147	84	Catch.bmp	1902-07-10	0		0	0	217526	0		0	0	NULL	NULL	NULL	High	run1		List2	A_S.wav	A_S	0		0	1	217376	150		0	0
Exp3	16	Exp3-16-1	59.936	1.0.0.155	1	right	pushouli	-1796249097	2.0.10.242	2.0.10.242	09-20-2019	2019-09-20 05:28:17	13:28:17	female	2.0.10.147	85	Red_C.bmp	1902-09-15	0		0	0	219662	0		0	0	NULL	NULL	NULL	High	run1		List2	Catch.wav	V_S	0		0	1	219512	150		0	0
Exp3	16	Exp3-16-1	59.936	1.0.0.155	1	right	pushouli	-1796249097	2.0.10.242	2.0.10.242	09-20-2019	2019-09-20 05:28:17	13:28:17	female	2.0.10.147	86	Catch.bmp	1902-05-17	0		0	0	221864	0		0	0	NULL	NULL	NULL	High	run1		List2	A_S.wav	A_S	0		1	1	221714	150		0	0
Exp3	16	Exp3-16-1	59.936	1.0.0.155	1	right	pushouli	-1796249097	2.0.10.242	2.0.10.242	09-20-2019	2019-09-20 05:28:17	13:28:17	female	2.0.10.147	87	Blue_S.bmp	1903-06-15	0		0	1	223950	0		0	0	NULL	NULL	NULL	High	run1		List2	Catch.wav	V_S	0		1	1	223799	151		0	0
Exp3	16	Exp3-16-1	59.936	1.0.0.155	1	right	pushouli	-1796249097	2.0.10.242	2.0.10.242	09-20-2019	2019-09-20 05:28:17	13:28:17	female	2.0.10.147	88	Red_C_2.bmp	1903-11-12	0		0	1	226436	0		0	0	NULL	NULL	NULL	High	run1	1	List2	Catch.wav	V_T	1	1	1	1	226285	151	1	476	226761
Exp3	16	Exp3-16-1	59.936	1.0.0.155	1	right	pushouli	-1796249097	2.0.10.242	2.0.10.242	09-20-2019	2019-09-20 05:28:17	13:28:17	female	2.0.10.147	89	Catch.bmp	1902-12-24	0		0	0	229005	0		0	0	NULL	NULL	NULL	High	run1	1	List2	A_T.wav	A_T	1	1	1	1	228855	150	1	554	229409
Exp3	16	Exp3-16-1	59.936	1.0.0.155	1	right	pushouli	-1796249097	2.0.10.242	2.0.10.242	09-20-2019	2019-09-20 05:28:17	13:28:17	female	2.0.10.147	90	Blue_C.bmp	1903-08-06	0		0	1	231241	0		0	0	NULL	NULL	NULL	High	run1		List2	A_S.wav	AV_S	0		1	1	231090	151		0	0
Exp3	16	Exp3-16-1	59.936	1.0.0.155	1	right	pushouli	-1796249097	2.0.10.242	2.0.10.242	09-20-2019	2019-09-20 05:28:17	13:28:17	female	2.0.10.147	91	Catch.bmp	1902-08-21	0		0	1	233777	0		0	0	NULL	NULL	NULL	High	run1	1	List2	A_T.wav	A_T	1	1	1	1	233626	151	1	559	234185
Exp3	16	Exp3-16-1	59.936	1.0.0.155	1	right	pushouli	-1796249097	2.0.10.242	2.0.10.242	09-20-2019	2019-09-20 05:28:17	13:28:17	female	2.0.10.147	92	Red_C_2.bmp	1903-03-22	0		0	0	235895	0		0	0	NULL	NULL	NULL	High	run1	1	List2	Catch.wav	V_T	1	1	1	1	235745	150	1	479	236224
Exp3	16	Exp3-16-1	59.936	1.0.0.155	1	right	pushouli	-1796249097	2.0.10.242	2.0.10.242	09-20-2019	2019-09-20 05:28:17	13:28:17	female	2.0.10.147	93	Red_S_2.bmp	1903-05-10	0		0	0	238231	0		0	0	NULL	NULL	NULL	High	run1		List2	Catch.wav	V_S	0		0	1	238081	150	1	527	238608
Exp3	16	Exp3-16-1	59.936	1.0.0.155	1	right	pushouli	-1796249097	2.0.10.242	2.0.10.242	09-20-2019	2019-09-20 05:28:17	13:28:17	female	2.0.10.147	94	Catch.bmp	1903-04-16	0		0	0	240617	0		0	0	NULL	NULL	NULL	High	run1	1	List2	A_T.wav	A_T	1	1	1	1	240467	150	1	838	241305
Exp3	16	Exp3-16-1	59.936	1.0.0.155	1	right	pushouli	-1796249097	2.0.10.242	2.0.10.242	09-20-2019	2019-09-20 05:28:17	13:28:17	female	2.0.10.147	95	Catch.bmp	1903-07-11	0		1	0	242969	0		0	0	NULL	NULL	NULL	High	run1	1	List2	A_T.wav	A_T	1	1	0	1	242819	150	1	509	243328
Exp3	16	Exp3-16-1	59.936	1.0.0.155	1	right	pushouli	-1796249097	2.0.10.242	2.0.10.242	09-20-2019	2019-09-20 05:28:17	13:28:17	female	2.0.10.147	96	Red_C_2.bmp	1902-05-14	0		0	0	245405	0		0	0	NULL	NULL	NULL	High	run1	1	List2	Catch.wav	V_T	1	1	1	1	245255	150	1	721	245976
Exp3	16	Exp3-16-1	59.936	1.0.0.155	1	right	pushouli	-1796249097	2.0.10.242	2.0.10.242	09-20-2019	2019-09-20 05:28:17	13:28:17	female	2.0.10.147	97	Red_C_2.bmp	1902-11-15	0		0	0	247424	0		0	0	NULL	NULL	NULL	High	run1	1	List2	Catch.wav	V_T	1	1	0	1	247274	150	1	478	247752
Exp3	16	Exp3-16-1	59.936	1.0.0.155	1	right	pushouli	-1796249097	2.0.10.242	2.0.10.242	09-20-2019	2019-09-20 05:28:17	13:28:17	female	2.0.10.147	98	Catch.bmp	1902-09-25	0		1	0	249626	0		0	0	NULL	NULL	NULL	High	run1		List2	A_S.wav	A_S	0		1	1	249476	150		0	0
Exp3	16	Exp3-16-1	59.936	1.0.0.155	1	right	pushouli	-1796249097	2.0.10.242	2.0.10.242	09-20-2019	2019-09-20 05:28:17	13:28:17	female	2.0.10.147	99	Catch.bmp	1903-02-12	0		1	0	251845	0		0	0	NULL	NULL	NULL	High	run1	1	List2	A_T.wav	A_T	1	1	0	1	251695	150	1	673	252368
Exp3	16	Exp3-16-1	59.936	1.0.0.155	1	right	pushouli	-1796249097	2.0.10.242	2.0.10.242	09-20-2019	2019-09-20 05:28:17	13:28:17	female	2.0.10.147	100	Red_S_2.bmp	1902-09-30	0		0	0	254131	0		0	0	NULL	NULL	NULL	High	run1		List2	A_S.wav	AV_S	0		0	1	253981	150		0	0
Exp3	16	Exp3-16-1	59.936	1.0.0.155	1	right	pushouli	-1796249097	2.0.10.242	2.0.10.242	09-20-2019	2019-09-20 05:28:17	13:28:17	female	2.0.10.147	101	Blue_S_2.bmp	1902-03-27	0		0	0	256350	0		0	0	NULL	NULL	NULL	High	run1	1	List2	Catch.wav	V_T	1	1	1	1	256200	150	1	608	256808
Exp3	16	Exp3-16-1	59.936	1.0.0.155	1	right	pushouli	-1796249097	2.0.10.242	2.0.10.242	09-20-2019	2019-09-20 05:28:17	13:28:17	female	2.0.10.147	102	Catch.bmp	1903-01-24	0		0	0	258319	0		0	0	NULL	NULL	NULL	High	run1	1	List2	A_T.wav	A_T	1	1	1	1	258169	150	1	567	258736
Exp3	16	Exp3-16-1	59.936	1.0.0.155	1	right	pushouli	-1796249097	2.0.10.242	2.0.10.242	09-20-2019	2019-09-20 05:28:17	13:28:17	female	2.0.10.147	103	Red_C_2.bmp	1902-10-21	0		0	0	260588	0		0	0	NULL	NULL	NULL	High	run1	1	List2	Catch.wav	V_T	1	1	0	1	260438	150	1	562	261000
Exp3	16	Exp3-16-1	59.936	1.0.0.155	1	right	pushouli	-1796249097	2.0.10.242	2.0.10.242	09-20-2019	2019-09-20 05:28:17	13:28:17	female	2.0.10.147	104	Red_C_2.bmp	1903-09-04	0		0	1	262774	0		0	0	NULL	NULL	NULL	High	run1	1	List2	A_T.wav	AV_T	1	1	1	1	262623	151	1	514	263137
Exp3	16	Exp3-16-1	59.936	1.0.0.155	1	right	pushouli	-1796249097	2.0.10.242	2.0.10.242	09-20-2019	2019-09-20 05:28:17	13:28:17	female	2.0.10.147	105	Red_C_2.bmp	1903-03-12	0		0	0	265276	0		0	0	NULL	NULL	NULL	High	run1	1	List2	Catch.wav	V_T	1	1	1	1	265126	150	1	586	265712
Exp3	16	Exp3-16-1	59.936	1.0.0.155	1	right	pushouli	-1796249097	2.0.10.242	2.0.10.242	09-20-2019	2019-09-20 05:28:17	13:28:17	female	2.0.10.147	106	Red_S_2.bmp	1904-01-10	0		0	0	267595	0		0	0	NULL	NULL	NULL	High	run1		List2	Catch.wav	V_S	0		0	1	267445	150		0	0
Exp3	16	Exp3-16-1	59.936	1.0.0.155	1	right	pushouli	-1796249097	2.0.10.242	2.0.10.242	09-20-2019	2019-09-20 05:28:17	13:28:17	female	2.0.10.147	107	Catch.bmp	1903-10-11	0		1	0	270281	0		0	0	NULL	NULL	NULL	High	run1	1	List2	A_T.wav	A_T	1	1	1	1	270131	150	1	637	270768
Exp3	16	Exp3-16-1	59.936	1.0.0.155	1	right	pushouli	-1796249097	2.0.10.242	2.0.10.242	09-20-2019	2019-09-20 05:28:17	13:28:17	female	2.0.10.147	108	Blue_S_2.bmp	1903-04-19	0		0	0	272817	0		0	0	NULL	NULL	NULL	High	run1	1	List2	A_T.wav	AV_T	1	1	0	1	272667	150	1	653	273320
Exp3	16	Exp3-16-1	59.936	1.0.0.155	1	right	pushouli	-1796249097	2.0.10.242	2.0.10.242	09-20-2019	2019-09-20 05:28:17	13:28:17	female	2.0.10.147	109	Catch.bmp	1902-05-10	0		0	0	275170	0		0	0	NULL	NULL	NULL	High	run1	1	List2	A_T.wav	A_T	1	1	0	1	275020	150	1	437	275457
Exp3	16	Exp3-16-1	59.936	1.0.0.155	1	right	pushouli	-1796249097	2.0.10.242	2.0.10.242	09-20-2019	2019-09-20 05:28:17	13:28:17	female	2.0.10.147	110	Catch.bmp	1902-09-14	0		0	0	277189	0		0	0	NULL	NULL	NULL	High	run1	1	List2	A_T.wav	A_T	1	1	0	2	277039	150	1	378	277417
Exp3	16	Exp3-16-1	59.936	1.0.0.155	1	right	pushouli	-1796249097	2.0.10.242	2.0.10.242	09-20-2019	2019-09-20 05:28:17	13:28:17	female	2.0.10.147	111	Catch.bmp	1902-11-20	0		0	0	279324	0		0	0	NULL	NULL	NULL	High	run1	1	List2	A_T.wav	A_T	1	1	0	1	279174	150	1	354	279528
Exp3	16	Exp3-16-1	59.936	1.0.0.155	1	right	pushouli	-1796249097	2.0.10.242	2.0.10.242	09-20-2019	2019-09-20 05:28:17	13:28:17	female	2.0.10.147	112	Catch.bmp	1903-04-21	0		1	0	281526	0		0	0	NULL	NULL	NULL	High	run1		List2	A_S.wav	A_S	0		1	1	281376	150		0	0
Exp3	16	Exp3-16-1	59.936	1.0.0.155	1	right	pushouli	-1796249097	2.0.10.242	2.0.10.242	09-20-2019	2019-09-20 05:28:17	13:28:17	female	2.0.10.147	113	Blue_S_2.bmp	1903-05-13	0		0	0	283946	0		0	0	NULL	NULL	NULL	High	run1	1	List2	Catch.wav	V_T	1	1	0	2	283796	150	1	604	284400
Exp3	16	Exp3-16-1	59.936	1.0.0.155	1	right	pushouli	-1796249097	2.0.10.242	2.0.10.242	09-20-2019	2019-09-20 05:28:17	13:28:17	female	2.0.10.147	114	Red_C_2.bmp	1903-05-16	0		0	1	286332	0		0	0	NULL	NULL	NULL	High	run1	1	List2	A_T.wav	AV_T	1	1	2	1	286181	151	1	579	286760
Exp3	16	Exp3-16-1	59.936	1.0.0.155	1	right	pushouli	-1796249097	2.0.10.242	2.0.10.242	09-20-2019	2019-09-20 05:28:17	13:28:17	female	2.0.10.147	115	Blue_C_2.bmp	1902-11-19	0		0	0	288717	0		0	0	NULL	NULL	NULL	High	run1		List2	A_S.wav	AV_S	0		0	1	288567	150		0	0
Exp3	16	Exp3-16-1	59.936	1.0.0.155	1	right	pushouli	-1796249097	2.0.10.242	2.0.10.242	09-20-2019	2019-09-20 05:28:17	13:28:17	female	2.0.10.147	116	Blue_S_2.bmp	1904-04-14	0		0	0	290970	0		0	0	NULL	NULL	NULL	High	run1	1	List2	Catch.wav	V_T	1	1	0	1	290820	150	1	516	291336
Exp3	16	Exp3-16-1	59.936	1.0.0.155	1	right	pushouli	-1796249097	2.0.10.242	2.0.10.242	09-20-2019	2019-09-20 05:28:17	13:28:17	female	2.0.10.147	117	Blue_S_2.bmp	1902-09-19	0		0	0	293689	0		0	0	NULL	NULL	NULL	High	run1	1	List2	Catch.wav	V_T	1	1	0	1	293539	150	1	476	294015
Exp3	16	Exp3-16-1	59.936	1.0.0.155	1	right	pushouli	-1796249097	2.0.10.242	2.0.10.242	09-20-2019	2019-09-20 05:28:17	13:28:17	female	2.0.10.147	118	Red_C.bmp	1903-04-10	0		0	1	295842	0		0	0	NULL	NULL	NULL	High	run1		List2	Catch.wav	V_S	0		1	1	295691	151		0	0
Exp3	16	Exp3-16-1	59.936	1.0.0.155	1	right	pushouli	-1796249097	2.0.10.242	2.0.10.242	09-20-2019	2019-09-20 05:28:17	13:28:17	female	2.0.10.147	119	Red_C_2.bmp	1902-08-06	0		0	0	298277	0		0	0	NULL	NULL	NULL	High	run1	1	List2	A_T.wav	AV_T	1	1	1	1	298127	150	1	416	298543
Exp3	16	Exp3-16-1	59.936	1.0.0.155	1	right	pushouli	-1796249097	2.0.10.242	2.0.10.242	09-20-2019	2019-09-20 05:28:17	13:28:17	female	2.0.10.147	120	Red_C_2.bmp	1902-04-07	0		0	1	300380	0		0	0	NULL	NULL	NULL	High	run1	1	List2	Catch.wav	V_T	1	1	1	1	300229	151	1	418	300647
Exp3	16	Exp3-16-1	59.936	1.0.0.155	1	right	pushouli	-1796249097	2.0.10.242	2.0.10.242	09-20-2019	2019-09-20 05:28:17	13:28:17	female	2.0.10.147	121	Blue_S_2.bmp	1904-01-12	0		0	0	302365	0		0	0	NULL	NULL	NULL	High	run1	1	List2	Catch.wav	V_T	1	1	0	1	302215	150	1	432	302647
Exp3	16	Exp3-16-1	59.936	1.0.0.155	1	right	pushouli	-1796249097	2.0.10.242	2.0.10.242	09-20-2019	2019-09-20 05:28:17	13:28:17	female	2.0.10.147	122	Red_C_2.bmp	1902-09-07	0		0	0	305001	0		0	0	NULL	NULL	NULL	High	run1	1	List2	Catch.wav	V_T	1	1	0	1	304851	150	1	908	305759
Exp3	16	Exp3-16-1	59.936	1.0.0.155	1	right	pushouli	-1796249097	2.0.10.242	2.0.10.242	09-20-2019	2019-09-20 05:28:17	13:28:17	female	2.0.10.147	123	Blue_S_2.bmp	1903-11-25	0		0	0	307137	0		0	0	NULL	NULL	NULL	High	run1	1	List2	Catch.wav	V_T	1	1	0	2	306987	150	1	476	307463
Exp3	16	Exp3-16-1	59.936	1.0.0.155	1	right	pushouli	-1796249097	2.0.10.242	2.0.10.242	09-20-2019	2019-09-20 05:28:17	13:28:17	female	2.0.10.147	124	Catch.bmp	1903-11-29	0		0	0	309723	0		0	0	NULL	NULL	NULL	High	run1	1	List2	A_T.wav	A_T	1	1	0	1	309573	150	1	546	310119
Exp3	16	Exp3-16-1	59.936	1.0.0.155	1	right	pushouli	-1796249097	2.0.10.242	2.0.10.242	09-20-2019	2019-09-20 05:28:17	13:28:17	female	2.0.10.147	125	Red_C_2.bmp	1902-09-07	0		0	0	312309	0		0	0	NULL	NULL	NULL	High	run1	1	List2	A_T.wav	AV_T	1	1	0	1	312159	150	1	376	312535
Exp3	16	Exp3-16-1	59.936	1.0.0.155	1	right	pushouli	-1796249097	2.0.10.242	2.0.10.242	09-20-2019	2019-09-20 05:28:17	13:28:17	female	2.0.10.147	126	Red_C_2.bmp	1904-01-28	0		0	0	314444	0		0	0	NULL	NULL	NULL	High	run1	1	List2	A_T.wav	AV_T	1	1	0	1	314294	150	1	417	314711
Exp3	16	Exp3-16-1	59.936	1.0.0.155	1	right	pushouli	-1796249097	2.0.10.242	2.0.10.242	09-20-2019	2019-09-20 05:28:17	13:28:17	female	2.0.10.147	127	Catch.bmp	1902-12-16	0		0	0	317080	0		0	0	NULL	NULL	NULL	High	run1	1	List2	A_T.wav	A_T	1	1	0	1	316930	150	1	517	317447
Exp3	16	Exp3-16-1	59.936	1.0.0.155	1	right	pushouli	-1796249097	2.0.10.242	2.0.10.242	09-20-2019	2019-09-20 05:28:17	13:28:17	female	2.0.10.147	128	Blue_S_2.bmp	1902-03-28	0		0	0	319316	0		0	0	NULL	NULL	NULL	High	run1	1	List2	A_T.wav	AV_T	1	1	0	1	319166	150	1	385	319551
Exp3	16	Exp3-16-1	59.936	1.0.0.155	1	right	pushouli	-1796249097	2.0.10.242	2.0.10.242	09-20-2019	2019-09-20 05:28:17	13:28:17	female	2.0.10.147	129	Catch.bmp	1902-08-12	0		0	0	321285	0		0	0	NULL	NULL	NULL	High	run1		List2	A_S.wav	A_S	0		0	1	321135	150		0	0
Exp3	16	Exp3-16-1	59.936	1.0.0.155	1	right	pushouli	-1796249097	2.0.10.242	2.0.10.242	09-20-2019	2019-09-20 05:28:17	13:28:17	female	2.0.10.147	130	Red_C_2.bmp	1902-09-30	0		0	0	323470	0		0	0	NULL	NULL	NULL	High	run1	1	List2	Catch.wav	V_T	1	1	1	1	323320	150	1	495	323815
Exp3	16	Exp3-16-1	59.936	1.0.0.155	1	right	pushouli	-1796249097	2.0.10.242	2.0.10.242	09-20-2019	2019-09-20 05:28:17	13:28:17	female	2.0.10.147	131	Red_C.bmp	1903-11-06	0		0	1	325623	0		0	0	NULL	NULL	NULL	High	run1		List2	Catch.wav	V_S	0		1	1	325472	151		0	0
Exp3	16	Exp3-16-1	59.936	1.0.0.155	1	right	pushouli	-1796249097	2.0.10.242	2.0.10.242	09-20-2019	2019-09-20 05:28:17	13:28:17	female	2.0.10.147	132	Blue_S_2.bmp	1904-02-22	0		0	0	328259	0		0	0	NULL	NULL	NULL	High	run1	1	List2	Catch.wav	V_T	1	1	0	1	328109	150	1	491	328600
Exp3	16	Exp3-16-1	59.936	1.0.0.155	1	right	pushouli	-1796249097	2.0.10.242	2.0.10.242	09-20-2019	2019-09-20 05:28:17	13:28:17	female	2.0.10.147	133	Catch.bmp	1903-07-15	0		0	0	330928	0		0	0	NULL	NULL	NULL	High	run1	1	List2	A_T.wav	A_T	1	1	1	1	330778	150	1	429	331207
Exp3	16	Exp3-16-1	59.936	1.0.0.155	1	right	pushouli	-1796249097	2.0.10.242	2.0.10.242	09-20-2019	2019-09-20 05:28:17	13:28:17	female	2.0.10.147	134	Red_C_2.bmp	1902-11-16	0		0	0	333381	0		0	0	NULL	NULL	NULL	High	run1	1	List2	A_T.wav	AV_T	1	1	0	1	333231	150	1	544	333775
Exp3	16	Exp3-16-1	59.936	1.0.0.155	1	right	pushouli	-1796249097	2.0.10.242	2.0.10.242	09-20-2019	2019-09-20 05:28:17	13:28:17	female	2.0.10.147	135	Blue_S_2.bmp	1904-04-12	0		0	0	335583	0		0	0	NULL	NULL	NULL	High	run1	1	List2	Catch.wav	V_T	1	1	1	1	335433	150	1	638	336071
Exp3	16	Exp3-16-1	59.936	1.0.0.155	1	right	pushouli	-1796249097	2.0.10.242	2.0.10.242	09-20-2019	2019-09-20 05:28:17	13:28:17	female	2.0.10.147	136	Red_C.bmp	1903-05-01	0		0	1	338303	0		0	0	NULL	NULL	NULL	High	run1		List2	Catch.wav	V_S	0		1	1	338152	151		0	0
Exp3	16	Exp3-16-1	59.936	1.0.0.155	1	right	pushouli	-1796249097	2.0.10.242	2.0.10.242	09-20-2019	2019-09-20 05:28:17	13:28:17	female	2.0.10.147	137	Blue_S_2.bmp	1904-02-15	0		1	0	340738	0		0	0	NULL	NULL	NULL	High	run1	1	List2	Catch.wav	V_T	1	1	0	1	340588	150	1	611	341199
Exp3	16	Exp3-16-1	59.936	1.0.0.155	1	right	pushouli	-1796249097	2.0.10.242	2.0.10.242	09-20-2019	2019-09-20 05:28:17	13:28:17	female	2.0.10.147	138	Red_C_2.bmp	1902-10-07	0		0	0	343408	0		0	0	NULL	NULL	NULL	High	run1	1	List2	Catch.wav	V_T	1	1	0	1	343258	150	1	598	343856
Exp3	16	Exp3-16-1	59.936	1.0.0.155	1	right	pushouli	-1796249097	2.0.10.242	2.0.10.242	09-20-2019	2019-09-20 05:28:17	13:28:17	female	2.0.10.147	139	Blue_S_2.bmp	1904-01-03	0		0	0	345577	0		0	0	NULL	NULL	NULL	High	run1	1	List2	A_T.wav	AV_T	1	1	1	1	345427	150	1	756	346183
Exp3	16	Exp3-16-1	59.936	1.0.0.155	1	right	pushouli	-1796249097	2.0.10.242	2.0.10.242	09-20-2019	2019-09-20 05:28:17	13:28:17	female	2.0.10.147	140	Blue_S_2.bmp	1903-03-21	0		0	0	348196	0		0	0	NULL	NULL	NULL	High	run1	1	List2	Catch.wav	V_T	1	1	1	1	348046	150	1	488	348534
Exp3	16	Exp3-16-1	59.936	1.0.0.155	1	right	pushouli	-1796249097	2.0.10.242	2.0.10.242	09-20-2019	2019-09-20 05:28:17	13:28:17	female	2.0.10.147	141	Red_C_2.bmp	1903-01-11	0		0	0	350532	1118		0	0	NULL	NULL	NULL	High	run1	1	List2	Catch.wav	V_T	1	1	0	1	350382	150	1	440	350822
Exp3	16	Exp3-16-1	59.936	1.0.0.155	1	right	pushouli	-1796249097	2.0.10.242	2.0.10.242	09-20-2019	2019-09-20 05:28:17	13:28:17	female	2.0.10.147	142	Blue_C.bmp	1904-01-07	0		0	0	354636	0		0	0	NULL	NULL	NULL	High	run1		List2	A_S.wav	AV_S	0		1	1	354486	150		0	0
Exp3	16	Exp3-16-1	59.936	1.0.0.155	1	right	pushouli	-1796249097	2.0.10.242	2.0.10.242	09-20-2019	2019-09-20 05:28:17	13:28:17	female	2.0.10.147	143	Catch.bmp	1902-07-10	0		1	0	357322	0		0	0	NULL	NULL	NULL	High	run1	1	List2	A_T.wav	A_T	1	1	0	1	357172	150	1	538	357710
Exp3	16	Exp3-16-1	59.936	1.0.0.155	1	right	pushouli	-1796249097	2.0.10.242	2.0.10.242	09-20-2019	2019-09-20 05:28:17	13:28:17	female	2.0.10.147	144	Catch.bmp	1903-08-24	0		0	0	359391	0		0	0	NULL	NULL	NULL	High	run1		List2	A_S.wav	A_S	0		0	1	359241	150		0	0
Exp3	16	Exp3-16-1	59.936	1.0.0.155	1	right	pushouli	-1796249097	2.0.10.242	2.0.10.242	09-20-2019	2019-09-20 05:28:17	13:28:17	female	2.0.10.147	145	Catch.bmp	1903-03-24	0		0	0	361927	0		0	0	NULL	NULL	NULL	High	run1	1	List2	A_T.wav	A_T	1	1	0	1	361777	150	1	517	362294
Exp3	16	Exp3-16-1	59.936	1.0.0.155	1	right	pushouli	-1796249097	2.0.10.242	2.0.10.242	09-20-2019	2019-09-20 05:28:17	13:28:17	female	2.0.10.147	146	Catch.bmp	1903-10-29	0		0	0	364263	0		0	0	NULL	NULL	NULL	High	run1	1	List2	A_T.wav	A_T	1	1	0	1	364113	150	1	581	364694
Exp3	16	Exp3-16-1	59.936	1.0.0.155	1	right	pushouli	-1796249097	2.0.10.242	2.0.10.242	09-20-2019	2019-09-20 05:28:17	13:28:17	female	2.0.10.147	147	Blue_S_2.bmp	1903-06-02	0		0	0	366816	0		0	0	NULL	NULL	NULL	High	run1	1	List2	A_T.wav	AV_T	1	1	0	1	366666	150	1	484	367150
Exp3	16	Exp3-16-1	59.936	1.0.0.155	1	right	pushouli	-1796249097	2.0.10.242	2.0.10.242	09-20-2019	2019-09-20 05:28:17	13:28:17	female	2.0.10.147	148	Red_C_2.bmp	1903-05-21	0		0	0	369218	0		0	0	NULL	NULL	NULL	High	run1	1	List2	A_T.wav	AV_T	1	1	0	1	369068	150	1	354	369422
Exp3	16	Exp3-16-1	59.936	1.0.0.155	1	right	pushouli	-1796249097	2.0.10.242	2.0.10.242	09-20-2019	2019-09-20 05:28:17	13:28:17	female	2.0.10.147	149	Blue_C.bmp	1903-04-17	0		0	0	371604	0		0	0	NULL	NULL	NULL	High	Run1		List2	Catch.wav	V_S	0		1	1	371454	150		0	0
Exp3	16	Exp3-16-1	59.936	1.0.0.155	1	right	pushouli	-1796249097	2.0.10.242	2.0.10.242	09-20-2019	2019-09-20 05:28:17	13:28:17	female	2.0.10.147	150	Red_C_2.bmp	1902-07-08	0		0	0	374023	0		0	0	NULL	NULL	NULL	High	run1	1	List2	Catch.wav	V_T	1	1	0	1	373873	150	1	429	374302
Exp3	16	Exp3-16-1	59.936	1.0.0.155	1	right	pushouli	-1796249097	2.0.10.242	2.0.10.242	09-20-2019	2019-09-20 05:28:17	13:28:17	female	2.0.10.147	151	Catch.bmp	1903-09-14	0		0	0	376092	0		0	0	NULL	NULL	NULL	High	run1	1	List2	A_T.wav	A_T	1	1	1	1	375942	150	1	472	376414
Exp3	16	Exp3-16-1	59.936	1.0.0.155	1	right	pushouli	-1796249097	2.0.10.242	2.0.10.242	09-20-2019	2019-09-20 05:28:17	13:28:17	female	2.0.10.147	152	Red_C_2.bmp	1903-09-23	0		0	0	378595	0		0	0	NULL	NULL	NULL	High	run1	1	List2	Catch.wav	V_T	1	1	0	1	378445	150	1	457	378902
Exp3	16	Exp3-16-1	59.936	1.0.0.155	1	right	pushouli	-1796249097	2.0.10.242	2.0.10.242	09-20-2019	2019-09-20 05:28:17	13:28:17	female	2.0.10.147	153	Red_C_2.bmp	1904-05-05	0		0	0	381114	0		0	0	NULL	NULL	NULL	High	run1	1	List2	Catch.wav	V_T	1	1	0	1	380964	150	1	434	381398
Exp3	16	Exp3-16-1	59.936	1.0.0.155	1	right	pushouli	-1796249097	2.0.10.242	2.0.10.242	09-20-2019	2019-09-20 05:28:17	13:28:17	female	2.0.10.147	154	Red_C_2.bmp	1904-03-19	0		0	0	383850	0		0	0	NULL	NULL	NULL	High	run1	1	List2	A_T.wav	AV_T	1	1	1	1	383700	150	1	466	384166
Exp3	16	Exp3-16-1	59.936	1.0.0.155	1	right	pushouli	-1796249097	2.0.10.242	2.0.10.242	09-20-2019	2019-09-20 05:28:17	13:28:17	female	2.0.10.147	155	Catch.bmp	1903-06-13	0		0	0	386553	0		0	0	NULL	NULL	NULL	High	run1	1	List2	A_T.wav	A_T	1	1	0	1	386403	150	1	515	386918
Exp3	16	Exp3-16-1	59.936	1.0.0.155	1	right	pushouli	-1796249097	2.0.10.242	2.0.10.242	09-20-2019	2019-09-20 05:28:17	13:28:17	female	2.0.10.147	156	Red_C.bmp	1902-10-11	0		0	0	388972	0		0	0	NULL	NULL	NULL	High	run1		List2	A_S.wav	AV_S	0		0	1	388822	150		0	0
Exp3	16	Exp3-16-1	59.936	1.0.0.155	1	right	pushouli	-1796249097	2.0.10.242	2.0.10.242	09-20-2019	2019-09-20 05:28:17	13:28:17	female	2.0.10.147	157	Catch.bmp	1902-04-07	0		0	0	391191	0		0	0	NULL	NULL	NULL	High	run1		List2	A_S.wav	A_S	0		0	1	391041	150		0	0
Exp3	16	Exp3-16-1	59.936	1.0.0.155	1	right	pushouli	-1796249097	2.0.10.242	2.0.10.242	09-20-2019	2019-09-20 05:28:17	13:28:17	female	2.0.10.147	158	Blue_C_2.bmp	1903-05-12	0		0	0	393243	0		0	0	NULL	NULL	NULL	High	run1		List2	A_S.wav	AV_S	0		0	1	393093	150	1	473	393566
Exp3	16	Exp3-16-1	59.936	1.0.0.155	1	right	pushouli	-1796249097	2.0.10.242	2.0.10.242	09-20-2019	2019-09-20 05:28:17	13:28:17	female	2.0.10.147	159	Blue_S_2.bmp	1904-03-17	0		0	0	395629	0		0	0	NULL	NULL	NULL	High	run1	1	List2	A_T.wav	AV_T	1	1	0	1	395479	150	1	895	396374
Exp3	16	Exp3-16-1	59.936	1.0.0.155	1	right	pushouli	-1796249097	2.0.10.242	2.0.10.242	09-20-2019	2019-09-20 05:28:17	13:28:17	female	2.0.10.147	160	Blue_S_2.bmp	1904-02-09	0		0	0	398315	0		0	0	NULL	NULL	NULL	High	run1	1	List2	A_T.wav	AV_T	1	1	0	1	398165	150	1	577	398742
Exp3	16	Exp3-16-1	59.936	1.0.0.155	1	right	pushouli	-1796249097	2.0.10.242	2.0.10.242	09-20-2019	2019-09-20 05:28:17	13:28:17	female	2.0.10.147	161	Catch.bmp	1904-03-03	0		0	0	400968	0		0	0	NULL	NULL	NULL	High	run1	1	List2	A_T.wav	A_T	1	1	0	1	400818	150	1	436	401254
Exp3	16	Exp3-16-1	59.936	1.0.0.155	1	right	pushouli	-1796249097	2.0.10.242	2.0.10.242	09-20-2019	2019-09-20 05:28:17	13:28:17	female	2.0.10.147	162	Red_C_2.bmp	1902-06-02	0		0	0	403654	0		0	0	NULL	NULL	NULL	High	run1	1	List2	Catch.wav	V_T	1	1	1	1	403504	150	1	630	404134
Exp3	16	Exp3-16-1	59.936	1.0.0.155	1	right	pushouli	-1796249097	2.0.10.242	2.0.10.242	09-20-2019	2019-09-20 05:28:17	13:28:17	female	2.0.10.147	163	Blue_S_2.bmp	1903-08-13	0		0	0	405690	0		0	0	NULL	NULL	NULL	High	run1	1	List2	Catch.wav	V_T	1	1	0	1	405540	150	1	905	406445
Exp3	16	Exp3-16-1	59.936	1.0.0.155	1	right	pushouli	-1796249097	2.0.10.242	2.0.10.242	09-20-2019	2019-09-20 05:28:17	13:28:17	female	2.0.10.147	164	Red_C.bmp	1902-05-21	0		0	0	408159	0		0	0	NULL	NULL	NULL	High	run1		List2	A_S.wav	AV_S	0		1	1	408009	150		0	0
Exp3	16	Exp3-16-1	59.936	1.0.0.155	1	right	pushouli	-1796249097	2.0.10.242	2.0.10.242	09-20-2019	2019-09-20 05:28:17	13:28:17	female	2.0.10.147	165	Red_C_2.bmp	1902-12-23	0		0	1	410245	0		0	0	NULL	NULL	NULL	High	run1	1	List2	A_T.wav	AV_T	1	1	0	1	410094	151	1	552	410646
Exp3	16	Exp3-16-1	59.936	1.0.0.155	1	right	pushouli	-1796249097	2.0.10.242	2.0.10.242	09-20-2019	2019-09-20 05:28:17	13:28:17	female	2.0.10.147	166	Catch.bmp	1903-10-07	0		0	0	412480	0		0	0	NULL	NULL	NULL	High	run1		List2	A_S.wav	A_S	0		0	1	412330	150		0	0
Exp3	16	Exp3-16-1	59.936	1.0.0.155	1	right	pushouli	-1796249097	2.0.10.242	2.0.10.242	09-20-2019	2019-09-20 05:28:17	13:28:17	female	2.0.10.147	167	Blue_C_2.bmp	1902-10-20	0		0	0	415083	0		0	0	NULL	NULL	NULL	High	run1		List2	Catch.wav	V_S	0		0	1	414933	150		0	0
Exp3	16	Exp3-16-1	59.936	1.0.0.155	1	right	pushouli	-1796249097	2.0.10.242	2.0.10.242	09-20-2019	2019-09-20 05:28:17	13:28:17	female	2.0.10.147	168	Catch.bmp	1902-05-27	0		0	0	417335	0		0	0	NULL	NULL	NULL	High	run1		List2	A_S.wav	A_S	0		1	1	417185	150		0	0
Exp3	16	Exp3-16-1	59.936	1.0.0.155	1	right	pushouli	-1796249097	2.0.10.242	2.0.10.242	09-20-2019	2019-09-20 05:28:17	13:28:17	female	2.0.10.147	169	Blue_S_2.bmp	1903-10-12	0		1	0	419437	0		0	0	NULL	NULL	NULL	High	run1	1	List2	Catch.wav	V_T	1	1	1	1	419287	150	1	598	419885
Exp3	16	Exp3-16-1	59.936	1.0.0.155	1	right	pushouli	-1796249097	2.0.10.242	2.0.10.242	09-20-2019	2019-09-20 05:28:17	13:28:17	female	2.0.10.147	170	Red_C_2.bmp	1903-09-08	0		1	0	421973	0		0	0	NULL	NULL	NULL	High	run1	1	List2	A_T.wav	AV_T	1	1	1	1	421823	150	1	470	422293
Exp3	16	Exp3-16-1	59.936	1.0.0.155	1	right	pushouli	-1796249097	2.0.10.242	2.0.10.242	09-20-2019	2019-09-20 05:28:17	13:28:17	female	2.0.10.147	171	Catch.bmp	1902-12-21	0		0	0	424476	0		0	0	NULL	NULL	NULL	High	run1	1	List2	A_T.wav	A_T	1	1	0	1	424326	150	1	456	424782
Exp3	16	Exp3-16-1	59.936	1.0.0.155	1	right	pushouli	-1796249097	2.0.10.242	2.0.10.242	09-20-2019	2019-09-20 05:28:17	13:28:17	female	2.0.10.147	172	Blue_S_2.bmp	1903-02-09	0		0	0	426712	0		0	0	NULL	NULL	NULL	High	run1	1	List2	Catch.wav	V_T	1	1	0	1	426562	150	1	499	427061
Exp3	16	Exp3-16-1	59.936	1.0.0.155	1	right	pushouli	-1796249097	2.0.10.242	2.0.10.242	09-20-2019	2019-09-20 05:28:17	13:28:17	female	2.0.10.147	173	Catch.bmp	1903-03-17	0		1	0	428997	0		0	0	NULL	NULL	NULL	High	run1	1	List2	A_T.wav	A_T	1	1	2	1	428847	150	1	646	429493
Exp3	16	Exp3-16-1	59.936	1.0.0.155	1	right	pushouli	-1796249097	2.0.10.242	2.0.10.242	09-20-2019	2019-09-20 05:28:17	13:28:17	female	2.0.10.147	174	Catch.bmp	1902-04-04	0		0	1	431317	0		0	0	NULL	NULL	NULL	High	run1	1	List2	A_T.wav	A_T	1	1	1	1	431166	151	1	383	431549
Exp3	16	Exp3-16-1	59.936	1.0.0.155	1	right	pushouli	-1796249097	2.0.10.242	2.0.10.242	09-20-2019	2019-09-20 05:28:17	13:28:17	female	2.0.10.147	175	Red_C_2.bmp	1904-05-07	0		0	0	433302	0		0	0	NULL	NULL	NULL	High	run1	1	List2	A_T.wav	AV_T	1	1	0	1	433152	150	1	581	433733
Exp3	16	Exp3-16-1	59.936	1.0.0.155	1	right	pushouli	-1796249097	2.0.10.242	2.0.10.242	09-20-2019	2019-09-20 05:28:17	13:28:17	female	2.0.10.147	176	Red_C_2.bmp	1903-12-17	0		0	0	436038	0		0	0	NULL	NULL	NULL	High	run1	1	List2	A_T.wav	AV_T	1	1	0	1	435888	150	1	398	436286
Exp3	16	Exp3-16-1	59.936	1.0.0.155	1	right	pushouli	-1796249097	2.0.10.242	2.0.10.242	09-20-2019	2019-09-20 05:28:17	13:28:17	female	2.0.10.147	177	Catch.bmp	1902-06-30	0		0	0	438641	0		0	0	NULL	NULL	NULL	High	run1	1	List2	A_T.wav	A_T	1	1	0	1	438491	150	1	554	439045
Exp3	16	Exp3-16-1	59.936	1.0.0.155	1	right	pushouli	-1796249097	2.0.10.242	2.0.10.242	09-20-2019	2019-09-20 05:28:17	13:28:17	female	2.0.10.147	178	Blue_S.bmp	1903-08-23	0		0	0	440710	0		0	0	NULL	NULL	NULL	High	run1		List2	Catch.wav	V_S	0		0	1	440560	150		0	0
Exp3	16	Exp3-16-1	59.936	1.0.0.155	1	right	pushouli	-1796249097	2.0.10.242	2.0.10.242	09-20-2019	2019-09-20 05:28:17	13:28:17	female	2.0.10.147	179	Catch.bmp	1903-07-04	0		0	0	443246	0		0	0	NULL	NULL	NULL	High	run1	1	List2	A_T.wav	A_T	1	1	0	1	443096	150	1	565	443661
Exp3	16	Exp3-16-1	59.936	1.0.0.155	1	right	pushouli	-1796249097	2.0.10.242	2.0.10.242	09-20-2019	2019-09-20 05:28:17	13:28:17	female	2.0.10.147	180	Catch.bmp	1903-02-07	0		0	1	445682	0		0	0	NULL	NULL	NULL	High	run1		List2	A_S.wav	A_S	0		1	1	445531	151		0	0
Exp3	16	Exp3-16-1	59.936	1.0.0.155	1	right	pushouli	-1796249097	2.0.10.242	2.0.10.242	09-20-2019	2019-09-20 05:28:17	13:28:17	female	2.0.10.147	181	Blue_S_2.bmp	1902-06-24	0		0	0	448034	0		0	0	NULL	NULL	NULL	High	run1	1	List2	Catch.wav	V_T	1	1	1	1	447884	150	1	681	448565
Exp3	16	Exp3-16-1	59.936	1.0.0.155	1	right	pushouli	-1796249097	2.0.10.242	2.0.10.242	09-20-2019	2019-09-20 05:28:17	13:28:17	female	2.0.10.147	182	Catch.bmp	1903-05-24	0		0	0	450103	0		0	0	NULL	NULL	NULL	High	run1		List2	A_S.wav	A_S	0		1	1	449953	150		0	0
Exp3	16	Exp3-16-1	59.936	1.0.0.155	1	right	pushouli	-1796249097	2.0.10.242	2.0.10.242	09-20-2019	2019-09-20 05:28:17	13:28:17	female	2.0.10.147	183	Blue_S_2.bmp	1903-05-03	0		0	0	452555	0		0	0	NULL	NULL	NULL	High	run1	1	List2	A_T.wav	AV_T	1	1	0	1	452405	150	1	496	452901
Exp3	16	Exp3-16-1	59.936	1.0.0.155	1	right	pushouli	-1796249097	2.0.10.242	2.0.10.242	09-20-2019	2019-09-20 05:28:17	13:28:17	female	2.0.10.147	184	Blue_S_2.bmp	1904-03-17	0		0	1	454925	0		0	0	NULL	NULL	NULL	High	run1	1	List2	Catch.wav	V_T	1	1	1	1	454774	151	1	567	455341
Exp3	16	Exp3-16-1	59.936	1.0.0.155	1	right	pushouli	-1796249097	2.0.10.242	2.0.10.242	09-20-2019	2019-09-20 05:28:17	13:28:17	female	2.0.10.147	185	Red_C_2.bmp	1902-12-03	0		0	0	457611	0		0	0	NULL	NULL	NULL	High	run1	1	List2	A_T.wav	AV_T	1	1	0	1	457461	150	1	480	457941
Exp3	16	Exp3-16-1	59.936	1.0.0.155	1	right	pushouli	-1796249097	2.0.10.242	2.0.10.242	09-20-2019	2019-09-20 05:28:17	13:28:17	female	2.0.10.147	186	Red_C_2.bmp	1903-12-30	0		0	0	459830	0		0	0	NULL	NULL	NULL	High	run1	1	List2	Catch.wav	V_T	1	1	0	1	459680	150	1	485	460165
Exp3	16	Exp3-16-1	59.936	1.0.0.155	1	right	pushouli	-1796249097	2.0.10.242	2.0.10.242	09-20-2019	2019-09-20 05:28:17	13:28:17	female	2.0.10.147	187	Catch.bmp	1903-03-24	0		0	0	462449	0		0	0	NULL	NULL	NULL	High	run1	1	List2	A_T.wav	A_T	1	1	1	1	462299	150	1	649	462948
Exp3	16	Exp3-16-1	59.936	1.0.0.155	1	right	pushouli	-1796249097	2.0.10.242	2.0.10.242	09-20-2019	2019-09-20 05:28:17	13:28:17	female	2.0.10.147	188	Blue_S_2.bmp	1902-10-31	0		0	0	464785	0		0	0	NULL	NULL	NULL	High	run1	1	List2	A_T.wav	AV_T	1	1	0	1	464635	150	1	753	465388
Exp3	16	Exp3-16-1	59.936	1.0.0.155	1	right	pushouli	-1796249097	2.0.10.242	2.0.10.242	09-20-2019	2019-09-20 05:28:17	13:28:17	female	2.0.10.147	189	Red_S.bmp	1902-05-19	0		0	1	466971	0		0	0	NULL	NULL	NULL	High	run1		List2	Catch.wav	V_S	0		1	1	466820	151		0	0
Exp3	16	Exp3-16-1	59.936	1.0.0.155	1	right	pushouli	-1796249097	2.0.10.242	2.0.10.242	09-20-2019	2019-09-20 05:28:17	13:28:17	female	2.0.10.147	190	Catch.bmp	1903-08-22	0		0	0	469056	0		0	0	NULL	NULL	NULL	High	run1		List2	A_S.wav	A_S	0		1	1	468906	150		0	0
Exp3	16	Exp3-16-1	59.936	1.0.0.155	1	right	pushouli	-1796249097	2.0.10.242	2.0.10.242	09-20-2019	2019-09-20 05:28:17	13:28:17	female	2.0.10.147	191	Catch.bmp	1904-04-14	0		0	0	471592	0		0	0	NULL	NULL	NULL	High	run1		List2	A_S.wav	A_S	0		0	1	471442	150		0	0
Exp3	16	Exp3-16-1	59.936	1.0.0.155	1	right	pushouli	-1796249097	2.0.10.242	2.0.10.242	09-20-2019	2019-09-20 05:28:17	13:28:17	female	2.0.10.147	192	Catch.bmp	1903-07-09	0		0	0	474378	0		0	0	NULL	NULL	NULL	High	run1	1	List2	A_T.wav	A_T	1	1	0	1	474228	150	1	648	474876
Exp3	16	Exp3-16-1	59.936	1.0.0.155	1	right	pushouli	-1796249097	2.0.10.242	2.0.10.242	09-20-2019	2019-09-20 05:28:17	13:28:17	female	2.0.10.147	193	Red_C_2.bmp	1903-03-02	0		0	0	476814	0		0	0	NULL	NULL	NULL	High	run1	1	List2	A_T.wav	AV_T	1	1	0	1	476664	150	1	540	477204
Exp3	16	Exp3-16-1	59.936	1.0.0.155	1	right	pushouli	-1796249097	2.0.10.242	2.0.10.242	09-20-2019	2019-09-20 05:28:17	13:28:17	female	2.0.10.147	194	Blue_S_2.bmp	1904-05-02	0		0	0	479133	0		0	0	NULL	NULL	NULL	High	run1	1	List2	A_T.wav	AV_T	1	1	0	1	478983	150	1	453	479436
Exp3	16	Exp3-16-1	59.936	1.0.0.155	1	right	pushouli	-1796249097	2.0.10.242	2.0.10.242	09-20-2019	2019-09-20 05:28:17	13:28:17	female	2.0.10.147	195	Red_C_2.bmp	1902-05-09	0		1	0	481869	0		0	0	NULL	NULL	NULL	High	run1	1	List2	A_T.wav	AV_T	1	1	0	1	481719	150	1	710	482429
Exp3	16	Exp3-16-1	59.936	1.0.0.155	1	right	pushouli	-1796249097	2.0.10.242	2.0.10.242	09-20-2019	2019-09-20 05:28:17	13:28:17	female	2.0.10.147	196	Blue_S_2.bmp	1904-01-28	0		0	0	483888	0		0	0	NULL	NULL	NULL	High	run1	1	List2	A_T.wav	AV_T	1	1	0	1	483738	150	1	514	484252
Exp3	16	Exp3-16-1	59.936	1.0.0.155	1	right	pushouli	-1796249097	2.0.10.242	2.0.10.242	09-20-2019	2019-09-20 05:28:17	13:28:17	female	2.0.10.147	197	Red_C_2.bmp	1903-06-17	0		0	0	486524	0		0	0	NULL	NULL	NULL	High	run1	1	List2	A_T.wav	AV_T	1	1	0	1	486374	150	1	551	486925
Exp3	16	Exp3-16-1	59.936	1.0.0.155	1	right	pushouli	-1796249097	2.0.10.242	2.0.10.242	09-20-2019	2019-09-20 05:28:17	13:28:17	female	2.0.10.147	198	Catch.bmp	1903-08-27	0		0	1	488944	0		0	0	NULL	NULL	NULL	High	run1		List2	A_S.wav	A_S	0		1	1	488793	151		0	0
Exp3	16	Exp3-16-1	59.936	1.0.0.155	1	right	pushouli	-1796249097	2.0.10.242	2.0.10.242	09-20-2019	2019-09-20 05:28:17	13:28:17	female	2.0.10.147	199	Blue_S_2.bmp	1903-12-07	0		0	0	491496	0		0	0	NULL	NULL	NULL	High	run1	1	List2	A_T.wav	AV_T	1	1	0	1	491346	150	1	530	491876
Exp3	16	Exp3-16-1	59.936	1.0.0.155	1	right	pushouli	-1796249097	2.0.10.242	2.0.10.242	09-20-2019	2019-09-20 05:28:17	13:28:17	female	2.0.10.147	200	Catch.bmp	1904-02-14	0		0	0	494082	0		0	0	NULL	NULL	NULL	High	run1	1	List2	A_T.wav	A_T	1	1	0	1	493932	150	1	512	494444
Exp3	16	Exp3-16-1	59.936	1.0.0.155	1	right	pushouli	-1796249097	2.0.10.242	2.0.10.242	09-20-2019	2019-09-20 05:28:17	13:28:17	female	2.0.10.147	201	Blue_S_2.bmp	1904-05-01	0		0	0	496735	0		0	0	NULL	NULL	NULL	High	run1	1	List2	A_T.wav	AV_T	1	1	0	1	496585	150	1	467	497052
Exp3	16	Exp3-16-1	59.936	1.0.0.155	1	right	pushouli	-1796249097	2.0.10.242	2.0.10.242	09-20-2019	2019-09-20 05:28:17	13:28:17	female	2.0.10.147	202	Blue_S_2.bmp	1904-02-01	0		0	0	499471	0		0	0	NULL	NULL	NULL	High	run1	1	List2	A_T.wav	AV_T	1	1	0	1	499321	150	1	460	499781
Exp3	16	Exp3-16-1	59.936	1.0.0.155	1	right	pushouli	-1796249097	2.0.10.242	2.0.10.242	09-20-2019	2019-09-20 05:28:17	13:28:17	female	2.0.10.147	203	Blue_C_2.bmp	1903-04-08	0		0	0	502124	0		0	0	NULL	NULL	NULL	High	run1		List2	Catch.wav	V_S	0		1	1	501974	150		0	0
Exp3	16	Exp3-16-1	59.936	1.0.0.155	1	right	pushouli	-1796249097	2.0.10.242	2.0.10.242	09-20-2019	2019-09-20 05:28:17	13:28:17	female	2.0.10.147	204	Blue_S_2.bmp	1902-08-19	0		0	1	504527	0		0	0	NULL	NULL	NULL	High	run1	1	List2	Catch.wav	V_T	1	1	0	1	504376	151	1	748	505124
Exp3	16	Exp3-16-1	59.936	1.0.0.155	1	right	pushouli	-1796249097	2.0.10.242	2.0.10.242	09-20-2019	2019-09-20 05:28:17	13:28:17	female	2.0.10.147	205	Red_C_2.bmp	1903-05-21	0		0	0	506645	0		0	0	NULL	NULL	NULL	High	run1	1	List2	A_T.wav	AV_T	1	1	1	1	506495	150	1	445	506940
Exp3	16	Exp3-16-1	59.936	1.0.0.155	1	right	pushouli	-1796249097	2.0.10.242	2.0.10.242	09-20-2019	2019-09-20 05:28:17	13:28:17	female	2.0.10.147	206	Red_C_2.bmp	1903-02-10	0		0	0	509031	0		0	0	NULL	NULL	NULL	High	run1	1	List2	Catch.wav	V_T	1	1	1	1	508881	150	1	659	509540
Exp3	16	Exp3-16-1	59.936	1.0.0.155	1	right	pushouli	-1796249097	2.0.10.242	2.0.10.242	09-20-2019	2019-09-20 05:28:17	13:28:17	female	2.0.10.147	207	Blue_S_2.bmp	1904-03-07	0		0	0	511317	0		0	0	NULL	NULL	NULL	High	run1	1	List2	Catch.wav	V_T	1	1	0	1	511167	150	1	358	511525
Exp3	16	Exp3-16-1	59.936	1.0.0.155	1	right	pushouli	-1796249097	2.0.10.242	2.0.10.242	09-20-2019	2019-09-20 05:28:17	13:28:17	female	2.0.10.147	208	Catch.bmp	1903-04-12	0		0	0	514003	0		0	0	NULL	NULL	NULL	High	run1	1	List2	A_T.wav	A_T	1	1	1	1	513853	150	1	703	514556
Exp3	16	Exp3-16-1	59.936	1.0.0.155	1	right	pushouli	-1796249097	2.0.10.242	2.0.10.242	09-20-2019	2019-09-20 05:28:17	13:28:17	female	2.0.10.147	209	Blue_S_2.bmp	1902-11-11	0		0	1	516356	0		0	0	NULL	NULL	NULL	High	run1	1	List2	A_T.wav	AV_T	1	1	1	1	516205	151	1	478	516683
Exp3	16	Exp3-16-1	59.936	1.0.0.155	1	right	pushouli	-1796249097	2.0.10.242	2.0.10.242	09-20-2019	2019-09-20 05:28:17	13:28:17	female	2.0.10.147	210	Blue_C.bmp	1904-01-11	0		0	0	518558	0		0	0	NULL	NULL	NULL	High	Run1		List2	Catch.wav	V_S	0		0	1	518408	150		0	0
Exp3	16	Exp3-16-1	59.936	1.0.0.155	1	right	pushouli	-1796249097	2.0.10.242	2.0.10.242	09-20-2019	2019-09-20 05:28:17	13:28:17	female	2.0.10.147	211	Blue_S.bmp	1904-04-18	0		0	0	521244	0		0	0	NULL	NULL	NULL	High	run1		List2	A_S.wav	AV_S	0		0	1	521094	150		0	0
Exp3	16	Exp3-16-1	59.936	1.0.0.155	1	right	pushouli	-1796249097	2.0.10.242	2.0.10.242	09-20-2019	2019-09-20 05:28:17	13:28:17	female	2.0.10.147	212	Catch.bmp	1903-01-15	0		0	0	524047	0		0	0	NULL	NULL	NULL	High	run1	1	List2	A_T.wav	A_T	1	1	0	1	523897	150	1	578	524475
Exp3	16	Exp3-16-1	59.936	1.0.0.155	1	right	pushouli	-1796249097	2.0.10.242	2.0.10.242	09-20-2019	2019-09-20 05:28:17	13:28:17	female	2.0.10.147	213	Red_C_2.bmp	1903-08-08	0		0	0	526316	0		0	0	NULL	NULL	NULL	High	run1	1	List2	Catch.wav	V_T	1	1	0	1	526166	150	1	373	526539
Exp3	16	Exp3-16-1	59.936	1.0.0.155	1	right	pushouli	-1796249097	2.0.10.242	2.0.10.242	09-20-2019	2019-09-20 05:28:17	13:28:17	female	2.0.10.147	214	Blue_S.bmp	1902-04-25	0		0	0	528785	0		0	0	NULL	NULL	NULL	High	run1		List2	A_S.wav	AV_S	0		1	1	528635	150		0	0
Exp3	16	Exp3-16-1	59.936	1.0.0.155	1	right	pushouli	-1796249097	2.0.10.242	2.0.10.242	09-20-2019	2019-09-20 05:28:17	13:28:17	female	2.0.10.147	215	Red_C_2.bmp	1902-11-23	0		0	0	530854	0		0	0	NULL	NULL	NULL	High	run1	1	List2	Catch.wav	V_T	1	1	0	1	530704	150	1	483	531187
Exp3	16	Exp3-16-1	59.936	1.0.0.155	1	right	pushouli	-1796249097	2.0.10.242	2.0.10.242	09-20-2019	2019-09-20 05:28:17	13:28:17	female	2.0.10.147	216	Blue_C_2.bmp	1902-07-05	0		0	0	533073	0		0	0	NULL	NULL	NULL	High	run1		List2	Catch.wav	V_S	0		0	1	532923	150		0	0
Exp3	16	Exp3-16-1	59.936	1.0.0.155	1	right	pushouli	-1796249097	2.0.10.242	2.0.10.242	09-20-2019	2019-09-20 05:28:17	13:28:17	female	2.0.10.147	217	Blue_S_2.bmp	1903-04-19	0		0	0	535192	0		0	0	NULL	NULL	NULL	High	run1	1	List2	A_T.wav	AV_T	1	1	1	1	535042	150	1	617	535659
Exp3	16	Exp3-16-1	59.936	1.0.0.155	1	right	pushouli	-1796249097	2.0.10.242	2.0.10.242	09-20-2019	2019-09-20 05:28:17	13:28:17	female	2.0.10.147	218	Red_C_2.bmp	1903-04-01	0		0	0	537544	0		0	0	NULL	NULL	NULL	High	run1	1	List2	A_T.wav	AV_T	1	1	0	1	537394	150	1	642	538036
Exp3	16	Exp3-16-1	59.936	1.0.0.155	1	right	pushouli	-1796249097	2.0.10.242	2.0.10.242	09-20-2019	2019-09-20 05:28:17	13:28:17	female	2.0.10.147	219	Blue_C.bmp	1902-05-12	0		0	0	539880	0		0	0	NULL	NULL	NULL	High	Run1		List2	Catch.wav	V_S	0		1	1	539730	150		0	0
Exp3	16	Exp3-16-1	59.936	1.0.0.155	1	right	pushouli	-1796249097	2.0.10.242	2.0.10.242	09-20-2019	2019-09-20 05:28:17	13:28:17	female	2.0.10.147	220	Catch.bmp	1904-05-10	0		0	0	541966	0		0	0	NULL	NULL	NULL	High	run1	1	List2	A_T.wav	A_T	1	1	0	2	541816	150	1	515	542331
Exp3	16	Exp3-16-1	59.936	1.0.0.155	1	right	pushouli	-1796249097	2.0.10.242	2.0.10.242	09-20-2019	2019-09-20 05:28:17	13:28:17	female	2.0.10.147	221	Catch.bmp	1902-05-31	0		0	1	544719	0		0	0	NULL	NULL	NULL	High	run1	1	List2	A_T.wav	A_T	1	1	1	1	544568	151	1	507	545075
Exp3	16	Exp3-16-1	59.936	1.0.0.155	1	right	pushouli	-1796249097	2.0.10.242	2.0.10.242	09-20-2019	2019-09-20 05:28:17	13:28:17	female	2.0.10.147	222	Blue_S_2.bmp	1902-07-21	0		0	0	546754	0		0	0	NULL	NULL	NULL	High	run1	1	List2	Catch.wav	V_T	1	1	0	1	546604	150	1	799	547403
Exp3	16	Exp3-16-1	59.936	1.0.0.155	1	right	pushouli	-1796249097	2.0.10.242	2.0.10.242	09-20-2019	2019-09-20 05:28:17	13:28:17	female	2.0.10.147	223	Blue_C_2.bmp	1904-01-07	0		0	1	548840	0		0	0	NULL	NULL	NULL	High	run1		List2	A_S.wav	AV_S	0		1	1	548689	151		0	0
Exp3	16	Exp3-16-1	59.936	1.0.0.155	1	right	pushouli	-1796249097	2.0.10.242	2.0.10.242	09-20-2019	2019-09-20 05:28:17	13:28:17	female	2.0.10.147	224	Blue_S_2.bmp	1903-09-02	0		0	1	551526	0		0	0	NULL	NULL	NULL	High	run1	1	List2	A_T.wav	AV_T	1	1	1	1	551375	151	1	500	551875
Exp3	16	Exp3-16-1	59.936	1.0.0.155	1	right	pushouli	-1796249097	2.0.10.242	2.0.10.242	09-20-2019	2019-09-20 05:28:17	13:28:17	female	2.0.10.147	225	Catch.bmp	1904-02-23	0		0	0	554028	0		0	0	NULL	NULL	NULL	High	run1	1	List2	A_T.wav	A_T	1	1	0	1	553878	150	1	565	554443
Exp3	16	Exp3-16-1	59.936	1.0.0.155	1	right	pushouli	-1796249097	2.0.10.242	2.0.10.242	09-20-2019	2019-09-20 05:28:17	13:28:17	female	2.0.10.147	226	Red_C_2.bmp	1902-09-09	0		0	0	556698	0		0	0	NULL	NULL	NULL	High	run1	1	List2	A_T.wav	AV_T	1	1	0	1	556548	150	1	512	557060
Exp3	16	Exp3-16-1	59.936	1.0.0.155	1	right	pushouli	-1796249097	2.0.10.242	2.0.10.242	09-20-2019	2019-09-20 05:28:17	13:28:17	female	2.0.10.147	227	Red_S_2.bmp	1903-03-14	0		0	0	558833	0		0	0	NULL	NULL	NULL	High	run1		List2	Catch.wav	V_S	0		1	1	558683	150	1	449	559132
Exp3	16	Exp3-16-1	59.936	1.0.0.155	1	right	pushouli	-1796249097	2.0.10.242	2.0.10.242	09-20-2019	2019-09-20 05:28:17	13:28:17	female	2.0.10.147	228	Red_C_2.bmp	1903-02-09	0		0	0	561152	0		0	0	NULL	NULL	NULL	High	run1	1	List2	A_T.wav	AV_T	1	1	1	1	561002	150	1	473	561475
Exp3	16	Exp3-16-1	59.936	1.0.0.155	1	right	pushouli	-1796249097	2.0.10.242	2.0.10.242	09-20-2019	2019-09-20 05:28:17	13:28:17	female	2.0.10.147	229	Blue_C.bmp	1903-07-18	0		0	0	563438	0		0	0	NULL	NULL	NULL	High	run1		List2	A_S.wav	AV_S	0		0	1	563288	150		0	0
Exp3	16	Exp3-16-1	59.936	1.0.0.155	1	right	pushouli	-1796249097	2.0.10.242	2.0.10.242	09-20-2019	2019-09-20 05:28:17	13:28:17	female	2.0.10.147	230	Red_S.bmp	1902-05-05	0		0	0	565941	0		0	0	NULL	NULL	NULL	High	run1		List2	Catch.wav	V_S	0		0	1	565791	150		0	0
Exp3	16	Exp3-16-1	59.936	1.0.0.155	1	right	pushouli	-1796249097	2.0.10.242	2.0.10.242	09-20-2019	2019-09-20 05:28:17	13:28:17	female	2.0.10.147	231	Red_C_2.bmp	1904-01-03	0		0	1	568010	0		0	0	NULL	NULL	NULL	High	run1	1	List2	A_T.wav	AV_T	1	1	2	1	567859	151	1	536	568395
Exp3	16	Exp3-16-1	59.936	1.0.0.155	1	right	pushouli	-1796249097	2.0.10.242	2.0.10.242	09-20-2019	2019-09-20 05:28:17	13:28:17	female	2.0.10.147	232	Blue_S_2.bmp	1903-12-07	0		0	0	570629	0		0	0	NULL	NULL	NULL	High	run1	1	List2	Catch.wav	V_T	1	1	0	1	570479	150	1	500	570979
Exp3	16	Exp3-16-1	59.936	1.0.0.155	1	right	pushouli	-1796249097	2.0.10.242	2.0.10.242	09-20-2019	2019-09-20 05:28:17	13:28:17	female	2.0.10.147	233	Red_C.bmp	1902-05-04	0		0	0	573215	0		0	0	NULL	NULL	NULL	High	run1		List2	A_S.wav	AV_S	0		1	1	573065	150		0	0
Exp3	16	Exp3-16-1	59.936	1.0.0.155	1	right	pushouli	-1796249097	2.0.10.242	2.0.10.242	09-20-2019	2019-09-20 05:28:17	13:28:17	female	2.0.10.147	234	Catch.bmp	1903-07-14	0		0	0	575284	0		0	0	NULL	NULL	NULL	High	run1	1	List2	A_T.wav	A_T	1	1	0	1	575134	150	1	621	575755
Exp3	16	Exp3-16-1	59.936	1.0.0.155	1	right	pushouli	-1796249097	2.0.10.242	2.0.10.242	09-20-2019	2019-09-20 05:28:17	13:28:17	female	2.0.10.147	235	Catch.bmp	1902-12-18	0		0	0	577736	0		0	0	NULL	NULL	NULL	High	run1	1	List2	A_T.wav	A_T	1	1	0	1	577586	150	1	464	578050
Exp3	16	Exp3-16-1	59.936	1.0.0.155	1	right	pushouli	-1796249097	2.0.10.242	2.0.10.242	09-20-2019	2019-09-20 05:28:17	13:28:17	female	2.0.10.147	236	Red_S_2.bmp	1902-10-28	0		0	0	579972	0		0	0	NULL	NULL	NULL	High	run1		List2	A_S.wav	AV_S	0		0	1	579822	150		0	0
Exp3	16	Exp3-16-1	59.936	1.0.0.155	1	right	pushouli	-1796249097	2.0.10.242	2.0.10.242	09-20-2019	2019-09-20 05:28:17	13:28:17	female	2.0.10.147	237	Catch.bmp	1903-02-21	0		0	0	582208	0		0	0	NULL	NULL	NULL	High	run1	1	List2	A_T.wav	A_T	1	1	0	1	582058	150	1	760	582818
Exp3	16	Exp3-16-1	59.936	1.0.0.155	1	right	pushouli	-1796249097	2.0.10.242	2.0.10.242	09-20-2019	2019-09-20 05:28:17	13:28:17	female	2.0.10.147	238	Blue_S_2.bmp	1902-03-12	0		0	0	584510	0		0	0	NULL	NULL	NULL	High	run1	1	List2	A_T.wav	AV_T	1	1	0	1	584360	150	1	642	585002
Exp3	16	Exp3-16-1	59.936	1.0.0.155	1	right	pushouli	-1796249097	2.0.10.242	2.0.10.242	09-20-2019	2019-09-20 05:28:17	13:28:17	female	2.0.10.147	239	Red_S.bmp	1904-01-13	0		0	0	586462	0		0	0	NULL	NULL	NULL	High	run1		List2	Catch.wav	V_S	0		1	1	586312	150		0	0
Exp3	16	Exp3-16-1	59.936	1.0.0.155	1	right	pushouli	-1796249097	2.0.10.242	2.0.10.242	09-20-2019	2019-09-20 05:28:17	13:28:17	female	2.0.10.147	240	Red_C_2.bmp	1902-12-24	0		0	0	589165	0		0	0	NULL	NULL	NULL	High	run1	1	List2	Catch.wav	V_T	1	1	0	1	589015	150	1	572	589587
Exp3	16	Exp3-16-1	59.936	1.0.0.155	1	right	pushouli	-1796249097	2.0.10.242	2.0.10.242	09-20-2019	2019-09-20 05:28:17	13:28:17	female	2.0.10.147	241	Catch.bmp	1902-07-02	0		0	0	591401	0		0	0	NULL	NULL	NULL	High	run1	1	List2	A_T.wav	A_T	1	1	1	1	591251	150	1	792	592043
Exp3	16	Exp3-16-1	59.936	1.0.0.155	1	right	pushouli	-1796249097	2.0.10.242	2.0.10.242	09-20-2019	2019-09-20 05:28:17	13:28:17	female	2.0.10.147	242	Blue_S_2.bmp	1902-04-05	0		0	1	593470	0		0	0	NULL	NULL	NULL	High	run1	1	List2	Catch.wav	V_T	1	1	1	1	593319	151	1	563	593882
Exp3	16	Exp3-16-1	59.936	1.0.0.155	1	right	pushouli	-1796249097	2.0.10.242	2.0.10.242	09-20-2019	2019-09-20 05:28:17	13:28:17	female	2.0.10.147	243	Catch.bmp	1903-12-08	0		0	0	595455	0		0	0	NULL	NULL	NULL	High	run1	1	List2	A_T.wav	A_T	1	1	1	1	595305	150	1	513	595818
Exp3	16	Exp3-16-1	59.936	1.0.0.155	1	right	pushouli	-1796249097	2.0.10.242	2.0.10.242	09-20-2019	2019-09-20 05:28:17	13:28:17	female	2.0.10.147	244	Catch.bmp	1903-06-04	0		0	0	598041	0		0	0	NULL	NULL	NULL	High	run1	1	List2	A_T.wav	A_T	1	1	0	1	597891	150	1	439	598330
Exp3	16	Exp3-16-1	59.936	1.0.0.155	1	right	pushouli	-1796249097	2.0.10.242	2.0.10.242	09-20-2019	2019-09-20 05:28:17	13:28:17	female	2.0.10.147	245	Blue_S_2.bmp	1904-03-18	0		0	1	600444	0		0	0	NULL	NULL	NULL	High	run1	1	List2	Catch.wav	V_T	1	1	1	1	600293	151	1	629	600922
Exp3	16	Exp3-16-1	59.936	1.0.0.155	1	right	pushouli	-1796249097	2.0.10.242	2.0.10.242	09-20-2019	2019-09-20 05:28:17	13:28:17	female	2.0.10.147	246	Catch.bmp	1903-05-15	0		0	1	603130	0		0	0	NULL	NULL	NULL	High	run1	1	List2	A_T.wav	A_T	1	1	1	1	602979	151	1	583	603562
Exp3	16	Exp3-16-1	59.936	1.0.0.155	1	right	pushouli	-1796249097	2.0.10.242	2.0.10.242	09-20-2019	2019-09-20 05:28:17	13:28:17	female	2.0.10.147	247	Red_S.bmp	1903-05-05	0		0	1	605516	0		0	0	NULL	NULL	NULL	High	run1		List2	A_S.wav	AV_S	0		0	1	605365	151		0	0
Exp3	16	Exp3-16-1	59.936	1.0.0.155	1	right	pushouli	-1796249097	2.0.10.242	2.0.10.242	09-20-2019	2019-09-20 05:28:17	13:28:17	female	2.0.10.147	248	Blue_S_2.bmp	1903-08-22	0		0	0	607951	0		0	0	NULL	NULL	NULL	High	run1	1	List2	A_T.wav	AV_T	1	1	0	1	607801	150	1	474	608275
Exp3	16	Exp3-16-1	59.936	1.0.0.155	1	right	pushouli	-1796249097	2.0.10.242	2.0.10.242	09-20-2019	2019-09-20 05:28:17	13:28:17	female	2.0.10.147	249	Blue_C.bmp	1902-08-11	0		0	0	610437	0		0	0	NULL	NULL	NULL	High	Run1		List2	Catch.wav	V_S	0		1	1	610287	150		0	0
Exp3	16	Exp3-16-1	59.936	1.0.0.155	1	right	pushouli	-1796249097	2.0.10.242	2.0.10.242	09-20-2019	2019-09-20 05:28:17	13:28:17	female	2.0.10.147	250	Catch.bmp	1903-09-12	0		0	0	612606	0		0	0	NULL	NULL	NULL	High	run1		List2	A_S.wav	A_S	0		1	1	612456	150		0	0
Exp3	16	Exp3-16-1	59.936	1.0.0.155	1	right	pushouli	-1796249097	2.0.10.242	2.0.10.242	09-20-2019	2019-09-20 05:28:17	13:28:17	female	2.0.10.147	251	Red_C_2.bmp	1902-03-16	0		0	0	615159	0		0	0	NULL	NULL	NULL	High	run1	1	List2	Catch.wav	V_T	1	1	0	1	615009	150	1	545	615554
Exp3	16	Exp3-16-1	59.936	1.0.0.155	1	right	pushouli	-1796249097	2.0.10.242	2.0.10.242	09-20-2019	2019-09-20 05:28:17	13:28:17	female	2.0.10.147	252	Catch.bmp	1903-01-22	0		0	0	617128	0		0	0	NULL	NULL	NULL	High	run1		List2	A_S.wav	A_S	0		0	2	616978	150		0	0
Exp3	16	Exp3-16-1	59.936	1.0.0.155	1	right	pushouli	-1796249097	2.0.10.242	2.0.10.242	09-20-2019	2019-09-20 05:28:17	13:28:17	female	2.0.10.147	253	Catch.bmp	1902-08-16	0		0	0	619497	0		0	0	NULL	NULL	NULL	High	run1	1	List2	A_T.wav	A_T	1	1	0	1	619347	150	1	632	619979
Exp3	16	Exp3-16-1	59.936	1.0.0.155	1	right	pushouli	-1796249097	2.0.10.242	2.0.10.242	09-20-2019	2019-09-20 05:28:17	13:28:17	female	2.0.10.147	254	Catch.bmp	1903-03-10	0		0	0	621616	0		0	0	NULL	NULL	NULL	High	run1	1	List2	A_T.wav	A_T	1	1	0	2	621466	150	1	456	621922
Exp3	16	Exp3-16-1	59.936	1.0.0.155	1	right	pushouli	-1796249097	2.0.10.242	2.0.10.242	09-20-2019	2019-09-20 05:28:17	13:28:17	female	2.0.10.147	255	Red_S_2.bmp	1902-05-04	0		0	0	623935	0		0	0	NULL	NULL	NULL	High	run1		List2	A_S.wav	AV_S	0		0	1	623785	150		0	0
Exp3	16	Exp3-16-1	59.936	1.0.0.155	1	right	pushouli	-1796249097	2.0.10.242	2.0.10.242	09-20-2019	2019-09-20 05:28:17	13:28:17	female	2.0.10.147	256	Catch.bmp	1903-03-27	0		0	1	626004	0		0	0	NULL	NULL	NULL	High	run1	1	List2	A_T.wav	A_T	1	1	1	1	625853	151	1	557	626410
Exp3	16	Exp3-16-1	59.936	1.0.0.155	1	right	pushouli	-1796249097	2.0.10.242	2.0.10.242	09-20-2019	2019-09-20 05:28:17	13:28:17	female	2.0.10.147	257	Blue_S_2.bmp	1902-11-09	0		0	0	628339	0		0	0	NULL	NULL	NULL	High	run1	1	List2	Catch.wav	V_T	1	1	1	1	628189	150	1	676	628865
Exp3	16	Exp3-16-1	59.936	1.0.0.155	1	right	pushouli	-1796249097	2.0.10.242	2.0.10.242	09-20-2019	2019-09-20 05:28:17	13:28:17	female	2.0.10.147	258	Red_C_2.bmp	1904-02-02	0		0	1	630542	0		0	0	NULL	NULL	NULL	High	run1	1	List2	Catch.wav	V_T	1	1	1	0	630391	151	1	650	631041
Exp3	16	Exp3-16-1	59.936	1.0.0.155	1	right	pushouli	-1796249097	2.0.10.242	2.0.10.242	09-20-2019	2019-09-20 05:28:17	13:28:17	female	2.0.10.147	259	Red_C_2.bmp	1904-01-02	0		1	0	633194	0		0	0	NULL	NULL	NULL	High	run1	1	List2	A_T.wav	AV_T	1	1	1	1	633044	150	1	501	633545
Exp3	16	Exp3-16-1	59.936	1.0.0.155	1	right	pushouli	-1796249097	2.0.10.242	2.0.10.242	09-20-2019	2019-09-20 05:28:17	13:28:17	female	2.0.10.147	260	Blue_S_2.bmp	1904-03-11	0		0	0	635814	0		0	0	NULL	NULL	NULL	High	run1	1	List2	Catch.wav	V_T	1	1	0	1	635664	150	1	465	636129
