# Supplementary material for: Visual Perceptual Load Attenuates Age-Related Audiovisual Integration in an Audiovisual Discrimination Task
Source: Front Psychol. 2021 Sep 29;12:740221. doi: 10.3389/fpsyg.2021.740221 (PMC8511317; doi:10.3389/fpsyg.2021.740221)
Supplement: Supplementary file 1 [file Data_Sheet_1.ZIP › Export data/Group 1_Data_Younger/Exp3_High load/Subject_17.xlsx]

## Sheet: Sheet1
ExperimentName	Subject	DataFile.Basename	Display.RefreshRate	ExperimentVersion	Group	Handedness	Name	RandomSeed	RuntimeVersion	RuntimeVersionExpected	SessionDate	SessionStartDateTimeUtc	SessionTime	Sex	StudioVersion	Block	Image	ITI	ITI.ACC	ITI.CRESP	ITI.DurationError	ITI.OnsetDelay	ITI.OnsetTime	ITI.OnsetToOnsetTime	ITI.RESP	ITI.RT	ITI.RTTime	List1	List1.Cycle	List1.Sample	PercetualLoad	Procedure	Response	Running	Sound	StimulusType	Target.ACC	Target.CRESP	Target.DurationError	Target.OnsetDelay	Target.OnsetTime	Target.OnsetToOnsetTime	Target.RESP	Target.RT	Target.RTTime
Exp3	17	Exp3-17-1	59.936	1.0.0.156	1	right	luomin	1786525085	2.0.10.242	2.0.10.242	09-20-2019	2019-09-20 06:05:43	14:05:43	female	2.0.10.147	1	Red_C_2.bmp	1903-03-06	0		0	0	24069	0		0	0	16	1	1	High	Prac	1	List1	A_T.wav	AV_T	1	1	96	2	23919	150	1	512	24431
Exp3	17	Exp3-17-1	59.936	1.0.0.156	1	right	luomin	1786525085	2.0.10.242	2.0.10.242	09-20-2019	2019-09-20 06:05:43	14:05:43	female	2.0.10.147	2	Blue_S_2.bmp	1903-08-18	0		0	1	26388	0		0	0	14	1	2	High	Prac	1	List1	A_T.wav	AV_T	1	1	1	1	26237	151	1	370	26607
Exp3	17	Exp3-17-1	59.936	1.0.0.156	1	right	luomin	1786525085	2.0.10.242	2.0.10.242	09-20-2019	2019-09-20 06:05:43	14:05:43	female	2.0.10.147	3	Blue_S_2.bmp	1904-05-17	0		0	1	28874	0		0	0	14	1	3	High	Prac	1	List1	A_T.wav	AV_T	1	1	1	1	28723	151	1	340	29063
Exp3	17	Exp3-17-1	59.936	1.0.0.156	1	right	luomin	1786525085	2.0.10.242	2.0.10.242	09-20-2019	2019-09-20 06:05:43	14:05:43	female	2.0.10.147	4	Blue_C.bmp	1904-03-07	0		1	0	31626	0		0	0	11	1	4	High	Prac		List1	A_S.wav	AV_S	0		0	1	31476	150		0	0
Exp3	17	Exp3-17-1	59.936	1.0.0.156	1	right	luomin	1786525085	2.0.10.242	2.0.10.242	09-20-2019	2019-09-20 06:05:43	14:05:43	female	2.0.10.147	5	Red_C_2.bmp	1902-08-02	0		0	0	34479	0		0	0	6	1	5	High	Prac	1	List1	Catch.wav	V_T	1	1	1	1	34329	150	1	383	34712
Exp3	17	Exp3-17-1	59.936	1.0.0.156	1	right	luomin	1786525085	2.0.10.242	2.0.10.242	09-20-2019	2019-09-20 06:05:43	14:05:43	female	2.0.10.147	6	Catch.bmp	1903-02-04	0		0	1	36582	0		0	0	10	1	6	High	Prac	1	List1	A_T.wav	A_T	1	1	1	1	36431	151	1	672	37103
Exp3	17	Exp3-17-1	59.936	1.0.0.156	1	right	luomin	1786525085	2.0.10.242	2.0.10.242	09-20-2019	2019-09-20 06:05:43	14:05:43	female	2.0.10.147	7	Blue_S_2.bmp	1903-09-17	0		0	0	38867	0		0	0	4	1	7	High	Prac	1	List1	Catch.wav	V_T	1	1	1	1	38717	150	1	426	39143
Exp3	17	Exp3-17-1	59.936	1.0.0.156	1	right	luomin	1786525085	2.0.10.242	2.0.10.242	09-20-2019	2019-09-20 06:05:43	14:05:43	female	2.0.10.147	8	Catch.bmp	1902-05-05	0		0	0	41370	0		0	0	9	1	8	High	Prac		List1	A_S.wav	A_S	0		1	1	41220	150		0	0
Exp3	17	Exp3-17-1	59.936	1.0.0.156	1	right	luomin	1786525085	2.0.10.242	2.0.10.242	09-20-2019	2019-09-20 06:05:43	14:05:43	female	2.0.10.147	9	Blue_S_2.bmp	1903-09-19	0		1	0	43455	0		0	0	4	1	9	High	Prac	1	List1	Catch.wav	V_T	1	1	1	1	43305	150	1	406	43711
Exp3	17	Exp3-17-1	59.936	1.0.0.156	1	right	luomin	1786525085	2.0.10.242	2.0.10.242	09-20-2019	2019-09-20 06:05:43	14:05:43	female	2.0.10.147	10	Red_C_2.bmp	1903-09-21	0		0	0	45975	0		0	0	6	1	10	High	Prac	1	List1	Catch.wav	V_T	1	1	0	1	45825	150	1	446	46271
Exp3	17	Exp3-17-1	59.936	1.0.0.156	1	right	luomin	1786525085	2.0.10.242	2.0.10.242	09-20-2019	2019-09-20 06:05:43	14:05:43	female	2.0.10.147	11	Red_C_2.bmp	1903-07-14	0		0	0	48494	0		0	0	6	1	11	High	Prac	1	List1	Catch.wav	V_T	1	1	0	1	48344	150	1	335	48679
Exp3	17	Exp3-17-1	59.936	1.0.0.156	1	right	luomin	1786525085	2.0.10.242	2.0.10.242	09-20-2019	2019-09-20 06:05:43	14:05:43	female	2.0.10.147	12	Catch.bmp	1903-04-22	0		0	0	50947	0		0	0	10	1	12	High	Prac	1	List1	A_T.wav	A_T	1	1	0	2	50797	150	1	682	51479
Exp3	17	Exp3-17-1	59.936	1.0.0.156	1	right	luomin	1786525085	2.0.10.242	2.0.10.242	09-20-2019	2019-09-20 06:05:43	14:05:43	female	2.0.10.147	13	Catch.bmp	1903-05-26	0		0	0	53316	0		0	0	9	1	13	High	Prac		List1	A_S.wav	A_S	0		0	1	53166	150		0	0
Exp3	17	Exp3-17-1	59.936	1.0.0.156	1	right	luomin	1786525085	2.0.10.242	2.0.10.242	09-20-2019	2019-09-20 06:05:43	14:05:43	female	2.0.10.147	14	Red_C_2.bmp	1903-03-14	0		0	0	55768	0		0	0	6	1	14	High	Prac	1	List1	Catch.wav	V_T	1	1	1	1	55618	150	1	396	56014
Exp3	17	Exp3-17-1	59.936	1.0.0.156	1	right	luomin	1786525085	2.0.10.242	2.0.10.242	09-20-2019	2019-09-20 06:05:43	14:05:43	female	2.0.10.147	15	Red_C_2.bmp	1903-03-21	0		1	0	58087	0		0	0	6	1	15	High	Prac	1	List1	Catch.wav	V_T	1	1	0	1	57937	150	1	381	58318
Exp3	17	Exp3-17-1	59.936	1.0.0.156	1	right	luomin	1786525085	2.0.10.242	2.0.10.242	09-20-2019	2019-09-20 06:05:43	14:05:43	female	2.0.10.147	16	Red_C_2.bmp	1903-02-20	0		0	0	60423	0		0	0	16	1	16	High	Prac	1	List1	A_T.wav	AV_T	1	1	1	1	60273	150	1	341	60614
Exp3	17	Exp3-17-1	59.936	1.0.0.156	1	right	luomin	1786525085	2.0.10.242	2.0.10.242	09-20-2019	2019-09-20 06:05:43	14:05:43	female	2.0.10.147	17	Blue_C_2.bmp	1903-03-23	0		0	0	62726	0		0	0	12	1	17	High	Prac		List1	A_S.wav	AV_S	0		0	2	62576	150		0	0
Exp3	17	Exp3-17-1	59.936	1.0.0.156	1	right	luomin	1786525085	2.0.10.242	2.0.10.242	09-20-2019	2019-09-20 06:05:43	14:05:43	female	2.0.10.147	18	Red_C_2.bmp	1903-02-24	0		1	0	65111	0		0	0	6	1	18	High	Prac	1	List1	Catch.wav	V_T	1	1	1	1	64961	150	1	469	65430
Exp3	17	Exp3-17-1	59.936	1.0.0.156	1	right	luomin	1786525085	2.0.10.242	2.0.10.242	09-20-2019	2019-09-20 06:05:43	14:05:43	female	2.0.10.147	19	Catch.bmp	1903-04-24	0		0	0	67414	0		0	0	10	1	19	High	Prac	1	List1	A_T.wav	A_T	1	1	1	1	67264	150	1	799	68063
Exp3	17	Exp3-17-1	59.936	1.0.0.156	1	right	luomin	1786525085	2.0.10.242	2.0.10.242	09-20-2019	2019-09-20 06:05:43	14:05:43	female	2.0.10.147	20	Red_C_2.bmp	1902-08-08	0		0	0	69783	0		0	0	16	1	20	High	Prac	1	List1	A_T.wav	AV_T	1	1	0	1	69633	150	1	365	69998
Exp3	17	Exp3-17-1	59.936	1.0.0.156	1	right	luomin	1786525085	2.0.10.242	2.0.10.242	09-20-2019	2019-09-20 06:05:43	14:05:43	female	2.0.10.147	21	Red_S_2.bmp	1903-02-21	0		1	0	76523	0		0	0	NULL	NULL	NULL	High	run1		List2	A_S.wav	AV_S	0		0	1	76373	150	1	385	76758
Exp3	17	Exp3-17-1	59.936	1.0.0.156	1	right	luomin	1786525085	2.0.10.242	2.0.10.242	09-20-2019	2019-09-20 06:05:43	14:05:43	female	2.0.10.147	22	Red_C_2.bmp	1903-08-12	0		0	0	78826	0		0	0	NULL	NULL	NULL	High	run1	1	List2	Catch.wav	V_T	1	1	0	1	78676	150	1	515	79191
Exp3	17	Exp3-17-1	59.936	1.0.0.156	1	right	luomin	1786525085	2.0.10.242	2.0.10.242	09-20-2019	2019-09-20 06:05:43	14:05:43	female	2.0.10.147	23	Red_C_2.bmp	1902-10-30	0		0	0	81295	0		0	0	NULL	NULL	NULL	High	run1	1	List2	Catch.wav	V_T	1	1	0	1	81145	150	1	421	81566
Exp3	17	Exp3-17-1	59.936	1.0.0.156	1	right	luomin	1786525085	2.0.10.242	2.0.10.242	09-20-2019	2019-09-20 06:05:43	14:05:43	female	2.0.10.147	24	Red_C_2.bmp	1903-05-14	0		0	0	83481	0		0	0	NULL	NULL	NULL	High	run1	1	List2	Catch.wav	V_T	1	1	0	1	83331	150	1	427	83758
Exp3	17	Exp3-17-1	59.936	1.0.0.156	1	right	luomin	1786525085	2.0.10.242	2.0.10.242	09-20-2019	2019-09-20 06:05:43	14:05:43	female	2.0.10.147	25	Catch.bmp	1902-11-30	0		0	1	85867	0		0	0	NULL	NULL	NULL	High	run1	1	List2	A_T.wav	A_T	1	1	1	1	85716	151	1	522	86238
Exp3	17	Exp3-17-1	59.936	1.0.0.156	1	right	luomin	1786525085	2.0.10.242	2.0.10.242	09-20-2019	2019-09-20 06:05:43	14:05:43	female	2.0.10.147	26	Red_C_2.bmp	1903-06-21	0		0	1	88086	0		0	0	NULL	NULL	NULL	High	run1	1	List2	A_T.wav	AV_T	1	1	1	1	87935	151	1	463	88398
Exp3	17	Exp3-17-1	59.936	1.0.0.156	1	right	luomin	1786525085	2.0.10.242	2.0.10.242	09-20-2019	2019-09-20 06:05:43	14:05:43	female	2.0.10.147	27	Blue_S_2.bmp	1902-08-02	0		0	0	90505	0		0	0	NULL	NULL	NULL	High	run1	1	List2	A_T.wav	AV_T	1	1	0	1	90355	150	1	532	90887
Exp3	17	Exp3-17-1	59.936	1.0.0.156	1	right	luomin	1786525085	2.0.10.242	2.0.10.242	09-20-2019	2019-09-20 06:05:43	14:05:43	female	2.0.10.147	28	Red_C.bmp	1903-08-24	0		0	0	92607	0		0	0	NULL	NULL	NULL	High	run1		List2	A_S.wav	AV_S	0		0	1	92457	150		0	0
Exp3	17	Exp3-17-1	59.936	1.0.0.156	1	right	luomin	1786525085	2.0.10.242	2.0.10.242	09-20-2019	2019-09-20 06:05:43	14:05:43	female	2.0.10.147	29	Blue_S_2.bmp	1904-02-03	0		0	0	95143	0		0	0	NULL	NULL	NULL	High	run1	1	List2	A_T.wav	AV_T	1	1	0	1	94993	150	1	678	95671
Exp3	17	Exp3-17-1	59.936	1.0.0.156	1	right	luomin	1786525085	2.0.10.242	2.0.10.242	09-20-2019	2019-09-20 06:05:43	14:05:43	female	2.0.10.147	30	Catch.bmp	1902-11-26	0		0	0	97796	0		0	0	NULL	NULL	NULL	High	run1		List2	A_S.wav	A_S	0		0	2	97646	150		0	0
Exp3	17	Exp3-17-1	59.936	1.0.0.156	1	right	luomin	1786525085	2.0.10.242	2.0.10.242	09-20-2019	2019-09-20 06:05:43	14:05:43	female	2.0.10.147	31	Catch.bmp	1902-07-17	0		0	0	100081	0		0	0	NULL	NULL	NULL	High	run1	1	List2	A_T.wav	A_T	1	1	0	1	99931	150	1	484	100415
Exp3	17	Exp3-17-1	59.936	1.0.0.156	1	right	luomin	1786525085	2.0.10.242	2.0.10.242	09-20-2019	2019-09-20 06:05:43	14:05:43	female	2.0.10.147	32	Red_C_2.bmp	1902-03-24	0		0	0	102167	0		0	0	NULL	NULL	NULL	High	run1	1	List2	Catch.wav	V_T	1	1	0	1	102017	150	1	430	102447
Exp3	17	Exp3-17-1	59.936	1.0.0.156	1	right	luomin	1786525085	2.0.10.242	2.0.10.242	09-20-2019	2019-09-20 06:05:43	14:05:43	female	2.0.10.147	33	Blue_S.bmp	1902-05-24	0		0	0	104136	0		0	0	NULL	NULL	NULL	High	run1		List2	A_S.wav	AV_S	0		0	2	103986	150		0	0
Exp3	17	Exp3-17-1	59.936	1.0.0.156	1	right	luomin	1786525085	2.0.10.242	2.0.10.242	09-20-2019	2019-09-20 06:05:43	14:05:43	female	2.0.10.147	34	Blue_C.bmp	1904-02-14	0		0	0	106221	0		0	0	NULL	NULL	NULL	High	run1		List2	A_S.wav	AV_S	0		0	1	106071	150		0	0
Exp3	17	Exp3-17-1	59.936	1.0.0.156	1	right	luomin	1786525085	2.0.10.242	2.0.10.242	09-20-2019	2019-09-20 06:05:43	14:05:43	female	2.0.10.147	35	Blue_S_2.bmp	1903-03-07	0		0	0	108957	0		0	0	NULL	NULL	NULL	High	run1	1	List2	A_T.wav	AV_T	1	1	0	1	108807	150	1	456	109263
Exp3	17	Exp3-17-1	59.936	1.0.0.156	1	right	luomin	1786525085	2.0.10.242	2.0.10.242	09-20-2019	2019-09-20 06:05:43	14:05:43	female	2.0.10.147	36	Catch.bmp	1902-05-29	0		1	0	111276	0		0	0	NULL	NULL	NULL	High	run1		List2	A_S.wav	A_S	0		0	1	111126	150		0	0
Exp3	17	Exp3-17-1	59.936	1.0.0.156	1	right	luomin	1786525085	2.0.10.242	2.0.10.242	09-20-2019	2019-09-20 06:05:43	14:05:43	female	2.0.10.147	37	Catch.bmp	1904-03-08	0		0	0	113362	0		0	0	NULL	NULL	NULL	High	run1	1	List2	A_T.wav	A_T	1	1	0	1	113212	150	1	513	113725
Exp3	17	Exp3-17-1	59.936	1.0.0.156	1	right	luomin	1786525085	2.0.10.242	2.0.10.242	09-20-2019	2019-09-20 06:05:43	14:05:43	female	2.0.10.147	38	Blue_S_2.bmp	1903-02-22	0		0	0	116048	0		0	0	NULL	NULL	NULL	High	run1	1	List2	Catch.wav	V_T	1	1	1	1	115898	150	1	468	116366
Exp3	17	Exp3-17-1	59.936	1.0.0.156	1	right	luomin	1786525085	2.0.10.242	2.0.10.242	09-20-2019	2019-09-20 06:05:43	14:05:43	female	2.0.10.147	39	Catch.bmp	1902-10-13	0		0	1	118351	0		0	0	NULL	NULL	NULL	High	run1	1	List2	A_T.wav	A_T	1	1	1	1	118200	151	1	533	118733
Exp3	17	Exp3-17-1	59.936	1.0.0.156	1	right	luomin	1786525085	2.0.10.242	2.0.10.242	09-20-2019	2019-09-20 06:05:43	14:05:43	female	2.0.10.147	40	Blue_S.bmp	1902-09-05	0		1	0	120519	0		0	0	NULL	NULL	NULL	High	run1		List2	Catch.wav	V_S	0		1	1	120369	150		0	0
Exp3	17	Exp3-17-1	59.936	1.0.0.156	1	right	luomin	1786525085	2.0.10.242	2.0.10.242	09-20-2019	2019-09-20 06:05:43	14:05:43	female	2.0.10.147	41	Red_S.bmp	1903-03-08	0		0	0	122705	0		0	0	NULL	NULL	NULL	High	run1		List2	Catch.wav	V_S	0		0	1	122555	150		0	0
Exp3	17	Exp3-17-1	59.936	1.0.0.156	1	right	luomin	1786525085	2.0.10.242	2.0.10.242	09-20-2019	2019-09-20 06:05:43	14:05:43	female	2.0.10.147	42	Blue_S_2.bmp	1903-05-13	0		0	0	125074	0		0	0	NULL	NULL	NULL	High	run1	1	List2	Catch.wav	V_T	1	1	0	1	124924	150	1	753	125677
Exp3	17	Exp3-17-1	59.936	1.0.0.156	1	right	luomin	1786525085	2.0.10.242	2.0.10.242	09-20-2019	2019-09-20 06:05:43	14:05:43	female	2.0.10.147	43	Catch.bmp	1902-12-13	0		0	0	127460	0		0	0	NULL	NULL	NULL	High	run1	1	List2	A_T.wav	A_T	1	1	1	1	127310	150	1	576	127886
Exp3	17	Exp3-17-1	59.936	1.0.0.156	1	right	luomin	1786525085	2.0.10.242	2.0.10.242	09-20-2019	2019-09-20 06:05:43	14:05:43	female	2.0.10.147	44	Blue_S_2.bmp	1903-10-07	0		0	0	129696	0		0	0	NULL	NULL	NULL	High	run1	1	List2	A_T.wav	AV_T	1	1	0	1	129546	150	1	571	130117
Exp3	17	Exp3-17-1	59.936	1.0.0.156	1	right	luomin	1786525085	2.0.10.242	2.0.10.242	09-20-2019	2019-09-20 06:05:43	14:05:43	female	2.0.10.147	45	Red_C_2.bmp	1903-10-27	0		0	0	132232	0		0	0	NULL	NULL	NULL	High	run1	1	List2	Catch.wav	V_T	1	1	0	1	132082	150	1	316	132398
Exp3	17	Exp3-17-1	59.936	1.0.0.156	1	right	luomin	1786525085	2.0.10.242	2.0.10.242	09-20-2019	2019-09-20 06:05:43	14:05:43	female	2.0.10.147	46	Red_C_2.bmp	1903-09-19	0		0	0	134784	0		0	0	NULL	NULL	NULL	High	run1	1	List2	A_T.wav	AV_T	1	1	1	1	134634	150	1	571	135205
Exp3	17	Exp3-17-1	59.936	1.0.0.156	1	right	luomin	1786525085	2.0.10.242	2.0.10.242	09-20-2019	2019-09-20 06:05:43	14:05:43	female	2.0.10.147	47	Red_C_2.bmp	1903-04-01	0		0	0	137304	0		0	0	NULL	NULL	NULL	High	run1	1	List2	A_T.wav	AV_T	1	1	0	1	137154	150	1	308	137462
Exp3	17	Exp3-17-1	59.936	1.0.0.156	1	right	luomin	1786525085	2.0.10.242	2.0.10.242	09-20-2019	2019-09-20 06:05:43	14:05:43	female	2.0.10.147	48	Blue_S_2.bmp	1902-03-25	0		1	0	139639	0		0	0	NULL	NULL	NULL	High	run1	1	List2	Catch.wav	V_T	1	1	1	1	139489	150	1	452	139941
Exp3	17	Exp3-17-1	59.936	1.0.0.156	1	right	luomin	1786525085	2.0.10.242	2.0.10.242	09-20-2019	2019-09-20 06:05:43	14:05:43	female	2.0.10.147	49	Blue_S_2.bmp	1902-04-13	0		0	0	141608	0		0	0	NULL	NULL	NULL	High	run1	1	List2	A_T.wav	AV_T	1	1	1	1	141458	150	1	339	141797
Exp3	17	Exp3-17-1	59.936	1.0.0.156	1	right	luomin	1786525085	2.0.10.242	2.0.10.242	09-20-2019	2019-09-20 06:05:43	14:05:43	female	2.0.10.147	50	Red_C_2.bmp	1903-12-09	0		0	1	143594	0		0	0	NULL	NULL	NULL	High	run1	1	List2	A_T.wav	AV_T	1	1	1	1	143443	151	1	314	143757
Exp3	17	Exp3-17-1	59.936	1.0.0.156	1	right	luomin	1786525085	2.0.10.242	2.0.10.242	09-20-2019	2019-09-20 06:05:43	14:05:43	female	2.0.10.147	51	Catch.bmp	1904-05-11	0		0	0	146180	0		0	0	NULL	NULL	NULL	High	run1		List2	A_S.wav	A_S	0		0	2	146030	150		0	0
Exp3	17	Exp3-17-1	59.936	1.0.0.156	1	right	luomin	1786525085	2.0.10.242	2.0.10.242	09-20-2019	2019-09-20 06:05:43	14:05:43	female	2.0.10.147	52	Red_C_2.bmp	1903-03-01	0		0	1	148983	0		0	0	NULL	NULL	NULL	High	run1	1	List2	Catch.wav	V_T	1	1	1	1	148832	151	1	357	149189
Exp3	17	Exp3-17-1	59.936	1.0.0.156	1	right	luomin	1786525085	2.0.10.242	2.0.10.242	09-20-2019	2019-09-20 06:05:43	14:05:43	female	2.0.10.147	53	Catch.bmp	1902-09-03	0		0	0	151302	0		0	0	NULL	NULL	NULL	High	run1	1	List2	A_T.wav	A_T	1	1	0	2	151152	150	1	605	151757
Exp3	17	Exp3-17-1	59.936	1.0.0.156	1	right	luomin	1786525085	2.0.10.242	2.0.10.242	09-20-2019	2019-09-20 06:05:43	14:05:43	female	2.0.10.147	54	Red_C_2.bmp	1902-12-25	0		0	0	153437	0		0	0	NULL	NULL	NULL	High	run1	1	List2	Catch.wav	V_T	1	1	1	1	153287	150	1	383	153670
Exp3	17	Exp3-17-1	59.936	1.0.0.156	1	right	luomin	1786525085	2.0.10.242	2.0.10.242	09-20-2019	2019-09-20 06:05:43	14:05:43	female	2.0.10.147	55	Red_C_2.bmp	1903-09-19	0		0	1	155690	0		0	0	NULL	NULL	NULL	High	run1	1	List2	A_T.wav	AV_T	1	1	1	1	155539	151	1	306	155845
Exp3	17	Exp3-17-1	59.936	1.0.0.156	1	right	luomin	1786525085	2.0.10.242	2.0.10.242	09-20-2019	2019-09-20 06:05:43	14:05:43	female	2.0.10.147	56	Red_C.bmp	1903-11-12	0		0	0	158209	0		0	0	NULL	NULL	NULL	High	run1		List2	Catch.wav	V_S	0		0	1	158059	150		0	0
Exp3	17	Exp3-17-1	59.936	1.0.0.156	1	right	luomin	1786525085	2.0.10.242	2.0.10.242	09-20-2019	2019-09-20 06:05:43	14:05:43	female	2.0.10.147	57	Catch.bmp	1902-03-19	0		0	0	160845	0		0	0	NULL	NULL	NULL	High	run1	1	List2	A_T.wav	A_T	1	1	1	1	160695	150	1	510	161205
Exp3	17	Exp3-17-1	59.936	1.0.0.156	1	right	luomin	1786525085	2.0.10.242	2.0.10.242	09-20-2019	2019-09-20 06:05:43	14:05:43	female	2.0.10.147	58	Red_C_2.bmp	1903-11-07	0		0	0	162814	0		0	0	NULL	NULL	NULL	High	run1	1	List2	Catch.wav	V_T	1	1	0	1	162664	150	1	325	162989
Exp3	17	Exp3-17-1	59.936	1.0.0.156	1	right	luomin	1786525085	2.0.10.242	2.0.10.242	09-20-2019	2019-09-20 06:05:43	14:05:43	female	2.0.10.147	59	Blue_S_2.bmp	1903-05-15	0		0	0	165383	0		0	0	NULL	NULL	NULL	High	run1	1	List2	Catch.wav	V_T	1	1	0	1	165233	150	1	476	165709
Exp3	17	Exp3-17-1	59.936	1.0.0.156	1	right	luomin	1786525085	2.0.10.242	2.0.10.242	09-20-2019	2019-09-20 06:05:43	14:05:43	female	2.0.10.147	60	Catch.bmp	1902-11-04	0		0	0	167769	0		0	0	NULL	NULL	NULL	High	run1	1	List2	A_T.wav	A_T	1	1	1	1	167619	150	1	401	168020
Exp3	17	Exp3-17-1	59.936	1.0.0.156	1	right	luomin	1786525085	2.0.10.242	2.0.10.242	09-20-2019	2019-09-20 06:05:43	14:05:43	female	2.0.10.147	61	Red_C_2.bmp	1903-06-27	0		0	1	169955	0		0	0	NULL	NULL	NULL	High	run1	1	List2	Catch.wav	V_T	1	1	1	1	169804	151	1	320	170124
Exp3	17	Exp3-17-1	59.936	1.0.0.156	1	right	luomin	1786525085	2.0.10.242	2.0.10.242	09-20-2019	2019-09-20 06:05:43	14:05:43	female	2.0.10.147	62	Catch.bmp	1904-05-08	0		0	0	172390	0		0	0	NULL	NULL	NULL	High	run1	1	List2	A_T.wav	A_T	1	1	1	1	172240	150	1	524	172764
Exp3	17	Exp3-17-1	59.936	1.0.0.156	1	right	luomin	1786525085	2.0.10.242	2.0.10.242	09-20-2019	2019-09-20 06:05:43	14:05:43	female	2.0.10.147	63	Catch.bmp	1903-10-11	0		0	1	175127	0		0	0	NULL	NULL	NULL	High	run1	1	List2	A_T.wav	A_T	1	1	1	1	174976	151	1	468	175444
Exp3	17	Exp3-17-1	59.936	1.0.0.156	1	right	luomin	1786525085	2.0.10.242	2.0.10.242	09-20-2019	2019-09-20 06:05:43	14:05:43	female	2.0.10.147	64	Blue_S_2.bmp	1904-03-13	0		0	1	177663	0		0	0	NULL	NULL	NULL	High	run1	1	List2	Catch.wav	V_T	1	1	1	1	177512	151	1	380	177892
Exp3	17	Exp3-17-1	59.936	1.0.0.156	1	right	luomin	1786525085	2.0.10.242	2.0.10.242	09-20-2019	2019-09-20 06:05:43	14:05:43	female	2.0.10.147	65	Red_C_2.bmp	1902-08-09	0		0	0	180349	0		0	0	NULL	NULL	NULL	High	run1	1	List2	Catch.wav	V_T	1	1	0	1	180199	150	1	294	180493
Exp3	17	Exp3-17-1	59.936	1.0.0.156	1	right	luomin	1786525085	2.0.10.242	2.0.10.242	09-20-2019	2019-09-20 06:05:43	14:05:43	female	2.0.10.147	66	Blue_S_2.bmp	1902-08-28	0		0	0	182451	0		0	0	NULL	NULL	NULL	High	run1	1	List2	Catch.wav	V_T	1	1	0	1	182301	150	1	311	182612
Exp3	17	Exp3-17-1	59.936	1.0.0.156	1	right	luomin	1786525085	2.0.10.242	2.0.10.242	09-20-2019	2019-09-20 06:05:43	14:05:43	female	2.0.10.147	67	Catch.bmp	1903-05-06	0		0	0	184570	0		0	0	NULL	NULL	NULL	High	run1	1	List2	A_T.wav	A_T	1	1	1	1	184420	150	1	416	184836
Exp3	17	Exp3-17-1	59.936	1.0.0.156	1	right	luomin	1786525085	2.0.10.242	2.0.10.242	09-20-2019	2019-09-20 06:05:43	14:05:43	female	2.0.10.147	68	Blue_S.bmp	1904-02-24	0		0	0	186939	0		0	0	NULL	NULL	NULL	High	run1		List2	Catch.wav	V_S	0		1	1	186789	150		0	0
Exp3	17	Exp3-17-1	59.936	1.0.0.156	1	right	luomin	1786525085	2.0.10.242	2.0.10.242	09-20-2019	2019-09-20 06:05:43	14:05:43	female	2.0.10.147	69	Red_C_2.bmp	1902-09-12	0		1	0	189658	0		0	0	NULL	NULL	NULL	High	run1	1	List2	Catch.wav	V_T	1	1	0	1	189508	150	1	321	189829
Exp3	17	Exp3-17-1	59.936	1.0.0.156	1	right	luomin	1786525085	2.0.10.242	2.0.10.242	09-20-2019	2019-09-20 06:05:43	14:05:43	female	2.0.10.147	70	Catch.bmp	1903-11-24	0		0	0	191794	0		0	0	NULL	NULL	NULL	High	run1	1	List2	A_T.wav	A_T	1	1	1	1	191644	150	1	616	192260
Exp3	17	Exp3-17-1	59.936	1.0.0.156	1	right	luomin	1786525085	2.0.10.242	2.0.10.242	09-20-2019	2019-09-20 06:05:43	14:05:43	female	2.0.10.147	71	Red_C.bmp	1902-10-26	0		0	0	194380	0		0	0	NULL	NULL	NULL	High	run1		List2	Catch.wav	V_S	0		0	1	194230	150		0	0
Exp3	17	Exp3-17-1	59.936	1.0.0.156	1	right	luomin	1786525085	2.0.10.242	2.0.10.242	09-20-2019	2019-09-20 06:05:43	14:05:43	female	2.0.10.147	72	Blue_S_2.bmp	1903-11-21	0		0	0	196616	0		0	0	NULL	NULL	NULL	High	run1	1	List2	Catch.wav	V_T	1	1	0	1	196466	150	1	403	196869
Exp3	17	Exp3-17-1	59.936	1.0.0.156	1	right	luomin	1786525085	2.0.10.242	2.0.10.242	09-20-2019	2019-09-20 06:05:43	14:05:43	female	2.0.10.147	73	Blue_S_2.bmp	1903-09-29	0		0	0	199185	0		0	0	NULL	NULL	NULL	High	run1	1	List2	Catch.wav	V_T	1	1	0	1	199035	150	1	593	199628
Exp3	17	Exp3-17-1	59.936	1.0.0.156	1	right	luomin	1786525085	2.0.10.242	2.0.10.242	09-20-2019	2019-09-20 06:05:43	14:05:43	female	2.0.10.147	74	Catch.bmp	1903-08-03	0		0	0	201704	0		0	0	NULL	NULL	NULL	High	run1	1	List2	A_T.wav	A_T	1	1	1	1	201554	150	1	658	202212
Exp3	17	Exp3-17-1	59.936	1.0.0.156	1	right	luomin	1786525085	2.0.10.242	2.0.10.242	09-20-2019	2019-09-20 06:05:43	14:05:43	female	2.0.10.147	75	Red_C_2.bmp	1903-01-30	0		0	1	204174	0		0	0	NULL	NULL	NULL	High	run1	1	List2	A_T.wav	AV_T	1	1	1	1	204023	151	1	293	204316
Exp3	17	Exp3-17-1	59.936	1.0.0.156	1	right	luomin	1786525085	2.0.10.242	2.0.10.242	09-20-2019	2019-09-20 06:05:43	14:05:43	female	2.0.10.147	76	Red_C_2.bmp	1902-12-27	0		0	0	206459	0		0	0	NULL	NULL	NULL	High	run1	1	List2	Catch.wav	V_T	1	1	1	1	206309	150	1	335	206644
Exp3	17	Exp3-17-1	59.936	1.0.0.156	1	right	luomin	1786525085	2.0.10.242	2.0.10.242	09-20-2019	2019-09-20 06:05:43	14:05:43	female	2.0.10.147	77	Catch.bmp	1904-03-08	0		0	0	208712	0		0	0	NULL	NULL	NULL	High	run1		List2	A_S.wav	A_S	0		0	1	208562	150		0	0
Exp3	17	Exp3-17-1	59.936	1.0.0.156	1	right	luomin	1786525085	2.0.10.242	2.0.10.242	09-20-2019	2019-09-20 06:05:43	14:05:43	female	2.0.10.147	78	Catch.bmp	1903-06-15	0		0	1	211465	0		0	0	NULL	NULL	NULL	High	run1	1	List2	A_T.wav	A_T	1	1	1	1	211314	151	1	514	211828
Exp3	17	Exp3-17-1	59.936	1.0.0.156	1	right	luomin	1786525085	2.0.10.242	2.0.10.242	09-20-2019	2019-09-20 06:05:43	14:05:43	female	2.0.10.147	79	Red_C_2.bmp	1903-01-14	0		0	0	213884	0		0	0	NULL	NULL	NULL	High	run1	1	List2	A_T.wav	AV_T	1	1	0	1	213734	150	1	335	214069
Exp3	17	Exp3-17-1	59.936	1.0.0.156	1	right	luomin	1786525085	2.0.10.242	2.0.10.242	09-20-2019	2019-09-20 06:05:43	14:05:43	female	2.0.10.147	80	Red_C_2.bmp	1903-02-06	0		0	0	216153	0		0	0	NULL	NULL	NULL	High	run1	1	List2	Catch.wav	V_T	1	1	0	1	216003	150	1	377	216380
Exp3	17	Exp3-17-1	59.936	1.0.0.156	1	right	luomin	1786525085	2.0.10.242	2.0.10.242	09-20-2019	2019-09-20 06:05:43	14:05:43	female	2.0.10.147	81	Catch.bmp	1903-12-15	0		0	1	218439	0		0	0	NULL	NULL	NULL	High	run1		List2	A_S.wav	A_S	0		1	1	218288	151		0	0
Exp3	17	Exp3-17-1	59.936	1.0.0.156	1	right	luomin	1786525085	2.0.10.242	2.0.10.242	09-20-2019	2019-09-20 06:05:43	14:05:43	female	2.0.10.147	82	Blue_S_2.bmp	1902-03-25	0		0	0	221091	0		0	0	NULL	NULL	NULL	High	run1	1	List2	A_T.wav	AV_T	1	1	0	1	220941	150	1	447	221388
Exp3	17	Exp3-17-1	59.936	1.0.0.156	1	right	luomin	1786525085	2.0.10.242	2.0.10.242	09-20-2019	2019-09-20 06:05:43	14:05:43	female	2.0.10.147	83	Red_C_2.bmp	1903-10-07	0		0	0	223060	0		0	0	NULL	NULL	NULL	High	run1	1	List2	Catch.wav	V_T	1	1	1	1	222910	150	1	455	223365
Exp3	17	Exp3-17-1	59.936	1.0.0.156	1	right	luomin	1786525085	2.0.10.242	2.0.10.242	09-20-2019	2019-09-20 06:05:43	14:05:43	female	2.0.10.147	84	Red_C.bmp	1902-12-03	0		0	0	225596	0		0	0	NULL	NULL	NULL	High	run1		List2	Catch.wav	V_S	0		0	1	225446	150		0	0
Exp3	17	Exp3-17-1	59.936	1.0.0.156	1	right	luomin	1786525085	2.0.10.242	2.0.10.242	09-20-2019	2019-09-20 06:05:43	14:05:43	female	2.0.10.147	85	Red_C_2.bmp	1902-07-19	0		0	0	227882	0		0	0	NULL	NULL	NULL	High	run1	1	List2	A_T.wav	AV_T	1	1	0	1	227732	150	1	407	228139
Exp3	17	Exp3-17-1	59.936	1.0.0.156	1	right	luomin	1786525085	2.0.10.242	2.0.10.242	09-20-2019	2019-09-20 06:05:43	14:05:43	female	2.0.10.147	86	Red_C_2.bmp	1904-03-24	0		0	0	229967	0		0	0	NULL	NULL	NULL	High	run1	1	List2	Catch.wav	V_T	1	1	1	1	229817	150	1	370	230187
Exp3	17	Exp3-17-1	59.936	1.0.0.156	1	right	luomin	1786525085	2.0.10.242	2.0.10.242	09-20-2019	2019-09-20 06:05:43	14:05:43	female	2.0.10.147	87	Catch.bmp	1902-04-04	0		0	0	232670	0		0	0	NULL	NULL	NULL	High	run1	1	List2	A_T.wav	A_T	1	1	1	1	232520	150	1	555	233075
Exp3	17	Exp3-17-1	59.936	1.0.0.156	1	right	luomin	1786525085	2.0.10.242	2.0.10.242	09-20-2019	2019-09-20 06:05:43	14:05:43	female	2.0.10.147	88	Red_S.bmp	1904-04-15	0		0	1	234656	0		0	0	NULL	NULL	NULL	High	run1		List2	Catch.wav	V_S	0		1	1	234505	151		0	0
Exp3	17	Exp3-17-1	59.936	1.0.0.156	1	right	luomin	1786525085	2.0.10.242	2.0.10.242	09-20-2019	2019-09-20 06:05:43	14:05:43	female	2.0.10.147	89	Catch.bmp	1902-10-25	0		0	0	237425	0		0	0	NULL	NULL	NULL	High	run1	1	List2	A_T.wav	A_T	1	1	1	1	237275	150	1	552	237827
Exp3	17	Exp3-17-1	59.936	1.0.0.156	1	right	luomin	1786525085	2.0.10.242	2.0.10.242	09-20-2019	2019-09-20 06:05:43	14:05:43	female	2.0.10.147	90	Catch.bmp	1902-04-27	0		0	0	239611	0		0	0	NULL	NULL	NULL	High	run1	1	List2	A_T.wav	A_T	1	1	0	1	239461	150	1	638	240099
Exp3	17	Exp3-17-1	59.936	1.0.0.156	1	right	luomin	1786525085	2.0.10.242	2.0.10.242	09-20-2019	2019-09-20 06:05:43	14:05:43	female	2.0.10.147	91	Catch.bmp	1902-07-19	0		0	0	241613	0		0	0	NULL	NULL	NULL	High	run1	1	List2	A_T.wav	A_T	1	1	0	1	241463	150	1	365	241828
Exp3	17	Exp3-17-1	59.936	1.0.0.156	1	right	luomin	1786525085	2.0.10.242	2.0.10.242	09-20-2019	2019-09-20 06:05:43	14:05:43	female	2.0.10.147	92	Catch.bmp	1903-11-22	0		0	0	243698	0		0	0	NULL	NULL	NULL	High	run1	1	List2	A_T.wav	A_T	1	1	0	1	243548	150	1	367	243915
Exp3	17	Exp3-17-1	59.936	1.0.0.156	1	right	luomin	1786525085	2.0.10.242	2.0.10.242	09-20-2019	2019-09-20 06:05:43	14:05:43	female	2.0.10.147	93	Blue_S_2.bmp	1903-12-17	0		0	0	246268	0		0	0	NULL	NULL	NULL	High	run1	1	List2	Catch.wav	V_T	1	1	0	1	246118	150	1	301	246419
Exp3	17	Exp3-17-1	59.936	1.0.0.156	1	right	luomin	1786525085	2.0.10.242	2.0.10.242	09-20-2019	2019-09-20 06:05:43	14:05:43	female	2.0.10.147	94	Catch.bmp	1903-02-14	0		0	0	248870	0		0	0	NULL	NULL	NULL	High	run1	1	List2	A_T.wav	A_T	1	1	1	1	248720	150	1	339	249059
Exp3	17	Exp3-17-1	59.936	1.0.0.156	1	right	luomin	1786525085	2.0.10.242	2.0.10.242	09-20-2019	2019-09-20 06:05:43	14:05:43	female	2.0.10.147	95	Blue_S_2.bmp	1902-10-17	0		0	0	251173	0		0	0	NULL	NULL	NULL	High	run1	1	List2	A_T.wav	AV_T	1	1	0	1	251023	150	1	405	251428
Exp3	17	Exp3-17-1	59.936	1.0.0.156	1	right	luomin	1786525085	2.0.10.242	2.0.10.242	09-20-2019	2019-09-20 06:05:43	14:05:43	female	2.0.10.147	96	Blue_S_2.bmp	1904-01-10	0		0	0	253342	0		0	0	NULL	NULL	NULL	High	run1	1	List2	Catch.wav	V_T	1	1	0	1	253192	150	1	540	253732
Exp3	17	Exp3-17-1	59.936	1.0.0.156	1	right	luomin	1786525085	2.0.10.242	2.0.10.242	09-20-2019	2019-09-20 06:05:43	14:05:43	female	2.0.10.147	97	Red_C_2.bmp	1902-12-10	0		0	0	255961	0		0	0	NULL	NULL	NULL	High	run1	1	List2	Catch.wav	V_T	1	1	0	1	255811	150	1	273	256084
Exp3	17	Exp3-17-1	59.936	1.0.0.156	1	right	luomin	1786525085	2.0.10.242	2.0.10.242	09-20-2019	2019-09-20 06:05:43	14:05:43	female	2.0.10.147	98	Catch.bmp	1903-01-28	0		0	0	258197	0		0	0	NULL	NULL	NULL	High	run1	1	List2	A_T.wav	A_T	1	1	0	1	258047	150	1	428	258475
Exp3	17	Exp3-17-1	59.936	1.0.0.156	1	right	luomin	1786525085	2.0.10.242	2.0.10.242	09-20-2019	2019-09-20 06:05:43	14:05:43	female	2.0.10.147	99	Blue_S_2.bmp	1902-11-21	0		0	1	260483	0		0	0	NULL	NULL	NULL	High	run1	1	List2	A_T.wav	AV_T	1	1	1	1	260332	151	1	351	260683
Exp3	17	Exp3-17-1	59.936	1.0.0.156	1	right	luomin	1786525085	2.0.10.242	2.0.10.242	09-20-2019	2019-09-20 06:05:43	14:05:43	female	2.0.10.147	100	Blue_S_2.bmp	1903-10-18	0		0	1	262702	0		0	0	NULL	NULL	NULL	High	run1	1	List2	Catch.wav	V_T	1	1	1	1	262551	151	1	332	262883
Exp3	17	Exp3-17-1	59.936	1.0.0.156	1	right	luomin	1786525085	2.0.10.242	2.0.10.242	09-20-2019	2019-09-20 06:05:43	14:05:43	female	2.0.10.147	101	Blue_S_2.bmp	1902-09-29	0		0	1	265238	0		0	0	NULL	NULL	NULL	High	run1	1	List2	A_T.wav	AV_T	1	1	1	1	265087	151	1	260	265347
Exp3	17	Exp3-17-1	59.936	1.0.0.156	1	right	luomin	1786525085	2.0.10.242	2.0.10.242	09-20-2019	2019-09-20 06:05:43	14:05:43	female	2.0.10.147	102	Catch.bmp	1902-04-19	0		0	0	267390	0		0	0	NULL	NULL	NULL	High	run1	1	List2	A_T.wav	A_T	1	1	0	1	267240	150	1	491	267731
Exp3	17	Exp3-17-1	59.936	1.0.0.156	1	right	luomin	1786525085	2.0.10.242	2.0.10.242	09-20-2019	2019-09-20 06:05:43	14:05:43	female	2.0.10.147	103	Blue_C.bmp	1903-07-16	0		0	0	269392	0		0	0	NULL	NULL	NULL	High	Run1		List2	Catch.wav	V_S	0		0	1	269242	150		0	0
Exp3	17	Exp3-17-1	59.936	1.0.0.156	1	right	luomin	1786525085	2.0.10.242	2.0.10.242	09-20-2019	2019-09-20 06:05:43	14:05:43	female	2.0.10.147	104	Blue_S_2.bmp	1902-06-13	0		0	0	271911	0		0	0	NULL	NULL	NULL	High	run1	1	List2	Catch.wav	V_T	1	1	0	1	271761	150	1	490	272251
Exp3	17	Exp3-17-1	59.936	1.0.0.156	1	right	luomin	1786525085	2.0.10.242	2.0.10.242	09-20-2019	2019-09-20 06:05:43	14:05:43	female	2.0.10.147	105	Red_C_2.bmp	1903-04-30	0		0	0	273963	0		0	0	NULL	NULL	NULL	High	run1	1	List2	A_T.wav	AV_T	1	1	1	1	273813	150	1	286	274099
Exp3	17	Exp3-17-1	59.936	1.0.0.156	1	right	luomin	1786525085	2.0.10.242	2.0.10.242	09-20-2019	2019-09-20 06:05:43	14:05:43	female	2.0.10.147	106	Red_C_2.bmp	1902-08-10	0		0	1	276333	0		0	0	NULL	NULL	NULL	High	run1	1	List2	Catch.wav	V_T	1	1	1	1	276182	151	1	381	276563
Exp3	17	Exp3-17-1	59.936	1.0.0.156	1	right	luomin	1786525085	2.0.10.242	2.0.10.242	09-20-2019	2019-09-20 06:05:43	14:05:43	female	2.0.10.147	107	Red_C_2.bmp	1904-02-26	0		0	0	278435	0		0	0	NULL	NULL	NULL	High	run1	1	List2	Catch.wav	V_T	1	1	0	1	278285	150	1	278	278563
Exp3	17	Exp3-17-1	59.936	1.0.0.156	1	right	luomin	1786525085	2.0.10.242	2.0.10.242	09-20-2019	2019-09-20 06:05:43	14:05:43	female	2.0.10.147	108	Catch.bmp	1903-10-09	0		0	0	281104	0		0	0	NULL	NULL	NULL	High	run1		List2	A_S.wav	A_S	0		1	1	280954	150	1	408	281362
Exp3	17	Exp3-17-1	59.936	1.0.0.156	1	right	luomin	1786525085	2.0.10.242	2.0.10.242	09-20-2019	2019-09-20 06:05:43	14:05:43	female	2.0.10.147	109	Blue_C_2.bmp	1904-03-08	0		0	0	283640	0		0	0	NULL	NULL	NULL	High	run1		List2	A_S.wav	AV_S	0		0	1	283490	150	1	385	283875
Exp3	17	Exp3-17-1	59.936	1.0.0.156	1	right	luomin	1786525085	2.0.10.242	2.0.10.242	09-20-2019	2019-09-20 06:05:43	14:05:43	female	2.0.10.147	110	Blue_S_2.bmp	1902-08-12	0		0	0	286326	0		0	0	NULL	NULL	NULL	High	run1	1	List2	Catch.wav	V_T	1	1	1	1	286176	150	1	538	286714
Exp3	17	Exp3-17-1	59.936	1.0.0.156	1	right	luomin	1786525085	2.0.10.242	2.0.10.242	09-20-2019	2019-09-20 06:05:43	14:05:43	female	2.0.10.147	111	Catch.bmp	1903-05-28	0		0	1	288429	0		0	0	NULL	NULL	NULL	High	run1	1	List2	A_T.wav	A_T	1	1	1	1	288278	151	1	708	288986
Exp3	17	Exp3-17-1	59.936	1.0.0.156	1	right	luomin	1786525085	2.0.10.242	2.0.10.242	09-20-2019	2019-09-20 06:05:43	14:05:43	female	2.0.10.147	112	Red_C_2.bmp	1903-07-26	0		0	0	290831	0		0	0	NULL	NULL	NULL	High	run1	1	List2	A_T.wav	AV_T	1	1	0	1	290681	150	1	473	291154
Exp3	17	Exp3-17-1	59.936	1.0.0.156	1	right	luomin	1786525085	2.0.10.242	2.0.10.242	09-20-2019	2019-09-20 06:05:43	14:05:43	female	2.0.10.147	113	Catch.bmp	1902-04-15	0		0	1	293284	0		0	0	NULL	NULL	NULL	High	run1	1	List2	A_T.wav	A_T	1	1	1	1	293133	151	1	557	293690
Exp3	17	Exp3-17-1	59.936	1.0.0.156	1	right	luomin	1786525085	2.0.10.242	2.0.10.242	09-20-2019	2019-09-20 06:05:43	14:05:43	female	2.0.10.147	114	Catch.bmp	1903-05-25	0		0	0	295269	0		0	0	NULL	NULL	NULL	High	run1		List2	A_S.wav	A_S	0		0	1	295119	150		0	0
Exp3	17	Exp3-17-1	59.936	1.0.0.156	1	right	luomin	1786525085	2.0.10.242	2.0.10.242	09-20-2019	2019-09-20 06:05:43	14:05:43	female	2.0.10.147	115	Red_C_2.bmp	1902-09-01	0		0	1	297722	0		0	0	NULL	NULL	NULL	High	run1	1	List2	A_T.wav	AV_T	1	1	1	1	297571	151	1	415	297986
Exp3	17	Exp3-17-1	59.936	1.0.0.156	1	right	luomin	1786525085	2.0.10.242	2.0.10.242	09-20-2019	2019-09-20 06:05:43	14:05:43	female	2.0.10.147	116	Blue_S_2.bmp	1903-11-16	0		0	0	299857	0		0	0	NULL	NULL	NULL	High	run1	1	List2	Catch.wav	V_T	1	1	1	1	299707	150	1	439	300146
Exp3	17	Exp3-17-1	59.936	1.0.0.156	1	right	luomin	1786525085	2.0.10.242	2.0.10.242	09-20-2019	2019-09-20 06:05:43	14:05:43	female	2.0.10.147	117	Blue_S_2.bmp	1903-01-14	0		0	1	302427	0		0	0	NULL	NULL	NULL	High	run1	1	List2	A_T.wav	AV_T	1	1	1	1	302276	151	1	687	302963
Exp3	17	Exp3-17-1	59.936	1.0.0.156	1	right	luomin	1786525085	2.0.10.242	2.0.10.242	09-20-2019	2019-09-20 06:05:43	14:05:43	female	2.0.10.147	118	Catch.bmp	1902-08-14	0		0	1	304696	0		0	0	NULL	NULL	NULL	High	run1		List2	A_S.wav	A_S	0		1	1	304545	151		0	0
Exp3	17	Exp3-17-1	59.936	1.0.0.156	1	right	luomin	1786525085	2.0.10.242	2.0.10.242	09-20-2019	2019-09-20 06:05:43	14:05:43	female	2.0.10.147	119	Blue_S_2.bmp	1903-08-23	0		1	0	306864	0		0	0	NULL	NULL	NULL	High	run1	1	List2	A_T.wav	AV_T	1	1	0	1	306714	150	1	384	307098
Exp3	17	Exp3-17-1	59.936	1.0.0.156	1	right	luomin	1786525085	2.0.10.242	2.0.10.242	09-20-2019	2019-09-20 06:05:43	14:05:43	female	2.0.10.147	120	Catch.bmp	1903-01-11	0		0	0	309350	0		0	0	NULL	NULL	NULL	High	run1	1	List2	A_T.wav	A_T	1	1	0	1	309200	150	1	642	309842
Exp3	17	Exp3-17-1	59.936	1.0.0.156	1	right	luomin	1786525085	2.0.10.242	2.0.10.242	09-20-2019	2019-09-20 06:05:43	14:05:43	female	2.0.10.147	121	Catch.bmp	1903-12-11	0		1	0	311619	0		0	0	NULL	NULL	NULL	High	run1	1	List2	A_T.wav	A_T	1	1	0	1	311469	150	1	509	311978
Exp3	17	Exp3-17-1	59.936	1.0.0.156	1	right	luomin	1786525085	2.0.10.242	2.0.10.242	09-20-2019	2019-09-20 06:05:43	14:05:43	female	2.0.10.147	122	Red_S.bmp	1904-02-13	0		0	0	314222	0		0	0	NULL	NULL	NULL	High	run1		List2	A_S.wav	AV_S	0		0	1	314072	150		0	0
Exp3	17	Exp3-17-1	59.936	1.0.0.156	1	right	luomin	1786525085	2.0.10.242	2.0.10.242	09-20-2019	2019-09-20 06:05:43	14:05:43	female	2.0.10.147	123	Catch.bmp	1903-01-05	0		0	0	316958	0		0	0	NULL	NULL	NULL	High	run1	1	List2	A_T.wav	A_T	1	1	0	1	316808	150	1	498	317306
Exp3	17	Exp3-17-1	59.936	1.0.0.156	1	right	luomin	1786525085	2.0.10.242	2.0.10.242	09-20-2019	2019-09-20 06:05:43	14:05:43	female	2.0.10.147	124	Red_S_2.bmp	1903-06-15	0		0	0	319211	0		0	0	NULL	NULL	NULL	High	run1		List2	Catch.wav	V_S	0		0	1	319061	150	1	373	319434
Exp3	17	Exp3-17-1	59.936	1.0.0.156	1	right	luomin	1786525085	2.0.10.242	2.0.10.242	09-20-2019	2019-09-20 06:05:43	14:05:43	female	2.0.10.147	125	Catch.bmp	1903-09-27	0		0	0	321630	0		0	0	NULL	NULL	NULL	High	run1		List2	A_S.wav	A_S	0		1	1	321480	150		0	0
Exp3	17	Exp3-17-1	59.936	1.0.0.156	1	right	luomin	1786525085	2.0.10.242	2.0.10.242	09-20-2019	2019-09-20 06:05:43	14:05:43	female	2.0.10.147	126	Blue_C_2.bmp	1903-05-17	0		0	0	324199	0		0	0	NULL	NULL	NULL	High	run1		List2	A_S.wav	AV_S	0		0	1	324049	150		0	0
Exp3	17	Exp3-17-1	59.936	1.0.0.156	1	right	luomin	1786525085	2.0.10.242	2.0.10.242	09-20-2019	2019-09-20 06:05:43	14:05:43	female	2.0.10.147	127	Catch.bmp	1902-12-05	0		0	0	326652	0		0	0	NULL	NULL	NULL	High	run1	1	List2	A_T.wav	A_T	1	1	0	1	326502	150	1	588	327090
Exp3	17	Exp3-17-1	59.936	1.0.0.156	1	right	luomin	1786525085	2.0.10.242	2.0.10.242	09-20-2019	2019-09-20 06:05:43	14:05:43	female	2.0.10.147	128	Red_C_2.bmp	1902-11-04	0		0	0	328871	0		0	0	NULL	NULL	NULL	High	run1	1	List2	Catch.wav	V_T	1	1	0	1	328721	150	1	402	329123
Exp3	17	Exp3-17-1	59.936	1.0.0.156	1	right	luomin	1786525085	2.0.10.242	2.0.10.242	09-20-2019	2019-09-20 06:05:43	14:05:43	female	2.0.10.147	129	Blue_S_2.bmp	1902-07-23	0		0	0	331073	0		0	0	NULL	NULL	NULL	High	run1	1	List2	Catch.wav	V_T	1	1	0	1	330923	150	1	447	331370
Exp3	17	Exp3-17-1	59.936	1.0.0.156	1	right	luomin	1786525085	2.0.10.242	2.0.10.242	09-20-2019	2019-09-20 06:05:43	14:05:43	female	2.0.10.147	130	Blue_S_2.bmp	1904-03-14	0		0	1	333159	0		0	0	NULL	NULL	NULL	High	run1	1	List2	A_T.wav	AV_T	1	1	1	1	333008	151	1	562	333570
Exp3	17	Exp3-17-1	59.936	1.0.0.156	1	right	luomin	1786525085	2.0.10.242	2.0.10.242	09-20-2019	2019-09-20 06:05:43	14:05:43	female	2.0.10.147	131	Red_C.bmp	1903-05-27	0		0	0	335845	0		0	0	NULL	NULL	NULL	High	run1		List2	A_S.wav	AV_S	0		0	1	335695	150		0	0
Exp3	17	Exp3-17-1	59.936	1.0.0.156	1	right	luomin	1786525085	2.0.10.242	2.0.10.242	09-20-2019	2019-09-20 06:05:43	14:05:43	female	2.0.10.147	132	Red_C_2.bmp	1904-03-01	0		0	0	338297	0		0	0	NULL	NULL	NULL	High	run1	1	List2	A_T.wav	AV_T	1	1	0	1	338147	150	1	319	338466
Exp3	17	Exp3-17-1	59.936	1.0.0.156	1	right	luomin	1786525085	2.0.10.242	2.0.10.242	09-20-2019	2019-09-20 06:05:43	14:05:43	female	2.0.10.147	133	Red_C_2.bmp	1903-08-05	0		0	0	340967	0		0	0	NULL	NULL	NULL	High	run1	1	List2	A_T.wav	AV_T	1	1	0	1	340817	150	1	344	341161
Exp3	17	Exp3-17-1	59.936	1.0.0.156	1	right	luomin	1786525085	2.0.10.242	2.0.10.242	09-20-2019	2019-09-20 06:05:43	14:05:43	female	2.0.10.147	134	Catch.bmp	1902-06-14	0		0	0	343436	0		0	0	NULL	NULL	NULL	High	run1	1	List2	A_T.wav	A_T	1	1	0	1	343286	150	1	547	343833
Exp3	17	Exp3-17-1	59.936	1.0.0.156	1	right	luomin	1786525085	2.0.10.242	2.0.10.242	09-20-2019	2019-09-20 06:05:43	14:05:43	female	2.0.10.147	135	Blue_S_2.bmp	1903-03-17	0		0	0	345488	0		0	0	NULL	NULL	NULL	High	run1	1	List2	Catch.wav	V_T	1	1	1	1	345338	150	1	479	345817
Exp3	17	Exp3-17-1	59.936	1.0.0.156	1	right	luomin	1786525085	2.0.10.242	2.0.10.242	09-20-2019	2019-09-20 06:05:43	14:05:43	female	2.0.10.147	136	Red_C_2.bmp	1903-03-17	0		0	0	347807	0		0	0	NULL	NULL	NULL	High	run1	1	List2	Catch.wav	V_T	1	1	0	1	347657	150	1	384	348041
Exp3	17	Exp3-17-1	59.936	1.0.0.156	1	right	luomin	1786525085	2.0.10.242	2.0.10.242	09-20-2019	2019-09-20 06:05:43	14:05:43	female	2.0.10.147	137	Blue_S_2.bmp	1904-04-18	0		0	0	350126	0		0	0	NULL	NULL	NULL	High	run1	1	List2	A_T.wav	AV_T	1	1	1	1	349976	150	1	290	350266
Exp3	17	Exp3-17-1	59.936	1.0.0.156	1	right	luomin	1786525085	2.0.10.242	2.0.10.242	09-20-2019	2019-09-20 06:05:43	14:05:43	female	2.0.10.147	138	Catch.bmp	1903-07-19	0		0	0	352846	0		0	0	NULL	NULL	NULL	High	run1	1	List2	A_T.wav	A_T	1	1	0	1	352696	150	1	393	353089
Exp3	17	Exp3-17-1	59.936	1.0.0.156	1	right	luomin	1786525085	2.0.10.242	2.0.10.242	09-20-2019	2019-09-20 06:05:43	14:05:43	female	2.0.10.147	139	Blue_S_2.bmp	1902-12-16	0		1	0	355298	0		0	0	NULL	NULL	NULL	High	run1	1	List2	Catch.wav	V_T	1	1	1	1	355148	150	1	357	355505
Exp3	17	Exp3-17-1	59.936	1.0.0.156	1	right	luomin	1786525085	2.0.10.242	2.0.10.242	09-20-2019	2019-09-20 06:05:43	14:05:43	female	2.0.10.147	140	Blue_S_2.bmp	1903-10-07	0		0	0	357534	0		0	0	NULL	NULL	NULL	High	run1	1	List2	A_T.wav	AV_T	1	1	1	1	357384	150	1	354	357738
Exp3	17	Exp3-17-1	59.936	1.0.0.156	1	right	luomin	1786525085	2.0.10.242	2.0.10.242	09-20-2019	2019-09-20 06:05:43	14:05:43	female	2.0.10.147	141	Blue_S_2.bmp	1902-12-01	0		0	0	360070	1068		0	0	NULL	NULL	NULL	High	run1	1	List2	Catch.wav	V_T	1	1	1	1	359920	150	1	337	360257
Exp3	17	Exp3-17-1	59.936	1.0.0.156	1	right	luomin	1786525085	2.0.10.242	2.0.10.242	09-20-2019	2019-09-20 06:05:43	14:05:43	female	2.0.10.147	142	Red_C_2.bmp	1904-02-15	0		0	0	377705	0		0	0	NULL	NULL	NULL	High	run1	1	List2	Catch.wav	V_T	1	1	0	1	377555	150	1	534	378089
Exp3	17	Exp3-17-1	59.936	1.0.0.156	1	right	luomin	1786525085	2.0.10.242	2.0.10.242	09-20-2019	2019-09-20 06:05:43	14:05:43	female	2.0.10.147	143	Red_C_2.bmp	1902-10-12	0		0	0	380375	0		0	0	NULL	NULL	NULL	High	run1	1	List2	A_T.wav	AV_T	1	1	0	1	380225	150	1	392	380617
Exp3	17	Exp3-17-1	59.936	1.0.0.156	1	right	luomin	1786525085	2.0.10.242	2.0.10.242	09-20-2019	2019-09-20 06:05:43	14:05:43	female	2.0.10.147	144	Catch.bmp	1902-08-24	0		0	1	382544	0		0	0	NULL	NULL	NULL	High	run1	1	List2	A_T.wav	A_T	1	1	1	1	382393	151	1	464	382857
Exp3	17	Exp3-17-1	59.936	1.0.0.156	1	right	luomin	1786525085	2.0.10.242	2.0.10.242	09-20-2019	2019-09-20 06:05:43	14:05:43	female	2.0.10.147	145	Catch.bmp	1902-09-22	0		0	1	384663	0		0	0	NULL	NULL	NULL	High	run1	1	List2	A_T.wav	A_T	1	1	1	1	384512	151	1	425	384937
Exp3	17	Exp3-17-1	59.936	1.0.0.156	1	right	luomin	1786525085	2.0.10.242	2.0.10.242	09-20-2019	2019-09-20 06:05:43	14:05:43	female	2.0.10.147	146	Blue_S_2.bmp	1903-10-02	0		0	0	386815	0		0	0	NULL	NULL	NULL	High	run1	1	List2	Catch.wav	V_T	1	1	0	1	386665	150	1	392	387057
Exp3	17	Exp3-17-1	59.936	1.0.0.156	1	right	luomin	1786525085	2.0.10.242	2.0.10.242	09-20-2019	2019-09-20 06:05:43	14:05:43	female	2.0.10.147	147	Blue_C_2.bmp	1904-02-19	0		0	0	389334	0		0	0	NULL	NULL	NULL	High	run1		List2	A_S.wav	AV_S	0		1	1	389184	150		0	0
Exp3	17	Exp3-17-1	59.936	1.0.0.156	1	right	luomin	1786525085	2.0.10.242	2.0.10.242	09-20-2019	2019-09-20 06:05:43	14:05:43	female	2.0.10.147	148	Red_C_2.bmp	1903-05-03	0		0	1	392054	0		0	0	NULL	NULL	NULL	High	run1	1	List2	Catch.wav	V_T	1	1	1	1	391903	151	1	409	392312
Exp3	17	Exp3-17-1	59.936	1.0.0.156	1	right	luomin	1786525085	2.0.10.242	2.0.10.242	09-20-2019	2019-09-20 06:05:43	14:05:43	female	2.0.10.147	149	Red_C_2.bmp	1903-08-12	0		0	0	394423	0		0	0	NULL	NULL	NULL	High	run1	1	List2	A_T.wav	AV_T	1	1	0	1	394273	150	1	303	394576
Exp3	17	Exp3-17-1	59.936	1.0.0.156	1	right	luomin	1786525085	2.0.10.242	2.0.10.242	09-20-2019	2019-09-20 06:05:43	14:05:43	female	2.0.10.147	150	Blue_C_2.bmp	1903-11-25	0		0	0	396892	0		0	0	NULL	NULL	NULL	High	run1		List2	Catch.wav	V_S	0		0	1	396742	150	1	306	397048
Exp3	17	Exp3-17-1	59.936	1.0.0.156	1	right	luomin	1786525085	2.0.10.242	2.0.10.242	09-20-2019	2019-09-20 06:05:43	14:05:43	female	2.0.10.147	151	Red_C_2.bmp	1904-03-29	0		0	0	399478	0		0	0	NULL	NULL	NULL	High	run1	1	List2	Catch.wav	V_T	1	1	0	1	399328	150	1	440	399768
Exp3	17	Exp3-17-1	59.936	1.0.0.156	1	right	luomin	1786525085	2.0.10.242	2.0.10.242	09-20-2019	2019-09-20 06:05:43	14:05:43	female	2.0.10.147	152	Red_C_2.bmp	1904-05-18	0		0	0	402181	0		0	0	NULL	NULL	NULL	High	run1	1	List2	A_T.wav	AV_T	1	1	0	1	402031	150	1	458	402489
Exp3	17	Exp3-17-1	59.936	1.0.0.156	1	right	luomin	1786525085	2.0.10.242	2.0.10.242	09-20-2019	2019-09-20 06:05:43	14:05:43	female	2.0.10.147	153	Blue_S_2.bmp	1903-05-06	0		0	0	404934	0		0	0	NULL	NULL	NULL	High	run1	1	List2	A_T.wav	AV_T	1	1	0	1	404784	150	1	584	405368
Exp3	17	Exp3-17-1	59.936	1.0.0.156	1	right	luomin	1786525085	2.0.10.242	2.0.10.242	09-20-2019	2019-09-20 06:05:43	14:05:43	female	2.0.10.147	154	Catch.bmp	1904-05-15	0		0	0	407303	0		0	0	NULL	NULL	NULL	High	run1	1	List2	A_T.wav	A_T	1	1	0	1	407153	150	1	535	407688
Exp3	17	Exp3-17-1	59.936	1.0.0.156	1	right	luomin	1786525085	2.0.10.242	2.0.10.242	09-20-2019	2019-09-20 06:05:43	14:05:43	female	2.0.10.147	155	Red_S_2.bmp	1904-04-12	0		0	0	410056	0		0	0	NULL	NULL	NULL	High	run1		List2	Catch.wav	V_S	0		0	1	409906	150		0	0
Exp3	17	Exp3-17-1	59.936	1.0.0.156	1	right	luomin	1786525085	2.0.10.242	2.0.10.242	09-20-2019	2019-09-20 06:05:43	14:05:43	female	2.0.10.147	156	Red_S.bmp	1902-12-08	0		0	0	412842	0		0	0	NULL	NULL	NULL	High	run1		List2	A_S.wav	AV_S	0		1	1	412692	150		0	0
Exp3	17	Exp3-17-1	59.936	1.0.0.156	1	right	luomin	1786525085	2.0.10.242	2.0.10.242	09-20-2019	2019-09-20 06:05:43	14:05:43	female	2.0.10.147	157	Red_C_2.bmp	1902-12-21	0		0	0	415128	0		0	0	NULL	NULL	NULL	High	run1	1	List2	Catch.wav	V_T	1	1	0	1	414978	150	1	398	415376
Exp3	17	Exp3-17-1	59.936	1.0.0.156	1	right	luomin	1786525085	2.0.10.242	2.0.10.242	09-20-2019	2019-09-20 06:05:43	14:05:43	female	2.0.10.147	158	Catch.bmp	1903-10-13	0		1	0	417363	0		0	0	NULL	NULL	NULL	High	run1	1	List2	A_T.wav	A_T	1	1	1	1	417213	150	1	507	417720
Exp3	17	Exp3-17-1	59.936	1.0.0.156	1	right	luomin	1786525085	2.0.10.242	2.0.10.242	09-20-2019	2019-09-20 06:05:43	14:05:43	female	2.0.10.147	159	Red_C_2.bmp	1903-06-25	0		0	0	419899	0		0	0	NULL	NULL	NULL	High	run1	1	List2	A_T.wav	AV_T	1	1	0	1	419749	150	1	395	420144
Exp3	17	Exp3-17-1	59.936	1.0.0.156	1	right	luomin	1786525085	2.0.10.242	2.0.10.242	09-20-2019	2019-09-20 06:05:43	14:05:43	female	2.0.10.147	160	Blue_C.bmp	1903-10-15	0		0	1	422319	0		0	0	NULL	NULL	NULL	High	run1		List2	A_S.wav	AV_S	0		1	1	422168	151		0	0
Exp3	17	Exp3-17-1	59.936	1.0.0.156	1	right	luomin	1786525085	2.0.10.242	2.0.10.242	09-20-2019	2019-09-20 06:05:43	14:05:43	female	2.0.10.147	161	Red_C_2.bmp	1902-07-03	0		0	0	424921	0		0	0	NULL	NULL	NULL	High	run1	1	List2	Catch.wav	V_T	1	1	1	1	424771	150	1	397	425168
Exp3	17	Exp3-17-1	59.936	1.0.0.156	1	right	luomin	1786525085	2.0.10.242	2.0.10.242	09-20-2019	2019-09-20 06:05:43	14:05:43	female	2.0.10.147	162	Red_S_2.bmp	1903-12-05	0		0	0	426990	0		0	0	NULL	NULL	NULL	High	run1		List2	A_S.wav	AV_S	0		1	1	426840	150		0	0
Exp3	17	Exp3-17-1	59.936	1.0.0.156	1	right	luomin	1786525085	2.0.10.242	2.0.10.242	09-20-2019	2019-09-20 06:05:43	14:05:43	female	2.0.10.147	163	Blue_C.bmp	1902-11-24	0		0	0	429643	0		0	0	NULL	NULL	NULL	High	run1		List2	A_S.wav	AV_S	0		0	1	429493	150		0	0
Exp3	17	Exp3-17-1	59.936	1.0.0.156	1	right	luomin	1786525085	2.0.10.242	2.0.10.242	09-20-2019	2019-09-20 06:05:43	14:05:43	female	2.0.10.147	164	Catch.bmp	1904-03-25	0		0	0	431912	0		0	0	NULL	NULL	NULL	High	run1		List2	A_S.wav	A_S	0		0	1	431762	150		0	0
Exp3	17	Exp3-17-1	59.936	1.0.0.156	1	right	luomin	1786525085	2.0.10.242	2.0.10.242	09-20-2019	2019-09-20 06:05:43	14:05:43	female	2.0.10.147	165	Catch.bmp	1903-04-01	0		0	0	434665	0		0	0	NULL	NULL	NULL	High	run1	1	List2	A_T.wav	A_T	1	1	0	1	434515	150	1	542	435057
Exp3	17	Exp3-17-1	59.936	1.0.0.156	1	right	luomin	1786525085	2.0.10.242	2.0.10.242	09-20-2019	2019-09-20 06:05:43	14:05:43	female	2.0.10.147	166	Blue_S_2.bmp	1904-04-03	0		0	0	437001	0		0	0	NULL	NULL	NULL	High	run1	1	List2	A_T.wav	AV_T	1	1	0	2	436851	150	1	389	437240
Exp3	17	Exp3-17-1	59.936	1.0.0.156	1	right	luomin	1786525085	2.0.10.242	2.0.10.242	09-20-2019	2019-09-20 06:05:43	14:05:43	female	2.0.10.147	167	Blue_C.bmp	1903-12-12	0		0	1	439704	0		0	0	NULL	NULL	NULL	High	Run1		List2	Catch.wav	V_S	0		1	1	439553	151		0	0
Exp3	17	Exp3-17-1	59.936	1.0.0.156	1	right	luomin	1786525085	2.0.10.242	2.0.10.242	09-20-2019	2019-09-20 06:05:43	14:05:43	female	2.0.10.147	168	Catch.bmp	1904-02-17	0		0	1	442390	0		0	0	NULL	NULL	NULL	High	run1	1	List2	A_T.wav	A_T	1	1	1	1	442239	151	1	538	442777
Exp3	17	Exp3-17-1	59.936	1.0.0.156	1	right	luomin	1786525085	2.0.10.242	2.0.10.242	09-20-2019	2019-09-20 06:05:43	14:05:43	female	2.0.10.147	169	Red_C_2.bmp	1903-12-21	0		0	0	445059	0		0	0	NULL	NULL	NULL	High	run1	1	List2	A_T.wav	AV_T	1	1	0	1	444909	150	1	507	445416
Exp3	17	Exp3-17-1	59.936	1.0.0.156	1	right	luomin	1786525085	2.0.10.242	2.0.10.242	09-20-2019	2019-09-20 06:05:43	14:05:43	female	2.0.10.147	170	Catch.bmp	1902-06-13	0		0	0	447662	0		0	0	NULL	NULL	NULL	High	run1		List2	A_S.wav	A_S	0		0	1	447512	150		0	0
Exp3	17	Exp3-17-1	59.936	1.0.0.156	1	right	luomin	1786525085	2.0.10.242	2.0.10.242	09-20-2019	2019-09-20 06:05:43	14:05:43	female	2.0.10.147	171	Catch.bmp	1903-07-13	0		0	0	449764	0		0	0	NULL	NULL	NULL	High	run1		List2	A_S.wav	A_S	0		0	1	449614	150		0	0
Exp3	17	Exp3-17-1	59.936	1.0.0.156	1	right	luomin	1786525085	2.0.10.242	2.0.10.242	09-20-2019	2019-09-20 06:05:43	14:05:43	female	2.0.10.147	172	Catch.bmp	1903-02-11	0		0	0	452283	0		0	0	NULL	NULL	NULL	High	run1	1	List2	A_T.wav	A_T	1	1	0	1	452133	150	1	459	452592
Exp3	17	Exp3-17-1	59.936	1.0.0.156	1	right	luomin	1786525085	2.0.10.242	2.0.10.242	09-20-2019	2019-09-20 06:05:43	14:05:43	female	2.0.10.147	173	Blue_S.bmp	1902-07-16	0		0	0	454569	0		0	0	NULL	NULL	NULL	High	run1		List2	A_S.wav	AV_S	0		0	1	454419	150		0	0
Exp3	17	Exp3-17-1	59.936	1.0.0.156	1	right	luomin	1786525085	2.0.10.242	2.0.10.242	09-20-2019	2019-09-20 06:05:43	14:05:43	female	2.0.10.147	174	Blue_S_2.bmp	1904-05-13	0		0	0	456721	0		0	0	NULL	NULL	NULL	High	run1	1	List2	Catch.wav	V_T	1	1	1	1	456571	150	1	436	457007
Exp3	17	Exp3-17-1	59.936	1.0.0.156	1	right	luomin	1786525085	2.0.10.242	2.0.10.242	09-20-2019	2019-09-20 06:05:43	14:05:43	female	2.0.10.147	175	Blue_S_2.bmp	1903-01-24	0		0	0	459474	0		0	0	NULL	NULL	NULL	High	run1	1	List2	A_T.wav	AV_T	1	1	1	1	459324	150	1	508	459832
Exp3	17	Exp3-17-1	59.936	1.0.0.156	1	right	luomin	1786525085	2.0.10.242	2.0.10.242	09-20-2019	2019-09-20 06:05:43	14:05:43	female	2.0.10.147	176	Catch.bmp	1903-01-08	0		0	0	461743	0		0	0	NULL	NULL	NULL	High	run1	1	List2	A_T.wav	A_T	1	1	0	1	461593	150	1	487	462080
Exp3	17	Exp3-17-1	59.936	1.0.0.156	1	right	luomin	1786525085	2.0.10.242	2.0.10.242	09-20-2019	2019-09-20 06:05:43	14:05:43	female	2.0.10.147	177	Catch.bmp	1903-12-07	0		0	1	463996	0		0	0	NULL	NULL	NULL	High	run1	1	List2	A_T.wav	A_T	1	1	1	1	463845	151	1	402	464247
Exp3	17	Exp3-17-1	59.936	1.0.0.156	1	right	luomin	1786525085	2.0.10.242	2.0.10.242	09-20-2019	2019-09-20 06:05:43	14:05:43	female	2.0.10.147	178	Blue_S_2.bmp	1904-03-17	0		0	1	466582	0		0	0	NULL	NULL	NULL	High	run1	1	List2	A_T.wav	AV_T	1	1	1	1	466431	151	1	320	466751
Exp3	17	Exp3-17-1	59.936	1.0.0.156	1	right	luomin	1786525085	2.0.10.242	2.0.10.242	09-20-2019	2019-09-20 06:05:43	14:05:43	female	2.0.10.147	179	Catch.bmp	1902-09-08	0		0	0	469268	0		0	0	NULL	NULL	NULL	High	run1		List2	A_S.wav	A_S	0		0	1	469118	150		0	0
Exp3	17	Exp3-17-1	59.936	1.0.0.156	1	right	luomin	1786525085	2.0.10.242	2.0.10.242	09-20-2019	2019-09-20 06:05:43	14:05:43	female	2.0.10.147	180	Catch.bmp	1903-08-24	0		0	0	471453	0		0	0	NULL	NULL	NULL	High	run1	1	List2	A_T.wav	A_T	1	1	0	1	471303	150	1	424	471727
Exp3	17	Exp3-17-1	59.936	1.0.0.156	1	right	luomin	1786525085	2.0.10.242	2.0.10.242	09-20-2019	2019-09-20 06:05:43	14:05:43	female	2.0.10.147	181	Red_C_2.bmp	1903-03-24	0		0	0	473939	0		0	0	NULL	NULL	NULL	High	run1	1	List2	Catch.wav	V_T	1	1	1	1	473789	150	1	394	474183
Exp3	17	Exp3-17-1	59.936	1.0.0.156	1	right	luomin	1786525085	2.0.10.242	2.0.10.242	09-20-2019	2019-09-20 06:05:43	14:05:43	female	2.0.10.147	182	Red_C_2.bmp	1903-09-19	0		0	0	476275	0		0	0	NULL	NULL	NULL	High	run1	1	List2	A_T.wav	AV_T	1	1	1	1	476125	150	1	587	476712
Exp3	17	Exp3-17-1	59.936	1.0.0.156	1	right	luomin	1786525085	2.0.10.242	2.0.10.242	09-20-2019	2019-09-20 06:05:43	14:05:43	female	2.0.10.147	183	Red_C.bmp	1902-12-25	0		0	0	478794	0		0	0	NULL	NULL	NULL	High	run1		List2	Catch.wav	V_S	0		1	1	478644	150		0	0
Exp3	17	Exp3-17-1	59.936	1.0.0.156	1	right	luomin	1786525085	2.0.10.242	2.0.10.242	09-20-2019	2019-09-20 06:05:43	14:05:43	female	2.0.10.147	184	Blue_S_2.bmp	1904-01-16	0		0	0	481097	0		0	0	NULL	NULL	NULL	High	run1	1	List2	Catch.wav	V_T	1	1	0	1	480947	150	1	388	481335
Exp3	17	Exp3-17-1	59.936	1.0.0.156	1	right	luomin	1786525085	2.0.10.242	2.0.10.242	09-20-2019	2019-09-20 06:05:43	14:05:43	female	2.0.10.147	185	Catch.bmp	1902-10-21	0		0	0	483733	0		0	0	NULL	NULL	NULL	High	run1	1	List2	A_T.wav	A_T	1	1	1	1	483583	150	1	352	483935
Exp3	17	Exp3-17-1	59.936	1.0.0.156	1	right	luomin	1786525085	2.0.10.242	2.0.10.242	09-20-2019	2019-09-20 06:05:43	14:05:43	female	2.0.10.147	186	Red_C_2.bmp	1904-02-27	0		0	1	485919	0		0	0	NULL	NULL	NULL	High	run1	1	List2	A_T.wav	AV_T	1	1	0	1	485768	151	1	311	486079
Exp3	17	Exp3-17-1	59.936	1.0.0.156	1	right	luomin	1786525085	2.0.10.242	2.0.10.242	09-20-2019	2019-09-20 06:05:43	14:05:43	female	2.0.10.147	187	Red_C_2.bmp	1903-07-26	0		0	0	488588	0		0	0	NULL	NULL	NULL	High	run1	1	List2	Catch.wav	V_T	1	1	0	1	488438	150	1	329	488767
Exp3	17	Exp3-17-1	59.936	1.0.0.156	1	right	luomin	1786525085	2.0.10.242	2.0.10.242	09-20-2019	2019-09-20 06:05:43	14:05:43	female	2.0.10.147	188	Blue_S_2.bmp	1902-04-07	0		0	1	491041	0		0	0	NULL	NULL	NULL	High	run1	1	List2	Catch.wav	V_T	1	1	0	1	490890	151	1	485	491375
Exp3	17	Exp3-17-1	59.936	1.0.0.156	1	right	luomin	1786525085	2.0.10.242	2.0.10.242	09-20-2019	2019-09-20 06:05:43	14:05:43	female	2.0.10.147	189	Catch.bmp	1902-07-07	0		0	0	493026	0		0	0	NULL	NULL	NULL	High	run1	1	List2	A_T.wav	A_T	1	1	1	1	492876	150	1	676	493552
Exp3	17	Exp3-17-1	59.936	1.0.0.156	1	right	luomin	1786525085	2.0.10.242	2.0.10.242	09-20-2019	2019-09-20 06:05:43	14:05:43	female	2.0.10.147	190	Catch.bmp	1903-04-10	0		0	0	495095	0		0	0	NULL	NULL	NULL	High	run1	1	List2	A_T.wav	A_T	1	1	0	1	494945	150	1	422	495367
Exp3	17	Exp3-17-1	59.936	1.0.0.156	1	right	luomin	1786525085	2.0.10.242	2.0.10.242	09-20-2019	2019-09-20 06:05:43	14:05:43	female	2.0.10.147	191	Red_C_2.bmp	1903-11-23	0		0	0	497447	0		0	0	NULL	NULL	NULL	High	run1	1	List2	A_T.wav	AV_T	1	1	0	1	497297	150	1	398	497695
Exp3	17	Exp3-17-1	59.936	1.0.0.156	1	right	luomin	1786525085	2.0.10.242	2.0.10.242	09-20-2019	2019-09-20 06:05:43	14:05:43	female	2.0.10.147	192	Catch.bmp	1902-10-14	0		0	1	500017	0		0	0	NULL	NULL	NULL	High	run1		List2	A_S.wav	A_S	0		1	1	499866	151		0	0
Exp3	17	Exp3-17-1	59.936	1.0.0.156	1	right	luomin	1786525085	2.0.10.242	2.0.10.242	09-20-2019	2019-09-20 06:05:43	14:05:43	female	2.0.10.147	193	Catch.bmp	1903-07-21	0		0	0	502252	0		0	0	NULL	NULL	NULL	High	run1	1	List2	A_T.wav	A_T	1	1	0	1	502102	150	1	441	502543
Exp3	17	Exp3-17-1	59.936	1.0.0.156	1	right	luomin	1786525085	2.0.10.242	2.0.10.242	09-20-2019	2019-09-20 06:05:43	14:05:43	female	2.0.10.147	194	Red_C_2.bmp	1903-02-01	0		0	0	504705	0		0	0	NULL	NULL	NULL	High	run1	1	List2	A_T.wav	AV_T	1	1	0	1	504555	150	1	323	504878
Exp3	17	Exp3-17-1	59.936	1.0.0.156	1	right	luomin	1786525085	2.0.10.242	2.0.10.242	09-20-2019	2019-09-20 06:05:43	14:05:43	female	2.0.10.147	195	Red_C_2.bmp	1902-05-04	0		0	1	506991	0		0	0	NULL	NULL	NULL	High	run1	1	List2	Catch.wav	V_T	1	1	1	1	506840	151	1	358	507198
Exp3	17	Exp3-17-1	59.936	1.0.0.156	1	right	luomin	1786525085	2.0.10.242	2.0.10.242	09-20-2019	2019-09-20 06:05:43	14:05:43	female	2.0.10.147	196	Catch.bmp	1903-04-22	0		0	0	508993	0		0	0	NULL	NULL	NULL	High	run1	1	List2	A_T.wav	A_T	1	1	0	2	508843	150	1	451	509294
Exp3	17	Exp3-17-1	59.936	1.0.0.156	1	right	luomin	1786525085	2.0.10.242	2.0.10.242	09-20-2019	2019-09-20 06:05:43	14:05:43	female	2.0.10.147	197	Catch.bmp	1903-06-25	0		0	0	511362	0		0	0	NULL	NULL	NULL	High	run1	1	List2	A_T.wav	A_T	1	1	0	1	511212	150	1	379	511591
Exp3	17	Exp3-17-1	59.936	1.0.0.156	1	right	luomin	1786525085	2.0.10.242	2.0.10.242	09-20-2019	2019-09-20 06:05:43	14:05:43	female	2.0.10.147	198	Blue_S_2.bmp	1902-12-02	0		0	0	513781	0		0	0	NULL	NULL	NULL	High	run1	1	List2	A_T.wav	AV_T	1	1	0	1	513631	150	1	391	514022
Exp3	17	Exp3-17-1	59.936	1.0.0.156	1	right	luomin	1786525085	2.0.10.242	2.0.10.242	09-20-2019	2019-09-20 06:05:43	14:05:43	female	2.0.10.147	199	Catch.bmp	1903-01-03	0		0	0	516000	0		0	0	NULL	NULL	NULL	High	run1	1	List2	A_T.wav	A_T	1	1	0	1	515850	150	1	412	516262
Exp3	17	Exp3-17-1	59.936	1.0.0.156	1	right	luomin	1786525085	2.0.10.242	2.0.10.242	09-20-2019	2019-09-20 06:05:43	14:05:43	female	2.0.10.147	200	Blue_C.bmp	1903-03-25	0		0	0	518252	0		0	0	NULL	NULL	NULL	High	run1		List2	A_S.wav	AV_S	0		0	1	518102	150		0	0
Exp3	17	Exp3-17-1	59.936	1.0.0.156	1	right	luomin	1786525085	2.0.10.242	2.0.10.242	09-20-2019	2019-09-20 06:05:43	14:05:43	female	2.0.10.147	201	Red_S_2.bmp	1903-09-08	0		0	0	520638	0		0	0	NULL	NULL	NULL	High	run1		List2	Catch.wav	V_S	0		1	1	520488	150		0	0
Exp3	17	Exp3-17-1	59.936	1.0.0.156	1	right	luomin	1786525085	2.0.10.242	2.0.10.242	09-20-2019	2019-09-20 06:05:43	14:05:43	female	2.0.10.147	202	Blue_S.bmp	1902-08-16	0		1	0	523207	0		0	0	NULL	NULL	NULL	High	run1		List2	Catch.wav	V_S	0		1	1	523057	150		0	0
Exp3	17	Exp3-17-1	59.936	1.0.0.156	1	right	luomin	1786525085	2.0.10.242	2.0.10.242	09-20-2019	2019-09-20 06:05:43	14:05:43	female	2.0.10.147	203	Blue_S_2.bmp	1903-07-27	0		1	0	525376	0		0	0	NULL	NULL	NULL	High	run1	1	List2	Catch.wav	V_T	1	1	0	1	525226	150	1	524	525750
Exp3	17	Exp3-17-1	59.936	1.0.0.156	1	right	luomin	1786525085	2.0.10.242	2.0.10.242	09-20-2019	2019-09-20 06:05:43	14:05:43	female	2.0.10.147	204	Blue_S_2.bmp	1904-02-28	0		0	0	527829	0		0	0	NULL	NULL	NULL	High	run1	1	List2	A_T.wav	AV_T	1	1	1	1	527679	150	1	471	528150
Exp3	17	Exp3-17-1	59.936	1.0.0.156	1	right	luomin	1786525085	2.0.10.242	2.0.10.242	09-20-2019	2019-09-20 06:05:43	14:05:43	female	2.0.10.147	205	Red_C_2.bmp	1902-10-30	0		1	0	530498	0		0	0	NULL	NULL	NULL	High	run1	1	List2	A_T.wav	AV_T	1	1	0	1	530348	150	1	306	530654
Exp3	17	Exp3-17-1	59.936	1.0.0.156	1	right	luomin	1786525085	2.0.10.242	2.0.10.242	09-20-2019	2019-09-20 06:05:43	14:05:43	female	2.0.10.147	206	Blue_S_2.bmp	1904-02-13	0		0	0	532684	0		0	0	NULL	NULL	NULL	High	run1	1	List2	Catch.wav	V_T	1	1	0	1	532534	150	1	433	532967
Exp3	17	Exp3-17-1	59.936	1.0.0.156	1	right	luomin	1786525085	2.0.10.242	2.0.10.242	09-20-2019	2019-09-20 06:05:43	14:05:43	female	2.0.10.147	207	Catch.bmp	1903-04-10	0		0	0	535337	0		0	0	NULL	NULL	NULL	High	run1	1	List2	A_T.wav	A_T	1	1	1	1	535187	150	1	451	535638
Exp3	17	Exp3-17-1	59.936	1.0.0.156	1	right	luomin	1786525085	2.0.10.242	2.0.10.242	09-20-2019	2019-09-20 06:05:43	14:05:43	female	2.0.10.147	208	Red_C_2.bmp	1902-04-26	0		0	0	537689	0		0	0	NULL	NULL	NULL	High	run1	1	List2	A_T.wav	AV_T	1	1	0	1	537539	150	1	347	537886
Exp3	17	Exp3-17-1	59.936	1.0.0.156	1	right	luomin	1786525085	2.0.10.242	2.0.10.242	09-20-2019	2019-09-20 06:05:43	14:05:43	female	2.0.10.147	209	Red_C_2.bmp	1903-08-09	0		0	0	539691	0		0	0	NULL	NULL	NULL	High	run1	1	List2	A_T.wav	AV_T	1	1	0	1	539541	150	1	321	539862
Exp3	17	Exp3-17-1	59.936	1.0.0.156	1	right	luomin	1786525085	2.0.10.242	2.0.10.242	09-20-2019	2019-09-20 06:05:43	14:05:43	female	2.0.10.147	210	Blue_S_2.bmp	1902-06-16	0		0	0	542161	0		0	0	NULL	NULL	NULL	High	run1	1	List2	A_T.wav	AV_T	1	1	0	2	542011	150	1	291	542302
Exp3	17	Exp3-17-1	59.936	1.0.0.156	1	right	luomin	1786525085	2.0.10.242	2.0.10.242	09-20-2019	2019-09-20 06:05:43	14:05:43	female	2.0.10.147	211	Blue_S_2.bmp	1904-02-11	0		0	0	544213	0		0	0	NULL	NULL	NULL	High	run1	1	List2	Catch.wav	V_T	1	1	0	1	544063	150	1	343	544406
Exp3	17	Exp3-17-1	59.936	1.0.0.156	1	right	luomin	1786525085	2.0.10.242	2.0.10.242	09-20-2019	2019-09-20 06:05:43	14:05:43	female	2.0.10.147	212	Red_C_2.bmp	1902-09-27	0		0	1	546866	0		0	0	NULL	NULL	NULL	High	run1	1	List2	A_T.wav	AV_T	1	1	1	1	546715	151	1	299	547014
Exp3	17	Exp3-17-1	59.936	1.0.0.156	1	right	luomin	1786525085	2.0.10.242	2.0.10.242	09-20-2019	2019-09-20 06:05:43	14:05:43	female	2.0.10.147	213	Catch.bmp	1902-04-15	0		0	0	549018	0		0	0	NULL	NULL	NULL	High	run1	1	List2	A_T.wav	A_T	1	1	0	1	548868	150	1	482	549350
Exp3	17	Exp3-17-1	59.936	1.0.0.156	1	right	luomin	1786525085	2.0.10.242	2.0.10.242	09-20-2019	2019-09-20 06:05:43	14:05:43	female	2.0.10.147	214	Blue_S_2.bmp	1903-08-25	0		0	0	551003	0		0	0	NULL	NULL	NULL	High	run1	1	List2	A_T.wav	AV_T	1	1	0	1	550853	150	1	410	551263
Exp3	17	Exp3-17-1	59.936	1.0.0.156	1	right	luomin	1786525085	2.0.10.242	2.0.10.242	09-20-2019	2019-09-20 06:05:43	14:05:43	female	2.0.10.147	215	Catch.bmp	1903-03-06	0		0	0	553489	0		0	0	NULL	NULL	NULL	High	run1		List2	A_S.wav	A_S	0		0	1	553339	150	1	619	553958
Exp3	17	Exp3-17-1	59.936	1.0.0.156	1	right	luomin	1786525085	2.0.10.242	2.0.10.242	09-20-2019	2019-09-20 06:05:43	14:05:43	female	2.0.10.147	216	Catch.bmp	1903-07-07	0		0	0	555808	0		0	0	NULL	NULL	NULL	High	run1	1	List2	A_T.wav	A_T	1	1	0	1	555658	150	1	684	556342
Exp3	17	Exp3-17-1	59.936	1.0.0.156	1	right	luomin	1786525085	2.0.10.242	2.0.10.242	09-20-2019	2019-09-20 06:05:43	14:05:43	female	2.0.10.147	217	Catch.bmp	1902-10-23	0		0	0	558244	0		0	0	NULL	NULL	NULL	High	run1	1	List2	A_T.wav	A_T	1	1	0	1	558094	150	1	552	558646
Exp3	17	Exp3-17-1	59.936	1.0.0.156	1	right	luomin	1786525085	2.0.10.242	2.0.10.242	09-20-2019	2019-09-20 06:05:43	14:05:43	female	2.0.10.147	218	Blue_S_2.bmp	1904-02-25	0		0	0	560430	0		0	0	NULL	NULL	NULL	High	run1	1	List2	Catch.wav	V_T	1	1	0	1	560280	150	1	477	560757
Exp3	17	Exp3-17-1	59.936	1.0.0.156	1	right	luomin	1786525085	2.0.10.242	2.0.10.242	09-20-2019	2019-09-20 06:05:43	14:05:43	female	2.0.10.147	219	Red_S_2.bmp	1904-04-29	0		0	0	563099	0		0	0	NULL	NULL	NULL	High	run1		List2	A_S.wav	AV_S	0		1	1	562949	150		0	0
Exp3	17	Exp3-17-1	59.936	1.0.0.156	1	right	luomin	1786525085	2.0.10.242	2.0.10.242	09-20-2019	2019-09-20 06:05:43	14:05:43	female	2.0.10.147	220	Catch.bmp	1903-07-15	0		1	0	565885	0		0	0	NULL	NULL	NULL	High	run1	1	List2	A_T.wav	A_T	1	1	0	1	565735	150	1	710	566445
Exp3	17	Exp3-17-1	59.936	1.0.0.156	1	right	luomin	1786525085	2.0.10.242	2.0.10.242	09-20-2019	2019-09-20 06:05:43	14:05:43	female	2.0.10.147	221	Red_C_2.bmp	1903-04-22	0		0	0	568338	0		0	0	NULL	NULL	NULL	High	run1	1	List2	A_T.wav	AV_T	1	1	0	1	568188	150	1	585	568773
Exp3	17	Exp3-17-1	59.936	1.0.0.156	1	right	luomin	1786525085	2.0.10.242	2.0.10.242	09-20-2019	2019-09-20 06:05:43	14:05:43	female	2.0.10.147	222	Catch.bmp	1904-02-09	0		0	0	570707	0		0	0	NULL	NULL	NULL	High	run1		List2	A_S.wav	A_S	0		0	1	570557	150		0	0
Exp3	17	Exp3-17-1	59.936	1.0.0.156	1	right	luomin	1786525085	2.0.10.242	2.0.10.242	09-20-2019	2019-09-20 06:05:43	14:05:43	female	2.0.10.147	223	Blue_S_2.bmp	1902-04-25	0		0	0	573410	0		0	0	NULL	NULL	NULL	High	run1	1	List2	Catch.wav	V_T	1	1	1	1	573260	150	1	465	573725
Exp3	17	Exp3-17-1	59.936	1.0.0.156	1	right	luomin	1786525085	2.0.10.242	2.0.10.242	09-20-2019	2019-09-20 06:05:43	14:05:43	female	2.0.10.147	224	Catch.bmp	1903-07-21	0		0	0	575412	0		0	0	NULL	NULL	NULL	High	run1		List2	A_S.wav	A_S	0		1	1	575262	150		0	0
Exp3	17	Exp3-17-1	59.936	1.0.0.156	1	right	luomin	1786525085	2.0.10.242	2.0.10.242	09-20-2019	2019-09-20 06:05:43	14:05:43	female	2.0.10.147	225	Catch.bmp	1902-05-12	0		1	0	577931	0		0	0	NULL	NULL	NULL	High	run1	1	List2	A_T.wav	A_T	1	1	0	1	577781	150	1	520	578301
Exp3	17	Exp3-17-1	59.936	1.0.0.156	1	right	luomin	1786525085	2.0.10.242	2.0.10.242	09-20-2019	2019-09-20 06:05:43	14:05:43	female	2.0.10.147	226	Blue_S_2.bmp	1903-01-29	0		0	0	579950	0		0	0	NULL	NULL	NULL	High	run1	1	List2	A_T.wav	AV_T	1	1	0	1	579800	150	1	621	580421
Exp3	17	Exp3-17-1	59.936	1.0.0.156	1	right	luomin	1786525085	2.0.10.242	2.0.10.242	09-20-2019	2019-09-20 06:05:43	14:05:43	female	2.0.10.147	227	Blue_S_2.bmp	1903-06-09	0		0	0	582236	0		0	0	NULL	NULL	NULL	High	run1	1	List2	A_T.wav	AV_T	1	1	0	1	582086	150	1	343	582429
Exp3	17	Exp3-17-1	59.936	1.0.0.156	1	right	luomin	1786525085	2.0.10.242	2.0.10.242	09-20-2019	2019-09-20 06:05:43	14:05:43	female	2.0.10.147	228	Catch.bmp	1902-11-14	0		0	0	584655	0		0	0	NULL	NULL	NULL	High	run1	1	List2	A_T.wav	A_T	1	1	0	1	584505	150	1	460	584965
Exp3	17	Exp3-17-1	59.936	1.0.0.156	1	right	luomin	1786525085	2.0.10.242	2.0.10.242	09-20-2019	2019-09-20 06:05:43	14:05:43	female	2.0.10.147	229	Catch.bmp	1903-02-21	0		1	0	586857	0		0	0	NULL	NULL	NULL	High	run1		List2	A_S.wav	A_S	0		0	1	586707	150		0	0
Exp3	17	Exp3-17-1	59.936	1.0.0.156	1	right	luomin	1786525085	2.0.10.242	2.0.10.242	09-20-2019	2019-09-20 06:05:43	14:05:43	female	2.0.10.147	230	Red_C.bmp	1902-11-01	0		0	0	589210	0		0	0	NULL	NULL	NULL	High	run1		List2	A_S.wav	AV_S	0		0	1	589060	150		0	0
Exp3	17	Exp3-17-1	59.936	1.0.0.156	1	right	luomin	1786525085	2.0.10.242	2.0.10.242	09-20-2019	2019-09-20 06:05:43	14:05:43	female	2.0.10.147	231	Red_C.bmp	1902-11-06	0		0	1	591446	0		0	0	NULL	NULL	NULL	High	run1		List2	A_S.wav	AV_S	0		1	1	591295	151		0	0
Exp3	17	Exp3-17-1	59.936	1.0.0.156	1	right	luomin	1786525085	2.0.10.242	2.0.10.242	09-20-2019	2019-09-20 06:05:43	14:05:43	female	2.0.10.147	232	Catch.bmp	1902-05-21	0		0	0	593698	0		0	0	NULL	NULL	NULL	High	run1	1	List2	A_T.wav	A_T	1	1	0	1	593548	150	1	505	594053
Exp3	17	Exp3-17-1	59.936	1.0.0.156	1	right	luomin	1786525085	2.0.10.242	2.0.10.242	09-20-2019	2019-09-20 06:05:43	14:05:43	female	2.0.10.147	233	Blue_S_2.bmp	1902-12-26	0		0	0	595717	0		0	0	NULL	NULL	NULL	High	run1	1	List2	A_T.wav	AV_T	1	1	0	2	595567	150	1	398	595965
Exp3	17	Exp3-17-1	59.936	1.0.0.156	1	right	luomin	1786525085	2.0.10.242	2.0.10.242	09-20-2019	2019-09-20 06:05:43	14:05:43	female	2.0.10.147	234	Blue_S_2.bmp	1903-01-26	0		0	0	597969	0		0	0	NULL	NULL	NULL	High	run1	1	List2	Catch.wav	V_T	1	1	1	1	597819	150	1	491	598310
Exp3	17	Exp3-17-1	59.936	1.0.0.156	1	right	luomin	1786525085	2.0.10.242	2.0.10.242	09-20-2019	2019-09-20 06:05:43	14:05:43	female	2.0.10.147	235	Red_C_2.bmp	1903-10-22	0		0	0	600238	0		0	0	NULL	NULL	NULL	High	run1	1	List2	Catch.wav	V_T	1	1	0	1	600088	150	1	469	600557
Exp3	17	Exp3-17-1	59.936	1.0.0.156	1	right	luomin	1786525085	2.0.10.242	2.0.10.242	09-20-2019	2019-09-20 06:05:43	14:05:43	female	2.0.10.147	236	Red_C_2.bmp	1903-11-14	0		0	0	602791	0		0	0	NULL	NULL	NULL	High	run1	1	List2	A_T.wav	AV_T	1	1	0	1	602641	150	1	340	602981
Exp3	17	Exp3-17-1	59.936	1.0.0.156	1	right	luomin	1786525085	2.0.10.242	2.0.10.242	09-20-2019	2019-09-20 06:05:43	14:05:43	female	2.0.10.147	237	Red_S.bmp	1903-11-17	0		0	0	605360	0		0	0	NULL	NULL	NULL	High	run1		List2	Catch.wav	V_S	0		1	1	605210	150		0	0
Exp3	17	Exp3-17-1	59.936	1.0.0.156	1	right	luomin	1786525085	2.0.10.242	2.0.10.242	09-20-2019	2019-09-20 06:05:43	14:05:43	female	2.0.10.147	238	Red_C_2.bmp	1903-02-23	0		0	0	607996	0		0	0	NULL	NULL	NULL	High	run1	1	List2	A_T.wav	AV_T	1	1	1	1	607846	150	1	335	608181
Exp3	17	Exp3-17-1	59.936	1.0.0.156	1	right	luomin	1786525085	2.0.10.242	2.0.10.242	09-20-2019	2019-09-20 06:05:43	14:05:43	female	2.0.10.147	239	Blue_S_2.bmp	1903-09-13	0		0	1	610299	0		0	0	NULL	NULL	NULL	High	run1	1	List2	A_T.wav	AV_T	1	1	1	1	610148	151	1	305	610453
Exp3	17	Exp3-17-1	59.936	1.0.0.156	1	right	luomin	1786525085	2.0.10.242	2.0.10.242	09-20-2019	2019-09-20 06:05:43	14:05:43	female	2.0.10.147	240	Blue_C.bmp	1903-04-30	0		0	0	612801	0		0	0	NULL	NULL	NULL	High	Run1		List2	Catch.wav	V_S	0		1	1	612651	150		0	0
Exp3	17	Exp3-17-1	59.936	1.0.0.156	1	right	luomin	1786525085	2.0.10.242	2.0.10.242	09-20-2019	2019-09-20 06:05:43	14:05:43	female	2.0.10.147	241	Catch.bmp	1903-09-21	0		1	0	615220	0		0	0	NULL	NULL	NULL	High	run1	1	List2	A_T.wav	A_T	1	1	1	1	615070	150	1	560	615630
Exp3	17	Exp3-17-1	59.936	1.0.0.156	1	right	luomin	1786525085	2.0.10.242	2.0.10.242	09-20-2019	2019-09-20 06:05:43	14:05:43	female	2.0.10.147	242	Blue_C.bmp	1903-06-15	0		0	0	617740	0		0	0	NULL	NULL	NULL	High	Run1		List2	Catch.wav	V_S	0		0	1	617590	150		0	0
Exp3	17	Exp3-17-1	59.936	1.0.0.156	1	right	luomin	1786525085	2.0.10.242	2.0.10.242	09-20-2019	2019-09-20 06:05:43	14:05:43	female	2.0.10.147	243	Blue_S.bmp	1903-08-30	0		0	0	620226	0		0	0	NULL	NULL	NULL	High	run1		List2	A_S.wav	AV_S	0		0	1	620076	150		0	0
Exp3	17	Exp3-17-1	59.936	1.0.0.156	1	right	luomin	1786525085	2.0.10.242	2.0.10.242	09-20-2019	2019-09-20 06:05:43	14:05:43	female	2.0.10.147	244	Red_C_2.bmp	1903-09-12	0		0	0	622778	0		0	0	NULL	NULL	NULL	High	run1	1	List2	Catch.wav	V_T	1	1	1	1	622628	150	1	376	623004
Exp3	17	Exp3-17-1	59.936	1.0.0.156	1	right	luomin	1786525085	2.0.10.242	2.0.10.242	09-20-2019	2019-09-20 06:05:43	14:05:43	female	2.0.10.147	245	Blue_S_2.bmp	1903-10-12	0		0	0	625281	0		0	0	NULL	NULL	NULL	High	run1	1	List2	A_T.wav	AV_T	1	1	1	1	625131	150	1	393	625524
Exp3	17	Exp3-17-1	59.936	1.0.0.156	1	right	luomin	1786525085	2.0.10.242	2.0.10.242	09-20-2019	2019-09-20 06:05:43	14:05:43	female	2.0.10.147	246	Blue_C_2.bmp	1902-06-30	0		0	0	627817	0		0	0	NULL	NULL	NULL	High	run1		List2	Catch.wav	V_S	0		1	1	627667	150	1	321	627988
Exp3	17	Exp3-17-1	59.936	1.0.0.156	1	right	luomin	1786525085	2.0.10.242	2.0.10.242	09-20-2019	2019-09-20 06:05:43	14:05:43	female	2.0.10.147	247	Catch.bmp	1904-04-03	0		0	0	629886	0		0	0	NULL	NULL	NULL	High	run1	1	List2	A_T.wav	A_T	1	1	1	1	629736	150	1	701	630437
Exp3	17	Exp3-17-1	59.936	1.0.0.156	1	right	luomin	1786525085	2.0.10.242	2.0.10.242	09-20-2019	2019-09-20 06:05:43	14:05:43	female	2.0.10.147	248	Catch.bmp	1903-03-04	0		0	0	632589	0		0	0	NULL	NULL	NULL	High	run1	1	List2	A_T.wav	A_T	1	1	0	2	632439	150	1	469	632908
Exp3	17	Exp3-17-1	59.936	1.0.0.156	1	right	luomin	1786525085	2.0.10.242	2.0.10.242	09-20-2019	2019-09-20 06:05:43	14:05:43	female	2.0.10.147	249	Blue_C_2.bmp	1904-02-21	0		0	0	634908	0		0	0	NULL	NULL	NULL	High	run1		List2	Catch.wav	V_S	0		0	1	634758	150		0	0
Exp3	17	Exp3-17-1	59.936	1.0.0.156	1	right	luomin	1786525085	2.0.10.242	2.0.10.242	09-20-2019	2019-09-20 06:05:43	14:05:43	female	2.0.10.147	250	Red_S.bmp	1903-11-26	0		0	0	637627	0		0	0	NULL	NULL	NULL	High	run1		List2	A_S.wav	AV_S	0		1	1	637477	150		0	0
Exp3	17	Exp3-17-1	59.936	1.0.0.156	1	right	luomin	1786525085	2.0.10.242	2.0.10.242	09-20-2019	2019-09-20 06:05:43	14:05:43	female	2.0.10.147	251	Blue_S_2.bmp	1903-07-06	0		0	0	640263	0		0	0	NULL	NULL	NULL	High	run1	1	List2	Catch.wav	V_T	1	1	1	1	640113	150	1	419	640532
Exp3	17	Exp3-17-1	59.936	1.0.0.156	1	right	luomin	1786525085	2.0.10.242	2.0.10.242	09-20-2019	2019-09-20 06:05:43	14:05:43	female	2.0.10.147	252	Blue_S_2.bmp	1903-07-13	0		0	0	642699	0		0	0	NULL	NULL	NULL	High	run1	1	List2	A_T.wav	AV_T	1	1	1	1	642549	150	1	415	642964
Exp3	17	Exp3-17-1	59.936	1.0.0.156	1	right	luomin	1786525085	2.0.10.242	2.0.10.242	09-20-2019	2019-09-20 06:05:43	14:05:43	female	2.0.10.147	253	Catch.bmp	1902-03-23	0		0	0	645152	0		0	0	NULL	NULL	NULL	High	run1		List2	A_S.wav	A_S	0		0	1	645002	150		0	0
Exp3	17	Exp3-17-1	59.936	1.0.0.156	1	right	luomin	1786525085	2.0.10.242	2.0.10.242	09-20-2019	2019-09-20 06:05:43	14:05:43	female	2.0.10.147	254	Catch.bmp	1902-08-29	0		0	1	647171	0		0	0	NULL	NULL	NULL	High	run1	1	List2	A_T.wav	A_T	1	1	1	1	647020	151	1	600	647620
Exp3	17	Exp3-17-1	59.936	1.0.0.156	1	right	luomin	1786525085	2.0.10.242	2.0.10.242	09-20-2019	2019-09-20 06:05:43	14:05:43	female	2.0.10.147	255	Catch.bmp	1902-08-23	0		0	0	649306	0		0	0	NULL	NULL	NULL	High	run1	1	List2	A_T.wav	A_T	1	1	0	1	649156	150	1	433	649589
Exp3	17	Exp3-17-1	59.936	1.0.0.156	1	right	luomin	1786525085	2.0.10.242	2.0.10.242	09-20-2019	2019-09-20 06:05:43	14:05:43	female	2.0.10.147	256	Catch.bmp	1902-04-09	0		0	0	651425	0		0	0	NULL	NULL	NULL	High	run1		List2	A_S.wav	A_S	0		0	1	651275	150		0	0
Exp3	17	Exp3-17-1	59.936	1.0.0.156	1	right	luomin	1786525085	2.0.10.242	2.0.10.242	09-20-2019	2019-09-20 06:05:43	14:05:43	female	2.0.10.147	257	Blue_S_2.bmp	1902-11-19	0		1	0	653460	0		0	0	NULL	NULL	NULL	High	run1	1	List2	Catch.wav	V_T	1	1	1	1	653310	150	1	423	653733
Exp3	17	Exp3-17-1	59.936	1.0.0.156	1	right	luomin	1786525085	2.0.10.242	2.0.10.242	09-20-2019	2019-09-20 06:05:43	14:05:43	female	2.0.10.147	258	Blue_S_2.bmp	1903-06-21	0		0	0	655663	0		0	0	NULL	NULL	NULL	High	run1	1	List2	A_T.wav	AV_T	1	1	1	1	655513	150	1	371	655884
Exp3	17	Exp3-17-1	59.936	1.0.0.156	1	right	luomin	1786525085	2.0.10.242	2.0.10.242	09-20-2019	2019-09-20 06:05:43	14:05:43	female	2.0.10.147	259	Red_C_2.bmp	1903-04-18	0		0	0	658082	0		0	0	NULL	NULL	NULL	High	run1	1	List2	A_T.wav	AV_T	1	1	0	1	657932	150	1	472	658404
Exp3	17	Exp3-17-1	59.936	1.0.0.156	1	right	luomin	1786525085	2.0.10.242	2.0.10.242	09-20-2019	2019-09-20 06:05:43	14:05:43	female	2.0.10.147	260	Blue_S_2.bmp	1903-10-26	0		0	0	660434	0		0	0	NULL	NULL	NULL	High	run1	1	List2	A_T.wav	AV_T	1	1	0	1	660284	150	1	344	660628
