# Supplementary material for: Visual Perceptual Load Attenuates Age-Related Audiovisual Integration in an Audiovisual Discrimination Task
Source: Front Psychol. 2021 Sep 29;12:740221. doi: 10.3389/fpsyg.2021.740221 (PMC8511317; doi:10.3389/fpsyg.2021.740221)
Supplement: Supplementary file 1 [file Data_Sheet_1.ZIP › Export data/Group 1_Data_Younger/Exp3_High load/Subject_18.xlsx]

## Sheet: Sheet1
ExperimentName	Subject	DataFile.Basename	Display.RefreshRate	ExperimentVersion	Group	Handedness	Name	RandomSeed	RuntimeVersion	RuntimeVersionExpected	SessionDate	SessionStartDateTimeUtc	SessionTime	Sex	StudioVersion	Block	Image	ITI	ITI.ACC	ITI.CRESP	ITI.DurationError	ITI.OnsetDelay	ITI.OnsetTime	ITI.OnsetToOnsetTime	ITI.RESP	ITI.RT	ITI.RTTime	List1	List1.Cycle	List1.Sample	PercetualLoad	Procedure	Response	Running	Sound	StimulusType	Target.ACC	Target.CRESP	Target.DurationError	Target.OnsetDelay	Target.OnsetTime	Target.OnsetToOnsetTime	Target.RESP	Target.RT	Target.RTTime
Exp3	18	Exp3-18-1	59.937	1.0.0.157	1	right	zhangjing	1985337250	2.0.10.242	2.0.10.242	09-20-2019	2019-09-20 06:47:29	14:47:29	female	2.0.10.147	1	Blue_S_2.bmp	1903-08-28	0		0	0	24474	0		0	0	4	1	1	High	Prac	1	List1	Catch.wav	V_T	1	1	105	1	24324	150	1	1119	25443
Exp3	18	Exp3-18-1	59.937	1.0.0.157	1	right	zhangjing	1985337250	2.0.10.242	2.0.10.242	09-20-2019	2019-09-20 06:47:29	14:47:29	female	2.0.10.147	2	Red_C_2.bmp	1902-05-22	0		0	0	26960	0		0	0	6	1	2	High	Prac	1	List1	Catch.wav	V_T	0		0	1	26810	150		0	0
Exp3	18	Exp3-18-1	59.937	1.0.0.157	1	right	zhangjing	1985337250	2.0.10.242	2.0.10.242	09-20-2019	2019-09-20 06:47:29	14:47:29	female	2.0.10.147	3	Blue_S_2.bmp	1903-09-10	0		0	1	29046	0		0	0	4	1	3	High	Prac	1	List1	Catch.wav	V_T	1	1	1	1	28895	151	1	668	29563
Exp3	18	Exp3-18-1	59.937	1.0.0.157	1	right	zhangjing	1985337250	2.0.10.242	2.0.10.242	09-20-2019	2019-09-20 06:47:29	14:47:29	female	2.0.10.147	4	Catch.bmp	1902-12-24	0		0	0	31548	0		0	0	10	1	4	High	Prac	1	List1	A_T.wav	A_T	1	1	1	1	31398	150	1	438	31836
Exp3	18	Exp3-18-1	59.937	1.0.0.157	1	right	zhangjing	1985337250	2.0.10.242	2.0.10.242	09-20-2019	2019-09-20 06:47:29	14:47:29	female	2.0.10.147	5	Catch.bmp	1904-05-08	0		0	0	33784	0		0	0	9	1	5	High	Prac		List1	A_S.wav	A_S	0		0	1	33634	150		0	0
Exp3	18	Exp3-18-1	59.937	1.0.0.157	1	right	zhangjing	1985337250	2.0.10.242	2.0.10.242	09-20-2019	2019-09-20 06:47:29	14:47:29	female	2.0.10.147	6	Red_C_2.bmp	1903-06-26	0		0	0	36587	0		0	0	6	1	6	High	Prac	1	List1	Catch.wav	V_T	1	1	0	1	36437	150	1	1071	37508
Exp3	18	Exp3-18-1	59.937	1.0.0.157	1	right	zhangjing	1985337250	2.0.10.242	2.0.10.242	09-20-2019	2019-09-20 06:47:29	14:47:29	female	2.0.10.147	7	Catch.bmp	1902-05-08	0		0	0	39023	0		0	0	9	1	7	High	Prac		List1	A_S.wav	A_S	0		0	2	38873	150		0	0
Exp3	18	Exp3-18-1	59.937	1.0.0.157	1	right	zhangjing	1985337250	2.0.10.242	2.0.10.242	09-20-2019	2019-09-20 06:47:29	14:47:29	female	2.0.10.147	8	Catch.bmp	1902-05-08	0		0	0	41108	0		0	0	10	1	8	High	Prac	1	List1	A_T.wav	A_T	1	1	0	1	40958	150	1	669	41627
Exp3	18	Exp3-18-1	59.937	1.0.0.157	1	right	zhangjing	1985337250	2.0.10.242	2.0.10.242	09-20-2019	2019-09-20 06:47:29	14:47:29	female	2.0.10.147	9	Red_C.bmp	1903-09-18	0		0	0	43127	0		0	0	5	1	9	High	Prac		List1	Catch.wav	V_S	0		0	1	42977	150		0	0
Exp3	18	Exp3-18-1	59.937	1.0.0.157	1	right	zhangjing	1985337250	2.0.10.242	2.0.10.242	09-20-2019	2019-09-20 06:47:29	14:47:29	female	2.0.10.147	10	Red_C_2.bmp	1904-01-13	0		0	0	45696	0		0	0	6	1	10	High	Prac	1	List1	Catch.wav	V_T	1	1	0	1	45546	150	1	521	46067
Exp3	18	Exp3-18-1	59.937	1.0.0.157	1	right	zhangjing	1985337250	2.0.10.242	2.0.10.242	09-20-2019	2019-09-20 06:47:29	14:47:29	female	2.0.10.147	11	Catch.bmp	1902-09-08	0		0	0	48332	0		0	0	10	1	11	High	Prac	1	List1	A_T.wav	A_T	1	1	1	1	48182	150	1	797	48979
Exp3	18	Exp3-18-1	59.937	1.0.0.157	1	right	zhangjing	1985337250	2.0.10.242	2.0.10.242	09-20-2019	2019-09-20 06:47:29	14:47:29	female	2.0.10.147	12	Blue_C_2.bmp	1904-02-13	0		0	0	50468	0		0	0	12	1	12	High	Prac		List1	A_S.wav	AV_S	0		0	1	50318	150		0	0
Exp3	18	Exp3-18-1	59.937	1.0.0.157	1	right	zhangjing	1985337250	2.0.10.242	2.0.10.242	09-20-2019	2019-09-20 06:47:29	14:47:29	female	2.0.10.147	13	Blue_S.bmp	1903-03-11	0		1	0	53187	0		0	0	13	1	13	High	Prac		List1	A_S.wav	AV_S	0		0	1	53037	150		0	0
Exp3	18	Exp3-18-1	59.937	1.0.0.157	1	right	zhangjing	1985337250	2.0.10.242	2.0.10.242	09-20-2019	2019-09-20 06:47:29	14:47:29	female	2.0.10.147	14	Blue_S_2.bmp	1902-12-24	0		0	0	55573	0		0	0	4	1	14	High	Prac	1	List1	Catch.wav	V_T	1	1	1	1	55423	150	1	908	56331
Exp3	18	Exp3-18-1	59.937	1.0.0.157	1	right	zhangjing	1985337250	2.0.10.242	2.0.10.242	09-20-2019	2019-09-20 06:47:29	14:47:29	female	2.0.10.147	15	Red_S_2.bmp	1902-07-23	0		0	0	57809	0		0	0	8	1	15	High	Prac		List1	Catch.wav	V_S	0		0	1	57659	150		0	0
Exp3	18	Exp3-18-1	59.937	1.0.0.157	1	right	zhangjing	1985337250	2.0.10.242	2.0.10.242	09-20-2019	2019-09-20 06:47:29	14:47:29	female	2.0.10.147	16	Blue_S_2.bmp	1903-02-21	0		0	0	59961	0		0	0	14	1	16	High	Prac	1	List1	A_T.wav	AV_T	1	1	1	1	59811	150	1	736	60547
Exp3	18	Exp3-18-1	59.937	1.0.0.157	1	right	zhangjing	1985337250	2.0.10.242	2.0.10.242	09-20-2019	2019-09-20 06:47:29	14:47:29	female	2.0.10.147	17	Blue_S_2.bmp	1902-09-03	0		0	1	62264	0		0	0	4	1	17	High	Prac	1	List1	Catch.wav	V_T	1	1	1	1	62113	151	1	513	62626
Exp3	18	Exp3-18-1	59.937	1.0.0.157	1	right	zhangjing	1985337250	2.0.10.242	2.0.10.242	09-20-2019	2019-09-20 06:47:29	14:47:29	female	2.0.10.147	18	Red_C_2.bmp	1903-06-08	0		0	0	64399	0		0	0	6	1	18	High	Prac	1	List1	Catch.wav	V_T	1	1	0	1	64249	150	1	401	64650
Exp3	18	Exp3-18-1	59.937	1.0.0.157	1	right	zhangjing	1985337250	2.0.10.242	2.0.10.242	09-20-2019	2019-09-20 06:47:29	14:47:29	female	2.0.10.147	19	Catch.bmp	1903-04-09	0		0	0	66802	0		0	0	10	1	19	High	Prac	1	List1	A_T.wav	A_T	1	1	1	1	66652	150	1	326	66978
Exp3	18	Exp3-18-1	59.937	1.0.0.157	1	right	zhangjing	1985337250	2.0.10.242	2.0.10.242	09-20-2019	2019-09-20 06:47:29	14:47:29	female	2.0.10.147	20	Red_C_2.bmp	1903-01-19	0		0	0	69154	0		0	0	6	1	20	High	Prac	1	List1	Catch.wav	V_T	1	1	1	1	69004	150	1	654	69658
Exp3	18	Exp3-18-1	59.937	1.0.0.157	1	right	zhangjing	1985337250	2.0.10.242	2.0.10.242	09-20-2019	2019-09-20 06:47:29	14:47:29	female	2.0.10.147	21	Catch.bmp	1903-09-09	0		0	0	73742	0		0	0	NULL	NULL	NULL	High	run1		List2	A_S.wav	A_S	0		1	1	73592	150		0	0
Exp3	18	Exp3-18-1	59.937	1.0.0.157	1	right	zhangjing	1985337250	2.0.10.242	2.0.10.242	09-20-2019	2019-09-20 06:47:29	14:47:29	female	2.0.10.147	22	Red_C_2.bmp	1902-03-12	0		0	0	76295	0		0	0	NULL	NULL	NULL	High	run1	1	List2	A_T.wav	AV_T	1	1	0	1	76145	150	1	857	77002
Exp3	18	Exp3-18-1	59.937	1.0.0.157	1	right	zhangjing	1985337250	2.0.10.242	2.0.10.242	09-20-2019	2019-09-20 06:47:29	14:47:29	female	2.0.10.147	23	Blue_S_2.bmp	1903-02-06	0		0	0	78247	0		0	0	NULL	NULL	NULL	High	run1	1	List2	Catch.wav	V_T	1	1	0	1	78097	150	1	594	78691
Exp3	18	Exp3-18-1	59.937	1.0.0.157	1	right	zhangjing	1985337250	2.0.10.242	2.0.10.242	09-20-2019	2019-09-20 06:47:29	14:47:29	female	2.0.10.147	24	Catch.bmp	1904-04-29	0		0	0	80533	0		0	0	NULL	NULL	NULL	High	run1		List2	A_S.wav	A_S	0		0	1	80383	150		0	0
Exp3	18	Exp3-18-1	59.937	1.0.0.157	1	right	zhangjing	1985337250	2.0.10.242	2.0.10.242	09-20-2019	2019-09-20 06:47:29	14:47:29	female	2.0.10.147	25	Blue_S.bmp	1902-05-27	0		0	0	83319	0		0	0	NULL	NULL	NULL	High	run1		List2	Catch.wav	V_S	0		0	1	83169	150		0	0
Exp3	18	Exp3-18-1	59.937	1.0.0.157	1	right	zhangjing	1985337250	2.0.10.242	2.0.10.242	09-20-2019	2019-09-20 06:47:29	14:47:29	female	2.0.10.147	26	Red_C_2.bmp	1902-06-27	0		0	0	85421	0		0	0	NULL	NULL	NULL	High	run1	1	List2	Catch.wav	V_T	1	1	0	1	85271	150	1	580	85851
Exp3	18	Exp3-18-1	59.937	1.0.0.157	1	right	zhangjing	1985337250	2.0.10.242	2.0.10.242	09-20-2019	2019-09-20 06:47:29	14:47:29	female	2.0.10.147	27	Red_S_2.bmp	1902-07-25	0		0	0	87490	0		0	0	NULL	NULL	NULL	High	run1		List2	Catch.wav	V_S	0		0	1	87340	150		0	0
Exp3	18	Exp3-18-1	59.937	1.0.0.157	1	right	zhangjing	1985337250	2.0.10.242	2.0.10.242	09-20-2019	2019-09-20 06:47:29	14:47:29	female	2.0.10.147	28	Red_C_2.bmp	1902-05-31	0		0	0	89642	0		0	0	NULL	NULL	NULL	High	run1	1	List2	A_T.wav	AV_T	1	1	1	1	89492	150	1	582	90074
Exp3	18	Exp3-18-1	59.937	1.0.0.157	1	right	zhangjing	1985337250	2.0.10.242	2.0.10.242	09-20-2019	2019-09-20 06:47:29	14:47:29	female	2.0.10.147	29	Blue_S.bmp	1902-05-07	0		0	0	91678	0		0	0	NULL	NULL	NULL	High	run1		List2	A_S.wav	AV_S	0		0	1	91528	150		0	0
Exp3	18	Exp3-18-1	59.937	1.0.0.157	1	right	zhangjing	1985337250	2.0.10.242	2.0.10.242	09-20-2019	2019-09-20 06:47:29	14:47:29	female	2.0.10.147	30	Catch.bmp	1904-04-02	0		0	0	93763	0		0	0	NULL	NULL	NULL	High	run1	1	List2	A_T.wav	A_T	1	1	0	1	93613	150	1	1013	94626
Exp3	18	Exp3-18-1	59.937	1.0.0.157	1	right	zhangjing	1985337250	2.0.10.242	2.0.10.242	09-20-2019	2019-09-20 06:47:29	14:47:29	female	2.0.10.147	31	Blue_S_2.bmp	1902-09-17	0		0	0	96466	0		0	0	NULL	NULL	NULL	High	run1	1	List2	Catch.wav	V_T	1	1	1	1	96316	150	1	638	96954
Exp3	18	Exp3-18-1	59.937	1.0.0.157	1	right	zhangjing	1985337250	2.0.10.242	2.0.10.242	09-20-2019	2019-09-20 06:47:29	14:47:29	female	2.0.10.147	32	Red_C_2.bmp	1903-01-03	0		0	0	98618	0		0	0	NULL	NULL	NULL	High	run1	1	List2	A_T.wav	AV_T	1	1	1	1	98468	150	1	486	98954
Exp3	18	Exp3-18-1	59.937	1.0.0.157	1	right	zhangjing	1985337250	2.0.10.242	2.0.10.242	09-20-2019	2019-09-20 06:47:29	14:47:29	female	2.0.10.147	33	Catch.bmp	1902-08-09	0		0	0	100871	0		0	0	NULL	NULL	NULL	High	run1		List2	A_S.wav	A_S	0		0	1	100721	150		0	0
Exp3	18	Exp3-18-1	59.937	1.0.0.157	1	right	zhangjing	1985337250	2.0.10.242	2.0.10.242	09-20-2019	2019-09-20 06:47:29	14:47:29	female	2.0.10.147	34	Catch.bmp	1902-10-30	0		0	0	103040	0		0	0	NULL	NULL	NULL	High	run1	1	List2	A_T.wav	A_T	1	1	0	2	102890	150	1	657	103547
Exp3	18	Exp3-18-1	59.937	1.0.0.157	1	right	zhangjing	1985337250	2.0.10.242	2.0.10.242	09-20-2019	2019-09-20 06:47:29	14:47:29	female	2.0.10.147	35	Blue_S_2.bmp	1902-12-24	0		0	0	105225	0		0	0	NULL	NULL	NULL	High	run1	1	List2	A_T.wav	AV_T	1	1	0	1	105075	150	1	767	105842
Exp3	18	Exp3-18-1	59.937	1.0.0.157	1	right	zhangjing	1985337250	2.0.10.242	2.0.10.242	09-20-2019	2019-09-20 06:47:29	14:47:29	female	2.0.10.147	36	Catch.bmp	1903-06-29	0		0	0	107461	0		0	0	NULL	NULL	NULL	High	run1	1	List2	A_T.wav	A_T	1	1	0	1	107311	150	1	507	107818
Exp3	18	Exp3-18-1	59.937	1.0.0.157	1	right	zhangjing	1985337250	2.0.10.242	2.0.10.242	09-20-2019	2019-09-20 06:47:29	14:47:29	female	2.0.10.147	37	Blue_S_2.bmp	1904-03-30	0		0	0	109897	0		0	0	NULL	NULL	NULL	High	run1	1	List2	A_T.wav	AV_T	1	1	0	1	109747	150	1	543	110290
Exp3	18	Exp3-18-1	59.937	1.0.0.157	1	right	zhangjing	1985337250	2.0.10.242	2.0.10.242	09-20-2019	2019-09-20 06:47:29	14:47:29	female	2.0.10.147	38	Blue_S_2.bmp	1902-03-23	0		0	0	112600	0		0	0	NULL	NULL	NULL	High	run1	1	List2	Catch.wav	V_T	1	1	0	2	112450	150	1	456	112906
Exp3	18	Exp3-18-1	59.937	1.0.0.157	1	right	zhangjing	1985337250	2.0.10.242	2.0.10.242	09-20-2019	2019-09-20 06:47:29	14:47:29	female	2.0.10.147	39	Blue_S_2.bmp	1903-02-15	0		0	0	114568	0		0	0	NULL	NULL	NULL	High	run1	1	List2	Catch.wav	V_T	1	1	0	1	114418	150	1	416	114834
Exp3	18	Exp3-18-1	59.937	1.0.0.157	1	right	zhangjing	1985337250	2.0.10.242	2.0.10.242	09-20-2019	2019-09-20 06:47:29	14:47:29	female	2.0.10.147	40	Red_C_2.bmp	1904-03-25	0		0	0	116871	0		0	0	NULL	NULL	NULL	High	run1	1	List2	A_T.wav	AV_T	1	1	1	1	116721	150	1	784	117505
Exp3	18	Exp3-18-1	59.937	1.0.0.157	1	right	zhangjing	1985337250	2.0.10.242	2.0.10.242	09-20-2019	2019-09-20 06:47:29	14:47:29	female	2.0.10.147	41	Catch.bmp	1903-05-17	0		0	1	119574	0		0	0	NULL	NULL	NULL	High	run1	1	List2	A_T.wav	A_T	1	1	1	1	119423	151	1	586	120009
Exp3	18	Exp3-18-1	59.937	1.0.0.157	1	right	zhangjing	1985337250	2.0.10.242	2.0.10.242	09-20-2019	2019-09-20 06:47:29	14:47:29	female	2.0.10.147	42	Blue_S_2.bmp	1903-02-05	0		1	0	121959	0		0	0	NULL	NULL	NULL	High	run1	1	List2	A_T.wav	AV_T	1	1	0	1	121809	150	1	544	122353
Exp3	18	Exp3-18-1	59.937	1.0.0.157	1	right	zhangjing	1985337250	2.0.10.242	2.0.10.242	09-20-2019	2019-09-20 06:47:29	14:47:29	female	2.0.10.147	43	Catch.bmp	1902-06-07	0		0	0	124245	0		0	0	NULL	NULL	NULL	High	run1		List2	A_S.wav	A_S	0		0	1	124095	150		0	0
Exp3	18	Exp3-18-1	59.937	1.0.0.157	1	right	zhangjing	1985337250	2.0.10.242	2.0.10.242	09-20-2019	2019-09-20 06:47:29	14:47:29	female	2.0.10.147	44	Catch.bmp	1904-01-28	0		0	0	126347	0		0	0	NULL	NULL	NULL	High	run1	1	List2	A_T.wav	A_T	1	1	0	1	126197	150	1	509	126706
Exp3	18	Exp3-18-1	59.937	1.0.0.157	1	right	zhangjing	1985337250	2.0.10.242	2.0.10.242	09-20-2019	2019-09-20 06:47:29	14:47:29	female	2.0.10.147	45	Catch.bmp	1902-05-14	0		1	0	128983	0		0	0	NULL	NULL	NULL	High	run1	1	List2	A_T.wav	A_T	1	1	0	1	128833	150	1	737	129570
Exp3	18	Exp3-18-1	59.937	1.0.0.157	1	right	zhangjing	1985337250	2.0.10.242	2.0.10.242	09-20-2019	2019-09-20 06:47:29	14:47:29	female	2.0.10.147	46	Red_C_2.bmp	1904-04-13	0		0	0	131002	0		0	0	NULL	NULL	NULL	High	run1	1	List2	Catch.wav	V_T	0		1	1	130852	150		0	0
Exp3	18	Exp3-18-1	59.937	1.0.0.157	1	right	zhangjing	1985337250	2.0.10.242	2.0.10.242	09-20-2019	2019-09-20 06:47:29	14:47:29	female	2.0.10.147	47	Blue_S_2.bmp	1902-07-20	0		0	0	133772	0		0	0	NULL	NULL	NULL	High	run1	1	List2	Catch.wav	V_T	1	1	0	1	133622	150	1	499	134121
Exp3	18	Exp3-18-1	59.937	1.0.0.157	1	right	zhangjing	1985337250	2.0.10.242	2.0.10.242	09-20-2019	2019-09-20 06:47:29	14:47:29	female	2.0.10.147	48	Red_C_2.bmp	1902-06-05	0		0	0	135857	0		0	0	NULL	NULL	NULL	High	run1	1	List2	A_T.wav	AV_T	1	1	1	1	135707	150	1	486	136193
Exp3	18	Exp3-18-1	59.937	1.0.0.157	1	right	zhangjing	1985337250	2.0.10.242	2.0.10.242	09-20-2019	2019-09-20 06:47:29	14:47:29	female	2.0.10.147	49	Blue_S_2.bmp	1902-06-07	0		0	0	137893	0		0	0	NULL	NULL	NULL	High	run1	1	List2	Catch.wav	V_T	1	1	0	1	137743	150	1	475	138218
Exp3	18	Exp3-18-1	59.937	1.0.0.157	1	right	zhangjing	1985337250	2.0.10.242	2.0.10.242	09-20-2019	2019-09-20 06:47:29	14:47:29	female	2.0.10.147	50	Blue_S_2.bmp	1904-01-26	0		0	0	139945	0		0	0	NULL	NULL	NULL	High	run1	1	List2	Catch.wav	V_T	1	1	0	1	139795	150	1	534	140329
Exp3	18	Exp3-18-1	59.937	1.0.0.157	1	right	zhangjing	1985337250	2.0.10.242	2.0.10.242	09-20-2019	2019-09-20 06:47:29	14:47:29	female	2.0.10.147	51	Blue_C_2.bmp	1902-12-07	0		0	0	142581	0		0	0	NULL	NULL	NULL	High	run1		List2	Catch.wav	V_S	0		0	1	142431	150	1	490	142921
Exp3	18	Exp3-18-1	59.937	1.0.0.157	1	right	zhangjing	1985337250	2.0.10.242	2.0.10.242	09-20-2019	2019-09-20 06:47:29	14:47:29	female	2.0.10.147	52	Catch.bmp	1904-03-28	0		0	0	144800	0		0	0	NULL	NULL	NULL	High	run1	1	List2	A_T.wav	A_T	1	1	1	1	144650	150	1	855	145505
Exp3	18	Exp3-18-1	59.937	1.0.0.157	1	right	zhangjing	1985337250	2.0.10.242	2.0.10.242	09-20-2019	2019-09-20 06:47:29	14:47:29	female	2.0.10.147	53	Catch.bmp	1903-08-24	0		0	0	147503	0		0	0	NULL	NULL	NULL	High	run1		List2	A_S.wav	A_S	0		0	1	147353	150		0	0
Exp3	18	Exp3-18-1	59.937	1.0.0.157	1	right	zhangjing	1985337250	2.0.10.242	2.0.10.242	09-20-2019	2019-09-20 06:47:29	14:47:29	female	2.0.10.147	54	Catch.bmp	1903-12-26	0		0	0	150039	0		0	0	NULL	NULL	NULL	High	run1		List2	A_S.wav	A_S	0		0	1	149889	150		0	0
Exp3	18	Exp3-18-1	59.937	1.0.0.157	1	right	zhangjing	1985337250	2.0.10.242	2.0.10.242	09-20-2019	2019-09-20 06:47:29	14:47:29	female	2.0.10.147	55	Red_S.bmp	1902-03-20	0		0	0	152708	0		0	0	NULL	NULL	NULL	High	run1		List2	A_S.wav	AV_S	0		0	1	152558	150		0	0
Exp3	18	Exp3-18-1	59.937	1.0.0.157	1	right	zhangjing	1985337250	2.0.10.242	2.0.10.242	09-20-2019	2019-09-20 06:47:29	14:47:29	female	2.0.10.147	56	Catch.bmp	1903-12-30	0		0	0	154744	0		0	0	NULL	NULL	NULL	High	run1	1	List2	A_T.wav	A_T	1	1	0	1	154594	150	1	624	155218
Exp3	18	Exp3-18-1	59.937	1.0.0.157	1	right	zhangjing	1985337250	2.0.10.242	2.0.10.242	09-20-2019	2019-09-20 06:47:29	14:47:29	female	2.0.10.147	57	Catch.bmp	1903-04-29	0		0	0	157363	0		0	0	NULL	NULL	NULL	High	run1	1	List2	A_T.wav	A_T	1	1	0	1	157213	150	1	556	157769
Exp3	18	Exp3-18-1	59.937	1.0.0.157	1	right	zhangjing	1985337250	2.0.10.242	2.0.10.242	09-20-2019	2019-09-20 06:47:29	14:47:29	female	2.0.10.147	58	Catch.bmp	1903-11-30	0		0	0	159732	0		0	0	NULL	NULL	NULL	High	run1		List2	A_S.wav	A_S	0		0	1	159582	150		0	0
Exp3	18	Exp3-18-1	59.937	1.0.0.157	1	right	zhangjing	1985337250	2.0.10.242	2.0.10.242	09-20-2019	2019-09-20 06:47:29	14:47:29	female	2.0.10.147	59	Red_C_2.bmp	1902-11-30	0		0	0	162385	0		0	0	NULL	NULL	NULL	High	run1	1	List2	Catch.wav	V_T	1	1	1	1	162235	150	1	1054	163289
Exp3	18	Exp3-18-1	59.937	1.0.0.157	1	right	zhangjing	1985337250	2.0.10.242	2.0.10.242	09-20-2019	2019-09-20 06:47:29	14:47:29	female	2.0.10.147	60	Red_C_2.bmp	1902-04-21	0		0	0	164604	0		0	0	NULL	NULL	NULL	High	run1	1	List2	A_T.wav	AV_T	1	1	1	1	164454	150	1	475	164929
Exp3	18	Exp3-18-1	59.937	1.0.0.157	1	right	zhangjing	1985337250	2.0.10.242	2.0.10.242	09-20-2019	2019-09-20 06:47:29	14:47:29	female	2.0.10.147	61	Blue_C.bmp	1903-12-30	0		0	0	166606	0		0	0	NULL	NULL	NULL	High	Run1		List2	Catch.wav	V_S	0		1	1	166456	150		0	0
Exp3	18	Exp3-18-1	59.937	1.0.0.157	1	right	zhangjing	1985337250	2.0.10.242	2.0.10.242	09-20-2019	2019-09-20 06:47:29	14:47:29	female	2.0.10.147	62	Catch.bmp	1904-03-03	0		0	0	169276	0		0	0	NULL	NULL	NULL	High	run1	1	List2	A_T.wav	A_T	1	1	0	2	169126	150	1	484	169610
Exp3	18	Exp3-18-1	59.937	1.0.0.157	1	right	zhangjing	1985337250	2.0.10.242	2.0.10.242	09-20-2019	2019-09-20 06:47:29	14:47:29	female	2.0.10.147	63	Red_C_2.bmp	1902-05-11	0		0	0	171962	0		0	0	NULL	NULL	NULL	High	run1	1	List2	A_T.wav	AV_T	1	1	0	1	171812	150	1	894	172706
Exp3	18	Exp3-18-1	59.937	1.0.0.157	1	right	zhangjing	1985337250	2.0.10.242	2.0.10.242	09-20-2019	2019-09-20 06:47:29	14:47:29	female	2.0.10.147	64	Red_C_2.bmp	1902-09-10	0		0	1	173981	0		0	0	NULL	NULL	NULL	High	run1	1	List2	Catch.wav	V_T	1	1	1	1	173830	151	1	530	174360
Exp3	18	Exp3-18-1	59.937	1.0.0.157	1	right	zhangjing	1985337250	2.0.10.242	2.0.10.242	09-20-2019	2019-09-20 06:47:29	14:47:29	female	2.0.10.147	65	Catch.bmp	1902-12-25	0		0	0	176116	0		0	0	NULL	NULL	NULL	High	run1	1	List2	A_T.wav	A_T	1	1	1	1	175966	150	1	394	176360
Exp3	18	Exp3-18-1	59.937	1.0.0.157	1	right	zhangjing	1985337250	2.0.10.242	2.0.10.242	09-20-2019	2019-09-20 06:47:29	14:47:29	female	2.0.10.147	66	Catch.bmp	1903-03-23	0		0	1	178369	0		0	0	NULL	NULL	NULL	High	run1	1	List2	A_T.wav	A_T	1	1	0	1	178218	151	1	598	178816
Exp3	18	Exp3-18-1	59.937	1.0.0.157	1	right	zhangjing	1985337250	2.0.10.242	2.0.10.242	09-20-2019	2019-09-20 06:47:29	14:47:29	female	2.0.10.147	67	Blue_S_2.bmp	1903-05-13	0		0	0	180704	0		0	0	NULL	NULL	NULL	High	run1	1	List2	Catch.wav	V_T	1	1	1	1	180554	150	1	918	181472
Exp3	18	Exp3-18-1	59.937	1.0.0.157	1	right	zhangjing	1985337250	2.0.10.242	2.0.10.242	09-20-2019	2019-09-20 06:47:29	14:47:29	female	2.0.10.147	68	Blue_C_2.bmp	1903-06-08	0		0	0	183090	0		0	0	NULL	NULL	NULL	High	run1		List2	A_S.wav	AV_S	0		1	1	182940	150		0	0
Exp3	18	Exp3-18-1	59.937	1.0.0.157	1	right	zhangjing	1985337250	2.0.10.242	2.0.10.242	09-20-2019	2019-09-20 06:47:29	14:47:29	female	2.0.10.147	69	Catch.bmp	1903-06-17	0		0	0	185559	0		0	0	NULL	NULL	NULL	High	run1	1	List2	A_T.wav	A_T	1	1	0	1	185409	150	1	447	185856
Exp3	18	Exp3-18-1	59.937	1.0.0.157	1	right	zhangjing	1985337250	2.0.10.242	2.0.10.242	09-20-2019	2019-09-20 06:47:29	14:47:29	female	2.0.10.147	70	Catch.bmp	1902-07-01	0		0	1	187979	0		0	0	NULL	NULL	NULL	High	run1	1	List2	A_T.wav	A_T	1	1	1	1	187828	151	1	1020	188848
Exp3	18	Exp3-18-1	59.937	1.0.0.157	1	right	zhangjing	1985337250	2.0.10.242	2.0.10.242	09-20-2019	2019-09-20 06:47:29	14:47:29	female	2.0.10.147	71	Red_C_2.bmp	1902-09-08	0		0	0	190064	0		0	0	NULL	NULL	NULL	High	run1	1	List2	Catch.wav	V_T	1	1	0	1	189914	150	1	487	190401
Exp3	18	Exp3-18-1	59.937	1.0.0.157	1	right	zhangjing	1985337250	2.0.10.242	2.0.10.242	09-20-2019	2019-09-20 06:47:29	14:47:29	female	2.0.10.147	72	Red_C_2.bmp	1902-08-22	0		0	1	192200	0		0	0	NULL	NULL	NULL	High	run1	1	List2	A_T.wav	AV_T	1	1	1	1	192049	151	1	503	192552
Exp3	18	Exp3-18-1	59.937	1.0.0.157	1	right	zhangjing	1985337250	2.0.10.242	2.0.10.242	09-20-2019	2019-09-20 06:47:29	14:47:29	female	2.0.10.147	73	Catch.bmp	1903-02-22	0		0	1	194319	0		0	0	NULL	NULL	NULL	High	run1		List2	A_S.wav	A_S	0		0	1	194168	151		0	0
Exp3	18	Exp3-18-1	59.937	1.0.0.157	1	right	zhangjing	1985337250	2.0.10.242	2.0.10.242	09-20-2019	2019-09-20 06:47:29	14:47:29	female	2.0.10.147	74	Red_C_2.bmp	1903-07-18	0		0	0	196688	0		0	0	NULL	NULL	NULL	High	run1	1	List2	A_T.wav	AV_T	1	1	0	2	196538	150	1	503	197041
Exp3	18	Exp3-18-1	59.937	1.0.0.157	1	right	zhangjing	1985337250	2.0.10.242	2.0.10.242	09-20-2019	2019-09-20 06:47:29	14:47:29	female	2.0.10.147	75	Blue_C.bmp	1904-02-18	0		0	0	199140	0		0	0	NULL	NULL	NULL	High	run1		List2	A_S.wav	AV_S	0		0	1	198990	150		0	0
Exp3	18	Exp3-18-1	59.937	1.0.0.157	1	right	zhangjing	1985337250	2.0.10.242	2.0.10.242	09-20-2019	2019-09-20 06:47:29	14:47:29	female	2.0.10.147	76	Blue_S_2.bmp	1903-03-15	0		1	0	201876	0		0	0	NULL	NULL	NULL	High	run1	1	List2	Catch.wav	V_T	1	1	1	1	201726	150	1	627	202353
Exp3	18	Exp3-18-1	59.937	1.0.0.157	1	right	zhangjing	1985337250	2.0.10.242	2.0.10.242	09-20-2019	2019-09-20 06:47:29	14:47:29	female	2.0.10.147	77	Blue_C.bmp	1903-12-05	0		0	1	204196	0		0	0	NULL	NULL	NULL	High	run1		List2	A_S.wav	AV_S	0		1	1	204045	151		0	0
Exp3	18	Exp3-18-1	59.937	1.0.0.157	1	right	zhangjing	1985337250	2.0.10.242	2.0.10.242	09-20-2019	2019-09-20 06:47:29	14:47:29	female	2.0.10.147	78	Red_C_2.bmp	1902-08-04	0		0	0	206848	0		0	0	NULL	NULL	NULL	High	run1	1	List2	A_T.wav	AV_T	1	1	0	1	206698	150	1	430	207128
Exp3	18	Exp3-18-1	59.937	1.0.0.157	1	right	zhangjing	1985337250	2.0.10.242	2.0.10.242	09-20-2019	2019-09-20 06:47:29	14:47:29	female	2.0.10.147	79	Blue_S_2.bmp	1903-10-18	0		0	1	208951	0		0	0	NULL	NULL	NULL	High	run1	1	List2	A_T.wav	AV_T	1	1	0	1	208800	151	1	608	209408
Exp3	18	Exp3-18-1	59.937	1.0.0.157	1	right	zhangjing	1985337250	2.0.10.242	2.0.10.242	09-20-2019	2019-09-20 06:47:29	14:47:29	female	2.0.10.147	80	Blue_S.bmp	1902-06-23	0		0	1	211487	0		0	0	NULL	NULL	NULL	High	run1		List2	Catch.wav	V_S	0		1	1	211336	151		0	0
Exp3	18	Exp3-18-1	59.937	1.0.0.157	1	right	zhangjing	1985337250	2.0.10.242	2.0.10.242	09-20-2019	2019-09-20 06:47:29	14:47:29	female	2.0.10.147	81	Blue_S_2.bmp	1904-02-03	0		0	0	213605	0		0	0	NULL	NULL	NULL	High	run1	1	List2	A_T.wav	AV_T	1	1	1	1	213455	150	1	585	214040
Exp3	18	Exp3-18-1	59.937	1.0.0.157	1	right	zhangjing	1985337250	2.0.10.242	2.0.10.242	09-20-2019	2019-09-20 06:47:29	14:47:29	female	2.0.10.147	82	Catch.bmp	1903-11-12	0		0	0	216258	0		0	0	NULL	NULL	NULL	High	run1		List2	A_S.wav	A_S	0		0	1	216108	150		0	0
Exp3	18	Exp3-18-1	59.937	1.0.0.157	1	right	zhangjing	1985337250	2.0.10.242	2.0.10.242	09-20-2019	2019-09-20 06:47:29	14:47:29	female	2.0.10.147	83	Blue_S_2.bmp	1903-05-29	0		0	0	218894	0		0	0	NULL	NULL	NULL	High	run1	1	List2	Catch.wav	V_T	1	1	1	1	218744	150	1	472	219216
Exp3	18	Exp3-18-1	59.937	1.0.0.157	1	right	zhangjing	1985337250	2.0.10.242	2.0.10.242	09-20-2019	2019-09-20 06:47:29	14:47:29	female	2.0.10.147	84	Red_C_2.bmp	1902-10-08	0		0	0	221297	0		0	0	NULL	NULL	NULL	High	run1	1	List2	Catch.wav	V_T	1	1	0	1	221147	150	1	701	221848
Exp3	18	Exp3-18-1	59.937	1.0.0.157	1	right	zhangjing	1985337250	2.0.10.242	2.0.10.242	09-20-2019	2019-09-20 06:47:29	14:47:29	female	2.0.10.147	85	Catch.bmp	1902-07-15	0		0	0	223466	0		0	0	NULL	NULL	NULL	High	run1	1	List2	A_T.wav	A_T	1	1	0	1	223316	150	1	1013	224329
Exp3	18	Exp3-18-1	59.937	1.0.0.157	1	right	zhangjing	1985337250	2.0.10.242	2.0.10.242	09-20-2019	2019-09-20 06:47:29	14:47:29	female	2.0.10.147	86	Red_C.bmp	1902-06-15	0		0	0	225551	0		0	0	NULL	NULL	NULL	High	run1		List2	A_S.wav	AV_S	0		0	1	225401	150		0	0
Exp3	18	Exp3-18-1	59.937	1.0.0.157	1	right	zhangjing	1985337250	2.0.10.242	2.0.10.242	09-20-2019	2019-09-20 06:47:29	14:47:29	female	2.0.10.147	87	Blue_C_2.bmp	1903-08-15	0		0	0	227670	0		0	0	NULL	NULL	NULL	High	run1		List2	Catch.wav	V_S	0		1	1	227520	150		0	0
Exp3	18	Exp3-18-1	59.937	1.0.0.157	1	right	zhangjing	1985337250	2.0.10.242	2.0.10.242	09-20-2019	2019-09-20 06:47:29	14:47:29	female	2.0.10.147	88	Blue_S_2.bmp	1903-05-25	0		0	0	230206	0		0	0	NULL	NULL	NULL	High	run1	1	List2	Catch.wav	V_T	1	1	0	1	230056	150	1	623	230679
Exp3	18	Exp3-18-1	59.937	1.0.0.157	1	right	zhangjing	1985337250	2.0.10.242	2.0.10.242	09-20-2019	2019-09-20 06:47:29	14:47:29	female	2.0.10.147	89	Catch.bmp	1903-06-28	0		0	1	232609	0		0	0	NULL	NULL	NULL	High	run1	1	List2	A_T.wav	A_T	1	1	1	1	232458	151	1	485	232943
Exp3	18	Exp3-18-1	59.937	1.0.0.157	1	right	zhangjing	1985337250	2.0.10.242	2.0.10.242	09-20-2019	2019-09-20 06:47:29	14:47:29	female	2.0.10.147	90	Blue_S_2.bmp	1903-07-18	0		1	0	235044	0		0	0	NULL	NULL	NULL	High	run1	1	List2	A_T.wav	AV_T	1	1	0	1	234894	150	1	769	235663
Exp3	18	Exp3-18-1	59.937	1.0.0.157	1	right	zhangjing	1985337250	2.0.10.242	2.0.10.242	09-20-2019	2019-09-20 06:47:29	14:47:29	female	2.0.10.147	91	Catch.bmp	1903-07-30	0		0	0	237497	0		0	0	NULL	NULL	NULL	High	run1	1	List2	A_T.wav	A_T	1	1	0	1	237347	150	1	884	238231
Exp3	18	Exp3-18-1	59.937	1.0.0.157	1	right	zhangjing	1985337250	2.0.10.242	2.0.10.242	09-20-2019	2019-09-20 06:47:29	14:47:29	female	2.0.10.147	92	Red_S_2.bmp	1902-03-27	0		0	0	239966	0		0	0	NULL	NULL	NULL	High	run1		List2	A_S.wav	AV_S	0		0	1	239816	150		0	0
Exp3	18	Exp3-18-1	59.937	1.0.0.157	1	right	zhangjing	1985337250	2.0.10.242	2.0.10.242	09-20-2019	2019-09-20 06:47:29	14:47:29	female	2.0.10.147	93	Blue_S_2.bmp	1904-04-17	0		0	0	242002	0		0	0	NULL	NULL	NULL	High	run1	1	List2	A_T.wav	AV_T	1	1	0	1	241852	150	1	683	242535
Exp3	18	Exp3-18-1	59.937	1.0.0.157	1	right	zhangjing	1985337250	2.0.10.242	2.0.10.242	09-20-2019	2019-09-20 06:47:29	14:47:29	female	2.0.10.147	94	Blue_S.bmp	1904-02-28	0		0	0	244721	0		0	0	NULL	NULL	NULL	High	run1		List2	Catch.wav	V_S	0		1	1	244571	150		0	0
Exp3	18	Exp3-18-1	59.937	1.0.0.157	1	right	zhangjing	1985337250	2.0.10.242	2.0.10.242	09-20-2019	2019-09-20 06:47:29	14:47:29	female	2.0.10.147	95	Blue_S_2.bmp	1903-11-13	0		0	1	247458	0		0	0	NULL	NULL	NULL	High	run1	1	List2	Catch.wav	V_T	1	1	0	1	247307	151	1	485	247792
Exp3	18	Exp3-18-1	59.937	1.0.0.157	1	right	zhangjing	1985337250	2.0.10.242	2.0.10.242	09-20-2019	2019-09-20 06:47:29	14:47:29	female	2.0.10.147	96	Red_C_2.bmp	1904-03-09	0		0	0	250027	0		0	0	NULL	NULL	NULL	High	run1	1	List2	Catch.wav	V_T	1	1	0	1	249877	150	1	506	250383
Exp3	18	Exp3-18-1	59.937	1.0.0.157	1	right	zhangjing	1985337250	2.0.10.242	2.0.10.242	09-20-2019	2019-09-20 06:47:29	14:47:29	female	2.0.10.147	97	Catch.bmp	1903-12-27	0		0	0	252713	0		0	0	NULL	NULL	NULL	High	run1	1	List2	A_T.wav	A_T	1	1	1	1	252563	150	1	709	253272
Exp3	18	Exp3-18-1	59.937	1.0.0.157	1	right	zhangjing	1985337250	2.0.10.242	2.0.10.242	09-20-2019	2019-09-20 06:47:29	14:47:29	female	2.0.10.147	98	Red_C_2.bmp	1903-01-20	0		0	0	255332	0		0	0	NULL	NULL	NULL	High	run1	1	List2	Catch.wav	V_T	1	1	1	1	255182	150	1	706	255888
Exp3	18	Exp3-18-1	59.937	1.0.0.157	1	right	zhangjing	1985337250	2.0.10.242	2.0.10.242	09-20-2019	2019-09-20 06:47:29	14:47:29	female	2.0.10.147	99	Red_C_2.bmp	1902-09-17	0		1	0	257601	0		0	0	NULL	NULL	NULL	High	run1	1	List2	A_T.wav	AV_T	1	1	1	1	257451	150	1	580	258031
Exp3	18	Exp3-18-1	59.937	1.0.0.157	1	right	zhangjing	1985337250	2.0.10.242	2.0.10.242	09-20-2019	2019-09-20 06:47:29	14:47:29	female	2.0.10.147	100	Blue_S_2.bmp	1903-11-19	0		0	0	259754	0		0	0	NULL	NULL	NULL	High	run1	1	List2	Catch.wav	V_T	1	1	0	2	259604	150	1	723	260327
Exp3	18	Exp3-18-1	59.937	1.0.0.157	1	right	zhangjing	1985337250	2.0.10.242	2.0.10.242	09-20-2019	2019-09-20 06:47:29	14:47:29	female	2.0.10.147	101	Catch.bmp	1903-06-08	0		0	0	262323	0		0	0	NULL	NULL	NULL	High	run1	1	List2	A_T.wav	A_T	1	1	1	1	262173	150	1	1210	263383
Exp3	18	Exp3-18-1	59.937	1.0.0.157	1	right	zhangjing	1985337250	2.0.10.242	2.0.10.242	09-20-2019	2019-09-20 06:47:29	14:47:29	female	2.0.10.147	102	Blue_S_2.bmp	1903-01-01	0		0	0	264809	0		0	0	NULL	NULL	NULL	High	run1	1	List2	A_T.wav	AV_T	1	1	0	1	264659	150	1	573	265232
Exp3	18	Exp3-18-1	59.937	1.0.0.157	1	right	zhangjing	1985337250	2.0.10.242	2.0.10.242	09-20-2019	2019-09-20 06:47:29	14:47:29	female	2.0.10.147	103	Blue_S_2.bmp	1902-05-05	0		0	0	267061	0		0	0	NULL	NULL	NULL	High	run1	1	List2	A_T.wav	AV_T	1	1	0	1	266911	150	1	441	267352
Exp3	18	Exp3-18-1	59.937	1.0.0.157	1	right	zhangjing	1985337250	2.0.10.242	2.0.10.242	09-20-2019	2019-09-20 06:47:29	14:47:29	female	2.0.10.147	104	Red_S.bmp	1904-03-28	0		0	0	269080	0		0	0	NULL	NULL	NULL	High	run1		List2	Catch.wav	V_S	0		1	1	268930	150		0	0
Exp3	18	Exp3-18-1	59.937	1.0.0.157	1	right	zhangjing	1985337250	2.0.10.242	2.0.10.242	09-20-2019	2019-09-20 06:47:29	14:47:29	female	2.0.10.147	105	Red_C_2.bmp	1903-03-12	0		0	0	271850	0		0	0	NULL	NULL	NULL	High	run1	1	List2	Catch.wav	V_T	1	1	0	2	271700	150	1	564	272264
Exp3	18	Exp3-18-1	59.937	1.0.0.157	1	right	zhangjing	1985337250	2.0.10.242	2.0.10.242	09-20-2019	2019-09-20 06:47:29	14:47:29	female	2.0.10.147	106	Blue_S_2.bmp	1902-09-30	0		0	0	274169	0		0	0	NULL	NULL	NULL	High	run1	1	List2	A_T.wav	AV_T	1	1	1	1	274019	150	1	676	274695
Exp3	18	Exp3-18-1	59.937	1.0.0.157	1	right	zhangjing	1985337250	2.0.10.242	2.0.10.242	09-20-2019	2019-09-20 06:47:29	14:47:29	female	2.0.10.147	107	Blue_S_2.bmp	1902-11-23	0		0	0	276321	0		0	0	NULL	NULL	NULL	High	run1	1	List2	A_T.wav	AV_T	1	1	0	1	276171	150	1	732	276903
Exp3	18	Exp3-18-1	59.937	1.0.0.157	1	right	zhangjing	1985337250	2.0.10.242	2.0.10.242	09-20-2019	2019-09-20 06:47:29	14:47:29	female	2.0.10.147	108	Red_C_2.bmp	1902-12-07	0		0	0	278540	0		0	0	NULL	NULL	NULL	High	run1	1	List2	A_T.wav	AV_T	1	1	0	1	278390	150	1	745	279135
Exp3	18	Exp3-18-1	59.937	1.0.0.157	1	right	zhangjing	1985337250	2.0.10.242	2.0.10.242	09-20-2019	2019-09-20 06:47:29	14:47:29	female	2.0.10.147	109	Catch.bmp	1904-01-25	0		0	0	280759	0		0	0	NULL	NULL	NULL	High	run1		List2	A_S.wav	A_S	0		0	1	280609	150		0	0
Exp3	18	Exp3-18-1	59.937	1.0.0.157	1	right	zhangjing	1985337250	2.0.10.242	2.0.10.242	09-20-2019	2019-09-20 06:47:29	14:47:29	female	2.0.10.147	110	Catch.bmp	1902-10-29	0		0	0	283462	0		0	0	NULL	NULL	NULL	High	run1	1	List2	A_T.wav	A_T	1	1	0	1	283312	150	1	742	284054
Exp3	18	Exp3-18-1	59.937	1.0.0.157	1	right	zhangjing	1985337250	2.0.10.242	2.0.10.242	09-20-2019	2019-09-20 06:47:29	14:47:29	female	2.0.10.147	111	Red_C_2.bmp	1902-10-20	0		0	0	285647	0		0	0	NULL	NULL	NULL	High	run1	1	List2	A_T.wav	AV_T	1	1	0	1	285497	150	1	542	286039
Exp3	18	Exp3-18-1	59.937	1.0.0.157	1	right	zhangjing	1985337250	2.0.10.242	2.0.10.242	09-20-2019	2019-09-20 06:47:29	14:47:29	female	2.0.10.147	112	Catch.bmp	1903-08-30	0		0	0	287833	0		0	0	NULL	NULL	NULL	High	run1		List2	A_S.wav	A_S	0		0	1	287683	150		0	0
Exp3	18	Exp3-18-1	59.937	1.0.0.157	1	right	zhangjing	1985337250	2.0.10.242	2.0.10.242	09-20-2019	2019-09-20 06:47:29	14:47:29	female	2.0.10.147	113	Catch.bmp	1904-02-28	0		0	0	290402	0		0	0	NULL	NULL	NULL	High	run1	1	List2	A_T.wav	A_T	1	1	0	1	290252	150	1	516	290768
Exp3	18	Exp3-18-1	59.937	1.0.0.157	1	right	zhangjing	1985337250	2.0.10.242	2.0.10.242	09-20-2019	2019-09-20 06:47:29	14:47:29	female	2.0.10.147	114	Red_C_2.bmp	1903-05-31	0		0	0	293072	0		0	0	NULL	NULL	NULL	High	run1	1	List2	Catch.wav	V_T	1	1	0	1	292922	150	1	828	293750
Exp3	18	Exp3-18-1	59.937	1.0.0.157	1	right	zhangjing	1985337250	2.0.10.242	2.0.10.242	09-20-2019	2019-09-20 06:47:29	14:47:29	female	2.0.10.147	115	Red_C_2.bmp	1903-04-28	0		0	0	295474	0		0	0	NULL	NULL	NULL	High	run1	1	List2	A_T.wav	AV_T	1	1	1	1	295324	150	1	507	295831
Exp3	18	Exp3-18-1	59.937	1.0.0.157	1	right	zhangjing	1985337250	2.0.10.242	2.0.10.242	09-20-2019	2019-09-20 06:47:29	14:47:29	female	2.0.10.147	116	Red_C_2.bmp	1903-10-19	0		0	1	297844	0		0	0	NULL	NULL	NULL	High	run1	1	List2	Catch.wav	V_T	1	1	1	1	297693	151	1	1097	298790
Exp3	18	Exp3-18-1	59.937	1.0.0.157	1	right	zhangjing	1985337250	2.0.10.242	2.0.10.242	09-20-2019	2019-09-20 06:47:29	14:47:29	female	2.0.10.147	117	Catch.bmp	1902-08-28	0		0	1	300380	0		0	0	NULL	NULL	NULL	High	run1	1	List2	A_T.wav	A_T	1	1	1	1	300229	151	1	1009	301238
Exp3	18	Exp3-18-1	59.937	1.0.0.157	1	right	zhangjing	1985337250	2.0.10.242	2.0.10.242	09-20-2019	2019-09-20 06:47:29	14:47:29	female	2.0.10.147	118	Blue_S_2.bmp	1903-12-23	0		0	0	302498	0		0	0	NULL	NULL	NULL	High	run1	1	List2	Catch.wav	V_T	1	1	1	1	302348	150	1	602	302950
Exp3	18	Exp3-18-1	59.937	1.0.0.157	1	right	zhangjing	1985337250	2.0.10.242	2.0.10.242	09-20-2019	2019-09-20 06:47:29	14:47:29	female	2.0.10.147	119	Catch.bmp	1904-02-11	0		0	0	305101	0		0	0	NULL	NULL	NULL	High	run1	1	List2	A_T.wav	A_T	1	1	1	1	304951	150	1	479	305430
Exp3	18	Exp3-18-1	59.937	1.0.0.157	1	right	zhangjing	1985337250	2.0.10.242	2.0.10.242	09-20-2019	2019-09-20 06:47:29	14:47:29	female	2.0.10.147	120	Blue_S_2.bmp	1904-02-14	0		0	0	307754	0		0	0	NULL	NULL	NULL	High	run1	1	List2	A_T.wav	AV_T	1	1	0	1	307604	150	1	530	308134
Exp3	18	Exp3-18-1	59.937	1.0.0.157	1	right	zhangjing	1985337250	2.0.10.242	2.0.10.242	09-20-2019	2019-09-20 06:47:29	14:47:29	female	2.0.10.147	121	Red_C_2.bmp	1902-03-27	0		0	0	310407	0		0	0	NULL	NULL	NULL	High	run1	1	List2	A_T.wav	AV_T	1	1	0	2	310257	150	1	838	311095
Exp3	18	Exp3-18-1	59.937	1.0.0.157	1	right	zhangjing	1985337250	2.0.10.242	2.0.10.242	09-20-2019	2019-09-20 06:47:29	14:47:29	female	2.0.10.147	122	Catch.bmp	1903-01-17	0		0	0	312375	0		0	0	NULL	NULL	NULL	High	run1	1	List2	A_T.wav	A_T	1	1	0	1	312225	150	1	1070	313295
Exp3	18	Exp3-18-1	59.937	1.0.0.157	1	right	zhangjing	1985337250	2.0.10.242	2.0.10.242	09-20-2019	2019-09-20 06:47:29	14:47:29	female	2.0.10.147	123	Red_C_2.bmp	1904-02-22	0		1	0	314644	0		0	0	NULL	NULL	NULL	High	run1	1	List2	Catch.wav	V_T	1	1	1	1	314494	150	1	521	315015
Exp3	18	Exp3-18-1	59.937	1.0.0.157	1	right	zhangjing	1985337250	2.0.10.242	2.0.10.242	09-20-2019	2019-09-20 06:47:29	14:47:29	female	2.0.10.147	124	Blue_S_2.bmp	1902-04-08	0		0	0	317314	0		0	0	NULL	NULL	NULL	High	run1	1	List2	Catch.wav	V_T	1	1	0	1	317164	150	1	610	317774
Exp3	18	Exp3-18-1	59.937	1.0.0.157	1	right	zhangjing	1985337250	2.0.10.242	2.0.10.242	09-20-2019	2019-09-20 06:47:29	14:47:29	female	2.0.10.147	125	Blue_S_2.bmp	1903-12-30	0		0	0	319299	0		0	0	NULL	NULL	NULL	High	run1	1	List2	A_T.wav	AV_T	1	1	1	1	319149	150	1	625	319774
Exp3	18	Exp3-18-1	59.937	1.0.0.157	1	right	zhangjing	1985337250	2.0.10.242	2.0.10.242	09-20-2019	2019-09-20 06:47:29	14:47:29	female	2.0.10.147	126	Red_C_2.bmp	1903-08-22	0		0	0	321919	0		0	0	NULL	NULL	NULL	High	run1	1	List2	A_T.wav	AV_T	1	1	0	1	321769	150	1	381	322150
Exp3	18	Exp3-18-1	59.937	1.0.0.157	1	right	zhangjing	1985337250	2.0.10.242	2.0.10.242	09-20-2019	2019-09-20 06:47:29	14:47:29	female	2.0.10.147	127	Catch.bmp	1903-10-16	0		0	0	324405	0		0	0	NULL	NULL	NULL	High	run1	1	List2	A_T.wav	A_T	1	1	0	2	324255	150	1	647	324902
Exp3	18	Exp3-18-1	59.937	1.0.0.157	1	right	zhangjing	1985337250	2.0.10.242	2.0.10.242	09-20-2019	2019-09-20 06:47:29	14:47:29	female	2.0.10.147	128	Red_C_2.bmp	1902-09-21	0		0	0	326941	0		0	0	NULL	NULL	NULL	High	run1	1	List2	Catch.wav	V_T	0		0	2	326791	150		0	0
Exp3	18	Exp3-18-1	59.937	1.0.0.157	1	right	zhangjing	1985337250	2.0.10.242	2.0.10.242	09-20-2019	2019-09-20 06:47:29	14:47:29	female	2.0.10.147	129	Catch.bmp	1902-08-29	0		0	1	329160	0		0	0	NULL	NULL	NULL	High	run1	1	List2	A_T.wav	A_T	1	1	2	1	329009	151	1	550	329559
Exp3	18	Exp3-18-1	59.937	1.0.0.157	1	right	zhangjing	1985337250	2.0.10.242	2.0.10.242	09-20-2019	2019-09-20 06:47:29	14:47:29	female	2.0.10.147	130	Red_C_2.bmp	1903-01-19	0		0	0	331295	0		0	0	NULL	NULL	NULL	High	run1	1	List2	Catch.wav	V_T	1	1	1	1	331145	150	1	629	331774
Exp3	18	Exp3-18-1	59.937	1.0.0.157	1	right	zhangjing	1985337250	2.0.10.242	2.0.10.242	09-20-2019	2019-09-20 06:47:29	14:47:29	female	2.0.10.147	131	Red_C_2.bmp	1904-04-19	0		0	0	333564	0		0	0	NULL	NULL	NULL	High	run1	1	List2	Catch.wav	V_T	1	1	0	1	333414	150	1	504	333918
Exp3	18	Exp3-18-1	59.937	1.0.0.157	1	right	zhangjing	1985337250	2.0.10.242	2.0.10.242	09-20-2019	2019-09-20 06:47:29	14:47:29	female	2.0.10.147	132	Blue_S_2.bmp	1903-10-20	0		0	0	336284	0		0	0	NULL	NULL	NULL	High	run1	1	List2	A_T.wav	AV_T	1	1	0	1	336134	150	1	560	336694
Exp3	18	Exp3-18-1	59.937	1.0.0.157	1	right	zhangjing	1985337250	2.0.10.242	2.0.10.242	09-20-2019	2019-09-20 06:47:29	14:47:29	female	2.0.10.147	133	Red_C_2.bmp	1904-01-29	0		0	0	338820	0		0	0	NULL	NULL	NULL	High	run1	1	List2	Catch.wav	V_T	1	1	0	1	338670	150	1	488	339158
Exp3	18	Exp3-18-1	59.937	1.0.0.157	1	right	zhangjing	1985337250	2.0.10.242	2.0.10.242	09-20-2019	2019-09-20 06:47:29	14:47:29	female	2.0.10.147	134	Red_C.bmp	1902-03-19	0		0	1	341473	0		0	0	NULL	NULL	NULL	High	run1		List2	A_S.wav	AV_S	0		1	1	341322	151		0	0
Exp3	18	Exp3-18-1	59.937	1.0.0.157	1	right	zhangjing	1985337250	2.0.10.242	2.0.10.242	09-20-2019	2019-09-20 06:47:29	14:47:29	female	2.0.10.147	135	Blue_S_2.bmp	1903-11-20	0		0	0	343491	0		0	0	NULL	NULL	NULL	High	run1	1	List2	Catch.wav	V_T	1	1	1	1	343341	150	1	648	343989
Exp3	18	Exp3-18-1	59.937	1.0.0.157	1	right	zhangjing	1985337250	2.0.10.242	2.0.10.242	09-20-2019	2019-09-20 06:47:29	14:47:29	female	2.0.10.147	136	Catch.bmp	1903-01-24	0		0	0	346061	0		0	0	NULL	NULL	NULL	High	run1	1	List2	A_T.wav	A_T	1	1	0	2	345911	150	1	350	346261
Exp3	18	Exp3-18-1	59.937	1.0.0.157	1	right	zhangjing	1985337250	2.0.10.242	2.0.10.242	09-20-2019	2019-09-20 06:47:29	14:47:29	female	2.0.10.147	137	Catch.bmp	1903-03-12	0		0	0	348330	0		0	0	NULL	NULL	NULL	High	run1	1	List2	A_T.wav	A_T	1	1	0	2	348180	150	1	777	348957
Exp3	18	Exp3-18-1	59.937	1.0.0.157	1	right	zhangjing	1985337250	2.0.10.242	2.0.10.242	09-20-2019	2019-09-20 06:47:29	14:47:29	female	2.0.10.147	138	Catch.bmp	1902-10-13	0		0	0	350649	0		0	0	NULL	NULL	NULL	High	run1	1	List2	A_T.wav	A_T	1	1	0	1	350499	150	1	746	351245
Exp3	18	Exp3-18-1	59.937	1.0.0.157	1	right	zhangjing	1985337250	2.0.10.242	2.0.10.242	09-20-2019	2019-09-20 06:47:29	14:47:29	female	2.0.10.147	139	Catch.bmp	1903-12-25	0		0	0	352818	0		0	0	NULL	NULL	NULL	High	run1	1	List2	A_T.wav	A_T	1	1	0	1	352668	150	1	570	353238
Exp3	18	Exp3-18-1	59.937	1.0.0.157	1	right	zhangjing	1985337250	2.0.10.242	2.0.10.242	09-20-2019	2019-09-20 06:47:29	14:47:29	female	2.0.10.147	140	Catch.bmp	1903-03-22	0		1	0	355420	0		0	0	NULL	NULL	NULL	High	run1	1	List2	A_T.wav	A_T	1	1	0	1	355270	150	1	663	355933
Exp3	18	Exp3-18-1	59.937	1.0.0.157	1	right	zhangjing	1985337250	2.0.10.242	2.0.10.242	09-20-2019	2019-09-20 06:47:29	14:47:29	female	2.0.10.147	141	Catch.bmp	1903-04-20	0		0	0	357756	1202		0	0	NULL	NULL	NULL	High	run1	1	List2	A_T.wav	A_T	1	1	0	1	357606	150	1	583	358189
Exp3	18	Exp3-18-1	59.937	1.0.0.157	1	right	zhangjing	1985337250	2.0.10.242	2.0.10.242	09-20-2019	2019-09-20 06:47:29	14:47:29	female	2.0.10.147	142	Blue_S_2.bmp	1903-01-01	0		0	0	361894	0		0	0	NULL	NULL	NULL	High	run1	1	List2	A_T.wav	AV_T	1	1	0	1	361744	150	1	517	362261
Exp3	18	Exp3-18-1	59.937	1.0.0.157	1	right	zhangjing	1985337250	2.0.10.242	2.0.10.242	09-20-2019	2019-09-20 06:47:29	14:47:29	female	2.0.10.147	143	Blue_C_2.bmp	1902-08-04	0		0	0	364146	0		0	0	NULL	NULL	NULL	High	run1		List2	Catch.wav	V_S	0		1	1	363996	150	1	505	364501
Exp3	18	Exp3-18-1	59.937	1.0.0.157	1	right	zhangjing	1985337250	2.0.10.242	2.0.10.242	09-20-2019	2019-09-20 06:47:29	14:47:29	female	2.0.10.147	144	Red_S_2.bmp	1904-03-25	0		1	0	366248	0		0	0	NULL	NULL	NULL	High	run1		List2	A_S.wav	AV_S	0		1	1	366098	150		0	0
Exp3	18	Exp3-18-1	59.937	1.0.0.157	1	right	zhangjing	1985337250	2.0.10.242	2.0.10.242	09-20-2019	2019-09-20 06:47:29	14:47:29	female	2.0.10.147	145	Red_C_2.bmp	1903-04-10	0		0	0	369018	0		0	0	NULL	NULL	NULL	High	run1	1	List2	Catch.wav	V_T	1	1	0	1	368868	150	1	602	369470
Exp3	18	Exp3-18-1	59.937	1.0.0.157	1	right	zhangjing	1985337250	2.0.10.242	2.0.10.242	09-20-2019	2019-09-20 06:47:29	14:47:29	female	2.0.10.147	146	Catch.bmp	1903-12-27	0		1	0	371370	0		0	0	NULL	NULL	NULL	High	run1	1	List2	A_T.wav	A_T	0		1	1	371220	150		0	0
Exp3	18	Exp3-18-1	59.937	1.0.0.157	1	right	zhangjing	1985337250	2.0.10.242	2.0.10.242	09-20-2019	2019-09-20 06:47:29	14:47:29	female	2.0.10.147	147	Blue_S_2.bmp	1904-04-22	0		0	0	374040	0		0	0	NULL	NULL	NULL	High	run1	1	List2	A_T.wav	AV_T	1	1	0	1	373890	150	1	803	374693
Exp3	18	Exp3-18-1	59.937	1.0.0.157	1	right	zhangjing	1985337250	2.0.10.242	2.0.10.242	09-20-2019	2019-09-20 06:47:29	14:47:29	female	2.0.10.147	148	Red_C.bmp	1902-04-24	0		0	0	376776	0		0	0	NULL	NULL	NULL	High	run1		List2	Catch.wav	V_S	0		1	1	376626	150		0	0
Exp3	18	Exp3-18-1	59.937	1.0.0.157	1	right	zhangjing	1985337250	2.0.10.242	2.0.10.242	09-20-2019	2019-09-20 06:47:29	14:47:29	female	2.0.10.147	149	Catch.bmp	1903-10-14	0		0	0	378828	0		0	0	NULL	NULL	NULL	High	run1	1	List2	A_T.wav	A_T	1	1	1	1	378678	150	1	392	379070
Exp3	18	Exp3-18-1	59.937	1.0.0.157	1	right	zhangjing	1985337250	2.0.10.242	2.0.10.242	09-20-2019	2019-09-20 06:47:29	14:47:29	female	2.0.10.147	150	Blue_S_2.bmp	1903-05-31	0		0	0	381364	0		0	0	NULL	NULL	NULL	High	run1	1	List2	A_T.wav	AV_T	1	1	0	1	381214	150	1	615	381829
Exp3	18	Exp3-18-1	59.937	1.0.0.157	1	right	zhangjing	1985337250	2.0.10.242	2.0.10.242	09-20-2019	2019-09-20 06:47:29	14:47:29	female	2.0.10.147	151	Red_C_2.bmp	1903-10-22	0		0	0	383767	0		0	0	NULL	NULL	NULL	High	run1	1	List2	A_T.wav	AV_T	1	1	0	1	383617	150	1	580	384197
Exp3	18	Exp3-18-1	59.937	1.0.0.157	1	right	zhangjing	1985337250	2.0.10.242	2.0.10.242	09-20-2019	2019-09-20 06:47:29	14:47:29	female	2.0.10.147	152	Blue_S_2.bmp	1902-12-31	0		1	0	386319	0		0	0	NULL	NULL	NULL	High	run1	1	List2	Catch.wav	V_T	1	1	1	1	386169	150	1	500	386669
Exp3	18	Exp3-18-1	59.937	1.0.0.157	1	right	zhangjing	1985337250	2.0.10.242	2.0.10.242	09-20-2019	2019-09-20 06:47:29	14:47:29	female	2.0.10.147	153	Blue_S_2.bmp	1902-08-05	0		0	0	388572	0		0	0	NULL	NULL	NULL	High	run1	1	List2	Catch.wav	V_T	1	1	0	1	388422	150	1	511	388933
Exp3	18	Exp3-18-1	59.937	1.0.0.157	1	right	zhangjing	1985337250	2.0.10.242	2.0.10.242	09-20-2019	2019-09-20 06:47:29	14:47:29	female	2.0.10.147	154	Red_S.bmp	1902-06-23	0		0	0	390674	0		0	0	NULL	NULL	NULL	High	run1		List2	Catch.wav	V_S	0		0	1	390524	150		0	0
Exp3	18	Exp3-18-1	59.937	1.0.0.157	1	right	zhangjing	1985337250	2.0.10.242	2.0.10.242	09-20-2019	2019-09-20 06:47:29	14:47:29	female	2.0.10.147	155	Red_C_2.bmp	1903-10-21	0		0	0	392793	0		0	0	NULL	NULL	NULL	High	run1	1	List2	Catch.wav	V_T	1	1	0	1	392643	150	1	610	393253
Exp3	18	Exp3-18-1	59.937	1.0.0.157	1	right	zhangjing	1985337250	2.0.10.242	2.0.10.242	09-20-2019	2019-09-20 06:47:29	14:47:29	female	2.0.10.147	156	Red_C_2.bmp	1904-02-16	0		0	1	395346	0		0	0	NULL	NULL	NULL	High	run1	1	List2	Catch.wav	V_T	1	1	1	1	395195	151	1	410	395605
Exp3	18	Exp3-18-1	59.937	1.0.0.157	1	right	zhangjing	1985337250	2.0.10.242	2.0.10.242	09-20-2019	2019-09-20 06:47:29	14:47:29	female	2.0.10.147	157	Red_C_2.bmp	1903-08-19	0		0	0	398015	0		0	0	NULL	NULL	NULL	High	run1	1	List2	Catch.wav	V_T	1	1	0	1	397865	150	1	515	398380
Exp3	18	Exp3-18-1	59.937	1.0.0.157	1	right	zhangjing	1985337250	2.0.10.242	2.0.10.242	09-20-2019	2019-09-20 06:47:29	14:47:29	female	2.0.10.147	158	Red_C_2.bmp	1902-09-11	0		0	0	400501	0		0	0	NULL	NULL	NULL	High	run1	1	List2	Catch.wav	V_T	0		0	1	400351	150		0	0
Exp3	18	Exp3-18-1	59.937	1.0.0.157	1	right	zhangjing	1985337250	2.0.10.242	2.0.10.242	09-20-2019	2019-09-20 06:47:29	14:47:29	female	2.0.10.147	159	Red_C_2.bmp	1902-10-07	0		0	1	402737	0		0	0	NULL	NULL	NULL	High	run1	1	List2	A_T.wav	AV_T	1	1	1	1	402586	151	1	475	403061
Exp3	18	Exp3-18-1	59.937	1.0.0.157	1	right	zhangjing	1985337250	2.0.10.242	2.0.10.242	09-20-2019	2019-09-20 06:47:29	14:47:29	female	2.0.10.147	160	Catch.bmp	1903-01-02	0		0	1	404906	0		0	0	NULL	NULL	NULL	High	run1		List2	A_S.wav	A_S	0		1	1	404755	151		0	0
Exp3	18	Exp3-18-1	59.937	1.0.0.157	1	right	zhangjing	1985337250	2.0.10.242	2.0.10.242	09-20-2019	2019-09-20 06:47:29	14:47:29	female	2.0.10.147	161	Red_C_2.bmp	1903-04-21	0		0	0	407225	0		0	0	NULL	NULL	NULL	High	run1	1	List2	Catch.wav	V_T	1	1	0	2	407075	150	1	481	407556
Exp3	18	Exp3-18-1	59.937	1.0.0.157	1	right	zhangjing	1985337250	2.0.10.242	2.0.10.242	09-20-2019	2019-09-20 06:47:29	14:47:29	female	2.0.10.147	162	Red_C_2.bmp	1903-04-28	0		0	0	409594	0		0	0	NULL	NULL	NULL	High	run1	1	List2	A_T.wav	AV_T	1	1	1	1	409444	150	1	536	409980
Exp3	18	Exp3-18-1	59.937	1.0.0.157	1	right	zhangjing	1985337250	2.0.10.242	2.0.10.242	09-20-2019	2019-09-20 06:47:29	14:47:29	female	2.0.10.147	163	Red_C_2.bmp	1902-11-22	0		0	0	411963	0		0	0	NULL	NULL	NULL	High	run1	1	List2	A_T.wav	AV_T	1	1	0	1	411813	150	1	328	412141
Exp3	18	Exp3-18-1	59.937	1.0.0.157	1	right	zhangjing	1985337250	2.0.10.242	2.0.10.242	09-20-2019	2019-09-20 06:47:29	14:47:29	female	2.0.10.147	164	Red_S.bmp	1903-11-18	0		0	0	414182	0		0	0	NULL	NULL	NULL	High	run1		List2	Catch.wav	V_S	0		0	1	414032	150		0	0
Exp3	18	Exp3-18-1	59.937	1.0.0.157	1	right	zhangjing	1985337250	2.0.10.242	2.0.10.242	09-20-2019	2019-09-20 06:47:29	14:47:29	female	2.0.10.147	165	Catch.bmp	1903-03-20	0		0	0	416818	0		0	0	NULL	NULL	NULL	High	run1	1	List2	A_T.wav	A_T	1	1	1	1	416668	150	1	624	417292
Exp3	18	Exp3-18-1	59.937	1.0.0.157	1	right	zhangjing	1985337250	2.0.10.242	2.0.10.242	09-20-2019	2019-09-20 06:47:29	14:47:29	female	2.0.10.147	166	Catch.bmp	1902-05-15	0		0	0	419154	0		0	0	NULL	NULL	NULL	High	run1	1	List2	A_T.wav	A_T	1	1	0	1	419004	150	1	632	419636
Exp3	18	Exp3-18-1	59.937	1.0.0.157	1	right	zhangjing	1985337250	2.0.10.242	2.0.10.242	09-20-2019	2019-09-20 06:47:29	14:47:29	female	2.0.10.147	167	Blue_S_2.bmp	1903-09-08	0		0	1	421173	0		0	0	NULL	NULL	NULL	High	run1	1	List2	Catch.wav	V_T	1	1	1	1	421022	151	1	847	421869
Exp3	18	Exp3-18-1	59.937	1.0.0.157	1	right	zhangjing	1985337250	2.0.10.242	2.0.10.242	09-20-2019	2019-09-20 06:47:29	14:47:29	female	2.0.10.147	168	Catch.bmp	1903-10-01	0		0	0	423675	0		0	0	NULL	NULL	NULL	High	run1	1	List2	A_T.wav	A_T	1	1	1	1	423525	150	1	1015	424540
Exp3	18	Exp3-18-1	59.937	1.0.0.157	1	right	zhangjing	1985337250	2.0.10.242	2.0.10.242	09-20-2019	2019-09-20 06:47:29	14:47:29	female	2.0.10.147	169	Red_C_2.bmp	1902-05-11	0		0	1	426195	0		0	0	NULL	NULL	NULL	High	run1	1	List2	A_T.wav	AV_T	1	1	1	1	426044	151	1	617	426661
Exp3	18	Exp3-18-1	59.937	1.0.0.157	1	right	zhangjing	1985337250	2.0.10.242	2.0.10.242	09-20-2019	2019-09-20 06:47:29	14:47:29	female	2.0.10.147	170	Red_C_2.bmp	1902-12-25	0		0	0	428213	0		0	0	NULL	NULL	NULL	High	run1	1	List2	Catch.wav	V_T	1	1	1	1	428063	150	1	485	428548
Exp3	18	Exp3-18-1	59.937	1.0.0.157	1	right	zhangjing	1985337250	2.0.10.242	2.0.10.242	09-20-2019	2019-09-20 06:47:29	14:47:29	female	2.0.10.147	171	Blue_S_2.bmp	1903-07-25	0		0	0	430466	0		0	0	NULL	NULL	NULL	High	run1	1	List2	Catch.wav	V_T	1	1	0	2	430316	150	1	608	430924
Exp3	18	Exp3-18-1	59.937	1.0.0.157	1	right	zhangjing	1985337250	2.0.10.242	2.0.10.242	09-20-2019	2019-09-20 06:47:29	14:47:29	female	2.0.10.147	172	Blue_S_2.bmp	1903-04-25	0		0	0	432918	0		0	0	NULL	NULL	NULL	High	run1	1	List2	A_T.wav	AV_T	1	1	1	1	432768	150	1	437	433205
Exp3	18	Exp3-18-1	59.937	1.0.0.157	1	right	zhangjing	1985337250	2.0.10.242	2.0.10.242	09-20-2019	2019-09-20 06:47:29	14:47:29	female	2.0.10.147	173	Red_C.bmp	1902-06-10	0		0	0	435287	0		0	0	NULL	NULL	NULL	High	run1		List2	Catch.wav	V_S	0		1	1	435137	150		0	0
Exp3	18	Exp3-18-1	59.937	1.0.0.157	1	right	zhangjing	1985337250	2.0.10.242	2.0.10.242	09-20-2019	2019-09-20 06:47:29	14:47:29	female	2.0.10.147	174	Catch.bmp	1903-03-16	0		0	0	437406	0		0	0	NULL	NULL	NULL	High	run1	1	List2	A_T.wav	A_T	1	1	1	1	437256	150	1	508	437764
Exp3	18	Exp3-18-1	59.937	1.0.0.157	1	right	zhangjing	1985337250	2.0.10.242	2.0.10.242	09-20-2019	2019-09-20 06:47:29	14:47:29	female	2.0.10.147	175	Catch.bmp	1903-12-27	0		0	0	439725	0		0	0	NULL	NULL	NULL	High	run1	1	List2	A_T.wav	A_T	1	1	0	1	439575	150	1	526	440101
Exp3	18	Exp3-18-1	59.937	1.0.0.157	1	right	zhangjing	1985337250	2.0.10.242	2.0.10.242	09-20-2019	2019-09-20 06:47:29	14:47:29	female	2.0.10.147	176	Catch.bmp	1902-06-03	0		0	0	442345	0		0	0	NULL	NULL	NULL	High	run1	1	List2	A_T.wav	A_T	1	1	0	1	442195	150	1	793	442988
Exp3	18	Exp3-18-1	59.937	1.0.0.157	1	right	zhangjing	1985337250	2.0.10.242	2.0.10.242	09-20-2019	2019-09-20 06:47:29	14:47:29	female	2.0.10.147	177	Blue_S_2.bmp	1904-03-19	0		0	0	444380	0		0	0	NULL	NULL	NULL	High	run1	1	List2	A_T.wav	AV_T	1	1	0	1	444230	150	1	566	444796
Exp3	18	Exp3-18-1	59.937	1.0.0.157	1	right	zhangjing	1985337250	2.0.10.242	2.0.10.242	09-20-2019	2019-09-20 06:47:29	14:47:29	female	2.0.10.147	178	Blue_S_2.bmp	1902-12-06	0		0	0	447083	0		0	0	NULL	NULL	NULL	High	run1	1	List2	Catch.wav	V_T	1	1	0	1	446933	150	1	783	447716
Exp3	18	Exp3-18-1	59.937	1.0.0.157	1	right	zhangjing	1985337250	2.0.10.242	2.0.10.242	09-20-2019	2019-09-20 06:47:29	14:47:29	female	2.0.10.147	179	Red_C_2.bmp	1903-03-30	0		0	0	449302	0		0	0	NULL	NULL	NULL	High	run1	1	List2	Catch.wav	V_T	1	1	0	1	449152	150	1	492	449644
Exp3	18	Exp3-18-1	59.937	1.0.0.157	1	right	zhangjing	1985337250	2.0.10.242	2.0.10.242	09-20-2019	2019-09-20 06:47:29	14:47:29	female	2.0.10.147	180	Red_C_2.bmp	1902-09-18	0		0	0	451638	0		0	0	NULL	NULL	NULL	High	run1	1	List2	Catch.wav	V_T	1	1	0	1	451488	150	1	388	451876
Exp3	18	Exp3-18-1	59.937	1.0.0.157	1	right	zhangjing	1985337250	2.0.10.242	2.0.10.242	09-20-2019	2019-09-20 06:47:29	14:47:29	female	2.0.10.147	181	Catch.bmp	1903-03-02	0		0	0	453790	0		0	0	NULL	NULL	NULL	High	run1		List2	A_S.wav	A_S	0		1	1	453640	150		0	0
Exp3	18	Exp3-18-1	59.937	1.0.0.157	1	right	zhangjing	1985337250	2.0.10.242	2.0.10.242	09-20-2019	2019-09-20 06:47:29	14:47:29	female	2.0.10.147	182	Red_C.bmp	1903-12-14	0		0	0	456159	0		0	0	NULL	NULL	NULL	High	run1		List2	A_S.wav	AV_S	0		0	1	456009	150		0	0
Exp3	18	Exp3-18-1	59.937	1.0.0.157	1	right	zhangjing	1985337250	2.0.10.242	2.0.10.242	09-20-2019	2019-09-20 06:47:29	14:47:29	female	2.0.10.147	183	Blue_S_2.bmp	1903-03-15	0		0	0	458829	0		0	0	NULL	NULL	NULL	High	run1	1	List2	A_T.wav	AV_T	1	1	0	1	458679	150	1	580	459259
Exp3	18	Exp3-18-1	59.937	1.0.0.157	1	right	zhangjing	1985337250	2.0.10.242	2.0.10.242	09-20-2019	2019-09-20 06:47:29	14:47:29	female	2.0.10.147	184	Blue_S_2.bmp	1902-06-27	0		0	0	461148	0		0	0	NULL	NULL	NULL	High	run1	1	List2	A_T.wav	AV_T	1	1	0	1	460998	150	1	549	461547
Exp3	18	Exp3-18-1	59.937	1.0.0.157	1	right	zhangjing	1985337250	2.0.10.242	2.0.10.242	09-20-2019	2019-09-20 06:47:29	14:47:29	female	2.0.10.147	185	Red_S_2.bmp	1902-06-06	0		0	1	463217	0		0	0	NULL	NULL	NULL	High	run1		List2	Catch.wav	V_S	0		1	1	463066	151		0	0
Exp3	18	Exp3-18-1	59.937	1.0.0.157	1	right	zhangjing	1985337250	2.0.10.242	2.0.10.242	09-20-2019	2019-09-20 06:47:29	14:47:29	female	2.0.10.147	186	Blue_S_2.bmp	1904-01-31	0		0	0	465319	0		0	0	NULL	NULL	NULL	High	run1	1	List2	Catch.wav	V_T	1	1	0	1	465169	150	1	698	465867
Exp3	18	Exp3-18-1	59.937	1.0.0.157	1	right	zhangjing	1985337250	2.0.10.242	2.0.10.242	09-20-2019	2019-09-20 06:47:29	14:47:29	female	2.0.10.147	187	Blue_S.bmp	1903-04-06	0		0	1	467972	0		0	0	NULL	NULL	NULL	High	run1		List2	A_S.wav	AV_S	0		1	1	467821	151		0	0
Exp3	18	Exp3-18-1	59.937	1.0.0.157	1	right	zhangjing	1985337250	2.0.10.242	2.0.10.242	09-20-2019	2019-09-20 06:47:29	14:47:29	female	2.0.10.147	188	Catch.bmp	1902-08-29	0		0	0	470374	0		0	0	NULL	NULL	NULL	High	run1	1	List2	A_T.wav	A_T	1	1	0	1	470224	150	1	843	471067
Exp3	18	Exp3-18-1	59.937	1.0.0.157	1	right	zhangjing	1985337250	2.0.10.242	2.0.10.242	09-20-2019	2019-09-20 06:47:29	14:47:29	female	2.0.10.147	189	Blue_S_2.bmp	1902-06-05	0		0	0	472493	0		0	0	NULL	NULL	NULL	High	run1	1	List2	Catch.wav	V_T	1	1	0	1	472343	150	1	636	472979
Exp3	18	Exp3-18-1	59.937	1.0.0.157	1	right	zhangjing	1985337250	2.0.10.242	2.0.10.242	09-20-2019	2019-09-20 06:47:29	14:47:29	female	2.0.10.147	190	Red_S_2.bmp	1904-02-19	0		1	0	474528	0		0	0	NULL	NULL	NULL	High	run1		List2	A_S.wav	AV_S	0		1	1	474378	150		0	0
Exp3	18	Exp3-18-1	59.937	1.0.0.157	1	right	zhangjing	1985337250	2.0.10.242	2.0.10.242	09-20-2019	2019-09-20 06:47:29	14:47:29	female	2.0.10.147	191	Catch.bmp	1902-05-12	0		0	0	477265	0		0	0	NULL	NULL	NULL	High	run1	1	List2	A_T.wav	A_T	0		0	2	477115	150		0	0
Exp3	18	Exp3-18-1	59.937	1.0.0.157	1	right	zhangjing	1985337250	2.0.10.242	2.0.10.242	09-20-2019	2019-09-20 06:47:29	14:47:29	female	2.0.10.147	192	Catch.bmp	1902-12-18	0		1	0	479333	0		0	0	NULL	NULL	NULL	High	run1	1	List2	A_T.wav	A_T	1	1	0	1	479183	150	1	1093	480276
Exp3	18	Exp3-18-1	59.937	1.0.0.157	1	right	zhangjing	1985337250	2.0.10.242	2.0.10.242	09-20-2019	2019-09-20 06:47:29	14:47:29	female	2.0.10.147	193	Catch.bmp	1903-09-17	0		0	0	481569	0		0	0	NULL	NULL	NULL	High	run1		List2	A_S.wav	A_S	0		0	1	481419	150		0	0
Exp3	18	Exp3-18-1	59.937	1.0.0.157	1	right	zhangjing	1985337250	2.0.10.242	2.0.10.242	09-20-2019	2019-09-20 06:47:29	14:47:29	female	2.0.10.147	194	Catch.bmp	1903-09-24	0		0	1	484139	0		0	0	NULL	NULL	NULL	High	run1	1	List2	A_T.wav	A_T	1	1	0	1	483988	151	1	511	484499
Exp3	18	Exp3-18-1	59.937	1.0.0.157	1	right	zhangjing	1985337250	2.0.10.242	2.0.10.242	09-20-2019	2019-09-20 06:47:29	14:47:29	female	2.0.10.147	195	Red_C_2.bmp	1904-05-09	0		0	0	486658	0		0	0	NULL	NULL	NULL	High	run1	1	List2	Catch.wav	V_T	1	1	0	1	486508	150	1	335	486843
Exp3	18	Exp3-18-1	59.937	1.0.0.157	1	right	zhangjing	1985337250	2.0.10.242	2.0.10.242	09-20-2019	2019-09-20 06:47:29	14:47:29	female	2.0.10.147	196	Blue_S_2.bmp	1903-05-19	0		0	0	489411	0		0	0	NULL	NULL	NULL	High	run1	1	List2	A_T.wav	AV_T	1	1	0	1	489261	150	1	806	490067
Exp3	18	Exp3-18-1	59.937	1.0.0.157	1	right	zhangjing	1985337250	2.0.10.242	2.0.10.242	09-20-2019	2019-09-20 06:47:29	14:47:29	female	2.0.10.147	197	Blue_S_2.bmp	1902-10-31	0		0	1	491797	0		0	0	NULL	NULL	NULL	High	run1	1	List2	A_T.wav	AV_T	1	1	0	1	491646	151	1	686	492332
Exp3	18	Exp3-18-1	59.937	1.0.0.157	1	right	zhangjing	1985337250	2.0.10.242	2.0.10.242	09-20-2019	2019-09-20 06:47:29	14:47:29	female	2.0.10.147	198	Catch.bmp	1904-04-04	0		0	0	493982	0		0	0	NULL	NULL	NULL	High	run1	1	List2	A_T.wav	A_T	1	1	0	1	493832	150	1	539	494371
Exp3	18	Exp3-18-1	59.937	1.0.0.157	1	right	zhangjing	1985337250	2.0.10.242	2.0.10.242	09-20-2019	2019-09-20 06:47:29	14:47:29	female	2.0.10.147	199	Catch.bmp	1903-05-16	0		0	0	496685	0		0	0	NULL	NULL	NULL	High	run1		List2	A_S.wav	A_S	0		0	1	496535	150		0	0
Exp3	18	Exp3-18-1	59.937	1.0.0.157	1	right	zhangjing	1985337250	2.0.10.242	2.0.10.242	09-20-2019	2019-09-20 06:47:29	14:47:29	female	2.0.10.147	200	Catch.bmp	1903-02-05	0		0	0	499121	0		0	0	NULL	NULL	NULL	High	run1	1	List2	A_T.wav	A_T	1	1	0	1	498971	150	1	625	499596
Exp3	18	Exp3-18-1	59.937	1.0.0.157	1	right	zhangjing	1985337250	2.0.10.242	2.0.10.242	09-20-2019	2019-09-20 06:47:29	14:47:29	female	2.0.10.147	201	Red_C_2.bmp	1903-08-13	0		0	1	501407	0		0	0	NULL	NULL	NULL	High	run1	1	List2	Catch.wav	V_T	1	1	1	1	501256	151	1	1251	502507
Exp3	18	Exp3-18-1	59.937	1.0.0.157	1	right	zhangjing	1985337250	2.0.10.242	2.0.10.242	09-20-2019	2019-09-20 06:47:29	14:47:29	female	2.0.10.147	202	Blue_S.bmp	1903-03-28	0		0	0	503876	0		0	0	NULL	NULL	NULL	High	run1		List2	A_S.wav	AV_S	0		0	1	503726	150		0	0
Exp3	18	Exp3-18-1	59.937	1.0.0.157	1	right	zhangjing	1985337250	2.0.10.242	2.0.10.242	09-20-2019	2019-09-20 06:47:29	14:47:29	female	2.0.10.147	203	Red_C_2.bmp	1903-09-18	0		0	0	506278	0		0	0	NULL	NULL	NULL	High	run1	1	List2	Catch.wav	V_T	1	1	1	1	506128	150	1	524	506652
Exp3	18	Exp3-18-1	59.937	1.0.0.157	1	right	zhangjing	1985337250	2.0.10.242	2.0.10.242	09-20-2019	2019-09-20 06:47:29	14:47:29	female	2.0.10.147	204	Blue_S_2.bmp	1903-09-14	0		0	0	508798	0		0	0	NULL	NULL	NULL	High	run1	1	List2	A_T.wav	AV_T	1	1	0	2	508648	150	1	514	509162
Exp3	18	Exp3-18-1	59.937	1.0.0.157	1	right	zhangjing	1985337250	2.0.10.242	2.0.10.242	09-20-2019	2019-09-20 06:47:29	14:47:29	female	2.0.10.147	205	Blue_S_2.bmp	1902-12-22	0		0	0	511300	0		0	0	NULL	NULL	NULL	High	run1	1	List2	A_T.wav	AV_T	1	1	0	1	511150	150	1	556	511706
Exp3	18	Exp3-18-1	59.937	1.0.0.157	1	right	zhangjing	1985337250	2.0.10.242	2.0.10.242	09-20-2019	2019-09-20 06:47:29	14:47:29	female	2.0.10.147	206	Blue_S_2.bmp	1903-06-01	0		0	0	513536	0		0	0	NULL	NULL	NULL	High	run1	1	List2	Catch.wav	V_T	1	1	0	1	513386	150	1	416	513802
Exp3	18	Exp3-18-1	59.937	1.0.0.157	1	right	zhangjing	1985337250	2.0.10.242	2.0.10.242	09-20-2019	2019-09-20 06:47:29	14:47:29	female	2.0.10.147	207	Catch.bmp	1903-07-04	0		1	0	515938	0		0	0	NULL	NULL	NULL	High	run1		List2	A_S.wav	A_S	0		1	1	515788	150		0	0
Exp3	18	Exp3-18-1	59.937	1.0.0.157	1	right	zhangjing	1985337250	2.0.10.242	2.0.10.242	09-20-2019	2019-09-20 06:47:29	14:47:29	female	2.0.10.147	208	Blue_S_2.bmp	1902-10-24	0		0	0	518424	0		0	0	NULL	NULL	NULL	High	run1	1	List2	Catch.wav	V_T	1	1	1	1	518274	150	1	480	518754
Exp3	18	Exp3-18-1	59.937	1.0.0.157	1	right	zhangjing	1985337250	2.0.10.242	2.0.10.242	09-20-2019	2019-09-20 06:47:29	14:47:29	female	2.0.10.147	209	Catch.bmp	1904-01-21	0		0	0	520610	0		0	0	NULL	NULL	NULL	High	run1	1	List2	A_T.wav	A_T	1	1	1	1	520460	150	1	862	521322
Exp3	18	Exp3-18-1	59.937	1.0.0.157	1	right	zhangjing	1985337250	2.0.10.242	2.0.10.242	09-20-2019	2019-09-20 06:47:29	14:47:29	female	2.0.10.147	210	Red_C_2.bmp	1902-03-27	0		0	0	523246	0		0	0	NULL	NULL	NULL	High	run1	1	List2	Catch.wav	V_T	1	1	0	1	523096	150	1	619	523715
Exp3	18	Exp3-18-1	59.937	1.0.0.157	1	right	zhangjing	1985337250	2.0.10.242	2.0.10.242	09-20-2019	2019-09-20 06:47:29	14:47:29	female	2.0.10.147	211	Catch.bmp	1902-07-01	0		0	0	525215	0		0	0	NULL	NULL	NULL	High	run1	1	List2	A_T.wav	A_T	1	1	1	1	525065	150	1	850	525915
Exp3	18	Exp3-18-1	59.937	1.0.0.157	1	right	zhangjing	1985337250	2.0.10.242	2.0.10.242	09-20-2019	2019-09-20 06:47:29	14:47:29	female	2.0.10.147	212	Red_C_2.bmp	1904-01-23	0		0	0	527284	0		0	0	NULL	NULL	NULL	High	run1	1	List2	A_T.wav	AV_T	1	1	0	2	527134	150	1	476	527610
Exp3	18	Exp3-18-1	59.937	1.0.0.157	1	right	zhangjing	1985337250	2.0.10.242	2.0.10.242	09-20-2019	2019-09-20 06:47:29	14:47:29	female	2.0.10.147	213	Blue_C.bmp	1904-02-12	0		0	0	529920	0		0	0	NULL	NULL	NULL	High	Run1		List2	Catch.wav	V_S	0		0	1	529770	150		0	0
Exp3	18	Exp3-18-1	59.937	1.0.0.157	1	right	zhangjing	1985337250	2.0.10.242	2.0.10.242	09-20-2019	2019-09-20 06:47:29	14:47:29	female	2.0.10.147	214	Catch.bmp	1902-11-17	0		0	0	532656	0		0	0	NULL	NULL	NULL	High	run1	1	List2	A_T.wav	A_T	1	1	1	1	532506	150	1	480	532986
Exp3	18	Exp3-18-1	59.937	1.0.0.157	1	right	zhangjing	1985337250	2.0.10.242	2.0.10.242	09-20-2019	2019-09-20 06:47:29	14:47:29	female	2.0.10.147	215	Red_S.bmp	1904-02-02	0		0	0	534858	0		0	0	NULL	NULL	NULL	High	run1		List2	A_S.wav	AV_S	0		0	1	534708	150		0	0
Exp3	18	Exp3-18-1	59.937	1.0.0.157	1	right	zhangjing	1985337250	2.0.10.242	2.0.10.242	09-20-2019	2019-09-20 06:47:29	14:47:29	female	2.0.10.147	216	Red_C.bmp	1903-05-19	0		0	0	537561	0		0	0	NULL	NULL	NULL	High	run1		List2	A_S.wav	AV_S	0		0	1	537411	150		0	0
Exp3	18	Exp3-18-1	59.937	1.0.0.157	1	right	zhangjing	1985337250	2.0.10.242	2.0.10.242	09-20-2019	2019-09-20 06:47:29	14:47:29	female	2.0.10.147	217	Catch.bmp	1902-07-10	0		0	1	540014	0		0	0	NULL	NULL	NULL	High	run1	1	List2	A_T.wav	A_T	1	1	1	1	539863	151	1	820	540683
Exp3	18	Exp3-18-1	59.937	1.0.0.157	1	right	zhangjing	1985337250	2.0.10.242	2.0.10.242	09-20-2019	2019-09-20 06:47:29	14:47:29	female	2.0.10.147	218	Catch.bmp	1903-12-29	0		0	0	542099	0		0	0	NULL	NULL	NULL	High	run1	1	List2	A_T.wav	A_T	1	1	0	1	541949	150	1	749	542698
Exp3	18	Exp3-18-1	59.937	1.0.0.157	1	right	zhangjing	1985337250	2.0.10.242	2.0.10.242	09-20-2019	2019-09-20 06:47:29	14:47:29	female	2.0.10.147	219	Red_C.bmp	1903-12-16	0		0	1	544719	0		0	0	NULL	NULL	NULL	High	run1		List2	Catch.wav	V_S	0		1	1	544568	151		0	0
Exp3	18	Exp3-18-1	59.937	1.0.0.157	1	right	zhangjing	1985337250	2.0.10.242	2.0.10.242	09-20-2019	2019-09-20 06:47:29	14:47:29	female	2.0.10.147	220	Catch.bmp	1902-04-28	0		0	0	547405	0		0	0	NULL	NULL	NULL	High	run1	1	List2	A_T.wav	A_T	1	1	0	1	547255	150	1	988	548243
Exp3	18	Exp3-18-1	59.937	1.0.0.157	1	right	zhangjing	1985337250	2.0.10.242	2.0.10.242	09-20-2019	2019-09-20 06:47:29	14:47:29	female	2.0.10.147	221	Blue_S_2.bmp	1902-10-14	0		0	0	549457	0		0	0	NULL	NULL	NULL	High	run1	1	List2	Catch.wav	V_T	1	1	0	1	549307	150	1	567	549874
Exp3	18	Exp3-18-1	59.937	1.0.0.157	1	right	zhangjing	1985337250	2.0.10.242	2.0.10.242	09-20-2019	2019-09-20 06:47:29	14:47:29	female	2.0.10.147	222	Red_C.bmp	1903-08-09	0		0	0	551626	0		0	0	NULL	NULL	NULL	High	run1		List2	Catch.wav	V_S	0		0	1	551476	150		0	0
Exp3	18	Exp3-18-1	59.937	1.0.0.157	1	right	zhangjing	1985337250	2.0.10.242	2.0.10.242	09-20-2019	2019-09-20 06:47:29	14:47:29	female	2.0.10.147	223	Blue_S_2.bmp	1904-03-15	0		0	0	554162	0		0	0	NULL	NULL	NULL	High	run1	1	List2	A_T.wav	AV_T	1	1	1	1	554012	150	1	494	554506
Exp3	18	Exp3-18-1	59.937	1.0.0.157	1	right	zhangjing	1985337250	2.0.10.242	2.0.10.242	09-20-2019	2019-09-20 06:47:29	14:47:29	female	2.0.10.147	224	Catch.bmp	1903-07-04	0		0	0	556848	0		0	0	NULL	NULL	NULL	High	run1		List2	A_S.wav	A_S	0		0	1	556698	150		0	0
Exp3	18	Exp3-18-1	59.937	1.0.0.157	1	right	zhangjing	1985337250	2.0.10.242	2.0.10.242	09-20-2019	2019-09-20 06:47:29	14:47:29	female	2.0.10.147	225	Red_S_2.bmp	1903-10-24	0		0	0	559334	0		0	0	NULL	NULL	NULL	High	run1		List2	Catch.wav	V_S	0		0	1	559184	150	1	594	559778
Exp3	18	Exp3-18-1	59.937	1.0.0.157	1	right	zhangjing	1985337250	2.0.10.242	2.0.10.242	09-20-2019	2019-09-20 06:47:29	14:47:29	female	2.0.10.147	226	Catch.bmp	1902-07-18	0		0	1	561887	0		0	0	NULL	NULL	NULL	High	run1	1	List2	A_T.wav	A_T	1	1	1	1	561736	151	1	770	562506
Exp3	18	Exp3-18-1	59.937	1.0.0.157	1	right	zhangjing	1985337250	2.0.10.242	2.0.10.242	09-20-2019	2019-09-20 06:47:29	14:47:29	female	2.0.10.147	227	Catch.bmp	1903-02-28	0		0	0	563972	0		0	0	NULL	NULL	NULL	High	run1		List2	A_S.wav	A_S	0		0	1	563822	150		0	0
Exp3	18	Exp3-18-1	59.937	1.0.0.157	1	right	zhangjing	1985337250	2.0.10.242	2.0.10.242	09-20-2019	2019-09-20 06:47:29	14:47:29	female	2.0.10.147	228	Blue_C.bmp	1903-07-15	0		0	0	566341	0		0	0	NULL	NULL	NULL	High	Run1		List2	Catch.wav	V_S	0		1	1	566191	150		0	0
Exp3	18	Exp3-18-1	59.937	1.0.0.157	1	right	zhangjing	1985337250	2.0.10.242	2.0.10.242	09-20-2019	2019-09-20 06:47:29	14:47:29	female	2.0.10.147	229	Blue_C.bmp	1903-11-16	0		0	0	568844	0		0	0	NULL	NULL	NULL	High	run1		List2	A_S.wav	AV_S	0		1	1	568694	150		0	0
Exp3	18	Exp3-18-1	59.937	1.0.0.157	1	right	zhangjing	1985337250	2.0.10.242	2.0.10.242	09-20-2019	2019-09-20 06:47:29	14:47:29	female	2.0.10.147	230	Blue_C_2.bmp	1903-03-12	0		0	0	571480	0		0	0	NULL	NULL	NULL	High	run1		List2	A_S.wav	AV_S	0		0	1	571330	150	1	759	572089
Exp3	18	Exp3-18-1	59.937	1.0.0.157	1	right	zhangjing	1985337250	2.0.10.242	2.0.10.242	09-20-2019	2019-09-20 06:47:29	14:47:29	female	2.0.10.147	231	Blue_S_2.bmp	1902-06-26	0		0	0	573799	0		0	0	NULL	NULL	NULL	High	run1	1	List2	Catch.wav	V_T	1	1	0	1	573649	150	1	649	574298
Exp3	18	Exp3-18-1	59.937	1.0.0.157	1	right	zhangjing	1985337250	2.0.10.242	2.0.10.242	09-20-2019	2019-09-20 06:47:29	14:47:29	female	2.0.10.147	232	Red_C_2.bmp	1902-05-07	0		0	0	575868	0		0	0	NULL	NULL	NULL	High	run1	1	List2	A_T.wav	AV_T	1	1	0	1	575718	150	1	787	576505
Exp3	18	Exp3-18-1	59.937	1.0.0.157	1	right	zhangjing	1985337250	2.0.10.242	2.0.10.242	09-20-2019	2019-09-20 06:47:29	14:47:29	female	2.0.10.147	233	Catch.bmp	1902-04-18	0		0	1	577887	0		0	0	NULL	NULL	NULL	High	run1	1	List2	A_T.wav	A_T	0		1	1	577736	151		0	0
Exp3	18	Exp3-18-1	59.937	1.0.0.157	1	right	zhangjing	1985337250	2.0.10.242	2.0.10.242	09-20-2019	2019-09-20 06:47:29	14:47:29	female	2.0.10.147	234	Blue_S_2.bmp	1902-08-05	0		1	0	579955	0		0	0	NULL	NULL	NULL	High	run1	1	List2	Catch.wav	V_T	1	1	1	1	579805	150	1	724	580529
Exp3	18	Exp3-18-1	59.937	1.0.0.157	1	right	zhangjing	1985337250	2.0.10.242	2.0.10.242	09-20-2019	2019-09-20 06:47:29	14:47:29	female	2.0.10.147	235	Catch.bmp	1903-10-10	0		0	1	582058	0		0	0	NULL	NULL	NULL	High	run1	1	List2	A_T.wav	A_T	1	1	1	1	581907	151	1	742	582649
Exp3	18	Exp3-18-1	59.937	1.0.0.157	1	right	zhangjing	1985337250	2.0.10.242	2.0.10.242	09-20-2019	2019-09-20 06:47:29	14:47:29	female	2.0.10.147	236	Red_S.bmp	1903-11-08	0		0	1	584594	0		0	0	NULL	NULL	NULL	High	run1		List2	A_S.wav	AV_S	0		1	1	584443	151		0	0
Exp3	18	Exp3-18-1	59.937	1.0.0.157	1	right	zhangjing	1985337250	2.0.10.242	2.0.10.242	09-20-2019	2019-09-20 06:47:29	14:47:29	female	2.0.10.147	237	Blue_S_2.bmp	1904-01-31	0		0	0	587213	0		0	0	NULL	NULL	NULL	High	run1	1	List2	Catch.wav	V_T	1	1	1	1	587063	150	1	770	587833
Exp3	18	Exp3-18-1	59.937	1.0.0.157	1	right	zhangjing	1985337250	2.0.10.242	2.0.10.242	09-20-2019	2019-09-20 06:47:29	14:47:29	female	2.0.10.147	238	Blue_S_2.bmp	1902-03-18	0		0	0	589866	0		0	0	NULL	NULL	NULL	High	run1	1	List2	A_T.wav	AV_T	1	1	0	1	589716	150	1	557	590273
Exp3	18	Exp3-18-1	59.937	1.0.0.157	1	right	zhangjing	1985337250	2.0.10.242	2.0.10.242	09-20-2019	2019-09-20 06:47:29	14:47:29	female	2.0.10.147	239	Red_C_2.bmp	1903-08-17	0		0	1	591835	0		0	0	NULL	NULL	NULL	High	run1	1	List2	A_T.wav	AV_T	1	1	1	1	591684	151	1	813	592497
Exp3	18	Exp3-18-1	59.937	1.0.0.157	1	right	zhangjing	1985337250	2.0.10.242	2.0.10.242	09-20-2019	2019-09-20 06:47:29	14:47:29	female	2.0.10.147	240	Catch.bmp	1903-04-13	0		1	0	594320	0		0	0	NULL	NULL	NULL	High	run1	1	List2	A_T.wav	A_T	1	1	0	1	594170	150	1	400	594570
Exp3	18	Exp3-18-1	59.937	1.0.0.157	1	right	zhangjing	1985337250	2.0.10.242	2.0.10.242	09-20-2019	2019-09-20 06:47:29	14:47:29	female	2.0.10.147	241	Red_C_2.bmp	1902-04-16	0		0	0	596673	0		0	0	NULL	NULL	NULL	High	run1	1	List2	A_T.wav	AV_T	1	1	0	1	596523	150	1	670	597193
Exp3	18	Exp3-18-1	59.937	1.0.0.157	1	right	zhangjing	1985337250	2.0.10.242	2.0.10.242	09-20-2019	2019-09-20 06:47:29	14:47:29	female	2.0.10.147	242	Blue_S_2.bmp	1902-09-13	0		0	0	598658	0		0	0	NULL	NULL	NULL	High	run1	1	List2	A_T.wav	AV_T	1	1	0	1	598508	150	1	661	599169
Exp3	18	Exp3-18-1	59.937	1.0.0.157	1	right	zhangjing	1985337250	2.0.10.242	2.0.10.242	09-20-2019	2019-09-20 06:47:29	14:47:29	female	2.0.10.147	243	Catch.bmp	1903-05-29	0		0	0	600794	0		0	0	NULL	NULL	NULL	High	run1	1	List2	A_T.wav	A_T	1	1	0	1	600644	150	1	310	600954
Exp3	18	Exp3-18-1	59.937	1.0.0.157	1	right	zhangjing	1985337250	2.0.10.242	2.0.10.242	09-20-2019	2019-09-20 06:47:29	14:47:29	female	2.0.10.147	244	Blue_C.bmp	1904-03-10	0		1	0	603196	0		0	0	NULL	NULL	NULL	High	run1		List2	A_S.wav	AV_S	0		0	1	603046	150		0	0
Exp3	18	Exp3-18-1	59.937	1.0.0.157	1	right	zhangjing	1985337250	2.0.10.242	2.0.10.242	09-20-2019	2019-09-20 06:47:29	14:47:29	female	2.0.10.147	245	Red_C_2.bmp	1903-02-08	0		0	0	605949	0		0	0	NULL	NULL	NULL	High	run1	1	List2	Catch.wav	V_T	1	1	1	1	605799	150	1	642	606441
Exp3	18	Exp3-18-1	59.937	1.0.0.157	1	right	zhangjing	1985337250	2.0.10.242	2.0.10.242	09-20-2019	2019-09-20 06:47:29	14:47:29	female	2.0.10.147	246	Blue_C.bmp	1903-09-19	0		0	0	608235	0		0	0	NULL	NULL	NULL	High	Run1		List2	Catch.wav	V_S	0		0	1	608085	150		0	0
Exp3	18	Exp3-18-1	59.937	1.0.0.157	1	right	zhangjing	1985337250	2.0.10.242	2.0.10.242	09-20-2019	2019-09-20 06:47:29	14:47:29	female	2.0.10.147	247	Catch.bmp	1903-07-28	0		0	0	610821	0		0	0	NULL	NULL	NULL	High	run1		List2	A_S.wav	A_S	0		1	1	610671	150	1	435	611106
Exp3	18	Exp3-18-1	59.937	1.0.0.157	1	right	zhangjing	1985337250	2.0.10.242	2.0.10.242	09-20-2019	2019-09-20 06:47:29	14:47:29	female	2.0.10.147	248	Catch.bmp	1902-08-14	0		0	1	613274	0		0	0	NULL	NULL	NULL	High	run1	1	List2	A_T.wav	A_T	0		1	1	613123	151		0	0
Exp3	18	Exp3-18-1	59.937	1.0.0.157	1	right	zhangjing	1985337250	2.0.10.242	2.0.10.242	09-20-2019	2019-09-20 06:47:29	14:47:29	female	2.0.10.147	249	Blue_C_2.bmp	1902-08-24	0		0	0	615459	0		0	0	NULL	NULL	NULL	High	run1		List2	A_S.wav	AV_S	0		0	1	615309	150		0	0
Exp3	18	Exp3-18-1	59.937	1.0.0.157	1	right	zhangjing	1985337250	2.0.10.242	2.0.10.242	09-20-2019	2019-09-20 06:47:29	14:47:29	female	2.0.10.147	250	Red_C_2.bmp	1903-02-24	0		0	0	617645	0		0	0	NULL	NULL	NULL	High	run1	1	List2	A_T.wav	AV_T	1	1	0	1	617495	150	1	586	618081
Exp3	18	Exp3-18-1	59.937	1.0.0.157	1	right	zhangjing	1985337250	2.0.10.242	2.0.10.242	09-20-2019	2019-09-20 06:47:29	14:47:29	female	2.0.10.147	251	Blue_S_2.bmp	1904-04-12	0		0	0	619947	0		0	0	NULL	NULL	NULL	High	run1	1	List2	A_T.wav	AV_T	1	1	0	1	619797	150	1	789	620586
Exp3	18	Exp3-18-1	59.937	1.0.0.157	1	right	zhangjing	1985337250	2.0.10.242	2.0.10.242	09-20-2019	2019-09-20 06:47:29	14:47:29	female	2.0.10.147	252	Red_C_2.bmp	1903-01-07	0		0	0	622667	0		0	0	NULL	NULL	NULL	High	run1	1	List2	A_T.wav	AV_T	1	1	0	1	622517	150	1	645	623162
Exp3	18	Exp3-18-1	59.937	1.0.0.157	1	right	zhangjing	1985337250	2.0.10.242	2.0.10.242	09-20-2019	2019-09-20 06:47:29	14:47:29	female	2.0.10.147	253	Red_C_2.bmp	1902-10-22	0		0	0	624919	0		0	0	NULL	NULL	NULL	High	run1	1	List2	A_T.wav	AV_T	1	1	0	1	624769	150	1	791	625560
Exp3	18	Exp3-18-1	59.937	1.0.0.157	1	right	zhangjing	1985337250	2.0.10.242	2.0.10.242	09-20-2019	2019-09-20 06:47:29	14:47:29	female	2.0.10.147	254	Catch.bmp	1903-03-27	0		0	0	627105	0		0	0	NULL	NULL	NULL	High	run1	1	List2	A_T.wav	A_T	0		0	1	626955	150		0	0
Exp3	18	Exp3-18-1	59.937	1.0.0.157	1	right	zhangjing	1985337250	2.0.10.242	2.0.10.242	09-20-2019	2019-09-20 06:47:29	14:47:29	female	2.0.10.147	255	Blue_S_2.bmp	1903-04-17	0		0	0	629507	0		0	0	NULL	NULL	NULL	High	run1	1	List2	A_T.wav	AV_T	1	1	0	1	629357	150	1	491	629848
Exp3	18	Exp3-18-1	59.937	1.0.0.157	1	right	zhangjing	1985337250	2.0.10.242	2.0.10.242	09-20-2019	2019-09-20 06:47:29	14:47:29	female	2.0.10.147	256	Red_C_2.bmp	1902-10-31	0		0	0	631860	0		0	0	NULL	NULL	NULL	High	run1	1	List2	A_T.wav	AV_T	1	1	0	1	631710	150	1	515	632225
Exp3	18	Exp3-18-1	59.937	1.0.0.157	1	right	zhangjing	1985337250	2.0.10.242	2.0.10.242	09-20-2019	2019-09-20 06:47:29	14:47:29	female	2.0.10.147	257	Blue_S_2.bmp	1903-12-25	0		0	0	634045	0		0	0	NULL	NULL	NULL	High	run1	1	List2	Catch.wav	V_T	1	1	1	1	633895	150	1	801	634696
Exp3	18	Exp3-18-1	59.937	1.0.0.157	1	right	zhangjing	1985337250	2.0.10.242	2.0.10.242	09-20-2019	2019-09-20 06:47:29	14:47:29	female	2.0.10.147	258	Catch.bmp	1903-12-16	0		0	0	636648	0		0	0	NULL	NULL	NULL	High	run1	1	List2	A_T.wav	A_T	1	1	1	1	636498	150	1	382	636880
Exp3	18	Exp3-18-1	59.937	1.0.0.157	1	right	zhangjing	1985337250	2.0.10.242	2.0.10.242	09-20-2019	2019-09-20 06:47:29	14:47:29	female	2.0.10.147	259	Catch.bmp	1904-03-16	0		0	0	639251	0		0	0	NULL	NULL	NULL	High	run1		List2	A_S.wav	A_S	0		0	1	639101	150		0	0
Exp3	18	Exp3-18-1	59.937	1.0.0.157	1	right	zhangjing	1985337250	2.0.10.242	2.0.10.242	09-20-2019	2019-09-20 06:47:29	14:47:29	female	2.0.10.147	260	Red_C_2.bmp	1904-03-21	0		0	0	642037	0		0	0	NULL	NULL	NULL	High	run1	1	List2	A_T.wav	AV_T	1	1	0	1	641887	150	1	553	642440
