# Supplementary material for: Visual Perceptual Load Attenuates Age-Related Audiovisual Integration in an Audiovisual Discrimination Task
Source: Front Psychol. 2021 Sep 29;12:740221. doi: 10.3389/fpsyg.2021.740221 (PMC8511317; doi:10.3389/fpsyg.2021.740221)
Supplement: Supplementary file 1 [file Data_Sheet_1.ZIP › Export data/Group 1_Data_Younger/Exp3_High load/Subject_19.xlsx]

## Sheet: Sheet1
ExperimentName	Subject	DataFile.Basename	Display.RefreshRate	ExperimentVersion	Group	Handedness	Name	RandomSeed	RuntimeVersion	RuntimeVersionExpected	SessionDate	SessionStartDateTimeUtc	SessionTime	Sex	StudioVersion	Block	Image	ITI	ITI.ACC	ITI.CRESP	ITI.DurationError	ITI.OnsetDelay	ITI.OnsetTime	ITI.OnsetToOnsetTime	ITI.RESP	ITI.RT	ITI.RTTime	List1	List1.Cycle	List1.Sample	PercetualLoad	Procedure	Response	Running	Sound	StimulusType	Target.ACC	Target.CRESP	Target.DurationError	Target.OnsetDelay	Target.OnsetTime	Target.OnsetToOnsetTime	Target.RESP	Target.RT	Target.RTTime
Exp3	19	Exp3-19-1	59.937	1.0.0.158	1	right	qinchangfeng	-1784214566	2.0.10.242	2.0.10.242	09-20-2019	2019-09-20 07:30:48	15:30:48	female	2.0.10.147	1	Blue_S_2.bmp	1903-09-16	0		0	0	27511	0		0	0	4	1	1	High	Prac	1	List1	Catch.wav	V_T	1	1	126	1	27361	150	1	656	28017
Exp3	19	Exp3-19-1	59.937	1.0.0.158	1	right	qinchangfeng	-1784214566	2.0.10.242	2.0.10.242	09-20-2019	2019-09-20 07:30:48	15:30:48	female	2.0.10.147	2	Catch.bmp	1903-10-17	0		1	0	30013	0		0	0	9	1	2	High	Prac		List1	A_S.wav	A_S	0		1	1	29863	150		0	0
Exp3	19	Exp3-19-1	59.937	1.0.0.158	1	right	qinchangfeng	-1784214566	2.0.10.242	2.0.10.242	09-20-2019	2019-09-20 07:30:48	15:30:48	female	2.0.10.147	3	Red_C_2.bmp	1903-12-09	0		0	0	32616	0		0	0	6	1	3	High	Prac	1	List1	Catch.wav	V_T	1	1	1	1	32466	150	1	423	32889
Exp3	19	Exp3-19-1	59.937	1.0.0.158	1	right	qinchangfeng	-1784214566	2.0.10.242	2.0.10.242	09-20-2019	2019-09-20 07:30:48	15:30:48	female	2.0.10.147	4	Red_C_2.bmp	1902-10-25	0		0	0	35202	0		0	0	6	1	4	High	Prac	1	List1	Catch.wav	V_T	1	1	0	1	35052	150	1	829	35881
Exp3	19	Exp3-19-1	59.937	1.0.0.158	1	right	qinchangfeng	-1784214566	2.0.10.242	2.0.10.242	09-20-2019	2019-09-20 07:30:48	15:30:48	female	2.0.10.147	5	Blue_C.bmp	1902-06-29	0		0	0	37388	0		0	0	11	1	5	High	Prac		List1	A_S.wav	AV_S	0		0	1	37238	150		0	0
Exp3	19	Exp3-19-1	59.937	1.0.0.158	1	right	qinchangfeng	-1784214566	2.0.10.242	2.0.10.242	09-20-2019	2019-09-20 07:30:48	15:30:48	female	2.0.10.147	6	Blue_S_2.bmp	1903-11-02	0		0	0	39507	0		0	0	4	1	6	High	Prac	1	List1	Catch.wav	V_T	1	1	0	1	39357	150	1	556	39913
Exp3	19	Exp3-19-1	59.937	1.0.0.158	1	right	qinchangfeng	-1784214566	2.0.10.242	2.0.10.242	09-20-2019	2019-09-20 07:30:48	15:30:48	female	2.0.10.147	7	Red_C_2.bmp	1903-09-19	0		0	0	42059	0		0	0	16	1	7	High	Prac	1	List1	A_T.wav	AV_T	1	1	1	1	41909	150	1	604	42513
Exp3	19	Exp3-19-1	59.937	1.0.0.158	1	right	qinchangfeng	-1784214566	2.0.10.242	2.0.10.242	09-20-2019	2019-09-20 07:30:48	15:30:48	female	2.0.10.147	8	Red_C_2.bmp	1903-10-27	0		0	0	44579	0		0	0	16	1	8	High	Prac	1	List1	A_T.wav	AV_T	1	1	0	1	44429	150	1	276	44705
Exp3	19	Exp3-19-1	59.937	1.0.0.158	1	right	qinchangfeng	-1784214566	2.0.10.242	2.0.10.242	09-20-2019	2019-09-20 07:30:48	15:30:48	female	2.0.10.147	9	Red_C_2.bmp	1903-01-18	0		0	0	47131	0		0	0	6	1	9	High	Prac	1	List1	Catch.wav	V_T	1	1	1	1	46981	150	1	324	47305
Exp3	19	Exp3-19-1	59.937	1.0.0.158	1	right	qinchangfeng	-1784214566	2.0.10.242	2.0.10.242	09-20-2019	2019-09-20 07:30:48	15:30:48	female	2.0.10.147	10	Red_S_2.bmp	1904-02-03	0		0	0	49400	0		0	0	18	1	10	High	Prac		List1	A_S.wav	AV_S	0		1	1	49250	150	1	311	49561
Exp3	19	Exp3-19-1	59.937	1.0.0.158	1	right	qinchangfeng	-1784214566	2.0.10.242	2.0.10.242	09-20-2019	2019-09-20 07:30:48	15:30:48	female	2.0.10.147	11	Blue_S.bmp	1904-03-11	0		0	0	52053	0		0	0	13	1	11	High	Prac		List1	A_S.wav	AV_S	0		0	1	51903	150	1	410	52313
Exp3	19	Exp3-19-1	59.937	1.0.0.158	1	right	qinchangfeng	-1784214566	2.0.10.242	2.0.10.242	09-20-2019	2019-09-20 07:30:48	15:30:48	female	2.0.10.147	12	Blue_S_2.bmp	1903-05-20	0		0	0	54739	0		0	0	14	1	12	High	Prac	1	List1	A_T.wav	AV_T	1	1	0	1	54589	150	1	412	55001
Exp3	19	Exp3-19-1	59.937	1.0.0.158	1	right	qinchangfeng	-1784214566	2.0.10.242	2.0.10.242	09-20-2019	2019-09-20 07:30:48	15:30:48	female	2.0.10.147	13	Red_C_2.bmp	1903-02-21	0		0	0	57125	0		0	0	6	1	13	High	Prac	1	List1	Catch.wav	V_T	1	1	1	1	56975	150	1	482	57457
Exp3	19	Exp3-19-1	59.937	1.0.0.158	1	right	qinchangfeng	-1784214566	2.0.10.242	2.0.10.242	09-20-2019	2019-09-20 07:30:48	15:30:48	female	2.0.10.147	14	Red_C_2.bmp	1904-04-23	0		0	1	59428	0		0	0	6	1	14	High	Prac	1	List1	Catch.wav	V_T	1	1	1	1	59277	151	1	388	59665
Exp3	19	Exp3-19-1	59.937	1.0.0.158	1	right	qinchangfeng	-1784214566	2.0.10.242	2.0.10.242	09-20-2019	2019-09-20 07:30:48	15:30:48	female	2.0.10.147	15	Red_C_2.bmp	1904-02-09	0		0	0	62164	0		0	0	16	1	15	High	Prac	1	List1	A_T.wav	AV_T	1	1	0	1	62014	150	1	435	62449
Exp3	19	Exp3-19-1	59.937	1.0.0.158	1	right	qinchangfeng	-1784214566	2.0.10.242	2.0.10.242	09-20-2019	2019-09-20 07:30:48	15:30:48	female	2.0.10.147	16	Red_C_2.bmp	1903-08-01	0		0	1	64817	0		0	0	6	1	16	High	Prac	1	List1	Catch.wav	V_T	1	1	1	1	64666	151	1	327	64993
Exp3	19	Exp3-19-1	59.937	1.0.0.158	1	right	qinchangfeng	-1784214566	2.0.10.242	2.0.10.242	09-20-2019	2019-09-20 07:30:48	15:30:48	female	2.0.10.147	17	Red_C_2.bmp	1902-06-08	0		0	0	67286	0		0	0	6	1	17	High	Prac	1	List1	Catch.wav	V_T	1	1	0	1	67136	150	1	384	67520
Exp3	19	Exp3-19-1	59.937	1.0.0.158	1	right	qinchangfeng	-1784214566	2.0.10.242	2.0.10.242	09-20-2019	2019-09-20 07:30:48	15:30:48	female	2.0.10.147	18	Red_C_2.bmp	1902-06-20	0		0	0	69338	0		0	0	6	1	18	High	Prac	1	List1	Catch.wav	V_T	1	1	0	1	69188	150	1	396	69584
Exp3	19	Exp3-19-1	59.937	1.0.0.158	1	right	qinchangfeng	-1784214566	2.0.10.242	2.0.10.242	09-20-2019	2019-09-20 07:30:48	15:30:48	female	2.0.10.147	19	Catch.bmp	1903-10-24	0		0	0	71390	0		0	0	10	1	19	High	Prac	1	List1	A_T.wav	A_T	1	1	1	1	71240	150	1	664	71904
Exp3	19	Exp3-19-1	59.937	1.0.0.158	1	right	qinchangfeng	-1784214566	2.0.10.242	2.0.10.242	09-20-2019	2019-09-20 07:30:48	15:30:48	female	2.0.10.147	20	Red_C_2.bmp	1902-04-06	0		0	0	73943	0		0	0	6	1	20	High	Prac	1	List1	Catch.wav	V_T	1	1	0	1	73793	150	1	263	74056
Exp3	19	Exp3-19-1	59.937	1.0.0.158	1	right	qinchangfeng	-1784214566	2.0.10.242	2.0.10.242	09-20-2019	2019-09-20 07:30:48	15:30:48	female	2.0.10.147	21	Blue_C.bmp	1902-11-05	0		1	0	78714	0		0	0	NULL	NULL	NULL	High	Run1		List2	Catch.wav	V_S	0		0	1	78564	150	1	492	79056
Exp3	19	Exp3-19-1	59.937	1.0.0.158	1	right	qinchangfeng	-1784214566	2.0.10.242	2.0.10.242	09-20-2019	2019-09-20 07:30:48	15:30:48	female	2.0.10.147	22	Catch.bmp	1902-11-21	0		0	0	80917	0		0	0	NULL	NULL	NULL	High	run1	1	List2	A_T.wav	A_T	1	1	0	1	80767	150	1	617	81384
Exp3	19	Exp3-19-1	59.937	1.0.0.158	1	right	qinchangfeng	-1784214566	2.0.10.242	2.0.10.242	09-20-2019	2019-09-20 07:30:48	15:30:48	female	2.0.10.147	23	Blue_C_2.bmp	1902-12-26	0		0	0	83136	0		0	0	NULL	NULL	NULL	High	run1		List2	Catch.wav	V_S	0		0	1	82986	150	1	390	83376
Exp3	19	Exp3-19-1	59.937	1.0.0.158	1	right	qinchangfeng	-1784214566	2.0.10.242	2.0.10.242	09-20-2019	2019-09-20 07:30:48	15:30:48	female	2.0.10.147	24	Red_C_2.bmp	1903-04-24	0		0	0	85388	0		0	0	NULL	NULL	NULL	High	run1	1	List2	Catch.wav	V_T	1	1	0	1	85238	150	1	474	85712
Exp3	19	Exp3-19-1	59.937	1.0.0.158	1	right	qinchangfeng	-1784214566	2.0.10.242	2.0.10.242	09-20-2019	2019-09-20 07:30:48	15:30:48	female	2.0.10.147	25	Blue_C.bmp	1904-03-29	0		0	0	87757	0		0	0	NULL	NULL	NULL	High	Run1		List2	Catch.wav	V_S	0		0	1	87607	150		0	0
Exp3	19	Exp3-19-1	59.937	1.0.0.158	1	right	qinchangfeng	-1784214566	2.0.10.242	2.0.10.242	09-20-2019	2019-09-20 07:30:48	15:30:48	female	2.0.10.147	26	Blue_C.bmp	1904-03-27	0		0	0	90527	0		0	0	NULL	NULL	NULL	High	run1		List2	A_S.wav	AV_S	0		1	1	90377	150		0	0
Exp3	19	Exp3-19-1	59.937	1.0.0.158	1	right	qinchangfeng	-1784214566	2.0.10.242	2.0.10.242	09-20-2019	2019-09-20 07:30:48	15:30:48	female	2.0.10.147	27	Blue_S_2.bmp	1903-06-09	0		0	0	93280	0		0	0	NULL	NULL	NULL	High	run1	1	List2	A_T.wav	AV_T	1	1	0	2	93130	150	1	422	93552
Exp3	19	Exp3-19-1	59.937	1.0.0.158	1	right	qinchangfeng	-1784214566	2.0.10.242	2.0.10.242	09-20-2019	2019-09-20 07:30:48	15:30:48	female	2.0.10.147	28	Blue_S.bmp	1904-01-22	0		0	0	95699	0		0	0	NULL	NULL	NULL	High	run1		List2	A_S.wav	AV_S	0		0	1	95549	150		0	0
Exp3	19	Exp3-19-1	59.937	1.0.0.158	1	right	qinchangfeng	-1784214566	2.0.10.242	2.0.10.242	09-20-2019	2019-09-20 07:30:48	15:30:48	female	2.0.10.147	29	Blue_S_2.bmp	1902-07-21	0		0	0	98418	0		0	0	NULL	NULL	NULL	High	run1	1	List2	A_T.wav	AV_T	1	1	0	1	98268	150	1	388	98656
Exp3	19	Exp3-19-1	59.937	1.0.0.158	1	right	qinchangfeng	-1784214566	2.0.10.242	2.0.10.242	09-20-2019	2019-09-20 07:30:48	15:30:48	female	2.0.10.147	30	Blue_S.bmp	1902-06-14	0		0	0	100504	0		0	0	NULL	NULL	NULL	High	run1		List2	Catch.wav	V_S	0		1	1	100354	150		0	0
Exp3	19	Exp3-19-1	59.937	1.0.0.158	1	right	qinchangfeng	-1784214566	2.0.10.242	2.0.10.242	09-20-2019	2019-09-20 07:30:48	15:30:48	female	2.0.10.147	31	Catch.bmp	1903-10-13	0		0	0	102606	0		0	0	NULL	NULL	NULL	High	run1	1	List2	A_T.wav	A_T	1	1	1	1	102456	150	1	432	102888
Exp3	19	Exp3-19-1	59.937	1.0.0.158	1	right	qinchangfeng	-1784214566	2.0.10.242	2.0.10.242	09-20-2019	2019-09-20 07:30:48	15:30:48	female	2.0.10.147	32	Catch.bmp	1902-09-03	0		0	0	105142	0		0	0	NULL	NULL	NULL	High	run1	1	List2	A_T.wav	A_T	1	1	0	1	104992	150	1	448	105440
Exp3	19	Exp3-19-1	59.937	1.0.0.158	1	right	qinchangfeng	-1784214566	2.0.10.242	2.0.10.242	09-20-2019	2019-09-20 07:30:48	15:30:48	female	2.0.10.147	33	Catch.bmp	1903-06-04	0		0	0	107278	0		0	0	NULL	NULL	NULL	High	run1		List2	A_S.wav	A_S	0		0	2	107128	150		0	0
Exp3	19	Exp3-19-1	59.937	1.0.0.158	1	right	qinchangfeng	-1784214566	2.0.10.242	2.0.10.242	09-20-2019	2019-09-20 07:30:48	15:30:48	female	2.0.10.147	34	Catch.bmp	1903-11-15	0		0	0	109730	0		0	0	NULL	NULL	NULL	High	run1	1	List2	A_T.wav	A_T	1	1	0	1	109580	150	1	532	110112
Exp3	19	Exp3-19-1	59.937	1.0.0.158	1	right	qinchangfeng	-1784214566	2.0.10.242	2.0.10.242	09-20-2019	2019-09-20 07:30:48	15:30:48	female	2.0.10.147	35	Catch.bmp	1902-10-19	0		0	1	112300	0		0	0	NULL	NULL	NULL	High	run1	1	List2	A_T.wav	A_T	1	1	1	1	112149	151	1	443	112592
Exp3	19	Exp3-19-1	59.937	1.0.0.158	1	right	qinchangfeng	-1784214566	2.0.10.242	2.0.10.242	09-20-2019	2019-09-20 07:30:48	15:30:48	female	2.0.10.147	36	Catch.bmp	1902-08-19	0		0	0	114485	0		0	0	NULL	NULL	NULL	High	run1	1	List2	A_T.wav	A_T	1	1	0	1	114335	150	1	329	114664
Exp3	19	Exp3-19-1	59.937	1.0.0.158	1	right	qinchangfeng	-1784214566	2.0.10.242	2.0.10.242	09-20-2019	2019-09-20 07:30:48	15:30:48	female	2.0.10.147	37	Red_C_2.bmp	1904-02-05	0		0	0	116604	0		0	0	NULL	NULL	NULL	High	run1	1	List2	Catch.wav	V_T	1	1	1	1	116454	150	1	410	116864
Exp3	19	Exp3-19-1	59.937	1.0.0.158	1	right	qinchangfeng	-1784214566	2.0.10.242	2.0.10.242	09-20-2019	2019-09-20 07:30:48	15:30:48	female	2.0.10.147	38	Red_C_2.bmp	1903-07-16	0		0	0	119257	0		0	0	NULL	NULL	NULL	High	run1	1	List2	A_T.wav	AV_T	1	1	1	1	119107	150	1	501	119608
Exp3	19	Exp3-19-1	59.937	1.0.0.158	1	right	qinchangfeng	-1784214566	2.0.10.242	2.0.10.242	09-20-2019	2019-09-20 07:30:48	15:30:48	female	2.0.10.147	39	Red_S_2.bmp	1903-08-07	0		0	0	121709	0		0	0	NULL	NULL	NULL	High	run1		List2	A_S.wav	AV_S	0		0	1	121559	150	1	273	121832
Exp3	19	Exp3-19-1	59.937	1.0.0.158	1	right	qinchangfeng	-1784214566	2.0.10.242	2.0.10.242	09-20-2019	2019-09-20 07:30:48	15:30:48	female	2.0.10.147	40	Red_C_2.bmp	1903-09-15	0		0	0	124179	0		0	0	NULL	NULL	NULL	High	run1	1	List2	Catch.wav	V_T	1	1	0	1	124029	150	1	395	124424
Exp3	19	Exp3-19-1	59.937	1.0.0.158	1	right	qinchangfeng	-1784214566	2.0.10.242	2.0.10.242	09-20-2019	2019-09-20 07:30:48	15:30:48	female	2.0.10.147	41	Catch.bmp	1903-05-10	0		0	0	126681	0		0	0	NULL	NULL	NULL	High	run1		List2	A_S.wav	A_S	0		1	1	126531	150		0	0
Exp3	19	Exp3-19-1	59.937	1.0.0.158	1	right	qinchangfeng	-1784214566	2.0.10.242	2.0.10.242	09-20-2019	2019-09-20 07:30:48	15:30:48	female	2.0.10.147	42	Blue_C.bmp	1902-11-04	0		0	0	129134	0		0	0	NULL	NULL	NULL	High	Run1		List2	Catch.wav	V_S	0		0	1	128984	150		0	0
Exp3	19	Exp3-19-1	59.937	1.0.0.158	1	right	qinchangfeng	-1784214566	2.0.10.242	2.0.10.242	09-20-2019	2019-09-20 07:30:48	15:30:48	female	2.0.10.147	43	Red_C_2.bmp	1902-09-21	0		0	0	131386	0		0	0	NULL	NULL	NULL	High	run1	1	List2	Catch.wav	V_T	1	1	0	1	131236	150	1	483	131719
Exp3	19	Exp3-19-1	59.937	1.0.0.158	1	right	qinchangfeng	-1784214566	2.0.10.242	2.0.10.242	09-20-2019	2019-09-20 07:30:48	15:30:48	female	2.0.10.147	44	Catch.bmp	1903-01-20	0		0	1	133539	0		0	0	NULL	NULL	NULL	High	run1	1	List2	A_T.wav	A_T	1	1	1	1	133388	151	1	507	133895
Exp3	19	Exp3-19-1	59.937	1.0.0.158	1	right	qinchangfeng	-1784214566	2.0.10.242	2.0.10.242	09-20-2019	2019-09-20 07:30:48	15:30:48	female	2.0.10.147	45	Red_C_2.bmp	1902-08-06	0		0	1	135808	0		0	0	NULL	NULL	NULL	High	run1	1	List2	Catch.wav	V_T	1	1	1	1	135657	151	1	430	136087
Exp3	19	Exp3-19-1	59.937	1.0.0.158	1	right	qinchangfeng	-1784214566	2.0.10.242	2.0.10.242	09-20-2019	2019-09-20 07:30:48	15:30:48	female	2.0.10.147	46	Red_C_2.bmp	1903-08-07	0		0	0	137910	0		0	0	NULL	NULL	NULL	High	run1	1	List2	A_T.wav	AV_T	1	1	1	1	137760	150	1	375	138135
Exp3	19	Exp3-19-1	59.937	1.0.0.158	1	right	qinchangfeng	-1784214566	2.0.10.242	2.0.10.242	09-20-2019	2019-09-20 07:30:48	15:30:48	female	2.0.10.147	47	Red_C_2.bmp	1903-04-26	0		0	0	140379	0		0	0	NULL	NULL	NULL	High	run1	1	List2	A_T.wav	AV_T	1	1	0	1	140229	150	1	330	140559
Exp3	19	Exp3-19-1	59.937	1.0.0.158	1	right	qinchangfeng	-1784214566	2.0.10.242	2.0.10.242	09-20-2019	2019-09-20 07:30:48	15:30:48	female	2.0.10.147	48	Red_S.bmp	1903-06-20	0		0	0	142748	0		0	0	NULL	NULL	NULL	High	run1		List2	A_S.wav	AV_S	0		0	1	142598	150		0	0
Exp3	19	Exp3-19-1	59.937	1.0.0.158	1	right	qinchangfeng	-1784214566	2.0.10.242	2.0.10.242	09-20-2019	2019-09-20 07:30:48	15:30:48	female	2.0.10.147	49	Blue_C.bmp	1903-02-18	0		0	0	145201	0		0	0	NULL	NULL	NULL	High	run1		List2	A_S.wav	AV_S	0		0	1	145051	150		0	0
Exp3	19	Exp3-19-1	59.937	1.0.0.158	1	right	qinchangfeng	-1784214566	2.0.10.242	2.0.10.242	09-20-2019	2019-09-20 07:30:48	15:30:48	female	2.0.10.147	50	Blue_S_2.bmp	1902-09-14	0		0	0	147553	0		0	0	NULL	NULL	NULL	High	run1	1	List2	Catch.wav	V_T	1	1	1	1	147403	150	1	396	147799
Exp3	19	Exp3-19-1	59.937	1.0.0.158	1	right	qinchangfeng	-1784214566	2.0.10.242	2.0.10.242	09-20-2019	2019-09-20 07:30:48	15:30:48	female	2.0.10.147	51	Catch.bmp	1904-04-13	0		0	0	149689	0		0	0	NULL	NULL	NULL	High	run1	1	List2	A_T.wav	A_T	1	1	0	1	149539	150	1	980	150519
Exp3	19	Exp3-19-1	59.937	1.0.0.158	1	right	qinchangfeng	-1784214566	2.0.10.242	2.0.10.242	09-20-2019	2019-09-20 07:30:48	15:30:48	female	2.0.10.147	52	Catch.bmp	1903-07-31	0		0	0	152408	0		0	0	NULL	NULL	NULL	High	run1	1	List2	A_T.wav	A_T	1	1	0	1	152258	150	1	373	152631
Exp3	19	Exp3-19-1	59.937	1.0.0.158	1	right	qinchangfeng	-1784214566	2.0.10.242	2.0.10.242	09-20-2019	2019-09-20 07:30:48	15:30:48	female	2.0.10.147	53	Catch.bmp	1902-07-22	0		0	1	154878	0		0	0	NULL	NULL	NULL	High	run1		List2	A_S.wav	A_S	0		0	1	154727	151		0	0
Exp3	19	Exp3-19-1	59.937	1.0.0.158	1	right	qinchangfeng	-1784214566	2.0.10.242	2.0.10.242	09-20-2019	2019-09-20 07:30:48	15:30:48	female	2.0.10.147	54	Catch.bmp	1902-03-22	0		0	0	157030	0		0	0	NULL	NULL	NULL	High	run1	1	List2	A_T.wav	A_T	1	1	0	1	156880	150	1	439	157319
Exp3	19	Exp3-19-1	59.937	1.0.0.158	1	right	qinchangfeng	-1784214566	2.0.10.242	2.0.10.242	09-20-2019	2019-09-20 07:30:48	15:30:48	female	2.0.10.147	55	Catch.bmp	1903-01-19	0		1	0	158998	0		0	0	NULL	NULL	NULL	High	run1		List2	A_S.wav	A_S	0		0	1	158848	150		0	0
Exp3	19	Exp3-19-1	59.937	1.0.0.158	1	right	qinchangfeng	-1784214566	2.0.10.242	2.0.10.242	09-20-2019	2019-09-20 07:30:48	15:30:48	female	2.0.10.147	56	Blue_S_2.bmp	1902-04-07	0		0	1	161318	0		0	0	NULL	NULL	NULL	High	run1	1	List2	A_T.wav	AV_T	1	1	1	1	161167	151	1	280	161447
Exp3	19	Exp3-19-1	59.937	1.0.0.158	1	right	qinchangfeng	-1784214566	2.0.10.242	2.0.10.242	09-20-2019	2019-09-20 07:30:48	15:30:48	female	2.0.10.147	57	Red_C_2.bmp	1903-12-07	0		0	0	163303	0		0	0	NULL	NULL	NULL	High	run1	1	List2	Catch.wav	V_T	1	1	1	1	163153	150	1	454	163607
Exp3	19	Exp3-19-1	59.937	1.0.0.158	1	right	qinchangfeng	-1784214566	2.0.10.242	2.0.10.242	09-20-2019	2019-09-20 07:30:48	15:30:48	female	2.0.10.147	58	Catch.bmp	1903-02-05	0		0	0	165889	0		0	0	NULL	NULL	NULL	High	run1		List2	A_S.wav	A_S	0		1	1	165739	150		0	0
Exp3	19	Exp3-19-1	59.937	1.0.0.158	1	right	qinchangfeng	-1784214566	2.0.10.242	2.0.10.242	09-20-2019	2019-09-20 07:30:48	15:30:48	female	2.0.10.147	59	Catch.bmp	1902-06-05	0		0	0	168325	0		0	0	NULL	NULL	NULL	High	run1	1	List2	A_T.wav	A_T	1	1	0	1	168175	150	1	648	168823
Exp3	19	Exp3-19-1	59.937	1.0.0.158	1	right	qinchangfeng	-1784214566	2.0.10.242	2.0.10.242	09-20-2019	2019-09-20 07:30:48	15:30:48	female	2.0.10.147	60	Red_C_2.bmp	1903-07-02	0		0	0	170360	0		0	0	NULL	NULL	NULL	High	run1	1	List2	Catch.wav	V_T	1	1	1	1	170210	150	1	437	170647
Exp3	19	Exp3-19-1	59.937	1.0.0.158	1	right	qinchangfeng	-1784214566	2.0.10.242	2.0.10.242	09-20-2019	2019-09-20 07:30:48	15:30:48	female	2.0.10.147	61	Red_C_2.bmp	1903-07-31	0		0	0	172796	0		0	0	NULL	NULL	NULL	High	run1	1	List2	A_T.wav	AV_T	1	1	1	1	172646	150	1	305	172951
Exp3	19	Exp3-19-1	59.937	1.0.0.158	1	right	qinchangfeng	-1784214566	2.0.10.242	2.0.10.242	09-20-2019	2019-09-20 07:30:48	15:30:48	female	2.0.10.147	62	Catch.bmp	1903-06-20	0		0	1	175266	0		0	0	NULL	NULL	NULL	High	run1		List2	A_S.wav	A_S	0		0	1	175115	151		0	0
Exp3	19	Exp3-19-1	59.937	1.0.0.158	1	right	qinchangfeng	-1784214566	2.0.10.242	2.0.10.242	09-20-2019	2019-09-20 07:30:48	15:30:48	female	2.0.10.147	63	Catch.bmp	1903-10-27	0		0	0	177751	0		0	0	NULL	NULL	NULL	High	run1	1	List2	A_T.wav	A_T	1	1	0	1	177601	150	1	398	177999
Exp3	19	Exp3-19-1	59.937	1.0.0.158	1	right	qinchangfeng	-1784214566	2.0.10.242	2.0.10.242	09-20-2019	2019-09-20 07:30:48	15:30:48	female	2.0.10.147	64	Blue_S_2.bmp	1902-04-16	0		0	0	180304	0		0	0	NULL	NULL	NULL	High	run1	1	List2	Catch.wav	V_T	1	1	1	1	180154	150	1	389	180543
Exp3	19	Exp3-19-1	59.937	1.0.0.158	1	right	qinchangfeng	-1784214566	2.0.10.242	2.0.10.242	09-20-2019	2019-09-20 07:30:48	15:30:48	female	2.0.10.147	65	Catch.bmp	1903-01-28	0		0	1	182290	0		0	0	NULL	NULL	NULL	High	run1	1	List2	A_T.wav	A_T	1	1	1	1	182139	151	1	419	182558
Exp3	19	Exp3-19-1	59.937	1.0.0.158	1	right	qinchangfeng	-1784214566	2.0.10.242	2.0.10.242	09-20-2019	2019-09-20 07:30:48	15:30:48	female	2.0.10.147	66	Catch.bmp	1902-07-31	0		0	0	184575	0		0	0	NULL	NULL	NULL	High	run1	1	List2	A_T.wav	A_T	1	1	0	1	184425	150	1	325	184750
Exp3	19	Exp3-19-1	59.937	1.0.0.158	1	right	qinchangfeng	-1784214566	2.0.10.242	2.0.10.242	09-20-2019	2019-09-20 07:30:48	15:30:48	female	2.0.10.147	67	Red_C_2.bmp	1903-01-07	0		0	0	186677	0		0	0	NULL	NULL	NULL	High	run1	1	List2	A_T.wav	AV_T	1	1	0	1	186527	150	1	247	186774
Exp3	19	Exp3-19-1	59.937	1.0.0.158	1	right	qinchangfeng	-1784214566	2.0.10.242	2.0.10.242	09-20-2019	2019-09-20 07:30:48	15:30:48	female	2.0.10.147	68	Blue_S_2.bmp	1904-04-04	0		0	0	188930	0		0	0	NULL	NULL	NULL	High	run1	1	List2	A_T.wav	AV_T	1	1	0	1	188780	150	1	274	189054
Exp3	19	Exp3-19-1	59.937	1.0.0.158	1	right	qinchangfeng	-1784214566	2.0.10.242	2.0.10.242	09-20-2019	2019-09-20 07:30:48	15:30:48	female	2.0.10.147	69	Catch.bmp	1903-01-04	0		0	1	191633	0		0	0	NULL	NULL	NULL	High	run1		List2	A_S.wav	A_S	0		1	1	191482	151		0	0
Exp3	19	Exp3-19-1	59.937	1.0.0.158	1	right	qinchangfeng	-1784214566	2.0.10.242	2.0.10.242	09-20-2019	2019-09-20 07:30:48	15:30:48	female	2.0.10.147	70	Red_C_2.bmp	1902-08-30	0		0	0	193952	0		0	0	NULL	NULL	NULL	High	run1	1	List2	A_T.wav	AV_T	1	1	0	1	193802	150	1	484	194286
Exp3	19	Exp3-19-1	59.937	1.0.0.158	1	right	qinchangfeng	-1784214566	2.0.10.242	2.0.10.242	09-20-2019	2019-09-20 07:30:48	15:30:48	female	2.0.10.147	71	Blue_S_2.bmp	1904-01-03	0		0	0	196087	0		0	0	NULL	NULL	NULL	High	run1	1	List2	A_T.wav	AV_T	1	1	0	1	195937	150	1	317	196254
Exp3	19	Exp3-19-1	59.937	1.0.0.158	1	right	qinchangfeng	-1784214566	2.0.10.242	2.0.10.242	09-20-2019	2019-09-20 07:30:48	15:30:48	female	2.0.10.147	72	Blue_S_2.bmp	1903-05-31	0		0	0	198707	0		0	0	NULL	NULL	NULL	High	run1	1	List2	Catch.wav	V_T	1	1	0	1	198557	150	1	401	198958
Exp3	19	Exp3-19-1	59.937	1.0.0.158	1	right	qinchangfeng	-1784214566	2.0.10.242	2.0.10.242	09-20-2019	2019-09-20 07:30:48	15:30:48	female	2.0.10.147	73	Red_C_2.bmp	1903-08-06	0		0	0	201109	0		0	0	NULL	NULL	NULL	High	run1	1	List2	Catch.wav	V_T	1	1	0	1	200959	150	1	327	201286
Exp3	19	Exp3-19-1	59.937	1.0.0.158	1	right	qinchangfeng	-1784214566	2.0.10.242	2.0.10.242	09-20-2019	2019-09-20 07:30:48	15:30:48	female	2.0.10.147	74	Blue_S_2.bmp	1902-07-15	0		1	0	203578	0		0	0	NULL	NULL	NULL	High	run1	1	List2	Catch.wav	V_T	1	1	0	1	203428	150	1	394	203822
Exp3	19	Exp3-19-1	59.937	1.0.0.158	1	right	qinchangfeng	-1784214566	2.0.10.242	2.0.10.242	09-20-2019	2019-09-20 07:30:48	15:30:48	female	2.0.10.147	75	Red_C_2.bmp	1903-05-04	0		0	0	205664	0		0	0	NULL	NULL	NULL	High	run1	1	List2	Catch.wav	V_T	1	1	0	1	205514	150	1	396	205910
Exp3	19	Exp3-19-1	59.937	1.0.0.158	1	right	qinchangfeng	-1784214566	2.0.10.242	2.0.10.242	09-20-2019	2019-09-20 07:30:48	15:30:48	female	2.0.10.147	76	Catch.bmp	1902-12-24	0		0	0	208033	0		0	0	NULL	NULL	NULL	High	run1		List2	A_S.wav	A_S	0		1	1	207883	150		0	0
Exp3	19	Exp3-19-1	59.937	1.0.0.158	1	right	qinchangfeng	-1784214566	2.0.10.242	2.0.10.242	09-20-2019	2019-09-20 07:30:48	15:30:48	female	2.0.10.147	77	Blue_S_2.bmp	1903-08-11	0		0	1	210336	0		0	0	NULL	NULL	NULL	High	run1	1	List2	Catch.wav	V_T	1	1	1	1	210185	151	1	341	210526
Exp3	19	Exp3-19-1	59.937	1.0.0.158	1	right	qinchangfeng	-1784214566	2.0.10.242	2.0.10.242	09-20-2019	2019-09-20 07:30:48	15:30:48	female	2.0.10.147	78	Catch.bmp	1904-03-30	0		0	0	212805	0		0	0	NULL	NULL	NULL	High	run1	1	List2	A_T.wav	A_T	1	1	0	1	212655	150	1	519	213174
Exp3	19	Exp3-19-1	59.937	1.0.0.158	1	right	qinchangfeng	-1784214566	2.0.10.242	2.0.10.242	09-20-2019	2019-09-20 07:30:48	15:30:48	female	2.0.10.147	79	Red_C_2.bmp	1903-03-03	0		0	1	215508	0		0	0	NULL	NULL	NULL	High	run1	1	List2	A_T.wav	AV_T	1	1	1	1	215357	151	1	297	215654
Exp3	19	Exp3-19-1	59.937	1.0.0.158	1	right	qinchangfeng	-1784214566	2.0.10.242	2.0.10.242	09-20-2019	2019-09-20 07:30:48	15:30:48	female	2.0.10.147	80	Red_C.bmp	1903-04-13	0		0	0	217827	0		0	0	NULL	NULL	NULL	High	run1		List2	Catch.wav	V_S	0		0	1	217677	150		0	0
Exp3	19	Exp3-19-1	59.937	1.0.0.158	1	right	qinchangfeng	-1784214566	2.0.10.242	2.0.10.242	09-20-2019	2019-09-20 07:30:48	15:30:48	female	2.0.10.147	81	Red_C_2.bmp	1903-04-10	0		0	0	220229	0		0	0	NULL	NULL	NULL	High	run1	1	List2	A_T.wav	AV_T	1	1	1	1	220079	150	1	423	220502
Exp3	19	Exp3-19-1	59.937	1.0.0.158	1	right	qinchangfeng	-1784214566	2.0.10.242	2.0.10.242	09-20-2019	2019-09-20 07:30:48	15:30:48	female	2.0.10.147	82	Blue_C.bmp	1903-10-05	0		0	0	222582	0		0	0	NULL	NULL	NULL	High	Run1		List2	Catch.wav	V_S	0		0	2	222432	150	1	358	222790
Exp3	19	Exp3-19-1	59.937	1.0.0.158	1	right	qinchangfeng	-1784214566	2.0.10.242	2.0.10.242	09-20-2019	2019-09-20 07:30:48	15:30:48	female	2.0.10.147	83	Red_C_2.bmp	1904-05-05	0		0	0	225118	0		0	0	NULL	NULL	NULL	High	run1	1	List2	A_T.wav	AV_T	1	1	0	2	224968	150	1	438	225406
Exp3	19	Exp3-19-1	59.937	1.0.0.158	1	right	qinchangfeng	-1784214566	2.0.10.242	2.0.10.242	09-20-2019	2019-09-20 07:30:48	15:30:48	female	2.0.10.147	84	Red_C.bmp	1904-01-31	0		0	0	227854	0		0	0	NULL	NULL	NULL	High	run1		List2	A_S.wav	AV_S	0		0	1	227704	150		0	0
Exp3	19	Exp3-19-1	59.937	1.0.0.158	1	right	qinchangfeng	-1784214566	2.0.10.242	2.0.10.242	09-20-2019	2019-09-20 07:30:48	15:30:48	female	2.0.10.147	85	Red_C_2.bmp	1903-10-09	0		0	0	230557	0		0	0	NULL	NULL	NULL	High	run1	1	List2	A_T.wav	AV_T	1	1	0	1	230407	150	1	423	230830
Exp3	19	Exp3-19-1	59.937	1.0.0.158	1	right	qinchangfeng	-1784214566	2.0.10.242	2.0.10.242	09-20-2019	2019-09-20 07:30:48	15:30:48	female	2.0.10.147	86	Blue_S_2.bmp	1903-07-31	0		0	0	233093	0		0	0	NULL	NULL	NULL	High	run1	1	List2	Catch.wav	V_T	1	1	0	2	232943	150	1	479	233422
Exp3	19	Exp3-19-1	59.937	1.0.0.158	1	right	qinchangfeng	-1784214566	2.0.10.242	2.0.10.242	09-20-2019	2019-09-20 07:30:48	15:30:48	female	2.0.10.147	87	Red_C_2.bmp	1903-02-28	0		0	0	235562	0		0	0	NULL	NULL	NULL	High	run1	1	List2	A_T.wav	AV_T	1	1	1	1	235412	150	1	418	235830
Exp3	19	Exp3-19-1	59.937	1.0.0.158	1	right	qinchangfeng	-1784214566	2.0.10.242	2.0.10.242	09-20-2019	2019-09-20 07:30:48	15:30:48	female	2.0.10.147	88	Catch.bmp	1903-04-13	0		0	0	237864	0		0	0	NULL	NULL	NULL	High	run1	1	List2	A_T.wav	A_T	1	1	0	1	237714	150	1	395	238109
Exp3	19	Exp3-19-1	59.937	1.0.0.158	1	right	qinchangfeng	-1784214566	2.0.10.242	2.0.10.242	09-20-2019	2019-09-20 07:30:48	15:30:48	female	2.0.10.147	89	Catch.bmp	1903-12-18	0		0	0	240217	0		0	0	NULL	NULL	NULL	High	run1	1	List2	A_T.wav	A_T	1	1	0	1	240067	150	1	410	240477
Exp3	19	Exp3-19-1	59.937	1.0.0.158	1	right	qinchangfeng	-1784214566	2.0.10.242	2.0.10.242	09-20-2019	2019-09-20 07:30:48	15:30:48	female	2.0.10.147	90	Catch.bmp	1903-08-22	0		0	1	242820	0		0	0	NULL	NULL	NULL	High	run1	1	List2	A_T.wav	A_T	1	1	0	1	242669	151	1	312	242981
Exp3	19	Exp3-19-1	59.937	1.0.0.158	1	right	qinchangfeng	-1784214566	2.0.10.242	2.0.10.242	09-20-2019	2019-09-20 07:30:48	15:30:48	female	2.0.10.147	91	Blue_S_2.bmp	1902-05-15	0		1	0	245305	0		0	0	NULL	NULL	NULL	High	run1	1	List2	A_T.wav	AV_T	1	1	0	1	245155	150	1	242	245397
Exp3	19	Exp3-19-1	59.937	1.0.0.158	1	right	qinchangfeng	-1784214566	2.0.10.242	2.0.10.242	09-20-2019	2019-09-20 07:30:48	15:30:48	female	2.0.10.147	92	Blue_S_2.bmp	1903-12-18	0		0	0	247324	0		0	0	NULL	NULL	NULL	High	run1	1	List2	Catch.wav	V_T	1	1	1	1	247174	150	1	311	247485
Exp3	19	Exp3-19-1	59.937	1.0.0.158	1	right	qinchangfeng	-1784214566	2.0.10.242	2.0.10.242	09-20-2019	2019-09-20 07:30:48	15:30:48	female	2.0.10.147	93	Blue_S_2.bmp	1902-10-13	0		0	0	249927	0		0	0	NULL	NULL	NULL	High	run1	1	List2	Catch.wav	V_T	1	1	0	1	249777	150	1	308	250085
Exp3	19	Exp3-19-1	59.937	1.0.0.158	1	right	qinchangfeng	-1784214566	2.0.10.242	2.0.10.242	09-20-2019	2019-09-20 07:30:48	15:30:48	female	2.0.10.147	94	Blue_C.bmp	1902-07-22	0		0	0	252096	0		0	0	NULL	NULL	NULL	High	run1		List2	A_S.wav	AV_S	0		0	1	251946	150		0	0
Exp3	19	Exp3-19-1	59.937	1.0.0.158	1	right	qinchangfeng	-1784214566	2.0.10.242	2.0.10.242	09-20-2019	2019-09-20 07:30:48	15:30:48	female	2.0.10.147	95	Catch.bmp	1902-06-01	0		0	0	254248	0		0	0	NULL	NULL	NULL	High	run1		List2	A_S.wav	A_S	0		0	1	254098	150		0	0
Exp3	19	Exp3-19-1	59.937	1.0.0.158	1	right	qinchangfeng	-1784214566	2.0.10.242	2.0.10.242	09-20-2019	2019-09-20 07:30:48	15:30:48	female	2.0.10.147	96	Blue_S_2.bmp	1902-11-22	0		0	0	256350	0		0	0	NULL	NULL	NULL	High	run1	1	List2	Catch.wav	V_T	1	1	1	1	256200	150	1	341	256541
Exp3	19	Exp3-19-1	59.937	1.0.0.158	1	right	qinchangfeng	-1784214566	2.0.10.242	2.0.10.242	09-20-2019	2019-09-20 07:30:48	15:30:48	female	2.0.10.147	97	Red_C_2.bmp	1903-11-11	0		0	0	258569	0		0	0	NULL	NULL	NULL	High	run1	1	List2	A_T.wav	AV_T	1	1	1	1	258419	150	1	434	258853
Exp3	19	Exp3-19-1	59.937	1.0.0.158	1	right	qinchangfeng	-1784214566	2.0.10.242	2.0.10.242	09-20-2019	2019-09-20 07:30:48	15:30:48	female	2.0.10.147	98	Blue_S_2.bmp	1902-10-25	0		0	0	261139	0		0	0	NULL	NULL	NULL	High	run1	1	List2	A_T.wav	AV_T	1	1	0	1	260989	150	1	320	261309
Exp3	19	Exp3-19-1	59.937	1.0.0.158	1	right	qinchangfeng	-1784214566	2.0.10.242	2.0.10.242	09-20-2019	2019-09-20 07:30:48	15:30:48	female	2.0.10.147	99	Red_C_2.bmp	1902-12-24	0		0	0	263324	0		0	0	NULL	NULL	NULL	High	run1	1	List2	Catch.wav	V_T	1	1	1	1	263174	150	1	367	263541
Exp3	19	Exp3-19-1	59.937	1.0.0.158	1	right	qinchangfeng	-1784214566	2.0.10.242	2.0.10.242	09-20-2019	2019-09-20 07:30:48	15:30:48	female	2.0.10.147	100	Catch.bmp	1903-07-10	0		0	0	265560	0		0	0	NULL	NULL	NULL	High	run1	1	List2	A_T.wav	A_T	1	1	1	1	265410	150	1	515	265925
Exp3	19	Exp3-19-1	59.937	1.0.0.158	1	right	qinchangfeng	-1784214566	2.0.10.242	2.0.10.242	09-20-2019	2019-09-20 07:30:48	15:30:48	female	2.0.10.147	101	Catch.bmp	1903-08-14	0		0	0	267996	0		0	0	NULL	NULL	NULL	High	run1	1	List2	A_T.wav	A_T	1	1	0	1	267846	150	1	335	268181
Exp3	19	Exp3-19-1	59.937	1.0.0.158	1	right	qinchangfeng	-1784214566	2.0.10.242	2.0.10.242	09-20-2019	2019-09-20 07:30:48	15:30:48	female	2.0.10.147	102	Catch.bmp	1904-05-02	0		0	0	270465	0		0	0	NULL	NULL	NULL	High	run1	1	List2	A_T.wav	A_T	1	1	0	1	270315	150	1	274	270589
Exp3	19	Exp3-19-1	59.937	1.0.0.158	1	right	qinchangfeng	-1784214566	2.0.10.242	2.0.10.242	09-20-2019	2019-09-20 07:30:48	15:30:48	female	2.0.10.147	103	Blue_S_2.bmp	1902-05-26	0		0	0	273201	0		0	0	NULL	NULL	NULL	High	run1	1	List2	A_T.wav	AV_T	1	1	0	1	273051	150	1	330	273381
Exp3	19	Exp3-19-1	59.937	1.0.0.158	1	right	qinchangfeng	-1784214566	2.0.10.242	2.0.10.242	09-20-2019	2019-09-20 07:30:48	15:30:48	female	2.0.10.147	104	Red_C_2.bmp	1903-04-01	0		0	0	275237	0		0	0	NULL	NULL	NULL	High	run1	1	List2	Catch.wav	V_T	1	1	0	1	275087	150	1	366	275453
Exp3	19	Exp3-19-1	59.937	1.0.0.158	1	right	qinchangfeng	-1784214566	2.0.10.242	2.0.10.242	09-20-2019	2019-09-20 07:30:48	15:30:48	female	2.0.10.147	105	Blue_S.bmp	1904-02-08	0		0	1	277573	0		0	0	NULL	NULL	NULL	High	run1		List2	A_S.wav	AV_S	0		1	1	277422	151		0	0
Exp3	19	Exp3-19-1	59.937	1.0.0.158	1	right	qinchangfeng	-1784214566	2.0.10.242	2.0.10.242	09-20-2019	2019-09-20 07:30:48	15:30:48	female	2.0.10.147	106	Blue_S_2.bmp	1903-06-14	0		0	0	280275	0		0	0	NULL	NULL	NULL	High	run1	1	List2	A_T.wav	AV_T	1	1	0	1	280125	150	1	280	280405
Exp3	19	Exp3-19-1	59.937	1.0.0.158	1	right	qinchangfeng	-1784214566	2.0.10.242	2.0.10.242	09-20-2019	2019-09-20 07:30:48	15:30:48	female	2.0.10.147	107	Catch.bmp	1903-12-27	0		0	1	282695	0		0	0	NULL	NULL	NULL	High	run1		List2	A_S.wav	A_S	0		1	1	282544	151		0	0
Exp3	19	Exp3-19-1	59.937	1.0.0.158	1	right	qinchangfeng	-1784214566	2.0.10.242	2.0.10.242	09-20-2019	2019-09-20 07:30:48	15:30:48	female	2.0.10.147	108	Catch.bmp	1902-10-28	0		0	0	285364	0		0	0	NULL	NULL	NULL	High	run1	1	List2	A_T.wav	A_T	1	1	0	1	285214	150	1	327	285541
Exp3	19	Exp3-19-1	59.937	1.0.0.158	1	right	qinchangfeng	-1784214566	2.0.10.242	2.0.10.242	09-20-2019	2019-09-20 07:30:48	15:30:48	female	2.0.10.147	109	Red_C_2.bmp	1903-07-03	0		0	0	287550	0		0	0	NULL	NULL	NULL	High	run1	1	List2	A_T.wav	AV_T	1	1	0	2	287400	150	1	341	287741
Exp3	19	Exp3-19-1	59.937	1.0.0.158	1	right	qinchangfeng	-1784214566	2.0.10.242	2.0.10.242	09-20-2019	2019-09-20 07:30:48	15:30:48	female	2.0.10.147	110	Blue_S_2.bmp	1904-01-30	0		0	1	289986	0		0	0	NULL	NULL	NULL	High	run1	1	List2	Catch.wav	V_T	1	1	1	1	289835	151	1	394	290229
Exp3	19	Exp3-19-1	59.937	1.0.0.158	1	right	qinchangfeng	-1784214566	2.0.10.242	2.0.10.242	09-20-2019	2019-09-20 07:30:48	15:30:48	female	2.0.10.147	111	Catch.bmp	1904-03-21	0		0	0	292638	0		0	0	NULL	NULL	NULL	High	run1	1	List2	A_T.wav	A_T	1	1	1	1	292488	150	1	725	293213
Exp3	19	Exp3-19-1	59.937	1.0.0.158	1	right	qinchangfeng	-1784214566	2.0.10.242	2.0.10.242	09-20-2019	2019-09-20 07:30:48	15:30:48	female	2.0.10.147	112	Blue_C_2.bmp	1904-05-18	0		0	0	295341	0		0	0	NULL	NULL	NULL	High	run1		List2	A_S.wav	AV_S	0		0	1	295191	150	1	477	295668
Exp3	19	Exp3-19-1	59.937	1.0.0.158	1	right	qinchangfeng	-1784214566	2.0.10.242	2.0.10.242	09-20-2019	2019-09-20 07:30:48	15:30:48	female	2.0.10.147	113	Red_C.bmp	1902-10-22	0		0	0	298094	0		0	0	NULL	NULL	NULL	High	run1		List2	Catch.wav	V_S	0		1	1	297944	150		0	0
Exp3	19	Exp3-19-1	59.937	1.0.0.158	1	right	qinchangfeng	-1784214566	2.0.10.242	2.0.10.242	09-20-2019	2019-09-20 07:30:48	15:30:48	female	2.0.10.147	114	Blue_S_2.bmp	1904-05-02	0		0	0	300330	0		0	0	NULL	NULL	NULL	High	run1	1	List2	Catch.wav	V_T	1	1	0	1	300180	150	1	344	300524
Exp3	19	Exp3-19-1	59.937	1.0.0.158	1	right	qinchangfeng	-1784214566	2.0.10.242	2.0.10.242	09-20-2019	2019-09-20 07:30:48	15:30:48	female	2.0.10.147	115	Red_S_2.bmp	1903-02-12	0		0	0	303066	0		0	0	NULL	NULL	NULL	High	run1		List2	Catch.wav	V_S	0		0	1	302916	150	1	336	303252
Exp3	19	Exp3-19-1	59.937	1.0.0.158	1	right	qinchangfeng	-1784214566	2.0.10.242	2.0.10.242	09-20-2019	2019-09-20 07:30:48	15:30:48	female	2.0.10.147	116	Catch.bmp	1903-08-24	0		0	1	305352	0		0	0	NULL	NULL	NULL	High	run1	1	List2	A_T.wav	A_T	1	1	1	1	305201	151	1	555	305756
Exp3	19	Exp3-19-1	59.937	1.0.0.158	1	right	qinchangfeng	-1784214566	2.0.10.242	2.0.10.242	09-20-2019	2019-09-20 07:30:48	15:30:48	female	2.0.10.147	117	Red_C_2.bmp	1904-03-31	0		0	1	307838	0		0	0	NULL	NULL	NULL	High	run1	1	List2	A_T.wav	AV_T	1	1	1	1	307687	151	1	357	308044
Exp3	19	Exp3-19-1	59.937	1.0.0.158	1	right	qinchangfeng	-1784214566	2.0.10.242	2.0.10.242	09-20-2019	2019-09-20 07:30:48	15:30:48	female	2.0.10.147	118	Red_C_2.bmp	1903-03-13	0		0	0	310540	0		0	0	NULL	NULL	NULL	High	run1	1	List2	A_T.wav	AV_T	1	1	0	1	310390	150	1	550	310940
Exp3	19	Exp3-19-1	59.937	1.0.0.158	1	right	qinchangfeng	-1784214566	2.0.10.242	2.0.10.242	09-20-2019	2019-09-20 07:30:48	15:30:48	female	2.0.10.147	119	Blue_S_2.bmp	1903-03-04	0		0	1	312860	0		0	0	NULL	NULL	NULL	High	run1	1	List2	A_T.wav	AV_T	1	1	0	1	312709	151	1	343	313052
Exp3	19	Exp3-19-1	59.937	1.0.0.158	1	right	qinchangfeng	-1784214566	2.0.10.242	2.0.10.242	09-20-2019	2019-09-20 07:30:48	15:30:48	female	2.0.10.147	120	Blue_S_2.bmp	1904-04-11	0		0	1	315179	0		0	0	NULL	NULL	NULL	High	run1	1	List2	Catch.wav	V_T	1	1	1	1	315028	151	1	304	315332
Exp3	19	Exp3-19-1	59.937	1.0.0.158	1	right	qinchangfeng	-1784214566	2.0.10.242	2.0.10.242	09-20-2019	2019-09-20 07:30:48	15:30:48	female	2.0.10.147	121	Catch.bmp	1903-03-24	0		0	0	317898	0		0	0	NULL	NULL	NULL	High	run1	1	List2	A_T.wav	A_T	1	1	1	1	317748	150	1	424	318172
Exp3	19	Exp3-19-1	59.937	1.0.0.158	1	right	qinchangfeng	-1784214566	2.0.10.242	2.0.10.242	09-20-2019	2019-09-20 07:30:48	15:30:48	female	2.0.10.147	122	Red_S.bmp	1902-12-04	0		0	0	320234	0		0	0	NULL	NULL	NULL	High	run1		List2	A_S.wav	AV_S	0		0	1	320084	150		0	0
Exp3	19	Exp3-19-1	59.937	1.0.0.158	1	right	qinchangfeng	-1784214566	2.0.10.242	2.0.10.242	09-20-2019	2019-09-20 07:30:48	15:30:48	female	2.0.10.147	123	Catch.bmp	1904-03-10	0		0	1	322520	0		0	0	NULL	NULL	NULL	High	run1	1	List2	A_T.wav	A_T	1	1	1	1	322369	151	1	611	322980
Exp3	19	Exp3-19-1	59.937	1.0.0.158	1	right	qinchangfeng	-1784214566	2.0.10.242	2.0.10.242	09-20-2019	2019-09-20 07:30:48	15:30:48	female	2.0.10.147	124	Catch.bmp	1902-06-01	0		0	0	325206	0		0	0	NULL	NULL	NULL	High	run1	1	List2	A_T.wav	A_T	1	1	0	1	325056	150	1	372	325428
Exp3	19	Exp3-19-1	59.937	1.0.0.158	1	right	qinchangfeng	-1784214566	2.0.10.242	2.0.10.242	09-20-2019	2019-09-20 07:30:48	15:30:48	female	2.0.10.147	125	Catch.bmp	1903-12-27	0		0	0	327241	0		0	0	NULL	NULL	NULL	High	run1	1	List2	A_T.wav	A_T	1	1	0	1	327091	150	1	337	327428
Exp3	19	Exp3-19-1	59.937	1.0.0.158	1	right	qinchangfeng	-1784214566	2.0.10.242	2.0.10.242	09-20-2019	2019-09-20 07:30:48	15:30:48	female	2.0.10.147	126	Red_C_2.bmp	1902-10-18	0		0	1	329861	0		0	0	NULL	NULL	NULL	High	run1	1	List2	A_T.wav	AV_T	1	1	1	1	329710	151	1	294	330004
Exp3	19	Exp3-19-1	59.937	1.0.0.158	1	right	qinchangfeng	-1784214566	2.0.10.242	2.0.10.242	09-20-2019	2019-09-20 07:30:48	15:30:48	female	2.0.10.147	127	Blue_S_2.bmp	1903-01-23	0		0	1	332030	0		0	0	NULL	NULL	NULL	High	run1	1	List2	A_T.wav	AV_T	1	1	0	1	331879	151	1	261	332140
Exp3	19	Exp3-19-1	59.937	1.0.0.158	1	right	qinchangfeng	-1784214566	2.0.10.242	2.0.10.242	09-20-2019	2019-09-20 07:30:48	15:30:48	female	2.0.10.147	128	Catch.bmp	1903-02-25	0		0	1	334299	0		0	0	NULL	NULL	NULL	High	run1		List2	A_S.wav	A_S	0		1	1	334148	151		0	0
Exp3	19	Exp3-19-1	59.937	1.0.0.158	1	right	qinchangfeng	-1784214566	2.0.10.242	2.0.10.242	09-20-2019	2019-09-20 07:30:48	15:30:48	female	2.0.10.147	129	Catch.bmp	1903-06-23	0		0	0	336651	0		0	0	NULL	NULL	NULL	High	run1	1	List2	A_T.wav	A_T	1	1	0	1	336501	150	1	383	336884
Exp3	19	Exp3-19-1	59.937	1.0.0.158	1	right	qinchangfeng	-1784214566	2.0.10.242	2.0.10.242	09-20-2019	2019-09-20 07:30:48	15:30:48	female	2.0.10.147	130	Red_C_2.bmp	1902-03-27	0		0	0	339070	0		0	0	NULL	NULL	NULL	High	run1	1	List2	Catch.wav	V_T	1	1	1	1	338920	150	1	404	339324
Exp3	19	Exp3-19-1	59.937	1.0.0.158	1	right	qinchangfeng	-1784214566	2.0.10.242	2.0.10.242	09-20-2019	2019-09-20 07:30:48	15:30:48	female	2.0.10.147	131	Red_C_2.bmp	1903-11-25	0		0	0	341039	0		0	0	NULL	NULL	NULL	High	run1	1	List2	A_T.wav	AV_T	1	1	0	1	340889	150	1	331	341220
Exp3	19	Exp3-19-1	59.937	1.0.0.158	1	right	qinchangfeng	-1784214566	2.0.10.242	2.0.10.242	09-20-2019	2019-09-20 07:30:48	15:30:48	female	2.0.10.147	132	Catch.bmp	1903-12-15	0		0	0	343625	0		0	0	NULL	NULL	NULL	High	run1	1	List2	A_T.wav	A_T	1	1	0	1	343475	150	1	393	343868
Exp3	19	Exp3-19-1	59.937	1.0.0.158	1	right	qinchangfeng	-1784214566	2.0.10.242	2.0.10.242	09-20-2019	2019-09-20 07:30:48	15:30:48	female	2.0.10.147	133	Blue_S_2.bmp	1903-06-09	0		0	0	346228	0		0	0	NULL	NULL	NULL	High	run1	1	List2	Catch.wav	V_T	1	1	0	1	346078	150	1	326	346404
Exp3	19	Exp3-19-1	59.937	1.0.0.158	1	right	qinchangfeng	-1784214566	2.0.10.242	2.0.10.242	09-20-2019	2019-09-20 07:30:48	15:30:48	female	2.0.10.147	134	Red_C_2.bmp	1902-04-19	0		0	0	348647	0		0	0	NULL	NULL	NULL	High	run1	1	List2	Catch.wav	V_T	1	1	0	1	348497	150	1	418	348915
Exp3	19	Exp3-19-1	59.937	1.0.0.158	1	right	qinchangfeng	-1784214566	2.0.10.242	2.0.10.242	09-20-2019	2019-09-20 07:30:48	15:30:48	female	2.0.10.147	135	Blue_C.bmp	1904-01-25	0		0	0	350649	0		0	0	NULL	NULL	NULL	High	run1		List2	A_S.wav	AV_S	0		0	1	350499	150		0	0
Exp3	19	Exp3-19-1	59.937	1.0.0.158	1	right	qinchangfeng	-1784214566	2.0.10.242	2.0.10.242	09-20-2019	2019-09-20 07:30:48	15:30:48	female	2.0.10.147	136	Catch.bmp	1903-05-02	0		0	0	353352	0		0	0	NULL	NULL	NULL	High	run1	1	List2	A_T.wav	A_T	1	1	0	1	353202	150	1	481	353683
Exp3	19	Exp3-19-1	59.937	1.0.0.158	1	right	qinchangfeng	-1784214566	2.0.10.242	2.0.10.242	09-20-2019	2019-09-20 07:30:48	15:30:48	female	2.0.10.147	137	Blue_S_2.bmp	1902-12-30	0		0	0	355721	0		0	0	NULL	NULL	NULL	High	run1	1	List2	Catch.wav	V_T	1	1	1	1	355571	150	1	360	355931
Exp3	19	Exp3-19-1	59.937	1.0.0.158	1	right	qinchangfeng	-1784214566	2.0.10.242	2.0.10.242	09-20-2019	2019-09-20 07:30:48	15:30:48	female	2.0.10.147	138	Catch.bmp	1903-06-15	0		0	0	357973	0		0	0	NULL	NULL	NULL	High	run1	1	List2	A_T.wav	A_T	1	1	1	1	357823	150	1	556	358379
Exp3	19	Exp3-19-1	59.937	1.0.0.158	1	right	qinchangfeng	-1784214566	2.0.10.242	2.0.10.242	09-20-2019	2019-09-20 07:30:48	15:30:48	female	2.0.10.147	139	Blue_S_2.bmp	1902-05-31	0		0	1	360393	0		0	0	NULL	NULL	NULL	High	run1	1	List2	A_T.wav	AV_T	1	1	1	1	360242	151	1	321	360563
Exp3	19	Exp3-19-1	59.937	1.0.0.158	1	right	qinchangfeng	-1784214566	2.0.10.242	2.0.10.242	09-20-2019	2019-09-20 07:30:48	15:30:48	female	2.0.10.147	140	Catch.bmp	1903-07-09	0		0	0	362428	0		0	0	NULL	NULL	NULL	High	run1	1	List2	A_T.wav	A_T	1	1	0	1	362278	150	1	381	362659
Exp3	19	Exp3-19-1	59.937	1.0.0.158	1	right	qinchangfeng	-1784214566	2.0.10.242	2.0.10.242	09-20-2019	2019-09-20 07:30:48	15:30:48	female	2.0.10.147	141	Red_C_2.bmp	1904-01-08	0		0	0	364864	1468		0	0	NULL	NULL	NULL	High	run1	1	List2	Catch.wav	V_T	1	1	0	1	364714	150	1	393	365107
Exp3	19	Exp3-19-1	59.937	1.0.0.158	1	right	qinchangfeng	-1784214566	2.0.10.242	2.0.10.242	09-20-2019	2019-09-20 07:30:48	15:30:48	female	2.0.10.147	142	Catch.bmp	1903-03-16	0		0	0	369786	0		0	0	NULL	NULL	NULL	High	run1	1	List2	A_T.wav	A_T	1	1	1	1	369636	150	1	575	370211
Exp3	19	Exp3-19-1	59.937	1.0.0.158	1	right	qinchangfeng	-1784214566	2.0.10.242	2.0.10.242	09-20-2019	2019-09-20 07:30:48	15:30:48	female	2.0.10.147	143	Blue_S_2.bmp	1903-05-22	0		0	0	372105	0		0	0	NULL	NULL	NULL	High	run1	1	List2	A_T.wav	AV_T	1	1	0	1	371955	150	1	392	372347
Exp3	19	Exp3-19-1	59.937	1.0.0.158	1	right	qinchangfeng	-1784214566	2.0.10.242	2.0.10.242	09-20-2019	2019-09-20 07:30:48	15:30:48	female	2.0.10.147	144	Catch.bmp	1902-03-22	0		0	0	374491	0		0	0	NULL	NULL	NULL	High	run1	1	List2	A_T.wav	A_T	1	1	0	2	374341	150	1	550	374891
Exp3	19	Exp3-19-1	59.937	1.0.0.158	1	right	qinchangfeng	-1784214566	2.0.10.242	2.0.10.242	09-20-2019	2019-09-20 07:30:48	15:30:48	female	2.0.10.147	145	Red_C.bmp	1903-08-31	0		0	0	376459	0		0	0	NULL	NULL	NULL	High	run1		List2	A_S.wav	AV_S	0		0	1	376309	150		0	0
Exp3	19	Exp3-19-1	59.937	1.0.0.158	1	right	qinchangfeng	-1784214566	2.0.10.242	2.0.10.242	09-20-2019	2019-09-20 07:30:48	15:30:48	female	2.0.10.147	146	Catch.bmp	1902-10-16	0		0	0	379012	0		0	0	NULL	NULL	NULL	High	run1		List2	A_S.wav	A_S	0		0	1	378862	150		0	0
Exp3	19	Exp3-19-1	59.937	1.0.0.158	1	right	qinchangfeng	-1784214566	2.0.10.242	2.0.10.242	09-20-2019	2019-09-20 07:30:48	15:30:48	female	2.0.10.147	147	Red_C.bmp	1902-03-29	0		0	0	381248	0		0	0	NULL	NULL	NULL	High	run1		List2	A_S.wav	AV_S	0		0	1	381098	150		0	0
Exp3	19	Exp3-19-1	59.937	1.0.0.158	1	right	qinchangfeng	-1784214566	2.0.10.242	2.0.10.242	09-20-2019	2019-09-20 07:30:48	15:30:48	female	2.0.10.147	148	Catch.bmp	1902-07-20	0		0	0	383283	0		0	0	NULL	NULL	NULL	High	run1	1	List2	A_T.wav	A_T	1	1	0	1	383133	150	1	422	383555
Exp3	19	Exp3-19-1	59.937	1.0.0.158	1	right	qinchangfeng	-1784214566	2.0.10.242	2.0.10.242	09-20-2019	2019-09-20 07:30:48	15:30:48	female	2.0.10.147	149	Catch.bmp	1902-11-27	0		0	0	385369	0		0	0	NULL	NULL	NULL	High	run1	1	List2	A_T.wav	A_T	1	1	0	1	385219	150	1	408	385627
Exp3	19	Exp3-19-1	59.937	1.0.0.158	1	right	qinchangfeng	-1784214566	2.0.10.242	2.0.10.242	09-20-2019	2019-09-20 07:30:48	15:30:48	female	2.0.10.147	150	Red_S_2.bmp	1903-02-28	0		0	0	387588	0		0	0	NULL	NULL	NULL	High	run1		List2	A_S.wav	AV_S	0		0	1	387438	150	1	621	388059
Exp3	19	Exp3-19-1	59.937	1.0.0.158	1	right	qinchangfeng	-1784214566	2.0.10.242	2.0.10.242	09-20-2019	2019-09-20 07:30:48	15:30:48	female	2.0.10.147	151	Catch.bmp	1904-02-11	0		0	0	389890	0		0	0	NULL	NULL	NULL	High	run1		List2	A_S.wav	A_S	0		0	1	389740	150		0	0
Exp3	19	Exp3-19-1	59.937	1.0.0.158	1	right	qinchangfeng	-1784214566	2.0.10.242	2.0.10.242	09-20-2019	2019-09-20 07:30:48	15:30:48	female	2.0.10.147	152	Catch.bmp	1903-05-17	0		0	0	392593	0		0	0	NULL	NULL	NULL	High	run1	1	List2	A_T.wav	A_T	1	1	0	1	392443	150	1	544	392987
Exp3	19	Exp3-19-1	59.937	1.0.0.158	1	right	qinchangfeng	-1784214566	2.0.10.242	2.0.10.242	09-20-2019	2019-09-20 07:30:48	15:30:48	female	2.0.10.147	153	Blue_S.bmp	1902-04-28	0		0	0	394979	0		0	0	NULL	NULL	NULL	High	run1		List2	A_S.wav	AV_S	0		0	1	394829	150		0	0
Exp3	19	Exp3-19-1	59.937	1.0.0.158	1	right	qinchangfeng	-1784214566	2.0.10.242	2.0.10.242	09-20-2019	2019-09-20 07:30:48	15:30:48	female	2.0.10.147	154	Blue_S_2.bmp	1903-06-06	0		0	0	397064	0		0	0	NULL	NULL	NULL	High	run1	1	List2	A_T.wav	AV_T	1	1	0	1	396914	150	1	361	397275
Exp3	19	Exp3-19-1	59.937	1.0.0.158	1	right	qinchangfeng	-1784214566	2.0.10.242	2.0.10.242	09-20-2019	2019-09-20 07:30:48	15:30:48	female	2.0.10.147	155	Red_C_2.bmp	1903-03-10	0		0	0	399467	0		0	0	NULL	NULL	NULL	High	run1	1	List2	A_T.wav	AV_T	1	1	0	1	399317	150	1	358	399675
Exp3	19	Exp3-19-1	59.937	1.0.0.158	1	right	qinchangfeng	-1784214566	2.0.10.242	2.0.10.242	09-20-2019	2019-09-20 07:30:48	15:30:48	female	2.0.10.147	156	Red_C_2.bmp	1903-09-23	0		0	0	401786	0		0	0	NULL	NULL	NULL	High	run1	1	List2	A_T.wav	AV_T	1	1	0	1	401636	150	1	327	401963
Exp3	19	Exp3-19-1	59.937	1.0.0.158	1	right	qinchangfeng	-1784214566	2.0.10.242	2.0.10.242	09-20-2019	2019-09-20 07:30:48	15:30:48	female	2.0.10.147	157	Catch.bmp	1903-12-08	0		0	0	404305	0		0	0	NULL	NULL	NULL	High	run1	1	List2	A_T.wav	A_T	1	1	0	1	404155	150	1	384	404539
Exp3	19	Exp3-19-1	59.937	1.0.0.158	1	right	qinchangfeng	-1784214566	2.0.10.242	2.0.10.242	09-20-2019	2019-09-20 07:30:48	15:30:48	female	2.0.10.147	158	Blue_S.bmp	1902-04-17	0		0	0	406891	0		0	0	NULL	NULL	NULL	High	run1		List2	Catch.wav	V_S	0		1	1	406741	150		0	0
Exp3	19	Exp3-19-1	59.937	1.0.0.158	1	right	qinchangfeng	-1784214566	2.0.10.242	2.0.10.242	09-20-2019	2019-09-20 07:30:48	15:30:48	female	2.0.10.147	159	Blue_S_2.bmp	1904-01-26	0		0	0	408960	0		0	0	NULL	NULL	NULL	High	run1	1	List2	A_T.wav	AV_T	1	1	1	1	408810	150	1	448	409258
Exp3	19	Exp3-19-1	59.937	1.0.0.158	1	right	qinchangfeng	-1784214566	2.0.10.242	2.0.10.242	09-20-2019	2019-09-20 07:30:48	15:30:48	female	2.0.10.147	160	Blue_S_2.bmp	1902-03-30	0		0	0	411596	0		0	0	NULL	NULL	NULL	High	run1	1	List2	Catch.wav	V_T	1	1	0	1	411446	150	1	404	411850
Exp3	19	Exp3-19-1	59.937	1.0.0.158	1	right	qinchangfeng	-1784214566	2.0.10.242	2.0.10.242	09-20-2019	2019-09-20 07:30:48	15:30:48	female	2.0.10.147	161	Blue_S_2.bmp	1902-12-06	0		0	0	413565	0		0	0	NULL	NULL	NULL	High	run1	1	List2	A_T.wav	AV_T	1	1	0	1	413415	150	1	315	413730
Exp3	19	Exp3-19-1	59.937	1.0.0.158	1	right	qinchangfeng	-1784214566	2.0.10.242	2.0.10.242	09-20-2019	2019-09-20 07:30:48	15:30:48	female	2.0.10.147	162	Blue_S_2.bmp	1902-12-20	0		0	0	415784	0		0	0	NULL	NULL	NULL	High	run1	1	List2	Catch.wav	V_T	1	1	0	1	415634	150	1	368	416002
Exp3	19	Exp3-19-1	59.937	1.0.0.158	1	right	qinchangfeng	-1784214566	2.0.10.242	2.0.10.242	09-20-2019	2019-09-20 07:30:48	15:30:48	female	2.0.10.147	163	Blue_S_2.bmp	1903-02-07	0		0	1	418020	0		0	0	NULL	NULL	NULL	High	run1	1	List2	A_T.wav	AV_T	1	1	1	1	417869	151	1	333	418202
Exp3	19	Exp3-19-1	59.937	1.0.0.158	1	right	qinchangfeng	-1784214566	2.0.10.242	2.0.10.242	09-20-2019	2019-09-20 07:30:48	15:30:48	female	2.0.10.147	164	Blue_S_2.bmp	1903-08-02	0		0	0	420305	0		0	0	NULL	NULL	NULL	High	run1	1	List2	A_T.wav	AV_T	1	1	0	1	420155	150	1	271	420426
Exp3	19	Exp3-19-1	59.937	1.0.0.158	1	right	qinchangfeng	-1784214566	2.0.10.242	2.0.10.242	09-20-2019	2019-09-20 07:30:48	15:30:48	female	2.0.10.147	165	Catch.bmp	1903-04-29	0		0	1	422775	0		0	0	NULL	NULL	NULL	High	run1	1	List2	A_T.wav	A_T	1	1	0	1	422624	151	1	594	423218
Exp3	19	Exp3-19-1	59.937	1.0.0.158	1	right	qinchangfeng	-1784214566	2.0.10.242	2.0.10.242	09-20-2019	2019-09-20 07:30:48	15:30:48	female	2.0.10.147	166	Blue_S_2.bmp	1902-06-05	0		0	0	425144	0		0	0	NULL	NULL	NULL	High	run1	1	List2	A_T.wav	AV_T	1	1	0	2	424994	150	1	368	425362
Exp3	19	Exp3-19-1	59.937	1.0.0.158	1	right	qinchangfeng	-1784214566	2.0.10.242	2.0.10.242	09-20-2019	2019-09-20 07:30:48	15:30:48	female	2.0.10.147	167	Red_S.bmp	1902-04-26	0		0	0	427179	0		0	0	NULL	NULL	NULL	High	run1		List2	Catch.wav	V_S	0		0	1	427029	150		0	0
Exp3	19	Exp3-19-1	59.937	1.0.0.158	1	right	qinchangfeng	-1784214566	2.0.10.242	2.0.10.242	09-20-2019	2019-09-20 07:30:48	15:30:48	female	2.0.10.147	168	Red_C_2.bmp	1903-12-23	0		0	0	429231	0		0	0	NULL	NULL	NULL	High	run1	1	List2	Catch.wav	V_T	1	1	0	1	429081	150	1	321	429402
Exp3	19	Exp3-19-1	59.937	1.0.0.158	1	right	qinchangfeng	-1784214566	2.0.10.242	2.0.10.242	09-20-2019	2019-09-20 07:30:48	15:30:48	female	2.0.10.147	169	Red_C_2.bmp	1903-05-23	0		0	0	431834	0		0	0	NULL	NULL	NULL	High	run1	1	List2	A_T.wav	AV_T	1	1	1	1	431684	150	1	422	432106
Exp3	19	Exp3-19-1	59.937	1.0.0.158	1	right	qinchangfeng	-1784214566	2.0.10.242	2.0.10.242	09-20-2019	2019-09-20 07:30:48	15:30:48	female	2.0.10.147	170	Blue_S_2.bmp	1904-04-29	0		0	0	434220	0		0	0	NULL	NULL	NULL	High	run1	1	List2	Catch.wav	V_T	1	1	1	1	434070	150	1	324	434394
Exp3	19	Exp3-19-1	59.937	1.0.0.158	1	right	qinchangfeng	-1784214566	2.0.10.242	2.0.10.242	09-20-2019	2019-09-20 07:30:48	15:30:48	female	2.0.10.147	171	Blue_S_2.bmp	1902-04-02	0		0	0	436956	0		0	0	NULL	NULL	NULL	High	run1	1	List2	Catch.wav	V_T	1	1	0	1	436806	150	1	580	437386
Exp3	19	Exp3-19-1	59.937	1.0.0.158	1	right	qinchangfeng	-1784214566	2.0.10.242	2.0.10.242	09-20-2019	2019-09-20 07:30:48	15:30:48	female	2.0.10.147	172	Red_C_2.bmp	1902-11-03	0		0	0	438941	0		0	0	NULL	NULL	NULL	High	run1	1	List2	Catch.wav	V_T	1	1	0	1	438791	150	1	371	439162
Exp3	19	Exp3-19-1	59.937	1.0.0.158	1	right	qinchangfeng	-1784214566	2.0.10.242	2.0.10.242	09-20-2019	2019-09-20 07:30:48	15:30:48	female	2.0.10.147	173	Catch.bmp	1902-07-21	0		0	0	441127	0		0	0	NULL	NULL	NULL	High	run1	1	List2	A_T.wav	A_T	1	1	0	1	440977	150	1	457	441434
Exp3	19	Exp3-19-1	59.937	1.0.0.158	1	right	qinchangfeng	-1784214566	2.0.10.242	2.0.10.242	09-20-2019	2019-09-20 07:30:48	15:30:48	female	2.0.10.147	174	Blue_S_2.bmp	1902-05-10	0		0	1	443213	0		0	0	NULL	NULL	NULL	High	run1	1	List2	Catch.wav	V_T	1	1	1	1	443062	151	1	364	443426
Exp3	19	Exp3-19-1	59.937	1.0.0.158	1	right	qinchangfeng	-1784214566	2.0.10.242	2.0.10.242	09-20-2019	2019-09-20 07:30:48	15:30:48	female	2.0.10.147	175	Catch.bmp	1903-07-17	0		0	0	445231	0		0	0	NULL	NULL	NULL	High	run1		List2	A_S.wav	A_S	0		1	1	445081	150		0	0
Exp3	19	Exp3-19-1	59.937	1.0.0.158	1	right	qinchangfeng	-1784214566	2.0.10.242	2.0.10.242	09-20-2019	2019-09-20 07:30:48	15:30:48	female	2.0.10.147	176	Red_C_2.bmp	1903-11-06	0		0	0	447734	0		0	0	NULL	NULL	NULL	High	run1	1	List2	A_T.wav	AV_T	1	1	0	1	447584	150	1	258	447842
Exp3	19	Exp3-19-1	59.937	1.0.0.158	1	right	qinchangfeng	-1784214566	2.0.10.242	2.0.10.242	09-20-2019	2019-09-20 07:30:48	15:30:48	female	2.0.10.147	177	Red_C_2.bmp	1903-02-01	0		0	1	450287	0		0	0	NULL	NULL	NULL	High	run1	1	List2	A_T.wav	AV_T	1	1	1	1	450136	151	1	314	450450
Exp3	19	Exp3-19-1	59.937	1.0.0.158	1	right	qinchangfeng	-1784214566	2.0.10.242	2.0.10.242	09-20-2019	2019-09-20 07:30:48	15:30:48	female	2.0.10.147	178	Catch.bmp	1902-11-22	0		0	0	452572	0		0	0	NULL	NULL	NULL	High	run1	1	List2	A_T.wav	A_T	1	1	0	1	452422	150	1	404	452826
Exp3	19	Exp3-19-1	59.937	1.0.0.158	1	right	qinchangfeng	-1784214566	2.0.10.242	2.0.10.242	09-20-2019	2019-09-20 07:30:48	15:30:48	female	2.0.10.147	179	Red_C_2.bmp	1903-11-25	0		0	0	454791	0		0	0	NULL	NULL	NULL	High	run1	1	List2	Catch.wav	V_T	1	1	1	1	454641	150	1	353	454994
Exp3	19	Exp3-19-1	59.937	1.0.0.158	1	right	qinchangfeng	-1784214566	2.0.10.242	2.0.10.242	09-20-2019	2019-09-20 07:30:48	15:30:48	female	2.0.10.147	180	Red_C_2.bmp	1903-06-08	0		0	0	457377	0		0	0	NULL	NULL	NULL	High	run1	1	List2	A_T.wav	AV_T	1	1	1	1	457227	150	1	255	457482
Exp3	19	Exp3-19-1	59.937	1.0.0.158	1	right	qinchangfeng	-1784214566	2.0.10.242	2.0.10.242	09-20-2019	2019-09-20 07:30:48	15:30:48	female	2.0.10.147	181	Catch.bmp	1903-12-24	0		0	0	459780	0		0	0	NULL	NULL	NULL	High	run1	1	List2	A_T.wav	A_T	1	1	0	1	459630	150	1	388	460018
Exp3	19	Exp3-19-1	59.937	1.0.0.158	1	right	qinchangfeng	-1784214566	2.0.10.242	2.0.10.242	09-20-2019	2019-09-20 07:30:48	15:30:48	female	2.0.10.147	182	Red_S_2.bmp	1902-06-03	0		0	1	462383	0		0	0	NULL	NULL	NULL	High	run1		List2	Catch.wav	V_S	0		1	1	462232	151	1	321	462553
Exp3	19	Exp3-19-1	59.937	1.0.0.158	1	right	qinchangfeng	-1784214566	2.0.10.242	2.0.10.242	09-20-2019	2019-09-20 07:30:48	15:30:48	female	2.0.10.147	183	Red_C_2.bmp	1902-05-20	0		0	0	464418	0		0	0	NULL	NULL	NULL	High	run1	1	List2	A_T.wav	AV_T	1	1	0	1	464268	150	1	301	464569
Exp3	19	Exp3-19-1	59.937	1.0.0.158	1	right	qinchangfeng	-1784214566	2.0.10.242	2.0.10.242	09-20-2019	2019-09-20 07:30:48	15:30:48	female	2.0.10.147	184	Red_C_2.bmp	1903-10-20	0		0	0	466437	0		0	0	NULL	NULL	NULL	High	run1	1	List2	A_T.wav	AV_T	1	1	0	1	466287	150	1	274	466561
Exp3	19	Exp3-19-1	59.937	1.0.0.158	1	right	qinchangfeng	-1784214566	2.0.10.242	2.0.10.242	09-20-2019	2019-09-20 07:30:48	15:30:48	female	2.0.10.147	185	Blue_S_2.bmp	1903-04-27	0		0	0	468973	0		0	0	NULL	NULL	NULL	High	run1	1	List2	A_T.wav	AV_T	1	1	0	1	468823	150	1	250	469073
Exp3	19	Exp3-19-1	59.937	1.0.0.158	1	right	qinchangfeng	-1784214566	2.0.10.242	2.0.10.242	09-20-2019	2019-09-20 07:30:48	15:30:48	female	2.0.10.147	186	Catch.bmp	1903-02-18	0		0	0	471342	0		0	0	NULL	NULL	NULL	High	run1		List2	A_S.wav	A_S	0		0	1	471192	150		0	0
Exp3	19	Exp3-19-1	59.937	1.0.0.158	1	right	qinchangfeng	-1784214566	2.0.10.242	2.0.10.242	09-20-2019	2019-09-20 07:30:48	15:30:48	female	2.0.10.147	187	Catch.bmp	1902-05-04	0		0	0	473711	0		0	0	NULL	NULL	NULL	High	run1	1	List2	A_T.wav	A_T	1	1	0	1	473561	150	1	408	473969
Exp3	19	Exp3-19-1	59.937	1.0.0.158	1	right	qinchangfeng	-1784214566	2.0.10.242	2.0.10.242	09-20-2019	2019-09-20 07:30:48	15:30:48	female	2.0.10.147	188	Blue_S_2.bmp	1904-04-10	0		0	0	475713	0		0	0	NULL	NULL	NULL	High	run1	1	List2	Catch.wav	V_T	0		1	1	475563	150		0	0
Exp3	19	Exp3-19-1	59.937	1.0.0.158	1	right	qinchangfeng	-1784214566	2.0.10.242	2.0.10.242	09-20-2019	2019-09-20 07:30:48	15:30:48	female	2.0.10.147	189	Blue_C_2.bmp	1902-12-15	0		0	0	478483	0		0	0	NULL	NULL	NULL	High	run1		List2	Catch.wav	V_S	0		0	1	478333	150	1	348	478681
Exp3	19	Exp3-19-1	59.937	1.0.0.158	1	right	qinchangfeng	-1784214566	2.0.10.242	2.0.10.242	09-20-2019	2019-09-20 07:30:48	15:30:48	female	2.0.10.147	190	Catch.bmp	1902-09-21	0		1	0	480718	0		0	0	NULL	NULL	NULL	High	run1	1	List2	A_T.wav	A_T	1	1	1	1	480568	150	1	569	481137
Exp3	19	Exp3-19-1	59.937	1.0.0.158	1	right	qinchangfeng	-1784214566	2.0.10.242	2.0.10.242	09-20-2019	2019-09-20 07:30:48	15:30:48	female	2.0.10.147	191	Blue_C_2.bmp	1903-04-13	0		0	0	482871	0		0	0	NULL	NULL	NULL	High	run1		List2	A_S.wav	AV_S	0		0	1	482721	150		0	0
Exp3	19	Exp3-19-1	59.937	1.0.0.158	1	right	qinchangfeng	-1784214566	2.0.10.242	2.0.10.242	09-20-2019	2019-09-20 07:30:48	15:30:48	female	2.0.10.147	192	Catch.bmp	1903-07-17	0		0	0	485273	0		0	0	NULL	NULL	NULL	High	run1	1	List2	A_T.wav	A_T	1	1	0	1	485123	150	1	718	485841
Exp3	19	Exp3-19-1	59.937	1.0.0.158	1	right	qinchangfeng	-1784214566	2.0.10.242	2.0.10.242	09-20-2019	2019-09-20 07:30:48	15:30:48	female	2.0.10.147	193	Red_C_2.bmp	1902-12-15	0		0	0	487726	0		0	0	NULL	NULL	NULL	High	run1	1	List2	Catch.wav	V_T	1	1	0	1	487576	150	1	369	487945
Exp3	19	Exp3-19-1	59.937	1.0.0.158	1	right	qinchangfeng	-1784214566	2.0.10.242	2.0.10.242	09-20-2019	2019-09-20 07:30:48	15:30:48	female	2.0.10.147	194	Blue_S_2.bmp	1903-02-21	0		0	1	489962	0		0	0	NULL	NULL	NULL	High	run1	1	List2	Catch.wav	V_T	1	1	0	1	489811	151	1	510	490321
Exp3	19	Exp3-19-1	59.937	1.0.0.158	1	right	qinchangfeng	-1784214566	2.0.10.242	2.0.10.242	09-20-2019	2019-09-20 07:30:48	15:30:48	female	2.0.10.147	195	Red_S.bmp	1903-05-24	0		0	0	492264	0		0	0	NULL	NULL	NULL	High	run1		List2	A_S.wav	AV_S	0		1	1	492114	150		0	0
Exp3	19	Exp3-19-1	59.937	1.0.0.158	1	right	qinchangfeng	-1784214566	2.0.10.242	2.0.10.242	09-20-2019	2019-09-20 07:30:48	15:30:48	female	2.0.10.147	196	Blue_S_2.bmp	1904-05-15	0		1	0	494716	0		0	0	NULL	NULL	NULL	High	run1	1	List2	Catch.wav	V_T	1	1	1	1	494566	150	1	363	494929
Exp3	19	Exp3-19-1	59.937	1.0.0.158	1	right	qinchangfeng	-1784214566	2.0.10.242	2.0.10.242	09-20-2019	2019-09-20 07:30:48	15:30:48	female	2.0.10.147	197	Catch.bmp	1904-04-12	0		0	0	497469	0		0	0	NULL	NULL	NULL	High	run1	1	List2	A_T.wav	A_T	1	1	1	1	497319	150	1	434	497753
Exp3	19	Exp3-19-1	59.937	1.0.0.158	1	right	qinchangfeng	-1784214566	2.0.10.242	2.0.10.242	09-20-2019	2019-09-20 07:30:48	15:30:48	female	2.0.10.147	198	Red_C.bmp	1902-10-26	0		0	0	500189	0		0	0	NULL	NULL	NULL	High	run1		List2	Catch.wav	V_S	0		1	1	500039	150	1	370	500409
Exp3	19	Exp3-19-1	59.937	1.0.0.158	1	right	qinchangfeng	-1784214566	2.0.10.242	2.0.10.242	09-20-2019	2019-09-20 07:30:48	15:30:48	female	2.0.10.147	199	Red_C_2.bmp	1902-09-29	0		1	0	502374	0		0	0	NULL	NULL	NULL	High	run1	1	List2	Catch.wav	V_T	1	1	0	1	502224	150	1	417	502641
Exp3	19	Exp3-19-1	59.937	1.0.0.158	1	right	qinchangfeng	-1784214566	2.0.10.242	2.0.10.242	09-20-2019	2019-09-20 07:30:48	15:30:48	female	2.0.10.147	200	Blue_S_2.bmp	1902-10-14	0		0	0	504527	0		0	0	NULL	NULL	NULL	High	run1	1	List2	A_T.wav	AV_T	1	1	0	1	504377	150	1	544	504921
Exp3	19	Exp3-19-1	59.937	1.0.0.158	1	right	qinchangfeng	-1784214566	2.0.10.242	2.0.10.242	09-20-2019	2019-09-20 07:30:48	15:30:48	female	2.0.10.147	201	Blue_S_2.bmp	1902-06-08	0		0	0	506696	0		0	0	NULL	NULL	NULL	High	run1	1	List2	A_T.wav	AV_T	1	1	0	2	506546	150	1	351	506897
Exp3	19	Exp3-19-1	59.937	1.0.0.158	1	right	qinchangfeng	-1784214566	2.0.10.242	2.0.10.242	09-20-2019	2019-09-20 07:30:48	15:30:48	female	2.0.10.147	202	Red_C_2.bmp	1902-07-27	0		0	0	508748	0		0	0	NULL	NULL	NULL	High	run1	1	List2	Catch.wav	V_T	1	1	0	1	508598	150	1	731	509329
Exp3	19	Exp3-19-1	59.937	1.0.0.158	1	right	qinchangfeng	-1784214566	2.0.10.242	2.0.10.242	09-20-2019	2019-09-20 07:30:48	15:30:48	female	2.0.10.147	203	Red_C_2.bmp	1903-11-07	0		0	0	510850	0		0	0	NULL	NULL	NULL	High	run1	1	List2	A_T.wav	AV_T	1	1	1	1	510700	150	1	709	511409
Exp3	19	Exp3-19-1	59.937	1.0.0.158	1	right	qinchangfeng	-1784214566	2.0.10.242	2.0.10.242	09-20-2019	2019-09-20 07:30:48	15:30:48	female	2.0.10.147	204	Red_S_2.bmp	1902-05-18	0		0	0	513419	0		0	0	NULL	NULL	NULL	High	run1		List2	A_S.wav	AV_S	0		0	1	513269	150		0	0
Exp3	19	Exp3-19-1	59.937	1.0.0.158	1	right	qinchangfeng	-1784214566	2.0.10.242	2.0.10.242	09-20-2019	2019-09-20 07:30:48	15:30:48	female	2.0.10.147	205	Blue_C_2.bmp	1903-04-16	0		0	0	515505	0		0	0	NULL	NULL	NULL	High	run1		List2	A_S.wav	AV_S	0		0	1	515355	150		0	0
Exp3	19	Exp3-19-1	59.937	1.0.0.158	1	right	qinchangfeng	-1784214566	2.0.10.242	2.0.10.242	09-20-2019	2019-09-20 07:30:48	15:30:48	female	2.0.10.147	206	Red_C_2.bmp	1904-03-27	0		0	0	517907	0		0	0	NULL	NULL	NULL	High	run1	1	List2	Catch.wav	V_T	1	1	1	1	517757	150	1	595	518352
Exp3	19	Exp3-19-1	59.937	1.0.0.158	1	right	qinchangfeng	-1784214566	2.0.10.242	2.0.10.242	09-20-2019	2019-09-20 07:30:48	15:30:48	female	2.0.10.147	207	Catch.bmp	1902-08-01	0		0	0	520610	0		0	0	NULL	NULL	NULL	High	run1	1	List2	A_T.wav	A_T	1	1	1	1	520460	150	1	636	521096
Exp3	19	Exp3-19-1	59.937	1.0.0.158	1	right	qinchangfeng	-1784214566	2.0.10.242	2.0.10.242	09-20-2019	2019-09-20 07:30:48	15:30:48	female	2.0.10.147	208	Catch.bmp	1903-01-18	0		0	0	522712	0		0	0	NULL	NULL	NULL	High	run1	1	List2	A_T.wav	A_T	1	1	0	1	522562	150	1	446	523008
Exp3	19	Exp3-19-1	59.937	1.0.0.158	1	right	qinchangfeng	-1784214566	2.0.10.242	2.0.10.242	09-20-2019	2019-09-20 07:30:48	15:30:48	female	2.0.10.147	209	Blue_S_2.bmp	1903-04-20	0		1	0	524981	0		0	0	NULL	NULL	NULL	High	run1	1	List2	A_T.wav	AV_T	1	1	0	1	524831	150	1	329	525160
Exp3	19	Exp3-19-1	59.937	1.0.0.158	1	right	qinchangfeng	-1784214566	2.0.10.242	2.0.10.242	09-20-2019	2019-09-20 07:30:48	15:30:48	female	2.0.10.147	210	Catch.bmp	1903-08-07	0		0	0	527334	0		0	0	NULL	NULL	NULL	High	run1	1	List2	A_T.wav	A_T	1	1	0	1	527184	150	1	496	527680
Exp3	19	Exp3-19-1	59.937	1.0.0.158	1	right	qinchangfeng	-1784214566	2.0.10.242	2.0.10.242	09-20-2019	2019-09-20 07:30:48	15:30:48	female	2.0.10.147	211	Catch.bmp	1902-03-19	0		0	0	529803	0		0	0	NULL	NULL	NULL	High	run1		List2	A_S.wav	A_S	0		0	1	529653	150		0	0
Exp3	19	Exp3-19-1	59.937	1.0.0.158	1	right	qinchangfeng	-1784214566	2.0.10.242	2.0.10.242	09-20-2019	2019-09-20 07:30:48	15:30:48	female	2.0.10.147	212	Red_C_2.bmp	1902-06-26	0		0	0	531822	0		0	0	NULL	NULL	NULL	High	run1	1	List2	Catch.wav	V_T	1	1	1	1	531672	150	1	632	532304
Exp3	19	Exp3-19-1	59.937	1.0.0.158	1	right	qinchangfeng	-1784214566	2.0.10.242	2.0.10.242	09-20-2019	2019-09-20 07:30:48	15:30:48	female	2.0.10.147	213	Catch.bmp	1903-01-24	0		0	0	533891	0		0	0	NULL	NULL	NULL	High	run1	1	List2	A_T.wav	A_T	1	1	0	1	533741	150	1	603	534344
Exp3	19	Exp3-19-1	59.937	1.0.0.158	1	right	qinchangfeng	-1784214566	2.0.10.242	2.0.10.242	09-20-2019	2019-09-20 07:30:48	15:30:48	female	2.0.10.147	214	Blue_S_2.bmp	1903-08-03	0		0	0	536160	0		0	0	NULL	NULL	NULL	High	run1	1	List2	A_T.wav	AV_T	1	1	0	1	536010	150	1	654	536664
Exp3	19	Exp3-19-1	59.937	1.0.0.158	1	right	qinchangfeng	-1784214566	2.0.10.242	2.0.10.242	09-20-2019	2019-09-20 07:30:48	15:30:48	female	2.0.10.147	215	Red_C_2.bmp	1904-04-18	0		0	0	538629	0		0	0	NULL	NULL	NULL	High	run1	1	List2	A_T.wav	AV_T	1	1	0	1	538479	150	1	369	538848
Exp3	19	Exp3-19-1	59.937	1.0.0.158	1	right	qinchangfeng	-1784214566	2.0.10.242	2.0.10.242	09-20-2019	2019-09-20 07:30:48	15:30:48	female	2.0.10.147	216	Red_C_2.bmp	1902-03-12	0		0	1	541349	0		0	0	NULL	NULL	NULL	High	run1	1	List2	Catch.wav	V_T	1	1	1	1	541198	151	1	322	541520
Exp3	19	Exp3-19-1	59.937	1.0.0.158	1	right	qinchangfeng	-1784214566	2.0.10.242	2.0.10.242	09-20-2019	2019-09-20 07:30:48	15:30:48	female	2.0.10.147	217	Blue_S_2.bmp	1904-02-05	0		0	1	543301	0		0	0	NULL	NULL	NULL	High	run1	1	List2	A_T.wav	AV_T	1	1	1	1	543150	151	1	410	543560
Exp3	19	Exp3-19-1	59.937	1.0.0.158	1	right	qinchangfeng	-1784214566	2.0.10.242	2.0.10.242	09-20-2019	2019-09-20 07:30:48	15:30:48	female	2.0.10.147	218	Blue_S_2.bmp	1902-06-10	0		0	0	545953	0		0	0	NULL	NULL	NULL	High	run1	1	List2	Catch.wav	V_T	1	1	1	1	545803	150	1	341	546144
Exp3	19	Exp3-19-1	59.937	1.0.0.158	1	right	qinchangfeng	-1784214566	2.0.10.242	2.0.10.242	09-20-2019	2019-09-20 07:30:48	15:30:48	female	2.0.10.147	219	Red_C_2.bmp	1902-05-22	0		0	1	548006	0		0	0	NULL	NULL	NULL	High	run1	1	List2	A_T.wav	AV_T	1	1	1	1	547855	151	1	417	548272
Exp3	19	Exp3-19-1	59.937	1.0.0.158	1	right	qinchangfeng	-1784214566	2.0.10.242	2.0.10.242	09-20-2019	2019-09-20 07:30:48	15:30:48	female	2.0.10.147	220	Blue_S_2.bmp	1903-09-09	0		0	0	550041	0		0	0	NULL	NULL	NULL	High	run1	1	List2	Catch.wav	V_T	1	1	1	1	549891	150	1	437	550328
Exp3	19	Exp3-19-1	59.937	1.0.0.158	1	right	qinchangfeng	-1784214566	2.0.10.242	2.0.10.242	09-20-2019	2019-09-20 07:30:48	15:30:48	female	2.0.10.147	221	Red_S_2.bmp	1904-02-21	0		0	1	552544	0		0	0	NULL	NULL	NULL	High	run1		List2	Catch.wav	V_S	0		1	1	552393	151	1	383	552776
Exp3	19	Exp3-19-1	59.937	1.0.0.158	1	right	qinchangfeng	-1784214566	2.0.10.242	2.0.10.242	09-20-2019	2019-09-20 07:30:48	15:30:48	female	2.0.10.147	222	Catch.bmp	1904-02-13	0		0	0	555213	0		0	0	NULL	NULL	NULL	High	run1	1	List2	A_T.wav	A_T	1	1	0	1	555063	150	1	545	555608
Exp3	19	Exp3-19-1	59.937	1.0.0.158	1	right	qinchangfeng	-1784214566	2.0.10.242	2.0.10.242	09-20-2019	2019-09-20 07:30:48	15:30:48	female	2.0.10.147	223	Catch.bmp	1903-06-04	0		0	0	557866	0		0	0	NULL	NULL	NULL	High	run1	1	List2	A_T.wav	A_T	1	1	0	1	557716	150	1	492	558208
Exp3	19	Exp3-19-1	59.937	1.0.0.158	1	right	qinchangfeng	-1784214566	2.0.10.242	2.0.10.242	09-20-2019	2019-09-20 07:30:48	15:30:48	female	2.0.10.147	224	Catch.bmp	1902-03-28	0		0	0	560268	0		0	0	NULL	NULL	NULL	High	run1		List2	A_S.wav	A_S	0		0	1	560118	150		0	0
Exp3	19	Exp3-19-1	59.937	1.0.0.158	1	right	qinchangfeng	-1784214566	2.0.10.242	2.0.10.242	09-20-2019	2019-09-20 07:30:48	15:30:48	female	2.0.10.147	225	Catch.bmp	1904-03-13	0		0	0	562304	0		0	0	NULL	NULL	NULL	High	run1	1	List2	A_T.wav	A_T	1	1	0	1	562154	150	1	478	562632
Exp3	19	Exp3-19-1	59.937	1.0.0.158	1	right	qinchangfeng	-1784214566	2.0.10.242	2.0.10.242	09-20-2019	2019-09-20 07:30:48	15:30:48	female	2.0.10.147	226	Catch.bmp	1904-04-19	0		0	0	564990	0		0	0	NULL	NULL	NULL	High	run1	1	List2	A_T.wav	A_T	1	1	0	1	564840	150	1	368	565208
Exp3	19	Exp3-19-1	59.937	1.0.0.158	1	right	qinchangfeng	-1784214566	2.0.10.242	2.0.10.242	09-20-2019	2019-09-20 07:30:48	15:30:48	female	2.0.10.147	227	Blue_S_2.bmp	1903-08-19	0		0	1	567710	0		0	0	NULL	NULL	NULL	High	run1	1	List2	A_T.wav	AV_T	1	1	0	1	567559	151	1	401	567960
Exp3	19	Exp3-19-1	59.937	1.0.0.158	1	right	qinchangfeng	-1784214566	2.0.10.242	2.0.10.242	09-20-2019	2019-09-20 07:30:48	15:30:48	female	2.0.10.147	228	Catch.bmp	1903-05-17	0		0	0	570195	0		0	0	NULL	NULL	NULL	High	run1		List2	A_S.wav	A_S	0		0	1	570045	150		0	0
Exp3	19	Exp3-19-1	59.937	1.0.0.158	1	right	qinchangfeng	-1784214566	2.0.10.242	2.0.10.242	09-20-2019	2019-09-20 07:30:48	15:30:48	female	2.0.10.147	229	Blue_S_2.bmp	1902-11-18	0		0	0	572631	0		0	0	NULL	NULL	NULL	High	run1	1	List2	A_T.wav	AV_T	1	1	0	1	572481	150	1	327	572808
Exp3	19	Exp3-19-1	59.937	1.0.0.158	1	right	qinchangfeng	-1784214566	2.0.10.242	2.0.10.242	09-20-2019	2019-09-20 07:30:48	15:30:48	female	2.0.10.147	230	Blue_S_2.bmp	1903-03-08	0		0	1	574834	0		0	0	NULL	NULL	NULL	High	run1	1	List2	A_T.wav	AV_T	1	1	1	1	574683	151	1	420	575103
Exp3	19	Exp3-19-1	59.937	1.0.0.158	1	right	qinchangfeng	-1784214566	2.0.10.242	2.0.10.242	09-20-2019	2019-09-20 07:30:48	15:30:48	female	2.0.10.147	231	Catch.bmp	1903-10-02	0		0	0	577153	0		0	0	NULL	NULL	NULL	High	run1	1	List2	A_T.wav	A_T	1	1	0	1	577003	150	1	373	577376
Exp3	19	Exp3-19-1	59.937	1.0.0.158	1	right	qinchangfeng	-1784214566	2.0.10.242	2.0.10.242	09-20-2019	2019-09-20 07:30:48	15:30:48	female	2.0.10.147	232	Red_C_2.bmp	1903-10-12	0		0	0	579672	0		0	0	NULL	NULL	NULL	High	run1	1	List2	Catch.wav	V_T	1	1	1	1	579522	150	1	325	579847
Exp3	19	Exp3-19-1	59.937	1.0.0.158	1	right	qinchangfeng	-1784214566	2.0.10.242	2.0.10.242	09-20-2019	2019-09-20 07:30:48	15:30:48	female	2.0.10.147	233	Red_C_2.bmp	1902-09-25	0		0	0	582208	0		0	0	NULL	NULL	NULL	High	run1	1	List2	Catch.wav	V_T	1	1	0	1	582058	150	1	301	582359
Exp3	19	Exp3-19-1	59.937	1.0.0.158	1	right	qinchangfeng	-1784214566	2.0.10.242	2.0.10.242	09-20-2019	2019-09-20 07:30:48	15:30:48	female	2.0.10.147	234	Blue_S_2.bmp	1903-01-22	0		0	0	584360	0		0	0	NULL	NULL	NULL	High	run1	1	List2	Catch.wav	V_T	1	1	0	1	584210	150	1	341	584551
Exp3	19	Exp3-19-1	59.937	1.0.0.158	1	right	qinchangfeng	-1784214566	2.0.10.242	2.0.10.242	09-20-2019	2019-09-20 07:30:48	15:30:48	female	2.0.10.147	235	Red_C_2.bmp	1902-08-21	0		0	0	586629	0		0	0	NULL	NULL	NULL	High	run1	1	List2	Catch.wav	V_T	1	1	0	1	586479	150	1	424	586903
Exp3	19	Exp3-19-1	59.937	1.0.0.158	1	right	qinchangfeng	-1784214566	2.0.10.242	2.0.10.242	09-20-2019	2019-09-20 07:30:48	15:30:48	female	2.0.10.147	236	Red_C_2.bmp	1904-01-16	0		0	0	588748	0		0	0	NULL	NULL	NULL	High	run1	1	List2	A_T.wav	AV_T	1	1	1	1	588598	150	1	425	589023
Exp3	19	Exp3-19-1	59.937	1.0.0.158	1	right	qinchangfeng	-1784214566	2.0.10.242	2.0.10.242	09-20-2019	2019-09-20 07:30:48	15:30:48	female	2.0.10.147	237	Catch.bmp	1902-04-24	0		0	0	591384	0		0	0	NULL	NULL	NULL	High	run1		List2	A_S.wav	A_S	0		0	1	591234	150		0	0
Exp3	19	Exp3-19-1	59.937	1.0.0.158	1	right	qinchangfeng	-1784214566	2.0.10.242	2.0.10.242	09-20-2019	2019-09-20 07:30:48	15:30:48	female	2.0.10.147	238	Blue_S_2.bmp	1903-09-19	0		0	0	593436	0		0	0	NULL	NULL	NULL	High	run1	1	List2	Catch.wav	V_T	1	1	1	1	593286	150	1	361	593647
Exp3	19	Exp3-19-1	59.937	1.0.0.158	1	right	qinchangfeng	-1784214566	2.0.10.242	2.0.10.242	09-20-2019	2019-09-20 07:30:48	15:30:48	female	2.0.10.147	239	Red_C_2.bmp	1904-03-21	0		0	0	595956	0		0	0	NULL	NULL	NULL	High	run1	1	List2	A_T.wav	AV_T	1	1	0	1	595806	150	1	481	596287
Exp3	19	Exp3-19-1	59.937	1.0.0.158	1	right	qinchangfeng	-1784214566	2.0.10.242	2.0.10.242	09-20-2019	2019-09-20 07:30:48	15:30:48	female	2.0.10.147	240	Catch.bmp	1903-12-23	0		0	1	598659	0		0	0	NULL	NULL	NULL	High	run1	1	List2	A_T.wav	A_T	1	1	0	1	598508	151	1	443	598951
Exp3	19	Exp3-19-1	59.937	1.0.0.158	1	right	qinchangfeng	-1784214566	2.0.10.242	2.0.10.242	09-20-2019	2019-09-20 07:30:48	15:30:48	female	2.0.10.147	241	Blue_S_2.bmp	1903-09-04	0		0	0	601261	0		0	0	NULL	NULL	NULL	High	run1	1	List2	Catch.wav	V_T	1	1	1	1	601111	150	1	448	601559
Exp3	19	Exp3-19-1	59.937	1.0.0.158	1	right	qinchangfeng	-1784214566	2.0.10.242	2.0.10.242	09-20-2019	2019-09-20 07:30:48	15:30:48	female	2.0.10.147	242	Red_S.bmp	1903-08-27	0		0	0	603764	0		0	0	NULL	NULL	NULL	High	run1		List2	Catch.wav	V_S	0		0	1	603614	150	1	345	603959
Exp3	19	Exp3-19-1	59.937	1.0.0.158	1	right	qinchangfeng	-1784214566	2.0.10.242	2.0.10.242	09-20-2019	2019-09-20 07:30:48	15:30:48	female	2.0.10.147	243	Blue_S_2.bmp	1902-07-11	0		0	0	606250	0		0	0	NULL	NULL	NULL	High	run1	1	List2	A_T.wav	AV_T	1	1	1	1	606100	150	1	347	606447
Exp3	19	Exp3-19-1	59.937	1.0.0.158	1	right	qinchangfeng	-1784214566	2.0.10.242	2.0.10.242	09-20-2019	2019-09-20 07:30:48	15:30:48	female	2.0.10.147	244	Blue_S_2.bmp	1902-07-19	0		0	0	608335	0		0	0	NULL	NULL	NULL	High	run1	1	List2	Catch.wav	V_T	1	1	1	1	608185	150	1	406	608591
Exp3	19	Exp3-19-1	59.937	1.0.0.158	1	right	qinchangfeng	-1784214566	2.0.10.242	2.0.10.242	09-20-2019	2019-09-20 07:30:48	15:30:48	female	2.0.10.147	245	Red_C.bmp	1903-06-01	0		0	0	610421	0		0	0	NULL	NULL	NULL	High	run1		List2	Catch.wav	V_S	0		0	1	610271	150		0	0
Exp3	19	Exp3-19-1	59.937	1.0.0.158	1	right	qinchangfeng	-1784214566	2.0.10.242	2.0.10.242	09-20-2019	2019-09-20 07:30:48	15:30:48	female	2.0.10.147	246	Red_C_2.bmp	1902-08-23	0		0	0	612890	0		0	0	NULL	NULL	NULL	High	run1	1	List2	Catch.wav	V_T	1	1	0	1	612740	150	1	515	613255
Exp3	19	Exp3-19-1	59.937	1.0.0.158	1	right	qinchangfeng	-1784214566	2.0.10.242	2.0.10.242	09-20-2019	2019-09-20 07:30:48	15:30:48	female	2.0.10.147	247	Catch.bmp	1903-11-02	0		0	0	615009	0		0	0	NULL	NULL	NULL	High	run1	1	List2	A_T.wav	A_T	1	1	0	1	614859	150	1	588	615447
Exp3	19	Exp3-19-1	59.937	1.0.0.158	1	right	qinchangfeng	-1784214566	2.0.10.242	2.0.10.242	09-20-2019	2019-09-20 07:30:48	15:30:48	female	2.0.10.147	248	Red_C_2.bmp	1903-05-13	0		0	0	617562	0		0	0	NULL	NULL	NULL	High	run1	1	List2	Catch.wav	V_T	0		0	2	617412	150		0	0
Exp3	19	Exp3-19-1	59.937	1.0.0.158	1	right	qinchangfeng	-1784214566	2.0.10.242	2.0.10.242	09-20-2019	2019-09-20 07:30:48	15:30:48	female	2.0.10.147	249	Catch.bmp	1902-10-14	0		0	0	620014	0		0	0	NULL	NULL	NULL	High	run1	1	List2	A_T.wav	A_T	1	1	1	1	619864	150	1	583	620447
Exp3	19	Exp3-19-1	59.937	1.0.0.158	1	right	qinchangfeng	-1784214566	2.0.10.242	2.0.10.242	09-20-2019	2019-09-20 07:30:48	15:30:48	female	2.0.10.147	250	Blue_S_2.bmp	1904-03-15	0		0	0	622183	0		0	0	NULL	NULL	NULL	High	run1	1	List2	Catch.wav	V_T	0		1	1	622033	150		0	0
Exp3	19	Exp3-19-1	59.937	1.0.0.158	1	right	qinchangfeng	-1784214566	2.0.10.242	2.0.10.242	09-20-2019	2019-09-20 07:30:48	15:30:48	female	2.0.10.147	251	Blue_S_2.bmp	1902-06-23	0		0	0	624936	0		0	0	NULL	NULL	NULL	High	run1	1	List2	A_T.wav	AV_T	1	1	1	1	624786	150	1	381	625167
Exp3	19	Exp3-19-1	59.937	1.0.0.158	1	right	qinchangfeng	-1784214566	2.0.10.242	2.0.10.242	09-20-2019	2019-09-20 07:30:48	15:30:48	female	2.0.10.147	252	Red_S.bmp	1902-04-09	0		0	0	626988	0		0	0	NULL	NULL	NULL	High	run1		List2	Catch.wav	V_S	0		0	1	626838	150		0	0
Exp3	19	Exp3-19-1	59.937	1.0.0.158	1	right	qinchangfeng	-1784214566	2.0.10.242	2.0.10.242	09-20-2019	2019-09-20 07:30:48	15:30:48	female	2.0.10.147	253	Catch.bmp	1903-07-04	0		0	0	629024	0		0	0	NULL	NULL	NULL	High	run1	1	List2	A_T.wav	A_T	1	1	0	2	628874	150	1	1253	630127
Exp3	19	Exp3-19-1	59.937	1.0.0.158	1	right	qinchangfeng	-1784214566	2.0.10.242	2.0.10.242	09-20-2019	2019-09-20 07:30:48	15:30:48	female	2.0.10.147	254	Red_C_2.bmp	1903-04-09	0		0	1	631460	0		0	0	NULL	NULL	NULL	High	run1	1	List2	Catch.wav	V_T	1	1	1	1	631309	151	1	473	631782
Exp3	19	Exp3-19-1	59.937	1.0.0.158	1	right	qinchangfeng	-1784214566	2.0.10.242	2.0.10.242	09-20-2019	2019-09-20 07:30:48	15:30:48	female	2.0.10.147	255	Blue_S_2.bmp	1902-04-17	0		0	0	633812	0		0	0	NULL	NULL	NULL	High	run1	1	List2	Catch.wav	V_T	1	1	0	1	633662	150	1	312	633974
Exp3	19	Exp3-19-1	59.937	1.0.0.158	1	right	qinchangfeng	-1784214566	2.0.10.242	2.0.10.242	09-20-2019	2019-09-20 07:30:48	15:30:48	female	2.0.10.147	256	Red_C_2.bmp	1902-08-20	0		0	0	635797	0		0	0	NULL	NULL	NULL	High	run1	1	List2	Catch.wav	V_T	1	1	0	1	635647	150	1	335	635982
Exp3	19	Exp3-19-1	59.937	1.0.0.158	1	right	qinchangfeng	-1784214566	2.0.10.242	2.0.10.242	09-20-2019	2019-09-20 07:30:48	15:30:48	female	2.0.10.147	257	Blue_S.bmp	1903-10-23	0		0	0	637916	0		0	0	NULL	NULL	NULL	High	run1		List2	Catch.wav	V_S	0		0	1	637766	150		0	0
Exp3	19	Exp3-19-1	59.937	1.0.0.158	1	right	qinchangfeng	-1784214566	2.0.10.242	2.0.10.242	09-20-2019	2019-09-20 07:30:48	15:30:48	female	2.0.10.147	258	Catch.bmp	1902-05-13	0		0	0	640519	0		0	0	NULL	NULL	NULL	High	run1		List2	A_S.wav	A_S	0		0	1	640369	150		0	0
Exp3	19	Exp3-19-1	59.937	1.0.0.158	1	right	qinchangfeng	-1784214566	2.0.10.242	2.0.10.242	09-20-2019	2019-09-20 07:30:48	15:30:48	female	2.0.10.147	259	Blue_C_2.bmp	1904-01-15	0		0	1	642605	0		0	0	NULL	NULL	NULL	High	run1		List2	Catch.wav	V_S	0		1	1	642454	151	1	320	642774
Exp3	19	Exp3-19-1	59.937	1.0.0.158	1	right	qinchangfeng	-1784214566	2.0.10.242	2.0.10.242	09-20-2019	2019-09-20 07:30:48	15:30:48	female	2.0.10.147	260	Red_C.bmp	1903-06-21	0		0	1	645241	0		0	0	NULL	NULL	NULL	High	run1		List2	A_S.wav	AV_S	0		1	1	645090	151		0	0
