# Supplementary material for: Visual Perceptual Load Attenuates Age-Related Audiovisual Integration in an Audiovisual Discrimination Task
Source: Front Psychol. 2021 Sep 29;12:740221. doi: 10.3389/fpsyg.2021.740221 (PMC8511317; doi:10.3389/fpsyg.2021.740221)
Supplement: Supplementary file 1 [file Data_Sheet_1.ZIP › Export data/Group 1_Data_Younger/Exp3_High load/Subject_20.xlsx]

## Sheet: Sheet1
ExperimentName	Subject	DataFile.Basename	Display.RefreshRate	ExperimentVersion	Group	Handedness	Name	RandomSeed	RuntimeVersion	RuntimeVersionExpected	SessionDate	SessionStartDateTimeUtc	SessionTime	Sex	StudioVersion	Block	Image	ITI	ITI.ACC	ITI.CRESP	ITI.DurationError	ITI.OnsetDelay	ITI.OnsetTime	ITI.OnsetToOnsetTime	ITI.RESP	ITI.RT	ITI.RTTime	List1	List1.Cycle	List1.Sample	PercetualLoad	Procedure	Response	Running	Sound	StimulusType	Target.ACC	Target.CRESP	Target.DurationError	Target.OnsetDelay	Target.OnsetTime	Target.OnsetToOnsetTime	Target.RESP	Target.RT	Target.RTTime
Exp3	20	Exp3-20-1	59.937	1.0.0.159	1	right	yujia	-336549043	2.0.10.242	2.0.10.242	09-20-2019	2019-09-20 08:59:18	16:59:18	female	2.0.10.147	1	Catch.bmp	1904-02-29	0		0	0	26705	0		0	0	10	1	1	High	Prac	1	List1	A_T.wav	A_T	1	1	103	1	26555	150	1	843	27398
Exp3	20	Exp3-20-1	59.937	1.0.0.159	1	right	yujia	-336549043	2.0.10.242	2.0.10.242	09-20-2019	2019-09-20 08:59:18	16:59:18	female	2.0.10.147	2	Blue_S_2.bmp	1903-11-14	0		0	0	29375	0		0	0	4	1	2	High	Prac	1	List1	Catch.wav	V_T	1	1	0	1	29225	150	1	1237	30462
Exp3	20	Exp3-20-1	59.937	1.0.0.159	1	right	yujia	-336549043	2.0.10.242	2.0.10.242	09-20-2019	2019-09-20 08:59:18	16:59:18	female	2.0.10.147	3	Red_C_2.bmp	1903-09-21	0		0	0	31944	0		0	0	16	1	3	High	Prac	1	List1	A_T.wav	AV_T	1	1	0	1	31794	150	1	588	32382
Exp3	20	Exp3-20-1	59.937	1.0.0.159	1	right	yujia	-336549043	2.0.10.242	2.0.10.242	09-20-2019	2019-09-20 08:59:18	16:59:18	female	2.0.10.147	4	Blue_S_2.bmp	1904-02-02	0		0	0	34463	0		0	0	14	1	4	High	Prac	1	List1	A_T.wav	AV_T	1	1	0	1	34313	150	1	549	34862
Exp3	20	Exp3-20-1	59.937	1.0.0.159	1	right	yujia	-336549043	2.0.10.242	2.0.10.242	09-20-2019	2019-09-20 08:59:18	16:59:18	female	2.0.10.147	5	Catch.bmp	1904-05-16	0		0	0	37116	0		0	0	10	1	5	High	Prac	1	List1	A_T.wav	A_T	1	1	0	1	36966	150	1	960	37926
Exp3	20	Exp3-20-1	59.937	1.0.0.159	1	right	yujia	-336549043	2.0.10.242	2.0.10.242	09-20-2019	2019-09-20 08:59:18	16:59:18	female	2.0.10.147	6	Catch.bmp	1903-07-27	0		0	0	39869	0		0	0	10	1	6	High	Prac	1	List1	A_T.wav	A_T	1	1	0	1	39719	150	1	575	40294
Exp3	20	Exp3-20-1	59.937	1.0.0.159	1	right	yujia	-336549043	2.0.10.242	2.0.10.242	09-20-2019	2019-09-20 08:59:18	16:59:18	female	2.0.10.147	7	Catch.bmp	1903-10-19	0		0	1	42322	0		0	0	9	1	7	High	Prac		List1	A_S.wav	A_S	0		1	1	42171	151		0	0
Exp3	20	Exp3-20-1	59.937	1.0.0.159	1	right	yujia	-336549043	2.0.10.242	2.0.10.242	09-20-2019	2019-09-20 08:59:18	16:59:18	female	2.0.10.147	8	Blue_S_2.bmp	1902-08-30	0		0	0	44924	0		0	0	4	1	8	High	Prac	1	List1	Catch.wav	V_T	1	1	1	1	44774	150	1	496	45270
Exp3	20	Exp3-20-1	59.937	1.0.0.159	1	right	yujia	-336549043	2.0.10.242	2.0.10.242	09-20-2019	2019-09-20 08:59:18	16:59:18	female	2.0.10.147	9	Catch.bmp	1903-04-01	0		0	0	47060	0		0	0	10	1	9	High	Prac	1	List1	A_T.wav	A_T	1	1	0	1	46910	150	1	776	47686
Exp3	20	Exp3-20-1	59.937	1.0.0.159	1	right	yujia	-336549043	2.0.10.242	2.0.10.242	09-20-2019	2019-09-20 08:59:18	16:59:18	female	2.0.10.147	10	Blue_S_2.bmp	1902-10-02	0		0	1	49396	0		0	0	14	1	10	High	Prac	1	List1	A_T.wav	AV_T	1	1	1	1	49245	151	1	601	49846
Exp3	20	Exp3-20-1	59.937	1.0.0.159	1	right	yujia	-336549043	2.0.10.242	2.0.10.242	09-20-2019	2019-09-20 08:59:18	16:59:18	female	2.0.10.147	11	Catch.bmp	1903-08-19	0		0	1	51565	0		0	0	10	1	11	High	Prac	1	List1	A_T.wav	A_T	1	1	1	1	51414	151	1	968	52382
Exp3	20	Exp3-20-1	59.937	1.0.0.159	1	right	yujia	-336549043	2.0.10.242	2.0.10.242	09-20-2019	2019-09-20 08:59:18	16:59:18	female	2.0.10.147	12	Catch.bmp	1902-06-23	0		0	1	54051	0		0	0	10	1	12	High	Prac	1	List1	A_T.wav	A_T	1	1	0	1	53900	151	1	665	54565
Exp3	20	Exp3-20-1	59.937	1.0.0.159	1	right	yujia	-336549043	2.0.10.242	2.0.10.242	09-20-2019	2019-09-20 08:59:18	16:59:18	female	2.0.10.147	13	Catch.bmp	1903-07-06	0		0	0	56103	0		0	0	10	1	13	High	Prac	1	List1	A_T.wav	A_T	1	1	0	2	55953	150	1	740	56693
Exp3	20	Exp3-20-1	59.937	1.0.0.159	1	right	yujia	-336549043	2.0.10.242	2.0.10.242	09-20-2019	2019-09-20 08:59:18	16:59:18	female	2.0.10.147	14	Catch.bmp	1903-05-18	0		0	1	58539	0		0	0	10	1	14	High	Prac	1	List1	A_T.wav	A_T	1	1	0	1	58388	151	1	761	59149
Exp3	20	Exp3-20-1	59.937	1.0.0.159	1	right	yujia	-336549043	2.0.10.242	2.0.10.242	09-20-2019	2019-09-20 08:59:18	16:59:18	female	2.0.10.147	15	Blue_S_2.bmp	1904-03-17	0		0	0	60924	0		0	0	14	1	15	High	Prac	1	List1	A_T.wav	AV_T	1	1	0	1	60774	150	1	855	61629
Exp3	20	Exp3-20-1	59.937	1.0.0.159	1	right	yujia	-336549043	2.0.10.242	2.0.10.242	09-20-2019	2019-09-20 08:59:18	16:59:18	female	2.0.10.147	16	Red_C_2.bmp	1904-03-18	0		0	1	63611	0		0	0	16	1	16	High	Prac	1	List1	A_T.wav	AV_T	1	1	0	1	63460	151	1	593	64053
Exp3	20	Exp3-20-1	59.937	1.0.0.159	1	right	yujia	-336549043	2.0.10.242	2.0.10.242	09-20-2019	2019-09-20 08:59:18	16:59:18	female	2.0.10.147	17	Red_C_2.bmp	1902-04-13	0		0	0	66297	0		0	0	6	1	17	High	Prac	1	List1	Catch.wav	V_T	1	1	0	2	66147	150	1	874	67021
Exp3	20	Exp3-20-1	59.937	1.0.0.159	1	right	yujia	-336549043	2.0.10.242	2.0.10.242	09-20-2019	2019-09-20 08:59:18	16:59:18	female	2.0.10.147	18	Red_C_2.bmp	1904-03-21	0		0	0	68282	0		0	0	6	1	18	High	Prac	1	List1	Catch.wav	V_T	1	1	0	1	68132	150	1	553	68685
Exp3	20	Exp3-20-1	59.937	1.0.0.159	1	right	yujia	-336549043	2.0.10.242	2.0.10.242	09-20-2019	2019-09-20 08:59:18	16:59:18	female	2.0.10.147	19	Red_C.bmp	1904-05-14	0		0	0	70985	0		0	0	15	1	19	High	Prac		List1	A_S.wav	AV_S	0		0	1	70835	150		0	0
Exp3	20	Exp3-20-1	59.937	1.0.0.159	1	right	yujia	-336549043	2.0.10.242	2.0.10.242	09-20-2019	2019-09-20 08:59:18	16:59:18	female	2.0.10.147	20	Catch.bmp	1904-02-09	0		0	0	73788	0		0	0	10	1	20	High	Prac	1	List1	A_T.wav	A_T	1	1	0	1	73638	150	1	951	74589
Exp3	20	Exp3-20-1	59.937	1.0.0.159	1	right	yujia	-336549043	2.0.10.242	2.0.10.242	09-20-2019	2019-09-20 08:59:18	16:59:18	female	2.0.10.147	21	Blue_S_2.bmp	1903-04-05	0		0	0	81112	0		0	0	NULL	NULL	NULL	High	run1	1	List2	A_T.wav	AV_T	1	1	0	1	80962	150	1	1035	81997
Exp3	20	Exp3-20-1	59.937	1.0.0.159	1	right	yujia	-336549043	2.0.10.242	2.0.10.242	09-20-2019	2019-09-20 08:59:18	16:59:18	female	2.0.10.147	22	Blue_S_2.bmp	1904-02-27	0		0	1	83465	0		0	0	NULL	NULL	NULL	High	run1	1	List2	A_T.wav	AV_T	1	1	1	1	83314	151	1	675	83989
Exp3	20	Exp3-20-1	59.937	1.0.0.159	1	right	yujia	-336549043	2.0.10.242	2.0.10.242	09-20-2019	2019-09-20 08:59:18	16:59:18	female	2.0.10.147	23	Catch.bmp	1902-08-16	0		0	0	86134	0		0	0	NULL	NULL	NULL	High	run1	1	List2	A_T.wav	A_T	1	1	0	1	85984	150	1	677	86661
Exp3	20	Exp3-20-1	59.937	1.0.0.159	1	right	yujia	-336549043	2.0.10.242	2.0.10.242	09-20-2019	2019-09-20 08:59:18	16:59:18	female	2.0.10.147	24	Blue_S_2.bmp	1902-07-22	0		0	0	88253	0		0	0	NULL	NULL	NULL	High	run1	1	List2	Catch.wav	V_T	1	1	1	1	88103	150	1	670	88773
Exp3	20	Exp3-20-1	59.937	1.0.0.159	1	right	yujia	-336549043	2.0.10.242	2.0.10.242	09-20-2019	2019-09-20 08:59:18	16:59:18	female	2.0.10.147	25	Red_C_2.bmp	1903-11-18	0		0	1	90339	0		0	0	NULL	NULL	NULL	High	run1	1	List2	Catch.wav	V_T	1	1	0	1	90188	151	1	1337	91525
Exp3	20	Exp3-20-1	59.937	1.0.0.159	1	right	yujia	-336549043	2.0.10.242	2.0.10.242	09-20-2019	2019-09-20 08:59:18	16:59:18	female	2.0.10.147	26	Catch.bmp	1904-03-05	0		0	0	92908	0		0	0	NULL	NULL	NULL	High	run1	1	List2	A_T.wav	A_T	0		0	1	92758	150		0	0
Exp3	20	Exp3-20-1	59.937	1.0.0.159	1	right	yujia	-336549043	2.0.10.242	2.0.10.242	09-20-2019	2019-09-20 08:59:18	16:59:18	female	2.0.10.147	27	Blue_S_2.bmp	1902-12-26	0		0	21	95594	0		0	0	NULL	NULL	NULL	High	run1	1	List2	Catch.wav	V_T	1	1	1	1	95494	0	1	79	95573
Exp3	20	Exp3-20-1	59.937	1.0.0.159	1	right	yujia	-336549043	2.0.10.242	2.0.10.242	09-20-2019	2019-09-20 08:59:18	16:59:18	female	2.0.10.147	28	Red_C_2.bmp	1903-10-27	0		0	0	97846	0		0	0	NULL	NULL	NULL	High	run1	1	List2	A_T.wav	AV_T	1	1	1	1	97696	150	1	669	98365
Exp3	20	Exp3-20-1	59.937	1.0.0.159	1	right	yujia	-336549043	2.0.10.242	2.0.10.242	09-20-2019	2019-09-20 08:59:18	16:59:18	female	2.0.10.147	29	Catch.bmp	1903-03-28	0		0	0	100399	0		0	0	NULL	NULL	NULL	High	run1	1	List2	A_T.wav	A_T	1	1	0	1	100249	150	1	1092	101341
Exp3	20	Exp3-20-1	59.937	1.0.0.159	1	right	yujia	-336549043	2.0.10.242	2.0.10.242	09-20-2019	2019-09-20 08:59:18	16:59:18	female	2.0.10.147	30	Blue_S_2.bmp	1903-05-27	0		0	0	102735	0		0	0	NULL	NULL	NULL	High	run1	1	List2	Catch.wav	V_T	1	1	0	1	102585	150	1	948	103533
Exp3	20	Exp3-20-1	59.937	1.0.0.159	1	right	yujia	-336549043	2.0.10.242	2.0.10.242	09-20-2019	2019-09-20 08:59:18	16:59:18	female	2.0.10.147	31	Catch.bmp	1904-05-15	0		0	0	105137	0		0	0	NULL	NULL	NULL	High	run1	1	List2	A_T.wav	A_T	1	1	1	1	104987	150	1	914	105901
Exp3	20	Exp3-20-1	59.937	1.0.0.159	1	right	yujia	-336549043	2.0.10.242	2.0.10.242	09-20-2019	2019-09-20 08:59:18	16:59:18	female	2.0.10.147	32	Catch.bmp	1903-06-08	0		0	0	107890	0		0	0	NULL	NULL	NULL	High	run1		List2	A_S.wav	A_S	0		0	1	107740	150		0	0
Exp3	20	Exp3-20-1	59.937	1.0.0.159	1	right	yujia	-336549043	2.0.10.242	2.0.10.242	09-20-2019	2019-09-20 08:59:18	16:59:18	female	2.0.10.147	33	Catch.bmp	1903-05-28	0		0	0	110359	0		0	0	NULL	NULL	NULL	High	run1	1	List2	A_T.wav	A_T	1	1	0	1	110209	150	1	747	110956
Exp3	20	Exp3-20-1	59.937	1.0.0.159	1	right	yujia	-336549043	2.0.10.242	2.0.10.242	09-20-2019	2019-09-20 08:59:18	16:59:18	female	2.0.10.147	34	Blue_S_2.bmp	1903-07-21	0		0	0	112762	0		0	0	NULL	NULL	NULL	High	run1	1	List2	A_T.wav	AV_T	1	1	0	1	112612	150	1	672	113284
Exp3	20	Exp3-20-1	59.937	1.0.0.159	1	right	yujia	-336549043	2.0.10.242	2.0.10.242	09-20-2019	2019-09-20 08:59:18	16:59:18	female	2.0.10.147	35	Catch.bmp	1904-03-13	0		0	1	115215	0		0	0	NULL	NULL	NULL	High	run1	1	List2	A_T.wav	A_T	1	1	0	1	115064	151	1	1084	116148
Exp3	20	Exp3-20-1	59.937	1.0.0.159	1	right	yujia	-336549043	2.0.10.242	2.0.10.242	09-20-2019	2019-09-20 08:59:18	16:59:18	female	2.0.10.147	36	Red_C_2.bmp	1903-03-18	0		0	0	117901	0		0	0	NULL	NULL	NULL	High	run1	1	List2	A_T.wav	AV_T	1	1	0	2	117751	150	1	701	118452
Exp3	20	Exp3-20-1	59.937	1.0.0.159	1	right	yujia	-336549043	2.0.10.242	2.0.10.242	09-20-2019	2019-09-20 08:59:18	16:59:18	female	2.0.10.147	37	Blue_S_2.bmp	1902-03-23	0		0	0	120236	0		0	0	NULL	NULL	NULL	High	run1	1	List2	Catch.wav	V_T	1	1	1	1	120086	150	1	846	120932
Exp3	20	Exp3-20-1	59.937	1.0.0.159	1	right	yujia	-336549043	2.0.10.242	2.0.10.242	09-20-2019	2019-09-20 08:59:18	16:59:18	female	2.0.10.147	38	Red_C_2.bmp	1902-11-10	0		0	0	122205	0		0	0	NULL	NULL	NULL	High	run1	1	List2	Catch.wav	V_T	1	1	0	1	122055	150	1	989	123044
Exp3	20	Exp3-20-1	59.937	1.0.0.159	1	right	yujia	-336549043	2.0.10.242	2.0.10.242	09-20-2019	2019-09-20 08:59:18	16:59:18	female	2.0.10.147	39	Red_C_2.bmp	1903-02-02	0		1	0	124407	0		0	0	NULL	NULL	NULL	High	run1	1	List2	Catch.wav	V_T	1	1	0	1	124257	150	1	731	124988
Exp3	20	Exp3-20-1	59.937	1.0.0.159	1	right	yujia	-336549043	2.0.10.242	2.0.10.242	09-20-2019	2019-09-20 08:59:18	16:59:18	female	2.0.10.147	40	Blue_S_2.bmp	1903-05-19	0		0	0	126693	0		0	0	NULL	NULL	NULL	High	run1	1	List2	Catch.wav	V_T	1	1	0	1	126543	150	1	733	127276
Exp3	20	Exp3-20-1	59.937	1.0.0.159	1	right	yujia	-336549043	2.0.10.242	2.0.10.242	09-20-2019	2019-09-20 08:59:18	16:59:18	female	2.0.10.147	41	Red_C_2.bmp	1904-03-02	0		0	0	129079	0		0	0	NULL	NULL	NULL	High	run1	1	List2	Catch.wav	V_T	1	1	0	1	128929	150	1	971	129900
Exp3	20	Exp3-20-1	59.937	1.0.0.159	1	right	yujia	-336549043	2.0.10.242	2.0.10.242	09-20-2019	2019-09-20 08:59:18	16:59:18	female	2.0.10.147	42	Red_C_2.bmp	1903-09-08	0		0	0	131765	0		0	0	NULL	NULL	NULL	High	run1	1	List2	A_T.wav	AV_T	1	1	1	1	131615	150	1	845	132460
Exp3	20	Exp3-20-1	59.937	1.0.0.159	1	right	yujia	-336549043	2.0.10.242	2.0.10.242	09-20-2019	2019-09-20 08:59:18	16:59:18	female	2.0.10.147	43	Blue_C.bmp	1902-07-12	0		0	0	134268	0		0	0	NULL	NULL	NULL	High	Run1		List2	Catch.wav	V_S	0		0	1	134118	150		0	0
Exp3	20	Exp3-20-1	59.937	1.0.0.159	1	right	yujia	-336549043	2.0.10.242	2.0.10.242	09-20-2019	2019-09-20 08:59:18	16:59:18	female	2.0.10.147	44	Red_C.bmp	1903-07-12	0		0	0	136403	0		0	0	NULL	NULL	NULL	High	run1		List2	A_S.wav	AV_S	0		1	1	136253	150		0	0
Exp3	20	Exp3-20-1	59.937	1.0.0.159	1	right	yujia	-336549043	2.0.10.242	2.0.10.242	09-20-2019	2019-09-20 08:59:18	16:59:18	female	2.0.10.147	45	Red_C_2.bmp	1902-05-06	0		0	0	138906	0		0	0	NULL	NULL	NULL	High	run1	1	List2	Catch.wav	V_T	1	1	0	1	138756	150	1	504	139260
Exp3	20	Exp3-20-1	59.937	1.0.0.159	1	right	yujia	-336549043	2.0.10.242	2.0.10.242	09-20-2019	2019-09-20 08:59:18	16:59:18	female	2.0.10.147	46	Catch.bmp	1903-07-18	0		0	0	140925	0		0	0	NULL	NULL	NULL	High	run1	1	List2	A_T.wav	A_T	1	1	0	1	140775	150	1	573	141348
Exp3	20	Exp3-20-1	59.937	1.0.0.159	1	right	yujia	-336549043	2.0.10.242	2.0.10.242	09-20-2019	2019-09-20 08:59:18	16:59:18	female	2.0.10.147	47	Blue_C_2.bmp	1903-07-27	0		0	0	143377	0		0	0	NULL	NULL	NULL	High	run1		List2	Catch.wav	V_S	0		1	1	143227	150		0	0
Exp3	20	Exp3-20-1	59.937	1.0.0.159	1	right	yujia	-336549043	2.0.10.242	2.0.10.242	09-20-2019	2019-09-20 08:59:18	16:59:18	female	2.0.10.147	48	Catch.bmp	1903-07-20	0		0	1	145897	0		0	0	NULL	NULL	NULL	High	run1	1	List2	A_T.wav	A_T	1	1	1	1	145746	151	1	674	146420
Exp3	20	Exp3-20-1	59.937	1.0.0.159	1	right	yujia	-336549043	2.0.10.242	2.0.10.242	09-20-2019	2019-09-20 08:59:18	16:59:18	female	2.0.10.147	49	Blue_C.bmp	1903-09-26	0		0	0	148349	0		0	0	NULL	NULL	NULL	High	Run1		List2	Catch.wav	V_S	0		1	1	148199	150		0	0
Exp3	20	Exp3-20-1	59.937	1.0.0.159	1	right	yujia	-336549043	2.0.10.242	2.0.10.242	09-20-2019	2019-09-20 08:59:18	16:59:18	female	2.0.10.147	50	Catch.bmp	1903-12-04	0		0	0	150935	0		0	0	NULL	NULL	NULL	High	run1	1	List2	A_T.wav	A_T	1	1	1	1	150785	150	1	1043	151828
Exp3	20	Exp3-20-1	59.937	1.0.0.159	1	right	yujia	-336549043	2.0.10.242	2.0.10.242	09-20-2019	2019-09-20 08:59:18	16:59:18	female	2.0.10.147	51	Catch.bmp	1903-07-23	0		0	0	153521	0		0	0	NULL	NULL	NULL	High	run1	1	List2	A_T.wav	A_T	1	1	0	1	153371	150	1	545	153916
Exp3	20	Exp3-20-1	59.937	1.0.0.159	1	right	yujia	-336549043	2.0.10.242	2.0.10.242	09-20-2019	2019-09-20 08:59:18	16:59:18	female	2.0.10.147	52	Catch.bmp	1903-08-13	0		0	0	155974	0		0	0	NULL	NULL	NULL	High	run1	1	List2	A_T.wav	A_T	1	1	0	1	155824	150	1	652	156476
Exp3	20	Exp3-20-1	59.937	1.0.0.159	1	right	yujia	-336549043	2.0.10.242	2.0.10.242	09-20-2019	2019-09-20 08:59:18	16:59:18	female	2.0.10.147	53	Red_S_2.bmp	1904-03-15	0		0	0	158443	0		0	0	NULL	NULL	NULL	High	run1		List2	Catch.wav	V_S	0		1	1	158293	150		0	0
Exp3	20	Exp3-20-1	59.937	1.0.0.159	1	right	yujia	-336549043	2.0.10.242	2.0.10.242	09-20-2019	2019-09-20 08:59:18	16:59:18	female	2.0.10.147	54	Red_C_2.bmp	1902-05-03	0		0	0	161213	0		0	0	NULL	NULL	NULL	High	run1	1	List2	A_T.wav	AV_T	1	1	0	2	161063	150	1	613	161676
Exp3	20	Exp3-20-1	59.937	1.0.0.159	1	right	yujia	-336549043	2.0.10.242	2.0.10.242	09-20-2019	2019-09-20 08:59:18	16:59:18	female	2.0.10.147	55	Blue_S_2.bmp	1902-11-17	0		0	0	163215	0		0	0	NULL	NULL	NULL	High	run1	1	List2	Catch.wav	V_T	1	1	0	1	163065	150	1	643	163708
Exp3	20	Exp3-20-1	59.937	1.0.0.159	1	right	yujia	-336549043	2.0.10.242	2.0.10.242	09-20-2019	2019-09-20 08:59:18	16:59:18	female	2.0.10.147	56	Blue_S_2.bmp	1903-11-16	0		0	0	165417	0		0	0	NULL	NULL	NULL	High	run1	1	List2	Catch.wav	V_T	1	1	0	1	165267	150	1	496	165763
Exp3	20	Exp3-20-1	59.937	1.0.0.159	1	right	yujia	-336549043	2.0.10.242	2.0.10.242	09-20-2019	2019-09-20 08:59:18	16:59:18	female	2.0.10.147	57	Red_S.bmp	1902-04-08	0		0	0	167986	0		0	0	NULL	NULL	NULL	High	run1		List2	A_S.wav	AV_S	0		1	1	167836	150		0	0
Exp3	20	Exp3-20-1	59.937	1.0.0.159	1	right	yujia	-336549043	2.0.10.242	2.0.10.242	09-20-2019	2019-09-20 08:59:18	16:59:18	female	2.0.10.147	58	Catch.bmp	1902-09-04	0		0	0	170022	0		0	0	NULL	NULL	NULL	High	run1		List2	A_S.wav	A_S	0		0	1	169872	150		0	0
Exp3	20	Exp3-20-1	59.937	1.0.0.159	1	right	yujia	-336549043	2.0.10.242	2.0.10.242	09-20-2019	2019-09-20 08:59:18	16:59:18	female	2.0.10.147	59	Blue_S.bmp	1902-10-05	0		1	0	172207	0		0	0	NULL	NULL	NULL	High	run1		List2	A_S.wav	AV_S	0		0	1	172057	150		0	0
Exp3	20	Exp3-20-1	59.937	1.0.0.159	1	right	yujia	-336549043	2.0.10.242	2.0.10.242	09-20-2019	2019-09-20 08:59:18	16:59:18	female	2.0.10.147	60	Catch.bmp	1902-09-22	0		1	0	174426	0		0	0	NULL	NULL	NULL	High	run1	1	List2	A_T.wav	A_T	1	1	0	1	174276	150	1	807	175083
Exp3	20	Exp3-20-1	59.937	1.0.0.159	1	right	yujia	-336549043	2.0.10.242	2.0.10.242	09-20-2019	2019-09-20 08:59:18	16:59:18	female	2.0.10.147	61	Blue_C_2.bmp	1904-05-01	0		0	0	176579	0		0	0	NULL	NULL	NULL	High	run1		List2	A_S.wav	AV_S	0		0	1	176429	150		0	0
Exp3	20	Exp3-20-1	59.937	1.0.0.159	1	right	yujia	-336549043	2.0.10.242	2.0.10.242	09-20-2019	2019-09-20 08:59:18	16:59:18	female	2.0.10.147	62	Catch.bmp	1902-04-14	0		0	0	179365	0		0	0	NULL	NULL	NULL	High	run1	1	List2	A_T.wav	A_T	1	1	0	1	179215	150	1	980	180195
Exp3	20	Exp3-20-1	59.937	1.0.0.159	1	right	yujia	-336549043	2.0.10.242	2.0.10.242	09-20-2019	2019-09-20 08:59:18	16:59:18	female	2.0.10.147	63	Blue_S_2.bmp	1904-03-30	0		0	0	181417	0		0	0	NULL	NULL	NULL	High	run1	1	List2	Catch.wav	V_T	1	1	1	1	181267	150	1	984	182251
Exp3	20	Exp3-20-1	59.937	1.0.0.159	1	right	yujia	-336549043	2.0.10.242	2.0.10.242	09-20-2019	2019-09-20 08:59:18	16:59:18	female	2.0.10.147	64	Red_S_2.bmp	1903-04-01	0		0	0	184120	0		0	0	NULL	NULL	NULL	High	run1		List2	A_S.wav	AV_S	0		1	1	183970	150		0	0
Exp3	20	Exp3-20-1	59.937	1.0.0.159	1	right	yujia	-336549043	2.0.10.242	2.0.10.242	09-20-2019	2019-09-20 08:59:18	16:59:18	female	2.0.10.147	65	Catch.bmp	1903-05-19	0		0	0	186539	0		0	0	NULL	NULL	NULL	High	run1	1	List2	A_T.wav	A_T	1	1	0	1	186389	150	1	838	187227
Exp3	20	Exp3-20-1	59.937	1.0.0.159	1	right	yujia	-336549043	2.0.10.242	2.0.10.242	09-20-2019	2019-09-20 08:59:18	16:59:18	female	2.0.10.147	66	Blue_S_2.bmp	1903-07-18	0		0	0	188925	0		0	0	NULL	NULL	NULL	High	run1	1	List2	Catch.wav	V_T	1	1	0	1	188775	150	1	868	189643
Exp3	20	Exp3-20-1	59.937	1.0.0.159	1	right	yujia	-336549043	2.0.10.242	2.0.10.242	09-20-2019	2019-09-20 08:59:18	16:59:18	female	2.0.10.147	67	Blue_S_2.bmp	1903-06-22	0		0	1	191378	0		0	0	NULL	NULL	NULL	High	run1	1	List2	A_T.wav	AV_T	1	1	1	1	191227	151	1	784	192011
Exp3	20	Exp3-20-1	59.937	1.0.0.159	1	right	yujia	-336549043	2.0.10.242	2.0.10.242	09-20-2019	2019-09-20 08:59:18	16:59:18	female	2.0.10.147	68	Catch.bmp	1903-11-06	0		0	0	193797	0		0	0	NULL	NULL	NULL	High	run1		List2	A_S.wav	A_S	0		0	1	193647	150		0	0
Exp3	20	Exp3-20-1	59.937	1.0.0.159	1	right	yujia	-336549043	2.0.10.242	2.0.10.242	09-20-2019	2019-09-20 08:59:18	16:59:18	female	2.0.10.147	69	Catch.bmp	1903-09-01	0		0	0	196416	0		0	0	NULL	NULL	NULL	High	run1	1	List2	A_T.wav	A_T	1	1	0	1	196266	150	1	1409	197675
Exp3	20	Exp3-20-1	59.937	1.0.0.159	1	right	yujia	-336549043	2.0.10.242	2.0.10.242	09-20-2019	2019-09-20 08:59:18	16:59:18	female	2.0.10.147	70	Red_C_2.bmp	1904-02-28	0		0	0	198919	0		0	0	NULL	NULL	NULL	High	run1	1	List2	A_T.wav	AV_T	1	1	0	1	198769	150	1	866	199635
Exp3	20	Exp3-20-1	59.937	1.0.0.159	1	right	yujia	-336549043	2.0.10.242	2.0.10.242	09-20-2019	2019-09-20 08:59:18	16:59:18	female	2.0.10.147	71	Blue_S_2.bmp	1902-04-15	0		0	0	201588	0		0	0	NULL	NULL	NULL	High	run1	1	List2	Catch.wav	V_T	1	1	1	1	201438	150	1	909	202347
Exp3	20	Exp3-20-1	59.937	1.0.0.159	1	right	yujia	-336549043	2.0.10.242	2.0.10.242	09-20-2019	2019-09-20 08:59:18	16:59:18	female	2.0.10.147	72	Catch.bmp	1903-03-06	0		0	1	203574	0		0	0	NULL	NULL	NULL	High	run1		List2	A_S.wav	A_S	0		1	1	203423	151		0	0
Exp3	20	Exp3-20-1	59.937	1.0.0.159	1	right	yujia	-336549043	2.0.10.242	2.0.10.242	09-20-2019	2019-09-20 08:59:18	16:59:18	female	2.0.10.147	73	Blue_S_2.bmp	1903-01-10	0		1	0	205959	0		0	0	NULL	NULL	NULL	High	run1	1	List2	Catch.wav	V_T	1	1	1	1	205809	150	1	802	206611
Exp3	20	Exp3-20-1	59.937	1.0.0.159	1	right	yujia	-336549043	2.0.10.242	2.0.10.242	09-20-2019	2019-09-20 08:59:18	16:59:18	female	2.0.10.147	74	Blue_S_2.bmp	1902-04-01	0		0	0	208212	0		0	0	NULL	NULL	NULL	High	run1	1	List2	A_T.wav	AV_T	1	1	0	1	208062	150	1	621	208683
Exp3	20	Exp3-20-1	59.937	1.0.0.159	1	right	yujia	-336549043	2.0.10.242	2.0.10.242	09-20-2019	2019-09-20 08:59:18	16:59:18	female	2.0.10.147	75	Blue_S_2.bmp	1903-01-27	0		0	1	210181	0		0	0	NULL	NULL	NULL	High	run1	1	List2	A_T.wav	AV_T	1	1	0	1	210030	151	1	725	210755
Exp3	20	Exp3-20-1	59.937	1.0.0.159	1	right	yujia	-336549043	2.0.10.242	2.0.10.242	09-20-2019	2019-09-20 08:59:18	16:59:18	female	2.0.10.147	76	Catch.bmp	1903-06-07	0		0	0	212466	0		0	0	NULL	NULL	NULL	High	run1	1	List2	A_T.wav	A_T	1	1	0	1	212316	150	1	1047	213363
Exp3	20	Exp3-20-1	59.937	1.0.0.159	1	right	yujia	-336549043	2.0.10.242	2.0.10.242	09-20-2019	2019-09-20 08:59:18	16:59:18	female	2.0.10.147	77	Red_C_2.bmp	1904-04-30	0		0	0	214869	0		0	0	NULL	NULL	NULL	High	run1	1	List2	A_T.wav	AV_T	1	1	0	1	214719	150	1	532	215251
Exp3	20	Exp3-20-1	59.937	1.0.0.159	1	right	yujia	-336549043	2.0.10.242	2.0.10.242	09-20-2019	2019-09-20 08:59:18	16:59:18	female	2.0.10.147	78	Blue_S_2.bmp	1903-12-11	0		0	0	217605	0		0	0	NULL	NULL	NULL	High	run1	1	List2	Catch.wav	V_T	1	1	0	1	217455	150	1	732	218187
Exp3	20	Exp3-20-1	59.937	1.0.0.159	1	right	yujia	-336549043	2.0.10.242	2.0.10.242	09-20-2019	2019-09-20 08:59:18	16:59:18	female	2.0.10.147	79	Blue_S.bmp	1902-10-03	0		0	0	220208	0		0	0	NULL	NULL	NULL	High	run1		List2	Catch.wav	V_S	0		0	1	220058	150		0	0
Exp3	20	Exp3-20-1	59.937	1.0.0.159	1	right	yujia	-336549043	2.0.10.242	2.0.10.242	09-20-2019	2019-09-20 08:59:18	16:59:18	female	2.0.10.147	80	Catch.bmp	1903-07-06	0		0	0	222443	0		0	0	NULL	NULL	NULL	High	run1	1	List2	A_T.wav	A_T	1	1	1	1	222293	150	1	837	223130
Exp3	20	Exp3-20-1	59.937	1.0.0.159	1	right	yujia	-336549043	2.0.10.242	2.0.10.242	09-20-2019	2019-09-20 08:59:18	16:59:18	female	2.0.10.147	81	Red_C_2.bmp	1902-04-16	0		0	0	224879	0		0	0	NULL	NULL	NULL	High	run1	1	List2	A_T.wav	AV_T	1	1	0	1	224729	150	1	593	225322
Exp3	20	Exp3-20-1	59.937	1.0.0.159	1	right	yujia	-336549043	2.0.10.242	2.0.10.242	09-20-2019	2019-09-20 08:59:18	16:59:18	female	2.0.10.147	82	Red_C_2.bmp	1903-11-07	0		0	0	226865	0		0	0	NULL	NULL	NULL	High	run1	1	List2	A_T.wav	AV_T	1	1	0	2	226715	150	1	615	227330
Exp3	20	Exp3-20-1	59.937	1.0.0.159	1	right	yujia	-336549043	2.0.10.242	2.0.10.242	09-20-2019	2019-09-20 08:59:18	16:59:18	female	2.0.10.147	83	Blue_S_2.bmp	1903-01-15	0		0	0	229434	0		0	0	NULL	NULL	NULL	High	run1	1	List2	A_T.wav	AV_T	1	1	0	1	229284	150	1	550	229834
Exp3	20	Exp3-20-1	59.937	1.0.0.159	1	right	yujia	-336549043	2.0.10.242	2.0.10.242	09-20-2019	2019-09-20 08:59:18	16:59:18	female	2.0.10.147	84	Catch.bmp	1902-10-27	0		0	0	231703	0		0	0	NULL	NULL	NULL	High	run1		List2	A_S.wav	A_S	0		0	1	231553	150		0	0
Exp3	20	Exp3-20-1	59.937	1.0.0.159	1	right	yujia	-336549043	2.0.10.242	2.0.10.242	09-20-2019	2019-09-20 08:59:18	16:59:18	female	2.0.10.147	85	Catch.bmp	1902-10-27	0		0	0	233955	0		0	0	NULL	NULL	NULL	High	run1	1	List2	A_T.wav	A_T	0		0	1	233805	150		0	0
Exp3	20	Exp3-20-1	59.937	1.0.0.159	1	right	yujia	-336549043	2.0.10.242	2.0.10.242	09-20-2019	2019-09-20 08:59:18	16:59:18	female	2.0.10.147	86	Red_C_2.bmp	1902-10-14	0		0	0	236191	0		0	0	NULL	NULL	NULL	High	run1	1	List2	Catch.wav	V_T	1	1	1	1	236041	150	1	585	236626
Exp3	20	Exp3-20-1	59.937	1.0.0.159	1	right	yujia	-336549043	2.0.10.242	2.0.10.242	09-20-2019	2019-09-20 08:59:18	16:59:18	female	2.0.10.147	87	Blue_S_2.bmp	1902-04-17	0		0	0	238360	0		0	0	NULL	NULL	NULL	High	run1	1	List2	A_T.wav	AV_T	1	1	1	1	238210	150	1	768	238978
Exp3	20	Exp3-20-1	59.937	1.0.0.159	1	right	yujia	-336549043	2.0.10.242	2.0.10.242	09-20-2019	2019-09-20 08:59:18	16:59:18	female	2.0.10.147	88	Red_C_2.bmp	1902-04-25	0		0	0	240345	0		0	0	NULL	NULL	NULL	High	run1	1	List2	A_T.wav	AV_T	1	1	0	1	240195	150	1	655	240850
Exp3	20	Exp3-20-1	59.937	1.0.0.159	1	right	yujia	-336549043	2.0.10.242	2.0.10.242	09-20-2019	2019-09-20 08:59:18	16:59:18	female	2.0.10.147	89	Red_C_2.bmp	1903-05-07	0		0	1	242348	0		0	0	NULL	NULL	NULL	High	run1	1	List2	A_T.wav	AV_T	1	1	0	1	242197	151	1	757	242954
Exp3	20	Exp3-20-1	59.937	1.0.0.159	1	right	yujia	-336549043	2.0.10.242	2.0.10.242	09-20-2019	2019-09-20 08:59:18	16:59:18	female	2.0.10.147	90	Red_C_2.bmp	1902-10-23	0		0	0	244733	0		0	0	NULL	NULL	NULL	High	run1	1	List2	A_T.wav	AV_T	1	1	0	1	244583	150	1	643	245226
Exp3	20	Exp3-20-1	59.937	1.0.0.159	1	right	yujia	-336549043	2.0.10.242	2.0.10.242	09-20-2019	2019-09-20 08:59:18	16:59:18	female	2.0.10.147	91	Red_C_2.bmp	1903-07-27	0		0	0	246919	0		0	0	NULL	NULL	NULL	High	run1	1	List2	A_T.wav	AV_T	1	1	0	1	246769	150	1	401	247170
Exp3	20	Exp3-20-1	59.937	1.0.0.159	1	right	yujia	-336549043	2.0.10.242	2.0.10.242	09-20-2019	2019-09-20 08:59:18	16:59:18	female	2.0.10.147	92	Red_C_2.bmp	1903-06-30	0		0	1	249372	0		0	0	NULL	NULL	NULL	High	run1	1	List2	Catch.wav	V_T	1	1	1	1	249221	151	1	421	249642
Exp3	20	Exp3-20-1	59.937	1.0.0.159	1	right	yujia	-336549043	2.0.10.242	2.0.10.242	09-20-2019	2019-09-20 08:59:18	16:59:18	female	2.0.10.147	93	Blue_S_2.bmp	1902-10-18	0		0	0	251807	0		0	0	NULL	NULL	NULL	High	run1	1	List2	Catch.wav	V_T	1	1	0	1	251657	150	1	481	252138
Exp3	20	Exp3-20-1	59.937	1.0.0.159	1	right	yujia	-336549043	2.0.10.242	2.0.10.242	09-20-2019	2019-09-20 08:59:18	16:59:18	female	2.0.10.147	94	Red_C_2.bmp	1904-04-27	0		0	0	253976	0		0	0	NULL	NULL	NULL	High	run1	1	List2	Catch.wav	V_T	1	1	0	1	253826	150	1	632	254458
Exp3	20	Exp3-20-1	59.937	1.0.0.159	1	right	yujia	-336549043	2.0.10.242	2.0.10.242	09-20-2019	2019-09-20 08:59:18	16:59:18	female	2.0.10.147	95	Blue_S_2.bmp	1903-06-27	0		0	1	256713	0		0	0	NULL	NULL	NULL	High	run1	1	List2	A_T.wav	AV_T	1	1	1	1	256562	151	1	560	257122
Exp3	20	Exp3-20-1	59.937	1.0.0.159	1	right	yujia	-336549043	2.0.10.242	2.0.10.242	09-20-2019	2019-09-20 08:59:18	16:59:18	female	2.0.10.147	96	Catch.bmp	1902-04-18	0		1	0	259148	0		0	0	NULL	NULL	NULL	High	run1		List2	A_S.wav	A_S	0		0	1	258998	150		0	0
Exp3	20	Exp3-20-1	59.937	1.0.0.159	1	right	yujia	-336549043	2.0.10.242	2.0.10.242	09-20-2019	2019-09-20 08:59:18	16:59:18	female	2.0.10.147	97	Red_C_2.bmp	1903-10-20	0		0	1	261201	0		0	0	NULL	NULL	NULL	High	run1	1	List2	A_T.wav	AV_T	1	1	1	1	261050	151	1	624	261674
Exp3	20	Exp3-20-1	59.937	1.0.0.159	1	right	yujia	-336549043	2.0.10.242	2.0.10.242	09-20-2019	2019-09-20 08:59:18	16:59:18	female	2.0.10.147	98	Catch.bmp	1902-06-22	0		0	1	263737	0		0	0	NULL	NULL	NULL	High	run1	1	List2	A_T.wav	A_T	1	1	1	1	263586	151	1	600	264186
Exp3	20	Exp3-20-1	59.937	1.0.0.159	1	right	yujia	-336549043	2.0.10.242	2.0.10.242	09-20-2019	2019-09-20 08:59:18	16:59:18	female	2.0.10.147	99	Blue_S_2.bmp	1903-10-05	0		0	0	265789	0		0	0	NULL	NULL	NULL	High	run1	1	List2	Catch.wav	V_T	1	1	0	1	265639	150	1	571	266210
Exp3	20	Exp3-20-1	59.937	1.0.0.159	1	right	yujia	-336549043	2.0.10.242	2.0.10.242	09-20-2019	2019-09-20 08:59:18	16:59:18	female	2.0.10.147	100	Blue_C.bmp	1903-10-24	0		0	0	268325	0		0	0	NULL	NULL	NULL	High	Run1		List2	Catch.wav	V_S	0		0	1	268175	150		0	0
Exp3	20	Exp3-20-1	59.937	1.0.0.159	1	right	yujia	-336549043	2.0.10.242	2.0.10.242	09-20-2019	2019-09-20 08:59:18	16:59:18	female	2.0.10.147	101	Red_C_2.bmp	1903-10-16	0		0	0	270927	0		0	0	NULL	NULL	NULL	High	run1	1	List2	Catch.wav	V_T	1	1	0	1	270777	150	1	545	271322
Exp3	20	Exp3-20-1	59.937	1.0.0.159	1	right	yujia	-336549043	2.0.10.242	2.0.10.242	09-20-2019	2019-09-20 08:59:18	16:59:18	female	2.0.10.147	102	Red_C_2.bmp	1904-03-04	0		0	0	273463	0		0	0	NULL	NULL	NULL	High	run1	1	List2	A_T.wav	AV_T	1	1	1	1	273313	150	1	1041	274354
Exp3	20	Exp3-20-1	59.937	1.0.0.159	1	right	yujia	-336549043	2.0.10.242	2.0.10.242	09-20-2019	2019-09-20 08:59:18	16:59:18	female	2.0.10.147	103	Red_S.bmp	1902-09-21	0		0	1	276150	0		0	0	NULL	NULL	NULL	High	run1		List2	A_S.wav	AV_S	0		1	1	275999	151		0	0
Exp3	20	Exp3-20-1	59.937	1.0.0.159	1	right	yujia	-336549043	2.0.10.242	2.0.10.242	09-20-2019	2019-09-20 08:59:18	16:59:18	female	2.0.10.147	104	Blue_C_2.bmp	1903-06-08	0		0	1	278369	0		0	0	NULL	NULL	NULL	High	run1		List2	Catch.wav	V_S	0		1	1	278218	151	1	471	278689
Exp3	20	Exp3-20-1	59.937	1.0.0.159	1	right	yujia	-336549043	2.0.10.242	2.0.10.242	09-20-2019	2019-09-20 08:59:18	16:59:18	female	2.0.10.147	105	Catch.bmp	1902-05-27	0		0	0	280771	0		0	0	NULL	NULL	NULL	High	run1	1	List2	A_T.wav	A_T	1	1	0	1	280621	150	1	1004	281625
Exp3	20	Exp3-20-1	59.937	1.0.0.159	1	right	yujia	-336549043	2.0.10.242	2.0.10.242	09-20-2019	2019-09-20 08:59:18	16:59:18	female	2.0.10.147	106	Catch.bmp	1903-11-13	0		0	0	282840	0		0	0	NULL	NULL	NULL	High	run1	1	List2	A_T.wav	A_T	0		0	1	282690	150		0	0
Exp3	20	Exp3-20-1	59.937	1.0.0.159	1	right	yujia	-336549043	2.0.10.242	2.0.10.242	09-20-2019	2019-09-20 08:59:18	16:59:18	female	2.0.10.147	107	Red_C_2.bmp	1903-11-03	0		0	0	285459	0		0	0	NULL	NULL	NULL	High	run1	1	List2	Catch.wav	V_T	1	1	1	1	285309	150	1	484	285793
Exp3	20	Exp3-20-1	59.937	1.0.0.159	1	right	yujia	-336549043	2.0.10.242	2.0.10.242	09-20-2019	2019-09-20 08:59:18	16:59:18	female	2.0.10.147	108	Blue_C.bmp	1902-11-07	0		0	0	288012	0		0	0	NULL	NULL	NULL	High	run1		List2	A_S.wav	AV_S	0		1	1	287862	150		0	0
Exp3	20	Exp3-20-1	59.937	1.0.0.159	1	right	yujia	-336549043	2.0.10.242	2.0.10.242	09-20-2019	2019-09-20 08:59:18	16:59:18	female	2.0.10.147	109	Catch.bmp	1902-12-14	0		0	0	290281	0		0	0	NULL	NULL	NULL	High	run1		List2	A_S.wav	A_S	0		0	1	290131	150		0	0
Exp3	20	Exp3-20-1	59.937	1.0.0.159	1	right	yujia	-336549043	2.0.10.242	2.0.10.242	09-20-2019	2019-09-20 08:59:18	16:59:18	female	2.0.10.147	110	Catch.bmp	1902-09-17	0		0	0	292617	0		0	0	NULL	NULL	NULL	High	run1	1	List2	A_T.wav	A_T	1	1	0	1	292467	150	1	894	293361
Exp3	20	Exp3-20-1	59.937	1.0.0.159	1	right	yujia	-336549043	2.0.10.242	2.0.10.242	09-20-2019	2019-09-20 08:59:18	16:59:18	female	2.0.10.147	111	Red_C_2.bmp	1904-04-19	0		0	0	294769	0		0	0	NULL	NULL	NULL	High	run1	1	List2	A_T.wav	AV_T	1	1	0	1	294619	150	1	1174	295793
Exp3	20	Exp3-20-1	59.937	1.0.0.159	1	right	yujia	-336549043	2.0.10.242	2.0.10.242	09-20-2019	2019-09-20 08:59:18	16:59:18	female	2.0.10.147	112	Catch.bmp	1902-11-23	0		0	1	297489	0		0	0	NULL	NULL	NULL	High	run1	1	List2	A_T.wav	A_T	1	1	1	1	297338	151	1	783	298121
Exp3	20	Exp3-20-1	59.937	1.0.0.159	1	right	yujia	-336549043	2.0.10.242	2.0.10.242	09-20-2019	2019-09-20 08:59:18	16:59:18	female	2.0.10.147	113	Red_C_2.bmp	1903-03-13	0		0	1	299708	0		0	0	NULL	NULL	NULL	High	run1	1	List2	Catch.wav	V_T	1	1	1	1	299557	151	1	580	300137
Exp3	20	Exp3-20-1	59.937	1.0.0.159	1	right	yujia	-336549043	2.0.10.242	2.0.10.242	09-20-2019	2019-09-20 08:59:18	16:59:18	female	2.0.10.147	114	Red_C_2.bmp	1903-12-10	0		0	1	302027	0		0	0	NULL	NULL	NULL	High	run1	1	List2	Catch.wav	V_T	1	1	1	1	301876	151	1	533	302409
Exp3	20	Exp3-20-1	59.937	1.0.0.159	1	right	yujia	-336549043	2.0.10.242	2.0.10.242	09-20-2019	2019-09-20 08:59:18	16:59:18	female	2.0.10.147	115	Catch.bmp	1903-04-22	0		0	0	304629	0		0	0	NULL	NULL	NULL	High	run1	1	List2	A_T.wav	A_T	1	1	1	1	304479	150	1	698	305177
Exp3	20	Exp3-20-1	59.937	1.0.0.159	1	right	yujia	-336549043	2.0.10.242	2.0.10.242	09-20-2019	2019-09-20 08:59:18	16:59:18	female	2.0.10.147	116	Red_C_2.bmp	1903-05-10	0		0	1	306999	0		0	0	NULL	NULL	NULL	High	run1	1	List2	Catch.wav	V_T	1	1	1	1	306848	151	1	521	307369
Exp3	20	Exp3-20-1	59.937	1.0.0.159	1	right	yujia	-336549043	2.0.10.242	2.0.10.242	09-20-2019	2019-09-20 08:59:18	16:59:18	female	2.0.10.147	117	Red_C_2.bmp	1903-11-13	0		0	0	309384	0		0	0	NULL	NULL	NULL	High	run1	1	List2	A_T.wav	AV_T	1	1	1	1	309234	150	1	535	309769
Exp3	20	Exp3-20-1	59.937	1.0.0.159	1	right	yujia	-336549043	2.0.10.242	2.0.10.242	09-20-2019	2019-09-20 08:59:18	16:59:18	female	2.0.10.147	118	Catch.bmp	1904-03-07	0		0	0	311954	0		0	0	NULL	NULL	NULL	High	run1		List2	A_S.wav	A_S	0		0	1	311804	150		0	0
Exp3	20	Exp3-20-1	59.937	1.0.0.159	1	right	yujia	-336549043	2.0.10.242	2.0.10.242	09-20-2019	2019-09-20 08:59:18	16:59:18	female	2.0.10.147	119	Red_S.bmp	1903-10-07	0		0	0	314690	0		0	0	NULL	NULL	NULL	High	run1		List2	Catch.wav	V_S	0		1	1	314540	150		0	0
Exp3	20	Exp3-20-1	59.937	1.0.0.159	1	right	yujia	-336549043	2.0.10.242	2.0.10.242	09-20-2019	2019-09-20 08:59:18	16:59:18	female	2.0.10.147	120	Catch.bmp	1903-03-28	0		0	0	317276	0		0	0	NULL	NULL	NULL	High	run1	1	List2	A_T.wav	A_T	1	1	0	1	317126	150	1	603	317729
Exp3	20	Exp3-20-1	59.937	1.0.0.159	1	right	yujia	-336549043	2.0.10.242	2.0.10.242	09-20-2019	2019-09-20 08:59:18	16:59:18	female	2.0.10.147	121	Blue_S_2.bmp	1903-07-26	0		0	0	319612	0		0	0	NULL	NULL	NULL	High	run1	1	List2	A_T.wav	AV_T	1	1	0	1	319462	150	1	651	320113
Exp3	20	Exp3-20-1	59.937	1.0.0.159	1	right	yujia	-336549043	2.0.10.242	2.0.10.242	09-20-2019	2019-09-20 08:59:18	16:59:18	female	2.0.10.147	122	Blue_S_2.bmp	1902-09-15	0		0	0	322064	0		0	0	NULL	NULL	NULL	High	run1	1	List2	Catch.wav	V_T	1	1	1	1	321914	150	1	575	322489
Exp3	20	Exp3-20-1	59.937	1.0.0.159	1	right	yujia	-336549043	2.0.10.242	2.0.10.242	09-20-2019	2019-09-20 08:59:18	16:59:18	female	2.0.10.147	123	Red_C.bmp	1902-06-14	0		0	0	324200	0		0	0	NULL	NULL	NULL	High	run1		List2	Catch.wav	V_S	0		0	1	324050	150	1	807	324857
Exp3	20	Exp3-20-1	59.937	1.0.0.159	1	right	yujia	-336549043	2.0.10.242	2.0.10.242	09-20-2019	2019-09-20 08:59:18	16:59:18	female	2.0.10.147	124	Blue_C_2.bmp	1903-10-29	0		0	0	326252	0		0	0	NULL	NULL	NULL	High	run1		List2	A_S.wav	AV_S	0		1	1	326102	150		0	0
Exp3	20	Exp3-20-1	59.937	1.0.0.159	1	right	yujia	-336549043	2.0.10.242	2.0.10.242	09-20-2019	2019-09-20 08:59:18	16:59:18	female	2.0.10.147	125	Red_C_2.bmp	1902-12-11	0		0	0	328855	0		0	0	NULL	NULL	NULL	High	run1	1	List2	Catch.wav	V_T	1	1	0	1	328705	150	1	1016	329721
Exp3	20	Exp3-20-1	59.937	1.0.0.159	1	right	yujia	-336549043	2.0.10.242	2.0.10.242	09-20-2019	2019-09-20 08:59:18	16:59:18	female	2.0.10.147	126	Blue_C.bmp	1904-03-05	0		0	0	331090	0		0	0	NULL	NULL	NULL	High	run1		List2	A_S.wav	AV_S	0		1	1	330940	150		0	0
Exp3	20	Exp3-20-1	59.937	1.0.0.159	1	right	yujia	-336549043	2.0.10.242	2.0.10.242	09-20-2019	2019-09-20 08:59:18	16:59:18	female	2.0.10.147	127	Catch.bmp	1902-08-14	0		0	0	333843	0		0	0	NULL	NULL	NULL	High	run1	1	List2	A_T.wav	A_T	1	1	0	1	333693	150	1	924	334617
Exp3	20	Exp3-20-1	59.937	1.0.0.159	1	right	yujia	-336549043	2.0.10.242	2.0.10.242	09-20-2019	2019-09-20 08:59:18	16:59:18	female	2.0.10.147	128	Catch.bmp	1903-01-02	0		0	0	335962	0		0	0	NULL	NULL	NULL	High	run1	1	List2	A_T.wav	A_T	0		0	1	335812	150		0	0
Exp3	20	Exp3-20-1	59.937	1.0.0.159	1	right	yujia	-336549043	2.0.10.242	2.0.10.242	09-20-2019	2019-09-20 08:59:18	16:59:18	female	2.0.10.147	129	Blue_S_2.bmp	1903-04-04	0		0	0	338281	0		0	0	NULL	NULL	NULL	High	run1	1	List2	A_T.wav	AV_T	1	1	0	1	338131	150	1	885	339016
Exp3	20	Exp3-20-1	59.937	1.0.0.159	1	right	yujia	-336549043	2.0.10.242	2.0.10.242	09-20-2019	2019-09-20 08:59:18	16:59:18	female	2.0.10.147	130	Blue_S_2.bmp	1902-05-15	0		0	0	340634	0		0	0	NULL	NULL	NULL	High	run1	1	List2	A_T.wav	AV_T	1	1	0	1	340484	150	1	572	341056
Exp3	20	Exp3-20-1	59.937	1.0.0.159	1	right	yujia	-336549043	2.0.10.242	2.0.10.242	09-20-2019	2019-09-20 08:59:18	16:59:18	female	2.0.10.147	131	Catch.bmp	1902-07-20	0		1	0	342652	0		0	0	NULL	NULL	NULL	High	run1	1	List2	A_T.wav	A_T	0		0	1	342502	150		0	0
Exp3	20	Exp3-20-1	59.937	1.0.0.159	1	right	yujia	-336549043	2.0.10.242	2.0.10.242	09-20-2019	2019-09-20 08:59:18	16:59:18	female	2.0.10.147	132	Catch.bmp	1904-02-21	0		0	0	344788	0		0	0	NULL	NULL	NULL	High	run1	1	List2	A_T.wav	A_T	1	1	0	1	344638	150	1	1322	345960
Exp3	20	Exp3-20-1	59.937	1.0.0.159	1	right	yujia	-336549043	2.0.10.242	2.0.10.242	09-20-2019	2019-09-20 08:59:18	16:59:18	female	2.0.10.147	133	Red_C_2.bmp	1903-03-19	0		0	1	347458	0		0	0	NULL	NULL	NULL	High	run1	1	List2	A_T.wav	AV_T	1	1	0	1	347307	151	1	597	347904
Exp3	20	Exp3-20-1	59.937	1.0.0.159	1	right	yujia	-336549043	2.0.10.242	2.0.10.242	09-20-2019	2019-09-20 08:59:18	16:59:18	female	2.0.10.147	134	Catch.bmp	1902-10-12	0		0	0	349793	0		0	0	NULL	NULL	NULL	High	run1	1	List2	A_T.wav	A_T	0		0	1	349643	150		0	0
Exp3	20	Exp3-20-1	59.937	1.0.0.159	1	right	yujia	-336549043	2.0.10.242	2.0.10.242	09-20-2019	2019-09-20 08:59:18	16:59:18	female	2.0.10.147	135	Blue_S_2.bmp	1902-06-15	0		0	0	352012	0		0	0	NULL	NULL	NULL	High	run1	1	List2	A_T.wav	AV_T	1	1	0	1	351862	150	1	674	352536
Exp3	20	Exp3-20-1	59.937	1.0.0.159	1	right	yujia	-336549043	2.0.10.242	2.0.10.242	09-20-2019	2019-09-20 08:59:18	16:59:18	female	2.0.10.147	136	Catch.bmp	1903-05-22	0		0	0	354064	0		0	0	NULL	NULL	NULL	High	run1	1	List2	A_T.wav	A_T	1	1	0	1	353914	150	1	934	354848
Exp3	20	Exp3-20-1	59.937	1.0.0.159	1	right	yujia	-336549043	2.0.10.242	2.0.10.242	09-20-2019	2019-09-20 08:59:18	16:59:18	female	2.0.10.147	137	Blue_S_2.bmp	1903-12-31	0		0	0	356450	0		0	0	NULL	NULL	NULL	High	run1	1	List2	A_T.wav	AV_T	1	1	0	1	356300	150	1	828	357128
Exp3	20	Exp3-20-1	59.937	1.0.0.159	1	right	yujia	-336549043	2.0.10.242	2.0.10.242	09-20-2019	2019-09-20 08:59:18	16:59:18	female	2.0.10.147	138	Blue_S_2.bmp	1904-04-17	0		0	0	359070	0		0	0	NULL	NULL	NULL	High	run1	1	List2	Catch.wav	V_T	1	1	0	2	358920	150	1	544	359464
Exp3	20	Exp3-20-1	59.937	1.0.0.159	1	right	yujia	-336549043	2.0.10.242	2.0.10.242	09-20-2019	2019-09-20 08:59:18	16:59:18	female	2.0.10.147	139	Blue_C.bmp	1904-05-10	0		0	0	361789	0		0	0	NULL	NULL	NULL	High	run1		List2	A_S.wav	AV_S	0		1	1	361639	150		0	0
Exp3	20	Exp3-20-1	59.937	1.0.0.159	1	right	yujia	-336549043	2.0.10.242	2.0.10.242	09-20-2019	2019-09-20 08:59:18	16:59:18	female	2.0.10.147	140	Catch.bmp	1903-05-27	0		1	0	364625	0		0	0	NULL	NULL	NULL	High	run1	1	List2	A_T.wav	A_T	1	1	0	1	364475	150	1	1277	365752
Exp3	20	Exp3-20-1	59.937	1.0.0.159	1	right	yujia	-336549043	2.0.10.242	2.0.10.242	09-20-2019	2019-09-20 08:59:18	16:59:18	female	2.0.10.147	141	Red_C_2.bmp	1902-12-16	0		0	0	367028	1084		0	0	NULL	NULL	NULL	High	run1	1	List2	Catch.wav	V_T	1	1	0	1	366878	150	1	746	367624
Exp3	20	Exp3-20-1	59.937	1.0.0.159	1	right	yujia	-336549043	2.0.10.242	2.0.10.242	09-20-2019	2019-09-20 08:59:18	16:59:18	female	2.0.10.147	142	Catch.bmp	1903-11-24	0		0	0	371199	0		0	0	NULL	NULL	NULL	High	run1		List2	A_S.wav	A_S	0		0	1	371049	150		0	0
Exp3	20	Exp3-20-1	59.937	1.0.0.159	1	right	yujia	-336549043	2.0.10.242	2.0.10.242	09-20-2019	2019-09-20 08:59:18	16:59:18	female	2.0.10.147	143	Catch.bmp	1903-09-08	0		0	0	373835	0		0	0	NULL	NULL	NULL	High	run1		List2	A_S.wav	A_S	0		0	1	373685	150		0	0
Exp3	20	Exp3-20-1	59.937	1.0.0.159	1	right	yujia	-336549043	2.0.10.242	2.0.10.242	09-20-2019	2019-09-20 08:59:18	16:59:18	female	2.0.10.147	144	Red_C_2.bmp	1904-03-06	0		0	0	376388	0		0	0	NULL	NULL	NULL	High	run1	1	List2	Catch.wav	V_T	1	1	1	1	376238	150	1	498	376736
Exp3	20	Exp3-20-1	59.937	1.0.0.159	1	right	yujia	-336549043	2.0.10.242	2.0.10.242	09-20-2019	2019-09-20 08:59:18	16:59:18	female	2.0.10.147	145	Catch.bmp	1903-01-13	0		0	0	379074	0		0	0	NULL	NULL	NULL	High	run1	1	List2	A_T.wav	A_T	1	1	0	1	378924	150	1	964	379888
Exp3	20	Exp3-20-1	59.937	1.0.0.159	1	right	yujia	-336549043	2.0.10.242	2.0.10.242	09-20-2019	2019-09-20 08:59:18	16:59:18	female	2.0.10.147	146	Red_C_2.bmp	1902-07-10	0		0	0	381343	0		0	0	NULL	NULL	NULL	High	run1	1	List2	Catch.wav	V_T	1	1	1	1	381193	150	1	559	381752
Exp3	20	Exp3-20-1	59.937	1.0.0.159	1	right	yujia	-336549043	2.0.10.242	2.0.10.242	09-20-2019	2019-09-20 08:59:18	16:59:18	female	2.0.10.147	147	Blue_S_2.bmp	1902-09-21	0		0	0	383412	0		0	0	NULL	NULL	NULL	High	run1	1	List2	Catch.wav	V_T	1	1	0	1	383262	150	1	898	384160
Exp3	20	Exp3-20-1	59.937	1.0.0.159	1	right	yujia	-336549043	2.0.10.242	2.0.10.242	09-20-2019	2019-09-20 08:59:18	16:59:18	female	2.0.10.147	148	Blue_S_2.bmp	1902-10-08	0		0	0	385564	0		0	0	NULL	NULL	NULL	High	run1	1	List2	A_T.wav	AV_T	1	1	0	1	385414	150	1	626	386040
Exp3	20	Exp3-20-1	59.937	1.0.0.159	1	right	yujia	-336549043	2.0.10.242	2.0.10.242	09-20-2019	2019-09-20 08:59:18	16:59:18	female	2.0.10.147	149	Catch.bmp	1902-07-29	0		0	0	387733	0		0	0	NULL	NULL	NULL	High	run1	1	List2	A_T.wav	A_T	1	1	0	1	387583	150	1	817	388400
Exp3	20	Exp3-20-1	59.937	1.0.0.159	1	right	yujia	-336549043	2.0.10.242	2.0.10.242	09-20-2019	2019-09-20 08:59:18	16:59:18	female	2.0.10.147	150	Blue_S_2.bmp	1903-10-17	0		0	0	389835	0		0	0	NULL	NULL	NULL	High	run1	1	List2	Catch.wav	V_T	1	1	1	1	389685	150	1	675	390360
Exp3	20	Exp3-20-1	59.937	1.0.0.159	1	right	yujia	-336549043	2.0.10.242	2.0.10.242	09-20-2019	2019-09-20 08:59:18	16:59:18	female	2.0.10.147	151	Catch.bmp	1903-04-30	0		0	0	392371	0		0	0	NULL	NULL	NULL	High	run1	1	List2	A_T.wav	A_T	1	1	1	1	392221	150	1	722	392943
Exp3	20	Exp3-20-1	59.937	1.0.0.159	1	right	yujia	-336549043	2.0.10.242	2.0.10.242	09-20-2019	2019-09-20 08:59:18	16:59:18	female	2.0.10.147	152	Red_C_2.bmp	1903-08-20	0		0	0	394740	0		0	0	NULL	NULL	NULL	High	run1	1	List2	Catch.wav	V_T	1	1	1	1	394590	150	1	481	395071
Exp3	20	Exp3-20-1	59.937	1.0.0.159	1	right	yujia	-336549043	2.0.10.242	2.0.10.242	09-20-2019	2019-09-20 08:59:18	16:59:18	female	2.0.10.147	153	Red_C_2.bmp	1902-06-11	0		0	0	397226	0		0	0	NULL	NULL	NULL	High	run1	1	List2	A_T.wav	AV_T	1	1	1	1	397076	150	1	587	397663
Exp3	20	Exp3-20-1	59.937	1.0.0.159	1	right	yujia	-336549043	2.0.10.242	2.0.10.242	09-20-2019	2019-09-20 08:59:18	16:59:18	female	2.0.10.147	154	Red_C_2.bmp	1903-12-15	0		0	0	399278	0		0	0	NULL	NULL	NULL	High	run1	1	List2	Catch.wav	V_T	1	1	1	1	399128	150	1	559	399687
Exp3	20	Exp3-20-1	59.937	1.0.0.159	1	right	yujia	-336549043	2.0.10.242	2.0.10.242	09-20-2019	2019-09-20 08:59:18	16:59:18	female	2.0.10.147	155	Blue_S_2.bmp	1902-10-17	0		0	0	401881	0		0	0	NULL	NULL	NULL	High	run1	1	List2	Catch.wav	V_T	1	1	0	1	401731	150	1	556	402287
Exp3	20	Exp3-20-1	59.937	1.0.0.159	1	right	yujia	-336549043	2.0.10.242	2.0.10.242	09-20-2019	2019-09-20 08:59:18	16:59:18	female	2.0.10.147	156	Red_C_2.bmp	1904-03-13	0		0	0	404050	0		0	0	NULL	NULL	NULL	High	run1	1	List2	A_T.wav	AV_T	1	1	0	1	403900	150	1	563	404463
Exp3	20	Exp3-20-1	59.937	1.0.0.159	1	right	yujia	-336549043	2.0.10.242	2.0.10.242	09-20-2019	2019-09-20 08:59:18	16:59:18	female	2.0.10.147	157	Red_C.bmp	1902-08-01	0		0	0	406736	0		0	0	NULL	NULL	NULL	High	run1		List2	A_S.wav	AV_S	0		0	1	406586	150		0	0
Exp3	20	Exp3-20-1	59.937	1.0.0.159	1	right	yujia	-336549043	2.0.10.242	2.0.10.242	09-20-2019	2019-09-20 08:59:18	16:59:18	female	2.0.10.147	158	Blue_S_2.bmp	1903-11-03	0		1	0	408888	0		0	0	NULL	NULL	NULL	High	run1	1	List2	Catch.wav	V_T	1	1	1	1	408738	150	1	637	409375
Exp3	20	Exp3-20-1	59.937	1.0.0.159	1	right	yujia	-336549043	2.0.10.242	2.0.10.242	09-20-2019	2019-09-20 08:59:18	16:59:18	female	2.0.10.147	159	Red_C_2.bmp	1904-03-25	0		0	0	411441	0		0	0	NULL	NULL	NULL	High	run1	1	List2	A_T.wav	AV_T	1	1	1	1	411291	150	1	540	411831
Exp3	20	Exp3-20-1	59.937	1.0.0.159	1	right	yujia	-336549043	2.0.10.242	2.0.10.242	09-20-2019	2019-09-20 08:59:18	16:59:18	female	2.0.10.147	160	Catch.bmp	1904-03-20	0		0	0	414144	0		0	0	NULL	NULL	NULL	High	run1	1	List2	A_T.wav	A_T	1	1	0	1	413994	150	1	813	414807
Exp3	20	Exp3-20-1	59.937	1.0.0.159	1	right	yujia	-336549043	2.0.10.242	2.0.10.242	09-20-2019	2019-09-20 08:59:18	16:59:18	female	2.0.10.147	161	Red_C_2.bmp	1903-12-12	0		0	0	416847	0		0	0	NULL	NULL	NULL	High	run1	1	List2	Catch.wav	V_T	1	1	0	1	416697	150	1	574	417271
Exp3	20	Exp3-20-1	59.937	1.0.0.159	1	right	yujia	-336549043	2.0.10.242	2.0.10.242	09-20-2019	2019-09-20 08:59:18	16:59:18	female	2.0.10.147	162	Blue_S.bmp	1903-10-15	0		0	1	419450	0		0	0	NULL	NULL	NULL	High	run1		List2	A_S.wav	AV_S	0		1	1	419299	151		0	0
Exp3	20	Exp3-20-1	59.937	1.0.0.159	1	right	yujia	-336549043	2.0.10.242	2.0.10.242	09-20-2019	2019-09-20 08:59:18	16:59:18	female	2.0.10.147	163	Catch.bmp	1903-05-22	0		0	1	422136	0		0	0	NULL	NULL	NULL	High	run1	1	List2	A_T.wav	A_T	1	1	1	1	421985	151	1	678	422663
Exp3	20	Exp3-20-1	59.937	1.0.0.159	1	right	yujia	-336549043	2.0.10.242	2.0.10.242	09-20-2019	2019-09-20 08:59:18	16:59:18	female	2.0.10.147	164	Blue_S_2.bmp	1902-04-18	0		1	0	424521	0		0	0	NULL	NULL	NULL	High	run1	1	List2	A_T.wav	AV_T	1	1	0	1	424371	150	1	540	424911
Exp3	20	Exp3-20-1	59.937	1.0.0.159	1	right	yujia	-336549043	2.0.10.242	2.0.10.242	09-20-2019	2019-09-20 08:59:18	16:59:18	female	2.0.10.147	165	Catch.bmp	1903-04-02	0		0	0	426507	0		0	0	NULL	NULL	NULL	High	run1		List2	A_S.wav	A_S	0		0	1	426357	150		0	0
Exp3	20	Exp3-20-1	59.937	1.0.0.159	1	right	yujia	-336549043	2.0.10.242	2.0.10.242	09-20-2019	2019-09-20 08:59:18	16:59:18	female	2.0.10.147	166	Catch.bmp	1904-03-16	0		0	0	428909	0		0	0	NULL	NULL	NULL	High	run1	1	List2	A_T.wav	A_T	1	1	0	1	428759	150	1	640	429399
Exp3	20	Exp3-20-1	59.937	1.0.0.159	1	right	yujia	-336549043	2.0.10.242	2.0.10.242	09-20-2019	2019-09-20 08:59:18	16:59:18	female	2.0.10.147	167	Blue_S_2.bmp	1903-01-18	0		0	1	431596	0		0	0	NULL	NULL	NULL	High	run1	1	List2	A_T.wav	AV_T	1	1	0	1	431445	151	1	1002	432447
Exp3	20	Exp3-20-1	59.937	1.0.0.159	1	right	yujia	-336549043	2.0.10.242	2.0.10.242	09-20-2019	2019-09-20 08:59:18	16:59:18	female	2.0.10.147	168	Red_C.bmp	1903-03-15	0		0	1	433865	0		0	0	NULL	NULL	NULL	High	run1		List2	A_S.wav	AV_S	0		1	1	433714	151		0	0
Exp3	20	Exp3-20-1	59.937	1.0.0.159	1	right	yujia	-336549043	2.0.10.242	2.0.10.242	09-20-2019	2019-09-20 08:59:18	16:59:18	female	2.0.10.147	169	Catch.bmp	1903-02-25	0		0	0	436250	0		0	0	NULL	NULL	NULL	High	run1		List2	A_S.wav	A_S	0		0	1	436100	150		0	0
Exp3	20	Exp3-20-1	59.937	1.0.0.159	1	right	yujia	-336549043	2.0.10.242	2.0.10.242	09-20-2019	2019-09-20 08:59:18	16:59:18	female	2.0.10.147	170	Red_C_2.bmp	1903-10-07	0		0	0	438603	0		0	0	NULL	NULL	NULL	High	run1	1	List2	Catch.wav	V_T	1	1	1	1	438453	150	1	762	439215
Exp3	20	Exp3-20-1	59.937	1.0.0.159	1	right	yujia	-336549043	2.0.10.242	2.0.10.242	09-20-2019	2019-09-20 08:59:18	16:59:18	female	2.0.10.147	171	Blue_S_2.bmp	1903-06-27	0		0	0	441139	0		0	0	NULL	NULL	NULL	High	run1	1	List2	Catch.wav	V_T	1	1	0	1	440989	150	1	770	441759
Exp3	20	Exp3-20-1	59.937	1.0.0.159	1	right	yujia	-336549043	2.0.10.242	2.0.10.242	09-20-2019	2019-09-20 08:59:18	16:59:18	female	2.0.10.147	172	Red_C_2.bmp	1903-09-14	0		0	0	443575	0		0	0	NULL	NULL	NULL	High	run1	1	List2	A_T.wav	AV_T	1	1	0	1	443425	150	1	534	443959
Exp3	20	Exp3-20-1	59.937	1.0.0.159	1	right	yujia	-336549043	2.0.10.242	2.0.10.242	09-20-2019	2019-09-20 08:59:18	16:59:18	female	2.0.10.147	173	Blue_C.bmp	1904-04-25	0		0	0	446077	0		0	0	NULL	NULL	NULL	High	Run1		List2	Catch.wav	V_S	0		1	1	445927	150		0	0
Exp3	20	Exp3-20-1	59.937	1.0.0.159	1	right	yujia	-336549043	2.0.10.242	2.0.10.242	09-20-2019	2019-09-20 08:59:18	16:59:18	female	2.0.10.147	174	Catch.bmp	1904-03-28	0		0	1	448864	0		0	0	NULL	NULL	NULL	High	run1	1	List2	A_T.wav	A_T	1	1	1	1	448713	151	1	645	449358
Exp3	20	Exp3-20-1	59.937	1.0.0.159	1	right	yujia	-336549043	2.0.10.242	2.0.10.242	09-20-2019	2019-09-20 08:59:18	16:59:18	female	2.0.10.147	175	Catch.bmp	1904-03-23	0		0	0	451566	0		0	0	NULL	NULL	NULL	High	run1	1	List2	A_T.wav	A_T	1	1	0	1	451416	150	1	678	452094
Exp3	20	Exp3-20-1	59.937	1.0.0.159	1	right	yujia	-336549043	2.0.10.242	2.0.10.242	09-20-2019	2019-09-20 08:59:18	16:59:18	female	2.0.10.147	176	Catch.bmp	1904-01-13	0		0	0	454269	0		0	0	NULL	NULL	NULL	High	run1		List2	A_S.wav	A_S	0		0	1	454119	150		0	0
Exp3	20	Exp3-20-1	59.937	1.0.0.159	1	right	yujia	-336549043	2.0.10.242	2.0.10.242	09-20-2019	2019-09-20 08:59:18	16:59:18	female	2.0.10.147	177	Blue_S_2.bmp	1902-12-23	0		0	0	456955	0		0	0	NULL	NULL	NULL	High	run1	1	List2	Catch.wav	V_T	1	1	1	1	456805	150	1	625	457430
Exp3	20	Exp3-20-1	59.937	1.0.0.159	1	right	yujia	-336549043	2.0.10.242	2.0.10.242	09-20-2019	2019-09-20 08:59:18	16:59:18	female	2.0.10.147	178	Blue_S_2.bmp	1903-02-27	0		0	0	459191	0		0	0	NULL	NULL	NULL	High	run1	1	List2	A_T.wav	AV_T	1	1	0	1	459041	150	1	629	459670
Exp3	20	Exp3-20-1	59.937	1.0.0.159	1	right	yujia	-336549043	2.0.10.242	2.0.10.242	09-20-2019	2019-09-20 08:59:18	16:59:18	female	2.0.10.147	179	Red_S_2.bmp	1903-06-27	0		1	0	461493	0		0	0	NULL	NULL	NULL	High	run1		List2	A_S.wav	AV_S	0		0	1	461343	150		0	0
Exp3	20	Exp3-20-1	59.937	1.0.0.159	1	right	yujia	-336549043	2.0.10.242	2.0.10.242	09-20-2019	2019-09-20 08:59:18	16:59:18	female	2.0.10.147	180	Red_C.bmp	1903-01-29	0		0	0	463979	0		0	0	NULL	NULL	NULL	High	run1		List2	Catch.wav	V_S	0		1	1	463829	150		0	0
Exp3	20	Exp3-20-1	59.937	1.0.0.159	1	right	yujia	-336549043	2.0.10.242	2.0.10.242	09-20-2019	2019-09-20 08:59:18	16:59:18	female	2.0.10.147	181	Catch.bmp	1902-04-30	0		0	0	466315	0		0	0	NULL	NULL	NULL	High	run1		List2	A_S.wav	A_S	0		1	1	466165	150		0	0
Exp3	20	Exp3-20-1	59.937	1.0.0.159	1	right	yujia	-336549043	2.0.10.242	2.0.10.242	09-20-2019	2019-09-20 08:59:18	16:59:18	female	2.0.10.147	182	Catch.bmp	1902-08-18	0		0	0	468367	0		0	0	NULL	NULL	NULL	High	run1	1	List2	A_T.wav	A_T	1	1	0	1	468217	150	1	621	468838
Exp3	20	Exp3-20-1	59.937	1.0.0.159	1	right	yujia	-336549043	2.0.10.242	2.0.10.242	09-20-2019	2019-09-20 08:59:18	16:59:18	female	2.0.10.147	183	Catch.bmp	1904-01-07	0		0	0	470486	0		0	0	NULL	NULL	NULL	High	run1	1	List2	A_T.wav	A_T	1	1	0	1	470336	150	1	1094	471430
Exp3	20	Exp3-20-1	59.937	1.0.0.159	1	right	yujia	-336549043	2.0.10.242	2.0.10.242	09-20-2019	2019-09-20 08:59:18	16:59:18	female	2.0.10.147	184	Red_C_2.bmp	1903-05-25	0		0	1	473106	0		0	0	NULL	NULL	NULL	High	run1	1	List2	Catch.wav	V_T	1	1	1	1	472955	151	1	755	473710
Exp3	20	Exp3-20-1	59.937	1.0.0.159	1	right	yujia	-336549043	2.0.10.242	2.0.10.242	09-20-2019	2019-09-20 08:59:18	16:59:18	female	2.0.10.147	185	Catch.bmp	1902-11-04	0		0	0	475508	0		0	0	NULL	NULL	NULL	High	run1	1	List2	A_T.wav	A_T	1	1	0	1	475358	150	1	1104	476462
Exp3	20	Exp3-20-1	59.937	1.0.0.159	1	right	yujia	-336549043	2.0.10.242	2.0.10.242	09-20-2019	2019-09-20 08:59:18	16:59:18	female	2.0.10.147	186	Red_C_2.bmp	1903-09-07	0		0	0	477694	0		0	0	NULL	NULL	NULL	High	run1	1	List2	Catch.wav	V_T	1	1	0	1	477544	150	1	606	478150
Exp3	20	Exp3-20-1	59.937	1.0.0.159	1	right	yujia	-336549043	2.0.10.242	2.0.10.242	09-20-2019	2019-09-20 08:59:18	16:59:18	female	2.0.10.147	187	Catch.bmp	1904-01-25	0		0	0	480196	0		0	0	NULL	NULL	NULL	High	run1	1	List2	A_T.wav	A_T	1	1	1	1	480046	150	1	1136	481182
Exp3	20	Exp3-20-1	59.937	1.0.0.159	1	right	yujia	-336549043	2.0.10.242	2.0.10.242	09-20-2019	2019-09-20 08:59:18	16:59:18	female	2.0.10.147	188	Blue_S_2.bmp	1904-03-24	0		1	0	482832	0		0	0	NULL	NULL	NULL	High	run1	1	List2	A_T.wav	AV_T	1	1	0	1	482682	150	1	732	483414
Exp3	20	Exp3-20-1	59.937	1.0.0.159	1	right	yujia	-336549043	2.0.10.242	2.0.10.242	09-20-2019	2019-09-20 08:59:18	16:59:18	female	2.0.10.147	189	Red_C.bmp	1903-03-31	0		0	0	485535	0		0	0	NULL	NULL	NULL	High	run1		List2	A_S.wav	AV_S	0		0	1	485385	150		0	0
Exp3	20	Exp3-20-1	59.937	1.0.0.159	1	right	yujia	-336549043	2.0.10.242	2.0.10.242	09-20-2019	2019-09-20 08:59:18	16:59:18	female	2.0.10.147	190	Blue_S_2.bmp	1902-12-01	0		0	0	487971	0		0	0	NULL	NULL	NULL	High	run1	1	List2	A_T.wav	AV_T	0		0	1	487821	150		0	0
Exp3	20	Exp3-20-1	59.937	1.0.0.159	1	right	yujia	-336549043	2.0.10.242	2.0.10.242	09-20-2019	2019-09-20 08:59:18	16:59:18	female	2.0.10.147	191	Blue_S_2.bmp	1903-01-12	0		0	0	490257	0		0	0	NULL	NULL	NULL	High	run1	1	List2	A_T.wav	AV_T	1	1	0	1	490107	150	1	571	490678
Exp3	20	Exp3-20-1	59.937	1.0.0.159	1	right	yujia	-336549043	2.0.10.242	2.0.10.242	09-20-2019	2019-09-20 08:59:18	16:59:18	female	2.0.10.147	192	Red_S_2.bmp	1903-04-24	0		0	0	492526	0		0	0	NULL	NULL	NULL	High	run1		List2	Catch.wav	V_S	0		1	1	492376	150		0	0
Exp3	20	Exp3-20-1	59.937	1.0.0.159	1	right	yujia	-336549043	2.0.10.242	2.0.10.242	09-20-2019	2019-09-20 08:59:18	16:59:18	female	2.0.10.147	193	Red_C_2.bmp	1903-05-03	0		0	0	494962	0		0	0	NULL	NULL	NULL	High	run1	1	List2	A_T.wav	AV_T	1	1	0	1	494812	150	1	554	495366
Exp3	20	Exp3-20-1	59.937	1.0.0.159	1	right	yujia	-336549043	2.0.10.242	2.0.10.242	09-20-2019	2019-09-20 08:59:18	16:59:18	female	2.0.10.147	194	Blue_C.bmp	1904-01-29	0		0	0	497331	0		0	0	NULL	NULL	NULL	High	run1		List2	A_S.wav	AV_S	0		0	1	497181	150		0	0
Exp3	20	Exp3-20-1	59.937	1.0.0.159	1	right	yujia	-336549043	2.0.10.242	2.0.10.242	09-20-2019	2019-09-20 08:59:18	16:59:18	female	2.0.10.147	195	Catch.bmp	1902-05-02	0		0	0	500034	0		0	0	NULL	NULL	NULL	High	run1		List2	A_S.wav	A_S	0		0	1	499884	150		0	0
Exp3	20	Exp3-20-1	59.937	1.0.0.159	1	right	yujia	-336549043	2.0.10.242	2.0.10.242	09-20-2019	2019-09-20 08:59:18	16:59:18	female	2.0.10.147	196	Catch.bmp	1902-09-08	0		0	1	502103	0		0	0	NULL	NULL	NULL	High	run1	1	List2	A_T.wav	A_T	1	1	1	1	501952	151	1	766	502718
Exp3	20	Exp3-20-1	59.937	1.0.0.159	1	right	yujia	-336549043	2.0.10.242	2.0.10.242	09-20-2019	2019-09-20 08:59:18	16:59:18	female	2.0.10.147	197	Red_C_2.bmp	1902-12-30	0		0	0	504238	0		0	0	NULL	NULL	NULL	High	run1	1	List2	Catch.wav	V_T	1	1	1	1	504088	150	1	677	504765
Exp3	20	Exp3-20-1	59.937	1.0.0.159	1	right	yujia	-336549043	2.0.10.242	2.0.10.242	09-20-2019	2019-09-20 08:59:18	16:59:18	female	2.0.10.147	198	Blue_S_2.bmp	1903-04-03	0		0	1	506491	0		0	0	NULL	NULL	NULL	High	run1	1	List2	A_T.wav	AV_T	1	1	1	1	506340	151	1	721	507061
Exp3	20	Exp3-20-1	59.937	1.0.0.159	1	right	yujia	-336549043	2.0.10.242	2.0.10.242	09-20-2019	2019-09-20 08:59:18	16:59:18	female	2.0.10.147	199	Blue_S.bmp	1903-05-11	0		0	0	508843	0		0	0	NULL	NULL	NULL	High	run1		List2	Catch.wav	V_S	0		1	1	508693	150		0	0
Exp3	20	Exp3-20-1	59.937	1.0.0.159	1	right	yujia	-336549043	2.0.10.242	2.0.10.242	09-20-2019	2019-09-20 08:59:18	16:59:18	female	2.0.10.147	200	Blue_S_2.bmp	1903-05-02	0		0	1	511296	0		0	0	NULL	NULL	NULL	High	run1	1	List2	A_T.wav	AV_T	1	1	1	1	511145	151	1	740	511885
Exp3	20	Exp3-20-1	59.937	1.0.0.159	1	right	yujia	-336549043	2.0.10.242	2.0.10.242	09-20-2019	2019-09-20 08:59:18	16:59:18	female	2.0.10.147	201	Red_C_2.bmp	1902-10-01	0		0	0	513665	0		0	0	NULL	NULL	NULL	High	run1	1	List2	A_T.wav	AV_T	1	1	0	1	513515	150	1	738	514253
Exp3	20	Exp3-20-1	59.937	1.0.0.159	1	right	yujia	-336549043	2.0.10.242	2.0.10.242	09-20-2019	2019-09-20 08:59:18	16:59:18	female	2.0.10.147	202	Catch.bmp	1903-12-15	0		0	0	515817	0		0	0	NULL	NULL	NULL	High	run1	1	List2	A_T.wav	A_T	1	1	0	1	515667	150	1	1450	517117
Exp3	20	Exp3-20-1	59.937	1.0.0.159	1	right	yujia	-336549043	2.0.10.242	2.0.10.242	09-20-2019	2019-09-20 08:59:18	16:59:18	female	2.0.10.147	203	Blue_S_2.bmp	1902-08-17	0		0	0	518420	0		0	0	NULL	NULL	NULL	High	run1	1	List2	A_T.wav	AV_T	1	1	0	1	518270	150	1	991	519261
Exp3	20	Exp3-20-1	59.937	1.0.0.159	1	right	yujia	-336549043	2.0.10.242	2.0.10.242	09-20-2019	2019-09-20 08:59:18	16:59:18	female	2.0.10.147	204	Catch.bmp	1903-11-07	0		0	1	520539	0		0	0	NULL	NULL	NULL	High	run1	1	List2	A_T.wav	A_T	1	1	1	1	520388	151	1	625	521013
Exp3	20	Exp3-20-1	59.937	1.0.0.159	1	right	yujia	-336549043	2.0.10.242	2.0.10.242	09-20-2019	2019-09-20 08:59:18	16:59:18	female	2.0.10.147	205	Blue_S_2.bmp	1904-04-11	0		0	0	523108	0		0	0	NULL	NULL	NULL	High	run1	1	List2	Catch.wav	V_T	1	1	0	1	522958	150	1	751	523709
Exp3	20	Exp3-20-1	59.937	1.0.0.159	1	right	yujia	-336549043	2.0.10.242	2.0.10.242	09-20-2019	2019-09-20 08:59:18	16:59:18	female	2.0.10.147	206	Catch.bmp	1902-12-03	0		1	0	525827	0		0	0	NULL	NULL	NULL	High	run1	1	List2	A_T.wav	A_T	1	1	1	1	525677	150	1	760	526437
Exp3	20	Exp3-20-1	59.937	1.0.0.159	1	right	yujia	-336549043	2.0.10.242	2.0.10.242	09-20-2019	2019-09-20 08:59:18	16:59:18	female	2.0.10.147	207	Blue_S_2.bmp	1903-05-10	0		0	0	528046	0		0	0	NULL	NULL	NULL	High	run1	1	List2	A_T.wav	AV_T	1	1	0	1	527896	150	1	741	528637
Exp3	20	Exp3-20-1	59.937	1.0.0.159	1	right	yujia	-336549043	2.0.10.242	2.0.10.242	09-20-2019	2019-09-20 08:59:18	16:59:18	female	2.0.10.147	208	Red_C_2.bmp	1903-02-07	0		0	0	530432	0		0	0	NULL	NULL	NULL	High	run1	1	List2	Catch.wav	V_T	1	1	1	1	530282	150	1	611	530893
Exp3	20	Exp3-20-1	59.937	1.0.0.159	1	right	yujia	-336549043	2.0.10.242	2.0.10.242	09-20-2019	2019-09-20 08:59:18	16:59:18	female	2.0.10.147	209	Blue_C_2.bmp	1903-07-07	0		0	0	532718	0		0	0	NULL	NULL	NULL	High	run1		List2	A_S.wav	AV_S	0		1	1	532568	150		0	0
Exp3	20	Exp3-20-1	59.937	1.0.0.159	1	right	yujia	-336549043	2.0.10.242	2.0.10.242	09-20-2019	2019-09-20 08:59:18	16:59:18	female	2.0.10.147	210	Catch.bmp	1902-11-10	0		0	1	535221	0		0	0	NULL	NULL	NULL	High	run1	1	List2	A_T.wav	A_T	1	1	1	1	535070	151	1	807	535877
Exp3	20	Exp3-20-1	59.937	1.0.0.159	1	right	yujia	-336549043	2.0.10.242	2.0.10.242	09-20-2019	2019-09-20 08:59:18	16:59:18	female	2.0.10.147	211	Blue_S_2.bmp	1903-02-19	0		0	0	537423	0		0	0	NULL	NULL	NULL	High	run1	1	List2	Catch.wav	V_T	1	1	0	1	537273	150	1	804	538077
Exp3	20	Exp3-20-1	59.937	1.0.0.159	1	right	yujia	-336549043	2.0.10.242	2.0.10.242	09-20-2019	2019-09-20 08:59:18	16:59:18	female	2.0.10.147	212	Catch.bmp	1903-02-03	0		0	0	539725	0		0	0	NULL	NULL	NULL	High	run1		List2	A_S.wav	A_S	0		1	1	539575	150		0	0
Exp3	20	Exp3-20-1	59.937	1.0.0.159	1	right	yujia	-336549043	2.0.10.242	2.0.10.242	09-20-2019	2019-09-20 08:59:18	16:59:18	female	2.0.10.147	213	Catch.bmp	1903-09-16	0		0	0	542061	0		0	0	NULL	NULL	NULL	High	run1	1	List2	A_T.wav	A_T	1	1	0	1	541911	150	1	630	542541
Exp3	20	Exp3-20-1	59.937	1.0.0.159	1	right	yujia	-336549043	2.0.10.242	2.0.10.242	09-20-2019	2019-09-20 08:59:18	16:59:18	female	2.0.10.147	214	Catch.bmp	1902-09-08	0		0	0	544564	0		0	0	NULL	NULL	NULL	High	run1	1	List2	A_T.wav	A_T	1	1	0	1	544414	150	1	663	545077
Exp3	20	Exp3-20-1	59.937	1.0.0.159	1	right	yujia	-336549043	2.0.10.242	2.0.10.242	09-20-2019	2019-09-20 08:59:18	16:59:18	female	2.0.10.147	215	Red_C_2.bmp	1903-04-08	0		0	0	546699	0		0	0	NULL	NULL	NULL	High	run1	1	List2	Catch.wav	V_T	1	1	1	1	546549	150	1	664	547213
Exp3	20	Exp3-20-1	59.937	1.0.0.159	1	right	yujia	-336549043	2.0.10.242	2.0.10.242	09-20-2019	2019-09-20 08:59:18	16:59:18	female	2.0.10.147	216	Red_C_2.bmp	1902-12-08	0		0	0	549052	0		0	0	NULL	NULL	NULL	High	run1	1	List2	A_T.wav	AV_T	1	1	0	1	548902	150	1	583	549485
Exp3	20	Exp3-20-1	59.937	1.0.0.159	1	right	yujia	-336549043	2.0.10.242	2.0.10.242	09-20-2019	2019-09-20 08:59:18	16:59:18	female	2.0.10.147	217	Catch.bmp	1902-12-31	0		0	0	551287	0		0	0	NULL	NULL	NULL	High	run1		List2	A_S.wav	A_S	0		0	1	551137	150		0	0
Exp3	20	Exp3-20-1	59.937	1.0.0.159	1	right	yujia	-336549043	2.0.10.242	2.0.10.242	09-20-2019	2019-09-20 08:59:18	16:59:18	female	2.0.10.147	218	Catch.bmp	1904-02-04	0		0	0	553590	0		0	0	NULL	NULL	NULL	High	run1	1	List2	A_T.wav	A_T	1	1	0	1	553440	150	1	853	554293
Exp3	20	Exp3-20-1	59.937	1.0.0.159	1	right	yujia	-336549043	2.0.10.242	2.0.10.242	09-20-2019	2019-09-20 08:59:18	16:59:18	female	2.0.10.147	219	Red_C_2.bmp	1902-06-15	0		0	1	556243	0		0	0	NULL	NULL	NULL	High	run1	1	List2	A_T.wav	AV_T	1	1	1	1	556092	151	1	665	556757
Exp3	20	Exp3-20-1	59.937	1.0.0.159	1	right	yujia	-336549043	2.0.10.242	2.0.10.242	09-20-2019	2019-09-20 08:59:18	16:59:18	female	2.0.10.147	220	Blue_S_2.bmp	1903-05-11	0		0	0	558295	0		0	0	NULL	NULL	NULL	High	run1	1	List2	A_T.wav	AV_T	1	1	0	1	558145	150	1	604	558749
Exp3	20	Exp3-20-1	59.937	1.0.0.159	1	right	yujia	-336549043	2.0.10.242	2.0.10.242	09-20-2019	2019-09-20 08:59:18	16:59:18	female	2.0.10.147	221	Catch.bmp	1903-03-07	0		0	1	560681	0		0	0	NULL	NULL	NULL	High	run1	1	List2	A_T.wav	A_T	1	1	1	1	560530	151	1	946	561476
Exp3	20	Exp3-20-1	59.937	1.0.0.159	1	right	yujia	-336549043	2.0.10.242	2.0.10.242	09-20-2019	2019-09-20 08:59:18	16:59:18	female	2.0.10.147	222	Red_C_2.bmp	1902-07-10	0		0	0	563000	0		0	0	NULL	NULL	NULL	High	run1	1	List2	A_T.wav	AV_T	1	1	0	2	562850	150	1	634	563484
Exp3	20	Exp3-20-1	59.937	1.0.0.159	1	right	yujia	-336549043	2.0.10.242	2.0.10.242	09-20-2019	2019-09-20 08:59:18	16:59:18	female	2.0.10.147	223	Red_C_2.bmp	1903-12-26	0		0	0	565085	0		0	0	NULL	NULL	NULL	High	run1	1	List2	A_T.wav	AV_T	1	1	0	1	564935	150	1	597	565532
Exp3	20	Exp3-20-1	59.937	1.0.0.159	1	right	yujia	-336549043	2.0.10.242	2.0.10.242	09-20-2019	2019-09-20 08:59:18	16:59:18	female	2.0.10.147	224	Blue_S.bmp	1903-09-19	0		0	0	567688	0		0	0	NULL	NULL	NULL	High	run1		List2	A_S.wav	AV_S	0		0	1	567538	150		0	0
Exp3	20	Exp3-20-1	59.937	1.0.0.159	1	right	yujia	-336549043	2.0.10.242	2.0.10.242	09-20-2019	2019-09-20 08:59:18	16:59:18	female	2.0.10.147	225	Catch.bmp	1902-07-20	0		0	0	570274	0		0	0	NULL	NULL	NULL	High	run1		List2	A_S.wav	A_S	0		0	1	570124	150		0	0
Exp3	20	Exp3-20-1	59.937	1.0.0.159	1	right	yujia	-336549043	2.0.10.242	2.0.10.242	09-20-2019	2019-09-20 08:59:18	16:59:18	female	2.0.10.147	226	Red_S.bmp	1902-08-28	0		0	0	572426	0		0	0	NULL	NULL	NULL	High	run1		List2	Catch.wav	V_S	0		1	1	572276	150		0	0
Exp3	20	Exp3-20-1	59.937	1.0.0.159	1	right	yujia	-336549043	2.0.10.242	2.0.10.242	09-20-2019	2019-09-20 08:59:18	16:59:18	female	2.0.10.147	227	Catch.bmp	1903-09-13	0		0	0	574612	0		0	0	NULL	NULL	NULL	High	run1	1	List2	A_T.wav	A_T	1	1	0	1	574462	150	1	1054	575516
Exp3	20	Exp3-20-1	59.937	1.0.0.159	1	right	yujia	-336549043	2.0.10.242	2.0.10.242	09-20-2019	2019-09-20 08:59:18	16:59:18	female	2.0.10.147	228	Red_C_2.bmp	1902-10-18	0		0	0	577114	0		0	0	NULL	NULL	NULL	High	run1	1	List2	Catch.wav	V_T	1	1	1	1	576964	150	1	792	577756
Exp3	20	Exp3-20-1	59.937	1.0.0.159	1	right	yujia	-336549043	2.0.10.242	2.0.10.242	09-20-2019	2019-09-20 08:59:18	16:59:18	female	2.0.10.147	229	Blue_S_2.bmp	1903-06-28	0		0	0	579283	0		0	0	NULL	NULL	NULL	High	run1	1	List2	A_T.wav	AV_T	1	1	1	1	579133	150	1	1023	580156
Exp3	20	Exp3-20-1	59.937	1.0.0.159	1	right	yujia	-336549043	2.0.10.242	2.0.10.242	09-20-2019	2019-09-20 08:59:18	16:59:18	female	2.0.10.147	230	Red_S_2.bmp	1903-10-20	0		0	0	581719	0		0	0	NULL	NULL	NULL	High	run1		List2	A_S.wav	AV_S	0		0	1	581569	150		0	0
Exp3	20	Exp3-20-1	59.937	1.0.0.159	1	right	yujia	-336549043	2.0.10.242	2.0.10.242	09-20-2019	2019-09-20 08:59:18	16:59:18	female	2.0.10.147	231	Blue_C_2.bmp	1902-07-26	0		0	0	584322	0		0	0	NULL	NULL	NULL	High	run1		List2	Catch.wav	V_S	0		1	1	584172	150		0	0
Exp3	20	Exp3-20-1	59.937	1.0.0.159	1	right	yujia	-336549043	2.0.10.242	2.0.10.242	09-20-2019	2019-09-20 08:59:18	16:59:18	female	2.0.10.147	232	Catch.bmp	1902-12-13	0		0	0	586474	0		0	0	NULL	NULL	NULL	High	run1		List2	A_S.wav	A_S	0		1	1	586324	150		0	0
Exp3	20	Exp3-20-1	59.937	1.0.0.159	1	right	yujia	-336549043	2.0.10.242	2.0.10.242	09-20-2019	2019-09-20 08:59:18	16:59:18	female	2.0.10.147	233	Catch.bmp	1903-11-03	0		0	1	588777	0		0	0	NULL	NULL	NULL	High	run1	1	List2	A_T.wav	A_T	1	1	1	1	588626	151	1	634	589260
Exp3	20	Exp3-20-1	59.937	1.0.0.159	1	right	yujia	-336549043	2.0.10.242	2.0.10.242	09-20-2019	2019-09-20 08:59:18	16:59:18	female	2.0.10.147	234	Blue_S_2.bmp	1903-05-02	0		0	0	591329	0		0	0	NULL	NULL	NULL	High	run1	1	List2	Catch.wav	V_T	1	1	1	1	591179	150	1	777	591956
Exp3	20	Exp3-20-1	59.937	1.0.0.159	1	right	yujia	-336549043	2.0.10.242	2.0.10.242	09-20-2019	2019-09-20 08:59:18	16:59:18	female	2.0.10.147	235	Blue_S_2.bmp	1903-11-23	0		0	0	593698	0		0	0	NULL	NULL	NULL	High	run1	1	List2	Catch.wav	V_T	1	1	0	1	593548	150	1	656	594204
Exp3	20	Exp3-20-1	59.937	1.0.0.159	1	right	yujia	-336549043	2.0.10.242	2.0.10.242	09-20-2019	2019-09-20 08:59:18	16:59:18	female	2.0.10.147	236	Red_S.bmp	1904-01-31	0		0	0	596268	0		0	0	NULL	NULL	NULL	High	run1		List2	Catch.wav	V_S	0		0	1	596118	150		0	0
Exp3	20	Exp3-20-1	59.937	1.0.0.159	1	right	yujia	-336549043	2.0.10.242	2.0.10.242	09-20-2019	2019-09-20 08:59:18	16:59:18	female	2.0.10.147	237	Blue_S_2.bmp	1902-08-02	0		0	1	598971	0		0	0	NULL	NULL	NULL	High	run1	1	List2	Catch.wav	V_T	1	1	1	1	598820	151	1	720	599540
Exp3	20	Exp3-20-1	59.937	1.0.0.159	1	right	yujia	-336549043	2.0.10.242	2.0.10.242	09-20-2019	2019-09-20 08:59:18	16:59:18	female	2.0.10.147	238	Red_C_2.bmp	1904-01-14	0		0	0	601073	0		0	0	NULL	NULL	NULL	High	run1	1	List2	A_T.wav	AV_T	1	1	0	1	600923	150	1	593	601516
Exp3	20	Exp3-20-1	59.937	1.0.0.159	1	right	yujia	-336549043	2.0.10.242	2.0.10.242	09-20-2019	2019-09-20 08:59:18	16:59:18	female	2.0.10.147	239	Red_C_2.bmp	1903-08-02	0		0	0	603709	0		0	0	NULL	NULL	NULL	High	run1	1	List2	A_T.wav	AV_T	1	1	0	1	603559	150	1	909	604468
Exp3	20	Exp3-20-1	59.937	1.0.0.159	1	right	yujia	-336549043	2.0.10.242	2.0.10.242	09-20-2019	2019-09-20 08:59:18	16:59:18	female	2.0.10.147	240	Catch.bmp	1903-10-03	0		0	0	606178	0		0	0	NULL	NULL	NULL	High	run1	1	List2	A_T.wav	A_T	0		0	1	606028	150		0	0
Exp3	20	Exp3-20-1	59.937	1.0.0.159	1	right	yujia	-336549043	2.0.10.242	2.0.10.242	09-20-2019	2019-09-20 08:59:18	16:59:18	female	2.0.10.147	241	Blue_S_2.bmp	1902-03-22	0		0	0	608764	0		0	0	NULL	NULL	NULL	High	run1	1	List2	Catch.wav	V_T	1	1	1	1	608614	150	1	734	609348
Exp3	20	Exp3-20-1	59.937	1.0.0.159	1	right	yujia	-336549043	2.0.10.242	2.0.10.242	09-20-2019	2019-09-20 08:59:18	16:59:18	female	2.0.10.147	242	Red_C_2.bmp	1903-03-22	0		0	0	610733	0		0	0	NULL	NULL	NULL	High	run1	1	List2	A_T.wav	AV_T	1	1	1	1	610583	150	1	885	611468
Exp3	20	Exp3-20-1	59.937	1.0.0.159	1	right	yujia	-336549043	2.0.10.242	2.0.10.242	09-20-2019	2019-09-20 08:59:18	16:59:18	female	2.0.10.147	243	Blue_S.bmp	1902-09-19	0		0	0	613069	0		0	0	NULL	NULL	NULL	High	run1		List2	Catch.wav	V_S	0		0	1	612919	150		0	0
Exp3	20	Exp3-20-1	59.937	1.0.0.159	1	right	yujia	-336549043	2.0.10.242	2.0.10.242	09-20-2019	2019-09-20 08:59:18	16:59:18	female	2.0.10.147	244	Blue_S_2.bmp	1902-08-24	0		0	0	615288	0		0	0	NULL	NULL	NULL	High	run1	1	List2	A_T.wav	AV_T	1	1	0	1	615138	150	1	425	615563
Exp3	20	Exp3-20-1	59.937	1.0.0.159	1	right	yujia	-336549043	2.0.10.242	2.0.10.242	09-20-2019	2019-09-20 08:59:18	16:59:18	female	2.0.10.147	245	Catch.bmp	1902-09-13	0		0	1	617407	0		0	0	NULL	NULL	NULL	High	run1	1	List2	A_T.wav	A_T	1	1	1	1	617256	151	1	947	618203
Exp3	20	Exp3-20-1	59.937	1.0.0.159	1	right	yujia	-336549043	2.0.10.242	2.0.10.242	09-20-2019	2019-09-20 08:59:18	16:59:18	female	2.0.10.147	246	Red_S.bmp	1903-06-27	0		0	0	619542	0		0	0	NULL	NULL	NULL	High	run1		List2	A_S.wav	AV_S	0		0	1	619392	150		0	0
Exp3	20	Exp3-20-1	59.937	1.0.0.159	1	right	yujia	-336549043	2.0.10.242	2.0.10.242	09-20-2019	2019-09-20 08:59:18	16:59:18	female	2.0.10.147	247	Blue_S_2.bmp	1903-01-30	0		0	0	622028	0		0	0	NULL	NULL	NULL	High	run1	1	List2	Catch.wav	V_T	1	1	1	1	621878	150	1	629	622507
Exp3	20	Exp3-20-1	59.937	1.0.0.159	1	right	yujia	-336549043	2.0.10.242	2.0.10.242	09-20-2019	2019-09-20 08:59:18	16:59:18	female	2.0.10.147	248	Catch.bmp	1903-12-11	0		0	0	624314	0		0	0	NULL	NULL	NULL	High	run1	1	List2	A_T.wav	A_T	1	1	0	1	624164	150	1	1079	625243
Exp3	20	Exp3-20-1	59.937	1.0.0.159	1	right	yujia	-336549043	2.0.10.242	2.0.10.242	09-20-2019	2019-09-20 08:59:18	16:59:18	female	2.0.10.147	249	Catch.bmp	1903-12-18	0		0	1	626917	0		0	0	NULL	NULL	NULL	High	run1		List2	A_S.wav	A_S	0		0	1	626766	151		0	0
Exp3	20	Exp3-20-1	59.937	1.0.0.159	1	right	yujia	-336549043	2.0.10.242	2.0.10.242	09-20-2019	2019-09-20 08:59:18	16:59:18	female	2.0.10.147	250	Red_C.bmp	1904-03-08	0		0	0	629569	0		0	0	NULL	NULL	NULL	High	run1		List2	Catch.wav	V_S	0		1	1	629419	150		0	0
Exp3	20	Exp3-20-1	59.937	1.0.0.159	1	right	yujia	-336549043	2.0.10.242	2.0.10.242	09-20-2019	2019-09-20 08:59:18	16:59:18	female	2.0.10.147	251	Catch.bmp	1903-11-10	0		0	1	632306	0		0	0	NULL	NULL	NULL	High	run1	1	List2	A_T.wav	A_T	1	1	1	1	632155	151	1	1344	633499
Exp3	20	Exp3-20-1	59.937	1.0.0.159	1	right	yujia	-336549043	2.0.10.242	2.0.10.242	09-20-2019	2019-09-20 08:59:18	16:59:18	female	2.0.10.147	252	Blue_S_2.bmp	1903-12-26	0		0	0	634875	0		0	0	NULL	NULL	NULL	High	run1	1	List2	Catch.wav	V_T	1	1	1	1	634725	150	1	718	635443
Exp3	20	Exp3-20-1	59.937	1.0.0.159	1	right	yujia	-336549043	2.0.10.242	2.0.10.242	09-20-2019	2019-09-20 08:59:18	16:59:18	female	2.0.10.147	253	Red_C_2.bmp	1903-01-08	0		0	1	637478	0		0	0	NULL	NULL	NULL	High	run1	1	List2	Catch.wav	V_T	1	1	1	1	637327	151	1	580	637907
Exp3	20	Exp3-20-1	59.937	1.0.0.159	1	right	yujia	-336549043	2.0.10.242	2.0.10.242	09-20-2019	2019-09-20 08:59:18	16:59:18	female	2.0.10.147	254	Red_C_2.bmp	1902-08-27	0		0	0	639730	0		0	0	NULL	NULL	NULL	High	run1	1	List2	Catch.wav	V_T	1	1	0	1	639580	150	1	639	640219
Exp3	20	Exp3-20-1	59.937	1.0.0.159	1	right	yujia	-336549043	2.0.10.242	2.0.10.242	09-20-2019	2019-09-20 08:59:18	16:59:18	female	2.0.10.147	255	Red_C_2.bmp	1904-01-29	0		0	0	641849	0		0	0	NULL	NULL	NULL	High	run1	1	List2	Catch.wav	V_T	1	1	0	1	641699	150	1	672	642371
Exp3	20	Exp3-20-1	59.937	1.0.0.159	1	right	yujia	-336549043	2.0.10.242	2.0.10.242	09-20-2019	2019-09-20 08:59:18	16:59:18	female	2.0.10.147	256	Red_S_2.bmp	1903-02-15	0		0	1	644502	0		0	0	NULL	NULL	NULL	High	run1		List2	Catch.wav	V_S	0		1	1	644351	151		0	0
Exp3	20	Exp3-20-1	59.937	1.0.0.159	1	right	yujia	-336549043	2.0.10.242	2.0.10.242	09-20-2019	2019-09-20 08:59:18	16:59:18	female	2.0.10.147	257	Blue_S_2.bmp	1903-02-14	0		0	0	646871	0		0	0	NULL	NULL	NULL	High	run1	1	List2	A_T.wav	AV_T	1	1	0	1	646721	150	1	610	647331
Exp3	20	Exp3-20-1	59.937	1.0.0.159	1	right	yujia	-336549043	2.0.10.242	2.0.10.242	09-20-2019	2019-09-20 08:59:18	16:59:18	female	2.0.10.147	258	Red_C.bmp	1902-03-10	0		0	0	649173	0		0	0	NULL	NULL	NULL	High	run1		List2	Catch.wav	V_S	0		1	1	649023	150		0	0
Exp3	20	Exp3-20-1	59.937	1.0.0.159	1	right	yujia	-336549043	2.0.10.242	2.0.10.242	09-20-2019	2019-09-20 08:59:18	16:59:18	female	2.0.10.147	259	Blue_S_2.bmp	1903-01-27	0		0	0	651192	0		0	0	NULL	NULL	NULL	High	run1	1	List2	A_T.wav	AV_T	1	1	0	1	651042	150	1	857	651899
Exp3	20	Exp3-20-1	59.937	1.0.0.159	1	right	yujia	-336549043	2.0.10.242	2.0.10.242	09-20-2019	2019-09-20 08:59:18	16:59:18	female	2.0.10.147	260	Catch.bmp	1902-09-13	0		0	1	653478	0		0	0	NULL	NULL	NULL	High	run1	1	List2	A_T.wav	A_T	1	1	1	1	653327	151	1	876	654203
