# Supplementary material for: Visual Perceptual Load Attenuates Age-Related Audiovisual Integration in an Audiovisual Discrimination Task
Source: Front Psychol. 2021 Sep 29;12:740221. doi: 10.3389/fpsyg.2021.740221 (PMC8511317; doi:10.3389/fpsyg.2021.740221)
Supplement: Supplementary file 1 [file Data_Sheet_1.ZIP › Export data/Group 2_Data_Older/Exp1_Low load/Subject_01.xlsx]

## Sheet: Sheet1
ExperimentName	Subject	DataFile.Basename	Display.RefreshRate	ExperimentVersion	Group	Handedness	RandomSeed	RuntimeVersion	RuntimeVersionExpected	SessionDate	SessionStartDateTimeUtc	SessionTime	Sex	StudioVersion	Block	Image	ITI	ITI.ACC	ITI.CRESP	ITI.DurationError	ITI.OnsetDelay	ITI.OnsetTime	ITI.OnsetToOnsetTime	ITI.RESP	ITI.RT	ITI.RTTime	List1	List1.Cycle	List1.Sample	PercetualLoad	Procedure	Response	Running	Sound	StimulusType	Target.ACC	Target.CRESP	Target.DurationError	Target.OnsetDelay	Target.OnsetTime	Target.OnsetToOnsetTime	Target.RESP	Target.RT	Target.RTTime
Exp1	1	Exp1-1-1	59.937	1.0.0.173	2	left	2013669380	2.0.10.242	2.0.10.242	10-09-2019	2019-10-09 02:02:16	10:02:16	male	2.0.10.147	1	Catch.bmp	1902-10-15	00:00:00		0	0	23059	0		0	0	10	1	1	Low	Prac	1	List1	A_T.wav	A_T	0		116	1	22909	150		0	0
Exp1	1	Exp1-1-1	59.937	1.0.0.173	2	left	2013669380	2.0.10.242	2.0.10.242	10-09-2019	2019-10-09 02:02:16	10:02:16	male	2.0.10.147	2	Red_S_2.bmp	1903-01-24	00:00:00		0	0	25295	0		0	0	18	1	2	Low	Prac	1	List1	A_T.wav	AV_T	0		0	1	25145	150		0	0
Exp1	1	Exp1-1-1	59.937	1.0.0.173	2	left	2013669380	2.0.10.242	2.0.10.242	10-09-2019	2019-10-09 02:02:16	10:02:16	male	2.0.10.147	3	Blue_S_2.bmp	1903-10-03	00:00:00		0	0	27764	0		0	0	4	1	3	Low	Prac		List1	Catch.wav	V_S	0		1	1	27614	150		0	0
Exp1	1	Exp1-1-1	59.937	1.0.0.173	2	left	2013669380	2.0.10.242	2.0.10.242	10-09-2019	2019-10-09 02:02:16	10:02:16	male	2.0.10.147	4	Blue_S.bmp	1903-09-23	00:00:00		0	0	30367	0		0	0	3	1	4	Low	Prac		List1	Catch.wav	V_S	0		0	1	30217	150		0	0
Exp1	1	Exp1-1-1	59.937	1.0.0.173	2	left	2013669380	2.0.10.242	2.0.10.242	10-09-2019	2019-10-09 02:02:16	10:02:16	male	2.0.10.147	5	Red_C_2.bmp	1904-05-10	00:00:00		0	0	32953	0		0	0	6	1	5	Low	Prac	1	List1	Catch.wav	V_T	1	1	0	1	32803	150	1	252	33055
Exp1	1	Exp1-1-1	59.937	1.0.0.173	2	left	2013669380	2.0.10.242	2.0.10.242	10-09-2019	2019-10-09 02:02:16	10:02:16	male	2.0.10.147	6	Blue_C_2.bmp	1902-08-19	00:00:00		0	0	35706	0		0	0	12	1	6	Low	Prac		List1	A_S.wav	AV_S	0		1	1	35556	150		0	0
Exp1	1	Exp1-1-1	59.937	1.0.0.173	2	left	2013669380	2.0.10.242	2.0.10.242	10-09-2019	2019-10-09 02:02:16	10:02:16	male	2.0.10.147	7	Red_C.bmp	1903-08-13	00:00:00		0	0	37875	0		0	0	5	1	7	Low	Prac	1	List1	Catch.wav	V_T	1	1	1	1	37725	150	1	266	37991
Exp1	1	Exp1-1-1	59.937	1.0.0.173	2	left	2013669380	2.0.10.242	2.0.10.242	10-09-2019	2019-10-09 02:02:16	10:02:16	male	2.0.10.147	8	Red_S_2.bmp	1902-10-26	00:00:00		0	0	40344	0		0	0	8	1	8	Low	Prac	1	List1	Catch.wav	V_T	1	1	0	1	40194	150	1	269	40463
Exp1	1	Exp1-1-1	59.937	1.0.0.173	2	left	2013669380	2.0.10.242	2.0.10.242	10-09-2019	2019-10-09 02:02:16	10:02:16	male	2.0.10.147	9	Red_C.bmp	1903-07-22	00:00:00		0	0	42530	0		0	0	15	1	9	Low	Prac	1	List1	A_T.wav	AV_T	1	1	1	1	42380	150	1	298	42678
Exp1	1	Exp1-1-1	59.937	1.0.0.173	2	left	2013669380	2.0.10.242	2.0.10.242	10-09-2019	2019-10-09 02:02:16	10:02:16	male	2.0.10.147	10	Red_C_2.bmp	1902-08-31	00:00:00		0	0	44982	0		0	0	6	1	10	Low	Prac	1	List1	Catch.wav	V_T	1	1	1	1	44832	150	1	278	45110
Exp1	1	Exp1-1-1	59.937	1.0.0.173	2	left	2013669380	2.0.10.242	2.0.10.242	10-09-2019	2019-10-09 02:02:16	10:02:16	male	2.0.10.147	11	Blue_C.bmp	1902-09-02	00:00:00		0	0	47118	0		0	0	11	1	11	Low	Prac		List1	A_S.wav	AV_S	0		1	1	46968	150	1	278	47246
Exp1	1	Exp1-1-1	59.937	1.0.0.173	2	left	2013669380	2.0.10.242	2.0.10.242	10-09-2019	2019-10-09 02:02:16	10:02:16	male	2.0.10.147	12	Catch.bmp	1903-05-21	00:00:00		1	0	49253	0		0	0	10	1	12	Low	Prac	1	List1	A_T.wav	A_T	0		0	1	49103	150		0	0
Exp1	1	Exp1-1-1	59.937	1.0.0.173	2	left	2013669380	2.0.10.242	2.0.10.242	10-09-2019	2019-10-09 02:02:16	10:02:16	male	2.0.10.147	13	Blue_S.bmp	1902-11-19	00:00:00		0	0	51706	0		0	0	13	1	13	Low	Prac		List1	A_S.wav	AV_S	0		0	1	51556	150		0	0
Exp1	1	Exp1-1-1	59.937	1.0.0.173	2	left	2013669380	2.0.10.242	2.0.10.242	10-09-2019	2019-10-09 02:02:16	10:02:16	male	2.0.10.147	14	Blue_S_2.bmp	1902-05-27	00:00:00		0	0	53975	0		0	0	14	1	14	Low	Prac		List1	A_S.wav	AV_S	0		0	1	53825	150	1	221	54046
Exp1	1	Exp1-1-1	59.937	1.0.0.173	2	left	2013669380	2.0.10.242	2.0.10.242	10-09-2019	2019-10-09 02:02:16	10:02:16	male	2.0.10.147	15	Catch.bmp	1903-11-12	00:00:00		0	1	56011	0		0	0	10	1	15	Low	Prac	1	List1	A_T.wav	A_T	1	1	1	1	55860	151	1	683	56543
Exp1	1	Exp1-1-1	59.937	1.0.0.173	2	left	2013669380	2.0.10.242	2.0.10.242	10-09-2019	2019-10-09 02:02:16	10:02:16	male	2.0.10.147	16	Red_S.bmp	1903-07-13	00:00:00		0	0	58580	0		0	0	17	1	16	Low	Prac	1	List1	A_T.wav	AV_T	1	1	0	1	58430	150	1	256	58686
Exp1	1	Exp1-1-1	59.937	1.0.0.173	2	left	2013669380	2.0.10.242	2.0.10.242	10-09-2019	2019-10-09 02:02:16	10:02:16	male	2.0.10.147	17	Red_S_2.bmp	1902-06-13	00:00:00		0	1	61033	0		0	0	18	1	17	Low	Prac	1	List1	A_T.wav	AV_T	1	1	1	1	60882	151	1	220	61102
Exp1	1	Exp1-1-1	59.937	1.0.0.173	2	left	2013669380	2.0.10.242	2.0.10.242	10-09-2019	2019-10-09 02:02:16	10:02:16	male	2.0.10.147	18	Catch.bmp	1904-03-23	00:00:00		0	0	63085	0		0	0	10	1	18	Low	Prac	1	List1	A_T.wav	A_T	1	1	0	1	62935	150	1	696	63631
Exp1	1	Exp1-1-1	59.937	1.0.0.173	2	left	2013669380	2.0.10.242	2.0.10.242	10-09-2019	2019-10-09 02:02:16	10:02:16	male	2.0.10.147	19	Catch.bmp	1902-10-30	00:00:00		0	1	65788	0		0	0	9	1	19	Low	Prac		List1	A_S.wav	A_S	0		1	1	65637	151		0	0
Exp1	1	Exp1-1-1	59.937	1.0.0.173	2	left	2013669380	2.0.10.242	2.0.10.242	10-09-2019	2019-10-09 02:02:16	10:02:16	male	2.0.10.147	20	Catch.bmp	1902-12-02	00:00:00		0	0	68040	0		0	0	9	1	20	Low	Prac		List1	A_S.wav	A_S	0		0	1	67890	150		0	0
Exp1	1	Exp1-1-1	59.937	1.0.0.173	2	left	2013669380	2.0.10.242	2.0.10.242	10-09-2019	2019-10-09 02:02:16	10:02:16	male	2.0.10.147	21	Red_C.bmp	1902-09-15	00:00:00		0	0	82689	0		0	0	NULL	NULL	NULL	Low	run1	1	List2	A_T.wav	AV_T	1	1	0	1	82539	150	1	484	83023
Exp1	1	Exp1-1-1	59.937	1.0.0.173	2	left	2013669380	2.0.10.242	2.0.10.242	10-09-2019	2019-10-09 02:02:16	10:02:16	male	2.0.10.147	22	Red_S.bmp	1903-04-15	00:00:00		0	0	84841	0		0	0	NULL	NULL	NULL	Low	run1	1	List2	Catch.wav	V_T	1	1	1	1	84691	150	1	291	84982
Exp1	1	Exp1-1-1	59.937	1.0.0.173	2	left	2013669380	2.0.10.242	2.0.10.242	10-09-2019	2019-10-09 02:02:16	10:02:16	male	2.0.10.147	23	Catch.bmp	1903-05-23	00:00:00		0	1	87194	0		0	0	NULL	NULL	NULL	Low	run1	1	List2	A_T.wav	A_T	1	1	1	1	87043	151	1	412	87455
Exp1	1	Exp1-1-1	59.937	1.0.0.173	2	left	2013669380	2.0.10.242	2.0.10.242	10-09-2019	2019-10-09 02:02:16	10:02:16	male	2.0.10.147	24	Red_S_2.bmp	1903-12-21	00:00:00		0	0	89596	0		0	0	NULL	NULL	NULL	Low	run1	1	List2	Catch.wav	V_T	1	1	1	1	89446	150	1	257	89703
Exp1	1	Exp1-1-1	59.937	1.0.0.173	2	left	2013669380	2.0.10.242	2.0.10.242	10-09-2019	2019-10-09 02:02:16	10:02:16	male	2.0.10.147	25	Catch.bmp	1904-02-11	00:00:00		0	0	92199	0		0	0	NULL	NULL	NULL	Low	run1	1	List2	A_T.wav	A_T	1	1	0	1	92049	150	1	381	92430
Exp1	1	Exp1-1-1	59.937	1.0.0.173	2	left	2013669380	2.0.10.242	2.0.10.242	10-09-2019	2019-10-09 02:02:16	10:02:16	male	2.0.10.147	26	Catch.bmp	1904-04-29	00:00:00		0	1	94852	0		0	0	NULL	NULL	NULL	Low	run1	1	List2	A_T.wav	A_T	1	1	1	1	94701	151	1	409	95110
Exp1	1	Exp1-1-1	59.937	1.0.0.173	2	left	2013669380	2.0.10.242	2.0.10.242	10-09-2019	2019-10-09 02:02:16	10:02:16	male	2.0.10.147	27	Red_C_2.bmp	1904-04-03	00:00:00		0	0	97588	0		0	0	NULL	NULL	NULL	Low	run1	1	List2	Catch.wav	V_T	1	1	0	1	97438	150	1	273	97711
Exp1	1	Exp1-1-1	59.937	1.0.0.173	2	left	2013669380	2.0.10.242	2.0.10.242	10-09-2019	2019-10-09 02:02:16	10:02:16	male	2.0.10.147	28	Catch.bmp	1902-06-06	00:00:00		0	0	100291	0		0	0	NULL	NULL	NULL	Low	run1	1	List2	A_T.wav	A_T	1	1	0	2	100141	150	1	354	100495
Exp1	1	Exp1-1-1	59.937	1.0.0.173	2	left	2013669380	2.0.10.242	2.0.10.242	10-09-2019	2019-10-09 02:02:16	10:02:16	male	2.0.10.147	29	Blue_S_2.bmp	1903-07-03	00:00:00		0	0	102326	0		0	0	NULL	NULL	NULL	Low	run1		List2	Catch.wav	V_S	0		1	1	102176	150	1	246	102422
Exp1	1	Exp1-1-1	59.937	1.0.0.173	2	left	2013669380	2.0.10.242	2.0.10.242	10-09-2019	2019-10-09 02:02:16	10:02:16	male	2.0.10.147	30	Blue_C_2.bmp	1904-02-25	00:00:00		0	0	104762	0		0	0	NULL	NULL	NULL	Low	run1		List2	Catch.wav	V_S	0		0	1	104612	150		0	0
Exp1	1	Exp1-1-1	59.937	1.0.0.173	2	left	2013669380	2.0.10.242	2.0.10.242	10-09-2019	2019-10-09 02:02:16	10:02:16	male	2.0.10.147	31	Red_S_2.bmp	1904-05-15	00:00:00		0	0	107498	0		0	0	NULL	NULL	NULL	Low	run1	1	List2	A_T.wav	AV_T	1	1	1	1	107348	150	1	258	107606
Exp1	1	Exp1-1-1	59.937	1.0.0.173	2	left	2013669380	2.0.10.242	2.0.10.242	10-09-2019	2019-10-09 02:02:16	10:02:16	male	2.0.10.147	32	Red_S_2.bmp	1903-06-29	00:00:00		0	0	110251	0		0	0	NULL	NULL	NULL	Low	run1	1	List2	Catch.wav	V_T	1	1	1	1	110101	150	1	289	110390
Exp1	1	Exp1-1-1	59.937	1.0.0.173	2	left	2013669380	2.0.10.242	2.0.10.242	10-09-2019	2019-10-09 02:02:16	10:02:16	male	2.0.10.147	33	Catch.bmp	1902-10-15	00:00:00		0	0	112687	0		0	0	NULL	NULL	NULL	Low	run1		List2	A_S.wav	A_S	0		0	1	112537	150	1	582	113119
Exp1	1	Exp1-1-1	59.937	1.0.0.173	2	left	2013669380	2.0.10.242	2.0.10.242	10-09-2019	2019-10-09 02:02:16	10:02:16	male	2.0.10.147	34	Red_S_2.bmp	1903-07-10	00:00:00		0	0	114856	0		0	0	NULL	NULL	NULL	Low	run1	1	List2	A_T.wav	AV_T	1	1	0	1	114706	150	1	772	115478
Exp1	1	Exp1-1-1	59.937	1.0.0.173	2	left	2013669380	2.0.10.242	2.0.10.242	10-09-2019	2019-10-09 02:02:16	10:02:16	male	2.0.10.147	35	Red_S_2.bmp	1902-09-27	00:00:00		0	0	117292	0		0	0	NULL	NULL	NULL	Low	run1	1	List2	A_T.wav	AV_T	1	1	0	1	117142	150	1	217	117359
Exp1	1	Exp1-1-1	59.937	1.0.0.173	2	left	2013669380	2.0.10.242	2.0.10.242	10-09-2019	2019-10-09 02:02:16	10:02:16	male	2.0.10.147	36	Red_S_2.bmp	1903-05-01	00:00:00		0	0	119444	0		0	0	NULL	NULL	NULL	Low	run1	1	List2	A_T.wav	AV_T	1	1	0	1	119294	150	1	433	119727
Exp1	1	Exp1-1-1	59.937	1.0.0.173	2	left	2013669380	2.0.10.242	2.0.10.242	10-09-2019	2019-10-09 02:02:16	10:02:16	male	2.0.10.147	37	Catch.bmp	1903-02-19	00:00:00		0	0	121813	0		0	0	NULL	NULL	NULL	Low	run1		List2	A_S.wav	A_S	0		0	1	121663	150		0	0
Exp1	1	Exp1-1-1	59.937	1.0.0.173	2	left	2013669380	2.0.10.242	2.0.10.242	10-09-2019	2019-10-09 02:02:16	10:02:16	male	2.0.10.147	38	Red_S.bmp	1903-02-04	00:00:00		0	0	124166	0		0	0	NULL	NULL	NULL	Low	run1	1	List2	A_T.wav	AV_T	1	1	0	1	124016	150	1	230	124246
Exp1	1	Exp1-1-1	59.937	1.0.0.173	2	left	2013669380	2.0.10.242	2.0.10.242	10-09-2019	2019-10-09 02:02:16	10:02:16	male	2.0.10.147	39	Red_S_2.bmp	1903-09-01	00:00:00		0	1	126452	0		0	0	NULL	NULL	NULL	Low	run1	1	List2	Catch.wav	V_T	1	1	1	1	126301	151	1	257	126558
Exp1	1	Exp1-1-1	59.937	1.0.0.173	2	left	2013669380	2.0.10.242	2.0.10.242	10-09-2019	2019-10-09 02:02:16	10:02:16	male	2.0.10.147	40	Red_C.bmp	1904-01-05	00:00:00		0	0	128954	0		0	0	NULL	NULL	NULL	Low	run1	1	List2	A_T.wav	AV_T	1	1	1	1	128804	150	1	258	129062
Exp1	1	Exp1-1-1	59.937	1.0.0.173	2	left	2013669380	2.0.10.242	2.0.10.242	10-09-2019	2019-10-09 02:02:16	10:02:16	male	2.0.10.147	41	Red_C.bmp	1904-05-09	00:00:00		0	0	131574	0		0	0	NULL	NULL	NULL	Low	run1	1	List2	Catch.wav	V_T	1	1	0	2	131424	150	1	294	131718
Exp1	1	Exp1-1-1	59.937	1.0.0.173	2	left	2013669380	2.0.10.242	2.0.10.242	10-09-2019	2019-10-09 02:02:16	10:02:16	male	2.0.10.147	42	Red_S_2.bmp	1902-07-03	00:00:00		0	1	134327	0		0	0	NULL	NULL	NULL	Low	run1	1	List2	A_T.wav	AV_T	1	1	1	1	134176	151	1	398	134574
Exp1	1	Exp1-1-1	59.937	1.0.0.173	2	left	2013669380	2.0.10.242	2.0.10.242	10-09-2019	2019-10-09 02:02:16	10:02:16	male	2.0.10.147	43	Red_C.bmp	1903-03-09	00:00:00		1	0	136395	0		0	0	NULL	NULL	NULL	Low	run1	1	List2	A_T.wav	AV_T	1	1	0	1	136245	150	1	225	136470
Exp1	1	Exp1-1-1	59.937	1.0.0.173	2	left	2013669380	2.0.10.242	2.0.10.242	10-09-2019	2019-10-09 02:02:16	10:02:16	male	2.0.10.147	44	Red_C.bmp	1903-11-02	00:00:00		0	1	138715	0		0	0	NULL	NULL	NULL	Low	run1	1	List2	Catch.wav	V_T	1	1	1	1	138564	151	1	298	138862
Exp1	1	Exp1-1-1	59.937	1.0.0.173	2	left	2013669380	2.0.10.242	2.0.10.242	10-09-2019	2019-10-09 02:02:16	10:02:16	male	2.0.10.147	45	Red_C_2.bmp	1903-01-03	00:00:00		0	0	141267	0		0	0	NULL	NULL	NULL	Low	run1	1	List2	A_T.wav	AV_T	1	1	1	1	141117	150	1	385	141502
Exp1	1	Exp1-1-1	59.937	1.0.0.173	2	left	2013669380	2.0.10.242	2.0.10.242	10-09-2019	2019-10-09 02:02:16	10:02:16	male	2.0.10.147	46	Catch.bmp	1902-06-04	00:00:00		0	1	143520	0		0	0	NULL	NULL	NULL	Low	run1	1	List2	A_T.wav	A_T	1	1	1	1	143369	151	1	317	143686
Exp1	1	Exp1-1-1	59.937	1.0.0.173	2	left	2013669380	2.0.10.242	2.0.10.242	10-09-2019	2019-10-09 02:02:16	10:02:16	male	2.0.10.147	47	Red_C_2.bmp	1902-04-20	00:00:00		0	0	145555	0		0	0	NULL	NULL	NULL	Low	run1	1	List2	Catch.wav	V_T	1	1	1	1	145405	150	1	272	145677
Exp1	1	Exp1-1-1	59.937	1.0.0.173	2	left	2013669380	2.0.10.242	2.0.10.242	10-09-2019	2019-10-09 02:02:16	10:02:16	male	2.0.10.147	48	Blue_C_2.bmp	1902-07-21	00:00:00		0	0	147557	0		0	0	NULL	NULL	NULL	Low	run1		List2	Catch.wav	V_S	0		0	1	147407	150	1	238	147645
Exp1	1	Exp1-1-1	59.937	1.0.0.173	2	left	2013669380	2.0.10.242	2.0.10.242	10-09-2019	2019-10-09 02:02:16	10:02:16	male	2.0.10.147	49	Blue_C_2.bmp	1902-10-23	00:00:00		0	0	149643	0		0	0	NULL	NULL	NULL	Low	run1		List2	Catch.wav	V_S	0		0	1	149493	150		0	0
Exp1	1	Exp1-1-1	59.937	1.0.0.173	2	left	2013669380	2.0.10.242	2.0.10.242	10-09-2019	2019-10-09 02:02:16	10:02:16	male	2.0.10.147	50	Catch.bmp	1902-03-14	00:00:00		1	0	151878	0		0	0	NULL	NULL	NULL	Low	run1	1	List2	A_T.wav	A_T	1	1	1	1	151728	150	1	383	152111
Exp1	1	Exp1-1-1	59.937	1.0.0.173	2	left	2013669380	2.0.10.242	2.0.10.242	10-09-2019	2019-10-09 02:02:16	10:02:16	male	2.0.10.147	51	Red_S.bmp	1903-03-05	00:00:00		0	1	153831	0		0	0	NULL	NULL	NULL	Low	run1	1	List2	A_T.wav	AV_T	1	1	1	1	153680	151	1	397	154077
Exp1	1	Exp1-1-1	59.937	1.0.0.173	2	left	2013669380	2.0.10.242	2.0.10.242	10-09-2019	2019-10-09 02:02:16	10:02:16	male	2.0.10.147	52	Catch.bmp	1903-11-25	00:00:00		0	1	156150	0		0	0	NULL	NULL	NULL	Low	run1	1	List2	A_T.wav	A_T	1	1	1	1	155999	151	1	358	156357
Exp1	1	Exp1-1-1	59.937	1.0.0.173	2	left	2013669380	2.0.10.242	2.0.10.242	10-09-2019	2019-10-09 02:02:16	10:02:16	male	2.0.10.147	53	Red_S.bmp	1902-12-27	00:00:00		0	0	158736	0		0	0	NULL	NULL	NULL	Low	run1	1	List2	A_T.wav	AV_T	1	1	0	2	158586	150	1	443	159029
Exp1	1	Exp1-1-1	59.937	1.0.0.173	2	left	2013669380	2.0.10.242	2.0.10.242	10-09-2019	2019-10-09 02:02:16	10:02:16	male	2.0.10.147	54	Red_C.bmp	1902-11-17	00:00:00		0	0	160988	0		0	0	NULL	NULL	NULL	Low	run1	1	List2	A_T.wav	AV_T	1	1	0	1	160838	150	1	272	161110
Exp1	1	Exp1-1-1	59.937	1.0.0.173	2	left	2013669380	2.0.10.242	2.0.10.242	10-09-2019	2019-10-09 02:02:16	10:02:16	male	2.0.10.147	55	Red_S.bmp	1904-02-21	00:00:00		0	0	163190	0		0	0	NULL	NULL	NULL	Low	run1	1	List2	A_T.wav	AV_T	1	1	0	1	163040	150	1	261	163301
Exp1	1	Exp1-1-1	59.937	1.0.0.173	2	left	2013669380	2.0.10.242	2.0.10.242	10-09-2019	2019-10-09 02:02:16	10:02:16	male	2.0.10.147	56	Blue_C.bmp	1902-06-09	00:00:00		0	0	165860	0		0	0	NULL	NULL	NULL	Low	Run1		List2	Catch.wav	V_S	0		0	1	165710	150		0	0
Exp1	1	Exp1-1-1	59.937	1.0.0.173	2	left	2013669380	2.0.10.242	2.0.10.242	10-09-2019	2019-10-09 02:02:16	10:02:16	male	2.0.10.147	57	Red_C_2.bmp	1902-07-22	00:00:00		0	0	167979	0		0	0	NULL	NULL	NULL	Low	run1	1	List2	Catch.wav	V_T	1	1	0	1	167829	150	1	256	168085
Exp1	1	Exp1-1-1	59.937	1.0.0.173	2	left	2013669380	2.0.10.242	2.0.10.242	10-09-2019	2019-10-09 02:02:16	10:02:16	male	2.0.10.147	58	Red_C.bmp	1904-02-10	00:00:00		0	0	170064	0		0	0	NULL	NULL	NULL	Low	run1	1	List2	Catch.wav	V_T	1	1	0	1	169914	150	1	291	170205
Exp1	1	Exp1-1-1	59.937	1.0.0.173	2	left	2013669380	2.0.10.242	2.0.10.242	10-09-2019	2019-10-09 02:02:16	10:02:16	male	2.0.10.147	59	Catch.bmp	1904-01-18	00:00:00		0	0	172717	0		0	0	NULL	NULL	NULL	Low	run1	1	List2	A_T.wav	A_T	1	1	1	1	172567	150	1	446	173013
Exp1	1	Exp1-1-1	59.937	1.0.0.173	2	left	2013669380	2.0.10.242	2.0.10.242	10-09-2019	2019-10-09 02:02:16	10:02:16	male	2.0.10.147	60	Red_C_2.bmp	1903-09-22	00:00:00		0	0	175353	0		0	0	NULL	NULL	NULL	Low	run1	1	List2	A_T.wav	AV_T	1	1	0	1	175203	150	1	211	175414
Exp1	1	Exp1-1-1	59.937	1.0.0.173	2	left	2013669380	2.0.10.242	2.0.10.242	10-09-2019	2019-10-09 02:02:16	10:02:16	male	2.0.10.147	61	Red_S.bmp	1903-08-21	00:00:00		0	1	177873	0		0	0	NULL	NULL	NULL	Low	run1	1	List2	Catch.wav	V_T	1	1	1	1	177722	151	1	251	177973
Exp1	1	Exp1-1-1	59.937	1.0.0.173	2	left	2013669380	2.0.10.242	2.0.10.242	10-09-2019	2019-10-09 02:02:16	10:02:16	male	2.0.10.147	62	Blue_S.bmp	1903-03-09	00:00:00		0	1	180359	0		0	0	NULL	NULL	NULL	Low	run1		List2	Catch.wav	V_S	0		1	1	180208	151	1	197	180405
Exp1	1	Exp1-1-1	59.937	1.0.0.173	2	left	2013669380	2.0.10.242	2.0.10.242	10-09-2019	2019-10-09 02:02:16	10:02:16	male	2.0.10.147	63	Blue_C_2.bmp	1902-11-02	00:00:00		0	1	182678	0		0	0	NULL	NULL	NULL	Low	run1		List2	Catch.wav	V_S	0		1	1	182527	151		0	0
Exp1	1	Exp1-1-1	59.937	1.0.0.173	2	left	2013669380	2.0.10.242	2.0.10.242	10-09-2019	2019-10-09 02:02:16	10:02:16	male	2.0.10.147	64	Catch.bmp	1903-02-27	00:00:00		0	0	184947	0		0	0	NULL	NULL	NULL	Low	run1	1	List2	A_T.wav	A_T	1	1	0	2	184797	150	1	441	185238
Exp1	1	Exp1-1-1	59.937	1.0.0.173	2	left	2013669380	2.0.10.242	2.0.10.242	10-09-2019	2019-10-09 02:02:16	10:02:16	male	2.0.10.147	65	Blue_S_2.bmp	1903-06-13	00:00:00		0	0	187249	0		0	0	NULL	NULL	NULL	Low	run1		List2	A_S.wav	AV_S	0		0	1	187099	150		0	0
Exp1	1	Exp1-1-1	59.937	1.0.0.173	2	left	2013669380	2.0.10.242	2.0.10.242	10-09-2019	2019-10-09 02:02:16	10:02:16	male	2.0.10.147	66	Catch.bmp	1902-12-06	00:00:00		0	0	189735	0		0	0	NULL	NULL	NULL	Low	run1	1	List2	A_T.wav	A_T	1	1	0	1	189585	150	1	532	190117
Exp1	1	Exp1-1-1	59.937	1.0.0.173	2	left	2013669380	2.0.10.242	2.0.10.242	10-09-2019	2019-10-09 02:02:16	10:02:16	male	2.0.10.147	67	Blue_S.bmp	1903-03-08	00:00:00		0	0	191954	0		0	0	NULL	NULL	NULL	Low	run1		List2	A_S.wav	AV_S	0		0	1	191804	150		0	0
Exp1	1	Exp1-1-1	59.937	1.0.0.173	2	left	2013669380	2.0.10.242	2.0.10.242	10-09-2019	2019-10-09 02:02:16	10:02:16	male	2.0.10.147	68	Catch.bmp	1902-08-18	00:00:00		0	0	194340	0		0	0	NULL	NULL	NULL	Low	run1	1	List2	A_T.wav	A_T	1	1	0	1	194190	150	1	423	194613
Exp1	1	Exp1-1-1	59.937	1.0.0.173	2	left	2013669380	2.0.10.242	2.0.10.242	10-09-2019	2019-10-09 02:02:16	10:02:16	male	2.0.10.147	69	Red_S.bmp	1903-01-28	00:00:00		0	0	196459	0		0	0	NULL	NULL	NULL	Low	run1	1	List2	Catch.wav	V_T	1	1	1	1	196309	150	1	528	196837
Exp1	1	Exp1-1-1	59.937	1.0.0.173	2	left	2013669380	2.0.10.242	2.0.10.242	10-09-2019	2019-10-09 02:02:16	10:02:16	male	2.0.10.147	70	Red_C.bmp	1902-10-13	00:00:00		0	1	198745	0		0	0	NULL	NULL	NULL	Low	run1	1	List2	A_T.wav	AV_T	1	1	1	1	198594	151	1	275	198869
Exp1	1	Exp1-1-1	59.937	1.0.0.173	2	left	2013669380	2.0.10.242	2.0.10.242	10-09-2019	2019-10-09 02:02:16	10:02:16	male	2.0.10.147	71	Catch.bmp	1903-01-23	00:00:00		0	1	200914	0		0	0	NULL	NULL	NULL	Low	run1	1	List2	A_T.wav	A_T	1	1	1	1	200763	151	1	634	201397
Exp1	1	Exp1-1-1	59.937	1.0.0.173	2	left	2013669380	2.0.10.242	2.0.10.242	10-09-2019	2019-10-09 02:02:16	10:02:16	male	2.0.10.147	72	Catch.bmp	1903-03-11	00:00:00		0	1	203183	0		0	0	NULL	NULL	NULL	Low	run1	1	List2	A_T.wav	A_T	1	1	1	1	203032	151	1	485	203517
Exp1	1	Exp1-1-1	59.937	1.0.0.173	2	left	2013669380	2.0.10.242	2.0.10.242	10-09-2019	2019-10-09 02:02:16	10:02:16	male	2.0.10.147	73	Red_S.bmp	1903-11-13	00:00:00		0	0	205502	0		0	0	NULL	NULL	NULL	Low	run1	1	List2	A_T.wav	AV_T	1	1	0	1	205352	150	1	317	205669
Exp1	1	Exp1-1-1	59.937	1.0.0.173	2	left	2013669380	2.0.10.242	2.0.10.242	10-09-2019	2019-10-09 02:02:16	10:02:16	male	2.0.10.147	74	Catch.bmp	1903-04-23	00:00:00		0	0	208071	0		0	0	NULL	NULL	NULL	Low	run1	1	List2	A_T.wav	A_T	1	1	0	1	207921	150	1	476	208397
Exp1	1	Exp1-1-1	59.937	1.0.0.173	2	left	2013669380	2.0.10.242	2.0.10.242	10-09-2019	2019-10-09 02:02:16	10:02:16	male	2.0.10.147	75	Catch.bmp	1902-12-25	00:00:00		0	0	210440	0		0	0	NULL	NULL	NULL	Low	run1	1	List2	A_T.wav	A_T	1	1	0	1	210290	150	1	331	210621
Exp1	1	Exp1-1-1	59.937	1.0.0.173	2	left	2013669380	2.0.10.242	2.0.10.242	10-09-2019	2019-10-09 02:02:16	10:02:16	male	2.0.10.147	76	Blue_C_2.bmp	1902-06-13	00:00:00		0	0	212693	0		0	0	NULL	NULL	NULL	Low	run1		List2	A_S.wav	AV_S	0		0	2	212543	150		0	0
Exp1	1	Exp1-1-1	59.937	1.0.0.173	2	left	2013669380	2.0.10.242	2.0.10.242	10-09-2019	2019-10-09 02:02:16	10:02:16	male	2.0.10.147	77	Red_S.bmp	1902-07-30	00:00:00		0	1	214812	0		0	0	NULL	NULL	NULL	Low	run1	1	List2	A_T.wav	AV_T	1	1	1	1	214661	151	1	393	215054
Exp1	1	Exp1-1-1	59.937	1.0.0.173	2	left	2013669380	2.0.10.242	2.0.10.242	10-09-2019	2019-10-09 02:02:16	10:02:16	male	2.0.10.147	78	Red_S.bmp	1904-02-08	00:00:00		0	0	216914	0		0	0	NULL	NULL	NULL	Low	run1	1	List2	A_T.wav	AV_T	1	1	0	1	216764	150	1	281	217045
Exp1	1	Exp1-1-1	59.937	1.0.0.173	2	left	2013669380	2.0.10.242	2.0.10.242	10-09-2019	2019-10-09 02:02:16	10:02:16	male	2.0.10.147	79	Red_C_2.bmp	1903-08-27	00:00:00		0	1	219567	0		0	0	NULL	NULL	NULL	Low	run1	1	List2	A_T.wav	AV_T	1	1	1	1	219416	151	1	365	219781
Exp1	1	Exp1-1-1	59.937	1.0.0.173	2	left	2013669380	2.0.10.242	2.0.10.242	10-09-2019	2019-10-09 02:02:16	10:02:16	male	2.0.10.147	80	Red_S.bmp	1903-10-15	00:00:00		0	1	222053	0		0	0	NULL	NULL	NULL	Low	run1	1	List2	Catch.wav	V_T	1	1	1	1	221902	151	1	319	222221
Exp1	1	Exp1-1-1	59.937	1.0.0.173	2	left	2013669380	2.0.10.242	2.0.10.242	10-09-2019	2019-10-09 02:02:16	10:02:16	male	2.0.10.147	81	Red_S.bmp	1902-12-27	00:00:00		0	1	224589	0		0	0	NULL	NULL	NULL	Low	run1	1	List2	A_T.wav	AV_T	1	1	1	1	224438	151	1	248	224686
Exp1	1	Exp1-1-1	59.937	1.0.0.173	2	left	2013669380	2.0.10.242	2.0.10.242	10-09-2019	2019-10-09 02:02:16	10:02:16	male	2.0.10.147	82	Catch.bmp	1902-07-02	00:00:00		0	0	226841	0		0	0	NULL	NULL	NULL	Low	run1	1	List2	A_T.wav	A_T	1	1	0	1	226691	150	1	442	227133
Exp1	1	Exp1-1-1	59.937	1.0.0.173	2	left	2013669380	2.0.10.242	2.0.10.242	10-09-2019	2019-10-09 02:02:16	10:02:16	male	2.0.10.147	83	Red_C_2.bmp	1902-03-27	00:00:00		0	0	228910	0		0	0	NULL	NULL	NULL	Low	run1	1	List2	Catch.wav	V_T	1	1	0	1	228760	150	1	277	229037
Exp1	1	Exp1-1-1	59.937	1.0.0.173	2	left	2013669380	2.0.10.242	2.0.10.242	10-09-2019	2019-10-09 02:02:16	10:02:16	male	2.0.10.147	84	Blue_S_2.bmp	1902-12-09	00:00:00		0	1	230879	0		0	0	NULL	NULL	NULL	Low	run1		List2	Catch.wav	V_S	0		1	1	230728	151		0	0
Exp1	1	Exp1-1-1	59.937	1.0.0.173	2	left	2013669380	2.0.10.242	2.0.10.242	10-09-2019	2019-10-09 02:02:16	10:02:16	male	2.0.10.147	85	Red_C_2.bmp	1903-04-17	00:00:00		0	0	233164	0		0	0	NULL	NULL	NULL	Low	run1	1	List2	Catch.wav	V_T	1	1	0	1	233014	150	1	424	233438
Exp1	1	Exp1-1-1	59.937	1.0.0.173	2	left	2013669380	2.0.10.242	2.0.10.242	10-09-2019	2019-10-09 02:02:16	10:02:16	male	2.0.10.147	86	Red_C_2.bmp	1902-03-18	00:00:00		0	0	235517	0		0	0	NULL	NULL	NULL	Low	run1	1	List2	A_T.wav	AV_T	1	1	0	1	235367	150	1	294	235661
Exp1	1	Exp1-1-1	59.937	1.0.0.173	2	left	2013669380	2.0.10.242	2.0.10.242	10-09-2019	2019-10-09 02:02:16	10:02:16	male	2.0.10.147	87	Red_S_2.bmp	1903-09-13	00:00:00		0	1	237486	0		0	0	NULL	NULL	NULL	Low	run1	1	List2	Catch.wav	V_T	1	1	1	1	237335	151	1	310	237645
Exp1	1	Exp1-1-1	59.937	1.0.0.173	2	left	2013669380	2.0.10.242	2.0.10.242	10-09-2019	2019-10-09 02:02:16	10:02:16	male	2.0.10.147	88	Red_C_2.bmp	1902-09-30	00:00:00		0	0	239988	0		0	0	NULL	NULL	NULL	Low	run1	1	List2	A_T.wav	AV_T	1	1	1	1	239838	150	1	343	240181
Exp1	1	Exp1-1-1	59.937	1.0.0.173	2	left	2013669380	2.0.10.242	2.0.10.242	10-09-2019	2019-10-09 02:02:16	10:02:16	male	2.0.10.147	89	Red_C_2.bmp	1904-01-29	00:00:00		0	0	242140	0		0	0	NULL	NULL	NULL	Low	run1	1	List2	Catch.wav	V_T	1	1	1	1	241990	150	1	311	242301
Exp1	1	Exp1-1-1	59.937	1.0.0.173	2	left	2013669380	2.0.10.242	2.0.10.242	10-09-2019	2019-10-09 02:02:16	10:02:16	male	2.0.10.147	90	Catch.bmp	1903-10-28	00:00:00		0	0	244793	0		0	0	NULL	NULL	NULL	Low	run1	1	List2	A_T.wav	A_T	1	1	1	1	244643	150	1	642	245285
Exp1	1	Exp1-1-1	59.937	1.0.0.173	2	left	2013669380	2.0.10.242	2.0.10.242	10-09-2019	2019-10-09 02:02:16	10:02:16	male	2.0.10.147	91	Catch.bmp	1903-03-02	00:00:00		0	0	247346	0		0	0	NULL	NULL	NULL	Low	run1	1	List2	A_T.wav	A_T	1	1	0	1	247196	150	1	473	247669
Exp1	1	Exp1-1-1	59.937	1.0.0.173	2	left	2013669380	2.0.10.242	2.0.10.242	10-09-2019	2019-10-09 02:02:16	10:02:16	male	2.0.10.147	92	Catch.bmp	1902-07-29	00:00:00		0	0	249665	0		0	0	NULL	NULL	NULL	Low	run1	1	List2	A_T.wav	A_T	1	1	0	1	249515	150	1	378	249893
Exp1	1	Exp1-1-1	59.937	1.0.0.173	2	left	2013669380	2.0.10.242	2.0.10.242	10-09-2019	2019-10-09 02:02:16	10:02:16	male	2.0.10.147	93	Blue_C.bmp	1903-10-16	00:00:00		0	0	251767	0		0	0	NULL	NULL	NULL	Low	run1		List2	A_S.wav	AV_S	0		0	1	251617	150	1	347	251964
Exp1	1	Exp1-1-1	59.937	1.0.0.173	2	left	2013669380	2.0.10.242	2.0.10.242	10-09-2019	2019-10-09 02:02:16	10:02:16	male	2.0.10.147	94	Red_C.bmp	1902-09-26	00:00:00		0	0	254303	0		0	0	NULL	NULL	NULL	Low	run1	1	List2	A_T.wav	AV_T	1	1	0	1	254153	150	1	331	254484
Exp1	1	Exp1-1-1	59.937	1.0.0.173	2	left	2013669380	2.0.10.242	2.0.10.242	10-09-2019	2019-10-09 02:02:16	10:02:16	male	2.0.10.147	95	Red_C.bmp	1903-08-29	00:00:00		0	1	256456	0		0	0	NULL	NULL	NULL	Low	run1	1	List2	Catch.wav	V_T	1	1	1	1	256305	151	1	324	256629
Exp1	1	Exp1-1-1	59.937	1.0.0.173	2	left	2013669380	2.0.10.242	2.0.10.242	10-09-2019	2019-10-09 02:02:16	10:02:16	male	2.0.10.147	96	Catch.bmp	1902-08-31	00:00:00		1	0	258941	0		0	0	NULL	NULL	NULL	Low	run1	1	List2	A_T.wav	A_T	1	1	1	1	258791	150	1	549	259340
Exp1	1	Exp1-1-1	59.937	1.0.0.173	2	left	2013669380	2.0.10.242	2.0.10.242	10-09-2019	2019-10-09 02:02:16	10:02:16	male	2.0.10.147	97	Red_C_2.bmp	1903-12-03	00:00:00		0	0	261077	0		0	0	NULL	NULL	NULL	Low	run1	1	List2	A_T.wav	AV_T	1	1	0	1	260927	150	1	349	261276
Exp1	1	Exp1-1-1	59.937	1.0.0.173	2	left	2013669380	2.0.10.242	2.0.10.242	10-09-2019	2019-10-09 02:02:16	10:02:16	male	2.0.10.147	98	Catch.bmp	1903-03-03	00:00:00		0	0	263663	0		0	0	NULL	NULL	NULL	Low	run1		List2	A_S.wav	A_S	0		0	1	263513	150		0	0
Exp1	1	Exp1-1-1	59.937	1.0.0.173	2	left	2013669380	2.0.10.242	2.0.10.242	10-09-2019	2019-10-09 02:02:16	10:02:16	male	2.0.10.147	99	Red_C.bmp	1902-04-29	00:00:00		0	0	266049	0		0	0	NULL	NULL	NULL	Low	run1	1	List2	Catch.wav	V_T	1	1	1	1	265899	150	1	313	266212
Exp1	1	Exp1-1-1	59.937	1.0.0.173	2	left	2013669380	2.0.10.242	2.0.10.242	10-09-2019	2019-10-09 02:02:16	10:02:16	male	2.0.10.147	100	Catch.bmp	1902-05-21	00:00:00		0	0	268051	0		0	0	NULL	NULL	NULL	Low	run1	1	List2	A_T.wav	A_T	1	1	1	1	267901	150	1	368	268269
Exp1	1	Exp1-1-1	59.937	1.0.0.173	2	left	2013669380	2.0.10.242	2.0.10.242	10-09-2019	2019-10-09 02:02:16	10:02:16	male	2.0.10.147	101	Catch.bmp	1904-02-10	00:00:00		0	0	270070	0		0	0	NULL	NULL	NULL	Low	run1	1	List2	A_T.wav	A_T	1	1	0	1	269920	150	1	388	270308
Exp1	1	Exp1-1-1	59.937	1.0.0.173	2	left	2013669380	2.0.10.242	2.0.10.242	10-09-2019	2019-10-09 02:02:16	10:02:16	male	2.0.10.147	102	Catch.bmp	1902-12-25	00:00:00		0	0	272723	0		0	0	NULL	NULL	NULL	Low	run1		List2	A_S.wav	A_S	0		0	2	272573	150		0	0
Exp1	1	Exp1-1-1	59.937	1.0.0.173	2	left	2013669380	2.0.10.242	2.0.10.242	10-09-2019	2019-10-09 02:02:16	10:02:16	male	2.0.10.147	103	Red_S_2.bmp	1902-12-28	00:00:00		0	0	275025	0		0	0	NULL	NULL	NULL	Low	run1	1	List2	Catch.wav	V_T	1	1	1	1	274875	150	1	281	275156
Exp1	1	Exp1-1-1	59.937	1.0.0.173	2	left	2013669380	2.0.10.242	2.0.10.242	10-09-2019	2019-10-09 02:02:16	10:02:16	male	2.0.10.147	104	Catch.bmp	1902-11-05	00:00:00		1	0	277277	0		0	0	NULL	NULL	NULL	Low	run1	1	List2	A_T.wav	A_T	1	1	1	1	277127	150	1	405	277532
Exp1	1	Exp1-1-1	59.937	1.0.0.173	2	left	2013669380	2.0.10.242	2.0.10.242	10-09-2019	2019-10-09 02:02:16	10:02:16	male	2.0.10.147	105	Catch.bmp	1903-08-16	00:00:00		0	0	279480	0		0	0	NULL	NULL	NULL	Low	run1	1	List2	A_T.wav	A_T	1	1	0	1	279330	150	1	394	279724
Exp1	1	Exp1-1-1	59.937	1.0.0.173	2	left	2013669380	2.0.10.242	2.0.10.242	10-09-2019	2019-10-09 02:02:16	10:02:16	male	2.0.10.147	106	Red_S_2.bmp	1903-10-25	00:00:00		0	0	281966	0		0	0	NULL	NULL	NULL	Low	run1	1	List2	A_T.wav	AV_T	1	1	0	1	281816	150	1	405	282221
Exp1	1	Exp1-1-1	59.937	1.0.0.173	2	left	2013669380	2.0.10.242	2.0.10.242	10-09-2019	2019-10-09 02:02:16	10:02:16	male	2.0.10.147	107	Catch.bmp	1903-01-20	00:00:00		1	0	284518	0		0	0	NULL	NULL	NULL	Low	run1	1	List2	A_T.wav	A_T	1	1	0	1	284368	150	1	389	284757
Exp1	1	Exp1-1-1	59.937	1.0.0.173	2	left	2013669380	2.0.10.242	2.0.10.242	10-09-2019	2019-10-09 02:02:16	10:02:16	male	2.0.10.147	108	Catch.bmp	1903-08-06	00:00:00		0	1	286788	0		0	0	NULL	NULL	NULL	Low	run1	1	List2	A_T.wav	A_T	1	1	1	1	286637	151	1	327	286964
Exp1	1	Exp1-1-1	59.937	1.0.0.173	2	left	2013669380	2.0.10.242	2.0.10.242	10-09-2019	2019-10-09 02:02:16	10:02:16	male	2.0.10.147	109	Red_C_2.bmp	1902-11-04	00:00:00		0	0	289257	0		0	0	NULL	NULL	NULL	Low	run1	1	List2	Catch.wav	V_T	1	1	0	1	289107	150	1	289	289396
Exp1	1	Exp1-1-1	59.937	1.0.0.173	2	left	2013669380	2.0.10.242	2.0.10.242	10-09-2019	2019-10-09 02:02:16	10:02:16	male	2.0.10.147	110	Catch.bmp	1902-06-26	00:00:00		0	0	291459	0		0	0	NULL	NULL	NULL	Low	run1		List2	A_S.wav	A_S	0		1	1	291309	150		0	0
Exp1	1	Exp1-1-1	59.937	1.0.0.173	2	left	2013669380	2.0.10.242	2.0.10.242	10-09-2019	2019-10-09 02:02:16	10:02:16	male	2.0.10.147	111	Red_S.bmp	1903-12-28	00:00:00		0	0	293578	0		0	0	NULL	NULL	NULL	Low	run1	1	List2	A_T.wav	AV_T	1	1	0	1	293428	150	1	305	293733
Exp1	1	Exp1-1-1	59.937	1.0.0.173	2	left	2013669380	2.0.10.242	2.0.10.242	10-09-2019	2019-10-09 02:02:16	10:02:16	male	2.0.10.147	112	Catch.bmp	1902-12-25	00:00:00		0	0	296197	0		0	0	NULL	NULL	NULL	Low	run1	1	List2	A_T.wav	A_T	1	1	0	1	296047	150	1	461	296508
Exp1	1	Exp1-1-1	59.937	1.0.0.173	2	left	2013669380	2.0.10.242	2.0.10.242	10-09-2019	2019-10-09 02:02:16	10:02:16	male	2.0.10.147	113	Red_S_2.bmp	1902-09-06	00:00:00		0	0	298450	0		0	0	NULL	NULL	NULL	Low	run1	1	List2	Catch.wav	V_T	1	1	1	1	298300	150	1	280	298580
Exp1	1	Exp1-1-1	59.937	1.0.0.173	2	left	2013669380	2.0.10.242	2.0.10.242	10-09-2019	2019-10-09 02:02:16	10:02:16	male	2.0.10.147	114	Blue_S.bmp	1903-02-10	00:00:00		0	0	300585	0		0	0	NULL	NULL	NULL	Low	run1		List2	A_S.wav	AV_S	0		1	1	300435	150		0	0
Exp1	1	Exp1-1-1	59.937	1.0.0.173	2	left	2013669380	2.0.10.242	2.0.10.242	10-09-2019	2019-10-09 02:02:16	10:02:16	male	2.0.10.147	115	Red_C.bmp	1902-09-12	00:00:00		0	0	302938	0		0	0	NULL	NULL	NULL	Low	run1	1	List2	Catch.wav	V_T	1	1	1	1	302788	150	1	304	303092
Exp1	1	Exp1-1-1	59.937	1.0.0.173	2	left	2013669380	2.0.10.242	2.0.10.242	10-09-2019	2019-10-09 02:02:16	10:02:16	male	2.0.10.147	116	Red_C_2.bmp	1903-12-29	00:00:00		1	0	305073	0		0	0	NULL	NULL	NULL	Low	run1	1	List2	A_T.wav	AV_T	1	1	1	1	304923	150	1	265	305188
Exp1	1	Exp1-1-1	59.937	1.0.0.173	2	left	2013669380	2.0.10.242	2.0.10.242	10-09-2019	2019-10-09 02:02:16	10:02:16	male	2.0.10.147	117	Red_C_2.bmp	1902-11-28	00:00:00		0	0	307693	0		0	0	NULL	NULL	NULL	Low	run1	1	List2	Catch.wav	V_T	1	1	0	1	307543	150	1	262	307805
Exp1	1	Exp1-1-1	59.937	1.0.0.173	2	left	2013669380	2.0.10.242	2.0.10.242	10-09-2019	2019-10-09 02:02:16	10:02:16	male	2.0.10.147	118	Catch.bmp	1902-10-02	00:00:00		0	0	309912	0		0	0	NULL	NULL	NULL	Low	run1	1	List2	A_T.wav	A_T	1	1	0	1	309762	150	1	531	310293
Exp1	1	Exp1-1-1	59.937	1.0.0.173	2	left	2013669380	2.0.10.242	2.0.10.242	10-09-2019	2019-10-09 02:02:16	10:02:16	male	2.0.10.147	119	Blue_S.bmp	1903-03-20	00:00:00		0	0	312081	0		0	0	NULL	NULL	NULL	Low	run1		List2	Catch.wav	V_S	0		0	1	311931	150		0	0
Exp1	1	Exp1-1-1	59.937	1.0.0.173	2	left	2013669380	2.0.10.242	2.0.10.242	10-09-2019	2019-10-09 02:02:16	10:02:16	male	2.0.10.147	120	Red_S.bmp	1904-02-14	00:00:00		0	0	314467	0		0	0	NULL	NULL	NULL	Low	run1	1	List2	A_T.wav	AV_T	1	1	0	1	314317	150	1	399	314716
Exp1	1	Exp1-1-1	59.937	1.0.0.173	2	left	2013669380	2.0.10.242	2.0.10.242	10-09-2019	2019-10-09 02:02:16	10:02:16	male	2.0.10.147	121	Blue_S_2.bmp	1903-05-17	00:00:00		0	0	317136	0		0	0	NULL	NULL	NULL	Low	run1		List2	A_S.wav	AV_S	0		0	1	316986	150		0	0
Exp1	1	Exp1-1-1	59.937	1.0.0.173	2	left	2013669380	2.0.10.242	2.0.10.242	10-09-2019	2019-10-09 02:02:16	10:02:16	male	2.0.10.147	122	Red_S_2.bmp	1903-12-03	00:00:00		0	0	319572	0		0	0	NULL	NULL	NULL	Low	run1	1	List2	Catch.wav	V_T	1	1	1	1	319422	150	1	254	319676
Exp1	1	Exp1-1-1	59.937	1.0.0.173	2	left	2013669380	2.0.10.242	2.0.10.242	10-09-2019	2019-10-09 02:02:16	10:02:16	male	2.0.10.147	123	Catch.bmp	1904-02-29	00:00:00		0	0	322158	0		0	0	NULL	NULL	NULL	Low	run1		List2	A_S.wav	A_S	0		1	1	322008	150		0	0
Exp1	1	Exp1-1-1	59.937	1.0.0.173	2	left	2013669380	2.0.10.242	2.0.10.242	10-09-2019	2019-10-09 02:02:16	10:02:16	male	2.0.10.147	124	Blue_S.bmp	1904-02-21	00:00:00		0	0	324894	0		0	0	NULL	NULL	NULL	Low	run1		List2	Catch.wav	V_S	0		1	1	324744	150	1	364	325108
Exp1	1	Exp1-1-1	59.937	1.0.0.173	2	left	2013669380	2.0.10.242	2.0.10.242	10-09-2019	2019-10-09 02:02:16	10:02:16	male	2.0.10.147	125	Catch.bmp	1903-01-24	00:00:00		0	0	327564	0		0	0	NULL	NULL	NULL	Low	run1		List2	A_S.wav	A_S	0		1	1	327414	150		0	0
Exp1	1	Exp1-1-1	59.937	1.0.0.173	2	left	2013669380	2.0.10.242	2.0.10.242	10-09-2019	2019-10-09 02:02:16	10:02:16	male	2.0.10.147	126	Catch.bmp	1902-05-10	00:00:00		0	0	329900	0		0	0	NULL	NULL	NULL	Low	run1	1	List2	A_T.wav	A_T	1	1	0	2	329750	150	1	582	330332
Exp1	1	Exp1-1-1	59.937	1.0.0.173	2	left	2013669380	2.0.10.242	2.0.10.242	10-09-2019	2019-10-09 02:02:16	10:02:16	male	2.0.10.147	127	Catch.bmp	1903-05-09	00:00:00		1	0	331918	0		0	0	NULL	NULL	NULL	Low	run1	1	List2	A_T.wav	A_T	1	1	0	1	331768	150	1	484	332252
Exp1	1	Exp1-1-1	59.937	1.0.0.173	2	left	2013669380	2.0.10.242	2.0.10.242	10-09-2019	2019-10-09 02:02:16	10:02:16	male	2.0.10.147	128	Catch.bmp	1902-06-08	00:00:00		0	0	334304	0		0	0	NULL	NULL	NULL	Low	run1	1	List2	A_T.wav	A_T	1	1	0	1	334154	150	1	442	334596
Exp1	1	Exp1-1-1	59.937	1.0.0.173	2	left	2013669380	2.0.10.242	2.0.10.242	10-09-2019	2019-10-09 02:02:16	10:02:16	male	2.0.10.147	129	Catch.bmp	1902-10-07	00:00:00		0	1	336357	0		0	0	NULL	NULL	NULL	Low	run1		List2	A_S.wav	A_S	0		0	1	336206	151		0	0
Exp1	1	Exp1-1-1	59.937	1.0.0.173	2	left	2013669380	2.0.10.242	2.0.10.242	10-09-2019	2019-10-09 02:02:16	10:02:16	male	2.0.10.147	130	Red_S_2.bmp	1902-06-07	00:00:00		0	0	338592	0		0	0	NULL	NULL	NULL	Low	run1	1	List2	Catch.wav	V_T	1	1	1	1	338442	150	1	290	338732
Exp1	1	Exp1-1-1	59.937	1.0.0.173	2	left	2013669380	2.0.10.242	2.0.10.242	10-09-2019	2019-10-09 02:02:16	10:02:16	male	2.0.10.147	131	Blue_S_2.bmp	1902-12-20	00:00:00		0	1	340628	0		0	0	NULL	NULL	NULL	Low	run1		List2	Catch.wav	V_S	0		1	1	340477	151		0	0
Exp1	1	Exp1-1-1	59.937	1.0.0.173	2	left	2013669380	2.0.10.242	2.0.10.242	10-09-2019	2019-10-09 02:02:16	10:02:16	male	2.0.10.147	132	Catch.bmp	1903-08-14	00:00:00		0	0	342947	0		0	0	NULL	NULL	NULL	Low	run1		List2	A_S.wav	A_S	0		0	1	342797	150		0	0
Exp1	1	Exp1-1-1	59.937	1.0.0.173	2	left	2013669380	2.0.10.242	2.0.10.242	10-09-2019	2019-10-09 02:02:16	10:02:16	male	2.0.10.147	133	Catch.bmp	1903-12-16	00:00:00		0	0	345483	0		0	0	NULL	NULL	NULL	Low	run1	1	List2	A_T.wav	A_T	1	1	0	1	345333	150	1	439	345772
Exp1	1	Exp1-1-1	59.937	1.0.0.173	2	left	2013669380	2.0.10.242	2.0.10.242	10-09-2019	2019-10-09 02:02:16	10:02:16	male	2.0.10.147	134	Red_C.bmp	1904-01-25	00:00:00		0	1	348086	0		0	0	NULL	NULL	NULL	Low	run1	1	List2	Catch.wav	V_T	1	1	1	1	347935	151	1	277	348212
Exp1	1	Exp1-1-1	59.937	1.0.0.173	2	left	2013669380	2.0.10.242	2.0.10.242	10-09-2019	2019-10-09 02:02:16	10:02:16	male	2.0.10.147	135	Red_S_2.bmp	1902-08-17	00:00:00		0	1	350722	0		0	0	NULL	NULL	NULL	Low	run1	1	List2	A_T.wav	AV_T	1	1	1	1	350571	151	1	305	350876
Exp1	1	Exp1-1-1	59.937	1.0.0.173	2	left	2013669380	2.0.10.242	2.0.10.242	10-09-2019	2019-10-09 02:02:16	10:02:16	male	2.0.10.147	136	Blue_S_2.bmp	1903-02-18	00:00:00		0	1	352841	0		0	0	NULL	NULL	NULL	Low	run1		List2	A_S.wav	AV_S	0		1	1	352690	151		0	0
Exp1	1	Exp1-1-1	59.937	1.0.0.173	2	left	2013669380	2.0.10.242	2.0.10.242	10-09-2019	2019-10-09 02:02:16	10:02:16	male	2.0.10.147	137	Catch.bmp	1902-03-15	00:00:00		0	0	355193	0		0	0	NULL	NULL	NULL	Low	run1		List2	A_S.wav	A_S	0		0	1	355043	150		0	0
Exp1	1	Exp1-1-1	59.937	1.0.0.173	2	left	2013669380	2.0.10.242	2.0.10.242	10-09-2019	2019-10-09 02:02:16	10:02:16	male	2.0.10.147	138	Catch.bmp	1904-05-10	00:00:00		0	0	357212	0		0	0	NULL	NULL	NULL	Low	run1	1	List2	A_T.wav	A_T	1	1	0	1	357062	150	1	422	357484
Exp1	1	Exp1-1-1	59.937	1.0.0.173	2	left	2013669380	2.0.10.242	2.0.10.242	10-09-2019	2019-10-09 02:02:16	10:02:16	male	2.0.10.147	139	Blue_S.bmp	1903-01-09	00:00:00		0	0	359965	0		0	0	NULL	NULL	NULL	Low	run1		List2	A_S.wav	AV_S	0		0	1	359815	150		0	0
Exp1	1	Exp1-1-1	59.937	1.0.0.173	2	left	2013669380	2.0.10.242	2.0.10.242	10-09-2019	2019-10-09 02:02:16	10:02:16	male	2.0.10.147	140	Catch.bmp	1902-06-22	00:00:00		0	1	362301	0		0	0	NULL	NULL	NULL	Low	run1	1	List2	A_T.wav	A_T	1	1	1	1	362150	151	1	501	362651
Exp1	1	Exp1-1-1	59.937	1.0.0.173	2	left	2013669380	2.0.10.242	2.0.10.242	10-09-2019	2019-10-09 02:02:16	10:02:16	male	2.0.10.147	141	Red_S_2.bmp	1902-06-03	00:00:00		0	0	364353	884		0	0	NULL	NULL	NULL	Low	run1	1	List2	A_T.wav	AV_T	1	1	0	1	364203	150	1	344	364547
Exp1	1	Exp1-1-1	59.937	1.0.0.173	2	left	2013669380	2.0.10.242	2.0.10.242	10-09-2019	2019-10-09 02:02:16	10:02:16	male	2.0.10.147	142	Red_S_2.bmp	1903-12-01	00:00:00		0	1	380737	0		0	0	NULL	NULL	NULL	Low	run1	1	List2	Catch.wav	V_T	1	1	1	1	380586	151	1	433	381019
Exp1	1	Exp1-1-1	59.937	1.0.0.173	2	left	2013669380	2.0.10.242	2.0.10.242	10-09-2019	2019-10-09 02:02:16	10:02:16	male	2.0.10.147	143	Red_C_2.bmp	1903-01-15	00:00:00		0	0	383323	0		0	0	NULL	NULL	NULL	Low	run1	1	List2	Catch.wav	V_T	1	1	0	1	383173	150	1	326	383499
Exp1	1	Exp1-1-1	59.937	1.0.0.173	2	left	2013669380	2.0.10.242	2.0.10.242	10-09-2019	2019-10-09 02:02:16	10:02:16	male	2.0.10.147	144	Catch.bmp	1903-05-21	00:00:00		0	0	385592	0		0	0	NULL	NULL	NULL	Low	run1		List2	A_S.wav	A_S	0		0	1	385442	150		0	0
Exp1	1	Exp1-1-1	59.937	1.0.0.173	2	left	2013669380	2.0.10.242	2.0.10.242	10-09-2019	2019-10-09 02:02:16	10:02:16	male	2.0.10.147	145	Red_C_2.bmp	1903-01-16	00:00:00		0	0	388044	0		0	0	NULL	NULL	NULL	Low	run1	1	List2	A_T.wav	AV_T	1	1	0	1	387894	150	1	301	388195
Exp1	1	Exp1-1-1	59.937	1.0.0.173	2	left	2013669380	2.0.10.242	2.0.10.242	10-09-2019	2019-10-09 02:02:16	10:02:16	male	2.0.10.147	146	Blue_C.bmp	1902-07-15	00:00:00		0	0	390313	0		0	0	NULL	NULL	NULL	Low	run1		List2	A_S.wav	AV_S	0		0	1	390163	150		0	0
Exp1	1	Exp1-1-1	59.937	1.0.0.173	2	left	2013669380	2.0.10.242	2.0.10.242	10-09-2019	2019-10-09 02:02:16	10:02:16	male	2.0.10.147	147	Red_S.bmp	1902-06-06	00:00:00		0	0	392449	0		0	0	NULL	NULL	NULL	Low	run1	1	List2	Catch.wav	V_T	1	1	1	1	392299	150	1	344	392643
Exp1	1	Exp1-1-1	59.937	1.0.0.173	2	left	2013669380	2.0.10.242	2.0.10.242	10-09-2019	2019-10-09 02:02:16	10:02:16	male	2.0.10.147	148	Catch.bmp	1903-05-04	00:00:00		0	1	394485	0		0	0	NULL	NULL	NULL	Low	run1	1	List2	A_T.wav	A_T	1	1	1	1	394334	151	1	581	394915
Exp1	1	Exp1-1-1	59.937	1.0.0.173	2	left	2013669380	2.0.10.242	2.0.10.242	10-09-2019	2019-10-09 02:02:16	10:02:16	male	2.0.10.147	149	Red_S.bmp	1903-08-18	00:00:00		0	0	396854	0		0	0	NULL	NULL	NULL	Low	run1	1	List2	A_T.wav	AV_T	1	1	0	2	396704	150	1	347	397051
Exp1	1	Exp1-1-1	59.937	1.0.0.173	2	left	2013669380	2.0.10.242	2.0.10.242	10-09-2019	2019-10-09 02:02:16	10:02:16	male	2.0.10.147	150	Red_S.bmp	1903-05-30	00:00:00		0	1	399340	0		0	0	NULL	NULL	NULL	Low	run1	1	List2	A_T.wav	AV_T	1	1	1	1	399189	151	1	286	399475
Exp1	1	Exp1-1-1	59.937	1.0.0.173	2	left	2013669380	2.0.10.242	2.0.10.242	10-09-2019	2019-10-09 02:02:16	10:02:16	male	2.0.10.147	151	Red_C.bmp	1902-10-13	00:00:00		0	0	401742	0		0	0	NULL	NULL	NULL	Low	run1	1	List2	A_T.wav	AV_T	1	1	0	1	401592	150	1	291	401883
Exp1	1	Exp1-1-1	59.937	1.0.0.173	2	left	2013669380	2.0.10.242	2.0.10.242	10-09-2019	2019-10-09 02:02:16	10:02:16	male	2.0.10.147	152	Blue_C_2.bmp	1902-06-12	00:00:00		0	0	403911	0		0	0	NULL	NULL	NULL	Low	run1		List2	A_S.wav	AV_S	0		0	1	403761	150		0	0
Exp1	1	Exp1-1-1	59.937	1.0.0.173	2	left	2013669380	2.0.10.242	2.0.10.242	10-09-2019	2019-10-09 02:02:16	10:02:16	male	2.0.10.147	153	Blue_C_2.bmp	1903-11-07	00:00:00		0	0	406013	0		0	0	NULL	NULL	NULL	Low	run1		List2	Catch.wav	V_S	0		1	1	405863	150		0	0
Exp1	1	Exp1-1-1	59.937	1.0.0.173	2	left	2013669380	2.0.10.242	2.0.10.242	10-09-2019	2019-10-09 02:02:16	10:02:16	male	2.0.10.147	154	Red_C_2.bmp	1903-04-25	00:00:00		0	0	408633	0		0	0	NULL	NULL	NULL	Low	run1	1	List2	A_T.wav	AV_T	1	1	0	1	408483	150	1	368	408851
Exp1	1	Exp1-1-1	59.937	1.0.0.173	2	left	2013669380	2.0.10.242	2.0.10.242	10-09-2019	2019-10-09 02:02:16	10:02:16	male	2.0.10.147	155	Blue_C.bmp	1902-05-08	00:00:00		0	0	411002	0		0	0	NULL	NULL	NULL	Low	run1		List2	A_S.wav	AV_S	0		0	1	410852	150		0	0
Exp1	1	Exp1-1-1	59.937	1.0.0.173	2	left	2013669380	2.0.10.242	2.0.10.242	10-09-2019	2019-10-09 02:02:16	10:02:16	male	2.0.10.147	156	Catch.bmp	1903-05-25	00:00:00		0	0	413071	0		0	0	NULL	NULL	NULL	Low	run1	1	List2	A_T.wav	A_T	1	1	0	1	412921	150	1	474	413395
Exp1	1	Exp1-1-1	59.937	1.0.0.173	2	left	2013669380	2.0.10.242	2.0.10.242	10-09-2019	2019-10-09 02:02:16	10:02:16	male	2.0.10.147	157	Red_S_2.bmp	1903-08-12	00:00:00		0	0	415473	0		0	0	NULL	NULL	NULL	Low	run1	1	List2	A_T.wav	AV_T	1	1	0	1	415323	150	1	280	415603
Exp1	1	Exp1-1-1	59.937	1.0.0.173	2	left	2013669380	2.0.10.242	2.0.10.242	10-09-2019	2019-10-09 02:02:16	10:02:16	male	2.0.10.147	158	Blue_S_2.bmp	1902-05-13	00:00:00		0	1	417943	0		0	0	NULL	NULL	NULL	Low	run1		List2	A_S.wav	AV_S	0		1	1	417792	151		0	0
Exp1	1	Exp1-1-1	59.937	1.0.0.173	2	left	2013669380	2.0.10.242	2.0.10.242	10-09-2019	2019-10-09 02:02:16	10:02:16	male	2.0.10.147	159	Red_C_2.bmp	1902-04-21	00:00:00		0	0	420028	0		0	0	NULL	NULL	NULL	Low	run1	1	List2	A_T.wav	AV_T	1	1	0	1	419878	150	1	301	420179
Exp1	1	Exp1-1-1	59.937	1.0.0.173	2	left	2013669380	2.0.10.242	2.0.10.242	10-09-2019	2019-10-09 02:02:16	10:02:16	male	2.0.10.147	160	Red_C.bmp	1902-09-02	00:00:00		0	0	422030	0		0	0	NULL	NULL	NULL	Low	run1	1	List2	Catch.wav	V_T	1	1	1	1	421880	150	1	356	422236
Exp1	1	Exp1-1-1	59.937	1.0.0.173	2	left	2013669380	2.0.10.242	2.0.10.242	10-09-2019	2019-10-09 02:02:16	10:02:16	male	2.0.10.147	161	Catch.bmp	1903-08-27	00:00:00		0	0	424166	0		0	0	NULL	NULL	NULL	Low	run1	1	List2	A_T.wav	A_T	1	1	0	1	424016	150	1	443	424459
Exp1	1	Exp1-1-1	59.937	1.0.0.173	2	left	2013669380	2.0.10.242	2.0.10.242	10-09-2019	2019-10-09 02:02:16	10:02:16	male	2.0.10.147	162	Catch.bmp	1903-07-30	00:00:00		0	0	426652	0		0	0	NULL	NULL	NULL	Low	run1	1	List2	A_T.wav	A_T	1	1	0	1	426502	150	1	437	426939
Exp1	1	Exp1-1-1	59.937	1.0.0.173	2	left	2013669380	2.0.10.242	2.0.10.242	10-09-2019	2019-10-09 02:02:16	10:02:16	male	2.0.10.147	163	Red_S.bmp	1902-03-26	00:00:00		0	0	429121	0		0	0	NULL	NULL	NULL	Low	run1	1	List2	A_T.wav	AV_T	1	1	0	1	428971	150	1	264	429235
Exp1	1	Exp1-1-1	59.937	1.0.0.173	2	left	2013669380	2.0.10.242	2.0.10.242	10-09-2019	2019-10-09 02:02:16	10:02:16	male	2.0.10.147	164	Catch.bmp	1902-07-04	00:00:00		0	0	431090	0		0	0	NULL	NULL	NULL	Low	run1	1	List2	A_T.wav	A_T	1	1	0	1	430940	150	1	343	431283
Exp1	1	Exp1-1-1	59.937	1.0.0.173	2	left	2013669380	2.0.10.242	2.0.10.242	10-09-2019	2019-10-09 02:02:16	10:02:16	male	2.0.10.147	165	Red_S_2.bmp	1902-07-01	00:00:00		0	0	433159	0		0	0	NULL	NULL	NULL	Low	run1	1	List2	A_T.wav	AV_T	1	1	0	2	433009	150	1	267	433276
Exp1	1	Exp1-1-1	59.937	1.0.0.173	2	left	2013669380	2.0.10.242	2.0.10.242	10-09-2019	2019-10-09 02:02:16	10:02:16	male	2.0.10.147	166	Red_C.bmp	1904-02-12	00:00:00		1	0	435227	0		0	0	NULL	NULL	NULL	Low	run1	1	List2	A_T.wav	AV_T	1	1	1	1	435077	150	1	295	435372
Exp1	1	Exp1-1-1	59.937	1.0.0.173	2	left	2013669380	2.0.10.242	2.0.10.242	10-09-2019	2019-10-09 02:02:16	10:02:16	male	2.0.10.147	167	Catch.bmp	1903-10-27	00:00:00		0	0	437880	0		0	0	NULL	NULL	NULL	Low	run1		List2	A_S.wav	A_S	0		0	1	437730	150		0	0
Exp1	1	Exp1-1-1	59.937	1.0.0.173	2	left	2013669380	2.0.10.242	2.0.10.242	10-09-2019	2019-10-09 02:02:16	10:02:16	male	2.0.10.147	168	Catch.bmp	1903-12-26	00:00:00		0	0	440500	0		0	0	NULL	NULL	NULL	Low	run1		List2	A_S.wav	A_S	0		0	2	440350	150		0	0
Exp1	1	Exp1-1-1	59.937	1.0.0.173	2	left	2013669380	2.0.10.242	2.0.10.242	10-09-2019	2019-10-09 02:02:16	10:02:16	male	2.0.10.147	169	Red_S_2.bmp	1902-09-25	00:00:00		0	0	443169	0		0	0	NULL	NULL	NULL	Low	run1	1	List2	Catch.wav	V_T	1	1	1	1	443019	150	1	240	443259
Exp1	1	Exp1-1-1	59.937	1.0.0.173	2	left	2013669380	2.0.10.242	2.0.10.242	10-09-2019	2019-10-09 02:02:16	10:02:16	male	2.0.10.147	170	Red_S_2.bmp	1903-10-22	00:00:00		1	0	445321	0		0	0	NULL	NULL	NULL	Low	run1	1	List2	A_T.wav	AV_T	1	1	1	1	445171	150	1	240	445411
Exp1	1	Exp1-1-1	59.937	1.0.0.173	2	left	2013669380	2.0.10.242	2.0.10.242	10-09-2019	2019-10-09 02:02:16	10:02:16	male	2.0.10.147	171	Red_C_2.bmp	1903-10-18	00:00:00		0	0	447874	0		0	0	NULL	NULL	NULL	Low	run1	1	List2	Catch.wav	V_T	1	1	1	1	447724	150	1	271	447995
Exp1	1	Exp1-1-1	59.937	1.0.0.173	2	left	2013669380	2.0.10.242	2.0.10.242	10-09-2019	2019-10-09 02:02:16	10:02:16	male	2.0.10.147	172	Blue_C_2.bmp	1902-11-20	00:00:00		0	0	450410	0		0	0	NULL	NULL	NULL	Low	run1		List2	A_S.wav	AV_S	0		1	1	450260	150		0	0
Exp1	1	Exp1-1-1	59.937	1.0.0.173	2	left	2013669380	2.0.10.242	2.0.10.242	10-09-2019	2019-10-09 02:02:16	10:02:16	male	2.0.10.147	173	Catch.bmp	1903-05-06	00:00:00		0	0	452679	0		0	0	NULL	NULL	NULL	Low	run1	1	List2	A_T.wav	A_T	1	1	0	1	452529	150	1	522	453051
Exp1	1	Exp1-1-1	59.937	1.0.0.173	2	left	2013669380	2.0.10.242	2.0.10.242	10-09-2019	2019-10-09 02:02:16	10:02:16	male	2.0.10.147	174	Catch.bmp	1904-01-20	00:00:00		0	0	455048	0		0	0	NULL	NULL	NULL	Low	run1	1	List2	A_T.wav	A_T	1	1	0	1	454898	150	1	426	455324
Exp1	1	Exp1-1-1	59.937	1.0.0.173	2	left	2013669380	2.0.10.242	2.0.10.242	10-09-2019	2019-10-09 02:02:16	10:02:16	male	2.0.10.147	175	Red_C.bmp	1904-01-26	00:00:00		0	1	457685	0		0	0	NULL	NULL	NULL	Low	run1	1	List2	Catch.wav	V_T	1	1	1	1	457534	151	1	325	457859
Exp1	1	Exp1-1-1	59.937	1.0.0.173	2	left	2013669380	2.0.10.242	2.0.10.242	10-09-2019	2019-10-09 02:02:16	10:02:16	male	2.0.10.147	176	Catch.bmp	1902-08-04	00:00:00		0	1	460321	0		0	0	NULL	NULL	NULL	Low	run1	1	List2	A_T.wav	A_T	1	1	1	1	460170	151	1	433	460603
Exp1	1	Exp1-1-1	59.937	1.0.0.173	2	left	2013669380	2.0.10.242	2.0.10.242	10-09-2019	2019-10-09 02:02:16	10:02:16	male	2.0.10.147	177	Red_S_2.bmp	1902-10-25	00:00:00		0	0	462423	0		0	0	NULL	NULL	NULL	Low	run1	1	List2	Catch.wav	V_T	1	1	1	1	462273	150	1	306	462579
Exp1	1	Exp1-1-1	59.937	1.0.0.173	2	left	2013669380	2.0.10.242	2.0.10.242	10-09-2019	2019-10-09 02:02:16	10:02:16	male	2.0.10.147	178	Catch.bmp	1902-10-09	00:00:00		1	0	464608	0		0	0	NULL	NULL	NULL	Low	run1		List2	A_S.wav	A_S	0		1	1	464458	150		0	0
Exp1	1	Exp1-1-1	59.937	1.0.0.173	2	left	2013669380	2.0.10.242	2.0.10.242	10-09-2019	2019-10-09 02:02:16	10:02:16	male	2.0.10.147	179	Red_C_2.bmp	1903-01-22	00:00:00		0	1	466828	0		0	0	NULL	NULL	NULL	Low	run1	1	List2	Catch.wav	V_T	1	1	1	1	466677	151	1	293	466970
Exp1	1	Exp1-1-1	59.937	1.0.0.173	2	left	2013669380	2.0.10.242	2.0.10.242	10-09-2019	2019-10-09 02:02:16	10:02:16	male	2.0.10.147	180	Red_S_2.bmp	1903-03-06	00:00:00		0	1	469097	0		0	0	NULL	NULL	NULL	Low	run1	1	List2	Catch.wav	V_T	1	1	1	1	468946	151	1	289	469235
Exp1	1	Exp1-1-1	59.937	1.0.0.173	2	left	2013669380	2.0.10.242	2.0.10.242	10-09-2019	2019-10-09 02:02:16	10:02:16	male	2.0.10.147	181	Red_S.bmp	1903-03-15	00:00:00		0	0	471416	0		0	0	NULL	NULL	NULL	Low	run1	1	List2	Catch.wav	V_T	1	1	0	2	471266	150	1	336	471602
Exp1	1	Exp1-1-1	59.937	1.0.0.173	2	left	2013669380	2.0.10.242	2.0.10.242	10-09-2019	2019-10-09 02:02:16	10:02:16	male	2.0.10.147	182	Red_C_2.bmp	1904-03-25	00:00:00		0	0	473735	0		0	0	NULL	NULL	NULL	Low	run1	1	List2	A_T.wav	AV_T	1	1	0	1	473585	150	1	361	473946
Exp1	1	Exp1-1-1	59.937	1.0.0.173	2	left	2013669380	2.0.10.242	2.0.10.242	10-09-2019	2019-10-09 02:02:16	10:02:16	male	2.0.10.147	183	Red_C.bmp	1904-04-14	00:00:00		0	1	476438	0		0	0	NULL	NULL	NULL	Low	run1	1	List2	A_T.wav	AV_T	1	1	1	1	476287	151	1	299	476586
Exp1	1	Exp1-1-1	59.937	1.0.0.173	2	left	2013669380	2.0.10.242	2.0.10.242	10-09-2019	2019-10-09 02:02:16	10:02:16	male	2.0.10.147	184	Catch.bmp	1904-04-19	00:00:00		0	0	479157	0		0	0	NULL	NULL	NULL	Low	run1	1	List2	A_T.wav	A_T	1	1	0	1	479007	150	1	451	479458
Exp1	1	Exp1-1-1	59.937	1.0.0.173	2	left	2013669380	2.0.10.242	2.0.10.242	10-09-2019	2019-10-09 02:02:16	10:02:16	male	2.0.10.147	185	Blue_C.bmp	1903-01-06	00:00:00		0	0	481877	0		0	0	NULL	NULL	NULL	Low	Run1		List2	Catch.wav	V_S	0		0	2	481727	150		0	0
Exp1	1	Exp1-1-1	59.937	1.0.0.173	2	left	2013669380	2.0.10.242	2.0.10.242	10-09-2019	2019-10-09 02:02:16	10:02:16	male	2.0.10.147	186	Red_C.bmp	1902-05-25	00:00:00		0	0	484196	0		0	0	NULL	NULL	NULL	Low	run1	1	List2	Catch.wav	V_T	1	1	0	1	484046	150	1	269	484315
Exp1	1	Exp1-1-1	59.937	1.0.0.173	2	left	2013669380	2.0.10.242	2.0.10.242	10-09-2019	2019-10-09 02:02:16	10:02:16	male	2.0.10.147	187	Red_C_2.bmp	1903-08-02	00:00:00		0	0	486231	0		0	0	NULL	NULL	NULL	Low	run1	1	List2	Catch.wav	V_T	1	1	0	1	486081	150	1	265	486346
Exp1	1	Exp1-1-1	59.937	1.0.0.173	2	left	2013669380	2.0.10.242	2.0.10.242	10-09-2019	2019-10-09 02:02:16	10:02:16	male	2.0.10.147	188	Catch.bmp	1903-09-09	00:00:00		0	1	488701	0		0	0	NULL	NULL	NULL	Low	run1		List2	A_S.wav	A_S	0		1	1	488550	151		0	0
Exp1	1	Exp1-1-1	59.937	1.0.0.173	2	left	2013669380	2.0.10.242	2.0.10.242	10-09-2019	2019-10-09 02:02:16	10:02:16	male	2.0.10.147	189	Catch.bmp	1903-08-06	00:00:00		0	0	491253	0		0	0	NULL	NULL	NULL	Low	run1	1	List2	A_T.wav	A_T	1	1	0	1	491103	150	1	499	491602
Exp1	1	Exp1-1-1	59.937	1.0.0.173	2	left	2013669380	2.0.10.242	2.0.10.242	10-09-2019	2019-10-09 02:02:16	10:02:16	male	2.0.10.147	190	Red_S.bmp	1902-10-18	00:00:00		0	1	493723	0		0	0	NULL	NULL	NULL	Low	run1	1	List2	A_T.wav	AV_T	1	1	1	1	493572	151	1	294	493866
Exp1	1	Exp1-1-1	59.937	1.0.0.173	2	left	2013669380	2.0.10.242	2.0.10.242	10-09-2019	2019-10-09 02:02:16	10:02:16	male	2.0.10.147	191	Red_C.bmp	1903-04-21	00:00:00		0	0	495908	0		0	0	NULL	NULL	NULL	Low	run1	1	List2	Catch.wav	V_T	1	1	1	1	495758	150	1	276	496034
Exp1	1	Exp1-1-1	59.937	1.0.0.173	2	left	2013669380	2.0.10.242	2.0.10.242	10-09-2019	2019-10-09 02:02:16	10:02:16	male	2.0.10.147	192	Blue_C.bmp	1902-11-08	00:00:00		0	0	498277	0		0	0	NULL	NULL	NULL	Low	Run1		List2	Catch.wav	V_S	0		0	1	498127	150		0	0
Exp1	1	Exp1-1-1	59.937	1.0.0.173	2	left	2013669380	2.0.10.242	2.0.10.242	10-09-2019	2019-10-09 02:02:16	10:02:16	male	2.0.10.147	193	Catch.bmp	1903-11-17	00:00:00		0	0	500530	0		0	0	NULL	NULL	NULL	Low	run1	1	List2	A_T.wav	A_T	1	1	0	1	500380	150	1	414	500794
Exp1	1	Exp1-1-1	59.937	1.0.0.173	2	left	2013669380	2.0.10.242	2.0.10.242	10-09-2019	2019-10-09 02:02:16	10:02:16	male	2.0.10.147	194	Red_C_2.bmp	1904-02-13	00:00:00		0	0	503099	0		0	0	NULL	NULL	NULL	Low	run1	1	List2	A_T.wav	AV_T	1	1	0	1	502949	150	1	293	503242
Exp1	1	Exp1-1-1	59.937	1.0.0.173	2	left	2013669380	2.0.10.242	2.0.10.242	10-09-2019	2019-10-09 02:02:16	10:02:16	male	2.0.10.147	195	Blue_S_2.bmp	1902-06-11	00:00:00		0	0	505752	0		0	0	NULL	NULL	NULL	Low	run1		List2	Catch.wav	V_S	0		1	1	505602	150	1	320	505922
Exp1	1	Exp1-1-1	59.937	1.0.0.173	2	left	2013669380	2.0.10.242	2.0.10.242	10-09-2019	2019-10-09 02:02:16	10:02:16	male	2.0.10.147	196	Catch.bmp	1903-08-30	00:00:00		0	0	507804	0		0	0	NULL	NULL	NULL	Low	run1	1	List2	A_T.wav	A_T	1	1	1	1	507654	150	1	548	508202
Exp1	1	Exp1-1-1	59.937	1.0.0.173	2	left	2013669380	2.0.10.242	2.0.10.242	10-09-2019	2019-10-09 02:02:16	10:02:16	male	2.0.10.147	197	Catch.bmp	1902-09-11	00:00:00		0	0	510290	0		0	0	NULL	NULL	NULL	Low	run1	1	List2	A_T.wav	A_T	1	1	0	1	510140	150	1	494	510634
Exp1	1	Exp1-1-1	59.937	1.0.0.173	2	left	2013669380	2.0.10.242	2.0.10.242	10-09-2019	2019-10-09 02:02:16	10:02:16	male	2.0.10.147	198	Red_S_2.bmp	1902-06-05	00:00:00		0	1	512426	0		0	0	NULL	NULL	NULL	Low	run1	1	List2	Catch.wav	V_T	1	1	1	1	512275	151	1	495	512770
Exp1	1	Exp1-1-1	59.937	1.0.0.173	2	left	2013669380	2.0.10.242	2.0.10.242	10-09-2019	2019-10-09 02:02:16	10:02:16	male	2.0.10.147	199	Red_C.bmp	1903-01-04	00:00:00		0	0	514461	0		0	0	NULL	NULL	NULL	Low	run1	1	List2	A_T.wav	AV_T	1	1	0	1	514311	150	1	387	514698
Exp1	1	Exp1-1-1	59.937	1.0.0.173	2	left	2013669380	2.0.10.242	2.0.10.242	10-09-2019	2019-10-09 02:02:16	10:02:16	male	2.0.10.147	200	Red_C.bmp	1903-11-26	00:00:00		1	0	516713	0		0	0	NULL	NULL	NULL	Low	run1	1	List2	Catch.wav	V_T	1	1	1	1	516563	150	1	320	516883
Exp1	1	Exp1-1-1	59.937	1.0.0.173	2	left	2013669380	2.0.10.242	2.0.10.242	10-09-2019	2019-10-09 02:02:16	10:02:16	male	2.0.10.147	201	Blue_C.bmp	1902-12-22	00:00:00		0	1	519300	0		0	0	NULL	NULL	NULL	Low	Run1		List2	Catch.wav	V_S	0		1	1	519149	151		0	0
Exp1	1	Exp1-1-1	59.937	1.0.0.173	2	left	2013669380	2.0.10.242	2.0.10.242	10-09-2019	2019-10-09 02:02:16	10:02:16	male	2.0.10.147	202	Catch.bmp	1904-01-29	00:00:00		0	0	521602	0		0	0	NULL	NULL	NULL	Low	run1		List2	A_S.wav	A_S	0		1	1	521452	150		0	0
Exp1	1	Exp1-1-1	59.937	1.0.0.173	2	left	2013669380	2.0.10.242	2.0.10.242	10-09-2019	2019-10-09 02:02:16	10:02:16	male	2.0.10.147	203	Red_C_2.bmp	1902-05-28	00:00:00		0	0	524305	0		0	0	NULL	NULL	NULL	Low	run1	1	List2	A_T.wav	AV_T	1	1	0	1	524155	150	1	575	524730
Exp1	1	Exp1-1-1	59.937	1.0.0.173	2	left	2013669380	2.0.10.242	2.0.10.242	10-09-2019	2019-10-09 02:02:16	10:02:16	male	2.0.10.147	204	Red_S.bmp	1903-06-12	00:00:00		0	0	526340	0		0	0	NULL	NULL	NULL	Low	run1	1	List2	Catch.wav	V_T	1	1	1	1	526190	150	1	308	526498
Exp1	1	Exp1-1-1	59.937	1.0.0.173	2	left	2013669380	2.0.10.242	2.0.10.242	10-09-2019	2019-10-09 02:02:16	10:02:16	male	2.0.10.147	205	Catch.bmp	1903-10-21	00:00:00		0	1	528760	0		0	0	NULL	NULL	NULL	Low	run1	1	List2	A_T.wav	A_T	1	1	1	1	528609	151	1	449	529058
Exp1	1	Exp1-1-1	59.937	1.0.0.173	2	left	2013669380	2.0.10.242	2.0.10.242	10-09-2019	2019-10-09 02:02:16	10:02:16	male	2.0.10.147	206	Red_S.bmp	1904-03-29	00:00:00		0	0	531312	0		0	0	NULL	NULL	NULL	Low	run1	1	List2	Catch.wav	V_T	1	1	1	1	531162	150	1	312	531474
Exp1	1	Exp1-1-1	59.937	1.0.0.173	2	left	2013669380	2.0.10.242	2.0.10.242	10-09-2019	2019-10-09 02:02:16	10:02:16	male	2.0.10.147	207	Red_S.bmp	1902-10-16	00:00:00		0	0	534015	0		0	0	NULL	NULL	NULL	Low	run1	1	List2	Catch.wav	V_T	1	1	0	1	533865	150	1	289	534154
Exp1	1	Exp1-1-1	59.937	1.0.0.173	2	left	2013669380	2.0.10.242	2.0.10.242	10-09-2019	2019-10-09 02:02:16	10:02:16	male	2.0.10.147	208	Red_C.bmp	1902-09-10	00:00:00		0	0	536184	0		0	0	NULL	NULL	NULL	Low	run1	1	List2	Catch.wav	V_T	1	1	0	1	536034	150	1	304	536338
Exp1	1	Exp1-1-1	59.937	1.0.0.173	2	left	2013669380	2.0.10.242	2.0.10.242	10-09-2019	2019-10-09 02:02:16	10:02:16	male	2.0.10.147	209	Red_S.bmp	1902-07-04	00:00:00		0	1	538320	0		0	0	NULL	NULL	NULL	Low	run1	1	List2	Catch.wav	V_T	1	1	1	1	538169	151	1	289	538458
Exp1	1	Exp1-1-1	59.937	1.0.0.173	2	left	2013669380	2.0.10.242	2.0.10.242	10-09-2019	2019-10-09 02:02:16	10:02:16	male	2.0.10.147	210	Catch.bmp	1903-12-19	00:00:00		1	0	540388	0		0	0	NULL	NULL	NULL	Low	run1	1	List2	A_T.wav	A_T	1	1	1	1	540238	150	1	628	540866
Exp1	1	Exp1-1-1	59.937	1.0.0.173	2	left	2013669380	2.0.10.242	2.0.10.242	10-09-2019	2019-10-09 02:02:16	10:02:16	male	2.0.10.147	211	Red_C_2.bmp	1902-05-20	00:00:00		0	0	542991	0		0	0	NULL	NULL	NULL	Low	run1	1	List2	Catch.wav	V_T	1	1	1	1	542841	150	1	273	543114
Exp1	1	Exp1-1-1	59.937	1.0.0.173	2	left	2013669380	2.0.10.242	2.0.10.242	10-09-2019	2019-10-09 02:02:16	10:02:16	male	2.0.10.147	212	Catch.bmp	1903-08-11	00:00:00		0	0	545010	0		0	0	NULL	NULL	NULL	Low	run1	1	List2	A_T.wav	A_T	1	1	1	1	544860	150	1	422	545282
Exp1	1	Exp1-1-1	59.937	1.0.0.173	2	left	2013669380	2.0.10.242	2.0.10.242	10-09-2019	2019-10-09 02:02:16	10:02:16	male	2.0.10.147	213	Catch.bmp	1904-01-27	00:00:00		0	0	547479	0		0	0	NULL	NULL	NULL	Low	run1	1	List2	A_T.wav	A_T	1	1	0	1	547329	150	1	313	547642
Exp1	1	Exp1-1-1	59.937	1.0.0.173	2	left	2013669380	2.0.10.242	2.0.10.242	10-09-2019	2019-10-09 02:02:16	10:02:16	male	2.0.10.147	214	Red_S_2.bmp	1902-08-12	00:00:00		0	0	550115	0		0	0	NULL	NULL	NULL	Low	run1	1	List2	A_T.wav	AV_T	1	1	0	1	549965	150	1	365	550330
Exp1	1	Exp1-1-1	59.937	1.0.0.173	2	left	2013669380	2.0.10.242	2.0.10.242	10-09-2019	2019-10-09 02:02:16	10:02:16	male	2.0.10.147	215	Catch.bmp	1902-12-14	00:00:00		0	1	552218	0		0	0	NULL	NULL	NULL	Low	run1		List2	A_S.wav	A_S	0		1	1	552067	151		0	0
Exp1	1	Exp1-1-1	59.937	1.0.0.173	2	left	2013669380	2.0.10.242	2.0.10.242	10-09-2019	2019-10-09 02:02:16	10:02:16	male	2.0.10.147	216	Red_S_2.bmp	1902-03-27	00:00:00		0	0	554520	0		0	0	NULL	NULL	NULL	Low	run1	1	List2	Catch.wav	V_T	1	1	1	1	554370	150	1	280	554650
Exp1	1	Exp1-1-1	59.937	1.0.0.173	2	left	2013669380	2.0.10.242	2.0.10.242	10-09-2019	2019-10-09 02:02:16	10:02:16	male	2.0.10.147	217	Red_C.bmp	1903-05-07	00:00:00		0	0	556489	0		0	0	NULL	NULL	NULL	Low	run1	1	List2	A_T.wav	AV_T	1	1	0	1	556339	150	1	424	556763
Exp1	1	Exp1-1-1	59.937	1.0.0.173	2	left	2013669380	2.0.10.242	2.0.10.242	10-09-2019	2019-10-09 02:02:16	10:02:16	male	2.0.10.147	218	Red_C_2.bmp	1904-03-14	00:00:00		0	1	558875	0		0	0	NULL	NULL	NULL	Low	run1	1	List2	Catch.wav	V_T	1	1	1	1	558724	151	1	294	559018
Exp1	1	Exp1-1-1	59.937	1.0.0.173	2	left	2013669380	2.0.10.242	2.0.10.242	10-09-2019	2019-10-09 02:02:16	10:02:16	male	2.0.10.147	219	Blue_S.bmp	1903-03-05	00:00:00		0	0	561561	0		0	0	NULL	NULL	NULL	Low	run1		List2	A_S.wav	AV_S	0		0	1	561411	150		0	0
Exp1	1	Exp1-1-1	59.937	1.0.0.173	2	left	2013669380	2.0.10.242	2.0.10.242	10-09-2019	2019-10-09 02:02:16	10:02:16	male	2.0.10.147	220	Red_C.bmp	1902-11-17	00:00:00		0	1	563947	0		0	0	NULL	NULL	NULL	Low	run1	1	List2	Catch.wav	V_T	1	1	1	1	563796	151	1	295	564091
Exp1	1	Exp1-1-1	59.937	1.0.0.173	2	left	2013669380	2.0.10.242	2.0.10.242	10-09-2019	2019-10-09 02:02:16	10:02:16	male	2.0.10.147	221	Catch.bmp	1902-07-29	00:00:00		0	0	566149	0		0	0	NULL	NULL	NULL	Low	run1	1	List2	A_T.wav	A_T	1	1	1	1	565999	150	1	315	566314
Exp1	1	Exp1-1-1	59.937	1.0.0.173	2	left	2013669380	2.0.10.242	2.0.10.242	10-09-2019	2019-10-09 02:02:16	10:02:16	male	2.0.10.147	222	Red_S_2.bmp	1903-10-12	00:00:00		0	0	568251	0		0	0	NULL	NULL	NULL	Low	run1	1	List2	A_T.wav	AV_T	1	1	0	1	568101	150	1	309	568410
Exp1	1	Exp1-1-1	59.937	1.0.0.173	2	left	2013669380	2.0.10.242	2.0.10.242	10-09-2019	2019-10-09 02:02:16	10:02:16	male	2.0.10.147	223	Catch.bmp	1904-02-23	00:00:00		0	0	570787	0		0	0	NULL	NULL	NULL	Low	run1	1	List2	A_T.wav	A_T	1	1	0	1	570637	150	1	509	571146
Exp1	1	Exp1-1-1	59.937	1.0.0.173	2	left	2013669380	2.0.10.242	2.0.10.242	10-09-2019	2019-10-09 02:02:16	10:02:16	male	2.0.10.147	224	Catch.bmp	1903-08-04	00:00:00		0	1	573457	0		0	0	NULL	NULL	NULL	Low	run1	1	List2	A_T.wav	A_T	1	1	1	1	573306	151	1	400	573706
Exp1	1	Exp1-1-1	59.937	1.0.0.173	2	left	2013669380	2.0.10.242	2.0.10.242	10-09-2019	2019-10-09 02:02:16	10:02:16	male	2.0.10.147	225	Red_S.bmp	1902-03-12	00:00:00		0	0	575926	0		0	0	NULL	NULL	NULL	Low	run1	1	List2	A_T.wav	AV_T	1	1	0	1	575776	150	1	385	576161
Exp1	1	Exp1-1-1	59.937	1.0.0.173	2	left	2013669380	2.0.10.242	2.0.10.242	10-09-2019	2019-10-09 02:02:16	10:02:16	male	2.0.10.147	226	Catch.bmp	1902-10-27	00:00:00		0	0	577878	0		0	0	NULL	NULL	NULL	Low	run1	1	List2	A_T.wav	A_T	1	1	0	1	577728	150	1	417	578145
Exp1	1	Exp1-1-1	59.937	1.0.0.173	2	left	2013669380	2.0.10.242	2.0.10.242	10-09-2019	2019-10-09 02:02:16	10:02:16	male	2.0.10.147	227	Blue_S_2.bmp	1903-04-11	00:00:00		0	1	580064	0		0	0	NULL	NULL	NULL	Low	run1		List2	A_S.wav	AV_S	0		1	1	579913	151		0	0
Exp1	1	Exp1-1-1	59.937	1.0.0.173	2	left	2013669380	2.0.10.242	2.0.10.242	10-09-2019	2019-10-09 02:02:16	10:02:16	male	2.0.10.147	228	Catch.bmp	1904-04-05	00:00:00		0	0	582466	0		0	0	NULL	NULL	NULL	Low	run1	1	List2	A_T.wav	A_T	1	1	0	1	582316	150	1	422	582738
Exp1	1	Exp1-1-1	59.937	1.0.0.173	2	left	2013669380	2.0.10.242	2.0.10.242	10-09-2019	2019-10-09 02:02:16	10:02:16	male	2.0.10.147	229	Red_C.bmp	1903-09-16	00:00:00		0	0	585186	0		0	0	NULL	NULL	NULL	Low	run1	1	List2	A_T.wav	AV_T	1	1	0	2	585036	150	1	326	585362
Exp1	1	Exp1-1-1	59.937	1.0.0.173	2	left	2013669380	2.0.10.242	2.0.10.242	10-09-2019	2019-10-09 02:02:16	10:02:16	male	2.0.10.147	230	Red_C_2.bmp	1904-02-19	00:00:00		0	0	587688	0		0	0	NULL	NULL	NULL	Low	run1	1	List2	A_T.wav	AV_T	1	1	0	1	587538	150	1	287	587825
Exp1	1	Exp1-1-1	59.937	1.0.0.173	2	left	2013669380	2.0.10.242	2.0.10.242	10-09-2019	2019-10-09 02:02:16	10:02:16	male	2.0.10.147	231	Red_S.bmp	1902-07-30	00:00:00		0	0	590358	0		0	0	NULL	NULL	NULL	Low	run1	1	List2	Catch.wav	V_T	1	1	0	1	590208	150	1	289	590497
Exp1	1	Exp1-1-1	59.937	1.0.0.173	2	left	2013669380	2.0.10.242	2.0.10.242	10-09-2019	2019-10-09 02:02:16	10:02:16	male	2.0.10.147	232	Red_S.bmp	1904-05-07	00:00:00		0	0	592460	0		0	0	NULL	NULL	NULL	Low	run1	1	List2	Catch.wav	V_T	1	1	0	1	592310	150	1	300	592610
Exp1	1	Exp1-1-1	59.937	1.0.0.173	2	left	2013669380	2.0.10.242	2.0.10.242	10-09-2019	2019-10-09 02:02:16	10:02:16	male	2.0.10.147	233	Blue_S.bmp	1903-01-24	00:00:00		0	0	595196	0		0	0	NULL	NULL	NULL	Low	run1		List2	A_S.wav	AV_S	0		1	1	595046	150		0	0
Exp1	1	Exp1-1-1	59.937	1.0.0.173	2	left	2013669380	2.0.10.242	2.0.10.242	10-09-2019	2019-10-09 02:02:16	10:02:16	male	2.0.10.147	234	Catch.bmp	1902-03-30	00:00:00		0	0	597532	0		0	0	NULL	NULL	NULL	Low	run1	1	List2	A_T.wav	A_T	1	1	0	1	597382	150	1	460	597842
Exp1	1	Exp1-1-1	59.937	1.0.0.173	2	left	2013669380	2.0.10.242	2.0.10.242	10-09-2019	2019-10-09 02:02:16	10:02:16	male	2.0.10.147	235	Blue_C.bmp	1903-08-09	00:00:00		0	0	599501	0		0	0	NULL	NULL	NULL	Low	run1		List2	A_S.wav	AV_S	0		0	1	599351	150		0	0
Exp1	1	Exp1-1-1	59.937	1.0.0.173	2	left	2013669380	2.0.10.242	2.0.10.242	10-09-2019	2019-10-09 02:02:16	10:02:16	male	2.0.10.147	236	Blue_C_2.bmp	1902-09-21	00:00:00		0	0	602037	0		0	0	NULL	NULL	NULL	Low	run1		List2	A_S.wav	AV_S	0		0	1	601887	150		0	0
Exp1	1	Exp1-1-1	59.937	1.0.0.173	2	left	2013669380	2.0.10.242	2.0.10.242	10-09-2019	2019-10-09 02:02:16	10:02:16	male	2.0.10.147	237	Catch.bmp	1902-12-31	00:00:00		0	0	604239	0		0	0	NULL	NULL	NULL	Low	run1	1	List2	A_T.wav	A_T	1	1	0	1	604089	150	1	376	604465
Exp1	1	Exp1-1-1	59.937	1.0.0.173	2	left	2013669380	2.0.10.242	2.0.10.242	10-09-2019	2019-10-09 02:02:16	10:02:16	male	2.0.10.147	238	Catch.bmp	1902-11-23	00:00:00		1	0	606491	0		0	0	NULL	NULL	NULL	Low	run1		List2	A_S.wav	A_S	0		0	1	606341	150		0	0
Exp1	1	Exp1-1-1	59.937	1.0.0.173	2	left	2013669380	2.0.10.242	2.0.10.242	10-09-2019	2019-10-09 02:02:16	10:02:16	male	2.0.10.147	239	Blue_S.bmp	1903-12-30	00:00:00		0	1	608761	0		0	0	NULL	NULL	NULL	Low	run1		List2	Catch.wav	V_S	0		1	1	608610	151		0	0
Exp1	1	Exp1-1-1	59.937	1.0.0.173	2	left	2013669380	2.0.10.242	2.0.10.242	10-09-2019	2019-10-09 02:02:16	10:02:16	male	2.0.10.147	240	Red_S.bmp	1903-06-12	00:00:00		0	0	611447	0		0	0	NULL	NULL	NULL	Low	run1	1	List2	Catch.wav	V_T	1	1	0	2	611297	150	1	280	611577
Exp1	1	Exp1-1-1	59.937	1.0.0.173	2	left	2013669380	2.0.10.242	2.0.10.242	10-09-2019	2019-10-09 02:02:16	10:02:16	male	2.0.10.147	241	Catch.bmp	1903-03-13	00:00:00		0	0	613866	0		0	0	NULL	NULL	NULL	Low	run1		List2	A_S.wav	A_S	0		1	1	613716	150		0	0
Exp1	1	Exp1-1-1	59.937	1.0.0.173	2	left	2013669380	2.0.10.242	2.0.10.242	10-09-2019	2019-10-09 02:02:16	10:02:16	male	2.0.10.147	242	Red_C.bmp	1902-09-26	00:00:00		0	0	616252	0		0	0	NULL	NULL	NULL	Low	run1	1	List2	Catch.wav	V_T	1	1	0	1	616102	150	1	387	616489
Exp1	1	Exp1-1-1	59.937	1.0.0.173	2	left	2013669380	2.0.10.242	2.0.10.242	10-09-2019	2019-10-09 02:02:16	10:02:16	male	2.0.10.147	243	Red_C.bmp	1902-09-07	00:00:00		0	0	618404	0		0	0	NULL	NULL	NULL	Low	run1	1	List2	A_T.wav	AV_T	1	1	0	1	618254	150	1	267	618521
Exp1	1	Exp1-1-1	59.937	1.0.0.173	2	left	2013669380	2.0.10.242	2.0.10.242	10-09-2019	2019-10-09 02:02:16	10:02:16	male	2.0.10.147	244	Blue_C_2.bmp	1903-09-03	00:00:00		0	0	620540	0		0	0	NULL	NULL	NULL	Low	run1		List2	A_S.wav	AV_S	0		0	2	620390	150		0	0
Exp1	1	Exp1-1-1	59.937	1.0.0.173	2	left	2013669380	2.0.10.242	2.0.10.242	10-09-2019	2019-10-09 02:02:16	10:02:16	male	2.0.10.147	245	Red_S.bmp	1904-01-25	00:00:00		0	0	623092	0		0	0	NULL	NULL	NULL	Low	run1	1	List2	Catch.wav	V_T	1	1	1	1	622942	150	1	315	623257
Exp1	1	Exp1-1-1	59.937	1.0.0.173	2	left	2013669380	2.0.10.242	2.0.10.242	10-09-2019	2019-10-09 02:02:16	10:02:16	male	2.0.10.147	246	Blue_C.bmp	1904-03-23	00:00:00		1	0	625728	0		0	0	NULL	NULL	NULL	Low	run1		List2	A_S.wav	AV_S	0		1	1	625578	150		0	0
Exp1	1	Exp1-1-1	59.937	1.0.0.173	2	left	2013669380	2.0.10.242	2.0.10.242	10-09-2019	2019-10-09 02:02:16	10:02:16	male	2.0.10.147	247	Catch.bmp	1904-01-01	00:00:00		0	0	628481	0		0	0	NULL	NULL	NULL	Low	run1	1	List2	A_T.wav	A_T	1	1	0	1	628331	150	1	462	628793
Exp1	1	Exp1-1-1	59.937	1.0.0.173	2	left	2013669380	2.0.10.242	2.0.10.242	10-09-2019	2019-10-09 02:02:16	10:02:16	male	2.0.10.147	248	Red_S_2.bmp	1902-09-20	00:00:00		0	0	631101	0		0	0	NULL	NULL	NULL	Low	run1	1	List2	A_T.wav	AV_T	1	1	0	1	630951	150	1	298	631249
Exp1	1	Exp1-1-1	59.937	1.0.0.173	2	left	2013669380	2.0.10.242	2.0.10.242	10-09-2019	2019-10-09 02:02:16	10:02:16	male	2.0.10.147	249	Blue_S_2.bmp	1902-04-26	00:00:00		0	0	633253	0		0	0	NULL	NULL	NULL	Low	run1		List2	Catch.wav	V_S	0		1	1	633103	150	1	307	633410
Exp1	1	Exp1-1-1	59.937	1.0.0.173	2	left	2013669380	2.0.10.242	2.0.10.242	10-09-2019	2019-10-09 02:02:16	10:02:16	male	2.0.10.147	250	Blue_C.bmp	1903-03-22	00:00:00		0	0	635255	0		0	0	NULL	NULL	NULL	Low	Run1		List2	Catch.wav	V_S	0		0	1	635105	150		0	0
Exp1	1	Exp1-1-1	59.937	1.0.0.173	2	left	2013669380	2.0.10.242	2.0.10.242	10-09-2019	2019-10-09 02:02:16	10:02:16	male	2.0.10.147	251	Red_S.bmp	1903-02-18	00:00:00		0	0	637641	0		0	0	NULL	NULL	NULL	Low	run1	1	List2	Catch.wav	V_T	1	1	0	1	637491	150	1	310	637801
Exp1	1	Exp1-1-1	59.937	1.0.0.173	2	left	2013669380	2.0.10.242	2.0.10.242	10-09-2019	2019-10-09 02:02:16	10:02:16	male	2.0.10.147	252	Red_C_2.bmp	1903-03-05	00:00:00		1	0	639943	0		0	0	NULL	NULL	NULL	Low	run1	1	List2	A_T.wav	AV_T	1	1	1	1	639793	150	1	457	640250
Exp1	1	Exp1-1-1	59.937	1.0.0.173	2	left	2013669380	2.0.10.242	2.0.10.242	10-09-2019	2019-10-09 02:02:16	10:02:16	male	2.0.10.147	253	Red_C.bmp	1904-05-01	00:00:00		0	1	642263	0		0	0	NULL	NULL	NULL	Low	run1	1	List2	A_T.wav	AV_T	1	1	1	1	642112	151	1	273	642385
Exp1	1	Exp1-1-1	59.937	1.0.0.173	2	left	2013669380	2.0.10.242	2.0.10.242	10-09-2019	2019-10-09 02:02:16	10:02:16	male	2.0.10.147	254	Blue_S.bmp	1902-03-31	00:00:00		0	0	644999	0		0	0	NULL	NULL	NULL	Low	run1		List2	Catch.wav	V_S	0		0	1	644849	150		0	0
Exp1	1	Exp1-1-1	59.937	1.0.0.173	2	left	2013669380	2.0.10.242	2.0.10.242	10-09-2019	2019-10-09 02:02:16	10:02:16	male	2.0.10.147	255	Red_C.bmp	1903-05-28	00:00:00		0	0	647034	0		0	0	NULL	NULL	NULL	Low	run1	1	List2	A_T.wav	AV_T	1	1	1	1	646884	150	1	469	647353
Exp1	1	Exp1-1-1	59.937	1.0.0.173	2	left	2013669380	2.0.10.242	2.0.10.242	10-09-2019	2019-10-09 02:02:16	10:02:16	male	2.0.10.147	256	Red_C_2.bmp	1904-01-21	00:00:00		0	0	649437	0		0	0	NULL	NULL	NULL	Low	run1	1	List2	Catch.wav	V_T	1	1	0	1	649287	150	1	274	649561
Exp1	1	Exp1-1-1	59.937	1.0.0.173	2	left	2013669380	2.0.10.242	2.0.10.242	10-09-2019	2019-10-09 02:02:16	10:02:16	male	2.0.10.147	257	Red_S_2.bmp	1902-10-04	00:00:00		0	0	652073	0		0	0	NULL	NULL	NULL	Low	run1	1	List2	A_T.wav	AV_T	1	1	1	1	651923	150	1	343	652266
Exp1	1	Exp1-1-1	59.937	1.0.0.173	2	left	2013669380	2.0.10.242	2.0.10.242	10-09-2019	2019-10-09 02:02:16	10:02:16	male	2.0.10.147	258	Catch.bmp	1904-01-13	00:00:00		0	0	654242	0		0	0	NULL	NULL	NULL	Low	run1	1	List2	A_T.wav	A_T	1	1	0	1	654092	150	1	469	654561
Exp1	1	Exp1-1-1	59.937	1.0.0.173	2	left	2013669380	2.0.10.242	2.0.10.242	10-09-2019	2019-10-09 02:02:16	10:02:16	male	2.0.10.147	259	Catch.bmp	1902-12-27	00:00:00		0	0	656878	0		0	0	NULL	NULL	NULL	Low	run1		List2	A_S.wav	A_S	0		0	1	656728	150		0	0
Exp1	1	Exp1-1-1	59.937	1.0.0.173	2	left	2013669380	2.0.10.242	2.0.10.242	10-09-2019	2019-10-09 02:02:16	10:02:16	male	2.0.10.147	260	Red_S_2.bmp	1903-08-08	00:00:00		0	0	659180	0		0	0	NULL	NULL	NULL	Low	run1	1	List2	Catch.wav	V_T	1	1	1	1	659030	150	1	283	659313
