# Supplementary material for: Visual Perceptual Load Attenuates Age-Related Audiovisual Integration in an Audiovisual Discrimination Task
Source: Front Psychol. 2021 Sep 29;12:740221. doi: 10.3389/fpsyg.2021.740221 (PMC8511317; doi:10.3389/fpsyg.2021.740221)
Supplement: Supplementary file 1 [file Data_Sheet_1.ZIP › Export data/Group 2_Data_Older/Exp1_Low load/Subject_02.xlsx]

## Sheet: Sheet1
ExperimentName	Subject	DataFile.Basename	Display.RefreshRate	ExperimentVersion	Group	Handedness	RandomSeed	RuntimeVersion	RuntimeVersionExpected	SessionDate	SessionStartDateTimeUtc	SessionTime	Sex	StudioVersion	Block	Image	ITI	ITI.ACC	ITI.CRESP	ITI.DurationError	ITI.OnsetDelay	ITI.OnsetTime	ITI.OnsetToOnsetTime	ITI.RESP	ITI.RT	ITI.RTTime	List1	List1.Cycle	List1.Sample	PercetualLoad	Procedure	Response	Running	Sound	StimulusType	Target.ACC	Target.CRESP	Target.DurationError	Target.OnsetDelay	Target.OnsetTime	Target.OnsetToOnsetTime	Target.RESP	Target.RT	Target.RTTime
Exp1	2	Exp1-2-1	59.938	1.0.0.174	2	left	-844845688	2.0.10.242	2.0.10.242	10-10-2019	2019-10-10 01:47:49	09:47:49	male	2.0.10.147	1	Red_C_2.bmp	1903-04-23	00:00:00		0	0	18468	0		0	0	6	1	1	Low	Prac	1	List1	Catch.wav	V_T	1	1	113	1	18318	150	1	556	18874
Exp1	2	Exp1-2-1	59.938	1.0.0.174	2	left	-844845688	2.0.10.242	2.0.10.242	10-10-2019	2019-10-10 01:47:49	09:47:49	male	2.0.10.147	2	Red_S_2.bmp	1902-12-13	00:00:00		0	0	20837	0		0	0	8	1	2	Low	Prac	1	List1	Catch.wav	V_T	1	1	0	1	20687	150	1	531	21218
Exp1	2	Exp1-2-1	59.938	1.0.0.174	2	left	-844845688	2.0.10.242	2.0.10.242	10-10-2019	2019-10-10 01:47:49	09:47:49	male	2.0.10.147	3	Blue_C_2.bmp	1903-06-17	00:00:00		0	1	23073	0		0	0	12	1	3	Low	Prac		List1	A_S.wav	AV_S	0		1	1	22922	151		0	0
Exp1	2	Exp1-2-1	59.938	1.0.0.174	2	left	-844845688	2.0.10.242	2.0.10.242	10-10-2019	2019-10-10 01:47:49	09:47:49	male	2.0.10.147	4	Red_S.bmp	1902-08-22	00:00:00		0	1	25609	0		0	0	17	1	4	Low	Prac	1	List1	A_T.wav	AV_T	1	1	1	1	25458	151	1	504	25962
Exp1	2	Exp1-2-1	59.938	1.0.0.174	2	left	-844845688	2.0.10.242	2.0.10.242	10-10-2019	2019-10-10 01:47:49	09:47:49	male	2.0.10.147	5	Blue_C.bmp	1904-01-31	00:00:00		0	0	27727	0		0	0	11	1	5	Low	Prac		List1	A_S.wav	AV_S	0		0	1	27577	150		0	0
Exp1	2	Exp1-2-1	59.938	1.0.0.174	2	left	-844845688	2.0.10.242	2.0.10.242	10-10-2019	2019-10-10 01:47:49	09:47:49	male	2.0.10.147	6	Red_S.bmp	1903-08-12	00:00:00		0	0	30430	0		0	0	7	1	6	Low	Prac	1	List1	Catch.wav	V_T	1	1	1	1	30280	150	1	378	30658
Exp1	2	Exp1-2-1	59.938	1.0.0.174	2	left	-844845688	2.0.10.242	2.0.10.242	10-10-2019	2019-10-10 01:47:49	09:47:49	male	2.0.10.147	7	Red_S.bmp	1903-11-24	00:00:00		1	0	32899	0		0	0	7	1	7	Low	Prac	1	List1	Catch.wav	V_T	1	1	0	1	32749	150	1	509	33258
Exp1	2	Exp1-2-1	59.938	1.0.0.174	2	left	-844845688	2.0.10.242	2.0.10.242	10-10-2019	2019-10-10 01:47:49	09:47:49	male	2.0.10.147	8	Red_C_2.bmp	1902-12-31	00:00:00		1	0	35485	0		0	0	16	1	8	Low	Prac	1	List1	A_T.wav	AV_T	1	1	1	1	35335	150	1	523	35858
Exp1	2	Exp1-2-1	59.938	1.0.0.174	2	left	-844845688	2.0.10.242	2.0.10.242	10-10-2019	2019-10-10 01:47:49	09:47:49	male	2.0.10.147	9	Red_C.bmp	1902-07-19	00:00:00		0	0	37738	0		0	0	5	1	9	Low	Prac	1	List1	Catch.wav	V_T	1	1	0	1	37588	150	1	494	38082
Exp1	2	Exp1-2-1	59.938	1.0.0.174	2	left	-844845688	2.0.10.242	2.0.10.242	10-10-2019	2019-10-10 01:47:49	09:47:49	male	2.0.10.147	10	Blue_C_2.bmp	1902-08-30	00:00:00		0	0	39823	0		0	0	2	1	10	Low	Prac		List1	Catch.wav	V_S	0		0	1	39673	150		0	0
Exp1	2	Exp1-2-1	59.938	1.0.0.174	2	left	-844845688	2.0.10.242	2.0.10.242	10-10-2019	2019-10-10 01:47:49	09:47:49	male	2.0.10.147	11	Red_C_2.bmp	1903-06-16	00:00:00		0	0	42009	0		0	0	6	1	11	Low	Prac	1	List1	Catch.wav	V_T	1	1	0	1	41859	150	1	343	42202
Exp1	2	Exp1-2-1	59.938	1.0.0.174	2	left	-844845688	2.0.10.242	2.0.10.242	10-10-2019	2019-10-10 01:47:49	09:47:49	male	2.0.10.147	12	Blue_C_2.bmp	1903-10-08	00:00:00		0	0	44428	0		0	0	12	1	12	Low	Prac		List1	A_S.wav	AV_S	0		1	1	44278	150		0	0
Exp1	2	Exp1-2-1	59.938	1.0.0.174	2	left	-844845688	2.0.10.242	2.0.10.242	10-10-2019	2019-10-10 01:47:49	09:47:49	male	2.0.10.147	13	Red_S_2.bmp	1904-03-19	00:00:00		0	0	47014	0		0	0	8	1	13	Low	Prac	1	List1	Catch.wav	V_T	1	1	1	1	46864	150	1	427	47291
Exp1	2	Exp1-2-1	59.938	1.0.0.174	2	left	-844845688	2.0.10.242	2.0.10.242	10-10-2019	2019-10-10 01:47:49	09:47:49	male	2.0.10.147	14	Catch.bmp	1902-08-30	00:00:00		0	0	49717	0		0	0	10	1	14	Low	Prac	1	List1	A_T.wav	A_T	0		1	1	49567	150		0	0
Exp1	2	Exp1-2-1	59.938	1.0.0.174	2	left	-844845688	2.0.10.242	2.0.10.242	10-10-2019	2019-10-10 01:47:49	09:47:49	male	2.0.10.147	15	Catch.bmp	1903-06-21	00:00:00		1	0	51902	0		0	0	10	1	15	Low	Prac	1	List1	A_T.wav	A_T	1	1	1	1	51752	150	1	545	52297
Exp1	2	Exp1-2-1	59.938	1.0.0.174	2	left	-844845688	2.0.10.242	2.0.10.242	10-10-2019	2019-10-10 01:47:49	09:47:49	male	2.0.10.147	16	Red_S.bmp	1903-06-03	00:00:00		0	1	54322	0		0	0	17	1	16	Low	Prac	1	List1	A_T.wav	AV_T	1	1	1	1	54171	151	1	558	54729
Exp1	2	Exp1-2-1	59.938	1.0.0.174	2	left	-844845688	2.0.10.242	2.0.10.242	10-10-2019	2019-10-10 01:47:49	09:47:49	male	2.0.10.147	17	Red_S.bmp	1903-06-04	00:00:00		0	0	56724	0		0	0	17	1	17	Low	Prac	1	List1	A_T.wav	AV_T	1	1	0	1	56574	150	1	435	57009
Exp1	2	Exp1-2-1	59.938	1.0.0.174	2	left	-844845688	2.0.10.242	2.0.10.242	10-10-2019	2019-10-10 01:47:49	09:47:49	male	2.0.10.147	18	Catch.bmp	1902-06-04	00:00:00		0	1	59127	0		0	0	9	1	18	Low	Prac		List1	A_S.wav	A_S	0		1	1	58976	151		0	0
Exp1	2	Exp1-2-1	59.938	1.0.0.174	2	left	-844845688	2.0.10.242	2.0.10.242	10-10-2019	2019-10-10 01:47:49	09:47:49	male	2.0.10.147	19	Catch.bmp	1903-12-08	00:00:00		0	0	61229	0		0	0	10	1	19	Low	Prac	1	List1	A_T.wav	A_T	1	1	0	1	61079	150	1	850	61929
Exp1	2	Exp1-2-1	59.938	1.0.0.174	2	left	-844845688	2.0.10.242	2.0.10.242	10-10-2019	2019-10-10 01:47:49	09:47:49	male	2.0.10.147	20	Red_S.bmp	1902-07-31	00:00:00		0	0	63815	0		0	0	17	1	20	Low	Prac	1	List1	A_T.wav	AV_T	1	1	0	1	63665	150	1	520	64185
Exp1	2	Exp1-2-1	59.938	1.0.0.174	2	left	-844845688	2.0.10.242	2.0.10.242	10-10-2019	2019-10-10 01:47:49	09:47:49	male	2.0.10.147	21	Red_S.bmp	1904-05-10	00:00:00		0	1	71323	0		0	0	NULL	NULL	NULL	Low	run1	1	List2	Catch.wav	V_T	0		1	1	71172	151		0	0
Exp1	2	Exp1-2-1	59.938	1.0.0.174	2	left	-844845688	2.0.10.242	2.0.10.242	10-10-2019	2019-10-10 01:47:49	09:47:49	male	2.0.10.147	22	Red_S_2.bmp	1902-09-08	00:00:00		0	1	74126	0		0	0	NULL	NULL	NULL	Low	run1	1	List2	Catch.wav	V_T	1	1	0	1	73975	151	1	466	74441
Exp1	2	Exp1-2-1	59.938	1.0.0.174	2	left	-844845688	2.0.10.242	2.0.10.242	10-10-2019	2019-10-10 01:47:49	09:47:49	male	2.0.10.147	23	Red_S.bmp	1903-11-15	00:00:00		0	0	76261	0		0	0	NULL	NULL	NULL	Low	run1	1	List2	Catch.wav	V_T	1	1	0	1	76111	150	1	498	76609
Exp1	2	Exp1-2-1	59.938	1.0.0.174	2	left	-844845688	2.0.10.242	2.0.10.242	10-10-2019	2019-10-10 01:47:49	09:47:49	male	2.0.10.147	24	Red_C_2.bmp	1903-01-04	00:00:00		0	0	78830	0		0	0	NULL	NULL	NULL	Low	run1	1	List2	A_T.wav	AV_T	1	1	1	1	78680	150	1	465	79145
Exp1	2	Exp1-2-1	59.938	1.0.0.174	2	left	-844845688	2.0.10.242	2.0.10.242	10-10-2019	2019-10-10 01:47:49	09:47:49	male	2.0.10.147	25	Catch.bmp	1902-12-15	00:00:00		0	0	81083	0		0	0	NULL	NULL	NULL	Low	run1		List2	A_S.wav	A_S	0		0	1	80933	150		0	0
Exp1	2	Exp1-2-1	59.938	1.0.0.174	2	left	-844845688	2.0.10.242	2.0.10.242	10-10-2019	2019-10-10 01:47:49	09:47:49	male	2.0.10.147	26	Red_S_2.bmp	1903-07-08	00:00:00		0	0	83385	0		0	0	NULL	NULL	NULL	Low	run1	1	List2	Catch.wav	V_T	1	1	1	1	83235	150	1	533	83768
Exp1	2	Exp1-2-1	59.938	1.0.0.174	2	left	-844845688	2.0.10.242	2.0.10.242	10-10-2019	2019-10-10 01:47:49	09:47:49	male	2.0.10.147	27	Blue_C_2.bmp	1903-03-24	00:00:00		0	0	85821	0		0	0	NULL	NULL	NULL	Low	run1		List2	A_S.wav	AV_S	0		0	1	85671	150		0	0
Exp1	2	Exp1-2-1	59.938	1.0.0.174	2	left	-844845688	2.0.10.242	2.0.10.242	10-10-2019	2019-10-10 01:47:49	09:47:49	male	2.0.10.147	28	Catch.bmp	1902-05-25	00:00:00		0	0	88207	0		0	0	NULL	NULL	NULL	Low	run1	1	List2	A_T.wav	A_T	1	1	0	1	88057	150	1	528	88585
Exp1	2	Exp1-2-1	59.938	1.0.0.174	2	left	-844845688	2.0.10.242	2.0.10.242	10-10-2019	2019-10-10 01:47:49	09:47:49	male	2.0.10.147	29	Blue_S.bmp	1904-03-26	00:00:00		0	0	90242	0		0	0	NULL	NULL	NULL	Low	run1		List2	Catch.wav	V_S	0		1	1	90092	150		0	0
Exp1	2	Exp1-2-1	59.938	1.0.0.174	2	left	-844845688	2.0.10.242	2.0.10.242	10-10-2019	2019-10-10 01:47:49	09:47:49	male	2.0.10.147	30	Blue_S_2.bmp	1903-02-03	00:00:00		0	0	93012	0		0	0	NULL	NULL	NULL	Low	run1		List2	Catch.wav	V_S	0		0	1	92862	150		0	0
Exp1	2	Exp1-2-1	59.938	1.0.0.174	2	left	-844845688	2.0.10.242	2.0.10.242	10-10-2019	2019-10-10 01:47:49	09:47:49	male	2.0.10.147	31	Red_C_2.bmp	1904-01-08	00:00:00		0	0	95364	0		0	0	NULL	NULL	NULL	Low	run1	1	List2	Catch.wav	V_T	1	1	0	1	95214	150	1	450	95664
Exp1	2	Exp1-2-1	59.938	1.0.0.174	2	left	-844845688	2.0.10.242	2.0.10.242	10-10-2019	2019-10-10 01:47:49	09:47:49	male	2.0.10.147	32	Catch.bmp	1903-02-06	00:00:00		0	1	97984	0		0	0	NULL	NULL	NULL	Low	run1	1	List2	A_T.wav	A_T	1	1	1	1	97833	151	1	671	98504
Exp1	2	Exp1-2-1	59.938	1.0.0.174	2	left	-844845688	2.0.10.242	2.0.10.242	10-10-2019	2019-10-10 01:47:49	09:47:49	male	2.0.10.147	33	Red_C_2.bmp	1903-05-18	00:00:00		0	0	100269	0		0	0	NULL	NULL	NULL	Low	run1	1	List2	Catch.wav	V_T	1	1	1	1	100119	150	1	553	100672
Exp1	2	Exp1-2-1	59.938	1.0.0.174	2	left	-844845688	2.0.10.242	2.0.10.242	10-10-2019	2019-10-10 01:47:49	09:47:49	male	2.0.10.147	34	Red_C.bmp	1903-03-12	00:00:00		0	0	102655	0		0	0	NULL	NULL	NULL	Low	run1	1	List2	Catch.wav	V_T	1	1	0	1	102505	150	1	551	103056
Exp1	2	Exp1-2-1	59.938	1.0.0.174	2	left	-844845688	2.0.10.242	2.0.10.242	10-10-2019	2019-10-10 01:47:49	09:47:49	male	2.0.10.147	35	Red_S.bmp	1903-04-30	00:00:00		0	0	104974	0		0	0	NULL	NULL	NULL	Low	run1	1	List2	Catch.wav	V_T	1	1	0	1	104824	150	1	672	105496
Exp1	2	Exp1-2-1	59.938	1.0.0.174	2	left	-844845688	2.0.10.242	2.0.10.242	10-10-2019	2019-10-10 01:47:49	09:47:49	male	2.0.10.147	36	Catch.bmp	1902-10-11	00:00:00		0	0	107343	0		0	0	NULL	NULL	NULL	Low	run1	1	List2	A_T.wav	A_T	1	1	1	1	107193	150	1	752	107945
Exp1	2	Exp1-2-1	59.938	1.0.0.174	2	left	-844845688	2.0.10.242	2.0.10.242	10-10-2019	2019-10-10 01:47:49	09:47:49	male	2.0.10.147	37	Red_C_2.bmp	1902-07-01	00:00:00		0	0	109512	0		0	0	NULL	NULL	NULL	Low	run1	1	List2	Catch.wav	V_T	1	1	1	1	109362	150	1	694	110056
Exp1	2	Exp1-2-1	59.938	1.0.0.174	2	left	-844845688	2.0.10.242	2.0.10.242	10-10-2019	2019-10-10 01:47:49	09:47:49	male	2.0.10.147	38	Catch.bmp	1902-10-05	00:00:00		0	0	111581	0		0	0	NULL	NULL	NULL	Low	run1	1	List2	A_T.wav	A_T	1	1	1	1	111431	150	1	689	112120
Exp1	2	Exp1-2-1	59.938	1.0.0.174	2	left	-844845688	2.0.10.242	2.0.10.242	10-10-2019	2019-10-10 01:47:49	09:47:49	male	2.0.10.147	39	Red_C_2.bmp	1902-10-29	00:00:00		0	0	113750	0		0	0	NULL	NULL	NULL	Low	run1	1	List2	Catch.wav	V_T	1	1	0	1	113600	150	1	552	114152
Exp1	2	Exp1-2-1	59.938	1.0.0.174	2	left	-844845688	2.0.10.242	2.0.10.242	10-10-2019	2019-10-10 01:47:49	09:47:49	male	2.0.10.147	40	Blue_C.bmp	1904-03-07	00:00:00		0	1	115936	0		0	0	NULL	NULL	NULL	Low	run1		List2	A_S.wav	AV_S	0		1	1	115785	151		0	0
Exp1	2	Exp1-2-1	59.938	1.0.0.174	2	left	-844845688	2.0.10.242	2.0.10.242	10-10-2019	2019-10-10 01:47:49	09:47:49	male	2.0.10.147	41	Red_C_2.bmp	1904-04-09	00:00:00		0	0	118688	0		0	0	NULL	NULL	NULL	Low	run1	1	List2	A_T.wav	AV_T	1	1	0	1	118538	150	1	454	118992
Exp1	2	Exp1-2-1	59.938	1.0.0.174	2	left	-844845688	2.0.10.242	2.0.10.242	10-10-2019	2019-10-10 01:47:49	09:47:49	male	2.0.10.147	42	Catch.bmp	1903-12-10	00:00:00		0	0	121408	0		0	0	NULL	NULL	NULL	Low	run1	1	List2	A_T.wav	A_T	1	1	0	1	121258	150	1	669	121927
Exp1	2	Exp1-2-1	59.938	1.0.0.174	2	left	-844845688	2.0.10.242	2.0.10.242	10-10-2019	2019-10-10 01:47:49	09:47:49	male	2.0.10.147	43	Catch.bmp	1902-12-02	00:00:00		0	1	124011	0		0	0	NULL	NULL	NULL	Low	run1	1	List2	A_T.wav	A_T	1	1	1	1	123860	151	1	700	124560
Exp1	2	Exp1-2-1	59.938	1.0.0.174	2	left	-844845688	2.0.10.242	2.0.10.242	10-10-2019	2019-10-10 01:47:49	09:47:49	male	2.0.10.147	44	Catch.bmp	1904-02-05	00:00:00		1	0	126229	0		0	0	NULL	NULL	NULL	Low	run1	1	List2	A_T.wav	A_T	1	1	1	1	126079	150	1	680	126759
Exp1	2	Exp1-2-1	59.938	1.0.0.174	2	left	-844845688	2.0.10.242	2.0.10.242	10-10-2019	2019-10-10 01:47:49	09:47:49	male	2.0.10.147	45	Catch.bmp	1903-01-18	00:00:00		0	0	128882	0		0	0	NULL	NULL	NULL	Low	run1	1	List2	A_T.wav	A_T	1	1	0	1	128732	150	1	699	129431
Exp1	2	Exp1-2-1	59.938	1.0.0.174	2	left	-844845688	2.0.10.242	2.0.10.242	10-10-2019	2019-10-10 01:47:49	09:47:49	male	2.0.10.147	46	Catch.bmp	1904-03-23	00:00:00		0	0	131151	0		0	0	NULL	NULL	NULL	Low	run1	1	List2	A_T.wav	A_T	1	1	0	1	131001	150	1	646	131647
Exp1	2	Exp1-2-1	59.938	1.0.0.174	2	left	-844845688	2.0.10.242	2.0.10.242	10-10-2019	2019-10-10 01:47:49	09:47:49	male	2.0.10.147	47	Catch.bmp	1902-06-12	00:00:00		0	0	133854	0		0	0	NULL	NULL	NULL	Low	run1	1	List2	A_T.wav	A_T	1	1	0	1	133704	150	1	688	134392
Exp1	2	Exp1-2-1	59.938	1.0.0.174	2	left	-844845688	2.0.10.242	2.0.10.242	10-10-2019	2019-10-10 01:47:49	09:47:49	male	2.0.10.147	48	Red_S_2.bmp	1903-01-19	00:00:00		0	0	135906	0		0	0	NULL	NULL	NULL	Low	run1	1	List2	Catch.wav	V_T	1	1	1	1	135756	150	1	619	136375
Exp1	2	Exp1-2-1	59.938	1.0.0.174	2	left	-844845688	2.0.10.242	2.0.10.242	10-10-2019	2019-10-10 01:47:49	09:47:49	male	2.0.10.147	49	Catch.bmp	1903-04-13	00:00:00		0	0	138175	0		0	0	NULL	NULL	NULL	Low	run1	1	List2	A_T.wav	A_T	1	1	1	1	138025	150	1	630	138655
Exp1	2	Exp1-2-1	59.938	1.0.0.174	2	left	-844845688	2.0.10.242	2.0.10.242	10-10-2019	2019-10-10 01:47:49	09:47:49	male	2.0.10.147	50	Catch.bmp	1903-05-22	00:00:00		0	1	140528	0		0	0	NULL	NULL	NULL	Low	run1	1	List2	A_T.wav	A_T	1	1	1	1	140377	151	1	718	141095
Exp1	2	Exp1-2-1	59.938	1.0.0.174	2	left	-844845688	2.0.10.242	2.0.10.242	10-10-2019	2019-10-10 01:47:49	09:47:49	male	2.0.10.147	51	Blue_S.bmp	1904-01-26	00:00:00		1	0	142913	0		0	0	NULL	NULL	NULL	Low	run1		List2	A_S.wav	AV_S	0		0	1	142763	150		0	0
Exp1	2	Exp1-2-1	59.938	1.0.0.174	2	left	-844845688	2.0.10.242	2.0.10.242	10-10-2019	2019-10-10 01:47:49	09:47:49	male	2.0.10.147	52	Blue_S_2.bmp	1903-06-07	00:00:00		0	0	145616	0		0	0	NULL	NULL	NULL	Low	run1		List2	A_S.wav	AV_S	0		0	1	145466	150		0	0
Exp1	2	Exp1-2-1	59.938	1.0.0.174	2	left	-844845688	2.0.10.242	2.0.10.242	10-10-2019	2019-10-10 01:47:49	09:47:49	male	2.0.10.147	53	Blue_C.bmp	1903-02-17	00:00:00		0	0	148069	0		0	0	NULL	NULL	NULL	Low	Run1		List2	Catch.wav	V_S	0		1	1	147919	150		0	0
Exp1	2	Exp1-2-1	59.938	1.0.0.174	2	left	-844845688	2.0.10.242	2.0.10.242	10-10-2019	2019-10-10 01:47:49	09:47:49	male	2.0.10.147	54	Blue_C_2.bmp	1903-04-01	00:00:00		0	0	150421	0		0	0	NULL	NULL	NULL	Low	run1		List2	Catch.wav	V_S	0		0	1	150271	150		0	0
Exp1	2	Exp1-2-1	59.938	1.0.0.174	2	left	-844845688	2.0.10.242	2.0.10.242	10-10-2019	2019-10-10 01:47:49	09:47:49	male	2.0.10.147	55	Red_C_2.bmp	1902-06-25	00:00:00		0	0	152807	0		0	0	NULL	NULL	NULL	Low	run1	1	List2	Catch.wav	V_T	1	1	0	1	152657	150	1	493	153150
Exp1	2	Exp1-2-1	59.938	1.0.0.174	2	left	-844845688	2.0.10.242	2.0.10.242	10-10-2019	2019-10-10 01:47:49	09:47:49	male	2.0.10.147	56	Red_S_2.bmp	1903-03-01	00:00:00		0	0	154876	0		0	0	NULL	NULL	NULL	Low	run1	1	List2	A_T.wav	AV_T	1	1	1	1	154726	150	1	553	155279
Exp1	2	Exp1-2-1	59.938	1.0.0.174	2	left	-844845688	2.0.10.242	2.0.10.242	10-10-2019	2019-10-10 01:47:49	09:47:49	male	2.0.10.147	57	Red_C.bmp	1902-06-06	00:00:00		0	0	157195	0		0	0	NULL	NULL	NULL	Low	run1	1	List2	Catch.wav	V_T	1	1	0	1	157045	150	1	433	157478
Exp1	2	Exp1-2-1	59.938	1.0.0.174	2	left	-844845688	2.0.10.242	2.0.10.242	10-10-2019	2019-10-10 01:47:49	09:47:49	male	2.0.10.147	58	Red_S.bmp	1903-01-03	00:00:00		0	0	159230	0		0	0	NULL	NULL	NULL	Low	run1	1	List2	A_T.wav	AV_T	1	1	1	1	159080	150	1	534	159614
Exp1	2	Exp1-2-1	59.938	1.0.0.174	2	left	-844845688	2.0.10.242	2.0.10.242	10-10-2019	2019-10-10 01:47:49	09:47:49	male	2.0.10.147	59	Catch.bmp	1904-04-10	00:00:00		0	0	161483	0		0	0	NULL	NULL	NULL	Low	run1		List2	A_S.wav	A_S	0		0	1	161333	150		0	0
Exp1	2	Exp1-2-1	59.938	1.0.0.174	2	left	-844845688	2.0.10.242	2.0.10.242	10-10-2019	2019-10-10 01:47:49	09:47:49	male	2.0.10.147	60	Catch.bmp	1903-10-05	00:00:00		0	0	164252	0		0	0	NULL	NULL	NULL	Low	run1		List2	A_S.wav	A_S	0		0	1	164102	150		0	0
Exp1	2	Exp1-2-1	59.938	1.0.0.174	2	left	-844845688	2.0.10.242	2.0.10.242	10-10-2019	2019-10-10 01:47:49	09:47:49	male	2.0.10.147	61	Catch.bmp	1902-09-15	00:00:00		0	0	166838	0		0	0	NULL	NULL	NULL	Low	run1	1	List2	A_T.wav	A_T	1	1	0	1	166688	150	1	551	167239
Exp1	2	Exp1-2-1	59.938	1.0.0.174	2	left	-844845688	2.0.10.242	2.0.10.242	10-10-2019	2019-10-10 01:47:49	09:47:49	male	2.0.10.147	62	Catch.bmp	1902-09-08	00:00:00		0	0	168974	0		0	0	NULL	NULL	NULL	Low	run1	1	List2	A_T.wav	A_T	1	1	0	1	168824	150	1	495	169319
Exp1	2	Exp1-2-1	59.938	1.0.0.174	2	left	-844845688	2.0.10.242	2.0.10.242	10-10-2019	2019-10-10 01:47:49	09:47:49	male	2.0.10.147	63	Blue_C_2.bmp	1902-06-03	00:00:00		0	0	171109	0		0	0	NULL	NULL	NULL	Low	run1		List2	A_S.wav	AV_S	0		0	1	170959	150		0	0
Exp1	2	Exp1-2-1	59.938	1.0.0.174	2	left	-844845688	2.0.10.242	2.0.10.242	10-10-2019	2019-10-10 01:47:49	09:47:49	male	2.0.10.147	64	Catch.bmp	1902-12-23	00:00:00		0	0	173195	0		0	0	NULL	NULL	NULL	Low	run1	1	List2	A_T.wav	A_T	1	1	0	1	173045	150	1	505	173550
Exp1	2	Exp1-2-1	59.938	1.0.0.174	2	left	-844845688	2.0.10.242	2.0.10.242	10-10-2019	2019-10-10 01:47:49	09:47:49	male	2.0.10.147	65	Blue_C_2.bmp	1902-05-18	00:00:00		0	1	175431	0		0	0	NULL	NULL	NULL	Low	run1		List2	Catch.wav	V_S	0		2	1	175280	151		0	0
Exp1	2	Exp1-2-1	59.938	1.0.0.174	2	left	-844845688	2.0.10.242	2.0.10.242	10-10-2019	2019-10-10 01:47:49	09:47:49	male	2.0.10.147	66	Catch.bmp	1903-05-26	00:00:00		0	1	177533	0		0	0	NULL	NULL	NULL	Low	run1		List2	A_S.wav	A_S	0		1	1	177382	151		0	0
Exp1	2	Exp1-2-1	59.938	1.0.0.174	2	left	-844845688	2.0.10.242	2.0.10.242	10-10-2019	2019-10-10 01:47:49	09:47:49	male	2.0.10.147	67	Catch.bmp	1903-01-20	00:00:00		0	0	180002	0		0	0	NULL	NULL	NULL	Low	run1	1	List2	A_T.wav	A_T	1	1	0	1	179852	150	1	634	180486
Exp1	2	Exp1-2-1	59.938	1.0.0.174	2	left	-844845688	2.0.10.242	2.0.10.242	10-10-2019	2019-10-10 01:47:49	09:47:49	male	2.0.10.147	68	Red_S.bmp	1902-06-28	00:00:00		0	0	182271	0		0	0	NULL	NULL	NULL	Low	run1	1	List2	A_T.wav	AV_T	1	1	0	1	182121	150	1	637	182758
Exp1	2	Exp1-2-1	59.938	1.0.0.174	2	left	-844845688	2.0.10.242	2.0.10.242	10-10-2019	2019-10-10 01:47:49	09:47:49	male	2.0.10.147	69	Red_C.bmp	1903-07-30	00:00:00		0	0	184340	0		0	0	NULL	NULL	NULL	Low	run1	1	List2	Catch.wav	V_T	1	1	0	1	184190	150	1	592	184782
Exp1	2	Exp1-2-1	59.938	1.0.0.174	2	left	-844845688	2.0.10.242	2.0.10.242	10-10-2019	2019-10-10 01:47:49	09:47:49	male	2.0.10.147	70	Red_C.bmp	1904-02-02	00:00:00		0	0	186809	0		0	0	NULL	NULL	NULL	Low	run1	1	List2	A_T.wav	AV_T	1	1	1	1	186659	150	1	547	187206
Exp1	2	Exp1-2-1	59.938	1.0.0.174	2	left	-844845688	2.0.10.242	2.0.10.242	10-10-2019	2019-10-10 01:47:49	09:47:49	male	2.0.10.147	71	Catch.bmp	1902-10-28	00:00:00		0	0	189462	0		0	0	NULL	NULL	NULL	Low	run1		List2	A_S.wav	A_S	0		0	2	189312	150		0	0
Exp1	2	Exp1-2-1	59.938	1.0.0.174	2	left	-844845688	2.0.10.242	2.0.10.242	10-10-2019	2019-10-10 01:47:49	09:47:49	male	2.0.10.147	72	Red_C.bmp	1902-11-01	00:00:00		0	0	191697	0		0	0	NULL	NULL	NULL	Low	run1	1	List2	A_T.wav	AV_T	1	1	0	1	191547	150	1	498	192045
Exp1	2	Exp1-2-1	59.938	1.0.0.174	2	left	-844845688	2.0.10.242	2.0.10.242	10-10-2019	2019-10-10 01:47:49	09:47:49	male	2.0.10.147	73	Catch.bmp	1902-08-16	00:00:00		0	0	193883	0		0	0	NULL	NULL	NULL	Low	run1		List2	A_S.wav	A_S	0		0	1	193733	150		0	0
Exp1	2	Exp1-2-1	59.938	1.0.0.174	2	left	-844845688	2.0.10.242	2.0.10.242	10-10-2019	2019-10-10 01:47:49	09:47:49	male	2.0.10.147	74	Catch.bmp	1902-03-17	00:00:00		0	0	196052	0		0	0	NULL	NULL	NULL	Low	run1	1	List2	A_T.wav	A_T	1	1	0	1	195902	150	1	695	196597
Exp1	2	Exp1-2-1	59.938	1.0.0.174	2	left	-844845688	2.0.10.242	2.0.10.242	10-10-2019	2019-10-10 01:47:49	09:47:49	male	2.0.10.147	75	Red_C.bmp	1902-12-17	00:00:00		0	1	198021	0		0	0	NULL	NULL	NULL	Low	run1	1	List2	A_T.wav	AV_T	1	1	1	1	197870	151	1	511	198381
Exp1	2	Exp1-2-1	59.938	1.0.0.174	2	left	-844845688	2.0.10.242	2.0.10.242	10-10-2019	2019-10-10 01:47:49	09:47:49	male	2.0.10.147	76	Catch.bmp	1904-04-10	00:00:00		0	0	200256	0		0	0	NULL	NULL	NULL	Low	run1	1	List2	A_T.wav	A_T	1	1	0	1	200106	150	1	772	200878
Exp1	2	Exp1-2-1	59.938	1.0.0.174	2	left	-844845688	2.0.10.242	2.0.10.242	10-10-2019	2019-10-10 01:47:49	09:47:49	male	2.0.10.147	77	Red_C_2.bmp	1902-10-22	00:00:00		0	0	202976	0		0	0	NULL	NULL	NULL	Low	run1	1	List2	A_T.wav	AV_T	1	1	0	1	202826	150	1	540	203366
Exp1	2	Exp1-2-1	59.938	1.0.0.174	2	left	-844845688	2.0.10.242	2.0.10.242	10-10-2019	2019-10-10 01:47:49	09:47:49	male	2.0.10.147	78	Red_C.bmp	1903-05-27	00:00:00		0	0	205161	0		0	0	NULL	NULL	NULL	Low	run1	1	List2	Catch.wav	V_T	1	1	1	1	205011	150	1	546	205557
Exp1	2	Exp1-2-1	59.938	1.0.0.174	2	left	-844845688	2.0.10.242	2.0.10.242	10-10-2019	2019-10-10 01:47:49	09:47:49	male	2.0.10.147	79	Blue_S_2.bmp	1904-01-02	00:00:00		0	0	207564	0		0	0	NULL	NULL	NULL	Low	run1		List2	A_S.wav	AV_S	0		1	1	207414	150		0	0
Exp1	2	Exp1-2-1	59.938	1.0.0.174	2	left	-844845688	2.0.10.242	2.0.10.242	10-10-2019	2019-10-10 01:47:49	09:47:49	male	2.0.10.147	80	Catch.bmp	1903-02-20	00:00:00		0	0	210233	0		0	0	NULL	NULL	NULL	Low	run1	1	List2	A_T.wav	A_T	1	1	0	1	210083	150	1	658	210741
Exp1	2	Exp1-2-1	59.938	1.0.0.174	2	left	-844845688	2.0.10.242	2.0.10.242	10-10-2019	2019-10-10 01:47:49	09:47:49	male	2.0.10.147	81	Catch.bmp	1903-11-24	00:00:00		0	0	212536	0		0	0	NULL	NULL	NULL	Low	run1		List2	A_S.wav	A_S	0		0	2	212386	150		0	0
Exp1	2	Exp1-2-1	59.938	1.0.0.174	2	left	-844845688	2.0.10.242	2.0.10.242	10-10-2019	2019-10-10 01:47:49	09:47:49	male	2.0.10.147	82	Catch.bmp	1903-10-28	00:00:00		0	0	215172	0		0	0	NULL	NULL	NULL	Low	run1	1	List2	A_T.wav	A_T	1	1	0	2	215022	150	1	511	215533
Exp1	2	Exp1-2-1	59.938	1.0.0.174	2	left	-844845688	2.0.10.242	2.0.10.242	10-10-2019	2019-10-10 01:47:49	09:47:49	male	2.0.10.147	83	Red_S.bmp	1903-10-27	00:00:00		0	0	217724	0		0	0	NULL	NULL	NULL	Low	run1	1	List2	A_T.wav	AV_T	1	1	0	1	217574	150	1	463	218037
Exp1	2	Exp1-2-1	59.938	1.0.0.174	2	left	-844845688	2.0.10.242	2.0.10.242	10-10-2019	2019-10-10 01:47:49	09:47:49	male	2.0.10.147	84	Catch.bmp	1902-07-11	00:00:00		0	0	220277	0		0	0	NULL	NULL	NULL	Low	run1	1	List2	A_T.wav	A_T	1	1	0	1	220127	150	1	495	220622
Exp1	2	Exp1-2-1	59.938	1.0.0.174	2	left	-844845688	2.0.10.242	2.0.10.242	10-10-2019	2019-10-10 01:47:49	09:47:49	male	2.0.10.147	85	Red_S_2.bmp	1903-05-16	00:00:00		1	0	222362	0		0	0	NULL	NULL	NULL	Low	run1	1	List2	Catch.wav	V_T	1	1	1	1	222212	150	1	656	222868
Exp1	2	Exp1-2-1	59.938	1.0.0.174	2	left	-844845688	2.0.10.242	2.0.10.242	10-10-2019	2019-10-10 01:47:49	09:47:49	male	2.0.10.147	86	Red_C_2.bmp	1903-06-30	00:00:00		0	0	224748	0		0	0	NULL	NULL	NULL	Low	run1	1	List2	A_T.wav	AV_T	1	1	1	1	224598	150	1	487	225085
Exp1	2	Exp1-2-1	59.938	1.0.0.174	2	left	-844845688	2.0.10.242	2.0.10.242	10-10-2019	2019-10-10 01:47:49	09:47:49	male	2.0.10.147	87	Red_S_2.bmp	1902-11-03	00:00:00		0	0	227184	0		0	0	NULL	NULL	NULL	Low	run1	1	List2	Catch.wav	V_T	1	1	1	1	227034	150	1	434	227468
Exp1	2	Exp1-2-1	59.938	1.0.0.174	2	left	-844845688	2.0.10.242	2.0.10.242	10-10-2019	2019-10-10 01:47:49	09:47:49	male	2.0.10.147	88	Catch.bmp	1902-11-06	00:00:00		0	0	229370	0		0	0	NULL	NULL	NULL	Low	run1	1	List2	A_T.wav	A_T	1	1	0	1	229220	150	1	888	230108
Exp1	2	Exp1-2-1	59.938	1.0.0.174	2	left	-844845688	2.0.10.242	2.0.10.242	10-10-2019	2019-10-10 01:47:49	09:47:49	male	2.0.10.147	89	Red_C_2.bmp	1903-03-11	00:00:00		0	0	231572	0		0	0	NULL	NULL	NULL	Low	run1	1	List2	A_T.wav	AV_T	1	1	0	1	231422	150	1	518	231940
Exp1	2	Exp1-2-1	59.938	1.0.0.174	2	left	-844845688	2.0.10.242	2.0.10.242	10-10-2019	2019-10-10 01:47:49	09:47:49	male	2.0.10.147	90	Blue_C.bmp	1902-05-17	00:00:00		0	0	233891	0		0	0	NULL	NULL	NULL	Low	run1		List2	A_S.wav	AV_S	0		0	1	233741	150		0	0
Exp1	2	Exp1-2-1	59.938	1.0.0.174	2	left	-844845688	2.0.10.242	2.0.10.242	10-10-2019	2019-10-10 01:47:49	09:47:49	male	2.0.10.147	91	Red_S.bmp	1902-06-19	00:00:00		0	1	235977	0		0	0	NULL	NULL	NULL	Low	run1	1	List2	A_T.wav	AV_T	1	1	1	1	235826	151	1	450	236276
Exp1	2	Exp1-2-1	59.938	1.0.0.174	2	left	-844845688	2.0.10.242	2.0.10.242	10-10-2019	2019-10-10 01:47:49	09:47:49	male	2.0.10.147	92	Red_C.bmp	1903-06-10	00:00:00		0	0	238029	0		0	0	NULL	NULL	NULL	Low	run1	1	List2	Catch.wav	V_T	1	1	0	1	237879	150	1	509	238388
Exp1	2	Exp1-2-1	59.938	1.0.0.174	2	left	-844845688	2.0.10.242	2.0.10.242	10-10-2019	2019-10-10 01:47:49	09:47:49	male	2.0.10.147	93	Catch.bmp	1904-03-26	00:00:00		0	0	240448	0		0	0	NULL	NULL	NULL	Low	run1	1	List2	A_T.wav	A_T	1	1	1	1	240298	150	1	1098	241396
Exp1	2	Exp1-2-1	59.938	1.0.0.174	2	left	-844845688	2.0.10.242	2.0.10.242	10-10-2019	2019-10-10 01:47:49	09:47:49	male	2.0.10.147	94	Catch.bmp	1904-02-27	00:00:00		0	0	243151	0		0	0	NULL	NULL	NULL	Low	run1	1	List2	A_T.wav	A_T	1	1	0	2	243001	150	1	611	243612
Exp1	2	Exp1-2-1	59.938	1.0.0.174	2	left	-844845688	2.0.10.242	2.0.10.242	10-10-2019	2019-10-10 01:47:49	09:47:49	male	2.0.10.147	95	Blue_S_2.bmp	1903-10-08	00:00:00		0	0	245820	0		0	0	NULL	NULL	NULL	Low	run1		List2	A_S.wav	AV_S	0		0	1	245670	150		0	0
Exp1	2	Exp1-2-1	59.938	1.0.0.174	2	left	-844845688	2.0.10.242	2.0.10.242	10-10-2019	2019-10-10 01:47:49	09:47:49	male	2.0.10.147	96	Red_C.bmp	1902-12-25	00:00:00		0	0	248406	0		0	0	NULL	NULL	NULL	Low	run1	1	List2	Catch.wav	V_T	1	1	1	1	248256	150	1	444	248700
Exp1	2	Exp1-2-1	59.938	1.0.0.174	2	left	-844845688	2.0.10.242	2.0.10.242	10-10-2019	2019-10-10 01:47:49	09:47:49	male	2.0.10.147	97	Red_S.bmp	1902-03-10	00:00:00		1	0	250658	0		0	0	NULL	NULL	NULL	Low	run1	1	List2	A_T.wav	AV_T	1	1	1	1	250508	150	1	504	251012
Exp1	2	Exp1-2-1	59.938	1.0.0.174	2	left	-844845688	2.0.10.242	2.0.10.242	10-10-2019	2019-10-10 01:47:49	09:47:49	male	2.0.10.147	98	Catch.bmp	1902-10-14	00:00:00		1	0	252610	0		0	0	NULL	NULL	NULL	Low	run1	1	List2	A_T.wav	A_T	1	1	0	1	252460	150	1	584	253044
Exp1	2	Exp1-2-1	59.938	1.0.0.174	2	left	-844845688	2.0.10.242	2.0.10.242	10-10-2019	2019-10-10 01:47:49	09:47:49	male	2.0.10.147	99	Red_S.bmp	1904-02-27	00:00:00		0	0	254779	0		0	0	NULL	NULL	NULL	Low	run1	1	List2	A_T.wav	AV_T	1	1	0	1	254629	150	1	487	255116
Exp1	2	Exp1-2-1	59.938	1.0.0.174	2	left	-844845688	2.0.10.242	2.0.10.242	10-10-2019	2019-10-10 01:47:49	09:47:49	male	2.0.10.147	100	Red_S.bmp	1903-11-26	00:00:00		0	0	257449	0		0	0	NULL	NULL	NULL	Low	run1	1	List2	Catch.wav	V_T	1	1	1	1	257299	150	1	520	257819
Exp1	2	Exp1-2-1	59.938	1.0.0.174	2	left	-844845688	2.0.10.242	2.0.10.242	10-10-2019	2019-10-10 01:47:49	09:47:49	male	2.0.10.147	101	Red_C_2.bmp	1903-08-12	00:00:00		0	0	260035	0		0	0	NULL	NULL	NULL	Low	run1	1	List2	A_T.wav	AV_T	1	1	1	1	259885	150	1	478	260363
Exp1	2	Exp1-2-1	59.938	1.0.0.174	2	left	-844845688	2.0.10.242	2.0.10.242	10-10-2019	2019-10-10 01:47:49	09:47:49	male	2.0.10.147	102	Red_S_2.bmp	1903-05-22	00:00:00		0	0	262504	0		0	0	NULL	NULL	NULL	Low	run1	1	List2	Catch.wav	V_T	1	1	1	1	262354	150	1	650	263004
Exp1	2	Exp1-2-1	59.938	1.0.0.174	2	left	-844845688	2.0.10.242	2.0.10.242	10-10-2019	2019-10-10 01:47:49	09:47:49	male	2.0.10.147	103	Blue_C.bmp	1904-04-12	00:00:00		0	0	264890	0		0	0	NULL	NULL	NULL	Low	Run1		List2	Catch.wav	V_S	0		0	1	264740	150		0	0
Exp1	2	Exp1-2-1	59.938	1.0.0.174	2	left	-844845688	2.0.10.242	2.0.10.242	10-10-2019	2019-10-10 01:47:49	09:47:49	male	2.0.10.147	104	Blue_C.bmp	1904-03-22	00:00:00		0	0	267659	0		0	0	NULL	NULL	NULL	Low	Run1		List2	Catch.wav	V_S	0		0	1	267509	150		0	0
Exp1	2	Exp1-2-1	59.938	1.0.0.174	2	left	-844845688	2.0.10.242	2.0.10.242	10-10-2019	2019-10-10 01:47:49	09:47:49	male	2.0.10.147	105	Red_C_2.bmp	1903-01-18	00:00:00		0	0	270429	0		0	0	NULL	NULL	NULL	Low	run1	1	List2	A_T.wav	AV_T	1	1	1	1	270279	150	1	420	270699
Exp1	2	Exp1-2-1	59.938	1.0.0.174	2	left	-844845688	2.0.10.242	2.0.10.242	10-10-2019	2019-10-10 01:47:49	09:47:49	male	2.0.10.147	106	Catch.bmp	1902-11-05	00:00:00		0	0	272698	0		0	0	NULL	NULL	NULL	Low	run1	1	List2	A_T.wav	A_T	1	1	0	1	272548	150	1	407	272955
Exp1	2	Exp1-2-1	59.938	1.0.0.174	2	left	-844845688	2.0.10.242	2.0.10.242	10-10-2019	2019-10-10 01:47:49	09:47:49	male	2.0.10.147	107	Blue_S_2.bmp	1902-04-20	00:00:00		0	0	274900	0		0	0	NULL	NULL	NULL	Low	run1		List2	A_S.wav	AV_S	0		0	1	274750	150		0	0
Exp1	2	Exp1-2-1	59.938	1.0.0.174	2	left	-844845688	2.0.10.242	2.0.10.242	10-10-2019	2019-10-10 01:47:49	09:47:49	male	2.0.10.147	108	Catch.bmp	1902-03-29	00:00:00		0	0	276952	0		0	0	NULL	NULL	NULL	Low	run1	1	List2	A_T.wav	A_T	1	1	0	1	276802	150	1	569	277371
Exp1	2	Exp1-2-1	59.938	1.0.0.174	2	left	-844845688	2.0.10.242	2.0.10.242	10-10-2019	2019-10-10 01:47:49	09:47:49	male	2.0.10.147	109	Red_S.bmp	1903-03-30	00:00:00		0	0	278921	0		0	0	NULL	NULL	NULL	Low	run1	1	List2	Catch.wav	V_T	1	1	1	1	278771	150	1	625	279396
Exp1	2	Exp1-2-1	59.938	1.0.0.174	2	left	-844845688	2.0.10.242	2.0.10.242	10-10-2019	2019-10-10 01:47:49	09:47:49	male	2.0.10.147	110	Catch.bmp	1902-09-23	00:00:00		0	0	281257	0		0	0	NULL	NULL	NULL	Low	run1		List2	A_S.wav	A_S	0		1	1	281107	150		0	0
Exp1	2	Exp1-2-1	59.938	1.0.0.174	2	left	-844845688	2.0.10.242	2.0.10.242	10-10-2019	2019-10-10 01:47:49	09:47:49	male	2.0.10.147	111	Blue_C.bmp	1902-06-01	00:00:00		0	0	283476	0		0	0	NULL	NULL	NULL	Low	run1		List2	A_S.wav	AV_S	0		0	1	283326	150		0	0
Exp1	2	Exp1-2-1	59.938	1.0.0.174	2	left	-844845688	2.0.10.242	2.0.10.242	10-10-2019	2019-10-10 01:47:49	09:47:49	male	2.0.10.147	112	Blue_C.bmp	1903-03-01	00:00:00		0	0	285561	0		0	0	NULL	NULL	NULL	Low	run1		List2	A_S.wav	AV_S	0		0	1	285411	150		0	0
Exp1	2	Exp1-2-1	59.938	1.0.0.174	2	left	-844845688	2.0.10.242	2.0.10.242	10-10-2019	2019-10-10 01:47:49	09:47:49	male	2.0.10.147	113	Catch.bmp	1904-04-25	00:00:00		0	0	287947	0		0	0	NULL	NULL	NULL	Low	run1	1	List2	A_T.wav	A_T	1	1	0	1	287797	150	1	430	288227
Exp1	2	Exp1-2-1	59.938	1.0.0.174	2	left	-844845688	2.0.10.242	2.0.10.242	10-10-2019	2019-10-10 01:47:49	09:47:49	male	2.0.10.147	114	Red_S_2.bmp	1903-12-09	00:00:00		0	0	290683	0		0	0	NULL	NULL	NULL	Low	run1	1	List2	A_T.wav	AV_T	1	1	0	1	290533	150	1	421	290954
Exp1	2	Exp1-2-1	59.938	1.0.0.174	2	left	-844845688	2.0.10.242	2.0.10.242	10-10-2019	2019-10-10 01:47:49	09:47:49	male	2.0.10.147	115	Red_S.bmp	1902-12-15	00:00:00		0	0	293269	0		0	0	NULL	NULL	NULL	Low	run1	1	List2	Catch.wav	V_T	1	1	1	1	293119	150	1	739	293858
Exp1	2	Exp1-2-1	59.938	1.0.0.174	2	left	-844845688	2.0.10.242	2.0.10.242	10-10-2019	2019-10-10 01:47:49	09:47:49	male	2.0.10.147	116	Red_S.bmp	1903-06-27	00:00:00		0	0	295505	0		0	0	NULL	NULL	NULL	Low	run1	1	List2	A_T.wav	AV_T	1	1	1	1	295355	150	1	495	295850
Exp1	2	Exp1-2-1	59.938	1.0.0.174	2	left	-844845688	2.0.10.242	2.0.10.242	10-10-2019	2019-10-10 01:47:49	09:47:49	male	2.0.10.147	117	Catch.bmp	1903-04-05	00:00:00		0	0	297941	0		0	0	NULL	NULL	NULL	Low	run1		List2	A_S.wav	A_S	0		0	1	297791	150		0	0
Exp1	2	Exp1-2-1	59.938	1.0.0.174	2	left	-844845688	2.0.10.242	2.0.10.242	10-10-2019	2019-10-10 01:47:49	09:47:49	male	2.0.10.147	118	Catch.bmp	1902-12-14	00:00:00		0	0	300343	0		0	0	NULL	NULL	NULL	Low	run1	1	List2	A_T.wav	A_T	1	1	0	1	300193	150	1	513	300706
Exp1	2	Exp1-2-1	59.938	1.0.0.174	2	left	-844845688	2.0.10.242	2.0.10.242	10-10-2019	2019-10-10 01:47:49	09:47:49	male	2.0.10.147	119	Catch.bmp	1902-04-14	00:00:00		0	0	302579	0		0	0	NULL	NULL	NULL	Low	run1	1	List2	A_T.wav	A_T	1	1	0	1	302429	150	1	445	302874
Exp1	2	Exp1-2-1	59.938	1.0.0.174	2	left	-844845688	2.0.10.242	2.0.10.242	10-10-2019	2019-10-10 01:47:49	09:47:49	male	2.0.10.147	120	Red_C.bmp	1902-04-24	00:00:00		0	0	304564	0		0	0	NULL	NULL	NULL	Low	run1	1	List2	A_T.wav	AV_T	1	1	0	1	304414	150	1	445	304859
Exp1	2	Exp1-2-1	59.938	1.0.0.174	2	left	-844845688	2.0.10.242	2.0.10.242	10-10-2019	2019-10-10 01:47:49	09:47:49	male	2.0.10.147	121	Catch.bmp	1902-06-16	00:00:00		0	0	306566	0		0	0	NULL	NULL	NULL	Low	run1	1	List2	A_T.wav	A_T	1	1	0	1	306416	150	1	530	306946
Exp1	2	Exp1-2-1	59.938	1.0.0.174	2	left	-844845688	2.0.10.242	2.0.10.242	10-10-2019	2019-10-10 01:47:49	09:47:49	male	2.0.10.147	122	Blue_S.bmp	1902-04-29	00:00:00		0	1	308619	0		0	0	NULL	NULL	NULL	Low	run1		List2	Catch.wav	V_S	0		1	1	308468	151		0	0
Exp1	2	Exp1-2-1	59.938	1.0.0.174	2	left	-844845688	2.0.10.242	2.0.10.242	10-10-2019	2019-10-10 01:47:49	09:47:49	male	2.0.10.147	123	Catch.bmp	1904-03-18	00:00:00		0	0	310687	0		0	0	NULL	NULL	NULL	Low	run1	1	List2	A_T.wav	A_T	1	1	1	1	310537	150	1	553	311090
Exp1	2	Exp1-2-1	59.938	1.0.0.174	2	left	-844845688	2.0.10.242	2.0.10.242	10-10-2019	2019-10-10 01:47:49	09:47:49	male	2.0.10.147	124	Catch.bmp	1902-04-30	00:00:00		1	0	313373	0		0	0	NULL	NULL	NULL	Low	run1	1	List2	A_T.wav	A_T	1	1	0	1	313223	150	1	507	313730
Exp1	2	Exp1-2-1	59.938	1.0.0.174	2	left	-844845688	2.0.10.242	2.0.10.242	10-10-2019	2019-10-10 01:47:49	09:47:49	male	2.0.10.147	125	Red_S.bmp	1902-08-21	00:00:00		0	1	315376	0		0	0	NULL	NULL	NULL	Low	run1	1	List2	A_T.wav	AV_T	1	1	1	1	315225	151	1	449	315674
Exp1	2	Exp1-2-1	59.938	1.0.0.174	2	left	-844845688	2.0.10.242	2.0.10.242	10-10-2019	2019-10-10 01:47:49	09:47:49	male	2.0.10.147	126	Red_C.bmp	1902-10-08	00:00:00		0	0	317494	0		0	0	NULL	NULL	NULL	Low	run1	1	List2	Catch.wav	V_T	1	1	1	1	317344	150	1	530	317874
Exp1	2	Exp1-2-1	59.938	1.0.0.174	2	left	-844845688	2.0.10.242	2.0.10.242	10-10-2019	2019-10-10 01:47:49	09:47:49	male	2.0.10.147	127	Red_S_2.bmp	1902-06-08	00:00:00		0	0	319663	0		0	0	NULL	NULL	NULL	Low	run1	1	List2	A_T.wav	AV_T	1	1	1	1	319513	150	1	513	320026
Exp1	2	Exp1-2-1	59.938	1.0.0.174	2	left	-844845688	2.0.10.242	2.0.10.242	10-10-2019	2019-10-10 01:47:49	09:47:49	male	2.0.10.147	128	Red_C.bmp	1902-12-21	00:00:00		0	0	321715	0		0	0	NULL	NULL	NULL	Low	run1	1	List2	A_T.wav	AV_T	1	1	0	1	321565	150	1	501	322066
Exp1	2	Exp1-2-1	59.938	1.0.0.174	2	left	-844845688	2.0.10.242	2.0.10.242	10-10-2019	2019-10-10 01:47:49	09:47:49	male	2.0.10.147	129	Catch.bmp	1902-06-08	00:00:00		0	0	323951	0		0	0	NULL	NULL	NULL	Low	run1	1	List2	A_T.wav	A_T	1	1	0	1	323801	150	1	560	324361
Exp1	2	Exp1-2-1	59.938	1.0.0.174	2	left	-844845688	2.0.10.242	2.0.10.242	10-10-2019	2019-10-10 01:47:49	09:47:49	male	2.0.10.147	130	Red_C_2.bmp	1903-03-22	00:00:00		0	0	326003	0		0	0	NULL	NULL	NULL	Low	run1	1	List2	A_T.wav	AV_T	1	1	0	1	325853	150	1	460	326313
Exp1	2	Exp1-2-1	59.938	1.0.0.174	2	left	-844845688	2.0.10.242	2.0.10.242	10-10-2019	2019-10-10 01:47:49	09:47:49	male	2.0.10.147	131	Red_C.bmp	1903-05-23	00:00:00		0	0	328339	0		0	0	NULL	NULL	NULL	Low	run1	1	List2	Catch.wav	V_T	1	1	1	1	328189	150	1	492	328681
Exp1	2	Exp1-2-1	59.938	1.0.0.174	2	left	-844845688	2.0.10.242	2.0.10.242	10-10-2019	2019-10-10 01:47:49	09:47:49	male	2.0.10.147	132	Blue_C_2.bmp	1902-06-22	00:00:00		0	0	330725	0		0	0	NULL	NULL	NULL	Low	run1		List2	Catch.wav	V_S	0		0	1	330575	150		0	0
Exp1	2	Exp1-2-1	59.938	1.0.0.174	2	left	-844845688	2.0.10.242	2.0.10.242	10-10-2019	2019-10-10 01:47:49	09:47:49	male	2.0.10.147	133	Red_S.bmp	1902-08-01	00:00:00		0	1	332844	0		0	0	NULL	NULL	NULL	Low	run1	1	List2	A_T.wav	AV_T	1	1	1	1	332693	151	1	429	333122
Exp1	2	Exp1-2-1	59.938	1.0.0.174	2	left	-844845688	2.0.10.242	2.0.10.242	10-10-2019	2019-10-10 01:47:49	09:47:49	male	2.0.10.147	134	Blue_C_2.bmp	1902-09-17	00:00:00		0	0	334946	0		0	0	NULL	NULL	NULL	Low	run1		List2	Catch.wav	V_S	0		1	1	334796	150		0	0
Exp1	2	Exp1-2-1	59.938	1.0.0.174	2	left	-844845688	2.0.10.242	2.0.10.242	10-10-2019	2019-10-10 01:47:49	09:47:49	male	2.0.10.147	135	Red_S_2.bmp	1903-01-12	00:00:00		0	0	337165	0		0	0	NULL	NULL	NULL	Low	run1	1	List2	Catch.wav	V_T	1	1	0	1	337015	150	1	514	337529
Exp1	2	Exp1-2-1	59.938	1.0.0.174	2	left	-844845688	2.0.10.242	2.0.10.242	10-10-2019	2019-10-10 01:47:49	09:47:49	male	2.0.10.147	136	Red_S.bmp	1903-11-14	00:00:00		0	0	339434	0		0	0	NULL	NULL	NULL	Low	run1	1	List2	Catch.wav	V_T	1	1	0	1	339284	150	1	357	339641
Exp1	2	Exp1-2-1	59.938	1.0.0.174	2	left	-844845688	2.0.10.242	2.0.10.242	10-10-2019	2019-10-10 01:47:49	09:47:49	male	2.0.10.147	137	Blue_S_2.bmp	1903-12-27	00:00:00		0	0	342003	0		0	0	NULL	NULL	NULL	Low	run1		List2	Catch.wav	V_S	0		0	1	341853	150		0	0
Exp1	2	Exp1-2-1	59.938	1.0.0.174	2	left	-844845688	2.0.10.242	2.0.10.242	10-10-2019	2019-10-10 01:47:49	09:47:49	male	2.0.10.147	138	Red_C_2.bmp	1903-12-24	00:00:00		0	1	344673	0		0	0	NULL	NULL	NULL	Low	run1	1	List2	A_T.wav	AV_T	1	1	1	1	344522	151	1	424	344946
Exp1	2	Exp1-2-1	59.938	1.0.0.174	2	left	-844845688	2.0.10.242	2.0.10.242	10-10-2019	2019-10-10 01:47:49	09:47:49	male	2.0.10.147	139	Catch.bmp	1903-11-30	00:00:00		0	0	347275	0		0	0	NULL	NULL	NULL	Low	run1	1	List2	A_T.wav	A_T	1	1	0	1	347125	150	1	420	347545
Exp1	2	Exp1-2-1	59.938	1.0.0.174	2	left	-844845688	2.0.10.242	2.0.10.242	10-10-2019	2019-10-10 01:47:49	09:47:49	male	2.0.10.147	140	Red_S.bmp	1903-04-25	00:00:00		0	0	349861	0		0	0	NULL	NULL	NULL	Low	run1	1	List2	A_T.wav	AV_T	1	1	0	1	349711	150	1	531	350242
Exp1	2	Exp1-2-1	59.938	1.0.0.174	2	left	-844845688	2.0.10.242	2.0.10.242	10-10-2019	2019-10-10 01:47:49	09:47:49	male	2.0.10.147	141	Catch.bmp	1903-05-02	00:00:00		0	0	352230	1218		0	0	NULL	NULL	NULL	Low	run1	1	List2	A_T.wav	A_T	1	1	0	1	352080	150	1	553	352633
Exp1	2	Exp1-2-1	59.938	1.0.0.174	2	left	-844845688	2.0.10.242	2.0.10.242	10-10-2019	2019-10-10 01:47:49	09:47:49	male	2.0.10.147	142	Red_S_2.bmp	1902-07-22	00:00:00		0	0	368898	0		0	0	NULL	NULL	NULL	Low	run1	1	List2	Catch.wav	V_T	1	1	0	2	368748	150	1	788	369536
Exp1	2	Exp1-2-1	59.938	1.0.0.174	2	left	-844845688	2.0.10.242	2.0.10.242	10-10-2019	2019-10-10 01:47:49	09:47:49	male	2.0.10.147	143	Catch.bmp	1902-09-01	00:00:00		0	0	370983	0		0	0	NULL	NULL	NULL	Low	run1		List2	A_S.wav	A_S	0		1	1	370833	150		0	0
Exp1	2	Exp1-2-1	59.938	1.0.0.174	2	left	-844845688	2.0.10.242	2.0.10.242	10-10-2019	2019-10-10 01:47:49	09:47:49	male	2.0.10.147	144	Red_S.bmp	1903-12-06	00:00:00		0	0	373169	0		0	0	NULL	NULL	NULL	Low	run1	1	List2	Catch.wav	V_T	1	1	1	1	373019	150	1	446	373465
Exp1	2	Exp1-2-1	59.938	1.0.0.174	2	left	-844845688	2.0.10.242	2.0.10.242	10-10-2019	2019-10-10 01:47:49	09:47:49	male	2.0.10.147	145	Catch.bmp	1902-05-29	00:00:00		0	0	375755	0		0	0	NULL	NULL	NULL	Low	run1	1	List2	A_T.wav	A_T	1	1	0	1	375605	150	1	571	376176
Exp1	2	Exp1-2-1	59.938	1.0.0.174	2	left	-844845688	2.0.10.242	2.0.10.242	10-10-2019	2019-10-10 01:47:49	09:47:49	male	2.0.10.147	146	Blue_S.bmp	1902-07-06	00:00:00		0	0	377790	0		0	0	NULL	NULL	NULL	Low	run1		List2	Catch.wav	V_S	0		1	1	377640	150		0	0
Exp1	2	Exp1-2-1	59.938	1.0.0.174	2	left	-844845688	2.0.10.242	2.0.10.242	10-10-2019	2019-10-10 01:47:49	09:47:49	male	2.0.10.147	147	Red_C.bmp	1903-12-07	00:00:00		0	0	379926	0		0	0	NULL	NULL	NULL	Low	run1	1	List2	Catch.wav	V_T	1	1	0	1	379776	150	1	480	380256
Exp1	2	Exp1-2-1	59.938	1.0.0.174	2	left	-844845688	2.0.10.242	2.0.10.242	10-10-2019	2019-10-10 01:47:49	09:47:49	male	2.0.10.147	148	Red_S.bmp	1902-03-17	00:00:00		0	0	382512	0		0	0	NULL	NULL	NULL	Low	run1	1	List2	A_T.wav	AV_T	1	1	0	1	382362	150	1	486	382848
Exp1	2	Exp1-2-1	59.938	1.0.0.174	2	left	-844845688	2.0.10.242	2.0.10.242	10-10-2019	2019-10-10 01:47:49	09:47:49	male	2.0.10.147	149	Red_S_2.bmp	1902-11-30	00:00:00		1	0	384480	0		0	0	NULL	NULL	NULL	Low	run1	1	List2	A_T.wav	AV_T	1	1	0	1	384330	150	1	502	384832
Exp1	2	Exp1-2-1	59.938	1.0.0.174	2	left	-844845688	2.0.10.242	2.0.10.242	10-10-2019	2019-10-10 01:47:49	09:47:49	male	2.0.10.147	150	Blue_S.bmp	1903-03-08	00:00:00		0	0	386699	0		0	0	NULL	NULL	NULL	Low	run1		List2	A_S.wav	AV_S	0		0	1	386549	150		0	0
Exp1	2	Exp1-2-1	59.938	1.0.0.174	2	left	-844845688	2.0.10.242	2.0.10.242	10-10-2019	2019-10-10 01:47:49	09:47:49	male	2.0.10.147	151	Catch.bmp	1903-09-21	00:00:00		0	1	389069	0		0	0	NULL	NULL	NULL	Low	run1	1	List2	A_T.wav	A_T	1	1	1	1	388918	151	1	611	389529
Exp1	2	Exp1-2-1	59.938	1.0.0.174	2	left	-844845688	2.0.10.242	2.0.10.242	10-10-2019	2019-10-10 01:47:49	09:47:49	male	2.0.10.147	152	Catch.bmp	1902-08-20	00:00:00		0	0	391588	0		0	0	NULL	NULL	NULL	Low	run1	1	List2	A_T.wav	A_T	1	1	0	1	391438	150	1	506	391944
Exp1	2	Exp1-2-1	59.938	1.0.0.174	2	left	-844845688	2.0.10.242	2.0.10.242	10-10-2019	2019-10-10 01:47:49	09:47:49	male	2.0.10.147	153	Red_C_2.bmp	1904-04-25	00:00:00		0	0	393707	0		0	0	NULL	NULL	NULL	Low	run1	1	List2	Catch.wav	V_T	1	1	0	2	393557	150	1	515	394072
Exp1	2	Exp1-2-1	59.938	1.0.0.174	2	left	-844845688	2.0.10.242	2.0.10.242	10-10-2019	2019-10-10 01:47:49	09:47:49	male	2.0.10.147	154	Catch.bmp	1902-09-21	00:00:00		0	0	396443	0		0	0	NULL	NULL	NULL	Low	run1	1	List2	A_T.wav	A_T	1	1	1	1	396293	150	1	562	396855
Exp1	2	Exp1-2-1	59.938	1.0.0.174	2	left	-844845688	2.0.10.242	2.0.10.242	10-10-2019	2019-10-10 01:47:49	09:47:49	male	2.0.10.147	155	Red_S_2.bmp	1903-03-07	00:00:00		0	0	398595	0		0	0	NULL	NULL	NULL	Low	run1	1	List2	A_T.wav	AV_T	1	1	0	1	398445	150	1	499	398944
Exp1	2	Exp1-2-1	59.938	1.0.0.174	2	left	-844845688	2.0.10.242	2.0.10.242	10-10-2019	2019-10-10 01:47:49	09:47:49	male	2.0.10.147	156	Red_S_2.bmp	1902-07-11	00:00:00		0	0	400914	0		0	0	NULL	NULL	NULL	Low	run1	1	List2	A_T.wav	AV_T	1	1	0	1	400764	150	1	491	401255
Exp1	2	Exp1-2-1	59.938	1.0.0.174	2	left	-844845688	2.0.10.242	2.0.10.242	10-10-2019	2019-10-10 01:47:49	09:47:49	male	2.0.10.147	157	Blue_C_2.bmp	1904-05-07	00:00:00		0	0	403000	0		0	0	NULL	NULL	NULL	Low	run1		List2	A_S.wav	AV_S	0		0	2	402850	150		0	0
Exp1	2	Exp1-2-1	59.938	1.0.0.174	2	left	-844845688	2.0.10.242	2.0.10.242	10-10-2019	2019-10-10 01:47:49	09:47:49	male	2.0.10.147	158	Red_S_2.bmp	1903-07-20	00:00:00		0	1	405803	0		0	0	NULL	NULL	NULL	Low	run1	1	List2	A_T.wav	AV_T	1	1	1	1	405652	151	1	443	406095
Exp1	2	Exp1-2-1	59.938	1.0.0.174	2	left	-844845688	2.0.10.242	2.0.10.242	10-10-2019	2019-10-10 01:47:49	09:47:49	male	2.0.10.147	159	Red_C_2.bmp	1903-05-18	00:00:00		0	0	408255	0		0	0	NULL	NULL	NULL	Low	run1	1	List2	A_T.wav	AV_T	1	1	0	1	408105	150	1	462	408567
Exp1	2	Exp1-2-1	59.938	1.0.0.174	2	left	-844845688	2.0.10.242	2.0.10.242	10-10-2019	2019-10-10 01:47:49	09:47:49	male	2.0.10.147	160	Catch.bmp	1903-05-03	00:00:00		0	0	410641	0		0	0	NULL	NULL	NULL	Low	run1	1	List2	A_T.wav	A_T	1	1	0	1	410491	150	1	596	411087
Exp1	2	Exp1-2-1	59.938	1.0.0.174	2	left	-844845688	2.0.10.242	2.0.10.242	10-10-2019	2019-10-10 01:47:49	09:47:49	male	2.0.10.147	161	Catch.bmp	1903-07-12	00:00:00		0	0	413010	0		0	0	NULL	NULL	NULL	Low	run1		List2	A_S.wav	A_S	0		0	1	412860	150		0	0
Exp1	2	Exp1-2-1	59.938	1.0.0.174	2	left	-844845688	2.0.10.242	2.0.10.242	10-10-2019	2019-10-10 01:47:49	09:47:49	male	2.0.10.147	162	Red_S_2.bmp	1903-12-17	00:00:00		0	1	415513	0		0	0	NULL	NULL	NULL	Low	run1	1	List2	A_T.wav	AV_T	1	1	1	1	415362	151	1	373	415735
Exp1	2	Exp1-2-1	59.938	1.0.0.174	2	left	-844845688	2.0.10.242	2.0.10.242	10-10-2019	2019-10-10 01:47:49	09:47:49	male	2.0.10.147	163	Red_C.bmp	1903-10-17	00:00:00		0	0	418115	0		0	0	NULL	NULL	NULL	Low	run1	1	List2	A_T.wav	AV_T	1	1	0	1	417965	150	1	570	418535
Exp1	2	Exp1-2-1	59.938	1.0.0.174	2	left	-844845688	2.0.10.242	2.0.10.242	10-10-2019	2019-10-10 01:47:49	09:47:49	male	2.0.10.147	164	Red_C.bmp	1903-05-11	00:00:00		0	0	420651	0		0	0	NULL	NULL	NULL	Low	run1	1	List2	A_T.wav	AV_T	1	1	0	1	420501	150	1	490	420991
Exp1	2	Exp1-2-1	59.938	1.0.0.174	2	left	-844845688	2.0.10.242	2.0.10.242	10-10-2019	2019-10-10 01:47:49	09:47:49	male	2.0.10.147	165	Catch.bmp	1903-06-04	00:00:00		0	0	423037	0		0	0	NULL	NULL	NULL	Low	run1	1	List2	A_T.wav	A_T	1	1	0	1	422887	150	1	544	423431
Exp1	2	Exp1-2-1	59.938	1.0.0.174	2	left	-844845688	2.0.10.242	2.0.10.242	10-10-2019	2019-10-10 01:47:49	09:47:49	male	2.0.10.147	166	Red_S.bmp	1903-03-25	00:00:00		0	1	425440	0		0	0	NULL	NULL	NULL	Low	run1	1	List2	Catch.wav	V_T	1	1	1	1	425289	151	1	742	426031
Exp1	2	Exp1-2-1	59.938	1.0.0.174	2	left	-844845688	2.0.10.242	2.0.10.242	10-10-2019	2019-10-10 01:47:49	09:47:49	male	2.0.10.147	167	Red_C_2.bmp	1902-08-28	00:00:00		0	0	427775	0		0	0	NULL	NULL	NULL	Low	run1	1	List2	Catch.wav	V_T	1	1	0	1	427625	150	1	558	428183
Exp1	2	Exp1-2-1	59.938	1.0.0.174	2	left	-844845688	2.0.10.242	2.0.10.242	10-10-2019	2019-10-10 01:47:49	09:47:49	male	2.0.10.147	168	Red_C_2.bmp	1904-04-09	00:00:00		0	0	429894	0		0	0	NULL	NULL	NULL	Low	run1	1	List2	Catch.wav	V_T	1	1	0	1	429744	150	1	431	430175
Exp1	2	Exp1-2-1	59.938	1.0.0.174	2	left	-844845688	2.0.10.242	2.0.10.242	10-10-2019	2019-10-10 01:47:49	09:47:49	male	2.0.10.147	169	Blue_S_2.bmp	1903-11-12	00:00:00		0	1	432614	0		0	0	NULL	NULL	NULL	Low	run1		List2	Catch.wav	V_S	0		1	1	432463	151		0	0
Exp1	2	Exp1-2-1	59.938	1.0.0.174	2	left	-844845688	2.0.10.242	2.0.10.242	10-10-2019	2019-10-10 01:47:49	09:47:49	male	2.0.10.147	170	Red_S_2.bmp	1902-08-12	00:00:00		0	0	435250	0		0	0	NULL	NULL	NULL	Low	run1	1	List2	Catch.wav	V_T	1	1	0	1	435100	150	1	442	435542
Exp1	2	Exp1-2-1	59.938	1.0.0.174	2	left	-844845688	2.0.10.242	2.0.10.242	10-10-2019	2019-10-10 01:47:49	09:47:49	male	2.0.10.147	171	Red_S_2.bmp	1903-04-12	00:00:00		0	0	437352	0		0	0	NULL	NULL	NULL	Low	run1	1	List2	Catch.wav	V_T	1	1	0	1	437202	150	1	509	437711
Exp1	2	Exp1-2-1	59.938	1.0.0.174	2	left	-844845688	2.0.10.242	2.0.10.242	10-10-2019	2019-10-10 01:47:49	09:47:49	male	2.0.10.147	172	Red_S_2.bmp	1902-04-09	00:00:00		0	0	439704	0		0	0	NULL	NULL	NULL	Low	run1	1	List2	Catch.wav	V_T	1	1	0	1	439554	150	1	452	440006
Exp1	2	Exp1-2-1	59.938	1.0.0.174	2	left	-844845688	2.0.10.242	2.0.10.242	10-10-2019	2019-10-10 01:47:49	09:47:49	male	2.0.10.147	173	Catch.bmp	1903-10-07	00:00:00		0	0	441690	0		0	0	NULL	NULL	NULL	Low	run1	1	List2	A_T.wav	A_T	1	1	1	1	441540	150	1	835	442375
Exp1	2	Exp1-2-1	59.938	1.0.0.174	2	left	-844845688	2.0.10.242	2.0.10.242	10-10-2019	2019-10-10 01:47:49	09:47:49	male	2.0.10.147	174	Catch.bmp	1902-06-27	00:00:00		0	0	444226	0		0	0	NULL	NULL	NULL	Low	run1		List2	A_S.wav	A_S	0		0	1	444076	150		0	0
Exp1	2	Exp1-2-1	59.938	1.0.0.174	2	left	-844845688	2.0.10.242	2.0.10.242	10-10-2019	2019-10-10 01:47:49	09:47:49	male	2.0.10.147	175	Red_S.bmp	1903-09-21	00:00:00		0	0	446361	0		0	0	NULL	NULL	NULL	Low	run1	1	List2	Catch.wav	V_T	1	1	1	1	446211	150	1	412	446623
Exp1	2	Exp1-2-1	59.938	1.0.0.174	2	left	-844845688	2.0.10.242	2.0.10.242	10-10-2019	2019-10-10 01:47:49	09:47:49	male	2.0.10.147	176	Catch.bmp	1903-07-09	00:00:00		0	1	448881	0		0	0	NULL	NULL	NULL	Low	run1		List2	A_S.wav	A_S	0		1	1	448730	151		0	0
Exp1	2	Exp1-2-1	59.938	1.0.0.174	2	left	-844845688	2.0.10.242	2.0.10.242	10-10-2019	2019-10-10 01:47:49	09:47:49	male	2.0.10.147	177	Blue_S_2.bmp	1903-06-25	00:00:00		0	0	451383	0		0	0	NULL	NULL	NULL	Low	run1		List2	A_S.wav	AV_S	0		0	1	451233	150		0	0
Exp1	2	Exp1-2-1	59.938	1.0.0.174	2	left	-844845688	2.0.10.242	2.0.10.242	10-10-2019	2019-10-10 01:47:49	09:47:49	male	2.0.10.147	178	Red_S_2.bmp	1903-02-20	00:00:00		0	0	453869	0		0	0	NULL	NULL	NULL	Low	run1	1	List2	A_T.wav	AV_T	1	1	0	1	453719	150	1	391	454110
Exp1	2	Exp1-2-1	59.938	1.0.0.174	2	left	-844845688	2.0.10.242	2.0.10.242	10-10-2019	2019-10-10 01:47:49	09:47:49	male	2.0.10.147	179	Red_S_2.bmp	1902-11-17	00:00:00		0	0	456171	0		0	0	NULL	NULL	NULL	Low	run1	1	List2	Catch.wav	V_T	1	1	1	1	456021	150	1	505	456526
Exp1	2	Exp1-2-1	59.938	1.0.0.174	2	left	-844845688	2.0.10.242	2.0.10.242	10-10-2019	2019-10-10 01:47:49	09:47:49	male	2.0.10.147	180	Red_C_2.bmp	1903-12-01	00:00:00		0	0	458374	0		0	0	NULL	NULL	NULL	Low	run1	1	List2	Catch.wav	V_T	1	1	0	2	458224	150	1	510	458734
Exp1	2	Exp1-2-1	59.938	1.0.0.174	2	left	-844845688	2.0.10.242	2.0.10.242	10-10-2019	2019-10-10 01:47:49	09:47:49	male	2.0.10.147	181	Catch.bmp	1903-11-08	00:00:00		0	0	460960	0		0	0	NULL	NULL	NULL	Low	run1	1	List2	A_T.wav	A_T	1	1	0	1	460810	150	1	1148	461958
Exp1	2	Exp1-2-1	59.938	1.0.0.174	2	left	-844845688	2.0.10.242	2.0.10.242	10-10-2019	2019-10-10 01:47:49	09:47:49	male	2.0.10.147	182	Red_S.bmp	1903-03-15	00:00:00		0	0	463529	0		0	0	NULL	NULL	NULL	Low	run1	1	List2	Catch.wav	V_T	1	1	1	1	463379	150	1	674	464053
Exp1	2	Exp1-2-1	59.938	1.0.0.174	2	left	-844845688	2.0.10.242	2.0.10.242	10-10-2019	2019-10-10 01:47:49	09:47:49	male	2.0.10.147	183	Blue_S_2.bmp	1903-09-06	00:00:00		0	0	465848	0		0	0	NULL	NULL	NULL	Low	run1		List2	Catch.wav	V_S	0		0	1	465698	150		0	0
Exp1	2	Exp1-2-1	59.938	1.0.0.174	2	left	-844845688	2.0.10.242	2.0.10.242	10-10-2019	2019-10-10 01:47:49	09:47:49	male	2.0.10.147	184	Red_C.bmp	1902-05-08	00:00:00		0	0	468417	0		0	0	NULL	NULL	NULL	Low	run1	1	List2	Catch.wav	V_T	1	1	0	1	468267	150	1	386	468653
Exp1	2	Exp1-2-1	59.938	1.0.0.174	2	left	-844845688	2.0.10.242	2.0.10.242	10-10-2019	2019-10-10 01:47:49	09:47:49	male	2.0.10.147	185	Red_C.bmp	1903-08-10	00:00:00		0	0	470436	0		0	0	NULL	NULL	NULL	Low	run1	1	List2	A_T.wav	AV_T	1	1	1	1	470286	150	1	511	470797
Exp1	2	Exp1-2-1	59.938	1.0.0.174	2	left	-844845688	2.0.10.242	2.0.10.242	10-10-2019	2019-10-10 01:47:49	09:47:49	male	2.0.10.147	186	Catch.bmp	1902-10-31	00:00:00		0	0	472905	0		0	0	NULL	NULL	NULL	Low	run1	1	List2	A_T.wav	A_T	1	1	0	1	472755	150	1	698	473453
Exp1	2	Exp1-2-1	59.938	1.0.0.174	2	left	-844845688	2.0.10.242	2.0.10.242	10-10-2019	2019-10-10 01:47:49	09:47:49	male	2.0.10.147	187	Blue_C_2.bmp	1902-06-08	00:00:00		0	0	475091	0		0	0	NULL	NULL	NULL	Low	run1		List2	A_S.wav	AV_S	0		0	1	474941	150		0	0
Exp1	2	Exp1-2-1	59.938	1.0.0.174	2	left	-844845688	2.0.10.242	2.0.10.242	10-10-2019	2019-10-10 01:47:49	09:47:49	male	2.0.10.147	188	Red_S_2.bmp	1902-05-12	00:00:00		0	0	477193	0		0	0	NULL	NULL	NULL	Low	run1	1	List2	A_T.wav	AV_T	1	1	0	1	477043	150	1	466	477509
Exp1	2	Exp1-2-1	59.938	1.0.0.174	2	left	-844845688	2.0.10.242	2.0.10.242	10-10-2019	2019-10-10 01:47:49	09:47:49	male	2.0.10.147	189	Red_S_2.bmp	1903-04-30	00:00:00		0	0	479212	0		0	0	NULL	NULL	NULL	Low	run1	1	List2	A_T.wav	AV_T	1	1	0	1	479062	150	1	471	479533
Exp1	2	Exp1-2-1	59.938	1.0.0.174	2	left	-844845688	2.0.10.242	2.0.10.242	10-10-2019	2019-10-10 01:47:49	09:47:49	male	2.0.10.147	190	Red_S_2.bmp	1902-09-04	00:00:00		0	0	481581	0		0	0	NULL	NULL	NULL	Low	run1	1	List2	A_T.wav	AV_T	1	1	0	1	481431	150	1	478	481909
Exp1	2	Exp1-2-1	59.938	1.0.0.174	2	left	-844845688	2.0.10.242	2.0.10.242	10-10-2019	2019-10-10 01:47:49	09:47:49	male	2.0.10.147	191	Red_C.bmp	1903-01-20	00:00:00		0	1	483717	0		0	0	NULL	NULL	NULL	Low	run1	1	List2	Catch.wav	V_T	1	1	1	1	483566	151	1	424	483990
Exp1	2	Exp1-2-1	59.938	1.0.0.174	2	left	-844845688	2.0.10.242	2.0.10.242	10-10-2019	2019-10-10 01:47:49	09:47:49	male	2.0.10.147	192	Red_C.bmp	1903-06-06	00:00:00		0	1	485986	0		0	0	NULL	NULL	NULL	Low	run1	1	List2	A_T.wav	AV_T	1	1	1	1	485835	151	1	539	486374
Exp1	2	Exp1-2-1	59.938	1.0.0.174	2	left	-844845688	2.0.10.242	2.0.10.242	10-10-2019	2019-10-10 01:47:49	09:47:49	male	2.0.10.147	193	Red_C.bmp	1903-09-27	00:00:00		0	0	488388	0		0	0	NULL	NULL	NULL	Low	run1	1	List2	Catch.wav	V_T	1	1	1	1	488238	150	1	479	488717
Exp1	2	Exp1-2-1	59.938	1.0.0.174	2	left	-844845688	2.0.10.242	2.0.10.242	10-10-2019	2019-10-10 01:47:49	09:47:49	male	2.0.10.147	194	Red_C_2.bmp	1903-02-06	00:00:00		0	0	490907	0		0	0	NULL	NULL	NULL	Low	run1	1	List2	A_T.wav	AV_T	1	1	1	1	490757	150	1	472	491229
Exp1	2	Exp1-2-1	59.938	1.0.0.174	2	left	-844845688	2.0.10.242	2.0.10.242	10-10-2019	2019-10-10 01:47:49	09:47:49	male	2.0.10.147	195	Catch.bmp	1903-12-26	00:00:00		0	0	493193	0		0	0	NULL	NULL	NULL	Low	run1		List2	A_S.wav	A_S	0		0	1	493043	150		0	0
Exp1	2	Exp1-2-1	59.938	1.0.0.174	2	left	-844845688	2.0.10.242	2.0.10.242	10-10-2019	2019-10-10 01:47:49	09:47:49	male	2.0.10.147	196	Red_S.bmp	1903-10-10	00:00:00		1	0	495862	0		0	0	NULL	NULL	NULL	Low	run1	1	List2	Catch.wav	V_T	1	1	1	1	495712	150	1	517	496229
Exp1	2	Exp1-2-1	59.938	1.0.0.174	2	left	-844845688	2.0.10.242	2.0.10.242	10-10-2019	2019-10-10 01:47:49	09:47:49	male	2.0.10.147	197	Red_C.bmp	1903-01-06	00:00:00		0	0	498398	0		0	0	NULL	NULL	NULL	Low	run1	1	List2	Catch.wav	V_T	1	1	0	1	498248	150	1	333	498581
Exp1	2	Exp1-2-1	59.938	1.0.0.174	2	left	-844845688	2.0.10.242	2.0.10.242	10-10-2019	2019-10-10 01:47:49	09:47:49	male	2.0.10.147	198	Blue_C_2.bmp	1902-09-28	00:00:00		0	0	500651	0		0	0	NULL	NULL	NULL	Low	run1		List2	Catch.wav	V_S	0		0	1	500501	150		0	0
Exp1	2	Exp1-2-1	59.938	1.0.0.174	2	left	-844845688	2.0.10.242	2.0.10.242	10-10-2019	2019-10-10 01:47:49	09:47:49	male	2.0.10.147	199	Red_S.bmp	1903-01-14	00:00:00		0	0	502870	0		0	0	NULL	NULL	NULL	Low	run1	1	List2	A_T.wav	AV_T	1	1	1	1	502720	150	1	388	503108
Exp1	2	Exp1-2-1	59.938	1.0.0.174	2	left	-844845688	2.0.10.242	2.0.10.242	10-10-2019	2019-10-10 01:47:49	09:47:49	male	2.0.10.147	200	Catch.bmp	1902-10-10	00:00:00		0	0	505139	0		0	0	NULL	NULL	NULL	Low	run1		List2	A_S.wav	A_S	0		0	1	504989	150		0	0
Exp1	2	Exp1-2-1	59.938	1.0.0.174	2	left	-844845688	2.0.10.242	2.0.10.242	10-10-2019	2019-10-10 01:47:49	09:47:49	male	2.0.10.147	201	Red_C.bmp	1903-10-19	00:00:00		0	0	507358	0		0	0	NULL	NULL	NULL	Low	run1	1	List2	A_T.wav	AV_T	1	1	0	1	507208	150	1	444	507652
Exp1	2	Exp1-2-1	59.938	1.0.0.174	2	left	-844845688	2.0.10.242	2.0.10.242	10-10-2019	2019-10-10 01:47:49	09:47:49	male	2.0.10.147	202	Blue_S_2.bmp	1902-12-04	00:00:00		0	0	509894	0		0	0	NULL	NULL	NULL	Low	run1		List2	Catch.wav	V_S	0		1	2	509744	150		0	0
Exp1	2	Exp1-2-1	59.938	1.0.0.174	2	left	-844845688	2.0.10.242	2.0.10.242	10-10-2019	2019-10-10 01:47:49	09:47:49	male	2.0.10.147	203	Catch.bmp	1902-09-04	00:00:00		0	0	512179	0		0	0	NULL	NULL	NULL	Low	run1		List2	A_S.wav	A_S	0		1	1	512029	150		0	0
Exp1	2	Exp1-2-1	59.938	1.0.0.174	2	left	-844845688	2.0.10.242	2.0.10.242	10-10-2019	2019-10-10 01:47:49	09:47:49	male	2.0.10.147	204	Red_S_2.bmp	1902-06-06	00:00:00		0	0	514365	0		0	0	NULL	NULL	NULL	Low	run1	1	List2	Catch.wav	V_T	1	1	1	1	514215	150	1	566	514781
Exp1	2	Exp1-2-1	59.938	1.0.0.174	2	left	-844845688	2.0.10.242	2.0.10.242	10-10-2019	2019-10-10 01:47:49	09:47:49	male	2.0.10.147	205	Catch.bmp	1904-03-22	00:00:00		1	0	516400	0		0	0	NULL	NULL	NULL	Low	run1	1	List2	A_T.wav	A_T	1	1	1	1	516250	150	1	794	517044
Exp1	2	Exp1-2-1	59.938	1.0.0.174	2	left	-844845688	2.0.10.242	2.0.10.242	10-10-2019	2019-10-10 01:47:49	09:47:49	male	2.0.10.147	206	Catch.bmp	1904-03-27	00:00:00		0	0	519103	0		0	0	NULL	NULL	NULL	Low	run1		List2	A_S.wav	A_S	0		0	1	518953	150		0	0
Exp1	2	Exp1-2-1	59.938	1.0.0.174	2	left	-844845688	2.0.10.242	2.0.10.242	10-10-2019	2019-10-10 01:47:49	09:47:49	male	2.0.10.147	207	Catch.bmp	1902-10-18	00:00:00		0	0	521873	0		0	0	NULL	NULL	NULL	Low	run1	1	List2	A_T.wav	A_T	1	1	0	1	521723	150	1	585	522308
Exp1	2	Exp1-2-1	59.938	1.0.0.174	2	left	-844845688	2.0.10.242	2.0.10.242	10-10-2019	2019-10-10 01:47:49	09:47:49	male	2.0.10.147	208	Red_S.bmp	1902-12-25	00:00:00		0	0	524042	0		0	0	NULL	NULL	NULL	Low	run1	1	List2	A_T.wav	AV_T	1	1	0	2	523892	150	1	561	524453
Exp1	2	Exp1-2-1	59.938	1.0.0.174	2	left	-844845688	2.0.10.242	2.0.10.242	10-10-2019	2019-10-10 01:47:49	09:47:49	male	2.0.10.147	209	Blue_C.bmp	1903-03-22	00:00:00		0	0	526294	0		0	0	NULL	NULL	NULL	Low	Run1		List2	Catch.wav	V_S	0		1	1	526144	150		0	0
Exp1	2	Exp1-2-1	59.938	1.0.0.174	2	left	-844845688	2.0.10.242	2.0.10.242	10-10-2019	2019-10-10 01:47:49	09:47:49	male	2.0.10.147	210	Red_C.bmp	1902-09-14	00:00:00		0	0	528680	0		0	0	NULL	NULL	NULL	Low	run1	1	List2	A_T.wav	AV_T	1	1	1	1	528530	150	1	410	528940
Exp1	2	Exp1-2-1	59.938	1.0.0.174	2	left	-844845688	2.0.10.242	2.0.10.242	10-10-2019	2019-10-10 01:47:49	09:47:49	male	2.0.10.147	211	Red_C_2.bmp	1902-12-23	00:00:00		0	0	530815	0		0	0	NULL	NULL	NULL	Low	run1	1	List2	A_T.wav	AV_T	1	1	0	1	530665	150	1	507	531172
Exp1	2	Exp1-2-1	59.938	1.0.0.174	2	left	-844845688	2.0.10.242	2.0.10.242	10-10-2019	2019-10-10 01:47:49	09:47:49	male	2.0.10.147	212	Blue_S.bmp	1904-03-15	00:00:00		0	0	533051	0		0	0	NULL	NULL	NULL	Low	run1		List2	Catch.wav	V_S	0		1	1	532901	150		0	0
Exp1	2	Exp1-2-1	59.938	1.0.0.174	2	left	-844845688	2.0.10.242	2.0.10.242	10-10-2019	2019-10-10 01:47:49	09:47:49	male	2.0.10.147	213	Red_C.bmp	1902-12-27	00:00:00		0	0	535804	0		0	0	NULL	NULL	NULL	Low	run1	1	List2	A_T.wav	AV_T	1	1	0	1	535654	150	1	461	536115
Exp1	2	Exp1-2-1	59.938	1.0.0.174	2	left	-844845688	2.0.10.242	2.0.10.242	10-10-2019	2019-10-10 01:47:49	09:47:49	male	2.0.10.147	214	Red_C.bmp	1903-12-16	00:00:00		0	0	538056	0		0	0	NULL	NULL	NULL	Low	run1	1	List2	Catch.wav	V_T	1	1	1	1	537906	150	1	409	538315
Exp1	2	Exp1-2-1	59.938	1.0.0.174	2	left	-844845688	2.0.10.242	2.0.10.242	10-10-2019	2019-10-10 01:47:49	09:47:49	male	2.0.10.147	215	Red_S_2.bmp	1904-04-05	00:00:00		0	0	540659	0		0	0	NULL	NULL	NULL	Low	run1	1	List2	Catch.wav	V_T	1	1	0	1	540509	150	1	503	541012
Exp1	2	Exp1-2-1	59.938	1.0.0.174	2	left	-844845688	2.0.10.242	2.0.10.242	10-10-2019	2019-10-10 01:47:49	09:47:49	male	2.0.10.147	216	Catch.bmp	1902-08-29	00:00:00		0	0	543378	0		0	0	NULL	NULL	NULL	Low	run1		List2	A_S.wav	A_S	0		1	1	543228	150		0	0
Exp1	2	Exp1-2-1	59.938	1.0.0.174	2	left	-844845688	2.0.10.242	2.0.10.242	10-10-2019	2019-10-10 01:47:49	09:47:49	male	2.0.10.147	217	Catch.bmp	1904-01-17	00:00:00		0	0	545564	0		0	0	NULL	NULL	NULL	Low	run1	1	List2	A_T.wav	A_T	1	1	0	1	545414	150	1	710	546124
Exp1	2	Exp1-2-1	59.938	1.0.0.174	2	left	-844845688	2.0.10.242	2.0.10.242	10-10-2019	2019-10-10 01:47:49	09:47:49	male	2.0.10.147	218	Red_C_2.bmp	1903-09-14	00:00:00		0	0	548200	0		0	0	NULL	NULL	NULL	Low	run1	1	List2	A_T.wav	AV_T	1	1	0	1	548050	150	1	514	548564
Exp1	2	Exp1-2-1	59.938	1.0.0.174	2	left	-844845688	2.0.10.242	2.0.10.242	10-10-2019	2019-10-10 01:47:49	09:47:49	male	2.0.10.147	219	Blue_C.bmp	1903-10-02	00:00:00		0	0	550703	0		0	0	NULL	NULL	NULL	Low	run1		List2	A_S.wav	AV_S	0		0	2	550553	150		0	0
Exp1	2	Exp1-2-1	59.938	1.0.0.174	2	left	-844845688	2.0.10.242	2.0.10.242	10-10-2019	2019-10-10 01:47:49	09:47:49	male	2.0.10.147	220	Catch.bmp	1902-05-09	00:00:00		0	0	553289	0		0	0	NULL	NULL	NULL	Low	run1	1	List2	A_T.wav	A_T	1	1	0	2	553139	150	1	520	553659
Exp1	2	Exp1-2-1	59.938	1.0.0.174	2	left	-844845688	2.0.10.242	2.0.10.242	10-10-2019	2019-10-10 01:47:49	09:47:49	male	2.0.10.147	221	Red_C_2.bmp	1903-06-23	00:00:00		0	0	555307	0		0	0	NULL	NULL	NULL	Low	run1	1	List2	Catch.wav	V_T	1	1	1	1	555157	150	1	510	555667
Exp1	2	Exp1-2-1	59.938	1.0.0.174	2	left	-844845688	2.0.10.242	2.0.10.242	10-10-2019	2019-10-10 01:47:49	09:47:49	male	2.0.10.147	222	Blue_S.bmp	1902-04-12	00:00:00		0	1	557727	0		0	0	NULL	NULL	NULL	Low	run1		List2	Catch.wav	V_S	0		1	1	557576	151		0	0
Exp1	2	Exp1-2-1	59.938	1.0.0.174	2	left	-844845688	2.0.10.242	2.0.10.242	10-10-2019	2019-10-10 01:47:49	09:47:49	male	2.0.10.147	223	Red_S.bmp	1902-05-25	00:00:00		0	0	559779	0		0	0	NULL	NULL	NULL	Low	run1	1	List2	A_T.wav	AV_T	1	1	0	1	559629	150	1	463	560092
Exp1	2	Exp1-2-1	59.938	1.0.0.174	2	left	-844845688	2.0.10.242	2.0.10.242	10-10-2019	2019-10-10 01:47:49	09:47:49	male	2.0.10.147	224	Red_C_2.bmp	1902-10-29	00:00:00		0	0	561814	0		0	0	NULL	NULL	NULL	Low	run1	1	List2	Catch.wav	V_T	1	1	1	1	561664	150	1	523	562187
Exp1	2	Exp1-2-1	59.938	1.0.0.174	2	left	-844845688	2.0.10.242	2.0.10.242	10-10-2019	2019-10-10 01:47:49	09:47:49	male	2.0.10.147	225	Catch.bmp	1904-03-29	00:00:00		0	0	564000	0		0	0	NULL	NULL	NULL	Low	run1	1	List2	A_T.wav	A_T	1	1	1	1	563850	150	1	865	564715
Exp1	2	Exp1-2-1	59.938	1.0.0.174	2	left	-844845688	2.0.10.242	2.0.10.242	10-10-2019	2019-10-10 01:47:49	09:47:49	male	2.0.10.147	226	Catch.bmp	1902-06-15	00:00:00		0	1	566703	0		0	0	NULL	NULL	NULL	Low	run1	1	List2	A_T.wav	A_T	1	1	1	1	566552	151	1	539	567091
Exp1	2	Exp1-2-1	59.938	1.0.0.174	2	left	-844845688	2.0.10.242	2.0.10.242	10-10-2019	2019-10-10 01:47:49	09:47:49	male	2.0.10.147	227	Red_C.bmp	1904-02-25	00:00:00		0	0	568755	0		0	0	NULL	NULL	NULL	Low	run1	1	List2	Catch.wav	V_T	1	1	0	2	568605	150	1	573	569178
Exp1	2	Exp1-2-1	59.938	1.0.0.174	2	left	-844845688	2.0.10.242	2.0.10.242	10-10-2019	2019-10-10 01:47:49	09:47:49	male	2.0.10.147	228	Red_S_2.bmp	1903-02-07	00:00:00		0	0	571424	0		0	0	NULL	NULL	NULL	Low	run1	1	List2	A_T.wav	AV_T	1	1	1	1	571274	150	1	528	571802
Exp1	2	Exp1-2-1	59.938	1.0.0.174	2	left	-844845688	2.0.10.242	2.0.10.242	10-10-2019	2019-10-10 01:47:49	09:47:49	male	2.0.10.147	229	Red_S_2.bmp	1902-04-27	00:00:00		0	0	573710	0		0	0	NULL	NULL	NULL	Low	run1	1	List2	Catch.wav	V_T	1	1	1	1	573560	150	1	435	573995
Exp1	2	Exp1-2-1	59.938	1.0.0.174	2	left	-844845688	2.0.10.242	2.0.10.242	10-10-2019	2019-10-10 01:47:49	09:47:49	male	2.0.10.147	230	Catch.bmp	1903-08-13	00:00:00		0	0	575712	0		0	0	NULL	NULL	NULL	Low	run1	1	List2	A_T.wav	A_T	1	1	1	1	575562	150	1	648	576210
Exp1	2	Exp1-2-1	59.938	1.0.0.174	2	left	-844845688	2.0.10.242	2.0.10.242	10-10-2019	2019-10-10 01:47:49	09:47:49	male	2.0.10.147	231	Red_C_2.bmp	1902-12-30	00:00:00		0	0	578181	0		0	0	NULL	NULL	NULL	Low	run1	1	List2	A_T.wav	AV_T	1	1	0	1	578031	150	1	547	578578
Exp1	2	Exp1-2-1	59.938	1.0.0.174	2	left	-844845688	2.0.10.242	2.0.10.242	10-10-2019	2019-10-10 01:47:49	09:47:49	male	2.0.10.147	232	Red_C_2.bmp	1903-03-12	00:00:00		0	0	580433	0		0	0	NULL	NULL	NULL	Low	run1	1	List2	Catch.wav	V_T	1	1	1	1	580283	150	1	784	581067
Exp1	2	Exp1-2-1	59.938	1.0.0.174	2	left	-844845688	2.0.10.242	2.0.10.242	10-10-2019	2019-10-10 01:47:49	09:47:49	male	2.0.10.147	233	Blue_S.bmp	1904-01-29	00:00:00		1	0	582752	0		0	0	NULL	NULL	NULL	Low	run1		List2	A_S.wav	AV_S	0		1	1	582602	150		0	0
Exp1	2	Exp1-2-1	59.938	1.0.0.174	2	left	-844845688	2.0.10.242	2.0.10.242	10-10-2019	2019-10-10 01:47:49	09:47:49	male	2.0.10.147	234	Red_C.bmp	1902-07-23	00:00:00		0	0	585455	0		0	0	NULL	NULL	NULL	Low	run1	1	List2	A_T.wav	AV_T	1	1	0	1	585305	150	1	473	585778
Exp1	2	Exp1-2-1	59.938	1.0.0.174	2	left	-844845688	2.0.10.242	2.0.10.242	10-10-2019	2019-10-10 01:47:49	09:47:49	male	2.0.10.147	235	Red_S.bmp	1903-11-04	00:00:00		0	0	587541	0		0	0	NULL	NULL	NULL	Low	run1	1	List2	Catch.wav	V_T	1	1	0	1	587391	150	1	491	587882
Exp1	2	Exp1-2-1	59.938	1.0.0.174	2	left	-844845688	2.0.10.242	2.0.10.242	10-10-2019	2019-10-10 01:47:49	09:47:49	male	2.0.10.147	236	Red_S_2.bmp	1903-01-10	00:00:00		1	0	590093	0		0	0	NULL	NULL	NULL	Low	run1	1	List2	A_T.wav	AV_T	1	1	1	1	589943	150	1	499	590442
Exp1	2	Exp1-2-1	59.938	1.0.0.174	2	left	-844845688	2.0.10.242	2.0.10.242	10-10-2019	2019-10-10 01:47:49	09:47:49	male	2.0.10.147	237	Red_S.bmp	1903-03-18	00:00:00		0	0	592346	0		0	0	NULL	NULL	NULL	Low	run1	1	List2	A_T.wav	AV_T	1	1	0	1	592196	150	1	462	592658
Exp1	2	Exp1-2-1	59.938	1.0.0.174	2	left	-844845688	2.0.10.242	2.0.10.242	10-10-2019	2019-10-10 01:47:49	09:47:49	male	2.0.10.147	238	Catch.bmp	1903-03-16	00:00:00		0	1	594682	0		0	0	NULL	NULL	NULL	Low	run1	1	List2	A_T.wav	A_T	1	1	1	1	594531	151	1	575	595106
Exp1	2	Exp1-2-1	59.938	1.0.0.174	2	left	-844845688	2.0.10.242	2.0.10.242	10-10-2019	2019-10-10 01:47:49	09:47:49	male	2.0.10.147	239	Catch.bmp	1902-04-18	00:00:00		0	1	597001	0		0	0	NULL	NULL	NULL	Low	run1		List2	A_S.wav	A_S	0		1	1	596850	151		0	0
Exp1	2	Exp1-2-1	59.938	1.0.0.174	2	left	-844845688	2.0.10.242	2.0.10.242	10-10-2019	2019-10-10 01:47:49	09:47:49	male	2.0.10.147	240	Red_S.bmp	1903-09-30	00:00:00		0	0	599053	0		0	0	NULL	NULL	NULL	Low	run1	1	List2	Catch.wav	V_T	1	1	1	1	598903	150	1	443	599346
Exp1	2	Exp1-2-1	59.938	1.0.0.174	2	left	-844845688	2.0.10.242	2.0.10.242	10-10-2019	2019-10-10 01:47:49	09:47:49	male	2.0.10.147	241	Catch.bmp	1903-09-24	00:00:00		0	0	601572	0		0	0	NULL	NULL	NULL	Low	run1	1	List2	A_T.wav	A_T	1	1	1	1	601422	150	1	651	602073
Exp1	2	Exp1-2-1	59.938	1.0.0.174	2	left	-844845688	2.0.10.242	2.0.10.242	10-10-2019	2019-10-10 01:47:49	09:47:49	male	2.0.10.147	242	Red_C_2.bmp	1902-10-30	00:00:00		0	0	604091	0		0	0	NULL	NULL	NULL	Low	run1	1	List2	Catch.wav	V_T	1	1	1	1	603941	150	1	557	604498
Exp1	2	Exp1-2-1	59.938	1.0.0.174	2	left	-844845688	2.0.10.242	2.0.10.242	10-10-2019	2019-10-10 01:47:49	09:47:49	male	2.0.10.147	243	Blue_S.bmp	1904-01-03	00:00:00		0	0	606277	0		0	0	NULL	NULL	NULL	Low	run1		List2	A_S.wav	AV_S	0		0	1	606127	150		0	0
Exp1	2	Exp1-2-1	59.938	1.0.0.174	2	left	-844845688	2.0.10.242	2.0.10.242	10-10-2019	2019-10-10 01:47:49	09:47:49	male	2.0.10.147	244	Catch.bmp	1903-02-09	00:00:00		0	0	608946	0		0	0	NULL	NULL	NULL	Low	run1	1	List2	A_T.wav	A_T	1	1	0	1	608796	150	1	733	609529
Exp1	2	Exp1-2-1	59.938	1.0.0.174	2	left	-844845688	2.0.10.242	2.0.10.242	10-10-2019	2019-10-10 01:47:49	09:47:49	male	2.0.10.147	245	Red_C.bmp	1902-04-15	00:00:00		0	0	611232	0		0	0	NULL	NULL	NULL	Low	run1	1	List2	A_T.wav	AV_T	1	1	0	1	611082	150	1	464	611546
Exp1	2	Exp1-2-1	59.938	1.0.0.174	2	left	-844845688	2.0.10.242	2.0.10.242	10-10-2019	2019-10-10 01:47:49	09:47:49	male	2.0.10.147	246	Catch.bmp	1902-09-25	00:00:00		0	0	613217	0		0	0	NULL	NULL	NULL	Low	run1		List2	A_S.wav	A_S	0		0	1	613067	150		0	0
Exp1	2	Exp1-2-1	59.938	1.0.0.174	2	left	-844845688	2.0.10.242	2.0.10.242	10-10-2019	2019-10-10 01:47:49	09:47:49	male	2.0.10.147	247	Catch.bmp	1902-08-16	00:00:00		0	0	615436	0		0	0	NULL	NULL	NULL	Low	run1	1	List2	A_T.wav	A_T	1	1	0	1	615286	150	1	531	615817
Exp1	2	Exp1-2-1	59.938	1.0.0.174	2	left	-844845688	2.0.10.242	2.0.10.242	10-10-2019	2019-10-10 01:47:49	09:47:49	male	2.0.10.147	248	Red_C_2.bmp	1902-08-22	00:00:00		0	0	617555	0		0	0	NULL	NULL	NULL	Low	run1	1	List2	Catch.wav	V_T	1	1	1	1	617405	150	1	349	617754
Exp1	2	Exp1-2-1	59.938	1.0.0.174	2	left	-844845688	2.0.10.242	2.0.10.242	10-10-2019	2019-10-10 01:47:49	09:47:49	male	2.0.10.147	249	Red_C_2.bmp	1903-03-09	00:00:00		0	0	619674	0		0	0	NULL	NULL	NULL	Low	run1	1	List2	A_T.wav	AV_T	1	1	1	1	619524	150	1	469	619993
Exp1	2	Exp1-2-1	59.938	1.0.0.174	2	left	-844845688	2.0.10.242	2.0.10.242	10-10-2019	2019-10-10 01:47:49	09:47:49	male	2.0.10.147	250	Catch.bmp	1903-01-25	00:00:00		0	0	621993	0		0	0	NULL	NULL	NULL	Low	run1	1	List2	A_T.wav	A_T	1	1	0	1	621843	150	1	559	622402
Exp1	2	Exp1-2-1	59.938	1.0.0.174	2	left	-844845688	2.0.10.242	2.0.10.242	10-10-2019	2019-10-10 01:47:49	09:47:49	male	2.0.10.147	251	Blue_C_2.bmp	1903-05-25	00:00:00		0	0	624262	0		0	0	NULL	NULL	NULL	Low	run1		List2	A_S.wav	AV_S	0		0	1	624112	150		0	0
Exp1	2	Exp1-2-1	59.938	1.0.0.174	2	left	-844845688	2.0.10.242	2.0.10.242	10-10-2019	2019-10-10 01:47:49	09:47:49	male	2.0.10.147	252	Red_C.bmp	1902-08-30	00:00:00		0	0	626715	0		0	0	NULL	NULL	NULL	Low	run1	1	List2	A_T.wav	AV_T	1	1	0	1	626565	150	1	468	627033
Exp1	2	Exp1-2-1	59.938	1.0.0.174	2	left	-844845688	2.0.10.242	2.0.10.242	10-10-2019	2019-10-10 01:47:49	09:47:49	male	2.0.10.147	253	Blue_C.bmp	1903-11-23	00:00:00		0	0	628850	0		0	0	NULL	NULL	NULL	Low	Run1		List2	Catch.wav	V_S	0		1	1	628700	150		0	0
Exp1	2	Exp1-2-1	59.938	1.0.0.174	2	left	-844845688	2.0.10.242	2.0.10.242	10-10-2019	2019-10-10 01:47:49	09:47:49	male	2.0.10.147	254	Red_C_2.bmp	1902-11-02	00:00:00		0	0	631486	0		0	0	NULL	NULL	NULL	Low	run1	1	List2	Catch.wav	V_T	1	1	0	1	631336	150	1	489	631825
Exp1	2	Exp1-2-1	59.938	1.0.0.174	2	left	-844845688	2.0.10.242	2.0.10.242	10-10-2019	2019-10-10 01:47:49	09:47:49	male	2.0.10.147	255	Red_S.bmp	1903-06-03	00:00:00		0	0	633672	0		0	0	NULL	NULL	NULL	Low	run1	1	List2	Catch.wav	V_T	1	1	0	1	633522	150	1	399	633921
Exp1	2	Exp1-2-1	59.938	1.0.0.174	2	left	-844845688	2.0.10.242	2.0.10.242	10-10-2019	2019-10-10 01:47:49	09:47:49	male	2.0.10.147	256	Catch.bmp	1902-04-26	00:00:00		0	0	636074	0		0	0	NULL	NULL	NULL	Low	run1	1	List2	A_T.wav	A_T	1	1	1	1	635924	150	1	773	636697
Exp1	2	Exp1-2-1	59.938	1.0.0.174	2	left	-844845688	2.0.10.242	2.0.10.242	10-10-2019	2019-10-10 01:47:49	09:47:49	male	2.0.10.147	257	Catch.bmp	1903-09-22	00:00:00		1	0	638076	0		0	0	NULL	NULL	NULL	Low	run1	1	List2	A_T.wav	A_T	1	1	0	1	637926	150	1	547	638473
Exp1	2	Exp1-2-1	59.938	1.0.0.174	2	left	-844845688	2.0.10.242	2.0.10.242	10-10-2019	2019-10-10 01:47:49	09:47:49	male	2.0.10.147	258	Blue_S.bmp	1904-02-06	00:00:00		0	0	640596	0		0	0	NULL	NULL	NULL	Low	run1		List2	A_S.wav	AV_S	0		0	1	640446	150		0	0
Exp1	2	Exp1-2-1	59.938	1.0.0.174	2	left	-844845688	2.0.10.242	2.0.10.242	10-10-2019	2019-10-10 01:47:49	09:47:49	male	2.0.10.147	259	Red_S_2.bmp	1902-11-24	00:00:00		0	0	643332	0		0	0	NULL	NULL	NULL	Low	run1	1	List2	A_T.wav	AV_T	1	1	0	1	643182	150	1	530	643712
Exp1	2	Exp1-2-1	59.938	1.0.0.174	2	left	-844845688	2.0.10.242	2.0.10.242	10-10-2019	2019-10-10 01:47:49	09:47:49	male	2.0.10.147	260	Catch.bmp	1904-04-15	00:00:00		0	0	645551	0		0	0	NULL	NULL	NULL	Low	run1	1	List2	A_T.wav	A_T	1	1	0	1	645401	150	1	696	646097
