# Supplementary material for: Visual Perceptual Load Attenuates Age-Related Audiovisual Integration in an Audiovisual Discrimination Task
Source: Front Psychol. 2021 Sep 29;12:740221. doi: 10.3389/fpsyg.2021.740221 (PMC8511317; doi:10.3389/fpsyg.2021.740221)
Supplement: Supplementary file 1 [file Data_Sheet_1.ZIP › Export data/Group 2_Data_Older/Exp1_Low load/Subject_03.xlsx]

## Sheet: Sheet1
ExperimentName	Subject	DataFile.Basename	Display.RefreshRate	ExperimentVersion	Group	Handedness	RandomSeed	RuntimeVersion	RuntimeVersionExpected	SessionDate	SessionStartDateTimeUtc	SessionTime	Sex	StudioVersion	Block	Image	ITI	ITI.ACC	ITI.CRESP	ITI.DurationError	ITI.OnsetDelay	ITI.OnsetTime	ITI.OnsetToOnsetTime	ITI.RESP	ITI.RT	ITI.RTTime	List1	List1.Cycle	List1.Sample	PercetualLoad	Procedure	Response	Running	Sound	StimulusType	Target.ACC	Target.CRESP	Target.DurationError	Target.OnsetDelay	Target.OnsetTime	Target.OnsetToOnsetTime	Target.RESP	Target.RT	Target.RTTime
Exp1	3	Exp1-3-1	59.938	1.0.0.175	2	left	1691455294	2.0.10.242	2.0.10.242	10-10-2019	2019-10-10 03:01:06	11:01:06	female	2.0.10.147	1	Red_C.bmp	1904-03-03	00:00:00		0	0	15808	0		0	0	5	1	1	Low	Prac	1	List1	Catch.wav	V_T	0		105	1	15658	150		0	0
Exp1	3	Exp1-3-1	59.938	1.0.0.175	2	left	1691455294	2.0.10.242	2.0.10.242	10-10-2019	2019-10-10 03:01:06	11:01:06	female	2.0.10.147	2	Red_C.bmp	1903-04-19	00:00:00		0	0	18544	0		0	0	15	1	2	Low	Prac	1	List1	A_T.wav	AV_T	0		1	1	18394	150		0	0
Exp1	3	Exp1-3-1	59.938	1.0.0.175	2	left	1691455294	2.0.10.242	2.0.10.242	10-10-2019	2019-10-10 03:01:06	11:01:06	female	2.0.10.147	3	Blue_C.bmp	1902-04-18	00:00:00		1	0	20963	0		0	0	11	1	3	Low	Prac		List1	A_S.wav	AV_S	0		0	1	20813	150		0	0
Exp1	3	Exp1-3-1	59.938	1.0.0.175	2	left	1691455294	2.0.10.242	2.0.10.242	10-10-2019	2019-10-10 03:01:06	11:01:06	female	2.0.10.147	4	Red_S_2.bmp	1903-11-13	00:00:00		0	1	23016	0		0	0	18	1	4	Low	Prac	1	List1	A_T.wav	AV_T	1	1	1	1	22865	151	1	764	23629
Exp1	3	Exp1-3-1	59.938	1.0.0.175	2	left	1691455294	2.0.10.242	2.0.10.242	10-10-2019	2019-10-10 03:01:06	11:01:06	female	2.0.10.147	5	Catch.bmp	1904-05-01	00:00:00		0	0	25585	0		0	0	10	1	5	Low	Prac	1	List1	A_T.wav	A_T	0		0	1	25435	150		0	0
Exp1	3	Exp1-3-1	59.938	1.0.0.175	2	left	1691455294	2.0.10.242	2.0.10.242	10-10-2019	2019-10-10 03:01:06	11:01:06	female	2.0.10.147	6	Red_C.bmp	1902-09-20	00:00:00		0	0	28371	0		0	0	5	1	6	Low	Prac	1	List1	Catch.wav	V_T	0		1	1	28221	150		0	0
Exp1	3	Exp1-3-1	59.938	1.0.0.175	2	left	1691455294	2.0.10.242	2.0.10.242	10-10-2019	2019-10-10 03:01:06	11:01:06	female	2.0.10.147	7	Red_S.bmp	1902-03-25	00:00:00		1	0	30573	0		0	0	7	1	7	Low	Prac	1	List1	Catch.wav	V_T	0		1	1	30423	150		0	0
Exp1	3	Exp1-3-1	59.938	1.0.0.175	2	left	1691455294	2.0.10.242	2.0.10.242	10-10-2019	2019-10-10 03:01:06	11:01:06	female	2.0.10.147	8	Blue_C.bmp	1904-02-29	00:00:00		0	0	32592	0		0	0	11	1	8	Low	Prac		List1	A_S.wav	AV_S	0		1	1	32442	150		0	0
Exp1	3	Exp1-3-1	59.938	1.0.0.175	2	left	1691455294	2.0.10.242	2.0.10.242	10-10-2019	2019-10-10 03:01:06	11:01:06	female	2.0.10.147	9	Red_C_2.bmp	1902-03-11	00:00:00		0	0	35328	0		0	0	16	1	9	Low	Prac	1	List1	A_T.wav	AV_T	1	1	0	1	35178	150	1	939	36117
Exp1	3	Exp1-3-1	59.938	1.0.0.175	2	left	1691455294	2.0.10.242	2.0.10.242	10-10-2019	2019-10-10 03:01:06	11:01:06	female	2.0.10.147	10	Catch.bmp	1903-03-31	00:00:00		1	0	37330	0		0	0	10	1	10	Low	Prac	1	List1	A_T.wav	A_T	0		1	1	37180	150		0	0
Exp1	3	Exp1-3-1	59.938	1.0.0.175	2	left	1691455294	2.0.10.242	2.0.10.242	10-10-2019	2019-10-10 03:01:06	11:01:06	female	2.0.10.147	11	Red_C_2.bmp	1902-12-07	00:00:00		0	0	39733	0		0	0	6	1	11	Low	Prac	1	List1	Catch.wav	V_T	0		1	1	39583	150		0	0
Exp1	3	Exp1-3-1	59.938	1.0.0.175	2	left	1691455294	2.0.10.242	2.0.10.242	10-10-2019	2019-10-10 03:01:06	11:01:06	female	2.0.10.147	12	Red_C_2.bmp	1903-10-23	00:00:00		0	1	42019	0		0	0	6	1	12	Low	Prac	1	List1	Catch.wav	V_T	0		1	1	41868	151		0	0
Exp1	3	Exp1-3-1	59.938	1.0.0.175	2	left	1691455294	2.0.10.242	2.0.10.242	10-10-2019	2019-10-10 03:01:06	11:01:06	female	2.0.10.147	13	Catch.bmp	1902-12-12	00:00:00		0	0	44638	0		0	0	10	1	13	Low	Prac	1	List1	A_T.wav	A_T	1	1	0	1	44488	150	1	974	45462
Exp1	3	Exp1-3-1	59.938	1.0.0.175	2	left	1691455294	2.0.10.242	2.0.10.242	10-10-2019	2019-10-10 03:01:06	11:01:06	female	2.0.10.147	14	Red_C_2.bmp	1904-05-03	00:00:00		0	0	46874	0		0	0	6	1	14	Low	Prac	1	List1	Catch.wav	V_T	1	1	0	1	46724	150	1	633	47357
Exp1	3	Exp1-3-1	59.938	1.0.0.175	2	left	1691455294	2.0.10.242	2.0.10.242	10-10-2019	2019-10-10 03:01:06	11:01:06	female	2.0.10.147	15	Red_S_2.bmp	1902-12-29	00:00:00		0	0	49610	0		0	0	8	1	15	Low	Prac	1	List1	Catch.wav	V_T	0		0	1	49460	150		0	0
Exp1	3	Exp1-3-1	59.938	1.0.0.175	2	left	1691455294	2.0.10.242	2.0.10.242	10-10-2019	2019-10-10 03:01:06	11:01:06	female	2.0.10.147	16	Red_S.bmp	1903-02-17	00:00:00		0	0	51912	0		0	0	7	1	16	Low	Prac	1	List1	Catch.wav	V_T	1	1	0	1	51762	150	1	579	52341
Exp1	3	Exp1-3-1	59.938	1.0.0.175	2	left	1691455294	2.0.10.242	2.0.10.242	10-10-2019	2019-10-10 03:01:06	11:01:06	female	2.0.10.147	17	Red_S_2.bmp	1903-11-10	00:00:00		0	1	54215	0		0	0	18	1	17	Low	Prac	1	List1	A_T.wav	AV_T	1	1	1	1	54064	151	1	420	54484
Exp1	3	Exp1-3-1	59.938	1.0.0.175	2	left	1691455294	2.0.10.242	2.0.10.242	10-10-2019	2019-10-10 03:01:06	11:01:06	female	2.0.10.147	18	Red_C.bmp	1903-12-06	00:00:00		0	0	56784	0		0	0	5	1	18	Low	Prac	1	List1	Catch.wav	V_T	1	1	0	1	56634	150	1	666	57300
Exp1	3	Exp1-3-1	59.938	1.0.0.175	2	left	1691455294	2.0.10.242	2.0.10.242	10-10-2019	2019-10-10 03:01:06	11:01:06	female	2.0.10.147	19	Red_S.bmp	1904-05-02	00:00:00		0	0	59370	0		0	0	7	1	19	Low	Prac	1	List1	Catch.wav	V_T	1	1	0	1	59220	150	1	1016	60236
Exp1	3	Exp1-3-1	59.938	1.0.0.175	2	left	1691455294	2.0.10.242	2.0.10.242	10-10-2019	2019-10-10 03:01:06	11:01:06	female	2.0.10.147	20	Red_C_2.bmp	1903-03-02	00:00:00		0	0	62106	0		0	0	16	1	20	Low	Prac	1	List1	A_T.wav	AV_T	1	1	1	1	61956	150	1	848	62804
Exp1	3	Exp1-3-1	59.938	1.0.0.175	2	left	1691455294	2.0.10.242	2.0.10.242	10-10-2019	2019-10-10 03:01:06	11:01:06	female	2.0.10.147	21	Red_S.bmp	1904-01-28	00:00:00		0	1	72484	0		0	0	17	1	21	Low	Prac	1	List1	A_T.wav	AV_T	1	1	1	1	72333	151	1	1264	73597
Exp1	3	Exp1-3-1	59.938	1.0.0.175	2	left	1691455294	2.0.10.242	2.0.10.242	10-10-2019	2019-10-10 03:01:06	11:01:06	female	2.0.10.147	22	Catch.bmp	1903-11-05	00:00:00		0	1	75120	0		0	0	10	1	22	Low	Prac	1	List1	A_T.wav	A_T	1	1	1	1	74969	151	1	603	75572
Exp1	3	Exp1-3-1	59.938	1.0.0.175	2	left	1691455294	2.0.10.242	2.0.10.242	10-10-2019	2019-10-10 03:01:06	11:01:06	female	2.0.10.147	23	Blue_C.bmp	1904-02-23	00:00:00		0	0	77672	0		0	0	1	1	23	Low	Prac		List1	Catch.wav	V_S	0		1	1	77522	150		0	0
Exp1	3	Exp1-3-1	59.938	1.0.0.175	2	left	1691455294	2.0.10.242	2.0.10.242	10-10-2019	2019-10-10 03:01:06	11:01:06	female	2.0.10.147	24	Red_S_2.bmp	1902-08-31	00:00:00		0	0	80392	0		0	0	8	1	24	Low	Prac	1	List1	Catch.wav	V_T	1	1	0	1	80242	150	1	474	80716
Exp1	3	Exp1-3-1	59.938	1.0.0.175	2	left	1691455294	2.0.10.242	2.0.10.242	10-10-2019	2019-10-10 03:01:06	11:01:06	female	2.0.10.147	25	Red_S_2.bmp	1903-05-27	00:00:00		0	0	82527	0		0	0	8	1	25	Low	Prac	1	List1	Catch.wav	V_T	1	1	0	1	82377	150	1	659	83036
Exp1	3	Exp1-3-1	59.938	1.0.0.175	2	left	1691455294	2.0.10.242	2.0.10.242	10-10-2019	2019-10-10 03:01:06	11:01:06	female	2.0.10.147	26	Red_C_2.bmp	1903-01-24	00:00:00		0	0	84930	0		0	0	16	1	26	Low	Prac	1	List1	A_T.wav	AV_T	1	1	1	1	84780	150	1	704	85484
Exp1	3	Exp1-3-1	59.938	1.0.0.175	2	left	1691455294	2.0.10.242	2.0.10.242	10-10-2019	2019-10-10 03:01:06	11:01:06	female	2.0.10.147	27	Blue_S_2.bmp	1902-10-03	00:00:00		0	0	87199	0		0	0	14	1	27	Low	Prac		List1	A_S.wav	AV_S	0		0	1	87049	150		0	0
Exp1	3	Exp1-3-1	59.938	1.0.0.175	2	left	1691455294	2.0.10.242	2.0.10.242	10-10-2019	2019-10-10 03:01:06	11:01:06	female	2.0.10.147	28	Red_S.bmp	1902-12-18	00:00:00		0	0	89418	0		0	0	17	1	28	Low	Prac	1	List1	A_T.wav	AV_T	1	1	0	1	89268	150	1	464	89732
Exp1	3	Exp1-3-1	59.938	1.0.0.175	2	left	1691455294	2.0.10.242	2.0.10.242	10-10-2019	2019-10-10 03:01:06	11:01:06	female	2.0.10.147	29	Catch.bmp	1902-11-23	00:00:00		0	0	91653	0		0	0	10	1	29	Low	Prac	1	List1	A_T.wav	A_T	1	1	0	1	91503	150	1	628	92131
Exp1	3	Exp1-3-1	59.938	1.0.0.175	2	left	1691455294	2.0.10.242	2.0.10.242	10-10-2019	2019-10-10 03:01:06	11:01:06	female	2.0.10.147	30	Catch.bmp	1903-01-21	00:00:00		0	0	93872	0		0	0	9	1	30	Low	Prac		List1	A_S.wav	A_S	0		0	1	93722	150		0	0
Exp1	3	Exp1-3-1	59.938	1.0.0.175	2	left	1691455294	2.0.10.242	2.0.10.242	10-10-2019	2019-10-10 03:01:06	11:01:06	female	2.0.10.147	31	Red_C.bmp	1903-04-17	00:00:00		0	0	96208	0		0	0	15	1	31	Low	Prac	1	List1	A_T.wav	AV_T	1	1	0	1	96058	150	1	570	96628
Exp1	3	Exp1-3-1	59.938	1.0.0.175	2	left	1691455294	2.0.10.242	2.0.10.242	10-10-2019	2019-10-10 03:01:06	11:01:06	female	2.0.10.147	32	Catch.bmp	1902-08-10	00:00:00		0	1	98561	0		0	0	10	1	32	Low	Prac	1	List1	A_T.wav	A_T	1	1	1	1	98410	151	1	882	99292
Exp1	3	Exp1-3-1	59.938	1.0.0.175	2	left	1691455294	2.0.10.242	2.0.10.242	10-10-2019	2019-10-10 03:01:06	11:01:06	female	2.0.10.147	33	Red_C.bmp	1903-04-19	00:00:00		0	0	100663	0		0	0	15	1	33	Low	Prac	1	List1	A_T.wav	AV_T	1	1	0	1	100513	150	1	570	101083
Exp1	3	Exp1-3-1	59.938	1.0.0.175	2	left	1691455294	2.0.10.242	2.0.10.242	10-10-2019	2019-10-10 03:01:06	11:01:06	female	2.0.10.147	34	Red_C_2.bmp	1903-06-29	00:00:00		0	0	103015	0		0	0	16	1	34	Low	Prac	1	List1	A_T.wav	AV_T	1	1	0	1	102865	150	1	674	103539
Exp1	3	Exp1-3-1	59.938	1.0.0.175	2	left	1691455294	2.0.10.242	2.0.10.242	10-10-2019	2019-10-10 03:01:06	11:01:06	female	2.0.10.147	35	Blue_C.bmp	1903-06-09	00:00:00		0	0	105451	0		0	0	11	1	35	Low	Prac		List1	A_S.wav	AV_S	0		0	1	105301	150		0	0
Exp1	3	Exp1-3-1	59.938	1.0.0.175	2	left	1691455294	2.0.10.242	2.0.10.242	10-10-2019	2019-10-10 03:01:06	11:01:06	female	2.0.10.147	36	Catch.bmp	1903-02-22	00:00:00		0	0	107920	0		0	0	9	1	36	Low	Prac		List1	A_S.wav	A_S	0		0	1	107770	150		0	0
Exp1	3	Exp1-3-1	59.938	1.0.0.175	2	left	1691455294	2.0.10.242	2.0.10.242	10-10-2019	2019-10-10 03:01:06	11:01:06	female	2.0.10.147	37	Blue_S.bmp	1903-03-19	00:00:00		0	0	110289	0		0	0	13	1	37	Low	Prac		List1	A_S.wav	AV_S	0		0	1	110139	150		0	0
Exp1	3	Exp1-3-1	59.938	1.0.0.175	2	left	1691455294	2.0.10.242	2.0.10.242	10-10-2019	2019-10-10 03:01:06	11:01:06	female	2.0.10.147	38	Red_C.bmp	1904-04-30	00:00:00		0	0	112675	0		0	0	15	1	38	Low	Prac	1	List1	A_T.wav	AV_T	1	1	0	1	112525	150	1	534	113059
Exp1	3	Exp1-3-1	59.938	1.0.0.175	2	left	1691455294	2.0.10.242	2.0.10.242	10-10-2019	2019-10-10 03:01:06	11:01:06	female	2.0.10.147	39	Catch.bmp	1903-08-21	00:00:00		0	0	115411	0		0	0	10	1	39	Low	Prac	1	List1	A_T.wav	A_T	1	1	0	1	115261	150	1	1015	116276
Exp1	3	Exp1-3-1	59.938	1.0.0.175	2	left	1691455294	2.0.10.242	2.0.10.242	10-10-2019	2019-10-10 03:01:06	11:01:06	female	2.0.10.147	40	Catch.bmp	1903-05-27	00:00:00		0	0	117897	0		0	0	9	1	40	Low	Prac		List1	A_S.wav	A_S	0		0	1	117747	150		0	0
Exp1	3	Exp1-3-1	59.938	1.0.0.175	2	left	1691455294	2.0.10.242	2.0.10.242	10-10-2019	2019-10-10 03:01:06	11:01:06	female	2.0.10.147	41	Catch.bmp	1903-02-12	00:00:00		0	1	141055	0		0	0	NULL	NULL	NULL	Low	run1	1	List2	A_T.wav	A_T	0		1	1	140904	151		0	0
Exp1	3	Exp1-3-1	59.938	1.0.0.175	2	left	1691455294	2.0.10.242	2.0.10.242	10-10-2019	2019-10-10 03:01:06	11:01:06	female	2.0.10.147	42	Catch.bmp	1902-09-04	00:00:00		0	0	143407	0		0	0	NULL	NULL	NULL	Low	run1		List2	A_S.wav	A_S	0		0	1	143257	150		0	0
Exp1	3	Exp1-3-1	59.938	1.0.0.175	2	left	1691455294	2.0.10.242	2.0.10.242	10-10-2019	2019-10-10 03:01:06	11:01:06	female	2.0.10.147	43	Red_C_2.bmp	1902-10-30	00:00:00		0	0	145609	0		0	0	NULL	NULL	NULL	Low	run1	1	List2	Catch.wav	V_T	1	1	1	1	145459	150	1	647	146106
Exp1	3	Exp1-3-1	59.938	1.0.0.175	2	left	1691455294	2.0.10.242	2.0.10.242	10-10-2019	2019-10-10 03:01:06	11:01:06	female	2.0.10.147	44	Red_S.bmp	1902-06-30	00:00:00		0	0	147795	0		0	0	NULL	NULL	NULL	Low	run1	1	List2	Catch.wav	V_T	1	1	0	1	147645	150	1	838	148483
Exp1	3	Exp1-3-1	59.938	1.0.0.175	2	left	1691455294	2.0.10.242	2.0.10.242	10-10-2019	2019-10-10 03:01:06	11:01:06	female	2.0.10.147	45	Blue_C_2.bmp	1903-02-17	00:00:00		0	0	149864	0		0	0	NULL	NULL	NULL	Low	run1		List2	Catch.wav	V_S	0		0	1	149714	150		0	0
Exp1	3	Exp1-3-1	59.938	1.0.0.175	2	left	1691455294	2.0.10.242	2.0.10.242	10-10-2019	2019-10-10 03:01:06	11:01:06	female	2.0.10.147	46	Red_C_2.bmp	1903-01-16	00:00:00		0	0	152216	0		0	0	NULL	NULL	NULL	Low	run1	1	List2	Catch.wav	V_T	1	1	0	1	152066	150	1	424	152490
Exp1	3	Exp1-3-1	59.938	1.0.0.175	2	left	1691455294	2.0.10.242	2.0.10.242	10-10-2019	2019-10-10 03:01:06	11:01:06	female	2.0.10.147	47	Red_S_2.bmp	1903-04-23	00:00:00		0	0	154485	0		0	0	NULL	NULL	NULL	Low	run1	1	List2	A_T.wav	AV_T	1	1	1	1	154335	150	1	811	155146
Exp1	3	Exp1-3-1	59.938	1.0.0.175	2	left	1691455294	2.0.10.242	2.0.10.242	10-10-2019	2019-10-10 03:01:06	11:01:06	female	2.0.10.147	48	Red_C.bmp	1903-11-29	00:00:00		0	0	156854	0		0	0	NULL	NULL	NULL	Low	run1	1	List2	A_T.wav	AV_T	1	1	0	1	156704	150	1	538	157242
Exp1	3	Exp1-3-1	59.938	1.0.0.175	2	left	1691455294	2.0.10.242	2.0.10.242	10-10-2019	2019-10-10 03:01:06	11:01:06	female	2.0.10.147	49	Red_C.bmp	1903-11-23	00:00:00		0	0	159440	0		0	0	NULL	NULL	NULL	Low	run1	1	List2	Catch.wav	V_T	1	1	1	1	159290	150	1	631	159921
Exp1	3	Exp1-3-1	59.938	1.0.0.175	2	left	1691455294	2.0.10.242	2.0.10.242	10-10-2019	2019-10-10 03:01:06	11:01:06	female	2.0.10.147	50	Red_S_2.bmp	1903-01-26	00:00:00		0	0	162010	0		0	0	NULL	NULL	NULL	Low	run1	1	List2	A_T.wav	AV_T	1	1	0	2	161860	150	1	774	162634
Exp1	3	Exp1-3-1	59.938	1.0.0.175	2	left	1691455294	2.0.10.242	2.0.10.242	10-10-2019	2019-10-10 03:01:06	11:01:06	female	2.0.10.147	51	Red_S_2.bmp	1903-09-27	00:00:00		0	0	164279	0		0	0	NULL	NULL	NULL	Low	run1	1	List2	A_T.wav	AV_T	1	1	0	2	164129	150	1	664	164793
Exp1	3	Exp1-3-1	59.938	1.0.0.175	2	left	1691455294	2.0.10.242	2.0.10.242	10-10-2019	2019-10-10 03:01:06	11:01:06	female	2.0.10.147	52	Red_S.bmp	1903-06-29	00:00:00		0	0	166798	0		0	0	NULL	NULL	NULL	Low	run1	1	List2	Catch.wav	V_T	1	1	1	1	166648	150	1	1137	167785
Exp1	3	Exp1-3-1	59.938	1.0.0.175	2	left	1691455294	2.0.10.242	2.0.10.242	10-10-2019	2019-10-10 03:01:06	11:01:06	female	2.0.10.147	53	Catch.bmp	1903-08-02	00:00:00		0	0	169234	0		0	0	NULL	NULL	NULL	Low	run1	1	List2	A_T.wav	A_T	1	1	1	1	169084	150	1	765	169849
Exp1	3	Exp1-3-1	59.938	1.0.0.175	2	left	1691455294	2.0.10.242	2.0.10.242	10-10-2019	2019-10-10 03:01:06	11:01:06	female	2.0.10.147	54	Red_S_2.bmp	1904-01-13	00:00:00		0	0	171703	0		0	0	NULL	NULL	NULL	Low	run1	1	List2	Catch.wav	V_T	1	1	1	1	171553	150	1	649	172202
Exp1	3	Exp1-3-1	59.938	1.0.0.175	2	left	1691455294	2.0.10.242	2.0.10.242	10-10-2019	2019-10-10 03:01:06	11:01:06	female	2.0.10.147	55	Blue_S_2.bmp	1904-03-05	00:00:00		0	0	174339	0		0	0	NULL	NULL	NULL	Low	run1		List2	Catch.wav	V_S	0		0	1	174189	150		0	0
Exp1	3	Exp1-3-1	59.938	1.0.0.175	2	left	1691455294	2.0.10.242	2.0.10.242	10-10-2019	2019-10-10 03:01:06	11:01:06	female	2.0.10.147	56	Catch.bmp	1904-05-10	00:00:00		0	1	177059	0		0	0	NULL	NULL	NULL	Low	run1		List2	A_S.wav	A_S	0		1	1	176908	151		0	0
Exp1	3	Exp1-3-1	59.938	1.0.0.175	2	left	1691455294	2.0.10.242	2.0.10.242	10-10-2019	2019-10-10 03:01:06	11:01:06	female	2.0.10.147	57	Red_C_2.bmp	1902-05-24	00:00:00		1	0	179861	0		0	0	NULL	NULL	NULL	Low	run1	1	List2	Catch.wav	V_T	1	1	1	1	179711	150	1	634	180345
Exp1	3	Exp1-3-1	59.938	1.0.0.175	2	left	1691455294	2.0.10.242	2.0.10.242	10-10-2019	2019-10-10 03:01:06	11:01:06	female	2.0.10.147	58	Red_S.bmp	1903-11-08	00:00:00		0	0	181897	0		0	0	NULL	NULL	NULL	Low	run1	1	List2	Catch.wav	V_T	1	1	0	1	181747	150	1	678	182425
Exp1	3	Exp1-3-1	59.938	1.0.0.175	2	left	1691455294	2.0.10.242	2.0.10.242	10-10-2019	2019-10-10 03:01:06	11:01:06	female	2.0.10.147	59	Blue_C_2.bmp	1902-10-26	00:00:00		0	0	184466	0		0	0	NULL	NULL	NULL	Low	run1		List2	Catch.wav	V_S	0		0	1	184316	150		0	0
Exp1	3	Exp1-3-1	59.938	1.0.0.175	2	left	1691455294	2.0.10.242	2.0.10.242	10-10-2019	2019-10-10 03:01:06	11:01:06	female	2.0.10.147	60	Blue_C_2.bmp	1903-03-05	00:00:00		0	1	186719	0		0	0	NULL	NULL	NULL	Low	run1		List2	A_S.wav	AV_S	0		1	1	186568	151		0	0
Exp1	3	Exp1-3-1	59.938	1.0.0.175	2	left	1691455294	2.0.10.242	2.0.10.242	10-10-2019	2019-10-10 03:01:06	11:01:06	female	2.0.10.147	61	Red_C_2.bmp	1902-06-09	00:00:00		0	0	189104	0		0	0	NULL	NULL	NULL	Low	run1	1	List2	A_T.wav	AV_T	1	1	0	1	188954	150	1	631	189585
Exp1	3	Exp1-3-1	59.938	1.0.0.175	2	left	1691455294	2.0.10.242	2.0.10.242	10-10-2019	2019-10-10 03:01:06	11:01:06	female	2.0.10.147	62	Red_S.bmp	1902-06-14	00:00:00		0	1	191157	0		0	0	NULL	NULL	NULL	Low	run1	1	List2	A_T.wav	AV_T	1	1	1	1	191006	151	1	667	191673
Exp1	3	Exp1-3-1	59.938	1.0.0.175	2	left	1691455294	2.0.10.242	2.0.10.242	10-10-2019	2019-10-10 03:01:06	11:01:06	female	2.0.10.147	63	Red_C_2.bmp	1903-08-28	00:00:00		0	0	193209	0		0	0	NULL	NULL	NULL	Low	run1	1	List2	Catch.wav	V_T	1	1	0	2	193059	150	1	901	193960
Exp1	3	Exp1-3-1	59.938	1.0.0.175	2	left	1691455294	2.0.10.242	2.0.10.242	10-10-2019	2019-10-10 03:01:06	11:01:06	female	2.0.10.147	64	Red_S.bmp	1904-03-04	00:00:00		0	1	195695	0		0	0	NULL	NULL	NULL	Low	run1	1	List2	A_T.wav	AV_T	1	1	1	1	195544	151	1	465	196009
Exp1	3	Exp1-3-1	59.938	1.0.0.175	2	left	1691455294	2.0.10.242	2.0.10.242	10-10-2019	2019-10-10 03:01:06	11:01:06	female	2.0.10.147	65	Red_S.bmp	1903-04-26	00:00:00		0	0	198381	0		0	0	NULL	NULL	NULL	Low	run1	1	List2	A_T.wav	AV_T	1	1	0	1	198231	150	1	602	198833
Exp1	3	Exp1-3-1	59.938	1.0.0.175	2	left	1691455294	2.0.10.242	2.0.10.242	10-10-2019	2019-10-10 03:01:06	11:01:06	female	2.0.10.147	66	Catch.bmp	1903-11-03	00:00:00		0	0	200750	0		0	0	NULL	NULL	NULL	Low	run1	1	List2	A_T.wav	A_T	1	1	0	1	200600	150	1	1201	201801
Exp1	3	Exp1-3-1	59.938	1.0.0.175	2	left	1691455294	2.0.10.242	2.0.10.242	10-10-2019	2019-10-10 03:01:06	11:01:06	female	2.0.10.147	67	Red_C_2.bmp	1902-05-30	00:00:00		0	0	203302	0		0	0	NULL	NULL	NULL	Low	run1	1	List2	Catch.wav	V_T	1	1	1	1	203152	150	1	681	203833
Exp1	3	Exp1-3-1	59.938	1.0.0.175	2	left	1691455294	2.0.10.242	2.0.10.242	10-10-2019	2019-10-10 03:01:06	11:01:06	female	2.0.10.147	68	Blue_S_2.bmp	1903-07-03	00:00:00		0	0	205338	0		0	0	NULL	NULL	NULL	Low	run1		List2	A_S.wav	AV_S	0		1	1	205188	150		0	0
Exp1	3	Exp1-3-1	59.938	1.0.0.175	2	left	1691455294	2.0.10.242	2.0.10.242	10-10-2019	2019-10-10 03:01:06	11:01:06	female	2.0.10.147	69	Catch.bmp	1903-03-08	00:00:00		0	0	207824	0		0	0	NULL	NULL	NULL	Low	run1	1	List2	A_T.wav	A_T	1	1	0	1	207674	150	1	902	208576
Exp1	3	Exp1-3-1	59.938	1.0.0.175	2	left	1691455294	2.0.10.242	2.0.10.242	10-10-2019	2019-10-10 03:01:06	11:01:06	female	2.0.10.147	70	Red_C_2.bmp	1903-03-05	00:00:00		0	0	210143	0		0	0	NULL	NULL	NULL	Low	run1	1	List2	A_T.wav	AV_T	1	1	0	1	209993	150	1	816	210809
Exp1	3	Exp1-3-1	59.938	1.0.0.175	2	left	1691455294	2.0.10.242	2.0.10.242	10-10-2019	2019-10-10 03:01:06	11:01:06	female	2.0.10.147	71	Red_S_2.bmp	1903-09-25	00:00:00		0	0	212462	0		0	0	NULL	NULL	NULL	Low	run1	1	List2	Catch.wav	V_T	1	1	1	1	212312	150	1	633	212945
Exp1	3	Exp1-3-1	59.938	1.0.0.175	2	left	1691455294	2.0.10.242	2.0.10.242	10-10-2019	2019-10-10 03:01:06	11:01:06	female	2.0.10.147	72	Red_C_2.bmp	1902-09-14	00:00:00		0	0	214981	0		0	0	NULL	NULL	NULL	Low	run1	1	List2	A_T.wav	AV_T	1	1	1	1	214831	150	1	665	215496
Exp1	3	Exp1-3-1	59.938	1.0.0.175	2	left	1691455294	2.0.10.242	2.0.10.242	10-10-2019	2019-10-10 03:01:06	11:01:06	female	2.0.10.147	73	Red_C.bmp	1903-05-26	00:00:00		0	0	217117	0		0	0	NULL	NULL	NULL	Low	run1	1	List2	Catch.wav	V_T	1	1	1	1	216967	150	1	657	217624
Exp1	3	Exp1-3-1	59.938	1.0.0.175	2	left	1691455294	2.0.10.242	2.0.10.242	10-10-2019	2019-10-10 03:01:06	11:01:06	female	2.0.10.147	74	Catch.bmp	1902-10-11	00:00:00		0	0	219519	0		0	0	NULL	NULL	NULL	Low	run1	1	List2	A_T.wav	A_T	1	1	1	1	219369	150	1	943	220312
Exp1	3	Exp1-3-1	59.938	1.0.0.175	2	left	1691455294	2.0.10.242	2.0.10.242	10-10-2019	2019-10-10 03:01:06	11:01:06	female	2.0.10.147	75	Catch.bmp	1902-11-25	00:00:00		0	0	221688	0		0	0	NULL	NULL	NULL	Low	run1	1	List2	A_T.wav	A_T	1	1	0	1	221538	150	1	902	222440
Exp1	3	Exp1-3-1	59.938	1.0.0.175	2	left	1691455294	2.0.10.242	2.0.10.242	10-10-2019	2019-10-10 03:01:06	11:01:06	female	2.0.10.147	76	Red_C.bmp	1903-07-16	00:00:00		0	0	223907	0		0	0	NULL	NULL	NULL	Low	run1	1	List2	Catch.wav	V_T	1	1	1	1	223757	150	1	883	224640
Exp1	3	Exp1-3-1	59.938	1.0.0.175	2	left	1691455294	2.0.10.242	2.0.10.242	10-10-2019	2019-10-10 03:01:06	11:01:06	female	2.0.10.147	77	Red_S.bmp	1903-05-11	00:00:00		0	0	226360	0		0	0	NULL	NULL	NULL	Low	run1	1	List2	A_T.wav	AV_T	1	1	0	1	226210	150	1	806	227016
Exp1	3	Exp1-3-1	59.938	1.0.0.175	2	left	1691455294	2.0.10.242	2.0.10.242	10-10-2019	2019-10-10 03:01:06	11:01:06	female	2.0.10.147	78	Red_C.bmp	1903-03-15	00:00:00		1	0	228745	0		0	0	NULL	NULL	NULL	Low	run1	1	List2	A_T.wav	AV_T	1	1	0	1	228595	150	1	637	229232
Exp1	3	Exp1-3-1	59.938	1.0.0.175	2	left	1691455294	2.0.10.242	2.0.10.242	10-10-2019	2019-10-10 03:01:06	11:01:06	female	2.0.10.147	79	Red_S_2.bmp	1902-08-11	00:00:00		0	1	231065	0		0	0	NULL	NULL	NULL	Low	run1	1	List2	A_T.wav	AV_T	1	1	1	1	230914	151	1	925	231839
Exp1	3	Exp1-3-1	59.938	1.0.0.175	2	left	1691455294	2.0.10.242	2.0.10.242	10-10-2019	2019-10-10 03:01:06	11:01:06	female	2.0.10.147	80	Blue_C_2.bmp	1902-12-21	00:00:00		0	0	233167	0		0	0	NULL	NULL	NULL	Low	run1		List2	A_S.wav	AV_S	0		0	1	233017	150		0	0
Exp1	3	Exp1-3-1	59.938	1.0.0.175	2	left	1691455294	2.0.10.242	2.0.10.242	10-10-2019	2019-10-10 03:01:06	11:01:06	female	2.0.10.147	81	Catch.bmp	1903-09-26	00:00:00		0	0	235469	0		0	0	NULL	NULL	NULL	Low	run1	1	List2	A_T.wav	A_T	1	1	0	1	235319	150	1	1313	236632
Exp1	3	Exp1-3-1	59.938	1.0.0.175	2	left	1691455294	2.0.10.242	2.0.10.242	10-10-2019	2019-10-10 03:01:06	11:01:06	female	2.0.10.147	82	Catch.bmp	1902-06-04	00:00:00		0	0	237988	0		0	0	NULL	NULL	NULL	Low	run1		List2	A_S.wav	A_S	0		0	1	237838	150		0	0
Exp1	3	Exp1-3-1	59.938	1.0.0.175	2	left	1691455294	2.0.10.242	2.0.10.242	10-10-2019	2019-10-10 03:01:06	11:01:06	female	2.0.10.147	83	Catch.bmp	1903-07-21	00:00:00		0	1	240091	0		0	0	NULL	NULL	NULL	Low	run1		List2	A_S.wav	A_S	0		1	1	239940	151		0	0
Exp1	3	Exp1-3-1	59.938	1.0.0.175	2	left	1691455294	2.0.10.242	2.0.10.242	10-10-2019	2019-10-10 03:01:06	11:01:06	female	2.0.10.147	84	Red_C.bmp	1902-03-26	00:00:00		0	0	242593	0		0	0	NULL	NULL	NULL	Low	run1	1	List2	Catch.wav	V_T	1	1	1	1	242443	150	1	620	243063
Exp1	3	Exp1-3-1	59.938	1.0.0.175	2	left	1691455294	2.0.10.242	2.0.10.242	10-10-2019	2019-10-10 03:01:06	11:01:06	female	2.0.10.147	85	Red_C_2.bmp	1903-05-27	00:00:00		0	0	244562	0		0	0	NULL	NULL	NULL	Low	run1	1	List2	A_T.wav	AV_T	1	1	1	1	244412	150	1	1043	245455
Exp1	3	Exp1-3-1	59.938	1.0.0.175	2	left	1691455294	2.0.10.242	2.0.10.242	10-10-2019	2019-10-10 03:01:06	11:01:06	female	2.0.10.147	86	Catch.bmp	1903-08-26	00:00:00		0	0	246964	0		0	0	NULL	NULL	NULL	Low	run1		List2	A_S.wav	A_S	0		0	1	246814	150		0	0
Exp1	3	Exp1-3-1	59.938	1.0.0.175	2	left	1691455294	2.0.10.242	2.0.10.242	10-10-2019	2019-10-10 03:01:06	11:01:06	female	2.0.10.147	87	Red_C_2.bmp	1903-07-04	00:00:00		0	0	249517	0		0	0	NULL	NULL	NULL	Low	run1	1	List2	A_T.wav	AV_T	1	1	0	1	249367	150	1	744	250111
Exp1	3	Exp1-3-1	59.938	1.0.0.175	2	left	1691455294	2.0.10.242	2.0.10.242	10-10-2019	2019-10-10 03:01:06	11:01:06	female	2.0.10.147	88	Red_S.bmp	1903-03-05	00:00:00		0	0	251953	0		0	0	NULL	NULL	NULL	Low	run1	1	List2	Catch.wav	V_T	1	1	1	1	251803	150	1	652	252455
Exp1	3	Exp1-3-1	59.938	1.0.0.175	2	left	1691455294	2.0.10.242	2.0.10.242	10-10-2019	2019-10-10 03:01:06	11:01:06	female	2.0.10.147	89	Red_S.bmp	1904-04-20	00:00:00		0	0	254272	0		0	0	NULL	NULL	NULL	Low	run1	1	List2	Catch.wav	V_T	1	1	0	1	254122	150	1	909	255031
Exp1	3	Exp1-3-1	59.938	1.0.0.175	2	left	1691455294	2.0.10.242	2.0.10.242	10-10-2019	2019-10-10 03:01:06	11:01:06	female	2.0.10.147	90	Catch.bmp	1903-10-16	00:00:00		0	0	256991	0		0	0	NULL	NULL	NULL	Low	run1	1	List2	A_T.wav	A_T	1	1	1	1	256841	150	1	838	257679
Exp1	3	Exp1-3-1	59.938	1.0.0.175	2	left	1691455294	2.0.10.242	2.0.10.242	10-10-2019	2019-10-10 03:01:06	11:01:06	female	2.0.10.147	91	Catch.bmp	1902-10-15	00:00:00		0	0	259527	0		0	0	NULL	NULL	NULL	Low	run1	1	List2	A_T.wav	A_T	1	1	0	1	259377	150	1	942	260319
Exp1	3	Exp1-3-1	59.938	1.0.0.175	2	left	1691455294	2.0.10.242	2.0.10.242	10-10-2019	2019-10-10 03:01:06	11:01:06	female	2.0.10.147	92	Catch.bmp	1902-09-19	00:00:00		0	0	261696	0		0	0	NULL	NULL	NULL	Low	run1	1	List2	A_T.wav	A_T	1	1	0	1	261546	150	1	924	262470
Exp1	3	Exp1-3-1	59.938	1.0.0.175	2	left	1691455294	2.0.10.242	2.0.10.242	10-10-2019	2019-10-10 03:01:06	11:01:06	female	2.0.10.147	93	Red_C.bmp	1904-02-10	00:00:00		0	1	263849	0		0	0	NULL	NULL	NULL	Low	run1	1	List2	Catch.wav	V_T	1	1	1	1	263698	151	1	892	264590
Exp1	3	Exp1-3-1	59.938	1.0.0.175	2	left	1691455294	2.0.10.242	2.0.10.242	10-10-2019	2019-10-10 03:01:06	11:01:06	female	2.0.10.147	94	Red_S.bmp	1903-11-03	00:00:00		0	0	266501	0		0	0	NULL	NULL	NULL	Low	run1	1	List2	Catch.wav	V_T	1	1	0	1	266351	150	1	560	266911
Exp1	3	Exp1-3-1	59.938	1.0.0.175	2	left	1691455294	2.0.10.242	2.0.10.242	10-10-2019	2019-10-10 03:01:06	11:01:06	female	2.0.10.147	95	Red_S.bmp	1903-10-31	00:00:00		0	0	269054	0		0	0	NULL	NULL	NULL	Low	run1	1	List2	Catch.wav	V_T	1	1	0	1	268904	150	1	430	269334
Exp1	3	Exp1-3-1	59.938	1.0.0.175	2	left	1691455294	2.0.10.242	2.0.10.242	10-10-2019	2019-10-10 03:01:06	11:01:06	female	2.0.10.147	96	Catch.bmp	1903-12-28	00:00:00		0	1	271607	0		0	0	NULL	NULL	NULL	Low	run1	1	List2	A_T.wav	A_T	1	1	1	1	271456	151	1	1094	272550
Exp1	3	Exp1-3-1	59.938	1.0.0.175	2	left	1691455294	2.0.10.242	2.0.10.242	10-10-2019	2019-10-10 03:01:06	11:01:06	female	2.0.10.147	97	Red_S_2.bmp	1903-05-24	00:00:00		0	0	274226	0		0	0	NULL	NULL	NULL	Low	run1	1	List2	A_T.wav	AV_T	1	1	0	1	274076	150	1	690	274766
Exp1	3	Exp1-3-1	59.938	1.0.0.175	2	left	1691455294	2.0.10.242	2.0.10.242	10-10-2019	2019-10-10 03:01:06	11:01:06	female	2.0.10.147	98	Catch.bmp	1904-05-17	00:00:00		1	0	276628	0		0	0	NULL	NULL	NULL	Low	run1	1	List2	A_T.wav	A_T	1	1	0	1	276478	150	1	833	277311
Exp1	3	Exp1-3-1	59.938	1.0.0.175	2	left	1691455294	2.0.10.242	2.0.10.242	10-10-2019	2019-10-10 03:01:06	11:01:06	female	2.0.10.147	99	Blue_C.bmp	1903-05-02	00:00:00		0	0	279381	0		0	0	NULL	NULL	NULL	Low	run1		List2	A_S.wav	AV_S	0		0	1	279231	150		0	0
Exp1	3	Exp1-3-1	59.938	1.0.0.175	2	left	1691455294	2.0.10.242	2.0.10.242	10-10-2019	2019-10-10 03:01:06	11:01:06	female	2.0.10.147	100	Catch.bmp	1902-05-16	00:00:00		0	0	281817	0		0	0	NULL	NULL	NULL	Low	run1		List2	A_S.wav	A_S	0		0	1	281667	150		0	0
Exp1	3	Exp1-3-1	59.938	1.0.0.175	2	left	1691455294	2.0.10.242	2.0.10.242	10-10-2019	2019-10-10 03:01:06	11:01:06	female	2.0.10.147	101	Blue_C_2.bmp	1903-05-04	00:00:00		0	1	283903	0		0	0	NULL	NULL	NULL	Low	run1		List2	Catch.wav	V_S	0		1	1	283752	151		0	0
Exp1	3	Exp1-3-1	59.938	1.0.0.175	2	left	1691455294	2.0.10.242	2.0.10.242	10-10-2019	2019-10-10 03:01:06	11:01:06	female	2.0.10.147	102	Catch.bmp	1904-04-30	00:00:00		0	0	286322	0		0	0	NULL	NULL	NULL	Low	run1	1	List2	A_T.wav	A_T	1	1	0	1	286172	150	1	642	286814
Exp1	3	Exp1-3-1	59.938	1.0.0.175	2	left	1691455294	2.0.10.242	2.0.10.242	10-10-2019	2019-10-10 03:01:06	11:01:06	female	2.0.10.147	103	Red_S.bmp	1902-07-09	00:00:00		0	0	289058	0		0	0	NULL	NULL	NULL	Low	run1	1	List2	Catch.wav	V_T	1	1	0	1	288908	150	1	907	289815
Exp1	3	Exp1-3-1	59.938	1.0.0.175	2	left	1691455294	2.0.10.242	2.0.10.242	10-10-2019	2019-10-10 03:01:06	11:01:06	female	2.0.10.147	104	Catch.bmp	1903-04-08	00:00:00		0	0	291127	0		0	0	NULL	NULL	NULL	Low	run1	1	List2	A_T.wav	A_T	1	1	1	1	290977	150	1	829	291806
Exp1	3	Exp1-3-1	59.938	1.0.0.175	2	left	1691455294	2.0.10.242	2.0.10.242	10-10-2019	2019-10-10 03:01:06	11:01:06	female	2.0.10.147	105	Blue_C_2.bmp	1903-07-20	00:00:00		0	0	293479	0		0	0	NULL	NULL	NULL	Low	run1		List2	Catch.wav	V_S	0		1	1	293329	150		0	0
Exp1	3	Exp1-3-1	59.938	1.0.0.175	2	left	1691455294	2.0.10.242	2.0.10.242	10-10-2019	2019-10-10 03:01:06	11:01:06	female	2.0.10.147	106	Red_S.bmp	1903-11-02	00:00:00		0	0	295982	0		0	0	NULL	NULL	NULL	Low	run1	1	List2	Catch.wav	V_T	1	1	0	1	295832	150	1	685	296517
Exp1	3	Exp1-3-1	59.938	1.0.0.175	2	left	1691455294	2.0.10.242	2.0.10.242	10-10-2019	2019-10-10 03:01:06	11:01:06	female	2.0.10.147	107	Red_C_2.bmp	1902-04-29	00:00:00		0	0	298534	0		0	0	NULL	NULL	NULL	Low	run1	1	List2	A_T.wav	AV_T	1	1	1	1	298384	150	1	973	299357
Exp1	3	Exp1-3-1	59.938	1.0.0.175	2	left	1691455294	2.0.10.242	2.0.10.242	10-10-2019	2019-10-10 03:01:06	11:01:06	female	2.0.10.147	108	Blue_S_2.bmp	1902-09-18	00:00:00		0	0	300570	0		0	0	NULL	NULL	NULL	Low	run1		List2	A_S.wav	AV_S	0		0	1	300420	150		0	0
Exp1	3	Exp1-3-1	59.938	1.0.0.175	2	left	1691455294	2.0.10.242	2.0.10.242	10-10-2019	2019-10-10 03:01:06	11:01:06	female	2.0.10.147	109	Red_S.bmp	1902-04-26	00:00:00		0	0	302772	0		0	0	NULL	NULL	NULL	Low	run1	1	List2	A_T.wav	AV_T	1	1	0	1	302622	150	1	680	303302
Exp1	3	Exp1-3-1	59.938	1.0.0.175	2	left	1691455294	2.0.10.242	2.0.10.242	10-10-2019	2019-10-10 03:01:06	11:01:06	female	2.0.10.147	110	Blue_S.bmp	1902-10-19	00:00:00		0	0	304774	0		0	0	NULL	NULL	NULL	Low	run1		List2	Catch.wav	V_S	0		1	1	304624	150		0	0
Exp1	3	Exp1-3-1	59.938	1.0.0.175	2	left	1691455294	2.0.10.242	2.0.10.242	10-10-2019	2019-10-10 03:01:06	11:01:06	female	2.0.10.147	111	Catch.bmp	1904-02-28	00:00:00		0	1	307027	0		0	0	NULL	NULL	NULL	Low	run1		List2	A_S.wav	A_S	0		1	1	306876	151		0	0
Exp1	3	Exp1-3-1	59.938	1.0.0.175	2	left	1691455294	2.0.10.242	2.0.10.242	10-10-2019	2019-10-10 03:01:06	11:01:06	female	2.0.10.147	112	Red_S_2.bmp	1903-04-08	00:00:00		0	0	309763	0		0	0	NULL	NULL	NULL	Low	run1	1	List2	A_T.wav	AV_T	1	1	0	1	309613	150	1	561	310174
Exp1	3	Exp1-3-1	59.938	1.0.0.175	2	left	1691455294	2.0.10.242	2.0.10.242	10-10-2019	2019-10-10 03:01:06	11:01:06	female	2.0.10.147	113	Catch.bmp	1902-05-14	00:00:00		0	0	312115	0		0	0	NULL	NULL	NULL	Low	run1	1	List2	A_T.wav	A_T	0		0	1	311965	150		0	0
Exp1	3	Exp1-3-1	59.938	1.0.0.175	2	left	1691455294	2.0.10.242	2.0.10.242	10-10-2019	2019-10-10 03:01:06	11:01:06	female	2.0.10.147	114	Blue_S.bmp	1904-03-24	00:00:00		0	0	314201	0		0	0	NULL	NULL	NULL	Low	run1		List2	A_S.wav	AV_S	0		0	2	314051	150		0	0
Exp1	3	Exp1-3-1	59.938	1.0.0.175	2	left	1691455294	2.0.10.242	2.0.10.242	10-10-2019	2019-10-10 03:01:06	11:01:06	female	2.0.10.147	115	Catch.bmp	1902-12-15	00:00:00		0	0	316970	0		0	0	NULL	NULL	NULL	Low	run1	1	List2	A_T.wav	A_T	1	1	0	1	316820	150	1	713	317533
Exp1	3	Exp1-3-1	59.938	1.0.0.175	2	left	1691455294	2.0.10.242	2.0.10.242	10-10-2019	2019-10-10 03:01:06	11:01:06	female	2.0.10.147	116	Red_S.bmp	1902-11-08	00:00:00		0	0	319206	0		0	0	NULL	NULL	NULL	Low	run1	1	List2	A_T.wav	AV_T	1	1	0	1	319056	150	1	645	319701
Exp1	3	Exp1-3-1	59.938	1.0.0.175	2	left	1691455294	2.0.10.242	2.0.10.242	10-10-2019	2019-10-10 03:01:06	11:01:06	female	2.0.10.147	117	Catch.bmp	1903-01-11	00:00:00		0	0	321408	0		0	0	NULL	NULL	NULL	Low	run1	1	List2	A_T.wav	A_T	1	1	0	1	321258	150	1	1004	322262
Exp1	3	Exp1-3-1	59.938	1.0.0.175	2	left	1691455294	2.0.10.242	2.0.10.242	10-10-2019	2019-10-10 03:01:06	11:01:06	female	2.0.10.147	118	Red_S_2.bmp	1903-03-09	00:00:00		0	0	323677	0		0	0	NULL	NULL	NULL	Low	run1	1	List2	Catch.wav	V_T	1	1	1	1	323527	150	1	806	324333
Exp1	3	Exp1-3-1	59.938	1.0.0.175	2	left	1691455294	2.0.10.242	2.0.10.242	10-10-2019	2019-10-10 03:01:06	11:01:06	female	2.0.10.147	119	Blue_S.bmp	1902-03-25	00:00:00		0	0	325996	0		0	0	NULL	NULL	NULL	Low	run1		List2	Catch.wav	V_S	0		0	1	325846	150		0	0
Exp1	3	Exp1-3-1	59.938	1.0.0.175	2	left	1691455294	2.0.10.242	2.0.10.242	10-10-2019	2019-10-10 03:01:06	11:01:06	female	2.0.10.147	120	Catch.bmp	1903-08-07	00:00:00		0	0	328032	0		0	0	NULL	NULL	NULL	Low	run1	1	List2	A_T.wav	A_T	1	1	0	2	327882	150	1	763	328645
Exp1	3	Exp1-3-1	59.938	1.0.0.175	2	left	1691455294	2.0.10.242	2.0.10.242	10-10-2019	2019-10-10 03:01:06	11:01:06	female	2.0.10.147	121	Catch.bmp	1903-08-21	00:00:00		0	0	330501	0		0	0	NULL	NULL	NULL	Low	run1		List2	A_S.wav	A_S	0		0	1	330351	150		0	0
Exp1	3	Exp1-3-1	59.938	1.0.0.175	2	left	1691455294	2.0.10.242	2.0.10.242	10-10-2019	2019-10-10 03:01:06	11:01:06	female	2.0.10.147	122	Catch.bmp	1903-09-09	00:00:00		0	1	333054	0		0	0	NULL	NULL	NULL	Low	run1	1	List2	A_T.wav	A_T	1	1	1	1	332903	151	1	741	333644
Exp1	3	Exp1-3-1	59.938	1.0.0.175	2	left	1691455294	2.0.10.242	2.0.10.242	10-10-2019	2019-10-10 03:01:06	11:01:06	female	2.0.10.147	123	Catch.bmp	1904-03-04	00:00:00		0	0	335556	0		0	0	NULL	NULL	NULL	Low	run1	1	List2	A_T.wav	A_T	1	1	0	1	335406	150	1	910	336316
Exp1	3	Exp1-3-1	59.938	1.0.0.175	2	left	1691455294	2.0.10.242	2.0.10.242	10-10-2019	2019-10-10 03:01:06	11:01:06	female	2.0.10.147	124	Red_S_2.bmp	1902-04-07	00:00:00		0	0	338242	0		0	0	NULL	NULL	NULL	Low	run1	1	List2	A_T.wav	AV_T	1	1	0	1	338092	150	1	616	338708
Exp1	3	Exp1-3-1	59.938	1.0.0.175	2	left	1691455294	2.0.10.242	2.0.10.242	10-10-2019	2019-10-10 03:01:06	11:01:06	female	2.0.10.147	125	Catch.bmp	1902-09-29	00:00:00		0	0	340228	0		0	0	NULL	NULL	NULL	Low	run1		List2	A_S.wav	A_S	0		0	2	340078	150		0	0
Exp1	3	Exp1-3-1	59.938	1.0.0.175	2	left	1691455294	2.0.10.242	2.0.10.242	10-10-2019	2019-10-10 03:01:06	11:01:06	female	2.0.10.147	126	Red_C.bmp	1903-12-04	00:00:00		0	0	342430	0		0	0	NULL	NULL	NULL	Low	run1	1	List2	A_T.wav	AV_T	1	1	0	1	342280	150	1	724	343004
Exp1	3	Exp1-3-1	59.938	1.0.0.175	2	left	1691455294	2.0.10.242	2.0.10.242	10-10-2019	2019-10-10 03:01:06	11:01:06	female	2.0.10.147	127	Red_C_2.bmp	1902-03-10	00:00:00		0	0	345016	0		0	0	NULL	NULL	NULL	Low	run1	1	List2	A_T.wav	AV_T	1	1	0	1	344866	150	1	602	345468
Exp1	3	Exp1-3-1	59.938	1.0.0.175	2	left	1691455294	2.0.10.242	2.0.10.242	10-10-2019	2019-10-10 03:01:06	11:01:06	female	2.0.10.147	128	Blue_S_2.bmp	1903-03-17	00:00:00		0	0	346968	0		0	0	NULL	NULL	NULL	Low	run1		List2	A_S.wav	AV_S	0		0	1	346818	150		0	0
Exp1	3	Exp1-3-1	59.938	1.0.0.175	2	left	1691455294	2.0.10.242	2.0.10.242	10-10-2019	2019-10-10 03:01:06	11:01:06	female	2.0.10.147	129	Red_S.bmp	1902-08-15	00:00:00		0	0	349354	0		0	0	NULL	NULL	NULL	Low	run1	1	List2	A_T.wav	AV_T	1	1	0	1	349204	150	1	648	349852
Exp1	3	Exp1-3-1	59.938	1.0.0.175	2	left	1691455294	2.0.10.242	2.0.10.242	10-10-2019	2019-10-10 03:01:06	11:01:06	female	2.0.10.147	130	Blue_C.bmp	1903-01-03	00:00:00		0	0	351473	0		0	0	NULL	NULL	NULL	Low	Run1		List2	Catch.wav	V_S	0		0	2	351323	150		0	0
Exp1	3	Exp1-3-1	59.938	1.0.0.175	2	left	1691455294	2.0.10.242	2.0.10.242	10-10-2019	2019-10-10 03:01:06	11:01:06	female	2.0.10.147	131	Red_C.bmp	1903-06-21	00:00:00		0	0	353792	0		0	0	NULL	NULL	NULL	Low	run1	1	List2	A_T.wav	AV_T	1	1	0	1	353642	150	1	626	354268
Exp1	3	Exp1-3-1	59.938	1.0.0.175	2	left	1691455294	2.0.10.242	2.0.10.242	10-10-2019	2019-10-10 03:01:06	11:01:06	female	2.0.10.147	132	Red_C.bmp	1903-11-30	00:00:00		0	0	356211	0		0	0	NULL	NULL	NULL	Low	run1	1	List2	Catch.wav	V_T	1	1	0	1	356061	150	1	943	357004
Exp1	3	Exp1-3-1	59.938	1.0.0.175	2	left	1691455294	2.0.10.242	2.0.10.242	10-10-2019	2019-10-10 03:01:06	11:01:06	female	2.0.10.147	133	Red_S_2.bmp	1902-05-27	00:00:00		0	0	358797	0		0	0	NULL	NULL	NULL	Low	run1	1	List2	A_T.wav	AV_T	1	1	0	1	358647	150	1	565	359212
Exp1	3	Exp1-3-1	59.938	1.0.0.175	2	left	1691455294	2.0.10.242	2.0.10.242	10-10-2019	2019-10-10 03:01:06	11:01:06	female	2.0.10.147	134	Catch.bmp	1903-01-03	00:00:00		0	0	360832	0		0	0	NULL	NULL	NULL	Low	run1	1	List2	A_T.wav	A_T	1	1	0	1	360682	150	1	826	361508
Exp1	3	Exp1-3-1	59.938	1.0.0.175	2	left	1691455294	2.0.10.242	2.0.10.242	10-10-2019	2019-10-10 03:01:06	11:01:06	female	2.0.10.147	135	Red_C.bmp	1903-09-17	00:00:00		0	0	363085	0		0	0	NULL	NULL	NULL	Low	run1	1	List2	A_T.wav	AV_T	1	1	0	2	362935	150	1	621	363556
Exp1	3	Exp1-3-1	59.938	1.0.0.175	2	left	1691455294	2.0.10.242	2.0.10.242	10-10-2019	2019-10-10 03:01:06	11:01:06	female	2.0.10.147	136	Red_S_2.bmp	1903-12-04	00:00:00		0	0	365604	0		0	0	NULL	NULL	NULL	Low	run1	1	List2	Catch.wav	V_T	1	1	0	1	365454	150	1	758	366212
Exp1	3	Exp1-3-1	59.938	1.0.0.175	2	left	1691455294	2.0.10.242	2.0.10.242	10-10-2019	2019-10-10 03:01:06	11:01:06	female	2.0.10.147	137	Catch.bmp	1902-11-15	00:00:00		0	0	368190	0		0	0	NULL	NULL	NULL	Low	run1	1	List2	A_T.wav	A_T	1	1	1	1	368040	150	1	739	368779
Exp1	3	Exp1-3-1	59.938	1.0.0.175	2	left	1691455294	2.0.10.242	2.0.10.242	10-10-2019	2019-10-10 03:01:06	11:01:06	female	2.0.10.147	138	Red_S.bmp	1904-02-05	00:00:00		0	0	370392	0		0	0	NULL	NULL	NULL	Low	run1	1	List2	A_T.wav	AV_T	1	1	0	1	370242	150	1	745	370987
Exp1	3	Exp1-3-1	59.938	1.0.0.175	2	left	1691455294	2.0.10.242	2.0.10.242	10-10-2019	2019-10-10 03:01:06	11:01:06	female	2.0.10.147	139	Catch.bmp	1903-07-11	00:00:00		0	0	373045	0		0	0	NULL	NULL	NULL	Low	run1	1	List2	A_T.wav	A_T	1	1	0	1	372895	150	1	588	373483
Exp1	3	Exp1-3-1	59.938	1.0.0.175	2	left	1691455294	2.0.10.242	2.0.10.242	10-10-2019	2019-10-10 03:01:06	11:01:06	female	2.0.10.147	140	Catch.bmp	1903-03-29	00:00:00		0	0	375481	0		0	0	NULL	NULL	NULL	Low	run1	1	List2	A_T.wav	A_T	1	1	0	1	375331	150	1	744	376075
Exp1	3	Exp1-3-1	59.938	1.0.0.175	2	left	1691455294	2.0.10.242	2.0.10.242	10-10-2019	2019-10-10 03:01:06	11:01:06	female	2.0.10.147	141	Red_C_2.bmp	1903-03-19	00:00:00		0	1	377817	0		0	0	NULL	NULL	NULL	Low	run1	1	List2	Catch.wav	V_T	1	1	1	1	377666	151	1	825	378491
Exp1	3	Exp1-3-1	59.938	1.0.0.175	2	left	1691455294	2.0.10.242	2.0.10.242	10-10-2019	2019-10-10 03:01:06	11:01:06	female	2.0.10.147	142	Catch.bmp	1903-01-20	00:00:00		0	0	380152	0		0	0	NULL	NULL	NULL	Low	run1		List2	A_S.wav	A_S	0		1	1	380002	150		0	0
Exp1	3	Exp1-3-1	59.938	1.0.0.175	2	left	1691455294	2.0.10.242	2.0.10.242	10-10-2019	2019-10-10 03:01:06	11:01:06	female	2.0.10.147	143	Red_C_2.bmp	1902-10-22	00:00:00		0	0	382488	0		0	0	NULL	NULL	NULL	Low	run1	1	List2	A_T.wav	AV_T	1	1	0	1	382338	150	1	689	383027
Exp1	3	Exp1-3-1	59.938	1.0.0.175	2	left	1691455294	2.0.10.242	2.0.10.242	10-10-2019	2019-10-10 03:01:06	11:01:06	female	2.0.10.147	144	Red_C.bmp	1904-01-08	00:00:00		0	0	384674	0		0	0	NULL	NULL	NULL	Low	run1	1	List2	A_T.wav	AV_T	1	1	0	2	384524	150	1	551	385075
Exp1	3	Exp1-3-1	59.938	1.0.0.175	2	left	1691455294	2.0.10.242	2.0.10.242	10-10-2019	2019-10-10 03:01:06	11:01:06	female	2.0.10.147	145	Catch.bmp	1902-06-05	00:00:00		0	0	387293	0		0	0	NULL	NULL	NULL	Low	run1	1	List2	A_T.wav	A_T	1	1	0	1	387143	150	1	756	387899
Exp1	3	Exp1-3-1	59.938	1.0.0.175	2	left	1691455294	2.0.10.242	2.0.10.242	10-10-2019	2019-10-10 03:01:06	11:01:06	female	2.0.10.147	146	Red_C_2.bmp	1904-02-24	00:00:00		0	1	389329	0		0	0	NULL	NULL	NULL	Low	run1	1	List2	A_T.wav	AV_T	1	1	1	1	389178	151	1	609	389787
Exp1	3	Exp1-3-1	59.938	1.0.0.175	2	left	1691455294	2.0.10.242	2.0.10.242	10-10-2019	2019-10-10 03:01:06	11:01:06	female	2.0.10.147	147	Red_C_2.bmp	1902-09-03	00:00:00		0	0	391998	0		0	0	NULL	NULL	NULL	Low	run1	1	List2	Catch.wav	V_T	1	1	1	1	391848	150	1	595	392443
Exp1	3	Exp1-3-1	59.938	1.0.0.175	2	left	1691455294	2.0.10.242	2.0.10.242	10-10-2019	2019-10-10 03:01:06	11:01:06	female	2.0.10.147	148	Red_S_2.bmp	1902-12-13	00:00:00		0	1	394134	0		0	0	NULL	NULL	NULL	Low	run1	1	List2	Catch.wav	V_T	1	1	0	1	393983	151	1	596	394579
Exp1	3	Exp1-3-1	59.938	1.0.0.175	2	left	1691455294	2.0.10.242	2.0.10.242	10-10-2019	2019-10-10 03:01:06	11:01:06	female	2.0.10.147	149	Red_S_2.bmp	1904-04-10	00:00:00		0	0	396369	0		0	0	NULL	NULL	NULL	Low	run1	1	List2	Catch.wav	V_T	0		0	1	396219	150		0	0
Exp1	3	Exp1-3-1	59.938	1.0.0.175	2	left	1691455294	2.0.10.242	2.0.10.242	10-10-2019	2019-10-10 03:01:06	11:01:06	female	2.0.10.147	150	Red_C.bmp	1903-02-20	00:00:00		0	0	399139	0		0	0	NULL	NULL	NULL	Low	run1	1	List2	Catch.wav	V_T	1	1	0	2	398989	150	1	518	399507
Exp1	3	Exp1-3-1	59.938	1.0.0.175	2	left	1691455294	2.0.10.242	2.0.10.242	10-10-2019	2019-10-10 03:01:06	11:01:06	female	2.0.10.147	151	Red_S_2.bmp	1903-04-15	00:00:00		0	0	401441	0		0	0	NULL	NULL	NULL	Low	run1	1	List2	A_T.wav	AV_T	1	1	1	1	401291	150	1	519	401810
Exp1	3	Exp1-3-1	59.938	1.0.0.175	2	left	1691455294	2.0.10.242	2.0.10.242	10-10-2019	2019-10-10 03:01:06	11:01:06	female	2.0.10.147	152	Red_C.bmp	1903-04-22	00:00:00		0	1	403794	0		0	0	NULL	NULL	NULL	Low	run1	1	List2	Catch.wav	V_T	1	1	1	1	403643	151	1	575	404218
Exp1	3	Exp1-3-1	59.938	1.0.0.175	2	left	1691455294	2.0.10.242	2.0.10.242	10-10-2019	2019-10-10 03:01:06	11:01:06	female	2.0.10.147	153	Catch.bmp	1902-10-10	00:00:00		0	1	406163	0		0	0	NULL	NULL	NULL	Low	run1	1	List2	A_T.wav	A_T	1	1	1	1	406012	151	1	774	406786
Exp1	3	Exp1-3-1	59.938	1.0.0.175	2	left	1691455294	2.0.10.242	2.0.10.242	10-10-2019	2019-10-10 03:01:06	11:01:06	female	2.0.10.147	154	Red_S_2.bmp	1902-08-17	00:00:00		0	1	408332	0		0	0	NULL	NULL	NULL	Low	run1	1	List2	Catch.wav	V_T	1	1	1	1	408181	151	1	613	408794
Exp1	3	Exp1-3-1	59.938	1.0.0.175	2	left	1691455294	2.0.10.242	2.0.10.242	10-10-2019	2019-10-10 03:01:06	11:01:06	female	2.0.10.147	155	Catch.bmp	1903-03-13	00:00:00		0	0	410450	0		0	0	NULL	NULL	NULL	Low	run1	1	List2	A_T.wav	A_T	1	1	1	1	410300	150	1	894	411194
Exp1	3	Exp1-3-1	59.938	1.0.0.175	2	left	1691455294	2.0.10.242	2.0.10.242	10-10-2019	2019-10-10 03:01:06	11:01:06	female	2.0.10.147	156	Red_C.bmp	1902-10-22	00:00:00		1	0	412769	0		0	0	NULL	NULL	NULL	Low	run1	1	List2	A_T.wav	AV_T	1	1	0	1	412619	150	1	512	413131
Exp1	3	Exp1-3-1	59.938	1.0.0.175	2	left	1691455294	2.0.10.242	2.0.10.242	10-10-2019	2019-10-10 03:01:06	11:01:06	female	2.0.10.147	157	Catch.bmp	1903-11-17	00:00:00		0	0	414955	0		0	0	NULL	NULL	NULL	Low	run1	1	List2	A_T.wav	A_T	1	1	0	1	414805	150	1	661	415466
Exp1	3	Exp1-3-1	59.938	1.0.0.175	2	left	1691455294	2.0.10.242	2.0.10.242	10-10-2019	2019-10-10 03:01:06	11:01:06	female	2.0.10.147	158	Catch.bmp	1903-05-13	00:00:00		0	0	417524	0		0	0	NULL	NULL	NULL	Low	run1		List2	A_S.wav	A_S	0		0	1	417374	150		0	0
Exp1	3	Exp1-3-1	59.938	1.0.0.175	2	left	1691455294	2.0.10.242	2.0.10.242	10-10-2019	2019-10-10 03:01:06	11:01:06	female	2.0.10.147	159	Red_S.bmp	1903-11-15	00:00:00		0	0	419977	0		0	0	NULL	NULL	NULL	Low	run1	1	List2	Catch.wav	V_T	1	1	0	1	419827	150	1	575	420402
Exp1	3	Exp1-3-1	59.938	1.0.0.175	2	left	1691455294	2.0.10.242	2.0.10.242	10-10-2019	2019-10-10 03:01:06	11:01:06	female	2.0.10.147	160	Catch.bmp	1903-02-22	00:00:00		0	0	422546	0		0	0	NULL	NULL	NULL	Low	run1	1	List2	A_T.wav	A_T	1	1	1	1	422396	150	1	662	423058
Exp1	3	Exp1-3-1	59.938	1.0.0.175	2	left	1691455294	2.0.10.242	2.0.10.242	10-10-2019	2019-10-10 03:01:06	11:01:06	female	2.0.10.147	161	Catch.bmp	1903-05-02	00:00:00		0	0	424849	1218		0	0	NULL	NULL	NULL	Low	run1	1	List2	A_T.wav	A_T	1	1	0	2	424699	150	1	759	425458
Exp1	3	Exp1-3-1	59.938	1.0.0.175	2	left	1691455294	2.0.10.242	2.0.10.242	10-10-2019	2019-10-10 03:01:06	11:01:06	female	2.0.10.147	162	Catch.bmp	1902-09-27	00:00:00		0	0	449024	0		0	0	NULL	NULL	NULL	Low	run1		List2	A_S.wav	A_S	0		0	1	448874	150		0	0
Exp1	3	Exp1-3-1	59.938	1.0.0.175	2	left	1691455294	2.0.10.242	2.0.10.242	10-10-2019	2019-10-10 03:01:06	11:01:06	female	2.0.10.147	163	Blue_C_2.bmp	1903-04-14	00:00:00		0	0	451226	0		0	0	NULL	NULL	NULL	Low	run1		List2	A_S.wav	AV_S	0		0	1	451076	150		0	0
Exp1	3	Exp1-3-1	59.938	1.0.0.175	2	left	1691455294	2.0.10.242	2.0.10.242	10-10-2019	2019-10-10 03:01:06	11:01:06	female	2.0.10.147	164	Red_S_2.bmp	1903-01-22	00:00:00		1	0	453628	0		0	0	NULL	NULL	NULL	Low	run1	1	List2	Catch.wav	V_T	1	1	1	1	453478	150	1	675	454153
Exp1	3	Exp1-3-1	59.938	1.0.0.175	2	left	1691455294	2.0.10.242	2.0.10.242	10-10-2019	2019-10-10 03:01:06	11:01:06	female	2.0.10.147	165	Catch.bmp	1903-09-26	00:00:00		1	0	455897	0		0	0	NULL	NULL	NULL	Low	run1	1	List2	A_T.wav	A_T	1	1	1	1	455747	150	1	686	456433
Exp1	3	Exp1-3-1	59.938	1.0.0.175	2	left	1691455294	2.0.10.242	2.0.10.242	10-10-2019	2019-10-10 03:01:06	11:01:06	female	2.0.10.147	166	Red_S.bmp	1903-06-09	00:00:00		0	0	458417	0		0	0	NULL	NULL	NULL	Low	run1	1	List2	Catch.wav	V_T	1	1	0	1	458267	150	1	614	458881
Exp1	3	Exp1-3-1	59.938	1.0.0.175	2	left	1691455294	2.0.10.242	2.0.10.242	10-10-2019	2019-10-10 03:01:06	11:01:06	female	2.0.10.147	167	Red_S_2.bmp	1903-07-21	00:00:00		0	0	460836	0		0	0	NULL	NULL	NULL	Low	run1	1	List2	Catch.wav	V_T	1	1	0	1	460686	150	1	563	461249
Exp1	3	Exp1-3-1	59.938	1.0.0.175	2	left	1691455294	2.0.10.242	2.0.10.242	10-10-2019	2019-10-10 03:01:06	11:01:06	female	2.0.10.147	168	Red_C.bmp	1903-11-30	00:00:00		1	0	463288	0		0	0	NULL	NULL	NULL	Low	run1	1	List2	A_T.wav	AV_T	1	1	1	1	463138	150	1	608	463746
Exp1	3	Exp1-3-1	59.938	1.0.0.175	2	left	1691455294	2.0.10.242	2.0.10.242	10-10-2019	2019-10-10 03:01:06	11:01:06	female	2.0.10.147	169	Red_S.bmp	1904-01-25	00:00:00		1	0	465874	0		0	0	NULL	NULL	NULL	Low	run1	1	List2	Catch.wav	V_T	1	1	1	1	465724	150	1	549	466273
Exp1	3	Exp1-3-1	59.938	1.0.0.175	2	left	1691455294	2.0.10.242	2.0.10.242	10-10-2019	2019-10-10 03:01:06	11:01:06	female	2.0.10.147	170	Red_S_2.bmp	1903-04-18	00:00:00		0	1	468511	0		0	0	NULL	NULL	NULL	Low	run1	1	List2	Catch.wav	V_T	1	1	1	1	468360	151	1	529	468889
Exp1	3	Exp1-3-1	59.938	1.0.0.175	2	left	1691455294	2.0.10.242	2.0.10.242	10-10-2019	2019-10-10 03:01:06	11:01:06	female	2.0.10.147	171	Red_S_2.bmp	1903-03-07	00:00:00		0	0	470863	0		0	0	NULL	NULL	NULL	Low	run1	1	List2	A_T.wav	AV_T	1	1	0	1	470713	150	1	495	471208
Exp1	3	Exp1-3-1	59.938	1.0.0.175	2	left	1691455294	2.0.10.242	2.0.10.242	10-10-2019	2019-10-10 03:01:06	11:01:06	female	2.0.10.147	172	Red_S_2.bmp	1902-04-17	00:00:00		0	0	473182	0		0	0	NULL	NULL	NULL	Low	run1	1	List2	A_T.wav	AV_T	1	1	0	1	473032	150	1	473	473505
Exp1	3	Exp1-3-1	59.938	1.0.0.175	2	left	1691455294	2.0.10.242	2.0.10.242	10-10-2019	2019-10-10 03:01:06	11:01:06	female	2.0.10.147	173	Red_S_2.bmp	1904-02-12	00:00:00		1	0	475167	0		0	0	NULL	NULL	NULL	Low	run1	1	List2	A_T.wav	AV_T	1	1	0	1	475017	150	1	519	475536
Exp1	3	Exp1-3-1	59.938	1.0.0.175	2	left	1691455294	2.0.10.242	2.0.10.242	10-10-2019	2019-10-10 03:01:06	11:01:06	female	2.0.10.147	174	Blue_S_2.bmp	1904-02-19	00:00:00		0	0	477820	0		0	0	NULL	NULL	NULL	Low	run1		List2	A_S.wav	AV_S	0		0	1	477670	150		0	0
Exp1	3	Exp1-3-1	59.938	1.0.0.175	2	left	1691455294	2.0.10.242	2.0.10.242	10-10-2019	2019-10-10 03:01:06	11:01:06	female	2.0.10.147	175	Red_C.bmp	1903-06-24	00:00:00		0	1	480540	0		0	0	NULL	NULL	NULL	Low	run1	1	List2	A_T.wav	AV_T	1	1	1	1	480389	151	1	827	481216
Exp1	3	Exp1-3-1	59.938	1.0.0.175	2	left	1691455294	2.0.10.242	2.0.10.242	10-10-2019	2019-10-10 03:01:06	11:01:06	female	2.0.10.147	176	Red_C.bmp	1903-06-05	00:00:00		0	0	482959	0		0	0	NULL	NULL	NULL	Low	run1	1	List2	Catch.wav	V_T	1	1	0	1	482809	150	1	656	483465
Exp1	3	Exp1-3-1	59.938	1.0.0.175	2	left	1691455294	2.0.10.242	2.0.10.242	10-10-2019	2019-10-10 03:01:06	11:01:06	female	2.0.10.147	177	Catch.bmp	1903-08-20	00:00:00		0	0	485361	0		0	0	NULL	NULL	NULL	Low	run1	1	List2	A_T.wav	A_T	1	1	1	1	485211	150	1	733	485944
Exp1	3	Exp1-3-1	59.938	1.0.0.175	2	left	1691455294	2.0.10.242	2.0.10.242	10-10-2019	2019-10-10 03:01:06	11:01:06	female	2.0.10.147	178	Red_C.bmp	1902-11-22	00:00:00		0	0	487847	0		0	0	NULL	NULL	NULL	Low	run1	1	List2	A_T.wav	AV_T	1	1	0	1	487697	150	1	551	488248
Exp1	3	Exp1-3-1	59.938	1.0.0.175	2	left	1691455294	2.0.10.242	2.0.10.242	10-10-2019	2019-10-10 03:01:06	11:01:06	female	2.0.10.147	179	Blue_C.bmp	1903-03-04	00:00:00		0	0	490066	0		0	0	NULL	NULL	NULL	Low	run1		List2	A_S.wav	AV_S	0		0	1	489916	150		0	0
Exp1	3	Exp1-3-1	59.938	1.0.0.175	2	left	1691455294	2.0.10.242	2.0.10.242	10-10-2019	2019-10-10 03:01:06	11:01:06	female	2.0.10.147	180	Red_C.bmp	1903-08-03	00:00:00		0	0	492452	0		0	0	NULL	NULL	NULL	Low	run1	1	List2	A_T.wav	AV_T	1	1	0	1	492302	150	1	587	492889
Exp1	3	Exp1-3-1	59.938	1.0.0.175	2	left	1691455294	2.0.10.242	2.0.10.242	10-10-2019	2019-10-10 03:01:06	11:01:06	female	2.0.10.147	181	Red_C_2.bmp	1902-11-21	00:00:00		0	0	494921	0		0	0	NULL	NULL	NULL	Low	run1	1	List2	A_T.wav	AV_T	1	1	0	1	494771	150	1	445	495216
Exp1	3	Exp1-3-1	59.938	1.0.0.175	2	left	1691455294	2.0.10.242	2.0.10.242	10-10-2019	2019-10-10 03:01:06	11:01:06	female	2.0.10.147	182	Red_S.bmp	1903-03-04	00:00:00		0	0	497140	0		0	0	NULL	NULL	NULL	Low	run1	1	List2	Catch.wav	V_T	1	1	1	1	496990	150	1	562	497552
Exp1	3	Exp1-3-1	59.938	1.0.0.175	2	left	1691455294	2.0.10.242	2.0.10.242	10-10-2019	2019-10-10 03:01:06	11:01:06	female	2.0.10.147	183	Red_C_2.bmp	1902-04-12	00:00:00		0	0	499459	0		0	0	NULL	NULL	NULL	Low	run1	1	List2	Catch.wav	V_T	1	1	0	1	499309	150	1	539	499848
Exp1	3	Exp1-3-1	59.938	1.0.0.175	2	left	1691455294	2.0.10.242	2.0.10.242	10-10-2019	2019-10-10 03:01:06	11:01:06	female	2.0.10.147	184	Blue_S.bmp	1903-10-13	00:00:00		0	0	501445	0		0	0	NULL	NULL	NULL	Low	run1		List2	Catch.wav	V_S	0		0	1	501295	150		0	0
Exp1	3	Exp1-3-1	59.938	1.0.0.175	2	left	1691455294	2.0.10.242	2.0.10.242	10-10-2019	2019-10-10 03:01:06	11:01:06	female	2.0.10.147	185	Blue_C.bmp	1903-07-07	00:00:00		0	1	504031	0		0	0	NULL	NULL	NULL	Low	Run1		List2	Catch.wav	V_S	0		1	1	503880	151		0	0
Exp1	3	Exp1-3-1	59.938	1.0.0.175	2	left	1691455294	2.0.10.242	2.0.10.242	10-10-2019	2019-10-10 03:01:06	11:01:06	female	2.0.10.147	186	Catch.bmp	1903-01-01	00:00:00		0	0	506533	0		0	0	NULL	NULL	NULL	Low	run1	1	List2	A_T.wav	A_T	1	1	1	1	506383	150	1	816	507199
Exp1	3	Exp1-3-1	59.938	1.0.0.175	2	left	1691455294	2.0.10.242	2.0.10.242	10-10-2019	2019-10-10 03:01:06	11:01:06	female	2.0.10.147	187	Red_C_2.bmp	1904-04-02	00:00:00		0	1	508786	0		0	0	NULL	NULL	NULL	Low	run1	1	List2	Catch.wav	V_T	1	1	1	1	508635	151	1	740	509375
Exp1	3	Exp1-3-1	59.938	1.0.0.175	2	left	1691455294	2.0.10.242	2.0.10.242	10-10-2019	2019-10-10 03:01:06	11:01:06	female	2.0.10.147	188	Blue_C.bmp	1903-03-18	00:00:00		0	0	511488	0		0	0	NULL	NULL	NULL	Low	Run1		List2	Catch.wav	V_S	0		0	1	511338	150		0	0
Exp1	3	Exp1-3-1	59.938	1.0.0.175	2	left	1691455294	2.0.10.242	2.0.10.242	10-10-2019	2019-10-10 03:01:06	11:01:06	female	2.0.10.147	189	Catch.bmp	1903-10-02	00:00:00		0	0	513874	0		0	0	NULL	NULL	NULL	Low	run1	1	List2	A_T.wav	A_T	1	1	1	1	513724	150	1	707	514431
Exp1	3	Exp1-3-1	59.938	1.0.0.175	2	left	1691455294	2.0.10.242	2.0.10.242	10-10-2019	2019-10-10 03:01:06	11:01:06	female	2.0.10.147	190	Red_S.bmp	1902-12-18	00:00:00		1	0	516393	0		0	0	NULL	NULL	NULL	Low	run1	1	List2	A_T.wav	AV_T	1	1	0	1	516243	150	1	556	516799
Exp1	3	Exp1-3-1	59.938	1.0.0.175	2	left	1691455294	2.0.10.242	2.0.10.242	10-10-2019	2019-10-10 03:01:06	11:01:06	female	2.0.10.147	191	Red_S.bmp	1902-11-16	00:00:00		0	0	518629	0		0	0	NULL	NULL	NULL	Low	run1	1	List2	Catch.wav	V_T	1	1	1	1	518479	150	1	520	518999
Exp1	3	Exp1-3-1	59.938	1.0.0.175	2	left	1691455294	2.0.10.242	2.0.10.242	10-10-2019	2019-10-10 03:01:06	11:01:06	female	2.0.10.147	192	Red_S_2.bmp	1902-11-27	00:00:00		0	0	520831	0		0	0	NULL	NULL	NULL	Low	run1	1	List2	Catch.wav	V_T	1	1	0	1	520681	150	1	502	521183
Exp1	3	Exp1-3-1	59.938	1.0.0.175	2	left	1691455294	2.0.10.242	2.0.10.242	10-10-2019	2019-10-10 03:01:06	11:01:06	female	2.0.10.147	193	Catch.bmp	1903-10-06	00:00:00		0	0	523050	0		0	0	NULL	NULL	NULL	Low	run1	1	List2	A_T.wav	A_T	1	1	1	1	522900	150	1	732	523632
Exp1	3	Exp1-3-1	59.938	1.0.0.175	2	left	1691455294	2.0.10.242	2.0.10.242	10-10-2019	2019-10-10 03:01:06	11:01:06	female	2.0.10.147	194	Catch.bmp	1903-12-29	00:00:00		0	0	525586	0		0	0	NULL	NULL	NULL	Low	run1	1	List2	A_T.wav	A_T	1	1	0	1	525436	150	1	603	526039
Exp1	3	Exp1-3-1	59.938	1.0.0.175	2	left	1691455294	2.0.10.242	2.0.10.242	10-10-2019	2019-10-10 03:01:06	11:01:06	female	2.0.10.147	195	Red_C_2.bmp	1903-11-30	00:00:00		0	0	528206	0		0	0	NULL	NULL	NULL	Low	run1	1	List2	Catch.wav	V_T	1	1	0	1	528056	150	1	664	528720
Exp1	3	Exp1-3-1	59.938	1.0.0.175	2	left	1691455294	2.0.10.242	2.0.10.242	10-10-2019	2019-10-10 03:01:06	11:01:06	female	2.0.10.147	196	Catch.bmp	1902-06-18	00:00:00		0	0	530792	0		0	0	NULL	NULL	NULL	Low	run1	1	List2	A_T.wav	A_T	1	1	0	1	530642	150	1	750	531392
Exp1	3	Exp1-3-1	59.938	1.0.0.175	2	left	1691455294	2.0.10.242	2.0.10.242	10-10-2019	2019-10-10 03:01:06	11:01:06	female	2.0.10.147	197	Red_S.bmp	1903-06-20	00:00:00		0	0	532844	0		0	0	NULL	NULL	NULL	Low	run1	1	List2	A_T.wav	AV_T	1	1	0	1	532694	150	1	577	533271
Exp1	3	Exp1-3-1	59.938	1.0.0.175	2	left	1691455294	2.0.10.242	2.0.10.242	10-10-2019	2019-10-10 03:01:06	11:01:06	female	2.0.10.147	198	Catch.bmp	1902-07-16	00:00:00		0	0	535263	0		0	0	NULL	NULL	NULL	Low	run1	1	List2	A_T.wav	A_T	1	1	0	1	535113	150	1	846	535959
Exp1	3	Exp1-3-1	59.938	1.0.0.175	2	left	1691455294	2.0.10.242	2.0.10.242	10-10-2019	2019-10-10 03:01:06	11:01:06	female	2.0.10.147	199	Blue_S_2.bmp	1902-05-10	00:00:00		0	1	537349	0		0	0	NULL	NULL	NULL	Low	run1		List2	Catch.wav	V_S	0		1	1	537198	151		0	0
Exp1	3	Exp1-3-1	59.938	1.0.0.175	2	left	1691455294	2.0.10.242	2.0.10.242	10-10-2019	2019-10-10 03:01:06	11:01:06	female	2.0.10.147	200	Blue_S.bmp	1903-02-03	00:00:00		0	0	539417	0		0	0	NULL	NULL	NULL	Low	run1		List2	A_S.wav	AV_S	0		1	1	539267	150		0	0
Exp1	3	Exp1-3-1	59.938	1.0.0.175	2	left	1691455294	2.0.10.242	2.0.10.242	10-10-2019	2019-10-10 03:01:06	11:01:06	female	2.0.10.147	201	Catch.bmp	1902-08-20	00:00:00		0	0	541753	0		0	0	NULL	NULL	NULL	Low	run1		List2	A_S.wav	A_S	0		0	1	541603	150		0	0
Exp1	3	Exp1-3-1	59.938	1.0.0.175	2	left	1691455294	2.0.10.242	2.0.10.242	10-10-2019	2019-10-10 03:01:06	11:01:06	female	2.0.10.147	202	Catch.bmp	1903-03-30	00:00:00		0	0	543922	0		0	0	NULL	NULL	NULL	Low	run1		List2	A_S.wav	A_S	0		0	1	543772	150		0	0
Exp1	3	Exp1-3-1	59.938	1.0.0.175	2	left	1691455294	2.0.10.242	2.0.10.242	10-10-2019	2019-10-10 03:01:06	11:01:06	female	2.0.10.147	203	Catch.bmp	1904-02-17	00:00:00		0	0	546308	0		0	0	NULL	NULL	NULL	Low	run1	1	List2	A_T.wav	A_T	0	1	0	1	546158	150	2	825	546983
Exp1	3	Exp1-3-1	59.938	1.0.0.175	2	left	1691455294	2.0.10.242	2.0.10.242	10-10-2019	2019-10-10 03:01:06	11:01:06	female	2.0.10.147	204	Red_C_2.bmp	1903-09-09	00:00:00		0	0	548977	0		0	0	NULL	NULL	NULL	Low	run1	1	List2	Catch.wav	V_T	1	1	1	1	548827	150	1	651	549478
Exp1	3	Exp1-3-1	59.938	1.0.0.175	2	left	1691455294	2.0.10.242	2.0.10.242	10-10-2019	2019-10-10 03:01:06	11:01:06	female	2.0.10.147	205	Red_S_2.bmp	1903-08-03	00:00:00		0	0	551480	0		0	0	NULL	NULL	NULL	Low	run1	1	List2	Catch.wav	V_T	1	1	0	1	551330	150	1	612	551942
Exp1	3	Exp1-3-1	59.938	1.0.0.175	2	left	1691455294	2.0.10.242	2.0.10.242	10-10-2019	2019-10-10 03:01:06	11:01:06	female	2.0.10.147	206	Catch.bmp	1903-08-04	00:00:00		0	0	553949	0		0	0	NULL	NULL	NULL	Low	run1	1	List2	A_T.wav	A_T	1	1	1	1	553799	150	1	1047	554846
Exp1	3	Exp1-3-1	59.938	1.0.0.175	2	left	1691455294	2.0.10.242	2.0.10.242	10-10-2019	2019-10-10 03:01:06	11:01:06	female	2.0.10.147	207	Blue_C.bmp	1904-03-30	00:00:00		0	0	556418	0		0	0	NULL	NULL	NULL	Low	Run1		List2	Catch.wav	V_S	0		1	1	556268	150		0	0
Exp1	3	Exp1-3-1	59.938	1.0.0.175	2	left	1691455294	2.0.10.242	2.0.10.242	10-10-2019	2019-10-10 03:01:06	11:01:06	female	2.0.10.147	208	Blue_S.bmp	1904-03-25	00:00:00		0	0	559188	0		0	0	NULL	NULL	NULL	Low	run1		List2	Catch.wav	V_S	0		0	1	559038	150		0	0
Exp1	3	Exp1-3-1	59.938	1.0.0.175	2	left	1691455294	2.0.10.242	2.0.10.242	10-10-2019	2019-10-10 03:01:06	11:01:06	female	2.0.10.147	209	Red_C_2.bmp	1902-10-25	00:00:00		0	1	561941	0		0	0	NULL	NULL	NULL	Low	run1	1	List2	A_T.wav	AV_T	1	1	1	1	561790	151	1	512	562302
Exp1	3	Exp1-3-1	59.938	1.0.0.175	2	left	1691455294	2.0.10.242	2.0.10.242	10-10-2019	2019-10-10 03:01:06	11:01:06	female	2.0.10.147	210	Red_S_2.bmp	1902-05-08	00:00:00		0	0	564126	0		0	0	NULL	NULL	NULL	Low	run1	1	List2	Catch.wav	V_T	1	1	1	1	563976	150	1	551	564527
Exp1	3	Exp1-3-1	59.938	1.0.0.175	2	left	1691455294	2.0.10.242	2.0.10.242	10-10-2019	2019-10-10 03:01:06	11:01:06	female	2.0.10.147	211	Red_C.bmp	1903-03-27	00:00:00		0	0	566145	0		0	0	NULL	NULL	NULL	Low	run1	1	List2	Catch.wav	V_T	1	1	0	1	565995	150	1	499	566494
Exp1	3	Exp1-3-1	59.938	1.0.0.175	2	left	1691455294	2.0.10.242	2.0.10.242	10-10-2019	2019-10-10 03:01:06	11:01:06	female	2.0.10.147	212	Red_C_2.bmp	1902-06-01	00:00:00		0	0	568481	0		0	0	NULL	NULL	NULL	Low	run1	1	List2	Catch.wav	V_T	1	1	0	1	568331	150	1	539	568870
Exp1	3	Exp1-3-1	59.938	1.0.0.175	2	left	1691455294	2.0.10.242	2.0.10.242	10-10-2019	2019-10-10 03:01:06	11:01:06	female	2.0.10.147	213	Blue_S_2.bmp	1903-10-11	00:00:00		0	0	570516	0		0	0	NULL	NULL	NULL	Low	run1		List2	Catch.wav	V_S	0		0	1	570366	150		0	0
Exp1	3	Exp1-3-1	59.938	1.0.0.175	2	left	1691455294	2.0.10.242	2.0.10.242	10-10-2019	2019-10-10 03:01:06	11:01:06	female	2.0.10.147	214	Blue_S_2.bmp	1903-03-21	00:00:00		0	0	573119	0		0	0	NULL	NULL	NULL	Low	run1		List2	A_S.wav	AV_S	0		1	1	572969	150		0	0
Exp1	3	Exp1-3-1	59.938	1.0.0.175	2	left	1691455294	2.0.10.242	2.0.10.242	10-10-2019	2019-10-10 03:01:06	11:01:06	female	2.0.10.147	215	Blue_S_2.bmp	1903-11-02	00:00:00		0	0	575521	0		0	0	NULL	NULL	NULL	Low	run1		List2	Catch.wav	V_S	0		1	1	575371	150		0	0
Exp1	3	Exp1-3-1	59.938	1.0.0.175	2	left	1691455294	2.0.10.242	2.0.10.242	10-10-2019	2019-10-10 03:01:06	11:01:06	female	2.0.10.147	216	Catch.bmp	1903-09-15	00:00:00		0	0	578141	0		0	0	NULL	NULL	NULL	Low	run1	1	List2	A_T.wav	A_T	1	1	0	1	577991	150	1	590	578581
Exp1	3	Exp1-3-1	59.938	1.0.0.175	2	left	1691455294	2.0.10.242	2.0.10.242	10-10-2019	2019-10-10 03:01:06	11:01:06	female	2.0.10.147	217	Catch.bmp	1903-12-05	00:00:00		0	0	580643	0		0	0	NULL	NULL	NULL	Low	run1		List2	A_S.wav	A_S	0		0	1	580493	150	1	712	581205
Exp1	3	Exp1-3-1	59.938	1.0.0.175	2	left	1691455294	2.0.10.242	2.0.10.242	10-10-2019	2019-10-10 03:01:06	11:01:06	female	2.0.10.147	218	Catch.bmp	1903-11-25	00:00:00		0	0	583229	0		0	0	NULL	NULL	NULL	Low	run1	1	List2	A_T.wav	A_T	1	1	0	1	583079	150	1	895	583974
Exp1	3	Exp1-3-1	59.938	1.0.0.175	2	left	1691455294	2.0.10.242	2.0.10.242	10-10-2019	2019-10-10 03:01:06	11:01:06	female	2.0.10.147	219	Catch.bmp	1902-09-28	00:00:00		0	0	585815	0		0	0	NULL	NULL	NULL	Low	run1	1	List2	A_T.wav	A_T	1	1	0	1	585665	150	1	765	586430
Exp1	3	Exp1-3-1	59.938	1.0.0.175	2	left	1691455294	2.0.10.242	2.0.10.242	10-10-2019	2019-10-10 03:01:06	11:01:06	female	2.0.10.147	220	Blue_C_2.bmp	1904-03-08	00:00:00		0	1	587968	0		0	0	NULL	NULL	NULL	Low	run1		List2	Catch.wav	V_S	0		1	1	587817	151		0	0
Exp1	3	Exp1-3-1	59.938	1.0.0.175	2	left	1691455294	2.0.10.242	2.0.10.242	10-10-2019	2019-10-10 03:01:06	11:01:06	female	2.0.10.147	221	Blue_S.bmp	1904-01-23	00:00:00		0	0	590704	0		0	0	NULL	NULL	NULL	Low	run1		List2	A_S.wav	AV_S	0		0	1	590554	150		0	0
Exp1	3	Exp1-3-1	59.938	1.0.0.175	2	left	1691455294	2.0.10.242	2.0.10.242	10-10-2019	2019-10-10 03:01:06	11:01:06	female	2.0.10.147	222	Red_S.bmp	1904-01-27	00:00:00		0	0	593390	0		0	0	NULL	NULL	NULL	Low	run1	1	List2	A_T.wav	AV_T	1	1	0	1	593240	150	1	598	593838
Exp1	3	Exp1-3-1	59.938	1.0.0.175	2	left	1691455294	2.0.10.242	2.0.10.242	10-10-2019	2019-10-10 03:01:06	11:01:06	female	2.0.10.147	223	Catch.bmp	1902-06-02	00:00:00		0	0	596026	0		0	0	NULL	NULL	NULL	Low	run1	1	List2	A_T.wav	A_T	1	1	0	1	595876	150	1	665	596541
Exp1	3	Exp1-3-1	59.938	1.0.0.175	2	left	1691455294	2.0.10.242	2.0.10.242	10-10-2019	2019-10-10 03:01:06	11:01:06	female	2.0.10.147	224	Blue_S.bmp	1903-10-01	00:00:00		0	0	598061	0		0	0	NULL	NULL	NULL	Low	run1		List2	A_S.wav	AV_S	0		0	1	597911	150		0	0
Exp1	3	Exp1-3-1	59.938	1.0.0.175	2	left	1691455294	2.0.10.242	2.0.10.242	10-10-2019	2019-10-10 03:01:06	11:01:06	female	2.0.10.147	225	Red_S.bmp	1902-11-30	00:00:00		0	0	600647	0		0	0	NULL	NULL	NULL	Low	run1	1	List2	A_T.wav	AV_T	1	1	0	1	600497	150	1	652	601149
Exp1	3	Exp1-3-1	59.938	1.0.0.175	2	left	1691455294	2.0.10.242	2.0.10.242	10-10-2019	2019-10-10 03:01:06	11:01:06	female	2.0.10.147	226	Red_S_2.bmp	1902-03-13	00:00:00		0	0	602866	0		0	0	NULL	NULL	NULL	Low	run1	1	List2	A_T.wav	AV_T	1	1	0	1	602716	150	1	577	603293
Exp1	3	Exp1-3-1	59.938	1.0.0.175	2	left	1691455294	2.0.10.242	2.0.10.242	10-10-2019	2019-10-10 03:01:06	11:01:06	female	2.0.10.147	227	Red_S_2.bmp	1903-10-15	00:00:00		0	0	604818	0		0	0	NULL	NULL	NULL	Low	run1	1	List2	A_T.wav	AV_T	1	1	0	1	604668	150	1	473	605141
Exp1	3	Exp1-3-1	59.938	1.0.0.175	2	left	1691455294	2.0.10.242	2.0.10.242	10-10-2019	2019-10-10 03:01:06	11:01:06	female	2.0.10.147	228	Catch.bmp	1903-12-10	00:00:00		0	0	607354	0		0	0	NULL	NULL	NULL	Low	run1	1	List2	A_T.wav	A_T	0	1	0	1	607204	150	2	953	608157
Exp1	3	Exp1-3-1	59.938	1.0.0.175	2	left	1691455294	2.0.10.242	2.0.10.242	10-10-2019	2019-10-10 03:01:06	11:01:06	female	2.0.10.147	229	Red_C_2.bmp	1903-10-16	00:00:00		0	0	609957	0		0	0	NULL	NULL	NULL	Low	run1	1	List2	Catch.wav	V_T	1	1	1	1	609807	150	1	581	610388
Exp1	3	Exp1-3-1	59.938	1.0.0.175	2	left	1691455294	2.0.10.242	2.0.10.242	10-10-2019	2019-10-10 03:01:06	11:01:06	female	2.0.10.147	230	Red_S.bmp	1902-10-22	00:00:00		0	0	612493	0		0	0	NULL	NULL	NULL	Low	run1	1	List2	A_T.wav	AV_T	0	1	1	1	612343	150	2	621	612964
Exp1	3	Exp1-3-1	59.938	1.0.0.175	2	left	1691455294	2.0.10.242	2.0.10.242	10-10-2019	2019-10-10 03:01:06	11:01:06	female	2.0.10.147	231	Blue_S.bmp	1902-03-30	00:00:00		0	1	614679	0		0	0	NULL	NULL	NULL	Low	run1		List2	A_S.wav	AV_S	0		1	1	614528	151		0	0
Exp1	3	Exp1-3-1	59.938	1.0.0.175	2	left	1691455294	2.0.10.242	2.0.10.242	10-10-2019	2019-10-10 03:01:06	11:01:06	female	2.0.10.147	232	Red_S.bmp	1903-08-20	00:00:00		0	0	616714	0		0	0	NULL	NULL	NULL	Low	run1	1	List2	A_T.wav	AV_T	0	1	0	1	616564	150	2	576	617140
Exp1	3	Exp1-3-1	59.938	1.0.0.175	2	left	1691455294	2.0.10.242	2.0.10.242	10-10-2019	2019-10-10 03:01:06	11:01:06	female	2.0.10.147	233	Catch.bmp	1903-12-23	00:00:00		0	0	619200	0		0	0	NULL	NULL	NULL	Low	run1		List2	A_S.wav	A_S	0		0	1	619050	150		0	0
Exp1	3	Exp1-3-1	59.938	1.0.0.175	2	left	1691455294	2.0.10.242	2.0.10.242	10-10-2019	2019-10-10 03:01:06	11:01:06	female	2.0.10.147	234	Catch.bmp	1904-03-15	00:00:00		0	0	621853	0		0	0	NULL	NULL	NULL	Low	run1	1	List2	A_T.wav	A_T	0	1	0	1	621703	150	2	654	622357
Exp1	3	Exp1-3-1	59.938	1.0.0.175	2	left	1691455294	2.0.10.242	2.0.10.242	10-10-2019	2019-10-10 03:01:06	11:01:06	female	2.0.10.147	235	Red_C.bmp	1902-12-13	00:00:00		0	0	624539	0		0	0	NULL	NULL	NULL	Low	run1	1	List2	A_T.wav	AV_T	1	1	0	1	624389	150	1	663	625052
Exp1	3	Exp1-3-1	59.938	1.0.0.175	2	left	1691455294	2.0.10.242	2.0.10.242	10-10-2019	2019-10-10 03:01:06	11:01:06	female	2.0.10.147	236	Catch.bmp	1902-06-03	00:00:00		1	0	626774	0		0	0	NULL	NULL	NULL	Low	run1	1	List2	A_T.wav	A_T	0	1	0	1	626624	150	2	1004	627628
Exp1	3	Exp1-3-1	59.938	1.0.0.175	2	left	1691455294	2.0.10.242	2.0.10.242	10-10-2019	2019-10-10 03:01:06	11:01:06	female	2.0.10.147	237	Catch.bmp	1902-07-07	00:00:00		0	0	628860	0		0	0	NULL	NULL	NULL	Low	run1	1	List2	A_T.wav	A_T	1	1	0	1	628710	150	1	606	629316
Exp1	3	Exp1-3-1	59.938	1.0.0.175	2	left	1691455294	2.0.10.242	2.0.10.242	10-10-2019	2019-10-10 03:01:06	11:01:06	female	2.0.10.147	238	Catch.bmp	1903-11-07	00:00:00		0	0	630929	0		0	0	NULL	NULL	NULL	Low	run1		List2	A_S.wav	A_S	0		0	1	630779	150		0	0
Exp1	3	Exp1-3-1	59.938	1.0.0.175	2	left	1691455294	2.0.10.242	2.0.10.242	10-10-2019	2019-10-10 03:01:06	11:01:06	female	2.0.10.147	239	Catch.bmp	1904-05-08	00:00:00		0	0	633548	0		0	0	NULL	NULL	NULL	Low	run1		List2	A_S.wav	A_S	0		0	1	633398	150		0	0
Exp1	3	Exp1-3-1	59.938	1.0.0.175	2	left	1691455294	2.0.10.242	2.0.10.242	10-10-2019	2019-10-10 03:01:06	11:01:06	female	2.0.10.147	240	Red_S.bmp	1903-08-02	00:00:00		0	0	636351	0		0	0	NULL	NULL	NULL	Low	run1	1	List2	A_T.wav	AV_T	1	1	0	1	636201	150	1	539	636740
Exp1	3	Exp1-3-1	59.938	1.0.0.175	2	left	1691455294	2.0.10.242	2.0.10.242	10-10-2019	2019-10-10 03:01:06	11:01:06	female	2.0.10.147	241	Catch.bmp	1902-05-19	00:00:00		0	0	638820	0		0	0	NULL	NULL	NULL	Low	run1	1	List2	A_T.wav	A_T	0		0	1	638670	150		0	0
Exp1	3	Exp1-3-1	59.938	1.0.0.175	2	left	1691455294	2.0.10.242	2.0.10.242	10-10-2019	2019-10-10 03:01:06	11:01:06	female	2.0.10.147	242	Catch.bmp	1903-10-19	00:00:00		0	0	640906	0		0	0	NULL	NULL	NULL	Low	run1	1	List2	A_T.wav	A_T	1	1	0	1	640756	150	1	551	641307
Exp1	3	Exp1-3-1	59.938	1.0.0.175	2	left	1691455294	2.0.10.242	2.0.10.242	10-10-2019	2019-10-10 03:01:06	11:01:06	female	2.0.10.147	243	Red_C.bmp	1903-11-21	00:00:00		0	0	643442	0		0	0	NULL	NULL	NULL	Low	run1	1	List2	A_T.wav	AV_T	1	1	0	1	643292	150	1	665	643957
Exp1	3	Exp1-3-1	59.938	1.0.0.175	2	left	1691455294	2.0.10.242	2.0.10.242	10-10-2019	2019-10-10 03:01:06	11:01:06	female	2.0.10.147	244	Catch.bmp	1903-11-22	00:00:00		0	0	646011	0		0	0	NULL	NULL	NULL	Low	run1	1	List2	A_T.wav	A_T	1	1	0	1	645861	150	1	830	646691
Exp1	3	Exp1-3-1	59.938	1.0.0.175	2	left	1691455294	2.0.10.242	2.0.10.242	10-10-2019	2019-10-10 03:01:06	11:01:06	female	2.0.10.147	245	Catch.bmp	1902-06-03	00:00:00		0	0	648580	0		0	0	NULL	NULL	NULL	Low	run1	1	List2	A_T.wav	A_T	1	1	0	1	648430	150	1	670	649100
Exp1	3	Exp1-3-1	59.938	1.0.0.175	2	left	1691455294	2.0.10.242	2.0.10.242	10-10-2019	2019-10-10 03:01:06	11:01:06	female	2.0.10.147	246	Blue_C.bmp	1903-03-20	00:00:00		0	0	650616	0		0	0	NULL	NULL	NULL	Low	run1		List2	A_S.wav	AV_S	0		0	1	650466	150		0	0
Exp1	3	Exp1-3-1	59.938	1.0.0.175	2	left	1691455294	2.0.10.242	2.0.10.242	10-10-2019	2019-10-10 03:01:06	11:01:06	female	2.0.10.147	247	Red_C.bmp	1903-04-19	00:00:00		0	0	653018	0		0	0	NULL	NULL	NULL	Low	run1	1	List2	Catch.wav	V_T	1	1	1	1	652868	150	1	616	653484
Exp1	3	Exp1-3-1	59.938	1.0.0.175	2	left	1691455294	2.0.10.242	2.0.10.242	10-10-2019	2019-10-10 03:01:06	11:01:06	female	2.0.10.147	248	Blue_S_2.bmp	1904-02-01	00:00:00		0	0	655371	0		0	0	NULL	NULL	NULL	Low	run1		List2	Catch.wav	V_S	0		0	1	655221	150		0	0
Exp1	3	Exp1-3-1	59.938	1.0.0.175	2	left	1691455294	2.0.10.242	2.0.10.242	10-10-2019	2019-10-10 03:01:06	11:01:06	female	2.0.10.147	249	Blue_C.bmp	1902-09-26	00:00:00		0	1	658074	0		0	0	NULL	NULL	NULL	Low	Run1		List2	Catch.wav	V_S	0		1	1	657923	151		0	0
Exp1	3	Exp1-3-1	59.938	1.0.0.175	2	left	1691455294	2.0.10.242	2.0.10.242	10-10-2019	2019-10-10 03:01:06	11:01:06	female	2.0.10.147	250	Blue_C_2.bmp	1903-01-07	00:00:00		0	0	660276	0		0	0	NULL	NULL	NULL	Low	run1		List2	A_S.wav	AV_S	0		1	1	660126	150		0	0
Exp1	3	Exp1-3-1	59.938	1.0.0.175	2	left	1691455294	2.0.10.242	2.0.10.242	10-10-2019	2019-10-10 03:01:06	11:01:06	female	2.0.10.147	251	Catch.bmp	1902-05-22	00:00:00		0	0	662595	0		0	0	NULL	NULL	NULL	Low	run1	1	List2	A_T.wav	A_T	1	1	0	1	662445	150	1	710	663155
Exp1	3	Exp1-3-1	59.938	1.0.0.175	2	left	1691455294	2.0.10.242	2.0.10.242	10-10-2019	2019-10-10 03:01:06	11:01:06	female	2.0.10.147	252	Red_S_2.bmp	1903-01-01	00:00:00		0	0	664630	0		0	0	NULL	NULL	NULL	Low	run1	1	List2	Catch.wav	V_T	1	1	1	1	664480	150	1	588	665068
Exp1	3	Exp1-3-1	59.938	1.0.0.175	2	left	1691455294	2.0.10.242	2.0.10.242	10-10-2019	2019-10-10 03:01:06	11:01:06	female	2.0.10.147	253	Red_C_2.bmp	1904-04-08	00:00:00		0	0	666883	0		0	0	NULL	NULL	NULL	Low	run1	1	List2	Catch.wav	V_T	0	1	0	2	666733	150	2	719	667452
Exp1	3	Exp1-3-1	59.938	1.0.0.175	2	left	1691455294	2.0.10.242	2.0.10.242	10-10-2019	2019-10-10 03:01:06	11:01:06	female	2.0.10.147	254	Catch.bmp	1903-10-11	00:00:00		0	0	669602	0		0	0	NULL	NULL	NULL	Low	run1	1	List2	A_T.wav	A_T	1	1	1	1	669452	150	1	783	670235
Exp1	3	Exp1-3-1	59.938	1.0.0.175	2	left	1691455294	2.0.10.242	2.0.10.242	10-10-2019	2019-10-10 03:01:06	11:01:06	female	2.0.10.147	255	Catch.bmp	1902-06-13	00:00:00		0	0	672138	0		0	0	NULL	NULL	NULL	Low	run1		List2	A_S.wav	A_S	0		0	1	671988	150		0	0
Exp1	3	Exp1-3-1	59.938	1.0.0.175	2	left	1691455294	2.0.10.242	2.0.10.242	10-10-2019	2019-10-10 03:01:06	11:01:06	female	2.0.10.147	256	Catch.bmp	1902-08-12	00:00:00		0	0	674240	0		0	0	NULL	NULL	NULL	Low	run1	1	List2	A_T.wav	A_T	0	1	0	1	674090	150	2	609	674699
Exp1	3	Exp1-3-1	59.938	1.0.0.175	2	left	1691455294	2.0.10.242	2.0.10.242	10-10-2019	2019-10-10 03:01:06	11:01:06	female	2.0.10.147	257	Red_S.bmp	1903-05-02	00:00:00		1	0	676342	0		0	0	NULL	NULL	NULL	Low	run1	1	List2	Catch.wav	V_T	1	1	1	1	676192	150	1	563	676755
Exp1	3	Exp1-3-1	59.938	1.0.0.175	2	left	1691455294	2.0.10.242	2.0.10.242	10-10-2019	2019-10-10 03:01:06	11:01:06	female	2.0.10.147	258	Catch.bmp	1903-11-07	00:00:00		0	1	678712	0		0	0	NULL	NULL	NULL	Low	run1	1	List2	A_T.wav	A_T	1	1	1	1	678561	151	1	673	679234
Exp1	3	Exp1-3-1	59.938	1.0.0.175	2	left	1691455294	2.0.10.242	2.0.10.242	10-10-2019	2019-10-10 03:01:06	11:01:06	female	2.0.10.147	259	Red_C.bmp	1903-09-21	00:00:00		0	0	681281	0		0	0	NULL	NULL	NULL	Low	run1	1	List2	A_T.wav	AV_T	1	1	0	1	681131	150	1	623	681754
Exp1	3	Exp1-3-1	59.938	1.0.0.175	2	left	1691455294	2.0.10.242	2.0.10.242	10-10-2019	2019-10-10 03:01:06	11:01:06	female	2.0.10.147	260	Red_S_2.bmp	1904-04-26	00:00:00		0	0	683800	0		0	0	NULL	NULL	NULL	Low	run1	1	List2	A_T.wav	AV_T	1	1	0	1	683650	150	1	504	684154
Exp1	3	Exp1-3-1	59.938	1.0.0.175	2	left	1691455294	2.0.10.242	2.0.10.242	10-10-2019	2019-10-10 03:01:06	11:01:06	female	2.0.10.147	261	Red_C.bmp	1207	0		0	0	686536	0		0	0	NULL	NULL	NULL	Low	run1	1	List2	Catch.wav	V_T	1	1	1	1	686386	150	1	544	686930
Exp1	3	Exp1-3-1	59.938	1.0.0.175	2	left	1691455294	2.0.10.242	2.0.10.242	10-10-2019	2019-10-10 03:01:06	11:01:06	female	2.0.10.147	262	Blue_S.bmp	1321	0		1	0	688905	0		0	0	NULL	NULL	NULL	Low	run1		List2	Catch.wav	V_S	0		0	1	688755	150		0	0
Exp1	3	Exp1-3-1	59.938	1.0.0.175	2	left	1691455294	2.0.10.242	2.0.10.242	10-10-2019	2019-10-10 03:01:06	11:01:06	female	2.0.10.147	263	Catch.bmp	1279	0		0	0	691458	0		0	0	NULL	NULL	NULL	Low	run1	1	List2	A_T.wav	A_T	1	1	1	1	691308	150	1	663	691971
Exp1	3	Exp1-3-1	59.938	1.0.0.175	2	left	1691455294	2.0.10.242	2.0.10.242	10-10-2019	2019-10-10 03:01:06	11:01:06	female	2.0.10.147	264	Red_C.bmp	841	0		0	0	693894	0		0	0	NULL	NULL	NULL	Low	run1	1	List2	Catch.wav	V_T	1	1	0	1	693744	150	1	546	694290
Exp1	3	Exp1-3-1	59.938	1.0.0.175	2	left	1691455294	2.0.10.242	2.0.10.242	10-10-2019	2019-10-10 03:01:06	11:01:06	female	2.0.10.147	265	Red_C.bmp	1033	0		0	0	695896	0		0	0	NULL	NULL	NULL	Low	run1	1	List2	A_T.wav	AV_T	1	1	1	1	695746	150	1	664	696410
Exp1	3	Exp1-3-1	59.938	1.0.0.175	2	left	1691455294	2.0.10.242	2.0.10.242	10-10-2019	2019-10-10 03:01:06	11:01:06	female	2.0.10.147	266	Catch.bmp	1374	0		0	0	698082	0		0	0	NULL	NULL	NULL	Low	run1		List2	A_S.wav	A_S	0		0	2	697932	150		0	0
Exp1	3	Exp1-3-1	59.938	1.0.0.175	2	left	1691455294	2.0.10.242	2.0.10.242	10-10-2019	2019-10-10 03:01:06	11:01:06	female	2.0.10.147	267	Red_C_2.bmp	964	0		0	1	700668	0		0	0	NULL	NULL	NULL	Low	run1	1	List2	A_T.wav	AV_T	1	1	1	1	700517	151	1	589	701106
Exp1	3	Exp1-3-1	59.938	1.0.0.175	2	left	1691455294	2.0.10.242	2.0.10.242	10-10-2019	2019-10-10 03:01:06	11:01:06	female	2.0.10.147	268	Catch.bmp	1426	0		0	1	702787	0		0	0	NULL	NULL	NULL	Low	run1	1	List2	A_T.wav	A_T	1	1	1	1	702636	151	1	950	703586
Exp1	3	Exp1-3-1	59.938	1.0.0.175	2	left	1691455294	2.0.10.242	2.0.10.242	10-10-2019	2019-10-10 03:01:06	11:01:06	female	2.0.10.147	269	Catch.bmp	1230	0		0	1	705373	0		0	0	NULL	NULL	NULL	Low	run1	1	List2	A_T.wav	A_T	1	1	0	1	705222	151	1	604	705826
Exp1	3	Exp1-3-1	59.938	1.0.0.175	2	left	1691455294	2.0.10.242	2.0.10.242	10-10-2019	2019-10-10 03:01:06	11:01:06	female	2.0.10.147	270	Red_C_2.bmp	950	0		0	0	707758	0		0	0	NULL	NULL	NULL	Low	run1	1	List2	Catch.wav	V_T	1	1	1	1	707608	150	1	706	708314
Exp1	3	Exp1-3-1	59.938	1.0.0.175	2	left	1691455294	2.0.10.242	2.0.10.242	10-10-2019	2019-10-10 03:01:06	11:01:06	female	2.0.10.147	271	Catch.bmp	1058	0		1	0	709860	0		0	0	NULL	NULL	NULL	Low	run1	1	List2	A_T.wav	A_T	1	1	1	1	709710	150	1	916	710626
Exp1	3	Exp1-3-1	59.938	1.0.0.175	2	left	1691455294	2.0.10.242	2.0.10.242	10-10-2019	2019-10-10 03:01:06	11:01:06	female	2.0.10.147	272	Blue_C.bmp	921	0		1	0	712079	0		0	0	NULL	NULL	NULL	Low	run1		List2	A_S.wav	AV_S	0		0	1	711929	150		0	0
Exp1	3	Exp1-3-1	59.938	1.0.0.175	2	left	1691455294	2.0.10.242	2.0.10.242	10-10-2019	2019-10-10 03:01:06	11:01:06	female	2.0.10.147	273	Red_C_2.bmp	822	0		0	0	714215	0		0	0	NULL	NULL	NULL	Low	run1	1	List2	A_T.wav	AV_T	1	1	0	1	714065	150	1	601	714666
Exp1	3	Exp1-3-1	59.938	1.0.0.175	2	left	1691455294	2.0.10.242	2.0.10.242	10-10-2019	2019-10-10 03:01:06	11:01:06	female	2.0.10.147	274	Blue_C_2.bmp	942	0		0	0	716184	0		0	0	NULL	NULL	NULL	Low	run1		List2	A_S.wav	AV_S	0		0	1	716034	150		0	0
Exp1	3	Exp1-3-1	59.938	1.0.0.175	2	left	1691455294	2.0.10.242	2.0.10.242	10-10-2019	2019-10-10 03:01:06	11:01:06	female	2.0.10.147	275	Red_C_2.bmp	1315	0		0	0	718336	0		0	0	NULL	NULL	NULL	Low	run1	1	List2	A_T.wav	AV_T	1	1	0	1	718186	150	1	543	718729
Exp1	3	Exp1-3-1	59.938	1.0.0.175	2	left	1691455294	2.0.10.242	2.0.10.242	10-10-2019	2019-10-10 03:01:06	11:01:06	female	2.0.10.147	276	Red_C_2.bmp	1575	0		0	0	720805	0		0	0	NULL	NULL	NULL	Low	run1	1	List2	A_T.wav	AV_T	1	1	0	1	720655	150	1	498	721153
Exp1	3	Exp1-3-1	59.938	1.0.0.175	2	left	1691455294	2.0.10.242	2.0.10.242	10-10-2019	2019-10-10 03:01:06	11:01:06	female	2.0.10.147	277	Red_S_2.bmp	1244	0		0	0	723541	0		0	0	NULL	NULL	NULL	Low	run1	1	List2	Catch.wav	V_T	1	1	1	1	723391	150	1	538	723929
Exp1	3	Exp1-3-1	59.938	1.0.0.175	2	left	1691455294	2.0.10.242	2.0.10.242	10-10-2019	2019-10-10 03:01:06	11:01:06	female	2.0.10.147	278	Red_C.bmp	1590	0		0	0	725944	0		0	0	NULL	NULL	NULL	Low	run1	1	List2	Catch.wav	V_T	1	1	0	1	725794	150	1	503	726297
Exp1	3	Exp1-3-1	59.938	1.0.0.175	2	left	1691455294	2.0.10.242	2.0.10.242	10-10-2019	2019-10-10 03:01:06	11:01:06	female	2.0.10.147	279	Blue_C.bmp	1369	0		0	0	728697	0		0	0	NULL	NULL	NULL	Low	run1		List2	A_S.wav	AV_S	0		1	2	728547	150		0	0
Exp1	3	Exp1-3-1	59.938	1.0.0.175	2	left	1691455294	2.0.10.242	2.0.10.242	10-10-2019	2019-10-10 03:01:06	11:01:06	female	2.0.10.147	280	Red_C.bmp	1496	0		0	0	731283	0		0	0	NULL	NULL	NULL	Low	run1	1	List2	Catch.wav	V_T	1	1	0	1	731133	150	1	564	731697
