# Supplementary material for: Visual Perceptual Load Attenuates Age-Related Audiovisual Integration in an Audiovisual Discrimination Task
Source: Front Psychol. 2021 Sep 29;12:740221. doi: 10.3389/fpsyg.2021.740221 (PMC8511317; doi:10.3389/fpsyg.2021.740221)
Supplement: Supplementary file 1 [file Data_Sheet_1.ZIP › Export data/Group 2_Data_Older/Exp1_Low load/Subject_04.xlsx]

## Sheet: Sheet1
ExperimentName	Subject	DataFile.Basename	Display.RefreshRate	ExperimentVersion	Group	Handedness	RandomSeed	RuntimeVersion	RuntimeVersionExpected	SessionDate	SessionStartDateTimeUtc	SessionTime	Sex	StudioVersion	Block	Image	ITI	ITI.ACC	ITI.CRESP	ITI.DurationError	ITI.OnsetDelay	ITI.OnsetTime	ITI.OnsetToOnsetTime	ITI.RESP	ITI.RT	ITI.RTTime	List1	List1.Cycle	List1.Sample	PercetualLoad	Procedure	Response	Running	Sound	StimulusType	Target.ACC	Target.CRESP	Target.DurationError	Target.OnsetDelay	Target.OnsetTime	Target.OnsetToOnsetTime	Target.RESP	Target.RT	Target.RTTime
Exp1	4	Exp1-4-1	59.937	1.0.0.178	2	left	-1016863479	2.0.10.242	2.0.10.242	10-10-2019	2019-10-10 11:04:54	19:04:54	female	2.0.10.147	1	Catch.bmp	1903-04-01	00:00:00		0	0	18389	0		0	0	10	1	1	Low	Prac	1	List1	A_T.wav	A_T	0		94	1	18239	150		0	0
Exp1	4	Exp1-4-1	59.937	1.0.0.178	2	left	-1016863479	2.0.10.242	2.0.10.242	10-10-2019	2019-10-10 11:04:54	19:04:54	female	2.0.10.147	2	Blue_S.bmp	1902-04-05	00:00:00		0	1	20792	0		0	0	3	1	2	Low	Prac		List1	Catch.wav	V_S	0		1	1	20641	151		0	0
Exp1	4	Exp1-4-1	59.937	1.0.0.178	2	left	-1016863479	2.0.10.242	2.0.10.242	10-10-2019	2019-10-10 11:04:54	19:04:54	female	2.0.10.147	3	Red_C.bmp	1904-01-28	00:00:00		0	0	22844	0		0	0	5	1	3	Low	Prac	1	List1	Catch.wav	V_T	1	1	0	2	22694	150	1	812	23506
Exp1	4	Exp1-4-1	59.937	1.0.0.178	2	left	-1016863479	2.0.10.242	2.0.10.242	10-10-2019	2019-10-10 11:04:54	19:04:54	female	2.0.10.147	4	Catch.bmp	1903-10-29	00:00:00		0	0	25480	0		0	0	9	1	4	Low	Prac		List1	A_S.wav	A_S	0		1	1	25330	150		0	0
Exp1	4	Exp1-4-1	59.937	1.0.0.178	2	left	-1016863479	2.0.10.242	2.0.10.242	10-10-2019	2019-10-10 11:04:54	19:04:54	female	2.0.10.147	5	Blue_C_2.bmp	1902-08-11	00:00:00		0	0	28099	0		0	0	2	1	5	Low	Prac		List1	Catch.wav	V_S	0		1	1	27949	150		0	0
Exp1	4	Exp1-4-1	59.937	1.0.0.178	2	left	-1016863479	2.0.10.242	2.0.10.242	10-10-2019	2019-10-10 11:04:54	19:04:54	female	2.0.10.147	6	Red_S_2.bmp	1902-05-11	00:00:00		0	0	30268	0		0	0	8	1	6	Low	Prac	1	List1	Catch.wav	V_T	1	1	0	1	30118	150	1	418	30536
Exp1	4	Exp1-4-1	59.937	1.0.0.178	2	left	-1016863479	2.0.10.242	2.0.10.242	10-10-2019	2019-10-10 11:04:54	19:04:54	female	2.0.10.147	7	Red_S.bmp	1902-09-26	00:00:00		0	0	32287	0		0	0	7	1	7	Low	Prac	1	List1	Catch.wav	V_T	0		0	1	32137	150		0	0
Exp1	4	Exp1-4-1	59.937	1.0.0.178	2	left	-1016863479	2.0.10.242	2.0.10.242	10-10-2019	2019-10-10 11:04:54	19:04:54	female	2.0.10.147	8	Red_C_2.bmp	1903-07-15	00:00:00		0	0	34506	0		0	0	6	1	8	Low	Prac	1	List1	Catch.wav	V_T	1	1	0	1	34356	150	1	740	35096
Exp1	4	Exp1-4-1	59.937	1.0.0.178	2	left	-1016863479	2.0.10.242	2.0.10.242	10-10-2019	2019-10-10 11:04:54	19:04:54	female	2.0.10.147	9	Red_S.bmp	1904-05-09	00:00:00		0	0	36958	0		0	0	17	1	9	Low	Prac	1	List1	A_T.wav	AV_T	1	1	1	1	36808	150	1	681	37489
Exp1	4	Exp1-4-1	59.937	1.0.0.178	2	left	-1016863479	2.0.10.242	2.0.10.242	10-10-2019	2019-10-10 11:04:54	19:04:54	female	2.0.10.147	10	Blue_C_2.bmp	1902-03-13	00:00:00		0	0	39711	0		0	0	2	1	10	Low	Prac		List1	Catch.wav	V_S	0		1	1	39561	150		0	0
Exp1	4	Exp1-4-1	59.937	1.0.0.178	2	left	-1016863479	2.0.10.242	2.0.10.242	10-10-2019	2019-10-10 11:04:54	19:04:54	female	2.0.10.147	11	Catch.bmp	1904-04-25	00:00:00		0	0	41713	0		0	0	9	1	11	Low	Prac		List1	A_S.wav	A_S	0		1	1	41563	150		0	0
Exp1	4	Exp1-4-1	59.937	1.0.0.178	2	left	-1016863479	2.0.10.242	2.0.10.242	10-10-2019	2019-10-10 11:04:54	19:04:54	female	2.0.10.147	12	Red_C.bmp	1903-05-20	00:00:00		0	0	44516	0		0	0	15	1	12	Low	Prac	1	List1	A_T.wav	AV_T	1	1	0	1	44366	150	1	459	44825
Exp1	4	Exp1-4-1	59.937	1.0.0.178	2	left	-1016863479	2.0.10.242	2.0.10.242	10-10-2019	2019-10-10 11:04:54	19:04:54	female	2.0.10.147	13	Red_S_2.bmp	1904-03-28	00:00:00		0	0	46902	0		0	0	18	1	13	Low	Prac	1	List1	A_T.wav	AV_T	1	1	0	1	46752	150	1	376	47128
Exp1	4	Exp1-4-1	59.937	1.0.0.178	2	left	-1016863479	2.0.10.242	2.0.10.242	10-10-2019	2019-10-10 11:04:54	19:04:54	female	2.0.10.147	14	Blue_S_2.bmp	1903-12-18	00:00:00		0	0	49605	0		0	0	14	1	14	Low	Prac		List1	A_S.wav	AV_S	0		0	1	49455	150	1	433	49888
Exp1	4	Exp1-4-1	59.937	1.0.0.178	2	left	-1016863479	2.0.10.242	2.0.10.242	10-10-2019	2019-10-10 11:04:54	19:04:54	female	2.0.10.147	15	Blue_S_2.bmp	1902-09-02	00:00:00		0	1	52208	0		0	0	4	1	15	Low	Prac		List1	Catch.wav	V_S	0		1	1	52057	151		0	0
Exp1	4	Exp1-4-1	59.937	1.0.0.178	2	left	-1016863479	2.0.10.242	2.0.10.242	10-10-2019	2019-10-10 11:04:54	19:04:54	female	2.0.10.147	16	Red_S_2.bmp	1903-12-28	00:00:00		0	0	54393	0		0	0	8	1	16	Low	Prac	1	List1	Catch.wav	V_T	1	1	0	1	54243	150	1	445	54688
Exp1	4	Exp1-4-1	59.937	1.0.0.178	2	left	-1016863479	2.0.10.242	2.0.10.242	10-10-2019	2019-10-10 11:04:54	19:04:54	female	2.0.10.147	17	Red_C.bmp	1903-04-01	00:00:00		0	1	57013	0		0	0	5	1	17	Low	Prac	1	List1	Catch.wav	V_T	1	1	1	1	56862	151	1	427	57289
Exp1	4	Exp1-4-1	59.937	1.0.0.178	2	left	-1016863479	2.0.10.242	2.0.10.242	10-10-2019	2019-10-10 11:04:54	19:04:54	female	2.0.10.147	18	Catch.bmp	1903-11-03	00:00:00		0	0	59348	0		0	0	9	1	18	Low	Prac		List1	A_S.wav	A_S	0		1	1	59198	150		0	0
Exp1	4	Exp1-4-1	59.937	1.0.0.178	2	left	-1016863479	2.0.10.242	2.0.10.242	10-10-2019	2019-10-10 11:04:54	19:04:54	female	2.0.10.147	19	Red_S_2.bmp	1902-11-20	00:00:00		0	0	61968	0		0	0	18	1	19	Low	Prac	1	List1	A_T.wav	AV_T	1	1	0	1	61818	150	1	463	62281
Exp1	4	Exp1-4-1	59.937	1.0.0.178	2	left	-1016863479	2.0.10.242	2.0.10.242	10-10-2019	2019-10-10 11:04:54	19:04:54	female	2.0.10.147	20	Catch.bmp	1902-12-02	00:00:00		0	0	64170	0		0	0	10	1	20	Low	Prac	1	List1	A_T.wav	A_T	0		0	1	64020	150		0	0
Exp1	4	Exp1-4-1	59.937	1.0.0.178	2	left	-1016863479	2.0.10.242	2.0.10.242	10-10-2019	2019-10-10 11:04:54	19:04:54	female	2.0.10.147	21	Red_C.bmp	1904-05-09	00:00:00		0	0	101709	0		0	0	5	1	21	Low	Prac	1	List1	Catch.wav	V_T	1	1	1	1	101559	150	1	784	102343
Exp1	4	Exp1-4-1	59.937	1.0.0.178	2	left	-1016863479	2.0.10.242	2.0.10.242	10-10-2019	2019-10-10 11:04:54	19:04:54	female	2.0.10.147	22	Red_C_2.bmp	1902-11-17	00:00:00		0	0	104462	0		0	0	16	1	22	Low	Prac	1	List1	A_T.wav	AV_T	1	1	1	1	104312	150	1	335	104647
Exp1	4	Exp1-4-1	59.937	1.0.0.178	2	left	-1016863479	2.0.10.242	2.0.10.242	10-10-2019	2019-10-10 11:04:54	19:04:54	female	2.0.10.147	23	Red_C_2.bmp	1903-06-13	00:00:00		0	0	106664	0		0	0	16	1	23	Low	Prac	1	List1	A_T.wav	AV_T	1	1	0	1	106514	150	1	326	106840
Exp1	4	Exp1-4-1	59.937	1.0.0.178	2	left	-1016863479	2.0.10.242	2.0.10.242	10-10-2019	2019-10-10 11:04:54	19:04:54	female	2.0.10.147	24	Red_S.bmp	1902-10-06	00:00:00		0	1	109084	0		0	0	17	1	24	Low	Prac	1	List1	A_T.wav	AV_T	1	1	0	1	108933	151	1	306	109239
Exp1	4	Exp1-4-1	59.937	1.0.0.178	2	left	-1016863479	2.0.10.242	2.0.10.242	10-10-2019	2019-10-10 11:04:54	19:04:54	female	2.0.10.147	25	Red_C.bmp	1903-12-13	00:00:00		1	0	111252	0		0	0	15	1	25	Low	Prac	1	List1	A_T.wav	AV_T	1	1	1	1	111102	150	1	322	111424
Exp1	4	Exp1-4-1	59.937	1.0.0.178	2	left	-1016863479	2.0.10.242	2.0.10.242	10-10-2019	2019-10-10 11:04:54	19:04:54	female	2.0.10.147	26	Catch.bmp	1902-04-09	00:00:00		0	0	113855	0		0	0	10	1	26	Low	Prac	1	List1	A_T.wav	A_T	0		0	1	113705	150		0	0
Exp1	4	Exp1-4-1	59.937	1.0.0.178	2	left	-1016863479	2.0.10.242	2.0.10.242	10-10-2019	2019-10-10 11:04:54	19:04:54	female	2.0.10.147	27	Red_C_2.bmp	1903-04-18	00:00:00		0	1	115891	0		0	0	6	1	27	Low	Prac	1	List1	Catch.wav	V_T	1	1	1	1	115740	151	1	619	116359
Exp1	4	Exp1-4-1	59.937	1.0.0.178	2	left	-1016863479	2.0.10.242	2.0.10.242	10-10-2019	2019-10-10 11:04:54	19:04:54	female	2.0.10.147	28	Catch.bmp	1902-07-13	00:00:00		0	0	118243	0		0	0	10	1	28	Low	Prac	1	List1	A_T.wav	A_T	1	1	1	1	118093	150	1	1041	119134
Exp1	4	Exp1-4-1	59.937	1.0.0.178	2	left	-1016863479	2.0.10.242	2.0.10.242	10-10-2019	2019-10-10 11:04:54	19:04:54	female	2.0.10.147	29	Red_S.bmp	1902-06-17	00:00:00		0	0	120345	0		0	0	17	1	29	Low	Prac	1	List1	A_T.wav	AV_T	1	1	0	1	120195	150	1	412	120607
Exp1	4	Exp1-4-1	59.937	1.0.0.178	2	left	-1016863479	2.0.10.242	2.0.10.242	10-10-2019	2019-10-10 11:04:54	19:04:54	female	2.0.10.147	30	Red_S.bmp	1902-05-08	00:00:00		0	0	122397	0		0	0	7	1	30	Low	Prac	1	List1	Catch.wav	V_T	1	1	1	1	122247	150	1	447	122694
Exp1	4	Exp1-4-1	59.937	1.0.0.178	2	left	-1016863479	2.0.10.242	2.0.10.242	10-10-2019	2019-10-10 11:04:54	19:04:54	female	2.0.10.147	31	Red_S.bmp	1902-04-02	00:00:00		0	0	124416	0		0	0	7	1	31	Low	Prac	1	List1	Catch.wav	V_T	1	1	0	1	124266	150	1	476	124742
Exp1	4	Exp1-4-1	59.937	1.0.0.178	2	left	-1016863479	2.0.10.242	2.0.10.242	10-10-2019	2019-10-10 11:04:54	19:04:54	female	2.0.10.147	32	Catch.bmp	1903-01-16	00:00:00		0	1	126402	0		0	0	10	1	32	Low	Prac	1	List1	A_T.wav	A_T	0		1	1	126251	151		0	0
Exp1	4	Exp1-4-1	59.937	1.0.0.178	2	left	-1016863479	2.0.10.242	2.0.10.242	10-10-2019	2019-10-10 11:04:54	19:04:54	female	2.0.10.147	33	Blue_S_2.bmp	1902-12-07	00:00:00		0	9	128704	0		0	0	14	1	33	Low	Prac		List1	A_S.wav	AV_S	0		0	1	128587	0	1	108	128695
Exp1	4	Exp1-4-1	59.937	1.0.0.178	2	left	-1016863479	2.0.10.242	2.0.10.242	10-10-2019	2019-10-10 11:04:54	19:04:54	female	2.0.10.147	34	Catch.bmp	1902-04-17	00:00:00		0	0	130923	0		0	0	10	1	34	Low	Prac	1	List1	A_T.wav	A_T	0		0	1	130773	150		0	0
Exp1	4	Exp1-4-1	59.937	1.0.0.178	2	left	-1016863479	2.0.10.242	2.0.10.242	10-10-2019	2019-10-10 11:04:54	19:04:54	female	2.0.10.147	35	Red_C_2.bmp	1904-04-06	00:00:00		0	0	132975	0		0	0	16	1	35	Low	Prac	1	List1	A_T.wav	AV_T	1	1	0	1	132825	150	1	157	132982
Exp1	4	Exp1-4-1	59.937	1.0.0.178	2	left	-1016863479	2.0.10.242	2.0.10.242	10-10-2019	2019-10-10 11:04:54	19:04:54	female	2.0.10.147	36	Red_S.bmp	1903-12-08	00:00:00		0	1	135695	0		0	0	17	1	36	Low	Prac	1	List1	A_T.wav	AV_T	1	1	1	1	135544	151	1	255	135799
Exp1	4	Exp1-4-1	59.937	1.0.0.178	2	left	-1016863479	2.0.10.242	2.0.10.242	10-10-2019	2019-10-10 11:04:54	19:04:54	female	2.0.10.147	37	Catch.bmp	1902-05-04	00:00:00		0	0	138281	0		0	0	9	1	37	Low	Prac		List1	A_S.wav	A_S	0		0	2	138131	150		0	0
Exp1	4	Exp1-4-1	59.937	1.0.0.178	2	left	-1016863479	2.0.10.242	2.0.10.242	10-10-2019	2019-10-10 11:04:54	19:04:54	female	2.0.10.147	38	Catch.bmp	1902-09-25	00:00:00		1	0	140349	0		0	0	10	1	38	Low	Prac	1	List1	A_T.wav	A_T	1	1	0	1	140199	150	1	1087	141286
Exp1	4	Exp1-4-1	59.937	1.0.0.178	2	left	-1016863479	2.0.10.242	2.0.10.242	10-10-2019	2019-10-10 11:04:54	19:04:54	female	2.0.10.147	39	Red_S_2.bmp	1902-05-07	00:00:00		0	0	142502	0		0	0	18	1	39	Low	Prac	1	List1	A_T.wav	AV_T	1	1	0	2	142352	150	1	479	142831
Exp1	4	Exp1-4-1	59.937	1.0.0.178	2	left	-1016863479	2.0.10.242	2.0.10.242	10-10-2019	2019-10-10 11:04:54	19:04:54	female	2.0.10.147	40	Red_C.bmp	1904-03-05	00:00:00		1	0	144520	0		0	0	5	1	40	Low	Prac	1	List1	Catch.wav	V_T	1	1	1	1	144370	150	1	597	144967
Exp1	4	Exp1-4-1	59.937	1.0.0.178	2	left	-1016863479	2.0.10.242	2.0.10.242	10-10-2019	2019-10-10 11:04:54	19:04:54	female	2.0.10.147	41	Red_S_2.bmp	1902-10-24	00:00:00		0	0	154097	0		0	0	NULL	NULL	NULL	Low	run1	1	List2	A_T.wav	AV_T	1	1	1	1	153947	150	1	523	154470
Exp1	4	Exp1-4-1	59.937	1.0.0.178	2	left	-1016863479	2.0.10.242	2.0.10.242	10-10-2019	2019-10-10 11:04:54	19:04:54	female	2.0.10.147	42	Red_C.bmp	1902-03-15	00:00:00		0	0	156283	0		0	0	NULL	NULL	NULL	Low	run1	1	List2	A_T.wav	AV_T	1	1	0	1	156133	150	1	346	156479
Exp1	4	Exp1-4-1	59.937	1.0.0.178	2	left	-1016863479	2.0.10.242	2.0.10.242	10-10-2019	2019-10-10 11:04:54	19:04:54	female	2.0.10.147	43	Blue_C_2.bmp	1902-05-21	00:00:00		0	0	158235	0		0	0	NULL	NULL	NULL	Low	run1		List2	Catch.wav	V_S	0		0	1	158085	150		0	0
Exp1	4	Exp1-4-1	59.937	1.0.0.178	2	left	-1016863479	2.0.10.242	2.0.10.242	10-10-2019	2019-10-10 11:04:54	19:04:54	female	2.0.10.147	44	Catch.bmp	1902-07-22	00:00:00		0	0	160320	0		0	0	NULL	NULL	NULL	Low	run1	1	List2	A_T.wav	A_T	1	1	1	1	160170	150	1	893	161063
Exp1	4	Exp1-4-1	59.937	1.0.0.178	2	left	-1016863479	2.0.10.242	2.0.10.242	10-10-2019	2019-10-10 11:04:54	19:04:54	female	2.0.10.147	45	Catch.bmp	1903-10-02	00:00:00		0	0	162406	0		0	0	NULL	NULL	NULL	Low	run1	1	List2	A_T.wav	A_T	1	1	0	1	162256	150	1	438	162694
Exp1	4	Exp1-4-1	59.937	1.0.0.178	2	left	-1016863479	2.0.10.242	2.0.10.242	10-10-2019	2019-10-10 11:04:54	19:04:54	female	2.0.10.147	46	Blue_C_2.bmp	1904-03-28	00:00:00		0	0	164925	0		0	0	NULL	NULL	NULL	Low	run1		List2	Catch.wav	V_S	0		1	1	164775	150		0	0
Exp1	4	Exp1-4-1	59.937	1.0.0.178	2	left	-1016863479	2.0.10.242	2.0.10.242	10-10-2019	2019-10-10 11:04:54	19:04:54	female	2.0.10.147	47	Red_S_2.bmp	1902-04-04	00:00:00		0	1	167695	0		0	0	NULL	NULL	NULL	Low	run1	1	List2	Catch.wav	V_T	1	1	1	1	167544	151	1	477	168021
Exp1	4	Exp1-4-1	59.937	1.0.0.178	2	left	-1016863479	2.0.10.242	2.0.10.242	10-10-2019	2019-10-10 11:04:54	19:04:54	female	2.0.10.147	48	Catch.bmp	1904-05-12	00:00:00		0	0	169680	0		0	0	NULL	NULL	NULL	Low	run1	1	List2	A_T.wav	A_T	1	1	1	1	169530	150	1	476	170006
Exp1	4	Exp1-4-1	59.937	1.0.0.178	2	left	-1016863479	2.0.10.242	2.0.10.242	10-10-2019	2019-10-10 11:04:54	19:04:54	female	2.0.10.147	49	Red_C.bmp	1903-03-02	00:00:00		0	0	172433	0		0	0	NULL	NULL	NULL	Low	run1	1	List2	Catch.wav	V_T	1	1	0	1	172283	150	1	394	172677
Exp1	4	Exp1-4-1	59.937	1.0.0.178	2	left	-1016863479	2.0.10.242	2.0.10.242	10-10-2019	2019-10-10 11:04:54	19:04:54	female	2.0.10.147	50	Red_S.bmp	1904-03-10	00:00:00		0	0	174752	0		0	0	NULL	NULL	NULL	Low	run1	1	List2	Catch.wav	V_T	1	1	0	1	174602	150	1	507	175109
Exp1	4	Exp1-4-1	59.937	1.0.0.178	2	left	-1016863479	2.0.10.242	2.0.10.242	10-10-2019	2019-10-10 11:04:54	19:04:54	female	2.0.10.147	51	Red_S_2.bmp	1902-12-24	00:00:00		0	0	177438	0		0	0	NULL	NULL	NULL	Low	run1	1	List2	A_T.wav	AV_T	1	1	1	1	177288	150	1	382	177670
Exp1	4	Exp1-4-1	59.937	1.0.0.178	2	left	-1016863479	2.0.10.242	2.0.10.242	10-10-2019	2019-10-10 11:04:54	19:04:54	female	2.0.10.147	52	Catch.bmp	1903-05-27	00:00:00		0	0	179674	0		0	0	NULL	NULL	NULL	Low	run1	1	List2	A_T.wav	A_T	1	1	0	1	179524	150	1	769	180293
Exp1	4	Exp1-4-1	59.937	1.0.0.178	2	left	-1016863479	2.0.10.242	2.0.10.242	10-10-2019	2019-10-10 11:04:54	19:04:54	female	2.0.10.147	53	Catch.bmp	1902-07-05	00:00:00		0	0	182076	0		0	0	NULL	NULL	NULL	Low	run1		List2	A_S.wav	A_S	0		0	1	181926	150		0	0
Exp1	4	Exp1-4-1	59.937	1.0.0.178	2	left	-1016863479	2.0.10.242	2.0.10.242	10-10-2019	2019-10-10 11:04:54	19:04:54	female	2.0.10.147	54	Catch.bmp	1904-01-17	00:00:00		0	0	184212	0		0	0	NULL	NULL	NULL	Low	run1	1	List2	A_T.wav	A_T	1	1	0	1	184062	150	1	583	184645
Exp1	4	Exp1-4-1	59.937	1.0.0.178	2	left	-1016863479	2.0.10.242	2.0.10.242	10-10-2019	2019-10-10 11:04:54	19:04:54	female	2.0.10.147	55	Catch.bmp	1903-02-05	00:00:00		0	0	186848	0		0	0	NULL	NULL	NULL	Low	run1	1	List2	A_T.wav	A_T	1	1	0	1	186698	150	1	620	187318
Exp1	4	Exp1-4-1	59.937	1.0.0.178	2	left	-1016863479	2.0.10.242	2.0.10.242	10-10-2019	2019-10-10 11:04:54	19:04:54	female	2.0.10.147	56	Blue_S_2.bmp	1904-04-25	00:00:00		0	1	189134	0		0	0	NULL	NULL	NULL	Low	run1		List2	Catch.wav	V_S	0		1	1	188983	151		0	0
Exp1	4	Exp1-4-1	59.937	1.0.0.178	2	left	-1016863479	2.0.10.242	2.0.10.242	10-10-2019	2019-10-10 11:04:54	19:04:54	female	2.0.10.147	57	Catch.bmp	1902-07-03	00:00:00		0	1	191937	0		0	0	NULL	NULL	NULL	Low	run1		List2	A_S.wav	A_S	0		1	1	191786	151	1	499	192285
Exp1	4	Exp1-4-1	59.937	1.0.0.178	2	left	-1016863479	2.0.10.242	2.0.10.242	10-10-2019	2019-10-10 11:04:54	19:04:54	female	2.0.10.147	58	Blue_C.bmp	1903-11-17	00:00:00		0	0	194005	0		0	0	NULL	NULL	NULL	Low	run1		List2	A_S.wav	AV_S	0		0	1	193855	150		0	0
Exp1	4	Exp1-4-1	59.937	1.0.0.178	2	left	-1016863479	2.0.10.242	2.0.10.242	10-10-2019	2019-10-10 11:04:54	19:04:54	female	2.0.10.147	59	Blue_S.bmp	1903-02-11	00:00:00		0	0	196641	0		0	0	NULL	NULL	NULL	Low	run1		List2	A_S.wav	AV_S	0		0	1	196491	150		0	0
Exp1	4	Exp1-4-1	59.937	1.0.0.178	2	left	-1016863479	2.0.10.242	2.0.10.242	10-10-2019	2019-10-10 11:04:54	19:04:54	female	2.0.10.147	60	Red_C_2.bmp	1902-10-30	00:00:00		0	0	198994	0		0	0	NULL	NULL	NULL	Low	run1	1	List2	Catch.wav	V_T	1	1	0	1	198844	150	1	409	199253
Exp1	4	Exp1-4-1	59.937	1.0.0.178	2	left	-1016863479	2.0.10.242	2.0.10.242	10-10-2019	2019-10-10 11:04:54	19:04:54	female	2.0.10.147	61	Red_S.bmp	1904-04-20	00:00:00		1	0	201179	0		0	0	NULL	NULL	NULL	Low	run1	1	List2	Catch.wav	V_T	1	1	0	1	201029	150	1	416	201445
Exp1	4	Exp1-4-1	59.937	1.0.0.178	2	left	-1016863479	2.0.10.242	2.0.10.242	10-10-2019	2019-10-10 11:04:54	19:04:54	female	2.0.10.147	62	Red_S.bmp	1904-03-06	00:00:00		0	0	203899	0		0	0	NULL	NULL	NULL	Low	run1	1	List2	A_T.wav	AV_T	1	1	1	1	203749	150	1	385	204134
Exp1	4	Exp1-4-1	59.937	1.0.0.178	2	left	-1016863479	2.0.10.242	2.0.10.242	10-10-2019	2019-10-10 11:04:54	19:04:54	female	2.0.10.147	63	Catch.bmp	1903-12-16	00:00:00		0	0	206585	0		0	0	NULL	NULL	NULL	Low	run1	1	List2	A_T.wav	A_T	1	1	0	1	206435	150	1	665	207100
Exp1	4	Exp1-4-1	59.937	1.0.0.178	2	left	-1016863479	2.0.10.242	2.0.10.242	10-10-2019	2019-10-10 11:04:54	19:04:54	female	2.0.10.147	64	Red_S_2.bmp	1904-05-16	00:00:00		0	0	209188	0		0	0	NULL	NULL	NULL	Low	run1	1	List2	Catch.wav	V_T	1	1	0	1	209038	150	1	494	209532
Exp1	4	Exp1-4-1	59.937	1.0.0.178	2	left	-1016863479	2.0.10.242	2.0.10.242	10-10-2019	2019-10-10 11:04:54	19:04:54	female	2.0.10.147	65	Blue_C_2.bmp	1902-11-03	00:00:00		0	0	211941	0		0	0	NULL	NULL	NULL	Low	run1		List2	A_S.wav	AV_S	0		1	2	211791	150		0	0
Exp1	4	Exp1-4-1	59.937	1.0.0.178	2	left	-1016863479	2.0.10.242	2.0.10.242	10-10-2019	2019-10-10 11:04:54	19:04:54	female	2.0.10.147	66	Red_S_2.bmp	1903-08-20	00:00:00		0	0	214193	0		0	0	NULL	NULL	NULL	Low	run1	1	List2	Catch.wav	V_T	1	1	0	1	214043	150	1	481	214524
Exp1	4	Exp1-4-1	59.937	1.0.0.178	2	left	-1016863479	2.0.10.242	2.0.10.242	10-10-2019	2019-10-10 11:04:54	19:04:54	female	2.0.10.147	67	Red_C.bmp	1903-05-31	00:00:00		0	0	216679	0		0	0	NULL	NULL	NULL	Low	run1	1	List2	Catch.wav	V_T	1	1	0	1	216529	150	1	379	216908
Exp1	4	Exp1-4-1	59.937	1.0.0.178	2	left	-1016863479	2.0.10.242	2.0.10.242	10-10-2019	2019-10-10 11:04:54	19:04:54	female	2.0.10.147	68	Catch.bmp	1902-05-08	00:00:00		1	0	219081	0		0	0	NULL	NULL	NULL	Low	run1	1	List2	A_T.wav	A_T	1	1	1	1	218931	150	1	593	219524
Exp1	4	Exp1-4-1	59.937	1.0.0.178	2	left	-1016863479	2.0.10.242	2.0.10.242	10-10-2019	2019-10-10 11:04:54	19:04:54	female	2.0.10.147	69	Catch.bmp	1902-05-29	00:00:00		0	0	221100	0		0	0	NULL	NULL	NULL	Low	run1	1	List2	A_T.wav	A_T	1	1	0	1	220950	150	1	582	221532
Exp1	4	Exp1-4-1	59.937	1.0.0.178	2	left	-1016863479	2.0.10.242	2.0.10.242	10-10-2019	2019-10-10 11:04:54	19:04:54	female	2.0.10.147	70	Blue_S.bmp	1902-04-14	00:00:00		0	0	223136	0		0	0	NULL	NULL	NULL	Low	run1		List2	Catch.wav	V_S	0		0	2	222986	150		0	0
Exp1	4	Exp1-4-1	59.937	1.0.0.178	2	left	-1016863479	2.0.10.242	2.0.10.242	10-10-2019	2019-10-10 11:04:54	19:04:54	female	2.0.10.147	71	Red_S.bmp	1902-04-14	00:00:00		0	0	225188	0		0	0	NULL	NULL	NULL	Low	run1	1	List2	A_T.wav	AV_T	1	1	1	1	225038	150	1	382	225420
Exp1	4	Exp1-4-1	59.937	1.0.0.178	2	left	-1016863479	2.0.10.242	2.0.10.242	10-10-2019	2019-10-10 11:04:54	19:04:54	female	2.0.10.147	72	Red_S.bmp	1903-07-25	00:00:00		0	0	227173	0		0	0	NULL	NULL	NULL	Low	run1	1	List2	Catch.wav	V_T	1	1	1	1	227023	150	1	606	227629
Exp1	4	Exp1-4-1	59.937	1.0.0.178	2	left	-1016863479	2.0.10.242	2.0.10.242	10-10-2019	2019-10-10 11:04:54	19:04:54	female	2.0.10.147	73	Catch.bmp	1902-09-15	00:00:00		0	0	229626	0		0	0	NULL	NULL	NULL	Low	run1	1	List2	A_T.wav	A_T	1	1	0	1	229476	150	1	752	230228
Exp1	4	Exp1-4-1	59.937	1.0.0.178	2	left	-1016863479	2.0.10.242	2.0.10.242	10-10-2019	2019-10-10 11:04:54	19:04:54	female	2.0.10.147	74	Blue_S.bmp	1902-11-11	00:00:00		0	0	231778	0		0	0	NULL	NULL	NULL	Low	run1		List2	Catch.wav	V_S	0		0	1	231628	150		0	0
Exp1	4	Exp1-4-1	59.937	1.0.0.178	2	left	-1016863479	2.0.10.242	2.0.10.242	10-10-2019	2019-10-10 11:04:54	19:04:54	female	2.0.10.147	75	Blue_C.bmp	1903-02-02	00:00:00		0	0	234047	0		0	0	NULL	NULL	NULL	Low	Run1		List2	Catch.wav	V_S	0		0	1	233897	150		0	0
Exp1	4	Exp1-4-1	59.937	1.0.0.178	2	left	-1016863479	2.0.10.242	2.0.10.242	10-10-2019	2019-10-10 11:04:54	19:04:54	female	2.0.10.147	76	Catch.bmp	1904-02-10	00:00:00		0	0	236383	0		0	0	NULL	NULL	NULL	Low	run1	1	List2	A_T.wav	A_T	1	1	1	1	236233	150	1	555	236788
Exp1	4	Exp1-4-1	59.937	1.0.0.178	2	left	-1016863479	2.0.10.242	2.0.10.242	10-10-2019	2019-10-10 11:04:54	19:04:54	female	2.0.10.147	77	Catch.bmp	1903-05-03	00:00:00		0	1	239036	0		0	0	NULL	NULL	NULL	Low	run1	1	List2	A_T.wav	A_T	1	1	1	1	238885	151	1	608	239493
Exp1	4	Exp1-4-1	59.937	1.0.0.178	2	left	-1016863479	2.0.10.242	2.0.10.242	10-10-2019	2019-10-10 11:04:54	19:04:54	female	2.0.10.147	78	Red_C.bmp	1902-09-10	00:00:00		0	0	241405	0		0	0	NULL	NULL	NULL	Low	run1	1	List2	A_T.wav	AV_T	1	1	0	1	241255	150	1	437	241692
Exp1	4	Exp1-4-1	59.937	1.0.0.178	2	left	-1016863479	2.0.10.242	2.0.10.242	10-10-2019	2019-10-10 11:04:54	19:04:54	female	2.0.10.147	79	Catch.bmp	1904-04-09	00:00:00		0	0	243540	0		0	0	NULL	NULL	NULL	Low	run1		List2	A_S.wav	A_S	0		0	1	243390	150		0	0
Exp1	4	Exp1-4-1	59.937	1.0.0.178	2	left	-1016863479	2.0.10.242	2.0.10.242	10-10-2019	2019-10-10 11:04:54	19:04:54	female	2.0.10.147	80	Red_S_2.bmp	1902-08-19	00:00:00		0	0	246310	0		0	0	NULL	NULL	NULL	Low	run1	1	List2	Catch.wav	V_T	1	1	0	1	246160	150	1	620	246780
Exp1	4	Exp1-4-1	59.937	1.0.0.178	2	left	-1016863479	2.0.10.242	2.0.10.242	10-10-2019	2019-10-10 11:04:54	19:04:54	female	2.0.10.147	81	Red_C_2.bmp	1903-07-08	00:00:00		0	0	248429	0		0	0	NULL	NULL	NULL	Low	run1	1	List2	A_T.wav	AV_T	1	1	0	1	248279	150	1	428	248707
Exp1	4	Exp1-4-1	59.937	1.0.0.178	2	left	-1016863479	2.0.10.242	2.0.10.242	10-10-2019	2019-10-10 11:04:54	19:04:54	female	2.0.10.147	82	Blue_C_2.bmp	1904-03-20	00:00:00		0	1	250865	0		0	0	NULL	NULL	NULL	Low	run1		List2	Catch.wav	V_S	0		1	1	250714	151		0	0
Exp1	4	Exp1-4-1	59.937	1.0.0.178	2	left	-1016863479	2.0.10.242	2.0.10.242	10-10-2019	2019-10-10 11:04:54	19:04:54	female	2.0.10.147	83	Catch.bmp	1904-04-12	00:00:00		0	0	253634	0		0	0	NULL	NULL	NULL	Low	run1		List2	A_S.wav	A_S	0		1	1	253484	150		0	0
Exp1	4	Exp1-4-1	59.937	1.0.0.178	2	left	-1016863479	2.0.10.242	2.0.10.242	10-10-2019	2019-10-10 11:04:54	19:04:54	female	2.0.10.147	84	Red_S_2.bmp	1904-04-07	00:00:00		0	0	256404	0		0	0	NULL	NULL	NULL	Low	run1	1	List2	Catch.wav	V_T	1	1	0	2	256254	150	1	397	256651
Exp1	4	Exp1-4-1	59.937	1.0.0.178	2	left	-1016863479	2.0.10.242	2.0.10.242	10-10-2019	2019-10-10 11:04:54	19:04:54	female	2.0.10.147	85	Catch.bmp	1902-05-27	00:00:00		0	0	259123	0		0	0	NULL	NULL	NULL	Low	run1	1	List2	A_T.wav	A_T	1	1	1	1	258973	150	1	791	259764
Exp1	4	Exp1-4-1	59.937	1.0.0.178	2	left	-1016863479	2.0.10.242	2.0.10.242	10-10-2019	2019-10-10 11:04:54	19:04:54	female	2.0.10.147	86	Red_S.bmp	1903-12-05	00:00:00		0	1	261159	0		0	0	NULL	NULL	NULL	Low	run1	1	List2	A_T.wav	AV_T	1	1	1	1	261008	151	1	411	261419
Exp1	4	Exp1-4-1	59.937	1.0.0.178	2	left	-1016863479	2.0.10.242	2.0.10.242	10-10-2019	2019-10-10 11:04:54	19:04:54	female	2.0.10.147	87	Red_C_2.bmp	1904-04-07	00:00:00		0	1	263745	0		0	0	NULL	NULL	NULL	Low	run1	1	List2	A_T.wav	AV_T	1	1	1	1	263594	151	1	297	263891
Exp1	4	Exp1-4-1	59.937	1.0.0.178	2	left	-1016863479	2.0.10.242	2.0.10.242	10-10-2019	2019-10-10 11:04:54	19:04:54	female	2.0.10.147	88	Red_S_2.bmp	1902-12-25	00:00:00		0	0	266464	0		0	0	NULL	NULL	NULL	Low	run1	1	List2	Catch.wav	V_T	1	1	1	1	266314	150	1	361	266675
Exp1	4	Exp1-4-1	59.937	1.0.0.178	2	left	-1016863479	2.0.10.242	2.0.10.242	10-10-2019	2019-10-10 11:04:54	19:04:54	female	2.0.10.147	89	Blue_S.bmp	1902-10-28	00:00:00		1	0	268716	0		0	0	NULL	NULL	NULL	Low	run1		List2	A_S.wav	AV_S	0		1	1	268566	150		0	0
Exp1	4	Exp1-4-1	59.937	1.0.0.178	2	left	-1016863479	2.0.10.242	2.0.10.242	10-10-2019	2019-10-10 11:04:54	19:04:54	female	2.0.10.147	90	Red_C_2.bmp	1902-10-16	00:00:00		0	0	270952	0		0	0	NULL	NULL	NULL	Low	run1	1	List2	A_T.wav	AV_T	1	1	0	1	270802	150	1	410	271212
Exp1	4	Exp1-4-1	59.937	1.0.0.178	2	left	-1016863479	2.0.10.242	2.0.10.242	10-10-2019	2019-10-10 11:04:54	19:04:54	female	2.0.10.147	91	Red_S.bmp	1902-12-30	00:00:00		0	0	273121	0		0	0	NULL	NULL	NULL	Low	run1	1	List2	Catch.wav	V_T	1	1	1	1	272971	150	1	392	273363
Exp1	4	Exp1-4-1	59.937	1.0.0.178	2	left	-1016863479	2.0.10.242	2.0.10.242	10-10-2019	2019-10-10 11:04:54	19:04:54	female	2.0.10.147	92	Red_C.bmp	1903-04-16	00:00:00		0	0	275373	0		0	0	NULL	NULL	NULL	Low	run1	1	List2	A_T.wav	AV_T	1	1	1	1	275223	150	1	460	275683
Exp1	4	Exp1-4-1	59.937	1.0.0.178	2	left	-1016863479	2.0.10.242	2.0.10.242	10-10-2019	2019-10-10 11:04:54	19:04:54	female	2.0.10.147	93	Red_C.bmp	1902-05-08	00:00:00		0	0	277726	0		0	0	NULL	NULL	NULL	Low	run1	1	List2	A_T.wav	AV_T	1	1	0	1	277576	150	1	395	277971
Exp1	4	Exp1-4-1	59.937	1.0.0.178	2	left	-1016863479	2.0.10.242	2.0.10.242	10-10-2019	2019-10-10 11:04:54	19:04:54	female	2.0.10.147	94	Red_C_2.bmp	1903-03-05	00:00:00		0	1	279745	0		0	0	NULL	NULL	NULL	Low	run1	1	List2	Catch.wav	V_T	1	1	1	1	279594	151	1	434	280028
Exp1	4	Exp1-4-1	59.937	1.0.0.178	2	left	-1016863479	2.0.10.242	2.0.10.242	10-10-2019	2019-10-10 11:04:54	19:04:54	female	2.0.10.147	95	Catch.bmp	1902-05-31	00:00:00		0	0	282064	0		0	0	NULL	NULL	NULL	Low	run1	1	List2	A_T.wav	A_T	0		0	1	281914	150		0	0
Exp1	4	Exp1-4-1	59.937	1.0.0.178	2	left	-1016863479	2.0.10.242	2.0.10.242	10-10-2019	2019-10-10 11:04:54	19:04:54	female	2.0.10.147	96	Blue_S_2.bmp	1903-12-25	00:00:00		0	0	284149	0		0	0	NULL	NULL	NULL	Low	run1		List2	Catch.wav	V_S	0		1	1	283999	150		0	0
Exp1	4	Exp1-4-1	59.937	1.0.0.178	2	left	-1016863479	2.0.10.242	2.0.10.242	10-10-2019	2019-10-10 11:04:54	19:04:54	female	2.0.10.147	97	Catch.bmp	1902-12-23	00:00:00		0	0	286819	0		0	0	NULL	NULL	NULL	Low	run1	1	List2	A_T.wav	A_T	1	1	1	1	286669	150	1	734	287403
Exp1	4	Exp1-4-1	59.937	1.0.0.178	2	left	-1016863479	2.0.10.242	2.0.10.242	10-10-2019	2019-10-10 11:04:54	19:04:54	female	2.0.10.147	98	Red_C_2.bmp	1902-06-09	00:00:00		0	0	289054	0		0	0	NULL	NULL	NULL	Low	run1	1	List2	Catch.wav	V_T	1	1	1	1	288904	150	1	555	289459
Exp1	4	Exp1-4-1	59.937	1.0.0.178	2	left	-1016863479	2.0.10.242	2.0.10.242	10-10-2019	2019-10-10 11:04:54	19:04:54	female	2.0.10.147	99	Blue_S_2.bmp	1902-10-16	00:00:00		1	0	291106	0		0	0	NULL	NULL	NULL	Low	run1		List2	Catch.wav	V_S	0		0	1	290956	150		0	0
Exp1	4	Exp1-4-1	59.937	1.0.0.178	2	left	-1016863479	2.0.10.242	2.0.10.242	10-10-2019	2019-10-10 11:04:54	19:04:54	female	2.0.10.147	100	Red_S_2.bmp	1902-04-22	00:00:00		0	0	293342	0		0	0	NULL	NULL	NULL	Low	run1	1	List2	Catch.wav	V_T	1	1	0	1	293192	150	1	466	293658
Exp1	4	Exp1-4-1	59.937	1.0.0.178	2	left	-1016863479	2.0.10.242	2.0.10.242	10-10-2019	2019-10-10 11:04:54	19:04:54	female	2.0.10.147	101	Red_C.bmp	1904-04-11	00:00:00		0	0	295344	0		0	0	NULL	NULL	NULL	Low	run1	1	List2	Catch.wav	V_T	1	1	0	1	295194	150	1	488	295682
Exp1	4	Exp1-4-1	59.937	1.0.0.178	2	left	-1016863479	2.0.10.242	2.0.10.242	10-10-2019	2019-10-10 11:04:54	19:04:54	female	2.0.10.147	102	Blue_S_2.bmp	1904-02-08	00:00:00		0	0	298064	0		0	0	NULL	NULL	NULL	Low	run1		List2	A_S.wav	AV_S	0		0	1	297914	150		0	0
Exp1	4	Exp1-4-1	59.937	1.0.0.178	2	left	-1016863479	2.0.10.242	2.0.10.242	10-10-2019	2019-10-10 11:04:54	19:04:54	female	2.0.10.147	103	Red_C.bmp	1903-12-30	00:00:00		0	0	300783	0		0	0	NULL	NULL	NULL	Low	run1	1	List2	A_T.wav	AV_T	1	1	0	1	300633	150	1	449	301082
Exp1	4	Exp1-4-1	59.937	1.0.0.178	2	left	-1016863479	2.0.10.242	2.0.10.242	10-10-2019	2019-10-10 11:04:54	19:04:54	female	2.0.10.147	104	Blue_C.bmp	1903-12-11	00:00:00		0	1	303403	0		0	0	NULL	NULL	NULL	Low	run1		List2	A_S.wav	AV_S	0		1	1	303252	151		0	0
Exp1	4	Exp1-4-1	59.937	1.0.0.178	2	left	-1016863479	2.0.10.242	2.0.10.242	10-10-2019	2019-10-10 11:04:54	19:04:54	female	2.0.10.147	105	Red_S.bmp	1902-03-29	00:00:00		0	0	306055	0		0	0	NULL	NULL	NULL	Low	run1	1	List2	Catch.wav	V_T	1	1	1	1	305905	150	1	393	306298
Exp1	4	Exp1-4-1	59.937	1.0.0.178	2	left	-1016863479	2.0.10.242	2.0.10.242	10-10-2019	2019-10-10 11:04:54	19:04:54	female	2.0.10.147	106	Red_S.bmp	1902-07-09	00:00:00		0	0	308024	0		0	0	NULL	NULL	NULL	Low	run1	1	List2	A_T.wav	AV_T	1	1	0	1	307874	150	1	449	308323
Exp1	4	Exp1-4-1	59.937	1.0.0.178	2	left	-1016863479	2.0.10.242	2.0.10.242	10-10-2019	2019-10-10 11:04:54	19:04:54	female	2.0.10.147	107	Red_C.bmp	1903-01-22	00:00:00		0	0	310093	0		0	0	NULL	NULL	NULL	Low	run1	1	List2	Catch.wav	V_T	0		1	1	309943	150		0	0
Exp1	4	Exp1-4-1	59.937	1.0.0.178	2	left	-1016863479	2.0.10.242	2.0.10.242	10-10-2019	2019-10-10 11:04:54	19:04:54	female	2.0.10.147	108	Catch.bmp	1904-01-10	00:00:00		0	0	312429	0		0	0	NULL	NULL	NULL	Low	run1	1	List2	A_T.wav	A_T	1	1	0	2	312279	150	1	1043	313322
Exp1	4	Exp1-4-1	59.937	1.0.0.178	2	left	-1016863479	2.0.10.242	2.0.10.242	10-10-2019	2019-10-10 11:04:54	19:04:54	female	2.0.10.147	109	Red_S_2.bmp	1904-04-29	00:00:00		0	0	315048	0		0	0	NULL	NULL	NULL	Low	run1	1	List2	A_T.wav	AV_T	1	1	0	1	314898	150	1	409	315307
Exp1	4	Exp1-4-1	59.937	1.0.0.178	2	left	-1016863479	2.0.10.242	2.0.10.242	10-10-2019	2019-10-10 11:04:54	19:04:54	female	2.0.10.147	110	Blue_C.bmp	1904-03-09	00:00:00		0	0	317784	0		0	0	NULL	NULL	NULL	Low	run1		List2	A_S.wav	AV_S	0		0	1	317634	150		0	0
Exp1	4	Exp1-4-1	59.937	1.0.0.178	2	left	-1016863479	2.0.10.242	2.0.10.242	10-10-2019	2019-10-10 11:04:54	19:04:54	female	2.0.10.147	111	Catch.bmp	1903-01-27	00:00:00		0	0	320537	0		0	0	NULL	NULL	NULL	Low	run1		List2	A_S.wav	A_S	0		0	1	320387	150	1	951	321338
Exp1	4	Exp1-4-1	59.937	1.0.0.178	2	left	-1016863479	2.0.10.242	2.0.10.242	10-10-2019	2019-10-10 11:04:54	19:04:54	female	2.0.10.147	112	Blue_S.bmp	1903-08-03	00:00:00		0	0	322823	0		0	0	NULL	NULL	NULL	Low	run1		List2	Catch.wav	V_S	0		1	1	322673	150		0	0
Exp1	4	Exp1-4-1	59.937	1.0.0.178	2	left	-1016863479	2.0.10.242	2.0.10.242	10-10-2019	2019-10-10 11:04:54	19:04:54	female	2.0.10.147	113	Red_C.bmp	1903-05-19	00:00:00		0	0	325359	0		0	0	NULL	NULL	NULL	Low	run1	1	List2	A_T.wav	AV_T	1	1	1	1	325209	150	1	385	325594
Exp1	4	Exp1-4-1	59.937	1.0.0.178	2	left	-1016863479	2.0.10.242	2.0.10.242	10-10-2019	2019-10-10 11:04:54	19:04:54	female	2.0.10.147	114	Red_S_2.bmp	1902-03-11	00:00:00		0	1	327745	0		0	0	NULL	NULL	NULL	Low	run1	1	List2	A_T.wav	AV_T	1	1	1	1	327594	151	1	432	328026
Exp1	4	Exp1-4-1	59.937	1.0.0.178	2	left	-1016863479	2.0.10.242	2.0.10.242	10-10-2019	2019-10-10 11:04:54	19:04:54	female	2.0.10.147	115	Red_C.bmp	1902-12-14	00:00:00		0	1	329697	0		0	0	NULL	NULL	NULL	Low	run1	1	List2	Catch.wav	V_T	1	1	1	1	329546	151	1	456	330002
Exp1	4	Exp1-4-1	59.937	1.0.0.178	2	left	-1016863479	2.0.10.242	2.0.10.242	10-10-2019	2019-10-10 11:04:54	19:04:54	female	2.0.10.147	116	Catch.bmp	1902-05-16	00:00:00		0	0	331932	0		0	0	NULL	NULL	NULL	Low	run1	1	List2	A_T.wav	A_T	1	1	1	1	331782	150	1	668	332450
Exp1	4	Exp1-4-1	59.937	1.0.0.178	2	left	-1016863479	2.0.10.242	2.0.10.242	10-10-2019	2019-10-10 11:04:54	19:04:54	female	2.0.10.147	117	Catch.bmp	1902-08-16	00:00:00		0	0	333951	0		0	0	NULL	NULL	NULL	Low	run1	1	List2	A_T.wav	A_T	1	1	0	1	333801	150	1	529	334330
Exp1	4	Exp1-4-1	59.937	1.0.0.178	2	left	-1016863479	2.0.10.242	2.0.10.242	10-10-2019	2019-10-10 11:04:54	19:04:54	female	2.0.10.147	118	Red_C.bmp	1903-03-04	00:00:00		0	0	336070	0		0	0	NULL	NULL	NULL	Low	run1	1	List2	A_T.wav	AV_T	1	1	0	1	335920	150	1	522	336442
Exp1	4	Exp1-4-1	59.937	1.0.0.178	2	left	-1016863479	2.0.10.242	2.0.10.242	10-10-2019	2019-10-10 11:04:54	19:04:54	female	2.0.10.147	119	Red_C_2.bmp	1902-09-03	00:00:00		0	0	338389	0		0	0	NULL	NULL	NULL	Low	run1	1	List2	A_T.wav	AV_T	1	1	0	1	338239	150	1	298	338537
Exp1	4	Exp1-4-1	59.937	1.0.0.178	2	left	-1016863479	2.0.10.242	2.0.10.242	10-10-2019	2019-10-10 11:04:54	19:04:54	female	2.0.10.147	120	Red_C.bmp	1903-12-19	00:00:00		0	1	340525	0		0	0	NULL	NULL	NULL	Low	run1	1	List2	A_T.wav	AV_T	1	1	1	1	340374	151	1	419	340793
Exp1	4	Exp1-4-1	59.937	1.0.0.178	2	left	-1016863479	2.0.10.242	2.0.10.242	10-10-2019	2019-10-10 11:04:54	19:04:54	female	2.0.10.147	121	Catch.bmp	1902-04-29	00:00:00		0	0	343127	0		0	0	NULL	NULL	NULL	Low	run1	1	List2	A_T.wav	A_T	1	1	0	1	342977	150	1	736	343713
Exp1	4	Exp1-4-1	59.937	1.0.0.178	2	left	-1016863479	2.0.10.242	2.0.10.242	10-10-2019	2019-10-10 11:04:54	19:04:54	female	2.0.10.147	122	Catch.bmp	1903-03-01	00:00:00		0	0	345129	0		0	0	NULL	NULL	NULL	Low	run1		List2	A_S.wav	A_S	0		0	1	344979	150		0	0
Exp1	4	Exp1-4-1	59.937	1.0.0.178	2	left	-1016863479	2.0.10.242	2.0.10.242	10-10-2019	2019-10-10 11:04:54	19:04:54	female	2.0.10.147	123	Red_C_2.bmp	1902-11-05	00:00:00		0	1	347499	0		0	0	NULL	NULL	NULL	Low	run1	1	List2	A_T.wav	AV_T	1	1	1	1	347348	151	1	405	347753
Exp1	4	Exp1-4-1	59.937	1.0.0.178	2	left	-1016863479	2.0.10.242	2.0.10.242	10-10-2019	2019-10-10 11:04:54	19:04:54	female	2.0.10.147	124	Red_C_2.bmp	1903-10-05	00:00:00		0	0	349701	0		0	0	NULL	NULL	NULL	Low	run1	1	List2	Catch.wav	V_T	1	1	1	1	349551	150	1	458	350009
Exp1	4	Exp1-4-1	59.937	1.0.0.178	2	left	-1016863479	2.0.10.242	2.0.10.242	10-10-2019	2019-10-10 11:04:54	19:04:54	female	2.0.10.147	125	Catch.bmp	1904-01-15	00:00:00		0	0	352237	0		0	0	NULL	NULL	NULL	Low	run1	1	List2	A_T.wav	A_T	1	1	0	1	352087	150	1	914	353001
Exp1	4	Exp1-4-1	59.937	1.0.0.178	2	left	-1016863479	2.0.10.242	2.0.10.242	10-10-2019	2019-10-10 11:04:54	19:04:54	female	2.0.10.147	126	Catch.bmp	1903-10-10	00:00:00		0	0	354873	0		0	0	NULL	NULL	NULL	Low	run1		List2	A_S.wav	A_S	0		0	1	354723	150		0	0
Exp1	4	Exp1-4-1	59.937	1.0.0.178	2	left	-1016863479	2.0.10.242	2.0.10.242	10-10-2019	2019-10-10 11:04:54	19:04:54	female	2.0.10.147	127	Catch.bmp	1903-04-25	00:00:00		0	1	357476	0		0	0	NULL	NULL	NULL	Low	run1		List2	A_S.wav	A_S	0		1	1	357325	151		0	0
Exp1	4	Exp1-4-1	59.937	1.0.0.178	2	left	-1016863479	2.0.10.242	2.0.10.242	10-10-2019	2019-10-10 11:04:54	19:04:54	female	2.0.10.147	128	Catch.bmp	1902-07-17	00:00:00		1	0	359911	0		0	0	NULL	NULL	NULL	Low	run1		List2	A_S.wav	A_S	0		0	1	359761	150		0	0
Exp1	4	Exp1-4-1	59.937	1.0.0.178	2	left	-1016863479	2.0.10.242	2.0.10.242	10-10-2019	2019-10-10 11:04:54	19:04:54	female	2.0.10.147	129	Catch.bmp	1902-07-07	00:00:00		0	0	362047	0		0	0	NULL	NULL	NULL	Low	run1	1	List2	A_T.wav	A_T	1	1	0	1	361897	150	1	648	362545
Exp1	4	Exp1-4-1	59.937	1.0.0.178	2	left	-1016863479	2.0.10.242	2.0.10.242	10-10-2019	2019-10-10 11:04:54	19:04:54	female	2.0.10.147	130	Red_C.bmp	1903-07-02	00:00:00		0	0	364116	0		0	0	NULL	NULL	NULL	Low	run1	1	List2	A_T.wav	AV_T	1	1	0	1	363966	150	1	404	364370
Exp1	4	Exp1-4-1	59.937	1.0.0.178	2	left	-1016863479	2.0.10.242	2.0.10.242	10-10-2019	2019-10-10 11:04:54	19:04:54	female	2.0.10.147	131	Catch.bmp	1902-07-02	00:00:00		0	0	366552	0		0	0	NULL	NULL	NULL	Low	run1	1	List2	A_T.wav	A_T	1	1	0	1	366402	150	1	487	366889
Exp1	4	Exp1-4-1	59.937	1.0.0.178	2	left	-1016863479	2.0.10.242	2.0.10.242	10-10-2019	2019-10-10 11:04:54	19:04:54	female	2.0.10.147	132	Red_S.bmp	1903-01-29	00:00:00		0	1	368621	0		0	0	NULL	NULL	NULL	Low	run1	1	List2	Catch.wav	V_T	1	1	1	1	368470	151	1	427	368897
Exp1	4	Exp1-4-1	59.937	1.0.0.178	2	left	-1016863479	2.0.10.242	2.0.10.242	10-10-2019	2019-10-10 11:04:54	19:04:54	female	2.0.10.147	133	Red_S_2.bmp	1903-06-13	00:00:00		0	0	370906	0		0	0	NULL	NULL	NULL	Low	run1	1	List2	Catch.wav	V_T	1	1	0	1	370756	150	1	358	371114
Exp1	4	Exp1-4-1	59.937	1.0.0.178	2	left	-1016863479	2.0.10.242	2.0.10.242	10-10-2019	2019-10-10 11:04:54	19:04:54	female	2.0.10.147	134	Red_C.bmp	1902-09-09	00:00:00		0	0	373325	0		0	0	NULL	NULL	NULL	Low	run1	1	List2	Catch.wav	V_T	1	1	0	1	373175	150	1	442	373617
Exp1	4	Exp1-4-1	59.937	1.0.0.178	2	left	-1016863479	2.0.10.242	2.0.10.242	10-10-2019	2019-10-10 11:04:54	19:04:54	female	2.0.10.147	135	Catch.bmp	1904-04-16	00:00:00		0	0	375461	0		0	0	NULL	NULL	NULL	Low	run1	1	List2	A_T.wav	A_T	1	1	1	1	375311	150	1	626	375937
Exp1	4	Exp1-4-1	59.937	1.0.0.178	2	left	-1016863479	2.0.10.242	2.0.10.242	10-10-2019	2019-10-10 11:04:54	19:04:54	female	2.0.10.147	136	Catch.bmp	1902-08-28	00:00:00		1	0	378180	0		0	0	NULL	NULL	NULL	Low	run1	1	List2	A_T.wav	A_T	1	1	0	1	378030	150	1	371	378401
Exp1	4	Exp1-4-1	59.937	1.0.0.178	2	left	-1016863479	2.0.10.242	2.0.10.242	10-10-2019	2019-10-10 11:04:54	19:04:54	female	2.0.10.147	137	Red_C_2.bmp	1902-10-28	00:00:00		0	0	380299	0		0	0	NULL	NULL	NULL	Low	run1	1	List2	Catch.wav	V_T	1	1	1	1	380149	150	1	339	380488
Exp1	4	Exp1-4-1	59.937	1.0.0.178	2	left	-1016863479	2.0.10.242	2.0.10.242	10-10-2019	2019-10-10 11:04:54	19:04:54	female	2.0.10.147	138	Blue_S_2.bmp	1903-05-19	00:00:00		0	0	382485	0		0	0	NULL	NULL	NULL	Low	run1		List2	A_S.wav	AV_S	0		1	1	382335	150		0	0
Exp1	4	Exp1-4-1	59.937	1.0.0.178	2	left	-1016863479	2.0.10.242	2.0.10.242	10-10-2019	2019-10-10 11:04:54	19:04:54	female	2.0.10.147	139	Blue_C_2.bmp	1903-02-20	00:00:00		0	1	384938	0		0	0	NULL	NULL	NULL	Low	run1		List2	Catch.wav	V_S	0		1	1	384787	151		0	0
Exp1	4	Exp1-4-1	59.937	1.0.0.178	2	left	-1016863479	2.0.10.242	2.0.10.242	10-10-2019	2019-10-10 11:04:54	19:04:54	female	2.0.10.147	140	Red_S.bmp	1903-05-30	00:00:00		0	0	387290	0		0	0	NULL	NULL	NULL	Low	run1	1	List2	Catch.wav	V_T	1	1	0	1	387140	150	1	389	387529
Exp1	4	Exp1-4-1	59.937	1.0.0.178	2	left	-1016863479	2.0.10.242	2.0.10.242	10-10-2019	2019-10-10 11:04:54	19:04:54	female	2.0.10.147	141	Red_C.bmp	1903-03-16	00:00:00		1	0	389692	0		0	0	NULL	NULL	NULL	Low	run1	1	List2	A_T.wav	AV_T	1	1	1	1	389542	150	1	306	389848
Exp1	4	Exp1-4-1	59.937	1.0.0.178	2	left	-1016863479	2.0.10.242	2.0.10.242	10-10-2019	2019-10-10 11:04:54	19:04:54	female	2.0.10.147	142	Blue_C_2.bmp	1902-11-24	00:00:00		0	1	392012	0		0	0	NULL	NULL	NULL	Low	run1		List2	A_S.wav	AV_S	0		1	1	391861	151		0	0
Exp1	4	Exp1-4-1	59.937	1.0.0.178	2	left	-1016863479	2.0.10.242	2.0.10.242	10-10-2019	2019-10-10 11:04:54	19:04:54	female	2.0.10.147	143	Blue_C.bmp	1903-01-12	00:00:00		0	1	394281	0		0	0	NULL	NULL	NULL	Low	Run1		List2	Catch.wav	V_S	0		1	1	394130	151		0	0
Exp1	4	Exp1-4-1	59.937	1.0.0.178	2	left	-1016863479	2.0.10.242	2.0.10.242	10-10-2019	2019-10-10 11:04:54	19:04:54	female	2.0.10.147	144	Catch.bmp	1904-02-22	00:00:00		0	0	396616	0		0	0	NULL	NULL	NULL	Low	run1	1	List2	A_T.wav	A_T	1	1	1	1	396466	150	1	815	397281
Exp1	4	Exp1-4-1	59.937	1.0.0.178	2	left	-1016863479	2.0.10.242	2.0.10.242	10-10-2019	2019-10-10 11:04:54	19:04:54	female	2.0.10.147	145	Blue_C.bmp	1903-05-13	00:00:00		0	0	399286	0		0	0	NULL	NULL	NULL	Low	run1		List2	A_S.wav	AV_S	0		0	1	399136	150		0	0
Exp1	4	Exp1-4-1	59.937	1.0.0.178	2	left	-1016863479	2.0.10.242	2.0.10.242	10-10-2019	2019-10-10 11:04:54	19:04:54	female	2.0.10.147	146	Red_C_2.bmp	1902-12-17	00:00:00		0	0	401722	0		0	0	NULL	NULL	NULL	Low	run1	1	List2	A_T.wav	AV_T	1	1	0	2	401572	150	1	356	401928
Exp1	4	Exp1-4-1	59.937	1.0.0.178	2	left	-1016863479	2.0.10.242	2.0.10.242	10-10-2019	2019-10-10 11:04:54	19:04:54	female	2.0.10.147	147	Red_C_2.bmp	1903-02-11	00:00:00		0	0	403957	0		0	0	NULL	NULL	NULL	Low	run1	1	List2	A_T.wav	AV_T	1	1	0	1	403807	150	1	410	404217
Exp1	4	Exp1-4-1	59.937	1.0.0.178	2	left	-1016863479	2.0.10.242	2.0.10.242	10-10-2019	2019-10-10 11:04:54	19:04:54	female	2.0.10.147	148	Catch.bmp	1903-10-15	00:00:00		0	0	406243	0		0	0	NULL	NULL	NULL	Low	run1	1	List2	A_T.wav	A_T	1	1	0	1	406093	150	1	571	406664
Exp1	4	Exp1-4-1	59.937	1.0.0.178	2	left	-1016863479	2.0.10.242	2.0.10.242	10-10-2019	2019-10-10 11:04:54	19:04:54	female	2.0.10.147	149	Catch.bmp	1904-01-14	00:00:00		0	0	408779	0		0	0	NULL	NULL	NULL	Low	run1		List2	A_S.wav	A_S	0		0	1	408629	150		0	0
Exp1	4	Exp1-4-1	59.937	1.0.0.178	2	left	-1016863479	2.0.10.242	2.0.10.242	10-10-2019	2019-10-10 11:04:54	19:04:54	female	2.0.10.147	150	Red_C.bmp	1902-12-14	00:00:00		0	0	411465	0		0	0	NULL	NULL	NULL	Low	run1	1	List2	A_T.wav	AV_T	1	1	0	1	411315	150	1	342	411657
Exp1	4	Exp1-4-1	59.937	1.0.0.178	2	left	-1016863479	2.0.10.242	2.0.10.242	10-10-2019	2019-10-10 11:04:54	19:04:54	female	2.0.10.147	151	Catch.bmp	1903-05-07	00:00:00		0	0	413701	0		0	0	NULL	NULL	NULL	Low	run1	1	List2	A_T.wav	A_T	1	1	0	1	413551	150	1	425	413976
Exp1	4	Exp1-4-1	59.937	1.0.0.178	2	left	-1016863479	2.0.10.242	2.0.10.242	10-10-2019	2019-10-10 11:04:54	19:04:54	female	2.0.10.147	152	Catch.bmp	1904-05-16	00:00:00		0	1	416087	0		0	0	NULL	NULL	NULL	Low	run1	1	List2	A_T.wav	A_T	1	1	1	1	415936	151	1	520	416456
Exp1	4	Exp1-4-1	59.937	1.0.0.178	2	left	-1016863479	2.0.10.242	2.0.10.242	10-10-2019	2019-10-10 11:04:54	19:04:54	female	2.0.10.147	153	Red_S_2.bmp	1903-01-23	00:00:00		1	0	418839	0		0	0	NULL	NULL	NULL	Low	run1	1	List2	A_T.wav	AV_T	1	1	0	1	418689	150	1	327	419016
Exp1	4	Exp1-4-1	59.937	1.0.0.178	2	left	-1016863479	2.0.10.242	2.0.10.242	10-10-2019	2019-10-10 11:04:54	19:04:54	female	2.0.10.147	154	Red_S.bmp	1904-01-16	00:00:00		0	1	421109	0		0	0	NULL	NULL	NULL	Low	run1	1	List2	Catch.wav	V_T	1	1	1	1	420958	151	1	681	421639
Exp1	4	Exp1-4-1	59.937	1.0.0.178	2	left	-1016863479	2.0.10.242	2.0.10.242	10-10-2019	2019-10-10 11:04:54	19:04:54	female	2.0.10.147	155	Red_S_2.bmp	1902-09-10	00:00:00		0	1	423745	0		0	0	NULL	NULL	NULL	Low	run1	1	List2	A_T.wav	AV_T	1	1	1	1	423594	151	1	390	423984
Exp1	4	Exp1-4-1	59.937	1.0.0.178	2	left	-1016863479	2.0.10.242	2.0.10.242	10-10-2019	2019-10-10 11:04:54	19:04:54	female	2.0.10.147	156	Red_S_2.bmp	1903-06-18	00:00:00		0	0	425880	0		0	0	NULL	NULL	NULL	Low	run1	1	List2	A_T.wav	AV_T	1	1	0	1	425730	150	1	317	426047
Exp1	4	Exp1-4-1	59.937	1.0.0.178	2	left	-1016863479	2.0.10.242	2.0.10.242	10-10-2019	2019-10-10 11:04:54	19:04:54	female	2.0.10.147	157	Catch.bmp	1903-05-18	00:00:00		0	0	428299	0		0	0	NULL	NULL	NULL	Low	run1	1	List2	A_T.wav	A_T	1	1	0	1	428149	150	1	722	428871
Exp1	4	Exp1-4-1	59.937	1.0.0.178	2	left	-1016863479	2.0.10.242	2.0.10.242	10-10-2019	2019-10-10 11:04:54	19:04:54	female	2.0.10.147	158	Blue_C.bmp	1902-06-22	00:00:00		0	0	430685	0		0	0	NULL	NULL	NULL	Low	Run1		List2	Catch.wav	V_S	0		1	1	430535	150		0	0
Exp1	4	Exp1-4-1	59.937	1.0.0.178	2	left	-1016863479	2.0.10.242	2.0.10.242	10-10-2019	2019-10-10 11:04:54	19:04:54	female	2.0.10.147	159	Blue_S.bmp	1903-12-21	00:00:00		0	0	432804	0		0	0	NULL	NULL	NULL	Low	run1		List2	Catch.wav	V_S	0		0	1	432654	150		0	0
Exp1	4	Exp1-4-1	59.937	1.0.0.178	2	left	-1016863479	2.0.10.242	2.0.10.242	10-10-2019	2019-10-10 11:04:54	19:04:54	female	2.0.10.147	160	Blue_C_2.bmp	1903-03-23	00:00:00		0	0	435457	0		0	0	NULL	NULL	NULL	Low	run1		List2	Catch.wav	V_S	0		0	1	435307	150		0	0
Exp1	4	Exp1-4-1	59.937	1.0.0.178	2	left	-1016863479	2.0.10.242	2.0.10.242	10-10-2019	2019-10-10 11:04:54	19:04:54	female	2.0.10.147	161	Red_S_2.bmp	1903-08-23	00:00:00		0	1	437843	1334		0	0	NULL	NULL	NULL	Low	run1	1	List2	Catch.wav	V_T	1	1	1	1	437692	151	1	403	438095
Exp1	4	Exp1-4-1	59.937	1.0.0.178	2	left	-1016863479	2.0.10.242	2.0.10.242	10-10-2019	2019-10-10 11:04:54	19:04:54	female	2.0.10.147	162	Catch.bmp	1903-01-05	00:00:00		0	0	494652	0		0	0	NULL	NULL	NULL	Low	run1	1	List2	A_T.wav	A_T	1	1	0	1	494502	150	1	1088	495590
Exp1	4	Exp1-4-1	59.937	1.0.0.178	2	left	-1016863479	2.0.10.242	2.0.10.242	10-10-2019	2019-10-10 11:04:54	19:04:54	female	2.0.10.147	163	Catch.bmp	1904-02-02	00:00:00		0	0	496904	0		0	0	NULL	NULL	NULL	Low	run1		List2	A_S.wav	A_S	0		0	1	496754	150		0	0
Exp1	4	Exp1-4-1	59.937	1.0.0.178	2	left	-1016863479	2.0.10.242	2.0.10.242	10-10-2019	2019-10-10 11:04:54	19:04:54	female	2.0.10.147	164	Blue_C.bmp	1902-03-15	00:00:00		0	0	499607	0		0	0	NULL	NULL	NULL	Low	Run1		List2	Catch.wav	V_S	0		0	1	499457	150		0	0
Exp1	4	Exp1-4-1	59.937	1.0.0.178	2	left	-1016863479	2.0.10.242	2.0.10.242	10-10-2019	2019-10-10 11:04:54	19:04:54	female	2.0.10.147	165	Blue_C_2.bmp	1903-08-24	00:00:00		0	0	501626	0		0	0	NULL	NULL	NULL	Low	run1		List2	A_S.wav	AV_S	0		0	2	501476	150		0	0
Exp1	4	Exp1-4-1	59.937	1.0.0.178	2	left	-1016863479	2.0.10.242	2.0.10.242	10-10-2019	2019-10-10 11:04:54	19:04:54	female	2.0.10.147	166	Catch.bmp	1903-04-11	00:00:00		0	1	504162	0		0	0	NULL	NULL	NULL	Low	run1	1	List2	A_T.wav	A_T	1	1	1	1	504011	151	1	547	504558
Exp1	4	Exp1-4-1	59.937	1.0.0.178	2	left	-1016863479	2.0.10.242	2.0.10.242	10-10-2019	2019-10-10 11:04:54	19:04:54	female	2.0.10.147	167	Red_S.bmp	1902-05-26	00:00:00		0	0	506514	0		0	0	NULL	NULL	NULL	Low	run1	1	List2	Catch.wav	V_T	1	1	1	1	506364	150	1	442	506806
Exp1	4	Exp1-4-1	59.937	1.0.0.178	2	left	-1016863479	2.0.10.242	2.0.10.242	10-10-2019	2019-10-10 11:04:54	19:04:54	female	2.0.10.147	168	Red_S.bmp	1902-04-29	00:00:00		0	1	508550	0		0	0	NULL	NULL	NULL	Low	run1	1	List2	A_T.wav	AV_T	1	1	1	1	508399	151	1	391	508790
Exp1	4	Exp1-4-1	59.937	1.0.0.178	2	left	-1016863479	2.0.10.242	2.0.10.242	10-10-2019	2019-10-10 11:04:54	19:04:54	female	2.0.10.147	169	Red_C.bmp	1902-04-03	00:00:00		0	1	510552	0		0	0	NULL	NULL	NULL	Low	run1	1	List2	Catch.wav	V_T	1	1	1	1	510401	151	1	468	510869
Exp1	4	Exp1-4-1	59.937	1.0.0.178	2	left	-1016863479	2.0.10.242	2.0.10.242	10-10-2019	2019-10-10 11:04:54	19:04:54	female	2.0.10.147	170	Catch.bmp	1903-01-03	00:00:00		0	0	512537	0		0	0	NULL	NULL	NULL	Low	run1	1	List2	A_T.wav	A_T	1	1	1	1	512387	150	1	714	513101
Exp1	4	Exp1-4-1	59.937	1.0.0.178	2	left	-1016863479	2.0.10.242	2.0.10.242	10-10-2019	2019-10-10 11:04:54	19:04:54	female	2.0.10.147	171	Blue_S_2.bmp	1902-04-18	00:00:00		0	0	514789	0		0	0	NULL	NULL	NULL	Low	run1		List2	Catch.wav	V_S	0		1	1	514639	150		0	0
Exp1	4	Exp1-4-1	59.937	1.0.0.178	2	left	-1016863479	2.0.10.242	2.0.10.242	10-10-2019	2019-10-10 11:04:54	19:04:54	female	2.0.10.147	172	Catch.bmp	1904-02-17	00:00:00		0	1	516842	0		0	0	NULL	NULL	NULL	Low	run1		List2	A_S.wav	A_S	0		1	1	516691	151	1	642	517333
Exp1	4	Exp1-4-1	59.937	1.0.0.178	2	left	-1016863479	2.0.10.242	2.0.10.242	10-10-2019	2019-10-10 11:04:54	19:04:54	female	2.0.10.147	173	Catch.bmp	1903-08-08	00:00:00		0	0	519511	0		0	0	NULL	NULL	NULL	Low	run1	1	List2	A_T.wav	A_T	1	1	0	1	519361	150	1	668	520029
Exp1	4	Exp1-4-1	59.937	1.0.0.178	2	left	-1016863479	2.0.10.242	2.0.10.242	10-10-2019	2019-10-10 11:04:54	19:04:54	female	2.0.10.147	174	Red_S_2.bmp	1903-03-26	00:00:00		0	0	521980	0		0	0	NULL	NULL	NULL	Low	run1	1	List2	Catch.wav	V_T	1	1	1	1	521830	150	1	447	522277
Exp1	4	Exp1-4-1	59.937	1.0.0.178	2	left	-1016863479	2.0.10.242	2.0.10.242	10-10-2019	2019-10-10 11:04:54	19:04:54	female	2.0.10.147	175	Red_C_2.bmp	1903-01-14	00:00:00		0	0	524316	0		0	0	NULL	NULL	NULL	Low	run1	1	List2	Catch.wav	V_T	1	1	0	1	524166	150	1	711	524877
Exp1	4	Exp1-4-1	59.937	1.0.0.178	2	left	-1016863479	2.0.10.242	2.0.10.242	10-10-2019	2019-10-10 11:04:54	19:04:54	female	2.0.10.147	176	Red_C_2.bmp	1903-09-13	00:00:00		0	0	526585	0		0	0	NULL	NULL	NULL	Low	run1	1	List2	A_T.wav	AV_T	1	1	1	1	526435	150	1	419	526854
Exp1	4	Exp1-4-1	59.937	1.0.0.178	2	left	-1016863479	2.0.10.242	2.0.10.242	10-10-2019	2019-10-10 11:04:54	19:04:54	female	2.0.10.147	177	Catch.bmp	1903-09-07	00:00:00		0	1	529088	0		0	0	NULL	NULL	NULL	Low	run1		List2	A_S.wav	A_S	0		1	1	528937	151		0	0
Exp1	4	Exp1-4-1	59.937	1.0.0.178	2	left	-1016863479	2.0.10.242	2.0.10.242	10-10-2019	2019-10-10 11:04:54	19:04:54	female	2.0.10.147	178	Catch.bmp	1903-06-09	00:00:00		0	0	531657	0		0	0	NULL	NULL	NULL	Low	run1		List2	A_S.wav	A_S	0		0	1	531507	150		0	0
Exp1	4	Exp1-4-1	59.937	1.0.0.178	2	left	-1016863479	2.0.10.242	2.0.10.242	10-10-2019	2019-10-10 11:04:54	19:04:54	female	2.0.10.147	179	Blue_S_2.bmp	1904-05-07	00:00:00		0	0	534143	0		0	0	NULL	NULL	NULL	Low	run1		List2	A_S.wav	AV_S	0		0	1	533993	150		0	0
Exp1	4	Exp1-4-1	59.937	1.0.0.178	2	left	-1016863479	2.0.10.242	2.0.10.242	10-10-2019	2019-10-10 11:04:54	19:04:54	female	2.0.10.147	180	Red_C.bmp	1904-02-17	00:00:00		0	0	536946	0		0	0	NULL	NULL	NULL	Low	run1	1	List2	A_T.wav	AV_T	1	1	0	1	536796	150	1	313	537109
Exp1	4	Exp1-4-1	59.937	1.0.0.178	2	left	-1016863479	2.0.10.242	2.0.10.242	10-10-2019	2019-10-10 11:04:54	19:04:54	female	2.0.10.147	181	Catch.bmp	1902-03-15	00:00:00		0	0	539615	0		0	0	NULL	NULL	NULL	Low	run1	1	List2	A_T.wav	A_T	1	1	0	1	539465	150	1	604	540069
Exp1	4	Exp1-4-1	59.937	1.0.0.178	2	left	-1016863479	2.0.10.242	2.0.10.242	10-10-2019	2019-10-10 11:04:54	19:04:54	female	2.0.10.147	182	Catch.bmp	1903-06-17	00:00:00		0	0	541567	0		0	0	NULL	NULL	NULL	Low	run1	1	List2	A_T.wav	A_T	1	1	0	1	541417	150	1	445	541862
Exp1	4	Exp1-4-1	59.937	1.0.0.178	2	left	-1016863479	2.0.10.242	2.0.10.242	10-10-2019	2019-10-10 11:04:54	19:04:54	female	2.0.10.147	183	Red_S.bmp	1902-05-10	00:00:00		1	0	543986	0		0	0	NULL	NULL	NULL	Low	run1	1	List2	A_T.wav	AV_T	1	1	0	1	543836	150	1	353	544189
Exp1	4	Exp1-4-1	59.937	1.0.0.178	2	left	-1016863479	2.0.10.242	2.0.10.242	10-10-2019	2019-10-10 11:04:54	19:04:54	female	2.0.10.147	184	Red_S_2.bmp	1903-05-13	00:00:00		0	0	546005	0		0	0	NULL	NULL	NULL	Low	run1	1	List2	Catch.wav	V_T	1	1	1	1	545855	150	1	958	546813
Exp1	4	Exp1-4-1	59.937	1.0.0.178	2	left	-1016863479	2.0.10.242	2.0.10.242	10-10-2019	2019-10-10 11:04:54	19:04:54	female	2.0.10.147	185	Red_C_2.bmp	1903-06-24	00:00:00		0	0	548391	0		0	0	NULL	NULL	NULL	Low	run1	1	List2	A_T.wav	AV_T	1	1	1	1	548241	150	1	396	548637
Exp1	4	Exp1-4-1	59.937	1.0.0.178	2	left	-1016863479	2.0.10.242	2.0.10.242	10-10-2019	2019-10-10 11:04:54	19:04:54	female	2.0.10.147	186	Red_S.bmp	1903-10-14	00:00:00		0	0	550810	0		0	0	NULL	NULL	NULL	Low	run1	1	List2	Catch.wav	V_T	1	1	1	1	550660	150	1	384	551044
Exp1	4	Exp1-4-1	59.937	1.0.0.178	2	left	-1016863479	2.0.10.242	2.0.10.242	10-10-2019	2019-10-10 11:04:54	19:04:54	female	2.0.10.147	187	Red_C_2.bmp	1903-11-09	00:00:00		0	0	553346	0		0	0	NULL	NULL	NULL	Low	run1	1	List2	Catch.wav	V_T	1	1	0	1	553196	150	1	608	553804
Exp1	4	Exp1-4-1	59.937	1.0.0.178	2	left	-1016863479	2.0.10.242	2.0.10.242	10-10-2019	2019-10-10 11:04:54	19:04:54	female	2.0.10.147	188	Blue_S.bmp	1902-10-20	00:00:00		0	1	555916	0		0	0	NULL	NULL	NULL	Low	run1		List2	A_S.wav	AV_S	0		1	1	555765	151		0	0
Exp1	4	Exp1-4-1	59.937	1.0.0.178	2	left	-1016863479	2.0.10.242	2.0.10.242	10-10-2019	2019-10-10 11:04:54	19:04:54	female	2.0.10.147	189	Blue_C.bmp	1904-01-12	00:00:00		0	0	558151	0		0	0	NULL	NULL	NULL	Low	run1		List2	A_S.wav	AV_S	0		0	1	558001	150		0	0
Exp1	4	Exp1-4-1	59.937	1.0.0.178	2	left	-1016863479	2.0.10.242	2.0.10.242	10-10-2019	2019-10-10 11:04:54	19:04:54	female	2.0.10.147	190	Catch.bmp	1904-04-30	00:00:00		0	0	560837	0		0	0	NULL	NULL	NULL	Low	run1	1	List2	A_T.wav	A_T	1	1	0	1	560687	150	1	581	561268
Exp1	4	Exp1-4-1	59.937	1.0.0.178	2	left	-1016863479	2.0.10.242	2.0.10.242	10-10-2019	2019-10-10 11:04:54	19:04:54	female	2.0.10.147	191	Red_S_2.bmp	1904-04-16	00:00:00		0	1	563574	0		0	0	NULL	NULL	NULL	Low	run1	1	List2	A_T.wav	AV_T	1	1	0	1	563423	151	1	310	563733
Exp1	4	Exp1-4-1	59.937	1.0.0.178	2	left	-1016863479	2.0.10.242	2.0.10.242	10-10-2019	2019-10-10 11:04:54	19:04:54	female	2.0.10.147	192	Catch.bmp	1904-01-01	00:00:00		0	0	566293	0		0	0	NULL	NULL	NULL	Low	run1	1	List2	A_T.wav	A_T	1	1	0	1	566143	150	1	381	566524
Exp1	4	Exp1-4-1	59.937	1.0.0.178	2	left	-1016863479	2.0.10.242	2.0.10.242	10-10-2019	2019-10-10 11:04:54	19:04:54	female	2.0.10.147	193	Catch.bmp	1903-01-13	00:00:00		0	0	568912	0		0	0	NULL	NULL	NULL	Low	run1	1	List2	A_T.wav	A_T	1	1	0	1	568762	150	1	354	569116
Exp1	4	Exp1-4-1	59.937	1.0.0.178	2	left	-1016863479	2.0.10.242	2.0.10.242	10-10-2019	2019-10-10 11:04:54	19:04:54	female	2.0.10.147	194	Catch.bmp	1904-02-27	00:00:00		0	0	571181	0		0	0	NULL	NULL	NULL	Low	run1	1	List2	A_T.wav	A_T	1	1	0	1	571031	150	1	398	571429
Exp1	4	Exp1-4-1	59.937	1.0.0.178	2	left	-1016863479	2.0.10.242	2.0.10.242	10-10-2019	2019-10-10 11:04:54	19:04:54	female	2.0.10.147	195	Red_C.bmp	1902-05-01	00:00:00		0	0	573851	0		0	0	NULL	NULL	NULL	Low	run1	1	List2	Catch.wav	V_T	1	1	1	1	573701	150	1	432	574133
Exp1	4	Exp1-4-1	59.937	1.0.0.178	2	left	-1016863479	2.0.10.242	2.0.10.242	10-10-2019	2019-10-10 11:04:54	19:04:54	female	2.0.10.147	196	Catch.bmp	1903-11-10	00:00:00		0	0	575853	0		0	0	NULL	NULL	NULL	Low	run1	1	List2	A_T.wav	A_T	1	1	0	1	575703	150	1	517	576220
Exp1	4	Exp1-4-1	59.937	1.0.0.178	2	left	-1016863479	2.0.10.242	2.0.10.242	10-10-2019	2019-10-10 11:04:54	19:04:54	female	2.0.10.147	197	Red_S.bmp	1902-08-10	00:00:00		0	0	578422	0		0	0	NULL	NULL	NULL	Low	run1	1	List2	A_T.wav	AV_T	1	1	0	1	578272	150	1	364	578636
Exp1	4	Exp1-4-1	59.937	1.0.0.178	2	left	-1016863479	2.0.10.242	2.0.10.242	10-10-2019	2019-10-10 11:04:54	19:04:54	female	2.0.10.147	198	Red_C_2.bmp	1902-12-06	00:00:00		0	1	580525	0		0	0	NULL	NULL	NULL	Low	run1	1	List2	A_T.wav	AV_T	1	1	0	1	580374	151	1	302	580676
Exp1	4	Exp1-4-1	59.937	1.0.0.178	2	left	-1016863479	2.0.10.242	2.0.10.242	10-10-2019	2019-10-10 11:04:54	19:04:54	female	2.0.10.147	199	Catch.bmp	1904-01-30	00:00:00		1	0	582743	0		0	0	NULL	NULL	NULL	Low	run1	1	List2	A_T.wav	A_T	1	1	0	1	582593	150	1	523	583116
Exp1	4	Exp1-4-1	59.937	1.0.0.178	2	left	-1016863479	2.0.10.242	2.0.10.242	10-10-2019	2019-10-10 11:04:54	19:04:54	female	2.0.10.147	200	Red_C.bmp	1902-12-12	00:00:00		0	0	585396	0		0	0	NULL	NULL	NULL	Low	run1	1	List2	A_T.wav	AV_T	1	1	0	1	585246	150	1	303	585549
Exp1	4	Exp1-4-1	59.937	1.0.0.178	2	left	-1016863479	2.0.10.242	2.0.10.242	10-10-2019	2019-10-10 11:04:54	19:04:54	female	2.0.10.147	201	Red_C.bmp	1902-09-09	00:00:00		0	0	587632	0		0	0	NULL	NULL	NULL	Low	run1	1	List2	Catch.wav	V_T	1	1	0	1	587482	150	1	434	587916
Exp1	4	Exp1-4-1	59.937	1.0.0.178	2	left	-1016863479	2.0.10.242	2.0.10.242	10-10-2019	2019-10-10 11:04:54	19:04:54	female	2.0.10.147	202	Catch.bmp	1903-02-12	00:00:00		0	0	589767	0		0	0	NULL	NULL	NULL	Low	run1		List2	A_S.wav	A_S	0		1	1	589617	150	1	539	590156
Exp1	4	Exp1-4-1	59.937	1.0.0.178	2	left	-1016863479	2.0.10.242	2.0.10.242	10-10-2019	2019-10-10 11:04:54	19:04:54	female	2.0.10.147	203	Red_S.bmp	1902-04-03	00:00:00		0	0	592053	0		0	0	NULL	NULL	NULL	Low	run1	1	List2	Catch.wav	V_T	0		1	1	591903	150		0	0
Exp1	4	Exp1-4-1	59.937	1.0.0.178	2	left	-1016863479	2.0.10.242	2.0.10.242	10-10-2019	2019-10-10 11:04:54	19:04:54	female	2.0.10.147	204	Blue_S.bmp	1903-01-18	00:00:00		0	1	594089	0		0	0	NULL	NULL	NULL	Low	run1		List2	Catch.wav	V_S	0		1	1	593938	151		0	0
Exp1	4	Exp1-4-1	59.937	1.0.0.178	2	left	-1016863479	2.0.10.242	2.0.10.242	10-10-2019	2019-10-10 11:04:54	19:04:54	female	2.0.10.147	205	Catch.bmp	1903-09-16	00:00:00		0	0	596424	0		0	0	NULL	NULL	NULL	Low	run1	1	List2	A_T.wav	A_T	1	1	1	1	596274	150	1	937	597211
Exp1	4	Exp1-4-1	59.937	1.0.0.178	2	left	-1016863479	2.0.10.242	2.0.10.242	10-10-2019	2019-10-10 11:04:54	19:04:54	female	2.0.10.147	206	Blue_S_2.bmp	1904-04-02	00:00:00		0	0	598927	0		0	0	NULL	NULL	NULL	Low	run1		List2	A_S.wav	AV_S	0		0	1	598777	150		0	0
Exp1	4	Exp1-4-1	59.937	1.0.0.178	2	left	-1016863479	2.0.10.242	2.0.10.242	10-10-2019	2019-10-10 11:04:54	19:04:54	female	2.0.10.147	207	Red_C_2.bmp	1903-07-11	00:00:00		0	1	601697	0		0	0	NULL	NULL	NULL	Low	run1	1	List2	A_T.wav	AV_T	1	1	1	1	601546	151	1	330	601876
Exp1	4	Exp1-4-1	59.937	1.0.0.178	2	left	-1016863479	2.0.10.242	2.0.10.242	10-10-2019	2019-10-10 11:04:54	19:04:54	female	2.0.10.147	208	Catch.bmp	1903-08-23	00:00:00		0	0	604132	0		0	0	NULL	NULL	NULL	Low	run1	1	List2	A_T.wav	A_T	0		0	1	603982	150		0	0
Exp1	4	Exp1-4-1	59.937	1.0.0.178	2	left	-1016863479	2.0.10.242	2.0.10.242	10-10-2019	2019-10-10 11:04:54	19:04:54	female	2.0.10.147	209	Blue_S_2.bmp	1902-03-22	00:00:00		0	0	606668	0		0	0	NULL	NULL	NULL	Low	run1		List2	Catch.wav	V_S	0		1	1	606518	150		0	0
Exp1	4	Exp1-4-1	59.937	1.0.0.178	2	left	-1016863479	2.0.10.242	2.0.10.242	10-10-2019	2019-10-10 11:04:54	19:04:54	female	2.0.10.147	210	Catch.bmp	1903-09-12	00:00:00		0	0	608687	0		0	0	NULL	NULL	NULL	Low	run1	1	List2	A_T.wav	A_T	1	1	1	1	608537	150	1	786	609323
Exp1	4	Exp1-4-1	59.937	1.0.0.178	2	left	-1016863479	2.0.10.242	2.0.10.242	10-10-2019	2019-10-10 11:04:54	19:04:54	female	2.0.10.147	211	Red_S.bmp	1902-11-12	00:00:00		0	0	611190	0		0	0	NULL	NULL	NULL	Low	run1	1	List2	A_T.wav	AV_T	1	1	0	1	611040	150	1	467	611507
Exp1	4	Exp1-4-1	59.937	1.0.0.178	2	left	-1016863479	2.0.10.242	2.0.10.242	10-10-2019	2019-10-10 11:04:54	19:04:54	female	2.0.10.147	212	Red_S.bmp	1903-01-30	00:00:00		0	0	613392	0		0	0	NULL	NULL	NULL	Low	run1	1	List2	A_T.wav	AV_T	1	1	0	1	613242	150	1	417	613659
Exp1	4	Exp1-4-1	59.937	1.0.0.178	2	left	-1016863479	2.0.10.242	2.0.10.242	10-10-2019	2019-10-10 11:04:54	19:04:54	female	2.0.10.147	213	Catch.bmp	1904-04-22	00:00:00		0	0	615678	0		0	0	NULL	NULL	NULL	Low	run1	1	List2	A_T.wav	A_T	1	1	0	1	615528	150	1	468	615996
Exp1	4	Exp1-4-1	59.937	1.0.0.178	2	left	-1016863479	2.0.10.242	2.0.10.242	10-10-2019	2019-10-10 11:04:54	19:04:54	female	2.0.10.147	214	Red_C_2.bmp	1904-02-07	00:00:00		0	0	618414	0		0	0	NULL	NULL	NULL	Low	run1	1	List2	Catch.wav	V_T	1	1	1	1	618264	150	1	571	618835
Exp1	4	Exp1-4-1	59.937	1.0.0.178	2	left	-1016863479	2.0.10.242	2.0.10.242	10-10-2019	2019-10-10 11:04:54	19:04:54	female	2.0.10.147	215	Catch.bmp	1902-03-17	00:00:00		0	0	621067	0		0	0	NULL	NULL	NULL	Low	run1		List2	A_S.wav	A_S	0		0	2	620917	150		0	0
Exp1	4	Exp1-4-1	59.937	1.0.0.178	2	left	-1016863479	2.0.10.242	2.0.10.242	10-10-2019	2019-10-10 11:04:54	19:04:54	female	2.0.10.147	216	Red_S.bmp	1902-10-07	00:00:00		1	0	623085	0		0	0	NULL	NULL	NULL	Low	run1	1	List2	Catch.wav	V_T	1	1	1	1	622935	150	1	508	623443
Exp1	4	Exp1-4-1	59.937	1.0.0.178	2	left	-1016863479	2.0.10.242	2.0.10.242	10-10-2019	2019-10-10 11:04:54	19:04:54	female	2.0.10.147	217	Red_S.bmp	1902-04-07	00:00:00		0	0	625254	0		0	0	NULL	NULL	NULL	Low	run1	1	List2	A_T.wav	AV_T	1	1	1	1	625104	150	1	379	625483
Exp1	4	Exp1-4-1	59.937	1.0.0.178	2	left	-1016863479	2.0.10.242	2.0.10.242	10-10-2019	2019-10-10 11:04:54	19:04:54	female	2.0.10.147	218	Catch.bmp	1902-11-11	00:00:00		0	0	627240	0		0	0	NULL	NULL	NULL	Low	run1	1	List2	A_T.wav	A_T	1	1	0	1	627090	150	1	553	627643
Exp1	4	Exp1-4-1	59.937	1.0.0.178	2	left	-1016863479	2.0.10.242	2.0.10.242	10-10-2019	2019-10-10 11:04:54	19:04:54	female	2.0.10.147	219	Red_S.bmp	1903-02-05	00:00:00		0	0	629442	0		0	0	NULL	NULL	NULL	Low	run1	1	List2	A_T.wav	AV_T	1	1	0	1	629292	150	1	431	629723
Exp1	4	Exp1-4-1	59.937	1.0.0.178	2	left	-1016863479	2.0.10.242	2.0.10.242	10-10-2019	2019-10-10 11:04:54	19:04:54	female	2.0.10.147	220	Catch.bmp	1903-08-11	00:00:00		0	0	631728	0		0	0	NULL	NULL	NULL	Low	run1	1	List2	A_T.wav	A_T	1	1	0	1	631578	150	1	561	632139
Exp1	4	Exp1-4-1	59.937	1.0.0.178	2	left	-1016863479	2.0.10.242	2.0.10.242	10-10-2019	2019-10-10 11:04:54	19:04:54	female	2.0.10.147	221	Red_C.bmp	1903-02-09	00:00:00		0	0	634197	0		0	0	NULL	NULL	NULL	Low	run1	1	List2	A_T.wav	AV_T	1	1	0	1	634047	150	1	380	634427
Exp1	4	Exp1-4-1	59.937	1.0.0.178	2	left	-1016863479	2.0.10.242	2.0.10.242	10-10-2019	2019-10-10 11:04:54	19:04:54	female	2.0.10.147	222	Catch.bmp	1903-04-25	00:00:00		0	0	636483	0		0	0	NULL	NULL	NULL	Low	run1		List2	A_S.wav	A_S	0		0	1	636333	150		0	0
Exp1	4	Exp1-4-1	59.937	1.0.0.178	2	left	-1016863479	2.0.10.242	2.0.10.242	10-10-2019	2019-10-10 11:04:54	19:04:54	female	2.0.10.147	223	Red_C_2.bmp	1904-03-18	00:00:00		0	0	638902	0		0	0	NULL	NULL	NULL	Low	run1	1	List2	A_T.wav	AV_T	1	1	0	1	638752	150	1	1074	639826
Exp1	4	Exp1-4-1	59.937	1.0.0.178	2	left	-1016863479	2.0.10.242	2.0.10.242	10-10-2019	2019-10-10 11:04:54	19:04:54	female	2.0.10.147	224	Red_C_2.bmp	1902-12-19	00:00:00		0	0	641588	0		0	0	NULL	NULL	NULL	Low	run1	1	List2	Catch.wav	V_T	1	1	1	1	641438	150	1	597	642035
Exp1	4	Exp1-4-1	59.937	1.0.0.178	2	left	-1016863479	2.0.10.242	2.0.10.242	10-10-2019	2019-10-10 11:04:54	19:04:54	female	2.0.10.147	225	Blue_C_2.bmp	1903-10-25	00:00:00		0	0	643824	0		0	0	NULL	NULL	NULL	Low	run1		List2	A_S.wav	AV_S	0		0	1	643674	150		0	0
Exp1	4	Exp1-4-1	59.937	1.0.0.178	2	left	-1016863479	2.0.10.242	2.0.10.242	10-10-2019	2019-10-10 11:04:54	19:04:54	female	2.0.10.147	226	Red_S_2.bmp	1902-07-15	00:00:00		0	0	646426	0		0	0	NULL	NULL	NULL	Low	run1	1	List2	A_T.wav	AV_T	1	1	0	1	646276	150	1	494	646770
Exp1	4	Exp1-4-1	59.937	1.0.0.178	2	left	-1016863479	2.0.10.242	2.0.10.242	10-10-2019	2019-10-10 11:04:54	19:04:54	female	2.0.10.147	227	Red_C.bmp	1902-11-27	00:00:00		0	0	648512	0		0	0	NULL	NULL	NULL	Low	run1	1	List2	Catch.wav	V_T	1	1	0	1	648362	150	1	393	648755
Exp1	4	Exp1-4-1	59.937	1.0.0.178	2	left	-1016863479	2.0.10.242	2.0.10.242	10-10-2019	2019-10-10 11:04:54	19:04:54	female	2.0.10.147	228	Red_S.bmp	1903-10-23	00:00:00		0	0	650731	0		0	0	NULL	NULL	NULL	Low	run1	1	List2	Catch.wav	V_T	1	1	0	1	650581	150	1	453	651034
Exp1	4	Exp1-4-1	59.937	1.0.0.178	2	left	-1016863479	2.0.10.242	2.0.10.242	10-10-2019	2019-10-10 11:04:54	19:04:54	female	2.0.10.147	229	Red_C_2.bmp	1903-10-21	00:00:00		0	1	653284	0		0	0	NULL	NULL	NULL	Low	run1	1	List2	A_T.wav	AV_T	1	1	1	1	653133	151	1	494	653627
Exp1	4	Exp1-4-1	59.937	1.0.0.178	2	left	-1016863479	2.0.10.242	2.0.10.242	10-10-2019	2019-10-10 11:04:54	19:04:54	female	2.0.10.147	230	Red_S.bmp	1903-01-26	00:00:00		0	0	655836	0		0	0	NULL	NULL	NULL	Low	run1	1	List2	A_T.wav	AV_T	1	1	0	1	655686	150	1	356	656042
Exp1	4	Exp1-4-1	59.937	1.0.0.178	2	left	-1016863479	2.0.10.242	2.0.10.242	10-10-2019	2019-10-10 11:04:54	19:04:54	female	2.0.10.147	231	Red_C.bmp	1902-05-15	00:00:00		0	0	658105	0		0	0	NULL	NULL	NULL	Low	run1	1	List2	Catch.wav	V_T	1	1	1	1	657955	150	1	455	658410
Exp1	4	Exp1-4-1	59.937	1.0.0.178	2	left	-1016863479	2.0.10.242	2.0.10.242	10-10-2019	2019-10-10 11:04:54	19:04:54	female	2.0.10.147	232	Blue_S.bmp	1903-02-15	00:00:00		0	0	660124	0		0	0	NULL	NULL	NULL	Low	run1		List2	A_S.wav	AV_S	0		1	1	659974	150		0	0
Exp1	4	Exp1-4-1	59.937	1.0.0.178	2	left	-1016863479	2.0.10.242	2.0.10.242	10-10-2019	2019-10-10 11:04:54	19:04:54	female	2.0.10.147	233	Red_C_2.bmp	1902-05-29	00:00:00		1	0	662476	0		0	0	NULL	NULL	NULL	Low	run1	1	List2	Catch.wav	V_T	1	1	1	1	662326	150	1	428	662754
Exp1	4	Exp1-4-1	59.937	1.0.0.178	2	left	-1016863479	2.0.10.242	2.0.10.242	10-10-2019	2019-10-10 11:04:54	19:04:54	female	2.0.10.147	234	Catch.bmp	1903-11-16	00:00:00		0	0	664512	0		0	0	NULL	NULL	NULL	Low	run1	1	List2	A_T.wav	A_T	1	1	0	1	664362	150	1	768	665130
Exp1	4	Exp1-4-1	59.937	1.0.0.178	2	left	-1016863479	2.0.10.242	2.0.10.242	10-10-2019	2019-10-10 11:04:54	19:04:54	female	2.0.10.147	235	Red_C_2.bmp	1903-11-29	00:00:00		0	0	667081	0		0	0	NULL	NULL	NULL	Low	run1	1	List2	Catch.wav	V_T	1	1	1	1	666931	150	1	375	667306
Exp1	4	Exp1-4-1	59.937	1.0.0.178	2	left	-1016863479	2.0.10.242	2.0.10.242	10-10-2019	2019-10-10 11:04:54	19:04:54	female	2.0.10.147	236	Red_S.bmp	1902-12-29	00:00:00		0	0	669667	0		0	0	NULL	NULL	NULL	Low	run1	1	List2	A_T.wav	AV_T	1	1	1	1	669517	150	1	349	669866
Exp1	4	Exp1-4-1	59.937	1.0.0.178	2	left	-1016863479	2.0.10.242	2.0.10.242	10-10-2019	2019-10-10 11:04:54	19:04:54	female	2.0.10.147	237	Catch.bmp	1903-02-12	00:00:00		0	1	671920	0		0	0	NULL	NULL	NULL	Low	run1	1	List2	A_T.wav	A_T	1	1	1	1	671769	151	1	553	672322
Exp1	4	Exp1-4-1	59.937	1.0.0.178	2	left	-1016863479	2.0.10.242	2.0.10.242	10-10-2019	2019-10-10 11:04:54	19:04:54	female	2.0.10.147	238	Catch.bmp	1903-03-16	00:00:00		0	0	674222	0		0	0	NULL	NULL	NULL	Low	run1	1	List2	A_T.wav	A_T	1	1	0	1	674072	150	1	370	674442
Exp1	4	Exp1-4-1	59.937	1.0.0.178	2	left	-1016863479	2.0.10.242	2.0.10.242	10-10-2019	2019-10-10 11:04:54	19:04:54	female	2.0.10.147	239	Red_S.bmp	1904-05-04	00:00:00		0	0	676541	0		0	0	NULL	NULL	NULL	Low	run1	1	List2	Catch.wav	V_T	1	1	1	1	676391	150	1	427	676818
Exp1	4	Exp1-4-1	59.937	1.0.0.178	2	left	-1016863479	2.0.10.242	2.0.10.242	10-10-2019	2019-10-10 11:04:54	19:04:54	female	2.0.10.147	240	Catch.bmp	1904-03-08	00:00:00		0	0	679277	0		0	0	NULL	NULL	NULL	Low	run1	1	List2	A_T.wav	A_T	1	1	1	1	679127	150	1	595	679722
Exp1	4	Exp1-4-1	59.937	1.0.0.178	2	left	-1016863479	2.0.10.242	2.0.10.242	10-10-2019	2019-10-10 11:04:54	19:04:54	female	2.0.10.147	241	Blue_S.bmp	1903-10-05	00:00:00		0	0	681963	0		0	0	NULL	NULL	NULL	Low	run1		List2	A_S.wav	AV_S	0		0	1	681813	150		0	0
Exp1	4	Exp1-4-1	59.937	1.0.0.178	2	left	-1016863479	2.0.10.242	2.0.10.242	10-10-2019	2019-10-10 11:04:54	19:04:54	female	2.0.10.147	242	Red_S_2.bmp	1902-07-04	00:00:00		0	0	684549	0		0	0	NULL	NULL	NULL	Low	run1	1	List2	A_T.wav	AV_T	1	1	0	1	684399	150	1	418	684817
Exp1	4	Exp1-4-1	59.937	1.0.0.178	2	left	-1016863479	2.0.10.242	2.0.10.242	10-10-2019	2019-10-10 11:04:54	19:04:54	female	2.0.10.147	243	Red_S.bmp	1903-08-14	00:00:00		0	0	686618	0		0	0	NULL	NULL	NULL	Low	run1	1	List2	A_T.wav	AV_T	1	1	0	1	686468	150	1	357	686825
Exp1	4	Exp1-4-1	59.937	1.0.0.178	2	left	-1016863479	2.0.10.242	2.0.10.242	10-10-2019	2019-10-10 11:04:54	19:04:54	female	2.0.10.147	244	Red_C_2.bmp	1903-11-11	00:00:00		1	0	689087	0		0	0	NULL	NULL	NULL	Low	run1	1	List2	A_T.wav	AV_T	1	1	0	1	688937	150	1	296	689233
Exp1	4	Exp1-4-1	59.937	1.0.0.178	2	left	-1016863479	2.0.10.242	2.0.10.242	10-10-2019	2019-10-10 11:04:54	19:04:54	female	2.0.10.147	245	Blue_C.bmp	1902-03-27	00:00:00		0	0	691657	0		0	0	NULL	NULL	NULL	Low	Run1		List2	Catch.wav	V_S	0		0	1	691507	150		0	0
Exp1	4	Exp1-4-1	59.937	1.0.0.178	2	left	-1016863479	2.0.10.242	2.0.10.242	10-10-2019	2019-10-10 11:04:54	19:04:54	female	2.0.10.147	246	Red_S_2.bmp	1903-06-11	00:00:00		0	0	693692	0		0	0	NULL	NULL	NULL	Low	run1	1	List2	A_T.wav	AV_T	1	1	1	1	693542	150	1	387	693929
Exp1	4	Exp1-4-1	59.937	1.0.0.178	2	left	-1016863479	2.0.10.242	2.0.10.242	10-10-2019	2019-10-10 11:04:54	19:04:54	female	2.0.10.147	247	Blue_C_2.bmp	1903-07-09	00:00:00		1	0	696111	0		0	0	NULL	NULL	NULL	Low	run1		List2	A_S.wav	AV_S	0		0	1	695961	150		0	0
Exp1	4	Exp1-4-1	59.937	1.0.0.178	2	left	-1016863479	2.0.10.242	2.0.10.242	10-10-2019	2019-10-10 11:04:54	19:04:54	female	2.0.10.147	248	Catch.bmp	1902-10-23	00:00:00		0	0	698614	0		0	0	NULL	NULL	NULL	Low	run1	1	List2	A_T.wav	A_T	1	1	0	1	698464	150	1	601	699065
Exp1	4	Exp1-4-1	59.937	1.0.0.178	2	left	-1016863479	2.0.10.242	2.0.10.242	10-10-2019	2019-10-10 11:04:54	19:04:54	female	2.0.10.147	249	Red_S_2.bmp	1902-07-12	00:00:00		0	0	700800	0		0	0	NULL	NULL	NULL	Low	run1	1	List2	A_T.wav	AV_T	1	1	0	1	700650	150	1	447	701097
Exp1	4	Exp1-4-1	59.937	1.0.0.178	2	left	-1016863479	2.0.10.242	2.0.10.242	10-10-2019	2019-10-10 11:04:54	19:04:54	female	2.0.10.147	250	Catch.bmp	1904-02-13	00:00:00		0	0	702885	0		0	0	NULL	NULL	NULL	Low	run1	1	List2	A_T.wav	A_T	1	1	0	1	702735	150	1	451	703186
Exp1	4	Exp1-4-1	59.937	1.0.0.178	2	left	-1016863479	2.0.10.242	2.0.10.242	10-10-2019	2019-10-10 11:04:54	19:04:54	female	2.0.10.147	251	Red_S.bmp	1903-12-05	00:00:00		0	0	705538	0		0	0	NULL	NULL	NULL	Low	run1	1	List2	A_T.wav	AV_T	1	1	0	1	705388	150	1	341	705729
Exp1	4	Exp1-4-1	59.937	1.0.0.178	2	left	-1016863479	2.0.10.242	2.0.10.242	10-10-2019	2019-10-10 11:04:54	19:04:54	female	2.0.10.147	252	Red_S_2.bmp	1903-01-01	00:00:00		0	0	708124	0		0	0	NULL	NULL	NULL	Low	run1	1	List2	Catch.wav	V_T	1	1	0	1	707974	150	1	396	708370
Exp1	4	Exp1-4-1	59.937	1.0.0.178	2	left	-1016863479	2.0.10.242	2.0.10.242	10-10-2019	2019-10-10 11:04:54	19:04:54	female	2.0.10.147	253	Red_C.bmp	1903-07-04	00:00:00		0	0	710376	0		0	0	NULL	NULL	NULL	Low	run1	1	List2	A_T.wav	AV_T	1	1	1	1	710226	150	1	391	710617
Exp1	4	Exp1-4-1	59.937	1.0.0.178	2	left	-1016863479	2.0.10.242	2.0.10.242	10-10-2019	2019-10-10 11:04:54	19:04:54	female	2.0.10.147	254	Blue_S_2.bmp	1902-06-11	00:00:00		0	0	712812	0		0	0	NULL	NULL	NULL	Low	run1		List2	A_S.wav	AV_S	0		0	1	712662	150		0	0
Exp1	4	Exp1-4-1	59.937	1.0.0.178	2	left	-1016863479	2.0.10.242	2.0.10.242	10-10-2019	2019-10-10 11:04:54	19:04:54	female	2.0.10.147	255	Red_S_2.bmp	1903-07-04	00:00:00		0	0	714931	0		0	0	NULL	NULL	NULL	Low	run1	1	List2	Catch.wav	V_T	1	1	1	1	714781	150	1	492	715273
Exp1	4	Exp1-4-1	59.937	1.0.0.178	2	left	-1016863479	2.0.10.242	2.0.10.242	10-10-2019	2019-10-10 11:04:54	19:04:54	female	2.0.10.147	256	Red_C_2.bmp	1903-03-10	00:00:00		0	0	717367	0		0	0	NULL	NULL	NULL	Low	run1	1	List2	Catch.wav	V_T	1	1	0	1	717217	150	1	577	717794
Exp1	4	Exp1-4-1	59.937	1.0.0.178	2	left	-1016863479	2.0.10.242	2.0.10.242	10-10-2019	2019-10-10 11:04:54	19:04:54	female	2.0.10.147	257	Catch.bmp	1903-10-16	00:00:00		0	0	719686	0		0	0	NULL	NULL	NULL	Low	run1	1	List2	A_T.wav	A_T	1	1	1	1	719536	150	1	641	720177
Exp1	4	Exp1-4-1	59.937	1.0.0.178	2	left	-1016863479	2.0.10.242	2.0.10.242	10-10-2019	2019-10-10 11:04:54	19:04:54	female	2.0.10.147	258	Catch.bmp	1902-11-30	00:00:00		0	0	722222	0		0	0	NULL	NULL	NULL	Low	run1	1	List2	A_T.wav	A_T	1	1	0	1	722072	150	1	401	722473
Exp1	4	Exp1-4-1	59.937	1.0.0.178	2	left	-1016863479	2.0.10.242	2.0.10.242	10-10-2019	2019-10-10 11:04:54	19:04:54	female	2.0.10.147	259	Catch.bmp	1902-12-10	00:00:00		0	0	724441	0		0	0	NULL	NULL	NULL	Low	run1	1	List2	A_T.wav	A_T	1	1	0	1	724291	150	1	429	724720
Exp1	4	Exp1-4-1	59.937	1.0.0.178	2	left	-1016863479	2.0.10.242	2.0.10.242	10-10-2019	2019-10-10 11:04:54	19:04:54	female	2.0.10.147	260	Red_C_2.bmp	1903-01-29	00:00:00		0	0	726677	0		0	0	NULL	NULL	NULL	Low	run1	1	List2	Catch.wav	V_T	1	1	0	2	726527	150	1	433	726960
Exp1	4	Exp1-4-1	59.937	1.0.0.178	2	left	-1016863479	2.0.10.242	2.0.10.242	10-10-2019	2019-10-10 11:04:54	19:04:54	female	2.0.10.147	261	Catch.bmp	1019	0		0	0	728962	0		0	0	NULL	NULL	NULL	Low	run1		List2	A_S.wav	A_S	0		1	1	728812	150		0	0
Exp1	4	Exp1-4-1	59.937	1.0.0.178	2	left	-1016863479	2.0.10.242	2.0.10.242	10-10-2019	2019-10-10 11:04:54	19:04:54	female	2.0.10.147	262	Catch.bmp	1236	0		0	0	731198	0		0	0	NULL	NULL	NULL	Low	run1		List2	A_S.wav	A_S	0		0	1	731048	150		0	0
Exp1	4	Exp1-4-1	59.937	1.0.0.178	2	left	-1016863479	2.0.10.242	2.0.10.242	10-10-2019	2019-10-10 11:04:54	19:04:54	female	2.0.10.147	263	Red_S_2.bmp	1077	0		0	0	733667	0		0	0	NULL	NULL	NULL	Low	run1	1	List2	Catch.wav	V_T	1	1	1	1	733517	150	1	579	734096
Exp1	4	Exp1-4-1	59.937	1.0.0.178	2	left	-1016863479	2.0.10.242	2.0.10.242	10-10-2019	2019-10-10 11:04:54	19:04:54	female	2.0.10.147	264	Red_S.bmp	1367	0		0	0	735903	0		0	0	NULL	NULL	NULL	Low	run1	1	List2	Catch.wav	V_T	1	1	0	1	735753	150	1	543	736296
Exp1	4	Exp1-4-1	59.937	1.0.0.178	2	left	-1016863479	2.0.10.242	2.0.10.242	10-10-2019	2019-10-10 11:04:54	19:04:54	female	2.0.10.147	265	Red_C.bmp	1086	0		0	0	738422	0		0	0	NULL	NULL	NULL	Low	run1	1	List2	Catch.wav	V_T	1	1	0	1	738272	150	1	409	738681
Exp1	4	Exp1-4-1	59.937	1.0.0.178	2	left	-1016863479	2.0.10.242	2.0.10.242	10-10-2019	2019-10-10 11:04:54	19:04:54	female	2.0.10.147	266	Catch.bmp	1378	0		0	0	740658	0		0	0	NULL	NULL	NULL	Low	run1		List2	A_S.wav	A_S	0		0	1	740508	150		0	0
Exp1	4	Exp1-4-1	59.937	1.0.0.178	2	left	-1016863479	2.0.10.242	2.0.10.242	10-10-2019	2019-10-10 11:04:54	19:04:54	female	2.0.10.147	267	Red_C.bmp	1404	0		0	0	743244	0		0	0	NULL	NULL	NULL	Low	run1	1	List2	Catch.wav	V_T	1	1	1	1	743094	150	1	594	743688
Exp1	4	Exp1-4-1	59.937	1.0.0.178	2	left	-1016863479	2.0.10.242	2.0.10.242	10-10-2019	2019-10-10 11:04:54	19:04:54	female	2.0.10.147	268	Catch.bmp	1025	0		0	1	745797	0		0	0	NULL	NULL	NULL	Low	run1	1	List2	A_T.wav	A_T	1	1	1	1	745646	151	1	666	746312
Exp1	4	Exp1-4-1	59.937	1.0.0.178	2	left	-1016863479	2.0.10.242	2.0.10.242	10-10-2019	2019-10-10 11:04:54	19:04:54	female	2.0.10.147	269	Red_S_2.bmp	1085	0		0	0	747982	0		0	0	NULL	NULL	NULL	Low	run1	1	List2	Catch.wav	V_T	1	1	1	1	747832	150	1	384	748216
Exp1	4	Exp1-4-1	59.937	1.0.0.178	2	left	-1016863479	2.0.10.242	2.0.10.242	10-10-2019	2019-10-10 11:04:54	19:04:54	female	2.0.10.147	270	Red_C.bmp	1424	0		0	0	750218	0		0	0	NULL	NULL	NULL	Low	run1	1	List2	Catch.wav	V_T	1	1	0	1	750068	150	1	340	750408
Exp1	4	Exp1-4-1	59.937	1.0.0.178	2	left	-1016863479	2.0.10.242	2.0.10.242	10-10-2019	2019-10-10 11:04:54	19:04:54	female	2.0.10.147	271	Red_C.bmp	1016	0		0	0	752804	0		0	0	NULL	NULL	NULL	Low	run1	1	List2	Catch.wav	V_T	1	1	0	1	752654	150	1	394	753048
Exp1	4	Exp1-4-1	59.937	1.0.0.178	2	left	-1016863479	2.0.10.242	2.0.10.242	10-10-2019	2019-10-10 11:04:54	19:04:54	female	2.0.10.147	272	Red_C_2.bmp	1450	0		0	0	754973	0		0	0	NULL	NULL	NULL	Low	run1	1	List2	A_T.wav	AV_T	1	1	1	1	754823	150	1	321	755144
Exp1	4	Exp1-4-1	59.937	1.0.0.178	2	left	-1016863479	2.0.10.242	2.0.10.242	10-10-2019	2019-10-10 11:04:54	19:04:54	female	2.0.10.147	273	Red_S_2.bmp	1576	0		1	0	757575	0		0	0	NULL	NULL	NULL	Low	run1	1	List2	A_T.wav	AV_T	1	1	0	1	757425	150	1	351	757776
Exp1	4	Exp1-4-1	59.937	1.0.0.178	2	left	-1016863479	2.0.10.242	2.0.10.242	10-10-2019	2019-10-10 11:04:54	19:04:54	female	2.0.10.147	274	Catch.bmp	867	0		0	1	760312	0		0	0	NULL	NULL	NULL	Low	run1	1	List2	A_T.wav	A_T	1	1	1	1	760161	151	1	520	760681
Exp1	4	Exp1-4-1	59.937	1.0.0.178	2	left	-1016863479	2.0.10.242	2.0.10.242	10-10-2019	2019-10-10 11:04:54	19:04:54	female	2.0.10.147	275	Red_C_2.bmp	929	0		0	0	762330	0		0	0	NULL	NULL	NULL	Low	run1	1	List2	Catch.wav	V_T	1	1	1	1	762180	150	1	500	762680
Exp1	4	Exp1-4-1	59.937	1.0.0.178	2	left	-1016863479	2.0.10.242	2.0.10.242	10-10-2019	2019-10-10 11:04:54	19:04:54	female	2.0.10.147	276	Catch.bmp	1083	0		0	0	764416	0		0	0	NULL	NULL	NULL	Low	run1	1	List2	A_T.wav	A_T	1	1	1	1	764266	150	1	534	764800
Exp1	4	Exp1-4-1	59.937	1.0.0.178	2	left	-1016863479	2.0.10.242	2.0.10.242	10-10-2019	2019-10-10 11:04:54	19:04:54	female	2.0.10.147	277	Red_S_2.bmp	1197	0		0	1	766652	0		0	0	NULL	NULL	NULL	Low	run1	1	List2	A_T.wav	AV_T	1	1	1	1	766501	151	1	371	766872
Exp1	4	Exp1-4-1	59.937	1.0.0.178	2	left	-1016863479	2.0.10.242	2.0.10.242	10-10-2019	2019-10-10 11:04:54	19:04:54	female	2.0.10.147	278	Catch.bmp	1427	0		0	0	769004	0		0	0	NULL	NULL	NULL	Low	run1	1	List2	A_T.wav	A_T	1	1	0	1	768854	150	1	490	769344
Exp1	4	Exp1-4-1	59.937	1.0.0.178	2	left	-1016863479	2.0.10.242	2.0.10.242	10-10-2019	2019-10-10 11:04:54	19:04:54	female	2.0.10.147	279	Red_C_2.bmp	1256	0		0	0	771590	0		0	0	NULL	NULL	NULL	Low	run1	1	List2	Catch.wav	V_T	1	1	1	1	771440	150	1	639	772079
Exp1	4	Exp1-4-1	59.937	1.0.0.178	2	left	-1016863479	2.0.10.242	2.0.10.242	10-10-2019	2019-10-10 11:04:54	19:04:54	female	2.0.10.147	280	Red_S_2.bmp	952	0		0	1	773993	0		0	0	NULL	NULL	NULL	Low	run1	1	List2	A_T.wav	AV_T	1	1	1	1	773842	151	1	478	774320
