# Supplementary material for: Visual Perceptual Load Attenuates Age-Related Audiovisual Integration in an Audiovisual Discrimination Task
Source: Front Psychol. 2021 Sep 29;12:740221. doi: 10.3389/fpsyg.2021.740221 (PMC8511317; doi:10.3389/fpsyg.2021.740221)
Supplement: Supplementary file 1 [file Data_Sheet_1.ZIP › Export data/Group 2_Data_Older/Exp1_Low load/Subject_05.xlsx]

## Sheet: Sheet1
ExperimentName	Subject	DataFile.Basename	Display.RefreshRate	ExperimentVersion	Group	Handedness	RandomSeed	RuntimeVersion	RuntimeVersionExpected	SessionDate	SessionStartDateTimeUtc	SessionTime	Sex	StudioVersion	Block	Image	ITI	ITI.ACC	ITI.CRESP	ITI.DurationError	ITI.OnsetDelay	ITI.OnsetTime	ITI.OnsetToOnsetTime	ITI.RESP	ITI.RT	ITI.RTTime	List1	List1.Cycle	List1.Sample	PercetualLoad	Procedure	Response	Running	Sound	StimulusType	Target.ACC	Target.CRESP	Target.DurationError	Target.OnsetDelay	Target.OnsetTime	Target.OnsetToOnsetTime	Target.RESP	Target.RT	Target.RTTime
Exp1	5	Exp1-5-1	59.937	1.0.0.179	2	left	1370550797	2.0.10.242	2.0.10.242	10-13-2019	2019-10-13 01:00:10	09:00:10	male	2.0.10.147	1	Blue_C_2.bmp	1902-10-13	00:00:00		0	0	18286	0		0	0	2	1	1	Low	Prac		List1	Catch.wav	V_S	0		119	1	18136	150		0	0
Exp1	5	Exp1-5-1	59.937	1.0.0.179	2	left	1370550797	2.0.10.242	2.0.10.242	10-13-2019	2019-10-13 01:00:10	09:00:10	male	2.0.10.147	2	Red_S_2.bmp	1903-01-05	00:00:00		1	0	20521	0		0	0	8	1	2	Low	Prac	1	List1	Catch.wav	V_T	1	1	0	1	20371	150	1	684	21055
Exp1	5	Exp1-5-1	59.937	1.0.0.179	2	left	1370550797	2.0.10.242	2.0.10.242	10-13-2019	2019-10-13 01:00:10	09:00:10	male	2.0.10.147	3	Red_S_2.bmp	1903-01-07	00:00:00		0	0	22774	0		0	0	18	1	3	Low	Prac	1	List1	A_T.wav	AV_T	1	1	0	1	22624	150	1	471	23095
Exp1	5	Exp1-5-1	59.937	1.0.0.179	2	left	1370550797	2.0.10.242	2.0.10.242	10-13-2019	2019-10-13 01:00:10	09:00:10	male	2.0.10.147	4	Catch.bmp	1903-03-10	00:00:00		0	0	25026	0		0	0	10	1	4	Low	Prac	1	List1	A_T.wav	A_T	1	1	0	1	24876	150	1	803	25679
Exp1	5	Exp1-5-1	59.937	1.0.0.179	2	left	1370550797	2.0.10.242	2.0.10.242	10-13-2019	2019-10-13 01:00:10	09:00:10	male	2.0.10.147	5	Red_S_2.bmp	1903-09-06	00:00:00		0	0	27345	0		0	0	18	1	5	Low	Prac	1	List1	A_T.wav	AV_T	1	1	0	1	27195	150	1	356	27551
Exp1	5	Exp1-5-1	59.937	1.0.0.179	2	left	1370550797	2.0.10.242	2.0.10.242	10-13-2019	2019-10-13 01:00:10	09:00:10	male	2.0.10.147	6	Blue_S.bmp	1903-01-08	00:00:00		0	0	29848	0		0	0	13	1	6	Low	Prac		List1	A_S.wav	AV_S	0		0	1	29698	150	1	349	30047
Exp1	5	Exp1-5-1	59.937	1.0.0.179	2	left	1370550797	2.0.10.242	2.0.10.242	10-13-2019	2019-10-13 01:00:10	09:00:10	male	2.0.10.147	7	Red_S.bmp	1903-01-22	00:00:00		0	0	32100	0		0	0	7	1	7	Low	Prac	1	List1	Catch.wav	V_T	1	1	1	1	31950	150	1	521	32471
Exp1	5	Exp1-5-1	59.937	1.0.0.179	2	left	1370550797	2.0.10.242	2.0.10.242	10-13-2019	2019-10-13 01:00:10	09:00:10	male	2.0.10.147	8	Red_S_2.bmp	1904-02-25	00:00:00		0	0	34369	0		0	0	18	1	8	Low	Prac	1	List1	A_T.wav	AV_T	1	1	1	1	34219	150	1	380	34599
Exp1	5	Exp1-5-1	59.937	1.0.0.179	2	left	1370550797	2.0.10.242	2.0.10.242	10-13-2019	2019-10-13 01:00:10	09:00:10	male	2.0.10.147	9	Red_C_2.bmp	1903-01-29	00:00:00		0	0	37039	0		0	0	6	1	9	Low	Prac	1	List1	Catch.wav	V_T	1	1	0	1	36889	150	1	486	37375
Exp1	5	Exp1-5-1	59.937	1.0.0.179	2	left	1370550797	2.0.10.242	2.0.10.242	10-13-2019	2019-10-13 01:00:10	09:00:10	male	2.0.10.147	10	Catch.bmp	1904-01-22	00:00:00		0	1	39325	0		0	0	9	1	10	Low	Prac		List1	A_S.wav	A_S	0		1	1	39174	151		0	0
Exp1	5	Exp1-5-1	59.937	1.0.0.179	2	left	1370550797	2.0.10.242	2.0.10.242	10-13-2019	2019-10-13 01:00:10	09:00:10	male	2.0.10.147	11	Catch.bmp	1903-10-21	00:00:00		0	0	42011	0		0	0	10	1	11	Low	Prac	1	List1	A_T.wav	A_T	0		0	1	41861	150		0	0
Exp1	5	Exp1-5-1	59.937	1.0.0.179	2	left	1370550797	2.0.10.242	2.0.10.242	10-13-2019	2019-10-13 01:00:10	09:00:10	male	2.0.10.147	12	Catch.bmp	1903-06-21	00:00:00		1	0	44613	0		0	0	10	1	12	Low	Prac	1	List1	A_T.wav	A_T	0		0	1	44463	150		0	0
Exp1	5	Exp1-5-1	59.937	1.0.0.179	2	left	1370550797	2.0.10.242	2.0.10.242	10-13-2019	2019-10-13 01:00:10	09:00:10	male	2.0.10.147	13	Blue_S.bmp	1902-07-05	00:00:00		0	0	47099	0		0	0	3	1	13	Low	Prac		List1	Catch.wav	V_S	0		1	1	46949	150	1	603	47552
Exp1	5	Exp1-5-1	59.937	1.0.0.179	2	left	1370550797	2.0.10.242	2.0.10.242	10-13-2019	2019-10-13 01:00:10	09:00:10	male	2.0.10.147	14	Catch.bmp	1903-09-18	00:00:00		0	0	49168	0		0	0	10	1	14	Low	Prac	1	List1	A_T.wav	A_T	0		1	1	49018	150		0	0
Exp1	5	Exp1-5-1	59.937	1.0.0.179	2	left	1370550797	2.0.10.242	2.0.10.242	10-13-2019	2019-10-13 01:00:10	09:00:10	male	2.0.10.147	15	Red_S_2.bmp	1902-06-05	00:00:00		0	0	51754	0		0	0	8	1	15	Low	Prac	1	List1	Catch.wav	V_T	1	1	1	1	51604	150	1	436	52040
Exp1	5	Exp1-5-1	59.937	1.0.0.179	2	left	1370550797	2.0.10.242	2.0.10.242	10-13-2019	2019-10-13 01:00:10	09:00:10	male	2.0.10.147	16	Red_S.bmp	1904-02-14	00:00:00		0	0	53790	0		0	0	17	1	16	Low	Prac	1	List1	A_T.wav	AV_T	1	1	1	1	53640	150	1	351	53991
Exp1	5	Exp1-5-1	59.937	1.0.0.179	2	left	1370550797	2.0.10.242	2.0.10.242	10-13-2019	2019-10-13 01:00:10	09:00:10	male	2.0.10.147	17	Blue_S.bmp	1903-04-01	00:00:00		0	0	56459	0		0	0	13	1	17	Low	Prac		List1	A_S.wav	AV_S	0		0	1	56309	150		0	0
Exp1	5	Exp1-5-1	59.937	1.0.0.179	2	left	1370550797	2.0.10.242	2.0.10.242	10-13-2019	2019-10-13 01:00:10	09:00:10	male	2.0.10.147	18	Red_S_2.bmp	1902-04-27	00:00:00		0	0	58862	0		0	0	8	1	18	Low	Prac	1	List1	Catch.wav	V_T	1	1	0	1	58712	150	1	287	58999
Exp1	5	Exp1-5-1	59.937	1.0.0.179	2	left	1370550797	2.0.10.242	2.0.10.242	10-13-2019	2019-10-13 01:00:10	09:00:10	male	2.0.10.147	19	Catch.bmp	1902-10-28	00:00:00		0	0	60864	0		0	0	10	1	19	Low	Prac	1	List1	A_T.wav	A_T	1	1	0	1	60714	150	1	614	61328
Exp1	5	Exp1-5-1	59.937	1.0.0.179	2	left	1370550797	2.0.10.242	2.0.10.242	10-13-2019	2019-10-13 01:00:10	09:00:10	male	2.0.10.147	20	Red_S.bmp	1902-10-14	00:00:00		1	0	63049	0		0	0	17	1	20	Low	Prac	1	List1	A_T.wav	AV_T	1	1	0	1	62899	150	1	283	63182
Exp1	5	Exp1-5-1	59.937	1.0.0.179	2	left	1370550797	2.0.10.242	2.0.10.242	10-13-2019	2019-10-13 01:00:10	09:00:10	male	2.0.10.147	21	Red_S_2.bmp	1903-12-29	00:00:00		0	0	77665	0		0	0	NULL	NULL	NULL	Low	run1	1	List2	A_T.wav	AV_T	1	1	0	1	77515	150	1	604	78119
Exp1	5	Exp1-5-1	59.937	1.0.0.179	2	left	1370550797	2.0.10.242	2.0.10.242	10-13-2019	2019-10-13 01:00:10	09:00:10	male	2.0.10.147	22	Red_S.bmp	1902-08-01	00:00:00		0	0	80284	0		0	0	NULL	NULL	NULL	Low	run1	1	List2	A_T.wav	AV_T	1	1	0	1	80134	150	1	256	80390
Exp1	5	Exp1-5-1	59.937	1.0.0.179	2	left	1370550797	2.0.10.242	2.0.10.242	10-13-2019	2019-10-13 01:00:10	09:00:10	male	2.0.10.147	23	Red_C_2.bmp	1903-12-17	00:00:00		1	0	82386	0		0	0	NULL	NULL	NULL	Low	run1	1	List2	Catch.wav	V_T	1	1	1	1	82236	150	1	346	82582
Exp1	5	Exp1-5-1	59.937	1.0.0.179	2	left	1370550797	2.0.10.242	2.0.10.242	10-13-2019	2019-10-13 01:00:10	09:00:10	male	2.0.10.147	24	Catch.bmp	1903-02-03	00:00:00		0	0	84989	0		0	0	NULL	NULL	NULL	Low	run1	1	List2	A_T.wav	A_T	1	1	1	1	84839	150	1	392	85231
Exp1	5	Exp1-5-1	59.937	1.0.0.179	2	left	1370550797	2.0.10.242	2.0.10.242	10-13-2019	2019-10-13 01:00:10	09:00:10	male	2.0.10.147	25	Red_C_2.bmp	1902-05-27	00:00:00		0	0	87275	0		0	0	NULL	NULL	NULL	Low	run1	1	List2	Catch.wav	V_T	1	1	0	1	87125	150	1	297	87422
Exp1	5	Exp1-5-1	59.937	1.0.0.179	2	left	1370550797	2.0.10.242	2.0.10.242	10-13-2019	2019-10-13 01:00:10	09:00:10	male	2.0.10.147	26	Red_S_2.bmp	1902-11-16	00:00:00		0	0	89310	0		0	0	NULL	NULL	NULL	Low	run1	1	List2	Catch.wav	V_T	1	1	0	1	89160	150	1	270	89430
Exp1	5	Exp1-5-1	59.937	1.0.0.179	2	left	1370550797	2.0.10.242	2.0.10.242	10-13-2019	2019-10-13 01:00:10	09:00:10	male	2.0.10.147	27	Catch.bmp	1904-04-22	00:00:00		0	0	91513	0		0	0	NULL	NULL	NULL	Low	run1	1	List2	A_T.wav	A_T	1	1	0	1	91363	150	1	451	91814
Exp1	5	Exp1-5-1	59.937	1.0.0.179	2	left	1370550797	2.0.10.242	2.0.10.242	10-13-2019	2019-10-13 01:00:10	09:00:10	male	2.0.10.147	28	Catch.bmp	1902-03-10	00:00:00		0	0	94249	0		0	0	NULL	NULL	NULL	Low	run1	1	List2	A_T.wav	A_T	1	1	0	1	94099	150	1	355	94454
Exp1	5	Exp1-5-1	59.937	1.0.0.179	2	left	1370550797	2.0.10.242	2.0.10.242	10-13-2019	2019-10-13 01:00:10	09:00:10	male	2.0.10.147	29	Red_C.bmp	1902-07-30	00:00:00		0	0	96201	0		0	0	NULL	NULL	NULL	Low	run1	1	List2	A_T.wav	AV_T	1	1	0	1	96051	150	1	315	96366
Exp1	5	Exp1-5-1	59.937	1.0.0.179	2	left	1370550797	2.0.10.242	2.0.10.242	10-13-2019	2019-10-13 01:00:10	09:00:10	male	2.0.10.147	30	Blue_S_2.bmp	1902-12-18	00:00:00		0	0	98303	0		0	0	NULL	NULL	NULL	Low	run1		List2	Catch.wav	V_S	0		1	1	98153	150	1	254	98407
Exp1	5	Exp1-5-1	59.937	1.0.0.179	2	left	1370550797	2.0.10.242	2.0.10.242	10-13-2019	2019-10-13 01:00:10	09:00:10	male	2.0.10.147	31	Red_S_2.bmp	1902-12-30	00:00:00		0	0	100539	0		0	0	NULL	NULL	NULL	Low	run1	1	List2	Catch.wav	V_T	1	1	0	1	100389	150	1	377	100766
Exp1	5	Exp1-5-1	59.937	1.0.0.179	2	left	1370550797	2.0.10.242	2.0.10.242	10-13-2019	2019-10-13 01:00:10	09:00:10	male	2.0.10.147	32	Red_C_2.bmp	1904-03-23	00:00:00		0	0	102791	0		0	0	NULL	NULL	NULL	Low	run1	1	List2	A_T.wav	AV_T	1	1	1	1	102641	150	1	277	102918
Exp1	5	Exp1-5-1	59.937	1.0.0.179	2	left	1370550797	2.0.10.242	2.0.10.242	10-13-2019	2019-10-13 01:00:10	09:00:10	male	2.0.10.147	33	Red_S.bmp	1903-09-01	00:00:00		0	0	105494	0		0	0	NULL	NULL	NULL	Low	run1	1	List2	Catch.wav	V_T	1	1	1	1	105344	150	1	374	105718
Exp1	5	Exp1-5-1	59.937	1.0.0.179	2	left	1370550797	2.0.10.242	2.0.10.242	10-13-2019	2019-10-13 01:00:10	09:00:10	male	2.0.10.147	34	Red_C.bmp	1903-04-15	00:00:00		0	0	107997	0		0	0	NULL	NULL	NULL	Low	run1	1	List2	Catch.wav	V_T	1	1	0	2	107847	150	1	223	108070
Exp1	5	Exp1-5-1	59.937	1.0.0.179	2	left	1370550797	2.0.10.242	2.0.10.242	10-13-2019	2019-10-13 01:00:10	09:00:10	male	2.0.10.147	35	Blue_C.bmp	1902-12-12	00:00:00		0	0	110349	0		0	0	NULL	NULL	NULL	Low	Run1		List2	Catch.wav	V_S	0		0	1	110199	150	1	407	110606
Exp1	5	Exp1-5-1	59.937	1.0.0.179	2	left	1370550797	2.0.10.242	2.0.10.242	10-13-2019	2019-10-13 01:00:10	09:00:10	male	2.0.10.147	36	Red_C_2.bmp	1902-08-25	00:00:00		0	0	112585	0		0	0	NULL	NULL	NULL	Low	run1	1	List2	Catch.wav	V_T	1	1	0	1	112435	150	1	443	112878
Exp1	5	Exp1-5-1	59.937	1.0.0.179	2	left	1370550797	2.0.10.242	2.0.10.242	10-13-2019	2019-10-13 01:00:10	09:00:10	male	2.0.10.147	37	Red_C_2.bmp	1902-11-25	00:00:00		0	0	114704	0		0	0	NULL	NULL	NULL	Low	run1	1	List2	A_T.wav	AV_T	1	1	1	1	114554	150	1	228	114782
Exp1	5	Exp1-5-1	59.937	1.0.0.179	2	left	1370550797	2.0.10.242	2.0.10.242	10-13-2019	2019-10-13 01:00:10	09:00:10	male	2.0.10.147	38	Red_S.bmp	1903-10-11	00:00:00		0	0	116923	0		0	0	NULL	NULL	NULL	Low	run1	1	List2	A_T.wav	AV_T	1	1	0	1	116773	150	1	361	117134
Exp1	5	Exp1-5-1	59.937	1.0.0.179	2	left	1370550797	2.0.10.242	2.0.10.242	10-13-2019	2019-10-13 01:00:10	09:00:10	male	2.0.10.147	39	Catch.bmp	1902-10-27	00:00:00		0	0	119459	0		0	0	NULL	NULL	NULL	Low	run1	1	List2	A_T.wav	A_T	1	1	0	1	119309	150	1	465	119774
Exp1	5	Exp1-5-1	59.937	1.0.0.179	2	left	1370550797	2.0.10.242	2.0.10.242	10-13-2019	2019-10-13 01:00:10	09:00:10	male	2.0.10.147	40	Catch.bmp	1903-09-16	00:00:00		0	0	121644	0		0	0	NULL	NULL	NULL	Low	run1	1	List2	A_T.wav	A_T	1	1	0	1	121494	150	1	352	121846
Exp1	5	Exp1-5-1	59.937	1.0.0.179	2	left	1370550797	2.0.10.242	2.0.10.242	10-13-2019	2019-10-13 01:00:10	09:00:10	male	2.0.10.147	41	Red_C_2.bmp	1903-02-15	00:00:00		0	0	124147	0		0	0	NULL	NULL	NULL	Low	run1	1	List2	Catch.wav	V_T	1	1	1	1	123997	150	1	481	124478
Exp1	5	Exp1-5-1	59.937	1.0.0.179	2	left	1370550797	2.0.10.242	2.0.10.242	10-13-2019	2019-10-13 01:00:10	09:00:10	male	2.0.10.147	42	Blue_S.bmp	1903-01-23	00:00:00		1	0	126449	0		0	0	NULL	NULL	NULL	Low	run1		List2	Catch.wav	V_S	0		0	1	126299	150		0	0
Exp1	5	Exp1-5-1	59.937	1.0.0.179	2	left	1370550797	2.0.10.242	2.0.10.242	10-13-2019	2019-10-13 01:00:10	09:00:10	male	2.0.10.147	43	Red_S.bmp	1902-06-01	00:00:00		0	0	128785	0		0	0	NULL	NULL	NULL	Low	run1	1	List2	Catch.wav	V_T	1	1	0	1	128635	150	1	388	129023
Exp1	5	Exp1-5-1	59.937	1.0.0.179	2	left	1370550797	2.0.10.242	2.0.10.242	10-13-2019	2019-10-13 01:00:10	09:00:10	male	2.0.10.147	44	Red_S_2.bmp	1903-11-22	00:00:00		0	0	130821	0		0	0	NULL	NULL	NULL	Low	run1	1	List2	Catch.wav	V_T	1	1	0	2	130671	150	1	446	131117
Exp1	5	Exp1-5-1	59.937	1.0.0.179	2	left	1370550797	2.0.10.242	2.0.10.242	10-13-2019	2019-10-13 01:00:10	09:00:10	male	2.0.10.147	45	Catch.bmp	1903-05-11	00:00:00		0	0	133390	0		0	0	NULL	NULL	NULL	Low	run1	1	List2	A_T.wav	A_T	1	1	1	1	133240	150	1	605	133845
Exp1	5	Exp1-5-1	59.937	1.0.0.179	2	left	1370550797	2.0.10.242	2.0.10.242	10-13-2019	2019-10-13 01:00:10	09:00:10	male	2.0.10.147	46	Catch.bmp	1902-12-06	00:00:00		0	0	135776	0		0	0	NULL	NULL	NULL	Low	run1	1	List2	A_T.wav	A_T	1	1	0	1	135626	150	1	483	136109
Exp1	5	Exp1-5-1	59.937	1.0.0.179	2	left	1370550797	2.0.10.242	2.0.10.242	10-13-2019	2019-10-13 01:00:10	09:00:10	male	2.0.10.147	47	Blue_S.bmp	1904-05-09	00:00:00		0	0	137995	0		0	0	NULL	NULL	NULL	Low	run1		List2	Catch.wav	V_S	0		1	1	137845	150		0	0
Exp1	5	Exp1-5-1	59.937	1.0.0.179	2	left	1370550797	2.0.10.242	2.0.10.242	10-13-2019	2019-10-13 01:00:10	09:00:10	male	2.0.10.147	48	Red_S.bmp	1902-04-17	00:00:00		0	1	140815	0		0	0	NULL	NULL	NULL	Low	run1	1	List2	A_T.wav	AV_T	1	1	1	1	140664	151	1	342	141006
Exp1	5	Exp1-5-1	59.937	1.0.0.179	2	left	1370550797	2.0.10.242	2.0.10.242	10-13-2019	2019-10-13 01:00:10	09:00:10	male	2.0.10.147	49	Red_C_2.bmp	1902-05-07	00:00:00		0	0	142800	0		0	0	NULL	NULL	NULL	Low	run1	1	List2	A_T.wav	AV_T	1	1	0	1	142650	150	1	291	142941
Exp1	5	Exp1-5-1	59.937	1.0.0.179	2	left	1370550797	2.0.10.242	2.0.10.242	10-13-2019	2019-10-13 01:00:10	09:00:10	male	2.0.10.147	50	Red_C.bmp	1903-09-02	00:00:00		0	0	144819	0		0	0	NULL	NULL	NULL	Low	run1	1	List2	Catch.wav	V_T	1	1	0	2	144669	150	1	344	145013
Exp1	5	Exp1-5-1	59.937	1.0.0.179	2	left	1370550797	2.0.10.242	2.0.10.242	10-13-2019	2019-10-13 01:00:10	09:00:10	male	2.0.10.147	51	Catch.bmp	1903-05-07	00:00:00		0	0	147321	0		0	0	NULL	NULL	NULL	Low	run1		List2	A_S.wav	A_S	0		1	1	147171	150		0	0
Exp1	5	Exp1-5-1	59.937	1.0.0.179	2	left	1370550797	2.0.10.242	2.0.10.242	10-13-2019	2019-10-13 01:00:10	09:00:10	male	2.0.10.147	52	Red_C_2.bmp	1902-08-12	00:00:00		0	0	149774	0		0	0	NULL	NULL	NULL	Low	run1	1	List2	A_T.wav	AV_T	1	1	0	1	149624	150	1	389	150013
Exp1	5	Exp1-5-1	59.937	1.0.0.179	2	left	1370550797	2.0.10.242	2.0.10.242	10-13-2019	2019-10-13 01:00:10	09:00:10	male	2.0.10.147	53	Catch.bmp	1903-12-24	00:00:00		0	0	151876	0		0	0	NULL	NULL	NULL	Low	run1	1	List2	A_T.wav	A_T	1	1	0	1	151726	150	1	687	152413
Exp1	5	Exp1-5-1	59.937	1.0.0.179	2	left	1370550797	2.0.10.242	2.0.10.242	10-13-2019	2019-10-13 01:00:10	09:00:10	male	2.0.10.147	54	Catch.bmp	1902-05-06	00:00:00		0	0	154479	0		0	0	NULL	NULL	NULL	Low	run1		List2	A_S.wav	A_S	0		0	1	154329	150		0	0
Exp1	5	Exp1-5-1	59.937	1.0.0.179	2	left	1370550797	2.0.10.242	2.0.10.242	10-13-2019	2019-10-13 01:00:10	09:00:10	male	2.0.10.147	55	Catch.bmp	1902-04-26	00:00:00		0	0	156548	0		0	0	NULL	NULL	NULL	Low	run1	1	List2	A_T.wav	A_T	1	1	0	1	156398	150	1	608	157006
Exp1	5	Exp1-5-1	59.937	1.0.0.179	2	left	1370550797	2.0.10.242	2.0.10.242	10-13-2019	2019-10-13 01:00:10	09:00:10	male	2.0.10.147	56	Catch.bmp	1903-04-11	00:00:00		0	0	158550	0		0	0	NULL	NULL	NULL	Low	run1	1	List2	A_T.wav	A_T	1	1	0	1	158400	150	1	685	159085
Exp1	5	Exp1-5-1	59.937	1.0.0.179	2	left	1370550797	2.0.10.242	2.0.10.242	10-13-2019	2019-10-13 01:00:10	09:00:10	male	2.0.10.147	57	Blue_C.bmp	1903-11-07	00:00:00		0	0	160902	0		0	0	NULL	NULL	NULL	Low	run1		List2	A_S.wav	AV_S	0		0	1	160752	150		0	0
Exp1	5	Exp1-5-1	59.937	1.0.0.179	2	left	1370550797	2.0.10.242	2.0.10.242	10-13-2019	2019-10-13 01:00:10	09:00:10	male	2.0.10.147	58	Catch.bmp	1903-02-28	00:00:00		0	0	163522	0		0	0	NULL	NULL	NULL	Low	run1	1	List2	A_T.wav	A_T	1	1	0	1	163372	150	1	546	163918
Exp1	5	Exp1-5-1	59.937	1.0.0.179	2	left	1370550797	2.0.10.242	2.0.10.242	10-13-2019	2019-10-13 01:00:10	09:00:10	male	2.0.10.147	59	Blue_C_2.bmp	1902-07-16	00:00:00		0	0	165824	0		0	0	NULL	NULL	NULL	Low	run1		List2	Catch.wav	V_S	0		1	1	165674	150		0	0
Exp1	5	Exp1-5-1	59.937	1.0.0.179	2	left	1370550797	2.0.10.242	2.0.10.242	10-13-2019	2019-10-13 01:00:10	09:00:10	male	2.0.10.147	60	Red_S_2.bmp	1903-02-14	00:00:00		0	0	167976	0		0	0	NULL	NULL	NULL	Low	run1	1	List2	A_T.wav	AV_T	1	1	1	1	167826	150	1	331	168157
Exp1	5	Exp1-5-1	59.937	1.0.0.179	2	left	1370550797	2.0.10.242	2.0.10.242	10-13-2019	2019-10-13 01:00:10	09:00:10	male	2.0.10.147	61	Red_C.bmp	1902-11-10	00:00:00		0	0	170279	0		0	0	NULL	NULL	NULL	Low	run1	1	List2	A_T.wav	AV_T	1	1	0	1	170129	150	1	332	170461
Exp1	5	Exp1-5-1	59.937	1.0.0.179	2	left	1370550797	2.0.10.242	2.0.10.242	10-13-2019	2019-10-13 01:00:10	09:00:10	male	2.0.10.147	62	Red_C_2.bmp	1903-10-28	00:00:00		0	0	172481	0		0	0	NULL	NULL	NULL	Low	run1	1	List2	A_T.wav	AV_T	1	1	0	1	172331	150	1	338	172669
Exp1	5	Exp1-5-1	59.937	1.0.0.179	2	left	1370550797	2.0.10.242	2.0.10.242	10-13-2019	2019-10-13 01:00:10	09:00:10	male	2.0.10.147	63	Red_S.bmp	1902-12-17	00:00:00		0	0	175034	0		0	0	NULL	NULL	NULL	Low	run1	1	List2	A_T.wav	AV_T	1	1	0	1	174884	150	1	346	175230
Exp1	5	Exp1-5-1	59.937	1.0.0.179	2	left	1370550797	2.0.10.242	2.0.10.242	10-13-2019	2019-10-13 01:00:10	09:00:10	male	2.0.10.147	64	Catch.bmp	1902-08-10	00:00:00		1	0	177269	0		0	0	NULL	NULL	NULL	Low	run1		List2	A_S.wav	A_S	0		0	1	177119	150		0	0
Exp1	5	Exp1-5-1	59.937	1.0.0.179	2	left	1370550797	2.0.10.242	2.0.10.242	10-13-2019	2019-10-13 01:00:10	09:00:10	male	2.0.10.147	65	Blue_S.bmp	1903-06-18	00:00:00		0	0	179438	0		0	0	NULL	NULL	NULL	Low	run1		List2	A_S.wav	AV_S	0		0	1	179288	150		0	0
Exp1	5	Exp1-5-1	59.937	1.0.0.179	2	left	1370550797	2.0.10.242	2.0.10.242	10-13-2019	2019-10-13 01:00:10	09:00:10	male	2.0.10.147	66	Red_C_2.bmp	1903-02-04	00:00:00		0	0	181924	0		0	0	NULL	NULL	NULL	Low	run1	1	List2	Catch.wav	V_T	1	1	1	1	181774	150	1	431	182205
Exp1	5	Exp1-5-1	59.937	1.0.0.179	2	left	1370550797	2.0.10.242	2.0.10.242	10-13-2019	2019-10-13 01:00:10	09:00:10	male	2.0.10.147	67	Blue_C.bmp	1903-01-02	00:00:00		0	0	184210	0		0	0	NULL	NULL	NULL	Low	Run1		List2	Catch.wav	V_S	0		0	1	184060	150		0	0
Exp1	5	Exp1-5-1	59.937	1.0.0.179	2	left	1370550797	2.0.10.242	2.0.10.242	10-13-2019	2019-10-13 01:00:10	09:00:10	male	2.0.10.147	68	Catch.bmp	1903-02-09	00:00:00		0	0	186529	0		0	0	NULL	NULL	NULL	Low	run1	1	List2	A_T.wav	A_T	0		1	1	186379	150		0	0
Exp1	5	Exp1-5-1	59.937	1.0.0.179	2	left	1370550797	2.0.10.242	2.0.10.242	10-13-2019	2019-10-13 01:00:10	09:00:10	male	2.0.10.147	69	Red_S.bmp	1903-12-03	00:00:00		0	0	188882	0		0	0	NULL	NULL	NULL	Low	run1	1	List2	Catch.wav	V_T	1	1	0	2	188732	150	1	425	189157
Exp1	5	Exp1-5-1	59.937	1.0.0.179	2	left	1370550797	2.0.10.242	2.0.10.242	10-13-2019	2019-10-13 01:00:10	09:00:10	male	2.0.10.147	70	Red_C.bmp	1902-12-03	00:00:00		0	0	191468	0		0	0	NULL	NULL	NULL	Low	run1	1	List2	Catch.wav	V_T	1	1	0	1	191318	150	1	575	191893
Exp1	5	Exp1-5-1	59.937	1.0.0.179	2	left	1370550797	2.0.10.242	2.0.10.242	10-13-2019	2019-10-13 01:00:10	09:00:10	male	2.0.10.147	71	Catch.bmp	1903-01-19	00:00:00		0	0	193687	0		0	0	NULL	NULL	NULL	Low	run1	1	List2	A_T.wav	A_T	1	1	0	1	193537	150	1	572	194109
Exp1	5	Exp1-5-1	59.937	1.0.0.179	2	left	1370550797	2.0.10.242	2.0.10.242	10-13-2019	2019-10-13 01:00:10	09:00:10	male	2.0.10.147	72	Blue_S.bmp	1902-06-21	00:00:00		0	0	195956	0		0	0	NULL	NULL	NULL	Low	run1		List2	Catch.wav	V_S	0		0	1	195806	150		0	0
Exp1	5	Exp1-5-1	59.937	1.0.0.179	2	left	1370550797	2.0.10.242	2.0.10.242	10-13-2019	2019-10-13 01:00:10	09:00:10	male	2.0.10.147	73	Red_C.bmp	1903-05-10	00:00:00		0	0	198075	0		0	0	NULL	NULL	NULL	Low	run1	1	List2	A_T.wav	AV_T	1	1	0	2	197925	150	1	385	198310
Exp1	5	Exp1-5-1	59.937	1.0.0.179	2	left	1370550797	2.0.10.242	2.0.10.242	10-13-2019	2019-10-13 01:00:10	09:00:10	male	2.0.10.147	74	Red_S.bmp	1904-04-20	00:00:00		0	1	200461	0		0	0	NULL	NULL	NULL	Low	run1	1	List2	Catch.wav	V_T	1	1	1	1	200310	151	1	534	200844
Exp1	5	Exp1-5-1	59.937	1.0.0.179	2	left	1370550797	2.0.10.242	2.0.10.242	10-13-2019	2019-10-13 01:00:10	09:00:10	male	2.0.10.147	75	Red_S_2.bmp	1902-05-23	00:00:00		0	0	203180	0		0	0	NULL	NULL	NULL	Low	run1	1	List2	A_T.wav	AV_T	1	1	1	1	203030	150	1	278	203308
Exp1	5	Exp1-5-1	59.937	1.0.0.179	2	left	1370550797	2.0.10.242	2.0.10.242	10-13-2019	2019-10-13 01:00:10	09:00:10	male	2.0.10.147	76	Catch.bmp	1902-07-10	00:00:00		0	1	205216	0		0	0	NULL	NULL	NULL	Low	run1	1	List2	A_T.wav	A_T	1	1	1	1	205065	151	1	619	205684
Exp1	5	Exp1-5-1	59.937	1.0.0.179	2	left	1370550797	2.0.10.242	2.0.10.242	10-13-2019	2019-10-13 01:00:10	09:00:10	male	2.0.10.147	77	Red_S.bmp	1903-07-17	00:00:00		0	0	207301	0		0	0	NULL	NULL	NULL	Low	run1	1	List2	Catch.wav	V_T	1	1	0	1	207151	150	1	533	207684
Exp1	5	Exp1-5-1	59.937	1.0.0.179	2	left	1370550797	2.0.10.242	2.0.10.242	10-13-2019	2019-10-13 01:00:10	09:00:10	male	2.0.10.147	78	Catch.bmp	1904-03-30	00:00:00		0	1	209754	0		0	0	NULL	NULL	NULL	Low	run1	1	List2	A_T.wav	A_T	1	1	1	1	209603	151	1	457	210060
Exp1	5	Exp1-5-1	59.937	1.0.0.179	2	left	1370550797	2.0.10.242	2.0.10.242	10-13-2019	2019-10-13 01:00:10	09:00:10	male	2.0.10.147	79	Red_S_2.bmp	1904-01-31	00:00:00		1	0	212456	0		0	0	NULL	NULL	NULL	Low	run1	1	List2	Catch.wav	V_T	1	1	1	1	212306	150	1	427	212733
Exp1	5	Exp1-5-1	59.937	1.0.0.179	2	left	1370550797	2.0.10.242	2.0.10.242	10-13-2019	2019-10-13 01:00:10	09:00:10	male	2.0.10.147	80	Red_C.bmp	1903-09-15	00:00:00		0	0	215109	0		0	0	NULL	NULL	NULL	Low	run1	1	List2	Catch.wav	V_T	1	1	0	1	214959	150	1	261	215220
Exp1	5	Exp1-5-1	59.937	1.0.0.179	2	left	1370550797	2.0.10.242	2.0.10.242	10-13-2019	2019-10-13 01:00:10	09:00:10	male	2.0.10.147	81	Blue_C.bmp	1902-06-04	00:00:00		0	0	217612	0		0	0	NULL	NULL	NULL	Low	Run1		List2	Catch.wav	V_S	0		0	1	217462	150		0	0
Exp1	5	Exp1-5-1	59.937	1.0.0.179	2	left	1370550797	2.0.10.242	2.0.10.242	10-13-2019	2019-10-13 01:00:10	09:00:10	male	2.0.10.147	82	Red_S.bmp	1903-04-16	00:00:00		0	0	219714	0		0	0	NULL	NULL	NULL	Low	run1	1	List2	A_T.wav	AV_T	1	1	1	1	219564	150	1	352	219916
Exp1	5	Exp1-5-1	59.937	1.0.0.179	2	left	1370550797	2.0.10.242	2.0.10.242	10-13-2019	2019-10-13 01:00:10	09:00:10	male	2.0.10.147	83	Red_C_2.bmp	1903-02-06	00:00:00		0	1	222067	0		0	0	NULL	NULL	NULL	Low	run1	1	List2	Catch.wav	V_T	1	1	1	1	221916	151	1	304	222220
Exp1	5	Exp1-5-1	59.937	1.0.0.179	2	left	1370550797	2.0.10.242	2.0.10.242	10-13-2019	2019-10-13 01:00:10	09:00:10	male	2.0.10.147	84	Red_C.bmp	1903-01-09	00:00:00		0	0	224352	0		0	0	NULL	NULL	NULL	Low	run1	1	List2	A_T.wav	AV_T	1	1	1	1	224202	150	1	323	224525
Exp1	5	Exp1-5-1	59.937	1.0.0.179	2	left	1370550797	2.0.10.242	2.0.10.242	10-13-2019	2019-10-13 01:00:10	09:00:10	male	2.0.10.147	85	Catch.bmp	1902-09-12	00:00:00		0	1	226605	0		0	0	NULL	NULL	NULL	Low	run1	1	List2	A_T.wav	A_T	1	1	1	1	226454	151	1	470	226924
Exp1	5	Exp1-5-1	59.937	1.0.0.179	2	left	1370550797	2.0.10.242	2.0.10.242	10-13-2019	2019-10-13 01:00:10	09:00:10	male	2.0.10.147	86	Catch.bmp	1904-01-04	00:00:00		0	0	228740	0		0	0	NULL	NULL	NULL	Low	run1	1	List2	A_T.wav	A_T	1	1	0	1	228590	150	1	486	229076
Exp1	5	Exp1-5-1	59.937	1.0.0.179	2	left	1370550797	2.0.10.242	2.0.10.242	10-13-2019	2019-10-13 01:00:10	09:00:10	male	2.0.10.147	87	Red_C_2.bmp	1902-06-09	00:00:00		0	1	231360	0		0	0	NULL	NULL	NULL	Low	run1	1	List2	A_T.wav	AV_T	1	1	1	1	231209	151	1	324	231533
Exp1	5	Exp1-5-1	59.937	1.0.0.179	2	left	1370550797	2.0.10.242	2.0.10.242	10-13-2019	2019-10-13 01:00:10	09:00:10	male	2.0.10.147	88	Red_S_2.bmp	1902-07-17	00:00:00		0	0	233412	0		0	0	NULL	NULL	NULL	Low	run1	1	List2	Catch.wav	V_T	1	1	0	1	233262	150	1	262	233524
Exp1	5	Exp1-5-1	59.937	1.0.0.179	2	left	1370550797	2.0.10.242	2.0.10.242	10-13-2019	2019-10-13 01:00:10	09:00:10	male	2.0.10.147	89	Red_S_2.bmp	1902-10-28	00:00:00		0	0	235497	0		0	0	NULL	NULL	NULL	Low	run1	1	List2	A_T.wav	AV_T	1	1	1	1	235347	150	1	385	235732
Exp1	5	Exp1-5-1	59.937	1.0.0.179	2	left	1370550797	2.0.10.242	2.0.10.242	10-13-2019	2019-10-13 01:00:10	09:00:10	male	2.0.10.147	90	Catch.bmp	1903-10-23	00:00:00		0	0	237683	0		0	0	NULL	NULL	NULL	Low	run1	1	List2	A_T.wav	A_T	1	1	0	1	237533	150	1	599	238132
Exp1	5	Exp1-5-1	59.937	1.0.0.179	2	left	1370550797	2.0.10.242	2.0.10.242	10-13-2019	2019-10-13 01:00:10	09:00:10	male	2.0.10.147	91	Catch.bmp	1902-08-21	00:00:00		0	0	240236	0		0	0	NULL	NULL	NULL	Low	run1	1	List2	A_T.wav	A_T	1	1	0	2	240086	150	1	462	240548
Exp1	5	Exp1-5-1	59.937	1.0.0.179	2	left	1370550797	2.0.10.242	2.0.10.242	10-13-2019	2019-10-13 01:00:10	09:00:10	male	2.0.10.147	92	Blue_C_2.bmp	1904-02-29	00:00:00		0	1	242355	0		0	0	NULL	NULL	NULL	Low	run1		List2	Catch.wav	V_S	0		1	1	242204	151		0	0
Exp1	5	Exp1-5-1	59.937	1.0.0.179	2	left	1370550797	2.0.10.242	2.0.10.242	10-13-2019	2019-10-13 01:00:10	09:00:10	male	2.0.10.147	93	Red_S.bmp	1903-12-24	00:00:00		0	0	245091	0		0	0	NULL	NULL	NULL	Low	run1	1	List2	Catch.wav	V_T	1	1	0	1	244941	150	1	295	245236
Exp1	5	Exp1-5-1	59.937	1.0.0.179	2	left	1370550797	2.0.10.242	2.0.10.242	10-13-2019	2019-10-13 01:00:10	09:00:10	male	2.0.10.147	94	Blue_C.bmp	1902-08-15	00:00:00		1	0	247693	0		0	0	NULL	NULL	NULL	Low	run1		List2	A_S.wav	AV_S	0		1	1	247543	150	1	341	247884
Exp1	5	Exp1-5-1	59.937	1.0.0.179	2	left	1370550797	2.0.10.242	2.0.10.242	10-13-2019	2019-10-13 01:00:10	09:00:10	male	2.0.10.147	95	Red_C.bmp	1903-03-17	00:00:00		0	0	249812	0		0	0	NULL	NULL	NULL	Low	run1	1	List2	A_T.wav	AV_T	1	1	0	1	249662	150	1	406	250068
Exp1	5	Exp1-5-1	59.937	1.0.0.179	2	left	1370550797	2.0.10.242	2.0.10.242	10-13-2019	2019-10-13 01:00:10	09:00:10	male	2.0.10.147	96	Blue_S_2.bmp	1904-02-06	00:00:00		0	0	252131	0		0	0	NULL	NULL	NULL	Low	run1		List2	Catch.wav	V_S	0		1	1	251981	150		0	0
Exp1	5	Exp1-5-1	59.937	1.0.0.179	2	left	1370550797	2.0.10.242	2.0.10.242	10-13-2019	2019-10-13 01:00:10	09:00:10	male	2.0.10.147	97	Catch.bmp	1903-07-10	00:00:00		0	0	254851	0		0	0	NULL	NULL	NULL	Low	run1	1	List2	A_T.wav	A_T	1	1	1	1	254701	150	1	703	255404
Exp1	5	Exp1-5-1	59.937	1.0.0.179	2	left	1370550797	2.0.10.242	2.0.10.242	10-13-2019	2019-10-13 01:00:10	09:00:10	male	2.0.10.147	98	Red_S_2.bmp	1903-04-09	00:00:00		0	0	257287	0		0	0	NULL	NULL	NULL	Low	run1	1	List2	Catch.wav	V_T	1	1	0	1	257137	150	1	371	257508
Exp1	5	Exp1-5-1	59.937	1.0.0.179	2	left	1370550797	2.0.10.242	2.0.10.242	10-13-2019	2019-10-13 01:00:10	09:00:10	male	2.0.10.147	99	Catch.bmp	1902-08-21	00:00:00		0	0	259639	0		0	0	NULL	NULL	NULL	Low	run1		List2	A_S.wav	A_S	0		1	1	259489	150		0	0
Exp1	5	Exp1-5-1	59.937	1.0.0.179	2	left	1370550797	2.0.10.242	2.0.10.242	10-13-2019	2019-10-13 01:00:10	09:00:10	male	2.0.10.147	100	Catch.bmp	1903-12-19	00:00:00		0	0	261825	0		0	0	NULL	NULL	NULL	Low	run1		List2	A_S.wav	A_S	0		0	1	261675	150		0	0
Exp1	5	Exp1-5-1	59.937	1.0.0.179	2	left	1370550797	2.0.10.242	2.0.10.242	10-13-2019	2019-10-13 01:00:10	09:00:10	male	2.0.10.147	101	Red_C_2.bmp	1903-08-13	00:00:00		0	0	264478	0		0	0	NULL	NULL	NULL	Low	run1	1	List2	Catch.wav	V_T	1	1	0	1	264328	150	1	411	264739
Exp1	5	Exp1-5-1	59.937	1.0.0.179	2	left	1370550797	2.0.10.242	2.0.10.242	10-13-2019	2019-10-13 01:00:10	09:00:10	male	2.0.10.147	102	Red_S.bmp	1904-01-14	00:00:00		0	0	266947	0		0	0	NULL	NULL	NULL	Low	run1	1	List2	A_T.wav	AV_T	1	1	1	1	266797	150	1	414	267211
Exp1	5	Exp1-5-1	59.937	1.0.0.179	2	left	1370550797	2.0.10.242	2.0.10.242	10-13-2019	2019-10-13 01:00:10	09:00:10	male	2.0.10.147	103	Red_S.bmp	1902-07-22	00:00:00		0	0	269583	0		0	0	NULL	NULL	NULL	Low	run1	1	List2	A_T.wav	AV_T	1	1	0	1	269433	150	1	314	269747
Exp1	5	Exp1-5-1	59.937	1.0.0.179	2	left	1370550797	2.0.10.242	2.0.10.242	10-13-2019	2019-10-13 01:00:10	09:00:10	male	2.0.10.147	104	Red_C_2.bmp	1902-06-19	00:00:00		0	1	271669	0		0	0	NULL	NULL	NULL	Low	run1	1	List2	Catch.wav	V_T	1	1	1	1	271518	151	1	310	271828
Exp1	5	Exp1-5-1	59.937	1.0.0.179	2	left	1370550797	2.0.10.242	2.0.10.242	10-13-2019	2019-10-13 01:00:10	09:00:10	male	2.0.10.147	105	Red_C_2.bmp	1904-02-14	00:00:00		0	0	273721	0		0	0	NULL	NULL	NULL	Low	run1	1	List2	A_T.wav	AV_T	1	1	1	1	273571	150	1	336	273907
Exp1	5	Exp1-5-1	59.937	1.0.0.179	2	left	1370550797	2.0.10.242	2.0.10.242	10-13-2019	2019-10-13 01:00:10	09:00:10	male	2.0.10.147	106	Blue_S.bmp	1904-04-19	00:00:00		0	1	276374	0		0	0	NULL	NULL	NULL	Low	run1		List2	A_S.wav	AV_S	0		1	1	276223	151		0	0
Exp1	5	Exp1-5-1	59.937	1.0.0.179	2	left	1370550797	2.0.10.242	2.0.10.242	10-13-2019	2019-10-13 01:00:10	09:00:10	male	2.0.10.147	107	Catch.bmp	1902-07-12	00:00:00		0	0	279160	0		0	0	NULL	NULL	NULL	Low	run1		List2	A_S.wav	A_S	0		0	1	279010	150	1	529	279539
Exp1	5	Exp1-5-1	59.937	1.0.0.179	2	left	1370550797	2.0.10.242	2.0.10.242	10-13-2019	2019-10-13 01:00:10	09:00:10	male	2.0.10.147	108	Red_C_2.bmp	1902-06-24	00:00:00		0	0	281245	0		0	0	NULL	NULL	NULL	Low	run1	1	List2	A_T.wav	AV_T	1	1	0	1	281095	150	1	420	281515
Exp1	5	Exp1-5-1	59.937	1.0.0.179	2	left	1370550797	2.0.10.242	2.0.10.242	10-13-2019	2019-10-13 01:00:10	09:00:10	male	2.0.10.147	109	Red_C_2.bmp	1902-12-31	00:00:00		0	0	283314	0		0	0	NULL	NULL	NULL	Low	run1	1	List2	A_T.wav	AV_T	1	1	0	1	283164	150	1	447	283611
Exp1	5	Exp1-5-1	59.937	1.0.0.179	2	left	1370550797	2.0.10.242	2.0.10.242	10-13-2019	2019-10-13 01:00:10	09:00:10	male	2.0.10.147	110	Catch.bmp	1904-02-29	00:00:00		0	1	285567	0		0	0	NULL	NULL	NULL	Low	run1	1	List2	A_T.wav	A_T	1	1	1	1	285416	151	1	539	285955
Exp1	5	Exp1-5-1	59.937	1.0.0.179	2	left	1370550797	2.0.10.242	2.0.10.242	10-13-2019	2019-10-13 01:00:10	09:00:10	male	2.0.10.147	111	Blue_S.bmp	1902-11-15	00:00:00		0	0	288236	0		0	0	NULL	NULL	NULL	Low	run1		List2	A_S.wav	AV_S	0		0	1	288086	150		0	0
Exp1	5	Exp1-5-1	59.937	1.0.0.179	2	left	1370550797	2.0.10.242	2.0.10.242	10-13-2019	2019-10-13 01:00:10	09:00:10	male	2.0.10.147	112	Catch.bmp	1902-05-11	00:00:00		0	0	290505	0		0	0	NULL	NULL	NULL	Low	run1		List2	A_S.wav	A_S	0		0	1	290355	150		0	0
Exp1	5	Exp1-5-1	59.937	1.0.0.179	2	left	1370550797	2.0.10.242	2.0.10.242	10-13-2019	2019-10-13 01:00:10	09:00:10	male	2.0.10.147	113	Red_S_2.bmp	1903-09-21	00:00:00		0	0	292574	0		0	0	NULL	NULL	NULL	Low	run1	1	List2	A_T.wav	AV_T	1	1	0	1	292424	150	1	379	292803
Exp1	5	Exp1-5-1	59.937	1.0.0.179	2	left	1370550797	2.0.10.242	2.0.10.242	10-13-2019	2019-10-13 01:00:10	09:00:10	male	2.0.10.147	114	Red_S_2.bmp	1903-09-17	00:00:00		0	0	295093	0		0	0	NULL	NULL	NULL	Low	run1	1	List2	A_T.wav	AV_T	1	1	0	1	294943	150	1	356	295299
Exp1	5	Exp1-5-1	59.937	1.0.0.179	2	left	1370550797	2.0.10.242	2.0.10.242	10-13-2019	2019-10-13 01:00:10	09:00:10	male	2.0.10.147	115	Catch.bmp	1903-05-19	00:00:00		0	0	297596	0		0	0	NULL	NULL	NULL	Low	run1	1	List2	A_T.wav	A_T	1	1	0	1	297446	150	1	598	298044
Exp1	5	Exp1-5-1	59.937	1.0.0.179	2	left	1370550797	2.0.10.242	2.0.10.242	10-13-2019	2019-10-13 01:00:10	09:00:10	male	2.0.10.147	116	Catch.bmp	1903-04-03	00:00:00		0	0	299982	0		0	0	NULL	NULL	NULL	Low	run1	1	List2	A_T.wav	A_T	1	1	0	2	299832	150	1	507	300339
Exp1	5	Exp1-5-1	59.937	1.0.0.179	2	left	1370550797	2.0.10.242	2.0.10.242	10-13-2019	2019-10-13 01:00:10	09:00:10	male	2.0.10.147	117	Catch.bmp	1902-12-06	00:00:00		0	0	302334	0		0	0	NULL	NULL	NULL	Low	run1		List2	A_S.wav	A_S	0		0	1	302184	150		0	0
Exp1	5	Exp1-5-1	59.937	1.0.0.179	2	left	1370550797	2.0.10.242	2.0.10.242	10-13-2019	2019-10-13 01:00:10	09:00:10	male	2.0.10.147	118	Catch.bmp	1903-10-07	00:00:00		0	0	304620	0		0	0	NULL	NULL	NULL	Low	run1	1	List2	A_T.wav	A_T	1	1	0	1	304470	150	1	541	305011
Exp1	5	Exp1-5-1	59.937	1.0.0.179	2	left	1370550797	2.0.10.242	2.0.10.242	10-13-2019	2019-10-13 01:00:10	09:00:10	male	2.0.10.147	119	Red_S_2.bmp	1902-05-21	00:00:00		0	0	307156	0		0	0	NULL	NULL	NULL	Low	run1	1	List2	A_T.wav	AV_T	1	1	0	1	307006	150	1	406	307412
Exp1	5	Exp1-5-1	59.937	1.0.0.179	2	left	1370550797	2.0.10.242	2.0.10.242	10-13-2019	2019-10-13 01:00:10	09:00:10	male	2.0.10.147	120	Red_C.bmp	1904-01-29	00:00:00		0	0	309175	0		0	0	NULL	NULL	NULL	Low	run1	1	List2	A_T.wav	AV_T	1	1	0	2	309025	150	1	355	309380
Exp1	5	Exp1-5-1	59.937	1.0.0.179	2	left	1370550797	2.0.10.242	2.0.10.242	10-13-2019	2019-10-13 01:00:10	09:00:10	male	2.0.10.147	121	Red_S.bmp	1904-04-26	00:00:00		0	1	311828	0		0	0	NULL	NULL	NULL	Low	run1	1	List2	Catch.wav	V_T	1	1	1	1	311677	151	1	415	312092
Exp1	5	Exp1-5-1	59.937	1.0.0.179	2	left	1370550797	2.0.10.242	2.0.10.242	10-13-2019	2019-10-13 01:00:10	09:00:10	male	2.0.10.147	122	Red_C_2.bmp	1903-01-02	00:00:00		0	0	314564	0		0	0	NULL	NULL	NULL	Low	run1	1	List2	Catch.wav	V_T	1	1	0	1	314414	150	1	373	314787
Exp1	5	Exp1-5-1	59.937	1.0.0.179	2	left	1370550797	2.0.10.242	2.0.10.242	10-13-2019	2019-10-13 01:00:10	09:00:10	male	2.0.10.147	123	Blue_S.bmp	1903-11-04	00:00:00		0	0	316816	0		0	0	NULL	NULL	NULL	Low	run1		List2	Catch.wav	V_S	0		0	1	316666	150	1	305	316971
Exp1	5	Exp1-5-1	59.937	1.0.0.179	2	left	1370550797	2.0.10.242	2.0.10.242	10-13-2019	2019-10-13 01:00:10	09:00:10	male	2.0.10.147	124	Red_C_2.bmp	1903-07-04	00:00:00		0	0	319369	0		0	0	NULL	NULL	NULL	Low	run1	1	List2	Catch.wav	V_T	1	1	0	1	319219	150	1	448	319667
Exp1	5	Exp1-5-1	59.937	1.0.0.179	2	left	1370550797	2.0.10.242	2.0.10.242	10-13-2019	2019-10-13 01:00:10	09:00:10	male	2.0.10.147	125	Red_S_2.bmp	1902-03-26	00:00:00		0	1	321805	0		0	0	NULL	NULL	NULL	Low	run1	1	List2	A_T.wav	AV_T	1	1	1	1	321654	151	1	501	322155
Exp1	5	Exp1-5-1	59.937	1.0.0.179	2	left	1370550797	2.0.10.242	2.0.10.242	10-13-2019	2019-10-13 01:00:10	09:00:10	male	2.0.10.147	126	Blue_C.bmp	1903-03-31	00:00:00		0	0	323773	0		0	0	NULL	NULL	NULL	Low	Run1		List2	Catch.wav	V_S	0		1	1	323623	150		0	0
Exp1	5	Exp1-5-1	59.937	1.0.0.179	2	left	1370550797	2.0.10.242	2.0.10.242	10-13-2019	2019-10-13 01:00:10	09:00:10	male	2.0.10.147	127	Blue_C_2.bmp	1903-06-10	00:00:00		0	0	326159	0		0	0	NULL	NULL	NULL	Low	run1		List2	A_S.wav	AV_S	0		1	1	326009	150		0	0
Exp1	5	Exp1-5-1	59.937	1.0.0.179	2	left	1370550797	2.0.10.242	2.0.10.242	10-13-2019	2019-10-13 01:00:10	09:00:10	male	2.0.10.147	128	Catch.bmp	1902-04-23	00:00:00		1	0	328628	0		0	0	NULL	NULL	NULL	Low	run1	1	List2	A_T.wav	A_T	1	1	1	1	328478	150	1	790	329268
Exp1	5	Exp1-5-1	59.937	1.0.0.179	2	left	1370550797	2.0.10.242	2.0.10.242	10-13-2019	2019-10-13 01:00:10	09:00:10	male	2.0.10.147	129	Blue_C_2.bmp	1902-10-04	00:00:00		0	1	330631	0		0	0	NULL	NULL	NULL	Low	run1		List2	Catch.wav	V_S	0		1	1	330480	151		0	0
Exp1	5	Exp1-5-1	59.937	1.0.0.179	2	left	1370550797	2.0.10.242	2.0.10.242	10-13-2019	2019-10-13 01:00:10	09:00:10	male	2.0.10.147	130	Red_C.bmp	1902-04-04	00:00:00		0	1	332850	0		0	0	NULL	NULL	NULL	Low	run1	1	List2	Catch.wav	V_T	1	1	1	1	332699	151	1	407	333106
Exp1	5	Exp1-5-1	59.937	1.0.0.179	2	left	1370550797	2.0.10.242	2.0.10.242	10-13-2019	2019-10-13 01:00:10	09:00:10	male	2.0.10.147	131	Red_C_2.bmp	1902-06-21	00:00:00		0	0	334835	0		0	0	NULL	NULL	NULL	Low	run1	1	List2	A_T.wav	AV_T	1	1	1	1	334685	150	1	389	335074
Exp1	5	Exp1-5-1	59.937	1.0.0.179	2	left	1370550797	2.0.10.242	2.0.10.242	10-13-2019	2019-10-13 01:00:10	09:00:10	male	2.0.10.147	132	Red_C_2.bmp	1902-09-16	00:00:00		0	0	336887	0		0	0	NULL	NULL	NULL	Low	run1	1	List2	Catch.wav	V_T	1	1	1	1	336737	150	1	297	337034
Exp1	5	Exp1-5-1	59.937	1.0.0.179	2	left	1370550797	2.0.10.242	2.0.10.242	10-13-2019	2019-10-13 01:00:10	09:00:10	male	2.0.10.147	133	Red_S_2.bmp	1904-02-14	00:00:00		0	0	339039	0		0	0	NULL	NULL	NULL	Low	run1	1	List2	Catch.wav	V_T	1	1	0	1	338889	150	1	321	339210
Exp1	5	Exp1-5-1	59.937	1.0.0.179	2	left	1370550797	2.0.10.242	2.0.10.242	10-13-2019	2019-10-13 01:00:10	09:00:10	male	2.0.10.147	134	Red_S_2.bmp	1903-08-07	00:00:00		0	0	341692	0		0	0	NULL	NULL	NULL	Low	run1	1	List2	A_T.wav	AV_T	1	1	1	1	341542	150	1	316	341858
Exp1	5	Exp1-5-1	59.937	1.0.0.179	2	left	1370550797	2.0.10.242	2.0.10.242	10-13-2019	2019-10-13 01:00:10	09:00:10	male	2.0.10.147	135	Red_S_2.bmp	1903-12-07	00:00:00		1	0	344161	0		0	0	NULL	NULL	NULL	Low	run1	1	List2	Catch.wav	V_T	1	1	1	1	344011	150	1	392	344403
Exp1	5	Exp1-5-1	59.937	1.0.0.179	2	left	1370550797	2.0.10.242	2.0.10.242	10-13-2019	2019-10-13 01:00:10	09:00:10	male	2.0.10.147	136	Red_S.bmp	1902-07-02	00:00:00		1	0	346747	0		0	0	NULL	NULL	NULL	Low	run1	1	List2	Catch.wav	V_T	1	1	1	1	346597	150	1	301	346898
Exp1	5	Exp1-5-1	59.937	1.0.0.179	2	left	1370550797	2.0.10.242	2.0.10.242	10-13-2019	2019-10-13 01:00:10	09:00:10	male	2.0.10.147	137	Red_C_2.bmp	1903-12-24	00:00:00		0	0	348816	0		0	0	NULL	NULL	NULL	Low	run1	1	List2	A_T.wav	AV_T	1	1	1	1	348666	150	1	280	348946
Exp1	5	Exp1-5-1	59.937	1.0.0.179	2	left	1370550797	2.0.10.242	2.0.10.242	10-13-2019	2019-10-13 01:00:10	09:00:10	male	2.0.10.147	138	Red_C.bmp	1903-08-12	00:00:00		0	0	351419	0		0	0	NULL	NULL	NULL	Low	run1	1	List2	A_T.wav	AV_T	1	1	0	1	351269	150	1	365	351634
Exp1	5	Exp1-5-1	59.937	1.0.0.179	2	left	1370550797	2.0.10.242	2.0.10.242	10-13-2019	2019-10-13 01:00:10	09:00:10	male	2.0.10.147	139	Blue_S.bmp	1903-07-27	00:00:00		0	0	353888	0		0	0	NULL	NULL	NULL	Low	run1		List2	A_S.wav	AV_S	0		0	1	353738	150		0	0
Exp1	5	Exp1-5-1	59.937	1.0.0.179	2	left	1370550797	2.0.10.242	2.0.10.242	10-13-2019	2019-10-13 01:00:10	09:00:10	male	2.0.10.147	140	Catch.bmp	1903-02-20	00:00:00		0	0	356408	0		0	0	NULL	NULL	NULL	Low	run1	1	List2	A_T.wav	A_T	1	1	0	2	356258	150	1	625	356883
Exp1	5	Exp1-5-1	59.937	1.0.0.179	2	left	1370550797	2.0.10.242	2.0.10.242	10-13-2019	2019-10-13 01:00:10	09:00:10	male	2.0.10.147	141	Red_C.bmp	1903-10-02	00:00:00		0	0	358710	1368		0	0	NULL	NULL	NULL	Low	run1	1	List2	Catch.wav	V_T	1	1	0	1	358560	150	1	434	358994
Exp1	5	Exp1-5-1	59.937	1.0.0.179	2	left	1370550797	2.0.10.242	2.0.10.242	10-13-2019	2019-10-13 01:00:10	09:00:10	male	2.0.10.147	142	Catch.bmp	1904-01-14	00:00:00		0	1	366452	0		0	0	NULL	NULL	NULL	Low	run1		List2	A_S.wav	A_S	0		1	1	366301	151		0	0
Exp1	5	Exp1-5-1	59.937	1.0.0.179	2	left	1370550797	2.0.10.242	2.0.10.242	10-13-2019	2019-10-13 01:00:10	09:00:10	male	2.0.10.147	143	Catch.bmp	1904-03-08	00:00:00		0	0	369138	0		0	0	NULL	NULL	NULL	Low	run1	1	List2	A_T.wav	A_T	1	1	0	1	368988	150	1	574	369562
Exp1	5	Exp1-5-1	59.937	1.0.0.179	2	left	1370550797	2.0.10.242	2.0.10.242	10-13-2019	2019-10-13 01:00:10	09:00:10	male	2.0.10.147	144	Red_S_2.bmp	1903-05-05	00:00:00		0	0	371824	0		0	0	NULL	NULL	NULL	Low	run1	1	List2	Catch.wav	V_T	1	1	0	1	371674	150	1	528	372202
Exp1	5	Exp1-5-1	59.937	1.0.0.179	2	left	1370550797	2.0.10.242	2.0.10.242	10-13-2019	2019-10-13 01:00:10	09:00:10	male	2.0.10.147	145	Catch.bmp	1903-01-21	00:00:00		0	0	374193	0		0	0	NULL	NULL	NULL	Low	run1		List2	A_S.wav	A_S	0		1	1	374043	150		0	0
Exp1	5	Exp1-5-1	59.937	1.0.0.179	2	left	1370550797	2.0.10.242	2.0.10.242	10-13-2019	2019-10-13 01:00:10	09:00:10	male	2.0.10.147	146	Catch.bmp	1904-03-28	00:00:00		0	0	376529	0		0	0	NULL	NULL	NULL	Low	run1	1	List2	A_T.wav	A_T	1	1	0	1	376379	150	1	559	376938
Exp1	5	Exp1-5-1	59.937	1.0.0.179	2	left	1370550797	2.0.10.242	2.0.10.242	10-13-2019	2019-10-13 01:00:10	09:00:10	male	2.0.10.147	147	Catch.bmp	1903-10-19	00:00:00		0	1	379232	0		0	0	NULL	NULL	NULL	Low	run1	1	List2	A_T.wav	A_T	0		1	1	379081	151		0	0
Exp1	5	Exp1-5-1	59.937	1.0.0.179	2	left	1370550797	2.0.10.242	2.0.10.242	10-13-2019	2019-10-13 01:00:10	09:00:10	male	2.0.10.147	148	Blue_S.bmp	1903-10-17	00:00:00		0	0	381834	0		0	0	NULL	NULL	NULL	Low	run1		List2	A_S.wav	AV_S	0		0	1	381684	150		0	0
Exp1	5	Exp1-5-1	59.937	1.0.0.179	2	left	1370550797	2.0.10.242	2.0.10.242	10-13-2019	2019-10-13 01:00:10	09:00:10	male	2.0.10.147	149	Blue_C.bmp	1902-10-21	00:00:00		0	0	384437	0		0	0	NULL	NULL	NULL	Low	run1		List2	A_S.wav	AV_S	0		0	1	384287	150		0	0
Exp1	5	Exp1-5-1	59.937	1.0.0.179	2	left	1370550797	2.0.10.242	2.0.10.242	10-13-2019	2019-10-13 01:00:10	09:00:10	male	2.0.10.147	150	Red_S.bmp	1902-03-28	00:00:00		0	0	386673	0		0	0	NULL	NULL	NULL	Low	run1	1	List2	A_T.wav	AV_T	1	1	0	1	386523	150	1	455	386978
Exp1	5	Exp1-5-1	59.937	1.0.0.179	2	left	1370550797	2.0.10.242	2.0.10.242	10-13-2019	2019-10-13 01:00:10	09:00:10	male	2.0.10.147	151	Catch.bmp	1903-04-09	00:00:00		0	1	388642	0		0	0	NULL	NULL	NULL	Low	run1	1	List2	A_T.wav	A_T	1	1	0	1	388491	151	1	671	389162
Exp1	5	Exp1-5-1	59.937	1.0.0.179	2	left	1370550797	2.0.10.242	2.0.10.242	10-13-2019	2019-10-13 01:00:10	09:00:10	male	2.0.10.147	152	Red_S.bmp	1902-11-29	00:00:00		0	0	390994	0		0	0	NULL	NULL	NULL	Low	run1	1	List2	A_T.wav	AV_T	1	1	0	1	390844	150	1	534	391378
Exp1	5	Exp1-5-1	59.937	1.0.0.179	2	left	1370550797	2.0.10.242	2.0.10.242	10-13-2019	2019-10-13 01:00:10	09:00:10	male	2.0.10.147	153	Blue_S_2.bmp	1903-12-23	00:00:00		0	0	393213	0		0	0	NULL	NULL	NULL	Low	run1		List2	Catch.wav	V_S	0		0	1	393063	150		0	0
Exp1	5	Exp1-5-1	59.937	1.0.0.179	2	left	1370550797	2.0.10.242	2.0.10.242	10-13-2019	2019-10-13 01:00:10	09:00:10	male	2.0.10.147	154	Catch.bmp	1903-09-06	00:00:00		1	0	395882	0		0	0	NULL	NULL	NULL	Low	run1	1	List2	A_T.wav	A_T	1	1	1	1	395732	150	1	637	396369
Exp1	5	Exp1-5-1	59.937	1.0.0.179	2	left	1370550797	2.0.10.242	2.0.10.242	10-13-2019	2019-10-13 01:00:10	09:00:10	male	2.0.10.147	155	Blue_S_2.bmp	1904-01-28	00:00:00		0	0	398385	0		0	0	NULL	NULL	NULL	Low	run1		List2	A_S.wav	AV_S	0		0	1	398235	150	1	502	398737
Exp1	5	Exp1-5-1	59.937	1.0.0.179	2	left	1370550797	2.0.10.242	2.0.10.242	10-13-2019	2019-10-13 01:00:10	09:00:10	male	2.0.10.147	156	Red_C.bmp	1903-05-09	00:00:00		0	0	401021	0		0	0	NULL	NULL	NULL	Low	run1	1	List2	A_T.wav	AV_T	1	1	0	1	400871	150	1	475	401346
Exp1	5	Exp1-5-1	59.937	1.0.0.179	2	left	1370550797	2.0.10.242	2.0.10.242	10-13-2019	2019-10-13 01:00:10	09:00:10	male	2.0.10.147	157	Blue_C_2.bmp	1903-06-02	00:00:00		0	0	403407	0		0	0	NULL	NULL	NULL	Low	run1		List2	A_S.wav	AV_S	0		0	1	403257	150		0	0
Exp1	5	Exp1-5-1	59.937	1.0.0.179	2	left	1370550797	2.0.10.242	2.0.10.242	10-13-2019	2019-10-13 01:00:10	09:00:10	male	2.0.10.147	158	Red_S.bmp	1903-05-19	00:00:00		0	0	405876	0		0	0	NULL	NULL	NULL	Low	run1	1	List2	A_T.wav	AV_T	1	1	0	1	405726	150	1	515	406241
Exp1	5	Exp1-5-1	59.937	1.0.0.179	2	left	1370550797	2.0.10.242	2.0.10.242	10-13-2019	2019-10-13 01:00:10	09:00:10	male	2.0.10.147	159	Blue_C_2.bmp	1904-05-11	00:00:00		0	0	408262	0		0	0	NULL	NULL	NULL	Low	run1		List2	Catch.wav	V_S	0		0	1	408112	150		0	0
Exp1	5	Exp1-5-1	59.937	1.0.0.179	2	left	1370550797	2.0.10.242	2.0.10.242	10-13-2019	2019-10-13 01:00:10	09:00:10	male	2.0.10.147	160	Red_C.bmp	1902-04-26	00:00:00		0	0	411082	0		0	0	NULL	NULL	NULL	Low	run1	1	List2	Catch.wav	V_T	1	1	0	1	410932	150	1	501	411433
Exp1	5	Exp1-5-1	59.937	1.0.0.179	2	left	1370550797	2.0.10.242	2.0.10.242	10-13-2019	2019-10-13 01:00:10	09:00:10	male	2.0.10.147	161	Red_S.bmp	1903-05-07	00:00:00		0	0	413084	0		0	0	NULL	NULL	NULL	Low	run1	1	List2	Catch.wav	V_T	1	1	0	1	412934	150	1	395	413329
Exp1	5	Exp1-5-1	59.937	1.0.0.179	2	left	1370550797	2.0.10.242	2.0.10.242	10-13-2019	2019-10-13 01:00:10	09:00:10	male	2.0.10.147	162	Blue_C.bmp	1902-05-06	00:00:00		0	0	415470	0		0	0	NULL	NULL	NULL	Low	run1		List2	A_S.wav	AV_S	0		0	1	415320	150		0	0
Exp1	5	Exp1-5-1	59.937	1.0.0.179	2	left	1370550797	2.0.10.242	2.0.10.242	10-13-2019	2019-10-13 01:00:10	09:00:10	male	2.0.10.147	163	Red_S.bmp	1902-10-10	00:00:00		0	1	417539	0		0	0	NULL	NULL	NULL	Low	run1	1	List2	Catch.wav	V_T	1	1	1	1	417388	151	1	454	417842
Exp1	5	Exp1-5-1	59.937	1.0.0.179	2	left	1370550797	2.0.10.242	2.0.10.242	10-13-2019	2019-10-13 01:00:10	09:00:10	male	2.0.10.147	164	Red_C.bmp	1903-02-16	00:00:00		1	0	419707	0		0	0	NULL	NULL	NULL	Low	run1	1	List2	A_T.wav	AV_T	1	1	1	1	419557	150	1	380	419937
Exp1	5	Exp1-5-1	59.937	1.0.0.179	2	left	1370550797	2.0.10.242	2.0.10.242	10-13-2019	2019-10-13 01:00:10	09:00:10	male	2.0.10.147	165	Catch.bmp	1902-10-27	00:00:00		0	0	422010	0		0	0	NULL	NULL	NULL	Low	run1	1	List2	A_T.wav	A_T	1	1	0	1	421860	150	1	742	422602
Exp1	5	Exp1-5-1	59.937	1.0.0.179	2	left	1370550797	2.0.10.242	2.0.10.242	10-13-2019	2019-10-13 01:00:10	09:00:10	male	2.0.10.147	166	Blue_S_2.bmp	1902-07-10	00:00:00		0	1	424196	0		0	0	NULL	NULL	NULL	Low	run1		List2	Catch.wav	V_S	0		1	1	424045	151		0	0
Exp1	5	Exp1-5-1	59.937	1.0.0.179	2	left	1370550797	2.0.10.242	2.0.10.242	10-13-2019	2019-10-13 01:00:10	09:00:10	male	2.0.10.147	167	Blue_S_2.bmp	1902-09-01	00:00:00		0	0	426331	0		0	0	NULL	NULL	NULL	Low	run1		List2	A_S.wav	AV_S	0		1	1	426181	150	1	340	426521
Exp1	5	Exp1-5-1	59.937	1.0.0.179	2	left	1370550797	2.0.10.242	2.0.10.242	10-13-2019	2019-10-13 01:00:10	09:00:10	male	2.0.10.147	168	Catch.bmp	1902-05-05	00:00:00		0	0	428467	0		0	0	NULL	NULL	NULL	Low	run1	1	List2	A_T.wav	A_T	1	1	0	2	428317	150	1	724	429041
Exp1	5	Exp1-5-1	59.937	1.0.0.179	2	left	1370550797	2.0.10.242	2.0.10.242	10-13-2019	2019-10-13 01:00:10	09:00:10	male	2.0.10.147	169	Catch.bmp	1902-11-09	00:00:00		1	0	430485	0		0	0	NULL	NULL	NULL	Low	run1	1	List2	A_T.wav	A_T	1	1	0	1	430335	150	1	730	431065
Exp1	5	Exp1-5-1	59.937	1.0.0.179	2	left	1370550797	2.0.10.242	2.0.10.242	10-13-2019	2019-10-13 01:00:10	09:00:10	male	2.0.10.147	170	Red_S_2.bmp	1902-11-08	00:00:00		0	0	432688	0		0	0	NULL	NULL	NULL	Low	run1	1	List2	Catch.wav	V_T	1	1	0	1	432538	150	1	583	433121
Exp1	5	Exp1-5-1	59.937	1.0.0.179	2	left	1370550797	2.0.10.242	2.0.10.242	10-13-2019	2019-10-13 01:00:10	09:00:10	male	2.0.10.147	171	Red_C.bmp	1902-08-24	00:00:00		0	0	434890	0		0	0	NULL	NULL	NULL	Low	run1	1	List2	Catch.wav	V_T	1	1	0	1	434740	150	1	373	435113
Exp1	5	Exp1-5-1	59.937	1.0.0.179	2	left	1370550797	2.0.10.242	2.0.10.242	10-13-2019	2019-10-13 01:00:10	09:00:10	male	2.0.10.147	172	Red_S_2.bmp	1903-12-23	00:00:00		0	0	437009	0		0	0	NULL	NULL	NULL	Low	run1	1	List2	A_T.wav	AV_T	1	1	1	1	436859	150	1	374	437233
Exp1	5	Exp1-5-1	59.937	1.0.0.179	2	left	1370550797	2.0.10.242	2.0.10.242	10-13-2019	2019-10-13 01:00:10	09:00:10	male	2.0.10.147	173	Catch.bmp	1903-07-29	00:00:00		0	0	439612	0		0	0	NULL	NULL	NULL	Low	run1	1	List2	A_T.wav	A_T	1	1	0	1	439462	150	1	563	440025
Exp1	5	Exp1-5-1	59.937	1.0.0.179	2	left	1370550797	2.0.10.242	2.0.10.242	10-13-2019	2019-10-13 01:00:10	09:00:10	male	2.0.10.147	174	Red_S_2.bmp	1902-07-16	00:00:00		0	0	442081	0		0	0	NULL	NULL	NULL	Low	run1	1	List2	A_T.wav	AV_T	1	1	0	1	441931	150	1	358	442289
Exp1	5	Exp1-5-1	59.937	1.0.0.179	2	left	1370550797	2.0.10.242	2.0.10.242	10-13-2019	2019-10-13 01:00:10	09:00:10	male	2.0.10.147	175	Catch.bmp	1903-04-30	00:00:00		0	1	444167	0		0	0	NULL	NULL	NULL	Low	run1		List2	A_S.wav	A_S	0		1	1	444016	151		0	0
Exp1	5	Exp1-5-1	59.937	1.0.0.179	2	left	1370550797	2.0.10.242	2.0.10.242	10-13-2019	2019-10-13 01:00:10	09:00:10	male	2.0.10.147	176	Red_S_2.bmp	1902-09-24	00:00:00		0	0	446602	0		0	0	NULL	NULL	NULL	Low	run1	1	List2	Catch.wav	V_T	1	1	1	1	446452	150	1	478	446930
Exp1	5	Exp1-5-1	59.937	1.0.0.179	2	left	1370550797	2.0.10.242	2.0.10.242	10-13-2019	2019-10-13 01:00:10	09:00:10	male	2.0.10.147	177	Red_S.bmp	1904-03-22	00:00:00		0	1	448755	0		0	0	NULL	NULL	NULL	Low	run1	1	List2	A_T.wav	AV_T	1	1	1	1	448604	151	1	429	449033
Exp1	5	Exp1-5-1	59.937	1.0.0.179	2	left	1370550797	2.0.10.242	2.0.10.242	10-13-2019	2019-10-13 01:00:10	09:00:10	male	2.0.10.147	178	Red_C_2.bmp	1904-01-28	00:00:00		0	1	451458	0		0	0	NULL	NULL	NULL	Low	run1	1	List2	A_T.wav	AV_T	1	1	0	1	451307	151	1	503	451810
Exp1	5	Exp1-5-1	59.937	1.0.0.179	2	left	1370550797	2.0.10.242	2.0.10.242	10-13-2019	2019-10-13 01:00:10	09:00:10	male	2.0.10.147	179	Catch.bmp	1902-04-17	00:00:00		0	1	454094	0		0	0	NULL	NULL	NULL	Low	run1	1	List2	A_T.wav	A_T	1	1	1	1	453943	151	1	586	454529
Exp1	5	Exp1-5-1	59.937	1.0.0.179	2	left	1370550797	2.0.10.242	2.0.10.242	10-13-2019	2019-10-13 01:00:10	09:00:10	male	2.0.10.147	180	Red_S.bmp	1903-03-01	00:00:00		0	0	456079	0		0	0	NULL	NULL	NULL	Low	run1	1	List2	Catch.wav	V_T	1	1	0	1	455929	150	1	384	456313
Exp1	5	Exp1-5-1	59.937	1.0.0.179	2	left	1370550797	2.0.10.242	2.0.10.242	10-13-2019	2019-10-13 01:00:10	09:00:10	male	2.0.10.147	181	Red_S.bmp	1903-08-30	00:00:00		0	0	458398	0		0	0	NULL	NULL	NULL	Low	run1	1	List2	A_T.wav	AV_T	1	1	1	1	458248	150	1	417	458665
Exp1	5	Exp1-5-1	59.937	1.0.0.179	2	left	1370550797	2.0.10.242	2.0.10.242	10-13-2019	2019-10-13 01:00:10	09:00:10	male	2.0.10.147	182	Catch.bmp	1904-03-11	00:00:00		0	0	460884	0		0	0	NULL	NULL	NULL	Low	run1		List2	A_S.wav	A_S	0		0	1	460734	150	1	715	461449
Exp1	5	Exp1-5-1	59.937	1.0.0.179	2	left	1370550797	2.0.10.242	2.0.10.242	10-13-2019	2019-10-13 01:00:10	09:00:10	male	2.0.10.147	183	Catch.bmp	1904-02-09	00:00:00		0	0	463570	0		0	0	NULL	NULL	NULL	Low	run1	1	List2	A_T.wav	A_T	1	1	0	1	463420	150	1	1060	464480
Exp1	5	Exp1-5-1	59.937	1.0.0.179	2	left	1370550797	2.0.10.242	2.0.10.242	10-13-2019	2019-10-13 01:00:10	09:00:10	male	2.0.10.147	184	Red_C_2.bmp	1904-03-25	00:00:00		0	0	466223	0		0	0	NULL	NULL	NULL	Low	run1	1	List2	A_T.wav	AV_T	1	1	0	1	466073	150	1	551	466624
Exp1	5	Exp1-5-1	59.937	1.0.0.179	2	left	1370550797	2.0.10.242	2.0.10.242	10-13-2019	2019-10-13 01:00:10	09:00:10	male	2.0.10.147	185	Catch.bmp	1902-10-30	00:00:00		0	0	468926	0		0	0	NULL	NULL	NULL	Low	run1		List2	A_S.wav	A_S	0		0	1	468776	150		0	0
Exp1	5	Exp1-5-1	59.937	1.0.0.179	2	left	1370550797	2.0.10.242	2.0.10.242	10-13-2019	2019-10-13 01:00:10	09:00:10	male	2.0.10.147	186	Blue_S.bmp	1903-03-27	00:00:00		0	1	471162	0		0	0	NULL	NULL	NULL	Low	run1		List2	Catch.wav	V_S	0		1	1	471011	151		0	0
Exp1	5	Exp1-5-1	59.937	1.0.0.179	2	left	1370550797	2.0.10.242	2.0.10.242	10-13-2019	2019-10-13 01:00:10	09:00:10	male	2.0.10.147	187	Red_S_2.bmp	1902-09-04	00:00:00		0	0	473547	0		0	0	NULL	NULL	NULL	Low	run1	1	List2	Catch.wav	V_T	1	1	0	1	473397	150	1	523	473920
Exp1	5	Exp1-5-1	59.937	1.0.0.179	2	left	1370550797	2.0.10.242	2.0.10.242	10-13-2019	2019-10-13 01:00:10	09:00:10	male	2.0.10.147	188	Catch.bmp	1904-03-07	00:00:00		0	0	475683	0		0	0	NULL	NULL	NULL	Low	run1	1	List2	A_T.wav	A_T	1	1	1	1	475533	150	1	483	476016
Exp1	5	Exp1-5-1	59.937	1.0.0.179	2	left	1370550797	2.0.10.242	2.0.10.242	10-13-2019	2019-10-13 01:00:10	09:00:10	male	2.0.10.147	189	Red_S_2.bmp	1902-09-05	00:00:00		0	0	478369	0		0	0	NULL	NULL	NULL	Low	run1	1	List2	A_T.wav	AV_T	1	1	0	1	478219	150	1	597	478816
Exp1	5	Exp1-5-1	59.937	1.0.0.179	2	left	1370550797	2.0.10.242	2.0.10.242	10-13-2019	2019-10-13 01:00:10	09:00:10	male	2.0.10.147	190	Catch.bmp	1904-05-03	00:00:00		0	0	480505	0		0	0	NULL	NULL	NULL	Low	run1		List2	A_S.wav	A_S	0		0	2	480355	150		0	0
Exp1	5	Exp1-5-1	59.937	1.0.0.179	2	left	1370550797	2.0.10.242	2.0.10.242	10-13-2019	2019-10-13 01:00:10	09:00:10	male	2.0.10.147	191	Blue_C_2.bmp	1903-08-13	00:00:00		0	1	483308	0		0	0	NULL	NULL	NULL	Low	run1		List2	Catch.wav	V_S	0		1	1	483157	151		0	0
Exp1	5	Exp1-5-1	59.937	1.0.0.179	2	left	1370550797	2.0.10.242	2.0.10.242	10-13-2019	2019-10-13 01:00:10	09:00:10	male	2.0.10.147	192	Blue_C.bmp	1902-07-28	00:00:00		0	1	485844	0		0	0	NULL	NULL	NULL	Low	run1		List2	A_S.wav	AV_S	0		1	1	485693	151		0	0
Exp1	5	Exp1-5-1	59.937	1.0.0.179	2	left	1370550797	2.0.10.242	2.0.10.242	10-13-2019	2019-10-13 01:00:10	09:00:10	male	2.0.10.147	193	Catch.bmp	1903-07-11	00:00:00		0	0	487996	0		0	0	NULL	NULL	NULL	Low	run1	1	List2	A_T.wav	A_T	1	1	0	1	487846	150	1	858	488704
Exp1	5	Exp1-5-1	59.937	1.0.0.179	2	left	1370550797	2.0.10.242	2.0.10.242	10-13-2019	2019-10-13 01:00:10	09:00:10	male	2.0.10.147	194	Red_S.bmp	1904-02-27	00:00:00		0	0	490432	0		0	0	NULL	NULL	NULL	Low	run1	1	List2	A_T.wav	AV_T	1	1	0	1	490282	150	1	470	490752
Exp1	5	Exp1-5-1	59.937	1.0.0.179	2	left	1370550797	2.0.10.242	2.0.10.242	10-13-2019	2019-10-13 01:00:10	09:00:10	male	2.0.10.147	195	Catch.bmp	1902-11-01	00:00:00		0	0	493101	0		0	0	NULL	NULL	NULL	Low	run1	1	List2	A_T.wav	A_T	1	1	0	1	492951	150	1	729	493680
Exp1	5	Exp1-5-1	59.937	1.0.0.179	2	left	1370550797	2.0.10.242	2.0.10.242	10-13-2019	2019-10-13 01:00:10	09:00:10	male	2.0.10.147	196	Red_C.bmp	1904-02-05	00:00:00		0	0	495287	0		0	0	NULL	NULL	NULL	Low	run1	1	List2	Catch.wav	V_T	1	1	0	1	495137	150	1	447	495584
Exp1	5	Exp1-5-1	59.937	1.0.0.179	2	left	1370550797	2.0.10.242	2.0.10.242	10-13-2019	2019-10-13 01:00:10	09:00:10	male	2.0.10.147	197	Catch.bmp	1902-12-13	00:00:00		0	0	497940	0		0	0	NULL	NULL	NULL	Low	run1		List2	A_S.wav	A_S	0		0	2	497790	150		0	0
Exp1	5	Exp1-5-1	59.937	1.0.0.179	2	left	1370550797	2.0.10.242	2.0.10.242	10-13-2019	2019-10-13 01:00:10	09:00:10	male	2.0.10.147	198	Blue_C.bmp	1902-09-12	00:00:00		0	0	500225	0		0	0	NULL	NULL	NULL	Low	Run1		List2	Catch.wav	V_S	0		1	1	500075	150		0	0
Exp1	5	Exp1-5-1	59.937	1.0.0.179	2	left	1370550797	2.0.10.242	2.0.10.242	10-13-2019	2019-10-13 01:00:10	09:00:10	male	2.0.10.147	199	Red_C.bmp	1904-01-18	00:00:00		0	0	502428	0		0	0	NULL	NULL	NULL	Low	run1	1	List2	A_T.wav	AV_T	1	1	1	1	502278	150	1	458	502736
Exp1	5	Exp1-5-1	59.937	1.0.0.179	2	left	1370550797	2.0.10.242	2.0.10.242	10-13-2019	2019-10-13 01:00:10	09:00:10	male	2.0.10.147	200	Catch.bmp	1902-09-20	00:00:00		0	0	505064	0		0	0	NULL	NULL	NULL	Low	run1	1	List2	A_T.wav	A_T	1	1	0	1	504914	150	1	438	505352
Exp1	5	Exp1-5-1	59.937	1.0.0.179	2	left	1370550797	2.0.10.242	2.0.10.242	10-13-2019	2019-10-13 01:00:10	09:00:10	male	2.0.10.147	201	Catch.bmp	1902-05-21	00:00:00		0	0	507216	0		0	0	NULL	NULL	NULL	Low	run1		List2	A_S.wav	A_S	0		0	1	507066	150		0	0
Exp1	5	Exp1-5-1	59.937	1.0.0.179	2	left	1370550797	2.0.10.242	2.0.10.242	10-13-2019	2019-10-13 01:00:10	09:00:10	male	2.0.10.147	202	Red_C.bmp	1903-09-23	00:00:00		0	1	509302	0		0	0	NULL	NULL	NULL	Low	run1	1	List2	A_T.wav	AV_T	1	1	1	1	509151	151	1	458	509609
Exp1	5	Exp1-5-1	59.937	1.0.0.179	2	left	1370550797	2.0.10.242	2.0.10.242	10-13-2019	2019-10-13 01:00:10	09:00:10	male	2.0.10.147	203	Catch.bmp	1903-06-24	00:00:00		0	0	511821	0		0	0	NULL	NULL	NULL	Low	run1		List2	A_S.wav	A_S	0		0	1	511671	150		0	0
Exp1	5	Exp1-5-1	59.937	1.0.0.179	2	left	1370550797	2.0.10.242	2.0.10.242	10-13-2019	2019-10-13 01:00:10	09:00:10	male	2.0.10.147	204	Red_C.bmp	1902-06-04	00:00:00		0	0	514307	0		0	0	NULL	NULL	NULL	Low	run1	1	List2	Catch.wav	V_T	1	1	0	1	514157	150	1	531	514688
Exp1	5	Exp1-5-1	59.937	1.0.0.179	2	left	1370550797	2.0.10.242	2.0.10.242	10-13-2019	2019-10-13 01:00:10	09:00:10	male	2.0.10.147	205	Blue_S_2.bmp	1903-03-09	00:00:00		0	0	516342	0		0	0	NULL	NULL	NULL	Low	run1		List2	A_S.wav	AV_S	0		1	1	516192	150		0	0
Exp1	5	Exp1-5-1	59.937	1.0.0.179	2	left	1370550797	2.0.10.242	2.0.10.242	10-13-2019	2019-10-13 01:00:10	09:00:10	male	2.0.10.147	206	Catch.bmp	1902-09-15	00:00:00		1	0	518711	0		0	0	NULL	NULL	NULL	Low	run1		List2	A_S.wav	A_S	0		0	1	518561	150		0	0
Exp1	5	Exp1-5-1	59.937	1.0.0.179	2	left	1370550797	2.0.10.242	2.0.10.242	10-13-2019	2019-10-13 01:00:10	09:00:10	male	2.0.10.147	207	Red_C_2.bmp	1902-07-06	00:00:00		0	0	520914	0		0	0	NULL	NULL	NULL	Low	run1	1	List2	A_T.wav	AV_T	1	1	0	1	520764	150	1	484	521248
Exp1	5	Exp1-5-1	59.937	1.0.0.179	2	left	1370550797	2.0.10.242	2.0.10.242	10-13-2019	2019-10-13 01:00:10	09:00:10	male	2.0.10.147	208	Catch.bmp	1902-08-25	00:00:00		0	1	522983	0		0	0	NULL	NULL	NULL	Low	run1	1	List2	A_T.wav	A_T	1	1	1	1	522832	151	1	960	523792
Exp1	5	Exp1-5-1	59.937	1.0.0.179	2	left	1370550797	2.0.10.242	2.0.10.242	10-13-2019	2019-10-13 01:00:10	09:00:10	male	2.0.10.147	209	Red_S_2.bmp	1903-04-20	00:00:00		0	1	525102	0		0	0	NULL	NULL	NULL	Low	run1	1	List2	A_T.wav	AV_T	1	1	0	1	524951	151	1	577	525528
Exp1	5	Exp1-5-1	59.937	1.0.0.179	2	left	1370550797	2.0.10.242	2.0.10.242	10-13-2019	2019-10-13 01:00:10	09:00:10	male	2.0.10.147	210	Catch.bmp	1902-05-27	00:00:00		0	0	527471	0		0	0	NULL	NULL	NULL	Low	run1	1	List2	A_T.wav	A_T	1	1	0	2	527321	150	1	1007	528328
Exp1	5	Exp1-5-1	59.937	1.0.0.179	2	left	1370550797	2.0.10.242	2.0.10.242	10-13-2019	2019-10-13 01:00:10	09:00:10	male	2.0.10.147	211	Red_C_2.bmp	1903-04-16	00:00:00		1	0	529539	0		0	0	NULL	NULL	NULL	Low	run1	1	List2	Catch.wav	V_T	1	1	1	1	529389	150	1	562	529951
Exp1	5	Exp1-5-1	59.937	1.0.0.179	2	left	1370550797	2.0.10.242	2.0.10.242	10-13-2019	2019-10-13 01:00:10	09:00:10	male	2.0.10.147	212	Catch.bmp	1903-09-26	00:00:00		0	0	531892	0		0	0	NULL	NULL	NULL	Low	run1	1	List2	A_T.wav	A_T	1	1	1	1	531742	150	1	857	532599
Exp1	5	Exp1-5-1	59.937	1.0.0.179	2	left	1370550797	2.0.10.242	2.0.10.242	10-13-2019	2019-10-13 01:00:10	09:00:10	male	2.0.10.147	213	Red_S.bmp	1903-06-15	00:00:00		0	0	534411	0		0	0	NULL	NULL	NULL	Low	run1	1	List2	A_T.wav	AV_T	1	1	0	1	534261	150	1	418	534679
Exp1	5	Exp1-5-1	59.937	1.0.0.179	2	left	1370550797	2.0.10.242	2.0.10.242	10-13-2019	2019-10-13 01:00:10	09:00:10	male	2.0.10.147	214	Catch.bmp	1902-08-27	00:00:00		0	1	536831	0		0	0	NULL	NULL	NULL	Low	run1		List2	A_S.wav	A_S	0		0	1	536680	151		0	0
Exp1	5	Exp1-5-1	59.937	1.0.0.179	2	left	1370550797	2.0.10.242	2.0.10.242	10-13-2019	2019-10-13 01:00:10	09:00:10	male	2.0.10.147	215	Catch.bmp	1902-10-27	00:00:00		0	0	539016	0		0	0	NULL	NULL	NULL	Low	run1	1	List2	A_T.wav	A_T	1	1	0	1	538866	150	1	637	539503
Exp1	5	Exp1-5-1	59.937	1.0.0.179	2	left	1370550797	2.0.10.242	2.0.10.242	10-13-2019	2019-10-13 01:00:10	09:00:10	male	2.0.10.147	216	Catch.bmp	1904-01-13	00:00:00		0	0	541202	0		0	0	NULL	NULL	NULL	Low	run1	1	List2	A_T.wav	A_T	1	1	0	1	541052	150	1	491	541543
Exp1	5	Exp1-5-1	59.937	1.0.0.179	2	left	1370550797	2.0.10.242	2.0.10.242	10-13-2019	2019-10-13 01:00:10	09:00:10	male	2.0.10.147	217	Red_S.bmp	1903-12-29	00:00:00		0	0	543838	0		0	0	NULL	NULL	NULL	Low	run1	1	List2	A_T.wav	AV_T	1	1	0	1	543688	150	1	455	544143
Exp1	5	Exp1-5-1	59.937	1.0.0.179	2	left	1370550797	2.0.10.242	2.0.10.242	10-13-2019	2019-10-13 01:00:10	09:00:10	male	2.0.10.147	218	Red_S_2.bmp	1902-08-15	00:00:00		0	0	546457	0		0	0	NULL	NULL	NULL	Low	run1	1	List2	Catch.wav	V_T	1	1	1	1	546307	150	1	308	546615
Exp1	5	Exp1-5-1	59.937	1.0.0.179	2	left	1370550797	2.0.10.242	2.0.10.242	10-13-2019	2019-10-13 01:00:10	09:00:10	male	2.0.10.147	219	Red_S_2.bmp	1903-05-15	00:00:00		0	0	548576	0		0	0	NULL	NULL	NULL	Low	run1	1	List2	Catch.wav	V_T	1	1	0	1	548426	150	1	389	548815
Exp1	5	Exp1-5-1	59.937	1.0.0.179	2	left	1370550797	2.0.10.242	2.0.10.242	10-13-2019	2019-10-13 01:00:10	09:00:10	male	2.0.10.147	220	Red_S_2.bmp	1904-03-10	00:00:00		0	0	550962	0		0	0	NULL	NULL	NULL	Low	run1	1	List2	Catch.wav	V_T	1	1	0	1	550812	150	1	315	551127
Exp1	5	Exp1-5-1	59.937	1.0.0.179	2	left	1370550797	2.0.10.242	2.0.10.242	10-13-2019	2019-10-13 01:00:10	09:00:10	male	2.0.10.147	221	Catch.bmp	1903-03-08	00:00:00		0	0	553648	0		0	0	NULL	NULL	NULL	Low	run1		List2	A_S.wav	A_S	0		1	1	553498	150		0	0
Exp1	5	Exp1-5-1	59.937	1.0.0.179	2	left	1370550797	2.0.10.242	2.0.10.242	10-13-2019	2019-10-13 01:00:10	09:00:10	male	2.0.10.147	222	Catch.bmp	1902-11-28	00:00:00		0	0	556017	0		0	0	NULL	NULL	NULL	Low	run1	1	List2	A_T.wav	A_T	1	1	0	1	555867	150	1	837	556704
Exp1	5	Exp1-5-1	59.937	1.0.0.179	2	left	1370550797	2.0.10.242	2.0.10.242	10-13-2019	2019-10-13 01:00:10	09:00:10	male	2.0.10.147	223	Red_C.bmp	1903-10-20	00:00:00		0	0	558236	0		0	0	NULL	NULL	NULL	Low	run1	1	List2	A_T.wav	AV_T	1	1	0	1	558086	150	1	497	558583
Exp1	5	Exp1-5-1	59.937	1.0.0.179	2	left	1370550797	2.0.10.242	2.0.10.242	10-13-2019	2019-10-13 01:00:10	09:00:10	male	2.0.10.147	224	Red_C.bmp	1902-09-05	00:00:00		0	0	560772	0		0	0	NULL	NULL	NULL	Low	run1	1	List2	Catch.wav	V_T	1	1	1	1	560622	150	1	337	560959
Exp1	5	Exp1-5-1	59.937	1.0.0.179	2	left	1370550797	2.0.10.242	2.0.10.242	10-13-2019	2019-10-13 01:00:10	09:00:10	male	2.0.10.147	225	Red_C_2.bmp	1902-03-24	00:00:00		0	0	562908	0		0	0	NULL	NULL	NULL	Low	run1	1	List2	Catch.wav	V_T	1	1	0	1	562758	150	1	401	563159
Exp1	5	Exp1-5-1	59.937	1.0.0.179	2	left	1370550797	2.0.10.242	2.0.10.242	10-13-2019	2019-10-13 01:00:10	09:00:10	male	2.0.10.147	226	Catch.bmp	1903-11-05	00:00:00		0	1	564877	0		0	0	NULL	NULL	NULL	Low	run1	1	List2	A_T.wav	A_T	1	1	1	1	564726	151	1	770	565496
Exp1	5	Exp1-5-1	59.937	1.0.0.179	2	left	1370550797	2.0.10.242	2.0.10.242	10-13-2019	2019-10-13 01:00:10	09:00:10	male	2.0.10.147	227	Blue_S_2.bmp	1902-10-26	00:00:00		0	0	567429	0		0	0	NULL	NULL	NULL	Low	run1		List2	A_S.wav	AV_S	0		0	1	567279	150		0	0
Exp1	5	Exp1-5-1	59.937	1.0.0.179	2	left	1370550797	2.0.10.242	2.0.10.242	10-13-2019	2019-10-13 01:00:10	09:00:10	male	2.0.10.147	228	Red_S_2.bmp	1903-08-05	00:00:00		0	0	569665	0		0	0	NULL	NULL	NULL	Low	run1	1	List2	A_T.wav	AV_T	1	1	0	1	569515	150	1	388	569903
Exp1	5	Exp1-5-1	59.937	1.0.0.179	2	left	1370550797	2.0.10.242	2.0.10.242	10-13-2019	2019-10-13 01:00:10	09:00:10	male	2.0.10.147	229	Red_C_2.bmp	1903-12-09	00:00:00		0	0	572134	0		0	0	NULL	NULL	NULL	Low	run1	1	List2	Catch.wav	V_T	1	1	1	1	571984	150	1	319	572303
Exp1	5	Exp1-5-1	59.937	1.0.0.179	2	left	1370550797	2.0.10.242	2.0.10.242	10-13-2019	2019-10-13 01:00:10	09:00:10	male	2.0.10.147	230	Red_C.bmp	1904-05-18	00:00:00		0	0	574720	0		0	0	NULL	NULL	NULL	Low	run1	1	List2	A_T.wav	AV_T	1	1	1	1	574570	150	1	349	574919
Exp1	5	Exp1-5-1	59.937	1.0.0.179	2	left	1370550797	2.0.10.242	2.0.10.242	10-13-2019	2019-10-13 01:00:10	09:00:10	male	2.0.10.147	231	Red_C_2.bmp	1902-04-06	00:00:00		0	0	577473	0		0	0	NULL	NULL	NULL	Low	run1	1	List2	A_T.wav	AV_T	1	1	0	1	577323	150	1	452	577775
Exp1	5	Exp1-5-1	59.937	1.0.0.179	2	left	1370550797	2.0.10.242	2.0.10.242	10-13-2019	2019-10-13 01:00:10	09:00:10	male	2.0.10.147	232	Red_S.bmp	1904-01-22	00:00:00		0	1	579459	0		0	0	NULL	NULL	NULL	Low	run1	1	List2	Catch.wav	V_T	1	1	1	1	579308	151	1	403	579711
Exp1	5	Exp1-5-1	59.937	1.0.0.179	2	left	1370550797	2.0.10.242	2.0.10.242	10-13-2019	2019-10-13 01:00:10	09:00:10	male	2.0.10.147	233	Blue_S_2.bmp	1902-03-18	00:00:00		0	0	582095	0		0	0	NULL	NULL	NULL	Low	run1		List2	Catch.wav	V_S	0		0	2	581945	150		0	0
Exp1	5	Exp1-5-1	59.937	1.0.0.179	2	left	1370550797	2.0.10.242	2.0.10.242	10-13-2019	2019-10-13 01:00:10	09:00:10	male	2.0.10.147	234	Red_S.bmp	1902-09-29	00:00:00		1	0	584113	0		0	0	NULL	NULL	NULL	Low	run1	1	List2	Catch.wav	V_T	1	1	0	1	583963	150	1	404	584367
Exp1	5	Exp1-5-1	59.937	1.0.0.179	2	left	1370550797	2.0.10.242	2.0.10.242	10-13-2019	2019-10-13 01:00:10	09:00:10	male	2.0.10.147	235	Red_C.bmp	1902-04-01	00:00:00		0	0	586266	0		0	0	NULL	NULL	NULL	Low	run1	1	List2	Catch.wav	V_T	1	1	0	1	586116	150	1	443	586559
Exp1	5	Exp1-5-1	59.937	1.0.0.179	2	left	1370550797	2.0.10.242	2.0.10.242	10-13-2019	2019-10-13 01:00:10	09:00:10	male	2.0.10.147	236	Catch.bmp	1903-02-04	00:00:00		0	0	588251	0		0	0	NULL	NULL	NULL	Low	run1	1	List2	A_T.wav	A_T	1	1	1	1	588101	150	1	562	588663
Exp1	5	Exp1-5-1	59.937	1.0.0.179	2	left	1370550797	2.0.10.242	2.0.10.242	10-13-2019	2019-10-13 01:00:10	09:00:10	male	2.0.10.147	237	Catch.bmp	1904-02-21	00:00:00		0	0	590537	0		0	0	NULL	NULL	NULL	Low	run1	1	List2	A_T.wav	A_T	1	1	0	1	590387	150	1	492	590879
Exp1	5	Exp1-5-1	59.937	1.0.0.179	2	left	1370550797	2.0.10.242	2.0.10.242	10-13-2019	2019-10-13 01:00:10	09:00:10	male	2.0.10.147	238	Red_C_2.bmp	1904-05-05	00:00:00		0	0	593206	0		0	0	NULL	NULL	NULL	Low	run1	1	List2	Catch.wav	V_T	1	1	1	1	593056	150	1	559	593615
Exp1	5	Exp1-5-1	59.937	1.0.0.179	2	left	1370550797	2.0.10.242	2.0.10.242	10-13-2019	2019-10-13 01:00:10	09:00:10	male	2.0.10.147	239	Catch.bmp	1902-11-25	00:00:00		0	1	595943	0		0	0	NULL	NULL	NULL	Low	run1	1	List2	A_T.wav	A_T	1	1	1	1	595792	151	1	479	596271
Exp1	5	Exp1-5-1	59.937	1.0.0.179	2	left	1370550797	2.0.10.242	2.0.10.242	10-13-2019	2019-10-13 01:00:10	09:00:10	male	2.0.10.147	240	Red_C.bmp	1903-05-23	00:00:00		0	1	598162	0		0	0	NULL	NULL	NULL	Low	run1	1	List2	Catch.wav	V_T	1	1	1	1	598011	151	1	420	598431
Exp1	5	Exp1-5-1	59.937	1.0.0.179	2	left	1370550797	2.0.10.242	2.0.10.242	10-13-2019	2019-10-13 01:00:10	09:00:10	male	2.0.10.147	241	Red_C.bmp	1903-08-09	00:00:00		0	0	600564	0		0	0	NULL	NULL	NULL	Low	run1	1	List2	A_T.wav	AV_T	1	1	1	1	600414	150	1	337	600751
Exp1	5	Exp1-5-1	59.937	1.0.0.179	2	left	1370550797	2.0.10.242	2.0.10.242	10-13-2019	2019-10-13 01:00:10	09:00:10	male	2.0.10.147	242	Catch.bmp	1902-06-25	00:00:00		0	0	603033	0		0	0	NULL	NULL	NULL	Low	run1	1	List2	A_T.wav	A_T	1	1	0	1	602883	150	1	419	603302
Exp1	5	Exp1-5-1	59.937	1.0.0.179	2	left	1370550797	2.0.10.242	2.0.10.242	10-13-2019	2019-10-13 01:00:10	09:00:10	male	2.0.10.147	243	Red_S_2.bmp	1903-11-13	00:00:00		0	0	605102	0		0	0	NULL	NULL	NULL	Low	run1	1	List2	A_T.wav	AV_T	1	1	0	1	604952	150	1	422	605374
Exp1	5	Exp1-5-1	59.937	1.0.0.179	2	left	1370550797	2.0.10.242	2.0.10.242	10-13-2019	2019-10-13 01:00:10	09:00:10	male	2.0.10.147	244	Red_S.bmp	1902-12-29	00:00:00		0	1	607672	0		0	0	NULL	NULL	NULL	Low	run1	1	List2	Catch.wav	V_T	1	1	1	1	607521	151	1	470	607991
Exp1	5	Exp1-5-1	59.937	1.0.0.179	2	left	1370550797	2.0.10.242	2.0.10.242	10-13-2019	2019-10-13 01:00:10	09:00:10	male	2.0.10.147	245	Blue_C_2.bmp	1902-04-25	00:00:00		0	0	609924	0		0	0	NULL	NULL	NULL	Low	run1		List2	A_S.wav	AV_S	0		0	1	609774	150		0	0
Exp1	5	Exp1-5-1	59.937	1.0.0.179	2	left	1370550797	2.0.10.242	2.0.10.242	10-13-2019	2019-10-13 01:00:10	09:00:10	male	2.0.10.147	246	Blue_S_2.bmp	1903-12-04	00:00:00		0	0	611993	0		0	0	NULL	NULL	NULL	Low	run1		List2	A_S.wav	AV_S	0		0	1	611843	150		0	0
Exp1	5	Exp1-5-1	59.937	1.0.0.179	2	left	1370550797	2.0.10.242	2.0.10.242	10-13-2019	2019-10-13 01:00:10	09:00:10	male	2.0.10.147	247	Catch.bmp	1904-04-03	00:00:00		0	1	614646	0		0	0	NULL	NULL	NULL	Low	run1	1	List2	A_T.wav	A_T	1	1	1	1	614495	151	1	607	615102
Exp1	5	Exp1-5-1	59.937	1.0.0.179	2	left	1370550797	2.0.10.242	2.0.10.242	10-13-2019	2019-10-13 01:00:10	09:00:10	male	2.0.10.147	248	Catch.bmp	1904-05-06	00:00:00		0	0	617348	0		0	0	NULL	NULL	NULL	Low	run1	1	List2	A_T.wav	A_T	1	1	0	1	617198	150	1	457	617655
Exp1	5	Exp1-5-1	59.937	1.0.0.179	2	left	1370550797	2.0.10.242	2.0.10.242	10-13-2019	2019-10-13 01:00:10	09:00:10	male	2.0.10.147	249	Catch.bmp	1903-07-03	00:00:00		0	1	620085	0		0	0	NULL	NULL	NULL	Low	run1	1	List2	A_T.wav	A_T	1	1	1	1	619934	151	1	457	620391
Exp1	5	Exp1-5-1	59.937	1.0.0.179	2	left	1370550797	2.0.10.242	2.0.10.242	10-13-2019	2019-10-13 01:00:10	09:00:10	male	2.0.10.147	250	Blue_C_2.bmp	1903-07-19	00:00:00		1	0	622520	0		0	0	NULL	NULL	NULL	Low	run1		List2	A_S.wav	AV_S	0		0	1	622370	150		0	0
Exp1	5	Exp1-5-1	59.937	1.0.0.179	2	left	1370550797	2.0.10.242	2.0.10.242	10-13-2019	2019-10-13 01:00:10	09:00:10	male	2.0.10.147	251	Red_S.bmp	1902-11-30	00:00:00		0	0	625023	0		0	0	NULL	NULL	NULL	Low	run1	1	List2	Catch.wav	V_T	1	1	1	1	624873	150	1	429	625302
Exp1	5	Exp1-5-1	59.937	1.0.0.179	2	left	1370550797	2.0.10.242	2.0.10.242	10-13-2019	2019-10-13 01:00:10	09:00:10	male	2.0.10.147	252	Red_C.bmp	1902-04-23	00:00:00		0	0	627242	0		0	0	NULL	NULL	NULL	Low	run1	1	List2	Catch.wav	V_T	1	1	0	1	627092	150	1	314	627406
Exp1	5	Exp1-5-1	59.937	1.0.0.179	2	left	1370550797	2.0.10.242	2.0.10.242	10-13-2019	2019-10-13 01:00:10	09:00:10	male	2.0.10.147	253	Catch.bmp	1904-02-29	00:00:00		0	0	629244	0		0	0	NULL	NULL	NULL	Low	run1	1	List2	A_T.wav	A_T	1	1	1	1	629094	150	1	656	629750
Exp1	5	Exp1-5-1	59.937	1.0.0.179	2	left	1370550797	2.0.10.242	2.0.10.242	10-13-2019	2019-10-13 01:00:10	09:00:10	male	2.0.10.147	254	Catch.bmp	1903-12-09	00:00:00		0	0	631914	0		0	0	NULL	NULL	NULL	Low	run1	1	List2	A_T.wav	A_T	1	1	0	2	631764	150	1	458	632222
Exp1	5	Exp1-5-1	59.937	1.0.0.179	2	left	1370550797	2.0.10.242	2.0.10.242	10-13-2019	2019-10-13 01:00:10	09:00:10	male	2.0.10.147	255	Red_C.bmp	1903-10-23	00:00:00		0	0	634500	0		0	0	NULL	NULL	NULL	Low	run1	1	List2	A_T.wav	AV_T	1	1	0	1	634350	150	1	408	634758
Exp1	5	Exp1-5-1	59.937	1.0.0.179	2	left	1370550797	2.0.10.242	2.0.10.242	10-13-2019	2019-10-13 01:00:10	09:00:10	male	2.0.10.147	256	Catch.bmp	1904-02-11	00:00:00		0	0	637052	0		0	0	NULL	NULL	NULL	Low	run1	1	List2	A_T.wav	A_T	1	1	0	1	636902	150	1	416	637318
Exp1	5	Exp1-5-1	59.937	1.0.0.179	2	left	1370550797	2.0.10.242	2.0.10.242	10-13-2019	2019-10-13 01:00:10	09:00:10	male	2.0.10.147	257	Catch.bmp	1903-09-10	00:00:00		0	0	639705	0		0	0	NULL	NULL	NULL	Low	run1	1	List2	A_T.wav	A_T	1	1	0	1	639555	150	1	371	639926
Exp1	5	Exp1-5-1	59.937	1.0.0.179	2	left	1370550797	2.0.10.242	2.0.10.242	10-13-2019	2019-10-13 01:00:10	09:00:10	male	2.0.10.147	258	Red_C.bmp	1903-07-08	00:00:00		0	0	642208	0		0	0	NULL	NULL	NULL	Low	run1	1	List2	Catch.wav	V_T	1	1	0	1	642058	150	1	437	642495
Exp1	5	Exp1-5-1	59.937	1.0.0.179	2	left	1370550797	2.0.10.242	2.0.10.242	10-13-2019	2019-10-13 01:00:10	09:00:10	male	2.0.10.147	259	Blue_C_2.bmp	1903-06-28	00:00:00		0	0	644644	0		0	0	NULL	NULL	NULL	Low	run1		List2	A_S.wav	AV_S	0		0	2	644494	150		0	0
Exp1	5	Exp1-5-1	59.937	1.0.0.179	2	left	1370550797	2.0.10.242	2.0.10.242	10-13-2019	2019-10-13 01:00:10	09:00:10	male	2.0.10.147	260	Catch.bmp	1904-02-17	00:00:00		0	0	647130	0		0	0	NULL	NULL	NULL	Low	run1	1	List2	A_T.wav	A_T	1	1	0	2	646980	150	1	506	647486
