# Supplementary material for: Visual Perceptual Load Attenuates Age-Related Audiovisual Integration in an Audiovisual Discrimination Task
Source: Front Psychol. 2021 Sep 29;12:740221. doi: 10.3389/fpsyg.2021.740221 (PMC8511317; doi:10.3389/fpsyg.2021.740221)
Supplement: Supplementary file 1 [file Data_Sheet_1.ZIP › Export data/Group 2_Data_Older/Exp1_Low load/Subject_06.xlsx]

## Sheet: Sheet1
ExperimentName	Subject	DataFile.Basename	Display.RefreshRate	ExperimentVersion	Group	Handedness	RandomSeed	RuntimeVersion	RuntimeVersionExpected	SessionDate	SessionStartDateTimeUtc	SessionTime	Sex	StudioVersion	Block	Image	ITI	ITI.ACC	ITI.CRESP	ITI.DurationError	ITI.OnsetDelay	ITI.OnsetTime	ITI.OnsetToOnsetTime	ITI.RESP	ITI.RT	ITI.RTTime	List1	List1.Cycle	List1.Sample	PercetualLoad	Procedure	Response	Running	Sound	StimulusType	Target.ACC	Target.CRESP	Target.DurationError	Target.OnsetDelay	Target.OnsetTime	Target.OnsetToOnsetTime	Target.RESP	Target.RT	Target.RTTime
Exp1	6	Exp1-6-1	59.936	1.0.0.180	2	left	1273870498	2.0.10.242	2.0.10.242	10-13-2019	2019-10-13 01:40:32	09:40:32	female	2.0.10.147	1	Red_C.bmp	1903-04-23	00:00:00		0	0	19005	0		0	0	5	1	1	Low	Prac	1	List1	Catch.wav	V_T	0		118	1	18855	150		0	0
Exp1	6	Exp1-6-1	59.936	1.0.0.180	2	left	1273870498	2.0.10.242	2.0.10.242	10-13-2019	2019-10-13 01:40:32	09:40:32	female	2.0.10.147	2	Blue_C.bmp	1902-06-23	00:00:00		0	0	21424	0		0	0	11	1	2	Low	Prac		List1	A_S.wav	AV_S	0		0	1	21274	150		0	0
Exp1	6	Exp1-6-1	59.936	1.0.0.180	2	left	1273870498	2.0.10.242	2.0.10.242	10-13-2019	2019-10-13 01:40:32	09:40:32	female	2.0.10.147	3	Red_S_2.bmp	1904-01-17	00:00:00		0	0	23543	0		0	0	8	1	3	Low	Prac	1	List1	Catch.wav	V_T	1	1	0	1	23393	150	1	430	23823
Exp1	6	Exp1-6-1	59.936	1.0.0.180	2	left	1273870498	2.0.10.242	2.0.10.242	10-13-2019	2019-10-13 01:40:32	09:40:32	female	2.0.10.147	4	Catch.bmp	1902-07-12	00:00:00		0	0	26179	0		0	0	10	1	4	Low	Prac	1	List1	A_T.wav	A_T	0		1	1	26029	150		0	0
Exp1	6	Exp1-6-1	59.936	1.0.0.180	2	left	1273870498	2.0.10.242	2.0.10.242	10-13-2019	2019-10-13 01:40:32	09:40:32	female	2.0.10.147	5	Red_C_2.bmp	1902-05-05	00:00:00		1	0	28314	0		0	0	16	1	5	Low	Prac	1	List1	A_T.wav	AV_T	1	1	0	1	28164	150	1	652	28816
Exp1	6	Exp1-6-1	59.936	1.0.0.180	2	left	1273870498	2.0.10.242	2.0.10.242	10-13-2019	2019-10-13 01:40:32	09:40:32	female	2.0.10.147	6	Blue_S.bmp	1903-04-17	00:00:00		0	1	30317	0		0	0	3	1	6	Low	Prac		List1	Catch.wav	V_S	0		1	1	30166	151		0	0
Exp1	6	Exp1-6-1	59.936	1.0.0.180	2	left	1273870498	2.0.10.242	2.0.10.242	10-13-2019	2019-10-13 01:40:32	09:40:32	female	2.0.10.147	7	Catch.bmp	1903-12-26	00:00:00		0	0	32736	0		0	0	10	1	7	Low	Prac	1	List1	A_T.wav	A_T	1	1	1	1	32586	150	1	958	33544
Exp1	6	Exp1-6-1	59.936	1.0.0.180	2	left	1273870498	2.0.10.242	2.0.10.242	10-13-2019	2019-10-13 01:40:32	09:40:32	female	2.0.10.147	8	Red_C_2.bmp	1903-07-05	00:00:00		0	0	35355	0		0	0	6	1	8	Low	Prac	1	List1	Catch.wav	V_T	1	1	1	1	35205	150	1	610	35815
Exp1	6	Exp1-6-1	59.936	1.0.0.180	2	left	1273870498	2.0.10.242	2.0.10.242	10-13-2019	2019-10-13 01:40:32	09:40:32	female	2.0.10.147	9	Blue_S_2.bmp	1904-01-14	00:00:00		0	0	37791	0		0	0	14	1	9	Low	Prac		List1	A_S.wav	AV_S	0		1	1	37641	150	1	981	38622
Exp1	6	Exp1-6-1	59.936	1.0.0.180	2	left	1273870498	2.0.10.242	2.0.10.242	10-13-2019	2019-10-13 01:40:32	09:40:32	female	2.0.10.147	10	Catch.bmp	1902-08-10	00:00:00		0	0	40427	0		0	0	10	1	10	Low	Prac	1	List1	A_T.wav	A_T	1	1	0	1	40277	150	1	1017	41294
Exp1	6	Exp1-6-1	59.936	1.0.0.180	2	left	1273870498	2.0.10.242	2.0.10.242	10-13-2019	2019-10-13 01:40:32	09:40:32	female	2.0.10.147	11	Red_C_2.bmp	1902-05-04	00:00:00		0	0	42529	0		0	0	6	1	11	Low	Prac	1	List1	Catch.wav	V_T	0		1	1	42379	150		0	0
Exp1	6	Exp1-6-1	59.936	1.0.0.180	2	left	1273870498	2.0.10.242	2.0.10.242	10-13-2019	2019-10-13 01:40:32	09:40:32	female	2.0.10.147	12	Catch.bmp	1902-06-22	00:00:00		0	0	44598	0		0	0	9	1	12	Low	Prac		List1	A_S.wav	A_S	0		1	1	44448	150	1	870	45318
Exp1	6	Exp1-6-1	59.936	1.0.0.180	2	left	1273870498	2.0.10.242	2.0.10.242	10-13-2019	2019-10-13 01:40:32	09:40:32	female	2.0.10.147	13	Red_S_2.bmp	1903-03-08	00:00:00		0	0	46650	0		0	0	18	1	13	Low	Prac	1	List1	A_T.wav	AV_T	1	1	0	1	46500	150	1	514	47014
Exp1	6	Exp1-6-1	59.936	1.0.0.180	2	left	1273870498	2.0.10.242	2.0.10.242	10-13-2019	2019-10-13 01:40:32	09:40:32	female	2.0.10.147	14	Catch.bmp	1904-02-16	00:00:00		1	0	48969	0		0	0	10	1	14	Low	Prac	1	List1	A_T.wav	A_T	1	1	0	1	48819	150	1	875	49694
Exp1	6	Exp1-6-1	59.936	1.0.0.180	2	left	1273870498	2.0.10.242	2.0.10.242	10-13-2019	2019-10-13 01:40:32	09:40:32	female	2.0.10.147	15	Red_C_2.bmp	1902-03-22	00:00:00		0	0	51639	0		0	0	16	1	15	Low	Prac	1	List1	A_T.wav	AV_T	1	1	0	1	51489	150	1	509	51998
Exp1	6	Exp1-6-1	59.936	1.0.0.180	2	left	1273870498	2.0.10.242	2.0.10.242	10-13-2019	2019-10-13 01:40:32	09:40:32	female	2.0.10.147	16	Red_C_2.bmp	1904-03-11	00:00:00		0	0	53608	0		0	0	6	1	16	Low	Prac	1	List1	Catch.wav	V_T	1	1	0	2	53458	150	1	789	54247
Exp1	6	Exp1-6-1	59.936	1.0.0.180	2	left	1273870498	2.0.10.242	2.0.10.242	10-13-2019	2019-10-13 01:40:32	09:40:32	female	2.0.10.147	17	Blue_S.bmp	1903-05-02	00:00:00		0	0	56294	0		0	0	13	1	17	Low	Prac		List1	A_S.wav	AV_S	0		1	1	56144	150		0	0
Exp1	6	Exp1-6-1	59.936	1.0.0.180	2	left	1273870498	2.0.10.242	2.0.10.242	10-13-2019	2019-10-13 01:40:32	09:40:32	female	2.0.10.147	18	Red_C.bmp	1902-12-18	00:00:00		0	0	58713	0		0	0	15	1	18	Low	Prac	1	List1	A_T.wav	AV_T	1	1	0	1	58563	150	1	531	59094
Exp1	6	Exp1-6-1	59.936	1.0.0.180	2	left	1273870498	2.0.10.242	2.0.10.242	10-13-2019	2019-10-13 01:40:32	09:40:32	female	2.0.10.147	19	Red_C.bmp	1902-12-15	00:00:00		0	0	60949	0		0	0	5	1	19	Low	Prac	1	List1	Catch.wav	V_T	1	1	0	1	60799	150	1	465	61264
Exp1	6	Exp1-6-1	59.936	1.0.0.180	2	left	1273870498	2.0.10.242	2.0.10.242	10-13-2019	2019-10-13 01:40:32	09:40:32	female	2.0.10.147	20	Red_S.bmp	1903-05-28	00:00:00		0	0	63184	0		0	0	17	1	20	Low	Prac	1	List1	A_T.wav	AV_T	1	1	1	1	63034	150	1	612	63646
Exp1	6	Exp1-6-1	59.936	1.0.0.180	2	left	1273870498	2.0.10.242	2.0.10.242	10-13-2019	2019-10-13 01:40:32	09:40:32	female	2.0.10.147	21	Blue_C.bmp	1902-08-16	00:00:00		0	1	69992	0		0	0	NULL	NULL	NULL	Low	run1		List2	A_S.wav	AV_S	0		1	1	69841	151		0	0
Exp1	6	Exp1-6-1	59.936	1.0.0.180	2	left	1273870498	2.0.10.242	2.0.10.242	10-13-2019	2019-10-13 01:40:32	09:40:32	female	2.0.10.147	22	Catch.bmp	1903-07-12	00:00:00		0	0	72177	0		0	0	NULL	NULL	NULL	Low	run1		List2	A_S.wav	A_S	0		0	1	72027	150		0	0
Exp1	6	Exp1-6-1	59.936	1.0.0.180	2	left	1273870498	2.0.10.242	2.0.10.242	10-13-2019	2019-10-13 01:40:32	09:40:32	female	2.0.10.147	23	Red_S.bmp	1902-12-01	00:00:00		0	0	74680	0		0	0	NULL	NULL	NULL	Low	run1	1	List2	Catch.wav	V_T	1	1	1	1	74530	150	1	709	75239
Exp1	6	Exp1-6-1	59.936	1.0.0.180	2	left	1273870498	2.0.10.242	2.0.10.242	10-13-2019	2019-10-13 01:40:32	09:40:32	female	2.0.10.147	24	Red_S.bmp	1902-06-05	00:00:00		0	0	76899	0		0	0	NULL	NULL	NULL	Low	run1	1	List2	A_T.wav	AV_T	1	1	1	1	76749	150	1	514	77263
Exp1	6	Exp1-6-1	59.936	1.0.0.180	2	left	1273870498	2.0.10.242	2.0.10.242	10-13-2019	2019-10-13 01:40:32	09:40:32	female	2.0.10.147	25	Red_S_2.bmp	1903-02-11	00:00:00		0	0	78934	0		0	0	NULL	NULL	NULL	Low	run1	1	List2	A_T.wav	AV_T	1	1	0	1	78784	150	1	390	79174
Exp1	6	Exp1-6-1	59.936	1.0.0.180	2	left	1273870498	2.0.10.242	2.0.10.242	10-13-2019	2019-10-13 01:40:32	09:40:32	female	2.0.10.147	26	Catch.bmp	1902-12-03	00:00:00		0	0	81220	0		0	0	NULL	NULL	NULL	Low	run1	1	List2	A_T.wav	A_T	1	1	0	1	81070	150	1	752	81822
Exp1	6	Exp1-6-1	59.936	1.0.0.180	2	left	1273870498	2.0.10.242	2.0.10.242	10-13-2019	2019-10-13 01:40:32	09:40:32	female	2.0.10.147	27	Red_C_2.bmp	1903-08-14	00:00:00		0	0	83439	0		0	0	NULL	NULL	NULL	Low	run1	1	List2	Catch.wav	V_T	1	1	1	1	83289	150	1	525	83814
Exp1	6	Exp1-6-1	59.936	1.0.0.180	2	left	1273870498	2.0.10.242	2.0.10.242	10-13-2019	2019-10-13 01:40:32	09:40:32	female	2.0.10.147	28	Blue_C_2.bmp	1902-06-10	00:00:00		0	0	85908	0		0	0	NULL	NULL	NULL	Low	run1		List2	A_S.wav	AV_S	0		1	1	85758	150		0	0
Exp1	6	Exp1-6-1	59.936	1.0.0.180	2	left	1273870498	2.0.10.242	2.0.10.242	10-13-2019	2019-10-13 01:40:32	09:40:32	female	2.0.10.147	29	Catch.bmp	1903-03-15	00:00:00		0	0	88027	0		0	0	NULL	NULL	NULL	Low	run1	1	List2	A_T.wav	A_T	1	1	0	1	87877	150	1	754	88631
Exp1	6	Exp1-6-1	59.936	1.0.0.180	2	left	1273870498	2.0.10.242	2.0.10.242	10-13-2019	2019-10-13 01:40:32	09:40:32	female	2.0.10.147	30	Catch.bmp	1903-12-04	00:00:00		0	0	90346	0		0	0	NULL	NULL	NULL	Low	run1	1	List2	A_T.wav	A_T	1	1	0	1	90196	150	1	602	90798
Exp1	6	Exp1-6-1	59.936	1.0.0.180	2	left	1273870498	2.0.10.242	2.0.10.242	10-13-2019	2019-10-13 01:40:32	09:40:32	female	2.0.10.147	31	Red_S_2.bmp	1903-11-20	00:00:00		0	0	92932	0		0	0	NULL	NULL	NULL	Low	run1	1	List2	A_T.wav	AV_T	1	1	0	1	92782	150	1	440	93222
Exp1	6	Exp1-6-1	59.936	1.0.0.180	2	left	1273870498	2.0.10.242	2.0.10.242	10-13-2019	2019-10-13 01:40:32	09:40:32	female	2.0.10.147	32	Catch.bmp	1904-01-28	00:00:00		0	0	95502	0		0	0	NULL	NULL	NULL	Low	run1	1	List2	A_T.wav	A_T	1	1	0	2	95352	150	1	614	95966
Exp1	6	Exp1-6-1	59.936	1.0.0.180	2	left	1273870498	2.0.10.242	2.0.10.242	10-13-2019	2019-10-13 01:40:32	09:40:32	female	2.0.10.147	33	Red_C.bmp	1902-03-20	00:00:00		0	0	98138	0		0	0	NULL	NULL	NULL	Low	run1	1	List2	A_T.wav	AV_T	1	1	0	1	97988	150	1	682	98670
Exp1	6	Exp1-6-1	59.936	1.0.0.180	2	left	1273870498	2.0.10.242	2.0.10.242	10-13-2019	2019-10-13 01:40:32	09:40:32	female	2.0.10.147	34	Red_S_2.bmp	1902-06-27	00:00:00		0	1	100107	0		0	0	NULL	NULL	NULL	Low	run1	1	List2	A_T.wav	AV_T	1	1	1	1	99956	151	1	666	100622
Exp1	6	Exp1-6-1	59.936	1.0.0.180	2	left	1273870498	2.0.10.242	2.0.10.242	10-13-2019	2019-10-13 01:40:32	09:40:32	female	2.0.10.147	35	Catch.bmp	1902-08-25	00:00:00		0	0	102175	0		0	0	NULL	NULL	NULL	Low	run1	1	List2	A_T.wav	A_T	1	1	0	1	102025	150	1	757	102782
Exp1	6	Exp1-6-1	59.936	1.0.0.180	2	left	1273870498	2.0.10.242	2.0.10.242	10-13-2019	2019-10-13 01:40:32	09:40:32	female	2.0.10.147	36	Red_C_2.bmp	1903-03-10	00:00:00		0	0	104294	0		0	0	NULL	NULL	NULL	Low	run1	1	List2	A_T.wav	AV_T	1	1	0	1	104144	150	1	637	104781
Exp1	6	Exp1-6-1	59.936	1.0.0.180	2	left	1273870498	2.0.10.242	2.0.10.242	10-13-2019	2019-10-13 01:40:32	09:40:32	female	2.0.10.147	37	Catch.bmp	1903-06-20	00:00:00		0	0	106613	0		0	0	NULL	NULL	NULL	Low	run1	1	List2	A_T.wav	A_T	1	1	0	1	106463	150	1	638	107101
Exp1	6	Exp1-6-1	59.936	1.0.0.180	2	left	1273870498	2.0.10.242	2.0.10.242	10-13-2019	2019-10-13 01:40:32	09:40:32	female	2.0.10.147	38	Blue_C.bmp	1902-04-05	00:00:00		0	1	109033	0		0	0	NULL	NULL	NULL	Low	Run1		List2	Catch.wav	V_S	0		1	1	108882	151		0	0
Exp1	6	Exp1-6-1	59.936	1.0.0.180	2	left	1273870498	2.0.10.242	2.0.10.242	10-13-2019	2019-10-13 01:40:32	09:40:32	female	2.0.10.147	39	Blue_C_2.bmp	1902-09-05	00:00:00		0	0	111068	0		0	0	NULL	NULL	NULL	Low	run1		List2	Catch.wav	V_S	0		0	1	110918	150		0	0
Exp1	6	Exp1-6-1	59.936	1.0.0.180	2	left	1273870498	2.0.10.242	2.0.10.242	10-13-2019	2019-10-13 01:40:32	09:40:32	female	2.0.10.147	40	Catch.bmp	1903-03-09	00:00:00		0	0	113254	0		0	0	NULL	NULL	NULL	Low	run1	1	List2	A_T.wav	A_T	1	1	0	2	113104	150	1	557	113661
Exp1	6	Exp1-6-1	59.936	1.0.0.180	2	left	1273870498	2.0.10.242	2.0.10.242	10-13-2019	2019-10-13 01:40:32	09:40:32	female	2.0.10.147	41	Catch.bmp	1903-08-31	00:00:00		0	0	115573	0		0	0	NULL	NULL	NULL	Low	run1	1	List2	A_T.wav	A_T	1	1	0	1	115423	150	1	798	116221
Exp1	6	Exp1-6-1	59.936	1.0.0.180	2	left	1273870498	2.0.10.242	2.0.10.242	10-13-2019	2019-10-13 01:40:32	09:40:32	female	2.0.10.147	42	Red_S_2.bmp	1902-09-06	00:00:00		0	0	118059	0		0	0	NULL	NULL	NULL	Low	run1	1	List2	A_T.wav	AV_T	1	1	0	2	117909	150	1	488	118397
Exp1	6	Exp1-6-1	59.936	1.0.0.180	2	left	1273870498	2.0.10.242	2.0.10.242	10-13-2019	2019-10-13 01:40:32	09:40:32	female	2.0.10.147	43	Red_C.bmp	1904-02-03	00:00:00		0	0	120194	0		0	0	NULL	NULL	NULL	Low	run1	1	List2	Catch.wav	V_T	1	1	1	1	120044	150	1	778	120822
Exp1	6	Exp1-6-1	59.936	1.0.0.180	2	left	1273870498	2.0.10.242	2.0.10.242	10-13-2019	2019-10-13 01:40:32	09:40:32	female	2.0.10.147	44	Red_S_2.bmp	1903-01-16	00:00:00		0	0	122847	0		0	0	NULL	NULL	NULL	Low	run1	1	List2	Catch.wav	V_T	1	1	0	1	122697	150	1	492	123189
Exp1	6	Exp1-6-1	59.936	1.0.0.180	2	left	1273870498	2.0.10.242	2.0.10.242	10-13-2019	2019-10-13 01:40:32	09:40:32	female	2.0.10.147	45	Blue_S_2.bmp	1903-11-30	00:00:00		0	0	125116	0		0	0	NULL	NULL	NULL	Low	run1		List2	A_S.wav	AV_S	0		1	1	124966	150		0	0
Exp1	6	Exp1-6-1	59.936	1.0.0.180	2	left	1273870498	2.0.10.242	2.0.10.242	10-13-2019	2019-10-13 01:40:32	09:40:32	female	2.0.10.147	46	Red_S_2.bmp	1902-08-19	00:00:00		0	0	127769	0		0	0	NULL	NULL	NULL	Low	run1	1	List2	Catch.wav	V_T	1	1	1	1	127619	150	1	466	128085
Exp1	6	Exp1-6-1	59.936	1.0.0.180	2	left	1273870498	2.0.10.242	2.0.10.242	10-13-2019	2019-10-13 01:40:32	09:40:32	female	2.0.10.147	47	Catch.bmp	1903-12-04	00:00:00		0	0	129888	0		0	0	NULL	NULL	NULL	Low	run1	1	List2	A_T.wav	A_T	1	1	0	1	129738	150	1	772	130510
Exp1	6	Exp1-6-1	59.936	1.0.0.180	2	left	1273870498	2.0.10.242	2.0.10.242	10-13-2019	2019-10-13 01:40:32	09:40:32	female	2.0.10.147	48	Red_S.bmp	1902-06-26	00:00:00		0	0	132474	0		0	0	NULL	NULL	NULL	Low	run1	1	List2	A_T.wav	AV_T	1	1	0	1	132324	150	1	497	132821
Exp1	6	Exp1-6-1	59.936	1.0.0.180	2	left	1273870498	2.0.10.242	2.0.10.242	10-13-2019	2019-10-13 01:40:32	09:40:32	female	2.0.10.147	49	Blue_C.bmp	1903-04-21	00:00:00		0	1	134543	0		0	0	NULL	NULL	NULL	Low	run1		List2	A_S.wav	AV_S	0		1	1	134392	151		0	0
Exp1	6	Exp1-6-1	59.936	1.0.0.180	2	left	1273870498	2.0.10.242	2.0.10.242	10-13-2019	2019-10-13 01:40:32	09:40:32	female	2.0.10.147	50	Blue_S.bmp	1903-11-04	00:00:00		0	1	136979	0		0	0	NULL	NULL	NULL	Low	run1		List2	Catch.wav	V_S	0		1	1	136828	151		0	0
Exp1	6	Exp1-6-1	59.936	1.0.0.180	2	left	1273870498	2.0.10.242	2.0.10.242	10-13-2019	2019-10-13 01:40:32	09:40:32	female	2.0.10.147	51	Red_S_2.bmp	1903-04-14	00:00:00		0	0	139615	0		0	0	NULL	NULL	NULL	Low	run1	1	List2	Catch.wav	V_T	1	1	0	2	139465	150	1	405	139870
Exp1	6	Exp1-6-1	59.936	1.0.0.180	2	left	1273870498	2.0.10.242	2.0.10.242	10-13-2019	2019-10-13 01:40:32	09:40:32	female	2.0.10.147	52	Blue_C.bmp	1902-07-07	00:00:00		0	0	141967	0		0	0	NULL	NULL	NULL	Low	run1		List2	A_S.wav	AV_S	0		1	1	141817	150		0	0
Exp1	6	Exp1-6-1	59.936	1.0.0.180	2	left	1273870498	2.0.10.242	2.0.10.242	10-13-2019	2019-10-13 01:40:32	09:40:32	female	2.0.10.147	53	Red_C.bmp	1903-02-07	00:00:00		0	0	144103	0		0	0	NULL	NULL	NULL	Low	run1	1	List2	A_T.wav	AV_T	1	1	0	2	143953	150	1	420	144373
Exp1	6	Exp1-6-1	59.936	1.0.0.180	2	left	1273870498	2.0.10.242	2.0.10.242	10-13-2019	2019-10-13 01:40:32	09:40:32	female	2.0.10.147	54	Red_S_2.bmp	1903-12-22	00:00:00		1	0	146388	0		0	0	NULL	NULL	NULL	Low	run1	1	List2	A_T.wav	AV_T	1	1	0	1	146238	150	1	527	146765
Exp1	6	Exp1-6-1	59.936	1.0.0.180	2	left	1273870498	2.0.10.242	2.0.10.242	10-13-2019	2019-10-13 01:40:32	09:40:32	female	2.0.10.147	55	Red_C_2.bmp	1902-12-26	00:00:00		0	0	148991	0		0	0	NULL	NULL	NULL	Low	run1	1	List2	Catch.wav	V_T	1	1	1	1	148841	150	1	500	149341
Exp1	6	Exp1-6-1	59.936	1.0.0.180	2	left	1273870498	2.0.10.242	2.0.10.242	10-13-2019	2019-10-13 01:40:32	09:40:32	female	2.0.10.147	56	Red_S_2.bmp	1903-01-19	00:00:00		0	1	151244	0		0	0	NULL	NULL	NULL	Low	run1	1	List2	Catch.wav	V_T	1	1	1	1	151093	151	1	480	151573
Exp1	6	Exp1-6-1	59.936	1.0.0.180	2	left	1273870498	2.0.10.242	2.0.10.242	10-13-2019	2019-10-13 01:40:32	09:40:32	female	2.0.10.147	57	Catch.bmp	1903-11-29	00:00:00		0	1	153513	0		0	0	NULL	NULL	NULL	Low	run1	1	List2	A_T.wav	A_T	1	1	1	1	153362	151	1	723	154085
Exp1	6	Exp1-6-1	59.936	1.0.0.180	2	left	1273870498	2.0.10.242	2.0.10.242	10-13-2019	2019-10-13 01:40:32	09:40:32	female	2.0.10.147	58	Catch.bmp	1904-01-06	00:00:00		0	1	156099	0		0	0	NULL	NULL	NULL	Low	run1	1	List2	A_T.wav	A_T	1	1	1	1	155948	151	1	721	156669
Exp1	6	Exp1-6-1	59.936	1.0.0.180	2	left	1273870498	2.0.10.242	2.0.10.242	10-13-2019	2019-10-13 01:40:32	09:40:32	female	2.0.10.147	59	Red_C.bmp	1904-03-24	00:00:00		0	0	158718	0		0	0	NULL	NULL	NULL	Low	run1	1	List2	A_T.wav	AV_T	1	1	0	1	158568	150	1	574	159142
Exp1	6	Exp1-6-1	59.936	1.0.0.180	2	left	1273870498	2.0.10.242	2.0.10.242	10-13-2019	2019-10-13 01:40:32	09:40:32	female	2.0.10.147	60	Red_S.bmp	1902-04-16	00:00:00		0	0	161421	0		0	0	NULL	NULL	NULL	Low	run1	1	List2	A_T.wav	AV_T	1	1	0	1	161271	150	1	502	161773
Exp1	6	Exp1-6-1	59.936	1.0.0.180	2	left	1273870498	2.0.10.242	2.0.10.242	10-13-2019	2019-10-13 01:40:32	09:40:32	female	2.0.10.147	61	Red_S.bmp	1902-10-12	00:00:00		0	0	163406	0		0	0	NULL	NULL	NULL	Low	run1	1	List2	Catch.wav	V_T	1	1	1	1	163256	150	1	781	164037
Exp1	6	Exp1-6-1	59.936	1.0.0.180	2	left	1273870498	2.0.10.242	2.0.10.242	10-13-2019	2019-10-13 01:40:32	09:40:32	female	2.0.10.147	62	Catch.bmp	1902-03-30	00:00:00		0	0	165575	0		0	0	NULL	NULL	NULL	Low	run1	1	List2	A_T.wav	A_T	1	1	1	1	165425	150	1	644	166069
Exp1	6	Exp1-6-1	59.936	1.0.0.180	2	left	1273870498	2.0.10.242	2.0.10.242	10-13-2019	2019-10-13 01:40:32	09:40:32	female	2.0.10.147	63	Red_C_2.bmp	1902-08-27	00:00:00		0	0	167544	0		0	0	NULL	NULL	NULL	Low	run1	1	List2	Catch.wav	V_T	1	1	1	1	167394	150	1	771	168165
Exp1	6	Exp1-6-1	59.936	1.0.0.180	2	left	1273870498	2.0.10.242	2.0.10.242	10-13-2019	2019-10-13 01:40:32	09:40:32	female	2.0.10.147	64	Blue_C_2.bmp	1904-01-26	00:00:00		0	0	169663	0		0	0	NULL	NULL	NULL	Low	run1		List2	A_S.wav	AV_S	0		1	1	169513	150		0	0
Exp1	6	Exp1-6-1	59.936	1.0.0.180	2	left	1273870498	2.0.10.242	2.0.10.242	10-13-2019	2019-10-13 01:40:32	09:40:32	female	2.0.10.147	65	Red_C.bmp	1903-04-27	00:00:00		0	0	172366	0		0	0	NULL	NULL	NULL	Low	run1	1	List2	Catch.wav	V_T	1	1	0	1	172216	150	1	676	172892
Exp1	6	Exp1-6-1	59.936	1.0.0.180	2	left	1273870498	2.0.10.242	2.0.10.242	10-13-2019	2019-10-13 01:40:32	09:40:32	female	2.0.10.147	66	Red_S.bmp	1904-05-15	00:00:00		0	0	174735	0		0	0	NULL	NULL	NULL	Low	run1	1	List2	Catch.wav	V_T	1	1	0	1	174585	150	1	468	175053
Exp1	6	Exp1-6-1	59.936	1.0.0.180	2	left	1273870498	2.0.10.242	2.0.10.242	10-13-2019	2019-10-13 01:40:32	09:40:32	female	2.0.10.147	67	Red_S.bmp	1903-09-18	00:00:00		0	0	177488	0		0	0	NULL	NULL	NULL	Low	run1	1	List2	A_T.wav	AV_T	1	1	0	1	177338	150	1	498	177836
Exp1	6	Exp1-6-1	59.936	1.0.0.180	2	left	1273870498	2.0.10.242	2.0.10.242	10-13-2019	2019-10-13 01:40:32	09:40:32	female	2.0.10.147	68	Red_S_2.bmp	1904-05-11	00:00:00		0	0	180007	0		0	0	NULL	NULL	NULL	Low	run1	1	List2	Catch.wav	V_T	1	1	1	1	179857	150	1	771	180628
Exp1	6	Exp1-6-1	59.936	1.0.0.180	2	left	1273870498	2.0.10.242	2.0.10.242	10-13-2019	2019-10-13 01:40:32	09:40:32	female	2.0.10.147	69	Blue_S_2.bmp	1902-10-08	00:00:00		0	0	182760	0		0	0	NULL	NULL	NULL	Low	run1		List2	A_S.wav	AV_S	0		1	1	182610	150		0	0
Exp1	6	Exp1-6-1	59.936	1.0.0.180	2	left	1273870498	2.0.10.242	2.0.10.242	10-13-2019	2019-10-13 01:40:32	09:40:32	female	2.0.10.147	70	Red_C_2.bmp	1904-05-13	00:00:00		0	0	184979	0		0	0	NULL	NULL	NULL	Low	run1	1	List2	Catch.wav	V_T	1	1	1	1	184829	150	1	735	185564
Exp1	6	Exp1-6-1	59.936	1.0.0.180	2	left	1273870498	2.0.10.242	2.0.10.242	10-13-2019	2019-10-13 01:40:32	09:40:32	female	2.0.10.147	71	Red_C_2.bmp	1903-12-13	00:00:00		0	0	187732	0		0	0	NULL	NULL	NULL	Low	run1	1	List2	A_T.wav	AV_T	1	1	0	1	187582	150	1	446	188028
Exp1	6	Exp1-6-1	59.936	1.0.0.180	2	left	1273870498	2.0.10.242	2.0.10.242	10-13-2019	2019-10-13 01:40:32	09:40:32	female	2.0.10.147	72	Red_C.bmp	1902-08-30	00:00:00		0	1	190335	0		0	0	NULL	NULL	NULL	Low	run1	1	List2	Catch.wav	V_T	1	1	1	1	190184	151	1	548	190732
Exp1	6	Exp1-6-1	59.936	1.0.0.180	2	left	1273870498	2.0.10.242	2.0.10.242	10-13-2019	2019-10-13 01:40:32	09:40:32	female	2.0.10.147	73	Catch.bmp	1904-02-25	00:00:00		0	0	192470	0		0	0	NULL	NULL	NULL	Low	run1	1	List2	A_T.wav	A_T	1	1	1	1	192320	150	1	789	193109
Exp1	6	Exp1-6-1	59.936	1.0.0.180	2	left	1273870498	2.0.10.242	2.0.10.242	10-13-2019	2019-10-13 01:40:32	09:40:32	female	2.0.10.147	74	Red_C.bmp	1903-08-15	00:00:00		0	1	195140	0		0	0	NULL	NULL	NULL	Low	run1	1	List2	Catch.wav	V_T	1	1	1	1	194989	151	1	511	195500
Exp1	6	Exp1-6-1	59.936	1.0.0.180	2	left	1273870498	2.0.10.242	2.0.10.242	10-13-2019	2019-10-13 01:40:32	09:40:32	female	2.0.10.147	75	Catch.bmp	1902-10-14	00:00:00		0	1	197626	0		0	0	NULL	NULL	NULL	Low	run1		List2	A_S.wav	A_S	0		1	1	197475	151		0	0
Exp1	6	Exp1-6-1	59.936	1.0.0.180	2	left	1273870498	2.0.10.242	2.0.10.242	10-13-2019	2019-10-13 01:40:32	09:40:32	female	2.0.10.147	76	Red_C_2.bmp	1903-02-01	00:00:00		0	0	199861	0		0	0	NULL	NULL	NULL	Low	run1	1	List2	A_T.wav	AV_T	1	1	0	1	199711	150	1	638	200349
Exp1	6	Exp1-6-1	59.936	1.0.0.180	2	left	1273870498	2.0.10.242	2.0.10.242	10-13-2019	2019-10-13 01:40:32	09:40:32	female	2.0.10.147	77	Catch.bmp	1902-09-24	00:00:00		0	0	202147	0		0	0	NULL	NULL	NULL	Low	run1	1	List2	A_T.wav	A_T	1	1	0	1	201997	150	1	807	202804
Exp1	6	Exp1-6-1	59.936	1.0.0.180	2	left	1273870498	2.0.10.242	2.0.10.242	10-13-2019	2019-10-13 01:40:32	09:40:32	female	2.0.10.147	78	Red_C.bmp	1904-01-18	00:00:00		0	0	204299	0		0	0	NULL	NULL	NULL	Low	run1	1	List2	Catch.wav	V_T	1	1	1	1	204149	150	1	663	204812
Exp1	6	Exp1-6-1	59.936	1.0.0.180	2	left	1273870498	2.0.10.242	2.0.10.242	10-13-2019	2019-10-13 01:40:32	09:40:32	female	2.0.10.147	79	Red_C.bmp	1903-07-09	00:00:00		0	0	206935	0		0	0	NULL	NULL	NULL	Low	run1	1	List2	A_T.wav	AV_T	1	1	1	1	206785	150	1	363	207148
Exp1	6	Exp1-6-1	59.936	1.0.0.180	2	left	1273870498	2.0.10.242	2.0.10.242	10-13-2019	2019-10-13 01:40:32	09:40:32	female	2.0.10.147	80	Catch.bmp	1902-12-24	00:00:00		0	0	209371	0		0	0	NULL	NULL	NULL	Low	run1		List2	A_S.wav	A_S	0		0	1	209221	150		0	0
Exp1	6	Exp1-6-1	59.936	1.0.0.180	2	left	1273870498	2.0.10.242	2.0.10.242	10-13-2019	2019-10-13 01:40:32	09:40:32	female	2.0.10.147	81	Catch.bmp	1903-12-12	00:00:00		0	1	211674	0		0	0	NULL	NULL	NULL	Low	run1	1	List2	A_T.wav	A_T	1	1	1	1	211523	151	1	1097	212620
Exp1	6	Exp1-6-1	59.936	1.0.0.180	2	left	1273870498	2.0.10.242	2.0.10.242	10-13-2019	2019-10-13 01:40:32	09:40:32	female	2.0.10.147	82	Red_S.bmp	1903-05-30	00:00:00		0	0	214276	0		0	0	NULL	NULL	NULL	Low	run1	1	List2	Catch.wav	V_T	1	1	1	1	214126	150	1	606	214732
Exp1	6	Exp1-6-1	59.936	1.0.0.180	2	left	1273870498	2.0.10.242	2.0.10.242	10-13-2019	2019-10-13 01:40:32	09:40:32	female	2.0.10.147	83	Catch.bmp	1902-12-04	00:00:00		0	0	216679	0		0	0	NULL	NULL	NULL	Low	run1	1	List2	A_T.wav	A_T	1	1	1	1	216529	150	1	651	217180
Exp1	6	Exp1-6-1	59.936	1.0.0.180	2	left	1273870498	2.0.10.242	2.0.10.242	10-13-2019	2019-10-13 01:40:32	09:40:32	female	2.0.10.147	84	Red_C.bmp	1902-05-06	00:00:00		0	0	218898	0		0	0	NULL	NULL	NULL	Low	run1	1	List2	Catch.wav	V_T	1	1	1	1	218748	150	1	504	219252
Exp1	6	Exp1-6-1	59.936	1.0.0.180	2	left	1273870498	2.0.10.242	2.0.10.242	10-13-2019	2019-10-13 01:40:32	09:40:32	female	2.0.10.147	85	Red_S.bmp	1903-05-23	00:00:00		0	0	220917	0		0	0	NULL	NULL	NULL	Low	run1	1	List2	Catch.wav	V_T	1	1	0	2	220767	150	1	493	221260
Exp1	6	Exp1-6-1	59.936	1.0.0.180	2	left	1273870498	2.0.10.242	2.0.10.242	10-13-2019	2019-10-13 01:40:32	09:40:32	female	2.0.10.147	86	Catch.bmp	1902-07-11	00:00:00		0	0	223319	0		0	0	NULL	NULL	NULL	Low	run1	1	List2	A_T.wav	A_T	1	1	1	1	223169	150	1	699	223868
Exp1	6	Exp1-6-1	59.936	1.0.0.180	2	left	1273870498	2.0.10.242	2.0.10.242	10-13-2019	2019-10-13 01:40:32	09:40:32	female	2.0.10.147	87	Red_S_2.bmp	1903-11-05	00:00:00		0	0	225405	0		0	0	NULL	NULL	NULL	Low	run1	1	List2	A_T.wav	AV_T	1	1	0	1	225255	150	1	541	225796
Exp1	6	Exp1-6-1	59.936	1.0.0.180	2	left	1273870498	2.0.10.242	2.0.10.242	10-13-2019	2019-10-13 01:40:32	09:40:32	female	2.0.10.147	88	Blue_S_2.bmp	1902-03-26	00:00:00		0	0	227957	0		0	0	NULL	NULL	NULL	Low	run1		List2	Catch.wav	V_S	0		1	1	227807	150		0	0
Exp1	6	Exp1-6-1	59.936	1.0.0.180	2	left	1273870498	2.0.10.242	2.0.10.242	10-13-2019	2019-10-13 01:40:32	09:40:32	female	2.0.10.147	89	Blue_S_2.bmp	1902-09-29	00:00:00		0	0	229976	0		0	0	NULL	NULL	NULL	Low	run1		List2	Catch.wav	V_S	0		0	1	229826	150		0	0
Exp1	6	Exp1-6-1	59.936	1.0.0.180	2	left	1273870498	2.0.10.242	2.0.10.242	10-13-2019	2019-10-13 01:40:32	09:40:32	female	2.0.10.147	90	Red_S.bmp	1904-03-14	00:00:00		0	0	232195	0		0	0	NULL	NULL	NULL	Low	run1	1	List2	Catch.wav	V_T	1	1	0	1	232045	150	1	648	232693
Exp1	6	Exp1-6-1	59.936	1.0.0.180	2	left	1273870498	2.0.10.242	2.0.10.242	10-13-2019	2019-10-13 01:40:32	09:40:32	female	2.0.10.147	91	Blue_S.bmp	1902-06-08	00:00:00		0	0	234881	0		0	0	NULL	NULL	NULL	Low	run1		List2	A_S.wav	AV_S	0		1	1	234731	150		0	0
Exp1	6	Exp1-6-1	59.936	1.0.0.180	2	left	1273870498	2.0.10.242	2.0.10.242	10-13-2019	2019-10-13 01:40:32	09:40:32	female	2.0.10.147	92	Catch.bmp	1903-09-03	00:00:00		0	1	236984	0		0	0	NULL	NULL	NULL	Low	run1	1	List2	A_T.wav	A_T	1	1	1	1	236833	151	1	1036	237869
Exp1	6	Exp1-6-1	59.936	1.0.0.180	2	left	1273870498	2.0.10.242	2.0.10.242	10-13-2019	2019-10-13 01:40:32	09:40:32	female	2.0.10.147	93	Catch.bmp	1903-04-30	00:00:00		0	0	239486	0		0	0	NULL	NULL	NULL	Low	run1	1	List2	A_T.wav	A_T	1	1	0	1	239336	150	1	635	239971
Exp1	6	Exp1-6-1	59.936	1.0.0.180	2	left	1273870498	2.0.10.242	2.0.10.242	10-13-2019	2019-10-13 01:40:32	09:40:32	female	2.0.10.147	94	Catch.bmp	1903-10-28	00:00:00		0	0	241855	0		0	0	NULL	NULL	NULL	Low	run1		List2	A_S.wav	A_S	0		0	1	241705	150		0	0
Exp1	6	Exp1-6-1	59.936	1.0.0.180	2	left	1273870498	2.0.10.242	2.0.10.242	10-13-2019	2019-10-13 01:40:32	09:40:32	female	2.0.10.147	95	Catch.bmp	1903-12-24	00:00:00		0	0	244458	0		0	0	NULL	NULL	NULL	Low	run1	1	List2	A_T.wav	A_T	1	1	0	1	244308	150	1	921	245229
Exp1	6	Exp1-6-1	59.936	1.0.0.180	2	left	1273870498	2.0.10.242	2.0.10.242	10-13-2019	2019-10-13 01:40:32	09:40:32	female	2.0.10.147	96	Blue_C.bmp	1902-11-21	00:00:00		0	0	247061	0		0	0	NULL	NULL	NULL	Low	Run1		List2	Catch.wav	V_S	0		1	1	246911	150		0	0
Exp1	6	Exp1-6-1	59.936	1.0.0.180	2	left	1273870498	2.0.10.242	2.0.10.242	10-13-2019	2019-10-13 01:40:32	09:40:32	female	2.0.10.147	97	Red_S.bmp	1904-03-12	00:00:00		0	0	249330	0		0	0	NULL	NULL	NULL	Low	run1	1	List2	A_T.wav	AV_T	1	1	1	1	249180	150	1	479	249659
Exp1	6	Exp1-6-1	59.936	1.0.0.180	2	left	1273870498	2.0.10.242	2.0.10.242	10-13-2019	2019-10-13 01:40:32	09:40:32	female	2.0.10.147	98	Red_C_2.bmp	1902-07-14	00:00:00		0	0	252016	0		0	0	NULL	NULL	NULL	Low	run1	1	List2	A_T.wav	AV_T	1	1	0	1	251866	150	1	481	252347
Exp1	6	Exp1-6-1	59.936	1.0.0.180	2	left	1273870498	2.0.10.242	2.0.10.242	10-13-2019	2019-10-13 01:40:32	09:40:32	female	2.0.10.147	99	Catch.bmp	1903-06-21	00:00:00		0	1	254102	0		0	0	NULL	NULL	NULL	Low	run1	1	List2	A_T.wav	A_T	1	1	1	1	253951	151	1	716	254667
Exp1	6	Exp1-6-1	59.936	1.0.0.180	2	left	1273870498	2.0.10.242	2.0.10.242	10-13-2019	2019-10-13 01:40:32	09:40:32	female	2.0.10.147	100	Red_S_2.bmp	1902-10-03	00:00:00		0	0	256521	0		0	0	NULL	NULL	NULL	Low	run1	1	List2	A_T.wav	AV_T	1	1	0	1	256371	150	1	473	256844
Exp1	6	Exp1-6-1	59.936	1.0.0.180	2	left	1273870498	2.0.10.242	2.0.10.242	10-13-2019	2019-10-13 01:40:32	09:40:32	female	2.0.10.147	101	Red_C_2.bmp	1902-07-04	00:00:00		0	0	258690	0		0	0	NULL	NULL	NULL	Low	run1	1	List2	A_T.wav	AV_T	1	1	0	1	258540	150	1	455	258995
Exp1	6	Exp1-6-1	59.936	1.0.0.180	2	left	1273870498	2.0.10.242	2.0.10.242	10-13-2019	2019-10-13 01:40:32	09:40:32	female	2.0.10.147	102	Red_S_2.bmp	1904-01-21	00:00:00		0	1	260759	0		0	0	NULL	NULL	NULL	Low	run1	1	List2	A_T.wav	AV_T	1	1	0	1	260608	151	1	507	261115
Exp1	6	Exp1-6-1	59.936	1.0.0.180	2	left	1273870498	2.0.10.242	2.0.10.242	10-13-2019	2019-10-13 01:40:32	09:40:32	female	2.0.10.147	103	Red_S.bmp	1904-05-10	00:00:00		0	1	263395	0		0	0	NULL	NULL	NULL	Low	run1	1	List2	A_T.wav	AV_T	1	1	1	1	263244	151	1	367	263611
Exp1	6	Exp1-6-1	59.936	1.0.0.180	2	left	1273870498	2.0.10.242	2.0.10.242	10-13-2019	2019-10-13 01:40:32	09:40:32	female	2.0.10.147	104	Blue_C_2.bmp	1903-08-27	00:00:00		0	1	266148	0		0	0	NULL	NULL	NULL	Low	run1		List2	A_S.wav	AV_S	0		1	1	265997	151		0	0
Exp1	6	Exp1-6-1	59.936	1.0.0.180	2	left	1273870498	2.0.10.242	2.0.10.242	10-13-2019	2019-10-13 01:40:32	09:40:32	female	2.0.10.147	105	Red_S.bmp	1902-05-22	00:00:00		0	0	268700	0		0	0	NULL	NULL	NULL	Low	run1	1	List2	A_T.wav	AV_T	1	1	0	1	268550	150	1	397	268947
Exp1	6	Exp1-6-1	59.936	1.0.0.180	2	left	1273870498	2.0.10.242	2.0.10.242	10-13-2019	2019-10-13 01:40:32	09:40:32	female	2.0.10.147	106	Catch.bmp	1903-10-30	00:00:00		0	0	270736	0		0	0	NULL	NULL	NULL	Low	run1	1	List2	A_T.wav	A_T	1	1	0	2	270586	150	1	841	271427
Exp1	6	Exp1-6-1	59.936	1.0.0.180	2	left	1273870498	2.0.10.242	2.0.10.242	10-13-2019	2019-10-13 01:40:32	09:40:32	female	2.0.10.147	107	Red_C_2.bmp	1903-11-01	00:00:00		0	0	273288	0		0	0	NULL	NULL	NULL	Low	run1	1	List2	Catch.wav	V_T	1	1	1	1	273138	150	1	578	273716
Exp1	6	Exp1-6-1	59.936	1.0.0.180	2	left	1273870498	2.0.10.242	2.0.10.242	10-13-2019	2019-10-13 01:40:32	09:40:32	female	2.0.10.147	108	Red_S_2.bmp	1903-03-01	00:00:00		0	0	275841	0		0	0	NULL	NULL	NULL	Low	run1	1	List2	A_T.wav	AV_T	1	1	1	1	275691	150	1	360	276051
Exp1	6	Exp1-6-1	59.936	1.0.0.180	2	left	1273870498	2.0.10.242	2.0.10.242	10-13-2019	2019-10-13 01:40:32	09:40:32	female	2.0.10.147	109	Red_C_2.bmp	1902-11-30	00:00:00		0	0	278160	0		0	0	NULL	NULL	NULL	Low	run1	1	List2	A_T.wav	AV_T	1	1	0	1	278010	150	1	321	278331
Exp1	6	Exp1-6-1	59.936	1.0.0.180	2	left	1273870498	2.0.10.242	2.0.10.242	10-13-2019	2019-10-13 01:40:32	09:40:32	female	2.0.10.147	110	Catch.bmp	1904-04-29	00:00:00		0	0	280379	0		0	0	NULL	NULL	NULL	Low	run1	1	List2	A_T.wav	A_T	1	1	0	1	280229	150	1	686	280915
Exp1	6	Exp1-6-1	59.936	1.0.0.180	2	left	1273870498	2.0.10.242	2.0.10.242	10-13-2019	2019-10-13 01:40:32	09:40:32	female	2.0.10.147	111	Red_C_2.bmp	1902-11-04	00:00:00		0	0	283115	0		0	0	NULL	NULL	NULL	Low	run1	1	List2	A_T.wav	AV_T	1	1	0	1	282965	150	1	551	283516
Exp1	6	Exp1-6-1	59.936	1.0.0.180	2	left	1273870498	2.0.10.242	2.0.10.242	10-13-2019	2019-10-13 01:40:32	09:40:32	female	2.0.10.147	112	Blue_S.bmp	1902-12-08	00:00:00		0	0	285301	0		0	0	NULL	NULL	NULL	Low	run1		List2	A_S.wav	AV_S	0		0	1	285151	150		0	0
Exp1	6	Exp1-6-1	59.936	1.0.0.180	2	left	1273870498	2.0.10.242	2.0.10.242	10-13-2019	2019-10-13 01:40:32	09:40:32	female	2.0.10.147	113	Catch.bmp	1902-07-04	00:00:00		0	0	287587	0		0	0	NULL	NULL	NULL	Low	run1	1	List2	A_T.wav	A_T	1	1	0	2	287437	150	1	830	288267
Exp1	6	Exp1-6-1	59.936	1.0.0.180	2	left	1273870498	2.0.10.242	2.0.10.242	10-13-2019	2019-10-13 01:40:32	09:40:32	female	2.0.10.147	114	Catch.bmp	1903-06-17	00:00:00		0	1	289656	0		0	0	NULL	NULL	NULL	Low	run1	1	List2	A_T.wav	A_T	1	1	1	1	289505	151	1	530	290035
Exp1	6	Exp1-6-1	59.936	1.0.0.180	2	left	1273870498	2.0.10.242	2.0.10.242	10-13-2019	2019-10-13 01:40:32	09:40:32	female	2.0.10.147	115	Catch.bmp	1904-01-01	00:00:00		0	0	292075	0		0	0	NULL	NULL	NULL	Low	run1	1	List2	A_T.wav	A_T	1	1	0	1	291925	150	1	638	292563
Exp1	6	Exp1-6-1	59.936	1.0.0.180	2	left	1273870498	2.0.10.242	2.0.10.242	10-13-2019	2019-10-13 01:40:32	09:40:32	female	2.0.10.147	116	Catch.bmp	1902-03-11	00:00:00		0	0	294694	0		0	0	NULL	NULL	NULL	Low	run1		List2	A_S.wav	A_S	0		0	1	294544	150		0	0
Exp1	6	Exp1-6-1	59.936	1.0.0.180	2	left	1273870498	2.0.10.242	2.0.10.242	10-13-2019	2019-10-13 01:40:32	09:40:32	female	2.0.10.147	117	Catch.bmp	1902-06-12	00:00:00		0	0	296713	0		0	0	NULL	NULL	NULL	Low	run1	1	List2	A_T.wav	A_T	1	1	0	1	296563	150	1	848	297411
Exp1	6	Exp1-6-1	59.936	1.0.0.180	2	left	1273870498	2.0.10.242	2.0.10.242	10-13-2019	2019-10-13 01:40:32	09:40:32	female	2.0.10.147	118	Red_S.bmp	1903-04-07	00:00:00		0	0	298765	0		0	0	NULL	NULL	NULL	Low	run1	1	List2	Catch.wav	V_T	1	1	1	1	298615	150	1	572	299187
Exp1	6	Exp1-6-1	59.936	1.0.0.180	2	left	1273870498	2.0.10.242	2.0.10.242	10-13-2019	2019-10-13 01:40:32	09:40:32	female	2.0.10.147	119	Catch.bmp	1903-11-19	00:00:00		0	1	301118	0		0	0	NULL	NULL	NULL	Low	run1	1	List2	A_T.wav	A_T	1	1	1	1	300967	151	1	844	301811
Exp1	6	Exp1-6-1	59.936	1.0.0.180	2	left	1273870498	2.0.10.242	2.0.10.242	10-13-2019	2019-10-13 01:40:32	09:40:32	female	2.0.10.147	120	Red_C_2.bmp	1903-12-03	00:00:00		0	0	303687	0		0	0	NULL	NULL	NULL	Low	run1	1	List2	Catch.wav	V_T	1	1	1	1	303537	150	1	682	304219
Exp1	6	Exp1-6-1	59.936	1.0.0.180	2	left	1273870498	2.0.10.242	2.0.10.242	10-13-2019	2019-10-13 01:40:32	09:40:32	female	2.0.10.147	121	Red_C_2.bmp	1903-10-15	00:00:00		0	0	306273	0		0	0	NULL	NULL	NULL	Low	run1	1	List2	A_T.wav	AV_T	1	1	1	1	306123	150	1	495	306618
Exp1	6	Exp1-6-1	59.936	1.0.0.180	2	left	1273870498	2.0.10.242	2.0.10.242	10-13-2019	2019-10-13 01:40:32	09:40:32	female	2.0.10.147	122	Catch.bmp	1904-02-13	00:00:00		0	0	308809	0		0	0	NULL	NULL	NULL	Low	run1	1	List2	A_T.wav	A_T	1	1	0	1	308659	150	1	808	309467
Exp1	6	Exp1-6-1	59.936	1.0.0.180	2	left	1273870498	2.0.10.242	2.0.10.242	10-13-2019	2019-10-13 01:40:32	09:40:32	female	2.0.10.147	123	Blue_S_2.bmp	1902-12-28	00:00:00		0	0	311462	0		0	0	NULL	NULL	NULL	Low	run1		List2	Catch.wav	V_S	0		1	1	311312	150		0	0
Exp1	6	Exp1-6-1	59.936	1.0.0.180	2	left	1273870498	2.0.10.242	2.0.10.242	10-13-2019	2019-10-13 01:40:32	09:40:32	female	2.0.10.147	124	Red_C.bmp	1904-01-25	00:00:00		0	0	313764	0		0	0	NULL	NULL	NULL	Low	run1	1	List2	Catch.wav	V_T	1	1	0	1	313614	150	1	556	314170
Exp1	6	Exp1-6-1	59.936	1.0.0.180	2	left	1273870498	2.0.10.242	2.0.10.242	10-13-2019	2019-10-13 01:40:32	09:40:32	female	2.0.10.147	125	Red_S_2.bmp	1902-08-08	00:00:00		0	0	316400	0		0	0	NULL	NULL	NULL	Low	run1	1	List2	Catch.wav	V_T	1	1	0	1	316250	150	1	624	316874
Exp1	6	Exp1-6-1	59.936	1.0.0.180	2	left	1273870498	2.0.10.242	2.0.10.242	10-13-2019	2019-10-13 01:40:32	09:40:32	female	2.0.10.147	126	Red_C_2.bmp	1902-08-10	00:00:00		1	0	318502	0		0	0	NULL	NULL	NULL	Low	run1	1	List2	Catch.wav	V_T	1	1	0	1	318352	150	1	594	318946
Exp1	6	Exp1-6-1	59.936	1.0.0.180	2	left	1273870498	2.0.10.242	2.0.10.242	10-13-2019	2019-10-13 01:40:32	09:40:32	female	2.0.10.147	127	Red_C.bmp	1902-07-20	00:00:00		0	0	320605	0		0	0	NULL	NULL	NULL	Low	run1	1	List2	A_T.wav	AV_T	1	1	0	2	320455	150	1	723	321178
Exp1	6	Exp1-6-1	59.936	1.0.0.180	2	left	1273870498	2.0.10.242	2.0.10.242	10-13-2019	2019-10-13 01:40:32	09:40:32	female	2.0.10.147	128	Red_C_2.bmp	1904-01-12	00:00:00		0	0	322690	0		0	0	NULL	NULL	NULL	Low	run1	1	List2	A_T.wav	AV_T	1	1	0	1	322540	150	1	710	323250
Exp1	6	Exp1-6-1	59.936	1.0.0.180	2	left	1273870498	2.0.10.242	2.0.10.242	10-13-2019	2019-10-13 01:40:32	09:40:32	female	2.0.10.147	129	Catch.bmp	1903-06-21	00:00:00		0	0	325310	0		0	0	NULL	NULL	NULL	Low	run1	1	List2	A_T.wav	A_T	1	1	0	2	325160	150	1	723	325883
Exp1	6	Exp1-6-1	59.936	1.0.0.180	2	left	1273870498	2.0.10.242	2.0.10.242	10-13-2019	2019-10-13 01:40:32	09:40:32	female	2.0.10.147	130	Catch.bmp	1903-12-18	00:00:00		0	0	327729	0		0	0	NULL	NULL	NULL	Low	run1	1	List2	A_T.wav	A_T	1	1	0	1	327579	150	1	903	328482
Exp1	6	Exp1-6-1	59.936	1.0.0.180	2	left	1273870498	2.0.10.242	2.0.10.242	10-13-2019	2019-10-13 01:40:32	09:40:32	female	2.0.10.147	131	Red_S_2.bmp	1903-10-27	00:00:00		0	1	330332	0		0	0	NULL	NULL	NULL	Low	run1	1	List2	Catch.wav	V_T	1	1	1	1	330181	151	1	542	330723
Exp1	6	Exp1-6-1	59.936	1.0.0.180	2	left	1273870498	2.0.10.242	2.0.10.242	10-13-2019	2019-10-13 01:40:32	09:40:32	female	2.0.10.147	132	Red_C.bmp	1902-07-12	00:00:00		0	0	332884	0		0	0	NULL	NULL	NULL	Low	run1	1	List2	Catch.wav	V_T	1	1	0	1	332734	150	1	532	333266
Exp1	6	Exp1-6-1	59.936	1.0.0.180	2	left	1273870498	2.0.10.242	2.0.10.242	10-13-2019	2019-10-13 01:40:32	09:40:32	female	2.0.10.147	133	Catch.bmp	1904-03-11	00:00:00		0	0	334970	0		0	0	NULL	NULL	NULL	Low	run1	1	List2	A_T.wav	A_T	1	1	1	1	334820	150	1	902	335722
Exp1	6	Exp1-6-1	59.936	1.0.0.180	2	left	1273870498	2.0.10.242	2.0.10.242	10-13-2019	2019-10-13 01:40:32	09:40:32	female	2.0.10.147	134	Red_C.bmp	1903-12-22	00:00:00		0	0	337656	0		0	0	NULL	NULL	NULL	Low	run1	1	List2	Catch.wav	V_T	1	1	1	1	337506	150	1	696	338202
Exp1	6	Exp1-6-1	59.936	1.0.0.180	2	left	1273870498	2.0.10.242	2.0.10.242	10-13-2019	2019-10-13 01:40:32	09:40:32	female	2.0.10.147	135	Catch.bmp	1904-01-24	00:00:00		0	0	340259	0		0	0	NULL	NULL	NULL	Low	run1	1	List2	A_T.wav	A_T	1	1	0	2	340109	150	1	901	341010
Exp1	6	Exp1-6-1	59.936	1.0.0.180	2	left	1273870498	2.0.10.242	2.0.10.242	10-13-2019	2019-10-13 01:40:32	09:40:32	female	2.0.10.147	136	Red_S_2.bmp	1902-04-24	00:00:00		0	0	342895	0		0	0	NULL	NULL	NULL	Low	run1	1	List2	A_T.wav	AV_T	1	1	0	1	342745	150	1	625	343370
Exp1	6	Exp1-6-1	59.936	1.0.0.180	2	left	1273870498	2.0.10.242	2.0.10.242	10-13-2019	2019-10-13 01:40:32	09:40:32	female	2.0.10.147	137	Red_S.bmp	1902-10-22	00:00:00		0	0	344897	0		0	0	NULL	NULL	NULL	Low	run1	1	List2	Catch.wav	V_T	1	1	1	1	344747	150	1	583	345330
Exp1	6	Exp1-6-1	59.936	1.0.0.180	2	left	1273870498	2.0.10.242	2.0.10.242	10-13-2019	2019-10-13 01:40:32	09:40:32	female	2.0.10.147	138	Catch.bmp	1904-05-05	00:00:00		1	0	347082	0		0	0	NULL	NULL	NULL	Low	run1		List2	A_S.wav	A_S	0		1	1	346932	150		0	0
Exp1	6	Exp1-6-1	59.936	1.0.0.180	2	left	1273870498	2.0.10.242	2.0.10.242	10-13-2019	2019-10-13 01:40:32	09:40:32	female	2.0.10.147	139	Catch.bmp	1902-10-10	00:00:00		1	0	349885	0		0	0	NULL	NULL	NULL	Low	run1	1	List2	A_T.wav	A_T	1	1	0	1	349735	150	1	603	350338
Exp1	6	Exp1-6-1	59.936	1.0.0.180	2	left	1273870498	2.0.10.242	2.0.10.242	10-13-2019	2019-10-13 01:40:32	09:40:32	female	2.0.10.147	140	Catch.bmp	1903-10-23	00:00:00		0	0	352054	0		0	0	NULL	NULL	NULL	Low	run1		List2	A_S.wav	A_S	0		0	1	351904	150		0	0
Exp1	6	Exp1-6-1	59.936	1.0.0.180	2	left	1273870498	2.0.10.242	2.0.10.242	10-13-2019	2019-10-13 01:40:32	09:40:32	female	2.0.10.147	141	Red_S_2.bmp	1903-06-27	00:00:00		0	0	354657	1285		0	0	NULL	NULL	NULL	Low	run1	1	List2	A_T.wav	AV_T	1	1	0	1	354507	150	1	367	354874
Exp1	6	Exp1-6-1	59.936	1.0.0.180	2	left	1273870498	2.0.10.242	2.0.10.242	10-13-2019	2019-10-13 01:40:32	09:40:32	female	2.0.10.147	142	Blue_C_2.bmp	1904-04-17	00:00:00		0	0	369222	0		0	0	NULL	NULL	NULL	Low	run1		List2	A_S.wav	AV_S	0		0	1	369072	150		0	0
Exp1	6	Exp1-6-1	59.936	1.0.0.180	2	left	1273870498	2.0.10.242	2.0.10.242	10-13-2019	2019-10-13 01:40:32	09:40:32	female	2.0.10.147	143	Blue_S.bmp	1903-02-01	00:00:00		0	0	372009	0		0	0	NULL	NULL	NULL	Low	run1		List2	Catch.wav	V_S	0		0	2	371859	150		0	0
Exp1	6	Exp1-6-1	59.936	1.0.0.180	2	left	1273870498	2.0.10.242	2.0.10.242	10-13-2019	2019-10-13 01:40:32	09:40:32	female	2.0.10.147	144	Blue_C.bmp	1903-02-07	00:00:00		0	0	374361	0		0	0	NULL	NULL	NULL	Low	Run1		List2	Catch.wav	V_S	0		0	1	374211	150		0	0
Exp1	6	Exp1-6-1	59.936	1.0.0.180	2	left	1273870498	2.0.10.242	2.0.10.242	10-13-2019	2019-10-13 01:40:32	09:40:32	female	2.0.10.147	145	Blue_C_2.bmp	1902-04-23	00:00:00		0	0	376697	0		0	0	NULL	NULL	NULL	Low	run1		List2	Catch.wav	V_S	0		0	1	376547	150		0	0
Exp1	6	Exp1-6-1	59.936	1.0.0.180	2	left	1273870498	2.0.10.242	2.0.10.242	10-13-2019	2019-10-13 01:40:32	09:40:32	female	2.0.10.147	146	Catch.bmp	1902-09-05	00:00:00		0	0	378749	0		0	0	NULL	NULL	NULL	Low	run1	1	List2	A_T.wav	A_T	0		1	1	378599	150		0	0
Exp1	6	Exp1-6-1	59.936	1.0.0.180	2	left	1273870498	2.0.10.242	2.0.10.242	10-13-2019	2019-10-13 01:40:32	09:40:32	female	2.0.10.147	147	Red_S.bmp	1903-10-09	00:00:00		0	0	380951	0		0	0	NULL	NULL	NULL	Low	run1	1	List2	Catch.wav	V_T	1	1	1	1	380801	150	1	584	381385
Exp1	6	Exp1-6-1	59.936	1.0.0.180	2	left	1273870498	2.0.10.242	2.0.10.242	10-13-2019	2019-10-13 01:40:32	09:40:32	female	2.0.10.147	148	Red_S.bmp	1903-03-17	00:00:00		0	0	383487	0		0	0	NULL	NULL	NULL	Low	run1	1	List2	Catch.wav	V_T	1	1	0	1	383337	150	1	480	383817
Exp1	6	Exp1-6-1	59.936	1.0.0.180	2	left	1273870498	2.0.10.242	2.0.10.242	10-13-2019	2019-10-13 01:40:32	09:40:32	female	2.0.10.147	149	Red_C.bmp	1903-11-14	00:00:00		1	0	385806	0		0	0	NULL	NULL	NULL	Low	run1	1	List2	Catch.wav	V_T	1	1	0	1	385656	150	1	433	386089
Exp1	6	Exp1-6-1	59.936	1.0.0.180	2	left	1273870498	2.0.10.242	2.0.10.242	10-13-2019	2019-10-13 01:40:32	09:40:32	female	2.0.10.147	150	Catch.bmp	1902-05-16	00:00:00		0	0	388376	0		0	0	NULL	NULL	NULL	Low	run1	1	List2	A_T.wav	A_T	0		1	1	388226	150		0	0
Exp1	6	Exp1-6-1	59.936	1.0.0.180	2	left	1273870498	2.0.10.242	2.0.10.242	10-13-2019	2019-10-13 01:40:32	09:40:32	female	2.0.10.147	151	Red_S.bmp	1903-04-23	00:00:00		0	0	390461	0		0	0	NULL	NULL	NULL	Low	run1	1	List2	A_T.wav	AV_T	1	1	0	1	390311	150	1	458	390769
Exp1	6	Exp1-6-1	59.936	1.0.0.180	2	left	1273870498	2.0.10.242	2.0.10.242	10-13-2019	2019-10-13 01:40:32	09:40:32	female	2.0.10.147	152	Catch.bmp	1902-08-02	00:00:00		0	1	392831	0		0	0	NULL	NULL	NULL	Low	run1	1	List2	A_T.wav	A_T	1	1	1	1	392680	151	1	537	393217
Exp1	6	Exp1-6-1	59.936	1.0.0.180	2	left	1273870498	2.0.10.242	2.0.10.242	10-13-2019	2019-10-13 01:40:32	09:40:32	female	2.0.10.147	153	Red_S.bmp	1903-03-14	00:00:00		0	0	394933	0		0	0	NULL	NULL	NULL	Low	run1	1	List2	Catch.wav	V_T	1	1	1	1	394783	150	1	810	395593
Exp1	6	Exp1-6-1	59.936	1.0.0.180	2	left	1273870498	2.0.10.242	2.0.10.242	10-13-2019	2019-10-13 01:40:32	09:40:32	female	2.0.10.147	154	Red_C.bmp	1903-03-22	00:00:00		0	0	397252	0		0	0	NULL	NULL	NULL	Low	run1	1	List2	A_T.wav	AV_T	1	1	1	1	397102	150	1	476	397578
Exp1	6	Exp1-6-1	59.936	1.0.0.180	2	left	1273870498	2.0.10.242	2.0.10.242	10-13-2019	2019-10-13 01:40:32	09:40:32	female	2.0.10.147	155	Red_C.bmp	1904-04-23	00:00:00		0	1	399588	0		0	0	NULL	NULL	NULL	Low	run1	1	List2	A_T.wav	AV_T	1	1	1	1	399437	151	1	308	399745
Exp1	6	Exp1-6-1	59.936	1.0.0.180	2	left	1273870498	2.0.10.242	2.0.10.242	10-13-2019	2019-10-13 01:40:32	09:40:32	female	2.0.10.147	156	Red_C.bmp	1904-03-12	00:00:00		0	0	402324	0		0	0	NULL	NULL	NULL	Low	run1	1	List2	A_T.wav	AV_T	1	1	0	1	402174	150	1	291	402465
Exp1	6	Exp1-6-1	59.936	1.0.0.180	2	left	1273870498	2.0.10.242	2.0.10.242	10-13-2019	2019-10-13 01:40:32	09:40:32	female	2.0.10.147	157	Catch.bmp	1903-01-18	00:00:00		0	0	405010	0		0	0	NULL	NULL	NULL	Low	run1	1	List2	A_T.wav	A_T	1	1	0	1	404860	150	1	693	405553
Exp1	6	Exp1-6-1	59.936	1.0.0.180	2	left	1273870498	2.0.10.242	2.0.10.242	10-13-2019	2019-10-13 01:40:32	09:40:32	female	2.0.10.147	158	Red_C_2.bmp	1902-11-21	00:00:00		0	0	407279	0		0	0	NULL	NULL	NULL	Low	run1	1	List2	Catch.wav	V_T	1	1	1	1	407129	150	1	560	407689
Exp1	6	Exp1-6-1	59.936	1.0.0.180	2	left	1273870498	2.0.10.242	2.0.10.242	10-13-2019	2019-10-13 01:40:32	09:40:32	female	2.0.10.147	159	Red_C_2.bmp	1903-08-08	00:00:00		0	0	409498	0		0	0	NULL	NULL	NULL	Low	run1	1	List2	Catch.wav	V_T	1	1	0	1	409348	150	1	493	409841
Exp1	6	Exp1-6-1	59.936	1.0.0.180	2	left	1273870498	2.0.10.242	2.0.10.242	10-13-2019	2019-10-13 01:40:32	09:40:32	female	2.0.10.147	160	Blue_C_2.bmp	1902-10-13	00:00:00		0	0	411967	0		0	0	NULL	NULL	NULL	Low	run1		List2	A_S.wav	AV_S	0		1	1	411817	150		0	0
Exp1	6	Exp1-6-1	59.936	1.0.0.180	2	left	1273870498	2.0.10.242	2.0.10.242	10-13-2019	2019-10-13 01:40:32	09:40:32	female	2.0.10.147	161	Catch.bmp	1902-07-23	00:00:00		0	0	414203	0		0	0	NULL	NULL	NULL	Low	run1	1	List2	A_T.wav	A_T	1	1	0	1	414053	150	1	620	414673
Exp1	6	Exp1-6-1	59.936	1.0.0.180	2	left	1273870498	2.0.10.242	2.0.10.242	10-13-2019	2019-10-13 01:40:32	09:40:32	female	2.0.10.147	162	Catch.bmp	1903-01-01	00:00:00		1	0	416288	0		0	0	NULL	NULL	NULL	Low	run1	1	List2	A_T.wav	A_T	1	1	0	1	416138	150	1	607	416745
Exp1	6	Exp1-6-1	59.936	1.0.0.180	2	left	1273870498	2.0.10.242	2.0.10.242	10-13-2019	2019-10-13 01:40:32	09:40:32	female	2.0.10.147	163	Blue_S.bmp	1903-04-14	00:00:00		0	0	418541	0		0	0	NULL	NULL	NULL	Low	run1		List2	A_S.wav	AV_S	0		0	1	418391	150		0	0
Exp1	6	Exp1-6-1	59.936	1.0.0.180	2	left	1273870498	2.0.10.242	2.0.10.242	10-13-2019	2019-10-13 01:40:32	09:40:32	female	2.0.10.147	164	Red_C.bmp	1903-06-01	00:00:00		0	0	420960	0		0	0	NULL	NULL	NULL	Low	run1	1	List2	A_T.wav	AV_T	1	1	0	1	420810	150	1	375	421185
Exp1	6	Exp1-6-1	59.936	1.0.0.180	2	left	1273870498	2.0.10.242	2.0.10.242	10-13-2019	2019-10-13 01:40:32	09:40:32	female	2.0.10.147	165	Catch.bmp	1903-03-25	00:00:00		0	1	423363	0		0	0	NULL	NULL	NULL	Low	run1	1	List2	A_T.wav	A_T	1	1	1	1	423212	151	1	821	424033
Exp1	6	Exp1-6-1	59.936	1.0.0.180	2	left	1273870498	2.0.10.242	2.0.10.242	10-13-2019	2019-10-13 01:40:32	09:40:32	female	2.0.10.147	166	Red_S.bmp	1904-02-18	00:00:00		0	0	425698	0		0	0	NULL	NULL	NULL	Low	run1	1	List2	Catch.wav	V_T	1	1	1	1	425548	150	1	606	426154
Exp1	6	Exp1-6-1	59.936	1.0.0.180	2	left	1273870498	2.0.10.242	2.0.10.242	10-13-2019	2019-10-13 01:40:32	09:40:32	female	2.0.10.147	167	Red_S_2.bmp	1903-01-21	00:00:00		0	0	428368	0		0	0	NULL	NULL	NULL	Low	run1	1	List2	A_T.wav	AV_T	1	1	1	1	428218	150	1	471	428689
Exp1	6	Exp1-6-1	59.936	1.0.0.180	2	left	1273870498	2.0.10.242	2.0.10.242	10-13-2019	2019-10-13 01:40:32	09:40:32	female	2.0.10.147	168	Blue_C.bmp	1902-05-05	00:00:00		0	0	430637	0		0	0	NULL	NULL	NULL	Low	Run1		List2	Catch.wav	V_S	0		1	1	430487	150		0	0
Exp1	6	Exp1-6-1	59.936	1.0.0.180	2	left	1273870498	2.0.10.242	2.0.10.242	10-13-2019	2019-10-13 01:40:32	09:40:32	female	2.0.10.147	169	Blue_C.bmp	1904-03-16	00:00:00		0	0	432706	0		0	0	NULL	NULL	NULL	Low	run1		List2	A_S.wav	AV_S	0		0	1	432556	150		0	0
Exp1	6	Exp1-6-1	59.936	1.0.0.180	2	left	1273870498	2.0.10.242	2.0.10.242	10-13-2019	2019-10-13 01:40:32	09:40:32	female	2.0.10.147	170	Catch.bmp	1903-08-06	00:00:00		0	1	435459	0		0	0	NULL	NULL	NULL	Low	run1		List2	A_S.wav	A_S	0		1	1	435308	151		0	0
Exp1	6	Exp1-6-1	59.936	1.0.0.180	2	left	1273870498	2.0.10.242	2.0.10.242	10-13-2019	2019-10-13 01:40:32	09:40:32	female	2.0.10.147	171	Red_S.bmp	1902-11-20	00:00:00		0	0	437978	0		0	0	NULL	NULL	NULL	Low	run1	1	List2	Catch.wav	V_T	1	1	1	1	437828	150	1	669	438497
Exp1	6	Exp1-6-1	59.936	1.0.0.180	2	left	1273870498	2.0.10.242	2.0.10.242	10-13-2019	2019-10-13 01:40:32	09:40:32	female	2.0.10.147	172	Red_C_2.bmp	1902-07-02	00:00:00		0	0	440180	0		0	0	NULL	NULL	NULL	Low	run1	1	List2	Catch.wav	V_T	1	1	0	1	440030	150	1	347	440377
Exp1	6	Exp1-6-1	59.936	1.0.0.180	2	left	1273870498	2.0.10.242	2.0.10.242	10-13-2019	2019-10-13 01:40:32	09:40:32	female	2.0.10.147	173	Blue_C_2.bmp	1902-09-26	00:00:00		0	0	442249	0		0	0	NULL	NULL	NULL	Low	run1		List2	Catch.wav	V_S	0		0	1	442099	150		0	0
Exp1	6	Exp1-6-1	59.936	1.0.0.180	2	left	1273870498	2.0.10.242	2.0.10.242	10-13-2019	2019-10-13 01:40:32	09:40:32	female	2.0.10.147	174	Catch.bmp	1903-06-15	00:00:00		0	0	444468	0		0	0	NULL	NULL	NULL	Low	run1	1	List2	A_T.wav	A_T	1	1	1	1	444318	150	1	674	444992
Exp1	6	Exp1-6-1	59.936	1.0.0.180	2	left	1273870498	2.0.10.242	2.0.10.242	10-13-2019	2019-10-13 01:40:32	09:40:32	female	2.0.10.147	175	Red_C_2.bmp	1903-10-20	00:00:00		0	0	446887	0		0	0	NULL	NULL	NULL	Low	run1	1	List2	Catch.wav	V_T	1	1	1	1	446737	150	1	519	447256
Exp1	6	Exp1-6-1	59.936	1.0.0.180	2	left	1273870498	2.0.10.242	2.0.10.242	10-13-2019	2019-10-13 01:40:32	09:40:32	female	2.0.10.147	176	Catch.bmp	1904-03-06	00:00:00		0	0	449423	0		0	0	NULL	NULL	NULL	Low	run1	1	List2	A_T.wav	A_T	1	1	1	1	449273	150	1	911	450184
Exp1	6	Exp1-6-1	59.936	1.0.0.180	2	left	1273870498	2.0.10.242	2.0.10.242	10-13-2019	2019-10-13 01:40:32	09:40:32	female	2.0.10.147	177	Catch.bmp	1903-03-02	00:00:00		1	0	452109	0		0	0	NULL	NULL	NULL	Low	run1	1	List2	A_T.wav	A_T	1	1	0	1	451959	150	1	569	452528
Exp1	6	Exp1-6-1	59.936	1.0.0.180	2	left	1273870498	2.0.10.242	2.0.10.242	10-13-2019	2019-10-13 01:40:32	09:40:32	female	2.0.10.147	178	Red_C_2.bmp	1903-09-24	00:00:00		0	1	454429	0		0	0	NULL	NULL	NULL	Low	run1	1	List2	A_T.wav	AV_T	1	1	1	1	454278	151	1	426	454704
Exp1	6	Exp1-6-1	59.936	1.0.0.180	2	left	1273870498	2.0.10.242	2.0.10.242	10-13-2019	2019-10-13 01:40:32	09:40:32	female	2.0.10.147	179	Red_S.bmp	1903-02-13	00:00:00		0	0	456948	0		0	0	NULL	NULL	NULL	Low	run1	1	List2	Catch.wav	V_T	1	1	1	1	456798	150	1	482	457280
Exp1	6	Exp1-6-1	59.936	1.0.0.180	2	left	1273870498	2.0.10.242	2.0.10.242	10-13-2019	2019-10-13 01:40:32	09:40:32	female	2.0.10.147	180	Red_C_2.bmp	1903-11-16	00:00:00		0	0	459250	0		0	0	NULL	NULL	NULL	Low	run1	1	List2	Catch.wav	V_T	1	1	0	1	459100	150	1	388	459488
Exp1	6	Exp1-6-1	59.936	1.0.0.180	2	left	1273870498	2.0.10.242	2.0.10.242	10-13-2019	2019-10-13 01:40:32	09:40:32	female	2.0.10.147	181	Red_C_2.bmp	1904-01-17	00:00:00		0	1	461820	0		0	0	NULL	NULL	NULL	Low	run1	1	List2	A_T.wav	AV_T	1	1	1	1	461669	151	1	371	462040
Exp1	6	Exp1-6-1	59.936	1.0.0.180	2	left	1273870498	2.0.10.242	2.0.10.242	10-13-2019	2019-10-13 01:40:32	09:40:32	female	2.0.10.147	182	Red_C_2.bmp	1903-07-31	00:00:00		0	0	464456	0		0	0	NULL	NULL	NULL	Low	run1	1	List2	Catch.wav	V_T	1	1	0	1	464306	150	1	462	464768
Exp1	6	Exp1-6-1	59.936	1.0.0.180	2	left	1273870498	2.0.10.242	2.0.10.242	10-13-2019	2019-10-13 01:40:32	09:40:32	female	2.0.10.147	183	Catch.bmp	1903-01-23	00:00:00		0	0	466925	0		0	0	NULL	NULL	NULL	Low	run1		List2	A_S.wav	A_S	0		1	1	466775	150		0	0
Exp1	6	Exp1-6-1	59.936	1.0.0.180	2	left	1273870498	2.0.10.242	2.0.10.242	10-13-2019	2019-10-13 01:40:32	09:40:32	female	2.0.10.147	184	Catch.bmp	1903-05-15	00:00:00		0	0	469261	0		0	0	NULL	NULL	NULL	Low	run1		List2	A_S.wav	A_S	0		0	1	469111	150		0	0
Exp1	6	Exp1-6-1	59.936	1.0.0.180	2	left	1273870498	2.0.10.242	2.0.10.242	10-13-2019	2019-10-13 01:40:32	09:40:32	female	2.0.10.147	185	Catch.bmp	1903-04-30	00:00:00		0	0	471713	0		0	0	NULL	NULL	NULL	Low	run1	1	List2	A_T.wav	A_T	1	1	0	1	471563	150	1	557	472120
Exp1	6	Exp1-6-1	59.936	1.0.0.180	2	left	1273870498	2.0.10.242	2.0.10.242	10-13-2019	2019-10-13 01:40:32	09:40:32	female	2.0.10.147	186	Red_S.bmp	1902-11-20	00:00:00		0	1	474083	0		0	0	NULL	NULL	NULL	Low	run1	1	List2	A_T.wav	AV_T	1	1	1	1	473932	151	1	436	474368
Exp1	6	Exp1-6-1	59.936	1.0.0.180	2	left	1273870498	2.0.10.242	2.0.10.242	10-13-2019	2019-10-13 01:40:32	09:40:32	female	2.0.10.147	187	Red_C.bmp	1903-04-08	00:00:00		0	0	476285	0		0	0	NULL	NULL	NULL	Low	run1	1	List2	Catch.wav	V_T	1	1	0	1	476135	150	1	513	476648
Exp1	6	Exp1-6-1	59.936	1.0.0.180	2	left	1273870498	2.0.10.242	2.0.10.242	10-13-2019	2019-10-13 01:40:32	09:40:32	female	2.0.10.147	188	Red_S.bmp	1903-11-08	00:00:00		0	0	478637	0		0	0	NULL	NULL	NULL	Low	run1	1	List2	A_T.wav	AV_T	1	1	1	1	478487	150	1	569	479056
Exp1	6	Exp1-6-1	59.936	1.0.0.180	2	left	1273870498	2.0.10.242	2.0.10.242	10-13-2019	2019-10-13 01:40:32	09:40:32	female	2.0.10.147	189	Catch.bmp	1902-08-05	00:00:00		0	0	481207	0		0	0	NULL	NULL	NULL	Low	run1	1	List2	A_T.wav	A_T	1	1	0	2	481057	150	1	519	481576
Exp1	6	Exp1-6-1	59.936	1.0.0.180	2	left	1273870498	2.0.10.242	2.0.10.242	10-13-2019	2019-10-13 01:40:32	09:40:32	female	2.0.10.147	190	Blue_S.bmp	1902-04-10	00:00:00		0	0	483309	0		0	0	NULL	NULL	NULL	Low	run1		List2	Catch.wav	V_S	0		1	1	483159	150		0	0
Exp1	6	Exp1-6-1	59.936	1.0.0.180	2	left	1273870498	2.0.10.242	2.0.10.242	10-13-2019	2019-10-13 01:40:32	09:40:32	female	2.0.10.147	191	Red_S.bmp	1903-05-12	00:00:00		0	0	485361	0		0	0	NULL	NULL	NULL	Low	run1	1	List2	A_T.wav	AV_T	1	1	1	1	485211	150	1	677	485888
Exp1	6	Exp1-6-1	59.936	1.0.0.180	2	left	1273870498	2.0.10.242	2.0.10.242	10-13-2019	2019-10-13 01:40:32	09:40:32	female	2.0.10.147	192	Catch.bmp	1904-02-06	00:00:00		0	0	487747	0		0	0	NULL	NULL	NULL	Low	run1		List2	A_S.wav	A_S	0		0	1	487597	150		0	0
Exp1	6	Exp1-6-1	59.936	1.0.0.180	2	left	1273870498	2.0.10.242	2.0.10.242	10-13-2019	2019-10-13 01:40:32	09:40:32	female	2.0.10.147	193	Catch.bmp	1903-06-05	00:00:00		0	0	490450	0		0	0	NULL	NULL	NULL	Low	run1	1	List2	A_T.wav	A_T	1	1	0	1	490300	150	1	733	491033
Exp1	6	Exp1-6-1	59.936	1.0.0.180	2	left	1273870498	2.0.10.242	2.0.10.242	10-13-2019	2019-10-13 01:40:32	09:40:32	female	2.0.10.147	194	Red_S_2.bmp	1903-04-15	00:00:00		0	0	492852	0		0	0	NULL	NULL	NULL	Low	run1	1	List2	Catch.wav	V_T	1	1	1	1	492702	150	1	554	493256
Exp1	6	Exp1-6-1	59.936	1.0.0.180	2	left	1273870498	2.0.10.242	2.0.10.242	10-13-2019	2019-10-13 01:40:32	09:40:32	female	2.0.10.147	195	Catch.bmp	1903-06-27	00:00:00		0	0	495205	0		0	0	NULL	NULL	NULL	Low	run1	1	List2	A_T.wav	A_T	1	1	0	2	495055	150	1	697	495752
Exp1	6	Exp1-6-1	59.936	1.0.0.180	2	left	1273870498	2.0.10.242	2.0.10.242	10-13-2019	2019-10-13 01:40:32	09:40:32	female	2.0.10.147	196	Red_S.bmp	1904-01-13	00:00:00		0	1	497641	0		0	0	NULL	NULL	NULL	Low	run1	1	List2	Catch.wav	V_T	1	1	1	1	497490	151	1	550	498040
Exp1	6	Exp1-6-1	59.936	1.0.0.180	2	left	1273870498	2.0.10.242	2.0.10.242	10-13-2019	2019-10-13 01:40:32	09:40:32	female	2.0.10.147	197	Catch.bmp	1903-05-10	00:00:00		0	0	500277	0		0	0	NULL	NULL	NULL	Low	run1		List2	A_S.wav	A_S	0		0	1	500127	150		0	0
Exp1	6	Exp1-6-1	59.936	1.0.0.180	2	left	1273870498	2.0.10.242	2.0.10.242	10-13-2019	2019-10-13 01:40:32	09:40:32	female	2.0.10.147	198	Catch.bmp	1903-05-18	00:00:00		0	0	502729	0		0	0	NULL	NULL	NULL	Low	run1		List2	A_S.wav	A_S	0		0	1	502579	150		0	0
Exp1	6	Exp1-6-1	59.936	1.0.0.180	2	left	1273870498	2.0.10.242	2.0.10.242	10-13-2019	2019-10-13 01:40:32	09:40:32	female	2.0.10.147	199	Red_S_2.bmp	1902-08-19	00:00:00		0	0	505165	0		0	0	NULL	NULL	NULL	Low	run1	1	List2	Catch.wav	V_T	1	1	1	1	505015	150	1	536	505551
Exp1	6	Exp1-6-1	59.936	1.0.0.180	2	left	1273870498	2.0.10.242	2.0.10.242	10-13-2019	2019-10-13 01:40:32	09:40:32	female	2.0.10.147	200	Catch.bmp	1902-04-05	00:00:00		0	0	507284	0		0	0	NULL	NULL	NULL	Low	run1	1	List2	A_T.wav	A_T	1	1	1	1	507134	150	1	714	507848
Exp1	6	Exp1-6-1	59.936	1.0.0.180	2	left	1273870498	2.0.10.242	2.0.10.242	10-13-2019	2019-10-13 01:40:32	09:40:32	female	2.0.10.147	201	Catch.bmp	1902-04-25	00:00:00		1	0	509269	0		0	0	NULL	NULL	NULL	Low	run1		List2	A_S.wav	A_S	0		0	1	509119	150		0	0
Exp1	6	Exp1-6-1	59.936	1.0.0.180	2	left	1273870498	2.0.10.242	2.0.10.242	10-13-2019	2019-10-13 01:40:32	09:40:32	female	2.0.10.147	202	Catch.bmp	1904-03-04	00:00:00		0	0	511338	0		0	0	NULL	NULL	NULL	Low	run1	1	List2	A_T.wav	A_T	1	1	0	1	511188	150	1	603	511791
Exp1	6	Exp1-6-1	59.936	1.0.0.180	2	left	1273870498	2.0.10.242	2.0.10.242	10-13-2019	2019-10-13 01:40:32	09:40:32	female	2.0.10.147	203	Red_C_2.bmp	1904-04-19	00:00:00		1	0	514024	0		0	0	NULL	NULL	NULL	Low	run1	1	List2	A_T.wav	AV_T	1	1	0	1	513874	150	1	629	514503
Exp1	6	Exp1-6-1	59.936	1.0.0.180	2	left	1273870498	2.0.10.242	2.0.10.242	10-13-2019	2019-10-13 01:40:32	09:40:32	female	2.0.10.147	204	Red_S_2.bmp	1902-05-17	00:00:00		0	0	516744	0		0	0	NULL	NULL	NULL	Low	run1	1	List2	Catch.wav	V_T	1	1	1	1	516594	150	1	693	517287
Exp1	6	Exp1-6-1	59.936	1.0.0.180	2	left	1273870498	2.0.10.242	2.0.10.242	10-13-2019	2019-10-13 01:40:32	09:40:32	female	2.0.10.147	205	Blue_C_2.bmp	1902-09-01	00:00:00		0	0	518763	0		0	0	NULL	NULL	NULL	Low	run1		List2	Catch.wav	V_S	0		0	1	518613	150	1	698	519311
Exp1	6	Exp1-6-1	59.936	1.0.0.180	2	left	1273870498	2.0.10.242	2.0.10.242	10-13-2019	2019-10-13 01:40:32	09:40:32	female	2.0.10.147	206	Red_C.bmp	1903-03-03	00:00:00		0	0	520898	0		0	0	NULL	NULL	NULL	Low	run1	1	List2	A_T.wav	AV_T	0		1	1	520748	150		0	0
Exp1	6	Exp1-6-1	59.936	1.0.0.180	2	left	1273870498	2.0.10.242	2.0.10.242	10-13-2019	2019-10-13 01:40:32	09:40:32	female	2.0.10.147	207	Red_S.bmp	1904-01-06	00:00:00		0	1	523268	0		0	0	NULL	NULL	NULL	Low	run1	1	List2	A_T.wav	AV_T	1	1	0	1	523117	151	1	595	523712
Exp1	6	Exp1-6-1	59.936	1.0.0.180	2	left	1273870498	2.0.10.242	2.0.10.242	10-13-2019	2019-10-13 01:40:32	09:40:32	female	2.0.10.147	208	Red_S_2.bmp	1903-02-19	00:00:00		0	0	525887	0		0	0	NULL	NULL	NULL	Low	run1	1	List2	Catch.wav	V_T	1	1	1	1	525737	150	1	638	526375
Exp1	6	Exp1-6-1	59.936	1.0.0.180	2	left	1273870498	2.0.10.242	2.0.10.242	10-13-2019	2019-10-13 01:40:32	09:40:32	female	2.0.10.147	209	Catch.bmp	1904-02-08	00:00:00		0	0	528189	0		0	0	NULL	NULL	NULL	Low	run1	1	List2	A_T.wav	A_T	1	1	1	1	528039	150	1	904	528943
Exp1	6	Exp1-6-1	59.936	1.0.0.180	2	left	1273870498	2.0.10.242	2.0.10.242	10-13-2019	2019-10-13 01:40:32	09:40:32	female	2.0.10.147	210	Blue_S_2.bmp	1903-04-25	00:00:00		0	0	530842	0		0	0	NULL	NULL	NULL	Low	run1		List2	Catch.wav	V_S	0		1	1	530692	150		0	0
Exp1	6	Exp1-6-1	59.936	1.0.0.180	2	left	1273870498	2.0.10.242	2.0.10.242	10-13-2019	2019-10-13 01:40:32	09:40:32	female	2.0.10.147	211	Blue_C.bmp	1902-09-28	00:00:00		0	0	533261	0		0	0	NULL	NULL	NULL	Low	run1		List2	A_S.wav	AV_S	0		1	1	533111	150		0	0
Exp1	6	Exp1-6-1	59.936	1.0.0.180	2	left	1273870498	2.0.10.242	2.0.10.242	10-13-2019	2019-10-13 01:40:32	09:40:32	female	2.0.10.147	212	Red_C.bmp	1903-06-12	00:00:00		0	1	535464	0		0	0	NULL	NULL	NULL	Low	run1	1	List2	Catch.wav	V_T	1	1	1	1	535313	151	1	615	535928
Exp1	6	Exp1-6-1	59.936	1.0.0.180	2	left	1273870498	2.0.10.242	2.0.10.242	10-13-2019	2019-10-13 01:40:32	09:40:32	female	2.0.10.147	213	Red_S_2.bmp	1903-12-14	00:00:00		0	0	537883	0		0	0	NULL	NULL	NULL	Low	run1	1	List2	A_T.wav	AV_T	1	1	1	1	537733	150	1	546	538279
Exp1	6	Exp1-6-1	59.936	1.0.0.180	2	left	1273870498	2.0.10.242	2.0.10.242	10-13-2019	2019-10-13 01:40:32	09:40:32	female	2.0.10.147	214	Catch.bmp	1903-10-17	00:00:00		0	1	540486	0		0	0	NULL	NULL	NULL	Low	run1	1	List2	A_T.wav	A_T	1	1	1	1	540335	151	1	1080	541415
Exp1	6	Exp1-6-1	59.936	1.0.0.180	2	left	1273870498	2.0.10.242	2.0.10.242	10-13-2019	2019-10-13 01:40:32	09:40:32	female	2.0.10.147	215	Catch.bmp	1902-07-30	00:00:00		0	1	543022	0		0	0	NULL	NULL	NULL	Low	run1	1	List2	A_T.wav	A_T	1	1	1	1	542871	151	1	632	543503
Exp1	6	Exp1-6-1	59.936	1.0.0.180	2	left	1273870498	2.0.10.242	2.0.10.242	10-13-2019	2019-10-13 01:40:32	09:40:32	female	2.0.10.147	216	Red_S_2.bmp	1903-01-04	00:00:00		0	0	545124	0		0	0	NULL	NULL	NULL	Low	run1	1	List2	Catch.wav	V_T	1	1	1	1	544974	150	1	601	545575
Exp1	6	Exp1-6-1	59.936	1.0.0.180	2	left	1273870498	2.0.10.242	2.0.10.242	10-13-2019	2019-10-13 01:40:32	09:40:32	female	2.0.10.147	217	Blue_S_2.bmp	1902-04-19	00:00:00		0	0	547376	0		0	0	NULL	NULL	NULL	Low	run1		List2	A_S.wav	AV_S	0		1	1	547226	150		0	0
Exp1	6	Exp1-6-1	59.936	1.0.0.180	2	left	1273870498	2.0.10.242	2.0.10.242	10-13-2019	2019-10-13 01:40:32	09:40:32	female	2.0.10.147	218	Catch.bmp	1903-08-16	00:00:00		0	1	549412	0		0	0	NULL	NULL	NULL	Low	run1		List2	A_S.wav	A_S	0		1	1	549261	151	1	1011	550272
Exp1	6	Exp1-6-1	59.936	1.0.0.180	2	left	1273870498	2.0.10.242	2.0.10.242	10-13-2019	2019-10-13 01:40:32	09:40:32	female	2.0.10.147	219	Catch.bmp	1903-04-02	00:00:00		0	1	551898	0		0	0	NULL	NULL	NULL	Low	run1	1	List2	A_T.wav	A_T	1	1	1	1	551747	151	1	844	552591
Exp1	6	Exp1-6-1	59.936	1.0.0.180	2	left	1273870498	2.0.10.242	2.0.10.242	10-13-2019	2019-10-13 01:40:32	09:40:32	female	2.0.10.147	220	Blue_S_2.bmp	1903-07-22	00:00:00		0	0	554233	0		0	0	NULL	NULL	NULL	Low	run1		List2	A_S.wav	AV_S	0		0	1	554083	150		0	0
Exp1	6	Exp1-6-1	59.936	1.0.0.180	2	left	1273870498	2.0.10.242	2.0.10.242	10-13-2019	2019-10-13 01:40:32	09:40:32	female	2.0.10.147	221	Red_C_2.bmp	1904-04-03	00:00:00		0	0	556736	0		0	0	NULL	NULL	NULL	Low	run1	1	List2	Catch.wav	V_T	1	1	1	1	556586	150	1	717	557303
Exp1	6	Exp1-6-1	59.936	1.0.0.180	2	left	1273870498	2.0.10.242	2.0.10.242	10-13-2019	2019-10-13 01:40:32	09:40:32	female	2.0.10.147	222	Red_C.bmp	1903-02-15	00:00:00		0	0	559439	0		0	0	NULL	NULL	NULL	Low	run1	1	List2	A_T.wav	AV_T	1	1	1	1	559289	150	1	670	559959
Exp1	6	Exp1-6-1	59.936	1.0.0.180	2	left	1273870498	2.0.10.242	2.0.10.242	10-13-2019	2019-10-13 01:40:32	09:40:32	female	2.0.10.147	223	Catch.bmp	1902-07-09	00:00:00		0	0	561741	0		0	0	NULL	NULL	NULL	Low	run1	1	List2	A_T.wav	A_T	0		0	1	561591	150		0	0
Exp1	6	Exp1-6-1	59.936	1.0.0.180	2	left	1273870498	2.0.10.242	2.0.10.242	10-13-2019	2019-10-13 01:40:32	09:40:32	female	2.0.10.147	224	Catch.bmp	1903-06-24	00:00:00		0	0	563877	0		0	0	NULL	NULL	NULL	Low	run1	1	List2	A_T.wav	A_T	1	1	0	1	563727	150	1	952	564679
Exp1	6	Exp1-6-1	59.936	1.0.0.180	2	left	1273870498	2.0.10.242	2.0.10.242	10-13-2019	2019-10-13 01:40:32	09:40:32	female	2.0.10.147	225	Red_S_2.bmp	1902-05-16	00:00:00		0	0	566296	0		0	0	NULL	NULL	NULL	Low	run1	1	List2	Catch.wav	V_T	1	1	1	1	566146	150	1	669	566815
Exp1	6	Exp1-6-1	59.936	1.0.0.180	2	left	1273870498	2.0.10.242	2.0.10.242	10-13-2019	2019-10-13 01:40:32	09:40:32	female	2.0.10.147	226	Catch.bmp	1904-03-17	00:00:00		0	0	568315	0		0	0	NULL	NULL	NULL	Low	run1		List2	A_S.wav	A_S	0		0	1	568165	150		0	0
Exp1	6	Exp1-6-1	59.936	1.0.0.180	2	left	1273870498	2.0.10.242	2.0.10.242	10-13-2019	2019-10-13 01:40:32	09:40:32	female	2.0.10.147	227	Blue_S.bmp	1903-12-26	00:00:00		0	0	571068	0		0	0	NULL	NULL	NULL	Low	run1		List2	Catch.wav	V_S	0		1	2	570918	150		0	0
Exp1	6	Exp1-6-1	59.936	1.0.0.180	2	left	1273870498	2.0.10.242	2.0.10.242	10-13-2019	2019-10-13 01:40:32	09:40:32	female	2.0.10.147	228	Red_S_2.bmp	1902-11-25	00:00:00		0	0	573737	0		0	0	NULL	NULL	NULL	Low	run1	1	List2	A_T.wav	AV_T	1	1	1	1	573587	150	1	477	574064
Exp1	6	Exp1-6-1	59.936	1.0.0.180	2	left	1273870498	2.0.10.242	2.0.10.242	10-13-2019	2019-10-13 01:40:32	09:40:32	female	2.0.10.147	229	Blue_S_2.bmp	1902-11-09	00:00:00		0	0	575956	0		0	0	NULL	NULL	NULL	Low	run1		List2	Catch.wav	V_S	0		1	1	575806	150		0	0
Exp1	6	Exp1-6-1	59.936	1.0.0.180	2	left	1273870498	2.0.10.242	2.0.10.242	10-13-2019	2019-10-13 01:40:32	09:40:32	female	2.0.10.147	230	Catch.bmp	1903-01-31	00:00:00		0	1	578209	0		0	0	NULL	NULL	NULL	Low	run1	1	List2	A_T.wav	A_T	1	1	1	1	578058	151	1	1172	579230
Exp1	6	Exp1-6-1	59.936	1.0.0.180	2	left	1273870498	2.0.10.242	2.0.10.242	10-13-2019	2019-10-13 01:40:32	09:40:32	female	2.0.10.147	231	Blue_S.bmp	1903-10-14	00:00:00		0	0	580494	0		0	0	NULL	NULL	NULL	Low	run1		List2	A_S.wav	AV_S	0		0	1	580344	150		0	0
Exp1	6	Exp1-6-1	59.936	1.0.0.180	2	left	1273870498	2.0.10.242	2.0.10.242	10-13-2019	2019-10-13 01:40:32	09:40:32	female	2.0.10.147	232	Catch.bmp	1903-02-18	00:00:00		0	0	583097	0		0	0	NULL	NULL	NULL	Low	run1		List2	A_S.wav	A_S	0		0	1	582947	150		0	0
Exp1	6	Exp1-6-1	59.936	1.0.0.180	2	left	1273870498	2.0.10.242	2.0.10.242	10-13-2019	2019-10-13 01:40:32	09:40:32	female	2.0.10.147	233	Red_S_2.bmp	1902-04-25	00:00:00		0	0	585449	0		0	0	NULL	NULL	NULL	Low	run1	1	List2	A_T.wav	AV_T	1	1	0	1	585299	150	1	627	585926
Exp1	6	Exp1-6-1	59.936	1.0.0.180	2	left	1273870498	2.0.10.242	2.0.10.242	10-13-2019	2019-10-13 01:40:32	09:40:32	female	2.0.10.147	234	Catch.bmp	1902-08-10	00:00:00		0	1	587452	0		0	0	NULL	NULL	NULL	Low	run1		List2	A_S.wav	A_S	0		1	1	587301	151		0	0
Exp1	6	Exp1-6-1	59.936	1.0.0.180	2	left	1273870498	2.0.10.242	2.0.10.242	10-13-2019	2019-10-13 01:40:32	09:40:32	female	2.0.10.147	235	Red_C_2.bmp	1903-06-06	00:00:00		0	0	589604	0		0	0	NULL	NULL	NULL	Low	run1	1	List2	A_T.wav	AV_T	1	1	0	1	589454	150	1	600	590054
Exp1	6	Exp1-6-1	59.936	1.0.0.180	2	left	1273870498	2.0.10.242	2.0.10.242	10-13-2019	2019-10-13 01:40:32	09:40:32	female	2.0.10.147	236	Blue_S.bmp	1904-01-09	00:00:00		0	0	592006	0		0	0	NULL	NULL	NULL	Low	run1		List2	A_S.wav	AV_S	0		0	1	591856	150		0	0
Exp1	6	Exp1-6-1	59.936	1.0.0.180	2	left	1273870498	2.0.10.242	2.0.10.242	10-13-2019	2019-10-13 01:40:32	09:40:32	female	2.0.10.147	237	Red_S.bmp	1903-08-16	00:00:00		0	1	594693	0		0	0	NULL	NULL	NULL	Low	run1	1	List2	A_T.wav	AV_T	0		0	1	594542	151		0	0
Exp1	6	Exp1-6-1	59.936	1.0.0.180	2	left	1273870498	2.0.10.242	2.0.10.242	10-13-2019	2019-10-13 01:40:32	09:40:32	female	2.0.10.147	238	Red_C.bmp	1903-07-09	00:00:00		0	1	597229	0		0	0	NULL	NULL	NULL	Low	run1	1	List2	A_T.wav	AV_T	1	1	0	1	597078	151	1	504	597582
Exp1	6	Exp1-6-1	59.936	1.0.0.180	2	left	1273870498	2.0.10.242	2.0.10.242	10-13-2019	2019-10-13 01:40:32	09:40:32	female	2.0.10.147	239	Red_S_2.bmp	1903-05-18	00:00:00		0	0	599664	0		0	0	NULL	NULL	NULL	Low	run1	1	List2	Catch.wav	V_T	1	1	1	1	599514	150	1	484	599998
Exp1	6	Exp1-6-1	59.936	1.0.0.180	2	left	1273870498	2.0.10.242	2.0.10.242	10-13-2019	2019-10-13 01:40:32	09:40:32	female	2.0.10.147	240	Red_C.bmp	1903-08-27	00:00:00		0	0	602050	0		0	0	NULL	NULL	NULL	Low	run1	1	List2	Catch.wav	V_T	1	1	0	1	601900	150	1	490	602390
Exp1	6	Exp1-6-1	59.936	1.0.0.180	2	left	1273870498	2.0.10.242	2.0.10.242	10-13-2019	2019-10-13 01:40:32	09:40:32	female	2.0.10.147	241	Red_S.bmp	1904-02-05	00:00:00		0	0	604536	0		0	0	NULL	NULL	NULL	Low	run1	1	List2	A_T.wav	AV_T	1	1	1	1	604386	150	1	340	604726
Exp1	6	Exp1-6-1	59.936	1.0.0.180	2	left	1273870498	2.0.10.242	2.0.10.242	10-13-2019	2019-10-13 01:40:32	09:40:32	female	2.0.10.147	242	Catch.bmp	1903-06-30	00:00:00		0	0	607189	0		0	0	NULL	NULL	NULL	Low	run1	1	List2	A_T.wav	A_T	1	1	0	1	607039	150	1	639	607678
Exp1	6	Exp1-6-1	59.936	1.0.0.180	2	left	1273870498	2.0.10.242	2.0.10.242	10-13-2019	2019-10-13 01:40:32	09:40:32	female	2.0.10.147	243	Catch.bmp	1903-10-22	00:00:00		0	0	609625	0		0	0	NULL	NULL	NULL	Low	run1	1	List2	A_T.wav	A_T	1	1	0	1	609475	150	1	603	610078
Exp1	6	Exp1-6-1	59.936	1.0.0.180	2	left	1273870498	2.0.10.242	2.0.10.242	10-13-2019	2019-10-13 01:40:32	09:40:32	female	2.0.10.147	244	Red_C.bmp	1902-04-19	00:00:00		0	1	612178	0		0	0	NULL	NULL	NULL	Low	run1	1	List2	A_T.wav	AV_T	1	1	1	1	612027	151	1	707	612734
Exp1	6	Exp1-6-1	59.936	1.0.0.180	2	left	1273870498	2.0.10.242	2.0.10.242	10-13-2019	2019-10-13 01:40:32	09:40:32	female	2.0.10.147	245	Red_C_2.bmp	1903-02-17	00:00:00		0	1	614180	0		0	0	NULL	NULL	NULL	Low	run1	1	List2	A_T.wav	AV_T	1	1	1	1	614029	151	1	657	614686
Exp1	6	Exp1-6-1	59.936	1.0.0.180	2	left	1273870498	2.0.10.242	2.0.10.242	10-13-2019	2019-10-13 01:40:32	09:40:32	female	2.0.10.147	246	Red_S.bmp	1902-11-15	00:00:00		0	0	616482	0		0	0	NULL	NULL	NULL	Low	run1	1	List2	A_T.wav	AV_T	1	1	0	1	616332	150	1	490	616822
Exp1	6	Exp1-6-1	59.936	1.0.0.180	2	left	1273870498	2.0.10.242	2.0.10.242	10-13-2019	2019-10-13 01:40:32	09:40:32	female	2.0.10.147	247	Catch.bmp	1902-08-01	00:00:00		0	0	618684	0		0	0	NULL	NULL	NULL	Low	run1		List2	A_S.wav	A_S	0		0	1	618534	150		0	0
Exp1	6	Exp1-6-1	59.936	1.0.0.180	2	left	1273870498	2.0.10.242	2.0.10.242	10-13-2019	2019-10-13 01:40:32	09:40:32	female	2.0.10.147	248	Red_S_2.bmp	1902-11-29	00:00:00		0	1	620837	0		0	0	NULL	NULL	NULL	Low	run1	1	List2	Catch.wav	V_T	1	1	1	1	620686	151	1	576	621262
Exp1	6	Exp1-6-1	59.936	1.0.0.180	2	left	1273870498	2.0.10.242	2.0.10.242	10-13-2019	2019-10-13 01:40:32	09:40:32	female	2.0.10.147	249	Red_C.bmp	1903-08-17	00:00:00		0	1	623056	0		0	0	NULL	NULL	NULL	Low	run1	1	List2	Catch.wav	V_T	1	1	1	1	622905	151	1	502	623407
Exp1	6	Exp1-6-1	59.936	1.0.0.180	2	left	1273870498	2.0.10.242	2.0.10.242	10-13-2019	2019-10-13 01:40:32	09:40:32	female	2.0.10.147	250	Blue_C_2.bmp	1904-05-15	00:00:00		0	1	625542	0		0	0	NULL	NULL	NULL	Low	run1		List2	Catch.wav	V_S	0		1	1	625391	151		0	0
Exp1	6	Exp1-6-1	59.936	1.0.0.180	2	left	1273870498	2.0.10.242	2.0.10.242	10-13-2019	2019-10-13 01:40:32	09:40:32	female	2.0.10.147	251	Red_C_2.bmp	1903-08-30	00:00:00		1	0	628344	0		0	0	NULL	NULL	NULL	Low	run1	1	List2	A_T.wav	AV_T	1	1	1	1	628194	150	1	620	628814
Exp1	6	Exp1-6-1	59.936	1.0.0.180	2	left	1273870498	2.0.10.242	2.0.10.242	10-13-2019	2019-10-13 01:40:32	09:40:32	female	2.0.10.147	252	Catch.bmp	1902-04-04	00:00:00		1	0	630830	0		0	0	NULL	NULL	NULL	Low	run1	1	List2	A_T.wav	A_T	0		0	1	630680	150		0	0
Exp1	6	Exp1-6-1	59.936	1.0.0.180	2	left	1273870498	2.0.10.242	2.0.10.242	10-13-2019	2019-10-13 01:40:32	09:40:32	female	2.0.10.147	253	Blue_C.bmp	1902-05-27	00:00:00		0	0	632866	0		0	0	NULL	NULL	NULL	Low	Run1		List2	Catch.wav	V_S	0		1	1	632716	150		0	0
Exp1	6	Exp1-6-1	59.936	1.0.0.180	2	left	1273870498	2.0.10.242	2.0.10.242	10-13-2019	2019-10-13 01:40:32	09:40:32	female	2.0.10.147	254	Red_C_2.bmp	1902-11-09	00:00:00		0	0	634951	0		0	0	NULL	NULL	NULL	Low	run1	1	List2	Catch.wav	V_T	1	1	0	1	634801	150	1	525	635326
Exp1	6	Exp1-6-1	59.936	1.0.0.180	2	left	1273870498	2.0.10.242	2.0.10.242	10-13-2019	2019-10-13 01:40:32	09:40:32	female	2.0.10.147	255	Blue_S_2.bmp	1904-01-03	00:00:00		0	0	637154	0		0	0	NULL	NULL	NULL	Low	run1		List2	A_S.wav	AV_S	0		0	1	637004	150		0	0
Exp1	6	Exp1-6-1	59.936	1.0.0.180	2	left	1273870498	2.0.10.242	2.0.10.242	10-13-2019	2019-10-13 01:40:32	09:40:32	female	2.0.10.147	256	Catch.bmp	1902-05-13	00:00:00		0	0	639840	0		0	0	NULL	NULL	NULL	Low	run1		List2	A_S.wav	A_S	0		0	1	639690	150		0	0
Exp1	6	Exp1-6-1	59.936	1.0.0.180	2	left	1273870498	2.0.10.242	2.0.10.242	10-13-2019	2019-10-13 01:40:32	09:40:32	female	2.0.10.147	257	Red_C.bmp	1902-12-26	00:00:00		0	0	641925	0		0	0	NULL	NULL	NULL	Low	run1	1	List2	Catch.wav	V_T	1	1	1	1	641775	150	1	622	642397
Exp1	6	Exp1-6-1	59.936	1.0.0.180	2	left	1273870498	2.0.10.242	2.0.10.242	10-13-2019	2019-10-13 01:40:32	09:40:32	female	2.0.10.147	258	Red_C.bmp	1903-07-28	00:00:00		0	0	644178	0		0	0	NULL	NULL	NULL	Low	run1	1	List2	A_T.wav	AV_T	1	1	1	1	644028	150	1	505	644533
Exp1	6	Exp1-6-1	59.936	1.0.0.180	2	left	1273870498	2.0.10.242	2.0.10.242	10-13-2019	2019-10-13 01:40:32	09:40:32	female	2.0.10.147	259	Red_C.bmp	1902-10-07	00:00:00		0	0	646630	0		0	0	NULL	NULL	NULL	Low	run1	1	List2	A_T.wav	AV_T	1	1	0	1	646480	150	1	597	647077
Exp1	6	Exp1-6-1	59.936	1.0.0.180	2	left	1273870498	2.0.10.242	2.0.10.242	10-13-2019	2019-10-13 01:40:32	09:40:32	female	2.0.10.147	260	Blue_S.bmp	1904-01-01	00:00:00		0	0	648799	0		0	0	NULL	NULL	NULL	Low	run1		List2	Catch.wav	V_S	0		1	1	648649	150		0	0
