# Supplementary material for: Visual Perceptual Load Attenuates Age-Related Audiovisual Integration in an Audiovisual Discrimination Task
Source: Front Psychol. 2021 Sep 29;12:740221. doi: 10.3389/fpsyg.2021.740221 (PMC8511317; doi:10.3389/fpsyg.2021.740221)
Supplement: Supplementary file 1 [file Data_Sheet_1.ZIP › Export data/Group 2_Data_Older/Exp1_Low load/Subject_07.xlsx]

## Sheet: Sheet1
ExperimentName	Subject	DataFile.Basename	Display.RefreshRate	ExperimentVersion	Group	Handedness	RandomSeed	RuntimeVersion	RuntimeVersionExpected	SessionDate	SessionStartDateTimeUtc	SessionTime	Sex	StudioVersion	Block	Image	ITI	ITI.ACC	ITI.CRESP	ITI.DurationError	ITI.OnsetDelay	ITI.OnsetTime	ITI.OnsetToOnsetTime	ITI.RESP	ITI.RT	ITI.RTTime	List1	List1.Cycle	List1.Sample	PercetualLoad	Procedure	Response	Running	Sound	StimulusType	Target.ACC	Target.CRESP	Target.DurationError	Target.OnsetDelay	Target.OnsetTime	Target.OnsetToOnsetTime	Target.RESP	Target.RT	Target.RTTime
Exp1	7	Exp1-7-1	59.936	1.0.0.181	2	left	1497183661	2.0.10.242	2.0.10.242	10-13-2019	2019-10-13 02:22:24	10:22:24	male	2.0.10.147	1	Catch.bmp	1052	0		0	0	19461	0		0	0	9	1	1	Low	Prac		List1	A_S.wav	A_S	0		128	2	19311	150		0	0
Exp1	7	Exp1-7-1	59.936	1.0.0.181	2	left	1497183661	2.0.10.242	2.0.10.242	10-13-2019	2019-10-13 02:22:24	10:22:24	male	2.0.10.147	2	Catch.bmp	1139	0		0	0	21713	0		0	0	9	1	2	Low	Prac		List1	A_S.wav	A_S	0		0	1	21563	150	3	468	22031
Exp1	7	Exp1-7-1	59.936	1.0.0.181	2	left	1497183661	2.0.10.242	2.0.10.242	10-13-2019	2019-10-13 02:22:24	10:22:24	male	2.0.10.147	3	Blue_C_2.bmp	1304	0		0	1	23999	0		0	0	12	1	3	Low	Prac		List1	A_S.wav	AV_S	0		1	1	23848	151	3	751	24599
Exp1	7	Exp1-7-1	59.936	1.0.0.181	2	left	1497183661	2.0.10.242	2.0.10.242	10-13-2019	2019-10-13 02:22:24	10:22:24	male	2.0.10.147	4	Blue_S.bmp	1219	0		0	0	26451	0		0	0	3	1	4	Low	Prac		List1	Catch.wav	V_S	0		1	1	26301	150		0	0
Exp1	7	Exp1-7-1	59.936	1.0.0.181	2	left	1497183661	2.0.10.242	2.0.10.242	10-13-2019	2019-10-13 02:22:24	10:22:24	male	2.0.10.147	5	Red_C_2.bmp	1544	0		0	0	28870	0		0	0	6	1	5	Low	Prac	1	List1	Catch.wav	V_T	0	1	0	1	28720	150	3	503	29223
Exp1	7	Exp1-7-1	59.936	1.0.0.181	2	left	1497183661	2.0.10.242	2.0.10.242	10-13-2019	2019-10-13 02:22:24	10:22:24	male	2.0.10.147	6	Red_S_2.bmp	882	0		0	0	31573	0		0	0	18	1	6	Low	Prac	1	List1	A_T.wav	AV_T	1	1	1	1	31423	150	1	792	32215
Exp1	7	Exp1-7-1	59.936	1.0.0.181	2	left	1497183661	2.0.10.242	2.0.10.242	10-13-2019	2019-10-13 02:22:24	10:22:24	male	2.0.10.147	7	Red_S.bmp	1006	0		0	0	33609	0		0	0	17	1	7	Low	Prac	1	List1	A_T.wav	AV_T	1	1	0	1	33459	150	1	388	33847
Exp1	7	Exp1-7-1	59.936	1.0.0.181	2	left	1497183661	2.0.10.242	2.0.10.242	10-13-2019	2019-10-13 02:22:24	10:22:24	male	2.0.10.147	8	Red_C_2.bmp	1150	0		0	0	35778	0		0	0	16	1	8	Low	Prac	1	List1	A_T.wav	AV_T	1	1	0	2	35628	150	1	403	36031
Exp1	7	Exp1-7-1	59.936	1.0.0.181	2	left	1497183661	2.0.10.242	2.0.10.242	10-13-2019	2019-10-13 02:22:24	10:22:24	male	2.0.10.147	9	Blue_S.bmp	1233	0		0	0	38080	0		0	0	13	1	9	Low	Prac		List1	A_S.wav	AV_S	0		0	1	37930	150		0	0
Exp1	7	Exp1-7-1	59.936	1.0.0.181	2	left	1497183661	2.0.10.242	2.0.10.242	10-13-2019	2019-10-13 02:22:24	10:22:24	male	2.0.10.147	10	Red_S_2.bmp	996	0		0	0	40516	0		0	0	18	1	10	Low	Prac	1	List1	A_T.wav	AV_T	1	1	0	1	40366	150	1	321	40687
Exp1	7	Exp1-7-1	59.936	1.0.0.181	2	left	1497183661	2.0.10.242	2.0.10.242	10-13-2019	2019-10-13 02:22:24	10:22:24	male	2.0.10.147	11	Red_S.bmp	984	0		0	0	42668	0		0	0	7	1	11	Low	Prac	1	List1	Catch.wav	V_T	1	1	1	1	42518	150	1	457	42975
Exp1	7	Exp1-7-1	59.936	1.0.0.181	2	left	1497183661	2.0.10.242	2.0.10.242	10-13-2019	2019-10-13 02:22:24	10:22:24	male	2.0.10.147	12	Blue_C.bmp	1052	0		0	0	44804	0		0	0	1	1	12	Low	Prac		List1	Catch.wav	V_S	0		0	1	44654	150		0	0
Exp1	7	Exp1-7-1	59.936	1.0.0.181	2	left	1497183661	2.0.10.242	2.0.10.242	10-13-2019	2019-10-13 02:22:24	10:22:24	male	2.0.10.147	13	Red_S.bmp	1024	0		0	0	47056	0		0	0	17	1	13	Low	Prac	1	List1	A_T.wav	AV_T	1	1	1	1	46906	150	1	413	47319
Exp1	7	Exp1-7-1	59.936	1.0.0.181	2	left	1497183661	2.0.10.242	2.0.10.242	10-13-2019	2019-10-13 02:22:24	10:22:24	male	2.0.10.147	14	Red_C.bmp	1344	0		0	0	49242	0		0	0	15	1	14	Low	Prac	1	List1	A_T.wav	AV_T	1	1	0	1	49092	150	1	340	49432
Exp1	7	Exp1-7-1	59.936	1.0.0.181	2	left	1497183661	2.0.10.242	2.0.10.242	10-13-2019	2019-10-13 02:22:24	10:22:24	male	2.0.10.147	15	Catch.bmp	1157	0		1	0	51744	0		0	0	10	1	15	Low	Prac	1	List1	A_T.wav	A_T	1	1	0	1	51594	150	1	453	52047
Exp1	7	Exp1-7-1	59.936	1.0.0.181	2	left	1497183661	2.0.10.242	2.0.10.242	10-13-2019	2019-10-13 02:22:24	10:22:24	male	2.0.10.147	16	Red_C.bmp	1560	0		0	1	54064	0		0	0	5	1	16	Low	Prac	1	List1	Catch.wav	V_T	1	1	1	1	53913	151	1	543	54456
Exp1	7	Exp1-7-1	59.936	1.0.0.181	2	left	1497183661	2.0.10.242	2.0.10.242	10-13-2019	2019-10-13 02:22:24	10:22:24	male	2.0.10.147	17	Catch.bmp	858	0		0	0	56783	0		0	0	10	1	17	Low	Prac	1	List1	A_T.wav	A_T	1	1	1	1	56633	150	1	470	57103
Exp1	7	Exp1-7-1	59.936	1.0.0.181	2	left	1497183661	2.0.10.242	2.0.10.242	10-13-2019	2019-10-13 02:22:24	10:22:24	male	2.0.10.147	18	Catch.bmp	1284	0		0	0	58802	0		0	0	10	1	18	Low	Prac	1	List1	A_T.wav	A_T	1	1	0	1	58652	150	1	475	59127
Exp1	7	Exp1-7-1	59.936	1.0.0.181	2	left	1497183661	2.0.10.242	2.0.10.242	10-13-2019	2019-10-13 02:22:24	10:22:24	male	2.0.10.147	19	Catch.bmp	1541	0		0	0	61238	0		0	0	10	1	19	Low	Prac	1	List1	A_T.wav	A_T	1	1	0	1	61088	150	1	519	61607
Exp1	7	Exp1-7-1	59.936	1.0.0.181	2	left	1497183661	2.0.10.242	2.0.10.242	10-13-2019	2019-10-13 02:22:24	10:22:24	male	2.0.10.147	20	Blue_C.bmp	965	0		0	1	63941	0		0	0	11	1	20	Low	Prac		List1	A_S.wav	AV_S	0		1	1	63790	151		0	0
Exp1	7	Exp1-7-1	59.936	1.0.0.181	2	left	1497183661	2.0.10.242	2.0.10.242	10-13-2019	2019-10-13 02:22:24	10:22:24	male	2.0.10.147	21	Red_S_2.bmp	1385	0		0	0	74685	0		0	0	NULL	NULL	NULL	Low	run1	1	List2	A_T.wav	AV_T	1	1	0	1	74535	150	1	431	74966
Exp1	7	Exp1-7-1	59.936	1.0.0.181	2	left	1497183661	2.0.10.242	2.0.10.242	10-13-2019	2019-10-13 02:22:24	10:22:24	male	2.0.10.147	22	Catch.bmp	1357	0		0	0	77221	0		0	0	NULL	NULL	NULL	Low	run1	1	List2	A_T.wav	A_T	1	1	0	1	77071	150	1	360	77431
Exp1	7	Exp1-7-1	59.936	1.0.0.181	2	left	1497183661	2.0.10.242	2.0.10.242	10-13-2019	2019-10-13 02:22:24	10:22:24	male	2.0.10.147	23	Catch.bmp	1280	0		1	0	79740	0		0	0	NULL	NULL	NULL	Low	run1	1	List2	A_T.wav	A_T	1	1	0	1	79590	150	1	344	79934
Exp1	7	Exp1-7-1	59.936	1.0.0.181	2	left	1497183661	2.0.10.242	2.0.10.242	10-13-2019	2019-10-13 02:22:24	10:22:24	male	2.0.10.147	24	Blue_S_2.bmp	1190	0		0	0	82176	0		0	0	NULL	NULL	NULL	Low	run1		List2	A_S.wav	AV_S	0		0	1	82026	150		0	0
Exp1	7	Exp1-7-1	59.936	1.0.0.181	2	left	1497183661	2.0.10.242	2.0.10.242	10-13-2019	2019-10-13 02:22:24	10:22:24	male	2.0.10.147	25	Red_S_2.bmp	1486	0		0	0	84579	0		0	0	NULL	NULL	NULL	Low	run1	1	List2	Catch.wav	V_T	1	1	0	1	84429	150	1	793	85222
Exp1	7	Exp1-7-1	59.936	1.0.0.181	2	left	1497183661	2.0.10.242	2.0.10.242	10-13-2019	2019-10-13 02:22:24	10:22:24	male	2.0.10.147	26	Red_S_2.bmp	867	0		0	0	87215	0		0	0	NULL	NULL	NULL	Low	run1	1	List2	A_T.wav	AV_T	1	1	1	1	87065	150	1	341	87406
Exp1	7	Exp1-7-1	59.936	1.0.0.181	2	left	1497183661	2.0.10.242	2.0.10.242	10-13-2019	2019-10-13 02:22:24	10:22:24	male	2.0.10.147	27	Red_S.bmp	1032	0		0	0	89234	0		0	0	NULL	NULL	NULL	Low	run1	1	List2	A_T.wav	AV_T	1	1	0	1	89084	150	1	322	89406
Exp1	7	Exp1-7-1	59.936	1.0.0.181	2	left	1497183661	2.0.10.242	2.0.10.242	10-13-2019	2019-10-13 02:22:24	10:22:24	male	2.0.10.147	28	Red_S.bmp	1576	0		1	0	91419	0		0	0	NULL	NULL	NULL	Low	run1	1	List2	Catch.wav	V_T	1	1	1	1	91269	150	1	785	92054
Exp1	7	Exp1-7-1	59.936	1.0.0.181	2	left	1497183661	2.0.10.242	2.0.10.242	10-13-2019	2019-10-13 02:22:24	10:22:24	male	2.0.10.147	29	Red_S.bmp	821	0		0	1	94156	0		0	0	NULL	NULL	NULL	Low	run1	1	List2	Catch.wav	V_T	1	1	1	1	94005	151	1	337	94342
Exp1	7	Exp1-7-1	59.936	1.0.0.181	2	left	1497183661	2.0.10.242	2.0.10.242	10-13-2019	2019-10-13 02:22:24	10:22:24	male	2.0.10.147	30	Blue_S.bmp	966	0		0	0	96124	0		0	0	NULL	NULL	NULL	Low	run1		List2	Catch.wav	V_S	0		0	1	95974	150		0	0
Exp1	7	Exp1-7-1	59.936	1.0.0.181	2	left	1497183661	2.0.10.242	2.0.10.242	10-13-2019	2019-10-13 02:22:24	10:22:24	male	2.0.10.147	31	Catch.bmp	1403	0		0	0	98293	0		0	0	NULL	NULL	NULL	Low	run1	1	List2	A_T.wav	A_T	1	1	1	1	98143	150	1	471	98614
Exp1	7	Exp1-7-1	59.936	1.0.0.181	2	left	1497183661	2.0.10.242	2.0.10.242	10-13-2019	2019-10-13 02:22:24	10:22:24	male	2.0.10.147	32	Catch.bmp	1166	0		0	0	100846	0		0	0	NULL	NULL	NULL	Low	run1	1	List2	A_T.wav	A_T	1	1	0	1	100696	150	1	430	101126
Exp1	7	Exp1-7-1	59.936	1.0.0.181	2	left	1497183661	2.0.10.242	2.0.10.242	10-13-2019	2019-10-13 02:22:24	10:22:24	male	2.0.10.147	33	Red_S.bmp	819	0		0	0	103165	0		0	0	NULL	NULL	NULL	Low	run1	1	List2	A_T.wav	AV_T	1	1	0	1	103015	150	1	335	103350
Exp1	7	Exp1-7-1	59.936	1.0.0.181	2	left	1497183661	2.0.10.242	2.0.10.242	10-13-2019	2019-10-13 02:22:24	10:22:24	male	2.0.10.147	34	Catch.bmp	1513	0		0	0	105134	0		0	0	NULL	NULL	NULL	Low	run1		List2	A_S.wav	A_S	0		0	1	104984	150		0	0
Exp1	7	Exp1-7-1	59.936	1.0.0.181	2	left	1497183661	2.0.10.242	2.0.10.242	10-13-2019	2019-10-13 02:22:24	10:22:24	male	2.0.10.147	35	Catch.bmp	1036	0		0	0	107870	0		0	0	NULL	NULL	NULL	Low	run1	1	List2	A_T.wav	A_T	1	1	0	1	107720	150	1	654	108374
Exp1	7	Exp1-7-1	59.936	1.0.0.181	2	left	1497183661	2.0.10.242	2.0.10.242	10-13-2019	2019-10-13 02:22:24	10:22:24	male	2.0.10.147	36	Red_S.bmp	1479	0		0	0	110056	0		0	0	NULL	NULL	NULL	Low	run1	1	List2	Catch.wav	V_T	1	1	1	2	109906	150	1	564	110470
Exp1	7	Exp1-7-1	59.936	1.0.0.181	2	left	1497183661	2.0.10.242	2.0.10.242	10-13-2019	2019-10-13 02:22:24	10:22:24	male	2.0.10.147	37	Red_C_2.bmp	1257	0		0	0	112692	0		0	0	NULL	NULL	NULL	Low	run1	1	List2	A_T.wav	AV_T	1	1	0	1	112542	150	1	344	112886
Exp1	7	Exp1-7-1	59.936	1.0.0.181	2	left	1497183661	2.0.10.242	2.0.10.242	10-13-2019	2019-10-13 02:22:24	10:22:24	male	2.0.10.147	38	Catch.bmp	1097	0		0	0	115111	0		0	0	NULL	NULL	NULL	Low	run1	1	List2	A_T.wav	A_T	1	1	0	1	114961	150	1	581	115542
Exp1	7	Exp1-7-1	59.936	1.0.0.181	2	left	1497183661	2.0.10.242	2.0.10.242	10-13-2019	2019-10-13 02:22:24	10:22:24	male	2.0.10.147	39	Catch.bmp	958	0		0	0	117363	0		0	0	NULL	NULL	NULL	Low	run1		List2	A_S.wav	A_S	0		0	1	117213	150		0	0
Exp1	7	Exp1-7-1	59.936	1.0.0.181	2	left	1497183661	2.0.10.242	2.0.10.242	10-13-2019	2019-10-13 02:22:24	10:22:24	male	2.0.10.147	40	Catch.bmp	920	0		0	0	119532	0		0	0	NULL	NULL	NULL	Low	run1		List2	A_S.wav	A_S	0		0	1	119382	150		0	0
Exp1	7	Exp1-7-1	59.936	1.0.0.181	2	left	1497183661	2.0.10.242	2.0.10.242	10-13-2019	2019-10-13 02:22:24	10:22:24	male	2.0.10.147	41	Red_S_2.bmp	1552	0		0	0	121668	0		0	0	NULL	NULL	NULL	Low	run1	1	List2	A_T.wav	AV_T	1	1	0	1	121518	150	1	344	121862
Exp1	7	Exp1-7-1	59.936	1.0.0.181	2	left	1497183661	2.0.10.242	2.0.10.242	10-13-2019	2019-10-13 02:22:24	10:22:24	male	2.0.10.147	42	Red_C.bmp	1027	0		0	0	124371	0		0	0	NULL	NULL	NULL	Low	run1	1	List2	A_T.wav	AV_T	1	1	0	1	124221	150	1	378	124599
Exp1	7	Exp1-7-1	59.936	1.0.0.181	2	left	1497183661	2.0.10.242	2.0.10.242	10-13-2019	2019-10-13 02:22:24	10:22:24	male	2.0.10.147	43	Blue_C.bmp	879	0		0	0	126556	0		0	0	NULL	NULL	NULL	Low	run1		List2	A_S.wav	AV_S	0		0	1	126406	150		0	0
Exp1	7	Exp1-7-1	59.936	1.0.0.181	2	left	1497183661	2.0.10.242	2.0.10.242	10-13-2019	2019-10-13 02:22:24	10:22:24	male	2.0.10.147	44	Catch.bmp	851	0		0	1	128659	0		0	0	NULL	NULL	NULL	Low	run1	1	List2	A_T.wav	A_T	1	1	1	1	128508	151	1	747	129255
Exp1	7	Exp1-7-1	59.936	1.0.0.181	2	left	1497183661	2.0.10.242	2.0.10.242	10-13-2019	2019-10-13 02:22:24	10:22:24	male	2.0.10.147	45	Blue_C.bmp	824	0		0	0	130661	0		0	0	NULL	NULL	NULL	Low	run1		List2	A_S.wav	AV_S	0		0	2	130511	150		0	0
Exp1	7	Exp1-7-1	59.936	1.0.0.181	2	left	1497183661	2.0.10.242	2.0.10.242	10-13-2019	2019-10-13 02:22:24	10:22:24	male	2.0.10.147	46	Blue_C.bmp	871	0		0	0	132696	0		0	0	NULL	NULL	NULL	Low	Run1		List2	Catch.wav	V_S	0		0	1	132546	150		0	0
Exp1	7	Exp1-7-1	59.936	1.0.0.181	2	left	1497183661	2.0.10.242	2.0.10.242	10-13-2019	2019-10-13 02:22:24	10:22:24	male	2.0.10.147	47	Catch.bmp	1258	0		0	0	134782	0		0	0	NULL	NULL	NULL	Low	run1	1	List2	A_T.wav	A_T	1	1	0	2	134632	150	1	541	135173
Exp1	7	Exp1-7-1	59.936	1.0.0.181	2	left	1497183661	2.0.10.242	2.0.10.242	10-13-2019	2019-10-13 02:22:24	10:22:24	male	2.0.10.147	48	Red_C.bmp	828	0		0	0	137201	0		0	0	NULL	NULL	NULL	Low	run1	1	List2	Catch.wav	V_T	1	1	0	1	137051	150	1	491	137542
Exp1	7	Exp1-7-1	59.936	1.0.0.181	2	left	1497183661	2.0.10.242	2.0.10.242	10-13-2019	2019-10-13 02:22:24	10:22:24	male	2.0.10.147	49	Red_S_2.bmp	1458	0		0	0	139186	0		0	0	NULL	NULL	NULL	Low	run1	1	List2	Catch.wav	V_T	1	1	0	1	139036	150	1	569	139605
Exp1	7	Exp1-7-1	59.936	1.0.0.181	2	left	1497183661	2.0.10.242	2.0.10.242	10-13-2019	2019-10-13 02:22:24	10:22:24	male	2.0.10.147	50	Red_C.bmp	842	0		0	0	141806	0		0	0	NULL	NULL	NULL	Low	run1	1	List2	Catch.wav	V_T	1	1	0	2	141656	150	1	341	141997
Exp1	7	Exp1-7-1	59.936	1.0.0.181	2	left	1497183661	2.0.10.242	2.0.10.242	10-13-2019	2019-10-13 02:22:24	10:22:24	male	2.0.10.147	51	Red_C.bmp	1181	0		0	0	143808	0		0	0	NULL	NULL	NULL	Low	run1	1	List2	Catch.wav	V_T	1	1	0	1	143658	150	1	347	144005
Exp1	7	Exp1-7-1	59.936	1.0.0.181	2	left	1497183661	2.0.10.242	2.0.10.242	10-13-2019	2019-10-13 02:22:24	10:22:24	male	2.0.10.147	52	Catch.bmp	1409	0		0	1	146144	0		0	0	NULL	NULL	NULL	Low	run1		List2	A_S.wav	A_S	0		1	1	145993	151		0	0
Exp1	7	Exp1-7-1	59.936	1.0.0.181	2	left	1497183661	2.0.10.242	2.0.10.242	10-13-2019	2019-10-13 02:22:24	10:22:24	male	2.0.10.147	53	Red_C_2.bmp	1118	0		0	0	148763	0		0	0	NULL	NULL	NULL	Low	run1	1	List2	Catch.wav	V_T	1	1	0	1	148613	150	1	424	149037
Exp1	7	Exp1-7-1	59.936	1.0.0.181	2	left	1497183661	2.0.10.242	2.0.10.242	10-13-2019	2019-10-13 02:22:24	10:22:24	male	2.0.10.147	54	Catch.bmp	1405	0		0	0	151032	0		0	0	NULL	NULL	NULL	Low	run1	1	List2	A_T.wav	A_T	1	1	1	1	150882	150	1	571	151453
Exp1	7	Exp1-7-1	59.936	1.0.0.181	2	left	1497183661	2.0.10.242	2.0.10.242	10-13-2019	2019-10-13 02:22:24	10:22:24	male	2.0.10.147	55	Red_S.bmp	1403	0		0	0	153585	0		0	0	NULL	NULL	NULL	Low	run1	1	List2	A_T.wav	AV_T	1	1	0	1	153435	150	1	362	153797
Exp1	7	Exp1-7-1	59.936	1.0.0.181	2	left	1497183661	2.0.10.242	2.0.10.242	10-13-2019	2019-10-13 02:22:24	10:22:24	male	2.0.10.147	56	Blue_S_2.bmp	1337	0		0	0	156137	0		0	0	NULL	NULL	NULL	Low	run1		List2	Catch.wav	V_S	0		1	1	155987	150		0	0
Exp1	7	Exp1-7-1	59.936	1.0.0.181	2	left	1497183661	2.0.10.242	2.0.10.242	10-13-2019	2019-10-13 02:22:24	10:22:24	male	2.0.10.147	57	Blue_C_2.bmp	1002	0		0	0	158690	0		0	0	NULL	NULL	NULL	Low	run1		List2	A_S.wav	AV_S	0		1	1	158540	150		0	0
Exp1	7	Exp1-7-1	59.936	1.0.0.181	2	left	1497183661	2.0.10.242	2.0.10.242	10-13-2019	2019-10-13 02:22:24	10:22:24	male	2.0.10.147	58	Blue_C.bmp	1363	0		0	0	160909	0		0	0	NULL	NULL	NULL	Low	Run1		List2	Catch.wav	V_S	0		0	1	160759	150		0	0
Exp1	7	Exp1-7-1	59.936	1.0.0.181	2	left	1497183661	2.0.10.242	2.0.10.242	10-13-2019	2019-10-13 02:22:24	10:22:24	male	2.0.10.147	59	Blue_S.bmp	1159	0		0	0	163495	0		0	0	NULL	NULL	NULL	Low	run1		List2	A_S.wav	AV_S	0		1	1	163345	150		0	0
Exp1	7	Exp1-7-1	59.936	1.0.0.181	2	left	1497183661	2.0.10.242	2.0.10.242	10-13-2019	2019-10-13 02:22:24	10:22:24	male	2.0.10.147	60	Red_S_2.bmp	1385	0		0	0	165864	0		0	0	NULL	NULL	NULL	Low	run1	1	List2	Catch.wav	V_T	1	1	1	1	165714	150	1	499	166213
Exp1	7	Exp1-7-1	59.936	1.0.0.181	2	left	1497183661	2.0.10.242	2.0.10.242	10-13-2019	2019-10-13 02:22:24	10:22:24	male	2.0.10.147	61	Red_S_2.bmp	1169	0		0	0	168400	0		0	0	NULL	NULL	NULL	Low	run1	1	List2	A_T.wav	AV_T	1	1	1	1	168250	150	1	363	168613
Exp1	7	Exp1-7-1	59.936	1.0.0.181	2	left	1497183661	2.0.10.242	2.0.10.242	10-13-2019	2019-10-13 02:22:24	10:22:24	male	2.0.10.147	62	Catch.bmp	1489	0		0	0	170719	0		0	0	NULL	NULL	NULL	Low	run1	1	List2	A_T.wav	A_T	1	1	0	1	170569	150	1	524	171093
Exp1	7	Exp1-7-1	59.936	1.0.0.181	2	left	1497183661	2.0.10.242	2.0.10.242	10-13-2019	2019-10-13 02:22:24	10:22:24	male	2.0.10.147	63	Red_C.bmp	997	0		1	0	173355	0		0	0	NULL	NULL	NULL	Low	run1	1	List2	Catch.wav	V_T	1	1	1	1	173205	150	1	376	173581
Exp1	7	Exp1-7-1	59.936	1.0.0.181	2	left	1497183661	2.0.10.242	2.0.10.242	10-13-2019	2019-10-13 02:22:24	10:22:24	male	2.0.10.147	64	Red_C.bmp	1000	0		0	0	175508	0		0	0	NULL	NULL	NULL	Low	run1	1	List2	Catch.wav	V_T	1	1	0	1	175358	150	1	375	175733
Exp1	7	Exp1-7-1	59.936	1.0.0.181	2	left	1497183661	2.0.10.242	2.0.10.242	10-13-2019	2019-10-13 02:22:24	10:22:24	male	2.0.10.147	65	Red_C.bmp	828	0		0	0	177660	0		0	0	NULL	NULL	NULL	Low	run1	1	List2	Catch.wav	V_T	1	1	0	1	177510	150	1	375	177885
Exp1	7	Exp1-7-1	59.936	1.0.0.181	2	left	1497183661	2.0.10.242	2.0.10.242	10-13-2019	2019-10-13 02:22:24	10:22:24	male	2.0.10.147	66	Red_C_2.bmp	1540	0		1	0	179645	0		0	0	NULL	NULL	NULL	Low	run1	1	List2	Catch.wav	V_T	1	1	0	1	179495	150	1	350	179845
Exp1	7	Exp1-7-1	59.936	1.0.0.181	2	left	1497183661	2.0.10.242	2.0.10.242	10-13-2019	2019-10-13 02:22:24	10:22:24	male	2.0.10.147	67	Blue_C_2.bmp	1019	0		0	1	182332	0		0	0	NULL	NULL	NULL	Low	run1		List2	A_S.wav	AV_S	0		1	1	182181	151		0	0
Exp1	7	Exp1-7-1	59.936	1.0.0.181	2	left	1497183661	2.0.10.242	2.0.10.242	10-13-2019	2019-10-13 02:22:24	10:22:24	male	2.0.10.147	68	Catch.bmp	1574	0		0	0	184567	0		0	0	NULL	NULL	NULL	Low	run1	1	List2	A_T.wav	A_T	1	1	0	1	184417	150	1	605	185022
Exp1	7	Exp1-7-1	59.936	1.0.0.181	2	left	1497183661	2.0.10.242	2.0.10.242	10-13-2019	2019-10-13 02:22:24	10:22:24	male	2.0.10.147	69	Catch.bmp	1384	0		0	1	187304	0		0	0	NULL	NULL	NULL	Low	run1	1	List2	A_T.wav	A_T	1	1	0	1	187153	151	1	476	187629
Exp1	7	Exp1-7-1	59.936	1.0.0.181	2	left	1497183661	2.0.10.242	2.0.10.242	10-13-2019	2019-10-13 02:22:24	10:22:24	male	2.0.10.147	70	Catch.bmp	1492	0		1	0	189839	0		0	0	NULL	NULL	NULL	Low	run1		List2	A_S.wav	A_S	0		0	1	189689	150		0	0
Exp1	7	Exp1-7-1	59.936	1.0.0.181	2	left	1497183661	2.0.10.242	2.0.10.242	10-13-2019	2019-10-13 02:22:24	10:22:24	male	2.0.10.147	71	Red_C_2.bmp	1560	0		0	0	192542	0		0	0	NULL	NULL	NULL	Low	run1	1	List2	Catch.wav	V_T	1	1	1	1	192392	150	1	485	192877
Exp1	7	Exp1-7-1	59.936	1.0.0.181	2	left	1497183661	2.0.10.242	2.0.10.242	10-13-2019	2019-10-13 02:22:24	10:22:24	male	2.0.10.147	72	Red_C_2.bmp	1422	0		0	0	195262	0		0	0	NULL	NULL	NULL	Low	run1	1	List2	A_T.wav	AV_T	1	1	1	1	195112	150	1	397	195509
Exp1	7	Exp1-7-1	59.936	1.0.0.181	2	left	1497183661	2.0.10.242	2.0.10.242	10-13-2019	2019-10-13 02:22:24	10:22:24	male	2.0.10.147	73	Catch.bmp	1529	0		0	0	197831	0		0	0	NULL	NULL	NULL	Low	run1	1	List2	A_T.wav	A_T	1	1	0	1	197681	150	1	484	198165
Exp1	7	Exp1-7-1	59.936	1.0.0.181	2	left	1497183661	2.0.10.242	2.0.10.242	10-13-2019	2019-10-13 02:22:24	10:22:24	male	2.0.10.147	74	Red_C_2.bmp	1373	0		0	0	200517	0		0	0	NULL	NULL	NULL	Low	run1	1	List2	Catch.wav	V_T	1	1	1	1	200367	150	1	438	200805
Exp1	7	Exp1-7-1	59.936	1.0.0.181	2	left	1497183661	2.0.10.242	2.0.10.242	10-13-2019	2019-10-13 02:22:24	10:22:24	male	2.0.10.147	75	Red_C_2.bmp	920	0		0	0	203037	0		0	0	NULL	NULL	NULL	Low	run1	1	List2	A_T.wav	AV_T	1	1	0	2	202887	150	1	405	203292
Exp1	7	Exp1-7-1	59.936	1.0.0.181	2	left	1497183661	2.0.10.242	2.0.10.242	10-13-2019	2019-10-13 02:22:24	10:22:24	male	2.0.10.147	76	Red_C_2.bmp	1396	0		0	1	205106	0		0	0	NULL	NULL	NULL	Low	run1	1	List2	Catch.wav	V_T	1	1	1	1	204955	151	1	489	205444
Exp1	7	Exp1-7-1	59.936	1.0.0.181	2	left	1497183661	2.0.10.242	2.0.10.242	10-13-2019	2019-10-13 02:22:24	10:22:24	male	2.0.10.147	77	Catch.bmp	1511	0		0	0	207658	0		0	0	NULL	NULL	NULL	Low	run1	1	List2	A_T.wav	A_T	1	1	1	1	207508	150	1	632	208140
Exp1	7	Exp1-7-1	59.936	1.0.0.181	2	left	1497183661	2.0.10.242	2.0.10.242	10-13-2019	2019-10-13 02:22:24	10:22:24	male	2.0.10.147	78	Catch.bmp	1115	0		0	0	210328	0		0	0	NULL	NULL	NULL	Low	run1		List2	A_S.wav	A_S	0		0	2	210178	150		0	0
Exp1	7	Exp1-7-1	59.936	1.0.0.181	2	left	1497183661	2.0.10.242	2.0.10.242	10-13-2019	2019-10-13 02:22:24	10:22:24	male	2.0.10.147	79	Catch.bmp	1125	0		1	0	212663	0		0	0	NULL	NULL	NULL	Low	run1	1	List2	A_T.wav	A_T	1	1	0	1	212513	150	1	635	213148
Exp1	7	Exp1-7-1	59.936	1.0.0.181	2	left	1497183661	2.0.10.242	2.0.10.242	10-13-2019	2019-10-13 02:22:24	10:22:24	male	2.0.10.147	80	Red_C_2.bmp	1202	0		0	0	214949	0		0	0	NULL	NULL	NULL	Low	run1	1	List2	A_T.wav	AV_T	1	1	0	1	214799	150	1	437	215236
Exp1	7	Exp1-7-1	59.936	1.0.0.181	2	left	1497183661	2.0.10.242	2.0.10.242	10-13-2019	2019-10-13 02:22:24	10:22:24	male	2.0.10.147	81	Catch.bmp	1393	0		0	0	217302	0		0	0	NULL	NULL	NULL	Low	run1	1	List2	A_T.wav	A_T	1	1	0	2	217152	150	1	580	217732
Exp1	7	Exp1-7-1	59.936	1.0.0.181	2	left	1497183661	2.0.10.242	2.0.10.242	10-13-2019	2019-10-13 02:22:24	10:22:24	male	2.0.10.147	82	Catch.bmp	1222	0		0	0	219854	0		0	0	NULL	NULL	NULL	Low	run1	1	List2	A_T.wav	A_T	1	1	0	1	219704	150	1	540	220244
Exp1	7	Exp1-7-1	59.936	1.0.0.181	2	left	1497183661	2.0.10.242	2.0.10.242	10-13-2019	2019-10-13 02:22:24	10:22:24	male	2.0.10.147	83	Catch.bmp	892	0		0	1	222224	0		0	0	NULL	NULL	NULL	Low	run1		List2	A_S.wav	A_S	0		0	1	222073	151		0	0
Exp1	7	Exp1-7-1	59.936	1.0.0.181	2	left	1497183661	2.0.10.242	2.0.10.242	10-13-2019	2019-10-13 02:22:24	10:22:24	male	2.0.10.147	84	Red_C_2.bmp	822	0		0	0	224342	0		0	0	NULL	NULL	NULL	Low	run1	1	List2	A_T.wav	AV_T	1	1	0	1	224192	150	1	428	224620
Exp1	7	Exp1-7-1	59.936	1.0.0.181	2	left	1497183661	2.0.10.242	2.0.10.242	10-13-2019	2019-10-13 02:22:24	10:22:24	male	2.0.10.147	85	Catch.bmp	1451	0		0	0	226311	0		0	0	NULL	NULL	NULL	Low	run1	1	List2	A_T.wav	A_T	1	1	0	1	226161	150	1	587	226748
Exp1	7	Exp1-7-1	59.936	1.0.0.181	2	left	1497183661	2.0.10.242	2.0.10.242	10-13-2019	2019-10-13 02:22:24	10:22:24	male	2.0.10.147	86	Red_S_2.bmp	927	0		0	0	228914	0		0	0	NULL	NULL	NULL	Low	run1	1	List2	A_T.wav	AV_T	1	1	0	1	228764	150	1	448	229212
Exp1	7	Exp1-7-1	59.936	1.0.0.181	2	left	1497183661	2.0.10.242	2.0.10.242	10-13-2019	2019-10-13 02:22:24	10:22:24	male	2.0.10.147	87	Red_S_2.bmp	1299	0		0	0	230999	0		0	0	NULL	NULL	NULL	Low	run1	1	List2	A_T.wav	AV_T	1	1	0	1	230849	150	1	348	231197
Exp1	7	Exp1-7-1	59.936	1.0.0.181	2	left	1497183661	2.0.10.242	2.0.10.242	10-13-2019	2019-10-13 02:22:24	10:22:24	male	2.0.10.147	88	Red_C_2.bmp	1025	0		0	0	233452	0		0	0	NULL	NULL	NULL	Low	run1	1	List2	A_T.wav	AV_T	1	1	0	1	233302	150	1	318	233620
Exp1	7	Exp1-7-1	59.936	1.0.0.181	2	left	1497183661	2.0.10.242	2.0.10.242	10-13-2019	2019-10-13 02:22:24	10:22:24	male	2.0.10.147	89	Red_S.bmp	1532	0		0	1	235638	0		0	0	NULL	NULL	NULL	Low	run1	1	List2	Catch.wav	V_T	1	1	1	1	235487	151	1	485	235972
Exp1	7	Exp1-7-1	59.936	1.0.0.181	2	left	1497183661	2.0.10.242	2.0.10.242	10-13-2019	2019-10-13 02:22:24	10:22:24	male	2.0.10.147	90	Red_C_2.bmp	1591	0		0	0	238324	0		0	0	NULL	NULL	NULL	Low	run1	1	List2	Catch.wav	V_T	1	1	0	1	238174	150	1	358	238532
Exp1	7	Exp1-7-1	59.936	1.0.0.181	2	left	1497183661	2.0.10.242	2.0.10.242	10-13-2019	2019-10-13 02:22:24	10:22:24	male	2.0.10.147	91	Red_S_2.bmp	1068	0		0	1	241077	0		0	0	NULL	NULL	NULL	Low	run1	1	List2	A_T.wav	AV_T	1	1	1	1	240926	151	1	318	241244
Exp1	7	Exp1-7-1	59.936	1.0.0.181	2	left	1497183661	2.0.10.242	2.0.10.242	10-13-2019	2019-10-13 02:22:24	10:22:24	male	2.0.10.147	92	Red_C.bmp	1041	0		0	1	243296	0		0	0	NULL	NULL	NULL	Low	run1	1	List2	Catch.wav	V_T	1	1	1	1	243145	151	1	356	243501
Exp1	7	Exp1-7-1	59.936	1.0.0.181	2	left	1497183661	2.0.10.242	2.0.10.242	10-13-2019	2019-10-13 02:22:24	10:22:24	male	2.0.10.147	93	Red_S_2.bmp	1085	0		0	0	245498	0		0	0	NULL	NULL	NULL	Low	run1	1	List2	A_T.wav	AV_T	1	1	1	1	245348	150	1	617	245965
Exp1	7	Exp1-7-1	59.936	1.0.0.181	2	left	1497183661	2.0.10.242	2.0.10.242	10-13-2019	2019-10-13 02:22:24	10:22:24	male	2.0.10.147	94	Catch.bmp	903	0		0	1	247734	0		0	0	NULL	NULL	NULL	Low	run1		List2	A_S.wav	A_S	0		1	1	247583	151		0	0
Exp1	7	Exp1-7-1	59.936	1.0.0.181	2	left	1497183661	2.0.10.242	2.0.10.242	10-13-2019	2019-10-13 02:22:24	10:22:24	male	2.0.10.147	95	Catch.bmp	1174	0		0	1	249853	0		0	0	NULL	NULL	NULL	Low	run1	1	List2	A_T.wav	A_T	1	1	0	1	249702	151	1	694	250396
Exp1	7	Exp1-7-1	59.936	1.0.0.181	2	left	1497183661	2.0.10.242	2.0.10.242	10-13-2019	2019-10-13 02:22:24	10:22:24	male	2.0.10.147	96	Red_C_2.bmp	863	0		0	0	252188	0		0	0	NULL	NULL	NULL	Low	run1	1	List2	A_T.wav	AV_T	1	1	0	1	252038	150	1	462	252500
Exp1	7	Exp1-7-1	59.936	1.0.0.181	2	left	1497183661	2.0.10.242	2.0.10.242	10-13-2019	2019-10-13 02:22:24	10:22:24	male	2.0.10.147	97	Catch.bmp	806	0		0	0	254207	0		0	0	NULL	NULL	NULL	Low	run1	1	List2	A_T.wav	A_T	1	1	0	1	254057	150	1	675	254732
Exp1	7	Exp1-7-1	59.936	1.0.0.181	2	left	1497183661	2.0.10.242	2.0.10.242	10-13-2019	2019-10-13 02:22:24	10:22:24	male	2.0.10.147	98	Red_C_2.bmp	1586	0		0	0	256176	0		0	0	NULL	NULL	NULL	Low	run1	1	List2	Catch.wav	V_T	1	1	0	1	256026	150	1	530	256556
Exp1	7	Exp1-7-1	59.936	1.0.0.181	2	left	1497183661	2.0.10.242	2.0.10.242	10-13-2019	2019-10-13 02:22:24	10:22:24	male	2.0.10.147	99	Catch.bmp	1578	0		0	0	258912	0		0	0	NULL	NULL	NULL	Low	run1	1	List2	A_T.wav	A_T	1	1	1	1	258762	150	1	506	259268
Exp1	7	Exp1-7-1	59.936	1.0.0.181	2	left	1497183661	2.0.10.242	2.0.10.242	10-13-2019	2019-10-13 02:22:24	10:22:24	male	2.0.10.147	100	Red_C.bmp	1474	0		0	0	261648	0		0	0	NULL	NULL	NULL	Low	run1	1	List2	A_T.wav	AV_T	1	1	0	1	261498	150	1	362	261860
Exp1	7	Exp1-7-1	59.936	1.0.0.181	2	left	1497183661	2.0.10.242	2.0.10.242	10-13-2019	2019-10-13 02:22:24	10:22:24	male	2.0.10.147	101	Red_C_2.bmp	1569	0		0	0	264284	0		0	0	NULL	NULL	NULL	Low	run1	1	List2	A_T.wav	AV_T	1	1	0	1	264134	150	1	390	264524
Exp1	7	Exp1-7-1	59.936	1.0.0.181	2	left	1497183661	2.0.10.242	2.0.10.242	10-13-2019	2019-10-13 02:22:24	10:22:24	male	2.0.10.147	102	Red_S.bmp	837	0		0	0	267004	0		0	0	NULL	NULL	NULL	Low	run1	1	List2	A_T.wav	AV_T	1	1	0	1	266854	150	1	437	267291
Exp1	7	Exp1-7-1	59.936	1.0.0.181	2	left	1497183661	2.0.10.242	2.0.10.242	10-13-2019	2019-10-13 02:22:24	10:22:24	male	2.0.10.147	103	Catch.bmp	1528	0		0	0	268989	0		0	0	NULL	NULL	NULL	Low	run1	1	List2	A_T.wav	A_T	1	1	0	1	268839	150	1	460	269299
Exp1	7	Exp1-7-1	59.936	1.0.0.181	2	left	1497183661	2.0.10.242	2.0.10.242	10-13-2019	2019-10-13 02:22:24	10:22:24	male	2.0.10.147	104	Red_C_2.bmp	837	0		0	0	271675	0		0	0	NULL	NULL	NULL	Low	run1	1	List2	Catch.wav	V_T	1	1	1	1	271525	150	1	478	272003
Exp1	7	Exp1-7-1	59.936	1.0.0.181	2	left	1497183661	2.0.10.242	2.0.10.242	10-13-2019	2019-10-13 02:22:24	10:22:24	male	2.0.10.147	105	Red_S.bmp	947	0		0	0	273661	0		0	0	NULL	NULL	NULL	Low	run1	1	List2	Catch.wav	V_T	1	1	0	1	273511	150	1	404	273915
Exp1	7	Exp1-7-1	59.936	1.0.0.181	2	left	1497183661	2.0.10.242	2.0.10.242	10-13-2019	2019-10-13 02:22:24	10:22:24	male	2.0.10.147	106	Red_C.bmp	934	0		0	0	275763	0		0	0	NULL	NULL	NULL	Low	run1	1	List2	Catch.wav	V_T	1	1	0	1	275613	150	1	326	275939
Exp1	7	Exp1-7-1	59.936	1.0.0.181	2	left	1497183661	2.0.10.242	2.0.10.242	10-13-2019	2019-10-13 02:22:24	10:22:24	male	2.0.10.147	107	Red_C.bmp	1201	0		0	1	277849	0		0	0	NULL	NULL	NULL	Low	run1	1	List2	Catch.wav	V_T	1	1	1	1	277698	151	1	273	277971
Exp1	7	Exp1-7-1	59.936	1.0.0.181	2	left	1497183661	2.0.10.242	2.0.10.242	10-13-2019	2019-10-13 02:22:24	10:22:24	male	2.0.10.147	108	Catch.bmp	1285	0		0	0	280201	0		0	0	NULL	NULL	NULL	Low	run1	1	List2	A_T.wav	A_T	1	1	1	1	280051	150	1	537	280588
Exp1	7	Exp1-7-1	59.936	1.0.0.181	2	left	1497183661	2.0.10.242	2.0.10.242	10-13-2019	2019-10-13 02:22:24	10:22:24	male	2.0.10.147	109	Blue_S_2.bmp	1292	0		0	0	282637	0		0	0	NULL	NULL	NULL	Low	run1		List2	Catch.wav	V_S	0		0	1	282487	150		0	0
Exp1	7	Exp1-7-1	59.936	1.0.0.181	2	left	1497183661	2.0.10.242	2.0.10.242	10-13-2019	2019-10-13 02:22:24	10:22:24	male	2.0.10.147	110	Red_S_2.bmp	855	0		0	1	285140	0		0	0	NULL	NULL	NULL	Low	run1	1	List2	Catch.wav	V_T	1	1	1	1	284989	151	1	478	285467
Exp1	7	Exp1-7-1	59.936	1.0.0.181	2	left	1497183661	2.0.10.242	2.0.10.242	10-13-2019	2019-10-13 02:22:24	10:22:24	male	2.0.10.147	111	Red_C.bmp	1383	0		0	0	287142	0		0	0	NULL	NULL	NULL	Low	run1	1	List2	A_T.wav	AV_T	1	1	0	2	286992	150	1	331	287323
Exp1	7	Exp1-7-1	59.936	1.0.0.181	2	left	1497183661	2.0.10.242	2.0.10.242	10-13-2019	2019-10-13 02:22:24	10:22:24	male	2.0.10.147	112	Blue_C_2.bmp	1249	0		0	0	289678	0		0	0	NULL	NULL	NULL	Low	run1		List2	Catch.wav	V_S	0		0	2	289528	150		0	0
Exp1	7	Exp1-7-1	59.936	1.0.0.181	2	left	1497183661	2.0.10.242	2.0.10.242	10-13-2019	2019-10-13 02:22:24	10:22:24	male	2.0.10.147	113	Catch.bmp	1184	0		0	0	292147	0		0	0	NULL	NULL	NULL	Low	run1	1	List2	A_T.wav	A_T	1	1	0	1	291997	150	1	574	292571
Exp1	7	Exp1-7-1	59.936	1.0.0.181	2	left	1497183661	2.0.10.242	2.0.10.242	10-13-2019	2019-10-13 02:22:24	10:22:24	male	2.0.10.147	114	Blue_S_2.bmp	1329	0		0	0	294483	0		0	0	NULL	NULL	NULL	Low	run1		List2	Catch.wav	V_S	0		0	1	294333	150		0	0
Exp1	7	Exp1-7-1	59.936	1.0.0.181	2	left	1497183661	2.0.10.242	2.0.10.242	10-13-2019	2019-10-13 02:22:24	10:22:24	male	2.0.10.147	115	Red_S.bmp	1207	0		0	0	297019	0		0	0	NULL	NULL	NULL	Low	run1	1	List2	Catch.wav	V_T	1	1	0	1	296869	150	1	366	297235
Exp1	7	Exp1-7-1	59.936	1.0.0.181	2	left	1497183661	2.0.10.242	2.0.10.242	10-13-2019	2019-10-13 02:22:24	10:22:24	male	2.0.10.147	116	Red_S.bmp	1537	0		0	0	299388	0		0	0	NULL	NULL	NULL	Low	run1	1	List2	A_T.wav	AV_T	1	1	1	1	299238	150	1	309	299547
Exp1	7	Exp1-7-1	59.936	1.0.0.181	2	left	1497183661	2.0.10.242	2.0.10.242	10-13-2019	2019-10-13 02:22:24	10:22:24	male	2.0.10.147	117	Catch.bmp	1227	0		0	0	302074	0		0	0	NULL	NULL	NULL	Low	run1		List2	A_S.wav	A_S	0		0	1	301924	150		0	0
Exp1	7	Exp1-7-1	59.936	1.0.0.181	2	left	1497183661	2.0.10.242	2.0.10.242	10-13-2019	2019-10-13 02:22:24	10:22:24	male	2.0.10.147	118	Red_S.bmp	946	0		0	0	304510	0		0	0	NULL	NULL	NULL	Low	run1	1	List2	A_T.wav	AV_T	1	1	0	1	304360	150	1	868	305228
Exp1	7	Exp1-7-1	59.936	1.0.0.181	2	left	1497183661	2.0.10.242	2.0.10.242	10-13-2019	2019-10-13 02:22:24	10:22:24	male	2.0.10.147	119	Catch.bmp	1063	0		0	0	306612	0		0	0	NULL	NULL	NULL	Low	run1	1	List2	A_T.wav	A_T	1	1	0	1	306462	150	1	606	307068
Exp1	7	Exp1-7-1	59.936	1.0.0.181	2	left	1497183661	2.0.10.242	2.0.10.242	10-13-2019	2019-10-13 02:22:24	10:22:24	male	2.0.10.147	120	Red_C_2.bmp	844	0		0	0	308831	0		0	0	NULL	NULL	NULL	Low	run1	1	List2	Catch.wav	V_T	1	1	0	1	308681	150	1	522	309203
Exp1	7	Exp1-7-1	59.936	1.0.0.181	2	left	1497183661	2.0.10.242	2.0.10.242	10-13-2019	2019-10-13 02:22:24	10:22:24	male	2.0.10.147	121	Catch.bmp	1220	0		0	0	310833	0		0	0	NULL	NULL	NULL	Low	run1	1	List2	A_T.wav	A_T	1	1	1	1	310683	150	1	1128	311811
Exp1	7	Exp1-7-1	59.936	1.0.0.181	2	left	1497183661	2.0.10.242	2.0.10.242	10-13-2019	2019-10-13 02:22:24	10:22:24	male	2.0.10.147	122	Catch.bmp	1463	0		0	0	313202	0		0	0	NULL	NULL	NULL	Low	run1	1	List2	A_T.wav	A_T	1	1	0	1	313052	150	1	471	313523
Exp1	7	Exp1-7-1	59.936	1.0.0.181	2	left	1497183661	2.0.10.242	2.0.10.242	10-13-2019	2019-10-13 02:22:24	10:22:24	male	2.0.10.147	123	Red_C.bmp	1363	0		0	0	315822	0		0	0	NULL	NULL	NULL	Low	run1	1	List2	A_T.wav	AV_T	1	1	0	1	315672	150	1	323	315995
Exp1	7	Exp1-7-1	59.936	1.0.0.181	2	left	1497183661	2.0.10.242	2.0.10.242	10-13-2019	2019-10-13 02:22:24	10:22:24	male	2.0.10.147	124	Catch.bmp	805	0		0	0	318341	0		0	0	NULL	NULL	NULL	Low	run1	1	List2	A_T.wav	A_T	1	1	0	1	318191	150	1	428	318619
Exp1	7	Exp1-7-1	59.936	1.0.0.181	2	left	1497183661	2.0.10.242	2.0.10.242	10-13-2019	2019-10-13 02:22:24	10:22:24	male	2.0.10.147	125	Red_C_2.bmp	1291	0		0	0	320293	0		0	0	NULL	NULL	NULL	Low	run1	1	List2	Catch.wav	V_T	1	1	1	1	320143	150	1	460	320603
Exp1	7	Exp1-7-1	59.936	1.0.0.181	2	left	1497183661	2.0.10.242	2.0.10.242	10-13-2019	2019-10-13 02:22:24	10:22:24	male	2.0.10.147	126	Catch.bmp	1341	0		0	0	322746	0		0	0	NULL	NULL	NULL	Low	run1	1	List2	A_T.wav	A_T	1	1	0	1	322596	150	1	959	323555
Exp1	7	Exp1-7-1	59.936	1.0.0.181	2	left	1497183661	2.0.10.242	2.0.10.242	10-13-2019	2019-10-13 02:22:24	10:22:24	male	2.0.10.147	127	Catch.bmp	1487	0		0	0	325248	0		0	0	NULL	NULL	NULL	Low	run1	1	List2	A_T.wav	A_T	1	1	0	1	325098	150	1	569	325667
Exp1	7	Exp1-7-1	59.936	1.0.0.181	2	left	1497183661	2.0.10.242	2.0.10.242	10-13-2019	2019-10-13 02:22:24	10:22:24	male	2.0.10.147	128	Catch.bmp	1132	0		1	0	327884	0		0	0	NULL	NULL	NULL	Low	run1	1	List2	A_T.wav	A_T	1	1	0	1	327734	150	1	526	328260
Exp1	7	Exp1-7-1	59.936	1.0.0.181	2	left	1497183661	2.0.10.242	2.0.10.242	10-13-2019	2019-10-13 02:22:24	10:22:24	male	2.0.10.147	129	Red_C_2.bmp	961	0		0	0	330170	0		0	0	NULL	NULL	NULL	Low	run1	1	List2	Catch.wav	V_T	1	1	1	1	330020	150	1	528	330548
Exp1	7	Exp1-7-1	59.936	1.0.0.181	2	left	1497183661	2.0.10.242	2.0.10.242	10-13-2019	2019-10-13 02:22:24	10:22:24	male	2.0.10.147	130	Red_S_2.bmp	1247	0		0	0	332289	0		0	0	NULL	NULL	NULL	Low	run1	1	List2	Catch.wav	V_T	1	1	0	1	332139	150	1	400	332539
Exp1	7	Exp1-7-1	59.936	1.0.0.181	2	left	1497183661	2.0.10.242	2.0.10.242	10-13-2019	2019-10-13 02:22:24	10:22:24	male	2.0.10.147	131	Red_C.bmp	862	0		0	1	334692	0		0	0	NULL	NULL	NULL	Low	run1	1	List2	Catch.wav	V_T	1	1	1	1	334541	151	1	365	334906
Exp1	7	Exp1-7-1	59.936	1.0.0.181	2	left	1497183661	2.0.10.242	2.0.10.242	10-13-2019	2019-10-13 02:22:24	10:22:24	male	2.0.10.147	132	Red_S_2.bmp	1107	0		0	0	336710	0		0	0	NULL	NULL	NULL	Low	run1	1	List2	Catch.wav	V_T	1	1	0	1	336560	150	1	378	336938
Exp1	7	Exp1-7-1	59.936	1.0.0.181	2	left	1497183661	2.0.10.242	2.0.10.242	10-13-2019	2019-10-13 02:22:24	10:22:24	male	2.0.10.147	133	Blue_C.bmp	1265	0		1	0	338979	0		0	0	NULL	NULL	NULL	Low	run1		List2	A_S.wav	AV_S	0		2	1	338829	150		0	0
Exp1	7	Exp1-7-1	59.936	1.0.0.181	2	left	1497183661	2.0.10.242	2.0.10.242	10-13-2019	2019-10-13 02:22:24	10:22:24	male	2.0.10.147	134	Catch.bmp	1229	0		0	0	341465	0		0	0	NULL	NULL	NULL	Low	run1		List2	A_S.wav	A_S	0		0	1	341315	150		0	0
Exp1	7	Exp1-7-1	59.936	1.0.0.181	2	left	1497183661	2.0.10.242	2.0.10.242	10-13-2019	2019-10-13 02:22:24	10:22:24	male	2.0.10.147	135	Blue_S.bmp	1448	0		0	0	343901	0		0	0	NULL	NULL	NULL	Low	run1		List2	Catch.wav	V_S	0		1	1	343751	150		0	0
Exp1	7	Exp1-7-1	59.936	1.0.0.181	2	left	1497183661	2.0.10.242	2.0.10.242	10-13-2019	2019-10-13 02:22:24	10:22:24	male	2.0.10.147	136	Catch.bmp	1118	0		0	0	346554	0		0	0	NULL	NULL	NULL	Low	run1	1	List2	A_T.wav	A_T	1	1	0	1	346404	150	1	487	346891
Exp1	7	Exp1-7-1	59.936	1.0.0.181	2	left	1497183661	2.0.10.242	2.0.10.242	10-13-2019	2019-10-13 02:22:24	10:22:24	male	2.0.10.147	137	Red_S.bmp	990	0		0	0	348823	0		0	0	NULL	NULL	NULL	Low	run1	1	List2	A_T.wav	AV_T	1	1	0	1	348673	150	1	729	349402
Exp1	7	Exp1-7-1	59.936	1.0.0.181	2	left	1497183661	2.0.10.242	2.0.10.242	10-13-2019	2019-10-13 02:22:24	10:22:24	male	2.0.10.147	138	Red_S.bmp	1091	0		0	0	350975	0		0	0	NULL	NULL	NULL	Low	run1	1	List2	A_T.wav	AV_T	1	1	0	1	350825	150	1	697	351522
Exp1	7	Exp1-7-1	59.936	1.0.0.181	2	left	1497183661	2.0.10.242	2.0.10.242	10-13-2019	2019-10-13 02:22:24	10:22:24	male	2.0.10.147	139	Red_C_2.bmp	938	0		0	0	353228	0		0	0	NULL	NULL	NULL	Low	run1	1	List2	A_T.wav	AV_T	1	1	0	1	353078	150	1	813	353891
Exp1	7	Exp1-7-1	59.936	1.0.0.181	2	left	1497183661	2.0.10.242	2.0.10.242	10-13-2019	2019-10-13 02:22:24	10:22:24	male	2.0.10.147	140	Catch.bmp	1570	0		0	0	355313	0		0	0	NULL	NULL	NULL	Low	run1		List2	A_S.wav	A_S	0		0	1	355163	150		0	0
Exp1	7	Exp1-7-1	59.936	1.0.0.181	2	left	1497183661	2.0.10.242	2.0.10.242	10-13-2019	2019-10-13 02:22:24	10:22:24	male	2.0.10.147	141	Catch.bmp	1201	0		0	1	358100	1201		0	0	NULL	NULL	NULL	Low	run1	1	List2	A_T.wav	A_T	1	1	1	1	357949	151	1	917	358866
Exp1	7	Exp1-7-1	59.936	1.0.0.181	2	left	1497183661	2.0.10.242	2.0.10.242	10-13-2019	2019-10-13 02:22:24	10:22:24	male	2.0.10.147	142	Catch.bmp	1253	0		0	0	389382	0		0	0	NULL	NULL	NULL	Low	run1	1	List2	A_T.wav	A_T	1	1	0	1	389232	150	1	650	389882
Exp1	7	Exp1-7-1	59.936	1.0.0.181	2	left	1497183661	2.0.10.242	2.0.10.242	10-13-2019	2019-10-13 02:22:24	10:22:24	male	2.0.10.147	143	Red_C.bmp	889	0		0	0	391785	0		0	0	NULL	NULL	NULL	Low	run1	1	List2	A_T.wav	AV_T	1	1	0	1	391635	150	1	360	391995
Exp1	7	Exp1-7-1	59.936	1.0.0.181	2	left	1497183661	2.0.10.242	2.0.10.242	10-13-2019	2019-10-13 02:22:24	10:22:24	male	2.0.10.147	144	Red_S.bmp	1475	0		0	0	393837	0		0	0	NULL	NULL	NULL	Low	run1	1	List2	A_T.wav	AV_T	1	1	0	1	393687	150	1	227	393914
Exp1	7	Exp1-7-1	59.936	1.0.0.181	2	left	1497183661	2.0.10.242	2.0.10.242	10-13-2019	2019-10-13 02:22:24	10:22:24	male	2.0.10.147	145	Red_S.bmp	1285	0		0	0	396473	0		0	0	NULL	NULL	NULL	Low	run1	1	List2	Catch.wav	V_T	1	1	1	1	396323	150	1	367	396690
Exp1	7	Exp1-7-1	59.936	1.0.0.181	2	left	1497183661	2.0.10.242	2.0.10.242	10-13-2019	2019-10-13 02:22:24	10:22:24	male	2.0.10.147	146	Red_C_2.bmp	924	0		0	0	398909	0		0	0	NULL	NULL	NULL	Low	run1	1	List2	A_T.wav	AV_T	1	1	1	1	398759	150	1	435	399194
Exp1	7	Exp1-7-1	59.936	1.0.0.181	2	left	1497183661	2.0.10.242	2.0.10.242	10-13-2019	2019-10-13 02:22:24	10:22:24	male	2.0.10.147	147	Catch.bmp	1252	0		0	1	400995	0		0	0	NULL	NULL	NULL	Low	run1	1	List2	A_T.wav	A_T	1	1	1	1	400844	151	1	654	401498
Exp1	7	Exp1-7-1	59.936	1.0.0.181	2	left	1497183661	2.0.10.242	2.0.10.242	10-13-2019	2019-10-13 02:22:24	10:22:24	male	2.0.10.147	148	Catch.bmp	1130	0		0	0	403397	0		0	0	NULL	NULL	NULL	Low	run1	1	List2	A_T.wav	A_T	1	1	0	1	403247	150	1	555	403802
Exp1	7	Exp1-7-1	59.936	1.0.0.181	2	left	1497183661	2.0.10.242	2.0.10.242	10-13-2019	2019-10-13 02:22:24	10:22:24	male	2.0.10.147	149	Red_C.bmp	1341	0		0	0	405683	0		0	0	NULL	NULL	NULL	Low	run1	1	List2	A_T.wav	AV_T	1	1	0	1	405533	150	1	476	406009
Exp1	7	Exp1-7-1	59.936	1.0.0.181	2	left	1497183661	2.0.10.242	2.0.10.242	10-13-2019	2019-10-13 02:22:24	10:22:24	male	2.0.10.147	150	Blue_S.bmp	1550	0		1	0	408185	0		0	0	NULL	NULL	NULL	Low	run1		List2	A_S.wav	AV_S	0		0	1	408035	150		0	0
Exp1	7	Exp1-7-1	59.936	1.0.0.181	2	left	1497183661	2.0.10.242	2.0.10.242	10-13-2019	2019-10-13 02:22:24	10:22:24	male	2.0.10.147	151	Red_C.bmp	1061	0		0	0	410955	0		0	0	NULL	NULL	NULL	Low	run1	1	List2	Catch.wav	V_T	1	1	0	1	410805	150	1	420	411225
Exp1	7	Exp1-7-1	59.936	1.0.0.181	2	left	1497183661	2.0.10.242	2.0.10.242	10-13-2019	2019-10-13 02:22:24	10:22:24	male	2.0.10.147	152	Blue_S_2.bmp	1443	0		0	0	413174	0		0	0	NULL	NULL	NULL	Low	run1		List2	A_S.wav	AV_S	0		0	1	413024	150		0	0
Exp1	7	Exp1-7-1	59.936	1.0.0.181	2	left	1497183661	2.0.10.242	2.0.10.242	10-13-2019	2019-10-13 02:22:24	10:22:24	male	2.0.10.147	153	Catch.bmp	1184	0		0	1	415844	0		0	0	NULL	NULL	NULL	Low	run1	1	List2	A_T.wav	A_T	1	1	1	1	415693	151	1	460	416153
Exp1	7	Exp1-7-1	59.936	1.0.0.181	2	left	1497183661	2.0.10.242	2.0.10.242	10-13-2019	2019-10-13 02:22:24	10:22:24	male	2.0.10.147	154	Catch.bmp	1263	0		0	0	418179	0		0	0	NULL	NULL	NULL	Low	run1	1	List2	A_T.wav	A_T	1	1	0	1	418029	150	1	556	418585
Exp1	7	Exp1-7-1	59.936	1.0.0.181	2	left	1497183661	2.0.10.242	2.0.10.242	10-13-2019	2019-10-13 02:22:24	10:22:24	male	2.0.10.147	155	Red_S_2.bmp	1155	0		0	1	420599	0		0	0	NULL	NULL	NULL	Low	run1	1	List2	A_T.wav	AV_T	1	1	0	1	420448	151	1	449	420897
Exp1	7	Exp1-7-1	59.936	1.0.0.181	2	left	1497183661	2.0.10.242	2.0.10.242	10-13-2019	2019-10-13 02:22:24	10:22:24	male	2.0.10.147	156	Red_C.bmp	1162	0		0	0	422901	0		0	0	NULL	NULL	NULL	Low	run1	1	List2	A_T.wav	AV_T	1	1	0	1	422751	150	1	338	423089
Exp1	7	Exp1-7-1	59.936	1.0.0.181	2	left	1497183661	2.0.10.242	2.0.10.242	10-13-2019	2019-10-13 02:22:24	10:22:24	male	2.0.10.147	157	Catch.bmp	1013	0		0	0	425220	0		0	0	NULL	NULL	NULL	Low	run1	1	List2	A_T.wav	A_T	1	1	0	1	425070	150	1	403	425473
Exp1	7	Exp1-7-1	59.936	1.0.0.181	2	left	1497183661	2.0.10.242	2.0.10.242	10-13-2019	2019-10-13 02:22:24	10:22:24	male	2.0.10.147	158	Red_S_2.bmp	1053	0		0	0	427389	0		0	0	NULL	NULL	NULL	Low	run1	1	List2	A_T.wav	AV_T	1	1	0	1	427239	150	1	418	427657
Exp1	7	Exp1-7-1	59.936	1.0.0.181	2	left	1497183661	2.0.10.242	2.0.10.242	10-13-2019	2019-10-13 02:22:24	10:22:24	male	2.0.10.147	159	Blue_C_2.bmp	1441	0		0	0	429591	0		0	0	NULL	NULL	NULL	Low	run1		List2	A_S.wav	AV_S	0		0	1	429441	150		0	0
Exp1	7	Exp1-7-1	59.936	1.0.0.181	2	left	1497183661	2.0.10.242	2.0.10.242	10-13-2019	2019-10-13 02:22:24	10:22:24	male	2.0.10.147	160	Catch.bmp	1262	0		0	0	432244	0		0	0	NULL	NULL	NULL	Low	run1	1	List2	A_T.wav	A_T	1	1	0	1	432094	150	1	635	432729
Exp1	7	Exp1-7-1	59.936	1.0.0.181	2	left	1497183661	2.0.10.242	2.0.10.242	10-13-2019	2019-10-13 02:22:24	10:22:24	male	2.0.10.147	161	Catch.bmp	1142	0		0	0	434663	0		0	0	NULL	NULL	NULL	Low	run1		List2	A_S.wav	A_S	0		0	1	434513	150		0	0
Exp1	7	Exp1-7-1	59.936	1.0.0.181	2	left	1497183661	2.0.10.242	2.0.10.242	10-13-2019	2019-10-13 02:22:24	10:22:24	male	2.0.10.147	162	Catch.bmp	1073	0		0	0	437016	0		0	0	NULL	NULL	NULL	Low	run1		List2	A_S.wav	A_S	0		0	1	436866	150		0	0
Exp1	7	Exp1-7-1	59.936	1.0.0.181	2	left	1497183661	2.0.10.242	2.0.10.242	10-13-2019	2019-10-13 02:22:24	10:22:24	male	2.0.10.147	163	Catch.bmp	1008	0		1	0	439301	0		0	0	NULL	NULL	NULL	Low	run1	1	List2	A_T.wav	A_T	1	1	0	1	439151	150	1	362	439513
Exp1	7	Exp1-7-1	59.936	1.0.0.181	2	left	1497183661	2.0.10.242	2.0.10.242	10-13-2019	2019-10-13 02:22:24	10:22:24	male	2.0.10.147	164	Blue_S_2.bmp	987	0		1	0	441470	0		0	0	NULL	NULL	NULL	Low	run1		List2	A_S.wav	AV_S	0		0	1	441320	150		0	0
Exp1	7	Exp1-7-1	59.936	1.0.0.181	2	left	1497183661	2.0.10.242	2.0.10.242	10-13-2019	2019-10-13 02:22:24	10:22:24	male	2.0.10.147	165	Red_S.bmp	1210	0		0	0	443673	0		0	0	NULL	NULL	NULL	Low	run1	1	List2	A_T.wav	AV_T	1	1	0	1	443523	150	1	790	444313
Exp1	7	Exp1-7-1	59.936	1.0.0.181	2	left	1497183661	2.0.10.242	2.0.10.242	10-13-2019	2019-10-13 02:22:24	10:22:24	male	2.0.10.147	166	Catch.bmp	1406	0		0	0	446042	0		0	0	NULL	NULL	NULL	Low	run1	1	List2	A_T.wav	A_T	1	1	0	1	445892	150	1	373	446265
Exp1	7	Exp1-7-1	59.936	1.0.0.181	2	left	1497183661	2.0.10.242	2.0.10.242	10-13-2019	2019-10-13 02:22:24	10:22:24	male	2.0.10.147	167	Catch.bmp	822	0		0	1	448595	0		0	0	NULL	NULL	NULL	Low	run1		List2	A_S.wav	A_S	0		1	1	448444	151		0	0
Exp1	7	Exp1-7-1	59.936	1.0.0.181	2	left	1497183661	2.0.10.242	2.0.10.242	10-13-2019	2019-10-13 02:22:24	10:22:24	male	2.0.10.147	168	Red_S_2.bmp	1393	0		0	0	450630	0		0	0	NULL	NULL	NULL	Low	run1	1	List2	Catch.wav	V_T	1	1	1	1	450480	150	1	433	450913
Exp1	7	Exp1-7-1	59.936	1.0.0.181	2	left	1497183661	2.0.10.242	2.0.10.242	10-13-2019	2019-10-13 02:22:24	10:22:24	male	2.0.10.147	169	Catch.bmp	1432	0		0	0	453183	0		0	0	NULL	NULL	NULL	Low	run1	1	List2	A_T.wav	A_T	1	1	1	1	453033	150	1	680	453713
Exp1	7	Exp1-7-1	59.936	1.0.0.181	2	left	1497183661	2.0.10.242	2.0.10.242	10-13-2019	2019-10-13 02:22:24	10:22:24	male	2.0.10.147	170	Red_C.bmp	818	0		0	0	455769	0		0	0	NULL	NULL	NULL	Low	run1	1	List2	A_T.wav	AV_T	1	1	0	1	455619	150	1	366	455985
Exp1	7	Exp1-7-1	59.936	1.0.0.181	2	left	1497183661	2.0.10.242	2.0.10.242	10-13-2019	2019-10-13 02:22:24	10:22:24	male	2.0.10.147	171	Catch.bmp	1017	0		0	1	457738	0		0	0	NULL	NULL	NULL	Low	run1		List2	A_S.wav	A_S	0		1	1	457587	151		0	0
Exp1	7	Exp1-7-1	59.936	1.0.0.181	2	left	1497183661	2.0.10.242	2.0.10.242	10-13-2019	2019-10-13 02:22:24	10:22:24	male	2.0.10.147	172	Red_S.bmp	1448	0		0	0	459973	0		0	0	NULL	NULL	NULL	Low	run1	1	List2	Catch.wav	V_T	1	1	1	1	459823	150	1	330	460153
Exp1	7	Exp1-7-1	59.936	1.0.0.181	2	left	1497183661	2.0.10.242	2.0.10.242	10-13-2019	2019-10-13 02:22:24	10:22:24	male	2.0.10.147	173	Red_S.bmp	1139	0		0	0	462576	0		0	0	NULL	NULL	NULL	Low	run1	1	List2	Catch.wav	V_T	1	1	0	1	462426	150	1	383	462809
Exp1	7	Exp1-7-1	59.936	1.0.0.181	2	left	1497183661	2.0.10.242	2.0.10.242	10-13-2019	2019-10-13 02:22:24	10:22:24	male	2.0.10.147	174	Blue_C.bmp	1389	0		0	1	464862	0		0	0	NULL	NULL	NULL	Low	Run1		List2	Catch.wav	V_S	0		1	1	464711	151		0	0
Exp1	7	Exp1-7-1	59.936	1.0.0.181	2	left	1497183661	2.0.10.242	2.0.10.242	10-13-2019	2019-10-13 02:22:24	10:22:24	male	2.0.10.147	175	Red_S.bmp	1129	0		0	0	467464	0		0	0	NULL	NULL	NULL	Low	run1	1	List2	Catch.wav	V_T	1	1	0	1	467314	150	1	447	467761
Exp1	7	Exp1-7-1	59.936	1.0.0.181	2	left	1497183661	2.0.10.242	2.0.10.242	10-13-2019	2019-10-13 02:22:24	10:22:24	male	2.0.10.147	176	Blue_S.bmp	1276	0		0	0	469750	0		0	0	NULL	NULL	NULL	Low	run1		List2	Catch.wav	V_S	0		0	1	469600	150		0	0
Exp1	7	Exp1-7-1	59.936	1.0.0.181	2	left	1497183661	2.0.10.242	2.0.10.242	10-13-2019	2019-10-13 02:22:24	10:22:24	male	2.0.10.147	177	Red_S_2.bmp	1582	0		0	0	472253	0		0	0	NULL	NULL	NULL	Low	run1	1	List2	A_T.wav	AV_T	1	1	0	1	472103	150	1	361	472464
Exp1	7	Exp1-7-1	59.936	1.0.0.181	2	left	1497183661	2.0.10.242	2.0.10.242	10-13-2019	2019-10-13 02:22:24	10:22:24	male	2.0.10.147	178	Blue_C_2.bmp	1362	0		0	0	474989	0		0	0	NULL	NULL	NULL	Low	run1		List2	A_S.wav	AV_S	0		0	1	474839	150		0	0
Exp1	7	Exp1-7-1	59.936	1.0.0.181	2	left	1497183661	2.0.10.242	2.0.10.242	10-13-2019	2019-10-13 02:22:24	10:22:24	male	2.0.10.147	179	Red_S_2.bmp	1314	0		0	0	477558	0		0	0	NULL	NULL	NULL	Low	run1	1	List2	Catch.wav	V_T	0		1	1	477408	150		0	0
Exp1	7	Exp1-7-1	59.936	1.0.0.181	2	left	1497183661	2.0.10.242	2.0.10.242	10-13-2019	2019-10-13 02:22:24	10:22:24	male	2.0.10.147	180	Blue_C_2.bmp	1332	0		0	0	480078	0		0	0	NULL	NULL	NULL	Low	run1		List2	Catch.wav	V_S	0		0	2	479928	150		0	0
Exp1	7	Exp1-7-1	59.936	1.0.0.181	2	left	1497183661	2.0.10.242	2.0.10.242	10-13-2019	2019-10-13 02:22:24	10:22:24	male	2.0.10.147	181	Blue_S.bmp	804	0		0	0	482614	0		0	0	NULL	NULL	NULL	Low	run1		List2	Catch.wav	V_S	0		0	2	482464	150		0	0
Exp1	7	Exp1-7-1	59.936	1.0.0.181	2	left	1497183661	2.0.10.242	2.0.10.242	10-13-2019	2019-10-13 02:22:24	10:22:24	male	2.0.10.147	182	Red_C.bmp	851	0		0	0	484632	0		0	0	NULL	NULL	NULL	Low	run1	1	List2	A_T.wav	AV_T	1	1	1	1	484482	150	1	342	484824
Exp1	7	Exp1-7-1	59.936	1.0.0.181	2	left	1497183661	2.0.10.242	2.0.10.242	10-13-2019	2019-10-13 02:22:24	10:22:24	male	2.0.10.147	183	Catch.bmp	1453	0		0	1	486635	0		0	0	NULL	NULL	NULL	Low	run1		List2	A_S.wav	A_S	0		1	1	486484	151		0	0
Exp1	7	Exp1-7-1	59.936	1.0.0.181	2	left	1497183661	2.0.10.242	2.0.10.242	10-13-2019	2019-10-13 02:22:24	10:22:24	male	2.0.10.147	184	Catch.bmp	1399	0		0	0	489287	0		0	0	NULL	NULL	NULL	Low	run1	1	List2	A_T.wav	A_T	1	1	0	1	489137	150	1	775	489912
Exp1	7	Exp1-7-1	59.936	1.0.0.181	2	left	1497183661	2.0.10.242	2.0.10.242	10-13-2019	2019-10-13 02:22:24	10:22:24	male	2.0.10.147	185	Red_C.bmp	1276	0		0	0	491840	0		0	0	NULL	NULL	NULL	Low	run1	1	List2	A_T.wav	AV_T	1	1	0	1	491690	150	1	398	492088
Exp1	7	Exp1-7-1	59.936	1.0.0.181	2	left	1497183661	2.0.10.242	2.0.10.242	10-13-2019	2019-10-13 02:22:24	10:22:24	male	2.0.10.147	186	Blue_S_2.bmp	1262	0		0	0	494276	0		0	0	NULL	NULL	NULL	Low	run1		List2	Catch.wav	V_S	0		0	1	494126	150		0	0
Exp1	7	Exp1-7-1	59.936	1.0.0.181	2	left	1497183661	2.0.10.242	2.0.10.242	10-13-2019	2019-10-13 02:22:24	10:22:24	male	2.0.10.147	187	Red_S_2.bmp	1426	0		0	0	496745	0		0	0	NULL	NULL	NULL	Low	run1	1	List2	A_T.wav	AV_T	1	1	1	1	496595	150	1	509	497104
Exp1	7	Exp1-7-1	59.936	1.0.0.181	2	left	1497183661	2.0.10.242	2.0.10.242	10-13-2019	2019-10-13 02:22:24	10:22:24	male	2.0.10.147	188	Red_S.bmp	1281	0		0	0	499331	0		0	0	NULL	NULL	NULL	Low	run1	1	List2	Catch.wav	V_T	1	1	1	1	499181	150	1	435	499616
Exp1	7	Exp1-7-1	59.936	1.0.0.181	2	left	1497183661	2.0.10.242	2.0.10.242	10-13-2019	2019-10-13 02:22:24	10:22:24	male	2.0.10.147	189	Catch.bmp	958	0		0	0	501767	0		0	0	NULL	NULL	NULL	Low	run1	1	List2	A_T.wav	A_T	1	1	1	1	501617	150	1	631	502248
Exp1	7	Exp1-7-1	59.936	1.0.0.181	2	left	1497183661	2.0.10.242	2.0.10.242	10-13-2019	2019-10-13 02:22:24	10:22:24	male	2.0.10.147	190	Catch.bmp	1379	0		0	0	503886	0		0	0	NULL	NULL	NULL	Low	run1		List2	A_S.wav	A_S	0		0	1	503736	150		0	0
Exp1	7	Exp1-7-1	59.936	1.0.0.181	2	left	1497183661	2.0.10.242	2.0.10.242	10-13-2019	2019-10-13 02:22:24	10:22:24	male	2.0.10.147	191	Catch.bmp	903	0		0	0	506489	0		0	0	NULL	NULL	NULL	Low	run1	1	List2	A_T.wav	A_T	1	1	0	2	506339	150	1	597	506936
Exp1	7	Exp1-7-1	59.936	1.0.0.181	2	left	1497183661	2.0.10.242	2.0.10.242	10-13-2019	2019-10-13 02:22:24	10:22:24	male	2.0.10.147	192	Red_S.bmp	890	0		0	0	508541	0		0	0	NULL	NULL	NULL	Low	run1	1	List2	A_T.wav	AV_T	1	1	0	1	508391	150	1	409	508800
Exp1	7	Exp1-7-1	59.936	1.0.0.181	2	left	1497183661	2.0.10.242	2.0.10.242	10-13-2019	2019-10-13 02:22:24	10:22:24	male	2.0.10.147	193	Catch.bmp	1548	0		0	0	510593	0		0	0	NULL	NULL	NULL	Low	run1	1	List2	A_T.wav	A_T	1	1	0	1	510443	150	1	518	510961
Exp1	7	Exp1-7-1	59.936	1.0.0.181	2	left	1497183661	2.0.10.242	2.0.10.242	10-13-2019	2019-10-13 02:22:24	10:22:24	male	2.0.10.147	194	Blue_C.bmp	1556	0		0	0	513296	0		0	0	NULL	NULL	NULL	Low	run1		List2	A_S.wav	AV_S	0		0	1	513146	150		0	0
Exp1	7	Exp1-7-1	59.936	1.0.0.181	2	left	1497183661	2.0.10.242	2.0.10.242	10-13-2019	2019-10-13 02:22:24	10:22:24	male	2.0.10.147	195	Blue_S.bmp	1494	0		1	0	516065	0		0	0	NULL	NULL	NULL	Low	run1		List2	Catch.wav	V_S	0		1	1	515915	150		0	0
Exp1	7	Exp1-7-1	59.936	1.0.0.181	2	left	1497183661	2.0.10.242	2.0.10.242	10-13-2019	2019-10-13 02:22:24	10:22:24	male	2.0.10.147	196	Catch.bmp	869	0		0	0	518768	0		0	0	NULL	NULL	NULL	Low	run1		List2	A_S.wav	A_S	0		1	1	518618	150		0	0
Exp1	7	Exp1-7-1	59.936	1.0.0.181	2	left	1497183661	2.0.10.242	2.0.10.242	10-13-2019	2019-10-13 02:22:24	10:22:24	male	2.0.10.147	197	Red_S_2.bmp	1377	0		0	0	520854	0		0	0	NULL	NULL	NULL	Low	run1	1	List2	A_T.wav	AV_T	1	1	0	1	520704	150	1	376	521080
Exp1	7	Exp1-7-1	59.936	1.0.0.181	2	left	1497183661	2.0.10.242	2.0.10.242	10-13-2019	2019-10-13 02:22:24	10:22:24	male	2.0.10.147	198	Blue_C_2.bmp	1344	0		0	0	523390	0		0	0	NULL	NULL	NULL	Low	run1		List2	A_S.wav	AV_S	0		0	1	523240	150		0	0
Exp1	7	Exp1-7-1	59.936	1.0.0.181	2	left	1497183661	2.0.10.242	2.0.10.242	10-13-2019	2019-10-13 02:22:24	10:22:24	male	2.0.10.147	199	Red_S_2.bmp	1565	0		1	0	525942	0		0	0	NULL	NULL	NULL	Low	run1	1	List2	Catch.wav	V_T	1	1	1	1	525792	150	1	400	526192
Exp1	7	Exp1-7-1	59.936	1.0.0.181	2	left	1497183661	2.0.10.242	2.0.10.242	10-13-2019	2019-10-13 02:22:24	10:22:24	male	2.0.10.147	200	Red_S_2.bmp	1064	0		0	0	528662	0		0	0	NULL	NULL	NULL	Low	run1	1	List2	Catch.wav	V_T	1	1	0	1	528512	150	1	368	528880
Exp1	7	Exp1-7-1	59.936	1.0.0.181	2	left	1497183661	2.0.10.242	2.0.10.242	10-13-2019	2019-10-13 02:22:24	10:22:24	male	2.0.10.147	201	Red_C_2.bmp	1462	0		0	0	530881	0		0	0	NULL	NULL	NULL	Low	run1	1	List2	A_T.wav	AV_T	1	1	0	1	530731	150	1	406	531137
Exp1	7	Exp1-7-1	59.936	1.0.0.181	2	left	1497183661	2.0.10.242	2.0.10.242	10-13-2019	2019-10-13 02:22:24	10:22:24	male	2.0.10.147	202	Red_S.bmp	942	0		0	0	533500	0		0	0	NULL	NULL	NULL	Low	run1	1	List2	A_T.wav	AV_T	1	1	0	1	533350	150	1	322	533672
Exp1	7	Exp1-7-1	59.936	1.0.0.181	2	left	1497183661	2.0.10.242	2.0.10.242	10-13-2019	2019-10-13 02:22:24	10:22:24	male	2.0.10.147	203	Red_S_2.bmp	816	0		0	1	535603	0		0	0	NULL	NULL	NULL	Low	run1	1	List2	A_T.wav	AV_T	1	1	1	1	535452	151	1	300	535752
Exp1	7	Exp1-7-1	59.936	1.0.0.181	2	left	1497183661	2.0.10.242	2.0.10.242	10-13-2019	2019-10-13 02:22:24	10:22:24	male	2.0.10.147	204	Blue_S_2.bmp	1218	0		0	0	537571	0		0	0	NULL	NULL	NULL	Low	run1		List2	Catch.wav	V_S	0		1	1	537421	150		0	0
Exp1	7	Exp1-7-1	59.936	1.0.0.181	2	left	1497183661	2.0.10.242	2.0.10.242	10-13-2019	2019-10-13 02:22:24	10:22:24	male	2.0.10.147	205	Red_C_2.bmp	1561	0		0	0	540007	0		0	0	NULL	NULL	NULL	Low	run1	1	List2	Catch.wav	V_T	1	1	0	1	539857	150	1	358	540215
Exp1	7	Exp1-7-1	59.936	1.0.0.181	2	left	1497183661	2.0.10.242	2.0.10.242	10-13-2019	2019-10-13 02:22:24	10:22:24	male	2.0.10.147	206	Catch.bmp	1272	0		0	0	542727	0		0	0	NULL	NULL	NULL	Low	run1	1	List2	A_T.wav	A_T	0		0	1	542577	150		0	0
Exp1	7	Exp1-7-1	59.936	1.0.0.181	2	left	1497183661	2.0.10.242	2.0.10.242	10-13-2019	2019-10-13 02:22:24	10:22:24	male	2.0.10.147	207	Red_C.bmp	1382	0		0	0	545213	0		0	0	NULL	NULL	NULL	Low	run1	1	List2	Catch.wav	V_T	1	1	0	2	545063	150	1	536	545599
Exp1	7	Exp1-7-1	59.936	1.0.0.181	2	left	1497183661	2.0.10.242	2.0.10.242	10-13-2019	2019-10-13 02:22:24	10:22:24	male	2.0.10.147	208	Red_S_2.bmp	1126	0		0	0	547749	0		0	0	NULL	NULL	NULL	Low	run1	1	List2	Catch.wav	V_T	1	1	0	1	547599	150	1	384	547983
Exp1	7	Exp1-7-1	59.936	1.0.0.181	2	left	1497183661	2.0.10.242	2.0.10.242	10-13-2019	2019-10-13 02:22:24	10:22:24	male	2.0.10.147	209	Red_S_2.bmp	1346	0		0	0	550034	0		0	0	NULL	NULL	NULL	Low	run1	1	List2	Catch.wav	V_T	1	1	0	1	549884	150	1	347	550231
Exp1	7	Exp1-7-1	59.936	1.0.0.181	2	left	1497183661	2.0.10.242	2.0.10.242	10-13-2019	2019-10-13 02:22:24	10:22:24	male	2.0.10.147	210	Red_C.bmp	1075	0		0	0	552537	0		0	0	NULL	NULL	NULL	Low	run1	1	List2	A_T.wav	AV_T	1	1	0	1	552387	150	1	460	552847
Exp1	7	Exp1-7-1	59.936	1.0.0.181	2	left	1497183661	2.0.10.242	2.0.10.242	10-13-2019	2019-10-13 02:22:24	10:22:24	male	2.0.10.147	211	Red_S_2.bmp	1022	0		0	0	554773	0		0	0	NULL	NULL	NULL	Low	run1	1	List2	Catch.wav	V_T	1	1	0	1	554623	150	1	377	555000
Exp1	7	Exp1-7-1	59.936	1.0.0.181	2	left	1497183661	2.0.10.242	2.0.10.242	10-13-2019	2019-10-13 02:22:24	10:22:24	male	2.0.10.147	212	Red_S.bmp	1501	0		0	0	556942	0		0	0	NULL	NULL	NULL	Low	run1	1	List2	Catch.wav	V_T	1	1	0	1	556792	150	1	319	557111
Exp1	7	Exp1-7-1	59.936	1.0.0.181	2	left	1497183661	2.0.10.242	2.0.10.242	10-13-2019	2019-10-13 02:22:24	10:22:24	male	2.0.10.147	213	Catch.bmp	859	0		1	0	559594	0		0	0	NULL	NULL	NULL	Low	run1	1	List2	A_T.wav	A_T	1	1	1	1	559444	150	1	547	559991
Exp1	7	Exp1-7-1	59.936	1.0.0.181	2	left	1497183661	2.0.10.242	2.0.10.242	10-13-2019	2019-10-13 02:22:24	10:22:24	male	2.0.10.147	214	Blue_C.bmp	1011	0		0	0	561613	0		0	0	NULL	NULL	NULL	Low	run1		List2	A_S.wav	AV_S	0		0	1	561463	150		0	0
Exp1	7	Exp1-7-1	59.936	1.0.0.181	2	left	1497183661	2.0.10.242	2.0.10.242	10-13-2019	2019-10-13 02:22:24	10:22:24	male	2.0.10.147	215	Catch.bmp	1045	0		0	0	563832	0		0	0	NULL	NULL	NULL	Low	run1	1	List2	A_T.wav	A_T	1	1	0	1	563682	150	1	581	564263
Exp1	7	Exp1-7-1	59.936	1.0.0.181	2	left	1497183661	2.0.10.242	2.0.10.242	10-13-2019	2019-10-13 02:22:24	10:22:24	male	2.0.10.147	216	Catch.bmp	1490	0		0	1	566035	0		0	0	NULL	NULL	NULL	Low	run1	1	List2	A_T.wav	A_T	1	1	1	1	565884	151	1	515	566399
Exp1	7	Exp1-7-1	59.936	1.0.0.181	2	left	1497183661	2.0.10.242	2.0.10.242	10-13-2019	2019-10-13 02:22:24	10:22:24	male	2.0.10.147	217	Red_S.bmp	1085	0		0	0	568687	0		0	0	NULL	NULL	NULL	Low	run1	1	List2	Catch.wav	V_T	1	1	1	1	568537	150	1	366	568903
Exp1	7	Exp1-7-1	59.936	1.0.0.181	2	left	1497183661	2.0.10.242	2.0.10.242	10-13-2019	2019-10-13 02:22:24	10:22:24	male	2.0.10.147	218	Red_S.bmp	1506	0		0	0	570923	0		0	0	NULL	NULL	NULL	Low	run1	1	List2	A_T.wav	AV_T	1	1	1	1	570773	150	1	346	571119
Exp1	7	Exp1-7-1	59.936	1.0.0.181	2	left	1497183661	2.0.10.242	2.0.10.242	10-13-2019	2019-10-13 02:22:24	10:22:24	male	2.0.10.147	219	Blue_S.bmp	993	0		0	0	573576	0		0	0	NULL	NULL	NULL	Low	run1		List2	A_S.wav	AV_S	0		0	1	573426	150		0	0
Exp1	7	Exp1-7-1	59.936	1.0.0.181	2	left	1497183661	2.0.10.242	2.0.10.242	10-13-2019	2019-10-13 02:22:24	10:22:24	male	2.0.10.147	220	Red_C_2.bmp	922	0		0	0	575778	0		0	0	NULL	NULL	NULL	Low	run1	1	List2	Catch.wav	V_T	1	1	1	1	575628	150	1	451	576079
Exp1	7	Exp1-7-1	59.936	1.0.0.181	2	left	1497183661	2.0.10.242	2.0.10.242	10-13-2019	2019-10-13 02:22:24	10:22:24	male	2.0.10.147	221	Red_C.bmp	1352	0		0	0	577847	0		0	0	NULL	NULL	NULL	Low	run1	1	List2	Catch.wav	V_T	1	1	0	1	577697	150	1	358	578055
Exp1	7	Exp1-7-1	59.936	1.0.0.181	2	left	1497183661	2.0.10.242	2.0.10.242	10-13-2019	2019-10-13 02:22:24	10:22:24	male	2.0.10.147	222	Catch.bmp	843	0		0	1	580350	0		0	0	NULL	NULL	NULL	Low	run1	1	List2	A_T.wav	A_T	1	1	1	1	580199	151	1	608	580807
Exp1	7	Exp1-7-1	59.936	1.0.0.181	2	left	1497183661	2.0.10.242	2.0.10.242	10-13-2019	2019-10-13 02:22:24	10:22:24	male	2.0.10.147	223	Catch.bmp	1165	0		0	0	582352	0		0	0	NULL	NULL	NULL	Low	run1	1	List2	A_T.wav	A_T	1	1	0	1	582202	150	1	373	582575
Exp1	7	Exp1-7-1	59.936	1.0.0.181	2	left	1497183661	2.0.10.242	2.0.10.242	10-13-2019	2019-10-13 02:22:24	10:22:24	male	2.0.10.147	224	Blue_C.bmp	860	0		0	0	584671	0		0	0	NULL	NULL	NULL	Low	Run1		List2	Catch.wav	V_S	0		0	1	584521	150		0	0
Exp1	7	Exp1-7-1	59.936	1.0.0.181	2	left	1497183661	2.0.10.242	2.0.10.242	10-13-2019	2019-10-13 02:22:24	10:22:24	male	2.0.10.147	225	Red_S_2.bmp	1343	0		0	1	586740	0		0	0	NULL	NULL	NULL	Low	run1	1	List2	Catch.wav	V_T	1	1	1	1	586589	151	1	370	586959
Exp1	7	Exp1-7-1	59.936	1.0.0.181	2	left	1497183661	2.0.10.242	2.0.10.242	10-13-2019	2019-10-13 02:22:24	10:22:24	male	2.0.10.147	226	Red_S_2.bmp	1394	0		0	0	589242	0		0	0	NULL	NULL	NULL	Low	run1	1	List2	Catch.wav	V_T	1	1	0	1	589092	150	1	395	589487
Exp1	7	Exp1-7-1	59.936	1.0.0.181	2	left	1497183661	2.0.10.242	2.0.10.242	10-13-2019	2019-10-13 02:22:24	10:22:24	male	2.0.10.147	227	Red_C.bmp	1462	0		0	0	591795	0		0	0	NULL	NULL	NULL	Low	run1	1	List2	A_T.wav	AV_T	1	1	1	1	591645	150	1	370	592015
Exp1	7	Exp1-7-1	59.936	1.0.0.181	2	left	1497183661	2.0.10.242	2.0.10.242	10-13-2019	2019-10-13 02:22:24	10:22:24	male	2.0.10.147	228	Blue_S.bmp	827	0		0	0	594414	0		0	0	NULL	NULL	NULL	Low	run1		List2	A_S.wav	AV_S	0		0	1	594264	150		0	0
Exp1	7	Exp1-7-1	59.936	1.0.0.181	2	left	1497183661	2.0.10.242	2.0.10.242	10-13-2019	2019-10-13 02:22:24	10:22:24	male	2.0.10.147	229	Red_C_2.bmp	1418	0		0	1	596467	0		0	0	NULL	NULL	NULL	Low	run1	1	List2	A_T.wav	AV_T	1	1	1	1	596316	151	1	371	596687
Exp1	7	Exp1-7-1	59.936	1.0.0.181	2	left	1497183661	2.0.10.242	2.0.10.242	10-13-2019	2019-10-13 02:22:24	10:22:24	male	2.0.10.147	230	Red_S.bmp	1365	0		0	0	599036	0		0	0	NULL	NULL	NULL	Low	run1	1	List2	A_T.wav	AV_T	1	1	0	1	598886	150	1	497	599383
Exp1	7	Exp1-7-1	59.936	1.0.0.181	2	left	1497183661	2.0.10.242	2.0.10.242	10-13-2019	2019-10-13 02:22:24	10:22:24	male	2.0.10.147	231	Red_C.bmp	1054	0		0	0	601555	0		0	0	NULL	NULL	NULL	Low	run1	1	List2	Catch.wav	V_T	1	1	1	1	601405	150	1	435	601840
Exp1	7	Exp1-7-1	59.936	1.0.0.181	2	left	1497183661	2.0.10.242	2.0.10.242	10-13-2019	2019-10-13 02:22:24	10:22:24	male	2.0.10.147	232	Catch.bmp	1455	0		0	1	603758	0		0	0	NULL	NULL	NULL	Low	run1	1	List2	A_T.wav	A_T	1	1	1	1	603607	151	1	561	604168
Exp1	7	Exp1-7-1	59.936	1.0.0.181	2	left	1497183661	2.0.10.242	2.0.10.242	10-13-2019	2019-10-13 02:22:24	10:22:24	male	2.0.10.147	233	Catch.bmp	986	0		0	0	606360	0		0	0	NULL	NULL	NULL	Low	run1	1	List2	A_T.wav	A_T	1	1	0	1	606210	150	1	478	606688
Exp1	7	Exp1-7-1	59.936	1.0.0.181	2	left	1497183661	2.0.10.242	2.0.10.242	10-13-2019	2019-10-13 02:22:24	10:22:24	male	2.0.10.147	234	Red_C_2.bmp	1114	0		0	0	608496	0		0	0	NULL	NULL	NULL	Low	run1	1	List2	A_T.wav	AV_T	1	1	0	1	608346	150	1	356	608702
Exp1	7	Exp1-7-1	59.936	1.0.0.181	2	left	1497183661	2.0.10.242	2.0.10.242	10-13-2019	2019-10-13 02:22:24	10:22:24	male	2.0.10.147	235	Red_S.bmp	1036	0		0	0	610765	0		0	0	NULL	NULL	NULL	Low	run1	1	List2	Catch.wav	V_T	1	1	0	1	610615	150	1	433	611048
Exp1	7	Exp1-7-1	59.936	1.0.0.181	2	left	1497183661	2.0.10.242	2.0.10.242	10-13-2019	2019-10-13 02:22:24	10:22:24	male	2.0.10.147	236	Red_C_2.bmp	1269	0		1	0	612950	0		0	0	NULL	NULL	NULL	Low	run1	1	List2	Catch.wav	V_T	1	1	1	1	612800	150	1	326	613126
Exp1	7	Exp1-7-1	59.936	1.0.0.181	2	left	1497183661	2.0.10.242	2.0.10.242	10-13-2019	2019-10-13 02:22:24	10:22:24	male	2.0.10.147	237	Blue_C_2.bmp	1521	0		0	0	615370	0		0	0	NULL	NULL	NULL	Low	run1		List2	Catch.wav	V_S	0		0	1	615220	150		0	0
Exp1	7	Exp1-7-1	59.936	1.0.0.181	2	left	1497183661	2.0.10.242	2.0.10.242	10-13-2019	2019-10-13 02:22:24	10:22:24	male	2.0.10.147	238	Catch.bmp	1263	0		0	0	618106	0		0	0	NULL	NULL	NULL	Low	run1	1	List2	A_T.wav	A_T	1	1	1	1	617956	150	1	490	618446
Exp1	7	Exp1-7-1	59.936	1.0.0.181	2	left	1497183661	2.0.10.242	2.0.10.242	10-13-2019	2019-10-13 02:22:24	10:22:24	male	2.0.10.147	239	Catch.bmp	1216	0		0	0	620525	0		0	0	NULL	NULL	NULL	Low	run1	1	List2	A_T.wav	A_T	1	1	0	1	620375	150	1	559	620934
Exp1	7	Exp1-7-1	59.936	1.0.0.181	2	left	1497183661	2.0.10.242	2.0.10.242	10-13-2019	2019-10-13 02:22:24	10:22:24	male	2.0.10.147	240	Blue_S.bmp	1559	0		0	0	622894	0		0	0	NULL	NULL	NULL	Low	run1		List2	A_S.wav	AV_S	0		0	1	622744	150		0	0
Exp1	7	Exp1-7-1	59.936	1.0.0.181	2	left	1497183661	2.0.10.242	2.0.10.242	10-13-2019	2019-10-13 02:22:24	10:22:24	male	2.0.10.147	241	Red_C_2.bmp	1548	0		0	0	625664	0		0	0	NULL	NULL	NULL	Low	run1	1	List2	Catch.wav	V_T	1	1	0	1	625514	150	1	380	625894
Exp1	7	Exp1-7-1	59.936	1.0.0.181	2	left	1497183661	2.0.10.242	2.0.10.242	10-13-2019	2019-10-13 02:22:24	10:22:24	male	2.0.10.147	242	Red_C_2.bmp	901	0		0	0	628367	0		0	0	NULL	NULL	NULL	Low	run1	1	List2	A_T.wav	AV_T	1	1	0	1	628217	150	1	365	628582
Exp1	7	Exp1-7-1	59.936	1.0.0.181	2	left	1497183661	2.0.10.242	2.0.10.242	10-13-2019	2019-10-13 02:22:24	10:22:24	male	2.0.10.147	243	Catch.bmp	1159	0		0	0	630419	0		0	0	NULL	NULL	NULL	Low	run1		List2	A_S.wav	A_S	0		0	1	630269	150		0	0
Exp1	7	Exp1-7-1	59.936	1.0.0.181	2	left	1497183661	2.0.10.242	2.0.10.242	10-13-2019	2019-10-13 02:22:24	10:22:24	male	2.0.10.147	244	Red_C.bmp	1104	0		0	0	632805	0		0	0	NULL	NULL	NULL	Low	run1	1	List2	A_T.wav	AV_T	1	1	0	2	632655	150	1	375	633030
Exp1	7	Exp1-7-1	59.936	1.0.0.181	2	left	1497183661	2.0.10.242	2.0.10.242	10-13-2019	2019-10-13 02:22:24	10:22:24	male	2.0.10.147	245	Blue_C_2.bmp	1232	0		0	0	635057	0		0	0	NULL	NULL	NULL	Low	run1		List2	Catch.wav	V_S	0		0	1	634907	150		0	0
Exp1	7	Exp1-7-1	59.936	1.0.0.181	2	left	1497183661	2.0.10.242	2.0.10.242	10-13-2019	2019-10-13 02:22:24	10:22:24	male	2.0.10.147	246	Red_C.bmp	1066	0		0	1	637510	0		0	0	NULL	NULL	NULL	Low	run1	1	List2	A_T.wav	AV_T	1	1	1	1	637359	151	1	335	637694
Exp1	7	Exp1-7-1	59.936	1.0.0.181	2	left	1497183661	2.0.10.242	2.0.10.242	10-13-2019	2019-10-13 02:22:24	10:22:24	male	2.0.10.147	247	Red_S_2.bmp	1245	0		0	1	639729	0		0	0	NULL	NULL	NULL	Low	run1	1	List2	A_T.wav	AV_T	1	1	1	1	639578	151	1	381	639959
Exp1	7	Exp1-7-1	59.936	1.0.0.181	2	left	1497183661	2.0.10.242	2.0.10.242	10-13-2019	2019-10-13 02:22:24	10:22:24	male	2.0.10.147	248	Red_S.bmp	851	0		0	0	642131	0		0	0	NULL	NULL	NULL	Low	run1	1	List2	A_T.wav	AV_T	1	1	0	1	641981	150	1	329	642310
Exp1	7	Exp1-7-1	59.936	1.0.0.181	2	left	1497183661	2.0.10.242	2.0.10.242	10-13-2019	2019-10-13 02:22:24	10:22:24	male	2.0.10.147	249	Red_S.bmp	1207	0		0	0	644133	0		0	0	NULL	NULL	NULL	Low	run1	1	List2	Catch.wav	V_T	1	1	1	1	643983	150	1	527	644510
Exp1	7	Exp1-7-1	59.936	1.0.0.181	2	left	1497183661	2.0.10.242	2.0.10.242	10-13-2019	2019-10-13 02:22:24	10:22:24	male	2.0.10.147	250	Blue_C.bmp	1235	0		0	0	646502	0		0	0	NULL	NULL	NULL	Low	Run1		List2	Catch.wav	V_S	0		0	1	646352	150		0	0
Exp1	7	Exp1-7-1	59.936	1.0.0.181	2	left	1497183661	2.0.10.242	2.0.10.242	10-13-2019	2019-10-13 02:22:24	10:22:24	male	2.0.10.147	251	Red_C.bmp	956	0		0	0	648938	0		0	0	NULL	NULL	NULL	Low	run1	1	List2	Catch.wav	V_T	1	1	0	1	648788	150	1	363	649151
Exp1	7	Exp1-7-1	59.936	1.0.0.181	2	left	1497183661	2.0.10.242	2.0.10.242	10-13-2019	2019-10-13 02:22:24	10:22:24	male	2.0.10.147	252	Catch.bmp	1517	0		0	0	651057	0		0	0	NULL	NULL	NULL	Low	run1		List2	A_S.wav	A_S	0		1	1	650907	150		0	0
Exp1	7	Exp1-7-1	59.936	1.0.0.181	2	left	1497183661	2.0.10.242	2.0.10.242	10-13-2019	2019-10-13 02:22:24	10:22:24	male	2.0.10.147	253	Catch.bmp	1499	0		0	0	653793	0		0	0	NULL	NULL	NULL	Low	run1	1	List2	A_T.wav	A_T	1	1	1	1	653643	150	1	675	654318
Exp1	7	Exp1-7-1	59.936	1.0.0.181	2	left	1497183661	2.0.10.242	2.0.10.242	10-13-2019	2019-10-13 02:22:24	10:22:24	male	2.0.10.147	254	Blue_S_2.bmp	1174	0		0	0	656446	0		0	0	NULL	NULL	NULL	Low	run1		List2	A_S.wav	AV_S	0		0	1	656296	150		0	0
Exp1	7	Exp1-7-1	59.936	1.0.0.181	2	left	1497183661	2.0.10.242	2.0.10.242	10-13-2019	2019-10-13 02:22:24	10:22:24	male	2.0.10.147	255	Catch.bmp	843	0		0	0	658832	0		0	0	NULL	NULL	NULL	Low	run1	1	List2	A_T.wav	A_T	1	1	0	1	658682	150	1	740	659422
Exp1	7	Exp1-7-1	59.936	1.0.0.181	2	left	1497183661	2.0.10.242	2.0.10.242	10-13-2019	2019-10-13 02:22:24	10:22:24	male	2.0.10.147	256	Blue_S_2.bmp	1140	0		0	0	660834	0		0	0	NULL	NULL	NULL	Low	run1		List2	A_S.wav	AV_S	0		0	1	660684	150		0	0
Exp1	7	Exp1-7-1	59.936	1.0.0.181	2	left	1497183661	2.0.10.242	2.0.10.242	10-13-2019	2019-10-13 02:22:24	10:22:24	male	2.0.10.147	257	Red_C.bmp	1153	0		0	1	663187	0		0	0	NULL	NULL	NULL	Low	run1	1	List2	A_T.wav	AV_T	1	1	1	1	663036	151	1	330	663366
Exp1	7	Exp1-7-1	59.936	1.0.0.181	2	left	1497183661	2.0.10.242	2.0.10.242	10-13-2019	2019-10-13 02:22:24	10:22:24	male	2.0.10.147	258	Red_C_2.bmp	1390	0		0	0	665489	0		0	0	NULL	NULL	NULL	Low	run1	1	List2	A_T.wav	AV_T	1	1	0	1	665339	150	1	371	665710
Exp1	7	Exp1-7-1	59.936	1.0.0.181	2	left	1497183661	2.0.10.242	2.0.10.242	10-13-2019	2019-10-13 02:22:24	10:22:24	male	2.0.10.147	259	Blue_C_2.bmp	1141	0		0	0	668042	0		0	0	NULL	NULL	NULL	Low	run1		List2	Catch.wav	V_S	0		0	2	667892	150		0	0
Exp1	7	Exp1-7-1	59.936	1.0.0.181	2	left	1497183661	2.0.10.242	2.0.10.242	10-13-2019	2019-10-13 02:22:24	10:22:24	male	2.0.10.147	260	Catch.bmp	1440	0		0	0	670394	0		0	0	NULL	NULL	NULL	Low	run1	1	List2	A_T.wav	A_T	1	1	1	1	670244	150	1	442	670686
