# Supplementary material for: Visual Perceptual Load Attenuates Age-Related Audiovisual Integration in an Audiovisual Discrimination Task
Source: Front Psychol. 2021 Sep 29;12:740221. doi: 10.3389/fpsyg.2021.740221 (PMC8511317; doi:10.3389/fpsyg.2021.740221)
Supplement: Supplementary file 1 [file Data_Sheet_1.ZIP › Export data/Group 2_Data_Older/Exp1_Low load/Subject_08.xlsx]

## Sheet: Sheet1
ExperimentName	Subject	DataFile.Basename	Display.RefreshRate	ExperimentVersion	Group	Handedness	RandomSeed	RuntimeVersion	RuntimeVersionExpected	SessionDate	SessionStartDateTimeUtc	SessionTime	Sex	StudioVersion	Block	Image	ITI	ITI.ACC	ITI.CRESP	ITI.DurationError	ITI.OnsetDelay	ITI.OnsetTime	ITI.OnsetToOnsetTime	ITI.RESP	ITI.RT	ITI.RTTime	List1	List1.Cycle	List1.Sample	PercetualLoad	Procedure	Response	Running	Sound	StimulusType	Target.ACC	Target.CRESP	Target.DurationError	Target.OnsetDelay	Target.OnsetTime	Target.OnsetToOnsetTime	Target.RESP	Target.RT	Target.RTTime
Exp1	8	Exp1-8-1	59.936	1.0.0.182	2	left	512264651	2.0.10.242	2.0.10.242	10-13-2019	2019-10-13 02:58:32	10:58:32	male	2.0.10.147	1	Red_S.bmp	1066	0		0	0	24403	0		0	0	17	1	1	Low	Prac	1	List1	A_T.wav	AV_T	0		102	1	24253	150		0	0
Exp1	8	Exp1-8-1	59.936	1.0.0.182	2	left	512264651	2.0.10.242	2.0.10.242	10-13-2019	2019-10-13 02:58:32	10:58:32	male	2.0.10.147	2	Red_C.bmp	1063	0		0	1	26689	0		0	0	5	1	2	Low	Prac	1	List1	Catch.wav	V_T	1	1	1	1	26538	151	1	461	26999
Exp1	8	Exp1-8-1	59.936	1.0.0.182	2	left	512264651	2.0.10.242	2.0.10.242	10-13-2019	2019-10-13 02:58:32	10:58:32	male	2.0.10.147	3	Red_S_2.bmp	1332	0		0	1	28908	0		0	0	18	1	3	Low	Prac	1	List1	A_T.wav	AV_T	1	1	1	1	28757	151	1	330	29087
Exp1	8	Exp1-8-1	59.936	1.0.0.182	2	left	512264651	2.0.10.242	2.0.10.242	10-13-2019	2019-10-13 02:58:32	10:58:32	male	2.0.10.147	4	Blue_C.bmp	1506	0		1	0	31393	0		0	0	11	1	4	Low	Prac		List1	A_S.wav	AV_S	0		0	1	31243	150	1	244	31487
Exp1	8	Exp1-8-1	59.936	1.0.0.182	2	left	512264651	2.0.10.242	2.0.10.242	10-13-2019	2019-10-13 02:58:32	10:58:32	male	2.0.10.147	5	Red_S.bmp	992	0		0	0	34046	0		0	0	17	1	5	Low	Prac	1	List1	A_T.wav	AV_T	1	1	0	1	33896	150	1	272	34168
Exp1	8	Exp1-8-1	59.936	1.0.0.182	2	left	512264651	2.0.10.242	2.0.10.242	10-13-2019	2019-10-13 02:58:32	10:58:32	male	2.0.10.147	6	Red_S.bmp	1592	0		1	0	36198	0		0	0	7	1	6	Low	Prac	1	List1	Catch.wav	V_T	1	1	1	1	36048	150	1	319	36367
Exp1	8	Exp1-8-1	59.936	1.0.0.182	2	left	512264651	2.0.10.242	2.0.10.242	10-13-2019	2019-10-13 02:58:32	10:58:32	male	2.0.10.147	7	Red_C_2.bmp	1240	0		0	0	38951	0		0	0	6	1	7	Low	Prac	1	List1	Catch.wav	V_T	1	1	0	1	38801	150	1	351	39152
Exp1	8	Exp1-8-1	59.936	1.0.0.182	2	left	512264651	2.0.10.242	2.0.10.242	10-13-2019	2019-10-13 02:58:32	10:58:32	male	2.0.10.147	8	Catch.bmp	1511	0		0	0	41354	0		0	0	10	1	8	Low	Prac	1	List1	A_T.wav	A_T	1	1	0	1	41204	150	1	1187	42391
Exp1	8	Exp1-8-1	59.936	1.0.0.182	2	left	512264651	2.0.10.242	2.0.10.242	10-13-2019	2019-10-13 02:58:32	10:58:32	male	2.0.10.147	9	Red_S.bmp	1249	0		0	0	44023	0		0	0	7	1	9	Low	Prac	1	List1	Catch.wav	V_T	1	1	1	1	43873	150	1	374	44247
Exp1	8	Exp1-8-1	59.936	1.0.0.182	2	left	512264651	2.0.10.242	2.0.10.242	10-13-2019	2019-10-13 02:58:32	10:58:32	male	2.0.10.147	10	Blue_C_2.bmp	1005	0		0	0	46426	0		0	0	12	1	10	Low	Prac		List1	A_S.wav	AV_S	0		1	1	46276	150		0	0
Exp1	8	Exp1-8-1	59.936	1.0.0.182	2	left	512264651	2.0.10.242	2.0.10.242	10-13-2019	2019-10-13 02:58:32	10:58:32	male	2.0.10.147	11	Red_S_2.bmp	1495	0		0	0	48645	0		0	0	8	1	11	Low	Prac	1	List1	Catch.wav	V_T	1	1	0	1	48495	150	1	328	48823
Exp1	8	Exp1-8-1	59.936	1.0.0.182	2	left	512264651	2.0.10.242	2.0.10.242	10-13-2019	2019-10-13 02:58:32	10:58:32	male	2.0.10.147	12	Catch.bmp	1441	0		0	0	51298	0		0	0	10	1	12	Low	Prac	1	List1	A_T.wav	A_T	1	1	0	2	51148	150	1	723	51871
Exp1	8	Exp1-8-1	59.936	1.0.0.182	2	left	512264651	2.0.10.242	2.0.10.242	10-13-2019	2019-10-13 02:58:32	10:58:32	male	2.0.10.147	13	Catch.bmp	985	0		1	0	53900	0		0	0	10	1	13	Low	Prac	1	List1	A_T.wav	A_T	1	1	0	1	53750	150	1	545	54295
Exp1	8	Exp1-8-1	59.936	1.0.0.182	2	left	512264651	2.0.10.242	2.0.10.242	10-13-2019	2019-10-13 02:58:32	10:58:32	male	2.0.10.147	14	Red_C.bmp	1120	0		0	0	56036	0		0	0	15	1	14	Low	Prac	1	List1	A_T.wav	AV_T	1	1	0	1	55886	150	1	346	56232
Exp1	8	Exp1-8-1	59.936	1.0.0.182	2	left	512264651	2.0.10.242	2.0.10.242	10-13-2019	2019-10-13 02:58:32	10:58:32	male	2.0.10.147	15	Catch.bmp	1498	0		0	0	58305	0		0	0	10	1	15	Low	Prac	1	List1	A_T.wav	A_T	1	1	0	1	58155	150	1	492	58647
Exp1	8	Exp1-8-1	59.936	1.0.0.182	2	left	512264651	2.0.10.242	2.0.10.242	10-13-2019	2019-10-13 02:58:32	10:58:32	male	2.0.10.147	16	Red_C.bmp	939	0		0	0	60958	0		0	0	5	1	16	Low	Prac	1	List1	Catch.wav	V_T	1	1	1	1	60808	150	1	319	61127
Exp1	8	Exp1-8-1	59.936	1.0.0.182	2	left	512264651	2.0.10.242	2.0.10.242	10-13-2019	2019-10-13 02:58:32	10:58:32	male	2.0.10.147	17	Red_S_2.bmp	1459	0		0	0	63060	0		0	0	18	1	17	Low	Prac	1	List1	A_T.wav	AV_T	1	1	1	1	62910	150	1	266	63176
Exp1	8	Exp1-8-1	59.936	1.0.0.182	2	left	512264651	2.0.10.242	2.0.10.242	10-13-2019	2019-10-13 02:58:32	10:58:32	male	2.0.10.147	18	Catch.bmp	1090	0		1	0	65679	0		0	0	10	1	18	Low	Prac	1	List1	A_T.wav	A_T	1	1	0	1	65529	150	1	381	65910
Exp1	8	Exp1-8-1	59.936	1.0.0.182	2	left	512264651	2.0.10.242	2.0.10.242	10-13-2019	2019-10-13 02:58:32	10:58:32	male	2.0.10.147	19	Catch.bmp	1456	0		0	0	67932	0		0	0	10	1	19	Low	Prac	1	List1	A_T.wav	A_T	1	1	0	1	67782	150	1	410	68192
Exp1	8	Exp1-8-1	59.936	1.0.0.182	2	left	512264651	2.0.10.242	2.0.10.242	10-13-2019	2019-10-13 02:58:32	10:58:32	male	2.0.10.147	20	Blue_S.bmp	1575	0		0	1	70535	0		0	0	3	1	20	Low	Prac		List1	Catch.wav	V_S	0		1	1	70384	151	1	351	70735
Exp1	8	Exp1-8-1	59.936	1.0.0.182	2	left	512264651	2.0.10.242	2.0.10.242	10-13-2019	2019-10-13 02:58:32	10:58:32	male	2.0.10.147	21	Catch.bmp	1457	0		0	0	85317	0		0	0	NULL	NULL	NULL	Low	run1	1	List2	A_T.wav	A_T	1	1	0	1	85167	150	1	999	86166
Exp1	8	Exp1-8-1	59.936	1.0.0.182	2	left	512264651	2.0.10.242	2.0.10.242	10-13-2019	2019-10-13 02:58:32	10:58:32	male	2.0.10.147	22	Red_C_2.bmp	1315	0		0	0	87936	0		0	0	NULL	NULL	NULL	Low	run1	1	List2	Catch.wav	V_T	1	1	1	1	87786	150	1	420	88206
Exp1	8	Exp1-8-1	59.936	1.0.0.182	2	left	512264651	2.0.10.242	2.0.10.242	10-13-2019	2019-10-13 02:58:32	10:58:32	male	2.0.10.147	23	Red_C.bmp	1536	0		0	0	90405	0		0	0	NULL	NULL	NULL	Low	run1	1	List2	Catch.wav	V_T	1	1	0	1	90255	150	1	392	90647
Exp1	8	Exp1-8-1	59.936	1.0.0.182	2	left	512264651	2.0.10.242	2.0.10.242	10-13-2019	2019-10-13 02:58:32	10:58:32	male	2.0.10.147	24	Catch.bmp	866	0		0	1	93092	0		0	0	NULL	NULL	NULL	Low	run1		List2	A_S.wav	A_S	0		1	1	92941	151	1	497	93438
Exp1	8	Exp1-8-1	59.936	1.0.0.182	2	left	512264651	2.0.10.242	2.0.10.242	10-13-2019	2019-10-13 02:58:32	10:58:32	male	2.0.10.147	25	Red_S_2.bmp	1306	0		0	0	95110	0		0	0	NULL	NULL	NULL	Low	run1	1	List2	A_T.wav	AV_T	1	1	0	1	94960	150	1	478	95438
Exp1	8	Exp1-8-1	59.936	1.0.0.182	2	left	512264651	2.0.10.242	2.0.10.242	10-13-2019	2019-10-13 02:58:32	10:58:32	male	2.0.10.147	26	Red_C_2.bmp	1203	0		0	0	97563	0		0	0	NULL	NULL	NULL	Low	run1	1	List2	A_T.wav	AV_T	1	1	0	1	97413	150	1	378	97791
Exp1	8	Exp1-8-1	59.936	1.0.0.182	2	left	512264651	2.0.10.242	2.0.10.242	10-13-2019	2019-10-13 02:58:32	10:58:32	male	2.0.10.147	27	Red_C.bmp	1334	0		0	0	99915	0		0	0	NULL	NULL	NULL	Low	run1	1	List2	A_T.wav	AV_T	1	1	1	1	99765	150	1	337	100102
Exp1	8	Exp1-8-1	59.936	1.0.0.182	2	left	512264651	2.0.10.242	2.0.10.242	10-13-2019	2019-10-13 02:58:32	10:58:32	male	2.0.10.147	28	Catch.bmp	1549	0		0	0	102401	0		0	0	NULL	NULL	NULL	Low	run1	1	List2	A_T.wav	A_T	1	1	0	1	102251	150	1	475	102726
Exp1	8	Exp1-8-1	59.936	1.0.0.182	2	left	512264651	2.0.10.242	2.0.10.242	10-13-2019	2019-10-13 02:58:32	10:58:32	male	2.0.10.147	29	Red_C.bmp	973	0		0	0	105104	0		0	0	NULL	NULL	NULL	Low	run1	1	List2	Catch.wav	V_T	1	1	1	1	104954	150	1	349	105303
Exp1	8	Exp1-8-1	59.936	1.0.0.182	2	left	512264651	2.0.10.242	2.0.10.242	10-13-2019	2019-10-13 02:58:32	10:58:32	male	2.0.10.147	30	Blue_S.bmp	1177	0		0	0	107240	0		0	0	NULL	NULL	NULL	Low	run1		List2	A_S.wav	AV_S	0		0	1	107090	150	1	476	107566
Exp1	8	Exp1-8-1	59.936	1.0.0.182	2	left	512264651	2.0.10.242	2.0.10.242	10-13-2019	2019-10-13 02:58:32	10:58:32	male	2.0.10.147	31	Catch.bmp	1100	0		0	1	109576	0		0	0	NULL	NULL	NULL	Low	run1	1	List2	A_T.wav	A_T	1	1	1	1	109425	151	1	582	110007
Exp1	8	Exp1-8-1	59.936	1.0.0.182	2	left	512264651	2.0.10.242	2.0.10.242	10-13-2019	2019-10-13 02:58:32	10:58:32	male	2.0.10.147	32	Catch.bmp	1270	0		0	0	111828	0		0	0	NULL	NULL	NULL	Low	run1	1	List2	A_T.wav	A_T	1	1	0	1	111678	150	1	424	112102
Exp1	8	Exp1-8-1	59.936	1.0.0.182	2	left	512264651	2.0.10.242	2.0.10.242	10-13-2019	2019-10-13 02:58:32	10:58:32	male	2.0.10.147	33	Red_S_2.bmp	1104	0		0	0	114247	0		0	0	NULL	NULL	NULL	Low	run1	1	List2	Catch.wav	V_T	1	1	1	1	114097	150	1	390	114487
Exp1	8	Exp1-8-1	59.936	1.0.0.182	2	left	512264651	2.0.10.242	2.0.10.242	10-13-2019	2019-10-13 02:58:32	10:58:32	male	2.0.10.147	34	Red_S_2.bmp	1038	0		1	0	116499	0		0	0	NULL	NULL	NULL	Low	run1	1	List2	Catch.wav	V_T	1	1	0	1	116349	150	1	377	116726
Exp1	8	Exp1-8-1	59.936	1.0.0.182	2	left	512264651	2.0.10.242	2.0.10.242	10-13-2019	2019-10-13 02:58:32	10:58:32	male	2.0.10.147	35	Red_S.bmp	1139	0		0	0	118685	0		0	0	NULL	NULL	NULL	Low	run1	1	List2	A_T.wav	AV_T	1	1	1	1	118535	150	1	527	119062
Exp1	8	Exp1-8-1	59.936	1.0.0.182	2	left	512264651	2.0.10.242	2.0.10.242	10-13-2019	2019-10-13 02:58:32	10:58:32	male	2.0.10.147	36	Red_C_2.bmp	984	0		0	0	120971	0		0	0	NULL	NULL	NULL	Low	run1	1	List2	Catch.wav	V_T	1	1	1	1	120821	150	1	329	121150
Exp1	8	Exp1-8-1	59.936	1.0.0.182	2	left	512264651	2.0.10.242	2.0.10.242	10-13-2019	2019-10-13 02:58:32	10:58:32	male	2.0.10.147	37	Blue_C_2.bmp	1582	0		1	0	123106	0		0	0	NULL	NULL	NULL	Low	run1		List2	A_S.wav	AV_S	0		1	1	122956	150		0	0
Exp1	8	Exp1-8-1	59.936	1.0.0.182	2	left	512264651	2.0.10.242	2.0.10.242	10-13-2019	2019-10-13 02:58:32	10:58:32	male	2.0.10.147	38	Red_C_2.bmp	1129	0		0	0	125893	0		0	0	NULL	NULL	NULL	Low	run1	1	List2	Catch.wav	V_T	1	1	0	1	125743	150	1	367	126110
Exp1	8	Exp1-8-1	59.936	1.0.0.182	2	left	512264651	2.0.10.242	2.0.10.242	10-13-2019	2019-10-13 02:58:32	10:58:32	male	2.0.10.147	39	Catch.bmp	888	0		1	0	128178	0		0	0	NULL	NULL	NULL	Low	run1	1	List2	A_T.wav	A_T	1	1	1	1	128028	150	1	514	128542
Exp1	8	Exp1-8-1	59.936	1.0.0.182	2	left	512264651	2.0.10.242	2.0.10.242	10-13-2019	2019-10-13 02:58:32	10:58:32	male	2.0.10.147	40	Red_C.bmp	1496	0		0	0	130214	0		0	0	NULL	NULL	NULL	Low	run1	1	List2	A_T.wav	AV_T	1	1	0	1	130064	150	1	430	130494
Exp1	8	Exp1-8-1	59.936	1.0.0.182	2	left	512264651	2.0.10.242	2.0.10.242	10-13-2019	2019-10-13 02:58:32	10:58:32	male	2.0.10.147	41	Catch.bmp	1344	0		0	0	132867	0		0	0	NULL	NULL	NULL	Low	run1	1	List2	A_T.wav	A_T	1	1	0	2	132717	150	1	424	133141
Exp1	8	Exp1-8-1	59.936	1.0.0.182	2	left	512264651	2.0.10.242	2.0.10.242	10-13-2019	2019-10-13 02:58:32	10:58:32	male	2.0.10.147	42	Catch.bmp	906	0		0	0	135369	0		0	0	NULL	NULL	NULL	Low	run1		List2	A_S.wav	A_S	0		0	1	135219	150		0	0
Exp1	8	Exp1-8-1	59.936	1.0.0.182	2	left	512264651	2.0.10.242	2.0.10.242	10-13-2019	2019-10-13 02:58:32	10:58:32	male	2.0.10.147	43	Catch.bmp	1224	0		0	0	137488	0		0	0	NULL	NULL	NULL	Low	run1	1	List2	A_T.wav	A_T	1	1	0	1	137338	150	1	492	137830
Exp1	8	Exp1-8-1	59.936	1.0.0.182	2	left	512264651	2.0.10.242	2.0.10.242	10-13-2019	2019-10-13 02:58:32	10:58:32	male	2.0.10.147	44	Red_S_2.bmp	1410	0		0	0	139874	0		0	0	NULL	NULL	NULL	Low	run1	1	List2	Catch.wav	V_T	1	1	0	1	139724	150	1	481	140205
Exp1	8	Exp1-8-1	59.936	1.0.0.182	2	left	512264651	2.0.10.242	2.0.10.242	10-13-2019	2019-10-13 02:58:32	10:58:32	male	2.0.10.147	45	Red_C.bmp	932	0		0	0	142443	0		0	0	NULL	NULL	NULL	Low	run1	1	List2	A_T.wav	AV_T	1	1	1	1	142293	150	1	256	142549
Exp1	8	Exp1-8-1	59.936	1.0.0.182	2	left	512264651	2.0.10.242	2.0.10.242	10-13-2019	2019-10-13 02:58:32	10:58:32	male	2.0.10.147	46	Catch.bmp	918	0		0	0	144529	0		0	0	NULL	NULL	NULL	Low	run1	1	List2	A_T.wav	A_T	1	1	0	1	144379	150	1	450	144829
Exp1	8	Exp1-8-1	59.936	1.0.0.182	2	left	512264651	2.0.10.242	2.0.10.242	10-13-2019	2019-10-13 02:58:32	10:58:32	male	2.0.10.147	47	Blue_C_2.bmp	1395	0		0	0	146598	0		0	0	NULL	NULL	NULL	Low	run1		List2	Catch.wav	V_S	0		0	1	146448	150		0	0
Exp1	8	Exp1-8-1	59.936	1.0.0.182	2	left	512264651	2.0.10.242	2.0.10.242	10-13-2019	2019-10-13 02:58:32	10:58:32	male	2.0.10.147	48	Red_C_2.bmp	1233	0		0	1	149201	0		0	0	NULL	NULL	NULL	Low	run1	1	List2	Catch.wav	V_T	1	1	0	1	149050	151	1	323	149373
Exp1	8	Exp1-8-1	59.936	1.0.0.182	2	left	512264651	2.0.10.242	2.0.10.242	10-13-2019	2019-10-13 02:58:32	10:58:32	male	2.0.10.147	49	Red_S_2.bmp	1563	0		0	0	151586	0		0	0	NULL	NULL	NULL	Low	run1	1	List2	Catch.wav	V_T	1	1	0	1	151436	150	1	273	151709
Exp1	8	Exp1-8-1	59.936	1.0.0.182	2	left	512264651	2.0.10.242	2.0.10.242	10-13-2019	2019-10-13 02:58:32	10:58:32	male	2.0.10.147	50	Catch.bmp	1502	0		0	0	154306	0		0	0	NULL	NULL	NULL	Low	run1		List2	A_S.wav	A_S	0		1	1	154156	150	1	497	154653
Exp1	8	Exp1-8-1	59.936	1.0.0.182	2	left	512264651	2.0.10.242	2.0.10.242	10-13-2019	2019-10-13 02:58:32	10:58:32	male	2.0.10.147	51	Red_C_2.bmp	1502	0		0	1	156959	0		0	0	NULL	NULL	NULL	Low	run1	1	List2	Catch.wav	V_T	1	1	1	1	156808	151	1	294	157102
Exp1	8	Exp1-8-1	59.936	1.0.0.182	2	left	512264651	2.0.10.242	2.0.10.242	10-13-2019	2019-10-13 02:58:32	10:58:32	male	2.0.10.147	52	Red_C_2.bmp	1124	0		1	0	159611	0		0	0	NULL	NULL	NULL	Low	run1	1	List2	Catch.wav	V_T	1	1	0	1	159461	150	1	336	159797
Exp1	8	Exp1-8-1	59.936	1.0.0.182	2	left	512264651	2.0.10.242	2.0.10.242	10-13-2019	2019-10-13 02:58:32	10:58:32	male	2.0.10.147	53	Catch.bmp	1104	0		0	0	161897	0		0	0	NULL	NULL	NULL	Low	run1	1	List2	A_T.wav	A_T	1	1	1	1	161747	150	1	578	162325
Exp1	8	Exp1-8-1	59.936	1.0.0.182	2	left	512264651	2.0.10.242	2.0.10.242	10-13-2019	2019-10-13 02:58:32	10:58:32	male	2.0.10.147	54	Red_S_2.bmp	839	0		0	1	164150	0		0	0	NULL	NULL	NULL	Low	run1	1	List2	A_T.wav	AV_T	1	1	1	1	163999	151	1	318	164317
Exp1	8	Exp1-8-1	59.936	1.0.0.182	2	left	512264651	2.0.10.242	2.0.10.242	10-13-2019	2019-10-13 02:58:32	10:58:32	male	2.0.10.147	55	Red_S_2.bmp	1072	0		0	0	166152	0		0	0	NULL	NULL	NULL	Low	run1	1	List2	A_T.wav	AV_T	1	1	0	2	166002	150	1	323	166325
Exp1	8	Exp1-8-1	59.936	1.0.0.182	2	left	512264651	2.0.10.242	2.0.10.242	10-13-2019	2019-10-13 02:58:32	10:58:32	male	2.0.10.147	56	Catch.bmp	826	0		0	1	168371	0		0	0	NULL	NULL	NULL	Low	run1	1	List2	A_T.wav	A_T	1	1	1	1	168220	151	1	553	168773
Exp1	8	Exp1-8-1	59.936	1.0.0.182	2	left	512264651	2.0.10.242	2.0.10.242	10-13-2019	2019-10-13 02:58:32	10:58:32	male	2.0.10.147	57	Catch.bmp	833	0		0	0	170356	0		0	0	NULL	NULL	NULL	Low	run1	1	List2	A_T.wav	A_T	1	1	0	1	170206	150	1	423	170629
Exp1	8	Exp1-8-1	59.936	1.0.0.182	2	left	512264651	2.0.10.242	2.0.10.242	10-13-2019	2019-10-13 02:58:32	10:58:32	male	2.0.10.147	58	Red_S.bmp	1076	0		1	0	172341	0		0	0	NULL	NULL	NULL	Low	run1	1	List2	A_T.wav	AV_T	1	1	0	1	172191	150	1	422	172613
Exp1	8	Exp1-8-1	59.936	1.0.0.182	2	left	512264651	2.0.10.242	2.0.10.242	10-13-2019	2019-10-13 02:58:32	10:58:32	male	2.0.10.147	59	Red_C_2.bmp	1081	0		0	0	174577	0		0	0	NULL	NULL	NULL	Low	run1	1	List2	Catch.wav	V_T	1	1	1	1	174427	150	1	315	174742
Exp1	8	Exp1-8-1	59.936	1.0.0.182	2	left	512264651	2.0.10.242	2.0.10.242	10-13-2019	2019-10-13 02:58:32	10:58:32	male	2.0.10.147	60	Catch.bmp	874	0		0	0	176813	0		0	0	NULL	NULL	NULL	Low	run1	1	List2	A_T.wav	A_T	1	1	1	1	176663	150	1	510	177173
Exp1	8	Exp1-8-1	59.936	1.0.0.182	2	left	512264651	2.0.10.242	2.0.10.242	10-13-2019	2019-10-13 02:58:32	10:58:32	male	2.0.10.147	61	Red_C.bmp	1572	0		0	0	178848	0		0	0	NULL	NULL	NULL	Low	run1	1	List2	A_T.wav	AV_T	1	1	0	1	178698	150	1	308	179006
Exp1	8	Exp1-8-1	59.936	1.0.0.182	2	left	512264651	2.0.10.242	2.0.10.242	10-13-2019	2019-10-13 02:58:32	10:58:32	male	2.0.10.147	62	Red_C_2.bmp	1268	0		0	0	181568	0		0	0	NULL	NULL	NULL	Low	run1	1	List2	A_T.wav	AV_T	1	1	0	1	181418	150	1	323	181741
Exp1	8	Exp1-8-1	59.936	1.0.0.182	2	left	512264651	2.0.10.242	2.0.10.242	10-13-2019	2019-10-13 02:58:32	10:58:32	male	2.0.10.147	63	Red_S_2.bmp	1118	0		0	0	183987	0		0	0	NULL	NULL	NULL	Low	run1	1	List2	Catch.wav	V_T	1	1	0	1	183837	150	1	265	184102
Exp1	8	Exp1-8-1	59.936	1.0.0.182	2	left	512264651	2.0.10.242	2.0.10.242	10-13-2019	2019-10-13 02:58:32	10:58:32	male	2.0.10.147	64	Red_S.bmp	1507	0		0	0	186256	0		0	0	NULL	NULL	NULL	Low	run1	1	List2	A_T.wav	AV_T	1	1	1	1	186106	150	1	275	186381
Exp1	8	Exp1-8-1	59.936	1.0.0.182	2	left	512264651	2.0.10.242	2.0.10.242	10-13-2019	2019-10-13 02:58:32	10:58:32	male	2.0.10.147	65	Catch.bmp	1099	0		0	1	188926	0		0	0	NULL	NULL	NULL	Low	run1	1	List2	A_T.wav	A_T	1	1	1	1	188775	151	1	446	189221
Exp1	8	Exp1-8-1	59.936	1.0.0.182	2	left	512264651	2.0.10.242	2.0.10.242	10-13-2019	2019-10-13 02:58:32	10:58:32	male	2.0.10.147	66	Red_S.bmp	1227	0		0	0	191178	0		0	0	NULL	NULL	NULL	Low	run1	1	List2	Catch.wav	V_T	1	1	1	1	191028	150	1	361	191389
Exp1	8	Exp1-8-1	59.936	1.0.0.182	2	left	512264651	2.0.10.242	2.0.10.242	10-13-2019	2019-10-13 02:58:32	10:58:32	male	2.0.10.147	67	Red_S.bmp	1096	0		0	0	193564	0		0	0	NULL	NULL	NULL	Low	run1	1	List2	A_T.wav	AV_T	1	1	0	1	193414	150	1	311	193725
Exp1	8	Exp1-8-1	59.936	1.0.0.182	2	left	512264651	2.0.10.242	2.0.10.242	10-13-2019	2019-10-13 02:58:32	10:58:32	male	2.0.10.147	68	Red_C_2.bmp	1164	0		0	0	195816	0		0	0	NULL	NULL	NULL	Low	run1	1	List2	A_T.wav	AV_T	1	1	0	1	195666	150	1	306	195972
Exp1	8	Exp1-8-1	59.936	1.0.0.182	2	left	512264651	2.0.10.242	2.0.10.242	10-13-2019	2019-10-13 02:58:32	10:58:32	male	2.0.10.147	69	Red_S.bmp	1239	0		0	0	198135	0		0	0	NULL	NULL	NULL	Low	run1	1	List2	A_T.wav	AV_T	1	1	0	1	197985	150	1	356	198341
Exp1	8	Exp1-8-1	59.936	1.0.0.182	2	left	512264651	2.0.10.242	2.0.10.242	10-13-2019	2019-10-13 02:58:32	10:58:32	male	2.0.10.147	70	Red_C_2.bmp	1003	0		0	0	200521	0		0	0	NULL	NULL	NULL	Low	run1	1	List2	A_T.wav	AV_T	1	1	0	1	200371	150	1	353	200724
Exp1	8	Exp1-8-1	59.936	1.0.0.182	2	left	512264651	2.0.10.242	2.0.10.242	10-13-2019	2019-10-13 02:58:32	10:58:32	male	2.0.10.147	71	Blue_C_2.bmp	974	0		0	0	202673	0		0	0	NULL	NULL	NULL	Low	run1		List2	Catch.wav	V_S	0		1	1	202523	150		0	0
Exp1	8	Exp1-8-1	59.936	1.0.0.182	2	left	512264651	2.0.10.242	2.0.10.242	10-13-2019	2019-10-13 02:58:32	10:58:32	male	2.0.10.147	72	Red_C_2.bmp	1422	0		0	0	204859	0		0	0	NULL	NULL	NULL	Low	run1	1	List2	A_T.wav	AV_T	1	1	1	1	204709	150	1	391	205100
Exp1	8	Exp1-8-1	59.936	1.0.0.182	2	left	512264651	2.0.10.242	2.0.10.242	10-13-2019	2019-10-13 02:58:32	10:58:32	male	2.0.10.147	73	Blue_C_2.bmp	1234	0		0	0	207428	0		0	0	NULL	NULL	NULL	Low	run1		List2	Catch.wav	V_S	0		1	1	207278	150		0	0
Exp1	8	Exp1-8-1	59.936	1.0.0.182	2	left	512264651	2.0.10.242	2.0.10.242	10-13-2019	2019-10-13 02:58:32	10:58:32	male	2.0.10.147	74	Red_C.bmp	1444	0		0	0	209864	0		0	0	NULL	NULL	NULL	Low	run1	1	List2	Catch.wav	V_T	1	1	0	1	209714	150	1	346	210060
Exp1	8	Exp1-8-1	59.936	1.0.0.182	2	left	512264651	2.0.10.242	2.0.10.242	10-13-2019	2019-10-13 02:58:32	10:58:32	male	2.0.10.147	75	Red_C.bmp	1154	0		0	0	212467	0		0	0	NULL	NULL	NULL	Low	run1	1	List2	Catch.wav	V_T	1	1	0	1	212317	150	1	287	212604
Exp1	8	Exp1-8-1	59.936	1.0.0.182	2	left	512264651	2.0.10.242	2.0.10.242	10-13-2019	2019-10-13 02:58:32	10:58:32	male	2.0.10.147	76	Catch.bmp	1304	0		0	0	214769	0		0	0	NULL	NULL	NULL	Low	run1	1	List2	A_T.wav	A_T	1	1	1	1	214619	150	1	634	215253
Exp1	8	Exp1-8-1	59.936	1.0.0.182	2	left	512264651	2.0.10.242	2.0.10.242	10-13-2019	2019-10-13 02:58:32	10:58:32	male	2.0.10.147	77	Red_S.bmp	1048	0		0	0	217222	0		0	0	NULL	NULL	NULL	Low	run1	1	List2	A_T.wav	AV_T	1	1	0	1	217072	150	1	380	217452
Exp1	8	Exp1-8-1	59.936	1.0.0.182	2	left	512264651	2.0.10.242	2.0.10.242	10-13-2019	2019-10-13 02:58:32	10:58:32	male	2.0.10.147	78	Red_S.bmp	1453	0		0	0	219424	0		0	0	NULL	NULL	NULL	Low	run1	1	List2	A_T.wav	AV_T	1	1	0	1	219274	150	1	290	219564
Exp1	8	Exp1-8-1	59.936	1.0.0.182	2	left	512264651	2.0.10.242	2.0.10.242	10-13-2019	2019-10-13 02:58:32	10:58:32	male	2.0.10.147	79	Catch.bmp	1091	0		0	0	222027	0		0	0	NULL	NULL	NULL	Low	run1	1	List2	A_T.wav	A_T	1	1	0	1	221877	150	1	431	222308
Exp1	8	Exp1-8-1	59.936	1.0.0.182	2	left	512264651	2.0.10.242	2.0.10.242	10-13-2019	2019-10-13 02:58:32	10:58:32	male	2.0.10.147	80	Blue_C_2.bmp	1062	0		0	0	224279	0		0	0	NULL	NULL	NULL	Low	run1		List2	A_S.wav	AV_S	0		0	1	224129	150		0	0
Exp1	8	Exp1-8-1	59.936	1.0.0.182	2	left	512264651	2.0.10.242	2.0.10.242	10-13-2019	2019-10-13 02:58:32	10:58:32	male	2.0.10.147	81	Catch.bmp	1254	0		0	0	226548	0		0	0	NULL	NULL	NULL	Low	run1		List2	A_S.wav	A_S	0		0	1	226398	150	1	974	227372
Exp1	8	Exp1-8-1	59.936	1.0.0.182	2	left	512264651	2.0.10.242	2.0.10.242	10-13-2019	2019-10-13 02:58:32	10:58:32	male	2.0.10.147	82	Catch.bmp	1264	0		0	0	228951	0		0	0	NULL	NULL	NULL	Low	run1	1	List2	A_T.wav	A_T	1	1	0	1	228801	150	1	483	229284
Exp1	8	Exp1-8-1	59.936	1.0.0.182	2	left	512264651	2.0.10.242	2.0.10.242	10-13-2019	2019-10-13 02:58:32	10:58:32	male	2.0.10.147	83	Red_C.bmp	1128	0		0	0	231370	0		0	0	NULL	NULL	NULL	Low	run1	1	List2	A_T.wav	AV_T	1	1	0	1	231220	150	1	481	231701
Exp1	8	Exp1-8-1	59.936	1.0.0.182	2	left	512264651	2.0.10.242	2.0.10.242	10-13-2019	2019-10-13 02:58:32	10:58:32	male	2.0.10.147	84	Blue_C.bmp	1052	0		0	0	233656	0		0	0	NULL	NULL	NULL	Low	run1		List2	A_S.wav	AV_S	0		0	1	233506	150		0	0
Exp1	8	Exp1-8-1	59.936	1.0.0.182	2	left	512264651	2.0.10.242	2.0.10.242	10-13-2019	2019-10-13 02:58:32	10:58:32	male	2.0.10.147	85	Blue_C.bmp	889	0		0	0	235925	0		0	0	NULL	NULL	NULL	Low	Run1		List2	Catch.wav	V_S	0		0	1	235775	150		0	0
Exp1	8	Exp1-8-1	59.936	1.0.0.182	2	left	512264651	2.0.10.242	2.0.10.242	10-13-2019	2019-10-13 02:58:32	10:58:32	male	2.0.10.147	86	Red_C.bmp	1192	0		0	0	238027	0		0	0	NULL	NULL	NULL	Low	run1	1	List2	Catch.wav	V_T	1	1	0	1	237877	150	1	367	238244
Exp1	8	Exp1-8-1	59.936	1.0.0.182	2	left	512264651	2.0.10.242	2.0.10.242	10-13-2019	2019-10-13 02:58:32	10:58:32	male	2.0.10.147	87	Red_C.bmp	1551	0		0	1	240380	0		0	0	NULL	NULL	NULL	Low	run1	1	List2	A_T.wav	AV_T	1	1	1	1	240229	151	1	271	240500
Exp1	8	Exp1-8-1	59.936	1.0.0.182	2	left	512264651	2.0.10.242	2.0.10.242	10-13-2019	2019-10-13 02:58:32	10:58:32	male	2.0.10.147	88	Red_S_2.bmp	1092	0		0	0	243082	0		0	0	NULL	NULL	NULL	Low	run1	1	List2	A_T.wav	AV_T	1	1	0	1	242932	150	1	320	243252
Exp1	8	Exp1-8-1	59.936	1.0.0.182	2	left	512264651	2.0.10.242	2.0.10.242	10-13-2019	2019-10-13 02:58:32	10:58:32	male	2.0.10.147	89	Catch.bmp	1585	0		0	0	245335	0		0	0	NULL	NULL	NULL	Low	run1	1	List2	A_T.wav	A_T	1	1	0	1	245185	150	1	563	245748
Exp1	8	Exp1-8-1	59.936	1.0.0.182	2	left	512264651	2.0.10.242	2.0.10.242	10-13-2019	2019-10-13 02:58:32	10:58:32	male	2.0.10.147	90	Red_S.bmp	1237	0		0	0	248071	0		0	0	NULL	NULL	NULL	Low	run1	1	List2	Catch.wav	V_T	1	1	0	1	247921	150	1	347	248268
Exp1	8	Exp1-8-1	59.936	1.0.0.182	2	left	512264651	2.0.10.242	2.0.10.242	10-13-2019	2019-10-13 02:58:32	10:58:32	male	2.0.10.147	91	Red_S_2.bmp	1108	0		0	0	250457	0		0	0	NULL	NULL	NULL	Low	run1	1	List2	A_T.wav	AV_T	1	1	1	1	250307	150	1	393	250700
Exp1	8	Exp1-8-1	59.936	1.0.0.182	2	left	512264651	2.0.10.242	2.0.10.242	10-13-2019	2019-10-13 02:58:32	10:58:32	male	2.0.10.147	92	Catch.bmp	1158	0		0	0	252726	0		0	0	NULL	NULL	NULL	Low	run1	1	List2	A_T.wav	A_T	1	1	0	1	252576	150	1	516	253092
Exp1	8	Exp1-8-1	59.936	1.0.0.182	2	left	512264651	2.0.10.242	2.0.10.242	10-13-2019	2019-10-13 02:58:32	10:58:32	male	2.0.10.147	93	Catch.bmp	1319	0		0	0	255045	0		0	0	NULL	NULL	NULL	Low	run1		List2	A_S.wav	A_S	0		0	1	254895	150	1	573	255468
Exp1	8	Exp1-8-1	59.936	1.0.0.182	2	left	512264651	2.0.10.242	2.0.10.242	10-13-2019	2019-10-13 02:58:32	10:58:32	male	2.0.10.147	94	Red_C.bmp	813	0		0	0	257514	0		0	0	NULL	NULL	NULL	Low	run1	1	List2	Catch.wav	V_T	1	1	1	1	257364	150	1	416	257780
Exp1	8	Exp1-8-1	59.936	1.0.0.182	2	left	512264651	2.0.10.242	2.0.10.242	10-13-2019	2019-10-13 02:58:32	10:58:32	male	2.0.10.147	95	Blue_C.bmp	1081	0		0	0	259483	0		0	0	NULL	NULL	NULL	Low	run1		List2	A_S.wav	AV_S	0		1	1	259333	150	1	304	259637
Exp1	8	Exp1-8-1	59.936	1.0.0.182	2	left	512264651	2.0.10.242	2.0.10.242	10-13-2019	2019-10-13 02:58:32	10:58:32	male	2.0.10.147	96	Red_S.bmp	1491	0		0	0	261719	0		0	0	NULL	NULL	NULL	Low	run1	1	List2	Catch.wav	V_T	1	1	0	2	261569	150	1	332	261901
Exp1	8	Exp1-8-1	59.936	1.0.0.182	2	left	512264651	2.0.10.242	2.0.10.242	10-13-2019	2019-10-13 02:58:32	10:58:32	male	2.0.10.147	97	Catch.bmp	862	0		1	0	264371	0		0	0	NULL	NULL	NULL	Low	run1	1	List2	A_T.wav	A_T	1	1	1	1	264221	150	1	479	264700
Exp1	8	Exp1-8-1	59.936	1.0.0.182	2	left	512264651	2.0.10.242	2.0.10.242	10-13-2019	2019-10-13 02:58:32	10:58:32	male	2.0.10.147	98	Red_S.bmp	1166	0		0	0	266390	0		0	0	NULL	NULL	NULL	Low	run1	1	List2	A_T.wav	AV_T	1	1	0	1	266240	150	1	331	266571
Exp1	8	Exp1-8-1	59.936	1.0.0.182	2	left	512264651	2.0.10.242	2.0.10.242	10-13-2019	2019-10-13 02:58:32	10:58:32	male	2.0.10.147	99	Catch.bmp	1462	0		0	0	268709	0		0	0	NULL	NULL	NULL	Low	run1	1	List2	A_T.wav	A_T	1	1	0	1	268559	150	1	444	269003
Exp1	8	Exp1-8-1	59.936	1.0.0.182	2	left	512264651	2.0.10.242	2.0.10.242	10-13-2019	2019-10-13 02:58:32	10:58:32	male	2.0.10.147	100	Red_C_2.bmp	878	0		0	0	271329	0		0	0	NULL	NULL	NULL	Low	run1	1	List2	Catch.wav	V_T	1	1	0	1	271179	150	1	368	271547
Exp1	8	Exp1-8-1	59.936	1.0.0.182	2	left	512264651	2.0.10.242	2.0.10.242	10-13-2019	2019-10-13 02:58:32	10:58:32	male	2.0.10.147	101	Catch.bmp	1582	0		0	0	273364	0		0	0	NULL	NULL	NULL	Low	run1	1	List2	A_T.wav	A_T	1	1	1	1	273214	150	1	701	273915
Exp1	8	Exp1-8-1	59.936	1.0.0.182	2	left	512264651	2.0.10.242	2.0.10.242	10-13-2019	2019-10-13 02:58:32	10:58:32	male	2.0.10.147	102	Red_S_2.bmp	1570	0		1	0	276100	0		0	0	NULL	NULL	NULL	Low	run1	1	List2	Catch.wav	V_T	1	1	1	1	275950	150	1	357	276307
Exp1	8	Exp1-8-1	59.936	1.0.0.182	2	left	512264651	2.0.10.242	2.0.10.242	10-13-2019	2019-10-13 02:58:32	10:58:32	male	2.0.10.147	103	Red_C.bmp	966	0		0	0	278820	0		0	0	NULL	NULL	NULL	Low	run1	1	List2	Catch.wav	V_T	1	1	0	1	278670	150	1	309	278979
Exp1	8	Exp1-8-1	59.936	1.0.0.182	2	left	512264651	2.0.10.242	2.0.10.242	10-13-2019	2019-10-13 02:58:32	10:58:32	male	2.0.10.147	104	Blue_C.bmp	826	0		0	0	280939	0		0	0	NULL	NULL	NULL	Low	run1		List2	A_S.wav	AV_S	0		1	1	280789	150	1	327	281116
Exp1	8	Exp1-8-1	59.936	1.0.0.182	2	left	512264651	2.0.10.242	2.0.10.242	10-13-2019	2019-10-13 02:58:32	10:58:32	male	2.0.10.147	105	Catch.bmp	1168	0		0	0	282924	0		0	0	NULL	NULL	NULL	Low	run1	1	List2	A_T.wav	A_T	1	1	0	1	282774	150	1	565	283339
Exp1	8	Exp1-8-1	59.936	1.0.0.182	2	left	512264651	2.0.10.242	2.0.10.242	10-13-2019	2019-10-13 02:58:32	10:58:32	male	2.0.10.147	106	Blue_C_2.bmp	1295	0		0	0	285243	0		0	0	NULL	NULL	NULL	Low	run1		List2	A_S.wav	AV_S	0		0	1	285093	150		0	0
Exp1	8	Exp1-8-1	59.936	1.0.0.182	2	left	512264651	2.0.10.242	2.0.10.242	10-13-2019	2019-10-13 02:58:32	10:58:32	male	2.0.10.147	107	Red_C_2.bmp	1321	0		0	0	287746	0		0	0	NULL	NULL	NULL	Low	run1	1	List2	Catch.wav	V_T	1	1	0	1	287596	150	1	431	288027
Exp1	8	Exp1-8-1	59.936	1.0.0.182	2	left	512264651	2.0.10.242	2.0.10.242	10-13-2019	2019-10-13 02:58:32	10:58:32	male	2.0.10.147	108	Red_C_2.bmp	965	0		0	0	290215	0		0	0	NULL	NULL	NULL	Low	run1	1	List2	Catch.wav	V_T	1	1	0	1	290065	150	1	290	290355
Exp1	8	Exp1-8-1	59.936	1.0.0.182	2	left	512264651	2.0.10.242	2.0.10.242	10-13-2019	2019-10-13 02:58:32	10:58:32	male	2.0.10.147	109	Catch.bmp	1081	0		0	0	292334	0		0	0	NULL	NULL	NULL	Low	run1	1	List2	A_T.wav	A_T	1	1	1	1	292184	150	1	563	292747
Exp1	8	Exp1-8-1	59.936	1.0.0.182	2	left	512264651	2.0.10.242	2.0.10.242	10-13-2019	2019-10-13 02:58:32	10:58:32	male	2.0.10.147	110	Catch.bmp	1336	0		0	0	294570	0		0	0	NULL	NULL	NULL	Low	run1	1	List2	A_T.wav	A_T	1	1	0	1	294420	150	1	351	294771
Exp1	8	Exp1-8-1	59.936	1.0.0.182	2	left	512264651	2.0.10.242	2.0.10.242	10-13-2019	2019-10-13 02:58:32	10:58:32	male	2.0.10.147	111	Blue_S.bmp	1183	0		0	0	297056	0		0	0	NULL	NULL	NULL	Low	run1		List2	Catch.wav	V_S	0		0	1	296906	150		0	0
Exp1	8	Exp1-8-1	59.936	1.0.0.182	2	left	512264651	2.0.10.242	2.0.10.242	10-13-2019	2019-10-13 02:58:32	10:58:32	male	2.0.10.147	112	Blue_C.bmp	1329	0		0	1	299442	0		0	0	NULL	NULL	NULL	Low	run1		List2	A_S.wav	AV_S	0		1	1	299291	151		0	0
Exp1	8	Exp1-8-1	59.936	1.0.0.182	2	left	512264651	2.0.10.242	2.0.10.242	10-13-2019	2019-10-13 02:58:32	10:58:32	male	2.0.10.147	113	Red_S_2.bmp	1478	0		0	0	301994	0		0	0	NULL	NULL	NULL	Low	run1	1	List2	A_T.wav	AV_T	1	1	0	1	301844	150	1	295	302139
Exp1	8	Exp1-8-1	59.936	1.0.0.182	2	left	512264651	2.0.10.242	2.0.10.242	10-13-2019	2019-10-13 02:58:32	10:58:32	male	2.0.10.147	114	Catch.bmp	1282	0		0	0	304630	0		0	0	NULL	NULL	NULL	Low	run1		List2	A_S.wav	A_S	0		0	1	304480	150		0	0
Exp1	8	Exp1-8-1	59.936	1.0.0.182	2	left	512264651	2.0.10.242	2.0.10.242	10-13-2019	2019-10-13 02:58:32	10:58:32	male	2.0.10.147	115	Catch.bmp	891	0		0	0	307116	0		0	0	NULL	NULL	NULL	Low	run1	1	List2	A_T.wav	A_T	1	1	0	1	306966	150	1	637	307603
Exp1	8	Exp1-8-1	59.936	1.0.0.182	2	left	512264651	2.0.10.242	2.0.10.242	10-13-2019	2019-10-13 02:58:32	10:58:32	male	2.0.10.147	116	Red_S_2.bmp	937	0		0	1	309169	0		0	0	NULL	NULL	NULL	Low	run1	1	List2	A_T.wav	AV_T	1	1	0	1	309018	151	1	425	309443
Exp1	8	Exp1-8-1	59.936	1.0.0.182	2	left	512264651	2.0.10.242	2.0.10.242	10-13-2019	2019-10-13 02:58:32	10:58:32	male	2.0.10.147	117	Red_C_2.bmp	919	0		0	0	311254	0		0	0	NULL	NULL	NULL	Low	run1	1	List2	A_T.wav	AV_T	1	1	0	1	311104	150	1	275	311379
Exp1	8	Exp1-8-1	59.936	1.0.0.182	2	left	512264651	2.0.10.242	2.0.10.242	10-13-2019	2019-10-13 02:58:32	10:58:32	male	2.0.10.147	118	Catch.bmp	1326	0		0	0	313323	0		0	0	NULL	NULL	NULL	Low	run1	1	List2	A_T.wav	A_T	1	1	0	1	313173	150	1	446	313619
Exp1	8	Exp1-8-1	59.936	1.0.0.182	2	left	512264651	2.0.10.242	2.0.10.242	10-13-2019	2019-10-13 02:58:32	10:58:32	male	2.0.10.147	119	Red_S_2.bmp	1506	0		0	0	315809	0		0	0	NULL	NULL	NULL	Low	run1	1	List2	Catch.wav	V_T	1	1	0	1	315659	150	1	360	316019
Exp1	8	Exp1-8-1	59.936	1.0.0.182	2	left	512264651	2.0.10.242	2.0.10.242	10-13-2019	2019-10-13 02:58:32	10:58:32	male	2.0.10.147	120	Catch.bmp	1197	0		0	1	318462	0		0	0	NULL	NULL	NULL	Low	run1	1	List2	A_T.wav	A_T	1	1	1	1	318311	151	1	436	318747
Exp1	8	Exp1-8-1	59.936	1.0.0.182	2	left	512264651	2.0.10.242	2.0.10.242	10-13-2019	2019-10-13 02:58:32	10:58:32	male	2.0.10.147	121	Catch.bmp	1158	0		0	0	320814	0		0	0	NULL	NULL	NULL	Low	run1	1	List2	A_T.wav	A_T	1	1	0	1	320664	150	1	396	321060
Exp1	8	Exp1-8-1	59.936	1.0.0.182	2	left	512264651	2.0.10.242	2.0.10.242	10-13-2019	2019-10-13 02:58:32	10:58:32	male	2.0.10.147	122	Catch.bmp	999	0		0	0	323133	0		0	0	NULL	NULL	NULL	Low	run1	1	List2	A_T.wav	A_T	1	1	0	1	322983	150	1	412	323395
Exp1	8	Exp1-8-1	59.936	1.0.0.182	2	left	512264651	2.0.10.242	2.0.10.242	10-13-2019	2019-10-13 02:58:32	10:58:32	male	2.0.10.147	123	Blue_S.bmp	856	0		0	0	325285	0		0	0	NULL	NULL	NULL	Low	run1		List2	A_S.wav	AV_S	0		0	1	325135	150		0	0
Exp1	8	Exp1-8-1	59.936	1.0.0.182	2	left	512264651	2.0.10.242	2.0.10.242	10-13-2019	2019-10-13 02:58:32	10:58:32	male	2.0.10.147	124	Red_S_2.bmp	1321	0		0	0	327354	0		0	0	NULL	NULL	NULL	Low	run1	1	List2	Catch.wav	V_T	1	1	1	1	327204	150	1	383	327587
Exp1	8	Exp1-8-1	59.936	1.0.0.182	2	left	512264651	2.0.10.242	2.0.10.242	10-13-2019	2019-10-13 02:58:32	10:58:32	male	2.0.10.147	125	Blue_S.bmp	1498	0		0	1	329824	0		0	0	NULL	NULL	NULL	Low	run1		List2	Catch.wav	V_S	0		1	1	329673	151		0	0
Exp1	8	Exp1-8-1	59.936	1.0.0.182	2	left	512264651	2.0.10.242	2.0.10.242	10-13-2019	2019-10-13 02:58:32	10:58:32	male	2.0.10.147	126	Catch.bmp	1304	0		0	0	332526	0		0	0	NULL	NULL	NULL	Low	run1	1	List2	A_T.wav	A_T	1	1	1	1	332376	150	1	466	332842
Exp1	8	Exp1-8-1	59.936	1.0.0.182	2	left	512264651	2.0.10.242	2.0.10.242	10-13-2019	2019-10-13 02:58:32	10:58:32	male	2.0.10.147	127	Catch.bmp	1494	0		0	0	334979	0		0	0	NULL	NULL	NULL	Low	run1	1	List2	A_T.wav	A_T	1	1	0	1	334829	150	1	413	335242
Exp1	8	Exp1-8-1	59.936	1.0.0.182	2	left	512264651	2.0.10.242	2.0.10.242	10-13-2019	2019-10-13 02:58:32	10:58:32	male	2.0.10.147	128	Blue_S.bmp	1570	0		0	0	337632	0		0	0	NULL	NULL	NULL	Low	run1		List2	A_S.wav	AV_S	0		0	1	337482	150		0	0
Exp1	8	Exp1-8-1	59.936	1.0.0.182	2	left	512264651	2.0.10.242	2.0.10.242	10-13-2019	2019-10-13 02:58:32	10:58:32	male	2.0.10.147	129	Catch.bmp	1236	0		0	0	340418	0		0	0	NULL	NULL	NULL	Low	run1	1	List2	A_T.wav	A_T	1	1	0	1	340268	150	1	494	340762
Exp1	8	Exp1-8-1	59.936	1.0.0.182	2	left	512264651	2.0.10.242	2.0.10.242	10-13-2019	2019-10-13 02:58:32	10:58:32	male	2.0.10.147	130	Blue_S_2.bmp	1201	0		0	0	342804	0		0	0	NULL	NULL	NULL	Low	run1		List2	Catch.wav	V_S	0		1	1	342654	150		0	0
Exp1	8	Exp1-8-1	59.936	1.0.0.182	2	left	512264651	2.0.10.242	2.0.10.242	10-13-2019	2019-10-13 02:58:32	10:58:32	male	2.0.10.147	131	Red_S_2.bmp	1541	0		0	0	345223	0		0	0	NULL	NULL	NULL	Low	run1	1	List2	Catch.wav	V_T	1	1	0	1	345073	150	1	457	345530
Exp1	8	Exp1-8-1	59.936	1.0.0.182	2	left	512264651	2.0.10.242	2.0.10.242	10-13-2019	2019-10-13 02:58:32	10:58:32	male	2.0.10.147	132	Red_C_2.bmp	802	0		0	0	347926	0		0	0	NULL	NULL	NULL	Low	run1	1	List2	A_T.wav	AV_T	1	1	0	1	347776	150	1	306	348082
Exp1	8	Exp1-8-1	59.936	1.0.0.182	2	left	512264651	2.0.10.242	2.0.10.242	10-13-2019	2019-10-13 02:58:32	10:58:32	male	2.0.10.147	133	Catch.bmp	954	0		0	0	349878	0		0	0	NULL	NULL	NULL	Low	run1	1	List2	A_T.wav	A_T	1	1	0	1	349728	150	1	498	350226
Exp1	8	Exp1-8-1	59.936	1.0.0.182	2	left	512264651	2.0.10.242	2.0.10.242	10-13-2019	2019-10-13 02:58:32	10:58:32	male	2.0.10.147	134	Blue_S_2.bmp	1225	0		0	0	351980	0		0	0	NULL	NULL	NULL	Low	run1		List2	A_S.wav	AV_S	0		0	1	351830	150		0	0
Exp1	8	Exp1-8-1	59.936	1.0.0.182	2	left	512264651	2.0.10.242	2.0.10.242	10-13-2019	2019-10-13 02:58:32	10:58:32	male	2.0.10.147	135	Catch.bmp	1274	0		0	0	354416	0		0	0	NULL	NULL	NULL	Low	run1	1	List2	A_T.wav	A_T	1	1	0	1	354266	150	1	281	354547
Exp1	8	Exp1-8-1	59.936	1.0.0.182	2	left	512264651	2.0.10.242	2.0.10.242	10-13-2019	2019-10-13 02:58:32	10:58:32	male	2.0.10.147	136	Red_S.bmp	828	0		0	0	356852	0		0	0	NULL	NULL	NULL	Low	run1	1	List2	Catch.wav	V_T	1	1	1	1	356702	150	1	340	357042
Exp1	8	Exp1-8-1	59.936	1.0.0.182	2	left	512264651	2.0.10.242	2.0.10.242	10-13-2019	2019-10-13 02:58:32	10:58:32	male	2.0.10.147	137	Blue_S.bmp	1313	0		0	0	358837	0		0	0	NULL	NULL	NULL	Low	run1		List2	A_S.wav	AV_S	0		1	1	358687	150		0	0
Exp1	8	Exp1-8-1	59.936	1.0.0.182	2	left	512264651	2.0.10.242	2.0.10.242	10-13-2019	2019-10-13 02:58:32	10:58:32	male	2.0.10.147	138	Red_S_2.bmp	819	0		0	0	361373	0		0	0	NULL	NULL	NULL	Low	run1	1	List2	A_T.wav	AV_T	1	1	0	1	361223	150	1	371	361594
Exp1	8	Exp1-8-1	59.936	1.0.0.182	2	left	512264651	2.0.10.242	2.0.10.242	10-13-2019	2019-10-13 02:58:32	10:58:32	male	2.0.10.147	139	Red_C.bmp	815	0		0	0	363342	0		0	0	NULL	NULL	NULL	Low	run1	1	List2	A_T.wav	AV_T	1	1	0	1	363192	150	1	298	363490
Exp1	8	Exp1-8-1	59.936	1.0.0.182	2	left	512264651	2.0.10.242	2.0.10.242	10-13-2019	2019-10-13 02:58:32	10:58:32	male	2.0.10.147	140	Red_C_2.bmp	1322	0		0	0	365311	0		0	0	NULL	NULL	NULL	Low	run1	1	List2	A_T.wav	AV_T	1	1	0	1	365161	150	1	297	365458
Exp1	8	Exp1-8-1	59.936	1.0.0.182	2	left	512264651	2.0.10.242	2.0.10.242	10-13-2019	2019-10-13 02:58:32	10:58:32	male	2.0.10.147	141	Red_S.bmp	1447	0		0	0	367780	1452		0	0	NULL	NULL	NULL	Low	run1	1	List2	A_T.wav	AV_T	1	1	0	1	367630	150	1	300	367930
Exp1	8	Exp1-8-1	59.936	1.0.0.182	2	left	512264651	2.0.10.242	2.0.10.242	10-13-2019	2019-10-13 02:58:32	10:58:32	male	2.0.10.147	142	Red_C_2.bmp	1315	0		0	0	384898	0		0	0	NULL	NULL	NULL	Low	run1	1	List2	A_T.wav	AV_T	1	1	0	1	384748	150	1	990	385738
Exp1	8	Exp1-8-1	59.936	1.0.0.182	2	left	512264651	2.0.10.242	2.0.10.242	10-13-2019	2019-10-13 02:58:32	10:58:32	male	2.0.10.147	143	Blue_C.bmp	1286	0		0	0	387367	0		0	0	NULL	NULL	NULL	Low	Run1		List2	Catch.wav	V_S	0		1	1	387217	150	1	417	387634
Exp1	8	Exp1-8-1	59.936	1.0.0.182	2	left	512264651	2.0.10.242	2.0.10.242	10-13-2019	2019-10-13 02:58:32	10:58:32	male	2.0.10.147	144	Catch.bmp	950	0		0	0	389803	0		0	0	NULL	NULL	NULL	Low	run1		List2	A_S.wav	A_S	0		1	1	389653	150	1	894	390547
Exp1	8	Exp1-8-1	59.936	1.0.0.182	2	left	512264651	2.0.10.242	2.0.10.242	10-13-2019	2019-10-13 02:58:32	10:58:32	male	2.0.10.147	145	Red_S.bmp	1534	0		0	0	391905	0		0	0	NULL	NULL	NULL	Low	run1	1	List2	A_T.wav	AV_T	1	1	0	1	391755	150	1	407	392162
Exp1	8	Exp1-8-1	59.936	1.0.0.182	2	left	512264651	2.0.10.242	2.0.10.242	10-13-2019	2019-10-13 02:58:32	10:58:32	male	2.0.10.147	146	Catch.bmp	1267	0		0	1	394592	0		0	0	NULL	NULL	NULL	Low	run1	1	List2	A_T.wav	A_T	1	1	0	1	394441	151	1	561	395002
Exp1	8	Exp1-8-1	59.936	1.0.0.182	2	left	512264651	2.0.10.242	2.0.10.242	10-13-2019	2019-10-13 02:58:32	10:58:32	male	2.0.10.147	147	Catch.bmp	1355	0		0	0	397011	0		0	0	NULL	NULL	NULL	Low	run1		List2	A_S.wav	A_S	0		0	1	396861	150		0	0
Exp1	8	Exp1-8-1	59.936	1.0.0.182	2	left	512264651	2.0.10.242	2.0.10.242	10-13-2019	2019-10-13 02:58:32	10:58:32	male	2.0.10.147	148	Red_S_2.bmp	1129	0		0	0	399580	0		0	0	NULL	NULL	NULL	Low	run1	1	List2	A_T.wav	AV_T	1	1	0	1	399430	150	1	348	399778
Exp1	8	Exp1-8-1	59.936	1.0.0.182	2	left	512264651	2.0.10.242	2.0.10.242	10-13-2019	2019-10-13 02:58:32	10:58:32	male	2.0.10.147	149	Blue_S_2.bmp	959	0		0	0	401866	0		0	0	NULL	NULL	NULL	Low	run1		List2	A_S.wav	AV_S	0		0	1	401716	150		0	0
Exp1	8	Exp1-8-1	59.936	1.0.0.182	2	left	512264651	2.0.10.242	2.0.10.242	10-13-2019	2019-10-13 02:58:32	10:58:32	male	2.0.10.147	150	Blue_C_2.bmp	1212	0		1	0	404051	0		0	0	NULL	NULL	NULL	Low	run1		List2	A_S.wav	AV_S	0		0	1	403901	150		0	0
Exp1	8	Exp1-8-1	59.936	1.0.0.182	2	left	512264651	2.0.10.242	2.0.10.242	10-13-2019	2019-10-13 02:58:32	10:58:32	male	2.0.10.147	151	Red_C_2.bmp	1050	0		0	0	406471	0		0	0	NULL	NULL	NULL	Low	run1	1	List2	A_T.wav	AV_T	1	1	0	2	406321	150	1	384	406705
Exp1	8	Exp1-8-1	59.936	1.0.0.182	2	left	512264651	2.0.10.242	2.0.10.242	10-13-2019	2019-10-13 02:58:32	10:58:32	male	2.0.10.147	152	Catch.bmp	1014	0		0	0	408673	0		0	0	NULL	NULL	NULL	Low	run1	1	List2	A_T.wav	A_T	1	1	0	1	408523	150	1	622	409145
Exp1	8	Exp1-8-1	59.936	1.0.0.182	2	left	512264651	2.0.10.242	2.0.10.242	10-13-2019	2019-10-13 02:58:32	10:58:32	male	2.0.10.147	153	Red_C.bmp	1074	0		0	0	410842	0		0	0	NULL	NULL	NULL	Low	run1	1	List2	A_T.wav	AV_T	1	1	0	1	410692	150	1	302	410994
Exp1	8	Exp1-8-1	59.936	1.0.0.182	2	left	512264651	2.0.10.242	2.0.10.242	10-13-2019	2019-10-13 02:58:32	10:58:32	male	2.0.10.147	154	Red_C.bmp	1313	0		0	1	413078	0		0	0	NULL	NULL	NULL	Low	run1	1	List2	A_T.wav	AV_T	1	1	1	1	412927	151	1	283	413210
Exp1	8	Exp1-8-1	59.936	1.0.0.182	2	left	512264651	2.0.10.242	2.0.10.242	10-13-2019	2019-10-13 02:58:32	10:58:32	male	2.0.10.147	155	Catch.bmp	1067	0		0	0	415547	0		0	0	NULL	NULL	NULL	Low	run1	1	List2	A_T.wav	A_T	1	1	0	1	415397	150	1	492	415889
Exp1	8	Exp1-8-1	59.936	1.0.0.182	2	left	512264651	2.0.10.242	2.0.10.242	10-13-2019	2019-10-13 02:58:32	10:58:32	male	2.0.10.147	156	Catch.bmp	1455	0		0	0	417766	0		0	0	NULL	NULL	NULL	Low	run1	1	List2	A_T.wav	A_T	1	1	0	1	417616	150	1	425	418041
Exp1	8	Exp1-8-1	59.936	1.0.0.182	2	left	512264651	2.0.10.242	2.0.10.242	10-13-2019	2019-10-13 02:58:32	10:58:32	male	2.0.10.147	157	Catch.bmp	1104	0		0	1	420369	0		0	0	NULL	NULL	NULL	Low	run1		List2	A_S.wav	A_S	0		1	1	420218	151		0	0
Exp1	8	Exp1-8-1	59.936	1.0.0.182	2	left	512264651	2.0.10.242	2.0.10.242	10-13-2019	2019-10-13 02:58:32	10:58:32	male	2.0.10.147	158	Red_C.bmp	1494	0		0	0	422671	0		0	0	NULL	NULL	NULL	Low	run1	1	List2	Catch.wav	V_T	1	1	1	1	422521	150	1	417	422938
Exp1	8	Exp1-8-1	59.936	1.0.0.182	2	left	512264651	2.0.10.242	2.0.10.242	10-13-2019	2019-10-13 02:58:32	10:58:32	male	2.0.10.147	159	Red_C.bmp	1518	0		0	0	425324	0		0	0	NULL	NULL	NULL	Low	run1	1	List2	Catch.wav	V_T	1	1	0	1	425174	150	1	339	425513
Exp1	8	Exp1-8-1	59.936	1.0.0.182	2	left	512264651	2.0.10.242	2.0.10.242	10-13-2019	2019-10-13 02:58:32	10:58:32	male	2.0.10.147	160	Red_S_2.bmp	1595	0		0	0	427993	0		0	0	NULL	NULL	NULL	Low	run1	1	List2	A_T.wav	AV_T	1	1	1	1	427843	150	1	390	428233
Exp1	8	Exp1-8-1	59.936	1.0.0.182	2	left	512264651	2.0.10.242	2.0.10.242	10-13-2019	2019-10-13 02:58:32	10:58:32	male	2.0.10.147	161	Blue_S_2.bmp	1518	0		0	0	430746	0		0	0	NULL	NULL	NULL	Low	run1		List2	A_S.wav	AV_S	0		0	1	430596	150		0	0
Exp1	8	Exp1-8-1	59.936	1.0.0.182	2	left	512264651	2.0.10.242	2.0.10.242	10-13-2019	2019-10-13 02:58:32	10:58:32	male	2.0.10.147	162	Blue_C.bmp	1464	0		0	0	433482	0		0	0	NULL	NULL	NULL	Low	Run1		List2	Catch.wav	V_S	0		1	1	433332	150		0	0
Exp1	8	Exp1-8-1	59.936	1.0.0.182	2	left	512264651	2.0.10.242	2.0.10.242	10-13-2019	2019-10-13 02:58:32	10:58:32	male	2.0.10.147	163	Catch.bmp	815	0		0	1	436169	0		0	0	NULL	NULL	NULL	Low	run1		List2	A_S.wav	A_S	0		1	1	436018	151	1	519	436537
Exp1	8	Exp1-8-1	59.936	1.0.0.182	2	left	512264651	2.0.10.242	2.0.10.242	10-13-2019	2019-10-13 02:58:32	10:58:32	male	2.0.10.147	164	Red_S.bmp	1420	0		0	0	438137	0		0	0	NULL	NULL	NULL	Low	run1	1	List2	A_T.wav	AV_T	1	1	0	1	437987	150	1	334	438321
Exp1	8	Exp1-8-1	59.936	1.0.0.182	2	left	512264651	2.0.10.242	2.0.10.242	10-13-2019	2019-10-13 02:58:32	10:58:32	male	2.0.10.147	165	Red_S.bmp	819	0		0	1	440707	0		0	0	NULL	NULL	NULL	Low	run1	1	List2	A_T.wav	AV_T	1	1	1	1	440556	151	1	494	441050
Exp1	8	Exp1-8-1	59.936	1.0.0.182	2	left	512264651	2.0.10.242	2.0.10.242	10-13-2019	2019-10-13 02:58:32	10:58:32	male	2.0.10.147	166	Blue_S_2.bmp	949	0		0	0	442675	0		0	0	NULL	NULL	NULL	Low	run1		List2	Catch.wav	V_S	0		1	1	442525	150		0	0
Exp1	8	Exp1-8-1	59.936	1.0.0.182	2	left	512264651	2.0.10.242	2.0.10.242	10-13-2019	2019-10-13 02:58:32	10:58:32	male	2.0.10.147	167	Blue_S_2.bmp	1170	0		0	0	444844	0		0	0	NULL	NULL	NULL	Low	run1		List2	Catch.wav	V_S	0		0	1	444694	150		0	0
Exp1	8	Exp1-8-1	59.936	1.0.0.182	2	left	512264651	2.0.10.242	2.0.10.242	10-13-2019	2019-10-13 02:58:32	10:58:32	male	2.0.10.147	168	Catch.bmp	1213	0		0	0	447230	0		0	0	NULL	NULL	NULL	Low	run1	1	List2	A_T.wav	A_T	1	1	1	1	447080	150	1	458	447538
Exp1	8	Exp1-8-1	59.936	1.0.0.182	2	left	512264651	2.0.10.242	2.0.10.242	10-13-2019	2019-10-13 02:58:32	10:58:32	male	2.0.10.147	169	Catch.bmp	1535	0		0	0	449599	0		0	0	NULL	NULL	NULL	Low	run1		List2	A_S.wav	A_S	0		0	1	449449	150		0	0
Exp1	8	Exp1-8-1	59.936	1.0.0.182	2	left	512264651	2.0.10.242	2.0.10.242	10-13-2019	2019-10-13 02:58:32	10:58:32	male	2.0.10.147	170	Red_S_2.bmp	1228	0		0	1	452336	0		0	0	NULL	NULL	NULL	Low	run1	1	List2	A_T.wav	AV_T	1	1	1	1	452185	151	1	329	452514
Exp1	8	Exp1-8-1	59.936	1.0.0.182	2	left	512264651	2.0.10.242	2.0.10.242	10-13-2019	2019-10-13 02:58:32	10:58:32	male	2.0.10.147	171	Blue_C.bmp	892	0		0	0	454721	0		0	0	NULL	NULL	NULL	Low	Run1		List2	Catch.wav	V_S	0		1	1	454571	150		0	0
Exp1	8	Exp1-8-1	59.936	1.0.0.182	2	left	512264651	2.0.10.242	2.0.10.242	10-13-2019	2019-10-13 02:58:32	10:58:32	male	2.0.10.147	172	Catch.bmp	991	0		0	0	456840	0		0	0	NULL	NULL	NULL	Low	run1	1	List2	A_T.wav	A_T	1	1	1	1	456690	150	1	479	457169
Exp1	8	Exp1-8-1	59.936	1.0.0.182	2	left	512264651	2.0.10.242	2.0.10.242	10-13-2019	2019-10-13 02:58:32	10:58:32	male	2.0.10.147	173	Red_C.bmp	1103	0		0	1	458993	0		0	0	NULL	NULL	NULL	Low	run1	1	List2	Catch.wav	V_T	1	1	1	1	458842	151	1	383	459225
Exp1	8	Exp1-8-1	59.936	1.0.0.182	2	left	512264651	2.0.10.242	2.0.10.242	10-13-2019	2019-10-13 02:58:32	10:58:32	male	2.0.10.147	174	Catch.bmp	1379	0		0	0	461245	0		0	0	NULL	NULL	NULL	Low	run1		List2	A_S.wav	A_S	0		1	1	461095	150		0	0
Exp1	8	Exp1-8-1	59.936	1.0.0.182	2	left	512264651	2.0.10.242	2.0.10.242	10-13-2019	2019-10-13 02:58:32	10:58:32	male	2.0.10.147	175	Blue_S.bmp	1576	0		0	0	463831	0		0	0	NULL	NULL	NULL	Low	run1		List2	A_S.wav	AV_S	0		0	1	463681	150		0	0
Exp1	8	Exp1-8-1	59.936	1.0.0.182	2	left	512264651	2.0.10.242	2.0.10.242	10-13-2019	2019-10-13 02:58:32	10:58:32	male	2.0.10.147	176	Red_C_2.bmp	1257	0		0	0	466617	0		0	0	NULL	NULL	NULL	Low	run1	1	List2	Catch.wav	V_T	1	1	1	1	466467	150	1	310	466777
Exp1	8	Exp1-8-1	59.936	1.0.0.182	2	left	512264651	2.0.10.242	2.0.10.242	10-13-2019	2019-10-13 02:58:32	10:58:32	male	2.0.10.147	177	Catch.bmp	1046	0		0	0	469036	0		0	0	NULL	NULL	NULL	Low	run1		List2	A_S.wav	A_S	0		1	1	468886	150		0	0
Exp1	8	Exp1-8-1	59.936	1.0.0.182	2	left	512264651	2.0.10.242	2.0.10.242	10-13-2019	2019-10-13 02:58:32	10:58:32	male	2.0.10.147	178	Red_S.bmp	1198	0		0	0	471289	0		0	0	NULL	NULL	NULL	Low	run1	1	List2	Catch.wav	V_T	1	1	0	1	471139	150	1	349	471488
Exp1	8	Exp1-8-1	59.936	1.0.0.182	2	left	512264651	2.0.10.242	2.0.10.242	10-13-2019	2019-10-13 02:58:32	10:58:32	male	2.0.10.147	179	Red_S.bmp	1430	0		0	0	473641	0		0	0	NULL	NULL	NULL	Low	run1	1	List2	A_T.wav	AV_T	1	1	1	1	473491	150	1	389	473880
Exp1	8	Exp1-8-1	59.936	1.0.0.182	2	left	512264651	2.0.10.242	2.0.10.242	10-13-2019	2019-10-13 02:58:32	10:58:32	male	2.0.10.147	180	Catch.bmp	1340	0		0	0	476227	0		0	0	NULL	NULL	NULL	Low	run1		List2	A_S.wav	A_S	0		0	1	476077	150		0	0
Exp1	8	Exp1-8-1	59.936	1.0.0.182	2	left	512264651	2.0.10.242	2.0.10.242	10-13-2019	2019-10-13 02:58:32	10:58:32	male	2.0.10.147	181	Catch.bmp	1298	0		0	0	478780	0		0	0	NULL	NULL	NULL	Low	run1	1	List2	A_T.wav	A_T	1	1	0	1	478630	150	1	378	479008
Exp1	8	Exp1-8-1	59.936	1.0.0.182	2	left	512264651	2.0.10.242	2.0.10.242	10-13-2019	2019-10-13 02:58:32	10:58:32	male	2.0.10.147	182	Red_C_2.bmp	1595	0		0	1	481233	0		0	0	NULL	NULL	NULL	Low	run1	1	List2	A_T.wav	AV_T	1	1	1	1	481082	151	1	382	481464
Exp1	8	Exp1-8-1	59.936	1.0.0.182	2	left	512264651	2.0.10.242	2.0.10.242	10-13-2019	2019-10-13 02:58:32	10:58:32	male	2.0.10.147	183	Catch.bmp	1191	0		0	0	483985	0		0	0	NULL	NULL	NULL	Low	run1	1	List2	A_T.wav	A_T	1	1	0	1	483835	150	1	343	484178
Exp1	8	Exp1-8-1	59.936	1.0.0.182	2	left	512264651	2.0.10.242	2.0.10.242	10-13-2019	2019-10-13 02:58:32	10:58:32	male	2.0.10.147	184	Red_S.bmp	1055	0		0	0	486338	0		0	0	NULL	NULL	NULL	Low	run1	1	List2	Catch.wav	V_T	1	1	1	1	486188	150	1	348	486536
Exp1	8	Exp1-8-1	59.936	1.0.0.182	2	left	512264651	2.0.10.242	2.0.10.242	10-13-2019	2019-10-13 02:58:32	10:58:32	male	2.0.10.147	185	Red_C.bmp	1470	0		0	0	488540	0		0	0	NULL	NULL	NULL	Low	run1	1	List2	A_T.wav	AV_T	1	1	1	1	488390	150	1	330	488720
Exp1	8	Exp1-8-1	59.936	1.0.0.182	2	left	512264651	2.0.10.242	2.0.10.242	10-13-2019	2019-10-13 02:58:32	10:58:32	male	2.0.10.147	186	Catch.bmp	1332	0		0	1	491160	0		0	0	NULL	NULL	NULL	Low	run1	1	List2	A_T.wav	A_T	1	1	1	1	491009	151	1	512	491521
Exp1	8	Exp1-8-1	59.936	1.0.0.182	2	left	512264651	2.0.10.242	2.0.10.242	10-13-2019	2019-10-13 02:58:32	10:58:32	male	2.0.10.147	187	Red_S_2.bmp	1186	0		0	1	493646	0		0	0	NULL	NULL	NULL	Low	run1	1	List2	A_T.wav	AV_T	1	1	1	1	493495	151	1	345	493840
Exp1	8	Exp1-8-1	59.936	1.0.0.182	2	left	512264651	2.0.10.242	2.0.10.242	10-13-2019	2019-10-13 02:58:32	10:58:32	male	2.0.10.147	188	Red_S.bmp	997	0		0	0	495981	0		0	0	NULL	NULL	NULL	Low	run1	1	List2	A_T.wav	AV_T	1	1	0	1	495831	150	1	298	496129
Exp1	8	Exp1-8-1	59.936	1.0.0.182	2	left	512264651	2.0.10.242	2.0.10.242	10-13-2019	2019-10-13 02:58:32	10:58:32	male	2.0.10.147	189	Catch.bmp	908	0		0	1	498134	0		0	0	NULL	NULL	NULL	Low	run1	1	List2	A_T.wav	A_T	1	1	1	1	497983	151	1	409	498392
Exp1	8	Exp1-8-1	59.936	1.0.0.182	2	left	512264651	2.0.10.242	2.0.10.242	10-13-2019	2019-10-13 02:58:32	10:58:32	male	2.0.10.147	190	Blue_C.bmp	1127	0		1	0	500202	0		0	0	NULL	NULL	NULL	Low	Run1		List2	Catch.wav	V_S	0		1	1	500052	150		0	0
Exp1	8	Exp1-8-1	59.936	1.0.0.182	2	left	512264651	2.0.10.242	2.0.10.242	10-13-2019	2019-10-13 02:58:32	10:58:32	male	2.0.10.147	191	Red_S.bmp	1425	0		0	0	502538	0		0	0	NULL	NULL	NULL	Low	run1	1	List2	Catch.wav	V_T	1	1	0	1	502388	150	1	420	502808
Exp1	8	Exp1-8-1	59.936	1.0.0.182	2	left	512264651	2.0.10.242	2.0.10.242	10-13-2019	2019-10-13 02:58:32	10:58:32	male	2.0.10.147	192	Blue_S_2.bmp	1279	0		0	0	505124	0		0	0	NULL	NULL	NULL	Low	run1		List2	Catch.wav	V_S	0		0	1	504974	150		0	0
Exp1	8	Exp1-8-1	59.936	1.0.0.182	2	left	512264651	2.0.10.242	2.0.10.242	10-13-2019	2019-10-13 02:58:32	10:58:32	male	2.0.10.147	193	Red_S.bmp	1533	0		0	0	507610	0		0	0	NULL	NULL	NULL	Low	run1	1	List2	Catch.wav	V_T	1	1	0	1	507460	150	1	349	507809
Exp1	8	Exp1-8-1	59.936	1.0.0.182	2	left	512264651	2.0.10.242	2.0.10.242	10-13-2019	2019-10-13 02:58:32	10:58:32	male	2.0.10.147	194	Blue_C_2.bmp	1377	0		0	0	510296	0		0	0	NULL	NULL	NULL	Low	run1		List2	Catch.wav	V_S	0		0	1	510146	150		0	0
Exp1	8	Exp1-8-1	59.936	1.0.0.182	2	left	512264651	2.0.10.242	2.0.10.242	10-13-2019	2019-10-13 02:58:32	10:58:32	male	2.0.10.147	195	Red_C.bmp	1406	0		0	0	512882	0		0	0	NULL	NULL	NULL	Low	run1	1	List2	A_T.wav	AV_T	1	1	1	1	512732	150	1	372	513104
Exp1	8	Exp1-8-1	59.936	1.0.0.182	2	left	512264651	2.0.10.242	2.0.10.242	10-13-2019	2019-10-13 02:58:32	10:58:32	male	2.0.10.147	196	Catch.bmp	1471	0		0	0	515435	0		0	0	NULL	NULL	NULL	Low	run1	1	List2	A_T.wav	A_T	1	1	0	1	515285	150	1	339	515624
Exp1	8	Exp1-8-1	59.936	1.0.0.182	2	left	512264651	2.0.10.242	2.0.10.242	10-13-2019	2019-10-13 02:58:32	10:58:32	male	2.0.10.147	197	Red_C_2.bmp	1564	0		0	1	518055	0		0	0	NULL	NULL	NULL	Low	run1	1	List2	A_T.wav	AV_T	1	1	1	1	517904	151	1	304	518208
Exp1	8	Exp1-8-1	59.936	1.0.0.182	2	left	512264651	2.0.10.242	2.0.10.242	10-13-2019	2019-10-13 02:58:32	10:58:32	male	2.0.10.147	198	Red_C_2.bmp	982	0		0	0	520774	0		0	0	NULL	NULL	NULL	Low	run1	1	List2	Catch.wav	V_T	1	1	1	1	520624	150	1	368	520992
Exp1	8	Exp1-8-1	59.936	1.0.0.182	2	left	512264651	2.0.10.242	2.0.10.242	10-13-2019	2019-10-13 02:58:32	10:58:32	male	2.0.10.147	199	Red_S.bmp	1302	0		0	1	522910	0		0	0	NULL	NULL	NULL	Low	run1	1	List2	Catch.wav	V_T	1	1	1	1	522759	151	1	369	523128
Exp1	8	Exp1-8-1	59.936	1.0.0.182	2	left	512264651	2.0.10.242	2.0.10.242	10-13-2019	2019-10-13 02:58:32	10:58:32	male	2.0.10.147	200	Red_S.bmp	947	0		0	0	525362	0		0	0	NULL	NULL	NULL	Low	run1	1	List2	Catch.wav	V_T	1	1	0	1	525212	150	1	308	525520
Exp1	8	Exp1-8-1	59.936	1.0.0.182	2	left	512264651	2.0.10.242	2.0.10.242	10-13-2019	2019-10-13 02:58:32	10:58:32	male	2.0.10.147	201	Red_S_2.bmp	1291	0		0	0	527464	0		0	0	NULL	NULL	NULL	Low	run1	1	List2	Catch.wav	V_T	1	1	0	1	527314	150	1	310	527624
Exp1	8	Exp1-8-1	59.936	1.0.0.182	2	left	512264651	2.0.10.242	2.0.10.242	10-13-2019	2019-10-13 02:58:32	10:58:32	male	2.0.10.147	202	Red_C_2.bmp	1134	0		0	0	529917	0		0	0	NULL	NULL	NULL	Low	run1	1	List2	Catch.wav	V_T	1	1	0	1	529767	150	1	289	530056
Exp1	8	Exp1-8-1	59.936	1.0.0.182	2	left	512264651	2.0.10.242	2.0.10.242	10-13-2019	2019-10-13 02:58:32	10:58:32	male	2.0.10.147	203	Blue_C_2.bmp	1524	0		0	0	532203	0		0	0	NULL	NULL	NULL	Low	run1		List2	Catch.wav	V_S	0		0	1	532053	150	1	283	532336
Exp1	8	Exp1-8-1	59.936	1.0.0.182	2	left	512264651	2.0.10.242	2.0.10.242	10-13-2019	2019-10-13 02:58:32	10:58:32	male	2.0.10.147	204	Catch.bmp	1176	0		0	0	534889	0		0	0	NULL	NULL	NULL	Low	run1	1	List2	A_T.wav	A_T	1	1	1	1	534739	150	1	540	535279
Exp1	8	Exp1-8-1	59.936	1.0.0.182	2	left	512264651	2.0.10.242	2.0.10.242	10-13-2019	2019-10-13 02:58:32	10:58:32	male	2.0.10.147	205	Red_C_2.bmp	1135	0		0	1	537225	0		0	0	NULL	NULL	NULL	Low	run1	1	List2	Catch.wav	V_T	1	1	1	1	537074	151	1	429	537503
Exp1	8	Exp1-8-1	59.936	1.0.0.182	2	left	512264651	2.0.10.242	2.0.10.242	10-13-2019	2019-10-13 02:58:32	10:58:32	male	2.0.10.147	206	Red_C_2.bmp	911	0		0	0	539510	0		0	0	NULL	NULL	NULL	Low	run1	1	List2	Catch.wav	V_T	1	1	0	1	539360	150	1	319	539679
Exp1	8	Exp1-8-1	59.936	1.0.0.182	2	left	512264651	2.0.10.242	2.0.10.242	10-13-2019	2019-10-13 02:58:32	10:58:32	male	2.0.10.147	207	Catch.bmp	1401	0		0	0	541579	0		0	0	NULL	NULL	NULL	Low	run1		List2	A_S.wav	A_S	0		1	1	541429	150	1	626	542055
Exp1	8	Exp1-8-1	59.936	1.0.0.182	2	left	512264651	2.0.10.242	2.0.10.242	10-13-2019	2019-10-13 02:58:32	10:58:32	male	2.0.10.147	208	Red_S.bmp	1212	0		0	0	544132	0		0	0	NULL	NULL	NULL	Low	run1	1	List2	Catch.wav	V_T	1	1	0	1	543982	150	1	369	544351
Exp1	8	Exp1-8-1	59.936	1.0.0.182	2	left	512264651	2.0.10.242	2.0.10.242	10-13-2019	2019-10-13 02:58:32	10:58:32	male	2.0.10.147	209	Catch.bmp	1051	0		0	0	546501	0		0	0	NULL	NULL	NULL	Low	run1	1	List2	A_T.wav	A_T	1	1	0	1	546351	150	1	448	546799
Exp1	8	Exp1-8-1	59.936	1.0.0.182	2	left	512264651	2.0.10.242	2.0.10.242	10-13-2019	2019-10-13 02:58:32	10:58:32	male	2.0.10.147	210	Red_S.bmp	921	0		0	0	548703	0		0	0	NULL	NULL	NULL	Low	run1	1	List2	Catch.wav	V_T	1	1	1	1	548553	150	1	382	548935
Exp1	8	Exp1-8-1	59.936	1.0.0.182	2	left	512264651	2.0.10.242	2.0.10.242	10-13-2019	2019-10-13 02:58:32	10:58:32	male	2.0.10.147	211	Red_S.bmp	1249	0		0	0	550772	0		0	0	NULL	NULL	NULL	Low	run1	1	List2	Catch.wav	V_T	1	1	0	1	550622	150	1	281	550903
Exp1	8	Exp1-8-1	59.936	1.0.0.182	2	left	512264651	2.0.10.242	2.0.10.242	10-13-2019	2019-10-13 02:58:32	10:58:32	male	2.0.10.147	212	Red_S_2.bmp	823	0		0	0	553175	0		0	0	NULL	NULL	NULL	Low	run1	1	List2	Catch.wav	V_T	1	1	0	1	553025	150	1	350	553375
Exp1	8	Exp1-8-1	59.936	1.0.0.182	2	left	512264651	2.0.10.242	2.0.10.242	10-13-2019	2019-10-13 02:58:32	10:58:32	male	2.0.10.147	213	Red_S_2.bmp	1306	0		0	0	555160	0		0	0	NULL	NULL	NULL	Low	run1	1	List2	Catch.wav	V_T	1	1	0	1	555010	150	1	333	555343
Exp1	8	Exp1-8-1	59.936	1.0.0.182	2	left	512264651	2.0.10.242	2.0.10.242	10-13-2019	2019-10-13 02:58:32	10:58:32	male	2.0.10.147	214	Red_C.bmp	1311	0		0	0	557613	0		0	0	NULL	NULL	NULL	Low	run1	1	List2	Catch.wav	V_T	1	1	0	1	557463	150	1	465	557928
Exp1	8	Exp1-8-1	59.936	1.0.0.182	2	left	512264651	2.0.10.242	2.0.10.242	10-13-2019	2019-10-13 02:58:32	10:58:32	male	2.0.10.147	215	Catch.bmp	1526	0		0	0	560082	0		0	0	NULL	NULL	NULL	Low	run1	1	List2	A_T.wav	A_T	1	1	0	1	559932	150	1	755	560687
Exp1	8	Exp1-8-1	59.936	1.0.0.182	2	left	512264651	2.0.10.242	2.0.10.242	10-13-2019	2019-10-13 02:58:32	10:58:32	male	2.0.10.147	216	Red_S.bmp	1413	0		0	0	562768	0		0	0	NULL	NULL	NULL	Low	run1	1	List2	A_T.wav	AV_T	1	1	0	1	562618	150	1	325	562943
Exp1	8	Exp1-8-1	59.936	1.0.0.182	2	left	512264651	2.0.10.242	2.0.10.242	10-13-2019	2019-10-13 02:58:32	10:58:32	male	2.0.10.147	217	Catch.bmp	1269	0		0	1	565338	0		0	0	NULL	NULL	NULL	Low	run1	1	List2	A_T.wav	A_T	1	1	0	1	565187	151	1	420	565607
Exp1	8	Exp1-8-1	59.936	1.0.0.182	2	left	512264651	2.0.10.242	2.0.10.242	10-13-2019	2019-10-13 02:58:32	10:58:32	male	2.0.10.147	218	Red_S_2.bmp	1292	0		0	0	567757	0		0	0	NULL	NULL	NULL	Low	run1	1	List2	A_T.wav	AV_T	1	1	0	1	567607	150	1	440	568047
Exp1	8	Exp1-8-1	59.936	1.0.0.182	2	left	512264651	2.0.10.242	2.0.10.242	10-13-2019	2019-10-13 02:58:32	10:58:32	male	2.0.10.147	219	Catch.bmp	908	0		0	0	570209	0		0	0	NULL	NULL	NULL	Low	run1		List2	A_S.wav	A_S	0		0	1	570059	150		0	0
Exp1	8	Exp1-8-1	59.936	1.0.0.182	2	left	512264651	2.0.10.242	2.0.10.242	10-13-2019	2019-10-13 02:58:32	10:58:32	male	2.0.10.147	220	Red_S_2.bmp	1461	0		0	0	572345	0		0	0	NULL	NULL	NULL	Low	run1	1	List2	A_T.wav	AV_T	1	1	0	1	572195	150	1	356	572551
Exp1	8	Exp1-8-1	59.936	1.0.0.182	2	left	512264651	2.0.10.242	2.0.10.242	10-13-2019	2019-10-13 02:58:32	10:58:32	male	2.0.10.147	221	Red_C.bmp	1189	0		0	0	574964	0		0	0	NULL	NULL	NULL	Low	run1	1	List2	A_T.wav	AV_T	1	1	0	1	574814	150	1	345	575159
Exp1	8	Exp1-8-1	59.936	1.0.0.182	2	left	512264651	2.0.10.242	2.0.10.242	10-13-2019	2019-10-13 02:58:32	10:58:32	male	2.0.10.147	222	Catch.bmp	1194	0		0	0	577300	0		0	0	NULL	NULL	NULL	Low	run1		List2	A_S.wav	A_S	0		0	1	577150	150		0	0
Exp1	8	Exp1-8-1	59.936	1.0.0.182	2	left	512264651	2.0.10.242	2.0.10.242	10-13-2019	2019-10-13 02:58:32	10:58:32	male	2.0.10.147	223	Blue_S.bmp	1113	0		0	1	579703	0		0	0	NULL	NULL	NULL	Low	run1		List2	Catch.wav	V_S	0		1	1	579552	151		0	0
Exp1	8	Exp1-8-1	59.936	1.0.0.182	2	left	512264651	2.0.10.242	2.0.10.242	10-13-2019	2019-10-13 02:58:32	10:58:32	male	2.0.10.147	224	Red_C.bmp	958	0		0	0	582022	0		0	0	NULL	NULL	NULL	Low	run1	1	List2	A_T.wav	AV_T	1	1	0	1	581872	150	1	431	582303
Exp1	8	Exp1-8-1	59.936	1.0.0.182	2	left	512264651	2.0.10.242	2.0.10.242	10-13-2019	2019-10-13 02:58:32	10:58:32	male	2.0.10.147	225	Catch.bmp	924	0		0	1	584141	0		0	0	NULL	NULL	NULL	Low	run1	1	List2	A_T.wav	A_T	1	1	1	1	583990	151	1	601	584591
Exp1	8	Exp1-8-1	59.936	1.0.0.182	2	left	512264651	2.0.10.242	2.0.10.242	10-13-2019	2019-10-13 02:58:32	10:58:32	male	2.0.10.147	226	Red_S_2.bmp	833	0		0	0	586226	0		0	0	NULL	NULL	NULL	Low	run1	1	List2	Catch.wav	V_T	1	1	0	1	586076	150	1	587	586663
Exp1	8	Exp1-8-1	59.936	1.0.0.182	2	left	512264651	2.0.10.242	2.0.10.242	10-13-2019	2019-10-13 02:58:32	10:58:32	male	2.0.10.147	227	Blue_S_2.bmp	1488	0		0	1	588212	0		0	0	NULL	NULL	NULL	Low	run1		List2	A_S.wav	AV_S	0		1	1	588061	151		0	0
Exp1	8	Exp1-8-1	59.936	1.0.0.182	2	left	512264651	2.0.10.242	2.0.10.242	10-13-2019	2019-10-13 02:58:32	10:58:32	male	2.0.10.147	228	Blue_S.bmp	1449	0		0	0	590914	0		0	0	NULL	NULL	NULL	Low	run1		List2	Catch.wav	V_S	0		1	1	590764	150		0	0
Exp1	8	Exp1-8-1	59.936	1.0.0.182	2	left	512264651	2.0.10.242	2.0.10.242	10-13-2019	2019-10-13 02:58:32	10:58:32	male	2.0.10.147	229	Catch.bmp	1396	0		0	0	593584	0		0	0	NULL	NULL	NULL	Low	run1	1	List2	A_T.wav	A_T	1	1	1	1	593434	150	1	461	593895
Exp1	8	Exp1-8-1	59.936	1.0.0.182	2	left	512264651	2.0.10.242	2.0.10.242	10-13-2019	2019-10-13 02:58:32	10:58:32	male	2.0.10.147	230	Blue_S.bmp	1504	0		0	1	596137	0		0	0	NULL	NULL	NULL	Low	run1		List2	Catch.wav	V_S	0		1	1	595986	151		0	0
Exp1	8	Exp1-8-1	59.936	1.0.0.182	2	left	512264651	2.0.10.242	2.0.10.242	10-13-2019	2019-10-13 02:58:32	10:58:32	male	2.0.10.147	231	Catch.bmp	1095	0		0	0	598856	0		0	0	NULL	NULL	NULL	Low	run1	1	List2	A_T.wav	A_T	1	1	1	1	598706	150	1	445	599151
Exp1	8	Exp1-8-1	59.936	1.0.0.182	2	left	512264651	2.0.10.242	2.0.10.242	10-13-2019	2019-10-13 02:58:32	10:58:32	male	2.0.10.147	232	Catch.bmp	1119	0		0	0	601108	0		0	0	NULL	NULL	NULL	Low	run1	1	List2	A_T.wav	A_T	1	1	0	1	600958	150	1	432	601390
Exp1	8	Exp1-8-1	59.936	1.0.0.182	2	left	512264651	2.0.10.242	2.0.10.242	10-13-2019	2019-10-13 02:58:32	10:58:32	male	2.0.10.147	233	Red_C.bmp	1431	0		1	0	603377	0		0	0	NULL	NULL	NULL	Low	run1	1	List2	Catch.wav	V_T	1	1	1	1	603227	150	1	499	603726
Exp1	8	Exp1-8-1	59.936	1.0.0.182	2	left	512264651	2.0.10.242	2.0.10.242	10-13-2019	2019-10-13 02:58:32	10:58:32	male	2.0.10.147	234	Red_C_2.bmp	1169	0		0	1	605964	0		0	0	NULL	NULL	NULL	Low	run1	1	List2	A_T.wav	AV_T	1	1	1	1	605813	151	1	305	606118
Exp1	8	Exp1-8-1	59.936	1.0.0.182	2	left	512264651	2.0.10.242	2.0.10.242	10-13-2019	2019-10-13 02:58:32	10:58:32	male	2.0.10.147	235	Red_C_2.bmp	1422	0		0	1	608283	0		0	0	NULL	NULL	NULL	Low	run1	1	List2	A_T.wav	AV_T	1	1	1	1	608132	151	1	284	608416
Exp1	8	Exp1-8-1	59.936	1.0.0.182	2	left	512264651	2.0.10.242	2.0.10.242	10-13-2019	2019-10-13 02:58:32	10:58:32	male	2.0.10.147	236	Catch.bmp	888	0		0	0	610852	0		0	0	NULL	NULL	NULL	Low	run1	1	List2	A_T.wav	A_T	1	1	0	1	610702	150	1	280	610982
Exp1	8	Exp1-8-1	59.936	1.0.0.182	2	left	512264651	2.0.10.242	2.0.10.242	10-13-2019	2019-10-13 02:58:32	10:58:32	male	2.0.10.147	237	Catch.bmp	1525	0		1	0	612887	0		0	0	NULL	NULL	NULL	Low	run1		List2	A_S.wav	A_S	0		0	1	612737	150		0	0
Exp1	8	Exp1-8-1	59.936	1.0.0.182	2	left	512264651	2.0.10.242	2.0.10.242	10-13-2019	2019-10-13 02:58:32	10:58:32	male	2.0.10.147	238	Catch.bmp	1270	0		0	1	615624	0		0	0	NULL	NULL	NULL	Low	run1	1	List2	A_T.wav	A_T	1	1	1	1	615473	151	1	542	616015
Exp1	8	Exp1-8-1	59.936	1.0.0.182	2	left	512264651	2.0.10.242	2.0.10.242	10-13-2019	2019-10-13 02:58:32	10:58:32	male	2.0.10.147	239	Red_S.bmp	1525	0		0	0	618043	0		0	0	NULL	NULL	NULL	Low	run1	1	List2	Catch.wav	V_T	1	1	0	1	617893	150	1	395	618288
Exp1	8	Exp1-8-1	59.936	1.0.0.182	2	left	512264651	2.0.10.242	2.0.10.242	10-13-2019	2019-10-13 02:58:32	10:58:32	male	2.0.10.147	240	Blue_C.bmp	1377	0		0	0	620729	0		0	0	NULL	NULL	NULL	Low	run1		List2	A_S.wav	AV_S	0		0	1	620579	150		0	0
Exp1	8	Exp1-8-1	59.936	1.0.0.182	2	left	512264651	2.0.10.242	2.0.10.242	10-13-2019	2019-10-13 02:58:32	10:58:32	male	2.0.10.147	241	Red_C.bmp	851	0		0	0	623332	0		0	0	NULL	NULL	NULL	Low	run1	1	List2	Catch.wav	V_T	1	1	0	1	623182	150	1	312	623494
Exp1	8	Exp1-8-1	59.936	1.0.0.182	2	left	512264651	2.0.10.242	2.0.10.242	10-13-2019	2019-10-13 02:58:32	10:58:32	male	2.0.10.147	242	Red_S_2.bmp	1084	0		0	0	625334	0		0	0	NULL	NULL	NULL	Low	run1	1	List2	Catch.wav	V_T	1	1	0	1	625184	150	1	318	625502
Exp1	8	Exp1-8-1	59.936	1.0.0.182	2	left	512264651	2.0.10.242	2.0.10.242	10-13-2019	2019-10-13 02:58:32	10:58:32	male	2.0.10.147	243	Blue_C_2.bmp	1068	0		0	1	627570	0		0	0	NULL	NULL	NULL	Low	run1		List2	A_S.wav	AV_S	0		1	1	627419	151		0	0
Exp1	8	Exp1-8-1	59.936	1.0.0.182	2	left	512264651	2.0.10.242	2.0.10.242	10-13-2019	2019-10-13 02:58:32	10:58:32	male	2.0.10.147	244	Catch.bmp	991	0		0	0	629855	0		0	0	NULL	NULL	NULL	Low	run1	1	List2	A_T.wav	A_T	1	1	0	1	629705	150	1	462	630167
Exp1	8	Exp1-8-1	59.936	1.0.0.182	2	left	512264651	2.0.10.242	2.0.10.242	10-13-2019	2019-10-13 02:58:32	10:58:32	male	2.0.10.147	245	Catch.bmp	905	0		0	1	632008	0		0	0	NULL	NULL	NULL	Low	run1	1	List2	A_T.wav	A_T	1	1	1	1	631857	151	1	325	632182
Exp1	8	Exp1-8-1	59.936	1.0.0.182	2	left	512264651	2.0.10.242	2.0.10.242	10-13-2019	2019-10-13 02:58:32	10:58:32	male	2.0.10.147	246	Catch.bmp	920	0		0	0	634060	0		0	0	NULL	NULL	NULL	Low	run1		List2	A_S.wav	A_S	0		0	2	633910	150		0	0
Exp1	8	Exp1-8-1	59.936	1.0.0.182	2	left	512264651	2.0.10.242	2.0.10.242	10-13-2019	2019-10-13 02:58:32	10:58:32	male	2.0.10.147	247	Red_S.bmp	1035	0		0	0	636195	0		0	0	NULL	NULL	NULL	Low	run1	1	List2	Catch.wav	V_T	1	1	1	1	636045	150	1	377	636422
Exp1	8	Exp1-8-1	59.936	1.0.0.182	2	left	512264651	2.0.10.242	2.0.10.242	10-13-2019	2019-10-13 02:58:32	10:58:32	male	2.0.10.147	248	Blue_S_2.bmp	1028	0		0	0	638381	0		0	0	NULL	NULL	NULL	Low	run1		List2	Catch.wav	V_S	0		0	1	638231	150		0	0
Exp1	8	Exp1-8-1	59.936	1.0.0.182	2	left	512264651	2.0.10.242	2.0.10.242	10-13-2019	2019-10-13 02:58:32	10:58:32	male	2.0.10.147	249	Red_C_2.bmp	1194	0		0	0	640633	0		0	0	NULL	NULL	NULL	Low	run1	1	List2	A_T.wav	AV_T	1	1	1	1	640483	150	1	363	640846
Exp1	8	Exp1-8-1	59.936	1.0.0.182	2	left	512264651	2.0.10.242	2.0.10.242	10-13-2019	2019-10-13 02:58:32	10:58:32	male	2.0.10.147	250	Catch.bmp	1301	0		0	0	642986	0		0	0	NULL	NULL	NULL	Low	run1	1	List2	A_T.wav	A_T	1	1	0	2	642836	150	1	490	643326
Exp1	8	Exp1-8-1	59.936	1.0.0.182	2	left	512264651	2.0.10.242	2.0.10.242	10-13-2019	2019-10-13 02:58:32	10:58:32	male	2.0.10.147	251	Red_S_2.bmp	1160	0		0	0	645438	0		0	0	NULL	NULL	NULL	Low	run1	1	List2	Catch.wav	V_T	1	1	1	1	645288	150	1	423	645711
Exp1	8	Exp1-8-1	59.936	1.0.0.182	2	left	512264651	2.0.10.242	2.0.10.242	10-13-2019	2019-10-13 02:58:32	10:58:32	male	2.0.10.147	252	Blue_S_2.bmp	1199	0		0	0	647757	0		0	0	NULL	NULL	NULL	Low	run1		List2	A_S.wav	AV_S	0		1	1	647607	150		0	0
Exp1	8	Exp1-8-1	59.936	1.0.0.182	2	left	512264651	2.0.10.242	2.0.10.242	10-13-2019	2019-10-13 02:58:32	10:58:32	male	2.0.10.147	253	Catch.bmp	1092	0		0	1	650177	0		0	0	NULL	NULL	NULL	Low	run1		List2	A_S.wav	A_S	0		1	1	650026	151		0	0
Exp1	8	Exp1-8-1	59.936	1.0.0.182	2	left	512264651	2.0.10.242	2.0.10.242	10-13-2019	2019-10-13 02:58:32	10:58:32	male	2.0.10.147	254	Red_C.bmp	832	0		0	0	652479	0		0	0	NULL	NULL	NULL	Low	run1	1	List2	A_T.wav	AV_T	1	1	0	1	652329	150	1	413	652742
Exp1	8	Exp1-8-1	59.936	1.0.0.182	2	left	512264651	2.0.10.242	2.0.10.242	10-13-2019	2019-10-13 02:58:32	10:58:32	male	2.0.10.147	255	Red_C.bmp	1448	0		0	0	654464	0		0	0	NULL	NULL	NULL	Low	run1	1	List2	A_T.wav	AV_T	1	1	0	1	654314	150	1	372	654686
Exp1	8	Exp1-8-1	59.936	1.0.0.182	2	left	512264651	2.0.10.242	2.0.10.242	10-13-2019	2019-10-13 02:58:32	10:58:32	male	2.0.10.147	256	Red_C.bmp	1589	0		0	0	657067	0		0	0	NULL	NULL	NULL	Low	run1	1	List2	Catch.wav	V_T	1	1	1	1	656917	150	1	361	657278
Exp1	8	Exp1-8-1	59.936	1.0.0.182	2	left	512264651	2.0.10.242	2.0.10.242	10-13-2019	2019-10-13 02:58:32	10:58:32	male	2.0.10.147	257	Red_C.bmp	843	0		0	0	659803	0		0	0	NULL	NULL	NULL	Low	run1	1	List2	Catch.wav	V_T	1	1	0	1	659653	150	1	305	659958
Exp1	8	Exp1-8-1	59.936	1.0.0.182	2	left	512264651	2.0.10.242	2.0.10.242	10-13-2019	2019-10-13 02:58:32	10:58:32	male	2.0.10.147	258	Catch.bmp	982	0		1	0	661805	0		0	0	NULL	NULL	NULL	Low	run1	1	List2	A_T.wav	A_T	1	1	1	1	661655	150	1	599	662254
Exp1	8	Exp1-8-1	59.936	1.0.0.182	2	left	512264651	2.0.10.242	2.0.10.242	10-13-2019	2019-10-13 02:58:32	10:58:32	male	2.0.10.147	259	Catch.bmp	1356	0		0	0	663941	0		0	0	NULL	NULL	NULL	Low	run1	1	List2	A_T.wav	A_T	1	1	0	1	663791	150	1	344	664135
Exp1	8	Exp1-8-1	59.936	1.0.0.182	2	left	512264651	2.0.10.242	2.0.10.242	10-13-2019	2019-10-13 02:58:32	10:58:32	male	2.0.10.147	260	Red_S_2.bmp	1113	0		0	0	666444	0		0	0	NULL	NULL	NULL	Low	run1	1	List2	A_T.wav	AV_T	1	1	0	2	666294	150	1	328	666622
