# Supplementary material for: Visual Perceptual Load Attenuates Age-Related Audiovisual Integration in an Audiovisual Discrimination Task
Source: Front Psychol. 2021 Sep 29;12:740221. doi: 10.3389/fpsyg.2021.740221 (PMC8511317; doi:10.3389/fpsyg.2021.740221)
Supplement: Supplementary file 1 [file Data_Sheet_1.ZIP › Export data/Group 2_Data_Older/Exp1_Low load/Subject_09.xlsx]

## Sheet: Sheet1
ExperimentName	Subject	DataFile.Basename	Display.RefreshRate	ExperimentVersion	Group	Handedness	RandomSeed	RuntimeVersion	RuntimeVersionExpected	SessionDate	SessionStartDateTimeUtc	SessionTime	Sex	StudioVersion	Block	Image	ITI	ITI.ACC	ITI.CRESP	ITI.DurationError	ITI.OnsetDelay	ITI.OnsetTime	ITI.OnsetToOnsetTime	ITI.RESP	ITI.RT	ITI.RTTime	List1	List1.Cycle	List1.Sample	PercetualLoad	Procedure	Response	Running	Sound	StimulusType	Target.ACC	Target.CRESP	Target.DurationError	Target.OnsetDelay	Target.OnsetTime	Target.OnsetToOnsetTime	Target.RESP	Target.RT	Target.RTTime
Exp1	9	Exp1-9-1	59.938	1.0.0.183	2	left	156430381	2.0.10.242	2.0.10.242	10-15-2019	2019-10-15 01:35:19	09:35:19	male	2.0.10.147	1	Red_C.bmp	906	0		0	0	19461	0		0	0	5	1	1	Low	Prac	1	List1	Catch.wav	V_T	0		121	1	19311	150		0	0
Exp1	9	Exp1-9-1	59.938	1.0.0.183	2	left	156430381	2.0.10.242	2.0.10.242	10-15-2019	2019-10-15 01:35:19	09:35:19	male	2.0.10.147	2	Red_S_2.bmp	1576	0		1	11	21546	0		0	0	8	1	2	Low	Prac	1	List1	Catch.wav	V_T	1	1	1	1	21446	0	1	89	21535
Exp1	9	Exp1-9-1	59.938	1.0.0.183	2	left	156430381	2.0.10.242	2.0.10.242	10-15-2019	2019-10-15 01:35:19	09:35:19	male	2.0.10.147	3	Red_C.bmp	1280	0		0	1	24283	0		0	0	15	1	3	Low	Prac	1	List1	A_T.wav	AV_T	0		1	1	24132	151		0	0
Exp1	9	Exp1-9-1	59.938	1.0.0.183	2	left	156430381	2.0.10.242	2.0.10.242	10-15-2019	2019-10-15 01:35:19	09:35:19	male	2.0.10.147	4	Red_S.bmp	1429	0		0	1	26769	0		0	0	17	1	4	Low	Prac	1	List1	A_T.wav	AV_T	0		1	1	26618	151		0	0
Exp1	9	Exp1-9-1	59.938	1.0.0.183	2	left	156430381	2.0.10.242	2.0.10.242	10-15-2019	2019-10-15 01:35:19	09:35:19	male	2.0.10.147	5	Catch.bmp	1165	0		0	0	29421	0		0	0	10	1	5	Low	Prac	1	List1	A_T.wav	A_T	0		0	1	29271	150		0	0
Exp1	9	Exp1-9-1	59.938	1.0.0.183	2	left	156430381	2.0.10.242	2.0.10.242	10-15-2019	2019-10-15 01:35:19	09:35:19	male	2.0.10.147	6	Red_C_2.bmp	1021	0		0	0	31807	0		0	0	16	1	6	Low	Prac	1	List1	A_T.wav	AV_T	1	1	0	1	31657	150	1	966	32623
Exp1	9	Exp1-9-1	59.938	1.0.0.183	2	left	156430381	2.0.10.242	2.0.10.242	10-15-2019	2019-10-15 01:35:19	09:35:19	male	2.0.10.147	7	Catch.bmp	1310	0		0	0	33976	0		0	0	10	1	7	Low	Prac	1	List1	A_T.wav	A_T	1	1	0	1	33826	150	1	1006	34832
Exp1	9	Exp1-9-1	59.938	1.0.0.183	2	left	156430381	2.0.10.242	2.0.10.242	10-15-2019	2019-10-15 01:35:19	09:35:19	male	2.0.10.147	8	Blue_C.bmp	1255	0		0	0	36445	0		0	0	1	1	8	Low	Prac		List1	Catch.wav	V_S	0		1	1	36295	150		0	0
Exp1	9	Exp1-9-1	59.938	1.0.0.183	2	left	156430381	2.0.10.242	2.0.10.242	10-15-2019	2019-10-15 01:35:19	09:35:19	male	2.0.10.147	9	Blue_S.bmp	1343	0		0	1	38915	0		0	0	13	1	9	Low	Prac		List1	A_S.wav	AV_S	0		1	1	38764	151		0	0
Exp1	9	Exp1-9-1	59.938	1.0.0.183	2	left	156430381	2.0.10.242	2.0.10.242	10-15-2019	2019-10-15 01:35:19	09:35:19	male	2.0.10.147	10	Catch.bmp	936	0		0	0	41467	0		0	0	10	1	10	Low	Prac	1	List1	A_T.wav	A_T	0		0	1	41317	150		0	0
Exp1	9	Exp1-9-1	59.938	1.0.0.183	2	left	156430381	2.0.10.242	2.0.10.242	10-15-2019	2019-10-15 01:35:19	09:35:19	male	2.0.10.147	11	Blue_S.bmp	1240	0		1	0	43619	0		0	0	3	1	11	Low	Prac		List1	Catch.wav	V_S	0		1	1	43469	150	1	906	44375
Exp1	9	Exp1-9-1	59.938	1.0.0.183	2	left	156430381	2.0.10.242	2.0.10.242	10-15-2019	2019-10-15 01:35:19	09:35:19	male	2.0.10.147	12	Red_S_2.bmp	1404	0		0	0	46022	0		0	0	18	1	12	Low	Prac	1	List1	A_T.wav	AV_T	1	1	1	1	45872	150	1	535	46407
Exp1	9	Exp1-9-1	59.938	1.0.0.183	2	left	156430381	2.0.10.242	2.0.10.242	10-15-2019	2019-10-15 01:35:19	09:35:19	male	2.0.10.147	13	Catch.bmp	1203	0		0	1	48575	0		0	0	10	1	13	Low	Prac	1	List1	A_T.wav	A_T	0		1	1	48424	151		0	0
Exp1	9	Exp1-9-1	59.938	1.0.0.183	2	left	156430381	2.0.10.242	2.0.10.242	10-15-2019	2019-10-15 01:35:19	09:35:19	male	2.0.10.147	14	Red_S.bmp	991	0		0	0	50994	0		0	0	7	1	14	Low	Prac	1	List1	Catch.wav	V_T	1	1	0	1	50844	150	1	643	51487
Exp1	9	Exp1-9-1	59.938	1.0.0.183	2	left	156430381	2.0.10.242	2.0.10.242	10-15-2019	2019-10-15 01:35:19	09:35:19	male	2.0.10.147	15	Red_C_2.bmp	1085	0		0	0	53146	0		0	0	16	1	15	Low	Prac	1	List1	A_T.wav	AV_T	0		1	1	52996	150		0	0
Exp1	9	Exp1-9-1	59.938	1.0.0.183	2	left	156430381	2.0.10.242	2.0.10.242	10-15-2019	2019-10-15 01:35:19	09:35:19	male	2.0.10.147	16	Red_S_2.bmp	1405	0		1	0	55448	0		0	0	8	1	16	Low	Prac	1	List1	Catch.wav	V_T	0		1	1	55298	150		0	0
Exp1	9	Exp1-9-1	59.938	1.0.0.183	2	left	156430381	2.0.10.242	2.0.10.242	10-15-2019	2019-10-15 01:35:19	09:35:19	male	2.0.10.147	17	Red_C_2.bmp	1220	0		0	0	58068	0		0	0	6	1	17	Low	Prac	1	List1	Catch.wav	V_T	1	1	0	1	57918	150	1	1202	59120
Exp1	9	Exp1-9-1	59.938	1.0.0.183	2	left	156430381	2.0.10.242	2.0.10.242	10-15-2019	2019-10-15 01:35:19	09:35:19	male	2.0.10.147	18	Catch.bmp	1451	0		0	0	60437	0		0	0	9	1	18	Low	Prac		List1	A_S.wav	A_S	0		1	1	60287	150	1	1327	61614
Exp1	9	Exp1-9-1	59.938	1.0.0.183	2	left	156430381	2.0.10.242	2.0.10.242	10-15-2019	2019-10-15 01:35:19	09:35:19	male	2.0.10.147	19	Red_C_2.bmp	1502	0		0	0	63040	0		0	0	16	1	19	Low	Prac	1	List1	A_T.wav	AV_T	0		0	1	62890	150		0	0
Exp1	9	Exp1-9-1	59.938	1.0.0.183	2	left	156430381	2.0.10.242	2.0.10.242	10-15-2019	2019-10-15 01:35:19	09:35:19	male	2.0.10.147	20	Red_C.bmp	1059	0		0	1	65743	0		0	0	5	1	20	Low	Prac	1	List1	Catch.wav	V_T	0		1	1	65592	151		0	0
Exp1	9	Exp1-9-1	59.938	1.0.0.183	2	left	156430381	2.0.10.242	2.0.10.242	10-15-2019	2019-10-15 01:35:19	09:35:19	male	2.0.10.147	21	Red_C.bmp	1474	0		0	1	71816	0		0	0	15	1	21	Low	Prac	1	List1	A_T.wav	AV_T	1	1	1	1	71665	151	1	501	72166
Exp1	9	Exp1-9-1	59.938	1.0.0.183	2	left	156430381	2.0.10.242	2.0.10.242	10-15-2019	2019-10-15 01:35:19	09:35:19	male	2.0.10.147	22	Catch.bmp	1230	0		0	1	74452	0		0	0	10	1	22	Low	Prac	1	List1	A_T.wav	A_T	1	1	1	1	74301	151	1	425	74726
Exp1	9	Exp1-9-1	59.938	1.0.0.183	2	left	156430381	2.0.10.242	2.0.10.242	10-15-2019	2019-10-15 01:35:19	09:35:19	male	2.0.10.147	23	Blue_C_2.bmp	1280	0		1	0	76837	0		0	0	2	1	23	Low	Prac		List1	Catch.wav	V_S	0		1	1	76687	150		0	0
Exp1	9	Exp1-9-1	59.938	1.0.0.183	2	left	156430381	2.0.10.242	2.0.10.242	10-15-2019	2019-10-15 01:35:19	09:35:19	male	2.0.10.147	24	Red_S_2.bmp	979	0		0	0	79323	0		0	0	18	1	24	Low	Prac	1	List1	A_T.wav	AV_T	1	1	1	1	79173	150	1	441	79614
Exp1	9	Exp1-9-1	59.938	1.0.0.183	2	left	156430381	2.0.10.242	2.0.10.242	10-15-2019	2019-10-15 01:35:19	09:35:19	male	2.0.10.147	25	Red_S_2.bmp	932	0		0	0	81459	0		0	0	18	1	25	Low	Prac	1	List1	A_T.wav	AV_T	1	1	0	1	81309	150	1	449	81758
Exp1	9	Exp1-9-1	59.938	1.0.0.183	2	left	156430381	2.0.10.242	2.0.10.242	10-15-2019	2019-10-15 01:35:19	09:35:19	male	2.0.10.147	26	Red_C.bmp	836	0		1	0	83544	0		0	0	5	1	26	Low	Prac	1	List1	Catch.wav	V_T	1	1	1	1	83394	150	1	492	83886
Exp1	9	Exp1-9-1	59.938	1.0.0.183	2	left	156430381	2.0.10.242	2.0.10.242	10-15-2019	2019-10-15 01:35:19	09:35:19	male	2.0.10.147	27	Red_C.bmp	1069	0		0	0	85530	0		0	0	5	1	27	Low	Prac	1	List1	Catch.wav	V_T	1	1	0	1	85380	150	1	378	85758
Exp1	9	Exp1-9-1	59.938	1.0.0.183	2	left	156430381	2.0.10.242	2.0.10.242	10-15-2019	2019-10-15 01:35:19	09:35:19	male	2.0.10.147	28	Red_S_2.bmp	1334	0		0	0	87749	0		0	0	8	1	28	Low	Prac	1	List1	Catch.wav	V_T	1	1	0	1	87599	150	1	495	88094
Exp1	9	Exp1-9-1	59.938	1.0.0.183	2	left	156430381	2.0.10.242	2.0.10.242	10-15-2019	2019-10-15 01:35:19	09:35:19	male	2.0.10.147	29	Catch.bmp	1541	0		0	0	90235	0		0	0	10	1	29	Low	Prac	1	List1	A_T.wav	A_T	1	1	0	1	90085	150	1	409	90494
Exp1	9	Exp1-9-1	59.938	1.0.0.183	2	left	156430381	2.0.10.242	2.0.10.242	10-15-2019	2019-10-15 01:35:19	09:35:19	male	2.0.10.147	30	Catch.bmp	1379	0		0	1	92938	0		0	0	9	1	30	Low	Prac		List1	A_S.wav	A_S	0		1	1	92787	151		0	0
Exp1	9	Exp1-9-1	59.938	1.0.0.183	2	left	156430381	2.0.10.242	2.0.10.242	10-15-2019	2019-10-15 01:35:19	09:35:19	male	2.0.10.147	31	Red_C_2.bmp	1314	0		0	1	95524	0		0	0	6	1	31	Low	Prac	1	List1	Catch.wav	V_T	1	1	1	1	95373	151	1	472	95845
Exp1	9	Exp1-9-1	59.938	1.0.0.183	2	left	156430381	2.0.10.242	2.0.10.242	10-15-2019	2019-10-15 01:35:19	09:35:19	male	2.0.10.147	32	Catch.bmp	1214	0		0	0	97993	0		0	0	9	1	32	Low	Prac		List1	A_S.wav	A_S	0		1	1	97843	150		0	0
Exp1	9	Exp1-9-1	59.938	1.0.0.183	2	left	156430381	2.0.10.242	2.0.10.242	10-15-2019	2019-10-15 01:35:19	09:35:19	male	2.0.10.147	33	Red_S_2.bmp	1181	0		0	0	100412	0		0	0	18	1	33	Low	Prac	1	List1	A_T.wav	AV_T	1	1	0	1	100262	150	1	407	100669
Exp1	9	Exp1-9-1	59.938	1.0.0.183	2	left	156430381	2.0.10.242	2.0.10.242	10-15-2019	2019-10-15 01:35:19	09:35:19	male	2.0.10.147	34	Catch.bmp	1585	0		0	0	102748	0		0	0	10	1	34	Low	Prac	1	List1	A_T.wav	A_T	1	1	0	1	102598	150	1	479	103077
Exp1	9	Exp1-9-1	59.938	1.0.0.183	2	left	156430381	2.0.10.242	2.0.10.242	10-15-2019	2019-10-15 01:35:19	09:35:19	male	2.0.10.147	35	Red_C_2.bmp	1409	0		0	0	105484	0		0	0	6	1	35	Low	Prac	1	List1	Catch.wav	V_T	1	1	1	1	105334	150	1	503	105837
Exp1	9	Exp1-9-1	59.938	1.0.0.183	2	left	156430381	2.0.10.242	2.0.10.242	10-15-2019	2019-10-15 01:35:19	09:35:19	male	2.0.10.147	36	Blue_C.bmp	1065	0		0	0	108053	0		0	0	1	1	36	Low	Prac		List1	Catch.wav	V_S	0		0	1	107903	150		0	0
Exp1	9	Exp1-9-1	59.938	1.0.0.183	2	left	156430381	2.0.10.242	2.0.10.242	10-15-2019	2019-10-15 01:35:19	09:35:19	male	2.0.10.147	37	Red_S.bmp	1142	0		0	0	110322	0		0	0	17	1	37	Low	Prac	1	List1	A_T.wav	AV_T	1	1	1	1	110172	150	1	433	110605
Exp1	9	Exp1-9-1	59.938	1.0.0.183	2	left	156430381	2.0.10.242	2.0.10.242	10-15-2019	2019-10-15 01:35:19	09:35:19	male	2.0.10.147	38	Catch.bmp	1037	0		0	0	112625	0		0	0	9	1	38	Low	Prac		List1	A_S.wav	A_S	0		0	1	112475	150		0	0
Exp1	9	Exp1-9-1	59.938	1.0.0.183	2	left	156430381	2.0.10.242	2.0.10.242	10-15-2019	2019-10-15 01:35:19	09:35:19	male	2.0.10.147	39	Red_S_2.bmp	1545	0		0	0	114877	0		0	0	18	1	39	Low	Prac	1	List1	A_T.wav	AV_T	1	1	0	1	114727	150	1	310	115037
Exp1	9	Exp1-9-1	59.938	1.0.0.183	2	left	156430381	2.0.10.242	2.0.10.242	10-15-2019	2019-10-15 01:35:19	09:35:19	male	2.0.10.147	40	Red_S_2.bmp	898	0		0	0	117580	0		0	0	18	1	40	Low	Prac	1	List1	A_T.wav	AV_T	1	1	0	1	117430	150	1	368	117798
Exp1	9	Exp1-9-1	59.938	1.0.0.183	2	left	156430381	2.0.10.242	2.0.10.242	10-15-2019	2019-10-15 01:35:19	09:35:19	male	2.0.10.147	41	Red_C.bmp	1408	0		0	0	122285	0		0	0	15	1	41	Low	Prac	1	List1	A_T.wav	AV_T	0		0	1	122135	150		0	0
Exp1	9	Exp1-9-1	59.938	1.0.0.183	2	left	156430381	2.0.10.242	2.0.10.242	10-15-2019	2019-10-15 01:35:19	09:35:19	male	2.0.10.147	42	Red_S.bmp	1318	0		0	0	124904	0		0	0	7	1	42	Low	Prac	1	List1	Catch.wav	V_T	1	1	1	1	124754	150	1	531	125285
Exp1	9	Exp1-9-1	59.938	1.0.0.183	2	left	156430381	2.0.10.242	2.0.10.242	10-15-2019	2019-10-15 01:35:19	09:35:19	male	2.0.10.147	43	Red_C.bmp	1000	0		1	0	127373	0		0	0	5	1	43	Low	Prac	1	List1	Catch.wav	V_T	0		0	1	127223	150		0	0
Exp1	9	Exp1-9-1	59.938	1.0.0.183	2	left	156430381	2.0.10.242	2.0.10.242	10-15-2019	2019-10-15 01:35:19	09:35:19	male	2.0.10.147	44	Catch.bmp	1457	0		1	0	129592	0		0	0	10	1	44	Low	Prac	1	List1	A_T.wav	A_T	0		1	1	129442	150		0	0
Exp1	9	Exp1-9-1	59.938	1.0.0.183	2	left	156430381	2.0.10.242	2.0.10.242	10-15-2019	2019-10-15 01:35:19	09:35:19	male	2.0.10.147	45	Red_C.bmp	982	0		0	1	132279	0		0	0	15	1	45	Low	Prac	1	List1	A_T.wav	AV_T	0		1	1	132128	151		0	0
Exp1	9	Exp1-9-1	59.938	1.0.0.183	2	left	156430381	2.0.10.242	2.0.10.242	10-15-2019	2019-10-15 01:35:19	09:35:19	male	2.0.10.147	46	Red_S_2.bmp	1536	0		0	0	134464	0		0	0	8	1	46	Low	Prac	1	List1	Catch.wav	V_T	0		1	1	134314	150		0	0
Exp1	9	Exp1-9-1	59.938	1.0.0.183	2	left	156430381	2.0.10.242	2.0.10.242	10-15-2019	2019-10-15 01:35:19	09:35:19	male	2.0.10.147	47	Blue_S.bmp	1402	0		0	0	137217	0		0	0	13	1	47	Low	Prac		List1	A_S.wav	AV_S	0		1	1	137067	150		0	0
Exp1	9	Exp1-9-1	59.938	1.0.0.183	2	left	156430381	2.0.10.242	2.0.10.242	10-15-2019	2019-10-15 01:35:19	09:35:19	male	2.0.10.147	48	Red_S.bmp	1474	0		1	0	139836	0		0	0	7	1	48	Low	Prac	1	List1	Catch.wav	V_T	1	1	1	1	139686	150	1	494	140180
Exp1	9	Exp1-9-1	59.938	1.0.0.183	2	left	156430381	2.0.10.242	2.0.10.242	10-15-2019	2019-10-15 01:35:19	09:35:19	male	2.0.10.147	49	Red_S.bmp	1184	0		0	1	142473	0		0	0	17	1	49	Low	Prac	1	List1	A_T.wav	AV_T	0		1	1	142322	151		0	0
Exp1	9	Exp1-9-1	59.938	1.0.0.183	2	left	156430381	2.0.10.242	2.0.10.242	10-15-2019	2019-10-15 01:35:19	09:35:19	male	2.0.10.147	50	Red_S.bmp	1465	0		0	0	144875	0		0	0	7	1	50	Low	Prac	1	List1	Catch.wav	V_T	1	1	1	1	144725	150	1	607	145332
Exp1	9	Exp1-9-1	59.938	1.0.0.183	2	left	156430381	2.0.10.242	2.0.10.242	10-15-2019	2019-10-15 01:35:19	09:35:19	male	2.0.10.147	51	Catch.bmp	1541	0		1	0	147494	0		0	0	10	1	51	Low	Prac	1	List1	A_T.wav	A_T	0		1	1	147344	150		0	0
Exp1	9	Exp1-9-1	59.938	1.0.0.183	2	left	156430381	2.0.10.242	2.0.10.242	10-15-2019	2019-10-15 01:35:19	09:35:19	male	2.0.10.147	52	Blue_S_2.bmp	1090	0		0	0	150247	0		0	0	4	1	52	Low	Prac		List1	Catch.wav	V_S	0		1	1	150097	150		0	0
Exp1	9	Exp1-9-1	59.938	1.0.0.183	2	left	156430381	2.0.10.242	2.0.10.242	10-15-2019	2019-10-15 01:35:19	09:35:19	male	2.0.10.147	53	Catch.bmp	897	0		0	0	152550	0		0	0	10	1	53	Low	Prac	1	List1	A_T.wav	A_T	0		0	1	152400	150		0	0
Exp1	9	Exp1-9-1	59.938	1.0.0.183	2	left	156430381	2.0.10.242	2.0.10.242	10-15-2019	2019-10-15 01:35:19	09:35:19	male	2.0.10.147	54	Blue_S_2.bmp	1027	0		0	0	154652	0		0	0	14	1	54	Low	Prac		List1	A_S.wav	AV_S	0		0	1	154502	150		0	0
Exp1	9	Exp1-9-1	59.938	1.0.0.183	2	left	156430381	2.0.10.242	2.0.10.242	10-15-2019	2019-10-15 01:35:19	09:35:19	male	2.0.10.147	55	Red_C.bmp	1244	0		0	0	156904	0		0	0	15	1	55	Low	Prac	1	List1	A_T.wav	AV_T	1	1	0	1	156754	150	1	434	157188
Exp1	9	Exp1-9-1	59.938	1.0.0.183	2	left	156430381	2.0.10.242	2.0.10.242	10-15-2019	2019-10-15 01:35:19	09:35:19	male	2.0.10.147	56	Red_C.bmp	1298	0		0	0	159307	0		0	0	15	1	56	Low	Prac	1	List1	A_T.wav	AV_T	1	1	0	1	159157	150	1	583	159740
Exp1	9	Exp1-9-1	59.938	1.0.0.183	2	left	156430381	2.0.10.242	2.0.10.242	10-15-2019	2019-10-15 01:35:19	09:35:19	male	2.0.10.147	57	Red_C.bmp	1518	0		0	0	161759	0		0	0	5	1	57	Low	Prac	1	List1	Catch.wav	V_T	1	1	1	1	161609	150	1	1155	162764
Exp1	9	Exp1-9-1	59.938	1.0.0.183	2	left	156430381	2.0.10.242	2.0.10.242	10-15-2019	2019-10-15 01:35:19	09:35:19	male	2.0.10.147	58	Red_C_2.bmp	803	0		0	0	164429	0		0	0	16	1	58	Low	Prac	1	List1	A_T.wav	AV_T	0		0	1	164279	150		0	0
Exp1	9	Exp1-9-1	59.938	1.0.0.183	2	left	156430381	2.0.10.242	2.0.10.242	10-15-2019	2019-10-15 01:35:19	09:35:19	male	2.0.10.147	59	Catch.bmp	1554	0		0	1	166448	0		0	0	10	1	59	Low	Prac	1	List1	A_T.wav	A_T	0		1	1	166297	151		0	0
Exp1	9	Exp1-9-1	59.938	1.0.0.183	2	left	156430381	2.0.10.242	2.0.10.242	10-15-2019	2019-10-15 01:35:19	09:35:19	male	2.0.10.147	60	Blue_S_2.bmp	1350	0		0	0	169234	0		0	0	4	1	60	Low	Prac		List1	Catch.wav	V_S	0		1	1	169084	150		0	0
Exp1	9	Exp1-9-1	59.938	1.0.0.183	2	left	156430381	2.0.10.242	2.0.10.242	10-15-2019	2019-10-15 01:35:19	09:35:19	male	2.0.10.147	61	Red_C_2.bmp	1517	0		0	0	176191	0		0	0	6	1	61	Low	Prac	1	List1	Catch.wav	V_T	0		0	1	176041	150		0	0
Exp1	9	Exp1-9-1	59.938	1.0.0.183	2	left	156430381	2.0.10.242	2.0.10.242	10-15-2019	2019-10-15 01:35:19	09:35:19	male	2.0.10.147	62	Catch.bmp	1182	0		0	1	178911	0		0	0	9	1	62	Low	Prac		List1	A_S.wav	A_S	0		1	1	178760	151		0	0
Exp1	9	Exp1-9-1	59.938	1.0.0.183	2	left	156430381	2.0.10.242	2.0.10.242	10-15-2019	2019-10-15 01:35:19	09:35:19	male	2.0.10.147	63	Red_S_2.bmp	1036	0		0	0	181296	0		0	0	8	1	63	Low	Prac	1	List1	Catch.wav	V_T	1	1	1	1	181146	150	1	657	181803
Exp1	9	Exp1-9-1	59.938	1.0.0.183	2	left	156430381	2.0.10.242	2.0.10.242	10-15-2019	2019-10-15 01:35:19	09:35:19	male	2.0.10.147	64	Blue_C.bmp	1165	0		0	0	183482	0		0	0	11	1	64	Low	Prac		List1	A_S.wav	AV_S	0		1	1	183332	150		0	0
Exp1	9	Exp1-9-1	59.938	1.0.0.183	2	left	156430381	2.0.10.242	2.0.10.242	10-15-2019	2019-10-15 01:35:19	09:35:19	male	2.0.10.147	65	Blue_C_2.bmp	1156	0		0	0	185868	0		0	0	12	1	65	Low	Prac		List1	A_S.wav	AV_S	0		0	1	185718	150		0	0
Exp1	9	Exp1-9-1	59.938	1.0.0.183	2	left	156430381	2.0.10.242	2.0.10.242	10-15-2019	2019-10-15 01:35:19	09:35:19	male	2.0.10.147	66	Catch.bmp	1276	0		0	0	188237	0		0	0	10	1	66	Low	Prac	1	List1	A_T.wav	A_T	0		0	1	188087	150		0	0
Exp1	9	Exp1-9-1	59.938	1.0.0.183	2	left	156430381	2.0.10.242	2.0.10.242	10-15-2019	2019-10-15 01:35:19	09:35:19	male	2.0.10.147	67	Catch.bmp	841	0		0	0	190723	0		0	0	9	1	67	Low	Prac		List1	A_S.wav	A_S	0		0	1	190573	150		0	0
Exp1	9	Exp1-9-1	59.938	1.0.0.183	2	left	156430381	2.0.10.242	2.0.10.242	10-15-2019	2019-10-15 01:35:19	09:35:19	male	2.0.10.147	68	Catch.bmp	1543	0		0	0	192792	0		0	0	10	1	68	Low	Prac	1	List1	A_T.wav	A_T	1	1	0	2	192642	150	1	610	193252
Exp1	9	Exp1-9-1	59.938	1.0.0.183	2	left	156430381	2.0.10.242	2.0.10.242	10-15-2019	2019-10-15 01:35:19	09:35:19	male	2.0.10.147	69	Blue_C_2.bmp	826	0		1	0	195494	0		0	0	12	1	69	Low	Prac		List1	A_S.wav	AV_S	0		0	1	195344	150		0	0
Exp1	9	Exp1-9-1	59.938	1.0.0.183	2	left	156430381	2.0.10.242	2.0.10.242	10-15-2019	2019-10-15 01:35:19	09:35:19	male	2.0.10.147	70	Catch.bmp	1213	0		0	0	197530	0		0	0	10	1	70	Low	Prac	1	List1	A_T.wav	A_T	1	1	0	1	197380	150	1	456	197836
Exp1	9	Exp1-9-1	59.938	1.0.0.183	2	left	156430381	2.0.10.242	2.0.10.242	10-15-2019	2019-10-15 01:35:19	09:35:19	male	2.0.10.147	71	Blue_S.bmp	814	0		0	0	199899	0		0	0	3	1	71	Low	Prac		List1	Catch.wav	V_S	0		1	1	199749	150		0	0
Exp1	9	Exp1-9-1	59.938	1.0.0.183	2	left	156430381	2.0.10.242	2.0.10.242	10-15-2019	2019-10-15 01:35:19	09:35:19	male	2.0.10.147	72	Red_S_2.bmp	926	0		0	0	201918	0		0	0	8	1	72	Low	Prac	1	List1	Catch.wav	V_T	0		0	1	201768	150		0	0
Exp1	9	Exp1-9-1	59.938	1.0.0.183	2	left	156430381	2.0.10.242	2.0.10.242	10-15-2019	2019-10-15 01:35:19	09:35:19	male	2.0.10.147	73	Red_S_2.bmp	1438	0		0	0	204070	0		0	0	18	1	73	Low	Prac	1	List1	A_T.wav	AV_T	0		1	1	203920	150		0	0
Exp1	9	Exp1-9-1	59.938	1.0.0.183	2	left	156430381	2.0.10.242	2.0.10.242	10-15-2019	2019-10-15 01:35:19	09:35:19	male	2.0.10.147	74	Catch.bmp	971	0		0	1	206740	0		0	0	9	1	74	Low	Prac		List1	A_S.wav	A_S	0		1	1	206589	151		0	0
Exp1	9	Exp1-9-1	59.938	1.0.0.183	2	left	156430381	2.0.10.242	2.0.10.242	10-15-2019	2019-10-15 01:35:19	09:35:19	male	2.0.10.147	75	Red_C_2.bmp	1589	0		0	0	208925	0		0	0	6	1	75	Low	Prac	1	List1	Catch.wav	V_T	1	1	1	1	208775	150	1	564	209339
Exp1	9	Exp1-9-1	59.938	1.0.0.183	2	left	156430381	2.0.10.242	2.0.10.242	10-15-2019	2019-10-15 01:35:19	09:35:19	male	2.0.10.147	76	Catch.bmp	1498	0		0	0	211661	0		0	0	10	1	76	Low	Prac	1	List1	A_T.wav	A_T	0		1	1	211511	150		0	0
Exp1	9	Exp1-9-1	59.938	1.0.0.183	2	left	156430381	2.0.10.242	2.0.10.242	10-15-2019	2019-10-15 01:35:19	09:35:19	male	2.0.10.147	77	Blue_C.bmp	1294	0		0	0	214381	0		0	0	11	1	77	Low	Prac		List1	A_S.wav	AV_S	0		0	1	214231	150		0	0
Exp1	9	Exp1-9-1	59.938	1.0.0.183	2	left	156430381	2.0.10.242	2.0.10.242	10-15-2019	2019-10-15 01:35:19	09:35:19	male	2.0.10.147	78	Red_C_2.bmp	1531	0		1	0	216883	0		0	0	6	1	78	Low	Prac	1	List1	Catch.wav	V_T	1	1	1	1	216733	150	1	887	217620
Exp1	9	Exp1-9-1	59.938	1.0.0.183	2	left	156430381	2.0.10.242	2.0.10.242	10-15-2019	2019-10-15 01:35:19	09:35:19	male	2.0.10.147	79	Red_C_2.bmp	1049	0		0	1	219570	0		0	0	16	1	79	Low	Prac	1	List1	A_T.wav	AV_T	0		1	1	219419	151		0	0
Exp1	9	Exp1-9-1	59.938	1.0.0.183	2	left	156430381	2.0.10.242	2.0.10.242	10-15-2019	2019-10-15 01:35:19	09:35:19	male	2.0.10.147	80	Catch.bmp	993	0		0	0	221822	0		0	0	10	1	80	Low	Prac	1	List1	A_T.wav	A_T	1	1	0	1	221672	150	1	1043	222715
Exp1	9	Exp1-9-1	59.938	1.0.0.183	2	left	156430381	2.0.10.242	2.0.10.242	10-15-2019	2019-10-15 01:35:19	09:35:19	male	2.0.10.147	81	Catch.bmp	929	0		0	0	237321	0		0	0	10	1	81	Low	Prac	1	List1	A_T.wav	A_T	1	1	0	1	237171	150	1	752	237923
Exp1	9	Exp1-9-1	59.938	1.0.0.183	2	left	156430381	2.0.10.242	2.0.10.242	10-15-2019	2019-10-15 01:35:19	09:35:19	male	2.0.10.147	82	Red_S.bmp	1274	0		0	0	239407	0		0	0	17	1	82	Low	Prac	1	List1	A_T.wav	AV_T	1	1	0	1	239257	150	1	489	239746
Exp1	9	Exp1-9-1	59.938	1.0.0.183	2	left	156430381	2.0.10.242	2.0.10.242	10-15-2019	2019-10-15 01:35:19	09:35:19	male	2.0.10.147	83	Red_S.bmp	1543	0		0	0	241843	0		0	0	17	1	83	Low	Prac	1	List1	A_T.wav	AV_T	1	1	0	1	241693	150	1	373	242066
Exp1	9	Exp1-9-1	59.938	1.0.0.183	2	left	156430381	2.0.10.242	2.0.10.242	10-15-2019	2019-10-15 01:35:19	09:35:19	male	2.0.10.147	84	Red_S_2.bmp	948	0		0	1	244546	0		0	0	8	1	84	Low	Prac	1	List1	Catch.wav	V_T	1	1	2	1	244395	151	1	479	244874
Exp1	9	Exp1-9-1	59.938	1.0.0.183	2	left	156430381	2.0.10.242	2.0.10.242	10-15-2019	2019-10-15 01:35:19	09:35:19	male	2.0.10.147	85	Red_S_2.bmp	824	0		0	0	246648	0		0	0	18	1	85	Low	Prac	1	List1	A_T.wav	AV_T	1	1	1	1	246498	150	1	688	247186
Exp1	9	Exp1-9-1	59.938	1.0.0.183	2	left	156430381	2.0.10.242	2.0.10.242	10-15-2019	2019-10-15 01:35:19	09:35:19	male	2.0.10.147	86	Red_S.bmp	1051	0		0	0	248633	0		0	0	7	1	86	Low	Prac	1	List1	Catch.wav	V_T	1	1	1	1	248483	150	1	943	249426
Exp1	9	Exp1-9-1	59.938	1.0.0.183	2	left	156430381	2.0.10.242	2.0.10.242	10-15-2019	2019-10-15 01:35:19	09:35:19	male	2.0.10.147	87	Red_S_2.bmp	1003	0		0	1	250836	0		0	0	18	1	87	Low	Prac	1	List1	A_T.wav	AV_T	1	1	1	1	250685	151	1	661	251346
Exp1	9	Exp1-9-1	59.938	1.0.0.183	2	left	156430381	2.0.10.242	2.0.10.242	10-15-2019	2019-10-15 01:35:19	09:35:19	male	2.0.10.147	88	Red_C.bmp	1139	0		0	0	252988	0		0	0	5	1	88	Low	Prac	1	List1	Catch.wav	V_T	1	1	0	1	252838	150	1	677	253515
Exp1	9	Exp1-9-1	59.938	1.0.0.183	2	left	156430381	2.0.10.242	2.0.10.242	10-15-2019	2019-10-15 01:35:19	09:35:19	male	2.0.10.147	89	Red_C.bmp	1220	0		0	0	255290	0		0	0	15	1	89	Low	Prac	1	List1	A_T.wav	AV_T	1	1	1	1	255140	150	1	582	255722
Exp1	9	Exp1-9-1	59.938	1.0.0.183	2	left	156430381	2.0.10.242	2.0.10.242	10-15-2019	2019-10-15 01:35:19	09:35:19	male	2.0.10.147	90	Blue_S_2.bmp	877	0		0	0	257659	0		0	0	4	1	90	Low	Prac		List1	Catch.wav	V_S	0		1	1	257509	150		0	0
Exp1	9	Exp1-9-1	59.938	1.0.0.183	2	left	156430381	2.0.10.242	2.0.10.242	10-15-2019	2019-10-15 01:35:19	09:35:19	male	2.0.10.147	91	Red_C_2.bmp	1207	0		0	0	259745	0		0	0	16	1	91	Low	Prac	1	List1	A_T.wav	AV_T	1	1	1	1	259595	150	1	407	260002
Exp1	9	Exp1-9-1	59.938	1.0.0.183	2	left	156430381	2.0.10.242	2.0.10.242	10-15-2019	2019-10-15 01:35:19	09:35:19	male	2.0.10.147	92	Red_S.bmp	1588	0		0	0	262114	0		0	0	17	1	92	Low	Prac	1	List1	A_T.wav	AV_T	1	1	0	1	261964	150	1	766	262730
Exp1	9	Exp1-9-1	59.938	1.0.0.183	2	left	156430381	2.0.10.242	2.0.10.242	10-15-2019	2019-10-15 01:35:19	09:35:19	male	2.0.10.147	93	Red_C.bmp	1332	0		0	0	264850	0		0	0	5	1	93	Low	Prac	1	List1	Catch.wav	V_T	1	1	1	1	264700	150	1	670	265370
Exp1	9	Exp1-9-1	59.938	1.0.0.183	2	left	156430381	2.0.10.242	2.0.10.242	10-15-2019	2019-10-15 01:35:19	09:35:19	male	2.0.10.147	94	Red_C.bmp	1427	0		0	0	267336	0		0	0	15	1	94	Low	Prac	1	List1	A_T.wav	AV_T	1	1	1	1	267186	150	1	719	267905
Exp1	9	Exp1-9-1	59.938	1.0.0.183	2	left	156430381	2.0.10.242	2.0.10.242	10-15-2019	2019-10-15 01:35:19	09:35:19	male	2.0.10.147	95	Blue_C.bmp	1292	0		0	0	269922	0		0	0	1	1	95	Low	Prac		List1	Catch.wav	V_S	0		1	1	269772	150		0	0
Exp1	9	Exp1-9-1	59.938	1.0.0.183	2	left	156430381	2.0.10.242	2.0.10.242	10-15-2019	2019-10-15 01:35:19	09:35:19	male	2.0.10.147	96	Red_C_2.bmp	1530	0		0	0	272425	0		0	0	16	1	96	Low	Prac	1	List1	A_T.wav	AV_T	1	1	1	2	272275	150	1	526	272801
Exp1	9	Exp1-9-1	59.938	1.0.0.183	2	left	156430381	2.0.10.242	2.0.10.242	10-15-2019	2019-10-15 01:35:19	09:35:19	male	2.0.10.147	97	Red_S.bmp	1247	0		0	0	275111	0		0	0	17	1	97	Low	Prac	1	List1	A_T.wav	AV_T	1	1	0	1	274961	150	1	496	275457
Exp1	9	Exp1-9-1	59.938	1.0.0.183	2	left	156430381	2.0.10.242	2.0.10.242	10-15-2019	2019-10-15 01:35:19	09:35:19	male	2.0.10.147	98	Catch.bmp	1573	0		0	0	277513	0		0	0	9	1	98	Low	Prac		List1	A_S.wav	A_S	0		0	1	277363	150		0	0
Exp1	9	Exp1-9-1	59.938	1.0.0.183	2	left	156430381	2.0.10.242	2.0.10.242	10-15-2019	2019-10-15 01:35:19	09:35:19	male	2.0.10.147	99	Catch.bmp	1283	0		0	1	280300	0		0	0	10	1	99	Low	Prac	1	List1	A_T.wav	A_T	1	1	1	1	280149	151	1	1092	281241
Exp1	9	Exp1-9-1	59.938	1.0.0.183	2	left	156430381	2.0.10.242	2.0.10.242	10-15-2019	2019-10-15 01:35:19	09:35:19	male	2.0.10.147	100	Blue_S_2.bmp	1595	0		1	0	282735	0		0	0	14	1	100	Low	Prac		List1	A_S.wav	AV_S	0		0	1	282585	150		0	0
Exp1	9	Exp1-9-1	59.938	1.0.0.183	2	left	156430381	2.0.10.242	2.0.10.242	10-15-2019	2019-10-15 01:35:19	09:35:19	male	2.0.10.147	101	Red_S.bmp	1373	0		0	0	293330	0		0	0	NULL	NULL	NULL	Low	run1	1	List2	Catch.wav	V_T	1	1	0	1	293180	150	1	1382	294562
Exp1	9	Exp1-9-1	59.938	1.0.0.183	2	left	156430381	2.0.10.242	2.0.10.242	10-15-2019	2019-10-15 01:35:19	09:35:19	male	2.0.10.147	102	Catch.bmp	874	0		0	0	295866	0		0	0	NULL	NULL	NULL	Low	run1	1	List2	A_T.wav	A_T	0		1	1	295716	150		0	0
Exp1	9	Exp1-9-1	59.938	1.0.0.183	2	left	156430381	2.0.10.242	2.0.10.242	10-15-2019	2019-10-15 01:35:19	09:35:19	male	2.0.10.147	103	Catch.bmp	1250	0		0	0	297951	0		0	0	NULL	NULL	NULL	Low	run1	1	List2	A_T.wav	A_T	1	1	0	1	297801	150	1	704	298505
Exp1	9	Exp1-9-1	59.938	1.0.0.183	2	left	156430381	2.0.10.242	2.0.10.242	10-15-2019	2019-10-15 01:35:19	09:35:19	male	2.0.10.147	104	Red_C_2.bmp	877	0		0	0	300354	0		0	0	NULL	NULL	NULL	Low	run1	1	List2	Catch.wav	V_T	1	1	1	1	300204	150	1	637	300841
Exp1	9	Exp1-9-1	59.938	1.0.0.183	2	left	156430381	2.0.10.242	2.0.10.242	10-15-2019	2019-10-15 01:35:19	09:35:19	male	2.0.10.147	105	Red_C_2.bmp	990	0		0	0	302389	0		0	0	NULL	NULL	NULL	Low	run1	1	List2	Catch.wav	V_T	0		0	1	302239	150		0	0
Exp1	9	Exp1-9-1	59.938	1.0.0.183	2	left	156430381	2.0.10.242	2.0.10.242	10-15-2019	2019-10-15 01:35:19	09:35:19	male	2.0.10.147	106	Catch.bmp	1417	0		0	0	304608	0		0	0	NULL	NULL	NULL	Low	run1	1	List2	A_T.wav	A_T	1	1	1	1	304458	150	1	527	304985
Exp1	9	Exp1-9-1	59.938	1.0.0.183	2	left	156430381	2.0.10.242	2.0.10.242	10-15-2019	2019-10-15 01:35:19	09:35:19	male	2.0.10.147	107	Catch.bmp	1170	0		0	1	307178	0		0	0	NULL	NULL	NULL	Low	run1	1	List2	A_T.wav	A_T	1	1	1	1	307027	151	1	1270	308297
Exp1	9	Exp1-9-1	59.938	1.0.0.183	2	left	156430381	2.0.10.242	2.0.10.242	10-15-2019	2019-10-15 01:35:19	09:35:19	male	2.0.10.147	108	Catch.bmp	986	0		0	0	309513	0		0	0	NULL	NULL	NULL	Low	run1	1	List2	A_T.wav	A_T	1	1	0	1	309363	150	1	997	310360
Exp1	9	Exp1-9-1	59.938	1.0.0.183	2	left	156430381	2.0.10.242	2.0.10.242	10-15-2019	2019-10-15 01:35:19	09:35:19	male	2.0.10.147	109	Blue_C.bmp	1415	0		0	0	311649	0		0	0	NULL	NULL	NULL	Low	Run1		List2	Catch.wav	V_S	0		0	1	311499	150		0	0
Exp1	9	Exp1-9-1	59.938	1.0.0.183	2	left	156430381	2.0.10.242	2.0.10.242	10-15-2019	2019-10-15 01:35:19	09:35:19	male	2.0.10.147	110	Red_S_2.bmp	1201	0		0	0	314268	0		0	0	NULL	NULL	NULL	Low	run1	1	List2	Catch.wav	V_T	1	1	0	1	314118	150	1	986	315104
Exp1	9	Exp1-9-1	59.938	1.0.0.183	2	left	156430381	2.0.10.242	2.0.10.242	10-15-2019	2019-10-15 01:35:19	09:35:19	male	2.0.10.147	111	Catch.bmp	1397	0		0	0	316621	0		0	0	NULL	NULL	NULL	Low	run1	1	List2	A_T.wav	A_T	1	1	1	1	316471	150	1	793	317264
Exp1	9	Exp1-9-1	59.938	1.0.0.183	2	left	156430381	2.0.10.242	2.0.10.242	10-15-2019	2019-10-15 01:35:19	09:35:19	male	2.0.10.147	112	Red_S.bmp	1036	0		0	0	319173	0		0	0	NULL	NULL	NULL	Low	run1	1	List2	A_T.wav	AV_T	1	1	0	1	319023	150	1	625	319648
Exp1	9	Exp1-9-1	59.938	1.0.0.183	2	left	156430381	2.0.10.242	2.0.10.242	10-15-2019	2019-10-15 01:35:19	09:35:19	male	2.0.10.147	113	Catch.bmp	1460	0		0	0	321359	0		0	0	NULL	NULL	NULL	Low	run1	1	List2	A_T.wav	A_T	1	1	0	1	321209	150	1	943	322152
Exp1	9	Exp1-9-1	59.938	1.0.0.183	2	left	156430381	2.0.10.242	2.0.10.242	10-15-2019	2019-10-15 01:35:19	09:35:19	male	2.0.10.147	114	Catch.bmp	1303	0		0	0	323978	0		0	0	NULL	NULL	NULL	Low	run1	1	List2	A_T.wav	A_T	1	1	0	1	323828	150	1	1164	324992
Exp1	9	Exp1-9-1	59.938	1.0.0.183	2	left	156430381	2.0.10.242	2.0.10.242	10-15-2019	2019-10-15 01:35:19	09:35:19	male	2.0.10.147	115	Red_S.bmp	1472	0		0	0	326431	0		0	0	NULL	NULL	NULL	Low	run1	1	List2	A_T.wav	AV_T	1	1	0	1	326281	150	1	439	326720
Exp1	9	Exp1-9-1	59.938	1.0.0.183	2	left	156430381	2.0.10.242	2.0.10.242	10-15-2019	2019-10-15 01:35:19	09:35:19	male	2.0.10.147	116	Red_S_2.bmp	1247	0		0	0	329050	0		0	0	NULL	NULL	NULL	Low	run1	1	List2	A_T.wav	AV_T	1	1	0	1	328900	150	1	356	329256
Exp1	9	Exp1-9-1	59.938	1.0.0.183	2	left	156430381	2.0.10.242	2.0.10.242	10-15-2019	2019-10-15 01:35:19	09:35:19	male	2.0.10.147	117	Red_S_2.bmp	1151	0		0	0	331453	0		0	0	NULL	NULL	NULL	Low	run1	1	List2	Catch.wav	V_T	1	1	0	1	331303	150	1	481	331784
Exp1	9	Exp1-9-1	59.938	1.0.0.183	2	left	156430381	2.0.10.242	2.0.10.242	10-15-2019	2019-10-15 01:35:19	09:35:19	male	2.0.10.147	118	Catch.bmp	829	0		0	0	333755	0		0	0	NULL	NULL	NULL	Low	run1	1	List2	A_T.wav	A_T	1	1	1	1	333605	150	1	635	334240
Exp1	9	Exp1-9-1	59.938	1.0.0.183	2	left	156430381	2.0.10.242	2.0.10.242	10-15-2019	2019-10-15 01:35:19	09:35:19	male	2.0.10.147	119	Blue_C_2.bmp	1459	0		0	0	335741	0		0	0	NULL	NULL	NULL	Low	run1		List2	Catch.wav	V_S	0		0	2	335591	150		0	0
Exp1	9	Exp1-9-1	59.938	1.0.0.183	2	left	156430381	2.0.10.242	2.0.10.242	10-15-2019	2019-10-15 01:35:19	09:35:19	male	2.0.10.147	120	Red_C_2.bmp	1122	0		0	0	338427	0		0	0	NULL	NULL	NULL	Low	run1	1	List2	A_T.wav	AV_T	1	1	1	1	338277	150	1	379	338656
Exp1	9	Exp1-9-1	59.938	1.0.0.183	2	left	156430381	2.0.10.242	2.0.10.242	10-15-2019	2019-10-15 01:35:19	09:35:19	male	2.0.10.147	121	Red_S_2.bmp	1354	0		0	0	340696	0		0	0	NULL	NULL	NULL	Low	run1	1	List2	Catch.wav	V_T	1	1	1	1	340546	150	1	638	341184
Exp1	9	Exp1-9-1	59.938	1.0.0.183	2	left	156430381	2.0.10.242	2.0.10.242	10-15-2019	2019-10-15 01:35:19	09:35:19	male	2.0.10.147	122	Catch.bmp	1309	0		0	0	343198	0		0	0	NULL	NULL	NULL	Low	run1		List2	A_S.wav	A_S	0		2	1	343048	150		0	0
Exp1	9	Exp1-9-1	59.938	1.0.0.183	2	left	156430381	2.0.10.242	2.0.10.242	10-15-2019	2019-10-15 01:35:19	09:35:19	male	2.0.10.147	123	Red_C_2.bmp	1186	0		0	0	345718	0		0	0	NULL	NULL	NULL	Low	run1	1	List2	A_T.wav	AV_T	1	1	0	1	345568	150	1	568	346136
Exp1	9	Exp1-9-1	59.938	1.0.0.183	2	left	156430381	2.0.10.242	2.0.10.242	10-15-2019	2019-10-15 01:35:19	09:35:19	male	2.0.10.147	124	Catch.bmp	974	0		0	1	348054	0		0	0	NULL	NULL	NULL	Low	run1	1	List2	A_T.wav	A_T	1	1	1	1	347903	151	1	1089	348992
Exp1	9	Exp1-9-1	59.938	1.0.0.183	2	left	156430381	2.0.10.242	2.0.10.242	10-15-2019	2019-10-15 01:35:19	09:35:19	male	2.0.10.147	125	Red_C.bmp	1404	0		0	0	350206	0		0	0	NULL	NULL	NULL	Low	run1	1	List2	Catch.wav	V_T	1	1	0	1	350056	150	1	552	350608
Exp1	9	Exp1-9-1	59.938	1.0.0.183	2	left	156430381	2.0.10.242	2.0.10.242	10-15-2019	2019-10-15 01:35:19	09:35:19	male	2.0.10.147	126	Catch.bmp	1005	0		0	0	352758	0		0	0	NULL	NULL	NULL	Low	run1		List2	A_S.wav	A_S	0		1	1	352608	150		0	0
Exp1	9	Exp1-9-1	59.938	1.0.0.183	2	left	156430381	2.0.10.242	2.0.10.242	10-15-2019	2019-10-15 01:35:19	09:35:19	male	2.0.10.147	127	Red_C.bmp	1177	0		0	0	354994	0		0	0	NULL	NULL	NULL	Low	run1	1	List2	Catch.wav	V_T	1	1	1	1	354844	150	1	451	355295
Exp1	9	Exp1-9-1	59.938	1.0.0.183	2	left	156430381	2.0.10.242	2.0.10.242	10-15-2019	2019-10-15 01:35:19	09:35:19	male	2.0.10.147	128	Red_C.bmp	807	0		0	0	357330	0		0	0	NULL	NULL	NULL	Low	run1	1	List2	A_T.wav	AV_T	1	1	1	1	357180	150	1	771	357951
Exp1	9	Exp1-9-1	59.938	1.0.0.183	2	left	156430381	2.0.10.242	2.0.10.242	10-15-2019	2019-10-15 01:35:19	09:35:19	male	2.0.10.147	129	Red_S_2.bmp	1052	0		0	1	359299	0		0	0	NULL	NULL	NULL	Low	run1	1	List2	Catch.wav	V_T	1	1	1	1	359148	151	1	571	359719
Exp1	9	Exp1-9-1	59.938	1.0.0.183	2	left	156430381	2.0.10.242	2.0.10.242	10-15-2019	2019-10-15 01:35:19	09:35:19	male	2.0.10.147	130	Catch.bmp	1346	0		0	0	361501	0		0	0	NULL	NULL	NULL	Low	run1	1	List2	A_T.wav	A_T	1	1	1	1	361351	150	1	616	361967
Exp1	9	Exp1-9-1	59.938	1.0.0.183	2	left	156430381	2.0.10.242	2.0.10.242	10-15-2019	2019-10-15 01:35:19	09:35:19	male	2.0.10.147	131	Red_C.bmp	1161	0		1	0	364003	0		0	0	NULL	NULL	NULL	Low	run1	1	List2	A_T.wav	AV_T	1	1	0	1	363853	150	1	426	364279
Exp1	9	Exp1-9-1	59.938	1.0.0.183	2	left	156430381	2.0.10.242	2.0.10.242	10-15-2019	2019-10-15 01:35:19	09:35:19	male	2.0.10.147	132	Catch.bmp	829	0		0	1	366323	0		0	0	NULL	NULL	NULL	Low	run1	1	List2	A_T.wav	A_T	1	1	1	1	366172	151	1	491	366663
Exp1	9	Exp1-9-1	59.938	1.0.0.183	2	left	156430381	2.0.10.242	2.0.10.242	10-15-2019	2019-10-15 01:35:19	09:35:19	male	2.0.10.147	133	Blue_C.bmp	1352	0		0	0	368308	0		0	0	NULL	NULL	NULL	Low	run1		List2	A_S.wav	AV_S	0		0	1	368158	150		0	0
Exp1	9	Exp1-9-1	59.938	1.0.0.183	2	left	156430381	2.0.10.242	2.0.10.242	10-15-2019	2019-10-15 01:35:19	09:35:19	male	2.0.10.147	134	Catch.bmp	1112	0		0	1	370861	0		0	0	NULL	NULL	NULL	Low	run1		List2	A_S.wav	A_S	0		1	1	370710	151		0	0
Exp1	9	Exp1-9-1	59.938	1.0.0.183	2	left	156430381	2.0.10.242	2.0.10.242	10-15-2019	2019-10-15 01:35:19	09:35:19	male	2.0.10.147	135	Catch.bmp	1057	0		0	0	373180	0		0	0	NULL	NULL	NULL	Low	run1		List2	A_S.wav	A_S	0		0	2	373030	150		0	0
Exp1	9	Exp1-9-1	59.938	1.0.0.183	2	left	156430381	2.0.10.242	2.0.10.242	10-15-2019	2019-10-15 01:35:19	09:35:19	male	2.0.10.147	136	Catch.bmp	1102	0		0	0	375449	0		0	0	NULL	NULL	NULL	Low	run1	1	List2	A_T.wav	A_T	1	1	0	1	375299	150	1	780	376079
Exp1	9	Exp1-9-1	59.938	1.0.0.183	2	left	156430381	2.0.10.242	2.0.10.242	10-15-2019	2019-10-15 01:35:19	09:35:19	male	2.0.10.147	137	Red_C_2.bmp	982	0		0	0	377701	0		0	0	NULL	NULL	NULL	Low	run1	1	List2	Catch.wav	V_T	1	1	0	1	377551	150	1	1113	378664
Exp1	9	Exp1-9-1	59.938	1.0.0.183	2	left	156430381	2.0.10.242	2.0.10.242	10-15-2019	2019-10-15 01:35:19	09:35:19	male	2.0.10.147	138	Catch.bmp	859	0		0	0	379887	0		0	0	NULL	NULL	NULL	Low	run1		List2	A_S.wav	A_S	0		0	2	379737	150		0	0
Exp1	9	Exp1-9-1	59.938	1.0.0.183	2	left	156430381	2.0.10.242	2.0.10.242	10-15-2019	2019-10-15 01:35:19	09:35:19	male	2.0.10.147	139	Red_C.bmp	1268	0		0	1	381956	0		0	0	NULL	NULL	NULL	Low	run1	1	List2	A_T.wav	AV_T	1	1	1	1	381805	151	1	290	382095
Exp1	9	Exp1-9-1	59.938	1.0.0.183	2	left	156430381	2.0.10.242	2.0.10.242	10-15-2019	2019-10-15 01:35:19	09:35:19	male	2.0.10.147	140	Blue_C.bmp	874	0		0	0	384375	0		0	0	NULL	NULL	NULL	Low	run1		List2	A_S.wav	AV_S	0		0	2	384225	150		0	0
Exp1	9	Exp1-9-1	59.938	1.0.0.183	2	left	156430381	2.0.10.242	2.0.10.242	10-15-2019	2019-10-15 01:35:19	09:35:19	male	2.0.10.147	141	Blue_S_2.bmp	1522	0		0	0	386460	0		0	0	NULL	NULL	NULL	Low	run1		List2	A_S.wav	AV_S	0		0	1	386310	150		0	0
Exp1	9	Exp1-9-1	59.938	1.0.0.183	2	left	156430381	2.0.10.242	2.0.10.242	10-15-2019	2019-10-15 01:35:19	09:35:19	male	2.0.10.147	142	Blue_C.bmp	1268	0		0	0	389196	0		0	0	NULL	NULL	NULL	Low	Run1		List2	Catch.wav	V_S	0		1	1	389046	150		0	0
Exp1	9	Exp1-9-1	59.938	1.0.0.183	2	left	156430381	2.0.10.242	2.0.10.242	10-15-2019	2019-10-15 01:35:19	09:35:19	male	2.0.10.147	143	Catch.bmp	1365	0		0	0	391682	0		0	0	NULL	NULL	NULL	Low	run1	1	List2	A_T.wav	A_T	1	1	1	1	391532	150	1	931	392463
Exp1	9	Exp1-9-1	59.938	1.0.0.183	2	left	156430381	2.0.10.242	2.0.10.242	10-15-2019	2019-10-15 01:35:19	09:35:19	male	2.0.10.147	144	Red_S.bmp	1220	0		0	1	394202	0		0	0	NULL	NULL	NULL	Low	run1	1	List2	Catch.wav	V_T	1	1	2	1	394051	151	1	580	394631
Exp1	9	Exp1-9-1	59.938	1.0.0.183	2	left	156430381	2.0.10.242	2.0.10.242	10-15-2019	2019-10-15 01:35:19	09:35:19	male	2.0.10.147	145	Catch.bmp	1024	0		0	0	396571	0		0	0	NULL	NULL	NULL	Low	run1		List2	A_S.wav	A_S	0		1	1	396421	150	1	969	397390
Exp1	9	Exp1-9-1	59.938	1.0.0.183	2	left	156430381	2.0.10.242	2.0.10.242	10-15-2019	2019-10-15 01:35:19	09:35:19	male	2.0.10.147	146	Red_S.bmp	1071	0		0	0	398756	0		0	0	NULL	NULL	NULL	Low	run1	1	List2	Catch.wav	V_T	1	1	1	1	398606	150	1	897	399503
Exp1	9	Exp1-9-1	59.938	1.0.0.183	2	left	156430381	2.0.10.242	2.0.10.242	10-15-2019	2019-10-15 01:35:19	09:35:19	male	2.0.10.147	147	Catch.bmp	1360	0		0	0	400975	0		0	0	NULL	NULL	NULL	Low	run1		List2	A_S.wav	A_S	0		1	1	400825	150		0	0
Exp1	9	Exp1-9-1	59.938	1.0.0.183	2	left	156430381	2.0.10.242	2.0.10.242	10-15-2019	2019-10-15 01:35:19	09:35:19	male	2.0.10.147	148	Blue_C.bmp	1415	0		0	1	403545	0		0	0	NULL	NULL	NULL	Low	run1		List2	A_S.wav	AV_S	0		1	0	403394	151		0	0
Exp1	9	Exp1-9-1	59.938	1.0.0.183	2	left	156430381	2.0.10.242	2.0.10.242	10-15-2019	2019-10-15 01:35:19	09:35:19	male	2.0.10.147	149	Red_S.bmp	1043	0		0	0	406181	0		0	0	NULL	NULL	NULL	Low	run1	1	List2	A_T.wav	AV_T	1	1	0	1	406031	150	1	479	406510
Exp1	9	Exp1-9-1	59.938	1.0.0.183	2	left	156430381	2.0.10.242	2.0.10.242	10-15-2019	2019-10-15 01:35:19	09:35:19	male	2.0.10.147	150	Red_S.bmp	1146	0		0	0	408383	0		0	0	NULL	NULL	NULL	Low	run1	1	List2	Catch.wav	V_T	1	1	1	1	408233	150	1	533	408766
Exp1	9	Exp1-9-1	59.938	1.0.0.183	2	left	156430381	2.0.10.242	2.0.10.242	10-15-2019	2019-10-15 01:35:19	09:35:19	male	2.0.10.147	151	Blue_S.bmp	1584	0		1	0	410685	0		0	0	NULL	NULL	NULL	Low	run1		List2	Catch.wav	V_S	0		0	1	410535	150		0	0
Exp1	9	Exp1-9-1	59.938	1.0.0.183	2	left	156430381	2.0.10.242	2.0.10.242	10-15-2019	2019-10-15 01:35:19	09:35:19	male	2.0.10.147	152	Red_S_2.bmp	897	0		0	0	413488	0		0	0	NULL	NULL	NULL	Low	run1	1	List2	Catch.wav	V_T	1	1	0	1	413338	150	1	493	413831
Exp1	9	Exp1-9-1	59.938	1.0.0.183	2	left	156430381	2.0.10.242	2.0.10.242	10-15-2019	2019-10-15 01:35:19	09:35:19	male	2.0.10.147	153	Red_C_2.bmp	1215	0		0	1	415541	0		0	0	NULL	NULL	NULL	Low	run1	1	List2	A_T.wav	AV_T	1	1	1	1	415390	151	1	872	416262
Exp1	9	Exp1-9-1	59.938	1.0.0.183	2	left	156430381	2.0.10.242	2.0.10.242	10-15-2019	2019-10-15 01:35:19	09:35:19	male	2.0.10.147	154	Catch.bmp	1021	0		0	0	417910	0		0	0	NULL	NULL	NULL	Low	run1	1	List2	A_T.wav	A_T	1	1	0	2	417760	150	1	1063	418823
Exp1	9	Exp1-9-1	59.938	1.0.0.183	2	left	156430381	2.0.10.242	2.0.10.242	10-15-2019	2019-10-15 01:35:19	09:35:19	male	2.0.10.147	155	Red_C.bmp	1399	0		0	1	420079	0		0	0	NULL	NULL	NULL	Low	run1	1	List2	Catch.wav	V_T	1	1	2	1	419928	151	1	638	420566
Exp1	9	Exp1-9-1	59.938	1.0.0.183	2	left	156430381	2.0.10.242	2.0.10.242	10-15-2019	2019-10-15 01:35:19	09:35:19	male	2.0.10.147	156	Blue_C.bmp	1182	0		0	0	422631	0		0	0	NULL	NULL	NULL	Low	Run1		List2	Catch.wav	V_S	0		0	1	422481	150		0	0
Exp1	9	Exp1-9-1	59.938	1.0.0.183	2	left	156430381	2.0.10.242	2.0.10.242	10-15-2019	2019-10-15 01:35:19	09:35:19	male	2.0.10.147	157	Catch.bmp	1517	0		0	0	425034	0		0	0	NULL	NULL	NULL	Low	run1	1	List2	A_T.wav	A_T	1	1	1	1	424884	150	1	1234	426118
Exp1	9	Exp1-9-1	59.938	1.0.0.183	2	left	156430381	2.0.10.242	2.0.10.242	10-15-2019	2019-10-15 01:35:19	09:35:19	male	2.0.10.147	158	Catch.bmp	1138	0		0	0	427703	0		0	0	NULL	NULL	NULL	Low	run1	1	List2	A_T.wav	A_T	1	1	0	1	427553	150	1	557	428110
Exp1	9	Exp1-9-1	59.938	1.0.0.183	2	left	156430381	2.0.10.242	2.0.10.242	10-15-2019	2019-10-15 01:35:19	09:35:19	male	2.0.10.147	159	Red_S.bmp	1366	0		0	0	429989	0		0	0	NULL	NULL	NULL	Low	run1	1	List2	A_T.wav	AV_T	1	1	0	1	429839	150	1	495	430334
Exp1	9	Exp1-9-1	59.938	1.0.0.183	2	left	156430381	2.0.10.242	2.0.10.242	10-15-2019	2019-10-15 01:35:19	09:35:19	male	2.0.10.147	160	Red_S_2.bmp	1008	0		0	0	432508	0		0	0	NULL	NULL	NULL	Low	run1	1	List2	Catch.wav	V_T	1	1	1	1	432358	150	1	728	433086
Exp1	9	Exp1-9-1	59.938	1.0.0.183	2	left	156430381	2.0.10.242	2.0.10.242	10-15-2019	2019-10-15 01:35:19	09:35:19	male	2.0.10.147	161	Red_S_2.bmp	879	0		0	0	434677	0		0	0	NULL	NULL	NULL	Low	run1	1	List2	A_T.wav	AV_T	1	1	1	1	434527	150	1	647	435174
Exp1	9	Exp1-9-1	59.938	1.0.0.183	2	left	156430381	2.0.10.242	2.0.10.242	10-15-2019	2019-10-15 01:35:19	09:35:19	male	2.0.10.147	162	Blue_S_2.bmp	840	0		0	1	436713	0		0	0	NULL	NULL	NULL	Low	run1		List2	A_S.wav	AV_S	0		1	1	436562	151		0	0
Exp1	9	Exp1-9-1	59.938	1.0.0.183	2	left	156430381	2.0.10.242	2.0.10.242	10-15-2019	2019-10-15 01:35:19	09:35:19	male	2.0.10.147	163	Red_C_2.bmp	1018	0		0	0	438765	0		0	0	NULL	NULL	NULL	Low	run1	1	List2	A_T.wav	AV_T	1	1	0	1	438615	150	1	535	439150
Exp1	9	Exp1-9-1	59.938	1.0.0.183	2	left	156430381	2.0.10.242	2.0.10.242	10-15-2019	2019-10-15 01:35:19	09:35:19	male	2.0.10.147	164	Catch.bmp	1229	0		0	1	440934	0		0	0	NULL	NULL	NULL	Low	run1	1	List2	A_T.wav	A_T	1	1	1	1	440783	151	1	654	441437
Exp1	9	Exp1-9-1	59.938	1.0.0.183	2	left	156430381	2.0.10.242	2.0.10.242	10-15-2019	2019-10-15 01:35:19	09:35:19	male	2.0.10.147	165	Catch.bmp	1173	0		1	0	443319	0		0	0	NULL	NULL	NULL	Low	run1	1	List2	A_T.wav	A_T	1	1	0	1	443169	150	1	580	443749
Exp1	9	Exp1-9-1	59.938	1.0.0.183	2	left	156430381	2.0.10.242	2.0.10.242	10-15-2019	2019-10-15 01:35:19	09:35:19	male	2.0.10.147	166	Red_C_2.bmp	1256	0		0	0	445655	0		0	0	NULL	NULL	NULL	Low	run1	1	List2	A_T.wav	AV_T	1	1	0	1	445505	150	1	620	446125
Exp1	9	Exp1-9-1	59.938	1.0.0.183	2	left	156430381	2.0.10.242	2.0.10.242	10-15-2019	2019-10-15 01:35:19	09:35:19	male	2.0.10.147	167	Catch.bmp	1576	0		0	0	448058	0		0	0	NULL	NULL	NULL	Low	run1	1	List2	A_T.wav	A_T	1	1	0	1	447908	150	1	898	448806
Exp1	9	Exp1-9-1	59.938	1.0.0.183	2	left	156430381	2.0.10.242	2.0.10.242	10-15-2019	2019-10-15 01:35:19	09:35:19	male	2.0.10.147	168	Red_S.bmp	1581	0		0	0	450794	0		0	0	NULL	NULL	NULL	Low	run1	1	List2	Catch.wav	V_T	1	1	1	1	450644	150	1	642	451286
Exp1	9	Exp1-9-1	59.938	1.0.0.183	2	left	156430381	2.0.10.242	2.0.10.242	10-15-2019	2019-10-15 01:35:19	09:35:19	male	2.0.10.147	169	Red_S_2.bmp	981	0		0	0	453530	0		0	0	NULL	NULL	NULL	Low	run1	1	List2	Catch.wav	V_T	1	1	0	1	453380	150	1	242	453622
Exp1	9	Exp1-9-1	59.938	1.0.0.183	2	left	156430381	2.0.10.242	2.0.10.242	10-15-2019	2019-10-15 01:35:19	09:35:19	male	2.0.10.147	170	Catch.bmp	1180	0		0	1	455666	0		0	0	NULL	NULL	NULL	Low	run1		List2	A_S.wav	A_S	0		2	1	455515	151		0	0
Exp1	9	Exp1-9-1	59.938	1.0.0.183	2	left	156430381	2.0.10.242	2.0.10.242	10-15-2019	2019-10-15 01:35:19	09:35:19	male	2.0.10.147	171	Blue_S.bmp	1019	0		1	0	458051	0		0	0	NULL	NULL	NULL	Low	run1		List2	Catch.wav	V_S	0		1	1	457901	150		0	0
Exp1	9	Exp1-9-1	59.938	1.0.0.183	2	left	156430381	2.0.10.242	2.0.10.242	10-15-2019	2019-10-15 01:35:19	09:35:19	male	2.0.10.147	172	Red_C_2.bmp	1366	0		0	0	460287	0		0	0	NULL	NULL	NULL	Low	run1	1	List2	Catch.wav	V_T	1	1	0	1	460137	150	1	492	460629
Exp1	9	Exp1-9-1	59.938	1.0.0.183	2	left	156430381	2.0.10.242	2.0.10.242	10-15-2019	2019-10-15 01:35:19	09:35:19	male	2.0.10.147	173	Red_S_2.bmp	924	0		1	0	462806	0		0	0	NULL	NULL	NULL	Low	run1	1	List2	A_T.wav	AV_T	1	1	1	1	462656	150	1	669	463325
Exp1	9	Exp1-9-1	59.938	1.0.0.183	2	left	156430381	2.0.10.242	2.0.10.242	10-15-2019	2019-10-15 01:35:19	09:35:19	male	2.0.10.147	174	Red_C.bmp	1008	0		0	0	464892	0		0	0	NULL	NULL	NULL	Low	run1	1	List2	A_T.wav	AV_T	1	1	0	1	464742	150	1	487	465229
Exp1	9	Exp1-9-1	59.938	1.0.0.183	2	left	156430381	2.0.10.242	2.0.10.242	10-15-2019	2019-10-15 01:35:19	09:35:19	male	2.0.10.147	175	Catch.bmp	1372	0		0	0	467061	0		0	0	NULL	NULL	NULL	Low	run1	1	List2	A_T.wav	A_T	1	1	0	1	466911	150	1	462	467373
Exp1	9	Exp1-9-1	59.938	1.0.0.183	2	left	156430381	2.0.10.242	2.0.10.242	10-15-2019	2019-10-15 01:35:19	09:35:19	male	2.0.10.147	176	Red_S.bmp	1206	0		0	0	469580	0		0	0	NULL	NULL	NULL	Low	run1	1	List2	Catch.wav	V_T	1	1	1	1	469430	150	1	464	469894
Exp1	9	Exp1-9-1	59.938	1.0.0.183	2	left	156430381	2.0.10.242	2.0.10.242	10-15-2019	2019-10-15 01:35:19	09:35:19	male	2.0.10.147	177	Red_S.bmp	881	0		0	1	471933	0		0	0	NULL	NULL	NULL	Low	run1	1	List2	Catch.wav	V_T	1	1	1	1	471782	151	1	303	472085
Exp1	9	Exp1-9-1	59.938	1.0.0.183	2	left	156430381	2.0.10.242	2.0.10.242	10-15-2019	2019-10-15 01:35:19	09:35:19	male	2.0.10.147	178	Red_C.bmp	1169	0		0	0	473968	0		0	0	NULL	NULL	NULL	Low	run1	1	List2	A_T.wav	AV_T	1	1	1	1	473818	150	1	595	474413
Exp1	9	Exp1-9-1	59.938	1.0.0.183	2	left	156430381	2.0.10.242	2.0.10.242	10-15-2019	2019-10-15 01:35:19	09:35:19	male	2.0.10.147	179	Catch.bmp	1134	0		0	0	476287	0		0	0	NULL	NULL	NULL	Low	run1	1	List2	A_T.wav	A_T	1	1	0	1	476137	150	1	756	476893
Exp1	9	Exp1-9-1	59.938	1.0.0.183	2	left	156430381	2.0.10.242	2.0.10.242	10-15-2019	2019-10-15 01:35:19	09:35:19	male	2.0.10.147	180	Catch.bmp	1363	0		0	0	478573	0		0	0	NULL	NULL	NULL	Low	run1		List2	A_S.wav	A_S	0		0	1	478423	150		0	0
Exp1	9	Exp1-9-1	59.938	1.0.0.183	2	left	156430381	2.0.10.242	2.0.10.242	10-15-2019	2019-10-15 01:35:19	09:35:19	male	2.0.10.147	181	Blue_C_2.bmp	864	0		0	0	481142	0		0	0	NULL	NULL	NULL	Low	run1		List2	Catch.wav	V_S	0		1	1	480992	150		0	0
Exp1	9	Exp1-9-1	59.938	1.0.0.183	2	left	156430381	2.0.10.242	2.0.10.242	10-15-2019	2019-10-15 01:35:19	09:35:19	male	2.0.10.147	182	Red_C.bmp	1036	0		0	0	483211	0		0	0	NULL	NULL	NULL	Low	run1	1	List2	Catch.wav	V_T	1	1	0	1	483061	150	1	423	483484
Exp1	9	Exp1-9-1	59.938	1.0.0.183	2	left	156430381	2.0.10.242	2.0.10.242	10-15-2019	2019-10-15 01:35:19	09:35:19	male	2.0.10.147	183	Catch.bmp	1318	0		0	1	485397	0		0	0	NULL	NULL	NULL	Low	run1	1	List2	A_T.wav	A_T	1	1	1	1	485246	151	1	966	486212
Exp1	9	Exp1-9-1	59.938	1.0.0.183	2	left	156430381	2.0.10.242	2.0.10.242	10-15-2019	2019-10-15 01:35:19	09:35:19	male	2.0.10.147	184	Red_S_2.bmp	1199	0		0	0	487866	0		0	0	NULL	NULL	NULL	Low	run1	1	List2	Catch.wav	V_T	1	1	1	1	487716	150	1	720	488436
Exp1	9	Exp1-9-1	59.938	1.0.0.183	2	left	156430381	2.0.10.242	2.0.10.242	10-15-2019	2019-10-15 01:35:19	09:35:19	male	2.0.10.147	185	Catch.bmp	1239	0		0	0	490218	0		0	0	NULL	NULL	NULL	Low	run1		List2	A_S.wav	A_S	0		1	1	490068	150		0	0
Exp1	9	Exp1-9-1	59.938	1.0.0.183	2	left	156430381	2.0.10.242	2.0.10.242	10-15-2019	2019-10-15 01:35:19	09:35:19	male	2.0.10.147	186	Catch.bmp	1064	0		0	0	492671	0		0	0	NULL	NULL	NULL	Low	run1	1	List2	A_T.wav	A_T	1	1	0	1	492521	150	1	772	493293
Exp1	9	Exp1-9-1	59.938	1.0.0.183	2	left	156430381	2.0.10.242	2.0.10.242	10-15-2019	2019-10-15 01:35:19	09:35:19	male	2.0.10.147	187	Blue_S_2.bmp	1157	0		0	0	494890	0		0	0	NULL	NULL	NULL	Low	run1		List2	A_S.wav	AV_S	0		0	1	494740	150		0	0
Exp1	9	Exp1-9-1	59.938	1.0.0.183	2	left	156430381	2.0.10.242	2.0.10.242	10-15-2019	2019-10-15 01:35:19	09:35:19	male	2.0.10.147	188	Blue_C_2.bmp	1108	0		0	0	497259	0		0	0	NULL	NULL	NULL	Low	run1		List2	A_S.wav	AV_S	0		0	1	497109	150		0	0
Exp1	9	Exp1-9-1	59.938	1.0.0.183	2	left	156430381	2.0.10.242	2.0.10.242	10-15-2019	2019-10-15 01:35:19	09:35:19	male	2.0.10.147	189	Red_C.bmp	1184	0		0	0	499578	0		0	0	NULL	NULL	NULL	Low	run1	1	List2	Catch.wav	V_T	1	1	1	1	499428	150	1	560	499988
Exp1	9	Exp1-9-1	59.938	1.0.0.183	2	left	156430381	2.0.10.242	2.0.10.242	10-15-2019	2019-10-15 01:35:19	09:35:19	male	2.0.10.147	190	Red_S.bmp	1054	0		0	0	501914	0		0	0	NULL	NULL	NULL	Low	run1	1	List2	A_T.wav	AV_T	1	1	1	1	501764	150	1	912	502676
Exp1	9	Exp1-9-1	59.938	1.0.0.183	2	left	156430381	2.0.10.242	2.0.10.242	10-15-2019	2019-10-15 01:35:19	09:35:19	male	2.0.10.147	191	Red_C_2.bmp	999	0		0	0	504116	0		0	0	NULL	NULL	NULL	Low	run1	1	List2	A_T.wav	AV_T	0		0	1	503966	150		0	0
Exp1	9	Exp1-9-1	59.938	1.0.0.183	2	left	156430381	2.0.10.242	2.0.10.242	10-15-2019	2019-10-15 01:35:19	09:35:19	male	2.0.10.147	192	Red_S_2.bmp	1355	0		0	0	506335	0		0	0	NULL	NULL	NULL	Low	run1	1	List2	Catch.wav	V_T	1	1	1	1	506185	150	1	1140	507325
Exp1	9	Exp1-9-1	59.938	1.0.0.183	2	left	156430381	2.0.10.242	2.0.10.242	10-15-2019	2019-10-15 01:35:19	09:35:19	male	2.0.10.147	193	Red_C_2.bmp	819	0		0	0	508838	0		0	0	NULL	NULL	NULL	Low	run1	1	List2	A_T.wav	AV_T	1	1	1	1	508688	150	1	813	509501
Exp1	9	Exp1-9-1	59.938	1.0.0.183	2	left	156430381	2.0.10.242	2.0.10.242	10-15-2019	2019-10-15 01:35:19	09:35:19	male	2.0.10.147	194	Red_S.bmp	1053	0		1	0	510806	0		0	0	NULL	NULL	NULL	Low	run1	1	List2	Catch.wav	V_T	0		1	1	510656	150		0	0
Exp1	9	Exp1-9-1	59.938	1.0.0.183	2	left	156430381	2.0.10.242	2.0.10.242	10-15-2019	2019-10-15 01:35:19	09:35:19	male	2.0.10.147	195	Blue_S.bmp	1034	0		0	0	513059	0		0	0	NULL	NULL	NULL	Low	run1		List2	Catch.wav	V_S	0		0	1	512909	150		0	0
Exp1	9	Exp1-9-1	59.938	1.0.0.183	2	left	156430381	2.0.10.242	2.0.10.242	10-15-2019	2019-10-15 01:35:19	09:35:19	male	2.0.10.147	196	Red_C.bmp	904	0		0	0	515311	0		0	0	NULL	NULL	NULL	Low	run1	1	List2	A_T.wav	AV_T	1	1	1	1	515161	150	1	603	515764
Exp1	9	Exp1-9-1	59.938	1.0.0.183	2	left	156430381	2.0.10.242	2.0.10.242	10-15-2019	2019-10-15 01:35:19	09:35:19	male	2.0.10.147	197	Blue_S_2.bmp	824	0		0	0	517363	0		0	0	NULL	NULL	NULL	Low	run1		List2	A_S.wav	AV_S	0		0	1	517213	150		0	0
Exp1	9	Exp1-9-1	59.938	1.0.0.183	2	left	156430381	2.0.10.242	2.0.10.242	10-15-2019	2019-10-15 01:35:19	09:35:19	male	2.0.10.147	198	Red_S_2.bmp	1577	0		0	0	519399	0		0	0	NULL	NULL	NULL	Low	run1	1	List2	A_T.wav	AV_T	1	1	0	1	519249	150	1	875	520124
Exp1	9	Exp1-9-1	59.938	1.0.0.183	2	left	156430381	2.0.10.242	2.0.10.242	10-15-2019	2019-10-15 01:35:19	09:35:19	male	2.0.10.147	199	Blue_C.bmp	1281	0		0	0	522135	0		0	0	NULL	NULL	NULL	Low	run1		List2	A_S.wav	AV_S	0		0	1	521985	150	1	1307	523292
Exp1	9	Exp1-9-1	59.938	1.0.0.183	2	left	156430381	2.0.10.242	2.0.10.242	10-15-2019	2019-10-15 01:35:19	09:35:19	male	2.0.10.147	200	Blue_C.bmp	1148	0		0	0	524571	0		0	0	NULL	NULL	NULL	Low	Run1		List2	Catch.wav	V_S	0		1	1	524421	150		0	0
Exp1	9	Exp1-9-1	59.938	1.0.0.183	2	left	156430381	2.0.10.242	2.0.10.242	10-15-2019	2019-10-15 01:35:19	09:35:19	male	2.0.10.147	201	Catch.bmp	812	0		0	0	526923	0		0	0	NULL	NULL	NULL	Low	run1	1	List2	A_T.wav	A_T	1	1	1	1	526773	150	1	870	527643
Exp1	9	Exp1-9-1	59.938	1.0.0.183	2	left	156430381	2.0.10.242	2.0.10.242	10-15-2019	2019-10-15 01:35:19	09:35:19	male	2.0.10.147	202	Blue_S_2.bmp	1526	0		0	0	528892	0		0	0	NULL	NULL	NULL	Low	run1		List2	Catch.wav	V_S	0		1	1	528742	150		0	0
Exp1	9	Exp1-9-1	59.938	1.0.0.183	2	left	156430381	2.0.10.242	2.0.10.242	10-15-2019	2019-10-15 01:35:19	09:35:19	male	2.0.10.147	203	Catch.bmp	1414	0		0	0	531628	0		0	0	NULL	NULL	NULL	Low	run1		List2	A_S.wav	A_S	0		1	1	531478	150		0	0
Exp1	9	Exp1-9-1	59.938	1.0.0.183	2	left	156430381	2.0.10.242	2.0.10.242	10-15-2019	2019-10-15 01:35:19	09:35:19	male	2.0.10.147	204	Red_C_2.bmp	961	0		0	1	534248	0		0	0	NULL	NULL	NULL	Low	run1	1	List2	Catch.wav	V_T	1	1	1	1	534097	151	1	602	534699
Exp1	9	Exp1-9-1	59.938	1.0.0.183	2	left	156430381	2.0.10.242	2.0.10.242	10-15-2019	2019-10-15 01:35:19	09:35:19	male	2.0.10.147	205	Red_C.bmp	1345	0		1	0	536366	0		0	0	NULL	NULL	NULL	Low	run1	1	List2	Catch.wav	V_T	1	1	0	1	536216	150	1	619	536835
Exp1	9	Exp1-9-1	59.938	1.0.0.183	2	left	156430381	2.0.10.242	2.0.10.242	10-15-2019	2019-10-15 01:35:19	09:35:19	male	2.0.10.147	206	Blue_S.bmp	1388	0		0	0	538869	0		0	0	NULL	NULL	NULL	Low	run1		List2	A_S.wav	AV_S	0		1	1	538719	150		0	0
Exp1	9	Exp1-9-1	59.938	1.0.0.183	2	left	156430381	2.0.10.242	2.0.10.242	10-15-2019	2019-10-15 01:35:19	09:35:19	male	2.0.10.147	207	Blue_C.bmp	806	0		0	0	541472	0		0	0	NULL	NULL	NULL	Low	run1		List2	A_S.wav	AV_S	0		0	1	541322	150		0	0
Exp1	9	Exp1-9-1	59.938	1.0.0.183	2	left	156430381	2.0.10.242	2.0.10.242	10-15-2019	2019-10-15 01:35:19	09:35:19	male	2.0.10.147	208	Red_S.bmp	1134	0		0	1	543491	0		0	0	NULL	NULL	NULL	Low	run1	1	List2	A_T.wav	AV_T	1	1	1	1	543340	151	1	559	543899
Exp1	9	Exp1-9-1	59.938	1.0.0.183	2	left	156430381	2.0.10.242	2.0.10.242	10-15-2019	2019-10-15 01:35:19	09:35:19	male	2.0.10.147	209	Red_S_2.bmp	1081	0		0	0	545776	0		0	0	NULL	NULL	NULL	Low	run1	1	List2	A_T.wav	AV_T	1	1	0	1	545626	150	1	1202	546828
Exp1	9	Exp1-9-1	59.938	1.0.0.183	2	left	156430381	2.0.10.242	2.0.10.242	10-15-2019	2019-10-15 01:35:19	09:35:19	male	2.0.10.147	210	Catch.bmp	914	0		0	0	548045	0		0	0	NULL	NULL	NULL	Low	run1		List2	A_S.wav	A_S	0		0	1	547895	150		0	0
Exp1	9	Exp1-9-1	59.938	1.0.0.183	2	left	156430381	2.0.10.242	2.0.10.242	10-15-2019	2019-10-15 01:35:19	09:35:19	male	2.0.10.147	211	Red_S_2.bmp	982	0		0	0	550181	0		0	0	NULL	NULL	NULL	Low	run1	1	List2	Catch.wav	V_T	1	1	1	1	550031	150	1	588	550619
Exp1	9	Exp1-9-1	59.938	1.0.0.183	2	left	156430381	2.0.10.242	2.0.10.242	10-15-2019	2019-10-15 01:35:19	09:35:19	male	2.0.10.147	212	Catch.bmp	1138	0		0	0	552316	0		0	0	NULL	NULL	NULL	Low	run1	1	List2	A_T.wav	A_T	1	1	1	1	552166	150	1	957	553123
Exp1	9	Exp1-9-1	59.938	1.0.0.183	2	left	156430381	2.0.10.242	2.0.10.242	10-15-2019	2019-10-15 01:35:19	09:35:19	male	2.0.10.147	213	Blue_S.bmp	932	0		0	0	554602	0		0	0	NULL	NULL	NULL	Low	run1		List2	Catch.wav	V_S	0		1	1	554452	150		0	0
Exp1	9	Exp1-9-1	59.938	1.0.0.183	2	left	156430381	2.0.10.242	2.0.10.242	10-15-2019	2019-10-15 01:35:19	09:35:19	male	2.0.10.147	214	Blue_S.bmp	1529	0		0	0	556754	0		0	0	NULL	NULL	NULL	Low	run1		List2	A_S.wav	AV_S	0		1	1	556604	150		0	0
Exp1	9	Exp1-9-1	59.938	1.0.0.183	2	left	156430381	2.0.10.242	2.0.10.242	10-15-2019	2019-10-15 01:35:19	09:35:19	male	2.0.10.147	215	Red_S.bmp	1550	0		0	0	559507	0		0	0	NULL	NULL	NULL	Low	run1	1	List2	A_T.wav	AV_T	1	1	0	1	559357	150	1	334	559691
Exp1	9	Exp1-9-1	59.938	1.0.0.183	2	left	156430381	2.0.10.242	2.0.10.242	10-15-2019	2019-10-15 01:35:19	09:35:19	male	2.0.10.147	216	Red_S_2.bmp	1561	0		0	0	562210	0		0	0	NULL	NULL	NULL	Low	run1	1	List2	Catch.wav	V_T	1	1	1	1	562060	150	1	487	562547
Exp1	9	Exp1-9-1	59.938	1.0.0.183	2	left	156430381	2.0.10.242	2.0.10.242	10-15-2019	2019-10-15 01:35:19	09:35:19	male	2.0.10.147	217	Red_S_2.bmp	892	0		0	1	564930	0		0	0	NULL	NULL	NULL	Low	run1	1	List2	Catch.wav	V_T	1	1	1	1	564779	151	1	512	565291
Exp1	9	Exp1-9-1	59.938	1.0.0.183	2	left	156430381	2.0.10.242	2.0.10.242	10-15-2019	2019-10-15 01:35:19	09:35:19	male	2.0.10.147	218	Red_S_2.bmp	1117	0		0	0	566982	0		0	0	NULL	NULL	NULL	Low	run1	1	List2	Catch.wav	V_T	1	1	0	2	566832	150	1	699	567531
Exp1	9	Exp1-9-1	59.938	1.0.0.183	2	left	156430381	2.0.10.242	2.0.10.242	10-15-2019	2019-10-15 01:35:19	09:35:19	male	2.0.10.147	219	Red_S_2.bmp	1412	0		0	0	569251	0		0	0	NULL	NULL	NULL	Low	run1	1	List2	Catch.wav	V_T	1	1	0	1	569101	150	1	1102	570203
Exp1	9	Exp1-9-1	59.938	1.0.0.183	2	left	156430381	2.0.10.242	2.0.10.242	10-15-2019	2019-10-15 01:35:19	09:35:19	male	2.0.10.147	220	Blue_S_2.bmp	1073	0		0	0	571820	0		0	0	NULL	NULL	NULL	Low	run1		List2	A_S.wav	AV_S	0		1	1	571670	150		0	0
Exp1	9	Exp1-9-1	59.938	1.0.0.183	2	left	156430381	2.0.10.242	2.0.10.242	10-15-2019	2019-10-15 01:35:19	09:35:19	male	2.0.10.147	221	Red_S.bmp	894	0		0	0	574106	901		0	0	NULL	NULL	NULL	Low	run1	1	List2	Catch.wav	V_T	1	1	1	1	573956	150	1	408	574364
Exp1	9	Exp1-9-1	59.938	1.0.0.183	2	left	156430381	2.0.10.242	2.0.10.242	10-15-2019	2019-10-15 01:35:19	09:35:19	male	2.0.10.147	222	Red_S_2.bmp	1495	0		0	0	585217	0		0	0	NULL	NULL	NULL	Low	run1	1	List2	A_T.wav	AV_T	1	1	1	1	585067	150	1	879	585946
Exp1	9	Exp1-9-1	59.938	1.0.0.183	2	left	156430381	2.0.10.242	2.0.10.242	10-15-2019	2019-10-15 01:35:19	09:35:19	male	2.0.10.147	223	Catch.bmp	1021	0		0	0	587870	0		0	0	NULL	NULL	NULL	Low	run1	1	List2	A_T.wav	A_T	1	1	0	1	587720	150	1	546	588266
Exp1	9	Exp1-9-1	59.938	1.0.0.183	2	left	156430381	2.0.10.242	2.0.10.242	10-15-2019	2019-10-15 01:35:19	09:35:19	male	2.0.10.147	224	Red_S.bmp	1431	0		0	0	590039	0		0	0	NULL	NULL	NULL	Low	run1	1	List2	A_T.wav	AV_T	1	1	0	1	589889	150	1	497	590386
Exp1	9	Exp1-9-1	59.938	1.0.0.183	2	left	156430381	2.0.10.242	2.0.10.242	10-15-2019	2019-10-15 01:35:19	09:35:19	male	2.0.10.147	225	Catch.bmp	1366	0		0	0	592625	0		0	0	NULL	NULL	NULL	Low	run1		List2	A_S.wav	A_S	0		0	1	592475	150		0	0
Exp1	9	Exp1-9-1	59.938	1.0.0.183	2	left	156430381	2.0.10.242	2.0.10.242	10-15-2019	2019-10-15 01:35:19	09:35:19	male	2.0.10.147	226	Red_S_2.bmp	1229	0		0	0	595211	0		0	0	NULL	NULL	NULL	Low	run1	1	List2	A_T.wav	AV_T	1	1	0	1	595061	150	1	326	595387
Exp1	9	Exp1-9-1	59.938	1.0.0.183	2	left	156430381	2.0.10.242	2.0.10.242	10-15-2019	2019-10-15 01:35:19	09:35:19	male	2.0.10.147	227	Blue_C_2.bmp	1369	0		0	0	597597	0		0	0	NULL	NULL	NULL	Low	run1		List2	A_S.wav	AV_S	0		0	1	597447	150		0	0
Exp1	9	Exp1-9-1	59.938	1.0.0.183	2	left	156430381	2.0.10.242	2.0.10.242	10-15-2019	2019-10-15 01:35:19	09:35:19	male	2.0.10.147	228	Blue_C_2.bmp	1582	0		0	0	600183	0		0	0	NULL	NULL	NULL	Low	run1		List2	A_S.wav	AV_S	0		0	1	600033	150		0	0
Exp1	9	Exp1-9-1	59.938	1.0.0.183	2	left	156430381	2.0.10.242	2.0.10.242	10-15-2019	2019-10-15 01:35:19	09:35:19	male	2.0.10.147	229	Catch.bmp	1415	0		0	0	602969	0		0	0	NULL	NULL	NULL	Low	run1	1	List2	A_T.wav	A_T	1	1	0	1	602819	150	1	663	603482
Exp1	9	Exp1-9-1	59.938	1.0.0.183	2	left	156430381	2.0.10.242	2.0.10.242	10-15-2019	2019-10-15 01:35:19	09:35:19	male	2.0.10.147	230	Red_C_2.bmp	1166	0		1	0	605538	0		0	0	NULL	NULL	NULL	Low	run1	1	List2	Catch.wav	V_T	1	1	1	1	605388	150	1	590	605978
Exp1	9	Exp1-9-1	59.938	1.0.0.183	2	left	156430381	2.0.10.242	2.0.10.242	10-15-2019	2019-10-15 01:35:19	09:35:19	male	2.0.10.147	231	Catch.bmp	1236	0		0	1	607858	0		0	0	NULL	NULL	NULL	Low	run1	1	List2	A_T.wav	A_T	1	1	1	1	607707	151	1	743	608450
Exp1	9	Exp1-9-1	59.938	1.0.0.183	2	left	156430381	2.0.10.242	2.0.10.242	10-15-2019	2019-10-15 01:35:19	09:35:19	male	2.0.10.147	232	Catch.bmp	1013	0		0	0	610243	0		0	0	NULL	NULL	NULL	Low	run1	1	List2	A_T.wav	A_T	1	1	0	1	610093	150	1	677	610770
Exp1	9	Exp1-9-1	59.938	1.0.0.183	2	left	156430381	2.0.10.242	2.0.10.242	10-15-2019	2019-10-15 01:35:19	09:35:19	male	2.0.10.147	233	Blue_C.bmp	1129	0		0	0	612412	0		0	0	NULL	NULL	NULL	Low	Run1		List2	Catch.wav	V_S	0		1	1	612262	150		0	0
Exp1	9	Exp1-9-1	59.938	1.0.0.183	2	left	156430381	2.0.10.242	2.0.10.242	10-15-2019	2019-10-15 01:35:19	09:35:19	male	2.0.10.147	234	Catch.bmp	1232	0		0	0	614748	0		0	0	NULL	NULL	NULL	Low	run1	1	List2	A_T.wav	A_T	1	1	1	1	614598	150	1	587	615185
Exp1	9	Exp1-9-1	59.938	1.0.0.183	2	left	156430381	2.0.10.242	2.0.10.242	10-15-2019	2019-10-15 01:35:19	09:35:19	male	2.0.10.147	235	Catch.bmp	977	0		0	0	617134	0		0	0	NULL	NULL	NULL	Low	run1	1	List2	A_T.wav	A_T	1	1	0	1	616984	150	1	761	617745
Exp1	9	Exp1-9-1	59.938	1.0.0.183	2	left	156430381	2.0.10.242	2.0.10.242	10-15-2019	2019-10-15 01:35:19	09:35:19	male	2.0.10.147	236	Red_C_2.bmp	1170	0		0	1	619270	0		0	0	NULL	NULL	NULL	Low	run1	1	List2	A_T.wav	AV_T	1	1	0	1	619119	151	1	435	619554
Exp1	9	Exp1-9-1	59.938	1.0.0.183	2	left	156430381	2.0.10.242	2.0.10.242	10-15-2019	2019-10-15 01:35:19	09:35:19	male	2.0.10.147	237	Catch.bmp	1291	0		0	1	621589	0		0	0	NULL	NULL	NULL	Low	run1	1	List2	A_T.wav	A_T	1	1	1	1	621438	151	1	1091	622529
Exp1	9	Exp1-9-1	59.938	1.0.0.183	2	left	156430381	2.0.10.242	2.0.10.242	10-15-2019	2019-10-15 01:35:19	09:35:19	male	2.0.10.147	238	Catch.bmp	970	0		0	0	624041	0		0	0	NULL	NULL	NULL	Low	run1		List2	A_S.wav	A_S	0		0	1	623891	150		0	0
Exp1	9	Exp1-9-1	59.938	1.0.0.183	2	left	156430381	2.0.10.242	2.0.10.242	10-15-2019	2019-10-15 01:35:19	09:35:19	male	2.0.10.147	239	Red_S.bmp	1351	0		0	0	626227	0		0	0	NULL	NULL	NULL	Low	run1	1	List2	A_T.wav	AV_T	1	1	0	1	626077	150	1	436	626513
Exp1	9	Exp1-9-1	59.938	1.0.0.183	2	left	156430381	2.0.10.242	2.0.10.242	10-15-2019	2019-10-15 01:35:19	09:35:19	male	2.0.10.147	240	Red_C.bmp	1272	0		0	0	628729	0		0	0	NULL	NULL	NULL	Low	run1	1	List2	A_T.wav	AV_T	1	1	0	1	628579	150	1	494	629073
Exp1	9	Exp1-9-1	59.938	1.0.0.183	2	left	156430381	2.0.10.242	2.0.10.242	10-15-2019	2019-10-15 01:35:19	09:35:19	male	2.0.10.147	241	Blue_C_2.bmp	910	0		0	1	631149	0		0	0	NULL	NULL	NULL	Low	run1		List2	Catch.wav	V_S	0		2	1	630998	151		0	0
Exp1	9	Exp1-9-1	59.938	1.0.0.183	2	left	156430381	2.0.10.242	2.0.10.242	10-15-2019	2019-10-15 01:35:19	09:35:19	male	2.0.10.147	242	Red_C.bmp	1149	0		1	0	633267	0		0	0	NULL	NULL	NULL	Low	run1	1	List2	A_T.wav	AV_T	1	1	1	1	633117	150	1	428	633545
Exp1	9	Exp1-9-1	59.938	1.0.0.183	2	left	156430381	2.0.10.242	2.0.10.242	10-15-2019	2019-10-15 01:35:19	09:35:19	male	2.0.10.147	243	Red_C_2.bmp	1237	0		0	0	635570	0		0	0	NULL	NULL	NULL	Low	run1	1	List2	Catch.wav	V_T	1	1	1	1	635420	150	1	365	635785
Exp1	9	Exp1-9-1	59.938	1.0.0.183	2	left	156430381	2.0.10.242	2.0.10.242	10-15-2019	2019-10-15 01:35:19	09:35:19	male	2.0.10.147	244	Catch.bmp	1383	0		0	1	637956	0		0	0	NULL	NULL	NULL	Low	run1	1	List2	A_T.wav	A_T	1	1	1	1	637805	151	1	709	638514
Exp1	9	Exp1-9-1	59.938	1.0.0.183	2	left	156430381	2.0.10.242	2.0.10.242	10-15-2019	2019-10-15 01:35:19	09:35:19	male	2.0.10.147	245	Red_C_2.bmp	1597	0		0	1	640492	0		0	0	NULL	NULL	NULL	Low	run1	1	List2	A_T.wav	AV_T	1	1	1	1	640341	151	1	284	640625
Exp1	9	Exp1-9-1	59.938	1.0.0.183	2	left	156430381	2.0.10.242	2.0.10.242	10-15-2019	2019-10-15 01:35:19	09:35:19	male	2.0.10.147	246	Catch.bmp	1328	0		1	0	643244	0		0	0	NULL	NULL	NULL	Low	run1	1	List2	A_T.wav	A_T	1	1	0	1	643094	150	1	612	643706
Exp1	9	Exp1-9-1	59.938	1.0.0.183	2	left	156430381	2.0.10.242	2.0.10.242	10-15-2019	2019-10-15 01:35:19	09:35:19	male	2.0.10.147	247	Red_S_2.bmp	1012	0		0	0	645730	0		0	0	NULL	NULL	NULL	Low	run1	1	List2	A_T.wav	AV_T	1	1	0	1	645580	150	1	373	645953
Exp1	9	Exp1-9-1	59.938	1.0.0.183	2	left	156430381	2.0.10.242	2.0.10.242	10-15-2019	2019-10-15 01:35:19	09:35:19	male	2.0.10.147	248	Red_S.bmp	889	0		0	0	647899	0		0	0	NULL	NULL	NULL	Low	run1	1	List2	Catch.wav	V_T	1	1	1	1	647749	150	1	580	648329
Exp1	9	Exp1-9-1	59.938	1.0.0.183	2	left	156430381	2.0.10.242	2.0.10.242	10-15-2019	2019-10-15 01:35:19	09:35:19	male	2.0.10.147	249	Blue_S.bmp	818	0		0	0	649935	0		0	0	NULL	NULL	NULL	Low	run1		List2	A_S.wav	AV_S	0		1	1	649785	150		0	0
Exp1	9	Exp1-9-1	59.938	1.0.0.183	2	left	156430381	2.0.10.242	2.0.10.242	10-15-2019	2019-10-15 01:35:19	09:35:19	male	2.0.10.147	250	Catch.bmp	1091	0		0	0	651970	0		0	0	NULL	NULL	NULL	Low	run1	1	List2	A_T.wav	A_T	1	1	0	1	651820	150	1	605	652425
Exp1	9	Exp1-9-1	59.938	1.0.0.183	2	left	156430381	2.0.10.242	2.0.10.242	10-15-2019	2019-10-15 01:35:19	09:35:19	male	2.0.10.147	251	Catch.bmp	1009	0		0	1	654223	0		0	0	NULL	NULL	NULL	Low	run1	1	List2	A_T.wav	A_T	1	1	1	1	654072	151	1	697	654769
Exp1	9	Exp1-9-1	59.938	1.0.0.183	2	left	156430381	2.0.10.242	2.0.10.242	10-15-2019	2019-10-15 01:35:19	09:35:19	male	2.0.10.147	252	Blue_S_2.bmp	1448	0		0	1	656392	0		0	0	NULL	NULL	NULL	Low	run1		List2	Catch.wav	V_S	0		1	1	656241	151		0	0
Exp1	9	Exp1-9-1	59.938	1.0.0.183	2	left	156430381	2.0.10.242	2.0.10.242	10-15-2019	2019-10-15 01:35:19	09:35:19	male	2.0.10.147	253	Catch.bmp	1103	0		0	0	659061	0		0	0	NULL	NULL	NULL	Low	run1		List2	A_S.wav	A_S	0		1	1	658911	150		0	0
Exp1	9	Exp1-9-1	59.938	1.0.0.183	2	left	156430381	2.0.10.242	2.0.10.242	10-15-2019	2019-10-15 01:35:19	09:35:19	male	2.0.10.147	254	Catch.bmp	976	0		0	0	661380	0		0	0	NULL	NULL	NULL	Low	run1	1	List2	A_T.wav	A_T	1	1	0	1	661230	150	1	619	661849
Exp1	9	Exp1-9-1	59.938	1.0.0.183	2	left	156430381	2.0.10.242	2.0.10.242	10-15-2019	2019-10-15 01:35:19	09:35:19	male	2.0.10.147	255	Red_C.bmp	1426	0		0	1	663516	0		0	0	NULL	NULL	NULL	Low	run1	1	List2	A_T.wav	AV_T	1	1	1	1	663365	151	1	468	663833
Exp1	9	Exp1-9-1	59.938	1.0.0.183	2	left	156430381	2.0.10.242	2.0.10.242	10-15-2019	2019-10-15 01:35:19	09:35:19	male	2.0.10.147	256	Red_C_2.bmp	1218	0		0	1	666102	0		0	0	NULL	NULL	NULL	Low	run1	1	List2	A_T.wav	AV_T	1	1	1	1	665951	151	1	394	666345
Exp1	9	Exp1-9-1	59.938	1.0.0.183	2	left	156430381	2.0.10.242	2.0.10.242	10-15-2019	2019-10-15 01:35:19	09:35:19	male	2.0.10.147	257	Catch.bmp	1061	0		0	0	668471	0		0	0	NULL	NULL	NULL	Low	run1	1	List2	A_T.wav	A_T	1	1	0	1	668321	150	1	607	668928
Exp1	9	Exp1-9-1	59.938	1.0.0.183	2	left	156430381	2.0.10.242	2.0.10.242	10-15-2019	2019-10-15 01:35:19	09:35:19	male	2.0.10.147	258	Red_S.bmp	1139	0		0	0	670690	0		0	0	NULL	NULL	NULL	Low	run1	1	List2	Catch.wav	V_T	1	1	1	1	670540	150	1	492	671032
Exp1	9	Exp1-9-1	59.938	1.0.0.183	2	left	156430381	2.0.10.242	2.0.10.242	10-15-2019	2019-10-15 01:35:19	09:35:19	male	2.0.10.147	259	Catch.bmp	1516	0		0	0	672992	0		0	0	NULL	NULL	NULL	Low	run1	1	List2	A_T.wav	A_T	1	1	1	1	672842	150	1	583	673425
Exp1	9	Exp1-9-1	59.938	1.0.0.183	2	left	156430381	2.0.10.242	2.0.10.242	10-15-2019	2019-10-15 01:35:19	09:35:19	male	2.0.10.147	260	Red_C.bmp	1312	0		0	1	675662	0		0	0	NULL	NULL	NULL	Low	run1	1	List2	Catch.wav	V_T	1	1	1	1	675511	151	1	497	676008
Exp1	9	Exp1-9-1	59.938	1.0.0.183	2	left	156430381	2.0.10.242	2.0.10.242	10-15-2019	2019-10-15 01:35:19	09:35:19	male	2.0.10.147	261	Catch.bmp	1412	0		0	0	678131	0		0	0	NULL	NULL	NULL	Low	run1	1	List2	A_T.wav	A_T	1	1	1	1	677981	150	1	795	678776
Exp1	9	Exp1-9-1	59.938	1.0.0.183	2	left	156430381	2.0.10.242	2.0.10.242	10-15-2019	2019-10-15 01:35:19	09:35:19	male	2.0.10.147	262	Red_S_2.bmp	872	0		0	0	680700	0		0	0	NULL	NULL	NULL	Low	run1	1	List2	Catch.wav	V_T	1	1	1	1	680550	150	1	330	680880
Exp1	9	Exp1-9-1	59.938	1.0.0.183	2	left	156430381	2.0.10.242	2.0.10.242	10-15-2019	2019-10-15 01:35:19	09:35:19	male	2.0.10.147	263	Red_C_2.bmp	1566	0		0	0	682719	0		0	0	NULL	NULL	NULL	Low	run1	1	List2	Catch.wav	V_T	1	1	0	1	682569	150	1	415	682984
Exp1	9	Exp1-9-1	59.938	1.0.0.183	2	left	156430381	2.0.10.242	2.0.10.242	10-15-2019	2019-10-15 01:35:19	09:35:19	male	2.0.10.147	264	Catch.bmp	1123	0		0	0	685438	0		0	0	NULL	NULL	NULL	Low	run1	1	List2	A_T.wav	A_T	1	1	1	1	685288	150	1	744	686032
Exp1	9	Exp1-9-1	59.938	1.0.0.183	2	left	156430381	2.0.10.242	2.0.10.242	10-15-2019	2019-10-15 01:35:19	09:35:19	male	2.0.10.147	265	Catch.bmp	1051	0		0	0	687724	0		0	0	NULL	NULL	NULL	Low	run1	1	List2	A_T.wav	A_T	1	1	0	1	687574	150	1	554	688128
Exp1	9	Exp1-9-1	59.938	1.0.0.183	2	left	156430381	2.0.10.242	2.0.10.242	10-15-2019	2019-10-15 01:35:19	09:35:19	male	2.0.10.147	266	Red_C_2.bmp	987	0		1	0	689926	0		0	0	NULL	NULL	NULL	Low	run1	1	List2	A_T.wav	AV_T	1	1	0	1	689776	150	1	384	690160
Exp1	9	Exp1-9-1	59.938	1.0.0.183	2	left	156430381	2.0.10.242	2.0.10.242	10-15-2019	2019-10-15 01:35:19	09:35:19	male	2.0.10.147	267	Red_C_2.bmp	1590	0		0	0	692062	0		0	0	NULL	NULL	NULL	Low	run1	1	List2	Catch.wav	V_T	1	1	1	1	691912	150	1	424	692336
Exp1	9	Exp1-9-1	59.938	1.0.0.183	2	left	156430381	2.0.10.242	2.0.10.242	10-15-2019	2019-10-15 01:35:19	09:35:19	male	2.0.10.147	268	Red_C.bmp	900	0		0	0	694815	0		0	0	NULL	NULL	NULL	Low	run1	1	List2	Catch.wav	V_T	1	1	0	1	694665	150	1	359	695024
Exp1	9	Exp1-9-1	59.938	1.0.0.183	2	left	156430381	2.0.10.242	2.0.10.242	10-15-2019	2019-10-15 01:35:19	09:35:19	male	2.0.10.147	269	Catch.bmp	1104	0		0	0	696867	0		0	0	NULL	NULL	NULL	Low	run1	1	List2	A_T.wav	A_T	1	1	1	1	696717	150	1	603	697320
Exp1	9	Exp1-9-1	59.938	1.0.0.183	2	left	156430381	2.0.10.242	2.0.10.242	10-15-2019	2019-10-15 01:35:19	09:35:19	male	2.0.10.147	270	Red_S_2.bmp	1541	0		0	0	699119	0		0	0	NULL	NULL	NULL	Low	run1	1	List2	A_T.wav	AV_T	1	1	0	1	698969	150	1	423	699392
Exp1	9	Exp1-9-1	59.938	1.0.0.183	2	left	156430381	2.0.10.242	2.0.10.242	10-15-2019	2019-10-15 01:35:19	09:35:19	male	2.0.10.147	271	Catch.bmp	1028	0		0	0	701822	0		0	0	NULL	NULL	NULL	Low	run1	1	List2	A_T.wav	A_T	1	1	0	1	701672	150	1	567	702239
Exp1	9	Exp1-9-1	59.938	1.0.0.183	2	left	156430381	2.0.10.242	2.0.10.242	10-15-2019	2019-10-15 01:35:19	09:35:19	male	2.0.10.147	272	Blue_C_2.bmp	1120	0		0	0	704008	0		0	0	NULL	NULL	NULL	Low	run1		List2	A_S.wav	AV_S	0		0	1	703858	150		0	0
Exp1	9	Exp1-9-1	59.938	1.0.0.183	2	left	156430381	2.0.10.242	2.0.10.242	10-15-2019	2019-10-15 01:35:19	09:35:19	male	2.0.10.147	273	Catch.bmp	1436	0		0	1	706344	0		0	0	NULL	NULL	NULL	Low	run1		List2	A_S.wav	A_S	0		1	1	706193	151		0	0
Exp1	9	Exp1-9-1	59.938	1.0.0.183	2	left	156430381	2.0.10.242	2.0.10.242	10-15-2019	2019-10-15 01:35:19	09:35:19	male	2.0.10.147	274	Catch.bmp	985	0		0	0	708996	0		0	0	NULL	NULL	NULL	Low	run1	1	List2	A_T.wav	A_T	1	1	0	1	708846	150	1	625	709471
Exp1	9	Exp1-9-1	59.938	1.0.0.183	2	left	156430381	2.0.10.242	2.0.10.242	10-15-2019	2019-10-15 01:35:19	09:35:19	male	2.0.10.147	275	Catch.bmp	1025	0		0	0	711132	0		0	0	NULL	NULL	NULL	Low	run1	1	List2	A_T.wav	A_T	1	1	0	1	710982	150	1	801	711783
Exp1	9	Exp1-9-1	59.938	1.0.0.183	2	left	156430381	2.0.10.242	2.0.10.242	10-15-2019	2019-10-15 01:35:19	09:35:19	male	2.0.10.147	276	Catch.bmp	1566	0		1	0	713317	0		0	0	NULL	NULL	NULL	Low	run1	1	List2	A_T.wav	A_T	1	1	0	1	713167	150	1	592	713759
Exp1	9	Exp1-9-1	59.938	1.0.0.183	2	left	156430381	2.0.10.242	2.0.10.242	10-15-2019	2019-10-15 01:35:19	09:35:19	male	2.0.10.147	277	Red_S_2.bmp	1201	0		0	0	716037	0		0	0	NULL	NULL	NULL	Low	run1	1	List2	A_T.wav	AV_T	1	1	0	1	715887	150	1	457	716344
Exp1	9	Exp1-9-1	59.938	1.0.0.183	2	left	156430381	2.0.10.242	2.0.10.242	10-15-2019	2019-10-15 01:35:19	09:35:19	male	2.0.10.147	278	Red_S_2.bmp	1535	0		1	0	718389	0		0	0	NULL	NULL	NULL	Low	run1	1	List2	A_T.wav	AV_T	1	1	0	1	718239	150	1	393	718632
Exp1	9	Exp1-9-1	59.938	1.0.0.183	2	left	156430381	2.0.10.242	2.0.10.242	10-15-2019	2019-10-15 01:35:19	09:35:19	male	2.0.10.147	279	Catch.bmp	1552	0		0	1	721076	0		0	0	NULL	NULL	NULL	Low	run1	1	List2	A_T.wav	A_T	1	1	1	1	720925	151	1	442	721367
Exp1	9	Exp1-9-1	59.938	1.0.0.183	2	left	156430381	2.0.10.242	2.0.10.242	10-15-2019	2019-10-15 01:35:19	09:35:19	male	2.0.10.147	280	Red_C.bmp	1240	0		0	0	723778	0		0	0	NULL	NULL	NULL	Low	run1	1	List2	A_T.wav	AV_T	1	1	0	1	723628	150	1	395	724023
Exp1	9	Exp1-9-1	59.938	1.0.0.183	2	left	156430381	2.0.10.242	2.0.10.242	10-15-2019	2019-10-15 01:35:19	09:35:19	male	2.0.10.147	281	Blue_S_2.bmp	922	0		0	0	726181	0		0	0	NULL	NULL	NULL	Low	run1		List2	Catch.wav	V_S	0		1	1	726031	150		0	0
Exp1	9	Exp1-9-1	59.938	1.0.0.183	2	left	156430381	2.0.10.242	2.0.10.242	10-15-2019	2019-10-15 01:35:19	09:35:19	male	2.0.10.147	282	Red_C.bmp	882	0		1	0	728316	0		0	0	NULL	NULL	NULL	Low	run1	1	List2	A_T.wav	AV_T	1	1	1	1	728166	150	1	417	728583
Exp1	9	Exp1-9-1	59.938	1.0.0.183	2	left	156430381	2.0.10.242	2.0.10.242	10-15-2019	2019-10-15 01:35:19	09:35:19	male	2.0.10.147	283	Red_C.bmp	1599	0		0	0	730352	0		0	0	NULL	NULL	NULL	Low	run1	1	List2	Catch.wav	V_T	1	1	1	1	730202	150	1	661	730863
Exp1	9	Exp1-9-1	59.938	1.0.0.183	2	left	156430381	2.0.10.242	2.0.10.242	10-15-2019	2019-10-15 01:35:19	09:35:19	male	2.0.10.147	284	Catch.bmp	1159	0		0	0	733105	0		0	0	NULL	NULL	NULL	Low	run1	1	List2	A_T.wav	A_T	1	1	1	1	732955	150	1	884	733839
Exp1	9	Exp1-9-1	59.938	1.0.0.183	2	left	156430381	2.0.10.242	2.0.10.242	10-15-2019	2019-10-15 01:35:19	09:35:19	male	2.0.10.147	285	Red_C.bmp	813	0		0	0	735424	0		0	0	NULL	NULL	NULL	Low	run1	1	List2	Catch.wav	V_T	1	1	1	1	735274	150	1	397	735671
Exp1	9	Exp1-9-1	59.938	1.0.0.183	2	left	156430381	2.0.10.242	2.0.10.242	10-15-2019	2019-10-15 01:35:19	09:35:19	male	2.0.10.147	286	Blue_C_2.bmp	1097	0		0	1	737393	0		0	0	NULL	NULL	NULL	Low	run1		List2	Catch.wav	V_S	0		1	1	737242	151		0	0
Exp1	9	Exp1-9-1	59.938	1.0.0.183	2	left	156430381	2.0.10.242	2.0.10.242	10-15-2019	2019-10-15 01:35:19	09:35:19	male	2.0.10.147	287	Red_S.bmp	927	0		0	0	739712	0		0	0	NULL	NULL	NULL	Low	run1	1	List2	A_T.wav	AV_T	1	1	0	2	739562	150	1	421	739983
Exp1	9	Exp1-9-1	59.938	1.0.0.183	2	left	156430381	2.0.10.242	2.0.10.242	10-15-2019	2019-10-15 01:35:19	09:35:19	male	2.0.10.147	288	Red_S.bmp	935	0		0	0	741797	0		0	0	NULL	NULL	NULL	Low	run1	1	List2	Catch.wav	V_T	1	1	1	1	741647	150	1	440	742087
Exp1	9	Exp1-9-1	59.938	1.0.0.183	2	left	156430381	2.0.10.242	2.0.10.242	10-15-2019	2019-10-15 01:35:19	09:35:19	male	2.0.10.147	289	Red_C_2.bmp	1185	0		0	0	743883	0		0	0	NULL	NULL	NULL	Low	run1	1	List2	A_T.wav	AV_T	1	1	0	1	743733	150	1	475	744208
Exp1	9	Exp1-9-1	59.938	1.0.0.183	2	left	156430381	2.0.10.242	2.0.10.242	10-15-2019	2019-10-15 01:35:19	09:35:19	male	2.0.10.147	290	Catch.bmp	1002	0		1	0	746218	0		0	0	NULL	NULL	NULL	Low	run1		List2	A_S.wav	A_S	0		0	1	746068	150		0	0
Exp1	9	Exp1-9-1	59.938	1.0.0.183	2	left	156430381	2.0.10.242	2.0.10.242	10-15-2019	2019-10-15 01:35:19	09:35:19	male	2.0.10.147	291	Blue_S.bmp	882	0		0	0	748421	0		0	0	NULL	NULL	NULL	Low	run1		List2	A_S.wav	AV_S	0		0	1	748271	150		0	0
Exp1	9	Exp1-9-1	59.938	1.0.0.183	2	left	156430381	2.0.10.242	2.0.10.242	10-15-2019	2019-10-15 01:35:19	09:35:19	male	2.0.10.147	292	Red_S.bmp	1271	0		0	0	750523	0		0	0	NULL	NULL	NULL	Low	run1	1	List2	A_T.wav	AV_T	1	1	0	1	750373	150	1	473	750846
Exp1	9	Exp1-9-1	59.938	1.0.0.183	2	left	156430381	2.0.10.242	2.0.10.242	10-15-2019	2019-10-15 01:35:19	09:35:19	male	2.0.10.147	293	Red_C.bmp	1079	0		0	0	752942	0		0	0	NULL	NULL	NULL	Low	run1	1	List2	Catch.wav	V_T	1	1	1	1	752792	150	1	455	753247
Exp1	9	Exp1-9-1	59.938	1.0.0.183	2	left	156430381	2.0.10.242	2.0.10.242	10-15-2019	2019-10-15 01:35:19	09:35:19	male	2.0.10.147	294	Blue_S_2.bmp	907	0		0	0	755178	0		0	0	NULL	NULL	NULL	Low	run1		List2	Catch.wav	V_S	0		0	1	755028	150	1	763	755791
Exp1	9	Exp1-9-1	59.938	1.0.0.183	2	left	156430381	2.0.10.242	2.0.10.242	10-15-2019	2019-10-15 01:35:19	09:35:19	male	2.0.10.147	295	Red_C_2.bmp	1578	0		0	1	757247	0		0	0	NULL	NULL	NULL	Low	run1	1	List2	Catch.wav	V_T	1	1	1	1	757096	151	1	502	757598
Exp1	9	Exp1-9-1	59.938	1.0.0.183	2	left	156430381	2.0.10.242	2.0.10.242	10-15-2019	2019-10-15 01:35:19	09:35:19	male	2.0.10.147	296	Catch.bmp	1540	0		0	0	759983	0		0	0	NULL	NULL	NULL	Low	run1	1	List2	A_T.wav	A_T	1	1	1	1	759833	150	1	669	760502
Exp1	9	Exp1-9-1	59.938	1.0.0.183	2	left	156430381	2.0.10.242	2.0.10.242	10-15-2019	2019-10-15 01:35:19	09:35:19	male	2.0.10.147	297	Catch.bmp	1310	0		0	1	762686	0		0	0	NULL	NULL	NULL	Low	run1	1	List2	A_T.wav	A_T	1	1	1	1	762535	151	1	791	763326
Exp1	9	Exp1-9-1	59.938	1.0.0.183	2	left	156430381	2.0.10.242	2.0.10.242	10-15-2019	2019-10-15 01:35:19	09:35:19	male	2.0.10.147	298	Catch.bmp	1412	0		0	0	765155	0		0	0	NULL	NULL	NULL	Low	run1	1	List2	A_T.wav	A_T	1	1	0	1	765005	150	1	569	765574
Exp1	9	Exp1-9-1	59.938	1.0.0.183	2	left	156430381	2.0.10.242	2.0.10.242	10-15-2019	2019-10-15 01:35:19	09:35:19	male	2.0.10.147	299	Blue_S.bmp	1581	0		0	0	767724	0		0	0	NULL	NULL	NULL	Low	run1		List2	A_S.wav	AV_S	0		0	1	767574	150		0	0
Exp1	9	Exp1-9-1	59.938	1.0.0.183	2	left	156430381	2.0.10.242	2.0.10.242	10-15-2019	2019-10-15 01:35:19	09:35:19	male	2.0.10.147	300	Catch.bmp	1530	0		0	0	770510	0		0	0	NULL	NULL	NULL	Low	run1	1	List2	A_T.wav	A_T	1	1	0	1	770360	150	1	926	771286
Exp1	9	Exp1-9-1	59.938	1.0.0.183	2	left	156430381	2.0.10.242	2.0.10.242	10-15-2019	2019-10-15 01:35:19	09:35:19	male	2.0.10.147	301	Red_S.bmp	1272	0		0	1	773197	0		0	0	NULL	NULL	NULL	Low	run1	1	List2	Catch.wav	V_T	1	1	1	1	773046	151	1	536	773582
Exp1	9	Exp1-9-1	59.938	1.0.0.183	2	left	156430381	2.0.10.242	2.0.10.242	10-15-2019	2019-10-15 01:35:19	09:35:19	male	2.0.10.147	302	Red_S_2.bmp	1308	0		0	0	775616	0		0	0	NULL	NULL	NULL	Low	run1	1	List2	A_T.wav	AV_T	1	1	1	1	775466	150	1	820	776286
Exp1	9	Exp1-9-1	59.938	1.0.0.183	2	left	156430381	2.0.10.242	2.0.10.242	10-15-2019	2019-10-15 01:35:19	09:35:19	male	2.0.10.147	303	Blue_S.bmp	1440	0		0	0	778085	0		0	0	NULL	NULL	NULL	Low	run1		List2	Catch.wav	V_S	0		1	1	777935	150		0	0
Exp1	9	Exp1-9-1	59.938	1.0.0.183	2	left	156430381	2.0.10.242	2.0.10.242	10-15-2019	2019-10-15 01:35:19	09:35:19	male	2.0.10.147	304	Red_C.bmp	992	0		0	0	780738	0		0	0	NULL	NULL	NULL	Low	run1	1	List2	Catch.wav	V_T	1	1	0	1	780588	150	1	506	781094
Exp1	9	Exp1-9-1	59.938	1.0.0.183	2	left	156430381	2.0.10.242	2.0.10.242	10-15-2019	2019-10-15 01:35:19	09:35:19	male	2.0.10.147	305	Red_S.bmp	872	0		0	0	782890	0		0	0	NULL	NULL	NULL	Low	run1	1	List2	A_T.wav	AV_T	1	1	1	1	782740	150	1	866	783606
Exp1	9	Exp1-9-1	59.938	1.0.0.183	2	left	156430381	2.0.10.242	2.0.10.242	10-15-2019	2019-10-15 01:35:19	09:35:19	male	2.0.10.147	306	Red_C_2.bmp	1527	0		0	0	784909	0		0	0	NULL	NULL	NULL	Low	run1	1	List2	A_T.wav	AV_T	1	1	0	1	784759	150	1	607	785366
Exp1	9	Exp1-9-1	59.938	1.0.0.183	2	left	156430381	2.0.10.242	2.0.10.242	10-15-2019	2019-10-15 01:35:19	09:35:19	male	2.0.10.147	307	Red_S.bmp	821	0		0	0	787595	0		0	0	NULL	NULL	NULL	Low	run1	1	List2	Catch.wav	V_T	1	1	0	1	787445	150	1	496	787941
Exp1	9	Exp1-9-1	59.938	1.0.0.183	2	left	156430381	2.0.10.242	2.0.10.242	10-15-2019	2019-10-15 01:35:19	09:35:19	male	2.0.10.147	308	Catch.bmp	846	0		0	1	789564	0		0	0	NULL	NULL	NULL	Low	run1		List2	A_S.wav	A_S	0		1	1	789413	151		0	0
Exp1	9	Exp1-9-1	59.938	1.0.0.183	2	left	156430381	2.0.10.242	2.0.10.242	10-15-2019	2019-10-15 01:35:19	09:35:19	male	2.0.10.147	309	Catch.bmp	1288	0		1	0	791632	0		0	0	NULL	NULL	NULL	Low	run1	1	List2	A_T.wav	A_T	1	1	0	1	791482	150	1	939	792421
Exp1	9	Exp1-9-1	59.938	1.0.0.183	2	left	156430381	2.0.10.242	2.0.10.242	10-15-2019	2019-10-15 01:35:19	09:35:19	male	2.0.10.147	310	Red_C_2.bmp	1111	0		0	0	794068	0		0	0	NULL	NULL	NULL	Low	run1	1	List2	Catch.wav	V_T	1	1	1	1	793918	150	1	663	794581
Exp1	9	Exp1-9-1	59.938	1.0.0.183	2	left	156430381	2.0.10.242	2.0.10.242	10-15-2019	2019-10-15 01:35:19	09:35:19	male	2.0.10.147	311	Red_S.bmp	1300	0		0	0	796337	0		0	0	NULL	NULL	NULL	Low	run1	1	List2	A_T.wav	AV_T	1	1	1	1	796187	150	1	722	796909
Exp1	9	Exp1-9-1	59.938	1.0.0.183	2	left	156430381	2.0.10.242	2.0.10.242	10-15-2019	2019-10-15 01:35:19	09:35:19	male	2.0.10.147	312	Red_S.bmp	871	0		0	0	798790	0		0	0	NULL	NULL	NULL	Low	run1	1	List2	A_T.wav	AV_T	1	1	0	1	798640	150	1	405	799045
Exp1	9	Exp1-9-1	59.938	1.0.0.183	2	left	156430381	2.0.10.242	2.0.10.242	10-15-2019	2019-10-15 01:35:19	09:35:19	male	2.0.10.147	313	Blue_S_2.bmp	1343	0		0	0	800809	0		0	0	NULL	NULL	NULL	Low	run1		List2	Catch.wav	V_S	0		1	2	800659	150		0	0
Exp1	9	Exp1-9-1	59.938	1.0.0.183	2	left	156430381	2.0.10.242	2.0.10.242	10-15-2019	2019-10-15 01:35:19	09:35:19	male	2.0.10.147	314	Catch.bmp	853	0		0	0	803361	0		0	0	NULL	NULL	NULL	Low	run1	1	List2	A_T.wav	A_T	1	1	1	1	803211	150	1	475	803686
Exp1	9	Exp1-9-1	59.938	1.0.0.183	2	left	156430381	2.0.10.242	2.0.10.242	10-15-2019	2019-10-15 01:35:19	09:35:19	male	2.0.10.147	315	Red_S_2.bmp	1165	0		1	0	805363	0		0	0	NULL	NULL	NULL	Low	run1	1	List2	A_T.wav	AV_T	1	1	0	1	805213	150	1	425	805638
Exp1	9	Exp1-9-1	59.938	1.0.0.183	2	left	156430381	2.0.10.242	2.0.10.242	10-15-2019	2019-10-15 01:35:19	09:35:19	male	2.0.10.147	316	Red_C_2.bmp	1413	0		0	1	807683	0		0	0	NULL	NULL	NULL	Low	run1	1	List2	A_T.wav	AV_T	1	1	1	1	807532	151	1	482	808014
Exp1	9	Exp1-9-1	59.938	1.0.0.183	2	left	156430381	2.0.10.242	2.0.10.242	10-15-2019	2019-10-15 01:35:19	09:35:19	male	2.0.10.147	317	Red_C.bmp	1299	0		0	0	810252	0		0	0	NULL	NULL	NULL	Low	run1	1	List2	A_T.wav	AV_T	1	1	0	1	810102	150	1	328	810430
Exp1	9	Exp1-9-1	59.938	1.0.0.183	2	left	156430381	2.0.10.242	2.0.10.242	10-15-2019	2019-10-15 01:35:19	09:35:19	male	2.0.10.147	318	Red_C_2.bmp	902	0		0	0	812704	0		0	0	NULL	NULL	NULL	Low	run1	1	List2	A_T.wav	AV_T	1	1	0	1	812554	150	1	411	812965
Exp1	9	Exp1-9-1	59.938	1.0.0.183	2	left	156430381	2.0.10.242	2.0.10.242	10-15-2019	2019-10-15 01:35:19	09:35:19	male	2.0.10.147	319	Red_C.bmp	1154	0		0	1	814757	0		0	0	NULL	NULL	NULL	Low	run1	1	List2	Catch.wav	V_T	1	1	1	1	814606	151	1	543	815149
Exp1	9	Exp1-9-1	59.938	1.0.0.183	2	left	156430381	2.0.10.242	2.0.10.242	10-15-2019	2019-10-15 01:35:19	09:35:19	male	2.0.10.147	320	Red_C_2.bmp	1421	0		0	0	817059	0		0	0	NULL	NULL	NULL	Low	run1	1	List2	Catch.wav	V_T	1	1	0	1	816909	150	1	368	817277
Exp1	9	Exp1-9-1	59.938	1.0.0.183	2	left	156430381	2.0.10.242	2.0.10.242	10-15-2019	2019-10-15 01:35:19	09:35:19	male	2.0.10.147	321	Red_C.bmp	1114	0		0	0	819628	0		0	0	NULL	NULL	NULL	Low	run1	1	List2	A_T.wav	AV_T	1	1	1	1	819478	150	1	551	820029
Exp1	9	Exp1-9-1	59.938	1.0.0.183	2	left	156430381	2.0.10.242	2.0.10.242	10-15-2019	2019-10-15 01:35:19	09:35:19	male	2.0.10.147	322	Catch.bmp	1318	0		0	0	821897	0		0	0	NULL	NULL	NULL	Low	run1	1	List2	A_T.wav	A_T	1	1	0	1	821747	150	1	810	822557
Exp1	9	Exp1-9-1	59.938	1.0.0.183	2	left	156430381	2.0.10.242	2.0.10.242	10-15-2019	2019-10-15 01:35:19	09:35:19	male	2.0.10.147	323	Blue_C_2.bmp	1137	0		0	1	824367	0		0	0	NULL	NULL	NULL	Low	run1		List2	Catch.wav	V_S	0		1	1	824216	151		0	0
Exp1	9	Exp1-9-1	59.938	1.0.0.183	2	left	156430381	2.0.10.242	2.0.10.242	10-15-2019	2019-10-15 01:35:19	09:35:19	male	2.0.10.147	324	Red_S_2.bmp	1393	0		0	0	826719	0		0	0	NULL	NULL	NULL	Low	run1	1	List2	A_T.wav	AV_T	1	1	1	1	826569	150	1	436	827005
Exp1	9	Exp1-9-1	59.938	1.0.0.183	2	left	156430381	2.0.10.242	2.0.10.242	10-15-2019	2019-10-15 01:35:19	09:35:19	male	2.0.10.147	325	Red_S.bmp	899	0		0	0	829272	0		0	0	NULL	NULL	NULL	Low	run1	1	List2	A_T.wav	AV_T	1	1	0	2	829122	150	1	419	829541
Exp1	9	Exp1-9-1	59.938	1.0.0.183	2	left	156430381	2.0.10.242	2.0.10.242	10-15-2019	2019-10-15 01:35:19	09:35:19	male	2.0.10.147	326	Red_C_2.bmp	1486	0		0	0	831324	0		0	0	NULL	NULL	NULL	Low	run1	1	List2	Catch.wav	V_T	1	1	1	1	831174	150	1	414	831588
Exp1	9	Exp1-9-1	59.938	1.0.0.183	2	left	156430381	2.0.10.242	2.0.10.242	10-15-2019	2019-10-15 01:35:19	09:35:19	male	2.0.10.147	327	Catch.bmp	1192	0		0	0	833960	0		0	0	NULL	NULL	NULL	Low	run1		List2	A_S.wav	A_S	0		1	1	833810	150		0	0
Exp1	9	Exp1-9-1	59.938	1.0.0.183	2	left	156430381	2.0.10.242	2.0.10.242	10-15-2019	2019-10-15 01:35:19	09:35:19	male	2.0.10.147	328	Catch.bmp	876	0		0	0	836362	0		0	0	NULL	NULL	NULL	Low	run1		List2	A_S.wav	A_S	0		0	1	836212	150		0	0
Exp1	9	Exp1-9-1	59.938	1.0.0.183	2	left	156430381	2.0.10.242	2.0.10.242	10-15-2019	2019-10-15 01:35:19	09:35:19	male	2.0.10.147	329	Red_C_2.bmp	834	0		0	0	838448	0		0	0	NULL	NULL	NULL	Low	run1	1	List2	Catch.wav	V_T	1	1	1	1	838298	150	1	507	838805
Exp1	9	Exp1-9-1	59.938	1.0.0.183	2	left	156430381	2.0.10.242	2.0.10.242	10-15-2019	2019-10-15 01:35:19	09:35:19	male	2.0.10.147	330	Red_C.bmp	1101	0		0	0	840433	0		0	0	NULL	NULL	NULL	Low	run1	1	List2	A_T.wav	AV_T	1	1	1	1	840283	150	1	457	840740
Exp1	9	Exp1-9-1	59.938	1.0.0.183	2	left	156430381	2.0.10.242	2.0.10.242	10-15-2019	2019-10-15 01:35:19	09:35:19	male	2.0.10.147	331	Red_S_2.bmp	858	0		0	1	842686	0		0	0	NULL	NULL	NULL	Low	run1	1	List2	A_T.wav	AV_T	1	1	1	1	842535	151	1	541	843076
Exp1	9	Exp1-9-1	59.938	1.0.0.183	2	left	156430381	2.0.10.242	2.0.10.242	10-15-2019	2019-10-15 01:35:19	09:35:19	male	2.0.10.147	332	Red_C_2.bmp	1458	0		0	0	844704	0		0	0	NULL	NULL	NULL	Low	run1	1	List2	Catch.wav	V_T	1	1	1	1	844554	150	1	738	845292
Exp1	9	Exp1-9-1	59.938	1.0.0.183	2	left	156430381	2.0.10.242	2.0.10.242	10-15-2019	2019-10-15 01:35:19	09:35:19	male	2.0.10.147	333	Red_C.bmp	1071	0		0	0	847324	0		0	0	NULL	NULL	NULL	Low	run1	1	List2	A_T.wav	AV_T	1	1	0	1	847174	150	1	662	847836
Exp1	9	Exp1-9-1	59.938	1.0.0.183	2	left	156430381	2.0.10.242	2.0.10.242	10-15-2019	2019-10-15 01:35:19	09:35:19	male	2.0.10.147	334	Red_C.bmp	1188	0		0	0	849543	0		0	0	NULL	NULL	NULL	Low	run1	1	List2	Catch.wav	V_T	1	1	1	1	849393	150	1	547	849940
Exp1	9	Exp1-9-1	59.938	1.0.0.183	2	left	156430381	2.0.10.242	2.0.10.242	10-15-2019	2019-10-15 01:35:19	09:35:19	male	2.0.10.147	335	Blue_C_2.bmp	1112	0		0	1	851879	0		0	0	NULL	NULL	NULL	Low	run1		List2	A_S.wav	AV_S	0		1	1	851728	151		0	0
Exp1	9	Exp1-9-1	59.938	1.0.0.183	2	left	156430381	2.0.10.242	2.0.10.242	10-15-2019	2019-10-15 01:35:19	09:35:19	male	2.0.10.147	336	Red_C.bmp	1018	0		0	0	854198	0		0	0	NULL	NULL	NULL	Low	run1	1	List2	Catch.wav	V_T	1	1	0	2	854048	150	1	517	854565
Exp1	9	Exp1-9-1	59.938	1.0.0.183	2	left	156430381	2.0.10.242	2.0.10.242	10-15-2019	2019-10-15 01:35:19	09:35:19	male	2.0.10.147	337	Catch.bmp	1373	0		0	1	856367	0		0	0	NULL	NULL	NULL	Low	run1	1	List2	A_T.wav	A_T	0		1	1	856216	151		0	0
Exp1	9	Exp1-9-1	59.938	1.0.0.183	2	left	156430381	2.0.10.242	2.0.10.242	10-15-2019	2019-10-15 01:35:19	09:35:19	male	2.0.10.147	338	Red_S.bmp	1544	0		0	1	858953	0		0	0	NULL	NULL	NULL	Low	run1	1	List2	Catch.wav	V_T	1	1	2	1	858802	151	1	386	859188
Exp1	9	Exp1-9-1	59.938	1.0.0.183	2	left	156430381	2.0.10.242	2.0.10.242	10-15-2019	2019-10-15 01:35:19	09:35:19	male	2.0.10.147	339	Catch.bmp	1253	0		0	0	861655	0		0	0	NULL	NULL	NULL	Low	run1	1	List2	A_T.wav	A_T	0		1	1	861505	150		0	0
Exp1	9	Exp1-9-1	59.938	1.0.0.183	2	left	156430381	2.0.10.242	2.0.10.242	10-15-2019	2019-10-15 01:35:19	09:35:19	male	2.0.10.147	340	Catch.bmp	970	0		0	0	864108	0		0	0	NULL	NULL	NULL	Low	run1	1	List2	A_T.wav	A_T	1	1	0	1	863958	150	1	974	864932
