# Supplementary material for: Visual Perceptual Load Attenuates Age-Related Audiovisual Integration in an Audiovisual Discrimination Task
Source: Front Psychol. 2021 Sep 29;12:740221. doi: 10.3389/fpsyg.2021.740221 (PMC8511317; doi:10.3389/fpsyg.2021.740221)
Supplement: Supplementary file 1 [file Data_Sheet_1.ZIP › Export data/Group 2_Data_Older/Exp1_Low load/Subject_10.xlsx]

## Sheet: Sheet1
ExperimentName	Subject	DataFile.Basename	Display.RefreshRate	ExperimentVersion	Group	Handedness	RandomSeed	RuntimeVersion	RuntimeVersionExpected	SessionDate	SessionStartDateTimeUtc	SessionTime	Sex	StudioVersion	Block	Image	ITI	ITI.ACC	ITI.CRESP	ITI.DurationError	ITI.OnsetDelay	ITI.OnsetTime	ITI.OnsetToOnsetTime	ITI.RESP	ITI.RT	ITI.RTTime	List1	List1.Cycle	List1.Sample	PercetualLoad	Procedure	Response	Running	Sound	StimulusType	Target.ACC	Target.CRESP	Target.DurationError	Target.OnsetDelay	Target.OnsetTime	Target.OnsetToOnsetTime	Target.RESP	Target.RT	Target.RTTime
Exp1	10	Exp1-10-1	59.937	1.0.0.186	2	left	954854490	2.0.10.242	2.0.10.242	10-15-2019	2019-10-15 03:00:45	11:00:45	male	2.0.10.147	1	Blue_S.bmp	1001	0		0	0	16721	0		0	0	13	1	1	Low	Prac		List1	A_S.wav	AV_S	0		113	1	16571	150	1	818	17389
Exp1	10	Exp1-10-1	59.937	1.0.0.186	2	left	954854490	2.0.10.242	2.0.10.242	10-15-2019	2019-10-15 03:00:45	11:00:45	male	2.0.10.147	2	Blue_S_2.bmp	1494	0		0	0	18873	0		0	0	4	1	2	Low	Prac		List1	Catch.wav	V_S	0		1	1	18723	150		0	0
Exp1	10	Exp1-10-1	59.937	1.0.0.186	2	left	954854490	2.0.10.242	2.0.10.242	10-15-2019	2019-10-15 03:00:45	11:00:45	male	2.0.10.147	3	Blue_C.bmp	1294	0		0	0	21576	0		0	0	11	1	3	Low	Prac		List1	A_S.wav	AV_S	0		0	2	21426	150		0	0
Exp1	10	Exp1-10-1	59.937	1.0.0.186	2	left	954854490	2.0.10.242	2.0.10.242	10-15-2019	2019-10-15 03:00:45	11:00:45	male	2.0.10.147	4	Catch.bmp	1015	0		0	0	24078	0		0	0	10	1	4	Low	Prac	1	List1	A_T.wav	A_T	1	1	0	1	23928	150	1	1061	24989
Exp1	10	Exp1-10-1	59.937	1.0.0.186	2	left	954854490	2.0.10.242	2.0.10.242	10-15-2019	2019-10-15 03:00:45	11:00:45	male	2.0.10.147	5	Red_S.bmp	881	0		0	0	26247	0		0	0	17	1	5	Low	Prac	1	List1	A_T.wav	AV_T	1	1	0	1	26097	150	1	716	26813
Exp1	10	Exp1-10-1	59.937	1.0.0.186	2	left	954854490	2.0.10.242	2.0.10.242	10-15-2019	2019-10-15 03:00:45	11:00:45	male	2.0.10.147	6	Red_C_2.bmp	961	0		0	0	28283	0		0	0	6	1	6	Low	Prac	1	List1	Catch.wav	V_T	1	1	0	2	28133	150	1	632	28765
Exp1	10	Exp1-10-1	59.937	1.0.0.186	2	left	954854490	2.0.10.242	2.0.10.242	10-15-2019	2019-10-15 03:00:45	11:00:45	male	2.0.10.147	7	Red_C.bmp	1554	0		0	1	30402	0		0	0	15	1	7	Low	Prac	1	List1	A_T.wav	AV_T	1	1	1	1	30251	151	1	658	30909
Exp1	10	Exp1-10-1	59.937	1.0.0.186	2	left	954854490	2.0.10.242	2.0.10.242	10-15-2019	2019-10-15 03:00:45	11:00:45	male	2.0.10.147	8	Blue_C_2.bmp	1074	0		0	0	33104	0		0	0	12	1	8	Low	Prac		List1	A_S.wav	AV_S	0		0	1	32954	150		0	0
Exp1	10	Exp1-10-1	59.937	1.0.0.186	2	left	954854490	2.0.10.242	2.0.10.242	10-15-2019	2019-10-15 03:00:45	11:00:45	male	2.0.10.147	9	Catch.bmp	1499	0		0	0	35390	0		0	0	10	1	9	Low	Prac	1	List1	A_T.wav	A_T	1	1	0	1	35240	150	1	669	35909
Exp1	10	Exp1-10-1	59.937	1.0.0.186	2	left	954854490	2.0.10.242	2.0.10.242	10-15-2019	2019-10-15 03:00:45	11:00:45	male	2.0.10.147	10	Red_S_2.bmp	903	0		0	0	38043	0		0	0	8	1	10	Low	Prac	1	List1	Catch.wav	V_T	1	1	0	1	37893	150	1	888	38781
Exp1	10	Exp1-10-1	59.937	1.0.0.186	2	left	954854490	2.0.10.242	2.0.10.242	10-15-2019	2019-10-15 03:00:45	11:00:45	male	2.0.10.147	11	Catch.bmp	1277	0		0	0	40095	0		0	0	9	1	11	Low	Prac		List1	A_S.wav	A_S	0		1	1	39945	150		0	0
Exp1	10	Exp1-10-1	59.937	1.0.0.186	2	left	954854490	2.0.10.242	2.0.10.242	10-15-2019	2019-10-15 03:00:45	11:00:45	male	2.0.10.147	12	Catch.bmp	1160	0		0	1	42598	0		0	0	10	1	12	Low	Prac	1	List1	A_T.wav	A_T	1	1	1	1	42447	151	1	750	43197
Exp1	10	Exp1-10-1	59.937	1.0.0.186	2	left	954854490	2.0.10.242	2.0.10.242	10-15-2019	2019-10-15 03:00:45	11:00:45	male	2.0.10.147	13	Red_C.bmp	1070	0		0	0	44917	0		0	0	15	1	13	Low	Prac	1	List1	A_T.wav	AV_T	1	1	0	2	44767	150	1	798	45565
Exp1	10	Exp1-10-1	59.937	1.0.0.186	2	left	954854490	2.0.10.242	2.0.10.242	10-15-2019	2019-10-15 03:00:45	11:00:45	male	2.0.10.147	14	Red_S.bmp	1185	0		0	0	47136	0		0	0	7	1	14	Low	Prac	1	List1	Catch.wav	V_T	1	1	0	1	46986	150	1	779	47765
Exp1	10	Exp1-10-1	59.937	1.0.0.186	2	left	954854490	2.0.10.242	2.0.10.242	10-15-2019	2019-10-15 03:00:45	11:00:45	male	2.0.10.147	15	Catch.bmp	821	0		1	0	49471	0		0	0	10	1	15	Low	Prac	1	List1	A_T.wav	A_T	1	1	1	1	49321	150	1	940	50261
Exp1	10	Exp1-10-1	59.937	1.0.0.186	2	left	954854490	2.0.10.242	2.0.10.242	10-15-2019	2019-10-15 03:00:45	11:00:45	male	2.0.10.147	16	Red_C_2.bmp	821	0		0	1	51474	0		0	0	6	1	16	Low	Prac	1	List1	Catch.wav	V_T	1	1	1	1	51323	151	1	786	52109
Exp1	10	Exp1-10-1	59.937	1.0.0.186	2	left	954854490	2.0.10.242	2.0.10.242	10-15-2019	2019-10-15 03:00:45	11:00:45	male	2.0.10.147	17	Catch.bmp	819	0		0	0	53442	0		0	0	10	1	17	Low	Prac	1	List1	A_T.wav	A_T	0		1	1	53292	150		0	0
Exp1	10	Exp1-10-1	59.937	1.0.0.186	2	left	954854490	2.0.10.242	2.0.10.242	10-15-2019	2019-10-15 03:00:45	11:00:45	male	2.0.10.147	18	Catch.bmp	1432	0		0	0	55478	0		0	0	10	1	18	Low	Prac	1	List1	A_T.wav	A_T	1	1	0	2	55328	150	1	628	55956
Exp1	10	Exp1-10-1	59.937	1.0.0.186	2	left	954854490	2.0.10.242	2.0.10.242	10-15-2019	2019-10-15 03:00:45	11:00:45	male	2.0.10.147	19	Red_C_2.bmp	1224	0		0	0	58064	0		0	0	16	1	19	Low	Prac	1	List1	A_T.wav	AV_T	1	1	0	1	57914	150	1	707	58621
Exp1	10	Exp1-10-1	59.937	1.0.0.186	2	left	954854490	2.0.10.242	2.0.10.242	10-15-2019	2019-10-15 03:00:45	11:00:45	male	2.0.10.147	20	Red_S_2.bmp	1171	0		0	1	60450	0		0	0	8	1	20	Low	Prac	1	List1	Catch.wav	V_T	1	1	1	1	60299	151	1	673	60972
Exp1	10	Exp1-10-1	59.937	1.0.0.186	2	left	954854490	2.0.10.242	2.0.10.242	10-15-2019	2019-10-15 03:00:45	11:00:45	male	2.0.10.147	21	Catch.bmp	1112	0		0	1	65989	0		0	0	NULL	NULL	NULL	Low	run1	1	List2	A_T.wav	A_T	0		1	1	65838	151		0	0
Exp1	10	Exp1-10-1	59.937	1.0.0.186	2	left	954854490	2.0.10.242	2.0.10.242	10-15-2019	2019-10-15 03:00:45	11:00:45	male	2.0.10.147	22	Blue_C_2.bmp	1233	0		0	0	68308	0		0	0	NULL	NULL	NULL	Low	run1		List2	Catch.wav	V_S	0		0	1	68158	150		0	0
Exp1	10	Exp1-10-1	59.937	1.0.0.186	2	left	954854490	2.0.10.242	2.0.10.242	10-15-2019	2019-10-15 03:00:45	11:00:45	male	2.0.10.147	23	Red_S.bmp	985	0		0	1	70744	0		0	0	NULL	NULL	NULL	Low	run1	1	List2	Catch.wav	V_T	0		1	1	70593	151		0	0
Exp1	10	Exp1-10-1	59.937	1.0.0.186	2	left	954854490	2.0.10.242	2.0.10.242	10-15-2019	2019-10-15 03:00:45	11:00:45	male	2.0.10.147	24	Red_C_2.bmp	1495	0		0	0	72946	0		0	0	NULL	NULL	NULL	Low	run1	1	List2	Catch.wav	V_T	1	1	0	1	72796	150	1	648	73444
Exp1	10	Exp1-10-1	59.937	1.0.0.186	2	left	954854490	2.0.10.242	2.0.10.242	10-15-2019	2019-10-15 03:00:45	11:00:45	male	2.0.10.147	25	Catch.bmp	991	0		0	1	75599	0		0	0	NULL	NULL	NULL	Low	run1		List2	A_S.wav	A_S	0		1	1	75448	151		0	0
Exp1	10	Exp1-10-1	59.937	1.0.0.186	2	left	954854490	2.0.10.242	2.0.10.242	10-15-2019	2019-10-15 03:00:45	11:00:45	male	2.0.10.147	26	Catch.bmp	1120	0		0	0	77801	0		0	0	NULL	NULL	NULL	Low	run1	1	List2	A_T.wav	A_T	1	1	0	1	77651	150	1	713	78364
Exp1	10	Exp1-10-1	59.937	1.0.0.186	2	left	954854490	2.0.10.242	2.0.10.242	10-15-2019	2019-10-15 03:00:45	11:00:45	male	2.0.10.147	27	Red_S_2.bmp	1400	0		0	0	80070	0		0	0	NULL	NULL	NULL	Low	run1	1	List2	Catch.wav	V_T	1	1	0	1	79920	150	1	676	80596
Exp1	10	Exp1-10-1	59.937	1.0.0.186	2	left	954854490	2.0.10.242	2.0.10.242	10-15-2019	2019-10-15 03:00:45	11:00:45	male	2.0.10.147	28	Red_S.bmp	1294	0		0	0	82623	0		0	0	NULL	NULL	NULL	Low	run1	1	List2	Catch.wav	V_T	1	1	0	2	82473	150	1	539	83012
Exp1	10	Exp1-10-1	59.937	1.0.0.186	2	left	954854490	2.0.10.242	2.0.10.242	10-15-2019	2019-10-15 03:00:45	11:00:45	male	2.0.10.147	29	Catch.bmp	1404	0		0	0	85075	0		0	0	NULL	NULL	NULL	Low	run1	1	List2	A_T.wav	A_T	1	1	1	1	84925	150	1	967	85892
Exp1	10	Exp1-10-1	59.937	1.0.0.186	2	left	954854490	2.0.10.242	2.0.10.242	10-15-2019	2019-10-15 03:00:45	11:00:45	male	2.0.10.147	30	Blue_S_2.bmp	871	0		0	0	87628	0		0	0	NULL	NULL	NULL	Low	run1		List2	Catch.wav	V_S	0		0	1	87478	150		0	0
Exp1	10	Exp1-10-1	59.937	1.0.0.186	2	left	954854490	2.0.10.242	2.0.10.242	10-15-2019	2019-10-15 03:00:45	11:00:45	male	2.0.10.147	31	Red_C_2.bmp	1362	0		0	0	89713	0		0	0	NULL	NULL	NULL	Low	run1	1	List2	Catch.wav	V_T	1	1	0	1	89563	150	1	633	90196
Exp1	10	Exp1-10-1	59.937	1.0.0.186	2	left	954854490	2.0.10.242	2.0.10.242	10-15-2019	2019-10-15 03:00:45	11:00:45	male	2.0.10.147	32	Catch.bmp	872	0		0	1	92233	0		0	0	NULL	NULL	NULL	Low	run1		List2	A_S.wav	A_S	0		1	1	92082	151		0	0
Exp1	10	Exp1-10-1	59.937	1.0.0.186	2	left	954854490	2.0.10.242	2.0.10.242	10-15-2019	2019-10-15 03:00:45	11:00:45	male	2.0.10.147	33	Red_S.bmp	1482	0		0	0	94318	0		0	0	NULL	NULL	NULL	Low	run1	1	List2	A_T.wav	AV_T	1	1	0	1	94168	150	1	596	94764
Exp1	10	Exp1-10-1	59.937	1.0.0.186	2	left	954854490	2.0.10.242	2.0.10.242	10-15-2019	2019-10-15 03:00:45	11:00:45	male	2.0.10.147	34	Red_S.bmp	964	0		0	0	96954	0		0	0	NULL	NULL	NULL	Low	run1	1	List2	Catch.wav	V_T	1	1	1	1	96804	150	1	671	97475
Exp1	10	Exp1-10-1	59.937	1.0.0.186	2	left	954854490	2.0.10.242	2.0.10.242	10-15-2019	2019-10-15 03:00:45	11:00:45	male	2.0.10.147	35	Red_S.bmp	860	0		0	0	99073	0		0	0	NULL	NULL	NULL	Low	run1	1	List2	A_T.wav	AV_T	1	1	1	1	98923	150	1	696	99619
Exp1	10	Exp1-10-1	59.937	1.0.0.186	2	left	954854490	2.0.10.242	2.0.10.242	10-15-2019	2019-10-15 03:00:45	11:00:45	male	2.0.10.147	36	Catch.bmp	991	0		0	0	101092	0		0	0	NULL	NULL	NULL	Low	run1		List2	A_S.wav	A_S	0		0	1	100942	150		0	0
Exp1	10	Exp1-10-1	59.937	1.0.0.186	2	left	954854490	2.0.10.242	2.0.10.242	10-15-2019	2019-10-15 03:00:45	11:00:45	male	2.0.10.147	37	Red_S_2.bmp	1561	0		0	0	103294	0		0	0	NULL	NULL	NULL	Low	run1	1	List2	A_T.wav	AV_T	1	1	0	1	103144	150	1	531	103675
Exp1	10	Exp1-10-1	59.937	1.0.0.186	2	left	954854490	2.0.10.242	2.0.10.242	10-15-2019	2019-10-15 03:00:45	11:00:45	male	2.0.10.147	38	Catch.bmp	1026	0		0	0	106014	0		0	0	NULL	NULL	NULL	Low	run1		List2	A_S.wav	A_S	0		0	2	105864	150		0	0
Exp1	10	Exp1-10-1	59.937	1.0.0.186	2	left	954854490	2.0.10.242	2.0.10.242	10-15-2019	2019-10-15 03:00:45	11:00:45	male	2.0.10.147	39	Catch.bmp	1333	0		0	0	108249	0		0	0	NULL	NULL	NULL	Low	run1	1	List2	A_T.wav	A_T	1	1	0	1	108099	150	1	712	108811
Exp1	10	Exp1-10-1	59.937	1.0.0.186	2	left	954854490	2.0.10.242	2.0.10.242	10-15-2019	2019-10-15 03:00:45	11:00:45	male	2.0.10.147	40	Catch.bmp	1352	0		0	0	110735	0		0	0	NULL	NULL	NULL	Low	run1	1	List2	A_T.wav	A_T	1	1	0	1	110585	150	1	626	111211
Exp1	10	Exp1-10-1	59.937	1.0.0.186	2	left	954854490	2.0.10.242	2.0.10.242	10-15-2019	2019-10-15 03:00:45	11:00:45	male	2.0.10.147	41	Blue_C_2.bmp	1208	0		0	0	113238	0		0	0	NULL	NULL	NULL	Low	run1		List2	Catch.wav	V_S	0		0	1	113088	150		0	0
Exp1	10	Exp1-10-1	59.937	1.0.0.186	2	left	954854490	2.0.10.242	2.0.10.242	10-15-2019	2019-10-15 03:00:45	11:00:45	male	2.0.10.147	42	Red_C.bmp	1251	0		0	0	115674	0		0	0	NULL	NULL	NULL	Low	run1	1	List2	Catch.wav	V_T	1	1	0	1	115524	150	1	727	116251
Exp1	10	Exp1-10-1	59.937	1.0.0.186	2	left	954854490	2.0.10.242	2.0.10.242	10-15-2019	2019-10-15 03:00:45	11:00:45	male	2.0.10.147	43	Catch.bmp	1182	0		0	0	118076	0		0	0	NULL	NULL	NULL	Low	run1	1	List2	A_T.wav	A_T	1	1	1	1	117926	150	1	845	118771
Exp1	10	Exp1-10-1	59.937	1.0.0.186	2	left	954854490	2.0.10.242	2.0.10.242	10-15-2019	2019-10-15 03:00:45	11:00:45	male	2.0.10.147	44	Red_C_2.bmp	1257	0		0	0	120412	0		0	0	NULL	NULL	NULL	Low	run1	1	List2	Catch.wav	V_T	1	1	0	1	120262	150	1	717	120979
Exp1	10	Exp1-10-1	59.937	1.0.0.186	2	left	954854490	2.0.10.242	2.0.10.242	10-15-2019	2019-10-15 03:00:45	11:00:45	male	2.0.10.147	45	Red_S_2.bmp	1181	0		0	0	122831	0		0	0	NULL	NULL	NULL	Low	run1	1	List2	Catch.wav	V_T	1	1	0	1	122681	150	1	706	123387
Exp1	10	Exp1-10-1	59.937	1.0.0.186	2	left	954854490	2.0.10.242	2.0.10.242	10-15-2019	2019-10-15 03:00:45	11:00:45	male	2.0.10.147	46	Catch.bmp	1252	0		0	0	125167	0		0	0	NULL	NULL	NULL	Low	run1		List2	A_S.wav	A_S	0		0	1	125017	150		0	0
Exp1	10	Exp1-10-1	59.937	1.0.0.186	2	left	954854490	2.0.10.242	2.0.10.242	10-15-2019	2019-10-15 03:00:45	11:00:45	male	2.0.10.147	47	Blue_C_2.bmp	834	0		0	1	127620	0		0	0	NULL	NULL	NULL	Low	run1		List2	Catch.wav	V_S	0		1	1	127469	151		0	0
Exp1	10	Exp1-10-1	59.937	1.0.0.186	2	left	954854490	2.0.10.242	2.0.10.242	10-15-2019	2019-10-15 03:00:45	11:00:45	male	2.0.10.147	48	Red_C_2.bmp	858	0		0	1	129672	0		0	0	NULL	NULL	NULL	Low	run1	1	List2	Catch.wav	V_T	1	1	1	0	129521	151	1	698	130219
Exp1	10	Exp1-10-1	59.937	1.0.0.186	2	left	954854490	2.0.10.242	2.0.10.242	10-15-2019	2019-10-15 03:00:45	11:00:45	male	2.0.10.147	49	Blue_C_2.bmp	1298	0		0	0	131690	0		0	0	NULL	NULL	NULL	Low	run1		List2	A_S.wav	AV_S	0		1	1	131540	150		0	0
Exp1	10	Exp1-10-1	59.937	1.0.0.186	2	left	954854490	2.0.10.242	2.0.10.242	10-15-2019	2019-10-15 03:00:45	11:00:45	male	2.0.10.147	50	Red_S.bmp	1283	0		0	0	134193	0		0	0	NULL	NULL	NULL	Low	run1	1	List2	Catch.wav	V_T	1	1	0	1	134043	150	1	624	134667
Exp1	10	Exp1-10-1	59.937	1.0.0.186	2	left	954854490	2.0.10.242	2.0.10.242	10-15-2019	2019-10-15 03:00:45	11:00:45	male	2.0.10.147	51	Red_S.bmp	1537	0		0	0	136629	0		0	0	NULL	NULL	NULL	Low	run1	1	List2	A_T.wav	AV_T	1	1	1	1	136479	150	1	1012	137491
Exp1	10	Exp1-10-1	59.937	1.0.0.186	2	left	954854490	2.0.10.242	2.0.10.242	10-15-2019	2019-10-15 03:00:45	11:00:45	male	2.0.10.147	52	Blue_S_2.bmp	1231	0		0	0	139315	0		0	0	NULL	NULL	NULL	Low	run1		List2	Catch.wav	V_S	0		0	1	139165	150		0	0
Exp1	10	Exp1-10-1	59.937	1.0.0.186	2	left	954854490	2.0.10.242	2.0.10.242	10-15-2019	2019-10-15 03:00:45	11:00:45	male	2.0.10.147	53	Catch.bmp	825	0		0	1	141768	0		0	0	NULL	NULL	NULL	Low	run1		List2	A_S.wav	A_S	0		1	1	141617	151		0	0
Exp1	10	Exp1-10-1	59.937	1.0.0.186	2	left	954854490	2.0.10.242	2.0.10.242	10-15-2019	2019-10-15 03:00:45	11:00:45	male	2.0.10.147	54	Red_S_2.bmp	1429	0		0	0	143803	0		0	0	NULL	NULL	NULL	Low	run1	1	List2	Catch.wav	V_T	1	1	0	1	143653	150	1	677	144330
Exp1	10	Exp1-10-1	59.937	1.0.0.186	2	left	954854490	2.0.10.242	2.0.10.242	10-15-2019	2019-10-15 03:00:45	11:00:45	male	2.0.10.147	55	Catch.bmp	816	0		0	0	146389	0		0	0	NULL	NULL	NULL	Low	run1	1	List2	A_T.wav	A_T	1	1	1	1	146239	150	1	931	147170
Exp1	10	Exp1-10-1	59.937	1.0.0.186	2	left	954854490	2.0.10.242	2.0.10.242	10-15-2019	2019-10-15 03:00:45	11:00:45	male	2.0.10.147	56	Catch.bmp	825	0		1	0	148374	0		0	0	NULL	NULL	NULL	Low	run1	1	List2	A_T.wav	A_T	0		0	1	148224	150		0	0
Exp1	10	Exp1-10-1	59.937	1.0.0.186	2	left	954854490	2.0.10.242	2.0.10.242	10-15-2019	2019-10-15 03:00:45	11:00:45	male	2.0.10.147	57	Blue_C.bmp	1008	0		0	1	150427	0		0	0	NULL	NULL	NULL	Low	Run1		List2	Catch.wav	V_S	0		1	1	150276	151		0	0
Exp1	10	Exp1-10-1	59.937	1.0.0.186	2	left	954854490	2.0.10.242	2.0.10.242	10-15-2019	2019-10-15 03:00:45	11:00:45	male	2.0.10.147	58	Red_S_2.bmp	1372	0		0	1	152646	0		0	0	NULL	NULL	NULL	Low	run1	1	List2	A_T.wav	AV_T	1	1	1	1	152495	151	1	684	153179
Exp1	10	Exp1-10-1	59.937	1.0.0.186	2	left	954854490	2.0.10.242	2.0.10.242	10-15-2019	2019-10-15 03:00:45	11:00:45	male	2.0.10.147	59	Catch.bmp	1171	0		0	0	155165	0		0	0	NULL	NULL	NULL	Low	run1	1	List2	A_T.wav	A_T	1	1	0	1	155015	150	1	620	155635
Exp1	10	Exp1-10-1	59.937	1.0.0.186	2	left	954854490	2.0.10.242	2.0.10.242	10-15-2019	2019-10-15 03:00:45	11:00:45	male	2.0.10.147	60	Catch.bmp	1166	0		0	0	157484	0		0	0	NULL	NULL	NULL	Low	run1		List2	A_S.wav	A_S	0		0	1	157334	150		0	0
Exp1	10	Exp1-10-1	59.937	1.0.0.186	2	left	954854490	2.0.10.242	2.0.10.242	10-15-2019	2019-10-15 03:00:45	11:00:45	male	2.0.10.147	61	Blue_S_2.bmp	1169	0		0	0	159870	0		0	0	NULL	NULL	NULL	Low	run1		List2	A_S.wav	AV_S	0		0	1	159720	150		0	0
Exp1	10	Exp1-10-1	59.937	1.0.0.186	2	left	954854490	2.0.10.242	2.0.10.242	10-15-2019	2019-10-15 03:00:45	11:00:45	male	2.0.10.147	62	Red_S.bmp	1107	0		0	1	162256	0		0	0	NULL	NULL	NULL	Low	run1	1	List2	A_T.wav	AV_T	1	1	1	1	162105	151	1	594	162699
Exp1	10	Exp1-10-1	59.937	1.0.0.186	2	left	954854490	2.0.10.242	2.0.10.242	10-15-2019	2019-10-15 03:00:45	11:00:45	male	2.0.10.147	63	Blue_S.bmp	1511	0		0	0	164525	0		0	0	NULL	NULL	NULL	Low	run1		List2	A_S.wav	AV_S	0		0	2	164375	150		0	0
Exp1	10	Exp1-10-1	59.937	1.0.0.186	2	left	954854490	2.0.10.242	2.0.10.242	10-15-2019	2019-10-15 03:00:45	11:00:45	male	2.0.10.147	64	Catch.bmp	1013	0		0	0	167261	0		0	0	NULL	NULL	NULL	Low	run1	1	List2	A_T.wav	A_T	1	1	0	1	167111	150	1	763	167874
Exp1	10	Exp1-10-1	59.937	1.0.0.186	2	left	954854490	2.0.10.242	2.0.10.242	10-15-2019	2019-10-15 03:00:45	11:00:45	male	2.0.10.147	65	Red_S_2.bmp	1019	0		0	0	169430	0		0	0	NULL	NULL	NULL	Low	run1	1	List2	Catch.wav	V_T	1	1	0	1	169280	150	1	898	170178
Exp1	10	Exp1-10-1	59.937	1.0.0.186	2	left	954854490	2.0.10.242	2.0.10.242	10-15-2019	2019-10-15 03:00:45	11:00:45	male	2.0.10.147	66	Catch.bmp	804	0		0	0	171599	0		0	0	NULL	NULL	NULL	Low	run1		List2	A_S.wav	A_S	0		0	1	171449	150		0	0
Exp1	10	Exp1-10-1	59.937	1.0.0.186	2	left	954854490	2.0.10.242	2.0.10.242	10-15-2019	2019-10-15 03:00:45	11:00:45	male	2.0.10.147	67	Red_C_2.bmp	1190	0		1	0	173617	0		0	0	NULL	NULL	NULL	Low	run1	1	List2	A_T.wav	AV_T	1	1	0	1	173467	150	1	727	174194
Exp1	10	Exp1-10-1	59.937	1.0.0.186	2	left	954854490	2.0.10.242	2.0.10.242	10-15-2019	2019-10-15 03:00:45	11:00:45	male	2.0.10.147	68	Catch.bmp	1474	0		0	0	175970	0		0	0	NULL	NULL	NULL	Low	run1	1	List2	A_T.wav	A_T	1	1	0	1	175820	150	1	615	176435
Exp1	10	Exp1-10-1	59.937	1.0.0.186	2	left	954854490	2.0.10.242	2.0.10.242	10-15-2019	2019-10-15 03:00:45	11:00:45	male	2.0.10.147	69	Catch.bmp	1206	0		0	0	178606	0		0	0	NULL	NULL	NULL	Low	run1	1	List2	A_T.wav	A_T	1	1	0	1	178456	150	1	714	179170
Exp1	10	Exp1-10-1	59.937	1.0.0.186	2	left	954854490	2.0.10.242	2.0.10.242	10-15-2019	2019-10-15 03:00:45	11:00:45	male	2.0.10.147	70	Catch.bmp	811	0		0	0	180975	0		0	0	NULL	NULL	NULL	Low	run1	1	List2	A_T.wav	A_T	1	1	0	1	180825	150	1	705	181530
Exp1	10	Exp1-10-1	59.937	1.0.0.186	2	left	954854490	2.0.10.242	2.0.10.242	10-15-2019	2019-10-15 03:00:45	11:00:45	male	2.0.10.147	71	Blue_C.bmp	1161	0		0	0	182944	0		0	0	NULL	NULL	NULL	Low	run1		List2	A_S.wav	AV_S	0		0	1	182794	150		0	0
Exp1	10	Exp1-10-1	59.937	1.0.0.186	2	left	954854490	2.0.10.242	2.0.10.242	10-15-2019	2019-10-15 03:00:45	11:00:45	male	2.0.10.147	72	Catch.bmp	1240	0		0	0	185313	0		0	0	NULL	NULL	NULL	Low	run1		List2	A_S.wav	A_S	0		0	1	185163	150		0	0
Exp1	10	Exp1-10-1	59.937	1.0.0.186	2	left	954854490	2.0.10.242	2.0.10.242	10-15-2019	2019-10-15 03:00:45	11:00:45	male	2.0.10.147	73	Red_C_2.bmp	1096	0		0	1	187766	0		0	0	NULL	NULL	NULL	Low	run1	1	List2	Catch.wav	V_T	1	1	1	1	187615	151	1	658	188273
Exp1	10	Exp1-10-1	59.937	1.0.0.186	2	left	954854490	2.0.10.242	2.0.10.242	10-15-2019	2019-10-15 03:00:45	11:00:45	male	2.0.10.147	74	Catch.bmp	952	0		0	0	190018	0		0	0	NULL	NULL	NULL	Low	run1	1	List2	A_T.wav	A_T	1	1	0	1	189868	150	1	997	190865
Exp1	10	Exp1-10-1	59.937	1.0.0.186	2	left	954854490	2.0.10.242	2.0.10.242	10-15-2019	2019-10-15 03:00:45	11:00:45	male	2.0.10.147	75	Red_S_2.bmp	1505	0		0	0	192120	0		0	0	NULL	NULL	NULL	Low	run1	1	List2	A_T.wav	AV_T	1	1	0	1	191970	150	1	623	192593
Exp1	10	Exp1-10-1	59.937	1.0.0.186	2	left	954854490	2.0.10.242	2.0.10.242	10-15-2019	2019-10-15 03:00:45	11:00:45	male	2.0.10.147	76	Catch.bmp	1407	0		0	0	194773	0		0	0	NULL	NULL	NULL	Low	run1	1	List2	A_T.wav	A_T	1	1	0	1	194623	150	1	794	195417
Exp1	10	Exp1-10-1	59.937	1.0.0.186	2	left	954854490	2.0.10.242	2.0.10.242	10-15-2019	2019-10-15 03:00:45	11:00:45	male	2.0.10.147	77	Red_S_2.bmp	814	0		0	0	197342	0		0	0	NULL	NULL	NULL	Low	run1	1	List2	A_T.wav	AV_T	1	1	0	1	197192	150	1	617	197809
Exp1	10	Exp1-10-1	59.937	1.0.0.186	2	left	954854490	2.0.10.242	2.0.10.242	10-15-2019	2019-10-15 03:00:45	11:00:45	male	2.0.10.147	78	Catch.bmp	1134	0		0	0	199311	0		0	0	NULL	NULL	NULL	Low	run1	1	List2	A_T.wav	A_T	1	1	0	1	199161	150	1	680	199841
Exp1	10	Exp1-10-1	59.937	1.0.0.186	2	left	954854490	2.0.10.242	2.0.10.242	10-15-2019	2019-10-15 03:00:45	11:00:45	male	2.0.10.147	79	Red_C_2.bmp	1065	0		0	0	201597	0		0	0	NULL	NULL	NULL	Low	run1	1	List2	A_T.wav	AV_T	1	1	0	2	201447	150	1	682	202129
Exp1	10	Exp1-10-1	59.937	1.0.0.186	2	left	954854490	2.0.10.242	2.0.10.242	10-15-2019	2019-10-15 03:00:45	11:00:45	male	2.0.10.147	80	Catch.bmp	1112	0		0	1	203816	0		0	0	NULL	NULL	NULL	Low	run1	1	List2	A_T.wav	A_T	1	1	1	1	203665	151	1	649	204314
Exp1	10	Exp1-10-1	59.937	1.0.0.186	2	left	954854490	2.0.10.242	2.0.10.242	10-15-2019	2019-10-15 03:00:45	11:00:45	male	2.0.10.147	81	Red_S.bmp	1573	0		0	1	206085	0		0	0	NULL	NULL	NULL	Low	run1	1	List2	Catch.wav	V_T	1	1	1	1	205934	151	1	1107	207041
Exp1	10	Exp1-10-1	59.937	1.0.0.186	2	left	954854490	2.0.10.242	2.0.10.242	10-15-2019	2019-10-15 03:00:45	11:00:45	male	2.0.10.147	82	Blue_C.bmp	961	0		0	0	208821	0		0	0	NULL	NULL	NULL	Low	Run1		List2	Catch.wav	V_S	0		0	1	208671	150		0	0
Exp1	10	Exp1-10-1	59.937	1.0.0.186	2	left	954854490	2.0.10.242	2.0.10.242	10-15-2019	2019-10-15 03:00:45	11:00:45	male	2.0.10.147	83	Red_C.bmp	1332	0		0	0	210990	0		0	0	NULL	NULL	NULL	Low	run1	1	List2	Catch.wav	V_T	1	1	0	1	210840	150	1	674	211514
Exp1	10	Exp1-10-1	59.937	1.0.0.186	2	left	954854490	2.0.10.242	2.0.10.242	10-15-2019	2019-10-15 03:00:45	11:00:45	male	2.0.10.147	84	Red_C.bmp	1396	0		0	1	213476	0		0	0	NULL	NULL	NULL	Low	run1	1	List2	Catch.wav	V_T	1	1	1	1	213325	151	1	548	213873
Exp1	10	Exp1-10-1	59.937	1.0.0.186	2	left	954854490	2.0.10.242	2.0.10.242	10-15-2019	2019-10-15 03:00:45	11:00:45	male	2.0.10.147	85	Catch.bmp	899	0		0	0	216028	0		0	0	NULL	NULL	NULL	Low	run1	1	List2	A_T.wav	A_T	1	1	1	1	215878	150	1	995	216873
Exp1	10	Exp1-10-1	59.937	1.0.0.186	2	left	954854490	2.0.10.242	2.0.10.242	10-15-2019	2019-10-15 03:00:45	11:00:45	male	2.0.10.147	86	Red_C.bmp	1338	0		1	0	218080	0		0	0	NULL	NULL	NULL	Low	run1	1	List2	Catch.wav	V_T	1	1	1	1	217930	150	1	743	218673
Exp1	10	Exp1-10-1	59.937	1.0.0.186	2	left	954854490	2.0.10.242	2.0.10.242	10-15-2019	2019-10-15 03:00:45	11:00:45	male	2.0.10.147	87	Red_C_2.bmp	936	0		0	0	220566	0		0	0	NULL	NULL	NULL	Low	run1	1	List2	Catch.wav	V_T	1	1	0	1	220416	150	1	506	220922
Exp1	10	Exp1-10-1	59.937	1.0.0.186	2	left	954854490	2.0.10.242	2.0.10.242	10-15-2019	2019-10-15 03:00:45	11:00:45	male	2.0.10.147	88	Red_C_2.bmp	971	0		0	0	222652	0		0	0	NULL	NULL	NULL	Low	run1	1	List2	Catch.wav	V_T	1	1	0	1	222502	150	1	572	223074
Exp1	10	Exp1-10-1	59.937	1.0.0.186	2	left	954854490	2.0.10.242	2.0.10.242	10-15-2019	2019-10-15 03:00:45	11:00:45	male	2.0.10.147	89	Catch.bmp	811	0		0	0	224771	0		0	0	NULL	NULL	NULL	Low	run1		List2	A_S.wav	A_S	0		0	1	224621	150		0	0
Exp1	10	Exp1-10-1	59.937	1.0.0.186	2	left	954854490	2.0.10.242	2.0.10.242	10-15-2019	2019-10-15 03:00:45	11:00:45	male	2.0.10.147	90	Catch.bmp	1520	0		0	0	226806	0		0	0	NULL	NULL	NULL	Low	run1	1	List2	A_T.wav	A_T	1	1	0	1	226656	150	1	752	227408
Exp1	10	Exp1-10-1	59.937	1.0.0.186	2	left	954854490	2.0.10.242	2.0.10.242	10-15-2019	2019-10-15 03:00:45	11:00:45	male	2.0.10.147	91	Catch.bmp	1591	0		0	1	229476	0		0	0	NULL	NULL	NULL	Low	run1	1	List2	A_T.wav	A_T	1	1	1	1	229325	151	1	1187	230512
Exp1	10	Exp1-10-1	59.937	1.0.0.186	2	left	954854490	2.0.10.242	2.0.10.242	10-15-2019	2019-10-15 03:00:45	11:00:45	male	2.0.10.147	92	Red_S.bmp	1098	0		0	1	232229	0		0	0	NULL	NULL	NULL	Low	run1	1	List2	A_T.wav	AV_T	1	1	0	1	232078	151	1	642	232720
Exp1	10	Exp1-10-1	59.937	1.0.0.186	2	left	954854490	2.0.10.242	2.0.10.242	10-15-2019	2019-10-15 03:00:45	11:00:45	male	2.0.10.147	93	Catch.bmp	1462	0		0	0	234481	0		0	0	NULL	NULL	NULL	Low	run1	1	List2	A_T.wav	A_T	1	1	0	1	234331	150	1	605	234936
Exp1	10	Exp1-10-1	59.937	1.0.0.186	2	left	954854490	2.0.10.242	2.0.10.242	10-15-2019	2019-10-15 03:00:45	11:00:45	male	2.0.10.147	94	Blue_S_2.bmp	978	0		0	0	237100	0		0	0	NULL	NULL	NULL	Low	run1		List2	Catch.wav	V_S	0		1	1	236950	150		0	0
Exp1	10	Exp1-10-1	59.937	1.0.0.186	2	left	954854490	2.0.10.242	2.0.10.242	10-15-2019	2019-10-15 03:00:45	11:00:45	male	2.0.10.147	95	Red_C_2.bmp	1241	0		0	1	239303	0		0	0	NULL	NULL	NULL	Low	run1	1	List2	A_T.wav	AV_T	1	1	1	1	239152	151	1	665	239817
Exp1	10	Exp1-10-1	59.937	1.0.0.186	2	left	954854490	2.0.10.242	2.0.10.242	10-15-2019	2019-10-15 03:00:45	11:00:45	male	2.0.10.147	96	Catch.bmp	1167	0		0	0	241705	0		0	0	NULL	NULL	NULL	Low	run1	1	List2	A_T.wav	A_T	1	1	0	1	241555	150	1	901	242456
Exp1	10	Exp1-10-1	59.937	1.0.0.186	2	left	954854490	2.0.10.242	2.0.10.242	10-15-2019	2019-10-15 03:00:45	11:00:45	male	2.0.10.147	97	Blue_C_2.bmp	1466	0		0	0	244024	0		0	0	NULL	NULL	NULL	Low	run1		List2	A_S.wav	AV_S	0		0	1	243874	150		0	0
Exp1	10	Exp1-10-1	59.937	1.0.0.186	2	left	954854490	2.0.10.242	2.0.10.242	10-15-2019	2019-10-15 03:00:45	11:00:45	male	2.0.10.147	98	Red_C.bmp	1523	0		0	0	246710	0		0	0	NULL	NULL	NULL	Low	run1	1	List2	Catch.wav	V_T	1	1	1	1	246560	150	1	688	247248
Exp1	10	Exp1-10-1	59.937	1.0.0.186	2	left	954854490	2.0.10.242	2.0.10.242	10-15-2019	2019-10-15 03:00:45	11:00:45	male	2.0.10.147	99	Blue_S_2.bmp	1050	0		0	0	249380	0		0	0	NULL	NULL	NULL	Low	run1		List2	A_S.wav	AV_S	0		0	1	249230	150		0	0
Exp1	10	Exp1-10-1	59.937	1.0.0.186	2	left	954854490	2.0.10.242	2.0.10.242	10-15-2019	2019-10-15 03:00:45	11:00:45	male	2.0.10.147	100	Red_S.bmp	1220	0		0	0	251649	0		0	0	NULL	NULL	NULL	Low	run1	1	List2	Catch.wav	V_T	1	1	0	1	251499	150	1	518	252017
Exp1	10	Exp1-10-1	59.937	1.0.0.186	2	left	954854490	2.0.10.242	2.0.10.242	10-15-2019	2019-10-15 03:00:45	11:00:45	male	2.0.10.147	101	Red_S.bmp	1378	0		0	0	254018	0		0	0	NULL	NULL	NULL	Low	run1	1	List2	A_T.wav	AV_T	1	1	0	1	253868	150	1	661	254529
Exp1	10	Exp1-10-1	59.937	1.0.0.186	2	left	954854490	2.0.10.242	2.0.10.242	10-15-2019	2019-10-15 03:00:45	11:00:45	male	2.0.10.147	102	Red_C.bmp	1285	0		0	0	256554	0		0	0	NULL	NULL	NULL	Low	run1	1	List2	A_T.wav	AV_T	1	1	0	1	256404	150	1	636	257040
Exp1	10	Exp1-10-1	59.937	1.0.0.186	2	left	954854490	2.0.10.242	2.0.10.242	10-15-2019	2019-10-15 03:00:45	11:00:45	male	2.0.10.147	103	Red_S.bmp	861	0		0	0	258990	0		0	0	NULL	NULL	NULL	Low	run1	1	List2	Catch.wav	V_T	1	1	0	1	258840	150	1	1008	259848
Exp1	10	Exp1-10-1	59.937	1.0.0.186	2	left	954854490	2.0.10.242	2.0.10.242	10-15-2019	2019-10-15 03:00:45	11:00:45	male	2.0.10.147	104	Blue_C_2.bmp	1422	0		0	1	261059	0		0	0	NULL	NULL	NULL	Low	run1		List2	A_S.wav	AV_S	0		1	1	260908	151		0	0
Exp1	10	Exp1-10-1	59.937	1.0.0.186	2	left	954854490	2.0.10.242	2.0.10.242	10-15-2019	2019-10-15 03:00:45	11:00:45	male	2.0.10.147	105	Red_S.bmp	1468	0		0	0	263695	0		0	0	NULL	NULL	NULL	Low	run1	1	List2	Catch.wav	V_T	1	1	0	2	263545	150	1	575	264120
Exp1	10	Exp1-10-1	59.937	1.0.0.186	2	left	954854490	2.0.10.242	2.0.10.242	10-15-2019	2019-10-15 03:00:45	11:00:45	male	2.0.10.147	106	Red_C_2.bmp	1063	0		0	0	266314	0		0	0	NULL	NULL	NULL	Low	run1	1	List2	A_T.wav	AV_T	1	1	1	1	266164	150	1	612	266776
Exp1	10	Exp1-10-1	59.937	1.0.0.186	2	left	954854490	2.0.10.242	2.0.10.242	10-15-2019	2019-10-15 03:00:45	11:00:45	male	2.0.10.147	107	Catch.bmp	1155	0		0	0	268533	0		0	0	NULL	NULL	NULL	Low	run1	1	List2	A_T.wav	A_T	1	1	0	1	268383	150	1	632	269015
Exp1	10	Exp1-10-1	59.937	1.0.0.186	2	left	954854490	2.0.10.242	2.0.10.242	10-15-2019	2019-10-15 03:00:45	11:00:45	male	2.0.10.147	108	Blue_S.bmp	1447	0		0	0	270835	0		0	0	NULL	NULL	NULL	Low	run1		List2	Catch.wav	V_S	0		1	1	270685	150		0	0
Exp1	10	Exp1-10-1	59.937	1.0.0.186	2	left	954854490	2.0.10.242	2.0.10.242	10-15-2019	2019-10-15 03:00:45	11:00:45	male	2.0.10.147	109	Red_S.bmp	858	0		0	0	273505	0		0	0	NULL	NULL	NULL	Low	run1	1	List2	Catch.wav	V_T	1	1	0	1	273355	150	1	548	273903
Exp1	10	Exp1-10-1	59.937	1.0.0.186	2	left	954854490	2.0.10.242	2.0.10.242	10-15-2019	2019-10-15 03:00:45	11:00:45	male	2.0.10.147	110	Catch.bmp	939	0		0	0	275524	0		0	0	NULL	NULL	NULL	Low	run1	1	List2	A_T.wav	A_T	1	1	0	2	275374	150	1	721	276095
Exp1	10	Exp1-10-1	59.937	1.0.0.186	2	left	954854490	2.0.10.242	2.0.10.242	10-15-2019	2019-10-15 03:00:45	11:00:45	male	2.0.10.147	111	Blue_S_2.bmp	1236	0		0	0	277626	0		0	0	NULL	NULL	NULL	Low	run1		List2	A_S.wav	AV_S	0		0	1	277476	150		0	0
Exp1	10	Exp1-10-1	59.937	1.0.0.186	2	left	954854490	2.0.10.242	2.0.10.242	10-15-2019	2019-10-15 03:00:45	11:00:45	male	2.0.10.147	112	Red_S_2.bmp	1300	0		0	0	280078	0		0	0	NULL	NULL	NULL	Low	run1	1	List2	A_T.wav	AV_T	1	1	0	1	279928	150	1	688	280616
Exp1	10	Exp1-10-1	59.937	1.0.0.186	2	left	954854490	2.0.10.242	2.0.10.242	10-15-2019	2019-10-15 03:00:45	11:00:45	male	2.0.10.147	113	Blue_S.bmp	1391	0		0	0	282531	0		0	0	NULL	NULL	NULL	Low	run1		List2	Catch.wav	V_S	0		0	1	282381	150		0	0
Exp1	10	Exp1-10-1	59.937	1.0.0.186	2	left	954854490	2.0.10.242	2.0.10.242	10-15-2019	2019-10-15 03:00:45	11:00:45	male	2.0.10.147	114	Blue_C.bmp	1289	0		0	0	285150	0		0	0	NULL	NULL	NULL	Low	run1		List2	A_S.wav	AV_S	0		1	1	285000	150		0	0
Exp1	10	Exp1-10-1	59.937	1.0.0.186	2	left	954854490	2.0.10.242	2.0.10.242	10-15-2019	2019-10-15 03:00:45	11:00:45	male	2.0.10.147	115	Red_C_2.bmp	1509	0		0	0	287653	0		0	0	NULL	NULL	NULL	Low	run1	1	List2	A_T.wav	AV_T	1	1	0	1	287503	150	1	584	288087
Exp1	10	Exp1-10-1	59.937	1.0.0.186	2	left	954854490	2.0.10.242	2.0.10.242	10-15-2019	2019-10-15 03:00:45	11:00:45	male	2.0.10.147	116	Red_C.bmp	1045	0		0	0	290322	0		0	0	NULL	NULL	NULL	Low	run1	1	List2	Catch.wav	V_T	1	1	1	1	290172	150	1	579	290751
Exp1	10	Exp1-10-1	59.937	1.0.0.186	2	left	954854490	2.0.10.242	2.0.10.242	10-15-2019	2019-10-15 03:00:45	11:00:45	male	2.0.10.147	117	Catch.bmp	989	0		0	0	292525	0		0	0	NULL	NULL	NULL	Low	run1		List2	A_S.wav	A_S	0		0	2	292375	150		0	0
Exp1	10	Exp1-10-1	59.937	1.0.0.186	2	left	954854490	2.0.10.242	2.0.10.242	10-15-2019	2019-10-15 03:00:45	11:00:45	male	2.0.10.147	118	Red_S.bmp	1134	0		0	0	294727	0		0	0	NULL	NULL	NULL	Low	run1	1	List2	A_T.wav	AV_T	1	1	0	1	294577	150	1	558	295135
Exp1	10	Exp1-10-1	59.937	1.0.0.186	2	left	954854490	2.0.10.242	2.0.10.242	10-15-2019	2019-10-15 03:00:45	11:00:45	male	2.0.10.147	119	Blue_C.bmp	1081	0		0	0	297013	0		0	0	NULL	NULL	NULL	Low	run1		List2	A_S.wav	AV_S	0		0	2	296863	150		0	0
Exp1	10	Exp1-10-1	59.937	1.0.0.186	2	left	954854490	2.0.10.242	2.0.10.242	10-15-2019	2019-10-15 03:00:45	11:00:45	male	2.0.10.147	120	Catch.bmp	1506	0		0	0	299298	0		0	0	NULL	NULL	NULL	Low	run1	1	List2	A_T.wav	A_T	1	1	0	1	299148	150	1	907	300055
Exp1	10	Exp1-10-1	59.937	1.0.0.186	2	left	954854490	2.0.10.242	2.0.10.242	10-15-2019	2019-10-15 03:00:45	11:00:45	male	2.0.10.147	121	Catch.bmp	981	0		0	0	301951	0		0	0	NULL	NULL	NULL	Low	run1	1	List2	A_T.wav	A_T	1	1	0	1	301801	150	1	670	302471
Exp1	10	Exp1-10-1	59.937	1.0.0.186	2	left	954854490	2.0.10.242	2.0.10.242	10-15-2019	2019-10-15 03:00:45	11:00:45	male	2.0.10.147	122	Catch.bmp	1221	0		0	0	304087	0		0	0	NULL	NULL	NULL	Low	run1	1	List2	A_T.wav	A_T	1	1	0	1	303937	150	1	670	304607
Exp1	10	Exp1-10-1	59.937	1.0.0.186	2	left	954854490	2.0.10.242	2.0.10.242	10-15-2019	2019-10-15 03:00:45	11:00:45	male	2.0.10.147	123	Red_S_2.bmp	1476	0		0	0	306456	0		0	0	NULL	NULL	NULL	Low	run1	1	List2	A_T.wav	AV_T	1	1	0	1	306306	150	1	749	307055
Exp1	10	Exp1-10-1	59.937	1.0.0.186	2	left	954854490	2.0.10.242	2.0.10.242	10-15-2019	2019-10-15 03:00:45	11:00:45	male	2.0.10.147	124	Red_C_2.bmp	905	0		0	0	309092	0		0	0	NULL	NULL	NULL	Low	run1	1	List2	A_T.wav	AV_T	1	1	0	1	308942	150	1	553	309495
Exp1	10	Exp1-10-1	59.937	1.0.0.186	2	left	954854490	2.0.10.242	2.0.10.242	10-15-2019	2019-10-15 03:00:45	11:00:45	male	2.0.10.147	125	Red_C_2.bmp	1335	0		0	0	311144	0		0	0	NULL	NULL	NULL	Low	run1	1	List2	Catch.wav	V_T	1	1	1	1	310994	150	1	589	311583
Exp1	10	Exp1-10-1	59.937	1.0.0.186	2	left	954854490	2.0.10.242	2.0.10.242	10-15-2019	2019-10-15 03:00:45	11:00:45	male	2.0.10.147	126	Catch.bmp	1336	0		0	0	313630	0		0	0	NULL	NULL	NULL	Low	run1	1	List2	A_T.wav	A_T	1	1	0	1	313480	150	1	766	314246
Exp1	10	Exp1-10-1	59.937	1.0.0.186	2	left	954854490	2.0.10.242	2.0.10.242	10-15-2019	2019-10-15 03:00:45	11:00:45	male	2.0.10.147	127	Catch.bmp	1427	0		0	0	316116	0		0	0	NULL	NULL	NULL	Low	run1	1	List2	A_T.wav	A_T	1	1	0	1	315966	150	1	672	316638
Exp1	10	Exp1-10-1	59.937	1.0.0.186	2	left	954854490	2.0.10.242	2.0.10.242	10-15-2019	2019-10-15 03:00:45	11:00:45	male	2.0.10.147	128	Blue_C_2.bmp	1086	0		0	0	318702	0		0	0	NULL	NULL	NULL	Low	run1		List2	Catch.wav	V_S	0		0	1	318552	150		0	0
Exp1	10	Exp1-10-1	59.937	1.0.0.186	2	left	954854490	2.0.10.242	2.0.10.242	10-15-2019	2019-10-15 03:00:45	11:00:45	male	2.0.10.147	129	Catch.bmp	1513	0		0	0	321004	0		0	0	NULL	NULL	NULL	Low	run1	1	List2	A_T.wav	A_T	1	1	1	1	320854	150	1	601	321455
Exp1	10	Exp1-10-1	59.937	1.0.0.186	2	left	954854490	2.0.10.242	2.0.10.242	10-15-2019	2019-10-15 03:00:45	11:00:45	male	2.0.10.147	130	Red_C.bmp	1559	0		0	0	323674	0		0	0	NULL	NULL	NULL	Low	run1	1	List2	A_T.wav	AV_T	1	1	0	1	323524	150	1	530	324054
Exp1	10	Exp1-10-1	59.937	1.0.0.186	2	left	954854490	2.0.10.242	2.0.10.242	10-15-2019	2019-10-15 03:00:45	11:00:45	male	2.0.10.147	131	Red_S.bmp	1230	0		0	0	326393	0		0	0	NULL	NULL	NULL	Low	run1	1	List2	A_T.wav	AV_T	1	1	0	1	326243	150	1	579	326822
Exp1	10	Exp1-10-1	59.937	1.0.0.186	2	left	954854490	2.0.10.242	2.0.10.242	10-15-2019	2019-10-15 03:00:45	11:00:45	male	2.0.10.147	132	Red_C_2.bmp	979	0		0	0	328779	0		0	0	NULL	NULL	NULL	Low	run1	1	List2	A_T.wav	AV_T	1	1	0	1	328629	150	1	673	329302
Exp1	10	Exp1-10-1	59.937	1.0.0.186	2	left	954854490	2.0.10.242	2.0.10.242	10-15-2019	2019-10-15 03:00:45	11:00:45	male	2.0.10.147	133	Red_S.bmp	1553	0		0	0	330915	0		0	0	NULL	NULL	NULL	Low	run1	1	List2	Catch.wav	V_T	1	1	0	1	330765	150	1	753	331518
Exp1	10	Exp1-10-1	59.937	1.0.0.186	2	left	954854490	2.0.10.242	2.0.10.242	10-15-2019	2019-10-15 03:00:45	11:00:45	male	2.0.10.147	134	Catch.bmp	1224	0		0	1	333618	0		0	0	NULL	NULL	NULL	Low	run1	1	List2	A_T.wav	A_T	1	1	1	1	333467	151	1	1011	334478
Exp1	10	Exp1-10-1	59.937	1.0.0.186	2	left	954854490	2.0.10.242	2.0.10.242	10-15-2019	2019-10-15 03:00:45	11:00:45	male	2.0.10.147	135	Catch.bmp	1203	0		0	0	336003	0		0	0	NULL	NULL	NULL	Low	run1	1	List2	A_T.wav	A_T	1	1	0	1	335853	150	1	625	336478
Exp1	10	Exp1-10-1	59.937	1.0.0.186	2	left	954854490	2.0.10.242	2.0.10.242	10-15-2019	2019-10-15 03:00:45	11:00:45	male	2.0.10.147	136	Red_C_2.bmp	1494	0		0	0	338356	0		0	0	NULL	NULL	NULL	Low	run1	1	List2	A_T.wav	AV_T	1	1	0	1	338206	150	1	520	338726
Exp1	10	Exp1-10-1	59.937	1.0.0.186	2	left	954854490	2.0.10.242	2.0.10.242	10-15-2019	2019-10-15 03:00:45	11:00:45	male	2.0.10.147	137	Catch.bmp	1414	0		0	1	341009	0		0	0	NULL	NULL	NULL	Low	run1	1	List2	A_T.wav	A_T	1	1	1	1	340858	151	1	676	341534
Exp1	10	Exp1-10-1	59.937	1.0.0.186	2	left	954854490	2.0.10.242	2.0.10.242	10-15-2019	2019-10-15 03:00:45	11:00:45	male	2.0.10.147	138	Red_S_2.bmp	961	0		0	0	343578	0		0	0	NULL	NULL	NULL	Low	run1	1	List2	Catch.wav	V_T	1	1	0	1	343428	150	1	546	343974
Exp1	10	Exp1-10-1	59.937	1.0.0.186	2	left	954854490	2.0.10.242	2.0.10.242	10-15-2019	2019-10-15 03:00:45	11:00:45	male	2.0.10.147	139	Red_S_2.bmp	1462	0		0	0	345697	0		0	0	NULL	NULL	NULL	Low	run1	1	List2	Catch.wav	V_T	1	1	0	1	345547	150	1	515	346062
Exp1	10	Exp1-10-1	59.937	1.0.0.186	2	left	954854490	2.0.10.242	2.0.10.242	10-15-2019	2019-10-15 03:00:45	11:00:45	male	2.0.10.147	140	Blue_S_2.bmp	1044	0		0	0	348316	0		0	0	NULL	NULL	NULL	Low	run1		List2	Catch.wav	V_S	0		0	1	348166	150		0	0
Exp1	10	Exp1-10-1	59.937	1.0.0.186	2	left	954854490	2.0.10.242	2.0.10.242	10-15-2019	2019-10-15 03:00:45	11:00:45	male	2.0.10.147	141	Catch.bmp	1028	0		0	0	350585	1035		0	0	NULL	NULL	NULL	Low	run1	1	List2	A_T.wav	A_T	1	1	1	1	350435	150	1	715	351150
Exp1	10	Exp1-10-1	59.937	1.0.0.186	2	left	954854490	2.0.10.242	2.0.10.242	10-15-2019	2019-10-15 03:00:45	11:00:45	male	2.0.10.147	142	Red_C.bmp	1010	0		0	0	371757	0		0	0	NULL	NULL	NULL	Low	run1	1	List2	A_T.wav	AV_T	1	1	0	1	371607	150	1	815	372422
Exp1	10	Exp1-10-1	59.937	1.0.0.186	2	left	954854490	2.0.10.242	2.0.10.242	10-15-2019	2019-10-15 03:00:45	11:00:45	male	2.0.10.147	143	Red_C_2.bmp	1079	0		0	0	373926	0		0	0	NULL	NULL	NULL	Low	run1	1	List2	A_T.wav	AV_T	1	1	0	1	373776	150	1	533	374309
Exp1	10	Exp1-10-1	59.937	1.0.0.186	2	left	954854490	2.0.10.242	2.0.10.242	10-15-2019	2019-10-15 03:00:45	11:00:45	male	2.0.10.147	144	Red_C_2.bmp	1285	0		0	0	376162	0		0	0	NULL	NULL	NULL	Low	run1	1	List2	Catch.wav	V_T	1	1	0	1	376012	150	1	745	376757
Exp1	10	Exp1-10-1	59.937	1.0.0.186	2	left	954854490	2.0.10.242	2.0.10.242	10-15-2019	2019-10-15 03:00:45	11:00:45	male	2.0.10.147	145	Red_S_2.bmp	1264	0		0	0	378598	0		0	0	NULL	NULL	NULL	Low	run1	1	List2	Catch.wav	V_T	1	1	0	1	378448	150	1	446	378894
Exp1	10	Exp1-10-1	59.937	1.0.0.186	2	left	954854490	2.0.10.242	2.0.10.242	10-15-2019	2019-10-15 03:00:45	11:00:45	male	2.0.10.147	146	Blue_C.bmp	807	0		0	0	381017	0		0	0	NULL	NULL	NULL	Low	run1		List2	A_S.wav	AV_S	0		0	1	380867	150		0	0
Exp1	10	Exp1-10-1	59.937	1.0.0.186	2	left	954854490	2.0.10.242	2.0.10.242	10-15-2019	2019-10-15 03:00:45	11:00:45	male	2.0.10.147	147	Red_C.bmp	1196	0		0	0	383052	0		0	0	NULL	NULL	NULL	Low	run1	1	List2	Catch.wav	V_T	1	1	1	1	382902	150	1	511	383413
Exp1	10	Exp1-10-1	59.937	1.0.0.186	2	left	954854490	2.0.10.242	2.0.10.242	10-15-2019	2019-10-15 03:00:45	11:00:45	male	2.0.10.147	148	Red_S.bmp	1321	0		0	0	385405	0		0	0	NULL	NULL	NULL	Low	run1	1	List2	A_T.wav	AV_T	1	1	0	1	385255	150	1	510	385765
Exp1	10	Exp1-10-1	59.937	1.0.0.186	2	left	954854490	2.0.10.242	2.0.10.242	10-15-2019	2019-10-15 03:00:45	11:00:45	male	2.0.10.147	149	Red_C.bmp	901	0		0	0	387874	0		0	0	NULL	NULL	NULL	Low	run1	1	List2	A_T.wav	AV_T	1	1	0	1	387724	150	1	410	388134
Exp1	10	Exp1-10-1	59.937	1.0.0.186	2	left	954854490	2.0.10.242	2.0.10.242	10-15-2019	2019-10-15 03:00:45	11:00:45	male	2.0.10.147	150	Blue_S.bmp	1129	0		0	0	389926	0		0	0	NULL	NULL	NULL	Low	run1		List2	Catch.wav	V_S	0		1	1	389776	150		0	0
Exp1	10	Exp1-10-1	59.937	1.0.0.186	2	left	954854490	2.0.10.242	2.0.10.242	10-15-2019	2019-10-15 03:00:45	11:00:45	male	2.0.10.147	151	Red_S_2.bmp	1028	0		0	0	392245	0		0	0	NULL	NULL	NULL	Low	run1	1	List2	Catch.wav	V_T	1	1	0	1	392095	150	1	462	392557
Exp1	10	Exp1-10-1	59.937	1.0.0.186	2	left	954854490	2.0.10.242	2.0.10.242	10-15-2019	2019-10-15 03:00:45	11:00:45	male	2.0.10.147	152	Blue_C_2.bmp	809	0		0	0	394431	0		0	0	NULL	NULL	NULL	Low	run1		List2	A_S.wav	AV_S	0		1	1	394281	150		0	0
Exp1	10	Exp1-10-1	59.937	1.0.0.186	2	left	954854490	2.0.10.242	2.0.10.242	10-15-2019	2019-10-15 03:00:45	11:00:45	male	2.0.10.147	153	Catch.bmp	1314	0		0	0	396450	0		0	0	NULL	NULL	NULL	Low	run1	1	List2	A_T.wav	A_T	1	1	0	2	396300	150	1	969	397269
Exp1	10	Exp1-10-1	59.937	1.0.0.186	2	left	954854490	2.0.10.242	2.0.10.242	10-15-2019	2019-10-15 03:00:45	11:00:45	male	2.0.10.147	154	Red_S.bmp	1131	0		0	0	398919	0		0	0	NULL	NULL	NULL	Low	run1	1	List2	A_T.wav	AV_T	1	1	0	1	398769	150	1	684	399453
Exp1	10	Exp1-10-1	59.937	1.0.0.186	2	left	954854490	2.0.10.242	2.0.10.242	10-15-2019	2019-10-15 03:00:45	11:00:45	male	2.0.10.147	155	Red_C_2.bmp	1446	0		0	1	401205	0		0	0	NULL	NULL	NULL	Low	run1	1	List2	A_T.wav	AV_T	1	1	1	1	401054	151	1	526	401580
Exp1	10	Exp1-10-1	59.937	1.0.0.186	2	left	954854490	2.0.10.242	2.0.10.242	10-15-2019	2019-10-15 03:00:45	11:00:45	male	2.0.10.147	156	Red_S.bmp	1015	0		0	0	403807	0		0	0	NULL	NULL	NULL	Low	run1	1	List2	A_T.wav	AV_T	1	1	0	1	403657	150	1	603	404260
Exp1	10	Exp1-10-1	59.937	1.0.0.186	2	left	954854490	2.0.10.242	2.0.10.242	10-15-2019	2019-10-15 03:00:45	11:00:45	male	2.0.10.147	157	Red_S.bmp	1350	0		0	0	405976	0		0	0	NULL	NULL	NULL	Low	run1	1	List2	Catch.wav	V_T	1	1	1	1	405826	150	1	554	406380
Exp1	10	Exp1-10-1	59.937	1.0.0.186	2	left	954854490	2.0.10.242	2.0.10.242	10-15-2019	2019-10-15 03:00:45	11:00:45	male	2.0.10.147	158	Blue_C.bmp	1089	0		0	0	408479	0		0	0	NULL	NULL	NULL	Low	run1		List2	A_S.wav	AV_S	0		0	1	408329	150		0	0
Exp1	10	Exp1-10-1	59.937	1.0.0.186	2	left	954854490	2.0.10.242	2.0.10.242	10-15-2019	2019-10-15 03:00:45	11:00:45	male	2.0.10.147	159	Red_S_2.bmp	1269	0		0	0	410781	0		0	0	NULL	NULL	NULL	Low	run1	1	List2	Catch.wav	V_T	1	1	1	1	410631	150	1	469	411100
Exp1	10	Exp1-10-1	59.937	1.0.0.186	2	left	954854490	2.0.10.242	2.0.10.242	10-15-2019	2019-10-15 03:00:45	11:00:45	male	2.0.10.147	160	Red_S_2.bmp	997	0		0	0	413200	0		0	0	NULL	NULL	NULL	Low	run1	1	List2	Catch.wav	V_T	1	1	0	1	413050	150	1	515	413565
Exp1	10	Exp1-10-1	59.937	1.0.0.186	2	left	954854490	2.0.10.242	2.0.10.242	10-15-2019	2019-10-15 03:00:45	11:00:45	male	2.0.10.147	161	Catch.bmp	1133	0		0	0	415353	0		0	0	NULL	NULL	NULL	Low	run1	1	List2	A_T.wav	A_T	1	1	0	1	415203	150	1	673	415876
Exp1	10	Exp1-10-1	59.937	1.0.0.186	2	left	954854490	2.0.10.242	2.0.10.242	10-15-2019	2019-10-15 03:00:45	11:00:45	male	2.0.10.147	162	Red_S_2.bmp	1456	0		0	0	417638	0		0	0	NULL	NULL	NULL	Low	run1	1	List2	A_T.wav	AV_T	1	1	0	1	417488	150	1	548	418036
Exp1	10	Exp1-10-1	59.937	1.0.0.186	2	left	954854490	2.0.10.242	2.0.10.242	10-15-2019	2019-10-15 03:00:45	11:00:45	male	2.0.10.147	163	Red_S.bmp	1015	0		0	0	420241	0		0	0	NULL	NULL	NULL	Low	run1	1	List2	Catch.wav	V_T	1	1	0	1	420091	150	1	474	420565
Exp1	10	Exp1-10-1	59.937	1.0.0.186	2	left	954854490	2.0.10.242	2.0.10.242	10-15-2019	2019-10-15 03:00:45	11:00:45	male	2.0.10.147	164	Red_C.bmp	1043	0		0	0	422410	0		0	0	NULL	NULL	NULL	Low	run1	1	List2	Catch.wav	V_T	1	1	0	1	422260	150	1	512	422772
Exp1	10	Exp1-10-1	59.937	1.0.0.186	2	left	954854490	2.0.10.242	2.0.10.242	10-15-2019	2019-10-15 03:00:45	11:00:45	male	2.0.10.147	165	Red_C.bmp	1024	0		0	0	424612	0		0	0	NULL	NULL	NULL	Low	run1	1	List2	Catch.wav	V_T	1	1	0	1	424462	150	1	534	424996
Exp1	10	Exp1-10-1	59.937	1.0.0.186	2	left	954854490	2.0.10.242	2.0.10.242	10-15-2019	2019-10-15 03:00:45	11:00:45	male	2.0.10.147	166	Catch.bmp	1276	0		0	0	426798	0		0	0	NULL	NULL	NULL	Low	run1	1	List2	A_T.wav	A_T	1	1	0	1	426648	150	1	620	427268
Exp1	10	Exp1-10-1	59.937	1.0.0.186	2	left	954854490	2.0.10.242	2.0.10.242	10-15-2019	2019-10-15 03:00:45	11:00:45	male	2.0.10.147	167	Catch.bmp	1441	0		0	0	429234	0		0	0	NULL	NULL	NULL	Low	run1		List2	A_S.wav	A_S	0		0	1	429084	150		0	0
Exp1	10	Exp1-10-1	59.937	1.0.0.186	2	left	954854490	2.0.10.242	2.0.10.242	10-15-2019	2019-10-15 03:00:45	11:00:45	male	2.0.10.147	168	Catch.bmp	978	0		0	1	431887	0		0	0	NULL	NULL	NULL	Low	run1		List2	A_S.wav	A_S	0		1	1	431736	151		0	0
Exp1	10	Exp1-10-1	59.937	1.0.0.186	2	left	954854490	2.0.10.242	2.0.10.242	10-15-2019	2019-10-15 03:00:45	11:00:45	male	2.0.10.147	169	Blue_S.bmp	1333	0		0	0	434089	0		0	0	NULL	NULL	NULL	Low	run1		List2	A_S.wav	AV_S	0		0	1	433939	150		0	0
Exp1	10	Exp1-10-1	59.937	1.0.0.186	2	left	954854490	2.0.10.242	2.0.10.242	10-15-2019	2019-10-15 03:00:45	11:00:45	male	2.0.10.147	170	Red_S.bmp	801	0		0	0	436625	0		0	0	NULL	NULL	NULL	Low	run1	1	List2	A_T.wav	AV_T	1	1	0	1	436475	150	1	521	436996
Exp1	10	Exp1-10-1	59.937	1.0.0.186	2	left	954854490	2.0.10.242	2.0.10.242	10-15-2019	2019-10-15 03:00:45	11:00:45	male	2.0.10.147	171	Blue_S.bmp	879	0		0	0	438577	0		0	0	NULL	NULL	NULL	Low	run1		List2	Catch.wav	V_S	0		0	1	438427	150		0	0
Exp1	10	Exp1-10-1	59.937	1.0.0.186	2	left	954854490	2.0.10.242	2.0.10.242	10-15-2019	2019-10-15 03:00:45	11:00:45	male	2.0.10.147	172	Red_S.bmp	1544	0		0	0	440679	0		0	0	NULL	NULL	NULL	Low	run1	1	List2	A_T.wav	AV_T	1	1	1	1	440529	150	1	595	441124
Exp1	10	Exp1-10-1	59.937	1.0.0.186	2	left	954854490	2.0.10.242	2.0.10.242	10-15-2019	2019-10-15 03:00:45	11:00:45	male	2.0.10.147	173	Blue_C.bmp	1522	0		0	0	443382	0		0	0	NULL	NULL	NULL	Low	Run1		List2	Catch.wav	V_S	0		0	1	443232	150		0	0
Exp1	10	Exp1-10-1	59.937	1.0.0.186	2	left	954854490	2.0.10.242	2.0.10.242	10-15-2019	2019-10-15 03:00:45	11:00:45	male	2.0.10.147	174	Catch.bmp	1466	0		0	0	446101	0		0	0	NULL	NULL	NULL	Low	run1		List2	A_S.wav	A_S	0		1	1	445951	150		0	0
Exp1	10	Exp1-10-1	59.937	1.0.0.186	2	left	954854490	2.0.10.242	2.0.10.242	10-15-2019	2019-10-15 03:00:45	11:00:45	male	2.0.10.147	175	Catch.bmp	1158	0		0	0	448771	0		0	0	NULL	NULL	NULL	Low	run1	1	List2	A_T.wav	A_T	1	1	0	1	448621	150	1	590	449211
Exp1	10	Exp1-10-1	59.937	1.0.0.186	2	left	954854490	2.0.10.242	2.0.10.242	10-15-2019	2019-10-15 03:00:45	11:00:45	male	2.0.10.147	176	Catch.bmp	815	0		0	0	451090	0		0	0	NULL	NULL	NULL	Low	run1	1	List2	A_T.wav	A_T	1	1	0	1	450940	150	1	847	451787
Exp1	10	Exp1-10-1	59.937	1.0.0.186	2	left	954854490	2.0.10.242	2.0.10.242	10-15-2019	2019-10-15 03:00:45	11:00:45	male	2.0.10.147	177	Catch.bmp	1292	0		0	1	453059	0		0	0	NULL	NULL	NULL	Low	run1	1	List2	A_T.wav	A_T	1	1	1	1	452908	151	1	855	453763
Exp1	10	Exp1-10-1	59.937	1.0.0.186	2	left	954854490	2.0.10.242	2.0.10.242	10-15-2019	2019-10-15 03:00:45	11:00:45	male	2.0.10.147	178	Blue_C_2.bmp	1424	0		0	0	455511	0		0	0	NULL	NULL	NULL	Low	run1		List2	A_S.wav	AV_S	0		0	1	455361	150		0	0
Exp1	10	Exp1-10-1	59.937	1.0.0.186	2	left	954854490	2.0.10.242	2.0.10.242	10-15-2019	2019-10-15 03:00:45	11:00:45	male	2.0.10.147	179	Blue_S_2.bmp	828	0		0	0	458147	0		0	0	NULL	NULL	NULL	Low	run1		List2	A_S.wav	AV_S	0		0	1	457997	150		0	0
Exp1	10	Exp1-10-1	59.937	1.0.0.186	2	left	954854490	2.0.10.242	2.0.10.242	10-15-2019	2019-10-15 03:00:45	11:00:45	male	2.0.10.147	180	Blue_S.bmp	1473	0		0	0	460183	0		0	0	NULL	NULL	NULL	Low	run1		List2	A_S.wav	AV_S	0		0	1	460033	150		0	0
Exp1	10	Exp1-10-1	59.937	1.0.0.186	2	left	954854490	2.0.10.242	2.0.10.242	10-15-2019	2019-10-15 03:00:45	11:00:45	male	2.0.10.147	181	Blue_C.bmp	1132	0		0	0	462869	0		0	0	NULL	NULL	NULL	Low	Run1		List2	Catch.wav	V_S	0		0	1	462719	150		0	0
Exp1	10	Exp1-10-1	59.937	1.0.0.186	2	left	954854490	2.0.10.242	2.0.10.242	10-15-2019	2019-10-15 03:00:45	11:00:45	male	2.0.10.147	182	Catch.bmp	1171	0		0	0	465205	0		0	0	NULL	NULL	NULL	Low	run1		List2	A_S.wav	A_S	0		0	2	465055	150		0	0
Exp1	10	Exp1-10-1	59.937	1.0.0.186	2	left	954854490	2.0.10.242	2.0.10.242	10-15-2019	2019-10-15 03:00:45	11:00:45	male	2.0.10.147	183	Catch.bmp	1015	0		1	0	467590	0		0	0	NULL	NULL	NULL	Low	run1	1	List2	A_T.wav	A_T	1	1	0	1	467440	150	1	755	468195
Exp1	10	Exp1-10-1	59.937	1.0.0.186	2	left	954854490	2.0.10.242	2.0.10.242	10-15-2019	2019-10-15 03:00:45	11:00:45	male	2.0.10.147	184	Catch.bmp	909	0		0	0	469759	0		0	0	NULL	NULL	NULL	Low	run1	1	List2	A_T.wav	A_T	1	1	0	1	469609	150	1	634	470243
Exp1	10	Exp1-10-1	59.937	1.0.0.186	2	left	954854490	2.0.10.242	2.0.10.242	10-15-2019	2019-10-15 03:00:45	11:00:45	male	2.0.10.147	185	Red_S_2.bmp	1382	0		0	0	471828	0		0	0	NULL	NULL	NULL	Low	run1	1	List2	A_T.wav	AV_T	1	1	0	1	471678	150	1	597	472275
Exp1	10	Exp1-10-1	59.937	1.0.0.186	2	left	954854490	2.0.10.242	2.0.10.242	10-15-2019	2019-10-15 03:00:45	11:00:45	male	2.0.10.147	186	Red_C.bmp	1453	0		0	0	474364	0		0	0	NULL	NULL	NULL	Low	run1	1	List2	Catch.wav	V_T	1	1	0	1	474214	150	1	630	474844
Exp1	10	Exp1-10-1	59.937	1.0.0.186	2	left	954854490	2.0.10.242	2.0.10.242	10-15-2019	2019-10-15 03:00:45	11:00:45	male	2.0.10.147	187	Catch.bmp	1000	0		0	0	476967	0		0	0	NULL	NULL	NULL	Low	run1		List2	A_S.wav	A_S	0		0	1	476817	150		0	0
Exp1	10	Exp1-10-1	59.937	1.0.0.186	2	left	954854490	2.0.10.242	2.0.10.242	10-15-2019	2019-10-15 03:00:45	11:00:45	male	2.0.10.147	188	Red_C.bmp	906	0		0	0	479186	0		0	0	NULL	NULL	NULL	Low	run1	1	List2	A_T.wav	AV_T	1	1	0	1	479036	150	1	616	479652
Exp1	10	Exp1-10-1	59.937	1.0.0.186	2	left	954854490	2.0.10.242	2.0.10.242	10-15-2019	2019-10-15 03:00:45	11:00:45	male	2.0.10.147	189	Catch.bmp	1087	0		0	0	481255	0		0	0	NULL	NULL	NULL	Low	run1	1	List2	A_T.wav	A_T	1	1	0	1	481105	150	1	1090	482195
Exp1	10	Exp1-10-1	59.937	1.0.0.186	2	left	954854490	2.0.10.242	2.0.10.242	10-15-2019	2019-10-15 03:00:45	11:00:45	male	2.0.10.147	190	Red_S_2.bmp	850	0		0	0	483490	0		0	0	NULL	NULL	NULL	Low	run1	1	List2	Catch.wav	V_T	1	1	1	1	483340	150	1	607	483947
Exp1	10	Exp1-10-1	59.937	1.0.0.186	2	left	954854490	2.0.10.242	2.0.10.242	10-15-2019	2019-10-15 03:00:45	11:00:45	male	2.0.10.147	191	Catch.bmp	977	0		0	0	485492	0		0	0	NULL	NULL	NULL	Low	run1	1	List2	A_T.wav	A_T	1	1	1	1	485342	150	1	805	486147
Exp1	10	Exp1-10-1	59.937	1.0.0.186	2	left	954854490	2.0.10.242	2.0.10.242	10-15-2019	2019-10-15 03:00:45	11:00:45	male	2.0.10.147	192	Red_S.bmp	1249	0		0	0	487628	0		0	0	NULL	NULL	NULL	Low	run1	1	List2	Catch.wav	V_T	1	1	0	1	487478	150	1	572	488050
Exp1	10	Exp1-10-1	59.937	1.0.0.186	2	left	954854490	2.0.10.242	2.0.10.242	10-15-2019	2019-10-15 03:00:45	11:00:45	male	2.0.10.147	193	Red_C.bmp	1090	0		1	0	490030	0		0	0	NULL	NULL	NULL	Low	run1	1	List2	A_T.wav	AV_T	1	1	1	1	489880	150	1	578	490458
Exp1	10	Exp1-10-1	59.937	1.0.0.186	2	left	954854490	2.0.10.242	2.0.10.242	10-15-2019	2019-10-15 03:00:45	11:00:45	male	2.0.10.147	194	Red_C_2.bmp	995	0		0	0	492283	0		0	0	NULL	NULL	NULL	Low	run1	1	List2	Catch.wav	V_T	1	1	0	1	492133	150	1	493	492626
Exp1	10	Exp1-10-1	59.937	1.0.0.186	2	left	954854490	2.0.10.242	2.0.10.242	10-15-2019	2019-10-15 03:00:45	11:00:45	male	2.0.10.147	195	Red_S_2.bmp	1172	0		0	0	494435	0		0	0	NULL	NULL	NULL	Low	run1	1	List2	A_T.wav	AV_T	1	1	1	1	494285	150	1	525	494810
Exp1	10	Exp1-10-1	59.937	1.0.0.186	2	left	954854490	2.0.10.242	2.0.10.242	10-15-2019	2019-10-15 03:00:45	11:00:45	male	2.0.10.147	196	Catch.bmp	883	0		0	0	496754	0		0	0	NULL	NULL	NULL	Low	run1		List2	A_S.wav	A_S	0		0	1	496604	150		0	0
Exp1	10	Exp1-10-1	59.937	1.0.0.186	2	left	954854490	2.0.10.242	2.0.10.242	10-15-2019	2019-10-15 03:00:45	11:00:45	male	2.0.10.147	197	Red_C.bmp	899	0		0	0	498840	0		0	0	NULL	NULL	NULL	Low	run1	1	List2	Catch.wav	V_T	1	1	0	2	498690	150	1	744	499434
Exp1	10	Exp1-10-1	59.937	1.0.0.186	2	left	954854490	2.0.10.242	2.0.10.242	10-15-2019	2019-10-15 03:00:45	11:00:45	male	2.0.10.147	198	Red_C_2.bmp	1046	0		0	0	500892	0		0	0	NULL	NULL	NULL	Low	run1	1	List2	Catch.wav	V_T	1	1	0	1	500742	150	1	516	501258
Exp1	10	Exp1-10-1	59.937	1.0.0.186	2	left	954854490	2.0.10.242	2.0.10.242	10-15-2019	2019-10-15 03:00:45	11:00:45	male	2.0.10.147	199	Blue_S.bmp	1303	0		0	0	503094	0		0	0	NULL	NULL	NULL	Low	run1		List2	A_S.wav	AV_S	0		0	1	502944	150		0	0
Exp1	10	Exp1-10-1	59.937	1.0.0.186	2	left	954854490	2.0.10.242	2.0.10.242	10-15-2019	2019-10-15 03:00:45	11:00:45	male	2.0.10.147	200	Red_C_2.bmp	1582	0		0	0	505613	0		0	0	NULL	NULL	NULL	Low	run1	1	List2	Catch.wav	V_T	1	1	1	1	505463	150	1	763	506226
Exp1	10	Exp1-10-1	59.937	1.0.0.186	2	left	954854490	2.0.10.242	2.0.10.242	10-15-2019	2019-10-15 03:00:45	11:00:45	male	2.0.10.147	201	Catch.bmp	847	0		0	1	508350	0		0	0	NULL	NULL	NULL	Low	run1		List2	A_S.wav	A_S	0		1	1	508199	151		0	0
Exp1	10	Exp1-10-1	59.937	1.0.0.186	2	left	954854490	2.0.10.242	2.0.10.242	10-15-2019	2019-10-15 03:00:45	11:00:45	male	2.0.10.147	202	Blue_S_2.bmp	1224	0		0	0	510418	0		0	0	NULL	NULL	NULL	Low	run1		List2	A_S.wav	AV_S	0		0	1	510268	150		0	0
Exp1	10	Exp1-10-1	59.937	1.0.0.186	2	left	954854490	2.0.10.242	2.0.10.242	10-15-2019	2019-10-15 03:00:45	11:00:45	male	2.0.10.147	203	Catch.bmp	1247	0		0	0	512854	0		0	0	NULL	NULL	NULL	Low	run1	1	List2	A_T.wav	A_T	1	1	0	1	512704	150	1	514	513218
Exp1	10	Exp1-10-1	59.937	1.0.0.186	2	left	954854490	2.0.10.242	2.0.10.242	10-15-2019	2019-10-15 03:00:45	11:00:45	male	2.0.10.147	204	Red_C_2.bmp	1023	0		0	0	515257	0		0	0	NULL	NULL	NULL	Low	run1	1	List2	A_T.wav	AV_T	1	1	0	1	515107	150	1	679	515786
Exp1	10	Exp1-10-1	59.937	1.0.0.186	2	left	954854490	2.0.10.242	2.0.10.242	10-15-2019	2019-10-15 03:00:45	11:00:45	male	2.0.10.147	205	Red_C.bmp	1235	0		0	0	517442	0		0	0	NULL	NULL	NULL	Low	run1	1	List2	A_T.wav	AV_T	1	1	0	1	517292	150	1	534	517826
Exp1	10	Exp1-10-1	59.937	1.0.0.186	2	left	954854490	2.0.10.242	2.0.10.242	10-15-2019	2019-10-15 03:00:45	11:00:45	male	2.0.10.147	206	Red_C_2.bmp	1262	0		0	0	519828	0		0	0	NULL	NULL	NULL	Low	run1	1	List2	A_T.wav	AV_T	1	1	0	1	519678	150	1	580	520258
Exp1	10	Exp1-10-1	59.937	1.0.0.186	2	left	954854490	2.0.10.242	2.0.10.242	10-15-2019	2019-10-15 03:00:45	11:00:45	male	2.0.10.147	207	Red_C.bmp	864	0		0	0	522247	0		0	0	NULL	NULL	NULL	Low	run1	1	List2	A_T.wav	AV_T	1	1	0	1	522097	150	1	753	522850
Exp1	10	Exp1-10-1	59.937	1.0.0.186	2	left	954854490	2.0.10.242	2.0.10.242	10-15-2019	2019-10-15 03:00:45	11:00:45	male	2.0.10.147	208	Red_S_2.bmp	1323	0		0	0	524266	0		0	0	NULL	NULL	NULL	Low	run1	1	List2	Catch.wav	V_T	1	1	1	1	524116	150	1	639	524755
Exp1	10	Exp1-10-1	59.937	1.0.0.186	2	left	954854490	2.0.10.242	2.0.10.242	10-15-2019	2019-10-15 03:00:45	11:00:45	male	2.0.10.147	209	Blue_S.bmp	1215	0		0	0	526752	0		0	0	NULL	NULL	NULL	Low	run1		List2	A_S.wav	AV_S	0		1	1	526602	150		0	0
Exp1	10	Exp1-10-1	59.937	1.0.0.186	2	left	954854490	2.0.10.242	2.0.10.242	10-15-2019	2019-10-15 03:00:45	11:00:45	male	2.0.10.147	210	Catch.bmp	1321	0		0	0	529188	0		0	0	NULL	NULL	NULL	Low	run1	1	List2	A_T.wav	A_T	1	1	0	1	529038	150	1	1187	530225
Exp1	10	Exp1-10-1	59.937	1.0.0.186	2	left	954854490	2.0.10.242	2.0.10.242	10-15-2019	2019-10-15 03:00:45	11:00:45	male	2.0.10.147	211	Catch.bmp	1029	0		0	0	531657	0		0	0	NULL	NULL	NULL	Low	run1	1	List2	A_T.wav	A_T	1	1	0	1	531507	150	1	838	532345
Exp1	10	Exp1-10-1	59.937	1.0.0.186	2	left	954854490	2.0.10.242	2.0.10.242	10-15-2019	2019-10-15 03:00:45	11:00:45	male	2.0.10.147	212	Red_C_2.bmp	1367	0		0	0	533843	0		0	0	NULL	NULL	NULL	Low	run1	1	List2	Catch.wav	V_T	1	1	0	1	533693	150	1	852	534545
Exp1	10	Exp1-10-1	59.937	1.0.0.186	2	left	954854490	2.0.10.242	2.0.10.242	10-15-2019	2019-10-15 03:00:45	11:00:45	male	2.0.10.147	213	Red_C.bmp	1043	0		0	0	536362	0		0	0	NULL	NULL	NULL	Low	run1	1	List2	A_T.wav	AV_T	1	1	0	1	536212	150	1	733	536945
Exp1	10	Exp1-10-1	59.937	1.0.0.186	2	left	954854490	2.0.10.242	2.0.10.242	10-15-2019	2019-10-15 03:00:45	11:00:45	male	2.0.10.147	214	Red_C.bmp	1216	0		0	0	538564	0		0	0	NULL	NULL	NULL	Low	run1	1	List2	A_T.wav	AV_T	1	1	0	1	538414	150	1	531	538945
Exp1	10	Exp1-10-1	59.937	1.0.0.186	2	left	954854490	2.0.10.242	2.0.10.242	10-15-2019	2019-10-15 03:00:45	11:00:45	male	2.0.10.147	215	Catch.bmp	1586	0		0	1	540934	0		0	0	NULL	NULL	NULL	Low	run1	1	List2	A_T.wav	A_T	1	1	1	1	540783	151	1	546	541329
Exp1	10	Exp1-10-1	59.937	1.0.0.186	2	left	954854490	2.0.10.242	2.0.10.242	10-15-2019	2019-10-15 03:00:45	11:00:45	male	2.0.10.147	216	Red_S_2.bmp	1255	0		0	0	543670	0		0	0	NULL	NULL	NULL	Low	run1	1	List2	Catch.wav	V_T	1	1	0	1	543520	150	1	618	544138
Exp1	10	Exp1-10-1	59.937	1.0.0.186	2	left	954854490	2.0.10.242	2.0.10.242	10-15-2019	2019-10-15 03:00:45	11:00:45	male	2.0.10.147	217	Red_C.bmp	990	0		0	0	546072	0		0	0	NULL	NULL	NULL	Low	run1	1	List2	A_T.wav	AV_T	1	1	1	1	545922	150	1	624	546546
Exp1	10	Exp1-10-1	59.937	1.0.0.186	2	left	954854490	2.0.10.242	2.0.10.242	10-15-2019	2019-10-15 03:00:45	11:00:45	male	2.0.10.147	218	Catch.bmp	1044	0		1	0	548224	0		0	0	NULL	NULL	NULL	Low	run1	1	List2	A_T.wav	A_T	1	1	0	1	548074	150	1	775	548849
Exp1	10	Exp1-10-1	59.937	1.0.0.186	2	left	954854490	2.0.10.242	2.0.10.242	10-15-2019	2019-10-15 03:00:45	11:00:45	male	2.0.10.147	219	Catch.bmp	1293	0		0	0	550427	0		0	0	NULL	NULL	NULL	Low	run1		List2	A_S.wav	A_S	0		0	1	550277	150		0	0
Exp1	10	Exp1-10-1	59.937	1.0.0.186	2	left	954854490	2.0.10.242	2.0.10.242	10-15-2019	2019-10-15 03:00:45	11:00:45	male	2.0.10.147	220	Red_C.bmp	1486	0		0	0	552929	0		0	0	NULL	NULL	NULL	Low	run1	1	List2	Catch.wav	V_T	1	1	1	1	552779	150	1	639	553418
Exp1	10	Exp1-10-1	59.937	1.0.0.186	2	left	954854490	2.0.10.242	2.0.10.242	10-15-2019	2019-10-15 03:00:45	11:00:45	male	2.0.10.147	221	Catch.bmp	814	0		0	0	555565	0		0	0	NULL	NULL	NULL	Low	run1	1	List2	A_T.wav	A_T	0		1	1	555415	150		0	0
Exp1	10	Exp1-10-1	59.937	1.0.0.186	2	left	954854490	2.0.10.242	2.0.10.242	10-15-2019	2019-10-15 03:00:45	11:00:45	male	2.0.10.147	222	Red_S_2.bmp	1131	0		0	0	557584	0		0	0	NULL	NULL	NULL	Low	run1	1	List2	A_T.wav	AV_T	1	1	0	1	557434	150	1	527	557961
Exp1	10	Exp1-10-1	59.937	1.0.0.186	2	left	954854490	2.0.10.242	2.0.10.242	10-15-2019	2019-10-15 03:00:45	11:00:45	male	2.0.10.147	223	Red_C_2.bmp	1478	0		0	0	559870	0		0	0	NULL	NULL	NULL	Low	run1	1	List2	A_T.wav	AV_T	1	1	0	1	559720	150	1	489	560209
Exp1	10	Exp1-10-1	59.937	1.0.0.186	2	left	954854490	2.0.10.242	2.0.10.242	10-15-2019	2019-10-15 03:00:45	11:00:45	male	2.0.10.147	224	Catch.bmp	971	0		0	0	562506	0		0	0	NULL	NULL	NULL	Low	run1	1	List2	A_T.wav	A_T	1	1	0	1	562356	150	1	813	563169
Exp1	10	Exp1-10-1	59.937	1.0.0.186	2	left	954854490	2.0.10.242	2.0.10.242	10-15-2019	2019-10-15 03:00:45	11:00:45	male	2.0.10.147	225	Catch.bmp	1206	0		0	0	564625	0		0	0	NULL	NULL	NULL	Low	run1		List2	A_S.wav	A_S	0		0	1	564475	150		0	0
Exp1	10	Exp1-10-1	59.937	1.0.0.186	2	left	954854490	2.0.10.242	2.0.10.242	10-15-2019	2019-10-15 03:00:45	11:00:45	male	2.0.10.147	226	Red_C.bmp	1441	0		0	0	567044	0		0	0	NULL	NULL	NULL	Low	run1	1	List2	A_T.wav	AV_T	1	1	0	1	566894	150	1	451	567345
Exp1	10	Exp1-10-1	59.937	1.0.0.186	2	left	954854490	2.0.10.242	2.0.10.242	10-15-2019	2019-10-15 03:00:45	11:00:45	male	2.0.10.147	227	Catch.bmp	1296	0		0	0	569647	0		0	0	NULL	NULL	NULL	Low	run1	1	List2	A_T.wav	A_T	1	1	0	1	569497	150	1	536	570033
Exp1	10	Exp1-10-1	59.937	1.0.0.186	2	left	954854490	2.0.10.242	2.0.10.242	10-15-2019	2019-10-15 03:00:45	11:00:45	male	2.0.10.147	228	Red_S_2.bmp	1597	0		0	0	572099	0		0	0	NULL	NULL	NULL	Low	run1	1	List2	Catch.wav	V_T	1	1	1	1	571949	150	1	763	572712
Exp1	10	Exp1-10-1	59.937	1.0.0.186	2	left	954854490	2.0.10.242	2.0.10.242	10-15-2019	2019-10-15 03:00:45	11:00:45	male	2.0.10.147	229	Blue_C.bmp	1003	0		0	0	574852	0		0	0	NULL	NULL	NULL	Low	Run1		List2	Catch.wav	V_S	0		0	1	574702	150		0	0
Exp1	10	Exp1-10-1	59.937	1.0.0.186	2	left	954854490	2.0.10.242	2.0.10.242	10-15-2019	2019-10-15 03:00:45	11:00:45	male	2.0.10.147	230	Catch.bmp	1320	0		0	0	577071	0		0	0	NULL	NULL	NULL	Low	run1	1	List2	A_T.wav	A_T	1	1	1	1	576921	150	1	671	577592
Exp1	10	Exp1-10-1	59.937	1.0.0.186	2	left	954854490	2.0.10.242	2.0.10.242	10-15-2019	2019-10-15 03:00:45	11:00:45	male	2.0.10.147	231	Red_C.bmp	827	0		0	0	579540	0		0	0	NULL	NULL	NULL	Low	run1	1	List2	A_T.wav	AV_T	1	1	0	1	579390	150	1	506	579896
Exp1	10	Exp1-10-1	59.937	1.0.0.186	2	left	954854490	2.0.10.242	2.0.10.242	10-15-2019	2019-10-15 03:00:45	11:00:45	male	2.0.10.147	232	Red_S.bmp	1375	0		0	0	581526	0		0	0	NULL	NULL	NULL	Low	run1	1	List2	Catch.wav	V_T	1	1	0	1	581376	150	1	648	582024
Exp1	10	Exp1-10-1	59.937	1.0.0.186	2	left	954854490	2.0.10.242	2.0.10.242	10-15-2019	2019-10-15 03:00:45	11:00:45	male	2.0.10.147	233	Red_C_2.bmp	1581	0		0	0	584062	0		0	0	NULL	NULL	NULL	Low	run1	1	List2	Catch.wav	V_T	1	1	0	1	583912	150	1	577	584489
Exp1	10	Exp1-10-1	59.937	1.0.0.186	2	left	954854490	2.0.10.242	2.0.10.242	10-15-2019	2019-10-15 03:00:45	11:00:45	male	2.0.10.147	234	Red_S.bmp	817	0		0	0	586798	0		0	0	NULL	NULL	NULL	Low	run1	1	List2	A_T.wav	AV_T	1	1	0	1	586648	150	1	592	587240
Exp1	10	Exp1-10-1	59.937	1.0.0.186	2	left	954854490	2.0.10.242	2.0.10.242	10-15-2019	2019-10-15 03:00:45	11:00:45	male	2.0.10.147	235	Catch.bmp	1026	0		0	0	588767	0		0	0	NULL	NULL	NULL	Low	run1	1	List2	A_T.wav	A_T	1	1	0	1	588617	150	1	607	589224
Exp1	10	Exp1-10-1	59.937	1.0.0.186	2	left	954854490	2.0.10.242	2.0.10.242	10-15-2019	2019-10-15 03:00:45	11:00:45	male	2.0.10.147	236	Catch.bmp	1174	0		0	0	590952	0		0	0	NULL	NULL	NULL	Low	run1	1	List2	A_T.wav	A_T	1	1	0	1	590802	150	1	662	591464
Exp1	10	Exp1-10-1	59.937	1.0.0.186	2	left	954854490	2.0.10.242	2.0.10.242	10-15-2019	2019-10-15 03:00:45	11:00:45	male	2.0.10.147	237	Blue_C_2.bmp	1451	0		0	0	593288	0		0	0	NULL	NULL	NULL	Low	run1		List2	Catch.wav	V_S	0		0	1	593138	150		0	0
Exp1	10	Exp1-10-1	59.937	1.0.0.186	2	left	954854490	2.0.10.242	2.0.10.242	10-15-2019	2019-10-15 03:00:45	11:00:45	male	2.0.10.147	238	Red_S.bmp	1289	0		0	1	595958	0		0	0	NULL	NULL	NULL	Low	run1	1	List2	A_T.wav	AV_T	1	1	1	1	595807	151	1	577	596384
Exp1	10	Exp1-10-1	59.937	1.0.0.186	2	left	954854490	2.0.10.242	2.0.10.242	10-15-2019	2019-10-15 03:00:45	11:00:45	male	2.0.10.147	239	Catch.bmp	1368	0		0	0	598410	0		0	0	NULL	NULL	NULL	Low	run1	1	List2	A_T.wav	A_T	1	1	0	1	598260	150	1	604	598864
Exp1	10	Exp1-10-1	59.937	1.0.0.186	2	left	954854490	2.0.10.242	2.0.10.242	10-15-2019	2019-10-15 03:00:45	11:00:45	male	2.0.10.147	240	Red_C.bmp	966	0		0	0	600929	0		0	0	NULL	NULL	NULL	Low	run1	1	List2	A_T.wav	AV_T	1	1	0	1	600779	150	1	669	601448
Exp1	10	Exp1-10-1	59.937	1.0.0.186	2	left	954854490	2.0.10.242	2.0.10.242	10-15-2019	2019-10-15 03:00:45	11:00:45	male	2.0.10.147	241	Blue_S_2.bmp	887	0		0	0	603048	0		0	0	NULL	NULL	NULL	Low	run1		List2	Catch.wav	V_S	0		1	1	602898	150		0	0
Exp1	10	Exp1-10-1	59.937	1.0.0.186	2	left	954854490	2.0.10.242	2.0.10.242	10-15-2019	2019-10-15 03:00:45	11:00:45	male	2.0.10.147	242	Red_S_2.bmp	1173	0		1	0	605150	0		0	0	NULL	NULL	NULL	Low	run1	1	List2	A_T.wav	AV_T	1	1	1	1	605000	150	1	520	605520
Exp1	10	Exp1-10-1	59.937	1.0.0.186	2	left	954854490	2.0.10.242	2.0.10.242	10-15-2019	2019-10-15 03:00:45	11:00:45	male	2.0.10.147	243	Catch.bmp	818	0		0	0	607486	0		0	0	NULL	NULL	NULL	Low	run1	1	List2	A_T.wav	A_T	1	1	0	1	607336	150	1	568	607904
Exp1	10	Exp1-10-1	59.937	1.0.0.186	2	left	954854490	2.0.10.242	2.0.10.242	10-15-2019	2019-10-15 03:00:45	11:00:45	male	2.0.10.147	244	Red_C_2.bmp	1146	0		0	0	609455	0		0	0	NULL	NULL	NULL	Low	run1	1	List2	A_T.wav	AV_T	1	1	0	1	609305	150	1	487	609792
Exp1	10	Exp1-10-1	59.937	1.0.0.186	2	left	954854490	2.0.10.242	2.0.10.242	10-15-2019	2019-10-15 03:00:45	11:00:45	male	2.0.10.147	245	Catch.bmp	989	0		0	0	611757	0		0	0	NULL	NULL	NULL	Low	run1	1	List2	A_T.wav	A_T	1	1	0	1	611607	150	1	609	612216
Exp1	10	Exp1-10-1	59.937	1.0.0.186	2	left	954854490	2.0.10.242	2.0.10.242	10-15-2019	2019-10-15 03:00:45	11:00:45	male	2.0.10.147	246	Red_S_2.bmp	1474	0		0	0	613893	0		0	0	NULL	NULL	NULL	Low	run1	1	List2	A_T.wav	AV_T	1	1	0	1	613743	150	1	401	614144
Exp1	10	Exp1-10-1	59.937	1.0.0.186	2	left	954854490	2.0.10.242	2.0.10.242	10-15-2019	2019-10-15 03:00:45	11:00:45	male	2.0.10.147	247	Red_S_2.bmp	1245	0		0	0	616529	0		0	0	NULL	NULL	NULL	Low	run1	1	List2	A_T.wav	AV_T	1	1	0	1	616379	150	1	437	616816
Exp1	10	Exp1-10-1	59.937	1.0.0.186	2	left	954854490	2.0.10.242	2.0.10.242	10-15-2019	2019-10-15 03:00:45	11:00:45	male	2.0.10.147	248	Red_S.bmp	1232	0		1	0	618931	0		0	0	NULL	NULL	NULL	Low	run1	1	List2	Catch.wav	V_T	1	1	1	1	618781	150	1	474	619255
Exp1	10	Exp1-10-1	59.937	1.0.0.186	2	left	954854490	2.0.10.242	2.0.10.242	10-15-2019	2019-10-15 03:00:45	11:00:45	male	2.0.10.147	249	Red_C_2.bmp	872	0		0	0	621317	0		0	0	NULL	NULL	NULL	Low	run1	1	List2	Catch.wav	V_T	1	1	0	1	621167	150	1	400	621567
Exp1	10	Exp1-10-1	59.937	1.0.0.186	2	left	954854490	2.0.10.242	2.0.10.242	10-15-2019	2019-10-15 03:00:45	11:00:45	male	2.0.10.147	250	Red_S_2.bmp	887	0		0	0	623336	0		0	0	NULL	NULL	NULL	Low	run1	1	List2	A_T.wav	AV_T	1	1	1	1	623186	150	1	645	623831
Exp1	10	Exp1-10-1	59.937	1.0.0.186	2	left	954854490	2.0.10.242	2.0.10.242	10-15-2019	2019-10-15 03:00:45	11:00:45	male	2.0.10.147	251	Catch.bmp	914	0		0	1	625372	0		0	0	NULL	NULL	NULL	Low	run1	1	List2	A_T.wav	A_T	1	1	1	1	625221	151	1	578	625799
Exp1	10	Exp1-10-1	59.937	1.0.0.186	2	left	954854490	2.0.10.242	2.0.10.242	10-15-2019	2019-10-15 03:00:45	11:00:45	male	2.0.10.147	252	Red_S_2.bmp	1379	0		0	0	627440	0		0	0	NULL	NULL	NULL	Low	run1	1	List2	A_T.wav	AV_T	1	1	0	1	627290	150	1	517	627807
Exp1	10	Exp1-10-1	59.937	1.0.0.186	2	left	954854490	2.0.10.242	2.0.10.242	10-15-2019	2019-10-15 03:00:45	11:00:45	male	2.0.10.147	253	Red_C.bmp	979	0		0	0	629976	0		0	0	NULL	NULL	NULL	Low	run1	1	List2	A_T.wav	AV_T	1	1	0	1	629826	150	1	685	630511
Exp1	10	Exp1-10-1	59.937	1.0.0.186	2	left	954854490	2.0.10.242	2.0.10.242	10-15-2019	2019-10-15 03:00:45	11:00:45	male	2.0.10.147	254	Red_S_2.bmp	1063	0		0	0	632112	0		0	0	NULL	NULL	NULL	Low	run1	1	List2	Catch.wav	V_T	1	1	0	1	631962	150	1	565	632527
Exp1	10	Exp1-10-1	59.937	1.0.0.186	2	left	954854490	2.0.10.242	2.0.10.242	10-15-2019	2019-10-15 03:00:45	11:00:45	male	2.0.10.147	255	Red_C.bmp	831	0		0	0	634331	0		0	0	NULL	NULL	NULL	Low	run1	1	List2	Catch.wav	V_T	1	1	0	1	634181	150	1	482	634663
Exp1	10	Exp1-10-1	59.937	1.0.0.186	2	left	954854490	2.0.10.242	2.0.10.242	10-15-2019	2019-10-15 03:00:45	11:00:45	male	2.0.10.147	256	Red_C_2.bmp	997	0		0	0	636316	0		0	0	NULL	NULL	NULL	Low	run1	1	List2	A_T.wav	AV_T	1	1	1	1	636166	150	1	513	636679
Exp1	10	Exp1-10-1	59.937	1.0.0.186	2	left	954854490	2.0.10.242	2.0.10.242	10-15-2019	2019-10-15 03:00:45	11:00:45	male	2.0.10.147	257	Blue_S.bmp	1553	0		0	1	638469	0		0	0	NULL	NULL	NULL	Low	run1		List2	Catch.wav	V_S	0		1	1	638318	151		0	0
Exp1	10	Exp1-10-1	59.937	1.0.0.186	2	left	954854490	2.0.10.242	2.0.10.242	10-15-2019	2019-10-15 03:00:45	11:00:45	male	2.0.10.147	258	Red_C.bmp	1022	0		0	0	641238	0		0	0	NULL	NULL	NULL	Low	run1	1	List2	Catch.wav	V_T	1	1	0	1	641088	150	1	584	641672
Exp1	10	Exp1-10-1	59.937	1.0.0.186	2	left	954854490	2.0.10.242	2.0.10.242	10-15-2019	2019-10-15 03:00:45	11:00:45	male	2.0.10.147	259	Catch.bmp	1543	0		0	0	643407	0		0	0	NULL	NULL	NULL	Low	run1	1	List2	A_T.wav	A_T	1	1	1	1	643257	150	1	798	644055
Exp1	10	Exp1-10-1	59.937	1.0.0.186	2	left	954854490	2.0.10.242	2.0.10.242	10-15-2019	2019-10-15 03:00:45	11:00:45	male	2.0.10.147	260	Red_C.bmp	874	0		0	0	646110	0		0	0	NULL	NULL	NULL	Low	run1	1	List2	Catch.wav	V_T	1	1	0	1	645960	150	1	399	646359
