# Supplementary material for: Visual Perceptual Load Attenuates Age-Related Audiovisual Integration in an Audiovisual Discrimination Task
Source: Front Psychol. 2021 Sep 29;12:740221. doi: 10.3389/fpsyg.2021.740221 (PMC8511317; doi:10.3389/fpsyg.2021.740221)
Supplement: Supplementary file 1 [file Data_Sheet_1.ZIP › Export data/Group 2_Data_Older/Exp1_Low load/Subject_11.xlsx]

## Sheet: Sheet1
ExperimentName	Subject	DataFile.Basename	Display.RefreshRate	ExperimentVersion	Group	Handedness	RandomSeed	RuntimeVersion	RuntimeVersionExpected	SessionDate	SessionStartDateTimeUtc	SessionTime	Sex	StudioVersion	Block	Image	ITI	ITI.ACC	ITI.CRESP	ITI.DurationError	ITI.OnsetDelay	ITI.OnsetTime	ITI.OnsetToOnsetTime	ITI.RESP	ITI.RT	ITI.RTTime	List1	List1.Cycle	List1.Sample	PercetualLoad	Procedure	Response	Running	Sound	StimulusType	Target.ACC	Target.CRESP	Target.DurationError	Target.OnsetDelay	Target.OnsetTime	Target.OnsetToOnsetTime	Target.RESP	Target.RT	Target.RTTime
Exp1	11	Exp1-11-1	59.939	1.0.0.185	2	left	624084491	2.0.10.242	2.0.10.242	5-21-2019	2019-10-15 02:18:21	10:18:21	female	2.0.10.147	1	Red_S.bmp	1262	0		0	0	29572	0		0	0	17	1	1	Low	Prac	1	List1	A_T.wav	AV_T	1	1	105	1	29422	150	1	793	30215
Exp1	11	Exp1-11-1	59.939	1.0.0.185	2	left	624084491	2.0.10.242	2.0.10.242	5-21-2019	2019-10-15 02:18:21	10:18:21	female	2.0.10.147	2	Red_S_2.bmp	967	0		0	0	31991	0		0	0	8	1	2	Low	Prac	1	List1	Catch.wav	V_T	0		0	1	31841	150		0	0
Exp1	11	Exp1-11-1	59.939	1.0.0.185	2	left	624084491	2.0.10.242	2.0.10.242	5-21-2019	2019-10-15 02:18:21	10:18:21	female	2.0.10.147	3	Red_C_2.bmp	1315	0		0	21	34060	0		0	0	16	1	3	Low	Prac	1	List1	A_T.wav	AV_T	1	1	1	1	34010	0	1	29	34039
Exp1	11	Exp1-11-1	59.939	1.0.0.185	2	left	624084491	2.0.10.242	2.0.10.242	5-21-2019	2019-10-15 02:18:21	10:18:21	female	2.0.10.147	4	Catch.bmp	860	0		0	0	36529	0		0	0	10	1	4	Low	Prac	1	List1	A_T.wav	A_T	1	1	0	1	36379	150	1	435	36814
Exp1	11	Exp1-11-1	59.939	1.0.0.185	2	left	624084491	2.0.10.242	2.0.10.242	5-21-2019	2019-10-15 02:18:21	10:18:21	female	2.0.10.147	5	Red_S_2.bmp	1326	0		0	0	38548	0		0	0	18	1	5	Low	Prac	1	List1	A_T.wav	AV_T	1	1	0	1	38398	150	1	714	39112
Exp1	11	Exp1-11-1	59.939	1.0.0.185	2	left	624084491	2.0.10.242	2.0.10.242	5-21-2019	2019-10-15 02:18:21	10:18:21	female	2.0.10.147	6	Red_S.bmp	1046	0		0	0	41034	0		0	0	7	1	6	Low	Prac	1	List1	Catch.wav	V_T	1	1	0	1	40884	150	1	338	41222
Exp1	11	Exp1-11-1	59.939	1.0.0.185	2	left	624084491	2.0.10.242	2.0.10.242	5-21-2019	2019-10-15 02:18:21	10:18:21	female	2.0.10.147	7	Blue_C_2.bmp	1271	0		0	0	43236	0		0	0	2	1	7	Low	Prac		List1	Catch.wav	V_S	0		0	1	43086	150	1	304	43390
Exp1	11	Exp1-11-1	59.939	1.0.0.185	2	left	624084491	2.0.10.242	2.0.10.242	5-21-2019	2019-10-15 02:18:21	10:18:21	female	2.0.10.147	8	Red_C_2.bmp	837	0		0	0	45655	0		0	0	16	1	8	Low	Prac	1	List1	A_T.wav	AV_T	1	1	1	1	45505	150	1	485	45990
Exp1	11	Exp1-11-1	59.939	1.0.0.185	2	left	624084491	2.0.10.242	2.0.10.242	5-21-2019	2019-10-15 02:18:21	10:18:21	female	2.0.10.147	9	Red_S.bmp	1303	0		0	0	47641	0		0	0	7	1	9	Low	Prac	1	List1	Catch.wav	V_T	1	1	0	1	47491	150	1	795	48286
Exp1	11	Exp1-11-1	59.939	1.0.0.185	2	left	624084491	2.0.10.242	2.0.10.242	5-21-2019	2019-10-15 02:18:21	10:18:21	female	2.0.10.147	10	Red_C.bmp	941	0		0	0	50093	0		0	0	15	1	10	Low	Prac	1	List1	A_T.wav	AV_T	1	1	1	1	49943	150	1	592	50535
Exp1	11	Exp1-11-1	59.939	1.0.0.185	2	left	624084491	2.0.10.242	2.0.10.242	5-21-2019	2019-10-15 02:18:21	10:18:21	female	2.0.10.147	11	Catch.bmp	949	0		0	0	52195	0		0	0	10	1	11	Low	Prac	1	List1	A_T.wav	A_T	0		0	1	52045	150		0	0
Exp1	11	Exp1-11-1	59.939	1.0.0.185	2	left	624084491	2.0.10.242	2.0.10.242	5-21-2019	2019-10-15 02:18:21	10:18:21	female	2.0.10.147	12	Red_S.bmp	1311	0		0	0	54364	0		0	0	17	1	12	Low	Prac	1	List1	A_T.wav	AV_T	1	1	0	1	54214	150	1	697	54911
Exp1	11	Exp1-11-1	59.939	1.0.0.185	2	left	624084491	2.0.10.242	2.0.10.242	5-21-2019	2019-10-15 02:18:21	10:18:21	female	2.0.10.147	13	Blue_S.bmp	1275	0		0	1	56834	0		0	0	13	1	13	Low	Prac		List1	A_S.wav	AV_S	0		1	1	56683	151		0	0
Exp1	11	Exp1-11-1	59.939	1.0.0.185	2	left	624084491	2.0.10.242	2.0.10.242	5-21-2019	2019-10-15 02:18:21	10:18:21	female	2.0.10.147	14	Catch.bmp	1501	0		0	1	59320	0		0	0	9	1	14	Low	Prac		List1	A_S.wav	A_S	0		0	1	59169	151	1	1093	60262
Exp1	11	Exp1-11-1	59.939	1.0.0.185	2	left	624084491	2.0.10.242	2.0.10.242	5-21-2019	2019-10-15 02:18:21	10:18:21	female	2.0.10.147	15	Red_S.bmp	1243	0		0	0	61972	0		0	0	7	1	15	Low	Prac	1	List1	Catch.wav	V_T	1	1	1	1	61822	150	1	641	62463
Exp1	11	Exp1-11-1	59.939	1.0.0.185	2	left	624084491	2.0.10.242	2.0.10.242	5-21-2019	2019-10-15 02:18:21	10:18:21	female	2.0.10.147	16	Red_C.bmp	1044	0		0	0	64375	0		0	0	5	1	16	Low	Prac	1	List1	Catch.wav	V_T	1	1	0	1	64225	150	1	557	64782
Exp1	11	Exp1-11-1	59.939	1.0.0.185	2	left	624084491	2.0.10.242	2.0.10.242	5-21-2019	2019-10-15 02:18:21	10:18:21	female	2.0.10.147	17	Red_S_2.bmp	1140	0		0	0	66577	0		0	0	18	1	17	Low	Prac	1	List1	A_T.wav	AV_T	1	1	1	1	66427	150	1	739	67166
Exp1	11	Exp1-11-1	59.939	1.0.0.185	2	left	624084491	2.0.10.242	2.0.10.242	5-21-2019	2019-10-15 02:18:21	10:18:21	female	2.0.10.147	18	Blue_S.bmp	1243	0		1	0	68879	0		0	0	3	1	18	Low	Prac		List1	Catch.wav	V_S	0		1	1	68729	150	1	413	69142
Exp1	11	Exp1-11-1	59.939	1.0.0.185	2	left	624084491	2.0.10.242	2.0.10.242	5-21-2019	2019-10-15 02:18:21	10:18:21	female	2.0.10.147	19	Catch.bmp	1022	0		0	0	71282	0		0	0	10	1	19	Low	Prac	1	List1	A_T.wav	A_T	0		0	1	71132	150		0	0
Exp1	11	Exp1-11-1	59.939	1.0.0.185	2	left	624084491	2.0.10.242	2.0.10.242	5-21-2019	2019-10-15 02:18:21	10:18:21	female	2.0.10.147	20	Red_S_2.bmp	1269	0		0	0	73518	0		0	0	18	1	20	Low	Prac	1	List1	A_T.wav	AV_T	1	1	0	1	73368	150	1	534	73902
Exp1	11	Exp1-11-1	59.939	1.0.0.185	2	left	624084491	2.0.10.242	2.0.10.242	5-21-2019	2019-10-15 02:18:21	10:18:21	female	2.0.10.147	21	Red_C.bmp	814	0		0	0	87632	0		0	0	15	1	21	Low	Prac	1	List1	A_T.wav	AV_T	1	1	0	1	87482	150	1	179	87661
Exp1	11	Exp1-11-1	59.939	1.0.0.185	2	left	624084491	2.0.10.242	2.0.10.242	5-21-2019	2019-10-15 02:18:21	10:18:21	female	2.0.10.147	22	Catch.bmp	1125	0		0	0	89601	0		0	0	10	1	22	Low	Prac	1	List1	A_T.wav	A_T	1	1	0	1	89451	150	1	706	90157
Exp1	11	Exp1-11-1	59.939	1.0.0.185	2	left	624084491	2.0.10.242	2.0.10.242	5-21-2019	2019-10-15 02:18:21	10:18:21	female	2.0.10.147	23	Catch.bmp	852	0		0	0	91887	0		0	0	10	1	23	Low	Prac	1	List1	A_T.wav	A_T	1	1	0	1	91737	150	1	412	92149
Exp1	11	Exp1-11-1	59.939	1.0.0.185	2	left	624084491	2.0.10.242	2.0.10.242	5-21-2019	2019-10-15 02:18:21	10:18:21	female	2.0.10.147	24	Red_C_2.bmp	1475	0		0	0	93889	0		0	0	16	1	24	Low	Prac	1	List1	A_T.wav	AV_T	1	1	0	1	93739	150	1	370	94109
Exp1	11	Exp1-11-1	59.939	1.0.0.185	2	left	624084491	2.0.10.242	2.0.10.242	5-21-2019	2019-10-15 02:18:21	10:18:21	female	2.0.10.147	25	Red_C.bmp	1393	0		0	0	96525	0		0	0	5	1	25	Low	Prac	1	List1	Catch.wav	V_T	1	1	0	1	96375	150	1	470	96845
Exp1	11	Exp1-11-1	59.939	1.0.0.185	2	left	624084491	2.0.10.242	2.0.10.242	5-21-2019	2019-10-15 02:18:21	10:18:21	female	2.0.10.147	26	Red_S.bmp	1199	0		0	1	99078	0		0	0	7	1	26	Low	Prac	1	List1	Catch.wav	V_T	1	1	1	1	98927	151	1	862	99789
Exp1	11	Exp1-11-1	59.939	1.0.0.185	2	left	624084491	2.0.10.242	2.0.10.242	5-21-2019	2019-10-15 02:18:21	10:18:21	female	2.0.10.147	27	Catch.bmp	1571	0		0	0	101430	0		0	0	10	1	27	Low	Prac	1	List1	A_T.wav	A_T	1	1	0	1	101280	150	1	669	101949
Exp1	11	Exp1-11-1	59.939	1.0.0.185	2	left	624084491	2.0.10.242	2.0.10.242	5-21-2019	2019-10-15 02:18:21	10:18:21	female	2.0.10.147	28	Red_C_2.bmp	1039	0		0	1	104150	0		0	0	16	1	28	Low	Prac	1	List1	A_T.wav	AV_T	1	1	1	1	103999	151	1	390	104389
Exp1	11	Exp1-11-1	59.939	1.0.0.185	2	left	624084491	2.0.10.242	2.0.10.242	5-21-2019	2019-10-15 02:18:21	10:18:21	female	2.0.10.147	29	Catch.bmp	1214	0		0	0	106352	0		0	0	10	1	29	Low	Prac	1	List1	A_T.wav	A_T	1	1	0	1	106202	150	1	715	106917
Exp1	11	Exp1-11-1	59.939	1.0.0.185	2	left	624084491	2.0.10.242	2.0.10.242	5-21-2019	2019-10-15 02:18:21	10:18:21	female	2.0.10.147	30	Red_S_2.bmp	994	0		0	0	108721	0		0	0	8	1	30	Low	Prac	1	List1	Catch.wav	V_T	1	1	1	1	108571	150	1	667	109238
Exp1	11	Exp1-11-1	59.939	1.0.0.185	2	left	624084491	2.0.10.242	2.0.10.242	5-21-2019	2019-10-15 02:18:21	10:18:21	female	2.0.10.147	31	Red_S_2.bmp	1420	0		0	0	110873	0		0	0	18	1	31	Low	Prac	1	List1	A_T.wav	AV_T	1	1	1	1	110723	150	1	378	111101
Exp1	11	Exp1-11-1	59.939	1.0.0.185	2	left	624084491	2.0.10.242	2.0.10.242	5-21-2019	2019-10-15 02:18:21	10:18:21	female	2.0.10.147	32	Catch.bmp	1323	0		0	1	113443	0		0	0	10	1	32	Low	Prac	1	List1	A_T.wav	A_T	1	1	1	1	113292	151	1	473	113765
Exp1	11	Exp1-11-1	59.939	1.0.0.185	2	left	624084491	2.0.10.242	2.0.10.242	5-21-2019	2019-10-15 02:18:21	10:18:21	female	2.0.10.147	33	Blue_S_2.bmp	1480	0		0	1	115929	0		0	0	4	1	33	Low	Prac		List1	Catch.wav	V_S	0		1	1	115778	151	1	307	116085
Exp1	11	Exp1-11-1	59.939	1.0.0.185	2	left	624084491	2.0.10.242	2.0.10.242	5-21-2019	2019-10-15 02:18:21	10:18:21	female	2.0.10.147	34	Red_S_2.bmp	1329	0		0	1	118565	0		0	0	18	1	34	Low	Prac	1	List1	A_T.wav	AV_T	0		1	1	118414	151		0	0
Exp1	11	Exp1-11-1	59.939	1.0.0.185	2	left	624084491	2.0.10.242	2.0.10.242	5-21-2019	2019-10-15 02:18:21	10:18:21	female	2.0.10.147	35	Blue_S_2.bmp	1078	0		0	1	121101	0		0	0	4	1	35	Low	Prac		List1	Catch.wav	V_S	0		1	1	120950	151		0	0
Exp1	11	Exp1-11-1	59.939	1.0.0.185	2	left	624084491	2.0.10.242	2.0.10.242	5-21-2019	2019-10-15 02:18:21	10:18:21	female	2.0.10.147	36	Blue_C_2.bmp	1467	0		0	0	123386	0		0	0	12	1	36	Low	Prac		List1	A_S.wav	AV_S	0		1	1	123236	150		0	0
Exp1	11	Exp1-11-1	59.939	1.0.0.185	2	left	624084491	2.0.10.242	2.0.10.242	5-21-2019	2019-10-15 02:18:21	10:18:21	female	2.0.10.147	37	Red_S_2.bmp	1321	0		0	0	126072	0		0	0	8	1	37	Low	Prac	1	List1	Catch.wav	V_T	1	1	1	1	125922	150	1	386	126308
Exp1	11	Exp1-11-1	59.939	1.0.0.185	2	left	624084491	2.0.10.242	2.0.10.242	5-21-2019	2019-10-15 02:18:21	10:18:21	female	2.0.10.147	38	Red_C_2.bmp	1392	0		0	1	128542	0		0	0	16	1	38	Low	Prac	1	List1	A_T.wav	AV_T	1	1	1	1	128391	151	1	613	129004
Exp1	11	Exp1-11-1	59.939	1.0.0.185	2	left	624084491	2.0.10.242	2.0.10.242	5-21-2019	2019-10-15 02:18:21	10:18:21	female	2.0.10.147	39	Catch.bmp	1066	0		0	0	131094	0		0	0	10	1	39	Low	Prac	1	List1	A_T.wav	A_T	1	1	0	1	130944	150	1	748	131692
Exp1	11	Exp1-11-1	59.939	1.0.0.185	2	left	624084491	2.0.10.242	2.0.10.242	5-21-2019	2019-10-15 02:18:21	10:18:21	female	2.0.10.147	40	Catch.bmp	1396	0		0	0	133313	0		0	0	10	1	40	Low	Prac	1	List1	A_T.wav	A_T	1	1	0	1	133163	150	1	545	133708
Exp1	11	Exp1-11-1	59.939	1.0.0.185	2	left	624084491	2.0.10.242	2.0.10.242	5-21-2019	2019-10-15 02:18:21	10:18:21	female	2.0.10.147	41	Red_S_2.bmp	1570	0		0	0	140671	0		0	0	NULL	NULL	NULL	Low	run1	1	List2	A_T.wav	AV_T	1	1	0	1	140521	150	1	443	140964
Exp1	11	Exp1-11-1	59.939	1.0.0.185	2	left	624084491	2.0.10.242	2.0.10.242	5-21-2019	2019-10-15 02:18:21	10:18:21	female	2.0.10.147	42	Catch.bmp	1089	0		1	0	143390	0		0	0	NULL	NULL	NULL	Low	run1	1	List2	A_T.wav	A_T	1	1	0	1	143240	150	1	276	143516
Exp1	11	Exp1-11-1	59.939	1.0.0.185	2	left	624084491	2.0.10.242	2.0.10.242	5-21-2019	2019-10-15 02:18:21	10:18:21	female	2.0.10.147	43	Catch.bmp	1540	0		0	0	145626	0		0	0	NULL	NULL	NULL	Low	run1	1	List2	A_T.wav	A_T	1	1	0	1	145476	150	1	689	146165
Exp1	11	Exp1-11-1	59.939	1.0.0.185	2	left	624084491	2.0.10.242	2.0.10.242	5-21-2019	2019-10-15 02:18:21	10:18:21	female	2.0.10.147	44	Red_S.bmp	1015	0		0	0	148329	0		0	0	NULL	NULL	NULL	Low	run1	1	List2	Catch.wav	V_T	1	1	1	1	148179	150	1	385	148564
Exp1	11	Exp1-11-1	59.939	1.0.0.185	2	left	624084491	2.0.10.242	2.0.10.242	5-21-2019	2019-10-15 02:18:21	10:18:21	female	2.0.10.147	45	Red_S_2.bmp	1395	0		0	0	150498	0		0	0	NULL	NULL	NULL	Low	run1	1	List2	A_T.wav	AV_T	1	1	1	1	150348	150	1	392	150740
Exp1	11	Exp1-11-1	59.939	1.0.0.185	2	left	624084491	2.0.10.242	2.0.10.242	5-21-2019	2019-10-15 02:18:21	10:18:21	female	2.0.10.147	46	Red_S.bmp	1576	0		0	1	153051	0		0	0	NULL	NULL	NULL	Low	run1	1	List2	A_T.wav	AV_T	1	1	1	1	152900	151	1	289	153189
Exp1	11	Exp1-11-1	59.939	1.0.0.185	2	left	624084491	2.0.10.242	2.0.10.242	5-21-2019	2019-10-15 02:18:21	10:18:21	female	2.0.10.147	47	Red_C_2.bmp	1086	0		0	0	155787	0		0	0	NULL	NULL	NULL	Low	run1	1	List2	A_T.wav	AV_T	1	1	0	1	155637	150	1	311	155948
Exp1	11	Exp1-11-1	59.939	1.0.0.185	2	left	624084491	2.0.10.242	2.0.10.242	5-21-2019	2019-10-15 02:18:21	10:18:21	female	2.0.10.147	48	Blue_C_2.bmp	814	0		0	0	158022	0		0	0	NULL	NULL	NULL	Low	run1		List2	Catch.wav	V_S	0		1	1	157872	150		0	0
Exp1	11	Exp1-11-1	59.939	1.0.0.185	2	left	624084491	2.0.10.242	2.0.10.242	5-21-2019	2019-10-15 02:18:21	10:18:21	female	2.0.10.147	49	Red_S_2.bmp	1246	0		0	0	160058	0		0	0	NULL	NULL	NULL	Low	run1	1	List2	Catch.wav	V_T	1	1	0	1	159908	150	1	504	160412
Exp1	11	Exp1-11-1	59.939	1.0.0.185	2	left	624084491	2.0.10.242	2.0.10.242	5-21-2019	2019-10-15 02:18:21	10:18:21	female	2.0.10.147	50	Blue_S.bmp	938	0		0	0	162460	0		0	0	NULL	NULL	NULL	Low	run1		List2	Catch.wav	V_S	0		0	1	162310	150		0	0
Exp1	11	Exp1-11-1	59.939	1.0.0.185	2	left	624084491	2.0.10.242	2.0.10.242	5-21-2019	2019-10-15 02:18:21	10:18:21	female	2.0.10.147	51	Red_S_2.bmp	1576	0		0	1	164613	0		0	0	NULL	NULL	NULL	Low	run1	1	List2	Catch.wav	V_T	1	1	1	1	164462	151	1	406	164868
Exp1	11	Exp1-11-1	59.939	1.0.0.185	2	left	624084491	2.0.10.242	2.0.10.242	5-21-2019	2019-10-15 02:18:21	10:18:21	female	2.0.10.147	52	Blue_C_2.bmp	963	0		0	0	167349	0		0	0	NULL	NULL	NULL	Low	run1		List2	A_S.wav	AV_S	0		0	1	167199	150		0	0
Exp1	11	Exp1-11-1	59.939	1.0.0.185	2	left	624084491	2.0.10.242	2.0.10.242	5-21-2019	2019-10-15 02:18:21	10:18:21	female	2.0.10.147	53	Red_C.bmp	1564	0		0	0	169534	0		0	0	NULL	NULL	NULL	Low	run1	1	List2	A_T.wav	AV_T	1	1	0	1	169384	150	1	371	169755
Exp1	11	Exp1-11-1	59.939	1.0.0.185	2	left	624084491	2.0.10.242	2.0.10.242	5-21-2019	2019-10-15 02:18:21	10:18:21	female	2.0.10.147	54	Catch.bmp	1422	0		0	0	172254	0		0	0	NULL	NULL	NULL	Low	run1	1	List2	A_T.wav	A_T	1	1	0	1	172104	150	1	685	172789
Exp1	11	Exp1-11-1	59.939	1.0.0.185	2	left	624084491	2.0.10.242	2.0.10.242	5-21-2019	2019-10-15 02:18:21	10:18:21	female	2.0.10.147	55	Red_C.bmp	1163	0		0	0	174823	0		0	0	NULL	NULL	NULL	Low	run1	1	List2	Catch.wav	V_T	1	1	1	1	174673	150	1	1130	175803
Exp1	11	Exp1-11-1	59.939	1.0.0.185	2	left	624084491	2.0.10.242	2.0.10.242	5-21-2019	2019-10-15 02:18:21	10:18:21	female	2.0.10.147	56	Red_C_2.bmp	1534	0		0	0	177142	0		0	0	NULL	NULL	NULL	Low	run1	1	List2	A_T.wav	AV_T	1	1	1	1	176992	150	1	483	177475
Exp1	11	Exp1-11-1	59.939	1.0.0.185	2	left	624084491	2.0.10.242	2.0.10.242	5-21-2019	2019-10-15 02:18:21	10:18:21	female	2.0.10.147	57	Blue_S_2.bmp	1549	0		0	0	179828	0		0	0	NULL	NULL	NULL	Low	run1		List2	A_S.wav	AV_S	0		0	1	179678	150		0	0
Exp1	11	Exp1-11-1	59.939	1.0.0.185	2	left	624084491	2.0.10.242	2.0.10.242	5-21-2019	2019-10-15 02:18:21	10:18:21	female	2.0.10.147	58	Catch.bmp	1328	0		0	0	182598	0		0	0	NULL	NULL	NULL	Low	run1	1	List2	A_T.wav	A_T	1	1	0	1	182448	150	1	1003	183451
Exp1	11	Exp1-11-1	59.939	1.0.0.185	2	left	624084491	2.0.10.242	2.0.10.242	5-21-2019	2019-10-15 02:18:21	10:18:21	female	2.0.10.147	59	Red_S.bmp	937	0		0	0	185084	0		0	0	NULL	NULL	NULL	Low	run1	1	List2	A_T.wav	AV_T	1	1	0	1	184934	150	1	349	185283
Exp1	11	Exp1-11-1	59.939	1.0.0.185	2	left	624084491	2.0.10.242	2.0.10.242	5-21-2019	2019-10-15 02:18:21	10:18:21	female	2.0.10.147	60	Red_C.bmp	896	0		1	0	187169	0		0	0	NULL	NULL	NULL	Low	run1	1	List2	A_T.wav	AV_T	1	1	0	1	187019	150	1	336	187355
Exp1	11	Exp1-11-1	59.939	1.0.0.185	2	left	624084491	2.0.10.242	2.0.10.242	5-21-2019	2019-10-15 02:18:21	10:18:21	female	2.0.10.147	61	Blue_S.bmp	1389	0		0	1	189222	0		0	0	NULL	NULL	NULL	Low	run1		List2	A_S.wav	AV_S	0		1	1	189071	151		0	0
Exp1	11	Exp1-11-1	59.939	1.0.0.185	2	left	624084491	2.0.10.242	2.0.10.242	5-21-2019	2019-10-15 02:18:21	10:18:21	female	2.0.10.147	62	Red_S.bmp	1508	0		0	0	191824	0		0	0	NULL	NULL	NULL	Low	run1	1	List2	Catch.wav	V_T	1	1	1	1	191674	150	1	697	192371
Exp1	11	Exp1-11-1	59.939	1.0.0.185	2	left	624084491	2.0.10.242	2.0.10.242	5-21-2019	2019-10-15 02:18:21	10:18:21	female	2.0.10.147	63	Red_S_2.bmp	1595	0		0	0	194494	0		0	0	NULL	NULL	NULL	Low	run1	1	List2	Catch.wav	V_T	1	1	0	1	194344	150	1	475	194819
Exp1	11	Exp1-11-1	59.939	1.0.0.185	2	left	624084491	2.0.10.242	2.0.10.242	5-21-2019	2019-10-15 02:18:21	10:18:21	female	2.0.10.147	64	Red_C.bmp	942	0		0	1	197247	0		0	0	NULL	NULL	NULL	Low	run1	1	List2	Catch.wav	V_T	1	1	1	1	197096	151	1	355	197451
Exp1	11	Exp1-11-1	59.939	1.0.0.185	2	left	624084491	2.0.10.242	2.0.10.242	5-21-2019	2019-10-15 02:18:21	10:18:21	female	2.0.10.147	65	Red_S.bmp	1448	0		0	0	199349	0		0	0	NULL	NULL	NULL	Low	run1	1	List2	A_T.wav	AV_T	1	1	1	1	199199	150	1	348	199547
Exp1	11	Exp1-11-1	59.939	1.0.0.185	2	left	624084491	2.0.10.242	2.0.10.242	5-21-2019	2019-10-15 02:18:21	10:18:21	female	2.0.10.147	66	Catch.bmp	967	0		1	0	201951	0		0	0	NULL	NULL	NULL	Low	run1	1	List2	A_T.wav	A_T	1	1	0	1	201801	150	1	1035	202836
Exp1	11	Exp1-11-1	59.939	1.0.0.185	2	left	624084491	2.0.10.242	2.0.10.242	5-21-2019	2019-10-15 02:18:21	10:18:21	female	2.0.10.147	67	Catch.bmp	1464	0		0	0	204070	0		0	0	NULL	NULL	NULL	Low	run1	1	List2	A_T.wav	A_T	1	1	0	1	203920	150	1	387	204307
Exp1	11	Exp1-11-1	59.939	1.0.0.185	2	left	624084491	2.0.10.242	2.0.10.242	5-21-2019	2019-10-15 02:18:21	10:18:21	female	2.0.10.147	68	Red_S_2.bmp	1387	0		0	0	206690	0		0	0	NULL	NULL	NULL	Low	run1	1	List2	A_T.wav	AV_T	1	1	0	1	206540	150	1	271	206811
Exp1	11	Exp1-11-1	59.939	1.0.0.185	2	left	624084491	2.0.10.242	2.0.10.242	5-21-2019	2019-10-15 02:18:21	10:18:21	female	2.0.10.147	69	Catch.bmp	1144	0		0	0	209226	0		0	0	NULL	NULL	NULL	Low	run1	1	List2	A_T.wav	A_T	1	1	0	1	209076	150	1	783	209859
Exp1	11	Exp1-11-1	59.939	1.0.0.185	2	left	624084491	2.0.10.242	2.0.10.242	5-21-2019	2019-10-15 02:18:21	10:18:21	female	2.0.10.147	70	Blue_S_2.bmp	1529	0		0	0	211528	0		0	0	NULL	NULL	NULL	Low	run1		List2	Catch.wav	V_S	0		1	1	211378	150		0	0
Exp1	11	Exp1-11-1	59.939	1.0.0.185	2	left	624084491	2.0.10.242	2.0.10.242	5-21-2019	2019-10-15 02:18:21	10:18:21	female	2.0.10.147	71	Red_C.bmp	1207	0		0	0	214281	0		0	0	NULL	NULL	NULL	Low	run1	1	List2	Catch.wav	V_T	1	1	0	1	214131	150	1	663	214794
Exp1	11	Exp1-11-1	59.939	1.0.0.185	2	left	624084491	2.0.10.242	2.0.10.242	5-21-2019	2019-10-15 02:18:21	10:18:21	female	2.0.10.147	72	Catch.bmp	1441	0		0	0	216650	0		0	0	NULL	NULL	NULL	Low	run1	1	List2	A_T.wav	A_T	1	1	1	1	216500	150	1	1078	217578
Exp1	11	Exp1-11-1	59.939	1.0.0.185	2	left	624084491	2.0.10.242	2.0.10.242	5-21-2019	2019-10-15 02:18:21	10:18:21	female	2.0.10.147	73	Red_S.bmp	1483	0		0	0	219253	0		0	0	NULL	NULL	NULL	Low	run1	1	List2	Catch.wav	V_T	1	1	0	1	219103	150	1	1539	220642
Exp1	11	Exp1-11-1	59.939	1.0.0.185	2	left	624084491	2.0.10.242	2.0.10.242	5-21-2019	2019-10-15 02:18:21	10:18:21	female	2.0.10.147	74	Blue_S_2.bmp	1177	0		0	0	221889	0		0	0	NULL	NULL	NULL	Low	run1		List2	A_S.wav	AV_S	0		0	1	221739	150		0	0
Exp1	11	Exp1-11-1	59.939	1.0.0.185	2	left	624084491	2.0.10.242	2.0.10.242	5-21-2019	2019-10-15 02:18:21	10:18:21	female	2.0.10.147	75	Catch.bmp	853	0		0	0	224275	0		0	0	NULL	NULL	NULL	Low	run1	1	List2	A_T.wav	A_T	1	1	0	1	224125	150	1	989	225114
Exp1	11	Exp1-11-1	59.939	1.0.0.185	2	left	624084491	2.0.10.242	2.0.10.242	5-21-2019	2019-10-15 02:18:21	10:18:21	female	2.0.10.147	76	Red_S.bmp	1591	0		0	0	226327	0		0	0	NULL	NULL	NULL	Low	run1	1	List2	Catch.wav	V_T	1	1	1	1	226177	150	1	378	226555
Exp1	11	Exp1-11-1	59.939	1.0.0.185	2	left	624084491	2.0.10.242	2.0.10.242	5-21-2019	2019-10-15 02:18:21	10:18:21	female	2.0.10.147	77	Catch.bmp	1064	0		0	0	229080	0		0	0	NULL	NULL	NULL	Low	run1	1	List2	A_T.wav	A_T	1	1	0	1	228930	150	1	616	229546
Exp1	11	Exp1-11-1	59.939	1.0.0.185	2	left	624084491	2.0.10.242	2.0.10.242	5-21-2019	2019-10-15 02:18:21	10:18:21	female	2.0.10.147	78	Red_S_2.bmp	1240	0		0	0	231299	0		0	0	NULL	NULL	NULL	Low	run1	1	List2	Catch.wav	V_T	1	1	1	1	231149	150	1	397	231546
Exp1	11	Exp1-11-1	59.939	1.0.0.185	2	left	624084491	2.0.10.242	2.0.10.242	5-21-2019	2019-10-15 02:18:21	10:18:21	female	2.0.10.147	79	Red_C_2.bmp	1030	0		0	0	233701	0		0	0	NULL	NULL	NULL	Low	run1	1	List2	Catch.wav	V_T	1	1	0	1	233551	150	1	403	233954
Exp1	11	Exp1-11-1	59.939	1.0.0.185	2	left	624084491	2.0.10.242	2.0.10.242	5-21-2019	2019-10-15 02:18:21	10:18:21	female	2.0.10.147	80	Red_C.bmp	928	0		0	0	235887	0		0	0	NULL	NULL	NULL	Low	run1	1	List2	Catch.wav	V_T	1	1	0	1	235737	150	1	513	236250
Exp1	11	Exp1-11-1	59.939	1.0.0.185	2	left	624084491	2.0.10.242	2.0.10.242	5-21-2019	2019-10-15 02:18:21	10:18:21	female	2.0.10.147	81	Red_C_2.bmp	1383	0		0	0	237972	0		0	0	NULL	NULL	NULL	Low	run1	1	List2	A_T.wav	AV_T	1	1	1	1	237822	150	1	460	238282
Exp1	11	Exp1-11-1	59.939	1.0.0.185	2	left	624084491	2.0.10.242	2.0.10.242	5-21-2019	2019-10-15 02:18:21	10:18:21	female	2.0.10.147	82	Blue_C_2.bmp	1327	0		0	0	240508	0		0	0	NULL	NULL	NULL	Low	run1		List2	A_S.wav	AV_S	0		0	1	240358	150		0	0
Exp1	11	Exp1-11-1	59.939	1.0.0.185	2	left	624084491	2.0.10.242	2.0.10.242	5-21-2019	2019-10-15 02:18:21	10:18:21	female	2.0.10.147	83	Blue_S.bmp	862	0		0	0	243044	0		0	0	NULL	NULL	NULL	Low	run1		List2	Catch.wav	V_S	0		1	1	242894	150		0	0
Exp1	11	Exp1-11-1	59.939	1.0.0.185	2	left	624084491	2.0.10.242	2.0.10.242	5-21-2019	2019-10-15 02:18:21	10:18:21	female	2.0.10.147	84	Red_C_2.bmp	878	0		0	0	245113	0		0	0	NULL	NULL	NULL	Low	run1	1	List2	Catch.wav	V_T	1	1	0	1	244963	150	1	535	245498
Exp1	11	Exp1-11-1	59.939	1.0.0.185	2	left	624084491	2.0.10.242	2.0.10.242	5-21-2019	2019-10-15 02:18:21	10:18:21	female	2.0.10.147	85	Blue_C_2.bmp	821	0		0	1	247149	0		0	0	NULL	NULL	NULL	Low	run1		List2	Catch.wav	V_S	0		1	1	246998	151		0	0
Exp1	11	Exp1-11-1	59.939	1.0.0.185	2	left	624084491	2.0.10.242	2.0.10.242	5-21-2019	2019-10-15 02:18:21	10:18:21	female	2.0.10.147	86	Red_C.bmp	987	0		0	0	249184	0		0	0	NULL	NULL	NULL	Low	run1	1	List2	A_T.wav	AV_T	1	1	1	1	249034	150	1	416	249450
Exp1	11	Exp1-11-1	59.939	1.0.0.185	2	left	624084491	2.0.10.242	2.0.10.242	5-21-2019	2019-10-15 02:18:21	10:18:21	female	2.0.10.147	87	Red_C_2.bmp	1503	0		0	1	251320	0		0	0	NULL	NULL	NULL	Low	run1	1	List2	Catch.wav	V_T	1	1	1	1	251169	151	1	489	251658
Exp1	11	Exp1-11-1	59.939	1.0.0.185	2	left	624084491	2.0.10.242	2.0.10.242	5-21-2019	2019-10-15 02:18:21	10:18:21	female	2.0.10.147	88	Red_S_2.bmp	1075	0		0	0	253972	0		0	0	NULL	NULL	NULL	Low	run1	1	List2	Catch.wav	V_T	1	1	0	1	253822	150	1	404	254226
Exp1	11	Exp1-11-1	59.939	1.0.0.185	2	left	624084491	2.0.10.242	2.0.10.242	5-21-2019	2019-10-15 02:18:21	10:18:21	female	2.0.10.147	89	Red_C_2.bmp	895	0		0	0	256208	0		0	0	NULL	NULL	NULL	Low	run1	1	List2	Catch.wav	V_T	1	1	0	1	256058	150	1	391	256449
Exp1	11	Exp1-11-1	59.939	1.0.0.185	2	left	624084491	2.0.10.242	2.0.10.242	5-21-2019	2019-10-15 02:18:21	10:18:21	female	2.0.10.147	90	Red_S_2.bmp	879	0		0	0	258260	0		0	0	NULL	NULL	NULL	Low	run1	1	List2	Catch.wav	V_T	1	1	0	1	258110	150	1	348	258458
Exp1	11	Exp1-11-1	59.939	1.0.0.185	2	left	624084491	2.0.10.242	2.0.10.242	5-21-2019	2019-10-15 02:18:21	10:18:21	female	2.0.10.147	91	Catch.bmp	1580	0		0	1	260296	0		0	0	NULL	NULL	NULL	Low	run1	1	List2	A_T.wav	A_T	1	1	1	1	260145	151	1	624	260769
Exp1	11	Exp1-11-1	59.939	1.0.0.185	2	left	624084491	2.0.10.242	2.0.10.242	5-21-2019	2019-10-15 02:18:21	10:18:21	female	2.0.10.147	92	Catch.bmp	1345	0		0	0	263032	0		0	0	NULL	NULL	NULL	Low	run1	1	List2	A_T.wav	A_T	1	1	0	1	262882	150	1	623	263505
Exp1	11	Exp1-11-1	59.939	1.0.0.185	2	left	624084491	2.0.10.242	2.0.10.242	5-21-2019	2019-10-15 02:18:21	10:18:21	female	2.0.10.147	93	Red_C_2.bmp	846	0		0	0	265534	0		0	0	NULL	NULL	NULL	Low	run1	1	List2	A_T.wav	AV_T	1	1	0	1	265384	150	1	457	265841
Exp1	11	Exp1-11-1	59.939	1.0.0.185	2	left	624084491	2.0.10.242	2.0.10.242	5-21-2019	2019-10-15 02:18:21	10:18:21	female	2.0.10.147	94	Red_S.bmp	1431	0		0	1	267537	0		0	0	NULL	NULL	NULL	Low	run1	1	List2	Catch.wav	V_T	1	1	1	1	267386	151	1	375	267761
Exp1	11	Exp1-11-1	59.939	1.0.0.185	2	left	624084491	2.0.10.242	2.0.10.242	5-21-2019	2019-10-15 02:18:21	10:18:21	female	2.0.10.147	95	Red_C.bmp	1118	0		0	1	270123	0		0	0	NULL	NULL	NULL	Low	run1	1	List2	A_T.wav	AV_T	1	1	1	1	269972	151	1	365	270337
Exp1	11	Exp1-11-1	59.939	1.0.0.185	2	left	624084491	2.0.10.242	2.0.10.242	5-21-2019	2019-10-15 02:18:21	10:18:21	female	2.0.10.147	96	Catch.bmp	961	0		0	1	272392	0		0	0	NULL	NULL	NULL	Low	run1	1	List2	A_T.wav	A_T	1	1	1	1	272241	151	1	576	272817
Exp1	11	Exp1-11-1	59.939	1.0.0.185	2	left	624084491	2.0.10.242	2.0.10.242	5-21-2019	2019-10-15 02:18:21	10:18:21	female	2.0.10.147	97	Catch.bmp	1237	0		1	0	274510	0		0	0	NULL	NULL	NULL	Low	run1	1	List2	A_T.wav	A_T	1	1	0	1	274360	150	1	561	274921
Exp1	11	Exp1-11-1	59.939	1.0.0.185	2	left	624084491	2.0.10.242	2.0.10.242	5-21-2019	2019-10-15 02:18:21	10:18:21	female	2.0.10.147	98	Blue_S.bmp	1551	0		0	0	276896	0		0	0	NULL	NULL	NULL	Low	run1		List2	Catch.wav	V_S	0		1	1	276746	150		0	0
Exp1	11	Exp1-11-1	59.939	1.0.0.185	2	left	624084491	2.0.10.242	2.0.10.242	5-21-2019	2019-10-15 02:18:21	10:18:21	female	2.0.10.147	99	Catch.bmp	840	0		0	0	279649	0		0	0	NULL	NULL	NULL	Low	run1		List2	A_S.wav	A_S	0		1	1	279499	150		0	0
Exp1	11	Exp1-11-1	59.939	1.0.0.185	2	left	624084491	2.0.10.242	2.0.10.242	5-21-2019	2019-10-15 02:18:21	10:18:21	female	2.0.10.147	100	Red_C.bmp	1479	0		0	0	281701	0		0	0	NULL	NULL	NULL	Low	run1	1	List2	Catch.wav	V_T	1	1	1	1	281551	150	1	914	282465
Exp1	11	Exp1-11-1	59.939	1.0.0.185	2	left	624084491	2.0.10.242	2.0.10.242	5-21-2019	2019-10-15 02:18:21	10:18:21	female	2.0.10.147	101	Red_S.bmp	1450	0		0	0	284337	0		0	0	NULL	NULL	NULL	Low	run1	1	List2	A_T.wav	AV_T	1	1	1	1	284187	150	1	406	284593
Exp1	11	Exp1-11-1	59.939	1.0.0.185	2	left	624084491	2.0.10.242	2.0.10.242	5-21-2019	2019-10-15 02:18:21	10:18:21	female	2.0.10.147	102	Catch.bmp	1270	0		0	0	286940	0		0	0	NULL	NULL	NULL	Low	run1	1	List2	A_T.wav	A_T	1	1	0	1	286790	150	1	627	287417
Exp1	11	Exp1-11-1	59.939	1.0.0.185	2	left	624084491	2.0.10.242	2.0.10.242	5-21-2019	2019-10-15 02:18:21	10:18:21	female	2.0.10.147	103	Catch.bmp	1079	0		0	0	289359	0		0	0	NULL	NULL	NULL	Low	run1	1	List2	A_T.wav	A_T	1	1	0	1	289209	150	1	681	289890
Exp1	11	Exp1-11-1	59.939	1.0.0.185	2	left	624084491	2.0.10.242	2.0.10.242	5-21-2019	2019-10-15 02:18:21	10:18:21	female	2.0.10.147	104	Blue_C_2.bmp	950	0		0	0	291595	0		0	0	NULL	NULL	NULL	Low	run1		List2	A_S.wav	AV_S	0		0	1	291445	150		0	0
Exp1	11	Exp1-11-1	59.939	1.0.0.185	2	left	624084491	2.0.10.242	2.0.10.242	5-21-2019	2019-10-15 02:18:21	10:18:21	female	2.0.10.147	105	Catch.bmp	1133	0		0	0	293747	0		0	0	NULL	NULL	NULL	Low	run1	1	List2	A_T.wav	A_T	1	1	0	1	293597	150	1	660	294257
Exp1	11	Exp1-11-1	59.939	1.0.0.185	2	left	624084491	2.0.10.242	2.0.10.242	5-21-2019	2019-10-15 02:18:21	10:18:21	female	2.0.10.147	106	Red_C.bmp	968	0		0	0	296033	0		0	0	NULL	NULL	NULL	Low	run1	1	List2	A_T.wav	AV_T	1	1	0	1	295883	150	1	350	296233
Exp1	11	Exp1-11-1	59.939	1.0.0.185	2	left	624084491	2.0.10.242	2.0.10.242	5-21-2019	2019-10-15 02:18:21	10:18:21	female	2.0.10.147	107	Red_C.bmp	1008	0		0	0	298152	0		0	0	NULL	NULL	NULL	Low	run1	1	List2	Catch.wav	V_T	1	1	1	1	298002	150	1	310	298312
Exp1	11	Exp1-11-1	59.939	1.0.0.185	2	left	624084491	2.0.10.242	2.0.10.242	5-21-2019	2019-10-15 02:18:21	10:18:21	female	2.0.10.147	108	Catch.bmp	1503	0		0	1	300321	0		0	0	NULL	NULL	NULL	Low	run1		List2	A_S.wav	A_S	0		1	1	300170	151		0	0
Exp1	11	Exp1-11-1	59.939	1.0.0.185	2	left	624084491	2.0.10.242	2.0.10.242	5-21-2019	2019-10-15 02:18:21	10:18:21	female	2.0.10.147	109	Red_C_2.bmp	968	0		1	0	303023	0		0	0	NULL	NULL	NULL	Low	run1	1	List2	Catch.wav	V_T	0		1	1	302873	150		0	0
Exp1	11	Exp1-11-1	59.939	1.0.0.185	2	left	624084491	2.0.10.242	2.0.10.242	5-21-2019	2019-10-15 02:18:21	10:18:21	female	2.0.10.147	110	Red_C_2.bmp	1253	0		0	0	305226	0		0	0	NULL	NULL	NULL	Low	run1	1	List2	A_T.wav	AV_T	1	1	0	1	305076	150	1	316	305392
Exp1	11	Exp1-11-1	59.939	1.0.0.185	2	left	624084491	2.0.10.242	2.0.10.242	5-21-2019	2019-10-15 02:18:21	10:18:21	female	2.0.10.147	111	Blue_S_2.bmp	1373	0		0	0	307628	0		0	0	NULL	NULL	NULL	Low	run1		List2	Catch.wav	V_S	0		1	1	307478	150		0	0
Exp1	11	Exp1-11-1	59.939	1.0.0.185	2	left	624084491	2.0.10.242	2.0.10.242	5-21-2019	2019-10-15 02:18:21	10:18:21	female	2.0.10.147	112	Red_S_2.bmp	1508	0		0	0	310214	0		0	0	NULL	NULL	NULL	Low	run1	1	List2	Catch.wav	V_T	1	1	0	1	310064	150	1	528	310592
Exp1	11	Exp1-11-1	59.939	1.0.0.185	2	left	624084491	2.0.10.242	2.0.10.242	5-21-2019	2019-10-15 02:18:21	10:18:21	female	2.0.10.147	113	Catch.bmp	1459	0		0	0	312884	0		0	0	NULL	NULL	NULL	Low	run1		List2	A_S.wav	A_S	0		0	1	312734	150		0	0
Exp1	11	Exp1-11-1	59.939	1.0.0.185	2	left	624084491	2.0.10.242	2.0.10.242	5-21-2019	2019-10-15 02:18:21	10:18:21	female	2.0.10.147	114	Blue_C.bmp	1426	0		0	0	315553	0		0	0	NULL	NULL	NULL	Low	Run1		List2	Catch.wav	V_S	0		1	1	315403	150		0	0
Exp1	11	Exp1-11-1	59.939	1.0.0.185	2	left	624084491	2.0.10.242	2.0.10.242	5-21-2019	2019-10-15 02:18:21	10:18:21	female	2.0.10.147	115	Red_S.bmp	1230	0		0	0	318189	0		0	0	NULL	NULL	NULL	Low	run1	1	List2	Catch.wav	V_T	1	1	0	1	318039	150	1	329	318368
Exp1	11	Exp1-11-1	59.939	1.0.0.185	2	left	624084491	2.0.10.242	2.0.10.242	5-21-2019	2019-10-15 02:18:21	10:18:21	female	2.0.10.147	116	Blue_C.bmp	1058	0		0	0	320575	0		0	0	NULL	NULL	NULL	Low	run1		List2	A_S.wav	AV_S	0		1	1	320425	150		0	0
Exp1	11	Exp1-11-1	59.939	1.0.0.185	2	left	624084491	2.0.10.242	2.0.10.242	5-21-2019	2019-10-15 02:18:21	10:18:21	female	2.0.10.147	117	Catch.bmp	1221	0		0	0	322861	0		0	0	NULL	NULL	NULL	Low	run1	1	List2	A_T.wav	A_T	0		0	1	322711	150		0	0
Exp1	11	Exp1-11-1	59.939	1.0.0.185	2	left	624084491	2.0.10.242	2.0.10.242	5-21-2019	2019-10-15 02:18:21	10:18:21	female	2.0.10.147	118	Red_S_2.bmp	1506	0		0	0	325297	0		0	0	NULL	NULL	NULL	Low	run1	1	List2	A_T.wav	AV_T	1	1	0	2	325147	150	1	341	325488
Exp1	11	Exp1-11-1	59.939	1.0.0.185	2	left	624084491	2.0.10.242	2.0.10.242	5-21-2019	2019-10-15 02:18:21	10:18:21	female	2.0.10.147	119	Red_S.bmp	1468	0		0	0	327966	0		0	0	NULL	NULL	NULL	Low	run1	1	List2	A_T.wav	AV_T	1	1	0	1	327816	150	1	296	328112
Exp1	11	Exp1-11-1	59.939	1.0.0.185	2	left	624084491	2.0.10.242	2.0.10.242	5-21-2019	2019-10-15 02:18:21	10:18:21	female	2.0.10.147	120	Red_C.bmp	1207	0		0	1	330586	0		0	0	NULL	NULL	NULL	Low	run1	1	List2	A_T.wav	AV_T	1	1	1	1	330435	151	1	253	330688
Exp1	11	Exp1-11-1	59.939	1.0.0.185	2	left	624084491	2.0.10.242	2.0.10.242	5-21-2019	2019-10-15 02:18:21	10:18:21	female	2.0.10.147	121	Catch.bmp	1316	0		0	0	332955	0		0	0	NULL	NULL	NULL	Low	run1	1	List2	A_T.wav	A_T	0		0	1	332805	150		0	0
Exp1	11	Exp1-11-1	59.939	1.0.0.185	2	left	624084491	2.0.10.242	2.0.10.242	5-21-2019	2019-10-15 02:18:21	10:18:21	female	2.0.10.147	122	Red_S.bmp	1524	0		0	1	335491	0		0	0	NULL	NULL	NULL	Low	run1	1	List2	A_T.wav	AV_T	1	1	1	1	335340	151	1	364	335704
Exp1	11	Exp1-11-1	59.939	1.0.0.185	2	left	624084491	2.0.10.242	2.0.10.242	5-21-2019	2019-10-15 02:18:21	10:18:21	female	2.0.10.147	123	Catch.bmp	1593	0		0	0	338177	0		0	0	NULL	NULL	NULL	Low	run1		List2	A_S.wav	A_S	0		0	1	338027	150		0	0
Exp1	11	Exp1-11-1	59.939	1.0.0.185	2	left	624084491	2.0.10.242	2.0.10.242	5-21-2019	2019-10-15 02:18:21	10:18:21	female	2.0.10.147	124	Catch.bmp	945	0		0	0	340980	0		0	0	NULL	NULL	NULL	Low	run1		List2	A_S.wav	A_S	0		0	2	340830	150		0	0
Exp1	11	Exp1-11-1	59.939	1.0.0.185	2	left	624084491	2.0.10.242	2.0.10.242	5-21-2019	2019-10-15 02:18:21	10:18:21	female	2.0.10.147	125	Red_S.bmp	854	0		0	1	343149	0		0	0	NULL	NULL	NULL	Low	run1	1	List2	Catch.wav	V_T	0		1	1	342998	151		0	0
Exp1	11	Exp1-11-1	59.939	1.0.0.185	2	left	624084491	2.0.10.242	2.0.10.242	5-21-2019	2019-10-15 02:18:21	10:18:21	female	2.0.10.147	126	Red_S_2.bmp	1189	0		0	0	345234	0		0	0	NULL	NULL	NULL	Low	run1	1	List2	Catch.wav	V_T	1	1	0	1	345084	150	1	459	345543
Exp1	11	Exp1-11-1	59.939	1.0.0.185	2	left	624084491	2.0.10.242	2.0.10.242	5-21-2019	2019-10-15 02:18:21	10:18:21	female	2.0.10.147	127	Red_C.bmp	1452	0		0	0	347570	0		0	0	NULL	NULL	NULL	Low	run1	1	List2	A_T.wav	AV_T	1	1	0	1	347420	150	1	235	347655
Exp1	11	Exp1-11-1	59.939	1.0.0.185	2	left	624084491	2.0.10.242	2.0.10.242	5-21-2019	2019-10-15 02:18:21	10:18:21	female	2.0.10.147	128	Red_C.bmp	1056	0		0	1	350173	0		0	0	NULL	NULL	NULL	Low	run1	1	List2	A_T.wav	AV_T	1	1	1	1	350022	151	1	297	350319
Exp1	11	Exp1-11-1	59.939	1.0.0.185	2	left	624084491	2.0.10.242	2.0.10.242	5-21-2019	2019-10-15 02:18:21	10:18:21	female	2.0.10.147	129	Red_C_2.bmp	811	0		0	1	352392	0		0	0	NULL	NULL	NULL	Low	run1	1	List2	Catch.wav	V_T	1	1	1	1	352241	151	1	310	352551
Exp1	11	Exp1-11-1	59.939	1.0.0.185	2	left	624084491	2.0.10.242	2.0.10.242	5-21-2019	2019-10-15 02:18:21	10:18:21	female	2.0.10.147	130	Red_S.bmp	1233	0		0	0	354360	0		0	0	NULL	NULL	NULL	Low	run1	1	List2	A_T.wav	AV_T	1	1	1	1	354210	150	1	365	354575
Exp1	11	Exp1-11-1	59.939	1.0.0.185	2	left	624084491	2.0.10.242	2.0.10.242	5-21-2019	2019-10-15 02:18:21	10:18:21	female	2.0.10.147	131	Catch.bmp	919	0		0	0	356746	0		0	0	NULL	NULL	NULL	Low	run1	1	List2	A_T.wav	A_T	1	1	0	1	356596	150	1	659	357255
Exp1	11	Exp1-11-1	59.939	1.0.0.185	2	left	624084491	2.0.10.242	2.0.10.242	5-21-2019	2019-10-15 02:18:21	10:18:21	female	2.0.10.147	132	Catch.bmp	1206	0		0	0	358815	0		0	0	NULL	NULL	NULL	Low	run1		List2	A_S.wav	A_S	0		0	1	358665	150		0	0
Exp1	11	Exp1-11-1	59.939	1.0.0.185	2	left	624084491	2.0.10.242	2.0.10.242	5-21-2019	2019-10-15 02:18:21	10:18:21	female	2.0.10.147	133	Blue_S.bmp	1343	0		0	0	361251	0		0	0	NULL	NULL	NULL	Low	run1		List2	Catch.wav	V_S	0		0	1	361101	150		0	0
Exp1	11	Exp1-11-1	59.939	1.0.0.185	2	left	624084491	2.0.10.242	2.0.10.242	5-21-2019	2019-10-15 02:18:21	10:18:21	female	2.0.10.147	134	Catch.bmp	1548	0		0	1	363804	0		0	0	NULL	NULL	NULL	Low	run1		List2	A_S.wav	A_S	0		1	1	363653	151		0	0
Exp1	11	Exp1-11-1	59.939	1.0.0.185	2	left	624084491	2.0.10.242	2.0.10.242	5-21-2019	2019-10-15 02:18:21	10:18:21	female	2.0.10.147	135	Red_C.bmp	1310	0		0	0	366556	0		0	0	NULL	NULL	NULL	Low	run1	1	List2	Catch.wav	V_T	1	1	1	1	366406	150	1	441	366847
Exp1	11	Exp1-11-1	59.939	1.0.0.185	2	left	624084491	2.0.10.242	2.0.10.242	5-21-2019	2019-10-15 02:18:21	10:18:21	female	2.0.10.147	136	Red_S.bmp	1218	0		0	1	369026	0		0	0	NULL	NULL	NULL	Low	run1	1	List2	A_T.wav	AV_T	1	1	1	1	368875	151	1	485	369360
Exp1	11	Exp1-11-1	59.939	1.0.0.185	2	left	624084491	2.0.10.242	2.0.10.242	5-21-2019	2019-10-15 02:18:21	10:18:21	female	2.0.10.147	137	Catch.bmp	1009	0		0	0	371395	0		0	0	NULL	NULL	NULL	Low	run1		List2	A_S.wav	A_S	0		0	1	371245	150	1	715	371960
Exp1	11	Exp1-11-1	59.939	1.0.0.185	2	left	624084491	2.0.10.242	2.0.10.242	5-21-2019	2019-10-15 02:18:21	10:18:21	female	2.0.10.147	138	Blue_C_2.bmp	1225	0		0	0	373564	0		0	0	NULL	NULL	NULL	Low	run1		List2	A_S.wav	AV_S	0		0	2	373414	150	1	481	373895
Exp1	11	Exp1-11-1	59.939	1.0.0.185	2	left	624084491	2.0.10.242	2.0.10.242	5-21-2019	2019-10-15 02:18:21	10:18:21	female	2.0.10.147	139	Catch.bmp	1262	0		1	0	375949	0		0	0	NULL	NULL	NULL	Low	run1	1	List2	A_T.wav	A_T	1	1	0	1	375799	150	1	1072	376871
Exp1	11	Exp1-11-1	59.939	1.0.0.185	2	left	624084491	2.0.10.242	2.0.10.242	5-21-2019	2019-10-15 02:18:21	10:18:21	female	2.0.10.147	140	Red_C_2.bmp	821	0		0	1	378369	0		0	0	NULL	NULL	NULL	Low	run1	1	List2	Catch.wav	V_T	1	1	1	1	378218	151	1	845	379063
Exp1	11	Exp1-11-1	59.939	1.0.0.185	2	left	624084491	2.0.10.242	2.0.10.242	5-21-2019	2019-10-15 02:18:21	10:18:21	female	2.0.10.147	141	Catch.bmp	1244	0		0	0	380337	0		0	0	NULL	NULL	NULL	Low	run1	1	List2	A_T.wav	A_T	0		1	1	380187	150		0	0
Exp1	11	Exp1-11-1	59.939	1.0.0.185	2	left	624084491	2.0.10.242	2.0.10.242	5-21-2019	2019-10-15 02:18:21	10:18:21	female	2.0.10.147	142	Red_C_2.bmp	1401	0		0	0	382790	0		0	0	NULL	NULL	NULL	Low	run1	1	List2	Catch.wav	V_T	1	1	0	1	382640	150	1	366	383006
Exp1	11	Exp1-11-1	59.939	1.0.0.185	2	left	624084491	2.0.10.242	2.0.10.242	5-21-2019	2019-10-15 02:18:21	10:18:21	female	2.0.10.147	143	Red_S.bmp	1400	0		0	1	385343	0		0	0	NULL	NULL	NULL	Low	run1	1	List2	Catch.wav	V_T	1	1	1	1	385192	151	1	446	385638
Exp1	11	Exp1-11-1	59.939	1.0.0.185	2	left	624084491	2.0.10.242	2.0.10.242	5-21-2019	2019-10-15 02:18:21	10:18:21	female	2.0.10.147	144	Blue_S_2.bmp	1429	0		0	0	387895	0		0	0	NULL	NULL	NULL	Low	run1		List2	A_S.wav	AV_S	0		1	1	387745	150		0	0
Exp1	11	Exp1-11-1	59.939	1.0.0.185	2	left	624084491	2.0.10.242	2.0.10.242	5-21-2019	2019-10-15 02:18:21	10:18:21	female	2.0.10.147	145	Blue_C.bmp	1033	0		0	0	390531	0		0	0	NULL	NULL	NULL	Low	Run1		List2	Catch.wav	V_S	0		1	1	390381	150		0	0
Exp1	11	Exp1-11-1	59.939	1.0.0.185	2	left	624084491	2.0.10.242	2.0.10.242	5-21-2019	2019-10-15 02:18:21	10:18:21	female	2.0.10.147	146	Blue_C_2.bmp	1582	0		0	0	392784	0		0	0	NULL	NULL	NULL	Low	run1		List2	Catch.wav	V_S	0		0	2	392634	150		0	0
Exp1	11	Exp1-11-1	59.939	1.0.0.185	2	left	624084491	2.0.10.242	2.0.10.242	5-21-2019	2019-10-15 02:18:21	10:18:21	female	2.0.10.147	147	Red_C.bmp	1577	0		0	0	395570	0		0	0	NULL	NULL	NULL	Low	run1	1	List2	Catch.wav	V_T	1	1	0	1	395420	150	1	282	395702
Exp1	11	Exp1-11-1	59.939	1.0.0.185	2	left	624084491	2.0.10.242	2.0.10.242	5-21-2019	2019-10-15 02:18:21	10:18:21	female	2.0.10.147	148	Red_S.bmp	1404	0		0	0	398306	0		0	0	NULL	NULL	NULL	Low	run1	1	List2	Catch.wav	V_T	1	1	0	1	398156	150	1	386	398542
Exp1	11	Exp1-11-1	59.939	1.0.0.185	2	left	624084491	2.0.10.242	2.0.10.242	5-21-2019	2019-10-15 02:18:21	10:18:21	female	2.0.10.147	149	Red_C.bmp	1407	0		0	0	400859	0		0	0	NULL	NULL	NULL	Low	run1	1	List2	Catch.wav	V_T	1	1	0	1	400709	150	1	345	401054
Exp1	11	Exp1-11-1	59.939	1.0.0.185	2	left	624084491	2.0.10.242	2.0.10.242	5-21-2019	2019-10-15 02:18:21	10:18:21	female	2.0.10.147	150	Red_S.bmp	1126	0		0	0	403428	0		0	0	NULL	NULL	NULL	Low	run1	1	List2	Catch.wav	V_T	1	1	0	1	403278	150	1	457	403735
Exp1	11	Exp1-11-1	59.939	1.0.0.185	2	left	624084491	2.0.10.242	2.0.10.242	5-21-2019	2019-10-15 02:18:21	10:18:21	female	2.0.10.147	151	Red_C.bmp	1442	0		0	0	405714	0		0	0	NULL	NULL	NULL	Low	run1	1	List2	Catch.wav	V_T	1	1	0	1	405564	150	1	371	405935
Exp1	11	Exp1-11-1	59.939	1.0.0.185	2	left	624084491	2.0.10.242	2.0.10.242	5-21-2019	2019-10-15 02:18:21	10:18:21	female	2.0.10.147	152	Blue_S.bmp	1404	0		0	1	408317	0		0	0	NULL	NULL	NULL	Low	run1		List2	A_S.wav	AV_S	0		2	1	408166	151		0	0
Exp1	11	Exp1-11-1	59.939	1.0.0.185	2	left	624084491	2.0.10.242	2.0.10.242	5-21-2019	2019-10-15 02:18:21	10:18:21	female	2.0.10.147	153	Red_S_2.bmp	1485	0		0	0	410919	0		0	0	NULL	NULL	NULL	Low	run1	1	List2	A_T.wav	AV_T	1	1	0	1	410769	150	1	653	411422
Exp1	11	Exp1-11-1	59.939	1.0.0.185	2	left	624084491	2.0.10.242	2.0.10.242	5-21-2019	2019-10-15 02:18:21	10:18:21	female	2.0.10.147	154	Red_S_2.bmp	856	0		0	0	413555	0		0	0	NULL	NULL	NULL	Low	run1	1	List2	Catch.wav	V_T	1	1	1	1	413405	150	1	473	413878
Exp1	11	Exp1-11-1	59.939	1.0.0.185	2	left	624084491	2.0.10.242	2.0.10.242	5-21-2019	2019-10-15 02:18:21	10:18:21	female	2.0.10.147	155	Red_C.bmp	921	0		0	0	415574	0		0	0	NULL	NULL	NULL	Low	run1	1	List2	A_T.wav	AV_T	1	1	1	1	415424	150	1	334	415758
Exp1	11	Exp1-11-1	59.939	1.0.0.185	2	left	624084491	2.0.10.242	2.0.10.242	5-21-2019	2019-10-15 02:18:21	10:18:21	female	2.0.10.147	156	Red_C_2.bmp	1115	0		0	0	417643	0		0	0	NULL	NULL	NULL	Low	run1	1	List2	Catch.wav	V_T	1	1	0	1	417493	150	1	353	417846
Exp1	11	Exp1-11-1	59.939	1.0.0.185	2	left	624084491	2.0.10.242	2.0.10.242	5-21-2019	2019-10-15 02:18:21	10:18:21	female	2.0.10.147	157	Red_C_2.bmp	800	0		0	0	419912	0		0	0	NULL	NULL	NULL	Low	run1	1	List2	Catch.wav	V_T	1	1	0	1	419762	150	1	349	420111
Exp1	11	Exp1-11-1	59.939	1.0.0.185	2	left	624084491	2.0.10.242	2.0.10.242	5-21-2019	2019-10-15 02:18:21	10:18:21	female	2.0.10.147	158	Catch.bmp	990	0		0	0	421864	0		0	0	NULL	NULL	NULL	Low	run1	1	List2	A_T.wav	A_T	0		1	1	421714	150		0	0
Exp1	11	Exp1-11-1	59.939	1.0.0.185	2	left	624084491	2.0.10.242	2.0.10.242	5-21-2019	2019-10-15 02:18:21	10:18:21	female	2.0.10.147	159	Catch.bmp	1252	0		0	0	424066	0		0	0	NULL	NULL	NULL	Low	run1		List2	A_S.wav	A_S	0		0	1	423916	150		0	0
Exp1	11	Exp1-11-1	59.939	1.0.0.185	2	left	624084491	2.0.10.242	2.0.10.242	5-21-2019	2019-10-15 02:18:21	10:18:21	female	2.0.10.147	160	Blue_S_2.bmp	953	0		1	0	426535	0		0	0	NULL	NULL	NULL	Low	run1		List2	A_S.wav	AV_S	0		0	1	426385	150		0	0
Exp1	11	Exp1-11-1	59.939	1.0.0.185	2	left	624084491	2.0.10.242	2.0.10.242	5-21-2019	2019-10-15 02:18:21	10:18:21	female	2.0.10.147	161	Red_S_2.bmp	1381	0		0	0	428688	1385		0	0	NULL	NULL	NULL	Low	run1	1	List2	Catch.wav	V_T	1	1	1	1	428538	150	1	635	429173
Exp1	11	Exp1-11-1	59.939	1.0.0.185	2	left	624084491	2.0.10.242	2.0.10.242	5-21-2019	2019-10-15 02:18:21	10:18:21	female	2.0.10.147	162	Blue_S_2.bmp	981	0		0	0	450894	0		0	0	NULL	NULL	NULL	Low	run1		List2	Catch.wav	V_S	0		0	1	450744	150		0	0
Exp1	11	Exp1-11-1	59.939	1.0.0.185	2	left	624084491	2.0.10.242	2.0.10.242	5-21-2019	2019-10-15 02:18:21	10:18:21	female	2.0.10.147	163	Red_S_2.bmp	1314	0		0	0	453080	0		0	0	NULL	NULL	NULL	Low	run1	1	List2	A_T.wav	AV_T	1	1	1	1	452930	150	1	411	453341
Exp1	11	Exp1-11-1	59.939	1.0.0.185	2	left	624084491	2.0.10.242	2.0.10.242	5-21-2019	2019-10-15 02:18:21	10:18:21	female	2.0.10.147	164	Catch.bmp	1285	0		0	0	455549	0		0	0	NULL	NULL	NULL	Low	run1		List2	A_S.wav	A_S	0		0	1	455399	150		0	0
Exp1	11	Exp1-11-1	59.939	1.0.0.185	2	left	624084491	2.0.10.242	2.0.10.242	5-21-2019	2019-10-15 02:18:21	10:18:21	female	2.0.10.147	165	Red_C_2.bmp	1127	0		0	0	458035	0		0	0	NULL	NULL	NULL	Low	run1	1	List2	Catch.wav	V_T	1	1	0	1	457885	150	1	384	458269
Exp1	11	Exp1-11-1	59.939	1.0.0.185	2	left	624084491	2.0.10.242	2.0.10.242	5-21-2019	2019-10-15 02:18:21	10:18:21	female	2.0.10.147	166	Blue_C_2.bmp	1372	0		0	0	460321	0		0	0	NULL	NULL	NULL	Low	run1		List2	Catch.wav	V_S	0		0	1	460171	150		0	0
Exp1	11	Exp1-11-1	59.939	1.0.0.185	2	left	624084491	2.0.10.242	2.0.10.242	5-21-2019	2019-10-15 02:18:21	10:18:21	female	2.0.10.147	167	Catch.bmp	1363	0		0	0	462907	0		0	0	NULL	NULL	NULL	Low	run1	1	List2	A_T.wav	A_T	1	1	0	1	462757	150	1	552	463309
Exp1	11	Exp1-11-1	59.939	1.0.0.185	2	left	624084491	2.0.10.242	2.0.10.242	5-21-2019	2019-10-15 02:18:21	10:18:21	female	2.0.10.147	168	Red_C.bmp	1498	0		0	0	465426	0		0	0	NULL	NULL	NULL	Low	run1	1	List2	A_T.wav	AV_T	1	1	0	1	465276	150	1	305	465581
Exp1	11	Exp1-11-1	59.939	1.0.0.185	2	left	624084491	2.0.10.242	2.0.10.242	5-21-2019	2019-10-15 02:18:21	10:18:21	female	2.0.10.147	169	Blue_S_2.bmp	1098	0		0	0	468079	0		0	0	NULL	NULL	NULL	Low	run1		List2	A_S.wav	AV_S	0		0	1	467929	150		0	0
Exp1	11	Exp1-11-1	59.939	1.0.0.185	2	left	624084491	2.0.10.242	2.0.10.242	5-21-2019	2019-10-15 02:18:21	10:18:21	female	2.0.10.147	170	Blue_S_2.bmp	1276	0		0	0	470398	0		0	0	NULL	NULL	NULL	Low	run1		List2	Catch.wav	V_S	0		1	1	470248	150		0	0
Exp1	11	Exp1-11-1	59.939	1.0.0.185	2	left	624084491	2.0.10.242	2.0.10.242	5-21-2019	2019-10-15 02:18:21	10:18:21	female	2.0.10.147	171	Red_S.bmp	1252	0		0	0	472884	0		0	0	NULL	NULL	NULL	Low	run1	1	List2	A_T.wav	AV_T	1	1	0	1	472734	150	1	1318	474052
Exp1	11	Exp1-11-1	59.939	1.0.0.185	2	left	624084491	2.0.10.242	2.0.10.242	5-21-2019	2019-10-15 02:18:21	10:18:21	female	2.0.10.147	172	Catch.bmp	1128	0		0	0	475286	0		0	0	NULL	NULL	NULL	Low	run1		List2	A_S.wav	A_S	0		0	1	475136	150		0	0
Exp1	11	Exp1-11-1	59.939	1.0.0.185	2	left	624084491	2.0.10.242	2.0.10.242	5-21-2019	2019-10-15 02:18:21	10:18:21	female	2.0.10.147	173	Red_C_2.bmp	811	0		0	0	477639	0		0	0	NULL	NULL	NULL	Low	run1	1	List2	A_T.wav	AV_T	1	1	0	1	477489	150	1	403	477892
Exp1	11	Exp1-11-1	59.939	1.0.0.185	2	left	624084491	2.0.10.242	2.0.10.242	5-21-2019	2019-10-15 02:18:21	10:18:21	female	2.0.10.147	174	Catch.bmp	1573	0		1	0	479607	0		0	0	NULL	NULL	NULL	Low	run1	1	List2	A_T.wav	A_T	1	1	0	1	479457	150	1	1419	480876
Exp1	11	Exp1-11-1	59.939	1.0.0.185	2	left	624084491	2.0.10.242	2.0.10.242	5-21-2019	2019-10-15 02:18:21	10:18:21	female	2.0.10.147	175	Red_S_2.bmp	1156	0		0	0	482327	0		0	0	NULL	NULL	NULL	Low	run1	1	List2	A_T.wav	AV_T	1	1	0	1	482177	150	1	323	482500
Exp1	11	Exp1-11-1	59.939	1.0.0.185	2	left	624084491	2.0.10.242	2.0.10.242	5-21-2019	2019-10-15 02:18:21	10:18:21	female	2.0.10.147	176	Catch.bmp	1421	0		0	0	484646	0		0	0	NULL	NULL	NULL	Low	run1	1	List2	A_T.wav	A_T	0		0	1	484496	150		0	0
Exp1	11	Exp1-11-1	59.939	1.0.0.185	2	left	624084491	2.0.10.242	2.0.10.242	5-21-2019	2019-10-15 02:18:21	10:18:21	female	2.0.10.147	177	Catch.bmp	869	0		0	0	487282	0		0	0	NULL	NULL	NULL	Low	run1		List2	A_S.wav	A_S	0		0	1	487132	150		0	0
Exp1	11	Exp1-11-1	59.939	1.0.0.185	2	left	624084491	2.0.10.242	2.0.10.242	5-21-2019	2019-10-15 02:18:21	10:18:21	female	2.0.10.147	178	Red_S.bmp	1079	0		0	0	489368	0		0	0	NULL	NULL	NULL	Low	run1	1	List2	A_T.wav	AV_T	1	1	0	2	489218	150	1	371	489589
Exp1	11	Exp1-11-1	59.939	1.0.0.185	2	left	624084491	2.0.10.242	2.0.10.242	5-21-2019	2019-10-15 02:18:21	10:18:21	female	2.0.10.147	179	Blue_C.bmp	1020	0		0	0	491603	0		0	0	NULL	NULL	NULL	Low	Run1		List2	Catch.wav	V_S	0		1	1	491453	150		0	0
Exp1	11	Exp1-11-1	59.939	1.0.0.185	2	left	624084491	2.0.10.242	2.0.10.242	5-21-2019	2019-10-15 02:18:21	10:18:21	female	2.0.10.147	180	Catch.bmp	1320	0		0	0	493822	0		0	0	NULL	NULL	NULL	Low	run1	1	List2	A_T.wav	A_T	1	1	1	1	493672	150	1	893	494565
Exp1	11	Exp1-11-1	59.939	1.0.0.185	2	left	624084491	2.0.10.242	2.0.10.242	5-21-2019	2019-10-15 02:18:21	10:18:21	female	2.0.10.147	181	Red_C_2.bmp	806	0		0	1	496292	0		0	0	NULL	NULL	NULL	Low	run1	1	List2	Catch.wav	V_T	1	1	1	1	496141	151	1	408	496549
Exp1	11	Exp1-11-1	59.939	1.0.0.185	2	left	624084491	2.0.10.242	2.0.10.242	5-21-2019	2019-10-15 02:18:21	10:18:21	female	2.0.10.147	182	Catch.bmp	1326	0		0	0	498260	0		0	0	NULL	NULL	NULL	Low	run1	1	List2	A_T.wav	A_T	1	1	1	1	498110	150	1	478	498588
Exp1	11	Exp1-11-1	59.939	1.0.0.185	2	left	624084491	2.0.10.242	2.0.10.242	5-21-2019	2019-10-15 02:18:21	10:18:21	female	2.0.10.147	183	Blue_C_2.bmp	940	0		0	0	500746	0		0	0	NULL	NULL	NULL	Low	run1		List2	Catch.wav	V_S	0		1	1	500596	150		0	0
Exp1	11	Exp1-11-1	59.939	1.0.0.185	2	left	624084491	2.0.10.242	2.0.10.242	5-21-2019	2019-10-15 02:18:21	10:18:21	female	2.0.10.147	184	Catch.bmp	901	0		0	0	502915	0		0	0	NULL	NULL	NULL	Low	run1		List2	A_S.wav	A_S	0		1	1	502765	150		0	0
Exp1	11	Exp1-11-1	59.939	1.0.0.185	2	left	624084491	2.0.10.242	2.0.10.242	5-21-2019	2019-10-15 02:18:21	10:18:21	female	2.0.10.147	185	Catch.bmp	1345	0		0	0	505034	0		0	0	NULL	NULL	NULL	Low	run1	1	List2	A_T.wav	A_T	1	1	0	1	504884	150	1	664	505548
Exp1	11	Exp1-11-1	59.939	1.0.0.185	2	left	624084491	2.0.10.242	2.0.10.242	5-21-2019	2019-10-15 02:18:21	10:18:21	female	2.0.10.147	186	Red_S_2.bmp	929	0		0	1	507537	0		0	0	NULL	NULL	NULL	Low	run1	1	List2	A_T.wav	AV_T	1	1	1	1	507386	151	1	386	507772
Exp1	11	Exp1-11-1	59.939	1.0.0.185	2	left	624084491	2.0.10.242	2.0.10.242	5-21-2019	2019-10-15 02:18:21	10:18:21	female	2.0.10.147	187	Blue_C_2.bmp	909	0		0	0	509622	0		0	0	NULL	NULL	NULL	Low	run1		List2	A_S.wav	AV_S	0		0	1	509472	150		0	0
Exp1	11	Exp1-11-1	59.939	1.0.0.185	2	left	624084491	2.0.10.242	2.0.10.242	5-21-2019	2019-10-15 02:18:21	10:18:21	female	2.0.10.147	188	Red_C_2.bmp	1029	0		0	0	511758	0		0	0	NULL	NULL	NULL	Low	run1	1	List2	A_T.wav	AV_T	1	1	0	2	511608	150	1	547	512155
Exp1	11	Exp1-11-1	59.939	1.0.0.185	2	left	624084491	2.0.10.242	2.0.10.242	5-21-2019	2019-10-15 02:18:21	10:18:21	female	2.0.10.147	189	Red_S_2.bmp	1379	0		0	0	513943	0		0	0	NULL	NULL	NULL	Low	run1	1	List2	A_T.wav	AV_T	1	1	0	1	513793	150	1	362	514155
Exp1	11	Exp1-11-1	59.939	1.0.0.185	2	left	624084491	2.0.10.242	2.0.10.242	5-21-2019	2019-10-15 02:18:21	10:18:21	female	2.0.10.147	190	Red_S.bmp	1254	0		0	0	516479	0		0	0	NULL	NULL	NULL	Low	run1	1	List2	Catch.wav	V_T	1	1	1	1	516329	150	1	602	516931
Exp1	11	Exp1-11-1	59.939	1.0.0.185	2	left	624084491	2.0.10.242	2.0.10.242	5-21-2019	2019-10-15 02:18:21	10:18:21	female	2.0.10.147	191	Catch.bmp	1541	0		0	0	518882	0		0	0	NULL	NULL	NULL	Low	run1	1	List2	A_T.wav	A_T	0		0	1	518732	150		0	0
Exp1	11	Exp1-11-1	59.939	1.0.0.185	2	left	624084491	2.0.10.242	2.0.10.242	5-21-2019	2019-10-15 02:18:21	10:18:21	female	2.0.10.147	192	Blue_S.bmp	993	0		0	1	521635	0		0	0	NULL	NULL	NULL	Low	run1		List2	A_S.wav	AV_S	0		1	1	521484	151		0	0
Exp1	11	Exp1-11-1	59.939	1.0.0.185	2	left	624084491	2.0.10.242	2.0.10.242	5-21-2019	2019-10-15 02:18:21	10:18:21	female	2.0.10.147	193	Catch.bmp	1250	0		0	0	523837	0		0	0	NULL	NULL	NULL	Low	run1		List2	A_S.wav	A_S	0		0	1	523687	150		0	0
Exp1	11	Exp1-11-1	59.939	1.0.0.185	2	left	624084491	2.0.10.242	2.0.10.242	5-21-2019	2019-10-15 02:18:21	10:18:21	female	2.0.10.147	194	Red_C.bmp	1476	0		0	0	526306	0		0	0	NULL	NULL	NULL	Low	run1	1	List2	A_T.wav	AV_T	1	1	0	1	526156	150	1	319	526475
Exp1	11	Exp1-11-1	59.939	1.0.0.185	2	left	624084491	2.0.10.242	2.0.10.242	5-21-2019	2019-10-15 02:18:21	10:18:21	female	2.0.10.147	195	Catch.bmp	1213	0		0	0	528942	0		0	0	NULL	NULL	NULL	Low	run1	1	List2	A_T.wav	A_T	0		0	1	528792	150		0	0
Exp1	11	Exp1-11-1	59.939	1.0.0.185	2	left	624084491	2.0.10.242	2.0.10.242	5-21-2019	2019-10-15 02:18:21	10:18:21	female	2.0.10.147	196	Red_C_2.bmp	1157	0		0	0	531361	0		0	0	NULL	NULL	NULL	Low	run1	1	List2	A_T.wav	AV_T	1	1	0	1	531211	150	1	304	531515
Exp1	11	Exp1-11-1	59.939	1.0.0.185	2	left	624084491	2.0.10.242	2.0.10.242	5-21-2019	2019-10-15 02:18:21	10:18:21	female	2.0.10.147	197	Red_C.bmp	1457	0		0	1	533681	0		0	0	NULL	NULL	NULL	Low	run1	1	List2	A_T.wav	AV_T	1	1	0	1	533530	151	1	282	533812
Exp1	11	Exp1-11-1	59.939	1.0.0.185	2	left	624084491	2.0.10.242	2.0.10.242	5-21-2019	2019-10-15 02:18:21	10:18:21	female	2.0.10.147	198	Catch.bmp	1553	0		0	0	536300	0		0	0	NULL	NULL	NULL	Low	run1	1	List2	A_T.wav	A_T	0		0	1	536150	150		0	0
Exp1	11	Exp1-11-1	59.939	1.0.0.185	2	left	624084491	2.0.10.242	2.0.10.242	5-21-2019	2019-10-15 02:18:21	10:18:21	female	2.0.10.147	199	Catch.bmp	1479	0		1	0	539069	0		0	0	NULL	NULL	NULL	Low	run1	1	List2	A_T.wav	A_T	1	1	0	1	538919	150	1	940	539859
Exp1	11	Exp1-11-1	59.939	1.0.0.185	2	left	624084491	2.0.10.242	2.0.10.242	5-21-2019	2019-10-15 02:18:21	10:18:21	female	2.0.10.147	200	Catch.bmp	1338	0		0	1	541706	0		0	0	NULL	NULL	NULL	Low	run1	1	List2	A_T.wav	A_T	1	1	1	1	541555	151	1	513	542068
Exp1	11	Exp1-11-1	59.939	1.0.0.185	2	left	624084491	2.0.10.242	2.0.10.242	5-21-2019	2019-10-15 02:18:21	10:18:21	female	2.0.10.147	201	Catch.bmp	975	0		1	0	544191	0		0	0	NULL	NULL	NULL	Low	run1	1	List2	A_T.wav	A_T	1	1	0	1	544041	150	1	394	544435
Exp1	11	Exp1-11-1	59.939	1.0.0.185	2	left	624084491	2.0.10.242	2.0.10.242	5-21-2019	2019-10-15 02:18:21	10:18:21	female	2.0.10.147	202	Red_C.bmp	1455	0		0	0	546327	0		0	0	NULL	NULL	NULL	Low	run1	1	List2	Catch.wav	V_T	1	1	1	1	546177	150	1	562	546739
Exp1	11	Exp1-11-1	59.939	1.0.0.185	2	left	624084491	2.0.10.242	2.0.10.242	5-21-2019	2019-10-15 02:18:21	10:18:21	female	2.0.10.147	203	Catch.bmp	1268	0		0	0	548930	0		0	0	NULL	NULL	NULL	Low	run1		List2	A_S.wav	A_S	0		0	1	548780	150		0	0
Exp1	11	Exp1-11-1	59.939	1.0.0.185	2	left	624084491	2.0.10.242	2.0.10.242	5-21-2019	2019-10-15 02:18:21	10:18:21	female	2.0.10.147	204	Blue_C.bmp	1255	0		0	1	551416	0		0	0	NULL	NULL	NULL	Low	run1		List2	A_S.wav	AV_S	0		1	1	551265	151		0	0
Exp1	11	Exp1-11-1	59.939	1.0.0.185	2	left	624084491	2.0.10.242	2.0.10.242	5-21-2019	2019-10-15 02:18:21	10:18:21	female	2.0.10.147	205	Catch.bmp	1226	0		0	0	553885	0		0	0	NULL	NULL	NULL	Low	run1	1	List2	A_T.wav	A_T	1	1	0	1	553735	150	1	612	554347
Exp1	11	Exp1-11-1	59.939	1.0.0.185	2	left	624084491	2.0.10.242	2.0.10.242	5-21-2019	2019-10-15 02:18:21	10:18:21	female	2.0.10.147	206	Catch.bmp	1163	0		0	0	556271	0		0	0	NULL	NULL	NULL	Low	run1		List2	A_S.wav	A_S	0		0	1	556121	150		0	0
Exp1	11	Exp1-11-1	59.939	1.0.0.185	2	left	624084491	2.0.10.242	2.0.10.242	5-21-2019	2019-10-15 02:18:21	10:18:21	female	2.0.10.147	207	Red_S_2.bmp	837	0		0	0	558640	0		0	0	NULL	NULL	NULL	Low	run1	1	List2	A_T.wav	AV_T	1	1	0	1	558490	150	1	312	558802
Exp1	11	Exp1-11-1	59.939	1.0.0.185	2	left	624084491	2.0.10.242	2.0.10.242	5-21-2019	2019-10-15 02:18:21	10:18:21	female	2.0.10.147	208	Catch.bmp	1514	0		0	0	560625	0		0	0	NULL	NULL	NULL	Low	run1	1	List2	A_T.wav	A_T	1	1	0	1	560475	150	1	775	561250
Exp1	11	Exp1-11-1	59.939	1.0.0.185	2	left	624084491	2.0.10.242	2.0.10.242	5-21-2019	2019-10-15 02:18:21	10:18:21	female	2.0.10.147	209	Catch.bmp	1025	0		0	0	563295	0		0	0	NULL	NULL	NULL	Low	run1	1	List2	A_T.wav	A_T	1	1	0	1	563145	150	1	569	563714
Exp1	11	Exp1-11-1	59.939	1.0.0.185	2	left	624084491	2.0.10.242	2.0.10.242	5-21-2019	2019-10-15 02:18:21	10:18:21	female	2.0.10.147	210	Catch.bmp	1083	0		0	0	565480	0		0	0	NULL	NULL	NULL	Low	run1	1	List2	A_T.wav	A_T	1	1	0	1	565330	150	1	424	565754
Exp1	11	Exp1-11-1	59.939	1.0.0.185	2	left	624084491	2.0.10.242	2.0.10.242	5-21-2019	2019-10-15 02:18:21	10:18:21	female	2.0.10.147	211	Blue_C.bmp	1281	0		0	0	567716	0		0	0	NULL	NULL	NULL	Low	Run1		List2	Catch.wav	V_S	0		0	1	567566	150		0	0
Exp1	11	Exp1-11-1	59.939	1.0.0.185	2	left	624084491	2.0.10.242	2.0.10.242	5-21-2019	2019-10-15 02:18:21	10:18:21	female	2.0.10.147	212	Catch.bmp	945	0		0	0	570202	0		0	0	NULL	NULL	NULL	Low	run1	1	List2	A_T.wav	A_T	0		1	1	570052	150		0	0
Exp1	11	Exp1-11-1	59.939	1.0.0.185	2	left	624084491	2.0.10.242	2.0.10.242	5-21-2019	2019-10-15 02:18:21	10:18:21	female	2.0.10.147	213	Catch.bmp	1176	0		0	0	572354	0		0	0	NULL	NULL	NULL	Low	run1	1	List2	A_T.wav	A_T	1	1	0	1	572204	150	1	598	572802
Exp1	11	Exp1-11-1	59.939	1.0.0.185	2	left	624084491	2.0.10.242	2.0.10.242	5-21-2019	2019-10-15 02:18:21	10:18:21	female	2.0.10.147	214	Red_S.bmp	1409	0		0	0	574690	0		0	0	NULL	NULL	NULL	Low	run1	1	List2	Catch.wav	V_T	1	1	0	1	574540	150	1	614	575154
Exp1	11	Exp1-11-1	59.939	1.0.0.185	2	left	624084491	2.0.10.242	2.0.10.242	5-21-2019	2019-10-15 02:18:21	10:18:21	female	2.0.10.147	215	Red_C_2.bmp	1411	0		0	0	577259	0		0	0	NULL	NULL	NULL	Low	run1	1	List2	A_T.wav	AV_T	1	1	1	1	577109	150	1	381	577490
Exp1	11	Exp1-11-1	59.939	1.0.0.185	2	left	624084491	2.0.10.242	2.0.10.242	5-21-2019	2019-10-15 02:18:21	10:18:21	female	2.0.10.147	216	Blue_C.bmp	1568	0		0	1	579829	0		0	0	NULL	NULL	NULL	Low	run1		List2	A_S.wav	AV_S	0		1	1	579678	151		0	0
Exp1	11	Exp1-11-1	59.939	1.0.0.185	2	left	624084491	2.0.10.242	2.0.10.242	5-21-2019	2019-10-15 02:18:21	10:18:21	female	2.0.10.147	217	Catch.bmp	1239	0		0	0	582615	0		0	0	NULL	NULL	NULL	Low	run1	1	List2	A_T.wav	A_T	1	1	0	1	582465	150	1	753	583218
Exp1	11	Exp1-11-1	59.939	1.0.0.185	2	left	624084491	2.0.10.242	2.0.10.242	5-21-2019	2019-10-15 02:18:21	10:18:21	female	2.0.10.147	218	Red_C_2.bmp	1163	0		0	1	585001	0		0	0	NULL	NULL	NULL	Low	run1	1	List2	A_T.wav	AV_T	1	1	1	1	584850	151	1	416	585266
Exp1	11	Exp1-11-1	59.939	1.0.0.185	2	left	624084491	2.0.10.242	2.0.10.242	5-21-2019	2019-10-15 02:18:21	10:18:21	female	2.0.10.147	219	Red_S.bmp	1380	0		0	0	587320	0		0	0	NULL	NULL	NULL	Low	run1	1	List2	Catch.wav	V_T	1	1	0	1	587170	150	1	520	587690
Exp1	11	Exp1-11-1	59.939	1.0.0.185	2	left	624084491	2.0.10.242	2.0.10.242	5-21-2019	2019-10-15 02:18:21	10:18:21	female	2.0.10.147	220	Red_C_2.bmp	1543	0		0	0	589856	0		0	0	NULL	NULL	NULL	Low	run1	1	List2	A_T.wav	AV_T	1	1	0	1	589706	150	1	376	590082
Exp1	11	Exp1-11-1	59.939	1.0.0.185	2	left	624084491	2.0.10.242	2.0.10.242	5-21-2019	2019-10-15 02:18:21	10:18:21	female	2.0.10.147	221	Red_S_2.bmp	1505	0		0	1	592559	0		0	0	NULL	NULL	NULL	Low	run1	1	List2	Catch.wav	V_T	1	1	1	1	592408	151	1	394	592802
Exp1	11	Exp1-11-1	59.939	1.0.0.185	2	left	624084491	2.0.10.242	2.0.10.242	5-21-2019	2019-10-15 02:18:21	10:18:21	female	2.0.10.147	222	Catch.bmp	1045	0		0	0	595211	0		0	0	NULL	NULL	NULL	Low	run1	1	List2	A_T.wav	A_T	1	1	1	1	595061	150	1	557	595618
Exp1	11	Exp1-11-1	59.939	1.0.0.185	2	left	624084491	2.0.10.242	2.0.10.242	5-21-2019	2019-10-15 02:18:21	10:18:21	female	2.0.10.147	223	Blue_C.bmp	1513	0		0	1	597414	0		0	0	NULL	NULL	NULL	Low	Run1		List2	Catch.wav	V_S	0		1	1	597263	151		0	0
Exp1	11	Exp1-11-1	59.939	1.0.0.185	2	left	624084491	2.0.10.242	2.0.10.242	5-21-2019	2019-10-15 02:18:21	10:18:21	female	2.0.10.147	224	Catch.bmp	885	0		0	0	600133	0		0	0	NULL	NULL	NULL	Low	run1	1	List2	A_T.wav	A_T	1	1	1	1	599983	150	1	978	600961
Exp1	11	Exp1-11-1	59.939	1.0.0.185	2	left	624084491	2.0.10.242	2.0.10.242	5-21-2019	2019-10-15 02:18:21	10:18:21	female	2.0.10.147	225	Blue_S_2.bmp	1180	0		0	0	602185	0		0	0	NULL	NULL	NULL	Low	run1		List2	Catch.wav	V_S	0		1	1	602035	150		0	0
Exp1	11	Exp1-11-1	59.939	1.0.0.185	2	left	624084491	2.0.10.242	2.0.10.242	5-21-2019	2019-10-15 02:18:21	10:18:21	female	2.0.10.147	226	Red_S.bmp	911	0		0	0	604588	0		0	0	NULL	NULL	NULL	Low	run1	1	List2	A_T.wav	AV_T	1	1	0	1	604438	150	1	421	604859
Exp1	11	Exp1-11-1	59.939	1.0.0.185	2	left	624084491	2.0.10.242	2.0.10.242	5-21-2019	2019-10-15 02:18:21	10:18:21	female	2.0.10.147	227	Red_C_2.bmp	1396	0		0	1	606657	0		0	0	NULL	NULL	NULL	Low	run1	1	List2	Catch.wav	V_T	1	1	1	1	606506	151	1	343	606849
Exp1	11	Exp1-11-1	59.939	1.0.0.185	2	left	624084491	2.0.10.242	2.0.10.242	5-21-2019	2019-10-15 02:18:21	10:18:21	female	2.0.10.147	228	Red_S_2.bmp	1062	0		0	0	609209	0		0	0	NULL	NULL	NULL	Low	run1	1	List2	A_T.wav	AV_T	1	1	1	1	609059	150	1	326	609385
Exp1	11	Exp1-11-1	59.939	1.0.0.185	2	left	624084491	2.0.10.242	2.0.10.242	5-21-2019	2019-10-15 02:18:21	10:18:21	female	2.0.10.147	229	Red_C_2.bmp	1545	0		0	0	611428	0		0	0	NULL	NULL	NULL	Low	run1	1	List2	Catch.wav	V_T	1	1	1	1	611278	150	1	884	612162
Exp1	11	Exp1-11-1	59.939	1.0.0.185	2	left	624084491	2.0.10.242	2.0.10.242	5-21-2019	2019-10-15 02:18:21	10:18:21	female	2.0.10.147	230	Red_S.bmp	1470	0		0	0	614131	0		0	0	NULL	NULL	NULL	Low	run1	1	List2	A_T.wav	AV_T	1	1	1	1	613981	150	1	428	614409
Exp1	11	Exp1-11-1	59.939	1.0.0.185	2	left	624084491	2.0.10.242	2.0.10.242	5-21-2019	2019-10-15 02:18:21	10:18:21	female	2.0.10.147	231	Catch.bmp	1508	0		0	0	616750	0		0	0	NULL	NULL	NULL	Low	run1	1	List2	A_T.wav	A_T	0		0	1	616600	150		0	0
Exp1	11	Exp1-11-1	59.939	1.0.0.185	2	left	624084491	2.0.10.242	2.0.10.242	5-21-2019	2019-10-15 02:18:21	10:18:21	female	2.0.10.147	232	Catch.bmp	1484	0		0	0	619470	0		0	0	NULL	NULL	NULL	Low	run1		List2	A_S.wav	A_S	0		0	1	619320	150		0	0
Exp1	11	Exp1-11-1	59.939	1.0.0.185	2	left	624084491	2.0.10.242	2.0.10.242	5-21-2019	2019-10-15 02:18:21	10:18:21	female	2.0.10.147	233	Red_S_2.bmp	1095	0		0	0	622156	0		0	0	NULL	NULL	NULL	Low	run1	1	List2	Catch.wav	V_T	1	1	0	1	622006	150	1	547	622553
Exp1	11	Exp1-11-1	59.939	1.0.0.185	2	left	624084491	2.0.10.242	2.0.10.242	5-21-2019	2019-10-15 02:18:21	10:18:21	female	2.0.10.147	234	Red_S.bmp	1357	0		0	0	624408	0		0	0	NULL	NULL	NULL	Low	run1	1	List2	Catch.wav	V_T	1	1	0	1	624258	150	1	263	624521
Exp1	11	Exp1-11-1	59.939	1.0.0.185	2	left	624084491	2.0.10.242	2.0.10.242	5-21-2019	2019-10-15 02:18:21	10:18:21	female	2.0.10.147	235	Red_C_2.bmp	1116	0		0	0	626928	0		0	0	NULL	NULL	NULL	Low	run1	1	List2	A_T.wav	AV_T	1	1	0	2	626778	150	1	423	627201
Exp1	11	Exp1-11-1	59.939	1.0.0.185	2	left	624084491	2.0.10.242	2.0.10.242	5-21-2019	2019-10-15 02:18:21	10:18:21	female	2.0.10.147	236	Blue_S.bmp	1392	0		0	0	629197	0		0	0	NULL	NULL	NULL	Low	run1		List2	A_S.wav	AV_S	0		0	2	629047	150	1	314	629361
Exp1	11	Exp1-11-1	59.939	1.0.0.185	2	left	624084491	2.0.10.242	2.0.10.242	5-21-2019	2019-10-15 02:18:21	10:18:21	female	2.0.10.147	237	Red_S.bmp	1387	0		0	0	631749	0		0	0	NULL	NULL	NULL	Low	run1	1	List2	Catch.wav	V_T	1	1	1	1	631599	150	1	538	632137
Exp1	11	Exp1-11-1	59.939	1.0.0.185	2	left	624084491	2.0.10.242	2.0.10.242	5-21-2019	2019-10-15 02:18:21	10:18:21	female	2.0.10.147	238	Red_C_2.bmp	1065	0		0	0	634285	0		0	0	NULL	NULL	NULL	Low	run1	1	List2	A_T.wav	AV_T	1	1	1	1	634135	150	1	530	634665
Exp1	11	Exp1-11-1	59.939	1.0.0.185	2	left	624084491	2.0.10.242	2.0.10.242	5-21-2019	2019-10-15 02:18:21	10:18:21	female	2.0.10.147	239	Red_S.bmp	1110	0		0	0	636504	0		0	0	NULL	NULL	NULL	Low	run1	1	List2	A_T.wav	AV_T	1	1	0	1	636354	150	1	359	636713
Exp1	11	Exp1-11-1	59.939	1.0.0.185	2	left	624084491	2.0.10.242	2.0.10.242	5-21-2019	2019-10-15 02:18:21	10:18:21	female	2.0.10.147	240	Red_S_2.bmp	1386	0		0	0	638773	0		0	0	NULL	NULL	NULL	Low	run1	1	List2	A_T.wav	AV_T	1	1	0	1	638623	150	1	322	638945
Exp1	11	Exp1-11-1	59.939	1.0.0.185	2	left	624084491	2.0.10.242	2.0.10.242	5-21-2019	2019-10-15 02:18:21	10:18:21	female	2.0.10.147	241	Red_S_2.bmp	1426	0		0	0	641309	0		0	0	NULL	NULL	NULL	Low	run1	1	List2	A_T.wav	AV_T	1	1	0	1	641159	150	1	545	641704
Exp1	11	Exp1-11-1	59.939	1.0.0.185	2	left	624084491	2.0.10.242	2.0.10.242	5-21-2019	2019-10-15 02:18:21	10:18:21	female	2.0.10.147	242	Red_S_2.bmp	1503	0		0	0	643895	0		0	0	NULL	NULL	NULL	Low	run1	1	List2	A_T.wav	AV_T	1	1	0	1	643745	150	1	287	644032
Exp1	11	Exp1-11-1	59.939	1.0.0.185	2	left	624084491	2.0.10.242	2.0.10.242	5-21-2019	2019-10-15 02:18:21	10:18:21	female	2.0.10.147	243	Blue_C.bmp	1270	0		0	0	646548	0		0	0	NULL	NULL	NULL	Low	run1		List2	A_S.wav	AV_S	0		0	1	646398	150	1	346	646744
Exp1	11	Exp1-11-1	59.939	1.0.0.185	2	left	624084491	2.0.10.242	2.0.10.242	5-21-2019	2019-10-15 02:18:21	10:18:21	female	2.0.10.147	244	Catch.bmp	1398	0		0	0	648967	0		0	0	NULL	NULL	NULL	Low	run1	1	List2	A_T.wav	A_T	1	1	0	1	648817	150	1	1095	649912
Exp1	11	Exp1-11-1	59.939	1.0.0.185	2	left	624084491	2.0.10.242	2.0.10.242	5-21-2019	2019-10-15 02:18:21	10:18:21	female	2.0.10.147	245	Catch.bmp	1203	0		0	0	651520	0		0	0	NULL	NULL	NULL	Low	run1	1	List2	A_T.wav	A_T	1	1	0	1	651370	150	1	1014	652384
Exp1	11	Exp1-11-1	59.939	1.0.0.185	2	left	624084491	2.0.10.242	2.0.10.242	5-21-2019	2019-10-15 02:18:21	10:18:21	female	2.0.10.147	246	Red_C_2.bmp	917	0		0	0	653872	0		0	0	NULL	NULL	NULL	Low	run1	1	List2	A_T.wav	AV_T	1	1	0	1	653722	150	1	342	654064
Exp1	11	Exp1-11-1	59.939	1.0.0.185	2	left	624084491	2.0.10.242	2.0.10.242	5-21-2019	2019-10-15 02:18:21	10:18:21	female	2.0.10.147	247	Catch.bmp	1058	0		0	0	655941	0		0	0	NULL	NULL	NULL	Low	run1	1	List2	A_T.wav	A_T	1	1	0	1	655791	150	1	433	656224
Exp1	11	Exp1-11-1	59.939	1.0.0.185	2	left	624084491	2.0.10.242	2.0.10.242	5-21-2019	2019-10-15 02:18:21	10:18:21	female	2.0.10.147	248	Catch.bmp	1212	0		0	0	658160	0		0	0	NULL	NULL	NULL	Low	run1		List2	A_S.wav	A_S	0		0	1	658010	150		0	0
Exp1	11	Exp1-11-1	59.939	1.0.0.185	2	left	624084491	2.0.10.242	2.0.10.242	5-21-2019	2019-10-15 02:18:21	10:18:21	female	2.0.10.147	249	Blue_S.bmp	1019	0		0	0	660596	0		0	0	NULL	NULL	NULL	Low	run1		List2	A_S.wav	AV_S	0		0	1	660446	150		0	0
Exp1	11	Exp1-11-1	59.939	1.0.0.185	2	left	624084491	2.0.10.242	2.0.10.242	5-21-2019	2019-10-15 02:18:21	10:18:21	female	2.0.10.147	250	Catch.bmp	1313	0		0	0	662832	0		0	0	NULL	NULL	NULL	Low	run1	1	List2	A_T.wav	A_T	1	1	0	1	662682	150	1	654	663336
Exp1	11	Exp1-11-1	59.939	1.0.0.185	2	left	624084491	2.0.10.242	2.0.10.242	5-21-2019	2019-10-15 02:18:21	10:18:21	female	2.0.10.147	251	Catch.bmp	1113	0		0	0	665301	0		0	0	NULL	NULL	NULL	Low	run1	1	List2	A_T.wav	A_T	1	1	0	1	665151	150	1	426	665577
Exp1	11	Exp1-11-1	59.939	1.0.0.185	2	left	624084491	2.0.10.242	2.0.10.242	5-21-2019	2019-10-15 02:18:21	10:18:21	female	2.0.10.147	252	Red_C.bmp	1085	0		0	0	667570	0		0	0	NULL	NULL	NULL	Low	run1	1	List2	Catch.wav	V_T	1	1	1	1	667420	150	1	629	668049
Exp1	11	Exp1-11-1	59.939	1.0.0.185	2	left	624084491	2.0.10.242	2.0.10.242	5-21-2019	2019-10-15 02:18:21	10:18:21	female	2.0.10.147	253	Blue_C.bmp	1518	0		0	0	669806	0		0	0	NULL	NULL	NULL	Low	run1		List2	A_S.wav	AV_S	0		0	2	669656	150		0	0
Exp1	11	Exp1-11-1	59.939	1.0.0.185	2	left	624084491	2.0.10.242	2.0.10.242	5-21-2019	2019-10-15 02:18:21	10:18:21	female	2.0.10.147	254	Red_S.bmp	1430	0		0	0	672542	0		0	0	NULL	NULL	NULL	Low	run1	1	List2	A_T.wav	AV_T	1	1	0	1	672392	150	1	488	672880
Exp1	11	Exp1-11-1	59.939	1.0.0.185	2	left	624084491	2.0.10.242	2.0.10.242	5-21-2019	2019-10-15 02:18:21	10:18:21	female	2.0.10.147	255	Red_S_2.bmp	1227	0		0	0	675128	0		0	0	NULL	NULL	NULL	Low	run1	1	List2	Catch.wav	V_T	1	1	0	1	674978	150	1	662	675640
Exp1	11	Exp1-11-1	59.939	1.0.0.185	2	left	624084491	2.0.10.242	2.0.10.242	5-21-2019	2019-10-15 02:18:21	10:18:21	female	2.0.10.147	256	Catch.bmp	895	0		0	0	677514	0		0	0	NULL	NULL	NULL	Low	run1	1	List2	A_T.wav	A_T	0		0	2	677364	150		0	0
Exp1	11	Exp1-11-1	59.939	1.0.0.185	2	left	624084491	2.0.10.242	2.0.10.242	5-21-2019	2019-10-15 02:18:21	10:18:21	female	2.0.10.147	257	Catch.bmp	1364	0		0	1	679633	0		0	0	NULL	NULL	NULL	Low	run1	1	List2	A_T.wav	A_T	1	1	1	1	679482	151	1	959	680441
Exp1	11	Exp1-11-1	59.939	1.0.0.185	2	left	624084491	2.0.10.242	2.0.10.242	5-21-2019	2019-10-15 02:18:21	10:18:21	female	2.0.10.147	258	Red_C_2.bmp	1447	0		0	0	682152	0		0	0	NULL	NULL	NULL	Low	run1	1	List2	A_T.wav	AV_T	1	1	0	1	682002	150	1	462	682464
Exp1	11	Exp1-11-1	59.939	1.0.0.185	2	left	624084491	2.0.10.242	2.0.10.242	5-21-2019	2019-10-15 02:18:21	10:18:21	female	2.0.10.147	259	Red_S.bmp	1015	0		0	1	684755	0		0	0	NULL	NULL	NULL	Low	run1	1	List2	A_T.wav	AV_T	1	1	1	1	684604	151	1	195	684799
Exp1	11	Exp1-11-1	59.939	1.0.0.185	2	left	624084491	2.0.10.242	2.0.10.242	5-21-2019	2019-10-15 02:18:21	10:18:21	female	2.0.10.147	260	Red_C.bmp	1129	0		0	1	686924	0		0	0	NULL	NULL	NULL	Low	run1	1	List2	Catch.wav	V_T	1	1	1	1	686773	151	1	346	687119
Exp1	11	Exp1-11-1	59.939	1.0.0.185	2	left	624084491	2.0.10.242	2.0.10.242	5-21-2019	2019-10-15 02:18:21	10:18:21	female	2.0.10.147	261	Catch.bmp	1233	0		0	0	689209	0		0	0	NULL	NULL	NULL	Low	run1	1	List2	A_T.wav	A_T	1	1	1	1	689059	150	1	716	689775
Exp1	11	Exp1-11-1	59.939	1.0.0.185	2	left	624084491	2.0.10.242	2.0.10.242	5-21-2019	2019-10-15 02:18:21	10:18:21	female	2.0.10.147	262	Red_C.bmp	930	0		0	0	691595	0		0	0	NULL	NULL	NULL	Low	run1	1	List2	A_T.wav	AV_T	1	1	0	1	691445	150	1	306	691751
Exp1	11	Exp1-11-1	59.939	1.0.0.185	2	left	624084491	2.0.10.242	2.0.10.242	5-21-2019	2019-10-15 02:18:21	10:18:21	female	2.0.10.147	263	Catch.bmp	904	0		0	1	693681	0		0	0	NULL	NULL	NULL	Low	run1	1	List2	A_T.wav	A_T	1	1	1	1	693530	151	1	574	694104
Exp1	11	Exp1-11-1	59.939	1.0.0.185	2	left	624084491	2.0.10.242	2.0.10.242	5-21-2019	2019-10-15 02:18:21	10:18:21	female	2.0.10.147	264	Catch.bmp	989	0		0	0	695733	0		0	0	NULL	NULL	NULL	Low	run1	1	List2	A_T.wav	A_T	1	1	0	2	695583	150	1	616	696199
Exp1	11	Exp1-11-1	59.939	1.0.0.185	2	left	624084491	2.0.10.242	2.0.10.242	5-21-2019	2019-10-15 02:18:21	10:18:21	female	2.0.10.147	265	Red_C.bmp	1477	0		0	0	697885	0		0	0	NULL	NULL	NULL	Low	run1	1	List2	Catch.wav	V_T	1	1	0	1	697735	150	1	553	698288
Exp1	11	Exp1-11-1	59.939	1.0.0.185	2	left	624084491	2.0.10.242	2.0.10.242	5-21-2019	2019-10-15 02:18:21	10:18:21	female	2.0.10.147	266	Catch.bmp	937	0		0	0	700521	0		0	0	NULL	NULL	NULL	Low	run1	1	List2	A_T.wav	A_T	1	1	1	1	700371	150	1	452	700823
Exp1	11	Exp1-11-1	59.939	1.0.0.185	2	left	624084491	2.0.10.242	2.0.10.242	5-21-2019	2019-10-15 02:18:21	10:18:21	female	2.0.10.147	267	Catch.bmp	1436	0		0	1	702607	0		0	0	NULL	NULL	NULL	Low	run1	1	List2	A_T.wav	A_T	1	1	0	1	702456	151	1	519	702975
Exp1	11	Exp1-11-1	59.939	1.0.0.185	2	left	624084491	2.0.10.242	2.0.10.242	5-21-2019	2019-10-15 02:18:21	10:18:21	female	2.0.10.147	268	Red_C.bmp	1100	0		0	1	705193	0		0	0	NULL	NULL	NULL	Low	run1	1	List2	Catch.wav	V_T	1	1	1	1	705042	151	1	469	705511
Exp1	11	Exp1-11-1	59.939	1.0.0.185	2	left	624084491	2.0.10.242	2.0.10.242	5-21-2019	2019-10-15 02:18:21	10:18:21	female	2.0.10.147	269	Red_C.bmp	1369	0		0	0	707445	0		0	0	NULL	NULL	NULL	Low	run1	1	List2	A_T.wav	AV_T	1	1	0	1	707295	150	1	384	707679
Exp1	11	Exp1-11-1	59.939	1.0.0.185	2	left	624084491	2.0.10.242	2.0.10.242	5-21-2019	2019-10-15 02:18:21	10:18:21	female	2.0.10.147	270	Red_C.bmp	1212	0		0	0	709964	0		0	0	NULL	NULL	NULL	Low	run1	1	List2	A_T.wav	AV_T	1	1	0	1	709814	150	1	297	710111
Exp1	11	Exp1-11-1	59.939	1.0.0.185	2	left	624084491	2.0.10.242	2.0.10.242	5-21-2019	2019-10-15 02:18:21	10:18:21	female	2.0.10.147	271	Catch.bmp	971	0		0	0	712333	0		0	0	NULL	NULL	NULL	Low	run1	1	List2	A_T.wav	A_T	1	1	0	1	712183	150	1	969	713152
Exp1	11	Exp1-11-1	59.939	1.0.0.185	2	left	624084491	2.0.10.242	2.0.10.242	5-21-2019	2019-10-15 02:18:21	10:18:21	female	2.0.10.147	272	Catch.bmp	819	0		0	0	714452	0		0	0	NULL	NULL	NULL	Low	run1	1	List2	A_T.wav	A_T	1	1	0	1	714302	150	1	410	714712
Exp1	11	Exp1-11-1	59.939	1.0.0.185	2	left	624084491	2.0.10.242	2.0.10.242	5-21-2019	2019-10-15 02:18:21	10:18:21	female	2.0.10.147	273	Red_S_2.bmp	897	0		0	0	716421	0		0	0	NULL	NULL	NULL	Low	run1	1	List2	A_T.wav	AV_T	1	1	0	1	716271	150	1	296	716567
Exp1	11	Exp1-11-1	59.939	1.0.0.185	2	left	624084491	2.0.10.242	2.0.10.242	5-21-2019	2019-10-15 02:18:21	10:18:21	female	2.0.10.147	274	Red_S_2.bmp	1527	0		0	0	718473	0		0	0	NULL	NULL	NULL	Low	run1	1	List2	Catch.wav	V_T	0		1	1	718323	150		0	0
Exp1	11	Exp1-11-1	59.939	1.0.0.185	2	left	624084491	2.0.10.242	2.0.10.242	5-21-2019	2019-10-15 02:18:21	10:18:21	female	2.0.10.147	275	Catch.bmp	1267	0		0	0	721226	0		0	0	NULL	NULL	NULL	Low	run1		List2	A_S.wav	A_S	0		0	1	721076	150		0	0
Exp1	11	Exp1-11-1	59.939	1.0.0.185	2	left	624084491	2.0.10.242	2.0.10.242	5-21-2019	2019-10-15 02:18:21	10:18:21	female	2.0.10.147	276	Catch.bmp	1128	0		0	0	723712	0		0	0	NULL	NULL	NULL	Low	run1	1	List2	A_T.wav	A_T	1	1	0	1	723562	150	1	765	724327
Exp1	11	Exp1-11-1	59.939	1.0.0.185	2	left	624084491	2.0.10.242	2.0.10.242	5-21-2019	2019-10-15 02:18:21	10:18:21	female	2.0.10.147	277	Red_C_2.bmp	1350	0		0	1	725998	0		0	0	NULL	NULL	NULL	Low	run1	1	List2	Catch.wav	V_T	1	1	1	1	725847	151	1	648	726495
Exp1	11	Exp1-11-1	59.939	1.0.0.185	2	left	624084491	2.0.10.242	2.0.10.242	5-21-2019	2019-10-15 02:18:21	10:18:21	female	2.0.10.147	278	Red_S_2.bmp	1062	0		0	0	728500	0		0	0	NULL	NULL	NULL	Low	run1	1	List2	Catch.wav	V_T	1	1	0	1	728350	150	1	464	728814
Exp1	11	Exp1-11-1	59.939	1.0.0.185	2	left	624084491	2.0.10.242	2.0.10.242	5-21-2019	2019-10-15 02:18:21	10:18:21	female	2.0.10.147	279	Blue_S.bmp	1119	0		0	0	730719	0		0	0	NULL	NULL	NULL	Low	run1		List2	Catch.wav	V_S	0		0	1	730569	150		0	0
Exp1	11	Exp1-11-1	59.939	1.0.0.185	2	left	624084491	2.0.10.242	2.0.10.242	5-21-2019	2019-10-15 02:18:21	10:18:21	female	2.0.10.147	280	Catch.bmp	972	0		0	0	733038	0		0	0	NULL	NULL	NULL	Low	run1		List2	A_S.wav	A_S	0		1	1	732888	150		0	0
