# Supplementary material for: Visual Perceptual Load Attenuates Age-Related Audiovisual Integration in an Audiovisual Discrimination Task
Source: Front Psychol. 2021 Sep 29;12:740221. doi: 10.3389/fpsyg.2021.740221 (PMC8511317; doi:10.3389/fpsyg.2021.740221)
Supplement: Supplementary file 1 [file Data_Sheet_1.ZIP › Export data/Group 2_Data_Older/Exp1_Low load/Subject_12.xlsx]

## Sheet: Sheet1
ExperimentName	Subject	DataFile.Basename	Display.RefreshRate	ExperimentVersion	Group	Handedness	RandomSeed	RuntimeVersion	RuntimeVersionExpected	SessionDate	SessionStartDateTimeUtc	SessionTime	Sex	StudioVersion	Block	Image	ITI	ITI.ACC	ITI.CRESP	ITI.DurationError	ITI.OnsetDelay	ITI.OnsetTime	ITI.OnsetToOnsetTime	ITI.RESP	ITI.RT	ITI.RTTime	List1	List1.Cycle	List1.Sample	PercetualLoad	Procedure	Response	Running	Sound	StimulusType	Target.ACC	Target.CRESP	Target.DurationError	Target.OnsetDelay	Target.OnsetTime	Target.OnsetToOnsetTime	Target.RESP	Target.RT	Target.RTTime
Exp1	12	Exp1-12-1	59.938	1.0.0.188	2	left	-1193726414	2.0.10.242	2.0.10.242	10-16-2019	2019-10-16 11:34:08	19:34:08	female	2.0.10.147	1	Catch.bmp	1527	0		0	0	33204	0		0	0	10	1	1	Low	Prac	1	List1	A_T.wav	A_T	0		94	1	33054	150		0	0
Exp1	12	Exp1-12-1	59.938	1.0.0.188	2	left	-1193726414	2.0.10.242	2.0.10.242	10-16-2019	2019-10-16 11:34:08	19:34:08	female	2.0.10.147	2	Red_S.bmp	848	0		0	1	35991	0		0	0	7	1	2	Low	Prac	1	List1	Catch.wav	V_T	0		1	1	35840	151		0	0
Exp1	12	Exp1-12-1	59.938	1.0.0.188	2	left	-1193726414	2.0.10.242	2.0.10.242	10-16-2019	2019-10-16 11:34:08	19:34:08	female	2.0.10.147	3	Red_S.bmp	837	0		0	0	38043	0		0	0	7	1	3	Low	Prac	1	List1	Catch.wav	V_T	0		0	1	37893	150		0	0
Exp1	12	Exp1-12-1	59.938	1.0.0.188	2	left	-1193726414	2.0.10.242	2.0.10.242	10-16-2019	2019-10-16 11:34:08	19:34:08	female	2.0.10.147	4	Red_C_2.bmp	1044	0		0	0	40095	0		0	0	16	1	4	Low	Prac	1	List1	A_T.wav	AV_T	0		0	1	39945	150		0	0
Exp1	12	Exp1-12-1	59.938	1.0.0.188	2	left	-1193726414	2.0.10.242	2.0.10.242	10-16-2019	2019-10-16 11:34:08	19:34:08	female	2.0.10.147	5	Blue_S.bmp	1119	0		0	0	42347	0		0	0	13	1	5	Low	Prac		List1	A_S.wav	AV_S	0		0	1	42197	150		0	0
Exp1	12	Exp1-12-1	59.938	1.0.0.188	2	left	-1193726414	2.0.10.242	2.0.10.242	10-16-2019	2019-10-16 11:34:08	19:34:08	female	2.0.10.147	6	Catch.bmp	1350	0		0	0	44683	0		0	0	10	1	6	Low	Prac	1	List1	A_T.wav	A_T	1	1	0	1	44533	150	1	483	45016
Exp1	12	Exp1-12-1	59.938	1.0.0.188	2	left	-1193726414	2.0.10.242	2.0.10.242	10-16-2019	2019-10-16 11:34:08	19:34:08	female	2.0.10.147	7	Red_C_2.bmp	932	0		0	0	47186	0		0	0	6	1	7	Low	Prac	1	List1	Catch.wav	V_T	1	1	0	2	47036	150	1	396	47432
Exp1	12	Exp1-12-1	59.938	1.0.0.188	2	left	-1193726414	2.0.10.242	2.0.10.242	10-16-2019	2019-10-16 11:34:08	19:34:08	female	2.0.10.147	8	Red_C.bmp	1548	0		0	0	49271	0		0	0	15	1	8	Low	Prac	1	List1	A_T.wav	AV_T	1	1	1	1	49121	150	1	391	49512
Exp1	12	Exp1-12-1	59.938	1.0.0.188	2	left	-1193726414	2.0.10.242	2.0.10.242	10-16-2019	2019-10-16 11:34:08	19:34:08	female	2.0.10.147	9	Blue_S_2.bmp	1183	0		0	0	51974	0		0	0	14	1	9	Low	Prac		List1	A_S.wav	AV_S	0		0	1	51824	150		0	0
Exp1	12	Exp1-12-1	59.938	1.0.0.188	2	left	-1193726414	2.0.10.242	2.0.10.242	10-16-2019	2019-10-16 11:34:08	19:34:08	female	2.0.10.147	10	Red_C.bmp	929	0		0	1	54377	0		0	0	15	1	10	Low	Prac	1	List1	A_T.wav	AV_T	1	1	0	1	54226	151	1	423	54649
Exp1	12	Exp1-12-1	59.938	1.0.0.188	2	left	-1193726414	2.0.10.242	2.0.10.242	10-16-2019	2019-10-16 11:34:08	19:34:08	female	2.0.10.147	11	Red_S.bmp	1023	0		0	0	56462	0		0	0	17	1	11	Low	Prac	1	List1	A_T.wav	AV_T	1	1	0	1	56312	150	1	400	56712
Exp1	12	Exp1-12-1	59.938	1.0.0.188	2	left	-1193726414	2.0.10.242	2.0.10.242	10-16-2019	2019-10-16 11:34:08	19:34:08	female	2.0.10.147	12	Catch.bmp	1498	0		0	0	58648	0		0	0	9	1	12	Low	Prac		List1	A_S.wav	A_S	0		0	2	58498	150		0	0
Exp1	12	Exp1-12-1	59.938	1.0.0.188	2	left	-1193726414	2.0.10.242	2.0.10.242	10-16-2019	2019-10-16 11:34:08	19:34:08	female	2.0.10.147	13	Catch.bmp	1394	0		0	0	61367	0		0	0	10	1	13	Low	Prac	1	List1	A_T.wav	A_T	1	1	0	1	61217	150	1	392	61609
Exp1	12	Exp1-12-1	59.938	1.0.0.188	2	left	-1193726414	2.0.10.242	2.0.10.242	10-16-2019	2019-10-16 11:34:08	19:34:08	female	2.0.10.147	14	Red_S_2.bmp	810	0		0	0	63920	0		0	0	18	1	14	Low	Prac	1	List1	A_T.wav	AV_T	0		0	1	63770	150		0	0
Exp1	12	Exp1-12-1	59.938	1.0.0.188	2	left	-1193726414	2.0.10.242	2.0.10.242	10-16-2019	2019-10-16 11:34:08	19:34:08	female	2.0.10.147	15	Catch.bmp	1342	0		0	0	65955	0		0	0	9	1	15	Low	Prac		List1	A_S.wav	A_S	0		0	1	65805	150		0	0
Exp1	12	Exp1-12-1	59.938	1.0.0.188	2	left	-1193726414	2.0.10.242	2.0.10.242	10-16-2019	2019-10-16 11:34:08	19:34:08	female	2.0.10.147	16	Catch.bmp	1581	0		0	0	68508	0		0	0	10	1	16	Low	Prac	1	List1	A_T.wav	A_T	1	1	0	1	68358	150	1	1178	69536
Exp1	12	Exp1-12-1	59.938	1.0.0.188	2	left	-1193726414	2.0.10.242	2.0.10.242	10-16-2019	2019-10-16 11:34:08	19:34:08	female	2.0.10.147	17	Red_C_2.bmp	947	0		0	0	71244	0		0	0	16	1	17	Low	Prac	1	List1	A_T.wav	AV_T	1	1	0	1	71094	150	1	746	71840
Exp1	12	Exp1-12-1	59.938	1.0.0.188	2	left	-1193726414	2.0.10.242	2.0.10.242	10-16-2019	2019-10-16 11:34:08	19:34:08	female	2.0.10.147	18	Blue_C.bmp	1098	0		0	0	73346	0		0	0	11	1	18	Low	Prac		List1	A_S.wav	AV_S	0		0	1	73196	150		0	0
Exp1	12	Exp1-12-1	59.938	1.0.0.188	2	left	-1193726414	2.0.10.242	2.0.10.242	10-16-2019	2019-10-16 11:34:08	19:34:08	female	2.0.10.147	19	Red_S_2.bmp	1556	0		0	0	75649	0		0	0	18	1	19	Low	Prac	1	List1	A_T.wav	AV_T	1	1	0	1	75499	150	1	557	76056
Exp1	12	Exp1-12-1	59.938	1.0.0.188	2	left	-1193726414	2.0.10.242	2.0.10.242	10-16-2019	2019-10-16 11:34:08	19:34:08	female	2.0.10.147	20	Red_C_2.bmp	1078	0		0	1	78352	0		0	0	16	1	20	Low	Prac	1	List1	A_T.wav	AV_T	0		1	1	78201	151		0	0
Exp1	12	Exp1-12-1	59.938	1.0.0.188	2	left	-1193726414	2.0.10.242	2.0.10.242	10-16-2019	2019-10-16 11:34:08	19:34:08	female	2.0.10.147	21	Catch.bmp	1526	0		0	0	84925	0		0	0	10	1	21	Low	Prac	1	List1	A_T.wav	A_T	1	1	0	1	84775	150	1	1464	86239
Exp1	12	Exp1-12-1	59.938	1.0.0.188	2	left	-1193726414	2.0.10.242	2.0.10.242	10-16-2019	2019-10-16 11:34:08	19:34:08	female	2.0.10.147	22	Blue_S_2.bmp	968	0		0	0	87611	0		0	0	14	1	22	Low	Prac		List1	A_S.wav	AV_S	0		0	1	87461	150		0	0
Exp1	12	Exp1-12-1	59.938	1.0.0.188	2	left	-1193726414	2.0.10.242	2.0.10.242	10-16-2019	2019-10-16 11:34:08	19:34:08	female	2.0.10.147	23	Red_S_2.bmp	1003	0		0	0	89797	0		0	0	18	1	23	Low	Prac	1	List1	A_T.wav	AV_T	1	1	0	1	89647	150	1	376	90023
Exp1	12	Exp1-12-1	59.938	1.0.0.188	2	left	-1193726414	2.0.10.242	2.0.10.242	10-16-2019	2019-10-16 11:34:08	19:34:08	female	2.0.10.147	24	Catch.bmp	1264	0		0	0	91949	0		0	0	10	1	24	Low	Prac	1	List1	A_T.wav	A_T	1	1	0	1	91799	150	1	528	92327
Exp1	12	Exp1-12-1	59.938	1.0.0.188	2	left	-1193726414	2.0.10.242	2.0.10.242	10-16-2019	2019-10-16 11:34:08	19:34:08	female	2.0.10.147	25	Catch.bmp	1501	0		0	0	94368	0		0	0	10	1	25	Low	Prac	1	List1	A_T.wav	A_T	1	1	0	1	94218	150	1	630	94848
Exp1	12	Exp1-12-1	59.938	1.0.0.188	2	left	-1193726414	2.0.10.242	2.0.10.242	10-16-2019	2019-10-16 11:34:08	19:34:08	female	2.0.10.147	26	Red_S.bmp	1306	0		0	0	97021	0		0	0	17	1	26	Low	Prac	1	List1	A_T.wav	AV_T	1	1	0	1	96871	150	1	648	97519
Exp1	12	Exp1-12-1	59.938	1.0.0.188	2	left	-1193726414	2.0.10.242	2.0.10.242	10-16-2019	2019-10-16 11:34:08	19:34:08	female	2.0.10.147	27	Red_S_2.bmp	1016	0		0	0	99474	0		0	0	8	1	27	Low	Prac	1	List1	Catch.wav	V_T	0		1	1	99324	150		0	0
Exp1	12	Exp1-12-1	59.938	1.0.0.188	2	left	-1193726414	2.0.10.242	2.0.10.242	10-16-2019	2019-10-16 11:34:08	19:34:08	female	2.0.10.147	28	Red_C_2.bmp	948	0		1	0	101709	0		0	0	16	1	28	Low	Prac	1	List1	A_T.wav	AV_T	1	1	1	1	101559	150	1	632	102191
Exp1	12	Exp1-12-1	59.938	1.0.0.188	2	left	-1193726414	2.0.10.242	2.0.10.242	10-16-2019	2019-10-16 11:34:08	19:34:08	female	2.0.10.147	29	Blue_S_2.bmp	1493	0		0	1	103812	0		0	0	4	1	29	Low	Prac		List1	Catch.wav	V_S	0		1	1	103661	151		0	0
Exp1	12	Exp1-12-1	59.938	1.0.0.188	2	left	-1193726414	2.0.10.242	2.0.10.242	10-16-2019	2019-10-16 11:34:08	19:34:08	female	2.0.10.147	30	Catch.bmp	1286	0		0	0	106531	0		0	0	9	1	30	Low	Prac		List1	A_S.wav	A_S	0		1	1	106381	150		0	0
Exp1	12	Exp1-12-1	59.938	1.0.0.188	2	left	-1193726414	2.0.10.242	2.0.10.242	10-16-2019	2019-10-16 11:34:08	19:34:08	female	2.0.10.147	31	Red_S_2.bmp	951	0		0	0	109034	0		0	0	18	1	31	Low	Prac	1	List1	A_T.wav	AV_T	1	1	0	1	108884	150	1	571	109455
Exp1	12	Exp1-12-1	59.938	1.0.0.188	2	left	-1193726414	2.0.10.242	2.0.10.242	10-16-2019	2019-10-16 11:34:08	19:34:08	female	2.0.10.147	32	Catch.bmp	876	0		0	0	111136	0		0	0	10	1	32	Low	Prac	1	List1	A_T.wav	A_T	0		0	1	110986	150		0	0
Exp1	12	Exp1-12-1	59.938	1.0.0.188	2	left	-1193726414	2.0.10.242	2.0.10.242	10-16-2019	2019-10-16 11:34:08	19:34:08	female	2.0.10.147	33	Red_C.bmp	1345	0		0	0	113238	0		0	0	5	1	33	Low	Prac	1	List1	Catch.wav	V_T	1	1	1	1	113088	150	1	983	114071
Exp1	12	Exp1-12-1	59.938	1.0.0.188	2	left	-1193726414	2.0.10.242	2.0.10.242	10-16-2019	2019-10-16 11:34:08	19:34:08	female	2.0.10.147	34	Blue_C_2.bmp	1375	0		0	0	115741	0		0	0	12	1	34	Low	Prac		List1	A_S.wav	AV_S	0		1	1	115591	150		0	0
Exp1	12	Exp1-12-1	59.938	1.0.0.188	2	left	-1193726414	2.0.10.242	2.0.10.242	10-16-2019	2019-10-16 11:34:08	19:34:08	female	2.0.10.147	35	Red_C.bmp	1462	0		0	0	118327	0		0	0	15	1	35	Low	Prac	1	List1	A_T.wav	AV_T	1	1	0	1	118177	150	1	590	118767
Exp1	12	Exp1-12-1	59.938	1.0.0.188	2	left	-1193726414	2.0.10.242	2.0.10.242	10-16-2019	2019-10-16 11:34:08	19:34:08	female	2.0.10.147	36	Red_C.bmp	1512	0		0	0	120946	0		0	0	15	1	36	Low	Prac	1	List1	A_T.wav	AV_T	1	1	0	1	120796	150	1	283	121079
Exp1	12	Exp1-12-1	59.938	1.0.0.188	2	left	-1193726414	2.0.10.242	2.0.10.242	10-16-2019	2019-10-16 11:34:08	19:34:08	female	2.0.10.147	37	Red_S_2.bmp	1321	0		0	0	123616	0		0	0	18	1	37	Low	Prac	1	List1	A_T.wav	AV_T	1	1	0	1	123466	150	1	421	123887
Exp1	12	Exp1-12-1	59.938	1.0.0.188	2	left	-1193726414	2.0.10.242	2.0.10.242	10-16-2019	2019-10-16 11:34:08	19:34:08	female	2.0.10.147	38	Catch.bmp	1587	0		0	0	126085	0		0	0	10	1	38	Low	Prac	1	List1	A_T.wav	A_T	1	1	0	1	125935	150	1	784	126719
Exp1	12	Exp1-12-1	59.938	1.0.0.188	2	left	-1193726414	2.0.10.242	2.0.10.242	10-16-2019	2019-10-16 11:34:08	19:34:08	female	2.0.10.147	39	Catch.bmp	1257	0		0	0	128821	0		0	0	10	1	39	Low	Prac	1	List1	A_T.wav	A_T	1	1	0	1	128671	150	1	488	129159
Exp1	12	Exp1-12-1	59.938	1.0.0.188	2	left	-1193726414	2.0.10.242	2.0.10.242	10-16-2019	2019-10-16 11:34:08	19:34:08	female	2.0.10.147	40	Catch.bmp	1171	0		0	0	131240	0		0	0	9	1	40	Low	Prac		List1	A_S.wav	A_S	0		0	1	131090	150		0	0
Exp1	12	Exp1-12-1	59.938	1.0.0.188	2	left	-1193726414	2.0.10.242	2.0.10.242	10-16-2019	2019-10-16 11:34:08	19:34:08	female	2.0.10.147	41	Catch.bmp	912	0		0	0	140617	0		0	0	NULL	NULL	NULL	Low	run1		List2	A_S.wav	A_S	0		0	1	140467	150		0	0
Exp1	12	Exp1-12-1	59.938	1.0.0.188	2	left	-1193726414	2.0.10.242	2.0.10.242	10-16-2019	2019-10-16 11:34:08	19:34:08	female	2.0.10.147	42	Red_C.bmp	1493	0		1	0	142752	0		0	0	NULL	NULL	NULL	Low	run1	1	List2	Catch.wav	V_T	0		1	1	142602	150		0	0
Exp1	12	Exp1-12-1	59.938	1.0.0.188	2	left	-1193726414	2.0.10.242	2.0.10.242	10-16-2019	2019-10-16 11:34:08	19:34:08	female	2.0.10.147	43	Catch.bmp	1339	0		0	0	145472	0		0	0	NULL	NULL	NULL	Low	run1		List2	A_S.wav	A_S	0		1	1	145322	150	1	404	145726
Exp1	12	Exp1-12-1	59.938	1.0.0.188	2	left	-1193726414	2.0.10.242	2.0.10.242	10-16-2019	2019-10-16 11:34:08	19:34:08	female	2.0.10.147	44	Catch.bmp	1571	0		0	0	147958	0		0	0	NULL	NULL	NULL	Low	run1		List2	A_S.wav	A_S	0		0	1	147808	150		0	0
Exp1	12	Exp1-12-1	59.938	1.0.0.188	2	left	-1193726414	2.0.10.242	2.0.10.242	10-16-2019	2019-10-16 11:34:08	19:34:08	female	2.0.10.147	45	Blue_C_2.bmp	1168	0		0	0	150744	0		0	0	NULL	NULL	NULL	Low	run1		List2	A_S.wav	AV_S	0		0	1	150594	150		0	0
Exp1	12	Exp1-12-1	59.938	1.0.0.188	2	left	-1193726414	2.0.10.242	2.0.10.242	10-16-2019	2019-10-16 11:34:08	19:34:08	female	2.0.10.147	46	Catch.bmp	1012	0		0	0	153130	0		0	0	NULL	NULL	NULL	Low	run1	1	List2	A_T.wav	A_T	1	1	0	1	152980	150	1	458	153438
Exp1	12	Exp1-12-1	59.938	1.0.0.188	2	left	-1193726414	2.0.10.242	2.0.10.242	10-16-2019	2019-10-16 11:34:08	19:34:08	female	2.0.10.147	47	Red_C_2.bmp	1551	0		0	0	155299	0		0	0	NULL	NULL	NULL	Low	run1	1	List2	A_T.wav	AV_T	1	1	0	1	155149	150	1	481	155630
Exp1	12	Exp1-12-1	59.938	1.0.0.188	2	left	-1193726414	2.0.10.242	2.0.10.242	10-16-2019	2019-10-16 11:34:08	19:34:08	female	2.0.10.147	48	Catch.bmp	1265	0		0	0	158002	0		0	0	NULL	NULL	NULL	Low	run1	1	List2	A_T.wav	A_T	1	1	0	1	157852	150	1	475	158327
Exp1	12	Exp1-12-1	59.938	1.0.0.188	2	left	-1193726414	2.0.10.242	2.0.10.242	10-16-2019	2019-10-16 11:34:08	19:34:08	female	2.0.10.147	49	Red_S_2.bmp	1376	0		0	0	160421	0		0	0	NULL	NULL	NULL	Low	run1	1	List2	A_T.wav	AV_T	1	1	0	1	160271	150	1	447	160718
Exp1	12	Exp1-12-1	59.938	1.0.0.188	2	left	-1193726414	2.0.10.242	2.0.10.242	10-16-2019	2019-10-16 11:34:08	19:34:08	female	2.0.10.147	50	Red_S_2.bmp	859	0		0	0	162957	0		0	0	NULL	NULL	NULL	Low	run1	1	List2	A_T.wav	AV_T	1	1	0	1	162807	150	1	407	163214
Exp1	12	Exp1-12-1	59.938	1.0.0.188	2	left	-1193726414	2.0.10.242	2.0.10.242	10-16-2019	2019-10-16 11:34:08	19:34:08	female	2.0.10.147	51	Red_S.bmp	1282	0		0	0	164976	0		0	0	NULL	NULL	NULL	Low	run1	1	List2	Catch.wav	V_T	1	1	0	1	164826	150	1	1124	165950
Exp1	12	Exp1-12-1	59.938	1.0.0.188	2	left	-1193726414	2.0.10.242	2.0.10.242	10-16-2019	2019-10-16 11:34:08	19:34:08	female	2.0.10.147	52	Catch.bmp	1528	0		0	1	167412	0		0	0	NULL	NULL	NULL	Low	run1	1	List2	A_T.wav	A_T	1	1	1	1	167261	151	1	561	167822
Exp1	12	Exp1-12-1	59.938	1.0.0.188	2	left	-1193726414	2.0.10.242	2.0.10.242	10-16-2019	2019-10-16 11:34:08	19:34:08	female	2.0.10.147	53	Blue_C_2.bmp	1578	0		0	0	170098	0		0	0	NULL	NULL	NULL	Low	run1		List2	Catch.wav	V_S	0		0	1	169948	150		0	0
Exp1	12	Exp1-12-1	59.938	1.0.0.188	2	left	-1193726414	2.0.10.242	2.0.10.242	10-16-2019	2019-10-16 11:34:08	19:34:08	female	2.0.10.147	54	Blue_S_2.bmp	1191	0		0	0	172867	0		0	0	NULL	NULL	NULL	Low	run1		List2	Catch.wav	V_S	0		0	1	172717	150		0	0
Exp1	12	Exp1-12-1	59.938	1.0.0.188	2	left	-1193726414	2.0.10.242	2.0.10.242	10-16-2019	2019-10-16 11:34:08	19:34:08	female	2.0.10.147	55	Red_C.bmp	843	0		0	0	175270	0		0	0	NULL	NULL	NULL	Low	run1	1	List2	A_T.wav	AV_T	1	1	1	1	175120	150	1	454	175574
Exp1	12	Exp1-12-1	59.938	1.0.0.188	2	left	-1193726414	2.0.10.242	2.0.10.242	10-16-2019	2019-10-16 11:34:08	19:34:08	female	2.0.10.147	56	Red_C.bmp	1148	0		0	0	177272	0		0	0	NULL	NULL	NULL	Low	run1	1	List2	Catch.wav	V_T	1	1	1	1	177122	150	1	564	177686
Exp1	12	Exp1-12-1	59.938	1.0.0.188	2	left	-1193726414	2.0.10.242	2.0.10.242	10-16-2019	2019-10-16 11:34:08	19:34:08	female	2.0.10.147	57	Catch.bmp	889	0		0	0	179574	0		0	0	NULL	NULL	NULL	Low	run1	1	List2	A_T.wav	A_T	1	1	1	1	179424	150	1	590	180014
Exp1	12	Exp1-12-1	59.938	1.0.0.188	2	left	-1193726414	2.0.10.242	2.0.10.242	10-16-2019	2019-10-16 11:34:08	19:34:08	female	2.0.10.147	58	Catch.bmp	1596	0		0	0	181610	0		0	0	NULL	NULL	NULL	Low	run1		List2	A_S.wav	A_S	0		0	1	181460	150		0	0
Exp1	12	Exp1-12-1	59.938	1.0.0.188	2	left	-1193726414	2.0.10.242	2.0.10.242	10-16-2019	2019-10-16 11:34:08	19:34:08	female	2.0.10.147	59	Catch.bmp	1162	0		0	0	184413	0		0	0	NULL	NULL	NULL	Low	run1	1	List2	A_T.wav	A_T	1	1	0	1	184263	150	1	471	184734
Exp1	12	Exp1-12-1	59.938	1.0.0.188	2	left	-1193726414	2.0.10.242	2.0.10.242	10-16-2019	2019-10-16 11:34:08	19:34:08	female	2.0.10.147	60	Blue_C_2.bmp	910	0		0	0	186732	0		0	0	NULL	NULL	NULL	Low	run1		List2	Catch.wav	V_S	0		0	1	186582	150		0	0
Exp1	12	Exp1-12-1	59.938	1.0.0.188	2	left	-1193726414	2.0.10.242	2.0.10.242	10-16-2019	2019-10-16 11:34:08	19:34:08	female	2.0.10.147	61	Catch.bmp	1390	0		1	0	188867	0		0	0	NULL	NULL	NULL	Low	run1	1	List2	A_T.wav	A_T	1	1	1	1	188717	150	1	297	189014
Exp1	12	Exp1-12-1	59.938	1.0.0.188	2	left	-1193726414	2.0.10.242	2.0.10.242	10-16-2019	2019-10-16 11:34:08	19:34:08	female	2.0.10.147	62	Catch.bmp	1161	0		0	0	191420	0		0	0	NULL	NULL	NULL	Low	run1	1	List2	A_T.wav	A_T	1	1	0	1	191270	150	1	327	191597
Exp1	12	Exp1-12-1	59.938	1.0.0.188	2	left	-1193726414	2.0.10.242	2.0.10.242	10-16-2019	2019-10-16 11:34:08	19:34:08	female	2.0.10.147	63	Red_C_2.bmp	1203	0		0	0	193739	0		0	0	NULL	NULL	NULL	Low	run1	1	List2	Catch.wav	V_T	1	1	1	1	193589	150	1	521	194110
Exp1	12	Exp1-12-1	59.938	1.0.0.188	2	left	-1193726414	2.0.10.242	2.0.10.242	10-16-2019	2019-10-16 11:34:08	19:34:08	female	2.0.10.147	64	Catch.bmp	1254	0		0	0	196092	0		0	0	NULL	NULL	NULL	Low	run1	1	List2	A_T.wav	A_T	1	1	0	1	195942	150	1	719	196661
Exp1	12	Exp1-12-1	59.938	1.0.0.188	2	left	-1193726414	2.0.10.242	2.0.10.242	10-16-2019	2019-10-16 11:34:08	19:34:08	female	2.0.10.147	65	Red_S.bmp	1500	0		0	0	198494	0		0	0	NULL	NULL	NULL	Low	run1	1	List2	A_T.wav	AV_T	1	1	0	1	198344	150	1	341	198685
Exp1	12	Exp1-12-1	59.938	1.0.0.188	2	left	-1193726414	2.0.10.242	2.0.10.242	10-16-2019	2019-10-16 11:34:08	19:34:08	female	2.0.10.147	66	Catch.bmp	995	0		0	0	201147	0		0	0	NULL	NULL	NULL	Low	run1	1	List2	A_T.wav	A_T	1	1	0	1	200997	150	1	376	201373
Exp1	12	Exp1-12-1	59.938	1.0.0.188	2	left	-1193726414	2.0.10.242	2.0.10.242	10-16-2019	2019-10-16 11:34:08	19:34:08	female	2.0.10.147	67	Red_C_2.bmp	994	0		0	0	203299	0		0	0	NULL	NULL	NULL	Low	run1	1	List2	A_T.wav	AV_T	1	1	0	1	203149	150	1	336	203485
Exp1	12	Exp1-12-1	59.938	1.0.0.188	2	left	-1193726414	2.0.10.242	2.0.10.242	10-16-2019	2019-10-16 11:34:08	19:34:08	female	2.0.10.147	68	Catch.bmp	1382	0		1	0	205451	0		0	0	NULL	NULL	NULL	Low	run1	1	List2	A_T.wav	A_T	1	1	0	1	205301	150	1	304	205605
Exp1	12	Exp1-12-1	59.938	1.0.0.188	2	left	-1193726414	2.0.10.242	2.0.10.242	10-16-2019	2019-10-16 11:34:08	19:34:08	female	2.0.10.147	69	Catch.bmp	1576	0		1	0	207987	0		0	0	NULL	NULL	NULL	Low	run1	1	List2	A_T.wav	A_T	1	1	0	1	207837	150	1	264	208101
Exp1	12	Exp1-12-1	59.938	1.0.0.188	2	left	-1193726414	2.0.10.242	2.0.10.242	10-16-2019	2019-10-16 11:34:08	19:34:08	female	2.0.10.147	70	Catch.bmp	1521	0		0	0	210724	0		0	0	NULL	NULL	NULL	Low	run1	1	List2	A_T.wav	A_T	1	1	0	2	210574	150	1	311	210885
Exp1	12	Exp1-12-1	59.938	1.0.0.188	2	left	-1193726414	2.0.10.242	2.0.10.242	10-16-2019	2019-10-16 11:34:08	19:34:08	female	2.0.10.147	71	Catch.bmp	1501	0		0	0	213393	0		0	0	NULL	NULL	NULL	Low	run1	1	List2	A_T.wav	A_T	1	1	0	1	213243	150	1	274	213517
Exp1	12	Exp1-12-1	59.938	1.0.0.188	2	left	-1193726414	2.0.10.242	2.0.10.242	10-16-2019	2019-10-16 11:34:08	19:34:08	female	2.0.10.147	72	Catch.bmp	879	0		0	0	216046	0		0	0	NULL	NULL	NULL	Low	run1	1	List2	A_T.wav	A_T	1	1	0	1	215896	150	1	269	216165
Exp1	12	Exp1-12-1	59.938	1.0.0.188	2	left	-1193726414	2.0.10.242	2.0.10.242	10-16-2019	2019-10-16 11:34:08	19:34:08	female	2.0.10.147	73	Red_C_2.bmp	1096	0		0	0	218081	0		0	0	NULL	NULL	NULL	Low	run1	1	List2	Catch.wav	V_T	1	1	1	1	217931	150	1	474	218405
Exp1	12	Exp1-12-1	59.938	1.0.0.188	2	left	-1193726414	2.0.10.242	2.0.10.242	10-16-2019	2019-10-16 11:34:08	19:34:08	female	2.0.10.147	74	Catch.bmp	967	0		0	0	220334	0		0	0	NULL	NULL	NULL	Low	run1	1	List2	A_T.wav	A_T	1	1	0	1	220184	150	1	669	220853
Exp1	12	Exp1-12-1	59.938	1.0.0.188	2	left	-1193726414	2.0.10.242	2.0.10.242	10-16-2019	2019-10-16 11:34:08	19:34:08	female	2.0.10.147	75	Blue_S_2.bmp	1406	0		0	1	222453	0		0	0	NULL	NULL	NULL	Low	run1		List2	Catch.wav	V_S	0		1	1	222302	151		0	0
Exp1	12	Exp1-12-1	59.938	1.0.0.188	2	left	-1193726414	2.0.10.242	2.0.10.242	10-16-2019	2019-10-16 11:34:08	19:34:08	female	2.0.10.147	76	Red_S_2.bmp	1523	0		0	0	225072	0		0	0	NULL	NULL	NULL	Low	run1	1	List2	A_T.wav	AV_T	1	1	1	1	224922	150	1	315	225237
Exp1	12	Exp1-12-1	59.938	1.0.0.188	2	left	-1193726414	2.0.10.242	2.0.10.242	10-16-2019	2019-10-16 11:34:08	19:34:08	female	2.0.10.147	77	Blue_S_2.bmp	813	0		0	0	227758	0		0	0	NULL	NULL	NULL	Low	run1		List2	A_S.wav	AV_S	0		0	1	227608	150		0	0
Exp1	12	Exp1-12-1	59.938	1.0.0.188	2	left	-1193726414	2.0.10.242	2.0.10.242	10-16-2019	2019-10-16 11:34:08	19:34:08	female	2.0.10.147	78	Catch.bmp	1342	0		0	0	229777	0		0	0	NULL	NULL	NULL	Low	run1	1	List2	A_T.wav	A_T	1	1	0	1	229627	150	1	482	230109
Exp1	12	Exp1-12-1	59.938	1.0.0.188	2	left	-1193726414	2.0.10.242	2.0.10.242	10-16-2019	2019-10-16 11:34:08	19:34:08	female	2.0.10.147	79	Catch.bmp	1516	0		0	1	232280	0		0	0	NULL	NULL	NULL	Low	run1	1	List2	A_T.wav	A_T	1	1	1	1	232129	151	1	300	232429
Exp1	12	Exp1-12-1	59.938	1.0.0.188	2	left	-1193726414	2.0.10.242	2.0.10.242	10-16-2019	2019-10-16 11:34:08	19:34:08	female	2.0.10.147	80	Red_C.bmp	1175	0		0	0	234949	0		0	0	NULL	NULL	NULL	Low	run1	1	List2	Catch.wav	V_T	1	1	1	1	234799	150	1	438	235237
Exp1	12	Exp1-12-1	59.938	1.0.0.188	2	left	-1193726414	2.0.10.242	2.0.10.242	10-16-2019	2019-10-16 11:34:08	19:34:08	female	2.0.10.147	81	Red_S.bmp	1083	0		0	0	237285	0		0	0	NULL	NULL	NULL	Low	run1	1	List2	A_T.wav	AV_T	1	1	0	1	237135	150	1	286	237421
Exp1	12	Exp1-12-1	59.938	1.0.0.188	2	left	-1193726414	2.0.10.242	2.0.10.242	10-16-2019	2019-10-16 11:34:08	19:34:08	female	2.0.10.147	82	Red_S_2.bmp	1407	0		1	0	239520	0		0	0	NULL	NULL	NULL	Low	run1	1	List2	Catch.wav	V_T	1	1	1	1	239370	150	1	395	239765
Exp1	12	Exp1-12-1	59.938	1.0.0.188	2	left	-1193726414	2.0.10.242	2.0.10.242	10-16-2019	2019-10-16 11:34:08	19:34:08	female	2.0.10.147	83	Red_S.bmp	818	0		0	0	242090	0		0	0	NULL	NULL	NULL	Low	run1	1	List2	A_T.wav	AV_T	1	1	1	1	241940	150	1	249	242189
Exp1	12	Exp1-12-1	59.938	1.0.0.188	2	left	-1193726414	2.0.10.242	2.0.10.242	10-16-2019	2019-10-16 11:34:08	19:34:08	female	2.0.10.147	84	Red_C.bmp	1023	0		0	1	244059	0		0	0	NULL	NULL	NULL	Low	run1	1	List2	A_T.wav	AV_T	1	1	1	1	243908	151	1	273	244181
Exp1	12	Exp1-12-1	59.938	1.0.0.188	2	left	-1193726414	2.0.10.242	2.0.10.242	10-16-2019	2019-10-16 11:34:08	19:34:08	female	2.0.10.147	85	Catch.bmp	1472	0		0	0	246244	0		0	0	NULL	NULL	NULL	Low	run1	1	List2	A_T.wav	A_T	1	1	0	1	246094	150	1	303	246397
Exp1	12	Exp1-12-1	59.938	1.0.0.188	2	left	-1193726414	2.0.10.242	2.0.10.242	10-16-2019	2019-10-16 11:34:08	19:34:08	female	2.0.10.147	86	Red_C.bmp	1131	0		0	1	248864	0		0	0	NULL	NULL	NULL	Low	run1	1	List2	Catch.wav	V_T	1	1	1	1	248713	151	1	348	249061
Exp1	12	Exp1-12-1	59.938	1.0.0.188	2	left	-1193726414	2.0.10.242	2.0.10.242	10-16-2019	2019-10-16 11:34:08	19:34:08	female	2.0.10.147	87	Red_C_2.bmp	854	0		0	0	251149	0		0	0	NULL	NULL	NULL	Low	run1	1	List2	A_T.wav	AV_T	1	1	1	1	250999	150	1	253	251252
Exp1	12	Exp1-12-1	59.938	1.0.0.188	2	left	-1193726414	2.0.10.242	2.0.10.242	10-16-2019	2019-10-16 11:34:08	19:34:08	female	2.0.10.147	88	Red_C_2.bmp	1250	0		1	0	253151	0		0	0	NULL	NULL	NULL	Low	run1	1	List2	Catch.wav	V_T	1	1	1	1	253001	150	1	291	253292
Exp1	12	Exp1-12-1	59.938	1.0.0.188	2	left	-1193726414	2.0.10.242	2.0.10.242	10-16-2019	2019-10-16 11:34:08	19:34:08	female	2.0.10.147	89	Catch.bmp	1439	0		0	0	255554	0		0	0	NULL	NULL	NULL	Low	run1	1	List2	A_T.wav	A_T	1	1	1	1	255404	150	1	592	255996
Exp1	12	Exp1-12-1	59.938	1.0.0.188	2	left	-1193726414	2.0.10.242	2.0.10.242	10-16-2019	2019-10-16 11:34:08	19:34:08	female	2.0.10.147	90	Catch.bmp	1501	0		0	0	258140	0		0	0	NULL	NULL	NULL	Low	run1	1	List2	A_T.wav	A_T	1	1	0	1	257990	150	1	430	258420
Exp1	12	Exp1-12-1	59.938	1.0.0.188	2	left	-1193726414	2.0.10.242	2.0.10.242	10-16-2019	2019-10-16 11:34:08	19:34:08	female	2.0.10.147	91	Red_S.bmp	837	0		0	0	260793	0		0	0	NULL	NULL	NULL	Low	run1	1	List2	Catch.wav	V_T	1	1	0	1	260643	150	1	369	261012
Exp1	12	Exp1-12-1	59.938	1.0.0.188	2	left	-1193726414	2.0.10.242	2.0.10.242	10-16-2019	2019-10-16 11:34:08	19:34:08	female	2.0.10.147	92	Red_C_2.bmp	905	0		0	0	262778	0		0	0	NULL	NULL	NULL	Low	run1	1	List2	A_T.wav	AV_T	1	1	1	1	262628	150	1	264	262892
Exp1	12	Exp1-12-1	59.938	1.0.0.188	2	left	-1193726414	2.0.10.242	2.0.10.242	10-16-2019	2019-10-16 11:34:08	19:34:08	female	2.0.10.147	93	Catch.bmp	1483	0		0	0	264830	0		0	0	NULL	NULL	NULL	Low	run1	1	List2	A_T.wav	A_T	1	1	0	1	264680	150	1	316	264996
Exp1	12	Exp1-12-1	59.938	1.0.0.188	2	left	-1193726414	2.0.10.242	2.0.10.242	10-16-2019	2019-10-16 11:34:08	19:34:08	female	2.0.10.147	94	Catch.bmp	1086	0		1	0	267466	0		0	0	NULL	NULL	NULL	Low	run1		List2	A_S.wav	A_S	0		0	1	267316	150		0	0
Exp1	12	Exp1-12-1	59.938	1.0.0.188	2	left	-1193726414	2.0.10.242	2.0.10.242	10-16-2019	2019-10-16 11:34:08	19:34:08	female	2.0.10.147	95	Red_C_2.bmp	1374	0		0	1	269786	0		0	0	NULL	NULL	NULL	Low	run1	1	List2	A_T.wav	AV_T	1	1	1	1	269635	151	1	321	269956
Exp1	12	Exp1-12-1	59.938	1.0.0.188	2	left	-1193726414	2.0.10.242	2.0.10.242	10-16-2019	2019-10-16 11:34:08	19:34:08	female	2.0.10.147	96	Red_S.bmp	1490	0		0	1	272322	0		0	0	NULL	NULL	NULL	Low	run1	1	List2	Catch.wav	V_T	1	1	1	1	272171	151	1	386	272557
Exp1	12	Exp1-12-1	59.938	1.0.0.188	2	left	-1193726414	2.0.10.242	2.0.10.242	10-16-2019	2019-10-16 11:34:08	19:34:08	female	2.0.10.147	97	Red_S_2.bmp	1217	0		0	0	274974	0		0	0	NULL	NULL	NULL	Low	run1	1	List2	Catch.wav	V_T	1	1	0	1	274824	150	1	245	275069
Exp1	12	Exp1-12-1	59.938	1.0.0.188	2	left	-1193726414	2.0.10.242	2.0.10.242	10-16-2019	2019-10-16 11:34:08	19:34:08	female	2.0.10.147	98	Red_S.bmp	1214	0		1	0	277343	0		0	0	NULL	NULL	NULL	Low	run1	1	List2	Catch.wav	V_T	1	1	0	1	277193	150	1	324	277517
Exp1	12	Exp1-12-1	59.938	1.0.0.188	2	left	-1193726414	2.0.10.242	2.0.10.242	10-16-2019	2019-10-16 11:34:08	19:34:08	female	2.0.10.147	99	Red_C_2.bmp	1549	0		0	1	279713	0		0	0	NULL	NULL	NULL	Low	run1	1	List2	A_T.wav	AV_T	1	1	1	1	279562	151	1	274	279836
Exp1	12	Exp1-12-1	59.938	1.0.0.188	2	left	-1193726414	2.0.10.242	2.0.10.242	10-16-2019	2019-10-16 11:34:08	19:34:08	female	2.0.10.147	100	Blue_S.bmp	1206	0		1	0	282415	0		0	0	NULL	NULL	NULL	Low	run1		List2	Catch.wav	V_S	0		1	1	282265	150		0	0
Exp1	12	Exp1-12-1	59.938	1.0.0.188	2	left	-1193726414	2.0.10.242	2.0.10.242	10-16-2019	2019-10-16 11:34:08	19:34:08	female	2.0.10.147	101	Catch.bmp	1340	0		0	1	284835	0		0	0	NULL	NULL	NULL	Low	run1	1	List2	A_T.wav	A_T	1	1	1	1	284684	151	1	465	285149
Exp1	12	Exp1-12-1	59.938	1.0.0.188	2	left	-1193726414	2.0.10.242	2.0.10.242	10-16-2019	2019-10-16 11:34:08	19:34:08	female	2.0.10.147	102	Blue_S.bmp	1293	0		0	0	287337	0		0	0	NULL	NULL	NULL	Low	run1		List2	A_S.wav	AV_S	0		0	1	287187	150		0	0
Exp1	12	Exp1-12-1	59.938	1.0.0.188	2	left	-1193726414	2.0.10.242	2.0.10.242	10-16-2019	2019-10-16 11:34:08	19:34:08	female	2.0.10.147	103	Red_C.bmp	1593	0		0	0	289840	0		0	0	NULL	NULL	NULL	Low	run1	1	List2	A_T.wav	AV_T	1	1	0	1	289690	150	1	282	289972
Exp1	12	Exp1-12-1	59.938	1.0.0.188	2	left	-1193726414	2.0.10.242	2.0.10.242	10-16-2019	2019-10-16 11:34:08	19:34:08	female	2.0.10.147	104	Red_C.bmp	1235	0		0	0	292593	0		0	0	NULL	NULL	NULL	Low	run1	1	List2	A_T.wav	AV_T	1	1	0	1	292443	150	1	297	292740
Exp1	12	Exp1-12-1	59.938	1.0.0.188	2	left	-1193726414	2.0.10.242	2.0.10.242	10-16-2019	2019-10-16 11:34:08	19:34:08	female	2.0.10.147	105	Catch.bmp	1088	0		0	1	294979	0		0	0	NULL	NULL	NULL	Low	run1		List2	A_S.wav	A_S	0		1	1	294828	151		0	0
Exp1	12	Exp1-12-1	59.938	1.0.0.188	2	left	-1193726414	2.0.10.242	2.0.10.242	10-16-2019	2019-10-16 11:34:08	19:34:08	female	2.0.10.147	106	Red_C.bmp	1059	0		0	0	297281	0		0	0	NULL	NULL	NULL	Low	run1	1	List2	A_T.wav	AV_T	1	1	0	1	297131	150	1	585	297716
Exp1	12	Exp1-12-1	59.938	1.0.0.188	2	left	-1193726414	2.0.10.242	2.0.10.242	10-16-2019	2019-10-16 11:34:08	19:34:08	female	2.0.10.147	107	Catch.bmp	968	0		0	0	299500	0		0	0	NULL	NULL	NULL	Low	run1	1	List2	A_T.wav	A_T	1	1	0	1	299350	150	1	494	299844
Exp1	12	Exp1-12-1	59.938	1.0.0.188	2	left	-1193726414	2.0.10.242	2.0.10.242	10-16-2019	2019-10-16 11:34:08	19:34:08	female	2.0.10.147	108	Catch.bmp	1048	0		0	0	301619	0		0	0	NULL	NULL	NULL	Low	run1	1	List2	A_T.wav	A_T	1	1	0	1	301469	150	1	559	302028
Exp1	12	Exp1-12-1	59.938	1.0.0.188	2	left	-1193726414	2.0.10.242	2.0.10.242	10-16-2019	2019-10-16 11:34:08	19:34:08	female	2.0.10.147	109	Red_S_2.bmp	1397	0		0	0	303821	0		0	0	NULL	NULL	NULL	Low	run1	1	List2	A_T.wav	AV_T	1	1	0	1	303671	150	1	316	303987
Exp1	12	Exp1-12-1	59.938	1.0.0.188	2	left	-1193726414	2.0.10.242	2.0.10.242	10-16-2019	2019-10-16 11:34:08	19:34:08	female	2.0.10.147	110	Red_S_2.bmp	1238	0		0	0	306374	0		0	0	NULL	NULL	NULL	Low	run1	1	List2	Catch.wav	V_T	1	1	0	1	306224	150	1	515	306739
Exp1	12	Exp1-12-1	59.938	1.0.0.188	2	left	-1193726414	2.0.10.242	2.0.10.242	10-16-2019	2019-10-16 11:34:08	19:34:08	female	2.0.10.147	111	Red_C.bmp	1412	0		0	0	308760	0		0	0	NULL	NULL	NULL	Low	run1	1	List2	Catch.wav	V_T	1	1	0	1	308610	150	1	241	308851
Exp1	12	Exp1-12-1	59.938	1.0.0.188	2	left	-1193726414	2.0.10.242	2.0.10.242	10-16-2019	2019-10-16 11:34:08	19:34:08	female	2.0.10.147	112	Blue_C_2.bmp	1205	0		0	0	311329	0		0	0	NULL	NULL	NULL	Low	run1		List2	A_S.wav	AV_S	0		1	1	311179	150	1	248	311427
Exp1	12	Exp1-12-1	59.938	1.0.0.188	2	left	-1193726414	2.0.10.242	2.0.10.242	10-16-2019	2019-10-16 11:34:08	19:34:08	female	2.0.10.147	113	Red_S.bmp	909	0		0	1	313682	0		0	0	NULL	NULL	NULL	Low	run1	1	List2	A_T.wav	AV_T	1	1	1	1	313531	151	1	512	314043
Exp1	12	Exp1-12-1	59.938	1.0.0.188	2	left	-1193726414	2.0.10.242	2.0.10.242	10-16-2019	2019-10-16 11:34:08	19:34:08	female	2.0.10.147	114	Blue_S_2.bmp	981	0		0	0	315750	0		0	0	NULL	NULL	NULL	Low	run1		List2	Catch.wav	V_S	0		1	1	315600	150		0	0
Exp1	12	Exp1-12-1	59.938	1.0.0.188	2	left	-1193726414	2.0.10.242	2.0.10.242	10-16-2019	2019-10-16 11:34:08	19:34:08	female	2.0.10.147	115	Red_C_2.bmp	1534	0		0	0	317953	0		0	0	NULL	NULL	NULL	Low	run1	1	List2	A_T.wav	AV_T	1	1	0	2	317803	150	1	376	318179
Exp1	12	Exp1-12-1	59.938	1.0.0.188	2	left	-1193726414	2.0.10.242	2.0.10.242	10-16-2019	2019-10-16 11:34:08	19:34:08	female	2.0.10.147	116	Red_C_2.bmp	1353	0		0	0	320639	0		0	0	NULL	NULL	NULL	Low	run1	1	List2	A_T.wav	AV_T	1	1	0	1	320489	150	1	490	320979
Exp1	12	Exp1-12-1	59.938	1.0.0.188	2	left	-1193726414	2.0.10.242	2.0.10.242	10-16-2019	2019-10-16 11:34:08	19:34:08	female	2.0.10.147	117	Red_C_2.bmp	1138	0		1	0	323141	0		0	0	NULL	NULL	NULL	Low	run1	1	List2	A_T.wav	AV_T	1	1	0	1	322991	150	1	308	323299
Exp1	12	Exp1-12-1	59.938	1.0.0.188	2	left	-1193726414	2.0.10.242	2.0.10.242	10-16-2019	2019-10-16 11:34:08	19:34:08	female	2.0.10.147	118	Red_S.bmp	1268	0		0	0	325427	0		0	0	NULL	NULL	NULL	Low	run1	1	List2	Catch.wav	V_T	1	1	1	1	325277	150	1	351	325628
Exp1	12	Exp1-12-1	59.938	1.0.0.188	2	left	-1193726414	2.0.10.242	2.0.10.242	10-16-2019	2019-10-16 11:34:08	19:34:08	female	2.0.10.147	119	Red_S.bmp	945	0		0	0	327846	0		0	0	NULL	NULL	NULL	Low	run1	1	List2	A_T.wav	AV_T	1	1	1	1	327696	150	1	356	328052
Exp1	12	Exp1-12-1	59.938	1.0.0.188	2	left	-1193726414	2.0.10.242	2.0.10.242	10-16-2019	2019-10-16 11:34:08	19:34:08	female	2.0.10.147	120	Red_C_2.bmp	1545	0		0	1	329949	0		0	0	NULL	NULL	NULL	Low	run1	1	List2	A_T.wav	AV_T	1	1	1	1	329798	151	1	309	330107
Exp1	12	Exp1-12-1	59.938	1.0.0.188	2	left	-1193726414	2.0.10.242	2.0.10.242	10-16-2019	2019-10-16 11:34:08	19:34:08	female	2.0.10.147	121	Red_C_2.bmp	1411	0		0	0	332651	0		0	0	NULL	NULL	NULL	Low	run1	1	List2	Catch.wav	V_T	1	1	1	1	332501	150	1	358	332859
Exp1	12	Exp1-12-1	59.938	1.0.0.188	2	left	-1193726414	2.0.10.242	2.0.10.242	10-16-2019	2019-10-16 11:34:08	19:34:08	female	2.0.10.147	122	Catch.bmp	843	0		0	0	335221	0		0	0	NULL	NULL	NULL	Low	run1	1	List2	A_T.wav	A_T	1	1	1	1	335071	150	1	516	335587
Exp1	12	Exp1-12-1	59.938	1.0.0.188	2	left	-1193726414	2.0.10.242	2.0.10.242	10-16-2019	2019-10-16 11:34:08	19:34:08	female	2.0.10.147	123	Red_C.bmp	1139	0		0	0	337223	0		0	0	NULL	NULL	NULL	Low	run1	1	List2	Catch.wav	V_T	1	1	0	1	337073	150	1	443	337516
Exp1	12	Exp1-12-1	59.938	1.0.0.188	2	left	-1193726414	2.0.10.242	2.0.10.242	10-16-2019	2019-10-16 11:34:08	19:34:08	female	2.0.10.147	124	Red_S_2.bmp	1352	0		0	1	339509	0		0	0	NULL	NULL	NULL	Low	run1	1	List2	Catch.wav	V_T	1	1	1	1	339358	151	1	285	339643
Exp1	12	Exp1-12-1	59.938	1.0.0.188	2	left	-1193726414	2.0.10.242	2.0.10.242	10-16-2019	2019-10-16 11:34:08	19:34:08	female	2.0.10.147	125	Red_C_2.bmp	1268	0		0	0	342011	0		0	0	NULL	NULL	NULL	Low	run1	1	List2	Catch.wav	V_T	1	1	0	1	341861	150	1	262	342123
Exp1	12	Exp1-12-1	59.938	1.0.0.188	2	left	-1193726414	2.0.10.242	2.0.10.242	10-16-2019	2019-10-16 11:34:08	19:34:08	female	2.0.10.147	126	Blue_C.bmp	1443	0		0	0	344430	0		0	0	NULL	NULL	NULL	Low	run1		List2	A_S.wav	AV_S	0		1	1	344280	150	1	259	344539
Exp1	12	Exp1-12-1	59.938	1.0.0.188	2	left	-1193726414	2.0.10.242	2.0.10.242	10-16-2019	2019-10-16 11:34:08	19:34:08	female	2.0.10.147	127	Red_S_2.bmp	1014	0		0	0	347033	0		0	0	NULL	NULL	NULL	Low	run1	1	List2	Catch.wav	V_T	1	1	1	1	346883	150	1	416	347299
Exp1	12	Exp1-12-1	59.938	1.0.0.188	2	left	-1193726414	2.0.10.242	2.0.10.242	10-16-2019	2019-10-16 11:34:08	19:34:08	female	2.0.10.147	128	Catch.bmp	853	0		0	0	349202	0		0	0	NULL	NULL	NULL	Low	run1	1	List2	A_T.wav	A_T	1	1	1	1	349052	150	1	607	349659
Exp1	12	Exp1-12-1	59.938	1.0.0.188	2	left	-1193726414	2.0.10.242	2.0.10.242	10-16-2019	2019-10-16 11:34:08	19:34:08	female	2.0.10.147	129	Red_S.bmp	1046	0		0	0	351204	0		0	0	NULL	NULL	NULL	Low	run1	1	List2	Catch.wav	V_T	1	1	1	1	351054	150	1	445	351499
Exp1	12	Exp1-12-1	59.938	1.0.0.188	2	left	-1193726414	2.0.10.242	2.0.10.242	10-16-2019	2019-10-16 11:34:08	19:34:08	female	2.0.10.147	130	Blue_S_2.bmp	1414	0		0	1	353407	0		0	0	NULL	NULL	NULL	Low	run1		List2	A_S.wav	AV_S	0		1	1	353256	151		0	0
Exp1	12	Exp1-12-1	59.938	1.0.0.188	2	left	-1193726414	2.0.10.242	2.0.10.242	10-16-2019	2019-10-16 11:34:08	19:34:08	female	2.0.10.147	131	Red_C_2.bmp	1468	0		0	1	356043	0		0	0	NULL	NULL	NULL	Low	run1	1	List2	A_T.wav	AV_T	1	1	1	1	355892	151	1	367	356259
Exp1	12	Exp1-12-1	59.938	1.0.0.188	2	left	-1193726414	2.0.10.242	2.0.10.242	10-16-2019	2019-10-16 11:34:08	19:34:08	female	2.0.10.147	132	Red_S.bmp	1143	0		0	0	358662	0		0	0	NULL	NULL	NULL	Low	run1	1	List2	Catch.wav	V_T	1	1	0	1	358512	150	1	299	358811
Exp1	12	Exp1-12-1	59.938	1.0.0.188	2	left	-1193726414	2.0.10.242	2.0.10.242	10-16-2019	2019-10-16 11:34:08	19:34:08	female	2.0.10.147	133	Catch.bmp	1142	0		0	0	360964	0		0	0	NULL	NULL	NULL	Low	run1		List2	A_S.wav	A_S	0		1	1	360814	150		0	0
Exp1	12	Exp1-12-1	59.938	1.0.0.188	2	left	-1193726414	2.0.10.242	2.0.10.242	10-16-2019	2019-10-16 11:34:08	19:34:08	female	2.0.10.147	134	Catch.bmp	1544	0		0	0	363317	0		0	0	NULL	NULL	NULL	Low	run1		List2	A_S.wav	A_S	0		0	1	363167	150		0	0
Exp1	12	Exp1-12-1	59.938	1.0.0.188	2	left	-1193726414	2.0.10.242	2.0.10.242	10-16-2019	2019-10-16 11:34:08	19:34:08	female	2.0.10.147	135	Red_S_2.bmp	1561	0		0	0	366070	0		0	0	NULL	NULL	NULL	Low	run1	1	List2	Catch.wav	V_T	1	1	0	1	365920	150	1	547	366467
Exp1	12	Exp1-12-1	59.938	1.0.0.188	2	left	-1193726414	2.0.10.242	2.0.10.242	10-16-2019	2019-10-16 11:34:08	19:34:08	female	2.0.10.147	136	Blue_C_2.bmp	1322	0		0	0	368789	0		0	0	NULL	NULL	NULL	Low	run1		List2	Catch.wav	V_S	0		0	1	368639	150		0	0
Exp1	12	Exp1-12-1	59.938	1.0.0.188	2	left	-1193726414	2.0.10.242	2.0.10.242	10-16-2019	2019-10-16 11:34:08	19:34:08	female	2.0.10.147	137	Catch.bmp	1329	0		0	0	371325	0		0	0	NULL	NULL	NULL	Low	run1	1	List2	A_T.wav	A_T	1	1	1	1	371175	150	1	636	371811
Exp1	12	Exp1-12-1	59.938	1.0.0.188	2	left	-1193726414	2.0.10.242	2.0.10.242	10-16-2019	2019-10-16 11:34:08	19:34:08	female	2.0.10.147	138	Blue_S.bmp	1532	0		0	0	373811	0		0	0	NULL	NULL	NULL	Low	run1		List2	A_S.wav	AV_S	0		0	1	373661	150		0	0
Exp1	12	Exp1-12-1	59.938	1.0.0.188	2	left	-1193726414	2.0.10.242	2.0.10.242	10-16-2019	2019-10-16 11:34:08	19:34:08	female	2.0.10.147	139	Red_S_2.bmp	1220	0		0	0	376547	0		0	0	NULL	NULL	NULL	Low	run1	1	List2	Catch.wav	V_T	1	1	1	1	376397	150	1	470	376867
Exp1	12	Exp1-12-1	59.938	1.0.0.188	2	left	-1193726414	2.0.10.242	2.0.10.242	10-16-2019	2019-10-16 11:34:08	19:34:08	female	2.0.10.147	140	Blue_S.bmp	1543	0		0	1	378917	0		0	0	NULL	NULL	NULL	Low	run1		List2	A_S.wav	AV_S	0		1	1	378766	151		0	0
Exp1	12	Exp1-12-1	59.938	1.0.0.188	2	left	-1193726414	2.0.10.242	2.0.10.242	10-16-2019	2019-10-16 11:34:08	19:34:08	female	2.0.10.147	141	Catch.bmp	1181	0		1	0	381669	0		0	0	NULL	NULL	NULL	Low	run1	1	List2	A_T.wav	A_T	1	1	0	1	381519	150	1	588	382107
Exp1	12	Exp1-12-1	59.938	1.0.0.188	2	left	-1193726414	2.0.10.242	2.0.10.242	10-16-2019	2019-10-16 11:34:08	19:34:08	female	2.0.10.147	142	Red_S_2.bmp	1406	0		0	0	384005	0		0	0	NULL	NULL	NULL	Low	run1	1	List2	Catch.wav	V_T	1	1	1	1	383855	150	1	507	384362
Exp1	12	Exp1-12-1	59.938	1.0.0.188	2	left	-1193726414	2.0.10.242	2.0.10.242	10-16-2019	2019-10-16 11:34:08	19:34:08	female	2.0.10.147	143	Catch.bmp	1140	0		0	0	386558	0		0	0	NULL	NULL	NULL	Low	run1	1	List2	A_T.wav	A_T	1	1	1	1	386408	150	1	810	387218
Exp1	12	Exp1-12-1	59.938	1.0.0.188	2	left	-1193726414	2.0.10.242	2.0.10.242	10-16-2019	2019-10-16 11:34:08	19:34:08	female	2.0.10.147	144	Catch.bmp	1125	0		0	0	388860	0		0	0	NULL	NULL	NULL	Low	run1	1	List2	A_T.wav	A_T	1	1	0	1	388710	150	1	516	389226
Exp1	12	Exp1-12-1	59.938	1.0.0.188	2	left	-1193726414	2.0.10.242	2.0.10.242	10-16-2019	2019-10-16 11:34:08	19:34:08	female	2.0.10.147	145	Catch.bmp	1509	0		0	0	391146	0		0	0	NULL	NULL	NULL	Low	run1	1	List2	A_T.wav	A_T	1	1	0	1	390996	150	1	310	391306
Exp1	12	Exp1-12-1	59.938	1.0.0.188	2	left	-1193726414	2.0.10.242	2.0.10.242	10-16-2019	2019-10-16 11:34:08	19:34:08	female	2.0.10.147	146	Red_S.bmp	1229	0		0	1	393816	0		0	0	NULL	NULL	NULL	Low	run1	1	List2	Catch.wav	V_T	1	1	1	1	393665	151	1	401	394066
Exp1	12	Exp1-12-1	59.938	1.0.0.188	2	left	-1193726414	2.0.10.242	2.0.10.242	10-16-2019	2019-10-16 11:34:08	19:34:08	female	2.0.10.147	147	Catch.bmp	961	0		0	0	396201	0		0	0	NULL	NULL	NULL	Low	run1		List2	A_S.wav	A_S	0		1	1	396051	150		0	0
Exp1	12	Exp1-12-1	59.938	1.0.0.188	2	left	-1193726414	2.0.10.242	2.0.10.242	10-16-2019	2019-10-16 11:34:08	19:34:08	female	2.0.10.147	148	Catch.bmp	1564	0		0	0	398387	0		0	0	NULL	NULL	NULL	Low	run1	1	List2	A_T.wav	A_T	1	1	0	1	398237	150	1	525	398762
Exp1	12	Exp1-12-1	59.938	1.0.0.188	2	left	-1193726414	2.0.10.242	2.0.10.242	10-16-2019	2019-10-16 11:34:08	19:34:08	female	2.0.10.147	149	Red_C.bmp	841	0		1	0	401106	0		0	0	NULL	NULL	NULL	Low	run1	1	List2	A_T.wav	AV_T	1	1	0	1	400956	150	1	262	401218
Exp1	12	Exp1-12-1	59.938	1.0.0.188	2	left	-1193726414	2.0.10.242	2.0.10.242	10-16-2019	2019-10-16 11:34:08	19:34:08	female	2.0.10.147	150	Catch.bmp	1352	0		0	1	403109	0		0	0	NULL	NULL	NULL	Low	run1	1	List2	A_T.wav	A_T	1	1	1	1	402958	151	1	268	403226
Exp1	12	Exp1-12-1	59.938	1.0.0.188	2	left	-1193726414	2.0.10.242	2.0.10.242	10-16-2019	2019-10-16 11:34:08	19:34:08	female	2.0.10.147	151	Red_S_2.bmp	1507	0		0	0	405611	0		0	0	NULL	NULL	NULL	Low	run1	1	List2	A_T.wav	AV_T	1	1	0	1	405461	150	1	277	405738
Exp1	12	Exp1-12-1	59.938	1.0.0.188	2	left	-1193726414	2.0.10.242	2.0.10.242	10-16-2019	2019-10-16 11:34:08	19:34:08	female	2.0.10.147	152	Red_S_2.bmp	1209	0		0	1	408281	0		0	0	NULL	NULL	NULL	Low	run1	1	List2	A_T.wav	AV_T	1	1	1	1	408130	151	1	256	408386
Exp1	12	Exp1-12-1	59.938	1.0.0.188	2	left	-1193726414	2.0.10.242	2.0.10.242	10-16-2019	2019-10-16 11:34:08	19:34:08	female	2.0.10.147	153	Blue_C.bmp	1597	0		0	0	410650	0		0	0	NULL	NULL	NULL	Low	Run1		List2	Catch.wav	V_S	0		0	1	410500	150		0	0
Exp1	12	Exp1-12-1	59.938	1.0.0.188	2	left	-1193726414	2.0.10.242	2.0.10.242	10-16-2019	2019-10-16 11:34:08	19:34:08	female	2.0.10.147	154	Catch.bmp	1546	0		1	0	413469	0		0	0	NULL	NULL	NULL	Low	run1	1	List2	A_T.wav	A_T	1	1	1	1	413319	150	1	475	413794
Exp1	12	Exp1-12-1	59.938	1.0.0.188	2	left	-1193726414	2.0.10.242	2.0.10.242	10-16-2019	2019-10-16 11:34:08	19:34:08	female	2.0.10.147	155	Red_C.bmp	1499	0		0	0	416172	0		0	0	NULL	NULL	NULL	Low	run1	1	List2	Catch.wav	V_T	1	1	1	1	416022	150	1	380	416402
Exp1	12	Exp1-12-1	59.938	1.0.0.188	2	left	-1193726414	2.0.10.242	2.0.10.242	10-16-2019	2019-10-16 11:34:08	19:34:08	female	2.0.10.147	156	Catch.bmp	1057	0		0	0	418825	0		0	0	NULL	NULL	NULL	Low	run1		List2	A_S.wav	A_S	0		1	1	418675	150		0	0
Exp1	12	Exp1-12-1	59.938	1.0.0.188	2	left	-1193726414	2.0.10.242	2.0.10.242	10-16-2019	2019-10-16 11:34:08	19:34:08	female	2.0.10.147	157	Red_C_2.bmp	1237	0		0	0	421094	0		0	0	NULL	NULL	NULL	Low	run1	1	List2	Catch.wav	V_T	1	1	1	1	420944	150	1	346	421290
Exp1	12	Exp1-12-1	59.938	1.0.0.188	2	left	-1193726414	2.0.10.242	2.0.10.242	10-16-2019	2019-10-16 11:34:08	19:34:08	female	2.0.10.147	158	Red_C.bmp	923	0		0	0	423480	0		0	0	NULL	NULL	NULL	Low	run1	1	List2	A_T.wav	AV_T	1	1	1	1	423330	150	1	335	423665
Exp1	12	Exp1-12-1	59.938	1.0.0.188	2	left	-1193726414	2.0.10.242	2.0.10.242	10-16-2019	2019-10-16 11:34:08	19:34:08	female	2.0.10.147	159	Red_S_2.bmp	828	0		0	0	425565	0		0	0	NULL	NULL	NULL	Low	run1	1	List2	A_T.wav	AV_T	1	1	0	1	425415	150	1	363	425778
Exp1	12	Exp1-12-1	59.938	1.0.0.188	2	left	-1193726414	2.0.10.242	2.0.10.242	10-16-2019	2019-10-16 11:34:08	19:34:08	female	2.0.10.147	160	Red_S_2.bmp	1485	0		0	0	427551	0		0	0	NULL	NULL	NULL	Low	run1	1	List2	Catch.wav	V_T	1	1	0	1	427401	150	1	448	427849
Exp1	12	Exp1-12-1	59.938	1.0.0.188	2	left	-1193726414	2.0.10.242	2.0.10.242	10-16-2019	2019-10-16 11:34:08	19:34:08	female	2.0.10.147	161	Catch.bmp	1096	0		0	0	430187	1101		0	0	NULL	NULL	NULL	Low	run1		List2	A_S.wav	A_S	1		1	1	430037	150		0	0
Exp1	12	Exp1-12-1	59.938	1.0.0.188	2	left	-1193726414	2.0.10.242	2.0.10.242	10-16-2019	2019-10-16 11:34:08	19:34:08	female	2.0.10.147	162	Catch.bmp	1569	0		0	0	476669	0		0	0	NULL	NULL	NULL	Low	run1		List2	A_S.wav	A_S	0		0	1	476519	150		0	0
Exp1	12	Exp1-12-1	59.938	1.0.0.188	2	left	-1193726414	2.0.10.242	2.0.10.242	10-16-2019	2019-10-16 11:34:08	19:34:08	female	2.0.10.147	163	Red_S_2.bmp	1226	0		0	0	479455	0		0	0	NULL	NULL	NULL	Low	run1	1	List2	Catch.wav	V_T	1	1	1	1	479305	150	1	1088	480393
Exp1	12	Exp1-12-1	59.938	1.0.0.188	2	left	-1193726414	2.0.10.242	2.0.10.242	10-16-2019	2019-10-16 11:34:08	19:34:08	female	2.0.10.147	164	Catch.bmp	1064	0		0	0	481841	0		0	0	NULL	NULL	NULL	Low	run1	1	List2	A_T.wav	A_T	0		1	1	481691	150		0	0
Exp1	12	Exp1-12-1	59.938	1.0.0.188	2	left	-1193726414	2.0.10.242	2.0.10.242	10-16-2019	2019-10-16 11:34:08	19:34:08	female	2.0.10.147	165	Catch.bmp	1383	0		0	0	484127	0		0	0	NULL	NULL	NULL	Low	run1	1	List2	A_T.wav	A_T	1	1	0	1	483977	150	1	535	484512
Exp1	12	Exp1-12-1	59.938	1.0.0.188	2	left	-1193726414	2.0.10.242	2.0.10.242	10-16-2019	2019-10-16 11:34:08	19:34:08	female	2.0.10.147	166	Red_C.bmp	1136	0		0	0	486663	0		0	0	NULL	NULL	NULL	Low	run1	1	List2	A_T.wav	AV_T	1	1	0	1	486513	150	1	471	486984
Exp1	12	Exp1-12-1	59.938	1.0.0.188	2	left	-1193726414	2.0.10.242	2.0.10.242	10-16-2019	2019-10-16 11:34:08	19:34:08	female	2.0.10.147	167	Red_C.bmp	1204	0		0	1	488949	0		0	0	NULL	NULL	NULL	Low	run1	1	List2	Catch.wav	V_T	1	1	1	1	488798	151	1	555	489353
Exp1	12	Exp1-12-1	59.938	1.0.0.188	2	left	-1193726414	2.0.10.242	2.0.10.242	10-16-2019	2019-10-16 11:34:08	19:34:08	female	2.0.10.147	168	Red_C.bmp	1446	0		0	0	491301	0		0	0	NULL	NULL	NULL	Low	run1	1	List2	Catch.wav	V_T	1	1	0	1	491151	150	1	506	491657
Exp1	12	Exp1-12-1	59.938	1.0.0.188	2	left	-1193726414	2.0.10.242	2.0.10.242	10-16-2019	2019-10-16 11:34:08	19:34:08	female	2.0.10.147	169	Catch.bmp	1174	0		0	0	493904	0		0	0	NULL	NULL	NULL	Low	run1	1	List2	A_T.wav	A_T	1	1	0	2	493754	150	1	614	494368
Exp1	12	Exp1-12-1	59.938	1.0.0.188	2	left	-1193726414	2.0.10.242	2.0.10.242	10-16-2019	2019-10-16 11:34:08	19:34:08	female	2.0.10.147	170	Catch.bmp	1285	0		1	0	496239	0		0	0	NULL	NULL	NULL	Low	run1	1	List2	A_T.wav	A_T	1	1	1	1	496089	150	1	368	496457
Exp1	12	Exp1-12-1	59.938	1.0.0.188	2	left	-1193726414	2.0.10.242	2.0.10.242	10-16-2019	2019-10-16 11:34:08	19:34:08	female	2.0.10.147	171	Blue_C_2.bmp	849	0		0	0	498675	0		0	0	NULL	NULL	NULL	Low	run1		List2	A_S.wav	AV_S	0		0	1	498525	150		0	0
Exp1	12	Exp1-12-1	59.938	1.0.0.188	2	left	-1193726414	2.0.10.242	2.0.10.242	10-16-2019	2019-10-16 11:34:08	19:34:08	female	2.0.10.147	172	Red_C_2.bmp	991	0		0	1	500728	0		0	0	NULL	NULL	NULL	Low	run1	1	List2	Catch.wav	V_T	1	1	1	1	500577	151	1	479	501056
Exp1	12	Exp1-12-1	59.938	1.0.0.188	2	left	-1193726414	2.0.10.242	2.0.10.242	10-16-2019	2019-10-16 11:34:08	19:34:08	female	2.0.10.147	173	Blue_C.bmp	927	0		0	0	502880	0		0	0	NULL	NULL	NULL	Low	Run1		List2	Catch.wav	V_S	0		0	1	502730	150		0	0
Exp1	12	Exp1-12-1	59.938	1.0.0.188	2	left	-1193726414	2.0.10.242	2.0.10.242	10-16-2019	2019-10-16 11:34:08	19:34:08	female	2.0.10.147	174	Red_C.bmp	1057	0		0	0	505032	0		0	0	NULL	NULL	NULL	Low	run1	1	List2	A_T.wav	AV_T	1	1	1	1	504882	150	1	319	505201
Exp1	12	Exp1-12-1	59.938	1.0.0.188	2	left	-1193726414	2.0.10.242	2.0.10.242	10-16-2019	2019-10-16 11:34:08	19:34:08	female	2.0.10.147	175	Red_S.bmp	801	0		0	0	507251	0		0	0	NULL	NULL	NULL	Low	run1	1	List2	Catch.wav	V_T	1	1	0	1	507101	150	1	555	507656
Exp1	12	Exp1-12-1	59.938	1.0.0.188	2	left	-1193726414	2.0.10.242	2.0.10.242	10-16-2019	2019-10-16 11:34:08	19:34:08	female	2.0.10.147	176	Catch.bmp	1447	0		0	0	509203	0		0	0	NULL	NULL	NULL	Low	run1	1	List2	A_T.wav	A_T	1	1	1	1	509053	150	1	692	509745
Exp1	12	Exp1-12-1	59.938	1.0.0.188	2	left	-1193726414	2.0.10.242	2.0.10.242	10-16-2019	2019-10-16 11:34:08	19:34:08	female	2.0.10.147	177	Blue_C_2.bmp	1347	0		0	0	511806	0		0	0	NULL	NULL	NULL	Low	run1		List2	A_S.wav	AV_S	0		0	1	511656	150		0	0
Exp1	12	Exp1-12-1	59.938	1.0.0.188	2	left	-1193726414	2.0.10.242	2.0.10.242	10-16-2019	2019-10-16 11:34:08	19:34:08	female	2.0.10.147	178	Red_S_2.bmp	1464	0		1	0	514358	0		0	0	NULL	NULL	NULL	Low	run1	1	List2	Catch.wav	V_T	1	1	1	1	514208	150	1	465	514673
Exp1	12	Exp1-12-1	59.938	1.0.0.188	2	left	-1193726414	2.0.10.242	2.0.10.242	10-16-2019	2019-10-16 11:34:08	19:34:08	female	2.0.10.147	179	Blue_C.bmp	1004	0		0	0	516978	0		0	0	NULL	NULL	NULL	Low	run1		List2	A_S.wav	AV_S	0		1	1	516828	150		0	0
Exp1	12	Exp1-12-1	59.938	1.0.0.188	2	left	-1193726414	2.0.10.242	2.0.10.242	10-16-2019	2019-10-16 11:34:08	19:34:08	female	2.0.10.147	180	Red_S.bmp	1437	0		0	0	519180	0		0	0	NULL	NULL	NULL	Low	run1	1	List2	A_T.wav	AV_T	1	1	0	1	519030	150	1	370	519400
Exp1	12	Exp1-12-1	59.938	1.0.0.188	2	left	-1193726414	2.0.10.242	2.0.10.242	10-16-2019	2019-10-16 11:34:08	19:34:08	female	2.0.10.147	181	Red_S_2.bmp	965	0		0	0	521766	0		0	0	NULL	NULL	NULL	Low	run1	1	List2	A_T.wav	AV_T	1	1	0	1	521616	150	1	384	522000
Exp1	12	Exp1-12-1	59.938	1.0.0.188	2	left	-1193726414	2.0.10.242	2.0.10.242	10-16-2019	2019-10-16 11:34:08	19:34:08	female	2.0.10.147	182	Red_S_2.bmp	1143	0		0	0	523885	0		0	0	NULL	NULL	NULL	Low	run1	1	List2	A_T.wav	AV_T	1	1	0	1	523735	150	1	337	524072
Exp1	12	Exp1-12-1	59.938	1.0.0.188	2	left	-1193726414	2.0.10.242	2.0.10.242	10-16-2019	2019-10-16 11:34:08	19:34:08	female	2.0.10.147	183	Catch.bmp	1198	0		0	1	526188	0		0	0	NULL	NULL	NULL	Low	run1		List2	A_S.wav	A_S	0		0	1	526037	151		0	0
Exp1	12	Exp1-12-1	59.938	1.0.0.188	2	left	-1193726414	2.0.10.242	2.0.10.242	10-16-2019	2019-10-16 11:34:08	19:34:08	female	2.0.10.147	184	Catch.bmp	1159	0		0	0	528590	0		0	0	NULL	NULL	NULL	Low	run1		List2	A_S.wav	A_S	0		0	1	528440	150		0	0
Exp1	12	Exp1-12-1	59.938	1.0.0.188	2	left	-1193726414	2.0.10.242	2.0.10.242	10-16-2019	2019-10-16 11:34:08	19:34:08	female	2.0.10.147	185	Red_C_2.bmp	1183	0		0	0	530959	0		0	0	NULL	NULL	NULL	Low	run1	1	List2	A_T.wav	AV_T	1	1	0	1	530809	150	1	495	531304
Exp1	12	Exp1-12-1	59.938	1.0.0.188	2	left	-1193726414	2.0.10.242	2.0.10.242	10-16-2019	2019-10-16 11:34:08	19:34:08	female	2.0.10.147	186	Red_S.bmp	1566	0		0	0	533295	0		0	0	NULL	NULL	NULL	Low	run1	1	List2	A_T.wav	AV_T	1	1	0	1	533145	150	1	350	533495
Exp1	12	Exp1-12-1	59.938	1.0.0.188	2	left	-1193726414	2.0.10.242	2.0.10.242	10-16-2019	2019-10-16 11:34:08	19:34:08	female	2.0.10.147	187	Red_S.bmp	1276	0		1	0	536014	0		0	0	NULL	NULL	NULL	Low	run1	1	List2	Catch.wav	V_T	1	1	1	1	535864	150	1	503	536367
Exp1	12	Exp1-12-1	59.938	1.0.0.188	2	left	-1193726414	2.0.10.242	2.0.10.242	10-16-2019	2019-10-16 11:34:08	19:34:08	female	2.0.10.147	188	Red_C.bmp	1267	0		0	0	538450	0		0	0	NULL	NULL	NULL	Low	run1	1	List2	Catch.wav	V_T	1	1	0	1	538300	150	1	411	538711
Exp1	12	Exp1-12-1	59.938	1.0.0.188	2	left	-1193726414	2.0.10.242	2.0.10.242	10-16-2019	2019-10-16 11:34:08	19:34:08	female	2.0.10.147	189	Red_C.bmp	1051	0		0	1	540870	0		0	0	NULL	NULL	NULL	Low	run1	1	List2	Catch.wav	V_T	1	1	1	1	540719	151	1	321	541040
Exp1	12	Exp1-12-1	59.938	1.0.0.188	2	left	-1193726414	2.0.10.242	2.0.10.242	10-16-2019	2019-10-16 11:34:08	19:34:08	female	2.0.10.147	190	Blue_C_2.bmp	1143	0		0	0	543072	0		0	0	NULL	NULL	NULL	Low	run1		List2	Catch.wav	V_S	0		0	1	542922	150	1	294	543216
Exp1	12	Exp1-12-1	59.938	1.0.0.188	2	left	-1193726414	2.0.10.242	2.0.10.242	10-16-2019	2019-10-16 11:34:08	19:34:08	female	2.0.10.147	191	Red_C.bmp	1200	0		0	0	545374	0		0	0	NULL	NULL	NULL	Low	run1	1	List2	Catch.wav	V_T	1	1	0	1	545224	150	1	487	545711
Exp1	12	Exp1-12-1	59.938	1.0.0.188	2	left	-1193726414	2.0.10.242	2.0.10.242	10-16-2019	2019-10-16 11:34:08	19:34:08	female	2.0.10.147	192	Red_S_2.bmp	1541	0		0	0	547727	0		0	0	NULL	NULL	NULL	Low	run1	1	List2	Catch.wav	V_T	1	1	0	1	547577	150	1	423	548000
Exp1	12	Exp1-12-1	59.938	1.0.0.188	2	left	-1193726414	2.0.10.242	2.0.10.242	10-16-2019	2019-10-16 11:34:08	19:34:08	female	2.0.10.147	193	Catch.bmp	1578	0		0	1	550430	0		0	0	NULL	NULL	NULL	Low	run1	1	List2	A_T.wav	A_T	1	1	1	1	550279	151	1	688	550967
Exp1	12	Exp1-12-1	59.938	1.0.0.188	2	left	-1193726414	2.0.10.242	2.0.10.242	10-16-2019	2019-10-16 11:34:08	19:34:08	female	2.0.10.147	194	Red_S_2.bmp	858	0		0	0	553166	0		0	0	NULL	NULL	NULL	Low	run1	1	List2	Catch.wav	V_T	1	1	0	1	553016	150	1	495	553511
Exp1	12	Exp1-12-1	59.938	1.0.0.188	2	left	-1193726414	2.0.10.242	2.0.10.242	10-16-2019	2019-10-16 11:34:08	19:34:08	female	2.0.10.147	195	Red_S_2.bmp	1336	0		0	1	555185	0		0	0	NULL	NULL	NULL	Low	run1	1	List2	A_T.wav	AV_T	1	1	1	1	555034	151	1	518	555552
Exp1	12	Exp1-12-1	59.938	1.0.0.188	2	left	-1193726414	2.0.10.242	2.0.10.242	10-16-2019	2019-10-16 11:34:08	19:34:08	female	2.0.10.147	196	Red_C_2.bmp	1137	0		0	1	557671	0		0	0	NULL	NULL	NULL	Low	run1	1	List2	A_T.wav	AV_T	1	1	1	1	557520	151	1	391	557911
Exp1	12	Exp1-12-1	59.938	1.0.0.188	2	left	-1193726414	2.0.10.242	2.0.10.242	10-16-2019	2019-10-16 11:34:08	19:34:08	female	2.0.10.147	197	Catch.bmp	1086	0		0	0	559956	0		0	0	NULL	NULL	NULL	Low	run1	1	List2	A_T.wav	A_T	1	1	0	1	559806	150	1	690	560496
Exp1	12	Exp1-12-1	59.938	1.0.0.188	2	left	-1193726414	2.0.10.242	2.0.10.242	10-16-2019	2019-10-16 11:34:08	19:34:08	female	2.0.10.147	198	Red_C_2.bmp	1365	0		0	0	562192	0		0	0	NULL	NULL	NULL	Low	run1	1	List2	Catch.wav	V_T	1	1	0	1	562042	150	1	661	562703
Exp1	12	Exp1-12-1	59.938	1.0.0.188	2	left	-1193726414	2.0.10.242	2.0.10.242	10-16-2019	2019-10-16 11:34:08	19:34:08	female	2.0.10.147	199	Red_S.bmp	1323	0		0	0	564711	0		0	0	NULL	NULL	NULL	Low	run1	1	List2	A_T.wav	AV_T	1	1	1	1	564561	150	1	359	564920
Exp1	12	Exp1-12-1	59.938	1.0.0.188	2	left	-1193726414	2.0.10.242	2.0.10.242	10-16-2019	2019-10-16 11:34:08	19:34:08	female	2.0.10.147	200	Red_S.bmp	967	0		0	0	567197	0		0	0	NULL	NULL	NULL	Low	run1	1	List2	Catch.wav	V_T	1	1	1	1	567047	150	1	433	567480
Exp1	12	Exp1-12-1	59.938	1.0.0.188	2	left	-1193726414	2.0.10.242	2.0.10.242	10-16-2019	2019-10-16 11:34:08	19:34:08	female	2.0.10.147	201	Blue_S.bmp	880	0		0	0	569316	0		0	0	NULL	NULL	NULL	Low	run1		List2	Catch.wav	V_S	0		0	1	569166	150		0	0
Exp1	12	Exp1-12-1	59.938	1.0.0.188	2	left	-1193726414	2.0.10.242	2.0.10.242	10-16-2019	2019-10-16 11:34:08	19:34:08	female	2.0.10.147	202	Red_C.bmp	1511	0		0	0	571418	0		0	0	NULL	NULL	NULL	Low	run1	1	List2	A_T.wav	AV_T	1	1	1	1	571268	150	1	307	571575
Exp1	12	Exp1-12-1	59.938	1.0.0.188	2	left	-1193726414	2.0.10.242	2.0.10.242	10-16-2019	2019-10-16 11:34:08	19:34:08	female	2.0.10.147	203	Red_C.bmp	1440	0		0	0	574088	0		0	0	NULL	NULL	NULL	Low	run1	1	List2	A_T.wav	AV_T	1	1	0	2	573938	150	1	365	574303
Exp1	12	Exp1-12-1	59.938	1.0.0.188	2	left	-1193726414	2.0.10.242	2.0.10.242	10-16-2019	2019-10-16 11:34:08	19:34:08	female	2.0.10.147	204	Catch.bmp	983	0		1	0	576690	0		0	0	NULL	NULL	NULL	Low	run1	1	List2	A_T.wav	A_T	1	1	0	1	576540	150	1	723	577263
Exp1	12	Exp1-12-1	59.938	1.0.0.188	2	left	-1193726414	2.0.10.242	2.0.10.242	10-16-2019	2019-10-16 11:34:08	19:34:08	female	2.0.10.147	205	Red_C.bmp	897	0		0	0	578826	0		0	0	NULL	NULL	NULL	Low	run1	1	List2	A_T.wav	AV_T	1	1	0	1	578676	150	1	323	578999
Exp1	12	Exp1-12-1	59.938	1.0.0.188	2	left	-1193726414	2.0.10.242	2.0.10.242	10-16-2019	2019-10-16 11:34:08	19:34:08	female	2.0.10.147	206	Red_S.bmp	816	0		0	0	580878	0		0	0	NULL	NULL	NULL	Low	run1	1	List2	A_T.wav	AV_T	1	1	0	1	580728	150	1	543	581271
Exp1	12	Exp1-12-1	59.938	1.0.0.188	2	left	-1193726414	2.0.10.242	2.0.10.242	10-16-2019	2019-10-16 11:34:08	19:34:08	female	2.0.10.147	207	Catch.bmp	921	0		0	0	582847	0		0	0	NULL	NULL	NULL	Low	run1	1	List2	A_T.wav	A_T	1	1	0	1	582697	150	1	390	583087
Exp1	12	Exp1-12-1	59.938	1.0.0.188	2	left	-1193726414	2.0.10.242	2.0.10.242	10-16-2019	2019-10-16 11:34:08	19:34:08	female	2.0.10.147	208	Red_S_2.bmp	856	0		0	0	584916	0		0	0	NULL	NULL	NULL	Low	run1	1	List2	Catch.wav	V_T	1	1	0	2	584766	150	1	513	585279
Exp1	12	Exp1-12-1	59.938	1.0.0.188	2	left	-1193726414	2.0.10.242	2.0.10.242	10-16-2019	2019-10-16 11:34:08	19:34:08	female	2.0.10.147	209	Catch.bmp	1426	0		1	0	586934	0		0	0	NULL	NULL	NULL	Low	run1	1	List2	A_T.wav	A_T	1	1	1	1	586784	150	1	903	587687
Exp1	12	Exp1-12-1	59.938	1.0.0.188	2	left	-1193726414	2.0.10.242	2.0.10.242	10-16-2019	2019-10-16 11:34:08	19:34:08	female	2.0.10.147	210	Red_S_2.bmp	1302	0		0	1	589521	0		0	0	NULL	NULL	NULL	Low	run1	1	List2	A_T.wav	AV_T	1	1	1	1	589370	151	1	332	589702
Exp1	12	Exp1-12-1	59.938	1.0.0.188	2	left	-1193726414	2.0.10.242	2.0.10.242	10-16-2019	2019-10-16 11:34:08	19:34:08	female	2.0.10.147	211	Blue_S.bmp	1291	0		0	0	591973	0		0	0	NULL	NULL	NULL	Low	run1		List2	A_S.wav	AV_S	0		0	1	591823	150		0	0
Exp1	12	Exp1-12-1	59.938	1.0.0.188	2	left	-1193726414	2.0.10.242	2.0.10.242	10-16-2019	2019-10-16 11:34:08	19:34:08	female	2.0.10.147	212	Red_S_2.bmp	1415	0		0	0	594476	0		0	0	NULL	NULL	NULL	Low	run1	1	List2	A_T.wav	AV_T	1	1	0	1	594326	150	1	345	594671
Exp1	12	Exp1-12-1	59.938	1.0.0.188	2	left	-1193726414	2.0.10.242	2.0.10.242	10-16-2019	2019-10-16 11:34:08	19:34:08	female	2.0.10.147	213	Blue_C.bmp	1420	0		0	0	597045	0		0	0	NULL	NULL	NULL	Low	Run1		List2	Catch.wav	V_S	0		1	1	596895	150		0	0
Exp1	12	Exp1-12-1	59.938	1.0.0.188	2	left	-1193726414	2.0.10.242	2.0.10.242	10-16-2019	2019-10-16 11:34:08	19:34:08	female	2.0.10.147	214	Red_S_2.bmp	1109	0		0	0	599681	0		0	0	NULL	NULL	NULL	Low	run1	1	List2	A_T.wav	AV_T	1	1	1	1	599531	150	1	315	599846
Exp1	12	Exp1-12-1	59.938	1.0.0.188	2	left	-1193726414	2.0.10.242	2.0.10.242	10-16-2019	2019-10-16 11:34:08	19:34:08	female	2.0.10.147	215	Red_C_2.bmp	851	0		0	0	601950	0		0	0	NULL	NULL	NULL	Low	run1	1	List2	Catch.wav	V_T	1	1	1	1	601800	150	1	399	602199
Exp1	12	Exp1-12-1	59.938	1.0.0.188	2	left	-1193726414	2.0.10.242	2.0.10.242	10-16-2019	2019-10-16 11:34:08	19:34:08	female	2.0.10.147	216	Blue_C.bmp	1119	0		0	0	603952	0		0	0	NULL	NULL	NULL	Low	Run1		List2	Catch.wav	V_S	0		0	1	603802	150		0	0
Exp1	12	Exp1-12-1	59.938	1.0.0.188	2	left	-1193726414	2.0.10.242	2.0.10.242	10-16-2019	2019-10-16 11:34:08	19:34:08	female	2.0.10.147	217	Red_S.bmp	907	0		0	0	606271	0		0	0	NULL	NULL	NULL	Low	run1	1	List2	A_T.wav	AV_T	1	1	1	1	606121	150	1	333	606454
Exp1	12	Exp1-12-1	59.938	1.0.0.188	2	left	-1193726414	2.0.10.242	2.0.10.242	10-16-2019	2019-10-16 11:34:08	19:34:08	female	2.0.10.147	218	Catch.bmp	1271	0		0	0	608340	0		0	0	NULL	NULL	NULL	Low	run1	1	List2	A_T.wav	A_T	1	1	0	1	608190	150	1	776	608966
Exp1	12	Exp1-12-1	59.938	1.0.0.188	2	left	-1193726414	2.0.10.242	2.0.10.242	10-16-2019	2019-10-16 11:34:08	19:34:08	female	2.0.10.147	219	Red_C_2.bmp	1418	0		1	0	610759	0		0	0	NULL	NULL	NULL	Low	run1	1	List2	Catch.wav	V_T	1	1	1	1	610609	150	1	469	611078
Exp1	12	Exp1-12-1	59.938	1.0.0.188	2	left	-1193726414	2.0.10.242	2.0.10.242	10-16-2019	2019-10-16 11:34:08	19:34:08	female	2.0.10.147	220	Blue_S.bmp	1546	0		0	0	613329	0		0	0	NULL	NULL	NULL	Low	run1		List2	Catch.wav	V_S	0		0	1	613179	150		0	0
Exp1	12	Exp1-12-1	59.938	1.0.0.188	2	left	-1193726414	2.0.10.242	2.0.10.242	10-16-2019	2019-10-16 11:34:08	19:34:08	female	2.0.10.147	221	Catch.bmp	1461	0		0	0	616098	0		0	0	NULL	NULL	NULL	Low	run1	1	List2	A_T.wav	A_T	1	1	1	1	615948	150	1	867	616815
Exp1	12	Exp1-12-1	59.938	1.0.0.188	2	left	-1193726414	2.0.10.242	2.0.10.242	10-16-2019	2019-10-16 11:34:08	19:34:08	female	2.0.10.147	222	Red_S.bmp	1155	0		0	0	618718	0		0	0	NULL	NULL	NULL	Low	run1	1	List2	A_T.wav	AV_T	1	1	0	1	618568	150	1	414	618982
Exp1	12	Exp1-12-1	59.938	1.0.0.188	2	left	-1193726414	2.0.10.242	2.0.10.242	10-16-2019	2019-10-16 11:34:08	19:34:08	female	2.0.10.147	223	Catch.bmp	1414	0		0	0	621020	0		0	0	NULL	NULL	NULL	Low	run1	1	List2	A_T.wav	A_T	1	1	0	1	620870	150	1	432	621302
Exp1	12	Exp1-12-1	59.938	1.0.0.188	2	left	-1193726414	2.0.10.242	2.0.10.242	10-16-2019	2019-10-16 11:34:08	19:34:08	female	2.0.10.147	224	Red_S_2.bmp	1519	0		0	1	623590	0		0	0	NULL	NULL	NULL	Low	run1	1	List2	A_T.wav	AV_T	1	1	1	1	623439	151	1	319	623758
Exp1	12	Exp1-12-1	59.938	1.0.0.188	2	left	-1193726414	2.0.10.242	2.0.10.242	10-16-2019	2019-10-16 11:34:08	19:34:08	female	2.0.10.147	225	Catch.bmp	1459	0		0	0	626259	0		0	0	NULL	NULL	NULL	Low	run1	1	List2	A_T.wav	A_T	1	1	0	1	626109	150	1	682	626791
Exp1	12	Exp1-12-1	59.938	1.0.0.188	2	left	-1193726414	2.0.10.242	2.0.10.242	10-16-2019	2019-10-16 11:34:08	19:34:08	female	2.0.10.147	226	Blue_S.bmp	1514	0		1	0	628878	0		0	0	NULL	NULL	NULL	Low	run1		List2	Catch.wav	V_S	0		1	1	628728	150		0	0
Exp1	12	Exp1-12-1	59.938	1.0.0.188	2	left	-1193726414	2.0.10.242	2.0.10.242	10-16-2019	2019-10-16 11:34:08	19:34:08	female	2.0.10.147	227	Blue_C.bmp	1084	0		0	0	631598	0		0	0	NULL	NULL	NULL	Low	run1		List2	A_S.wav	AV_S	0		0	1	631448	150		0	0
Exp1	12	Exp1-12-1	59.938	1.0.0.188	2	left	-1193726414	2.0.10.242	2.0.10.242	10-16-2019	2019-10-16 11:34:08	19:34:08	female	2.0.10.147	228	Red_S.bmp	969	0		0	0	633884	0		0	0	NULL	NULL	NULL	Low	run1	1	List2	A_T.wav	AV_T	1	1	0	1	633734	150	1	432	634166
Exp1	12	Exp1-12-1	59.938	1.0.0.188	2	left	-1193726414	2.0.10.242	2.0.10.242	10-16-2019	2019-10-16 11:34:08	19:34:08	female	2.0.10.147	229	Red_C.bmp	941	0		0	1	636003	0		0	0	NULL	NULL	NULL	Low	run1	1	List2	A_T.wav	AV_T	1	1	1	1	635852	151	1	443	636295
Exp1	12	Exp1-12-1	59.938	1.0.0.188	2	left	-1193726414	2.0.10.242	2.0.10.242	10-16-2019	2019-10-16 11:34:08	19:34:08	female	2.0.10.147	230	Red_S.bmp	1243	0		0	0	638105	0		0	0	NULL	NULL	NULL	Low	run1	1	List2	Catch.wav	V_T	1	1	0	1	637955	150	1	555	638510
Exp1	12	Exp1-12-1	59.938	1.0.0.188	2	left	-1193726414	2.0.10.242	2.0.10.242	10-16-2019	2019-10-16 11:34:08	19:34:08	female	2.0.10.147	231	Catch.bmp	1519	0		0	0	640507	0		0	0	NULL	NULL	NULL	Low	run1	1	List2	A_T.wav	A_T	1	1	1	1	640357	150	1	553	640910
Exp1	12	Exp1-12-1	59.938	1.0.0.188	2	left	-1193726414	2.0.10.242	2.0.10.242	10-16-2019	2019-10-16 11:34:08	19:34:08	female	2.0.10.147	232	Red_S.bmp	1063	0		0	0	643177	0		0	0	NULL	NULL	NULL	Low	run1	1	List2	A_T.wav	AV_T	1	1	0	1	643027	150	1	323	643350
Exp1	12	Exp1-12-1	59.938	1.0.0.188	2	left	-1193726414	2.0.10.242	2.0.10.242	10-16-2019	2019-10-16 11:34:08	19:34:08	female	2.0.10.147	233	Catch.bmp	1067	0		0	0	645396	0		0	0	NULL	NULL	NULL	Low	run1	1	List2	A_T.wav	A_T	1	1	0	1	645246	150	1	399	645645
Exp1	12	Exp1-12-1	59.938	1.0.0.188	2	left	-1193726414	2.0.10.242	2.0.10.242	10-16-2019	2019-10-16 11:34:08	19:34:08	female	2.0.10.147	234	Blue_C.bmp	837	0		0	0	647615	0		0	0	NULL	NULL	NULL	Low	run1		List2	A_S.wav	AV_S	0		0	1	647465	150		0	0
Exp1	12	Exp1-12-1	59.938	1.0.0.188	2	left	-1193726414	2.0.10.242	2.0.10.242	10-16-2019	2019-10-16 11:34:08	19:34:08	female	2.0.10.147	235	Catch.bmp	1184	0		0	0	649667	0		0	0	NULL	NULL	NULL	Low	run1		List2	A_S.wav	A_S	0		0	1	649517	150	1	913	650430
Exp1	12	Exp1-12-1	59.938	1.0.0.188	2	left	-1193726414	2.0.10.242	2.0.10.242	10-16-2019	2019-10-16 11:34:08	19:34:08	female	2.0.10.147	236	Blue_S_2.bmp	1253	0		0	1	652003	0		0	0	NULL	NULL	NULL	Low	run1		List2	A_S.wav	AV_S	0		1	1	651852	151		0	0
Exp1	12	Exp1-12-1	59.938	1.0.0.188	2	left	-1193726414	2.0.10.242	2.0.10.242	10-16-2019	2019-10-16 11:34:08	19:34:08	female	2.0.10.147	237	Catch.bmp	1386	0		0	0	654472	0		0	0	NULL	NULL	NULL	Low	run1		List2	A_S.wav	A_S	0		0	1	654322	150		0	0
Exp1	12	Exp1-12-1	59.938	1.0.0.188	2	left	-1193726414	2.0.10.242	2.0.10.242	10-16-2019	2019-10-16 11:34:08	19:34:08	female	2.0.10.147	238	Catch.bmp	1209	0		0	1	657075	0		0	0	NULL	NULL	NULL	Low	run1		List2	A_S.wav	A_S	0		1	1	656924	151		0	0
Exp1	12	Exp1-12-1	59.938	1.0.0.188	2	left	-1193726414	2.0.10.242	2.0.10.242	10-16-2019	2019-10-16 11:34:08	19:34:08	female	2.0.10.147	239	Red_S.bmp	1044	0		0	0	659494	0		0	0	NULL	NULL	NULL	Low	run1	1	List2	Catch.wav	V_T	1	1	0	1	659344	150	1	581	659925
Exp1	12	Exp1-12-1	59.938	1.0.0.188	2	left	-1193726414	2.0.10.242	2.0.10.242	10-16-2019	2019-10-16 11:34:08	19:34:08	female	2.0.10.147	240	Blue_S_2.bmp	1046	0		0	0	661696	0		0	0	NULL	NULL	NULL	Low	run1		List2	A_S.wav	AV_S	0		1	1	661546	150		0	0
Exp1	12	Exp1-12-1	59.938	1.0.0.188	2	left	-1193726414	2.0.10.242	2.0.10.242	10-16-2019	2019-10-16 11:34:08	19:34:08	female	2.0.10.147	241	Catch.bmp	1455	0		0	1	663949	0		0	0	NULL	NULL	NULL	Low	run1	1	List2	A_T.wav	A_T	1	1	1	1	663798	151	1	648	664446
Exp1	12	Exp1-12-1	59.938	1.0.0.188	2	left	-1193726414	2.0.10.242	2.0.10.242	10-16-2019	2019-10-16 11:34:08	19:34:08	female	2.0.10.147	242	Blue_C.bmp	949	0		0	0	666551	0		0	0	NULL	NULL	NULL	Low	run1		List2	A_S.wav	AV_S	0		0	1	666401	150		0	0
Exp1	12	Exp1-12-1	59.938	1.0.0.188	2	left	-1193726414	2.0.10.242	2.0.10.242	10-16-2019	2019-10-16 11:34:08	19:34:08	female	2.0.10.147	243	Red_C_2.bmp	1146	0		0	0	668720	0		0	0	NULL	NULL	NULL	Low	run1	1	List2	Catch.wav	V_T	1	1	1	1	668570	150	1	427	668997
Exp1	12	Exp1-12-1	59.938	1.0.0.188	2	left	-1193726414	2.0.10.242	2.0.10.242	10-16-2019	2019-10-16 11:34:08	19:34:08	female	2.0.10.147	244	Catch.bmp	1469	0		0	1	671023	0		0	0	NULL	NULL	NULL	Low	run1	1	List2	A_T.wav	A_T	1	1	1	1	670872	151	1	902	671774
Exp1	12	Exp1-12-1	59.938	1.0.0.188	2	left	-1193726414	2.0.10.242	2.0.10.242	10-16-2019	2019-10-16 11:34:08	19:34:08	female	2.0.10.147	245	Red_C_2.bmp	1291	0		0	0	673642	0		0	0	NULL	NULL	NULL	Low	run1	1	List2	Catch.wav	V_T	1	1	1	1	673492	150	1	474	673966
Exp1	12	Exp1-12-1	59.938	1.0.0.188	2	left	-1193726414	2.0.10.242	2.0.10.242	10-16-2019	2019-10-16 11:34:08	19:34:08	female	2.0.10.147	246	Red_S.bmp	1232	0		0	1	676095	0		0	0	NULL	NULL	NULL	Low	run1	1	List2	Catch.wav	V_T	1	1	1	1	675944	151	1	365	676309
Exp1	12	Exp1-12-1	59.938	1.0.0.188	2	left	-1193726414	2.0.10.242	2.0.10.242	10-16-2019	2019-10-16 11:34:08	19:34:08	female	2.0.10.147	247	Catch.bmp	1437	0		0	0	678480	0		0	0	NULL	NULL	NULL	Low	run1	1	List2	A_T.wav	A_T	1	1	1	1	678330	150	1	779	679109
Exp1	12	Exp1-12-1	59.938	1.0.0.188	2	left	-1193726414	2.0.10.242	2.0.10.242	10-16-2019	2019-10-16 11:34:08	19:34:08	female	2.0.10.147	248	Blue_S_2.bmp	1362	0		1	0	681066	0		0	0	NULL	NULL	NULL	Low	run1		List2	A_S.wav	AV_S	0		0	1	680916	150		0	0
Exp1	12	Exp1-12-1	59.938	1.0.0.188	2	left	-1193726414	2.0.10.242	2.0.10.242	10-16-2019	2019-10-16 11:34:08	19:34:08	female	2.0.10.147	249	Catch.bmp	1313	0		0	0	683636	0		0	0	NULL	NULL	NULL	Low	run1		List2	A_S.wav	A_S	0		0	1	683486	150		0	0
Exp1	12	Exp1-12-1	59.938	1.0.0.188	2	left	-1193726414	2.0.10.242	2.0.10.242	10-16-2019	2019-10-16 11:34:08	19:34:08	female	2.0.10.147	250	Catch.bmp	1298	0		0	0	686155	0		0	0	NULL	NULL	NULL	Low	run1	1	List2	A_T.wav	A_T	1	1	0	1	686005	150	1	536	686541
Exp1	12	Exp1-12-1	59.938	1.0.0.188	2	left	-1193726414	2.0.10.242	2.0.10.242	10-16-2019	2019-10-16 11:34:08	19:34:08	female	2.0.10.147	251	Red_C.bmp	1554	0		0	0	688608	0		0	0	NULL	NULL	NULL	Low	run1	1	List2	A_T.wav	AV_T	1	1	0	2	688458	150	1	356	688814
Exp1	12	Exp1-12-1	59.938	1.0.0.188	2	left	-1193726414	2.0.10.242	2.0.10.242	10-16-2019	2019-10-16 11:34:08	19:34:08	female	2.0.10.147	252	Catch.bmp	1088	0		0	1	691311	0		0	0	NULL	NULL	NULL	Low	run1	1	List2	A_T.wav	A_T	1	1	0	1	691160	151	1	285	691445
Exp1	12	Exp1-12-1	59.938	1.0.0.188	2	left	-1193726414	2.0.10.242	2.0.10.242	10-16-2019	2019-10-16 11:34:08	19:34:08	female	2.0.10.147	253	Blue_C_2.bmp	1062	0		0	0	693546	0		0	0	NULL	NULL	NULL	Low	run1		List2	A_S.wav	AV_S	0		0	1	693396	150		0	0
Exp1	12	Exp1-12-1	59.938	1.0.0.188	2	left	-1193726414	2.0.10.242	2.0.10.242	10-16-2019	2019-10-16 11:34:08	19:34:08	female	2.0.10.147	254	Catch.bmp	1000	0		0	0	695832	0		0	0	NULL	NULL	NULL	Low	run1	1	List2	A_T.wav	A_T	1	1	0	1	695682	150	1	555	696237
Exp1	12	Exp1-12-1	59.938	1.0.0.188	2	left	-1193726414	2.0.10.242	2.0.10.242	10-16-2019	2019-10-16 11:34:08	19:34:08	female	2.0.10.147	255	Catch.bmp	1019	0		0	0	697984	0		0	0	NULL	NULL	NULL	Low	run1	1	List2	A_T.wav	A_T	1	1	0	1	697834	150	1	819	698653
Exp1	12	Exp1-12-1	59.938	1.0.0.188	2	left	-1193726414	2.0.10.242	2.0.10.242	10-16-2019	2019-10-16 11:34:08	19:34:08	female	2.0.10.147	256	Red_S.bmp	1225	0		0	0	700153	0		0	0	NULL	NULL	NULL	Low	run1	1	List2	Catch.wav	V_T	1	1	1	1	700003	150	1	514	700517
Exp1	12	Exp1-12-1	59.938	1.0.0.188	2	left	-1193726414	2.0.10.242	2.0.10.242	10-16-2019	2019-10-16 11:34:08	19:34:08	female	2.0.10.147	257	Red_S_2.bmp	850	0		0	0	702539	0		0	0	NULL	NULL	NULL	Low	run1	1	List2	Catch.wav	V_T	1	1	0	1	702389	150	1	391	702780
Exp1	12	Exp1-12-1	59.938	1.0.0.188	2	left	-1193726414	2.0.10.242	2.0.10.242	10-16-2019	2019-10-16 11:34:08	19:34:08	female	2.0.10.147	258	Red_C.bmp	1013	0		0	0	704541	0		0	0	NULL	NULL	NULL	Low	run1	1	List2	A_T.wav	AV_T	1	1	1	1	704391	150	1	357	704748
Exp1	12	Exp1-12-1	59.938	1.0.0.188	2	left	-1193726414	2.0.10.242	2.0.10.242	10-16-2019	2019-10-16 11:34:08	19:34:08	female	2.0.10.147	259	Red_S_2.bmp	1151	0		0	0	706710	0		0	0	NULL	NULL	NULL	Low	run1	1	List2	A_T.wav	AV_T	1	1	0	1	706560	150	1	308	706868
Exp1	12	Exp1-12-1	59.938	1.0.0.188	2	left	-1193726414	2.0.10.242	2.0.10.242	10-16-2019	2019-10-16 11:34:08	19:34:08	female	2.0.10.147	260	Red_C_2.bmp	988	0		0	0	709012	0		0	0	NULL	NULL	NULL	Low	run1	1	List2	A_T.wav	AV_T	1	1	0	1	708862	150	1	335	709197
Exp1	12	Exp1-12-1	59.938	1.0.0.188	2	left	-1193726414	2.0.10.242	2.0.10.242	10-16-2019	2019-10-16 11:34:08	19:34:08	female	2.0.10.147	261	Red_C_2.bmp	1169	0		0	0	711148	0		0	0	NULL	NULL	NULL	Low	run1	1	List2	Catch.wav	V_T	1	1	0	1	710998	150	1	494	711492
Exp1	12	Exp1-12-1	59.938	1.0.0.188	2	left	-1193726414	2.0.10.242	2.0.10.242	10-16-2019	2019-10-16 11:34:08	19:34:08	female	2.0.10.147	262	Catch.bmp	1068	0		0	0	713467	0		0	0	NULL	NULL	NULL	Low	run1	1	List2	A_T.wav	A_T	1	1	1	1	713317	150	1	847	714164
Exp1	12	Exp1-12-1	59.938	1.0.0.188	2	left	-1193726414	2.0.10.242	2.0.10.242	10-16-2019	2019-10-16 11:34:08	19:34:08	female	2.0.10.147	263	Blue_S_2.bmp	1192	0		0	0	715686	0		0	0	NULL	NULL	NULL	Low	run1		List2	Catch.wav	V_S	0		1	1	715536	150		0	0
Exp1	12	Exp1-12-1	59.938	1.0.0.188	2	left	-1193726414	2.0.10.242	2.0.10.242	10-16-2019	2019-10-16 11:34:08	19:34:08	female	2.0.10.147	264	Blue_S.bmp	1517	0		0	0	718105	0		0	0	NULL	NULL	NULL	Low	run1		List2	A_S.wav	AV_S	0		1	1	717955	150		0	0
Exp1	12	Exp1-12-1	59.938	1.0.0.188	2	left	-1193726414	2.0.10.242	2.0.10.242	10-16-2019	2019-10-16 11:34:08	19:34:08	female	2.0.10.147	265	Blue_C.bmp	927	0		0	1	720842	0		0	0	NULL	NULL	NULL	Low	Run1		List2	Catch.wav	V_S	0		1	1	720691	151		0	0
Exp1	12	Exp1-12-1	59.938	1.0.0.188	2	left	-1193726414	2.0.10.242	2.0.10.242	10-16-2019	2019-10-16 11:34:08	19:34:08	female	2.0.10.147	266	Catch.bmp	832	0		0	0	722977	0		0	0	NULL	NULL	NULL	Low	run1	1	List2	A_T.wav	A_T	1	1	1	1	722827	150	1	578	723405
Exp1	12	Exp1-12-1	59.938	1.0.0.188	2	left	-1193726414	2.0.10.242	2.0.10.242	10-16-2019	2019-10-16 11:34:08	19:34:08	female	2.0.10.147	267	Red_C_2.bmp	1177	0		0	0	724962	0		0	0	NULL	NULL	NULL	Low	run1	1	List2	Catch.wav	V_T	1	1	1	1	724812	150	1	376	725188
Exp1	12	Exp1-12-1	59.938	1.0.0.188	2	left	-1193726414	2.0.10.242	2.0.10.242	10-16-2019	2019-10-16 11:34:08	19:34:08	female	2.0.10.147	268	Red_C_2.bmp	1500	0		0	0	727298	0		0	0	NULL	NULL	NULL	Low	run1	1	List2	Catch.wav	V_T	1	1	0	1	727148	150	1	353	727501
Exp1	12	Exp1-12-1	59.938	1.0.0.188	2	left	-1193726414	2.0.10.242	2.0.10.242	10-16-2019	2019-10-16 11:34:08	19:34:08	female	2.0.10.147	269	Blue_S.bmp	1234	0		0	0	729951	0		0	0	NULL	NULL	NULL	Low	run1		List2	Catch.wav	V_S	0		0	1	729801	150		0	0
Exp1	12	Exp1-12-1	59.938	1.0.0.188	2	left	-1193726414	2.0.10.242	2.0.10.242	10-16-2019	2019-10-16 11:34:08	19:34:08	female	2.0.10.147	270	Red_S.bmp	1435	0		0	0	732387	0		0	0	NULL	NULL	NULL	Low	run1	1	List2	A_T.wav	AV_T	1	1	1	1	732237	150	1	367	732604
Exp1	12	Exp1-12-1	59.938	1.0.0.188	2	left	-1193726414	2.0.10.242	2.0.10.242	10-16-2019	2019-10-16 11:34:08	19:34:08	female	2.0.10.147	271	Red_C.bmp	1035	0		0	0	734973	0		0	0	NULL	NULL	NULL	Low	run1	1	List2	Catch.wav	V_T	1	1	0	1	734823	150	1	357	735180
Exp1	12	Exp1-12-1	59.938	1.0.0.188	2	left	-1193726414	2.0.10.242	2.0.10.242	10-16-2019	2019-10-16 11:34:08	19:34:08	female	2.0.10.147	272	Red_C.bmp	1488	0		0	1	737159	0		0	0	NULL	NULL	NULL	Low	run1	1	List2	Catch.wav	V_T	1	1	0	1	737008	151	1	332	737340
Exp1	12	Exp1-12-1	59.938	1.0.0.188	2	left	-1193726414	2.0.10.242	2.0.10.242	10-16-2019	2019-10-16 11:34:08	19:34:08	female	2.0.10.147	273	Catch.bmp	1583	0		0	1	739795	0		0	0	NULL	NULL	NULL	Low	run1	1	List2	A_T.wav	A_T	1	1	1	1	739644	151	1	536	740180
Exp1	12	Exp1-12-1	59.938	1.0.0.188	2	left	-1193726414	2.0.10.242	2.0.10.242	10-16-2019	2019-10-16 11:34:08	19:34:08	female	2.0.10.147	274	Blue_C_2.bmp	1185	0		0	0	742531	0		0	0	NULL	NULL	NULL	Low	run1		List2	Catch.wav	V_S	0		0	1	742381	150		0	0
Exp1	12	Exp1-12-1	59.938	1.0.0.188	2	left	-1193726414	2.0.10.242	2.0.10.242	10-16-2019	2019-10-16 11:34:08	19:34:08	female	2.0.10.147	275	Red_S.bmp	1050	0		0	0	744933	0		0	0	NULL	NULL	NULL	Low	run1	1	List2	A_T.wav	AV_T	1	1	1	1	744783	150	1	325	745108
Exp1	12	Exp1-12-1	59.938	1.0.0.188	2	left	-1193726414	2.0.10.242	2.0.10.242	10-16-2019	2019-10-16 11:34:08	19:34:08	female	2.0.10.147	276	Red_C_2.bmp	1141	0		0	1	747136	0		0	0	NULL	NULL	NULL	Low	run1	1	List2	A_T.wav	AV_T	1	1	1	1	746985	151	1	299	747284
Exp1	12	Exp1-12-1	59.938	1.0.0.188	2	left	-1193726414	2.0.10.242	2.0.10.242	10-16-2019	2019-10-16 11:34:08	19:34:08	female	2.0.10.147	277	Red_C.bmp	986	0		0	0	749438	0		0	0	NULL	NULL	NULL	Low	run1	1	List2	Catch.wav	V_T	1	1	0	1	749288	150	1	348	749636
Exp1	12	Exp1-12-1	59.938	1.0.0.188	2	left	-1193726414	2.0.10.242	2.0.10.242	10-16-2019	2019-10-16 11:34:08	19:34:08	female	2.0.10.147	278	Catch.bmp	1277	0		0	1	751574	0		0	0	NULL	NULL	NULL	Low	run1		List2	A_S.wav	A_S	0		2	1	751423	151		0	0
Exp1	12	Exp1-12-1	59.938	1.0.0.188	2	left	-1193726414	2.0.10.242	2.0.10.242	10-16-2019	2019-10-16 11:34:08	19:34:08	female	2.0.10.147	279	Catch.bmp	900	0		0	0	754076	0		0	0	NULL	NULL	NULL	Low	run1		List2	A_S.wav	A_S	0		0	1	753926	150		0	0
Exp1	12	Exp1-12-1	59.938	1.0.0.188	2	left	-1193726414	2.0.10.242	2.0.10.242	10-16-2019	2019-10-16 11:34:08	19:34:08	female	2.0.10.147	280	Blue_S_2.bmp	1350	0		0	0	756195	0		0	0	NULL	NULL	NULL	Low	run1		List2	Catch.wav	V_S	0		1	1	756045	150		0	0
