# Supplementary material for: Visual Perceptual Load Attenuates Age-Related Audiovisual Integration in an Audiovisual Discrimination Task
Source: Front Psychol. 2021 Sep 29;12:740221. doi: 10.3389/fpsyg.2021.740221 (PMC8511317; doi:10.3389/fpsyg.2021.740221)
Supplement: Supplementary file 1 [file Data_Sheet_1.ZIP › Export data/Group 2_Data_Older/Exp1_Low load/Subject_13.xlsx]

## Sheet: Sheet1
ExperimentName	Subject	DataFile.Basename	Display.RefreshRate	ExperimentVersion	Group	Handedness	RandomSeed	RuntimeVersion	RuntimeVersionExpected	SessionDate	SessionStartDateTimeUtc	SessionTime	Sex	StudioVersion	Block	Image	ITI	ITI.ACC	ITI.CRESP	ITI.DurationError	ITI.OnsetDelay	ITI.OnsetTime	ITI.OnsetToOnsetTime	ITI.RESP	ITI.RT	ITI.RTTime	List1	List1.Cycle	List1.Sample	PercetualLoad	Procedure	Response	Running	Sound	StimulusType	Target.ACC	Target.CRESP	Target.DurationError	Target.OnsetDelay	Target.OnsetTime	Target.OnsetToOnsetTime	Target.RESP	Target.RT	Target.RTTime
Exp1	13	Exp1-14-1	59.938	1.0.0.190	2	left	563266363	2.0.10.242	2.0.10.242	10-31-2019	2019-10-31 00:40:29	08:40:29	female	2.0.10.147	1	Catch.bmp	1425	0		0	0	31498	0		0	0	9	1	1	Low	Prac		List1	A_S.wav	A_S	0		135	2	31348	150		0	0
Exp1	13	Exp1-14-1	59.938	1.0.0.190	2	left	563266363	2.0.10.242	2.0.10.242	10-31-2019	2019-10-31 00:40:29	08:40:29	female	2.0.10.147	2	Catch.bmp	950	0		0	0	34134	0		0	0	9	1	2	Low	Prac		List1	A_S.wav	A_S	0		0	1	33984	150		0	0
Exp1	13	Exp1-14-1	59.938	1.0.0.190	2	left	563266363	2.0.10.242	2.0.10.242	10-31-2019	2019-10-31 00:40:29	08:40:29	female	2.0.10.147	3	Blue_S.bmp	1113	0		0	0	36353	0		0	0	13	1	3	Low	Prac		List1	A_S.wav	AV_S	0		0	1	36203	150		0	0
Exp1	13	Exp1-14-1	59.938	1.0.0.190	2	left	563266363	2.0.10.242	2.0.10.242	10-31-2019	2019-10-31 00:40:29	08:40:29	female	2.0.10.147	4	Red_C_2.bmp	1542	0		0	0	38705	0		0	0	6	1	4	Low	Prac	1	List1	Catch.wav	V_T	1	1	1	1	38555	150	1	380	38935
Exp1	13	Exp1-14-1	59.938	1.0.0.190	2	left	563266363	2.0.10.242	2.0.10.242	10-31-2019	2019-10-31 00:40:29	08:40:29	female	2.0.10.147	5	Catch.bmp	1188	0		0	0	41408	0		0	0	9	1	5	Low	Prac		List1	A_S.wav	A_S	0		1	1	41258	150		0	0
Exp1	13	Exp1-14-1	59.938	1.0.0.190	2	left	563266363	2.0.10.242	2.0.10.242	10-31-2019	2019-10-31 00:40:29	08:40:29	female	2.0.10.147	6	Catch.bmp	1455	0		0	0	43844	0		0	0	10	1	6	Low	Prac	1	List1	A_T.wav	A_T	1	1	0	1	43694	150	1	410	44104
Exp1	13	Exp1-14-1	59.938	1.0.0.190	2	left	563266363	2.0.10.242	2.0.10.242	10-31-2019	2019-10-31 00:40:29	08:40:29	female	2.0.10.147	7	Catch.bmp	1123	0		0	0	46447	0		0	0	10	1	7	Low	Prac	1	List1	A_T.wav	A_T	1	1	0	2	46297	150	1	390	46687
Exp1	13	Exp1-14-1	59.938	1.0.0.190	2	left	563266363	2.0.10.242	2.0.10.242	10-31-2019	2019-10-31 00:40:29	08:40:29	female	2.0.10.147	8	Blue_C.bmp	1511	0		0	0	48732	0		0	0	11	1	8	Low	Prac		List1	A_S.wav	AV_S	0		0	1	48582	150		0	0
Exp1	13	Exp1-14-1	59.938	1.0.0.190	2	left	563266363	2.0.10.242	2.0.10.242	10-31-2019	2019-10-31 00:40:29	08:40:29	female	2.0.10.147	9	Red_C.bmp	1370	0		0	0	51535	0		0	0	15	1	9	Low	Prac	1	List1	A_T.wav	AV_T	1	1	0	1	51385	150	1	486	51871
Exp1	13	Exp1-14-1	59.938	1.0.0.190	2	left	563266363	2.0.10.242	2.0.10.242	10-31-2019	2019-10-31 00:40:29	08:40:29	female	2.0.10.147	10	Red_S_2.bmp	1513	0		0	0	54055	0		0	0	18	1	10	Low	Prac	1	List1	A_T.wav	AV_T	1	1	0	2	53905	150	1	1214	55119
Exp1	13	Exp1-14-1	59.938	1.0.0.190	2	left	563266363	2.0.10.242	2.0.10.242	10-31-2019	2019-10-31 00:40:29	08:40:29	female	2.0.10.147	11	Red_C_2.bmp	1541	0		0	0	56724	0		0	0	6	1	11	Low	Prac	1	List1	Catch.wav	V_T	1	1	1	1	56574	150	1	1041	57615
Exp1	13	Exp1-14-1	59.938	1.0.0.190	2	left	563266363	2.0.10.242	2.0.10.242	10-31-2019	2019-10-31 00:40:29	08:40:29	female	2.0.10.147	12	Red_C.bmp	1113	0		0	0	59427	0		0	0	5	1	12	Low	Prac	1	List1	Catch.wav	V_T	1	1	0	1	59277	150	1	530	59807
Exp1	13	Exp1-14-1	59.938	1.0.0.190	2	left	563266363	2.0.10.242	2.0.10.242	10-31-2019	2019-10-31 00:40:29	08:40:29	female	2.0.10.147	13	Red_C_2.bmp	1175	0		0	0	61696	0		0	0	6	1	13	Low	Prac	1	List1	Catch.wav	V_T	1	1	0	1	61546	150	1	517	62063
Exp1	13	Exp1-14-1	59.938	1.0.0.190	2	left	563266363	2.0.10.242	2.0.10.242	10-31-2019	2019-10-31 00:40:29	08:40:29	female	2.0.10.147	14	Red_S.bmp	1345	0		0	0	64032	0		0	0	7	1	14	Low	Prac	1	List1	Catch.wav	V_T	0		0	1	63882	150		0	0
Exp1	13	Exp1-14-1	59.938	1.0.0.190	2	left	563266363	2.0.10.242	2.0.10.242	10-31-2019	2019-10-31 00:40:29	08:40:29	female	2.0.10.147	15	Red_C.bmp	1496	0		0	0	66718	0		0	0	15	1	15	Low	Prac	1	List1	A_T.wav	AV_T	1	1	1	1	66568	150	1	438	67006
Exp1	13	Exp1-14-1	59.938	1.0.0.190	2	left	563266363	2.0.10.242	2.0.10.242	10-31-2019	2019-10-31 00:40:29	08:40:29	female	2.0.10.147	16	Red_C_2.bmp	1002	0		0	0	69371	0		0	0	16	1	16	Low	Prac	1	List1	A_T.wav	AV_T	1	1	0	1	69221	150	1	305	69526
Exp1	13	Exp1-14-1	59.938	1.0.0.190	2	left	563266363	2.0.10.242	2.0.10.242	10-31-2019	2019-10-31 00:40:29	08:40:29	female	2.0.10.147	17	Catch.bmp	801	0		0	0	71523	0		0	0	10	1	17	Low	Prac	1	List1	A_T.wav	A_T	1	1	0	1	71373	150	1	473	71846
Exp1	13	Exp1-14-1	59.938	1.0.0.190	2	left	563266363	2.0.10.242	2.0.10.242	10-31-2019	2019-10-31 00:40:29	08:40:29	female	2.0.10.147	18	Catch.bmp	1548	0		0	0	73475	0		0	0	10	1	18	Low	Prac	1	List1	A_T.wav	A_T	1	1	0	1	73325	150	1	530	73855
Exp1	13	Exp1-14-1	59.938	1.0.0.190	2	left	563266363	2.0.10.242	2.0.10.242	10-31-2019	2019-10-31 00:40:29	08:40:29	female	2.0.10.147	19	Red_S.bmp	950	0		0	0	76178	0		0	0	7	1	19	Low	Prac	1	List1	Catch.wav	V_T	1	1	1	1	76028	150	1	506	76534
Exp1	13	Exp1-14-1	59.938	1.0.0.190	2	left	563266363	2.0.10.242	2.0.10.242	10-31-2019	2019-10-31 00:40:29	08:40:29	female	2.0.10.147	20	Catch.bmp	1220	0		0	0	78280	0		0	0	9	1	20	Low	Prac		List1	A_S.wav	A_S	0		1	1	78130	150	1	620	78750
Exp1	13	Exp1-14-1	59.938	1.0.0.190	2	left	563266363	2.0.10.242	2.0.10.242	10-31-2019	2019-10-31 00:40:29	08:40:29	female	2.0.10.147	21	Catch.bmp	1244	0		0	0	96166	0		0	0	NULL	NULL	NULL	Low	run1	1	List2	A_T.wav	A_T	1	1	0	2	96016	150	1	918	96934
Exp1	13	Exp1-14-1	59.938	1.0.0.190	2	left	563266363	2.0.10.242	2.0.10.242	10-31-2019	2019-10-31 00:40:29	08:40:29	female	2.0.10.147	22	Blue_C.bmp	1445	0		0	0	98568	0		0	0	NULL	NULL	NULL	Low	run1		List2	A_S.wav	AV_S	0		0	1	98418	150	1	396	98814
Exp1	13	Exp1-14-1	59.938	1.0.0.190	2	left	563266363	2.0.10.242	2.0.10.242	10-31-2019	2019-10-31 00:40:29	08:40:29	female	2.0.10.147	23	Red_S.bmp	1367	0		0	0	101171	0		0	0	NULL	NULL	NULL	Low	run1	1	List2	A_T.wav	AV_T	1	1	0	1	101021	150	1	649	101670
Exp1	13	Exp1-14-1	59.938	1.0.0.190	2	left	563266363	2.0.10.242	2.0.10.242	10-31-2019	2019-10-31 00:40:29	08:40:29	female	2.0.10.147	24	Blue_S_2.bmp	939	0		0	0	103690	0		0	0	NULL	NULL	NULL	Low	run1		List2	A_S.wav	AV_S	0		0	1	103540	150		0	0
Exp1	13	Exp1-14-1	59.938	1.0.0.190	2	left	563266363	2.0.10.242	2.0.10.242	10-31-2019	2019-10-31 00:40:29	08:40:29	female	2.0.10.147	25	Catch.bmp	1114	0		0	0	105859	0		0	0	NULL	NULL	NULL	Low	run1	1	List2	A_T.wav	A_T	0		0	1	105709	150		0	0
Exp1	13	Exp1-14-1	59.938	1.0.0.190	2	left	563266363	2.0.10.242	2.0.10.242	10-31-2019	2019-10-31 00:40:29	08:40:29	female	2.0.10.147	26	Red_C_2.bmp	826	0		0	0	108195	0		0	0	NULL	NULL	NULL	Low	run1	1	List2	A_T.wav	AV_T	1	1	0	1	108045	150	1	353	108398
Exp1	13	Exp1-14-1	59.938	1.0.0.190	2	left	563266363	2.0.10.242	2.0.10.242	10-31-2019	2019-10-31 00:40:29	08:40:29	female	2.0.10.147	27	Red_C_2.bmp	1355	0		0	0	110180	0		0	0	NULL	NULL	NULL	Low	run1	1	List2	A_T.wav	AV_T	1	1	0	1	110030	150	1	297	110327
Exp1	13	Exp1-14-1	59.938	1.0.0.190	2	left	563266363	2.0.10.242	2.0.10.242	10-31-2019	2019-10-31 00:40:29	08:40:29	female	2.0.10.147	28	Catch.bmp	1036	0		0	0	112683	0		0	0	NULL	NULL	NULL	Low	run1	1	List2	A_T.wav	A_T	1	1	0	1	112533	150	1	705	113238
Exp1	13	Exp1-14-1	59.938	1.0.0.190	2	left	563266363	2.0.10.242	2.0.10.242	10-31-2019	2019-10-31 00:40:29	08:40:29	female	2.0.10.147	29	Catch.bmp	1593	0		0	1	114869	0		0	0	NULL	NULL	NULL	Low	run1		List2	A_S.wav	A_S	0		1	1	114718	151		0	0
Exp1	13	Exp1-14-1	59.938	1.0.0.190	2	left	563266363	2.0.10.242	2.0.10.242	10-31-2019	2019-10-31 00:40:29	08:40:29	female	2.0.10.147	30	Blue_S.bmp	1563	0		0	1	117672	0		0	0	NULL	NULL	NULL	Low	run1		List2	A_S.wav	AV_S	0		1	1	117521	151		0	0
Exp1	13	Exp1-14-1	59.938	1.0.0.190	2	left	563266363	2.0.10.242	2.0.10.242	10-31-2019	2019-10-31 00:40:29	08:40:29	female	2.0.10.147	31	Catch.bmp	958	0		0	0	120458	0		0	0	NULL	NULL	NULL	Low	run1		List2	A_S.wav	A_S	0		0	1	120308	150		0	0
Exp1	13	Exp1-14-1	59.938	1.0.0.190	2	left	563266363	2.0.10.242	2.0.10.242	10-31-2019	2019-10-31 00:40:29	08:40:29	female	2.0.10.147	32	Red_S_2.bmp	1126	0		0	1	122744	0		0	0	NULL	NULL	NULL	Low	run1	1	List2	Catch.wav	V_T	1	1	1	1	122593	151	1	429	123022
Exp1	13	Exp1-14-1	59.938	1.0.0.190	2	left	563266363	2.0.10.242	2.0.10.242	10-31-2019	2019-10-31 00:40:29	08:40:29	female	2.0.10.147	33	Red_S_2.bmp	1261	0		0	0	125029	0		0	0	NULL	NULL	NULL	Low	run1	1	List2	Catch.wav	V_T	1	1	0	1	124879	150	1	383	125262
Exp1	13	Exp1-14-1	59.938	1.0.0.190	2	left	563266363	2.0.10.242	2.0.10.242	10-31-2019	2019-10-31 00:40:29	08:40:29	female	2.0.10.147	34	Red_C_2.bmp	975	0		0	1	127449	0		0	0	NULL	NULL	NULL	Low	run1	1	List2	Catch.wav	V_T	1	1	1	1	127298	151	1	436	127734
Exp1	13	Exp1-14-1	59.938	1.0.0.190	2	left	563266363	2.0.10.242	2.0.10.242	10-31-2019	2019-10-31 00:40:29	08:40:29	female	2.0.10.147	35	Blue_C.bmp	1364	0		0	0	129584	0		0	0	NULL	NULL	NULL	Low	run1		List2	A_S.wav	AV_S	0		1	1	129434	150		0	0
Exp1	13	Exp1-14-1	59.938	1.0.0.190	2	left	563266363	2.0.10.242	2.0.10.242	10-31-2019	2019-10-31 00:40:29	08:40:29	female	2.0.10.147	36	Blue_C.bmp	1198	0		0	0	132170	0		0	0	NULL	NULL	NULL	Low	run1		List2	A_S.wav	AV_S	0		0	1	132020	150		0	0
Exp1	13	Exp1-14-1	59.938	1.0.0.190	2	left	563266363	2.0.10.242	2.0.10.242	10-31-2019	2019-10-31 00:40:29	08:40:29	female	2.0.10.147	37	Red_S_2.bmp	1092	0		0	0	134573	0		0	0	NULL	NULL	NULL	Low	run1	1	List2	Catch.wav	V_T	1	1	1	1	134423	150	1	478	134901
Exp1	13	Exp1-14-1	59.938	1.0.0.190	2	left	563266363	2.0.10.242	2.0.10.242	10-31-2019	2019-10-31 00:40:29	08:40:29	female	2.0.10.147	38	Red_S_2.bmp	1394	0		0	0	136825	0		0	0	NULL	NULL	NULL	Low	run1	1	List2	A_T.wav	AV_T	1	1	1	1	136675	150	1	474	137149
Exp1	13	Exp1-14-1	59.938	1.0.0.190	2	left	563266363	2.0.10.242	2.0.10.242	10-31-2019	2019-10-31 00:40:29	08:40:29	female	2.0.10.147	39	Red_C_2.bmp	993	0		0	0	139378	0		0	0	NULL	NULL	NULL	Low	run1	1	List2	A_T.wav	AV_T	1	1	0	1	139228	150	1	482	139710
Exp1	13	Exp1-14-1	59.938	1.0.0.190	2	left	563266363	2.0.10.242	2.0.10.242	10-31-2019	2019-10-31 00:40:29	08:40:29	female	2.0.10.147	40	Red_C.bmp	1040	0		0	0	141530	0		0	0	NULL	NULL	NULL	Low	run1	1	List2	Catch.wav	V_T	1	1	1	1	141380	150	1	601	141981
Exp1	13	Exp1-14-1	59.938	1.0.0.190	2	left	563266363	2.0.10.242	2.0.10.242	10-31-2019	2019-10-31 00:40:29	08:40:29	female	2.0.10.147	41	Catch.bmp	919	0		0	0	143732	0		0	0	NULL	NULL	NULL	Low	run1	1	List2	A_T.wav	A_T	1	1	1	1	143582	150	1	560	144142
Exp1	13	Exp1-14-1	59.938	1.0.0.190	2	left	563266363	2.0.10.242	2.0.10.242	10-31-2019	2019-10-31 00:40:29	08:40:29	female	2.0.10.147	42	Red_C.bmp	859	0		0	0	145801	0		0	0	NULL	NULL	NULL	Low	run1	1	List2	A_T.wav	AV_T	1	1	0	1	145651	150	1	378	146029
Exp1	13	Exp1-14-1	59.938	1.0.0.190	2	left	563266363	2.0.10.242	2.0.10.242	10-31-2019	2019-10-31 00:40:29	08:40:29	female	2.0.10.147	43	Red_S.bmp	1232	0		0	0	147820	0		0	0	NULL	NULL	NULL	Low	run1	1	List2	A_T.wav	AV_T	1	1	0	1	147670	150	1	423	148093
Exp1	13	Exp1-14-1	59.938	1.0.0.190	2	left	563266363	2.0.10.242	2.0.10.242	10-31-2019	2019-10-31 00:40:29	08:40:29	female	2.0.10.147	44	Catch.bmp	1359	0		0	0	150206	0		0	0	NULL	NULL	NULL	Low	run1		List2	A_S.wav	A_S	0		0	1	150056	150	1	781	150837
Exp1	13	Exp1-14-1	59.938	1.0.0.190	2	left	563266363	2.0.10.242	2.0.10.242	10-31-2019	2019-10-31 00:40:29	08:40:29	female	2.0.10.147	45	Catch.bmp	1201	0		0	0	152725	0		0	0	NULL	NULL	NULL	Low	run1	1	List2	A_T.wav	A_T	0		0	1	152575	150		0	0
Exp1	13	Exp1-14-1	59.938	1.0.0.190	2	left	563266363	2.0.10.242	2.0.10.242	10-31-2019	2019-10-31 00:40:29	08:40:29	female	2.0.10.147	46	Blue_S_2.bmp	828	0		0	0	155144	0		0	0	NULL	NULL	NULL	Low	run1		List2	Catch.wav	V_S	0		1	1	154994	150		0	0
Exp1	13	Exp1-14-1	59.938	1.0.0.190	2	left	563266363	2.0.10.242	2.0.10.242	10-31-2019	2019-10-31 00:40:29	08:40:29	female	2.0.10.147	47	Red_S.bmp	964	0		0	0	157180	0		0	0	NULL	NULL	NULL	Low	run1	1	List2	Catch.wav	V_T	1	1	0	1	157030	150	1	527	157557
Exp1	13	Exp1-14-1	59.938	1.0.0.190	2	left	563266363	2.0.10.242	2.0.10.242	10-31-2019	2019-10-31 00:40:29	08:40:29	female	2.0.10.147	48	Red_S.bmp	1378	0		0	0	159299	0		0	0	NULL	NULL	NULL	Low	run1	1	List2	Catch.wav	V_T	1	1	0	1	159149	150	1	392	159541
Exp1	13	Exp1-14-1	59.938	1.0.0.190	2	left	563266363	2.0.10.242	2.0.10.242	10-31-2019	2019-10-31 00:40:29	08:40:29	female	2.0.10.147	49	Red_S_2.bmp	1573	0		0	0	161835	0		0	0	NULL	NULL	NULL	Low	run1	1	List2	A_T.wav	AV_T	1	1	0	1	161685	150	1	336	162021
Exp1	13	Exp1-14-1	59.938	1.0.0.190	2	left	563266363	2.0.10.242	2.0.10.242	10-31-2019	2019-10-31 00:40:29	08:40:29	female	2.0.10.147	50	Red_C_2.bmp	1165	0		0	0	164571	0		0	0	NULL	NULL	NULL	Low	run1	1	List2	A_T.wav	AV_T	1	1	0	1	164421	150	1	464	164885
Exp1	13	Exp1-14-1	59.938	1.0.0.190	2	left	563266363	2.0.10.242	2.0.10.242	10-31-2019	2019-10-31 00:40:29	08:40:29	female	2.0.10.147	51	Red_S_2.bmp	1371	0		0	0	166890	0		0	0	NULL	NULL	NULL	Low	run1	1	List2	A_T.wav	AV_T	1	1	0	1	166740	150	1	465	167205
Exp1	13	Exp1-14-1	59.938	1.0.0.190	2	left	563266363	2.0.10.242	2.0.10.242	10-31-2019	2019-10-31 00:40:29	08:40:29	female	2.0.10.147	52	Red_C_2.bmp	1078	0		0	0	169409	0		0	0	NULL	NULL	NULL	Low	run1	1	List2	Catch.wav	V_T	1	1	1	1	169259	150	1	602	169861
Exp1	13	Exp1-14-1	59.938	1.0.0.190	2	left	563266363	2.0.10.242	2.0.10.242	10-31-2019	2019-10-31 00:40:29	08:40:29	female	2.0.10.147	53	Red_S.bmp	876	0		0	0	171645	0		0	0	NULL	NULL	NULL	Low	run1	1	List2	Catch.wav	V_T	1	1	0	1	171495	150	1	382	171877
Exp1	13	Exp1-14-1	59.938	1.0.0.190	2	left	563266363	2.0.10.242	2.0.10.242	10-31-2019	2019-10-31 00:40:29	08:40:29	female	2.0.10.147	54	Catch.bmp	1232	0		0	1	173681	0		0	0	NULL	NULL	NULL	Low	run1	1	List2	A_T.wav	A_T	1	1	1	1	173530	151	1	891	174421
Exp1	13	Exp1-14-1	59.938	1.0.0.190	2	left	563266363	2.0.10.242	2.0.10.242	10-31-2019	2019-10-31 00:40:29	08:40:29	female	2.0.10.147	55	Red_S.bmp	1202	0		0	0	176066	0		0	0	NULL	NULL	NULL	Low	run1	1	List2	Catch.wav	V_T	1	1	1	1	175916	150	1	506	176422
Exp1	13	Exp1-14-1	59.938	1.0.0.190	2	left	563266363	2.0.10.242	2.0.10.242	10-31-2019	2019-10-31 00:40:29	08:40:29	female	2.0.10.147	56	Red_S.bmp	1428	0		0	0	178419	0		0	0	NULL	NULL	NULL	Low	run1	1	List2	A_T.wav	AV_T	1	1	1	1	178269	150	1	320	178589
Exp1	13	Exp1-14-1	59.938	1.0.0.190	2	left	563266363	2.0.10.242	2.0.10.242	10-31-2019	2019-10-31 00:40:29	08:40:29	female	2.0.10.147	57	Red_S.bmp	1050	0		0	0	181005	0		0	0	NULL	NULL	NULL	Low	run1	1	List2	Catch.wav	V_T	1	1	0	1	180855	150	1	318	181173
Exp1	13	Exp1-14-1	59.938	1.0.0.190	2	left	563266363	2.0.10.242	2.0.10.242	10-31-2019	2019-10-31 00:40:29	08:40:29	female	2.0.10.147	58	Red_C_2.bmp	1082	0		0	0	183207	0		0	0	NULL	NULL	NULL	Low	run1	1	List2	Catch.wav	V_T	1	1	0	1	183057	150	1	348	183405
Exp1	13	Exp1-14-1	59.938	1.0.0.190	2	left	563266363	2.0.10.242	2.0.10.242	10-31-2019	2019-10-31 00:40:29	08:40:29	female	2.0.10.147	59	Catch.bmp	1367	0		0	0	185443	0		0	0	NULL	NULL	NULL	Low	run1		List2	A_S.wav	A_S	0		1	1	185293	150		0	0
Exp1	13	Exp1-14-1	59.938	1.0.0.190	2	left	563266363	2.0.10.242	2.0.10.242	10-31-2019	2019-10-31 00:40:29	08:40:29	female	2.0.10.147	60	Red_S_2.bmp	1511	0		0	0	188029	0		0	0	NULL	NULL	NULL	Low	run1	1	List2	Catch.wav	V_T	1	1	1	1	187879	150	1	463	188342
Exp1	13	Exp1-14-1	59.938	1.0.0.190	2	left	563266363	2.0.10.242	2.0.10.242	10-31-2019	2019-10-31 00:40:29	08:40:29	female	2.0.10.147	61	Blue_S_2.bmp	1365	0		0	0	190698	0		0	0	NULL	NULL	NULL	Low	run1		List2	A_S.wav	AV_S	0		1	1	190548	150		0	0
Exp1	13	Exp1-14-1	59.938	1.0.0.190	2	left	563266363	2.0.10.242	2.0.10.242	10-31-2019	2019-10-31 00:40:29	08:40:29	female	2.0.10.147	62	Catch.bmp	1204	0		1	0	193284	0		0	0	NULL	NULL	NULL	Low	run1	1	List2	A_T.wav	A_T	1	1	0	1	193134	150	1	551	193685
Exp1	13	Exp1-14-1	59.938	1.0.0.190	2	left	563266363	2.0.10.242	2.0.10.242	10-31-2019	2019-10-31 00:40:29	08:40:29	female	2.0.10.147	63	Catch.bmp	1563	0		0	0	195637	0		0	0	NULL	NULL	NULL	Low	run1	1	List2	A_T.wav	A_T	0		0	1	195487	150		0	0
Exp1	13	Exp1-14-1	59.938	1.0.0.190	2	left	563266363	2.0.10.242	2.0.10.242	10-31-2019	2019-10-31 00:40:29	08:40:29	female	2.0.10.147	64	Blue_C_2.bmp	1516	0		1	7	198340	0		0	0	NULL	NULL	NULL	Low	run1		List2	Catch.wav	V_S	0		1	1	198273	0	1	60	198333
Exp1	13	Exp1-14-1	59.938	1.0.0.190	2	left	563266363	2.0.10.242	2.0.10.242	10-31-2019	2019-10-31 00:40:29	08:40:29	female	2.0.10.147	65	Red_S_2.bmp	1345	0		0	0	201009	0		0	0	NULL	NULL	NULL	Low	run1	1	List2	Catch.wav	V_T	1	1	0	1	200859	150	1	561	201420
Exp1	13	Exp1-14-1	59.938	1.0.0.190	2	left	563266363	2.0.10.242	2.0.10.242	10-31-2019	2019-10-31 00:40:29	08:40:29	female	2.0.10.147	66	Catch.bmp	1186	0		0	0	203512	0		0	0	NULL	NULL	NULL	Low	run1	1	List2	A_T.wav	A_T	1	1	1	1	203362	150	1	634	203996
Exp1	13	Exp1-14-1	59.938	1.0.0.190	2	left	563266363	2.0.10.242	2.0.10.242	10-31-2019	2019-10-31 00:40:29	08:40:29	female	2.0.10.147	67	Catch.bmp	1360	0		0	0	205848	0		0	0	NULL	NULL	NULL	Low	run1	1	List2	A_T.wav	A_T	1	1	0	2	205698	150	1	498	206196
Exp1	13	Exp1-14-1	59.938	1.0.0.190	2	left	563266363	2.0.10.242	2.0.10.242	10-31-2019	2019-10-31 00:40:29	08:40:29	female	2.0.10.147	68	Red_C_2.bmp	1121	0		0	0	208367	0		0	0	NULL	NULL	NULL	Low	run1	1	List2	A_T.wav	AV_T	1	1	0	1	208217	150	1	459	208676
Exp1	13	Exp1-14-1	59.938	1.0.0.190	2	left	563266363	2.0.10.242	2.0.10.242	10-31-2019	2019-10-31 00:40:29	08:40:29	female	2.0.10.147	69	Red_S_2.bmp	982	0		0	0	210636	0		0	0	NULL	NULL	NULL	Low	run1	1	List2	Catch.wav	V_T	1	1	0	1	210486	150	1	607	211093
Exp1	13	Exp1-14-1	59.938	1.0.0.190	2	left	563266363	2.0.10.242	2.0.10.242	10-31-2019	2019-10-31 00:40:29	08:40:29	female	2.0.10.147	70	Catch.bmp	1207	0		0	1	212772	0		0	0	NULL	NULL	NULL	Low	run1	1	List2	A_T.wav	A_T	1	1	1	1	212621	151	1	599	213220
Exp1	13	Exp1-14-1	59.938	1.0.0.190	2	left	563266363	2.0.10.242	2.0.10.242	10-31-2019	2019-10-31 00:40:29	08:40:29	female	2.0.10.147	71	Catch.bmp	930	0		0	0	215141	0		0	0	NULL	NULL	NULL	Low	run1		List2	A_S.wav	A_S	0		0	1	214991	150		0	0
Exp1	13	Exp1-14-1	59.938	1.0.0.190	2	left	563266363	2.0.10.242	2.0.10.242	10-31-2019	2019-10-31 00:40:29	08:40:29	female	2.0.10.147	72	Red_S_2.bmp	1587	0		0	1	217427	0		0	0	NULL	NULL	NULL	Low	run1	1	List2	A_T.wav	AV_T	1	1	1	1	217276	151	1	336	217612
Exp1	13	Exp1-14-1	59.938	1.0.0.190	2	left	563266363	2.0.10.242	2.0.10.242	10-31-2019	2019-10-31 00:40:29	08:40:29	female	2.0.10.147	73	Red_C.bmp	1021	0		0	0	220163	0		0	0	NULL	NULL	NULL	Low	run1	1	List2	A_T.wav	AV_T	1	1	0	1	220013	150	1	464	220477
Exp1	13	Exp1-14-1	59.938	1.0.0.190	2	left	563266363	2.0.10.242	2.0.10.242	10-31-2019	2019-10-31 00:40:29	08:40:29	female	2.0.10.147	74	Red_C_2.bmp	1279	0		0	1	222332	0		0	0	NULL	NULL	NULL	Low	run1	1	List2	Catch.wav	V_T	1	1	1	1	222181	151	1	783	222964
Exp1	13	Exp1-14-1	59.938	1.0.0.190	2	left	563266363	2.0.10.242	2.0.10.242	10-31-2019	2019-10-31 00:40:29	08:40:29	female	2.0.10.147	75	Red_C.bmp	1318	0		0	1	224768	0		0	0	NULL	NULL	NULL	Low	run1	1	List2	Catch.wav	V_T	1	1	1	1	224617	151	1	331	224948
Exp1	13	Exp1-14-1	59.938	1.0.0.190	2	left	563266363	2.0.10.242	2.0.10.242	10-31-2019	2019-10-31 00:40:29	08:40:29	female	2.0.10.147	76	Catch.bmp	1309	0		0	0	227237	0		0	0	NULL	NULL	NULL	Low	run1	1	List2	A_T.wav	A_T	1	1	0	1	227087	150	1	805	227892
Exp1	13	Exp1-14-1	59.938	1.0.0.190	2	left	563266363	2.0.10.242	2.0.10.242	10-31-2019	2019-10-31 00:40:29	08:40:29	female	2.0.10.147	77	Catch.bmp	981	0		0	0	229706	0		0	0	NULL	NULL	NULL	Low	run1	1	List2	A_T.wav	A_T	1	1	0	1	229556	150	1	544	230100
Exp1	13	Exp1-14-1	59.938	1.0.0.190	2	left	563266363	2.0.10.242	2.0.10.242	10-31-2019	2019-10-31 00:40:29	08:40:29	female	2.0.10.147	78	Red_S_2.bmp	1009	0		0	1	231842	0		0	0	NULL	NULL	NULL	Low	run1	1	List2	A_T.wav	AV_T	1	1	1	1	231691	151	1	401	232092
Exp1	13	Exp1-14-1	59.938	1.0.0.190	2	left	563266363	2.0.10.242	2.0.10.242	10-31-2019	2019-10-31 00:40:29	08:40:29	female	2.0.10.147	79	Red_C.bmp	1058	0		0	1	234011	0		0	0	NULL	NULL	NULL	Low	run1	1	List2	Catch.wav	V_T	1	1	1	1	233860	151	1	424	234284
Exp1	13	Exp1-14-1	59.938	1.0.0.190	2	left	563266363	2.0.10.242	2.0.10.242	10-31-2019	2019-10-31 00:40:29	08:40:29	female	2.0.10.147	80	Red_S.bmp	1446	0		0	1	236230	0		0	0	NULL	NULL	NULL	Low	run1	1	List2	A_T.wav	AV_T	1	1	1	1	236079	151	1	341	236420
Exp1	13	Exp1-14-1	59.938	1.0.0.190	2	left	563266363	2.0.10.242	2.0.10.242	10-31-2019	2019-10-31 00:40:29	08:40:29	female	2.0.10.147	81	Catch.bmp	1106	0		0	0	238832	0		0	0	NULL	NULL	NULL	Low	run1	1	List2	A_T.wav	A_T	1	1	0	1	238682	150	1	554	239236
Exp1	13	Exp1-14-1	59.938	1.0.0.190	2	left	563266363	2.0.10.242	2.0.10.242	10-31-2019	2019-10-31 00:40:29	08:40:29	female	2.0.10.147	82	Catch.bmp	1437	0		0	0	241085	0		0	0	NULL	NULL	NULL	Low	run1	1	List2	A_T.wav	A_T	1	1	0	1	240935	150	1	517	241452
Exp1	13	Exp1-14-1	59.938	1.0.0.190	2	left	563266363	2.0.10.242	2.0.10.242	10-31-2019	2019-10-31 00:40:29	08:40:29	female	2.0.10.147	83	Red_S.bmp	900	0		0	0	243671	0		0	0	NULL	NULL	NULL	Low	run1	1	List2	A_T.wav	AV_T	1	1	0	1	243521	150	1	468	243989
Exp1	13	Exp1-14-1	59.938	1.0.0.190	2	left	563266363	2.0.10.242	2.0.10.242	10-31-2019	2019-10-31 00:40:29	08:40:29	female	2.0.10.147	84	Red_C_2.bmp	1346	0		0	0	245723	0		0	0	NULL	NULL	NULL	Low	run1	1	List2	A_T.wav	AV_T	1	1	0	1	245573	150	1	487	246060
Exp1	13	Exp1-14-1	59.938	1.0.0.190	2	left	563266363	2.0.10.242	2.0.10.242	10-31-2019	2019-10-31 00:40:29	08:40:29	female	2.0.10.147	85	Red_S.bmp	1080	0		0	1	248226	0		0	0	NULL	NULL	NULL	Low	run1	1	List2	Catch.wav	V_T	1	1	1	1	248075	151	1	489	248564
Exp1	13	Exp1-14-1	59.938	1.0.0.190	2	left	563266363	2.0.10.242	2.0.10.242	10-31-2019	2019-10-31 00:40:29	08:40:29	female	2.0.10.147	86	Catch.bmp	1510	0		0	0	250461	0		0	0	NULL	NULL	NULL	Low	run1	1	List2	A_T.wav	A_T	1	1	1	1	250311	150	1	589	250900
Exp1	13	Exp1-14-1	59.938	1.0.0.190	2	left	563266363	2.0.10.242	2.0.10.242	10-31-2019	2019-10-31 00:40:29	08:40:29	female	2.0.10.147	87	Red_S_2.bmp	913	0		0	0	253131	0		0	0	NULL	NULL	NULL	Low	run1	1	List2	A_T.wav	AV_T	1	1	0	1	252981	150	1	447	253428
Exp1	13	Exp1-14-1	59.938	1.0.0.190	2	left	563266363	2.0.10.242	2.0.10.242	10-31-2019	2019-10-31 00:40:29	08:40:29	female	2.0.10.147	88	Blue_S.bmp	1202	0		0	1	255200	0		0	0	NULL	NULL	NULL	Low	run1		List2	A_S.wav	AV_S	0		1	1	255049	151		0	0
Exp1	13	Exp1-14-1	59.938	1.0.0.190	2	left	563266363	2.0.10.242	2.0.10.242	10-31-2019	2019-10-31 00:40:29	08:40:29	female	2.0.10.147	89	Catch.bmp	880	0		0	0	257619	0		0	0	NULL	NULL	NULL	Low	run1	1	List2	A_T.wav	A_T	1	1	0	1	257469	150	1	679	258148
Exp1	13	Exp1-14-1	59.938	1.0.0.190	2	left	563266363	2.0.10.242	2.0.10.242	10-31-2019	2019-10-31 00:40:29	08:40:29	female	2.0.10.147	90	Red_C_2.bmp	1514	0		0	0	259654	0		0	0	NULL	NULL	NULL	Low	run1	1	List2	A_T.wav	AV_T	1	1	0	1	259504	150	1	428	259932
Exp1	13	Exp1-14-1	59.938	1.0.0.190	2	left	563266363	2.0.10.242	2.0.10.242	10-31-2019	2019-10-31 00:40:29	08:40:29	female	2.0.10.147	91	Red_S.bmp	1326	0		0	0	262324	0		0	0	NULL	NULL	NULL	Low	run1	1	List2	Catch.wav	V_T	1	1	0	1	262174	150	1	614	262788
Exp1	13	Exp1-14-1	59.938	1.0.0.190	2	left	563266363	2.0.10.242	2.0.10.242	10-31-2019	2019-10-31 00:40:29	08:40:29	female	2.0.10.147	92	Red_S.bmp	826	0		0	1	264810	0		0	0	NULL	NULL	NULL	Low	run1	1	List2	A_T.wav	AV_T	1	1	1	1	264659	151	1	513	265172
Exp1	13	Exp1-14-1	59.938	1.0.0.190	2	left	563266363	2.0.10.242	2.0.10.242	10-31-2019	2019-10-31 00:40:29	08:40:29	female	2.0.10.147	93	Red_C.bmp	1498	0		0	0	266795	0		0	0	NULL	NULL	NULL	Low	run1	1	List2	A_T.wav	AV_T	1	1	0	1	266645	150	1	431	267076
Exp1	13	Exp1-14-1	59.938	1.0.0.190	2	left	563266363	2.0.10.242	2.0.10.242	10-31-2019	2019-10-31 00:40:29	08:40:29	female	2.0.10.147	94	Red_C_2.bmp	1113	0		0	0	269448	0		0	0	NULL	NULL	NULL	Low	run1	1	List2	Catch.wav	V_T	1	1	0	1	269298	150	1	521	269819
Exp1	13	Exp1-14-1	59.938	1.0.0.190	2	left	563266363	2.0.10.242	2.0.10.242	10-31-2019	2019-10-31 00:40:29	08:40:29	female	2.0.10.147	95	Catch.bmp	981	0		0	0	271717	0		0	0	NULL	NULL	NULL	Low	run1		List2	A_S.wav	A_S	0		1	1	271567	150	1	988	272555
Exp1	13	Exp1-14-1	59.938	1.0.0.190	2	left	563266363	2.0.10.242	2.0.10.242	10-31-2019	2019-10-31 00:40:29	08:40:29	female	2.0.10.147	96	Red_C.bmp	1035	0		1	0	273852	0		0	0	NULL	NULL	NULL	Low	run1	1	List2	Catch.wav	V_T	1	1	1	1	273702	150	1	381	274083
Exp1	13	Exp1-14-1	59.938	1.0.0.190	2	left	563266363	2.0.10.242	2.0.10.242	10-31-2019	2019-10-31 00:40:29	08:40:29	female	2.0.10.147	97	Catch.bmp	858	0		0	0	276038	0		0	0	NULL	NULL	NULL	Low	run1	1	List2	A_T.wav	A_T	0		1	1	275888	150		0	0
Exp1	13	Exp1-14-1	59.938	1.0.0.190	2	left	563266363	2.0.10.242	2.0.10.242	10-31-2019	2019-10-31 00:40:29	08:40:29	female	2.0.10.147	98	Catch.bmp	1088	0		0	0	278124	0		0	0	NULL	NULL	NULL	Low	run1	1	List2	A_T.wav	A_T	1	1	0	2	277974	150	1	885	278859
Exp1	13	Exp1-14-1	59.938	1.0.0.190	2	left	563266363	2.0.10.242	2.0.10.242	10-31-2019	2019-10-31 00:40:29	08:40:29	female	2.0.10.147	99	Blue_C.bmp	908	0		0	0	280359	0		0	0	NULL	NULL	NULL	Low	Run1		List2	Catch.wav	V_S	0		1	1	280209	150		0	0
Exp1	13	Exp1-14-1	59.938	1.0.0.190	2	left	563266363	2.0.10.242	2.0.10.242	10-31-2019	2019-10-31 00:40:29	08:40:29	female	2.0.10.147	100	Catch.bmp	1167	0		0	0	282478	0		0	0	NULL	NULL	NULL	Low	run1	1	List2	A_T.wav	A_T	1	1	1	1	282328	150	1	507	282835
Exp1	13	Exp1-14-1	59.938	1.0.0.190	2	left	563266363	2.0.10.242	2.0.10.242	10-31-2019	2019-10-31 00:40:29	08:40:29	female	2.0.10.147	101	Catch.bmp	891	0		0	0	284797	0		0	0	NULL	NULL	NULL	Low	run1	1	List2	A_T.wav	A_T	1	1	0	1	284647	150	1	476	285123
Exp1	13	Exp1-14-1	59.938	1.0.0.190	2	left	563266363	2.0.10.242	2.0.10.242	10-31-2019	2019-10-31 00:40:29	08:40:29	female	2.0.10.147	102	Red_C.bmp	862	0		0	1	286850	0		0	0	NULL	NULL	NULL	Low	run1	1	List2	Catch.wav	V_T	1	1	1	1	286699	151	1	401	287100
Exp1	13	Exp1-14-1	59.938	1.0.0.190	2	left	563266363	2.0.10.242	2.0.10.242	10-31-2019	2019-10-31 00:40:29	08:40:29	female	2.0.10.147	103	Red_C_2.bmp	1395	0		0	0	288868	0		0	0	NULL	NULL	NULL	Low	run1	1	List2	A_T.wav	AV_T	1	1	1	1	288718	150	1	389	289107
Exp1	13	Exp1-14-1	59.938	1.0.0.190	2	left	563266363	2.0.10.242	2.0.10.242	10-31-2019	2019-10-31 00:40:29	08:40:29	female	2.0.10.147	104	Red_S.bmp	1240	0		0	0	291421	0		0	0	NULL	NULL	NULL	Low	run1	1	List2	Catch.wav	V_T	1	1	1	1	291271	150	1	532	291803
Exp1	13	Exp1-14-1	59.938	1.0.0.190	2	left	563266363	2.0.10.242	2.0.10.242	10-31-2019	2019-10-31 00:40:29	08:40:29	female	2.0.10.147	105	Red_C.bmp	1089	0		0	1	293824	0		0	0	NULL	NULL	NULL	Low	run1	1	List2	A_T.wav	AV_T	1	1	1	1	293673	151	1	394	294067
Exp1	13	Exp1-14-1	59.938	1.0.0.190	2	left	563266363	2.0.10.242	2.0.10.242	10-31-2019	2019-10-31 00:40:29	08:40:29	female	2.0.10.147	106	Catch.bmp	804	0		0	0	296076	0		0	0	NULL	NULL	NULL	Low	run1	1	List2	A_T.wav	A_T	1	1	0	1	295926	150	1	557	296483
Exp1	13	Exp1-14-1	59.938	1.0.0.190	2	left	563266363	2.0.10.242	2.0.10.242	10-31-2019	2019-10-31 00:40:29	08:40:29	female	2.0.10.147	107	Catch.bmp	836	0		0	0	298028	0		0	0	NULL	NULL	NULL	Low	run1	1	List2	A_T.wav	A_T	1	1	0	1	297878	150	1	478	298356
Exp1	13	Exp1-14-1	59.938	1.0.0.190	2	left	563266363	2.0.10.242	2.0.10.242	10-31-2019	2019-10-31 00:40:29	08:40:29	female	2.0.10.147	108	Catch.bmp	1329	0		0	0	300013	0		0	0	NULL	NULL	NULL	Low	run1	1	List2	A_T.wav	A_T	1	1	0	1	299863	150	1	540	300403
Exp1	13	Exp1-14-1	59.938	1.0.0.190	2	left	563266363	2.0.10.242	2.0.10.242	10-31-2019	2019-10-31 00:40:29	08:40:29	female	2.0.10.147	109	Blue_C.bmp	888	0		0	0	302499	0		0	0	NULL	NULL	NULL	Low	Run1		List2	Catch.wav	V_S	0		1	1	302349	150		0	0
Exp1	13	Exp1-14-1	59.938	1.0.0.190	2	left	563266363	2.0.10.242	2.0.10.242	10-31-2019	2019-10-31 00:40:29	08:40:29	female	2.0.10.147	110	Blue_S_2.bmp	822	0		1	0	304601	0		0	0	NULL	NULL	NULL	Low	run1		List2	Catch.wav	V_S	0		0	1	304451	150		0	0
Exp1	13	Exp1-14-1	59.938	1.0.0.190	2	left	563266363	2.0.10.242	2.0.10.242	10-31-2019	2019-10-31 00:40:29	08:40:29	female	2.0.10.147	111	Red_C_2.bmp	817	0		0	1	306654	0		0	0	NULL	NULL	NULL	Low	run1	1	List2	A_T.wav	AV_T	1	1	1	1	306503	151	1	453	306956
Exp1	13	Exp1-14-1	59.938	1.0.0.190	2	left	563266363	2.0.10.242	2.0.10.242	10-31-2019	2019-10-31 00:40:29	08:40:29	female	2.0.10.147	112	Catch.bmp	1514	0		0	0	308622	0		0	0	NULL	NULL	NULL	Low	run1	1	List2	A_T.wav	A_T	1	1	0	1	308472	150	1	515	308987
Exp1	13	Exp1-14-1	59.938	1.0.0.190	2	left	563266363	2.0.10.242	2.0.10.242	10-31-2019	2019-10-31 00:40:29	08:40:29	female	2.0.10.147	113	Catch.bmp	1501	0		0	0	311292	0		0	0	NULL	NULL	NULL	Low	run1	1	List2	A_T.wav	A_T	1	1	0	1	311142	150	1	517	311659
Exp1	13	Exp1-14-1	59.938	1.0.0.190	2	left	563266363	2.0.10.242	2.0.10.242	10-31-2019	2019-10-31 00:40:29	08:40:29	female	2.0.10.147	114	Red_C_2.bmp	1238	0		0	1	313945	0		0	0	NULL	NULL	NULL	Low	run1	1	List2	Catch.wav	V_T	1	1	1	1	313794	151	1	538	314332
Exp1	13	Exp1-14-1	59.938	1.0.0.190	2	left	563266363	2.0.10.242	2.0.10.242	10-31-2019	2019-10-31 00:40:29	08:40:29	female	2.0.10.147	115	Red_S.bmp	1520	0		0	1	316331	0		0	0	NULL	NULL	NULL	Low	run1	1	List2	A_T.wav	AV_T	1	1	1	1	316180	151	1	455	316635
Exp1	13	Exp1-14-1	59.938	1.0.0.190	2	left	563266363	2.0.10.242	2.0.10.242	10-31-2019	2019-10-31 00:40:29	08:40:29	female	2.0.10.147	116	Blue_C_2.bmp	1123	0		0	0	319000	0		0	0	NULL	NULL	NULL	Low	run1		List2	A_S.wav	AV_S	0		0	1	318850	150		0	0
Exp1	13	Exp1-14-1	59.938	1.0.0.190	2	left	563266363	2.0.10.242	2.0.10.242	10-31-2019	2019-10-31 00:40:29	08:40:29	female	2.0.10.147	117	Blue_S.bmp	1268	0		0	0	321336	0		0	0	NULL	NULL	NULL	Low	run1		List2	Catch.wav	V_S	0		0	1	321186	150		0	0
Exp1	13	Exp1-14-1	59.938	1.0.0.190	2	left	563266363	2.0.10.242	2.0.10.242	10-31-2019	2019-10-31 00:40:29	08:40:29	female	2.0.10.147	118	Red_C.bmp	930	0		0	0	323822	0		0	0	NULL	NULL	NULL	Low	run1	1	List2	A_T.wav	AV_T	1	1	1	2	323672	150	1	499	324171
Exp1	13	Exp1-14-1	59.938	1.0.0.190	2	left	563266363	2.0.10.242	2.0.10.242	10-31-2019	2019-10-31 00:40:29	08:40:29	female	2.0.10.147	119	Blue_C.bmp	867	0		0	0	325907	0		0	0	NULL	NULL	NULL	Low	run1		List2	A_S.wav	AV_S	0		0	1	325757	150		0	0
Exp1	13	Exp1-14-1	59.938	1.0.0.190	2	left	563266363	2.0.10.242	2.0.10.242	10-31-2019	2019-10-31 00:40:29	08:40:29	female	2.0.10.147	120	Catch.bmp	1142	0		0	0	327993	0		0	0	NULL	NULL	NULL	Low	run1		List2	A_S.wav	A_S	0		0	1	327843	150		0	0
Exp1	13	Exp1-14-1	59.938	1.0.0.190	2	left	563266363	2.0.10.242	2.0.10.242	10-31-2019	2019-10-31 00:40:29	08:40:29	female	2.0.10.147	121	Blue_C_2.bmp	1014	0		0	0	330345	0		0	0	NULL	NULL	NULL	Low	run1		List2	Catch.wav	V_S	0		1	1	330195	150		0	0
Exp1	13	Exp1-14-1	59.938	1.0.0.190	2	left	563266363	2.0.10.242	2.0.10.242	10-31-2019	2019-10-31 00:40:29	08:40:29	female	2.0.10.147	122	Red_S.bmp	1134	0		0	0	332581	0		0	0	NULL	NULL	NULL	Low	run1	1	List2	A_T.wav	AV_T	1	1	1	1	332431	150	1	516	332947
Exp1	13	Exp1-14-1	59.938	1.0.0.190	2	left	563266363	2.0.10.242	2.0.10.242	10-31-2019	2019-10-31 00:40:29	08:40:29	female	2.0.10.147	123	Red_S.bmp	1481	0		0	1	334867	0		0	0	NULL	NULL	NULL	Low	run1	1	List2	Catch.wav	V_T	1	1	1	1	334716	151	1	855	335571
Exp1	13	Exp1-14-1	59.938	1.0.0.190	2	left	563266363	2.0.10.242	2.0.10.242	10-31-2019	2019-10-31 00:40:29	08:40:29	female	2.0.10.147	124	Red_C.bmp	1447	0		0	0	337503	0		0	0	NULL	NULL	NULL	Low	run1	1	List2	Catch.wav	V_T	1	1	0	1	337353	150	1	393	337746
Exp1	13	Exp1-14-1	59.938	1.0.0.190	2	left	563266363	2.0.10.242	2.0.10.242	10-31-2019	2019-10-31 00:40:29	08:40:29	female	2.0.10.147	125	Red_S.bmp	1065	0		1	0	340105	0		0	0	NULL	NULL	NULL	Low	run1	1	List2	A_T.wav	AV_T	1	1	1	1	339955	150	1	431	340386
Exp1	13	Exp1-14-1	59.938	1.0.0.190	2	left	563266363	2.0.10.242	2.0.10.242	10-31-2019	2019-10-31 00:40:29	08:40:29	female	2.0.10.147	126	Red_S.bmp	1264	0		1	0	342324	0		0	0	NULL	NULL	NULL	Low	run1	1	List2	Catch.wav	V_T	1	1	1	1	342174	150	1	380	342554
Exp1	13	Exp1-14-1	59.938	1.0.0.190	2	left	563266363	2.0.10.242	2.0.10.242	10-31-2019	2019-10-31 00:40:29	08:40:29	female	2.0.10.147	127	Red_S.bmp	1166	0		0	0	344744	0		0	0	NULL	NULL	NULL	Low	run1	1	List2	A_T.wav	AV_T	1	1	0	2	344594	150	1	368	344962
Exp1	13	Exp1-14-1	59.938	1.0.0.190	2	left	563266363	2.0.10.242	2.0.10.242	10-31-2019	2019-10-31 00:40:29	08:40:29	female	2.0.10.147	128	Catch.bmp	1431	0		0	0	347063	0		0	0	NULL	NULL	NULL	Low	run1		List2	A_S.wav	A_S	0		0	1	346913	150		0	0
Exp1	13	Exp1-14-1	59.938	1.0.0.190	2	left	563266363	2.0.10.242	2.0.10.242	10-31-2019	2019-10-31 00:40:29	08:40:29	female	2.0.10.147	129	Red_S_2.bmp	1195	0		0	0	349699	0		0	0	NULL	NULL	NULL	Low	run1	1	List2	Catch.wav	V_T	1	1	0	1	349549	150	1	477	350026
Exp1	13	Exp1-14-1	59.938	1.0.0.190	2	left	563266363	2.0.10.242	2.0.10.242	10-31-2019	2019-10-31 00:40:29	08:40:29	female	2.0.10.147	130	Catch.bmp	882	0		0	0	352051	0		0	0	NULL	NULL	NULL	Low	run1	1	List2	A_T.wav	A_T	0		1	1	351901	150		0	0
Exp1	13	Exp1-14-1	59.938	1.0.0.190	2	left	563266363	2.0.10.242	2.0.10.242	10-31-2019	2019-10-31 00:40:29	08:40:29	female	2.0.10.147	131	Red_S.bmp	1464	0		0	1	354154	0		0	0	NULL	NULL	NULL	Low	run1	1	List2	A_T.wav	AV_T	1	1	1	1	354003	151	1	295	354298
Exp1	13	Exp1-14-1	59.938	1.0.0.190	2	left	563266363	2.0.10.242	2.0.10.242	10-31-2019	2019-10-31 00:40:29	08:40:29	female	2.0.10.147	132	Catch.bmp	1378	0		0	0	356773	0		0	0	NULL	NULL	NULL	Low	run1		List2	A_S.wav	A_S	0		0	1	356623	150		0	0
Exp1	13	Exp1-14-1	59.938	1.0.0.190	2	left	563266363	2.0.10.242	2.0.10.242	10-31-2019	2019-10-31 00:40:29	08:40:29	female	2.0.10.147	133	Red_C.bmp	1100	0		0	0	359359	0		0	0	NULL	NULL	NULL	Low	run1	1	List2	Catch.wav	V_T	1	1	1	1	359209	150	1	321	359530
Exp1	13	Exp1-14-1	59.938	1.0.0.190	2	left	563266363	2.0.10.242	2.0.10.242	10-31-2019	2019-10-31 00:40:29	08:40:29	female	2.0.10.147	134	Catch.bmp	840	0		0	0	361611	0		0	0	NULL	NULL	NULL	Low	run1	1	List2	A_T.wav	A_T	0		1	1	361461	150		0	0
Exp1	13	Exp1-14-1	59.938	1.0.0.190	2	left	563266363	2.0.10.242	2.0.10.242	10-31-2019	2019-10-31 00:40:29	08:40:29	female	2.0.10.147	135	Blue_S_2.bmp	1244	0		0	1	363664	0		0	0	NULL	NULL	NULL	Low	run1		List2	A_S.wav	AV_S	0		1	1	363513	151	1	506	364019
Exp1	13	Exp1-14-1	59.938	1.0.0.190	2	left	563266363	2.0.10.242	2.0.10.242	10-31-2019	2019-10-31 00:40:29	08:40:29	female	2.0.10.147	136	Catch.bmp	1087	0		0	0	366066	0		0	0	NULL	NULL	NULL	Low	run1	1	List2	A_T.wav	A_T	1	1	0	1	365916	150	1	590	366506
Exp1	13	Exp1-14-1	59.938	1.0.0.190	2	left	563266363	2.0.10.242	2.0.10.242	10-31-2019	2019-10-31 00:40:29	08:40:29	female	2.0.10.147	137	Catch.bmp	1411	0		0	0	368302	0		0	0	NULL	NULL	NULL	Low	run1	1	List2	A_T.wav	A_T	1	1	0	1	368152	150	1	874	369026
Exp1	13	Exp1-14-1	59.938	1.0.0.190	2	left	563266363	2.0.10.242	2.0.10.242	10-31-2019	2019-10-31 00:40:29	08:40:29	female	2.0.10.147	138	Red_C_2.bmp	1469	0		0	0	370871	0		0	0	NULL	NULL	NULL	Low	run1	1	List2	Catch.wav	V_T	1	1	1	1	370721	150	1	362	371083
Exp1	13	Exp1-14-1	59.938	1.0.0.190	2	left	563266363	2.0.10.242	2.0.10.242	10-31-2019	2019-10-31 00:40:29	08:40:29	female	2.0.10.147	139	Red_S_2.bmp	963	0		0	1	373491	0		0	0	NULL	NULL	NULL	Low	run1	1	List2	Catch.wav	V_T	1	1	1	1	373340	151	1	366	373706
Exp1	13	Exp1-14-1	59.938	1.0.0.190	2	left	563266363	2.0.10.242	2.0.10.242	10-31-2019	2019-10-31 00:40:29	08:40:29	female	2.0.10.147	140	Red_S.bmp	1033	0		1	0	375609	0		0	0	NULL	NULL	NULL	Low	run1	1	List2	Catch.wav	V_T	1	1	0	1	375459	150	1	399	375858
Exp1	13	Exp1-14-1	59.938	1.0.0.190	2	left	563266363	2.0.10.242	2.0.10.242	10-31-2019	2019-10-31 00:40:29	08:40:29	female	2.0.10.147	141	Catch.bmp	1140	0		0	0	377795	1151		0	0	NULL	NULL	NULL	Low	run1	1	List2	A_T.wav	A_T	1	1	1	1	377645	150	1	797	378442
Exp1	13	Exp1-14-1	59.938	1.0.0.190	2	left	563266363	2.0.10.242	2.0.10.242	10-31-2019	2019-10-31 00:40:29	08:40:29	female	2.0.10.147	142	Red_C_2.bmp	1243	0		0	0	404273	0		0	0	NULL	NULL	NULL	Low	run1	1	List2	Catch.wav	V_T	1	1	0	1	404123	150	1	487	404610
Exp1	13	Exp1-14-1	59.938	1.0.0.190	2	left	563266363	2.0.10.242	2.0.10.242	10-31-2019	2019-10-31 00:40:29	08:40:29	female	2.0.10.147	143	Red_S.bmp	939	0		0	0	406675	0		0	0	NULL	NULL	NULL	Low	run1	1	List2	Catch.wav	V_T	1	1	0	1	406525	150	1	412	406937
Exp1	13	Exp1-14-1	59.938	1.0.0.190	2	left	563266363	2.0.10.242	2.0.10.242	10-31-2019	2019-10-31 00:40:29	08:40:29	female	2.0.10.147	144	Catch.bmp	1215	0		0	0	408761	0		0	0	NULL	NULL	NULL	Low	run1	1	List2	A_T.wav	A_T	1	1	1	1	408611	150	1	934	409545
Exp1	13	Exp1-14-1	59.938	1.0.0.190	2	left	563266363	2.0.10.242	2.0.10.242	10-31-2019	2019-10-31 00:40:29	08:40:29	female	2.0.10.147	145	Red_C.bmp	1482	0		0	0	411130	0		0	0	NULL	NULL	NULL	Low	run1	1	List2	A_T.wav	AV_T	1	1	0	1	410980	150	1	293	411273
Exp1	13	Exp1-14-1	59.938	1.0.0.190	2	left	563266363	2.0.10.242	2.0.10.242	10-31-2019	2019-10-31 00:40:29	08:40:29	female	2.0.10.147	146	Red_C_2.bmp	1089	0		0	0	413766	0		0	0	NULL	NULL	NULL	Low	run1	1	List2	A_T.wav	AV_T	1	1	0	1	413616	150	1	297	413913
Exp1	13	Exp1-14-1	59.938	1.0.0.190	2	left	563266363	2.0.10.242	2.0.10.242	10-31-2019	2019-10-31 00:40:29	08:40:29	female	2.0.10.147	147	Catch.bmp	1165	0		0	0	416002	0		0	0	NULL	NULL	NULL	Low	run1	1	List2	A_T.wav	A_T	1	1	0	1	415852	150	1	533	416385
Exp1	13	Exp1-14-1	59.938	1.0.0.190	2	left	563266363	2.0.10.242	2.0.10.242	10-31-2019	2019-10-31 00:40:29	08:40:29	female	2.0.10.147	148	Catch.bmp	1389	0		0	0	418321	0		0	0	NULL	NULL	NULL	Low	run1	1	List2	A_T.wav	A_T	1	1	0	1	418171	150	1	534	418705
Exp1	13	Exp1-14-1	59.938	1.0.0.190	2	left	563266363	2.0.10.242	2.0.10.242	10-31-2019	2019-10-31 00:40:29	08:40:29	female	2.0.10.147	149	Red_S.bmp	1181	0		0	0	420857	0		0	0	NULL	NULL	NULL	Low	run1	1	List2	Catch.wav	V_T	1	1	1	1	420707	150	1	454	421161
Exp1	13	Exp1-14-1	59.938	1.0.0.190	2	left	563266363	2.0.10.242	2.0.10.242	10-31-2019	2019-10-31 00:40:29	08:40:29	female	2.0.10.147	150	Catch.bmp	1096	0		0	0	423193	0		0	0	NULL	NULL	NULL	Low	run1	1	List2	A_T.wav	A_T	1	1	0	1	423043	150	1	590	423633
Exp1	13	Exp1-14-1	59.938	1.0.0.190	2	left	563266363	2.0.10.242	2.0.10.242	10-31-2019	2019-10-31 00:40:29	08:40:29	female	2.0.10.147	151	Red_S_2.bmp	1070	0		0	0	425445	0		0	0	NULL	NULL	NULL	Low	run1	1	List2	A_T.wav	AV_T	1	1	0	1	425295	150	1	554	425849
Exp1	13	Exp1-14-1	59.938	1.0.0.190	2	left	563266363	2.0.10.242	2.0.10.242	10-31-2019	2019-10-31 00:40:29	08:40:29	female	2.0.10.147	152	Red_S_2.bmp	1229	0		0	0	427664	0		0	0	NULL	NULL	NULL	Low	run1	1	List2	A_T.wav	AV_T	1	1	0	1	427514	150	1	407	427921
Exp1	13	Exp1-14-1	59.938	1.0.0.190	2	left	563266363	2.0.10.242	2.0.10.242	10-31-2019	2019-10-31 00:40:29	08:40:29	female	2.0.10.147	153	Red_S_2.bmp	868	0		0	0	430050	0		0	0	NULL	NULL	NULL	Low	run1	1	List2	A_T.wav	AV_T	1	1	0	1	429900	150	1	526	430426
Exp1	13	Exp1-14-1	59.938	1.0.0.190	2	left	563266363	2.0.10.242	2.0.10.242	10-31-2019	2019-10-31 00:40:29	08:40:29	female	2.0.10.147	154	Red_S.bmp	1120	0		0	0	432069	0		0	0	NULL	NULL	NULL	Low	run1	1	List2	A_T.wav	AV_T	1	1	0	1	431919	150	1	410	432329
Exp1	13	Exp1-14-1	59.938	1.0.0.190	2	left	563266363	2.0.10.242	2.0.10.242	10-31-2019	2019-10-31 00:40:29	08:40:29	female	2.0.10.147	155	Catch.bmp	1567	0		0	0	434338	0		0	0	NULL	NULL	NULL	Low	run1		List2	A_S.wav	A_S	0		0	1	434188	150	1	869	435057
Exp1	13	Exp1-14-1	59.938	1.0.0.190	2	left	563266363	2.0.10.242	2.0.10.242	10-31-2019	2019-10-31 00:40:29	08:40:29	female	2.0.10.147	156	Catch.bmp	822	0		0	0	437057	0		0	0	NULL	NULL	NULL	Low	run1	1	List2	A_T.wav	A_T	1	1	0	1	436907	150	1	919	437826
Exp1	13	Exp1-14-1	59.938	1.0.0.190	2	left	563266363	2.0.10.242	2.0.10.242	10-31-2019	2019-10-31 00:40:29	08:40:29	female	2.0.10.147	157	Catch.bmp	1009	0		0	0	439043	0		0	0	NULL	NULL	NULL	Low	run1	1	List2	A_T.wav	A_T	1	1	0	1	438893	150	1	492	439385
Exp1	13	Exp1-14-1	59.938	1.0.0.190	2	left	563266363	2.0.10.242	2.0.10.242	10-31-2019	2019-10-31 00:40:29	08:40:29	female	2.0.10.147	158	Red_C_2.bmp	1231	0		0	0	441212	0		0	0	NULL	NULL	NULL	Low	run1	1	List2	A_T.wav	AV_T	1	1	0	1	441062	150	1	403	441465
Exp1	13	Exp1-14-1	59.938	1.0.0.190	2	left	563266363	2.0.10.242	2.0.10.242	10-31-2019	2019-10-31 00:40:29	08:40:29	female	2.0.10.147	159	Red_C_2.bmp	1428	0		0	1	443598	0		0	0	NULL	NULL	NULL	Low	run1	1	List2	Catch.wav	V_T	1	1	1	1	443447	151	1	754	444201
Exp1	13	Exp1-14-1	59.938	1.0.0.190	2	left	563266363	2.0.10.242	2.0.10.242	10-31-2019	2019-10-31 00:40:29	08:40:29	female	2.0.10.147	160	Red_S_2.bmp	1477	0		0	1	446184	0		0	0	NULL	NULL	NULL	Low	run1	1	List2	Catch.wav	V_T	1	1	1	1	446033	151	1	344	446377
Exp1	13	Exp1-14-1	59.938	1.0.0.190	2	left	563266363	2.0.10.242	2.0.10.242	10-31-2019	2019-10-31 00:40:29	08:40:29	female	2.0.10.147	161	Red_C.bmp	811	0		0	0	448820	0		0	0	NULL	NULL	NULL	Low	run1	1	List2	A_T.wav	AV_T	1	1	0	1	448670	150	1	291	448961
Exp1	13	Exp1-14-1	59.938	1.0.0.190	2	left	563266363	2.0.10.242	2.0.10.242	10-31-2019	2019-10-31 00:40:29	08:40:29	female	2.0.10.147	162	Blue_C.bmp	1122	0		1	0	450788	0		0	0	NULL	NULL	NULL	Low	Run1		List2	Catch.wav	V_S	0		1	1	450638	150		0	0
Exp1	13	Exp1-14-1	59.938	1.0.0.190	2	left	563266363	2.0.10.242	2.0.10.242	10-31-2019	2019-10-31 00:40:29	08:40:29	female	2.0.10.147	163	Catch.bmp	1403	0		0	0	453141	0		0	0	NULL	NULL	NULL	Low	run1	1	List2	A_T.wav	A_T	1	1	1	1	452991	150	1	538	453529
Exp1	13	Exp1-14-1	59.938	1.0.0.190	2	left	563266363	2.0.10.242	2.0.10.242	10-31-2019	2019-10-31 00:40:29	08:40:29	female	2.0.10.147	164	Red_S_2.bmp	1053	0		0	1	455694	0		0	0	NULL	NULL	NULL	Low	run1	1	List2	Catch.wav	V_T	1	1	1	1	455543	151	1	410	455953
Exp1	13	Exp1-14-1	59.938	1.0.0.190	2	left	563266363	2.0.10.242	2.0.10.242	10-31-2019	2019-10-31 00:40:29	08:40:29	female	2.0.10.147	165	Blue_S.bmp	1220	0		0	0	457896	0		0	0	NULL	NULL	NULL	Low	run1		List2	A_S.wav	AV_S	0		1	1	457746	150		0	0
Exp1	13	Exp1-14-1	59.938	1.0.0.190	2	left	563266363	2.0.10.242	2.0.10.242	10-31-2019	2019-10-31 00:40:29	08:40:29	female	2.0.10.147	166	Red_C.bmp	1172	0		0	0	460332	0		0	0	NULL	NULL	NULL	Low	run1	1	List2	Catch.wav	V_T	1	1	0	1	460182	150	1	403	460585
Exp1	13	Exp1-14-1	59.938	1.0.0.190	2	left	563266363	2.0.10.242	2.0.10.242	10-31-2019	2019-10-31 00:40:29	08:40:29	female	2.0.10.147	167	Red_S_2.bmp	1554	0		0	0	462651	0		0	0	NULL	NULL	NULL	Low	run1	1	List2	Catch.wav	V_T	1	1	0	1	462501	150	1	300	462801
Exp1	13	Exp1-14-1	59.938	1.0.0.190	2	left	563266363	2.0.10.242	2.0.10.242	10-31-2019	2019-10-31 00:40:29	08:40:29	female	2.0.10.147	168	Catch.bmp	1570	0		0	0	465354	0		0	0	NULL	NULL	NULL	Low	run1		List2	A_S.wav	A_S	0		1	1	465204	150	1	629	465833
Exp1	13	Exp1-14-1	59.938	1.0.0.190	2	left	563266363	2.0.10.242	2.0.10.242	10-31-2019	2019-10-31 00:40:29	08:40:29	female	2.0.10.147	169	Catch.bmp	1199	0		0	0	468073	0		0	0	NULL	NULL	NULL	Low	run1	1	List2	A_T.wav	A_T	1	1	0	1	467923	150	1	622	468545
Exp1	13	Exp1-14-1	59.938	1.0.0.190	2	left	563266363	2.0.10.242	2.0.10.242	10-31-2019	2019-10-31 00:40:29	08:40:29	female	2.0.10.147	170	Blue_S_2.bmp	1142	0		0	0	470426	0		0	0	NULL	NULL	NULL	Low	run1		List2	A_S.wav	AV_S	0		0	1	470276	150		0	0
Exp1	13	Exp1-14-1	59.938	1.0.0.190	2	left	563266363	2.0.10.242	2.0.10.242	10-31-2019	2019-10-31 00:40:29	08:40:29	female	2.0.10.147	171	Red_C_2.bmp	1547	0		0	0	472778	0		0	0	NULL	NULL	NULL	Low	run1	1	List2	Catch.wav	V_T	1	1	1	1	472628	150	1	484	473112
Exp1	13	Exp1-14-1	59.938	1.0.0.190	2	left	563266363	2.0.10.242	2.0.10.242	10-31-2019	2019-10-31 00:40:29	08:40:29	female	2.0.10.147	172	Blue_S.bmp	1220	0		0	0	475481	0		0	0	NULL	NULL	NULL	Low	run1		List2	Catch.wav	V_S	0		0	1	475331	150		0	0
Exp1	13	Exp1-14-1	59.938	1.0.0.190	2	left	563266363	2.0.10.242	2.0.10.242	10-31-2019	2019-10-31 00:40:29	08:40:29	female	2.0.10.147	173	Red_C.bmp	1355	0		0	0	477917	0		0	0	NULL	NULL	NULL	Low	run1	1	List2	Catch.wav	V_T	1	1	0	1	477767	150	1	401	478168
Exp1	13	Exp1-14-1	59.938	1.0.0.190	2	left	563266363	2.0.10.242	2.0.10.242	10-31-2019	2019-10-31 00:40:29	08:40:29	female	2.0.10.147	174	Catch.bmp	1069	0		0	1	480420	0		0	0	NULL	NULL	NULL	Low	run1	1	List2	A_T.wav	A_T	1	1	1	1	480269	151	1	531	480800
Exp1	13	Exp1-14-1	59.938	1.0.0.190	2	left	563266363	2.0.10.242	2.0.10.242	10-31-2019	2019-10-31 00:40:29	08:40:29	female	2.0.10.147	175	Red_C_2.bmp	1450	0		0	1	482639	0		0	0	NULL	NULL	NULL	Low	run1	1	List2	A_T.wav	AV_T	1	1	1	1	482488	151	1	360	482848
Exp1	13	Exp1-14-1	59.938	1.0.0.190	2	left	563266363	2.0.10.242	2.0.10.242	10-31-2019	2019-10-31 00:40:29	08:40:29	female	2.0.10.147	176	Red_C.bmp	1101	0		0	0	485241	0		0	0	NULL	NULL	NULL	Low	run1	1	List2	A_T.wav	AV_T	1	1	0	1	485091	150	1	325	485416
Exp1	13	Exp1-14-1	59.938	1.0.0.190	2	left	563266363	2.0.10.242	2.0.10.242	10-31-2019	2019-10-31 00:40:29	08:40:29	female	2.0.10.147	177	Blue_C_2.bmp	1555	0		0	0	487494	0		0	0	NULL	NULL	NULL	Low	run1		List2	A_S.wav	AV_S	0		0	1	487344	150	1	360	487704
Exp1	13	Exp1-14-1	59.938	1.0.0.190	2	left	563266363	2.0.10.242	2.0.10.242	10-31-2019	2019-10-31 00:40:29	08:40:29	female	2.0.10.147	178	Catch.bmp	1298	0		0	1	490197	0		0	0	NULL	NULL	NULL	Low	run1	1	List2	A_T.wav	A_T	1	1	1	1	490046	151	1	690	490736
Exp1	13	Exp1-14-1	59.938	1.0.0.190	2	left	563266363	2.0.10.242	2.0.10.242	10-31-2019	2019-10-31 00:40:29	08:40:29	female	2.0.10.147	179	Blue_C_2.bmp	1351	0		0	0	492649	0		0	0	NULL	NULL	NULL	Low	run1		List2	Catch.wav	V_S	0		1	1	492499	150		0	0
Exp1	13	Exp1-14-1	59.938	1.0.0.190	2	left	563266363	2.0.10.242	2.0.10.242	10-31-2019	2019-10-31 00:40:29	08:40:29	female	2.0.10.147	180	Red_C_2.bmp	1519	0		0	1	495219	0		0	0	NULL	NULL	NULL	Low	run1	1	List2	Catch.wav	V_T	1	1	1	1	495068	151	1	357	495425
Exp1	13	Exp1-14-1	59.938	1.0.0.190	2	left	563266363	2.0.10.242	2.0.10.242	10-31-2019	2019-10-31 00:40:29	08:40:29	female	2.0.10.147	181	Red_C_2.bmp	1211	0		0	0	497888	0		0	0	NULL	NULL	NULL	Low	run1	1	List2	A_T.wav	AV_T	1	1	1	1	497738	150	1	303	498041
Exp1	13	Exp1-14-1	59.938	1.0.0.190	2	left	563266363	2.0.10.242	2.0.10.242	10-31-2019	2019-10-31 00:40:29	08:40:29	female	2.0.10.147	182	Catch.bmp	1238	0		0	0	500257	0		0	0	NULL	NULL	NULL	Low	run1	1	List2	A_T.wav	A_T	1	1	0	1	500107	150	1	437	500544
Exp1	13	Exp1-14-1	59.938	1.0.0.190	2	left	563266363	2.0.10.242	2.0.10.242	10-31-2019	2019-10-31 00:40:29	08:40:29	female	2.0.10.147	183	Catch.bmp	1380	0		0	0	502643	0		0	0	NULL	NULL	NULL	Low	run1	1	List2	A_T.wav	A_T	1	1	0	1	502493	150	1	515	503008
Exp1	13	Exp1-14-1	59.938	1.0.0.190	2	left	563266363	2.0.10.242	2.0.10.242	10-31-2019	2019-10-31 00:40:29	08:40:29	female	2.0.10.147	184	Red_C.bmp	1372	0		0	0	505179	0		0	0	NULL	NULL	NULL	Low	run1	1	List2	Catch.wav	V_T	1	1	1	1	505029	150	1	420	505449
Exp1	13	Exp1-14-1	59.938	1.0.0.190	2	left	563266363	2.0.10.242	2.0.10.242	10-31-2019	2019-10-31 00:40:29	08:40:29	female	2.0.10.147	185	Blue_C_2.bmp	1450	0		0	0	507698	0		0	0	NULL	NULL	NULL	Low	run1		List2	Catch.wav	V_S	0		0	1	507548	150		0	0
Exp1	13	Exp1-14-1	59.938	1.0.0.190	2	left	563266363	2.0.10.242	2.0.10.242	10-31-2019	2019-10-31 00:40:29	08:40:29	female	2.0.10.147	186	Catch.bmp	829	0		0	0	510351	0		0	0	NULL	NULL	NULL	Low	run1	1	List2	A_T.wav	A_T	1	1	1	1	510201	150	1	519	510720
Exp1	13	Exp1-14-1	59.938	1.0.0.190	2	left	563266363	2.0.10.242	2.0.10.242	10-31-2019	2019-10-31 00:40:29	08:40:29	female	2.0.10.147	187	Catch.bmp	1362	0		1	0	512336	0		0	0	NULL	NULL	NULL	Low	run1	1	List2	A_T.wav	A_T	1	1	0	1	512186	150	1	798	512984
Exp1	13	Exp1-14-1	59.938	1.0.0.190	2	left	563266363	2.0.10.242	2.0.10.242	10-31-2019	2019-10-31 00:40:29	08:40:29	female	2.0.10.147	188	Red_S_2.bmp	853	0		0	0	514856	0		0	0	NULL	NULL	NULL	Low	run1	1	List2	Catch.wav	V_T	1	1	0	1	514706	150	1	351	515057
Exp1	13	Exp1-14-1	59.938	1.0.0.190	2	left	563266363	2.0.10.242	2.0.10.242	10-31-2019	2019-10-31 00:40:29	08:40:29	female	2.0.10.147	189	Catch.bmp	1377	0		0	0	516858	0		0	0	NULL	NULL	NULL	Low	run1	1	List2	A_T.wav	A_T	1	1	1	1	516708	150	1	476	517184
Exp1	13	Exp1-14-1	59.938	1.0.0.190	2	left	563266363	2.0.10.242	2.0.10.242	10-31-2019	2019-10-31 00:40:29	08:40:29	female	2.0.10.147	190	Catch.bmp	1045	0		0	0	519394	0		0	0	NULL	NULL	NULL	Low	run1	1	List2	A_T.wav	A_T	1	1	0	1	519244	150	1	484	519728
Exp1	13	Exp1-14-1	59.938	1.0.0.190	2	left	563266363	2.0.10.242	2.0.10.242	10-31-2019	2019-10-31 00:40:29	08:40:29	female	2.0.10.147	191	Red_S.bmp	1353	0		0	0	521596	0		0	0	NULL	NULL	NULL	Low	run1	1	List2	Catch.wav	V_T	1	1	1	1	521446	150	1	386	521832
Exp1	13	Exp1-14-1	59.938	1.0.0.190	2	left	563266363	2.0.10.242	2.0.10.242	10-31-2019	2019-10-31 00:40:29	08:40:29	female	2.0.10.147	192	Red_S_2.bmp	995	0		0	0	524099	0		0	0	NULL	NULL	NULL	Low	run1	1	List2	A_T.wav	AV_T	1	1	1	1	523949	150	1	419	524368
Exp1	13	Exp1-14-1	59.938	1.0.0.190	2	left	563266363	2.0.10.242	2.0.10.242	10-31-2019	2019-10-31 00:40:29	08:40:29	female	2.0.10.147	193	Blue_S.bmp	1448	0		0	0	526251	0		0	0	NULL	NULL	NULL	Low	run1		List2	Catch.wav	V_S	0		1	1	526101	150		0	0
Exp1	13	Exp1-14-1	59.938	1.0.0.190	2	left	563266363	2.0.10.242	2.0.10.242	10-31-2019	2019-10-31 00:40:29	08:40:29	female	2.0.10.147	194	Red_C_2.bmp	1356	0		0	1	528921	0		0	0	NULL	NULL	NULL	Low	run1	1	List2	Catch.wav	V_T	1	1	1	1	528770	151	1	398	529168
Exp1	13	Exp1-14-1	59.938	1.0.0.190	2	left	563266363	2.0.10.242	2.0.10.242	10-31-2019	2019-10-31 00:40:29	08:40:29	female	2.0.10.147	195	Red_S.bmp	923	0		0	0	531440	0		0	0	NULL	NULL	NULL	Low	run1	1	List2	A_T.wav	AV_T	1	1	1	1	531290	150	1	438	531728
Exp1	13	Exp1-14-1	59.938	1.0.0.190	2	left	563266363	2.0.10.242	2.0.10.242	10-31-2019	2019-10-31 00:40:29	08:40:29	female	2.0.10.147	196	Catch.bmp	1570	0		1	0	533525	0		0	0	NULL	NULL	NULL	Low	run1	1	List2	A_T.wav	A_T	1	1	0	1	533375	150	1	513	533888
Exp1	13	Exp1-14-1	59.938	1.0.0.190	2	left	563266363	2.0.10.242	2.0.10.242	10-31-2019	2019-10-31 00:40:29	08:40:29	female	2.0.10.147	197	Catch.bmp	1555	0		0	0	536245	0		0	0	NULL	NULL	NULL	Low	run1		List2	A_S.wav	A_S	0		0	1	536095	150		0	0
Exp1	13	Exp1-14-1	59.938	1.0.0.190	2	left	563266363	2.0.10.242	2.0.10.242	10-31-2019	2019-10-31 00:40:29	08:40:29	female	2.0.10.147	198	Catch.bmp	1135	0		0	0	539031	0		0	0	NULL	NULL	NULL	Low	run1		List2	A_S.wav	A_S	0		0	1	538881	150		0	0
Exp1	13	Exp1-14-1	59.938	1.0.0.190	2	left	563266363	2.0.10.242	2.0.10.242	10-31-2019	2019-10-31 00:40:29	08:40:29	female	2.0.10.147	199	Red_S_2.bmp	1274	0		0	0	541384	0		0	0	NULL	NULL	NULL	Low	run1	1	List2	Catch.wav	V_T	1	1	0	2	541234	150	1	382	541616
Exp1	13	Exp1-14-1	59.938	1.0.0.190	2	left	563266363	2.0.10.242	2.0.10.242	10-31-2019	2019-10-31 00:40:29	08:40:29	female	2.0.10.147	200	Blue_S.bmp	1372	0		0	1	543820	0		0	0	NULL	NULL	NULL	Low	run1		List2	Catch.wav	V_S	0		1	1	543669	151		0	0
Exp1	13	Exp1-14-1	59.938	1.0.0.190	2	left	563266363	2.0.10.242	2.0.10.242	10-31-2019	2019-10-31 00:40:29	08:40:29	female	2.0.10.147	201	Red_S_2.bmp	1082	0		0	1	546406	0		0	0	NULL	NULL	NULL	Low	run1	1	List2	A_T.wav	AV_T	1	1	1	1	546255	151	1	480	546735
Exp1	13	Exp1-14-1	59.938	1.0.0.190	2	left	563266363	2.0.10.242	2.0.10.242	10-31-2019	2019-10-31 00:40:29	08:40:29	female	2.0.10.147	202	Red_S_2.bmp	1480	0		0	0	548641	0		0	0	NULL	NULL	NULL	Low	run1	1	List2	A_T.wav	AV_T	1	1	0	1	548491	150	1	324	548815
Exp1	13	Exp1-14-1	59.938	1.0.0.190	2	left	563266363	2.0.10.242	2.0.10.242	10-31-2019	2019-10-31 00:40:29	08:40:29	female	2.0.10.147	203	Blue_C.bmp	1236	0		0	0	551277	0		0	0	NULL	NULL	NULL	Low	Run1		List2	Catch.wav	V_S	0		1	1	551127	150		0	0
Exp1	13	Exp1-14-1	59.938	1.0.0.190	2	left	563266363	2.0.10.242	2.0.10.242	10-31-2019	2019-10-31 00:40:29	08:40:29	female	2.0.10.147	204	Blue_C.bmp	1392	0		0	0	553730	0		0	0	NULL	NULL	NULL	Low	Run1		List2	Catch.wav	V_S	0		0	1	553580	150		0	0
Exp1	13	Exp1-14-1	59.938	1.0.0.190	2	left	563266363	2.0.10.242	2.0.10.242	10-31-2019	2019-10-31 00:40:29	08:40:29	female	2.0.10.147	205	Blue_C_2.bmp	1542	0		0	0	556349	0		0	0	NULL	NULL	NULL	Low	run1		List2	A_S.wav	AV_S	0		1	1	556199	150		0	0
Exp1	13	Exp1-14-1	59.938	1.0.0.190	2	left	563266363	2.0.10.242	2.0.10.242	10-31-2019	2019-10-31 00:40:29	08:40:29	female	2.0.10.147	206	Catch.bmp	1459	0		0	0	559102	0		0	0	NULL	NULL	NULL	Low	run1	1	List2	A_T.wav	A_T	1	1	0	1	558952	150	1	535	559487
Exp1	13	Exp1-14-1	59.938	1.0.0.190	2	left	563266363	2.0.10.242	2.0.10.242	10-31-2019	2019-10-31 00:40:29	08:40:29	female	2.0.10.147	207	Red_C_2.bmp	1264	0		0	0	561722	0		0	0	NULL	NULL	NULL	Low	run1	1	List2	A_T.wav	AV_T	1	1	0	1	561572	150	1	332	561904
Exp1	13	Exp1-14-1	59.938	1.0.0.190	2	left	563266363	2.0.10.242	2.0.10.242	10-31-2019	2019-10-31 00:40:29	08:40:29	female	2.0.10.147	208	Catch.bmp	1090	0		0	0	564141	0		0	0	NULL	NULL	NULL	Low	run1		List2	A_S.wav	A_S	0		0	1	563991	150	1	833	564824
Exp1	13	Exp1-14-1	59.938	1.0.0.190	2	left	563266363	2.0.10.242	2.0.10.242	10-31-2019	2019-10-31 00:40:29	08:40:29	female	2.0.10.147	209	Catch.bmp	1404	0		0	0	566393	0		0	0	NULL	NULL	NULL	Low	run1	1	List2	A_T.wav	A_T	0		0	1	566243	150		0	0
Exp1	13	Exp1-14-1	59.938	1.0.0.190	2	left	563266363	2.0.10.242	2.0.10.242	10-31-2019	2019-10-31 00:40:29	08:40:29	female	2.0.10.147	210	Red_S.bmp	959	0		0	0	568996	0		0	0	NULL	NULL	NULL	Low	run1	1	List2	Catch.wav	V_T	1	1	1	1	568846	150	1	562	569408
Exp1	13	Exp1-14-1	59.938	1.0.0.190	2	left	563266363	2.0.10.242	2.0.10.242	10-31-2019	2019-10-31 00:40:29	08:40:29	female	2.0.10.147	211	Red_C_2.bmp	1084	0		0	0	571115	0		0	0	NULL	NULL	NULL	Low	run1	1	List2	Catch.wav	V_T	1	1	0	1	570965	150	1	378	571343
Exp1	13	Exp1-14-1	59.938	1.0.0.190	2	left	563266363	2.0.10.242	2.0.10.242	10-31-2019	2019-10-31 00:40:29	08:40:29	female	2.0.10.147	212	Catch.bmp	1583	0		0	1	573351	0		0	0	NULL	NULL	NULL	Low	run1	1	List2	A_T.wav	A_T	1	1	2	1	573200	151	1	1103	574303
Exp1	13	Exp1-14-1	59.938	1.0.0.190	2	left	563266363	2.0.10.242	2.0.10.242	10-31-2019	2019-10-31 00:40:29	08:40:29	female	2.0.10.147	213	Catch.bmp	944	0		0	0	576087	0		0	0	NULL	NULL	NULL	Low	run1		List2	A_S.wav	A_S	0		0	1	575937	150		0	0
Exp1	13	Exp1-14-1	59.938	1.0.0.190	2	left	563266363	2.0.10.242	2.0.10.242	10-31-2019	2019-10-31 00:40:29	08:40:29	female	2.0.10.147	214	Red_S_2.bmp	1240	0		0	0	578239	0		0	0	NULL	NULL	NULL	Low	run1	1	List2	A_T.wav	AV_T	1	1	0	1	578089	150	1	350	578439
Exp1	13	Exp1-14-1	59.938	1.0.0.190	2	left	563266363	2.0.10.242	2.0.10.242	10-31-2019	2019-10-31 00:40:29	08:40:29	female	2.0.10.147	215	Blue_S.bmp	1580	0		0	1	580642	0		0	0	NULL	NULL	NULL	Low	run1		List2	A_S.wav	AV_S	0		1	1	580491	151		0	0
Exp1	13	Exp1-14-1	59.938	1.0.0.190	2	left	563266363	2.0.10.242	2.0.10.242	10-31-2019	2019-10-31 00:40:29	08:40:29	female	2.0.10.147	216	Blue_S.bmp	916	0		0	0	583428	0		0	0	NULL	NULL	NULL	Low	run1		List2	Catch.wav	V_S	0		0	1	583278	150		0	0
Exp1	13	Exp1-14-1	59.938	1.0.0.190	2	left	563266363	2.0.10.242	2.0.10.242	10-31-2019	2019-10-31 00:40:29	08:40:29	female	2.0.10.147	217	Red_C.bmp	1504	0		1	0	585563	0		0	0	NULL	NULL	NULL	Low	run1	1	List2	A_T.wav	AV_T	1	1	1	1	585413	150	1	394	585807
Exp1	13	Exp1-14-1	59.938	1.0.0.190	2	left	563266363	2.0.10.242	2.0.10.242	10-31-2019	2019-10-31 00:40:29	08:40:29	female	2.0.10.147	218	Red_C_2.bmp	1072	0		0	0	588216	0		0	0	NULL	NULL	NULL	Low	run1	1	List2	Catch.wav	V_T	1	1	1	1	588066	150	1	406	588472
Exp1	13	Exp1-14-1	59.938	1.0.0.190	2	left	563266363	2.0.10.242	2.0.10.242	10-31-2019	2019-10-31 00:40:29	08:40:29	female	2.0.10.147	219	Catch.bmp	1528	0		0	0	590435	0		0	0	NULL	NULL	NULL	Low	run1	1	List2	A_T.wav	A_T	1	1	1	1	590285	150	1	562	590847
Exp1	13	Exp1-14-1	59.938	1.0.0.190	2	left	563266363	2.0.10.242	2.0.10.242	10-31-2019	2019-10-31 00:40:29	08:40:29	female	2.0.10.147	220	Red_C.bmp	839	0		0	0	593121	0		0	0	NULL	NULL	NULL	Low	run1	1	List2	Catch.wav	V_T	1	1	1	1	592971	150	1	396	593367
Exp1	13	Exp1-14-1	59.938	1.0.0.190	2	left	563266363	2.0.10.242	2.0.10.242	10-31-2019	2019-10-31 00:40:29	08:40:29	female	2.0.10.147	221	Blue_S_2.bmp	1177	0		0	0	595107	0		0	0	NULL	NULL	NULL	Low	run1		List2	Catch.wav	V_S	0		0	1	594957	150		0	0
Exp1	13	Exp1-14-1	59.938	1.0.0.190	2	left	563266363	2.0.10.242	2.0.10.242	10-31-2019	2019-10-31 00:40:29	08:40:29	female	2.0.10.147	222	Blue_C_2.bmp	908	0		0	1	597493	0		0	0	NULL	NULL	NULL	Low	run1		List2	Catch.wav	V_S	0		1	1	597342	151		0	0
Exp1	13	Exp1-14-1	59.938	1.0.0.190	2	left	563266363	2.0.10.242	2.0.10.242	10-31-2019	2019-10-31 00:40:29	08:40:29	female	2.0.10.147	223	Red_C.bmp	1085	0		0	1	599612	0		0	0	NULL	NULL	NULL	Low	run1	1	List2	Catch.wav	V_T	1	1	1	1	599461	151	1	418	599879
Exp1	13	Exp1-14-1	59.938	1.0.0.190	2	left	563266363	2.0.10.242	2.0.10.242	10-31-2019	2019-10-31 00:40:29	08:40:29	female	2.0.10.147	224	Red_C.bmp	1343	0		0	0	601847	0		0	0	NULL	NULL	NULL	Low	run1	1	List2	Catch.wav	V_T	1	1	0	1	601697	150	1	437	602134
Exp1	13	Exp1-14-1	59.938	1.0.0.190	2	left	563266363	2.0.10.242	2.0.10.242	10-31-2019	2019-10-31 00:40:29	08:40:29	female	2.0.10.147	225	Catch.bmp	1019	0		0	0	604350	0		0	0	NULL	NULL	NULL	Low	run1		List2	A_S.wav	A_S	0		1	1	604200	150		0	0
Exp1	13	Exp1-14-1	59.938	1.0.0.190	2	left	563266363	2.0.10.242	2.0.10.242	10-31-2019	2019-10-31 00:40:29	08:40:29	female	2.0.10.147	226	Red_C.bmp	1141	0		0	1	606586	0		0	0	NULL	NULL	NULL	Low	run1	1	List2	A_T.wav	AV_T	1	1	1	1	606435	151	1	331	606766
Exp1	13	Exp1-14-1	59.938	1.0.0.190	2	left	563266363	2.0.10.242	2.0.10.242	10-31-2019	2019-10-31 00:40:29	08:40:29	female	2.0.10.147	227	Catch.bmp	1540	0		0	0	608888	0		0	0	NULL	NULL	NULL	Low	run1		List2	A_S.wav	A_S	0		0	1	608738	150		0	0
Exp1	13	Exp1-14-1	59.938	1.0.0.190	2	left	563266363	2.0.10.242	2.0.10.242	10-31-2019	2019-10-31 00:40:29	08:40:29	female	2.0.10.147	228	Red_C.bmp	1468	0		0	0	611641	0		0	0	NULL	NULL	NULL	Low	run1	1	List2	Catch.wav	V_T	1	1	0	1	611491	150	1	347	611838
Exp1	13	Exp1-14-1	59.938	1.0.0.190	2	left	563266363	2.0.10.242	2.0.10.242	10-31-2019	2019-10-31 00:40:29	08:40:29	female	2.0.10.147	229	Blue_C_2.bmp	930	0		0	0	614260	0		0	0	NULL	NULL	NULL	Low	run1		List2	A_S.wav	AV_S	0		1	1	614110	150		0	0
Exp1	13	Exp1-14-1	59.938	1.0.0.190	2	left	563266363	2.0.10.242	2.0.10.242	10-31-2019	2019-10-31 00:40:29	08:40:29	female	2.0.10.147	230	Red_C.bmp	909	0		0	0	616396	0		0	0	NULL	NULL	NULL	Low	run1	1	List2	Catch.wav	V_T	1	1	0	1	616246	150	1	361	616607
Exp1	13	Exp1-14-1	59.938	1.0.0.190	2	left	563266363	2.0.10.242	2.0.10.242	10-31-2019	2019-10-31 00:40:29	08:40:29	female	2.0.10.147	231	Red_C_2.bmp	952	0		0	0	618465	0		0	0	NULL	NULL	NULL	Low	run1	1	List2	Catch.wav	V_T	1	1	0	2	618315	150	1	468	618783
Exp1	13	Exp1-14-1	59.938	1.0.0.190	2	left	563266363	2.0.10.242	2.0.10.242	10-31-2019	2019-10-31 00:40:29	08:40:29	female	2.0.10.147	232	Blue_S.bmp	1094	0		0	0	620567	0		0	0	NULL	NULL	NULL	Low	run1		List2	A_S.wav	AV_S	0		1	1	620417	150		0	0
Exp1	13	Exp1-14-1	59.938	1.0.0.190	2	left	563266363	2.0.10.242	2.0.10.242	10-31-2019	2019-10-31 00:40:29	08:40:29	female	2.0.10.147	233	Catch.bmp	985	0		0	0	622869	0		0	0	NULL	NULL	NULL	Low	run1		List2	A_S.wav	A_S	0		0	1	622719	150	1	527	623246
Exp1	13	Exp1-14-1	59.938	1.0.0.190	2	left	563266363	2.0.10.242	2.0.10.242	10-31-2019	2019-10-31 00:40:29	08:40:29	female	2.0.10.147	234	Red_S_2.bmp	1349	0		0	0	625005	0		0	0	NULL	NULL	NULL	Low	run1	1	List2	A_T.wav	AV_T	1	1	0	1	624855	150	1	432	625287
Exp1	13	Exp1-14-1	59.938	1.0.0.190	2	left	563266363	2.0.10.242	2.0.10.242	10-31-2019	2019-10-31 00:40:29	08:40:29	female	2.0.10.147	235	Red_C.bmp	1340	0		0	1	627508	0		0	0	NULL	NULL	NULL	Low	run1	1	List2	A_T.wav	AV_T	1	1	1	1	627357	151	1	354	627711
Exp1	13	Exp1-14-1	59.938	1.0.0.190	2	left	563266363	2.0.10.242	2.0.10.242	10-31-2019	2019-10-31 00:40:29	08:40:29	female	2.0.10.147	236	Red_C.bmp	1420	0		0	0	630010	0		0	0	NULL	NULL	NULL	Low	run1	1	List2	A_T.wav	AV_T	1	1	0	1	629860	150	1	402	630262
Exp1	13	Exp1-14-1	59.938	1.0.0.190	2	left	563266363	2.0.10.242	2.0.10.242	10-31-2019	2019-10-31 00:40:29	08:40:29	female	2.0.10.147	237	Blue_C.bmp	926	0		0	1	632580	0		0	0	NULL	NULL	NULL	Low	run1		List2	A_S.wav	AV_S	0		1	1	632429	151		0	0
Exp1	13	Exp1-14-1	59.938	1.0.0.190	2	left	563266363	2.0.10.242	2.0.10.242	10-31-2019	2019-10-31 00:40:29	08:40:29	female	2.0.10.147	238	Catch.bmp	1044	0		0	0	634732	0		0	0	NULL	NULL	NULL	Low	run1	1	List2	A_T.wav	A_T	1	1	0	1	634582	150	1	768	635350
Exp1	13	Exp1-14-1	59.938	1.0.0.190	2	left	563266363	2.0.10.242	2.0.10.242	10-31-2019	2019-10-31 00:40:29	08:40:29	female	2.0.10.147	239	Blue_S_2.bmp	1476	0		0	0	636934	0		0	0	NULL	NULL	NULL	Low	run1		List2	Catch.wav	V_S	0		1	1	636784	150		0	0
Exp1	13	Exp1-14-1	59.938	1.0.0.190	2	left	563266363	2.0.10.242	2.0.10.242	10-31-2019	2019-10-31 00:40:29	08:40:29	female	2.0.10.147	240	Red_S.bmp	879	0		0	0	639637	0		0	0	NULL	NULL	NULL	Low	run1	1	List2	A_T.wav	AV_T	1	1	1	1	639487	150	1	383	639870
Exp1	13	Exp1-14-1	59.938	1.0.0.190	2	left	563266363	2.0.10.242	2.0.10.242	10-31-2019	2019-10-31 00:40:29	08:40:29	female	2.0.10.147	241	Blue_C_2.bmp	881	0		0	0	641672	0		0	0	NULL	NULL	NULL	Low	run1		List2	A_S.wav	AV_S	0		0	1	641522	150		0	0
Exp1	13	Exp1-14-1	59.938	1.0.0.190	2	left	563266363	2.0.10.242	2.0.10.242	10-31-2019	2019-10-31 00:40:29	08:40:29	female	2.0.10.147	242	Red_C.bmp	1095	0		0	0	643758	0		0	0	NULL	NULL	NULL	Low	run1	1	List2	A_T.wav	AV_T	1	1	0	1	643608	150	1	406	644014
Exp1	13	Exp1-14-1	59.938	1.0.0.190	2	left	563266363	2.0.10.242	2.0.10.242	10-31-2019	2019-10-31 00:40:29	08:40:29	female	2.0.10.147	243	Catch.bmp	1330	0		0	0	646010	0		0	0	NULL	NULL	NULL	Low	run1	1	List2	A_T.wav	A_T	1	1	0	1	645860	150	1	1114	646974
Exp1	13	Exp1-14-1	59.938	1.0.0.190	2	left	563266363	2.0.10.242	2.0.10.242	10-31-2019	2019-10-31 00:40:29	08:40:29	female	2.0.10.147	244	Catch.bmp	1547	0		0	0	648496	0		0	0	NULL	NULL	NULL	Low	run1	1	List2	A_T.wav	A_T	1	1	0	1	648346	150	1	572	648918
Exp1	13	Exp1-14-1	59.938	1.0.0.190	2	left	563266363	2.0.10.242	2.0.10.242	10-31-2019	2019-10-31 00:40:29	08:40:29	female	2.0.10.147	245	Blue_S_2.bmp	1541	0		0	0	651199	0		0	0	NULL	NULL	NULL	Low	run1		List2	Catch.wav	V_S	0		1	1	651049	150		0	0
Exp1	13	Exp1-14-1	59.938	1.0.0.190	2	left	563266363	2.0.10.242	2.0.10.242	10-31-2019	2019-10-31 00:40:29	08:40:29	female	2.0.10.147	246	Blue_S_2.bmp	1362	0		0	0	653952	0		0	0	NULL	NULL	NULL	Low	run1		List2	A_S.wav	AV_S	0		1	1	653802	150		0	0
Exp1	13	Exp1-14-1	59.938	1.0.0.190	2	left	563266363	2.0.10.242	2.0.10.242	10-31-2019	2019-10-31 00:40:29	08:40:29	female	2.0.10.147	247	Red_C.bmp	1369	0		0	0	656521	0		0	0	NULL	NULL	NULL	Low	run1	1	List2	A_T.wav	AV_T	1	1	0	1	656371	150	1	356	656727
Exp1	13	Exp1-14-1	59.938	1.0.0.190	2	left	563266363	2.0.10.242	2.0.10.242	10-31-2019	2019-10-31 00:40:29	08:40:29	female	2.0.10.147	248	Catch.bmp	934	0		0	1	659041	0		0	0	NULL	NULL	NULL	Low	run1	1	List2	A_T.wav	A_T	1	1	1	1	658890	151	1	588	659478
Exp1	13	Exp1-14-1	59.938	1.0.0.190	2	left	563266363	2.0.10.242	2.0.10.242	10-31-2019	2019-10-31 00:40:29	08:40:29	female	2.0.10.147	249	Catch.bmp	1182	0		0	0	661126	0		0	0	NULL	NULL	NULL	Low	run1		List2	A_S.wav	A_S	0		0	1	660976	150		0	0
Exp1	13	Exp1-14-1	59.938	1.0.0.190	2	left	563266363	2.0.10.242	2.0.10.242	10-31-2019	2019-10-31 00:40:29	08:40:29	female	2.0.10.147	250	Red_C.bmp	1083	0		0	0	663529	0		0	0	NULL	NULL	NULL	Low	run1	1	List2	A_T.wav	AV_T	1	1	0	1	663379	150	1	379	663758
Exp1	13	Exp1-14-1	59.938	1.0.0.190	2	left	563266363	2.0.10.242	2.0.10.242	10-31-2019	2019-10-31 00:40:29	08:40:29	female	2.0.10.147	251	Red_C_2.bmp	1203	0		0	0	665764	0		0	0	NULL	NULL	NULL	Low	run1	1	List2	A_T.wav	AV_T	1	1	0	1	665614	150	1	408	666022
Exp1	13	Exp1-14-1	59.938	1.0.0.190	2	left	563266363	2.0.10.242	2.0.10.242	10-31-2019	2019-10-31 00:40:29	08:40:29	female	2.0.10.147	252	Catch.bmp	1586	0		0	0	668117	0		0	0	NULL	NULL	NULL	Low	run1	1	List2	A_T.wav	A_T	1	1	0	1	667967	150	1	631	668598
Exp1	13	Exp1-14-1	59.938	1.0.0.190	2	left	563266363	2.0.10.242	2.0.10.242	10-31-2019	2019-10-31 00:40:29	08:40:29	female	2.0.10.147	253	Red_S_2.bmp	1449	0		0	0	670853	0		0	0	NULL	NULL	NULL	Low	run1	1	List2	Catch.wav	V_T	1	1	1	1	670703	150	1	510	671213
Exp1	13	Exp1-14-1	59.938	1.0.0.190	2	left	563266363	2.0.10.242	2.0.10.242	10-31-2019	2019-10-31 00:40:29	08:40:29	female	2.0.10.147	254	Red_S.bmp	976	0		0	0	673456	0		0	0	NULL	NULL	NULL	Low	run1	1	List2	A_T.wav	AV_T	1	1	0	1	673306	150	1	428	673734
Exp1	13	Exp1-14-1	59.938	1.0.0.190	2	left	563266363	2.0.10.242	2.0.10.242	10-31-2019	2019-10-31 00:40:29	08:40:29	female	2.0.10.147	255	Red_S_2.bmp	1156	0		0	0	675591	0		0	0	NULL	NULL	NULL	Low	run1	1	List2	Catch.wav	V_T	1	1	1	1	675441	150	1	436	675877
Exp1	13	Exp1-14-1	59.938	1.0.0.190	2	left	563266363	2.0.10.242	2.0.10.242	10-31-2019	2019-10-31 00:40:29	08:40:29	female	2.0.10.147	256	Catch.bmp	1284	0		0	0	677894	0		0	0	NULL	NULL	NULL	Low	run1		List2	A_S.wav	A_S	0		1	1	677744	150		0	0
Exp1	13	Exp1-14-1	59.938	1.0.0.190	2	left	563266363	2.0.10.242	2.0.10.242	10-31-2019	2019-10-31 00:40:29	08:40:29	female	2.0.10.147	257	Catch.bmp	1074	0		0	0	680396	0		0	0	NULL	NULL	NULL	Low	run1	1	List2	A_T.wav	A_T	1	1	0	1	680246	150	1	527	680773
Exp1	13	Exp1-14-1	59.938	1.0.0.190	2	left	563266363	2.0.10.242	2.0.10.242	10-31-2019	2019-10-31 00:40:29	08:40:29	female	2.0.10.147	258	Catch.bmp	1000	0		0	0	682632	0		0	0	NULL	NULL	NULL	Low	run1	1	List2	A_T.wav	A_T	1	1	0	1	682482	150	1	611	683093
Exp1	13	Exp1-14-1	59.938	1.0.0.190	2	left	563266363	2.0.10.242	2.0.10.242	10-31-2019	2019-10-31 00:40:29	08:40:29	female	2.0.10.147	259	Red_S_2.bmp	1262	0		0	0	684784	0		0	0	NULL	NULL	NULL	Low	run1	1	List2	A_T.wav	AV_T	1	1	0	1	684634	150	1	467	685101
Exp1	13	Exp1-14-1	59.938	1.0.0.190	2	left	563266363	2.0.10.242	2.0.10.242	10-31-2019	2019-10-31 00:40:29	08:40:29	female	2.0.10.147	260	Catch.bmp	1071	0		0	1	687204	0		0	0	NULL	NULL	NULL	Low	run1	1	List2	A_T.wav	A_T	1	1	1	1	687053	151	1	488	687541
