# Supplementary material for: Visual Perceptual Load Attenuates Age-Related Audiovisual Integration in an Audiovisual Discrimination Task
Source: Front Psychol. 2021 Sep 29;12:740221. doi: 10.3389/fpsyg.2021.740221 (PMC8511317; doi:10.3389/fpsyg.2021.740221)
Supplement: Supplementary file 1 [file Data_Sheet_1.ZIP › Export data/Group 2_Data_Older/Exp1_Low load/Subject_14.xlsx]

## Sheet: Sheet1
ExperimentName	Subject	DataFile.Basename	Display.RefreshRate	ExperimentVersion	Group	Handedness	RandomSeed	RuntimeVersion	RuntimeVersionExpected	SessionDate	SessionStartDateTimeUtc	SessionTime	Sex	StudioVersion	Block	Image	ITI	ITI.ACC	ITI.CRESP	ITI.DurationError	ITI.OnsetDelay	ITI.OnsetTime	ITI.OnsetToOnsetTime	ITI.RESP	ITI.RT	ITI.RTTime	List1	List1.Cycle	List1.Sample	PercetualLoad	Procedure	Response	Running	Sound	StimulusType	Target.ACC	Target.CRESP	Target.DurationError	Target.OnsetDelay	Target.OnsetTime	Target.OnsetToOnsetTime	Target.RESP	Target.RT	Target.RTTime
Exp1	14	Exp1-13-1	59.937	1.0.0.189	2	left	-2003233302	2.0.10.242	2.0.10.242	10-16-2019	2019-10-16 12:31:31	20:31:31	female	2.0.10.147	1	Red_C_2.bmp	1329	0		0	0	21007	0		0	0	6	1	1	Low	Prac	1	List1	Catch.wav	V_T	0		99	1	20857	150		0	0
Exp1	14	Exp1-13-1	59.937	1.0.0.189	2	left	-2003233302	2.0.10.242	2.0.10.242	10-16-2019	2019-10-16 12:31:31	20:31:31	female	2.0.10.147	2	Blue_S_2.bmp	874	0		0	0	23543	0		0	0	14	1	2	Low	Prac		List1	A_S.wav	AV_S	0		0	2	23393	150		0	0
Exp1	14	Exp1-13-1	59.937	1.0.0.189	2	left	-2003233302	2.0.10.242	2.0.10.242	10-16-2019	2019-10-16 12:31:31	20:31:31	female	2.0.10.147	3	Red_C_2.bmp	1209	0		0	0	25628	0		0	0	16	1	3	Low	Prac	1	List1	A_T.wav	AV_T	1	1	0	1	25478	150	1	514	25992
Exp1	14	Exp1-13-1	59.937	1.0.0.189	2	left	-2003233302	2.0.10.242	2.0.10.242	10-16-2019	2019-10-16 12:31:31	20:31:31	female	2.0.10.147	4	Red_S.bmp	896	0		0	0	27997	0		0	0	17	1	4	Low	Prac	1	List1	A_T.wav	AV_T	1	1	0	1	27847	150	1	346	28193
Exp1	14	Exp1-13-1	59.937	1.0.0.189	2	left	-2003233302	2.0.10.242	2.0.10.242	10-16-2019	2019-10-16 12:31:31	20:31:31	female	2.0.10.147	5	Red_S_2.bmp	904	0		1	0	30049	0		0	0	18	1	5	Low	Prac	1	List1	A_T.wav	AV_T	1	1	0	1	29899	150	1	293	30192
Exp1	14	Exp1-13-1	59.937	1.0.0.189	2	left	-2003233302	2.0.10.242	2.0.10.242	10-16-2019	2019-10-16 12:31:31	20:31:31	female	2.0.10.147	6	Catch.bmp	1132	0		0	1	32102	0		0	0	9	1	6	Low	Prac		List1	A_S.wav	A_S	0		1	1	31951	151		0	0
Exp1	14	Exp1-13-1	59.937	1.0.0.189	2	left	-2003233302	2.0.10.242	2.0.10.242	10-16-2019	2019-10-16 12:31:31	20:31:31	female	2.0.10.147	7	Blue_S.bmp	1273	0		0	0	34454	0		0	0	3	1	7	Low	Prac		List1	Catch.wav	V_S	0		1	1	34304	150		0	0
Exp1	14	Exp1-13-1	59.937	1.0.0.189	2	left	-2003233302	2.0.10.242	2.0.10.242	10-16-2019	2019-10-16 12:31:31	20:31:31	female	2.0.10.147	8	Catch.bmp	1011	0		0	0	36940	0		0	0	10	1	8	Low	Prac	1	List1	A_T.wav	A_T	0		1	1	36790	150		0	0
Exp1	14	Exp1-13-1	59.937	1.0.0.189	2	left	-2003233302	2.0.10.242	2.0.10.242	10-16-2019	2019-10-16 12:31:31	20:31:31	female	2.0.10.147	9	Catch.bmp	1546	0		0	0	39159	0		0	0	10	1	9	Low	Prac	1	List1	A_T.wav	A_T	0		0	1	39009	150		0	0
Exp1	14	Exp1-13-1	59.937	1.0.0.189	2	left	-2003233302	2.0.10.242	2.0.10.242	10-16-2019	2019-10-16 12:31:31	20:31:31	female	2.0.10.147	10	Red_S_2.bmp	1129	0		0	0	41912	0		0	0	18	1	10	Low	Prac	1	List1	A_T.wav	AV_T	1	1	0	1	41762	150	1	783	42545
Exp1	14	Exp1-13-1	59.937	1.0.0.189	2	left	-2003233302	2.0.10.242	2.0.10.242	10-16-2019	2019-10-16 12:31:31	20:31:31	female	2.0.10.147	11	Red_S.bmp	1348	0		0	1	44198	0		0	0	17	1	11	Low	Prac	1	List1	A_T.wav	AV_T	1	1	1	1	44047	151	1	274	44321
Exp1	14	Exp1-13-1	59.937	1.0.0.189	2	left	-2003233302	2.0.10.242	2.0.10.242	10-16-2019	2019-10-16 12:31:31	20:31:31	female	2.0.10.147	12	Blue_C.bmp	1554	0		0	0	46700	0		0	0	1	1	12	Low	Prac		List1	Catch.wav	V_S	0		1	1	46550	150	1	242	46792
Exp1	14	Exp1-13-1	59.937	1.0.0.189	2	left	-2003233302	2.0.10.242	2.0.10.242	10-16-2019	2019-10-16 12:31:31	20:31:31	female	2.0.10.147	13	Red_S.bmp	1020	0		0	0	49403	0		0	0	7	1	13	Low	Prac	1	List1	Catch.wav	V_T	1	1	0	1	49253	150	1	483	49736
Exp1	14	Exp1-13-1	59.937	1.0.0.189	2	left	-2003233302	2.0.10.242	2.0.10.242	10-16-2019	2019-10-16 12:31:31	20:31:31	female	2.0.10.147	14	Red_S.bmp	1060	0		0	0	51572	0		0	0	7	1	14	Low	Prac	1	List1	Catch.wav	V_T	1	1	0	1	51422	150	1	474	51896
Exp1	14	Exp1-13-1	59.937	1.0.0.189	2	left	-2003233302	2.0.10.242	2.0.10.242	10-16-2019	2019-10-16 12:31:31	20:31:31	female	2.0.10.147	15	Catch.bmp	1012	0		0	0	53791	0		0	0	10	1	15	Low	Prac	1	List1	A_T.wav	A_T	1	1	1	1	53641	150	1	519	54160
Exp1	14	Exp1-13-1	59.937	1.0.0.189	2	left	-2003233302	2.0.10.242	2.0.10.242	10-16-2019	2019-10-16 12:31:31	20:31:31	female	2.0.10.147	16	Catch.bmp	931	0		0	0	55960	0		0	0	10	1	16	Low	Prac	1	List1	A_T.wav	A_T	1	1	0	1	55810	150	1	270	56080
Exp1	14	Exp1-13-1	59.937	1.0.0.189	2	left	-2003233302	2.0.10.242	2.0.10.242	10-16-2019	2019-10-16 12:31:31	20:31:31	female	2.0.10.147	17	Catch.bmp	1137	0		0	1	58046	0		0	0	9	1	17	Low	Prac		List1	A_S.wav	A_S	0		0	1	57895	151	1	417	58312
Exp1	14	Exp1-13-1	59.937	1.0.0.189	2	left	-2003233302	2.0.10.242	2.0.10.242	10-16-2019	2019-10-16 12:31:31	20:31:31	female	2.0.10.147	18	Red_S_2.bmp	1326	0		0	0	60331	0		0	0	8	1	18	Low	Prac	1	List1	Catch.wav	V_T	1	1	1	1	60181	150	1	571	60752
Exp1	14	Exp1-13-1	59.937	1.0.0.189	2	left	-2003233302	2.0.10.242	2.0.10.242	10-16-2019	2019-10-16 12:31:31	20:31:31	female	2.0.10.147	19	Catch.bmp	901	0		0	0	62817	0		0	0	10	1	19	Low	Prac	1	List1	A_T.wav	A_T	1	1	1	1	62667	150	1	310	62977
Exp1	14	Exp1-13-1	59.937	1.0.0.189	2	left	-2003233302	2.0.10.242	2.0.10.242	10-16-2019	2019-10-16 12:31:31	20:31:31	female	2.0.10.147	20	Catch.bmp	1300	0		0	0	64869	0		0	0	10	1	20	Low	Prac	1	List1	A_T.wav	A_T	1	1	0	1	64719	150	1	385	65104
Exp1	14	Exp1-13-1	59.937	1.0.0.189	2	left	-2003233302	2.0.10.242	2.0.10.242	10-16-2019	2019-10-16 12:31:31	20:31:31	female	2.0.10.147	21	Red_C_2.bmp	1163	0		0	0	73345	0		0	0	NULL	NULL	NULL	Low	run1	1	List2	Catch.wav	V_T	0		0	1	73195	150		0	0
Exp1	14	Exp1-13-1	59.937	1.0.0.189	2	left	-2003233302	2.0.10.242	2.0.10.242	10-16-2019	2019-10-16 12:31:31	20:31:31	female	2.0.10.147	22	Red_C_2.bmp	982	0		0	0	75731	0		0	0	NULL	NULL	NULL	Low	run1	1	List2	Catch.wav	V_T	1	1	0	2	75581	150	1	307	75888
Exp1	14	Exp1-13-1	59.937	1.0.0.189	2	left	-2003233302	2.0.10.242	2.0.10.242	10-16-2019	2019-10-16 12:31:31	20:31:31	female	2.0.10.147	23	Catch.bmp	1514	0		0	0	77866	0		0	0	NULL	NULL	NULL	Low	run1		List2	A_S.wav	A_S	0		1	1	77716	150	1	668	78384
Exp1	14	Exp1-13-1	59.937	1.0.0.189	2	left	-2003233302	2.0.10.242	2.0.10.242	10-16-2019	2019-10-16 12:31:31	20:31:31	female	2.0.10.147	24	Catch.bmp	891	0		0	0	80536	0		0	0	NULL	NULL	NULL	Low	run1	1	List2	A_T.wav	A_T	1	1	0	1	80386	150	1	430	80816
Exp1	14	Exp1-13-1	59.937	1.0.0.189	2	left	-2003233302	2.0.10.242	2.0.10.242	10-16-2019	2019-10-16 12:31:31	20:31:31	female	2.0.10.147	25	Red_S.bmp	1536	0		0	0	82588	0		0	0	NULL	NULL	NULL	Low	run1	1	List2	A_T.wav	AV_T	1	1	0	1	82438	150	1	265	82703
Exp1	14	Exp1-13-1	59.937	1.0.0.189	2	left	-2003233302	2.0.10.242	2.0.10.242	10-16-2019	2019-10-16 12:31:31	20:31:31	female	2.0.10.147	26	Red_C.bmp	1053	0		0	0	85274	0		0	0	NULL	NULL	NULL	Low	run1	1	List2	A_T.wav	AV_T	0		0	1	85124	150		0	0
Exp1	14	Exp1-13-1	59.937	1.0.0.189	2	left	-2003233302	2.0.10.242	2.0.10.242	10-16-2019	2019-10-16 12:31:31	20:31:31	female	2.0.10.147	27	Red_S_2.bmp	1573	0		0	0	87543	0		0	0	NULL	NULL	NULL	Low	run1	1	List2	A_T.wav	AV_T	1	1	0	1	87393	150	1	262	87655
Exp1	14	Exp1-13-1	59.937	1.0.0.189	2	left	-2003233302	2.0.10.242	2.0.10.242	10-16-2019	2019-10-16 12:31:31	20:31:31	female	2.0.10.147	28	Red_C.bmp	1257	0		0	1	90263	0		0	0	NULL	NULL	NULL	Low	run1	1	List2	Catch.wav	V_T	1	1	1	1	90112	151	1	543	90655
Exp1	14	Exp1-13-1	59.937	1.0.0.189	2	left	-2003233302	2.0.10.242	2.0.10.242	10-16-2019	2019-10-16 12:31:31	20:31:31	female	2.0.10.147	29	Catch.bmp	837	0		0	0	92682	0		0	0	NULL	NULL	NULL	Low	run1	1	List2	A_T.wav	A_T	1	1	1	1	92532	150	1	244	92776
Exp1	14	Exp1-13-1	59.937	1.0.0.189	2	left	-2003233302	2.0.10.242	2.0.10.242	10-16-2019	2019-10-16 12:31:31	20:31:31	female	2.0.10.147	30	Red_S.bmp	1251	0		0	0	94667	0		0	0	NULL	NULL	NULL	Low	run1	1	List2	A_T.wav	AV_T	1	1	0	1	94517	150	1	242	94759
Exp1	14	Exp1-13-1	59.937	1.0.0.189	2	left	-2003233302	2.0.10.242	2.0.10.242	10-16-2019	2019-10-16 12:31:31	20:31:31	female	2.0.10.147	31	Red_C_2.bmp	1394	0		0	0	97070	0		0	0	NULL	NULL	NULL	Low	run1	1	List2	Catch.wav	V_T	1	1	1	1	96920	150	1	247	97167
Exp1	14	Exp1-13-1	59.937	1.0.0.189	2	left	-2003233302	2.0.10.242	2.0.10.242	10-16-2019	2019-10-16 12:31:31	20:31:31	female	2.0.10.147	32	Red_C_2.bmp	1541	0		0	0	99622	0		0	0	NULL	NULL	NULL	Low	run1	1	List2	Catch.wav	V_T	1	1	0	1	99472	150	1	247	99719
Exp1	14	Exp1-13-1	59.937	1.0.0.189	2	left	-2003233302	2.0.10.242	2.0.10.242	10-16-2019	2019-10-16 12:31:31	20:31:31	female	2.0.10.147	33	Red_C_2.bmp	1027	0		0	0	102325	0		0	0	NULL	NULL	NULL	Low	run1	1	List2	Catch.wav	V_T	1	1	0	1	102175	150	1	248	102423
Exp1	14	Exp1-13-1	59.937	1.0.0.189	2	left	-2003233302	2.0.10.242	2.0.10.242	10-16-2019	2019-10-16 12:31:31	20:31:31	female	2.0.10.147	34	Red_S_2.bmp	1493	0		0	0	104511	0		0	0	NULL	NULL	NULL	Low	run1	1	List2	Catch.wav	V_T	1	1	0	1	104361	150	1	238	104599
Exp1	14	Exp1-13-1	59.937	1.0.0.189	2	left	-2003233302	2.0.10.242	2.0.10.242	10-16-2019	2019-10-16 12:31:31	20:31:31	female	2.0.10.147	35	Catch.bmp	1431	0		0	1	107164	0		0	0	NULL	NULL	NULL	Low	run1		List2	A_S.wav	A_S	0		1	1	107013	151	1	442	107455
Exp1	14	Exp1-13-1	59.937	1.0.0.189	2	left	-2003233302	2.0.10.242	2.0.10.242	10-16-2019	2019-10-16 12:31:31	20:31:31	female	2.0.10.147	36	Blue_C.bmp	1031	0		0	1	109750	0		0	0	NULL	NULL	NULL	Low	run1		List2	A_S.wav	AV_S	0		1	1	109599	151	1	288	109887
Exp1	14	Exp1-13-1	59.937	1.0.0.189	2	left	-2003233302	2.0.10.242	2.0.10.242	10-16-2019	2019-10-16 12:31:31	20:31:31	female	2.0.10.147	37	Blue_C.bmp	1366	0		0	0	111935	0		0	0	NULL	NULL	NULL	Low	Run1		List2	Catch.wav	V_S	0		1	1	111785	150		0	0
Exp1	14	Exp1-13-1	59.937	1.0.0.189	2	left	-2003233302	2.0.10.242	2.0.10.242	10-16-2019	2019-10-16 12:31:31	20:31:31	female	2.0.10.147	38	Blue_S.bmp	874	0		0	0	114521	0		0	0	NULL	NULL	NULL	Low	run1		List2	Catch.wav	V_S	0		0	1	114371	150		0	0
Exp1	14	Exp1-13-1	59.937	1.0.0.189	2	left	-2003233302	2.0.10.242	2.0.10.242	10-16-2019	2019-10-16 12:31:31	20:31:31	female	2.0.10.147	39	Red_S.bmp	986	0		0	0	116607	0		0	0	NULL	NULL	NULL	Low	run1	1	List2	Catch.wav	V_T	1	1	0	1	116457	150	1	406	116863
Exp1	14	Exp1-13-1	59.937	1.0.0.189	2	left	-2003233302	2.0.10.242	2.0.10.242	10-16-2019	2019-10-16 12:31:31	20:31:31	female	2.0.10.147	40	Catch.bmp	858	0		0	0	118742	0		0	0	NULL	NULL	NULL	Low	run1	1	List2	A_T.wav	A_T	1	1	1	1	118592	150	1	631	119223
Exp1	14	Exp1-13-1	59.937	1.0.0.189	2	left	-2003233302	2.0.10.242	2.0.10.242	10-16-2019	2019-10-16 12:31:31	20:31:31	female	2.0.10.147	41	Catch.bmp	1477	0		0	0	120761	0		0	0	NULL	NULL	NULL	Low	run1		List2	A_S.wav	A_S	0		0	1	120611	150		0	0
Exp1	14	Exp1-13-1	59.937	1.0.0.189	2	left	-2003233302	2.0.10.242	2.0.10.242	10-16-2019	2019-10-16 12:31:31	20:31:31	female	2.0.10.147	42	Red_C.bmp	1460	0		0	0	123464	0		0	0	NULL	NULL	NULL	Low	run1	1	List2	Catch.wav	V_T	1	1	1	1	123314	150	1	502	123816
Exp1	14	Exp1-13-1	59.937	1.0.0.189	2	left	-2003233302	2.0.10.242	2.0.10.242	10-16-2019	2019-10-16 12:31:31	20:31:31	female	2.0.10.147	43	Red_C.bmp	1086	0		0	0	126083	0		0	0	NULL	NULL	NULL	Low	run1	1	List2	A_T.wav	AV_T	1	1	1	1	125933	150	1	234	126167
Exp1	14	Exp1-13-1	59.937	1.0.0.189	2	left	-2003233302	2.0.10.242	2.0.10.242	10-16-2019	2019-10-16 12:31:31	20:31:31	female	2.0.10.147	44	Red_C.bmp	1404	0		0	0	128319	0		0	0	NULL	NULL	NULL	Low	run1	1	List2	Catch.wav	V_T	1	1	1	1	128169	150	1	438	128607
Exp1	14	Exp1-13-1	59.937	1.0.0.189	2	left	-2003233302	2.0.10.242	2.0.10.242	10-16-2019	2019-10-16 12:31:31	20:31:31	female	2.0.10.147	45	Red_S.bmp	1272	0		0	0	130872	0		0	0	NULL	NULL	NULL	Low	run1	1	List2	A_T.wav	AV_T	1	1	1	1	130722	150	1	229	130951
Exp1	14	Exp1-13-1	59.937	1.0.0.189	2	left	-2003233302	2.0.10.242	2.0.10.242	10-16-2019	2019-10-16 12:31:31	20:31:31	female	2.0.10.147	46	Red_C_2.bmp	1444	0		0	0	133291	0		0	0	NULL	NULL	NULL	Low	run1	1	List2	Catch.wav	V_T	1	1	0	1	133141	150	1	274	133415
Exp1	14	Exp1-13-1	59.937	1.0.0.189	2	left	-2003233302	2.0.10.242	2.0.10.242	10-16-2019	2019-10-16 12:31:31	20:31:31	female	2.0.10.147	47	Red_S.bmp	925	0		0	0	135894	0		0	0	NULL	NULL	NULL	Low	run1	1	List2	A_T.wav	AV_T	1	1	0	1	135744	150	1	239	135983
Exp1	14	Exp1-13-1	59.937	1.0.0.189	2	left	-2003233302	2.0.10.242	2.0.10.242	10-16-2019	2019-10-16 12:31:31	20:31:31	female	2.0.10.147	48	Red_S_2.bmp	1060	0		0	0	137979	0		0	0	NULL	NULL	NULL	Low	run1	1	List2	Catch.wav	V_T	1	1	1	1	137829	150	1	235	138064
Exp1	14	Exp1-13-1	59.937	1.0.0.189	2	left	-2003233302	2.0.10.242	2.0.10.242	10-16-2019	2019-10-16 12:31:31	20:31:31	female	2.0.10.147	49	Catch.bmp	1131	0		0	0	140198	0		0	0	NULL	NULL	NULL	Low	run1		List2	A_S.wav	A_S	0		1	1	140048	150	1	478	140526
Exp1	14	Exp1-13-1	59.937	1.0.0.189	2	left	-2003233302	2.0.10.242	2.0.10.242	10-16-2019	2019-10-16 12:31:31	20:31:31	female	2.0.10.147	50	Catch.bmp	1508	0		0	0	142484	0		0	0	NULL	NULL	NULL	Low	run1	1	List2	A_T.wav	A_T	1	1	0	1	142334	150	1	584	142918
Exp1	14	Exp1-13-1	59.937	1.0.0.189	2	left	-2003233302	2.0.10.242	2.0.10.242	10-16-2019	2019-10-16 12:31:31	20:31:31	female	2.0.10.147	51	Red_C.bmp	1138	0		1	0	145153	0		0	0	NULL	NULL	NULL	Low	run1	1	List2	A_T.wav	AV_T	1	1	0	1	145003	150	1	219	145222
Exp1	14	Exp1-13-1	59.937	1.0.0.189	2	left	-2003233302	2.0.10.242	2.0.10.242	10-16-2019	2019-10-16 12:31:31	20:31:31	female	2.0.10.147	52	Catch.bmp	1015	0		0	0	147439	0		0	0	NULL	NULL	NULL	Low	run1	1	List2	A_T.wav	A_T	1	1	0	1	147289	150	1	461	147750
Exp1	14	Exp1-13-1	59.937	1.0.0.189	2	left	-2003233302	2.0.10.242	2.0.10.242	10-16-2019	2019-10-16 12:31:31	20:31:31	female	2.0.10.147	53	Blue_S.bmp	882	0		0	0	149608	0		0	0	NULL	NULL	NULL	Low	run1		List2	Catch.wav	V_S	0		1	1	149458	150		0	0
Exp1	14	Exp1-13-1	59.937	1.0.0.189	2	left	-2003233302	2.0.10.242	2.0.10.242	10-16-2019	2019-10-16 12:31:31	20:31:31	female	2.0.10.147	54	Red_S_2.bmp	1159	0		0	0	151710	0		0	0	NULL	NULL	NULL	Low	run1	1	List2	A_T.wav	AV_T	1	1	1	1	151560	150	1	286	151846
Exp1	14	Exp1-13-1	59.937	1.0.0.189	2	left	-2003233302	2.0.10.242	2.0.10.242	10-16-2019	2019-10-16 12:31:31	20:31:31	female	2.0.10.147	55	Red_S.bmp	1567	0		0	0	154029	0		0	0	NULL	NULL	NULL	Low	run1	1	List2	Catch.wav	V_T	1	1	1	1	153879	150	1	295	154174
Exp1	14	Exp1-13-1	59.937	1.0.0.189	2	left	-2003233302	2.0.10.242	2.0.10.242	10-16-2019	2019-10-16 12:31:31	20:31:31	female	2.0.10.147	56	Catch.bmp	833	0		0	0	156749	0		0	0	NULL	NULL	NULL	Low	run1	1	List2	A_T.wav	A_T	1	1	1	1	156599	150	1	367	156966
Exp1	14	Exp1-13-1	59.937	1.0.0.189	2	left	-2003233302	2.0.10.242	2.0.10.242	10-16-2019	2019-10-16 12:31:31	20:31:31	female	2.0.10.147	57	Catch.bmp	1263	0		0	0	158734	0		0	0	NULL	NULL	NULL	Low	run1	1	List2	A_T.wav	A_T	1	1	0	1	158584	150	1	246	158830
Exp1	14	Exp1-13-1	59.937	1.0.0.189	2	left	-2003233302	2.0.10.242	2.0.10.242	10-16-2019	2019-10-16 12:31:31	20:31:31	female	2.0.10.147	58	Red_S.bmp	1244	0		1	0	161153	0		0	0	NULL	NULL	NULL	Low	run1	1	List2	Catch.wav	V_T	1	1	1	1	161003	150	1	371	161374
Exp1	14	Exp1-13-1	59.937	1.0.0.189	2	left	-2003233302	2.0.10.242	2.0.10.242	10-16-2019	2019-10-16 12:31:31	20:31:31	female	2.0.10.147	59	Catch.bmp	1393	0		0	0	163556	0		0	0	NULL	NULL	NULL	Low	run1	1	List2	A_T.wav	A_T	1	1	1	1	163406	150	1	232	163638
Exp1	14	Exp1-13-1	59.937	1.0.0.189	2	left	-2003233302	2.0.10.242	2.0.10.242	10-16-2019	2019-10-16 12:31:31	20:31:31	female	2.0.10.147	60	Red_C.bmp	1350	0		0	0	166109	0		0	0	NULL	NULL	NULL	Low	run1	1	List2	Catch.wav	V_T	1	1	1	2	165959	150	1	487	166446
Exp1	14	Exp1-13-1	59.937	1.0.0.189	2	left	-2003233302	2.0.10.242	2.0.10.242	10-16-2019	2019-10-16 12:31:31	20:31:31	female	2.0.10.147	61	Red_S.bmp	1244	0		0	0	168611	0		0	0	NULL	NULL	NULL	Low	run1	1	List2	Catch.wav	V_T	1	1	0	1	168461	150	1	233	168694
Exp1	14	Exp1-13-1	59.937	1.0.0.189	2	left	-2003233302	2.0.10.242	2.0.10.242	10-16-2019	2019-10-16 12:31:31	20:31:31	female	2.0.10.147	62	Blue_S.bmp	1089	0		0	0	171014	0		0	0	NULL	NULL	NULL	Low	run1		List2	A_S.wav	AV_S	0		1	1	170864	150	1	247	171111
Exp1	14	Exp1-13-1	59.937	1.0.0.189	2	left	-2003233302	2.0.10.242	2.0.10.242	10-16-2019	2019-10-16 12:31:31	20:31:31	female	2.0.10.147	63	Red_S_2.bmp	955	0		0	0	173266	0		0	0	NULL	NULL	NULL	Low	run1	1	List2	Catch.wav	V_T	1	1	1	1	173116	150	1	322	173438
Exp1	14	Exp1-13-1	59.937	1.0.0.189	2	left	-2003233302	2.0.10.242	2.0.10.242	10-16-2019	2019-10-16 12:31:31	20:31:31	female	2.0.10.147	64	Catch.bmp	1441	0		0	0	175368	0		0	0	NULL	NULL	NULL	Low	run1	1	List2	A_T.wav	A_T	1	1	1	1	175218	150	1	284	175502
Exp1	14	Exp1-13-1	59.937	1.0.0.189	2	left	-2003233302	2.0.10.242	2.0.10.242	10-16-2019	2019-10-16 12:31:31	20:31:31	female	2.0.10.147	65	Catch.bmp	856	0		0	0	177971	0		0	0	NULL	NULL	NULL	Low	run1	1	List2	A_T.wav	A_T	1	1	0	1	177821	150	1	273	178094
Exp1	14	Exp1-13-1	59.937	1.0.0.189	2	left	-2003233302	2.0.10.242	2.0.10.242	10-16-2019	2019-10-16 12:31:31	20:31:31	female	2.0.10.147	66	Red_C_2.bmp	1099	0		0	0	179990	0		0	0	NULL	NULL	NULL	Low	run1	1	List2	Catch.wav	V_T	1	1	0	1	179840	150	1	470	180310
Exp1	14	Exp1-13-1	59.937	1.0.0.189	2	left	-2003233302	2.0.10.242	2.0.10.242	10-16-2019	2019-10-16 12:31:31	20:31:31	female	2.0.10.147	67	Catch.bmp	819	0		0	0	182242	0		0	0	NULL	NULL	NULL	Low	run1	1	List2	A_T.wav	A_T	1	1	1	1	182092	150	1	722	182814
Exp1	14	Exp1-13-1	59.937	1.0.0.189	2	left	-2003233302	2.0.10.242	2.0.10.242	10-16-2019	2019-10-16 12:31:31	20:31:31	female	2.0.10.147	68	Blue_S.bmp	1092	0		0	0	184211	0		0	0	NULL	NULL	NULL	Low	run1		List2	A_S.wav	AV_S	0		0	1	184061	150		0	0
Exp1	14	Exp1-13-1	59.937	1.0.0.189	2	left	-2003233302	2.0.10.242	2.0.10.242	10-16-2019	2019-10-16 12:31:31	20:31:31	female	2.0.10.147	69	Catch.bmp	870	0		0	0	186513	0		0	0	NULL	NULL	NULL	Low	run1		List2	A_S.wav	A_S	0		0	1	186363	150	1	707	187070
Exp1	14	Exp1-13-1	59.937	1.0.0.189	2	left	-2003233302	2.0.10.242	2.0.10.242	10-16-2019	2019-10-16 12:31:31	20:31:31	female	2.0.10.147	70	Blue_C_2.bmp	1398	0		0	0	188532	0		0	0	NULL	NULL	NULL	Low	run1		List2	Catch.wav	V_S	0		1	1	188382	150		0	0
Exp1	14	Exp1-13-1	59.937	1.0.0.189	2	left	-2003233302	2.0.10.242	2.0.10.242	10-16-2019	2019-10-16 12:31:31	20:31:31	female	2.0.10.147	71	Blue_C_2.bmp	1249	0		0	1	191152	0		0	0	NULL	NULL	NULL	Low	run1		List2	A_S.wav	AV_S	0		1	1	191001	151		0	0
Exp1	14	Exp1-13-1	59.937	1.0.0.189	2	left	-2003233302	2.0.10.242	2.0.10.242	10-16-2019	2019-10-16 12:31:31	20:31:31	female	2.0.10.147	72	Red_S.bmp	1260	0		0	0	193604	0		0	0	NULL	NULL	NULL	Low	run1	1	List2	A_T.wav	AV_T	1	1	0	1	193454	150	1	265	193719
Exp1	14	Exp1-13-1	59.937	1.0.0.189	2	left	-2003233302	2.0.10.242	2.0.10.242	10-16-2019	2019-10-16 12:31:31	20:31:31	female	2.0.10.147	73	Catch.bmp	950	0		0	0	196023	0		0	0	NULL	NULL	NULL	Low	run1	1	List2	A_T.wav	A_T	1	1	0	1	195873	150	1	269	196142
Exp1	14	Exp1-13-1	59.937	1.0.0.189	2	left	-2003233302	2.0.10.242	2.0.10.242	10-16-2019	2019-10-16 12:31:31	20:31:31	female	2.0.10.147	74	Blue_C.bmp	1207	0		0	1	198126	0		0	0	NULL	NULL	NULL	Low	run1		List2	A_S.wav	AV_S	0		1	1	197975	151		0	0
Exp1	14	Exp1-13-1	59.937	1.0.0.189	2	left	-2003233302	2.0.10.242	2.0.10.242	10-16-2019	2019-10-16 12:31:31	20:31:31	female	2.0.10.147	75	Red_S.bmp	1537	0		1	0	200561	0		0	0	NULL	NULL	NULL	Low	run1	1	List2	Catch.wav	V_T	1	1	1	1	200411	150	1	394	200805
Exp1	14	Exp1-13-1	59.937	1.0.0.189	2	left	-2003233302	2.0.10.242	2.0.10.242	10-16-2019	2019-10-16 12:31:31	20:31:31	female	2.0.10.147	76	Red_C.bmp	1491	0		0	1	203248	0		0	0	NULL	NULL	NULL	Low	run1	1	List2	Catch.wav	V_T	1	1	1	1	203097	151	1	228	203325
Exp1	14	Exp1-13-1	59.937	1.0.0.189	2	left	-2003233302	2.0.10.242	2.0.10.242	10-16-2019	2019-10-16 12:31:31	20:31:31	female	2.0.10.147	77	Red_C_2.bmp	1350	0		0	0	205900	0		0	0	NULL	NULL	NULL	Low	run1	1	List2	Catch.wav	V_T	1	1	0	1	205750	150	1	255	206005
Exp1	14	Exp1-13-1	59.937	1.0.0.189	2	left	-2003233302	2.0.10.242	2.0.10.242	10-16-2019	2019-10-16 12:31:31	20:31:31	female	2.0.10.147	78	Red_S_2.bmp	889	0		0	0	208403	0		0	0	NULL	NULL	NULL	Low	run1	1	List2	A_T.wav	AV_T	1	1	1	1	208253	150	1	264	208517
Exp1	14	Exp1-13-1	59.937	1.0.0.189	2	left	-2003233302	2.0.10.242	2.0.10.242	10-16-2019	2019-10-16 12:31:31	20:31:31	female	2.0.10.147	79	Red_C.bmp	1457	0		0	0	210455	0		0	0	NULL	NULL	NULL	Low	run1	1	List2	A_T.wav	AV_T	1	1	0	1	210305	150	1	236	210541
Exp1	14	Exp1-13-1	59.937	1.0.0.189	2	left	-2003233302	2.0.10.242	2.0.10.242	10-16-2019	2019-10-16 12:31:31	20:31:31	female	2.0.10.147	80	Red_C.bmp	994	0		0	1	213075	0		0	0	NULL	NULL	NULL	Low	run1	1	List2	Catch.wav	V_T	1	1	1	1	212924	151	1	258	213182
Exp1	14	Exp1-13-1	59.937	1.0.0.189	2	left	-2003233302	2.0.10.242	2.0.10.242	10-16-2019	2019-10-16 12:31:31	20:31:31	female	2.0.10.147	81	Red_S_2.bmp	1152	0		0	0	215227	0		0	0	NULL	NULL	NULL	Low	run1	1	List2	Catch.wav	V_T	1	1	0	1	215077	150	1	424	215501
Exp1	14	Exp1-13-1	59.937	1.0.0.189	2	left	-2003233302	2.0.10.242	2.0.10.242	10-16-2019	2019-10-16 12:31:31	20:31:31	female	2.0.10.147	82	Blue_S.bmp	1016	0		0	0	217529	0		0	0	NULL	NULL	NULL	Low	run1		List2	Catch.wav	V_S	0		0	1	217379	150	1	234	217613
Exp1	14	Exp1-13-1	59.937	1.0.0.189	2	left	-2003233302	2.0.10.242	2.0.10.242	10-16-2019	2019-10-16 12:31:31	20:31:31	female	2.0.10.147	83	Red_S.bmp	1589	0		0	0	219698	0		0	0	NULL	NULL	NULL	Low	run1	1	List2	Catch.wav	V_T	1	1	0	1	219548	150	1	417	219965
Exp1	14	Exp1-13-1	59.937	1.0.0.189	2	left	-2003233302	2.0.10.242	2.0.10.242	10-16-2019	2019-10-16 12:31:31	20:31:31	female	2.0.10.147	84	Catch.bmp	810	0		0	0	222434	0		0	0	NULL	NULL	NULL	Low	run1	1	List2	A_T.wav	A_T	1	1	1	1	222284	150	1	265	222549
Exp1	14	Exp1-13-1	59.937	1.0.0.189	2	left	-2003233302	2.0.10.242	2.0.10.242	10-16-2019	2019-10-16 12:31:31	20:31:31	female	2.0.10.147	85	Blue_C_2.bmp	1456	0		0	0	224403	0		0	0	NULL	NULL	NULL	Low	run1		List2	A_S.wav	AV_S	0		0	1	224253	150	1	680	224933
Exp1	14	Exp1-13-1	59.937	1.0.0.189	2	left	-2003233302	2.0.10.242	2.0.10.242	10-16-2019	2019-10-16 12:31:31	20:31:31	female	2.0.10.147	86	Blue_S_2.bmp	990	0		0	0	227006	0		0	0	NULL	NULL	NULL	Low	run1		List2	Catch.wav	V_S	0		1	1	226856	150		0	0
Exp1	14	Exp1-13-1	59.937	1.0.0.189	2	left	-2003233302	2.0.10.242	2.0.10.242	10-16-2019	2019-10-16 12:31:31	20:31:31	female	2.0.10.147	87	Catch.bmp	1163	0		0	0	229208	0		0	0	NULL	NULL	NULL	Low	run1	1	List2	A_T.wav	A_T	1	1	1	1	229058	150	1	555	229613
Exp1	14	Exp1-13-1	59.937	1.0.0.189	2	left	-2003233302	2.0.10.242	2.0.10.242	10-16-2019	2019-10-16 12:31:31	20:31:31	female	2.0.10.147	88	Catch.bmp	1150	0		0	0	231527	0		0	0	NULL	NULL	NULL	Low	run1	1	List2	A_T.wav	A_T	1	1	0	1	231377	150	1	340	231717
Exp1	14	Exp1-13-1	59.937	1.0.0.189	2	left	-2003233302	2.0.10.242	2.0.10.242	10-16-2019	2019-10-16 12:31:31	20:31:31	female	2.0.10.147	89	Red_S.bmp	1581	0		0	0	233830	0		0	0	NULL	NULL	NULL	Low	run1	1	List2	A_T.wav	AV_T	1	1	0	2	233680	150	1	357	234037
Exp1	14	Exp1-13-1	59.937	1.0.0.189	2	left	-2003233302	2.0.10.242	2.0.10.242	10-16-2019	2019-10-16 12:31:31	20:31:31	female	2.0.10.147	90	Catch.bmp	1272	0		0	0	236566	0		0	0	NULL	NULL	NULL	Low	run1	1	List2	A_T.wav	A_T	1	1	0	1	236416	150	1	541	236957
Exp1	14	Exp1-13-1	59.937	1.0.0.189	2	left	-2003233302	2.0.10.242	2.0.10.242	10-16-2019	2019-10-16 12:31:31	20:31:31	female	2.0.10.147	91	Catch.bmp	1148	0		0	0	238985	0		0	0	NULL	NULL	NULL	Low	run1	1	List2	A_T.wav	A_T	1	1	0	1	238835	150	1	330	239165
Exp1	14	Exp1-13-1	59.937	1.0.0.189	2	left	-2003233302	2.0.10.242	2.0.10.242	10-16-2019	2019-10-16 12:31:31	20:31:31	female	2.0.10.147	92	Catch.bmp	1296	0		0	0	241287	0		0	0	NULL	NULL	NULL	Low	run1		List2	A_S.wav	A_S	0		0	1	241137	150	1	996	242133
Exp1	14	Exp1-13-1	59.937	1.0.0.189	2	left	-2003233302	2.0.10.242	2.0.10.242	10-16-2019	2019-10-16 12:31:31	20:31:31	female	2.0.10.147	93	Red_C_2.bmp	1308	0		0	0	243740	0		0	0	NULL	NULL	NULL	Low	run1	1	List2	A_T.wav	AV_T	1	1	0	1	243590	150	1	527	244117
Exp1	14	Exp1-13-1	59.937	1.0.0.189	2	left	-2003233302	2.0.10.242	2.0.10.242	10-16-2019	2019-10-16 12:31:31	20:31:31	female	2.0.10.147	94	Red_C_2.bmp	1113	0		0	0	246209	0		0	0	NULL	NULL	NULL	Low	run1	1	List2	Catch.wav	V_T	1	1	1	1	246059	150	1	490	246549
Exp1	14	Exp1-13-1	59.937	1.0.0.189	2	left	-2003233302	2.0.10.242	2.0.10.242	10-16-2019	2019-10-16 12:31:31	20:31:31	female	2.0.10.147	95	Blue_C_2.bmp	884	0		0	0	248478	0		0	0	NULL	NULL	NULL	Low	run1		List2	Catch.wav	V_S	0		0	1	248328	150	1	341	248669
Exp1	14	Exp1-13-1	59.937	1.0.0.189	2	left	-2003233302	2.0.10.242	2.0.10.242	10-16-2019	2019-10-16 12:31:31	20:31:31	female	2.0.10.147	96	Red_S.bmp	1233	0		0	0	250514	0		0	0	NULL	NULL	NULL	Low	run1	1	List2	A_T.wav	AV_T	1	1	1	1	250364	150	1	434	250798
Exp1	14	Exp1-13-1	59.937	1.0.0.189	2	left	-2003233302	2.0.10.242	2.0.10.242	10-16-2019	2019-10-16 12:31:31	20:31:31	female	2.0.10.147	97	Catch.bmp	1175	0		0	1	252900	0		0	0	NULL	NULL	NULL	Low	run1	1	List2	A_T.wav	A_T	1	1	1	1	252749	151	1	927	253676
Exp1	14	Exp1-13-1	59.937	1.0.0.189	2	left	-2003233302	2.0.10.242	2.0.10.242	10-16-2019	2019-10-16 12:31:31	20:31:31	female	2.0.10.147	98	Red_C_2.bmp	1545	0		0	0	255235	0		0	0	NULL	NULL	NULL	Low	run1	1	List2	Catch.wav	V_T	1	1	1	1	255085	150	1	264	255349
Exp1	14	Exp1-13-1	59.937	1.0.0.189	2	left	-2003233302	2.0.10.242	2.0.10.242	10-16-2019	2019-10-16 12:31:31	20:31:31	female	2.0.10.147	99	Red_S_2.bmp	911	0		0	0	257938	0		0	0	NULL	NULL	NULL	Low	run1	1	List2	A_T.wav	AV_T	1	1	1	1	257788	150	1	448	258236
Exp1	14	Exp1-13-1	59.937	1.0.0.189	2	left	-2003233302	2.0.10.242	2.0.10.242	10-16-2019	2019-10-16 12:31:31	20:31:31	female	2.0.10.147	100	Catch.bmp	1131	0		0	0	260007	0		0	0	NULL	NULL	NULL	Low	run1	1	List2	A_T.wav	A_T	1	1	0	1	259857	150	1	539	260396
Exp1	14	Exp1-13-1	59.937	1.0.0.189	2	left	-2003233302	2.0.10.242	2.0.10.242	10-16-2019	2019-10-16 12:31:31	20:31:31	female	2.0.10.147	101	Blue_S.bmp	1192	0		0	0	262293	0		0	0	NULL	NULL	NULL	Low	run1		List2	A_S.wav	AV_S	0		0	1	262143	150		0	0
Exp1	14	Exp1-13-1	59.937	1.0.0.189	2	left	-2003233302	2.0.10.242	2.0.10.242	10-16-2019	2019-10-16 12:31:31	20:31:31	female	2.0.10.147	102	Catch.bmp	1134	0		0	0	264695	0		0	0	NULL	NULL	NULL	Low	run1	1	List2	A_T.wav	A_T	1	1	0	1	264545	150	1	475	265020
Exp1	14	Exp1-13-1	59.937	1.0.0.189	2	left	-2003233302	2.0.10.242	2.0.10.242	10-16-2019	2019-10-16 12:31:31	20:31:31	female	2.0.10.147	103	Blue_C_2.bmp	984	0		0	0	266981	0		0	0	NULL	NULL	NULL	Low	run1		List2	Catch.wav	V_S	0		1	1	266831	150		0	0
Exp1	14	Exp1-13-1	59.937	1.0.0.189	2	left	-2003233302	2.0.10.242	2.0.10.242	10-16-2019	2019-10-16 12:31:31	20:31:31	female	2.0.10.147	104	Red_S_2.bmp	1143	0		0	0	269183	0		0	0	NULL	NULL	NULL	Low	run1	1	List2	Catch.wav	V_T	1	1	0	1	269033	150	1	467	269500
Exp1	14	Exp1-13-1	59.937	1.0.0.189	2	left	-2003233302	2.0.10.242	2.0.10.242	10-16-2019	2019-10-16 12:31:31	20:31:31	female	2.0.10.147	105	Catch.bmp	1259	0		0	0	271486	0		0	0	NULL	NULL	NULL	Low	run1	1	List2	A_T.wav	A_T	1	1	0	1	271336	150	1	780	272116
Exp1	14	Exp1-13-1	59.937	1.0.0.189	2	left	-2003233302	2.0.10.242	2.0.10.242	10-16-2019	2019-10-16 12:31:31	20:31:31	female	2.0.10.147	106	Catch.bmp	1371	0		0	0	273905	0		0	0	NULL	NULL	NULL	Low	run1	1	List2	A_T.wav	A_T	1	1	0	1	273755	150	1	273	274028
Exp1	14	Exp1-13-1	59.937	1.0.0.189	2	left	-2003233302	2.0.10.242	2.0.10.242	10-16-2019	2019-10-16 12:31:31	20:31:31	female	2.0.10.147	107	Blue_C_2.bmp	1114	0		0	0	276424	0		0	0	NULL	NULL	NULL	Low	run1		List2	A_S.wav	AV_S	0		0	1	276274	150		0	0
Exp1	14	Exp1-13-1	59.937	1.0.0.189	2	left	-2003233302	2.0.10.242	2.0.10.242	10-16-2019	2019-10-16 12:31:31	20:31:31	female	2.0.10.147	108	Catch.bmp	1266	0		0	0	278760	0		0	0	NULL	NULL	NULL	Low	run1	1	List2	A_T.wav	A_T	1	1	0	1	278610	150	1	282	278892
Exp1	14	Exp1-13-1	59.937	1.0.0.189	2	left	-2003233302	2.0.10.242	2.0.10.242	10-16-2019	2019-10-16 12:31:31	20:31:31	female	2.0.10.147	109	Red_C_2.bmp	1294	0		0	0	281179	0		0	0	NULL	NULL	NULL	Low	run1	1	List2	A_T.wav	AV_T	1	1	0	1	281029	150	1	263	281292
Exp1	14	Exp1-13-1	59.937	1.0.0.189	2	left	-2003233302	2.0.10.242	2.0.10.242	10-16-2019	2019-10-16 12:31:31	20:31:31	female	2.0.10.147	110	Red_C.bmp	1375	0		0	0	283632	0		0	0	NULL	NULL	NULL	Low	run1	1	List2	A_T.wav	AV_T	1	1	0	1	283482	150	1	242	283724
Exp1	14	Exp1-13-1	59.937	1.0.0.189	2	left	-2003233302	2.0.10.242	2.0.10.242	10-16-2019	2019-10-16 12:31:31	20:31:31	female	2.0.10.147	111	Blue_S_2.bmp	1500	0		0	0	286168	0		0	0	NULL	NULL	NULL	Low	run1		List2	Catch.wav	V_S	0		1	1	286018	150	1	387	286405
Exp1	14	Exp1-13-1	59.937	1.0.0.189	2	left	-2003233302	2.0.10.242	2.0.10.242	10-16-2019	2019-10-16 12:31:31	20:31:31	female	2.0.10.147	112	Red_C_2.bmp	1557	0		0	1	288821	0		0	0	NULL	NULL	NULL	Low	run1	1	List2	Catch.wav	V_T	1	1	1	1	288670	151	1	446	289116
Exp1	14	Exp1-13-1	59.937	1.0.0.189	2	left	-2003233302	2.0.10.242	2.0.10.242	10-16-2019	2019-10-16 12:31:31	20:31:31	female	2.0.10.147	113	Blue_C_2.bmp	1264	0		0	0	291540	0		0	0	NULL	NULL	NULL	Low	run1		List2	Catch.wav	V_S	0		0	1	291390	150		0	0
Exp1	14	Exp1-13-1	59.937	1.0.0.189	2	left	-2003233302	2.0.10.242	2.0.10.242	10-16-2019	2019-10-16 12:31:31	20:31:31	female	2.0.10.147	114	Blue_C_2.bmp	1148	0		0	0	294026	0		0	0	NULL	NULL	NULL	Low	run1		List2	A_S.wav	AV_S	0		1	1	293876	150		0	0
Exp1	14	Exp1-13-1	59.937	1.0.0.189	2	left	-2003233302	2.0.10.242	2.0.10.242	10-16-2019	2019-10-16 12:31:31	20:31:31	female	2.0.10.147	115	Red_C.bmp	1067	0		0	0	296395	0		0	0	NULL	NULL	NULL	Low	run1	1	List2	A_T.wav	AV_T	1	1	0	1	296245	150	1	360	296605
Exp1	14	Exp1-13-1	59.937	1.0.0.189	2	left	-2003233302	2.0.10.242	2.0.10.242	10-16-2019	2019-10-16 12:31:31	20:31:31	female	2.0.10.147	116	Catch.bmp	1429	0		0	0	298614	0		0	0	NULL	NULL	NULL	Low	run1	1	List2	A_T.wav	A_T	1	1	0	1	298464	150	1	292	298756
Exp1	14	Exp1-13-1	59.937	1.0.0.189	2	left	-2003233302	2.0.10.242	2.0.10.242	10-16-2019	2019-10-16 12:31:31	20:31:31	female	2.0.10.147	117	Catch.bmp	829	0		0	0	301200	0		0	0	NULL	NULL	NULL	Low	run1	1	List2	A_T.wav	A_T	1	1	0	1	301050	150	1	322	301372
Exp1	14	Exp1-13-1	59.937	1.0.0.189	2	left	-2003233302	2.0.10.242	2.0.10.242	10-16-2019	2019-10-16 12:31:31	20:31:31	female	2.0.10.147	118	Blue_S.bmp	1289	0		0	1	303186	0		0	0	NULL	NULL	NULL	Low	run1		List2	A_S.wav	AV_S	0		1	1	303035	151		0	0
Exp1	14	Exp1-13-1	59.937	1.0.0.189	2	left	-2003233302	2.0.10.242	2.0.10.242	10-16-2019	2019-10-16 12:31:31	20:31:31	female	2.0.10.147	119	Red_C_2.bmp	1559	0		0	0	305688	0		0	0	NULL	NULL	NULL	Low	run1	1	List2	A_T.wav	AV_T	1	1	0	1	305538	150	1	322	305860
Exp1	14	Exp1-13-1	59.937	1.0.0.189	2	left	-2003233302	2.0.10.242	2.0.10.242	10-16-2019	2019-10-16 12:31:31	20:31:31	female	2.0.10.147	120	Red_S_2.bmp	816	0		0	0	308408	0		0	0	NULL	NULL	NULL	Low	run1	1	List2	A_T.wav	AV_T	1	1	0	1	308258	150	1	242	308500
Exp1	14	Exp1-13-1	59.937	1.0.0.189	2	left	-2003233302	2.0.10.242	2.0.10.242	10-16-2019	2019-10-16 12:31:31	20:31:31	female	2.0.10.147	121	Catch.bmp	1379	0		0	1	310377	0		0	0	NULL	NULL	NULL	Low	run1		List2	A_S.wav	A_S	0		0	1	310226	151	1	713	310939
Exp1	14	Exp1-13-1	59.937	1.0.0.189	2	left	-2003233302	2.0.10.242	2.0.10.242	10-16-2019	2019-10-16 12:31:31	20:31:31	female	2.0.10.147	122	Red_C_2.bmp	1195	0		0	1	312913	0		0	0	NULL	NULL	NULL	Low	run1	1	List2	A_T.wav	AV_T	1	1	0	1	312762	151	1	505	313267
Exp1	14	Exp1-13-1	59.937	1.0.0.189	2	left	-2003233302	2.0.10.242	2.0.10.242	10-16-2019	2019-10-16 12:31:31	20:31:31	female	2.0.10.147	123	Red_C_2.bmp	1272	0		0	0	315265	0		0	0	NULL	NULL	NULL	Low	run1	1	List2	Catch.wav	V_T	1	1	1	1	315115	150	1	680	315795
Exp1	14	Exp1-13-1	59.937	1.0.0.189	2	left	-2003233302	2.0.10.242	2.0.10.242	10-16-2019	2019-10-16 12:31:31	20:31:31	female	2.0.10.147	124	Catch.bmp	1101	0		0	0	317684	0		0	0	NULL	NULL	NULL	Low	run1		List2	A_S.wav	A_S	0		1	1	317534	150		0	0
Exp1	14	Exp1-13-1	59.937	1.0.0.189	2	left	-2003233302	2.0.10.242	2.0.10.242	10-16-2019	2019-10-16 12:31:31	20:31:31	female	2.0.10.147	125	Catch.bmp	1582	0		0	0	320003	0		0	0	NULL	NULL	NULL	Low	run1		List2	A_S.wav	A_S	0		0	1	319853	150	1	398	320251
Exp1	14	Exp1-13-1	59.937	1.0.0.189	2	left	-2003233302	2.0.10.242	2.0.10.242	10-16-2019	2019-10-16 12:31:31	20:31:31	female	2.0.10.147	126	Red_S.bmp	1536	0		1	0	322739	0		0	0	NULL	NULL	NULL	Low	run1	1	List2	A_T.wav	AV_T	1	1	0	1	322589	150	1	294	322883
Exp1	14	Exp1-13-1	59.937	1.0.0.189	2	left	-2003233302	2.0.10.242	2.0.10.242	10-16-2019	2019-10-16 12:31:31	20:31:31	female	2.0.10.147	127	Blue_S.bmp	1019	0		0	1	325426	0		0	0	NULL	NULL	NULL	Low	run1		List2	Catch.wav	V_S	0		1	1	325275	151	1	312	325587
Exp1	14	Exp1-13-1	59.937	1.0.0.189	2	left	-2003233302	2.0.10.242	2.0.10.242	10-16-2019	2019-10-16 12:31:31	20:31:31	female	2.0.10.147	128	Red_S.bmp	1560	0		0	1	327595	0		0	0	NULL	NULL	NULL	Low	run1	1	List2	A_T.wav	AV_T	1	1	1	1	327444	151	1	295	327739
Exp1	14	Exp1-13-1	59.937	1.0.0.189	2	left	-2003233302	2.0.10.242	2.0.10.242	10-16-2019	2019-10-16 12:31:31	20:31:31	female	2.0.10.147	129	Red_S_2.bmp	1051	0		0	0	330314	0		0	0	NULL	NULL	NULL	Low	run1	1	List2	A_T.wav	AV_T	1	1	0	1	330164	150	1	215	330379
Exp1	14	Exp1-13-1	59.937	1.0.0.189	2	left	-2003233302	2.0.10.242	2.0.10.242	10-16-2019	2019-10-16 12:31:31	20:31:31	female	2.0.10.147	130	Red_C.bmp	1025	0		0	0	332516	0		0	0	NULL	NULL	NULL	Low	run1	1	List2	Catch.wav	V_T	1	1	1	1	332366	150	1	525	332891
Exp1	14	Exp1-13-1	59.937	1.0.0.189	2	left	-2003233302	2.0.10.242	2.0.10.242	10-16-2019	2019-10-16 12:31:31	20:31:31	female	2.0.10.147	131	Red_C.bmp	873	0		0	0	334702	0		0	0	NULL	NULL	NULL	Low	run1	1	List2	Catch.wav	V_T	1	1	0	1	334552	150	1	492	335044
Exp1	14	Exp1-13-1	59.937	1.0.0.189	2	left	-2003233302	2.0.10.242	2.0.10.242	10-16-2019	2019-10-16 12:31:31	20:31:31	female	2.0.10.147	132	Red_C.bmp	1014	0		0	0	336737	0		0	0	NULL	NULL	NULL	Low	run1	1	List2	A_T.wav	AV_T	1	1	1	1	336587	150	1	280	336867
Exp1	14	Exp1-13-1	59.937	1.0.0.189	2	left	-2003233302	2.0.10.242	2.0.10.242	10-16-2019	2019-10-16 12:31:31	20:31:31	female	2.0.10.147	133	Red_S.bmp	1456	0		0	0	338906	0		0	0	NULL	NULL	NULL	Low	run1	1	List2	Catch.wav	V_T	1	1	1	1	338756	150	1	327	339083
Exp1	14	Exp1-13-1	59.937	1.0.0.189	2	left	-2003233302	2.0.10.242	2.0.10.242	10-16-2019	2019-10-16 12:31:31	20:31:31	female	2.0.10.147	134	Catch.bmp	1519	0		0	0	341509	0		0	0	NULL	NULL	NULL	Low	run1	1	List2	A_T.wav	A_T	1	1	1	1	341359	150	1	308	341667
Exp1	14	Exp1-13-1	59.937	1.0.0.189	2	left	-2003233302	2.0.10.242	2.0.10.242	10-16-2019	2019-10-16 12:31:31	20:31:31	female	2.0.10.147	135	Red_C.bmp	1037	0		0	1	344179	0		0	0	NULL	NULL	NULL	Low	run1	1	List2	Catch.wav	V_T	1	1	1	1	344028	151	1	511	344539
Exp1	14	Exp1-13-1	59.937	1.0.0.189	2	left	-2003233302	2.0.10.242	2.0.10.242	10-16-2019	2019-10-16 12:31:31	20:31:31	female	2.0.10.147	136	Catch.bmp	1530	0		0	0	346364	0		0	0	NULL	NULL	NULL	Low	run1		List2	A_S.wav	A_S	0		1	1	346214	150	1	597	346811
Exp1	14	Exp1-13-1	59.937	1.0.0.189	2	left	-2003233302	2.0.10.242	2.0.10.242	10-16-2019	2019-10-16 12:31:31	20:31:31	female	2.0.10.147	137	Catch.bmp	1038	0		0	0	349050	0		0	0	NULL	NULL	NULL	Low	run1	1	List2	A_T.wav	A_T	1	1	0	1	348900	150	1	327	349227
Exp1	14	Exp1-13-1	59.937	1.0.0.189	2	left	-2003233302	2.0.10.242	2.0.10.242	10-16-2019	2019-10-16 12:31:31	20:31:31	female	2.0.10.147	138	Red_C_2.bmp	1462	0		0	0	351236	0		0	0	NULL	NULL	NULL	Low	run1	1	List2	A_T.wav	AV_T	1	1	0	1	351086	150	1	245	351331
Exp1	14	Exp1-13-1	59.937	1.0.0.189	2	left	-2003233302	2.0.10.242	2.0.10.242	10-16-2019	2019-10-16 12:31:31	20:31:31	female	2.0.10.147	139	Catch.bmp	1234	0		0	0	353855	0		0	0	NULL	NULL	NULL	Low	run1	1	List2	A_T.wav	A_T	1	1	0	1	353705	150	1	282	353987
Exp1	14	Exp1-13-1	59.937	1.0.0.189	2	left	-2003233302	2.0.10.242	2.0.10.242	10-16-2019	2019-10-16 12:31:31	20:31:31	female	2.0.10.147	140	Catch.bmp	1561	0		0	0	356241	0		0	0	NULL	NULL	NULL	Low	run1	1	List2	A_T.wav	A_T	1	1	0	1	356091	150	1	272	356363
Exp1	14	Exp1-13-1	59.937	1.0.0.189	2	left	-2003233302	2.0.10.242	2.0.10.242	10-16-2019	2019-10-16 12:31:31	20:31:31	female	2.0.10.147	141	Catch.bmp	951	0		0	0	358961	951		0	0	NULL	NULL	NULL	Low	run1	1	List2	A_T.wav	A_T	1	1	0	1	358811	150	1	312	359123
Exp1	14	Exp1-13-1	59.937	1.0.0.189	2	left	-2003233302	2.0.10.242	2.0.10.242	10-16-2019	2019-10-16 12:31:31	20:31:31	female	2.0.10.147	142	Catch.bmp	1347	0		0	0	364266	0		0	0	NULL	NULL	NULL	Low	run1		List2	A_S.wav	A_S	0		0	1	364116	150		0	0
Exp1	14	Exp1-13-1	59.937	1.0.0.189	2	left	-2003233302	2.0.10.242	2.0.10.242	10-16-2019	2019-10-16 12:31:31	20:31:31	female	2.0.10.147	143	Red_S_2.bmp	1514	0		0	0	366836	0		0	0	NULL	NULL	NULL	Low	run1	1	List2	Catch.wav	V_T	1	1	0	2	366686	150	1	716	367402
Exp1	14	Exp1-13-1	59.937	1.0.0.189	2	left	-2003233302	2.0.10.242	2.0.10.242	10-16-2019	2019-10-16 12:31:31	20:31:31	female	2.0.10.147	144	Catch.bmp	1356	0		0	0	369505	0		0	0	NULL	NULL	NULL	Low	run1	1	List2	A_T.wav	A_T	1	1	1	1	369355	150	1	791	370146
Exp1	14	Exp1-13-1	59.937	1.0.0.189	2	left	-2003233302	2.0.10.242	2.0.10.242	10-16-2019	2019-10-16 12:31:31	20:31:31	female	2.0.10.147	145	Catch.bmp	968	0		0	0	372008	0		0	0	NULL	NULL	NULL	Low	run1	1	List2	A_T.wav	A_T	1	1	0	1	371858	150	1	264	372122
Exp1	14	Exp1-13-1	59.937	1.0.0.189	2	left	-2003233302	2.0.10.242	2.0.10.242	10-16-2019	2019-10-16 12:31:31	20:31:31	female	2.0.10.147	146	Blue_C.bmp	1505	0		0	1	374127	0		0	0	NULL	NULL	NULL	Low	Run1		List2	Catch.wav	V_S	0		1	1	373976	151		0	0
Exp1	14	Exp1-13-1	59.937	1.0.0.189	2	left	-2003233302	2.0.10.242	2.0.10.242	10-16-2019	2019-10-16 12:31:31	20:31:31	female	2.0.10.147	147	Catch.bmp	1165	0		0	0	376846	0		0	0	NULL	NULL	NULL	Low	run1		List2	A_S.wav	A_S	0		1	1	376696	150	1	490	377186
Exp1	14	Exp1-13-1	59.937	1.0.0.189	2	left	-2003233302	2.0.10.242	2.0.10.242	10-16-2019	2019-10-16 12:31:31	20:31:31	female	2.0.10.147	148	Catch.bmp	1325	0		0	0	379165	0		0	0	NULL	NULL	NULL	Low	run1	1	List2	A_T.wav	A_T	1	1	0	1	379015	150	1	499	379514
Exp1	14	Exp1-13-1	59.937	1.0.0.189	2	left	-2003233302	2.0.10.242	2.0.10.242	10-16-2019	2019-10-16 12:31:31	20:31:31	female	2.0.10.147	149	Blue_C.bmp	1249	0		0	0	381651	0		0	0	NULL	NULL	NULL	Low	run1		List2	A_S.wav	AV_S	0		0	1	381501	150		0	0
Exp1	14	Exp1-13-1	59.937	1.0.0.189	2	left	-2003233302	2.0.10.242	2.0.10.242	10-16-2019	2019-10-16 12:31:31	20:31:31	female	2.0.10.147	150	Catch.bmp	978	0		0	0	384104	0		0	0	NULL	NULL	NULL	Low	run1	1	List2	A_T.wav	A_T	1	1	0	1	383954	150	1	473	384427
Exp1	14	Exp1-13-1	59.937	1.0.0.189	2	left	-2003233302	2.0.10.242	2.0.10.242	10-16-2019	2019-10-16 12:31:31	20:31:31	female	2.0.10.147	151	Catch.bmp	1372	0		0	0	386239	0		0	0	NULL	NULL	NULL	Low	run1	1	List2	A_T.wav	A_T	1	1	0	1	386089	150	1	441	386530
Exp1	14	Exp1-13-1	59.937	1.0.0.189	2	left	-2003233302	2.0.10.242	2.0.10.242	10-16-2019	2019-10-16 12:31:31	20:31:31	female	2.0.10.147	152	Catch.bmp	883	0		0	1	388759	0		0	0	NULL	NULL	NULL	Low	run1	1	List2	A_T.wav	A_T	1	1	1	1	388608	151	1	522	389130
Exp1	14	Exp1-13-1	59.937	1.0.0.189	2	left	-2003233302	2.0.10.242	2.0.10.242	10-16-2019	2019-10-16 12:31:31	20:31:31	female	2.0.10.147	153	Catch.bmp	944	0		0	0	390794	0		0	0	NULL	NULL	NULL	Low	run1	1	List2	A_T.wav	A_T	1	1	0	1	390644	150	1	326	390970
Exp1	14	Exp1-13-1	59.937	1.0.0.189	2	left	-2003233302	2.0.10.242	2.0.10.242	10-16-2019	2019-10-16 12:31:31	20:31:31	female	2.0.10.147	154	Red_S_2.bmp	1058	0		0	0	392896	0		0	0	NULL	NULL	NULL	Low	run1	1	List2	Catch.wav	V_T	1	1	1	1	392746	150	1	424	393170
Exp1	14	Exp1-13-1	59.937	1.0.0.189	2	left	-2003233302	2.0.10.242	2.0.10.242	10-16-2019	2019-10-16 12:31:31	20:31:31	female	2.0.10.147	155	Blue_C.bmp	836	0		0	0	395115	0		0	0	NULL	NULL	NULL	Low	run1		List2	A_S.wav	AV_S	0		1	1	394965	150		0	0
Exp1	14	Exp1-13-1	59.937	1.0.0.189	2	left	-2003233302	2.0.10.242	2.0.10.242	10-16-2019	2019-10-16 12:31:31	20:31:31	female	2.0.10.147	156	Red_C_2.bmp	858	0		0	0	397184	0		0	0	NULL	NULL	NULL	Low	run1	1	List2	A_T.wav	AV_T	1	1	0	1	397034	150	1	280	397314
Exp1	14	Exp1-13-1	59.937	1.0.0.189	2	left	-2003233302	2.0.10.242	2.0.10.242	10-16-2019	2019-10-16 12:31:31	20:31:31	female	2.0.10.147	157	Red_C.bmp	1090	0		0	0	399203	0		0	0	NULL	NULL	NULL	Low	run1	1	List2	Catch.wav	V_T	1	1	1	1	399053	150	1	269	399322
Exp1	14	Exp1-13-1	59.937	1.0.0.189	2	left	-2003233302	2.0.10.242	2.0.10.242	10-16-2019	2019-10-16 12:31:31	20:31:31	female	2.0.10.147	158	Red_S.bmp	1527	0		0	0	401455	0		0	0	NULL	NULL	NULL	Low	run1	1	List2	A_T.wav	AV_T	1	1	1	1	401305	150	1	370	401675
Exp1	14	Exp1-13-1	59.937	1.0.0.189	2	left	-2003233302	2.0.10.242	2.0.10.242	10-16-2019	2019-10-16 12:31:31	20:31:31	female	2.0.10.147	159	Blue_S_2.bmp	1462	0		0	0	404141	0		0	0	NULL	NULL	NULL	Low	run1		List2	A_S.wav	AV_S	0		0	1	403991	150	1	259	404250
Exp1	14	Exp1-13-1	59.937	1.0.0.189	2	left	-2003233302	2.0.10.242	2.0.10.242	10-16-2019	2019-10-16 12:31:31	20:31:31	female	2.0.10.147	160	Catch.bmp	1499	0		0	0	406761	0		0	0	NULL	NULL	NULL	Low	run1	1	List2	A_T.wav	A_T	1	1	0	1	406611	150	1	976	407587
Exp1	14	Exp1-13-1	59.937	1.0.0.189	2	left	-2003233302	2.0.10.242	2.0.10.242	10-16-2019	2019-10-16 12:31:31	20:31:31	female	2.0.10.147	161	Blue_S_2.bmp	1455	0		0	1	409414	0		0	0	NULL	NULL	NULL	Low	run1		List2	A_S.wav	AV_S	0		1	1	409263	151		0	0
Exp1	14	Exp1-13-1	59.937	1.0.0.189	2	left	-2003233302	2.0.10.242	2.0.10.242	10-16-2019	2019-10-16 12:31:31	20:31:31	female	2.0.10.147	162	Red_S_2.bmp	1078	0		0	0	412083	0		0	0	NULL	NULL	NULL	Low	run1	1	List2	A_T.wav	AV_T	1	1	0	1	411933	150	1	341	412274
Exp1	14	Exp1-13-1	59.937	1.0.0.189	2	left	-2003233302	2.0.10.242	2.0.10.242	10-16-2019	2019-10-16 12:31:31	20:31:31	female	2.0.10.147	163	Red_S.bmp	1507	0		0	0	414319	0		0	0	NULL	NULL	NULL	Low	run1	1	List2	Catch.wav	V_T	1	1	0	1	414169	150	1	345	414514
Exp1	14	Exp1-13-1	59.937	1.0.0.189	2	left	-2003233302	2.0.10.242	2.0.10.242	10-16-2019	2019-10-16 12:31:31	20:31:31	female	2.0.10.147	164	Catch.bmp	1552	0		0	0	416988	0		0	0	NULL	NULL	NULL	Low	run1	1	List2	A_T.wav	A_T	1	1	1	1	416838	150	1	452	417290
Exp1	14	Exp1-13-1	59.937	1.0.0.189	2	left	-2003233302	2.0.10.242	2.0.10.242	10-16-2019	2019-10-16 12:31:31	20:31:31	female	2.0.10.147	165	Catch.bmp	1017	0		0	0	419691	0		0	0	NULL	NULL	NULL	Low	run1	1	List2	A_T.wav	A_T	1	1	0	1	419541	150	1	485	420026
Exp1	14	Exp1-13-1	59.937	1.0.0.189	2	left	-2003233302	2.0.10.242	2.0.10.242	10-16-2019	2019-10-16 12:31:31	20:31:31	female	2.0.10.147	166	Red_S_2.bmp	1488	0		0	0	421860	0		0	0	NULL	NULL	NULL	Low	run1	1	List2	Catch.wav	V_T	1	1	1	1	421710	150	1	500	422210
Exp1	14	Exp1-13-1	59.937	1.0.0.189	2	left	-2003233302	2.0.10.242	2.0.10.242	10-16-2019	2019-10-16 12:31:31	20:31:31	female	2.0.10.147	167	Red_S_2.bmp	951	0		0	0	424496	0		0	0	NULL	NULL	NULL	Low	run1	1	List2	A_T.wav	AV_T	1	1	1	1	424346	150	1	303	424649
Exp1	14	Exp1-13-1	59.937	1.0.0.189	2	left	-2003233302	2.0.10.242	2.0.10.242	10-16-2019	2019-10-16 12:31:31	20:31:31	female	2.0.10.147	168	Catch.bmp	1303	0		0	0	426598	0		0	0	NULL	NULL	NULL	Low	run1		List2	A_S.wav	A_S	0		0	1	426448	150		0	0
Exp1	14	Exp1-13-1	59.937	1.0.0.189	2	left	-2003233302	2.0.10.242	2.0.10.242	10-16-2019	2019-10-16 12:31:31	20:31:31	female	2.0.10.147	169	Red_C.bmp	1392	0		0	0	429101	0		0	0	NULL	NULL	NULL	Low	run1	1	List2	Catch.wav	V_T	1	1	1	1	428951	150	1	579	429530
Exp1	14	Exp1-13-1	59.937	1.0.0.189	2	left	-2003233302	2.0.10.242	2.0.10.242	10-16-2019	2019-10-16 12:31:31	20:31:31	female	2.0.10.147	170	Catch.bmp	1338	0		0	1	431654	0		0	0	NULL	NULL	NULL	Low	run1		List2	A_S.wav	A_S	0		1	1	431503	151		0	0
Exp1	14	Exp1-13-1	59.937	1.0.0.189	2	left	-2003233302	2.0.10.242	2.0.10.242	10-16-2019	2019-10-16 12:31:31	20:31:31	female	2.0.10.147	171	Catch.bmp	841	0		0	0	434206	0		0	0	NULL	NULL	NULL	Low	run1		List2	A_S.wav	A_S	0		0	1	434056	150	1	497	434553
Exp1	14	Exp1-13-1	59.937	1.0.0.189	2	left	-2003233302	2.0.10.242	2.0.10.242	10-16-2019	2019-10-16 12:31:31	20:31:31	female	2.0.10.147	172	Red_C_2.bmp	1063	0		0	0	436208	0		0	0	NULL	NULL	NULL	Low	run1	1	List2	A_T.wav	AV_T	1	1	0	1	436058	150	1	296	436354
Exp1	14	Exp1-13-1	59.937	1.0.0.189	2	left	-2003233302	2.0.10.242	2.0.10.242	10-16-2019	2019-10-16 12:31:31	20:31:31	female	2.0.10.147	173	Catch.bmp	1255	0		0	0	438427	0		0	0	NULL	NULL	NULL	Low	run1		List2	A_S.wav	A_S	0		0	1	438277	150	1	276	438553
Exp1	14	Exp1-13-1	59.937	1.0.0.189	2	left	-2003233302	2.0.10.242	2.0.10.242	10-16-2019	2019-10-16 12:31:31	20:31:31	female	2.0.10.147	174	Red_C.bmp	1392	0		0	0	440830	0		0	0	NULL	NULL	NULL	Low	run1	1	List2	Catch.wav	V_T	1	1	1	1	440680	150	1	401	441081
Exp1	14	Exp1-13-1	59.937	1.0.0.189	2	left	-2003233302	2.0.10.242	2.0.10.242	10-16-2019	2019-10-16 12:31:31	20:31:31	female	2.0.10.147	175	Red_S_2.bmp	1360	0		1	0	443382	0		0	0	NULL	NULL	NULL	Low	run1	1	List2	A_T.wav	AV_T	1	1	1	1	443232	150	1	417	443649
Exp1	14	Exp1-13-1	59.937	1.0.0.189	2	left	-2003233302	2.0.10.242	2.0.10.242	10-16-2019	2019-10-16 12:31:31	20:31:31	female	2.0.10.147	176	Catch.bmp	1308	0		0	0	445902	0		0	0	NULL	NULL	NULL	Low	run1	1	List2	A_T.wav	A_T	1	1	0	1	445752	150	1	1081	446833
Exp1	14	Exp1-13-1	59.937	1.0.0.189	2	left	-2003233302	2.0.10.242	2.0.10.242	10-16-2019	2019-10-16 12:31:31	20:31:31	female	2.0.10.147	177	Red_S_2.bmp	1153	0		0	0	448371	0		0	0	NULL	NULL	NULL	Low	run1	1	List2	A_T.wav	AV_T	1	1	0	1	448221	150	1	300	448521
Exp1	14	Exp1-13-1	59.937	1.0.0.189	2	left	-2003233302	2.0.10.242	2.0.10.242	10-16-2019	2019-10-16 12:31:31	20:31:31	female	2.0.10.147	178	Red_S.bmp	1458	0		1	0	450673	0		0	0	NULL	NULL	NULL	Low	run1	1	List2	A_T.wav	AV_T	1	1	0	1	450523	150	1	254	450777
Exp1	14	Exp1-13-1	59.937	1.0.0.189	2	left	-2003233302	2.0.10.242	2.0.10.242	10-16-2019	2019-10-16 12:31:31	20:31:31	female	2.0.10.147	179	Red_C_2.bmp	1043	0		0	0	453293	0		0	0	NULL	NULL	NULL	Low	run1	1	List2	A_T.wav	AV_T	1	1	0	1	453143	150	1	290	453433
Exp1	14	Exp1-13-1	59.937	1.0.0.189	2	left	-2003233302	2.0.10.242	2.0.10.242	10-16-2019	2019-10-16 12:31:31	20:31:31	female	2.0.10.147	180	Red_S_2.bmp	1442	0		0	0	455495	0		0	0	NULL	NULL	NULL	Low	run1	1	List2	Catch.wav	V_T	1	1	1	1	455345	150	1	328	455673
Exp1	14	Exp1-13-1	59.937	1.0.0.189	2	left	-2003233302	2.0.10.242	2.0.10.242	10-16-2019	2019-10-16 12:31:31	20:31:31	female	2.0.10.147	181	Catch.bmp	1296	0		0	0	458098	0		0	0	NULL	NULL	NULL	Low	run1	1	List2	A_T.wav	A_T	1	1	1	1	457948	150	1	469	458417
Exp1	14	Exp1-13-1	59.937	1.0.0.189	2	left	-2003233302	2.0.10.242	2.0.10.242	10-16-2019	2019-10-16 12:31:31	20:31:31	female	2.0.10.147	182	Red_S.bmp	1385	0		1	0	460550	0		0	0	NULL	NULL	NULL	Low	run1	1	List2	Catch.wav	V_T	1	1	1	1	460400	150	1	434	460834
Exp1	14	Exp1-13-1	59.937	1.0.0.189	2	left	-2003233302	2.0.10.242	2.0.10.242	10-16-2019	2019-10-16 12:31:31	20:31:31	female	2.0.10.147	183	Red_S_2.bmp	1319	0		1	0	463086	0		0	0	NULL	NULL	NULL	Low	run1	1	List2	A_T.wav	AV_T	1	1	1	1	462936	150	1	274	463210
Exp1	14	Exp1-13-1	59.937	1.0.0.189	2	left	-2003233302	2.0.10.242	2.0.10.242	10-16-2019	2019-10-16 12:31:31	20:31:31	female	2.0.10.147	184	Red_S_2.bmp	1194	0		0	0	465556	0		0	0	NULL	NULL	NULL	Low	run1	1	List2	A_T.wav	AV_T	1	1	0	1	465406	150	1	299	465705
Exp1	14	Exp1-13-1	59.937	1.0.0.189	2	left	-2003233302	2.0.10.242	2.0.10.242	10-16-2019	2019-10-16 12:31:31	20:31:31	female	2.0.10.147	185	Red_C_2.bmp	889	0		0	0	467908	0		0	0	NULL	NULL	NULL	Low	run1	1	List2	A_T.wav	AV_T	1	1	0	1	467758	150	1	339	468097
Exp1	14	Exp1-13-1	59.937	1.0.0.189	2	left	-2003233302	2.0.10.242	2.0.10.242	10-16-2019	2019-10-16 12:31:31	20:31:31	female	2.0.10.147	186	Blue_S_2.bmp	804	0		0	1	469944	0		0	0	NULL	NULL	NULL	Low	run1		List2	A_S.wav	AV_S	0		1	1	469793	151		0	0
Exp1	14	Exp1-13-1	59.937	1.0.0.189	2	left	-2003233302	2.0.10.242	2.0.10.242	10-16-2019	2019-10-16 12:31:31	20:31:31	female	2.0.10.147	187	Blue_S_2.bmp	1348	0		1	0	471962	0		0	0	NULL	NULL	NULL	Low	run1		List2	A_S.wav	AV_S	0		0	1	471812	150		0	0
Exp1	14	Exp1-13-1	59.937	1.0.0.189	2	left	-2003233302	2.0.10.242	2.0.10.242	10-16-2019	2019-10-16 12:31:31	20:31:31	female	2.0.10.147	188	Red_C_2.bmp	817	0		0	0	474532	0		0	0	NULL	NULL	NULL	Low	run1	1	List2	A_T.wav	AV_T	1	1	0	1	474382	150	1	355	474737
Exp1	14	Exp1-13-1	59.937	1.0.0.189	2	left	-2003233302	2.0.10.242	2.0.10.242	10-16-2019	2019-10-16 12:31:31	20:31:31	female	2.0.10.147	189	Catch.bmp	829	0		0	1	476501	0		0	0	NULL	NULL	NULL	Low	run1	1	List2	A_T.wav	A_T	1	1	0	1	476350	151	1	547	476897
Exp1	14	Exp1-13-1	59.937	1.0.0.189	2	left	-2003233302	2.0.10.242	2.0.10.242	10-16-2019	2019-10-16 12:31:31	20:31:31	female	2.0.10.147	190	Blue_C.bmp	1545	0		0	0	478486	0		0	0	NULL	NULL	NULL	Low	Run1		List2	Catch.wav	V_S	0		1	1	478336	150		0	0
Exp1	14	Exp1-13-1	59.937	1.0.0.189	2	left	-2003233302	2.0.10.242	2.0.10.242	10-16-2019	2019-10-16 12:31:31	20:31:31	female	2.0.10.147	191	Blue_S.bmp	1585	0		0	0	481239	0		0	0	NULL	NULL	NULL	Low	run1		List2	Catch.wav	V_S	0		0	1	481089	150		0	0
Exp1	14	Exp1-13-1	59.937	1.0.0.189	2	left	-2003233302	2.0.10.242	2.0.10.242	10-16-2019	2019-10-16 12:31:31	20:31:31	female	2.0.10.147	192	Blue_S_2.bmp	1485	0		0	0	484042	0		0	0	NULL	NULL	NULL	Low	run1		List2	Catch.wav	V_S	0		0	1	483892	150		0	0
Exp1	14	Exp1-13-1	59.937	1.0.0.189	2	left	-2003233302	2.0.10.242	2.0.10.242	10-16-2019	2019-10-16 12:31:31	20:31:31	female	2.0.10.147	193	Red_S.bmp	897	0		0	0	486728	0		0	0	NULL	NULL	NULL	Low	run1	1	List2	Catch.wav	V_T	1	1	0	1	486578	150	1	510	487088
Exp1	14	Exp1-13-1	59.937	1.0.0.189	2	left	-2003233302	2.0.10.242	2.0.10.242	10-16-2019	2019-10-16 12:31:31	20:31:31	female	2.0.10.147	194	Red_C.bmp	1316	0		0	0	488780	0		0	0	NULL	NULL	NULL	Low	run1	1	List2	A_T.wav	AV_T	1	1	1	1	488630	150	1	323	488953
Exp1	14	Exp1-13-1	59.937	1.0.0.189	2	left	-2003233302	2.0.10.242	2.0.10.242	10-16-2019	2019-10-16 12:31:31	20:31:31	female	2.0.10.147	195	Red_C.bmp	1598	0		0	0	491249	0		0	0	NULL	NULL	NULL	Low	run1	1	List2	Catch.wav	V_T	1	1	1	1	491099	150	1	293	491392
Exp1	14	Exp1-13-1	59.937	1.0.0.189	2	left	-2003233302	2.0.10.242	2.0.10.242	10-16-2019	2019-10-16 12:31:31	20:31:31	female	2.0.10.147	196	Catch.bmp	1431	0		0	0	494002	0		0	0	NULL	NULL	NULL	Low	run1	1	List2	A_T.wav	A_T	1	1	1	1	493852	150	1	468	494320
Exp1	14	Exp1-13-1	59.937	1.0.0.189	2	left	-2003233302	2.0.10.242	2.0.10.242	10-16-2019	2019-10-16 12:31:31	20:31:31	female	2.0.10.147	197	Blue_S_2.bmp	882	0		0	0	496588	0		0	0	NULL	NULL	NULL	Low	run1		List2	A_S.wav	AV_S	0		0	1	496438	150		0	0
Exp1	14	Exp1-13-1	59.937	1.0.0.189	2	left	-2003233302	2.0.10.242	2.0.10.242	10-16-2019	2019-10-16 12:31:31	20:31:31	female	2.0.10.147	198	Catch.bmp	1210	0		0	0	498674	0		0	0	NULL	NULL	NULL	Low	run1	1	List2	A_T.wav	A_T	1	1	0	1	498524	150	1	716	499240
Exp1	14	Exp1-13-1	59.937	1.0.0.189	2	left	-2003233302	2.0.10.242	2.0.10.242	10-16-2019	2019-10-16 12:31:31	20:31:31	female	2.0.10.147	199	Red_S.bmp	1080	0		0	0	501043	0		0	0	NULL	NULL	NULL	Low	run1	1	List2	A_T.wav	AV_T	1	1	0	1	500893	150	1	243	501136
Exp1	14	Exp1-13-1	59.937	1.0.0.189	2	left	-2003233302	2.0.10.242	2.0.10.242	10-16-2019	2019-10-16 12:31:31	20:31:31	female	2.0.10.147	200	Red_C_2.bmp	1339	0		0	1	503279	0		0	0	NULL	NULL	NULL	Low	run1	1	List2	Catch.wav	V_T	1	1	1	1	503128	151	1	392	503520
Exp1	14	Exp1-13-1	59.937	1.0.0.189	2	left	-2003233302	2.0.10.242	2.0.10.242	10-16-2019	2019-10-16 12:31:31	20:31:31	female	2.0.10.147	201	Red_C.bmp	1160	0		0	0	505781	0		0	0	NULL	NULL	NULL	Low	run1	1	List2	Catch.wav	V_T	1	1	0	1	505631	150	1	353	505984
Exp1	14	Exp1-13-1	59.937	1.0.0.189	2	left	-2003233302	2.0.10.242	2.0.10.242	10-16-2019	2019-10-16 12:31:31	20:31:31	female	2.0.10.147	202	Catch.bmp	1022	0		0	0	508100	0		0	0	NULL	NULL	NULL	Low	run1	1	List2	A_T.wav	A_T	1	1	1	1	507950	150	1	498	508448
Exp1	14	Exp1-13-1	59.937	1.0.0.189	2	left	-2003233302	2.0.10.242	2.0.10.242	10-16-2019	2019-10-16 12:31:31	20:31:31	female	2.0.10.147	203	Red_C_2.bmp	1043	0		0	0	510269	0		0	0	NULL	NULL	NULL	Low	run1	1	List2	Catch.wav	V_T	1	1	1	1	510119	150	1	441	510560
Exp1	14	Exp1-13-1	59.937	1.0.0.189	2	left	-2003233302	2.0.10.242	2.0.10.242	10-16-2019	2019-10-16 12:31:31	20:31:31	female	2.0.10.147	204	Red_S.bmp	1421	0		0	1	512472	0		0	0	NULL	NULL	NULL	Low	run1	1	List2	Catch.wav	V_T	1	1	1	1	512321	151	1	279	512600
Exp1	14	Exp1-13-1	59.937	1.0.0.189	2	left	-2003233302	2.0.10.242	2.0.10.242	10-16-2019	2019-10-16 12:31:31	20:31:31	female	2.0.10.147	205	Catch.bmp	1459	0		0	0	515041	0		0	0	NULL	NULL	NULL	Low	run1	1	List2	A_T.wav	A_T	1	1	1	1	514891	150	1	581	515472
Exp1	14	Exp1-13-1	59.937	1.0.0.189	2	left	-2003233302	2.0.10.242	2.0.10.242	10-16-2019	2019-10-16 12:31:31	20:31:31	female	2.0.10.147	206	Blue_C.bmp	1229	0		0	0	517660	0		0	0	NULL	NULL	NULL	Low	Run1		List2	Catch.wav	V_S	0		1	1	517510	150	1	250	517760
Exp1	14	Exp1-13-1	59.937	1.0.0.189	2	left	-2003233302	2.0.10.242	2.0.10.242	10-16-2019	2019-10-16 12:31:31	20:31:31	female	2.0.10.147	207	Red_C_2.bmp	1523	0		0	0	520046	0		0	0	NULL	NULL	NULL	Low	run1	1	List2	A_T.wav	AV_T	1	1	1	1	519896	150	1	288	520184
Exp1	14	Exp1-13-1	59.937	1.0.0.189	2	left	-2003233302	2.0.10.242	2.0.10.242	10-16-2019	2019-10-16 12:31:31	20:31:31	female	2.0.10.147	208	Catch.bmp	1025	0		0	1	522716	0		0	0	NULL	NULL	NULL	Low	run1		List2	A_S.wav	A_S	0		1	1	522565	151	1	828	523393
Exp1	14	Exp1-13-1	59.937	1.0.0.189	2	left	-2003233302	2.0.10.242	2.0.10.242	10-16-2019	2019-10-16 12:31:31	20:31:31	female	2.0.10.147	209	Catch.bmp	1510	0		0	0	524901	0		0	0	NULL	NULL	NULL	Low	run1	1	List2	A_T.wav	A_T	1	1	0	1	524751	150	1	601	525352
Exp1	14	Exp1-13-1	59.937	1.0.0.189	2	left	-2003233302	2.0.10.242	2.0.10.242	10-16-2019	2019-10-16 12:31:31	20:31:31	female	2.0.10.147	210	Red_S_2.bmp	1510	0		0	0	527571	0		0	0	NULL	NULL	NULL	Low	run1	1	List2	Catch.wav	V_T	1	1	0	2	527421	150	1	491	527912
Exp1	14	Exp1-13-1	59.937	1.0.0.189	2	left	-2003233302	2.0.10.242	2.0.10.242	10-16-2019	2019-10-16 12:31:31	20:31:31	female	2.0.10.147	211	Catch.bmp	1145	0		0	0	530240	0		0	0	NULL	NULL	NULL	Low	run1	1	List2	A_T.wav	A_T	1	1	1	1	530090	150	1	742	530832
Exp1	14	Exp1-13-1	59.937	1.0.0.189	2	left	-2003233302	2.0.10.242	2.0.10.242	10-16-2019	2019-10-16 12:31:31	20:31:31	female	2.0.10.147	212	Red_S_2.bmp	892	0		0	1	532543	0		0	0	NULL	NULL	NULL	Low	run1	1	List2	Catch.wav	V_T	1	1	1	1	532392	151	1	305	532697
Exp1	14	Exp1-13-1	59.937	1.0.0.189	2	left	-2003233302	2.0.10.242	2.0.10.242	10-16-2019	2019-10-16 12:31:31	20:31:31	female	2.0.10.147	213	Red_S_2.bmp	1342	0		0	0	534595	0		0	0	NULL	NULL	NULL	Low	run1	1	List2	Catch.wav	V_T	1	1	0	1	534445	150	1	372	534817
Exp1	14	Exp1-13-1	59.937	1.0.0.189	2	left	-2003233302	2.0.10.242	2.0.10.242	10-16-2019	2019-10-16 12:31:31	20:31:31	female	2.0.10.147	214	Blue_S_2.bmp	1480	0		0	0	537097	0		0	0	NULL	NULL	NULL	Low	run1		List2	Catch.wav	V_S	0		0	1	536947	150		0	0
Exp1	14	Exp1-13-1	59.937	1.0.0.189	2	left	-2003233302	2.0.10.242	2.0.10.242	10-16-2019	2019-10-16 12:31:31	20:31:31	female	2.0.10.147	215	Red_S.bmp	1161	0		1	0	539783	0		0	0	NULL	NULL	NULL	Low	run1	1	List2	A_T.wav	AV_T	1	1	1	1	539633	150	1	462	540095
Exp1	14	Exp1-13-1	59.937	1.0.0.189	2	left	-2003233302	2.0.10.242	2.0.10.242	10-16-2019	2019-10-16 12:31:31	20:31:31	female	2.0.10.147	216	Red_C.bmp	1405	0		0	1	542103	0		0	0	NULL	NULL	NULL	Low	run1	1	List2	A_T.wav	AV_T	1	1	1	1	541952	151	1	305	542257
Exp1	14	Exp1-13-1	59.937	1.0.0.189	2	left	-2003233302	2.0.10.242	2.0.10.242	10-16-2019	2019-10-16 12:31:31	20:31:31	female	2.0.10.147	217	Red_S.bmp	1544	0		0	0	544655	0		0	0	NULL	NULL	NULL	Low	run1	1	List2	Catch.wav	V_T	1	1	1	1	544505	150	1	510	545015
Exp1	14	Exp1-13-1	59.937	1.0.0.189	2	left	-2003233302	2.0.10.242	2.0.10.242	10-16-2019	2019-10-16 12:31:31	20:31:31	female	2.0.10.147	218	Red_S_2.bmp	1588	0		0	0	547358	0		0	0	NULL	NULL	NULL	Low	run1	1	List2	Catch.wav	V_T	1	1	0	1	547208	150	1	295	547503
Exp1	14	Exp1-13-1	59.937	1.0.0.189	2	left	-2003233302	2.0.10.242	2.0.10.242	10-16-2019	2019-10-16 12:31:31	20:31:31	female	2.0.10.147	219	Catch.bmp	1325	0		0	0	550094	0		0	0	NULL	NULL	NULL	Low	run1	1	List2	A_T.wav	A_T	1	1	1	1	549944	150	1	703	550647
Exp1	14	Exp1-13-1	59.937	1.0.0.189	2	left	-2003233302	2.0.10.242	2.0.10.242	10-16-2019	2019-10-16 12:31:31	20:31:31	female	2.0.10.147	220	Catch.bmp	943	0		0	0	552580	0		0	0	NULL	NULL	NULL	Low	run1	1	List2	A_T.wav	A_T	1	1	0	1	552430	150	1	313	552743
Exp1	14	Exp1-13-1	59.937	1.0.0.189	2	left	-2003233302	2.0.10.242	2.0.10.242	10-16-2019	2019-10-16 12:31:31	20:31:31	female	2.0.10.147	221	Red_S.bmp	1248	0		0	0	554682	0		0	0	NULL	NULL	NULL	Low	run1	1	List2	Catch.wav	V_T	1	1	1	1	554532	150	1	443	554975
Exp1	14	Exp1-13-1	59.937	1.0.0.189	2	left	-2003233302	2.0.10.242	2.0.10.242	10-16-2019	2019-10-16 12:31:31	20:31:31	female	2.0.10.147	222	Red_C.bmp	951	0		0	0	557085	0		0	0	NULL	NULL	NULL	Low	run1	1	List2	A_T.wav	AV_T	1	1	1	1	556935	150	1	288	557223
Exp1	14	Exp1-13-1	59.937	1.0.0.189	2	left	-2003233302	2.0.10.242	2.0.10.242	10-16-2019	2019-10-16 12:31:31	20:31:31	female	2.0.10.147	223	Red_C_2.bmp	1436	0		0	0	559187	0		0	0	NULL	NULL	NULL	Low	run1	1	List2	A_T.wav	AV_T	1	1	0	1	559037	150	1	234	559271
Exp1	14	Exp1-13-1	59.937	1.0.0.189	2	left	-2003233302	2.0.10.242	2.0.10.242	10-16-2019	2019-10-16 12:31:31	20:31:31	female	2.0.10.147	224	Red_S_2.bmp	956	0		0	0	561773	0		0	0	NULL	NULL	NULL	Low	run1	1	List2	A_T.wav	AV_T	1	1	0	1	561623	150	1	416	562039
Exp1	14	Exp1-13-1	59.937	1.0.0.189	2	left	-2003233302	2.0.10.242	2.0.10.242	10-16-2019	2019-10-16 12:31:31	20:31:31	female	2.0.10.147	225	Catch.bmp	1582	0		0	0	563892	0		0	0	NULL	NULL	NULL	Low	run1		List2	A_S.wav	A_S	0		0	1	563742	150		0	0
Exp1	14	Exp1-13-1	59.937	1.0.0.189	2	left	-2003233302	2.0.10.242	2.0.10.242	10-16-2019	2019-10-16 12:31:31	20:31:31	female	2.0.10.147	226	Blue_C_2.bmp	830	0		0	0	566678	0		0	0	NULL	NULL	NULL	Low	run1		List2	Catch.wav	V_S	0		1	1	566528	150		0	0
Exp1	14	Exp1-13-1	59.937	1.0.0.189	2	left	-2003233302	2.0.10.242	2.0.10.242	10-16-2019	2019-10-16 12:31:31	20:31:31	female	2.0.10.147	227	Catch.bmp	902	0		0	0	568714	0		0	0	NULL	NULL	NULL	Low	run1		List2	A_S.wav	A_S	0		1	1	568564	150		0	0
Exp1	14	Exp1-13-1	59.937	1.0.0.189	2	left	-2003233302	2.0.10.242	2.0.10.242	10-16-2019	2019-10-16 12:31:31	20:31:31	female	2.0.10.147	228	Blue_S_2.bmp	1128	0		0	0	570833	0		0	0	NULL	NULL	NULL	Low	run1		List2	Catch.wav	V_S	0		0	2	570683	150		0	0
Exp1	14	Exp1-13-1	59.937	1.0.0.189	2	left	-2003233302	2.0.10.242	2.0.10.242	10-16-2019	2019-10-16 12:31:31	20:31:31	female	2.0.10.147	229	Red_S.bmp	1233	0		0	0	573168	0		0	0	NULL	NULL	NULL	Low	run1	1	List2	Catch.wav	V_T	1	1	0	1	573018	150	1	406	573424
Exp1	14	Exp1-13-1	59.937	1.0.0.189	2	left	-2003233302	2.0.10.242	2.0.10.242	10-16-2019	2019-10-16 12:31:31	20:31:31	female	2.0.10.147	230	Red_S_2.bmp	1178	0		0	0	575554	0		0	0	NULL	NULL	NULL	Low	run1	1	List2	A_T.wav	AV_T	1	1	1	1	575404	150	1	291	575695
Exp1	14	Exp1-13-1	59.937	1.0.0.189	2	left	-2003233302	2.0.10.242	2.0.10.242	10-16-2019	2019-10-16 12:31:31	20:31:31	female	2.0.10.147	231	Catch.bmp	820	0		0	0	577890	0		0	0	NULL	NULL	NULL	Low	run1	1	List2	A_T.wav	A_T	1	1	0	1	577740	150	1	299	578039
Exp1	14	Exp1-13-1	59.937	1.0.0.189	2	left	-2003233302	2.0.10.242	2.0.10.242	10-16-2019	2019-10-16 12:31:31	20:31:31	female	2.0.10.147	232	Blue_C.bmp	892	0		0	0	579859	0		0	0	NULL	NULL	NULL	Low	run1		List2	A_S.wav	AV_S	0		0	1	579709	150		0	0
Exp1	14	Exp1-13-1	59.937	1.0.0.189	2	left	-2003233302	2.0.10.242	2.0.10.242	10-16-2019	2019-10-16 12:31:31	20:31:31	female	2.0.10.147	233	Catch.bmp	1576	0		0	0	581978	0		0	0	NULL	NULL	NULL	Low	run1		List2	A_S.wav	A_S	0		0	2	581828	150		0	0
Exp1	14	Exp1-13-1	59.937	1.0.0.189	2	left	-2003233302	2.0.10.242	2.0.10.242	10-16-2019	2019-10-16 12:31:31	20:31:31	female	2.0.10.147	234	Catch.bmp	1121	0		0	1	584781	0		0	0	NULL	NULL	NULL	Low	run1	1	List2	A_T.wav	A_T	1	1	1	1	584630	151	1	497	585127
Exp1	14	Exp1-13-1	59.937	1.0.0.189	2	left	-2003233302	2.0.10.242	2.0.10.242	10-16-2019	2019-10-16 12:31:31	20:31:31	female	2.0.10.147	235	Red_C_2.bmp	1012	0		0	0	587050	0		0	0	NULL	NULL	NULL	Low	run1	1	List2	A_T.wav	AV_T	1	1	0	2	586900	150	1	323	587223
Exp1	14	Exp1-13-1	59.937	1.0.0.189	2	left	-2003233302	2.0.10.242	2.0.10.242	10-16-2019	2019-10-16 12:31:31	20:31:31	female	2.0.10.147	236	Red_S_2.bmp	1210	0		0	1	589219	0		0	0	NULL	NULL	NULL	Low	run1	1	List2	Catch.wav	V_T	1	1	2	1	589068	151	1	323	589391
Exp1	14	Exp1-13-1	59.937	1.0.0.189	2	left	-2003233302	2.0.10.242	2.0.10.242	10-16-2019	2019-10-16 12:31:31	20:31:31	female	2.0.10.147	237	Red_S_2.bmp	926	0		0	0	591588	0		0	0	NULL	NULL	NULL	Low	run1	1	List2	A_T.wav	AV_T	1	1	0	1	591438	150	1	256	591694
Exp1	14	Exp1-13-1	59.937	1.0.0.189	2	left	-2003233302	2.0.10.242	2.0.10.242	10-16-2019	2019-10-16 12:31:31	20:31:31	female	2.0.10.147	238	Red_C.bmp	1434	0		0	0	593673	0		0	0	NULL	NULL	NULL	Low	run1	1	List2	A_T.wav	AV_T	1	1	0	1	593523	150	1	259	593782
Exp1	14	Exp1-13-1	59.937	1.0.0.189	2	left	-2003233302	2.0.10.242	2.0.10.242	10-16-2019	2019-10-16 12:31:31	20:31:31	female	2.0.10.147	239	Red_S.bmp	1511	0		0	0	596259	0		0	0	NULL	NULL	NULL	Low	run1	1	List2	A_T.wav	AV_T	1	1	0	1	596109	150	1	306	596415
Exp1	14	Exp1-13-1	59.937	1.0.0.189	2	left	-2003233302	2.0.10.242	2.0.10.242	10-16-2019	2019-10-16 12:31:31	20:31:31	female	2.0.10.147	240	Catch.bmp	1477	0		0	0	598929	0		0	0	NULL	NULL	NULL	Low	run1	1	List2	A_T.wav	A_T	1	1	0	1	598779	150	1	564	599343
Exp1	14	Exp1-13-1	59.937	1.0.0.189	2	left	-2003233302	2.0.10.242	2.0.10.242	10-16-2019	2019-10-16 12:31:31	20:31:31	female	2.0.10.147	241	Blue_S.bmp	954	0		0	0	601565	0		0	0	NULL	NULL	NULL	Low	run1		List2	A_S.wav	AV_S	0		0	1	601415	150		0	0
Exp1	14	Exp1-13-1	59.937	1.0.0.189	2	left	-2003233302	2.0.10.242	2.0.10.242	10-16-2019	2019-10-16 12:31:31	20:31:31	female	2.0.10.147	242	Red_S.bmp	935	0		0	0	603734	0		0	0	NULL	NULL	NULL	Low	run1	1	List2	Catch.wav	V_T	1	1	0	1	603584	150	1	494	604078
Exp1	14	Exp1-13-1	59.937	1.0.0.189	2	left	-2003233302	2.0.10.242	2.0.10.242	10-16-2019	2019-10-16 12:31:31	20:31:31	female	2.0.10.147	243	Red_C_2.bmp	1481	0		0	0	605819	0		0	0	NULL	NULL	NULL	Low	run1	1	List2	Catch.wav	V_T	1	1	0	1	605669	150	1	273	605942
Exp1	14	Exp1-13-1	59.937	1.0.0.189	2	left	-2003233302	2.0.10.242	2.0.10.242	10-16-2019	2019-10-16 12:31:31	20:31:31	female	2.0.10.147	244	Blue_C.bmp	927	0		1	0	608455	0		0	0	NULL	NULL	NULL	Low	Run1		List2	Catch.wav	V_S	0		0	1	608305	150		0	0
Exp1	14	Exp1-13-1	59.937	1.0.0.189	2	left	-2003233302	2.0.10.242	2.0.10.242	10-16-2019	2019-10-16 12:31:31	20:31:31	female	2.0.10.147	245	Red_S_2.bmp	1331	0		0	0	610591	0		0	0	NULL	NULL	NULL	Low	run1	1	List2	Catch.wav	V_T	1	1	0	1	610441	150	1	421	610862
Exp1	14	Exp1-13-1	59.937	1.0.0.189	2	left	-2003233302	2.0.10.242	2.0.10.242	10-16-2019	2019-10-16 12:31:31	20:31:31	female	2.0.10.147	246	Catch.bmp	1297	0		0	0	613077	0		0	0	NULL	NULL	NULL	Low	run1	1	List2	A_T.wav	A_T	1	1	1	1	612927	150	1	503	613430
Exp1	14	Exp1-13-1	59.937	1.0.0.189	2	left	-2003233302	2.0.10.242	2.0.10.242	10-16-2019	2019-10-16 12:31:31	20:31:31	female	2.0.10.147	247	Red_C.bmp	1441	0		1	0	615529	0		0	0	NULL	NULL	NULL	Low	run1	1	List2	A_T.wav	AV_T	1	1	0	1	615379	150	1	275	615654
Exp1	14	Exp1-13-1	59.937	1.0.0.189	2	left	-2003233302	2.0.10.242	2.0.10.242	10-16-2019	2019-10-16 12:31:31	20:31:31	female	2.0.10.147	248	Red_C.bmp	1410	0		0	0	618132	0		0	0	NULL	NULL	NULL	Low	run1	1	List2	A_T.wav	AV_T	1	1	0	1	617982	150	1	272	618254
Exp1	14	Exp1-13-1	59.937	1.0.0.189	2	left	-2003233302	2.0.10.242	2.0.10.242	10-16-2019	2019-10-16 12:31:31	20:31:31	female	2.0.10.147	249	Red_C_2.bmp	812	0		0	1	620702	0		0	0	NULL	NULL	NULL	Low	run1	1	List2	A_T.wav	AV_T	1	1	1	1	620551	151	1	416	620967
Exp1	14	Exp1-13-1	59.937	1.0.0.189	2	left	-2003233302	2.0.10.242	2.0.10.242	10-16-2019	2019-10-16 12:31:31	20:31:31	female	2.0.10.147	250	Catch.bmp	1034	0		0	0	622670	0		0	0	NULL	NULL	NULL	Low	run1	1	List2	A_T.wav	A_T	1	1	0	1	622520	150	1	342	622862
Exp1	14	Exp1-13-1	59.937	1.0.0.189	2	left	-2003233302	2.0.10.242	2.0.10.242	10-16-2019	2019-10-16 12:31:31	20:31:31	female	2.0.10.147	251	Catch.bmp	1025	0		0	0	624856	0		0	0	NULL	NULL	NULL	Low	run1	1	List2	A_T.wav	A_T	1	1	0	1	624706	150	1	269	624975
Exp1	14	Exp1-13-1	59.937	1.0.0.189	2	left	-2003233302	2.0.10.242	2.0.10.242	10-16-2019	2019-10-16 12:31:31	20:31:31	female	2.0.10.147	252	Red_C_2.bmp	1573	0		0	1	627042	0		0	0	NULL	NULL	NULL	Low	run1	1	List2	A_T.wav	AV_T	1	1	1	1	626891	151	1	379	627270
Exp1	14	Exp1-13-1	59.937	1.0.0.189	2	left	-2003233302	2.0.10.242	2.0.10.242	10-16-2019	2019-10-16 12:31:31	20:31:31	female	2.0.10.147	253	Catch.bmp	1561	0		0	0	629778	0		0	0	NULL	NULL	NULL	Low	run1	1	List2	A_T.wav	A_T	1	1	0	1	629628	150	1	667	630295
Exp1	14	Exp1-13-1	59.937	1.0.0.189	2	left	-2003233302	2.0.10.242	2.0.10.242	10-16-2019	2019-10-16 12:31:31	20:31:31	female	2.0.10.147	254	Red_C.bmp	952	0		0	0	632497	0		0	0	NULL	NULL	NULL	Low	run1	1	List2	A_T.wav	AV_T	1	1	0	1	632347	150	1	324	632671
Exp1	14	Exp1-13-1	59.937	1.0.0.189	2	left	-2003233302	2.0.10.242	2.0.10.242	10-16-2019	2019-10-16 12:31:31	20:31:31	female	2.0.10.147	255	Catch.bmp	1045	0		1	0	634599	0		0	0	NULL	NULL	NULL	Low	run1	1	List2	A_T.wav	A_T	1	1	0	1	634449	150	1	349	634798
Exp1	14	Exp1-13-1	59.937	1.0.0.189	2	left	-2003233302	2.0.10.242	2.0.10.242	10-16-2019	2019-10-16 12:31:31	20:31:31	female	2.0.10.147	256	Red_S.bmp	844	0		0	0	636802	0		0	0	NULL	NULL	NULL	Low	run1	1	List2	A_T.wav	AV_T	1	1	0	1	636652	150	1	306	636958
Exp1	14	Exp1-13-1	59.937	1.0.0.189	2	left	-2003233302	2.0.10.242	2.0.10.242	10-16-2019	2019-10-16 12:31:31	20:31:31	female	2.0.10.147	257	Catch.bmp	853	0		0	0	638804	0		0	0	NULL	NULL	NULL	Low	run1	1	List2	A_T.wav	A_T	1	1	0	1	638654	150	1	344	638998
Exp1	14	Exp1-13-1	59.937	1.0.0.189	2	left	-2003233302	2.0.10.242	2.0.10.242	10-16-2019	2019-10-16 12:31:31	20:31:31	female	2.0.10.147	258	Red_C.bmp	1528	0		0	0	640806	0		0	0	NULL	NULL	NULL	Low	run1	1	List2	Catch.wav	V_T	1	1	1	1	640656	150	1	486	641142
Exp1	14	Exp1-13-1	59.937	1.0.0.189	2	left	-2003233302	2.0.10.242	2.0.10.242	10-16-2019	2019-10-16 12:31:31	20:31:31	female	2.0.10.147	259	Red_C.bmp	947	0		0	0	643492	0		0	0	NULL	NULL	NULL	Low	run1	1	List2	A_T.wav	AV_T	1	1	1	1	643342	150	1	448	643790
Exp1	14	Exp1-13-1	59.937	1.0.0.189	2	left	-2003233302	2.0.10.242	2.0.10.242	10-16-2019	2019-10-16 12:31:31	20:31:31	female	2.0.10.147	260	Blue_C_2.bmp	1337	0		0	0	645594	0		0	0	NULL	NULL	NULL	Low	run1		List2	A_S.wav	AV_S	0		0	1	645444	150		0	0
