# Supplementary material for: Visual Perceptual Load Attenuates Age-Related Audiovisual Integration in an Audiovisual Discrimination Task
Source: Front Psychol. 2021 Sep 29;12:740221. doi: 10.3389/fpsyg.2021.740221 (PMC8511317; doi:10.3389/fpsyg.2021.740221)
Supplement: Supplementary file 1 [file Data_Sheet_1.ZIP › Export data/Group 2_Data_Older/Exp1_Low load/Subject_15.xlsx]

## Sheet: Sheet1
ExperimentName	Subject	DataFile.Basename	Display.RefreshRate	ExperimentVersion	Group	Handedness	RandomSeed	RuntimeVersion	RuntimeVersionExpected	SessionDate	SessionStartDateTimeUtc	SessionTime	Sex	StudioVersion	Block	Image	ITI	ITI.ACC	ITI.CRESP	ITI.DurationError	ITI.OnsetDelay	ITI.OnsetTime	ITI.OnsetToOnsetTime	ITI.RESP	ITI.RT	ITI.RTTime	List1	List1.Cycle	List1.Sample	PercetualLoad	Procedure	Response	Running	Sound	StimulusType	Target.ACC	Target.CRESP	Target.DurationError	Target.OnsetDelay	Target.OnsetTime	Target.OnsetToOnsetTime	Target.RESP	Target.RT	Target.RTTime
Exp1	15	Exp1-1-15	59.937	1.0.0.191	2	left	309025351	2.0.10.242	2.0.10.242	10-31-2019	2019-10-31 01:20:05	09:20:05	male	2.0.10.147	1	Red_C.bmp	1589	0		0	0	68171	0		0	0	15	1	1	Low	Prac	1	List1	A_T.wav	AV_T	0		127	1	68021	150		0	0
Exp1	15	Exp1-1-15	59.937	1.0.0.191	2	left	309025351	2.0.10.242	2.0.10.242	10-31-2019	2019-10-31 01:20:05	09:20:05	male	2.0.10.147	2	Catch.bmp	1539	0		0	0	70974	0		0	0	9	1	2	Low	Prac		List1	A_S.wav	A_S	0		0	1	70824	150		0	0
Exp1	15	Exp1-1-15	59.937	1.0.0.191	2	left	309025351	2.0.10.242	2.0.10.242	10-31-2019	2019-10-31 01:20:05	09:20:05	male	2.0.10.147	3	Red_S.bmp	1180	0		0	0	73727	0		0	0	7	1	3	Low	Prac	1	List1	Catch.wav	V_T	1	1	0	1	73577	150	1	851	74428
Exp1	15	Exp1-1-15	59.937	1.0.0.191	2	left	309025351	2.0.10.242	2.0.10.242	10-31-2019	2019-10-31 01:20:05	09:20:05	male	2.0.10.147	4	Catch.bmp	1267	0		0	0	76063	0		0	0	10	1	4	Low	Prac	1	List1	A_T.wav	A_T	1	1	0	1	75913	150	1	795	76708
Exp1	15	Exp1-1-15	59.937	1.0.0.191	2	left	309025351	2.0.10.242	2.0.10.242	10-31-2019	2019-10-31 01:20:05	09:20:05	male	2.0.10.147	5	Red_C_2.bmp	970	0		0	0	78482	0		0	0	6	1	5	Low	Prac	1	List1	Catch.wav	V_T	1	1	0	1	78332	150	1	848	79180
Exp1	15	Exp1-1-15	59.937	1.0.0.191	2	left	309025351	2.0.10.242	2.0.10.242	10-31-2019	2019-10-31 01:20:05	09:20:05	male	2.0.10.147	6	Catch.bmp	1506	0		0	0	80601	0		0	0	10	1	6	Low	Prac	1	List1	A_T.wav	A_T	0		1	1	80451	150		0	0
Exp1	15	Exp1-1-15	59.937	1.0.0.191	2	left	309025351	2.0.10.242	2.0.10.242	10-31-2019	2019-10-31 01:20:05	09:20:05	male	2.0.10.147	7	Red_C_2.bmp	1399	0		0	0	83320	0		0	0	6	1	7	Low	Prac	1	List1	Catch.wav	V_T	1	1	1	1	83170	150	1	594	83764
Exp1	15	Exp1-1-15	59.937	1.0.0.191	2	left	309025351	2.0.10.242	2.0.10.242	10-31-2019	2019-10-31 01:20:05	09:20:05	male	2.0.10.147	8	Red_C.bmp	1143	0		0	0	85873	0		0	0	15	1	8	Low	Prac	1	List1	A_T.wav	AV_T	1	1	1	1	85723	150	1	481	86204
Exp1	15	Exp1-1-15	59.937	1.0.0.191	2	left	309025351	2.0.10.242	2.0.10.242	10-31-2019	2019-10-31 01:20:05	09:20:05	male	2.0.10.147	9	Red_C_2.bmp	1214	0		1	0	88175	0		0	0	16	1	9	Low	Prac	1	List1	A_T.wav	AV_T	1	1	0	1	88025	150	1	467	88492
Exp1	15	Exp1-1-15	59.937	1.0.0.191	2	left	309025351	2.0.10.242	2.0.10.242	10-31-2019	2019-10-31 01:20:05	09:20:05	male	2.0.10.147	10	Red_S.bmp	1257	0		0	1	90545	0		0	0	17	1	10	Low	Prac	1	List1	A_T.wav	AV_T	1	1	1	1	90394	151	1	419	90813
Exp1	15	Exp1-1-15	59.937	1.0.0.191	2	left	309025351	2.0.10.242	2.0.10.242	10-31-2019	2019-10-31 01:20:05	09:20:05	male	2.0.10.147	11	Catch.bmp	829	0		0	0	92964	0		0	0	10	1	11	Low	Prac	1	List1	A_T.wav	A_T	1	1	0	1	92814	150	1	758	93572
Exp1	15	Exp1-1-15	59.937	1.0.0.191	2	left	309025351	2.0.10.242	2.0.10.242	10-31-2019	2019-10-31 01:20:05	09:20:05	male	2.0.10.147	12	Red_S_2.bmp	846	0		0	0	94949	0		0	0	18	1	12	Low	Prac	1	List1	A_T.wav	AV_T	1	1	0	1	94799	150	1	709	95508
Exp1	15	Exp1-1-15	59.937	1.0.0.191	2	left	309025351	2.0.10.242	2.0.10.242	10-31-2019	2019-10-31 01:20:05	09:20:05	male	2.0.10.147	13	Red_S_2.bmp	1055	0		0	0	96951	0		0	0	8	1	13	Low	Prac	1	List1	Catch.wav	V_T	1	1	1	1	96801	150	1	612	97413
Exp1	15	Exp1-1-15	59.937	1.0.0.191	2	left	309025351	2.0.10.242	2.0.10.242	10-31-2019	2019-10-31 01:20:05	09:20:05	male	2.0.10.147	14	Red_C.bmp	1354	0		0	1	99154	0		0	0	5	1	14	Low	Prac	1	List1	Catch.wav	V_T	1	1	1	1	99003	151	1	569	99572
Exp1	15	Exp1-1-15	59.937	1.0.0.191	2	left	309025351	2.0.10.242	2.0.10.242	10-31-2019	2019-10-31 01:20:05	09:20:05	male	2.0.10.147	15	Catch.bmp	1562	0		0	0	101656	0		0	0	10	1	15	Low	Prac	1	List1	A_T.wav	A_T	1	1	1	1	101506	150	1	1010	102516
Exp1	15	Exp1-1-15	59.937	1.0.0.191	2	left	309025351	2.0.10.242	2.0.10.242	10-31-2019	2019-10-31 01:20:05	09:20:05	male	2.0.10.147	16	Red_S_2.bmp	1055	0		0	0	104376	0		0	0	8	1	16	Low	Prac	1	List1	Catch.wav	V_T	1	1	0	1	104226	150	1	610	104836
Exp1	15	Exp1-1-15	59.937	1.0.0.191	2	left	309025351	2.0.10.242	2.0.10.242	10-31-2019	2019-10-31 01:20:05	09:20:05	male	2.0.10.147	17	Catch.bmp	878	0		0	0	106578	0		0	0	10	1	17	Low	Prac	1	List1	A_T.wav	A_T	0		1	1	106428	150		0	0
Exp1	15	Exp1-1-15	59.937	1.0.0.191	2	left	309025351	2.0.10.242	2.0.10.242	10-31-2019	2019-10-31 01:20:05	09:20:05	male	2.0.10.147	18	Blue_S_2.bmp	1178	0		0	1	108664	0		0	0	14	1	18	Low	Prac		List1	A_S.wav	AV_S	0		1	1	108513	151		0	0
Exp1	15	Exp1-1-15	59.937	1.0.0.191	2	left	309025351	2.0.10.242	2.0.10.242	10-31-2019	2019-10-31 01:20:05	09:20:05	male	2.0.10.147	19	Blue_C_2.bmp	860	0		0	0	111066	0		0	0	2	1	19	Low	Prac		List1	Catch.wav	V_S	0		1	1	110916	150		0	0
Exp1	15	Exp1-1-15	59.937	1.0.0.191	2	left	309025351	2.0.10.242	2.0.10.242	10-31-2019	2019-10-31 01:20:05	09:20:05	male	2.0.10.147	20	Red_S.bmp	1416	0		0	0	113135	0		0	0	7	1	20	Low	Prac	1	List1	Catch.wav	V_T	1	1	0	1	112985	150	1	515	113500
Exp1	15	Exp1-1-15	59.937	1.0.0.191	2	left	309025351	2.0.10.242	2.0.10.242	10-31-2019	2019-10-31 01:20:05	09:20:05	male	2.0.10.147	21	Blue_C.bmp	871	0		0	0	121177	0		0	0	NULL	NULL	NULL	Low	Run1		List2	Catch.wav	V_S	0		0	1	121027	150		0	0
Exp1	15	Exp1-1-15	59.937	1.0.0.191	2	left	309025351	2.0.10.242	2.0.10.242	10-31-2019	2019-10-31 01:20:05	09:20:05	male	2.0.10.147	22	Red_C.bmp	886	0		0	0	123262	0		0	0	NULL	NULL	NULL	Low	run1	1	List2	Catch.wav	V_T	1	1	0	1	123112	150	1	412	123524
Exp1	15	Exp1-1-15	59.937	1.0.0.191	2	left	309025351	2.0.10.242	2.0.10.242	10-31-2019	2019-10-31 01:20:05	09:20:05	male	2.0.10.147	23	Catch.bmp	1498	0		0	0	125298	0		0	0	NULL	NULL	NULL	Low	run1	1	List2	A_T.wav	A_T	1	1	0	1	125148	150	1	728	125876
Exp1	15	Exp1-1-15	59.937	1.0.0.191	2	left	309025351	2.0.10.242	2.0.10.242	10-31-2019	2019-10-31 01:20:05	09:20:05	male	2.0.10.147	24	Red_C.bmp	1395	0		0	1	127951	0		0	0	NULL	NULL	NULL	Low	run1	1	List2	A_T.wav	AV_T	1	1	1	1	127800	151	1	340	128140
Exp1	15	Exp1-1-15	59.937	1.0.0.191	2	left	309025351	2.0.10.242	2.0.10.242	10-31-2019	2019-10-31 01:20:05	09:20:05	male	2.0.10.147	25	Catch.bmp	1154	0		0	0	130503	0		0	0	NULL	NULL	NULL	Low	run1		List2	A_S.wav	A_S	0		0	1	130353	150		0	0
Exp1	15	Exp1-1-15	59.937	1.0.0.191	2	left	309025351	2.0.10.242	2.0.10.242	10-31-2019	2019-10-31 01:20:05	09:20:05	male	2.0.10.147	26	Catch.bmp	904	0		0	0	132872	0		0	0	NULL	NULL	NULL	Low	run1		List2	A_S.wav	A_S	0		0	1	132722	150		0	0
Exp1	15	Exp1-1-15	59.937	1.0.0.191	2	left	309025351	2.0.10.242	2.0.10.242	10-31-2019	2019-10-31 01:20:05	09:20:05	male	2.0.10.147	27	Catch.bmp	1247	0		0	0	134991	0		0	0	NULL	NULL	NULL	Low	run1	1	List2	A_T.wav	A_T	1	1	0	1	134841	150	1	466	135307
Exp1	15	Exp1-1-15	59.937	1.0.0.191	2	left	309025351	2.0.10.242	2.0.10.242	10-31-2019	2019-10-31 01:20:05	09:20:05	male	2.0.10.147	28	Catch.bmp	1351	0		0	0	137394	0		0	0	NULL	NULL	NULL	Low	run1	1	List2	A_T.wav	A_T	1	1	0	1	137244	150	1	471	137715
Exp1	15	Exp1-1-15	59.937	1.0.0.191	2	left	309025351	2.0.10.242	2.0.10.242	10-31-2019	2019-10-31 01:20:05	09:20:05	male	2.0.10.147	29	Red_C_2.bmp	1290	0		1	0	139896	0		0	0	NULL	NULL	NULL	Low	run1	1	List2	Catch.wav	V_T	1	1	1	1	139746	150	1	489	140235
Exp1	15	Exp1-1-15	59.937	1.0.0.191	2	left	309025351	2.0.10.242	2.0.10.242	10-31-2019	2019-10-31 01:20:05	09:20:05	male	2.0.10.147	30	Red_S.bmp	1036	0		0	0	142349	0		0	0	NULL	NULL	NULL	Low	run1	1	List2	A_T.wav	AV_T	1	1	0	1	142199	150	1	476	142675
Exp1	15	Exp1-1-15	59.937	1.0.0.191	2	left	309025351	2.0.10.242	2.0.10.242	10-31-2019	2019-10-31 01:20:05	09:20:05	male	2.0.10.147	31	Red_C_2.bmp	1097	0		0	1	144535	0		0	0	NULL	NULL	NULL	Low	run1	1	List2	Catch.wav	V_T	1	1	1	1	144384	151	1	763	145147
Exp1	15	Exp1-1-15	59.937	1.0.0.191	2	left	309025351	2.0.10.242	2.0.10.242	10-31-2019	2019-10-31 01:20:05	09:20:05	male	2.0.10.147	32	Red_C_2.bmp	972	0		0	0	146787	0		0	0	NULL	NULL	NULL	Low	run1	1	List2	Catch.wav	V_T	1	1	0	1	146637	150	1	574	147211
Exp1	15	Exp1-1-15	59.937	1.0.0.191	2	left	309025351	2.0.10.242	2.0.10.242	10-31-2019	2019-10-31 01:20:05	09:20:05	male	2.0.10.147	33	Blue_C.bmp	1326	0		0	0	148906	0		0	0	NULL	NULL	NULL	Low	Run1		List2	Catch.wav	V_S	0		0	1	148756	150		0	0
Exp1	15	Exp1-1-15	59.937	1.0.0.191	2	left	309025351	2.0.10.242	2.0.10.242	10-31-2019	2019-10-31 01:20:05	09:20:05	male	2.0.10.147	34	Red_C_2.bmp	1110	0		0	0	151442	0		0	0	NULL	NULL	NULL	Low	run1	1	List2	Catch.wav	V_T	1	1	0	1	151292	150	1	447	151739
Exp1	15	Exp1-1-15	59.937	1.0.0.191	2	left	309025351	2.0.10.242	2.0.10.242	10-31-2019	2019-10-31 01:20:05	09:20:05	male	2.0.10.147	35	Catch.bmp	1517	0		0	0	153711	0		0	0	NULL	NULL	NULL	Low	run1	1	List2	A_T.wav	A_T	1	1	1	1	153561	150	1	883	154444
Exp1	15	Exp1-1-15	59.937	1.0.0.191	2	left	309025351	2.0.10.242	2.0.10.242	10-31-2019	2019-10-31 01:20:05	09:20:05	male	2.0.10.147	36	Red_C_2.bmp	808	0		1	0	156380	0		0	0	NULL	NULL	NULL	Low	run1	1	List2	A_T.wav	AV_T	1	1	0	1	156230	150	1	469	156699
Exp1	15	Exp1-1-15	59.937	1.0.0.191	2	left	309025351	2.0.10.242	2.0.10.242	10-31-2019	2019-10-31 01:20:05	09:20:05	male	2.0.10.147	37	Catch.bmp	1106	0		0	0	158349	0		0	0	NULL	NULL	NULL	Low	run1	1	List2	A_T.wav	A_T	1	1	0	1	158199	150	1	1061	159260
Exp1	15	Exp1-1-15	59.937	1.0.0.191	2	left	309025351	2.0.10.242	2.0.10.242	10-31-2019	2019-10-31 01:20:05	09:20:05	male	2.0.10.147	38	Catch.bmp	943	0		0	0	160618	0		0	0	NULL	NULL	NULL	Low	run1		List2	A_S.wav	A_S	0		0	1	160468	150		0	0
Exp1	15	Exp1-1-15	59.937	1.0.0.191	2	left	309025351	2.0.10.242	2.0.10.242	10-31-2019	2019-10-31 01:20:05	09:20:05	male	2.0.10.147	39	Catch.bmp	1084	0		1	0	162770	0		0	0	NULL	NULL	NULL	Low	run1		List2	A_S.wav	A_S	0		0	1	162620	150		0	0
Exp1	15	Exp1-1-15	59.937	1.0.0.191	2	left	309025351	2.0.10.242	2.0.10.242	10-31-2019	2019-10-31 01:20:05	09:20:05	male	2.0.10.147	40	Catch.bmp	1240	0		0	0	165073	0		0	0	NULL	NULL	NULL	Low	run1	1	List2	A_T.wav	A_T	1	1	0	1	164923	150	1	592	165515
Exp1	15	Exp1-1-15	59.937	1.0.0.191	2	left	309025351	2.0.10.242	2.0.10.242	10-31-2019	2019-10-31 01:20:05	09:20:05	male	2.0.10.147	41	Catch.bmp	1389	0		0	0	167475	0		0	0	NULL	NULL	NULL	Low	run1	1	List2	A_T.wav	A_T	1	1	0	1	167325	150	1	590	167915
Exp1	15	Exp1-1-15	59.937	1.0.0.191	2	left	309025351	2.0.10.242	2.0.10.242	10-31-2019	2019-10-31 01:20:05	09:20:05	male	2.0.10.147	42	Catch.bmp	874	0		0	0	170011	0		0	0	NULL	NULL	NULL	Low	run1	1	List2	A_T.wav	A_T	1	1	0	1	169861	150	1	591	170452
Exp1	15	Exp1-1-15	59.937	1.0.0.191	2	left	309025351	2.0.10.242	2.0.10.242	10-31-2019	2019-10-31 01:20:05	09:20:05	male	2.0.10.147	43	Red_C_2.bmp	1401	0		0	0	172047	0		0	0	NULL	NULL	NULL	Low	run1	1	List2	A_T.wav	AV_T	1	1	0	1	171897	150	1	546	172443
Exp1	15	Exp1-1-15	59.937	1.0.0.191	2	left	309025351	2.0.10.242	2.0.10.242	10-31-2019	2019-10-31 01:20:05	09:20:05	male	2.0.10.147	44	Red_S_2.bmp	1405	0		0	1	174600	0		0	0	NULL	NULL	NULL	Low	run1	1	List2	A_T.wav	AV_T	1	1	1	1	174449	151	1	522	174971
Exp1	15	Exp1-1-15	59.937	1.0.0.191	2	left	309025351	2.0.10.242	2.0.10.242	10-31-2019	2019-10-31 01:20:05	09:20:05	male	2.0.10.147	45	Catch.bmp	1330	0		0	0	177152	0		0	0	NULL	NULL	NULL	Low	run1	1	List2	A_T.wav	A_T	1	1	0	1	177002	150	1	833	177835
Exp1	15	Exp1-1-15	59.937	1.0.0.191	2	left	309025351	2.0.10.242	2.0.10.242	10-31-2019	2019-10-31 01:20:05	09:20:05	male	2.0.10.147	46	Catch.bmp	1562	0		0	0	179638	0		0	0	NULL	NULL	NULL	Low	run1	1	List2	A_T.wav	A_T	1	1	0	1	179488	150	1	571	180059
Exp1	15	Exp1-1-15	59.937	1.0.0.191	2	left	309025351	2.0.10.242	2.0.10.242	10-31-2019	2019-10-31 01:20:05	09:20:05	male	2.0.10.147	47	Red_S.bmp	838	0		0	0	182358	0		0	0	NULL	NULL	NULL	Low	run1	1	List2	A_T.wav	AV_T	1	1	0	1	182208	150	1	508	182716
Exp1	15	Exp1-1-15	59.937	1.0.0.191	2	left	309025351	2.0.10.242	2.0.10.242	10-31-2019	2019-10-31 01:20:05	09:20:05	male	2.0.10.147	48	Catch.bmp	1468	0		0	0	184343	0		0	0	NULL	NULL	NULL	Low	run1	1	List2	A_T.wav	A_T	1	1	0	1	184193	150	1	506	184699
Exp1	15	Exp1-1-15	59.937	1.0.0.191	2	left	309025351	2.0.10.242	2.0.10.242	10-31-2019	2019-10-31 01:20:05	09:20:05	male	2.0.10.147	49	Catch.bmp	938	0		0	1	186963	0		0	0	NULL	NULL	NULL	Low	run1		List2	A_S.wav	A_S	0		1	1	186812	151		0	0
Exp1	15	Exp1-1-15	59.937	1.0.0.191	2	left	309025351	2.0.10.242	2.0.10.242	10-31-2019	2019-10-31 01:20:05	09:20:05	male	2.0.10.147	50	Red_C.bmp	924	0		0	1	189132	0		0	0	NULL	NULL	NULL	Low	run1	1	List2	A_T.wav	AV_T	1	1	0	1	188981	151	1	622	189603
Exp1	15	Exp1-1-15	59.937	1.0.0.191	2	left	309025351	2.0.10.242	2.0.10.242	10-31-2019	2019-10-31 01:20:05	09:20:05	male	2.0.10.147	51	Red_C.bmp	1503	0		0	0	191217	0		0	0	NULL	NULL	NULL	Low	run1	1	List2	Catch.wav	V_T	1	1	1	1	191067	150	1	632	191699
Exp1	15	Exp1-1-15	59.937	1.0.0.191	2	left	309025351	2.0.10.242	2.0.10.242	10-31-2019	2019-10-31 01:20:05	09:20:05	male	2.0.10.147	52	Red_S.bmp	1240	0		0	0	193870	0		0	0	NULL	NULL	NULL	Low	run1	1	List2	Catch.wav	V_T	1	1	0	1	193720	150	1	491	194211
Exp1	15	Exp1-1-15	59.937	1.0.0.191	2	left	309025351	2.0.10.242	2.0.10.242	10-31-2019	2019-10-31 01:20:05	09:20:05	male	2.0.10.147	53	Catch.bmp	951	0		0	0	196272	0		0	0	NULL	NULL	NULL	Low	run1		List2	A_S.wav	A_S	0		1	1	196122	150		0	0
Exp1	15	Exp1-1-15	59.937	1.0.0.191	2	left	309025351	2.0.10.242	2.0.10.242	10-31-2019	2019-10-31 01:20:05	09:20:05	male	2.0.10.147	54	Red_S.bmp	1328	0		0	0	198441	0		0	0	NULL	NULL	NULL	Low	run1	1	List2	Catch.wav	V_T	1	1	1	1	198291	150	1	584	198875
Exp1	15	Exp1-1-15	59.937	1.0.0.191	2	left	309025351	2.0.10.242	2.0.10.242	10-31-2019	2019-10-31 01:20:05	09:20:05	male	2.0.10.147	55	Red_C.bmp	1184	0		0	0	200927	0		0	0	NULL	NULL	NULL	Low	run1	1	List2	Catch.wav	V_T	1	1	0	1	200777	150	1	705	201482
Exp1	15	Exp1-1-15	59.937	1.0.0.191	2	left	309025351	2.0.10.242	2.0.10.242	10-31-2019	2019-10-31 01:20:05	09:20:05	male	2.0.10.147	56	Red_C_2.bmp	1305	0		0	0	203263	0		0	0	NULL	NULL	NULL	Low	run1	1	List2	Catch.wav	V_T	1	1	0	1	203113	150	1	521	203634
Exp1	15	Exp1-1-15	59.937	1.0.0.191	2	left	309025351	2.0.10.242	2.0.10.242	10-31-2019	2019-10-31 01:20:05	09:20:05	male	2.0.10.147	57	Red_S.bmp	1218	0		0	1	205716	0		0	0	NULL	NULL	NULL	Low	run1	1	List2	A_T.wav	AV_T	1	1	1	1	205565	151	1	549	206114
Exp1	15	Exp1-1-15	59.937	1.0.0.191	2	left	309025351	2.0.10.242	2.0.10.242	10-31-2019	2019-10-31 01:20:05	09:20:05	male	2.0.10.147	58	Red_C_2.bmp	813	0		0	0	208085	0		0	0	NULL	NULL	NULL	Low	run1	1	List2	Catch.wav	V_T	1	1	0	1	207935	150	1	627	208562
Exp1	15	Exp1-1-15	59.937	1.0.0.191	2	left	309025351	2.0.10.242	2.0.10.242	10-31-2019	2019-10-31 01:20:05	09:20:05	male	2.0.10.147	59	Red_S_2.bmp	1058	0		0	1	210054	0		0	0	NULL	NULL	NULL	Low	run1	1	List2	A_T.wav	AV_T	1	1	1	1	209903	151	1	531	210434
Exp1	15	Exp1-1-15	59.937	1.0.0.191	2	left	309025351	2.0.10.242	2.0.10.242	10-31-2019	2019-10-31 01:20:05	09:20:05	male	2.0.10.147	60	Blue_C.bmp	871	0		0	1	212273	0		0	0	NULL	NULL	NULL	Low	Run1		List2	Catch.wav	V_S	0		1	1	212122	151		0	0
Exp1	15	Exp1-1-15	59.937	1.0.0.191	2	left	309025351	2.0.10.242	2.0.10.242	10-31-2019	2019-10-31 01:20:05	09:20:05	male	2.0.10.147	61	Red_C.bmp	1026	0		0	0	214358	0		0	0	NULL	NULL	NULL	Low	run1	1	List2	Catch.wav	V_T	1	1	0	1	214208	150	1	578	214786
Exp1	15	Exp1-1-15	59.937	1.0.0.191	2	left	309025351	2.0.10.242	2.0.10.242	10-31-2019	2019-10-31 01:20:05	09:20:05	male	2.0.10.147	62	Red_S_2.bmp	1330	0		0	1	216544	0		0	0	NULL	NULL	NULL	Low	run1	1	List2	A_T.wav	AV_T	1	1	1	1	216393	151	1	473	216866
Exp1	15	Exp1-1-15	59.937	1.0.0.191	2	left	309025351	2.0.10.242	2.0.10.242	10-31-2019	2019-10-31 01:20:05	09:20:05	male	2.0.10.147	63	Red_C_2.bmp	1367	0		0	1	219030	0		0	0	NULL	NULL	NULL	Low	run1	1	List2	A_T.wav	AV_T	1	1	1	1	218879	151	1	627	219506
Exp1	15	Exp1-1-15	59.937	1.0.0.191	2	left	309025351	2.0.10.242	2.0.10.242	10-31-2019	2019-10-31 01:20:05	09:20:05	male	2.0.10.147	64	Red_C.bmp	876	0		0	0	221549	0		0	0	NULL	NULL	NULL	Low	run1	1	List2	A_T.wav	AV_T	1	1	0	1	221399	150	1	523	221922
Exp1	15	Exp1-1-15	59.937	1.0.0.191	2	left	309025351	2.0.10.242	2.0.10.242	10-31-2019	2019-10-31 01:20:05	09:20:05	male	2.0.10.147	65	Blue_S.bmp	1168	0		0	0	223584	0		0	0	NULL	NULL	NULL	Low	run1		List2	Catch.wav	V_S	0		1	1	223434	150		0	0
Exp1	15	Exp1-1-15	59.937	1.0.0.191	2	left	309025351	2.0.10.242	2.0.10.242	10-31-2019	2019-10-31 01:20:05	09:20:05	male	2.0.10.147	66	Blue_S_2.bmp	1589	0		0	0	225970	0		0	0	NULL	NULL	NULL	Low	run1		List2	Catch.wav	V_S	0		0	1	225820	150		0	0
Exp1	15	Exp1-1-15	59.937	1.0.0.191	2	left	309025351	2.0.10.242	2.0.10.242	10-31-2019	2019-10-31 01:20:05	09:20:05	male	2.0.10.147	67	Red_C.bmp	1477	0		0	0	228773	0		0	0	NULL	NULL	NULL	Low	run1	1	List2	Catch.wav	V_T	1	1	0	1	228623	150	1	564	229187
Exp1	15	Exp1-1-15	59.937	1.0.0.191	2	left	309025351	2.0.10.242	2.0.10.242	10-31-2019	2019-10-31 01:20:05	09:20:05	male	2.0.10.147	68	Red_C.bmp	844	0		0	0	231409	0		0	0	NULL	NULL	NULL	Low	run1	1	List2	A_T.wav	AV_T	0		1	1	231259	150		0	0
Exp1	15	Exp1-1-15	59.937	1.0.0.191	2	left	309025351	2.0.10.242	2.0.10.242	10-31-2019	2019-10-31 01:20:05	09:20:05	male	2.0.10.147	69	Red_C.bmp	964	0		1	0	233461	0		0	0	NULL	NULL	NULL	Low	run1	1	List2	A_T.wav	AV_T	1	1	0	1	233311	150	1	1067	234378
Exp1	15	Exp1-1-15	59.937	1.0.0.191	2	left	309025351	2.0.10.242	2.0.10.242	10-31-2019	2019-10-31 01:20:05	09:20:05	male	2.0.10.147	70	Blue_C_2.bmp	1253	0		0	0	235597	0		0	0	NULL	NULL	NULL	Low	run1		List2	A_S.wav	AV_S	0		0	1	235447	150		0	0
Exp1	15	Exp1-1-15	59.937	1.0.0.191	2	left	309025351	2.0.10.242	2.0.10.242	10-31-2019	2019-10-31 01:20:05	09:20:05	male	2.0.10.147	71	Red_C.bmp	1063	0		0	0	238066	0		0	0	NULL	NULL	NULL	Low	run1	1	List2	A_T.wav	AV_T	1	1	0	1	237916	150	1	662	238578
Exp1	15	Exp1-1-15	59.937	1.0.0.191	2	left	309025351	2.0.10.242	2.0.10.242	10-31-2019	2019-10-31 01:20:05	09:20:05	male	2.0.10.147	72	Blue_S.bmp	1280	0		0	0	240285	0		0	0	NULL	NULL	NULL	Low	run1		List2	A_S.wav	AV_S	0		0	1	240135	150		0	0
Exp1	15	Exp1-1-15	59.937	1.0.0.191	2	left	309025351	2.0.10.242	2.0.10.242	10-31-2019	2019-10-31 01:20:05	09:20:05	male	2.0.10.147	73	Red_S.bmp	882	0		0	0	242788	0		0	0	NULL	NULL	NULL	Low	run1	1	List2	Catch.wav	V_T	1	1	0	1	242638	150	1	556	243194
Exp1	15	Exp1-1-15	59.937	1.0.0.191	2	left	309025351	2.0.10.242	2.0.10.242	10-31-2019	2019-10-31 01:20:05	09:20:05	male	2.0.10.147	74	Red_S.bmp	1321	0		0	0	244823	0		0	0	NULL	NULL	NULL	Low	run1	1	List2	A_T.wav	AV_T	1	1	1	1	244673	150	1	530	245203
Exp1	15	Exp1-1-15	59.937	1.0.0.191	2	left	309025351	2.0.10.242	2.0.10.242	10-31-2019	2019-10-31 01:20:05	09:20:05	male	2.0.10.147	75	Catch.bmp	814	0		0	1	247293	0		0	0	NULL	NULL	NULL	Low	run1	1	List2	A_T.wav	A_T	1	1	1	1	247142	151	1	892	248034
Exp1	15	Exp1-1-15	59.937	1.0.0.191	2	left	309025351	2.0.10.242	2.0.10.242	10-31-2019	2019-10-31 01:20:05	09:20:05	male	2.0.10.147	76	Catch.bmp	1482	0		0	0	249261	0		0	0	NULL	NULL	NULL	Low	run1	1	List2	A_T.wav	A_T	1	1	0	1	249111	150	1	675	249786
Exp1	15	Exp1-1-15	59.937	1.0.0.191	2	left	309025351	2.0.10.242	2.0.10.242	10-31-2019	2019-10-31 01:20:05	09:20:05	male	2.0.10.147	77	Blue_S_2.bmp	1366	0		0	0	251897	0		0	0	NULL	NULL	NULL	Low	run1		List2	Catch.wav	V_S	0		1	1	251747	150		0	0
Exp1	15	Exp1-1-15	59.937	1.0.0.191	2	left	309025351	2.0.10.242	2.0.10.242	10-31-2019	2019-10-31 01:20:05	09:20:05	male	2.0.10.147	78	Red_S_2.bmp	1481	0		0	0	254467	0		0	0	NULL	NULL	NULL	Low	run1	1	List2	A_T.wav	AV_T	1	1	0	1	254317	150	1	581	254898
Exp1	15	Exp1-1-15	59.937	1.0.0.191	2	left	309025351	2.0.10.242	2.0.10.242	10-31-2019	2019-10-31 01:20:05	09:20:05	male	2.0.10.147	79	Catch.bmp	1166	0		0	0	257103	0		0	0	NULL	NULL	NULL	Low	run1	1	List2	A_T.wav	A_T	1	1	0	1	256953	150	1	769	257722
Exp1	15	Exp1-1-15	59.937	1.0.0.191	2	left	309025351	2.0.10.242	2.0.10.242	10-31-2019	2019-10-31 01:20:05	09:20:05	male	2.0.10.147	80	Catch.bmp	1059	0		0	0	259422	0		0	0	NULL	NULL	NULL	Low	run1		List2	A_S.wav	A_S	0		0	1	259272	150		0	0
Exp1	15	Exp1-1-15	59.937	1.0.0.191	2	left	309025351	2.0.10.242	2.0.10.242	10-31-2019	2019-10-31 01:20:05	09:20:05	male	2.0.10.147	81	Catch.bmp	1318	0		0	0	261691	0		0	0	NULL	NULL	NULL	Low	run1	1	List2	A_T.wav	A_T	1	1	0	1	261541	150	1	653	262194
Exp1	15	Exp1-1-15	59.937	1.0.0.191	2	left	309025351	2.0.10.242	2.0.10.242	10-31-2019	2019-10-31 01:20:05	09:20:05	male	2.0.10.147	82	Red_C.bmp	1195	0		0	0	264160	0		0	0	NULL	NULL	NULL	Low	run1	1	List2	A_T.wav	AV_T	1	1	0	1	264010	150	1	472	264482
Exp1	15	Exp1-1-15	59.937	1.0.0.191	2	left	309025351	2.0.10.242	2.0.10.242	10-31-2019	2019-10-31 01:20:05	09:20:05	male	2.0.10.147	83	Catch.bmp	880	0		0	0	266513	0		0	0	NULL	NULL	NULL	Low	run1	1	List2	A_T.wav	A_T	1	1	0	1	266363	150	1	663	267026
Exp1	15	Exp1-1-15	59.937	1.0.0.191	2	left	309025351	2.0.10.242	2.0.10.242	10-31-2019	2019-10-31 01:20:05	09:20:05	male	2.0.10.147	84	Red_C.bmp	1415	0		0	0	268548	0		0	0	NULL	NULL	NULL	Low	run1	1	List2	Catch.wav	V_T	1	1	1	1	268398	150	1	475	268873
Exp1	15	Exp1-1-15	59.937	1.0.0.191	2	left	309025351	2.0.10.242	2.0.10.242	10-31-2019	2019-10-31 01:20:05	09:20:05	male	2.0.10.147	85	Catch.bmp	986	0		0	1	271118	0		0	0	NULL	NULL	NULL	Low	run1	1	List2	A_T.wav	A_T	1	1	1	1	270967	151	1	851	271818
Exp1	15	Exp1-1-15	59.937	1.0.0.191	2	left	309025351	2.0.10.242	2.0.10.242	10-31-2019	2019-10-31 01:20:05	09:20:05	male	2.0.10.147	86	Catch.bmp	1356	0		0	0	273253	0		0	0	NULL	NULL	NULL	Low	run1	1	List2	A_T.wav	A_T	1	1	0	1	273103	150	1	802	273905
Exp1	15	Exp1-1-15	59.937	1.0.0.191	2	left	309025351	2.0.10.242	2.0.10.242	10-31-2019	2019-10-31 01:20:05	09:20:05	male	2.0.10.147	87	Red_C_2.bmp	1333	0		0	0	275756	0		0	0	NULL	NULL	NULL	Low	run1	1	List2	Catch.wav	V_T	1	1	1	1	275606	150	1	587	276193
Exp1	15	Exp1-1-15	59.937	1.0.0.191	2	left	309025351	2.0.10.242	2.0.10.242	10-31-2019	2019-10-31 01:20:05	09:20:05	male	2.0.10.147	88	Blue_C.bmp	1390	0		0	0	278242	0		0	0	NULL	NULL	NULL	Low	run1		List2	A_S.wav	AV_S	0		0	1	278092	150		0	0
Exp1	15	Exp1-1-15	59.937	1.0.0.191	2	left	309025351	2.0.10.242	2.0.10.242	10-31-2019	2019-10-31 01:20:05	09:20:05	male	2.0.10.147	89	Catch.bmp	1005	0		0	1	280845	0		0	0	NULL	NULL	NULL	Low	run1		List2	A_S.wav	A_S	0		1	1	280694	151		0	0
Exp1	15	Exp1-1-15	59.937	1.0.0.191	2	left	309025351	2.0.10.242	2.0.10.242	10-31-2019	2019-10-31 01:20:05	09:20:05	male	2.0.10.147	90	Catch.bmp	1151	0		0	1	283064	0		0	0	NULL	NULL	NULL	Low	run1	1	List2	A_T.wav	A_T	1	1	1	1	282913	151	1	656	283569
Exp1	15	Exp1-1-15	59.937	1.0.0.191	2	left	309025351	2.0.10.242	2.0.10.242	10-31-2019	2019-10-31 01:20:05	09:20:05	male	2.0.10.147	91	Blue_C.bmp	825	0		0	0	285366	0		0	0	NULL	NULL	NULL	Low	run1		List2	A_S.wav	AV_S	0		0	1	285216	150		0	0
Exp1	15	Exp1-1-15	59.937	1.0.0.191	2	left	309025351	2.0.10.242	2.0.10.242	10-31-2019	2019-10-31 01:20:05	09:20:05	male	2.0.10.147	92	Catch.bmp	1344	0		0	0	287401	0		0	0	NULL	NULL	NULL	Low	run1		List2	A_S.wav	A_S	0		0	1	287251	150		0	0
Exp1	15	Exp1-1-15	59.937	1.0.0.191	2	left	309025351	2.0.10.242	2.0.10.242	10-31-2019	2019-10-31 01:20:05	09:20:05	male	2.0.10.147	93	Blue_S_2.bmp	880	0		0	0	289954	0		0	0	NULL	NULL	NULL	Low	run1		List2	A_S.wav	AV_S	0		0	1	289804	150		0	0
Exp1	15	Exp1-1-15	59.937	1.0.0.191	2	left	309025351	2.0.10.242	2.0.10.242	10-31-2019	2019-10-31 01:20:05	09:20:05	male	2.0.10.147	94	Red_C.bmp	967	0		0	1	292040	0		0	0	NULL	NULL	NULL	Low	run1	1	List2	A_T.wav	AV_T	1	1	1	1	291889	151	1	480	292369
Exp1	15	Exp1-1-15	59.937	1.0.0.191	2	left	309025351	2.0.10.242	2.0.10.242	10-31-2019	2019-10-31 01:20:05	09:20:05	male	2.0.10.147	95	Red_S.bmp	1123	0		0	1	294159	0		0	0	NULL	NULL	NULL	Low	run1	1	List2	Catch.wav	V_T	1	1	1	1	294008	151	1	506	294514
Exp1	15	Exp1-1-15	59.937	1.0.0.191	2	left	309025351	2.0.10.242	2.0.10.242	10-31-2019	2019-10-31 01:20:05	09:20:05	male	2.0.10.147	96	Blue_C.bmp	1174	0		0	0	296444	0		0	0	NULL	NULL	NULL	Low	Run1		List2	Catch.wav	V_S	0		0	1	296294	150		0	0
Exp1	15	Exp1-1-15	59.937	1.0.0.191	2	left	309025351	2.0.10.242	2.0.10.242	10-31-2019	2019-10-31 01:20:05	09:20:05	male	2.0.10.147	97	Red_S.bmp	1390	0		0	0	298830	0		0	0	NULL	NULL	NULL	Low	run1	1	List2	Catch.wav	V_T	1	1	0	1	298680	150	1	577	299257
Exp1	15	Exp1-1-15	59.937	1.0.0.191	2	left	309025351	2.0.10.242	2.0.10.242	10-31-2019	2019-10-31 01:20:05	09:20:05	male	2.0.10.147	98	Blue_S_2.bmp	919	0		0	0	301383	0		0	0	NULL	NULL	NULL	Low	run1		List2	Catch.wav	V_S	0		0	1	301233	150		0	0
Exp1	15	Exp1-1-15	59.937	1.0.0.191	2	left	309025351	2.0.10.242	2.0.10.242	10-31-2019	2019-10-31 01:20:05	09:20:05	male	2.0.10.147	99	Red_S.bmp	1054	0		0	0	303518	0		0	0	NULL	NULL	NULL	Low	run1	1	List2	A_T.wav	AV_T	1	1	1	1	303368	150	1	506	303874
Exp1	15	Exp1-1-15	59.937	1.0.0.191	2	left	309025351	2.0.10.242	2.0.10.242	10-31-2019	2019-10-31 01:20:05	09:20:05	male	2.0.10.147	100	Catch.bmp	1050	0		0	0	305721	0		0	0	NULL	NULL	NULL	Low	run1	1	List2	A_T.wav	A_T	1	1	0	2	305571	150	1	630	306201
Exp1	15	Exp1-1-15	59.937	1.0.0.191	2	left	309025351	2.0.10.242	2.0.10.242	10-31-2019	2019-10-31 01:20:05	09:20:05	male	2.0.10.147	101	Blue_S_2.bmp	1096	0		0	0	307923	0		0	0	NULL	NULL	NULL	Low	run1		List2	A_S.wav	AV_S	0		0	1	307773	150		0	0
Exp1	15	Exp1-1-15	59.937	1.0.0.191	2	left	309025351	2.0.10.242	2.0.10.242	10-31-2019	2019-10-31 01:20:05	09:20:05	male	2.0.10.147	102	Blue_S.bmp	1107	0		0	0	310242	0		0	0	NULL	NULL	NULL	Low	run1		List2	A_S.wav	AV_S	0		0	1	310092	150		0	0
Exp1	15	Exp1-1-15	59.937	1.0.0.191	2	left	309025351	2.0.10.242	2.0.10.242	10-31-2019	2019-10-31 01:20:05	09:20:05	male	2.0.10.147	103	Red_C.bmp	958	0		0	0	312561	0		0	0	NULL	NULL	NULL	Low	run1	1	List2	Catch.wav	V_T	1	1	1	1	312411	150	1	574	312985
Exp1	15	Exp1-1-15	59.937	1.0.0.191	2	left	309025351	2.0.10.242	2.0.10.242	10-31-2019	2019-10-31 01:20:05	09:20:05	male	2.0.10.147	104	Catch.bmp	941	0		0	0	314680	0		0	0	NULL	NULL	NULL	Low	run1	1	List2	A_T.wav	A_T	1	1	1	1	314530	150	1	887	315417
Exp1	15	Exp1-1-15	59.937	1.0.0.191	2	left	309025351	2.0.10.242	2.0.10.242	10-31-2019	2019-10-31 01:20:05	09:20:05	male	2.0.10.147	105	Red_S_2.bmp	1552	0		0	0	316782	0		0	0	NULL	NULL	NULL	Low	run1	1	List2	A_T.wav	AV_T	1	1	0	1	316632	150	1	537	317169
Exp1	15	Exp1-1-15	59.937	1.0.0.191	2	left	309025351	2.0.10.242	2.0.10.242	10-31-2019	2019-10-31 01:20:05	09:20:05	male	2.0.10.147	106	Catch.bmp	1236	0		0	0	319485	0		0	0	NULL	NULL	NULL	Low	run1		List2	A_S.wav	A_S	0		0	1	319335	150		0	0
Exp1	15	Exp1-1-15	59.937	1.0.0.191	2	left	309025351	2.0.10.242	2.0.10.242	10-31-2019	2019-10-31 01:20:05	09:20:05	male	2.0.10.147	107	Red_C_2.bmp	1538	0		0	0	321938	0		0	0	NULL	NULL	NULL	Low	run1	1	List2	A_T.wav	AV_T	1	1	0	1	321788	150	1	605	322393
Exp1	15	Exp1-1-15	59.937	1.0.0.191	2	left	309025351	2.0.10.242	2.0.10.242	10-31-2019	2019-10-31 01:20:05	09:20:05	male	2.0.10.147	108	Blue_S_2.bmp	1132	0		0	0	324624	0		0	0	NULL	NULL	NULL	Low	run1		List2	A_S.wav	AV_S	0		0	1	324474	150		0	0
Exp1	15	Exp1-1-15	59.937	1.0.0.191	2	left	309025351	2.0.10.242	2.0.10.242	10-31-2019	2019-10-31 01:20:05	09:20:05	male	2.0.10.147	109	Red_C.bmp	923	0		0	1	326960	0		0	0	NULL	NULL	NULL	Low	run1	1	List2	A_T.wav	AV_T	1	1	1	1	326809	151	1	480	327289
Exp1	15	Exp1-1-15	59.937	1.0.0.191	2	left	309025351	2.0.10.242	2.0.10.242	10-31-2019	2019-10-31 01:20:05	09:20:05	male	2.0.10.147	110	Catch.bmp	1307	0		0	0	329045	0		0	0	NULL	NULL	NULL	Low	run1		List2	A_S.wav	A_S	0		0	1	328895	150	1	779	329674
Exp1	15	Exp1-1-15	59.937	1.0.0.191	2	left	309025351	2.0.10.242	2.0.10.242	10-31-2019	2019-10-31 01:20:05	09:20:05	male	2.0.10.147	111	Red_S_2.bmp	1491	0		0	0	331514	0		0	0	NULL	NULL	NULL	Low	run1	1	List2	A_T.wav	AV_T	1	1	0	1	331364	150	1	661	332025
Exp1	15	Exp1-1-15	59.937	1.0.0.191	2	left	309025351	2.0.10.242	2.0.10.242	10-31-2019	2019-10-31 01:20:05	09:20:05	male	2.0.10.147	112	Red_C_2.bmp	987	0		0	0	334167	0		0	0	NULL	NULL	NULL	Low	run1	1	List2	Catch.wav	V_T	1	1	1	1	334017	150	1	688	334705
Exp1	15	Exp1-1-15	59.937	1.0.0.191	2	left	309025351	2.0.10.242	2.0.10.242	10-31-2019	2019-10-31 01:20:05	09:20:05	male	2.0.10.147	113	Catch.bmp	1317	0		0	0	336303	0		0	0	NULL	NULL	NULL	Low	run1	1	List2	A_T.wav	A_T	1	1	0	1	336153	150	1	1024	337177
Exp1	15	Exp1-1-15	59.937	1.0.0.191	2	left	309025351	2.0.10.242	2.0.10.242	10-31-2019	2019-10-31 01:20:05	09:20:05	male	2.0.10.147	114	Red_S_2.bmp	993	0		0	0	338772	0		0	0	NULL	NULL	NULL	Low	run1	1	List2	Catch.wav	V_T	1	1	0	1	338622	150	1	618	339240
Exp1	15	Exp1-1-15	59.937	1.0.0.191	2	left	309025351	2.0.10.242	2.0.10.242	10-31-2019	2019-10-31 01:20:05	09:20:05	male	2.0.10.147	115	Red_S_2.bmp	1048	0		0	0	340924	0		0	0	NULL	NULL	NULL	Low	run1	1	List2	A_T.wav	AV_T	1	1	1	1	340774	150	1	618	341392
Exp1	15	Exp1-1-15	59.937	1.0.0.191	2	left	309025351	2.0.10.242	2.0.10.242	10-31-2019	2019-10-31 01:20:05	09:20:05	male	2.0.10.147	116	Catch.bmp	1578	0		0	1	343127	0		0	0	NULL	NULL	NULL	Low	run1	1	List2	A_T.wav	A_T	1	1	1	1	342976	151	1	736	343712
Exp1	15	Exp1-1-15	59.937	1.0.0.191	2	left	309025351	2.0.10.242	2.0.10.242	10-31-2019	2019-10-31 01:20:05	09:20:05	male	2.0.10.147	117	Catch.bmp	1582	0		0	0	345863	0		0	0	NULL	NULL	NULL	Low	run1	1	List2	A_T.wav	A_T	1	1	0	1	345713	150	1	671	346384
Exp1	15	Exp1-1-15	59.937	1.0.0.191	2	left	309025351	2.0.10.242	2.0.10.242	10-31-2019	2019-10-31 01:20:05	09:20:05	male	2.0.10.147	118	Red_C_2.bmp	1096	0		0	0	348599	0		0	0	NULL	NULL	NULL	Low	run1	1	List2	A_T.wav	AV_T	1	1	0	1	348449	150	1	607	349056
Exp1	15	Exp1-1-15	59.937	1.0.0.191	2	left	309025351	2.0.10.242	2.0.10.242	10-31-2019	2019-10-31 01:20:05	09:20:05	male	2.0.10.147	119	Red_C_2.bmp	923	0		0	0	350851	0		0	0	NULL	NULL	NULL	Low	run1	1	List2	Catch.wav	V_T	1	1	1	1	350701	150	1	523	351224
Exp1	15	Exp1-1-15	59.937	1.0.0.191	2	left	309025351	2.0.10.242	2.0.10.242	10-31-2019	2019-10-31 01:20:05	09:20:05	male	2.0.10.147	120	Catch.bmp	937	0		0	0	352937	0		0	0	NULL	NULL	NULL	Low	run1	1	List2	A_T.wav	A_T	1	1	0	1	352787	150	1	717	353504
Exp1	15	Exp1-1-15	59.937	1.0.0.191	2	left	309025351	2.0.10.242	2.0.10.242	10-31-2019	2019-10-31 01:20:05	09:20:05	male	2.0.10.147	121	Catch.bmp	1349	0		0	0	355022	0		0	0	NULL	NULL	NULL	Low	run1	1	List2	A_T.wav	A_T	1	1	0	1	354872	150	1	648	355520
Exp1	15	Exp1-1-15	59.937	1.0.0.191	2	left	309025351	2.0.10.242	2.0.10.242	10-31-2019	2019-10-31 01:20:05	09:20:05	male	2.0.10.147	122	Red_C_2.bmp	1359	0		0	0	357525	0		0	0	NULL	NULL	NULL	Low	run1	1	List2	Catch.wav	V_T	1	1	1	1	357375	150	1	674	358049
Exp1	15	Exp1-1-15	59.937	1.0.0.191	2	left	309025351	2.0.10.242	2.0.10.242	10-31-2019	2019-10-31 01:20:05	09:20:05	male	2.0.10.147	123	Blue_C_2.bmp	1071	0		0	0	360044	0		0	0	NULL	NULL	NULL	Low	run1		List2	A_S.wav	AV_S	0		1	1	359894	150		0	0
Exp1	15	Exp1-1-15	59.937	1.0.0.191	2	left	309025351	2.0.10.242	2.0.10.242	10-31-2019	2019-10-31 01:20:05	09:20:05	male	2.0.10.147	124	Catch.bmp	1526	0		0	0	362330	0		0	0	NULL	NULL	NULL	Low	run1	1	List2	A_T.wav	A_T	1	1	0	1	362180	150	1	772	362952
Exp1	15	Exp1-1-15	59.937	1.0.0.191	2	left	309025351	2.0.10.242	2.0.10.242	10-31-2019	2019-10-31 01:20:05	09:20:05	male	2.0.10.147	125	Catch.bmp	1262	0		0	0	365016	0		0	0	NULL	NULL	NULL	Low	run1	1	List2	A_T.wav	A_T	1	1	0	1	364866	150	1	710	365576
Exp1	15	Exp1-1-15	59.937	1.0.0.191	2	left	309025351	2.0.10.242	2.0.10.242	10-31-2019	2019-10-31 01:20:05	09:20:05	male	2.0.10.147	126	Red_S.bmp	886	0		0	1	367436	0		0	0	NULL	NULL	NULL	Low	run1	1	List2	Catch.wav	V_T	1	1	1	1	367285	151	1	644	367929
Exp1	15	Exp1-1-15	59.937	1.0.0.191	2	left	309025351	2.0.10.242	2.0.10.242	10-31-2019	2019-10-31 01:20:05	09:20:05	male	2.0.10.147	127	Catch.bmp	1570	0		0	0	369471	0		0	0	NULL	NULL	NULL	Low	run1		List2	A_S.wav	A_S	0		1	1	369321	150		0	0
Exp1	15	Exp1-1-15	59.937	1.0.0.191	2	left	309025351	2.0.10.242	2.0.10.242	10-31-2019	2019-10-31 01:20:05	09:20:05	male	2.0.10.147	128	Blue_C_2.bmp	806	0		0	0	372257	0		0	0	NULL	NULL	NULL	Low	run1		List2	Catch.wav	V_S	0		1	1	372107	150		0	0
Exp1	15	Exp1-1-15	59.937	1.0.0.191	2	left	309025351	2.0.10.242	2.0.10.242	10-31-2019	2019-10-31 01:20:05	09:20:05	male	2.0.10.147	129	Red_S_2.bmp	1582	0		0	0	374276	0		0	0	NULL	NULL	NULL	Low	run1	1	List2	A_T.wav	AV_T	1	1	0	1	374126	150	1	619	374745
Exp1	15	Exp1-1-15	59.937	1.0.0.191	2	left	309025351	2.0.10.242	2.0.10.242	10-31-2019	2019-10-31 01:20:05	09:20:05	male	2.0.10.147	130	Red_S_2.bmp	974	0		0	0	377012	0		0	0	NULL	NULL	NULL	Low	run1	1	List2	Catch.wav	V_T	1	1	1	1	376862	150	1	570	377432
Exp1	15	Exp1-1-15	59.937	1.0.0.191	2	left	309025351	2.0.10.242	2.0.10.242	10-31-2019	2019-10-31 01:20:05	09:20:05	male	2.0.10.147	131	Catch.bmp	805	0		0	0	379148	0		0	0	NULL	NULL	NULL	Low	run1	1	List2	A_T.wav	A_T	0		0	1	378998	150		0	0
Exp1	15	Exp1-1-15	59.937	1.0.0.191	2	left	309025351	2.0.10.242	2.0.10.242	10-31-2019	2019-10-31 01:20:05	09:20:05	male	2.0.10.147	132	Red_S_2.bmp	1054	0		0	1	381167	0		0	0	NULL	NULL	NULL	Low	run1	1	List2	Catch.wav	V_T	1	1	1	1	381016	151	1	664	381680
Exp1	15	Exp1-1-15	59.937	1.0.0.191	2	left	309025351	2.0.10.242	2.0.10.242	10-31-2019	2019-10-31 01:20:05	09:20:05	male	2.0.10.147	133	Red_S.bmp	1305	0		0	0	383369	0		0	0	NULL	NULL	NULL	Low	run1	1	List2	Catch.wav	V_T	1	1	0	1	383219	150	1	461	383680
Exp1	15	Exp1-1-15	59.937	1.0.0.191	2	left	309025351	2.0.10.242	2.0.10.242	10-31-2019	2019-10-31 01:20:05	09:20:05	male	2.0.10.147	134	Red_S_2.bmp	1184	0		1	0	385821	0		0	0	NULL	NULL	NULL	Low	run1	1	List2	A_T.wav	AV_T	1	1	1	1	385671	150	1	457	386128
Exp1	15	Exp1-1-15	59.937	1.0.0.191	2	left	309025351	2.0.10.242	2.0.10.242	10-31-2019	2019-10-31 01:20:05	09:20:05	male	2.0.10.147	135	Blue_S.bmp	1154	0		0	0	388157	0		0	0	NULL	NULL	NULL	Low	run1		List2	A_S.wav	AV_S	0		0	1	388007	150		0	0
Exp1	15	Exp1-1-15	59.937	1.0.0.191	2	left	309025351	2.0.10.242	2.0.10.242	10-31-2019	2019-10-31 01:20:05	09:20:05	male	2.0.10.147	136	Blue_C_2.bmp	1013	0		0	0	390510	0		0	0	NULL	NULL	NULL	Low	run1		List2	A_S.wav	AV_S	0		0	1	390360	150		0	0
Exp1	15	Exp1-1-15	59.937	1.0.0.191	2	left	309025351	2.0.10.242	2.0.10.242	10-31-2019	2019-10-31 01:20:05	09:20:05	male	2.0.10.147	137	Blue_S.bmp	1424	0		0	0	392729	0		0	0	NULL	NULL	NULL	Low	run1		List2	Catch.wav	V_S	0		0	1	392579	150		0	0
Exp1	15	Exp1-1-15	59.937	1.0.0.191	2	left	309025351	2.0.10.242	2.0.10.242	10-31-2019	2019-10-31 01:20:05	09:20:05	male	2.0.10.147	138	Blue_C.bmp	1226	0		0	0	395365	0		0	0	NULL	NULL	NULL	Low	Run1		List2	Catch.wav	V_S	0		0	1	395215	150		0	0
Exp1	15	Exp1-1-15	59.937	1.0.0.191	2	left	309025351	2.0.10.242	2.0.10.242	10-31-2019	2019-10-31 01:20:05	09:20:05	male	2.0.10.147	139	Blue_C.bmp	888	0		0	0	397801	0		0	0	NULL	NULL	NULL	Low	run1		List2	A_S.wav	AV_S	0		0	1	397651	150		0	0
Exp1	15	Exp1-1-15	59.937	1.0.0.191	2	left	309025351	2.0.10.242	2.0.10.242	10-31-2019	2019-10-31 01:20:05	09:20:05	male	2.0.10.147	140	Red_S_2.bmp	1139	0		0	0	399903	0		0	0	NULL	NULL	NULL	Low	run1	1	List2	Catch.wav	V_T	1	1	1	1	399753	150	1	456	400209
Exp1	15	Exp1-1-15	59.937	1.0.0.191	2	left	309025351	2.0.10.242	2.0.10.242	10-31-2019	2019-10-31 01:20:05	09:20:05	male	2.0.10.147	141	Catch.bmp	857	0		0	0	402189	867		0	0	NULL	NULL	NULL	Low	run1	1	List2	A_T.wav	A_T	1	1	0	2	402039	150	1	768	402807
Exp1	15	Exp1-1-15	59.937	1.0.0.191	2	left	309025351	2.0.10.242	2.0.10.242	10-31-2019	2019-10-31 01:20:05	09:20:05	male	2.0.10.147	142	Red_S_2.bmp	858	0		0	0	409630	0		0	0	NULL	NULL	NULL	Low	run1	1	List2	Catch.wav	V_T	1	1	1	1	409480	150	1	535	410015
Exp1	15	Exp1-1-15	59.937	1.0.0.191	2	left	309025351	2.0.10.242	2.0.10.242	10-31-2019	2019-10-31 01:20:05	09:20:05	male	2.0.10.147	143	Red_S.bmp	999	0		0	1	411649	0		0	0	NULL	NULL	NULL	Low	run1	1	List2	A_T.wav	AV_T	1	1	1	1	411498	151	1	485	411983
Exp1	15	Exp1-1-15	59.937	1.0.0.191	2	left	309025351	2.0.10.242	2.0.10.242	10-31-2019	2019-10-31 01:20:05	09:20:05	male	2.0.10.147	144	Red_S_2.bmp	972	0		0	0	413801	0		0	0	NULL	NULL	NULL	Low	run1	1	List2	Catch.wav	V_T	1	1	1	1	413651	150	1	420	414071
Exp1	15	Exp1-1-15	59.937	1.0.0.191	2	left	309025351	2.0.10.242	2.0.10.242	10-31-2019	2019-10-31 01:20:05	09:20:05	male	2.0.10.147	145	Red_C.bmp	1036	0		0	0	415920	0		0	0	NULL	NULL	NULL	Low	run1	1	List2	Catch.wav	V_T	1	1	0	1	415770	150	1	397	416167
Exp1	15	Exp1-1-15	59.937	1.0.0.191	2	left	309025351	2.0.10.242	2.0.10.242	10-31-2019	2019-10-31 01:20:05	09:20:05	male	2.0.10.147	146	Red_C.bmp	1181	0		0	0	418105	0		0	0	NULL	NULL	NULL	Low	run1	1	List2	A_T.wav	AV_T	1	1	1	1	417955	150	1	444	418399
Exp1	15	Exp1-1-15	59.937	1.0.0.191	2	left	309025351	2.0.10.242	2.0.10.242	10-31-2019	2019-10-31 01:20:05	09:20:05	male	2.0.10.147	147	Red_S.bmp	1298	0		0	0	420441	0		0	0	NULL	NULL	NULL	Low	run1	1	List2	Catch.wav	V_T	1	1	1	1	420291	150	1	340	420631
Exp1	15	Exp1-1-15	59.937	1.0.0.191	2	left	309025351	2.0.10.242	2.0.10.242	10-31-2019	2019-10-31 01:20:05	09:20:05	male	2.0.10.147	148	Blue_S_2.bmp	1156	0		0	0	422894	0		0	0	NULL	NULL	NULL	Low	run1		List2	A_S.wav	AV_S	0		0	1	422744	150		0	0
Exp1	15	Exp1-1-15	59.937	1.0.0.191	2	left	309025351	2.0.10.242	2.0.10.242	10-31-2019	2019-10-31 01:20:05	09:20:05	male	2.0.10.147	149	Red_C_2.bmp	1540	0		0	1	425280	0		0	0	NULL	NULL	NULL	Low	run1	1	List2	Catch.wav	V_T	1	1	1	1	425129	151	1	438	425567
Exp1	15	Exp1-1-15	59.937	1.0.0.191	2	left	309025351	2.0.10.242	2.0.10.242	10-31-2019	2019-10-31 01:20:05	09:20:05	male	2.0.10.147	150	Catch.bmp	1150	0		0	0	427982	0		0	0	NULL	NULL	NULL	Low	run1	1	List2	A_T.wav	A_T	1	1	1	1	427832	150	1	719	428551
Exp1	15	Exp1-1-15	59.937	1.0.0.191	2	left	309025351	2.0.10.242	2.0.10.242	10-31-2019	2019-10-31 01:20:05	09:20:05	male	2.0.10.147	151	Red_S.bmp	961	0		0	0	430285	0		0	0	NULL	NULL	NULL	Low	run1	1	List2	Catch.wav	V_T	1	1	0	1	430135	150	1	608	430743
Exp1	15	Exp1-1-15	59.937	1.0.0.191	2	left	309025351	2.0.10.242	2.0.10.242	10-31-2019	2019-10-31 01:20:05	09:20:05	male	2.0.10.147	152	Catch.bmp	1029	0		0	0	432404	0		0	0	NULL	NULL	NULL	Low	run1	1	List2	A_T.wav	A_T	1	1	0	1	432254	150	1	1009	433263
Exp1	15	Exp1-1-15	59.937	1.0.0.191	2	left	309025351	2.0.10.242	2.0.10.242	10-31-2019	2019-10-31 01:20:05	09:20:05	male	2.0.10.147	153	Blue_S.bmp	1051	0		0	0	434589	0		0	0	NULL	NULL	NULL	Low	run1		List2	Catch.wav	V_S	0		1	1	434439	150		0	0
Exp1	15	Exp1-1-15	59.937	1.0.0.191	2	left	309025351	2.0.10.242	2.0.10.242	10-31-2019	2019-10-31 01:20:05	09:20:05	male	2.0.10.147	154	Blue_C_2.bmp	1578	0		0	0	436858	0		0	0	NULL	NULL	NULL	Low	run1		List2	A_S.wav	AV_S	0		1	1	436708	150		0	0
Exp1	15	Exp1-1-15	59.937	1.0.0.191	2	left	309025351	2.0.10.242	2.0.10.242	10-31-2019	2019-10-31 01:20:05	09:20:05	male	2.0.10.147	155	Red_C.bmp	1022	0		0	0	439645	0		0	0	NULL	NULL	NULL	Low	run1	1	List2	Catch.wav	V_T	1	1	0	2	439495	150	1	504	439999
Exp1	15	Exp1-1-15	59.937	1.0.0.191	2	left	309025351	2.0.10.242	2.0.10.242	10-31-2019	2019-10-31 01:20:05	09:20:05	male	2.0.10.147	156	Red_S.bmp	1221	0		0	1	441814	0		0	0	NULL	NULL	NULL	Low	run1	1	List2	A_T.wav	AV_T	1	1	1	1	441663	151	1	488	442151
Exp1	15	Exp1-1-15	59.937	1.0.0.191	2	left	309025351	2.0.10.242	2.0.10.242	10-31-2019	2019-10-31 01:20:05	09:20:05	male	2.0.10.147	157	Red_C_2.bmp	1170	0		0	0	444183	0		0	0	NULL	NULL	NULL	Low	run1	1	List2	A_T.wav	AV_T	1	1	0	1	444033	150	1	350	444383
Exp1	15	Exp1-1-15	59.937	1.0.0.191	2	left	309025351	2.0.10.242	2.0.10.242	10-31-2019	2019-10-31 01:20:05	09:20:05	male	2.0.10.147	158	Catch.bmp	985	0		0	0	446502	0		0	0	NULL	NULL	NULL	Low	run1	1	List2	A_T.wav	A_T	1	1	0	1	446352	150	1	791	447143
Exp1	15	Exp1-1-15	59.937	1.0.0.191	2	left	309025351	2.0.10.242	2.0.10.242	10-31-2019	2019-10-31 01:20:05	09:20:05	male	2.0.10.147	159	Catch.bmp	1058	0		1	0	448637	0		0	0	NULL	NULL	NULL	Low	run1		List2	A_S.wav	A_S	0		0	1	448487	150		0	0
Exp1	15	Exp1-1-15	59.937	1.0.0.191	2	left	309025351	2.0.10.242	2.0.10.242	10-31-2019	2019-10-31 01:20:05	09:20:05	male	2.0.10.147	160	Catch.bmp	1376	0		0	0	450923	0		0	0	NULL	NULL	NULL	Low	run1	1	List2	A_T.wav	A_T	1	1	0	1	450773	150	1	722	451495
Exp1	15	Exp1-1-15	59.937	1.0.0.191	2	left	309025351	2.0.10.242	2.0.10.242	10-31-2019	2019-10-31 01:20:05	09:20:05	male	2.0.10.147	161	Catch.bmp	1213	0		0	0	453459	0		0	0	NULL	NULL	NULL	Low	run1		List2	A_S.wav	A_S	0		0	1	453309	150		0	0
Exp1	15	Exp1-1-15	59.937	1.0.0.191	2	left	309025351	2.0.10.242	2.0.10.242	10-31-2019	2019-10-31 01:20:05	09:20:05	male	2.0.10.147	162	Catch.bmp	1409	0		0	0	455878	0		0	0	NULL	NULL	NULL	Low	run1	1	List2	A_T.wav	A_T	1	1	0	1	455728	150	1	647	456375
Exp1	15	Exp1-1-15	59.937	1.0.0.191	2	left	309025351	2.0.10.242	2.0.10.242	10-31-2019	2019-10-31 01:20:05	09:20:05	male	2.0.10.147	163	Blue_S.bmp	1546	0		0	0	458448	0		0	0	NULL	NULL	NULL	Low	run1		List2	A_S.wav	AV_S	0		0	1	458298	150		0	0
Exp1	15	Exp1-1-15	59.937	1.0.0.191	2	left	309025351	2.0.10.242	2.0.10.242	10-31-2019	2019-10-31 01:20:05	09:20:05	male	2.0.10.147	164	Catch.bmp	1501	0		0	0	461217	0		0	0	NULL	NULL	NULL	Low	run1	1	List2	A_T.wav	A_T	1	1	0	1	461067	150	1	684	461751
Exp1	15	Exp1-1-15	59.937	1.0.0.191	2	left	309025351	2.0.10.242	2.0.10.242	10-31-2019	2019-10-31 01:20:05	09:20:05	male	2.0.10.147	165	Red_C_2.bmp	1558	0		0	0	463870	0		0	0	NULL	NULL	NULL	Low	run1	1	List2	A_T.wav	AV_T	1	1	0	1	463720	150	1	455	464175
Exp1	15	Exp1-1-15	59.937	1.0.0.191	2	left	309025351	2.0.10.242	2.0.10.242	10-31-2019	2019-10-31 01:20:05	09:20:05	male	2.0.10.147	166	Red_C_2.bmp	1382	0		0	1	466590	0		0	0	NULL	NULL	NULL	Low	run1	1	List2	Catch.wav	V_T	1	1	1	1	466439	151	1	504	466943
Exp1	15	Exp1-1-15	59.937	1.0.0.191	2	left	309025351	2.0.10.242	2.0.10.242	10-31-2019	2019-10-31 01:20:05	09:20:05	male	2.0.10.147	167	Red_S_2.bmp	1007	0		0	1	469126	0		0	0	NULL	NULL	NULL	Low	run1	1	List2	A_T.wav	AV_T	1	1	1	1	468975	151	1	447	469422
Exp1	15	Exp1-1-15	59.937	1.0.0.191	2	left	309025351	2.0.10.242	2.0.10.242	10-31-2019	2019-10-31 01:20:05	09:20:05	male	2.0.10.147	168	Red_C.bmp	836	0		0	1	471295	0		0	0	NULL	NULL	NULL	Low	run1	1	List2	A_T.wav	AV_T	1	1	1	1	471144	151	1	366	471510
Exp1	15	Exp1-1-15	59.937	1.0.0.191	2	left	309025351	2.0.10.242	2.0.10.242	10-31-2019	2019-10-31 01:20:05	09:20:05	male	2.0.10.147	169	Red_S_2.bmp	1350	0		0	0	473280	0		0	0	NULL	NULL	NULL	Low	run1	1	List2	A_T.wav	AV_T	1	1	0	1	473130	150	1	492	473622
Exp1	15	Exp1-1-15	59.937	1.0.0.191	2	left	309025351	2.0.10.242	2.0.10.242	10-31-2019	2019-10-31 01:20:05	09:20:05	male	2.0.10.147	170	Catch.bmp	988	0		0	1	475783	0		0	0	NULL	NULL	NULL	Low	run1		List2	A_S.wav	A_S	0		1	1	475632	151		0	0
Exp1	15	Exp1-1-15	59.937	1.0.0.191	2	left	309025351	2.0.10.242	2.0.10.242	10-31-2019	2019-10-31 01:20:05	09:20:05	male	2.0.10.147	171	Red_S_2.bmp	1545	0		0	0	477985	0		0	0	NULL	NULL	NULL	Low	run1	1	List2	Catch.wav	V_T	1	1	1	1	477835	150	1	556	478391
Exp1	15	Exp1-1-15	59.937	1.0.0.191	2	left	309025351	2.0.10.242	2.0.10.242	10-31-2019	2019-10-31 01:20:05	09:20:05	male	2.0.10.147	172	Blue_C_2.bmp	809	0		0	0	480688	0		0	0	NULL	NULL	NULL	Low	run1		List2	Catch.wav	V_S	0		0	1	480538	150		0	0
Exp1	15	Exp1-1-15	59.937	1.0.0.191	2	left	309025351	2.0.10.242	2.0.10.242	10-31-2019	2019-10-31 01:20:05	09:20:05	male	2.0.10.147	173	Red_C.bmp	1345	0		0	1	482707	0		0	0	NULL	NULL	NULL	Low	run1	1	List2	Catch.wav	V_T	1	1	1	1	482556	151	1	570	483126
Exp1	15	Exp1-1-15	59.937	1.0.0.191	2	left	309025351	2.0.10.242	2.0.10.242	10-31-2019	2019-10-31 01:20:05	09:20:05	male	2.0.10.147	174	Catch.bmp	1262	0		0	0	485209	0		0	0	NULL	NULL	NULL	Low	run1		List2	A_S.wav	A_S	0		1	1	485059	150		0	0
Exp1	15	Exp1-1-15	59.937	1.0.0.191	2	left	309025351	2.0.10.242	2.0.10.242	10-31-2019	2019-10-31 01:20:05	09:20:05	male	2.0.10.147	175	Catch.bmp	1306	0		0	0	487695	0		0	0	NULL	NULL	NULL	Low	run1		List2	A_S.wav	A_S	0		0	1	487545	150		0	0
Exp1	15	Exp1-1-15	59.937	1.0.0.191	2	left	309025351	2.0.10.242	2.0.10.242	10-31-2019	2019-10-31 01:20:05	09:20:05	male	2.0.10.147	176	Red_S_2.bmp	1297	0		0	1	490215	0		0	0	NULL	NULL	NULL	Low	run1	1	List2	Catch.wav	V_T	1	1	1	1	490064	151	1	510	490574
Exp1	15	Exp1-1-15	59.937	1.0.0.191	2	left	309025351	2.0.10.242	2.0.10.242	10-31-2019	2019-10-31 01:20:05	09:20:05	male	2.0.10.147	177	Red_C.bmp	994	0		0	0	492667	0		0	0	NULL	NULL	NULL	Low	run1	1	List2	Catch.wav	V_T	1	1	0	1	492517	150	1	521	493038
Exp1	15	Exp1-1-15	59.937	1.0.0.191	2	left	309025351	2.0.10.242	2.0.10.242	10-31-2019	2019-10-31 01:20:05	09:20:05	male	2.0.10.147	178	Catch.bmp	1140	0		0	0	494819	0		0	0	NULL	NULL	NULL	Low	run1	1	List2	A_T.wav	A_T	1	1	1	1	494669	150	1	729	495398
Exp1	15	Exp1-1-15	59.937	1.0.0.191	2	left	309025351	2.0.10.242	2.0.10.242	10-31-2019	2019-10-31 01:20:05	09:20:05	male	2.0.10.147	179	Red_C.bmp	1352	0		0	0	497122	0		0	0	NULL	NULL	NULL	Low	run1	1	List2	Catch.wav	V_T	1	1	0	1	496972	150	1	458	497430
Exp1	15	Exp1-1-15	59.937	1.0.0.191	2	left	309025351	2.0.10.242	2.0.10.242	10-31-2019	2019-10-31 01:20:05	09:20:05	male	2.0.10.147	180	Blue_S.bmp	1394	0		0	0	499624	0		0	0	NULL	NULL	NULL	Low	run1		List2	Catch.wav	V_S	0		0	1	499474	150		0	0
Exp1	15	Exp1-1-15	59.937	1.0.0.191	2	left	309025351	2.0.10.242	2.0.10.242	10-31-2019	2019-10-31 01:20:05	09:20:05	male	2.0.10.147	181	Red_S_2.bmp	833	0		0	0	502227	0		0	0	NULL	NULL	NULL	Low	run1	1	List2	A_T.wav	AV_T	1	1	1	1	502077	150	1	410	502487
Exp1	15	Exp1-1-15	59.937	1.0.0.191	2	left	309025351	2.0.10.242	2.0.10.242	10-31-2019	2019-10-31 01:20:05	09:20:05	male	2.0.10.147	182	Red_S.bmp	918	0		0	1	504213	0		0	0	NULL	NULL	NULL	Low	run1	1	List2	Catch.wav	V_T	1	1	1	1	504062	151	1	592	504654
Exp1	15	Exp1-1-15	59.937	1.0.0.191	2	left	309025351	2.0.10.242	2.0.10.242	10-31-2019	2019-10-31 01:20:05	09:20:05	male	2.0.10.147	183	Blue_C_2.bmp	1329	0		0	0	506281	0		0	0	NULL	NULL	NULL	Low	run1		List2	Catch.wav	V_S	0		0	1	506131	150		0	0
Exp1	15	Exp1-1-15	59.937	1.0.0.191	2	left	309025351	2.0.10.242	2.0.10.242	10-31-2019	2019-10-31 01:20:05	09:20:05	male	2.0.10.147	184	Red_C_2.bmp	903	0		0	0	508834	0		0	0	NULL	NULL	NULL	Low	run1	1	List2	A_T.wav	AV_T	1	1	0	1	508684	150	1	434	509118
Exp1	15	Exp1-1-15	59.937	1.0.0.191	2	left	309025351	2.0.10.242	2.0.10.242	10-31-2019	2019-10-31 01:20:05	09:20:05	male	2.0.10.147	185	Red_C_2.bmp	1532	0		0	0	510886	0		0	0	NULL	NULL	NULL	Low	run1	1	List2	Catch.wav	V_T	1	1	1	1	510736	150	1	423	511159
Exp1	15	Exp1-1-15	59.937	1.0.0.191	2	left	309025351	2.0.10.242	2.0.10.242	10-31-2019	2019-10-31 01:20:05	09:20:05	male	2.0.10.147	186	Blue_C_2.bmp	1236	0		0	0	513572	0		0	0	NULL	NULL	NULL	Low	run1		List2	Catch.wav	V_S	0		0	1	513422	150		0	0
Exp1	15	Exp1-1-15	59.937	1.0.0.191	2	left	309025351	2.0.10.242	2.0.10.242	10-31-2019	2019-10-31 01:20:05	09:20:05	male	2.0.10.147	187	Catch.bmp	1483	0		0	0	516025	0		0	0	NULL	NULL	NULL	Low	run1		List2	A_S.wav	A_S	0		0	1	515875	150		0	0
Exp1	15	Exp1-1-15	59.937	1.0.0.191	2	left	309025351	2.0.10.242	2.0.10.242	10-31-2019	2019-10-31 01:20:05	09:20:05	male	2.0.10.147	188	Catch.bmp	1542	0		0	0	518711	0		0	0	NULL	NULL	NULL	Low	run1	1	List2	A_T.wav	A_T	1	1	0	1	518561	150	1	701	519262
Exp1	15	Exp1-1-15	59.937	1.0.0.191	2	left	309025351	2.0.10.242	2.0.10.242	10-31-2019	2019-10-31 01:20:05	09:20:05	male	2.0.10.147	189	Catch.bmp	1078	0		0	0	521414	0		0	0	NULL	NULL	NULL	Low	run1	1	List2	A_T.wav	A_T	1	1	0	1	521264	150	1	678	521942
Exp1	15	Exp1-1-15	59.937	1.0.0.191	2	left	309025351	2.0.10.242	2.0.10.242	10-31-2019	2019-10-31 01:20:05	09:20:05	male	2.0.10.147	190	Red_C_2.bmp	1526	0		0	1	523650	0		0	0	NULL	NULL	NULL	Low	run1	1	List2	A_T.wav	AV_T	1	1	1	1	523499	151	1	475	523974
Exp1	15	Exp1-1-15	59.937	1.0.0.191	2	left	309025351	2.0.10.242	2.0.10.242	10-31-2019	2019-10-31 01:20:05	09:20:05	male	2.0.10.147	191	Catch.bmp	1306	0		0	0	526336	0		0	0	NULL	NULL	NULL	Low	run1	1	List2	A_T.wav	A_T	1	1	0	1	526186	150	1	660	526846
Exp1	15	Exp1-1-15	59.937	1.0.0.191	2	left	309025351	2.0.10.242	2.0.10.242	10-31-2019	2019-10-31 01:20:05	09:20:05	male	2.0.10.147	192	Red_S.bmp	1265	0		0	0	528805	0		0	0	NULL	NULL	NULL	Low	run1	1	List2	A_T.wav	AV_T	1	1	0	1	528655	150	1	447	529102
Exp1	15	Exp1-1-15	59.937	1.0.0.191	2	left	309025351	2.0.10.242	2.0.10.242	10-31-2019	2019-10-31 01:20:05	09:20:05	male	2.0.10.147	193	Red_C.bmp	817	0		0	0	531224	0		0	0	NULL	NULL	NULL	Low	run1	1	List2	A_T.wav	AV_T	1	1	0	1	531074	150	1	452	531526
Exp1	15	Exp1-1-15	59.937	1.0.0.191	2	left	309025351	2.0.10.242	2.0.10.242	10-31-2019	2019-10-31 01:20:05	09:20:05	male	2.0.10.147	194	Blue_C.bmp	944	0		0	0	533193	0		0	0	NULL	NULL	NULL	Low	run1		List2	A_S.wav	AV_S	0		0	1	533043	150		0	0
Exp1	15	Exp1-1-15	59.937	1.0.0.191	2	left	309025351	2.0.10.242	2.0.10.242	10-31-2019	2019-10-31 01:20:05	09:20:05	male	2.0.10.147	195	Blue_C.bmp	1018	0		0	0	535345	0		0	0	NULL	NULL	NULL	Low	run1		List2	A_S.wav	AV_S	0		0	1	535195	150		0	0
Exp1	15	Exp1-1-15	59.937	1.0.0.191	2	left	309025351	2.0.10.242	2.0.10.242	10-31-2019	2019-10-31 01:20:05	09:20:05	male	2.0.10.147	196	Catch.bmp	1530	0		0	0	537564	0		0	0	NULL	NULL	NULL	Low	run1	1	List2	A_T.wav	A_T	1	1	0	1	537414	150	1	799	538213
Exp1	15	Exp1-1-15	59.937	1.0.0.191	2	left	309025351	2.0.10.242	2.0.10.242	10-31-2019	2019-10-31 01:20:05	09:20:05	male	2.0.10.147	197	Red_S_2.bmp	1105	0		0	0	540250	0		0	0	NULL	NULL	NULL	Low	run1	1	List2	Catch.wav	V_T	1	1	1	1	540100	150	1	521	540621
Exp1	15	Exp1-1-15	59.937	1.0.0.191	2	left	309025351	2.0.10.242	2.0.10.242	10-31-2019	2019-10-31 01:20:05	09:20:05	male	2.0.10.147	198	Red_S.bmp	1437	0		0	0	542503	0		0	0	NULL	NULL	NULL	Low	run1	1	List2	A_T.wav	AV_T	1	1	0	1	542353	150	1	460	542813
Exp1	15	Exp1-1-15	59.937	1.0.0.191	2	left	309025351	2.0.10.242	2.0.10.242	10-31-2019	2019-10-31 01:20:05	09:20:05	male	2.0.10.147	199	Red_C.bmp	1458	0		0	0	545089	0		0	0	NULL	NULL	NULL	Low	run1	1	List2	A_T.wav	AV_T	1	1	0	1	544939	150	1	538	545477
Exp1	15	Exp1-1-15	59.937	1.0.0.191	2	left	309025351	2.0.10.242	2.0.10.242	10-31-2019	2019-10-31 01:20:05	09:20:05	male	2.0.10.147	200	Catch.bmp	1014	0		0	0	547708	0		0	0	NULL	NULL	NULL	Low	run1	1	List2	A_T.wav	A_T	1	1	0	1	547558	150	1	768	548326
Exp1	15	Exp1-1-15	59.937	1.0.0.191	2	left	309025351	2.0.10.242	2.0.10.242	10-31-2019	2019-10-31 01:20:05	09:20:05	male	2.0.10.147	201	Catch.bmp	823	0		0	0	549877	0		0	0	NULL	NULL	NULL	Low	run1	1	List2	A_T.wav	A_T	1	1	0	1	549727	150	1	558	550285
Exp1	15	Exp1-1-15	59.937	1.0.0.191	2	left	309025351	2.0.10.242	2.0.10.242	10-31-2019	2019-10-31 01:20:05	09:20:05	male	2.0.10.147	202	Catch.bmp	975	0		0	1	551863	0		0	0	NULL	NULL	NULL	Low	run1	1	List2	A_T.wav	A_T	1	1	1	1	551712	151	1	541	552253
Exp1	15	Exp1-1-15	59.937	1.0.0.191	2	left	309025351	2.0.10.242	2.0.10.242	10-31-2019	2019-10-31 01:20:05	09:20:05	male	2.0.10.147	203	Red_C.bmp	1094	0		0	0	553998	0		0	0	NULL	NULL	NULL	Low	run1	1	List2	A_T.wav	AV_T	1	1	0	1	553848	150	1	582	554430
Exp1	15	Exp1-1-15	59.937	1.0.0.191	2	left	309025351	2.0.10.242	2.0.10.242	10-31-2019	2019-10-31 01:20:05	09:20:05	male	2.0.10.147	204	Red_C_2.bmp	1327	0		1	0	556250	0		0	0	NULL	NULL	NULL	Low	run1	1	List2	A_T.wav	AV_T	1	1	1	1	556100	150	1	489	556589
Exp1	15	Exp1-1-15	59.937	1.0.0.191	2	left	309025351	2.0.10.242	2.0.10.242	10-31-2019	2019-10-31 01:20:05	09:20:05	male	2.0.10.147	205	Red_S.bmp	1212	0		0	0	558736	0		0	0	NULL	NULL	NULL	Low	run1	1	List2	A_T.wav	AV_T	1	1	0	1	558586	150	1	547	559133
Exp1	15	Exp1-1-15	59.937	1.0.0.191	2	left	309025351	2.0.10.242	2.0.10.242	10-31-2019	2019-10-31 01:20:05	09:20:05	male	2.0.10.147	206	Red_C_2.bmp	1113	0		0	1	561106	0		0	0	NULL	NULL	NULL	Low	run1	1	List2	A_T.wav	AV_T	1	1	1	1	560955	151	1	514	561469
Exp1	15	Exp1-1-15	59.937	1.0.0.191	2	left	309025351	2.0.10.242	2.0.10.242	10-31-2019	2019-10-31 01:20:05	09:20:05	male	2.0.10.147	207	Catch.bmp	1263	0		0	1	563375	0		0	0	NULL	NULL	NULL	Low	run1	1	List2	A_T.wav	A_T	1	1	1	1	563224	151	1	693	563917
Exp1	15	Exp1-1-15	59.937	1.0.0.191	2	left	309025351	2.0.10.242	2.0.10.242	10-31-2019	2019-10-31 01:20:05	09:20:05	male	2.0.10.147	208	Red_C.bmp	1442	0		0	0	565794	0		0	0	NULL	NULL	NULL	Low	run1	1	List2	Catch.wav	V_T	1	1	1	1	565644	150	1	609	566253
Exp1	15	Exp1-1-15	59.937	1.0.0.191	2	left	309025351	2.0.10.242	2.0.10.242	10-31-2019	2019-10-31 01:20:05	09:20:05	male	2.0.10.147	209	Red_C_2.bmp	975	0		0	1	568397	0		0	0	NULL	NULL	NULL	Low	run1	1	List2	A_T.wav	AV_T	1	1	1	1	568246	151	1	471	568717
Exp1	15	Exp1-1-15	59.937	1.0.0.191	2	left	309025351	2.0.10.242	2.0.10.242	10-31-2019	2019-10-31 01:20:05	09:20:05	male	2.0.10.147	210	Red_C_2.bmp	1082	0		0	0	570532	0		0	0	NULL	NULL	NULL	Low	run1	1	List2	Catch.wav	V_T	1	1	1	1	570382	150	1	471	570853
Exp1	15	Exp1-1-15	59.937	1.0.0.191	2	left	309025351	2.0.10.242	2.0.10.242	10-31-2019	2019-10-31 01:20:05	09:20:05	male	2.0.10.147	211	Red_S.bmp	1284	0		0	0	572768	0		0	0	NULL	NULL	NULL	Low	run1	1	List2	Catch.wav	V_T	1	1	0	1	572618	150	1	499	573117
Exp1	15	Exp1-1-15	59.937	1.0.0.191	2	left	309025351	2.0.10.242	2.0.10.242	10-31-2019	2019-10-31 01:20:05	09:20:05	male	2.0.10.147	212	Red_C_2.bmp	1574	0		0	0	575204	0		0	0	NULL	NULL	NULL	Low	run1	1	List2	A_T.wav	AV_T	1	1	0	1	575054	150	1	471	575525
Exp1	15	Exp1-1-15	59.937	1.0.0.191	2	left	309025351	2.0.10.242	2.0.10.242	10-31-2019	2019-10-31 01:20:05	09:20:05	male	2.0.10.147	213	Red_S_2.bmp	1378	0		0	0	577940	0		0	0	NULL	NULL	NULL	Low	run1	1	List2	Catch.wav	V_T	1	1	1	1	577790	150	1	439	578229
Exp1	15	Exp1-1-15	59.937	1.0.0.191	2	left	309025351	2.0.10.242	2.0.10.242	10-31-2019	2019-10-31 01:20:05	09:20:05	male	2.0.10.147	214	Blue_C_2.bmp	1324	0		0	0	580476	0		0	0	NULL	NULL	NULL	Low	run1		List2	Catch.wav	V_S	0		0	1	580326	150		0	0
Exp1	15	Exp1-1-15	59.937	1.0.0.191	2	left	309025351	2.0.10.242	2.0.10.242	10-31-2019	2019-10-31 01:20:05	09:20:05	male	2.0.10.147	215	Catch.bmp	1295	0		0	0	583012	0		0	0	NULL	NULL	NULL	Low	run1	1	List2	A_T.wav	A_T	1	1	0	1	582862	150	1	1040	583902
Exp1	15	Exp1-1-15	59.937	1.0.0.191	2	left	309025351	2.0.10.242	2.0.10.242	10-31-2019	2019-10-31 01:20:05	09:20:05	male	2.0.10.147	216	Red_S.bmp	828	0		0	1	585465	0		0	0	NULL	NULL	NULL	Low	run1	1	List2	A_T.wav	AV_T	1	1	1	1	585314	151	1	564	585878
Exp1	15	Exp1-1-15	59.937	1.0.0.191	2	left	309025351	2.0.10.242	2.0.10.242	10-31-2019	2019-10-31 01:20:05	09:20:05	male	2.0.10.147	217	Catch.bmp	902	0		0	0	587450	0		0	0	NULL	NULL	NULL	Low	run1	1	List2	A_T.wav	A_T	0		0	1	587300	150		0	0
Exp1	15	Exp1-1-15	59.937	1.0.0.191	2	left	309025351	2.0.10.242	2.0.10.242	10-31-2019	2019-10-31 01:20:05	09:20:05	male	2.0.10.147	218	Red_C.bmp	1552	0		0	0	589569	0		0	0	NULL	NULL	NULL	Low	run1	1	List2	Catch.wav	V_T	1	1	1	1	589419	150	1	554	589973
Exp1	15	Exp1-1-15	59.937	1.0.0.191	2	left	309025351	2.0.10.242	2.0.10.242	10-31-2019	2019-10-31 01:20:05	09:20:05	male	2.0.10.147	219	Catch.bmp	1192	0		0	0	592272	0		0	0	NULL	NULL	NULL	Low	run1	1	List2	A_T.wav	A_T	1	1	0	2	592122	150	1	699	592821
Exp1	15	Exp1-1-15	59.937	1.0.0.191	2	left	309025351	2.0.10.242	2.0.10.242	10-31-2019	2019-10-31 01:20:05	09:20:05	male	2.0.10.147	220	Catch.bmp	868	0		0	0	594624	0		0	0	NULL	NULL	NULL	Low	run1	1	List2	A_T.wav	A_T	1	1	0	1	594474	150	1	843	595317
Exp1	15	Exp1-1-15	59.937	1.0.0.191	2	left	309025351	2.0.10.242	2.0.10.242	10-31-2019	2019-10-31 01:20:05	09:20:05	male	2.0.10.147	221	Red_C.bmp	1130	0		0	0	596643	0		0	0	NULL	NULL	NULL	Low	run1	1	List2	Catch.wav	V_T	1	1	0	1	596493	150	1	528	597021
Exp1	15	Exp1-1-15	59.937	1.0.0.191	2	left	309025351	2.0.10.242	2.0.10.242	10-31-2019	2019-10-31 01:20:05	09:20:05	male	2.0.10.147	222	Catch.bmp	1214	0		0	0	598929	0		0	0	NULL	NULL	NULL	Low	run1	1	List2	A_T.wav	A_T	1	1	0	2	598779	150	1	610	599389
Exp1	15	Exp1-1-15	59.937	1.0.0.191	2	left	309025351	2.0.10.242	2.0.10.242	10-31-2019	2019-10-31 01:20:05	09:20:05	male	2.0.10.147	223	Red_S_2.bmp	1334	0		0	0	601298	0		0	0	NULL	NULL	NULL	Low	run1	1	List2	Catch.wav	V_T	1	1	0	1	601148	150	1	489	601637
Exp1	15	Exp1-1-15	59.937	1.0.0.191	2	left	309025351	2.0.10.242	2.0.10.242	10-31-2019	2019-10-31 01:20:05	09:20:05	male	2.0.10.147	224	Red_C_2.bmp	1286	0		0	0	603784	0		0	0	NULL	NULL	NULL	Low	run1	1	List2	Catch.wav	V_T	1	1	0	1	603634	150	1	490	604124
Exp1	15	Exp1-1-15	59.937	1.0.0.191	2	left	309025351	2.0.10.242	2.0.10.242	10-31-2019	2019-10-31 01:20:05	09:20:05	male	2.0.10.147	225	Red_S_2.bmp	1134	0		0	1	606220	0		0	0	NULL	NULL	NULL	Low	run1	1	List2	A_T.wav	AV_T	1	1	1	1	606069	151	1	535	606604
Exp1	15	Exp1-1-15	59.937	1.0.0.191	2	left	309025351	2.0.10.242	2.0.10.242	10-31-2019	2019-10-31 01:20:05	09:20:05	male	2.0.10.147	226	Blue_S_2.bmp	1183	0		0	0	608505	0		0	0	NULL	NULL	NULL	Low	run1		List2	Catch.wav	V_S	0		1	1	608355	150		0	0
Exp1	15	Exp1-1-15	59.937	1.0.0.191	2	left	309025351	2.0.10.242	2.0.10.242	10-31-2019	2019-10-31 01:20:05	09:20:05	male	2.0.10.147	227	Red_S_2.bmp	1000	0		0	0	610891	0		0	0	NULL	NULL	NULL	Low	run1	1	List2	Catch.wav	V_T	1	1	0	1	610741	150	1	560	611301
Exp1	15	Exp1-1-15	59.937	1.0.0.191	2	left	309025351	2.0.10.242	2.0.10.242	10-31-2019	2019-10-31 01:20:05	09:20:05	male	2.0.10.147	228	Red_S.bmp	1378	0		0	1	613044	0		0	0	NULL	NULL	NULL	Low	run1	1	List2	A_T.wav	AV_T	1	1	1	1	612893	151	1	479	613372
Exp1	15	Exp1-1-15	59.937	1.0.0.191	2	left	309025351	2.0.10.242	2.0.10.242	10-31-2019	2019-10-31 01:20:05	09:20:05	male	2.0.10.147	229	Catch.bmp	1206	0		1	0	615579	0		0	0	NULL	NULL	NULL	Low	run1		List2	A_S.wav	A_S	0		0	1	615429	150		0	0
Exp1	15	Exp1-1-15	59.937	1.0.0.191	2	left	309025351	2.0.10.242	2.0.10.242	10-31-2019	2019-10-31 01:20:05	09:20:05	male	2.0.10.147	230	Catch.bmp	1129	0		0	0	618015	0		0	0	NULL	NULL	NULL	Low	run1	1	List2	A_T.wav	A_T	1	1	0	1	617865	150	1	795	618660
Exp1	15	Exp1-1-15	59.937	1.0.0.191	2	left	309025351	2.0.10.242	2.0.10.242	10-31-2019	2019-10-31 01:20:05	09:20:05	male	2.0.10.147	231	Red_S.bmp	1591	0		0	0	620301	0		0	0	NULL	NULL	NULL	Low	run1	1	List2	Catch.wav	V_T	1	1	1	1	620151	150	1	533	620684
Exp1	15	Exp1-1-15	59.937	1.0.0.191	2	left	309025351	2.0.10.242	2.0.10.242	10-31-2019	2019-10-31 01:20:05	09:20:05	male	2.0.10.147	232	Catch.bmp	1168	0		0	0	623054	0		0	0	NULL	NULL	NULL	Low	run1	1	List2	A_T.wav	A_T	1	1	0	1	622904	150	1	708	623612
Exp1	15	Exp1-1-15	59.937	1.0.0.191	2	left	309025351	2.0.10.242	2.0.10.242	10-31-2019	2019-10-31 01:20:05	09:20:05	male	2.0.10.147	233	Catch.bmp	1527	0		0	0	625373	0		0	0	NULL	NULL	NULL	Low	run1	1	List2	A_T.wav	A_T	1	1	0	1	625223	150	1	1253	626476
Exp1	15	Exp1-1-15	59.937	1.0.0.191	2	left	309025351	2.0.10.242	2.0.10.242	10-31-2019	2019-10-31 01:20:05	09:20:05	male	2.0.10.147	234	Blue_S.bmp	1513	0		0	0	628059	0		0	0	NULL	NULL	NULL	Low	run1		List2	Catch.wav	V_S	0		1	1	627909	150		0	0
Exp1	15	Exp1-1-15	59.937	1.0.0.191	2	left	309025351	2.0.10.242	2.0.10.242	10-31-2019	2019-10-31 01:20:05	09:20:05	male	2.0.10.147	235	Red_S.bmp	1109	0		1	0	630795	0		0	0	NULL	NULL	NULL	Low	run1	1	List2	Catch.wav	V_T	1	1	0	1	630645	150	1	455	631100
Exp1	15	Exp1-1-15	59.937	1.0.0.191	2	left	309025351	2.0.10.242	2.0.10.242	10-31-2019	2019-10-31 01:20:05	09:20:05	male	2.0.10.147	236	Blue_C_2.bmp	850	0		0	1	633065	0		0	0	NULL	NULL	NULL	Low	run1		List2	A_S.wav	AV_S	0		1	1	632914	151		0	0
Exp1	15	Exp1-1-15	59.937	1.0.0.191	2	left	309025351	2.0.10.242	2.0.10.242	10-31-2019	2019-10-31 01:20:05	09:20:05	male	2.0.10.147	237	Blue_S_2.bmp	1364	0		0	0	635117	0		0	0	NULL	NULL	NULL	Low	run1		List2	A_S.wav	AV_S	0		0	2	634967	150		0	0
Exp1	15	Exp1-1-15	59.937	1.0.0.191	2	left	309025351	2.0.10.242	2.0.10.242	10-31-2019	2019-10-31 01:20:05	09:20:05	male	2.0.10.147	238	Red_C_2.bmp	930	0		0	0	637703	0		0	0	NULL	NULL	NULL	Low	run1	1	List2	A_T.wav	AV_T	1	1	0	1	637553	150	1	571	638124
Exp1	15	Exp1-1-15	59.937	1.0.0.191	2	left	309025351	2.0.10.242	2.0.10.242	10-31-2019	2019-10-31 01:20:05	09:20:05	male	2.0.10.147	239	Red_C.bmp	979	0		0	0	639788	0		0	0	NULL	NULL	NULL	Low	run1	1	List2	A_T.wav	AV_T	1	1	0	1	639638	150	1	886	640524
Exp1	15	Exp1-1-15	59.937	1.0.0.191	2	left	309025351	2.0.10.242	2.0.10.242	10-31-2019	2019-10-31 01:20:05	09:20:05	male	2.0.10.147	240	Red_S.bmp	1513	0		0	0	641924	0		0	0	NULL	NULL	NULL	Low	run1	1	List2	A_T.wav	AV_T	1	1	0	1	641774	150	1	478	642252
Exp1	15	Exp1-1-15	59.937	1.0.0.191	2	left	309025351	2.0.10.242	2.0.10.242	10-31-2019	2019-10-31 01:20:05	09:20:05	male	2.0.10.147	241	Catch.bmp	1312	0		0	0	644593	0		0	0	NULL	NULL	NULL	Low	run1	1	List2	A_T.wav	A_T	1	1	0	1	644443	150	1	1169	645612
Exp1	15	Exp1-1-15	59.937	1.0.0.191	2	left	309025351	2.0.10.242	2.0.10.242	10-31-2019	2019-10-31 01:20:05	09:20:05	male	2.0.10.147	242	Red_S.bmp	1042	0		0	1	647063	0		0	0	NULL	NULL	NULL	Low	run1	1	List2	Catch.wav	V_T	1	1	1	1	646912	151	1	468	647380
Exp1	15	Exp1-1-15	59.937	1.0.0.191	2	left	309025351	2.0.10.242	2.0.10.242	10-31-2019	2019-10-31 01:20:05	09:20:05	male	2.0.10.147	243	Red_S.bmp	1391	0		0	0	649265	0		0	0	NULL	NULL	NULL	Low	run1	1	List2	A_T.wav	AV_T	1	1	0	1	649115	150	1	465	649580
Exp1	15	Exp1-1-15	59.937	1.0.0.191	2	left	309025351	2.0.10.242	2.0.10.242	10-31-2019	2019-10-31 01:20:05	09:20:05	male	2.0.10.147	244	Blue_S_2.bmp	1256	0		0	1	651818	0		0	0	NULL	NULL	NULL	Low	run1		List2	Catch.wav	V_S	0		1	1	651667	151		0	0
Exp1	15	Exp1-1-15	59.937	1.0.0.191	2	left	309025351	2.0.10.242	2.0.10.242	10-31-2019	2019-10-31 01:20:05	09:20:05	male	2.0.10.147	245	Red_S_2.bmp	1051	0		1	0	654303	0		0	0	NULL	NULL	NULL	Low	run1	1	List2	A_T.wav	AV_T	1	1	1	1	654153	150	1	556	654709
Exp1	15	Exp1-1-15	59.937	1.0.0.191	2	left	309025351	2.0.10.242	2.0.10.242	10-31-2019	2019-10-31 01:20:05	09:20:05	male	2.0.10.147	246	Red_C_2.bmp	968	0		0	0	656506	0		0	0	NULL	NULL	NULL	Low	run1	1	List2	A_T.wav	AV_T	1	1	0	1	656356	150	1	552	656908
Exp1	15	Exp1-1-15	59.937	1.0.0.191	2	left	309025351	2.0.10.242	2.0.10.242	10-31-2019	2019-10-31 01:20:05	09:20:05	male	2.0.10.147	247	Red_S_2.bmp	1087	0		0	0	658625	0		0	0	NULL	NULL	NULL	Low	run1	1	List2	Catch.wav	V_T	1	1	0	2	658475	150	1	578	659053
Exp1	15	Exp1-1-15	59.937	1.0.0.191	2	left	309025351	2.0.10.242	2.0.10.242	10-31-2019	2019-10-31 01:20:05	09:20:05	male	2.0.10.147	248	Red_S_2.bmp	1515	0		0	0	660860	0		0	0	NULL	NULL	NULL	Low	run1	1	List2	Catch.wav	V_T	1	1	0	1	660710	150	1	454	661164
Exp1	15	Exp1-1-15	59.937	1.0.0.191	2	left	309025351	2.0.10.242	2.0.10.242	10-31-2019	2019-10-31 01:20:05	09:20:05	male	2.0.10.147	249	Catch.bmp	1027	0		0	0	663530	0		0	0	NULL	NULL	NULL	Low	run1	1	List2	A_T.wav	A_T	1	1	0	1	663380	150	1	584	663964
Exp1	15	Exp1-1-15	59.937	1.0.0.191	2	left	309025351	2.0.10.242	2.0.10.242	10-31-2019	2019-10-31 01:20:05	09:20:05	male	2.0.10.147	250	Red_S_2.bmp	1028	0		0	1	665716	0		0	0	NULL	NULL	NULL	Low	run1	1	List2	A_T.wav	AV_T	1	1	0	1	665565	151	1	391	665956
Exp1	15	Exp1-1-15	59.937	1.0.0.191	2	left	309025351	2.0.10.242	2.0.10.242	10-31-2019	2019-10-31 01:20:05	09:20:05	male	2.0.10.147	251	Catch.bmp	1111	0		0	0	667901	0		0	0	NULL	NULL	NULL	Low	run1		List2	A_S.wav	A_S	0		0	1	667751	150		0	0
Exp1	15	Exp1-1-15	59.937	1.0.0.191	2	left	309025351	2.0.10.242	2.0.10.242	10-31-2019	2019-10-31 01:20:05	09:20:05	male	2.0.10.147	252	Catch.bmp	1171	0		0	0	670220	0		0	0	NULL	NULL	NULL	Low	run1	1	List2	A_T.wav	A_T	1	1	0	1	670070	150	1	662	670732
Exp1	15	Exp1-1-15	59.937	1.0.0.191	2	left	309025351	2.0.10.242	2.0.10.242	10-31-2019	2019-10-31 01:20:05	09:20:05	male	2.0.10.147	253	Red_S.bmp	914	0		0	0	672539	0		0	0	NULL	NULL	NULL	Low	run1	1	List2	Catch.wav	V_T	1	1	1	1	672389	150	1	454	672843
Exp1	15	Exp1-1-15	59.937	1.0.0.191	2	left	309025351	2.0.10.242	2.0.10.242	10-31-2019	2019-10-31 01:20:05	09:20:05	male	2.0.10.147	254	Red_S.bmp	1363	0		0	0	674608	0		0	0	NULL	NULL	NULL	Low	run1	1	List2	A_T.wav	AV_T	1	1	1	1	674458	150	1	417	674875
Exp1	15	Exp1-1-15	59.937	1.0.0.191	2	left	309025351	2.0.10.242	2.0.10.242	10-31-2019	2019-10-31 01:20:05	09:20:05	male	2.0.10.147	255	Catch.bmp	1304	0		1	0	677127	0		0	0	NULL	NULL	NULL	Low	run1	1	List2	A_T.wav	A_T	1	1	0	1	676977	150	1	1338	678315
Exp1	15	Exp1-1-15	59.937	1.0.0.191	2	left	309025351	2.0.10.242	2.0.10.242	10-31-2019	2019-10-31 01:20:05	09:20:05	male	2.0.10.147	256	Catch.bmp	1119	0		0	0	679580	0		0	0	NULL	NULL	NULL	Low	run1	1	List2	A_T.wav	A_T	1	1	0	1	679430	150	1	685	680115
Exp1	15	Exp1-1-15	59.937	1.0.0.191	2	left	309025351	2.0.10.242	2.0.10.242	10-31-2019	2019-10-31 01:20:05	09:20:05	male	2.0.10.147	257	Blue_S.bmp	1218	0		0	0	681849	0		0	0	NULL	NULL	NULL	Low	run1		List2	A_S.wav	AV_S	0		0	1	681699	150		0	0
Exp1	15	Exp1-1-15	59.937	1.0.0.191	2	left	309025351	2.0.10.242	2.0.10.242	10-31-2019	2019-10-31 01:20:05	09:20:05	male	2.0.10.147	258	Catch.bmp	1275	0		0	0	684285	0		0	0	NULL	NULL	NULL	Low	run1	1	List2	A_T.wav	A_T	1	1	0	1	684135	150	1	692	684827
Exp1	15	Exp1-1-15	59.937	1.0.0.191	2	left	309025351	2.0.10.242	2.0.10.242	10-31-2019	2019-10-31 01:20:05	09:20:05	male	2.0.10.147	259	Red_S_2.bmp	882	0		0	0	686721	0		0	0	NULL	NULL	NULL	Low	run1	1	List2	Catch.wav	V_T	1	1	0	1	686571	150	1	488	687059
Exp1	15	Exp1-1-15	59.937	1.0.0.191	2	left	309025351	2.0.10.242	2.0.10.242	10-31-2019	2019-10-31 01:20:05	09:20:05	male	2.0.10.147	260	Catch.bmp	1286	0		0	0	688756	0		0	0	NULL	NULL	NULL	Low	run1	1	List2	A_T.wav	A_T	1	1	1	1	688606	150	1	1021	689627
