# Supplementary material for: Visual Perceptual Load Attenuates Age-Related Audiovisual Integration in an Audiovisual Discrimination Task
Source: Front Psychol. 2021 Sep 29;12:740221. doi: 10.3389/fpsyg.2021.740221 (PMC8511317; doi:10.3389/fpsyg.2021.740221)
Supplement: Supplementary file 1 [file Data_Sheet_1.ZIP › Export data/Group 2_Data_Older/Exp1_Low load/Subject_16.xlsx]

## Sheet: Sheet1
ExperimentName	Subject	DataFile.Basename	Display.RefreshRate	ExperimentVersion	Group	Handedness	RandomSeed	RuntimeVersion	RuntimeVersionExpected	SessionDate	SessionStartDateTimeUtc	SessionTime	Sex	StudioVersion	Block	Image	ITI	ITI.ACC	ITI.CRESP	ITI.DurationError	ITI.OnsetDelay	ITI.OnsetTime	ITI.OnsetToOnsetTime	ITI.RESP	ITI.RT	ITI.RTTime	List1	List1.Cycle	List1.Sample	PercetualLoad	Procedure	Response	Running	Sound	StimulusType	Target.ACC	Target.CRESP	Target.DurationError	Target.OnsetDelay	Target.OnsetTime	Target.OnsetToOnsetTime	Target.RESP	Target.RT	Target.RTTime
Exp1	16	Exp1-16-1	59.936	1.0.0.192	2	left	1897615079	2.0.10.242	2.0.10.242	11-03-2019	2019-11-03 05:04:45	13:04:45	male	2.0.10.147	1	Red_C.bmp	1078	0		0	0	19497	0		0	0	15	1	1	Low	Prac	1	List1	A_T.wav	AV_T	0		123	1	19347	150		0	0
Exp1	16	Exp1-16-1	59.936	1.0.0.192	2	left	1897615079	2.0.10.242	2.0.10.242	11-03-2019	2019-11-03 05:04:45	13:04:45	male	2.0.10.147	2	Blue_S.bmp	932	0		0	0	21833	0		0	0	3	1	2	Low	Prac		List1	Catch.wav	V_S	0		0	2	21683	150		0	0
Exp1	16	Exp1-16-1	59.936	1.0.0.192	2	left	1897615079	2.0.10.242	2.0.10.242	11-03-2019	2019-11-03 05:04:45	13:04:45	male	2.0.10.147	3	Catch.bmp	1463	0		0	0	23985	0		0	0	10	1	3	Low	Prac	1	List1	A_T.wav	A_T	0		1	1	23835	150		0	0
Exp1	16	Exp1-16-1	59.936	1.0.0.192	2	left	1897615079	2.0.10.242	2.0.10.242	11-03-2019	2019-11-03 05:04:45	13:04:45	male	2.0.10.147	4	Catch.bmp	1330	0		0	0	26671	0		0	0	10	1	4	Low	Prac	1	List1	A_T.wav	A_T	1	1	0	1	26521	150	1	1330	27851
Exp1	16	Exp1-16-1	59.936	1.0.0.192	2	left	1897615079	2.0.10.242	2.0.10.242	11-03-2019	2019-11-03 05:04:45	13:04:45	male	2.0.10.147	5	Red_C.bmp	1151	0		0	0	29157	0		0	0	5	1	5	Low	Prac	1	List1	Catch.wav	V_T	1	1	1	1	29007	150	1	1292	30299
Exp1	16	Exp1-16-1	59.936	1.0.0.192	2	left	1897615079	2.0.10.242	2.0.10.242	11-03-2019	2019-11-03 05:04:45	13:04:45	male	2.0.10.147	6	Red_S.bmp	1188	0		0	0	31526	0		0	0	7	1	6	Low	Prac	1	List1	Catch.wav	V_T	0		0	1	31376	150		0	0
Exp1	16	Exp1-16-1	59.936	1.0.0.192	2	left	1897615079	2.0.10.242	2.0.10.242	11-03-2019	2019-11-03 05:04:45	13:04:45	male	2.0.10.147	7	Catch.bmp	923	0		0	0	33929	0		0	0	10	1	7	Low	Prac	1	List1	A_T.wav	A_T	0		0	1	33779	150		0	0
Exp1	16	Exp1-16-1	59.936	1.0.0.192	2	left	1897615079	2.0.10.242	2.0.10.242	11-03-2019	2019-11-03 05:04:45	13:04:45	male	2.0.10.147	8	Blue_S_2.bmp	1099	0		0	0	36064	0		0	0	14	1	8	Low	Prac		List1	A_S.wav	AV_S	0		0	1	35914	150		0	0
Exp1	16	Exp1-16-1	59.936	1.0.0.192	2	left	1897615079	2.0.10.242	2.0.10.242	11-03-2019	2019-11-03 05:04:45	13:04:45	male	2.0.10.147	9	Catch.bmp	1244	0		0	0	38367	0		0	0	10	1	9	Low	Prac	1	List1	A_T.wav	A_T	0		0	1	38217	150		0	0
Exp1	16	Exp1-16-1	59.936	1.0.0.192	2	left	1897615079	2.0.10.242	2.0.10.242	11-03-2019	2019-11-03 05:04:45	13:04:45	male	2.0.10.147	10	Catch.bmp	1561	0		0	0	40819	0		0	0	10	1	10	Low	Prac	1	List1	A_T.wav	A_T	0		0	1	40669	150		0	0
Exp1	16	Exp1-16-1	59.936	1.0.0.192	2	left	1897615079	2.0.10.242	2.0.10.242	11-03-2019	2019-11-03 05:04:45	13:04:45	male	2.0.10.147	11	Red_C_2.bmp	1502	0		0	0	43589	0		0	0	16	1	11	Low	Prac	1	List1	A_T.wav	AV_T	1	1	0	1	43439	150	1	947	44386
Exp1	16	Exp1-16-1	59.936	1.0.0.192	2	left	1897615079	2.0.10.242	2.0.10.242	11-03-2019	2019-11-03 05:04:45	13:04:45	male	2.0.10.147	12	Blue_S.bmp	1418	0		0	0	46242	0		0	0	3	1	12	Low	Prac		List1	Catch.wav	V_S	0		1	1	46092	150		0	0
Exp1	16	Exp1-16-1	59.936	1.0.0.192	2	left	1897615079	2.0.10.242	2.0.10.242	11-03-2019	2019-11-03 05:04:45	13:04:45	male	2.0.10.147	13	Blue_S.bmp	1091	0		0	0	48878	0		0	0	3	1	13	Low	Prac		List1	Catch.wav	V_S	0		0	1	48728	150		0	0
Exp1	16	Exp1-16-1	59.936	1.0.0.192	2	left	1897615079	2.0.10.242	2.0.10.242	11-03-2019	2019-11-03 05:04:45	13:04:45	male	2.0.10.147	14	Red_C.bmp	869	0		0	0	51180	0		0	0	15	1	14	Low	Prac	1	List1	A_T.wav	AV_T	1	1	1	1	51030	150	1	980	52010
Exp1	16	Exp1-16-1	59.936	1.0.0.192	2	left	1897615079	2.0.10.242	2.0.10.242	11-03-2019	2019-11-03 05:04:45	13:04:45	male	2.0.10.147	15	Catch.bmp	932	0		0	0	53232	0		0	0	10	1	15	Low	Prac	1	List1	A_T.wav	A_T	1	1	0	1	53082	150	1	784	53866
Exp1	16	Exp1-16-1	59.936	1.0.0.192	2	left	1897615079	2.0.10.242	2.0.10.242	11-03-2019	2019-11-03 05:04:45	13:04:45	male	2.0.10.147	16	Catch.bmp	1392	0		0	0	55318	0		0	0	9	1	16	Low	Prac		List1	A_S.wav	A_S	0		0	1	55168	150		0	0
Exp1	16	Exp1-16-1	59.936	1.0.0.192	2	left	1897615079	2.0.10.242	2.0.10.242	11-03-2019	2019-11-03 05:04:45	13:04:45	male	2.0.10.147	17	Red_S_2.bmp	909	0		0	0	57921	0		0	0	8	1	17	Low	Prac	1	List1	Catch.wav	V_T	1	1	1	2	57771	150	1	728	58499
Exp1	16	Exp1-16-1	59.936	1.0.0.192	2	left	1897615079	2.0.10.242	2.0.10.242	11-03-2019	2019-11-03 05:04:45	13:04:45	male	2.0.10.147	18	Catch.bmp	1362	0		1	0	59989	0		0	0	10	1	18	Low	Prac	1	List1	A_T.wav	A_T	1	1	1	1	59839	150	1	812	60651
Exp1	16	Exp1-16-1	59.936	1.0.0.192	2	left	1897615079	2.0.10.242	2.0.10.242	11-03-2019	2019-11-03 05:04:45	13:04:45	male	2.0.10.147	19	Red_C_2.bmp	1299	0		0	0	62509	0		0	0	6	1	19	Low	Prac	1	List1	Catch.wav	V_T	1	1	1	1	62359	150	1	659	63018
Exp1	16	Exp1-16-1	59.936	1.0.0.192	2	left	1897615079	2.0.10.242	2.0.10.242	11-03-2019	2019-11-03 05:04:45	13:04:45	male	2.0.10.147	20	Catch.bmp	918	0		0	0	64961	0		0	0	9	1	20	Low	Prac		List1	A_S.wav	A_S	0		1	1	64811	150		0	0
Exp1	16	Exp1-16-1	59.936	1.0.0.192	2	left	1897615079	2.0.10.242	2.0.10.242	11-03-2019	2019-11-03 05:04:45	13:04:45	male	2.0.10.147	21	Catch.bmp	1493	0		0	0	75089	0		0	0	NULL	NULL	NULL	Low	run1		List2	A_S.wav	A_S	0		0	2	74939	150		0	0
Exp1	16	Exp1-16-1	59.936	1.0.0.192	2	left	1897615079	2.0.10.242	2.0.10.242	11-03-2019	2019-11-03 05:04:45	13:04:45	male	2.0.10.147	22	Catch.bmp	1426	0		0	1	77792	0		0	0	NULL	NULL	NULL	Low	run1	1	List2	A_T.wav	A_T	0		1	1	77641	151		0	0
Exp1	16	Exp1-16-1	59.936	1.0.0.192	2	left	1897615079	2.0.10.242	2.0.10.242	11-03-2019	2019-11-03 05:04:45	13:04:45	male	2.0.10.147	23	Red_S_2.bmp	1563	0		0	0	80428	0		0	0	NULL	NULL	NULL	Low	run1	1	List2	A_T.wav	AV_T	1	1	0	2	80278	150	1	652	80930
Exp1	16	Exp1-16-1	59.936	1.0.0.192	2	left	1897615079	2.0.10.242	2.0.10.242	11-03-2019	2019-11-03 05:04:45	13:04:45	male	2.0.10.147	24	Catch.bmp	1053	0		0	0	83147	0		0	0	NULL	NULL	NULL	Low	run1	1	List2	A_T.wav	A_T	1	1	0	1	82997	150	1	1045	84042
Exp1	16	Exp1-16-1	59.936	1.0.0.192	2	left	1897615079	2.0.10.242	2.0.10.242	11-03-2019	2019-11-03 05:04:45	13:04:45	male	2.0.10.147	25	Red_C.bmp	1520	0		1	0	85349	0		0	0	NULL	NULL	NULL	Low	run1	1	List2	A_T.wav	AV_T	1	1	0	1	85199	150	1	532	85731
Exp1	16	Exp1-16-1	59.936	1.0.0.192	2	left	1897615079	2.0.10.242	2.0.10.242	11-03-2019	2019-11-03 05:04:45	13:04:45	male	2.0.10.147	26	Red_S.bmp	1082	0		0	0	88019	0		0	0	NULL	NULL	NULL	Low	run1	1	List2	A_T.wav	AV_T	1	1	0	1	87869	150	1	493	88362
Exp1	16	Exp1-16-1	59.936	1.0.0.192	2	left	1897615079	2.0.10.242	2.0.10.242	11-03-2019	2019-11-03 05:04:45	13:04:45	male	2.0.10.147	27	Red_S_2.bmp	1581	0		0	1	90255	0		0	0	NULL	NULL	NULL	Low	run1	1	List2	Catch.wav	V_T	1	1	1	1	90104	151	1	634	90738
Exp1	16	Exp1-16-1	59.936	1.0.0.192	2	left	1897615079	2.0.10.242	2.0.10.242	11-03-2019	2019-11-03 05:04:45	13:04:45	male	2.0.10.147	28	Catch.bmp	1258	0		0	0	92991	0		0	0	NULL	NULL	NULL	Low	run1		List2	A_S.wav	A_S	0		1	1	92841	150		0	0
Exp1	16	Exp1-16-1	59.936	1.0.0.192	2	left	1897615079	2.0.10.242	2.0.10.242	11-03-2019	2019-11-03 05:04:45	13:04:45	male	2.0.10.147	29	Red_C_2.bmp	1061	0		0	0	95460	0		0	0	NULL	NULL	NULL	Low	run1	1	List2	A_T.wav	AV_T	1	1	0	1	95310	150	1	620	95930
Exp1	16	Exp1-16-1	59.936	1.0.0.192	2	left	1897615079	2.0.10.242	2.0.10.242	11-03-2019	2019-11-03 05:04:45	13:04:45	male	2.0.10.147	30	Red_C_2.bmp	1400	0		0	0	97679	0		0	0	NULL	NULL	NULL	Low	run1	1	List2	A_T.wav	AV_T	1	1	0	1	97529	150	1	545	98074
Exp1	16	Exp1-16-1	59.936	1.0.0.192	2	left	1897615079	2.0.10.242	2.0.10.242	11-03-2019	2019-11-03 05:04:45	13:04:45	male	2.0.10.147	31	Red_S.bmp	843	0		0	0	100232	0		0	0	NULL	NULL	NULL	Low	run1	1	List2	A_T.wav	AV_T	1	1	0	1	100082	150	1	552	100634
Exp1	16	Exp1-16-1	59.936	1.0.0.192	2	left	1897615079	2.0.10.242	2.0.10.242	11-03-2019	2019-11-03 05:04:45	13:04:45	male	2.0.10.147	32	Catch.bmp	1204	0		0	0	102234	0		0	0	NULL	NULL	NULL	Low	run1		List2	A_S.wav	A_S	0		0	1	102084	150		0	0
Exp1	16	Exp1-16-1	59.936	1.0.0.192	2	left	1897615079	2.0.10.242	2.0.10.242	11-03-2019	2019-11-03 05:04:45	13:04:45	male	2.0.10.147	33	Blue_S_2.bmp	811	0		0	0	104653	0		0	0	NULL	NULL	NULL	Low	run1		List2	Catch.wav	V_S	0		1	1	104503	150		0	0
Exp1	16	Exp1-16-1	59.936	1.0.0.192	2	left	1897615079	2.0.10.242	2.0.10.242	11-03-2019	2019-11-03 05:04:45	13:04:45	male	2.0.10.147	34	Catch.bmp	1390	0		0	0	106672	0		0	0	NULL	NULL	NULL	Low	run1		List2	A_S.wav	A_S	0		0	1	106522	150		0	0
Exp1	16	Exp1-16-1	59.936	1.0.0.192	2	left	1897615079	2.0.10.242	2.0.10.242	11-03-2019	2019-11-03 05:04:45	13:04:45	male	2.0.10.147	35	Catch.bmp	1194	0		0	0	109291	0		0	0	NULL	NULL	NULL	Low	run1	1	List2	A_T.wav	A_T	1	1	0	1	109141	150	1	821	109962
Exp1	16	Exp1-16-1	59.936	1.0.0.192	2	left	1897615079	2.0.10.242	2.0.10.242	11-03-2019	2019-11-03 05:04:45	13:04:45	male	2.0.10.147	36	Catch.bmp	1065	0		0	0	111644	0		0	0	NULL	NULL	NULL	Low	run1	1	List2	A_T.wav	A_T	1	1	0	1	111494	150	1	676	112170
Exp1	16	Exp1-16-1	59.936	1.0.0.192	2	left	1897615079	2.0.10.242	2.0.10.242	11-03-2019	2019-11-03 05:04:45	13:04:45	male	2.0.10.147	37	Red_C.bmp	1421	0		0	0	113863	0		0	0	NULL	NULL	NULL	Low	run1	1	List2	A_T.wav	AV_T	1	1	0	1	113713	150	1	576	114289
Exp1	16	Exp1-16-1	59.936	1.0.0.192	2	left	1897615079	2.0.10.242	2.0.10.242	11-03-2019	2019-11-03 05:04:45	13:04:45	male	2.0.10.147	38	Red_S.bmp	1059	0		0	0	116432	0		0	0	NULL	NULL	NULL	Low	run1	1	List2	Catch.wav	V_T	1	1	1	1	116282	150	1	697	116979
Exp1	16	Exp1-16-1	59.936	1.0.0.192	2	left	1897615079	2.0.10.242	2.0.10.242	11-03-2019	2019-11-03 05:04:45	13:04:45	male	2.0.10.147	39	Catch.bmp	1252	0		0	0	118651	0		0	0	NULL	NULL	NULL	Low	run1	1	List2	A_T.wav	A_T	1	1	1	1	118501	150	1	836	119337
Exp1	16	Exp1-16-1	59.936	1.0.0.192	2	left	1897615079	2.0.10.242	2.0.10.242	11-03-2019	2019-11-03 05:04:45	13:04:45	male	2.0.10.147	40	Catch.bmp	1550	0		0	0	121054	0		0	0	NULL	NULL	NULL	Low	run1	1	List2	A_T.wav	A_T	1	1	0	2	120904	150	1	809	121713
Exp1	16	Exp1-16-1	59.936	1.0.0.192	2	left	1897615079	2.0.10.242	2.0.10.242	11-03-2019	2019-11-03 05:04:45	13:04:45	male	2.0.10.147	41	Red_S.bmp	965	0		0	1	123757	0		0	0	NULL	NULL	NULL	Low	run1	1	List2	Catch.wav	V_T	1	1	1	1	123606	151	1	507	124113
Exp1	16	Exp1-16-1	59.936	1.0.0.192	2	left	1897615079	2.0.10.242	2.0.10.242	11-03-2019	2019-11-03 05:04:45	13:04:45	male	2.0.10.147	42	Blue_C.bmp	1108	0		0	0	125875	0		0	0	NULL	NULL	NULL	Low	run1		List2	A_S.wav	AV_S	0		1	1	125725	150		0	0
Exp1	16	Exp1-16-1	59.936	1.0.0.192	2	left	1897615079	2.0.10.242	2.0.10.242	11-03-2019	2019-11-03 05:04:45	13:04:45	male	2.0.10.147	43	Blue_C.bmp	908	0		0	0	128211	0		0	0	NULL	NULL	NULL	Low	run1		List2	A_S.wav	AV_S	0		0	1	128061	150		0	0
Exp1	16	Exp1-16-1	59.936	1.0.0.192	2	left	1897615079	2.0.10.242	2.0.10.242	11-03-2019	2019-11-03 05:04:45	13:04:45	male	2.0.10.147	44	Catch.bmp	1453	0		0	0	130347	0		0	0	NULL	NULL	NULL	Low	run1	1	List2	A_T.wav	A_T	1	1	0	1	130197	150	1	1069	131266
Exp1	16	Exp1-16-1	59.936	1.0.0.192	2	left	1897615079	2.0.10.242	2.0.10.242	11-03-2019	2019-11-03 05:04:45	13:04:45	male	2.0.10.147	45	Red_C.bmp	871	0		0	1	132950	0		0	0	NULL	NULL	NULL	Low	run1	1	List2	Catch.wav	V_T	1	1	2	1	132799	151	1	674	133473
Exp1	16	Exp1-16-1	59.936	1.0.0.192	2	left	1897615079	2.0.10.242	2.0.10.242	11-03-2019	2019-11-03 05:04:45	13:04:45	male	2.0.10.147	46	Blue_C.bmp	1242	0		0	0	134968	0		0	0	NULL	NULL	NULL	Low	Run1		List2	Catch.wav	V_S	0		0	1	134818	150		0	0
Exp1	16	Exp1-16-1	59.936	1.0.0.192	2	left	1897615079	2.0.10.242	2.0.10.242	11-03-2019	2019-11-03 05:04:45	13:04:45	male	2.0.10.147	47	Red_S.bmp	1146	0		0	0	137421	0		0	0	NULL	NULL	NULL	Low	run1	1	List2	Catch.wav	V_T	1	1	0	1	137271	150	1	674	137945
Exp1	16	Exp1-16-1	59.936	1.0.0.192	2	left	1897615079	2.0.10.242	2.0.10.242	11-03-2019	2019-11-03 05:04:45	13:04:45	male	2.0.10.147	48	Catch.bmp	1019	0		0	0	139723	0		0	0	NULL	NULL	NULL	Low	run1	1	List2	A_T.wav	A_T	1	1	1	1	139573	150	1	860	140433
Exp1	16	Exp1-16-1	59.936	1.0.0.192	2	left	1897615079	2.0.10.242	2.0.10.242	11-03-2019	2019-11-03 05:04:45	13:04:45	male	2.0.10.147	49	Red_C.bmp	806	0		0	0	141892	0		0	0	NULL	NULL	NULL	Low	run1	1	List2	Catch.wav	V_T	1	1	1	1	141742	150	1	587	142329
Exp1	16	Exp1-16-1	59.936	1.0.0.192	2	left	1897615079	2.0.10.242	2.0.10.242	11-03-2019	2019-11-03 05:04:45	13:04:45	male	2.0.10.147	50	Red_S.bmp	1426	0		0	0	143861	0		0	0	NULL	NULL	NULL	Low	run1	1	List2	A_T.wav	AV_T	1	1	1	1	143711	150	1	474	144185
Exp1	16	Exp1-16-1	59.936	1.0.0.192	2	left	1897615079	2.0.10.242	2.0.10.242	11-03-2019	2019-11-03 05:04:45	13:04:45	male	2.0.10.147	51	Blue_C_2.bmp	986	0		0	0	146447	0		0	0	NULL	NULL	NULL	Low	run1		List2	A_S.wav	AV_S	0		0	1	146297	150		0	0
Exp1	16	Exp1-16-1	59.936	1.0.0.192	2	left	1897615079	2.0.10.242	2.0.10.242	11-03-2019	2019-11-03 05:04:45	13:04:45	male	2.0.10.147	52	Red_C_2.bmp	1216	0		0	0	148666	0		0	0	NULL	NULL	NULL	Low	run1	1	List2	Catch.wav	V_T	1	1	1	1	148516	150	1	645	149161
Exp1	16	Exp1-16-1	59.936	1.0.0.192	2	left	1897615079	2.0.10.242	2.0.10.242	11-03-2019	2019-11-03 05:04:45	13:04:45	male	2.0.10.147	53	Blue_C_2.bmp	1198	0		0	0	151035	0		0	0	NULL	NULL	NULL	Low	run1		List2	Catch.wav	V_S	0		0	1	150885	150		0	0
Exp1	16	Exp1-16-1	59.936	1.0.0.192	2	left	1897615079	2.0.10.242	2.0.10.242	11-03-2019	2019-11-03 05:04:45	13:04:45	male	2.0.10.147	54	Blue_S.bmp	1228	0		0	0	153438	0		0	0	NULL	NULL	NULL	Low	run1		List2	Catch.wav	V_S	0		0	2	153288	150		0	0
Exp1	16	Exp1-16-1	59.936	1.0.0.192	2	left	1897615079	2.0.10.242	2.0.10.242	11-03-2019	2019-11-03 05:04:45	13:04:45	male	2.0.10.147	55	Catch.bmp	1040	0		0	1	155874	0		0	0	NULL	NULL	NULL	Low	run1	1	List2	A_T.wav	A_T	1	1	1	1	155723	151	1	806	156529
Exp1	16	Exp1-16-1	59.936	1.0.0.192	2	left	1897615079	2.0.10.242	2.0.10.242	11-03-2019	2019-11-03 05:04:45	13:04:45	male	2.0.10.147	56	Catch.bmp	1417	0		0	0	158076	0		0	0	NULL	NULL	NULL	Low	run1	1	List2	A_T.wav	A_T	1	1	0	1	157926	150	1	579	158505
Exp1	16	Exp1-16-1	59.936	1.0.0.192	2	left	1897615079	2.0.10.242	2.0.10.242	11-03-2019	2019-11-03 05:04:45	13:04:45	male	2.0.10.147	57	Catch.bmp	1394	0		0	0	160645	0		0	0	NULL	NULL	NULL	Low	run1	1	List2	A_T.wav	A_T	1	1	0	1	160495	150	1	562	161057
Exp1	16	Exp1-16-1	59.936	1.0.0.192	2	left	1897615079	2.0.10.242	2.0.10.242	11-03-2019	2019-11-03 05:04:45	13:04:45	male	2.0.10.147	58	Catch.bmp	1288	0		0	0	163198	0		0	0	NULL	NULL	NULL	Low	run1	1	List2	A_T.wav	A_T	1	1	0	1	163048	150	1	1393	164441
Exp1	16	Exp1-16-1	59.936	1.0.0.192	2	left	1897615079	2.0.10.242	2.0.10.242	11-03-2019	2019-11-03 05:04:45	13:04:45	male	2.0.10.147	59	Red_S.bmp	1222	0		0	1	165651	0		0	0	NULL	NULL	NULL	Low	run1	1	List2	Catch.wav	V_T	1	1	1	1	165500	151	1	677	166177
Exp1	16	Exp1-16-1	59.936	1.0.0.192	2	left	1897615079	2.0.10.242	2.0.10.242	11-03-2019	2019-11-03 05:04:45	13:04:45	male	2.0.10.147	60	Red_C.bmp	1296	0		0	0	168020	0		0	0	NULL	NULL	NULL	Low	run1	1	List2	A_T.wav	AV_T	1	1	0	2	167870	150	1	403	168273
Exp1	16	Exp1-16-1	59.936	1.0.0.192	2	left	1897615079	2.0.10.242	2.0.10.242	11-03-2019	2019-11-03 05:04:45	13:04:45	male	2.0.10.147	61	Catch.bmp	1297	0		0	0	170472	0		0	0	NULL	NULL	NULL	Low	run1	1	List2	A_T.wav	A_T	1	1	0	1	170322	150	1	847	171169
Exp1	16	Exp1-16-1	59.936	1.0.0.192	2	left	1897615079	2.0.10.242	2.0.10.242	11-03-2019	2019-11-03 05:04:45	13:04:45	male	2.0.10.147	62	Red_C_2.bmp	1123	0		0	0	172925	0		0	0	NULL	NULL	NULL	Low	run1	1	List2	A_T.wav	AV_T	1	1	0	1	172775	150	1	746	173521
Exp1	16	Exp1-16-1	59.936	1.0.0.192	2	left	1897615079	2.0.10.242	2.0.10.242	11-03-2019	2019-11-03 05:04:45	13:04:45	male	2.0.10.147	63	Catch.bmp	1085	0		0	1	175211	0		0	0	NULL	NULL	NULL	Low	run1		List2	A_S.wav	A_S	0		1	1	175060	151		0	0
Exp1	16	Exp1-16-1	59.936	1.0.0.192	2	left	1897615079	2.0.10.242	2.0.10.242	11-03-2019	2019-11-03 05:04:45	13:04:45	male	2.0.10.147	64	Catch.bmp	1171	0		0	0	177513	0		0	0	NULL	NULL	NULL	Low	run1	1	List2	A_T.wav	A_T	1	1	0	1	177363	150	1	574	177937
Exp1	16	Exp1-16-1	59.936	1.0.0.192	2	left	1897615079	2.0.10.242	2.0.10.242	11-03-2019	2019-11-03 05:04:45	13:04:45	male	2.0.10.147	65	Red_S.bmp	964	0		0	0	179832	0		0	0	NULL	NULL	NULL	Low	run1	1	List2	A_T.wav	AV_T	1	1	0	1	179682	150	1	598	180280
Exp1	16	Exp1-16-1	59.936	1.0.0.192	2	left	1897615079	2.0.10.242	2.0.10.242	11-03-2019	2019-11-03 05:04:45	13:04:45	male	2.0.10.147	66	Red_C_2.bmp	1180	0		0	0	181951	0		0	0	NULL	NULL	NULL	Low	run1	1	List2	A_T.wav	AV_T	1	1	0	1	181801	150	1	439	182240
Exp1	16	Exp1-16-1	59.936	1.0.0.192	2	left	1897615079	2.0.10.242	2.0.10.242	11-03-2019	2019-11-03 05:04:45	13:04:45	male	2.0.10.147	67	Catch.bmp	888	0		0	0	184287	0		0	0	NULL	NULL	NULL	Low	run1	1	List2	A_T.wav	A_T	0		0	1	184137	150		0	0
Exp1	16	Exp1-16-1	59.936	1.0.0.192	2	left	1897615079	2.0.10.242	2.0.10.242	11-03-2019	2019-11-03 05:04:45	13:04:45	male	2.0.10.147	68	Red_C.bmp	1504	0		0	0	186389	0		0	0	NULL	NULL	NULL	Low	run1	1	List2	Catch.wav	V_T	1	1	1	1	186239	150	1	658	186897
Exp1	16	Exp1-16-1	59.936	1.0.0.192	2	left	1897615079	2.0.10.242	2.0.10.242	11-03-2019	2019-11-03 05:04:45	13:04:45	male	2.0.10.147	69	Red_S_2.bmp	1028	0		0	0	189042	0		0	0	NULL	NULL	NULL	Low	run1	1	List2	Catch.wav	V_T	1	1	0	1	188892	150	1	644	189536
Exp1	16	Exp1-16-1	59.936	1.0.0.192	2	left	1897615079	2.0.10.242	2.0.10.242	11-03-2019	2019-11-03 05:04:45	13:04:45	male	2.0.10.147	70	Red_C_2.bmp	901	0		0	0	191227	0		0	0	NULL	NULL	NULL	Low	run1	1	List2	A_T.wav	AV_T	1	1	1	1	191077	150	1	419	191496
Exp1	16	Exp1-16-1	59.936	1.0.0.192	2	left	1897615079	2.0.10.242	2.0.10.242	11-03-2019	2019-11-03 05:04:45	13:04:45	male	2.0.10.147	71	Red_C.bmp	1517	0		0	1	193280	0		0	0	NULL	NULL	NULL	Low	run1	1	List2	Catch.wav	V_T	1	1	1	1	193129	151	1	407	193536
Exp1	16	Exp1-16-1	59.936	1.0.0.192	2	left	1897615079	2.0.10.242	2.0.10.242	11-03-2019	2019-11-03 05:04:45	13:04:45	male	2.0.10.147	72	Red_C.bmp	1197	0		0	0	195949	0		0	0	NULL	NULL	NULL	Low	run1	1	List2	Catch.wav	V_T	1	1	0	1	195799	150	1	713	196512
Exp1	16	Exp1-16-1	59.936	1.0.0.192	2	left	1897615079	2.0.10.242	2.0.10.242	11-03-2019	2019-11-03 05:04:45	13:04:45	male	2.0.10.147	73	Red_S_2.bmp	1283	0		0	1	198302	0		0	0	NULL	NULL	NULL	Low	run1	1	List2	A_T.wav	AV_T	1	1	1	1	198151	151	1	529	198680
Exp1	16	Exp1-16-1	59.936	1.0.0.192	2	left	1897615079	2.0.10.242	2.0.10.242	11-03-2019	2019-11-03 05:04:45	13:04:45	male	2.0.10.147	74	Catch.bmp	942	0		0	0	200737	0		0	0	NULL	NULL	NULL	Low	run1	1	List2	A_T.wav	A_T	1	1	0	1	200587	150	1	925	201512
Exp1	16	Exp1-16-1	59.936	1.0.0.192	2	left	1897615079	2.0.10.242	2.0.10.242	11-03-2019	2019-11-03 05:04:45	13:04:45	male	2.0.10.147	75	Red_S_2.bmp	981	0		0	1	202840	0		0	0	NULL	NULL	NULL	Low	run1	1	List2	Catch.wav	V_T	1	1	1	1	202689	151	1	551	203240
Exp1	16	Exp1-16-1	59.936	1.0.0.192	2	left	1897615079	2.0.10.242	2.0.10.242	11-03-2019	2019-11-03 05:04:45	13:04:45	male	2.0.10.147	76	Catch.bmp	1462	0		0	0	204975	0		0	0	NULL	NULL	NULL	Low	run1		List2	A_S.wav	A_S	0		1	1	204825	150		0	0
Exp1	16	Exp1-16-1	59.936	1.0.0.192	2	left	1897615079	2.0.10.242	2.0.10.242	11-03-2019	2019-11-03 05:04:45	13:04:45	male	2.0.10.147	77	Catch.bmp	813	0		0	0	207661	0		0	0	NULL	NULL	NULL	Low	run1	1	List2	A_T.wav	A_T	0		0	1	207511	150		0	0
Exp1	16	Exp1-16-1	59.936	1.0.0.192	2	left	1897615079	2.0.10.242	2.0.10.242	11-03-2019	2019-11-03 05:04:45	13:04:45	male	2.0.10.147	78	Blue_S_2.bmp	943	0		0	0	209680	0		0	0	NULL	NULL	NULL	Low	run1		List2	A_S.wav	AV_S	0		0	1	209530	150		0	0
Exp1	16	Exp1-16-1	59.936	1.0.0.192	2	left	1897615079	2.0.10.242	2.0.10.242	11-03-2019	2019-11-03 05:04:45	13:04:45	male	2.0.10.147	79	Catch.bmp	1010	0		0	0	211832	0		0	0	NULL	NULL	NULL	Low	run1	1	List2	A_T.wav	A_T	1	1	0	1	211682	150	1	614	212296
Exp1	16	Exp1-16-1	59.936	1.0.0.192	2	left	1897615079	2.0.10.242	2.0.10.242	11-03-2019	2019-11-03 05:04:45	13:04:45	male	2.0.10.147	80	Catch.bmp	1227	0		0	0	214001	0		0	0	NULL	NULL	NULL	Low	run1	1	List2	A_T.wav	A_T	1	1	0	1	213851	150	1	597	214448
Exp1	16	Exp1-16-1	59.936	1.0.0.192	2	left	1897615079	2.0.10.242	2.0.10.242	11-03-2019	2019-11-03 05:04:45	13:04:45	male	2.0.10.147	81	Red_C_2.bmp	822	0		0	0	216387	0		0	0	NULL	NULL	NULL	Low	run1	1	List2	Catch.wav	V_T	1	1	1	1	216237	150	1	571	216808
Exp1	16	Exp1-16-1	59.936	1.0.0.192	2	left	1897615079	2.0.10.242	2.0.10.242	11-03-2019	2019-11-03 05:04:45	13:04:45	male	2.0.10.147	82	Red_S.bmp	1436	0		0	0	218356	0		0	0	NULL	NULL	NULL	Low	run1	1	List2	A_T.wav	AV_T	1	1	1	1	218206	150	1	434	218640
Exp1	16	Exp1-16-1	59.936	1.0.0.192	2	left	1897615079	2.0.10.242	2.0.10.242	11-03-2019	2019-11-03 05:04:45	13:04:45	male	2.0.10.147	83	Red_S.bmp	1046	0		0	0	220942	0		0	0	NULL	NULL	NULL	Low	run1	1	List2	A_T.wav	AV_T	1	1	0	1	220792	150	1	360	221152
Exp1	16	Exp1-16-1	59.936	1.0.0.192	2	left	1897615079	2.0.10.242	2.0.10.242	11-03-2019	2019-11-03 05:04:45	13:04:45	male	2.0.10.147	84	Red_C.bmp	911	0		0	0	223144	0		0	0	NULL	NULL	NULL	Low	run1	1	List2	Catch.wav	V_T	1	1	1	1	222994	150	1	374	223368
Exp1	16	Exp1-16-1	59.936	1.0.0.192	2	left	1897615079	2.0.10.242	2.0.10.242	11-03-2019	2019-11-03 05:04:45	13:04:45	male	2.0.10.147	85	Red_S.bmp	1093	0		0	0	225213	0		0	0	NULL	NULL	NULL	Low	run1	1	List2	A_T.wav	AV_T	1	1	1	1	225063	150	1	546	225609
Exp1	16	Exp1-16-1	59.936	1.0.0.192	2	left	1897615079	2.0.10.242	2.0.10.242	11-03-2019	2019-11-03 05:04:45	13:04:45	male	2.0.10.147	86	Red_C_2.bmp	1493	0		0	1	227466	0		0	0	NULL	NULL	NULL	Low	run1	1	List2	A_T.wav	AV_T	1	1	0	1	227315	151	1	422	227737
Exp1	16	Exp1-16-1	59.936	1.0.0.192	2	left	1897615079	2.0.10.242	2.0.10.242	11-03-2019	2019-11-03 05:04:45	13:04:45	male	2.0.10.147	87	Red_C_2.bmp	1523	0		0	0	230118	0		0	0	NULL	NULL	NULL	Low	run1	1	List2	Catch.wav	V_T	1	1	1	1	229968	150	1	648	230616
Exp1	16	Exp1-16-1	59.936	1.0.0.192	2	left	1897615079	2.0.10.242	2.0.10.242	11-03-2019	2019-11-03 05:04:45	13:04:45	male	2.0.10.147	88	Catch.bmp	1233	0		0	0	232788	0		0	0	NULL	NULL	NULL	Low	run1	1	List2	A_T.wav	A_T	1	1	0	1	232638	150	1	954	233592
Exp1	16	Exp1-16-1	59.936	1.0.0.192	2	left	1897615079	2.0.10.242	2.0.10.242	11-03-2019	2019-11-03 05:04:45	13:04:45	male	2.0.10.147	89	Catch.bmp	1453	0		0	1	235174	0		0	0	NULL	NULL	NULL	Low	run1	1	List2	A_T.wav	A_T	1	1	1	1	235023	151	1	497	235520
Exp1	16	Exp1-16-1	59.936	1.0.0.192	2	left	1897615079	2.0.10.242	2.0.10.242	11-03-2019	2019-11-03 05:04:45	13:04:45	male	2.0.10.147	90	Red_C_2.bmp	1535	0		0	0	237776	0		0	0	NULL	NULL	NULL	Low	run1	1	List2	A_T.wav	AV_T	1	1	0	1	237626	150	1	454	238080
Exp1	16	Exp1-16-1	59.936	1.0.0.192	2	left	1897615079	2.0.10.242	2.0.10.242	11-03-2019	2019-11-03 05:04:45	13:04:45	male	2.0.10.147	91	Red_C.bmp	1440	0		1	0	240462	0		0	0	NULL	NULL	NULL	Low	run1	1	List2	A_T.wav	AV_T	1	1	0	1	240312	150	1	480	240792
Exp1	16	Exp1-16-1	59.936	1.0.0.192	2	left	1897615079	2.0.10.242	2.0.10.242	11-03-2019	2019-11-03 05:04:45	13:04:45	male	2.0.10.147	92	Red_S_2.bmp	1393	0		0	0	243065	0		0	0	NULL	NULL	NULL	Low	run1	1	List2	A_T.wav	AV_T	1	1	0	1	242915	150	1	429	243344
Exp1	16	Exp1-16-1	59.936	1.0.0.192	2	left	1897615079	2.0.10.242	2.0.10.242	11-03-2019	2019-11-03 05:04:45	13:04:45	male	2.0.10.147	93	Red_C_2.bmp	1300	0		0	0	245618	0		0	0	NULL	NULL	NULL	Low	run1	1	List2	Catch.wav	V_T	1	1	0	1	245468	150	1	436	245904
Exp1	16	Exp1-16-1	59.936	1.0.0.192	2	left	1897615079	2.0.10.242	2.0.10.242	11-03-2019	2019-11-03 05:04:45	13:04:45	male	2.0.10.147	94	Red_C.bmp	1465	0		0	1	248071	0		0	0	NULL	NULL	NULL	Low	run1	1	List2	A_T.wav	AV_T	1	1	1	1	247920	151	1	503	248423
Exp1	16	Exp1-16-1	59.936	1.0.0.192	2	left	1897615079	2.0.10.242	2.0.10.242	11-03-2019	2019-11-03 05:04:45	13:04:45	male	2.0.10.147	95	Blue_S_2.bmp	1219	0		0	0	250690	0		0	0	NULL	NULL	NULL	Low	run1		List2	Catch.wav	V_S	0		1	1	250540	150	1	388	250928
Exp1	16	Exp1-16-1	59.936	1.0.0.192	2	left	1897615079	2.0.10.242	2.0.10.242	11-03-2019	2019-11-03 05:04:45	13:04:45	male	2.0.10.147	96	Red_C.bmp	1522	0		0	0	253059	0		0	0	NULL	NULL	NULL	Low	run1	1	List2	A_T.wav	AV_T	1	1	1	1	252909	150	1	498	253407
Exp1	16	Exp1-16-1	59.936	1.0.0.192	2	left	1897615079	2.0.10.242	2.0.10.242	11-03-2019	2019-11-03 05:04:45	13:04:45	male	2.0.10.147	97	Catch.bmp	1399	0		0	1	255729	0		0	0	NULL	NULL	NULL	Low	run1	1	List2	A_T.wav	A_T	1	1	1	1	255578	151	1	1029	256607
Exp1	16	Exp1-16-1	59.936	1.0.0.192	2	left	1897615079	2.0.10.242	2.0.10.242	11-03-2019	2019-11-03 05:04:45	13:04:45	male	2.0.10.147	98	Catch.bmp	999	0		0	0	258281	0		0	0	NULL	NULL	NULL	Low	run1	1	List2	A_T.wav	A_T	0		0	1	258131	150		0	0
Exp1	16	Exp1-16-1	59.936	1.0.0.192	2	left	1897615079	2.0.10.242	2.0.10.242	11-03-2019	2019-11-03 05:04:45	13:04:45	male	2.0.10.147	99	Catch.bmp	981	0		0	1	260484	0		0	0	NULL	NULL	NULL	Low	run1		List2	A_S.wav	A_S	0		1	1	260333	151		0	0
Exp1	16	Exp1-16-1	59.936	1.0.0.192	2	left	1897615079	2.0.10.242	2.0.10.242	11-03-2019	2019-11-03 05:04:45	13:04:45	male	2.0.10.147	100	Blue_C_2.bmp	1480	0		0	0	262669	0		0	0	NULL	NULL	NULL	Low	run1		List2	Catch.wav	V_S	0		1	1	262519	150		0	0
Exp1	16	Exp1-16-1	59.936	1.0.0.192	2	left	1897615079	2.0.10.242	2.0.10.242	11-03-2019	2019-11-03 05:04:45	13:04:45	male	2.0.10.147	101	Blue_C.bmp	1120	0		0	0	265372	0		0	0	NULL	NULL	NULL	Low	Run1		List2	Catch.wav	V_S	0		0	1	265222	150		0	0
Exp1	16	Exp1-16-1	59.936	1.0.0.192	2	left	1897615079	2.0.10.242	2.0.10.242	11-03-2019	2019-11-03 05:04:45	13:04:45	male	2.0.10.147	102	Red_C_2.bmp	928	0		0	0	267708	0		0	0	NULL	NULL	NULL	Low	run1	1	List2	Catch.wav	V_T	1	1	0	1	267558	150	1	753	268311
Exp1	16	Exp1-16-1	59.936	1.0.0.192	2	left	1897615079	2.0.10.242	2.0.10.242	11-03-2019	2019-11-03 05:04:45	13:04:45	male	2.0.10.147	103	Red_S.bmp	1558	0		0	0	269793	0		0	0	NULL	NULL	NULL	Low	run1	1	List2	Catch.wav	V_T	1	1	0	1	269643	150	1	524	270167
Exp1	16	Exp1-16-1	59.936	1.0.0.192	2	left	1897615079	2.0.10.242	2.0.10.242	11-03-2019	2019-11-03 05:04:45	13:04:45	male	2.0.10.147	104	Red_C.bmp	1387	0		0	0	272513	0		0	0	NULL	NULL	NULL	Low	run1	1	List2	A_T.wav	AV_T	1	1	0	1	272363	150	1	532	272895
Exp1	16	Exp1-16-1	59.936	1.0.0.192	2	left	1897615079	2.0.10.242	2.0.10.242	11-03-2019	2019-11-03 05:04:45	13:04:45	male	2.0.10.147	105	Catch.bmp	956	0		0	0	275049	0		0	0	NULL	NULL	NULL	Low	run1	1	List2	A_T.wav	A_T	1	1	0	1	274899	150	1	692	275591
Exp1	16	Exp1-16-1	59.936	1.0.0.192	2	left	1897615079	2.0.10.242	2.0.10.242	11-03-2019	2019-11-03 05:04:45	13:04:45	male	2.0.10.147	106	Catch.bmp	1571	0		0	0	277168	0		0	0	NULL	NULL	NULL	Low	run1		List2	A_S.wav	A_S	0		0	1	277018	150		0	0
Exp1	16	Exp1-16-1	59.936	1.0.0.192	2	left	1897615079	2.0.10.242	2.0.10.242	11-03-2019	2019-11-03 05:04:45	13:04:45	male	2.0.10.147	107	Catch.bmp	1447	0		0	0	279954	0		0	0	NULL	NULL	NULL	Low	run1	1	List2	A_T.wav	A_T	1	1	0	1	279804	150	1	908	280712
Exp1	16	Exp1-16-1	59.936	1.0.0.192	2	left	1897615079	2.0.10.242	2.0.10.242	11-03-2019	2019-11-03 05:04:45	13:04:45	male	2.0.10.147	108	Catch.bmp	1528	0		0	0	282557	0		0	0	NULL	NULL	NULL	Low	run1	1	List2	A_T.wav	A_T	1	1	0	1	282407	150	1	569	282976
Exp1	16	Exp1-16-1	59.936	1.0.0.192	2	left	1897615079	2.0.10.242	2.0.10.242	11-03-2019	2019-11-03 05:04:45	13:04:45	male	2.0.10.147	109	Red_S.bmp	1026	0		0	0	285243	0		0	0	NULL	NULL	NULL	Low	run1	1	List2	Catch.wav	V_T	1	1	0	1	285093	150	1	602	285695
Exp1	16	Exp1-16-1	59.936	1.0.0.192	2	left	1897615079	2.0.10.242	2.0.10.242	11-03-2019	2019-11-03 05:04:45	13:04:45	male	2.0.10.147	110	Red_C.bmp	1268	0		1	0	287428	0		0	0	NULL	NULL	NULL	Low	run1	1	List2	Catch.wav	V_T	1	1	1	1	287278	150	1	609	287887
Exp1	16	Exp1-16-1	59.936	1.0.0.192	2	left	1897615079	2.0.10.242	2.0.10.242	11-03-2019	2019-11-03 05:04:45	13:04:45	male	2.0.10.147	111	Catch.bmp	1366	0		0	0	289848	0		0	0	NULL	NULL	NULL	Low	run1	1	List2	A_T.wav	A_T	1	1	0	1	289698	150	1	797	290495
Exp1	16	Exp1-16-1	59.936	1.0.0.192	2	left	1897615079	2.0.10.242	2.0.10.242	11-03-2019	2019-11-03 05:04:45	13:04:45	male	2.0.10.147	112	Red_C_2.bmp	1282	0		0	0	292367	0		0	0	NULL	NULL	NULL	Low	run1	1	List2	A_T.wav	AV_T	1	1	0	1	292217	150	1	486	292703
Exp1	16	Exp1-16-1	59.936	1.0.0.192	2	left	1897615079	2.0.10.242	2.0.10.242	11-03-2019	2019-11-03 05:04:45	13:04:45	male	2.0.10.147	113	Red_C_2.bmp	1582	0		0	0	294803	0		0	0	NULL	NULL	NULL	Low	run1	1	List2	Catch.wav	V_T	1	1	1	1	294653	150	1	442	295095
Exp1	16	Exp1-16-1	59.936	1.0.0.192	2	left	1897615079	2.0.10.242	2.0.10.242	11-03-2019	2019-11-03 05:04:45	13:04:45	male	2.0.10.147	114	Red_S_2.bmp	1101	0		0	0	297539	0		0	0	NULL	NULL	NULL	Low	run1	1	List2	A_T.wav	AV_T	1	1	1	1	297389	150	1	474	297863
Exp1	16	Exp1-16-1	59.936	1.0.0.192	2	left	1897615079	2.0.10.242	2.0.10.242	11-03-2019	2019-11-03 05:04:45	13:04:45	male	2.0.10.147	115	Red_C_2.bmp	1374	0		1	0	299791	0		0	0	NULL	NULL	NULL	Low	run1	1	List2	A_T.wav	AV_T	1	1	0	1	299641	150	1	414	300055
Exp1	16	Exp1-16-1	59.936	1.0.0.192	2	left	1897615079	2.0.10.242	2.0.10.242	11-03-2019	2019-11-03 05:04:45	13:04:45	male	2.0.10.147	116	Catch.bmp	1071	0		0	1	302328	0		0	0	NULL	NULL	NULL	Low	run1	1	List2	A_T.wav	A_T	1	1	0	1	302177	151	1	646	302823
Exp1	16	Exp1-16-1	59.936	1.0.0.192	2	left	1897615079	2.0.10.242	2.0.10.242	11-03-2019	2019-11-03 05:04:45	13:04:45	male	2.0.10.147	117	Red_C_2.bmp	958	0		0	1	304547	0		0	0	NULL	NULL	NULL	Low	run1	1	List2	Catch.wav	V_T	1	1	1	1	304396	151	1	563	304959
Exp1	16	Exp1-16-1	59.936	1.0.0.192	2	left	1897615079	2.0.10.242	2.0.10.242	11-03-2019	2019-11-03 05:04:45	13:04:45	male	2.0.10.147	118	Red_C.bmp	901	0		0	0	306665	0		0	0	NULL	NULL	NULL	Low	run1	1	List2	A_T.wav	AV_T	1	1	1	1	306515	150	1	620	307135
Exp1	16	Exp1-16-1	59.936	1.0.0.192	2	left	1897615079	2.0.10.242	2.0.10.242	11-03-2019	2019-11-03 05:04:45	13:04:45	male	2.0.10.147	119	Red_S_2.bmp	1197	0		0	1	308718	0		0	0	NULL	NULL	NULL	Low	run1	1	List2	A_T.wav	AV_T	1	1	1	1	308567	151	1	408	308975
Exp1	16	Exp1-16-1	59.936	1.0.0.192	2	left	1897615079	2.0.10.242	2.0.10.242	11-03-2019	2019-11-03 05:04:45	13:04:45	male	2.0.10.147	120	Catch.bmp	1298	0		0	0	311070	0		0	0	NULL	NULL	NULL	Low	run1	1	List2	A_T.wav	A_T	1	1	0	1	310920	150	1	758	311678
Exp1	16	Exp1-16-1	59.936	1.0.0.192	2	left	1897615079	2.0.10.242	2.0.10.242	11-03-2019	2019-11-03 05:04:45	13:04:45	male	2.0.10.147	121	Red_S.bmp	928	0		0	1	313523	0		0	0	NULL	NULL	NULL	Low	run1	1	List2	A_T.wav	AV_T	1	1	1	1	313372	151	1	355	313727
Exp1	16	Exp1-16-1	59.936	1.0.0.192	2	left	1897615079	2.0.10.242	2.0.10.242	11-03-2019	2019-11-03 05:04:45	13:04:45	male	2.0.10.147	122	Catch.bmp	1582	0		0	0	315608	0		0	0	NULL	NULL	NULL	Low	run1	1	List2	A_T.wav	A_T	1	1	0	1	315458	150	1	406	315864
Exp1	16	Exp1-16-1	59.936	1.0.0.192	2	left	1897615079	2.0.10.242	2.0.10.242	11-03-2019	2019-11-03 05:04:45	13:04:45	male	2.0.10.147	123	Red_S_2.bmp	1237	0		0	0	318344	0		0	0	NULL	NULL	NULL	Low	run1	1	List2	Catch.wav	V_T	1	1	1	1	318194	150	1	444	318638
Exp1	16	Exp1-16-1	59.936	1.0.0.192	2	left	1897615079	2.0.10.242	2.0.10.242	11-03-2019	2019-11-03 05:04:45	13:04:45	male	2.0.10.147	124	Red_C_2.bmp	1304	0		0	0	320730	0		0	0	NULL	NULL	NULL	Low	run1	1	List2	Catch.wav	V_T	1	1	0	1	320580	150	1	554	321134
Exp1	16	Exp1-16-1	59.936	1.0.0.192	2	left	1897615079	2.0.10.242	2.0.10.242	11-03-2019	2019-11-03 05:04:45	13:04:45	male	2.0.10.147	125	Red_S_2.bmp	1278	0		0	0	323183	0		0	0	NULL	NULL	NULL	Low	run1	1	List2	A_T.wav	AV_T	1	1	0	1	323033	150	1	453	323486
Exp1	16	Exp1-16-1	59.936	1.0.0.192	2	left	1897615079	2.0.10.242	2.0.10.242	11-03-2019	2019-11-03 05:04:45	13:04:45	male	2.0.10.147	126	Blue_S_2.bmp	1069	0		0	1	325619	0		0	0	NULL	NULL	NULL	Low	run1		List2	A_S.wav	AV_S	0		1	1	325468	151		0	0
Exp1	16	Exp1-16-1	59.936	1.0.0.192	2	left	1897615079	2.0.10.242	2.0.10.242	11-03-2019	2019-11-03 05:04:45	13:04:45	male	2.0.10.147	127	Red_C_2.bmp	1001	0		0	0	327904	0		0	0	NULL	NULL	NULL	Low	run1	1	List2	Catch.wav	V_T	1	1	1	1	327754	150	1	604	328358
Exp1	16	Exp1-16-1	59.936	1.0.0.192	2	left	1897615079	2.0.10.242	2.0.10.242	11-03-2019	2019-11-03 05:04:45	13:04:45	male	2.0.10.147	128	Catch.bmp	1198	0		0	1	330057	0		0	0	NULL	NULL	NULL	Low	run1		List2	A_S.wav	A_S	0		1	1	329906	151		0	0
Exp1	16	Exp1-16-1	59.936	1.0.0.192	2	left	1897615079	2.0.10.242	2.0.10.242	11-03-2019	2019-11-03 05:04:45	13:04:45	male	2.0.10.147	129	Red_C.bmp	1033	0		0	0	332459	0		0	0	NULL	NULL	NULL	Low	run1	1	List2	Catch.wav	V_T	1	1	1	1	332309	150	1	529	332838
Exp1	16	Exp1-16-1	59.936	1.0.0.192	2	left	1897615079	2.0.10.242	2.0.10.242	11-03-2019	2019-11-03 05:04:45	13:04:45	male	2.0.10.147	130	Catch.bmp	1210	0		0	0	334645	0		0	0	NULL	NULL	NULL	Low	run1	1	List2	A_T.wav	A_T	1	1	1	1	334495	150	1	951	335446
Exp1	16	Exp1-16-1	59.936	1.0.0.192	2	left	1897615079	2.0.10.242	2.0.10.242	11-03-2019	2019-11-03 05:04:45	13:04:45	male	2.0.10.147	131	Catch.bmp	1476	0		0	0	337014	0		0	0	NULL	NULL	NULL	Low	run1		List2	A_S.wav	A_S	0		0	1	336864	150		0	0
Exp1	16	Exp1-16-1	59.936	1.0.0.192	2	left	1897615079	2.0.10.242	2.0.10.242	11-03-2019	2019-11-03 05:04:45	13:04:45	male	2.0.10.147	132	Blue_C.bmp	1375	0		0	0	339700	0		0	0	NULL	NULL	NULL	Low	Run1		List2	Catch.wav	V_S	0		0	1	339550	150		0	0
Exp1	16	Exp1-16-1	59.936	1.0.0.192	2	left	1897615079	2.0.10.242	2.0.10.242	11-03-2019	2019-11-03 05:04:45	13:04:45	male	2.0.10.147	133	Red_S_2.bmp	897	0		0	0	342286	0		0	0	NULL	NULL	NULL	Low	run1	1	List2	Catch.wav	V_T	1	1	0	1	342136	150	1	686	342822
Exp1	16	Exp1-16-1	59.936	1.0.0.192	2	left	1897615079	2.0.10.242	2.0.10.242	11-03-2019	2019-11-03 05:04:45	13:04:45	male	2.0.10.147	134	Red_C_2.bmp	1130	0		0	0	344338	0		0	0	NULL	NULL	NULL	Low	run1	1	List2	A_T.wav	AV_T	1	1	1	1	344188	150	1	538	344726
Exp1	16	Exp1-16-1	59.936	1.0.0.192	2	left	1897615079	2.0.10.242	2.0.10.242	11-03-2019	2019-11-03 05:04:45	13:04:45	male	2.0.10.147	135	Blue_C_2.bmp	873	0		0	0	346624	0		0	0	NULL	NULL	NULL	Low	run1		List2	Catch.wav	V_S	0		1	1	346474	150		0	0
Exp1	16	Exp1-16-1	59.936	1.0.0.192	2	left	1897615079	2.0.10.242	2.0.10.242	11-03-2019	2019-11-03 05:04:45	13:04:45	male	2.0.10.147	136	Red_S.bmp	989	0		0	1	348710	0		0	0	NULL	NULL	NULL	Low	run1	1	List2	A_T.wav	AV_T	1	1	2	1	348559	151	1	527	349086
Exp1	16	Exp1-16-1	59.936	1.0.0.192	2	left	1897615079	2.0.10.242	2.0.10.242	11-03-2019	2019-11-03 05:04:45	13:04:45	male	2.0.10.147	137	Red_C.bmp	1434	0		0	0	350862	0		0	0	NULL	NULL	NULL	Low	run1	1	List2	Catch.wav	V_T	1	1	1	1	350712	150	1	438	351150
Exp1	16	Exp1-16-1	59.936	1.0.0.192	2	left	1897615079	2.0.10.242	2.0.10.242	11-03-2019	2019-11-03 05:04:45	13:04:45	male	2.0.10.147	138	Blue_S.bmp	1461	0		0	0	353448	0		0	0	NULL	NULL	NULL	Low	run1		List2	A_S.wav	AV_S	0		1	1	353298	150		0	0
Exp1	16	Exp1-16-1	59.936	1.0.0.192	2	left	1897615079	2.0.10.242	2.0.10.242	11-03-2019	2019-11-03 05:04:45	13:04:45	male	2.0.10.147	139	Catch.bmp	965	0		0	0	356117	0		0	0	NULL	NULL	NULL	Low	run1	1	List2	A_T.wav	A_T	0		0	1	355967	150		0	0
Exp1	16	Exp1-16-1	59.936	1.0.0.192	2	left	1897615079	2.0.10.242	2.0.10.242	11-03-2019	2019-11-03 05:04:45	13:04:45	male	2.0.10.147	140	Red_C.bmp	915	0		0	0	358303	0		0	0	NULL	NULL	NULL	Low	run1	1	List2	Catch.wav	V_T	1	1	1	1	358153	150	1	613	358766
Exp1	16	Exp1-16-1	59.936	1.0.0.192	2	left	1897615079	2.0.10.242	2.0.10.242	11-03-2019	2019-11-03 05:04:45	13:04:45	male	2.0.10.147	141	Catch.bmp	1370	0		0	0	360372	1368		0	0	NULL	NULL	NULL	Low	run1	1	List2	A_T.wav	A_T	1	1	1	1	360222	150	1	744	360966
Exp1	16	Exp1-16-1	59.936	1.0.0.192	2	left	1897615079	2.0.10.242	2.0.10.242	11-03-2019	2019-11-03 05:04:45	13:04:45	male	2.0.10.147	142	Red_S_2.bmp	1270	0		0	0	397427	0		0	0	NULL	NULL	NULL	Low	run1	1	List2	Catch.wav	V_T	1	1	1	1	397277	150	1	1336	398613
Exp1	16	Exp1-16-1	59.936	1.0.0.192	2	left	1897615079	2.0.10.242	2.0.10.242	11-03-2019	2019-11-03 05:04:45	13:04:45	male	2.0.10.147	143	Catch.bmp	901	0		0	1	399847	0		0	0	NULL	NULL	NULL	Low	run1	1	List2	A_T.wav	A_T	0		1	1	399696	151		0	0
Exp1	16	Exp1-16-1	59.936	1.0.0.192	2	left	1897615079	2.0.10.242	2.0.10.242	11-03-2019	2019-11-03 05:04:45	13:04:45	male	2.0.10.147	144	Red_S_2.bmp	1151	0		0	1	401966	0		0	0	NULL	NULL	NULL	Low	run1	1	List2	A_T.wav	AV_T	1	1	1	1	401815	151	1	1006	402821
Exp1	16	Exp1-16-1	59.936	1.0.0.192	2	left	1897615079	2.0.10.242	2.0.10.242	11-03-2019	2019-11-03 05:04:45	13:04:45	male	2.0.10.147	145	Red_S.bmp	1528	0		0	0	404268	0		0	0	NULL	NULL	NULL	Low	run1	1	List2	Catch.wav	V_T	1	1	1	1	404118	150	1	568	404686
Exp1	16	Exp1-16-1	59.936	1.0.0.192	2	left	1897615079	2.0.10.242	2.0.10.242	11-03-2019	2019-11-03 05:04:45	13:04:45	male	2.0.10.147	146	Blue_S_2.bmp	1457	0		0	0	406954	0		0	0	NULL	NULL	NULL	Low	run1		List2	A_S.wav	AV_S	0		1	1	406804	150		0	0
Exp1	16	Exp1-16-1	59.936	1.0.0.192	2	left	1897615079	2.0.10.242	2.0.10.242	11-03-2019	2019-11-03 05:04:45	13:04:45	male	2.0.10.147	147	Red_S.bmp	978	0		0	1	409624	0		0	0	NULL	NULL	NULL	Low	run1	1	List2	Catch.wav	V_T	1	1	1	1	409473	151	1	709	410182
Exp1	16	Exp1-16-1	59.936	1.0.0.192	2	left	1897615079	2.0.10.242	2.0.10.242	11-03-2019	2019-11-03 05:04:45	13:04:45	male	2.0.10.147	148	Catch.bmp	1363	0		0	0	411759	0		0	0	NULL	NULL	NULL	Low	run1	1	List2	A_T.wav	A_T	0		1	1	411609	150		0	0
Exp1	16	Exp1-16-1	59.936	1.0.0.192	2	left	1897615079	2.0.10.242	2.0.10.242	11-03-2019	2019-11-03 05:04:45	13:04:45	male	2.0.10.147	149	Blue_S_2.bmp	1212	0		1	0	414328	0		0	0	NULL	NULL	NULL	Low	run1		List2	A_S.wav	AV_S	0		0	1	414178	150		0	0
Exp1	16	Exp1-16-1	59.936	1.0.0.192	2	left	1897615079	2.0.10.242	2.0.10.242	11-03-2019	2019-11-03 05:04:45	13:04:45	male	2.0.10.147	150	Blue_C.bmp	1228	0		0	0	416748	0		0	0	NULL	NULL	NULL	Low	Run1		List2	Catch.wav	V_S	0		1	2	416598	150		0	0
Exp1	16	Exp1-16-1	59.936	1.0.0.192	2	left	1897615079	2.0.10.242	2.0.10.242	11-03-2019	2019-11-03 05:04:45	13:04:45	male	2.0.10.147	151	Catch.bmp	994	0		0	1	419184	0		0	0	NULL	NULL	NULL	Low	run1	1	List2	A_T.wav	A_T	1	1	1	1	419033	151	1	1021	420054
Exp1	16	Exp1-16-1	59.936	1.0.0.192	2	left	1897615079	2.0.10.242	2.0.10.242	11-03-2019	2019-11-03 05:04:45	13:04:45	male	2.0.10.147	152	Red_C.bmp	1178	0		0	0	421336	0		0	0	NULL	NULL	NULL	Low	run1	1	List2	A_T.wav	AV_T	1	1	0	1	421186	150	1	723	421909
Exp1	16	Exp1-16-1	59.936	1.0.0.192	2	left	1897615079	2.0.10.242	2.0.10.242	11-03-2019	2019-11-03 05:04:45	13:04:45	male	2.0.10.147	153	Catch.bmp	999	0		0	1	423672	0		0	0	NULL	NULL	NULL	Low	run1	1	List2	A_T.wav	A_T	1	1	1	1	423521	151	1	636	424157
Exp1	16	Exp1-16-1	59.936	1.0.0.192	2	left	1897615079	2.0.10.242	2.0.10.242	11-03-2019	2019-11-03 05:04:45	13:04:45	male	2.0.10.147	154	Catch.bmp	1405	0		0	0	425824	0		0	0	NULL	NULL	NULL	Low	run1	1	List2	A_T.wav	A_T	1	1	0	1	425674	150	1	428	426102
Exp1	16	Exp1-16-1	59.936	1.0.0.192	2	left	1897615079	2.0.10.242	2.0.10.242	11-03-2019	2019-11-03 05:04:45	13:04:45	male	2.0.10.147	155	Blue_S_2.bmp	1559	0		0	1	428377	0		0	0	NULL	NULL	NULL	Low	run1		List2	Catch.wav	V_S	0		1	1	428226	151		0	0
Exp1	16	Exp1-16-1	59.936	1.0.0.192	2	left	1897615079	2.0.10.242	2.0.10.242	11-03-2019	2019-11-03 05:04:45	13:04:45	male	2.0.10.147	156	Red_S_2.bmp	1097	0		0	0	431146	0		0	0	NULL	NULL	NULL	Low	run1	1	List2	Catch.wav	V_T	1	1	0	1	430996	150	1	1193	432189
Exp1	16	Exp1-16-1	59.936	1.0.0.192	2	left	1897615079	2.0.10.242	2.0.10.242	11-03-2019	2019-11-03 05:04:45	13:04:45	male	2.0.10.147	157	Blue_S.bmp	1501	0		0	1	433399	0		0	0	NULL	NULL	NULL	Low	run1		List2	A_S.wav	AV_S	0		1	1	433248	151		0	0
Exp1	16	Exp1-16-1	59.936	1.0.0.192	2	left	1897615079	2.0.10.242	2.0.10.242	11-03-2019	2019-11-03 05:04:45	13:04:45	male	2.0.10.147	158	Catch.bmp	1433	0		0	0	436101	0		0	0	NULL	NULL	NULL	Low	run1	1	List2	A_T.wav	A_T	1	1	0	1	435951	150	1	518	436469
Exp1	16	Exp1-16-1	59.936	1.0.0.192	2	left	1897615079	2.0.10.242	2.0.10.242	11-03-2019	2019-11-03 05:04:45	13:04:45	male	2.0.10.147	159	Catch.bmp	1347	0		1	0	438687	0		0	0	NULL	NULL	NULL	Low	run1	1	List2	A_T.wav	A_T	1	1	0	1	438537	150	1	508	439045
Exp1	16	Exp1-16-1	59.936	1.0.0.192	2	left	1897615079	2.0.10.242	2.0.10.242	11-03-2019	2019-11-03 05:04:45	13:04:45	male	2.0.10.147	160	Catch.bmp	1089	0		0	0	441190	0		0	0	NULL	NULL	NULL	Low	run1		List2	A_S.wav	A_S	0		0	1	441040	150		0	0
Exp1	16	Exp1-16-1	59.936	1.0.0.192	2	left	1897615079	2.0.10.242	2.0.10.242	11-03-2019	2019-11-03 05:04:45	13:04:45	male	2.0.10.147	161	Blue_C_2.bmp	1144	0		1	0	443492	0		0	0	NULL	NULL	NULL	Low	run1		List2	A_S.wav	AV_S	0		0	1	443342	150		0	0
Exp1	16	Exp1-16-1	59.936	1.0.0.192	2	left	1897615079	2.0.10.242	2.0.10.242	11-03-2019	2019-11-03 05:04:45	13:04:45	male	2.0.10.147	162	Blue_C_2.bmp	1412	0		0	0	445862	0		0	0	NULL	NULL	NULL	Low	run1		List2	Catch.wav	V_S	0		0	2	445712	150		0	0
Exp1	16	Exp1-16-1	59.936	1.0.0.192	2	left	1897615079	2.0.10.242	2.0.10.242	11-03-2019	2019-11-03 05:04:45	13:04:45	male	2.0.10.147	163	Red_S.bmp	933	0		0	0	448498	0		0	0	NULL	NULL	NULL	Low	run1	1	List2	Catch.wav	V_T	0		0	1	448348	150		0	0
Exp1	16	Exp1-16-1	59.936	1.0.0.192	2	left	1897615079	2.0.10.242	2.0.10.242	11-03-2019	2019-11-03 05:04:45	13:04:45	male	2.0.10.147	164	Red_C_2.bmp	1480	0		0	0	450650	0		0	0	NULL	NULL	NULL	Low	run1	1	List2	A_T.wav	AV_T	1	1	1	1	450500	150	1	432	450932
Exp1	16	Exp1-16-1	59.936	1.0.0.192	2	left	1897615079	2.0.10.242	2.0.10.242	11-03-2019	2019-11-03 05:04:45	13:04:45	male	2.0.10.147	165	Blue_C.bmp	1366	0		0	0	453286	0		0	0	NULL	NULL	NULL	Low	run1		List2	A_S.wav	AV_S	0		0	1	453136	150		0	0
Exp1	16	Exp1-16-1	59.936	1.0.0.192	2	left	1897615079	2.0.10.242	2.0.10.242	11-03-2019	2019-11-03 05:04:45	13:04:45	male	2.0.10.147	166	Catch.bmp	1345	0		0	0	455872	0		0	0	NULL	NULL	NULL	Low	run1	1	List2	A_T.wav	A_T	1	1	0	1	455722	150	1	762	456484
Exp1	16	Exp1-16-1	59.936	1.0.0.192	2	left	1897615079	2.0.10.242	2.0.10.242	11-03-2019	2019-11-03 05:04:45	13:04:45	male	2.0.10.147	167	Red_S_2.bmp	1151	0		0	0	458375	0		0	0	NULL	NULL	NULL	Low	run1	1	List2	A_T.wav	AV_T	1	1	0	1	458225	150	1	387	458612
Exp1	16	Exp1-16-1	59.936	1.0.0.192	2	left	1897615079	2.0.10.242	2.0.10.242	11-03-2019	2019-11-03 05:04:45	13:04:45	male	2.0.10.147	168	Blue_S_2.bmp	802	0		0	0	460677	0		0	0	NULL	NULL	NULL	Low	run1		List2	A_S.wav	AV_S	0		0	1	460527	150		0	0
Exp1	16	Exp1-16-1	59.936	1.0.0.192	2	left	1897615079	2.0.10.242	2.0.10.242	11-03-2019	2019-11-03 05:04:45	13:04:45	male	2.0.10.147	169	Catch.bmp	1487	0		0	0	462696	0		0	0	NULL	NULL	NULL	Low	run1		List2	A_S.wav	A_S	0		0	1	462546	150		0	0
Exp1	16	Exp1-16-1	59.936	1.0.0.192	2	left	1897615079	2.0.10.242	2.0.10.242	11-03-2019	2019-11-03 05:04:45	13:04:45	male	2.0.10.147	170	Catch.bmp	1135	0		0	0	465399	0		0	0	NULL	NULL	NULL	Low	run1	1	List2	A_T.wav	A_T	1	1	0	1	465249	150	1	899	466148
Exp1	16	Exp1-16-1	59.936	1.0.0.192	2	left	1897615079	2.0.10.242	2.0.10.242	11-03-2019	2019-11-03 05:04:45	13:04:45	male	2.0.10.147	171	Catch.bmp	813	0		0	1	467685	0		0	0	NULL	NULL	NULL	Low	run1	1	List2	A_T.wav	A_T	1	1	1	1	467534	151	1	502	468036
Exp1	16	Exp1-16-1	59.936	1.0.0.192	2	left	1897615079	2.0.10.242	2.0.10.242	11-03-2019	2019-11-03 05:04:45	13:04:45	male	2.0.10.147	172	Red_S_2.bmp	1299	0		0	0	469653	0		0	0	NULL	NULL	NULL	Low	run1	1	List2	Catch.wav	V_T	1	1	1	1	469503	150	1	637	470140
Exp1	16	Exp1-16-1	59.936	1.0.0.192	2	left	1897615079	2.0.10.242	2.0.10.242	11-03-2019	2019-11-03 05:04:45	13:04:45	male	2.0.10.147	173	Catch.bmp	1439	0		0	0	472106	0		0	0	NULL	NULL	NULL	Low	run1		List2	A_S.wav	A_S	0		1	1	471956	150		0	0
Exp1	16	Exp1-16-1	59.936	1.0.0.192	2	left	1897615079	2.0.10.242	2.0.10.242	11-03-2019	2019-11-03 05:04:45	13:04:45	male	2.0.10.147	174	Blue_S.bmp	938	0		0	0	474759	0		0	0	NULL	NULL	NULL	Low	run1		List2	A_S.wav	AV_S	0		0	2	474609	150		0	0
Exp1	16	Exp1-16-1	59.936	1.0.0.192	2	left	1897615079	2.0.10.242	2.0.10.242	11-03-2019	2019-11-03 05:04:45	13:04:45	male	2.0.10.147	175	Red_C_2.bmp	911	0		0	0	476911	0		0	0	NULL	NULL	NULL	Low	run1	1	List2	Catch.wav	V_T	1	1	1	1	476761	150	1	467	477228
Exp1	16	Exp1-16-1	59.936	1.0.0.192	2	left	1897615079	2.0.10.242	2.0.10.242	11-03-2019	2019-11-03 05:04:45	13:04:45	male	2.0.10.147	176	Blue_S.bmp	1193	0		0	0	478980	0		0	0	NULL	NULL	NULL	Low	run1		List2	Catch.wav	V_S	0		0	1	478830	150		0	0
Exp1	16	Exp1-16-1	59.936	1.0.0.192	2	left	1897615079	2.0.10.242	2.0.10.242	11-03-2019	2019-11-03 05:04:45	13:04:45	male	2.0.10.147	177	Red_C_2.bmp	813	0		0	0	481382	0		0	0	NULL	NULL	NULL	Low	run1	1	List2	A_T.wav	AV_T	1	1	1	1	481232	150	1	460	481692
Exp1	16	Exp1-16-1	59.936	1.0.0.192	2	left	1897615079	2.0.10.242	2.0.10.242	11-03-2019	2019-11-03 05:04:45	13:04:45	male	2.0.10.147	178	Red_S_2.bmp	1536	0		0	0	483351	0		0	0	NULL	NULL	NULL	Low	run1	1	List2	A_T.wav	AV_T	1	1	0	1	483201	150	1	435	483636
Exp1	16	Exp1-16-1	59.936	1.0.0.192	2	left	1897615079	2.0.10.242	2.0.10.242	11-03-2019	2019-11-03 05:04:45	13:04:45	male	2.0.10.147	179	Catch.bmp	1488	0		0	0	486037	0		0	0	NULL	NULL	NULL	Low	run1	1	List2	A_T.wav	A_T	1	1	0	1	485887	150	1	829	486716
Exp1	16	Exp1-16-1	59.936	1.0.0.192	2	left	1897615079	2.0.10.242	2.0.10.242	11-03-2019	2019-11-03 05:04:45	13:04:45	male	2.0.10.147	180	Catch.bmp	1412	0		0	0	488673	0		0	0	NULL	NULL	NULL	Low	run1		List2	A_S.wav	A_S	0		0	1	488523	150		0	0
Exp1	16	Exp1-16-1	59.936	1.0.0.192	2	left	1897615079	2.0.10.242	2.0.10.242	11-03-2019	2019-11-03 05:04:45	13:04:45	male	2.0.10.147	181	Red_C_2.bmp	1459	0		0	0	491293	0		0	0	NULL	NULL	NULL	Low	run1	1	List2	Catch.wav	V_T	1	1	0	2	491143	150	1	389	491532
Exp1	16	Exp1-16-1	59.936	1.0.0.192	2	left	1897615079	2.0.10.242	2.0.10.242	11-03-2019	2019-11-03 05:04:45	13:04:45	male	2.0.10.147	182	Blue_C.bmp	1299	0		0	0	493912	0		0	0	NULL	NULL	NULL	Low	run1		List2	A_S.wav	AV_S	0		1	1	493762	150		0	0
Exp1	16	Exp1-16-1	59.936	1.0.0.192	2	left	1897615079	2.0.10.242	2.0.10.242	11-03-2019	2019-11-03 05:04:45	13:04:45	male	2.0.10.147	183	Red_S.bmp	1023	0		0	0	496415	0		0	0	NULL	NULL	NULL	Low	run1	1	List2	A_T.wav	AV_T	1	1	0	1	496265	150	1	355	496620
Exp1	16	Exp1-16-1	59.936	1.0.0.192	2	left	1897615079	2.0.10.242	2.0.10.242	11-03-2019	2019-11-03 05:04:45	13:04:45	male	2.0.10.147	184	Red_C.bmp	1393	0		0	0	498600	0		0	0	NULL	NULL	NULL	Low	run1	1	List2	A_T.wav	AV_T	1	1	0	1	498450	150	1	362	498812
Exp1	16	Exp1-16-1	59.936	1.0.0.192	2	left	1897615079	2.0.10.242	2.0.10.242	11-03-2019	2019-11-03 05:04:45	13:04:45	male	2.0.10.147	185	Blue_C.bmp	1101	0		0	0	501153	0		0	0	NULL	NULL	NULL	Low	Run1		List2	Catch.wav	V_S	0		1	1	501003	150		0	0
Exp1	16	Exp1-16-1	59.936	1.0.0.192	2	left	1897615079	2.0.10.242	2.0.10.242	11-03-2019	2019-11-03 05:04:45	13:04:45	male	2.0.10.147	186	Red_C_2.bmp	1016	0		0	0	503472	0		0	0	NULL	NULL	NULL	Low	run1	1	List2	A_T.wav	AV_T	1	1	1	1	503322	150	1	371	503693
Exp1	16	Exp1-16-1	59.936	1.0.0.192	2	left	1897615079	2.0.10.242	2.0.10.242	11-03-2019	2019-11-03 05:04:45	13:04:45	male	2.0.10.147	187	Red_S_2.bmp	1232	0		0	0	505641	0		0	0	NULL	NULL	NULL	Low	run1	1	List2	Catch.wav	V_T	1	1	1	1	505491	150	1	473	505964
Exp1	16	Exp1-16-1	59.936	1.0.0.192	2	left	1897615079	2.0.10.242	2.0.10.242	11-03-2019	2019-11-03 05:04:45	13:04:45	male	2.0.10.147	188	Red_S.bmp	880	0		0	0	508027	0		0	0	NULL	NULL	NULL	Low	run1	1	List2	Catch.wav	V_T	1	1	0	1	507877	150	1	407	508284
Exp1	16	Exp1-16-1	59.936	1.0.0.192	2	left	1897615079	2.0.10.242	2.0.10.242	11-03-2019	2019-11-03 05:04:45	13:04:45	male	2.0.10.147	189	Red_C_2.bmp	1568	0		0	0	510062	0		0	0	NULL	NULL	NULL	Low	run1	1	List2	A_T.wav	AV_T	1	1	1	1	509912	150	1	412	510324
Exp1	16	Exp1-16-1	59.936	1.0.0.192	2	left	1897615079	2.0.10.242	2.0.10.242	11-03-2019	2019-11-03 05:04:45	13:04:45	male	2.0.10.147	190	Red_S.bmp	1302	0		0	0	512782	0		0	0	NULL	NULL	NULL	Low	run1	1	List2	Catch.wav	V_T	1	1	1	1	512632	150	1	364	512996
Exp1	16	Exp1-16-1	59.936	1.0.0.192	2	left	1897615079	2.0.10.242	2.0.10.242	11-03-2019	2019-11-03 05:04:45	13:04:45	male	2.0.10.147	191	Red_S.bmp	1073	0		1	0	515234	0		0	0	NULL	NULL	NULL	Low	run1	1	List2	A_T.wav	AV_T	1	1	1	1	515084	150	1	328	515412
Exp1	16	Exp1-16-1	59.936	1.0.0.192	2	left	1897615079	2.0.10.242	2.0.10.242	11-03-2019	2019-11-03 05:04:45	13:04:45	male	2.0.10.147	192	Catch.bmp	1454	0		1	0	517453	0		0	0	NULL	NULL	NULL	Low	run1		List2	A_S.wav	A_S	0		0	1	517303	150		0	0
Exp1	16	Exp1-16-1	59.936	1.0.0.192	2	left	1897615079	2.0.10.242	2.0.10.242	11-03-2019	2019-11-03 05:04:45	13:04:45	male	2.0.10.147	193	Catch.bmp	1158	0		0	0	520106	0		0	0	NULL	NULL	NULL	Low	run1	1	List2	A_T.wav	A_T	1	1	0	1	519956	150	1	559	520515
Exp1	16	Exp1-16-1	59.936	1.0.0.192	2	left	1897615079	2.0.10.242	2.0.10.242	11-03-2019	2019-11-03 05:04:45	13:04:45	male	2.0.10.147	194	Blue_S.bmp	1250	0		0	0	522425	0		0	0	NULL	NULL	NULL	Low	run1		List2	A_S.wav	AV_S	0		0	1	522275	150		0	0
Exp1	16	Exp1-16-1	59.936	1.0.0.192	2	left	1897615079	2.0.10.242	2.0.10.242	11-03-2019	2019-11-03 05:04:45	13:04:45	male	2.0.10.147	195	Red_S_2.bmp	1348	0		0	0	524895	0		0	0	NULL	NULL	NULL	Low	run1	1	List2	A_T.wav	AV_T	1	1	0	2	524745	150	1	843	525588
Exp1	16	Exp1-16-1	59.936	1.0.0.192	2	left	1897615079	2.0.10.242	2.0.10.242	11-03-2019	2019-11-03 05:04:45	13:04:45	male	2.0.10.147	196	Red_C.bmp	1092	0		0	0	527397	0		0	0	NULL	NULL	NULL	Low	run1	1	List2	Catch.wav	V_T	1	1	1	1	527247	150	1	509	527756
Exp1	16	Exp1-16-1	59.936	1.0.0.192	2	left	1897615079	2.0.10.242	2.0.10.242	11-03-2019	2019-11-03 05:04:45	13:04:45	male	2.0.10.147	197	Catch.bmp	1329	0		0	1	529650	0		0	0	NULL	NULL	NULL	Low	run1	1	List2	A_T.wav	A_T	1	1	1	1	529499	151	1	960	530459
Exp1	16	Exp1-16-1	59.936	1.0.0.192	2	left	1897615079	2.0.10.242	2.0.10.242	11-03-2019	2019-11-03 05:04:45	13:04:45	male	2.0.10.147	198	Blue_C_2.bmp	1548	0		0	1	532136	0		0	0	NULL	NULL	NULL	Low	run1		List2	A_S.wav	AV_S	0		1	1	531985	151		0	0
Exp1	16	Exp1-16-1	59.936	1.0.0.192	2	left	1897615079	2.0.10.242	2.0.10.242	11-03-2019	2019-11-03 05:04:45	13:04:45	male	2.0.10.147	199	Catch.bmp	1124	0		0	0	534905	0		0	0	NULL	NULL	NULL	Low	run1		List2	A_S.wav	A_S	0		0	1	534755	150		0	0
Exp1	16	Exp1-16-1	59.936	1.0.0.192	2	left	1897615079	2.0.10.242	2.0.10.242	11-03-2019	2019-11-03 05:04:45	13:04:45	male	2.0.10.147	200	Blue_C_2.bmp	1575	0		0	0	537241	0		0	0	NULL	NULL	NULL	Low	run1		List2	A_S.wav	AV_S	0		0	1	537091	150		0	0
Exp1	16	Exp1-16-1	59.936	1.0.0.192	2	left	1897615079	2.0.10.242	2.0.10.242	11-03-2019	2019-11-03 05:04:45	13:04:45	male	2.0.10.147	201	Red_S_2.bmp	1433	0		0	0	540044	0		0	0	NULL	NULL	NULL	Low	run1	1	List2	A_T.wav	AV_T	1	1	0	1	539894	150	1	414	540308
Exp1	16	Exp1-16-1	59.936	1.0.0.192	2	left	1897615079	2.0.10.242	2.0.10.242	11-03-2019	2019-11-03 05:04:45	13:04:45	male	2.0.10.147	202	Red_C_2.bmp	1591	0		0	0	542630	0		0	0	NULL	NULL	NULL	Low	run1	1	List2	Catch.wav	V_T	1	1	1	1	542480	150	1	1403	543883
Exp1	16	Exp1-16-1	59.936	1.0.0.192	2	left	1897615079	2.0.10.242	2.0.10.242	11-03-2019	2019-11-03 05:04:45	13:04:45	male	2.0.10.147	203	Catch.bmp	1118	0		0	0	545383	0		0	0	NULL	NULL	NULL	Low	run1	1	List2	A_T.wav	A_T	1	1	1	1	545233	150	1	1074	546307
Exp1	16	Exp1-16-1	59.936	1.0.0.192	2	left	1897615079	2.0.10.242	2.0.10.242	11-03-2019	2019-11-03 05:04:45	13:04:45	male	2.0.10.147	204	Red_S_2.bmp	1226	0		0	0	547652	0		0	0	NULL	NULL	NULL	Low	run1	1	List2	Catch.wav	V_T	1	1	1	1	547502	150	1	406	547908
Exp1	16	Exp1-16-1	59.936	1.0.0.192	2	left	1897615079	2.0.10.242	2.0.10.242	11-03-2019	2019-11-03 05:04:45	13:04:45	male	2.0.10.147	205	Red_C_2.bmp	888	0		0	0	550038	0		0	0	NULL	NULL	NULL	Low	run1	1	List2	Catch.wav	V_T	1	1	0	1	549888	150	1	355	550243
Exp1	16	Exp1-16-1	59.936	1.0.0.192	2	left	1897615079	2.0.10.242	2.0.10.242	11-03-2019	2019-11-03 05:04:45	13:04:45	male	2.0.10.147	206	Catch.bmp	865	0		0	0	552073	0		0	0	NULL	NULL	NULL	Low	run1	1	List2	A_T.wav	A_T	1	1	1	1	551923	150	1	824	552747
Exp1	16	Exp1-16-1	59.936	1.0.0.192	2	left	1897615079	2.0.10.242	2.0.10.242	11-03-2019	2019-11-03 05:04:45	13:04:45	male	2.0.10.147	207	Red_S_2.bmp	1292	0		0	0	554092	0		0	0	NULL	NULL	NULL	Low	run1	1	List2	Catch.wav	V_T	1	1	1	1	553942	150	1	446	554388
Exp1	16	Exp1-16-1	59.936	1.0.0.192	2	left	1897615079	2.0.10.242	2.0.10.242	11-03-2019	2019-11-03 05:04:45	13:04:45	male	2.0.10.147	208	Blue_S_2.bmp	1246	0		0	1	556545	0		0	0	NULL	NULL	NULL	Low	run1		List2	Catch.wav	V_S	0		1	1	556394	151		0	0
Exp1	16	Exp1-16-1	59.936	1.0.0.192	2	left	1897615079	2.0.10.242	2.0.10.242	11-03-2019	2019-11-03 05:04:45	13:04:45	male	2.0.10.147	209	Red_S_2.bmp	1422	0		0	0	558997	0		0	0	NULL	NULL	NULL	Low	run1	1	List2	Catch.wav	V_T	1	1	0	1	558847	150	1	388	559235
Exp1	16	Exp1-16-1	59.936	1.0.0.192	2	left	1897615079	2.0.10.242	2.0.10.242	11-03-2019	2019-11-03 05:04:45	13:04:45	male	2.0.10.147	210	Red_C_2.bmp	1175	0		0	1	561567	0		0	0	NULL	NULL	NULL	Low	run1	1	List2	Catch.wav	V_T	1	1	1	1	561416	151	1	331	561747
Exp1	16	Exp1-16-1	59.936	1.0.0.192	2	left	1897615079	2.0.10.242	2.0.10.242	11-03-2019	2019-11-03 05:04:45	13:04:45	male	2.0.10.147	211	Red_S_2.bmp	1519	0		0	0	563902	0		0	0	NULL	NULL	NULL	Low	run1	1	List2	A_T.wav	AV_T	1	1	1	1	563752	150	1	339	564091
Exp1	16	Exp1-16-1	59.936	1.0.0.192	2	left	1897615079	2.0.10.242	2.0.10.242	11-03-2019	2019-11-03 05:04:45	13:04:45	male	2.0.10.147	212	Catch.bmp	897	0		0	0	566572	0		0	0	NULL	NULL	NULL	Low	run1		List2	A_S.wav	A_S	0		0	1	566422	150		0	0
Exp1	16	Exp1-16-1	59.936	1.0.0.192	2	left	1897615079	2.0.10.242	2.0.10.242	11-03-2019	2019-11-03 05:04:45	13:04:45	male	2.0.10.147	213	Red_S_2.bmp	967	0		0	1	568691	0		0	0	NULL	NULL	NULL	Low	run1	1	List2	A_T.wav	AV_T	1	1	1	1	568540	151	1	447	568987
Exp1	16	Exp1-16-1	59.936	1.0.0.192	2	left	1897615079	2.0.10.242	2.0.10.242	11-03-2019	2019-11-03 05:04:45	13:04:45	male	2.0.10.147	214	Red_C.bmp	1087	0		0	1	570810	0		0	0	NULL	NULL	NULL	Low	run1	1	List2	A_T.wav	AV_T	1	1	1	1	570659	151	1	368	571027
Exp1	16	Exp1-16-1	59.936	1.0.0.192	2	left	1897615079	2.0.10.242	2.0.10.242	11-03-2019	2019-11-03 05:04:45	13:04:45	male	2.0.10.147	215	Red_S.bmp	1197	0		0	0	573045	0		0	0	NULL	NULL	NULL	Low	run1	1	List2	A_T.wav	AV_T	1	1	0	1	572895	150	1	292	573187
Exp1	16	Exp1-16-1	59.936	1.0.0.192	2	left	1897615079	2.0.10.242	2.0.10.242	11-03-2019	2019-11-03 05:04:45	13:04:45	male	2.0.10.147	216	Red_S.bmp	1370	0		0	0	575398	0		0	0	NULL	NULL	NULL	Low	run1	1	List2	Catch.wav	V_T	1	1	0	1	575248	150	1	315	575563
Exp1	16	Exp1-16-1	59.936	1.0.0.192	2	left	1897615079	2.0.10.242	2.0.10.242	11-03-2019	2019-11-03 05:04:45	13:04:45	male	2.0.10.147	217	Catch.bmp	900	0		0	0	577917	0		0	0	NULL	NULL	NULL	Low	run1	1	List2	A_T.wav	A_T	1	1	1	1	577767	150	1	924	578691
Exp1	16	Exp1-16-1	59.936	1.0.0.192	2	left	1897615079	2.0.10.242	2.0.10.242	11-03-2019	2019-11-03 05:04:45	13:04:45	male	2.0.10.147	218	Red_S.bmp	1599	0		0	0	579969	0		0	0	NULL	NULL	NULL	Low	run1	1	List2	Catch.wav	V_T	1	1	1	1	579819	150	1	375	580194
Exp1	16	Exp1-16-1	59.936	1.0.0.192	2	left	1897615079	2.0.10.242	2.0.10.242	11-03-2019	2019-11-03 05:04:45	13:04:45	male	2.0.10.147	219	Blue_S.bmp	1297	0		0	0	582722	0		0	0	NULL	NULL	NULL	Low	run1		List2	Catch.wav	V_S	0		0	1	582572	150	1	327	582899
Exp1	16	Exp1-16-1	59.936	1.0.0.192	2	left	1897615079	2.0.10.242	2.0.10.242	11-03-2019	2019-11-03 05:04:45	13:04:45	male	2.0.10.147	220	Red_C.bmp	1229	0		0	1	585175	0		0	0	NULL	NULL	NULL	Low	run1	1	List2	A_T.wav	AV_T	1	1	1	1	585024	151	1	458	585482
Exp1	16	Exp1-16-1	59.936	1.0.0.192	2	left	1897615079	2.0.10.242	2.0.10.242	11-03-2019	2019-11-03 05:04:45	13:04:45	male	2.0.10.147	221	Catch.bmp	1244	0		0	1	587561	0		0	0	NULL	NULL	NULL	Low	run1	1	List2	A_T.wav	A_T	1	1	0	1	587410	151	1	945	588355
Exp1	16	Exp1-16-1	59.936	1.0.0.192	2	left	1897615079	2.0.10.242	2.0.10.242	11-03-2019	2019-11-03 05:04:45	13:04:45	male	2.0.10.147	222	Catch.bmp	1105	0		0	0	589963	0		0	0	NULL	NULL	NULL	Low	run1	1	List2	A_T.wav	A_T	1	1	0	1	589813	150	1	478	590291
Exp1	16	Exp1-16-1	59.936	1.0.0.192	2	left	1897615079	2.0.10.242	2.0.10.242	11-03-2019	2019-11-03 05:04:45	13:04:45	male	2.0.10.147	223	Catch.bmp	1154	0		0	0	592215	0		0	0	NULL	NULL	NULL	Low	run1	1	List2	A_T.wav	A_T	1	1	0	1	592065	150	1	721	592786
Exp1	16	Exp1-16-1	59.936	1.0.0.192	2	left	1897615079	2.0.10.242	2.0.10.242	11-03-2019	2019-11-03 05:04:45	13:04:45	male	2.0.10.147	224	Red_C.bmp	1277	0		0	0	594518	0		0	0	NULL	NULL	NULL	Low	run1	1	List2	A_T.wav	AV_T	1	1	0	1	594368	150	1	523	594891
Exp1	16	Exp1-16-1	59.936	1.0.0.192	2	left	1897615079	2.0.10.242	2.0.10.242	11-03-2019	2019-11-03 05:04:45	13:04:45	male	2.0.10.147	225	Catch.bmp	823	0		0	0	596954	0		0	0	NULL	NULL	NULL	Low	run1	1	List2	A_T.wav	A_T	1	1	0	2	596804	150	1	878	597682
Exp1	16	Exp1-16-1	59.936	1.0.0.192	2	left	1897615079	2.0.10.242	2.0.10.242	11-03-2019	2019-11-03 05:04:45	13:04:45	male	2.0.10.147	226	Red_C.bmp	1238	0		0	0	598939	0		0	0	NULL	NULL	NULL	Low	run1	1	List2	A_T.wav	AV_T	1	1	0	1	598789	150	1	398	599187
Exp1	16	Exp1-16-1	59.936	1.0.0.192	2	left	1897615079	2.0.10.242	2.0.10.242	11-03-2019	2019-11-03 05:04:45	13:04:45	male	2.0.10.147	227	Catch.bmp	1486	0		0	0	601325	0		0	0	NULL	NULL	NULL	Low	run1	1	List2	A_T.wav	A_T	1	1	0	1	601175	150	1	539	601714
Exp1	16	Exp1-16-1	59.936	1.0.0.192	2	left	1897615079	2.0.10.242	2.0.10.242	11-03-2019	2019-11-03 05:04:45	13:04:45	male	2.0.10.147	228	Red_S_2.bmp	991	0		0	0	603961	0		0	0	NULL	NULL	NULL	Low	run1	1	List2	Catch.wav	V_T	1	1	1	1	603811	150	1	607	604418
Exp1	16	Exp1-16-1	59.936	1.0.0.192	2	left	1897615079	2.0.10.242	2.0.10.242	11-03-2019	2019-11-03 05:04:45	13:04:45	male	2.0.10.147	229	Catch.bmp	1579	0		0	0	606113	0		0	0	NULL	NULL	NULL	Low	run1	1	List2	A_T.wav	A_T	1	1	1	1	605963	150	1	639	606602
Exp1	16	Exp1-16-1	59.936	1.0.0.192	2	left	1897615079	2.0.10.242	2.0.10.242	11-03-2019	2019-11-03 05:04:45	13:04:45	male	2.0.10.147	230	Blue_C_2.bmp	1322	0		0	1	608850	0		0	0	NULL	NULL	NULL	Low	run1		List2	Catch.wav	V_S	0		1	1	608699	151		0	0
Exp1	16	Exp1-16-1	59.936	1.0.0.192	2	left	1897615079	2.0.10.242	2.0.10.242	11-03-2019	2019-11-03 05:04:45	13:04:45	male	2.0.10.147	231	Catch.bmp	933	0		1	0	611385	0		0	0	NULL	NULL	NULL	Low	run1		List2	A_S.wav	A_S	0		1	1	611235	150		0	0
Exp1	16	Exp1-16-1	59.936	1.0.0.192	2	left	1897615079	2.0.10.242	2.0.10.242	11-03-2019	2019-11-03 05:04:45	13:04:45	male	2.0.10.147	232	Blue_C.bmp	1461	0		0	0	613521	0		0	0	NULL	NULL	NULL	Low	run1		List2	A_S.wav	AV_S	0		0	1	613371	150		0	0
Exp1	16	Exp1-16-1	59.936	1.0.0.192	2	left	1897615079	2.0.10.242	2.0.10.242	11-03-2019	2019-11-03 05:04:45	13:04:45	male	2.0.10.147	233	Red_C.bmp	1014	0		0	1	616191	0		0	0	NULL	NULL	NULL	Low	run1	1	List2	Catch.wav	V_T	1	1	1	1	616040	151	1	562	616602
Exp1	16	Exp1-16-1	59.936	1.0.0.192	2	left	1897615079	2.0.10.242	2.0.10.242	11-03-2019	2019-11-03 05:04:45	13:04:45	male	2.0.10.147	234	Red_S_2.bmp	1074	0		0	1	618360	0		0	0	NULL	NULL	NULL	Low	run1	1	List2	A_T.wav	AV_T	1	1	1	1	618209	151	1	425	618634
Exp1	16	Exp1-16-1	59.936	1.0.0.192	2	left	1897615079	2.0.10.242	2.0.10.242	11-03-2019	2019-11-03 05:04:45	13:04:45	male	2.0.10.147	235	Red_S_2.bmp	1179	0		0	0	620595	0		0	0	NULL	NULL	NULL	Low	run1	1	List2	A_T.wav	AV_T	1	1	0	1	620445	150	1	325	620770
Exp1	16	Exp1-16-1	59.936	1.0.0.192	2	left	1897615079	2.0.10.242	2.0.10.242	11-03-2019	2019-11-03 05:04:45	13:04:45	male	2.0.10.147	236	Catch.bmp	1561	0		0	0	622931	0		0	0	NULL	NULL	NULL	Low	run1		List2	A_S.wav	A_S	0		0	1	622781	150		0	0
Exp1	16	Exp1-16-1	59.936	1.0.0.192	2	left	1897615079	2.0.10.242	2.0.10.242	11-03-2019	2019-11-03 05:04:45	13:04:45	male	2.0.10.147	237	Red_S_2.bmp	1413	0		0	1	625701	0		0	0	NULL	NULL	NULL	Low	run1	1	List2	Catch.wav	V_T	1	1	2	1	625550	151	1	476	626026
Exp1	16	Exp1-16-1	59.936	1.0.0.192	2	left	1897615079	2.0.10.242	2.0.10.242	11-03-2019	2019-11-03 05:04:45	13:04:45	male	2.0.10.147	238	Red_S.bmp	1107	0		0	0	628270	0		0	0	NULL	NULL	NULL	Low	run1	1	List2	Catch.wav	V_T	1	1	0	1	628120	150	1	395	628515
Exp1	16	Exp1-16-1	59.936	1.0.0.192	2	left	1897615079	2.0.10.242	2.0.10.242	11-03-2019	2019-11-03 05:04:45	13:04:45	male	2.0.10.147	239	Red_C.bmp	1078	0		0	0	630539	0		0	0	NULL	NULL	NULL	Low	run1	1	List2	Catch.wav	V_T	1	1	0	1	630389	150	1	437	630826
Exp1	16	Exp1-16-1	59.936	1.0.0.192	2	left	1897615079	2.0.10.242	2.0.10.242	11-03-2019	2019-11-03 05:04:45	13:04:45	male	2.0.10.147	240	Red_C.bmp	1289	0		0	1	632775	0		0	0	NULL	NULL	NULL	Low	run1	1	List2	Catch.wav	V_T	1	1	1	1	632624	151	1	386	633010
Exp1	16	Exp1-16-1	59.936	1.0.0.192	2	left	1897615079	2.0.10.242	2.0.10.242	11-03-2019	2019-11-03 05:04:45	13:04:45	male	2.0.10.147	241	Red_C.bmp	860	0		0	0	635227	0		0	0	NULL	NULL	NULL	Low	run1	1	List2	A_T.wav	AV_T	1	1	1	1	635077	150	1	269	635346
Exp1	16	Exp1-16-1	59.936	1.0.0.192	2	left	1897615079	2.0.10.242	2.0.10.242	11-03-2019	2019-11-03 05:04:45	13:04:45	male	2.0.10.147	242	Catch.bmp	1330	0		0	0	637246	0		0	0	NULL	NULL	NULL	Low	run1	1	List2	A_T.wav	A_T	1	1	0	1	637096	150	1	347	637443
Exp1	16	Exp1-16-1	59.936	1.0.0.192	2	left	1897615079	2.0.10.242	2.0.10.242	11-03-2019	2019-11-03 05:04:45	13:04:45	male	2.0.10.147	243	Blue_C_2.bmp	856	0		0	0	639732	0		0	0	NULL	NULL	NULL	Low	run1		List2	A_S.wav	AV_S	0		0	1	639582	150		0	0
Exp1	16	Exp1-16-1	59.936	1.0.0.192	2	left	1897615079	2.0.10.242	2.0.10.242	11-03-2019	2019-11-03 05:04:45	13:04:45	male	2.0.10.147	244	Red_C_2.bmp	1227	0		1	0	641817	0		0	0	NULL	NULL	NULL	Low	run1	1	List2	Catch.wav	V_T	1	1	1	1	641667	150	1	607	642274
Exp1	16	Exp1-16-1	59.936	1.0.0.192	2	left	1897615079	2.0.10.242	2.0.10.242	11-03-2019	2019-11-03 05:04:45	13:04:45	male	2.0.10.147	245	Catch.bmp	854	0		0	0	644203	0		0	0	NULL	NULL	NULL	Low	run1		List2	A_S.wav	A_S	0		1	1	644053	150		0	0
Exp1	16	Exp1-16-1	59.936	1.0.0.192	2	left	1897615079	2.0.10.242	2.0.10.242	11-03-2019	2019-11-03 05:04:45	13:04:45	male	2.0.10.147	246	Red_S.bmp	1480	0		0	0	646272	0		0	0	NULL	NULL	NULL	Low	run1	1	List2	A_T.wav	AV_T	1	1	0	1	646122	150	1	352	646474
Exp1	16	Exp1-16-1	59.936	1.0.0.192	2	left	1897615079	2.0.10.242	2.0.10.242	11-03-2019	2019-11-03 05:04:45	13:04:45	male	2.0.10.147	247	Catch.bmp	805	0		0	0	648908	0		0	0	NULL	NULL	NULL	Low	run1	1	List2	A_T.wav	A_T	1	1	0	1	648758	150	1	675	649433
Exp1	16	Exp1-16-1	59.936	1.0.0.192	2	left	1897615079	2.0.10.242	2.0.10.242	11-03-2019	2019-11-03 05:04:45	13:04:45	male	2.0.10.147	248	Red_C_2.bmp	945	0		0	0	650860	0		0	0	NULL	NULL	NULL	Low	run1	1	List2	A_T.wav	AV_T	1	1	0	1	650710	150	1	356	651066
Exp1	16	Exp1-16-1	59.936	1.0.0.192	2	left	1897615079	2.0.10.242	2.0.10.242	11-03-2019	2019-11-03 05:04:45	13:04:45	male	2.0.10.147	249	Catch.bmp	1239	0		1	0	652962	0		0	0	NULL	NULL	NULL	Low	run1	1	List2	A_T.wav	A_T	1	1	1	1	652812	150	1	822	653634
Exp1	16	Exp1-16-1	59.936	1.0.0.192	2	left	1897615079	2.0.10.242	2.0.10.242	11-03-2019	2019-11-03 05:04:45	13:04:45	male	2.0.10.147	250	Blue_S.bmp	1447	0		0	0	655348	0		0	0	NULL	NULL	NULL	Low	run1		List2	Catch.wav	V_S	0		1	1	655198	150		0	0
Exp1	16	Exp1-16-1	59.936	1.0.0.192	2	left	1897615079	2.0.10.242	2.0.10.242	11-03-2019	2019-11-03 05:04:45	13:04:45	male	2.0.10.147	251	Blue_S.bmp	1452	0		0	0	658001	0		0	0	NULL	NULL	NULL	Low	run1		List2	A_S.wav	AV_S	0		1	1	657851	150		0	0
Exp1	16	Exp1-16-1	59.936	1.0.0.192	2	left	1897615079	2.0.10.242	2.0.10.242	11-03-2019	2019-11-03 05:04:45	13:04:45	male	2.0.10.147	252	Red_S.bmp	1373	0		0	0	660654	0		0	0	NULL	NULL	NULL	Low	run1	1	List2	Catch.wav	V_T	1	1	1	1	660504	150	1	625	661129
Exp1	16	Exp1-16-1	59.936	1.0.0.192	2	left	1897615079	2.0.10.242	2.0.10.242	11-03-2019	2019-11-03 05:04:45	13:04:45	male	2.0.10.147	253	Red_S_2.bmp	1319	0		0	0	663190	0		0	0	NULL	NULL	NULL	Low	run1	1	List2	Catch.wav	V_T	1	1	0	1	663040	150	1	393	663433
Exp1	16	Exp1-16-1	59.936	1.0.0.192	2	left	1897615079	2.0.10.242	2.0.10.242	11-03-2019	2019-11-03 05:04:45	13:04:45	male	2.0.10.147	254	Red_C.bmp	825	0		0	0	665659	0		0	0	NULL	NULL	NULL	Low	run1	1	List2	Catch.wav	V_T	1	1	0	1	665509	150	1	396	665905
Exp1	16	Exp1-16-1	59.936	1.0.0.192	2	left	1897615079	2.0.10.242	2.0.10.242	11-03-2019	2019-11-03 05:04:45	13:04:45	male	2.0.10.147	255	Catch.bmp	1189	0		0	1	667645	0		0	0	NULL	NULL	NULL	Low	run1	1	List2	A_T.wav	A_T	1	1	1	1	667494	151	1	731	668225
Exp1	16	Exp1-16-1	59.936	1.0.0.192	2	left	1897615079	2.0.10.242	2.0.10.242	11-03-2019	2019-11-03 05:04:45	13:04:45	male	2.0.10.147	256	Red_S.bmp	1249	0		0	0	669997	0		0	0	NULL	NULL	NULL	Low	run1	1	List2	A_T.wav	AV_T	1	1	0	1	669847	150	1	323	670170
Exp1	16	Exp1-16-1	59.936	1.0.0.192	2	left	1897615079	2.0.10.242	2.0.10.242	11-03-2019	2019-11-03 05:04:45	13:04:45	male	2.0.10.147	257	Blue_S_2.bmp	1173	0		0	1	672400	0		0	0	NULL	NULL	NULL	Low	run1		List2	Catch.wav	V_S	0		2	1	672249	151		0	0
Exp1	16	Exp1-16-1	59.936	1.0.0.192	2	left	1897615079	2.0.10.242	2.0.10.242	11-03-2019	2019-11-03 05:04:45	13:04:45	male	2.0.10.147	258	Blue_S.bmp	1418	0		0	0	674785	0		0	0	NULL	NULL	NULL	Low	run1		List2	Catch.wav	V_S	0		0	1	674635	150		0	0
Exp1	16	Exp1-16-1	59.936	1.0.0.192	2	left	1897615079	2.0.10.242	2.0.10.242	11-03-2019	2019-11-03 05:04:45	13:04:45	male	2.0.10.147	259	Red_S.bmp	1258	0		0	1	677422	0		0	0	NULL	NULL	NULL	Low	run1	1	List2	A_T.wav	AV_T	1	1	1	1	677271	151	1	394	677665
Exp1	16	Exp1-16-1	59.936	1.0.0.192	2	left	1897615079	2.0.10.242	2.0.10.242	11-03-2019	2019-11-03 05:04:45	13:04:45	male	2.0.10.147	260	Catch.bmp	1436	0		0	0	679841	0		0	0	NULL	NULL	NULL	Low	run1	1	List2	A_T.wav	A_T	1	1	0	1	679691	150	1	566	680257
