# Supplementary material for: Visual Perceptual Load Attenuates Age-Related Audiovisual Integration in an Audiovisual Discrimination Task
Source: Front Psychol. 2021 Sep 29;12:740221. doi: 10.3389/fpsyg.2021.740221 (PMC8511317; doi:10.3389/fpsyg.2021.740221)
Supplement: Supplementary file 1 [file Data_Sheet_1.ZIP › Export data/Group 2_Data_Older/Exp1_Low load/Subject_17.xlsx]

## Sheet: Sheet1
ExperimentName	Subject	DataFile.Basename	Display.RefreshRate	ExperimentVersion	Group	Handedness	RandomSeed	RuntimeVersion	RuntimeVersionExpected	SessionDate	SessionStartDateTimeUtc	SessionTime	Sex	StudioVersion	Block	Image	ITI	ITI.ACC	ITI.CRESP	ITI.DurationError	ITI.OnsetDelay	ITI.OnsetTime	ITI.OnsetToOnsetTime	ITI.RESP	ITI.RT	ITI.RTTime	List1	List1.Cycle	List1.Sample	PercetualLoad	Procedure	Response	Running	Sound	StimulusType	Target.ACC	Target.CRESP	Target.DurationError	Target.OnsetDelay	Target.OnsetTime	Target.OnsetToOnsetTime	Target.RESP	Target.RT	Target.RTTime
Exp1	17	Exp1-1-17	59.938	1.0.0.192	2	left	-1880158492	2.0.10.242	2.0.10.242	11-03-2019	2019-11-03 05:48:02	13:48:02	female	2.0.10.147	1	Catch.bmp	1232	0		0	151	51014	0		0	0	10	1	1	Low	Prac	1	List1	A_T.wav	A_T	0		288	1	50713	301		0	0
Exp1	17	Exp1-1-17	59.938	1.0.0.192	2	left	-1880158492	2.0.10.242	2.0.10.242	11-03-2019	2019-11-03 05:48:02	13:48:02	female	2.0.10.147	2	Catch.bmp	1333	0		0	0	53466	0		0	0	10	1	2	Low	Prac	1	List1	A_T.wav	A_T	1	1	0	1	53316	150	1	184	53500
Exp1	17	Exp1-1-17	59.938	1.0.0.192	2	left	-1880158492	2.0.10.242	2.0.10.242	11-03-2019	2019-11-03 05:48:02	13:48:02	female	2.0.10.147	3	Red_C.bmp	1162	0		0	0	55952	0		0	0	5	1	3	Low	Prac	1	List1	Catch.wav	V_T	0		0	1	55802	150		0	0
Exp1	17	Exp1-1-17	59.938	1.0.0.192	2	left	-1880158492	2.0.10.242	2.0.10.242	11-03-2019	2019-11-03 05:48:02	13:48:02	female	2.0.10.147	4	Catch.bmp	1483	0		0	0	58321	0		0	0	10	1	4	Low	Prac	1	List1	A_T.wav	A_T	0		1	1	58171	150		0	0
Exp1	17	Exp1-1-17	59.938	1.0.0.192	2	left	-1880158492	2.0.10.242	2.0.10.242	11-03-2019	2019-11-03 05:48:02	13:48:02	female	2.0.10.147	5	Blue_C.bmp	1273	0		0	1	61058	0		0	0	11	1	5	Low	Prac		List1	A_S.wav	AV_S	0		0	1	60907	151		0	0
Exp1	17	Exp1-1-17	59.938	1.0.0.192	2	left	-1880158492	2.0.10.242	2.0.10.242	11-03-2019	2019-11-03 05:48:02	13:48:02	female	2.0.10.147	6	Catch.bmp	889	0		1	0	63543	0		0	0	9	1	6	Low	Prac		List1	A_S.wav	A_S	0		0	1	63393	150		0	0
Exp1	17	Exp1-1-17	59.938	1.0.0.192	2	left	-1880158492	2.0.10.242	2.0.10.242	11-03-2019	2019-11-03 05:48:02	13:48:02	female	2.0.10.147	7	Red_C_2.bmp	1461	0		0	0	65646	0		0	0	16	1	7	Low	Prac	1	List1	A_T.wav	AV_T	1	1	0	2	65496	150	1	323	65819
Exp1	17	Exp1-1-17	59.938	1.0.0.192	2	left	-1880158492	2.0.10.242	2.0.10.242	11-03-2019	2019-11-03 05:48:02	13:48:02	female	2.0.10.147	8	Red_S_2.bmp	1590	0		0	0	68265	0		0	0	18	1	8	Low	Prac	1	List1	A_T.wav	AV_T	1	1	0	1	68115	150	1	248	68363
Exp1	17	Exp1-1-17	59.938	1.0.0.192	2	left	-1880158492	2.0.10.242	2.0.10.242	11-03-2019	2019-11-03 05:48:02	13:48:02	female	2.0.10.147	9	Blue_S_2.bmp	838	0		0	0	71018	0		0	0	4	1	9	Low	Prac		List1	Catch.wav	V_S	0		0	1	70868	150		0	0
Exp1	17	Exp1-1-17	59.938	1.0.0.192	2	left	-1880158492	2.0.10.242	2.0.10.242	11-03-2019	2019-11-03 05:48:02	13:48:02	female	2.0.10.147	10	Red_C_2.bmp	930	0		0	0	73070	0		0	0	6	1	10	Low	Prac	1	List1	Catch.wav	V_T	0		0	1	72920	150		0	0
Exp1	17	Exp1-1-17	59.938	1.0.0.192	2	left	-1880158492	2.0.10.242	2.0.10.242	11-03-2019	2019-11-03 05:48:02	13:48:02	female	2.0.10.147	11	Red_C_2.bmp	1133	0		0	0	75206	0		0	0	6	1	11	Low	Prac	1	List1	Catch.wav	V_T	0		0	2	75056	150		0	0
Exp1	17	Exp1-1-17	59.938	1.0.0.192	2	left	-1880158492	2.0.10.242	2.0.10.242	11-03-2019	2019-11-03 05:48:02	13:48:02	female	2.0.10.147	12	Catch.bmp	1427	0		1	0	77541	0		0	0	10	1	12	Low	Prac	1	List1	A_T.wav	A_T	1	1	1	1	77391	150	1	972	78363
Exp1	17	Exp1-1-17	59.938	1.0.0.192	2	left	-1880158492	2.0.10.242	2.0.10.242	11-03-2019	2019-11-03 05:48:02	13:48:02	female	2.0.10.147	13	Catch.bmp	1029	0		0	1	80128	0		0	0	9	1	13	Low	Prac		List1	A_S.wav	A_S	0		1	1	79977	151		0	0
Exp1	17	Exp1-1-17	59.938	1.0.0.192	2	left	-1880158492	2.0.10.242	2.0.10.242	11-03-2019	2019-11-03 05:48:02	13:48:02	female	2.0.10.147	14	Blue_S_2.bmp	1135	0		0	0	82363	0		0	0	14	1	14	Low	Prac		List1	A_S.wav	AV_S	0		0	1	82213	150	1	366	82579
Exp1	17	Exp1-1-17	59.938	1.0.0.192	2	left	-1880158492	2.0.10.242	2.0.10.242	11-03-2019	2019-11-03 05:48:02	13:48:02	female	2.0.10.147	15	Blue_C_2.bmp	872	0		0	0	84649	0		0	0	12	1	15	Low	Prac		List1	A_S.wav	AV_S	0		0	1	84499	150		0	0
Exp1	17	Exp1-1-17	59.938	1.0.0.192	2	left	-1880158492	2.0.10.242	2.0.10.242	11-03-2019	2019-11-03 05:48:02	13:48:02	female	2.0.10.147	16	Red_C.bmp	1343	0		1	0	86734	0		0	0	15	1	16	Low	Prac	1	List1	A_T.wav	AV_T	1	1	0	1	86584	150	1	611	87195
Exp1	17	Exp1-1-17	59.938	1.0.0.192	2	left	-1880158492	2.0.10.242	2.0.10.242	11-03-2019	2019-11-03 05:48:02	13:48:02	female	2.0.10.147	17	Catch.bmp	910	0		0	0	89237	0		0	0	10	1	17	Low	Prac	1	List1	A_T.wav	A_T	0		0	1	89087	150		0	0
Exp1	17	Exp1-1-17	59.938	1.0.0.192	2	left	-1880158492	2.0.10.242	2.0.10.242	11-03-2019	2019-11-03 05:48:02	13:48:02	female	2.0.10.147	18	Blue_C_2.bmp	1193	0		0	0	91356	0		0	0	2	1	18	Low	Prac		List1	Catch.wav	V_S	0		1	1	91206	150		0	0
Exp1	17	Exp1-1-17	59.938	1.0.0.192	2	left	-1880158492	2.0.10.242	2.0.10.242	11-03-2019	2019-11-03 05:48:02	13:48:02	female	2.0.10.147	19	Red_C_2.bmp	1490	0		1	0	93758	0		0	0	6	1	19	Low	Prac	1	List1	Catch.wav	V_T	1	1	1	1	93608	150	1	603	94211
Exp1	17	Exp1-1-17	59.938	1.0.0.192	2	left	-1880158492	2.0.10.242	2.0.10.242	11-03-2019	2019-11-03 05:48:02	13:48:02	female	2.0.10.147	20	Red_S.bmp	1463	0		0	0	96411	0		0	0	7	1	20	Low	Prac	1	List1	Catch.wav	V_T	1	1	0	1	96261	150	1	918	97179
Exp1	17	Exp1-1-17	59.938	1.0.0.192	2	left	-1880158492	2.0.10.242	2.0.10.242	11-03-2019	2019-11-03 05:48:02	13:48:02	female	2.0.10.147	21	Red_C_2.bmp	857	0		0	0	108224	0		0	0	16	1	21	Low	Prac	1	List1	A_T.wav	AV_T	0		0	2	108074	150		0	0
Exp1	17	Exp1-1-17	59.938	1.0.0.192	2	left	-1880158492	2.0.10.242	2.0.10.242	11-03-2019	2019-11-03 05:48:02	13:48:02	female	2.0.10.147	22	Red_S.bmp	1424	0		0	1	110293	0		0	0	7	1	22	Low	Prac	1	List1	Catch.wav	V_T	0		1	1	110142	151		0	0
Exp1	17	Exp1-1-17	59.938	1.0.0.192	2	left	-1880158492	2.0.10.242	2.0.10.242	11-03-2019	2019-11-03 05:48:02	13:48:02	female	2.0.10.147	23	Blue_C_2.bmp	1356	0		0	1	112929	0		0	0	2	1	23	Low	Prac		List1	Catch.wav	V_S	0		1	1	112778	151		0	0
Exp1	17	Exp1-1-17	59.938	1.0.0.192	2	left	-1880158492	2.0.10.242	2.0.10.242	11-03-2019	2019-11-03 05:48:02	13:48:02	female	2.0.10.147	24	Catch.bmp	1474	0		0	0	115531	0		0	0	10	1	24	Low	Prac	1	List1	A_T.wav	A_T	1	1	1	1	115381	150	1	430	115811
Exp1	17	Exp1-1-17	59.938	1.0.0.192	2	left	-1880158492	2.0.10.242	2.0.10.242	11-03-2019	2019-11-03 05:48:02	13:48:02	female	2.0.10.147	25	Red_S.bmp	1003	0		1	0	118167	0		0	0	17	1	25	Low	Prac	1	List1	A_T.wav	AV_T	1	1	0	1	118017	150	1	458	118475
Exp1	17	Exp1-1-17	59.938	1.0.0.192	2	left	-1880158492	2.0.10.242	2.0.10.242	11-03-2019	2019-11-03 05:48:02	13:48:02	female	2.0.10.147	26	Catch.bmp	1337	0		0	0	120320	0		0	0	10	1	26	Low	Prac	1	List1	A_T.wav	A_T	1	1	0	1	120170	150	1	705	120875
Exp1	17	Exp1-1-17	59.938	1.0.0.192	2	left	-1880158492	2.0.10.242	2.0.10.242	11-03-2019	2019-11-03 05:48:02	13:48:02	female	2.0.10.147	27	Catch.bmp	1260	0		0	0	122806	0		0	0	10	1	27	Low	Prac	1	List1	A_T.wav	A_T	1	1	0	2	122656	150	1	571	123227
Exp1	17	Exp1-1-17	59.938	1.0.0.192	2	left	-1880158492	2.0.10.242	2.0.10.242	11-03-2019	2019-11-03 05:48:02	13:48:02	female	2.0.10.147	28	Catch.bmp	1496	0		0	0	125225	0		0	0	9	1	28	Low	Prac		List1	A_S.wav	A_S	0		0	1	125075	150		0	0
Exp1	17	Exp1-1-17	59.938	1.0.0.192	2	left	-1880158492	2.0.10.242	2.0.10.242	11-03-2019	2019-11-03 05:48:02	13:48:02	female	2.0.10.147	29	Catch.bmp	992	0		0	0	127928	0		0	0	10	1	29	Low	Prac	1	List1	A_T.wav	A_T	0		0	1	127778	150		0	0
Exp1	17	Exp1-1-17	59.938	1.0.0.192	2	left	-1880158492	2.0.10.242	2.0.10.242	11-03-2019	2019-11-03 05:48:02	13:48:02	female	2.0.10.147	30	Catch.bmp	1524	0		0	0	130130	0		0	0	10	1	30	Low	Prac	1	List1	A_T.wav	A_T	1	1	0	1	129980	150	1	374	130354
Exp1	17	Exp1-1-17	59.938	1.0.0.192	2	left	-1880158492	2.0.10.242	2.0.10.242	11-03-2019	2019-11-03 05:48:02	13:48:02	female	2.0.10.147	31	Red_S_2.bmp	958	0		0	0	132816	0		0	0	18	1	31	Low	Prac	1	List1	A_T.wav	AV_T	1	1	0	1	132666	150	1	712	133378
Exp1	17	Exp1-1-17	59.938	1.0.0.192	2	left	-1880158492	2.0.10.242	2.0.10.242	11-03-2019	2019-11-03 05:48:02	13:48:02	female	2.0.10.147	32	Catch.bmp	1229	0		0	0	134935	0		0	0	10	1	32	Low	Prac	1	List1	A_T.wav	A_T	1	1	0	1	134785	150	1	737	135522
Exp1	17	Exp1-1-17	59.938	1.0.0.192	2	left	-1880158492	2.0.10.242	2.0.10.242	11-03-2019	2019-11-03 05:48:02	13:48:02	female	2.0.10.147	33	Red_S.bmp	1460	0		0	0	137321	0		0	0	7	1	33	Low	Prac	1	List1	Catch.wav	V_T	1	1	1	1	137171	150	1	575	137746
Exp1	17	Exp1-1-17	59.938	1.0.0.192	2	left	-1880158492	2.0.10.242	2.0.10.242	11-03-2019	2019-11-03 05:48:02	13:48:02	female	2.0.10.147	34	Blue_S.bmp	1330	0		0	0	139940	0		0	0	13	1	34	Low	Prac		List1	A_S.wav	AV_S	0		1	1	139790	150		0	0
Exp1	17	Exp1-1-17	59.938	1.0.0.192	2	left	-1880158492	2.0.10.242	2.0.10.242	11-03-2019	2019-11-03 05:48:02	13:48:02	female	2.0.10.147	35	Catch.bmp	1048	0		0	0	142493	0		0	0	10	1	35	Low	Prac	1	List1	A_T.wav	A_T	1	1	0	1	142343	150	1	675	143018
Exp1	17	Exp1-1-17	59.938	1.0.0.192	2	left	-1880158492	2.0.10.242	2.0.10.242	11-03-2019	2019-11-03 05:48:02	13:48:02	female	2.0.10.147	36	Red_S_2.bmp	1323	0		0	0	144695	0		0	0	18	1	36	Low	Prac	1	List1	A_T.wav	AV_T	1	1	0	1	144545	150	1	361	144906
Exp1	17	Exp1-1-17	59.938	1.0.0.192	2	left	-1880158492	2.0.10.242	2.0.10.242	11-03-2019	2019-11-03 05:48:02	13:48:02	female	2.0.10.147	37	Red_S_2.bmp	1428	0		0	0	147181	0		0	0	18	1	37	Low	Prac	1	List1	A_T.wav	AV_T	1	1	0	1	147031	150	1	523	147554
Exp1	17	Exp1-1-17	59.938	1.0.0.192	2	left	-1880158492	2.0.10.242	2.0.10.242	11-03-2019	2019-11-03 05:48:02	13:48:02	female	2.0.10.147	38	Catch.bmp	1529	0		0	0	149767	0		0	0	10	1	38	Low	Prac	1	List1	A_T.wav	A_T	1	1	0	1	149617	150	1	977	150594
Exp1	17	Exp1-1-17	59.938	1.0.0.192	2	left	-1880158492	2.0.10.242	2.0.10.242	11-03-2019	2019-11-03 05:48:02	13:48:02	female	2.0.10.147	39	Catch.bmp	1262	0		0	1	152454	0		0	0	10	1	39	Low	Prac	1	List1	A_T.wav	A_T	1	1	0	1	152303	151	1	563	152866
Exp1	17	Exp1-1-17	59.938	1.0.0.192	2	left	-1880158492	2.0.10.242	2.0.10.242	11-03-2019	2019-11-03 05:48:02	13:48:02	female	2.0.10.147	40	Red_C.bmp	1104	0		0	0	154873	0		0	0	15	1	40	Low	Prac	1	List1	A_T.wav	AV_T	1	1	0	1	154723	150	1	599	155322
Exp1	17	Exp1-1-17	59.938	1.0.0.192	2	left	-1880158492	2.0.10.242	2.0.10.242	11-03-2019	2019-11-03 05:48:02	13:48:02	female	2.0.10.147	41	Catch.bmp	811	0		0	0	161096	0		0	0	NULL	NULL	NULL	Low	run1	1	List2	A_T.wav	A_T	0		0	1	160946	150		0	0
Exp1	17	Exp1-1-17	59.938	1.0.0.192	2	left	-1880158492	2.0.10.242	2.0.10.242	11-03-2019	2019-11-03 05:48:02	13:48:02	female	2.0.10.147	42	Red_C_2.bmp	1018	0		0	0	163115	0		0	0	NULL	NULL	NULL	Low	run1	1	List2	Catch.wav	V_T	1	1	0	2	162965	150	1	581	163546
Exp1	17	Exp1-1-17	59.938	1.0.0.192	2	left	-1880158492	2.0.10.242	2.0.10.242	11-03-2019	2019-11-03 05:48:02	13:48:02	female	2.0.10.147	43	Red_C_2.bmp	1499	0		0	1	165284	0		0	0	NULL	NULL	NULL	Low	run1	1	List2	A_T.wav	AV_T	1	1	1	1	165133	151	1	365	165498
Exp1	17	Exp1-1-17	59.938	1.0.0.192	2	left	-1880158492	2.0.10.242	2.0.10.242	11-03-2019	2019-11-03 05:48:02	13:48:02	female	2.0.10.147	44	Catch.bmp	1337	0		1	0	167936	0		0	0	NULL	NULL	NULL	Low	run1	1	List2	A_T.wav	A_T	1	1	0	1	167786	150	1	536	168322
Exp1	17	Exp1-1-17	59.938	1.0.0.192	2	left	-1880158492	2.0.10.242	2.0.10.242	11-03-2019	2019-11-03 05:48:02	13:48:02	female	2.0.10.147	45	Red_S_2.bmp	948	0		0	0	170422	0		0	0	NULL	NULL	NULL	Low	run1	1	List2	Catch.wav	V_T	1	1	1	1	170272	150	1	402	170674
Exp1	17	Exp1-1-17	59.938	1.0.0.192	2	left	-1880158492	2.0.10.242	2.0.10.242	11-03-2019	2019-11-03 05:48:02	13:48:02	female	2.0.10.147	46	Blue_C_2.bmp	1545	0		0	1	172525	0		0	0	NULL	NULL	NULL	Low	run1		List2	A_S.wav	AV_S	0		1	1	172374	151		0	0
Exp1	17	Exp1-1-17	59.938	1.0.0.192	2	left	-1880158492	2.0.10.242	2.0.10.242	11-03-2019	2019-11-03 05:48:02	13:48:02	female	2.0.10.147	47	Blue_C.bmp	840	0		1	0	175277	0		0	0	NULL	NULL	NULL	Low	Run1		List2	Catch.wav	V_S	0		1	1	175127	150		0	0
Exp1	17	Exp1-1-17	59.938	1.0.0.192	2	left	-1880158492	2.0.10.242	2.0.10.242	11-03-2019	2019-11-03 05:48:02	13:48:02	female	2.0.10.147	48	Red_S_2.bmp	1573	0		0	1	177330	0		0	0	NULL	NULL	NULL	Low	run1	1	List2	Catch.wav	V_T	1	1	1	1	177179	151	1	303	177482
Exp1	17	Exp1-1-17	59.938	1.0.0.192	2	left	-1880158492	2.0.10.242	2.0.10.242	11-03-2019	2019-11-03 05:48:02	13:48:02	female	2.0.10.147	49	Red_C.bmp	1428	0		0	0	180066	0		0	0	NULL	NULL	NULL	Low	run1	1	List2	A_T.wav	AV_T	1	1	1	1	179916	150	1	454	180370
Exp1	17	Exp1-1-17	59.938	1.0.0.192	2	left	-1880158492	2.0.10.242	2.0.10.242	11-03-2019	2019-11-03 05:48:02	13:48:02	female	2.0.10.147	50	Catch.bmp	1468	0		0	0	182652	0		0	0	NULL	NULL	NULL	Low	run1	1	List2	A_T.wav	A_T	1	1	0	1	182502	150	1	572	183074
Exp1	17	Exp1-1-17	59.938	1.0.0.192	2	left	-1880158492	2.0.10.242	2.0.10.242	11-03-2019	2019-11-03 05:48:02	13:48:02	female	2.0.10.147	51	Red_S_2.bmp	1095	0		0	0	185271	0		0	0	NULL	NULL	NULL	Low	run1	1	List2	A_T.wav	AV_T	1	1	0	1	185121	150	1	297	185418
Exp1	17	Exp1-1-17	59.938	1.0.0.192	2	left	-1880158492	2.0.10.242	2.0.10.242	11-03-2019	2019-11-03 05:48:02	13:48:02	female	2.0.10.147	52	Red_S.bmp	1362	0		0	0	187524	0		0	0	NULL	NULL	NULL	Low	run1	1	List2	Catch.wav	V_T	1	1	0	2	187374	150	1	468	187842
Exp1	17	Exp1-1-17	59.938	1.0.0.192	2	left	-1880158492	2.0.10.242	2.0.10.242	11-03-2019	2019-11-03 05:48:02	13:48:02	female	2.0.10.147	53	Red_C_2.bmp	1485	0		0	0	190043	0		0	0	NULL	NULL	NULL	Low	run1	1	List2	A_T.wav	AV_T	1	1	1	1	189893	150	1	565	190458
Exp1	17	Exp1-1-17	59.938	1.0.0.192	2	left	-1880158492	2.0.10.242	2.0.10.242	11-03-2019	2019-11-03 05:48:02	13:48:02	female	2.0.10.147	54	Red_S_2.bmp	1114	0		0	0	192679	0		0	0	NULL	NULL	NULL	Low	run1	1	List2	A_T.wav	AV_T	1	1	0	1	192529	150	1	425	192954
Exp1	17	Exp1-1-17	59.938	1.0.0.192	2	left	-1880158492	2.0.10.242	2.0.10.242	11-03-2019	2019-11-03 05:48:02	13:48:02	female	2.0.10.147	55	Red_S.bmp	1472	0		0	0	194948	0		0	0	NULL	NULL	NULL	Low	run1	1	List2	A_T.wav	AV_T	1	1	0	1	194798	150	1	467	195265
Exp1	17	Exp1-1-17	59.938	1.0.0.192	2	left	-1880158492	2.0.10.242	2.0.10.242	11-03-2019	2019-11-03 05:48:02	13:48:02	female	2.0.10.147	56	Blue_S.bmp	1031	0		0	1	197568	0		0	0	NULL	NULL	NULL	Low	run1		List2	Catch.wav	V_S	0		1	1	197417	151		0	0
Exp1	17	Exp1-1-17	59.938	1.0.0.192	2	left	-1880158492	2.0.10.242	2.0.10.242	11-03-2019	2019-11-03 05:48:02	13:48:02	female	2.0.10.147	57	Red_C_2.bmp	1331	0		0	0	199803	0		0	0	NULL	NULL	NULL	Low	run1	1	List2	Catch.wav	V_T	1	1	0	1	199653	150	1	508	200161
Exp1	17	Exp1-1-17	59.938	1.0.0.192	2	left	-1880158492	2.0.10.242	2.0.10.242	11-03-2019	2019-11-03 05:48:02	13:48:02	female	2.0.10.147	58	Red_C.bmp	1022	0		0	0	202289	0		0	0	NULL	NULL	NULL	Low	run1	1	List2	A_T.wav	AV_T	1	1	1	1	202139	150	1	446	202585
Exp1	17	Exp1-1-17	59.938	1.0.0.192	2	left	-1880158492	2.0.10.242	2.0.10.242	11-03-2019	2019-11-03 05:48:02	13:48:02	female	2.0.10.147	59	Red_C.bmp	933	0		0	0	204458	0		0	0	NULL	NULL	NULL	Low	run1	1	List2	A_T.wav	AV_T	1	1	0	1	204308	150	1	373	204681
Exp1	17	Exp1-1-17	59.938	1.0.0.192	2	left	-1880158492	2.0.10.242	2.0.10.242	11-03-2019	2019-11-03 05:48:02	13:48:02	female	2.0.10.147	60	Catch.bmp	1376	0		0	0	206544	0		0	0	NULL	NULL	NULL	Low	run1		List2	A_S.wav	A_S	0		0	2	206394	150		0	0
Exp1	17	Exp1-1-17	59.938	1.0.0.192	2	left	-1880158492	2.0.10.242	2.0.10.242	11-03-2019	2019-11-03 05:48:02	13:48:02	female	2.0.10.147	61	Catch.bmp	1320	0		0	0	209130	0		0	0	NULL	NULL	NULL	Low	run1	1	List2	A_T.wav	A_T	1	1	0	2	208980	150	1	781	209761
Exp1	17	Exp1-1-17	59.938	1.0.0.192	2	left	-1880158492	2.0.10.242	2.0.10.242	11-03-2019	2019-11-03 05:48:02	13:48:02	female	2.0.10.147	62	Red_S_2.bmp	1079	0		0	0	211599	0		0	0	NULL	NULL	NULL	Low	run1	1	List2	Catch.wav	V_T	1	1	0	1	211449	150	1	504	211953
Exp1	17	Exp1-1-17	59.938	1.0.0.192	2	left	-1880158492	2.0.10.242	2.0.10.242	11-03-2019	2019-11-03 05:48:02	13:48:02	female	2.0.10.147	63	Red_S_2.bmp	1191	0		0	1	213835	0		0	0	NULL	NULL	NULL	Low	run1	1	List2	Catch.wav	V_T	1	1	1	1	213684	151	1	373	214057
Exp1	17	Exp1-1-17	59.938	1.0.0.192	2	left	-1880158492	2.0.10.242	2.0.10.242	11-03-2019	2019-11-03 05:48:02	13:48:02	female	2.0.10.147	64	Blue_S.bmp	1267	0		0	0	216187	0		0	0	NULL	NULL	NULL	Low	run1		List2	A_S.wav	AV_S	0		1	1	216037	150		0	0
Exp1	17	Exp1-1-17	59.938	1.0.0.192	2	left	-1880158492	2.0.10.242	2.0.10.242	11-03-2019	2019-11-03 05:48:02	13:48:02	female	2.0.10.147	65	Blue_C.bmp	914	0		0	0	218673	0		0	0	NULL	NULL	NULL	Low	run1		List2	A_S.wav	AV_S	0		0	1	218523	150		0	0
Exp1	17	Exp1-1-17	59.938	1.0.0.192	2	left	-1880158492	2.0.10.242	2.0.10.242	11-03-2019	2019-11-03 05:48:02	13:48:02	female	2.0.10.147	66	Catch.bmp	1289	0		0	0	220809	0		0	0	NULL	NULL	NULL	Low	run1	1	List2	A_T.wav	A_T	1	1	0	2	220659	150	1	662	221321
Exp1	17	Exp1-1-17	59.938	1.0.0.192	2	left	-1880158492	2.0.10.242	2.0.10.242	11-03-2019	2019-11-03 05:48:02	13:48:02	female	2.0.10.147	67	Red_S.bmp	1194	0		0	0	223261	0		0	0	NULL	NULL	NULL	Low	run1	1	List2	Catch.wav	V_T	1	1	1	1	223111	150	1	474	223585
Exp1	17	Exp1-1-17	59.938	1.0.0.192	2	left	-1880158492	2.0.10.242	2.0.10.242	11-03-2019	2019-11-03 05:48:02	13:48:02	female	2.0.10.147	68	Red_C.bmp	966	0		0	0	225614	0		0	0	NULL	NULL	NULL	Low	run1	1	List2	A_T.wav	AV_T	1	1	0	2	225464	150	1	289	225753
Exp1	17	Exp1-1-17	59.938	1.0.0.192	2	left	-1880158492	2.0.10.242	2.0.10.242	11-03-2019	2019-11-03 05:48:02	13:48:02	female	2.0.10.147	69	Red_S_2.bmp	1178	0		0	1	227733	0		0	0	NULL	NULL	NULL	Low	run1	1	List2	A_T.wav	AV_T	1	1	1	1	227582	151	1	388	227970
Exp1	17	Exp1-1-17	59.938	1.0.0.192	2	left	-1880158492	2.0.10.242	2.0.10.242	11-03-2019	2019-11-03 05:48:02	13:48:02	female	2.0.10.147	70	Red_S.bmp	1040	0		0	0	230068	0		0	0	NULL	NULL	NULL	Low	run1	1	List2	A_T.wav	AV_T	1	1	0	1	229918	150	1	500	230418
Exp1	17	Exp1-1-17	59.938	1.0.0.192	2	left	-1880158492	2.0.10.242	2.0.10.242	11-03-2019	2019-11-03 05:48:02	13:48:02	female	2.0.10.147	71	Red_C_2.bmp	941	0		0	0	232271	0		0	0	NULL	NULL	NULL	Low	run1	1	List2	Catch.wav	V_T	1	1	0	1	232121	150	1	520	232641
Exp1	17	Exp1-1-17	59.938	1.0.0.192	2	left	-1880158492	2.0.10.242	2.0.10.242	11-03-2019	2019-11-03 05:48:02	13:48:02	female	2.0.10.147	72	Catch.bmp	927	0		0	0	234373	0		0	0	NULL	NULL	NULL	Low	run1	1	List2	A_T.wav	A_T	1	1	0	1	234223	150	1	1018	235241
Exp1	17	Exp1-1-17	59.938	1.0.0.192	2	left	-1880158492	2.0.10.242	2.0.10.242	11-03-2019	2019-11-03 05:48:02	13:48:02	female	2.0.10.147	73	Red_S.bmp	1121	0		1	0	236458	0		0	0	NULL	NULL	NULL	Low	run1	1	List2	A_T.wav	AV_T	1	1	0	1	236308	150	1	413	236721
Exp1	17	Exp1-1-17	59.938	1.0.0.192	2	left	-1880158492	2.0.10.242	2.0.10.242	11-03-2019	2019-11-03 05:48:02	13:48:02	female	2.0.10.147	74	Red_C.bmp	1248	0		1	0	238727	0		0	0	NULL	NULL	NULL	Low	run1	1	List2	Catch.wav	V_T	1	1	1	1	238577	150	1	512	239089
Exp1	17	Exp1-1-17	59.938	1.0.0.192	2	left	-1880158492	2.0.10.242	2.0.10.242	11-03-2019	2019-11-03 05:48:02	13:48:02	female	2.0.10.147	75	Red_S.bmp	1446	0		0	0	241130	0		0	0	NULL	NULL	NULL	Low	run1	1	List2	Catch.wav	V_T	1	1	0	1	240980	150	1	413	241393
Exp1	17	Exp1-1-17	59.938	1.0.0.192	2	left	-1880158492	2.0.10.242	2.0.10.242	11-03-2019	2019-11-03 05:48:02	13:48:02	female	2.0.10.147	76	Blue_S_2.bmp	1513	0		0	0	243733	0		0	0	NULL	NULL	NULL	Low	run1		List2	A_S.wav	AV_S	0		0	1	243583	150		0	0
Exp1	17	Exp1-1-17	59.938	1.0.0.192	2	left	-1880158492	2.0.10.242	2.0.10.242	11-03-2019	2019-11-03 05:48:02	13:48:02	female	2.0.10.147	77	Catch.bmp	1589	0		0	0	246452	0		0	0	NULL	NULL	NULL	Low	run1		List2	A_S.wav	A_S	0		0	1	246302	150		0	0
Exp1	17	Exp1-1-17	59.938	1.0.0.192	2	left	-1880158492	2.0.10.242	2.0.10.242	11-03-2019	2019-11-03 05:48:02	13:48:02	female	2.0.10.147	78	Red_C.bmp	1383	0		0	0	249255	0		0	0	NULL	NULL	NULL	Low	run1	1	List2	A_T.wav	AV_T	1	1	0	1	249105	150	1	336	249441
Exp1	17	Exp1-1-17	59.938	1.0.0.192	2	left	-1880158492	2.0.10.242	2.0.10.242	11-03-2019	2019-11-03 05:48:02	13:48:02	female	2.0.10.147	79	Red_C.bmp	1560	0		0	0	251791	0		0	0	NULL	NULL	NULL	Low	run1	1	List2	Catch.wav	V_T	1	1	1	1	251641	150	1	464	252105
Exp1	17	Exp1-1-17	59.938	1.0.0.192	2	left	-1880158492	2.0.10.242	2.0.10.242	11-03-2019	2019-11-03 05:48:02	13:48:02	female	2.0.10.147	80	Red_C.bmp	1414	0		0	0	254511	0		0	0	NULL	NULL	NULL	Low	run1	1	List2	A_T.wav	AV_T	1	1	0	1	254361	150	1	352	254713
Exp1	17	Exp1-1-17	59.938	1.0.0.192	2	left	-1880158492	2.0.10.242	2.0.10.242	11-03-2019	2019-11-03 05:48:02	13:48:02	female	2.0.10.147	81	Blue_C.bmp	1029	0		0	0	257080	0		0	0	NULL	NULL	NULL	Low	Run1		List2	Catch.wav	V_S	0		1	1	256930	150	1	375	257305
Exp1	17	Exp1-1-17	59.938	1.0.0.192	2	left	-1880158492	2.0.10.242	2.0.10.242	11-03-2019	2019-11-03 05:48:02	13:48:02	female	2.0.10.147	82	Blue_C.bmp	1131	0		0	0	259266	0		0	0	NULL	NULL	NULL	Low	run1		List2	A_S.wav	AV_S	0		0	2	259116	150		0	0
Exp1	17	Exp1-1-17	59.938	1.0.0.192	2	left	-1880158492	2.0.10.242	2.0.10.242	11-03-2019	2019-11-03 05:48:02	13:48:02	female	2.0.10.147	83	Red_C.bmp	1526	0		0	0	261618	0		0	0	NULL	NULL	NULL	Low	run1	1	List2	A_T.wav	AV_T	1	1	0	1	261468	150	1	557	262025
Exp1	17	Exp1-1-17	59.938	1.0.0.192	2	left	-1880158492	2.0.10.242	2.0.10.242	11-03-2019	2019-11-03 05:48:02	13:48:02	female	2.0.10.147	84	Red_S_2.bmp	1428	0		0	0	264304	0		0	0	NULL	NULL	NULL	Low	run1	1	List2	A_T.wav	AV_T	1	1	0	1	264154	150	1	526	264680
Exp1	17	Exp1-1-17	59.938	1.0.0.192	2	left	-1880158492	2.0.10.242	2.0.10.242	11-03-2019	2019-11-03 05:48:02	13:48:02	female	2.0.10.147	85	Red_S_2.bmp	1310	0		0	0	266890	0		0	0	NULL	NULL	NULL	Low	run1	1	List2	A_T.wav	AV_T	1	1	0	1	266740	150	1	501	267241
Exp1	17	Exp1-1-17	59.938	1.0.0.192	2	left	-1880158492	2.0.10.242	2.0.10.242	11-03-2019	2019-11-03 05:48:02	13:48:02	female	2.0.10.147	86	Red_S_2.bmp	1232	0		0	0	269360	0		0	0	NULL	NULL	NULL	Low	run1	1	List2	Catch.wav	V_T	1	1	0	2	269210	150	1	590	269800
Exp1	17	Exp1-1-17	59.938	1.0.0.192	2	left	-1880158492	2.0.10.242	2.0.10.242	11-03-2019	2019-11-03 05:48:02	13:48:02	female	2.0.10.147	87	Blue_S.bmp	1135	0		0	1	271746	0		0	0	NULL	NULL	NULL	Low	run1		List2	A_S.wav	AV_S	0		1	1	271595	151		0	0
Exp1	17	Exp1-1-17	59.938	1.0.0.192	2	left	-1880158492	2.0.10.242	2.0.10.242	11-03-2019	2019-11-03 05:48:02	13:48:02	female	2.0.10.147	88	Catch.bmp	1468	0		0	0	274098	0		0	0	NULL	NULL	NULL	Low	run1	1	List2	A_T.wav	A_T	1	1	0	1	273948	150	1	988	274936
Exp1	17	Exp1-1-17	59.938	1.0.0.192	2	left	-1880158492	2.0.10.242	2.0.10.242	11-03-2019	2019-11-03 05:48:02	13:48:02	female	2.0.10.147	89	Red_S_2.bmp	927	0		0	0	276717	0		0	0	NULL	NULL	NULL	Low	run1	1	List2	Catch.wav	V_T	1	1	1	1	276567	150	1	561	277128
Exp1	17	Exp1-1-17	59.938	1.0.0.192	2	left	-1880158492	2.0.10.242	2.0.10.242	11-03-2019	2019-11-03 05:48:02	13:48:02	female	2.0.10.147	90	Blue_S.bmp	1382	0		0	0	278803	0		0	0	NULL	NULL	NULL	Low	run1		List2	Catch.wav	V_S	0		0	1	278653	150		0	0
Exp1	17	Exp1-1-17	59.938	1.0.0.192	2	left	-1880158492	2.0.10.242	2.0.10.242	11-03-2019	2019-11-03 05:48:02	13:48:02	female	2.0.10.147	91	Red_C_2.bmp	1250	0		0	1	281406	0		0	0	NULL	NULL	NULL	Low	run1	1	List2	A_T.wav	AV_T	1	1	1	1	281255	151	1	489	281744
Exp1	17	Exp1-1-17	59.938	1.0.0.192	2	left	-1880158492	2.0.10.242	2.0.10.242	11-03-2019	2019-11-03 05:48:02	13:48:02	female	2.0.10.147	92	Red_C_2.bmp	1472	0		0	0	283808	0		0	0	NULL	NULL	NULL	Low	run1	1	List2	Catch.wav	V_T	1	1	1	1	283658	150	1	614	284272
Exp1	17	Exp1-1-17	59.938	1.0.0.192	2	left	-1880158492	2.0.10.242	2.0.10.242	11-03-2019	2019-11-03 05:48:02	13:48:02	female	2.0.10.147	93	Catch.bmp	1396	0		0	1	286428	0		0	0	NULL	NULL	NULL	Low	run1	1	List2	A_T.wav	A_T	1	1	1	1	286277	151	1	1284	287561
Exp1	17	Exp1-1-17	59.938	1.0.0.192	2	left	-1880158492	2.0.10.242	2.0.10.242	11-03-2019	2019-11-03 05:48:02	13:48:02	female	2.0.10.147	94	Red_S_2.bmp	979	0		0	0	288980	0		0	0	NULL	NULL	NULL	Low	run1	1	List2	Catch.wav	V_T	1	1	1	1	288830	150	1	386	289216
Exp1	17	Exp1-1-17	59.938	1.0.0.192	2	left	-1880158492	2.0.10.242	2.0.10.242	11-03-2019	2019-11-03 05:48:02	13:48:02	female	2.0.10.147	95	Red_S.bmp	1173	0		0	0	291116	0		0	0	NULL	NULL	NULL	Low	run1	1	List2	A_T.wav	AV_T	1	1	0	1	290966	150	1	586	291552
Exp1	17	Exp1-1-17	59.938	1.0.0.192	2	left	-1880158492	2.0.10.242	2.0.10.242	11-03-2019	2019-11-03 05:48:02	13:48:02	female	2.0.10.147	96	Catch.bmp	1267	0		0	1	293452	0		0	0	NULL	NULL	NULL	Low	run1		List2	A_S.wav	A_S	0		1	1	293301	151		0	0
Exp1	17	Exp1-1-17	59.938	1.0.0.192	2	left	-1880158492	2.0.10.242	2.0.10.242	11-03-2019	2019-11-03 05:48:02	13:48:02	female	2.0.10.147	97	Catch.bmp	1083	0		0	1	295938	0		0	0	NULL	NULL	NULL	Low	run1	1	List2	A_T.wav	A_T	1	1	1	1	295787	151	1	709	296496
Exp1	17	Exp1-1-17	59.938	1.0.0.192	2	left	-1880158492	2.0.10.242	2.0.10.242	11-03-2019	2019-11-03 05:48:02	13:48:02	female	2.0.10.147	98	Red_C.bmp	1232	0		0	0	298173	0		0	0	NULL	NULL	NULL	Low	run1	1	List2	A_T.wav	AV_T	1	1	0	1	298023	150	1	474	298497
Exp1	17	Exp1-1-17	59.938	1.0.0.192	2	left	-1880158492	2.0.10.242	2.0.10.242	11-03-2019	2019-11-03 05:48:02	13:48:02	female	2.0.10.147	99	Catch.bmp	1105	0		0	0	300559	0		0	0	NULL	NULL	NULL	Low	run1	1	List2	A_T.wav	A_T	1	1	0	1	300409	150	1	776	301185
Exp1	17	Exp1-1-17	59.938	1.0.0.192	2	left	-1880158492	2.0.10.242	2.0.10.242	11-03-2019	2019-11-03 05:48:02	13:48:02	female	2.0.10.147	100	Catch.bmp	1349	0		1	0	302811	0		0	0	NULL	NULL	NULL	Low	run1	1	List2	A_T.wav	A_T	1	1	0	1	302661	150	1	683	303344
Exp1	17	Exp1-1-17	59.938	1.0.0.192	2	left	-1880158492	2.0.10.242	2.0.10.242	11-03-2019	2019-11-03 05:48:02	13:48:02	female	2.0.10.147	101	Red_S_2.bmp	1437	0		0	0	305314	0		0	0	NULL	NULL	NULL	Low	run1	1	List2	A_T.wav	AV_T	1	1	0	1	305164	150	1	580	305744
Exp1	17	Exp1-1-17	59.938	1.0.0.192	2	left	-1880158492	2.0.10.242	2.0.10.242	11-03-2019	2019-11-03 05:48:02	13:48:02	female	2.0.10.147	102	Catch.bmp	1549	0		0	0	307900	0		0	0	NULL	NULL	NULL	Low	run1		List2	A_S.wav	A_S	0		0	1	307750	150		0	0
Exp1	17	Exp1-1-17	59.938	1.0.0.192	2	left	-1880158492	2.0.10.242	2.0.10.242	11-03-2019	2019-11-03 05:48:02	13:48:02	female	2.0.10.147	103	Red_C.bmp	1035	0		0	0	310653	0		0	0	NULL	NULL	NULL	Low	run1	1	List2	Catch.wav	V_T	1	1	1	1	310503	150	1	481	310984
Exp1	17	Exp1-1-17	59.938	1.0.0.192	2	left	-1880158492	2.0.10.242	2.0.10.242	11-03-2019	2019-11-03 05:48:02	13:48:02	female	2.0.10.147	104	Blue_C_2.bmp	966	0		0	1	312839	0		0	0	NULL	NULL	NULL	Low	run1		List2	A_S.wav	AV_S	0		1	1	312688	151		0	0
Exp1	17	Exp1-1-17	59.938	1.0.0.192	2	left	-1880158492	2.0.10.242	2.0.10.242	11-03-2019	2019-11-03 05:48:02	13:48:02	female	2.0.10.147	105	Blue_S_2.bmp	1434	0		0	0	315024	0		0	0	NULL	NULL	NULL	Low	run1		List2	A_S.wav	AV_S	0		0	1	314874	150		0	0
Exp1	17	Exp1-1-17	59.938	1.0.0.192	2	left	-1880158492	2.0.10.242	2.0.10.242	11-03-2019	2019-11-03 05:48:02	13:48:02	female	2.0.10.147	106	Blue_S_2.bmp	1200	0		0	0	317660	0		0	0	NULL	NULL	NULL	Low	run1		List2	Catch.wav	V_S	0		1	1	317510	150		0	0
Exp1	17	Exp1-1-17	59.938	1.0.0.192	2	left	-1880158492	2.0.10.242	2.0.10.242	11-03-2019	2019-11-03 05:48:02	13:48:02	female	2.0.10.147	107	Catch.bmp	1501	0		0	0	320063	0		0	0	NULL	NULL	NULL	Low	run1	1	List2	A_T.wav	A_T	1	1	1	1	319913	150	1	671	320584
Exp1	17	Exp1-1-17	59.938	1.0.0.192	2	left	-1880158492	2.0.10.242	2.0.10.242	11-03-2019	2019-11-03 05:48:02	13:48:02	female	2.0.10.147	108	Catch.bmp	1002	0		0	0	322716	0		0	0	NULL	NULL	NULL	Low	run1	1	List2	A_T.wav	A_T	1	1	0	2	322566	150	1	514	323080
Exp1	17	Exp1-1-17	59.938	1.0.0.192	2	left	-1880158492	2.0.10.242	2.0.10.242	11-03-2019	2019-11-03 05:48:02	13:48:02	female	2.0.10.147	109	Red_S.bmp	852	0		0	0	324868	0		0	0	NULL	NULL	NULL	Low	run1	1	List2	A_T.wav	AV_T	1	1	0	1	324718	150	1	306	325024
Exp1	17	Exp1-1-17	59.938	1.0.0.192	2	left	-1880158492	2.0.10.242	2.0.10.242	11-03-2019	2019-11-03 05:48:02	13:48:02	female	2.0.10.147	110	Red_S.bmp	1430	0		0	0	326870	0		0	0	NULL	NULL	NULL	Low	run1	1	List2	A_T.wav	AV_T	1	1	0	1	326720	150	1	311	327031
Exp1	17	Exp1-1-17	59.938	1.0.0.192	2	left	-1880158492	2.0.10.242	2.0.10.242	11-03-2019	2019-11-03 05:48:02	13:48:02	female	2.0.10.147	111	Red_C_2.bmp	1005	0		0	0	329456	0		0	0	NULL	NULL	NULL	Low	run1	1	List2	Catch.wav	V_T	1	1	1	1	329306	150	1	701	330007
Exp1	17	Exp1-1-17	59.938	1.0.0.192	2	left	-1880158492	2.0.10.242	2.0.10.242	11-03-2019	2019-11-03 05:48:02	13:48:02	female	2.0.10.147	112	Red_C.bmp	1086	0		0	0	331608	0		0	0	NULL	NULL	NULL	Low	run1	1	List2	Catch.wav	V_T	1	1	0	1	331458	150	1	389	331847
Exp1	17	Exp1-1-17	59.938	1.0.0.192	2	left	-1880158492	2.0.10.242	2.0.10.242	11-03-2019	2019-11-03 05:48:02	13:48:02	female	2.0.10.147	113	Red_S.bmp	1250	0		0	0	333844	0		0	0	NULL	NULL	NULL	Low	run1	1	List2	Catch.wav	V_T	1	1	0	1	333694	150	1	417	334111
Exp1	17	Exp1-1-17	59.938	1.0.0.192	2	left	-1880158492	2.0.10.242	2.0.10.242	11-03-2019	2019-11-03 05:48:02	13:48:02	female	2.0.10.147	114	Catch.bmp	1384	0		0	1	336247	0		0	0	NULL	NULL	NULL	Low	run1		List2	A_S.wav	A_S	0		1	1	336096	151		0	0
Exp1	17	Exp1-1-17	59.938	1.0.0.192	2	left	-1880158492	2.0.10.242	2.0.10.242	11-03-2019	2019-11-03 05:48:02	13:48:02	female	2.0.10.147	115	Blue_S.bmp	1400	0		0	0	338849	0		0	0	NULL	NULL	NULL	Low	run1		List2	Catch.wav	V_S	0		1	1	338699	150		0	0
Exp1	17	Exp1-1-17	59.938	1.0.0.192	2	left	-1880158492	2.0.10.242	2.0.10.242	11-03-2019	2019-11-03 05:48:02	13:48:02	female	2.0.10.147	116	Red_S_2.bmp	1200	0		0	0	341452	0		0	0	NULL	NULL	NULL	Low	run1	1	List2	A_T.wav	AV_T	1	1	1	1	341302	150	1	489	341791
Exp1	17	Exp1-1-17	59.938	1.0.0.192	2	left	-1880158492	2.0.10.242	2.0.10.242	11-03-2019	2019-11-03 05:48:02	13:48:02	female	2.0.10.147	117	Red_C_2.bmp	1322	0		0	1	343805	0		0	0	NULL	NULL	NULL	Low	run1	1	List2	A_T.wav	AV_T	1	1	0	1	343654	151	1	521	344175
Exp1	17	Exp1-1-17	59.938	1.0.0.192	2	left	-1880158492	2.0.10.242	2.0.10.242	11-03-2019	2019-11-03 05:48:02	13:48:02	female	2.0.10.147	118	Catch.bmp	1309	0		0	0	346274	0		0	0	NULL	NULL	NULL	Low	run1	1	List2	A_T.wav	A_T	1	1	0	1	346124	150	1	1259	347383
Exp1	17	Exp1-1-17	59.938	1.0.0.192	2	left	-1880158492	2.0.10.242	2.0.10.242	11-03-2019	2019-11-03 05:48:02	13:48:02	female	2.0.10.147	119	Catch.bmp	912	0		0	0	348743	0		0	0	NULL	NULL	NULL	Low	run1	1	List2	A_T.wav	A_T	1	1	0	1	348593	150	1	670	349263
Exp1	17	Exp1-1-17	59.938	1.0.0.192	2	left	-1880158492	2.0.10.242	2.0.10.242	11-03-2019	2019-11-03 05:48:02	13:48:02	female	2.0.10.147	120	Red_S.bmp	943	0		0	0	350812	0		0	0	NULL	NULL	NULL	Low	run1	1	List2	A_T.wav	AV_T	1	1	0	1	350662	150	1	457	351119
Exp1	17	Exp1-1-17	59.938	1.0.0.192	2	left	-1880158492	2.0.10.242	2.0.10.242	11-03-2019	2019-11-03 05:48:02	13:48:02	female	2.0.10.147	121	Blue_S_2.bmp	1599	0		0	0	352914	0		0	0	NULL	NULL	NULL	Low	run1		List2	Catch.wav	V_S	0		1	1	352764	150		0	0
Exp1	17	Exp1-1-17	59.938	1.0.0.192	2	left	-1880158492	2.0.10.242	2.0.10.242	11-03-2019	2019-11-03 05:48:02	13:48:02	female	2.0.10.147	122	Catch.bmp	859	0		0	0	355734	0		0	0	NULL	NULL	NULL	Low	run1	1	List2	A_T.wav	A_T	1	1	0	1	355584	150	1	599	356183
Exp1	17	Exp1-1-17	59.938	1.0.0.192	2	left	-1880158492	2.0.10.242	2.0.10.242	11-03-2019	2019-11-03 05:48:02	13:48:02	female	2.0.10.147	123	Catch.bmp	823	0		1	0	357752	0		0	0	NULL	NULL	NULL	Low	run1	1	List2	A_T.wav	A_T	1	1	1	1	357602	150	1	565	358167
Exp1	17	Exp1-1-17	59.938	1.0.0.192	2	left	-1880158492	2.0.10.242	2.0.10.242	11-03-2019	2019-11-03 05:48:02	13:48:02	female	2.0.10.147	124	Catch.bmp	1412	0		0	0	359738	0		0	0	NULL	NULL	NULL	Low	run1		List2	A_S.wav	A_S	0		0	1	359588	150		0	0
Exp1	17	Exp1-1-17	59.938	1.0.0.192	2	left	-1880158492	2.0.10.242	2.0.10.242	11-03-2019	2019-11-03 05:48:02	13:48:02	female	2.0.10.147	125	Blue_S_2.bmp	1404	0		0	0	362357	0		0	0	NULL	NULL	NULL	Low	run1		List2	A_S.wav	AV_S	0		0	1	362207	150		0	0
Exp1	17	Exp1-1-17	59.938	1.0.0.192	2	left	-1880158492	2.0.10.242	2.0.10.242	11-03-2019	2019-11-03 05:48:02	13:48:02	female	2.0.10.147	126	Red_S_2.bmp	1419	0		0	0	364977	0		0	0	NULL	NULL	NULL	Low	run1	1	List2	Catch.wav	V_T	1	1	0	1	364827	150	1	324	365151
Exp1	17	Exp1-1-17	59.938	1.0.0.192	2	left	-1880158492	2.0.10.242	2.0.10.242	11-03-2019	2019-11-03 05:48:02	13:48:02	female	2.0.10.147	127	Red_S.bmp	1510	0		0	0	367546	0		0	0	NULL	NULL	NULL	Low	run1	1	List2	Catch.wav	V_T	1	1	0	1	367396	150	1	355	367751
Exp1	17	Exp1-1-17	59.938	1.0.0.192	2	left	-1880158492	2.0.10.242	2.0.10.242	11-03-2019	2019-11-03 05:48:02	13:48:02	female	2.0.10.147	128	Red_S.bmp	928	0		0	1	370216	0		0	0	NULL	NULL	NULL	Low	run1	1	List2	Catch.wav	V_T	1	1	1	1	370065	151	1	334	370399
Exp1	17	Exp1-1-17	59.938	1.0.0.192	2	left	-1880158492	2.0.10.242	2.0.10.242	11-03-2019	2019-11-03 05:48:02	13:48:02	female	2.0.10.147	129	Red_S_2.bmp	960	0		0	0	372301	0		0	0	NULL	NULL	NULL	Low	run1	1	List2	Catch.wav	V_T	1	1	0	1	372151	150	1	336	372487
Exp1	17	Exp1-1-17	59.938	1.0.0.192	2	left	-1880158492	2.0.10.242	2.0.10.242	11-03-2019	2019-11-03 05:48:02	13:48:02	female	2.0.10.147	130	Red_S.bmp	1135	0		0	0	374420	0		0	0	NULL	NULL	NULL	Low	run1	1	List2	A_T.wav	AV_T	1	1	1	1	374270	150	1	481	374751
Exp1	17	Exp1-1-17	59.938	1.0.0.192	2	left	-1880158492	2.0.10.242	2.0.10.242	11-03-2019	2019-11-03 05:48:02	13:48:02	female	2.0.10.147	131	Red_C_2.bmp	1167	0		0	0	376706	0		0	0	NULL	NULL	NULL	Low	run1	1	List2	A_T.wav	AV_T	1	1	0	1	376556	150	1	371	376927
Exp1	17	Exp1-1-17	59.938	1.0.0.192	2	left	-1880158492	2.0.10.242	2.0.10.242	11-03-2019	2019-11-03 05:48:02	13:48:02	female	2.0.10.147	132	Blue_C_2.bmp	1012	0		0	0	379025	0		0	0	NULL	NULL	NULL	Low	run1		List2	Catch.wav	V_S	0		1	1	378875	150		0	0
Exp1	17	Exp1-1-17	59.938	1.0.0.192	2	left	-1880158492	2.0.10.242	2.0.10.242	11-03-2019	2019-11-03 05:48:02	13:48:02	female	2.0.10.147	133	Red_C_2.bmp	1311	0		0	0	381244	0		0	0	NULL	NULL	NULL	Low	run1	1	List2	Catch.wav	V_T	1	1	0	1	381094	150	1	385	381479
Exp1	17	Exp1-1-17	59.938	1.0.0.192	2	left	-1880158492	2.0.10.242	2.0.10.242	11-03-2019	2019-11-03 05:48:02	13:48:02	female	2.0.10.147	134	Red_S_2.bmp	1364	0		0	0	383713	0		0	0	NULL	NULL	NULL	Low	run1	1	List2	Catch.wav	V_T	1	1	0	1	383563	150	1	340	383903
Exp1	17	Exp1-1-17	59.938	1.0.0.192	2	left	-1880158492	2.0.10.242	2.0.10.242	11-03-2019	2019-11-03 05:48:02	13:48:02	female	2.0.10.147	135	Blue_C.bmp	1389	0		0	0	386232	0		0	0	NULL	NULL	NULL	Low	Run1		List2	Catch.wav	V_S	0		0	1	386082	150		0	0
Exp1	17	Exp1-1-17	59.938	1.0.0.192	2	left	-1880158492	2.0.10.242	2.0.10.242	11-03-2019	2019-11-03 05:48:02	13:48:02	female	2.0.10.147	136	Red_S_2.bmp	988	0		0	0	388852	0		0	0	NULL	NULL	NULL	Low	run1	1	List2	A_T.wav	AV_T	1	1	0	1	388702	150	1	337	389039
Exp1	17	Exp1-1-17	59.938	1.0.0.192	2	left	-1880158492	2.0.10.242	2.0.10.242	11-03-2019	2019-11-03 05:48:02	13:48:02	female	2.0.10.147	137	Red_C_2.bmp	1225	0		0	0	390987	0		0	0	NULL	NULL	NULL	Low	run1	1	List2	A_T.wav	AV_T	1	1	0	1	390837	150	1	362	391199
Exp1	17	Exp1-1-17	59.938	1.0.0.192	2	left	-1880158492	2.0.10.242	2.0.10.242	11-03-2019	2019-11-03 05:48:02	13:48:02	female	2.0.10.147	138	Catch.bmp	1419	0		0	0	393373	0		0	0	NULL	NULL	NULL	Low	run1	1	List2	A_T.wav	A_T	1	1	0	1	393223	150	1	695	393918
Exp1	17	Exp1-1-17	59.938	1.0.0.192	2	left	-1880158492	2.0.10.242	2.0.10.242	11-03-2019	2019-11-03 05:48:02	13:48:02	female	2.0.10.147	139	Catch.bmp	1376	0		0	1	395943	0		0	0	NULL	NULL	NULL	Low	run1		List2	A_S.wav	A_S	0		1	1	395792	151		0	0
Exp1	17	Exp1-1-17	59.938	1.0.0.192	2	left	-1880158492	2.0.10.242	2.0.10.242	11-03-2019	2019-11-03 05:48:02	13:48:02	female	2.0.10.147	140	Catch.bmp	1317	0		0	0	398529	0		0	0	NULL	NULL	NULL	Low	run1	1	List2	A_T.wav	A_T	1	1	0	2	398379	150	1	779	399158
Exp1	17	Exp1-1-17	59.938	1.0.0.192	2	left	-1880158492	2.0.10.242	2.0.10.242	11-03-2019	2019-11-03 05:48:02	13:48:02	female	2.0.10.147	141	Catch.bmp	1339	0		0	0	400998	0		0	0	NULL	NULL	NULL	Low	run1		List2	A_S.wav	A_S	0		0	1	400848	150	1	494	401342
Exp1	17	Exp1-1-17	59.938	1.0.0.192	2	left	-1880158492	2.0.10.242	2.0.10.242	11-03-2019	2019-11-03 05:48:02	13:48:02	female	2.0.10.147	142	Red_C.bmp	848	0		0	0	403484	0		0	0	NULL	NULL	NULL	Low	run1	1	List2	Catch.wav	V_T	1	1	1	1	403334	150	1	792	404126
Exp1	17	Exp1-1-17	59.938	1.0.0.192	2	left	-1880158492	2.0.10.242	2.0.10.242	11-03-2019	2019-11-03 05:48:02	13:48:02	female	2.0.10.147	143	Red_C_2.bmp	1242	0		0	0	405486	0		0	0	NULL	NULL	NULL	Low	run1	1	List2	A_T.wav	AV_T	1	1	1	1	405336	150	1	614	405950
Exp1	17	Exp1-1-17	59.938	1.0.0.192	2	left	-1880158492	2.0.10.242	2.0.10.242	11-03-2019	2019-11-03 05:48:02	13:48:02	female	2.0.10.147	144	Blue_C_2.bmp	1097	0		0	1	407889	0		0	0	NULL	NULL	NULL	Low	run1		List2	Catch.wav	V_S	0		1	1	407738	151		0	0
Exp1	17	Exp1-1-17	59.938	1.0.0.192	2	left	-1880158492	2.0.10.242	2.0.10.242	11-03-2019	2019-11-03 05:48:02	13:48:02	female	2.0.10.147	145	Red_C.bmp	1292	0		0	1	410208	0		0	0	NULL	NULL	NULL	Low	run1	1	List2	A_T.wav	AV_T	1	1	1	1	410057	151	1	493	410550
Exp1	17	Exp1-1-17	59.938	1.0.0.192	2	left	-1880158492	2.0.10.242	2.0.10.242	11-03-2019	2019-11-03 05:48:02	13:48:02	female	2.0.10.147	146	Red_S.bmp	1552	0		0	0	412660	0		0	0	NULL	NULL	NULL	Low	run1	1	List2	Catch.wav	V_T	1	1	1	1	412510	150	1	448	412958
Exp1	17	Exp1-1-17	59.938	1.0.0.192	2	left	-1880158492	2.0.10.242	2.0.10.242	11-03-2019	2019-11-03 05:48:02	13:48:02	female	2.0.10.147	147	Catch.bmp	1348	0		0	0	415363	0		0	0	NULL	NULL	NULL	Low	run1	1	List2	A_T.wav	A_T	0		0	1	415213	150		0	0
Exp1	17	Exp1-1-17	59.938	1.0.0.192	2	left	-1880158492	2.0.10.242	2.0.10.242	11-03-2019	2019-11-03 05:48:02	13:48:02	female	2.0.10.147	148	Red_S_2.bmp	832	0		0	0	417916	0		0	0	NULL	NULL	NULL	Low	run1	1	List2	A_T.wav	AV_T	1	1	0	1	417766	150	1	448	418214
Exp1	17	Exp1-1-17	59.938	1.0.0.192	2	left	-1880158492	2.0.10.242	2.0.10.242	11-03-2019	2019-11-03 05:48:02	13:48:02	female	2.0.10.147	149	Red_C.bmp	1064	0		0	0	419901	0		0	0	NULL	NULL	NULL	Low	run1	1	List2	Catch.wav	V_T	1	1	1	1	419751	150	1	360	420111
Exp1	17	Exp1-1-17	59.938	1.0.0.192	2	left	-1880158492	2.0.10.242	2.0.10.242	11-03-2019	2019-11-03 05:48:02	13:48:02	female	2.0.10.147	150	Catch.bmp	904	0		0	0	422120	0		0	0	NULL	NULL	NULL	Low	run1	1	List2	A_T.wav	A_T	0		0	1	421970	150		0	0
Exp1	17	Exp1-1-17	59.938	1.0.0.192	2	left	-1880158492	2.0.10.242	2.0.10.242	11-03-2019	2019-11-03 05:48:02	13:48:02	female	2.0.10.147	151	Catch.bmp	903	0		0	0	424239	0		0	0	NULL	NULL	NULL	Low	run1	1	List2	A_T.wav	A_T	1	1	0	1	424089	150	1	485	424574
Exp1	17	Exp1-1-17	59.938	1.0.0.192	2	left	-1880158492	2.0.10.242	2.0.10.242	11-03-2019	2019-11-03 05:48:02	13:48:02	female	2.0.10.147	152	Blue_S_2.bmp	1124	0		0	0	426291	0		0	0	NULL	NULL	NULL	Low	run1		List2	Catch.wav	V_S	0		1	1	426141	150		0	0
Exp1	17	Exp1-1-17	59.938	1.0.0.192	2	left	-1880158492	2.0.10.242	2.0.10.242	11-03-2019	2019-11-03 05:48:02	13:48:02	female	2.0.10.147	153	Red_S_2.bmp	880	0		0	0	428627	0		0	0	NULL	NULL	NULL	Low	run1	1	List2	A_T.wav	AV_T	1	1	0	1	428477	150	1	409	428886
Exp1	17	Exp1-1-17	59.938	1.0.0.192	2	left	-1880158492	2.0.10.242	2.0.10.242	11-03-2019	2019-11-03 05:48:02	13:48:02	female	2.0.10.147	154	Catch.bmp	1243	0		1	0	430662	0		0	0	NULL	NULL	NULL	Low	run1	1	List2	A_T.wav	A_T	1	1	0	1	430512	150	1	383	430895
Exp1	17	Exp1-1-17	59.938	1.0.0.192	2	left	-1880158492	2.0.10.242	2.0.10.242	11-03-2019	2019-11-03 05:48:02	13:48:02	female	2.0.10.147	155	Catch.bmp	1410	0		0	0	433065	0		0	0	NULL	NULL	NULL	Low	run1		List2	A_S.wav	A_S	0		0	1	432915	150		0	0
Exp1	17	Exp1-1-17	59.938	1.0.0.192	2	left	-1880158492	2.0.10.242	2.0.10.242	11-03-2019	2019-11-03 05:48:02	13:48:02	female	2.0.10.147	156	Red_C_2.bmp	1566	0		0	0	435701	0		0	0	NULL	NULL	NULL	Low	run1	1	List2	Catch.wav	V_T	1	1	1	1	435551	150	1	351	435902
Exp1	17	Exp1-1-17	59.938	1.0.0.192	2	left	-1880158492	2.0.10.242	2.0.10.242	11-03-2019	2019-11-03 05:48:02	13:48:02	female	2.0.10.147	157	Red_S.bmp	1220	0		0	1	438421	0		0	0	NULL	NULL	NULL	Low	run1	1	List2	A_T.wav	AV_T	1	1	1	1	438270	151	1	536	438806
Exp1	17	Exp1-1-17	59.938	1.0.0.192	2	left	-1880158492	2.0.10.242	2.0.10.242	11-03-2019	2019-11-03 05:48:02	13:48:02	female	2.0.10.147	158	Blue_C.bmp	1285	0		0	0	440790	0		0	0	NULL	NULL	NULL	Low	Run1		List2	Catch.wav	V_S	0		0	1	440640	150		0	0
Exp1	17	Exp1-1-17	59.938	1.0.0.192	2	left	-1880158492	2.0.10.242	2.0.10.242	11-03-2019	2019-11-03 05:48:02	13:48:02	female	2.0.10.147	159	Red_C.bmp	915	0		0	0	443292	0		0	0	NULL	NULL	NULL	Low	run1	1	List2	A_T.wav	AV_T	1	1	1	1	443142	150	1	392	443534
Exp1	17	Exp1-1-17	59.938	1.0.0.192	2	left	-1880158492	2.0.10.242	2.0.10.242	11-03-2019	2019-11-03 05:48:02	13:48:02	female	2.0.10.147	160	Blue_S.bmp	1487	0		0	0	445361	0		0	0	NULL	NULL	NULL	Low	run1		List2	Catch.wav	V_S	0		1	1	445211	150		0	0
Exp1	17	Exp1-1-17	59.938	1.0.0.192	2	left	-1880158492	2.0.10.242	2.0.10.242	11-03-2019	2019-11-03 05:48:02	13:48:02	female	2.0.10.147	161	Catch.bmp	1245	0		0	0	448064	1251		0	0	NULL	NULL	NULL	Low	run1	1	List2	A_T.wav	A_T	0	1	0	1	447914	150		0	0
Exp1	17	Exp1-1-17	59.938	1.0.0.192	2	left	-1880158492	2.0.10.242	2.0.10.242	11-03-2019	2019-11-03 05:48:02	13:48:02	female	2.0.10.147	162	Red_S.bmp	1109	0		0	0	455422	0		0	0	NULL	NULL	NULL	Low	run1	1	List2	Catch.wav	V_T	0		0	1	455272	150		0	0
Exp1	17	Exp1-1-17	59.938	1.0.0.192	2	left	-1880158492	2.0.10.242	2.0.10.242	11-03-2019	2019-11-03 05:48:02	13:48:02	female	2.0.10.147	163	Catch.bmp	1341	0		0	1	457758	0		0	0	NULL	NULL	NULL	Low	run1	1	List2	A_T.wav	A_T	1	1	1	1	457607	151	1	583	458190
Exp1	17	Exp1-1-17	59.938	1.0.0.192	2	left	-1880158492	2.0.10.242	2.0.10.242	11-03-2019	2019-11-03 05:48:02	13:48:02	female	2.0.10.147	164	Red_C.bmp	1338	0		0	0	460260	0		0	0	NULL	NULL	NULL	Low	run1	1	List2	A_T.wav	AV_T	1	1	0	1	460110	150	1	368	460478
Exp1	17	Exp1-1-17	59.938	1.0.0.192	2	left	-1880158492	2.0.10.242	2.0.10.242	11-03-2019	2019-11-03 05:48:02	13:48:02	female	2.0.10.147	165	Red_C_2.bmp	808	0		0	0	462746	0		0	0	NULL	NULL	NULL	Low	run1	1	List2	Catch.wav	V_T	1	1	1	1	462596	150	1	409	463005
Exp1	17	Exp1-1-17	59.938	1.0.0.192	2	left	-1880158492	2.0.10.242	2.0.10.242	11-03-2019	2019-11-03 05:48:02	13:48:02	female	2.0.10.147	166	Catch.bmp	1276	0		0	0	464715	0		0	0	NULL	NULL	NULL	Low	run1	1	List2	A_T.wav	A_T	1	1	1	1	464565	150	1	1240	465805
Exp1	17	Exp1-1-17	59.938	1.0.0.192	2	left	-1880158492	2.0.10.242	2.0.10.242	11-03-2019	2019-11-03 05:48:02	13:48:02	female	2.0.10.147	167	Red_S.bmp	1382	0		0	0	467151	0		0	0	NULL	NULL	NULL	Low	run1	1	List2	A_T.wav	AV_T	1	1	0	1	467001	150	1	396	467397
Exp1	17	Exp1-1-17	59.938	1.0.0.192	2	left	-1880158492	2.0.10.242	2.0.10.242	11-03-2019	2019-11-03 05:48:02	13:48:02	female	2.0.10.147	168	Red_C.bmp	1138	0		0	0	469687	0		0	0	NULL	NULL	NULL	Low	run1	1	List2	Catch.wav	V_T	1	1	0	1	469537	150	1	388	469925
Exp1	17	Exp1-1-17	59.938	1.0.0.192	2	left	-1880158492	2.0.10.242	2.0.10.242	11-03-2019	2019-11-03 05:48:02	13:48:02	female	2.0.10.147	169	Red_C.bmp	1158	0		0	1	471973	0		0	0	NULL	NULL	NULL	Low	run1	1	List2	Catch.wav	V_T	1	1	0	1	471822	151	1	304	472126
Exp1	17	Exp1-1-17	59.938	1.0.0.192	2	left	-1880158492	2.0.10.242	2.0.10.242	11-03-2019	2019-11-03 05:48:02	13:48:02	female	2.0.10.147	170	Blue_C_2.bmp	1074	0		0	1	474292	0		0	0	NULL	NULL	NULL	Low	run1		List2	A_S.wav	AV_S	0		1	1	474141	151		0	0
Exp1	17	Exp1-1-17	59.938	1.0.0.192	2	left	-1880158492	2.0.10.242	2.0.10.242	11-03-2019	2019-11-03 05:48:02	13:48:02	female	2.0.10.147	171	Red_C_2.bmp	1554	0		0	0	476577	0		0	0	NULL	NULL	NULL	Low	run1	1	List2	Catch.wav	V_T	1	1	1	1	476427	150	1	522	476949
Exp1	17	Exp1-1-17	59.938	1.0.0.192	2	left	-1880158492	2.0.10.242	2.0.10.242	11-03-2019	2019-11-03 05:48:02	13:48:02	female	2.0.10.147	172	Catch.bmp	924	0		0	0	479280	0		0	0	NULL	NULL	NULL	Low	run1	1	List2	A_T.wav	A_T	1	1	1	1	479130	150	1	772	479902
Exp1	17	Exp1-1-17	59.938	1.0.0.192	2	left	-1880158492	2.0.10.242	2.0.10.242	11-03-2019	2019-11-03 05:48:02	13:48:02	female	2.0.10.147	173	Catch.bmp	1256	0		0	0	481366	0		0	0	NULL	NULL	NULL	Low	run1	1	List2	A_T.wav	A_T	1	1	0	1	481216	150	1	325	481541
Exp1	17	Exp1-1-17	59.938	1.0.0.192	2	left	-1880158492	2.0.10.242	2.0.10.242	11-03-2019	2019-11-03 05:48:02	13:48:02	female	2.0.10.147	174	Red_C_2.bmp	1296	0		0	0	483785	0		0	0	NULL	NULL	NULL	Low	run1	1	List2	Catch.wav	V_T	1	1	0	1	483635	150	1	450	484085
Exp1	17	Exp1-1-17	59.938	1.0.0.192	2	left	-1880158492	2.0.10.242	2.0.10.242	11-03-2019	2019-11-03 05:48:02	13:48:02	female	2.0.10.147	175	Red_S_2.bmp	899	0		1	0	486237	0		0	0	NULL	NULL	NULL	Low	run1	1	List2	Catch.wav	V_T	1	1	0	1	486087	150	1	422	486509
Exp1	17	Exp1-1-17	59.938	1.0.0.192	2	left	-1880158492	2.0.10.242	2.0.10.242	11-03-2019	2019-11-03 05:48:02	13:48:02	female	2.0.10.147	176	Red_C_2.bmp	1028	0		0	1	488290	0		0	0	NULL	NULL	NULL	Low	run1	1	List2	A_T.wav	AV_T	1	1	1	1	488139	151	1	331	488470
Exp1	17	Exp1-1-17	59.938	1.0.0.192	2	left	-1880158492	2.0.10.242	2.0.10.242	11-03-2019	2019-11-03 05:48:02	13:48:02	female	2.0.10.147	177	Red_S_2.bmp	1390	0		0	0	490475	0		0	0	NULL	NULL	NULL	Low	run1	1	List2	A_T.wav	AV_T	1	1	0	1	490325	150	1	280	490605
Exp1	17	Exp1-1-17	59.938	1.0.0.192	2	left	-1880158492	2.0.10.242	2.0.10.242	11-03-2019	2019-11-03 05:48:02	13:48:02	female	2.0.10.147	178	Blue_C_2.bmp	1054	0		0	0	493028	0		0	0	NULL	NULL	NULL	Low	run1		List2	Catch.wav	V_S	0		0	1	492878	150	1	327	493205
Exp1	17	Exp1-1-17	59.938	1.0.0.192	2	left	-1880158492	2.0.10.242	2.0.10.242	11-03-2019	2019-11-03 05:48:02	13:48:02	female	2.0.10.147	179	Red_C.bmp	1103	0		0	0	495230	0		0	0	NULL	NULL	NULL	Low	run1	1	List2	A_T.wav	AV_T	1	1	1	1	495080	150	1	501	495581
Exp1	17	Exp1-1-17	59.938	1.0.0.192	2	left	-1880158492	2.0.10.242	2.0.10.242	11-03-2019	2019-11-03 05:48:02	13:48:02	female	2.0.10.147	180	Catch.bmp	1345	0		0	1	497483	0		0	0	NULL	NULL	NULL	Low	run1	1	List2	A_T.wav	A_T	1	1	1	1	497332	151	1	625	497957
Exp1	17	Exp1-1-17	59.938	1.0.0.192	2	left	-1880158492	2.0.10.242	2.0.10.242	11-03-2019	2019-11-03 05:48:02	13:48:02	female	2.0.10.147	181	Red_C_2.bmp	1503	0		0	0	499985	0		0	0	NULL	NULL	NULL	Low	run1	1	List2	Catch.wav	V_T	1	1	1	1	499835	150	1	547	500382
Exp1	17	Exp1-1-17	59.938	1.0.0.192	2	left	-1880158492	2.0.10.242	2.0.10.242	11-03-2019	2019-11-03 05:48:02	13:48:02	female	2.0.10.147	182	Red_C_2.bmp	1198	0		0	0	502638	0		0	0	NULL	NULL	NULL	Low	run1	1	List2	A_T.wav	AV_T	1	1	1	1	502488	150	1	461	502949
Exp1	17	Exp1-1-17	59.938	1.0.0.192	2	left	-1880158492	2.0.10.242	2.0.10.242	11-03-2019	2019-11-03 05:48:02	13:48:02	female	2.0.10.147	183	Red_S_2.bmp	1063	0		0	1	504991	0		0	0	NULL	NULL	NULL	Low	run1	1	List2	Catch.wav	V_T	1	1	1	1	504840	151	1	509	505349
Exp1	17	Exp1-1-17	59.938	1.0.0.192	2	left	-1880158492	2.0.10.242	2.0.10.242	11-03-2019	2019-11-03 05:48:02	13:48:02	female	2.0.10.147	184	Blue_C_2.bmp	1360	0		0	1	507210	0		0	0	NULL	NULL	NULL	Low	run1		List2	Catch.wav	V_S	0		1	1	507059	151		0	0
Exp1	17	Exp1-1-17	59.938	1.0.0.192	2	left	-1880158492	2.0.10.242	2.0.10.242	11-03-2019	2019-11-03 05:48:02	13:48:02	female	2.0.10.147	185	Catch.bmp	1563	0		0	1	509796	0		0	0	NULL	NULL	NULL	Low	run1	1	List2	A_T.wav	A_T	1	1	1	1	509645	151	1	664	510309
Exp1	17	Exp1-1-17	59.938	1.0.0.192	2	left	-1880158492	2.0.10.242	2.0.10.242	11-03-2019	2019-11-03 05:48:02	13:48:02	female	2.0.10.147	186	Red_C_2.bmp	1128	0		0	0	512515	0		0	0	NULL	NULL	NULL	Low	run1	1	List2	Catch.wav	V_T	1	1	1	1	512365	150	1	456	512821
Exp1	17	Exp1-1-17	59.938	1.0.0.192	2	left	-1880158492	2.0.10.242	2.0.10.242	11-03-2019	2019-11-03 05:48:02	13:48:02	female	2.0.10.147	187	Catch.bmp	1519	0		0	0	514801	0		0	0	NULL	NULL	NULL	Low	run1	1	List2	A_T.wav	A_T	1	1	0	1	514651	150	1	514	515165
Exp1	17	Exp1-1-17	59.938	1.0.0.192	2	left	-1880158492	2.0.10.242	2.0.10.242	11-03-2019	2019-11-03 05:48:02	13:48:02	female	2.0.10.147	188	Catch.bmp	1102	0		0	0	517470	0		0	0	NULL	NULL	NULL	Low	run1	1	List2	A_T.wav	A_T	1	1	0	1	517320	150	1	541	517861
Exp1	17	Exp1-1-17	59.938	1.0.0.192	2	left	-1880158492	2.0.10.242	2.0.10.242	11-03-2019	2019-11-03 05:48:02	13:48:02	female	2.0.10.147	189	Catch.bmp	942	0		0	1	519723	0		0	0	NULL	NULL	NULL	Low	run1	1	List2	A_T.wav	A_T	1	1	1	1	519572	151	1	369	519941
Exp1	17	Exp1-1-17	59.938	1.0.0.192	2	left	-1880158492	2.0.10.242	2.0.10.242	11-03-2019	2019-11-03 05:48:02	13:48:02	female	2.0.10.147	190	Catch.bmp	917	0		0	0	521825	0		0	0	NULL	NULL	NULL	Low	run1	1	List2	A_T.wav	A_T	1	1	0	1	521675	150	1	402	522077
Exp1	17	Exp1-1-17	59.938	1.0.0.192	2	left	-1880158492	2.0.10.242	2.0.10.242	11-03-2019	2019-11-03 05:48:02	13:48:02	female	2.0.10.147	191	Catch.bmp	1262	0		0	0	523894	0		0	0	NULL	NULL	NULL	Low	run1		List2	A_S.wav	A_S	0		0	2	523744	150		0	0
Exp1	17	Exp1-1-17	59.938	1.0.0.192	2	left	-1880158492	2.0.10.242	2.0.10.242	11-03-2019	2019-11-03 05:48:02	13:48:02	female	2.0.10.147	192	Catch.bmp	1263	0		0	1	526380	0		0	0	NULL	NULL	NULL	Low	run1		List2	A_S.wav	A_S	0		1	1	526229	151		0	0
Exp1	17	Exp1-1-17	59.938	1.0.0.192	2	left	-1880158492	2.0.10.242	2.0.10.242	11-03-2019	2019-11-03 05:48:02	13:48:02	female	2.0.10.147	193	Red_C_2.bmp	913	0		0	0	528849	0		0	0	NULL	NULL	NULL	Low	run1	1	List2	Catch.wav	V_T	1	1	0	1	528699	150	1	433	529132
Exp1	17	Exp1-1-17	59.938	1.0.0.192	2	left	-1880158492	2.0.10.242	2.0.10.242	11-03-2019	2019-11-03 05:48:02	13:48:02	female	2.0.10.147	194	Catch.bmp	1085	0		0	0	530918	0		0	0	NULL	NULL	NULL	Low	run1		List2	A_S.wav	A_S	0		0	1	530768	150	1	756	531524
Exp1	17	Exp1-1-17	59.938	1.0.0.192	2	left	-1880158492	2.0.10.242	2.0.10.242	11-03-2019	2019-11-03 05:48:02	13:48:02	female	2.0.10.147	195	Red_C.bmp	1337	0		0	0	533153	0		0	0	NULL	NULL	NULL	Low	run1	1	List2	Catch.wav	V_T	1	1	1	1	533003	150	1	690	533693
Exp1	17	Exp1-1-17	59.938	1.0.0.192	2	left	-1880158492	2.0.10.242	2.0.10.242	11-03-2019	2019-11-03 05:48:02	13:48:02	female	2.0.10.147	196	Red_C_2.bmp	1450	0		0	0	535639	0		0	0	NULL	NULL	NULL	Low	run1	1	List2	A_T.wav	AV_T	1	1	1	1	535489	150	1	555	536044
Exp1	17	Exp1-1-17	59.938	1.0.0.192	2	left	-1880158492	2.0.10.242	2.0.10.242	11-03-2019	2019-11-03 05:48:02	13:48:02	female	2.0.10.147	197	Catch.bmp	1424	0		0	0	538242	0		0	0	NULL	NULL	NULL	Low	run1		List2	A_S.wav	A_S	0		0	1	538092	150		0	0
Exp1	17	Exp1-1-17	59.938	1.0.0.192	2	left	-1880158492	2.0.10.242	2.0.10.242	11-03-2019	2019-11-03 05:48:02	13:48:02	female	2.0.10.147	198	Catch.bmp	1042	0		0	0	540878	0		0	0	NULL	NULL	NULL	Low	run1	1	List2	A_T.wav	A_T	1	1	0	1	540728	150	1	612	541340
Exp1	17	Exp1-1-17	59.938	1.0.0.192	2	left	-1880158492	2.0.10.242	2.0.10.242	11-03-2019	2019-11-03 05:48:02	13:48:02	female	2.0.10.147	199	Blue_S_2.bmp	1561	0		0	1	543081	0		0	0	NULL	NULL	NULL	Low	run1		List2	Catch.wav	V_S	0		1	1	542930	151		0	0
Exp1	17	Exp1-1-17	59.938	1.0.0.192	2	left	-1880158492	2.0.10.242	2.0.10.242	11-03-2019	2019-11-03 05:48:02	13:48:02	female	2.0.10.147	200	Catch.bmp	1141	0		0	0	545850	0		0	0	NULL	NULL	NULL	Low	run1	1	List2	A_T.wav	A_T	1	1	1	1	545700	150	1	784	546484
Exp1	17	Exp1-1-17	59.938	1.0.0.192	2	left	-1880158492	2.0.10.242	2.0.10.242	11-03-2019	2019-11-03 05:48:02	13:48:02	female	2.0.10.147	201	Red_S_2.bmp	1260	0		1	0	548152	0		0	0	NULL	NULL	NULL	Low	run1	1	List2	A_T.wav	AV_T	1	1	1	1	548002	150	1	306	548308
Exp1	17	Exp1-1-17	59.938	1.0.0.192	2	left	-1880158492	2.0.10.242	2.0.10.242	11-03-2019	2019-11-03 05:48:02	13:48:02	female	2.0.10.147	202	Red_S.bmp	1012	0		0	0	550572	0		0	0	NULL	NULL	NULL	Low	run1	1	List2	Catch.wav	V_T	1	1	0	1	550422	150	1	358	550780
Exp1	17	Exp1-1-17	59.938	1.0.0.192	2	left	-1880158492	2.0.10.242	2.0.10.242	11-03-2019	2019-11-03 05:48:02	13:48:02	female	2.0.10.147	203	Blue_C.bmp	1017	0		0	0	552741	0		0	0	NULL	NULL	NULL	Low	run1		List2	A_S.wav	AV_S	0		0	2	552591	150		0	0
Exp1	17	Exp1-1-17	59.938	1.0.0.192	2	left	-1880158492	2.0.10.242	2.0.10.242	11-03-2019	2019-11-03 05:48:02	13:48:02	female	2.0.10.147	204	Catch.bmp	1151	0		0	0	554976	0		0	0	NULL	NULL	NULL	Low	run1	1	List2	A_T.wav	A_T	1	1	0	1	554826	150	1	762	555588
Exp1	17	Exp1-1-17	59.938	1.0.0.192	2	left	-1880158492	2.0.10.242	2.0.10.242	11-03-2019	2019-11-03 05:48:02	13:48:02	female	2.0.10.147	205	Blue_S.bmp	1229	0		0	0	557279	0		0	0	NULL	NULL	NULL	Low	run1		List2	Catch.wav	V_S	0		0	1	557129	150		0	0
Exp1	17	Exp1-1-17	59.938	1.0.0.192	2	left	-1880158492	2.0.10.242	2.0.10.242	11-03-2019	2019-11-03 05:48:02	13:48:02	female	2.0.10.147	206	Catch.bmp	912	0		0	1	559715	0		0	0	NULL	NULL	NULL	Low	run1	1	List2	A_T.wav	A_T	1	1	1	1	559564	151	1	600	560164
Exp1	17	Exp1-1-17	59.938	1.0.0.192	2	left	-1880158492	2.0.10.242	2.0.10.242	11-03-2019	2019-11-03 05:48:02	13:48:02	female	2.0.10.147	207	Red_S.bmp	847	0		1	0	561783	0		0	0	NULL	NULL	NULL	Low	run1	1	List2	A_T.wav	AV_T	1	1	0	1	561633	150	1	531	562164
Exp1	17	Exp1-1-17	59.938	1.0.0.192	2	left	-1880158492	2.0.10.242	2.0.10.242	11-03-2019	2019-11-03 05:48:02	13:48:02	female	2.0.10.147	208	Catch.bmp	1501	0		0	1	563786	0		0	0	NULL	NULL	NULL	Low	run1		List2	A_S.wav	A_S	0		1	1	563635	151		0	0
Exp1	17	Exp1-1-17	59.938	1.0.0.192	2	left	-1880158492	2.0.10.242	2.0.10.242	11-03-2019	2019-11-03 05:48:02	13:48:02	female	2.0.10.147	209	Red_S_2.bmp	868	0		1	0	566488	0		0	0	NULL	NULL	NULL	Low	run1	1	List2	A_T.wav	AV_T	1	1	0	1	566338	150	1	410	566748
Exp1	17	Exp1-1-17	59.938	1.0.0.192	2	left	-1880158492	2.0.10.242	2.0.10.242	11-03-2019	2019-11-03 05:48:02	13:48:02	female	2.0.10.147	210	Red_C_2.bmp	1507	0		0	0	568507	0		0	0	NULL	NULL	NULL	Low	run1	1	List2	A_T.wav	AV_T	1	1	0	1	568357	150	1	495	568852
Exp1	17	Exp1-1-17	59.938	1.0.0.192	2	left	-1880158492	2.0.10.242	2.0.10.242	11-03-2019	2019-11-03 05:48:02	13:48:02	female	2.0.10.147	211	Red_C_2.bmp	1025	0		0	0	571177	0		0	0	NULL	NULL	NULL	Low	run1	1	List2	Catch.wav	V_T	1	1	0	2	571027	150	1	649	571676
Exp1	17	Exp1-1-17	59.938	1.0.0.192	2	left	-1880158492	2.0.10.242	2.0.10.242	11-03-2019	2019-11-03 05:48:02	13:48:02	female	2.0.10.147	212	Red_C_2.bmp	1076	0		0	0	573362	0		0	0	NULL	NULL	NULL	Low	run1	1	List2	A_T.wav	AV_T	1	1	1	1	573212	150	1	472	573684
Exp1	17	Exp1-1-17	59.938	1.0.0.192	2	left	-1880158492	2.0.10.242	2.0.10.242	11-03-2019	2019-11-03 05:48:02	13:48:02	female	2.0.10.147	213	Red_C_2.bmp	849	0		0	0	575598	0		0	0	NULL	NULL	NULL	Low	run1	1	List2	A_T.wav	AV_T	1	1	0	1	575448	150	1	397	575845
Exp1	17	Exp1-1-17	59.938	1.0.0.192	2	left	-1880158492	2.0.10.242	2.0.10.242	11-03-2019	2019-11-03 05:48:02	13:48:02	female	2.0.10.147	214	Catch.bmp	1495	0		0	0	577600	0		0	0	NULL	NULL	NULL	Low	run1	1	List2	A_T.wav	A_T	0		0	1	577450	150		0	0
Exp1	17	Exp1-1-17	59.938	1.0.0.192	2	left	-1880158492	2.0.10.242	2.0.10.242	11-03-2019	2019-11-03 05:48:02	13:48:02	female	2.0.10.147	215	Catch.bmp	920	0		0	0	580303	0		0	0	NULL	NULL	NULL	Low	run1	1	List2	A_T.wav	A_T	1	1	0	1	580153	150	1	323	580476
Exp1	17	Exp1-1-17	59.938	1.0.0.192	2	left	-1880158492	2.0.10.242	2.0.10.242	11-03-2019	2019-11-03 05:48:02	13:48:02	female	2.0.10.147	216	Blue_C_2.bmp	1172	0		0	0	582372	0		0	0	NULL	NULL	NULL	Low	run1		List2	A_S.wav	AV_S	0		0	1	582222	150		0	0
Exp1	17	Exp1-1-17	59.938	1.0.0.192	2	left	-1880158492	2.0.10.242	2.0.10.242	11-03-2019	2019-11-03 05:48:02	13:48:02	female	2.0.10.147	217	Catch.bmp	1475	0		0	0	584758	0		0	0	NULL	NULL	NULL	Low	run1		List2	A_S.wav	A_S	0		0	2	584608	150		0	0
Exp1	17	Exp1-1-17	59.938	1.0.0.192	2	left	-1880158492	2.0.10.242	2.0.10.242	11-03-2019	2019-11-03 05:48:02	13:48:02	female	2.0.10.147	218	Red_C.bmp	918	0		0	0	587444	0		0	0	NULL	NULL	NULL	Low	run1	1	List2	A_T.wav	AV_T	1	1	0	1	587294	150	1	278	587572
Exp1	17	Exp1-1-17	59.938	1.0.0.192	2	left	-1880158492	2.0.10.242	2.0.10.242	11-03-2019	2019-11-03 05:48:02	13:48:02	female	2.0.10.147	219	Red_S.bmp	1448	0		0	1	589513	0		0	0	NULL	NULL	NULL	Low	run1	1	List2	Catch.wav	V_T	1	1	1	1	589362	151	1	386	589748
Exp1	17	Exp1-1-17	59.938	1.0.0.192	2	left	-1880158492	2.0.10.242	2.0.10.242	11-03-2019	2019-11-03 05:48:02	13:48:02	female	2.0.10.147	220	Blue_S_2.bmp	851	0		0	0	592115	0		0	0	NULL	NULL	NULL	Low	run1		List2	A_S.wav	AV_S	0		1	1	591965	150		0	0
Exp1	17	Exp1-1-17	59.938	1.0.0.192	2	left	-1880158492	2.0.10.242	2.0.10.242	11-03-2019	2019-11-03 05:48:02	13:48:02	female	2.0.10.147	221	Blue_C_2.bmp	1595	0		0	0	594184	0		0	0	NULL	NULL	NULL	Low	run1		List2	Catch.wav	V_S	0		1	1	594034	150		0	0
Exp1	17	Exp1-1-17	59.938	1.0.0.192	2	left	-1880158492	2.0.10.242	2.0.10.242	11-03-2019	2019-11-03 05:48:02	13:48:02	female	2.0.10.147	222	Catch.bmp	1400	0		0	0	596987	0		0	0	NULL	NULL	NULL	Low	run1		List2	A_S.wav	A_S	0		1	1	596837	150	1	734	597571
Exp1	17	Exp1-1-17	59.938	1.0.0.192	2	left	-1880158492	2.0.10.242	2.0.10.242	11-03-2019	2019-11-03 05:48:02	13:48:02	female	2.0.10.147	223	Catch.bmp	1593	0		0	0	599540	0		0	0	NULL	NULL	NULL	Low	run1	1	List2	A_T.wav	A_T	1	1	0	1	599390	150	1	669	600059
Exp1	17	Exp1-1-17	59.938	1.0.0.192	2	left	-1880158492	2.0.10.242	2.0.10.242	11-03-2019	2019-11-03 05:48:02	13:48:02	female	2.0.10.147	224	Red_S.bmp	821	0		0	0	602293	0		0	0	NULL	NULL	NULL	Low	run1	1	List2	A_T.wav	AV_T	1	1	0	2	602143	150	1	468	602611
Exp1	17	Exp1-1-17	59.938	1.0.0.192	2	left	-1880158492	2.0.10.242	2.0.10.242	11-03-2019	2019-11-03 05:48:02	13:48:02	female	2.0.10.147	225	Catch.bmp	861	0		0	0	604261	0		0	0	NULL	NULL	NULL	Low	run1	1	List2	A_T.wav	A_T	1	1	0	1	604111	150	1	524	604635
Exp1	17	Exp1-1-17	59.938	1.0.0.192	2	left	-1880158492	2.0.10.242	2.0.10.242	11-03-2019	2019-11-03 05:48:02	13:48:02	female	2.0.10.147	226	Blue_C.bmp	1012	0		0	0	606280	0		0	0	NULL	NULL	NULL	Low	run1		List2	A_S.wav	AV_S	0		0	1	606130	150		0	0
Exp1	17	Exp1-1-17	59.938	1.0.0.192	2	left	-1880158492	2.0.10.242	2.0.10.242	11-03-2019	2019-11-03 05:48:02	13:48:02	female	2.0.10.147	227	Catch.bmp	1327	0		0	0	608516	0		0	0	NULL	NULL	NULL	Low	run1	1	List2	A_T.wav	A_T	1	1	0	1	608366	150	1	725	609091
Exp1	17	Exp1-1-17	59.938	1.0.0.192	2	left	-1880158492	2.0.10.242	2.0.10.242	11-03-2019	2019-11-03 05:48:02	13:48:02	female	2.0.10.147	228	Catch.bmp	1093	0		0	0	611002	0		0	0	NULL	NULL	NULL	Low	run1	1	List2	A_T.wav	A_T	1	1	0	1	610852	150	1	439	611291
Exp1	17	Exp1-1-17	59.938	1.0.0.192	2	left	-1880158492	2.0.10.242	2.0.10.242	11-03-2019	2019-11-03 05:48:02	13:48:02	female	2.0.10.147	229	Catch.bmp	1121	0		0	0	613254	0		0	0	NULL	NULL	NULL	Low	run1	1	List2	A_T.wav	A_T	1	1	0	1	613104	150	1	548	613652
Exp1	17	Exp1-1-17	59.938	1.0.0.192	2	left	-1880158492	2.0.10.242	2.0.10.242	11-03-2019	2019-11-03 05:48:02	13:48:02	female	2.0.10.147	230	Catch.bmp	1111	0		0	0	615523	0		0	0	NULL	NULL	NULL	Low	run1		List2	A_S.wav	A_S	0		0	1	615373	150		0	0
Exp1	17	Exp1-1-17	59.938	1.0.0.192	2	left	-1880158492	2.0.10.242	2.0.10.242	11-03-2019	2019-11-03 05:48:02	13:48:02	female	2.0.10.147	231	Blue_C_2.bmp	1476	0		0	0	617859	0		0	0	NULL	NULL	NULL	Low	run1		List2	A_S.wav	AV_S	0		0	1	617709	150		0	0
Exp1	17	Exp1-1-17	59.938	1.0.0.192	2	left	-1880158492	2.0.10.242	2.0.10.242	11-03-2019	2019-11-03 05:48:02	13:48:02	female	2.0.10.147	232	Catch.bmp	1415	0		0	0	620545	0		0	0	NULL	NULL	NULL	Low	run1		List2	A_S.wav	A_S	0		0	1	620395	150		0	0
Exp1	17	Exp1-1-17	59.938	1.0.0.192	2	left	-1880158492	2.0.10.242	2.0.10.242	11-03-2019	2019-11-03 05:48:02	13:48:02	female	2.0.10.147	233	Red_C_2.bmp	1020	0		0	1	623165	0		0	0	NULL	NULL	NULL	Low	run1	1	List2	A_T.wav	AV_T	1	1	1	0	623014	151	1	293	623307
Exp1	17	Exp1-1-17	59.938	1.0.0.192	2	left	-1880158492	2.0.10.242	2.0.10.242	11-03-2019	2019-11-03 05:48:02	13:48:02	female	2.0.10.147	234	Red_C.bmp	994	0		0	1	625334	0		0	0	NULL	NULL	NULL	Low	run1	1	List2	Catch.wav	V_T	1	1	1	1	625183	151	1	356	625539
Exp1	17	Exp1-1-17	59.938	1.0.0.192	2	left	-1880158492	2.0.10.242	2.0.10.242	11-03-2019	2019-11-03 05:48:02	13:48:02	female	2.0.10.147	235	Catch.bmp	1527	0		0	0	627486	0		0	0	NULL	NULL	NULL	Low	run1		List2	A_S.wav	A_S	0		0	1	627336	150		0	0
Exp1	17	Exp1-1-17	59.938	1.0.0.192	2	left	-1880158492	2.0.10.242	2.0.10.242	11-03-2019	2019-11-03 05:48:02	13:48:02	female	2.0.10.147	236	Catch.bmp	1191	0		0	0	630239	0		0	0	NULL	NULL	NULL	Low	run1	1	List2	A_T.wav	A_T	1	1	0	1	630089	150	1	722	630811
Exp1	17	Exp1-1-17	59.938	1.0.0.192	2	left	-1880158492	2.0.10.242	2.0.10.242	11-03-2019	2019-11-03 05:48:02	13:48:02	female	2.0.10.147	237	Catch.bmp	1467	0		0	0	632591	0		0	0	NULL	NULL	NULL	Low	run1	1	List2	A_T.wav	A_T	1	1	0	1	632441	150	1	514	632955
Exp1	17	Exp1-1-17	59.938	1.0.0.192	2	left	-1880158492	2.0.10.242	2.0.10.242	11-03-2019	2019-11-03 05:48:02	13:48:02	female	2.0.10.147	238	Red_C.bmp	1160	0		0	1	635211	0		0	0	NULL	NULL	NULL	Low	run1	1	List2	Catch.wav	V_T	1	1	1	1	635060	151	1	551	635611
Exp1	17	Exp1-1-17	59.938	1.0.0.192	2	left	-1880158492	2.0.10.242	2.0.10.242	11-03-2019	2019-11-03 05:48:02	13:48:02	female	2.0.10.147	239	Blue_C.bmp	974	0		0	0	637530	0		0	0	NULL	NULL	NULL	Low	run1		List2	A_S.wav	AV_S	0		0	1	637380	150		0	0
Exp1	17	Exp1-1-17	59.938	1.0.0.192	2	left	-1880158492	2.0.10.242	2.0.10.242	11-03-2019	2019-11-03 05:48:02	13:48:02	female	2.0.10.147	240	Blue_S_2.bmp	1005	0		0	0	639715	0		0	0	NULL	NULL	NULL	Low	run1		List2	A_S.wav	AV_S	0		0	1	639565	150		0	0
Exp1	17	Exp1-1-17	59.938	1.0.0.192	2	left	-1880158492	2.0.10.242	2.0.10.242	11-03-2019	2019-11-03 05:48:02	13:48:02	female	2.0.10.147	241	Catch.bmp	1517	0		0	0	641934	0		0	0	NULL	NULL	NULL	Low	run1	1	List2	A_T.wav	A_T	1	1	0	1	641784	150	1	579	642363
Exp1	17	Exp1-1-17	59.938	1.0.0.192	2	left	-1880158492	2.0.10.242	2.0.10.242	11-03-2019	2019-11-03 05:48:02	13:48:02	female	2.0.10.147	242	Blue_S.bmp	1038	0		0	0	644604	0		0	0	NULL	NULL	NULL	Low	run1		List2	A_S.wav	AV_S	0		0	1	644454	150	1	317	644771
Exp1	17	Exp1-1-17	59.938	1.0.0.192	2	left	-1880158492	2.0.10.242	2.0.10.242	11-03-2019	2019-11-03 05:48:02	13:48:02	female	2.0.10.147	243	Catch.bmp	1504	0		0	0	646789	0		0	0	NULL	NULL	NULL	Low	run1	1	List2	A_T.wav	A_T	1	1	0	1	646639	150	1	868	647507
Exp1	17	Exp1-1-17	59.938	1.0.0.192	2	left	-1880158492	2.0.10.242	2.0.10.242	11-03-2019	2019-11-03 05:48:02	13:48:02	female	2.0.10.147	244	Red_S.bmp	1101	0		0	0	649442	0		0	0	NULL	NULL	NULL	Low	run1	1	List2	A_T.wav	AV_T	0		0	1	649292	150		0	0
Exp1	17	Exp1-1-17	59.938	1.0.0.192	2	left	-1880158492	2.0.10.242	2.0.10.242	11-03-2019	2019-11-03 05:48:02	13:48:02	female	2.0.10.147	245	Red_C.bmp	1471	0		0	0	651745	0		0	0	NULL	NULL	NULL	Low	run1	1	List2	Catch.wav	V_T	1	1	0	2	651595	150	1	480	652075
Exp1	17	Exp1-1-17	59.938	1.0.0.192	2	left	-1880158492	2.0.10.242	2.0.10.242	11-03-2019	2019-11-03 05:48:02	13:48:02	female	2.0.10.147	246	Red_C.bmp	1392	0		0	0	654364	0		0	0	NULL	NULL	NULL	Low	run1	1	List2	A_T.wav	AV_T	1	1	1	1	654214	150	1	421	654635
Exp1	17	Exp1-1-17	59.938	1.0.0.192	2	left	-1880158492	2.0.10.242	2.0.10.242	11-03-2019	2019-11-03 05:48:02	13:48:02	female	2.0.10.147	247	Red_S.bmp	1124	0		0	0	656917	0		0	0	NULL	NULL	NULL	Low	run1	1	List2	Catch.wav	V_T	1	1	0	1	656767	150	1	476	657243
Exp1	17	Exp1-1-17	59.938	1.0.0.192	2	left	-1880158492	2.0.10.242	2.0.10.242	11-03-2019	2019-11-03 05:48:02	13:48:02	female	2.0.10.147	248	Catch.bmp	1064	0		1	0	659202	0		0	0	NULL	NULL	NULL	Low	run1	1	List2	A_T.wav	A_T	1	1	1	1	659052	150	1	1135	660187
Exp1	17	Exp1-1-17	59.938	1.0.0.192	2	left	-1880158492	2.0.10.242	2.0.10.242	11-03-2019	2019-11-03 05:48:02	13:48:02	female	2.0.10.147	249	Red_S.bmp	1388	0		1	0	661421	0		0	0	NULL	NULL	NULL	Low	run1	1	List2	A_T.wav	AV_T	1	1	0	1	661271	150	1	540	661811
Exp1	17	Exp1-1-17	59.938	1.0.0.192	2	left	-1880158492	2.0.10.242	2.0.10.242	11-03-2019	2019-11-03 05:48:02	13:48:02	female	2.0.10.147	250	Red_S.bmp	847	0		1	0	663957	0		0	0	NULL	NULL	NULL	Low	run1	1	List2	Catch.wav	V_T	1	1	1	1	663807	150	1	443	664250
Exp1	17	Exp1-1-17	59.938	1.0.0.192	2	left	-1880158492	2.0.10.242	2.0.10.242	11-03-2019	2019-11-03 05:48:02	13:48:02	female	2.0.10.147	251	Red_C.bmp	891	0		0	1	665960	0		0	0	NULL	NULL	NULL	Low	run1	1	List2	Catch.wav	V_T	1	1	1	1	665809	151	1	585	666394
Exp1	17	Exp1-1-17	59.938	1.0.0.192	2	left	-1880158492	2.0.10.242	2.0.10.242	11-03-2019	2019-11-03 05:48:02	13:48:02	female	2.0.10.147	252	Red_S_2.bmp	1095	0		0	0	668012	0		0	0	NULL	NULL	NULL	Low	run1	1	List2	Catch.wav	V_T	1	1	0	1	667862	150	1	381	668243
Exp1	17	Exp1-1-17	59.938	1.0.0.192	2	left	-1880158492	2.0.10.242	2.0.10.242	11-03-2019	2019-11-03 05:48:02	13:48:02	female	2.0.10.147	253	Catch.bmp	1081	0		0	0	670264	0		0	0	NULL	NULL	NULL	Low	run1	1	List2	A_T.wav	A_T	0		1	1	670114	150		0	0
Exp1	17	Exp1-1-17	59.938	1.0.0.192	2	left	-1880158492	2.0.10.242	2.0.10.242	11-03-2019	2019-11-03 05:48:02	13:48:02	female	2.0.10.147	254	Red_S.bmp	1273	0		0	0	672550	0		0	0	NULL	NULL	NULL	Low	run1	1	List2	Catch.wav	V_T	1	1	0	1	672400	150	1	370	672770
Exp1	17	Exp1-1-17	59.938	1.0.0.192	2	left	-1880158492	2.0.10.242	2.0.10.242	11-03-2019	2019-11-03 05:48:02	13:48:02	female	2.0.10.147	255	Red_S.bmp	1421	0		0	0	674986	0		0	0	NULL	NULL	NULL	Low	run1	1	List2	A_T.wav	AV_T	1	1	0	1	674836	150	1	310	675146
Exp1	17	Exp1-1-17	59.938	1.0.0.192	2	left	-1880158492	2.0.10.242	2.0.10.242	11-03-2019	2019-11-03 05:48:02	13:48:02	female	2.0.10.147	256	Red_C.bmp	909	0		0	0	677555	0		0	0	NULL	NULL	NULL	Low	run1	1	List2	A_T.wav	AV_T	1	1	0	1	677405	150	1	245	677650
Exp1	17	Exp1-1-17	59.938	1.0.0.192	2	left	-1880158492	2.0.10.242	2.0.10.242	11-03-2019	2019-11-03 05:48:02	13:48:02	female	2.0.10.147	257	Red_C_2.bmp	1541	0		0	0	679624	0		0	0	NULL	NULL	NULL	Low	run1	1	List2	Catch.wav	V_T	1	1	0	1	679474	150	1	273	679747
Exp1	17	Exp1-1-17	59.938	1.0.0.192	2	left	-1880158492	2.0.10.242	2.0.10.242	11-03-2019	2019-11-03 05:48:02	13:48:02	female	2.0.10.147	258	Red_S.bmp	1477	0		0	0	682327	0		0	0	NULL	NULL	NULL	Low	run1	1	List2	Catch.wav	V_T	1	1	0	1	682177	150	1	409	682586
Exp1	17	Exp1-1-17	59.938	1.0.0.192	2	left	-1880158492	2.0.10.242	2.0.10.242	11-03-2019	2019-11-03 05:48:02	13:48:02	female	2.0.10.147	259	Red_S_2.bmp	1231	0		0	0	684963	0		0	0	NULL	NULL	NULL	Low	run1	1	List2	Catch.wav	V_T	1	1	0	1	684813	150	1	373	685186
Exp1	17	Exp1-1-17	59.938	1.0.0.192	2	left	-1880158492	2.0.10.242	2.0.10.242	11-03-2019	2019-11-03 05:48:02	13:48:02	female	2.0.10.147	260	Red_S_2.bmp	1174	0		0	0	687349	0		0	0	NULL	NULL	NULL	Low	run1	1	List2	A_T.wav	AV_T	1	1	0	1	687199	150	1	275	687474
Exp1	17	Exp1-1-17	59.938	1.0.0.192	2	left	-1880158492	2.0.10.242	2.0.10.242	11-03-2019	2019-11-03 05:48:02	13:48:02	female	2.0.10.147	261	Catch.bmp	1503	0		1	0	689684	0		0	0	NULL	NULL	NULL	Low	run1	1	List2	A_T.wav	A_T	1	1	0	1	689534	150	1	780	690314
Exp1	17	Exp1-1-17	59.938	1.0.0.192	2	left	-1880158492	2.0.10.242	2.0.10.242	11-03-2019	2019-11-03 05:48:02	13:48:02	female	2.0.10.147	262	Catch.bmp	1588	0		0	0	692337	0		0	0	NULL	NULL	NULL	Low	run1	1	List2	A_T.wav	A_T	1	1	0	1	692187	150	1	535	692722
Exp1	17	Exp1-1-17	59.938	1.0.0.192	2	left	-1880158492	2.0.10.242	2.0.10.242	11-03-2019	2019-11-03 05:48:02	13:48:02	female	2.0.10.147	263	Catch.bmp	947	0		0	1	695074	0		0	0	NULL	NULL	NULL	Low	run1	1	List2	A_T.wav	A_T	1	1	0	1	694923	151	1	471	695394
Exp1	17	Exp1-1-17	59.938	1.0.0.192	2	left	-1880158492	2.0.10.242	2.0.10.242	11-03-2019	2019-11-03 05:48:02	13:48:02	female	2.0.10.147	264	Red_C.bmp	1060	0		0	0	697176	0		0	0	NULL	NULL	NULL	Low	run1	1	List2	Catch.wav	V_T	1	1	0	1	697026	150	1	504	697530
Exp1	17	Exp1-1-17	59.938	1.0.0.192	2	left	-1880158492	2.0.10.242	2.0.10.242	11-03-2019	2019-11-03 05:48:02	13:48:02	female	2.0.10.147	265	Catch.bmp	1486	0		0	0	699395	0		0	0	NULL	NULL	NULL	Low	run1	1	List2	A_T.wav	A_T	1	1	0	1	699245	150	1	542	699787
Exp1	17	Exp1-1-17	59.938	1.0.0.192	2	left	-1880158492	2.0.10.242	2.0.10.242	11-03-2019	2019-11-03 05:48:02	13:48:02	female	2.0.10.147	266	Blue_S.bmp	1112	0		0	0	702031	0		0	0	NULL	NULL	NULL	Low	run1		List2	A_S.wav	AV_S	0		0	1	701881	150		0	0
Exp1	17	Exp1-1-17	59.938	1.0.0.192	2	left	-1880158492	2.0.10.242	2.0.10.242	11-03-2019	2019-11-03 05:48:02	13:48:02	female	2.0.10.147	267	Blue_C.bmp	892	0		0	0	704350	0		0	0	NULL	NULL	NULL	Low	Run1		List2	Catch.wav	V_S	0		0	1	704200	150		0	0
Exp1	17	Exp1-1-17	59.938	1.0.0.192	2	left	-1880158492	2.0.10.242	2.0.10.242	11-03-2019	2019-11-03 05:48:02	13:48:02	female	2.0.10.147	268	Catch.bmp	1518	0		0	0	706452	0		0	0	NULL	NULL	NULL	Low	run1	1	List2	A_T.wav	A_T	1	1	0	1	706302	150	1	668	706970
Exp1	17	Exp1-1-17	59.938	1.0.0.192	2	left	-1880158492	2.0.10.242	2.0.10.242	11-03-2019	2019-11-03 05:48:02	13:48:02	female	2.0.10.147	269	Red_S_2.bmp	1445	0		0	1	709122	0		0	0	NULL	NULL	NULL	Low	run1	1	List2	A_T.wav	AV_T	1	1	1	1	708971	151	1	680	709651
Exp1	17	Exp1-1-17	59.938	1.0.0.192	2	left	-1880158492	2.0.10.242	2.0.10.242	11-03-2019	2019-11-03 05:48:02	13:48:02	female	2.0.10.147	270	Blue_S.bmp	1444	0		0	0	711724	0		0	0	NULL	NULL	NULL	Low	run1		List2	A_S.wav	AV_S	0		0	1	711574	150		0	0
Exp1	17	Exp1-1-17	59.938	1.0.0.192	2	left	-1880158492	2.0.10.242	2.0.10.242	11-03-2019	2019-11-03 05:48:02	13:48:02	female	2.0.10.147	271	Red_C_2.bmp	1185	0		0	0	714377	0		0	0	NULL	NULL	NULL	Low	run1	1	List2	A_T.wav	AV_T	1	1	0	1	714227	150	1	511	714738
Exp1	17	Exp1-1-17	59.938	1.0.0.192	2	left	-1880158492	2.0.10.242	2.0.10.242	11-03-2019	2019-11-03 05:48:02	13:48:02	female	2.0.10.147	272	Red_C.bmp	1120	0		0	0	716713	0		0	0	NULL	NULL	NULL	Low	run1	1	List2	Catch.wav	V_T	1	1	1	1	716563	150	1	543	717106
Exp1	17	Exp1-1-17	59.938	1.0.0.192	2	left	-1880158492	2.0.10.242	2.0.10.242	11-03-2019	2019-11-03 05:48:02	13:48:02	female	2.0.10.147	273	Blue_S_2.bmp	1066	0		0	0	718982	0		0	0	NULL	NULL	NULL	Low	run1		List2	Catch.wav	V_S	0		0	1	718832	150		0	0
Exp1	17	Exp1-1-17	59.938	1.0.0.192	2	left	-1880158492	2.0.10.242	2.0.10.242	11-03-2019	2019-11-03 05:48:02	13:48:02	female	2.0.10.147	274	Red_S.bmp	1342	0		0	0	721268	0		0	0	NULL	NULL	NULL	Low	run1	1	List2	Catch.wav	V_T	1	1	0	2	721118	150	1	444	721562
Exp1	17	Exp1-1-17	59.938	1.0.0.192	2	left	-1880158492	2.0.10.242	2.0.10.242	11-03-2019	2019-11-03 05:48:02	13:48:02	female	2.0.10.147	275	Red_S_2.bmp	977	0		0	0	723770	0		0	0	NULL	NULL	NULL	Low	run1	1	List2	Catch.wav	V_T	1	1	0	1	723620	150	1	358	723978
Exp1	17	Exp1-1-17	59.938	1.0.0.192	2	left	-1880158492	2.0.10.242	2.0.10.242	11-03-2019	2019-11-03 05:48:02	13:48:02	female	2.0.10.147	276	Catch.bmp	1188	0		0	0	725906	0		0	0	NULL	NULL	NULL	Low	run1	1	List2	A_T.wav	A_T	1	1	0	1	725756	150	1	815	726571
Exp1	17	Exp1-1-17	59.938	1.0.0.192	2	left	-1880158492	2.0.10.242	2.0.10.242	11-03-2019	2019-11-03 05:48:02	13:48:02	female	2.0.10.147	277	Catch.bmp	865	0		0	1	728242	0		0	0	NULL	NULL	NULL	Low	run1	1	List2	A_T.wav	A_T	1	1	1	1	728091	151	1	759	728850
Exp1	17	Exp1-1-17	59.938	1.0.0.192	2	left	-1880158492	2.0.10.242	2.0.10.242	11-03-2019	2019-11-03 05:48:02	13:48:02	female	2.0.10.147	278	Catch.bmp	1469	0		1	0	730260	0		0	0	NULL	NULL	NULL	Low	run1	1	List2	A_T.wav	A_T	1	1	0	1	730110	150	1	995	731105
Exp1	17	Exp1-1-17	59.938	1.0.0.192	2	left	-1880158492	2.0.10.242	2.0.10.242	11-03-2019	2019-11-03 05:48:02	13:48:02	female	2.0.10.147	279	Catch.bmp	972	0		0	0	732880	0		0	0	NULL	NULL	NULL	Low	run1	1	List2	A_T.wav	A_T	1	1	0	1	732730	150	1	687	733417
Exp1	17	Exp1-1-17	59.938	1.0.0.192	2	left	-1880158492	2.0.10.242	2.0.10.242	11-03-2019	2019-11-03 05:48:02	13:48:02	female	2.0.10.147	280	Catch.bmp	1350	0		0	0	734999	0		0	0	NULL	NULL	NULL	Low	run1		List2	A_S.wav	A_S	0		0	1	734849	150		0	0
