# Supplementary material for: Visual Perceptual Load Attenuates Age-Related Audiovisual Integration in an Audiovisual Discrimination Task
Source: Front Psychol. 2021 Sep 29;12:740221. doi: 10.3389/fpsyg.2021.740221 (PMC8511317; doi:10.3389/fpsyg.2021.740221)
Supplement: Supplementary file 1 [file Data_Sheet_1.ZIP › Export data/Group 2_Data_Older/Exp1_Low load/Subject_18.xlsx]

## Sheet: Sheet1
ExperimentName	Subject	DataFile.Basename	Display.RefreshRate	ExperimentVersion	Group	Handedness	RandomSeed	RuntimeVersion	RuntimeVersionExpected	SessionDate	SessionStartDateTimeUtc	SessionTime	Sex	StudioVersion	Block	Image	ITI	ITI.ACC	ITI.CRESP	ITI.DurationError	ITI.OnsetDelay	ITI.OnsetTime	ITI.OnsetToOnsetTime	ITI.RESP	ITI.RT	ITI.RTTime	List1	List1.Cycle	List1.Sample	PercetualLoad	Procedure	Response	Running	Sound	StimulusType	Target.ACC	Target.CRESP	Target.DurationError	Target.OnsetDelay	Target.OnsetTime	Target.OnsetToOnsetTime	Target.RESP	Target.RT	Target.RTTime
Exp1	18	Exp1-17-1	59.937	1.0.0.193	2	left	-329192449	2.0.10.242	2.0.10.242	11-04-2019	2019-11-04 06:17:31	14:17:31	female	2.0.10.147	1	Red_C.bmp	1111	0		0	0	21208	0		0	0	5	1	1	Low	Prac	1	List1	Catch.wav	V_T	0		125	1	21058	150		0	0
Exp1	18	Exp1-17-1	59.937	1.0.0.193	2	left	-329192449	2.0.10.242	2.0.10.242	11-04-2019	2019-11-04 06:17:31	14:17:31	female	2.0.10.147	2	Blue_S.bmp	1086	0		0	0	23527	0		0	0	13	1	2	Low	Prac		List1	A_S.wav	AV_S	0		1	1	23377	150		0	0
Exp1	18	Exp1-17-1	59.937	1.0.0.193	2	left	-329192449	2.0.10.242	2.0.10.242	11-04-2019	2019-11-04 06:17:31	14:17:31	female	2.0.10.147	3	Catch.bmp	1511	0		0	0	25863	0		0	0	10	1	3	Low	Prac	1	List1	A_T.wav	A_T	0		0	1	25713	150		0	0
Exp1	18	Exp1-17-1	59.937	1.0.0.193	2	left	-329192449	2.0.10.242	2.0.10.242	11-04-2019	2019-11-04 06:17:31	14:17:31	female	2.0.10.147	4	Catch.bmp	1022	0		0	0	28583	0		0	0	10	1	4	Low	Prac	1	List1	A_T.wav	A_T	0		0	2	28433	150		0	0
Exp1	18	Exp1-17-1	59.937	1.0.0.193	2	left	-329192449	2.0.10.242	2.0.10.242	11-04-2019	2019-11-04 06:17:31	14:17:31	female	2.0.10.147	5	Blue_C.bmp	995	0		0	0	30818	0		0	0	1	1	5	Low	Prac		List1	Catch.wav	V_S	0		1	1	30668	150		0	0
Exp1	18	Exp1-17-1	59.937	1.0.0.193	2	left	-329192449	2.0.10.242	2.0.10.242	11-04-2019	2019-11-04 06:17:31	14:17:31	female	2.0.10.147	6	Catch.bmp	1475	0		0	0	33037	0		0	0	10	1	6	Low	Prac	1	List1	A_T.wav	A_T	0		1	1	32887	150		0	0
Exp1	18	Exp1-17-1	59.937	1.0.0.193	2	left	-329192449	2.0.10.242	2.0.10.242	11-04-2019	2019-11-04 06:17:31	14:17:31	female	2.0.10.147	7	Blue_S.bmp	811	0		0	0	35740	0		0	0	13	1	7	Low	Prac		List1	A_S.wav	AV_S	0		0	1	35590	150		0	0
Exp1	18	Exp1-17-1	59.937	1.0.0.193	2	left	-329192449	2.0.10.242	2.0.10.242	11-04-2019	2019-11-04 06:17:31	14:17:31	female	2.0.10.147	8	Blue_C_2.bmp	993	0		0	0	37759	0		0	0	12	1	8	Low	Prac		List1	A_S.wav	AV_S	0		0	1	37609	150		0	0
Exp1	18	Exp1-17-1	59.937	1.0.0.193	2	left	-329192449	2.0.10.242	2.0.10.242	11-04-2019	2019-11-04 06:17:31	14:17:31	female	2.0.10.147	9	Blue_S.bmp	1070	0		0	0	39961	0		0	0	3	1	9	Low	Prac		List1	Catch.wav	V_S	0		1	1	39811	150		0	0
Exp1	18	Exp1-17-1	59.937	1.0.0.193	2	left	-329192449	2.0.10.242	2.0.10.242	11-04-2019	2019-11-04 06:17:31	14:17:31	female	2.0.10.147	10	Red_C.bmp	991	0		0	0	42247	0		0	0	15	1	10	Low	Prac	1	List1	A_T.wav	AV_T	1	1	0	1	42097	150	1	332	42429
Exp1	18	Exp1-17-1	59.937	1.0.0.193	2	left	-329192449	2.0.10.242	2.0.10.242	11-04-2019	2019-11-04 06:17:31	14:17:31	female	2.0.10.147	11	Catch.bmp	1126	0		0	0	44399	0		0	0	10	1	11	Low	Prac	1	List1	A_T.wav	A_T	0		0	1	44249	150		0	0
Exp1	18	Exp1-17-1	59.937	1.0.0.193	2	left	-329192449	2.0.10.242	2.0.10.242	11-04-2019	2019-11-04 06:17:31	14:17:31	female	2.0.10.147	12	Red_C.bmp	1098	0		0	0	46752	0		0	0	5	1	12	Low	Prac	1	List1	Catch.wav	V_T	0		1	1	46602	150		0	0
Exp1	18	Exp1-17-1	59.937	1.0.0.193	2	left	-329192449	2.0.10.242	2.0.10.242	11-04-2019	2019-11-04 06:17:31	14:17:31	female	2.0.10.147	13	Catch.bmp	865	0		0	0	49054	0		0	0	9	1	13	Low	Prac		List1	A_S.wav	A_S	0		1	1	48904	150		0	0
Exp1	18	Exp1-17-1	59.937	1.0.0.193	2	left	-329192449	2.0.10.242	2.0.10.242	11-04-2019	2019-11-04 06:17:31	14:17:31	female	2.0.10.147	14	Catch.bmp	1092	0		0	0	51140	0		0	0	9	1	14	Low	Prac		List1	A_S.wav	A_S	0		0	1	50990	150		0	0
Exp1	18	Exp1-17-1	59.937	1.0.0.193	2	left	-329192449	2.0.10.242	2.0.10.242	11-04-2019	2019-11-04 06:17:31	14:17:31	female	2.0.10.147	15	Catch.bmp	1365	0		0	1	53426	0		0	0	9	1	15	Low	Prac		List1	A_S.wav	A_S	0		0	1	53275	151		0	0
Exp1	18	Exp1-17-1	59.937	1.0.0.193	2	left	-329192449	2.0.10.242	2.0.10.242	11-04-2019	2019-11-04 06:17:31	14:17:31	female	2.0.10.147	16	Blue_C_2.bmp	802	0		0	1	56012	0		0	0	2	1	16	Low	Prac		List1	Catch.wav	V_S	0		1	1	55861	151		0	0
Exp1	18	Exp1-17-1	59.937	1.0.0.193	2	left	-329192449	2.0.10.242	2.0.10.242	11-04-2019	2019-11-04 06:17:31	14:17:31	female	2.0.10.147	17	Red_C.bmp	1298	0		0	0	58030	0		0	0	5	1	17	Low	Prac	1	List1	Catch.wav	V_T	1	1	0	1	57880	150	1	374	58254
Exp1	18	Exp1-17-1	59.937	1.0.0.193	2	left	-329192449	2.0.10.242	2.0.10.242	11-04-2019	2019-11-04 06:17:31	14:17:31	female	2.0.10.147	18	Red_C_2.bmp	1092	0		0	0	60483	0		0	0	16	1	18	Low	Prac	1	List1	A_T.wav	AV_T	1	1	1	1	60333	150	1	376	60709
Exp1	18	Exp1-17-1	59.937	1.0.0.193	2	left	-329192449	2.0.10.242	2.0.10.242	11-04-2019	2019-11-04 06:17:31	14:17:31	female	2.0.10.147	19	Catch.bmp	1566	0		0	0	62735	0		0	0	10	1	19	Low	Prac	1	List1	A_T.wav	A_T	1	1	0	1	62585	150	1	436	63021
Exp1	18	Exp1-17-1	59.937	1.0.0.193	2	left	-329192449	2.0.10.242	2.0.10.242	11-04-2019	2019-11-04 06:17:31	14:17:31	female	2.0.10.147	20	Red_S.bmp	877	0		0	0	65455	0		0	0	17	1	20	Low	Prac	1	List1	A_T.wav	AV_T	1	1	0	1	65305	150	1	332	65637
Exp1	18	Exp1-17-1	59.937	1.0.0.193	2	left	-329192449	2.0.10.242	2.0.10.242	11-04-2019	2019-11-04 06:17:31	14:17:31	female	2.0.10.147	21	Blue_S_2.bmp	1258	0		0	0	72679	0		0	0	14	1	21	Low	Prac		List1	A_S.wav	AV_S	0		0	1	72529	150		0	0
Exp1	18	Exp1-17-1	59.937	1.0.0.193	2	left	-329192449	2.0.10.242	2.0.10.242	11-04-2019	2019-11-04 06:17:31	14:17:31	female	2.0.10.147	22	Blue_S.bmp	1491	0		0	0	75148	0		0	0	13	1	22	Low	Prac		List1	A_S.wav	AV_S	0		0	1	74998	150		0	0
Exp1	18	Exp1-17-1	59.937	1.0.0.193	2	left	-329192449	2.0.10.242	2.0.10.242	11-04-2019	2019-11-04 06:17:31	14:17:31	female	2.0.10.147	23	Red_C_2.bmp	972	0		0	0	77851	0		0	0	16	1	23	Low	Prac	1	List1	A_T.wav	AV_T	0	1	0	1	77701	150	3	375	78076
Exp1	18	Exp1-17-1	59.937	1.0.0.193	2	left	-329192449	2.0.10.242	2.0.10.242	11-04-2019	2019-11-04 06:17:31	14:17:31	female	2.0.10.147	24	Catch.bmp	976	0		0	0	79970	0		0	0	10	1	24	Low	Prac	1	List1	A_T.wav	A_T	0	1	0	1	79820	150	3	584	80404
Exp1	18	Exp1-17-1	59.937	1.0.0.193	2	left	-329192449	2.0.10.242	2.0.10.242	11-04-2019	2019-11-04 06:17:31	14:17:31	female	2.0.10.147	25	Red_S.bmp	1134	0		0	0	82106	0		0	0	7	1	25	Low	Prac	1	List1	Catch.wav	V_T	0	1	0	2	81956	150	3	512	82468
Exp1	18	Exp1-17-1	59.937	1.0.0.193	2	left	-329192449	2.0.10.242	2.0.10.242	11-04-2019	2019-11-04 06:17:31	14:17:31	female	2.0.10.147	26	Catch.bmp	1206	0		0	0	84391	0		0	0	10	1	26	Low	Prac	1	List1	A_T.wav	A_T	0	1	1	1	84241	150	3	1075	85316
Exp1	18	Exp1-17-1	59.937	1.0.0.193	2	left	-329192449	2.0.10.242	2.0.10.242	11-04-2019	2019-11-04 06:17:31	14:17:31	female	2.0.10.147	27	Blue_C_2.bmp	1344	0		0	17	86694	0		0	0	12	1	27	Low	Prac		List1	A_S.wav	AV_S	0		0	1	86594	0	1	83	86677
Exp1	18	Exp1-17-1	59.937	1.0.0.193	2	left	-329192449	2.0.10.242	2.0.10.242	11-04-2019	2019-11-04 06:17:31	14:17:31	female	2.0.10.147	28	Catch.bmp	872	0		0	0	89196	0		0	0	9	1	28	Low	Prac		List1	A_S.wav	A_S	0		0	1	89046	150		0	0
Exp1	18	Exp1-17-1	59.937	1.0.0.193	2	left	-329192449	2.0.10.242	2.0.10.242	11-04-2019	2019-11-04 06:17:31	14:17:31	female	2.0.10.147	29	Catch.bmp	1454	0		0	0	91282	0		0	0	10	1	29	Low	Prac	1	List1	A_T.wav	A_T	1	1	0	1	91132	150	1	720	91852
Exp1	18	Exp1-17-1	59.937	1.0.0.193	2	left	-329192449	2.0.10.242	2.0.10.242	11-04-2019	2019-11-04 06:17:31	14:17:31	female	2.0.10.147	30	Red_S_2.bmp	1008	0		0	0	93885	0		0	0	8	1	30	Low	Prac	1	List1	Catch.wav	V_T	1	1	0	2	93735	150	1	557	94292
Exp1	18	Exp1-17-1	59.937	1.0.0.193	2	left	-329192449	2.0.10.242	2.0.10.242	11-04-2019	2019-11-04 06:17:31	14:17:31	female	2.0.10.147	31	Red_C.bmp	1499	0		0	1	96054	0		0	0	15	1	31	Low	Prac	1	List1	A_T.wav	AV_T	1	1	1	1	95903	151	1	325	96228
Exp1	18	Exp1-17-1	59.937	1.0.0.193	2	left	-329192449	2.0.10.242	2.0.10.242	11-04-2019	2019-11-04 06:17:31	14:17:31	female	2.0.10.147	32	Catch.bmp	1522	0		0	0	98706	0		0	0	10	1	32	Low	Prac	1	List1	A_T.wav	A_T	1	1	0	1	98556	150	1	456	99012
Exp1	18	Exp1-17-1	59.937	1.0.0.193	2	left	-329192449	2.0.10.242	2.0.10.242	11-04-2019	2019-11-04 06:17:31	14:17:31	female	2.0.10.147	33	Red_S_2.bmp	932	0		0	0	101376	0		0	0	8	1	33	Low	Prac	1	List1	Catch.wav	V_T	1	1	1	1	101226	150	1	491	101717
Exp1	18	Exp1-17-1	59.937	1.0.0.193	2	left	-329192449	2.0.10.242	2.0.10.242	11-04-2019	2019-11-04 06:17:31	14:17:31	female	2.0.10.147	34	Red_C.bmp	929	0		0	0	103461	0		0	0	15	1	34	Low	Prac	1	List1	A_T.wav	AV_T	1	1	1	1	103311	150	1	389	103700
Exp1	18	Exp1-17-1	59.937	1.0.0.193	2	left	-329192449	2.0.10.242	2.0.10.242	11-04-2019	2019-11-04 06:17:31	14:17:31	female	2.0.10.147	35	Catch.bmp	810	0		0	0	105547	0		0	0	10	1	35	Low	Prac	1	List1	A_T.wav	A_T	0		0	1	105397	150		0	0
Exp1	18	Exp1-17-1	59.937	1.0.0.193	2	left	-329192449	2.0.10.242	2.0.10.242	11-04-2019	2019-11-04 06:17:31	14:17:31	female	2.0.10.147	36	Catch.bmp	1195	0		0	0	107566	0		0	0	10	1	36	Low	Prac	1	List1	A_T.wav	A_T	1	1	0	2	107416	150	1	548	107964
Exp1	18	Exp1-17-1	59.937	1.0.0.193	2	left	-329192449	2.0.10.242	2.0.10.242	11-04-2019	2019-11-04 06:17:31	14:17:31	female	2.0.10.147	37	Red_S_2.bmp	1264	0		0	0	109918	0		0	0	18	1	37	Low	Prac	1	List1	A_T.wav	AV_T	1	1	0	1	109768	150	1	404	110172
Exp1	18	Exp1-17-1	59.937	1.0.0.193	2	left	-329192449	2.0.10.242	2.0.10.242	11-04-2019	2019-11-04 06:17:31	14:17:31	female	2.0.10.147	38	Red_C.bmp	1076	0		0	0	112337	0		0	0	5	1	38	Low	Prac	1	List1	Catch.wav	V_T	1	1	1	1	112187	150	1	537	112724
Exp1	18	Exp1-17-1	59.937	1.0.0.193	2	left	-329192449	2.0.10.242	2.0.10.242	11-04-2019	2019-11-04 06:17:31	14:17:31	female	2.0.10.147	39	Catch.bmp	844	0		0	0	114573	0		0	0	10	1	39	Low	Prac	1	List1	A_T.wav	A_T	1	1	1	1	114423	150	1	525	114948
Exp1	18	Exp1-17-1	59.937	1.0.0.193	2	left	-329192449	2.0.10.242	2.0.10.242	11-04-2019	2019-11-04 06:17:31	14:17:31	female	2.0.10.147	40	Catch.bmp	1259	0		0	0	116575	0		0	0	10	1	40	Low	Prac	1	List1	A_T.wav	A_T	1	1	0	1	116425	150	1	571	116996
Exp1	18	Exp1-17-1	59.937	1.0.0.193	2	left	-329192449	2.0.10.242	2.0.10.242	11-04-2019	2019-11-04 06:17:31	14:17:31	female	2.0.10.147	41	Red_S_2.bmp	1413	0		0	0	136379	0		0	0	NULL	NULL	NULL	Low	run1	1	List2	A_T.wav	AV_T	1	1	0	1	136229	150	1	431	136660
Exp1	18	Exp1-17-1	59.937	1.0.0.193	2	left	-329192449	2.0.10.242	2.0.10.242	11-04-2019	2019-11-04 06:17:31	14:17:31	female	2.0.10.147	42	Red_C.bmp	1087	0		0	0	138949	0		0	0	NULL	NULL	NULL	Low	run1	1	List2	A_T.wav	AV_T	1	1	0	1	138799	150	1	317	139116
Exp1	18	Exp1-17-1	59.937	1.0.0.193	2	left	-329192449	2.0.10.242	2.0.10.242	11-04-2019	2019-11-04 06:17:31	14:17:31	female	2.0.10.147	43	Red_S_2.bmp	962	0		0	0	141184	0		0	0	NULL	NULL	NULL	Low	run1	1	List2	Catch.wav	V_T	1	1	1	1	141034	150	1	611	141645
Exp1	18	Exp1-17-1	59.937	1.0.0.193	2	left	-329192449	2.0.10.242	2.0.10.242	11-04-2019	2019-11-04 06:17:31	14:17:31	female	2.0.10.147	44	Catch.bmp	1524	0		0	0	143303	0		0	0	NULL	NULL	NULL	Low	run1	1	List2	A_T.wav	A_T	1	1	1	1	143153	150	1	515	143668
Exp1	18	Exp1-17-1	59.937	1.0.0.193	2	left	-329192449	2.0.10.242	2.0.10.242	11-04-2019	2019-11-04 06:17:31	14:17:31	female	2.0.10.147	45	Red_S_2.bmp	994	0		0	0	145989	0		0	0	NULL	NULL	NULL	Low	run1	1	List2	Catch.wav	V_T	1	1	1	1	145839	150	1	388	146227
Exp1	18	Exp1-17-1	59.937	1.0.0.193	2	left	-329192449	2.0.10.242	2.0.10.242	11-04-2019	2019-11-04 06:17:31	14:17:31	female	2.0.10.147	46	Red_C.bmp	1170	0		0	0	148142	0		0	0	NULL	NULL	NULL	Low	run1	1	List2	Catch.wav	V_T	1	1	0	1	147992	150	1	309	148301
Exp1	18	Exp1-17-1	59.937	1.0.0.193	2	left	-329192449	2.0.10.242	2.0.10.242	11-04-2019	2019-11-04 06:17:31	14:17:31	female	2.0.10.147	47	Red_C_2.bmp	1127	0		0	0	150461	0		0	0	NULL	NULL	NULL	Low	run1	1	List2	A_T.wav	AV_T	1	1	1	1	150311	150	1	284	150595
Exp1	18	Exp1-17-1	59.937	1.0.0.193	2	left	-329192449	2.0.10.242	2.0.10.242	11-04-2019	2019-11-04 06:17:31	14:17:31	female	2.0.10.147	48	Red_S_2.bmp	1457	0		0	1	152747	0		0	0	NULL	NULL	NULL	Low	run1	1	List2	Catch.wav	V_T	1	1	1	1	152596	151	1	767	153363
Exp1	18	Exp1-17-1	59.937	1.0.0.193	2	left	-329192449	2.0.10.242	2.0.10.242	11-04-2019	2019-11-04 06:17:31	14:17:31	female	2.0.10.147	49	Blue_C_2.bmp	1295	0		0	0	155366	0		0	0	NULL	NULL	NULL	Low	run1		List2	A_S.wav	AV_S	0		1	1	155216	150		0	0
Exp1	18	Exp1-17-1	59.937	1.0.0.193	2	left	-329192449	2.0.10.242	2.0.10.242	11-04-2019	2019-11-04 06:17:31	14:17:31	female	2.0.10.147	50	Blue_S.bmp	1261	0		0	1	157869	0		0	0	NULL	NULL	NULL	Low	run1		List2	Catch.wav	V_S	0		1	1	157718	151		0	0
Exp1	18	Exp1-17-1	59.937	1.0.0.193	2	left	-329192449	2.0.10.242	2.0.10.242	11-04-2019	2019-11-04 06:17:31	14:17:31	female	2.0.10.147	51	Red_C_2.bmp	1011	0		1	0	160354	0		0	0	NULL	NULL	NULL	Low	run1	1	List2	Catch.wav	V_T	1	1	1	1	160204	150	1	447	160651
Exp1	18	Exp1-17-1	59.937	1.0.0.193	2	left	-329192449	2.0.10.242	2.0.10.242	11-04-2019	2019-11-04 06:17:31	14:17:31	female	2.0.10.147	52	Catch.bmp	1224	0		1	0	162523	0		0	0	NULL	NULL	NULL	Low	run1	1	List2	A_T.wav	A_T	1	1	1	1	162373	150	1	670	163043
Exp1	18	Exp1-17-1	59.937	1.0.0.193	2	left	-329192449	2.0.10.242	2.0.10.242	11-04-2019	2019-11-04 06:17:31	14:17:31	female	2.0.10.147	53	Catch.bmp	844	0		0	0	164909	0		0	0	NULL	NULL	NULL	Low	run1		List2	A_S.wav	A_S	0		0	1	164759	150		0	0
Exp1	18	Exp1-17-1	59.937	1.0.0.193	2	left	-329192449	2.0.10.242	2.0.10.242	11-04-2019	2019-11-04 06:17:31	14:17:31	female	2.0.10.147	54	Red_S.bmp	928	0		1	0	166961	0		0	0	NULL	NULL	NULL	Low	run1	1	List2	Catch.wav	V_T	1	1	1	1	166811	150	1	512	167323
Exp1	18	Exp1-17-1	59.937	1.0.0.193	2	left	-329192449	2.0.10.242	2.0.10.242	11-04-2019	2019-11-04 06:17:31	14:17:31	female	2.0.10.147	55	Red_S.bmp	1524	0		0	0	169047	0		0	0	NULL	NULL	NULL	Low	run1	1	List2	A_T.wav	AV_T	1	1	1	1	168897	150	1	370	169267
Exp1	18	Exp1-17-1	59.937	1.0.0.193	2	left	-329192449	2.0.10.242	2.0.10.242	11-04-2019	2019-11-04 06:17:31	14:17:31	female	2.0.10.147	56	Catch.bmp	997	0		0	0	171733	0		0	0	NULL	NULL	NULL	Low	run1		List2	A_S.wav	A_S	0		0	1	171583	150		0	0
Exp1	18	Exp1-17-1	59.937	1.0.0.193	2	left	-329192449	2.0.10.242	2.0.10.242	11-04-2019	2019-11-04 06:17:31	14:17:31	female	2.0.10.147	57	Red_C.bmp	1473	0		1	0	173935	0		0	0	NULL	NULL	NULL	Low	run1	1	List2	Catch.wav	V_T	1	1	1	1	173785	150	1	491	174276
Exp1	18	Exp1-17-1	59.937	1.0.0.193	2	left	-329192449	2.0.10.242	2.0.10.242	11-04-2019	2019-11-04 06:17:31	14:17:31	female	2.0.10.147	58	Red_C.bmp	817	0		0	0	176555	0		0	0	NULL	NULL	NULL	Low	run1	1	List2	A_T.wav	AV_T	1	1	1	1	176405	150	1	375	176780
Exp1	18	Exp1-17-1	59.937	1.0.0.193	2	left	-329192449	2.0.10.242	2.0.10.242	11-04-2019	2019-11-04 06:17:31	14:17:31	female	2.0.10.147	59	Catch.bmp	1163	0		0	1	178524	0		0	0	NULL	NULL	NULL	Low	run1	1	List2	A_T.wav	A_T	1	1	1	1	178373	151	1	551	178924
Exp1	18	Exp1-17-1	59.937	1.0.0.193	2	left	-329192449	2.0.10.242	2.0.10.242	11-04-2019	2019-11-04 06:17:31	14:17:31	female	2.0.10.147	60	Red_C_2.bmp	1349	0		0	0	180843	0		0	0	NULL	NULL	NULL	Low	run1	1	List2	Catch.wav	V_T	1	1	1	1	180693	150	1	391	181084
Exp1	18	Exp1-17-1	59.937	1.0.0.193	2	left	-329192449	2.0.10.242	2.0.10.242	11-04-2019	2019-11-04 06:17:31	14:17:31	female	2.0.10.147	61	Red_S_2.bmp	803	0		0	0	183345	0		0	0	NULL	NULL	NULL	Low	run1	1	List2	Catch.wav	V_T	1	1	0	1	183195	150	1	472	183667
Exp1	18	Exp1-17-1	59.937	1.0.0.193	2	left	-329192449	2.0.10.242	2.0.10.242	11-04-2019	2019-11-04 06:17:31	14:17:31	female	2.0.10.147	62	Blue_C_2.bmp	1245	0		0	0	185297	0		0	0	NULL	NULL	NULL	Low	run1		List2	Catch.wav	V_S	0		0	1	185147	150		0	0
Exp1	18	Exp1-17-1	59.937	1.0.0.193	2	left	-329192449	2.0.10.242	2.0.10.242	11-04-2019	2019-11-04 06:17:31	14:17:31	female	2.0.10.147	63	Red_C.bmp	808	0		0	0	187750	0		0	0	NULL	NULL	NULL	Low	run1	1	List2	A_T.wav	AV_T	1	1	0	1	187600	150	1	291	187891
Exp1	18	Exp1-17-1	59.937	1.0.0.193	2	left	-329192449	2.0.10.242	2.0.10.242	11-04-2019	2019-11-04 06:17:31	14:17:31	female	2.0.10.147	64	Red_C.bmp	1518	0		0	0	189719	0		0	0	NULL	NULL	NULL	Low	run1	1	List2	Catch.wav	V_T	1	1	0	1	189569	150	1	362	189931
Exp1	18	Exp1-17-1	59.937	1.0.0.193	2	left	-329192449	2.0.10.242	2.0.10.242	11-04-2019	2019-11-04 06:17:31	14:17:31	female	2.0.10.147	65	Catch.bmp	1382	0		0	0	192388	0		0	0	NULL	NULL	NULL	Low	run1	1	List2	A_T.wav	A_T	1	1	1	1	192238	150	1	709	192947
Exp1	18	Exp1-17-1	59.937	1.0.0.193	2	left	-329192449	2.0.10.242	2.0.10.242	11-04-2019	2019-11-04 06:17:31	14:17:31	female	2.0.10.147	66	Catch.bmp	819	0		0	0	194924	0		0	0	NULL	NULL	NULL	Low	run1		List2	A_S.wav	A_S	0		0	1	194774	150		0	0
Exp1	18	Exp1-17-1	59.937	1.0.0.193	2	left	-329192449	2.0.10.242	2.0.10.242	11-04-2019	2019-11-04 06:17:31	14:17:31	female	2.0.10.147	67	Catch.bmp	1163	0		0	1	196960	0		0	0	NULL	NULL	NULL	Low	run1	1	List2	A_T.wav	A_T	1	1	1	1	196809	151	1	482	197291
Exp1	18	Exp1-17-1	59.937	1.0.0.193	2	left	-329192449	2.0.10.242	2.0.10.242	11-04-2019	2019-11-04 06:17:31	14:17:31	female	2.0.10.147	68	Catch.bmp	856	0		0	0	199279	0		0	0	NULL	NULL	NULL	Low	run1	1	List2	A_T.wav	A_T	1	1	0	1	199129	150	1	475	199604
Exp1	18	Exp1-17-1	59.937	1.0.0.193	2	left	-329192449	2.0.10.242	2.0.10.242	11-04-2019	2019-11-04 06:17:31	14:17:31	female	2.0.10.147	69	Red_C.bmp	1487	0		0	1	201298	0		0	0	NULL	NULL	NULL	Low	run1	1	List2	Catch.wav	V_T	1	1	1	1	201147	151	1	496	201643
Exp1	18	Exp1-17-1	59.937	1.0.0.193	2	left	-329192449	2.0.10.242	2.0.10.242	11-04-2019	2019-11-04 06:17:31	14:17:31	female	2.0.10.147	70	Catch.bmp	1222	0		0	1	203934	0		0	0	NULL	NULL	NULL	Low	run1		List2	A_S.wav	A_S	0		1	1	203783	151		0	0
Exp1	18	Exp1-17-1	59.937	1.0.0.193	2	left	-329192449	2.0.10.242	2.0.10.242	11-04-2019	2019-11-04 06:17:31	14:17:31	female	2.0.10.147	71	Catch.bmp	1443	0		0	1	206370	0		0	0	NULL	NULL	NULL	Low	run1		List2	A_S.wav	A_S	0		1	1	206219	151		0	0
Exp1	18	Exp1-17-1	59.937	1.0.0.193	2	left	-329192449	2.0.10.242	2.0.10.242	11-04-2019	2019-11-04 06:17:31	14:17:31	female	2.0.10.147	72	Red_S.bmp	1370	0		0	0	209022	0		0	0	NULL	NULL	NULL	Low	run1	1	List2	Catch.wav	V_T	1	1	1	1	208872	150	1	475	209347
Exp1	18	Exp1-17-1	59.937	1.0.0.193	2	left	-329192449	2.0.10.242	2.0.10.242	11-04-2019	2019-11-04 06:17:31	14:17:31	female	2.0.10.147	73	Red_C.bmp	1114	0		0	0	211542	0		0	0	NULL	NULL	NULL	Low	run1	1	List2	Catch.wav	V_T	1	1	0	2	211392	150	1	418	211810
Exp1	18	Exp1-17-1	59.937	1.0.0.193	2	left	-329192449	2.0.10.242	2.0.10.242	11-04-2019	2019-11-04 06:17:31	14:17:31	female	2.0.10.147	74	Red_S_2.bmp	1467	0		0	0	213811	0		0	0	NULL	NULL	NULL	Low	run1	1	List2	Catch.wav	V_T	1	1	0	2	213661	150	1	341	214002
Exp1	18	Exp1-17-1	59.937	1.0.0.193	2	left	-329192449	2.0.10.242	2.0.10.242	11-04-2019	2019-11-04 06:17:31	14:17:31	female	2.0.10.147	75	Catch.bmp	1208	0		0	0	216430	0		0	0	NULL	NULL	NULL	Low	run1		List2	A_S.wav	A_S	0		1	1	216280	150	1	562	216842
Exp1	18	Exp1-17-1	59.937	1.0.0.193	2	left	-329192449	2.0.10.242	2.0.10.242	11-04-2019	2019-11-04 06:17:31	14:17:31	female	2.0.10.147	76	Catch.bmp	1111	0		0	0	218799	0		0	0	NULL	NULL	NULL	Low	run1	1	List2	A_T.wav	A_T	1	1	0	1	218649	150	1	681	219330
Exp1	18	Exp1-17-1	59.937	1.0.0.193	2	left	-329192449	2.0.10.242	2.0.10.242	11-04-2019	2019-11-04 06:17:31	14:17:31	female	2.0.10.147	77	Red_C_2.bmp	1215	0		0	0	221068	0		0	0	NULL	NULL	NULL	Low	run1	1	List2	A_T.wav	AV_T	1	1	0	1	220918	150	1	452	221370
Exp1	18	Exp1-17-1	59.937	1.0.0.193	2	left	-329192449	2.0.10.242	2.0.10.242	11-04-2019	2019-11-04 06:17:31	14:17:31	female	2.0.10.147	78	Red_S_2.bmp	1415	0		1	0	223437	0		0	0	NULL	NULL	NULL	Low	run1	1	List2	A_T.wav	AV_T	1	1	0	1	223287	150	1	443	223730
Exp1	18	Exp1-17-1	59.937	1.0.0.193	2	left	-329192449	2.0.10.242	2.0.10.242	11-04-2019	2019-11-04 06:17:31	14:17:31	female	2.0.10.147	79	Red_S.bmp	1365	0		0	0	226007	0		0	0	NULL	NULL	NULL	Low	run1	1	List2	A_T.wav	AV_T	1	1	0	1	225857	150	1	473	226330
Exp1	18	Exp1-17-1	59.937	1.0.0.193	2	left	-329192449	2.0.10.242	2.0.10.242	11-04-2019	2019-11-04 06:17:31	14:17:31	female	2.0.10.147	80	Red_C.bmp	1577	0		0	0	228526	0		0	0	NULL	NULL	NULL	Low	run1	1	List2	A_T.wav	AV_T	1	1	0	1	228376	150	1	387	228763
Exp1	18	Exp1-17-1	59.937	1.0.0.193	2	left	-329192449	2.0.10.242	2.0.10.242	11-04-2019	2019-11-04 06:17:31	14:17:31	female	2.0.10.147	81	Blue_S.bmp	1367	0		0	0	231262	0		0	0	NULL	NULL	NULL	Low	run1		List2	Catch.wav	V_S	0		1	1	231112	150		0	0
Exp1	18	Exp1-17-1	59.937	1.0.0.193	2	left	-329192449	2.0.10.242	2.0.10.242	11-04-2019	2019-11-04 06:17:31	14:17:31	female	2.0.10.147	82	Red_C.bmp	1417	0		0	0	233832	0		0	0	NULL	NULL	NULL	Low	run1	1	List2	A_T.wav	AV_T	1	1	0	1	233682	150	1	408	234090
Exp1	18	Exp1-17-1	59.937	1.0.0.193	2	left	-329192449	2.0.10.242	2.0.10.242	11-04-2019	2019-11-04 06:17:31	14:17:31	female	2.0.10.147	83	Red_C.bmp	1252	0		0	0	236401	0		0	0	NULL	NULL	NULL	Low	run1	1	List2	A_T.wav	AV_T	1	1	0	1	236251	150	1	375	236626
Exp1	18	Exp1-17-1	59.937	1.0.0.193	2	left	-329192449	2.0.10.242	2.0.10.242	11-04-2019	2019-11-04 06:17:31	14:17:31	female	2.0.10.147	84	Red_S_2.bmp	1564	0		0	1	238804	0		0	0	NULL	NULL	NULL	Low	run1	1	List2	Catch.wav	V_T	1	1	1	1	238653	151	1	581	239234
Exp1	18	Exp1-17-1	59.937	1.0.0.193	2	left	-329192449	2.0.10.242	2.0.10.242	11-04-2019	2019-11-04 06:17:31	14:17:31	female	2.0.10.147	85	Catch.bmp	1533	0		0	0	241523	0		0	0	NULL	NULL	NULL	Low	run1	1	List2	A_T.wav	A_T	1	1	1	1	241373	150	1	725	242098
Exp1	18	Exp1-17-1	59.937	1.0.0.193	2	left	-329192449	2.0.10.242	2.0.10.242	11-04-2019	2019-11-04 06:17:31	14:17:31	female	2.0.10.147	86	Red_S.bmp	1398	0		0	0	244209	0		0	0	NULL	NULL	NULL	Low	run1	1	List2	Catch.wav	V_T	1	1	1	1	244059	150	1	408	244467
Exp1	18	Exp1-17-1	59.937	1.0.0.193	2	left	-329192449	2.0.10.242	2.0.10.242	11-04-2019	2019-11-04 06:17:31	14:17:31	female	2.0.10.147	87	Red_C_2.bmp	1316	0		0	0	246762	0		0	0	NULL	NULL	NULL	Low	run1	1	List2	A_T.wav	AV_T	1	1	1	1	246612	150	1	342	246954
Exp1	18	Exp1-17-1	59.937	1.0.0.193	2	left	-329192449	2.0.10.242	2.0.10.242	11-04-2019	2019-11-04 06:17:31	14:17:31	female	2.0.10.147	88	Catch.bmp	1352	0		0	0	249231	0		0	0	NULL	NULL	NULL	Low	run1	1	List2	A_T.wav	A_T	1	1	0	1	249081	150	1	857	249938
Exp1	18	Exp1-17-1	59.937	1.0.0.193	2	left	-329192449	2.0.10.242	2.0.10.242	11-04-2019	2019-11-04 06:17:31	14:17:31	female	2.0.10.147	89	Blue_C.bmp	1121	0		0	0	251734	0		0	0	NULL	NULL	NULL	Low	Run1		List2	Catch.wav	V_S	0		1	1	251584	150		0	0
Exp1	18	Exp1-17-1	59.937	1.0.0.193	2	left	-329192449	2.0.10.242	2.0.10.242	11-04-2019	2019-11-04 06:17:31	14:17:31	female	2.0.10.147	90	Catch.bmp	1119	0		0	0	254070	0		0	0	NULL	NULL	NULL	Low	run1		List2	A_S.wav	A_S	0		1	2	253920	150		0	0
Exp1	18	Exp1-17-1	59.937	1.0.0.193	2	left	-329192449	2.0.10.242	2.0.10.242	11-04-2019	2019-11-04 06:17:31	14:17:31	female	2.0.10.147	91	Red_S.bmp	1100	0		0	0	256405	0		0	0	NULL	NULL	NULL	Low	run1	1	List2	A_T.wav	AV_T	1	1	0	1	256255	150	1	412	256667
Exp1	18	Exp1-17-1	59.937	1.0.0.193	2	left	-329192449	2.0.10.242	2.0.10.242	11-04-2019	2019-11-04 06:17:31	14:17:31	female	2.0.10.147	92	Red_S.bmp	1344	0		0	0	258658	0		0	0	NULL	NULL	NULL	Low	run1	1	List2	A_T.wav	AV_T	1	1	0	1	258508	150	1	414	258922
Exp1	18	Exp1-17-1	59.937	1.0.0.193	2	left	-329192449	2.0.10.242	2.0.10.242	11-04-2019	2019-11-04 06:17:31	14:17:31	female	2.0.10.147	93	Red_C.bmp	823	0		0	0	261160	0		0	0	NULL	NULL	NULL	Low	run1	1	List2	A_T.wav	AV_T	1	1	0	1	261010	150	1	336	261346
Exp1	18	Exp1-17-1	59.937	1.0.0.193	2	left	-329192449	2.0.10.242	2.0.10.242	11-04-2019	2019-11-04 06:17:31	14:17:31	female	2.0.10.147	94	Catch.bmp	1416	0		0	0	263146	0		0	0	NULL	NULL	NULL	Low	run1	1	List2	A_T.wav	A_T	1	1	0	1	262996	150	1	886	263882
Exp1	18	Exp1-17-1	59.937	1.0.0.193	2	left	-329192449	2.0.10.242	2.0.10.242	11-04-2019	2019-11-04 06:17:31	14:17:31	female	2.0.10.147	95	Red_S.bmp	1178	0		0	0	265715	0		0	0	NULL	NULL	NULL	Low	run1	1	List2	A_T.wav	AV_T	1	1	0	1	265565	150	1	342	265907
Exp1	18	Exp1-17-1	59.937	1.0.0.193	2	left	-329192449	2.0.10.242	2.0.10.242	11-04-2019	2019-11-04 06:17:31	14:17:31	female	2.0.10.147	96	Red_S_2.bmp	1195	0		0	0	268051	0		0	0	NULL	NULL	NULL	Low	run1	1	List2	Catch.wav	V_T	1	1	1	1	267901	150	1	365	268266
Exp1	18	Exp1-17-1	59.937	1.0.0.193	2	left	-329192449	2.0.10.242	2.0.10.242	11-04-2019	2019-11-04 06:17:31	14:17:31	female	2.0.10.147	97	Blue_C_2.bmp	1523	0		1	0	270403	0		0	0	NULL	NULL	NULL	Low	run1		List2	Catch.wav	V_S	0		0	1	270253	150		0	0
Exp1	18	Exp1-17-1	59.937	1.0.0.193	2	left	-329192449	2.0.10.242	2.0.10.242	11-04-2019	2019-11-04 06:17:31	14:17:31	female	2.0.10.147	98	Red_S.bmp	1237	0		0	1	273140	0		0	0	NULL	NULL	NULL	Low	run1	1	List2	A_T.wav	AV_T	1	1	1	1	272989	151	1	341	273330
Exp1	18	Exp1-17-1	59.937	1.0.0.193	2	left	-329192449	2.0.10.242	2.0.10.242	11-04-2019	2019-11-04 06:17:31	14:17:31	female	2.0.10.147	99	Red_C.bmp	978	0		0	1	275526	0		0	0	NULL	NULL	NULL	Low	run1	1	List2	A_T.wav	AV_T	1	1	1	1	275375	151	1	339	275714
Exp1	18	Exp1-17-1	59.937	1.0.0.193	2	left	-329192449	2.0.10.242	2.0.10.242	11-04-2019	2019-11-04 06:17:31	14:17:31	female	2.0.10.147	100	Red_S_2.bmp	1485	0		0	0	277661	0		0	0	NULL	NULL	NULL	Low	run1	1	List2	Catch.wav	V_T	1	1	1	1	277511	150	1	410	277921
Exp1	18	Exp1-17-1	59.937	1.0.0.193	2	left	-329192449	2.0.10.242	2.0.10.242	11-04-2019	2019-11-04 06:17:31	14:17:31	female	2.0.10.147	101	Catch.bmp	1305	0		0	0	280297	0		0	0	NULL	NULL	NULL	Low	run1		List2	A_S.wav	A_S	0		1	1	280147	150		0	0
Exp1	18	Exp1-17-1	59.937	1.0.0.193	2	left	-329192449	2.0.10.242	2.0.10.242	11-04-2019	2019-11-04 06:17:31	14:17:31	female	2.0.10.147	102	Red_S.bmp	1546	0		1	0	282816	0		0	0	NULL	NULL	NULL	Low	run1	1	List2	Catch.wav	V_T	1	1	1	1	282666	150	1	416	283082
Exp1	18	Exp1-17-1	59.937	1.0.0.193	2	left	-329192449	2.0.10.242	2.0.10.242	11-04-2019	2019-11-04 06:17:31	14:17:31	female	2.0.10.147	103	Blue_S_2.bmp	903	0		0	0	285519	0		0	0	NULL	NULL	NULL	Low	run1		List2	Catch.wav	V_S	0		0	1	285369	150		0	0
Exp1	18	Exp1-17-1	59.937	1.0.0.193	2	left	-329192449	2.0.10.242	2.0.10.242	11-04-2019	2019-11-04 06:17:31	14:17:31	female	2.0.10.147	104	Catch.bmp	1238	0		0	0	287638	0		0	0	NULL	NULL	NULL	Low	run1	1	List2	A_T.wav	A_T	1	1	1	1	287488	150	1	457	287945
Exp1	18	Exp1-17-1	59.937	1.0.0.193	2	left	-329192449	2.0.10.242	2.0.10.242	11-04-2019	2019-11-04 06:17:31	14:17:31	female	2.0.10.147	105	Red_C.bmp	1106	0		0	0	290024	0		0	0	NULL	NULL	NULL	Low	run1	1	List2	Catch.wav	V_T	1	1	0	1	289874	150	1	359	290233
Exp1	18	Exp1-17-1	59.937	1.0.0.193	2	left	-329192449	2.0.10.242	2.0.10.242	11-04-2019	2019-11-04 06:17:31	14:17:31	female	2.0.10.147	106	Red_S.bmp	850	0		0	0	292293	0		0	0	NULL	NULL	NULL	Low	run1	1	List2	Catch.wav	V_T	1	1	0	1	292143	150	1	370	292513
Exp1	18	Exp1-17-1	59.937	1.0.0.193	2	left	-329192449	2.0.10.242	2.0.10.242	11-04-2019	2019-11-04 06:17:31	14:17:31	female	2.0.10.147	107	Catch.bmp	1555	0		0	0	294295	0		0	0	NULL	NULL	NULL	Low	run1	1	List2	A_T.wav	A_T	1	1	1	1	294145	150	1	696	294841
Exp1	18	Exp1-17-1	59.937	1.0.0.193	2	left	-329192449	2.0.10.242	2.0.10.242	11-04-2019	2019-11-04 06:17:31	14:17:31	female	2.0.10.147	108	Catch.bmp	1179	0		0	0	296998	0		0	0	NULL	NULL	NULL	Low	run1		List2	A_S.wav	A_S	0		0	1	296848	150		0	0
Exp1	18	Exp1-17-1	59.937	1.0.0.193	2	left	-329192449	2.0.10.242	2.0.10.242	11-04-2019	2019-11-04 06:17:31	14:17:31	female	2.0.10.147	109	Red_C_2.bmp	1592	0		0	0	299384	0		0	0	NULL	NULL	NULL	Low	run1	1	List2	Catch.wav	V_T	1	1	0	1	299234	150	1	416	299650
Exp1	18	Exp1-17-1	59.937	1.0.0.193	2	left	-329192449	2.0.10.242	2.0.10.242	11-04-2019	2019-11-04 06:17:31	14:17:31	female	2.0.10.147	110	Catch.bmp	1455	0		0	0	302137	0		0	0	NULL	NULL	NULL	Low	run1	1	List2	A_T.wav	A_T	1	1	1	1	301987	150	1	710	302697
Exp1	18	Exp1-17-1	59.937	1.0.0.193	2	left	-329192449	2.0.10.242	2.0.10.242	11-04-2019	2019-11-04 06:17:31	14:17:31	female	2.0.10.147	111	Catch.bmp	1211	0		0	1	304740	0		0	0	NULL	NULL	NULL	Low	run1	1	List2	A_T.wav	A_T	1	1	1	1	304589	151	1	500	305089
Exp1	18	Exp1-17-1	59.937	1.0.0.193	2	left	-329192449	2.0.10.242	2.0.10.242	11-04-2019	2019-11-04 06:17:31	14:17:31	female	2.0.10.147	112	Red_C.bmp	1055	0		0	0	307109	0		0	0	NULL	NULL	NULL	Low	run1	1	List2	Catch.wav	V_T	1	1	0	2	306959	150	1	506	307465
Exp1	18	Exp1-17-1	59.937	1.0.0.193	2	left	-329192449	2.0.10.242	2.0.10.242	11-04-2019	2019-11-04 06:17:31	14:17:31	female	2.0.10.147	113	Catch.bmp	1055	0		0	0	309311	0		0	0	NULL	NULL	NULL	Low	run1		List2	A_S.wav	A_S	0		1	1	309161	150		0	0
Exp1	18	Exp1-17-1	59.937	1.0.0.193	2	left	-329192449	2.0.10.242	2.0.10.242	11-04-2019	2019-11-04 06:17:31	14:17:31	female	2.0.10.147	114	Red_S_2.bmp	1264	0		0	0	311580	0		0	0	NULL	NULL	NULL	Low	run1	1	List2	Catch.wav	V_T	1	1	1	1	311430	150	1	459	311889
Exp1	18	Exp1-17-1	59.937	1.0.0.193	2	left	-329192449	2.0.10.242	2.0.10.242	11-04-2019	2019-11-04 06:17:31	14:17:31	female	2.0.10.147	115	Catch.bmp	1245	0		0	0	313999	0		0	0	NULL	NULL	NULL	Low	run1	1	List2	A_T.wav	A_T	1	1	1	1	313849	150	1	712	314561
Exp1	18	Exp1-17-1	59.937	1.0.0.193	2	left	-329192449	2.0.10.242	2.0.10.242	11-04-2019	2019-11-04 06:17:31	14:17:31	female	2.0.10.147	116	Catch.bmp	1126	0		0	0	316402	0		0	0	NULL	NULL	NULL	Low	run1	1	List2	A_T.wav	A_T	1	1	0	1	316252	150	1	661	316913
Exp1	18	Exp1-17-1	59.937	1.0.0.193	2	left	-329192449	2.0.10.242	2.0.10.242	11-04-2019	2019-11-04 06:17:31	14:17:31	female	2.0.10.147	117	Red_S_2.bmp	919	0		0	1	318688	0		0	0	NULL	NULL	NULL	Low	run1	1	List2	A_T.wav	AV_T	1	1	1	1	318537	151	1	408	318945
Exp1	18	Exp1-17-1	59.937	1.0.0.193	2	left	-329192449	2.0.10.242	2.0.10.242	11-04-2019	2019-11-04 06:17:31	14:17:31	female	2.0.10.147	118	Blue_C_2.bmp	865	0		0	0	320756	0		0	0	NULL	NULL	NULL	Low	run1		List2	A_S.wav	AV_S	0		0	1	320606	150		0	0
Exp1	18	Exp1-17-1	59.937	1.0.0.193	2	left	-329192449	2.0.10.242	2.0.10.242	11-04-2019	2019-11-04 06:17:31	14:17:31	female	2.0.10.147	119	Red_C.bmp	974	0		0	0	322842	0		0	0	NULL	NULL	NULL	Low	run1	1	List2	A_T.wav	AV_T	1	1	0	1	322692	150	1	461	323153
Exp1	18	Exp1-17-1	59.937	1.0.0.193	2	left	-329192449	2.0.10.242	2.0.10.242	11-04-2019	2019-11-04 06:17:31	14:17:31	female	2.0.10.147	120	Red_C_2.bmp	814	0		1	0	324977	0		0	0	NULL	NULL	NULL	Low	run1	1	List2	Catch.wav	V_T	1	1	1	1	324827	150	1	566	325393
Exp1	18	Exp1-17-1	59.937	1.0.0.193	2	left	-329192449	2.0.10.242	2.0.10.242	11-04-2019	2019-11-04 06:17:31	14:17:31	female	2.0.10.147	121	Red_S.bmp	967	0		0	0	326946	0		0	0	NULL	NULL	NULL	Low	run1	1	List2	Catch.wav	V_T	1	1	0	1	326796	150	1	605	327401
Exp1	18	Exp1-17-1	59.937	1.0.0.193	2	left	-329192449	2.0.10.242	2.0.10.242	11-04-2019	2019-11-04 06:17:31	14:17:31	female	2.0.10.147	122	Catch.bmp	1244	0		0	0	329065	0		0	0	NULL	NULL	NULL	Low	run1	1	List2	A_T.wav	A_T	1	1	1	1	328915	150	1	726	329641
Exp1	18	Exp1-17-1	59.937	1.0.0.193	2	left	-329192449	2.0.10.242	2.0.10.242	11-04-2019	2019-11-04 06:17:31	14:17:31	female	2.0.10.147	123	Red_S_2.bmp	845	0		0	1	331468	0		0	0	NULL	NULL	NULL	Low	run1	1	List2	A_T.wav	AV_T	1	1	1	1	331317	151	1	300	331617
Exp1	18	Exp1-17-1	59.937	1.0.0.193	2	left	-329192449	2.0.10.242	2.0.10.242	11-04-2019	2019-11-04 06:17:31	14:17:31	female	2.0.10.147	124	Blue_S_2.bmp	879	0		0	0	333470	0		0	0	NULL	NULL	NULL	Low	run1		List2	A_S.wav	AV_S	0		0	1	333320	150		0	0
Exp1	18	Exp1-17-1	59.937	1.0.0.193	2	left	-329192449	2.0.10.242	2.0.10.242	11-04-2019	2019-11-04 06:17:31	14:17:31	female	2.0.10.147	125	Red_C.bmp	1474	0		0	0	335555	0		0	0	NULL	NULL	NULL	Low	run1	1	List2	Catch.wav	V_T	1	1	1	1	335405	150	1	492	335897
Exp1	18	Exp1-17-1	59.937	1.0.0.193	2	left	-329192449	2.0.10.242	2.0.10.242	11-04-2019	2019-11-04 06:17:31	14:17:31	female	2.0.10.147	126	Catch.bmp	1394	0		0	0	338191	0		0	0	NULL	NULL	NULL	Low	run1	1	List2	A_T.wav	A_T	1	1	1	1	338041	150	1	392	338433
Exp1	18	Exp1-17-1	59.937	1.0.0.193	2	left	-329192449	2.0.10.242	2.0.10.242	11-04-2019	2019-11-04 06:17:31	14:17:31	female	2.0.10.147	127	Catch.bmp	1267	0		0	0	340744	0		0	0	NULL	NULL	NULL	Low	run1		List2	A_S.wav	A_S	0		0	1	340594	150		0	0
Exp1	18	Exp1-17-1	59.937	1.0.0.193	2	left	-329192449	2.0.10.242	2.0.10.242	11-04-2019	2019-11-04 06:17:31	14:17:31	female	2.0.10.147	128	Catch.bmp	961	0		0	0	343230	0		0	0	NULL	NULL	NULL	Low	run1	1	List2	A_T.wav	A_T	1	1	0	1	343080	150	1	472	343552
Exp1	18	Exp1-17-1	59.937	1.0.0.193	2	left	-329192449	2.0.10.242	2.0.10.242	11-04-2019	2019-11-04 06:17:31	14:17:31	female	2.0.10.147	129	Blue_C.bmp	1044	0		0	0	345349	0		0	0	NULL	NULL	NULL	Low	Run1		List2	Catch.wav	V_S	0		1	1	345199	150		0	0
Exp1	18	Exp1-17-1	59.937	1.0.0.193	2	left	-329192449	2.0.10.242	2.0.10.242	11-04-2019	2019-11-04 06:17:31	14:17:31	female	2.0.10.147	130	Red_C_2.bmp	1459	0		0	0	347601	0		0	0	NULL	NULL	NULL	Low	run1	1	List2	A_T.wav	AV_T	1	1	1	1	347451	150	1	389	347840
Exp1	18	Exp1-17-1	59.937	1.0.0.193	2	left	-329192449	2.0.10.242	2.0.10.242	11-04-2019	2019-11-04 06:17:31	14:17:31	female	2.0.10.147	131	Blue_C_2.bmp	1306	0		0	1	350221	0		0	0	NULL	NULL	NULL	Low	run1		List2	A_S.wav	AV_S	0		1	1	350070	151		0	0
Exp1	18	Exp1-17-1	59.937	1.0.0.193	2	left	-329192449	2.0.10.242	2.0.10.242	11-04-2019	2019-11-04 06:17:31	14:17:31	female	2.0.10.147	132	Catch.bmp	849	0		0	0	352723	0		0	0	NULL	NULL	NULL	Low	run1	1	List2	A_T.wav	A_T	1	1	0	1	352573	150	1	931	353504
Exp1	18	Exp1-17-1	59.937	1.0.0.193	2	left	-329192449	2.0.10.242	2.0.10.242	11-04-2019	2019-11-04 06:17:31	14:17:31	female	2.0.10.147	133	Red_S.bmp	911	0		0	0	354725	0		0	0	NULL	NULL	NULL	Low	run1	1	List2	Catch.wav	V_T	1	1	1	1	354575	150	1	530	355105
Exp1	18	Exp1-17-1	59.937	1.0.0.193	2	left	-329192449	2.0.10.242	2.0.10.242	11-04-2019	2019-11-04 06:17:31	14:17:31	female	2.0.10.147	134	Catch.bmp	827	0		0	0	356794	0		0	0	NULL	NULL	NULL	Low	run1	1	List2	A_T.wav	A_T	1	1	1	1	356644	150	1	852	357496
Exp1	18	Exp1-17-1	59.937	1.0.0.193	2	left	-329192449	2.0.10.242	2.0.10.242	11-04-2019	2019-11-04 06:17:31	14:17:31	female	2.0.10.147	135	Blue_S.bmp	833	0		0	1	358780	0		0	0	NULL	NULL	NULL	Low	run1		List2	Catch.wav	V_S	0		1	1	358629	151		0	0
Exp1	18	Exp1-17-1	59.937	1.0.0.193	2	left	-329192449	2.0.10.242	2.0.10.242	11-04-2019	2019-11-04 06:17:31	14:17:31	female	2.0.10.147	136	Blue_C.bmp	1311	0		0	0	360832	0		0	0	NULL	NULL	NULL	Low	Run1		List2	Catch.wav	V_S	0		0	1	360682	150		0	0
Exp1	18	Exp1-17-1	59.937	1.0.0.193	2	left	-329192449	2.0.10.242	2.0.10.242	11-04-2019	2019-11-04 06:17:31	14:17:31	female	2.0.10.147	137	Red_C.bmp	1251	0		0	0	363368	0		0	0	NULL	NULL	NULL	Low	run1	1	List2	A_T.wav	AV_T	1	1	0	1	363218	150	1	302	363520
Exp1	18	Exp1-17-1	59.937	1.0.0.193	2	left	-329192449	2.0.10.242	2.0.10.242	11-04-2019	2019-11-04 06:17:31	14:17:31	female	2.0.10.147	138	Blue_S_2.bmp	926	0		0	0	365770	0		0	0	NULL	NULL	NULL	Low	run1		List2	A_S.wav	AV_S	0		0	1	365620	150		0	0
Exp1	18	Exp1-17-1	59.937	1.0.0.193	2	left	-329192449	2.0.10.242	2.0.10.242	11-04-2019	2019-11-04 06:17:31	14:17:31	female	2.0.10.147	139	Catch.bmp	1255	0		0	0	367906	0		0	0	NULL	NULL	NULL	Low	run1	1	List2	A_T.wav	A_T	1	1	0	1	367756	150	1	525	368281
Exp1	18	Exp1-17-1	59.937	1.0.0.193	2	left	-329192449	2.0.10.242	2.0.10.242	11-04-2019	2019-11-04 06:17:31	14:17:31	female	2.0.10.147	140	Red_S_2.bmp	1471	0		0	0	370308	0		0	0	NULL	NULL	NULL	Low	run1	1	List2	A_T.wav	AV_T	1	1	0	1	370158	150	1	347	370505
Exp1	18	Exp1-17-1	59.937	1.0.0.193	2	left	-329192449	2.0.10.242	2.0.10.242	11-04-2019	2019-11-04 06:17:31	14:17:31	female	2.0.10.147	141	Red_S_2.bmp	1582	0		0	0	372928	0		0	0	NULL	NULL	NULL	Low	run1	1	List2	A_T.wav	AV_T	1	1	0	1	372778	150	1	350	373128
Exp1	18	Exp1-17-1	59.937	1.0.0.193	2	left	-329192449	2.0.10.242	2.0.10.242	11-04-2019	2019-11-04 06:17:31	14:17:31	female	2.0.10.147	142	Catch.bmp	954	0		0	0	375664	0		0	0	NULL	NULL	NULL	Low	run1	1	List2	A_T.wav	A_T	1	1	0	1	375514	150	1	518	376032
Exp1	18	Exp1-17-1	59.937	1.0.0.193	2	left	-329192449	2.0.10.242	2.0.10.242	11-04-2019	2019-11-04 06:17:31	14:17:31	female	2.0.10.147	143	Catch.bmp	1312	0		0	0	377766	0		0	0	NULL	NULL	NULL	Low	run1	1	List2	A_T.wav	A_T	1	1	0	1	377616	150	1	568	378184
Exp1	18	Exp1-17-1	59.937	1.0.0.193	2	left	-329192449	2.0.10.242	2.0.10.242	11-04-2019	2019-11-04 06:17:31	14:17:31	female	2.0.10.147	144	Catch.bmp	1494	0		0	1	380236	0		0	0	NULL	NULL	NULL	Low	run1	1	List2	A_T.wav	A_T	1	1	1	1	380085	151	1	572	380657
Exp1	18	Exp1-17-1	59.937	1.0.0.193	2	left	-329192449	2.0.10.242	2.0.10.242	11-04-2019	2019-11-04 06:17:31	14:17:31	female	2.0.10.147	145	Red_C_2.bmp	1445	0		0	0	382888	0		0	0	NULL	NULL	NULL	Low	run1	1	List2	A_T.wav	AV_T	1	1	0	1	382738	150	1	454	383192
Exp1	18	Exp1-17-1	59.937	1.0.0.193	2	left	-329192449	2.0.10.242	2.0.10.242	11-04-2019	2019-11-04 06:17:31	14:17:31	female	2.0.10.147	146	Catch.bmp	1352	0		0	0	385491	0		0	0	NULL	NULL	NULL	Low	run1	1	List2	A_T.wav	A_T	1	1	0	1	385341	150	1	539	385880
Exp1	18	Exp1-17-1	59.937	1.0.0.193	2	left	-329192449	2.0.10.242	2.0.10.242	11-04-2019	2019-11-04 06:17:31	14:17:31	female	2.0.10.147	147	Catch.bmp	1020	0		0	0	387994	0		0	0	NULL	NULL	NULL	Low	run1	1	List2	A_T.wav	A_T	1	1	0	2	387844	150	1	476	388320
Exp1	18	Exp1-17-1	59.937	1.0.0.193	2	left	-329192449	2.0.10.242	2.0.10.242	11-04-2019	2019-11-04 06:17:31	14:17:31	female	2.0.10.147	148	Catch.bmp	998	0		0	1	390163	0		0	0	NULL	NULL	NULL	Low	run1	1	List2	A_T.wav	A_T	1	1	1	1	390012	151	1	485	390497
Exp1	18	Exp1-17-1	59.937	1.0.0.193	2	left	-329192449	2.0.10.242	2.0.10.242	11-04-2019	2019-11-04 06:17:31	14:17:31	female	2.0.10.147	149	Catch.bmp	1552	0		0	0	392315	0		0	0	NULL	NULL	NULL	Low	run1	1	List2	A_T.wav	A_T	1	1	0	1	392165	150	1	508	392673
Exp1	18	Exp1-17-1	59.937	1.0.0.193	2	left	-329192449	2.0.10.242	2.0.10.242	11-04-2019	2019-11-04 06:17:31	14:17:31	female	2.0.10.147	150	Red_C_2.bmp	838	0		0	0	395018	0		0	0	NULL	NULL	NULL	Low	run1	1	List2	Catch.wav	V_T	1	1	0	1	394868	150	1	452	395320
Exp1	18	Exp1-17-1	59.937	1.0.0.193	2	left	-329192449	2.0.10.242	2.0.10.242	11-04-2019	2019-11-04 06:17:31	14:17:31	female	2.0.10.147	151	Red_S.bmp	1222	0		0	0	397003	0		0	0	NULL	NULL	NULL	Low	run1	1	List2	Catch.wav	V_T	1	1	0	1	396853	150	1	411	397264
Exp1	18	Exp1-17-1	59.937	1.0.0.193	2	left	-329192449	2.0.10.242	2.0.10.242	11-04-2019	2019-11-04 06:17:31	14:17:31	female	2.0.10.147	152	Red_S.bmp	1179	0		0	0	399372	0		0	0	NULL	NULL	NULL	Low	run1	1	List2	Catch.wav	V_T	1	1	0	1	399222	150	1	395	399617
Exp1	18	Exp1-17-1	59.937	1.0.0.193	2	left	-329192449	2.0.10.242	2.0.10.242	11-04-2019	2019-11-04 06:17:31	14:17:31	female	2.0.10.147	153	Blue_S_2.bmp	1334	0		0	0	401708	0		0	0	NULL	NULL	NULL	Low	run1		List2	Catch.wav	V_S	0		0	1	401558	150	1	386	401944
Exp1	18	Exp1-17-1	59.937	1.0.0.193	2	left	-329192449	2.0.10.242	2.0.10.242	11-04-2019	2019-11-04 06:17:31	14:17:31	female	2.0.10.147	154	Catch.bmp	1503	0		0	0	404194	0		0	0	NULL	NULL	NULL	Low	run1	1	List2	A_T.wav	A_T	1	1	1	1	404044	150	1	468	404512
Exp1	18	Exp1-17-1	59.937	1.0.0.193	2	left	-329192449	2.0.10.242	2.0.10.242	11-04-2019	2019-11-04 06:17:31	14:17:31	female	2.0.10.147	155	Blue_C_2.bmp	1153	0		0	0	406847	0		0	0	NULL	NULL	NULL	Low	run1		List2	Catch.wav	V_S	0		0	1	406697	150		0	0
Exp1	18	Exp1-17-1	59.937	1.0.0.193	2	left	-329192449	2.0.10.242	2.0.10.242	11-04-2019	2019-11-04 06:17:31	14:17:31	female	2.0.10.147	156	Red_S.bmp	1046	0		0	0	409233	0		0	0	NULL	NULL	NULL	Low	run1	1	List2	A_T.wav	AV_T	1	1	0	2	409083	150	1	453	409536
Exp1	18	Exp1-17-1	59.937	1.0.0.193	2	left	-329192449	2.0.10.242	2.0.10.242	11-04-2019	2019-11-04 06:17:31	14:17:31	female	2.0.10.147	157	Red_C_2.bmp	1230	0		0	0	411435	0		0	0	NULL	NULL	NULL	Low	run1	1	List2	A_T.wav	AV_T	1	1	0	1	411285	150	1	419	411704
Exp1	18	Exp1-17-1	59.937	1.0.0.193	2	left	-329192449	2.0.10.242	2.0.10.242	11-04-2019	2019-11-04 06:17:31	14:17:31	female	2.0.10.147	158	Catch.bmp	1367	0		0	0	413821	0		0	0	NULL	NULL	NULL	Low	run1	1	List2	A_T.wav	A_T	1	1	0	1	413671	150	1	697	414368
Exp1	18	Exp1-17-1	59.937	1.0.0.193	2	left	-329192449	2.0.10.242	2.0.10.242	11-04-2019	2019-11-04 06:17:31	14:17:31	female	2.0.10.147	159	Catch.bmp	1281	0		0	0	416340	0		0	0	NULL	NULL	NULL	Low	run1	1	List2	A_T.wav	A_T	1	1	0	1	416190	150	1	601	416791
Exp1	18	Exp1-17-1	59.937	1.0.0.193	2	left	-329192449	2.0.10.242	2.0.10.242	11-04-2019	2019-11-04 06:17:31	14:17:31	female	2.0.10.147	160	Red_S_2.bmp	1093	0		0	0	418776	0		0	0	NULL	NULL	NULL	Low	run1	1	List2	Catch.wav	V_T	1	1	0	1	418626	150	1	485	419111
Exp1	18	Exp1-17-1	59.937	1.0.0.193	2	left	-329192449	2.0.10.242	2.0.10.242	11-04-2019	2019-11-04 06:17:31	14:17:31	female	2.0.10.147	161	Blue_C_2.bmp	1233	0		0	0	421028	1235		0	0	NULL	NULL	NULL	Low	run1		List2	Catch.wav	V_S	1		0	1	420878	150		0	0
Exp1	18	Exp1-17-1	59.937	1.0.0.193	2	left	-329192449	2.0.10.242	2.0.10.242	11-04-2019	2019-11-04 06:17:31	14:17:31	female	2.0.10.147	162	Catch.bmp	1308	0		0	0	546560	0		0	0	NULL	NULL	NULL	Low	run1	1	List2	A_T.wav	A_T	0	1	1	1	546410	150	2	1124	547534
Exp1	18	Exp1-17-1	59.937	1.0.0.193	2	left	-329192449	2.0.10.242	2.0.10.242	11-04-2019	2019-11-04 06:17:31	14:17:31	female	2.0.10.147	163	Catch.bmp	1268	0		1	0	549029	0		0	0	NULL	NULL	NULL	Low	run1	1	List2	A_T.wav	A_T	1	1	1	1	548879	150	1	1174	550053
Exp1	18	Exp1-17-1	59.937	1.0.0.193	2	left	-329192449	2.0.10.242	2.0.10.242	11-04-2019	2019-11-04 06:17:31	14:17:31	female	2.0.10.147	164	Catch.bmp	852	0		0	0	551449	0		0	0	NULL	NULL	NULL	Low	run1	1	List2	A_T.wav	A_T	0		0	1	551299	150		0	0
Exp1	18	Exp1-17-1	59.937	1.0.0.193	2	left	-329192449	2.0.10.242	2.0.10.242	11-04-2019	2019-11-04 06:17:31	14:17:31	female	2.0.10.147	165	Red_C.bmp	1143	0		0	0	553501	0		0	0	NULL	NULL	NULL	Low	run1	1	List2	Catch.wav	V_T	1	1	1	1	553351	150	1	615	553966
Exp1	18	Exp1-17-1	59.937	1.0.0.193	2	left	-329192449	2.0.10.242	2.0.10.242	11-04-2019	2019-11-04 06:17:31	14:17:31	female	2.0.10.147	166	Catch.bmp	1120	0		0	0	555803	0		0	0	NULL	NULL	NULL	Low	run1	1	List2	A_T.wav	A_T	0		1	1	555653	150		0	0
Exp1	18	Exp1-17-1	59.937	1.0.0.193	2	left	-329192449	2.0.10.242	2.0.10.242	11-04-2019	2019-11-04 06:17:31	14:17:31	female	2.0.10.147	167	Red_S_2.bmp	1041	0		0	0	558139	0		0	0	NULL	NULL	NULL	Low	run1	1	List2	A_T.wav	AV_T	1	1	0	1	557989	150	1	416	558405
Exp1	18	Exp1-17-1	59.937	1.0.0.193	2	left	-329192449	2.0.10.242	2.0.10.242	11-04-2019	2019-11-04 06:17:31	14:17:31	female	2.0.10.147	168	Blue_S.bmp	1089	0		0	0	560341	0		0	0	NULL	NULL	NULL	Low	run1		List2	A_S.wav	AV_S	0		0	1	560191	150		0	0
Exp1	18	Exp1-17-1	59.937	1.0.0.193	2	left	-329192449	2.0.10.242	2.0.10.242	11-04-2019	2019-11-04 06:17:31	14:17:31	female	2.0.10.147	169	Catch.bmp	1505	0		0	0	562644	0		0	0	NULL	NULL	NULL	Low	run1	1	List2	A_T.wav	A_T	1	1	0	1	562494	150	1	688	563182
Exp1	18	Exp1-17-1	59.937	1.0.0.193	2	left	-329192449	2.0.10.242	2.0.10.242	11-04-2019	2019-11-04 06:17:31	14:17:31	female	2.0.10.147	170	Catch.bmp	876	0		0	1	565297	0		0	0	NULL	NULL	NULL	Low	run1		List2	A_S.wav	A_S	0		1	1	565146	151		0	0
Exp1	18	Exp1-17-1	59.937	1.0.0.193	2	left	-329192449	2.0.10.242	2.0.10.242	11-04-2019	2019-11-04 06:17:31	14:17:31	female	2.0.10.147	171	Red_S_2.bmp	1506	0		0	0	567382	0		0	0	NULL	NULL	NULL	Low	run1	1	List2	A_T.wav	AV_T	1	1	0	1	567232	150	1	421	567653
Exp1	18	Exp1-17-1	59.937	1.0.0.193	2	left	-329192449	2.0.10.242	2.0.10.242	11-04-2019	2019-11-04 06:17:31	14:17:31	female	2.0.10.147	172	Red_C_2.bmp	1489	0		0	0	570035	0		0	0	NULL	NULL	NULL	Low	run1	1	List2	Catch.wav	V_T	1	1	0	1	569885	150	1	801	570686
Exp1	18	Exp1-17-1	59.937	1.0.0.193	2	left	-329192449	2.0.10.242	2.0.10.242	11-04-2019	2019-11-04 06:17:31	14:17:31	female	2.0.10.147	173	Red_S.bmp	819	0		0	0	572671	0		0	0	NULL	NULL	NULL	Low	run1	1	List2	A_T.wav	AV_T	1	1	1	1	572521	150	1	396	572917
Exp1	18	Exp1-17-1	59.937	1.0.0.193	2	left	-329192449	2.0.10.242	2.0.10.242	11-04-2019	2019-11-04 06:17:31	14:17:31	female	2.0.10.147	174	Red_C_2.bmp	917	0		0	0	574640	0		0	0	NULL	NULL	NULL	Low	run1	1	List2	Catch.wav	V_T	1	1	0	1	574490	150	1	548	575038
Exp1	18	Exp1-17-1	59.937	1.0.0.193	2	left	-329192449	2.0.10.242	2.0.10.242	11-04-2019	2019-11-04 06:17:31	14:17:31	female	2.0.10.147	175	Red_C.bmp	1558	0		0	1	576709	0		0	0	NULL	NULL	NULL	Low	run1	1	List2	Catch.wav	V_T	1	1	1	1	576558	151	1	479	577037
Exp1	18	Exp1-17-1	59.937	1.0.0.193	2	left	-329192449	2.0.10.242	2.0.10.242	11-04-2019	2019-11-04 06:17:31	14:17:31	female	2.0.10.147	176	Catch.bmp	950	0		0	0	579428	0		0	0	NULL	NULL	NULL	Low	run1		List2	A_S.wav	A_S	0		1	1	579278	150		0	0
Exp1	18	Exp1-17-1	59.937	1.0.0.193	2	left	-329192449	2.0.10.242	2.0.10.242	11-04-2019	2019-11-04 06:17:31	14:17:31	female	2.0.10.147	177	Blue_S.bmp	1297	0		0	0	581597	0		0	0	NULL	NULL	NULL	Low	run1		List2	A_S.wav	AV_S	0		0	1	581447	150		0	0
Exp1	18	Exp1-17-1	59.937	1.0.0.193	2	left	-329192449	2.0.10.242	2.0.10.242	11-04-2019	2019-11-04 06:17:31	14:17:31	female	2.0.10.147	178	Red_S_2.bmp	1094	0		0	0	584116	0		0	0	NULL	NULL	NULL	Low	run1	1	List2	A_T.wav	AV_T	1	1	0	1	583966	150	1	344	584310
Exp1	18	Exp1-17-1	59.937	1.0.0.193	2	left	-329192449	2.0.10.242	2.0.10.242	11-04-2019	2019-11-04 06:17:31	14:17:31	female	2.0.10.147	179	Catch.bmp	1334	0		0	0	586369	0		0	0	NULL	NULL	NULL	Low	run1	1	List2	A_T.wav	A_T	1	1	0	2	586219	150	1	658	586877
Exp1	18	Exp1-17-1	59.937	1.0.0.193	2	left	-329192449	2.0.10.242	2.0.10.242	11-04-2019	2019-11-04 06:17:31	14:17:31	female	2.0.10.147	180	Red_S.bmp	1333	0		0	0	588855	0		0	0	NULL	NULL	NULL	Low	run1	1	List2	Catch.wav	V_T	0		0	2	588705	150		0	0
Exp1	18	Exp1-17-1	59.937	1.0.0.193	2	left	-329192449	2.0.10.242	2.0.10.242	11-04-2019	2019-11-04 06:17:31	14:17:31	female	2.0.10.147	181	Red_S_2.bmp	1562	0		0	0	591407	0		0	0	NULL	NULL	NULL	Low	run1	1	List2	A_T.wav	AV_T	1	1	1	1	591257	150	1	308	591565
Exp1	18	Exp1-17-1	59.937	1.0.0.193	2	left	-329192449	2.0.10.242	2.0.10.242	11-04-2019	2019-11-04 06:17:31	14:17:31	female	2.0.10.147	182	Red_S.bmp	849	0		0	0	594127	0		0	0	NULL	NULL	NULL	Low	run1	1	List2	A_T.wav	AV_T	1	1	0	1	593977	150	1	348	594325
Exp1	18	Exp1-17-1	59.937	1.0.0.193	2	left	-329192449	2.0.10.242	2.0.10.242	11-04-2019	2019-11-04 06:17:31	14:17:31	female	2.0.10.147	183	Catch.bmp	1039	0		0	0	596129	0		0	0	NULL	NULL	NULL	Low	run1	1	List2	A_T.wav	A_T	1	1	0	1	595979	150	1	443	596422
Exp1	18	Exp1-17-1	59.937	1.0.0.193	2	left	-329192449	2.0.10.242	2.0.10.242	11-04-2019	2019-11-04 06:17:31	14:17:31	female	2.0.10.147	184	Red_C_2.bmp	969	0		0	1	598315	0		0	0	NULL	NULL	NULL	Low	run1	1	List2	A_T.wav	AV_T	1	1	1	1	598164	151	1	425	598589
Exp1	18	Exp1-17-1	59.937	1.0.0.193	2	left	-329192449	2.0.10.242	2.0.10.242	11-04-2019	2019-11-04 06:17:31	14:17:31	female	2.0.10.147	185	Red_S.bmp	1561	0		0	1	600434	0		0	0	NULL	NULL	NULL	Low	run1	1	List2	A_T.wav	AV_T	1	1	0	1	600283	151	1	346	600629
Exp1	18	Exp1-17-1	59.937	1.0.0.193	2	left	-329192449	2.0.10.242	2.0.10.242	11-04-2019	2019-11-04 06:17:31	14:17:31	female	2.0.10.147	186	Blue_S_2.bmp	854	0		0	0	603153	0		0	0	NULL	NULL	NULL	Low	run1		List2	Catch.wav	V_S	0		1	1	603003	150		0	0
Exp1	18	Exp1-17-1	59.937	1.0.0.193	2	left	-329192449	2.0.10.242	2.0.10.242	11-04-2019	2019-11-04 06:17:31	14:17:31	female	2.0.10.147	187	Catch.bmp	1382	0		0	0	605222	0		0	0	NULL	NULL	NULL	Low	run1		List2	A_S.wav	A_S	0		1	1	605072	150		0	0
Exp1	18	Exp1-17-1	59.937	1.0.0.193	2	left	-329192449	2.0.10.242	2.0.10.242	11-04-2019	2019-11-04 06:17:31	14:17:31	female	2.0.10.147	188	Catch.bmp	881	0		0	0	607808	0		0	0	NULL	NULL	NULL	Low	run1		List2	A_S.wav	A_S	0		0	1	607658	150		0	0
Exp1	18	Exp1-17-1	59.937	1.0.0.193	2	left	-329192449	2.0.10.242	2.0.10.242	11-04-2019	2019-11-04 06:17:31	14:17:31	female	2.0.10.147	189	Blue_C.bmp	1282	0		1	0	609893	0		0	0	NULL	NULL	NULL	Low	run1		List2	A_S.wav	AV_S	0		0	1	609743	150		0	0
Exp1	18	Exp1-17-1	59.937	1.0.0.193	2	left	-329192449	2.0.10.242	2.0.10.242	11-04-2019	2019-11-04 06:17:31	14:17:31	female	2.0.10.147	190	Red_C_2.bmp	1583	0		0	0	612379	0		0	0	NULL	NULL	NULL	Low	run1	1	List2	A_T.wav	AV_T	1	1	0	1	612229	150	1	359	612588
Exp1	18	Exp1-17-1	59.937	1.0.0.193	2	left	-329192449	2.0.10.242	2.0.10.242	11-04-2019	2019-11-04 06:17:31	14:17:31	female	2.0.10.147	191	Red_S.bmp	1023	0		0	1	615116	0		0	0	NULL	NULL	NULL	Low	run1	1	List2	A_T.wav	AV_T	1	1	1	1	614965	151	1	400	615365
Exp1	18	Exp1-17-1	59.937	1.0.0.193	2	left	-329192449	2.0.10.242	2.0.10.242	11-04-2019	2019-11-04 06:17:31	14:17:31	female	2.0.10.147	192	Red_S_2.bmp	977	0		0	0	617301	0		0	0	NULL	NULL	NULL	Low	run1	1	List2	Catch.wav	V_T	1	1	1	1	617151	150	1	461	617612
Exp1	18	Exp1-17-1	59.937	1.0.0.193	2	left	-329192449	2.0.10.242	2.0.10.242	11-04-2019	2019-11-04 06:17:31	14:17:31	female	2.0.10.147	193	Catch.bmp	1517	0		0	0	619437	0		0	0	NULL	NULL	NULL	Low	run1		List2	A_S.wav	A_S	0		1	1	619287	150	1	453	619740
Exp1	18	Exp1-17-1	59.937	1.0.0.193	2	left	-329192449	2.0.10.242	2.0.10.242	11-04-2019	2019-11-04 06:17:31	14:17:31	female	2.0.10.147	194	Blue_S_2.bmp	1347	0		0	0	622106	0		0	0	NULL	NULL	NULL	Low	run1		List2	A_S.wav	AV_S	0		0	1	621956	150		0	0
Exp1	18	Exp1-17-1	59.937	1.0.0.193	2	left	-329192449	2.0.10.242	2.0.10.242	11-04-2019	2019-11-04 06:17:31	14:17:31	female	2.0.10.147	195	Red_S_2.bmp	1008	0		0	0	624676	0		0	0	NULL	NULL	NULL	Low	run1	1	List2	Catch.wav	V_T	1	1	0	2	624526	150	1	430	624956
Exp1	18	Exp1-17-1	59.937	1.0.0.193	2	left	-329192449	2.0.10.242	2.0.10.242	11-04-2019	2019-11-04 06:17:31	14:17:31	female	2.0.10.147	196	Red_C_2.bmp	1322	0		0	1	626845	0		0	0	NULL	NULL	NULL	Low	run1	1	List2	Catch.wav	V_T	1	1	1	1	626694	151	1	382	627076
Exp1	18	Exp1-17-1	59.937	1.0.0.193	2	left	-329192449	2.0.10.242	2.0.10.242	11-04-2019	2019-11-04 06:17:31	14:17:31	female	2.0.10.147	197	Blue_C.bmp	994	0		0	0	629314	0		0	0	NULL	NULL	NULL	Low	run1		List2	A_S.wav	AV_S	0		1	1	629164	150		0	0
Exp1	18	Exp1-17-1	59.937	1.0.0.193	2	left	-329192449	2.0.10.242	2.0.10.242	11-04-2019	2019-11-04 06:17:31	14:17:31	female	2.0.10.147	198	Red_S.bmp	1078	0		0	0	631516	0		0	0	NULL	NULL	NULL	Low	run1	1	List2	Catch.wav	V_T	1	1	1	1	631366	150	1	542	631908
Exp1	18	Exp1-17-1	59.937	1.0.0.193	2	left	-329192449	2.0.10.242	2.0.10.242	11-04-2019	2019-11-04 06:17:31	14:17:31	female	2.0.10.147	199	Red_C.bmp	862	0		0	0	633752	0		0	0	NULL	NULL	NULL	Low	run1	1	List2	A_T.wav	AV_T	1	1	1	1	633602	150	1	402	634004
Exp1	18	Exp1-17-1	59.937	1.0.0.193	2	left	-329192449	2.0.10.242	2.0.10.242	11-04-2019	2019-11-04 06:17:31	14:17:31	female	2.0.10.147	200	Catch.bmp	1516	0		0	1	635771	0		0	0	NULL	NULL	NULL	Low	run1	1	List2	A_T.wav	A_T	1	1	1	1	635620	151	1	504	636124
Exp1	18	Exp1-17-1	59.937	1.0.0.193	2	left	-329192449	2.0.10.242	2.0.10.242	11-04-2019	2019-11-04 06:17:31	14:17:31	female	2.0.10.147	201	Catch.bmp	1547	0		0	0	638440	0		0	0	NULL	NULL	NULL	Low	run1	1	List2	A_T.wav	A_T	1	1	0	1	638290	150	1	371	638661
Exp1	18	Exp1-17-1	59.937	1.0.0.193	2	left	-329192449	2.0.10.242	2.0.10.242	11-04-2019	2019-11-04 06:17:31	14:17:31	female	2.0.10.147	202	Catch.bmp	1172	0		0	0	641143	0		0	0	NULL	NULL	NULL	Low	run1	1	List2	A_T.wav	A_T	1	1	0	1	640993	150	1	523	641516
Exp1	18	Exp1-17-1	59.937	1.0.0.193	2	left	-329192449	2.0.10.242	2.0.10.242	11-04-2019	2019-11-04 06:17:31	14:17:31	female	2.0.10.147	203	Catch.bmp	1294	0		0	0	643462	0		0	0	NULL	NULL	NULL	Low	run1		List2	A_S.wav	A_S	0		0	1	643312	150		0	0
Exp1	18	Exp1-17-1	59.937	1.0.0.193	2	left	-329192449	2.0.10.242	2.0.10.242	11-04-2019	2019-11-04 06:17:31	14:17:31	female	2.0.10.147	204	Red_C_2.bmp	1071	0		0	0	645965	0		0	0	NULL	NULL	NULL	Low	run1	1	List2	A_T.wav	AV_T	1	1	0	2	645815	150	1	462	646277
Exp1	18	Exp1-17-1	59.937	1.0.0.193	2	left	-329192449	2.0.10.242	2.0.10.242	11-04-2019	2019-11-04 06:17:31	14:17:31	female	2.0.10.147	205	Blue_S.bmp	809	0		0	0	648184	0		0	0	NULL	NULL	NULL	Low	run1		List2	A_S.wav	AV_S	0		0	2	648034	150		0	0
Exp1	18	Exp1-17-1	59.937	1.0.0.193	2	left	-329192449	2.0.10.242	2.0.10.242	11-04-2019	2019-11-04 06:17:31	14:17:31	female	2.0.10.147	206	Catch.bmp	839	0		0	0	650219	0		0	0	NULL	NULL	NULL	Low	run1	1	List2	A_T.wav	A_T	1	1	0	1	650069	150	1	887	650956
Exp1	18	Exp1-17-1	59.937	1.0.0.193	2	left	-329192449	2.0.10.242	2.0.10.242	11-04-2019	2019-11-04 06:17:31	14:17:31	female	2.0.10.147	207	Catch.bmp	1270	0		0	0	652221	0		0	0	NULL	NULL	NULL	Low	run1	1	List2	A_T.wav	A_T	1	1	0	1	652071	150	1	533	652604
Exp1	18	Exp1-17-1	59.937	1.0.0.193	2	left	-329192449	2.0.10.242	2.0.10.242	11-04-2019	2019-11-04 06:17:31	14:17:31	female	2.0.10.147	208	Red_S.bmp	938	0		0	0	654640	0		0	0	NULL	NULL	NULL	Low	run1	1	List2	Catch.wav	V_T	1	1	1	1	654490	150	1	547	655037
Exp1	18	Exp1-17-1	59.937	1.0.0.193	2	left	-329192449	2.0.10.242	2.0.10.242	11-04-2019	2019-11-04 06:17:31	14:17:31	female	2.0.10.147	209	Red_S.bmp	1136	0		0	0	656726	0		0	0	NULL	NULL	NULL	Low	run1	1	List2	Catch.wav	V_T	1	1	0	1	656576	150	1	388	656964
Exp1	18	Exp1-17-1	59.937	1.0.0.193	2	left	-329192449	2.0.10.242	2.0.10.242	11-04-2019	2019-11-04 06:17:31	14:17:31	female	2.0.10.147	210	Catch.bmp	1047	0		0	0	659012	0		0	0	NULL	NULL	NULL	Low	run1	1	List2	A_T.wav	A_T	1	1	0	2	658862	150	1	430	659292
Exp1	18	Exp1-17-1	59.937	1.0.0.193	2	left	-329192449	2.0.10.242	2.0.10.242	11-04-2019	2019-11-04 06:17:31	14:17:31	female	2.0.10.147	211	Blue_S_2.bmp	998	0		0	0	661214	0		0	0	NULL	NULL	NULL	Low	run1		List2	Catch.wav	V_S	0		1	1	661064	150		0	0
Exp1	18	Exp1-17-1	59.937	1.0.0.193	2	left	-329192449	2.0.10.242	2.0.10.242	11-04-2019	2019-11-04 06:17:31	14:17:31	female	2.0.10.147	212	Catch.bmp	862	0		0	0	663416	0		0	0	NULL	NULL	NULL	Low	run1	1	List2	A_T.wav	A_T	1	1	1	1	663266	150	1	418	663684
Exp1	18	Exp1-17-1	59.937	1.0.0.193	2	left	-329192449	2.0.10.242	2.0.10.242	11-04-2019	2019-11-04 06:17:31	14:17:31	female	2.0.10.147	213	Blue_S_2.bmp	1503	0		0	0	665435	0		0	0	NULL	NULL	NULL	Low	run1		List2	Catch.wav	V_S	0		1	1	665285	150		0	0
Exp1	18	Exp1-17-1	59.937	1.0.0.193	2	left	-329192449	2.0.10.242	2.0.10.242	11-04-2019	2019-11-04 06:17:31	14:17:31	female	2.0.10.147	214	Blue_C.bmp	938	0		0	0	668155	0		0	0	NULL	NULL	NULL	Low	Run1		List2	Catch.wav	V_S	0		0	2	668005	150		0	0
Exp1	18	Exp1-17-1	59.937	1.0.0.193	2	left	-329192449	2.0.10.242	2.0.10.242	11-04-2019	2019-11-04 06:17:31	14:17:31	female	2.0.10.147	215	Red_C_2.bmp	959	0		0	0	670307	0		0	0	NULL	NULL	NULL	Low	run1	1	List2	A_T.wav	AV_T	1	1	1	1	670157	150	1	335	670492
Exp1	18	Exp1-17-1	59.937	1.0.0.193	2	left	-329192449	2.0.10.242	2.0.10.242	11-04-2019	2019-11-04 06:17:31	14:17:31	female	2.0.10.147	216	Red_C.bmp	1527	0		0	0	672426	0		0	0	NULL	NULL	NULL	Low	run1	1	List2	Catch.wav	V_T	1	1	0	1	672276	150	1	400	672676
Exp1	18	Exp1-17-1	59.937	1.0.0.193	2	left	-329192449	2.0.10.242	2.0.10.242	11-04-2019	2019-11-04 06:17:31	14:17:31	female	2.0.10.147	217	Red_S.bmp	1520	0		0	0	675112	0		0	0	NULL	NULL	NULL	Low	run1	1	List2	A_T.wav	AV_T	1	1	1	1	674962	150	1	338	675300
Exp1	18	Exp1-17-1	59.937	1.0.0.193	2	left	-329192449	2.0.10.242	2.0.10.242	11-04-2019	2019-11-04 06:17:31	14:17:31	female	2.0.10.147	218	Red_C_2.bmp	1507	0		0	0	677781	0		0	0	NULL	NULL	NULL	Low	run1	1	List2	A_T.wav	AV_T	1	1	0	1	677631	150	1	357	677988
Exp1	18	Exp1-17-1	59.937	1.0.0.193	2	left	-329192449	2.0.10.242	2.0.10.242	11-04-2019	2019-11-04 06:17:31	14:17:31	female	2.0.10.147	219	Red_C_2.bmp	1252	0		0	0	680451	0		0	0	NULL	NULL	NULL	Low	run1	1	List2	Catch.wav	V_T	1	1	1	1	680301	150	1	431	680732
Exp1	18	Exp1-17-1	59.937	1.0.0.193	2	left	-329192449	2.0.10.242	2.0.10.242	11-04-2019	2019-11-04 06:17:31	14:17:31	female	2.0.10.147	220	Red_C.bmp	1420	0		0	0	682853	0		0	0	NULL	NULL	NULL	Low	run1	1	List2	A_T.wav	AV_T	1	1	1	1	682703	150	1	316	683019
Exp1	18	Exp1-17-1	59.937	1.0.0.193	2	left	-329192449	2.0.10.242	2.0.10.242	11-04-2019	2019-11-04 06:17:31	14:17:31	female	2.0.10.147	221	Red_S_2.bmp	1210	0		0	0	685423	0		0	0	NULL	NULL	NULL	Low	run1	1	List2	Catch.wav	V_T	1	1	0	1	685273	150	1	403	685676
Exp1	18	Exp1-17-1	59.937	1.0.0.193	2	left	-329192449	2.0.10.242	2.0.10.242	11-04-2019	2019-11-04 06:17:31	14:17:31	female	2.0.10.147	222	Catch.bmp	1113	0		0	0	687792	0		0	0	NULL	NULL	NULL	Low	run1	1	List2	A_T.wav	A_T	1	1	1	1	687642	150	1	810	688452
Exp1	18	Exp1-17-1	59.937	1.0.0.193	2	left	-329192449	2.0.10.242	2.0.10.242	11-04-2019	2019-11-04 06:17:31	14:17:31	female	2.0.10.147	223	Catch.bmp	1454	0		0	0	690061	0		0	0	NULL	NULL	NULL	Low	run1	1	List2	A_T.wav	A_T	1	1	0	1	689911	150	1	508	690419
Exp1	18	Exp1-17-1	59.937	1.0.0.193	2	left	-329192449	2.0.10.242	2.0.10.242	11-04-2019	2019-11-04 06:17:31	14:17:31	female	2.0.10.147	224	Red_C.bmp	896	0		0	0	692664	0		0	0	NULL	NULL	NULL	Low	run1	1	List2	Catch.wav	V_T	1	1	0	2	692514	150	1	529	693043
Exp1	18	Exp1-17-1	59.937	1.0.0.193	2	left	-329192449	2.0.10.242	2.0.10.242	11-04-2019	2019-11-04 06:17:31	14:17:31	female	2.0.10.147	225	Blue_C.bmp	1137	0		0	0	694716	0		0	0	NULL	NULL	NULL	Low	run1		List2	A_S.wav	AV_S	0		1	1	694566	150		0	0
Exp1	18	Exp1-17-1	59.937	1.0.0.193	2	left	-329192449	2.0.10.242	2.0.10.242	11-04-2019	2019-11-04 06:17:31	14:17:31	female	2.0.10.147	226	Red_S_2.bmp	1446	0		0	0	697068	0		0	0	NULL	NULL	NULL	Low	run1	1	List2	Catch.wav	V_T	1	1	1	1	696918	150	1	429	697347
Exp1	18	Exp1-17-1	59.937	1.0.0.193	2	left	-329192449	2.0.10.242	2.0.10.242	11-04-2019	2019-11-04 06:17:31	14:17:31	female	2.0.10.147	227	Catch.bmp	954	0		0	0	699671	0		0	0	NULL	NULL	NULL	Low	run1	1	List2	A_T.wav	A_T	1	1	1	1	699521	150	1	642	700163
Exp1	18	Exp1-17-1	59.937	1.0.0.193	2	left	-329192449	2.0.10.242	2.0.10.242	11-04-2019	2019-11-04 06:17:31	14:17:31	female	2.0.10.147	228	Catch.bmp	1486	0		0	0	701773	0		0	0	NULL	NULL	NULL	Low	run1		List2	A_S.wav	A_S	0		0	1	701623	150		0	0
Exp1	18	Exp1-17-1	59.937	1.0.0.193	2	left	-329192449	2.0.10.242	2.0.10.242	11-04-2019	2019-11-04 06:17:31	14:17:31	female	2.0.10.147	229	Catch.bmp	1219	0		0	0	704476	0		0	0	NULL	NULL	NULL	Low	run1		List2	A_S.wav	A_S	0		0	1	704326	150		0	0
Exp1	18	Exp1-17-1	59.937	1.0.0.193	2	left	-329192449	2.0.10.242	2.0.10.242	11-04-2019	2019-11-04 06:17:31	14:17:31	female	2.0.10.147	230	Blue_C_2.bmp	1020	0		0	0	706912	0		0	0	NULL	NULL	NULL	Low	run1		List2	Catch.wav	V_S	0		1	1	706762	150		0	0
Exp1	18	Exp1-17-1	59.937	1.0.0.193	2	left	-329192449	2.0.10.242	2.0.10.242	11-04-2019	2019-11-04 06:17:31	14:17:31	female	2.0.10.147	231	Blue_C_2.bmp	1399	0		0	0	709148	0		0	0	NULL	NULL	NULL	Low	run1		List2	A_S.wav	AV_S	0		0	2	708998	150		0	0
Exp1	18	Exp1-17-1	59.937	1.0.0.193	2	left	-329192449	2.0.10.242	2.0.10.242	11-04-2019	2019-11-04 06:17:31	14:17:31	female	2.0.10.147	232	Red_C_2.bmp	914	0		0	0	711750	0		0	0	NULL	NULL	NULL	Low	run1	1	List2	Catch.wav	V_T	1	1	1	1	711600	150	1	387	711987
Exp1	18	Exp1-17-1	59.937	1.0.0.193	2	left	-329192449	2.0.10.242	2.0.10.242	11-04-2019	2019-11-04 06:17:31	14:17:31	female	2.0.10.147	233	Catch.bmp	1098	0		0	0	713819	0		0	0	NULL	NULL	NULL	Low	run1	1	List2	A_T.wav	A_T	1	1	1	1	713669	150	1	694	714363
Exp1	18	Exp1-17-1	59.937	1.0.0.193	2	left	-329192449	2.0.10.242	2.0.10.242	11-04-2019	2019-11-04 06:17:31	14:17:31	female	2.0.10.147	234	Catch.bmp	1486	0		0	1	716072	0		0	0	NULL	NULL	NULL	Low	run1	1	List2	A_T.wav	A_T	1	1	1	1	715921	151	1	554	716475
Exp1	18	Exp1-17-1	59.937	1.0.0.193	2	left	-329192449	2.0.10.242	2.0.10.242	11-04-2019	2019-11-04 06:17:31	14:17:31	female	2.0.10.147	235	Red_S_2.bmp	1350	0		0	0	718708	0		0	0	NULL	NULL	NULL	Low	run1	1	List2	Catch.wav	V_T	1	1	0	2	718558	150	1	502	719060
Exp1	18	Exp1-17-1	59.937	1.0.0.193	2	left	-329192449	2.0.10.242	2.0.10.242	11-04-2019	2019-11-04 06:17:31	14:17:31	female	2.0.10.147	236	Red_C.bmp	1213	0		0	0	721210	0		0	0	NULL	NULL	NULL	Low	run1	1	List2	Catch.wav	V_T	1	1	0	1	721060	150	1	368	721428
Exp1	18	Exp1-17-1	59.937	1.0.0.193	2	left	-329192449	2.0.10.242	2.0.10.242	11-04-2019	2019-11-04 06:17:31	14:17:31	female	2.0.10.147	237	Blue_S.bmp	1136	0		0	1	723580	0		0	0	NULL	NULL	NULL	Low	run1		List2	Catch.wav	V_S	0		0	1	723429	151		0	0
Exp1	18	Exp1-17-1	59.937	1.0.0.193	2	left	-329192449	2.0.10.242	2.0.10.242	11-04-2019	2019-11-04 06:17:31	14:17:31	female	2.0.10.147	238	Red_S_2.bmp	1191	0		0	0	725932	0		0	0	NULL	NULL	NULL	Low	run1	1	List2	A_T.wav	AV_T	1	1	1	1	725782	150	1	301	726083
Exp1	18	Exp1-17-1	59.937	1.0.0.193	2	left	-329192449	2.0.10.242	2.0.10.242	11-04-2019	2019-11-04 06:17:31	14:17:31	female	2.0.10.147	239	Red_C_2.bmp	1164	0		0	0	728284	0		0	0	NULL	NULL	NULL	Low	run1	1	List2	A_T.wav	AV_T	1	1	0	1	728134	150	1	421	728555
Exp1	18	Exp1-17-1	59.937	1.0.0.193	2	left	-329192449	2.0.10.242	2.0.10.242	11-04-2019	2019-11-04 06:17:31	14:17:31	female	2.0.10.147	240	Red_C.bmp	1102	0		0	1	730604	0		0	0	NULL	NULL	NULL	Low	run1	1	List2	A_T.wav	AV_T	1	1	1	1	730453	151	1	382	730835
Exp1	18	Exp1-17-1	59.937	1.0.0.193	2	left	-329192449	2.0.10.242	2.0.10.242	11-04-2019	2019-11-04 06:17:31	14:17:31	female	2.0.10.147	241	Blue_S.bmp	1128	0		0	0	732856	0		0	0	NULL	NULL	NULL	Low	run1		List2	Catch.wav	V_S	0		1	1	732706	150		0	0
Exp1	18	Exp1-17-1	59.937	1.0.0.193	2	left	-329192449	2.0.10.242	2.0.10.242	11-04-2019	2019-11-04 06:17:31	14:17:31	female	2.0.10.147	242	Blue_C.bmp	1246	0		0	0	735208	0		0	0	NULL	NULL	NULL	Low	run1		List2	A_S.wav	AV_S	0		1	1	735058	150		0	0
Exp1	18	Exp1-17-1	59.937	1.0.0.193	2	left	-329192449	2.0.10.242	2.0.10.242	11-04-2019	2019-11-04 06:17:31	14:17:31	female	2.0.10.147	243	Catch.bmp	993	0		0	1	737678	0		0	0	NULL	NULL	NULL	Low	run1		List2	A_S.wav	A_S	0		1	1	737527	151		0	0
Exp1	18	Exp1-17-1	59.937	1.0.0.193	2	left	-329192449	2.0.10.242	2.0.10.242	11-04-2019	2019-11-04 06:17:31	14:17:31	female	2.0.10.147	244	Red_C.bmp	801	0		0	0	739880	0		0	0	NULL	NULL	NULL	Low	run1	1	List2	Catch.wav	V_T	1	1	1	1	739730	150	1	489	740219
Exp1	18	Exp1-17-1	59.937	1.0.0.193	2	left	-329192449	2.0.10.242	2.0.10.242	11-04-2019	2019-11-04 06:17:31	14:17:31	female	2.0.10.147	245	Red_S.bmp	1567	0		0	0	741832	0		0	0	NULL	NULL	NULL	Low	run1	1	List2	A_T.wav	AV_T	1	1	1	1	741682	150	1	345	742027
Exp1	18	Exp1-17-1	59.937	1.0.0.193	2	left	-329192449	2.0.10.242	2.0.10.242	11-04-2019	2019-11-04 06:17:31	14:17:31	female	2.0.10.147	246	Red_C_2.bmp	802	0		0	1	744552	0		0	0	NULL	NULL	NULL	Low	run1	1	List2	A_T.wav	AV_T	1	1	1	1	744401	151	1	346	744747
Exp1	18	Exp1-17-1	59.937	1.0.0.193	2	left	-329192449	2.0.10.242	2.0.10.242	11-04-2019	2019-11-04 06:17:31	14:17:31	female	2.0.10.147	247	Catch.bmp	1237	0		0	1	746504	0		0	0	NULL	NULL	NULL	Low	run1	1	List2	A_T.wav	A_T	1	1	1	1	746353	151	1	545	746898
Exp1	18	Exp1-17-1	59.937	1.0.0.193	2	left	-329192449	2.0.10.242	2.0.10.242	11-04-2019	2019-11-04 06:17:31	14:17:31	female	2.0.10.147	248	Catch.bmp	1452	0		0	0	748889	0		0	0	NULL	NULL	NULL	Low	run1	1	List2	A_T.wav	A_T	1	1	0	1	748739	150	1	384	749123
Exp1	18	Exp1-17-1	59.937	1.0.0.193	2	left	-329192449	2.0.10.242	2.0.10.242	11-04-2019	2019-11-04 06:17:31	14:17:31	female	2.0.10.147	249	Blue_C.bmp	1218	0		0	0	751492	0		0	0	NULL	NULL	NULL	Low	run1		List2	A_S.wav	AV_S	0		0	1	751342	150		0	0
Exp1	18	Exp1-17-1	59.937	1.0.0.193	2	left	-329192449	2.0.10.242	2.0.10.242	11-04-2019	2019-11-04 06:17:31	14:17:31	female	2.0.10.147	250	Catch.bmp	1280	0		0	0	753928	0		0	0	NULL	NULL	NULL	Low	run1	1	List2	A_T.wav	A_T	1	1	0	1	753778	150	1	760	754538
Exp1	18	Exp1-17-1	59.937	1.0.0.193	2	left	-329192449	2.0.10.242	2.0.10.242	11-04-2019	2019-11-04 06:17:31	14:17:31	female	2.0.10.147	251	Red_S_2.bmp	1155	0		0	0	756364	0		0	0	NULL	NULL	NULL	Low	run1	1	List2	A_T.wav	AV_T	1	1	0	1	756214	150	1	420	756634
Exp1	18	Exp1-17-1	59.937	1.0.0.193	2	left	-329192449	2.0.10.242	2.0.10.242	11-04-2019	2019-11-04 06:17:31	14:17:31	female	2.0.10.147	252	Red_C.bmp	1422	0		0	0	758666	0		0	0	NULL	NULL	NULL	Low	run1	1	List2	Catch.wav	V_T	1	1	1	1	758516	150	1	503	759019
Exp1	18	Exp1-17-1	59.937	1.0.0.193	2	left	-329192449	2.0.10.242	2.0.10.242	11-04-2019	2019-11-04 06:17:31	14:17:31	female	2.0.10.147	253	Red_S.bmp	1522	0		0	0	761236	0		0	0	NULL	NULL	NULL	Low	run1	1	List2	Catch.wav	V_T	1	1	0	1	761086	150	1	397	761483
Exp1	18	Exp1-17-1	59.937	1.0.0.193	2	left	-329192449	2.0.10.242	2.0.10.242	11-04-2019	2019-11-04 06:17:31	14:17:31	female	2.0.10.147	254	Catch.bmp	933	0		0	0	763905	0		0	0	NULL	NULL	NULL	Low	run1	1	List2	A_T.wav	A_T	1	1	1	1	763755	150	1	519	764274
Exp1	18	Exp1-17-1	59.937	1.0.0.193	2	left	-329192449	2.0.10.242	2.0.10.242	11-04-2019	2019-11-04 06:17:31	14:17:31	female	2.0.10.147	255	Red_C_2.bmp	926	0		0	0	765991	0		0	0	NULL	NULL	NULL	Low	run1	1	List2	A_T.wav	AV_T	1	1	0	1	765841	150	1	337	766178
Exp1	18	Exp1-17-1	59.937	1.0.0.193	2	left	-329192449	2.0.10.242	2.0.10.242	11-04-2019	2019-11-04 06:17:31	14:17:31	female	2.0.10.147	256	Red_S_2.bmp	880	0		0	0	768076	0		0	0	NULL	NULL	NULL	Low	run1	1	List2	A_T.wav	AV_T	1	1	0	1	767926	150	1	300	768226
Exp1	18	Exp1-17-1	59.937	1.0.0.193	2	left	-329192449	2.0.10.242	2.0.10.242	11-04-2019	2019-11-04 06:17:31	14:17:31	female	2.0.10.147	257	Blue_S.bmp	973	0		0	0	770112	0		0	0	NULL	NULL	NULL	Low	run1		List2	A_S.wav	AV_S	0		0	2	769962	150		0	0
Exp1	18	Exp1-17-1	59.937	1.0.0.193	2	left	-329192449	2.0.10.242	2.0.10.242	11-04-2019	2019-11-04 06:17:31	14:17:31	female	2.0.10.147	258	Red_C_2.bmp	1364	0		0	0	772297	0		0	0	NULL	NULL	NULL	Low	run1	1	List2	A_T.wav	AV_T	1	1	0	1	772147	150	1	455	772602
Exp1	18	Exp1-17-1	59.937	1.0.0.193	2	left	-329192449	2.0.10.242	2.0.10.242	11-04-2019	2019-11-04 06:17:31	14:17:31	female	2.0.10.147	259	Red_C.bmp	1112	0		0	0	774817	0		0	0	NULL	NULL	NULL	Low	run1	1	List2	A_T.wav	AV_T	1	1	0	2	774667	150	1	399	775066
Exp1	18	Exp1-17-1	59.937	1.0.0.193	2	left	-329192449	2.0.10.242	2.0.10.242	11-04-2019	2019-11-04 06:17:31	14:17:31	female	2.0.10.147	260	Red_S_2.bmp	1358	0		0	0	777086	0		0	0	NULL	NULL	NULL	Low	run1	1	List2	A_T.wav	AV_T	1	1	0	1	776936	150	1	378	777314
Exp1	18	Exp1-17-1	59.937	1.0.0.193	2	left	-329192449	2.0.10.242	2.0.10.242	11-04-2019	2019-11-04 06:17:31	14:17:31	female	2.0.10.147	261	Red_C_2.bmp	1445	0		0	0	779605	0		0	0	NULL	NULL	NULL	Low	run1	1	List2	Catch.wav	V_T	1	1	1	1	779455	150	1	443	779898
Exp1	18	Exp1-17-1	59.937	1.0.0.193	2	left	-329192449	2.0.10.242	2.0.10.242	11-04-2019	2019-11-04 06:17:31	14:17:31	female	2.0.10.147	262	Catch.bmp	974	0		0	0	782208	0		0	0	NULL	NULL	NULL	Low	run1	1	List2	A_T.wav	A_T	1	1	1	1	782058	150	1	672	782730
Exp1	18	Exp1-17-1	59.937	1.0.0.193	2	left	-329192449	2.0.10.242	2.0.10.242	11-04-2019	2019-11-04 06:17:31	14:17:31	female	2.0.10.147	263	Red_C_2.bmp	1254	0		0	0	784343	0		0	0	NULL	NULL	NULL	Low	run1	1	List2	Catch.wav	V_T	1	1	1	1	784193	150	1	441	784634
Exp1	18	Exp1-17-1	59.937	1.0.0.193	2	left	-329192449	2.0.10.242	2.0.10.242	11-04-2019	2019-11-04 06:17:31	14:17:31	female	2.0.10.147	264	Blue_S_2.bmp	949	0		0	0	786746	0		0	0	NULL	NULL	NULL	Low	run1		List2	A_S.wav	AV_S	0		1	1	786596	150		0	0
Exp1	18	Exp1-17-1	59.937	1.0.0.193	2	left	-329192449	2.0.10.242	2.0.10.242	11-04-2019	2019-11-04 06:17:31	14:17:31	female	2.0.10.147	265	Catch.bmp	1052	0		0	0	788898	0		0	0	NULL	NULL	NULL	Low	run1	1	List2	A_T.wav	A_T	1	1	0	1	788748	150	1	558	789306
Exp1	18	Exp1-17-1	59.937	1.0.0.193	2	left	-329192449	2.0.10.242	2.0.10.242	11-04-2019	2019-11-04 06:17:31	14:17:31	female	2.0.10.147	266	Blue_C.bmp	1003	0		0	0	791100	0		0	0	NULL	NULL	NULL	Low	Run1		List2	Catch.wav	V_S	0		1	1	790950	150		0	0
Exp1	18	Exp1-17-1	59.937	1.0.0.193	2	left	-329192449	2.0.10.242	2.0.10.242	11-04-2019	2019-11-04 06:17:31	14:17:31	female	2.0.10.147	267	Red_C_2.bmp	1482	0		0	0	793336	0		0	0	NULL	NULL	NULL	Low	run1	1	List2	Catch.wav	V_T	1	1	0	1	793186	150	1	424	793610
Exp1	18	Exp1-17-1	59.937	1.0.0.193	2	left	-329192449	2.0.10.242	2.0.10.242	11-04-2019	2019-11-04 06:17:31	14:17:31	female	2.0.10.147	268	Catch.bmp	1247	0		0	0	795972	0		0	0	NULL	NULL	NULL	Low	run1	1	List2	A_T.wav	A_T	1	1	1	1	795822	150	1	620	796442
Exp1	18	Exp1-17-1	59.937	1.0.0.193	2	left	-329192449	2.0.10.242	2.0.10.242	11-04-2019	2019-11-04 06:17:31	14:17:31	female	2.0.10.147	269	Red_S.bmp	973	0		0	0	798375	0		0	0	NULL	NULL	NULL	Low	run1	1	List2	Catch.wav	V_T	1	1	0	1	798225	150	1	393	798618
Exp1	18	Exp1-17-1	59.937	1.0.0.193	2	left	-329192449	2.0.10.242	2.0.10.242	11-04-2019	2019-11-04 06:17:31	14:17:31	female	2.0.10.147	270	Red_S.bmp	911	0		0	0	800510	0		0	0	NULL	NULL	NULL	Low	run1	1	List2	A_T.wav	AV_T	1	1	1	1	800360	150	1	474	800834
Exp1	18	Exp1-17-1	59.937	1.0.0.193	2	left	-329192449	2.0.10.242	2.0.10.242	11-04-2019	2019-11-04 06:17:31	14:17:31	female	2.0.10.147	271	Red_S.bmp	1251	0		0	0	802579	0		0	0	NULL	NULL	NULL	Low	run1	1	List2	A_T.wav	AV_T	1	1	0	1	802429	150	1	693	803122
Exp1	18	Exp1-17-1	59.937	1.0.0.193	2	left	-329192449	2.0.10.242	2.0.10.242	11-04-2019	2019-11-04 06:17:31	14:17:31	female	2.0.10.147	272	Red_C.bmp	846	0		0	1	804982	0		0	0	NULL	NULL	NULL	Low	run1	1	List2	A_T.wav	AV_T	1	1	1	1	804831	151	1	355	805186
Exp1	18	Exp1-17-1	59.937	1.0.0.193	2	left	-329192449	2.0.10.242	2.0.10.242	11-04-2019	2019-11-04 06:17:31	14:17:31	female	2.0.10.147	273	Catch.bmp	959	0		0	0	806984	0		0	0	NULL	NULL	NULL	Low	run1	1	List2	A_T.wav	A_T	1	1	0	1	806834	150	1	896	807730
Exp1	18	Exp1-17-1	59.937	1.0.0.193	2	left	-329192449	2.0.10.242	2.0.10.242	11-04-2019	2019-11-04 06:17:31	14:17:31	female	2.0.10.147	274	Blue_S.bmp	1318	0		0	0	809103	0		0	0	NULL	NULL	NULL	Low	run1		List2	A_S.wav	AV_S	0		0	2	808953	150		0	0
Exp1	18	Exp1-17-1	59.937	1.0.0.193	2	left	-329192449	2.0.10.242	2.0.10.242	11-04-2019	2019-11-04 06:17:31	14:17:31	female	2.0.10.147	275	Red_C_2.bmp	1090	0		0	0	811639	0		0	0	NULL	NULL	NULL	Low	run1	1	List2	Catch.wav	V_T	1	1	0	2	811489	150	1	505	811994
Exp1	18	Exp1-17-1	59.937	1.0.0.193	2	left	-329192449	2.0.10.242	2.0.10.242	11-04-2019	2019-11-04 06:17:31	14:17:31	female	2.0.10.147	276	Blue_C_2.bmp	1168	0		0	0	813891	0		0	0	NULL	NULL	NULL	Low	run1		List2	A_S.wav	AV_S	0		1	1	813741	150		0	0
Exp1	18	Exp1-17-1	59.937	1.0.0.193	2	left	-329192449	2.0.10.242	2.0.10.242	11-04-2019	2019-11-04 06:17:31	14:17:31	female	2.0.10.147	277	Blue_S_2.bmp	1179	0		0	0	816277	0		0	0	NULL	NULL	NULL	Low	run1		List2	A_S.wav	AV_S	0		0	1	816127	150		0	0
Exp1	18	Exp1-17-1	59.937	1.0.0.193	2	left	-329192449	2.0.10.242	2.0.10.242	11-04-2019	2019-11-04 06:17:31	14:17:31	female	2.0.10.147	278	Red_S_2.bmp	1600	0		0	0	818679	0		0	0	NULL	NULL	NULL	Low	run1	1	List2	A_T.wav	AV_T	1	1	0	1	818529	150	1	402	818931
Exp1	18	Exp1-17-1	59.937	1.0.0.193	2	left	-329192449	2.0.10.242	2.0.10.242	11-04-2019	2019-11-04 06:17:31	14:17:31	female	2.0.10.147	279	Red_C_2.bmp	1581	0		0	0	821432	0		0	0	NULL	NULL	NULL	Low	run1	1	List2	Catch.wav	V_T	1	1	1	1	821282	150	1	392	821674
Exp1	18	Exp1-17-1	59.937	1.0.0.193	2	left	-329192449	2.0.10.242	2.0.10.242	11-04-2019	2019-11-04 06:17:31	14:17:31	female	2.0.10.147	280	Catch.bmp	1484	0		1	0	824168	0		0	0	NULL	NULL	NULL	Low	run1	1	List2	A_T.wav	A_T	1	1	1	1	824018	150	1	527	824545
