# Supplementary material for: Visual Perceptual Load Attenuates Age-Related Audiovisual Integration in an Audiovisual Discrimination Task
Source: Front Psychol. 2021 Sep 29;12:740221. doi: 10.3389/fpsyg.2021.740221 (PMC8511317; doi:10.3389/fpsyg.2021.740221)
Supplement: Supplementary file 1 [file Data_Sheet_1.ZIP › Export data/Group 2_Data_Older/Exp1_Low load/Subject_19.xlsx]

## Sheet: Sheet1
ExperimentName	Subject	DataFile.Basename	Display.RefreshRate	ExperimentVersion	Group	Handedness	RandomSeed	RuntimeVersion	RuntimeVersionExpected	SessionDate	SessionStartDateTimeUtc	SessionTime	Sex	StudioVersion	Block	Image	ITI	ITI.ACC	ITI.CRESP	ITI.DurationError	ITI.OnsetDelay	ITI.OnsetTime	ITI.OnsetToOnsetTime	ITI.RESP	ITI.RT	ITI.RTTime	List1	List1.Cycle	List1.Sample	PercetualLoad	Procedure	Response	Running	Sound	StimulusType	Target.ACC	Target.CRESP	Target.DurationError	Target.OnsetDelay	Target.OnsetTime	Target.OnsetToOnsetTime	Target.RESP	Target.RT	Target.RTTime
Exp1	19	Exp1-1-19	59.937	1.0.0.194	2	left	-569659992	2.0.10.242	2.0.10.242	11-04-2019	2019-11-04 07:17:36	15:17:36	female	2.0.10.147	1	Blue_C.bmp	1094	0		0	0	33972	0		0	0	1	1	1	Low	Prac		List1	Catch.wav	V_S	0		119	1	33822	150		0	0
Exp1	19	Exp1-1-19	59.937	1.0.0.194	2	left	-569659992	2.0.10.242	2.0.10.242	11-04-2019	2019-11-04 07:17:36	15:17:36	female	2.0.10.147	2	Red_S_2.bmp	882	0		0	0	36275	0		0	0	18	1	2	Low	Prac	1	List1	A_T.wav	AV_T	1	1	1	1	36125	150	1	482	36607
Exp1	19	Exp1-1-19	59.937	1.0.0.194	2	left	-569659992	2.0.10.242	2.0.10.242	11-04-2019	2019-11-04 07:17:36	15:17:36	female	2.0.10.147	3	Catch.bmp	1177	0		0	0	38310	0		0	0	10	1	3	Low	Prac	1	List1	A_T.wav	A_T	1	1	0	1	38160	150	1	455	38615
Exp1	19	Exp1-1-19	59.937	1.0.0.194	2	left	-569659992	2.0.10.242	2.0.10.242	11-04-2019	2019-11-04 07:17:36	15:17:36	female	2.0.10.147	4	Red_S.bmp	1058	0		0	0	40646	0		0	0	17	1	4	Low	Prac	1	List1	A_T.wav	AV_T	1	1	0	1	40496	150	1	375	40871
Exp1	19	Exp1-1-19	59.937	1.0.0.194	2	left	-569659992	2.0.10.242	2.0.10.242	11-04-2019	2019-11-04 07:17:36	15:17:36	female	2.0.10.147	5	Blue_S_2.bmp	1483	0		0	0	42865	0		0	0	4	1	5	Low	Prac		List1	Catch.wav	V_S	0		1	1	42715	150		0	0
Exp1	19	Exp1-1-19	59.937	1.0.0.194	2	left	-569659992	2.0.10.242	2.0.10.242	11-04-2019	2019-11-04 07:17:36	15:17:36	female	2.0.10.147	6	Blue_S.bmp	1466	0		0	0	45551	0		0	0	3	1	6	Low	Prac		List1	Catch.wav	V_S	0		0	1	45401	150		0	0
Exp1	19	Exp1-1-19	59.937	1.0.0.194	2	left	-569659992	2.0.10.242	2.0.10.242	11-04-2019	2019-11-04 07:17:36	15:17:36	female	2.0.10.147	7	Blue_S_2.bmp	1067	0		0	0	48221	0		0	0	14	1	7	Low	Prac		List1	A_S.wav	AV_S	0		1	2	48071	150		0	0
Exp1	19	Exp1-1-19	59.937	1.0.0.194	2	left	-569659992	2.0.10.242	2.0.10.242	11-04-2019	2019-11-04 07:17:36	15:17:36	female	2.0.10.147	8	Blue_S.bmp	930	0		0	0	50506	0		0	0	3	1	8	Low	Prac		List1	Catch.wav	V_S	0		1	1	50356	150		0	0
Exp1	19	Exp1-1-19	59.937	1.0.0.194	2	left	-569659992	2.0.10.242	2.0.10.242	11-04-2019	2019-11-04 07:17:36	15:17:36	female	2.0.10.147	9	Red_S.bmp	1145	0		0	0	52659	0		0	0	7	1	9	Low	Prac	1	List1	Catch.wav	V_T	1	1	0	2	52509	150	1	482	52991
Exp1	19	Exp1-1-19	59.937	1.0.0.194	2	left	-569659992	2.0.10.242	2.0.10.242	11-04-2019	2019-11-04 07:17:36	15:17:36	female	2.0.10.147	10	Catch.bmp	1161	0		0	0	54961	0		0	0	10	1	10	Low	Prac	1	List1	A_T.wav	A_T	0		1	1	54811	150		0	0
Exp1	19	Exp1-1-19	59.937	1.0.0.194	2	left	-569659992	2.0.10.242	2.0.10.242	11-04-2019	2019-11-04 07:17:36	15:17:36	female	2.0.10.147	11	Red_C_2.bmp	1478	0		0	0	57330	0		0	0	16	1	11	Low	Prac	1	List1	A_T.wav	AV_T	1	1	0	1	57180	150	1	499	57679
Exp1	19	Exp1-1-19	59.937	1.0.0.194	2	left	-569659992	2.0.10.242	2.0.10.242	11-04-2019	2019-11-04 07:17:36	15:17:36	female	2.0.10.147	12	Catch.bmp	1524	0		0	0	59966	0		0	0	10	1	12	Low	Prac	1	List1	A_T.wav	A_T	1	1	0	1	59816	150	1	407	60223
Exp1	19	Exp1-1-19	59.937	1.0.0.194	2	left	-569659992	2.0.10.242	2.0.10.242	11-04-2019	2019-11-04 07:17:36	15:17:36	female	2.0.10.147	13	Red_C.bmp	1100	0		0	1	62653	0		0	0	5	1	13	Low	Prac	1	List1	Catch.wav	V_T	1	1	1	1	62502	151	1	481	62983
Exp1	19	Exp1-1-19	59.937	1.0.0.194	2	left	-569659992	2.0.10.242	2.0.10.242	11-04-2019	2019-11-04 07:17:36	15:17:36	female	2.0.10.147	14	Catch.bmp	915	0		0	0	64905	0		0	0	10	1	14	Low	Prac	1	List1	A_T.wav	A_T	0		1	1	64755	150		0	0
Exp1	19	Exp1-1-19	59.937	1.0.0.194	2	left	-569659992	2.0.10.242	2.0.10.242	11-04-2019	2019-11-04 07:17:36	15:17:36	female	2.0.10.147	15	Red_S.bmp	926	0		0	0	67024	0		0	0	17	1	15	Low	Prac	1	List1	A_T.wav	AV_T	1	1	0	1	66874	150	1	389	67263
Exp1	19	Exp1-1-19	59.937	1.0.0.194	2	left	-569659992	2.0.10.242	2.0.10.242	11-04-2019	2019-11-04 07:17:36	15:17:36	female	2.0.10.147	16	Red_C_2.bmp	1228	0		0	0	69109	0		0	0	16	1	16	Low	Prac	1	List1	A_T.wav	AV_T	1	1	0	1	68959	150	1	392	69351
Exp1	19	Exp1-1-19	59.937	1.0.0.194	2	left	-569659992	2.0.10.242	2.0.10.242	11-04-2019	2019-11-04 07:17:36	15:17:36	female	2.0.10.147	17	Red_C.bmp	898	0		0	0	71495	0		0	0	15	1	17	Low	Prac	1	List1	A_T.wav	AV_T	1	1	0	1	71345	150	1	391	71736
Exp1	19	Exp1-1-19	59.937	1.0.0.194	2	left	-569659992	2.0.10.242	2.0.10.242	11-04-2019	2019-11-04 07:17:36	15:17:36	female	2.0.10.147	18	Red_S_2.bmp	1176	0		0	0	73547	0		0	0	18	1	18	Low	Prac	1	List1	A_T.wav	AV_T	1	1	0	1	73397	150	1	346	73743
Exp1	19	Exp1-1-19	59.937	1.0.0.194	2	left	-569659992	2.0.10.242	2.0.10.242	11-04-2019	2019-11-04 07:17:36	15:17:36	female	2.0.10.147	19	Red_S_2.bmp	1196	0		0	0	75883	0		0	0	8	1	19	Low	Prac	1	List1	Catch.wav	V_T	1	1	0	1	75733	150	1	394	76127
Exp1	19	Exp1-1-19	59.937	1.0.0.194	2	left	-569659992	2.0.10.242	2.0.10.242	11-04-2019	2019-11-04 07:17:36	15:17:36	female	2.0.10.147	20	Red_C.bmp	1222	0		0	1	78236	0		0	0	5	1	20	Low	Prac	1	List1	Catch.wav	V_T	1	1	1	1	78085	151	1	426	78511
Exp1	19	Exp1-1-19	59.937	1.0.0.194	2	left	-569659992	2.0.10.242	2.0.10.242	11-04-2019	2019-11-04 07:17:36	15:17:36	female	2.0.10.147	21	Blue_S.bmp	1105	0		0	0	94252	0		0	0	NULL	NULL	NULL	Low	run1		List2	Catch.wav	V_S	0		0	1	94102	150		0	0
Exp1	19	Exp1-1-19	59.937	1.0.0.194	2	left	-569659992	2.0.10.242	2.0.10.242	11-04-2019	2019-11-04 07:17:36	15:17:36	female	2.0.10.147	22	Blue_S.bmp	1164	0		1	0	96571	0		0	0	NULL	NULL	NULL	Low	run1		List2	Catch.wav	V_S	0		0	1	96421	150		0	0
Exp1	19	Exp1-1-19	59.937	1.0.0.194	2	left	-569659992	2.0.10.242	2.0.10.242	11-04-2019	2019-11-04 07:17:36	15:17:36	female	2.0.10.147	23	Red_C_2.bmp	1536	0		0	0	98957	0		0	0	NULL	NULL	NULL	Low	run1	1	List2	Catch.wav	V_T	1	1	0	1	98807	150	1	367	99174
Exp1	19	Exp1-1-19	59.937	1.0.0.194	2	left	-569659992	2.0.10.242	2.0.10.242	11-04-2019	2019-11-04 07:17:36	15:17:36	female	2.0.10.147	24	Catch.bmp	1138	0		0	1	101644	0		0	0	NULL	NULL	NULL	Low	run1	1	List2	A_T.wav	A_T	1	1	1	1	101493	151	1	681	102174
Exp1	19	Exp1-1-19	59.937	1.0.0.194	2	left	-569659992	2.0.10.242	2.0.10.242	11-04-2019	2019-11-04 07:17:36	15:17:36	female	2.0.10.147	25	Catch.bmp	1448	0		0	0	103929	0		0	0	NULL	NULL	NULL	Low	run1		List2	A_S.wav	A_S	0		0	1	103779	150		0	0
Exp1	19	Exp1-1-19	59.937	1.0.0.194	2	left	-569659992	2.0.10.242	2.0.10.242	11-04-2019	2019-11-04 07:17:36	15:17:36	female	2.0.10.147	26	Red_S.bmp	1526	0		0	0	106599	0		0	0	NULL	NULL	NULL	Low	run1	1	List2	Catch.wav	V_T	1	1	0	2	106449	150	1	333	106782
Exp1	19	Exp1-1-19	59.937	1.0.0.194	2	left	-569659992	2.0.10.242	2.0.10.242	11-04-2019	2019-11-04 07:17:36	15:17:36	female	2.0.10.147	27	Blue_C.bmp	983	0		0	0	109285	0		0	0	NULL	NULL	NULL	Low	run1		List2	A_S.wav	AV_S	0		0	1	109135	150		0	0
Exp1	19	Exp1-1-19	59.937	1.0.0.194	2	left	-569659992	2.0.10.242	2.0.10.242	11-04-2019	2019-11-04 07:17:36	15:17:36	female	2.0.10.147	28	Catch.bmp	1453	0		0	0	111487	0		0	0	NULL	NULL	NULL	Low	run1		List2	A_S.wav	A_S	0		0	1	111337	150		0	0
Exp1	19	Exp1-1-19	59.937	1.0.0.194	2	left	-569659992	2.0.10.242	2.0.10.242	11-04-2019	2019-11-04 07:17:36	15:17:36	female	2.0.10.147	29	Red_C_2.bmp	1153	0		0	0	114140	0		0	0	NULL	NULL	NULL	Low	run1	1	List2	A_T.wav	AV_T	1	1	0	1	113990	150	1	384	114374
Exp1	19	Exp1-1-19	59.937	1.0.0.194	2	left	-569659992	2.0.10.242	2.0.10.242	11-04-2019	2019-11-04 07:17:36	15:17:36	female	2.0.10.147	30	Catch.bmp	884	0		0	0	116442	0		0	0	NULL	NULL	NULL	Low	run1	1	List2	A_T.wav	A_T	1	1	0	1	116292	150	1	618	116910
Exp1	19	Exp1-1-19	59.937	1.0.0.194	2	left	-569659992	2.0.10.242	2.0.10.242	11-04-2019	2019-11-04 07:17:36	15:17:36	female	2.0.10.147	31	Red_S.bmp	1292	0		0	0	118478	0		0	0	NULL	NULL	NULL	Low	run1	1	List2	Catch.wav	V_T	1	1	0	1	118328	150	1	503	118831
Exp1	19	Exp1-1-19	59.937	1.0.0.194	2	left	-569659992	2.0.10.242	2.0.10.242	11-04-2019	2019-11-04 07:17:36	15:17:36	female	2.0.10.147	32	Red_S_2.bmp	1232	0		0	0	120930	0		0	0	NULL	NULL	NULL	Low	run1	1	List2	A_T.wav	AV_T	1	1	1	1	120780	150	1	394	121174
Exp1	19	Exp1-1-19	59.937	1.0.0.194	2	left	-569659992	2.0.10.242	2.0.10.242	11-04-2019	2019-11-04 07:17:36	15:17:36	female	2.0.10.147	33	Red_C.bmp	1008	0		0	0	123316	0		0	0	NULL	NULL	NULL	Low	run1	1	List2	A_T.wav	AV_T	1	1	0	1	123166	150	1	360	123526
Exp1	19	Exp1-1-19	59.937	1.0.0.194	2	left	-569659992	2.0.10.242	2.0.10.242	11-04-2019	2019-11-04 07:17:36	15:17:36	female	2.0.10.147	34	Catch.bmp	1369	0		0	0	125485	0		0	0	NULL	NULL	NULL	Low	run1	1	List2	A_T.wav	A_T	1	1	0	1	125335	150	1	439	125774
Exp1	19	Exp1-1-19	59.937	1.0.0.194	2	left	-569659992	2.0.10.242	2.0.10.242	11-04-2019	2019-11-04 07:17:36	15:17:36	female	2.0.10.147	35	Catch.bmp	1451	0		0	1	128005	0		0	0	NULL	NULL	NULL	Low	run1		List2	A_S.wav	A_S	0		0	1	127854	151	1	688	128542
Exp1	19	Exp1-1-19	59.937	1.0.0.194	2	left	-569659992	2.0.10.242	2.0.10.242	11-04-2019	2019-11-04 07:17:36	15:17:36	female	2.0.10.147	36	Blue_S.bmp	1306	0		0	0	130607	0		0	0	NULL	NULL	NULL	Low	run1		List2	A_S.wav	AV_S	0		0	1	130457	150		0	0
Exp1	19	Exp1-1-19	59.937	1.0.0.194	2	left	-569659992	2.0.10.242	2.0.10.242	11-04-2019	2019-11-04 07:17:36	15:17:36	female	2.0.10.147	37	Catch.bmp	1177	0		0	0	133143	0		0	0	NULL	NULL	NULL	Low	run1		List2	A_S.wav	A_S	0		0	1	132993	150		0	0
Exp1	19	Exp1-1-19	59.937	1.0.0.194	2	left	-569659992	2.0.10.242	2.0.10.242	11-04-2019	2019-11-04 07:17:36	15:17:36	female	2.0.10.147	38	Red_C_2.bmp	1150	0		0	0	135529	0		0	0	NULL	NULL	NULL	Low	run1	1	List2	A_T.wav	AV_T	1	1	0	1	135379	150	1	323	135702
Exp1	19	Exp1-1-19	59.937	1.0.0.194	2	left	-569659992	2.0.10.242	2.0.10.242	11-04-2019	2019-11-04 07:17:36	15:17:36	female	2.0.10.147	39	Red_S.bmp	1088	0		1	0	137831	0		0	0	NULL	NULL	NULL	Low	run1	1	List2	A_T.wav	AV_T	1	1	0	1	137681	150	1	349	138030
Exp1	19	Exp1-1-19	59.937	1.0.0.194	2	left	-569659992	2.0.10.242	2.0.10.242	11-04-2019	2019-11-04 07:17:36	15:17:36	female	2.0.10.147	40	Red_S_2.bmp	1424	0		0	0	140067	0		0	0	NULL	NULL	NULL	Low	run1	1	List2	Catch.wav	V_T	1	1	1	1	139917	150	1	1033	140950
Exp1	19	Exp1-1-19	59.937	1.0.0.194	2	left	-569659992	2.0.10.242	2.0.10.242	11-04-2019	2019-11-04 07:17:36	15:17:36	female	2.0.10.147	41	Catch.bmp	1390	0		0	0	142653	0		0	0	NULL	NULL	NULL	Low	run1		List2	A_S.wav	A_S	0		1	1	142503	150	1	655	143158
Exp1	19	Exp1-1-19	59.937	1.0.0.194	2	left	-569659992	2.0.10.242	2.0.10.242	11-04-2019	2019-11-04 07:17:36	15:17:36	female	2.0.10.147	42	Catch.bmp	1504	0		0	0	145206	0		0	0	NULL	NULL	NULL	Low	run1	1	List2	A_T.wav	A_T	1	1	0	1	145056	150	1	710	145766
Exp1	19	Exp1-1-19	59.937	1.0.0.194	2	left	-569659992	2.0.10.242	2.0.10.242	11-04-2019	2019-11-04 07:17:36	15:17:36	female	2.0.10.147	43	Catch.bmp	1189	0		0	0	147859	0		0	0	NULL	NULL	NULL	Low	run1	1	List2	A_T.wav	A_T	1	1	0	2	147709	150	1	561	148270
Exp1	19	Exp1-1-19	59.937	1.0.0.194	2	left	-569659992	2.0.10.242	2.0.10.242	11-04-2019	2019-11-04 07:17:36	15:17:36	female	2.0.10.147	44	Catch.bmp	1528	0		0	0	150211	0		0	0	NULL	NULL	NULL	Low	run1		List2	A_S.wav	A_S	0		0	1	150061	150		0	0
Exp1	19	Exp1-1-19	59.937	1.0.0.194	2	left	-569659992	2.0.10.242	2.0.10.242	11-04-2019	2019-11-04 07:17:36	15:17:36	female	2.0.10.147	45	Catch.bmp	879	0		0	0	152964	0		0	0	NULL	NULL	NULL	Low	run1	1	List2	A_T.wav	A_T	1	1	0	1	152814	150	1	384	153198
Exp1	19	Exp1-1-19	59.937	1.0.0.194	2	left	-569659992	2.0.10.242	2.0.10.242	11-04-2019	2019-11-04 07:17:36	15:17:36	female	2.0.10.147	46	Red_S_2.bmp	1417	0		0	1	155000	0		0	0	NULL	NULL	NULL	Low	run1	1	List2	A_T.wav	AV_T	1	1	0	1	154849	151	1	405	155254
Exp1	19	Exp1-1-19	59.937	1.0.0.194	2	left	-569659992	2.0.10.242	2.0.10.242	11-04-2019	2019-11-04 07:17:36	15:17:36	female	2.0.10.147	47	Catch.bmp	997	0		0	0	157569	0		0	0	NULL	NULL	NULL	Low	run1		List2	A_S.wav	A_S	0		0	1	157419	150		0	0
Exp1	19	Exp1-1-19	59.937	1.0.0.194	2	left	-569659992	2.0.10.242	2.0.10.242	11-04-2019	2019-11-04 07:17:36	15:17:36	female	2.0.10.147	48	Red_C_2.bmp	1054	0		0	0	159788	0		0	0	NULL	NULL	NULL	Low	run1	1	List2	A_T.wav	AV_T	1	1	0	1	159638	150	1	439	160077
Exp1	19	Exp1-1-19	59.937	1.0.0.194	2	left	-569659992	2.0.10.242	2.0.10.242	11-04-2019	2019-11-04 07:17:36	15:17:36	female	2.0.10.147	49	Red_C.bmp	1184	0		0	0	161990	0		0	0	NULL	NULL	NULL	Low	run1	1	List2	Catch.wav	V_T	1	1	1	1	161840	150	1	885	162725
Exp1	19	Exp1-1-19	59.937	1.0.0.194	2	left	-569659992	2.0.10.242	2.0.10.242	11-04-2019	2019-11-04 07:17:36	15:17:36	female	2.0.10.147	50	Red_C.bmp	1584	0		0	0	164326	0		0	0	NULL	NULL	NULL	Low	run1	1	List2	Catch.wav	V_T	1	1	0	1	164176	150	1	557	164733
Exp1	19	Exp1-1-19	59.937	1.0.0.194	2	left	-569659992	2.0.10.242	2.0.10.242	11-04-2019	2019-11-04 07:17:36	15:17:36	female	2.0.10.147	51	Red_S_2.bmp	1040	0		0	0	167062	0		0	0	NULL	NULL	NULL	Low	run1	1	List2	Catch.wav	V_T	1	1	0	1	166912	150	1	445	167357
Exp1	19	Exp1-1-19	59.937	1.0.0.194	2	left	-569659992	2.0.10.242	2.0.10.242	11-04-2019	2019-11-04 07:17:36	15:17:36	female	2.0.10.147	52	Blue_C_2.bmp	1333	0		0	1	169265	0		0	0	NULL	NULL	NULL	Low	run1		List2	A_S.wav	AV_S	0		1	1	169114	151		0	0
Exp1	19	Exp1-1-19	59.937	1.0.0.194	2	left	-569659992	2.0.10.242	2.0.10.242	11-04-2019	2019-11-04 07:17:36	15:17:36	female	2.0.10.147	53	Catch.bmp	1095	0		0	1	171801	0		0	0	NULL	NULL	NULL	Low	run1	1	List2	A_T.wav	A_T	1	1	0	1	171650	151	1	587	172237
Exp1	19	Exp1-1-19	59.937	1.0.0.194	2	left	-569659992	2.0.10.242	2.0.10.242	11-04-2019	2019-11-04 07:17:36	15:17:36	female	2.0.10.147	54	Red_S.bmp	1451	0		0	0	174053	0		0	0	NULL	NULL	NULL	Low	run1	1	List2	A_T.wav	AV_T	1	1	0	1	173903	150	1	423	174326
Exp1	19	Exp1-1-19	59.937	1.0.0.194	2	left	-569659992	2.0.10.242	2.0.10.242	11-04-2019	2019-11-04 07:17:36	15:17:36	female	2.0.10.147	55	Catch.bmp	1487	0		0	1	176656	0		0	0	NULL	NULL	NULL	Low	run1	1	List2	A_T.wav	A_T	1	1	1	1	176505	151	1	572	177077
Exp1	19	Exp1-1-19	59.937	1.0.0.194	2	left	-569659992	2.0.10.242	2.0.10.242	11-04-2019	2019-11-04 07:17:36	15:17:36	female	2.0.10.147	56	Red_C_2.bmp	967	0		0	0	179292	0		0	0	NULL	NULL	NULL	Low	run1	1	List2	Catch.wav	V_T	0		0	1	179142	150		0	0
Exp1	19	Exp1-1-19	59.937	1.0.0.194	2	left	-569659992	2.0.10.242	2.0.10.242	11-04-2019	2019-11-04 07:17:36	15:17:36	female	2.0.10.147	57	Red_S_2.bmp	1448	0		0	0	181461	0		0	0	NULL	NULL	NULL	Low	run1	1	List2	A_T.wav	AV_T	1	1	0	2	181311	150	1	502	181813
Exp1	19	Exp1-1-19	59.937	1.0.0.194	2	left	-569659992	2.0.10.242	2.0.10.242	11-04-2019	2019-11-04 07:17:36	15:17:36	female	2.0.10.147	58	Catch.bmp	1329	0		0	0	184063	0		0	0	NULL	NULL	NULL	Low	run1		List2	A_S.wav	A_S	0		0	1	183913	150		0	0
Exp1	19	Exp1-1-19	59.937	1.0.0.194	2	left	-569659992	2.0.10.242	2.0.10.242	11-04-2019	2019-11-04 07:17:36	15:17:36	female	2.0.10.147	59	Blue_S.bmp	1166	0		0	0	186616	0		0	0	NULL	NULL	NULL	Low	run1		List2	A_S.wav	AV_S	0		0	1	186466	150		0	0
Exp1	19	Exp1-1-19	59.937	1.0.0.194	2	left	-569659992	2.0.10.242	2.0.10.242	11-04-2019	2019-11-04 07:17:36	15:17:36	female	2.0.10.147	60	Red_S.bmp	1002	0		0	0	189002	0		0	0	NULL	NULL	NULL	Low	run1	1	List2	A_T.wav	AV_T	1	1	0	1	188852	150	1	433	189285
Exp1	19	Exp1-1-19	59.937	1.0.0.194	2	left	-569659992	2.0.10.242	2.0.10.242	11-04-2019	2019-11-04 07:17:36	15:17:36	female	2.0.10.147	61	Red_C_2.bmp	1439	0		0	0	191154	0		0	0	NULL	NULL	NULL	Low	run1	1	List2	Catch.wav	V_T	1	1	1	1	191004	150	1	521	191525
Exp1	19	Exp1-1-19	59.937	1.0.0.194	2	left	-569659992	2.0.10.242	2.0.10.242	11-04-2019	2019-11-04 07:17:36	15:17:36	female	2.0.10.147	62	Red_C.bmp	1198	0		0	0	193740	0		0	0	NULL	NULL	NULL	Low	run1	1	List2	Catch.wav	V_T	1	1	0	1	193590	150	1	471	194061
Exp1	19	Exp1-1-19	59.937	1.0.0.194	2	left	-569659992	2.0.10.242	2.0.10.242	11-04-2019	2019-11-04 07:17:36	15:17:36	female	2.0.10.147	63	Blue_C.bmp	1512	0		0	0	196093	0		0	0	NULL	NULL	NULL	Low	run1		List2	A_S.wav	AV_S	0		0	1	195943	150		0	0
Exp1	19	Exp1-1-19	59.937	1.0.0.194	2	left	-569659992	2.0.10.242	2.0.10.242	11-04-2019	2019-11-04 07:17:36	15:17:36	female	2.0.10.147	64	Blue_S.bmp	894	0		0	0	198812	0		0	0	NULL	NULL	NULL	Low	run1		List2	Catch.wav	V_S	0		1	1	198662	150		0	0
Exp1	19	Exp1-1-19	59.937	1.0.0.194	2	left	-569659992	2.0.10.242	2.0.10.242	11-04-2019	2019-11-04 07:17:36	15:17:36	female	2.0.10.147	65	Blue_C.bmp	1441	0		0	0	200914	0		0	0	NULL	NULL	NULL	Low	Run1		List2	Catch.wav	V_S	0		0	1	200764	150		0	0
Exp1	19	Exp1-1-19	59.937	1.0.0.194	2	left	-569659992	2.0.10.242	2.0.10.242	11-04-2019	2019-11-04 07:17:36	15:17:36	female	2.0.10.147	66	Red_S.bmp	1430	0		0	0	203567	0		0	0	NULL	NULL	NULL	Low	run1	1	List2	Catch.wav	V_T	1	1	0	1	203417	150	1	372	203789
Exp1	19	Exp1-1-19	59.937	1.0.0.194	2	left	-569659992	2.0.10.242	2.0.10.242	11-04-2019	2019-11-04 07:17:36	15:17:36	female	2.0.10.147	67	Red_C_2.bmp	1020	0		0	0	206153	0		0	0	NULL	NULL	NULL	Low	run1	1	List2	A_T.wav	AV_T	1	1	1	1	206003	150	1	394	206397
Exp1	19	Exp1-1-19	59.937	1.0.0.194	2	left	-569659992	2.0.10.242	2.0.10.242	11-04-2019	2019-11-04 07:17:36	15:17:36	female	2.0.10.147	68	Blue_C_2.bmp	1288	0		0	0	208322	0		0	0	NULL	NULL	NULL	Low	run1		List2	Catch.wav	V_S	0		1	1	208172	150		0	0
Exp1	19	Exp1-1-19	59.937	1.0.0.194	2	left	-569659992	2.0.10.242	2.0.10.242	11-04-2019	2019-11-04 07:17:36	15:17:36	female	2.0.10.147	69	Red_S_2.bmp	861	0		0	0	210825	0		0	0	NULL	NULL	NULL	Low	run1	1	List2	Catch.wav	V_T	1	1	0	1	210675	150	1	466	211141
Exp1	19	Exp1-1-19	59.937	1.0.0.194	2	left	-569659992	2.0.10.242	2.0.10.242	11-04-2019	2019-11-04 07:17:36	15:17:36	female	2.0.10.147	70	Red_S.bmp	1248	0		0	1	212844	0		0	0	NULL	NULL	NULL	Low	run1	1	List2	A_T.wav	AV_T	1	1	1	1	212693	151	1	441	213134
Exp1	19	Exp1-1-19	59.937	1.0.0.194	2	left	-569659992	2.0.10.242	2.0.10.242	11-04-2019	2019-11-04 07:17:36	15:17:36	female	2.0.10.147	71	Blue_S_2.bmp	1460	0		0	0	215246	0		0	0	NULL	NULL	NULL	Low	run1		List2	Catch.wav	V_S	0		1	1	215096	150		0	0
Exp1	19	Exp1-1-19	59.937	1.0.0.194	2	left	-569659992	2.0.10.242	2.0.10.242	11-04-2019	2019-11-04 07:17:36	15:17:36	female	2.0.10.147	72	Red_C_2.bmp	823	0		0	1	217916	0		0	0	NULL	NULL	NULL	Low	run1	1	List2	Catch.wav	V_T	1	1	1	1	217765	151	1	504	218269
Exp1	19	Exp1-1-19	59.937	1.0.0.194	2	left	-569659992	2.0.10.242	2.0.10.242	11-04-2019	2019-11-04 07:17:36	15:17:36	female	2.0.10.147	73	Red_C_2.bmp	1071	0		0	0	219901	0		0	0	NULL	NULL	NULL	Low	run1	1	List2	Catch.wav	V_T	1	1	0	1	219751	150	1	485	220236
Exp1	19	Exp1-1-19	59.937	1.0.0.194	2	left	-569659992	2.0.10.242	2.0.10.242	11-04-2019	2019-11-04 07:17:36	15:17:36	female	2.0.10.147	74	Catch.bmp	1491	0		0	0	222120	0		0	0	NULL	NULL	NULL	Low	run1	1	List2	A_T.wav	A_T	1	1	1	1	221970	150	1	563	222533
Exp1	19	Exp1-1-19	59.937	1.0.0.194	2	left	-569659992	2.0.10.242	2.0.10.242	11-04-2019	2019-11-04 07:17:36	15:17:36	female	2.0.10.147	75	Red_S.bmp	1517	0		0	0	224773	0		0	0	NULL	NULL	NULL	Low	run1	1	List2	A_T.wav	AV_T	1	1	0	1	224623	150	1	486	225109
Exp1	19	Exp1-1-19	59.937	1.0.0.194	2	left	-569659992	2.0.10.242	2.0.10.242	11-04-2019	2019-11-04 07:17:36	15:17:36	female	2.0.10.147	76	Blue_S_2.bmp	1486	0		0	0	227442	0		0	0	NULL	NULL	NULL	Low	run1		List2	Catch.wav	V_S	0		1	1	227292	150		0	0
Exp1	19	Exp1-1-19	59.937	1.0.0.194	2	left	-569659992	2.0.10.242	2.0.10.242	11-04-2019	2019-11-04 07:17:36	15:17:36	female	2.0.10.147	77	Blue_C.bmp	1232	0		0	0	230128	0		0	0	NULL	NULL	NULL	Low	Run1		List2	Catch.wav	V_S	0		0	1	229978	150		0	0
Exp1	19	Exp1-1-19	59.937	1.0.0.194	2	left	-569659992	2.0.10.242	2.0.10.242	11-04-2019	2019-11-04 07:17:36	15:17:36	female	2.0.10.147	78	Blue_S.bmp	1552	0		0	0	232564	0		0	0	NULL	NULL	NULL	Low	run1		List2	A_S.wav	AV_S	0		1	1	232414	150	1	974	233388
Exp1	19	Exp1-1-19	59.937	1.0.0.194	2	left	-569659992	2.0.10.242	2.0.10.242	11-04-2019	2019-11-04 07:17:36	15:17:36	female	2.0.10.147	79	Red_S_2.bmp	865	0		0	0	235267	0		0	0	NULL	NULL	NULL	Low	run1	1	List2	A_T.wav	AV_T	1	1	0	1	235117	150	1	567	235684
Exp1	19	Exp1-1-19	59.937	1.0.0.194	2	left	-569659992	2.0.10.242	2.0.10.242	11-04-2019	2019-11-04 07:17:36	15:17:36	female	2.0.10.147	80	Red_S.bmp	1482	0		0	0	237286	0		0	0	NULL	NULL	NULL	Low	run1	1	List2	Catch.wav	V_T	1	1	0	1	237136	150	1	1197	238333
Exp1	19	Exp1-1-19	59.937	1.0.0.194	2	left	-569659992	2.0.10.242	2.0.10.242	11-04-2019	2019-11-04 07:17:36	15:17:36	female	2.0.10.147	81	Red_C.bmp	1200	0		0	0	239922	0		0	0	NULL	NULL	NULL	Low	run1	1	List2	A_T.wav	AV_T	1	1	1	1	239772	150	1	464	240236
Exp1	19	Exp1-1-19	59.937	1.0.0.194	2	left	-569659992	2.0.10.242	2.0.10.242	11-04-2019	2019-11-04 07:17:36	15:17:36	female	2.0.10.147	82	Catch.bmp	1037	0		0	1	242275	0		0	0	NULL	NULL	NULL	Low	run1	1	List2	A_T.wav	A_T	1	1	1	1	242124	151	1	544	242668
Exp1	19	Exp1-1-19	59.937	1.0.0.194	2	left	-569659992	2.0.10.242	2.0.10.242	11-04-2019	2019-11-04 07:17:36	15:17:36	female	2.0.10.147	83	Red_C_2.bmp	1026	0		0	0	244460	0		0	0	NULL	NULL	NULL	Low	run1	1	List2	Catch.wav	V_T	1	1	1	1	244310	150	1	990	245300
Exp1	19	Exp1-1-19	59.937	1.0.0.194	2	left	-569659992	2.0.10.242	2.0.10.242	11-04-2019	2019-11-04 07:17:36	15:17:36	female	2.0.10.147	84	Red_S.bmp	1103	0		0	0	246646	0		0	0	NULL	NULL	NULL	Low	run1	1	List2	A_T.wav	AV_T	1	1	1	1	246496	150	1	436	246932
Exp1	19	Exp1-1-19	59.937	1.0.0.194	2	left	-569659992	2.0.10.242	2.0.10.242	11-04-2019	2019-11-04 07:17:36	15:17:36	female	2.0.10.147	85	Catch.bmp	862	0		0	0	248898	0		0	0	NULL	NULL	NULL	Low	run1	1	List2	A_T.wav	A_T	1	1	0	1	248748	150	1	536	249284
Exp1	19	Exp1-1-19	59.937	1.0.0.194	2	left	-569659992	2.0.10.242	2.0.10.242	11-04-2019	2019-11-04 07:17:36	15:17:36	female	2.0.10.147	86	Red_S.bmp	1222	0		0	0	250917	0		0	0	NULL	NULL	NULL	Low	run1	1	List2	Catch.wav	V_T	1	1	0	1	250767	150	1	437	251204
Exp1	19	Exp1-1-19	59.937	1.0.0.194	2	left	-569659992	2.0.10.242	2.0.10.242	11-04-2019	2019-11-04 07:17:36	15:17:36	female	2.0.10.147	87	Blue_C.bmp	941	0		0	0	253286	0		0	0	NULL	NULL	NULL	Low	Run1		List2	Catch.wav	V_S	0		0	1	253136	150		0	0
Exp1	19	Exp1-1-19	59.937	1.0.0.194	2	left	-569659992	2.0.10.242	2.0.10.242	11-04-2019	2019-11-04 07:17:36	15:17:36	female	2.0.10.147	88	Red_C.bmp	809	0		0	0	255438	0		0	0	NULL	NULL	NULL	Low	run1	1	List2	Catch.wav	V_T	1	1	0	1	255288	150	1	652	255940
Exp1	19	Exp1-1-19	59.937	1.0.0.194	2	left	-569659992	2.0.10.242	2.0.10.242	11-04-2019	2019-11-04 07:17:36	15:17:36	female	2.0.10.147	89	Red_C.bmp	943	0		0	0	257407	0		0	0	NULL	NULL	NULL	Low	run1	1	List2	Catch.wav	V_T	1	1	0	1	257257	150	1	380	257637
Exp1	19	Exp1-1-19	59.937	1.0.0.194	2	left	-569659992	2.0.10.242	2.0.10.242	11-04-2019	2019-11-04 07:17:36	15:17:36	female	2.0.10.147	90	Catch.bmp	1430	0		0	0	259509	0		0	0	NULL	NULL	NULL	Low	run1	1	List2	A_T.wav	A_T	1	1	1	1	259359	150	1	501	259860
Exp1	19	Exp1-1-19	59.937	1.0.0.194	2	left	-569659992	2.0.10.242	2.0.10.242	11-04-2019	2019-11-04 07:17:36	15:17:36	female	2.0.10.147	91	Blue_S_2.bmp	1042	0		0	0	262095	0		0	0	NULL	NULL	NULL	Low	run1		List2	A_S.wav	AV_S	0		0	1	261945	150		0	0
Exp1	19	Exp1-1-19	59.937	1.0.0.194	2	left	-569659992	2.0.10.242	2.0.10.242	11-04-2019	2019-11-04 07:17:36	15:17:36	female	2.0.10.147	92	Red_S_2.bmp	802	0		0	0	264348	0		0	0	NULL	NULL	NULL	Low	run1	1	List2	A_T.wav	AV_T	1	1	0	2	264198	150	1	438	264636
Exp1	19	Exp1-1-19	59.937	1.0.0.194	2	left	-569659992	2.0.10.242	2.0.10.242	11-04-2019	2019-11-04 07:17:36	15:17:36	female	2.0.10.147	93	Blue_S_2.bmp	1501	0		0	0	266300	0		0	0	NULL	NULL	NULL	Low	run1		List2	A_S.wav	AV_S	0		0	1	266150	150		0	0
Exp1	19	Exp1-1-19	59.937	1.0.0.194	2	left	-569659992	2.0.10.242	2.0.10.242	11-04-2019	2019-11-04 07:17:36	15:17:36	female	2.0.10.147	94	Catch.bmp	1157	0		0	1	269003	0		0	0	NULL	NULL	NULL	Low	run1		List2	A_S.wav	A_S	0		1	1	268852	151		0	0
Exp1	19	Exp1-1-19	59.937	1.0.0.194	2	left	-569659992	2.0.10.242	2.0.10.242	11-04-2019	2019-11-04 07:17:36	15:17:36	female	2.0.10.147	95	Red_S.bmp	1000	0		1	0	271388	0		0	0	NULL	NULL	NULL	Low	run1	1	List2	A_T.wav	AV_T	1	1	0	1	271238	150	1	374	271612
Exp1	19	Exp1-1-19	59.937	1.0.0.194	2	left	-569659992	2.0.10.242	2.0.10.242	11-04-2019	2019-11-04 07:17:36	15:17:36	female	2.0.10.147	96	Catch.bmp	1379	0		0	0	273541	0		0	0	NULL	NULL	NULL	Low	run1	1	List2	A_T.wav	A_T	1	1	0	1	273391	150	1	949	274340
Exp1	19	Exp1-1-19	59.937	1.0.0.194	2	left	-569659992	2.0.10.242	2.0.10.242	11-04-2019	2019-11-04 07:17:36	15:17:36	female	2.0.10.147	97	Red_S.bmp	1355	0		0	0	276077	0		0	0	NULL	NULL	NULL	Low	run1	1	List2	Catch.wav	V_T	1	1	0	1	275927	150	1	630	276557
Exp1	19	Exp1-1-19	59.937	1.0.0.194	2	left	-569659992	2.0.10.242	2.0.10.242	11-04-2019	2019-11-04 07:17:36	15:17:36	female	2.0.10.147	98	Blue_C_2.bmp	1353	0		0	0	278579	0		0	0	NULL	NULL	NULL	Low	run1		List2	A_S.wav	AV_S	0		1	1	278429	150		0	0
Exp1	19	Exp1-1-19	59.937	1.0.0.194	2	left	-569659992	2.0.10.242	2.0.10.242	11-04-2019	2019-11-04 07:17:36	15:17:36	female	2.0.10.147	99	Red_S_2.bmp	1224	0		0	0	281149	0		0	0	NULL	NULL	NULL	Low	run1	1	List2	Catch.wav	V_T	1	1	0	2	280999	150	1	493	281492
Exp1	19	Exp1-1-19	59.937	1.0.0.194	2	left	-569659992	2.0.10.242	2.0.10.242	11-04-2019	2019-11-04 07:17:36	15:17:36	female	2.0.10.147	100	Red_S_2.bmp	1049	0		0	1	283535	0		0	0	NULL	NULL	NULL	Low	run1	1	List2	A_T.wav	AV_T	0		1	1	283384	151		0	0
Exp1	19	Exp1-1-19	59.937	1.0.0.194	2	left	-569659992	2.0.10.242	2.0.10.242	11-04-2019	2019-11-04 07:17:36	15:17:36	female	2.0.10.147	101	Red_S_2.bmp	1238	0		0	1	285804	0		0	0	NULL	NULL	NULL	Low	run1	1	List2	Catch.wav	V_T	1	1	1	1	285653	151	1	471	286124
Exp1	19	Exp1-1-19	59.937	1.0.0.194	2	left	-569659992	2.0.10.242	2.0.10.242	11-04-2019	2019-11-04 07:17:36	15:17:36	female	2.0.10.147	102	Red_C.bmp	1331	0		0	0	288189	0		0	0	NULL	NULL	NULL	Low	run1	1	List2	A_T.wav	AV_T	1	1	1	1	288039	150	1	581	288620
Exp1	19	Exp1-1-19	59.937	1.0.0.194	2	left	-569659992	2.0.10.242	2.0.10.242	11-04-2019	2019-11-04 07:17:36	15:17:36	female	2.0.10.147	103	Red_C_2.bmp	976	0		0	0	290675	0		0	0	NULL	NULL	NULL	Low	run1	1	List2	Catch.wav	V_T	1	1	1	1	290525	150	1	470	290995
Exp1	19	Exp1-1-19	59.937	1.0.0.194	2	left	-569659992	2.0.10.242	2.0.10.242	11-04-2019	2019-11-04 07:17:36	15:17:36	female	2.0.10.147	104	Blue_S_2.bmp	1047	0		0	0	292811	0		0	0	NULL	NULL	NULL	Low	run1		List2	Catch.wav	V_S	0		0	1	292661	150		0	0
Exp1	19	Exp1-1-19	59.937	1.0.0.194	2	left	-569659992	2.0.10.242	2.0.10.242	11-04-2019	2019-11-04 07:17:36	15:17:36	female	2.0.10.147	105	Red_S_2.bmp	1157	0		0	0	295063	0		0	0	NULL	NULL	NULL	Low	run1	1	List2	Catch.wav	V_T	1	1	0	1	294913	150	1	603	295516
Exp1	19	Exp1-1-19	59.937	1.0.0.194	2	left	-569659992	2.0.10.242	2.0.10.242	11-04-2019	2019-11-04 07:17:36	15:17:36	female	2.0.10.147	106	Catch.bmp	1530	0		0	0	297382	0		0	0	NULL	NULL	NULL	Low	run1	1	List2	A_T.wav	A_T	1	1	1	1	297232	150	1	587	297819
Exp1	19	Exp1-1-19	59.937	1.0.0.194	2	left	-569659992	2.0.10.242	2.0.10.242	11-04-2019	2019-11-04 07:17:36	15:17:36	female	2.0.10.147	107	Catch.bmp	929	0		0	1	300069	0		0	0	NULL	NULL	NULL	Low	run1	1	List2	A_T.wav	A_T	1	1	1	1	299918	151	1	517	300435
Exp1	19	Exp1-1-19	59.937	1.0.0.194	2	left	-569659992	2.0.10.242	2.0.10.242	11-04-2019	2019-11-04 07:17:36	15:17:36	female	2.0.10.147	108	Red_C.bmp	822	0		0	0	302154	0		0	0	NULL	NULL	NULL	Low	run1	1	List2	Catch.wav	V_T	0		1	1	302004	150		0	0
Exp1	19	Exp1-1-19	59.937	1.0.0.194	2	left	-569659992	2.0.10.242	2.0.10.242	11-04-2019	2019-11-04 07:17:36	15:17:36	female	2.0.10.147	109	Catch.bmp	962	0		0	1	304190	0		0	0	NULL	NULL	NULL	Low	run1	1	List2	A_T.wav	A_T	1	1	1	1	304039	151	1	604	304643
Exp1	19	Exp1-1-19	59.937	1.0.0.194	2	left	-569659992	2.0.10.242	2.0.10.242	11-04-2019	2019-11-04 07:17:36	15:17:36	female	2.0.10.147	110	Red_C.bmp	995	0		1	0	306308	0		0	0	NULL	NULL	NULL	Low	run1	1	List2	A_T.wav	AV_T	1	1	0	1	306158	150	1	517	306675
Exp1	19	Exp1-1-19	59.937	1.0.0.194	2	left	-569659992	2.0.10.242	2.0.10.242	11-04-2019	2019-11-04 07:17:36	15:17:36	female	2.0.10.147	111	Catch.bmp	995	0		0	0	308461	0		0	0	NULL	NULL	NULL	Low	run1	1	List2	A_T.wav	A_T	1	1	0	1	308311	150	1	700	309011
Exp1	19	Exp1-1-19	59.937	1.0.0.194	2	left	-569659992	2.0.10.242	2.0.10.242	11-04-2019	2019-11-04 07:17:36	15:17:36	female	2.0.10.147	112	Catch.bmp	1263	0		0	0	310613	0		0	0	NULL	NULL	NULL	Low	run1		List2	A_S.wav	A_S	0		0	1	310463	150		0	0
Exp1	19	Exp1-1-19	59.937	1.0.0.194	2	left	-569659992	2.0.10.242	2.0.10.242	11-04-2019	2019-11-04 07:17:36	15:17:36	female	2.0.10.147	113	Blue_S_2.bmp	963	0		0	0	313099	0		0	0	NULL	NULL	NULL	Low	run1		List2	Catch.wav	V_S	0		0	1	312949	150		0	0
Exp1	19	Exp1-1-19	59.937	1.0.0.194	2	left	-569659992	2.0.10.242	2.0.10.242	11-04-2019	2019-11-04 07:17:36	15:17:36	female	2.0.10.147	114	Catch.bmp	853	0		0	0	315268	0		0	0	NULL	NULL	NULL	Low	run1	1	List2	A_T.wav	A_T	1	1	0	1	315118	150	1	421	315539
Exp1	19	Exp1-1-19	59.937	1.0.0.194	2	left	-569659992	2.0.10.242	2.0.10.242	11-04-2019	2019-11-04 07:17:36	15:17:36	female	2.0.10.147	115	Catch.bmp	828	0		0	0	317270	0		0	0	NULL	NULL	NULL	Low	run1	1	List2	A_T.wav	A_T	1	1	0	1	317120	150	1	388	317508
Exp1	19	Exp1-1-19	59.937	1.0.0.194	2	left	-569659992	2.0.10.242	2.0.10.242	11-04-2019	2019-11-04 07:17:36	15:17:36	female	2.0.10.147	116	Catch.bmp	1487	0		0	0	319255	0		0	0	NULL	NULL	NULL	Low	run1	1	List2	A_T.wav	A_T	1	1	0	1	319105	150	1	498	319603
Exp1	19	Exp1-1-19	59.937	1.0.0.194	2	left	-569659992	2.0.10.242	2.0.10.242	11-04-2019	2019-11-04 07:17:36	15:17:36	female	2.0.10.147	117	Catch.bmp	1566	0		1	0	321891	0		0	0	NULL	NULL	NULL	Low	run1		List2	A_S.wav	A_S	0		0	1	321741	150		0	0
Exp1	19	Exp1-1-19	59.937	1.0.0.194	2	left	-569659992	2.0.10.242	2.0.10.242	11-04-2019	2019-11-04 07:17:36	15:17:36	female	2.0.10.147	118	Red_S.bmp	1437	0		0	0	324678	0		0	0	NULL	NULL	NULL	Low	run1	1	List2	A_T.wav	AV_T	1	1	0	1	324528	150	1	427	324955
Exp1	19	Exp1-1-19	59.937	1.0.0.194	2	left	-569659992	2.0.10.242	2.0.10.242	11-04-2019	2019-11-04 07:17:36	15:17:36	female	2.0.10.147	119	Blue_S.bmp	1289	0		0	0	327264	0		0	0	NULL	NULL	NULL	Low	run1		List2	Catch.wav	V_S	0		0	1	327114	150		0	0
Exp1	19	Exp1-1-19	59.937	1.0.0.194	2	left	-569659992	2.0.10.242	2.0.10.242	11-04-2019	2019-11-04 07:17:36	15:17:36	female	2.0.10.147	120	Catch.bmp	1338	0		0	0	329783	0		0	0	NULL	NULL	NULL	Low	run1	1	List2	A_T.wav	A_T	1	1	1	1	329633	150	1	1298	330931
Exp1	19	Exp1-1-19	59.937	1.0.0.194	2	left	-569659992	2.0.10.242	2.0.10.242	11-04-2019	2019-11-04 07:17:36	15:17:36	female	2.0.10.147	121	Catch.bmp	1509	0		0	0	332269	0		0	0	NULL	NULL	NULL	Low	run1		List2	A_S.wav	A_S	0		0	1	332119	150		0	0
Exp1	19	Exp1-1-19	59.937	1.0.0.194	2	left	-569659992	2.0.10.242	2.0.10.242	11-04-2019	2019-11-04 07:17:36	15:17:36	female	2.0.10.147	122	Red_C.bmp	1380	0		0	0	335005	0		0	0	NULL	NULL	NULL	Low	run1	1	List2	A_T.wav	AV_T	1	1	0	1	334855	150	1	468	335323
Exp1	19	Exp1-1-19	59.937	1.0.0.194	2	left	-569659992	2.0.10.242	2.0.10.242	11-04-2019	2019-11-04 07:17:36	15:17:36	female	2.0.10.147	123	Catch.bmp	1261	0		0	0	337541	0		0	0	NULL	NULL	NULL	Low	run1	1	List2	A_T.wav	A_T	1	1	0	1	337391	150	1	628	338019
Exp1	19	Exp1-1-19	59.937	1.0.0.194	2	left	-569659992	2.0.10.242	2.0.10.242	11-04-2019	2019-11-04 07:17:36	15:17:36	female	2.0.10.147	124	Red_C_2.bmp	1358	0		0	0	339960	0		0	0	NULL	NULL	NULL	Low	run1	1	List2	A_T.wav	AV_T	1	1	0	1	339810	150	1	1177	340987
Exp1	19	Exp1-1-19	59.937	1.0.0.194	2	left	-569659992	2.0.10.242	2.0.10.242	11-04-2019	2019-11-04 07:17:36	15:17:36	female	2.0.10.147	125	Red_C_2.bmp	1332	0		0	0	342480	0		0	0	NULL	NULL	NULL	Low	run1	1	List2	A_T.wav	AV_T	1	1	0	1	342330	150	1	377	342707
Exp1	19	Exp1-1-19	59.937	1.0.0.194	2	left	-569659992	2.0.10.242	2.0.10.242	11-04-2019	2019-11-04 07:17:36	15:17:36	female	2.0.10.147	126	Red_S_2.bmp	1575	0		0	0	344966	0		0	0	NULL	NULL	NULL	Low	run1	1	List2	A_T.wav	AV_T	1	1	0	2	344816	150	1	476	345292
Exp1	19	Exp1-1-19	59.937	1.0.0.194	2	left	-569659992	2.0.10.242	2.0.10.242	11-04-2019	2019-11-04 07:17:36	15:17:36	female	2.0.10.147	127	Catch.bmp	1589	0		0	0	347702	0		0	0	NULL	NULL	NULL	Low	run1	1	List2	A_T.wav	A_T	1	1	0	1	347552	150	1	860	348412
Exp1	19	Exp1-1-19	59.937	1.0.0.194	2	left	-569659992	2.0.10.242	2.0.10.242	11-04-2019	2019-11-04 07:17:36	15:17:36	female	2.0.10.147	128	Red_S_2.bmp	1172	0		0	0	350438	0		0	0	NULL	NULL	NULL	Low	run1	1	List2	A_T.wav	AV_T	1	1	0	1	350288	150	1	427	350715
Exp1	19	Exp1-1-19	59.937	1.0.0.194	2	left	-569659992	2.0.10.242	2.0.10.242	11-04-2019	2019-11-04 07:17:36	15:17:36	female	2.0.10.147	129	Catch.bmp	1455	0		0	0	352757	0		0	0	NULL	NULL	NULL	Low	run1	1	List2	A_T.wav	A_T	1	1	0	1	352607	150	1	716	353323
Exp1	19	Exp1-1-19	59.937	1.0.0.194	2	left	-569659992	2.0.10.242	2.0.10.242	11-04-2019	2019-11-04 07:17:36	15:17:36	female	2.0.10.147	130	Catch.bmp	1392	0		0	0	355360	0		0	0	NULL	NULL	NULL	Low	run1	1	List2	A_T.wav	A_T	1	1	0	1	355210	150	1	480	355690
Exp1	19	Exp1-1-19	59.937	1.0.0.194	2	left	-569659992	2.0.10.242	2.0.10.242	11-04-2019	2019-11-04 07:17:36	15:17:36	female	2.0.10.147	131	Red_S_2.bmp	1236	0		0	0	357913	0		0	0	NULL	NULL	NULL	Low	run1	1	List2	A_T.wav	AV_T	1	1	0	2	357763	150	1	367	358130
Exp1	19	Exp1-1-19	59.937	1.0.0.194	2	left	-569659992	2.0.10.242	2.0.10.242	11-04-2019	2019-11-04 07:17:36	15:17:36	female	2.0.10.147	132	Catch.bmp	1442	0		1	0	360298	0		0	0	NULL	NULL	NULL	Low	run1	1	List2	A_T.wav	A_T	1	1	1	1	360148	150	1	502	360650
Exp1	19	Exp1-1-19	59.937	1.0.0.194	2	left	-569659992	2.0.10.242	2.0.10.242	11-04-2019	2019-11-04 07:17:36	15:17:36	female	2.0.10.147	133	Blue_C_2.bmp	806	0		0	0	362901	0		0	0	NULL	NULL	NULL	Low	run1		List2	A_S.wav	AV_S	0		0	1	362751	150		0	0
Exp1	19	Exp1-1-19	59.937	1.0.0.194	2	left	-569659992	2.0.10.242	2.0.10.242	11-04-2019	2019-11-04 07:17:36	15:17:36	female	2.0.10.147	134	Catch.bmp	1104	0		0	0	364937	0		0	0	NULL	NULL	NULL	Low	run1	1	List2	A_T.wav	A_T	1	1	0	2	364787	150	1	391	365178
Exp1	19	Exp1-1-19	59.937	1.0.0.194	2	left	-569659992	2.0.10.242	2.0.10.242	11-04-2019	2019-11-04 07:17:36	15:17:36	female	2.0.10.147	135	Red_S.bmp	1197	0		0	0	367189	0		0	0	NULL	NULL	NULL	Low	run1	1	List2	Catch.wav	V_T	1	1	0	1	367039	150	1	564	367603
Exp1	19	Exp1-1-19	59.937	1.0.0.194	2	left	-569659992	2.0.10.242	2.0.10.242	11-04-2019	2019-11-04 07:17:36	15:17:36	female	2.0.10.147	136	Red_C.bmp	801	0		0	1	369542	0		0	0	NULL	NULL	NULL	Low	run1	1	List2	Catch.wav	V_T	1	1	1	1	369391	151	1	371	369762
Exp1	19	Exp1-1-19	59.937	1.0.0.194	2	left	-569659992	2.0.10.242	2.0.10.242	11-04-2019	2019-11-04 07:17:36	15:17:36	female	2.0.10.147	137	Blue_C.bmp	1050	0		0	1	371494	0		0	0	NULL	NULL	NULL	Low	run1		List2	A_S.wav	AV_S	0		1	1	371343	151		0	0
Exp1	19	Exp1-1-19	59.937	1.0.0.194	2	left	-569659992	2.0.10.242	2.0.10.242	11-04-2019	2019-11-04 07:17:36	15:17:36	female	2.0.10.147	138	Catch.bmp	954	0		0	1	373763	0		0	0	NULL	NULL	NULL	Low	run1	1	List2	A_T.wav	A_T	1	1	1	1	373612	151	1	566	374178
Exp1	19	Exp1-1-19	59.937	1.0.0.194	2	left	-569659992	2.0.10.242	2.0.10.242	11-04-2019	2019-11-04 07:17:36	15:17:36	female	2.0.10.147	139	Red_S_2.bmp	1286	0		0	0	375865	0		0	0	NULL	NULL	NULL	Low	run1	1	List2	Catch.wav	V_T	1	1	0	1	375715	150	1	599	376314
Exp1	19	Exp1-1-19	59.937	1.0.0.194	2	left	-569659992	2.0.10.242	2.0.10.242	11-04-2019	2019-11-04 07:17:36	15:17:36	female	2.0.10.147	140	Red_S_2.bmp	826	0		0	0	378301	0		0	0	NULL	NULL	NULL	Low	run1	1	List2	Catch.wav	V_T	1	1	0	1	378151	150	1	411	378562
Exp1	19	Exp1-1-19	59.937	1.0.0.194	2	left	-569659992	2.0.10.242	2.0.10.242	11-04-2019	2019-11-04 07:17:36	15:17:36	female	2.0.10.147	141	Red_C.bmp	997	0		0	0	380286	1001		0	0	NULL	NULL	NULL	Low	run1	1	List2	A_T.wav	AV_T	1	1	1	1	380136	150	1	484	380620
Exp1	19	Exp1-1-19	59.937	1.0.0.194	2	left	-569659992	2.0.10.242	2.0.10.242	11-04-2019	2019-11-04 07:17:36	15:17:36	female	2.0.10.147	142	Catch.bmp	995	0		0	0	398672	0		0	0	NULL	NULL	NULL	Low	run1	1	List2	A_T.wav	A_T	0		0	1	398522	150		0	0
Exp1	19	Exp1-1-19	59.937	1.0.0.194	2	left	-569659992	2.0.10.242	2.0.10.242	11-04-2019	2019-11-04 07:17:36	15:17:36	female	2.0.10.147	143	Red_S.bmp	1279	0		0	0	400874	0		0	0	NULL	NULL	NULL	Low	run1	1	List2	Catch.wav	V_T	0	1	1	1	400724	150	2	374	401098
Exp1	19	Exp1-1-19	59.937	1.0.0.194	2	left	-569659992	2.0.10.242	2.0.10.242	11-04-2019	2019-11-04 07:17:36	15:17:36	female	2.0.10.147	144	Catch.bmp	898	0		0	0	403310	0		0	0	NULL	NULL	NULL	Low	run1	1	List2	A_T.wav	A_T	0		1	1	403160	150		0	0
Exp1	19	Exp1-1-19	59.937	1.0.0.194	2	left	-569659992	2.0.10.242	2.0.10.242	11-04-2019	2019-11-04 07:17:36	15:17:36	female	2.0.10.147	145	Red_S.bmp	1506	0		0	0	405429	0		0	0	NULL	NULL	NULL	Low	run1	1	List2	Catch.wav	V_T	0		1	1	405279	150		0	0
Exp1	19	Exp1-1-19	59.937	1.0.0.194	2	left	-569659992	2.0.10.242	2.0.10.242	11-04-2019	2019-11-04 07:17:36	15:17:36	female	2.0.10.147	146	Catch.bmp	1256	0		0	0	408149	0		0	0	NULL	NULL	NULL	Low	run1	1	List2	A_T.wav	A_T	1	1	0	1	407999	150	1	435	408434
Exp1	19	Exp1-1-19	59.937	1.0.0.194	2	left	-569659992	2.0.10.242	2.0.10.242	11-04-2019	2019-11-04 07:17:36	15:17:36	female	2.0.10.147	147	Catch.bmp	1240	0		0	0	410568	0		0	0	NULL	NULL	NULL	Low	run1	1	List2	A_T.wav	A_T	1	1	0	1	410418	150	1	416	410834
Exp1	19	Exp1-1-19	59.937	1.0.0.194	2	left	-569659992	2.0.10.242	2.0.10.242	11-04-2019	2019-11-04 07:17:36	15:17:36	female	2.0.10.147	148	Catch.bmp	1264	0		1	0	412970	0		0	0	NULL	NULL	NULL	Low	run1	1	List2	A_T.wav	A_T	1	1	0	1	412820	150	1	422	413242
Exp1	19	Exp1-1-19	59.937	1.0.0.194	2	left	-569659992	2.0.10.242	2.0.10.242	11-04-2019	2019-11-04 07:17:36	15:17:36	female	2.0.10.147	149	Catch.bmp	1451	0		0	0	415390	0		0	0	NULL	NULL	NULL	Low	run1	1	List2	A_T.wav	A_T	1	1	0	2	415240	150	1	370	415610
Exp1	19	Exp1-1-19	59.937	1.0.0.194	2	left	-569659992	2.0.10.242	2.0.10.242	11-04-2019	2019-11-04 07:17:36	15:17:36	female	2.0.10.147	150	Catch.bmp	1403	0		0	0	417992	0		0	0	NULL	NULL	NULL	Low	run1	1	List2	A_T.wav	A_T	1	1	0	1	417842	150	1	400	418242
Exp1	19	Exp1-1-19	59.937	1.0.0.194	2	left	-569659992	2.0.10.242	2.0.10.242	11-04-2019	2019-11-04 07:17:36	15:17:36	female	2.0.10.147	151	Catch.bmp	1508	0		0	0	420545	0		0	0	NULL	NULL	NULL	Low	run1	1	List2	A_T.wav	A_T	1	1	0	1	420395	150	1	391	420786
Exp1	19	Exp1-1-19	59.937	1.0.0.194	2	left	-569659992	2.0.10.242	2.0.10.242	11-04-2019	2019-11-04 07:17:36	15:17:36	female	2.0.10.147	152	Catch.bmp	1526	0		0	1	423215	0		0	0	NULL	NULL	NULL	Low	run1		List2	A_S.wav	A_S	0		1	1	423064	151		0	0
Exp1	19	Exp1-1-19	59.937	1.0.0.194	2	left	-569659992	2.0.10.242	2.0.10.242	11-04-2019	2019-11-04 07:17:36	15:17:36	female	2.0.10.147	153	Red_S_2.bmp	886	0		0	0	425951	0		0	0	NULL	NULL	NULL	Low	run1	1	List2	A_T.wav	AV_T	1	1	0	1	425801	150	1	520	426321
Exp1	19	Exp1-1-19	59.937	1.0.0.194	2	left	-569659992	2.0.10.242	2.0.10.242	11-04-2019	2019-11-04 07:17:36	15:17:36	female	2.0.10.147	154	Blue_C_2.bmp	1596	0		0	0	427986	0		0	0	NULL	NULL	NULL	Low	run1		List2	A_S.wav	AV_S	0		0	1	427836	150		0	0
Exp1	19	Exp1-1-19	59.937	1.0.0.194	2	left	-569659992	2.0.10.242	2.0.10.242	11-04-2019	2019-11-04 07:17:36	15:17:36	female	2.0.10.147	155	Red_C.bmp	1089	0		0	0	430789	0		0	0	NULL	NULL	NULL	Low	run1	1	List2	Catch.wav	V_T	1	1	1	1	430639	150	1	530	431169
Exp1	19	Exp1-1-19	59.937	1.0.0.194	2	left	-569659992	2.0.10.242	2.0.10.242	11-04-2019	2019-11-04 07:17:36	15:17:36	female	2.0.10.147	156	Blue_S_2.bmp	867	0		0	0	433025	0		0	0	NULL	NULL	NULL	Low	run1		List2	A_S.wav	AV_S	0		0	1	432875	150		0	0
Exp1	19	Exp1-1-19	59.937	1.0.0.194	2	left	-569659992	2.0.10.242	2.0.10.242	11-04-2019	2019-11-04 07:17:36	15:17:36	female	2.0.10.147	157	Red_S_2.bmp	1292	0		0	0	435110	0		0	0	NULL	NULL	NULL	Low	run1	1	List2	A_T.wav	AV_T	1	1	0	1	434960	150	1	474	435434
Exp1	19	Exp1-1-19	59.937	1.0.0.194	2	left	-569659992	2.0.10.242	2.0.10.242	11-04-2019	2019-11-04 07:17:36	15:17:36	female	2.0.10.147	158	Red_C_2.bmp	850	0		0	0	437563	0		0	0	NULL	NULL	NULL	Low	run1	1	List2	A_T.wav	AV_T	1	1	0	1	437413	150	1	340	437753
Exp1	19	Exp1-1-19	59.937	1.0.0.194	2	left	-569659992	2.0.10.242	2.0.10.242	11-04-2019	2019-11-04 07:17:36	15:17:36	female	2.0.10.147	159	Red_S.bmp	1323	0		0	0	439565	0		0	0	NULL	NULL	NULL	Low	run1	1	List2	Catch.wav	V_T	1	1	0	1	439415	150	1	530	439945
Exp1	19	Exp1-1-19	59.937	1.0.0.194	2	left	-569659992	2.0.10.242	2.0.10.242	11-04-2019	2019-11-04 07:17:36	15:17:36	female	2.0.10.147	160	Catch.bmp	1202	0		0	0	442051	0		0	0	NULL	NULL	NULL	Low	run1	1	List2	A_T.wav	A_T	1	1	1	1	441901	150	1	668	442569
Exp1	19	Exp1-1-19	59.937	1.0.0.194	2	left	-569659992	2.0.10.242	2.0.10.242	11-04-2019	2019-11-04 07:17:36	15:17:36	female	2.0.10.147	161	Red_C.bmp	1133	0		1	0	444403	0		0	0	NULL	NULL	NULL	Low	run1	1	List2	A_T.wav	AV_T	1	1	0	1	444253	150	1	356	444609
Exp1	19	Exp1-1-19	59.937	1.0.0.194	2	left	-569659992	2.0.10.242	2.0.10.242	11-04-2019	2019-11-04 07:17:36	15:17:36	female	2.0.10.147	162	Red_S_2.bmp	1480	0		0	0	446689	0		0	0	NULL	NULL	NULL	Low	run1	1	List2	Catch.wav	V_T	1	1	1	1	446539	150	1	590	447129
Exp1	19	Exp1-1-19	59.937	1.0.0.194	2	left	-569659992	2.0.10.242	2.0.10.242	11-04-2019	2019-11-04 07:17:36	15:17:36	female	2.0.10.147	163	Catch.bmp	1424	0		0	0	449325	0		0	0	NULL	NULL	NULL	Low	run1	1	List2	A_T.wav	A_T	1	1	1	1	449175	150	1	738	449913
Exp1	19	Exp1-1-19	59.937	1.0.0.194	2	left	-569659992	2.0.10.242	2.0.10.242	11-04-2019	2019-11-04 07:17:36	15:17:36	female	2.0.10.147	164	Blue_C_2.bmp	1437	0		0	0	451911	0		0	0	NULL	NULL	NULL	Low	run1		List2	Catch.wav	V_S	0		1	1	451761	150		0	0
Exp1	19	Exp1-1-19	59.937	1.0.0.194	2	left	-569659992	2.0.10.242	2.0.10.242	11-04-2019	2019-11-04 07:17:36	15:17:36	female	2.0.10.147	165	Red_C.bmp	844	0		0	0	454581	0		0	0	NULL	NULL	NULL	Low	run1	1	List2	Catch.wav	V_T	1	1	0	1	454431	150	1	546	454977
Exp1	19	Exp1-1-19	59.937	1.0.0.194	2	left	-569659992	2.0.10.242	2.0.10.242	11-04-2019	2019-11-04 07:17:36	15:17:36	female	2.0.10.147	166	Catch.bmp	916	0		0	0	456583	0		0	0	NULL	NULL	NULL	Low	run1	1	List2	A_T.wav	A_T	1	1	0	1	456433	150	1	568	457001
Exp1	19	Exp1-1-19	59.937	1.0.0.194	2	left	-569659992	2.0.10.242	2.0.10.242	11-04-2019	2019-11-04 07:17:36	15:17:36	female	2.0.10.147	167	Blue_S.bmp	1348	0		0	0	458652	0		0	0	NULL	NULL	NULL	Low	run1		List2	Catch.wav	V_S	0		0	1	458502	150		0	0
Exp1	19	Exp1-1-19	59.937	1.0.0.194	2	left	-569659992	2.0.10.242	2.0.10.242	11-04-2019	2019-11-04 07:17:36	15:17:36	female	2.0.10.147	168	Red_S_2.bmp	1490	0		0	0	461221	0		0	0	NULL	NULL	NULL	Low	run1	1	List2	Catch.wav	V_T	1	1	0	1	461071	150	1	643	461714
Exp1	19	Exp1-1-19	59.937	1.0.0.194	2	left	-569659992	2.0.10.242	2.0.10.242	11-04-2019	2019-11-04 07:17:36	15:17:36	female	2.0.10.147	169	Red_S_2.bmp	1120	0		0	0	463874	0		0	0	NULL	NULL	NULL	Low	run1	1	List2	Catch.wav	V_T	1	1	0	1	463724	150	1	421	464145
Exp1	19	Exp1-1-19	59.937	1.0.0.194	2	left	-569659992	2.0.10.242	2.0.10.242	11-04-2019	2019-11-04 07:17:36	15:17:36	female	2.0.10.147	170	Blue_C.bmp	1122	0		0	0	466143	0		0	0	NULL	NULL	NULL	Low	Run1		List2	Catch.wav	V_S	0		0	1	465993	150	1	440	466433
Exp1	19	Exp1-1-19	59.937	1.0.0.194	2	left	-569659992	2.0.10.242	2.0.10.242	11-04-2019	2019-11-04 07:17:36	15:17:36	female	2.0.10.147	171	Catch.bmp	1588	0		0	0	468412	0		0	0	NULL	NULL	NULL	Low	run1	1	List2	A_T.wav	A_T	1	1	1	1	468262	150	1	827	469089
Exp1	19	Exp1-1-19	59.937	1.0.0.194	2	left	-569659992	2.0.10.242	2.0.10.242	11-04-2019	2019-11-04 07:17:36	15:17:36	female	2.0.10.147	172	Red_C_2.bmp	821	0		0	0	471148	0		0	0	NULL	NULL	NULL	Low	run1	1	List2	Catch.wav	V_T	1	1	1	1	470998	150	1	532	471530
Exp1	19	Exp1-1-19	59.937	1.0.0.194	2	left	-569659992	2.0.10.242	2.0.10.242	11-04-2019	2019-11-04 07:17:36	15:17:36	female	2.0.10.147	173	Red_S_2.bmp	1096	0		0	0	473117	0		0	0	NULL	NULL	NULL	Low	run1	1	List2	A_T.wav	AV_T	1	1	0	1	472967	150	1	402	473369
Exp1	19	Exp1-1-19	59.937	1.0.0.194	2	left	-569659992	2.0.10.242	2.0.10.242	11-04-2019	2019-11-04 07:17:36	15:17:36	female	2.0.10.147	174	Blue_C_2.bmp	1000	0		0	0	475369	0		0	0	NULL	NULL	NULL	Low	run1		List2	Catch.wav	V_S	0		1	1	475219	150		0	0
Exp1	19	Exp1-1-19	59.937	1.0.0.194	2	left	-569659992	2.0.10.242	2.0.10.242	11-04-2019	2019-11-04 07:17:36	15:17:36	female	2.0.10.147	175	Red_C_2.bmp	1166	0		0	0	477588	0		0	0	NULL	NULL	NULL	Low	run1	1	List2	Catch.wav	V_T	1	1	0	1	477438	150	1	492	477930
Exp1	19	Exp1-1-19	59.937	1.0.0.194	2	left	-569659992	2.0.10.242	2.0.10.242	11-04-2019	2019-11-04 07:17:36	15:17:36	female	2.0.10.147	176	Red_S.bmp	1452	0		1	0	479907	0		0	0	NULL	NULL	NULL	Low	run1	1	List2	Catch.wav	V_T	1	1	0	1	479757	150	1	564	480321
Exp1	19	Exp1-1-19	59.937	1.0.0.194	2	left	-569659992	2.0.10.242	2.0.10.242	11-04-2019	2019-11-04 07:17:36	15:17:36	female	2.0.10.147	177	Blue_S_2.bmp	1176	0		0	0	482510	0		0	0	NULL	NULL	NULL	Low	run1		List2	A_S.wav	AV_S	0		1	1	482360	150		0	0
Exp1	19	Exp1-1-19	59.937	1.0.0.194	2	left	-569659992	2.0.10.242	2.0.10.242	11-04-2019	2019-11-04 07:17:36	15:17:36	female	2.0.10.147	178	Catch.bmp	1057	0		0	0	484913	0		0	0	NULL	NULL	NULL	Low	run1		List2	A_S.wav	A_S	0		0	2	484763	150		0	0
Exp1	19	Exp1-1-19	59.937	1.0.0.194	2	left	-569659992	2.0.10.242	2.0.10.242	11-04-2019	2019-11-04 07:17:36	15:17:36	female	2.0.10.147	179	Catch.bmp	1192	0		0	0	487198	0		0	0	NULL	NULL	NULL	Low	run1	1	List2	A_T.wav	A_T	1	1	0	1	487048	150	1	553	487601
Exp1	19	Exp1-1-19	59.937	1.0.0.194	2	left	-569659992	2.0.10.242	2.0.10.242	11-04-2019	2019-11-04 07:17:36	15:17:36	female	2.0.10.147	180	Red_C_2.bmp	1111	0		0	0	489551	0		0	0	NULL	NULL	NULL	Low	run1	1	List2	A_T.wav	AV_T	1	1	0	1	489401	150	1	752	490153
Exp1	19	Exp1-1-19	59.937	1.0.0.194	2	left	-569659992	2.0.10.242	2.0.10.242	11-04-2019	2019-11-04 07:17:36	15:17:36	female	2.0.10.147	181	Blue_C_2.bmp	874	0		0	0	491820	0		0	0	NULL	NULL	NULL	Low	run1		List2	A_S.wav	AV_S	0		0	1	491670	150		0	0
Exp1	19	Exp1-1-19	59.937	1.0.0.194	2	left	-569659992	2.0.10.242	2.0.10.242	11-04-2019	2019-11-04 07:17:36	15:17:36	female	2.0.10.147	182	Catch.bmp	1102	0		1	0	493905	0		0	0	NULL	NULL	NULL	Low	run1	1	List2	A_T.wav	A_T	1	1	0	1	493755	150	1	573	494328
Exp1	19	Exp1-1-19	59.937	1.0.0.194	2	left	-569659992	2.0.10.242	2.0.10.242	11-04-2019	2019-11-04 07:17:36	15:17:36	female	2.0.10.147	183	Red_C_2.bmp	1273	0		0	0	496158	0		0	0	NULL	NULL	NULL	Low	run1	1	List2	A_T.wav	AV_T	1	1	0	1	496008	150	1	649	496657
Exp1	19	Exp1-1-19	59.937	1.0.0.194	2	left	-569659992	2.0.10.242	2.0.10.242	11-04-2019	2019-11-04 07:17:36	15:17:36	female	2.0.10.147	184	Catch.bmp	1266	0		0	0	498594	0		0	0	NULL	NULL	NULL	Low	run1		List2	A_S.wav	A_S	0		0	1	498444	150		0	0
Exp1	19	Exp1-1-19	59.937	1.0.0.194	2	left	-569659992	2.0.10.242	2.0.10.242	11-04-2019	2019-11-04 07:17:36	15:17:36	female	2.0.10.147	185	Catch.bmp	1513	0		0	1	501080	0		0	0	NULL	NULL	NULL	Low	run1	1	List2	A_T.wav	A_T	1	1	1	1	500929	151	1	503	501432
Exp1	19	Exp1-1-19	59.937	1.0.0.194	2	left	-569659992	2.0.10.242	2.0.10.242	11-04-2019	2019-11-04 07:17:36	15:17:36	female	2.0.10.147	186	Catch.bmp	914	0		0	0	503749	0		0	0	NULL	NULL	NULL	Low	run1	1	List2	A_T.wav	A_T	1	1	0	1	503599	150	1	426	504025
Exp1	19	Exp1-1-19	59.937	1.0.0.194	2	left	-569659992	2.0.10.242	2.0.10.242	11-04-2019	2019-11-04 07:17:36	15:17:36	female	2.0.10.147	187	Blue_C.bmp	1553	0		0	0	505818	0		0	0	NULL	NULL	NULL	Low	Run1		List2	Catch.wav	V_S	0		0	1	505668	150		0	0
Exp1	19	Exp1-1-19	59.937	1.0.0.194	2	left	-569659992	2.0.10.242	2.0.10.242	11-04-2019	2019-11-04 07:17:36	15:17:36	female	2.0.10.147	188	Blue_S.bmp	914	0		0	1	508588	0		0	0	NULL	NULL	NULL	Low	run1		List2	A_S.wav	AV_S	0		1	1	508437	151		0	0
Exp1	19	Exp1-1-19	59.937	1.0.0.194	2	left	-569659992	2.0.10.242	2.0.10.242	11-04-2019	2019-11-04 07:17:36	15:17:36	female	2.0.10.147	189	Red_C.bmp	1272	0		1	0	510706	0		0	0	NULL	NULL	NULL	Low	run1	1	List2	Catch.wav	V_T	1	1	1	1	510556	150	1	396	510952
Exp1	19	Exp1-1-19	59.937	1.0.0.194	2	left	-569659992	2.0.10.242	2.0.10.242	11-04-2019	2019-11-04 07:17:36	15:17:36	female	2.0.10.147	190	Red_S.bmp	950	0		0	0	513126	0		0	0	NULL	NULL	NULL	Low	run1	1	List2	A_T.wav	AV_T	1	1	0	2	512976	150	1	568	513544
Exp1	19	Exp1-1-19	59.937	1.0.0.194	2	left	-569659992	2.0.10.242	2.0.10.242	11-04-2019	2019-11-04 07:17:36	15:17:36	female	2.0.10.147	191	Red_C.bmp	917	0		0	0	515228	0		0	0	NULL	NULL	NULL	Low	run1	1	List2	A_T.wav	AV_T	1	1	0	1	515078	150	1	410	515488
Exp1	19	Exp1-1-19	59.937	1.0.0.194	2	left	-569659992	2.0.10.242	2.0.10.242	11-04-2019	2019-11-04 07:17:36	15:17:36	female	2.0.10.147	192	Catch.bmp	1109	0		0	0	517297	0		0	0	NULL	NULL	NULL	Low	run1	1	List2	A_T.wav	A_T	1	1	0	2	517147	150	1	893	518040
Exp1	19	Exp1-1-19	59.937	1.0.0.194	2	left	-569659992	2.0.10.242	2.0.10.242	11-04-2019	2019-11-04 07:17:36	15:17:36	female	2.0.10.147	193	Blue_S_2.bmp	947	0		0	0	519566	0		0	0	NULL	NULL	NULL	Low	run1		List2	A_S.wav	AV_S	0		0	1	519416	150		0	0
Exp1	19	Exp1-1-19	59.937	1.0.0.194	2	left	-569659992	2.0.10.242	2.0.10.242	11-04-2019	2019-11-04 07:17:36	15:17:36	female	2.0.10.147	194	Red_C_2.bmp	1163	0		0	0	521718	0		0	0	NULL	NULL	NULL	Low	run1	1	List2	A_T.wav	AV_T	1	1	0	1	521568	150	1	561	522129
Exp1	19	Exp1-1-19	59.937	1.0.0.194	2	left	-569659992	2.0.10.242	2.0.10.242	11-04-2019	2019-11-04 07:17:36	15:17:36	female	2.0.10.147	195	Blue_S_2.bmp	881	0		0	0	524037	0		0	0	NULL	NULL	NULL	Low	run1		List2	Catch.wav	V_S	0		1	1	523887	150		0	0
Exp1	19	Exp1-1-19	59.937	1.0.0.194	2	left	-569659992	2.0.10.242	2.0.10.242	11-04-2019	2019-11-04 07:17:36	15:17:36	female	2.0.10.147	196	Catch.bmp	1129	0		0	0	526139	0		0	0	NULL	NULL	NULL	Low	run1		List2	A_S.wav	A_S	0		1	1	525989	150		0	0
Exp1	19	Exp1-1-19	59.937	1.0.0.194	2	left	-569659992	2.0.10.242	2.0.10.242	11-04-2019	2019-11-04 07:17:36	15:17:36	female	2.0.10.147	197	Red_S.bmp	886	0		0	0	528475	0		0	0	NULL	NULL	NULL	Low	run1	1	List2	Catch.wav	V_T	1	1	1	1	528325	150	1	443	528768
Exp1	19	Exp1-1-19	59.937	1.0.0.194	2	left	-569659992	2.0.10.242	2.0.10.242	11-04-2019	2019-11-04 07:17:36	15:17:36	female	2.0.10.147	198	Red_C.bmp	1429	0		0	1	530511	0		0	0	NULL	NULL	NULL	Low	run1	1	List2	Catch.wav	V_T	1	1	1	1	530360	151	1	464	530824
Exp1	19	Exp1-1-19	59.937	1.0.0.194	2	left	-569659992	2.0.10.242	2.0.10.242	11-04-2019	2019-11-04 07:17:36	15:17:36	female	2.0.10.147	199	Red_C.bmp	947	0		0	1	533097	0		0	0	NULL	NULL	NULL	Low	run1	1	List2	A_T.wav	AV_T	1	1	1	1	532946	151	1	702	533648
Exp1	19	Exp1-1-19	59.937	1.0.0.194	2	left	-569659992	2.0.10.242	2.0.10.242	11-04-2019	2019-11-04 07:17:36	15:17:36	female	2.0.10.147	200	Red_C.bmp	1131	0		0	0	535199	0		0	0	NULL	NULL	NULL	Low	run1	1	List2	A_T.wav	AV_T	1	1	0	1	535049	150	1	384	535433
Exp1	19	Exp1-1-19	59.937	1.0.0.194	2	left	-569659992	2.0.10.242	2.0.10.242	11-04-2019	2019-11-04 07:17:36	15:17:36	female	2.0.10.147	201	Red_S.bmp	1324	0		0	1	537485	0		0	0	NULL	NULL	NULL	Low	run1	1	List2	Catch.wav	V_T	1	1	1	1	537334	151	1	603	537937
Exp1	19	Exp1-1-19	59.937	1.0.0.194	2	left	-569659992	2.0.10.242	2.0.10.242	11-04-2019	2019-11-04 07:17:36	15:17:36	female	2.0.10.147	202	Red_C.bmp	1504	0		1	0	539970	0		0	0	NULL	NULL	NULL	Low	run1	1	List2	Catch.wav	V_T	1	1	0	1	539820	150	1	452	540272
Exp1	19	Exp1-1-19	59.937	1.0.0.194	2	left	-569659992	2.0.10.242	2.0.10.242	11-04-2019	2019-11-04 07:17:36	15:17:36	female	2.0.10.147	203	Red_S.bmp	1218	0		0	0	542623	0		0	0	NULL	NULL	NULL	Low	run1	1	List2	A_T.wav	AV_T	1	1	1	1	542473	150	1	615	543088
Exp1	19	Exp1-1-19	59.937	1.0.0.194	2	left	-569659992	2.0.10.242	2.0.10.242	11-04-2019	2019-11-04 07:17:36	15:17:36	female	2.0.10.147	204	Red_C.bmp	840	0		1	0	544992	0		0	0	NULL	NULL	NULL	Low	run1	1	List2	A_T.wav	AV_T	1	1	0	1	544842	150	1	446	545288
Exp1	19	Exp1-1-19	59.937	1.0.0.194	2	left	-569659992	2.0.10.242	2.0.10.242	11-04-2019	2019-11-04 07:17:36	15:17:36	female	2.0.10.147	205	Red_S.bmp	1301	0		0	1	546995	0		0	0	NULL	NULL	NULL	Low	run1	1	List2	A_T.wav	AV_T	1	1	1	1	546844	151	1	404	547248
Exp1	19	Exp1-1-19	59.937	1.0.0.194	2	left	-569659992	2.0.10.242	2.0.10.242	11-04-2019	2019-11-04 07:17:36	15:17:36	female	2.0.10.147	206	Red_S.bmp	1452	0		0	0	549447	0		0	0	NULL	NULL	NULL	Low	run1	1	List2	A_T.wav	AV_T	1	1	0	1	549297	150	1	383	549680
Exp1	19	Exp1-1-19	59.937	1.0.0.194	2	left	-569659992	2.0.10.242	2.0.10.242	11-04-2019	2019-11-04 07:17:36	15:17:36	female	2.0.10.147	207	Red_C_2.bmp	1011	0		0	0	552050	0		0	0	NULL	NULL	NULL	Low	run1	1	List2	Catch.wav	V_T	1	1	0	1	551900	150	1	508	552408
Exp1	19	Exp1-1-19	59.937	1.0.0.194	2	left	-569659992	2.0.10.242	2.0.10.242	11-04-2019	2019-11-04 07:17:36	15:17:36	female	2.0.10.147	208	Red_C.bmp	1186	0		0	0	554219	0		0	0	NULL	NULL	NULL	Low	run1	1	List2	A_T.wav	AV_T	1	1	0	1	554069	150	1	427	554496
Exp1	19	Exp1-1-19	59.937	1.0.0.194	2	left	-569659992	2.0.10.242	2.0.10.242	11-04-2019	2019-11-04 07:17:36	15:17:36	female	2.0.10.147	209	Catch.bmp	1432	0		0	1	556555	0		0	0	NULL	NULL	NULL	Low	run1	1	List2	A_T.wav	A_T	1	1	1	1	556404	151	1	819	557223
Exp1	19	Exp1-1-19	59.937	1.0.0.194	2	left	-569659992	2.0.10.242	2.0.10.242	11-04-2019	2019-11-04 07:17:36	15:17:36	female	2.0.10.147	210	Red_S_2.bmp	1570	0		0	1	559141	0		0	0	NULL	NULL	NULL	Low	run1	1	List2	A_T.wav	AV_T	1	1	1	1	558990	151	1	466	559456
Exp1	19	Exp1-1-19	59.937	1.0.0.194	2	left	-569659992	2.0.10.242	2.0.10.242	11-04-2019	2019-11-04 07:17:36	15:17:36	female	2.0.10.147	211	Red_C_2.bmp	1036	0		0	0	561860	0		0	0	NULL	NULL	NULL	Low	run1	1	List2	A_T.wav	AV_T	1	1	0	1	561710	150	1	441	562151
Exp1	19	Exp1-1-19	59.937	1.0.0.194	2	left	-569659992	2.0.10.242	2.0.10.242	11-04-2019	2019-11-04 07:17:36	15:17:36	female	2.0.10.147	212	Catch.bmp	1341	0		0	0	564046	0		0	0	NULL	NULL	NULL	Low	run1	1	List2	A_T.wav	A_T	1	1	0	1	563896	150	1	465	564361
Exp1	19	Exp1-1-19	59.937	1.0.0.194	2	left	-569659992	2.0.10.242	2.0.10.242	11-04-2019	2019-11-04 07:17:36	15:17:36	female	2.0.10.147	213	Red_S.bmp	881	0		0	0	566548	0		0	0	NULL	NULL	NULL	Low	run1	1	List2	Catch.wav	V_T	1	1	1	1	566398	150	1	609	567007
Exp1	19	Exp1-1-19	59.937	1.0.0.194	2	left	-569659992	2.0.10.242	2.0.10.242	11-04-2019	2019-11-04 07:17:36	15:17:36	female	2.0.10.147	214	Red_S.bmp	1032	0		0	0	568584	0		0	0	NULL	NULL	NULL	Low	run1	1	List2	Catch.wav	V_T	1	1	0	1	568434	150	1	382	568816
Exp1	19	Exp1-1-19	59.937	1.0.0.194	2	left	-569659992	2.0.10.242	2.0.10.242	11-04-2019	2019-11-04 07:17:36	15:17:36	female	2.0.10.147	215	Red_S.bmp	1130	0		0	1	570770	0		0	0	NULL	NULL	NULL	Low	run1	1	List2	A_T.wav	AV_T	1	1	1	1	570619	151	1	428	571047
Exp1	19	Exp1-1-19	59.937	1.0.0.194	2	left	-569659992	2.0.10.242	2.0.10.242	11-04-2019	2019-11-04 07:17:36	15:17:36	female	2.0.10.147	216	Red_S.bmp	1490	0		0	0	573055	0		0	0	NULL	NULL	NULL	Low	run1	1	List2	A_T.wav	AV_T	1	1	0	1	572905	150	1	383	573288
Exp1	19	Exp1-1-19	59.937	1.0.0.194	2	left	-569659992	2.0.10.242	2.0.10.242	11-04-2019	2019-11-04 07:17:36	15:17:36	female	2.0.10.147	217	Red_C_2.bmp	927	0		0	0	575708	0		0	0	NULL	NULL	NULL	Low	run1	1	List2	A_T.wav	AV_T	1	1	0	1	575558	150	1	465	576023
Exp1	19	Exp1-1-19	59.937	1.0.0.194	2	left	-569659992	2.0.10.242	2.0.10.242	11-04-2019	2019-11-04 07:17:36	15:17:36	female	2.0.10.147	218	Red_C_2.bmp	1562	0		0	1	577794	0		0	0	NULL	NULL	NULL	Low	run1	1	List2	A_T.wav	AV_T	1	1	1	1	577643	151	1	388	578031
Exp1	19	Exp1-1-19	59.937	1.0.0.194	2	left	-569659992	2.0.10.242	2.0.10.242	11-04-2019	2019-11-04 07:17:36	15:17:36	female	2.0.10.147	219	Catch.bmp	818	0		0	0	580513	0		0	0	NULL	NULL	NULL	Low	run1	1	List2	A_T.wav	A_T	1	1	0	1	580363	150	1	756	581119
Exp1	19	Exp1-1-19	59.937	1.0.0.194	2	left	-569659992	2.0.10.242	2.0.10.242	11-04-2019	2019-11-04 07:17:36	15:17:36	female	2.0.10.147	220	Blue_C_2.bmp	837	0		0	0	582482	0		0	0	NULL	NULL	NULL	Low	run1		List2	Catch.wav	V_S	0		0	1	582332	150		0	0
Exp1	19	Exp1-1-19	59.937	1.0.0.194	2	left	-569659992	2.0.10.242	2.0.10.242	11-04-2019	2019-11-04 07:17:36	15:17:36	female	2.0.10.147	221	Blue_C_2.bmp	1488	0		0	0	584534	0		0	0	NULL	NULL	NULL	Low	run1		List2	Catch.wav	V_S	0		0	1	584384	150		0	0
Exp1	19	Exp1-1-19	59.937	1.0.0.194	2	left	-569659992	2.0.10.242	2.0.10.242	11-04-2019	2019-11-04 07:17:36	15:17:36	female	2.0.10.147	222	Red_S_2.bmp	1262	0		0	0	587237	0		0	0	NULL	NULL	NULL	Low	run1	1	List2	Catch.wav	V_T	1	1	0	1	587087	150	1	408	587495
Exp1	19	Exp1-1-19	59.937	1.0.0.194	2	left	-569659992	2.0.10.242	2.0.10.242	11-04-2019	2019-11-04 07:17:36	15:17:36	female	2.0.10.147	223	Red_C_2.bmp	1226	0		0	0	589656	0		0	0	NULL	NULL	NULL	Low	run1	1	List2	A_T.wav	AV_T	1	1	1	1	589506	150	1	365	589871
Exp1	19	Exp1-1-19	59.937	1.0.0.194	2	left	-569659992	2.0.10.242	2.0.10.242	11-04-2019	2019-11-04 07:17:36	15:17:36	female	2.0.10.147	224	Red_C.bmp	1576	0		0	0	592042	0		0	0	NULL	NULL	NULL	Low	run1	1	List2	Catch.wav	V_T	1	1	0	1	591892	150	1	412	592304
Exp1	19	Exp1-1-19	59.937	1.0.0.194	2	left	-569659992	2.0.10.242	2.0.10.242	11-04-2019	2019-11-04 07:17:36	15:17:36	female	2.0.10.147	225	Catch.bmp	1224	0		0	0	594778	0		0	0	NULL	NULL	NULL	Low	run1		List2	A_S.wav	A_S	0		1	1	594628	150		0	0
Exp1	19	Exp1-1-19	59.937	1.0.0.194	2	left	-569659992	2.0.10.242	2.0.10.242	11-04-2019	2019-11-04 07:17:36	15:17:36	female	2.0.10.147	226	Red_S_2.bmp	864	0		0	0	597214	0		0	0	NULL	NULL	NULL	Low	run1	1	List2	Catch.wav	V_T	1	1	0	1	597064	150	1	423	597487
Exp1	19	Exp1-1-19	59.937	1.0.0.194	2	left	-569659992	2.0.10.242	2.0.10.242	11-04-2019	2019-11-04 07:17:36	15:17:36	female	2.0.10.147	227	Catch.bmp	1053	0		0	0	599233	0		0	0	NULL	NULL	NULL	Low	run1	1	List2	A_T.wav	A_T	1	1	0	1	599083	150	1	700	599783
Exp1	19	Exp1-1-19	59.937	1.0.0.194	2	left	-569659992	2.0.10.242	2.0.10.242	11-04-2019	2019-11-04 07:17:36	15:17:36	female	2.0.10.147	228	Catch.bmp	1303	0		0	0	601435	0		0	0	NULL	NULL	NULL	Low	run1	1	List2	A_T.wav	A_T	1	1	0	1	601285	150	1	347	601632
Exp1	19	Exp1-1-19	59.937	1.0.0.194	2	left	-569659992	2.0.10.242	2.0.10.242	11-04-2019	2019-11-04 07:17:36	15:17:36	female	2.0.10.147	229	Blue_S.bmp	1085	0		0	1	603888	0		0	0	NULL	NULL	NULL	Low	run1		List2	A_S.wav	AV_S	0		1	1	603737	151		0	0
Exp1	19	Exp1-1-19	59.937	1.0.0.194	2	left	-569659992	2.0.10.242	2.0.10.242	11-04-2019	2019-11-04 07:17:36	15:17:36	female	2.0.10.147	230	Red_S.bmp	1490	0		0	0	606190	0		0	0	NULL	NULL	NULL	Low	run1	1	List2	A_T.wav	AV_T	1	1	0	1	606040	150	1	439	606479
Exp1	19	Exp1-1-19	59.937	1.0.0.194	2	left	-569659992	2.0.10.242	2.0.10.242	11-04-2019	2019-11-04 07:17:36	15:17:36	female	2.0.10.147	231	Catch.bmp	1599	0		0	0	608843	0		0	0	NULL	NULL	NULL	Low	run1		List2	A_S.wav	A_S	0		0	1	608693	150		0	0
Exp1	19	Exp1-1-19	59.937	1.0.0.194	2	left	-569659992	2.0.10.242	2.0.10.242	11-04-2019	2019-11-04 07:17:36	15:17:36	female	2.0.10.147	232	Red_C.bmp	1429	0		1	0	611662	0		0	0	NULL	NULL	NULL	Low	run1	1	List2	A_T.wav	AV_T	1	1	0	1	611512	150	1	415	611927
Exp1	19	Exp1-1-19	59.937	1.0.0.194	2	left	-569659992	2.0.10.242	2.0.10.242	11-04-2019	2019-11-04 07:17:36	15:17:36	female	2.0.10.147	233	Catch.bmp	1334	0		0	1	614249	0		0	0	NULL	NULL	NULL	Low	run1		List2	A_S.wav	A_S	0		1	1	614098	151		0	0
Exp1	19	Exp1-1-19	59.937	1.0.0.194	2	left	-569659992	2.0.10.242	2.0.10.242	11-04-2019	2019-11-04 07:17:36	15:17:36	female	2.0.10.147	234	Catch.bmp	975	0		0	1	616785	0		0	0	NULL	NULL	NULL	Low	run1	1	List2	A_T.wav	A_T	1	1	1	1	616634	151	1	453	617087
Exp1	19	Exp1-1-19	59.937	1.0.0.194	2	left	-569659992	2.0.10.242	2.0.10.242	11-04-2019	2019-11-04 07:17:36	15:17:36	female	2.0.10.147	235	Red_C.bmp	1140	0		0	0	618920	0		0	0	NULL	NULL	NULL	Low	run1	1	List2	A_T.wav	AV_T	1	1	0	1	618770	150	1	406	619176
Exp1	19	Exp1-1-19	59.937	1.0.0.194	2	left	-569659992	2.0.10.242	2.0.10.242	11-04-2019	2019-11-04 07:17:36	15:17:36	female	2.0.10.147	236	Catch.bmp	1011	0		1	0	621222	0		0	0	NULL	NULL	NULL	Low	run1	1	List2	A_T.wav	A_T	1	1	0	1	621072	150	1	447	621519
Exp1	19	Exp1-1-19	59.937	1.0.0.194	2	left	-569659992	2.0.10.242	2.0.10.242	11-04-2019	2019-11-04 07:17:36	15:17:36	female	2.0.10.147	237	Catch.bmp	972	0		1	0	623391	0		0	0	NULL	NULL	NULL	Low	run1	1	List2	A_T.wav	A_T	1	1	0	1	623241	150	1	550	623791
Exp1	19	Exp1-1-19	59.937	1.0.0.194	2	left	-569659992	2.0.10.242	2.0.10.242	11-04-2019	2019-11-04 07:17:36	15:17:36	female	2.0.10.147	238	Catch.bmp	1171	0		0	0	625510	0		0	0	NULL	NULL	NULL	Low	run1	1	List2	A_T.wav	A_T	1	1	0	1	625360	150	1	432	625792
Exp1	19	Exp1-1-19	59.937	1.0.0.194	2	left	-569659992	2.0.10.242	2.0.10.242	11-04-2019	2019-11-04 07:17:36	15:17:36	female	2.0.10.147	239	Red_C_2.bmp	1561	0		1	0	627829	0		0	0	NULL	NULL	NULL	Low	run1	1	List2	Catch.wav	V_T	1	1	1	1	627679	150	1	599	628278
Exp1	19	Exp1-1-19	59.937	1.0.0.194	2	left	-569659992	2.0.10.242	2.0.10.242	11-04-2019	2019-11-04 07:17:36	15:17:36	female	2.0.10.147	240	Red_C_2.bmp	1422	0		0	0	630549	0		0	0	NULL	NULL	NULL	Low	run1	1	List2	Catch.wav	V_T	1	1	0	1	630399	150	1	367	630766
Exp1	19	Exp1-1-19	59.937	1.0.0.194	2	left	-569659992	2.0.10.242	2.0.10.242	11-04-2019	2019-11-04 07:17:36	15:17:36	female	2.0.10.147	241	Red_C_2.bmp	1065	0		0	0	633118	0		0	0	NULL	NULL	NULL	Low	run1	1	List2	A_T.wav	AV_T	1	1	1	1	632968	150	1	358	633326
Exp1	19	Exp1-1-19	59.937	1.0.0.194	2	left	-569659992	2.0.10.242	2.0.10.242	11-04-2019	2019-11-04 07:17:36	15:17:36	female	2.0.10.147	242	Red_S_2.bmp	906	0		0	0	635337	0		0	0	NULL	NULL	NULL	Low	run1	1	List2	Catch.wav	V_T	1	1	1	1	635187	150	1	444	635631
Exp1	19	Exp1-1-19	59.937	1.0.0.194	2	left	-569659992	2.0.10.242	2.0.10.242	11-04-2019	2019-11-04 07:17:36	15:17:36	female	2.0.10.147	243	Red_S_2.bmp	1018	0		0	0	637406	0		0	0	NULL	NULL	NULL	Low	run1	1	List2	A_T.wav	AV_T	1	1	1	1	637256	150	1	375	637631
Exp1	19	Exp1-1-19	59.937	1.0.0.194	2	left	-569659992	2.0.10.242	2.0.10.242	11-04-2019	2019-11-04 07:17:36	15:17:36	female	2.0.10.147	244	Catch.bmp	865	0		0	0	639575	0		0	0	NULL	NULL	NULL	Low	run1	1	List2	A_T.wav	A_T	1	1	0	1	639425	150	1	925	640350
Exp1	19	Exp1-1-19	59.937	1.0.0.194	2	left	-569659992	2.0.10.242	2.0.10.242	11-04-2019	2019-11-04 07:17:36	15:17:36	female	2.0.10.147	245	Catch.bmp	1383	0		0	0	641594	0		0	0	NULL	NULL	NULL	Low	run1	1	List2	A_T.wav	A_T	1	1	0	1	641444	150	1	474	641918
Exp1	19	Exp1-1-19	59.937	1.0.0.194	2	left	-569659992	2.0.10.242	2.0.10.242	11-04-2019	2019-11-04 07:17:36	15:17:36	female	2.0.10.147	246	Blue_C.bmp	1365	0		0	0	644130	0		0	0	NULL	NULL	NULL	Low	run1		List2	A_S.wav	AV_S	0		0	1	643980	150		0	0
Exp1	19	Exp1-1-19	59.937	1.0.0.194	2	left	-569659992	2.0.10.242	2.0.10.242	11-04-2019	2019-11-04 07:17:36	15:17:36	female	2.0.10.147	247	Catch.bmp	971	0		0	0	646699	0		0	0	NULL	NULL	NULL	Low	run1	1	List2	A_T.wav	A_T	1	1	0	1	646549	150	1	473	647022
Exp1	19	Exp1-1-19	59.937	1.0.0.194	2	left	-569659992	2.0.10.242	2.0.10.242	11-04-2019	2019-11-04 07:17:36	15:17:36	female	2.0.10.147	248	Red_C.bmp	1304	0		0	0	648818	0		0	0	NULL	NULL	NULL	Low	run1	1	List2	A_T.wav	AV_T	1	1	0	1	648668	150	1	411	649079
Exp1	19	Exp1-1-19	59.937	1.0.0.194	2	left	-569659992	2.0.10.242	2.0.10.242	11-04-2019	2019-11-04 07:17:36	15:17:36	female	2.0.10.147	249	Red_C_2.bmp	954	0		0	0	651271	0		0	0	NULL	NULL	NULL	Low	run1	1	List2	Catch.wav	V_T	1	1	0	1	651121	150	1	478	651599
Exp1	19	Exp1-1-19	59.937	1.0.0.194	2	left	-569659992	2.0.10.242	2.0.10.242	11-04-2019	2019-11-04 07:17:36	15:17:36	female	2.0.10.147	250	Red_S_2.bmp	1586	0		0	0	653373	0		0	0	NULL	NULL	NULL	Low	run1	1	List2	A_T.wav	AV_T	1	1	1	1	653223	150	1	407	653630
Exp1	19	Exp1-1-19	59.937	1.0.0.194	2	left	-569659992	2.0.10.242	2.0.10.242	11-04-2019	2019-11-04 07:17:36	15:17:36	female	2.0.10.147	251	Catch.bmp	841	0		0	0	656109	0		0	0	NULL	NULL	NULL	Low	run1	1	List2	A_T.wav	A_T	1	1	0	1	655959	150	1	927	656886
Exp1	19	Exp1-1-19	59.937	1.0.0.194	2	left	-569659992	2.0.10.242	2.0.10.242	11-04-2019	2019-11-04 07:17:36	15:17:36	female	2.0.10.147	252	Catch.bmp	1252	0		0	0	658111	0		0	0	NULL	NULL	NULL	Low	run1	1	List2	A_T.wav	A_T	1	1	0	1	657961	150	1	438	658399
Exp1	19	Exp1-1-19	59.937	1.0.0.194	2	left	-569659992	2.0.10.242	2.0.10.242	11-04-2019	2019-11-04 07:17:36	15:17:36	female	2.0.10.147	253	Red_C.bmp	1481	0		0	0	660514	0		0	0	NULL	NULL	NULL	Low	run1	1	List2	Catch.wav	V_T	1	1	0	1	660364	150	1	498	660862
Exp1	19	Exp1-1-19	59.937	1.0.0.194	2	left	-569659992	2.0.10.242	2.0.10.242	11-04-2019	2019-11-04 07:17:36	15:17:36	female	2.0.10.147	254	Catch.bmp	1039	0		0	0	663150	0		0	0	NULL	NULL	NULL	Low	run1	1	List2	A_T.wav	A_T	1	1	0	1	663000	150	1	487	663487
Exp1	19	Exp1-1-19	59.937	1.0.0.194	2	left	-569659992	2.0.10.242	2.0.10.242	11-04-2019	2019-11-04 07:17:36	15:17:36	female	2.0.10.147	255	Red_S_2.bmp	906	0		0	0	665352	0		0	0	NULL	NULL	NULL	Low	run1	1	List2	Catch.wav	V_T	1	1	1	1	665202	150	1	501	665703
Exp1	19	Exp1-1-19	59.937	1.0.0.194	2	left	-569659992	2.0.10.242	2.0.10.242	11-04-2019	2019-11-04 07:17:36	15:17:36	female	2.0.10.147	256	Catch.bmp	1273	0		0	0	667421	0		0	0	NULL	NULL	NULL	Low	run1		List2	A_S.wav	A_S	0		1	1	667271	150		0	0
Exp1	19	Exp1-1-19	59.937	1.0.0.194	2	left	-569659992	2.0.10.242	2.0.10.242	11-04-2019	2019-11-04 07:17:36	15:17:36	female	2.0.10.147	257	Red_C.bmp	924	0		0	0	669907	0		0	0	NULL	NULL	NULL	Low	run1	1	List2	Catch.wav	V_T	1	1	0	1	669757	150	1	505	670262
Exp1	19	Exp1-1-19	59.937	1.0.0.194	2	left	-569659992	2.0.10.242	2.0.10.242	11-04-2019	2019-11-04 07:17:36	15:17:36	female	2.0.10.147	258	Red_C_2.bmp	1072	0		1	0	671992	0		0	0	NULL	NULL	NULL	Low	run1	1	List2	Catch.wav	V_T	1	1	0	1	671842	150	1	396	672238
Exp1	19	Exp1-1-19	59.937	1.0.0.194	2	left	-569659992	2.0.10.242	2.0.10.242	11-04-2019	2019-11-04 07:17:36	15:17:36	female	2.0.10.147	259	Red_C_2.bmp	1185	0		0	1	674212	0		0	0	NULL	NULL	NULL	Low	run1	1	List2	Catch.wav	V_T	1	1	0	1	674061	151	1	385	674446
Exp1	19	Exp1-1-19	59.937	1.0.0.194	2	left	-569659992	2.0.10.242	2.0.10.242	11-04-2019	2019-11-04 07:17:36	15:17:36	female	2.0.10.147	260	Blue_C.bmp	1588	0		0	0	676547	0		0	0	NULL	NULL	NULL	Low	run1		List2	A_S.wav	AV_S	0		1	1	676397	150		0	0
