# Supplementary material for: Visual Perceptual Load Attenuates Age-Related Audiovisual Integration in an Audiovisual Discrimination Task
Source: Front Psychol. 2021 Sep 29;12:740221. doi: 10.3389/fpsyg.2021.740221 (PMC8511317; doi:10.3389/fpsyg.2021.740221)
Supplement: Supplementary file 1 [file Data_Sheet_1.ZIP › Export data/Group 2_Data_Older/Exp1_Low load/Subject_20.xlsx]

## Sheet: Sheet1
ExperimentName	Subject	DataFile.Basename	Display.RefreshRate	ExperimentVersion	Group	Handedness	RandomSeed	RuntimeVersion	RuntimeVersionExpected	SessionDate	SessionStartDateTimeUtc	SessionTime	Sex	StudioVersion	Block	Image	ITI	ITI.ACC	ITI.CRESP	ITI.DurationError	ITI.OnsetDelay	ITI.OnsetTime	ITI.OnsetToOnsetTime	ITI.RESP	ITI.RT	ITI.RTTime	List1	List1.Cycle	List1.Sample	PercetualLoad	Procedure	Response	Running	Sound	StimulusType	Target.ACC	Target.CRESP	Target.DurationError	Target.OnsetDelay	Target.OnsetTime	Target.OnsetToOnsetTime	Target.RESP	Target.RT	Target.RTTime
Exp1	20	Exp1-20-1	59.937	1.0.0.194	2	left	1771709974	2.0.10.242	2.0.10.242	11-06-2019	2019-11-06 06:35:00	14:35:00	male	2.0.10.147	1	Blue_C_2.bmp	1453	0		1	-1	45632	0		0	0	2	1	1	Low	Prac		List1	Catch.wav	V_S	0		118	2	45483	149		0	0
Exp1	20	Exp1-20-1	59.937	1.0.0.194	2	left	1771709974	2.0.10.242	2.0.10.242	11-06-2019	2019-11-06 06:35:00	14:35:00	male	2.0.10.147	2	Catch.bmp	1251	0		0	0	48302	0		0	0	10	1	2	Low	Prac	1	List1	A_T.wav	A_T	0		1	1	48152	150		0	0
Exp1	20	Exp1-20-1	59.937	1.0.0.194	2	left	1771709974	2.0.10.242	2.0.10.242	11-06-2019	2019-11-06 06:35:00	14:35:00	male	2.0.10.147	3	Red_S_2.bmp	1568	0		0	1	50755	0		0	0	8	1	3	Low	Prac	1	List1	Catch.wav	V_T	1	1	1	1	50604	151	1	456	51060
Exp1	20	Exp1-20-1	59.937	1.0.0.194	2	left	1771709974	2.0.10.242	2.0.10.242	11-06-2019	2019-11-06 06:35:00	14:35:00	male	2.0.10.147	4	Catch.bmp	1015	0		0	0	53474	0		0	0	10	1	4	Low	Prac	1	List1	A_T.wav	A_T	0		1	1	53324	150		0	0
Exp1	20	Exp1-20-1	59.937	1.0.0.194	2	left	1771709974	2.0.10.242	2.0.10.242	11-06-2019	2019-11-06 06:35:00	14:35:00	male	2.0.10.147	5	Catch.bmp	1206	0		0	0	55693	0		0	0	10	1	5	Low	Prac	1	List1	A_T.wav	A_T	0		0	1	55543	150		0	0
Exp1	20	Exp1-20-1	59.937	1.0.0.194	2	left	1771709974	2.0.10.242	2.0.10.242	11-06-2019	2019-11-06 06:35:00	14:35:00	male	2.0.10.147	6	Catch.bmp	1179	0		0	0	58112	0		0	0	10	1	6	Low	Prac	1	List1	A_T.wav	A_T	0		0	1	57962	150		0	0
Exp1	20	Exp1-20-1	59.937	1.0.0.194	2	left	1771709974	2.0.10.242	2.0.10.242	11-06-2019	2019-11-06 06:35:00	14:35:00	male	2.0.10.147	7	Red_C_2.bmp	1002	0		0	0	60498	0		0	0	6	1	7	Low	Prac	1	List1	Catch.wav	V_T	1	1	1	1	60348	150	1	432	60780
Exp1	20	Exp1-20-1	59.937	1.0.0.194	2	left	1771709974	2.0.10.242	2.0.10.242	11-06-2019	2019-11-06 06:35:00	14:35:00	male	2.0.10.147	8	Catch.bmp	843	0		0	0	62650	0		0	0	10	1	8	Low	Prac	1	List1	A_T.wav	A_T	0		1	1	62500	150		0	0
Exp1	20	Exp1-20-1	59.937	1.0.0.194	2	left	1771709974	2.0.10.242	2.0.10.242	11-06-2019	2019-11-06 06:35:00	14:35:00	male	2.0.10.147	9	Red_C_2.bmp	1159	0		0	1	64703	0		0	0	16	1	9	Low	Prac	1	List1	A_T.wav	AV_T	1	1	1	1	64552	151	1	404	64956
Exp1	20	Exp1-20-1	59.937	1.0.0.194	2	left	1771709974	2.0.10.242	2.0.10.242	11-06-2019	2019-11-06 06:35:00	14:35:00	male	2.0.10.147	10	Red_S_2.bmp	812	0		0	0	67022	0		0	0	18	1	10	Low	Prac	1	List1	A_T.wav	AV_T	1	1	0	2	66872	150	1	165	67037
Exp1	20	Exp1-20-1	59.937	1.0.0.194	2	left	1771709974	2.0.10.242	2.0.10.242	11-06-2019	2019-11-06 06:35:00	14:35:00	male	2.0.10.147	11	Catch.bmp	1490	0		0	0	68990	0		0	0	9	1	11	Low	Prac		List1	A_S.wav	A_S	0		0	1	68840	150		0	0
Exp1	20	Exp1-20-1	59.937	1.0.0.194	2	left	1771709974	2.0.10.242	2.0.10.242	11-06-2019	2019-11-06 06:35:00	14:35:00	male	2.0.10.147	12	Red_C.bmp	980	0		0	0	71693	0		0	0	5	1	12	Low	Prac	1	List1	Catch.wav	V_T	1	1	1	1	71543	150	1	1117	72660
Exp1	20	Exp1-20-1	59.937	1.0.0.194	2	left	1771709974	2.0.10.242	2.0.10.242	11-06-2019	2019-11-06 06:35:00	14:35:00	male	2.0.10.147	13	Red_S_2.bmp	835	0		0	0	73879	0		0	0	8	1	13	Low	Prac	1	List1	Catch.wav	V_T	1	1	0	1	73729	150	1	811	74540
Exp1	20	Exp1-20-1	59.937	1.0.0.194	2	left	1771709974	2.0.10.242	2.0.10.242	11-06-2019	2019-11-06 06:35:00	14:35:00	male	2.0.10.147	14	Red_C.bmp	1126	0		0	0	75864	0		0	0	15	1	14	Low	Prac	1	List1	A_T.wav	AV_T	1	1	1	1	75714	150	1	378	76092
Exp1	20	Exp1-20-1	59.937	1.0.0.194	2	left	1771709974	2.0.10.242	2.0.10.242	11-06-2019	2019-11-06 06:35:00	14:35:00	male	2.0.10.147	15	Blue_C_2.bmp	896	0		0	0	78150	0		0	0	12	1	15	Low	Prac		List1	A_S.wav	AV_S	0		0	1	78000	150	1	276	78276
Exp1	20	Exp1-20-1	59.937	1.0.0.194	2	left	1771709974	2.0.10.242	2.0.10.242	11-06-2019	2019-11-06 06:35:00	14:35:00	male	2.0.10.147	16	Red_S_2.bmp	898	0		0	0	80202	0		0	0	8	1	16	Low	Prac	1	List1	Catch.wav	V_T	1	1	1	1	80052	150	1	664	80716
Exp1	20	Exp1-20-1	59.937	1.0.0.194	2	left	1771709974	2.0.10.242	2.0.10.242	11-06-2019	2019-11-06 06:35:00	14:35:00	male	2.0.10.147	17	Red_C_2.bmp	1198	0		0	0	82254	0		0	0	16	1	17	Low	Prac	1	List1	A_T.wav	AV_T	1	1	1	1	82104	150	1	636	82740
Exp1	20	Exp1-20-1	59.937	1.0.0.194	2	left	1771709974	2.0.10.242	2.0.10.242	11-06-2019	2019-11-06 06:35:00	14:35:00	male	2.0.10.147	18	Blue_C.bmp	1565	0		0	0	84607	0		0	0	11	1	18	Low	Prac		List1	A_S.wav	AV_S	0		0	1	84457	150	1	339	84796
Exp1	20	Exp1-20-1	59.937	1.0.0.194	2	left	1771709974	2.0.10.242	2.0.10.242	11-06-2019	2019-11-06 06:35:00	14:35:00	male	2.0.10.147	19	Red_C.bmp	1070	0		0	0	87326	0		0	0	15	1	19	Low	Prac	1	List1	A_T.wav	AV_T	0		0	1	87176	150		0	0
Exp1	20	Exp1-20-1	59.937	1.0.0.194	2	left	1771709974	2.0.10.242	2.0.10.242	11-06-2019	2019-11-06 06:35:00	14:35:00	male	2.0.10.147	20	Red_C.bmp	1393	0		0	0	89612	0		0	0	5	1	20	Low	Prac	1	List1	Catch.wav	V_T	0		1	1	89462	150		0	0
Exp1	20	Exp1-20-1	59.937	1.0.0.194	2	left	1771709974	2.0.10.242	2.0.10.242	11-06-2019	2019-11-06 06:35:00	14:35:00	male	2.0.10.147	21	Red_C_2.bmp	1091	0		0	1	128520	0		0	0	6	1	21	Low	Prac	1	List1	Catch.wav	V_T	0		1	1	128369	151		0	0
Exp1	20	Exp1-20-1	59.937	1.0.0.194	2	left	1771709974	2.0.10.242	2.0.10.242	11-06-2019	2019-11-06 06:35:00	14:35:00	male	2.0.10.147	22	Blue_S.bmp	871	0		0	0	130822	0		0	0	3	1	22	Low	Prac		List1	Catch.wav	V_S	0		0	1	130672	150		0	0
Exp1	20	Exp1-20-1	59.937	1.0.0.194	2	left	1771709974	2.0.10.242	2.0.10.242	11-06-2019	2019-11-06 06:35:00	14:35:00	male	2.0.10.147	23	Red_C.bmp	1376	0		0	0	132924	0		0	0	15	1	23	Low	Prac	1	List1	A_T.wav	AV_T	1	1	1	1	132774	150	1	277	133051
Exp1	20	Exp1-20-1	59.937	1.0.0.194	2	left	1771709974	2.0.10.242	2.0.10.242	11-06-2019	2019-11-06 06:35:00	14:35:00	male	2.0.10.147	24	Red_S_2.bmp	1339	0		0	0	135460	0		0	0	8	1	24	Low	Prac	1	List1	Catch.wav	V_T	1	1	1	1	135310	150	1	533	135843
Exp1	20	Exp1-20-1	59.937	1.0.0.194	2	left	1771709974	2.0.10.242	2.0.10.242	11-06-2019	2019-11-06 06:35:00	14:35:00	male	2.0.10.147	25	Catch.bmp	1316	0		0	0	137946	0		0	0	9	1	25	Low	Prac		List1	A_S.wav	A_S	0		1	1	137796	150		0	0
Exp1	20	Exp1-20-1	59.937	1.0.0.194	2	left	1771709974	2.0.10.242	2.0.10.242	11-06-2019	2019-11-06 06:35:00	14:35:00	male	2.0.10.147	26	Red_S.bmp	1263	0		0	0	140482	0		0	0	17	1	26	Low	Prac	1	List1	A_T.wav	AV_T	1	1	0	1	140332	150	1	599	140931
Exp1	20	Exp1-20-1	59.937	1.0.0.194	2	left	1771709974	2.0.10.242	2.0.10.242	11-06-2019	2019-11-06 06:35:00	14:35:00	male	2.0.10.147	27	Blue_C.bmp	810	0		0	0	142901	0		0	0	1	1	27	Low	Prac		List1	Catch.wav	V_S	0		1	1	142751	150		0	0
Exp1	20	Exp1-20-1	59.937	1.0.0.194	2	left	1771709974	2.0.10.242	2.0.10.242	11-06-2019	2019-11-06 06:35:00	14:35:00	male	2.0.10.147	28	Blue_S_2.bmp	1361	0		0	0	144920	0		0	0	14	1	28	Low	Prac		List1	A_S.wav	AV_S	0		1	1	144770	150		0	0
Exp1	20	Exp1-20-1	59.937	1.0.0.194	2	left	1771709974	2.0.10.242	2.0.10.242	11-06-2019	2019-11-06 06:35:00	14:35:00	male	2.0.10.147	29	Catch.bmp	1074	0		0	0	147506	0		0	0	9	1	29	Low	Prac		List1	A_S.wav	A_S	0		0	1	147356	150		0	0
Exp1	20	Exp1-20-1	59.937	1.0.0.194	2	left	1771709974	2.0.10.242	2.0.10.242	11-06-2019	2019-11-06 06:35:00	14:35:00	male	2.0.10.147	30	Red_S.bmp	1218	0		0	0	149792	0		0	0	17	1	30	Low	Prac	1	List1	A_T.wav	AV_T	1	1	0	1	149642	150	1	369	150011
Exp1	20	Exp1-20-1	59.937	1.0.0.194	2	left	1771709974	2.0.10.242	2.0.10.242	11-06-2019	2019-11-06 06:35:00	14:35:00	male	2.0.10.147	31	Red_C_2.bmp	1533	0		0	0	152161	0		0	0	6	1	31	Low	Prac	1	List1	Catch.wav	V_T	1	1	0	1	152011	150	1	496	152507
Exp1	20	Exp1-20-1	59.937	1.0.0.194	2	left	1771709974	2.0.10.242	2.0.10.242	11-06-2019	2019-11-06 06:35:00	14:35:00	male	2.0.10.147	32	Catch.bmp	950	0		0	0	154847	0		0	0	10	1	32	Low	Prac	1	List1	A_T.wav	A_T	1	1	1	1	154697	150	1	505	155202
Exp1	20	Exp1-20-1	59.937	1.0.0.194	2	left	1771709974	2.0.10.242	2.0.10.242	11-06-2019	2019-11-06 06:35:00	14:35:00	male	2.0.10.147	33	Red_S.bmp	1458	0		1	0	156949	0		0	0	17	1	33	Low	Prac	1	List1	A_T.wav	AV_T	1	1	0	1	156799	150	1	339	157138
Exp1	20	Exp1-20-1	59.937	1.0.0.194	2	left	1771709974	2.0.10.242	2.0.10.242	11-06-2019	2019-11-06 06:35:00	14:35:00	male	2.0.10.147	34	Catch.bmp	1405	0		0	0	159569	0		0	0	9	1	34	Low	Prac		List1	A_S.wav	A_S	0		0	1	159419	150		0	0
Exp1	20	Exp1-20-1	59.937	1.0.0.194	2	left	1771709974	2.0.10.242	2.0.10.242	11-06-2019	2019-11-06 06:35:00	14:35:00	male	2.0.10.147	35	Red_C_2.bmp	1338	0		0	1	162172	0		0	0	16	1	35	Low	Prac	1	List1	A_T.wav	AV_T	1	1	1	1	162021	151	1	309	162330
Exp1	20	Exp1-20-1	59.937	1.0.0.194	2	left	1771709974	2.0.10.242	2.0.10.242	11-06-2019	2019-11-06 06:35:00	14:35:00	male	2.0.10.147	36	Red_C.bmp	1569	0		0	1	164658	0		0	0	5	1	36	Low	Prac	1	List1	Catch.wav	V_T	1	1	1	1	164507	151	1	375	164882
Exp1	20	Exp1-20-1	59.937	1.0.0.194	2	left	1771709974	2.0.10.242	2.0.10.242	11-06-2019	2019-11-06 06:35:00	14:35:00	male	2.0.10.147	37	Red_C.bmp	1197	0		0	0	167377	0		0	0	5	1	37	Low	Prac	1	List1	Catch.wav	V_T	1	1	0	1	167227	150	1	479	167706
Exp1	20	Exp1-20-1	59.937	1.0.0.194	2	left	1771709974	2.0.10.242	2.0.10.242	11-06-2019	2019-11-06 06:35:00	14:35:00	male	2.0.10.147	38	Catch.bmp	872	0		0	1	169730	0		0	0	10	1	38	Low	Prac	1	List1	A_T.wav	A_T	1	1	1	1	169579	151	1	455	170034
Exp1	20	Exp1-20-1	59.937	1.0.0.194	2	left	1771709974	2.0.10.242	2.0.10.242	11-06-2019	2019-11-06 06:35:00	14:35:00	male	2.0.10.147	39	Red_C.bmp	1355	0		0	0	171765	0		0	0	15	1	39	Low	Prac	1	List1	A_T.wav	AV_T	1	1	0	1	171615	150	1	379	171994
Exp1	20	Exp1-20-1	59.937	1.0.0.194	2	left	1771709974	2.0.10.242	2.0.10.242	11-06-2019	2019-11-06 06:35:00	14:35:00	male	2.0.10.147	40	Catch.bmp	951	0		0	0	174268	0		0	0	10	1	40	Low	Prac	1	List1	A_T.wav	A_T	1	1	0	2	174118	150	1	468	174586
Exp1	20	Exp1-20-1	59.937	1.0.0.194	2	left	1771709974	2.0.10.242	2.0.10.242	11-06-2019	2019-11-06 06:35:00	14:35:00	male	2.0.10.147	41	Blue_S.bmp	1017	0		0	0	188082	0		0	0	NULL	NULL	NULL	Low	run1		List2	Catch.wav	V_S	0		1	1	187932	150		0	0
Exp1	20	Exp1-20-1	59.937	1.0.0.194	2	left	1771709974	2.0.10.242	2.0.10.242	11-06-2019	2019-11-06 06:35:00	14:35:00	male	2.0.10.147	42	Catch.bmp	1566	0		0	0	190301	0		0	0	NULL	NULL	NULL	Low	run1	1	List2	A_T.wav	A_T	1	1	1	1	190151	150	1	707	190858
Exp1	20	Exp1-20-1	59.937	1.0.0.194	2	left	1771709974	2.0.10.242	2.0.10.242	11-06-2019	2019-11-06 06:35:00	14:35:00	male	2.0.10.147	43	Blue_C_2.bmp	1013	0		0	0	193021	0		0	0	NULL	NULL	NULL	Low	run1		List2	Catch.wav	V_S	0		0	2	192871	150		0	0
Exp1	20	Exp1-20-1	59.937	1.0.0.194	2	left	1771709974	2.0.10.242	2.0.10.242	11-06-2019	2019-11-06 06:35:00	14:35:00	male	2.0.10.147	44	Red_C_2.bmp	1005	0		0	0	195240	0		0	0	NULL	NULL	NULL	Low	run1	1	List2	Catch.wav	V_T	1	1	0	2	195090	150	1	648	195738
Exp1	20	Exp1-20-1	59.937	1.0.0.194	2	left	1771709974	2.0.10.242	2.0.10.242	11-06-2019	2019-11-06 06:35:00	14:35:00	male	2.0.10.147	45	Red_S.bmp	1311	0		0	0	197392	0		0	0	NULL	NULL	NULL	Low	run1	1	List2	A_T.wav	AV_T	1	1	1	1	197242	150	1	368	197610
Exp1	20	Exp1-20-1	59.937	1.0.0.194	2	left	1771709974	2.0.10.242	2.0.10.242	11-06-2019	2019-11-06 06:35:00	14:35:00	male	2.0.10.147	46	Catch.bmp	957	0		0	0	199861	0		0	0	NULL	NULL	NULL	Low	run1	1	List2	A_T.wav	A_T	1	1	0	1	199711	150	1	763	200474
Exp1	20	Exp1-20-1	59.937	1.0.0.194	2	left	1771709974	2.0.10.242	2.0.10.242	11-06-2019	2019-11-06 06:35:00	14:35:00	male	2.0.10.147	47	Catch.bmp	1151	0		0	0	201980	0		0	0	NULL	NULL	NULL	Low	run1	1	List2	A_T.wav	A_T	1	1	0	1	201830	150	1	348	202178
Exp1	20	Exp1-20-1	59.937	1.0.0.194	2	left	1771709974	2.0.10.242	2.0.10.242	11-06-2019	2019-11-06 06:35:00	14:35:00	male	2.0.10.147	48	Blue_S_2.bmp	1552	0		0	1	204283	0		0	0	NULL	NULL	NULL	Low	run1		List2	A_S.wav	AV_S	0		0	1	204132	151		0	0
Exp1	20	Exp1-20-1	59.937	1.0.0.194	2	left	1771709974	2.0.10.242	2.0.10.242	11-06-2019	2019-11-06 06:35:00	14:35:00	male	2.0.10.147	49	Red_S.bmp	894	0		0	0	207052	0		0	0	NULL	NULL	NULL	Low	run1	1	List2	A_T.wav	AV_T	1	1	0	1	206902	150	1	364	207266
Exp1	20	Exp1-20-1	59.937	1.0.0.194	2	left	1771709974	2.0.10.242	2.0.10.242	11-06-2019	2019-11-06 06:35:00	14:35:00	male	2.0.10.147	50	Catch.bmp	1353	0		0	0	209104	0		0	0	NULL	NULL	NULL	Low	run1	1	List2	A_T.wav	A_T	1	1	0	1	208954	150	1	528	209482
Exp1	20	Exp1-20-1	59.937	1.0.0.194	2	left	1771709974	2.0.10.242	2.0.10.242	11-06-2019	2019-11-06 06:35:00	14:35:00	male	2.0.10.147	51	Catch.bmp	1252	0		0	0	211607	0		0	0	NULL	NULL	NULL	Low	run1	1	List2	A_T.wav	A_T	1	1	0	1	211457	150	1	401	211858
Exp1	20	Exp1-20-1	59.937	1.0.0.194	2	left	1771709974	2.0.10.242	2.0.10.242	11-06-2019	2019-11-06 06:35:00	14:35:00	male	2.0.10.147	52	Red_C_2.bmp	1291	0		0	0	214009	0		0	0	NULL	NULL	NULL	Low	run1	1	List2	A_T.wav	AV_T	1	1	0	1	213859	150	1	343	214202
Exp1	20	Exp1-20-1	59.937	1.0.0.194	2	left	1771709974	2.0.10.242	2.0.10.242	11-06-2019	2019-11-06 06:35:00	14:35:00	male	2.0.10.147	53	Catch.bmp	1078	0		0	0	216462	0		0	0	NULL	NULL	NULL	Low	run1	1	List2	A_T.wav	A_T	1	1	0	1	216312	150	1	482	216794
Exp1	20	Exp1-20-1	59.937	1.0.0.194	2	left	1771709974	2.0.10.242	2.0.10.242	11-06-2019	2019-11-06 06:35:00	14:35:00	male	2.0.10.147	54	Blue_C.bmp	823	0		0	0	218698	0		0	0	NULL	NULL	NULL	Low	Run1		List2	Catch.wav	V_S	0		1	2	218548	150		0	0
Exp1	20	Exp1-20-1	59.937	1.0.0.194	2	left	1771709974	2.0.10.242	2.0.10.242	11-06-2019	2019-11-06 06:35:00	14:35:00	male	2.0.10.147	55	Red_S_2.bmp	1162	0		0	0	220750	0		0	0	NULL	NULL	NULL	Low	run1	1	List2	Catch.wav	V_T	1	1	0	1	220600	150	1	618	221218
Exp1	20	Exp1-20-1	59.937	1.0.0.194	2	left	1771709974	2.0.10.242	2.0.10.242	11-06-2019	2019-11-06 06:35:00	14:35:00	male	2.0.10.147	56	Catch.bmp	1559	0		0	0	223069	0		0	0	NULL	NULL	NULL	Low	run1	1	List2	A_T.wav	A_T	1	1	1	1	222919	150	1	547	223466
Exp1	20	Exp1-20-1	59.937	1.0.0.194	2	left	1771709974	2.0.10.242	2.0.10.242	11-06-2019	2019-11-06 06:35:00	14:35:00	male	2.0.10.147	57	Catch.bmp	1507	0		1	0	225788	0		0	0	NULL	NULL	NULL	Low	run1	1	List2	A_T.wav	A_T	1	1	0	1	225638	150	1	435	226073
Exp1	20	Exp1-20-1	59.937	1.0.0.194	2	left	1771709974	2.0.10.242	2.0.10.242	11-06-2019	2019-11-06 06:35:00	14:35:00	male	2.0.10.147	58	Catch.bmp	1029	0		0	0	228458	0		0	0	NULL	NULL	NULL	Low	run1	1	List2	A_T.wav	A_T	1	1	0	1	228308	150	1	390	228698
Exp1	20	Exp1-20-1	59.937	1.0.0.194	2	left	1771709974	2.0.10.242	2.0.10.242	11-06-2019	2019-11-06 06:35:00	14:35:00	male	2.0.10.147	59	Red_C_2.bmp	944	0		0	1	230644	0		0	0	NULL	NULL	NULL	Low	run1	1	List2	Catch.wav	V_T	1	1	1	1	230493	151	1	612	231105
Exp1	20	Exp1-20-1	59.937	1.0.0.194	2	left	1771709974	2.0.10.242	2.0.10.242	11-06-2019	2019-11-06 06:35:00	14:35:00	male	2.0.10.147	60	Red_C_2.bmp	1599	0		0	0	232746	0		0	0	NULL	NULL	NULL	Low	run1	1	List2	A_T.wav	AV_T	1	1	1	1	232596	150	1	477	233073
Exp1	20	Exp1-20-1	59.937	1.0.0.194	2	left	1771709974	2.0.10.242	2.0.10.242	11-06-2019	2019-11-06 06:35:00	14:35:00	male	2.0.10.147	61	Red_S.bmp	1192	0		0	0	235499	0		0	0	NULL	NULL	NULL	Low	run1	1	List2	A_T.wav	AV_T	1	1	0	2	235349	150	1	332	235681
Exp1	20	Exp1-20-1	59.937	1.0.0.194	2	left	1771709974	2.0.10.242	2.0.10.242	11-06-2019	2019-11-06 06:35:00	14:35:00	male	2.0.10.147	62	Blue_S.bmp	1198	0		0	0	237851	0		0	0	NULL	NULL	NULL	Low	run1		List2	A_S.wav	AV_S	0		0	1	237701	150		0	0
Exp1	20	Exp1-20-1	59.937	1.0.0.194	2	left	1771709974	2.0.10.242	2.0.10.242	11-06-2019	2019-11-06 06:35:00	14:35:00	male	2.0.10.147	63	Blue_C.bmp	956	0		0	0	240270	0		0	0	NULL	NULL	NULL	Low	run1		List2	A_S.wav	AV_S	0		0	1	240120	150		0	0
Exp1	20	Exp1-20-1	59.937	1.0.0.194	2	left	1771709974	2.0.10.242	2.0.10.242	11-06-2019	2019-11-06 06:35:00	14:35:00	male	2.0.10.147	64	Catch.bmp	1528	0		0	0	242439	0		0	0	NULL	NULL	NULL	Low	run1	1	List2	A_T.wav	A_T	1	1	0	1	242289	150	1	424	242713
Exp1	20	Exp1-20-1	59.937	1.0.0.194	2	left	1771709974	2.0.10.242	2.0.10.242	11-06-2019	2019-11-06 06:35:00	14:35:00	male	2.0.10.147	65	Red_S.bmp	885	0		0	0	245125	0		0	0	NULL	NULL	NULL	Low	run1	1	List2	Catch.wav	V_T	1	1	1	1	244975	150	1	450	245425
Exp1	20	Exp1-20-1	59.937	1.0.0.194	2	left	1771709974	2.0.10.242	2.0.10.242	11-06-2019	2019-11-06 06:35:00	14:35:00	male	2.0.10.147	66	Red_C_2.bmp	1097	0		0	0	247161	0		0	0	NULL	NULL	NULL	Low	run1	1	List2	A_T.wav	AV_T	1	1	1	1	247011	150	1	367	247378
Exp1	20	Exp1-20-1	59.937	1.0.0.194	2	left	1771709974	2.0.10.242	2.0.10.242	11-06-2019	2019-11-06 06:35:00	14:35:00	male	2.0.10.147	67	Catch.bmp	1019	0		0	0	249413	0		0	0	NULL	NULL	NULL	Low	run1	1	List2	A_T.wav	A_T	1	1	0	1	249263	150	1	418	249681
Exp1	20	Exp1-20-1	59.937	1.0.0.194	2	left	1771709974	2.0.10.242	2.0.10.242	11-06-2019	2019-11-06 06:35:00	14:35:00	male	2.0.10.147	68	Red_S.bmp	1232	0		0	0	251582	0		0	0	NULL	NULL	NULL	Low	run1	1	List2	A_T.wav	AV_T	1	1	0	1	251432	150	1	393	251825
Exp1	20	Exp1-20-1	59.937	1.0.0.194	2	left	1771709974	2.0.10.242	2.0.10.242	11-06-2019	2019-11-06 06:35:00	14:35:00	male	2.0.10.147	69	Red_C_2.bmp	1284	0		0	0	253968	0		0	0	NULL	NULL	NULL	Low	run1	1	List2	Catch.wav	V_T	1	1	0	1	253818	150	1	536	254354
Exp1	20	Exp1-20-1	59.937	1.0.0.194	2	left	1771709974	2.0.10.242	2.0.10.242	11-06-2019	2019-11-06 06:35:00	14:35:00	male	2.0.10.147	70	Catch.bmp	884	0		0	0	256404	0		0	0	NULL	NULL	NULL	Low	run1	1	List2	A_T.wav	A_T	1	1	1	1	256254	150	1	452	256706
Exp1	20	Exp1-20-1	59.937	1.0.0.194	2	left	1771709974	2.0.10.242	2.0.10.242	11-06-2019	2019-11-06 06:35:00	14:35:00	male	2.0.10.147	71	Blue_S.bmp	1454	0		0	0	258439	0		0	0	NULL	NULL	NULL	Low	run1		List2	Catch.wav	V_S	0		1	1	258289	150		0	0
Exp1	20	Exp1-20-1	59.937	1.0.0.194	2	left	1771709974	2.0.10.242	2.0.10.242	11-06-2019	2019-11-06 06:35:00	14:35:00	male	2.0.10.147	72	Red_S.bmp	963	0		0	0	261109	0		0	0	NULL	NULL	NULL	Low	run1	1	List2	Catch.wav	V_T	1	1	0	1	260959	150	1	506	261465
Exp1	20	Exp1-20-1	59.937	1.0.0.194	2	left	1771709974	2.0.10.242	2.0.10.242	11-06-2019	2019-11-06 06:35:00	14:35:00	male	2.0.10.147	73	Blue_S.bmp	948	0		0	0	263228	0		0	0	NULL	NULL	NULL	Low	run1		List2	Catch.wav	V_S	0		0	1	263078	150		0	0
Exp1	20	Exp1-20-1	59.937	1.0.0.194	2	left	1771709974	2.0.10.242	2.0.10.242	11-06-2019	2019-11-06 06:35:00	14:35:00	male	2.0.10.147	74	Catch.bmp	1411	0		0	0	265380	0		0	0	NULL	NULL	NULL	Low	run1	1	List2	A_T.wav	A_T	1	1	1	1	265230	150	1	611	265841
Exp1	20	Exp1-20-1	59.937	1.0.0.194	2	left	1771709974	2.0.10.242	2.0.10.242	11-06-2019	2019-11-06 06:35:00	14:35:00	male	2.0.10.147	75	Red_S.bmp	1104	0		0	0	267949	0		0	0	NULL	NULL	NULL	Low	run1	1	List2	A_T.wav	AV_T	1	1	0	1	267799	150	1	306	268105
Exp1	20	Exp1-20-1	59.937	1.0.0.194	2	left	1771709974	2.0.10.242	2.0.10.242	11-06-2019	2019-11-06 06:35:00	14:35:00	male	2.0.10.147	76	Red_S_2.bmp	982	0		0	0	270202	0		0	0	NULL	NULL	NULL	Low	run1	1	List2	Catch.wav	V_T	1	1	0	1	270052	150	1	405	270457
Exp1	20	Exp1-20-1	59.937	1.0.0.194	2	left	1771709974	2.0.10.242	2.0.10.242	11-06-2019	2019-11-06 06:35:00	14:35:00	male	2.0.10.147	77	Blue_S_2.bmp	1534	0		0	0	272337	0		0	0	NULL	NULL	NULL	Low	run1		List2	A_S.wav	AV_S	0		1	1	272187	150	1	550	272737
Exp1	20	Exp1-20-1	59.937	1.0.0.194	2	left	1771709974	2.0.10.242	2.0.10.242	11-06-2019	2019-11-06 06:35:00	14:35:00	male	2.0.10.147	78	Red_C.bmp	1290	0		0	1	275024	0		0	0	NULL	NULL	NULL	Low	run1	1	List2	A_T.wav	AV_T	1	1	0	1	274873	151	1	480	275353
Exp1	20	Exp1-20-1	59.937	1.0.0.194	2	left	1771709974	2.0.10.242	2.0.10.242	11-06-2019	2019-11-06 06:35:00	14:35:00	male	2.0.10.147	79	Red_C_2.bmp	1133	0		0	0	277476	0		0	0	NULL	NULL	NULL	Low	run1	1	List2	Catch.wav	V_T	1	1	0	1	277326	150	1	499	277825
Exp1	20	Exp1-20-1	59.937	1.0.0.194	2	left	1771709974	2.0.10.242	2.0.10.242	11-06-2019	2019-11-06 06:35:00	14:35:00	male	2.0.10.147	80	Red_S.bmp	909	0		0	0	279762	0		0	0	NULL	NULL	NULL	Low	run1	1	List2	A_T.wav	AV_T	1	1	1	1	279612	150	1	421	280033
Exp1	20	Exp1-20-1	59.937	1.0.0.194	2	left	1771709974	2.0.10.242	2.0.10.242	11-06-2019	2019-11-06 06:35:00	14:35:00	male	2.0.10.147	81	Red_C.bmp	1236	0		0	0	281831	0		0	0	NULL	NULL	NULL	Low	run1	1	List2	A_T.wav	AV_T	1	1	0	2	281681	150	1	328	282009
Exp1	20	Exp1-20-1	59.937	1.0.0.194	2	left	1771709974	2.0.10.242	2.0.10.242	11-06-2019	2019-11-06 06:35:00	14:35:00	male	2.0.10.147	82	Red_C_2.bmp	1152	0		1	0	284216	0		0	0	NULL	NULL	NULL	Low	run1	1	List2	Catch.wav	V_T	1	1	1	1	284066	150	1	407	284473
Exp1	20	Exp1-20-1	59.937	1.0.0.194	2	left	1771709974	2.0.10.242	2.0.10.242	11-06-2019	2019-11-06 06:35:00	14:35:00	male	2.0.10.147	83	Catch.bmp	1009	0		0	0	286519	0		0	0	NULL	NULL	NULL	Low	run1		List2	A_S.wav	A_S	0		1	1	286369	150		0	0
Exp1	20	Exp1-20-1	59.937	1.0.0.194	2	left	1771709974	2.0.10.242	2.0.10.242	11-06-2019	2019-11-06 06:35:00	14:35:00	male	2.0.10.147	84	Catch.bmp	922	0		0	0	288738	0		0	0	NULL	NULL	NULL	Low	run1	1	List2	A_T.wav	A_T	1	1	0	1	288588	150	1	677	289265
Exp1	20	Exp1-20-1	59.937	1.0.0.194	2	left	1771709974	2.0.10.242	2.0.10.242	11-06-2019	2019-11-06 06:35:00	14:35:00	male	2.0.10.147	85	Red_S.bmp	1362	0		0	0	290807	0		0	0	NULL	NULL	NULL	Low	run1	1	List2	A_T.wav	AV_T	1	1	0	1	290657	150	1	376	291033
Exp1	20	Exp1-20-1	59.937	1.0.0.194	2	left	1771709974	2.0.10.242	2.0.10.242	11-06-2019	2019-11-06 06:35:00	14:35:00	male	2.0.10.147	86	Blue_S.bmp	1150	0		0	0	293326	0		0	0	NULL	NULL	NULL	Low	run1		List2	Catch.wav	V_S	0		0	1	293176	150		0	0
Exp1	20	Exp1-20-1	59.937	1.0.0.194	2	left	1771709974	2.0.10.242	2.0.10.242	11-06-2019	2019-11-06 06:35:00	14:35:00	male	2.0.10.147	87	Red_S.bmp	1173	0		1	0	295678	0		0	0	NULL	NULL	NULL	Low	run1	1	List2	Catch.wav	V_T	1	1	0	1	295528	150	1	944	296472
Exp1	20	Exp1-20-1	59.937	1.0.0.194	2	left	1771709974	2.0.10.242	2.0.10.242	11-06-2019	2019-11-06 06:35:00	14:35:00	male	2.0.10.147	88	Catch.bmp	1571	0		0	1	297998	0		0	0	NULL	NULL	NULL	Low	run1	1	List2	A_T.wav	A_T	1	1	1	1	297847	151	1	1657	299504
Exp1	20	Exp1-20-1	59.937	1.0.0.194	2	left	1771709974	2.0.10.242	2.0.10.242	11-06-2019	2019-11-06 06:35:00	14:35:00	male	2.0.10.147	89	Catch.bmp	1237	0		0	0	300717	0		0	0	NULL	NULL	NULL	Low	run1	1	List2	A_T.wav	A_T	1	1	0	1	300567	150	1	434	301001
Exp1	20	Exp1-20-1	59.937	1.0.0.194	2	left	1771709974	2.0.10.242	2.0.10.242	11-06-2019	2019-11-06 06:35:00	14:35:00	male	2.0.10.147	90	Red_C.bmp	1202	0		0	0	303103	0		0	0	NULL	NULL	NULL	Low	run1	1	List2	A_T.wav	AV_T	1	1	0	1	302953	150	1	375	303328
Exp1	20	Exp1-20-1	59.937	1.0.0.194	2	left	1771709974	2.0.10.242	2.0.10.242	11-06-2019	2019-11-06 06:35:00	14:35:00	male	2.0.10.147	91	Red_S_2.bmp	814	0		0	0	305455	0		0	0	NULL	NULL	NULL	Low	run1	1	List2	A_T.wav	AV_T	1	1	0	1	305305	150	1	367	305672
Exp1	20	Exp1-20-1	59.937	1.0.0.194	2	left	1771709974	2.0.10.242	2.0.10.242	11-06-2019	2019-11-06 06:35:00	14:35:00	male	2.0.10.147	92	Catch.bmp	1577	0		0	0	307424	0		0	0	NULL	NULL	NULL	Low	run1	1	List2	A_T.wav	A_T	1	1	0	1	307274	150	1	430	307704
Exp1	20	Exp1-20-1	59.937	1.0.0.194	2	left	1771709974	2.0.10.242	2.0.10.242	11-06-2019	2019-11-06 06:35:00	14:35:00	male	2.0.10.147	93	Red_C.bmp	885	0		0	0	310160	0		0	0	NULL	NULL	NULL	Low	run1	1	List2	A_T.wav	AV_T	1	1	0	1	310010	150	1	358	310368
Exp1	20	Exp1-20-1	59.937	1.0.0.194	2	left	1771709974	2.0.10.242	2.0.10.242	11-06-2019	2019-11-06 06:35:00	14:35:00	male	2.0.10.147	94	Red_S_2.bmp	1312	0		0	0	312196	0		0	0	NULL	NULL	NULL	Low	run1	1	List2	Catch.wav	V_T	1	1	0	1	312046	150	1	394	312440
Exp1	20	Exp1-20-1	59.937	1.0.0.194	2	left	1771709974	2.0.10.242	2.0.10.242	11-06-2019	2019-11-06 06:35:00	14:35:00	male	2.0.10.147	95	Red_C_2.bmp	1398	0		0	0	314665	0		0	0	NULL	NULL	NULL	Low	run1	1	List2	A_T.wav	AV_T	1	1	1	1	314515	150	1	645	315160
Exp1	20	Exp1-20-1	59.937	1.0.0.194	2	left	1771709974	2.0.10.242	2.0.10.242	11-06-2019	2019-11-06 06:35:00	14:35:00	male	2.0.10.147	96	Catch.bmp	1163	0		0	0	317218	0		0	0	NULL	NULL	NULL	Low	run1	1	List2	A_T.wav	A_T	1	1	0	1	317068	150	1	388	317456
Exp1	20	Exp1-20-1	59.937	1.0.0.194	2	left	1771709974	2.0.10.242	2.0.10.242	11-06-2019	2019-11-06 06:35:00	14:35:00	male	2.0.10.147	97	Blue_C_2.bmp	1109	0		0	0	319537	0		0	0	NULL	NULL	NULL	Low	run1		List2	A_S.wav	AV_S	0		0	1	319387	150		0	0
Exp1	20	Exp1-20-1	59.937	1.0.0.194	2	left	1771709974	2.0.10.242	2.0.10.242	11-06-2019	2019-11-06 06:35:00	14:35:00	male	2.0.10.147	98	Catch.bmp	1461	0		0	0	321856	0		0	0	NULL	NULL	NULL	Low	run1	1	List2	A_T.wav	A_T	1	1	0	1	321706	150	1	446	322152
Exp1	20	Exp1-20-1	59.937	1.0.0.194	2	left	1771709974	2.0.10.242	2.0.10.242	11-06-2019	2019-11-06 06:35:00	14:35:00	male	2.0.10.147	99	Red_S_2.bmp	1088	0		0	0	324475	0		0	0	NULL	NULL	NULL	Low	run1	1	List2	A_T.wav	AV_T	1	1	0	1	324325	150	1	404	324729
Exp1	20	Exp1-20-1	59.937	1.0.0.194	2	left	1771709974	2.0.10.242	2.0.10.242	11-06-2019	2019-11-06 06:35:00	14:35:00	male	2.0.10.147	100	Red_S_2.bmp	1386	0		0	0	326711	0		0	0	NULL	NULL	NULL	Low	run1	1	List2	A_T.wav	AV_T	1	1	0	1	326561	150	1	319	326880
Exp1	20	Exp1-20-1	59.937	1.0.0.194	2	left	1771709974	2.0.10.242	2.0.10.242	11-06-2019	2019-11-06 06:35:00	14:35:00	male	2.0.10.147	101	Blue_C.bmp	1197	0		0	0	329247	0		0	0	NULL	NULL	NULL	Low	run1		List2	A_S.wav	AV_S	0		0	1	329097	150		0	0
Exp1	20	Exp1-20-1	59.937	1.0.0.194	2	left	1771709974	2.0.10.242	2.0.10.242	11-06-2019	2019-11-06 06:35:00	14:35:00	male	2.0.10.147	102	Catch.bmp	1116	0		0	0	331666	0		0	0	NULL	NULL	NULL	Low	run1	1	List2	A_T.wav	A_T	1	1	0	1	331516	150	1	540	332056
Exp1	20	Exp1-20-1	59.937	1.0.0.194	2	left	1771709974	2.0.10.242	2.0.10.242	11-06-2019	2019-11-06 06:35:00	14:35:00	male	2.0.10.147	103	Catch.bmp	1046	0		0	0	333935	0		0	0	NULL	NULL	NULL	Low	run1		List2	A_S.wav	A_S	0		0	1	333785	150		0	0
Exp1	20	Exp1-20-1	59.937	1.0.0.194	2	left	1771709974	2.0.10.242	2.0.10.242	11-06-2019	2019-11-06 06:35:00	14:35:00	male	2.0.10.147	104	Red_C_2.bmp	1531	0		0	0	336188	0		0	0	NULL	NULL	NULL	Low	run1	1	List2	A_T.wav	AV_T	1	1	0	1	336038	150	1	490	336528
Exp1	20	Exp1-20-1	59.937	1.0.0.194	2	left	1771709974	2.0.10.242	2.0.10.242	11-06-2019	2019-11-06 06:35:00	14:35:00	male	2.0.10.147	105	Red_S.bmp	925	0		0	0	338874	0		0	0	NULL	NULL	NULL	Low	run1	1	List2	A_T.wav	AV_T	1	1	0	1	338724	150	1	412	339136
Exp1	20	Exp1-20-1	59.937	1.0.0.194	2	left	1771709974	2.0.10.242	2.0.10.242	11-06-2019	2019-11-06 06:35:00	14:35:00	male	2.0.10.147	106	Red_S_2.bmp	1263	0		0	0	340959	0		0	0	NULL	NULL	NULL	Low	run1	1	List2	A_T.wav	AV_T	1	1	0	1	340809	150	1	399	341208
Exp1	20	Exp1-20-1	59.937	1.0.0.194	2	left	1771709974	2.0.10.242	2.0.10.242	11-06-2019	2019-11-06 06:35:00	14:35:00	male	2.0.10.147	107	Red_C.bmp	1188	0		0	0	343379	0		0	0	NULL	NULL	NULL	Low	run1	1	List2	A_T.wav	AV_T	1	1	0	2	343229	150	1	371	343600
Exp1	20	Exp1-20-1	59.937	1.0.0.194	2	left	1771709974	2.0.10.242	2.0.10.242	11-06-2019	2019-11-06 06:35:00	14:35:00	male	2.0.10.147	108	Blue_C_2.bmp	1054	0		0	0	345714	0		0	0	NULL	NULL	NULL	Low	run1		List2	A_S.wav	AV_S	0		0	1	345564	150		0	0
Exp1	20	Exp1-20-1	59.937	1.0.0.194	2	left	1771709974	2.0.10.242	2.0.10.242	11-06-2019	2019-11-06 06:35:00	14:35:00	male	2.0.10.147	109	Blue_C_2.bmp	880	0		0	0	347967	0		0	0	NULL	NULL	NULL	Low	run1		List2	Catch.wav	V_S	0		0	1	347817	150		0	0
Exp1	20	Exp1-20-1	59.937	1.0.0.194	2	left	1771709974	2.0.10.242	2.0.10.242	11-06-2019	2019-11-06 06:35:00	14:35:00	male	2.0.10.147	110	Red_C.bmp	1278	0		0	0	350069	0		0	0	NULL	NULL	NULL	Low	run1	1	List2	Catch.wav	V_T	1	1	0	1	349919	150	1	681	350600
Exp1	20	Exp1-20-1	59.937	1.0.0.194	2	left	1771709974	2.0.10.242	2.0.10.242	11-06-2019	2019-11-06 06:35:00	14:35:00	male	2.0.10.147	111	Red_S.bmp	1186	0		0	0	352505	0		0	0	NULL	NULL	NULL	Low	run1	1	List2	A_T.wav	AV_T	1	1	0	1	352355	150	1	421	352776
Exp1	20	Exp1-20-1	59.937	1.0.0.194	2	left	1771709974	2.0.10.242	2.0.10.242	11-06-2019	2019-11-06 06:35:00	14:35:00	male	2.0.10.147	112	Catch.bmp	1504	0		0	0	354841	0		0	0	NULL	NULL	NULL	Low	run1	1	List2	A_T.wav	A_T	1	1	0	2	354691	150	1	373	355064
Exp1	20	Exp1-20-1	59.937	1.0.0.194	2	left	1771709974	2.0.10.242	2.0.10.242	11-06-2019	2019-11-06 06:35:00	14:35:00	male	2.0.10.147	113	Blue_S_2.bmp	1014	0		1	0	357493	0		0	0	NULL	NULL	NULL	Low	run1		List2	Catch.wav	V_S	0		1	1	357343	150		0	0
Exp1	20	Exp1-20-1	59.937	1.0.0.194	2	left	1771709974	2.0.10.242	2.0.10.242	11-06-2019	2019-11-06 06:35:00	14:35:00	male	2.0.10.147	114	Catch.bmp	1373	0		0	0	359729	0		0	0	NULL	NULL	NULL	Low	run1	1	List2	A_T.wav	A_T	1	1	1	1	359579	150	1	852	360431
Exp1	20	Exp1-20-1	59.937	1.0.0.194	2	left	1771709974	2.0.10.242	2.0.10.242	11-06-2019	2019-11-06 06:35:00	14:35:00	male	2.0.10.147	115	Blue_S.bmp	1003	0		0	0	362265	0		0	0	NULL	NULL	NULL	Low	run1		List2	A_S.wav	AV_S	0		0	1	362115	150		0	0
Exp1	20	Exp1-20-1	59.937	1.0.0.194	2	left	1771709974	2.0.10.242	2.0.10.242	11-06-2019	2019-11-06 06:35:00	14:35:00	male	2.0.10.147	116	Catch.bmp	1564	0		0	0	364484	0		0	0	NULL	NULL	NULL	Low	run1	1	List2	A_T.wav	A_T	1	1	0	1	364334	150	1	969	365303
Exp1	20	Exp1-20-1	59.937	1.0.0.194	2	left	1771709974	2.0.10.242	2.0.10.242	11-06-2019	2019-11-06 06:35:00	14:35:00	male	2.0.10.147	117	Blue_S.bmp	1286	0		0	1	367204	0		0	0	NULL	NULL	NULL	Low	run1		List2	A_S.wav	AV_S	0		1	1	367053	151		0	0
Exp1	20	Exp1-20-1	59.937	1.0.0.194	2	left	1771709974	2.0.10.242	2.0.10.242	11-06-2019	2019-11-06 06:35:00	14:35:00	male	2.0.10.147	118	Red_S_2.bmp	847	0		0	0	369706	0		0	0	NULL	NULL	NULL	Low	run1	1	List2	A_T.wav	AV_T	1	1	0	1	369556	150	1	339	369895
Exp1	20	Exp1-20-1	59.937	1.0.0.194	2	left	1771709974	2.0.10.242	2.0.10.242	11-06-2019	2019-11-06 06:35:00	14:35:00	male	2.0.10.147	119	Red_C.bmp	1455	0		0	0	371708	0		0	0	NULL	NULL	NULL	Low	run1	1	List2	A_T.wav	AV_T	1	1	0	1	371558	150	1	377	371935
Exp1	20	Exp1-20-1	59.937	1.0.0.194	2	left	1771709974	2.0.10.242	2.0.10.242	11-06-2019	2019-11-06 06:35:00	14:35:00	male	2.0.10.147	120	Catch.bmp	1159	0		0	0	374311	0		0	0	NULL	NULL	NULL	Low	run1		List2	A_S.wav	A_S	0		0	1	374161	150		0	0
Exp1	20	Exp1-20-1	59.937	1.0.0.194	2	left	1771709974	2.0.10.242	2.0.10.242	11-06-2019	2019-11-06 06:35:00	14:35:00	male	2.0.10.147	121	Catch.bmp	1499	0		0	0	376697	0		0	0	NULL	NULL	NULL	Low	run1		List2	A_S.wav	A_S	0		0	1	376547	150		0	0
Exp1	20	Exp1-20-1	59.937	1.0.0.194	2	left	1771709974	2.0.10.242	2.0.10.242	11-06-2019	2019-11-06 06:35:00	14:35:00	male	2.0.10.147	122	Red_S_2.bmp	1252	0		0	0	379400	0		0	0	NULL	NULL	NULL	Low	run1	1	List2	Catch.wav	V_T	1	1	0	1	379250	150	1	373	379623
Exp1	20	Exp1-20-1	59.937	1.0.0.194	2	left	1771709974	2.0.10.242	2.0.10.242	11-06-2019	2019-11-06 06:35:00	14:35:00	male	2.0.10.147	123	Catch.bmp	1364	0		0	0	381802	0		0	0	NULL	NULL	NULL	Low	run1		List2	A_S.wav	A_S	0		1	1	381652	150	1	803	382455
Exp1	20	Exp1-20-1	59.937	1.0.0.194	2	left	1771709974	2.0.10.242	2.0.10.242	11-06-2019	2019-11-06 06:35:00	14:35:00	male	2.0.10.147	124	Red_C.bmp	1410	0		0	0	384322	0		0	0	NULL	NULL	NULL	Low	run1	1	List2	Catch.wav	V_T	1	1	0	2	384172	150	1	1131	385303
Exp1	20	Exp1-20-1	59.937	1.0.0.194	2	left	1771709974	2.0.10.242	2.0.10.242	11-06-2019	2019-11-06 06:35:00	14:35:00	male	2.0.10.147	125	Red_C.bmp	1220	0		0	0	386891	0		0	0	NULL	NULL	NULL	Low	run1	1	List2	Catch.wav	V_T	1	1	0	1	386741	150	1	930	387671
Exp1	20	Exp1-20-1	59.937	1.0.0.194	2	left	1771709974	2.0.10.242	2.0.10.242	11-06-2019	2019-11-06 06:35:00	14:35:00	male	2.0.10.147	126	Red_S_2.bmp	958	0		0	0	389260	0		0	0	NULL	NULL	NULL	Low	run1	1	List2	Catch.wav	V_T	0		0	1	389110	150		0	0
Exp1	20	Exp1-20-1	59.937	1.0.0.194	2	left	1771709974	2.0.10.242	2.0.10.242	11-06-2019	2019-11-06 06:35:00	14:35:00	male	2.0.10.147	127	Catch.bmp	863	0		0	0	391429	0		0	0	NULL	NULL	NULL	Low	run1	1	List2	A_T.wav	A_T	1	1	1	1	391279	150	1	728	392007
Exp1	20	Exp1-20-1	59.937	1.0.0.194	2	left	1771709974	2.0.10.242	2.0.10.242	11-06-2019	2019-11-06 06:35:00	14:35:00	male	2.0.10.147	128	Red_S_2.bmp	1199	0		0	0	393448	0		0	0	NULL	NULL	NULL	Low	run1	1	List2	A_T.wav	AV_T	1	1	0	1	393298	150	1	493	393791
Exp1	20	Exp1-20-1	59.937	1.0.0.194	2	left	1771709974	2.0.10.242	2.0.10.242	11-06-2019	2019-11-06 06:35:00	14:35:00	male	2.0.10.147	129	Red_C_2.bmp	1358	0		0	0	395800	0		0	0	NULL	NULL	NULL	Low	run1	1	List2	A_T.wav	AV_T	1	1	0	1	395650	150	1	477	396127
Exp1	20	Exp1-20-1	59.937	1.0.0.194	2	left	1771709974	2.0.10.242	2.0.10.242	11-06-2019	2019-11-06 06:35:00	14:35:00	male	2.0.10.147	130	Red_C_2.bmp	1024	0		0	0	398320	0		0	0	NULL	NULL	NULL	Low	run1	1	List2	A_T.wav	AV_T	1	1	0	2	398170	150	1	389	398559
Exp1	20	Exp1-20-1	59.937	1.0.0.194	2	left	1771709974	2.0.10.242	2.0.10.242	11-06-2019	2019-11-06 06:35:00	14:35:00	male	2.0.10.147	131	Blue_C.bmp	1002	0		0	0	400505	0		0	0	NULL	NULL	NULL	Low	run1		List2	A_S.wav	AV_S	0		0	1	400355	150		0	0
Exp1	20	Exp1-20-1	59.937	1.0.0.194	2	left	1771709974	2.0.10.242	2.0.10.242	11-06-2019	2019-11-06 06:35:00	14:35:00	male	2.0.10.147	132	Blue_S_2.bmp	1342	0		0	1	402708	0		0	0	NULL	NULL	NULL	Low	run1		List2	A_S.wav	AV_S	0		1	1	402557	151		0	0
Exp1	20	Exp1-20-1	59.937	1.0.0.194	2	left	1771709974	2.0.10.242	2.0.10.242	11-06-2019	2019-11-06 06:35:00	14:35:00	male	2.0.10.147	133	Red_S_2.bmp	1299	0		0	0	405260	0		0	0	NULL	NULL	NULL	Low	run1	1	List2	Catch.wav	V_T	1	1	1	1	405110	150	1	633	405743
Exp1	20	Exp1-20-1	59.937	1.0.0.194	2	left	1771709974	2.0.10.242	2.0.10.242	11-06-2019	2019-11-06 06:35:00	14:35:00	male	2.0.10.147	134	Red_C_2.bmp	967	0		0	0	407713	0		0	0	NULL	NULL	NULL	Low	run1	1	List2	A_T.wav	AV_T	1	1	1	1	407563	150	1	828	408391
Exp1	20	Exp1-20-1	59.937	1.0.0.194	2	left	1771709974	2.0.10.242	2.0.10.242	11-06-2019	2019-11-06 06:35:00	14:35:00	male	2.0.10.147	135	Red_S_2.bmp	1218	0		0	0	409832	0		0	0	NULL	NULL	NULL	Low	run1	1	List2	A_T.wav	AV_T	1	1	0	1	409682	150	1	333	410015
Exp1	20	Exp1-20-1	59.937	1.0.0.194	2	left	1771709974	2.0.10.242	2.0.10.242	11-06-2019	2019-11-06 06:35:00	14:35:00	male	2.0.10.147	136	Red_S.bmp	1293	0		0	0	412201	0		0	0	NULL	NULL	NULL	Low	run1	1	List2	Catch.wav	V_T	1	1	0	1	412051	150	1	356	412407
Exp1	20	Exp1-20-1	59.937	1.0.0.194	2	left	1771709974	2.0.10.242	2.0.10.242	11-06-2019	2019-11-06 06:35:00	14:35:00	male	2.0.10.147	137	Blue_S_2.bmp	810	0		0	1	414654	0		0	0	NULL	NULL	NULL	Low	run1		List2	Catch.wav	V_S	0		0	1	414503	151		0	0
Exp1	20	Exp1-20-1	59.937	1.0.0.194	2	left	1771709974	2.0.10.242	2.0.10.242	11-06-2019	2019-11-06 06:35:00	14:35:00	male	2.0.10.147	138	Red_C_2.bmp	1527	0		0	0	416672	0		0	0	NULL	NULL	NULL	Low	run1	1	List2	A_T.wav	AV_T	1	1	1	1	416522	150	1	597	417119
Exp1	20	Exp1-20-1	59.937	1.0.0.194	2	left	1771709974	2.0.10.242	2.0.10.242	11-06-2019	2019-11-06 06:35:00	14:35:00	male	2.0.10.147	139	Red_C.bmp	971	0		1	0	419358	0		0	0	NULL	NULL	NULL	Low	run1	1	List2	A_T.wav	AV_T	1	1	0	1	419208	150	1	431	419639
Exp1	20	Exp1-20-1	59.937	1.0.0.194	2	left	1771709974	2.0.10.242	2.0.10.242	11-06-2019	2019-11-06 06:35:00	14:35:00	male	2.0.10.147	140	Red_S_2.bmp	1261	0		0	0	421477	0		0	0	NULL	NULL	NULL	Low	run1	1	List2	A_T.wav	AV_T	1	1	0	1	421327	150	1	424	421751
Exp1	20	Exp1-20-1	59.937	1.0.0.194	2	left	1771709974	2.0.10.242	2.0.10.242	11-06-2019	2019-11-06 06:35:00	14:35:00	male	2.0.10.147	141	Blue_S.bmp	830	0		0	1	423897	0		0	0	NULL	NULL	NULL	Low	run1		List2	Catch.wav	V_S	0		1	1	423746	151		0	0
Exp1	20	Exp1-20-1	59.937	1.0.0.194	2	left	1771709974	2.0.10.242	2.0.10.242	11-06-2019	2019-11-06 06:35:00	14:35:00	male	2.0.10.147	142	Red_S_2.bmp	1488	0		0	0	425949	0		0	0	NULL	NULL	NULL	Low	run1	1	List2	A_T.wav	AV_T	1	1	0	2	425799	150	1	559	426358
Exp1	20	Exp1-20-1	59.937	1.0.0.194	2	left	1771709974	2.0.10.242	2.0.10.242	11-06-2019	2019-11-06 06:35:00	14:35:00	male	2.0.10.147	143	Catch.bmp	1391	0		0	0	428585	0		0	0	NULL	NULL	NULL	Low	run1		List2	A_S.wav	A_S	0		0	1	428435	150		0	0
Exp1	20	Exp1-20-1	59.937	1.0.0.194	2	left	1771709974	2.0.10.242	2.0.10.242	11-06-2019	2019-11-06 06:35:00	14:35:00	male	2.0.10.147	144	Red_S.bmp	1198	0		0	1	431188	0		0	0	NULL	NULL	NULL	Low	run1	1	List2	Catch.wav	V_T	1	1	1	1	431037	151	1	593	431630
Exp1	20	Exp1-20-1	59.937	1.0.0.194	2	left	1771709974	2.0.10.242	2.0.10.242	11-06-2019	2019-11-06 06:35:00	14:35:00	male	2.0.10.147	145	Blue_S_2.bmp	926	0		0	0	433540	0		0	0	NULL	NULL	NULL	Low	run1		List2	Catch.wav	V_S	0		0	1	433390	150		0	0
Exp1	20	Exp1-20-1	59.937	1.0.0.194	2	left	1771709974	2.0.10.242	2.0.10.242	11-06-2019	2019-11-06 06:35:00	14:35:00	male	2.0.10.147	146	Red_S_2.bmp	1006	0		0	0	435659	0		0	0	NULL	NULL	NULL	Low	run1	1	List2	Catch.wav	V_T	0		0	1	435509	150		0	0
Exp1	20	Exp1-20-1	59.937	1.0.0.194	2	left	1771709974	2.0.10.242	2.0.10.242	11-06-2019	2019-11-06 06:35:00	14:35:00	male	2.0.10.147	147	Red_C_2.bmp	864	0		0	0	437878	0		0	0	NULL	NULL	NULL	Low	run1	1	List2	Catch.wav	V_T	0		0	1	437728	150		0	0
Exp1	20	Exp1-20-1	59.937	1.0.0.194	2	left	1771709974	2.0.10.242	2.0.10.242	11-06-2019	2019-11-06 06:35:00	14:35:00	male	2.0.10.147	148	Red_S.bmp	1458	0		0	0	439947	0		0	0	NULL	NULL	NULL	Low	run1	1	List2	Catch.wav	V_T	0		0	1	439797	150		0	0
Exp1	20	Exp1-20-1	59.937	1.0.0.194	2	left	1771709974	2.0.10.242	2.0.10.242	11-06-2019	2019-11-06 06:35:00	14:35:00	male	2.0.10.147	149	Red_C.bmp	1240	0		0	0	442616	0		0	0	NULL	NULL	NULL	Low	run1	1	List2	A_T.wav	AV_T	1	1	1	1	442466	150	1	1156	443622
Exp1	20	Exp1-20-1	59.937	1.0.0.194	2	left	1771709974	2.0.10.242	2.0.10.242	11-06-2019	2019-11-06 06:35:00	14:35:00	male	2.0.10.147	150	Red_S.bmp	972	0		0	0	445019	0		0	0	NULL	NULL	NULL	Low	run1	1	List2	Catch.wav	V_T	0		0	2	444869	150		0	0
Exp1	20	Exp1-20-1	59.937	1.0.0.194	2	left	1771709974	2.0.10.242	2.0.10.242	11-06-2019	2019-11-06 06:35:00	14:35:00	male	2.0.10.147	151	Red_S_2.bmp	884	0		0	0	447204	0		0	0	NULL	NULL	NULL	Low	run1	1	List2	Catch.wav	V_T	1	1	0	1	447054	150	1	992	448046
Exp1	20	Exp1-20-1	59.937	1.0.0.194	2	left	1771709974	2.0.10.242	2.0.10.242	11-06-2019	2019-11-06 06:35:00	14:35:00	male	2.0.10.147	152	Red_C_2.bmp	810	0		1	0	449256	0		0	0	NULL	NULL	NULL	Low	run1	1	List2	Catch.wav	V_T	1	1	1	1	449106	150	1	780	449886
Exp1	20	Exp1-20-1	59.937	1.0.0.194	2	left	1771709974	2.0.10.242	2.0.10.242	11-06-2019	2019-11-06 06:35:00	14:35:00	male	2.0.10.147	153	Red_C_2.bmp	1080	0		0	0	451225	0		0	0	NULL	NULL	NULL	Low	run1	1	List2	Catch.wav	V_T	1	1	0	1	451075	150	1	795	451870
Exp1	20	Exp1-20-1	59.937	1.0.0.194	2	left	1771709974	2.0.10.242	2.0.10.242	11-06-2019	2019-11-06 06:35:00	14:35:00	male	2.0.10.147	154	Catch.bmp	895	0		0	0	453461	0		0	0	NULL	NULL	NULL	Low	run1	1	List2	A_T.wav	A_T	1	1	1	1	453311	150	1	983	454294
Exp1	20	Exp1-20-1	59.937	1.0.0.194	2	left	1771709974	2.0.10.242	2.0.10.242	11-06-2019	2019-11-06 06:35:00	14:35:00	male	2.0.10.147	155	Red_C_2.bmp	1083	0		0	0	455530	0		0	0	NULL	NULL	NULL	Low	run1	1	List2	Catch.wav	V_T	1	1	0	1	455380	150	1	618	455998
Exp1	20	Exp1-20-1	59.937	1.0.0.194	2	left	1771709974	2.0.10.242	2.0.10.242	11-06-2019	2019-11-06 06:35:00	14:35:00	male	2.0.10.147	156	Red_C_2.bmp	863	0		1	0	457765	0		0	0	NULL	NULL	NULL	Low	run1	1	List2	Catch.wav	V_T	1	1	0	1	457615	150	1	743	458358
Exp1	20	Exp1-20-1	59.937	1.0.0.194	2	left	1771709974	2.0.10.242	2.0.10.242	11-06-2019	2019-11-06 06:35:00	14:35:00	male	2.0.10.147	157	Catch.bmp	995	0		0	0	459784	0		0	0	NULL	NULL	NULL	Low	run1	1	List2	A_T.wav	A_T	0		1	1	459634	150		0	0
Exp1	20	Exp1-20-1	59.937	1.0.0.194	2	left	1771709974	2.0.10.242	2.0.10.242	11-06-2019	2019-11-06 06:35:00	14:35:00	male	2.0.10.147	158	Red_S.bmp	1262	0		0	1	461987	0		0	0	NULL	NULL	NULL	Low	run1	1	List2	Catch.wav	V_T	0		1	1	461836	151		0	0
Exp1	20	Exp1-20-1	59.937	1.0.0.194	2	left	1771709974	2.0.10.242	2.0.10.242	11-06-2019	2019-11-06 06:35:00	14:35:00	male	2.0.10.147	159	Red_C.bmp	1255	0		0	0	464456	0		0	0	NULL	NULL	NULL	Low	run1	1	List2	A_T.wav	AV_T	1	1	0	1	464306	150	1	340	464646
Exp1	20	Exp1-20-1	59.937	1.0.0.194	2	left	1771709974	2.0.10.242	2.0.10.242	11-06-2019	2019-11-06 06:35:00	14:35:00	male	2.0.10.147	160	Red_S_2.bmp	989	0		0	0	466858	0		0	0	NULL	NULL	NULL	Low	run1	1	List2	A_T.wav	AV_T	1	1	0	1	466708	150	1	379	467087
Exp1	20	Exp1-20-1	59.937	1.0.0.194	2	left	1771709974	2.0.10.242	2.0.10.242	11-06-2019	2019-11-06 06:35:00	14:35:00	male	2.0.10.147	161	Catch.bmp	801	0		0	0	468994	801		0	0	NULL	NULL	NULL	Low	run1	1	List2	A_T.wav	A_T	0	1	0	1	468844	150		0	0
Exp1	20	Exp1-20-1	59.937	1.0.0.194	2	left	1771709974	2.0.10.242	2.0.10.242	11-06-2019	2019-11-06 06:35:00	14:35:00	male	2.0.10.147	162	Red_C.bmp	1332	0		0	0	491768	0		0	0	NULL	NULL	NULL	Low	run1	1	List2	A_T.wav	AV_T	0		0	1	491618	150		0	0
Exp1	20	Exp1-20-1	59.937	1.0.0.194	2	left	1771709974	2.0.10.242	2.0.10.242	11-06-2019	2019-11-06 06:35:00	14:35:00	male	2.0.10.147	163	Blue_S_2.bmp	1330	0		0	1	494321	0		0	0	NULL	NULL	NULL	Low	run1		List2	A_S.wav	AV_S	0		1	1	494170	151		0	0
Exp1	20	Exp1-20-1	59.937	1.0.0.194	2	left	1771709974	2.0.10.242	2.0.10.242	11-06-2019	2019-11-06 06:35:00	14:35:00	male	2.0.10.147	164	Red_C_2.bmp	1457	0		0	1	496857	0		0	0	NULL	NULL	NULL	Low	run1	1	List2	A_T.wav	AV_T	0		0	1	496706	151		0	0
Exp1	20	Exp1-20-1	59.937	1.0.0.194	2	left	1771709974	2.0.10.242	2.0.10.242	11-06-2019	2019-11-06 06:35:00	14:35:00	male	2.0.10.147	165	Red_S.bmp	807	0		0	0	499526	0		0	0	NULL	NULL	NULL	Low	run1	1	List2	Catch.wav	V_T	0		0	1	499376	150		0	0
Exp1	20	Exp1-20-1	59.937	1.0.0.194	2	left	1771709974	2.0.10.242	2.0.10.242	11-06-2019	2019-11-06 06:35:00	14:35:00	male	2.0.10.147	166	Blue_C_2.bmp	1324	0		0	0	501561	0		0	0	NULL	NULL	NULL	Low	run1		List2	A_S.wav	AV_S	0		1	1	501411	150		0	0
Exp1	20	Exp1-20-1	59.937	1.0.0.194	2	left	1771709974	2.0.10.242	2.0.10.242	11-06-2019	2019-11-06 06:35:00	14:35:00	male	2.0.10.147	167	Red_S.bmp	961	0		1	0	504097	0		0	0	NULL	NULL	NULL	Low	run1	1	List2	Catch.wav	V_T	1	1	1	1	503947	150	1	362	504309
Exp1	20	Exp1-20-1	59.937	1.0.0.194	2	left	1771709974	2.0.10.242	2.0.10.242	11-06-2019	2019-11-06 06:35:00	14:35:00	male	2.0.10.147	168	Red_C_2.bmp	839	0		0	0	506216	0		0	0	NULL	NULL	NULL	Low	run1	1	List2	Catch.wav	V_T	1	1	0	1	506066	150	1	395	506461
Exp1	20	Exp1-20-1	59.937	1.0.0.194	2	left	1771709974	2.0.10.242	2.0.10.242	11-06-2019	2019-11-06 06:35:00	14:35:00	male	2.0.10.147	169	Blue_S.bmp	1283	0		0	0	508202	0		0	0	NULL	NULL	NULL	Low	run1		List2	A_S.wav	AV_S	0		0	1	508052	150		0	0
Exp1	20	Exp1-20-1	59.937	1.0.0.194	2	left	1771709974	2.0.10.242	2.0.10.242	11-06-2019	2019-11-06 06:35:00	14:35:00	male	2.0.10.147	170	Red_C.bmp	819	0		0	0	510688	0		0	0	NULL	NULL	NULL	Low	run1	1	List2	Catch.wav	V_T	1	1	0	2	510538	150	1	603	511141
Exp1	20	Exp1-20-1	59.937	1.0.0.194	2	left	1771709974	2.0.10.242	2.0.10.242	11-06-2019	2019-11-06 06:35:00	14:35:00	male	2.0.10.147	171	Red_S.bmp	1579	0		0	0	512656	0		0	0	NULL	NULL	NULL	Low	run1	1	List2	Catch.wav	V_T	1	1	0	1	512506	150	1	571	513077
Exp1	20	Exp1-20-1	59.937	1.0.0.194	2	left	1771709974	2.0.10.242	2.0.10.242	11-06-2019	2019-11-06 06:35:00	14:35:00	male	2.0.10.147	172	Red_S_2.bmp	1057	0		0	1	515393	0		0	0	NULL	NULL	NULL	Low	run1	1	List2	Catch.wav	V_T	1	1	1	1	515242	151	1	603	515845
Exp1	20	Exp1-20-1	59.937	1.0.0.194	2	left	1771709974	2.0.10.242	2.0.10.242	11-06-2019	2019-11-06 06:35:00	14:35:00	male	2.0.10.147	173	Red_S_2.bmp	1598	0		0	0	517612	0		0	0	NULL	NULL	NULL	Low	run1	1	List2	A_T.wav	AV_T	0		0	2	517462	150		0	0
Exp1	20	Exp1-20-1	59.937	1.0.0.194	2	left	1771709974	2.0.10.242	2.0.10.242	11-06-2019	2019-11-06 06:35:00	14:35:00	male	2.0.10.147	174	Catch.bmp	835	0		0	1	520415	0		0	0	NULL	NULL	NULL	Low	run1	1	List2	A_T.wav	A_T	0		1	1	520264	151		0	0
Exp1	20	Exp1-20-1	59.937	1.0.0.194	2	left	1771709974	2.0.10.242	2.0.10.242	11-06-2019	2019-11-06 06:35:00	14:35:00	male	2.0.10.147	175	Red_C_2.bmp	1471	0		0	0	522467	0		0	0	NULL	NULL	NULL	Low	run1	1	List2	A_T.wav	AV_T	1	1	0	1	522317	150	1	432	522749
Exp1	20	Exp1-20-1	59.937	1.0.0.194	2	left	1771709974	2.0.10.242	2.0.10.242	11-06-2019	2019-11-06 06:35:00	14:35:00	male	2.0.10.147	176	Catch.bmp	1435	0		0	0	525086	0		0	0	NULL	NULL	NULL	Low	run1	1	List2	A_T.wav	A_T	0		0	1	524936	150		0	0
Exp1	20	Exp1-20-1	59.937	1.0.0.194	2	left	1771709974	2.0.10.242	2.0.10.242	11-06-2019	2019-11-06 06:35:00	14:35:00	male	2.0.10.147	177	Blue_C_2.bmp	1530	0		0	0	527722	0		0	0	NULL	NULL	NULL	Low	run1		List2	A_S.wav	AV_S	0		0	1	527572	150		0	0
Exp1	20	Exp1-20-1	59.937	1.0.0.194	2	left	1771709974	2.0.10.242	2.0.10.242	11-06-2019	2019-11-06 06:35:00	14:35:00	male	2.0.10.147	178	Blue_C_2.bmp	903	0		1	0	530458	0		0	0	NULL	NULL	NULL	Low	run1		List2	Catch.wav	V_S	0		1	1	530308	150		0	0
Exp1	20	Exp1-20-1	59.937	1.0.0.194	2	left	1771709974	2.0.10.242	2.0.10.242	11-06-2019	2019-11-06 06:35:00	14:35:00	male	2.0.10.147	179	Red_S.bmp	1410	0		0	0	532561	0		0	0	NULL	NULL	NULL	Low	run1	1	List2	A_T.wav	AV_T	1	1	0	2	532411	150	1	386	532797
Exp1	20	Exp1-20-1	59.937	1.0.0.194	2	left	1771709974	2.0.10.242	2.0.10.242	11-06-2019	2019-11-06 06:35:00	14:35:00	male	2.0.10.147	180	Catch.bmp	831	0		0	0	535130	0		0	0	NULL	NULL	NULL	Low	run1	1	List2	A_T.wav	A_T	0		0	1	534980	150		0	0
Exp1	20	Exp1-20-1	59.937	1.0.0.194	2	left	1771709974	2.0.10.242	2.0.10.242	11-06-2019	2019-11-06 06:35:00	14:35:00	male	2.0.10.147	181	Catch.bmp	1372	0		0	1	537166	0		0	0	NULL	NULL	NULL	Low	run1	1	List2	A_T.wav	A_T	1	1	0	1	537015	151	1	326	537341
Exp1	20	Exp1-20-1	59.937	1.0.0.194	2	left	1771709974	2.0.10.242	2.0.10.242	11-06-2019	2019-11-06 06:35:00	14:35:00	male	2.0.10.147	182	Catch.bmp	1223	0		0	0	539685	0		0	0	NULL	NULL	NULL	Low	run1		List2	A_S.wav	A_S	0		0	1	539535	150		0	0
Exp1	20	Exp1-20-1	59.937	1.0.0.194	2	left	1771709974	2.0.10.242	2.0.10.242	11-06-2019	2019-11-06 06:35:00	14:35:00	male	2.0.10.147	183	Red_C.bmp	1544	0		0	0	542121	0		0	0	NULL	NULL	NULL	Low	run1	1	List2	Catch.wav	V_T	1	1	0	1	541971	150	1	426	542397
Exp1	20	Exp1-20-1	59.937	1.0.0.194	2	left	1771709974	2.0.10.242	2.0.10.242	11-06-2019	2019-11-06 06:35:00	14:35:00	male	2.0.10.147	184	Catch.bmp	1007	0		0	1	544824	0		0	0	NULL	NULL	NULL	Low	run1	1	List2	A_T.wav	A_T	0		1	1	544673	151		0	0
Exp1	20	Exp1-20-1	59.937	1.0.0.194	2	left	1771709974	2.0.10.242	2.0.10.242	11-06-2019	2019-11-06 06:35:00	14:35:00	male	2.0.10.147	185	Blue_S_2.bmp	1225	0		0	1	547043	0		0	0	NULL	NULL	NULL	Low	run1		List2	Catch.wav	V_S	0		1	1	546892	151		0	0
Exp1	20	Exp1-20-1	59.937	1.0.0.194	2	left	1771709974	2.0.10.242	2.0.10.242	11-06-2019	2019-11-06 06:35:00	14:35:00	male	2.0.10.147	186	Catch.bmp	1528	0		0	0	549478	0		0	0	NULL	NULL	NULL	Low	run1	1	List2	A_T.wav	A_T	1	1	1	1	549328	150	1	1037	550365
Exp1	20	Exp1-20-1	59.937	1.0.0.194	2	left	1771709974	2.0.10.242	2.0.10.242	11-06-2019	2019-11-06 06:35:00	14:35:00	male	2.0.10.147	187	Red_C.bmp	1493	0		0	1	552165	0		0	0	NULL	NULL	NULL	Low	run1	1	List2	Catch.wav	V_T	1	1	1	1	552014	151	1	735	552749
Exp1	20	Exp1-20-1	59.937	1.0.0.194	2	left	1771709974	2.0.10.242	2.0.10.242	11-06-2019	2019-11-06 06:35:00	14:35:00	male	2.0.10.147	188	Catch.bmp	993	0		0	0	554817	0		0	0	NULL	NULL	NULL	Low	run1		List2	A_S.wav	A_S	0		1	1	554667	150		0	0
Exp1	20	Exp1-20-1	59.937	1.0.0.194	2	left	1771709974	2.0.10.242	2.0.10.242	11-06-2019	2019-11-06 06:35:00	14:35:00	male	2.0.10.147	189	Blue_S_2.bmp	1094	0		0	0	557020	0		0	0	NULL	NULL	NULL	Low	run1		List2	Catch.wav	V_S	0		0	2	556870	150		0	0
Exp1	20	Exp1-20-1	59.937	1.0.0.194	2	left	1771709974	2.0.10.242	2.0.10.242	11-06-2019	2019-11-06 06:35:00	14:35:00	male	2.0.10.147	190	Red_C.bmp	927	0		0	0	559339	0		0	0	NULL	NULL	NULL	Low	run1	1	List2	Catch.wav	V_T	1	1	0	1	559189	150	1	400	559589
Exp1	20	Exp1-20-1	59.937	1.0.0.194	2	left	1771709974	2.0.10.242	2.0.10.242	11-06-2019	2019-11-06 06:35:00	14:35:00	male	2.0.10.147	191	Catch.bmp	929	0		0	0	561424	0		0	0	NULL	NULL	NULL	Low	run1	1	List2	A_T.wav	A_T	1	1	1	1	561274	150	1	1050	562324
Exp1	20	Exp1-20-1	59.937	1.0.0.194	2	left	1771709974	2.0.10.242	2.0.10.242	11-06-2019	2019-11-06 06:35:00	14:35:00	male	2.0.10.147	192	Catch.bmp	1349	0		0	0	563543	0		0	0	NULL	NULL	NULL	Low	run1	1	List2	A_T.wav	A_T	1	1	0	1	563393	150	1	475	563868
Exp1	20	Exp1-20-1	59.937	1.0.0.194	2	left	1771709974	2.0.10.242	2.0.10.242	11-06-2019	2019-11-06 06:35:00	14:35:00	male	2.0.10.147	193	Red_S_2.bmp	1480	0		0	0	566046	0		0	0	NULL	NULL	NULL	Low	run1	1	List2	Catch.wav	V_T	1	1	0	1	565896	150	1	541	566437
Exp1	20	Exp1-20-1	59.937	1.0.0.194	2	left	1771709974	2.0.10.242	2.0.10.242	11-06-2019	2019-11-06 06:35:00	14:35:00	male	2.0.10.147	194	Red_C.bmp	845	0		0	0	568682	0		0	0	NULL	NULL	NULL	Low	run1	1	List2	A_T.wav	AV_T	1	1	1	1	568532	150	1	336	568868
Exp1	20	Exp1-20-1	59.937	1.0.0.194	2	left	1771709974	2.0.10.242	2.0.10.242	11-06-2019	2019-11-06 06:35:00	14:35:00	male	2.0.10.147	195	Red_S.bmp	1218	0		0	0	570684	0		0	0	NULL	NULL	NULL	Low	run1	1	List2	Catch.wav	V_T	1	1	0	1	570534	150	1	302	570836
Exp1	20	Exp1-20-1	59.937	1.0.0.194	2	left	1771709974	2.0.10.242	2.0.10.242	11-06-2019	2019-11-06 06:35:00	14:35:00	male	2.0.10.147	196	Red_C_2.bmp	806	0		0	0	573053	0		0	0	NULL	NULL	NULL	Low	run1	1	List2	A_T.wav	AV_T	1	1	1	1	572903	150	1	381	573284
Exp1	20	Exp1-20-1	59.937	1.0.0.194	2	left	1771709974	2.0.10.242	2.0.10.242	11-06-2019	2019-11-06 06:35:00	14:35:00	male	2.0.10.147	197	Catch.bmp	1300	0		0	0	575022	0		0	0	NULL	NULL	NULL	Low	run1		List2	A_S.wav	A_S	0		0	1	574872	150		0	0
Exp1	20	Exp1-20-1	59.937	1.0.0.194	2	left	1771709974	2.0.10.242	2.0.10.242	11-06-2019	2019-11-06 06:35:00	14:35:00	male	2.0.10.147	198	Catch.bmp	1258	0		0	0	577541	0		0	0	NULL	NULL	NULL	Low	run1	1	List2	A_T.wav	A_T	0		0	1	577391	150		0	0
Exp1	20	Exp1-20-1	59.937	1.0.0.194	2	left	1771709974	2.0.10.242	2.0.10.242	11-06-2019	2019-11-06 06:35:00	14:35:00	male	2.0.10.147	199	Blue_C.bmp	922	0		0	1	580011	0		0	0	NULL	NULL	NULL	Low	Run1		List2	Catch.wav	V_S	0		1	1	579860	151		0	0
Exp1	20	Exp1-20-1	59.937	1.0.0.194	2	left	1771709974	2.0.10.242	2.0.10.242	11-06-2019	2019-11-06 06:35:00	14:35:00	male	2.0.10.147	200	Catch.bmp	1038	0		0	0	582146	0		0	0	NULL	NULL	NULL	Low	run1	1	List2	A_T.wav	A_T	1	1	1	1	581996	150	1	640	582636
Exp1	20	Exp1-20-1	59.937	1.0.0.194	2	left	1771709974	2.0.10.242	2.0.10.242	11-06-2019	2019-11-06 06:35:00	14:35:00	male	2.0.10.147	201	Red_S.bmp	1593	0		0	0	584332	0		0	0	NULL	NULL	NULL	Low	run1	1	List2	A_T.wav	AV_T	1	1	0	1	584182	150	1	446	584628
Exp1	20	Exp1-20-1	59.937	1.0.0.194	2	left	1771709974	2.0.10.242	2.0.10.242	11-06-2019	2019-11-06 06:35:00	14:35:00	male	2.0.10.147	202	Red_S.bmp	1473	0		0	1	587085	0		0	0	NULL	NULL	NULL	Low	run1	1	List2	A_T.wav	AV_T	1	1	1	1	586934	151	1	358	587292
Exp1	20	Exp1-20-1	59.937	1.0.0.194	2	left	1771709974	2.0.10.242	2.0.10.242	11-06-2019	2019-11-06 06:35:00	14:35:00	male	2.0.10.147	203	Catch.bmp	808	0		0	0	589721	0		0	0	NULL	NULL	NULL	Low	run1	1	List2	A_T.wav	A_T	1	1	0	1	589571	150	1	585	590156
Exp1	20	Exp1-20-1	59.937	1.0.0.194	2	left	1771709974	2.0.10.242	2.0.10.242	11-06-2019	2019-11-06 06:35:00	14:35:00	male	2.0.10.147	204	Red_C.bmp	1265	0		1	0	591689	0		0	0	NULL	NULL	NULL	Low	run1	1	List2	A_T.wav	AV_T	1	1	0	1	591539	150	1	449	591988
Exp1	20	Exp1-20-1	59.937	1.0.0.194	2	left	1771709974	2.0.10.242	2.0.10.242	11-06-2019	2019-11-06 06:35:00	14:35:00	male	2.0.10.147	205	Catch.bmp	1369	0		0	1	594109	0		0	0	NULL	NULL	NULL	Low	run1	1	List2	A_T.wav	A_T	1	1	1	1	593958	151	1	375	594333
Exp1	20	Exp1-20-1	59.937	1.0.0.194	2	left	1771709974	2.0.10.242	2.0.10.242	11-06-2019	2019-11-06 06:35:00	14:35:00	male	2.0.10.147	206	Red_C.bmp	1511	0		0	0	596628	0		0	0	NULL	NULL	NULL	Low	run1	1	List2	Catch.wav	V_T	1	1	0	1	596478	150	1	391	596869
Exp1	20	Exp1-20-1	59.937	1.0.0.194	2	left	1771709974	2.0.10.242	2.0.10.242	11-06-2019	2019-11-06 06:35:00	14:35:00	male	2.0.10.147	207	Catch.bmp	1472	0		1	0	599297	0		0	0	NULL	NULL	NULL	Low	run1	1	List2	A_T.wav	A_T	1	1	1	1	599147	150	1	713	599860
Exp1	20	Exp1-20-1	59.937	1.0.0.194	2	left	1771709974	2.0.10.242	2.0.10.242	11-06-2019	2019-11-06 06:35:00	14:35:00	male	2.0.10.147	208	Red_C_2.bmp	1361	0		0	0	601917	0		0	0	NULL	NULL	NULL	Low	run1	1	List2	A_T.wav	AV_T	1	1	0	1	601767	150	1	278	602045
Exp1	20	Exp1-20-1	59.937	1.0.0.194	2	left	1771709974	2.0.10.242	2.0.10.242	11-06-2019	2019-11-06 06:35:00	14:35:00	male	2.0.10.147	209	Red_S_2.bmp	823	0		0	19	604319	0		0	0	NULL	NULL	NULL	Low	run1	1	List2	A_T.wav	AV_T	1	1	0	1	604286	0	1	14	604300
Exp1	20	Exp1-20-1	59.937	1.0.0.194	2	left	1771709974	2.0.10.242	2.0.10.242	11-06-2019	2019-11-06 06:35:00	14:35:00	male	2.0.10.147	210	Catch.bmp	1266	0		0	0	606305	0		0	0	NULL	NULL	NULL	Low	run1	1	List2	A_T.wav	A_T	1	1	0	1	606155	150	1	697	606852
Exp1	20	Exp1-20-1	59.937	1.0.0.194	2	left	1771709974	2.0.10.242	2.0.10.242	11-06-2019	2019-11-06 06:35:00	14:35:00	male	2.0.10.147	211	Red_S_2.bmp	1348	0		0	0	608724	0		0	0	NULL	NULL	NULL	Low	run1	1	List2	A_T.wav	AV_T	1	1	0	1	608574	150	1	374	608948
Exp1	20	Exp1-20-1	59.937	1.0.0.194	2	left	1771709974	2.0.10.242	2.0.10.242	11-06-2019	2019-11-06 06:35:00	14:35:00	male	2.0.10.147	212	Blue_C_2.bmp	1064	0		0	1	611227	0		0	0	NULL	NULL	NULL	Low	run1		List2	Catch.wav	V_S	0		1	1	611076	151	1	320	611396
Exp1	20	Exp1-20-1	59.937	1.0.0.194	2	left	1771709974	2.0.10.242	2.0.10.242	11-06-2019	2019-11-06 06:35:00	14:35:00	male	2.0.10.147	213	Red_C_2.bmp	808	0		0	1	613446	0		0	0	NULL	NULL	NULL	Low	run1	1	List2	Catch.wav	V_T	0		1	1	613295	151		0	0
Exp1	20	Exp1-20-1	59.937	1.0.0.194	2	left	1771709974	2.0.10.242	2.0.10.242	11-06-2019	2019-11-06 06:35:00	14:35:00	male	2.0.10.147	214	Catch.bmp	832	0		0	0	615464	0		0	0	NULL	NULL	NULL	Low	run1	1	List2	A_T.wav	A_T	0		1	1	615314	150		0	0
Exp1	20	Exp1-20-1	59.937	1.0.0.194	2	left	1771709974	2.0.10.242	2.0.10.242	11-06-2019	2019-11-06 06:35:00	14:35:00	male	2.0.10.147	215	Blue_C.bmp	1400	0		0	0	617500	0		0	0	NULL	NULL	NULL	Low	run1		List2	A_S.wav	AV_S	0		0	1	617350	150		0	0
Exp1	20	Exp1-20-1	59.937	1.0.0.194	2	left	1771709974	2.0.10.242	2.0.10.242	11-06-2019	2019-11-06 06:35:00	14:35:00	male	2.0.10.147	216	Red_C.bmp	1036	0		0	1	620103	0		0	0	NULL	NULL	NULL	Low	run1	1	List2	A_T.wav	AV_T	1	1	1	1	619952	151	1	356	620308
Exp1	20	Exp1-20-1	59.937	1.0.0.194	2	left	1771709974	2.0.10.242	2.0.10.242	11-06-2019	2019-11-06 06:35:00	14:35:00	male	2.0.10.147	217	Red_C.bmp	1243	0		0	0	622288	0		0	0	NULL	NULL	NULL	Low	run1	1	List2	Catch.wav	V_T	1	1	1	1	622138	150	1	394	622532
Exp1	20	Exp1-20-1	59.937	1.0.0.194	2	left	1771709974	2.0.10.242	2.0.10.242	11-06-2019	2019-11-06 06:35:00	14:35:00	male	2.0.10.147	218	Catch.bmp	1103	0		0	0	624691	0		0	0	NULL	NULL	NULL	Low	run1	1	List2	A_T.wav	A_T	0		0	1	624541	150		0	0
Exp1	20	Exp1-20-1	59.937	1.0.0.194	2	left	1771709974	2.0.10.242	2.0.10.242	11-06-2019	2019-11-06 06:35:00	14:35:00	male	2.0.10.147	219	Catch.bmp	848	0		0	0	627010	0		0	0	NULL	NULL	NULL	Low	run1	1	List2	A_T.wav	A_T	0		0	1	626860	150		0	0
Exp1	20	Exp1-20-1	59.937	1.0.0.194	2	left	1771709974	2.0.10.242	2.0.10.242	11-06-2019	2019-11-06 06:35:00	14:35:00	male	2.0.10.147	220	Catch.bmp	1326	0		0	0	629079	0		0	0	NULL	NULL	NULL	Low	run1		List2	A_S.wav	A_S	0		0	1	628929	150		0	0
Exp1	20	Exp1-20-1	59.937	1.0.0.194	2	left	1771709974	2.0.10.242	2.0.10.242	11-06-2019	2019-11-06 06:35:00	14:35:00	male	2.0.10.147	221	Catch.bmp	1245	0		0	0	631615	0		0	0	NULL	NULL	NULL	Low	run1	1	List2	A_T.wav	A_T	1	1	0	1	631465	150	1	466	631931
Exp1	20	Exp1-20-1	59.937	1.0.0.194	2	left	1771709974	2.0.10.242	2.0.10.242	11-06-2019	2019-11-06 06:35:00	14:35:00	male	2.0.10.147	222	Blue_C.bmp	1183	0		0	0	634017	0		0	0	NULL	NULL	NULL	Low	run1		List2	A_S.wav	AV_S	0		0	1	633867	150		0	0
Exp1	20	Exp1-20-1	59.937	1.0.0.194	2	left	1771709974	2.0.10.242	2.0.10.242	11-06-2019	2019-11-06 06:35:00	14:35:00	male	2.0.10.147	223	Red_C.bmp	1264	0		0	0	636420	0		0	0	NULL	NULL	NULL	Low	run1	1	List2	Catch.wav	V_T	1	1	0	1	636270	150	1	357	636627
Exp1	20	Exp1-20-1	59.937	1.0.0.194	2	left	1771709974	2.0.10.242	2.0.10.242	11-06-2019	2019-11-06 06:35:00	14:35:00	male	2.0.10.147	224	Catch.bmp	1389	0		0	0	638839	0		0	0	NULL	NULL	NULL	Low	run1		List2	A_S.wav	A_S	0		1	1	638689	150		0	0
Exp1	20	Exp1-20-1	59.937	1.0.0.194	2	left	1771709974	2.0.10.242	2.0.10.242	11-06-2019	2019-11-06 06:35:00	14:35:00	male	2.0.10.147	225	Red_C_2.bmp	885	0		0	0	641442	0		0	0	NULL	NULL	NULL	Low	run1	1	List2	Catch.wav	V_T	1	1	0	2	641292	150	1	344	641636
Exp1	20	Exp1-20-1	59.937	1.0.0.194	2	left	1771709974	2.0.10.242	2.0.10.242	11-06-2019	2019-11-06 06:35:00	14:35:00	male	2.0.10.147	226	Red_S.bmp	1429	0		0	0	643477	0		0	0	NULL	NULL	NULL	Low	run1	1	List2	A_T.wav	AV_T	0		1	1	643327	150		0	0
Exp1	20	Exp1-20-1	59.937	1.0.0.194	2	left	1771709974	2.0.10.242	2.0.10.242	11-06-2019	2019-11-06 06:35:00	14:35:00	male	2.0.10.147	227	Red_S_2.bmp	937	0		0	0	646113	0		0	0	NULL	NULL	NULL	Low	run1	1	List2	A_T.wav	AV_T	1	1	0	1	645963	150	1	416	646379
Exp1	20	Exp1-20-1	59.937	1.0.0.194	2	left	1771709974	2.0.10.242	2.0.10.242	11-06-2019	2019-11-06 06:35:00	14:35:00	male	2.0.10.147	228	Catch.bmp	1321	0		0	0	648199	0		0	0	NULL	NULL	NULL	Low	run1		List2	A_S.wav	A_S	0		0	1	648049	150		0	0
Exp1	20	Exp1-20-1	59.937	1.0.0.194	2	left	1771709974	2.0.10.242	2.0.10.242	11-06-2019	2019-11-06 06:35:00	14:35:00	male	2.0.10.147	229	Catch.bmp	1392	0		0	0	650735	0		0	0	NULL	NULL	NULL	Low	run1		List2	A_S.wav	A_S	0		0	1	650585	150		0	0
Exp1	20	Exp1-20-1	59.937	1.0.0.194	2	left	1771709974	2.0.10.242	2.0.10.242	11-06-2019	2019-11-06 06:35:00	14:35:00	male	2.0.10.147	230	Blue_C.bmp	1469	0		0	1	653338	0		0	0	NULL	NULL	NULL	Low	Run1		List2	Catch.wav	V_S	0		1	1	653187	151		0	0
Exp1	20	Exp1-20-1	59.937	1.0.0.194	2	left	1771709974	2.0.10.242	2.0.10.242	11-06-2019	2019-11-06 06:35:00	14:35:00	male	2.0.10.147	231	Red_S.bmp	866	0		0	0	656024	0		0	0	NULL	NULL	NULL	Low	run1	1	List2	A_T.wav	AV_T	1	1	0	2	655874	150	1	378	656252
Exp1	20	Exp1-20-1	59.937	1.0.0.194	2	left	1771709974	2.0.10.242	2.0.10.242	11-06-2019	2019-11-06 06:35:00	14:35:00	male	2.0.10.147	232	Red_C_2.bmp	1200	0		1	0	658042	0		0	0	NULL	NULL	NULL	Low	run1	1	List2	A_T.wav	AV_T	1	1	0	1	657892	150	1	343	658235
Exp1	20	Exp1-20-1	59.937	1.0.0.194	2	left	1771709974	2.0.10.242	2.0.10.242	11-06-2019	2019-11-06 06:35:00	14:35:00	male	2.0.10.147	233	Red_S_2.bmp	1118	0		0	0	660395	0		0	0	NULL	NULL	NULL	Low	run1	1	List2	Catch.wav	V_T	1	1	0	1	660245	150	1	391	660636
Exp1	20	Exp1-20-1	59.937	1.0.0.194	2	left	1771709974	2.0.10.242	2.0.10.242	11-06-2019	2019-11-06 06:35:00	14:35:00	male	2.0.10.147	234	Catch.bmp	1141	0		0	0	662664	0		0	0	NULL	NULL	NULL	Low	run1	1	List2	A_T.wav	A_T	1	1	1	1	662514	150	1	1185	663699
Exp1	20	Exp1-20-1	59.937	1.0.0.194	2	left	1771709974	2.0.10.242	2.0.10.242	11-06-2019	2019-11-06 06:35:00	14:35:00	male	2.0.10.147	235	Catch.bmp	1040	0		0	0	664966	0		0	0	NULL	NULL	NULL	Low	run1	1	List2	A_T.wav	A_T	1	1	0	1	664816	150	1	548	665364
Exp1	20	Exp1-20-1	59.937	1.0.0.194	2	left	1771709974	2.0.10.242	2.0.10.242	11-06-2019	2019-11-06 06:35:00	14:35:00	male	2.0.10.147	236	Catch.bmp	1046	0		0	0	667169	0		0	0	NULL	NULL	NULL	Low	run1	1	List2	A_T.wav	A_T	1	1	0	1	667019	150	1	472	667491
Exp1	20	Exp1-20-1	59.937	1.0.0.194	2	left	1771709974	2.0.10.242	2.0.10.242	11-06-2019	2019-11-06 06:35:00	14:35:00	male	2.0.10.147	237	Catch.bmp	1048	0		0	0	669371	0		0	0	NULL	NULL	NULL	Low	run1	1	List2	A_T.wav	A_T	1	1	0	1	669221	150	1	534	669755
Exp1	20	Exp1-20-1	59.937	1.0.0.194	2	left	1771709974	2.0.10.242	2.0.10.242	11-06-2019	2019-11-06 06:35:00	14:35:00	male	2.0.10.147	238	Red_C.bmp	950	0		0	0	671573	0		0	0	NULL	NULL	NULL	Low	run1	1	List2	A_T.wav	AV_T	1	1	0	1	671423	150	1	508	671931
Exp1	20	Exp1-20-1	59.937	1.0.0.194	2	left	1771709974	2.0.10.242	2.0.10.242	11-06-2019	2019-11-06 06:35:00	14:35:00	male	2.0.10.147	239	Blue_C.bmp	806	0		0	1	673676	0		0	0	NULL	NULL	NULL	Low	Run1		List2	Catch.wav	V_S	0		1	1	673525	151		0	0
Exp1	20	Exp1-20-1	59.937	1.0.0.194	2	left	1771709974	2.0.10.242	2.0.10.242	11-06-2019	2019-11-06 06:35:00	14:35:00	male	2.0.10.147	240	Catch.bmp	1193	0		0	0	675694	0		0	0	NULL	NULL	NULL	Low	run1		List2	A_S.wav	A_S	0		1	1	675544	150		0	0
Exp1	20	Exp1-20-1	59.937	1.0.0.194	2	left	1771709974	2.0.10.242	2.0.10.242	11-06-2019	2019-11-06 06:35:00	14:35:00	male	2.0.10.147	241	Red_S.bmp	1215	0		0	0	678097	0		0	0	NULL	NULL	NULL	Low	run1	1	List2	Catch.wav	V_T	1	1	0	1	677947	150	1	496	678443
Exp1	20	Exp1-20-1	59.937	1.0.0.194	2	left	1771709974	2.0.10.242	2.0.10.242	11-06-2019	2019-11-06 06:35:00	14:35:00	male	2.0.10.147	242	Catch.bmp	1434	0		0	0	680466	0		0	0	NULL	NULL	NULL	Low	run1	1	List2	A_T.wav	A_T	0		1	1	680316	150		0	0
Exp1	20	Exp1-20-1	59.937	1.0.0.194	2	left	1771709974	2.0.10.242	2.0.10.242	11-06-2019	2019-11-06 06:35:00	14:35:00	male	2.0.10.147	243	Red_S.bmp	1274	0		0	0	683102	0		0	0	NULL	NULL	NULL	Low	run1	1	List2	Catch.wav	V_T	1	1	0	1	682952	150	1	371	683323
Exp1	20	Exp1-20-1	59.937	1.0.0.194	2	left	1771709974	2.0.10.242	2.0.10.242	11-06-2019	2019-11-06 06:35:00	14:35:00	male	2.0.10.147	244	Red_S_2.bmp	890	0		0	0	685538	0		0	0	NULL	NULL	NULL	Low	run1	1	List2	Catch.wav	V_T	1	1	0	1	685388	150	1	367	685755
Exp1	20	Exp1-20-1	59.937	1.0.0.194	2	left	1771709974	2.0.10.242	2.0.10.242	11-06-2019	2019-11-06 06:35:00	14:35:00	male	2.0.10.147	245	Red_C.bmp	1583	0		0	0	687590	0		0	0	NULL	NULL	NULL	Low	run1	1	List2	A_T.wav	AV_T	1	1	1	1	687440	150	1	331	687771
Exp1	20	Exp1-20-1	59.937	1.0.0.194	2	left	1771709974	2.0.10.242	2.0.10.242	11-06-2019	2019-11-06 06:35:00	14:35:00	male	2.0.10.147	246	Catch.bmp	921	0		0	0	690326	0		0	0	NULL	NULL	NULL	Low	run1		List2	A_S.wav	A_S	0		0	1	690176	150		0	0
Exp1	20	Exp1-20-1	59.937	1.0.0.194	2	left	1771709974	2.0.10.242	2.0.10.242	11-06-2019	2019-11-06 06:35:00	14:35:00	male	2.0.10.147	247	Blue_S_2.bmp	1562	0		0	0	692462	0		0	0	NULL	NULL	NULL	Low	run1		List2	A_S.wav	AV_S	0		0	1	692312	150		0	0
Exp1	20	Exp1-20-1	59.937	1.0.0.194	2	left	1771709974	2.0.10.242	2.0.10.242	11-06-2019	2019-11-06 06:35:00	14:35:00	male	2.0.10.147	248	Catch.bmp	1325	0		0	1	695232	0		0	0	NULL	NULL	NULL	Low	run1		List2	A_S.wav	A_S	0		1	1	695081	151		0	0
Exp1	20	Exp1-20-1	59.937	1.0.0.194	2	left	1771709974	2.0.10.242	2.0.10.242	11-06-2019	2019-11-06 06:35:00	14:35:00	male	2.0.10.147	249	Red_S.bmp	1212	0		0	1	697768	0		0	0	NULL	NULL	NULL	Low	run1	1	List2	A_T.wav	AV_T	1	1	1	1	697617	151	1	385	698002
Exp1	20	Exp1-20-1	59.937	1.0.0.194	2	left	1771709974	2.0.10.242	2.0.10.242	11-06-2019	2019-11-06 06:35:00	14:35:00	male	2.0.10.147	250	Blue_C_2.bmp	1237	0		0	0	700137	0		0	0	NULL	NULL	NULL	Low	run1		List2	Catch.wav	V_S	0		0	1	699987	150		0	0
Exp1	20	Exp1-20-1	59.937	1.0.0.194	2	left	1771709974	2.0.10.242	2.0.10.242	11-06-2019	2019-11-06 06:35:00	14:35:00	male	2.0.10.147	251	Red_C_2.bmp	1165	0		0	0	702589	0		0	0	NULL	NULL	NULL	Low	run1	1	List2	A_T.wav	AV_T	1	1	1	1	702439	150	1	460	702899
Exp1	20	Exp1-20-1	59.937	1.0.0.194	2	left	1771709974	2.0.10.242	2.0.10.242	11-06-2019	2019-11-06 06:35:00	14:35:00	male	2.0.10.147	252	Red_C.bmp	938	0		0	0	704908	0		0	0	NULL	NULL	NULL	Low	run1	1	List2	Catch.wav	V_T	1	1	1	1	704758	150	1	428	705186
Exp1	20	Exp1-20-1	59.937	1.0.0.194	2	left	1771709974	2.0.10.242	2.0.10.242	11-06-2019	2019-11-06 06:35:00	14:35:00	male	2.0.10.147	253	Red_C.bmp	1040	0		0	0	706994	0		0	0	NULL	NULL	NULL	Low	run1	1	List2	Catch.wav	V_T	1	1	0	1	706844	150	1	383	707227
Exp1	20	Exp1-20-1	59.937	1.0.0.194	2	left	1771709974	2.0.10.242	2.0.10.242	11-06-2019	2019-11-06 06:35:00	14:35:00	male	2.0.10.147	254	Catch.bmp	1472	0		0	0	709196	0		0	0	NULL	NULL	NULL	Low	run1		List2	A_S.wav	A_S	0		1	1	709046	150		0	0
Exp1	20	Exp1-20-1	59.937	1.0.0.194	2	left	1771709974	2.0.10.242	2.0.10.242	11-06-2019	2019-11-06 06:35:00	14:35:00	male	2.0.10.147	255	Red_C.bmp	1216	0		0	0	711882	0		0	0	NULL	NULL	NULL	Low	run1	1	List2	Catch.wav	V_T	1	1	1	1	711732	150	1	406	712138
Exp1	20	Exp1-20-1	59.937	1.0.0.194	2	left	1771709974	2.0.10.242	2.0.10.242	11-06-2019	2019-11-06 06:35:00	14:35:00	male	2.0.10.147	256	Catch.bmp	906	0		0	1	714252	0		0	0	NULL	NULL	NULL	Low	run1	1	List2	A_T.wav	A_T	0		1	1	714101	151		0	0
Exp1	20	Exp1-20-1	59.937	1.0.0.194	2	left	1771709974	2.0.10.242	2.0.10.242	11-06-2019	2019-11-06 06:35:00	14:35:00	male	2.0.10.147	257	Blue_S.bmp	1311	0		1	0	716370	0		0	0	NULL	NULL	NULL	Low	run1		List2	A_S.wav	AV_S	0		0	1	716220	150		0	0
Exp1	20	Exp1-20-1	59.937	1.0.0.194	2	left	1771709974	2.0.10.242	2.0.10.242	11-06-2019	2019-11-06 06:35:00	14:35:00	male	2.0.10.147	258	Catch.bmp	1555	0		0	0	718890	0		0	0	NULL	NULL	NULL	Low	run1	1	List2	A_T.wav	A_T	0		0	1	718740	150		0	0
Exp1	20	Exp1-20-1	59.937	1.0.0.194	2	left	1771709974	2.0.10.242	2.0.10.242	11-06-2019	2019-11-06 06:35:00	14:35:00	male	2.0.10.147	259	Red_S_2.bmp	943	0		0	0	721659	0		0	0	NULL	NULL	NULL	Low	run1	1	List2	Catch.wav	V_T	1	1	1	1	721509	150	1	310	721819
Exp1	20	Exp1-20-1	59.937	1.0.0.194	2	left	1771709974	2.0.10.242	2.0.10.242	11-06-2019	2019-11-06 06:35:00	14:35:00	male	2.0.10.147	260	Catch.bmp	1598	0		0	1	723762	0		0	0	NULL	NULL	NULL	Low	run1		List2	A_S.wav	A_S	0		1	1	723611	151		0	0
Exp1	20	Exp1-20-1	59.937	1.0.0.194	2	left	1771709974	2.0.10.242	2.0.10.242	11-06-2019	2019-11-06 06:35:00	14:35:00	male	2.0.10.147	261	Catch.bmp	1316	0		1	0	726564	0		0	0	NULL	NULL	NULL	Low	run1	1	List2	A_T.wav	A_T	0		0	1	726414	150		0	0
Exp1	20	Exp1-20-1	59.937	1.0.0.194	2	left	1771709974	2.0.10.242	2.0.10.242	11-06-2019	2019-11-06 06:35:00	14:35:00	male	2.0.10.147	262	Catch.bmp	1224	0		1	0	729100	0		0	0	NULL	NULL	NULL	Low	run1	1	List2	A_T.wav	A_T	0		0	1	728950	150		0	0
Exp1	20	Exp1-20-1	59.937	1.0.0.194	2	left	1771709974	2.0.10.242	2.0.10.242	11-06-2019	2019-11-06 06:35:00	14:35:00	male	2.0.10.147	263	Blue_C.bmp	1084	0		0	0	731536	0		0	0	NULL	NULL	NULL	Low	Run1		List2	Catch.wav	V_S	0		1	1	731386	150		0	0
Exp1	20	Exp1-20-1	59.937	1.0.0.194	2	left	1771709974	2.0.10.242	2.0.10.242	11-06-2019	2019-11-06 06:35:00	14:35:00	male	2.0.10.147	264	Catch.bmp	1101	0		0	0	733839	0		0	0	NULL	NULL	NULL	Low	run1		List2	A_S.wav	A_S	0		0	1	733689	150		0	0
Exp1	20	Exp1-20-1	59.937	1.0.0.194	2	left	1771709974	2.0.10.242	2.0.10.242	11-06-2019	2019-11-06 06:35:00	14:35:00	male	2.0.10.147	265	Red_S_2.bmp	1456	0		0	0	736158	0		0	0	NULL	NULL	NULL	Low	run1	1	List2	A_T.wav	AV_T	1	1	0	1	736008	150	1	386	736394
Exp1	20	Exp1-20-1	59.937	1.0.0.194	2	left	1771709974	2.0.10.242	2.0.10.242	11-06-2019	2019-11-06 06:35:00	14:35:00	male	2.0.10.147	266	Blue_C_2.bmp	1592	0		0	1	738761	0		0	0	NULL	NULL	NULL	Low	run1		List2	A_S.wav	AV_S	0		1	1	738610	151		0	0
Exp1	20	Exp1-20-1	59.937	1.0.0.194	2	left	1771709974	2.0.10.242	2.0.10.242	11-06-2019	2019-11-06 06:35:00	14:35:00	male	2.0.10.147	267	Red_S_2.bmp	1052	0		0	1	741564	0		0	0	NULL	NULL	NULL	Low	run1	1	List2	Catch.wav	V_T	1	1	1	1	741413	151	1	349	741762
Exp1	20	Exp1-20-1	59.937	1.0.0.194	2	left	1771709974	2.0.10.242	2.0.10.242	11-06-2019	2019-11-06 06:35:00	14:35:00	male	2.0.10.147	268	Catch.bmp	1000	0		0	0	743766	0		0	0	NULL	NULL	NULL	Low	run1		List2	A_S.wav	A_S	0		1	1	743616	150		0	0
Exp1	20	Exp1-20-1	59.937	1.0.0.194	2	left	1771709974	2.0.10.242	2.0.10.242	11-06-2019	2019-11-06 06:35:00	14:35:00	male	2.0.10.147	269	Red_C_2.bmp	1116	0		0	0	745985	0		0	0	NULL	NULL	NULL	Low	run1	1	List2	Catch.wav	V_T	1	1	0	1	745835	150	1	375	746210
Exp1	20	Exp1-20-1	59.937	1.0.0.194	2	left	1771709974	2.0.10.242	2.0.10.242	11-06-2019	2019-11-06 06:35:00	14:35:00	male	2.0.10.147	270	Catch.bmp	1582	0		0	0	748254	0		0	0	NULL	NULL	NULL	Low	run1	1	List2	A_T.wav	A_T	1	1	1	1	748104	150	1	906	749010
Exp1	20	Exp1-20-1	59.937	1.0.0.194	2	left	1771709974	2.0.10.242	2.0.10.242	11-06-2019	2019-11-06 06:35:00	14:35:00	male	2.0.10.147	271	Red_C.bmp	1035	0		0	0	750990	0		0	0	NULL	NULL	NULL	Low	run1	1	List2	Catch.wav	V_T	1	1	0	1	750840	150	1	618	751458
Exp1	20	Exp1-20-1	59.937	1.0.0.194	2	left	1771709974	2.0.10.242	2.0.10.242	11-06-2019	2019-11-06 06:35:00	14:35:00	male	2.0.10.147	272	Catch.bmp	1145	0		0	0	753176	0		0	0	NULL	NULL	NULL	Low	run1	1	List2	A_T.wav	A_T	1	1	1	1	753026	150	1	560	753586
Exp1	20	Exp1-20-1	59.937	1.0.0.194	2	left	1771709974	2.0.10.242	2.0.10.242	11-06-2019	2019-11-06 06:35:00	14:35:00	male	2.0.10.147	273	Red_S_2.bmp	1274	0		0	0	755478	0		0	0	NULL	NULL	NULL	Low	run1	1	List2	Catch.wav	V_T	1	1	1	1	755328	150	1	426	755754
Exp1	20	Exp1-20-1	59.937	1.0.0.194	2	left	1771709974	2.0.10.242	2.0.10.242	11-06-2019	2019-11-06 06:35:00	14:35:00	male	2.0.10.147	274	Catch.bmp	935	0		0	0	757914	0		0	0	NULL	NULL	NULL	Low	run1	1	List2	A_T.wav	A_T	1	1	1	1	757764	150	1	862	758626
Exp1	20	Exp1-20-1	59.937	1.0.0.194	2	left	1771709974	2.0.10.242	2.0.10.242	11-06-2019	2019-11-06 06:35:00	14:35:00	male	2.0.10.147	275	Catch.bmp	1297	0		0	1	760000	0		0	0	NULL	NULL	NULL	Low	run1	1	List2	A_T.wav	A_T	1	1	1	1	759849	151	1	569	760418
Exp1	20	Exp1-20-1	59.937	1.0.0.194	2	left	1771709974	2.0.10.242	2.0.10.242	11-06-2019	2019-11-06 06:35:00	14:35:00	male	2.0.10.147	276	Red_S.bmp	898	0		0	0	762452	0		0	0	NULL	NULL	NULL	Low	run1	1	List2	Catch.wav	V_T	1	1	1	1	762302	150	1	611	762913
Exp1	20	Exp1-20-1	59.937	1.0.0.194	2	left	1771709974	2.0.10.242	2.0.10.242	11-06-2019	2019-11-06 06:35:00	14:35:00	male	2.0.10.147	277	Red_C_2.bmp	1247	0		0	0	764504	0		0	0	NULL	NULL	NULL	Low	run1	1	List2	Catch.wav	V_T	1	1	0	1	764354	150	1	399	764753
Exp1	20	Exp1-20-1	59.937	1.0.0.194	2	left	1771709974	2.0.10.242	2.0.10.242	11-06-2019	2019-11-06 06:35:00	14:35:00	male	2.0.10.147	278	Catch.bmp	1517	0		0	0	766907	0		0	0	NULL	NULL	NULL	Low	run1	1	List2	A_T.wav	A_T	0		1	1	766757	150		0	0
Exp1	20	Exp1-20-1	59.937	1.0.0.194	2	left	1771709974	2.0.10.242	2.0.10.242	11-06-2019	2019-11-06 06:35:00	14:35:00	male	2.0.10.147	279	Catch.bmp	1191	0		0	0	769643	0		0	0	NULL	NULL	NULL	Low	run1	1	List2	A_T.wav	A_T	1	1	0	1	769493	150	1	892	770385
Exp1	20	Exp1-20-1	59.937	1.0.0.194	2	left	1771709974	2.0.10.242	2.0.10.242	11-06-2019	2019-11-06 06:35:00	14:35:00	male	2.0.10.147	280	Red_C.bmp	1103	0		0	1	771996	0		0	0	NULL	NULL	NULL	Low	run1	1	List2	Catch.wav	V_T	1	1	1	1	771845	151	1	469	772314
