# Supplementary material for: Visual Perceptual Load Attenuates Age-Related Audiovisual Integration in an Audiovisual Discrimination Task
Source: Front Psychol. 2021 Sep 29;12:740221. doi: 10.3389/fpsyg.2021.740221 (PMC8511317; doi:10.3389/fpsyg.2021.740221)
Supplement: Supplementary file 1 [file Data_Sheet_1.ZIP › Export data/Group 2_Data_Older/Exp2_Medium load/Subject_01.xlsx]

## Sheet: Sheet1
ExperimentName	Subject	DataFile.Basename	Display.RefreshRate	ExperimentVersion	Group	Handedness	Name	RandomSeed	RuntimeVersion	RuntimeVersionExpected	SessionDate	SessionStartDateTimeUtc	SessionTime	Sex	StudioVersion	Block	Image	ITI	ITI.ACC	ITI.CRESP	ITI.DurationError	ITI.OnsetDelay	ITI.OnsetTime	ITI.OnsetToOnsetTime	ITI.RESP	ITI.RT	ITI.RTTime	List1	List1.Cycle	List1.Sample	PercetualLoad	Procedure	Response	Running	Sound	StimulusType	Target.ACC	Target.CRESP	Target.DurationError	Target.OnsetDelay	Target.OnsetTime	Target.OnsetToOnsetTime	Target.RESP	Target.RT	Target.RTTime
Exp2	1	Exp2-1-1	59.937	1.0.0.158	2	right	liuxingzhou	282345448	2.0.10.242	2.0.10.242	10-09-2019	2019-10-09 02:14:27	10:14:27	male	2.0.10.147	1	Blue_S.bmp	1550	0		0	1	29093	0		0	0	13	1	1	Medium	Prac	1	List1	A_T.wav	AV_T	0		130	1	28942	151		0	0
Exp2	1	Exp2-1-1	59.937	1.0.0.158	2	right	liuxingzhou	282345448	2.0.10.242	2.0.10.242	10-09-2019	2019-10-09 02:14:27	10:14:27	male	2.0.10.147	2	Catch.bmp	1462	0		0	0	31862	0		0	0	10	1	2	Medium	Prac	1	List1	A_T.wav	A_T	1	1	0	1	31712	150	1	1113	32825
Exp2	1	Exp2-1-1	59.937	1.0.0.158	2	right	liuxingzhou	282345448	2.0.10.242	2.0.10.242	10-09-2019	2019-10-09 02:14:27	10:14:27	male	2.0.10.147	3	Red_C_2.bmp	910	0		0	1	34482	0		0	0	6	1	3	Medium	Prac	1	List1	Catch.wav	V_T	1	1	1	1	34331	151	1	413	34744
Exp2	1	Exp2-1-1	59.937	1.0.0.158	2	right	liuxingzhou	282345448	2.0.10.242	2.0.10.242	10-09-2019	2019-10-09 02:14:27	10:14:27	male	2.0.10.147	4	Catch.bmp	1074	0		1	0	36550	0		0	0	10	1	4	Medium	Prac	1	List1	A_T.wav	A_T	1	1	1	1	36400	150	1	689	37089
Exp2	1	Exp2-1-1	59.937	1.0.0.158	2	right	liuxingzhou	282345448	2.0.10.242	2.0.10.242	10-09-2019	2019-10-09 02:14:27	10:14:27	male	2.0.10.147	5	Catch.bmp	994	0		0	0	38786	0		0	0	10	1	5	Medium	Prac	1	List1	A_T.wav	A_T	1	1	0	1	38636	150	1	604	39240
Exp2	1	Exp2-1-1	59.937	1.0.0.158	2	right	liuxingzhou	282345448	2.0.10.242	2.0.10.242	10-09-2019	2019-10-09 02:14:27	10:14:27	male	2.0.10.147	6	Red_C.bmp	1244	0		0	0	40938	0		0	0	15	1	6	Medium	Prac	1	List1	A_T.wav	AV_T	1	1	0	1	40788	150	1	349	41137
Exp2	1	Exp2-1-1	59.937	1.0.0.158	2	right	liuxingzhou	282345448	2.0.10.242	2.0.10.242	10-09-2019	2019-10-09 02:14:27	10:14:27	male	2.0.10.147	7	Blue_C_2.bmp	1359	0		0	0	43341	0		0	0	12	1	7	Medium	Prac		List1	A_S.wav	AV_S	0		0	1	43191	150		0	0
Exp2	1	Exp2-1-1	59.937	1.0.0.158	2	right	liuxingzhou	282345448	2.0.10.242	2.0.10.242	10-09-2019	2019-10-09 02:14:27	10:14:27	male	2.0.10.147	8	Catch.bmp	1035	0		0	0	45910	0		0	0	10	1	8	Medium	Prac	1	List1	A_T.wav	A_T	1	1	0	1	45760	150	1	560	46320
Exp2	1	Exp2-1-1	59.937	1.0.0.158	2	right	liuxingzhou	282345448	2.0.10.242	2.0.10.242	10-09-2019	2019-10-09 02:14:27	10:14:27	male	2.0.10.147	9	Red_C_2.bmp	1569	0		0	0	48096	0		0	0	6	1	9	Medium	Prac	1	List1	Catch.wav	V_T	1	1	0	1	47946	150	1	368	48314
Exp2	1	Exp2-1-1	59.937	1.0.0.158	2	right	liuxingzhou	282345448	2.0.10.242	2.0.10.242	10-09-2019	2019-10-09 02:14:27	10:14:27	male	2.0.10.147	10	Blue_S_2.bmp	888	0		0	0	50815	0		0	0	4	1	10	Medium	Prac	1	List1	Catch.wav	V_T	1	1	0	1	50665	150	1	335	51000
Exp2	1	Exp2-1-1	59.937	1.0.0.158	2	right	liuxingzhou	282345448	2.0.10.242	2.0.10.242	10-09-2019	2019-10-09 02:14:27	10:14:27	male	2.0.10.147	11	Catch.bmp	1170	0		0	0	52851	0		0	0	10	1	11	Medium	Prac	1	List1	A_T.wav	A_T	0		1	1	52701	150		0	0
Exp2	1	Exp2-1-1	59.937	1.0.0.158	2	right	liuxingzhou	282345448	2.0.10.242	2.0.10.242	10-09-2019	2019-10-09 02:14:27	10:14:27	male	2.0.10.147	12	Catch.bmp	999	0		0	0	55237	0		0	0	9	1	12	Medium	Prac		List1	A_S.wav	A_S	0		0	1	55087	150		0	0
Exp2	1	Exp2-1-1	59.937	1.0.0.158	2	right	liuxingzhou	282345448	2.0.10.242	2.0.10.242	10-09-2019	2019-10-09 02:14:27	10:14:27	male	2.0.10.147	13	Red_S_2.bmp	1061	0		0	0	57456	0		0	0	8	1	13	Medium	Prac		List1	Catch.wav	V_S	0		1	1	57306	150	1	382	57688
Exp2	1	Exp2-1-1	59.937	1.0.0.158	2	right	liuxingzhou	282345448	2.0.10.242	2.0.10.242	10-09-2019	2019-10-09 02:14:27	10:14:27	male	2.0.10.147	14	Red_C_2.bmp	996	0		0	0	59675	0		0	0	16	1	14	Medium	Prac	1	List1	A_T.wav	AV_T	1	1	1	1	59525	150	1	427	59952
Exp2	1	Exp2-1-1	59.937	1.0.0.158	2	right	liuxingzhou	282345448	2.0.10.242	2.0.10.242	10-09-2019	2019-10-09 02:14:27	10:14:27	male	2.0.10.147	15	Catch.bmp	1289	0		0	0	61827	0		0	0	10	1	15	Medium	Prac	1	List1	A_T.wav	A_T	1	1	0	1	61677	150	1	707	62384
Exp2	1	Exp2-1-1	59.937	1.0.0.158	2	right	liuxingzhou	282345448	2.0.10.242	2.0.10.242	10-09-2019	2019-10-09 02:14:27	10:14:27	male	2.0.10.147	16	Blue_C.bmp	1161	0		0	0	64263	0		0	0	11	1	16	Medium	Prac		List1	A_S.wav	AV_S	0		0	1	64113	150		0	0
Exp2	1	Exp2-1-1	59.937	1.0.0.158	2	right	liuxingzhou	282345448	2.0.10.242	2.0.10.242	10-09-2019	2019-10-09 02:14:27	10:14:27	male	2.0.10.147	17	Catch.bmp	997	0		0	0	66632	0		0	0	10	1	17	Medium	Prac	1	List1	A_T.wav	A_T	1	1	0	1	66482	150	1	566	67048
Exp2	1	Exp2-1-1	59.937	1.0.0.158	2	right	liuxingzhou	282345448	2.0.10.242	2.0.10.242	10-09-2019	2019-10-09 02:14:27	10:14:27	male	2.0.10.147	18	Red_C_2.bmp	1344	0		0	0	68784	0		0	0	6	1	18	Medium	Prac	1	List1	Catch.wav	V_T	1	1	1	1	68634	150	1	294	68928
Exp2	1	Exp2-1-1	59.937	1.0.0.158	2	right	liuxingzhou	282345448	2.0.10.242	2.0.10.242	10-09-2019	2019-10-09 02:14:27	10:14:27	male	2.0.10.147	19	Catch.bmp	1196	0		0	0	71287	0		0	0	10	1	19	Medium	Prac	1	List1	A_T.wav	A_T	1	1	1	1	71137	150	1	575	71712
Exp2	1	Exp2-1-1	59.937	1.0.0.158	2	right	liuxingzhou	282345448	2.0.10.242	2.0.10.242	10-09-2019	2019-10-09 02:14:27	10:14:27	male	2.0.10.147	20	Red_S.bmp	1404	0		0	1	73640	0		0	0	17	1	20	Medium	Prac		List1	A_S.wav	AV_S	0		1	1	73489	151	1	943	74432
Exp2	1	Exp2-1-1	59.937	1.0.0.158	2	right	liuxingzhou	282345448	2.0.10.242	2.0.10.242	10-09-2019	2019-10-09 02:14:27	10:14:27	male	2.0.10.147	21	Blue_C.bmp	881	0		0	0	82983	0		0	0	NULL	NULL	NULL	Medium	run1		List2	A_S.wav	AV_S	0		0	2	82833	150		0	0
Exp2	1	Exp2-1-1	59.937	1.0.0.158	2	right	liuxingzhou	282345448	2.0.10.242	2.0.10.242	10-09-2019	2019-10-09 02:14:27	10:14:27	male	2.0.10.147	22	Red_C_2.bmp	1539	0		0	0	85068	0		0	0	NULL	NULL	NULL	Medium	run1	1	List2	A_T.wav	AV_T	1	1	0	1	84918	150	1	298	85216
Exp2	1	Exp2-1-1	59.937	1.0.0.158	2	right	liuxingzhou	282345448	2.0.10.242	2.0.10.242	10-09-2019	2019-10-09 02:14:27	10:14:27	male	2.0.10.147	23	Red_C.bmp	1250	0		1	0	87754	0		0	0	NULL	NULL	NULL	Medium	run1	1	List2	Catch.wav	V_T	1	1	1	1	87604	150	1	324	87928
Exp2	1	Exp2-1-1	59.937	1.0.0.158	2	right	liuxingzhou	282345448	2.0.10.242	2.0.10.242	10-09-2019	2019-10-09 02:14:27	10:14:27	male	2.0.10.147	24	Blue_S_2.bmp	1130	0		0	0	90157	0		0	0	NULL	NULL	NULL	Medium	run1	1	List2	A_T.wav	AV_T	1	1	1	1	90007	150	1	305	90312
Exp2	1	Exp2-1-1	59.937	1.0.0.158	2	right	liuxingzhou	282345448	2.0.10.242	2.0.10.242	10-09-2019	2019-10-09 02:14:27	10:14:27	male	2.0.10.147	25	Blue_S_2.bmp	823	0		0	0	92443	0		0	0	NULL	NULL	NULL	Medium	run1	1	List2	Catch.wav	V_T	1	1	1	1	92293	150	1	875	93168
Exp2	1	Exp2-1-1	59.937	1.0.0.158	2	right	liuxingzhou	282345448	2.0.10.242	2.0.10.242	10-09-2019	2019-10-09 02:14:27	10:14:27	male	2.0.10.147	26	Red_S.bmp	966	0		0	0	94428	0		0	0	NULL	NULL	NULL	Medium	run1		List2	A_S.wav	AV_S	0		1	1	94278	150	1	266	94544
Exp2	1	Exp2-1-1	59.937	1.0.0.158	2	right	liuxingzhou	282345448	2.0.10.242	2.0.10.242	10-09-2019	2019-10-09 02:14:27	10:14:27	male	2.0.10.147	27	Catch.bmp	1166	0		0	0	96547	0		0	0	NULL	NULL	NULL	Medium	run1	1	List2	A_T.wav	A_T	1	1	0	1	96397	150	1	755	97152
Exp2	1	Exp2-1-1	59.937	1.0.0.158	2	right	liuxingzhou	282345448	2.0.10.242	2.0.10.242	10-09-2019	2019-10-09 02:14:27	10:14:27	male	2.0.10.147	28	Blue_S.bmp	1079	0		0	0	98866	0		0	0	NULL	NULL	NULL	Medium	run1	1	List2	Catch.wav	V_T	1	1	1	1	98716	150	1	324	99040
Exp2	1	Exp2-1-1	59.937	1.0.0.158	2	right	liuxingzhou	282345448	2.0.10.242	2.0.10.242	10-09-2019	2019-10-09 02:14:27	10:14:27	male	2.0.10.147	29	Blue_S_2.bmp	1116	0		0	0	101102	0		0	0	NULL	NULL	NULL	Medium	run1	1	List2	Catch.wav	V_T	0		0	1	100952	150		0	0
Exp2	1	Exp2-1-1	59.937	1.0.0.158	2	right	liuxingzhou	282345448	2.0.10.242	2.0.10.242	10-09-2019	2019-10-09 02:14:27	10:14:27	male	2.0.10.147	30	Blue_C.bmp	913	0		0	0	103421	0		0	0	NULL	NULL	NULL	Medium	run1		List2	A_S.wav	AV_S	0		1	1	103271	150		0	0
Exp2	1	Exp2-1-1	59.937	1.0.0.158	2	right	liuxingzhou	282345448	2.0.10.242	2.0.10.242	10-09-2019	2019-10-09 02:14:27	10:14:27	male	2.0.10.147	31	Red_C.bmp	1250	0		0	1	105557	0		0	0	NULL	NULL	NULL	Medium	run1	1	List2	Catch.wav	V_T	1	1	1	1	105406	151	1	266	105672
Exp2	1	Exp2-1-1	59.937	1.0.0.158	2	right	liuxingzhou	282345448	2.0.10.242	2.0.10.242	10-09-2019	2019-10-09 02:14:27	10:14:27	male	2.0.10.147	32	Red_S_2.bmp	1112	0		0	0	107959	0		0	0	NULL	NULL	NULL	Medium	run1		List2	Catch.wav	V_S	0		0	1	107809	150	1	319	108128
Exp2	1	Exp2-1-1	59.937	1.0.0.158	2	right	liuxingzhou	282345448	2.0.10.242	2.0.10.242	10-09-2019	2019-10-09 02:14:27	10:14:27	male	2.0.10.147	33	Blue_S.bmp	1201	0		0	0	110228	0		0	0	NULL	NULL	NULL	Medium	run1	1	List2	A_T.wav	AV_T	1	1	0	1	110078	150	1	434	110512
Exp2	1	Exp2-1-1	59.937	1.0.0.158	2	right	liuxingzhou	282345448	2.0.10.242	2.0.10.242	10-09-2019	2019-10-09 02:14:27	10:14:27	male	2.0.10.147	34	Red_C.bmp	1016	0		0	1	112581	0		0	0	NULL	NULL	NULL	Medium	run1	1	List2	A_T.wav	AV_T	1	1	1	1	112430	151	1	459	112889
Exp2	1	Exp2-1-1	59.937	1.0.0.158	2	right	liuxingzhou	282345448	2.0.10.242	2.0.10.242	10-09-2019	2019-10-09 02:14:27	10:14:27	male	2.0.10.147	35	Catch.bmp	1172	0		0	1	114750	0		0	0	NULL	NULL	NULL	Medium	run1	1	List2	A_T.wav	A_T	1	1	1	1	114599	151	1	681	115280
Exp2	1	Exp2-1-1	59.937	1.0.0.158	2	right	liuxingzhou	282345448	2.0.10.242	2.0.10.242	10-09-2019	2019-10-09 02:14:27	10:14:27	male	2.0.10.147	36	Catch.bmp	904	0		0	1	117069	0		0	0	NULL	NULL	NULL	Medium	run1		List2	A_S.wav	A_S	0		1	1	116918	151		0	0
Exp2	1	Exp2-1-1	59.937	1.0.0.158	2	right	liuxingzhou	282345448	2.0.10.242	2.0.10.242	10-09-2019	2019-10-09 02:14:27	10:14:27	male	2.0.10.147	37	Red_C.bmp	1370	0		0	1	119188	0		0	0	NULL	NULL	NULL	Medium	run1	1	List2	Catch.wav	V_T	1	1	1	1	119037	151	1	491	119528
Exp2	1	Exp2-1-1	59.937	1.0.0.158	2	right	liuxingzhou	282345448	2.0.10.242	2.0.10.242	10-09-2019	2019-10-09 02:14:27	10:14:27	male	2.0.10.147	38	Catch.bmp	1319	0		0	0	121707	0		0	0	NULL	NULL	NULL	Medium	run1	1	List2	A_T.wav	A_T	1	1	1	1	121557	150	1	587	122144
Exp2	1	Exp2-1-1	59.937	1.0.0.158	2	right	liuxingzhou	282345448	2.0.10.242	2.0.10.242	10-09-2019	2019-10-09 02:14:27	10:14:27	male	2.0.10.147	39	Blue_S.bmp	1038	0		0	0	124176	0		0	0	NULL	NULL	NULL	Medium	run1	1	List2	Catch.wav	V_T	1	1	1	1	124026	150	1	334	124360
Exp2	1	Exp2-1-1	59.937	1.0.0.158	2	right	liuxingzhou	282345448	2.0.10.242	2.0.10.242	10-09-2019	2019-10-09 02:14:27	10:14:27	male	2.0.10.147	40	Catch.bmp	1480	0		0	0	126362	0		0	0	NULL	NULL	NULL	Medium	run1	1	List2	A_T.wav	A_T	1	1	0	1	126212	150	1	500	126712
Exp2	1	Exp2-1-1	59.937	1.0.0.158	2	right	liuxingzhou	282345448	2.0.10.242	2.0.10.242	10-09-2019	2019-10-09 02:14:27	10:14:27	male	2.0.10.147	41	Catch.bmp	968	0		0	0	128998	0		0	0	NULL	NULL	NULL	Medium	run1	1	List2	A_T.wav	A_T	1	1	0	1	128848	150	1	552	129400
Exp2	1	Exp2-1-1	59.937	1.0.0.158	2	right	liuxingzhou	282345448	2.0.10.242	2.0.10.242	10-09-2019	2019-10-09 02:14:27	10:14:27	male	2.0.10.147	42	Catch.bmp	1280	0		0	0	131117	0		0	0	NULL	NULL	NULL	Medium	run1	1	List2	A_T.wav	A_T	1	1	0	1	130967	150	1	513	131480
Exp2	1	Exp2-1-1	59.937	1.0.0.158	2	right	liuxingzhou	282345448	2.0.10.242	2.0.10.242	10-09-2019	2019-10-09 02:14:27	10:14:27	male	2.0.10.147	43	Blue_S.bmp	928	0		0	0	133553	0		0	0	NULL	NULL	NULL	Medium	run1	1	List2	Catch.wav	V_T	1	1	0	2	133403	150	1	540	133943
Exp2	1	Exp2-1-1	59.937	1.0.0.158	2	right	liuxingzhou	282345448	2.0.10.242	2.0.10.242	10-09-2019	2019-10-09 02:14:27	10:14:27	male	2.0.10.147	44	Blue_S.bmp	1597	0		0	0	135638	0		0	0	NULL	NULL	NULL	Medium	run1	1	List2	Catch.wav	V_T	1	1	0	1	135488	150	1	296	135784
Exp2	1	Exp2-1-1	59.937	1.0.0.158	2	right	liuxingzhou	282345448	2.0.10.242	2.0.10.242	10-09-2019	2019-10-09 02:14:27	10:14:27	male	2.0.10.147	45	Catch.bmp	971	0		0	0	138391	0		0	0	NULL	NULL	NULL	Medium	run1	1	List2	A_T.wav	A_T	1	1	0	1	138241	150	1	454	138695
Exp2	1	Exp2-1-1	59.937	1.0.0.158	2	right	liuxingzhou	282345448	2.0.10.242	2.0.10.242	10-09-2019	2019-10-09 02:14:27	10:14:27	male	2.0.10.147	46	Blue_S.bmp	829	0		0	0	140510	0		0	0	NULL	NULL	NULL	Medium	run1	1	List2	Catch.wav	V_T	1	1	1	1	140360	150	1	327	140687
Exp2	1	Exp2-1-1	59.937	1.0.0.158	2	right	liuxingzhou	282345448	2.0.10.242	2.0.10.242	10-09-2019	2019-10-09 02:14:27	10:14:27	male	2.0.10.147	47	Catch.bmp	1236	0		1	0	142495	0		0	0	NULL	NULL	NULL	Medium	run1	1	List2	A_T.wav	A_T	1	1	1	1	142345	150	1	558	142903
Exp2	1	Exp2-1-1	59.937	1.0.0.158	2	right	liuxingzhou	282345448	2.0.10.242	2.0.10.242	10-09-2019	2019-10-09 02:14:27	10:14:27	male	2.0.10.147	48	Catch.bmp	1137	0		0	0	144881	0		0	0	NULL	NULL	NULL	Medium	run1		List2	A_S.wav	A_S	0		0	1	144731	150		0	0
Exp2	1	Exp2-1-1	59.937	1.0.0.158	2	right	liuxingzhou	282345448	2.0.10.242	2.0.10.242	10-09-2019	2019-10-09 02:14:27	10:14:27	male	2.0.10.147	49	Catch.bmp	1199	0		0	0	147234	0		0	0	NULL	NULL	NULL	Medium	run1	1	List2	A_T.wav	A_T	1	1	0	1	147084	150	1	508	147592
Exp2	1	Exp2-1-1	59.937	1.0.0.158	2	right	liuxingzhou	282345448	2.0.10.242	2.0.10.242	10-09-2019	2019-10-09 02:14:27	10:14:27	male	2.0.10.147	50	Catch.bmp	1304	0		0	0	149586	0		0	0	NULL	NULL	NULL	Medium	run1		List2	A_S.wav	A_S	0		0	1	149436	150		0	0
Exp2	1	Exp2-1-1	59.937	1.0.0.158	2	right	liuxingzhou	282345448	2.0.10.242	2.0.10.242	10-09-2019	2019-10-09 02:14:27	10:14:27	male	2.0.10.147	51	Blue_S_2.bmp	1346	0		0	1	152106	0		0	0	NULL	NULL	NULL	Medium	run1	1	List2	A_T.wav	AV_T	1	1	1	1	151955	151	1	421	152376
Exp2	1	Exp2-1-1	59.937	1.0.0.158	2	right	liuxingzhou	282345448	2.0.10.242	2.0.10.242	10-09-2019	2019-10-09 02:14:27	10:14:27	male	2.0.10.147	52	Red_C.bmp	953	0		0	0	154608	0		0	0	NULL	NULL	NULL	Medium	run1	1	List2	Catch.wav	V_T	1	1	1	1	154458	150	1	325	154783
Exp2	1	Exp2-1-1	59.937	1.0.0.158	2	right	liuxingzhou	282345448	2.0.10.242	2.0.10.242	10-09-2019	2019-10-09 02:14:27	10:14:27	male	2.0.10.147	53	Red_S.bmp	1048	0		1	0	156710	0		0	0	NULL	NULL	NULL	Medium	run1		List2	Catch.wav	V_S	0		0	1	156560	150	1	343	156903
Exp2	1	Exp2-1-1	59.937	1.0.0.158	2	right	liuxingzhou	282345448	2.0.10.242	2.0.10.242	10-09-2019	2019-10-09 02:14:27	10:14:27	male	2.0.10.147	54	Blue_S.bmp	825	0		0	0	158913	0		0	0	NULL	NULL	NULL	Medium	run1	1	List2	A_T.wav	AV_T	1	1	0	1	158763	150	1	524	159287
Exp2	1	Exp2-1-1	59.937	1.0.0.158	2	right	liuxingzhou	282345448	2.0.10.242	2.0.10.242	10-09-2019	2019-10-09 02:14:27	10:14:27	male	2.0.10.147	55	Catch.bmp	830	0		0	0	160898	0		0	0	NULL	NULL	NULL	Medium	run1	1	List2	A_T.wav	A_T	1	1	0	1	160748	150	1	595	161343
Exp2	1	Exp2-1-1	59.937	1.0.0.158	2	right	liuxingzhou	282345448	2.0.10.242	2.0.10.242	10-09-2019	2019-10-09 02:14:27	10:14:27	male	2.0.10.147	56	Red_S_2.bmp	999	0		0	0	162884	0		0	0	NULL	NULL	NULL	Medium	run1		List2	Catch.wav	V_S	0		0	2	162734	150		0	0
Exp2	1	Exp2-1-1	59.937	1.0.0.158	2	right	liuxingzhou	282345448	2.0.10.242	2.0.10.242	10-09-2019	2019-10-09 02:14:27	10:14:27	male	2.0.10.147	57	Blue_S.bmp	1076	0		0	0	165103	0		0	0	NULL	NULL	NULL	Medium	run1	1	List2	Catch.wav	V_T	1	1	0	2	164953	150	1	414	165367
Exp2	1	Exp2-1-1	59.937	1.0.0.158	2	right	liuxingzhou	282345448	2.0.10.242	2.0.10.242	10-09-2019	2019-10-09 02:14:27	10:14:27	male	2.0.10.147	58	Red_S.bmp	840	0		0	0	167338	0		0	0	NULL	NULL	NULL	Medium	run1		List2	A_S.wav	AV_S	0		1	1	167188	150		0	0
Exp2	1	Exp2-1-1	59.937	1.0.0.158	2	right	liuxingzhou	282345448	2.0.10.242	2.0.10.242	10-09-2019	2019-10-09 02:14:27	10:14:27	male	2.0.10.147	59	Red_C.bmp	1263	0		0	1	169391	0		0	0	NULL	NULL	NULL	Medium	run1	1	List2	Catch.wav	V_T	1	1	1	1	169240	151	1	743	169983
Exp2	1	Exp2-1-1	59.937	1.0.0.158	2	right	liuxingzhou	282345448	2.0.10.242	2.0.10.242	10-09-2019	2019-10-09 02:14:27	10:14:27	male	2.0.10.147	60	Blue_C.bmp	935	0		0	0	171810	0		0	0	NULL	NULL	NULL	Medium	Run1		List2	Catch.wav	V_S	0		0	2	171660	150		0	0
Exp2	1	Exp2-1-1	59.937	1.0.0.158	2	right	liuxingzhou	282345448	2.0.10.242	2.0.10.242	10-09-2019	2019-10-09 02:14:27	10:14:27	male	2.0.10.147	61	Red_C.bmp	1328	0		0	0	173962	0		0	0	NULL	NULL	NULL	Medium	run1	1	List2	A_T.wav	AV_T	1	1	0	1	173812	150	1	443	174255
Exp2	1	Exp2-1-1	59.937	1.0.0.158	2	right	liuxingzhou	282345448	2.0.10.242	2.0.10.242	10-09-2019	2019-10-09 02:14:27	10:14:27	male	2.0.10.147	62	Blue_S.bmp	1396	0		0	0	176448	0		0	0	NULL	NULL	NULL	Medium	run1	1	List2	Catch.wav	V_T	1	1	1	1	176298	150	1	317	176615
Exp2	1	Exp2-1-1	59.937	1.0.0.158	2	right	liuxingzhou	282345448	2.0.10.242	2.0.10.242	10-09-2019	2019-10-09 02:14:27	10:14:27	male	2.0.10.147	63	Blue_S.bmp	1194	0		0	0	179001	0		0	0	NULL	NULL	NULL	Medium	run1	1	List2	A_T.wav	AV_T	1	1	0	2	178851	150	1	516	179367
Exp2	1	Exp2-1-1	59.937	1.0.0.158	2	right	liuxingzhou	282345448	2.0.10.242	2.0.10.242	10-09-2019	2019-10-09 02:14:27	10:14:27	male	2.0.10.147	64	Blue_C.bmp	957	0		0	0	181353	0		0	0	NULL	NULL	NULL	Medium	Run1		List2	Catch.wav	V_S	0		1	1	181203	150	1	324	181527
Exp2	1	Exp2-1-1	59.937	1.0.0.158	2	right	liuxingzhou	282345448	2.0.10.242	2.0.10.242	10-09-2019	2019-10-09 02:14:27	10:14:27	male	2.0.10.147	65	Blue_C_2.bmp	1467	0		0	0	183472	0		0	0	NULL	NULL	NULL	Medium	run1		List2	A_S.wav	AV_S	0		1	1	183322	150		0	0
Exp2	1	Exp2-1-1	59.937	1.0.0.158	2	right	liuxingzhou	282345448	2.0.10.242	2.0.10.242	10-09-2019	2019-10-09 02:14:27	10:14:27	male	2.0.10.147	66	Blue_S.bmp	1251	0		0	0	186158	0		0	0	NULL	NULL	NULL	Medium	run1	1	List2	Catch.wav	V_T	1	1	1	1	186008	150	1	679	186687
Exp2	1	Exp2-1-1	59.937	1.0.0.158	2	right	liuxingzhou	282345448	2.0.10.242	2.0.10.242	10-09-2019	2019-10-09 02:14:27	10:14:27	male	2.0.10.147	67	Red_C.bmp	992	0		0	0	188561	0		0	0	NULL	NULL	NULL	Medium	run1	1	List2	Catch.wav	V_T	1	1	0	1	188411	150	1	580	188991
Exp2	1	Exp2-1-1	59.937	1.0.0.158	2	right	liuxingzhou	282345448	2.0.10.242	2.0.10.242	10-09-2019	2019-10-09 02:14:27	10:14:27	male	2.0.10.147	68	Catch.bmp	1433	0		0	0	190713	0		0	0	NULL	NULL	NULL	Medium	run1	1	List2	A_T.wav	A_T	1	1	1	1	190563	150	1	684	191247
Exp2	1	Exp2-1-1	59.937	1.0.0.158	2	right	liuxingzhou	282345448	2.0.10.242	2.0.10.242	10-09-2019	2019-10-09 02:14:27	10:14:27	male	2.0.10.147	69	Blue_S.bmp	1077	0		0	0	193299	0		0	0	NULL	NULL	NULL	Medium	run1	1	List2	Catch.wav	V_T	1	1	1	1	193149	150	1	306	193455
Exp2	1	Exp2-1-1	59.937	1.0.0.158	2	right	liuxingzhou	282345448	2.0.10.242	2.0.10.242	10-09-2019	2019-10-09 02:14:27	10:14:27	male	2.0.10.147	70	Catch.bmp	1551	0		0	0	195535	0		0	0	NULL	NULL	NULL	Medium	run1		List2	A_S.wav	A_S	0		0	1	195385	150		0	0
Exp2	1	Exp2-1-1	59.937	1.0.0.158	2	right	liuxingzhou	282345448	2.0.10.242	2.0.10.242	10-09-2019	2019-10-09 02:14:27	10:14:27	male	2.0.10.147	71	Catch.bmp	1249	0		0	0	198288	0		0	0	NULL	NULL	NULL	Medium	run1		List2	A_S.wav	A_S	0		0	2	198138	150		0	0
Exp2	1	Exp2-1-1	59.937	1.0.0.158	2	right	liuxingzhou	282345448	2.0.10.242	2.0.10.242	10-09-2019	2019-10-09 02:14:27	10:14:27	male	2.0.10.147	72	Red_C_2.bmp	803	0		0	0	200740	0		0	0	NULL	NULL	NULL	Medium	run1	1	List2	Catch.wav	V_T	1	1	1	1	200590	150	1	481	201071
Exp2	1	Exp2-1-1	59.937	1.0.0.158	2	right	liuxingzhou	282345448	2.0.10.242	2.0.10.242	10-09-2019	2019-10-09 02:14:27	10:14:27	male	2.0.10.147	73	Catch.bmp	832	0		0	0	202692	0		0	0	NULL	NULL	NULL	Medium	run1		List2	A_S.wav	A_S	0		1	1	202542	150		0	0
Exp2	1	Exp2-1-1	59.937	1.0.0.158	2	right	liuxingzhou	282345448	2.0.10.242	2.0.10.242	10-09-2019	2019-10-09 02:14:27	10:14:27	male	2.0.10.147	74	Catch.bmp	1528	0		0	0	204728	0		0	0	NULL	NULL	NULL	Medium	run1		List2	A_S.wav	A_S	0		0	1	204578	150		0	0
Exp2	1	Exp2-1-1	59.937	1.0.0.158	2	right	liuxingzhou	282345448	2.0.10.242	2.0.10.242	10-09-2019	2019-10-09 02:14:27	10:14:27	male	2.0.10.147	75	Catch.bmp	1288	0		0	0	207464	0		0	0	NULL	NULL	NULL	Medium	run1	1	List2	A_T.wav	A_T	1	1	0	1	207314	150	1	550	207864
Exp2	1	Exp2-1-1	59.937	1.0.0.158	2	right	liuxingzhou	282345448	2.0.10.242	2.0.10.242	10-09-2019	2019-10-09 02:14:27	10:14:27	male	2.0.10.147	76	Catch.bmp	995	0		0	0	209900	0		0	0	NULL	NULL	NULL	Medium	run1	1	List2	A_T.wav	A_T	1	1	0	1	209750	150	1	497	210247
Exp2	1	Exp2-1-1	59.937	1.0.0.158	2	right	liuxingzhou	282345448	2.0.10.242	2.0.10.242	10-09-2019	2019-10-09 02:14:27	10:14:27	male	2.0.10.147	77	Red_C_2.bmp	1378	0		0	0	212052	0		0	0	NULL	NULL	NULL	Medium	run1	1	List2	Catch.wav	V_T	1	1	1	1	211902	150	1	402	212304
Exp2	1	Exp2-1-1	59.937	1.0.0.158	2	right	liuxingzhou	282345448	2.0.10.242	2.0.10.242	10-09-2019	2019-10-09 02:14:27	10:14:27	male	2.0.10.147	78	Red_S.bmp	1469	0		0	0	214588	0		0	0	NULL	NULL	NULL	Medium	run1		List2	Catch.wav	V_S	0		0	1	214438	150	1	313	214751
Exp2	1	Exp2-1-1	59.937	1.0.0.158	2	right	liuxingzhou	282345448	2.0.10.242	2.0.10.242	10-09-2019	2019-10-09 02:14:27	10:14:27	male	2.0.10.147	79	Red_C_2.bmp	1178	0		0	1	217208	0		0	0	NULL	NULL	NULL	Medium	run1	1	List2	A_T.wav	AV_T	1	1	1	1	217057	151	1	470	217527
Exp2	1	Exp2-1-1	59.937	1.0.0.158	2	right	liuxingzhou	282345448	2.0.10.242	2.0.10.242	10-09-2019	2019-10-09 02:14:27	10:14:27	male	2.0.10.147	80	Red_C_2.bmp	1307	0		0	0	219543	0		0	0	NULL	NULL	NULL	Medium	run1	1	List2	Catch.wav	V_T	1	1	1	1	219393	150	1	535	219928
Exp2	1	Exp2-1-1	59.937	1.0.0.158	2	right	liuxingzhou	282345448	2.0.10.242	2.0.10.242	10-09-2019	2019-10-09 02:14:27	10:14:27	male	2.0.10.147	81	Catch.bmp	884	0		0	0	222013	0		0	0	NULL	NULL	NULL	Medium	run1	1	List2	A_T.wav	A_T	1	1	0	2	221863	150	1	529	222392
Exp2	1	Exp2-1-1	59.937	1.0.0.158	2	right	liuxingzhou	282345448	2.0.10.242	2.0.10.242	10-09-2019	2019-10-09 02:14:27	10:14:27	male	2.0.10.147	82	Red_C_2.bmp	968	0		0	0	224048	0		0	0	NULL	NULL	NULL	Medium	run1	1	List2	Catch.wav	V_T	1	1	1	1	223898	150	1	397	224295
Exp2	1	Exp2-1-1	59.937	1.0.0.158	2	right	liuxingzhou	282345448	2.0.10.242	2.0.10.242	10-09-2019	2019-10-09 02:14:27	10:14:27	male	2.0.10.147	83	Catch.bmp	1161	0		0	0	226167	0		0	0	NULL	NULL	NULL	Medium	run1	1	List2	A_T.wav	A_T	1	1	1	1	226017	150	1	622	226639
Exp2	1	Exp2-1-1	59.937	1.0.0.158	2	right	liuxingzhou	282345448	2.0.10.242	2.0.10.242	10-09-2019	2019-10-09 02:14:27	10:14:27	male	2.0.10.147	84	Catch.bmp	1232	0		0	0	228486	0		0	0	NULL	NULL	NULL	Medium	run1	1	List2	A_T.wav	A_T	1	1	0	1	228336	150	1	455	228791
Exp2	1	Exp2-1-1	59.937	1.0.0.158	2	right	liuxingzhou	282345448	2.0.10.242	2.0.10.242	10-09-2019	2019-10-09 02:14:27	10:14:27	male	2.0.10.147	85	Red_C_2.bmp	827	0		0	0	230872	0		0	0	NULL	NULL	NULL	Medium	run1	1	List2	Catch.wav	V_T	1	1	1	1	230722	150	1	317	231039
Exp2	1	Exp2-1-1	59.937	1.0.0.158	2	right	liuxingzhou	282345448	2.0.10.242	2.0.10.242	10-09-2019	2019-10-09 02:14:27	10:14:27	male	2.0.10.147	86	Red_C_2.bmp	1118	0		1	0	232857	0		0	0	NULL	NULL	NULL	Medium	run1	1	List2	A_T.wav	AV_T	1	1	1	1	232707	150	1	436	233143
Exp2	1	Exp2-1-1	59.937	1.0.0.158	2	right	liuxingzhou	282345448	2.0.10.242	2.0.10.242	10-09-2019	2019-10-09 02:14:27	10:14:27	male	2.0.10.147	87	Red_C_2.bmp	1481	0		1	0	235126	0		0	0	NULL	NULL	NULL	Medium	run1	1	List2	A_T.wav	AV_T	1	1	1	1	234976	150	1	399	235375
Exp2	1	Exp2-1-1	59.937	1.0.0.158	2	right	liuxingzhou	282345448	2.0.10.242	2.0.10.242	10-09-2019	2019-10-09 02:14:27	10:14:27	male	2.0.10.147	88	Catch.bmp	1145	0		0	1	237763	0		0	0	NULL	NULL	NULL	Medium	run1	1	List2	A_T.wav	A_T	1	1	1	1	237612	151	1	475	238087
Exp2	1	Exp2-1-1	59.937	1.0.0.158	2	right	liuxingzhou	282345448	2.0.10.242	2.0.10.242	10-09-2019	2019-10-09 02:14:27	10:14:27	male	2.0.10.147	89	Blue_S_2.bmp	936	0		0	0	240065	0		0	0	NULL	NULL	NULL	Medium	run1	1	List2	Catch.wav	V_T	1	1	1	1	239915	150	1	477	240392
Exp2	1	Exp2-1-1	59.937	1.0.0.158	2	right	liuxingzhou	282345448	2.0.10.242	2.0.10.242	10-09-2019	2019-10-09 02:14:27	10:14:27	male	2.0.10.147	90	Red_S_2.bmp	1385	0		0	1	242151	0		0	0	NULL	NULL	NULL	Medium	run1		List2	A_S.wav	AV_S	0		1	1	242000	151		0	0
Exp2	1	Exp2-1-1	59.937	1.0.0.158	2	right	liuxingzhou	282345448	2.0.10.242	2.0.10.242	10-09-2019	2019-10-09 02:14:27	10:14:27	male	2.0.10.147	91	Red_C.bmp	958	0		0	0	244753	0		0	0	NULL	NULL	NULL	Medium	run1	1	List2	Catch.wav	V_T	0		1	1	244603	150		0	0
Exp2	1	Exp2-1-1	59.937	1.0.0.158	2	right	liuxingzhou	282345448	2.0.10.242	2.0.10.242	10-09-2019	2019-10-09 02:14:27	10:14:27	male	2.0.10.147	92	Blue_S_2.bmp	1172	0		0	0	246922	0		0	0	NULL	NULL	NULL	Medium	run1	1	List2	A_T.wav	AV_T	1	1	1	1	246772	150	1	235	247007
Exp2	1	Exp2-1-1	59.937	1.0.0.158	2	right	liuxingzhou	282345448	2.0.10.242	2.0.10.242	10-09-2019	2019-10-09 02:14:27	10:14:27	male	2.0.10.147	93	Catch.bmp	1277	0		0	0	249241	0		0	0	NULL	NULL	NULL	Medium	run1	1	List2	A_T.wav	A_T	1	1	0	1	249091	150	1	507	249598
Exp2	1	Exp2-1-1	59.937	1.0.0.158	2	right	liuxingzhou	282345448	2.0.10.242	2.0.10.242	10-09-2019	2019-10-09 02:14:27	10:14:27	male	2.0.10.147	94	Catch.bmp	875	0		0	0	251677	0		0	0	NULL	NULL	NULL	Medium	run1		List2	A_S.wav	A_S	0		0	1	251527	150		0	0
Exp2	1	Exp2-1-1	59.937	1.0.0.158	2	right	liuxingzhou	282345448	2.0.10.242	2.0.10.242	10-09-2019	2019-10-09 02:14:27	10:14:27	male	2.0.10.147	95	Red_C.bmp	1313	0		0	0	253763	0		0	0	NULL	NULL	NULL	Medium	run1	1	List2	A_T.wav	AV_T	1	1	0	1	253613	150	1	393	254006
Exp2	1	Exp2-1-1	59.937	1.0.0.158	2	right	liuxingzhou	282345448	2.0.10.242	2.0.10.242	10-09-2019	2019-10-09 02:14:27	10:14:27	male	2.0.10.147	96	Catch.bmp	1005	0		0	0	256232	0		0	0	NULL	NULL	NULL	Medium	run1	1	List2	A_T.wav	A_T	1	1	0	1	256082	150	1	572	256654
Exp2	1	Exp2-1-1	59.937	1.0.0.158	2	right	liuxingzhou	282345448	2.0.10.242	2.0.10.242	10-09-2019	2019-10-09 02:14:27	10:14:27	male	2.0.10.147	97	Blue_C.bmp	905	0		0	0	258384	0		0	0	NULL	NULL	NULL	Medium	run1		List2	A_S.wav	AV_S	0		0	1	258234	150		0	0
Exp2	1	Exp2-1-1	59.937	1.0.0.158	2	right	liuxingzhou	282345448	2.0.10.242	2.0.10.242	10-09-2019	2019-10-09 02:14:27	10:14:27	male	2.0.10.147	98	Catch.bmp	850	0		0	1	260487	0		0	0	NULL	NULL	NULL	Medium	run1	1	List2	A_T.wav	A_T	1	1	1	1	260336	151	1	758	261094
Exp2	1	Exp2-1-1	59.937	1.0.0.158	2	right	liuxingzhou	282345448	2.0.10.242	2.0.10.242	10-09-2019	2019-10-09 02:14:27	10:14:27	male	2.0.10.147	99	Catch.bmp	1358	0		0	0	262489	0		0	0	NULL	NULL	NULL	Medium	run1		List2	A_S.wav	A_S	0		0	2	262339	150		0	0
Exp2	1	Exp2-1-1	59.937	1.0.0.158	2	right	liuxingzhou	282345448	2.0.10.242	2.0.10.242	10-09-2019	2019-10-09 02:14:27	10:14:27	male	2.0.10.147	100	Catch.bmp	1247	0		0	0	265058	0		0	0	NULL	NULL	NULL	Medium	run1	1	List2	A_T.wav	A_T	1	1	0	1	264908	150	1	658	265566
Exp2	1	Exp2-1-1	59.937	1.0.0.158	2	right	liuxingzhou	282345448	2.0.10.242	2.0.10.242	10-09-2019	2019-10-09 02:14:27	10:14:27	male	2.0.10.147	101	Blue_S_2.bmp	1599	0		0	1	267461	0		0	0	NULL	NULL	NULL	Medium	run1	1	List2	Catch.wav	V_T	1	1	1	1	267310	151	1	632	267942
Exp2	1	Exp2-1-1	59.937	1.0.0.158	2	right	liuxingzhou	282345448	2.0.10.242	2.0.10.242	10-09-2019	2019-10-09 02:14:27	10:14:27	male	2.0.10.147	102	Blue_C_2.bmp	1417	0		0	1	270214	0		0	0	NULL	NULL	NULL	Medium	run1		List2	A_S.wav	AV_S	0		1	1	270063	151		0	0
Exp2	1	Exp2-1-1	59.937	1.0.0.158	2	right	liuxingzhou	282345448	2.0.10.242	2.0.10.242	10-09-2019	2019-10-09 02:14:27	10:14:27	male	2.0.10.147	103	Red_S_2.bmp	1264	0		0	1	272850	0		0	0	NULL	NULL	NULL	Medium	run1		List2	Catch.wav	V_S	0		1	1	272699	151	1	308	273007
Exp2	1	Exp2-1-1	59.937	1.0.0.158	2	right	liuxingzhou	282345448	2.0.10.242	2.0.10.242	10-09-2019	2019-10-09 02:14:27	10:14:27	male	2.0.10.147	104	Catch.bmp	1108	0		0	0	275269	0		0	0	NULL	NULL	NULL	Medium	run1	1	List2	A_T.wav	A_T	1	1	1	1	275119	150	1	463	275582
Exp2	1	Exp2-1-1	59.937	1.0.0.158	2	right	liuxingzhou	282345448	2.0.10.242	2.0.10.242	10-09-2019	2019-10-09 02:14:27	10:14:27	male	2.0.10.147	105	Catch.bmp	1323	0		0	0	277538	0		0	0	NULL	NULL	NULL	Medium	run1	1	List2	A_T.wav	A_T	1	1	0	1	277388	150	1	610	277998
Exp2	1	Exp2-1-1	59.937	1.0.0.158	2	right	liuxingzhou	282345448	2.0.10.242	2.0.10.242	10-09-2019	2019-10-09 02:14:27	10:14:27	male	2.0.10.147	106	Catch.bmp	1220	0		0	0	280024	0		0	0	NULL	NULL	NULL	Medium	run1	1	List2	A_T.wav	A_T	1	1	0	1	279874	150	1	332	280206
Exp2	1	Exp2-1-1	59.937	1.0.0.158	2	right	liuxingzhou	282345448	2.0.10.242	2.0.10.242	10-09-2019	2019-10-09 02:14:27	10:14:27	male	2.0.10.147	107	Red_C_2.bmp	1050	0		0	0	282393	0		0	0	NULL	NULL	NULL	Medium	run1	1	List2	Catch.wav	V_T	0		1	1	282243	150		0	0
Exp2	1	Exp2-1-1	59.937	1.0.0.158	2	right	liuxingzhou	282345448	2.0.10.242	2.0.10.242	10-09-2019	2019-10-09 02:14:27	10:14:27	male	2.0.10.147	108	Blue_S.bmp	827	0		0	0	284662	0		0	0	NULL	NULL	NULL	Medium	run1	1	List2	A_T.wav	AV_T	1	1	1	1	284512	150	1	374	284886
Exp2	1	Exp2-1-1	59.937	1.0.0.158	2	right	liuxingzhou	282345448	2.0.10.242	2.0.10.242	10-09-2019	2019-10-09 02:14:27	10:14:27	male	2.0.10.147	109	Blue_C_2.bmp	1545	0		0	1	286648	0		0	0	NULL	NULL	NULL	Medium	run1		List2	Catch.wav	V_S	0		1	1	286497	151		0	0
Exp2	1	Exp2-1-1	59.937	1.0.0.158	2	right	liuxingzhou	282345448	2.0.10.242	2.0.10.242	10-09-2019	2019-10-09 02:14:27	10:14:27	male	2.0.10.147	110	Blue_S.bmp	1236	0		0	0	289417	0		0	0	NULL	NULL	NULL	Medium	run1	1	List2	Catch.wav	V_T	1	1	0	1	289267	150	1	1188	290455
Exp2	1	Exp2-1-1	59.937	1.0.0.158	2	right	liuxingzhou	282345448	2.0.10.242	2.0.10.242	10-09-2019	2019-10-09 02:14:27	10:14:27	male	2.0.10.147	111	Blue_S_2.bmp	1426	0		0	0	291803	0		0	0	NULL	NULL	NULL	Medium	run1	1	List2	Catch.wav	V_T	1	1	0	1	291653	150	1	425	292078
Exp2	1	Exp2-1-1	59.937	1.0.0.158	2	right	liuxingzhou	282345448	2.0.10.242	2.0.10.242	10-09-2019	2019-10-09 02:14:27	10:14:27	male	2.0.10.147	112	Blue_S_2.bmp	1537	0		0	0	294389	0		0	0	NULL	NULL	NULL	Medium	run1	1	List2	Catch.wav	V_T	1	1	0	1	294239	150	1	384	294623
Exp2	1	Exp2-1-1	59.937	1.0.0.158	2	right	liuxingzhou	282345448	2.0.10.242	2.0.10.242	10-09-2019	2019-10-09 02:14:27	10:14:27	male	2.0.10.147	113	Catch.bmp	1167	0		0	0	297075	0		0	0	NULL	NULL	NULL	Medium	run1	1	List2	A_T.wav	A_T	1	1	1	1	296925	150	1	417	297342
Exp2	1	Exp2-1-1	59.937	1.0.0.158	2	right	liuxingzhou	282345448	2.0.10.242	2.0.10.242	10-09-2019	2019-10-09 02:14:27	10:14:27	male	2.0.10.147	114	Red_C_2.bmp	1455	0		0	0	299394	0		0	0	NULL	NULL	NULL	Medium	run1	1	List2	A_T.wav	AV_T	1	1	0	1	299244	150	1	682	299926
Exp2	1	Exp2-1-1	59.937	1.0.0.158	2	right	liuxingzhou	282345448	2.0.10.242	2.0.10.242	10-09-2019	2019-10-09 02:14:27	10:14:27	male	2.0.10.147	115	Blue_S_2.bmp	1475	0		0	0	301997	0		0	0	NULL	NULL	NULL	Medium	run1	1	List2	Catch.wav	V_T	1	1	0	1	301847	150	1	296	302143
Exp2	1	Exp2-1-1	59.937	1.0.0.158	2	right	liuxingzhou	282345448	2.0.10.242	2.0.10.242	10-09-2019	2019-10-09 02:14:27	10:14:27	male	2.0.10.147	116	Red_C_2.bmp	859	0		0	0	304633	0		0	0	NULL	NULL	NULL	Medium	run1	1	List2	A_T.wav	AV_T	1	1	1	1	304483	150	1	499	304982
Exp2	1	Exp2-1-1	59.937	1.0.0.158	2	right	liuxingzhou	282345448	2.0.10.242	2.0.10.242	10-09-2019	2019-10-09 02:14:27	10:14:27	male	2.0.10.147	117	Blue_S.bmp	878	0		0	0	306652	0		0	0	NULL	NULL	NULL	Medium	run1	1	List2	Catch.wav	V_T	1	1	0	1	306502	150	1	984	307486
Exp2	1	Exp2-1-1	59.937	1.0.0.158	2	right	liuxingzhou	282345448	2.0.10.242	2.0.10.242	10-09-2019	2019-10-09 02:14:27	10:14:27	male	2.0.10.147	118	Catch.bmp	1237	0		0	0	308704	0		0	0	NULL	NULL	NULL	Medium	run1	1	List2	A_T.wav	A_T	1	1	1	1	308554	150	1	532	309086
Exp2	1	Exp2-1-1	59.937	1.0.0.158	2	right	liuxingzhou	282345448	2.0.10.242	2.0.10.242	10-09-2019	2019-10-09 02:14:27	10:14:27	male	2.0.10.147	119	Red_C.bmp	1241	0		0	0	311090	0		0	0	NULL	NULL	NULL	Medium	run1	1	List2	A_T.wav	AV_T	1	1	0	1	310940	150	1	538	311478
Exp2	1	Exp2-1-1	59.937	1.0.0.158	2	right	liuxingzhou	282345448	2.0.10.242	2.0.10.242	10-09-2019	2019-10-09 02:14:27	10:14:27	male	2.0.10.147	120	Red_C_2.bmp	1321	0		1	0	313492	0		0	0	NULL	NULL	NULL	Medium	run1	1	List2	Catch.wav	V_T	1	1	1	1	313342	150	1	345	313687
Exp2	1	Exp2-1-1	59.937	1.0.0.158	2	right	liuxingzhou	282345448	2.0.10.242	2.0.10.242	10-09-2019	2019-10-09 02:14:27	10:14:27	male	2.0.10.147	121	Blue_S.bmp	1093	0		0	0	315962	0		0	0	NULL	NULL	NULL	Medium	run1	1	List2	A_T.wav	AV_T	1	1	0	1	315812	150	1	450	316262
Exp2	1	Exp2-1-1	59.937	1.0.0.158	2	right	liuxingzhou	282345448	2.0.10.242	2.0.10.242	10-09-2019	2019-10-09 02:14:27	10:14:27	male	2.0.10.147	122	Red_C_2.bmp	1187	0		0	0	318214	0		0	0	NULL	NULL	NULL	Medium	run1	1	List2	Catch.wav	V_T	1	1	1	1	318064	150	1	526	318590
Exp2	1	Exp2-1-1	59.937	1.0.0.158	2	right	liuxingzhou	282345448	2.0.10.242	2.0.10.242	10-09-2019	2019-10-09 02:14:27	10:14:27	male	2.0.10.147	123	Red_C.bmp	858	0		0	0	320550	0		0	0	NULL	NULL	NULL	Medium	run1	1	List2	A_T.wav	AV_T	1	1	0	1	320400	150	1	423	320823
Exp2	1	Exp2-1-1	59.937	1.0.0.158	2	right	liuxingzhou	282345448	2.0.10.242	2.0.10.242	10-09-2019	2019-10-09 02:14:27	10:14:27	male	2.0.10.147	124	Blue_S.bmp	874	0		0	0	322569	0		0	0	NULL	NULL	NULL	Medium	run1	1	List2	Catch.wav	V_T	1	1	0	1	322419	150	1	307	322726
Exp2	1	Exp2-1-1	59.937	1.0.0.158	2	right	liuxingzhou	282345448	2.0.10.242	2.0.10.242	10-09-2019	2019-10-09 02:14:27	10:14:27	male	2.0.10.147	125	Blue_S.bmp	1067	0		0	0	324604	0		0	0	NULL	NULL	NULL	Medium	run1	1	List2	Catch.wav	V_T	1	1	0	1	324454	150	1	312	324766
Exp2	1	Exp2-1-1	59.937	1.0.0.158	2	right	liuxingzhou	282345448	2.0.10.242	2.0.10.242	10-09-2019	2019-10-09 02:14:27	10:14:27	male	2.0.10.147	126	Blue_C_2.bmp	878	0		0	0	326823	0		0	0	NULL	NULL	NULL	Medium	run1		List2	A_S.wav	AV_S	0		1	1	326673	150		0	0
Exp2	1	Exp2-1-1	59.937	1.0.0.158	2	right	liuxingzhou	282345448	2.0.10.242	2.0.10.242	10-09-2019	2019-10-09 02:14:27	10:14:27	male	2.0.10.147	127	Catch.bmp	831	0		0	0	328909	0		0	0	NULL	NULL	NULL	Medium	run1	1	List2	A_T.wav	A_T	1	1	0	1	328759	150	1	519	329278
Exp2	1	Exp2-1-1	59.937	1.0.0.158	2	right	liuxingzhou	282345448	2.0.10.242	2.0.10.242	10-09-2019	2019-10-09 02:14:27	10:14:27	male	2.0.10.147	128	Blue_S_2.bmp	1181	0		0	0	330894	0		0	0	NULL	NULL	NULL	Medium	run1	1	List2	Catch.wav	V_T	1	1	1	1	330744	150	1	463	331207
Exp2	1	Exp2-1-1	59.937	1.0.0.158	2	right	liuxingzhou	282345448	2.0.10.242	2.0.10.242	10-09-2019	2019-10-09 02:14:27	10:14:27	male	2.0.10.147	129	Red_C_2.bmp	1159	0		0	0	333230	0		0	0	NULL	NULL	NULL	Medium	run1	1	List2	A_T.wav	AV_T	1	1	1	1	333080	150	1	702	333782
Exp2	1	Exp2-1-1	59.937	1.0.0.158	2	right	liuxingzhou	282345448	2.0.10.242	2.0.10.242	10-09-2019	2019-10-09 02:14:27	10:14:27	male	2.0.10.147	130	Red_C_2.bmp	1117	0		0	0	335549	0		0	0	NULL	NULL	NULL	Medium	run1	1	List2	A_T.wav	AV_T	1	1	0	1	335399	150	1	311	335710
Exp2	1	Exp2-1-1	59.937	1.0.0.158	2	right	liuxingzhou	282345448	2.0.10.242	2.0.10.242	10-09-2019	2019-10-09 02:14:27	10:14:27	male	2.0.10.147	131	Catch.bmp	1477	0		0	0	337818	0		0	0	NULL	NULL	NULL	Medium	run1		List2	A_S.wav	A_S	0		0	1	337668	150	1	546	338214
Exp2	1	Exp2-1-1	59.937	1.0.0.158	2	right	liuxingzhou	282345448	2.0.10.242	2.0.10.242	10-09-2019	2019-10-09 02:14:27	10:14:27	male	2.0.10.147	132	Catch.bmp	1567	0		0	0	340454	0		0	0	NULL	NULL	NULL	Medium	run1		List2	A_S.wav	A_S	0		0	1	340304	150		0	0
Exp2	1	Exp2-1-1	59.937	1.0.0.158	2	right	liuxingzhou	282345448	2.0.10.242	2.0.10.242	10-09-2019	2019-10-09 02:14:27	10:14:27	male	2.0.10.147	133	Catch.bmp	1356	0		0	1	343241	0		0	0	NULL	NULL	NULL	Medium	run1	1	List2	A_T.wav	A_T	1	1	0	1	343090	151	1	476	343566
Exp2	1	Exp2-1-1	59.937	1.0.0.158	2	right	liuxingzhou	282345448	2.0.10.242	2.0.10.242	10-09-2019	2019-10-09 02:14:27	10:14:27	male	2.0.10.147	134	Red_C_2.bmp	1013	0		0	0	345760	0		0	0	NULL	NULL	NULL	Medium	run1	1	List2	A_T.wav	AV_T	1	1	0	1	345610	150	1	468	346078
Exp2	1	Exp2-1-1	59.937	1.0.0.158	2	right	liuxingzhou	282345448	2.0.10.242	2.0.10.242	10-09-2019	2019-10-09 02:14:27	10:14:27	male	2.0.10.147	135	Blue_S_2.bmp	1175	0		0	0	347929	0		0	0	NULL	NULL	NULL	Medium	run1	1	List2	Catch.wav	V_T	1	1	0	1	347779	150	1	442	348221
Exp2	1	Exp2-1-1	59.937	1.0.0.158	2	right	liuxingzhou	282345448	2.0.10.242	2.0.10.242	10-09-2019	2019-10-09 02:14:27	10:14:27	male	2.0.10.147	136	Catch.bmp	1214	0		0	1	350265	0		0	0	NULL	NULL	NULL	Medium	run1	1	List2	A_T.wav	A_T	1	1	1	1	350114	151	1	619	350733
Exp2	1	Exp2-1-1	59.937	1.0.0.158	2	right	liuxingzhou	282345448	2.0.10.242	2.0.10.242	10-09-2019	2019-10-09 02:14:27	10:14:27	male	2.0.10.147	137	Blue_C.bmp	1186	0		0	0	352634	0		0	0	NULL	NULL	NULL	Medium	run1		List2	A_S.wav	AV_S	0		0	1	352484	150	1	530	353014
Exp2	1	Exp2-1-1	59.937	1.0.0.158	2	right	liuxingzhou	282345448	2.0.10.242	2.0.10.242	10-09-2019	2019-10-09 02:14:27	10:14:27	male	2.0.10.147	138	Catch.bmp	822	0		0	1	354970	0		0	0	NULL	NULL	NULL	Medium	run1		List2	A_S.wav	A_S	0		1	1	354819	151		0	0
Exp2	1	Exp2-1-1	59.937	1.0.0.158	2	right	liuxingzhou	282345448	2.0.10.242	2.0.10.242	10-09-2019	2019-10-09 02:14:27	10:14:27	male	2.0.10.147	139	Blue_C.bmp	1384	0		0	0	357005	0		0	0	NULL	NULL	NULL	Medium	Run1		List2	Catch.wav	V_S	0		1	1	356855	150		0	0
Exp2	1	Exp2-1-1	59.937	1.0.0.158	2	right	liuxingzhou	282345448	2.0.10.242	2.0.10.242	10-09-2019	2019-10-09 02:14:27	10:14:27	male	2.0.10.147	140	Red_S.bmp	1211	0		0	0	359591	0		0	0	NULL	NULL	NULL	Medium	run1		List2	A_S.wav	AV_S	0		1	1	359441	150	1	500	359941
Exp2	1	Exp2-1-1	59.937	1.0.0.158	2	right	liuxingzhou	282345448	2.0.10.242	2.0.10.242	10-09-2019	2019-10-09 02:14:27	10:14:27	male	2.0.10.147	141	Blue_S_2.bmp	1493	0		0	0	361960	1502		0	0	NULL	NULL	NULL	Medium	run1	1	List2	Catch.wav	V_T	1	1	1	1	361810	150	1	459	362269
Exp2	1	Exp2-1-1	59.937	1.0.0.158	2	right	liuxingzhou	282345448	2.0.10.242	2.0.10.242	10-09-2019	2019-10-09 02:14:27	10:14:27	male	2.0.10.147	142	Blue_C_2.bmp	1542	0		0	0	375691	0		0	0	NULL	NULL	NULL	Medium	run1		List2	Catch.wav	V_S	0		0	1	375541	150		0	0
Exp2	1	Exp2-1-1	59.937	1.0.0.158	2	right	liuxingzhou	282345448	2.0.10.242	2.0.10.242	10-09-2019	2019-10-09 02:14:27	10:14:27	male	2.0.10.147	143	Red_C.bmp	1222	0		0	0	378444	0		0	0	NULL	NULL	NULL	Medium	run1	1	List2	A_T.wav	AV_T	1	1	1	1	378294	150	1	487	378781
Exp2	1	Exp2-1-1	59.937	1.0.0.158	2	right	liuxingzhou	282345448	2.0.10.242	2.0.10.242	10-09-2019	2019-10-09 02:14:27	10:14:27	male	2.0.10.147	144	Red_S.bmp	879	0		0	1	380814	0		0	0	NULL	NULL	NULL	Medium	run1		List2	A_S.wav	AV_S	0		0	1	380663	151	1	311	380974
Exp2	1	Exp2-1-1	59.937	1.0.0.158	2	right	liuxingzhou	282345448	2.0.10.242	2.0.10.242	10-09-2019	2019-10-09 02:14:27	10:14:27	male	2.0.10.147	145	Red_S.bmp	1148	0		0	0	382849	0		0	0	NULL	NULL	NULL	Medium	run1		List2	Catch.wav	V_S	0		1	1	382699	150		0	0
Exp2	1	Exp2-1-1	59.937	1.0.0.158	2	right	liuxingzhou	282345448	2.0.10.242	2.0.10.242	10-09-2019	2019-10-09 02:14:27	10:14:27	male	2.0.10.147	146	Catch.bmp	1541	0		0	0	385218	0		0	0	NULL	NULL	NULL	Medium	run1	1	List2	A_T.wav	A_T	1	1	1	1	385068	150	1	617	385685
Exp2	1	Exp2-1-1	59.937	1.0.0.158	2	right	liuxingzhou	282345448	2.0.10.242	2.0.10.242	10-09-2019	2019-10-09 02:14:27	10:14:27	male	2.0.10.147	147	Red_C_2.bmp	1182	0		0	0	387921	0		0	0	NULL	NULL	NULL	Medium	run1	1	List2	A_T.wav	AV_T	1	1	0	1	387771	150	1	450	388221
Exp2	1	Exp2-1-1	59.937	1.0.0.158	2	right	liuxingzhou	282345448	2.0.10.242	2.0.10.242	10-09-2019	2019-10-09 02:14:27	10:14:27	male	2.0.10.147	148	Catch.bmp	903	0		0	0	390257	0		0	0	NULL	NULL	NULL	Medium	run1		List2	A_S.wav	A_S	0		0	1	390107	150		0	0
Exp2	1	Exp2-1-1	59.937	1.0.0.158	2	right	liuxingzhou	282345448	2.0.10.242	2.0.10.242	10-09-2019	2019-10-09 02:14:27	10:14:27	male	2.0.10.147	149	Blue_S_2.bmp	866	0		0	0	392376	0		0	0	NULL	NULL	NULL	Medium	run1	1	List2	A_T.wav	AV_T	1	1	0	1	392226	150	1	396	392622
Exp2	1	Exp2-1-1	59.937	1.0.0.158	2	right	liuxingzhou	282345448	2.0.10.242	2.0.10.242	10-09-2019	2019-10-09 02:14:27	10:14:27	male	2.0.10.147	150	Blue_S_2.bmp	1406	0		1	0	394394	0		0	0	NULL	NULL	NULL	Medium	run1	1	List2	Catch.wav	V_T	1	1	1	1	394244	150	1	361	394605
Exp2	1	Exp2-1-1	59.937	1.0.0.158	2	right	liuxingzhou	282345448	2.0.10.242	2.0.10.242	10-09-2019	2019-10-09 02:14:27	10:14:27	male	2.0.10.147	151	Catch.bmp	1170	0		0	0	396947	0		0	0	NULL	NULL	NULL	Medium	run1	1	List2	A_T.wav	A_T	1	1	1	1	396797	150	1	633	397430
Exp2	1	Exp2-1-1	59.937	1.0.0.158	2	right	liuxingzhou	282345448	2.0.10.242	2.0.10.242	10-09-2019	2019-10-09 02:14:27	10:14:27	male	2.0.10.147	152	Catch.bmp	867	0		0	0	399266	0		0	0	NULL	NULL	NULL	Medium	run1	1	List2	A_T.wav	A_T	1	1	0	1	399116	150	1	449	399565
Exp2	1	Exp2-1-1	59.937	1.0.0.158	2	right	liuxingzhou	282345448	2.0.10.242	2.0.10.242	10-09-2019	2019-10-09 02:14:27	10:14:27	male	2.0.10.147	153	Red_C_2.bmp	1575	0		0	0	401285	0		0	0	NULL	NULL	NULL	Medium	run1	1	List2	A_T.wav	AV_T	1	1	0	1	401135	150	1	814	401949
Exp2	1	Exp2-1-1	59.937	1.0.0.158	2	right	liuxingzhou	282345448	2.0.10.242	2.0.10.242	10-09-2019	2019-10-09 02:14:27	10:14:27	male	2.0.10.147	154	Catch.bmp	1359	0		0	0	404021	0		0	0	NULL	NULL	NULL	Medium	run1	1	List2	A_T.wav	A_T	1	1	0	1	403871	150	1	558	404429
Exp2	1	Exp2-1-1	59.937	1.0.0.158	2	right	liuxingzhou	282345448	2.0.10.242	2.0.10.242	10-09-2019	2019-10-09 02:14:27	10:14:27	male	2.0.10.147	155	Catch.bmp	854	0		0	1	406541	0		0	0	NULL	NULL	NULL	Medium	run1	1	List2	A_T.wav	A_T	1	1	1	1	406390	151	1	456	406846
Exp2	1	Exp2-1-1	59.937	1.0.0.158	2	right	liuxingzhou	282345448	2.0.10.242	2.0.10.242	10-09-2019	2019-10-09 02:14:27	10:14:27	male	2.0.10.147	156	Catch.bmp	1268	0		0	0	408543	0		0	0	NULL	NULL	NULL	Medium	run1		List2	A_S.wav	A_S	0		0	1	408393	150		0	0
Exp2	1	Exp2-1-1	59.937	1.0.0.158	2	right	liuxingzhou	282345448	2.0.10.242	2.0.10.242	10-09-2019	2019-10-09 02:14:27	10:14:27	male	2.0.10.147	157	Blue_S.bmp	1023	0		0	0	411029	0		0	0	NULL	NULL	NULL	Medium	run1	1	List2	Catch.wav	V_T	1	1	0	2	410879	150	1	574	411453
Exp2	1	Exp2-1-1	59.937	1.0.0.158	2	right	liuxingzhou	282345448	2.0.10.242	2.0.10.242	10-09-2019	2019-10-09 02:14:27	10:14:27	male	2.0.10.147	158	Red_C.bmp	1504	0		0	0	413214	0		0	0	NULL	NULL	NULL	Medium	run1	1	List2	Catch.wav	V_T	1	1	0	1	413064	150	1	469	413533
Exp2	1	Exp2-1-1	59.937	1.0.0.158	2	right	liuxingzhou	282345448	2.0.10.242	2.0.10.242	10-09-2019	2019-10-09 02:14:27	10:14:27	male	2.0.10.147	159	Red_C.bmp	855	0		0	0	415867	0		0	0	NULL	NULL	NULL	Medium	run1	1	List2	Catch.wav	V_T	1	1	0	1	415717	150	1	497	416214
Exp2	1	Exp2-1-1	59.937	1.0.0.158	2	right	liuxingzhou	282345448	2.0.10.242	2.0.10.242	10-09-2019	2019-10-09 02:14:27	10:14:27	male	2.0.10.147	160	Catch.bmp	1174	0		0	0	417869	0		0	0	NULL	NULL	NULL	Medium	run1	1	List2	A_T.wav	A_T	1	1	1	1	417719	150	1	567	418286
Exp2	1	Exp2-1-1	59.937	1.0.0.158	2	right	liuxingzhou	282345448	2.0.10.242	2.0.10.242	10-09-2019	2019-10-09 02:14:27	10:14:27	male	2.0.10.147	161	Catch.bmp	1556	0		0	0	420205	0		0	0	NULL	NULL	NULL	Medium	run1		List2	A_S.wav	A_S	0		0	1	420055	150		0	0
Exp2	1	Exp2-1-1	59.937	1.0.0.158	2	right	liuxingzhou	282345448	2.0.10.242	2.0.10.242	10-09-2019	2019-10-09 02:14:27	10:14:27	male	2.0.10.147	162	Blue_C_2.bmp	1173	0		0	1	422975	0		0	0	NULL	NULL	NULL	Medium	run1		List2	Catch.wav	V_S	0		1	1	422824	151	1	285	423109
Exp2	1	Exp2-1-1	59.937	1.0.0.158	2	right	liuxingzhou	282345448	2.0.10.242	2.0.10.242	10-09-2019	2019-10-09 02:14:27	10:14:27	male	2.0.10.147	163	Red_S.bmp	911	0		0	0	425310	0		0	0	NULL	NULL	NULL	Medium	run1		List2	A_S.wav	AV_S	0		1	1	425160	150	1	349	425509
Exp2	1	Exp2-1-1	59.937	1.0.0.158	2	right	liuxingzhou	282345448	2.0.10.242	2.0.10.242	10-09-2019	2019-10-09 02:14:27	10:14:27	male	2.0.10.147	164	Red_C_2.bmp	921	0		0	0	427379	0		0	0	NULL	NULL	NULL	Medium	run1	1	List2	Catch.wav	V_T	1	1	1	1	427229	150	1	529	427758
Exp2	1	Exp2-1-1	59.937	1.0.0.158	2	right	liuxingzhou	282345448	2.0.10.242	2.0.10.242	10-09-2019	2019-10-09 02:14:27	10:14:27	male	2.0.10.147	165	Blue_S.bmp	1473	0		0	0	429448	0		0	0	NULL	NULL	NULL	Medium	run1	1	List2	A_T.wav	AV_T	1	1	1	1	429298	150	1	579	429877
Exp2	1	Exp2-1-1	59.937	1.0.0.158	2	right	liuxingzhou	282345448	2.0.10.242	2.0.10.242	10-09-2019	2019-10-09 02:14:27	10:14:27	male	2.0.10.147	166	Red_C.bmp	1343	0		0	1	432068	0		0	0	NULL	NULL	NULL	Medium	run1	1	List2	A_T.wav	AV_T	1	1	1	1	431917	151	1	520	432437
Exp2	1	Exp2-1-1	59.937	1.0.0.158	2	right	liuxingzhou	282345448	2.0.10.242	2.0.10.242	10-09-2019	2019-10-09 02:14:27	10:14:27	male	2.0.10.147	167	Blue_S_2.bmp	1004	0		0	0	434570	0		0	0	NULL	NULL	NULL	Medium	run1	1	List2	A_T.wav	AV_T	1	1	0	1	434420	150	1	513	434933
Exp2	1	Exp2-1-1	59.937	1.0.0.158	2	right	liuxingzhou	282345448	2.0.10.242	2.0.10.242	10-09-2019	2019-10-09 02:14:27	10:14:27	male	2.0.10.147	168	Blue_S_2.bmp	1382	0		1	0	436722	0		0	0	NULL	NULL	NULL	Medium	run1	1	List2	A_T.wav	AV_T	1	1	0	1	436572	150	1	425	436997
Exp2	1	Exp2-1-1	59.937	1.0.0.158	2	right	liuxingzhou	282345448	2.0.10.242	2.0.10.242	10-09-2019	2019-10-09 02:14:27	10:14:27	male	2.0.10.147	169	Catch.bmp	1499	0		1	0	439258	0		0	0	NULL	NULL	NULL	Medium	run1		List2	A_S.wav	A_S	0		0	1	439108	150		0	0
Exp2	1	Exp2-1-1	59.937	1.0.0.158	2	right	liuxingzhou	282345448	2.0.10.242	2.0.10.242	10-09-2019	2019-10-09 02:14:27	10:14:27	male	2.0.10.147	170	Red_S_2.bmp	1112	0		0	0	441961	0		0	0	NULL	NULL	NULL	Medium	run1		List2	A_S.wav	AV_S	0		0	1	441811	150		0	0
Exp2	1	Exp2-1-1	59.937	1.0.0.158	2	right	liuxingzhou	282345448	2.0.10.242	2.0.10.242	10-09-2019	2019-10-09 02:14:27	10:14:27	male	2.0.10.147	171	Catch.bmp	1051	0		0	0	444297	0		0	0	NULL	NULL	NULL	Medium	run1	1	List2	A_T.wav	A_T	1	1	0	1	444147	150	1	514	444661
Exp2	1	Exp2-1-1	59.937	1.0.0.158	2	right	liuxingzhou	282345448	2.0.10.242	2.0.10.242	10-09-2019	2019-10-09 02:14:27	10:14:27	male	2.0.10.147	172	Catch.bmp	979	0		0	0	446499	0		0	0	NULL	NULL	NULL	Medium	run1	1	List2	A_T.wav	A_T	1	1	0	1	446349	150	1	456	446805
Exp2	1	Exp2-1-1	59.937	1.0.0.158	2	right	liuxingzhou	282345448	2.0.10.242	2.0.10.242	10-09-2019	2019-10-09 02:14:27	10:14:27	male	2.0.10.147	173	Blue_S.bmp	816	0		0	0	448635	0		0	0	NULL	NULL	NULL	Medium	run1	1	List2	A_T.wav	AV_T	1	1	0	1	448485	150	1	832	449317
Exp2	1	Exp2-1-1	59.937	1.0.0.158	2	right	liuxingzhou	282345448	2.0.10.242	2.0.10.242	10-09-2019	2019-10-09 02:14:27	10:14:27	male	2.0.10.147	174	Blue_S.bmp	1567	0		0	0	450604	0		0	0	NULL	NULL	NULL	Medium	run1	1	List2	A_T.wav	AV_T	1	1	0	1	450454	150	1	383	450837
Exp2	1	Exp2-1-1	59.937	1.0.0.158	2	right	liuxingzhou	282345448	2.0.10.242	2.0.10.242	10-09-2019	2019-10-09 02:14:27	10:14:27	male	2.0.10.147	175	Blue_C_2.bmp	943	0		0	0	453323	0		0	0	NULL	NULL	NULL	Medium	run1		List2	Catch.wav	V_S	0		1	1	453173	150	1	303	453476
Exp2	1	Exp2-1-1	59.937	1.0.0.158	2	right	liuxingzhou	282345448	2.0.10.242	2.0.10.242	10-09-2019	2019-10-09 02:14:27	10:14:27	male	2.0.10.147	176	Blue_C.bmp	928	0		0	1	455426	0		0	0	NULL	NULL	NULL	Medium	run1		List2	A_S.wav	AV_S	0		1	1	455275	151		0	0
Exp2	1	Exp2-1-1	59.937	1.0.0.158	2	right	liuxingzhou	282345448	2.0.10.242	2.0.10.242	10-09-2019	2019-10-09 02:14:27	10:14:27	male	2.0.10.147	177	Red_C.bmp	1310	0		0	0	457561	0		0	0	NULL	NULL	NULL	Medium	run1	1	List2	A_T.wav	AV_T	1	1	0	1	457411	150	1	378	457789
Exp2	1	Exp2-1-1	59.937	1.0.0.158	2	right	liuxingzhou	282345448	2.0.10.242	2.0.10.242	10-09-2019	2019-10-09 02:14:27	10:14:27	male	2.0.10.147	178	Catch.bmp	1411	0		0	0	460030	0		0	0	NULL	NULL	NULL	Medium	run1		List2	A_S.wav	A_S	0		0	1	459880	150		0	0
Exp2	1	Exp2-1-1	59.937	1.0.0.158	2	right	liuxingzhou	282345448	2.0.10.242	2.0.10.242	10-09-2019	2019-10-09 02:14:27	10:14:27	male	2.0.10.147	179	Catch.bmp	806	0		0	0	462633	0		0	0	NULL	NULL	NULL	Medium	run1	1	List2	A_T.wav	A_T	1	1	0	1	462483	150	1	529	463012
Exp2	1	Exp2-1-1	59.937	1.0.0.158	2	right	liuxingzhou	282345448	2.0.10.242	2.0.10.242	10-09-2019	2019-10-09 02:14:27	10:14:27	male	2.0.10.147	180	Red_S_2.bmp	880	0		0	0	464602	0		0	0	NULL	NULL	NULL	Medium	run1		List2	Catch.wav	V_S	0		0	1	464452	150	1	425	464877
Exp2	1	Exp2-1-1	59.937	1.0.0.158	2	right	liuxingzhou	282345448	2.0.10.242	2.0.10.242	10-09-2019	2019-10-09 02:14:27	10:14:27	male	2.0.10.147	181	Blue_S.bmp	1434	0		0	0	466637	0		0	0	NULL	NULL	NULL	Medium	run1	1	List2	A_T.wav	AV_T	1	1	1	1	466487	150	1	653	467140
Exp2	1	Exp2-1-1	59.937	1.0.0.158	2	right	liuxingzhou	282345448	2.0.10.242	2.0.10.242	10-09-2019	2019-10-09 02:14:27	10:14:27	male	2.0.10.147	182	Blue_S_2.bmp	844	0		0	0	469223	0		0	0	NULL	NULL	NULL	Medium	run1	1	List2	A_T.wav	AV_T	1	1	0	1	469073	150	1	515	469588
Exp2	1	Exp2-1-1	59.937	1.0.0.158	2	right	liuxingzhou	282345448	2.0.10.242	2.0.10.242	10-09-2019	2019-10-09 02:14:27	10:14:27	male	2.0.10.147	183	Red_C.bmp	824	0		0	1	471226	0		0	0	NULL	NULL	NULL	Medium	run1	1	List2	Catch.wav	V_T	1	1	1	1	471075	151	1	761	471836
Exp2	1	Exp2-1-1	59.937	1.0.0.158	2	right	liuxingzhou	282345448	2.0.10.242	2.0.10.242	10-09-2019	2019-10-09 02:14:27	10:14:27	male	2.0.10.147	184	Catch.bmp	1161	0		0	0	473211	0		0	0	NULL	NULL	NULL	Medium	run1	1	List2	A_T.wav	A_T	1	1	1	1	473061	150	1	688	473749
Exp2	1	Exp2-1-1	59.937	1.0.0.158	2	right	liuxingzhou	282345448	2.0.10.242	2.0.10.242	10-09-2019	2019-10-09 02:14:27	10:14:27	male	2.0.10.147	185	Catch.bmp	1545	0		0	0	475530	0		0	0	NULL	NULL	NULL	Medium	run1	1	List2	A_T.wav	A_T	1	1	0	1	475380	150	1	632	476012
Exp2	1	Exp2-1-1	59.937	1.0.0.158	2	right	liuxingzhou	282345448	2.0.10.242	2.0.10.242	10-09-2019	2019-10-09 02:14:27	10:14:27	male	2.0.10.147	186	Blue_C_2.bmp	986	0		0	0	478233	0		0	0	NULL	NULL	NULL	Medium	run1		List2	A_S.wav	AV_S	0		0	1	478083	150		0	0
Exp2	1	Exp2-1-1	59.937	1.0.0.158	2	right	liuxingzhou	282345448	2.0.10.242	2.0.10.242	10-09-2019	2019-10-09 02:14:27	10:14:27	male	2.0.10.147	187	Catch.bmp	1239	0		0	0	480435	0		0	0	NULL	NULL	NULL	Medium	run1	1	List2	A_T.wav	A_T	1	1	0	1	480285	150	1	615	480900
Exp2	1	Exp2-1-1	59.937	1.0.0.158	2	right	liuxingzhou	282345448	2.0.10.242	2.0.10.242	10-09-2019	2019-10-09 02:14:27	10:14:27	male	2.0.10.147	188	Blue_C.bmp	1447	0		0	0	482821	0		0	0	NULL	NULL	NULL	Medium	Run1		List2	Catch.wav	V_S	0		1	1	482671	150		0	0
Exp2	1	Exp2-1-1	59.937	1.0.0.158	2	right	liuxingzhou	282345448	2.0.10.242	2.0.10.242	10-09-2019	2019-10-09 02:14:27	10:14:27	male	2.0.10.147	189	Blue_S_2.bmp	1193	0		0	0	485474	0		0	0	NULL	NULL	NULL	Medium	run1	1	List2	Catch.wav	V_T	1	1	0	1	485324	150	1	704	486028
Exp2	1	Exp2-1-1	59.937	1.0.0.158	2	right	liuxingzhou	282345448	2.0.10.242	2.0.10.242	10-09-2019	2019-10-09 02:14:27	10:14:27	male	2.0.10.147	190	Red_C.bmp	1482	0		0	0	487826	0		0	0	NULL	NULL	NULL	Medium	run1	1	List2	A_T.wav	AV_T	1	1	1	1	487676	150	1	560	488236
Exp2	1	Exp2-1-1	59.937	1.0.0.158	2	right	liuxingzhou	282345448	2.0.10.242	2.0.10.242	10-09-2019	2019-10-09 02:14:27	10:14:27	male	2.0.10.147	191	Red_C.bmp	1475	0		0	1	490463	0		0	0	NULL	NULL	NULL	Medium	run1	1	List2	Catch.wav	V_T	1	1	1	1	490312	151	1	293	490605
Exp2	1	Exp2-1-1	59.937	1.0.0.158	2	right	liuxingzhou	282345448	2.0.10.242	2.0.10.242	10-09-2019	2019-10-09 02:14:27	10:14:27	male	2.0.10.147	192	Red_C_2.bmp	1042	0		0	1	493099	0		0	0	NULL	NULL	NULL	Medium	run1	1	List2	Catch.wav	V_T	1	1	1	1	492948	151	1	320	493268
Exp2	1	Exp2-1-1	59.937	1.0.0.158	2	right	liuxingzhou	282345448	2.0.10.242	2.0.10.242	10-09-2019	2019-10-09 02:14:27	10:14:27	male	2.0.10.147	193	Red_C_2.bmp	1087	0		0	0	495301	0		0	0	NULL	NULL	NULL	Medium	run1	1	List2	Catch.wav	V_T	1	1	0	1	495151	150	1	478	495629
Exp2	1	Exp2-1-1	59.937	1.0.0.158	2	right	liuxingzhou	282345448	2.0.10.242	2.0.10.242	10-09-2019	2019-10-09 02:14:27	10:14:27	male	2.0.10.147	194	Catch.bmp	1114	0		0	1	497537	0		0	0	NULL	NULL	NULL	Medium	run1	1	List2	A_T.wav	A_T	1	1	1	1	497386	151	1	522	497908
Exp2	1	Exp2-1-1	59.937	1.0.0.158	2	right	liuxingzhou	282345448	2.0.10.242	2.0.10.242	10-09-2019	2019-10-09 02:14:27	10:14:27	male	2.0.10.147	195	Red_C_2.bmp	1217	0		0	0	499806	0		0	0	NULL	NULL	NULL	Medium	run1	1	List2	Catch.wav	V_T	1	1	0	2	499656	150	1	292	499948
Exp2	1	Exp2-1-1	59.937	1.0.0.158	2	right	liuxingzhou	282345448	2.0.10.242	2.0.10.242	10-09-2019	2019-10-09 02:14:27	10:14:27	male	2.0.10.147	196	Blue_S_2.bmp	829	0		0	0	502175	0		0	0	NULL	NULL	NULL	Medium	run1	1	List2	A_T.wav	AV_T	1	1	0	1	502025	150	1	676	502701
Exp2	1	Exp2-1-1	59.937	1.0.0.158	2	right	liuxingzhou	282345448	2.0.10.242	2.0.10.242	10-09-2019	2019-10-09 02:14:27	10:14:27	male	2.0.10.147	197	Blue_S.bmp	1445	0		0	0	504160	0		0	0	NULL	NULL	NULL	Medium	run1	1	List2	A_T.wav	AV_T	1	1	0	1	504010	150	1	418	504428
Exp2	1	Exp2-1-1	59.937	1.0.0.158	2	right	liuxingzhou	282345448	2.0.10.242	2.0.10.242	10-09-2019	2019-10-09 02:14:27	10:14:27	male	2.0.10.147	198	Blue_S.bmp	1073	0		0	0	506763	0		0	0	NULL	NULL	NULL	Medium	run1	1	List2	Catch.wav	V_T	1	1	0	1	506613	150	1	311	506924
Exp2	1	Exp2-1-1	59.937	1.0.0.158	2	right	liuxingzhou	282345448	2.0.10.242	2.0.10.242	10-09-2019	2019-10-09 02:14:27	10:14:27	male	2.0.10.147	199	Red_C_2.bmp	830	0		0	0	508999	0		0	0	NULL	NULL	NULL	Medium	run1	1	List2	A_T.wav	AV_T	1	1	0	1	508849	150	1	667	509516
Exp2	1	Exp2-1-1	59.937	1.0.0.158	2	right	liuxingzhou	282345448	2.0.10.242	2.0.10.242	10-09-2019	2019-10-09 02:14:27	10:14:27	male	2.0.10.147	200	Blue_S_2.bmp	1116	0		0	0	510984	0		0	0	NULL	NULL	NULL	Medium	run1	1	List2	A_T.wav	AV_T	1	1	0	1	510834	150	1	522	511356
Exp2	1	Exp2-1-1	59.937	1.0.0.158	2	right	liuxingzhou	282345448	2.0.10.242	2.0.10.242	10-09-2019	2019-10-09 02:14:27	10:14:27	male	2.0.10.147	201	Blue_S_2.bmp	1272	0		0	0	513253	0		0	0	NULL	NULL	NULL	Medium	run1	1	List2	Catch.wav	V_T	1	1	1	1	513103	150	1	397	513500
Exp2	1	Exp2-1-1	59.937	1.0.0.158	2	right	liuxingzhou	282345448	2.0.10.242	2.0.10.242	10-09-2019	2019-10-09 02:14:27	10:14:27	male	2.0.10.147	202	Red_C.bmp	1131	0		0	0	515672	0		0	0	NULL	NULL	NULL	Medium	run1	1	List2	A_T.wav	AV_T	1	1	1	1	515522	150	1	474	515996
Exp2	1	Exp2-1-1	59.937	1.0.0.158	2	right	liuxingzhou	282345448	2.0.10.242	2.0.10.242	10-09-2019	2019-10-09 02:14:27	10:14:27	male	2.0.10.147	203	Red_S_2.bmp	1003	0		0	0	517958	0		0	0	NULL	NULL	NULL	Medium	run1		List2	A_S.wav	AV_S	0		0	1	517808	150		0	0
Exp2	1	Exp2-1-1	59.937	1.0.0.158	2	right	liuxingzhou	282345448	2.0.10.242	2.0.10.242	10-09-2019	2019-10-09 02:14:27	10:14:27	male	2.0.10.147	204	Catch.bmp	844	0		1	0	520160	0		0	0	NULL	NULL	NULL	Medium	run1	1	List2	A_T.wav	A_T	1	1	0	1	520010	150	1	483	520493
Exp2	1	Exp2-1-1	59.937	1.0.0.158	2	right	liuxingzhou	282345448	2.0.10.242	2.0.10.242	10-09-2019	2019-10-09 02:14:27	10:14:27	male	2.0.10.147	205	Blue_C.bmp	907	0		0	1	522163	0		0	0	NULL	NULL	NULL	Medium	Run1		List2	Catch.wav	V_S	0		1	1	522012	151	1	312	522324
Exp2	1	Exp2-1-1	59.937	1.0.0.158	2	right	liuxingzhou	282345448	2.0.10.242	2.0.10.242	10-09-2019	2019-10-09 02:14:27	10:14:27	male	2.0.10.147	206	Catch.bmp	1430	0		1	0	524231	0		0	0	NULL	NULL	NULL	Medium	run1	1	List2	A_T.wav	A_T	1	1	1	1	524081	150	1	643	524724
Exp2	1	Exp2-1-1	59.937	1.0.0.158	2	right	liuxingzhou	282345448	2.0.10.242	2.0.10.242	10-09-2019	2019-10-09 02:14:27	10:14:27	male	2.0.10.147	207	Catch.bmp	1284	0		1	0	526817	0		0	0	NULL	NULL	NULL	Medium	run1	1	List2	A_T.wav	A_T	1	1	0	1	526667	150	1	577	527244
Exp2	1	Exp2-1-1	59.937	1.0.0.158	2	right	liuxingzhou	282345448	2.0.10.242	2.0.10.242	10-09-2019	2019-10-09 02:14:27	10:14:27	male	2.0.10.147	208	Red_C_2.bmp	1428	0		0	0	529253	0		0	0	NULL	NULL	NULL	Medium	run1	1	List2	Catch.wav	V_T	1	1	1	1	529103	150	1	829	529932
Exp2	1	Exp2-1-1	59.937	1.0.0.158	2	right	liuxingzhou	282345448	2.0.10.242	2.0.10.242	10-09-2019	2019-10-09 02:14:27	10:14:27	male	2.0.10.147	209	Blue_S_2.bmp	1579	0		1	0	531839	0		0	0	NULL	NULL	NULL	Medium	run1	1	List2	A_T.wav	AV_T	1	1	1	1	531689	150	1	340	532029
Exp2	1	Exp2-1-1	59.937	1.0.0.158	2	right	liuxingzhou	282345448	2.0.10.242	2.0.10.242	10-09-2019	2019-10-09 02:14:27	10:14:27	male	2.0.10.147	210	Catch.bmp	879	0		0	0	534576	0		0	0	NULL	NULL	NULL	Medium	run1	1	List2	A_T.wav	A_T	1	1	0	2	534426	150	1	490	534916
Exp2	1	Exp2-1-1	59.937	1.0.0.158	2	right	liuxingzhou	282345448	2.0.10.242	2.0.10.242	10-09-2019	2019-10-09 02:14:27	10:14:27	male	2.0.10.147	211	Catch.bmp	1382	0		0	0	536611	0		0	0	NULL	NULL	NULL	Medium	run1		List2	A_S.wav	A_S	0		0	1	536461	150		0	0
Exp2	1	Exp2-1-1	59.937	1.0.0.158	2	right	liuxingzhou	282345448	2.0.10.242	2.0.10.242	10-09-2019	2019-10-09 02:14:27	10:14:27	male	2.0.10.147	212	Blue_S_2.bmp	960	0		0	0	539197	0		0	0	NULL	NULL	NULL	Medium	run1	1	List2	Catch.wav	V_T	1	1	1	1	539047	150	1	502	539549
Exp2	1	Exp2-1-1	59.937	1.0.0.158	2	right	liuxingzhou	282345448	2.0.10.242	2.0.10.242	10-09-2019	2019-10-09 02:14:27	10:14:27	male	2.0.10.147	213	Catch.bmp	1393	0		0	0	541316	0		0	0	NULL	NULL	NULL	Medium	run1		List2	A_S.wav	A_S	0		1	1	541166	150		0	0
Exp2	1	Exp2-1-1	59.937	1.0.0.158	2	right	liuxingzhou	282345448	2.0.10.242	2.0.10.242	10-09-2019	2019-10-09 02:14:27	10:14:27	male	2.0.10.147	214	Red_C_2.bmp	1348	0		0	0	543919	0		0	0	NULL	NULL	NULL	Medium	run1	1	List2	A_T.wav	AV_T	1	1	0	1	543769	150	1	483	544252
Exp2	1	Exp2-1-1	59.937	1.0.0.158	2	right	liuxingzhou	282345448	2.0.10.242	2.0.10.242	10-09-2019	2019-10-09 02:14:27	10:14:27	male	2.0.10.147	215	Catch.bmp	888	0		1	0	546421	0		0	0	NULL	NULL	NULL	Medium	run1	1	List2	A_T.wav	A_T	1	1	0	1	546271	150	1	533	546804
Exp2	1	Exp2-1-1	59.937	1.0.0.158	2	right	liuxingzhou	282345448	2.0.10.242	2.0.10.242	10-09-2019	2019-10-09 02:14:27	10:14:27	male	2.0.10.147	216	Catch.bmp	1557	0		0	0	548457	0		0	0	NULL	NULL	NULL	Medium	run1	1	List2	A_T.wav	A_T	1	1	0	1	548307	150	1	465	548772
Exp2	1	Exp2-1-1	59.937	1.0.0.158	2	right	liuxingzhou	282345448	2.0.10.242	2.0.10.242	10-09-2019	2019-10-09 02:14:27	10:14:27	male	2.0.10.147	217	Red_C_2.bmp	1279	0		0	1	551177	0		0	0	NULL	NULL	NULL	Medium	run1	1	List2	A_T.wav	AV_T	1	1	1	1	551026	151	1	394	551420
Exp2	1	Exp2-1-1	59.937	1.0.0.158	2	right	liuxingzhou	282345448	2.0.10.242	2.0.10.242	10-09-2019	2019-10-09 02:14:27	10:14:27	male	2.0.10.147	218	Red_S.bmp	1032	0		0	0	553612	0		0	0	NULL	NULL	NULL	Medium	run1		List2	Catch.wav	V_S	0		1	1	553462	150	1	414	553876
Exp2	1	Exp2-1-1	59.937	1.0.0.158	2	right	liuxingzhou	282345448	2.0.10.242	2.0.10.242	10-09-2019	2019-10-09 02:14:27	10:14:27	male	2.0.10.147	219	Blue_S.bmp	1422	0		0	0	555798	0		0	0	NULL	NULL	NULL	Medium	run1	1	List2	A_T.wav	AV_T	1	1	1	1	555648	150	1	540	556188
Exp2	1	Exp2-1-1	59.937	1.0.0.158	2	right	liuxingzhou	282345448	2.0.10.242	2.0.10.242	10-09-2019	2019-10-09 02:14:27	10:14:27	male	2.0.10.147	220	Blue_C_2.bmp	1508	0		0	0	558367	0		0	0	NULL	NULL	NULL	Medium	run1		List2	A_S.wav	AV_S	0		0	1	558217	150	1	403	558620
Exp2	1	Exp2-1-1	59.937	1.0.0.158	2	right	liuxingzhou	282345448	2.0.10.242	2.0.10.242	10-09-2019	2019-10-09 02:14:27	10:14:27	male	2.0.10.147	221	Red_C_2.bmp	977	0		0	0	561037	0		0	0	NULL	NULL	NULL	Medium	run1	1	List2	Catch.wav	V_T	1	1	1	1	560887	150	1	541	561428
Exp2	1	Exp2-1-1	59.937	1.0.0.158	2	right	liuxingzhou	282345448	2.0.10.242	2.0.10.242	10-09-2019	2019-10-09 02:14:27	10:14:27	male	2.0.10.147	222	Red_C.bmp	1029	0		0	1	563173	0		0	0	NULL	NULL	NULL	Medium	run1	1	List2	A_T.wav	AV_T	1	1	1	1	563022	151	1	518	563540
Exp2	1	Exp2-1-1	59.937	1.0.0.158	2	right	liuxingzhou	282345448	2.0.10.242	2.0.10.242	10-09-2019	2019-10-09 02:14:27	10:14:27	male	2.0.10.147	223	Catch.bmp	1355	0		0	0	565358	0		0	0	NULL	NULL	NULL	Medium	run1	1	List2	A_T.wav	A_T	1	1	0	1	565208	150	1	571	565779
Exp2	1	Exp2-1-1	59.937	1.0.0.158	2	right	liuxingzhou	282345448	2.0.10.242	2.0.10.242	10-09-2019	2019-10-09 02:14:27	10:14:27	male	2.0.10.147	224	Blue_S.bmp	1077	0		0	0	567861	0		0	0	NULL	NULL	NULL	Medium	run1	1	List2	A_T.wav	AV_T	1	1	0	1	567711	150	1	1076	568787
Exp2	1	Exp2-1-1	59.937	1.0.0.158	2	right	liuxingzhou	282345448	2.0.10.242	2.0.10.242	10-09-2019	2019-10-09 02:14:27	10:14:27	male	2.0.10.147	225	Blue_S_2.bmp	807	0		1	0	570096	0		0	0	NULL	NULL	NULL	Medium	run1	1	List2	A_T.wav	AV_T	1	1	0	1	569946	150	1	426	570372
Exp2	1	Exp2-1-1	59.937	1.0.0.158	2	right	liuxingzhou	282345448	2.0.10.242	2.0.10.242	10-09-2019	2019-10-09 02:14:27	10:14:27	male	2.0.10.147	226	Catch.bmp	1350	0		0	0	572065	0		0	0	NULL	NULL	NULL	Medium	run1	1	List2	A_T.wav	A_T	1	1	0	1	571915	150	1	624	572539
Exp2	1	Exp2-1-1	59.937	1.0.0.158	2	right	liuxingzhou	282345448	2.0.10.242	2.0.10.242	10-09-2019	2019-10-09 02:14:27	10:14:27	male	2.0.10.147	227	Red_C.bmp	1433	0		0	0	574568	0		0	0	NULL	NULL	NULL	Medium	run1	1	List2	Catch.wav	V_T	1	1	0	1	574418	150	1	793	575211
Exp2	1	Exp2-1-1	59.937	1.0.0.158	2	right	liuxingzhou	282345448	2.0.10.242	2.0.10.242	10-09-2019	2019-10-09 02:14:27	10:14:27	male	2.0.10.147	228	Catch.bmp	1521	0		0	0	577154	0		0	0	NULL	NULL	NULL	Medium	run1		List2	A_S.wav	A_S	0		1	1	577004	150		0	0
Exp2	1	Exp2-1-1	59.937	1.0.0.158	2	right	liuxingzhou	282345448	2.0.10.242	2.0.10.242	10-09-2019	2019-10-09 02:14:27	10:14:27	male	2.0.10.147	229	Blue_S_2.bmp	1454	0		0	0	579890	0		0	0	NULL	NULL	NULL	Medium	run1	1	List2	A_T.wav	AV_T	1	1	0	1	579740	150	1	447	580187
Exp2	1	Exp2-1-1	59.937	1.0.0.158	2	right	liuxingzhou	282345448	2.0.10.242	2.0.10.242	10-09-2019	2019-10-09 02:14:27	10:14:27	male	2.0.10.147	230	Blue_S.bmp	1543	0		0	0	582493	0		0	0	NULL	NULL	NULL	Medium	run1	1	List2	A_T.wav	AV_T	1	1	0	1	582343	150	1	380	582723
Exp2	1	Exp2-1-1	59.937	1.0.0.158	2	right	liuxingzhou	282345448	2.0.10.242	2.0.10.242	10-09-2019	2019-10-09 02:14:27	10:14:27	male	2.0.10.147	231	Blue_S_2.bmp	1366	0		0	0	585196	0		0	0	NULL	NULL	NULL	Medium	run1	1	List2	A_T.wav	AV_T	1	1	0	1	585046	150	1	431	585477
Exp2	1	Exp2-1-1	59.937	1.0.0.158	2	right	liuxingzhou	282345448	2.0.10.242	2.0.10.242	10-09-2019	2019-10-09 02:14:27	10:14:27	male	2.0.10.147	232	Blue_S.bmp	1374	0		0	0	587715	0		0	0	NULL	NULL	NULL	Medium	run1	1	List2	A_T.wav	AV_T	1	1	0	1	587565	150	1	375	587940
Exp2	1	Exp2-1-1	59.937	1.0.0.158	2	right	liuxingzhou	282345448	2.0.10.242	2.0.10.242	10-09-2019	2019-10-09 02:14:27	10:14:27	male	2.0.10.147	233	Red_C.bmp	1004	0		0	0	590251	0		0	0	NULL	NULL	NULL	Medium	run1	1	List2	Catch.wav	V_T	1	1	0	1	590101	150	1	598	590699
Exp2	1	Exp2-1-1	59.937	1.0.0.158	2	right	liuxingzhou	282345448	2.0.10.242	2.0.10.242	10-09-2019	2019-10-09 02:14:27	10:14:27	male	2.0.10.147	234	Catch.bmp	923	0		0	0	592403	0		0	0	NULL	NULL	NULL	Medium	run1	1	List2	A_T.wav	A_T	1	1	1	1	592253	150	1	583	592836
Exp2	1	Exp2-1-1	59.937	1.0.0.158	2	right	liuxingzhou	282345448	2.0.10.242	2.0.10.242	10-09-2019	2019-10-09 02:14:27	10:14:27	male	2.0.10.147	235	Catch.bmp	1357	0		0	0	594489	0		0	0	NULL	NULL	NULL	Medium	run1	1	List2	A_T.wav	A_T	1	1	0	1	594339	150	1	505	594844
Exp2	1	Exp2-1-1	59.937	1.0.0.158	2	right	liuxingzhou	282345448	2.0.10.242	2.0.10.242	10-09-2019	2019-10-09 02:14:27	10:14:27	male	2.0.10.147	236	Red_S.bmp	1026	0		0	0	597008	0		0	0	NULL	NULL	NULL	Medium	run1		List2	Catch.wav	V_S	0		1	1	596858	150	1	833	597691
Exp2	1	Exp2-1-1	59.937	1.0.0.158	2	right	liuxingzhou	282345448	2.0.10.242	2.0.10.242	10-09-2019	2019-10-09 02:14:27	10:14:27	male	2.0.10.147	237	Catch.bmp	1254	0		0	0	599194	0		0	0	NULL	NULL	NULL	Medium	run1	1	List2	A_T.wav	A_T	1	1	0	1	599044	150	1	695	599739
Exp2	1	Exp2-1-1	59.937	1.0.0.158	2	right	liuxingzhou	282345448	2.0.10.242	2.0.10.242	10-09-2019	2019-10-09 02:14:27	10:14:27	male	2.0.10.147	238	Catch.bmp	1476	0		0	0	601596	0		0	0	NULL	NULL	NULL	Medium	run1	1	List2	A_T.wav	A_T	1	1	0	1	601446	150	1	541	601987
Exp2	1	Exp2-1-1	59.937	1.0.0.158	2	right	liuxingzhou	282345448	2.0.10.242	2.0.10.242	10-09-2019	2019-10-09 02:14:27	10:14:27	male	2.0.10.147	239	Red_C.bmp	1199	0		1	0	604232	0		0	0	NULL	NULL	NULL	Medium	run1	1	List2	A_T.wav	AV_T	1	1	0	1	604082	150	1	545	604627
Exp2	1	Exp2-1-1	59.937	1.0.0.158	2	right	liuxingzhou	282345448	2.0.10.242	2.0.10.242	10-09-2019	2019-10-09 02:14:27	10:14:27	male	2.0.10.147	240	Red_C.bmp	1163	0		0	0	606585	0		0	0	NULL	NULL	NULL	Medium	run1	1	List2	Catch.wav	V_T	1	1	1	1	606435	150	1	496	606931
Exp2	1	Exp2-1-1	59.937	1.0.0.158	2	right	liuxingzhou	282345448	2.0.10.242	2.0.10.242	10-09-2019	2019-10-09 02:14:27	10:14:27	male	2.0.10.147	241	Catch.bmp	1248	0		0	0	608904	0		0	0	NULL	NULL	NULL	Medium	run1	1	List2	A_T.wav	A_T	1	1	1	1	608754	150	1	689	609443
Exp2	1	Exp2-1-1	59.937	1.0.0.158	2	right	liuxingzhou	282345448	2.0.10.242	2.0.10.242	10-09-2019	2019-10-09 02:14:27	10:14:27	male	2.0.10.147	242	Red_S_2.bmp	1264	0		0	1	611307	0		0	0	NULL	NULL	NULL	Medium	run1		List2	Catch.wav	V_S	0		1	1	611156	151		0	0
Exp2	1	Exp2-1-1	59.937	1.0.0.158	2	right	liuxingzhou	282345448	2.0.10.242	2.0.10.242	10-09-2019	2019-10-09 02:14:27	10:14:27	male	2.0.10.147	243	Catch.bmp	1580	0		0	0	613776	0		0	0	NULL	NULL	NULL	Medium	run1	1	List2	A_T.wav	A_T	1	1	1	1	613626	150	1	585	614211
Exp2	1	Exp2-1-1	59.937	1.0.0.158	2	right	liuxingzhou	282345448	2.0.10.242	2.0.10.242	10-09-2019	2019-10-09 02:14:27	10:14:27	male	2.0.10.147	244	Catch.bmp	1537	0		0	0	616512	0		0	0	NULL	NULL	NULL	Medium	run1	1	List2	A_T.wav	A_T	1	1	0	1	616362	150	1	594	616956
Exp2	1	Exp2-1-1	59.937	1.0.0.158	2	right	liuxingzhou	282345448	2.0.10.242	2.0.10.242	10-09-2019	2019-10-09 02:14:27	10:14:27	male	2.0.10.147	245	Catch.bmp	829	0		0	0	619198	0		0	0	NULL	NULL	NULL	Medium	run1	1	List2	A_T.wav	A_T	1	1	0	1	619048	150	1	499	619547
Exp2	1	Exp2-1-1	59.937	1.0.0.158	2	right	liuxingzhou	282345448	2.0.10.242	2.0.10.242	10-09-2019	2019-10-09 02:14:27	10:14:27	male	2.0.10.147	246	Catch.bmp	1524	0		0	0	621184	0		0	0	NULL	NULL	NULL	Medium	run1	1	List2	A_T.wav	A_T	1	1	0	2	621034	150	1	537	621571
Exp2	1	Exp2-1-1	59.937	1.0.0.158	2	right	liuxingzhou	282345448	2.0.10.242	2.0.10.242	10-09-2019	2019-10-09 02:14:27	10:14:27	male	2.0.10.147	247	Red_C.bmp	1409	0		0	0	623870	0		0	0	NULL	NULL	NULL	Medium	run1	1	List2	Catch.wav	V_T	1	1	1	1	623720	150	1	939	624659
Exp2	1	Exp2-1-1	59.937	1.0.0.158	2	right	liuxingzhou	282345448	2.0.10.242	2.0.10.242	10-09-2019	2019-10-09 02:14:27	10:14:27	male	2.0.10.147	248	Red_C_2.bmp	1600	0		0	0	626439	0		0	0	NULL	NULL	NULL	Medium	run1	1	List2	A_T.wav	AV_T	1	1	1	1	626289	150	1	498	626787
Exp2	1	Exp2-1-1	59.937	1.0.0.158	2	right	liuxingzhou	282345448	2.0.10.242	2.0.10.242	10-09-2019	2019-10-09 02:14:27	10:14:27	male	2.0.10.147	249	Blue_S_2.bmp	817	0		0	0	629192	0		0	0	NULL	NULL	NULL	Medium	run1	1	List2	Catch.wav	V_T	1	1	1	1	629042	150	1	689	629731
Exp2	1	Exp2-1-1	59.937	1.0.0.158	2	right	liuxingzhou	282345448	2.0.10.242	2.0.10.242	10-09-2019	2019-10-09 02:14:27	10:14:27	male	2.0.10.147	250	Red_S_2.bmp	1543	0		0	0	631161	0		0	0	NULL	NULL	NULL	Medium	run1		List2	A_S.wav	AV_S	0		1	1	631011	150		0	0
Exp2	1	Exp2-1-1	59.937	1.0.0.158	2	right	liuxingzhou	282345448	2.0.10.242	2.0.10.242	10-09-2019	2019-10-09 02:14:27	10:14:27	male	2.0.10.147	251	Red_C.bmp	1301	0		0	1	633931	0		0	0	NULL	NULL	NULL	Medium	run1	1	List2	A_T.wav	AV_T	1	1	0	1	633780	151	1	615	634395
Exp2	1	Exp2-1-1	59.937	1.0.0.158	2	right	liuxingzhou	282345448	2.0.10.242	2.0.10.242	10-09-2019	2019-10-09 02:14:27	10:14:27	male	2.0.10.147	252	Blue_S_2.bmp	1234	0		0	0	636383	0		0	0	NULL	NULL	NULL	Medium	run1	1	List2	A_T.wav	AV_T	1	1	0	1	636233	150	1	546	636779
Exp2	1	Exp2-1-1	59.937	1.0.0.158	2	right	liuxingzhou	282345448	2.0.10.242	2.0.10.242	10-09-2019	2019-10-09 02:14:27	10:14:27	male	2.0.10.147	253	Blue_S_2.bmp	1514	0		0	0	638769	0		0	0	NULL	NULL	NULL	Medium	run1	1	List2	A_T.wav	AV_T	1	1	0	1	638619	150	1	441	639060
Exp2	1	Exp2-1-1	59.937	1.0.0.158	2	right	liuxingzhou	282345448	2.0.10.242	2.0.10.242	10-09-2019	2019-10-09 02:14:27	10:14:27	male	2.0.10.147	254	Red_S_2.bmp	956	0		0	0	641438	0		0	0	NULL	NULL	NULL	Medium	run1		List2	A_S.wav	AV_S	0		0	1	641288	150		0	0
Exp2	1	Exp2-1-1	59.937	1.0.0.158	2	right	liuxingzhou	282345448	2.0.10.242	2.0.10.242	10-09-2019	2019-10-09 02:14:27	10:14:27	male	2.0.10.147	255	Red_C.bmp	936	0		0	0	643607	0		0	0	NULL	NULL	NULL	Medium	run1	1	List2	A_T.wav	AV_T	1	1	0	1	643457	150	1	490	643947
Exp2	1	Exp2-1-1	59.937	1.0.0.158	2	right	liuxingzhou	282345448	2.0.10.242	2.0.10.242	10-09-2019	2019-10-09 02:14:27	10:14:27	male	2.0.10.147	256	Blue_S.bmp	1322	0		0	0	645693	0		0	0	NULL	NULL	NULL	Medium	run1	1	List2	A_T.wav	AV_T	1	1	0	1	645543	150	1	541	646084
Exp2	1	Exp2-1-1	59.937	1.0.0.158	2	right	liuxingzhou	282345448	2.0.10.242	2.0.10.242	10-09-2019	2019-10-09 02:14:27	10:14:27	male	2.0.10.147	257	Blue_C_2.bmp	1571	0		0	0	648162	0		0	0	NULL	NULL	NULL	Medium	run1		List2	Catch.wav	V_S	0		1	1	648012	150	1	551	648563
Exp2	1	Exp2-1-1	59.937	1.0.0.158	2	right	liuxingzhou	282345448	2.0.10.242	2.0.10.242	10-09-2019	2019-10-09 02:14:27	10:14:27	male	2.0.10.147	258	Catch.bmp	1007	0		0	0	650882	0		0	0	NULL	NULL	NULL	Medium	run1	1	List2	A_T.wav	A_T	1	1	0	2	650732	150	1	759	651491
Exp2	1	Exp2-1-1	59.937	1.0.0.158	2	right	liuxingzhou	282345448	2.0.10.242	2.0.10.242	10-09-2019	2019-10-09 02:14:27	10:14:27	male	2.0.10.147	259	Red_C_2.bmp	1228	0		0	1	653051	0		0	0	NULL	NULL	NULL	Medium	run1	1	List2	Catch.wav	V_T	1	1	1	1	652900	151	1	615	653515
Exp2	1	Exp2-1-1	59.937	1.0.0.158	2	right	liuxingzhou	282345448	2.0.10.242	2.0.10.242	10-09-2019	2019-10-09 02:14:27	10:14:27	male	2.0.10.147	260	Red_C.bmp	1323	0		0	1	655437	0		0	0	NULL	NULL	NULL	Medium	run1	1	List2	A_T.wav	AV_T	1	1	1	1	655286	151	1	565	655851
