# Supplementary material for: Visual Perceptual Load Attenuates Age-Related Audiovisual Integration in an Audiovisual Discrimination Task
Source: Front Psychol. 2021 Sep 29;12:740221. doi: 10.3389/fpsyg.2021.740221 (PMC8511317; doi:10.3389/fpsyg.2021.740221)
Supplement: Supplementary file 1 [file Data_Sheet_1.ZIP › Export data/Group 2_Data_Older/Exp2_Medium load/Subject_02.xlsx]

## Sheet: Sheet1
ExperimentName	Subject	DataFile.Basename	Display.RefreshRate	ExperimentVersion	Group	Handedness	Name	RandomSeed	RuntimeVersion	RuntimeVersionExpected	SessionDate	SessionStartDateTimeUtc	SessionTime	Sex	StudioVersion	Block	Image	ITI	ITI.ACC	ITI.CRESP	ITI.DurationError	ITI.OnsetDelay	ITI.OnsetTime	ITI.OnsetToOnsetTime	ITI.RESP	ITI.RT	ITI.RTTime	List1	List1.Cycle	List1.Sample	PercetualLoad	Procedure	Response	Running	Sound	StimulusType	Target.ACC	Target.CRESP	Target.DurationError	Target.OnsetDelay	Target.OnsetTime	Target.OnsetToOnsetTime	Target.RESP	Target.RT	Target.RTTime
Exp2	2	Exp2-2-1	59.938	1.0.0.159	2	right	gongshirong	1756793674	2.0.10.242	2.0.10.242	10-10-2019	2019-10-10 02:00:11	10:00:11	male	2.0.10.147	1	Catch.bmp	877	0		0	0	27717	0		0	0	10	1	1	Medium	Prac	1	List1	A_T.wav	A_T	0		127	1	27567	150		0	0
Exp2	2	Exp2-2-1	59.938	1.0.0.159	2	right	gongshirong	1756793674	2.0.10.242	2.0.10.242	10-10-2019	2019-10-10 02:00:11	10:00:11	male	2.0.10.147	2	Red_S_2.bmp	1500	0		0	0	29802	0		0	0	18	1	2	Medium	Prac		List1	A_S.wav	AV_S	0		0	1	29652	150	1	529	30181
Exp2	2	Exp2-2-1	59.938	1.0.0.159	2	right	gongshirong	1756793674	2.0.10.242	2.0.10.242	10-10-2019	2019-10-10 02:00:11	10:00:11	male	2.0.10.147	3	Catch.bmp	1175	0		0	0	32455	0		0	0	9	1	3	Medium	Prac		List1	A_S.wav	A_S	0		0	1	32305	150		0	0
Exp2	2	Exp2-2-1	59.938	1.0.0.159	2	right	gongshirong	1756793674	2.0.10.242	2.0.10.242	10-10-2019	2019-10-10 02:00:11	10:00:11	male	2.0.10.147	4	Blue_S.bmp	955	0		0	0	34857	0		0	0	3	1	4	Medium	Prac	1	List1	Catch.wav	V_T	0		1	1	34707	150		0	0
Exp2	2	Exp2-2-1	59.938	1.0.0.159	2	right	gongshirong	1756793674	2.0.10.242	2.0.10.242	10-10-2019	2019-10-10 02:00:11	10:00:11	male	2.0.10.147	5	Catch.bmp	1540	0		0	0	37026	0		0	0	10	1	5	Medium	Prac	1	List1	A_T.wav	A_T	0		1	1	36876	150		0	0
Exp2	2	Exp2-2-1	59.938	1.0.0.159	2	right	gongshirong	1756793674	2.0.10.242	2.0.10.242	10-10-2019	2019-10-10 02:00:11	10:00:11	male	2.0.10.147	6	Red_C_2.bmp	1077	0		0	0	39779	0		0	0	16	1	6	Medium	Prac	1	List1	A_T.wav	AV_T	1	1	0	1	39629	150	1	872	40501
Exp2	2	Exp2-2-1	59.938	1.0.0.159	2	right	gongshirong	1756793674	2.0.10.242	2.0.10.242	10-10-2019	2019-10-10 02:00:11	10:00:11	male	2.0.10.147	7	Red_C.bmp	1558	0		0	0	42015	0		0	0	15	1	7	Medium	Prac	1	List1	A_T.wav	AV_T	1	1	0	1	41865	150	1	676	42541
Exp2	2	Exp2-2-1	59.938	1.0.0.159	2	right	gongshirong	1756793674	2.0.10.242	2.0.10.242	10-10-2019	2019-10-10 02:00:11	10:00:11	male	2.0.10.147	8	Red_S_2.bmp	901	0		0	0	44734	0		0	0	18	1	8	Medium	Prac		List1	A_S.wav	AV_S	0		0	1	44584	150		0	0
Exp2	2	Exp2-2-1	59.938	1.0.0.159	2	right	gongshirong	1756793674	2.0.10.242	2.0.10.242	10-10-2019	2019-10-10 02:00:11	10:00:11	male	2.0.10.147	9	Red_C.bmp	912	0		0	0	46853	0		0	0	5	1	9	Medium	Prac	1	List1	Catch.wav	V_T	1	1	1	1	46703	150	1	597	47300
Exp2	2	Exp2-2-1	59.938	1.0.0.159	2	right	gongshirong	1756793674	2.0.10.242	2.0.10.242	10-10-2019	2019-10-10 02:00:11	10:00:11	male	2.0.10.147	10	Catch.bmp	1307	0		0	0	48922	0		0	0	10	1	10	Medium	Prac	1	List1	A_T.wav	A_T	0		0	1	48772	150		0	0
Exp2	2	Exp2-2-1	59.938	1.0.0.159	2	right	gongshirong	1756793674	2.0.10.242	2.0.10.242	10-10-2019	2019-10-10 02:00:11	10:00:11	male	2.0.10.147	11	Red_C_2.bmp	1176	0		0	0	51458	0		0	0	6	1	11	Medium	Prac	1	List1	Catch.wav	V_T	1	1	0	1	51308	150	1	368	51676
Exp2	2	Exp2-2-1	59.938	1.0.0.159	2	right	gongshirong	1756793674	2.0.10.242	2.0.10.242	10-10-2019	2019-10-10 02:00:11	10:00:11	male	2.0.10.147	12	Blue_S.bmp	1580	0		0	1	53794	0		0	0	3	1	12	Medium	Prac	1	List1	Catch.wav	V_T	1	1	1	1	53643	151	1	1153	54796
Exp2	2	Exp2-2-1	59.938	1.0.0.159	2	right	gongshirong	1756793674	2.0.10.242	2.0.10.242	10-10-2019	2019-10-10 02:00:11	10:00:11	male	2.0.10.147	13	Blue_C.bmp	1069	0		0	0	56530	0		0	0	11	1	13	Medium	Prac		List1	A_S.wav	AV_S	0		0	1	56380	150	1	688	57068
Exp2	2	Exp2-2-1	59.938	1.0.0.159	2	right	gongshirong	1756793674	2.0.10.242	2.0.10.242	10-10-2019	2019-10-10 02:00:11	10:00:11	male	2.0.10.147	14	Red_C.bmp	1270	0		0	0	58749	0		0	0	15	1	14	Medium	Prac	1	List1	A_T.wav	AV_T	1	1	0	1	58599	150	1	885	59484
Exp2	2	Exp2-2-1	59.938	1.0.0.159	2	right	gongshirong	1756793674	2.0.10.242	2.0.10.242	10-10-2019	2019-10-10 02:00:11	10:00:11	male	2.0.10.147	15	Catch.bmp	1330	0		0	0	61168	0		0	0	10	1	15	Medium	Prac	1	List1	A_T.wav	A_T	0		0	1	61018	150		0	0
Exp2	2	Exp2-2-1	59.938	1.0.0.159	2	right	gongshirong	1756793674	2.0.10.242	2.0.10.242	10-10-2019	2019-10-10 02:00:11	10:00:11	male	2.0.10.147	16	Catch.bmp	1384	0		0	0	63704	0		0	0	10	1	16	Medium	Prac	1	List1	A_T.wav	A_T	1	1	0	1	63554	150	1	418	63972
Exp2	2	Exp2-2-1	59.938	1.0.0.159	2	right	gongshirong	1756793674	2.0.10.242	2.0.10.242	10-10-2019	2019-10-10 02:00:11	10:00:11	male	2.0.10.147	17	Red_S_2.bmp	1342	0		0	0	66240	0		0	0	18	1	17	Medium	Prac		List1	A_S.wav	AV_S	0		0	1	66090	150		0	0
Exp2	2	Exp2-2-1	59.938	1.0.0.159	2	right	gongshirong	1756793674	2.0.10.242	2.0.10.242	10-10-2019	2019-10-10 02:00:11	10:00:11	male	2.0.10.147	18	Red_C_2.bmp	1550	0		0	0	68809	0		0	0	16	1	18	Medium	Prac	1	List1	A_T.wav	AV_T	1	1	0	1	68659	150	1	561	69220
Exp2	2	Exp2-2-1	59.938	1.0.0.159	2	right	gongshirong	1756793674	2.0.10.242	2.0.10.242	10-10-2019	2019-10-10 02:00:11	10:00:11	male	2.0.10.147	19	Blue_S_2.bmp	1453	0		0	0	71512	0		0	0	14	1	19	Medium	Prac	1	List1	A_T.wav	AV_T	1	1	0	1	71362	150	1	706	72068
Exp2	2	Exp2-2-1	59.938	1.0.0.159	2	right	gongshirong	1756793674	2.0.10.242	2.0.10.242	10-10-2019	2019-10-10 02:00:11	10:00:11	male	2.0.10.147	20	Red_C_2.bmp	1286	0		0	0	74115	0		0	0	16	1	20	Medium	Prac	1	List1	A_T.wav	AV_T	1	1	0	1	73965	150	1	791	74756
Exp2	2	Exp2-2-1	59.938	1.0.0.159	2	right	gongshirong	1756793674	2.0.10.242	2.0.10.242	10-10-2019	2019-10-10 02:00:11	10:00:11	male	2.0.10.147	21	Catch.bmp	1219	0		0	1	80822	0		0	0	9	1	21	Medium	Prac		List1	A_S.wav	A_S	0		1	1	80671	151		0	0
Exp2	2	Exp2-2-1	59.938	1.0.0.159	2	right	gongshirong	1756793674	2.0.10.242	2.0.10.242	10-10-2019	2019-10-10 02:00:11	10:00:11	male	2.0.10.147	22	Blue_C.bmp	973	0		1	0	83257	0		0	0	11	1	22	Medium	Prac		List1	A_S.wav	AV_S	0		0	1	83107	150	1	576	83683
Exp2	2	Exp2-2-1	59.938	1.0.0.159	2	right	gongshirong	1756793674	2.0.10.242	2.0.10.242	10-10-2019	2019-10-10 02:00:11	10:00:11	male	2.0.10.147	23	Red_C_2.bmp	1510	0		0	0	85393	0		0	0	6	1	23	Medium	Prac	1	List1	Catch.wav	V_T	1	1	1	1	85243	150	1	792	86035
Exp2	2	Exp2-2-1	59.938	1.0.0.159	2	right	gongshirong	1756793674	2.0.10.242	2.0.10.242	10-10-2019	2019-10-10 02:00:11	10:00:11	male	2.0.10.147	24	Red_S_2.bmp	1342	0		1	0	88062	0		0	0	8	1	24	Medium	Prac		List1	Catch.wav	V_S	0		0	1	87912	150		0	0
Exp2	2	Exp2-2-1	59.938	1.0.0.159	2	right	gongshirong	1756793674	2.0.10.242	2.0.10.242	10-10-2019	2019-10-10 02:00:11	10:00:11	male	2.0.10.147	25	Blue_C_2.bmp	1394	0		0	0	90615	0		0	0	2	1	25	Medium	Prac		List1	Catch.wav	V_S	0		0	1	90465	150	1	666	91131
Exp2	2	Exp2-2-1	59.938	1.0.0.159	2	right	gongshirong	1756793674	2.0.10.242	2.0.10.242	10-10-2019	2019-10-10 02:00:11	10:00:11	male	2.0.10.147	26	Red_C_2.bmp	1465	0		0	0	93168	0		0	0	6	1	26	Medium	Prac	1	List1	Catch.wav	V_T	1	1	0	1	93018	150	1	746	93764
Exp2	2	Exp2-2-1	59.938	1.0.0.159	2	right	gongshirong	1756793674	2.0.10.242	2.0.10.242	10-10-2019	2019-10-10 02:00:11	10:00:11	male	2.0.10.147	27	Blue_C_2.bmp	912	0		0	0	95787	0		0	0	2	1	27	Medium	Prac		List1	Catch.wav	V_S	0		0	1	95637	150	1	838	96475
Exp2	2	Exp2-2-1	59.938	1.0.0.159	2	right	gongshirong	1756793674	2.0.10.242	2.0.10.242	10-10-2019	2019-10-10 02:00:11	10:00:11	male	2.0.10.147	28	Blue_S_2.bmp	1459	0		0	0	97856	0		0	0	14	1	28	Medium	Prac	1	List1	A_T.wav	AV_T	0		1	1	97706	150		0	0
Exp2	2	Exp2-2-1	59.938	1.0.0.159	2	right	gongshirong	1756793674	2.0.10.242	2.0.10.242	10-10-2019	2019-10-10 02:00:11	10:00:11	male	2.0.10.147	29	Blue_S_2.bmp	856	0		0	0	100525	0		0	0	14	1	29	Medium	Prac	1	List1	A_T.wav	AV_T	0		0	1	100375	150		0	0
Exp2	2	Exp2-2-1	59.938	1.0.0.159	2	right	gongshirong	1756793674	2.0.10.242	2.0.10.242	10-10-2019	2019-10-10 02:00:11	10:00:11	male	2.0.10.147	30	Blue_S.bmp	1055	0		0	0	102611	0		0	0	13	1	30	Medium	Prac	1	List1	A_T.wav	AV_T	1	1	0	1	102461	150	1	926	103387
Exp2	2	Exp2-2-1	59.938	1.0.0.159	2	right	gongshirong	1756793674	2.0.10.242	2.0.10.242	10-10-2019	2019-10-10 02:00:11	10:00:11	male	2.0.10.147	31	Red_C.bmp	880	0		0	0	104813	0		0	0	5	1	31	Medium	Prac	1	List1	Catch.wav	V_T	0		1	1	104663	150		0	0
Exp2	2	Exp2-2-1	59.938	1.0.0.159	2	right	gongshirong	1756793674	2.0.10.242	2.0.10.242	10-10-2019	2019-10-10 02:00:11	10:00:11	male	2.0.10.147	32	Blue_S.bmp	1067	0		0	1	106899	0		0	0	3	1	32	Medium	Prac	1	List1	Catch.wav	V_T	1	1	1	1	106748	151	1	655	107403
Exp2	2	Exp2-2-1	59.938	1.0.0.159	2	right	gongshirong	1756793674	2.0.10.242	2.0.10.242	10-10-2019	2019-10-10 02:00:11	10:00:11	male	2.0.10.147	33	Red_C_2.bmp	1329	0		0	1	109118	0		0	0	6	1	33	Medium	Prac	1	List1	Catch.wav	V_T	1	1	1	1	108967	151	1	716	109683
Exp2	2	Exp2-2-1	59.938	1.0.0.159	2	right	gongshirong	1756793674	2.0.10.242	2.0.10.242	10-10-2019	2019-10-10 02:00:11	10:00:11	male	2.0.10.147	34	Catch.bmp	969	0		0	1	111604	0		0	0	9	1	34	Medium	Prac		List1	A_S.wav	A_S	0		1	1	111453	151		0	0
Exp2	2	Exp2-2-1	59.938	1.0.0.159	2	right	gongshirong	1756793674	2.0.10.242	2.0.10.242	10-10-2019	2019-10-10 02:00:11	10:00:11	male	2.0.10.147	35	Blue_S_2.bmp	1145	0		0	0	113789	0		0	0	14	1	35	Medium	Prac	1	List1	A_T.wav	AV_T	1	1	0	1	113639	150	1	499	114138
Exp2	2	Exp2-2-1	59.938	1.0.0.159	2	right	gongshirong	1756793674	2.0.10.242	2.0.10.242	10-10-2019	2019-10-10 02:00:11	10:00:11	male	2.0.10.147	36	Catch.bmp	829	0		0	1	116092	0		0	0	10	1	36	Medium	Prac	1	List1	A_T.wav	A_T	1	1	0	1	115941	151	1	829	116770
Exp2	2	Exp2-2-1	59.938	1.0.0.159	2	right	gongshirong	1756793674	2.0.10.242	2.0.10.242	10-10-2019	2019-10-10 02:00:11	10:00:11	male	2.0.10.147	37	Red_C_2.bmp	1439	0		0	0	118077	0		0	0	6	1	37	Medium	Prac	1	List1	Catch.wav	V_T	1	1	0	1	117927	150	1	1051	118978
Exp2	2	Exp2-2-1	59.938	1.0.0.159	2	right	gongshirong	1756793674	2.0.10.242	2.0.10.242	10-10-2019	2019-10-10 02:00:11	10:00:11	male	2.0.10.147	38	Red_S_2.bmp	1467	0		0	0	120663	0		0	0	18	1	38	Medium	Prac		List1	A_S.wav	AV_S	0		0	1	120513	150		0	0
Exp2	2	Exp2-2-1	59.938	1.0.0.159	2	right	gongshirong	1756793674	2.0.10.242	2.0.10.242	10-10-2019	2019-10-10 02:00:11	10:00:11	male	2.0.10.147	39	Red_S.bmp	974	0		0	0	123349	0		0	0	17	1	39	Medium	Prac		List1	A_S.wav	AV_S	0		0	1	123199	150	1	563	123762
Exp2	2	Exp2-2-1	59.938	1.0.0.159	2	right	gongshirong	1756793674	2.0.10.242	2.0.10.242	10-10-2019	2019-10-10 02:00:11	10:00:11	male	2.0.10.147	40	Blue_S.bmp	917	0		0	1	125485	0		0	0	13	1	40	Medium	Prac	1	List1	A_T.wav	AV_T	1	1	1	1	125334	151	1	628	125962
Exp2	2	Exp2-2-1	59.938	1.0.0.159	2	right	gongshirong	1756793674	2.0.10.242	2.0.10.242	10-10-2019	2019-10-10 02:00:11	10:00:11	male	2.0.10.147	41	Blue_S.bmp	1454	0		0	0	268683	0		0	0	13	1	41	Medium	Prac	1	List1	A_T.wav	AV_T	1	1	0	1	268533	150	1	601	269134
Exp2	2	Exp2-2-1	59.938	1.0.0.159	2	right	gongshirong	1756793674	2.0.10.242	2.0.10.242	10-10-2019	2019-10-10 02:00:11	10:00:11	male	2.0.10.147	42	Red_C_2.bmp	1174	0		0	1	271286	0		0	0	16	1	42	Medium	Prac	1	List1	A_T.wav	AV_T	1	1	1	1	271135	151	1	831	271966
Exp2	2	Exp2-2-1	59.938	1.0.0.159	2	right	gongshirong	1756793674	2.0.10.242	2.0.10.242	10-10-2019	2019-10-10 02:00:11	10:00:11	male	2.0.10.147	43	Catch.bmp	1015	0		0	0	273621	0		0	0	10	1	43	Medium	Prac	1	List1	A_T.wav	A_T	1	1	0	1	273471	150	1	679	274150
Exp2	2	Exp2-2-1	59.938	1.0.0.159	2	right	gongshirong	1756793674	2.0.10.242	2.0.10.242	10-10-2019	2019-10-10 02:00:11	10:00:11	male	2.0.10.147	44	Red_C_2.bmp	1262	0		0	0	275790	0		0	0	6	1	44	Medium	Prac	1	List1	Catch.wav	V_T	1	1	1	1	275640	150	1	1294	276934
Exp2	2	Exp2-2-1	59.938	1.0.0.159	2	right	gongshirong	1756793674	2.0.10.242	2.0.10.242	10-10-2019	2019-10-10 02:00:11	10:00:11	male	2.0.10.147	45	Blue_S_2.bmp	1540	0		0	0	278209	0		0	0	14	1	45	Medium	Prac	1	List1	A_T.wav	AV_T	1	1	1	1	278059	150	1	1331	279390
Exp2	2	Exp2-2-1	59.938	1.0.0.159	2	right	gongshirong	1756793674	2.0.10.242	2.0.10.242	10-10-2019	2019-10-10 02:00:11	10:00:11	male	2.0.10.147	46	Blue_S.bmp	1479	0		0	0	280912	0		0	0	3	1	46	Medium	Prac	1	List1	Catch.wav	V_T	1	1	1	1	280762	150	1	684	281446
Exp2	2	Exp2-2-1	59.938	1.0.0.159	2	right	gongshirong	1756793674	2.0.10.242	2.0.10.242	10-10-2019	2019-10-10 02:00:11	10:00:11	male	2.0.10.147	47	Blue_S_2.bmp	1515	0		0	0	283548	0		0	0	14	1	47	Medium	Prac	1	List1	A_T.wav	AV_T	1	1	1	1	283398	150	1	921	284319
Exp2	2	Exp2-2-1	59.938	1.0.0.159	2	right	gongshirong	1756793674	2.0.10.242	2.0.10.242	10-10-2019	2019-10-10 02:00:11	10:00:11	male	2.0.10.147	48	Catch.bmp	1599	0		0	0	286218	0		0	0	9	1	48	Medium	Prac		List1	A_S.wav	A_S	0		0	2	286068	150		0	0
Exp2	2	Exp2-2-1	59.938	1.0.0.159	2	right	gongshirong	1756793674	2.0.10.242	2.0.10.242	10-10-2019	2019-10-10 02:00:11	10:00:11	male	2.0.10.147	49	Red_C.bmp	1482	0		0	0	289037	0		0	0	5	1	49	Medium	Prac	1	List1	Catch.wav	V_T	1	1	1	1	288887	150	1	998	289885
Exp2	2	Exp2-2-1	59.938	1.0.0.159	2	right	gongshirong	1756793674	2.0.10.242	2.0.10.242	10-10-2019	2019-10-10 02:00:11	10:00:11	male	2.0.10.147	50	Catch.bmp	1162	0		0	0	291673	0		0	0	10	1	50	Medium	Prac	1	List1	A_T.wav	A_T	1	1	1	1	291523	150	1	1051	292574
Exp2	2	Exp2-2-1	59.938	1.0.0.159	2	right	gongshirong	1756793674	2.0.10.242	2.0.10.242	10-10-2019	2019-10-10 02:00:11	10:00:11	male	2.0.10.147	51	Catch.bmp	1489	0		0	0	293992	0		0	0	10	1	51	Medium	Prac	1	List1	A_T.wav	A_T	1	1	0	1	293842	150	1	619	294461
Exp2	2	Exp2-2-1	59.938	1.0.0.159	2	right	gongshirong	1756793674	2.0.10.242	2.0.10.242	10-10-2019	2019-10-10 02:00:11	10:00:11	male	2.0.10.147	52	Catch.bmp	1031	0		1	0	296628	0		0	0	10	1	52	Medium	Prac	1	List1	A_T.wav	A_T	1	1	0	1	296478	150	1	911	297389
Exp2	2	Exp2-2-1	59.938	1.0.0.159	2	right	gongshirong	1756793674	2.0.10.242	2.0.10.242	10-10-2019	2019-10-10 02:00:11	10:00:11	male	2.0.10.147	53	Red_C.bmp	1422	0		0	0	298814	0		0	0	5	1	53	Medium	Prac	1	List1	Catch.wav	V_T	1	1	0	1	298664	150	1	814	299478
Exp2	2	Exp2-2-1	59.938	1.0.0.159	2	right	gongshirong	1756793674	2.0.10.242	2.0.10.242	10-10-2019	2019-10-10 02:00:11	10:00:11	male	2.0.10.147	54	Catch.bmp	1542	0		0	0	301383	0		0	0	9	1	54	Medium	Prac		List1	A_S.wav	A_S	0		1	1	301233	150		0	0
Exp2	2	Exp2-2-1	59.938	1.0.0.159	2	right	gongshirong	1756793674	2.0.10.242	2.0.10.242	10-10-2019	2019-10-10 02:00:11	10:00:11	male	2.0.10.147	55	Blue_S_2.bmp	1587	0		0	0	304136	0		0	0	14	1	55	Medium	Prac	1	List1	A_T.wav	AV_T	1	1	0	1	303986	150	1	1643	305629
Exp2	2	Exp2-2-1	59.938	1.0.0.159	2	right	gongshirong	1756793674	2.0.10.242	2.0.10.242	10-10-2019	2019-10-10 02:00:11	10:00:11	male	2.0.10.147	56	Catch.bmp	1321	0		1	0	306872	0		0	0	10	1	56	Medium	Prac	1	List1	A_T.wav	A_T	1	1	0	1	306722	150	1	739	307461
Exp2	2	Exp2-2-1	59.938	1.0.0.159	2	right	gongshirong	1756793674	2.0.10.242	2.0.10.242	10-10-2019	2019-10-10 02:00:11	10:00:11	male	2.0.10.147	57	Blue_S.bmp	1477	0		0	1	309342	0		0	0	13	1	57	Medium	Prac	1	List1	A_T.wav	AV_T	1	1	1	1	309191	151	1	822	310013
Exp2	2	Exp2-2-1	59.938	1.0.0.159	2	right	gongshirong	1756793674	2.0.10.242	2.0.10.242	10-10-2019	2019-10-10 02:00:11	10:00:11	male	2.0.10.147	58	Catch.bmp	1428	0		0	0	311978	0		0	0	10	1	58	Medium	Prac	1	List1	A_T.wav	A_T	1	1	0	1	311828	150	1	769	312597
Exp2	2	Exp2-2-1	59.938	1.0.0.159	2	right	gongshirong	1756793674	2.0.10.242	2.0.10.242	10-10-2019	2019-10-10 02:00:11	10:00:11	male	2.0.10.147	59	Red_C.bmp	1221	0		0	0	314564	0		0	0	15	1	59	Medium	Prac	1	List1	A_T.wav	AV_T	1	1	0	1	314414	150	1	559	314973
Exp2	2	Exp2-2-1	59.938	1.0.0.159	2	right	gongshirong	1756793674	2.0.10.242	2.0.10.242	10-10-2019	2019-10-10 02:00:11	10:00:11	male	2.0.10.147	60	Blue_S_2.bmp	1536	0		0	0	316933	0		0	0	4	1	60	Medium	Prac	1	List1	Catch.wav	V_T	0		0	1	316783	150		0	0
Exp2	2	Exp2-2-1	59.938	1.0.0.159	2	right	gongshirong	1756793674	2.0.10.242	2.0.10.242	10-10-2019	2019-10-10 02:00:11	10:00:11	male	2.0.10.147	61	Red_C.bmp	1492	0		0	0	326042	0		0	0	NULL	NULL	NULL	Medium	run1	1	List2	Catch.wav	V_T	1	1	0	1	325892	150	1	960	326852
Exp2	2	Exp2-2-1	59.938	1.0.0.159	2	right	gongshirong	1756793674	2.0.10.242	2.0.10.242	10-10-2019	2019-10-10 02:00:11	10:00:11	male	2.0.10.147	62	Blue_C.bmp	1509	0		0	0	328695	0		0	0	NULL	NULL	NULL	Medium	Run1		List2	Catch.wav	V_S	0		0	1	328545	150	1	1115	329660
Exp2	2	Exp2-2-1	59.938	1.0.0.159	2	right	gongshirong	1756793674	2.0.10.242	2.0.10.242	10-10-2019	2019-10-10 02:00:11	10:00:11	male	2.0.10.147	63	Catch.bmp	860	0		1	0	331364	0		0	0	NULL	NULL	NULL	Medium	run1		List2	A_S.wav	A_S	0		1	1	331214	150		0	0
Exp2	2	Exp2-2-1	59.938	1.0.0.159	2	right	gongshirong	1756793674	2.0.10.242	2.0.10.242	10-10-2019	2019-10-10 02:00:11	10:00:11	male	2.0.10.147	64	Red_C_2.bmp	1483	0		0	0	333433	0		0	0	NULL	NULL	NULL	Medium	run1	1	List2	Catch.wav	V_T	1	1	1	1	333283	150	1	825	334108
Exp2	2	Exp2-2-1	59.938	1.0.0.159	2	right	gongshirong	1756793674	2.0.10.242	2.0.10.242	10-10-2019	2019-10-10 02:00:11	10:00:11	male	2.0.10.147	65	Blue_S.bmp	821	0		0	0	336069	0		0	0	NULL	NULL	NULL	Medium	run1	1	List2	Catch.wav	V_T	0		0	1	335919	150		0	0
Exp2	2	Exp2-2-1	59.938	1.0.0.159	2	right	gongshirong	1756793674	2.0.10.242	2.0.10.242	10-10-2019	2019-10-10 02:00:11	10:00:11	male	2.0.10.147	66	Red_C_2.bmp	1579	0		0	0	338105	0		0	0	NULL	NULL	NULL	Medium	run1	1	List2	Catch.wav	V_T	1	1	0	1	337955	150	1	882	338837
Exp2	2	Exp2-2-1	59.938	1.0.0.159	2	right	gongshirong	1756793674	2.0.10.242	2.0.10.242	10-10-2019	2019-10-10 02:00:11	10:00:11	male	2.0.10.147	67	Red_S.bmp	989	0		0	0	340841	0		0	0	NULL	NULL	NULL	Medium	run1		List2	A_S.wav	AV_S	0		0	1	340691	150	1	817	341508
Exp2	2	Exp2-2-1	59.938	1.0.0.159	2	right	gongshirong	1756793674	2.0.10.242	2.0.10.242	10-10-2019	2019-10-10 02:00:11	10:00:11	male	2.0.10.147	68	Blue_S_2.bmp	1385	0		0	0	342993	0		0	0	NULL	NULL	NULL	Medium	run1	1	List2	A_T.wav	AV_T	1	1	0	1	342843	150	1	753	343596
Exp2	2	Exp2-2-1	59.938	1.0.0.159	2	right	gongshirong	1756793674	2.0.10.242	2.0.10.242	10-10-2019	2019-10-10 02:00:11	10:00:11	male	2.0.10.147	69	Catch.bmp	1314	0		0	0	345529	0		0	0	NULL	NULL	NULL	Medium	run1		List2	A_S.wav	A_S	0		0	1	345379	150		0	0
Exp2	2	Exp2-2-1	59.938	1.0.0.159	2	right	gongshirong	1756793674	2.0.10.242	2.0.10.242	10-10-2019	2019-10-10 02:00:11	10:00:11	male	2.0.10.147	70	Red_C.bmp	1246	0		0	0	348048	0		0	0	NULL	NULL	NULL	Medium	run1	1	List2	A_T.wav	AV_T	1	1	0	1	347898	150	1	666	348564
Exp2	2	Exp2-2-1	59.938	1.0.0.159	2	right	gongshirong	1756793674	2.0.10.242	2.0.10.242	10-10-2019	2019-10-10 02:00:11	10:00:11	male	2.0.10.147	71	Catch.bmp	1344	0		0	0	350451	0		0	0	NULL	NULL	NULL	Medium	run1	1	List2	A_T.wav	A_T	1	1	0	1	350301	150	1	791	351092
Exp2	2	Exp2-2-1	59.938	1.0.0.159	2	right	gongshirong	1756793674	2.0.10.242	2.0.10.242	10-10-2019	2019-10-10 02:00:11	10:00:11	male	2.0.10.147	72	Red_C_2.bmp	1435	0		0	1	352954	0		0	0	NULL	NULL	NULL	Medium	run1	1	List2	Catch.wav	V_T	1	1	1	1	352803	151	1	785	353588
Exp2	2	Exp2-2-1	59.938	1.0.0.159	2	right	gongshirong	1756793674	2.0.10.242	2.0.10.242	10-10-2019	2019-10-10 02:00:11	10:00:11	male	2.0.10.147	73	Catch.bmp	1374	0		1	0	355539	0		0	0	NULL	NULL	NULL	Medium	run1	1	List2	A_T.wav	A_T	1	1	1	1	355389	150	1	830	356219
Exp2	2	Exp2-2-1	59.938	1.0.0.159	2	right	gongshirong	1756793674	2.0.10.242	2.0.10.242	10-10-2019	2019-10-10 02:00:11	10:00:11	male	2.0.10.147	74	Red_C.bmp	830	0		1	0	358075	0		0	0	NULL	NULL	NULL	Medium	run1	1	List2	A_T.wav	AV_T	1	1	0	1	357925	150	1	815	358740
Exp2	2	Exp2-2-1	59.938	1.0.0.159	2	right	gongshirong	1756793674	2.0.10.242	2.0.10.242	10-10-2019	2019-10-10 02:00:11	10:00:11	male	2.0.10.147	75	Red_S_2.bmp	1422	0		0	0	360061	0		0	0	NULL	NULL	NULL	Medium	run1		List2	A_S.wav	AV_S	0		0	1	359911	150		0	0
Exp2	2	Exp2-2-1	59.938	1.0.0.159	2	right	gongshirong	1756793674	2.0.10.242	2.0.10.242	10-10-2019	2019-10-10 02:00:11	10:00:11	male	2.0.10.147	76	Red_C.bmp	885	0		0	0	362697	0		0	0	NULL	NULL	NULL	Medium	run1	1	List2	A_T.wav	AV_T	1	1	0	1	362547	150	1	649	363196
Exp2	2	Exp2-2-1	59.938	1.0.0.159	2	right	gongshirong	1756793674	2.0.10.242	2.0.10.242	10-10-2019	2019-10-10 02:00:11	10:00:11	male	2.0.10.147	77	Catch.bmp	1534	0		0	0	364732	0		0	0	NULL	NULL	NULL	Medium	run1	1	List2	A_T.wav	A_T	1	1	0	1	364582	150	1	701	365283
Exp2	2	Exp2-2-1	59.938	1.0.0.159	2	right	gongshirong	1756793674	2.0.10.242	2.0.10.242	10-10-2019	2019-10-10 02:00:11	10:00:11	male	2.0.10.147	78	Catch.bmp	969	0		1	0	367418	0		0	0	NULL	NULL	NULL	Medium	run1	1	List2	A_T.wav	A_T	1	1	0	1	367268	150	1	799	368067
Exp2	2	Exp2-2-1	59.938	1.0.0.159	2	right	gongshirong	1756793674	2.0.10.242	2.0.10.242	10-10-2019	2019-10-10 02:00:11	10:00:11	male	2.0.10.147	79	Red_C_2.bmp	900	0		0	0	369537	0		0	0	NULL	NULL	NULL	Medium	run1	1	List2	A_T.wav	AV_T	1	1	0	1	369387	150	1	721	370108
Exp2	2	Exp2-2-1	59.938	1.0.0.159	2	right	gongshirong	1756793674	2.0.10.242	2.0.10.242	10-10-2019	2019-10-10 02:00:11	10:00:11	male	2.0.10.147	80	Blue_S.bmp	977	0		1	0	371589	0		0	0	NULL	NULL	NULL	Medium	run1	1	List2	A_T.wav	AV_T	1	1	0	1	371439	150	1	1116	372555
Exp2	2	Exp2-2-1	59.938	1.0.0.159	2	right	gongshirong	1756793674	2.0.10.242	2.0.10.242	10-10-2019	2019-10-10 02:00:11	10:00:11	male	2.0.10.147	81	Catch.bmp	1161	0		0	0	373775	0		0	0	NULL	NULL	NULL	Medium	run1	1	List2	A_T.wav	A_T	1	1	0	1	373625	150	1	666	374291
Exp2	2	Exp2-2-1	59.938	1.0.0.159	2	right	gongshirong	1756793674	2.0.10.242	2.0.10.242	10-10-2019	2019-10-10 02:00:11	10:00:11	male	2.0.10.147	82	Red_C.bmp	1034	0		0	0	376094	0		0	0	NULL	NULL	NULL	Medium	run1	1	List2	A_T.wav	AV_T	1	1	0	1	375944	150	1	707	376651
Exp2	2	Exp2-2-1	59.938	1.0.0.159	2	right	gongshirong	1756793674	2.0.10.242	2.0.10.242	10-10-2019	2019-10-10 02:00:11	10:00:11	male	2.0.10.147	83	Blue_S_2.bmp	996	0		0	0	378280	0		0	0	NULL	NULL	NULL	Medium	run1	1	List2	Catch.wav	V_T	0		0	1	378130	150		0	0
Exp2	2	Exp2-2-1	59.938	1.0.0.159	2	right	gongshirong	1756793674	2.0.10.242	2.0.10.242	10-10-2019	2019-10-10 02:00:11	10:00:11	male	2.0.10.147	84	Red_C.bmp	951	0		0	0	380499	0		0	0	NULL	NULL	NULL	Medium	run1	1	List2	Catch.wav	V_T	1	1	0	2	380349	150	1	607	380956
Exp2	2	Exp2-2-1	59.938	1.0.0.159	2	right	gongshirong	1756793674	2.0.10.242	2.0.10.242	10-10-2019	2019-10-10 02:00:11	10:00:11	male	2.0.10.147	85	Red_C_2.bmp	980	0		0	0	382601	0		0	0	NULL	NULL	NULL	Medium	run1	1	List2	Catch.wav	V_T	1	1	0	1	382451	150	1	992	383443
Exp2	2	Exp2-2-1	59.938	1.0.0.159	2	right	gongshirong	1756793674	2.0.10.242	2.0.10.242	10-10-2019	2019-10-10 02:00:11	10:00:11	male	2.0.10.147	86	Catch.bmp	999	0		0	0	384736	0		0	0	NULL	NULL	NULL	Medium	run1	1	List2	A_T.wav	A_T	1	1	1	1	384586	150	1	809	385395
Exp2	2	Exp2-2-1	59.938	1.0.0.159	2	right	gongshirong	1756793674	2.0.10.242	2.0.10.242	10-10-2019	2019-10-10 02:00:11	10:00:11	male	2.0.10.147	87	Catch.bmp	1507	0		0	1	386889	0		0	0	NULL	NULL	NULL	Medium	run1	1	List2	A_T.wav	A_T	1	1	1	1	386738	151	1	881	387619
Exp2	2	Exp2-2-1	59.938	1.0.0.159	2	right	gongshirong	1756793674	2.0.10.242	2.0.10.242	10-10-2019	2019-10-10 02:00:11	10:00:11	male	2.0.10.147	88	Catch.bmp	989	0		0	0	389558	0		0	0	NULL	NULL	NULL	Medium	run1	1	List2	A_T.wav	A_T	1	1	0	1	389408	150	1	1098	390506
Exp2	2	Exp2-2-1	59.938	1.0.0.159	2	right	gongshirong	1756793674	2.0.10.242	2.0.10.242	10-10-2019	2019-10-10 02:00:11	10:00:11	male	2.0.10.147	89	Red_C_2.bmp	1075	0		0	0	391727	0		0	0	NULL	NULL	NULL	Medium	run1	1	List2	Catch.wav	V_T	1	1	0	1	391577	150	1	841	392418
Exp2	2	Exp2-2-1	59.938	1.0.0.159	2	right	gongshirong	1756793674	2.0.10.242	2.0.10.242	10-10-2019	2019-10-10 02:00:11	10:00:11	male	2.0.10.147	90	Red_S_2.bmp	1000	0		0	1	393963	0		0	0	NULL	NULL	NULL	Medium	run1		List2	A_S.wav	AV_S	0		1	1	393812	151		0	0
Exp2	2	Exp2-2-1	59.938	1.0.0.159	2	right	gongshirong	1756793674	2.0.10.242	2.0.10.242	10-10-2019	2019-10-10 02:00:11	10:00:11	male	2.0.10.147	91	Red_S.bmp	1380	0		0	0	396165	0		0	0	NULL	NULL	NULL	Medium	run1		List2	Catch.wav	V_S	0		0	1	396015	150		0	0
Exp2	2	Exp2-2-1	59.938	1.0.0.159	2	right	gongshirong	1756793674	2.0.10.242	2.0.10.242	10-10-2019	2019-10-10 02:00:11	10:00:11	male	2.0.10.147	92	Catch.bmp	1387	0		0	1	398768	0		0	0	NULL	NULL	NULL	Medium	run1	1	List2	A_T.wav	A_T	1	1	1	1	398617	151	1	785	399402
Exp2	2	Exp2-2-1	59.938	1.0.0.159	2	right	gongshirong	1756793674	2.0.10.242	2.0.10.242	10-10-2019	2019-10-10 02:00:11	10:00:11	male	2.0.10.147	93	Catch.bmp	980	0		0	1	401304	0		0	0	NULL	NULL	NULL	Medium	run1	1	List2	A_T.wav	A_T	1	1	1	1	401153	151	1	1009	402162
Exp2	2	Exp2-2-1	59.938	1.0.0.159	2	right	gongshirong	1756793674	2.0.10.242	2.0.10.242	10-10-2019	2019-10-10 02:00:11	10:00:11	male	2.0.10.147	94	Catch.bmp	1544	0		0	0	403439	0		0	0	NULL	NULL	NULL	Medium	run1	1	List2	A_T.wav	A_T	1	1	0	1	403289	150	1	818	404107
Exp2	2	Exp2-2-1	59.938	1.0.0.159	2	right	gongshirong	1756793674	2.0.10.242	2.0.10.242	10-10-2019	2019-10-10 02:00:11	10:00:11	male	2.0.10.147	95	Catch.bmp	814	0		0	0	406142	0		0	0	NULL	NULL	NULL	Medium	run1	1	List2	A_T.wav	A_T	1	1	0	1	405992	150	1	794	406786
Exp2	2	Exp2-2-1	59.938	1.0.0.159	2	right	gongshirong	1756793674	2.0.10.242	2.0.10.242	10-10-2019	2019-10-10 02:00:11	10:00:11	male	2.0.10.147	96	Blue_S.bmp	1591	0		0	1	408111	0		0	0	NULL	NULL	NULL	Medium	run1	1	List2	Catch.wav	V_T	1	1	1	1	407960	151	1	1154	409114
Exp2	2	Exp2-2-1	59.938	1.0.0.159	2	right	gongshirong	1756793674	2.0.10.242	2.0.10.242	10-10-2019	2019-10-10 02:00:11	10:00:11	male	2.0.10.147	97	Blue_S_2.bmp	1463	0		1	0	410863	0		0	0	NULL	NULL	NULL	Medium	run1	1	List2	Catch.wav	V_T	1	1	0	1	410713	150	1	1273	411986
Exp2	2	Exp2-2-1	59.938	1.0.0.159	2	right	gongshirong	1756793674	2.0.10.242	2.0.10.242	10-10-2019	2019-10-10 02:00:11	10:00:11	male	2.0.10.147	98	Blue_S_2.bmp	1446	0		0	0	413483	0		0	0	NULL	NULL	NULL	Medium	run1	1	List2	Catch.wav	V_T	1	1	0	1	413333	150	1	861	414194
Exp2	2	Exp2-2-1	59.938	1.0.0.159	2	right	gongshirong	1756793674	2.0.10.242	2.0.10.242	10-10-2019	2019-10-10 02:00:11	10:00:11	male	2.0.10.147	99	Red_C.bmp	1359	0		0	1	416086	0		0	0	NULL	NULL	NULL	Medium	run1	1	List2	A_T.wav	AV_T	1	1	1	1	415935	151	1	787	416722
Exp2	2	Exp2-2-1	59.938	1.0.0.159	2	right	gongshirong	1756793674	2.0.10.242	2.0.10.242	10-10-2019	2019-10-10 02:00:11	10:00:11	male	2.0.10.147	100	Red_S_2.bmp	1012	0		0	0	418605	0		0	0	NULL	NULL	NULL	Medium	run1		List2	Catch.wav	V_S	0		0	1	418455	150		0	0
Exp2	2	Exp2-2-1	59.938	1.0.0.159	2	right	gongshirong	1756793674	2.0.10.242	2.0.10.242	10-10-2019	2019-10-10 02:00:11	10:00:11	male	2.0.10.147	101	Blue_C.bmp	1261	0		0	0	420824	0		0	0	NULL	NULL	NULL	Medium	run1		List2	A_S.wav	AV_S	0		0	1	420674	150		0	0
Exp2	2	Exp2-2-1	59.938	1.0.0.159	2	right	gongshirong	1756793674	2.0.10.242	2.0.10.242	10-10-2019	2019-10-10 02:00:11	10:00:11	male	2.0.10.147	102	Blue_S_2.bmp	1004	0		0	0	423310	0		0	0	NULL	NULL	NULL	Medium	run1	1	List2	A_T.wav	AV_T	1	1	0	2	423160	150	1	1145	424305
Exp2	2	Exp2-2-1	59.938	1.0.0.159	2	right	gongshirong	1756793674	2.0.10.242	2.0.10.242	10-10-2019	2019-10-10 02:00:11	10:00:11	male	2.0.10.147	103	Catch.bmp	1239	0		0	0	425512	0		0	0	NULL	NULL	NULL	Medium	run1		List2	A_S.wav	A_S	0		0	1	425362	150		0	0
Exp2	2	Exp2-2-1	59.938	1.0.0.159	2	right	gongshirong	1756793674	2.0.10.242	2.0.10.242	10-10-2019	2019-10-10 02:00:11	10:00:11	male	2.0.10.147	104	Blue_C_2.bmp	990	0		1	0	427964	0		0	0	NULL	NULL	NULL	Medium	run1		List2	Catch.wav	V_S	0		1	1	427814	150	1	987	428801
Exp2	2	Exp2-2-1	59.938	1.0.0.159	2	right	gongshirong	1756793674	2.0.10.242	2.0.10.242	10-10-2019	2019-10-10 02:00:11	10:00:11	male	2.0.10.147	105	Catch.bmp	835	0		0	0	430117	0		0	0	NULL	NULL	NULL	Medium	run1	1	List2	A_T.wav	A_T	0		0	1	429967	150		0	0
Exp2	2	Exp2-2-1	59.938	1.0.0.159	2	right	gongshirong	1756793674	2.0.10.242	2.0.10.242	10-10-2019	2019-10-10 02:00:11	10:00:11	male	2.0.10.147	106	Red_C_2.bmp	1093	0		0	12	432085	0		0	0	NULL	NULL	NULL	Medium	run1	1	List2	A_T.wav	AV_T	1	1	0	1	432019	0	1	54	432073
Exp2	2	Exp2-2-1	59.938	1.0.0.159	2	right	gongshirong	1756793674	2.0.10.242	2.0.10.242	10-10-2019	2019-10-10 02:00:11	10:00:11	male	2.0.10.147	107	Blue_S.bmp	1111	0		0	0	434338	0		0	0	NULL	NULL	NULL	Medium	run1	1	List2	Catch.wav	V_T	0		0	1	434188	150		0	0
Exp2	2	Exp2-2-1	59.938	1.0.0.159	2	right	gongshirong	1756793674	2.0.10.242	2.0.10.242	10-10-2019	2019-10-10 02:00:11	10:00:11	male	2.0.10.147	108	Blue_S.bmp	1017	0		0	0	436657	0		0	0	NULL	NULL	NULL	Medium	run1	1	List2	A_T.wav	AV_T	1	1	0	1	436507	150	1	742	437249
Exp2	2	Exp2-2-1	59.938	1.0.0.159	2	right	gongshirong	1756793674	2.0.10.242	2.0.10.242	10-10-2019	2019-10-10 02:00:11	10:00:11	male	2.0.10.147	109	Catch.bmp	1172	0		0	0	438826	0		0	0	NULL	NULL	NULL	Medium	run1	1	List2	A_T.wav	A_T	1	1	0	1	438676	150	1	925	439601
Exp2	2	Exp2-2-1	59.938	1.0.0.159	2	right	gongshirong	1756793674	2.0.10.242	2.0.10.242	10-10-2019	2019-10-10 02:00:11	10:00:11	male	2.0.10.147	110	Red_S.bmp	1360	0		0	0	441145	0		0	0	NULL	NULL	NULL	Medium	run1		List2	A_S.wav	AV_S	0		0	1	440995	150		0	0
Exp2	2	Exp2-2-1	59.938	1.0.0.159	2	right	gongshirong	1756793674	2.0.10.242	2.0.10.242	10-10-2019	2019-10-10 02:00:11	10:00:11	male	2.0.10.147	111	Blue_S.bmp	1159	0		0	0	443714	0		0	0	NULL	NULL	NULL	Medium	run1	1	List2	A_T.wav	AV_T	1	1	0	1	443564	150	1	725	444289
Exp2	2	Exp2-2-1	59.938	1.0.0.159	2	right	gongshirong	1756793674	2.0.10.242	2.0.10.242	10-10-2019	2019-10-10 02:00:11	10:00:11	male	2.0.10.147	112	Catch.bmp	1000	0		0	0	446033	0		0	0	NULL	NULL	NULL	Medium	run1		List2	A_S.wav	A_S	0		0	1	445883	150		0	0
Exp2	2	Exp2-2-1	59.938	1.0.0.159	2	right	gongshirong	1756793674	2.0.10.242	2.0.10.242	10-10-2019	2019-10-10 02:00:11	10:00:11	male	2.0.10.147	113	Blue_S_2.bmp	1106	0		0	0	448252	0		0	0	NULL	NULL	NULL	Medium	run1	1	List2	A_T.wav	AV_T	1	1	0	1	448102	150	1	1035	449137
Exp2	2	Exp2-2-1	59.938	1.0.0.159	2	right	gongshirong	1756793674	2.0.10.242	2.0.10.242	10-10-2019	2019-10-10 02:00:11	10:00:11	male	2.0.10.147	114	Blue_C_2.bmp	1367	0		0	0	450521	0		0	0	NULL	NULL	NULL	Medium	run1		List2	A_S.wav	AV_S	0		0	1	450371	150		0	0
Exp2	2	Exp2-2-1	59.938	1.0.0.159	2	right	gongshirong	1756793674	2.0.10.242	2.0.10.242	10-10-2019	2019-10-10 02:00:11	10:00:11	male	2.0.10.147	115	Catch.bmp	1454	0		0	0	453107	0		0	0	NULL	NULL	NULL	Medium	run1	1	List2	A_T.wav	A_T	1	1	0	1	452957	150	1	1036	453993
Exp2	2	Exp2-2-1	59.938	1.0.0.159	2	right	gongshirong	1756793674	2.0.10.242	2.0.10.242	10-10-2019	2019-10-10 02:00:11	10:00:11	male	2.0.10.147	116	Blue_S.bmp	837	0		0	0	455710	0		0	0	NULL	NULL	NULL	Medium	run1	1	List2	Catch.wav	V_T	0		0	1	455560	150		0	0
Exp2	2	Exp2-2-1	59.938	1.0.0.159	2	right	gongshirong	1756793674	2.0.10.242	2.0.10.242	10-10-2019	2019-10-10 02:00:11	10:00:11	male	2.0.10.147	117	Catch.bmp	936	0		0	0	457762	0		0	0	NULL	NULL	NULL	Medium	run1	1	List2	A_T.wav	A_T	0		1	1	457612	150		0	0
Exp2	2	Exp2-2-1	59.938	1.0.0.159	2	right	gongshirong	1756793674	2.0.10.242	2.0.10.242	10-10-2019	2019-10-10 02:00:11	10:00:11	male	2.0.10.147	118	Red_S.bmp	831	0		0	0	459914	0		0	0	NULL	NULL	NULL	Medium	run1		List2	A_S.wav	AV_S	0		0	1	459764	150		0	0
Exp2	2	Exp2-2-1	59.938	1.0.0.159	2	right	gongshirong	1756793674	2.0.10.242	2.0.10.242	10-10-2019	2019-10-10 02:00:11	10:00:11	male	2.0.10.147	119	Red_C.bmp	1590	0		0	0	461950	0		0	0	NULL	NULL	NULL	Medium	run1	1	List2	A_T.wav	AV_T	1	1	0	1	461800	150	1	673	462473
Exp2	2	Exp2-2-1	59.938	1.0.0.159	2	right	gongshirong	1756793674	2.0.10.242	2.0.10.242	10-10-2019	2019-10-10 02:00:11	10:00:11	male	2.0.10.147	120	Blue_C_2.bmp	1117	0		0	1	464703	0		0	0	NULL	NULL	NULL	Medium	run1		List2	Catch.wav	V_S	0		1	1	464552	151	1	960	465512
Exp2	2	Exp2-2-1	59.938	1.0.0.159	2	right	gongshirong	1756793674	2.0.10.242	2.0.10.242	10-10-2019	2019-10-10 02:00:11	10:00:11	male	2.0.10.147	121	Catch.bmp	919	0		0	1	466972	0		0	0	NULL	NULL	NULL	Medium	run1		List2	A_S.wav	A_S	0		1	1	466821	151		0	0
Exp2	2	Exp2-2-1	59.938	1.0.0.159	2	right	gongshirong	1756793674	2.0.10.242	2.0.10.242	10-10-2019	2019-10-10 02:00:11	10:00:11	male	2.0.10.147	122	Red_C_2.bmp	1536	0		0	0	469107	0		0	0	NULL	NULL	NULL	Medium	run1	1	List2	Catch.wav	V_T	1	1	1	1	468957	150	1	1220	470177
Exp2	2	Exp2-2-1	59.938	1.0.0.159	2	right	gongshirong	1756793674	2.0.10.242	2.0.10.242	10-10-2019	2019-10-10 02:00:11	10:00:11	male	2.0.10.147	123	Catch.bmp	1279	0		0	0	471793	0		0	0	NULL	NULL	NULL	Medium	run1		List2	A_S.wav	A_S	0		1	1	471643	150		0	0
Exp2	2	Exp2-2-1	59.938	1.0.0.159	2	right	gongshirong	1756793674	2.0.10.242	2.0.10.242	10-10-2019	2019-10-10 02:00:11	10:00:11	male	2.0.10.147	124	Catch.bmp	1088	0		0	0	474279	0		0	0	NULL	NULL	NULL	Medium	run1	1	List2	A_T.wav	A_T	1	1	0	1	474129	150	1	703	474832
Exp2	2	Exp2-2-1	59.938	1.0.0.159	2	right	gongshirong	1756793674	2.0.10.242	2.0.10.242	10-10-2019	2019-10-10 02:00:11	10:00:11	male	2.0.10.147	125	Catch.bmp	1010	0		0	0	476515	0		0	0	NULL	NULL	NULL	Medium	run1	1	List2	A_T.wav	A_T	1	1	0	1	476365	150	1	611	476976
Exp2	2	Exp2-2-1	59.938	1.0.0.159	2	right	gongshirong	1756793674	2.0.10.242	2.0.10.242	10-10-2019	2019-10-10 02:00:11	10:00:11	male	2.0.10.147	126	Catch.bmp	1092	0		0	0	478684	0		0	0	NULL	NULL	NULL	Medium	run1	1	List2	A_T.wav	A_T	1	1	0	1	478534	150	1	947	479481
Exp2	2	Exp2-2-1	59.938	1.0.0.159	2	right	gongshirong	1756793674	2.0.10.242	2.0.10.242	10-10-2019	2019-10-10 02:00:11	10:00:11	male	2.0.10.147	127	Blue_S_2.bmp	1050	0		0	0	480936	0		0	0	NULL	NULL	NULL	Medium	run1	1	List2	Catch.wav	V_T	0		0	1	480786	150		0	0
Exp2	2	Exp2-2-1	59.938	1.0.0.159	2	right	gongshirong	1756793674	2.0.10.242	2.0.10.242	10-10-2019	2019-10-10 02:00:11	10:00:11	male	2.0.10.147	128	Red_C.bmp	1459	0		0	0	483205	0		0	0	NULL	NULL	NULL	Medium	run1	1	List2	A_T.wav	AV_T	1	1	1	1	483055	150	1	1025	484080
Exp2	2	Exp2-2-1	59.938	1.0.0.159	2	right	gongshirong	1756793674	2.0.10.242	2.0.10.242	10-10-2019	2019-10-10 02:00:11	10:00:11	male	2.0.10.147	129	Red_C_2.bmp	967	0		1	0	485824	0		0	0	NULL	NULL	NULL	Medium	run1	1	List2	A_T.wav	AV_T	1	1	0	1	485674	150	1	774	486448
Exp2	2	Exp2-2-1	59.938	1.0.0.159	2	right	gongshirong	1756793674	2.0.10.242	2.0.10.242	10-10-2019	2019-10-10 02:00:11	10:00:11	male	2.0.10.147	130	Red_C_2.bmp	1406	0		0	0	487943	0		0	0	NULL	NULL	NULL	Medium	run1	1	List2	A_T.wav	AV_T	1	1	0	1	487793	150	1	855	488648
Exp2	2	Exp2-2-1	59.938	1.0.0.159	2	right	gongshirong	1756793674	2.0.10.242	2.0.10.242	10-10-2019	2019-10-10 02:00:11	10:00:11	male	2.0.10.147	131	Catch.bmp	1418	0		0	0	490496	0		0	0	NULL	NULL	NULL	Medium	run1		List2	A_S.wav	A_S	0		0	1	490346	150		0	0
Exp2	2	Exp2-2-1	59.938	1.0.0.159	2	right	gongshirong	1756793674	2.0.10.242	2.0.10.242	10-10-2019	2019-10-10 02:00:11	10:00:11	male	2.0.10.147	132	Blue_S_2.bmp	1164	0		0	0	493132	0		0	0	NULL	NULL	NULL	Medium	run1	1	List2	A_T.wav	AV_T	1	1	0	1	492982	150	1	794	493776
Exp2	2	Exp2-2-1	59.938	1.0.0.159	2	right	gongshirong	1756793674	2.0.10.242	2.0.10.242	10-10-2019	2019-10-10 02:00:11	10:00:11	male	2.0.10.147	133	Blue_C_2.bmp	1295	0		0	0	495451	0		0	0	NULL	NULL	NULL	Medium	run1		List2	A_S.wav	AV_S	0		0	1	495301	150		0	0
Exp2	2	Exp2-2-1	59.938	1.0.0.159	2	right	gongshirong	1756793674	2.0.10.242	2.0.10.242	10-10-2019	2019-10-10 02:00:11	10:00:11	male	2.0.10.147	134	Catch.bmp	1233	0		0	0	497970	0		0	0	NULL	NULL	NULL	Medium	run1		List2	A_S.wav	A_S	0		0	1	497820	150		0	0
Exp2	2	Exp2-2-1	59.938	1.0.0.159	2	right	gongshirong	1756793674	2.0.10.242	2.0.10.242	10-10-2019	2019-10-10 02:00:11	10:00:11	male	2.0.10.147	135	Red_C_2.bmp	990	0		0	0	500406	0		0	0	NULL	NULL	NULL	Medium	run1	1	List2	Catch.wav	V_T	1	1	1	1	500256	150	1	583	500839
Exp2	2	Exp2-2-1	59.938	1.0.0.159	2	right	gongshirong	1756793674	2.0.10.242	2.0.10.242	10-10-2019	2019-10-10 02:00:11	10:00:11	male	2.0.10.147	136	Red_C.bmp	1558	0		1	0	502558	0		0	0	NULL	NULL	NULL	Medium	run1	1	List2	Catch.wav	V_T	1	1	0	1	502408	150	1	567	502975
Exp2	2	Exp2-2-1	59.938	1.0.0.159	2	right	gongshirong	1756793674	2.0.10.242	2.0.10.242	10-10-2019	2019-10-10 02:00:11	10:00:11	male	2.0.10.147	137	Catch.bmp	1550	0		0	0	505278	0		0	0	NULL	NULL	NULL	Medium	run1	1	List2	A_T.wav	A_T	1	1	1	1	505128	150	1	983	506111
Exp2	2	Exp2-2-1	59.938	1.0.0.159	2	right	gongshirong	1756793674	2.0.10.242	2.0.10.242	10-10-2019	2019-10-10 02:00:11	10:00:11	male	2.0.10.147	138	Catch.bmp	1501	0		0	0	507981	0		0	0	NULL	NULL	NULL	Medium	run1		List2	A_S.wav	A_S	0		0	2	507831	150		0	0
Exp2	2	Exp2-2-1	59.938	1.0.0.159	2	right	gongshirong	1756793674	2.0.10.242	2.0.10.242	10-10-2019	2019-10-10 02:00:11	10:00:11	male	2.0.10.147	139	Red_C.bmp	1192	0		0	1	510684	0		0	0	NULL	NULL	NULL	Medium	run1	1	List2	Catch.wav	V_T	1	1	1	1	510533	151	1	579	511112
Exp2	2	Exp2-2-1	59.938	1.0.0.159	2	right	gongshirong	1756793674	2.0.10.242	2.0.10.242	10-10-2019	2019-10-10 02:00:11	10:00:11	male	2.0.10.147	140	Blue_S.bmp	1329	0		0	0	513036	0		0	0	NULL	NULL	NULL	Medium	run1	1	List2	Catch.wav	V_T	1	1	0	1	512886	150	1	858	513744
Exp2	2	Exp2-2-1	59.938	1.0.0.159	2	right	gongshirong	1756793674	2.0.10.242	2.0.10.242	10-10-2019	2019-10-10 02:00:11	10:00:11	male	2.0.10.147	141	Blue_S_2.bmp	1465	0		0	0	515522	0		0	0	NULL	NULL	NULL	Medium	run1	1	List2	Catch.wav	V_T	1	1	0	1	515372	150	1	1019	516391
Exp2	2	Exp2-2-1	59.938	1.0.0.159	2	right	gongshirong	1756793674	2.0.10.242	2.0.10.242	10-10-2019	2019-10-10 02:00:11	10:00:11	male	2.0.10.147	142	Catch.bmp	1562	0		0	0	518141	0		0	0	NULL	NULL	NULL	Medium	run1	1	List2	A_T.wav	A_T	1	1	1	1	517991	150	1	929	518920
Exp2	2	Exp2-2-1	59.938	1.0.0.159	2	right	gongshirong	1756793674	2.0.10.242	2.0.10.242	10-10-2019	2019-10-10 02:00:11	10:00:11	male	2.0.10.147	143	Blue_C_2.bmp	1546	0		0	0	520861	0		0	0	NULL	NULL	NULL	Medium	run1		List2	Catch.wav	V_S	0		0	2	520711	150	1	776	521487
Exp2	2	Exp2-2-1	59.938	1.0.0.159	2	right	gongshirong	1756793674	2.0.10.242	2.0.10.242	10-10-2019	2019-10-10 02:00:11	10:00:11	male	2.0.10.147	144	Red_C.bmp	1383	0		0	1	523564	0		0	0	NULL	NULL	NULL	Medium	run1	1	List2	A_T.wav	AV_T	1	1	1	1	523413	151	1	850	524263
Exp2	2	Exp2-2-1	59.938	1.0.0.159	2	right	gongshirong	1756793674	2.0.10.242	2.0.10.242	10-10-2019	2019-10-10 02:00:11	10:00:11	male	2.0.10.147	145	Catch.bmp	1520	0		1	0	526099	0		0	0	NULL	NULL	NULL	Medium	run1	1	List2	A_T.wav	A_T	1	1	0	1	525949	150	1	969	526918
Exp2	2	Exp2-2-1	59.938	1.0.0.159	2	right	gongshirong	1756793674	2.0.10.242	2.0.10.242	10-10-2019	2019-10-10 02:00:11	10:00:11	male	2.0.10.147	146	Red_C.bmp	1374	0		0	0	528769	0		0	0	NULL	NULL	NULL	Medium	run1	1	List2	Catch.wav	V_T	1	1	0	1	528619	150	1	899	529518
Exp2	2	Exp2-2-1	59.938	1.0.0.159	2	right	gongshirong	1756793674	2.0.10.242	2.0.10.242	10-10-2019	2019-10-10 02:00:11	10:00:11	male	2.0.10.147	147	Blue_S.bmp	1219	0		0	0	531305	0		0	0	NULL	NULL	NULL	Medium	run1	1	List2	Catch.wav	V_T	1	1	0	1	531155	150	1	1051	532206
Exp2	2	Exp2-2-1	59.938	1.0.0.159	2	right	gongshirong	1756793674	2.0.10.242	2.0.10.242	10-10-2019	2019-10-10 02:00:11	10:00:11	male	2.0.10.147	148	Blue_C.bmp	1236	0		0	0	533674	0		0	0	NULL	NULL	NULL	Medium	Run1		List2	Catch.wav	V_S	0		0	1	533524	150	1	787	534311
Exp2	2	Exp2-2-1	59.938	1.0.0.159	2	right	gongshirong	1756793674	2.0.10.242	2.0.10.242	10-10-2019	2019-10-10 02:00:11	10:00:11	male	2.0.10.147	149	Red_C.bmp	1541	0		0	0	536060	0		0	0	NULL	NULL	NULL	Medium	run1	1	List2	A_T.wav	AV_T	1	1	0	1	535910	150	1	1336	537246
Exp2	2	Exp2-2-1	59.938	1.0.0.159	2	right	gongshirong	1756793674	2.0.10.242	2.0.10.242	10-10-2019	2019-10-10 02:00:11	10:00:11	male	2.0.10.147	150	Catch.bmp	897	0		0	1	538763	0		0	0	NULL	NULL	NULL	Medium	run1	1	List2	A_T.wav	A_T	1	1	1	1	538612	151	1	659	539271
Exp2	2	Exp2-2-1	59.938	1.0.0.159	2	right	gongshirong	1756793674	2.0.10.242	2.0.10.242	10-10-2019	2019-10-10 02:00:11	10:00:11	male	2.0.10.147	151	Blue_S_2.bmp	1564	0		0	0	540815	0		0	0	NULL	NULL	NULL	Medium	run1	1	List2	A_T.wav	AV_T	1	1	0	1	540665	150	1	1069	541734
Exp2	2	Exp2-2-1	59.938	1.0.0.159	2	right	gongshirong	1756793674	2.0.10.242	2.0.10.242	10-10-2019	2019-10-10 02:00:11	10:00:11	male	2.0.10.147	152	Catch.bmp	1178	0		0	0	543534	0		0	0	NULL	NULL	NULL	Medium	run1		List2	A_S.wav	A_S	0		0	1	543384	150		0	0
Exp2	2	Exp2-2-1	59.938	1.0.0.159	2	right	gongshirong	1756793674	2.0.10.242	2.0.10.242	10-10-2019	2019-10-10 02:00:11	10:00:11	male	2.0.10.147	153	Red_C_2.bmp	1196	0		0	0	545920	0		0	0	NULL	NULL	NULL	Medium	run1	1	List2	Catch.wav	V_T	1	1	0	1	545770	150	1	796	546566
Exp2	2	Exp2-2-1	59.938	1.0.0.159	2	right	gongshirong	1756793674	2.0.10.242	2.0.10.242	10-10-2019	2019-10-10 02:00:11	10:00:11	male	2.0.10.147	154	Blue_S.bmp	1236	0		0	0	548272	0		0	0	NULL	NULL	NULL	Medium	run1	1	List2	Catch.wav	V_T	1	1	0	1	548122	150	1	828	548950
Exp2	2	Exp2-2-1	59.938	1.0.0.159	2	right	gongshirong	1756793674	2.0.10.242	2.0.10.242	10-10-2019	2019-10-10 02:00:11	10:00:11	male	2.0.10.147	155	Catch.bmp	1430	0		0	0	550658	0		0	0	NULL	NULL	NULL	Medium	run1	1	List2	A_T.wav	A_T	1	1	1	1	550508	150	1	1002	551510
Exp2	2	Exp2-2-1	59.938	1.0.0.159	2	right	gongshirong	1756793674	2.0.10.242	2.0.10.242	10-10-2019	2019-10-10 02:00:11	10:00:11	male	2.0.10.147	156	Catch.bmp	1247	0		0	0	553244	0		0	0	NULL	NULL	NULL	Medium	run1	1	List2	A_T.wav	A_T	1	1	0	1	553094	150	1	929	554023
Exp2	2	Exp2-2-1	59.938	1.0.0.159	2	right	gongshirong	1756793674	2.0.10.242	2.0.10.242	10-10-2019	2019-10-10 02:00:11	10:00:11	male	2.0.10.147	157	Catch.bmp	1043	0		0	0	555647	0		0	0	NULL	NULL	NULL	Medium	run1		List2	A_S.wav	A_S	0		0	1	555497	150		0	0
Exp2	2	Exp2-2-1	59.938	1.0.0.159	2	right	gongshirong	1756793674	2.0.10.242	2.0.10.242	10-10-2019	2019-10-10 02:00:11	10:00:11	male	2.0.10.147	158	Red_S_2.bmp	1349	0		0	0	557899	0		0	0	NULL	NULL	NULL	Medium	run1		List2	A_S.wav	AV_S	0		0	1	557749	150		0	0
Exp2	2	Exp2-2-1	59.938	1.0.0.159	2	right	gongshirong	1756793674	2.0.10.242	2.0.10.242	10-10-2019	2019-10-10 02:00:11	10:00:11	male	2.0.10.147	159	Blue_S.bmp	1536	0		0	0	560468	0		0	0	NULL	NULL	NULL	Medium	run1	1	List2	A_T.wav	AV_T	1	1	0	1	560318	150	1	1024	561342
Exp2	2	Exp2-2-1	59.938	1.0.0.159	2	right	gongshirong	1756793674	2.0.10.242	2.0.10.242	10-10-2019	2019-10-10 02:00:11	10:00:11	male	2.0.10.147	160	Catch.bmp	1493	0		0	1	563155	0		0	0	NULL	NULL	NULL	Medium	run1	1	List2	A_T.wav	A_T	1	1	1	1	563004	151	1	1010	564014
Exp2	2	Exp2-2-1	59.938	1.0.0.159	2	right	gongshirong	1756793674	2.0.10.242	2.0.10.242	10-10-2019	2019-10-10 02:00:11	10:00:11	male	2.0.10.147	161	Red_S.bmp	1222	0		0	0	565807	0		0	0	NULL	NULL	NULL	Medium	run1		List2	Catch.wav	V_S	0		1	1	565657	150		0	0
Exp2	2	Exp2-2-1	59.938	1.0.0.159	2	right	gongshirong	1756793674	2.0.10.242	2.0.10.242	10-10-2019	2019-10-10 02:00:11	10:00:11	male	2.0.10.147	162	Catch.bmp	875	0		0	0	568243	0		0	0	NULL	NULL	NULL	Medium	run1	1	List2	A_T.wav	A_T	0		1	1	568093	150		0	0
Exp2	2	Exp2-2-1	59.938	1.0.0.159	2	right	gongshirong	1756793674	2.0.10.242	2.0.10.242	10-10-2019	2019-10-10 02:00:11	10:00:11	male	2.0.10.147	163	Catch.bmp	1411	0		0	0	570345	0		0	0	NULL	NULL	NULL	Medium	run1	1	List2	A_T.wav	A_T	1	1	0	1	570195	150	1	746	570941
Exp2	2	Exp2-2-1	59.938	1.0.0.159	2	right	gongshirong	1756793674	2.0.10.242	2.0.10.242	10-10-2019	2019-10-10 02:00:11	10:00:11	male	2.0.10.147	164	Blue_S_2.bmp	1114	0		0	1	572915	0		0	0	NULL	NULL	NULL	Medium	run1	1	List2	A_T.wav	AV_T	1	1	1	1	572764	151	1	777	573541
Exp2	2	Exp2-2-1	59.938	1.0.0.159	2	right	gongshirong	1756793674	2.0.10.242	2.0.10.242	10-10-2019	2019-10-10 02:00:11	10:00:11	male	2.0.10.147	165	Red_S.bmp	1453	0		0	1	575184	0		0	0	NULL	NULL	NULL	Medium	run1		List2	Catch.wav	V_S	0		1	1	575033	151	1	708	575741
Exp2	2	Exp2-2-1	59.938	1.0.0.159	2	right	gongshirong	1756793674	2.0.10.242	2.0.10.242	10-10-2019	2019-10-10 02:00:11	10:00:11	male	2.0.10.147	166	Blue_C.bmp	1124	0		0	0	577786	0		0	0	NULL	NULL	NULL	Medium	run1		List2	A_S.wav	AV_S	0		1	1	577636	150		0	0
Exp2	2	Exp2-2-1	59.938	1.0.0.159	2	right	gongshirong	1756793674	2.0.10.242	2.0.10.242	10-10-2019	2019-10-10 02:00:11	10:00:11	male	2.0.10.147	167	Catch.bmp	1414	0		0	0	580122	0		0	0	NULL	NULL	NULL	Medium	run1	1	List2	A_T.wav	A_T	1	1	0	1	579972	150	1	1097	581069
Exp2	2	Exp2-2-1	59.938	1.0.0.159	2	right	gongshirong	1756793674	2.0.10.242	2.0.10.242	10-10-2019	2019-10-10 02:00:11	10:00:11	male	2.0.10.147	168	Catch.bmp	1455	0		0	0	582691	0		0	0	NULL	NULL	NULL	Medium	run1	1	List2	A_T.wav	A_T	1	1	0	1	582541	150	1	969	583510
Exp2	2	Exp2-2-1	59.938	1.0.0.159	2	right	gongshirong	1756793674	2.0.10.242	2.0.10.242	10-10-2019	2019-10-10 02:00:11	10:00:11	male	2.0.10.147	169	Red_C.bmp	1421	0		0	0	585294	0		0	0	NULL	NULL	NULL	Medium	run1	1	List2	Catch.wav	V_T	1	1	1	1	585144	150	1	1021	586165
Exp2	2	Exp2-2-1	59.938	1.0.0.159	2	right	gongshirong	1756793674	2.0.10.242	2.0.10.242	10-10-2019	2019-10-10 02:00:11	10:00:11	male	2.0.10.147	170	Red_C.bmp	1403	0		1	0	587863	0		0	0	NULL	NULL	NULL	Medium	run1	1	List2	Catch.wav	V_T	1	1	0	1	587713	150	1	732	588445
Exp2	2	Exp2-2-1	59.938	1.0.0.159	2	right	gongshirong	1756793674	2.0.10.242	2.0.10.242	10-10-2019	2019-10-10 02:00:11	10:00:11	male	2.0.10.147	171	Catch.bmp	1330	0		0	0	590416	0		0	0	NULL	NULL	NULL	Medium	run1	1	List2	A_T.wav	A_T	1	1	1	1	590266	150	1	1195	591461
Exp2	2	Exp2-2-1	59.938	1.0.0.159	2	right	gongshirong	1756793674	2.0.10.242	2.0.10.242	10-10-2019	2019-10-10 02:00:11	10:00:11	male	2.0.10.147	172	Catch.bmp	1599	0		0	0	592902	0		0	0	NULL	NULL	NULL	Medium	run1		List2	A_S.wav	A_S	0		0	1	592752	150		0	0
Exp2	2	Exp2-2-1	59.938	1.0.0.159	2	right	gongshirong	1756793674	2.0.10.242	2.0.10.242	10-10-2019	2019-10-10 02:00:11	10:00:11	male	2.0.10.147	173	Blue_S.bmp	804	0		0	1	595722	0		0	0	NULL	NULL	NULL	Medium	run1	1	List2	A_T.wav	AV_T	0		1	1	595571	151		0	0
Exp2	2	Exp2-2-1	59.938	1.0.0.159	2	right	gongshirong	1756793674	2.0.10.242	2.0.10.242	10-10-2019	2019-10-10 02:00:11	10:00:11	male	2.0.10.147	174	Blue_C_2.bmp	1476	0		0	0	597724	0		0	0	NULL	NULL	NULL	Medium	run1		List2	Catch.wav	V_S	0		0	2	597574	150	1	967	598541
Exp2	2	Exp2-2-1	59.938	1.0.0.159	2	right	gongshirong	1756793674	2.0.10.242	2.0.10.242	10-10-2019	2019-10-10 02:00:11	10:00:11	male	2.0.10.147	175	Catch.bmp	1423	0		0	0	600360	0		0	0	NULL	NULL	NULL	Medium	run1	1	List2	A_T.wav	A_T	1	1	0	2	600210	150	1	1514	601724
Exp2	2	Exp2-2-1	59.938	1.0.0.159	2	right	gongshirong	1756793674	2.0.10.242	2.0.10.242	10-10-2019	2019-10-10 02:00:11	10:00:11	male	2.0.10.147	176	Red_C_2.bmp	919	0		0	0	602946	0		0	0	NULL	NULL	NULL	Medium	run1	1	List2	A_T.wav	AV_T	1	1	0	1	602796	150	1	920	603716
Exp2	2	Exp2-2-1	59.938	1.0.0.159	2	right	gongshirong	1756793674	2.0.10.242	2.0.10.242	10-10-2019	2019-10-10 02:00:11	10:00:11	male	2.0.10.147	177	Blue_S.bmp	1070	0		0	1	605015	0		0	0	NULL	NULL	NULL	Medium	run1	1	List2	Catch.wav	V_T	1	1	1	1	604864	151	1	868	605732
Exp2	2	Exp2-2-1	59.938	1.0.0.159	2	right	gongshirong	1756793674	2.0.10.242	2.0.10.242	10-10-2019	2019-10-10 02:00:11	10:00:11	male	2.0.10.147	178	Catch.bmp	1171	0		1	0	607233	0		0	0	NULL	NULL	NULL	Medium	run1	1	List2	A_T.wav	A_T	1	1	1	1	607083	150	1	1082	608165
Exp2	2	Exp2-2-1	59.938	1.0.0.159	2	right	gongshirong	1756793674	2.0.10.242	2.0.10.242	10-10-2019	2019-10-10 02:00:11	10:00:11	male	2.0.10.147	179	Blue_S_2.bmp	1428	0		0	1	609553	0		0	0	NULL	NULL	NULL	Medium	run1	1	List2	Catch.wav	V_T	1	1	1	1	609402	151	1	1515	610917
Exp2	2	Exp2-2-1	59.938	1.0.0.159	2	right	gongshirong	1756793674	2.0.10.242	2.0.10.242	10-10-2019	2019-10-10 02:00:11	10:00:11	male	2.0.10.147	180	Catch.bmp	820	0		0	1	612139	0		0	0	NULL	NULL	NULL	Medium	run1	1	List2	A_T.wav	A_T	0		1	1	611988	151		0	0
Exp2	2	Exp2-2-1	59.938	1.0.0.159	2	right	gongshirong	1756793674	2.0.10.242	2.0.10.242	10-10-2019	2019-10-10 02:00:11	10:00:11	male	2.0.10.147	181	Red_S_2.bmp	1344	0		0	0	614174	1351		0	0	NULL	NULL	NULL	Medium	run1		List2	Catch.wav	V_S	1		0	1	614024	150		0	0
Exp2	2	Exp2-2-1	59.938	1.0.0.159	2	right	gongshirong	1756793674	2.0.10.242	2.0.10.242	10-10-2019	2019-10-10 02:00:11	10:00:11	male	2.0.10.147	182	Red_C.bmp	1352	0		0	0	635513	0		0	0	NULL	NULL	NULL	Medium	run1	1	List2	Catch.wav	V_T	1	1	0	1	635363	150	1	905	636268
Exp2	2	Exp2-2-1	59.938	1.0.0.159	2	right	gongshirong	1756793674	2.0.10.242	2.0.10.242	10-10-2019	2019-10-10 02:00:11	10:00:11	male	2.0.10.147	183	Red_C_2.bmp	1265	0		0	0	638015	0		0	0	NULL	NULL	NULL	Medium	run1	1	List2	A_T.wav	AV_T	0		1	1	637865	150		0	0
Exp2	2	Exp2-2-1	59.938	1.0.0.159	2	right	gongshirong	1756793674	2.0.10.242	2.0.10.242	10-10-2019	2019-10-10 02:00:11	10:00:11	male	2.0.10.147	184	Catch.bmp	1075	0		0	1	640485	0		0	0	NULL	NULL	NULL	Medium	run1	1	List2	A_T.wav	A_T	1	1	1	1	640334	151	1	949	641283
Exp2	2	Exp2-2-1	59.938	1.0.0.159	2	right	gongshirong	1756793674	2.0.10.242	2.0.10.242	10-10-2019	2019-10-10 02:00:11	10:00:11	male	2.0.10.147	185	Red_C_2.bmp	950	0		0	0	642720	0		0	0	NULL	NULL	NULL	Medium	run1	1	List2	Catch.wav	V_T	1	1	1	1	642570	150	1	762	643332
Exp2	2	Exp2-2-1	59.938	1.0.0.159	2	right	gongshirong	1756793674	2.0.10.242	2.0.10.242	10-10-2019	2019-10-10 02:00:11	10:00:11	male	2.0.10.147	186	Blue_S.bmp	1599	0		0	0	644822	0		0	0	NULL	NULL	NULL	Medium	run1	1	List2	A_T.wav	AV_T	1	1	1	1	644672	150	1	819	645491
Exp2	2	Exp2-2-1	59.938	1.0.0.159	2	right	gongshirong	1756793674	2.0.10.242	2.0.10.242	10-10-2019	2019-10-10 02:00:11	10:00:11	male	2.0.10.147	187	Catch.bmp	1005	0		0	0	647575	0		0	0	NULL	NULL	NULL	Medium	run1	1	List2	A_T.wav	A_T	1	1	0	1	647425	150	1	971	648396
Exp2	2	Exp2-2-1	59.938	1.0.0.159	2	right	gongshirong	1756793674	2.0.10.242	2.0.10.242	10-10-2019	2019-10-10 02:00:11	10:00:11	male	2.0.10.147	188	Blue_S_2.bmp	1093	0		0	1	649728	0		0	0	NULL	NULL	NULL	Medium	run1	1	List2	A_T.wav	AV_T	1	1	0	1	649577	151	1	547	650124
Exp2	2	Exp2-2-1	59.938	1.0.0.159	2	right	gongshirong	1756793674	2.0.10.242	2.0.10.242	10-10-2019	2019-10-10 02:00:11	10:00:11	male	2.0.10.147	189	Catch.bmp	915	0		0	0	651980	0		0	0	NULL	NULL	NULL	Medium	run1	1	List2	A_T.wav	A_T	0		0	1	651830	150		0	0
Exp2	2	Exp2-2-1	59.938	1.0.0.159	2	right	gongshirong	1756793674	2.0.10.242	2.0.10.242	10-10-2019	2019-10-10 02:00:11	10:00:11	male	2.0.10.147	190	Red_C_2.bmp	1043	0		0	0	654115	0		0	0	NULL	NULL	NULL	Medium	run1	1	List2	A_T.wav	AV_T	1	1	0	1	653965	150	1	902	654867
Exp2	2	Exp2-2-1	59.938	1.0.0.159	2	right	gongshirong	1756793674	2.0.10.242	2.0.10.242	10-10-2019	2019-10-10 02:00:11	10:00:11	male	2.0.10.147	191	Blue_S.bmp	1460	0		0	0	656318	0		0	0	NULL	NULL	NULL	Medium	run1	1	List2	A_T.wav	AV_T	1	1	0	2	656168	150	1	1140	657308
Exp2	2	Exp2-2-1	59.938	1.0.0.159	2	right	gongshirong	1756793674	2.0.10.242	2.0.10.242	10-10-2019	2019-10-10 02:00:11	10:00:11	male	2.0.10.147	192	Red_S_2.bmp	1214	0		0	0	658937	0		0	0	NULL	NULL	NULL	Medium	run1		List2	Catch.wav	V_S	0		0	1	658787	150		0	0
Exp2	2	Exp2-2-1	59.938	1.0.0.159	2	right	gongshirong	1756793674	2.0.10.242	2.0.10.242	10-10-2019	2019-10-10 02:00:11	10:00:11	male	2.0.10.147	193	Blue_S.bmp	1588	0		0	0	661373	0		0	0	NULL	NULL	NULL	Medium	run1	1	List2	A_T.wav	AV_T	1	1	1	1	661223	150	1	884	662107
Exp2	2	Exp2-2-1	59.938	1.0.0.159	2	right	gongshirong	1756793674	2.0.10.242	2.0.10.242	10-10-2019	2019-10-10 02:00:11	10:00:11	male	2.0.10.147	194	Red_C.bmp	1446	0		0	0	664109	0		0	0	NULL	NULL	NULL	Medium	run1	1	List2	Catch.wav	V_T	1	1	0	1	663959	150	1	972	664931
Exp2	2	Exp2-2-1	59.938	1.0.0.159	2	right	gongshirong	1756793674	2.0.10.242	2.0.10.242	10-10-2019	2019-10-10 02:00:11	10:00:11	male	2.0.10.147	195	Blue_C.bmp	966	0		0	0	666712	0		0	0	NULL	NULL	NULL	Medium	Run1		List2	Catch.wav	V_S	0		0	1	666562	150		0	0
Exp2	2	Exp2-2-1	59.938	1.0.0.159	2	right	gongshirong	1756793674	2.0.10.242	2.0.10.242	10-10-2019	2019-10-10 02:00:11	10:00:11	male	2.0.10.147	196	Catch.bmp	965	0		0	0	668897	0		0	0	NULL	NULL	NULL	Medium	run1		List2	A_S.wav	A_S	0		1	1	668747	150		0	0
Exp2	2	Exp2-2-1	59.938	1.0.0.159	2	right	gongshirong	1756793674	2.0.10.242	2.0.10.242	10-10-2019	2019-10-10 02:00:11	10:00:11	male	2.0.10.147	197	Red_C_2.bmp	1018	0		0	0	671083	0		0	0	NULL	NULL	NULL	Medium	run1	1	List2	A_T.wav	AV_T	1	1	0	1	670933	150	1	1093	672026
Exp2	2	Exp2-2-1	59.938	1.0.0.159	2	right	gongshirong	1756793674	2.0.10.242	2.0.10.242	10-10-2019	2019-10-10 02:00:11	10:00:11	male	2.0.10.147	198	Red_S_2.bmp	1526	0		0	0	673252	0		0	0	NULL	NULL	NULL	Medium	run1		List2	A_S.wav	AV_S	0		0	1	673102	150		0	0
Exp2	2	Exp2-2-1	59.938	1.0.0.159	2	right	gongshirong	1756793674	2.0.10.242	2.0.10.242	10-10-2019	2019-10-10 02:00:11	10:00:11	male	2.0.10.147	199	Blue_C.bmp	1303	0		0	0	676005	0		0	0	NULL	NULL	NULL	Medium	run1		List2	A_S.wav	AV_S	0		0	1	675855	150		0	0
Exp2	2	Exp2-2-1	59.938	1.0.0.159	2	right	gongshirong	1756793674	2.0.10.242	2.0.10.242	10-10-2019	2019-10-10 02:00:11	10:00:11	male	2.0.10.147	200	Catch.bmp	1479	0		0	0	678507	0		0	0	NULL	NULL	NULL	Medium	run1		List2	A_S.wav	A_S	0		0	1	678357	150		0	0
Exp2	2	Exp2-2-1	59.938	1.0.0.159	2	right	gongshirong	1756793674	2.0.10.242	2.0.10.242	10-10-2019	2019-10-10 02:00:11	10:00:11	male	2.0.10.147	201	Red_S.bmp	954	0		0	0	681193	0		0	0	NULL	NULL	NULL	Medium	run1		List2	A_S.wav	AV_S	0		0	1	681043	150		0	0
Exp2	2	Exp2-2-1	59.938	1.0.0.159	2	right	gongshirong	1756793674	2.0.10.242	2.0.10.242	10-10-2019	2019-10-10 02:00:11	10:00:11	male	2.0.10.147	202	Catch.bmp	1537	0		0	0	683362	0		0	0	NULL	NULL	NULL	Medium	run1	1	List2	A_T.wav	A_T	1	1	0	1	683212	150	1	942	684154
Exp2	2	Exp2-2-1	59.938	1.0.0.159	2	right	gongshirong	1756793674	2.0.10.242	2.0.10.242	10-10-2019	2019-10-10 02:00:11	10:00:11	male	2.0.10.147	203	Blue_S.bmp	1198	0		0	0	686048	0		0	0	NULL	NULL	NULL	Medium	run1	1	List2	Catch.wav	V_T	0		1	1	685898	150		0	0
Exp2	2	Exp2-2-1	59.938	1.0.0.159	2	right	gongshirong	1756793674	2.0.10.242	2.0.10.242	10-10-2019	2019-10-10 02:00:11	10:00:11	male	2.0.10.147	204	Red_C.bmp	1246	0		0	0	688451	0		0	0	NULL	NULL	NULL	Medium	run1	1	List2	A_T.wav	AV_T	0		1	1	688301	150		0	0
Exp2	2	Exp2-2-1	59.938	1.0.0.159	2	right	gongshirong	1756793674	2.0.10.242	2.0.10.242	10-10-2019	2019-10-10 02:00:11	10:00:11	male	2.0.10.147	205	Blue_S.bmp	1110	0		1	0	690903	0		0	0	NULL	NULL	NULL	Medium	run1	1	List2	Catch.wav	V_T	1	1	1	1	690753	150	1	969	691722
Exp2	2	Exp2-2-1	59.938	1.0.0.159	2	right	gongshirong	1756793674	2.0.10.242	2.0.10.242	10-10-2019	2019-10-10 02:00:11	10:00:11	male	2.0.10.147	206	Blue_C_2.bmp	856	0		1	0	693172	0		0	0	NULL	NULL	NULL	Medium	run1		List2	Catch.wav	V_S	0		0	1	693022	150		0	0
Exp2	2	Exp2-2-1	59.938	1.0.0.159	2	right	gongshirong	1756793674	2.0.10.242	2.0.10.242	10-10-2019	2019-10-10 02:00:11	10:00:11	male	2.0.10.147	207	Red_C.bmp	1380	0		0	0	695241	0		0	0	NULL	NULL	NULL	Medium	run1	1	List2	Catch.wav	V_T	1	1	0	1	695091	150	1	743	695834
Exp2	2	Exp2-2-1	59.938	1.0.0.159	2	right	gongshirong	1756793674	2.0.10.242	2.0.10.242	10-10-2019	2019-10-10 02:00:11	10:00:11	male	2.0.10.147	208	Catch.bmp	1429	0		0	0	697777	0		0	0	NULL	NULL	NULL	Medium	run1	1	List2	A_T.wav	A_T	1	1	1	1	697627	150	1	1231	698858
Exp2	2	Exp2-2-1	59.938	1.0.0.159	2	right	gongshirong	1756793674	2.0.10.242	2.0.10.242	10-10-2019	2019-10-10 02:00:11	10:00:11	male	2.0.10.147	209	Red_C_2.bmp	1273	0		0	0	700363	0		0	0	NULL	NULL	NULL	Medium	run1	1	List2	A_T.wav	AV_T	1	1	0	1	700213	150	1	1037	701250
Exp2	2	Exp2-2-1	59.938	1.0.0.159	2	right	gongshirong	1756793674	2.0.10.242	2.0.10.242	10-10-2019	2019-10-10 02:00:11	10:00:11	male	2.0.10.147	210	Red_C_2.bmp	1012	0		0	0	702799	0		0	0	NULL	NULL	NULL	Medium	run1	1	List2	Catch.wav	V_T	1	1	1	1	702649	150	1	1152	703801
Exp2	2	Exp2-2-1	59.938	1.0.0.159	2	right	gongshirong	1756793674	2.0.10.242	2.0.10.242	10-10-2019	2019-10-10 02:00:11	10:00:11	male	2.0.10.147	211	Catch.bmp	1261	0		0	0	705018	0		0	0	NULL	NULL	NULL	Medium	run1	1	List2	A_T.wav	A_T	0		1	1	704868	150		0	0
Exp2	2	Exp2-2-1	59.938	1.0.0.159	2	right	gongshirong	1756793674	2.0.10.242	2.0.10.242	10-10-2019	2019-10-10 02:00:11	10:00:11	male	2.0.10.147	212	Blue_C_2.bmp	1050	0		0	0	707504	0		0	0	NULL	NULL	NULL	Medium	run1		List2	A_S.wav	AV_S	0		0	1	707354	150		0	0
Exp2	2	Exp2-2-1	59.938	1.0.0.159	2	right	gongshirong	1756793674	2.0.10.242	2.0.10.242	10-10-2019	2019-10-10 02:00:11	10:00:11	male	2.0.10.147	213	Blue_S.bmp	1304	0		0	0	709773	0		0	0	NULL	NULL	NULL	Medium	run1	1	List2	Catch.wav	V_T	1	1	0	1	709623	150	1	1019	710642
Exp2	2	Exp2-2-1	59.938	1.0.0.159	2	right	gongshirong	1756793674	2.0.10.242	2.0.10.242	10-10-2019	2019-10-10 02:00:11	10:00:11	male	2.0.10.147	214	Blue_S.bmp	1542	0		0	1	712226	0		0	0	NULL	NULL	NULL	Medium	run1	1	List2	A_T.wav	AV_T	1	1	1	1	712075	151	1	1030	713105
Exp2	2	Exp2-2-1	59.938	1.0.0.159	2	right	gongshirong	1756793674	2.0.10.242	2.0.10.242	10-10-2019	2019-10-10 02:00:11	10:00:11	male	2.0.10.147	215	Blue_S_2.bmp	1567	0		0	0	714928	0		0	0	NULL	NULL	NULL	Medium	run1	1	List2	Catch.wav	V_T	0		1	1	714778	150		0	0
Exp2	2	Exp2-2-1	59.938	1.0.0.159	2	right	gongshirong	1756793674	2.0.10.242	2.0.10.242	10-10-2019	2019-10-10 02:00:11	10:00:11	male	2.0.10.147	216	Catch.bmp	1594	0		0	1	717715	0		0	0	NULL	NULL	NULL	Medium	run1	1	List2	A_T.wav	A_T	1	1	1	1	717564	151	1	1037	718601
Exp2	2	Exp2-2-1	59.938	1.0.0.159	2	right	gongshirong	1756793674	2.0.10.242	2.0.10.242	10-10-2019	2019-10-10 02:00:11	10:00:11	male	2.0.10.147	217	Catch.bmp	1569	0		0	0	720467	0		0	0	NULL	NULL	NULL	Medium	run1	1	List2	A_T.wav	A_T	1	1	0	1	720317	150	1	740	721057
Exp2	2	Exp2-2-1	59.938	1.0.0.159	2	right	gongshirong	1756793674	2.0.10.242	2.0.10.242	10-10-2019	2019-10-10 02:00:11	10:00:11	male	2.0.10.147	218	Red_S.bmp	1005	0		0	0	723187	0		0	0	NULL	NULL	NULL	Medium	run1		List2	Catch.wav	V_S	0		0	1	723037	150		0	0
Exp2	2	Exp2-2-1	59.938	1.0.0.159	2	right	gongshirong	1756793674	2.0.10.242	2.0.10.242	10-10-2019	2019-10-10 02:00:11	10:00:11	male	2.0.10.147	219	Blue_S_2.bmp	1354	0		0	0	725406	0		0	0	NULL	NULL	NULL	Medium	run1	1	List2	A_T.wav	AV_T	1	1	0	1	725256	150	1	905	726161
Exp2	2	Exp2-2-1	59.938	1.0.0.159	2	right	gongshirong	1756793674	2.0.10.242	2.0.10.242	10-10-2019	2019-10-10 02:00:11	10:00:11	male	2.0.10.147	220	Red_S_2.bmp	1022	0		0	0	727908	0		0	0	NULL	NULL	NULL	Medium	run1		List2	Catch.wav	V_S	0		1	1	727758	150		0	0
Exp2	2	Exp2-2-1	59.938	1.0.0.159	2	right	gongshirong	1756793674	2.0.10.242	2.0.10.242	10-10-2019	2019-10-10 02:00:11	10:00:11	male	2.0.10.147	221	Catch.bmp	1463	0		0	0	730144	0		0	0	NULL	NULL	NULL	Medium	run1	1	List2	A_T.wav	A_T	1	1	1	1	729994	150	1	807	730801
Exp2	2	Exp2-2-1	59.938	1.0.0.159	2	right	gongshirong	1756793674	2.0.10.242	2.0.10.242	10-10-2019	2019-10-10 02:00:11	10:00:11	male	2.0.10.147	222	Blue_S_2.bmp	1387	0		1	0	732763	0		0	0	NULL	NULL	NULL	Medium	run1	1	List2	Catch.wav	V_T	0		1	1	732613	150		0	0
Exp2	2	Exp2-2-1	59.938	1.0.0.159	2	right	gongshirong	1756793674	2.0.10.242	2.0.10.242	10-10-2019	2019-10-10 02:00:11	10:00:11	male	2.0.10.147	223	Blue_S.bmp	927	0		0	0	735366	0		0	0	NULL	NULL	NULL	Medium	run1	1	List2	A_T.wav	AV_T	1	1	1	1	735216	150	1	753	735969
Exp2	2	Exp2-2-1	59.938	1.0.0.159	2	right	gongshirong	1756793674	2.0.10.242	2.0.10.242	10-10-2019	2019-10-10 02:00:11	10:00:11	male	2.0.10.147	224	Red_C_2.bmp	1457	0		0	0	737452	0		0	0	NULL	NULL	NULL	Medium	run1	1	List2	Catch.wav	V_T	1	1	0	2	737302	150	1	1194	738496
Exp2	2	Exp2-2-1	59.938	1.0.0.159	2	right	gongshirong	1756793674	2.0.10.242	2.0.10.242	10-10-2019	2019-10-10 02:00:11	10:00:11	male	2.0.10.147	225	Red_S_2.bmp	817	0		0	0	740071	0		0	0	NULL	NULL	NULL	Medium	run1		List2	A_S.wav	AV_S	0		0	1	739921	150		0	0
Exp2	2	Exp2-2-1	59.938	1.0.0.159	2	right	gongshirong	1756793674	2.0.10.242	2.0.10.242	10-10-2019	2019-10-10 02:00:11	10:00:11	male	2.0.10.147	226	Red_S.bmp	1266	0		1	0	742106	0		0	0	NULL	NULL	NULL	Medium	run1		List2	A_S.wav	AV_S	0		0	1	741956	150	1	701	742657
Exp2	2	Exp2-2-1	59.938	1.0.0.159	2	right	gongshirong	1756793674	2.0.10.242	2.0.10.242	10-10-2019	2019-10-10 02:00:11	10:00:11	male	2.0.10.147	227	Catch.bmp	1039	0		0	0	744526	0		0	0	NULL	NULL	NULL	Medium	run1	1	List2	A_T.wav	A_T	0		0	2	744376	150		0	0
Exp2	2	Exp2-2-1	59.938	1.0.0.159	2	right	gongshirong	1756793674	2.0.10.242	2.0.10.242	10-10-2019	2019-10-10 02:00:11	10:00:11	male	2.0.10.147	228	Catch.bmp	1089	0		0	0	746761	0		0	0	NULL	NULL	NULL	Medium	run1	1	List2	A_T.wav	A_T	1	1	0	1	746611	150	1	1101	747712
Exp2	2	Exp2-2-1	59.938	1.0.0.159	2	right	gongshirong	1756793674	2.0.10.242	2.0.10.242	10-10-2019	2019-10-10 02:00:11	10:00:11	male	2.0.10.147	229	Red_C_2.bmp	1383	0		0	0	748997	0		0	0	NULL	NULL	NULL	Medium	run1	1	List2	Catch.wav	V_T	1	1	0	1	748847	150	1	977	749824
Exp2	2	Exp2-2-1	59.938	1.0.0.159	2	right	gongshirong	1756793674	2.0.10.242	2.0.10.242	10-10-2019	2019-10-10 02:00:11	10:00:11	male	2.0.10.147	230	Blue_S_2.bmp	1150	0		0	0	751533	0		0	0	NULL	NULL	NULL	Medium	run1	1	List2	Catch.wav	V_T	0		0	1	751383	150		0	0
Exp2	2	Exp2-2-1	59.938	1.0.0.159	2	right	gongshirong	1756793674	2.0.10.242	2.0.10.242	10-10-2019	2019-10-10 02:00:11	10:00:11	male	2.0.10.147	231	Catch.bmp	984	0		0	0	753902	0		0	0	NULL	NULL	NULL	Medium	run1	1	List2	A_T.wav	A_T	0		1	1	753752	150		0	0
Exp2	2	Exp2-2-1	59.938	1.0.0.159	2	right	gongshirong	1756793674	2.0.10.242	2.0.10.242	10-10-2019	2019-10-10 02:00:11	10:00:11	male	2.0.10.147	232	Red_C_2.bmp	1010	0		0	0	756104	0		0	0	NULL	NULL	NULL	Medium	run1	1	List2	A_T.wav	AV_T	1	1	0	1	755954	150	1	958	756912
Exp2	2	Exp2-2-1	59.938	1.0.0.159	2	right	gongshirong	1756793674	2.0.10.242	2.0.10.242	10-10-2019	2019-10-10 02:00:11	10:00:11	male	2.0.10.147	233	Blue_C.bmp	813	0		0	0	758273	0		0	0	NULL	NULL	NULL	Medium	run1		List2	A_S.wav	AV_S	0		0	1	758123	150	1	821	758944
Exp2	2	Exp2-2-1	59.938	1.0.0.159	2	right	gongshirong	1756793674	2.0.10.242	2.0.10.242	10-10-2019	2019-10-10 02:00:11	10:00:11	male	2.0.10.147	234	Blue_S_2.bmp	1434	0		0	0	760242	0		0	0	NULL	NULL	NULL	Medium	run1	1	List2	Catch.wav	V_T	0		0	1	760092	150		0	0
Exp2	2	Exp2-2-1	59.938	1.0.0.159	2	right	gongshirong	1756793674	2.0.10.242	2.0.10.242	10-10-2019	2019-10-10 02:00:11	10:00:11	male	2.0.10.147	235	Catch.bmp	1419	0		0	1	762895	0		0	0	NULL	NULL	NULL	Medium	run1	1	List2	A_T.wav	A_T	1	1	1	1	762744	151	1	1144	763888
Exp2	2	Exp2-2-1	59.938	1.0.0.159	2	right	gongshirong	1756793674	2.0.10.242	2.0.10.242	10-10-2019	2019-10-10 02:00:11	10:00:11	male	2.0.10.147	236	Catch.bmp	805	0		0	0	765464	0		0	0	NULL	NULL	NULL	Medium	run1		List2	A_S.wav	A_S	0		0	1	765314	150		0	0
Exp2	2	Exp2-2-1	59.938	1.0.0.159	2	right	gongshirong	1756793674	2.0.10.242	2.0.10.242	10-10-2019	2019-10-10 02:00:11	10:00:11	male	2.0.10.147	237	Catch.bmp	1317	0		0	0	767483	0		0	0	NULL	NULL	NULL	Medium	run1	1	List2	A_T.wav	A_T	1	1	0	1	767333	150	1	1291	768624
Exp2	2	Exp2-2-1	59.938	1.0.0.159	2	right	gongshirong	1756793674	2.0.10.242	2.0.10.242	10-10-2019	2019-10-10 02:00:11	10:00:11	male	2.0.10.147	238	Blue_S_2.bmp	968	0		0	0	769952	0		0	0	NULL	NULL	NULL	Medium	run1	1	List2	A_T.wav	AV_T	1	1	0	1	769802	150	1	958	770760
Exp2	2	Exp2-2-1	59.938	1.0.0.159	2	right	gongshirong	1756793674	2.0.10.242	2.0.10.242	10-10-2019	2019-10-10 02:00:11	10:00:11	male	2.0.10.147	239	Blue_S.bmp	960	0		0	0	772071	0		0	0	NULL	NULL	NULL	Medium	run1	1	List2	A_T.wav	AV_T	1	1	0	1	771921	150	1	1030	772951
Exp2	2	Exp2-2-1	59.938	1.0.0.159	2	right	gongshirong	1756793674	2.0.10.242	2.0.10.242	10-10-2019	2019-10-10 02:00:11	10:00:11	male	2.0.10.147	240	Blue_S.bmp	1318	0		0	0	774190	0		0	0	NULL	NULL	NULL	Medium	run1	1	List2	A_T.wav	AV_T	1	1	0	1	774040	150	1	768	774808
Exp2	2	Exp2-2-1	59.938	1.0.0.159	2	right	gongshirong	1756793674	2.0.10.242	2.0.10.242	10-10-2019	2019-10-10 02:00:11	10:00:11	male	2.0.10.147	241	Catch.bmp	1574	0		0	0	776659	0		0	0	NULL	NULL	NULL	Medium	run1	1	List2	A_T.wav	A_T	1	1	0	1	776509	150	1	866	777375
Exp2	2	Exp2-2-1	59.938	1.0.0.159	2	right	gongshirong	1756793674	2.0.10.242	2.0.10.242	10-10-2019	2019-10-10 02:00:11	10:00:11	male	2.0.10.147	242	Blue_S_2.bmp	1273	0		0	0	779395	0		0	0	NULL	NULL	NULL	Medium	run1	1	List2	Catch.wav	V_T	0		0	1	779245	150		0	0
Exp2	2	Exp2-2-1	59.938	1.0.0.159	2	right	gongshirong	1756793674	2.0.10.242	2.0.10.242	10-10-2019	2019-10-10 02:00:11	10:00:11	male	2.0.10.147	243	Catch.bmp	1440	0		0	0	781881	0		0	0	NULL	NULL	NULL	Medium	run1	1	List2	A_T.wav	A_T	1	1	0	1	781731	150	1	852	782583
Exp2	2	Exp2-2-1	59.938	1.0.0.159	2	right	gongshirong	1756793674	2.0.10.242	2.0.10.242	10-10-2019	2019-10-10 02:00:11	10:00:11	male	2.0.10.147	244	Blue_S.bmp	1518	0		0	0	784484	0		0	0	NULL	NULL	NULL	Medium	run1	1	List2	A_T.wav	AV_T	1	1	0	2	784334	150	1	1041	785375
Exp2	2	Exp2-2-1	59.938	1.0.0.159	2	right	gongshirong	1756793674	2.0.10.242	2.0.10.242	10-10-2019	2019-10-10 02:00:11	10:00:11	male	2.0.10.147	245	Blue_S_2.bmp	1284	0		0	0	787153	0		0	0	NULL	NULL	NULL	Medium	run1	1	List2	A_T.wav	AV_T	1	1	0	1	787003	150	1	884	787887
Exp2	2	Exp2-2-1	59.938	1.0.0.159	2	right	gongshirong	1756793674	2.0.10.242	2.0.10.242	10-10-2019	2019-10-10 02:00:11	10:00:11	male	2.0.10.147	246	Red_C_2.bmp	1516	0		0	0	789589	0		0	0	NULL	NULL	NULL	Medium	run1	1	List2	Catch.wav	V_T	1	1	0	1	789439	150	1	1577	791016
Exp2	2	Exp2-2-1	59.938	1.0.0.159	2	right	gongshirong	1756793674	2.0.10.242	2.0.10.242	10-10-2019	2019-10-10 02:00:11	10:00:11	male	2.0.10.147	247	Red_C.bmp	1252	0		0	0	792258	0		0	0	NULL	NULL	NULL	Medium	run1	1	List2	Catch.wav	V_T	1	1	0	1	792108	150	1	707	792815
Exp2	2	Exp2-2-1	59.938	1.0.0.159	2	right	gongshirong	1756793674	2.0.10.242	2.0.10.242	10-10-2019	2019-10-10 02:00:11	10:00:11	male	2.0.10.147	248	Red_C.bmp	983	0		0	0	794661	0		0	0	NULL	NULL	NULL	Medium	run1	1	List2	Catch.wav	V_T	0		0	1	794511	150		0	0
Exp2	2	Exp2-2-1	59.938	1.0.0.159	2	right	gongshirong	1756793674	2.0.10.242	2.0.10.242	10-10-2019	2019-10-10 02:00:11	10:00:11	male	2.0.10.147	249	Blue_S_2.bmp	1364	0		0	0	796863	0		0	0	NULL	NULL	NULL	Medium	run1	1	List2	Catch.wav	V_T	0		0	1	796713	150		0	0
Exp2	2	Exp2-2-1	59.938	1.0.0.159	2	right	gongshirong	1756793674	2.0.10.242	2.0.10.242	10-10-2019	2019-10-10 02:00:11	10:00:11	male	2.0.10.147	250	Red_C.bmp	861	0		0	1	799433	0		0	0	NULL	NULL	NULL	Medium	run1	1	List2	Catch.wav	V_T	0		0	1	799282	151		0	0
Exp2	2	Exp2-2-1	59.938	1.0.0.159	2	right	gongshirong	1756793674	2.0.10.242	2.0.10.242	10-10-2019	2019-10-10 02:00:11	10:00:11	male	2.0.10.147	251	Blue_S_2.bmp	1183	0		0	0	801518	0		0	0	NULL	NULL	NULL	Medium	run1	1	List2	Catch.wav	V_T	0		0	1	801368	150		0	0
Exp2	2	Exp2-2-1	59.938	1.0.0.159	2	right	gongshirong	1756793674	2.0.10.242	2.0.10.242	10-10-2019	2019-10-10 02:00:11	10:00:11	male	2.0.10.147	252	Red_C_2.bmp	889	0		1	0	803920	0		0	0	NULL	NULL	NULL	Medium	run1	1	List2	Catch.wav	V_T	1	1	1	1	803770	150	1	1013	804783
Exp2	2	Exp2-2-1	59.938	1.0.0.159	2	right	gongshirong	1756793674	2.0.10.242	2.0.10.242	10-10-2019	2019-10-10 02:00:11	10:00:11	male	2.0.10.147	253	Blue_C.bmp	1208	0		0	0	806006	0		0	0	NULL	NULL	NULL	Medium	Run1		List2	Catch.wav	V_S	0		0	1	805856	150		0	0
Exp2	2	Exp2-2-1	59.938	1.0.0.159	2	right	gongshirong	1756793674	2.0.10.242	2.0.10.242	10-10-2019	2019-10-10 02:00:11	10:00:11	male	2.0.10.147	254	Catch.bmp	937	0		0	0	808425	0		0	0	NULL	NULL	NULL	Medium	run1	1	List2	A_T.wav	A_T	1	1	1	1	808275	150	1	947	809222
Exp2	2	Exp2-2-1	59.938	1.0.0.159	2	right	gongshirong	1756793674	2.0.10.242	2.0.10.242	10-10-2019	2019-10-10 02:00:11	10:00:11	male	2.0.10.147	255	Blue_S_2.bmp	886	0		0	1	810511	0		0	0	NULL	NULL	NULL	Medium	run1	1	List2	A_T.wav	AV_T	0		1	1	810360	151		0	0
Exp2	2	Exp2-2-1	59.938	1.0.0.159	2	right	gongshirong	1756793674	2.0.10.242	2.0.10.242	10-10-2019	2019-10-10 02:00:11	10:00:11	male	2.0.10.147	256	Red_C_2.bmp	1090	0		0	1	812630	0		0	0	NULL	NULL	NULL	Medium	run1	1	List2	A_T.wav	AV_T	1	1	0	1	812479	151	1	687	813166
Exp2	2	Exp2-2-1	59.938	1.0.0.159	2	right	gongshirong	1756793674	2.0.10.242	2.0.10.242	10-10-2019	2019-10-10 02:00:11	10:00:11	male	2.0.10.147	257	Red_C.bmp	1156	0		0	0	814882	0		0	0	NULL	NULL	NULL	Medium	run1	1	List2	A_T.wav	AV_T	1	1	0	1	814732	150	1	914	815646
Exp2	2	Exp2-2-1	59.938	1.0.0.159	2	right	gongshirong	1756793674	2.0.10.242	2.0.10.242	10-10-2019	2019-10-10 02:00:11	10:00:11	male	2.0.10.147	258	Red_S_2.bmp	1556	0		0	0	817201	0		0	0	NULL	NULL	NULL	Medium	run1		List2	Catch.wav	V_S	0		0	1	817051	150		0	0
Exp2	2	Exp2-2-1	59.938	1.0.0.159	2	right	gongshirong	1756793674	2.0.10.242	2.0.10.242	10-10-2019	2019-10-10 02:00:11	10:00:11	male	2.0.10.147	259	Red_C.bmp	1415	0		1	0	819970	0		0	0	NULL	NULL	NULL	Medium	run1	1	List2	A_T.wav	AV_T	1	1	1	1	819820	150	1	667	820487
Exp2	2	Exp2-2-1	59.938	1.0.0.159	2	right	gongshirong	1756793674	2.0.10.242	2.0.10.242	10-10-2019	2019-10-10 02:00:11	10:00:11	male	2.0.10.147	260	Blue_S_2.bmp	1040	0		0	0	822540	0		0	0	NULL	NULL	NULL	Medium	run1	1	List2	Catch.wav	V_T	0		0	1	822390	150		0	0
Exp2	2	Exp2-2-1	59.938	1.0.0.159	2	right	gongshirong	1756793674	2.0.10.242	2.0.10.242	10-10-2019	2019-10-10 02:00:11	10:00:11	male	2.0.10.147	261	Red_C.bmp	1477	0		0	0	824792	0		0	0	NULL	NULL	NULL	Medium	run1	1	List2	A_T.wav	AV_T	1	1	1	1	824642	150	1	796	825438
Exp2	2	Exp2-2-1	59.938	1.0.0.159	2	right	gongshirong	1756793674	2.0.10.242	2.0.10.242	10-10-2019	2019-10-10 02:00:11	10:00:11	male	2.0.10.147	262	Red_C_2.bmp	1541	0		0	0	827428	0		0	0	NULL	NULL	NULL	Medium	run1	1	List2	A_T.wav	AV_T	1	1	0	1	827278	150	1	904	828182
Exp2	2	Exp2-2-1	59.938	1.0.0.159	2	right	gongshirong	1756793674	2.0.10.242	2.0.10.242	10-10-2019	2019-10-10 02:00:11	10:00:11	male	2.0.10.147	263	Blue_C.bmp	1500	0		0	0	830131	0		0	0	NULL	NULL	NULL	Medium	run1		List2	A_S.wav	AV_S	0		0	1	829981	150		0	0
Exp2	2	Exp2-2-1	59.938	1.0.0.159	2	right	gongshirong	1756793674	2.0.10.242	2.0.10.242	10-10-2019	2019-10-10 02:00:11	10:00:11	male	2.0.10.147	264	Catch.bmp	1251	0		1	0	832850	0		0	0	NULL	NULL	NULL	Medium	run1		List2	A_S.wav	A_S	0		0	1	832700	150		0	0
Exp2	2	Exp2-2-1	59.938	1.0.0.159	2	right	gongshirong	1756793674	2.0.10.242	2.0.10.242	10-10-2019	2019-10-10 02:00:11	10:00:11	male	2.0.10.147	265	Blue_S_2.bmp	1336	0		0	1	835320	0		0	0	NULL	NULL	NULL	Medium	run1	1	List2	A_T.wav	AV_T	1	1	1	1	835169	151	1	941	836110
Exp2	2	Exp2-2-1	59.938	1.0.0.159	2	right	gongshirong	1756793674	2.0.10.242	2.0.10.242	10-10-2019	2019-10-10 02:00:11	10:00:11	male	2.0.10.147	266	Red_C_2.bmp	1503	0		0	1	837806	0		0	0	NULL	NULL	NULL	Medium	run1	1	List2	A_T.wav	AV_T	1	1	1	1	837655	151	1	879	838534
Exp2	2	Exp2-2-1	59.938	1.0.0.159	2	right	gongshirong	1756793674	2.0.10.242	2.0.10.242	10-10-2019	2019-10-10 02:00:11	10:00:11	male	2.0.10.147	267	Catch.bmp	1398	0		0	0	840458	0		0	0	NULL	NULL	NULL	Medium	run1	1	List2	A_T.wav	A_T	1	1	0	1	840308	150	1	1001	841309
Exp2	2	Exp2-2-1	59.938	1.0.0.159	2	right	gongshirong	1756793674	2.0.10.242	2.0.10.242	10-10-2019	2019-10-10 02:00:11	10:00:11	male	2.0.10.147	268	Red_C_2.bmp	1277	0		0	0	843011	0		0	0	NULL	NULL	NULL	Medium	run1	1	List2	Catch.wav	V_T	1	1	0	1	842861	150	1	1096	843957
Exp2	2	Exp2-2-1	59.938	1.0.0.159	2	right	gongshirong	1756793674	2.0.10.242	2.0.10.242	10-10-2019	2019-10-10 02:00:11	10:00:11	male	2.0.10.147	269	Blue_S.bmp	1237	0		0	0	845447	0		0	0	NULL	NULL	NULL	Medium	run1	1	List2	Catch.wav	V_T	1	1	0	1	845297	150	1	804	846101
Exp2	2	Exp2-2-1	59.938	1.0.0.159	2	right	gongshirong	1756793674	2.0.10.242	2.0.10.242	10-10-2019	2019-10-10 02:00:11	10:00:11	male	2.0.10.147	270	Catch.bmp	1553	0		0	1	847833	0		0	0	NULL	NULL	NULL	Medium	run1	1	List2	A_T.wav	A_T	1	1	1	1	847682	151	1	1363	849045
Exp2	2	Exp2-2-1	59.938	1.0.0.159	2	right	gongshirong	1756793674	2.0.10.242	2.0.10.242	10-10-2019	2019-10-10 02:00:11	10:00:11	male	2.0.10.147	271	Blue_C_2.bmp	1162	0		0	0	850535	0		0	0	NULL	NULL	NULL	Medium	run1		List2	A_S.wav	AV_S	0		0	1	850385	150	1	1004	851389
Exp2	2	Exp2-2-1	59.938	1.0.0.159	2	right	gongshirong	1756793674	2.0.10.242	2.0.10.242	10-10-2019	2019-10-10 02:00:11	10:00:11	male	2.0.10.147	272	Blue_C.bmp	968	0		0	1	852855	0		0	0	NULL	NULL	NULL	Medium	Run1		List2	Catch.wav	V_S	0		1	1	852704	151		0	0
Exp2	2	Exp2-2-1	59.938	1.0.0.159	2	right	gongshirong	1756793674	2.0.10.242	2.0.10.242	10-10-2019	2019-10-10 02:00:11	10:00:11	male	2.0.10.147	273	Red_C.bmp	1247	0		0	0	855040	0		0	0	NULL	NULL	NULL	Medium	run1	1	List2	A_T.wav	AV_T	1	1	1	1	854890	150	1	660	855550
Exp2	2	Exp2-2-1	59.938	1.0.0.159	2	right	gongshirong	1756793674	2.0.10.242	2.0.10.242	10-10-2019	2019-10-10 02:00:11	10:00:11	male	2.0.10.147	274	Catch.bmp	822	0		0	1	857443	0		0	0	NULL	NULL	NULL	Medium	run1		List2	A_S.wav	A_S	0		1	1	857292	151		0	0
Exp2	2	Exp2-2-1	59.938	1.0.0.159	2	right	gongshirong	1756793674	2.0.10.242	2.0.10.242	10-10-2019	2019-10-10 02:00:11	10:00:11	male	2.0.10.147	275	Red_C.bmp	1070	0		0	0	859478	0		0	0	NULL	NULL	NULL	Medium	run1	1	List2	Catch.wav	V_T	1	1	0	1	859328	150	1	813	860141
Exp2	2	Exp2-2-1	59.938	1.0.0.159	2	right	gongshirong	1756793674	2.0.10.242	2.0.10.242	10-10-2019	2019-10-10 02:00:11	10:00:11	male	2.0.10.147	276	Blue_S.bmp	971	0		0	0	861697	0		0	0	NULL	NULL	NULL	Medium	run1	1	List2	A_T.wav	AV_T	0		1	1	861547	150		0	0
Exp2	2	Exp2-2-1	59.938	1.0.0.159	2	right	gongshirong	1756793674	2.0.10.242	2.0.10.242	10-10-2019	2019-10-10 02:00:11	10:00:11	male	2.0.10.147	277	Blue_S.bmp	1337	0		0	1	863883	0		0	0	NULL	NULL	NULL	Medium	run1	1	List2	Catch.wav	V_T	1	1	1	1	863732	151	1	1066	864798
Exp2	2	Exp2-2-1	59.938	1.0.0.159	2	right	gongshirong	1756793674	2.0.10.242	2.0.10.242	10-10-2019	2019-10-10 02:00:11	10:00:11	male	2.0.10.147	278	Catch.bmp	835	0		1	0	866368	0		0	0	NULL	NULL	NULL	Medium	run1		List2	A_S.wav	A_S	0		1	1	866218	150		0	0
Exp2	2	Exp2-2-1	59.938	1.0.0.159	2	right	gongshirong	1756793674	2.0.10.242	2.0.10.242	10-10-2019	2019-10-10 02:00:11	10:00:11	male	2.0.10.147	279	Catch.bmp	1045	0		0	0	868404	0		0	0	NULL	NULL	NULL	Medium	run1	1	List2	A_T.wav	A_T	1	1	0	1	868254	150	1	823	869077
Exp2	2	Exp2-2-1	59.938	1.0.0.159	2	right	gongshirong	1756793674	2.0.10.242	2.0.10.242	10-10-2019	2019-10-10 02:00:11	10:00:11	male	2.0.10.147	280	Red_C_2.bmp	1442	0		0	0	870606	0		0	0	NULL	NULL	NULL	Medium	run1	1	List2	A_T.wav	AV_T	1	1	0	1	870456	150	1	1085	871541
Exp2	2	Exp2-2-1	59.938	1.0.0.159	2	right	gongshirong	1756793674	2.0.10.242	2.0.10.242	10-10-2019	2019-10-10 02:00:11	10:00:11	male	2.0.10.147	281	Catch.bmp	1426	0		0	0	873209	0		0	0	NULL	NULL	NULL	Medium	run1	1	List2	A_T.wav	A_T	1	1	0	1	873059	150	1	970	874029
Exp2	2	Exp2-2-1	59.938	1.0.0.159	2	right	gongshirong	1756793674	2.0.10.242	2.0.10.242	10-10-2019	2019-10-10 02:00:11	10:00:11	male	2.0.10.147	282	Catch.bmp	824	0		0	0	875795	0		0	0	NULL	NULL	NULL	Medium	run1		List2	A_S.wav	A_S	0		0	1	875645	150		0	0
Exp2	2	Exp2-2-1	59.938	1.0.0.159	2	right	gongshirong	1756793674	2.0.10.242	2.0.10.242	10-10-2019	2019-10-10 02:00:11	10:00:11	male	2.0.10.147	283	Blue_C_2.bmp	1351	0		0	0	877830	0		0	0	NULL	NULL	NULL	Medium	run1		List2	A_S.wav	AV_S	0		0	1	877680	150		0	0
Exp2	2	Exp2-2-1	59.938	1.0.0.159	2	right	gongshirong	1756793674	2.0.10.242	2.0.10.242	10-10-2019	2019-10-10 02:00:11	10:00:11	male	2.0.10.147	284	Blue_S_2.bmp	1488	0		0	0	880383	0		0	0	NULL	NULL	NULL	Medium	run1	1	List2	A_T.wav	AV_T	1	1	0	1	880233	150	1	859	881092
Exp2	2	Exp2-2-1	59.938	1.0.0.159	2	right	gongshirong	1756793674	2.0.10.242	2.0.10.242	10-10-2019	2019-10-10 02:00:11	10:00:11	male	2.0.10.147	285	Catch.bmp	1591	0		0	0	883019	0		0	0	NULL	NULL	NULL	Medium	run1	1	List2	A_T.wav	A_T	1	1	0	1	882869	150	1	991	883860
Exp2	2	Exp2-2-1	59.938	1.0.0.159	2	right	gongshirong	1756793674	2.0.10.242	2.0.10.242	10-10-2019	2019-10-10 02:00:11	10:00:11	male	2.0.10.147	286	Blue_S.bmp	1095	0		0	0	885772	0		0	0	NULL	NULL	NULL	Medium	run1	1	List2	A_T.wav	AV_T	1	1	0	1	885622	150	1	742	886364
Exp2	2	Exp2-2-1	59.938	1.0.0.159	2	right	gongshirong	1756793674	2.0.10.242	2.0.10.242	10-10-2019	2019-10-10 02:00:11	10:00:11	male	2.0.10.147	287	Blue_S_2.bmp	843	0		0	0	888024	0		0	0	NULL	NULL	NULL	Medium	run1	1	List2	Catch.wav	V_T	0		1	1	887874	150		0	0
Exp2	2	Exp2-2-1	59.938	1.0.0.159	2	right	gongshirong	1756793674	2.0.10.242	2.0.10.242	10-10-2019	2019-10-10 02:00:11	10:00:11	male	2.0.10.147	288	Catch.bmp	894	0		0	0	890076	0		0	0	NULL	NULL	NULL	Medium	run1		List2	A_S.wav	A_S	0		1	1	889926	150		0	0
Exp2	2	Exp2-2-1	59.938	1.0.0.159	2	right	gongshirong	1756793674	2.0.10.242	2.0.10.242	10-10-2019	2019-10-10 02:00:11	10:00:11	male	2.0.10.147	289	Catch.bmp	1568	0		0	1	892179	0		0	0	NULL	NULL	NULL	Medium	run1	1	List2	A_T.wav	A_T	1	1	1	1	892028	151	1	768	892796
Exp2	2	Exp2-2-1	59.938	1.0.0.159	2	right	gongshirong	1756793674	2.0.10.242	2.0.10.242	10-10-2019	2019-10-10 02:00:11	10:00:11	male	2.0.10.147	290	Blue_S_2.bmp	1374	0		0	0	894898	0		0	0	NULL	NULL	NULL	Medium	run1	1	List2	A_T.wav	AV_T	1	1	0	1	894748	150	1	1040	895788
Exp2	2	Exp2-2-1	59.938	1.0.0.159	2	right	gongshirong	1756793674	2.0.10.242	2.0.10.242	10-10-2019	2019-10-10 02:00:11	10:00:11	male	2.0.10.147	291	Blue_S_2.bmp	939	0		0	0	897434	0		0	0	NULL	NULL	NULL	Medium	run1	1	List2	A_T.wav	AV_T	1	1	0	1	897284	150	1	672	897956
Exp2	2	Exp2-2-1	59.938	1.0.0.159	2	right	gongshirong	1756793674	2.0.10.242	2.0.10.242	10-10-2019	2019-10-10 02:00:11	10:00:11	male	2.0.10.147	292	Blue_S.bmp	1193	0		0	0	899536	0		0	0	NULL	NULL	NULL	Medium	run1	1	List2	Catch.wav	V_T	1	1	1	1	899386	150	1	1290	900676
Exp2	2	Exp2-2-1	59.938	1.0.0.159	2	right	gongshirong	1756793674	2.0.10.242	2.0.10.242	10-10-2019	2019-10-10 02:00:11	10:00:11	male	2.0.10.147	293	Catch.bmp	1132	0		0	1	901889	0		0	0	NULL	NULL	NULL	Medium	run1	1	List2	A_T.wav	A_T	0		1	1	901738	151		0	0
Exp2	2	Exp2-2-1	59.938	1.0.0.159	2	right	gongshirong	1756793674	2.0.10.242	2.0.10.242	10-10-2019	2019-10-10 02:00:11	10:00:11	male	2.0.10.147	294	Catch.bmp	1414	0		0	0	904241	0		0	0	NULL	NULL	NULL	Medium	run1	1	List2	A_T.wav	A_T	1	1	0	1	904091	150	1	753	904844
Exp2	2	Exp2-2-1	59.938	1.0.0.159	2	right	gongshirong	1756793674	2.0.10.242	2.0.10.242	10-10-2019	2019-10-10 02:00:11	10:00:11	male	2.0.10.147	295	Red_S.bmp	803	0		0	0	906810	0		0	0	NULL	NULL	NULL	Medium	run1		List2	Catch.wav	V_S	0		1	1	906660	150		0	0
Exp2	2	Exp2-2-1	59.938	1.0.0.159	2	right	gongshirong	1756793674	2.0.10.242	2.0.10.242	10-10-2019	2019-10-10 02:00:11	10:00:11	male	2.0.10.147	296	Red_C_2.bmp	1203	0		0	0	908829	0		0	0	NULL	NULL	NULL	Medium	run1	1	List2	A_T.wav	AV_T	1	1	1	1	908679	150	1	829	909508
Exp2	2	Exp2-2-1	59.938	1.0.0.159	2	right	gongshirong	1756793674	2.0.10.242	2.0.10.242	10-10-2019	2019-10-10 02:00:11	10:00:11	male	2.0.10.147	297	Red_C.bmp	1251	0		0	1	911182	0		0	0	NULL	NULL	NULL	Medium	run1	1	List2	Catch.wav	V_T	1	1	1	1	911031	151	1	685	911716
Exp2	2	Exp2-2-1	59.938	1.0.0.159	2	right	gongshirong	1756793674	2.0.10.242	2.0.10.242	10-10-2019	2019-10-10 02:00:11	10:00:11	male	2.0.10.147	298	Catch.bmp	1448	0		0	0	913584	0		0	0	NULL	NULL	NULL	Medium	run1	1	List2	A_T.wav	A_T	1	1	1	1	913434	150	1	1010	914444
Exp2	2	Exp2-2-1	59.938	1.0.0.159	2	right	gongshirong	1756793674	2.0.10.242	2.0.10.242	10-10-2019	2019-10-10 02:00:11	10:00:11	male	2.0.10.147	299	Blue_S.bmp	1406	0		0	0	916187	0		0	0	NULL	NULL	NULL	Medium	run1	1	List2	Catch.wav	V_T	1	1	0	1	916037	150	1	774	916811
Exp2	2	Exp2-2-1	59.938	1.0.0.159	2	right	gongshirong	1756793674	2.0.10.242	2.0.10.242	10-10-2019	2019-10-10 02:00:11	10:00:11	male	2.0.10.147	300	Red_C.bmp	1229	0		0	0	918756	0		0	0	NULL	NULL	NULL	Medium	run1	1	List2	A_T.wav	AV_T	1	1	1	1	918606	150	1	813	919419
