# Supplementary material for: Visual Perceptual Load Attenuates Age-Related Audiovisual Integration in an Audiovisual Discrimination Task
Source: Front Psychol. 2021 Sep 29;12:740221. doi: 10.3389/fpsyg.2021.740221 (PMC8511317; doi:10.3389/fpsyg.2021.740221)
Supplement: Supplementary file 1 [file Data_Sheet_1.ZIP › Export data/Group 2_Data_Older/Exp2_Medium load/Subject_03.xlsx]

## Sheet: Sheet1
ExperimentName	Subject	DataFile.Basename	Display.RefreshRate	ExperimentVersion	Group	Handedness	Name	RandomSeed	RuntimeVersion	RuntimeVersionExpected	SessionDate	SessionStartDateTimeUtc	SessionTime	Sex	StudioVersion	Block	Image	ITI	ITI.ACC	ITI.CRESP	ITI.DurationError	ITI.OnsetDelay	ITI.OnsetTime	ITI.OnsetToOnsetTime	ITI.RESP	ITI.RT	ITI.RTTime	List1	List1.Cycle	List1.Sample	PercetualLoad	Procedure	Response	Running	Sound	StimulusType	Target.ACC	Target.CRESP	Target.DurationError	Target.OnsetDelay	Target.OnsetTime	Target.OnsetToOnsetTime	Target.RESP	Target.RT	Target.RTTime
Exp2	3	Exp2-3-1	59.937	1.0.0.160	2	right	linsumei	450211340	2.0.10.242	2.0.10.242	10-10-2019	2019-10-10 03:15:36	11:15:36	female	2.0.10.147	1	Catch.bmp	1592	0		0	0	25808	0		0	0	10	1	1	Medium	Prac	1	List1	A_T.wav	A_T	0		95	1	25658	150		0	0
Exp2	3	Exp2-3-1	59.937	1.0.0.160	2	right	linsumei	450211340	2.0.10.242	2.0.10.242	10-10-2019	2019-10-10 03:15:36	11:15:36	female	2.0.10.147	2	Blue_S_2.bmp	880	0		0	0	28611	0		0	0	14	1	2	Medium	Prac	1	List1	A_T.wav	AV_T	0		0	1	28461	150		0	0
Exp2	3	Exp2-3-1	59.937	1.0.0.160	2	right	linsumei	450211340	2.0.10.242	2.0.10.242	10-10-2019	2019-10-10 03:15:36	11:15:36	female	2.0.10.147	3	Catch.bmp	1503	0		0	0	30696	0		0	0	10	1	3	Medium	Prac	1	List1	A_T.wav	A_T	0		0	1	30546	150		0	0
Exp2	3	Exp2-3-1	59.937	1.0.0.160	2	right	linsumei	450211340	2.0.10.242	2.0.10.242	10-10-2019	2019-10-10 03:15:36	11:15:36	female	2.0.10.147	4	Red_C.bmp	1005	0		0	0	33416	0		0	0	5	1	4	Medium	Prac	1	List1	Catch.wav	V_T	1	1	1	1	33266	150	1	358	33624
Exp2	3	Exp2-3-1	59.937	1.0.0.160	2	right	linsumei	450211340	2.0.10.242	2.0.10.242	10-10-2019	2019-10-10 03:15:36	11:15:36	female	2.0.10.147	5	Red_C.bmp	1061	0		0	0	35568	0		0	0	15	1	5	Medium	Prac	1	List1	A_T.wav	AV_T	0		0	1	35418	150		0	0
Exp2	3	Exp2-3-1	59.937	1.0.0.160	2	right	linsumei	450211340	2.0.10.242	2.0.10.242	10-10-2019	2019-10-10 03:15:36	11:15:36	female	2.0.10.147	6	Catch.bmp	1036	0		0	0	37854	0		0	0	9	1	6	Medium	Prac		List1	A_S.wav	A_S	0		0	2	37704	150		0	0
Exp2	3	Exp2-3-1	59.937	1.0.0.160	2	right	linsumei	450211340	2.0.10.242	2.0.10.242	10-10-2019	2019-10-10 03:15:36	11:15:36	female	2.0.10.147	7	Blue_S.bmp	918	0		0	0	40106	0		0	0	13	1	7	Medium	Prac	1	List1	A_T.wav	AV_T	0		0	1	39956	150		0	0
Exp2	3	Exp2-3-1	59.937	1.0.0.160	2	right	linsumei	450211340	2.0.10.242	2.0.10.242	10-10-2019	2019-10-10 03:15:36	11:15:36	female	2.0.10.147	8	Catch.bmp	1326	0		0	1	42242	0		0	0	10	1	8	Medium	Prac	1	List1	A_T.wav	A_T	0		1	1	42091	151		0	0
Exp2	3	Exp2-3-1	59.937	1.0.0.160	2	right	linsumei	450211340	2.0.10.242	2.0.10.242	10-10-2019	2019-10-10 03:15:36	11:15:36	female	2.0.10.147	9	Blue_S.bmp	1536	0		0	0	44794	0		0	0	3	1	9	Medium	Prac	1	List1	Catch.wav	V_T	0		1	1	44644	150		0	0
Exp2	3	Exp2-3-1	59.937	1.0.0.160	2	right	linsumei	450211340	2.0.10.242	2.0.10.242	10-10-2019	2019-10-10 03:15:36	11:15:36	female	2.0.10.147	10	Catch.bmp	1294	0		0	0	47547	0		0	0	10	1	10	Medium	Prac	1	List1	A_T.wav	A_T	0		1	1	47397	150		0	0
Exp2	3	Exp2-3-1	59.937	1.0.0.160	2	right	linsumei	450211340	2.0.10.242	2.0.10.242	10-10-2019	2019-10-10 03:15:36	11:15:36	female	2.0.10.147	11	Blue_C.bmp	1407	0		0	0	50050	0		0	0	11	1	11	Medium	Prac		List1	A_S.wav	AV_S	0		0	2	49900	150		0	0
Exp2	3	Exp2-3-1	59.937	1.0.0.160	2	right	linsumei	450211340	2.0.10.242	2.0.10.242	10-10-2019	2019-10-10 03:15:36	11:15:36	female	2.0.10.147	12	Catch.bmp	1204	0		0	0	52669	0		0	0	10	1	12	Medium	Prac	1	List1	A_T.wav	A_T	1	1	0	1	52519	150	1	905	53424
Exp2	3	Exp2-3-1	59.937	1.0.0.160	2	right	linsumei	450211340	2.0.10.242	2.0.10.242	10-10-2019	2019-10-10 03:15:36	11:15:36	female	2.0.10.147	13	Catch.bmp	852	0		0	1	55022	0		0	0	10	1	13	Medium	Prac	1	List1	A_T.wav	A_T	1	1	0	1	54871	151	1	905	55776
Exp2	3	Exp2-3-1	59.937	1.0.0.160	2	right	linsumei	450211340	2.0.10.242	2.0.10.242	10-10-2019	2019-10-10 03:15:36	11:15:36	female	2.0.10.147	14	Blue_S.bmp	1248	0		0	1	57024	0		0	0	13	1	14	Medium	Prac	1	List1	A_T.wav	AV_T	0		1	1	56873	151		0	0
Exp2	3	Exp2-3-1	59.937	1.0.0.160	2	right	linsumei	450211340	2.0.10.242	2.0.10.242	10-10-2019	2019-10-10 03:15:36	11:15:36	female	2.0.10.147	15	Blue_S.bmp	1244	0		0	0	59476	0		0	0	3	1	15	Medium	Prac	1	List1	Catch.wav	V_T	1	1	1	1	59326	150	1	897	60223
Exp2	3	Exp2-3-1	59.937	1.0.0.160	2	right	linsumei	450211340	2.0.10.242	2.0.10.242	10-10-2019	2019-10-10 03:15:36	11:15:36	female	2.0.10.147	16	Red_C.bmp	941	0		0	1	61879	0		0	0	5	1	16	Medium	Prac	1	List1	Catch.wav	V_T	1	1	1	1	61728	151	1	704	62432
Exp2	3	Exp2-3-1	59.937	1.0.0.160	2	right	linsumei	450211340	2.0.10.242	2.0.10.242	10-10-2019	2019-10-10 03:15:36	11:15:36	female	2.0.10.147	17	Catch.bmp	1311	0		0	0	63981	0		0	0	10	1	17	Medium	Prac	1	List1	A_T.wav	A_T	0		1	1	63831	150		0	0
Exp2	3	Exp2-3-1	59.937	1.0.0.160	2	right	linsumei	450211340	2.0.10.242	2.0.10.242	10-10-2019	2019-10-10 03:15:36	11:15:36	female	2.0.10.147	18	Red_C.bmp	939	0		0	0	66500	0		0	0	5	1	18	Medium	Prac	1	List1	Catch.wav	V_T	1	1	1	1	66350	150	1	961	67311
Exp2	3	Exp2-3-1	59.937	1.0.0.160	2	right	linsumei	450211340	2.0.10.242	2.0.10.242	10-10-2019	2019-10-10 03:15:36	11:15:36	female	2.0.10.147	19	Blue_S.bmp	1040	0		0	0	68602	0		0	0	3	1	19	Medium	Prac	1	List1	Catch.wav	V_T	0		0	1	68452	150		0	0
Exp2	3	Exp2-3-1	59.937	1.0.0.160	2	right	linsumei	450211340	2.0.10.242	2.0.10.242	10-10-2019	2019-10-10 03:15:36	11:15:36	female	2.0.10.147	20	Catch.bmp	1586	0		0	1	70855	0		0	0	9	1	20	Medium	Prac		List1	A_S.wav	A_S	0		1	1	70704	151		0	0
Exp2	3	Exp2-3-1	59.937	1.0.0.160	2	right	linsumei	450211340	2.0.10.242	2.0.10.242	10-10-2019	2019-10-10 03:15:36	11:15:36	female	2.0.10.147	21	Blue_S_2.bmp	1160	0		0	0	92243	0		0	0	4	1	21	Medium	Prac	1	List1	Catch.wav	V_T	0		1	1	92093	150		0	0
Exp2	3	Exp2-3-1	59.937	1.0.0.160	2	right	linsumei	450211340	2.0.10.242	2.0.10.242	10-10-2019	2019-10-10 03:15:36	11:15:36	female	2.0.10.147	22	Catch.bmp	937	0		1	0	94612	0		0	0	9	1	22	Medium	Prac		List1	A_S.wav	A_S	0		1	1	94462	150	1	456	94918
Exp2	3	Exp2-3-1	59.937	1.0.0.160	2	right	linsumei	450211340	2.0.10.242	2.0.10.242	10-10-2019	2019-10-10 03:15:36	11:15:36	female	2.0.10.147	23	Red_S_2.bmp	1427	0		0	0	96698	0		0	0	18	1	23	Medium	Prac		List1	A_S.wav	AV_S	0		0	1	96548	150		0	0
Exp2	3	Exp2-3-1	59.937	1.0.0.160	2	right	linsumei	450211340	2.0.10.242	2.0.10.242	10-10-2019	2019-10-10 03:15:36	11:15:36	female	2.0.10.147	24	Catch.bmp	1298	0		0	0	99334	0		0	0	10	1	24	Medium	Prac	1	List1	A_T.wav	A_T	1	1	0	1	99184	150	1	582	99766
Exp2	3	Exp2-3-1	59.937	1.0.0.160	2	right	linsumei	450211340	2.0.10.242	2.0.10.242	10-10-2019	2019-10-10 03:15:36	11:15:36	female	2.0.10.147	25	Blue_S.bmp	872	0		0	1	101787	0		0	0	3	1	25	Medium	Prac	1	List1	Catch.wav	V_T	1	1	1	1	101636	151	1	874	102510
Exp2	3	Exp2-3-1	59.937	1.0.0.160	2	right	linsumei	450211340	2.0.10.242	2.0.10.242	10-10-2019	2019-10-10 03:15:36	11:15:36	female	2.0.10.147	26	Red_C_2.bmp	1206	0		0	0	103822	0		0	0	6	1	26	Medium	Prac	1	List1	Catch.wav	V_T	1	1	0	1	103672	150	1	934	104606
Exp2	3	Exp2-3-1	59.937	1.0.0.160	2	right	linsumei	450211340	2.0.10.242	2.0.10.242	10-10-2019	2019-10-10 03:15:36	11:15:36	female	2.0.10.147	27	Red_C_2.bmp	1391	0		0	0	106191	0		0	0	16	1	27	Medium	Prac	1	List1	A_T.wav	AV_T	1	1	1	1	106041	150	1	901	106942
Exp2	3	Exp2-3-1	59.937	1.0.0.160	2	right	linsumei	450211340	2.0.10.242	2.0.10.242	10-10-2019	2019-10-10 03:15:36	11:15:36	female	2.0.10.147	28	Blue_C_2.bmp	1137	0		0	0	108744	0		0	0	2	1	28	Medium	Prac		List1	Catch.wav	V_S	0		0	1	108594	150		0	0
Exp2	3	Exp2-3-1	59.937	1.0.0.160	2	right	linsumei	450211340	2.0.10.242	2.0.10.242	10-10-2019	2019-10-10 03:15:36	11:15:36	female	2.0.10.147	29	Catch.bmp	1220	0		0	0	111096	0		0	0	9	1	29	Medium	Prac		List1	A_S.wav	A_S	0		1	1	110946	150		0	0
Exp2	3	Exp2-3-1	59.937	1.0.0.160	2	right	linsumei	450211340	2.0.10.242	2.0.10.242	10-10-2019	2019-10-10 03:15:36	11:15:36	female	2.0.10.147	30	Red_C.bmp	945	0		0	0	113532	0		0	0	15	1	30	Medium	Prac	1	List1	A_T.wav	AV_T	1	1	0	1	113382	150	1	1081	114463
Exp2	3	Exp2-3-1	59.937	1.0.0.160	2	right	linsumei	450211340	2.0.10.242	2.0.10.242	10-10-2019	2019-10-10 03:15:36	11:15:36	female	2.0.10.147	31	Blue_S_2.bmp	957	0		0	1	115668	0		0	0	4	1	31	Medium	Prac	1	List1	Catch.wav	V_T	0		1	1	115517	151		0	0
Exp2	3	Exp2-3-1	59.937	1.0.0.160	2	right	linsumei	450211340	2.0.10.242	2.0.10.242	10-10-2019	2019-10-10 03:15:36	11:15:36	female	2.0.10.147	32	Catch.bmp	1518	0		0	1	117837	0		0	0	10	1	32	Medium	Prac	1	List1	A_T.wav	A_T	1	1	1	1	117686	151	1	952	118638
Exp2	3	Exp2-3-1	59.937	1.0.0.160	2	right	linsumei	450211340	2.0.10.242	2.0.10.242	10-10-2019	2019-10-10 03:15:36	11:15:36	female	2.0.10.147	33	Blue_C_2.bmp	1591	0		0	0	120506	0		0	0	2	1	33	Medium	Prac		List1	Catch.wav	V_S	0		0	1	120356	150		0	0
Exp2	3	Exp2-3-1	59.937	1.0.0.160	2	right	linsumei	450211340	2.0.10.242	2.0.10.242	10-10-2019	2019-10-10 03:15:36	11:15:36	female	2.0.10.147	34	Catch.bmp	872	0		0	1	123326	0		0	0	10	1	34	Medium	Prac	1	List1	A_T.wav	A_T	1	1	1	1	123175	151	1	776	123951
Exp2	3	Exp2-3-1	59.937	1.0.0.160	2	right	linsumei	450211340	2.0.10.242	2.0.10.242	10-10-2019	2019-10-10 03:15:36	11:15:36	female	2.0.10.147	35	Catch.bmp	1322	0		0	0	125361	0		0	0	10	1	35	Medium	Prac	1	List1	A_T.wav	A_T	1	1	0	1	125211	150	1	852	126063
Exp2	3	Exp2-3-1	59.937	1.0.0.160	2	right	linsumei	450211340	2.0.10.242	2.0.10.242	10-10-2019	2019-10-10 03:15:36	11:15:36	female	2.0.10.147	36	Red_C.bmp	1098	0		0	0	127830	0		0	0	15	1	36	Medium	Prac	1	List1	A_T.wav	AV_T	1	1	0	1	127680	150	1	766	128446
Exp2	3	Exp2-3-1	59.937	1.0.0.160	2	right	linsumei	450211340	2.0.10.242	2.0.10.242	10-10-2019	2019-10-10 03:15:36	11:15:36	female	2.0.10.147	37	Catch.bmp	1044	0		0	1	130083	0		0	0	9	1	37	Medium	Prac		List1	A_S.wav	A_S	0		1	1	129932	151		0	0
Exp2	3	Exp2-3-1	59.937	1.0.0.160	2	right	linsumei	450211340	2.0.10.242	2.0.10.242	10-10-2019	2019-10-10 03:15:36	11:15:36	female	2.0.10.147	38	Catch.bmp	1020	0		0	0	132335	0		0	0	10	1	38	Medium	Prac	1	List1	A_T.wav	A_T	1	1	0	1	132185	150	1	597	132782
Exp2	3	Exp2-3-1	59.937	1.0.0.160	2	right	linsumei	450211340	2.0.10.242	2.0.10.242	10-10-2019	2019-10-10 03:15:36	11:15:36	female	2.0.10.147	39	Red_C_2.bmp	1430	0		0	0	134504	0		0	0	16	1	39	Medium	Prac	1	List1	A_T.wav	AV_T	1	1	0	1	134354	150	1	739	135093
Exp2	3	Exp2-3-1	59.937	1.0.0.160	2	right	linsumei	450211340	2.0.10.242	2.0.10.242	10-10-2019	2019-10-10 03:15:36	11:15:36	female	2.0.10.147	40	Red_C_2.bmp	1292	0		0	0	137090	0		0	0	6	1	40	Medium	Prac	1	List1	Catch.wav	V_T	1	1	0	1	136940	150	1	985	137925
Exp2	3	Exp2-3-1	59.937	1.0.0.160	2	right	linsumei	450211340	2.0.10.242	2.0.10.242	10-10-2019	2019-10-10 03:15:36	11:15:36	female	2.0.10.147	41	Blue_S.bmp	985	0		0	0	144030	0		0	0	3	1	41	Medium	Prac	1	List1	Catch.wav	V_T	0		0	1	143880	150		0	0
Exp2	3	Exp2-3-1	59.937	1.0.0.160	2	right	linsumei	450211340	2.0.10.242	2.0.10.242	10-10-2019	2019-10-10 03:15:36	11:15:36	female	2.0.10.147	42	Catch.bmp	1307	0		0	1	146233	0		0	0	9	1	42	Medium	Prac		List1	A_S.wav	A_S	0		1	1	146082	151		0	0
Exp2	3	Exp2-3-1	59.937	1.0.0.160	2	right	linsumei	450211340	2.0.10.242	2.0.10.242	10-10-2019	2019-10-10 03:15:36	11:15:36	female	2.0.10.147	43	Red_S.bmp	859	0		0	1	148769	0		0	0	7	1	43	Medium	Prac		List1	Catch.wav	V_S	0		1	1	148618	151		0	0
Exp2	3	Exp2-3-1	59.937	1.0.0.160	2	right	linsumei	450211340	2.0.10.242	2.0.10.242	10-10-2019	2019-10-10 03:15:36	11:15:36	female	2.0.10.147	44	Catch.bmp	1383	0		0	0	150837	0		0	0	10	1	44	Medium	Prac	1	List1	A_T.wav	A_T	1	1	1	1	150687	150	1	1358	152045
Exp2	3	Exp2-3-1	59.937	1.0.0.160	2	right	linsumei	450211340	2.0.10.242	2.0.10.242	10-10-2019	2019-10-10 03:15:36	11:15:36	female	2.0.10.147	45	Red_C_2.bmp	1189	0		0	0	153373	0		0	0	16	1	45	Medium	Prac	1	List1	A_T.wav	AV_T	1	1	0	1	153223	150	1	894	154117
Exp2	3	Exp2-3-1	59.937	1.0.0.160	2	right	linsumei	450211340	2.0.10.242	2.0.10.242	10-10-2019	2019-10-10 03:15:36	11:15:36	female	2.0.10.147	46	Catch.bmp	1497	0		0	0	155709	0		0	0	10	1	46	Medium	Prac	1	List1	A_T.wav	A_T	1	1	0	1	155559	150	1	902	156461
Exp2	3	Exp2-3-1	59.937	1.0.0.160	2	right	linsumei	450211340	2.0.10.242	2.0.10.242	10-10-2019	2019-10-10 03:15:36	11:15:36	female	2.0.10.147	47	Blue_S_2.bmp	1451	0		0	0	158362	0		0	0	14	1	47	Medium	Prac	1	List1	A_T.wav	AV_T	1	1	0	1	158212	150	1	977	159189
Exp2	3	Exp2-3-1	59.937	1.0.0.160	2	right	linsumei	450211340	2.0.10.242	2.0.10.242	10-10-2019	2019-10-10 03:15:36	11:15:36	female	2.0.10.147	48	Red_S.bmp	1588	0		0	1	160965	0		0	0	17	1	48	Medium	Prac		List1	A_S.wav	AV_S	0		1	1	160814	151		0	0
Exp2	3	Exp2-3-1	59.937	1.0.0.160	2	right	linsumei	450211340	2.0.10.242	2.0.10.242	10-10-2019	2019-10-10 03:15:36	11:15:36	female	2.0.10.147	49	Blue_S.bmp	1253	0		1	0	163767	0		0	0	13	1	49	Medium	Prac	1	List1	A_T.wav	AV_T	0		0	1	163617	150		0	0
Exp2	3	Exp2-3-1	59.937	1.0.0.160	2	right	linsumei	450211340	2.0.10.242	2.0.10.242	10-10-2019	2019-10-10 03:15:36	11:15:36	female	2.0.10.147	50	Red_S_2.bmp	1236	0		0	0	166220	0		0	0	18	1	50	Medium	Prac		List1	A_S.wav	AV_S	0		0	1	166070	150		0	0
Exp2	3	Exp2-3-1	59.937	1.0.0.160	2	right	linsumei	450211340	2.0.10.242	2.0.10.242	10-10-2019	2019-10-10 03:15:36	11:15:36	female	2.0.10.147	51	Catch.bmp	836	0		0	1	168673	0		0	0	10	1	51	Medium	Prac	1	List1	A_T.wav	A_T	1	1	1	1	168522	151	1	690	169212
Exp2	3	Exp2-3-1	59.937	1.0.0.160	2	right	linsumei	450211340	2.0.10.242	2.0.10.242	10-10-2019	2019-10-10 03:15:36	11:15:36	female	2.0.10.147	52	Red_C.bmp	1347	0		0	0	170658	0		0	0	15	1	52	Medium	Prac	1	List1	A_T.wav	AV_T	1	1	0	1	170508	150	1	920	171428
Exp2	3	Exp2-3-1	59.937	1.0.0.160	2	right	linsumei	450211340	2.0.10.242	2.0.10.242	10-10-2019	2019-10-10 03:15:36	11:15:36	female	2.0.10.147	53	Blue_S.bmp	1463	0		0	1	173161	0		0	0	3	1	53	Medium	Prac	1	List1	Catch.wav	V_T	1	1	1	1	173010	151	1	1259	174269
Exp2	3	Exp2-3-1	59.937	1.0.0.160	2	right	linsumei	450211340	2.0.10.242	2.0.10.242	10-10-2019	2019-10-10 03:15:36	11:15:36	female	2.0.10.147	54	Catch.bmp	990	0		0	0	175780	0		0	0	9	1	54	Medium	Prac		List1	A_S.wav	A_S	0		0	1	175630	150		0	0
Exp2	3	Exp2-3-1	59.937	1.0.0.160	2	right	linsumei	450211340	2.0.10.242	2.0.10.242	10-10-2019	2019-10-10 03:15:36	11:15:36	female	2.0.10.147	55	Catch.bmp	1401	0		0	0	177982	0		0	0	9	1	55	Medium	Prac		List1	A_S.wav	A_S	0		0	1	177832	150		0	0
Exp2	3	Exp2-3-1	59.937	1.0.0.160	2	right	linsumei	450211340	2.0.10.242	2.0.10.242	10-10-2019	2019-10-10 03:15:36	11:15:36	female	2.0.10.147	56	Red_C_2.bmp	1071	0		0	1	180602	0		0	0	16	1	56	Medium	Prac	1	List1	A_T.wav	AV_T	1	1	1	1	180451	151	1	754	181205
Exp2	3	Exp2-3-1	59.937	1.0.0.160	2	right	linsumei	450211340	2.0.10.242	2.0.10.242	10-10-2019	2019-10-10 03:15:36	11:15:36	female	2.0.10.147	57	Blue_C.bmp	1217	0		1	0	182820	0		0	0	1	1	57	Medium	Prac		List1	Catch.wav	V_S	0		1	1	182670	150		0	0
Exp2	3	Exp2-3-1	59.937	1.0.0.160	2	right	linsumei	450211340	2.0.10.242	2.0.10.242	10-10-2019	2019-10-10 03:15:36	11:15:36	female	2.0.10.147	58	Blue_S_2.bmp	1464	0		0	0	185240	0		0	0	14	1	58	Medium	Prac	1	List1	A_T.wav	AV_T	1	1	0	2	185090	150	1	1266	186356
Exp2	3	Exp2-3-1	59.937	1.0.0.160	2	right	linsumei	450211340	2.0.10.242	2.0.10.242	10-10-2019	2019-10-10 03:15:36	11:15:36	female	2.0.10.147	59	Blue_S_2.bmp	933	0		0	0	187859	0		0	0	4	1	59	Medium	Prac	1	List1	Catch.wav	V_T	1	1	1	1	187709	150	1	719	188428
Exp2	3	Exp2-3-1	59.937	1.0.0.160	2	right	linsumei	450211340	2.0.10.242	2.0.10.242	10-10-2019	2019-10-10 03:15:36	11:15:36	female	2.0.10.147	60	Blue_C.bmp	1463	0		0	1	189945	0		0	0	11	1	60	Medium	Prac		List1	A_S.wav	AV_S	0		1	1	189794	151		0	0
Exp2	3	Exp2-3-1	59.937	1.0.0.160	2	right	linsumei	450211340	2.0.10.242	2.0.10.242	10-10-2019	2019-10-10 03:15:36	11:15:36	female	2.0.10.147	61	Catch.bmp	1280	0		0	0	216355	0		0	0	NULL	NULL	NULL	Medium	run1	1	List2	A_T.wav	A_T	1	1	0	1	216205	150	1	838	217043
Exp2	3	Exp2-3-1	59.937	1.0.0.160	2	right	linsumei	450211340	2.0.10.242	2.0.10.242	10-10-2019	2019-10-10 03:15:36	11:15:36	female	2.0.10.147	62	Blue_S.bmp	1288	0		0	0	218791	0		0	0	NULL	NULL	NULL	Medium	run1	1	List2	Catch.wav	V_T	1	1	1	1	218641	150	1	1082	219723
Exp2	3	Exp2-3-1	59.937	1.0.0.160	2	right	linsumei	450211340	2.0.10.242	2.0.10.242	10-10-2019	2019-10-10 03:15:36	11:15:36	female	2.0.10.147	63	Blue_S_2.bmp	1484	0		0	0	221227	0		0	0	NULL	NULL	NULL	Medium	run1	1	List2	Catch.wav	V_T	1	1	0	1	221077	150	1	726	221803
Exp2	3	Exp2-3-1	59.937	1.0.0.160	2	right	linsumei	450211340	2.0.10.242	2.0.10.242	10-10-2019	2019-10-10 03:15:36	11:15:36	female	2.0.10.147	64	Catch.bmp	997	0		0	0	223863	0		0	0	NULL	NULL	NULL	Medium	run1	1	List2	A_T.wav	A_T	1	1	0	1	223713	150	1	970	224683
Exp2	3	Exp2-3-1	59.937	1.0.0.160	2	right	linsumei	450211340	2.0.10.242	2.0.10.242	10-10-2019	2019-10-10 03:15:36	11:15:36	female	2.0.10.147	65	Blue_S.bmp	1347	0		0	0	226015	0		0	0	NULL	NULL	NULL	Medium	run1	1	List2	Catch.wav	V_T	1	1	1	1	225865	150	1	962	226827
Exp2	3	Exp2-3-1	59.937	1.0.0.160	2	right	linsumei	450211340	2.0.10.242	2.0.10.242	10-10-2019	2019-10-10 03:15:36	11:15:36	female	2.0.10.147	66	Red_C_2.bmp	1376	0		0	0	228518	0		0	0	NULL	NULL	NULL	Medium	run1	1	List2	Catch.wav	V_T	1	1	0	1	228368	150	1	731	229099
Exp2	3	Exp2-3-1	59.937	1.0.0.160	2	right	linsumei	450211340	2.0.10.242	2.0.10.242	10-10-2019	2019-10-10 03:15:36	11:15:36	female	2.0.10.147	67	Blue_S_2.bmp	1197	0		0	0	231054	0		0	0	NULL	NULL	NULL	Medium	run1	1	List2	A_T.wav	AV_T	1	1	0	1	230904	150	1	1138	232042
Exp2	3	Exp2-3-1	59.937	1.0.0.160	2	right	linsumei	450211340	2.0.10.242	2.0.10.242	10-10-2019	2019-10-10 03:15:36	11:15:36	female	2.0.10.147	68	Blue_S.bmp	1543	0		0	0	233406	0		0	0	NULL	NULL	NULL	Medium	run1	1	List2	Catch.wav	V_T	1	1	1	1	233256	150	1	834	234090
Exp2	3	Exp2-3-1	59.937	1.0.0.160	2	right	linsumei	450211340	2.0.10.242	2.0.10.242	10-10-2019	2019-10-10 03:15:36	11:15:36	female	2.0.10.147	69	Catch.bmp	1077	0		0	0	236109	0		0	0	NULL	NULL	NULL	Medium	run1	1	List2	A_T.wav	A_T	1	1	1	1	235959	150	1	764	236723
Exp2	3	Exp2-3-1	59.937	1.0.0.160	2	right	linsumei	450211340	2.0.10.242	2.0.10.242	10-10-2019	2019-10-10 03:15:36	11:15:36	female	2.0.10.147	70	Blue_S.bmp	949	0		0	0	238345	0		0	0	NULL	NULL	NULL	Medium	run1	1	List2	Catch.wav	V_T	1	1	0	1	238195	150	1	775	238970
Exp2	3	Exp2-3-1	59.937	1.0.0.160	2	right	linsumei	450211340	2.0.10.242	2.0.10.242	10-10-2019	2019-10-10 03:15:36	11:15:36	female	2.0.10.147	71	Red_C_2.bmp	1253	0		0	0	240447	0		0	0	NULL	NULL	NULL	Medium	run1	1	List2	Catch.wav	V_T	1	1	0	1	240297	150	1	946	241243
Exp2	3	Exp2-3-1	59.937	1.0.0.160	2	right	linsumei	450211340	2.0.10.242	2.0.10.242	10-10-2019	2019-10-10 03:15:36	11:15:36	female	2.0.10.147	72	Red_C_2.bmp	1043	0		0	0	242849	0		0	0	NULL	NULL	NULL	Medium	run1	1	List2	A_T.wav	AV_T	1	1	1	1	242699	150	1	552	243251
Exp2	3	Exp2-3-1	59.937	1.0.0.160	2	right	linsumei	450211340	2.0.10.242	2.0.10.242	10-10-2019	2019-10-10 03:15:36	11:15:36	female	2.0.10.147	73	Red_S.bmp	957	0		0	1	245052	0		0	0	NULL	NULL	NULL	Medium	run1		List2	Catch.wav	V_S	0		1	1	244901	151	1	750	245651
Exp2	3	Exp2-3-1	59.937	1.0.0.160	2	right	linsumei	450211340	2.0.10.242	2.0.10.242	10-10-2019	2019-10-10 03:15:36	11:15:36	female	2.0.10.147	74	Catch.bmp	1286	0		0	1	247171	0		0	0	NULL	NULL	NULL	Medium	run1	1	List2	A_T.wav	A_T	0		1	1	247020	151		0	0
Exp2	3	Exp2-3-1	59.937	1.0.0.160	2	right	linsumei	450211340	2.0.10.242	2.0.10.242	10-10-2019	2019-10-10 03:15:36	11:15:36	female	2.0.10.147	75	Blue_S.bmp	1348	0		0	0	249673	0		0	0	NULL	NULL	NULL	Medium	run1	1	List2	Catch.wav	V_T	1	1	0	1	249523	150	1	975	250498
Exp2	3	Exp2-3-1	59.937	1.0.0.160	2	right	linsumei	450211340	2.0.10.242	2.0.10.242	10-10-2019	2019-10-10 03:15:36	11:15:36	female	2.0.10.147	76	Catch.bmp	1431	0		0	0	252176	0		0	0	NULL	NULL	NULL	Medium	run1	1	List2	A_T.wav	A_T	1	1	0	2	252026	150	1	864	252890
Exp2	3	Exp2-3-1	59.937	1.0.0.160	2	right	linsumei	450211340	2.0.10.242	2.0.10.242	10-10-2019	2019-10-10 03:15:36	11:15:36	female	2.0.10.147	77	Blue_S_2.bmp	859	0		0	0	254762	0		0	0	NULL	NULL	NULL	Medium	run1	1	List2	A_T.wav	AV_T	1	1	0	1	254612	150	1	871	255483
Exp2	3	Exp2-3-1	59.937	1.0.0.160	2	right	linsumei	450211340	2.0.10.242	2.0.10.242	10-10-2019	2019-10-10 03:15:36	11:15:36	female	2.0.10.147	78	Catch.bmp	1005	0		1	0	256780	0		0	0	NULL	NULL	NULL	Medium	run1	1	List2	A_T.wav	A_T	1	1	0	1	256630	150	1	860	257490
Exp2	3	Exp2-3-1	59.937	1.0.0.160	2	right	linsumei	450211340	2.0.10.242	2.0.10.242	10-10-2019	2019-10-10 03:15:36	11:15:36	female	2.0.10.147	79	Red_C.bmp	1355	0		0	0	258933	0		0	0	NULL	NULL	NULL	Medium	run1	1	List2	A_T.wav	AV_T	1	1	0	2	258783	150	1	771	259554
Exp2	3	Exp2-3-1	59.937	1.0.0.160	2	right	linsumei	450211340	2.0.10.242	2.0.10.242	10-10-2019	2019-10-10 03:15:36	11:15:36	female	2.0.10.147	80	Blue_S.bmp	989	0		0	0	261435	0		0	0	NULL	NULL	NULL	Medium	run1	1	List2	A_T.wav	AV_T	1	1	0	1	261285	150	1	861	262146
Exp2	3	Exp2-3-1	59.937	1.0.0.160	2	right	linsumei	450211340	2.0.10.242	2.0.10.242	10-10-2019	2019-10-10 03:15:36	11:15:36	female	2.0.10.147	81	Catch.bmp	920	0		0	0	263571	0		0	0	NULL	NULL	NULL	Medium	run1		List2	A_S.wav	A_S	0		0	1	263421	150		0	0
Exp2	3	Exp2-3-1	59.937	1.0.0.160	2	right	linsumei	450211340	2.0.10.242	2.0.10.242	10-10-2019	2019-10-10 03:15:36	11:15:36	female	2.0.10.147	82	Catch.bmp	824	0		0	0	265706	0		0	0	NULL	NULL	NULL	Medium	run1	1	List2	A_T.wav	A_T	1	1	0	1	265556	150	1	926	266482
Exp2	3	Exp2-3-1	59.937	1.0.0.160	2	right	linsumei	450211340	2.0.10.242	2.0.10.242	10-10-2019	2019-10-10 03:15:36	11:15:36	female	2.0.10.147	83	Blue_C_2.bmp	1253	0		0	0	267692	0		0	0	NULL	NULL	NULL	Medium	run1		List2	A_S.wav	AV_S	0		0	1	267542	150		0	0
Exp2	3	Exp2-3-1	59.937	1.0.0.160	2	right	linsumei	450211340	2.0.10.242	2.0.10.242	10-10-2019	2019-10-10 03:15:36	11:15:36	female	2.0.10.147	84	Catch.bmp	1508	0		0	0	270161	0		0	0	NULL	NULL	NULL	Medium	run1		List2	A_S.wav	A_S	0		0	1	270011	150		0	0
Exp2	3	Exp2-3-1	59.937	1.0.0.160	2	right	linsumei	450211340	2.0.10.242	2.0.10.242	10-10-2019	2019-10-10 03:15:36	11:15:36	female	2.0.10.147	85	Blue_C_2.bmp	1038	0		0	0	272897	0		0	0	NULL	NULL	NULL	Medium	run1		List2	Catch.wav	V_S	0		1	1	272747	150	1	719	273466
Exp2	3	Exp2-3-1	59.937	1.0.0.160	2	right	linsumei	450211340	2.0.10.242	2.0.10.242	10-10-2019	2019-10-10 03:15:36	11:15:36	female	2.0.10.147	86	Red_C.bmp	1238	0		0	0	275083	0		0	0	NULL	NULL	NULL	Medium	run1	1	List2	Catch.wav	V_T	1	1	0	1	274933	150	1	1188	276121
Exp2	3	Exp2-3-1	59.937	1.0.0.160	2	right	linsumei	450211340	2.0.10.242	2.0.10.242	10-10-2019	2019-10-10 03:15:36	11:15:36	female	2.0.10.147	87	Blue_C.bmp	1527	0		0	1	277469	0		0	0	NULL	NULL	NULL	Medium	run1		List2	A_S.wav	AV_S	0		1	1	277318	151		0	0
Exp2	3	Exp2-3-1	59.937	1.0.0.160	2	right	linsumei	450211340	2.0.10.242	2.0.10.242	10-10-2019	2019-10-10 03:15:36	11:15:36	female	2.0.10.147	88	Blue_S.bmp	1068	0		0	0	280221	0		0	0	NULL	NULL	NULL	Medium	run1	1	List2	Catch.wav	V_T	1	1	1	1	280071	150	1	1091	281162
Exp2	3	Exp2-3-1	59.937	1.0.0.160	2	right	linsumei	450211340	2.0.10.242	2.0.10.242	10-10-2019	2019-10-10 03:15:36	11:15:36	female	2.0.10.147	89	Red_C.bmp	842	0		0	0	282440	0		0	0	NULL	NULL	NULL	Medium	run1	1	List2	A_T.wav	AV_T	0		1	1	282290	150		0	0
Exp2	3	Exp2-3-1	59.937	1.0.0.160	2	right	linsumei	450211340	2.0.10.242	2.0.10.242	10-10-2019	2019-10-10 03:15:36	11:15:36	female	2.0.10.147	90	Blue_S_2.bmp	1116	0		0	1	284493	0		0	0	NULL	NULL	NULL	Medium	run1	1	List2	Catch.wav	V_T	1	1	1	1	284342	151	1	948	285290
Exp2	3	Exp2-3-1	59.937	1.0.0.160	2	right	linsumei	450211340	2.0.10.242	2.0.10.242	10-10-2019	2019-10-10 03:15:36	11:15:36	female	2.0.10.147	91	Catch.bmp	883	0		1	0	286761	0		0	0	NULL	NULL	NULL	Medium	run1	1	List2	A_T.wav	A_T	0		1	1	286611	150		0	0
Exp2	3	Exp2-3-1	59.937	1.0.0.160	2	right	linsumei	450211340	2.0.10.242	2.0.10.242	10-10-2019	2019-10-10 03:15:36	11:15:36	female	2.0.10.147	92	Blue_S_2.bmp	1379	0		0	0	288864	0		0	0	NULL	NULL	NULL	Medium	run1	1	List2	A_T.wav	AV_T	1	1	0	2	288714	150	1	967	289681
Exp2	3	Exp2-3-1	59.937	1.0.0.160	2	right	linsumei	450211340	2.0.10.242	2.0.10.242	10-10-2019	2019-10-10 03:15:36	11:15:36	female	2.0.10.147	93	Red_C.bmp	848	0		0	0	291400	0		0	0	NULL	NULL	NULL	Medium	run1	1	List2	A_T.wav	AV_T	1	1	0	2	291250	150	1	887	292137
Exp2	3	Exp2-3-1	59.937	1.0.0.160	2	right	linsumei	450211340	2.0.10.242	2.0.10.242	10-10-2019	2019-10-10 03:15:36	11:15:36	female	2.0.10.147	94	Red_S_2.bmp	1416	0		0	0	293402	0		0	0	NULL	NULL	NULL	Medium	run1		List2	Catch.wav	V_S	0		0	1	293252	150	1	981	294233
Exp2	3	Exp2-3-1	59.937	1.0.0.160	2	right	linsumei	450211340	2.0.10.242	2.0.10.242	10-10-2019	2019-10-10 03:15:36	11:15:36	female	2.0.10.147	95	Red_S.bmp	1556	0		0	0	295971	0		0	0	NULL	NULL	NULL	Medium	run1		List2	Catch.wav	V_S	0		0	1	295821	150		0	0
Exp2	3	Exp2-3-1	59.937	1.0.0.160	2	right	linsumei	450211340	2.0.10.242	2.0.10.242	10-10-2019	2019-10-10 03:15:36	11:15:36	female	2.0.10.147	96	Blue_S.bmp	947	0		0	1	298741	0		0	0	NULL	NULL	NULL	Medium	run1	1	List2	Catch.wav	V_T	1	1	1	1	298590	151	1	987	299577
Exp2	3	Exp2-3-1	59.937	1.0.0.160	2	right	linsumei	450211340	2.0.10.242	2.0.10.242	10-10-2019	2019-10-10 03:15:36	11:15:36	female	2.0.10.147	97	Catch.bmp	1426	0		0	0	300843	0		0	0	NULL	NULL	NULL	Medium	run1	1	List2	A_T.wav	A_T	1	1	0	1	300693	150	1	836	301529
Exp2	3	Exp2-3-1	59.937	1.0.0.160	2	right	linsumei	450211340	2.0.10.242	2.0.10.242	10-10-2019	2019-10-10 03:15:36	11:15:36	female	2.0.10.147	98	Catch.bmp	1318	0		0	0	303429	0		0	0	NULL	NULL	NULL	Medium	run1	1	List2	A_T.wav	A_T	1	1	0	1	303279	150	1	849	304128
Exp2	3	Exp2-3-1	59.937	1.0.0.160	2	right	linsumei	450211340	2.0.10.242	2.0.10.242	10-10-2019	2019-10-10 03:15:36	11:15:36	female	2.0.10.147	99	Blue_S_2.bmp	1307	0		0	0	305898	0		0	0	NULL	NULL	NULL	Medium	run1	1	List2	A_T.wav	AV_T	1	1	0	1	305748	150	1	1028	306776
Exp2	3	Exp2-3-1	59.937	1.0.0.160	2	right	linsumei	450211340	2.0.10.242	2.0.10.242	10-10-2019	2019-10-10 03:15:36	11:15:36	female	2.0.10.147	100	Catch.bmp	1100	0		0	0	308367	0		0	0	NULL	NULL	NULL	Medium	run1		List2	A_S.wav	A_S	0		0	1	308217	150		0	0
Exp2	3	Exp2-3-1	59.937	1.0.0.160	2	right	linsumei	450211340	2.0.10.242	2.0.10.242	10-10-2019	2019-10-10 03:15:36	11:15:36	female	2.0.10.147	101	Catch.bmp	1400	0		0	0	310686	0		0	0	NULL	NULL	NULL	Medium	run1	1	List2	A_T.wav	A_T	1	1	0	1	310536	150	1	976	311512
Exp2	3	Exp2-3-1	59.937	1.0.0.160	2	right	linsumei	450211340	2.0.10.242	2.0.10.242	10-10-2019	2019-10-10 03:15:36	11:15:36	female	2.0.10.147	102	Red_S.bmp	949	0		0	0	313239	0		0	0	NULL	NULL	NULL	Medium	run1		List2	A_S.wav	AV_S	0		0	1	313089	150		0	0
Exp2	3	Exp2-3-1	59.937	1.0.0.160	2	right	linsumei	450211340	2.0.10.242	2.0.10.242	10-10-2019	2019-10-10 03:15:36	11:15:36	female	2.0.10.147	103	Blue_S_2.bmp	1176	0		0	0	315408	0		0	0	NULL	NULL	NULL	Medium	run1	1	List2	A_T.wav	AV_T	1	1	0	1	315258	150	1	974	316232
Exp2	3	Exp2-3-1	59.937	1.0.0.160	2	right	linsumei	450211340	2.0.10.242	2.0.10.242	10-10-2019	2019-10-10 03:15:36	11:15:36	female	2.0.10.147	104	Red_S.bmp	1269	0		0	1	317744	0		0	0	NULL	NULL	NULL	Medium	run1		List2	Catch.wav	V_S	0		1	1	317593	151		0	0
Exp2	3	Exp2-3-1	59.937	1.0.0.160	2	right	linsumei	450211340	2.0.10.242	2.0.10.242	10-10-2019	2019-10-10 03:15:36	11:15:36	female	2.0.10.147	105	Blue_S.bmp	1559	0		0	1	320230	0		0	0	NULL	NULL	NULL	Medium	run1	1	List2	A_T.wav	AV_T	1	1	1	1	320079	151	1	961	321040
Exp2	3	Exp2-3-1	59.937	1.0.0.160	2	right	linsumei	450211340	2.0.10.242	2.0.10.242	10-10-2019	2019-10-10 03:15:36	11:15:36	female	2.0.10.147	106	Red_S.bmp	1282	0		0	0	322949	0		0	0	NULL	NULL	NULL	Medium	run1		List2	A_S.wav	AV_S	0		0	1	322799	150		0	0
Exp2	3	Exp2-3-1	59.937	1.0.0.160	2	right	linsumei	450211340	2.0.10.242	2.0.10.242	10-10-2019	2019-10-10 03:15:36	11:15:36	female	2.0.10.147	107	Blue_S_2.bmp	1593	0		0	0	325435	0		0	0	NULL	NULL	NULL	Medium	run1	1	List2	A_T.wav	AV_T	1	1	0	1	325285	150	1	827	326112
Exp2	3	Exp2-3-1	59.937	1.0.0.160	2	right	linsumei	450211340	2.0.10.242	2.0.10.242	10-10-2019	2019-10-10 03:15:36	11:15:36	female	2.0.10.147	108	Catch.bmp	1321	0		0	0	328188	0		0	0	NULL	NULL	NULL	Medium	run1	1	List2	A_T.wav	A_T	1	1	0	1	328038	150	1	1106	329144
Exp2	3	Exp2-3-1	59.937	1.0.0.160	2	right	linsumei	450211340	2.0.10.242	2.0.10.242	10-10-2019	2019-10-10 03:15:36	11:15:36	female	2.0.10.147	109	Red_C_2.bmp	1203	0		0	0	330657	0		0	0	NULL	NULL	NULL	Medium	run1	1	List2	A_T.wav	AV_T	1	1	0	1	330507	150	1	981	331488
Exp2	3	Exp2-3-1	59.937	1.0.0.160	2	right	linsumei	450211340	2.0.10.242	2.0.10.242	10-10-2019	2019-10-10 03:15:36	11:15:36	female	2.0.10.147	110	Red_S.bmp	919	0		0	0	333009	0		0	0	NULL	NULL	NULL	Medium	run1		List2	A_S.wav	AV_S	0		0	1	332859	150		0	0
Exp2	3	Exp2-3-1	59.937	1.0.0.160	2	right	linsumei	450211340	2.0.10.242	2.0.10.242	10-10-2019	2019-10-10 03:15:36	11:15:36	female	2.0.10.147	111	Catch.bmp	1430	0		0	0	335145	0		0	0	NULL	NULL	NULL	Medium	run1		List2	A_S.wav	A_S	0		0	1	334995	150		0	0
Exp2	3	Exp2-3-1	59.937	1.0.0.160	2	right	linsumei	450211340	2.0.10.242	2.0.10.242	10-10-2019	2019-10-10 03:15:36	11:15:36	female	2.0.10.147	112	Catch.bmp	1060	0		0	0	337781	0		0	0	NULL	NULL	NULL	Medium	run1		List2	A_S.wav	A_S	0		0	1	337631	150		0	0
Exp2	3	Exp2-3-1	59.937	1.0.0.160	2	right	linsumei	450211340	2.0.10.242	2.0.10.242	10-10-2019	2019-10-10 03:15:36	11:15:36	female	2.0.10.147	113	Blue_C.bmp	1046	0		0	0	340067	0		0	0	NULL	NULL	NULL	Medium	Run1		List2	Catch.wav	V_S	0		0	1	339917	150	1	1010	340927
Exp2	3	Exp2-3-1	59.937	1.0.0.160	2	right	linsumei	450211340	2.0.10.242	2.0.10.242	10-10-2019	2019-10-10 03:15:36	11:15:36	female	2.0.10.147	114	Red_C.bmp	1106	0		0	0	342269	0		0	0	NULL	NULL	NULL	Medium	run1	1	List2	Catch.wav	V_T	1	1	0	1	342119	150	1	1160	343279
Exp2	3	Exp2-3-1	59.937	1.0.0.160	2	right	linsumei	450211340	2.0.10.242	2.0.10.242	10-10-2019	2019-10-10 03:15:36	11:15:36	female	2.0.10.147	115	Red_S_2.bmp	1220	0		0	0	344538	0		0	0	NULL	NULL	NULL	Medium	run1		List2	Catch.wav	V_S	0		0	1	344388	150		0	0
Exp2	3	Exp2-3-1	59.937	1.0.0.160	2	right	linsumei	450211340	2.0.10.242	2.0.10.242	10-10-2019	2019-10-10 03:15:36	11:15:36	female	2.0.10.147	116	Blue_S.bmp	954	0		0	0	346974	0		0	0	NULL	NULL	NULL	Medium	run1	1	List2	A_T.wav	AV_T	1	1	0	1	346824	150	1	1023	347847
Exp2	3	Exp2-3-1	59.937	1.0.0.160	2	right	linsumei	450211340	2.0.10.242	2.0.10.242	10-10-2019	2019-10-10 03:15:36	11:15:36	female	2.0.10.147	117	Catch.bmp	1146	0		0	0	349076	0		0	0	NULL	NULL	NULL	Medium	run1		List2	A_S.wav	A_S	0		0	1	348926	150		0	0
Exp2	3	Exp2-3-1	59.937	1.0.0.160	2	right	linsumei	450211340	2.0.10.242	2.0.10.242	10-10-2019	2019-10-10 03:15:36	11:15:36	female	2.0.10.147	118	Red_C_2.bmp	1447	0		0	0	351445	0		0	0	NULL	NULL	NULL	Medium	run1	1	List2	A_T.wav	AV_T	1	1	0	1	351295	150	1	1000	352295
Exp2	3	Exp2-3-1	59.937	1.0.0.160	2	right	linsumei	450211340	2.0.10.242	2.0.10.242	10-10-2019	2019-10-10 03:15:36	11:15:36	female	2.0.10.147	119	Red_C.bmp	886	0		0	0	354048	0		0	0	NULL	NULL	NULL	Medium	run1	1	List2	A_T.wav	AV_T	1	1	0	1	353898	150	1	718	354616
Exp2	3	Exp2-3-1	59.937	1.0.0.160	2	right	linsumei	450211340	2.0.10.242	2.0.10.242	10-10-2019	2019-10-10 03:15:36	11:15:36	female	2.0.10.147	120	Catch.bmp	1300	0		0	0	356083	0		0	0	NULL	NULL	NULL	Medium	run1		List2	A_S.wav	A_S	0		0	1	355933	150		0	0
Exp2	3	Exp2-3-1	59.937	1.0.0.160	2	right	linsumei	450211340	2.0.10.242	2.0.10.242	10-10-2019	2019-10-10 03:15:36	11:15:36	female	2.0.10.147	121	Red_C_2.bmp	1380	0		0	0	358586	0		0	0	NULL	NULL	NULL	Medium	run1	1	List2	Catch.wav	V_T	1	1	0	1	358436	150	1	964	359400
Exp2	3	Exp2-3-1	59.937	1.0.0.160	2	right	linsumei	450211340	2.0.10.242	2.0.10.242	10-10-2019	2019-10-10 03:15:36	11:15:36	female	2.0.10.147	122	Blue_S.bmp	1176	0		0	0	361122	0		0	0	NULL	NULL	NULL	Medium	run1	1	List2	A_T.wav	AV_T	1	1	0	1	360972	150	1	1115	362087
Exp2	3	Exp2-3-1	59.937	1.0.0.160	2	right	linsumei	450211340	2.0.10.242	2.0.10.242	10-10-2019	2019-10-10 03:15:36	11:15:36	female	2.0.10.147	123	Blue_S.bmp	813	0		0	1	363458	0		0	0	NULL	NULL	NULL	Medium	run1	1	List2	A_T.wav	AV_T	1	1	1	1	363307	151	1	748	364055
Exp2	3	Exp2-3-1	59.937	1.0.0.160	2	right	linsumei	450211340	2.0.10.242	2.0.10.242	10-10-2019	2019-10-10 03:15:36	11:15:36	female	2.0.10.147	124	Red_C_2.bmp	1204	0		0	0	365426	0		0	0	NULL	NULL	NULL	Medium	run1	1	List2	Catch.wav	V_T	1	1	1	1	365276	150	1	915	366191
Exp2	3	Exp2-3-1	59.937	1.0.0.160	2	right	linsumei	450211340	2.0.10.242	2.0.10.242	10-10-2019	2019-10-10 03:15:36	11:15:36	female	2.0.10.147	125	Catch.bmp	929	0		0	0	367779	0		0	0	NULL	NULL	NULL	Medium	run1		List2	A_S.wav	A_S	0		0	1	367629	150		0	0
Exp2	3	Exp2-3-1	59.937	1.0.0.160	2	right	linsumei	450211340	2.0.10.242	2.0.10.242	10-10-2019	2019-10-10 03:15:36	11:15:36	female	2.0.10.147	126	Catch.bmp	1342	0		0	0	369914	0		0	0	NULL	NULL	NULL	Medium	run1	1	List2	A_T.wav	A_T	1	1	0	1	369764	150	1	978	370742
Exp2	3	Exp2-3-1	59.937	1.0.0.160	2	right	linsumei	450211340	2.0.10.242	2.0.10.242	10-10-2019	2019-10-10 03:15:36	11:15:36	female	2.0.10.147	127	Red_S.bmp	1201	0		0	0	372417	0		0	0	NULL	NULL	NULL	Medium	run1		List2	A_S.wav	AV_S	0		0	1	372267	150		0	0
Exp2	3	Exp2-3-1	59.937	1.0.0.160	2	right	linsumei	450211340	2.0.10.242	2.0.10.242	10-10-2019	2019-10-10 03:15:36	11:15:36	female	2.0.10.147	128	Catch.bmp	1137	0		0	0	374836	0		0	0	NULL	NULL	NULL	Medium	run1	1	List2	A_T.wav	A_T	1	1	0	1	374686	150	1	848	375534
Exp2	3	Exp2-3-1	59.937	1.0.0.160	2	right	linsumei	450211340	2.0.10.242	2.0.10.242	10-10-2019	2019-10-10 03:15:36	11:15:36	female	2.0.10.147	129	Red_C_2.bmp	1468	0		0	0	377122	0		0	0	NULL	NULL	NULL	Medium	run1	1	List2	A_T.wav	AV_T	1	1	0	1	376972	150	1	987	377959
Exp2	3	Exp2-3-1	59.937	1.0.0.160	2	right	linsumei	450211340	2.0.10.242	2.0.10.242	10-10-2019	2019-10-10 03:15:36	11:15:36	female	2.0.10.147	130	Red_S.bmp	1139	0		0	0	379741	0		0	0	NULL	NULL	NULL	Medium	run1		List2	A_S.wav	AV_S	0		0	1	379591	150		0	0
Exp2	3	Exp2-3-1	59.937	1.0.0.160	2	right	linsumei	450211340	2.0.10.242	2.0.10.242	10-10-2019	2019-10-10 03:15:36	11:15:36	female	2.0.10.147	131	Blue_S_2.bmp	1335	0		0	0	382110	0		0	0	NULL	NULL	NULL	Medium	run1	1	List2	A_T.wav	AV_T	1	1	0	1	381960	150	1	926	382886
Exp2	3	Exp2-3-1	59.937	1.0.0.160	2	right	linsumei	450211340	2.0.10.242	2.0.10.242	10-10-2019	2019-10-10 03:15:36	11:15:36	female	2.0.10.147	132	Blue_S_2.bmp	1395	0		0	0	384596	0		0	0	NULL	NULL	NULL	Medium	run1	1	List2	Catch.wav	V_T	1	1	1	1	384446	150	1	721	385167
Exp2	3	Exp2-3-1	59.937	1.0.0.160	2	right	linsumei	450211340	2.0.10.242	2.0.10.242	10-10-2019	2019-10-10 03:15:36	11:15:36	female	2.0.10.147	133	Catch.bmp	1035	0		0	0	387149	0		0	0	NULL	NULL	NULL	Medium	run1	1	List2	A_T.wav	A_T	1	1	0	1	386999	150	1	831	387830
Exp2	3	Exp2-3-1	59.937	1.0.0.160	2	right	linsumei	450211340	2.0.10.242	2.0.10.242	10-10-2019	2019-10-10 03:15:36	11:15:36	female	2.0.10.147	134	Catch.bmp	1341	0		0	0	389334	0		0	0	NULL	NULL	NULL	Medium	run1	1	List2	A_T.wav	A_T	1	1	0	1	389184	150	1	743	389927
Exp2	3	Exp2-3-1	59.937	1.0.0.160	2	right	linsumei	450211340	2.0.10.242	2.0.10.242	10-10-2019	2019-10-10 03:15:36	11:15:36	female	2.0.10.147	135	Blue_C_2.bmp	1505	0		0	0	391837	0		0	0	NULL	NULL	NULL	Medium	run1		List2	Catch.wav	V_S	0		0	1	391687	150		0	0
Exp2	3	Exp2-3-1	59.937	1.0.0.160	2	right	linsumei	450211340	2.0.10.242	2.0.10.242	10-10-2019	2019-10-10 03:15:36	11:15:36	female	2.0.10.147	136	Catch.bmp	1304	0		1	0	394556	0		0	0	NULL	NULL	NULL	Medium	run1	1	List2	A_T.wav	A_T	1	1	1	1	394406	150	1	912	395318
Exp2	3	Exp2-3-1	59.937	1.0.0.160	2	right	linsumei	450211340	2.0.10.242	2.0.10.242	10-10-2019	2019-10-10 03:15:36	11:15:36	female	2.0.10.147	137	Catch.bmp	1572	0		0	0	397009	0		0	0	NULL	NULL	NULL	Medium	run1	1	List2	A_T.wav	A_T	1	1	0	1	396859	150	1	891	397750
Exp2	3	Exp2-3-1	59.937	1.0.0.160	2	right	linsumei	450211340	2.0.10.242	2.0.10.242	10-10-2019	2019-10-10 03:15:36	11:15:36	female	2.0.10.147	138	Catch.bmp	1127	0		1	0	399728	0		0	0	NULL	NULL	NULL	Medium	run1	1	List2	A_T.wav	A_T	1	1	1	1	399578	150	1	564	400142
Exp2	3	Exp2-3-1	59.937	1.0.0.160	2	right	linsumei	450211340	2.0.10.242	2.0.10.242	10-10-2019	2019-10-10 03:15:36	11:15:36	female	2.0.10.147	139	Red_C.bmp	1234	0		0	0	402014	0		0	0	NULL	NULL	NULL	Medium	run1	1	List2	Catch.wav	V_T	1	1	1	1	401864	150	1	870	402734
Exp2	3	Exp2-3-1	59.937	1.0.0.160	2	right	linsumei	450211340	2.0.10.242	2.0.10.242	10-10-2019	2019-10-10 03:15:36	11:15:36	female	2.0.10.147	140	Red_C_2.bmp	888	0		0	0	404400	0		0	0	NULL	NULL	NULL	Medium	run1	1	List2	Catch.wav	V_T	1	1	0	1	404250	150	1	827	405077
Exp2	3	Exp2-3-1	59.937	1.0.0.160	2	right	linsumei	450211340	2.0.10.242	2.0.10.242	10-10-2019	2019-10-10 03:15:36	11:15:36	female	2.0.10.147	141	Catch.bmp	1215	0		1	0	406435	0		0	0	NULL	NULL	NULL	Medium	run1	1	List2	A_T.wav	A_T	1	1	1	1	406285	150	1	856	407141
Exp2	3	Exp2-3-1	59.937	1.0.0.160	2	right	linsumei	450211340	2.0.10.242	2.0.10.242	10-10-2019	2019-10-10 03:15:36	11:15:36	female	2.0.10.147	142	Blue_S_2.bmp	1378	0		0	1	408805	0		0	0	NULL	NULL	NULL	Medium	run1	1	List2	Catch.wav	V_T	1	1	1	1	408654	151	1	703	409357
Exp2	3	Exp2-3-1	59.937	1.0.0.160	2	right	linsumei	450211340	2.0.10.242	2.0.10.242	10-10-2019	2019-10-10 03:15:36	11:15:36	female	2.0.10.147	143	Blue_S_2.bmp	1202	0		0	1	411341	0		0	0	NULL	NULL	NULL	Medium	run1	1	List2	Catch.wav	V_T	1	1	1	1	411190	151	1	695	411885
Exp2	3	Exp2-3-1	59.937	1.0.0.160	2	right	linsumei	450211340	2.0.10.242	2.0.10.242	10-10-2019	2019-10-10 03:15:36	11:15:36	female	2.0.10.147	144	Blue_S.bmp	1094	0		0	0	413693	0		0	0	NULL	NULL	NULL	Medium	run1	1	List2	A_T.wav	AV_T	1	1	0	1	413543	150	1	1014	414557
Exp2	3	Exp2-3-1	59.937	1.0.0.160	2	right	linsumei	450211340	2.0.10.242	2.0.10.242	10-10-2019	2019-10-10 03:15:36	11:15:36	female	2.0.10.147	145	Catch.bmp	1394	0		0	0	415945	0		0	0	NULL	NULL	NULL	Medium	run1	1	List2	A_T.wav	A_T	1	1	0	1	415795	150	1	1306	417101
Exp2	3	Exp2-3-1	59.937	1.0.0.160	2	right	linsumei	450211340	2.0.10.242	2.0.10.242	10-10-2019	2019-10-10 03:15:36	11:15:36	female	2.0.10.147	146	Blue_S.bmp	1548	0		0	0	418498	0		0	0	NULL	NULL	NULL	Medium	run1	1	List2	A_T.wav	AV_T	1	1	0	1	418348	150	1	969	419317
Exp2	3	Exp2-3-1	59.937	1.0.0.160	2	right	linsumei	450211340	2.0.10.242	2.0.10.242	10-10-2019	2019-10-10 03:15:36	11:15:36	female	2.0.10.147	147	Red_C.bmp	857	0		0	0	421201	0		0	0	NULL	NULL	NULL	Medium	run1	1	List2	A_T.wav	AV_T	1	1	0	1	421051	150	1	1002	422053
Exp2	3	Exp2-3-1	59.937	1.0.0.160	2	right	linsumei	450211340	2.0.10.242	2.0.10.242	10-10-2019	2019-10-10 03:15:36	11:15:36	female	2.0.10.147	148	Blue_S_2.bmp	1101	0		0	1	423270	0		0	0	NULL	NULL	NULL	Medium	run1	1	List2	Catch.wav	V_T	1	1	1	1	423119	151	1	854	423973
Exp2	3	Exp2-3-1	59.937	1.0.0.160	2	right	linsumei	450211340	2.0.10.242	2.0.10.242	10-10-2019	2019-10-10 03:15:36	11:15:36	female	2.0.10.147	149	Blue_S_2.bmp	1426	0		0	0	425522	0		0	0	NULL	NULL	NULL	Medium	run1	1	List2	A_T.wav	AV_T	1	1	1	1	425372	150	1	785	426157
Exp2	3	Exp2-3-1	59.937	1.0.0.160	2	right	linsumei	450211340	2.0.10.242	2.0.10.242	10-10-2019	2019-10-10 03:15:36	11:15:36	female	2.0.10.147	150	Catch.bmp	1557	0		0	0	428108	0		0	0	NULL	NULL	NULL	Medium	run1		List2	A_S.wav	A_S	0		0	1	427958	150		0	0
Exp2	3	Exp2-3-1	59.937	1.0.0.160	2	right	linsumei	450211340	2.0.10.242	2.0.10.242	10-10-2019	2019-10-10 03:15:36	11:15:36	female	2.0.10.147	151	Red_C.bmp	1383	0		1	0	430877	0		0	0	NULL	NULL	NULL	Medium	run1	1	List2	Catch.wav	V_T	1	1	1	1	430727	150	1	910	431637
Exp2	3	Exp2-3-1	59.937	1.0.0.160	2	right	linsumei	450211340	2.0.10.242	2.0.10.242	10-10-2019	2019-10-10 03:15:36	11:15:36	female	2.0.10.147	152	Blue_S_2.bmp	1470	0		0	0	433413	0		0	0	NULL	NULL	NULL	Medium	run1	1	List2	Catch.wav	V_T	1	1	0	1	433263	150	1	942	434205
Exp2	3	Exp2-3-1	59.937	1.0.0.160	2	right	linsumei	450211340	2.0.10.242	2.0.10.242	10-10-2019	2019-10-10 03:15:36	11:15:36	female	2.0.10.147	153	Red_C.bmp	1057	0		0	0	436033	0		0	0	NULL	NULL	NULL	Medium	run1	1	List2	Catch.wav	V_T	1	1	0	1	435883	150	1	882	436765
Exp2	3	Exp2-3-1	59.937	1.0.0.160	2	right	linsumei	450211340	2.0.10.242	2.0.10.242	10-10-2019	2019-10-10 03:15:36	11:15:36	female	2.0.10.147	154	Red_C_2.bmp	992	0		0	0	438252	0		0	0	NULL	NULL	NULL	Medium	run1	1	List2	Catch.wav	V_T	1	1	0	1	438102	150	1	887	438989
Exp2	3	Exp2-3-1	59.937	1.0.0.160	2	right	linsumei	450211340	2.0.10.242	2.0.10.242	10-10-2019	2019-10-10 03:15:36	11:15:36	female	2.0.10.147	155	Catch.bmp	1427	0		0	0	440404	0		0	0	NULL	NULL	NULL	Medium	run1	1	List2	A_T.wav	A_T	1	1	1	1	440254	150	1	998	441252
Exp2	3	Exp2-3-1	59.937	1.0.0.160	2	right	linsumei	450211340	2.0.10.242	2.0.10.242	10-10-2019	2019-10-10 03:15:36	11:15:36	female	2.0.10.147	156	Catch.bmp	1411	0		0	0	442990	0		0	0	NULL	NULL	NULL	Medium	run1	1	List2	A_T.wav	A_T	1	1	0	1	442840	150	1	773	443613
Exp2	3	Exp2-3-1	59.937	1.0.0.160	2	right	linsumei	450211340	2.0.10.242	2.0.10.242	10-10-2019	2019-10-10 03:15:36	11:15:36	female	2.0.10.147	157	Catch.bmp	1221	0		0	0	445559	0		0	0	NULL	NULL	NULL	Medium	run1		List2	A_S.wav	A_S	0		0	1	445409	150		0	0
Exp2	3	Exp2-3-1	59.937	1.0.0.160	2	right	linsumei	450211340	2.0.10.242	2.0.10.242	10-10-2019	2019-10-10 03:15:36	11:15:36	female	2.0.10.147	158	Blue_S.bmp	992	0		0	0	447995	0		0	0	NULL	NULL	NULL	Medium	run1	1	List2	Catch.wav	V_T	0		1	1	447845	150		0	0
Exp2	3	Exp2-3-1	59.937	1.0.0.160	2	right	linsumei	450211340	2.0.10.242	2.0.10.242	10-10-2019	2019-10-10 03:15:36	11:15:36	female	2.0.10.147	159	Red_C_2.bmp	1114	0		0	0	450197	0		0	0	NULL	NULL	NULL	Medium	run1	1	List2	A_T.wav	AV_T	1	1	1	1	450047	150	1	877	450924
Exp2	3	Exp2-3-1	59.937	1.0.0.160	2	right	linsumei	450211340	2.0.10.242	2.0.10.242	10-10-2019	2019-10-10 03:15:36	11:15:36	female	2.0.10.147	160	Blue_S.bmp	1049	0		1	0	452466	0		0	0	NULL	NULL	NULL	Medium	run1	1	List2	Catch.wav	V_T	1	1	1	1	452316	150	1	1056	453372
Exp2	3	Exp2-3-1	59.937	1.0.0.160	2	right	linsumei	450211340	2.0.10.242	2.0.10.242	10-10-2019	2019-10-10 03:15:36	11:15:36	female	2.0.10.147	161	Red_C_2.bmp	1370	0		0	0	454669	0		0	0	NULL	NULL	NULL	Medium	run1	1	List2	A_T.wav	AV_T	1	1	0	1	454519	150	1	869	455388
Exp2	3	Exp2-3-1	59.937	1.0.0.160	2	right	linsumei	450211340	2.0.10.242	2.0.10.242	10-10-2019	2019-10-10 03:15:36	11:15:36	female	2.0.10.147	162	Red_C.bmp	1027	0		0	0	457188	0		0	0	NULL	NULL	NULL	Medium	run1	1	List2	Catch.wav	V_T	1	1	0	1	457038	150	1	774	457812
Exp2	3	Exp2-3-1	59.937	1.0.0.160	2	right	linsumei	450211340	2.0.10.242	2.0.10.242	10-10-2019	2019-10-10 03:15:36	11:15:36	female	2.0.10.147	163	Red_C_2.bmp	975	0		0	1	459374	0		0	0	NULL	NULL	NULL	Medium	run1	1	List2	A_T.wav	AV_T	1	1	1	1	459223	151	1	709	459932
Exp2	3	Exp2-3-1	59.937	1.0.0.160	2	right	linsumei	450211340	2.0.10.242	2.0.10.242	10-10-2019	2019-10-10 03:15:36	11:15:36	female	2.0.10.147	164	Blue_S_2.bmp	807	0		0	0	461509	0		0	0	NULL	NULL	NULL	Medium	run1	1	List2	Catch.wav	V_T	1	1	1	1	461359	150	1	829	462188
Exp2	3	Exp2-3-1	59.937	1.0.0.160	2	right	linsumei	450211340	2.0.10.242	2.0.10.242	10-10-2019	2019-10-10 03:15:36	11:15:36	female	2.0.10.147	165	Red_C.bmp	903	0		0	0	463478	0		0	0	NULL	NULL	NULL	Medium	run1	1	List2	A_T.wav	AV_T	1	1	0	1	463328	150	1	780	464108
Exp2	3	Exp2-3-1	59.937	1.0.0.160	2	right	linsumei	450211340	2.0.10.242	2.0.10.242	10-10-2019	2019-10-10 03:15:36	11:15:36	female	2.0.10.147	166	Blue_C.bmp	1532	0		0	0	465530	0		0	0	NULL	NULL	NULL	Medium	run1		List2	A_S.wav	AV_S	0		0	1	465380	150		0	0
Exp2	3	Exp2-3-1	59.937	1.0.0.160	2	right	linsumei	450211340	2.0.10.242	2.0.10.242	10-10-2019	2019-10-10 03:15:36	11:15:36	female	2.0.10.147	167	Catch.bmp	1083	0		0	0	468266	0		0	0	NULL	NULL	NULL	Medium	run1	1	List2	A_T.wav	A_T	1	1	0	1	468116	150	1	816	468932
Exp2	3	Exp2-3-1	59.937	1.0.0.160	2	right	linsumei	450211340	2.0.10.242	2.0.10.242	10-10-2019	2019-10-10 03:15:36	11:15:36	female	2.0.10.147	168	Catch.bmp	1047	0		0	0	470502	0		0	0	NULL	NULL	NULL	Medium	run1		List2	A_S.wav	A_S	0		0	1	470352	150		0	0
Exp2	3	Exp2-3-1	59.937	1.0.0.160	2	right	linsumei	450211340	2.0.10.242	2.0.10.242	10-10-2019	2019-10-10 03:15:36	11:15:36	female	2.0.10.147	169	Red_C.bmp	1055	0		0	0	472754	0		0	0	NULL	NULL	NULL	Medium	run1	1	List2	Catch.wav	V_T	1	1	0	1	472604	150	1	824	473428
Exp2	3	Exp2-3-1	59.937	1.0.0.160	2	right	linsumei	450211340	2.0.10.242	2.0.10.242	10-10-2019	2019-10-10 03:15:36	11:15:36	female	2.0.10.147	170	Red_C_2.bmp	1255	0		0	0	474956	0		0	0	NULL	NULL	NULL	Medium	run1	1	List2	Catch.wav	V_T	1	1	0	1	474806	150	1	646	475452
Exp2	3	Exp2-3-1	59.937	1.0.0.160	2	right	linsumei	450211340	2.0.10.242	2.0.10.242	10-10-2019	2019-10-10 03:15:36	11:15:36	female	2.0.10.147	171	Blue_C.bmp	1229	0		0	0	477359	0		0	0	NULL	NULL	NULL	Medium	run1		List2	A_S.wav	AV_S	0		0	1	477209	150		0	0
Exp2	3	Exp2-3-1	59.937	1.0.0.160	2	right	linsumei	450211340	2.0.10.242	2.0.10.242	10-10-2019	2019-10-10 03:15:36	11:15:36	female	2.0.10.147	172	Catch.bmp	1362	0		0	0	479795	0		0	0	NULL	NULL	NULL	Medium	run1		List2	A_S.wav	A_S	0		0	1	479645	150		0	0
Exp2	3	Exp2-3-1	59.937	1.0.0.160	2	right	linsumei	450211340	2.0.10.242	2.0.10.242	10-10-2019	2019-10-10 03:15:36	11:15:36	female	2.0.10.147	173	Red_S_2.bmp	946	0		0	0	482381	0		0	0	NULL	NULL	NULL	Medium	run1		List2	A_S.wav	AV_S	0		0	1	482231	150	1	780	483011
Exp2	3	Exp2-3-1	59.937	1.0.0.160	2	right	linsumei	450211340	2.0.10.242	2.0.10.242	10-10-2019	2019-10-10 03:15:36	11:15:36	female	2.0.10.147	174	Catch.bmp	812	0		0	0	484483	0		0	0	NULL	NULL	NULL	Medium	run1		List2	A_S.wav	A_S	0		0	1	484333	150		0	0
Exp2	3	Exp2-3-1	59.937	1.0.0.160	2	right	linsumei	450211340	2.0.10.242	2.0.10.242	10-10-2019	2019-10-10 03:15:36	11:15:36	female	2.0.10.147	175	Red_C.bmp	1501	0		0	0	486502	0		0	0	NULL	NULL	NULL	Medium	run1	1	List2	A_T.wav	AV_T	1	1	0	1	486352	150	1	708	487060
Exp2	3	Exp2-3-1	59.937	1.0.0.160	2	right	linsumei	450211340	2.0.10.242	2.0.10.242	10-10-2019	2019-10-10 03:15:36	11:15:36	female	2.0.10.147	176	Red_S.bmp	1233	0		1	0	489154	0		0	0	NULL	NULL	NULL	Medium	run1		List2	Catch.wav	V_S	0		1	1	489004	150	1	1023	490027
Exp2	3	Exp2-3-1	59.937	1.0.0.160	2	right	linsumei	450211340	2.0.10.242	2.0.10.242	10-10-2019	2019-10-10 03:15:36	11:15:36	female	2.0.10.147	177	Blue_C_2.bmp	1200	0		0	0	491540	0		0	0	NULL	NULL	NULL	Medium	run1		List2	Catch.wav	V_S	0		0	1	491390	150	1	1021	492411
Exp2	3	Exp2-3-1	59.937	1.0.0.160	2	right	linsumei	450211340	2.0.10.242	2.0.10.242	10-10-2019	2019-10-10 03:15:36	11:15:36	female	2.0.10.147	178	Red_C_2.bmp	1057	0		0	0	493893	0		0	0	NULL	NULL	NULL	Medium	run1	1	List2	Catch.wav	V_T	1	1	0	1	493743	150	1	1004	494747
Exp2	3	Exp2-3-1	59.937	1.0.0.160	2	right	linsumei	450211340	2.0.10.242	2.0.10.242	10-10-2019	2019-10-10 03:15:36	11:15:36	female	2.0.10.147	179	Blue_C_2.bmp	1035	0		0	0	496112	0		0	0	NULL	NULL	NULL	Medium	run1		List2	Catch.wav	V_S	0		0	2	495962	150		0	0
Exp2	3	Exp2-3-1	59.937	1.0.0.160	2	right	linsumei	450211340	2.0.10.242	2.0.10.242	10-10-2019	2019-10-10 03:15:36	11:15:36	female	2.0.10.147	180	Blue_S_2.bmp	1451	0		0	0	498364	0		0	0	NULL	NULL	NULL	Medium	run1	1	List2	Catch.wav	V_T	1	1	0	1	498214	150	1	1109	499323
Exp2	3	Exp2-3-1	59.937	1.0.0.160	2	right	linsumei	450211340	2.0.10.242	2.0.10.242	10-10-2019	2019-10-10 03:15:36	11:15:36	female	2.0.10.147	181	Blue_S.bmp	960	0		0	0	500967	967		0	0	NULL	NULL	NULL	Medium	run1	1	List2	Catch.wav	V_T	1	1	0	2	500817	150	1	818	501635
Exp2	3	Exp2-3-1	59.937	1.0.0.160	2	right	linsumei	450211340	2.0.10.242	2.0.10.242	10-10-2019	2019-10-10 03:15:36	11:15:36	female	2.0.10.147	182	Blue_S.bmp	1565	0		0	0	537371	0		0	0	NULL	NULL	NULL	Medium	run1	1	List2	Catch.wav	V_T	0		0	1	537221	150		0	0
Exp2	3	Exp2-3-1	59.937	1.0.0.160	2	right	linsumei	450211340	2.0.10.242	2.0.10.242	10-10-2019	2019-10-10 03:15:36	11:15:36	female	2.0.10.147	183	Catch.bmp	1156	0		0	1	540141	0		0	0	NULL	NULL	NULL	Medium	run1	1	List2	A_T.wav	A_T	1	1	1	1	539990	151	1	868	540858
Exp2	3	Exp2-3-1	59.937	1.0.0.160	2	right	linsumei	450211340	2.0.10.242	2.0.10.242	10-10-2019	2019-10-10 03:15:36	11:15:36	female	2.0.10.147	184	Blue_S_2.bmp	887	0		0	1	542460	0		0	0	NULL	NULL	NULL	Medium	run1	1	List2	Catch.wav	V_T	1	1	1	1	542309	151	1	830	543139
Exp2	3	Exp2-3-1	59.937	1.0.0.160	2	right	linsumei	450211340	2.0.10.242	2.0.10.242	10-10-2019	2019-10-10 03:15:36	11:15:36	female	2.0.10.147	185	Red_C.bmp	807	0		0	0	544495	0		0	0	NULL	NULL	NULL	Medium	run1	1	List2	A_T.wav	AV_T	0		1	1	544345	150		0	0
Exp2	3	Exp2-3-1	59.937	1.0.0.160	2	right	linsumei	450211340	2.0.10.242	2.0.10.242	10-10-2019	2019-10-10 03:15:36	11:15:36	female	2.0.10.147	186	Red_C.bmp	1404	0		0	0	546514	0		0	0	NULL	NULL	NULL	Medium	run1	1	List2	Catch.wav	V_T	1	1	0	1	546364	150	1	542	546906
Exp2	3	Exp2-3-1	59.937	1.0.0.160	2	right	linsumei	450211340	2.0.10.242	2.0.10.242	10-10-2019	2019-10-10 03:15:36	11:15:36	female	2.0.10.147	187	Red_S_2.bmp	814	0		0	1	549067	0		0	0	NULL	NULL	NULL	Medium	run1		List2	Catch.wav	V_S	0		0	1	548916	151	1	645	549561
Exp2	3	Exp2-3-1	59.937	1.0.0.160	2	right	linsumei	450211340	2.0.10.242	2.0.10.242	10-10-2019	2019-10-10 03:15:36	11:15:36	female	2.0.10.147	188	Blue_S.bmp	1070	0		0	0	551035	0		0	0	NULL	NULL	NULL	Medium	run1	1	List2	A_T.wav	AV_T	0		1	1	550885	150		0	0
Exp2	3	Exp2-3-1	59.937	1.0.0.160	2	right	linsumei	450211340	2.0.10.242	2.0.10.242	10-10-2019	2019-10-10 03:15:36	11:15:36	female	2.0.10.147	189	Blue_S.bmp	1333	0		0	0	553321	0		0	0	NULL	NULL	NULL	Medium	run1	1	List2	A_T.wav	AV_T	1	1	0	1	553171	150	1	1014	554185
Exp2	3	Exp2-3-1	59.937	1.0.0.160	2	right	linsumei	450211340	2.0.10.242	2.0.10.242	10-10-2019	2019-10-10 03:15:36	11:15:36	female	2.0.10.147	190	Catch.bmp	1090	0		0	0	555807	0		0	0	NULL	NULL	NULL	Medium	run1	1	List2	A_T.wav	A_T	1	1	0	1	555657	150	1	992	556649
Exp2	3	Exp2-3-1	59.937	1.0.0.160	2	right	linsumei	450211340	2.0.10.242	2.0.10.242	10-10-2019	2019-10-10 03:15:36	11:15:36	female	2.0.10.147	191	Red_C_2.bmp	1516	0		0	0	558059	0		0	0	NULL	NULL	NULL	Medium	run1	1	List2	A_T.wav	AV_T	1	1	0	1	557909	150	1	789	558698
Exp2	3	Exp2-3-1	59.937	1.0.0.160	2	right	linsumei	450211340	2.0.10.242	2.0.10.242	10-10-2019	2019-10-10 03:15:36	11:15:36	female	2.0.10.147	192	Red_C_2.bmp	1454	0		0	1	560729	0		0	0	NULL	NULL	NULL	Medium	run1	1	List2	A_T.wav	AV_T	1	1	1	1	560578	151	1	689	561267
Exp2	3	Exp2-3-1	59.937	1.0.0.160	2	right	linsumei	450211340	2.0.10.242	2.0.10.242	10-10-2019	2019-10-10 03:15:36	11:15:36	female	2.0.10.147	193	Blue_C_2.bmp	1104	0		0	0	563331	0		0	0	NULL	NULL	NULL	Medium	run1		List2	A_S.wav	AV_S	0		0	1	563181	150		0	0
Exp2	3	Exp2-3-1	59.937	1.0.0.160	2	right	linsumei	450211340	2.0.10.242	2.0.10.242	10-10-2019	2019-10-10 03:15:36	11:15:36	female	2.0.10.147	194	Red_C.bmp	1112	0		0	0	565650	0		0	0	NULL	NULL	NULL	Medium	run1	1	List2	A_T.wav	AV_T	1	1	0	1	565500	150	1	741	566241
Exp2	3	Exp2-3-1	59.937	1.0.0.160	2	right	linsumei	450211340	2.0.10.242	2.0.10.242	10-10-2019	2019-10-10 03:15:36	11:15:36	female	2.0.10.147	195	Red_C_2.bmp	1569	0		0	0	567919	0		0	0	NULL	NULL	NULL	Medium	run1	1	List2	Catch.wav	V_T	1	1	1	1	567769	150	1	905	568674
Exp2	3	Exp2-3-1	59.937	1.0.0.160	2	right	linsumei	450211340	2.0.10.242	2.0.10.242	10-10-2019	2019-10-10 03:15:36	11:15:36	female	2.0.10.147	196	Blue_C.bmp	1532	0		0	0	570639	0		0	0	NULL	NULL	NULL	Medium	Run1		List2	Catch.wav	V_S	0		0	1	570489	150		0	0
Exp2	3	Exp2-3-1	59.937	1.0.0.160	2	right	linsumei	450211340	2.0.10.242	2.0.10.242	10-10-2019	2019-10-10 03:15:36	11:15:36	female	2.0.10.147	197	Catch.bmp	1185	0		0	0	573392	0		0	0	NULL	NULL	NULL	Medium	run1	1	List2	A_T.wav	A_T	1	1	0	2	573242	150	1	911	574153
Exp2	3	Exp2-3-1	59.937	1.0.0.160	2	right	linsumei	450211340	2.0.10.242	2.0.10.242	10-10-2019	2019-10-10 03:15:36	11:15:36	female	2.0.10.147	198	Catch.bmp	1054	0		1	0	575727	0		0	0	NULL	NULL	NULL	Medium	run1		List2	A_S.wav	A_S	0		0	1	575577	150		0	0
Exp2	3	Exp2-3-1	59.937	1.0.0.160	2	right	linsumei	450211340	2.0.10.242	2.0.10.242	10-10-2019	2019-10-10 03:15:36	11:15:36	female	2.0.10.147	199	Red_S_2.bmp	1028	0		0	0	577980	0		0	0	NULL	NULL	NULL	Medium	run1		List2	Catch.wav	V_S	0		0	1	577830	150	1	715	578545
Exp2	3	Exp2-3-1	59.937	1.0.0.160	2	right	linsumei	450211340	2.0.10.242	2.0.10.242	10-10-2019	2019-10-10 03:15:36	11:15:36	female	2.0.10.147	200	Red_S_2.bmp	1345	0		0	0	580165	0		0	0	NULL	NULL	NULL	Medium	run1		List2	Catch.wav	V_S	0		0	1	580015	150		0	0
Exp2	3	Exp2-3-1	59.937	1.0.0.160	2	right	linsumei	450211340	2.0.10.242	2.0.10.242	10-10-2019	2019-10-10 03:15:36	11:15:36	female	2.0.10.147	201	Blue_S_2.bmp	1572	0		0	0	582718	0		0	0	NULL	NULL	NULL	Medium	run1	1	List2	Catch.wav	V_T	1	1	0	1	582568	150	1	1056	583624
Exp2	3	Exp2-3-1	59.937	1.0.0.160	2	right	linsumei	450211340	2.0.10.242	2.0.10.242	10-10-2019	2019-10-10 03:15:36	11:15:36	female	2.0.10.147	202	Catch.bmp	1581	0		1	0	585437	0		0	0	NULL	NULL	NULL	Medium	run1		List2	A_S.wav	A_S	0		1	1	585287	150		0	0
Exp2	3	Exp2-3-1	59.937	1.0.0.160	2	right	linsumei	450211340	2.0.10.242	2.0.10.242	10-10-2019	2019-10-10 03:15:36	11:15:36	female	2.0.10.147	203	Blue_S.bmp	1216	0		0	0	588240	0		0	0	NULL	NULL	NULL	Medium	run1	1	List2	A_T.wav	AV_T	1	1	0	1	588090	150	1	894	588984
Exp2	3	Exp2-3-1	59.937	1.0.0.160	2	right	linsumei	450211340	2.0.10.242	2.0.10.242	10-10-2019	2019-10-10 03:15:36	11:15:36	female	2.0.10.147	204	Blue_S.bmp	1475	0		0	1	590610	0		0	0	NULL	NULL	NULL	Medium	run1	1	List2	A_T.wav	AV_T	1	1	0	1	590459	151	1	757	591216
Exp2	3	Exp2-3-1	59.937	1.0.0.160	2	right	linsumei	450211340	2.0.10.242	2.0.10.242	10-10-2019	2019-10-10 03:15:36	11:15:36	female	2.0.10.147	205	Red_C_2.bmp	1091	0		0	1	593246	0		0	0	NULL	NULL	NULL	Medium	run1	1	List2	A_T.wav	AV_T	0		1	1	593095	151		0	0
Exp2	3	Exp2-3-1	59.937	1.0.0.160	2	right	linsumei	450211340	2.0.10.242	2.0.10.242	10-10-2019	2019-10-10 03:15:36	11:15:36	female	2.0.10.147	206	Red_C_2.bmp	1392	0		0	0	595548	0		0	0	NULL	NULL	NULL	Medium	run1	1	List2	A_T.wav	AV_T	1	1	0	1	595398	150	1	722	596120
Exp2	3	Exp2-3-1	59.937	1.0.0.160	2	right	linsumei	450211340	2.0.10.242	2.0.10.242	10-10-2019	2019-10-10 03:15:36	11:15:36	female	2.0.10.147	207	Catch.bmp	1546	0		0	1	598101	0		0	0	NULL	NULL	NULL	Medium	run1	1	List2	A_T.wav	A_T	1	1	1	1	597950	151	1	1122	599072
Exp2	3	Exp2-3-1	59.937	1.0.0.160	2	right	linsumei	450211340	2.0.10.242	2.0.10.242	10-10-2019	2019-10-10 03:15:36	11:15:36	female	2.0.10.147	208	Catch.bmp	1534	0		0	0	600803	0		0	0	NULL	NULL	NULL	Medium	run1	1	List2	A_T.wav	A_T	1	1	0	1	600653	150	1	699	601352
Exp2	3	Exp2-3-1	59.937	1.0.0.160	2	right	linsumei	450211340	2.0.10.242	2.0.10.242	10-10-2019	2019-10-10 03:15:36	11:15:36	female	2.0.10.147	209	Catch.bmp	904	0		1	0	603489	0		0	0	NULL	NULL	NULL	Medium	run1	1	List2	A_T.wav	A_T	1	1	1	1	603339	150	1	861	604200
Exp2	3	Exp2-3-1	59.937	1.0.0.160	2	right	linsumei	450211340	2.0.10.242	2.0.10.242	10-10-2019	2019-10-10 03:15:36	11:15:36	female	2.0.10.147	210	Blue_S.bmp	1213	0		0	1	605542	0		0	0	NULL	NULL	NULL	Medium	run1	1	List2	Catch.wav	V_T	1	1	1	1	605391	151	1	1169	606560
Exp2	3	Exp2-3-1	59.937	1.0.0.160	2	right	linsumei	450211340	2.0.10.242	2.0.10.242	10-10-2019	2019-10-10 03:15:36	11:15:36	female	2.0.10.147	211	Catch.bmp	1508	0		0	0	607911	0		0	0	NULL	NULL	NULL	Medium	run1	1	List2	A_T.wav	A_T	1	1	0	1	607761	150	1	1015	608776
Exp2	3	Exp2-3-1	59.937	1.0.0.160	2	right	linsumei	450211340	2.0.10.242	2.0.10.242	10-10-2019	2019-10-10 03:15:36	11:15:36	female	2.0.10.147	212	Catch.bmp	1248	0		0	0	610580	0		0	0	NULL	NULL	NULL	Medium	run1	1	List2	A_T.wav	A_T	1	1	0	1	610430	150	1	667	611097
Exp2	3	Exp2-3-1	59.937	1.0.0.160	2	right	linsumei	450211340	2.0.10.242	2.0.10.242	10-10-2019	2019-10-10 03:15:36	11:15:36	female	2.0.10.147	213	Red_C.bmp	1388	0		0	0	612983	0		0	0	NULL	NULL	NULL	Medium	run1	1	List2	A_T.wav	AV_T	1	1	0	2	612833	150	1	791	613624
Exp2	3	Exp2-3-1	59.937	1.0.0.160	2	right	linsumei	450211340	2.0.10.242	2.0.10.242	10-10-2019	2019-10-10 03:15:36	11:15:36	female	2.0.10.147	214	Red_C_2.bmp	1419	0		0	0	615519	0		0	0	NULL	NULL	NULL	Medium	run1	1	List2	Catch.wav	V_T	1	1	0	2	615369	150	1	686	616055
Exp2	3	Exp2-3-1	59.937	1.0.0.160	2	right	linsumei	450211340	2.0.10.242	2.0.10.242	10-10-2019	2019-10-10 03:15:36	11:15:36	female	2.0.10.147	215	Catch.bmp	1055	0		0	0	618088	0		0	0	NULL	NULL	NULL	Medium	run1	1	List2	A_T.wav	A_T	1	1	1	1	617938	150	1	725	618663
Exp2	3	Exp2-3-1	59.937	1.0.0.160	2	right	linsumei	450211340	2.0.10.242	2.0.10.242	10-10-2019	2019-10-10 03:15:36	11:15:36	female	2.0.10.147	216	Blue_S_2.bmp	832	0		0	0	620290	0		0	0	NULL	NULL	NULL	Medium	run1	1	List2	Catch.wav	V_T	0		1	1	620140	150		0	0
Exp2	3	Exp2-3-1	59.937	1.0.0.160	2	right	linsumei	450211340	2.0.10.242	2.0.10.242	10-10-2019	2019-10-10 03:15:36	11:15:36	female	2.0.10.147	217	Red_S_2.bmp	1405	0		0	0	622326	0		0	0	NULL	NULL	NULL	Medium	run1		List2	A_S.wav	AV_S	0		0	1	622176	150		0	0
Exp2	3	Exp2-3-1	59.937	1.0.0.160	2	right	linsumei	450211340	2.0.10.242	2.0.10.242	10-10-2019	2019-10-10 03:15:36	11:15:36	female	2.0.10.147	218	Catch.bmp	1380	0		0	0	624962	0		0	0	NULL	NULL	NULL	Medium	run1	1	List2	A_T.wav	A_T	1	1	0	1	624812	150	1	979	625791
Exp2	3	Exp2-3-1	59.937	1.0.0.160	2	right	linsumei	450211340	2.0.10.242	2.0.10.242	10-10-2019	2019-10-10 03:15:36	11:15:36	female	2.0.10.147	219	Red_C.bmp	1359	0		0	0	627498	0		0	0	NULL	NULL	NULL	Medium	run1	1	List2	A_T.wav	AV_T	1	1	0	2	627348	150	1	899	628247
Exp2	3	Exp2-3-1	59.937	1.0.0.160	2	right	linsumei	450211340	2.0.10.242	2.0.10.242	10-10-2019	2019-10-10 03:15:36	11:15:36	female	2.0.10.147	220	Catch.bmp	1284	0		0	0	630017	0		0	0	NULL	NULL	NULL	Medium	run1	1	List2	A_T.wav	A_T	1	1	0	1	629867	150	1	788	630655
Exp2	3	Exp2-3-1	59.937	1.0.0.160	2	right	linsumei	450211340	2.0.10.242	2.0.10.242	10-10-2019	2019-10-10 03:15:36	11:15:36	female	2.0.10.147	221	Catch.bmp	993	0		0	0	632453	0		0	0	NULL	NULL	NULL	Medium	run1	1	List2	A_T.wav	A_T	1	1	0	1	632303	150	1	544	632847
Exp2	3	Exp2-3-1	59.937	1.0.0.160	2	right	linsumei	450211340	2.0.10.242	2.0.10.242	10-10-2019	2019-10-10 03:15:36	11:15:36	female	2.0.10.147	222	Red_C_2.bmp	1048	0		0	0	634605	0		0	0	NULL	NULL	NULL	Medium	run1	1	List2	A_T.wav	AV_T	1	1	0	1	634455	150	1	824	635279
Exp2	3	Exp2-3-1	59.937	1.0.0.160	2	right	linsumei	450211340	2.0.10.242	2.0.10.242	10-10-2019	2019-10-10 03:15:36	11:15:36	female	2.0.10.147	223	Red_C.bmp	1091	0		0	0	636807	0		0	0	NULL	NULL	NULL	Medium	run1	1	List2	Catch.wav	V_T	1	1	1	1	636657	150	1	630	637287
Exp2	3	Exp2-3-1	59.937	1.0.0.160	2	right	linsumei	450211340	2.0.10.242	2.0.10.242	10-10-2019	2019-10-10 03:15:36	11:15:36	female	2.0.10.147	224	Blue_S_2.bmp	1068	0		0	0	639060	0		0	0	NULL	NULL	NULL	Medium	run1	1	List2	A_T.wav	AV_T	0		0	2	638910	150		0	0
Exp2	3	Exp2-3-1	59.937	1.0.0.160	2	right	linsumei	450211340	2.0.10.242	2.0.10.242	10-10-2019	2019-10-10 03:15:36	11:15:36	female	2.0.10.147	225	Blue_S_2.bmp	1368	0		0	0	641345	0		0	0	NULL	NULL	NULL	Medium	run1	1	List2	A_T.wav	AV_T	1	1	0	1	641195	150	1	628	641823
Exp2	3	Exp2-3-1	59.937	1.0.0.160	2	right	linsumei	450211340	2.0.10.242	2.0.10.242	10-10-2019	2019-10-10 03:15:36	11:15:36	female	2.0.10.147	226	Red_C_2.bmp	995	0		0	0	643865	0		0	0	NULL	NULL	NULL	Medium	run1	1	List2	A_T.wav	AV_T	1	1	0	2	643715	150	1	1141	644856
Exp2	3	Exp2-3-1	59.937	1.0.0.160	2	right	linsumei	450211340	2.0.10.242	2.0.10.242	10-10-2019	2019-10-10 03:15:36	11:15:36	female	2.0.10.147	227	Blue_S_2.bmp	808	0		0	0	646067	0		0	0	NULL	NULL	NULL	Medium	run1	1	List2	A_T.wav	AV_T	1	1	0	1	645917	150	1	930	646847
Exp2	3	Exp2-3-1	59.937	1.0.0.160	2	right	linsumei	450211340	2.0.10.242	2.0.10.242	10-10-2019	2019-10-10 03:15:36	11:15:36	female	2.0.10.147	228	Catch.bmp	1093	0		0	0	648052	0		0	0	NULL	NULL	NULL	Medium	run1		List2	A_S.wav	A_S	0		0	1	647902	150		0	0
Exp2	3	Exp2-3-1	59.937	1.0.0.160	2	right	linsumei	450211340	2.0.10.242	2.0.10.242	10-10-2019	2019-10-10 03:15:36	11:15:36	female	2.0.10.147	229	Blue_S.bmp	1064	0		0	0	650355	0		0	0	NULL	NULL	NULL	Medium	run1	1	List2	Catch.wav	V_T	0		0	1	650205	150		0	0
Exp2	3	Exp2-3-1	59.937	1.0.0.160	2	right	linsumei	450211340	2.0.10.242	2.0.10.242	10-10-2019	2019-10-10 03:15:36	11:15:36	female	2.0.10.147	230	Catch.bmp	1451	0		0	0	652640	0		0	0	NULL	NULL	NULL	Medium	run1	1	List2	A_T.wav	A_T	1	1	1	1	652490	150	1	1100	653590
Exp2	3	Exp2-3-1	59.937	1.0.0.160	2	right	linsumei	450211340	2.0.10.242	2.0.10.242	10-10-2019	2019-10-10 03:15:36	11:15:36	female	2.0.10.147	231	Blue_C.bmp	1180	0		0	0	655243	0		0	0	NULL	NULL	NULL	Medium	run1		List2	A_S.wav	AV_S	0		0	1	655093	150	1	1042	656135
Exp2	3	Exp2-3-1	59.937	1.0.0.160	2	right	linsumei	450211340	2.0.10.242	2.0.10.242	10-10-2019	2019-10-10 03:15:36	11:15:36	female	2.0.10.147	232	Red_C_2.bmp	940	0		0	0	657579	0		0	0	NULL	NULL	NULL	Medium	run1	1	List2	Catch.wav	V_T	1	1	0	1	657429	150	1	865	658294
Exp2	3	Exp2-3-1	59.937	1.0.0.160	2	right	linsumei	450211340	2.0.10.242	2.0.10.242	10-10-2019	2019-10-10 03:15:36	11:15:36	female	2.0.10.147	233	Blue_S.bmp	996	0		0	0	659681	0		0	0	NULL	NULL	NULL	Medium	run1	1	List2	A_T.wav	AV_T	1	1	0	1	659531	150	1	955	660486
Exp2	3	Exp2-3-1	59.937	1.0.0.160	2	right	linsumei	450211340	2.0.10.242	2.0.10.242	10-10-2019	2019-10-10 03:15:36	11:15:36	female	2.0.10.147	234	Catch.bmp	1584	0		0	0	661833	0		0	0	NULL	NULL	NULL	Medium	run1	1	List2	A_T.wav	A_T	1	1	0	1	661683	150	1	899	662582
Exp2	3	Exp2-3-1	59.937	1.0.0.160	2	right	linsumei	450211340	2.0.10.242	2.0.10.242	10-10-2019	2019-10-10 03:15:36	11:15:36	female	2.0.10.147	235	Blue_S.bmp	998	0		0	0	664569	0		0	0	NULL	NULL	NULL	Medium	run1	1	List2	Catch.wav	V_T	1	1	1	1	664419	150	1	907	665326
Exp2	3	Exp2-3-1	59.937	1.0.0.160	2	right	linsumei	450211340	2.0.10.242	2.0.10.242	10-10-2019	2019-10-10 03:15:36	11:15:36	female	2.0.10.147	236	Red_C.bmp	874	0		0	0	666722	0		0	0	NULL	NULL	NULL	Medium	run1	1	List2	Catch.wav	V_T	1	1	0	1	666572	150	1	850	667422
Exp2	3	Exp2-3-1	59.937	1.0.0.160	2	right	linsumei	450211340	2.0.10.242	2.0.10.242	10-10-2019	2019-10-10 03:15:36	11:15:36	female	2.0.10.147	237	Red_C.bmp	1190	0		0	0	668757	0		0	0	NULL	NULL	NULL	Medium	run1	1	List2	Catch.wav	V_T	1	1	0	1	668607	150	1	471	669078
Exp2	3	Exp2-3-1	59.937	1.0.0.160	2	right	linsumei	450211340	2.0.10.242	2.0.10.242	10-10-2019	2019-10-10 03:15:36	11:15:36	female	2.0.10.147	238	Catch.bmp	1387	0		0	1	671110	0		0	0	NULL	NULL	NULL	Medium	run1	1	List2	A_T.wav	A_T	1	1	1	1	670959	151	1	559	671518
Exp2	3	Exp2-3-1	59.937	1.0.0.160	2	right	linsumei	450211340	2.0.10.242	2.0.10.242	10-10-2019	2019-10-10 03:15:36	11:15:36	female	2.0.10.147	239	Blue_C.bmp	848	0		0	1	673646	0		0	0	NULL	NULL	NULL	Medium	Run1		List2	Catch.wav	V_S	0		1	1	673495	151		0	0
Exp2	3	Exp2-3-1	59.937	1.0.0.160	2	right	linsumei	450211340	2.0.10.242	2.0.10.242	10-10-2019	2019-10-10 03:15:36	11:15:36	female	2.0.10.147	240	Catch.bmp	1416	0		0	1	675698	0		0	0	NULL	NULL	NULL	Medium	run1	1	List2	A_T.wav	A_T	1	1	1	1	675547	151	1	867	676414
Exp2	3	Exp2-3-1	59.937	1.0.0.160	2	right	linsumei	450211340	2.0.10.242	2.0.10.242	10-10-2019	2019-10-10 03:15:36	11:15:36	female	2.0.10.147	241	Catch.bmp	1185	0		0	0	678267	0		0	0	NULL	NULL	NULL	Medium	run1	1	List2	A_T.wav	A_T	1	1	0	1	678117	150	1	809	678926
Exp2	3	Exp2-3-1	59.937	1.0.0.160	2	right	linsumei	450211340	2.0.10.242	2.0.10.242	10-10-2019	2019-10-10 03:15:36	11:15:36	female	2.0.10.147	242	Catch.bmp	1411	0		0	0	680603	0		0	0	NULL	NULL	NULL	Medium	run1	1	List2	A_T.wav	A_T	1	1	0	1	680453	150	1	785	681238
Exp2	3	Exp2-3-1	59.937	1.0.0.160	2	right	linsumei	450211340	2.0.10.242	2.0.10.242	10-10-2019	2019-10-10 03:15:36	11:15:36	female	2.0.10.147	243	Blue_S_2.bmp	1243	0		0	0	683172	0		0	0	NULL	NULL	NULL	Medium	run1	1	List2	Catch.wav	V_T	0		0	1	683022	150		0	0
Exp2	3	Exp2-3-1	59.937	1.0.0.160	2	right	linsumei	450211340	2.0.10.242	2.0.10.242	10-10-2019	2019-10-10 03:15:36	11:15:36	female	2.0.10.147	244	Catch.bmp	1213	0		0	0	685641	0		0	0	NULL	NULL	NULL	Medium	run1	1	List2	A_T.wav	A_T	1	1	1	1	685491	150	1	819	686310
Exp2	3	Exp2-3-1	59.937	1.0.0.160	2	right	linsumei	450211340	2.0.10.242	2.0.10.242	10-10-2019	2019-10-10 03:15:36	11:15:36	female	2.0.10.147	245	Blue_C.bmp	1297	0		0	0	688010	0		0	0	NULL	NULL	NULL	Medium	Run1		List2	Catch.wav	V_S	0		1	1	687860	150		0	0
Exp2	3	Exp2-3-1	59.937	1.0.0.160	2	right	linsumei	450211340	2.0.10.242	2.0.10.242	10-10-2019	2019-10-10 03:15:36	11:15:36	female	2.0.10.147	246	Red_C_2.bmp	824	0		0	0	690530	0		0	0	NULL	NULL	NULL	Medium	run1	1	List2	A_T.wav	AV_T	1	1	0	2	690380	150	1	689	691069
Exp2	3	Exp2-3-1	59.937	1.0.0.160	2	right	linsumei	450211340	2.0.10.242	2.0.10.242	10-10-2019	2019-10-10 03:15:36	11:15:36	female	2.0.10.147	247	Red_C_2.bmp	808	0		0	0	692515	0		0	0	NULL	NULL	NULL	Medium	run1	1	List2	Catch.wav	V_T	1	1	0	1	692365	150	1	712	693077
Exp2	3	Exp2-3-1	59.937	1.0.0.160	2	right	linsumei	450211340	2.0.10.242	2.0.10.242	10-10-2019	2019-10-10 03:15:36	11:15:36	female	2.0.10.147	248	Catch.bmp	1431	0		0	0	694484	0		0	0	NULL	NULL	NULL	Medium	run1	1	List2	A_T.wav	A_T	1	1	0	1	694334	150	1	984	695318
Exp2	3	Exp2-3-1	59.937	1.0.0.160	2	right	linsumei	450211340	2.0.10.242	2.0.10.242	10-10-2019	2019-10-10 03:15:36	11:15:36	female	2.0.10.147	249	Catch.bmp	1537	0		0	0	697070	0		0	0	NULL	NULL	NULL	Medium	run1	1	List2	A_T.wav	A_T	1	1	0	1	696920	150	1	597	697517
Exp2	3	Exp2-3-1	59.937	1.0.0.160	2	right	linsumei	450211340	2.0.10.242	2.0.10.242	10-10-2019	2019-10-10 03:15:36	11:15:36	female	2.0.10.147	250	Blue_S_2.bmp	1466	0		0	0	699756	0		0	0	NULL	NULL	NULL	Medium	run1	1	List2	Catch.wav	V_T	1	1	0	1	699606	150	1	1056	700662
Exp2	3	Exp2-3-1	59.937	1.0.0.160	2	right	linsumei	450211340	2.0.10.242	2.0.10.242	10-10-2019	2019-10-10 03:15:36	11:15:36	female	2.0.10.147	251	Catch.bmp	1487	0		0	0	702375	0		0	0	NULL	NULL	NULL	Medium	run1		List2	A_S.wav	A_S	0		1	1	702225	150		0	0
Exp2	3	Exp2-3-1	59.937	1.0.0.160	2	right	linsumei	450211340	2.0.10.242	2.0.10.242	10-10-2019	2019-10-10 03:15:36	11:15:36	female	2.0.10.147	252	Red_S_2.bmp	1434	0		0	0	705078	0		0	0	NULL	NULL	NULL	Medium	run1		List2	A_S.wav	AV_S	0		0	1	704928	150		0	0
Exp2	3	Exp2-3-1	59.937	1.0.0.160	2	right	linsumei	450211340	2.0.10.242	2.0.10.242	10-10-2019	2019-10-10 03:15:36	11:15:36	female	2.0.10.147	253	Catch.bmp	1585	0		0	0	707731	0		0	0	NULL	NULL	NULL	Medium	run1	1	List2	A_T.wav	A_T	1	1	0	1	707581	150	1	736	708317
Exp2	3	Exp2-3-1	59.937	1.0.0.160	2	right	linsumei	450211340	2.0.10.242	2.0.10.242	10-10-2019	2019-10-10 03:15:36	11:15:36	female	2.0.10.147	254	Blue_C_2.bmp	942	0		0	0	710467	0		0	0	NULL	NULL	NULL	Medium	run1		List2	A_S.wav	AV_S	0		0	1	710317	150		0	0
Exp2	3	Exp2-3-1	59.937	1.0.0.160	2	right	linsumei	450211340	2.0.10.242	2.0.10.242	10-10-2019	2019-10-10 03:15:36	11:15:36	female	2.0.10.147	255	Catch.bmp	830	0		0	0	712636	0		0	0	NULL	NULL	NULL	Medium	run1	1	List2	A_T.wav	A_T	1	1	0	1	712486	150	1	695	713181
Exp2	3	Exp2-3-1	59.937	1.0.0.160	2	right	linsumei	450211340	2.0.10.242	2.0.10.242	10-10-2019	2019-10-10 03:15:36	11:15:36	female	2.0.10.147	256	Catch.bmp	1425	0		0	0	714621	0		0	0	NULL	NULL	NULL	Medium	run1	1	List2	A_T.wav	A_T	1	1	0	1	714471	150	1	943	715414
Exp2	3	Exp2-3-1	59.937	1.0.0.160	2	right	linsumei	450211340	2.0.10.242	2.0.10.242	10-10-2019	2019-10-10 03:15:36	11:15:36	female	2.0.10.147	257	Red_S_2.bmp	1406	0		0	0	717207	0		0	0	NULL	NULL	NULL	Medium	run1		List2	A_S.wav	AV_S	0		0	1	717057	150		0	0
Exp2	3	Exp2-3-1	59.937	1.0.0.160	2	right	linsumei	450211340	2.0.10.242	2.0.10.242	10-10-2019	2019-10-10 03:15:36	11:15:36	female	2.0.10.147	258	Blue_C.bmp	1255	0		0	0	719827	0		0	0	NULL	NULL	NULL	Medium	run1		List2	A_S.wav	AV_S	0		0	2	719677	150		0	0
Exp2	3	Exp2-3-1	59.937	1.0.0.160	2	right	linsumei	450211340	2.0.10.242	2.0.10.242	10-10-2019	2019-10-10 03:15:36	11:15:36	female	2.0.10.147	259	Catch.bmp	976	0		0	0	722296	0		0	0	NULL	NULL	NULL	Medium	run1	1	List2	A_T.wav	A_T	1	1	0	1	722146	150	1	698	722844
Exp2	3	Exp2-3-1	59.937	1.0.0.160	2	right	linsumei	450211340	2.0.10.242	2.0.10.242	10-10-2019	2019-10-10 03:15:36	11:15:36	female	2.0.10.147	260	Catch.bmp	1056	0		0	0	724431	0		0	0	NULL	NULL	NULL	Medium	run1	1	List2	A_T.wav	A_T	1	1	0	1	724281	150	1	803	725084
Exp2	3	Exp2-3-1	59.937	1.0.0.160	2	right	linsumei	450211340	2.0.10.242	2.0.10.242	10-10-2019	2019-10-10 03:15:36	11:15:36	female	2.0.10.147	261	Blue_S_2.bmp	1411	0		0	0	726634	0		0	0	NULL	NULL	NULL	Medium	run1	1	List2	Catch.wav	V_T	1	1	0	1	726484	150	1	1048	727532
Exp2	3	Exp2-3-1	59.937	1.0.0.160	2	right	linsumei	450211340	2.0.10.242	2.0.10.242	10-10-2019	2019-10-10 03:15:36	11:15:36	female	2.0.10.147	262	Blue_C_2.bmp	1253	0		0	0	729203	0		0	0	NULL	NULL	NULL	Medium	run1		List2	A_S.wav	AV_S	0		1	1	729053	150		0	0
Exp2	3	Exp2-3-1	59.937	1.0.0.160	2	right	linsumei	450211340	2.0.10.242	2.0.10.242	10-10-2019	2019-10-10 03:15:36	11:15:36	female	2.0.10.147	263	Catch.bmp	1408	0		0	0	731672	0		0	0	NULL	NULL	NULL	Medium	run1		List2	A_S.wav	A_S	0		0	1	731522	150		0	0
Exp2	3	Exp2-3-1	59.937	1.0.0.160	2	right	linsumei	450211340	2.0.10.242	2.0.10.242	10-10-2019	2019-10-10 03:15:36	11:15:36	female	2.0.10.147	264	Red_C_2.bmp	905	0		0	1	734292	0		0	0	NULL	NULL	NULL	Medium	run1	1	List2	Catch.wav	V_T	1	1	1	1	734141	151	1	847	734988
Exp2	3	Exp2-3-1	59.937	1.0.0.160	2	right	linsumei	450211340	2.0.10.242	2.0.10.242	10-10-2019	2019-10-10 03:15:36	11:15:36	female	2.0.10.147	265	Blue_S.bmp	1205	0		0	0	736344	0		0	0	NULL	NULL	NULL	Medium	run1	1	List2	A_T.wav	AV_T	1	1	0	1	736194	150	1	794	736988
Exp2	3	Exp2-3-1	59.937	1.0.0.160	2	right	linsumei	450211340	2.0.10.242	2.0.10.242	10-10-2019	2019-10-10 03:15:36	11:15:36	female	2.0.10.147	266	Red_C.bmp	1542	0		0	0	738696	0		0	0	NULL	NULL	NULL	Medium	run1	1	List2	A_T.wav	AV_T	1	1	0	1	738546	150	1	1258	739804
Exp2	3	Exp2-3-1	59.937	1.0.0.160	2	right	linsumei	450211340	2.0.10.242	2.0.10.242	10-10-2019	2019-10-10 03:15:36	11:15:36	female	2.0.10.147	267	Catch.bmp	1013	0		0	0	741399	0		0	0	NULL	NULL	NULL	Medium	run1	1	List2	A_T.wav	A_T	1	1	0	1	741249	150	1	1043	742292
Exp2	3	Exp2-3-1	59.937	1.0.0.160	2	right	linsumei	450211340	2.0.10.242	2.0.10.242	10-10-2019	2019-10-10 03:15:36	11:15:36	female	2.0.10.147	268	Red_C.bmp	1464	0		0	0	743568	0		0	0	NULL	NULL	NULL	Medium	run1	1	List2	Catch.wav	V_T	1	1	0	1	743418	150	1	1010	744428
Exp2	3	Exp2-3-1	59.937	1.0.0.160	2	right	linsumei	450211340	2.0.10.242	2.0.10.242	10-10-2019	2019-10-10 03:15:36	11:15:36	female	2.0.10.147	269	Blue_S_2.bmp	989	0		0	0	746187	0		0	0	NULL	NULL	NULL	Medium	run1	1	List2	A_T.wav	AV_T	1	1	1	1	746037	150	1	983	747020
Exp2	3	Exp2-3-1	59.937	1.0.0.160	2	right	linsumei	450211340	2.0.10.242	2.0.10.242	10-10-2019	2019-10-10 03:15:36	11:15:36	female	2.0.10.147	270	Red_C_2.bmp	1289	0		0	0	748323	0		0	0	NULL	NULL	NULL	Medium	run1	1	List2	Catch.wav	V_T	1	1	0	1	748173	150	1	840	749013
Exp2	3	Exp2-3-1	59.937	1.0.0.160	2	right	linsumei	450211340	2.0.10.242	2.0.10.242	10-10-2019	2019-10-10 03:15:36	11:15:36	female	2.0.10.147	271	Red_C.bmp	1355	0		0	0	750759	0		0	0	NULL	NULL	NULL	Medium	run1	1	List2	A_T.wav	AV_T	1	1	0	1	750609	150	1	731	751340
Exp2	3	Exp2-3-1	59.937	1.0.0.160	2	right	linsumei	450211340	2.0.10.242	2.0.10.242	10-10-2019	2019-10-10 03:15:36	11:15:36	female	2.0.10.147	272	Catch.bmp	1292	0		0	0	753261	0		0	0	NULL	NULL	NULL	Medium	run1	1	List2	A_T.wav	A_T	1	1	0	1	753111	150	1	750	753861
Exp2	3	Exp2-3-1	59.937	1.0.0.160	2	right	linsumei	450211340	2.0.10.242	2.0.10.242	10-10-2019	2019-10-10 03:15:36	11:15:36	female	2.0.10.147	273	Red_C.bmp	922	0		0	0	755714	0		0	0	NULL	NULL	NULL	Medium	run1	1	List2	Catch.wav	V_T	1	1	0	1	755564	150	1	783	756347
Exp2	3	Exp2-3-1	59.937	1.0.0.160	2	right	linsumei	450211340	2.0.10.242	2.0.10.242	10-10-2019	2019-10-10 03:15:36	11:15:36	female	2.0.10.147	274	Catch.bmp	1069	0		0	1	757783	0		0	0	NULL	NULL	NULL	Medium	run1	1	List2	A_T.wav	A_T	1	1	1	1	757632	151	1	708	758340
Exp2	3	Exp2-3-1	59.937	1.0.0.160	2	right	linsumei	450211340	2.0.10.242	2.0.10.242	10-10-2019	2019-10-10 03:15:36	11:15:36	female	2.0.10.147	275	Catch.bmp	1554	0		0	1	760002	0		0	0	NULL	NULL	NULL	Medium	run1	1	List2	A_T.wav	A_T	1	1	1	1	759851	151	1	912	760763
Exp2	3	Exp2-3-1	59.937	1.0.0.160	2	right	linsumei	450211340	2.0.10.242	2.0.10.242	10-10-2019	2019-10-10 03:15:36	11:15:36	female	2.0.10.147	276	Red_C.bmp	973	0		0	0	762704	0		0	0	NULL	NULL	NULL	Medium	run1	1	List2	Catch.wav	V_T	1	1	1	1	762554	150	1	689	763243
Exp2	3	Exp2-3-1	59.937	1.0.0.160	2	right	linsumei	450211340	2.0.10.242	2.0.10.242	10-10-2019	2019-10-10 03:15:36	11:15:36	female	2.0.10.147	277	Blue_S.bmp	1244	0		0	0	764840	0		0	0	NULL	NULL	NULL	Medium	run1	1	List2	A_T.wav	AV_T	1	1	0	1	764690	150	1	905	765595
Exp2	3	Exp2-3-1	59.937	1.0.0.160	2	right	linsumei	450211340	2.0.10.242	2.0.10.242	10-10-2019	2019-10-10 03:15:36	11:15:36	female	2.0.10.147	278	Blue_C_2.bmp	1217	0		1	0	767242	0		0	0	NULL	NULL	NULL	Medium	run1		List2	Catch.wav	V_S	0		1	1	767092	150		0	0
Exp2	3	Exp2-3-1	59.937	1.0.0.160	2	right	linsumei	450211340	2.0.10.242	2.0.10.242	10-10-2019	2019-10-10 03:15:36	11:15:36	female	2.0.10.147	279	Blue_S_2.bmp	1570	0		0	1	769662	0		0	0	NULL	NULL	NULL	Medium	run1	1	List2	A_T.wav	AV_T	1	1	1	1	769511	151	1	1548	771059
Exp2	3	Exp2-3-1	59.937	1.0.0.160	2	right	linsumei	450211340	2.0.10.242	2.0.10.242	10-10-2019	2019-10-10 03:15:36	11:15:36	female	2.0.10.147	280	Catch.bmp	1050	0		0	0	772381	0		0	0	NULL	NULL	NULL	Medium	run1	1	List2	A_T.wav	A_T	1	1	0	1	772231	150	1	860	773091
Exp2	3	Exp2-3-1	59.937	1.0.0.160	2	right	linsumei	450211340	2.0.10.242	2.0.10.242	10-10-2019	2019-10-10 03:15:36	11:15:36	female	2.0.10.147	281	Blue_S.bmp	1025	0		0	0	774583	0		0	0	NULL	NULL	NULL	Medium	run1	1	List2	Catch.wav	V_T	1	1	1	1	774433	150	1	922	775355
Exp2	3	Exp2-3-1	59.937	1.0.0.160	2	right	linsumei	450211340	2.0.10.242	2.0.10.242	10-10-2019	2019-10-10 03:15:36	11:15:36	female	2.0.10.147	282	Catch.bmp	1083	0		0	0	776769	0		0	0	NULL	NULL	NULL	Medium	run1		List2	A_S.wav	A_S	0		1	1	776619	150		0	0
Exp2	3	Exp2-3-1	59.937	1.0.0.160	2	right	linsumei	450211340	2.0.10.242	2.0.10.242	10-10-2019	2019-10-10 03:15:36	11:15:36	female	2.0.10.147	283	Red_S_2.bmp	1537	0		0	1	779055	0		0	0	NULL	NULL	NULL	Medium	run1		List2	A_S.wav	AV_S	0		1	1	778904	151		0	0
Exp2	3	Exp2-3-1	59.937	1.0.0.160	2	right	linsumei	450211340	2.0.10.242	2.0.10.242	10-10-2019	2019-10-10 03:15:36	11:15:36	female	2.0.10.147	284	Catch.bmp	1399	0		1	0	781807	0		0	0	NULL	NULL	NULL	Medium	run1	1	List2	A_T.wav	A_T	1	1	0	1	781657	150	1	890	782547
Exp2	3	Exp2-3-1	59.937	1.0.0.160	2	right	linsumei	450211340	2.0.10.242	2.0.10.242	10-10-2019	2019-10-10 03:15:36	11:15:36	female	2.0.10.147	285	Red_C.bmp	1414	0		0	0	784360	0		0	0	NULL	NULL	NULL	Medium	run1	1	List2	A_T.wav	AV_T	1	1	0	1	784210	150	1	697	784907
Exp2	3	Exp2-3-1	59.937	1.0.0.160	2	right	linsumei	450211340	2.0.10.242	2.0.10.242	10-10-2019	2019-10-10 03:15:36	11:15:36	female	2.0.10.147	286	Catch.bmp	1184	0		1	0	786929	0		0	0	NULL	NULL	NULL	Medium	run1	1	List2	A_T.wav	A_T	1	1	0	1	786779	150	1	879	787658
Exp2	3	Exp2-3-1	59.937	1.0.0.160	2	right	linsumei	450211340	2.0.10.242	2.0.10.242	10-10-2019	2019-10-10 03:15:36	11:15:36	female	2.0.10.147	287	Red_C_2.bmp	1405	0		0	0	789265	0		0	0	NULL	NULL	NULL	Medium	run1	1	List2	Catch.wav	V_T	1	1	1	1	789115	150	1	927	790042
Exp2	3	Exp2-3-1	59.937	1.0.0.160	2	right	linsumei	450211340	2.0.10.242	2.0.10.242	10-10-2019	2019-10-10 03:15:36	11:15:36	female	2.0.10.147	288	Red_C_2.bmp	1156	0		0	0	791818	0		0	0	NULL	NULL	NULL	Medium	run1	1	List2	A_T.wav	AV_T	1	1	1	1	791668	150	1	742	792410
Exp2	3	Exp2-3-1	59.937	1.0.0.160	2	right	linsumei	450211340	2.0.10.242	2.0.10.242	10-10-2019	2019-10-10 03:15:36	11:15:36	female	2.0.10.147	289	Catch.bmp	1424	0		0	0	794137	0		0	0	NULL	NULL	NULL	Medium	run1	1	List2	A_T.wav	A_T	1	1	0	1	793987	150	1	928	794915
Exp2	3	Exp2-3-1	59.937	1.0.0.160	2	right	linsumei	450211340	2.0.10.242	2.0.10.242	10-10-2019	2019-10-10 03:15:36	11:15:36	female	2.0.10.147	290	Blue_C.bmp	1561	0		0	0	796723	0		0	0	NULL	NULL	NULL	Medium	Run1		List2	Catch.wav	V_S	0		0	1	796573	150		0	0
Exp2	3	Exp2-3-1	59.937	1.0.0.160	2	right	linsumei	450211340	2.0.10.242	2.0.10.242	10-10-2019	2019-10-10 03:15:36	11:15:36	female	2.0.10.147	291	Blue_S_2.bmp	1319	0		0	1	799493	0		0	0	NULL	NULL	NULL	Medium	run1	1	List2	A_T.wav	AV_T	1	1	1	1	799342	151	1	1140	800482
Exp2	3	Exp2-3-1	59.937	1.0.0.160	2	right	linsumei	450211340	2.0.10.242	2.0.10.242	10-10-2019	2019-10-10 03:15:36	11:15:36	female	2.0.10.147	292	Catch.bmp	1166	0		0	0	801962	0		0	0	NULL	NULL	NULL	Medium	run1		List2	A_S.wav	A_S	0		0	1	801812	150		0	0
Exp2	3	Exp2-3-1	59.937	1.0.0.160	2	right	linsumei	450211340	2.0.10.242	2.0.10.242	10-10-2019	2019-10-10 03:15:36	11:15:36	female	2.0.10.147	293	Blue_S.bmp	874	0		1	0	804347	0		0	0	NULL	NULL	NULL	Medium	run1	1	List2	A_T.wav	AV_T	1	1	1	1	804197	150	1	941	805138
Exp2	3	Exp2-3-1	59.937	1.0.0.160	2	right	linsumei	450211340	2.0.10.242	2.0.10.242	10-10-2019	2019-10-10 03:15:36	11:15:36	female	2.0.10.147	294	Red_C.bmp	1291	0		0	0	806383	0		0	0	NULL	NULL	NULL	Medium	run1	1	List2	Catch.wav	V_T	1	1	0	1	806233	150	1	817	807050
Exp2	3	Exp2-3-1	59.937	1.0.0.160	2	right	linsumei	450211340	2.0.10.242	2.0.10.242	10-10-2019	2019-10-10 03:15:36	11:15:36	female	2.0.10.147	295	Red_C.bmp	1415	0		0	1	808836	0		0	0	NULL	NULL	NULL	Medium	run1	1	List2	A_T.wav	AV_T	1	1	1	1	808685	151	1	1166	809851
Exp2	3	Exp2-3-1	59.937	1.0.0.160	2	right	linsumei	450211340	2.0.10.242	2.0.10.242	10-10-2019	2019-10-10 03:15:36	11:15:36	female	2.0.10.147	296	Catch.bmp	1455	0		0	0	811405	0		0	0	NULL	NULL	NULL	Medium	run1	1	List2	A_T.wav	A_T	1	1	0	1	811255	150	1	803	812058
Exp2	3	Exp2-3-1	59.937	1.0.0.160	2	right	linsumei	450211340	2.0.10.242	2.0.10.242	10-10-2019	2019-10-10 03:15:36	11:15:36	female	2.0.10.147	297	Catch.bmp	1583	0		0	1	814008	0		0	0	NULL	NULL	NULL	Medium	run1	1	List2	A_T.wav	A_T	1	1	0	1	813857	151	1	705	814562
Exp2	3	Exp2-3-1	59.937	1.0.0.160	2	right	linsumei	450211340	2.0.10.242	2.0.10.242	10-10-2019	2019-10-10 03:15:36	11:15:36	female	2.0.10.147	298	Red_S.bmp	1117	0		0	0	816744	0		0	0	NULL	NULL	NULL	Medium	run1		List2	Catch.wav	V_S	0		0	2	816594	150		0	0
Exp2	3	Exp2-3-1	59.937	1.0.0.160	2	right	linsumei	450211340	2.0.10.242	2.0.10.242	10-10-2019	2019-10-10 03:15:36	11:15:36	female	2.0.10.147	299	Blue_S_2.bmp	1190	0		0	0	819063	0		0	0	NULL	NULL	NULL	Medium	run1	1	List2	A_T.wav	AV_T	1	1	0	1	818913	150	1	889	819802
Exp2	3	Exp2-3-1	59.937	1.0.0.160	2	right	linsumei	450211340	2.0.10.242	2.0.10.242	10-10-2019	2019-10-10 03:15:36	11:15:36	female	2.0.10.147	300	Blue_C_2.bmp	1576	0		0	0	821415	0		0	0	NULL	NULL	NULL	Medium	run1		List2	A_S.wav	AV_S	0		0	1	821265	150		0	0
