# Supplementary material for: Visual Perceptual Load Attenuates Age-Related Audiovisual Integration in an Audiovisual Discrimination Task
Source: Front Psychol. 2021 Sep 29;12:740221. doi: 10.3389/fpsyg.2021.740221 (PMC8511317; doi:10.3389/fpsyg.2021.740221)
Supplement: Supplementary file 1 [file Data_Sheet_1.ZIP › Export data/Group 2_Data_Older/Exp2_Medium load/Subject_04.xlsx]

## Sheet: Sheet1
ExperimentName	Subject	DataFile.Basename	Display.RefreshRate	ExperimentVersion	Group	Handedness	Name	RandomSeed	RuntimeVersion	RuntimeVersionExpected	SessionDate	SessionStartDateTimeUtc	SessionTime	Sex	StudioVersion	Block	Image	ITI	ITI.ACC	ITI.CRESP	ITI.DurationError	ITI.OnsetDelay	ITI.OnsetTime	ITI.OnsetToOnsetTime	ITI.RESP	ITI.RT	ITI.RTTime	List1	List1.Cycle	List1.Sample	PercetualLoad	Procedure	Response	Running	Sound	StimulusType	Target.ACC	Target.CRESP	Target.DurationError	Target.OnsetDelay	Target.OnsetTime	Target.OnsetToOnsetTime	Target.RESP	Target.RT	Target.RTTime
Exp2	4	Exp2-4-1	59.938	1.0.0.162	2	right	guoxiuxia	-405449414	2.0.10.242	2.0.10.242	10-10-2019	2019-10-10 11:28:13	19:28:13	female	2.0.10.147	1	Blue_S_2.bmp	908	0		0	0	56175	0		0	0	4	1	1	Medium	Prac	1	List1	Catch.wav	V_T	1	1	119	1	56025	150	1	656	56681
Exp2	4	Exp2-4-1	59.938	1.0.0.162	2	right	guoxiuxia	-405449414	2.0.10.242	2.0.10.242	10-10-2019	2019-10-10 11:28:13	19:28:13	female	2.0.10.147	2	Blue_S_2.bmp	1397	0		0	0	58244	0		0	0	14	1	2	Medium	Prac	1	List1	A_T.wav	AV_T	1	1	0	1	58094	150	1	515	58609
Exp2	4	Exp2-4-1	59.938	1.0.0.162	2	right	guoxiuxia	-405449414	2.0.10.242	2.0.10.242	10-10-2019	2019-10-10 11:28:13	19:28:13	female	2.0.10.147	3	Catch.bmp	1569	0		0	0	60796	0		0	0	9	1	3	Medium	Prac		List1	A_S.wav	A_S	0		0	1	60646	150		0	0
Exp2	4	Exp2-4-1	59.938	1.0.0.162	2	right	guoxiuxia	-405449414	2.0.10.242	2.0.10.242	10-10-2019	2019-10-10 11:28:13	19:28:13	female	2.0.10.147	4	Catch.bmp	875	0		0	1	63583	0		0	0	10	1	4	Medium	Prac	1	List1	A_T.wav	A_T	1	1	1	1	63432	151	1	592	64024
Exp2	4	Exp2-4-1	59.938	1.0.0.162	2	right	guoxiuxia	-405449414	2.0.10.242	2.0.10.242	10-10-2019	2019-10-10 11:28:13	19:28:13	female	2.0.10.147	5	Blue_S.bmp	1586	0		0	0	65618	0		0	0	13	1	5	Medium	Prac	1	List1	A_T.wav	AV_T	1	1	0	1	65468	150	1	452	65920
Exp2	4	Exp2-4-1	59.938	1.0.0.162	2	right	guoxiuxia	-405449414	2.0.10.242	2.0.10.242	10-10-2019	2019-10-10 11:28:13	19:28:13	female	2.0.10.147	6	Catch.bmp	1281	0		0	0	68354	0		0	0	10	1	6	Medium	Prac	1	List1	A_T.wav	A_T	1	1	0	1	68204	150	1	676	68880
Exp2	4	Exp2-4-1	59.938	1.0.0.162	2	right	guoxiuxia	-405449414	2.0.10.242	2.0.10.242	10-10-2019	2019-10-10 11:28:13	19:28:13	female	2.0.10.147	7	Catch.bmp	922	0		0	0	70790	0		0	0	10	1	7	Medium	Prac	1	List1	A_T.wav	A_T	1	1	0	1	70640	150	1	536	71176
Exp2	4	Exp2-4-1	59.938	1.0.0.162	2	right	guoxiuxia	-405449414	2.0.10.242	2.0.10.242	10-10-2019	2019-10-10 11:28:13	19:28:13	female	2.0.10.147	8	Catch.bmp	1176	0		0	0	72859	0		0	0	10	1	8	Medium	Prac	1	List1	A_T.wav	A_T	1	1	0	1	72709	150	1	539	73248
Exp2	4	Exp2-4-1	59.938	1.0.0.162	2	right	guoxiuxia	-405449414	2.0.10.242	2.0.10.242	10-10-2019	2019-10-10 11:28:13	19:28:13	female	2.0.10.147	9	Blue_C_2.bmp	1435	0		0	0	75195	0		0	0	12	1	9	Medium	Prac		List1	A_S.wav	AV_S	0		0	2	75045	150		0	0
Exp2	4	Exp2-4-1	59.938	1.0.0.162	2	right	guoxiuxia	-405449414	2.0.10.242	2.0.10.242	10-10-2019	2019-10-10 11:28:13	19:28:13	female	2.0.10.147	10	Red_C.bmp	968	0		1	0	77847	0		0	0	15	1	10	Medium	Prac	1	List1	A_T.wav	AV_T	1	1	1	1	77697	150	1	495	78192
Exp2	4	Exp2-4-1	59.938	1.0.0.162	2	right	guoxiuxia	-405449414	2.0.10.242	2.0.10.242	10-10-2019	2019-10-10 11:28:13	19:28:13	female	2.0.10.147	11	Red_C_2.bmp	927	0		0	0	79966	0		0	0	16	1	11	Medium	Prac	1	List1	A_T.wav	AV_T	1	1	0	1	79816	150	1	480	80296
Exp2	4	Exp2-4-1	59.938	1.0.0.162	2	right	guoxiuxia	-405449414	2.0.10.242	2.0.10.242	10-10-2019	2019-10-10 11:28:13	19:28:13	female	2.0.10.147	12	Blue_S_2.bmp	1263	0		0	0	82052	0		0	0	4	1	12	Medium	Prac	1	List1	Catch.wav	V_T	1	1	1	1	81902	150	1	955	82857
Exp2	4	Exp2-4-1	59.938	1.0.0.162	2	right	guoxiuxia	-405449414	2.0.10.242	2.0.10.242	10-10-2019	2019-10-10 11:28:13	19:28:13	female	2.0.10.147	13	Catch.bmp	1154	0		0	0	84471	0		0	0	10	1	13	Medium	Prac	1	List1	A_T.wav	A_T	1	1	1	1	84321	150	1	696	85017
Exp2	4	Exp2-4-1	59.938	1.0.0.162	2	right	guoxiuxia	-405449414	2.0.10.242	2.0.10.242	10-10-2019	2019-10-10 11:28:13	19:28:13	female	2.0.10.147	14	Catch.bmp	1297	0		0	0	86773	0		0	0	9	1	14	Medium	Prac		List1	A_S.wav	A_S	0		0	1	86623	150		0	0
Exp2	4	Exp2-4-1	59.938	1.0.0.162	2	right	guoxiuxia	-405449414	2.0.10.242	2.0.10.242	10-10-2019	2019-10-10 11:28:13	19:28:13	female	2.0.10.147	15	Catch.bmp	1041	0		0	0	89293	0		0	0	10	1	15	Medium	Prac	1	List1	A_T.wav	A_T	1	1	0	1	89143	150	1	665	89808
Exp2	4	Exp2-4-1	59.938	1.0.0.162	2	right	guoxiuxia	-405449414	2.0.10.242	2.0.10.242	10-10-2019	2019-10-10 11:28:13	19:28:13	female	2.0.10.147	16	Red_C_2.bmp	812	0		0	0	91495	0		0	0	6	1	16	Medium	Prac	1	List1	Catch.wav	V_T	1	1	0	1	91345	150	1	536	91881
Exp2	4	Exp2-4-1	59.938	1.0.0.162	2	right	guoxiuxia	-405449414	2.0.10.242	2.0.10.242	10-10-2019	2019-10-10 11:28:13	19:28:13	female	2.0.10.147	17	Red_C.bmp	1172	0		0	0	93464	0		0	0	5	1	17	Medium	Prac	1	List1	Catch.wav	V_T	1	1	0	1	93314	150	1	519	93833
Exp2	4	Exp2-4-1	59.938	1.0.0.162	2	right	guoxiuxia	-405449414	2.0.10.242	2.0.10.242	10-10-2019	2019-10-10 11:28:13	19:28:13	female	2.0.10.147	18	Red_C_2.bmp	1449	0		0	0	95783	0		0	0	6	1	18	Medium	Prac	1	List1	Catch.wav	V_T	1	1	0	1	95633	150	1	439	96072
Exp2	4	Exp2-4-1	59.938	1.0.0.162	2	right	guoxiuxia	-405449414	2.0.10.242	2.0.10.242	10-10-2019	2019-10-10 11:28:13	19:28:13	female	2.0.10.147	19	Red_C.bmp	1153	0		1	0	98385	0		0	0	5	1	19	Medium	Prac	1	List1	Catch.wav	V_T	1	1	1	1	98235	150	1	517	98752
Exp2	4	Exp2-4-1	59.938	1.0.0.162	2	right	guoxiuxia	-405449414	2.0.10.242	2.0.10.242	10-10-2019	2019-10-10 11:28:13	19:28:13	female	2.0.10.147	20	Catch.bmp	959	0		0	0	100688	0		0	0	9	1	20	Medium	Prac		List1	A_S.wav	A_S	0		1	1	100538	150		0	0
Exp2	4	Exp2-4-1	59.938	1.0.0.162	2	right	guoxiuxia	-405449414	2.0.10.242	2.0.10.242	10-10-2019	2019-10-10 11:28:13	19:28:13	female	2.0.10.147	21	Red_C_2.bmp	1132	0		0	0	128283	0		0	0	NULL	NULL	NULL	Medium	run1	1	List2	A_T.wav	AV_T	1	1	0	1	128133	150	1	698	128831
Exp2	4	Exp2-4-1	59.938	1.0.0.162	2	right	guoxiuxia	-405449414	2.0.10.242	2.0.10.242	10-10-2019	2019-10-10 11:28:13	19:28:13	female	2.0.10.147	22	Red_S.bmp	1060	0		0	0	130569	0		0	0	NULL	NULL	NULL	Medium	run1		List2	Catch.wav	V_S	0		1	1	130419	150	1	660	131079
Exp2	4	Exp2-4-1	59.938	1.0.0.162	2	right	guoxiuxia	-405449414	2.0.10.242	2.0.10.242	10-10-2019	2019-10-10 11:28:13	19:28:13	female	2.0.10.147	23	Blue_S_2.bmp	1326	0		0	0	132788	0		0	0	NULL	NULL	NULL	Medium	run1	1	List2	Catch.wav	V_T	1	1	0	1	132638	150	1	833	133471
Exp2	4	Exp2-4-1	59.938	1.0.0.162	2	right	guoxiuxia	-405449414	2.0.10.242	2.0.10.242	10-10-2019	2019-10-10 11:28:13	19:28:13	female	2.0.10.147	24	Red_C_2.bmp	946	0		0	0	135274	0		0	0	NULL	NULL	NULL	Medium	run1	1	List2	A_T.wav	AV_T	1	1	0	1	135124	150	1	691	135815
Exp2	4	Exp2-4-1	59.938	1.0.0.162	2	right	guoxiuxia	-405449414	2.0.10.242	2.0.10.242	10-10-2019	2019-10-10 11:28:13	19:28:13	female	2.0.10.147	25	Red_C_2.bmp	1339	0		0	0	137376	0		0	0	NULL	NULL	NULL	Medium	run1	1	List2	Catch.wav	V_T	1	1	1	1	137226	150	1	446	137672
Exp2	4	Exp2-4-1	59.938	1.0.0.162	2	right	guoxiuxia	-405449414	2.0.10.242	2.0.10.242	10-10-2019	2019-10-10 11:28:13	19:28:13	female	2.0.10.147	26	Red_S_2.bmp	1100	0		0	0	139862	0		0	0	NULL	NULL	NULL	Medium	run1		List2	Catch.wav	V_S	0		0	1	139712	150	1	359	140071
Exp2	4	Exp2-4-1	59.938	1.0.0.162	2	right	guoxiuxia	-405449414	2.0.10.242	2.0.10.242	10-10-2019	2019-10-10 11:28:13	19:28:13	female	2.0.10.147	27	Red_C.bmp	970	0		0	0	142114	0		0	0	NULL	NULL	NULL	Medium	run1	1	List2	A_T.wav	AV_T	1	1	1	1	141964	150	1	611	142575
Exp2	4	Exp2-4-1	59.938	1.0.0.162	2	right	guoxiuxia	-405449414	2.0.10.242	2.0.10.242	10-10-2019	2019-10-10 11:28:13	19:28:13	female	2.0.10.147	28	Red_S.bmp	1079	0		0	0	144233	0		0	0	NULL	NULL	NULL	Medium	run1		List2	A_S.wav	AV_S	0		0	1	144083	150	1	476	144559
Exp2	4	Exp2-4-1	59.938	1.0.0.162	2	right	guoxiuxia	-405449414	2.0.10.242	2.0.10.242	10-10-2019	2019-10-10 11:28:13	19:28:13	female	2.0.10.147	29	Red_C.bmp	965	0		0	0	146469	0		0	0	NULL	NULL	NULL	Medium	run1	1	List2	A_T.wav	AV_T	1	1	0	1	146319	150	1	512	146831
Exp2	4	Exp2-4-1	59.938	1.0.0.162	2	right	guoxiuxia	-405449414	2.0.10.242	2.0.10.242	10-10-2019	2019-10-10 11:28:13	19:28:13	female	2.0.10.147	30	Red_C.bmp	1120	0		0	0	148588	0		0	0	NULL	NULL	NULL	Medium	run1	1	List2	A_T.wav	AV_T	1	1	0	1	148438	150	1	392	148830
Exp2	4	Exp2-4-1	59.938	1.0.0.162	2	right	guoxiuxia	-405449414	2.0.10.242	2.0.10.242	10-10-2019	2019-10-10 11:28:13	19:28:13	female	2.0.10.147	31	Blue_S_2.bmp	1122	0		0	0	150857	0		0	0	NULL	NULL	NULL	Medium	run1	1	List2	Catch.wav	V_T	1	1	1	1	150707	150	1	748	151455
Exp2	4	Exp2-4-1	59.938	1.0.0.162	2	right	guoxiuxia	-405449414	2.0.10.242	2.0.10.242	10-10-2019	2019-10-10 11:28:13	19:28:13	female	2.0.10.147	32	Blue_S_2.bmp	1112	0		0	0	153126	0		0	0	NULL	NULL	NULL	Medium	run1	1	List2	A_T.wav	AV_T	1	1	1	1	152976	150	1	446	153422
Exp2	4	Exp2-4-1	59.938	1.0.0.162	2	right	guoxiuxia	-405449414	2.0.10.242	2.0.10.242	10-10-2019	2019-10-10 11:28:13	19:28:13	female	2.0.10.147	33	Catch.bmp	1291	0		0	0	155395	0		0	0	NULL	NULL	NULL	Medium	run1	1	List2	A_T.wav	A_T	1	1	0	1	155245	150	1	954	156199
Exp2	4	Exp2-4-1	59.938	1.0.0.162	2	right	guoxiuxia	-405449414	2.0.10.242	2.0.10.242	10-10-2019	2019-10-10 11:28:13	19:28:13	female	2.0.10.147	34	Catch.bmp	1275	0		0	0	157847	0		0	0	NULL	NULL	NULL	Medium	run1	1	List2	A_T.wav	A_T	1	1	0	1	157697	150	1	702	158399
Exp2	4	Exp2-4-1	59.938	1.0.0.162	2	right	guoxiuxia	-405449414	2.0.10.242	2.0.10.242	10-10-2019	2019-10-10 11:28:13	19:28:13	female	2.0.10.147	35	Catch.bmp	1331	0		0	0	160283	0		0	0	NULL	NULL	NULL	Medium	run1	1	List2	A_T.wav	A_T	1	1	0	1	160133	150	1	585	160718
Exp2	4	Exp2-4-1	59.938	1.0.0.162	2	right	guoxiuxia	-405449414	2.0.10.242	2.0.10.242	10-10-2019	2019-10-10 11:28:13	19:28:13	female	2.0.10.147	36	Blue_S_2.bmp	1096	0		0	0	162769	0		0	0	NULL	NULL	NULL	Medium	run1	1	List2	Catch.wav	V_T	1	1	1	1	162619	150	1	1163	163782
Exp2	4	Exp2-4-1	59.938	1.0.0.162	2	right	guoxiuxia	-405449414	2.0.10.242	2.0.10.242	10-10-2019	2019-10-10 11:28:13	19:28:13	female	2.0.10.147	37	Blue_C.bmp	1052	0		0	1	165022	0		0	0	NULL	NULL	NULL	Medium	Run1		List2	Catch.wav	V_S	0		1	1	164871	151		0	0
Exp2	4	Exp2-4-1	59.938	1.0.0.162	2	right	guoxiuxia	-405449414	2.0.10.242	2.0.10.242	10-10-2019	2019-10-10 11:28:13	19:28:13	female	2.0.10.147	38	Red_S_2.bmp	1378	0		0	1	167291	0		0	0	NULL	NULL	NULL	Medium	run1		List2	A_S.wav	AV_S	0		1	1	167140	151	1	507	167647
Exp2	4	Exp2-4-1	59.938	1.0.0.162	2	right	guoxiuxia	-405449414	2.0.10.242	2.0.10.242	10-10-2019	2019-10-10 11:28:13	19:28:13	female	2.0.10.147	39	Red_C_2.bmp	1118	0		0	1	169827	0		0	0	NULL	NULL	NULL	Medium	run1	1	List2	Catch.wav	V_T	1	1	1	1	169676	151	1	491	170167
Exp2	4	Exp2-4-1	59.938	1.0.0.162	2	right	guoxiuxia	-405449414	2.0.10.242	2.0.10.242	10-10-2019	2019-10-10 11:28:13	19:28:13	female	2.0.10.147	40	Red_C.bmp	1149	0		0	1	172096	0		0	0	NULL	NULL	NULL	Medium	run1	1	List2	Catch.wav	V_T	1	1	1	1	171945	151	1	677	172622
Exp2	4	Exp2-4-1	59.938	1.0.0.162	2	right	guoxiuxia	-405449414	2.0.10.242	2.0.10.242	10-10-2019	2019-10-10 11:28:13	19:28:13	female	2.0.10.147	41	Blue_S.bmp	1421	0		0	0	174398	0		0	0	NULL	NULL	NULL	Medium	run1	1	List2	A_T.wav	AV_T	1	1	1	1	174248	150	1	1270	175518
Exp2	4	Exp2-4-1	59.938	1.0.0.162	2	right	guoxiuxia	-405449414	2.0.10.242	2.0.10.242	10-10-2019	2019-10-10 11:28:13	19:28:13	female	2.0.10.147	42	Blue_S.bmp	1454	0		0	0	176967	0		0	0	NULL	NULL	NULL	Medium	run1	1	List2	A_T.wav	AV_T	1	1	0	1	176817	150	1	677	177494
Exp2	4	Exp2-4-1	59.938	1.0.0.162	2	right	guoxiuxia	-405449414	2.0.10.242	2.0.10.242	10-10-2019	2019-10-10 11:28:13	19:28:13	female	2.0.10.147	43	Catch.bmp	1017	0		0	0	179570	0		0	0	NULL	NULL	NULL	Medium	run1	1	List2	A_T.wav	A_T	1	1	0	1	179420	150	1	578	179998
Exp2	4	Exp2-4-1	59.938	1.0.0.162	2	right	guoxiuxia	-405449414	2.0.10.242	2.0.10.242	10-10-2019	2019-10-10 11:28:13	19:28:13	female	2.0.10.147	44	Red_C.bmp	1195	0		0	0	181739	0		0	0	NULL	NULL	NULL	Medium	run1	1	List2	Catch.wav	V_T	1	1	0	1	181589	150	1	410	181999
Exp2	4	Exp2-4-1	59.938	1.0.0.162	2	right	guoxiuxia	-405449414	2.0.10.242	2.0.10.242	10-10-2019	2019-10-10 11:28:13	19:28:13	female	2.0.10.147	45	Red_C.bmp	1266	0		0	0	184091	0		0	0	NULL	NULL	NULL	Medium	run1	1	List2	Catch.wav	V_T	1	1	0	1	183941	150	1	609	184550
Exp2	4	Exp2-4-1	59.938	1.0.0.162	2	right	guoxiuxia	-405449414	2.0.10.242	2.0.10.242	10-10-2019	2019-10-10 11:28:13	19:28:13	female	2.0.10.147	46	Blue_S.bmp	1058	0		0	1	186511	0		0	0	NULL	NULL	NULL	Medium	run1	1	List2	Catch.wav	V_T	1	1	1	1	186360	151	1	743	187103
Exp2	4	Exp2-4-1	59.938	1.0.0.162	2	right	guoxiuxia	-405449414	2.0.10.242	2.0.10.242	10-10-2019	2019-10-10 11:28:13	19:28:13	female	2.0.10.147	47	Catch.bmp	1367	0		0	1	188730	0		0	0	NULL	NULL	NULL	Medium	run1	1	List2	A_T.wav	A_T	1	1	1	1	188579	151	1	723	189302
Exp2	4	Exp2-4-1	59.938	1.0.0.162	2	right	guoxiuxia	-405449414	2.0.10.242	2.0.10.242	10-10-2019	2019-10-10 11:28:13	19:28:13	female	2.0.10.147	48	Catch.bmp	902	0		0	0	191249	0		0	0	NULL	NULL	NULL	Medium	run1	1	List2	A_T.wav	A_T	1	1	0	1	191099	150	1	570	191669
Exp2	4	Exp2-4-1	59.938	1.0.0.162	2	right	guoxiuxia	-405449414	2.0.10.242	2.0.10.242	10-10-2019	2019-10-10 11:28:13	19:28:13	female	2.0.10.147	49	Catch.bmp	1032	0		0	0	193301	0		0	0	NULL	NULL	NULL	Medium	run1	1	List2	A_T.wav	A_T	1	1	0	1	193151	150	1	503	193654
Exp2	4	Exp2-4-1	59.938	1.0.0.162	2	right	guoxiuxia	-405449414	2.0.10.242	2.0.10.242	10-10-2019	2019-10-10 11:28:13	19:28:13	female	2.0.10.147	50	Blue_C_2.bmp	1548	0		0	1	195487	0		0	0	NULL	NULL	NULL	Medium	run1		List2	A_S.wav	AV_S	0		1	1	195336	151		0	0
Exp2	4	Exp2-4-1	59.938	1.0.0.162	2	right	guoxiuxia	-405449414	2.0.10.242	2.0.10.242	10-10-2019	2019-10-10 11:28:13	19:28:13	female	2.0.10.147	51	Blue_S.bmp	1371	0		0	0	198256	0		0	0	NULL	NULL	NULL	Medium	run1	1	List2	A_T.wav	AV_T	1	1	0	1	198106	150	1	540	198646
Exp2	4	Exp2-4-1	59.938	1.0.0.162	2	right	guoxiuxia	-405449414	2.0.10.242	2.0.10.242	10-10-2019	2019-10-10 11:28:13	19:28:13	female	2.0.10.147	52	Red_S.bmp	1069	0		0	0	200775	0		0	0	NULL	NULL	NULL	Medium	run1		List2	A_S.wav	AV_S	0		0	1	200625	150		0	0
Exp2	4	Exp2-4-1	59.938	1.0.0.162	2	right	guoxiuxia	-405449414	2.0.10.242	2.0.10.242	10-10-2019	2019-10-10 11:28:13	19:28:13	female	2.0.10.147	53	Blue_C.bmp	1363	0		0	0	203061	0		0	0	NULL	NULL	NULL	Medium	run1		List2	A_S.wav	AV_S	0		0	1	202911	150		0	0
Exp2	4	Exp2-4-1	59.938	1.0.0.162	2	right	guoxiuxia	-405449414	2.0.10.242	2.0.10.242	10-10-2019	2019-10-10 11:28:13	19:28:13	female	2.0.10.147	54	Red_S_2.bmp	858	0		0	0	205647	0		0	0	NULL	NULL	NULL	Medium	run1		List2	A_S.wav	AV_S	0		0	1	205497	150	1	476	205973
Exp2	4	Exp2-4-1	59.938	1.0.0.162	2	right	guoxiuxia	-405449414	2.0.10.242	2.0.10.242	10-10-2019	2019-10-10 11:28:13	19:28:13	female	2.0.10.147	55	Red_S.bmp	945	0		0	0	207666	0		0	0	NULL	NULL	NULL	Medium	run1		List2	Catch.wav	V_S	0		0	1	207516	150		0	0
Exp2	4	Exp2-4-1	59.938	1.0.0.162	2	right	guoxiuxia	-405449414	2.0.10.242	2.0.10.242	10-10-2019	2019-10-10 11:28:13	19:28:13	female	2.0.10.147	56	Blue_S.bmp	1052	0		0	0	209835	0		0	0	NULL	NULL	NULL	Medium	run1	1	List2	A_T.wav	AV_T	1	1	1	1	209685	150	1	824	210509
Exp2	4	Exp2-4-1	59.938	1.0.0.162	2	right	guoxiuxia	-405449414	2.0.10.242	2.0.10.242	10-10-2019	2019-10-10 11:28:13	19:28:13	female	2.0.10.147	57	Catch.bmp	1410	0		0	0	212037	0		0	0	NULL	NULL	NULL	Medium	run1	1	List2	A_T.wav	A_T	1	1	0	1	211887	150	1	798	212685
Exp2	4	Exp2-4-1	59.938	1.0.0.162	2	right	guoxiuxia	-405449414	2.0.10.242	2.0.10.242	10-10-2019	2019-10-10 11:28:13	19:28:13	female	2.0.10.147	58	Blue_S_2.bmp	972	0		1	0	214606	0		0	0	NULL	NULL	NULL	Medium	run1	1	List2	Catch.wav	V_T	1	1	1	1	214456	150	1	885	215341
Exp2	4	Exp2-4-1	59.938	1.0.0.162	2	right	guoxiuxia	-405449414	2.0.10.242	2.0.10.242	10-10-2019	2019-10-10 11:28:13	19:28:13	female	2.0.10.147	59	Blue_S.bmp	1118	0		0	0	216725	0		0	0	NULL	NULL	NULL	Medium	run1	1	List2	Catch.wav	V_T	1	1	0	1	216575	150	1	774	217349
Exp2	4	Exp2-4-1	59.938	1.0.0.162	2	right	guoxiuxia	-405449414	2.0.10.242	2.0.10.242	10-10-2019	2019-10-10 11:28:13	19:28:13	female	2.0.10.147	60	Blue_S.bmp	1048	0		0	0	218994	0		0	0	NULL	NULL	NULL	Medium	run1	1	List2	Catch.wav	V_T	1	1	0	1	218844	150	1	913	219757
Exp2	4	Exp2-4-1	59.938	1.0.0.162	2	right	guoxiuxia	-405449414	2.0.10.242	2.0.10.242	10-10-2019	2019-10-10 11:28:13	19:28:13	female	2.0.10.147	61	Blue_S.bmp	826	0		0	1	221197	0		0	0	NULL	NULL	NULL	Medium	run1	1	List2	A_T.wav	AV_T	1	1	1	1	221046	151	1	784	221830
Exp2	4	Exp2-4-1	59.938	1.0.0.162	2	right	guoxiuxia	-405449414	2.0.10.242	2.0.10.242	10-10-2019	2019-10-10 11:28:13	19:28:13	female	2.0.10.147	62	Red_C_2.bmp	1046	0		0	0	223182	0		0	0	NULL	NULL	NULL	Medium	run1	1	List2	A_T.wav	AV_T	1	1	0	1	223032	150	1	597	223629
Exp2	4	Exp2-4-1	59.938	1.0.0.162	2	right	guoxiuxia	-405449414	2.0.10.242	2.0.10.242	10-10-2019	2019-10-10 11:28:13	19:28:13	female	2.0.10.147	63	Blue_S.bmp	1175	0		0	0	225384	0		0	0	NULL	NULL	NULL	Medium	run1	1	List2	Catch.wav	V_T	1	1	1	1	225234	150	1	571	225805
Exp2	4	Exp2-4-1	59.938	1.0.0.162	2	right	guoxiuxia	-405449414	2.0.10.242	2.0.10.242	10-10-2019	2019-10-10 11:28:13	19:28:13	female	2.0.10.147	64	Red_C.bmp	1303	0		0	0	227720	0		0	0	NULL	NULL	NULL	Medium	run1	1	List2	A_T.wav	AV_T	1	1	1	1	227570	150	1	403	227973
Exp2	4	Exp2-4-1	59.938	1.0.0.162	2	right	guoxiuxia	-405449414	2.0.10.242	2.0.10.242	10-10-2019	2019-10-10 11:28:13	19:28:13	female	2.0.10.147	65	Red_S_2.bmp	1208	0		0	0	230173	0		0	0	NULL	NULL	NULL	Medium	run1		List2	Catch.wav	V_S	0		0	2	230023	150	1	694	230717
Exp2	4	Exp2-4-1	59.938	1.0.0.162	2	right	guoxiuxia	-405449414	2.0.10.242	2.0.10.242	10-10-2019	2019-10-10 11:28:13	19:28:13	female	2.0.10.147	66	Red_C.bmp	921	0		0	0	232542	0		0	0	NULL	NULL	NULL	Medium	run1	1	List2	Catch.wav	V_T	1	1	0	1	232392	150	1	484	232876
Exp2	4	Exp2-4-1	59.938	1.0.0.162	2	right	guoxiuxia	-405449414	2.0.10.242	2.0.10.242	10-10-2019	2019-10-10 11:28:13	19:28:13	female	2.0.10.147	67	Blue_S.bmp	1433	0		0	1	234611	0		0	0	NULL	NULL	NULL	Medium	run1	1	List2	A_T.wav	AV_T	1	1	1	1	234460	151	1	864	235324
Exp2	4	Exp2-4-1	59.938	1.0.0.162	2	right	guoxiuxia	-405449414	2.0.10.242	2.0.10.242	10-10-2019	2019-10-10 11:28:13	19:28:13	female	2.0.10.147	68	Red_C.bmp	1121	0		0	0	237197	0		0	0	NULL	NULL	NULL	Medium	run1	1	List2	Catch.wav	V_T	1	1	0	2	237047	150	1	534	237581
Exp2	4	Exp2-4-1	59.938	1.0.0.162	2	right	guoxiuxia	-405449414	2.0.10.242	2.0.10.242	10-10-2019	2019-10-10 11:28:13	19:28:13	female	2.0.10.147	69	Red_C_2.bmp	979	0		0	0	239466	0		0	0	NULL	NULL	NULL	Medium	run1	1	List2	Catch.wav	V_T	1	1	0	2	239316	150	1	784	240100
Exp2	4	Exp2-4-1	59.938	1.0.0.162	2	right	guoxiuxia	-405449414	2.0.10.242	2.0.10.242	10-10-2019	2019-10-10 11:28:13	19:28:13	female	2.0.10.147	70	Red_C_2.bmp	992	0		0	0	241601	0		0	0	NULL	NULL	NULL	Medium	run1	1	List2	Catch.wav	V_T	1	1	0	1	241451	150	1	505	241956
Exp2	4	Exp2-4-1	59.938	1.0.0.162	2	right	guoxiuxia	-405449414	2.0.10.242	2.0.10.242	10-10-2019	2019-10-10 11:28:13	19:28:13	female	2.0.10.147	71	Red_C.bmp	1042	0		1	0	243753	0		0	0	NULL	NULL	NULL	Medium	run1	1	List2	A_T.wav	AV_T	1	1	1	1	243603	150	1	521	244124
Exp2	4	Exp2-4-1	59.938	1.0.0.162	2	right	guoxiuxia	-405449414	2.0.10.242	2.0.10.242	10-10-2019	2019-10-10 11:28:13	19:28:13	female	2.0.10.147	72	Red_C.bmp	1339	0		0	0	245956	0		0	0	NULL	NULL	NULL	Medium	run1	1	List2	Catch.wav	V_T	1	1	1	1	245806	150	1	494	246300
Exp2	4	Exp2-4-1	59.938	1.0.0.162	2	right	guoxiuxia	-405449414	2.0.10.242	2.0.10.242	10-10-2019	2019-10-10 11:28:13	19:28:13	female	2.0.10.147	73	Catch.bmp	1212	0		0	0	248442	0		0	0	NULL	NULL	NULL	Medium	run1	1	List2	A_T.wav	A_T	1	1	0	2	248292	150	1	880	249172
Exp2	4	Exp2-4-1	59.938	1.0.0.162	2	right	guoxiuxia	-405449414	2.0.10.242	2.0.10.242	10-10-2019	2019-10-10 11:28:13	19:28:13	female	2.0.10.147	74	Red_C_2.bmp	934	0		0	0	250811	0		0	0	NULL	NULL	NULL	Medium	run1	1	List2	Catch.wav	V_T	1	1	1	1	250661	150	1	528	251189
Exp2	4	Exp2-4-1	59.938	1.0.0.162	2	right	guoxiuxia	-405449414	2.0.10.242	2.0.10.242	10-10-2019	2019-10-10 11:28:13	19:28:13	female	2.0.10.147	75	Blue_S.bmp	964	0		0	0	252896	0		0	0	NULL	NULL	NULL	Medium	run1	1	List2	Catch.wav	V_T	1	1	0	1	252746	150	1	1026	253772
Exp2	4	Exp2-4-1	59.938	1.0.0.162	2	right	guoxiuxia	-405449414	2.0.10.242	2.0.10.242	10-10-2019	2019-10-10 11:28:13	19:28:13	female	2.0.10.147	76	Blue_S_2.bmp	1600	0		0	0	255015	0		0	0	NULL	NULL	NULL	Medium	run1	1	List2	A_T.wav	AV_T	1	1	1	1	254865	150	1	667	255532
Exp2	4	Exp2-4-1	59.938	1.0.0.162	2	right	guoxiuxia	-405449414	2.0.10.242	2.0.10.242	10-10-2019	2019-10-10 11:28:13	19:28:13	female	2.0.10.147	77	Red_C_2.bmp	1469	0		0	0	257768	0		0	0	NULL	NULL	NULL	Medium	run1	1	List2	A_T.wav	AV_T	1	1	0	1	257618	150	1	658	258276
Exp2	4	Exp2-4-1	59.938	1.0.0.162	2	right	guoxiuxia	-405449414	2.0.10.242	2.0.10.242	10-10-2019	2019-10-10 11:28:13	19:28:13	female	2.0.10.147	78	Catch.bmp	1088	0		0	0	260387	0		0	0	NULL	NULL	NULL	Medium	run1	1	List2	A_T.wav	A_T	1	1	0	1	260237	150	1	688	260925
Exp2	4	Exp2-4-1	59.938	1.0.0.162	2	right	guoxiuxia	-405449414	2.0.10.242	2.0.10.242	10-10-2019	2019-10-10 11:28:13	19:28:13	female	2.0.10.147	79	Blue_S_2.bmp	1110	0		0	0	262623	0		0	0	NULL	NULL	NULL	Medium	run1	1	List2	A_T.wav	AV_T	1	1	0	1	262473	150	1	571	263044
Exp2	4	Exp2-4-1	59.938	1.0.0.162	2	right	guoxiuxia	-405449414	2.0.10.242	2.0.10.242	10-10-2019	2019-10-10 11:28:13	19:28:13	female	2.0.10.147	80	Catch.bmp	1078	0		0	0	264892	0		0	0	NULL	NULL	NULL	Medium	run1		List2	A_S.wav	A_S	0		0	1	264742	150	1	742	265484
Exp2	4	Exp2-4-1	59.938	1.0.0.162	2	right	guoxiuxia	-405449414	2.0.10.242	2.0.10.242	10-10-2019	2019-10-10 11:28:13	19:28:13	female	2.0.10.147	81	Catch.bmp	1512	0		0	0	267128	0		0	0	NULL	NULL	NULL	Medium	run1	1	List2	A_T.wav	A_T	1	1	0	1	266978	150	1	842	267820
Exp2	4	Exp2-4-1	59.938	1.0.0.162	2	right	guoxiuxia	-405449414	2.0.10.242	2.0.10.242	10-10-2019	2019-10-10 11:28:13	19:28:13	female	2.0.10.147	82	Red_C.bmp	816	0		0	0	269797	0		0	0	NULL	NULL	NULL	Medium	run1	1	List2	A_T.wav	AV_T	1	1	0	1	269647	150	1	525	270172
Exp2	4	Exp2-4-1	59.938	1.0.0.162	2	right	guoxiuxia	-405449414	2.0.10.242	2.0.10.242	10-10-2019	2019-10-10 11:28:13	19:28:13	female	2.0.10.147	83	Catch.bmp	1152	0		0	0	271766	0		0	0	NULL	NULL	NULL	Medium	run1	1	List2	A_T.wav	A_T	1	1	0	1	271616	150	1	612	272228
Exp2	4	Exp2-4-1	59.938	1.0.0.162	2	right	guoxiuxia	-405449414	2.0.10.242	2.0.10.242	10-10-2019	2019-10-10 11:28:13	19:28:13	female	2.0.10.147	84	Red_C_2.bmp	1376	0		0	0	274068	0		0	0	NULL	NULL	NULL	Medium	run1	1	List2	Catch.wav	V_T	1	1	1	1	273918	150	1	646	274564
Exp2	4	Exp2-4-1	59.938	1.0.0.162	2	right	guoxiuxia	-405449414	2.0.10.242	2.0.10.242	10-10-2019	2019-10-10 11:28:13	19:28:13	female	2.0.10.147	85	Catch.bmp	1493	0		0	0	276604	0		0	0	NULL	NULL	NULL	Medium	run1	1	List2	A_T.wav	A_T	1	1	1	1	276454	150	1	781	277235
Exp2	4	Exp2-4-1	59.938	1.0.0.162	2	right	guoxiuxia	-405449414	2.0.10.242	2.0.10.242	10-10-2019	2019-10-10 11:28:13	19:28:13	female	2.0.10.147	86	Catch.bmp	1327	0		0	0	279257	0		0	0	NULL	NULL	NULL	Medium	run1	1	List2	A_T.wav	A_T	1	1	0	1	279107	150	1	728	279835
Exp2	4	Exp2-4-1	59.938	1.0.0.162	2	right	guoxiuxia	-405449414	2.0.10.242	2.0.10.242	10-10-2019	2019-10-10 11:28:13	19:28:13	female	2.0.10.147	87	Blue_S.bmp	1372	0		0	0	281743	0		0	0	NULL	NULL	NULL	Medium	run1	1	List2	Catch.wav	V_T	1	1	1	1	281593	150	1	634	282227
Exp2	4	Exp2-4-1	59.938	1.0.0.162	2	right	guoxiuxia	-405449414	2.0.10.242	2.0.10.242	10-10-2019	2019-10-10 11:28:13	19:28:13	female	2.0.10.147	88	Catch.bmp	1060	0		0	0	284262	0		0	0	NULL	NULL	NULL	Medium	run1	1	List2	A_T.wav	A_T	1	1	1	1	284112	150	1	675	284787
Exp2	4	Exp2-4-1	59.938	1.0.0.162	2	right	guoxiuxia	-405449414	2.0.10.242	2.0.10.242	10-10-2019	2019-10-10 11:28:13	19:28:13	female	2.0.10.147	89	Catch.bmp	1206	0		0	0	286481	0		0	0	NULL	NULL	NULL	Medium	run1	1	List2	A_T.wav	A_T	1	1	0	1	286331	150	1	648	286979
Exp2	4	Exp2-4-1	59.938	1.0.0.162	2	right	guoxiuxia	-405449414	2.0.10.242	2.0.10.242	10-10-2019	2019-10-10 11:28:13	19:28:13	female	2.0.10.147	90	Red_S.bmp	958	0		0	0	288834	0		0	0	NULL	NULL	NULL	Medium	run1		List2	A_S.wav	AV_S	0		0	1	288684	150		0	0
Exp2	4	Exp2-4-1	59.938	1.0.0.162	2	right	guoxiuxia	-405449414	2.0.10.242	2.0.10.242	10-10-2019	2019-10-10 11:28:13	19:28:13	female	2.0.10.147	91	Red_C.bmp	911	0		0	0	291019	0		0	0	NULL	NULL	NULL	Medium	run1	1	List2	A_T.wav	AV_T	1	1	0	1	290869	150	1	478	291347
Exp2	4	Exp2-4-1	59.938	1.0.0.162	2	right	guoxiuxia	-405449414	2.0.10.242	2.0.10.242	10-10-2019	2019-10-10 11:28:13	19:28:13	female	2.0.10.147	92	Catch.bmp	1115	0		0	0	293088	0		0	0	NULL	NULL	NULL	Medium	run1	1	List2	A_T.wav	A_T	1	1	0	1	292938	150	1	625	293563
Exp2	4	Exp2-4-1	59.938	1.0.0.162	2	right	guoxiuxia	-405449414	2.0.10.242	2.0.10.242	10-10-2019	2019-10-10 11:28:13	19:28:13	female	2.0.10.147	93	Red_C_2.bmp	831	0		0	0	295357	0		0	0	NULL	NULL	NULL	Medium	run1	1	List2	Catch.wav	V_T	1	1	1	1	295207	150	1	541	295748
Exp2	4	Exp2-4-1	59.938	1.0.0.162	2	right	guoxiuxia	-405449414	2.0.10.242	2.0.10.242	10-10-2019	2019-10-10 11:28:13	19:28:13	female	2.0.10.147	94	Catch.bmp	815	0		0	1	297343	0		0	0	NULL	NULL	NULL	Medium	run1	1	List2	A_T.wav	A_T	1	1	1	1	297192	151	1	651	297843
Exp2	4	Exp2-4-1	59.938	1.0.0.162	2	right	guoxiuxia	-405449414	2.0.10.242	2.0.10.242	10-10-2019	2019-10-10 11:28:13	19:28:13	female	2.0.10.147	95	Red_S_2.bmp	1476	0		0	0	299311	0		0	0	NULL	NULL	NULL	Medium	run1		List2	A_S.wav	AV_S	0		0	1	299161	150		0	0
Exp2	4	Exp2-4-1	59.938	1.0.0.162	2	right	guoxiuxia	-405449414	2.0.10.242	2.0.10.242	10-10-2019	2019-10-10 11:28:13	19:28:13	female	2.0.10.147	96	Blue_S_2.bmp	1417	0		0	0	302014	0		0	0	NULL	NULL	NULL	Medium	run1	1	List2	Catch.wav	V_T	1	1	1	1	301864	150	1	612	302476
Exp2	4	Exp2-4-1	59.938	1.0.0.162	2	right	guoxiuxia	-405449414	2.0.10.242	2.0.10.242	10-10-2019	2019-10-10 11:28:13	19:28:13	female	2.0.10.147	97	Blue_S.bmp	1230	0		1	0	304583	0		0	0	NULL	NULL	NULL	Medium	run1	1	List2	A_T.wav	AV_T	1	1	1	1	304433	150	1	642	305075
Exp2	4	Exp2-4-1	59.938	1.0.0.162	2	right	guoxiuxia	-405449414	2.0.10.242	2.0.10.242	10-10-2019	2019-10-10 11:28:13	19:28:13	female	2.0.10.147	98	Blue_S.bmp	1534	0		0	0	306969	0		0	0	NULL	NULL	NULL	Medium	run1	1	List2	Catch.wav	V_T	1	1	1	1	306819	150	1	704	307523
Exp2	4	Exp2-4-1	59.938	1.0.0.162	2	right	guoxiuxia	-405449414	2.0.10.242	2.0.10.242	10-10-2019	2019-10-10 11:28:13	19:28:13	female	2.0.10.147	99	Blue_C_2.bmp	1442	0		0	0	309655	0		0	0	NULL	NULL	NULL	Medium	run1		List2	Catch.wav	V_S	0		0	1	309505	150	1	626	310131
Exp2	4	Exp2-4-1	59.938	1.0.0.162	2	right	guoxiuxia	-405449414	2.0.10.242	2.0.10.242	10-10-2019	2019-10-10 11:28:13	19:28:13	female	2.0.10.147	100	Blue_S_2.bmp	1151	0		0	0	312258	0		0	0	NULL	NULL	NULL	Medium	run1	1	List2	Catch.wav	V_T	1	1	0	1	312108	150	1	695	312803
Exp2	4	Exp2-4-1	59.938	1.0.0.162	2	right	guoxiuxia	-405449414	2.0.10.242	2.0.10.242	10-10-2019	2019-10-10 11:28:13	19:28:13	female	2.0.10.147	101	Red_S.bmp	1280	0		0	1	314561	0		0	0	NULL	NULL	NULL	Medium	run1		List2	Catch.wav	V_S	0		0	1	314410	151		0	0
Exp2	4	Exp2-4-1	59.938	1.0.0.162	2	right	guoxiuxia	-405449414	2.0.10.242	2.0.10.242	10-10-2019	2019-10-10 11:28:13	19:28:13	female	2.0.10.147	102	Blue_S.bmp	1551	0		0	0	317063	0		0	0	NULL	NULL	NULL	Medium	run1	1	List2	A_T.wav	AV_T	1	1	1	1	316913	150	1	698	317611
Exp2	4	Exp2-4-1	59.938	1.0.0.162	2	right	guoxiuxia	-405449414	2.0.10.242	2.0.10.242	10-10-2019	2019-10-10 11:28:13	19:28:13	female	2.0.10.147	103	Blue_S.bmp	1112	0		0	0	319766	0		0	0	NULL	NULL	NULL	Medium	run1	1	List2	Catch.wav	V_T	1	1	0	1	319616	150	1	794	320410
Exp2	4	Exp2-4-1	59.938	1.0.0.162	2	right	guoxiuxia	-405449414	2.0.10.242	2.0.10.242	10-10-2019	2019-10-10 11:28:13	19:28:13	female	2.0.10.147	104	Catch.bmp	858	0		0	0	322035	0		0	0	NULL	NULL	NULL	Medium	run1	1	List2	A_T.wav	A_T	1	1	1	1	321885	150	1	733	322618
Exp2	4	Exp2-4-1	59.938	1.0.0.162	2	right	guoxiuxia	-405449414	2.0.10.242	2.0.10.242	10-10-2019	2019-10-10 11:28:13	19:28:13	female	2.0.10.147	105	Blue_S_2.bmp	1093	0		0	0	324054	0		0	0	NULL	NULL	NULL	Medium	run1	1	List2	A_T.wav	AV_T	1	1	0	2	323904	150	1	714	324618
Exp2	4	Exp2-4-1	59.938	1.0.0.162	2	right	guoxiuxia	-405449414	2.0.10.242	2.0.10.242	10-10-2019	2019-10-10 11:28:13	19:28:13	female	2.0.10.147	106	Catch.bmp	1364	0		0	0	326306	0		0	0	NULL	NULL	NULL	Medium	run1	1	List2	A_T.wav	A_T	1	1	0	1	326156	150	1	582	326738
Exp2	4	Exp2-4-1	59.938	1.0.0.162	2	right	guoxiuxia	-405449414	2.0.10.242	2.0.10.242	10-10-2019	2019-10-10 11:28:13	19:28:13	female	2.0.10.147	107	Blue_S.bmp	1327	0		0	0	328825	0		0	0	NULL	NULL	NULL	Medium	run1	1	List2	Catch.wav	V_T	1	1	1	1	328675	150	1	647	329322
Exp2	4	Exp2-4-1	59.938	1.0.0.162	2	right	guoxiuxia	-405449414	2.0.10.242	2.0.10.242	10-10-2019	2019-10-10 11:28:13	19:28:13	female	2.0.10.147	108	Blue_S.bmp	1363	0		0	0	331311	0		0	0	NULL	NULL	NULL	Medium	run1	1	List2	Catch.wav	V_T	1	1	0	1	331161	150	1	610	331771
Exp2	4	Exp2-4-1	59.938	1.0.0.162	2	right	guoxiuxia	-405449414	2.0.10.242	2.0.10.242	10-10-2019	2019-10-10 11:28:13	19:28:13	female	2.0.10.147	109	Blue_S.bmp	1145	0		0	1	333831	0		0	0	NULL	NULL	NULL	Medium	run1	1	List2	Catch.wav	V_T	1	1	1	1	333680	151	1	442	334122
Exp2	4	Exp2-4-1	59.938	1.0.0.162	2	right	guoxiuxia	-405449414	2.0.10.242	2.0.10.242	10-10-2019	2019-10-10 11:28:13	19:28:13	female	2.0.10.147	110	Red_C.bmp	1314	0		0	0	336133	0		0	0	NULL	NULL	NULL	Medium	run1	1	List2	Catch.wav	V_T	1	1	0	1	335983	150	1	563	336546
Exp2	4	Exp2-4-1	59.938	1.0.0.162	2	right	guoxiuxia	-405449414	2.0.10.242	2.0.10.242	10-10-2019	2019-10-10 11:28:13	19:28:13	female	2.0.10.147	111	Blue_C_2.bmp	1000	0		0	0	338602	0		0	0	NULL	NULL	NULL	Medium	run1		List2	Catch.wav	V_S	0		0	1	338452	150		0	0
Exp2	4	Exp2-4-1	59.938	1.0.0.162	2	right	guoxiuxia	-405449414	2.0.10.242	2.0.10.242	10-10-2019	2019-10-10 11:28:13	19:28:13	female	2.0.10.147	112	Red_C_2.bmp	1176	0		0	0	340821	0		0	0	NULL	NULL	NULL	Medium	run1	1	List2	A_T.wav	AV_T	1	1	1	1	340671	150	1	523	341194
Exp2	4	Exp2-4-1	59.938	1.0.0.162	2	right	guoxiuxia	-405449414	2.0.10.242	2.0.10.242	10-10-2019	2019-10-10 11:28:13	19:28:13	female	2.0.10.147	113	Catch.bmp	1445	0		0	0	343157	0		0	0	NULL	NULL	NULL	Medium	run1	1	List2	A_T.wav	A_T	1	1	0	1	343007	150	1	651	343658
Exp2	4	Exp2-4-1	59.938	1.0.0.162	2	right	guoxiuxia	-405449414	2.0.10.242	2.0.10.242	10-10-2019	2019-10-10 11:28:13	19:28:13	female	2.0.10.147	114	Catch.bmp	1350	0		0	1	345760	0		0	0	NULL	NULL	NULL	Medium	run1	1	List2	A_T.wav	A_T	1	1	1	1	345609	151	1	458	346067
Exp2	4	Exp2-4-1	59.938	1.0.0.162	2	right	guoxiuxia	-405449414	2.0.10.242	2.0.10.242	10-10-2019	2019-10-10 11:28:13	19:28:13	female	2.0.10.147	115	Red_C.bmp	1108	0		0	0	348262	0		0	0	NULL	NULL	NULL	Medium	run1	1	List2	Catch.wav	V_T	1	1	1	1	348112	150	1	690	348802
Exp2	4	Exp2-4-1	59.938	1.0.0.162	2	right	guoxiuxia	-405449414	2.0.10.242	2.0.10.242	10-10-2019	2019-10-10 11:28:13	19:28:13	female	2.0.10.147	116	Catch.bmp	1413	0		0	0	350531	0		0	0	NULL	NULL	NULL	Medium	run1	1	List2	A_T.wav	A_T	1	1	1	1	350381	150	1	605	350986
Exp2	4	Exp2-4-1	59.938	1.0.0.162	2	right	guoxiuxia	-405449414	2.0.10.242	2.0.10.242	10-10-2019	2019-10-10 11:28:13	19:28:13	female	2.0.10.147	117	Blue_C_2.bmp	1154	0		0	1	353101	0		0	0	NULL	NULL	NULL	Medium	run1		List2	Catch.wav	V_S	0		1	1	352950	151		0	0
Exp2	4	Exp2-4-1	59.938	1.0.0.162	2	right	guoxiuxia	-405449414	2.0.10.242	2.0.10.242	10-10-2019	2019-10-10 11:28:13	19:28:13	female	2.0.10.147	118	Red_C_2.bmp	1209	0		0	0	355470	0		0	0	NULL	NULL	NULL	Medium	run1	1	List2	Catch.wav	V_T	1	1	0	1	355320	150	1	506	355826
Exp2	4	Exp2-4-1	59.938	1.0.0.162	2	right	guoxiuxia	-405449414	2.0.10.242	2.0.10.242	10-10-2019	2019-10-10 11:28:13	19:28:13	female	2.0.10.147	119	Catch.bmp	1123	0		0	0	357839	0		0	0	NULL	NULL	NULL	Medium	run1	1	List2	A_T.wav	A_T	1	1	1	1	357689	150	1	801	358490
Exp2	4	Exp2-4-1	59.938	1.0.0.162	2	right	guoxiuxia	-405449414	2.0.10.242	2.0.10.242	10-10-2019	2019-10-10 11:28:13	19:28:13	female	2.0.10.147	120	Red_C_2.bmp	949	0		0	1	360125	0		0	0	NULL	NULL	NULL	Medium	run1	1	List2	Catch.wav	V_T	1	1	1	1	359974	151	1	428	360402
Exp2	4	Exp2-4-1	59.938	1.0.0.162	2	right	guoxiuxia	-405449414	2.0.10.242	2.0.10.242	10-10-2019	2019-10-10 11:28:13	19:28:13	female	2.0.10.147	121	Catch.bmp	1223	0		0	0	362227	0		0	0	NULL	NULL	NULL	Medium	run1	1	List2	A_T.wav	A_T	1	1	0	1	362077	150	1	572	362649
Exp2	4	Exp2-4-1	59.938	1.0.0.162	2	right	guoxiuxia	-405449414	2.0.10.242	2.0.10.242	10-10-2019	2019-10-10 11:28:13	19:28:13	female	2.0.10.147	122	Catch.bmp	1089	0		0	1	364613	0		0	0	NULL	NULL	NULL	Medium	run1	1	List2	A_T.wav	A_T	1	1	1	1	364462	151	1	531	364993
Exp2	4	Exp2-4-1	59.938	1.0.0.162	2	right	guoxiuxia	-405449414	2.0.10.242	2.0.10.242	10-10-2019	2019-10-10 11:28:13	19:28:13	female	2.0.10.147	123	Catch.bmp	1178	0		0	0	366865	0		0	0	NULL	NULL	NULL	Medium	run1		List2	A_S.wav	A_S	0		0	1	366715	150		0	0
Exp2	4	Exp2-4-1	59.938	1.0.0.162	2	right	guoxiuxia	-405449414	2.0.10.242	2.0.10.242	10-10-2019	2019-10-10 11:28:13	19:28:13	female	2.0.10.147	124	Red_C.bmp	955	0		0	0	369267	0		0	0	NULL	NULL	NULL	Medium	run1	1	List2	A_T.wav	AV_T	1	1	0	1	369117	150	1	524	369641
Exp2	4	Exp2-4-1	59.938	1.0.0.162	2	right	guoxiuxia	-405449414	2.0.10.242	2.0.10.242	10-10-2019	2019-10-10 11:28:13	19:28:13	female	2.0.10.147	125	Blue_S.bmp	1470	0		0	1	371370	0		0	0	NULL	NULL	NULL	Medium	run1	1	List2	A_T.wav	AV_T	1	1	1	1	371219	151	1	662	371881
Exp2	4	Exp2-4-1	59.938	1.0.0.162	2	right	guoxiuxia	-405449414	2.0.10.242	2.0.10.242	10-10-2019	2019-10-10 11:28:13	19:28:13	female	2.0.10.147	126	Blue_S.bmp	1545	0		0	0	373989	0		0	0	NULL	NULL	NULL	Medium	run1	1	List2	A_T.wav	AV_T	1	1	0	1	373839	150	1	578	374417
Exp2	4	Exp2-4-1	59.938	1.0.0.162	2	right	guoxiuxia	-405449414	2.0.10.242	2.0.10.242	10-10-2019	2019-10-10 11:28:13	19:28:13	female	2.0.10.147	127	Blue_S_2.bmp	1265	0		0	0	376692	0		0	0	NULL	NULL	NULL	Medium	run1	1	List2	Catch.wav	V_T	1	1	0	1	376542	150	1	668	377210
Exp2	4	Exp2-4-1	59.938	1.0.0.162	2	right	guoxiuxia	-405449414	2.0.10.242	2.0.10.242	10-10-2019	2019-10-10 11:28:13	19:28:13	female	2.0.10.147	128	Blue_S_2.bmp	1419	0		0	0	379111	0		0	0	NULL	NULL	NULL	Medium	run1	1	List2	Catch.wav	V_T	1	1	0	1	378961	150	1	464	379425
Exp2	4	Exp2-4-1	59.938	1.0.0.162	2	right	guoxiuxia	-405449414	2.0.10.242	2.0.10.242	10-10-2019	2019-10-10 11:28:13	19:28:13	female	2.0.10.147	129	Red_C.bmp	1140	0		0	0	381680	0		0	0	NULL	NULL	NULL	Medium	run1	1	List2	A_T.wav	AV_T	1	1	1	1	381530	150	1	487	382017
Exp2	4	Exp2-4-1	59.938	1.0.0.162	2	right	guoxiuxia	-405449414	2.0.10.242	2.0.10.242	10-10-2019	2019-10-10 11:28:13	19:28:13	female	2.0.10.147	130	Blue_S.bmp	1487	0		0	0	383983	0		0	0	NULL	NULL	NULL	Medium	run1	1	List2	A_T.wav	AV_T	1	1	0	1	383833	150	1	528	384361
Exp2	4	Exp2-4-1	59.938	1.0.0.162	2	right	guoxiuxia	-405449414	2.0.10.242	2.0.10.242	10-10-2019	2019-10-10 11:28:13	19:28:13	female	2.0.10.147	131	Catch.bmp	1099	0		0	0	386619	0		0	0	NULL	NULL	NULL	Medium	run1		List2	A_S.wav	A_S	0		0	1	386469	150		0	0
Exp2	4	Exp2-4-1	59.938	1.0.0.162	2	right	guoxiuxia	-405449414	2.0.10.242	2.0.10.242	10-10-2019	2019-10-10 11:28:13	19:28:13	female	2.0.10.147	132	Catch.bmp	1386	0		0	0	388921	0		0	0	NULL	NULL	NULL	Medium	run1		List2	A_S.wav	A_S	0		0	1	388771	150		0	0
Exp2	4	Exp2-4-1	59.938	1.0.0.162	2	right	guoxiuxia	-405449414	2.0.10.242	2.0.10.242	10-10-2019	2019-10-10 11:28:13	19:28:13	female	2.0.10.147	133	Catch.bmp	807	0		0	0	391524	0		0	0	NULL	NULL	NULL	Medium	run1	1	List2	A_T.wav	A_T	0		0	1	391374	150		0	0
Exp2	4	Exp2-4-1	59.938	1.0.0.162	2	right	guoxiuxia	-405449414	2.0.10.242	2.0.10.242	10-10-2019	2019-10-10 11:28:13	19:28:13	female	2.0.10.147	134	Blue_S_2.bmp	1047	0		0	0	393559	0		0	0	NULL	NULL	NULL	Medium	run1	1	List2	A_T.wav	AV_T	1	1	0	1	393409	150	1	528	393937
Exp2	4	Exp2-4-1	59.938	1.0.0.162	2	right	guoxiuxia	-405449414	2.0.10.242	2.0.10.242	10-10-2019	2019-10-10 11:28:13	19:28:13	female	2.0.10.147	135	Blue_C_2.bmp	1226	0		0	0	395762	0		0	0	NULL	NULL	NULL	Medium	run1		List2	A_S.wav	AV_S	0		0	1	395612	150		0	0
Exp2	4	Exp2-4-1	59.938	1.0.0.162	2	right	guoxiuxia	-405449414	2.0.10.242	2.0.10.242	10-10-2019	2019-10-10 11:28:13	19:28:13	female	2.0.10.147	136	Blue_S.bmp	1310	0		0	1	398198	0		0	0	NULL	NULL	NULL	Medium	run1	1	List2	A_T.wav	AV_T	1	1	1	1	398047	151	1	514	398561
Exp2	4	Exp2-4-1	59.938	1.0.0.162	2	right	guoxiuxia	-405449414	2.0.10.242	2.0.10.242	10-10-2019	2019-10-10 11:28:13	19:28:13	female	2.0.10.147	137	Blue_S_2.bmp	1045	0		0	0	400667	0		0	0	NULL	NULL	NULL	Medium	run1	1	List2	A_T.wav	AV_T	1	1	0	1	400517	150	1	660	401177
Exp2	4	Exp2-4-1	59.938	1.0.0.162	2	right	guoxiuxia	-405449414	2.0.10.242	2.0.10.242	10-10-2019	2019-10-10 11:28:13	19:28:13	female	2.0.10.147	138	Red_S.bmp	1577	0		0	0	402869	0		0	0	NULL	NULL	NULL	Medium	run1		List2	Catch.wav	V_S	0		1	1	402719	150		0	0
Exp2	4	Exp2-4-1	59.938	1.0.0.162	2	right	guoxiuxia	-405449414	2.0.10.242	2.0.10.242	10-10-2019	2019-10-10 11:28:13	19:28:13	female	2.0.10.147	139	Catch.bmp	932	0		0	0	405655	0		0	0	NULL	NULL	NULL	Medium	run1		List2	A_S.wav	A_S	0		1	1	405505	150		0	0
Exp2	4	Exp2-4-1	59.938	1.0.0.162	2	right	guoxiuxia	-405449414	2.0.10.242	2.0.10.242	10-10-2019	2019-10-10 11:28:13	19:28:13	female	2.0.10.147	140	Catch.bmp	1564	0		0	0	407791	0		0	0	NULL	NULL	NULL	Medium	run1	1	List2	A_T.wav	A_T	1	1	0	1	407641	150	1	431	408072
Exp2	4	Exp2-4-1	59.938	1.0.0.162	2	right	guoxiuxia	-405449414	2.0.10.242	2.0.10.242	10-10-2019	2019-10-10 11:28:13	19:28:13	female	2.0.10.147	141	Red_C_2.bmp	1005	0		0	0	410510	1001		0	0	NULL	NULL	NULL	Medium	run1	1	List2	A_T.wav	AV_T	1	1	0	1	410360	150	1	408	410768
Exp2	4	Exp2-4-1	59.938	1.0.0.162	2	right	guoxiuxia	-405449414	2.0.10.242	2.0.10.242	10-10-2019	2019-10-10 11:28:13	19:28:13	female	2.0.10.147	142	Blue_C.bmp	1176	0		0	0	651778	0		0	0	NULL	NULL	NULL	Medium	run1		List2	A_S.wav	AV_S	0		0	1	651628	150		0	0
Exp2	4	Exp2-4-1	59.938	1.0.0.162	2	right	guoxiuxia	-405449414	2.0.10.242	2.0.10.242	10-10-2019	2019-10-10 11:28:13	19:28:13	female	2.0.10.147	143	Catch.bmp	810	0		0	1	654181	0		0	0	NULL	NULL	NULL	Medium	run1		List2	A_S.wav	A_S	0		1	1	654030	151	1	917	654947
Exp2	4	Exp2-4-1	59.938	1.0.0.162	2	right	guoxiuxia	-405449414	2.0.10.242	2.0.10.242	10-10-2019	2019-10-10 11:28:13	19:28:13	female	2.0.10.147	144	Red_C_2.bmp	1377	0		0	0	656166	0		0	0	NULL	NULL	NULL	Medium	run1	1	List2	A_T.wav	AV_T	1	1	0	1	656016	150	1	555	656571
Exp2	4	Exp2-4-1	59.938	1.0.0.162	2	right	guoxiuxia	-405449414	2.0.10.242	2.0.10.242	10-10-2019	2019-10-10 11:28:13	19:28:13	female	2.0.10.147	145	Catch.bmp	1384	0		0	0	658702	0		0	0	NULL	NULL	NULL	Medium	run1	1	List2	A_T.wav	A_T	1	1	0	1	658552	150	1	827	659379
Exp2	4	Exp2-4-1	59.938	1.0.0.162	2	right	guoxiuxia	-405449414	2.0.10.242	2.0.10.242	10-10-2019	2019-10-10 11:28:13	19:28:13	female	2.0.10.147	146	Catch.bmp	1533	0		0	0	661238	0		0	0	NULL	NULL	NULL	Medium	run1	1	List2	A_T.wav	A_T	1	1	0	1	661088	150	1	651	661739
Exp2	4	Exp2-4-1	59.938	1.0.0.162	2	right	guoxiuxia	-405449414	2.0.10.242	2.0.10.242	10-10-2019	2019-10-10 11:28:13	19:28:13	female	2.0.10.147	147	Catch.bmp	1527	0		0	0	663924	0		0	0	NULL	NULL	NULL	Medium	run1		List2	A_S.wav	A_S	0		0	1	663774	150		0	0
Exp2	4	Exp2-4-1	59.938	1.0.0.162	2	right	guoxiuxia	-405449414	2.0.10.242	2.0.10.242	10-10-2019	2019-10-10 11:28:13	19:28:13	female	2.0.10.147	148	Blue_S_2.bmp	1589	0		0	0	666677	0		0	0	NULL	NULL	NULL	Medium	run1	1	List2	A_T.wav	AV_T	1	1	0	1	666527	150	1	843	667370
Exp2	4	Exp2-4-1	59.938	1.0.0.162	2	right	guoxiuxia	-405449414	2.0.10.242	2.0.10.242	10-10-2019	2019-10-10 11:28:13	19:28:13	female	2.0.10.147	149	Red_C.bmp	1494	0		0	0	669413	0		0	0	NULL	NULL	NULL	Medium	run1	1	List2	Catch.wav	V_T	1	1	1	1	669263	150	1	507	669770
Exp2	4	Exp2-4-1	59.938	1.0.0.162	2	right	guoxiuxia	-405449414	2.0.10.242	2.0.10.242	10-10-2019	2019-10-10 11:28:13	19:28:13	female	2.0.10.147	150	Catch.bmp	1003	0		0	0	672066	0		0	0	NULL	NULL	NULL	Medium	run1	1	List2	A_T.wav	A_T	1	1	1	1	671916	150	1	750	672666
Exp2	4	Exp2-4-1	59.938	1.0.0.162	2	right	guoxiuxia	-405449414	2.0.10.242	2.0.10.242	10-10-2019	2019-10-10 11:28:13	19:28:13	female	2.0.10.147	151	Red_C.bmp	1112	0		0	0	674218	0		0	0	NULL	NULL	NULL	Medium	run1	1	List2	A_T.wav	AV_T	1	1	0	1	674068	150	1	494	674562
Exp2	4	Exp2-4-1	59.938	1.0.0.162	2	right	guoxiuxia	-405449414	2.0.10.242	2.0.10.242	10-10-2019	2019-10-10 11:28:13	19:28:13	female	2.0.10.147	152	Blue_S_2.bmp	1001	0		0	0	676487	0		0	0	NULL	NULL	NULL	Medium	run1	1	List2	Catch.wav	V_T	1	1	1	1	676337	150	1	778	677115
Exp2	4	Exp2-4-1	59.938	1.0.0.162	2	right	guoxiuxia	-405449414	2.0.10.242	2.0.10.242	10-10-2019	2019-10-10 11:28:13	19:28:13	female	2.0.10.147	153	Catch.bmp	1254	0		0	0	678639	0		0	0	NULL	NULL	NULL	Medium	run1	1	List2	A_T.wav	A_T	1	1	2	1	678489	150	1	642	679131
Exp2	4	Exp2-4-1	59.938	1.0.0.162	2	right	guoxiuxia	-405449414	2.0.10.242	2.0.10.242	10-10-2019	2019-10-10 11:28:13	19:28:13	female	2.0.10.147	154	Catch.bmp	996	0		0	0	681042	0		0	0	NULL	NULL	NULL	Medium	run1	1	List2	A_T.wav	A_T	1	1	0	1	680892	150	1	782	681674
Exp2	4	Exp2-4-1	59.938	1.0.0.162	2	right	guoxiuxia	-405449414	2.0.10.242	2.0.10.242	10-10-2019	2019-10-10 11:28:13	19:28:13	female	2.0.10.147	155	Blue_S_2.bmp	1318	0		0	0	683194	0		0	0	NULL	NULL	NULL	Medium	run1	1	List2	A_T.wav	AV_T	1	1	0	1	683044	150	1	638	683682
Exp2	4	Exp2-4-1	59.938	1.0.0.162	2	right	guoxiuxia	-405449414	2.0.10.242	2.0.10.242	10-10-2019	2019-10-10 11:28:13	19:28:13	female	2.0.10.147	156	Red_C_2.bmp	1052	0		0	0	685663	0		0	0	NULL	NULL	NULL	Medium	run1	1	List2	A_T.wav	AV_T	1	1	0	1	685513	150	1	473	685986
Exp2	4	Exp2-4-1	59.938	1.0.0.162	2	right	guoxiuxia	-405449414	2.0.10.242	2.0.10.242	10-10-2019	2019-10-10 11:28:13	19:28:13	female	2.0.10.147	157	Catch.bmp	1500	0		0	0	687866	0		0	0	NULL	NULL	NULL	Medium	run1	1	List2	A_T.wav	A_T	1	1	0	1	687716	150	1	1326	689042
Exp2	4	Exp2-4-1	59.938	1.0.0.162	2	right	guoxiuxia	-405449414	2.0.10.242	2.0.10.242	10-10-2019	2019-10-10 11:28:13	19:28:13	female	2.0.10.147	158	Blue_C.bmp	1201	0		0	0	690518	0		0	0	NULL	NULL	NULL	Medium	run1		List2	A_S.wav	AV_S	0		0	1	690368	150		0	0
Exp2	4	Exp2-4-1	59.938	1.0.0.162	2	right	guoxiuxia	-405449414	2.0.10.242	2.0.10.242	10-10-2019	2019-10-10 11:28:13	19:28:13	female	2.0.10.147	159	Catch.bmp	1546	0		0	0	692938	0		0	0	NULL	NULL	NULL	Medium	run1		List2	A_S.wav	A_S	0		0	2	692788	150		0	0
Exp2	4	Exp2-4-1	59.938	1.0.0.162	2	right	guoxiuxia	-405449414	2.0.10.242	2.0.10.242	10-10-2019	2019-10-10 11:28:13	19:28:13	female	2.0.10.147	160	Red_C.bmp	828	0		0	1	695691	0		0	0	NULL	NULL	NULL	Medium	run1	1	List2	A_T.wav	AV_T	1	1	1	1	695540	151	1	463	696003
Exp2	4	Exp2-4-1	59.938	1.0.0.162	2	right	guoxiuxia	-405449414	2.0.10.242	2.0.10.242	10-10-2019	2019-10-10 11:28:13	19:28:13	female	2.0.10.147	161	Catch.bmp	1270	0		0	0	697676	0		0	0	NULL	NULL	NULL	Medium	run1	1	List2	A_T.wav	A_T	1	1	0	1	697526	150	1	820	698346
Exp2	4	Exp2-4-1	59.938	1.0.0.162	2	right	guoxiuxia	-405449414	2.0.10.242	2.0.10.242	10-10-2019	2019-10-10 11:28:13	19:28:13	female	2.0.10.147	162	Catch.bmp	1191	0		0	0	700095	0		0	0	NULL	NULL	NULL	Medium	run1	1	List2	A_T.wav	A_T	1	1	0	1	699945	150	1	649	700594
Exp2	4	Exp2-4-1	59.938	1.0.0.162	2	right	guoxiuxia	-405449414	2.0.10.242	2.0.10.242	10-10-2019	2019-10-10 11:28:13	19:28:13	female	2.0.10.147	163	Blue_S_2.bmp	1451	0		0	1	702448	0		0	0	NULL	NULL	NULL	Medium	run1	1	List2	Catch.wav	V_T	1	1	1	1	702297	151	1	657	702954
Exp2	4	Exp2-4-1	59.938	1.0.0.162	2	right	guoxiuxia	-405449414	2.0.10.242	2.0.10.242	10-10-2019	2019-10-10 11:28:13	19:28:13	female	2.0.10.147	164	Catch.bmp	883	0		0	0	705050	0		0	0	NULL	NULL	NULL	Medium	run1	1	List2	A_T.wav	A_T	1	1	1	1	704900	150	1	599	705499
Exp2	4	Exp2-4-1	59.938	1.0.0.162	2	right	guoxiuxia	-405449414	2.0.10.242	2.0.10.242	10-10-2019	2019-10-10 11:28:13	19:28:13	female	2.0.10.147	165	Catch.bmp	804	0		0	0	707086	0		0	0	NULL	NULL	NULL	Medium	run1	1	List2	A_T.wav	A_T	1	1	0	1	706936	150	1	674	707610
Exp2	4	Exp2-4-1	59.938	1.0.0.162	2	right	guoxiuxia	-405449414	2.0.10.242	2.0.10.242	10-10-2019	2019-10-10 11:28:13	19:28:13	female	2.0.10.147	166	Catch.bmp	832	0		0	0	709038	0		0	0	NULL	NULL	NULL	Medium	run1	1	List2	A_T.wav	A_T	1	1	0	1	708888	150	1	489	709377
Exp2	4	Exp2-4-1	59.938	1.0.0.162	2	right	guoxiuxia	-405449414	2.0.10.242	2.0.10.242	10-10-2019	2019-10-10 11:28:13	19:28:13	female	2.0.10.147	167	Catch.bmp	850	0		0	0	711023	0		0	0	NULL	NULL	NULL	Medium	run1	1	List2	A_T.wav	A_T	1	1	0	1	710873	150	1	648	711521
Exp2	4	Exp2-4-1	59.938	1.0.0.162	2	right	guoxiuxia	-405449414	2.0.10.242	2.0.10.242	10-10-2019	2019-10-10 11:28:13	19:28:13	female	2.0.10.147	168	Blue_S_2.bmp	1287	0		0	0	713025	0		0	0	NULL	NULL	NULL	Medium	run1	1	List2	A_T.wav	AV_T	1	1	0	1	712875	150	1	534	713409
Exp2	4	Exp2-4-1	59.938	1.0.0.162	2	right	guoxiuxia	-405449414	2.0.10.242	2.0.10.242	10-10-2019	2019-10-10 11:28:13	19:28:13	female	2.0.10.147	169	Red_C.bmp	1424	0		0	0	715461	0		0	0	NULL	NULL	NULL	Medium	run1	1	List2	A_T.wav	AV_T	1	1	0	1	715311	150	1	442	715753
Exp2	4	Exp2-4-1	59.938	1.0.0.162	2	right	guoxiuxia	-405449414	2.0.10.242	2.0.10.242	10-10-2019	2019-10-10 11:28:13	19:28:13	female	2.0.10.147	170	Red_S.bmp	1255	0		0	0	718047	0		0	0	NULL	NULL	NULL	Medium	run1		List2	A_S.wav	AV_S	0		0	1	717897	150	1	696	718593
Exp2	4	Exp2-4-1	59.938	1.0.0.162	2	right	guoxiuxia	-405449414	2.0.10.242	2.0.10.242	10-10-2019	2019-10-10 11:28:13	19:28:13	female	2.0.10.147	171	Catch.bmp	1339	0		0	1	720450	0		0	0	NULL	NULL	NULL	Medium	run1		List2	A_S.wav	A_S	0		1	1	720299	151		0	0
Exp2	4	Exp2-4-1	59.938	1.0.0.162	2	right	guoxiuxia	-405449414	2.0.10.242	2.0.10.242	10-10-2019	2019-10-10 11:28:13	19:28:13	female	2.0.10.147	172	Red_S_2.bmp	1443	0		0	0	723002	0		0	0	NULL	NULL	NULL	Medium	run1		List2	A_S.wav	AV_S	0		0	1	722852	150		0	0
Exp2	4	Exp2-4-1	59.938	1.0.0.162	2	right	guoxiuxia	-405449414	2.0.10.242	2.0.10.242	10-10-2019	2019-10-10 11:28:13	19:28:13	female	2.0.10.147	173	Blue_S_2.bmp	1460	0		0	0	725655	0		0	0	NULL	NULL	NULL	Medium	run1	1	List2	A_T.wav	AV_T	1	1	0	1	725505	150	1	568	726073
Exp2	4	Exp2-4-1	59.938	1.0.0.162	2	right	guoxiuxia	-405449414	2.0.10.242	2.0.10.242	10-10-2019	2019-10-10 11:28:13	19:28:13	female	2.0.10.147	174	Red_C_2.bmp	1197	0		0	0	728274	0		0	0	NULL	NULL	NULL	Medium	run1	1	List2	A_T.wav	AV_T	1	1	0	1	728124	150	1	445	728569
Exp2	4	Exp2-4-1	59.938	1.0.0.162	2	right	guoxiuxia	-405449414	2.0.10.242	2.0.10.242	10-10-2019	2019-10-10 11:28:13	19:28:13	female	2.0.10.147	175	Blue_S_2.bmp	969	0		0	0	730627	0		0	0	NULL	NULL	NULL	Medium	run1	1	List2	A_T.wav	AV_T	1	1	0	1	730477	150	1	588	731065
Exp2	4	Exp2-4-1	59.938	1.0.0.162	2	right	guoxiuxia	-405449414	2.0.10.242	2.0.10.242	10-10-2019	2019-10-10 11:28:13	19:28:13	female	2.0.10.147	176	Blue_C.bmp	1505	0		0	0	732746	0		0	0	NULL	NULL	NULL	Medium	run1		List2	A_S.wav	AV_S	0		0	1	732596	150		0	0
Exp2	4	Exp2-4-1	59.938	1.0.0.162	2	right	guoxiuxia	-405449414	2.0.10.242	2.0.10.242	10-10-2019	2019-10-10 11:28:13	19:28:13	female	2.0.10.147	177	Catch.bmp	855	0		0	0	735465	0		0	0	NULL	NULL	NULL	Medium	run1	1	List2	A_T.wav	A_T	1	1	0	1	735315	150	1	798	736113
Exp2	4	Exp2-4-1	59.938	1.0.0.162	2	right	guoxiuxia	-405449414	2.0.10.242	2.0.10.242	10-10-2019	2019-10-10 11:28:13	19:28:13	female	2.0.10.147	178	Red_C_2.bmp	1417	0		0	0	737467	0		0	0	NULL	NULL	NULL	Medium	run1	1	List2	Catch.wav	V_T	1	1	1	1	737317	150	1	652	737969
Exp2	4	Exp2-4-1	59.938	1.0.0.162	2	right	guoxiuxia	-405449414	2.0.10.242	2.0.10.242	10-10-2019	2019-10-10 11:28:13	19:28:13	female	2.0.10.147	179	Red_C.bmp	1066	0		0	1	740037	0		0	0	NULL	NULL	NULL	Medium	run1	1	List2	A_T.wav	AV_T	1	1	1	1	739886	151	1	795	740681
Exp2	4	Exp2-4-1	59.938	1.0.0.162	2	right	guoxiuxia	-405449414	2.0.10.242	2.0.10.242	10-10-2019	2019-10-10 11:28:13	19:28:13	female	2.0.10.147	180	Blue_S.bmp	829	0		0	0	742256	0		0	0	NULL	NULL	NULL	Medium	run1	1	List2	A_T.wav	AV_T	1	1	0	2	742106	150	1	743	742849
Exp2	4	Exp2-4-1	59.938	1.0.0.162	2	right	guoxiuxia	-405449414	2.0.10.242	2.0.10.242	10-10-2019	2019-10-10 11:28:13	19:28:13	female	2.0.10.147	181	Catch.bmp	1487	0		0	0	744241	0		0	0	NULL	NULL	NULL	Medium	run1		List2	A_S.wav	A_S	0		0	1	744091	150		0	0
Exp2	4	Exp2-4-1	59.938	1.0.0.162	2	right	guoxiuxia	-405449414	2.0.10.242	2.0.10.242	10-10-2019	2019-10-10 11:28:13	19:28:13	female	2.0.10.147	182	Catch.bmp	1492	0		0	0	746944	0		0	0	NULL	NULL	NULL	Medium	run1	1	List2	A_T.wav	A_T	1	1	0	1	746794	150	1	871	747665
Exp2	4	Exp2-4-1	59.938	1.0.0.162	2	right	guoxiuxia	-405449414	2.0.10.242	2.0.10.242	10-10-2019	2019-10-10 11:28:13	19:28:13	female	2.0.10.147	183	Blue_C_2.bmp	1515	0		0	1	749597	0		0	0	NULL	NULL	NULL	Medium	run1		List2	Catch.wav	V_S	0		1	1	749446	151		0	0
Exp2	4	Exp2-4-1	59.938	1.0.0.162	2	right	guoxiuxia	-405449414	2.0.10.242	2.0.10.242	10-10-2019	2019-10-10 11:28:13	19:28:13	female	2.0.10.147	184	Blue_S.bmp	1365	0		0	0	752333	0		0	0	NULL	NULL	NULL	Medium	run1	1	List2	Catch.wav	V_T	1	1	0	1	752183	150	1	577	752760
Exp2	4	Exp2-4-1	59.938	1.0.0.162	2	right	guoxiuxia	-405449414	2.0.10.242	2.0.10.242	10-10-2019	2019-10-10 11:28:13	19:28:13	female	2.0.10.147	185	Blue_S_2.bmp	1469	0		0	0	754852	0		0	0	NULL	NULL	NULL	Medium	run1	1	List2	Catch.wav	V_T	1	1	0	1	754702	150	1	618	755320
Exp2	4	Exp2-4-1	59.938	1.0.0.162	2	right	guoxiuxia	-405449414	2.0.10.242	2.0.10.242	10-10-2019	2019-10-10 11:28:13	19:28:13	female	2.0.10.147	186	Catch.bmp	1005	0		1	0	757471	0		0	0	NULL	NULL	NULL	Medium	run1	1	List2	A_T.wav	A_T	1	1	1	1	757321	150	1	703	758024
Exp2	4	Exp2-4-1	59.938	1.0.0.162	2	right	guoxiuxia	-405449414	2.0.10.242	2.0.10.242	10-10-2019	2019-10-10 11:28:13	19:28:13	female	2.0.10.147	187	Red_C_2.bmp	1114	0		0	0	759624	0		0	0	NULL	NULL	NULL	Medium	run1	1	List2	A_T.wav	AV_T	1	1	0	2	759474	150	1	566	760040
Exp2	4	Exp2-4-1	59.938	1.0.0.162	2	right	guoxiuxia	-405449414	2.0.10.242	2.0.10.242	10-10-2019	2019-10-10 11:28:13	19:28:13	female	2.0.10.147	188	Catch.bmp	960	0		0	0	761893	0		0	0	NULL	NULL	NULL	Medium	run1	1	List2	A_T.wav	A_T	1	1	0	1	761743	150	1	625	762368
Exp2	4	Exp2-4-1	59.938	1.0.0.162	2	right	guoxiuxia	-405449414	2.0.10.242	2.0.10.242	10-10-2019	2019-10-10 11:28:13	19:28:13	female	2.0.10.147	189	Blue_S_2.bmp	1022	0		0	1	764012	0		0	0	NULL	NULL	NULL	Medium	run1	1	List2	A_T.wav	AV_T	1	1	1	1	763861	151	1	572	764433
Exp2	4	Exp2-4-1	59.938	1.0.0.162	2	right	guoxiuxia	-405449414	2.0.10.242	2.0.10.242	10-10-2019	2019-10-10 11:28:13	19:28:13	female	2.0.10.147	190	Red_C.bmp	1184	0		0	1	766181	0		0	0	NULL	NULL	NULL	Medium	run1	1	List2	Catch.wav	V_T	1	1	1	1	766030	151	1	466	766496
Exp2	4	Exp2-4-1	59.938	1.0.0.162	2	right	guoxiuxia	-405449414	2.0.10.242	2.0.10.242	10-10-2019	2019-10-10 11:28:13	19:28:13	female	2.0.10.147	191	Catch.bmp	1330	0		0	0	768516	0		0	0	NULL	NULL	NULL	Medium	run1		List2	A_S.wav	A_S	0		1	1	768366	150		0	0
Exp2	4	Exp2-4-1	59.938	1.0.0.162	2	right	guoxiuxia	-405449414	2.0.10.242	2.0.10.242	10-10-2019	2019-10-10 11:28:13	19:28:13	female	2.0.10.147	192	Blue_C.bmp	1180	0		0	0	771069	0		0	0	NULL	NULL	NULL	Medium	Run1		List2	Catch.wav	V_S	0		1	1	770919	150		0	0
Exp2	4	Exp2-4-1	59.938	1.0.0.162	2	right	guoxiuxia	-405449414	2.0.10.242	2.0.10.242	10-10-2019	2019-10-10 11:28:13	19:28:13	female	2.0.10.147	193	Catch.bmp	1193	0		0	0	773455	0		0	0	NULL	NULL	NULL	Medium	run1	1	List2	A_T.wav	A_T	1	1	0	1	773305	150	1	831	774136
Exp2	4	Exp2-4-1	59.938	1.0.0.162	2	right	guoxiuxia	-405449414	2.0.10.242	2.0.10.242	10-10-2019	2019-10-10 11:28:13	19:28:13	female	2.0.10.147	194	Blue_S_2.bmp	1106	0		0	0	775807	0		0	0	NULL	NULL	NULL	Medium	run1	1	List2	Catch.wav	V_T	1	1	1	1	775657	150	1	703	776360
Exp2	4	Exp2-4-1	59.938	1.0.0.162	2	right	guoxiuxia	-405449414	2.0.10.242	2.0.10.242	10-10-2019	2019-10-10 11:28:13	19:28:13	female	2.0.10.147	195	Blue_S.bmp	912	0		0	1	778060	0		0	0	NULL	NULL	NULL	Medium	run1	1	List2	Catch.wav	V_T	1	1	1	1	777909	151	1	627	778536
Exp2	4	Exp2-4-1	59.938	1.0.0.162	2	right	guoxiuxia	-405449414	2.0.10.242	2.0.10.242	10-10-2019	2019-10-10 11:28:13	19:28:13	female	2.0.10.147	196	Catch.bmp	1307	0		0	0	780128	0		0	0	NULL	NULL	NULL	Medium	run1		List2	A_S.wav	A_S	0		1	1	779978	150		0	0
Exp2	4	Exp2-4-1	59.938	1.0.0.162	2	right	guoxiuxia	-405449414	2.0.10.242	2.0.10.242	10-10-2019	2019-10-10 11:28:13	19:28:13	female	2.0.10.147	197	Red_C_2.bmp	1341	0		0	0	782664	0		0	0	NULL	NULL	NULL	Medium	run1	1	List2	A_T.wav	AV_T	1	1	0	1	782514	150	1	446	782960
Exp2	4	Exp2-4-1	59.938	1.0.0.162	2	right	guoxiuxia	-405449414	2.0.10.242	2.0.10.242	10-10-2019	2019-10-10 11:28:13	19:28:13	female	2.0.10.147	198	Catch.bmp	1507	0		0	0	785167	0		0	0	NULL	NULL	NULL	Medium	run1	1	List2	A_T.wav	A_T	1	1	0	1	785017	150	1	767	785784
Exp2	4	Exp2-4-1	59.938	1.0.0.162	2	right	guoxiuxia	-405449414	2.0.10.242	2.0.10.242	10-10-2019	2019-10-10 11:28:13	19:28:13	female	2.0.10.147	199	Blue_C_2.bmp	1337	0		0	0	787836	0		0	0	NULL	NULL	NULL	Medium	run1		List2	Catch.wav	V_S	0		1	1	787686	150		0	0
Exp2	4	Exp2-4-1	59.938	1.0.0.162	2	right	guoxiuxia	-405449414	2.0.10.242	2.0.10.242	10-10-2019	2019-10-10 11:28:13	19:28:13	female	2.0.10.147	200	Blue_C_2.bmp	1447	0		0	0	790389	0		0	0	NULL	NULL	NULL	Medium	run1		List2	A_S.wav	AV_S	0		1	1	790239	150		0	0
Exp2	4	Exp2-4-1	59.938	1.0.0.162	2	right	guoxiuxia	-405449414	2.0.10.242	2.0.10.242	10-10-2019	2019-10-10 11:28:13	19:28:13	female	2.0.10.147	201	Catch.bmp	1008	0		1	0	793058	0		0	0	NULL	NULL	NULL	Medium	run1		List2	A_S.wav	A_S	0		1	1	792908	150		0	0
Exp2	4	Exp2-4-1	59.938	1.0.0.162	2	right	guoxiuxia	-405449414	2.0.10.242	2.0.10.242	10-10-2019	2019-10-10 11:28:13	19:28:13	female	2.0.10.147	202	Blue_S.bmp	1170	0		1	0	795277	0		0	0	NULL	NULL	NULL	Medium	run1	1	List2	A_T.wav	AV_T	1	1	0	1	795127	150	1	505	795632
Exp2	4	Exp2-4-1	59.938	1.0.0.162	2	right	guoxiuxia	-405449414	2.0.10.242	2.0.10.242	10-10-2019	2019-10-10 11:28:13	19:28:13	female	2.0.10.147	203	Red_S.bmp	1585	0		0	1	797597	0		0	0	NULL	NULL	NULL	Medium	run1		List2	Catch.wav	V_S	0		1	1	797446	151		0	0
Exp2	4	Exp2-4-1	59.938	1.0.0.162	2	right	guoxiuxia	-405449414	2.0.10.242	2.0.10.242	10-10-2019	2019-10-10 11:28:13	19:28:13	female	2.0.10.147	204	Catch.bmp	1217	0		1	0	800399	0		0	0	NULL	NULL	NULL	Medium	run1		List2	A_S.wav	A_S	0		1	1	800249	150		0	0
Exp2	4	Exp2-4-1	59.938	1.0.0.162	2	right	guoxiuxia	-405449414	2.0.10.242	2.0.10.242	10-10-2019	2019-10-10 11:28:13	19:28:13	female	2.0.10.147	205	Blue_S.bmp	877	0		0	0	802835	0		0	0	NULL	NULL	NULL	Medium	run1	1	List2	A_T.wav	AV_T	1	1	0	1	802685	150	1	587	803272
Exp2	4	Exp2-4-1	59.938	1.0.0.162	2	right	guoxiuxia	-405449414	2.0.10.242	2.0.10.242	10-10-2019	2019-10-10 11:28:13	19:28:13	female	2.0.10.147	206	Red_C_2.bmp	1502	0		0	0	804871	0		0	0	NULL	NULL	NULL	Medium	run1	1	List2	Catch.wav	V_T	1	1	1	1	804721	150	1	646	805367
Exp2	4	Exp2-4-1	59.938	1.0.0.162	2	right	guoxiuxia	-405449414	2.0.10.242	2.0.10.242	10-10-2019	2019-10-10 11:28:13	19:28:13	female	2.0.10.147	207	Red_C.bmp	800	0		0	1	807524	0		0	0	NULL	NULL	NULL	Medium	run1	1	List2	A_T.wav	AV_T	1	1	1	1	807373	151	1	890	808263
Exp2	4	Exp2-4-1	59.938	1.0.0.162	2	right	guoxiuxia	-405449414	2.0.10.242	2.0.10.242	10-10-2019	2019-10-10 11:28:13	19:28:13	female	2.0.10.147	208	Red_S_2.bmp	1231	0		0	1	809476	0		0	0	NULL	NULL	NULL	Medium	run1		List2	Catch.wav	V_S	0		1	1	809325	151	1	450	809775
Exp2	4	Exp2-4-1	59.938	1.0.0.162	2	right	guoxiuxia	-405449414	2.0.10.242	2.0.10.242	10-10-2019	2019-10-10 11:28:13	19:28:13	female	2.0.10.147	209	Red_S_2.bmp	887	0		0	0	811861	0		0	0	NULL	NULL	NULL	Medium	run1		List2	A_S.wav	AV_S	0		1	1	811711	150		0	0
Exp2	4	Exp2-4-1	59.938	1.0.0.162	2	right	guoxiuxia	-405449414	2.0.10.242	2.0.10.242	10-10-2019	2019-10-10 11:28:13	19:28:13	female	2.0.10.147	210	Red_C_2.bmp	1014	0		0	1	813964	0		0	0	NULL	NULL	NULL	Medium	run1	1	List2	Catch.wav	V_T	1	1	1	1	813813	151	1	843	814656
Exp2	4	Exp2-4-1	59.938	1.0.0.162	2	right	guoxiuxia	-405449414	2.0.10.242	2.0.10.242	10-10-2019	2019-10-10 11:28:13	19:28:13	female	2.0.10.147	211	Catch.bmp	1157	0		0	1	816133	0		0	0	NULL	NULL	NULL	Medium	run1	1	List2	A_T.wav	A_T	1	1	1	1	815982	151	1	689	816671
Exp2	4	Exp2-4-1	59.938	1.0.0.162	2	right	guoxiuxia	-405449414	2.0.10.242	2.0.10.242	10-10-2019	2019-10-10 11:28:13	19:28:13	female	2.0.10.147	212	Catch.bmp	893	0		0	1	818452	0		0	0	NULL	NULL	NULL	Medium	run1		List2	A_S.wav	A_S	0		1	1	818301	151		0	0
Exp2	4	Exp2-4-1	59.938	1.0.0.162	2	right	guoxiuxia	-405449414	2.0.10.242	2.0.10.242	10-10-2019	2019-10-10 11:28:13	19:28:13	female	2.0.10.147	213	Blue_C.bmp	1107	0		0	0	820554	0		0	0	NULL	NULL	NULL	Medium	run1		List2	A_S.wav	AV_S	0		0	1	820404	150		0	0
Exp2	4	Exp2-4-1	59.938	1.0.0.162	2	right	guoxiuxia	-405449414	2.0.10.242	2.0.10.242	10-10-2019	2019-10-10 11:28:13	19:28:13	female	2.0.10.147	214	Red_C.bmp	1076	0		0	0	822873	0		0	0	NULL	NULL	NULL	Medium	run1	1	List2	Catch.wav	V_T	1	1	0	1	822723	150	1	460	823183
Exp2	4	Exp2-4-1	59.938	1.0.0.162	2	right	guoxiuxia	-405449414	2.0.10.242	2.0.10.242	10-10-2019	2019-10-10 11:28:13	19:28:13	female	2.0.10.147	215	Blue_S.bmp	839	0		1	0	825108	0		0	0	NULL	NULL	NULL	Medium	run1	1	List2	Catch.wav	V_T	0		0	1	824958	150		0	0
Exp2	4	Exp2-4-1	59.938	1.0.0.162	2	right	guoxiuxia	-405449414	2.0.10.242	2.0.10.242	10-10-2019	2019-10-10 11:28:13	19:28:13	female	2.0.10.147	216	Catch.bmp	1555	0		0	0	827161	0		0	0	NULL	NULL	NULL	Medium	run1		List2	A_S.wav	A_S	0		0	2	827011	150		0	0
Exp2	4	Exp2-4-1	59.938	1.0.0.162	2	right	guoxiuxia	-405449414	2.0.10.242	2.0.10.242	10-10-2019	2019-10-10 11:28:13	19:28:13	female	2.0.10.147	217	Catch.bmp	1044	0		0	0	829947	0		0	0	NULL	NULL	NULL	Medium	run1		List2	A_S.wav	A_S	0		0	1	829797	150		0	0
Exp2	4	Exp2-4-1	59.938	1.0.0.162	2	right	guoxiuxia	-405449414	2.0.10.242	2.0.10.242	10-10-2019	2019-10-10 11:28:13	19:28:13	female	2.0.10.147	218	Blue_S_2.bmp	1130	0		0	0	832199	0		0	0	NULL	NULL	NULL	Medium	run1	1	List2	A_T.wav	AV_T	1	1	0	1	832049	150	1	590	832639
Exp2	4	Exp2-4-1	59.938	1.0.0.162	2	right	guoxiuxia	-405449414	2.0.10.242	2.0.10.242	10-10-2019	2019-10-10 11:28:13	19:28:13	female	2.0.10.147	219	Red_C_2.bmp	927	0		0	0	834485	0		0	0	NULL	NULL	NULL	Medium	run1	1	List2	A_T.wav	AV_T	1	1	0	1	834335	150	1	552	834887
Exp2	4	Exp2-4-1	59.938	1.0.0.162	2	right	guoxiuxia	-405449414	2.0.10.242	2.0.10.242	10-10-2019	2019-10-10 11:28:13	19:28:13	female	2.0.10.147	220	Blue_S_2.bmp	1288	0		1	0	836570	0		0	0	NULL	NULL	NULL	Medium	run1	1	List2	Catch.wav	V_T	1	1	1	1	836420	150	1	700	837120
Exp2	4	Exp2-4-1	59.938	1.0.0.162	2	right	guoxiuxia	-405449414	2.0.10.242	2.0.10.242	10-10-2019	2019-10-10 11:28:13	19:28:13	female	2.0.10.147	221	Catch.bmp	916	0		0	0	839006	0		0	0	NULL	NULL	NULL	Medium	run1	1	List2	A_T.wav	A_T	1	1	1	1	838856	150	1	799	839655
Exp2	4	Exp2-4-1	59.938	1.0.0.162	2	right	guoxiuxia	-405449414	2.0.10.242	2.0.10.242	10-10-2019	2019-10-10 11:28:13	19:28:13	female	2.0.10.147	222	Blue_C_2.bmp	1187	0		0	0	841075	0		0	0	NULL	NULL	NULL	Medium	run1		List2	A_S.wav	AV_S	0		0	1	840925	150		0	0
Exp2	4	Exp2-4-1	59.938	1.0.0.162	2	right	guoxiuxia	-405449414	2.0.10.242	2.0.10.242	10-10-2019	2019-10-10 11:28:13	19:28:13	female	2.0.10.147	223	Red_C.bmp	1042	0		0	1	843478	0		0	0	NULL	NULL	NULL	Medium	run1	1	List2	A_T.wav	AV_T	1	1	1	1	843327	151	1	479	843806
Exp2	4	Exp2-4-1	59.938	1.0.0.162	2	right	guoxiuxia	-405449414	2.0.10.242	2.0.10.242	10-10-2019	2019-10-10 11:28:13	19:28:13	female	2.0.10.147	224	Red_C.bmp	973	0		0	0	845680	0		0	0	NULL	NULL	NULL	Medium	run1	1	List2	Catch.wav	V_T	1	1	1	1	845530	150	1	797	846327
Exp2	4	Exp2-4-1	59.938	1.0.0.162	2	right	guoxiuxia	-405449414	2.0.10.242	2.0.10.242	10-10-2019	2019-10-10 11:28:13	19:28:13	female	2.0.10.147	225	Catch.bmp	1329	0		1	0	847815	0		0	0	NULL	NULL	NULL	Medium	run1	1	List2	A_T.wav	A_T	1	1	1	1	847665	150	1	941	848606
Exp2	4	Exp2-4-1	59.938	1.0.0.162	2	right	guoxiuxia	-405449414	2.0.10.242	2.0.10.242	10-10-2019	2019-10-10 11:28:13	19:28:13	female	2.0.10.147	226	Blue_S.bmp	1113	0		0	0	850301	0		0	0	NULL	NULL	NULL	Medium	run1	1	List2	Catch.wav	V_T	1	1	1	1	850151	150	1	863	851014
Exp2	4	Exp2-4-1	59.938	1.0.0.162	2	right	guoxiuxia	-405449414	2.0.10.242	2.0.10.242	10-10-2019	2019-10-10 11:28:13	19:28:13	female	2.0.10.147	227	Red_C.bmp	1421	0		1	0	852570	0		0	0	NULL	NULL	NULL	Medium	run1	1	List2	Catch.wav	V_T	1	1	0	1	852420	150	1	562	852982
Exp2	4	Exp2-4-1	59.938	1.0.0.162	2	right	guoxiuxia	-405449414	2.0.10.242	2.0.10.242	10-10-2019	2019-10-10 11:28:13	19:28:13	female	2.0.10.147	228	Catch.bmp	854	0		0	0	855140	0		0	0	NULL	NULL	NULL	Medium	run1	1	List2	A_T.wav	A_T	1	1	0	1	854990	150	1	648	855638
Exp2	4	Exp2-4-1	59.938	1.0.0.162	2	right	guoxiuxia	-405449414	2.0.10.242	2.0.10.242	10-10-2019	2019-10-10 11:28:13	19:28:13	female	2.0.10.147	229	Blue_C.bmp	923	0		0	0	857142	0		0	0	NULL	NULL	NULL	Medium	Run1		List2	Catch.wav	V_S	0		1	1	856992	150		0	0
Exp2	4	Exp2-4-1	59.938	1.0.0.162	2	right	guoxiuxia	-405449414	2.0.10.242	2.0.10.242	10-10-2019	2019-10-10 11:28:13	19:28:13	female	2.0.10.147	230	Catch.bmp	1348	0		0	0	859277	0		0	0	NULL	NULL	NULL	Medium	run1	1	List2	A_T.wav	A_T	1	1	1	1	859127	150	1	759	859886
Exp2	4	Exp2-4-1	59.938	1.0.0.162	2	right	guoxiuxia	-405449414	2.0.10.242	2.0.10.242	10-10-2019	2019-10-10 11:28:13	19:28:13	female	2.0.10.147	231	Catch.bmp	1168	0		0	0	861780	0		0	0	NULL	NULL	NULL	Medium	run1	1	List2	A_T.wav	A_T	1	1	0	1	861630	150	1	672	862302
Exp2	4	Exp2-4-1	59.938	1.0.0.162	2	right	guoxiuxia	-405449414	2.0.10.242	2.0.10.242	10-10-2019	2019-10-10 11:28:13	19:28:13	female	2.0.10.147	232	Catch.bmp	1280	0		0	0	864099	0		0	0	NULL	NULL	NULL	Medium	run1	1	List2	A_T.wav	A_T	1	1	0	1	863949	150	1	570	864519
Exp2	4	Exp2-4-1	59.938	1.0.0.162	2	right	guoxiuxia	-405449414	2.0.10.242	2.0.10.242	10-10-2019	2019-10-10 11:28:13	19:28:13	female	2.0.10.147	233	Catch.bmp	1498	0		0	0	866535	0		0	0	NULL	NULL	NULL	Medium	run1	1	List2	A_T.wav	A_T	1	1	0	1	866385	150	1	405	866790
Exp2	4	Exp2-4-1	59.938	1.0.0.162	2	right	guoxiuxia	-405449414	2.0.10.242	2.0.10.242	10-10-2019	2019-10-10 11:28:13	19:28:13	female	2.0.10.147	234	Red_C_2.bmp	1312	0		0	0	869188	0		0	0	NULL	NULL	NULL	Medium	run1	1	List2	A_T.wav	AV_T	1	1	0	1	869038	150	1	424	869462
Exp2	4	Exp2-4-1	59.938	1.0.0.162	2	right	guoxiuxia	-405449414	2.0.10.242	2.0.10.242	10-10-2019	2019-10-10 11:28:13	19:28:13	female	2.0.10.147	235	Blue_S_2.bmp	1246	0		0	0	871657	0		0	0	NULL	NULL	NULL	Medium	run1	1	List2	A_T.wav	AV_T	1	1	0	1	871507	150	1	539	872046
Exp2	4	Exp2-4-1	59.938	1.0.0.162	2	right	guoxiuxia	-405449414	2.0.10.242	2.0.10.242	10-10-2019	2019-10-10 11:28:13	19:28:13	female	2.0.10.147	236	Red_C.bmp	1196	0		1	0	874059	0		0	0	NULL	NULL	NULL	Medium	run1	1	List2	Catch.wav	V_T	1	1	1	1	873909	150	1	593	874502
Exp2	4	Exp2-4-1	59.938	1.0.0.162	2	right	guoxiuxia	-405449414	2.0.10.242	2.0.10.242	10-10-2019	2019-10-10 11:28:13	19:28:13	female	2.0.10.147	237	Catch.bmp	1216	0		0	0	876412	0		0	0	NULL	NULL	NULL	Medium	run1	1	List2	A_T.wav	A_T	1	1	1	1	876262	150	1	760	877022
Exp2	4	Exp2-4-1	59.938	1.0.0.162	2	right	guoxiuxia	-405449414	2.0.10.242	2.0.10.242	10-10-2019	2019-10-10 11:28:13	19:28:13	female	2.0.10.147	238	Blue_S_2.bmp	1441	0		0	0	878781	0		0	0	NULL	NULL	NULL	Medium	run1	1	List2	A_T.wav	AV_T	1	1	0	1	878631	150	1	463	879094
Exp2	4	Exp2-4-1	59.938	1.0.0.162	2	right	guoxiuxia	-405449414	2.0.10.242	2.0.10.242	10-10-2019	2019-10-10 11:28:13	19:28:13	female	2.0.10.147	239	Catch.bmp	842	0		0	0	881384	0		0	0	NULL	NULL	NULL	Medium	run1	1	List2	A_T.wav	A_T	1	1	0	1	881234	150	1	612	881846
Exp2	4	Exp2-4-1	59.938	1.0.0.162	2	right	guoxiuxia	-405449414	2.0.10.242	2.0.10.242	10-10-2019	2019-10-10 11:28:13	19:28:13	female	2.0.10.147	240	Blue_C.bmp	1444	0		0	0	883386	0		0	0	NULL	NULL	NULL	Medium	Run1		List2	Catch.wav	V_S	0		1	1	883236	150		0	0
Exp2	4	Exp2-4-1	59.938	1.0.0.162	2	right	guoxiuxia	-405449414	2.0.10.242	2.0.10.242	10-10-2019	2019-10-10 11:28:13	19:28:13	female	2.0.10.147	241	Red_C_2.bmp	1116	0		0	0	886055	0		0	0	NULL	NULL	NULL	Medium	run1	1	List2	A_T.wav	AV_T	1	1	1	1	885905	150	1	428	886333
Exp2	4	Exp2-4-1	59.938	1.0.0.162	2	right	guoxiuxia	-405449414	2.0.10.242	2.0.10.242	10-10-2019	2019-10-10 11:28:13	19:28:13	female	2.0.10.147	242	Red_C.bmp	931	0		0	0	888324	0		0	0	NULL	NULL	NULL	Medium	run1	1	List2	Catch.wav	V_T	1	1	1	1	888174	150	1	664	888838
Exp2	4	Exp2-4-1	59.938	1.0.0.162	2	right	guoxiuxia	-405449414	2.0.10.242	2.0.10.242	10-10-2019	2019-10-10 11:28:13	19:28:13	female	2.0.10.147	243	Catch.bmp	1122	0		0	0	890410	0		0	0	NULL	NULL	NULL	Medium	run1	1	List2	A_T.wav	A_T	1	1	1	1	890260	150	1	994	891254
Exp2	4	Exp2-4-1	59.938	1.0.0.162	2	right	guoxiuxia	-405449414	2.0.10.242	2.0.10.242	10-10-2019	2019-10-10 11:28:13	19:28:13	female	2.0.10.147	244	Catch.bmp	1137	0		0	0	892679	0		0	0	NULL	NULL	NULL	Medium	run1	1	List2	A_T.wav	A_T	1	1	0	1	892529	150	1	453	892982
Exp2	4	Exp2-4-1	59.938	1.0.0.162	2	right	guoxiuxia	-405449414	2.0.10.242	2.0.10.242	10-10-2019	2019-10-10 11:28:13	19:28:13	female	2.0.10.147	245	Red_C_2.bmp	912	0		0	1	894965	0		0	0	NULL	NULL	NULL	Medium	run1	1	List2	A_T.wav	AV_T	1	1	1	1	894814	151	1	439	895253
Exp2	4	Exp2-4-1	59.938	1.0.0.162	2	right	guoxiuxia	-405449414	2.0.10.242	2.0.10.242	10-10-2019	2019-10-10 11:28:13	19:28:13	female	2.0.10.147	246	Red_C_2.bmp	1230	0		0	0	897033	0		0	0	NULL	NULL	NULL	Medium	run1	1	List2	Catch.wav	V_T	1	1	1	1	896883	150	1	363	897246
Exp2	4	Exp2-4-1	59.938	1.0.0.162	2	right	guoxiuxia	-405449414	2.0.10.242	2.0.10.242	10-10-2019	2019-10-10 11:28:13	19:28:13	female	2.0.10.147	247	Catch.bmp	1548	0		0	0	899419	0		0	0	NULL	NULL	NULL	Medium	run1	1	List2	A_T.wav	A_T	1	1	1	1	899269	150	1	569	899838
Exp2	4	Exp2-4-1	59.938	1.0.0.162	2	right	guoxiuxia	-405449414	2.0.10.242	2.0.10.242	10-10-2019	2019-10-10 11:28:13	19:28:13	female	2.0.10.147	248	Red_S_2.bmp	946	0		0	0	902122	0		0	0	NULL	NULL	NULL	Medium	run1		List2	Catch.wav	V_S	0		0	1	901972	150	1	569	902541
Exp2	4	Exp2-4-1	59.938	1.0.0.162	2	right	guoxiuxia	-405449414	2.0.10.242	2.0.10.242	10-10-2019	2019-10-10 11:28:13	19:28:13	female	2.0.10.147	249	Blue_S_2.bmp	1516	0		0	0	904224	0		0	0	NULL	NULL	NULL	Medium	run1	1	List2	Catch.wav	V_T	1	1	0	1	904074	150	1	595	904669
Exp2	4	Exp2-4-1	59.938	1.0.0.162	2	right	guoxiuxia	-405449414	2.0.10.242	2.0.10.242	10-10-2019	2019-10-10 11:28:13	19:28:13	female	2.0.10.147	250	Blue_C_2.bmp	1596	0		0	0	906894	0		0	0	NULL	NULL	NULL	Medium	run1		List2	A_S.wav	AV_S	0		0	2	906744	150		0	0
Exp2	4	Exp2-4-1	59.938	1.0.0.162	2	right	guoxiuxia	-405449414	2.0.10.242	2.0.10.242	10-10-2019	2019-10-10 11:28:13	19:28:13	female	2.0.10.147	251	Catch.bmp	1585	0		0	1	909697	0		0	0	NULL	NULL	NULL	Medium	run1		List2	A_S.wav	A_S	0		1	1	909546	151		0	0
Exp2	4	Exp2-4-1	59.938	1.0.0.162	2	right	guoxiuxia	-405449414	2.0.10.242	2.0.10.242	10-10-2019	2019-10-10 11:28:13	19:28:13	female	2.0.10.147	252	Blue_S_2.bmp	983	0		1	0	912499	0		0	0	NULL	NULL	NULL	Medium	run1	1	List2	Catch.wav	V_T	1	1	1	1	912349	150	1	577	912926
Exp2	4	Exp2-4-1	59.938	1.0.0.162	2	right	guoxiuxia	-405449414	2.0.10.242	2.0.10.242	10-10-2019	2019-10-10 11:28:13	19:28:13	female	2.0.10.147	253	Catch.bmp	1492	0		0	0	914635	0		0	0	NULL	NULL	NULL	Medium	run1		List2	A_S.wav	A_S	0		1	1	914485	150		0	0
Exp2	4	Exp2-4-1	59.938	1.0.0.162	2	right	guoxiuxia	-405449414	2.0.10.242	2.0.10.242	10-10-2019	2019-10-10 11:28:13	19:28:13	female	2.0.10.147	254	Catch.bmp	1582	0		0	1	917355	0		0	0	NULL	NULL	NULL	Medium	run1		List2	A_S.wav	A_S	0		0	1	917204	151		0	0
Exp2	4	Exp2-4-1	59.938	1.0.0.162	2	right	guoxiuxia	-405449414	2.0.10.242	2.0.10.242	10-10-2019	2019-10-10 11:28:13	19:28:13	female	2.0.10.147	255	Red_S.bmp	1225	0		0	0	920157	0		0	0	NULL	NULL	NULL	Medium	run1		List2	A_S.wav	AV_S	0		0	1	920007	150		0	0
Exp2	4	Exp2-4-1	59.938	1.0.0.162	2	right	guoxiuxia	-405449414	2.0.10.242	2.0.10.242	10-10-2019	2019-10-10 11:28:13	19:28:13	female	2.0.10.147	256	Blue_C.bmp	1329	0		0	0	922593	0		0	0	NULL	NULL	NULL	Medium	Run1		List2	Catch.wav	V_S	0		1	1	922443	150		0	0
Exp2	4	Exp2-4-1	59.938	1.0.0.162	2	right	guoxiuxia	-405449414	2.0.10.242	2.0.10.242	10-10-2019	2019-10-10 11:28:13	19:28:13	female	2.0.10.147	257	Red_C_2.bmp	948	0		0	0	925129	0		0	0	NULL	NULL	NULL	Medium	run1	1	List2	Catch.wav	V_T	1	1	0	1	924979	150	1	441	925420
Exp2	4	Exp2-4-1	59.938	1.0.0.162	2	right	guoxiuxia	-405449414	2.0.10.242	2.0.10.242	10-10-2019	2019-10-10 11:28:13	19:28:13	female	2.0.10.147	258	Red_S_2.bmp	1040	0		1	0	927231	0		0	0	NULL	NULL	NULL	Medium	run1		List2	Catch.wav	V_S	0		0	1	927081	150		0	0
Exp2	4	Exp2-4-1	59.938	1.0.0.162	2	right	guoxiuxia	-405449414	2.0.10.242	2.0.10.242	10-10-2019	2019-10-10 11:28:13	19:28:13	female	2.0.10.147	259	Red_C_2.bmp	804	0		0	0	929484	0		0	0	NULL	NULL	NULL	Medium	run1	1	List2	Catch.wav	V_T	1	1	0	1	929334	150	1	606	929940
Exp2	4	Exp2-4-1	59.938	1.0.0.162	2	right	guoxiuxia	-405449414	2.0.10.242	2.0.10.242	10-10-2019	2019-10-10 11:28:13	19:28:13	female	2.0.10.147	260	Catch.bmp	927	0		0	0	931436	0		0	0	NULL	NULL	NULL	Medium	run1	1	List2	A_T.wav	A_T	1	1	1	1	931286	150	1	814	932100
