# Supplementary material for: Visual Perceptual Load Attenuates Age-Related Audiovisual Integration in an Audiovisual Discrimination Task
Source: Front Psychol. 2021 Sep 29;12:740221. doi: 10.3389/fpsyg.2021.740221 (PMC8511317; doi:10.3389/fpsyg.2021.740221)
Supplement: Supplementary file 1 [file Data_Sheet_1.ZIP › Export data/Group 2_Data_Older/Exp2_Medium load/Subject_05.xlsx]

## Sheet: Sheet1
ExperimentName	Subject	DataFile.Basename	Display.RefreshRate	ExperimentVersion	Group	Handedness	Name	RandomSeed	RuntimeVersion	RuntimeVersionExpected	SessionDate	SessionStartDateTimeUtc	SessionTime	Sex	StudioVersion	Block	Image	ITI	ITI.ACC	ITI.CRESP	ITI.DurationError	ITI.OnsetDelay	ITI.OnsetTime	ITI.OnsetToOnsetTime	ITI.RESP	ITI.RT	ITI.RTTime	List1	List1.Cycle	List1.Sample	PercetualLoad	Procedure	Response	Running	Sound	StimulusType	Target.ACC	Target.CRESP	Target.DurationError	Target.OnsetDelay	Target.OnsetTime	Target.OnsetToOnsetTime	Target.RESP	Target.RT	Target.RTTime
Exp2	5	Exp2-5-1	59.937	1.0.0.163	2	right	jiaoxun	-426526345	2.0.10.242	2.0.10.242	10-13-2019	2019-10-13 01:12:02	09:12:02	male	2.0.10.147	1	Blue_S.bmp	1194	0		0	1	25189	0		0	0	3	1	1	Medium	Prac	1	List1	Catch.wav	V_T	1	1	113	1	25038	151	1	481	25519
Exp2	5	Exp2-5-1	59.937	1.0.0.163	2	right	jiaoxun	-426526345	2.0.10.242	2.0.10.242	10-13-2019	2019-10-13 01:12:02	09:12:02	male	2.0.10.147	2	Red_C_2.bmp	1275	0		0	0	27541	0		0	0	16	1	2	Medium	Prac	1	List1	A_T.wav	AV_T	1	1	1	1	27391	150	1	384	27775
Exp2	5	Exp2-5-1	59.937	1.0.0.163	2	right	jiaoxun	-426526345	2.0.10.242	2.0.10.242	10-13-2019	2019-10-13 01:12:02	09:12:02	male	2.0.10.147	3	Red_S_2.bmp	1085	0		0	0	29977	0		0	0	8	1	3	Medium	Prac		List1	Catch.wav	V_S	0		1	1	29827	150	1	476	30303
Exp2	5	Exp2-5-1	59.937	1.0.0.163	2	right	jiaoxun	-426526345	2.0.10.242	2.0.10.242	10-13-2019	2019-10-13 01:12:02	09:12:02	male	2.0.10.147	4	Blue_C_2.bmp	1020	0		0	1	32213	0		0	0	2	1	4	Medium	Prac		List1	Catch.wav	V_S	0		1	1	32062	151		0	0
Exp2	5	Exp2-5-1	59.937	1.0.0.163	2	right	jiaoxun	-426526345	2.0.10.242	2.0.10.242	10-13-2019	2019-10-13 01:12:02	09:12:02	male	2.0.10.147	5	Catch.bmp	1315	0		0	0	34465	0		0	0	9	1	5	Medium	Prac		List1	A_S.wav	A_S	0		0	1	34315	150	1	589	34904
Exp2	5	Exp2-5-1	59.937	1.0.0.163	2	right	jiaoxun	-426526345	2.0.10.242	2.0.10.242	10-13-2019	2019-10-13 01:12:02	09:12:02	male	2.0.10.147	6	Blue_S_2.bmp	1597	0		0	0	36934	0		0	0	14	1	6	Medium	Prac	1	List1	A_T.wav	AV_T	0		0	1	36784	150		0	0
Exp2	5	Exp2-5-1	59.937	1.0.0.163	2	right	jiaoxun	-426526345	2.0.10.242	2.0.10.242	10-13-2019	2019-10-13 01:12:02	09:12:02	male	2.0.10.147	7	Catch.bmp	1498	0		0	0	39737	0		0	0	10	1	7	Medium	Prac	1	List1	A_T.wav	A_T	1	1	0	1	39587	150	1	524	40111
Exp2	5	Exp2-5-1	59.937	1.0.0.163	2	right	jiaoxun	-426526345	2.0.10.242	2.0.10.242	10-13-2019	2019-10-13 01:12:02	09:12:02	male	2.0.10.147	8	Blue_S.bmp	1397	0		0	0	42390	0		0	0	3	1	8	Medium	Prac	1	List1	Catch.wav	V_T	0		0	1	42240	150		0	0
Exp2	5	Exp2-5-1	59.937	1.0.0.163	2	right	jiaoxun	-426526345	2.0.10.242	2.0.10.242	10-13-2019	2019-10-13 01:12:02	09:12:02	male	2.0.10.147	9	Catch.bmp	1486	0		0	1	44993	0		0	0	10	1	9	Medium	Prac	1	List1	A_T.wav	A_T	1	1	1	1	44842	151	1	644	45486
Exp2	5	Exp2-5-1	59.937	1.0.0.163	2	right	jiaoxun	-426526345	2.0.10.242	2.0.10.242	10-13-2019	2019-10-13 01:12:02	09:12:02	male	2.0.10.147	10	Catch.bmp	1488	0		0	0	47629	0		0	0	10	1	10	Medium	Prac	1	List1	A_T.wav	A_T	1	1	0	1	47479	150	1	519	47998
Exp2	5	Exp2-5-1	59.937	1.0.0.163	2	right	jiaoxun	-426526345	2.0.10.242	2.0.10.242	10-13-2019	2019-10-13 01:12:02	09:12:02	male	2.0.10.147	11	Catch.bmp	827	0		0	0	50265	0		0	0	10	1	11	Medium	Prac	1	List1	A_T.wav	A_T	1	1	0	1	50115	150	1	524	50639
Exp2	5	Exp2-5-1	59.937	1.0.0.163	2	right	jiaoxun	-426526345	2.0.10.242	2.0.10.242	10-13-2019	2019-10-13 01:12:02	09:12:02	male	2.0.10.147	12	Blue_S_2.bmp	910	0		0	0	52250	0		0	0	4	1	12	Medium	Prac	1	List1	Catch.wav	V_T	0		1	1	52100	150		0	0
Exp2	5	Exp2-5-1	59.937	1.0.0.163	2	right	jiaoxun	-426526345	2.0.10.242	2.0.10.242	10-13-2019	2019-10-13 01:12:02	09:12:02	male	2.0.10.147	13	Catch.bmp	1548	0		0	0	54386	0		0	0	9	1	13	Medium	Prac		List1	A_S.wav	A_S	0		0	1	54236	150		0	0
Exp2	5	Exp2-5-1	59.937	1.0.0.163	2	right	jiaoxun	-426526345	2.0.10.242	2.0.10.242	10-13-2019	2019-10-13 01:12:02	09:12:02	male	2.0.10.147	14	Catch.bmp	1436	0		0	0	57155	0		0	0	9	1	14	Medium	Prac		List1	A_S.wav	A_S	0		0	1	57005	150		0	0
Exp2	5	Exp2-5-1	59.937	1.0.0.163	2	right	jiaoxun	-426526345	2.0.10.242	2.0.10.242	10-13-2019	2019-10-13 01:12:02	09:12:02	male	2.0.10.147	15	Red_C_2.bmp	1276	0		0	1	59792	0		0	0	16	1	15	Medium	Prac	1	List1	A_T.wav	AV_T	1	1	1	1	59641	151	1	813	60454
Exp2	5	Exp2-5-1	59.937	1.0.0.163	2	right	jiaoxun	-426526345	2.0.10.242	2.0.10.242	10-13-2019	2019-10-13 01:12:02	09:12:02	male	2.0.10.147	16	Blue_S.bmp	1479	0		0	0	62227	0		0	0	13	1	16	Medium	Prac	1	List1	A_T.wav	AV_T	0		0	1	62077	150		0	0
Exp2	5	Exp2-5-1	59.937	1.0.0.163	2	right	jiaoxun	-426526345	2.0.10.242	2.0.10.242	10-13-2019	2019-10-13 01:12:02	09:12:02	male	2.0.10.147	17	Catch.bmp	913	0		0	1	64914	0		0	0	10	1	17	Medium	Prac	1	List1	A_T.wav	A_T	0		1	1	64763	151		0	0
Exp2	5	Exp2-5-1	59.937	1.0.0.163	2	right	jiaoxun	-426526345	2.0.10.242	2.0.10.242	10-13-2019	2019-10-13 01:12:02	09:12:02	male	2.0.10.147	18	Catch.bmp	1595	0		0	0	67049	0		0	0	9	1	18	Medium	Prac		List1	A_S.wav	A_S	0		0	1	66899	150		0	0
Exp2	5	Exp2-5-1	59.937	1.0.0.163	2	right	jiaoxun	-426526345	2.0.10.242	2.0.10.242	10-13-2019	2019-10-13 01:12:02	09:12:02	male	2.0.10.147	19	Catch.bmp	1119	0		0	0	69852	0		0	0	9	1	19	Medium	Prac		List1	A_S.wav	A_S	0		0	1	69702	150		0	0
Exp2	5	Exp2-5-1	59.937	1.0.0.163	2	right	jiaoxun	-426526345	2.0.10.242	2.0.10.242	10-13-2019	2019-10-13 01:12:02	09:12:02	male	2.0.10.147	20	Blue_C.bmp	1153	0		0	0	72188	0		0	0	11	1	20	Medium	Prac		List1	A_S.wav	AV_S	0		0	1	72038	150		0	0
Exp2	5	Exp2-5-1	59.937	1.0.0.163	2	right	jiaoxun	-426526345	2.0.10.242	2.0.10.242	10-13-2019	2019-10-13 01:12:02	09:12:02	male	2.0.10.147	21	Blue_S.bmp	1385	0		0	0	79195	0		0	0	13	1	21	Medium	Prac	1	List1	A_T.wav	AV_T	1	1	0	1	79045	150	1	889	79934
Exp2	5	Exp2-5-1	59.937	1.0.0.163	2	right	jiaoxun	-426526345	2.0.10.242	2.0.10.242	10-13-2019	2019-10-13 01:12:02	09:12:02	male	2.0.10.147	22	Blue_S.bmp	1274	0		0	0	81731	0		0	0	13	1	22	Medium	Prac	1	List1	A_T.wav	AV_T	1	1	0	1	81581	150	1	377	81958
Exp2	5	Exp2-5-1	59.937	1.0.0.163	2	right	jiaoxun	-426526345	2.0.10.242	2.0.10.242	10-13-2019	2019-10-13 01:12:02	09:12:02	male	2.0.10.147	23	Blue_S_2.bmp	1136	0		0	0	84167	0		0	0	4	1	23	Medium	Prac	1	List1	Catch.wav	V_T	1	1	1	1	84017	150	1	333	84350
Exp2	5	Exp2-5-1	59.937	1.0.0.163	2	right	jiaoxun	-426526345	2.0.10.242	2.0.10.242	10-13-2019	2019-10-13 01:12:02	09:12:02	male	2.0.10.147	24	Catch.bmp	996	0		0	0	86453	0		0	0	9	1	24	Medium	Prac		List1	A_S.wav	A_S	0		0	1	86303	150		0	0
Exp2	5	Exp2-5-1	59.937	1.0.0.163	2	right	jiaoxun	-426526345	2.0.10.242	2.0.10.242	10-13-2019	2019-10-13 01:12:02	09:12:02	male	2.0.10.147	25	Red_C.bmp	1249	0		0	0	88655	0		0	0	5	1	25	Medium	Prac	1	List1	Catch.wav	V_T	1	1	1	1	88505	150	1	469	88974
Exp2	5	Exp2-5-1	59.937	1.0.0.163	2	right	jiaoxun	-426526345	2.0.10.242	2.0.10.242	10-13-2019	2019-10-13 01:12:02	09:12:02	male	2.0.10.147	26	Red_S.bmp	1466	0		0	0	91058	0		0	0	17	1	26	Medium	Prac		List1	A_S.wav	AV_S	0		0	2	90908	150	1	338	91246
Exp2	5	Exp2-5-1	59.937	1.0.0.163	2	right	jiaoxun	-426526345	2.0.10.242	2.0.10.242	10-13-2019	2019-10-13 01:12:02	09:12:02	male	2.0.10.147	27	Red_C.bmp	1298	0		0	0	93677	0		0	0	15	1	27	Medium	Prac	1	List1	A_T.wav	AV_T	1	1	0	1	93527	150	1	455	93982
Exp2	5	Exp2-5-1	59.937	1.0.0.163	2	right	jiaoxun	-426526345	2.0.10.242	2.0.10.242	10-13-2019	2019-10-13 01:12:02	09:12:02	male	2.0.10.147	28	Red_C_2.bmp	1301	0		0	0	96130	0		0	0	6	1	28	Medium	Prac	1	List1	Catch.wav	V_T	1	1	0	2	95980	150	1	498	96478
Exp2	5	Exp2-5-1	59.937	1.0.0.163	2	right	jiaoxun	-426526345	2.0.10.242	2.0.10.242	10-13-2019	2019-10-13 01:12:02	09:12:02	male	2.0.10.147	29	Blue_S.bmp	1473	0		0	0	98582	0		0	0	3	1	29	Medium	Prac	1	List1	Catch.wav	V_T	1	1	0	1	98432	150	1	374	98806
Exp2	5	Exp2-5-1	59.937	1.0.0.163	2	right	jiaoxun	-426526345	2.0.10.242	2.0.10.242	10-13-2019	2019-10-13 01:12:02	09:12:02	male	2.0.10.147	30	Red_C_2.bmp	1478	0		0	1	101202	0		0	0	16	1	30	Medium	Prac	1	List1	A_T.wav	AV_T	1	1	1	1	101051	151	1	347	101398
Exp2	5	Exp2-5-1	59.937	1.0.0.163	2	right	jiaoxun	-426526345	2.0.10.242	2.0.10.242	10-13-2019	2019-10-13 01:12:02	09:12:02	male	2.0.10.147	31	Catch.bmp	926	0		0	0	103838	0		0	0	10	1	31	Medium	Prac	1	List1	A_T.wav	A_T	1	1	0	1	103688	150	1	830	104518
Exp2	5	Exp2-5-1	59.937	1.0.0.163	2	right	jiaoxun	-426526345	2.0.10.242	2.0.10.242	10-13-2019	2019-10-13 01:12:02	09:12:02	male	2.0.10.147	32	Blue_S.bmp	1353	0		0	0	105923	0		0	0	13	1	32	Medium	Prac	1	List1	A_T.wav	AV_T	1	1	0	1	105773	150	1	401	106174
Exp2	5	Exp2-5-1	59.937	1.0.0.163	2	right	jiaoxun	-426526345	2.0.10.242	2.0.10.242	10-13-2019	2019-10-13 01:12:02	09:12:02	male	2.0.10.147	33	Red_C_2.bmp	1292	0		0	0	108426	0		0	0	6	1	33	Medium	Prac	1	List1	Catch.wav	V_T	1	1	0	1	108276	150	1	361	108637
Exp2	5	Exp2-5-1	59.937	1.0.0.163	2	right	jiaoxun	-426526345	2.0.10.242	2.0.10.242	10-13-2019	2019-10-13 01:12:02	09:12:02	male	2.0.10.147	34	Blue_S_2.bmp	1345	0		1	0	110878	0		0	0	4	1	34	Medium	Prac	1	List1	Catch.wav	V_T	1	1	0	1	110728	150	1	366	111094
Exp2	5	Exp2-5-1	59.937	1.0.0.163	2	right	jiaoxun	-426526345	2.0.10.242	2.0.10.242	10-13-2019	2019-10-13 01:12:02	09:12:02	male	2.0.10.147	35	Catch.bmp	829	0		0	0	113381	0		0	0	10	1	35	Medium	Prac	1	List1	A_T.wav	A_T	1	1	1	1	113231	150	1	464	113695
Exp2	5	Exp2-5-1	59.937	1.0.0.163	2	right	jiaoxun	-426526345	2.0.10.242	2.0.10.242	10-13-2019	2019-10-13 01:12:02	09:12:02	male	2.0.10.147	36	Blue_C_2.bmp	1413	0		0	1	115367	0		0	0	2	1	36	Medium	Prac		List1	Catch.wav	V_S	0		1	1	115216	151	1	421	115637
Exp2	5	Exp2-5-1	59.937	1.0.0.163	2	right	jiaoxun	-426526345	2.0.10.242	2.0.10.242	10-13-2019	2019-10-13 01:12:02	09:12:02	male	2.0.10.147	37	Catch.bmp	903	0		0	0	117936	0		0	0	10	1	37	Medium	Prac	1	List1	A_T.wav	A_T	1	1	0	1	117786	150	1	515	118301
Exp2	5	Exp2-5-1	59.937	1.0.0.163	2	right	jiaoxun	-426526345	2.0.10.242	2.0.10.242	10-13-2019	2019-10-13 01:12:02	09:12:02	male	2.0.10.147	38	Catch.bmp	1363	0		0	0	119988	0		0	0	10	1	38	Medium	Prac	1	List1	A_T.wav	A_T	1	1	0	1	119838	150	1	407	120245
Exp2	5	Exp2-5-1	59.937	1.0.0.163	2	right	jiaoxun	-426526345	2.0.10.242	2.0.10.242	10-13-2019	2019-10-13 01:12:02	09:12:02	male	2.0.10.147	39	Red_S.bmp	1546	0		0	0	122507	0		0	0	7	1	39	Medium	Prac		List1	Catch.wav	V_S	0		1	1	122357	150	1	608	122965
Exp2	5	Exp2-5-1	59.937	1.0.0.163	2	right	jiaoxun	-426526345	2.0.10.242	2.0.10.242	10-13-2019	2019-10-13 01:12:02	09:12:02	male	2.0.10.147	40	Catch.bmp	977	0		0	0	125210	0		0	0	10	1	40	Medium	Prac	1	List1	A_T.wav	A_T	1	1	1	1	125060	150	1	417	125477
Exp2	5	Exp2-5-1	59.937	1.0.0.163	2	right	jiaoxun	-426526345	2.0.10.242	2.0.10.242	10-13-2019	2019-10-13 01:12:02	09:12:02	male	2.0.10.147	41	Blue_S_2.bmp	1600	0		0	0	158662	0		0	0	4	1	41	Medium	Prac	1	List1	Catch.wav	V_T	1	1	0	1	158512	150	1	638	159150
Exp2	5	Exp2-5-1	59.937	1.0.0.163	2	right	jiaoxun	-426526345	2.0.10.242	2.0.10.242	10-13-2019	2019-10-13 01:12:02	09:12:02	male	2.0.10.147	42	Red_C_2.bmp	1222	0		0	0	161415	0		0	0	16	1	42	Medium	Prac	1	List1	A_T.wav	AV_T	1	1	1	1	161265	150	1	308	161573
Exp2	5	Exp2-5-1	59.937	1.0.0.163	2	right	jiaoxun	-426526345	2.0.10.242	2.0.10.242	10-13-2019	2019-10-13 01:12:02	09:12:02	male	2.0.10.147	43	Catch.bmp	949	0		0	0	163784	0		0	0	10	1	43	Medium	Prac	1	List1	A_T.wav	A_T	1	1	0	1	163634	150	1	460	164094
Exp2	5	Exp2-5-1	59.937	1.0.0.163	2	right	jiaoxun	-426526345	2.0.10.242	2.0.10.242	10-13-2019	2019-10-13 01:12:02	09:12:02	male	2.0.10.147	44	Catch.bmp	1183	0		0	0	165886	0		0	0	10	1	44	Medium	Prac	1	List1	A_T.wav	A_T	1	1	0	1	165736	150	1	413	166149
Exp2	5	Exp2-5-1	59.937	1.0.0.163	2	right	jiaoxun	-426526345	2.0.10.242	2.0.10.242	10-13-2019	2019-10-13 01:12:02	09:12:02	male	2.0.10.147	45	Blue_C.bmp	1468	0		0	0	168222	0		0	0	1	1	45	Medium	Prac		List1	Catch.wav	V_S	0		0	1	168072	150	1	413	168485
Exp2	5	Exp2-5-1	59.937	1.0.0.163	2	right	jiaoxun	-426526345	2.0.10.242	2.0.10.242	10-13-2019	2019-10-13 01:12:02	09:12:02	male	2.0.10.147	46	Red_S.bmp	1570	0		1	0	170841	0		0	0	7	1	46	Medium	Prac		List1	Catch.wav	V_S	0		0	1	170691	150	1	290	170981
Exp2	5	Exp2-5-1	59.937	1.0.0.163	2	right	jiaoxun	-426526345	2.0.10.242	2.0.10.242	10-13-2019	2019-10-13 01:12:02	09:12:02	male	2.0.10.147	47	Blue_S.bmp	875	0		0	0	173561	0		0	0	3	1	47	Medium	Prac	1	List1	Catch.wav	V_T	1	1	0	1	173411	150	1	322	173733
Exp2	5	Exp2-5-1	59.937	1.0.0.163	2	right	jiaoxun	-426526345	2.0.10.242	2.0.10.242	10-13-2019	2019-10-13 01:12:02	09:12:02	male	2.0.10.147	48	Red_C.bmp	925	0		1	0	175596	0		0	0	15	1	48	Medium	Prac	1	List1	A_T.wav	AV_T	1	1	1	1	175446	150	1	271	175717
Exp2	5	Exp2-5-1	59.937	1.0.0.163	2	right	jiaoxun	-426526345	2.0.10.242	2.0.10.242	10-13-2019	2019-10-13 01:12:02	09:12:02	male	2.0.10.147	49	Blue_C_2.bmp	1020	0		0	0	177682	0		0	0	12	1	49	Medium	Prac		List1	A_S.wav	AV_S	0		0	1	177532	150	1	274	177806
Exp2	5	Exp2-5-1	59.937	1.0.0.163	2	right	jiaoxun	-426526345	2.0.10.242	2.0.10.242	10-13-2019	2019-10-13 01:12:02	09:12:02	male	2.0.10.147	50	Red_S_2.bmp	1221	0		0	0	179851	0		0	0	8	1	50	Medium	Prac		List1	Catch.wav	V_S	0		0	1	179701	150	1	367	180068
Exp2	5	Exp2-5-1	59.937	1.0.0.163	2	right	jiaoxun	-426526345	2.0.10.242	2.0.10.242	10-13-2019	2019-10-13 01:12:02	09:12:02	male	2.0.10.147	51	Red_C.bmp	1031	0		0	0	182220	0		0	0	5	1	51	Medium	Prac	1	List1	Catch.wav	V_T	1	1	0	1	182070	150	1	366	182436
Exp2	5	Exp2-5-1	59.937	1.0.0.163	2	right	jiaoxun	-426526345	2.0.10.242	2.0.10.242	10-13-2019	2019-10-13 01:12:02	09:12:02	male	2.0.10.147	52	Catch.bmp	1360	0		0	0	184406	0		0	0	10	1	52	Medium	Prac	1	List1	A_T.wav	A_T	1	1	0	1	184256	150	1	493	184749
Exp2	5	Exp2-5-1	59.937	1.0.0.163	2	right	jiaoxun	-426526345	2.0.10.242	2.0.10.242	10-13-2019	2019-10-13 01:12:02	09:12:02	male	2.0.10.147	53	Blue_S.bmp	1468	0		0	0	186925	0		0	0	13	1	53	Medium	Prac	1	List1	A_T.wav	AV_T	1	1	0	1	186775	150	1	309	187084
Exp2	5	Exp2-5-1	59.937	1.0.0.163	2	right	jiaoxun	-426526345	2.0.10.242	2.0.10.242	10-13-2019	2019-10-13 01:12:02	09:12:02	male	2.0.10.147	54	Red_C_2.bmp	1400	0		0	0	189544	0		0	0	16	1	54	Medium	Prac	1	List1	A_T.wav	AV_T	1	1	0	1	189394	150	1	402	189796
Exp2	5	Exp2-5-1	59.937	1.0.0.163	2	right	jiaoxun	-426526345	2.0.10.242	2.0.10.242	10-13-2019	2019-10-13 01:12:02	09:12:02	male	2.0.10.147	55	Red_C.bmp	847	0		0	0	192097	0		0	0	5	1	55	Medium	Prac	1	List1	Catch.wav	V_T	1	1	0	1	191947	150	1	393	192340
Exp2	5	Exp2-5-1	59.937	1.0.0.163	2	right	jiaoxun	-426526345	2.0.10.242	2.0.10.242	10-13-2019	2019-10-13 01:12:02	09:12:02	male	2.0.10.147	56	Blue_C_2.bmp	1559	0		0	0	194099	0		0	0	12	1	56	Medium	Prac		List1	A_S.wav	AV_S	0		1	1	193949	150	1	271	194220
Exp2	5	Exp2-5-1	59.937	1.0.0.163	2	right	jiaoxun	-426526345	2.0.10.242	2.0.10.242	10-13-2019	2019-10-13 01:12:02	09:12:02	male	2.0.10.147	57	Catch.bmp	1572	0		0	0	196819	0		0	0	9	1	57	Medium	Prac		List1	A_S.wav	A_S	0		0	1	196669	150		0	0
Exp2	5	Exp2-5-1	59.937	1.0.0.163	2	right	jiaoxun	-426526345	2.0.10.242	2.0.10.242	10-13-2019	2019-10-13 01:12:02	09:12:02	male	2.0.10.147	58	Red_C_2.bmp	1174	0		0	0	199605	0		0	0	16	1	58	Medium	Prac	1	List1	A_T.wav	AV_T	1	1	0	1	199455	150	1	341	199796
Exp2	5	Exp2-5-1	59.937	1.0.0.163	2	right	jiaoxun	-426526345	2.0.10.242	2.0.10.242	10-13-2019	2019-10-13 01:12:02	09:12:02	male	2.0.10.147	59	Catch.bmp	1295	0		0	0	201941	0		0	0	10	1	59	Medium	Prac	1	List1	A_T.wav	A_T	1	1	0	1	201791	150	1	621	202412
Exp2	5	Exp2-5-1	59.937	1.0.0.163	2	right	jiaoxun	-426526345	2.0.10.242	2.0.10.242	10-13-2019	2019-10-13 01:12:02	09:12:02	male	2.0.10.147	60	Blue_S.bmp	1347	0		0	0	204393	0		0	0	13	1	60	Medium	Prac	1	List1	A_T.wav	AV_T	1	1	0	1	204243	150	1	329	204572
Exp2	5	Exp2-5-1	59.937	1.0.0.163	2	right	jiaoxun	-426526345	2.0.10.242	2.0.10.242	10-13-2019	2019-10-13 01:12:02	09:12:02	male	2.0.10.147	61	Catch.bmp	1050	0		0	0	252527	0		0	0	10	1	61	Medium	Prac	1	List1	A_T.wav	A_T	0		0	1	252377	150		0	0
Exp2	5	Exp2-5-1	59.937	1.0.0.163	2	right	jiaoxun	-426526345	2.0.10.242	2.0.10.242	10-13-2019	2019-10-13 01:12:02	09:12:02	male	2.0.10.147	62	Blue_S_2.bmp	1140	0		0	0	254796	0		0	0	14	1	62	Medium	Prac	1	List1	A_T.wav	AV_T	1	1	0	1	254646	150	1	533	255179
Exp2	5	Exp2-5-1	59.937	1.0.0.163	2	right	jiaoxun	-426526345	2.0.10.242	2.0.10.242	10-13-2019	2019-10-13 01:12:02	09:12:02	male	2.0.10.147	63	Blue_S_2.bmp	1578	0		0	0	257099	0		0	0	4	1	63	Medium	Prac	1	List1	Catch.wav	V_T	1	1	0	2	256949	150	1	518	257467
Exp2	5	Exp2-5-1	59.937	1.0.0.163	2	right	jiaoxun	-426526345	2.0.10.242	2.0.10.242	10-13-2019	2019-10-13 01:12:02	09:12:02	male	2.0.10.147	64	Red_C.bmp	982	0		0	0	259835	0		0	0	5	1	64	Medium	Prac	1	List1	Catch.wav	V_T	1	1	0	1	259685	150	1	390	260075
Exp2	5	Exp2-5-1	59.937	1.0.0.163	2	right	jiaoxun	-426526345	2.0.10.242	2.0.10.242	10-13-2019	2019-10-13 01:12:02	09:12:02	male	2.0.10.147	65	Catch.bmp	916	0		0	1	261971	0		0	0	10	1	65	Medium	Prac	1	List1	A_T.wav	A_T	0		1	1	261820	151		0	0
Exp2	5	Exp2-5-1	59.937	1.0.0.163	2	right	jiaoxun	-426526345	2.0.10.242	2.0.10.242	10-13-2019	2019-10-13 01:12:02	09:12:02	male	2.0.10.147	66	Red_C.bmp	840	0		0	0	264106	0		0	0	15	1	66	Medium	Prac	1	List1	A_T.wav	AV_T	1	1	0	1	263956	150	1	367	264323
Exp2	5	Exp2-5-1	59.937	1.0.0.163	2	right	jiaoxun	-426526345	2.0.10.242	2.0.10.242	10-13-2019	2019-10-13 01:12:02	09:12:02	male	2.0.10.147	67	Catch.bmp	803	0		0	0	266108	0		0	0	10	1	67	Medium	Prac	1	List1	A_T.wav	A_T	1	1	0	1	265958	150	1	446	266404
Exp2	5	Exp2-5-1	59.937	1.0.0.163	2	right	jiaoxun	-426526345	2.0.10.242	2.0.10.242	10-13-2019	2019-10-13 01:12:02	09:12:02	male	2.0.10.147	68	Red_C.bmp	1566	0		0	0	268060	0		0	0	15	1	68	Medium	Prac	1	List1	A_T.wav	AV_T	1	1	0	1	267910	150	1	301	268211
Exp2	5	Exp2-5-1	59.937	1.0.0.163	2	right	jiaoxun	-426526345	2.0.10.242	2.0.10.242	10-13-2019	2019-10-13 01:12:02	09:12:02	male	2.0.10.147	69	Blue_S.bmp	1520	0		0	0	270780	0		0	0	3	1	69	Medium	Prac	1	List1	Catch.wav	V_T	1	1	0	1	270630	150	1	333	270963
Exp2	5	Exp2-5-1	59.937	1.0.0.163	2	right	jiaoxun	-426526345	2.0.10.242	2.0.10.242	10-13-2019	2019-10-13 01:12:02	09:12:02	male	2.0.10.147	70	Blue_S_2.bmp	1355	0		0	0	273449	0		0	0	4	1	70	Medium	Prac	1	List1	Catch.wav	V_T	1	1	0	1	273299	150	1	312	273611
Exp2	5	Exp2-5-1	59.937	1.0.0.163	2	right	jiaoxun	-426526345	2.0.10.242	2.0.10.242	10-13-2019	2019-10-13 01:12:02	09:12:02	male	2.0.10.147	71	Red_S_2.bmp	1336	0		0	0	275952	0		0	0	8	1	71	Medium	Prac		List1	Catch.wav	V_S	0		0	1	275802	150	1	289	276091
Exp2	5	Exp2-5-1	59.937	1.0.0.163	2	right	jiaoxun	-426526345	2.0.10.242	2.0.10.242	10-13-2019	2019-10-13 01:12:02	09:12:02	male	2.0.10.147	72	Red_C.bmp	1121	0		0	0	278438	0		0	0	5	1	72	Medium	Prac	1	List1	Catch.wav	V_T	1	1	0	1	278288	150	1	483	278771
Exp2	5	Exp2-5-1	59.937	1.0.0.163	2	right	jiaoxun	-426526345	2.0.10.242	2.0.10.242	10-13-2019	2019-10-13 01:12:02	09:12:02	male	2.0.10.147	73	Catch.bmp	1215	0		0	0	280707	0		0	0	10	1	73	Medium	Prac	1	List1	A_T.wav	A_T	1	1	0	1	280557	150	1	1102	281659
Exp2	5	Exp2-5-1	59.937	1.0.0.163	2	right	jiaoxun	-426526345	2.0.10.242	2.0.10.242	10-13-2019	2019-10-13 01:12:02	09:12:02	male	2.0.10.147	74	Blue_S.bmp	1294	0		0	0	283076	0		0	0	13	1	74	Medium	Prac	1	List1	A_T.wav	AV_T	1	1	0	1	282926	150	1	341	283267
Exp2	5	Exp2-5-1	59.937	1.0.0.163	2	right	jiaoxun	-426526345	2.0.10.242	2.0.10.242	10-13-2019	2019-10-13 01:12:02	09:12:02	male	2.0.10.147	75	Blue_S_2.bmp	885	0		0	1	285529	0		0	0	14	1	75	Medium	Prac	1	List1	A_T.wav	AV_T	1	1	1	1	285378	151	1	402	285780
Exp2	5	Exp2-5-1	59.937	1.0.0.163	2	right	jiaoxun	-426526345	2.0.10.242	2.0.10.242	10-13-2019	2019-10-13 01:12:02	09:12:02	male	2.0.10.147	76	Red_C.bmp	831	0		0	0	287564	0		0	0	15	1	76	Medium	Prac	1	List1	A_T.wav	AV_T	1	1	0	1	287414	150	1	454	287868
Exp2	5	Exp2-5-1	59.937	1.0.0.163	2	right	jiaoxun	-426526345	2.0.10.242	2.0.10.242	10-13-2019	2019-10-13 01:12:02	09:12:02	male	2.0.10.147	77	Blue_S.bmp	819	0		0	0	289549	0		0	0	13	1	77	Medium	Prac	1	List1	A_T.wav	AV_T	1	1	0	1	289399	150	1	405	289804
Exp2	5	Exp2-5-1	59.937	1.0.0.163	2	right	jiaoxun	-426526345	2.0.10.242	2.0.10.242	10-13-2019	2019-10-13 01:12:02	09:12:02	male	2.0.10.147	78	Red_C_2.bmp	1047	0		0	0	291518	0		0	0	6	1	78	Medium	Prac	1	List1	Catch.wav	V_T	1	1	1	1	291368	150	1	435	291803
Exp2	5	Exp2-5-1	59.937	1.0.0.163	2	right	jiaoxun	-426526345	2.0.10.242	2.0.10.242	10-13-2019	2019-10-13 01:12:02	09:12:02	male	2.0.10.147	79	Blue_S.bmp	1064	0		1	0	293720	0		0	0	3	1	79	Medium	Prac	1	List1	Catch.wav	V_T	1	1	1	1	293570	150	1	361	293931
Exp2	5	Exp2-5-1	59.937	1.0.0.163	2	right	jiaoxun	-426526345	2.0.10.242	2.0.10.242	10-13-2019	2019-10-13 01:12:02	09:12:02	male	2.0.10.147	80	Blue_S_2.bmp	1300	0		1	0	295939	0		0	0	14	1	80	Medium	Prac	1	List1	A_T.wav	AV_T	1	1	1	1	295789	150	1	439	296228
Exp2	5	Exp2-5-1	59.937	1.0.0.163	2	right	jiaoxun	-426526345	2.0.10.242	2.0.10.242	10-13-2019	2019-10-13 01:12:02	09:12:02	male	2.0.10.147	81	Blue_S_2.bmp	1315	0		0	0	303364	0		0	0	NULL	NULL	NULL	Medium	run1	1	List2	A_T.wav	AV_T	1	1	0	1	303214	150	1	453	303667
Exp2	5	Exp2-5-1	59.937	1.0.0.163	2	right	jiaoxun	-426526345	2.0.10.242	2.0.10.242	10-13-2019	2019-10-13 01:12:02	09:12:02	male	2.0.10.147	82	Catch.bmp	886	0		0	0	305833	0		0	0	NULL	NULL	NULL	Medium	run1	1	List2	A_T.wav	A_T	1	1	0	1	305683	150	1	704	306387
Exp2	5	Exp2-5-1	59.937	1.0.0.163	2	right	jiaoxun	-426526345	2.0.10.242	2.0.10.242	10-13-2019	2019-10-13 01:12:02	09:12:02	male	2.0.10.147	83	Catch.bmp	1012	0		0	0	307869	0		0	0	NULL	NULL	NULL	Medium	run1		List2	A_S.wav	A_S	0		0	2	307719	150		0	0
Exp2	5	Exp2-5-1	59.937	1.0.0.163	2	right	jiaoxun	-426526345	2.0.10.242	2.0.10.242	10-13-2019	2019-10-13 01:12:02	09:12:02	male	2.0.10.147	84	Blue_S_2.bmp	853	0		0	0	310088	0		0	0	NULL	NULL	NULL	Medium	run1	1	List2	A_T.wav	AV_T	1	1	0	2	309938	150	1	353	310291
Exp2	5	Exp2-5-1	59.937	1.0.0.163	2	right	jiaoxun	-426526345	2.0.10.242	2.0.10.242	10-13-2019	2019-10-13 01:12:02	09:12:02	male	2.0.10.147	85	Catch.bmp	1132	0		0	0	312090	0		0	0	NULL	NULL	NULL	Medium	run1	1	List2	A_T.wav	A_T	1	1	0	1	311940	150	1	630	312570
Exp2	5	Exp2-5-1	59.937	1.0.0.163	2	right	jiaoxun	-426526345	2.0.10.242	2.0.10.242	10-13-2019	2019-10-13 01:12:02	09:12:02	male	2.0.10.147	86	Red_C.bmp	1130	0		0	1	314376	0		0	0	NULL	NULL	NULL	Medium	run1	1	List2	Catch.wav	V_T	1	1	1	1	314225	151	1	393	314618
Exp2	5	Exp2-5-1	59.937	1.0.0.163	2	right	jiaoxun	-426526345	2.0.10.242	2.0.10.242	10-13-2019	2019-10-13 01:12:02	09:12:02	male	2.0.10.147	87	Blue_S.bmp	1035	0		0	0	316661	0		0	0	NULL	NULL	NULL	Medium	run1	1	List2	A_T.wav	AV_T	1	1	1	1	316511	150	1	323	316834
Exp2	5	Exp2-5-1	59.937	1.0.0.163	2	right	jiaoxun	-426526345	2.0.10.242	2.0.10.242	10-13-2019	2019-10-13 01:12:02	09:12:02	male	2.0.10.147	88	Blue_C.bmp	1203	0		0	0	318847	0		0	0	NULL	NULL	NULL	Medium	Run1		List2	Catch.wav	V_S	0		0	1	318697	150	1	394	319091
Exp2	5	Exp2-5-1	59.937	1.0.0.163	2	right	jiaoxun	-426526345	2.0.10.242	2.0.10.242	10-13-2019	2019-10-13 01:12:02	09:12:02	male	2.0.10.147	89	Blue_C_2.bmp	1076	0		0	0	321199	0		0	0	NULL	NULL	NULL	Medium	run1		List2	A_S.wav	AV_S	0		1	1	321049	150	1	449	321498
Exp2	5	Exp2-5-1	59.937	1.0.0.163	2	right	jiaoxun	-426526345	2.0.10.242	2.0.10.242	10-13-2019	2019-10-13 01:12:02	09:12:02	male	2.0.10.147	90	Red_S.bmp	1449	0		0	0	323435	0		0	0	NULL	NULL	NULL	Medium	run1		List2	Catch.wav	V_S	0		0	1	323285	150	1	1085	324370
Exp2	5	Exp2-5-1	59.937	1.0.0.163	2	right	jiaoxun	-426526345	2.0.10.242	2.0.10.242	10-13-2019	2019-10-13 01:12:02	09:12:02	male	2.0.10.147	91	Blue_S.bmp	915	0		0	0	326038	0		0	0	NULL	NULL	NULL	Medium	run1	1	List2	Catch.wav	V_T	1	1	0	1	325888	150	1	594	326482
Exp2	5	Exp2-5-1	59.937	1.0.0.163	2	right	jiaoxun	-426526345	2.0.10.242	2.0.10.242	10-13-2019	2019-10-13 01:12:02	09:12:02	male	2.0.10.147	92	Blue_S.bmp	887	0		0	1	328107	0		0	0	NULL	NULL	NULL	Medium	run1	1	List2	A_T.wav	AV_T	1	1	1	1	327956	151	1	639	328595
Exp2	5	Exp2-5-1	59.937	1.0.0.163	2	right	jiaoxun	-426526345	2.0.10.242	2.0.10.242	10-13-2019	2019-10-13 01:12:02	09:12:02	male	2.0.10.147	93	Blue_C_2.bmp	1494	0		0	0	330142	0		0	0	NULL	NULL	NULL	Medium	run1		List2	A_S.wav	AV_S	0		0	1	329992	150	1	556	330548
Exp2	5	Exp2-5-1	59.937	1.0.0.163	2	right	jiaoxun	-426526345	2.0.10.242	2.0.10.242	10-13-2019	2019-10-13 01:12:02	09:12:02	male	2.0.10.147	94	Catch.bmp	862	0		0	0	332795	0		0	0	NULL	NULL	NULL	Medium	run1	1	List2	A_T.wav	A_T	1	1	0	1	332645	150	1	941	333586
Exp2	5	Exp2-5-1	59.937	1.0.0.163	2	right	jiaoxun	-426526345	2.0.10.242	2.0.10.242	10-13-2019	2019-10-13 01:12:02	09:12:02	male	2.0.10.147	95	Blue_C_2.bmp	1173	0		0	1	334814	0		0	0	NULL	NULL	NULL	Medium	run1		List2	A_S.wav	AV_S	0		1	1	334663	151	1	1019	335682
Exp2	5	Exp2-5-1	59.937	1.0.0.163	2	right	jiaoxun	-426526345	2.0.10.242	2.0.10.242	10-13-2019	2019-10-13 01:12:02	09:12:02	male	2.0.10.147	96	Blue_S.bmp	1106	0		1	0	337149	0		0	0	NULL	NULL	NULL	Medium	run1	1	List2	Catch.wav	V_T	1	1	1	1	336999	150	1	739	337738
Exp2	5	Exp2-5-1	59.937	1.0.0.163	2	right	jiaoxun	-426526345	2.0.10.242	2.0.10.242	10-13-2019	2019-10-13 01:12:02	09:12:02	male	2.0.10.147	97	Red_C.bmp	1519	0		0	0	339402	0		0	0	NULL	NULL	NULL	Medium	run1	1	List2	A_T.wav	AV_T	1	1	0	1	339252	150	1	350	339602
Exp2	5	Exp2-5-1	59.937	1.0.0.163	2	right	jiaoxun	-426526345	2.0.10.242	2.0.10.242	10-13-2019	2019-10-13 01:12:02	09:12:02	male	2.0.10.147	98	Red_C_2.bmp	1154	0		0	0	342071	0		0	0	NULL	NULL	NULL	Medium	run1	1	List2	A_T.wav	AV_T	1	1	0	1	341921	150	1	761	342682
Exp2	5	Exp2-5-1	59.937	1.0.0.163	2	right	jiaoxun	-426526345	2.0.10.242	2.0.10.242	10-13-2019	2019-10-13 01:12:02	09:12:02	male	2.0.10.147	99	Blue_S_2.bmp	813	0		0	0	344374	0		0	0	NULL	NULL	NULL	Medium	run1	1	List2	Catch.wav	V_T	0		0	2	344224	150		0	0
Exp2	5	Exp2-5-1	59.937	1.0.0.163	2	right	jiaoxun	-426526345	2.0.10.242	2.0.10.242	10-13-2019	2019-10-13 01:12:02	09:12:02	male	2.0.10.147	100	Blue_C.bmp	1241	0		0	0	346409	0		0	0	NULL	NULL	NULL	Medium	run1		List2	A_S.wav	AV_S	0		1	1	346259	150		0	0
Exp2	5	Exp2-5-1	59.937	1.0.0.163	2	right	jiaoxun	-426526345	2.0.10.242	2.0.10.242	10-13-2019	2019-10-13 01:12:02	09:12:02	male	2.0.10.147	101	Catch.bmp	1151	0		0	0	348862	0		0	0	NULL	NULL	NULL	Medium	run1	1	List2	A_T.wav	A_T	1	1	0	1	348712	150	1	1139	349851
Exp2	5	Exp2-5-1	59.937	1.0.0.163	2	right	jiaoxun	-426526345	2.0.10.242	2.0.10.242	10-13-2019	2019-10-13 01:12:02	09:12:02	male	2.0.10.147	102	Blue_S_2.bmp	1257	0		0	0	351164	0		0	0	NULL	NULL	NULL	Medium	run1	1	List2	Catch.wav	V_T	1	1	1	1	351014	150	1	1068	352082
Exp2	5	Exp2-5-1	59.937	1.0.0.163	2	right	jiaoxun	-426526345	2.0.10.242	2.0.10.242	10-13-2019	2019-10-13 01:12:02	09:12:02	male	2.0.10.147	103	Catch.bmp	1020	0		0	0	353583	0		0	0	NULL	NULL	NULL	Medium	run1	1	List2	A_T.wav	A_T	1	1	1	1	353433	150	1	738	354171
Exp2	5	Exp2-5-1	59.937	1.0.0.163	2	right	jiaoxun	-426526345	2.0.10.242	2.0.10.242	10-13-2019	2019-10-13 01:12:02	09:12:02	male	2.0.10.147	104	Blue_C.bmp	839	0		0	0	355752	0		0	0	NULL	NULL	NULL	Medium	run1		List2	A_S.wav	AV_S	0		0	1	355602	150		0	0
Exp2	5	Exp2-5-1	59.937	1.0.0.163	2	right	jiaoxun	-426526345	2.0.10.242	2.0.10.242	10-13-2019	2019-10-13 01:12:02	09:12:02	male	2.0.10.147	105	Catch.bmp	935	0		1	0	357804	0		0	0	NULL	NULL	NULL	Medium	run1	1	List2	A_T.wav	A_T	0		0	1	357654	150		0	0
Exp2	5	Exp2-5-1	59.937	1.0.0.163	2	right	jiaoxun	-426526345	2.0.10.242	2.0.10.242	10-13-2019	2019-10-13 01:12:02	09:12:02	male	2.0.10.147	106	Catch.bmp	1175	0		0	0	359940	0		0	0	NULL	NULL	NULL	Medium	run1	1	List2	A_T.wav	A_T	1	1	0	1	359790	150	1	668	360458
Exp2	5	Exp2-5-1	59.937	1.0.0.163	2	right	jiaoxun	-426526345	2.0.10.242	2.0.10.242	10-13-2019	2019-10-13 01:12:02	09:12:02	male	2.0.10.147	107	Catch.bmp	1552	0		0	0	362276	0		0	0	NULL	NULL	NULL	Medium	run1	1	List2	A_T.wav	A_T	1	1	0	1	362126	150	1	629	362755
Exp2	5	Exp2-5-1	59.937	1.0.0.163	2	right	jiaoxun	-426526345	2.0.10.242	2.0.10.242	10-13-2019	2019-10-13 01:12:02	09:12:02	male	2.0.10.147	108	Red_C_2.bmp	1437	0		0	0	364979	0		0	0	NULL	NULL	NULL	Medium	run1	1	List2	Catch.wav	V_T	1	1	0	2	364829	150	1	293	365122
Exp2	5	Exp2-5-1	59.937	1.0.0.163	2	right	jiaoxun	-426526345	2.0.10.242	2.0.10.242	10-13-2019	2019-10-13 01:12:02	09:12:02	male	2.0.10.147	109	Blue_S.bmp	1397	0		0	0	367565	0		0	0	NULL	NULL	NULL	Medium	run1	1	List2	Catch.wav	V_T	1	1	0	2	367415	150	1	772	368187
Exp2	5	Exp2-5-1	59.937	1.0.0.163	2	right	jiaoxun	-426526345	2.0.10.242	2.0.10.242	10-13-2019	2019-10-13 01:12:02	09:12:02	male	2.0.10.147	110	Catch.bmp	1080	0		0	0	370117	0		0	0	NULL	NULL	NULL	Medium	run1	1	List2	A_T.wav	A_T	1	1	1	1	369967	150	1	699	370666
Exp2	5	Exp2-5-1	59.937	1.0.0.163	2	right	jiaoxun	-426526345	2.0.10.242	2.0.10.242	10-13-2019	2019-10-13 01:12:02	09:12:02	male	2.0.10.147	111	Catch.bmp	1200	0		0	0	372353	0		0	0	NULL	NULL	NULL	Medium	run1	1	List2	A_T.wav	A_T	1	1	0	1	372203	150	1	487	372690
Exp2	5	Exp2-5-1	59.937	1.0.0.163	2	right	jiaoxun	-426526345	2.0.10.242	2.0.10.242	10-13-2019	2019-10-13 01:12:02	09:12:02	male	2.0.10.147	112	Catch.bmp	1499	0		0	1	374706	0		0	0	NULL	NULL	NULL	Medium	run1	1	List2	A_T.wav	A_T	1	1	1	1	374555	151	1	423	374978
Exp2	5	Exp2-5-1	59.937	1.0.0.163	2	right	jiaoxun	-426526345	2.0.10.242	2.0.10.242	10-13-2019	2019-10-13 01:12:02	09:12:02	male	2.0.10.147	113	Red_C.bmp	863	0		0	0	377358	0		0	0	NULL	NULL	NULL	Medium	run1	1	List2	A_T.wav	AV_T	1	1	0	1	377208	150	1	585	377793
Exp2	5	Exp2-5-1	59.937	1.0.0.163	2	right	jiaoxun	-426526345	2.0.10.242	2.0.10.242	10-13-2019	2019-10-13 01:12:02	09:12:02	male	2.0.10.147	114	Red_C.bmp	1301	0		0	0	379377	0		0	0	NULL	NULL	NULL	Medium	run1	1	List2	Catch.wav	V_T	1	1	0	1	379227	150	1	598	379825
Exp2	5	Exp2-5-1	59.937	1.0.0.163	2	right	jiaoxun	-426526345	2.0.10.242	2.0.10.242	10-13-2019	2019-10-13 01:12:02	09:12:02	male	2.0.10.147	115	Red_S_2.bmp	1250	0		0	0	381830	0		0	0	NULL	NULL	NULL	Medium	run1		List2	Catch.wav	V_S	0		0	2	381680	150	1	305	381985
Exp2	5	Exp2-5-1	59.937	1.0.0.163	2	right	jiaoxun	-426526345	2.0.10.242	2.0.10.242	10-13-2019	2019-10-13 01:12:02	09:12:02	male	2.0.10.147	116	Catch.bmp	1064	0		0	0	384232	0		0	0	NULL	NULL	NULL	Medium	run1	1	List2	A_T.wav	A_T	0		1	1	384082	150		0	0
Exp2	5	Exp2-5-1	59.937	1.0.0.163	2	right	jiaoxun	-426526345	2.0.10.242	2.0.10.242	10-13-2019	2019-10-13 01:12:02	09:12:02	male	2.0.10.147	117	Blue_S.bmp	908	0		0	1	386485	0		0	0	NULL	NULL	NULL	Medium	run1	1	List2	A_T.wav	AV_T	1	1	1	1	386334	151	1	651	386985
Exp2	5	Exp2-5-1	59.937	1.0.0.163	2	right	jiaoxun	-426526345	2.0.10.242	2.0.10.242	10-13-2019	2019-10-13 01:12:02	09:12:02	male	2.0.10.147	118	Red_C.bmp	974	0		0	0	388553	0		0	0	NULL	NULL	NULL	Medium	run1	1	List2	A_T.wav	AV_T	1	1	0	1	388403	150	1	454	388857
Exp2	5	Exp2-5-1	59.937	1.0.0.163	2	right	jiaoxun	-426526345	2.0.10.242	2.0.10.242	10-13-2019	2019-10-13 01:12:02	09:12:02	male	2.0.10.147	119	Blue_S.bmp	852	0		0	0	390689	0		0	0	NULL	NULL	NULL	Medium	run1	1	List2	A_T.wav	AV_T	1	1	0	1	390539	150	1	694	391233
Exp2	5	Exp2-5-1	59.937	1.0.0.163	2	right	jiaoxun	-426526345	2.0.10.242	2.0.10.242	10-13-2019	2019-10-13 01:12:02	09:12:02	male	2.0.10.147	120	Red_C_2.bmp	1080	0		0	0	392691	0		0	0	NULL	NULL	NULL	Medium	run1	1	List2	Catch.wav	V_T	1	1	0	1	392541	150	1	820	393361
Exp2	5	Exp2-5-1	59.937	1.0.0.163	2	right	jiaoxun	-426526345	2.0.10.242	2.0.10.242	10-13-2019	2019-10-13 01:12:02	09:12:02	male	2.0.10.147	121	Red_C_2.bmp	852	0		0	0	394927	0		0	0	NULL	NULL	NULL	Medium	run1	1	List2	Catch.wav	V_T	1	1	0	1	394777	150	1	832	395609
Exp2	5	Exp2-5-1	59.937	1.0.0.163	2	right	jiaoxun	-426526345	2.0.10.242	2.0.10.242	10-13-2019	2019-10-13 01:12:02	09:12:02	male	2.0.10.147	122	Catch.bmp	1478	0		0	0	396929	0		0	0	NULL	NULL	NULL	Medium	run1	1	List2	A_T.wav	A_T	1	1	1	1	396779	150	1	670	397449
Exp2	5	Exp2-5-1	59.937	1.0.0.163	2	right	jiaoxun	-426526345	2.0.10.242	2.0.10.242	10-13-2019	2019-10-13 01:12:02	09:12:02	male	2.0.10.147	123	Red_S_2.bmp	899	0		0	0	399565	0		0	0	NULL	NULL	NULL	Medium	run1		List2	Catch.wav	V_S	0		1	1	399415	150	1	339	399754
Exp2	5	Exp2-5-1	59.937	1.0.0.163	2	right	jiaoxun	-426526345	2.0.10.242	2.0.10.242	10-13-2019	2019-10-13 01:12:02	09:12:02	male	2.0.10.147	124	Catch.bmp	1492	0		0	0	401617	0		0	0	NULL	NULL	NULL	Medium	run1	1	List2	A_T.wav	A_T	1	1	1	1	401467	150	1	1022	402489
Exp2	5	Exp2-5-1	59.937	1.0.0.163	2	right	jiaoxun	-426526345	2.0.10.242	2.0.10.242	10-13-2019	2019-10-13 01:12:02	09:12:02	male	2.0.10.147	125	Red_C_2.bmp	816	0		0	0	404270	0		0	0	NULL	NULL	NULL	Medium	run1	1	List2	Catch.wav	V_T	1	1	0	1	404120	150	1	497	404617
Exp2	5	Exp2-5-1	59.937	1.0.0.163	2	right	jiaoxun	-426526345	2.0.10.242	2.0.10.242	10-13-2019	2019-10-13 01:12:02	09:12:02	male	2.0.10.147	126	Blue_S.bmp	1369	0		0	1	406239	0		0	0	NULL	NULL	NULL	Medium	run1	1	List2	A_T.wav	AV_T	1	1	1	1	406088	151	1	665	406753
Exp2	5	Exp2-5-1	59.937	1.0.0.163	2	right	jiaoxun	-426526345	2.0.10.242	2.0.10.242	10-13-2019	2019-10-13 01:12:02	09:12:02	male	2.0.10.147	127	Blue_S.bmp	932	0		0	0	408758	0		0	0	NULL	NULL	NULL	Medium	run1	1	List2	Catch.wav	V_T	0		1	1	408608	150		0	0
Exp2	5	Exp2-5-1	59.937	1.0.0.163	2	right	jiaoxun	-426526345	2.0.10.242	2.0.10.242	10-13-2019	2019-10-13 01:12:02	09:12:02	male	2.0.10.147	128	Catch.bmp	1163	0		0	1	410894	0		0	0	NULL	NULL	NULL	Medium	run1	1	List2	A_T.wav	A_T	1	1	1	1	410743	151	1	826	411569
Exp2	5	Exp2-5-1	59.937	1.0.0.163	2	right	jiaoxun	-426526345	2.0.10.242	2.0.10.242	10-13-2019	2019-10-13 01:12:02	09:12:02	male	2.0.10.147	129	Red_C.bmp	1383	0		0	1	413213	0		0	0	NULL	NULL	NULL	Medium	run1	1	List2	A_T.wav	AV_T	1	1	1	1	413062	151	1	460	413522
Exp2	5	Exp2-5-1	59.937	1.0.0.163	2	right	jiaoxun	-426526345	2.0.10.242	2.0.10.242	10-13-2019	2019-10-13 01:12:02	09:12:02	male	2.0.10.147	130	Red_C.bmp	1161	0		0	0	415749	0		0	0	NULL	NULL	NULL	Medium	run1	1	List2	A_T.wav	AV_T	1	1	0	2	415599	150	1	546	416145
Exp2	5	Exp2-5-1	59.937	1.0.0.163	2	right	jiaoxun	-426526345	2.0.10.242	2.0.10.242	10-13-2019	2019-10-13 01:12:02	09:12:02	male	2.0.10.147	131	Blue_S.bmp	1548	0		0	0	418068	0		0	0	NULL	NULL	NULL	Medium	run1	1	List2	Catch.wav	V_T	1	1	1	1	417918	150	1	772	418690
Exp2	5	Exp2-5-1	59.937	1.0.0.163	2	right	jiaoxun	-426526345	2.0.10.242	2.0.10.242	10-13-2019	2019-10-13 01:12:02	09:12:02	male	2.0.10.147	132	Blue_S_2.bmp	1518	0		0	1	420771	0		0	0	NULL	NULL	NULL	Medium	run1	1	List2	A_T.wav	AV_T	1	1	1	1	420620	151	1	1270	421890
Exp2	5	Exp2-5-1	59.937	1.0.0.163	2	right	jiaoxun	-426526345	2.0.10.242	2.0.10.242	10-13-2019	2019-10-13 01:12:02	09:12:02	male	2.0.10.147	133	Blue_S_2.bmp	1149	0		0	0	423440	0		0	0	NULL	NULL	NULL	Medium	run1	1	List2	Catch.wav	V_T	1	1	1	1	423290	150	1	664	423954
Exp2	5	Exp2-5-1	59.937	1.0.0.163	2	right	jiaoxun	-426526345	2.0.10.242	2.0.10.242	10-13-2019	2019-10-13 01:12:02	09:12:02	male	2.0.10.147	134	Catch.bmp	977	0		0	0	425742	0		0	0	NULL	NULL	NULL	Medium	run1	1	List2	A_T.wav	A_T	1	1	1	1	425592	150	1	865	426457
Exp2	5	Exp2-5-1	59.937	1.0.0.163	2	right	jiaoxun	-426526345	2.0.10.242	2.0.10.242	10-13-2019	2019-10-13 01:12:02	09:12:02	male	2.0.10.147	135	Blue_S_2.bmp	830	0		0	0	427878	0		0	0	NULL	NULL	NULL	Medium	run1	1	List2	A_T.wav	AV_T	1	1	0	1	427728	150	1	361	428089
Exp2	5	Exp2-5-1	59.937	1.0.0.163	2	right	jiaoxun	-426526345	2.0.10.242	2.0.10.242	10-13-2019	2019-10-13 01:12:02	09:12:02	male	2.0.10.147	136	Catch.bmp	1230	0		1	0	429863	0		0	0	NULL	NULL	NULL	Medium	run1	1	List2	A_T.wav	A_T	1	1	0	1	429713	150	1	888	430601
Exp2	5	Exp2-5-1	59.937	1.0.0.163	2	right	jiaoxun	-426526345	2.0.10.242	2.0.10.242	10-13-2019	2019-10-13 01:12:02	09:12:02	male	2.0.10.147	137	Red_C.bmp	929	0		0	0	432249	0		0	0	NULL	NULL	NULL	Medium	run1	1	List2	Catch.wav	V_T	1	1	1	1	432099	150	1	311	432410
Exp2	5	Exp2-5-1	59.937	1.0.0.163	2	right	jiaoxun	-426526345	2.0.10.242	2.0.10.242	10-13-2019	2019-10-13 01:12:02	09:12:02	male	2.0.10.147	138	Red_S_2.bmp	1164	0		0	0	434335	0		0	0	NULL	NULL	NULL	Medium	run1		List2	Catch.wav	V_S	0		0	1	434185	150		0	0
Exp2	5	Exp2-5-1	59.937	1.0.0.163	2	right	jiaoxun	-426526345	2.0.10.242	2.0.10.242	10-13-2019	2019-10-13 01:12:02	09:12:02	male	2.0.10.147	139	Red_S.bmp	1109	0		0	0	436704	0		0	0	NULL	NULL	NULL	Medium	run1		List2	Catch.wav	V_S	0		0	1	436554	150		0	0
Exp2	5	Exp2-5-1	59.937	1.0.0.163	2	right	jiaoxun	-426526345	2.0.10.242	2.0.10.242	10-13-2019	2019-10-13 01:12:02	09:12:02	male	2.0.10.147	140	Catch.bmp	1001	0		0	0	439023	0		0	0	NULL	NULL	NULL	Medium	run1	1	List2	A_T.wav	A_T	1	1	1	1	438873	150	1	896	439769
Exp2	5	Exp2-5-1	59.937	1.0.0.163	2	right	jiaoxun	-426526345	2.0.10.242	2.0.10.242	10-13-2019	2019-10-13 01:12:02	09:12:02	male	2.0.10.147	141	Red_C.bmp	930	0		0	0	441175	0		0	0	NULL	NULL	NULL	Medium	run1	1	List2	Catch.wav	V_T	1	1	1	1	441025	150	1	608	441633
Exp2	5	Exp2-5-1	59.937	1.0.0.163	2	right	jiaoxun	-426526345	2.0.10.242	2.0.10.242	10-13-2019	2019-10-13 01:12:02	09:12:02	male	2.0.10.147	142	Catch.bmp	1267	0		0	0	443261	0		0	0	NULL	NULL	NULL	Medium	run1	1	List2	A_T.wav	A_T	1	1	1	1	443111	150	1	962	444073
Exp2	5	Exp2-5-1	59.937	1.0.0.163	2	right	jiaoxun	-426526345	2.0.10.242	2.0.10.242	10-13-2019	2019-10-13 01:12:02	09:12:02	male	2.0.10.147	143	Blue_S.bmp	1182	0		0	0	445680	0		0	0	NULL	NULL	NULL	Medium	run1	1	List2	A_T.wav	AV_T	1	1	0	1	445530	150	1	735	446265
Exp2	5	Exp2-5-1	59.937	1.0.0.163	2	right	jiaoxun	-426526345	2.0.10.242	2.0.10.242	10-13-2019	2019-10-13 01:12:02	09:12:02	male	2.0.10.147	144	Blue_S_2.bmp	1467	0		0	0	448016	0		0	0	NULL	NULL	NULL	Medium	run1	1	List2	A_T.wav	AV_T	1	1	0	1	447866	150	1	911	448777
Exp2	5	Exp2-5-1	59.937	1.0.0.163	2	right	jiaoxun	-426526345	2.0.10.242	2.0.10.242	10-13-2019	2019-10-13 01:12:02	09:12:02	male	2.0.10.147	145	Red_C.bmp	1447	0		0	0	450635	0		0	0	NULL	NULL	NULL	Medium	run1	1	List2	Catch.wav	V_T	1	1	1	1	450485	150	1	412	450897
Exp2	5	Exp2-5-1	59.937	1.0.0.163	2	right	jiaoxun	-426526345	2.0.10.242	2.0.10.242	10-13-2019	2019-10-13 01:12:02	09:12:02	male	2.0.10.147	146	Catch.bmp	1461	0		0	0	453238	0		0	0	NULL	NULL	NULL	Medium	run1		List2	A_S.wav	A_S	0		1	1	453088	150		0	0
Exp2	5	Exp2-5-1	59.937	1.0.0.163	2	right	jiaoxun	-426526345	2.0.10.242	2.0.10.242	10-13-2019	2019-10-13 01:12:02	09:12:02	male	2.0.10.147	147	Red_C_2.bmp	1288	0		0	0	455924	0		0	0	NULL	NULL	NULL	Medium	run1	1	List2	Catch.wav	V_T	1	1	1	1	455774	150	1	474	456248
Exp2	5	Exp2-5-1	59.937	1.0.0.163	2	right	jiaoxun	-426526345	2.0.10.242	2.0.10.242	10-13-2019	2019-10-13 01:12:02	09:12:02	male	2.0.10.147	148	Red_C_2.bmp	1314	0		0	0	458360	0		0	0	NULL	NULL	NULL	Medium	run1	1	List2	Catch.wav	V_T	1	1	0	1	458210	150	1	750	458960
Exp2	5	Exp2-5-1	59.937	1.0.0.163	2	right	jiaoxun	-426526345	2.0.10.242	2.0.10.242	10-13-2019	2019-10-13 01:12:02	09:12:02	male	2.0.10.147	149	Catch.bmp	927	0		0	0	460829	0		0	0	NULL	NULL	NULL	Medium	run1	1	List2	A_T.wav	A_T	1	1	1	1	460679	150	1	754	461433
Exp2	5	Exp2-5-1	59.937	1.0.0.163	2	right	jiaoxun	-426526345	2.0.10.242	2.0.10.242	10-13-2019	2019-10-13 01:12:02	09:12:02	male	2.0.10.147	150	Catch.bmp	1219	0		0	0	462915	0		0	0	NULL	NULL	NULL	Medium	run1	1	List2	A_T.wav	A_T	1	1	0	1	462765	150	1	755	463520
Exp2	5	Exp2-5-1	59.937	1.0.0.163	2	right	jiaoxun	-426526345	2.0.10.242	2.0.10.242	10-13-2019	2019-10-13 01:12:02	09:12:02	male	2.0.10.147	151	Red_C.bmp	854	0		0	0	465284	0		0	0	NULL	NULL	NULL	Medium	run1	1	List2	Catch.wav	V_T	1	1	1	1	465134	150	1	378	465512
Exp2	5	Exp2-5-1	59.937	1.0.0.163	2	right	jiaoxun	-426526345	2.0.10.242	2.0.10.242	10-13-2019	2019-10-13 01:12:02	09:12:02	male	2.0.10.147	152	Catch.bmp	1279	0		0	0	467286	0		0	0	NULL	NULL	NULL	Medium	run1	1	List2	A_T.wav	A_T	1	1	1	1	467136	150	1	640	467776
Exp2	5	Exp2-5-1	59.937	1.0.0.163	2	right	jiaoxun	-426526345	2.0.10.242	2.0.10.242	10-13-2019	2019-10-13 01:12:02	09:12:02	male	2.0.10.147	153	Catch.bmp	1105	0		0	0	469722	0		0	0	NULL	NULL	NULL	Medium	run1	1	List2	A_T.wav	A_T	1	1	0	1	469572	150	1	508	470080
Exp2	5	Exp2-5-1	59.937	1.0.0.163	2	right	jiaoxun	-426526345	2.0.10.242	2.0.10.242	10-13-2019	2019-10-13 01:12:02	09:12:02	male	2.0.10.147	154	Blue_S.bmp	1009	0		0	0	471974	0		0	0	NULL	NULL	NULL	Medium	run1	1	List2	Catch.wav	V_T	1	1	1	1	471824	150	1	544	472368
Exp2	5	Exp2-5-1	59.937	1.0.0.163	2	right	jiaoxun	-426526345	2.0.10.242	2.0.10.242	10-13-2019	2019-10-13 01:12:02	09:12:02	male	2.0.10.147	155	Blue_C_2.bmp	1070	0		0	0	474143	0		0	0	NULL	NULL	NULL	Medium	run1		List2	Catch.wav	V_S	0		0	1	473993	150		0	0
Exp2	5	Exp2-5-1	59.937	1.0.0.163	2	right	jiaoxun	-426526345	2.0.10.242	2.0.10.242	10-13-2019	2019-10-13 01:12:02	09:12:02	male	2.0.10.147	156	Catch.bmp	1372	0		0	0	476412	0		0	0	NULL	NULL	NULL	Medium	run1		List2	A_S.wav	A_S	0		1	1	476262	150		0	0
Exp2	5	Exp2-5-1	59.937	1.0.0.163	2	right	jiaoxun	-426526345	2.0.10.242	2.0.10.242	10-13-2019	2019-10-13 01:12:02	09:12:02	male	2.0.10.147	157	Catch.bmp	1100	0		0	0	478998	0		0	0	NULL	NULL	NULL	Medium	run1		List2	A_S.wav	A_S	0		0	1	478848	150		0	0
Exp2	5	Exp2-5-1	59.937	1.0.0.163	2	right	jiaoxun	-426526345	2.0.10.242	2.0.10.242	10-13-2019	2019-10-13 01:12:02	09:12:02	male	2.0.10.147	158	Red_C.bmp	866	0		1	0	481317	0		0	0	NULL	NULL	NULL	Medium	run1	1	List2	A_T.wav	AV_T	1	1	0	1	481167	150	1	409	481576
Exp2	5	Exp2-5-1	59.937	1.0.0.163	2	right	jiaoxun	-426526345	2.0.10.242	2.0.10.242	10-13-2019	2019-10-13 01:12:02	09:12:02	male	2.0.10.147	159	Blue_C_2.bmp	1369	0		0	0	483336	0		0	0	NULL	NULL	NULL	Medium	run1		List2	A_S.wav	AV_S	0		0	1	483186	150		0	0
Exp2	5	Exp2-5-1	59.937	1.0.0.163	2	right	jiaoxun	-426526345	2.0.10.242	2.0.10.242	10-13-2019	2019-10-13 01:12:02	09:12:02	male	2.0.10.147	160	Catch.bmp	1467	0		0	0	485922	0		0	0	NULL	NULL	NULL	Medium	run1	1	List2	A_T.wav	A_T	1	1	0	1	485772	150	1	701	486473
Exp2	5	Exp2-5-1	59.937	1.0.0.163	2	right	jiaoxun	-426526345	2.0.10.242	2.0.10.242	10-13-2019	2019-10-13 01:12:02	09:12:02	male	2.0.10.147	161	Catch.bmp	1285	0		0	0	488542	0		0	0	NULL	NULL	NULL	Medium	run1	1	List2	A_T.wav	A_T	1	1	0	1	488392	150	1	640	489032
Exp2	5	Exp2-5-1	59.937	1.0.0.163	2	right	jiaoxun	-426526345	2.0.10.242	2.0.10.242	10-13-2019	2019-10-13 01:12:02	09:12:02	male	2.0.10.147	162	Blue_S.bmp	816	0		0	1	490978	0		0	0	NULL	NULL	NULL	Medium	run1	1	List2	Catch.wav	V_T	1	1	1	1	490827	151	1	693	491520
Exp2	5	Exp2-5-1	59.937	1.0.0.163	2	right	jiaoxun	-426526345	2.0.10.242	2.0.10.242	10-13-2019	2019-10-13 01:12:02	09:12:02	male	2.0.10.147	163	Catch.bmp	1370	0		0	0	492946	0		0	0	NULL	NULL	NULL	Medium	run1	1	List2	A_T.wav	A_T	1	1	1	1	492796	150	1	877	493673
Exp2	5	Exp2-5-1	59.937	1.0.0.163	2	right	jiaoxun	-426526345	2.0.10.242	2.0.10.242	10-13-2019	2019-10-13 01:12:02	09:12:02	male	2.0.10.147	164	Red_C_2.bmp	858	0		0	0	495466	0		0	0	NULL	NULL	NULL	Medium	run1	1	List2	Catch.wav	V_T	1	1	0	2	495316	150	1	548	495864
Exp2	5	Exp2-5-1	59.937	1.0.0.163	2	right	jiaoxun	-426526345	2.0.10.242	2.0.10.242	10-13-2019	2019-10-13 01:12:02	09:12:02	male	2.0.10.147	165	Red_S.bmp	947	0		1	0	497484	0		0	0	NULL	NULL	NULL	Medium	run1		List2	A_S.wav	AV_S	0		1	1	497334	150	1	331	497665
Exp2	5	Exp2-5-1	59.937	1.0.0.163	2	right	jiaoxun	-426526345	2.0.10.242	2.0.10.242	10-13-2019	2019-10-13 01:12:02	09:12:02	male	2.0.10.147	166	Blue_S_2.bmp	1330	0		0	0	499587	0		0	0	NULL	NULL	NULL	Medium	run1	1	List2	A_T.wav	AV_T	1	1	0	1	499437	150	1	907	500344
Exp2	5	Exp2-5-1	59.937	1.0.0.163	2	right	jiaoxun	-426526345	2.0.10.242	2.0.10.242	10-13-2019	2019-10-13 01:12:02	09:12:02	male	2.0.10.147	167	Blue_S.bmp	933	0		0	1	502073	0		0	0	NULL	NULL	NULL	Medium	run1	1	List2	A_T.wav	AV_T	1	1	1	1	501922	151	1	895	502817
Exp2	5	Exp2-5-1	59.937	1.0.0.163	2	right	jiaoxun	-426526345	2.0.10.242	2.0.10.242	10-13-2019	2019-10-13 01:12:02	09:12:02	male	2.0.10.147	168	Blue_S_2.bmp	977	0		0	0	504158	0		0	0	NULL	NULL	NULL	Medium	run1	1	List2	A_T.wav	AV_T	1	1	0	1	504008	150	1	784	504792
Exp2	5	Exp2-5-1	59.937	1.0.0.163	2	right	jiaoxun	-426526345	2.0.10.242	2.0.10.242	10-13-2019	2019-10-13 01:12:02	09:12:02	male	2.0.10.147	169	Red_C.bmp	1454	0		0	0	506294	0		0	0	NULL	NULL	NULL	Medium	run1	1	List2	Catch.wav	V_T	1	1	0	1	506144	150	1	456	506600
Exp2	5	Exp2-5-1	59.937	1.0.0.163	2	right	jiaoxun	-426526345	2.0.10.242	2.0.10.242	10-13-2019	2019-10-13 01:12:02	09:12:02	male	2.0.10.147	170	Blue_S.bmp	1564	0		1	0	508896	0		0	0	NULL	NULL	NULL	Medium	run1	1	List2	A_T.wav	AV_T	1	1	1	1	508746	150	1	839	509585
Exp2	5	Exp2-5-1	59.937	1.0.0.163	2	right	jiaoxun	-426526345	2.0.10.242	2.0.10.242	10-13-2019	2019-10-13 01:12:02	09:12:02	male	2.0.10.147	171	Blue_S.bmp	1347	0		0	0	511616	0		0	0	NULL	NULL	NULL	Medium	run1	1	List2	Catch.wav	V_T	1	1	1	1	511466	150	1	998	512464
Exp2	5	Exp2-5-1	59.937	1.0.0.163	2	right	jiaoxun	-426526345	2.0.10.242	2.0.10.242	10-13-2019	2019-10-13 01:12:02	09:12:02	male	2.0.10.147	172	Blue_C.bmp	1534	0		0	1	514119	0		0	0	NULL	NULL	NULL	Medium	Run1		List2	Catch.wav	V_S	0		1	1	513968	151		0	0
Exp2	5	Exp2-5-1	59.937	1.0.0.163	2	right	jiaoxun	-426526345	2.0.10.242	2.0.10.242	10-13-2019	2019-10-13 01:12:02	09:12:02	male	2.0.10.147	173	Catch.bmp	961	0		1	0	516871	0		0	0	NULL	NULL	NULL	Medium	run1	1	List2	A_T.wav	A_T	1	1	1	1	516721	150	1	646	517367
Exp2	5	Exp2-5-1	59.937	1.0.0.163	2	right	jiaoxun	-426526345	2.0.10.242	2.0.10.242	10-13-2019	2019-10-13 01:12:02	09:12:02	male	2.0.10.147	174	Catch.bmp	924	0		0	0	518990	0		0	0	NULL	NULL	NULL	Medium	run1	1	List2	A_T.wav	A_T	1	1	0	1	518840	150	1	767	519607
Exp2	5	Exp2-5-1	59.937	1.0.0.163	2	right	jiaoxun	-426526345	2.0.10.242	2.0.10.242	10-13-2019	2019-10-13 01:12:02	09:12:02	male	2.0.10.147	175	Catch.bmp	905	0		0	0	521076	0		0	0	NULL	NULL	NULL	Medium	run1	1	List2	A_T.wav	A_T	1	1	0	1	520926	150	1	433	521359
Exp2	5	Exp2-5-1	59.937	1.0.0.163	2	right	jiaoxun	-426526345	2.0.10.242	2.0.10.242	10-13-2019	2019-10-13 01:12:02	09:12:02	male	2.0.10.147	176	Red_C_2.bmp	1420	0		0	0	523128	0		0	0	NULL	NULL	NULL	Medium	run1	1	List2	A_T.wav	AV_T	1	1	0	1	522978	150	1	373	523351
Exp2	5	Exp2-5-1	59.937	1.0.0.163	2	right	jiaoxun	-426526345	2.0.10.242	2.0.10.242	10-13-2019	2019-10-13 01:12:02	09:12:02	male	2.0.10.147	177	Blue_S.bmp	1481	0		0	0	525697	0		0	0	NULL	NULL	NULL	Medium	run1	1	List2	A_T.wav	AV_T	1	1	0	1	525547	150	1	652	526199
Exp2	5	Exp2-5-1	59.937	1.0.0.163	2	right	jiaoxun	-426526345	2.0.10.242	2.0.10.242	10-13-2019	2019-10-13 01:12:02	09:12:02	male	2.0.10.147	178	Catch.bmp	1382	0		0	1	528334	0		0	0	NULL	NULL	NULL	Medium	run1	1	List2	A_T.wav	A_T	1	1	1	1	528183	151	1	544	528727
Exp2	5	Exp2-5-1	59.937	1.0.0.163	2	right	jiaoxun	-426526345	2.0.10.242	2.0.10.242	10-13-2019	2019-10-13 01:12:02	09:12:02	male	2.0.10.147	179	Blue_C.bmp	813	0		1	0	530869	0		0	0	NULL	NULL	NULL	Medium	Run1		List2	Catch.wav	V_S	0		1	1	530719	150		0	0
Exp2	5	Exp2-5-1	59.937	1.0.0.163	2	right	jiaoxun	-426526345	2.0.10.242	2.0.10.242	10-13-2019	2019-10-13 01:12:02	09:12:02	male	2.0.10.147	180	Red_S_2.bmp	1355	0		0	0	532888	0		0	0	NULL	NULL	NULL	Medium	run1		List2	Catch.wav	V_S	0		0	1	532738	150	1	709	533447
Exp2	5	Exp2-5-1	59.937	1.0.0.163	2	right	jiaoxun	-426526345	2.0.10.242	2.0.10.242	10-13-2019	2019-10-13 01:12:02	09:12:02	male	2.0.10.147	181	Blue_C_2.bmp	1286	0		0	0	535391	0		0	0	NULL	NULL	NULL	Medium	run1		List2	Catch.wav	V_S	0		0	1	535241	150		0	0
Exp2	5	Exp2-5-1	59.937	1.0.0.163	2	right	jiaoxun	-426526345	2.0.10.242	2.0.10.242	10-13-2019	2019-10-13 01:12:02	09:12:02	male	2.0.10.147	182	Blue_S_2.bmp	1253	0		0	1	537894	0		0	0	NULL	NULL	NULL	Medium	run1	1	List2	Catch.wav	V_T	1	1	1	1	537743	151	1	904	538647
Exp2	5	Exp2-5-1	59.937	1.0.0.163	2	right	jiaoxun	-426526345	2.0.10.242	2.0.10.242	10-13-2019	2019-10-13 01:12:02	09:12:02	male	2.0.10.147	183	Blue_S_2.bmp	1521	0		0	0	540296	0		0	0	NULL	NULL	NULL	Medium	run1	1	List2	Catch.wav	V_T	1	1	0	1	540146	150	1	853	540999
Exp2	5	Exp2-5-1	59.937	1.0.0.163	2	right	jiaoxun	-426526345	2.0.10.242	2.0.10.242	10-13-2019	2019-10-13 01:12:02	09:12:02	male	2.0.10.147	184	Red_S.bmp	1307	0		0	1	542966	0		0	0	NULL	NULL	NULL	Medium	run1		List2	Catch.wav	V_S	0		1	1	542815	151	1	456	543271
Exp2	5	Exp2-5-1	59.937	1.0.0.163	2	right	jiaoxun	-426526345	2.0.10.242	2.0.10.242	10-13-2019	2019-10-13 01:12:02	09:12:02	male	2.0.10.147	185	Blue_C.bmp	1390	0		0	0	545435	0		0	0	NULL	NULL	NULL	Medium	Run1		List2	Catch.wav	V_S	0		0	1	545285	150		0	0
Exp2	5	Exp2-5-1	59.937	1.0.0.163	2	right	jiaoxun	-426526345	2.0.10.242	2.0.10.242	10-13-2019	2019-10-13 01:12:02	09:12:02	male	2.0.10.147	186	Catch.bmp	939	0		0	1	548038	0		0	0	NULL	NULL	NULL	Medium	run1	1	List2	A_T.wav	A_T	1	1	1	1	547887	151	1	736	548623
Exp2	5	Exp2-5-1	59.937	1.0.0.163	2	right	jiaoxun	-426526345	2.0.10.242	2.0.10.242	10-13-2019	2019-10-13 01:12:02	09:12:02	male	2.0.10.147	187	Catch.bmp	860	0		0	0	550140	0		0	0	NULL	NULL	NULL	Medium	run1	1	List2	A_T.wav	A_T	1	1	0	1	549990	150	1	601	550591
Exp2	5	Exp2-5-1	59.937	1.0.0.163	2	right	jiaoxun	-426526345	2.0.10.242	2.0.10.242	10-13-2019	2019-10-13 01:12:02	09:12:02	male	2.0.10.147	188	Blue_S.bmp	949	0		0	1	552159	0		0	0	NULL	NULL	NULL	Medium	run1	1	List2	Catch.wav	V_T	1	1	1	1	552008	151	1	832	552840
Exp2	5	Exp2-5-1	59.937	1.0.0.163	2	right	jiaoxun	-426526345	2.0.10.242	2.0.10.242	10-13-2019	2019-10-13 01:12:02	09:12:02	male	2.0.10.147	189	Catch.bmp	1083	0		0	0	554261	0		0	0	NULL	NULL	NULL	Medium	run1		List2	A_S.wav	A_S	0		0	1	554111	150		0	0
Exp2	5	Exp2-5-1	59.937	1.0.0.163	2	right	jiaoxun	-426526345	2.0.10.242	2.0.10.242	10-13-2019	2019-10-13 01:12:02	09:12:02	male	2.0.10.147	190	Blue_S_2.bmp	1549	0		1	0	556546	0		0	0	NULL	NULL	NULL	Medium	run1	1	List2	A_T.wav	AV_T	1	1	0	1	556396	150	1	860	557256
Exp2	5	Exp2-5-1	59.937	1.0.0.163	2	right	jiaoxun	-426526345	2.0.10.242	2.0.10.242	10-13-2019	2019-10-13 01:12:02	09:12:02	male	2.0.10.147	191	Catch.bmp	1088	0		0	0	559249	0		0	0	NULL	NULL	NULL	Medium	run1	1	List2	A_T.wav	A_T	1	1	0	1	559099	150	1	924	560023
Exp2	5	Exp2-5-1	59.937	1.0.0.163	2	right	jiaoxun	-426526345	2.0.10.242	2.0.10.242	10-13-2019	2019-10-13 01:12:02	09:12:02	male	2.0.10.147	192	Blue_S_2.bmp	997	0		0	0	561485	0		0	0	NULL	NULL	NULL	Medium	run1	1	List2	Catch.wav	V_T	1	1	1	1	561335	150	1	656	561991
Exp2	5	Exp2-5-1	59.937	1.0.0.163	2	right	jiaoxun	-426526345	2.0.10.242	2.0.10.242	10-13-2019	2019-10-13 01:12:02	09:12:02	male	2.0.10.147	193	Catch.bmp	1176	0		0	0	563637	0		0	0	NULL	NULL	NULL	Medium	run1	1	List2	A_T.wav	A_T	1	1	1	1	563487	150	1	673	564160
Exp2	5	Exp2-5-1	59.937	1.0.0.163	2	right	jiaoxun	-426526345	2.0.10.242	2.0.10.242	10-13-2019	2019-10-13 01:12:02	09:12:02	male	2.0.10.147	194	Red_C_2.bmp	1457	0		0	0	565973	0		0	0	NULL	NULL	NULL	Medium	run1	1	List2	Catch.wav	V_T	1	1	1	1	565823	150	1	368	566191
Exp2	5	Exp2-5-1	59.937	1.0.0.163	2	right	jiaoxun	-426526345	2.0.10.242	2.0.10.242	10-13-2019	2019-10-13 01:12:02	09:12:02	male	2.0.10.147	195	Catch.bmp	858	0		1	0	568592	0		0	0	NULL	NULL	NULL	Medium	run1	1	List2	A_T.wav	A_T	1	1	1	1	568442	150	1	997	569439
Exp2	5	Exp2-5-1	59.937	1.0.0.163	2	right	jiaoxun	-426526345	2.0.10.242	2.0.10.242	10-13-2019	2019-10-13 01:12:02	09:12:02	male	2.0.10.147	196	Red_S_2.bmp	971	0		0	0	570661	0		0	0	NULL	NULL	NULL	Medium	run1		List2	A_S.wav	AV_S	0		0	1	570511	150		0	0
Exp2	5	Exp2-5-1	59.937	1.0.0.163	2	right	jiaoxun	-426526345	2.0.10.242	2.0.10.242	10-13-2019	2019-10-13 01:12:02	09:12:02	male	2.0.10.147	197	Catch.bmp	1140	0		0	0	572847	0		0	0	NULL	NULL	NULL	Medium	run1	1	List2	A_T.wav	A_T	1	1	0	1	572697	150	1	775	573472
Exp2	5	Exp2-5-1	59.937	1.0.0.163	2	right	jiaoxun	-426526345	2.0.10.242	2.0.10.242	10-13-2019	2019-10-13 01:12:02	09:12:02	male	2.0.10.147	198	Blue_S_2.bmp	1221	0		0	0	575149	0		0	0	NULL	NULL	NULL	Medium	run1	1	List2	Catch.wav	V_T	1	1	1	1	574999	150	1	680	575679
Exp2	5	Exp2-5-1	59.937	1.0.0.163	2	right	jiaoxun	-426526345	2.0.10.242	2.0.10.242	10-13-2019	2019-10-13 01:12:02	09:12:02	male	2.0.10.147	199	Blue_C.bmp	1149	0		1	0	577518	0		0	0	NULL	NULL	NULL	Medium	Run1		List2	Catch.wav	V_S	0		1	1	577368	150		0	0
Exp2	5	Exp2-5-1	59.937	1.0.0.163	2	right	jiaoxun	-426526345	2.0.10.242	2.0.10.242	10-13-2019	2019-10-13 01:12:02	09:12:02	male	2.0.10.147	200	Catch.bmp	1276	0		0	0	579871	0		0	0	NULL	NULL	NULL	Medium	run1		List2	A_S.wav	A_S	0		1	1	579721	150	1	606	580327
Exp2	5	Exp2-5-1	59.937	1.0.0.163	2	right	jiaoxun	-426526345	2.0.10.242	2.0.10.242	10-13-2019	2019-10-13 01:12:02	09:12:02	male	2.0.10.147	201	Red_C.bmp	1468	0		0	0	582307	1468		0	0	NULL	NULL	NULL	Medium	run1	1	List2	A_T.wav	AV_T	1	1	0	1	582157	150	1	633	582790
Exp2	5	Exp2-5-1	59.937	1.0.0.163	2	right	jiaoxun	-426526345	2.0.10.242	2.0.10.242	10-13-2019	2019-10-13 01:12:02	09:12:02	male	2.0.10.147	202	Red_C.bmp	1401	0		0	0	588180	0		0	0	NULL	NULL	NULL	Medium	run1	1	List2	A_T.wav	AV_T	1	1	0	2	588030	150	1	656	588686
Exp2	5	Exp2-5-1	59.937	1.0.0.163	2	right	jiaoxun	-426526345	2.0.10.242	2.0.10.242	10-13-2019	2019-10-13 01:12:02	09:12:02	male	2.0.10.147	203	Red_C_2.bmp	1396	0		0	0	590732	0		0	0	NULL	NULL	NULL	Medium	run1	1	List2	Catch.wav	V_T	1	1	1	1	590582	150	1	777	591359
Exp2	5	Exp2-5-1	59.937	1.0.0.163	2	right	jiaoxun	-426526345	2.0.10.242	2.0.10.242	10-13-2019	2019-10-13 01:12:02	09:12:02	male	2.0.10.147	204	Catch.bmp	1553	0		0	0	593285	0		0	0	NULL	NULL	NULL	Medium	run1	1	List2	A_T.wav	A_T	1	1	1	1	593135	150	1	1080	594215
Exp2	5	Exp2-5-1	59.937	1.0.0.163	2	right	jiaoxun	-426526345	2.0.10.242	2.0.10.242	10-13-2019	2019-10-13 01:12:02	09:12:02	male	2.0.10.147	205	Blue_S_2.bmp	1491	0		0	0	595988	0		0	0	NULL	NULL	NULL	Medium	run1	1	List2	Catch.wav	V_T	1	1	1	1	595838	150	1	777	596615
Exp2	5	Exp2-5-1	59.937	1.0.0.163	2	right	jiaoxun	-426526345	2.0.10.242	2.0.10.242	10-13-2019	2019-10-13 01:12:02	09:12:02	male	2.0.10.147	206	Catch.bmp	842	0		0	1	598641	0		0	0	NULL	NULL	NULL	Medium	run1	1	List2	A_T.wav	A_T	1	1	1	1	598490	151	1	788	599278
Exp2	5	Exp2-5-1	59.937	1.0.0.163	2	right	jiaoxun	-426526345	2.0.10.242	2.0.10.242	10-13-2019	2019-10-13 01:12:02	09:12:02	male	2.0.10.147	207	Catch.bmp	1447	0		0	0	600643	0		0	0	NULL	NULL	NULL	Medium	run1		List2	A_S.wav	A_S	0		0	1	600493	150		0	0
Exp2	5	Exp2-5-1	59.937	1.0.0.163	2	right	jiaoxun	-426526345	2.0.10.242	2.0.10.242	10-13-2019	2019-10-13 01:12:02	09:12:02	male	2.0.10.147	208	Red_C_2.bmp	1192	0		0	1	603296	0		0	0	NULL	NULL	NULL	Medium	run1	1	List2	Catch.wav	V_T	1	1	1	1	603145	151	1	477	603622
Exp2	5	Exp2-5-1	59.937	1.0.0.163	2	right	jiaoxun	-426526345	2.0.10.242	2.0.10.242	10-13-2019	2019-10-13 01:12:02	09:12:02	male	2.0.10.147	209	Red_C_2.bmp	992	0		0	0	605648	0		0	0	NULL	NULL	NULL	Medium	run1	1	List2	A_T.wav	AV_T	1	1	1	1	605498	150	1	340	605838
Exp2	5	Exp2-5-1	59.937	1.0.0.163	2	right	jiaoxun	-426526345	2.0.10.242	2.0.10.242	10-13-2019	2019-10-13 01:12:02	09:12:02	male	2.0.10.147	210	Red_C_2.bmp	1013	0		0	0	607800	0		0	0	NULL	NULL	NULL	Medium	run1	1	List2	A_T.wav	AV_T	1	1	0	1	607650	150	1	349	607999
Exp2	5	Exp2-5-1	59.937	1.0.0.163	2	right	jiaoxun	-426526345	2.0.10.242	2.0.10.242	10-13-2019	2019-10-13 01:12:02	09:12:02	male	2.0.10.147	211	Blue_S_2.bmp	1216	0		0	0	609969	0		0	0	NULL	NULL	NULL	Medium	run1	1	List2	Catch.wav	V_T	1	1	1	1	609819	150	1	571	610390
Exp2	5	Exp2-5-1	59.937	1.0.0.163	2	right	jiaoxun	-426526345	2.0.10.242	2.0.10.242	10-13-2019	2019-10-13 01:12:02	09:12:02	male	2.0.10.147	212	Blue_S_2.bmp	1001	0		0	0	612338	0		0	0	NULL	NULL	NULL	Medium	run1	1	List2	A_T.wav	AV_T	1	1	1	1	612188	150	1	738	612926
Exp2	5	Exp2-5-1	59.937	1.0.0.163	2	right	jiaoxun	-426526345	2.0.10.242	2.0.10.242	10-13-2019	2019-10-13 01:12:02	09:12:02	male	2.0.10.147	213	Red_C.bmp	944	0		0	1	614491	0		0	0	NULL	NULL	NULL	Medium	run1	1	List2	A_T.wav	AV_T	1	1	1	1	614340	151	1	410	614750
Exp2	5	Exp2-5-1	59.937	1.0.0.163	2	right	jiaoxun	-426526345	2.0.10.242	2.0.10.242	10-13-2019	2019-10-13 01:12:02	09:12:02	male	2.0.10.147	214	Blue_S.bmp	1143	0		0	0	616593	0		0	0	NULL	NULL	NULL	Medium	run1	1	List2	A_T.wav	AV_T	1	1	0	1	616443	150	1	803	617246
Exp2	5	Exp2-5-1	59.937	1.0.0.163	2	right	jiaoxun	-426526345	2.0.10.242	2.0.10.242	10-13-2019	2019-10-13 01:12:02	09:12:02	male	2.0.10.147	215	Catch.bmp	856	0		0	0	618895	0		0	0	NULL	NULL	NULL	Medium	run1		List2	A_S.wav	A_S	0		0	1	618745	150	2	869	619614
Exp2	5	Exp2-5-1	59.937	1.0.0.163	2	right	jiaoxun	-426526345	2.0.10.242	2.0.10.242	10-13-2019	2019-10-13 01:12:02	09:12:02	male	2.0.10.147	216	Red_C.bmp	1470	0		0	0	620914	0		0	0	NULL	NULL	NULL	Medium	run1	1	List2	Catch.wav	V_T	1	1	1	1	620764	150	1	651	621415
Exp2	5	Exp2-5-1	59.937	1.0.0.163	2	right	jiaoxun	-426526345	2.0.10.242	2.0.10.242	10-13-2019	2019-10-13 01:12:02	09:12:02	male	2.0.10.147	217	Red_S_2.bmp	1179	0		1	0	623533	0		0	0	NULL	NULL	NULL	Medium	run1		List2	A_S.wav	AV_S	0		1	1	623383	150		0	0
Exp2	5	Exp2-5-1	59.937	1.0.0.163	2	right	jiaoxun	-426526345	2.0.10.242	2.0.10.242	10-13-2019	2019-10-13 01:12:02	09:12:02	male	2.0.10.147	218	Red_C_2.bmp	1565	0		0	0	625919	0		0	0	NULL	NULL	NULL	Medium	run1	1	List2	Catch.wav	V_T	1	1	1	1	625769	150	1	589	626358
Exp2	5	Exp2-5-1	59.937	1.0.0.163	2	right	jiaoxun	-426526345	2.0.10.242	2.0.10.242	10-13-2019	2019-10-13 01:12:02	09:12:02	male	2.0.10.147	219	Blue_S.bmp	1072	0		0	0	628639	0		0	0	NULL	NULL	NULL	Medium	run1	1	List2	A_T.wav	AV_T	1	1	1	1	628489	150	1	709	629198
Exp2	5	Exp2-5-1	59.937	1.0.0.163	2	right	jiaoxun	-426526345	2.0.10.242	2.0.10.242	10-13-2019	2019-10-13 01:12:02	09:12:02	male	2.0.10.147	220	Blue_C.bmp	934	0		0	0	630858	0		0	0	NULL	NULL	NULL	Medium	run1		List2	A_S.wav	AV_S	0		0	1	630708	150		0	0
Exp2	5	Exp2-5-1	59.937	1.0.0.163	2	right	jiaoxun	-426526345	2.0.10.242	2.0.10.242	10-13-2019	2019-10-13 01:12:02	09:12:02	male	2.0.10.147	221	Blue_S_2.bmp	1131	0		0	0	633010	0		0	0	NULL	NULL	NULL	Medium	run1	1	List2	Catch.wav	V_T	0		1	1	632860	150		0	0
Exp2	5	Exp2-5-1	59.937	1.0.0.163	2	right	jiaoxun	-426526345	2.0.10.242	2.0.10.242	10-13-2019	2019-10-13 01:12:02	09:12:02	male	2.0.10.147	222	Red_S.bmp	1136	0		0	0	635346	0		0	0	NULL	NULL	NULL	Medium	run1		List2	A_S.wav	AV_S	0		1	1	635196	150		0	0
Exp2	5	Exp2-5-1	59.937	1.0.0.163	2	right	jiaoxun	-426526345	2.0.10.242	2.0.10.242	10-13-2019	2019-10-13 01:12:02	09:12:02	male	2.0.10.147	223	Blue_C_2.bmp	1329	0		0	0	637682	0		0	0	NULL	NULL	NULL	Medium	run1		List2	A_S.wav	AV_S	0		0	2	637532	150		0	0
Exp2	5	Exp2-5-1	59.937	1.0.0.163	2	right	jiaoxun	-426526345	2.0.10.242	2.0.10.242	10-13-2019	2019-10-13 01:12:02	09:12:02	male	2.0.10.147	224	Blue_S_2.bmp	1418	0		0	0	640234	0		0	0	NULL	NULL	NULL	Medium	run1	1	List2	A_T.wav	AV_T	1	1	0	1	640084	150	1	866	640950
Exp2	5	Exp2-5-1	59.937	1.0.0.163	2	right	jiaoxun	-426526345	2.0.10.242	2.0.10.242	10-13-2019	2019-10-13 01:12:02	09:12:02	male	2.0.10.147	225	Red_C.bmp	1363	0		0	0	642804	0		0	0	NULL	NULL	NULL	Medium	run1	1	List2	A_T.wav	AV_T	1	1	0	1	642654	150	1	360	643014
Exp2	5	Exp2-5-1	59.937	1.0.0.163	2	right	jiaoxun	-426526345	2.0.10.242	2.0.10.242	10-13-2019	2019-10-13 01:12:02	09:12:02	male	2.0.10.147	226	Red_C_2.bmp	1270	0		0	0	645323	0		0	0	NULL	NULL	NULL	Medium	run1	1	List2	A_T.wav	AV_T	1	1	0	1	645173	150	1	536	645709
Exp2	5	Exp2-5-1	59.937	1.0.0.163	2	right	jiaoxun	-426526345	2.0.10.242	2.0.10.242	10-13-2019	2019-10-13 01:12:02	09:12:02	male	2.0.10.147	227	Blue_S_2.bmp	1053	0		0	0	647742	0		0	0	NULL	NULL	NULL	Medium	run1	1	List2	A_T.wav	AV_T	1	1	0	1	647592	150	1	526	648118
Exp2	5	Exp2-5-1	59.937	1.0.0.163	2	right	jiaoxun	-426526345	2.0.10.242	2.0.10.242	10-13-2019	2019-10-13 01:12:02	09:12:02	male	2.0.10.147	228	Blue_S_2.bmp	865	0		0	1	649945	0		0	0	NULL	NULL	NULL	Medium	run1	1	List2	Catch.wav	V_T	1	1	1	1	649794	151	1	915	650709
Exp2	5	Exp2-5-1	59.937	1.0.0.163	2	right	jiaoxun	-426526345	2.0.10.242	2.0.10.242	10-13-2019	2019-10-13 01:12:02	09:12:02	male	2.0.10.147	229	Blue_S.bmp	1401	0		0	0	651963	0		0	0	NULL	NULL	NULL	Medium	run1	1	List2	A_T.wav	AV_T	1	1	1	1	651813	150	1	624	652437
Exp2	5	Exp2-5-1	59.937	1.0.0.163	2	right	jiaoxun	-426526345	2.0.10.242	2.0.10.242	10-13-2019	2019-10-13 01:12:02	09:12:02	male	2.0.10.147	230	Red_C.bmp	1174	0		0	0	654516	0		0	0	NULL	NULL	NULL	Medium	run1	1	List2	A_T.wav	AV_T	1	1	0	1	654366	150	1	343	654709
Exp2	5	Exp2-5-1	59.937	1.0.0.163	2	right	jiaoxun	-426526345	2.0.10.242	2.0.10.242	10-13-2019	2019-10-13 01:12:02	09:12:02	male	2.0.10.147	231	Red_C_2.bmp	1126	0		0	0	656852	0		0	0	NULL	NULL	NULL	Medium	run1	1	List2	Catch.wav	V_T	1	1	0	1	656702	150	1	608	657310
Exp2	5	Exp2-5-1	59.937	1.0.0.163	2	right	jiaoxun	-426526345	2.0.10.242	2.0.10.242	10-13-2019	2019-10-13 01:12:02	09:12:02	male	2.0.10.147	232	Catch.bmp	1528	0		0	1	659138	0		0	0	NULL	NULL	NULL	Medium	run1	1	List2	A_T.wav	A_T	1	1	1	1	658987	151	1	891	659878
Exp2	5	Exp2-5-1	59.937	1.0.0.163	2	right	jiaoxun	-426526345	2.0.10.242	2.0.10.242	10-13-2019	2019-10-13 01:12:02	09:12:02	male	2.0.10.147	233	Catch.bmp	972	0		0	0	661824	0		0	0	NULL	NULL	NULL	Medium	run1		List2	A_S.wav	A_S	0		0	2	661674	150		0	0
Exp2	5	Exp2-5-1	59.937	1.0.0.163	2	right	jiaoxun	-426526345	2.0.10.242	2.0.10.242	10-13-2019	2019-10-13 01:12:02	09:12:02	male	2.0.10.147	234	Catch.bmp	988	0		0	0	664009	0		0	0	NULL	NULL	NULL	Medium	run1	1	List2	A_T.wav	A_T	1	1	0	1	663859	150	1	442	664301
Exp2	5	Exp2-5-1	59.937	1.0.0.163	2	right	jiaoxun	-426526345	2.0.10.242	2.0.10.242	10-13-2019	2019-10-13 01:12:02	09:12:02	male	2.0.10.147	235	Catch.bmp	1097	0		0	0	666145	0		0	0	NULL	NULL	NULL	Medium	run1	1	List2	A_T.wav	A_T	1	1	0	1	665995	150	1	474	666469
Exp2	5	Exp2-5-1	59.937	1.0.0.163	2	right	jiaoxun	-426526345	2.0.10.242	2.0.10.242	10-13-2019	2019-10-13 01:12:02	09:12:02	male	2.0.10.147	236	Red_C.bmp	998	0		0	0	668397	0		0	0	NULL	NULL	NULL	Medium	run1	1	List2	Catch.wav	V_T	1	1	1	1	668247	150	1	446	668693
Exp2	5	Exp2-5-1	59.937	1.0.0.163	2	right	jiaoxun	-426526345	2.0.10.242	2.0.10.242	10-13-2019	2019-10-13 01:12:02	09:12:02	male	2.0.10.147	237	Blue_S_2.bmp	858	0		0	1	670550	0		0	0	NULL	NULL	NULL	Medium	run1	1	List2	A_T.wav	AV_T	1	1	1	1	670399	151	1	534	670933
Exp2	5	Exp2-5-1	59.937	1.0.0.163	2	right	jiaoxun	-426526345	2.0.10.242	2.0.10.242	10-13-2019	2019-10-13 01:12:02	09:12:02	male	2.0.10.147	238	Catch.bmp	1465	0		0	0	672568	0		0	0	NULL	NULL	NULL	Medium	run1		List2	A_S.wav	A_S	0		0	1	672418	150		0	0
Exp2	5	Exp2-5-1	59.937	1.0.0.163	2	right	jiaoxun	-426526345	2.0.10.242	2.0.10.242	10-13-2019	2019-10-13 01:12:02	09:12:02	male	2.0.10.147	239	Red_C.bmp	1474	0		0	0	675238	0		0	0	NULL	NULL	NULL	Medium	run1	1	List2	A_T.wav	AV_T	1	1	0	1	675088	150	1	365	675453
Exp2	5	Exp2-5-1	59.937	1.0.0.163	2	right	jiaoxun	-426526345	2.0.10.242	2.0.10.242	10-13-2019	2019-10-13 01:12:02	09:12:02	male	2.0.10.147	240	Blue_S_2.bmp	916	0		0	0	677874	0		0	0	NULL	NULL	NULL	Medium	run1	1	List2	A_T.wav	AV_T	1	1	0	1	677724	150	1	409	678133
Exp2	5	Exp2-5-1	59.937	1.0.0.163	2	right	jiaoxun	-426526345	2.0.10.242	2.0.10.242	10-13-2019	2019-10-13 01:12:02	09:12:02	male	2.0.10.147	241	Blue_S_2.bmp	1342	0		0	0	679943	0		0	0	NULL	NULL	NULL	Medium	run1	1	List2	Catch.wav	V_T	1	1	0	2	679793	150	1	436	680229
Exp2	5	Exp2-5-1	59.937	1.0.0.163	2	right	jiaoxun	-426526345	2.0.10.242	2.0.10.242	10-13-2019	2019-10-13 01:12:02	09:12:02	male	2.0.10.147	242	Catch.bmp	1533	0		0	0	682445	0		0	0	NULL	NULL	NULL	Medium	run1	1	List2	A_T.wav	A_T	1	1	1	1	682295	150	1	662	682957
Exp2	5	Exp2-5-1	59.937	1.0.0.163	2	right	jiaoxun	-426526345	2.0.10.242	2.0.10.242	10-13-2019	2019-10-13 01:12:02	09:12:02	male	2.0.10.147	243	Catch.bmp	1241	0		0	1	685132	0		0	0	NULL	NULL	NULL	Medium	run1	1	List2	A_T.wav	A_T	1	1	0	1	684981	151	1	552	685533
Exp2	5	Exp2-5-1	59.937	1.0.0.163	2	right	jiaoxun	-426526345	2.0.10.242	2.0.10.242	10-13-2019	2019-10-13 01:12:02	09:12:02	male	2.0.10.147	244	Blue_C_2.bmp	1094	0		0	0	687534	0		0	0	NULL	NULL	NULL	Medium	run1		List2	Catch.wav	V_S	0		1	1	687384	150	1	461	687845
Exp2	5	Exp2-5-1	59.937	1.0.0.163	2	right	jiaoxun	-426526345	2.0.10.242	2.0.10.242	10-13-2019	2019-10-13 01:12:02	09:12:02	male	2.0.10.147	245	Catch.bmp	1187	0		0	0	689786	0		0	0	NULL	NULL	NULL	Medium	run1	1	List2	A_T.wav	A_T	1	1	1	1	689636	150	1	833	690469
Exp2	5	Exp2-5-1	59.937	1.0.0.163	2	right	jiaoxun	-426526345	2.0.10.242	2.0.10.242	10-13-2019	2019-10-13 01:12:02	09:12:02	male	2.0.10.147	246	Red_C_2.bmp	1290	0		0	0	692122	0		0	0	NULL	NULL	NULL	Medium	run1	1	List2	A_T.wav	AV_T	1	1	0	1	691972	150	1	729	692701
Exp2	5	Exp2-5-1	59.937	1.0.0.163	2	right	jiaoxun	-426526345	2.0.10.242	2.0.10.242	10-13-2019	2019-10-13 01:12:02	09:12:02	male	2.0.10.147	247	Red_C.bmp	1514	0		0	0	694575	0		0	0	NULL	NULL	NULL	Medium	run1	1	List2	Catch.wav	V_T	1	1	1	1	694425	150	1	524	694949
Exp2	5	Exp2-5-1	59.937	1.0.0.163	2	right	jiaoxun	-426526345	2.0.10.242	2.0.10.242	10-13-2019	2019-10-13 01:12:02	09:12:02	male	2.0.10.147	248	Catch.bmp	803	0		0	0	697244	0		0	0	NULL	NULL	NULL	Medium	run1		List2	A_S.wav	A_S	0		1	1	697094	150		0	0
Exp2	5	Exp2-5-1	59.937	1.0.0.163	2	right	jiaoxun	-426526345	2.0.10.242	2.0.10.242	10-13-2019	2019-10-13 01:12:02	09:12:02	male	2.0.10.147	249	Red_C.bmp	1324	0		0	0	699246	0		0	0	NULL	NULL	NULL	Medium	run1	1	List2	Catch.wav	V_T	1	1	1	1	699096	150	1	621	699717
Exp2	5	Exp2-5-1	59.937	1.0.0.163	2	right	jiaoxun	-426526345	2.0.10.242	2.0.10.242	10-13-2019	2019-10-13 01:12:02	09:12:02	male	2.0.10.147	250	Red_C.bmp	849	0		0	0	701732	0		0	0	NULL	NULL	NULL	Medium	run1	1	List2	A_T.wav	AV_T	1	1	1	1	701582	150	1	456	702038
Exp2	5	Exp2-5-1	59.937	1.0.0.163	2	right	jiaoxun	-426526345	2.0.10.242	2.0.10.242	10-13-2019	2019-10-13 01:12:02	09:12:02	male	2.0.10.147	251	Blue_S.bmp	1401	0		0	0	703734	0		0	0	NULL	NULL	NULL	Medium	run1	1	List2	Catch.wav	V_T	1	1	1	1	703584	150	1	837	704421
Exp2	5	Exp2-5-1	59.937	1.0.0.163	2	right	jiaoxun	-426526345	2.0.10.242	2.0.10.242	10-13-2019	2019-10-13 01:12:02	09:12:02	male	2.0.10.147	252	Catch.bmp	1218	0		0	0	706287	0		0	0	NULL	NULL	NULL	Medium	run1		List2	A_S.wav	A_S	0		1	1	706137	150		0	0
Exp2	5	Exp2-5-1	59.937	1.0.0.163	2	right	jiaoxun	-426526345	2.0.10.242	2.0.10.242	10-13-2019	2019-10-13 01:12:02	09:12:02	male	2.0.10.147	253	Red_C.bmp	1396	0		0	0	708723	0		0	0	NULL	NULL	NULL	Medium	run1	1	List2	Catch.wav	V_T	1	1	0	1	708573	150	1	504	709077
Exp2	5	Exp2-5-1	59.937	1.0.0.163	2	right	jiaoxun	-426526345	2.0.10.242	2.0.10.242	10-13-2019	2019-10-13 01:12:02	09:12:02	male	2.0.10.147	254	Blue_C.bmp	1103	0		0	1	711276	0		0	0	NULL	NULL	NULL	Medium	run1		List2	A_S.wav	AV_S	0		1	1	711125	151		0	0
Exp2	5	Exp2-5-1	59.937	1.0.0.163	2	right	jiaoxun	-426526345	2.0.10.242	2.0.10.242	10-13-2019	2019-10-13 01:12:02	09:12:02	male	2.0.10.147	255	Catch.bmp	886	0		0	0	713578	0		0	0	NULL	NULL	NULL	Medium	run1	1	List2	A_T.wav	A_T	1	1	0	1	713428	150	1	897	714325
Exp2	5	Exp2-5-1	59.937	1.0.0.163	2	right	jiaoxun	-426526345	2.0.10.242	2.0.10.242	10-13-2019	2019-10-13 01:12:02	09:12:02	male	2.0.10.147	256	Catch.bmp	1250	0		1	0	715613	0		0	0	NULL	NULL	NULL	Medium	run1	1	List2	A_T.wav	A_T	1	1	0	1	715463	150	1	661	716124
Exp2	5	Exp2-5-1	59.937	1.0.0.163	2	right	jiaoxun	-426526345	2.0.10.242	2.0.10.242	10-13-2019	2019-10-13 01:12:02	09:12:02	male	2.0.10.147	257	Blue_S.bmp	1412	0		0	0	718016	0		0	0	NULL	NULL	NULL	Medium	run1	1	List2	Catch.wav	V_T	1	1	1	1	717866	150	1	866	718732
Exp2	5	Exp2-5-1	59.937	1.0.0.163	2	right	jiaoxun	-426526345	2.0.10.242	2.0.10.242	10-13-2019	2019-10-13 01:12:02	09:12:02	male	2.0.10.147	258	Red_C.bmp	1010	0		0	0	720585	0		0	0	NULL	NULL	NULL	Medium	run1	1	List2	A_T.wav	AV_T	1	1	1	1	720435	150	1	369	720804
Exp2	5	Exp2-5-1	59.937	1.0.0.163	2	right	jiaoxun	-426526345	2.0.10.242	2.0.10.242	10-13-2019	2019-10-13 01:12:02	09:12:02	male	2.0.10.147	259	Red_C.bmp	1485	0		0	0	722754	0		0	0	NULL	NULL	NULL	Medium	run1	1	List2	Catch.wav	V_T	1	1	1	1	722604	150	1	448	723052
Exp2	5	Exp2-5-1	59.937	1.0.0.163	2	right	jiaoxun	-426526345	2.0.10.242	2.0.10.242	10-13-2019	2019-10-13 01:12:02	09:12:02	male	2.0.10.147	260	Catch.bmp	1445	0		0	0	725390	0		0	0	NULL	NULL	NULL	Medium	run1		List2	A_S.wav	A_S	0		1	1	725240	150		0	0
Exp2	5	Exp2-5-1	59.937	1.0.0.163	2	right	jiaoxun	-426526345	2.0.10.242	2.0.10.242	10-13-2019	2019-10-13 01:12:02	09:12:02	male	2.0.10.147	261	Red_C.bmp	995	0		0	0	728043	0		0	0	NULL	NULL	NULL	Medium	run1	1	List2	Catch.wav	V_T	1	1	1	1	727893	150	1	463	728356
Exp2	5	Exp2-5-1	59.937	1.0.0.163	2	right	jiaoxun	-426526345	2.0.10.242	2.0.10.242	10-13-2019	2019-10-13 01:12:02	09:12:02	male	2.0.10.147	262	Catch.bmp	987	0		1	0	730195	0		0	0	NULL	NULL	NULL	Medium	run1		List2	A_S.wav	A_S	0		1	1	730045	150		0	0
Exp2	5	Exp2-5-1	59.937	1.0.0.163	2	right	jiaoxun	-426526345	2.0.10.242	2.0.10.242	10-13-2019	2019-10-13 01:12:02	09:12:02	male	2.0.10.147	263	Catch.bmp	1364	0		0	0	732398	0		0	0	NULL	NULL	NULL	Medium	run1	1	List2	A_T.wav	A_T	1	1	0	1	732248	150	1	788	733036
Exp2	5	Exp2-5-1	59.937	1.0.0.163	2	right	jiaoxun	-426526345	2.0.10.242	2.0.10.242	10-13-2019	2019-10-13 01:12:02	09:12:02	male	2.0.10.147	264	Catch.bmp	1164	0		0	0	734917	0		0	0	NULL	NULL	NULL	Medium	run1	1	List2	A_T.wav	A_T	1	1	0	1	734767	150	1	621	735388
Exp2	5	Exp2-5-1	59.937	1.0.0.163	2	right	jiaoxun	-426526345	2.0.10.242	2.0.10.242	10-13-2019	2019-10-13 01:12:02	09:12:02	male	2.0.10.147	265	Blue_S_2.bmp	896	0		0	0	737236	0		0	0	NULL	NULL	NULL	Medium	run1	1	List2	A_T.wav	AV_T	1	1	0	1	737086	150	1	486	737572
Exp2	5	Exp2-5-1	59.937	1.0.0.163	2	right	jiaoxun	-426526345	2.0.10.242	2.0.10.242	10-13-2019	2019-10-13 01:12:02	09:12:02	male	2.0.10.147	266	Catch.bmp	1389	0		0	0	739288	0		0	0	NULL	NULL	NULL	Medium	run1		List2	A_S.wav	A_S	0		0	1	739138	150	1	666	739804
Exp2	5	Exp2-5-1	59.937	1.0.0.163	2	right	jiaoxun	-426526345	2.0.10.242	2.0.10.242	10-13-2019	2019-10-13 01:12:02	09:12:02	male	2.0.10.147	267	Red_S_2.bmp	1242	0		0	0	741824	0		0	0	NULL	NULL	NULL	Medium	run1		List2	A_S.wav	AV_S	0		0	1	741674	150		0	0
Exp2	5	Exp2-5-1	59.937	1.0.0.163	2	right	jiaoxun	-426526345	2.0.10.242	2.0.10.242	10-13-2019	2019-10-13 01:12:02	09:12:02	male	2.0.10.147	268	Blue_S.bmp	1531	0		0	1	744294	0		0	0	NULL	NULL	NULL	Medium	run1	1	List2	Catch.wav	V_T	1	1	1	1	744143	151	1	821	744964
Exp2	5	Exp2-5-1	59.937	1.0.0.163	2	right	jiaoxun	-426526345	2.0.10.242	2.0.10.242	10-13-2019	2019-10-13 01:12:02	09:12:02	male	2.0.10.147	269	Catch.bmp	1104	0		0	0	746980	0		0	0	NULL	NULL	NULL	Medium	run1		List2	A_S.wav	A_S	0		0	1	746830	150		0	0
Exp2	5	Exp2-5-1	59.937	1.0.0.163	2	right	jiaoxun	-426526345	2.0.10.242	2.0.10.242	10-13-2019	2019-10-13 01:12:02	09:12:02	male	2.0.10.147	270	Blue_S_2.bmp	1195	0		0	0	749299	0		0	0	NULL	NULL	NULL	Medium	run1	1	List2	Catch.wav	V_T	1	1	0	1	749149	150	1	863	750012
Exp2	5	Exp2-5-1	59.937	1.0.0.163	2	right	jiaoxun	-426526345	2.0.10.242	2.0.10.242	10-13-2019	2019-10-13 01:12:02	09:12:02	male	2.0.10.147	271	Catch.bmp	995	0		0	0	751651	0		0	0	NULL	NULL	NULL	Medium	run1	1	List2	A_T.wav	A_T	0		1	1	751501	150		0	0
Exp2	5	Exp2-5-1	59.937	1.0.0.163	2	right	jiaoxun	-426526345	2.0.10.242	2.0.10.242	10-13-2019	2019-10-13 01:12:02	09:12:02	male	2.0.10.147	272	Red_C_2.bmp	1451	0		0	0	753870	0		0	0	NULL	NULL	NULL	Medium	run1	1	List2	A_T.wav	AV_T	1	1	0	1	753720	150	1	604	754324
Exp2	5	Exp2-5-1	59.937	1.0.0.163	2	right	jiaoxun	-426526345	2.0.10.242	2.0.10.242	10-13-2019	2019-10-13 01:12:02	09:12:02	male	2.0.10.147	273	Catch.bmp	1415	0		0	0	756473	0		0	0	NULL	NULL	NULL	Medium	run1	1	List2	A_T.wav	A_T	1	1	0	1	756323	150	1	777	757100
Exp2	5	Exp2-5-1	59.937	1.0.0.163	2	right	jiaoxun	-426526345	2.0.10.242	2.0.10.242	10-13-2019	2019-10-13 01:12:02	09:12:02	male	2.0.10.147	274	Blue_S.bmp	926	0		0	0	759042	0		0	0	NULL	NULL	NULL	Medium	run1	1	List2	Catch.wav	V_T	1	1	1	1	758892	150	1	729	759621
Exp2	5	Exp2-5-1	59.937	1.0.0.163	2	right	jiaoxun	-426526345	2.0.10.242	2.0.10.242	10-13-2019	2019-10-13 01:12:02	09:12:02	male	2.0.10.147	275	Catch.bmp	1444	0		0	0	761128	0		0	0	NULL	NULL	NULL	Medium	run1	1	List2	A_T.wav	A_T	1	1	1	1	760978	150	1	795	761773
Exp2	5	Exp2-5-1	59.937	1.0.0.163	2	right	jiaoxun	-426526345	2.0.10.242	2.0.10.242	10-13-2019	2019-10-13 01:12:02	09:12:02	male	2.0.10.147	276	Red_S_2.bmp	1502	0		0	1	763731	0		0	0	NULL	NULL	NULL	Medium	run1		List2	A_S.wav	AV_S	0		1	1	763580	151		0	0
Exp2	5	Exp2-5-1	59.937	1.0.0.163	2	right	jiaoxun	-426526345	2.0.10.242	2.0.10.242	10-13-2019	2019-10-13 01:12:02	09:12:02	male	2.0.10.147	277	Red_S.bmp	1545	0		0	0	766450	0		0	0	NULL	NULL	NULL	Medium	run1		List2	A_S.wav	AV_S	0		0	1	766300	150		0	0
Exp2	5	Exp2-5-1	59.937	1.0.0.163	2	right	jiaoxun	-426526345	2.0.10.242	2.0.10.242	10-13-2019	2019-10-13 01:12:02	09:12:02	male	2.0.10.147	278	Red_S.bmp	1231	0		0	0	769203	0		0	0	NULL	NULL	NULL	Medium	run1		List2	Catch.wav	V_S	0		1	1	769053	150		0	0
Exp2	5	Exp2-5-1	59.937	1.0.0.163	2	right	jiaoxun	-426526345	2.0.10.242	2.0.10.242	10-13-2019	2019-10-13 01:12:02	09:12:02	male	2.0.10.147	279	Blue_S.bmp	1346	0		0	0	771639	0		0	0	NULL	NULL	NULL	Medium	run1	1	List2	A_T.wav	AV_T	1	1	0	1	771489	150	1	843	772332
Exp2	5	Exp2-5-1	59.937	1.0.0.163	2	right	jiaoxun	-426526345	2.0.10.242	2.0.10.242	10-13-2019	2019-10-13 01:12:02	09:12:02	male	2.0.10.147	280	Red_S_2.bmp	970	0		0	1	774142	0		0	0	NULL	NULL	NULL	Medium	run1		List2	Catch.wav	V_S	0		1	1	773991	151		0	0
Exp2	5	Exp2-5-1	59.937	1.0.0.163	2	right	jiaoxun	-426526345	2.0.10.242	2.0.10.242	10-13-2019	2019-10-13 01:12:02	09:12:02	male	2.0.10.147	281	Catch.bmp	1337	0		0	0	776327	0		0	0	NULL	NULL	NULL	Medium	run1	1	List2	A_T.wav	A_T	1	1	1	1	776177	150	1	987	777164
Exp2	5	Exp2-5-1	59.937	1.0.0.163	2	right	jiaoxun	-426526345	2.0.10.242	2.0.10.242	10-13-2019	2019-10-13 01:12:02	09:12:02	male	2.0.10.147	282	Red_C_2.bmp	1199	0		0	0	778813	0		0	0	NULL	NULL	NULL	Medium	run1	1	List2	A_T.wav	AV_T	1	1	0	1	778663	150	1	485	779148
Exp2	5	Exp2-5-1	59.937	1.0.0.163	2	right	jiaoxun	-426526345	2.0.10.242	2.0.10.242	10-13-2019	2019-10-13 01:12:02	09:12:02	male	2.0.10.147	283	Catch.bmp	1092	0		0	0	781166	0		0	0	NULL	NULL	NULL	Medium	run1	1	List2	A_T.wav	A_T	1	1	0	2	781016	150	1	828	781844
Exp2	5	Exp2-5-1	59.937	1.0.0.163	2	right	jiaoxun	-426526345	2.0.10.242	2.0.10.242	10-13-2019	2019-10-13 01:12:02	09:12:02	male	2.0.10.147	284	Blue_S_2.bmp	1407	0		0	0	783418	0		0	0	NULL	NULL	NULL	Medium	run1	1	List2	Catch.wav	V_T	1	1	1	1	783268	150	1	735	784003
Exp2	5	Exp2-5-1	59.937	1.0.0.163	2	right	jiaoxun	-426526345	2.0.10.242	2.0.10.242	10-13-2019	2019-10-13 01:12:02	09:12:02	male	2.0.10.147	285	Red_C_2.bmp	1222	0		0	0	785987	0		0	0	NULL	NULL	NULL	Medium	run1	1	List2	A_T.wav	AV_T	1	1	1	1	785837	150	1	638	786475
Exp2	5	Exp2-5-1	59.937	1.0.0.163	2	right	jiaoxun	-426526345	2.0.10.242	2.0.10.242	10-13-2019	2019-10-13 01:12:02	09:12:02	male	2.0.10.147	286	Blue_S_2.bmp	1240	0		0	1	788357	0		0	0	NULL	NULL	NULL	Medium	run1	1	List2	A_T.wav	AV_T	1	1	1	1	788206	151	1	733	788939
Exp2	5	Exp2-5-1	59.937	1.0.0.163	2	right	jiaoxun	-426526345	2.0.10.242	2.0.10.242	10-13-2019	2019-10-13 01:12:02	09:12:02	male	2.0.10.147	287	Blue_C_2.bmp	1191	0		0	0	790759	0		0	0	NULL	NULL	NULL	Medium	run1		List2	Catch.wav	V_S	0		1	1	790609	150		0	0
Exp2	5	Exp2-5-1	59.937	1.0.0.163	2	right	jiaoxun	-426526345	2.0.10.242	2.0.10.242	10-13-2019	2019-10-13 01:12:02	09:12:02	male	2.0.10.147	288	Catch.bmp	1135	0		0	0	793178	0		0	0	NULL	NULL	NULL	Medium	run1		List2	A_S.wav	A_S	0		1	1	793028	150	1	567	793595
Exp2	5	Exp2-5-1	59.937	1.0.0.163	2	right	jiaoxun	-426526345	2.0.10.242	2.0.10.242	10-13-2019	2019-10-13 01:12:02	09:12:02	male	2.0.10.147	289	Catch.bmp	1286	0		0	0	795464	0		0	0	NULL	NULL	NULL	Medium	run1	1	List2	A_T.wav	A_T	1	1	0	1	795314	150	1	833	796147
Exp2	5	Exp2-5-1	59.937	1.0.0.163	2	right	jiaoxun	-426526345	2.0.10.242	2.0.10.242	10-13-2019	2019-10-13 01:12:02	09:12:02	male	2.0.10.147	290	Red_C_2.bmp	813	0		0	0	797900	0		0	0	NULL	NULL	NULL	Medium	run1	1	List2	Catch.wav	V_T	1	1	1	1	797750	150	1	541	798291
Exp2	5	Exp2-5-1	59.937	1.0.0.163	2	right	jiaoxun	-426526345	2.0.10.242	2.0.10.242	10-13-2019	2019-10-13 01:12:02	09:12:02	male	2.0.10.147	291	Red_C_2.bmp	1108	0		0	1	799869	0		0	0	NULL	NULL	NULL	Medium	run1	1	List2	A_T.wav	AV_T	1	1	1	1	799718	151	1	525	800243
Exp2	5	Exp2-5-1	59.937	1.0.0.163	2	right	jiaoxun	-426526345	2.0.10.242	2.0.10.242	10-13-2019	2019-10-13 01:12:02	09:12:02	male	2.0.10.147	292	Red_C_2.bmp	1379	0		0	0	802138	0		0	0	NULL	NULL	NULL	Medium	run1	1	List2	A_T.wav	AV_T	1	1	0	2	801988	150	1	559	802547
Exp2	5	Exp2-5-1	59.937	1.0.0.163	2	right	jiaoxun	-426526345	2.0.10.242	2.0.10.242	10-13-2019	2019-10-13 01:12:02	09:12:02	male	2.0.10.147	293	Blue_S.bmp	1595	0		0	0	804674	0		0	0	NULL	NULL	NULL	Medium	run1	1	List2	Catch.wav	V_T	1	1	0	2	804524	150	1	1039	805563
Exp2	5	Exp2-5-1	59.937	1.0.0.163	2	right	jiaoxun	-426526345	2.0.10.242	2.0.10.242	10-13-2019	2019-10-13 01:12:02	09:12:02	male	2.0.10.147	294	Red_C_2.bmp	1554	0		0	1	807427	0		0	0	NULL	NULL	NULL	Medium	run1	1	List2	A_T.wav	AV_T	1	1	1	1	807276	151	1	399	807675
Exp2	5	Exp2-5-1	59.937	1.0.0.163	2	right	jiaoxun	-426526345	2.0.10.242	2.0.10.242	10-13-2019	2019-10-13 01:12:02	09:12:02	male	2.0.10.147	295	Catch.bmp	1328	0		0	0	810129	0		0	0	NULL	NULL	NULL	Medium	run1	1	List2	A_T.wav	A_T	1	1	0	1	809979	150	1	608	810587
Exp2	5	Exp2-5-1	59.937	1.0.0.163	2	right	jiaoxun	-426526345	2.0.10.242	2.0.10.242	10-13-2019	2019-10-13 01:12:02	09:12:02	male	2.0.10.147	296	Blue_S.bmp	1350	0		0	0	812615	0		0	0	NULL	NULL	NULL	Medium	run1	1	List2	A_T.wav	AV_T	1	1	0	1	812465	150	1	858	813323
Exp2	5	Exp2-5-1	59.937	1.0.0.163	2	right	jiaoxun	-426526345	2.0.10.242	2.0.10.242	10-13-2019	2019-10-13 01:12:02	09:12:02	male	2.0.10.147	297	Red_S.bmp	1336	0		0	0	815118	0		0	0	NULL	NULL	NULL	Medium	run1		List2	A_S.wav	AV_S	0		0	1	814968	150		0	0
Exp2	5	Exp2-5-1	59.937	1.0.0.163	2	right	jiaoxun	-426526345	2.0.10.242	2.0.10.242	10-13-2019	2019-10-13 01:12:02	09:12:02	male	2.0.10.147	298	Red_C.bmp	1566	0		0	0	817687	0		0	0	NULL	NULL	NULL	Medium	run1	1	List2	A_T.wav	AV_T	1	1	0	1	817537	150	1	434	817971
Exp2	5	Exp2-5-1	59.937	1.0.0.163	2	right	jiaoxun	-426526345	2.0.10.242	2.0.10.242	10-13-2019	2019-10-13 01:12:02	09:12:02	male	2.0.10.147	299	Catch.bmp	1019	0		0	0	820407	0		0	0	NULL	NULL	NULL	Medium	run1		List2	A_S.wav	A_S	0		0	1	820257	150		0	0
Exp2	5	Exp2-5-1	59.937	1.0.0.163	2	right	jiaoxun	-426526345	2.0.10.242	2.0.10.242	10-13-2019	2019-10-13 01:12:02	09:12:02	male	2.0.10.147	300	Catch.bmp	1258	0		0	1	822643	0		0	0	NULL	NULL	NULL	Medium	run1	1	List2	A_T.wav	A_T	1	1	1	1	822492	151	1	887	823379
Exp2	5	Exp2-5-1	59.937	1.0.0.163	2	right	jiaoxun	-426526345	2.0.10.242	2.0.10.242	10-13-2019	2019-10-13 01:12:02	09:12:02	male	2.0.10.147	301	Red_C_2.bmp	1588	0		0	0	825062	0		0	0	NULL	NULL	NULL	Medium	run1	1	List2	Catch.wav	V_T	1	1	0	1	824912	150	1	443	825355
Exp2	5	Exp2-5-1	59.937	1.0.0.163	2	right	jiaoxun	-426526345	2.0.10.242	2.0.10.242	10-13-2019	2019-10-13 01:12:02	09:12:02	male	2.0.10.147	302	Blue_C.bmp	1060	0		0	0	827798	0		0	0	NULL	NULL	NULL	Medium	run1		List2	A_S.wav	AV_S	0		1	1	827648	150		0	0
Exp2	5	Exp2-5-1	59.937	1.0.0.163	2	right	jiaoxun	-426526345	2.0.10.242	2.0.10.242	10-13-2019	2019-10-13 01:12:02	09:12:02	male	2.0.10.147	303	Catch.bmp	1183	0		0	0	830067	0		0	0	NULL	NULL	NULL	Medium	run1		List2	A_S.wav	A_S	0		0	1	829917	150	1	774	830691
Exp2	5	Exp2-5-1	59.937	1.0.0.163	2	right	jiaoxun	-426526345	2.0.10.242	2.0.10.242	10-13-2019	2019-10-13 01:12:02	09:12:02	male	2.0.10.147	304	Red_S.bmp	1395	0		0	0	832403	0		0	0	NULL	NULL	NULL	Medium	run1		List2	A_S.wav	AV_S	0		0	1	832253	150		0	0
Exp2	5	Exp2-5-1	59.937	1.0.0.163	2	right	jiaoxun	-426526345	2.0.10.242	2.0.10.242	10-13-2019	2019-10-13 01:12:02	09:12:02	male	2.0.10.147	305	Red_C.bmp	1270	0		1	0	835005	0		0	0	NULL	NULL	NULL	Medium	run1	1	List2	Catch.wav	V_T	1	1	1	1	834855	150	1	517	835372
Exp2	5	Exp2-5-1	59.937	1.0.0.163	2	right	jiaoxun	-426526345	2.0.10.242	2.0.10.242	10-13-2019	2019-10-13 01:12:02	09:12:02	male	2.0.10.147	306	Blue_S.bmp	1000	0		0	0	837425	0		0	0	NULL	NULL	NULL	Medium	run1	1	List2	A_T.wav	AV_T	1	1	0	1	837275	150	1	808	838083
Exp2	5	Exp2-5-1	59.937	1.0.0.163	2	right	jiaoxun	-426526345	2.0.10.242	2.0.10.242	10-13-2019	2019-10-13 01:12:02	09:12:02	male	2.0.10.147	307	Blue_S_2.bmp	1152	0		0	0	839577	0		0	0	NULL	NULL	NULL	Medium	run1	1	List2	Catch.wav	V_T	1	1	1	1	839427	150	1	784	840211
Exp2	5	Exp2-5-1	59.937	1.0.0.163	2	right	jiaoxun	-426526345	2.0.10.242	2.0.10.242	10-13-2019	2019-10-13 01:12:02	09:12:02	male	2.0.10.147	308	Blue_S.bmp	875	0		0	0	841879	0		0	0	NULL	NULL	NULL	Medium	run1	1	List2	Catch.wav	V_T	1	1	0	1	841729	150	1	842	842571
Exp2	5	Exp2-5-1	59.937	1.0.0.163	2	right	jiaoxun	-426526345	2.0.10.242	2.0.10.242	10-13-2019	2019-10-13 01:12:02	09:12:02	male	2.0.10.147	309	Catch.bmp	1103	0		0	0	843915	0		0	0	NULL	NULL	NULL	Medium	run1		List2	A_S.wav	A_S	0		1	1	843765	150		0	0
Exp2	5	Exp2-5-1	59.937	1.0.0.163	2	right	jiaoxun	-426526345	2.0.10.242	2.0.10.242	10-13-2019	2019-10-13 01:12:02	09:12:02	male	2.0.10.147	310	Red_C_2.bmp	928	0		0	0	846234	0		0	0	NULL	NULL	NULL	Medium	run1	1	List2	A_T.wav	AV_T	1	1	0	1	846084	150	1	607	846691
Exp2	5	Exp2-5-1	59.937	1.0.0.163	2	right	jiaoxun	-426526345	2.0.10.242	2.0.10.242	10-13-2019	2019-10-13 01:12:02	09:12:02	male	2.0.10.147	311	Red_C_2.bmp	898	0		0	1	848320	0		0	0	NULL	NULL	NULL	Medium	run1	1	List2	Catch.wav	V_T	1	1	1	1	848169	151	1	426	848595
Exp2	5	Exp2-5-1	59.937	1.0.0.163	2	right	jiaoxun	-426526345	2.0.10.242	2.0.10.242	10-13-2019	2019-10-13 01:12:02	09:12:02	male	2.0.10.147	312	Blue_C_2.bmp	852	0		0	1	850372	0		0	0	NULL	NULL	NULL	Medium	run1		List2	Catch.wav	V_S	0		1	1	850221	151		0	0
Exp2	5	Exp2-5-1	59.937	1.0.0.163	2	right	jiaoxun	-426526345	2.0.10.242	2.0.10.242	10-13-2019	2019-10-13 01:12:02	09:12:02	male	2.0.10.147	313	Catch.bmp	1111	0		1	0	852440	0		0	0	NULL	NULL	NULL	Medium	run1	1	List2	A_T.wav	A_T	1	1	1	1	852290	150	1	728	853018
Exp2	5	Exp2-5-1	59.937	1.0.0.163	2	right	jiaoxun	-426526345	2.0.10.242	2.0.10.242	10-13-2019	2019-10-13 01:12:02	09:12:02	male	2.0.10.147	314	Catch.bmp	960	0		0	1	854710	0		0	0	NULL	NULL	NULL	Medium	run1	1	List2	A_T.wav	A_T	1	1	0	1	854559	151	1	603	855162
Exp2	5	Exp2-5-1	59.937	1.0.0.163	2	right	jiaoxun	-426526345	2.0.10.242	2.0.10.242	10-13-2019	2019-10-13 01:12:02	09:12:02	male	2.0.10.147	315	Red_S.bmp	1358	0		0	0	856828	0		0	0	NULL	NULL	NULL	Medium	run1		List2	Catch.wav	V_S	0		1	1	856678	150	1	452	857130
Exp2	5	Exp2-5-1	59.937	1.0.0.163	2	right	jiaoxun	-426526345	2.0.10.242	2.0.10.242	10-13-2019	2019-10-13 01:12:02	09:12:02	male	2.0.10.147	316	Red_C_2.bmp	901	0		0	0	859348	0		0	0	NULL	NULL	NULL	Medium	run1	1	List2	A_T.wav	AV_T	1	1	0	1	859198	150	1	484	859682
Exp2	5	Exp2-5-1	59.937	1.0.0.163	2	right	jiaoxun	-426526345	2.0.10.242	2.0.10.242	10-13-2019	2019-10-13 01:12:02	09:12:02	male	2.0.10.147	317	Red_C_2.bmp	1488	0		0	0	861400	0		0	0	NULL	NULL	NULL	Medium	run1	1	List2	A_T.wav	AV_T	1	1	0	1	861250	150	1	712	861962
Exp2	5	Exp2-5-1	59.937	1.0.0.163	2	right	jiaoxun	-426526345	2.0.10.242	2.0.10.242	10-13-2019	2019-10-13 01:12:02	09:12:02	male	2.0.10.147	318	Red_S_2.bmp	1337	0		0	0	864036	0		0	0	NULL	NULL	NULL	Medium	run1		List2	A_S.wav	AV_S	0		0	1	863886	150		0	0
Exp2	5	Exp2-5-1	59.937	1.0.0.163	2	right	jiaoxun	-426526345	2.0.10.242	2.0.10.242	10-13-2019	2019-10-13 01:12:02	09:12:02	male	2.0.10.147	319	Catch.bmp	1049	0		0	0	866589	0		0	0	NULL	NULL	NULL	Medium	run1	1	List2	A_T.wav	A_T	1	1	0	2	866439	150	1	540	866979
Exp2	5	Exp2-5-1	59.937	1.0.0.163	2	right	jiaoxun	-426526345	2.0.10.242	2.0.10.242	10-13-2019	2019-10-13 01:12:02	09:12:02	male	2.0.10.147	320	Catch.bmp	1262	0		0	0	868791	0		0	0	NULL	NULL	NULL	Medium	run1	1	List2	A_T.wav	A_T	1	1	0	1	868641	150	1	625	869266
