# Supplementary material for: Visual Perceptual Load Attenuates Age-Related Audiovisual Integration in an Audiovisual Discrimination Task
Source: Front Psychol. 2021 Sep 29;12:740221. doi: 10.3389/fpsyg.2021.740221 (PMC8511317; doi:10.3389/fpsyg.2021.740221)
Supplement: Supplementary file 1 [file Data_Sheet_1.ZIP › Export data/Group 2_Data_Older/Exp2_Medium load/Subject_06.xlsx]

## Sheet: Sheet1
ExperimentName	Subject	DataFile.Basename	Display.RefreshRate	ExperimentVersion	Group	Handedness	Name	RandomSeed	RuntimeVersion	RuntimeVersionExpected	SessionDate	SessionStartDateTimeUtc	SessionTime	Sex	StudioVersion	Block	Image	ITI	ITI.ACC	ITI.CRESP	ITI.DurationError	ITI.OnsetDelay	ITI.OnsetTime	ITI.OnsetToOnsetTime	ITI.RESP	ITI.RT	ITI.RTTime	List1	List1.Cycle	List1.Sample	PercetualLoad	Procedure	Response	Running	Sound	StimulusType	Target.ACC	Target.CRESP	Target.DurationError	Target.OnsetDelay	Target.OnsetTime	Target.OnsetToOnsetTime	Target.RESP	Target.RT	Target.RTTime
Exp2	6	Exp2-6-1	59.937	1.0.0.164	2	right	liuli	-610090977	2.0.10.242	2.0.10.242	10-13-2019	2019-10-13 01:51:59	09:51:59	female	2.0.10.147	1	Catch.bmp	1344	0		0	0	23743	0		0	0	10	1	1	Medium	Prac	1	List1	A_T.wav	A_T	0		94	1	23593	150		0	0
Exp2	6	Exp2-6-1	59.937	1.0.0.164	2	right	liuli	-610090977	2.0.10.242	2.0.10.242	10-13-2019	2019-10-13 01:51:59	09:51:59	female	2.0.10.147	2	Blue_S.bmp	1138	0		0	0	26313	0		0	0	13	1	2	Medium	Prac	1	List1	A_T.wav	AV_T	0		0	1	26163	150		0	0
Exp2	6	Exp2-6-1	59.937	1.0.0.164	2	right	liuli	-610090977	2.0.10.242	2.0.10.242	10-13-2019	2019-10-13 01:51:59	09:51:59	female	2.0.10.147	3	Red_C_2.bmp	1538	0		0	0	28665	0		0	0	16	1	3	Medium	Prac	1	List1	A_T.wav	AV_T	1	1	0	1	28515	150	1	833	29348
Exp2	6	Exp2-6-1	59.937	1.0.0.164	2	right	liuli	-610090977	2.0.10.242	2.0.10.242	10-13-2019	2019-10-13 01:51:59	09:51:59	female	2.0.10.147	4	Catch.bmp	1592	0		0	0	31351	0		0	0	10	1	4	Medium	Prac	1	List1	A_T.wav	A_T	1	1	0	1	31201	150	1	978	32179
Exp2	6	Exp2-6-1	59.937	1.0.0.164	2	right	liuli	-610090977	2.0.10.242	2.0.10.242	10-13-2019	2019-10-13 01:51:59	09:51:59	female	2.0.10.147	5	Catch.bmp	1186	0		0	0	34104	0		0	0	10	1	5	Medium	Prac	1	List1	A_T.wav	A_T	1	1	0	1	33954	150	1	737	34691
Exp2	6	Exp2-6-1	59.937	1.0.0.164	2	right	liuli	-610090977	2.0.10.242	2.0.10.242	10-13-2019	2019-10-13 01:51:59	09:51:59	female	2.0.10.147	6	Red_C.bmp	1523	0		0	0	36440	0		0	0	5	1	6	Medium	Prac	1	List1	Catch.wav	V_T	1	1	1	1	36290	150	1	505	36795
Exp2	6	Exp2-6-1	59.937	1.0.0.164	2	right	liuli	-610090977	2.0.10.242	2.0.10.242	10-13-2019	2019-10-13 01:51:59	09:51:59	female	2.0.10.147	7	Catch.bmp	1216	0		0	0	39126	0		0	0	9	1	7	Medium	Prac		List1	A_S.wav	A_S	0		1	1	38976	150		0	0
Exp2	6	Exp2-6-1	59.937	1.0.0.164	2	right	liuli	-610090977	2.0.10.242	2.0.10.242	10-13-2019	2019-10-13 01:51:59	09:51:59	female	2.0.10.147	8	Catch.bmp	984	0		0	0	41562	0		0	0	10	1	8	Medium	Prac	1	List1	A_T.wav	A_T	1	1	0	1	41412	150	1	495	41907
Exp2	6	Exp2-6-1	59.937	1.0.0.164	2	right	liuli	-610090977	2.0.10.242	2.0.10.242	10-13-2019	2019-10-13 01:51:59	09:51:59	female	2.0.10.147	9	Blue_S_2.bmp	973	0		0	1	43698	0		0	0	14	1	9	Medium	Prac	1	List1	A_T.wav	AV_T	0		1	1	43547	151		0	0
Exp2	6	Exp2-6-1	59.937	1.0.0.164	2	right	liuli	-610090977	2.0.10.242	2.0.10.242	10-13-2019	2019-10-13 01:51:59	09:51:59	female	2.0.10.147	10	Catch.bmp	1055	0		0	1	45867	0		0	0	9	1	10	Medium	Prac		List1	A_S.wav	A_S	0		1	1	45716	151		0	0
Exp2	6	Exp2-6-1	59.937	1.0.0.164	2	right	liuli	-610090977	2.0.10.242	2.0.10.242	10-13-2019	2019-10-13 01:51:59	09:51:59	female	2.0.10.147	11	Red_S.bmp	1358	0		0	0	48152	0		0	0	7	1	11	Medium	Prac		List1	Catch.wav	V_S	0		1	1	48002	150		0	0
Exp2	6	Exp2-6-1	59.937	1.0.0.164	2	right	liuli	-610090977	2.0.10.242	2.0.10.242	10-13-2019	2019-10-13 01:51:59	09:51:59	female	2.0.10.147	12	Red_C.bmp	1066	0		0	0	50722	0		0	0	5	1	12	Medium	Prac	1	List1	Catch.wav	V_T	1	1	0	2	50572	150	1	599	51171
Exp2	6	Exp2-6-1	59.937	1.0.0.164	2	right	liuli	-610090977	2.0.10.242	2.0.10.242	10-13-2019	2019-10-13 01:51:59	09:51:59	female	2.0.10.147	13	Red_C.bmp	1388	0		0	0	52941	0		0	0	5	1	13	Medium	Prac	1	List1	Catch.wav	V_T	1	1	0	2	52791	150	1	452	53243
Exp2	6	Exp2-6-1	59.937	1.0.0.164	2	right	liuli	-610090977	2.0.10.242	2.0.10.242	10-13-2019	2019-10-13 01:51:59	09:51:59	female	2.0.10.147	14	Red_C_2.bmp	1115	0		0	0	55477	0		0	0	6	1	14	Medium	Prac	1	List1	Catch.wav	V_T	1	1	0	2	55327	150	1	548	55875
Exp2	6	Exp2-6-1	59.937	1.0.0.164	2	right	liuli	-610090977	2.0.10.242	2.0.10.242	10-13-2019	2019-10-13 01:51:59	09:51:59	female	2.0.10.147	15	Red_C.bmp	1241	0		0	0	57746	0		0	0	5	1	15	Medium	Prac	1	List1	Catch.wav	V_T	1	1	0	1	57596	150	1	632	58228
Exp2	6	Exp2-6-1	59.937	1.0.0.164	2	right	liuli	-610090977	2.0.10.242	2.0.10.242	10-13-2019	2019-10-13 01:51:59	09:51:59	female	2.0.10.147	16	Catch.bmp	1381	0		0	0	60148	0		0	0	10	1	16	Medium	Prac	1	List1	A_T.wav	A_T	1	1	1	1	59998	150	1	1069	61067
Exp2	6	Exp2-6-1	59.937	1.0.0.164	2	right	liuli	-610090977	2.0.10.242	2.0.10.242	10-13-2019	2019-10-13 01:51:59	09:51:59	female	2.0.10.147	17	Red_S_2.bmp	1216	0		0	0	62684	0		0	0	8	1	17	Medium	Prac		List1	Catch.wav	V_S	0		1	1	62534	150		0	0
Exp2	6	Exp2-6-1	59.937	1.0.0.164	2	right	liuli	-610090977	2.0.10.242	2.0.10.242	10-13-2019	2019-10-13 01:51:59	09:51:59	female	2.0.10.147	18	Blue_C.bmp	1171	0		0	0	65120	0		0	0	11	1	18	Medium	Prac		List1	A_S.wav	AV_S	0		1	1	64970	150		0	0
Exp2	6	Exp2-6-1	59.937	1.0.0.164	2	right	liuli	-610090977	2.0.10.242	2.0.10.242	10-13-2019	2019-10-13 01:51:59	09:51:59	female	2.0.10.147	19	Blue_C.bmp	1037	0		0	0	67506	0		0	0	11	1	19	Medium	Prac		List1	A_S.wav	AV_S	0		0	1	67356	150		0	0
Exp2	6	Exp2-6-1	59.937	1.0.0.164	2	right	liuli	-610090977	2.0.10.242	2.0.10.242	10-13-2019	2019-10-13 01:51:59	09:51:59	female	2.0.10.147	20	Red_C.bmp	977	0		0	0	69775	0		0	0	15	1	20	Medium	Prac	1	List1	A_T.wav	AV_T	1	1	0	1	69625	150	1	1114	70739
Exp2	6	Exp2-6-1	59.937	1.0.0.164	2	right	liuli	-610090977	2.0.10.242	2.0.10.242	10-13-2019	2019-10-13 01:51:59	09:51:59	female	2.0.10.147	21	Red_C_2.bmp	1148	0		0	0	77116	0		0	0	NULL	NULL	NULL	Medium	run1	1	List2	A_T.wav	AV_T	0		0	1	76966	150		0	0
Exp2	6	Exp2-6-1	59.937	1.0.0.164	2	right	liuli	-610090977	2.0.10.242	2.0.10.242	10-13-2019	2019-10-13 01:51:59	09:51:59	female	2.0.10.147	22	Blue_S.bmp	1077	0		0	0	79485	0		0	0	NULL	NULL	NULL	Medium	run1	1	List2	Catch.wav	V_T	0		1	1	79335	150		0	0
Exp2	6	Exp2-6-1	59.937	1.0.0.164	2	right	liuli	-610090977	2.0.10.242	2.0.10.242	10-13-2019	2019-10-13 01:51:59	09:51:59	female	2.0.10.147	23	Catch.bmp	1188	0		0	0	81771	0		0	0	NULL	NULL	NULL	Medium	run1		List2	A_S.wav	A_S	0		1	1	81621	150		0	0
Exp2	6	Exp2-6-1	59.937	1.0.0.164	2	right	liuli	-610090977	2.0.10.242	2.0.10.242	10-13-2019	2019-10-13 01:51:59	09:51:59	female	2.0.10.147	24	Red_S.bmp	1398	0		0	0	84190	0		0	0	NULL	NULL	NULL	Medium	run1		List2	A_S.wav	AV_S	0		0	1	84040	150		0	0
Exp2	6	Exp2-6-1	59.937	1.0.0.164	2	right	liuli	-610090977	2.0.10.242	2.0.10.242	10-13-2019	2019-10-13 01:51:59	09:51:59	female	2.0.10.147	25	Catch.bmp	1421	0		0	1	86810	0		0	0	NULL	NULL	NULL	Medium	run1	1	List2	A_T.wav	A_T	1	1	1	1	86659	151	1	1304	87963
Exp2	6	Exp2-6-1	59.937	1.0.0.164	2	right	liuli	-610090977	2.0.10.242	2.0.10.242	10-13-2019	2019-10-13 01:51:59	09:51:59	female	2.0.10.147	26	Blue_C_2.bmp	843	0		0	0	89379	0		0	0	NULL	NULL	NULL	Medium	run1		List2	A_S.wav	AV_S	0		0	1	89229	150	1	437	89666
Exp2	6	Exp2-6-1	59.937	1.0.0.164	2	right	liuli	-610090977	2.0.10.242	2.0.10.242	10-13-2019	2019-10-13 01:51:59	09:51:59	female	2.0.10.147	27	Blue_C.bmp	1348	0		0	0	91381	0		0	0	NULL	NULL	NULL	Medium	Run1		List2	Catch.wav	V_S	0		1	1	91231	150		0	0
Exp2	6	Exp2-6-1	59.937	1.0.0.164	2	right	liuli	-610090977	2.0.10.242	2.0.10.242	10-13-2019	2019-10-13 01:51:59	09:51:59	female	2.0.10.147	28	Catch.bmp	1423	0		0	0	93950	0		0	0	NULL	NULL	NULL	Medium	run1	1	List2	A_T.wav	A_T	1	1	1	1	93800	150	1	939	94739
Exp2	6	Exp2-6-1	59.937	1.0.0.164	2	right	liuli	-610090977	2.0.10.242	2.0.10.242	10-13-2019	2019-10-13 01:51:59	09:51:59	female	2.0.10.147	29	Catch.bmp	923	0		0	0	96520	0		0	0	NULL	NULL	NULL	Medium	run1	1	List2	A_T.wav	A_T	1	1	0	1	96370	150	1	808	97178
Exp2	6	Exp2-6-1	59.937	1.0.0.164	2	right	liuli	-610090977	2.0.10.242	2.0.10.242	10-13-2019	2019-10-13 01:51:59	09:51:59	female	2.0.10.147	30	Red_S.bmp	1292	0		0	0	98605	0		0	0	NULL	NULL	NULL	Medium	run1		List2	A_S.wav	AV_S	0		0	1	98455	150		0	0
Exp2	6	Exp2-6-1	59.937	1.0.0.164	2	right	liuli	-610090977	2.0.10.242	2.0.10.242	10-13-2019	2019-10-13 01:51:59	09:51:59	female	2.0.10.147	31	Catch.bmp	1182	0		0	0	101108	0		0	0	NULL	NULL	NULL	Medium	run1		List2	A_S.wav	A_S	0		0	1	100958	150	1	1077	102035
Exp2	6	Exp2-6-1	59.937	1.0.0.164	2	right	liuli	-610090977	2.0.10.242	2.0.10.242	10-13-2019	2019-10-13 01:51:59	09:51:59	female	2.0.10.147	32	Blue_C.bmp	1373	0		0	0	103444	0		0	0	NULL	NULL	NULL	Medium	run1		List2	A_S.wav	AV_S	0		0	2	103294	150		0	0
Exp2	6	Exp2-6-1	59.937	1.0.0.164	2	right	liuli	-610090977	2.0.10.242	2.0.10.242	10-13-2019	2019-10-13 01:51:59	09:51:59	female	2.0.10.147	33	Catch.bmp	1233	0		0	0	106030	0		0	0	NULL	NULL	NULL	Medium	run1	1	List2	A_T.wav	A_T	1	1	0	1	105880	150	1	1363	107243
Exp2	6	Exp2-6-1	59.937	1.0.0.164	2	right	liuli	-610090977	2.0.10.242	2.0.10.242	10-13-2019	2019-10-13 01:51:59	09:51:59	female	2.0.10.147	34	Red_S.bmp	1423	0		0	1	108466	0		0	0	NULL	NULL	NULL	Medium	run1		List2	Catch.wav	V_S	0		1	1	108315	151		0	0
Exp2	6	Exp2-6-1	59.937	1.0.0.164	2	right	liuli	-610090977	2.0.10.242	2.0.10.242	10-13-2019	2019-10-13 01:51:59	09:51:59	female	2.0.10.147	35	Catch.bmp	998	0		0	0	111102	0		0	0	NULL	NULL	NULL	Medium	run1		List2	A_S.wav	A_S	0		0	1	110952	150	1	882	111834
Exp2	6	Exp2-6-1	59.937	1.0.0.164	2	right	liuli	-610090977	2.0.10.242	2.0.10.242	10-13-2019	2019-10-13 01:51:59	09:51:59	female	2.0.10.147	36	Catch.bmp	959	0		0	0	113254	0		0	0	NULL	NULL	NULL	Medium	run1	1	List2	A_T.wav	A_T	1	1	0	1	113104	150	1	770	113874
Exp2	6	Exp2-6-1	59.937	1.0.0.164	2	right	liuli	-610090977	2.0.10.242	2.0.10.242	10-13-2019	2019-10-13 01:51:59	09:51:59	female	2.0.10.147	37	Red_S_2.bmp	1379	0		0	0	115373	0		0	0	NULL	NULL	NULL	Medium	run1		List2	A_S.wav	AV_S	0		0	1	115223	150		0	0
Exp2	6	Exp2-6-1	59.937	1.0.0.164	2	right	liuli	-610090977	2.0.10.242	2.0.10.242	10-13-2019	2019-10-13 01:51:59	09:51:59	female	2.0.10.147	38	Catch.bmp	1170	0		0	0	117959	0		0	0	NULL	NULL	NULL	Medium	run1		List2	A_S.wav	A_S	0		0	1	117809	150		0	0
Exp2	6	Exp2-6-1	59.937	1.0.0.164	2	right	liuli	-610090977	2.0.10.242	2.0.10.242	10-13-2019	2019-10-13 01:51:59	09:51:59	female	2.0.10.147	39	Red_C_2.bmp	1437	0		0	0	120345	0		0	0	NULL	NULL	NULL	Medium	run1	1	List2	A_T.wav	AV_T	1	1	0	1	120195	150	1	1079	121274
Exp2	6	Exp2-6-1	59.937	1.0.0.164	2	right	liuli	-610090977	2.0.10.242	2.0.10.242	10-13-2019	2019-10-13 01:51:59	09:51:59	female	2.0.10.147	40	Catch.bmp	1388	0		0	0	122931	0		0	0	NULL	NULL	NULL	Medium	run1	1	List2	A_T.wav	A_T	1	1	0	1	122781	150	1	1101	123882
Exp2	6	Exp2-6-1	59.937	1.0.0.164	2	right	liuli	-610090977	2.0.10.242	2.0.10.242	10-13-2019	2019-10-13 01:51:59	09:51:59	female	2.0.10.147	41	Red_C.bmp	1484	0		0	0	125467	0		0	0	NULL	NULL	NULL	Medium	run1	1	List2	Catch.wav	V_T	1	1	0	1	125317	150	1	534	125851
Exp2	6	Exp2-6-1	59.937	1.0.0.164	2	right	liuli	-610090977	2.0.10.242	2.0.10.242	10-13-2019	2019-10-13 01:51:59	09:51:59	female	2.0.10.147	42	Catch.bmp	1269	0		0	0	128103	0		0	0	NULL	NULL	NULL	Medium	run1	1	List2	A_T.wav	A_T	1	1	1	1	127953	150	1	1057	129010
Exp2	6	Exp2-6-1	59.937	1.0.0.164	2	right	liuli	-610090977	2.0.10.242	2.0.10.242	10-13-2019	2019-10-13 01:51:59	09:51:59	female	2.0.10.147	43	Catch.bmp	913	0		0	0	130522	0		0	0	NULL	NULL	NULL	Medium	run1	1	List2	A_T.wav	A_T	1	1	0	1	130372	150	1	606	130978
Exp2	6	Exp2-6-1	59.937	1.0.0.164	2	right	liuli	-610090977	2.0.10.242	2.0.10.242	10-13-2019	2019-10-13 01:51:59	09:51:59	female	2.0.10.147	44	Catch.bmp	912	0		0	0	132591	0		0	0	NULL	NULL	NULL	Medium	run1	1	List2	A_T.wav	A_T	1	1	0	1	132441	150	1	1057	133498
Exp2	6	Exp2-6-1	59.937	1.0.0.164	2	right	liuli	-610090977	2.0.10.242	2.0.10.242	10-13-2019	2019-10-13 01:51:59	09:51:59	female	2.0.10.147	45	Red_C.bmp	1487	0		0	1	134727	0		0	0	NULL	NULL	NULL	Medium	run1	1	List2	Catch.wav	V_T	1	1	1	1	134576	151	1	1170	135746
Exp2	6	Exp2-6-1	59.937	1.0.0.164	2	right	liuli	-610090977	2.0.10.242	2.0.10.242	10-13-2019	2019-10-13 01:51:59	09:51:59	female	2.0.10.147	46	Blue_S.bmp	1492	0		0	0	137363	0		0	0	NULL	NULL	NULL	Medium	run1	1	List2	Catch.wav	V_T	1	1	0	2	137213	150	1	1181	138394
Exp2	6	Exp2-6-1	59.937	1.0.0.164	2	right	liuli	-610090977	2.0.10.242	2.0.10.242	10-13-2019	2019-10-13 01:51:59	09:51:59	female	2.0.10.147	47	Red_C.bmp	1145	0		1	0	140015	0		0	0	NULL	NULL	NULL	Medium	run1	1	List2	Catch.wav	V_T	1	1	0	1	139865	150	1	546	140411
Exp2	6	Exp2-6-1	59.937	1.0.0.164	2	right	liuli	-610090977	2.0.10.242	2.0.10.242	10-13-2019	2019-10-13 01:51:59	09:51:59	female	2.0.10.147	48	Red_C.bmp	1268	0		0	0	142318	0		0	0	NULL	NULL	NULL	Medium	run1	1	List2	Catch.wav	V_T	1	1	0	1	142168	150	1	698	142866
Exp2	6	Exp2-6-1	59.937	1.0.0.164	2	right	liuli	-610090977	2.0.10.242	2.0.10.242	10-13-2019	2019-10-13 01:51:59	09:51:59	female	2.0.10.147	49	Red_S_2.bmp	1388	0		0	0	144737	0		0	0	NULL	NULL	NULL	Medium	run1		List2	Catch.wav	V_S	0		0	1	144587	150	1	648	145235
Exp2	6	Exp2-6-1	59.937	1.0.0.164	2	right	liuli	-610090977	2.0.10.242	2.0.10.242	10-13-2019	2019-10-13 01:51:59	09:51:59	female	2.0.10.147	50	Red_S_2.bmp	1268	0		0	0	147273	0		0	0	NULL	NULL	NULL	Medium	run1		List2	A_S.wav	AV_S	0		1	1	147123	150		0	0
Exp2	6	Exp2-6-1	59.937	1.0.0.164	2	right	liuli	-610090977	2.0.10.242	2.0.10.242	10-13-2019	2019-10-13 01:51:59	09:51:59	female	2.0.10.147	51	Red_C.bmp	897	0		0	0	149759	0		0	0	NULL	NULL	NULL	Medium	run1	1	List2	A_T.wav	AV_T	1	1	0	1	149609	150	1	1001	150610
Exp2	6	Exp2-6-1	59.937	1.0.0.164	2	right	liuli	-610090977	2.0.10.242	2.0.10.242	10-13-2019	2019-10-13 01:51:59	09:51:59	female	2.0.10.147	52	Blue_S_2.bmp	1325	0		0	0	151828	0		0	0	NULL	NULL	NULL	Medium	run1	1	List2	A_T.wav	AV_T	1	1	0	1	151678	150	1	1147	152825
Exp2	6	Exp2-6-1	59.937	1.0.0.164	2	right	liuli	-610090977	2.0.10.242	2.0.10.242	10-13-2019	2019-10-13 01:51:59	09:51:59	female	2.0.10.147	53	Blue_S_2.bmp	1401	0		0	0	154314	0		0	0	NULL	NULL	NULL	Medium	run1	1	List2	Catch.wav	V_T	1	1	1	1	154164	150	1	766	154930
Exp2	6	Exp2-6-1	59.937	1.0.0.164	2	right	liuli	-610090977	2.0.10.242	2.0.10.242	10-13-2019	2019-10-13 01:51:59	09:51:59	female	2.0.10.147	54	Red_S.bmp	978	0		1	0	156866	0		0	0	NULL	NULL	NULL	Medium	run1		List2	Catch.wav	V_S	0		0	1	156716	150		0	0
Exp2	6	Exp2-6-1	59.937	1.0.0.164	2	right	liuli	-610090977	2.0.10.242	2.0.10.242	10-13-2019	2019-10-13 01:51:59	09:51:59	female	2.0.10.147	55	Blue_S_2.bmp	1570	0		0	0	159052	0		0	0	NULL	NULL	NULL	Medium	run1	1	List2	A_T.wav	AV_T	1	1	1	1	158902	150	1	971	159873
Exp2	6	Exp2-6-1	59.937	1.0.0.164	2	right	liuli	-610090977	2.0.10.242	2.0.10.242	10-13-2019	2019-10-13 01:51:59	09:51:59	female	2.0.10.147	56	Blue_S_2.bmp	1254	0		0	1	161772	0		0	0	NULL	NULL	NULL	Medium	run1	1	List2	A_T.wav	AV_T	1	1	1	1	161621	151	1	821	162442
Exp2	6	Exp2-6-1	59.937	1.0.0.164	2	right	liuli	-610090977	2.0.10.242	2.0.10.242	10-13-2019	2019-10-13 01:51:59	09:51:59	female	2.0.10.147	57	Blue_C_2.bmp	1387	0		0	0	164174	0		0	0	NULL	NULL	NULL	Medium	run1		List2	A_S.wav	AV_S	0		0	1	164024	150		0	0
Exp2	6	Exp2-6-1	59.937	1.0.0.164	2	right	liuli	-610090977	2.0.10.242	2.0.10.242	10-13-2019	2019-10-13 01:51:59	09:51:59	female	2.0.10.147	58	Catch.bmp	961	0		0	0	166777	0		0	0	NULL	NULL	NULL	Medium	run1	1	List2	A_T.wav	A_T	1	1	0	1	166627	150	1	926	167553
Exp2	6	Exp2-6-1	59.937	1.0.0.164	2	right	liuli	-610090977	2.0.10.242	2.0.10.242	10-13-2019	2019-10-13 01:51:59	09:51:59	female	2.0.10.147	59	Blue_S.bmp	1359	0		0	0	168896	0		0	0	NULL	NULL	NULL	Medium	run1	1	List2	Catch.wav	V_T	1	1	1	1	168746	150	1	1287	170033
Exp2	6	Exp2-6-1	59.937	1.0.0.164	2	right	liuli	-610090977	2.0.10.242	2.0.10.242	10-13-2019	2019-10-13 01:51:59	09:51:59	female	2.0.10.147	60	Blue_S.bmp	1456	0		0	0	171415	0		0	0	NULL	NULL	NULL	Medium	run1	1	List2	A_T.wav	AV_T	1	1	0	1	171265	150	1	656	171921
Exp2	6	Exp2-6-1	59.937	1.0.0.164	2	right	liuli	-610090977	2.0.10.242	2.0.10.242	10-13-2019	2019-10-13 01:51:59	09:51:59	female	2.0.10.147	61	Red_S_2.bmp	826	0		0	0	174018	0		0	0	NULL	NULL	NULL	Medium	run1		List2	Catch.wav	V_S	0		0	1	173868	150		0	0
Exp2	6	Exp2-6-1	59.937	1.0.0.164	2	right	liuli	-610090977	2.0.10.242	2.0.10.242	10-13-2019	2019-10-13 01:51:59	09:51:59	female	2.0.10.147	62	Catch.bmp	1413	0		0	0	176070	0		0	0	NULL	NULL	NULL	Medium	run1	1	List2	A_T.wav	A_T	1	1	1	1	175920	150	1	882	176802
Exp2	6	Exp2-6-1	59.937	1.0.0.164	2	right	liuli	-610090977	2.0.10.242	2.0.10.242	10-13-2019	2019-10-13 01:51:59	09:51:59	female	2.0.10.147	63	Catch.bmp	1223	0		0	0	178639	0		0	0	NULL	NULL	NULL	Medium	run1	1	List2	A_T.wav	A_T	1	1	0	1	178489	150	1	792	179281
Exp2	6	Exp2-6-1	59.937	1.0.0.164	2	right	liuli	-610090977	2.0.10.242	2.0.10.242	10-13-2019	2019-10-13 01:51:59	09:51:59	female	2.0.10.147	64	Catch.bmp	1511	0		0	0	181025	0		0	0	NULL	NULL	NULL	Medium	run1	1	List2	A_T.wav	A_T	1	1	0	1	180875	150	1	558	181433
Exp2	6	Exp2-6-1	59.937	1.0.0.164	2	right	liuli	-610090977	2.0.10.242	2.0.10.242	10-13-2019	2019-10-13 01:51:59	09:51:59	female	2.0.10.147	65	Red_C_2.bmp	1023	0		0	0	183695	0		0	0	NULL	NULL	NULL	Medium	run1	1	List2	Catch.wav	V_T	1	1	0	2	183545	150	1	616	184161
Exp2	6	Exp2-6-1	59.937	1.0.0.164	2	right	liuli	-610090977	2.0.10.242	2.0.10.242	10-13-2019	2019-10-13 01:51:59	09:51:59	female	2.0.10.147	66	Catch.bmp	1017	0		0	0	185880	0		0	0	NULL	NULL	NULL	Medium	run1	1	List2	A_T.wav	A_T	1	1	1	1	185730	150	1	1079	186809
Exp2	6	Exp2-6-1	59.937	1.0.0.164	2	right	liuli	-610090977	2.0.10.242	2.0.10.242	10-13-2019	2019-10-13 01:51:59	09:51:59	female	2.0.10.147	67	Red_S.bmp	1068	0		0	0	188049	0		0	0	NULL	NULL	NULL	Medium	run1		List2	A_S.wav	AV_S	0		0	1	187899	150		0	0
Exp2	6	Exp2-6-1	59.937	1.0.0.164	2	right	liuli	-610090977	2.0.10.242	2.0.10.242	10-13-2019	2019-10-13 01:51:59	09:51:59	female	2.0.10.147	68	Catch.bmp	990	0		0	0	190335	0		0	0	NULL	NULL	NULL	Medium	run1	1	List2	A_T.wav	A_T	1	1	0	1	190185	150	1	1048	191233
Exp2	6	Exp2-6-1	59.937	1.0.0.164	2	right	liuli	-610090977	2.0.10.242	2.0.10.242	10-13-2019	2019-10-13 01:51:59	09:51:59	female	2.0.10.147	69	Blue_S_2.bmp	900	0		0	0	192487	0		0	0	NULL	NULL	NULL	Medium	run1	1	List2	Catch.wav	V_T	0		1	1	192337	150		0	0
Exp2	6	Exp2-6-1	59.937	1.0.0.164	2	right	liuli	-610090977	2.0.10.242	2.0.10.242	10-13-2019	2019-10-13 01:51:59	09:51:59	female	2.0.10.147	70	Blue_S_2.bmp	1583	0		0	0	194589	0		0	0	NULL	NULL	NULL	Medium	run1	1	List2	Catch.wav	V_T	1	1	0	1	194439	150	1	530	194969
Exp2	6	Exp2-6-1	59.937	1.0.0.164	2	right	liuli	-610090977	2.0.10.242	2.0.10.242	10-13-2019	2019-10-13 01:51:59	09:51:59	female	2.0.10.147	71	Catch.bmp	980	0		0	1	197326	0		0	0	NULL	NULL	NULL	Medium	run1	1	List2	A_T.wav	A_T	1	1	1	1	197175	151	1	706	197881
Exp2	6	Exp2-6-1	59.937	1.0.0.164	2	right	liuli	-610090977	2.0.10.242	2.0.10.242	10-13-2019	2019-10-13 01:51:59	09:51:59	female	2.0.10.147	72	Blue_S.bmp	819	0		0	0	199461	0		0	0	NULL	NULL	NULL	Medium	run1	1	List2	A_T.wav	AV_T	0		0	1	199311	150		0	0
Exp2	6	Exp2-6-1	59.937	1.0.0.164	2	right	liuli	-610090977	2.0.10.242	2.0.10.242	10-13-2019	2019-10-13 01:51:59	09:51:59	female	2.0.10.147	73	Blue_S_2.bmp	1293	0		0	0	201497	0		0	0	NULL	NULL	NULL	Medium	run1	1	List2	Catch.wav	V_T	1	1	0	2	201347	150	1	1038	202385
Exp2	6	Exp2-6-1	59.937	1.0.0.164	2	right	liuli	-610090977	2.0.10.242	2.0.10.242	10-13-2019	2019-10-13 01:51:59	09:51:59	female	2.0.10.147	74	Catch.bmp	1422	0		0	0	203949	0		0	0	NULL	NULL	NULL	Medium	run1	1	List2	A_T.wav	A_T	1	1	1	1	203799	150	1	522	204321
Exp2	6	Exp2-6-1	59.937	1.0.0.164	2	right	liuli	-610090977	2.0.10.242	2.0.10.242	10-13-2019	2019-10-13 01:51:59	09:51:59	female	2.0.10.147	75	Red_C.bmp	1188	0		0	1	206519	0		0	0	NULL	NULL	NULL	Medium	run1	1	List2	Catch.wav	V_T	1	1	1	1	206368	151	1	617	206985
Exp2	6	Exp2-6-1	59.937	1.0.0.164	2	right	liuli	-610090977	2.0.10.242	2.0.10.242	10-13-2019	2019-10-13 01:51:59	09:51:59	female	2.0.10.147	76	Catch.bmp	1319	0		0	0	208854	0		0	0	NULL	NULL	NULL	Medium	run1	1	List2	A_T.wav	A_T	1	1	1	1	208704	150	1	697	209401
Exp2	6	Exp2-6-1	59.937	1.0.0.164	2	right	liuli	-610090977	2.0.10.242	2.0.10.242	10-13-2019	2019-10-13 01:51:59	09:51:59	female	2.0.10.147	77	Catch.bmp	1552	0		0	1	211324	0		0	0	NULL	NULL	NULL	Medium	run1	1	List2	A_T.wav	A_T	1	1	1	1	211173	151	1	828	212001
Exp2	6	Exp2-6-1	59.937	1.0.0.164	2	right	liuli	-610090977	2.0.10.242	2.0.10.242	10-13-2019	2019-10-13 01:51:59	09:51:59	female	2.0.10.147	78	Red_C.bmp	1452	0		1	0	214026	0		0	0	NULL	NULL	NULL	Medium	run1	1	List2	A_T.wav	AV_T	1	1	0	1	213876	150	1	598	214474
Exp2	6	Exp2-6-1	59.937	1.0.0.164	2	right	liuli	-610090977	2.0.10.242	2.0.10.242	10-13-2019	2019-10-13 01:51:59	09:51:59	female	2.0.10.147	79	Red_C_2.bmp	1542	0		0	0	216629	0		0	0	NULL	NULL	NULL	Medium	run1	1	List2	A_T.wav	AV_T	1	1	0	1	216479	150	1	466	216945
Exp2	6	Exp2-6-1	59.937	1.0.0.164	2	right	liuli	-610090977	2.0.10.242	2.0.10.242	10-13-2019	2019-10-13 01:51:59	09:51:59	female	2.0.10.147	80	Blue_C_2.bmp	860	0		0	0	219332	0		0	0	NULL	NULL	NULL	Medium	run1		List2	A_S.wav	AV_S	0		0	1	219182	150		0	0
Exp2	6	Exp2-6-1	59.937	1.0.0.164	2	right	liuli	-610090977	2.0.10.242	2.0.10.242	10-13-2019	2019-10-13 01:51:59	09:51:59	female	2.0.10.147	81	Red_C_2.bmp	1326	0		0	1	221418	0		0	0	NULL	NULL	NULL	Medium	run1	1	List2	A_T.wav	AV_T	1	1	1	1	221267	151	1	1270	222537
Exp2	6	Exp2-6-1	59.937	1.0.0.164	2	right	liuli	-610090977	2.0.10.242	2.0.10.242	10-13-2019	2019-10-13 01:51:59	09:51:59	female	2.0.10.147	82	Blue_S_2.bmp	1226	0		0	1	223904	0		0	0	NULL	NULL	NULL	Medium	run1	1	List2	A_T.wav	AV_T	1	1	1	1	223753	151	1	1120	224873
Exp2	6	Exp2-6-1	59.937	1.0.0.164	2	right	liuli	-610090977	2.0.10.242	2.0.10.242	10-13-2019	2019-10-13 01:51:59	09:51:59	female	2.0.10.147	83	Catch.bmp	1430	0		0	0	226289	0		0	0	NULL	NULL	NULL	Medium	run1		List2	A_S.wav	A_S	0		0	1	226139	150	1	1117	227256
Exp2	6	Exp2-6-1	59.937	1.0.0.164	2	right	liuli	-610090977	2.0.10.242	2.0.10.242	10-13-2019	2019-10-13 01:51:59	09:51:59	female	2.0.10.147	84	Catch.bmp	1261	0		0	0	228875	0		0	0	NULL	NULL	NULL	Medium	run1		List2	A_S.wav	A_S	0		0	1	228725	150		0	0
Exp2	6	Exp2-6-1	59.937	1.0.0.164	2	right	liuli	-610090977	2.0.10.242	2.0.10.242	10-13-2019	2019-10-13 01:51:59	09:51:59	female	2.0.10.147	85	Catch.bmp	1420	0		0	0	231345	0		0	0	NULL	NULL	NULL	Medium	run1		List2	A_S.wav	A_S	0		0	1	231195	150		0	0
Exp2	6	Exp2-6-1	59.937	1.0.0.164	2	right	liuli	-610090977	2.0.10.242	2.0.10.242	10-13-2019	2019-10-13 01:51:59	09:51:59	female	2.0.10.147	86	Red_C_2.bmp	985	0		0	0	233981	0		0	0	NULL	NULL	NULL	Medium	run1	1	List2	A_T.wav	AV_T	1	1	0	1	233831	150	1	657	234488
Exp2	6	Exp2-6-1	59.937	1.0.0.164	2	right	liuli	-610090977	2.0.10.242	2.0.10.242	10-13-2019	2019-10-13 01:51:59	09:51:59	female	2.0.10.147	87	Catch.bmp	1083	0		0	0	236116	0		0	0	NULL	NULL	NULL	Medium	run1	1	List2	A_T.wav	A_T	1	1	0	1	235966	150	1	850	236816
Exp2	6	Exp2-6-1	59.937	1.0.0.164	2	right	liuli	-610090977	2.0.10.242	2.0.10.242	10-13-2019	2019-10-13 01:51:59	09:51:59	female	2.0.10.147	88	Red_C.bmp	1086	0		0	0	238352	0		0	0	NULL	NULL	NULL	Medium	run1	1	List2	A_T.wav	AV_T	1	1	0	1	238202	150	1	614	238816
Exp2	6	Exp2-6-1	59.937	1.0.0.164	2	right	liuli	-610090977	2.0.10.242	2.0.10.242	10-13-2019	2019-10-13 01:51:59	09:51:59	female	2.0.10.147	89	Red_S_2.bmp	1538	0		0	0	240588	0		0	0	NULL	NULL	NULL	Medium	run1		List2	A_S.wav	AV_S	0		0	1	240438	150		0	0
Exp2	6	Exp2-6-1	59.937	1.0.0.164	2	right	liuli	-610090977	2.0.10.242	2.0.10.242	10-13-2019	2019-10-13 01:51:59	09:51:59	female	2.0.10.147	90	Blue_C.bmp	1190	0		0	1	243341	0		0	0	NULL	NULL	NULL	Medium	Run1		List2	Catch.wav	V_S	0		1	1	243190	151		0	0
Exp2	6	Exp2-6-1	59.937	1.0.0.164	2	right	liuli	-610090977	2.0.10.242	2.0.10.242	10-13-2019	2019-10-13 01:51:59	09:51:59	female	2.0.10.147	91	Red_C_2.bmp	945	0		0	0	245743	0		0	0	NULL	NULL	NULL	Medium	run1	1	List2	A_T.wav	AV_T	1	1	1	1	245593	150	1	1039	246632
Exp2	6	Exp2-6-1	59.937	1.0.0.164	2	right	liuli	-610090977	2.0.10.242	2.0.10.242	10-13-2019	2019-10-13 01:51:59	09:51:59	female	2.0.10.147	92	Catch.bmp	1216	0		0	0	247845	0		0	0	NULL	NULL	NULL	Medium	run1		List2	A_S.wav	A_S	0		0	1	247695	150		0	0
Exp2	6	Exp2-6-1	59.937	1.0.0.164	2	right	liuli	-610090977	2.0.10.242	2.0.10.242	10-13-2019	2019-10-13 01:51:59	09:51:59	female	2.0.10.147	93	Red_S.bmp	1558	0		0	0	250281	0		0	0	NULL	NULL	NULL	Medium	run1		List2	Catch.wav	V_S	0		1	1	250131	150	1	869	251000
Exp2	6	Exp2-6-1	59.937	1.0.0.164	2	right	liuli	-610090977	2.0.10.242	2.0.10.242	10-13-2019	2019-10-13 01:51:59	09:51:59	female	2.0.10.147	94	Red_C.bmp	1276	0		0	0	253001	0		0	0	NULL	NULL	NULL	Medium	run1	1	List2	A_T.wav	AV_T	1	1	1	1	252851	150	1	733	253584
Exp2	6	Exp2-6-1	59.937	1.0.0.164	2	right	liuli	-610090977	2.0.10.242	2.0.10.242	10-13-2019	2019-10-13 01:51:59	09:51:59	female	2.0.10.147	95	Blue_S_2.bmp	1557	0		0	0	255437	0		0	0	NULL	NULL	NULL	Medium	run1	1	List2	Catch.wav	V_T	1	1	0	2	255287	150	1	937	256224
Exp2	6	Exp2-6-1	59.937	1.0.0.164	2	right	liuli	-610090977	2.0.10.242	2.0.10.242	10-13-2019	2019-10-13 01:51:59	09:51:59	female	2.0.10.147	96	Catch.bmp	1168	0		0	0	258156	0		0	0	NULL	NULL	NULL	Medium	run1	1	List2	A_T.wav	A_T	0		1	1	258006	150		0	0
Exp2	6	Exp2-6-1	59.937	1.0.0.164	2	right	liuli	-610090977	2.0.10.242	2.0.10.242	10-13-2019	2019-10-13 01:51:59	09:51:59	female	2.0.10.147	97	Red_C.bmp	1479	0		0	0	260542	0		0	0	NULL	NULL	NULL	Medium	run1	1	List2	Catch.wav	V_T	0		1	1	260392	150		0	0
Exp2	6	Exp2-6-1	59.937	1.0.0.164	2	right	liuli	-610090977	2.0.10.242	2.0.10.242	10-13-2019	2019-10-13 01:51:59	09:51:59	female	2.0.10.147	98	Blue_C_2.bmp	1506	0		0	0	263228	0		0	0	NULL	NULL	NULL	Medium	run1		List2	Catch.wav	V_S	0		0	1	263078	150	1	794	263872
Exp2	6	Exp2-6-1	59.937	1.0.0.164	2	right	liuli	-610090977	2.0.10.242	2.0.10.242	10-13-2019	2019-10-13 01:51:59	09:51:59	female	2.0.10.147	99	Red_C_2.bmp	1297	0		0	0	265881	0		0	0	NULL	NULL	NULL	Medium	run1	1	List2	Catch.wav	V_T	1	1	0	1	265731	150	1	1045	266776
Exp2	6	Exp2-6-1	59.937	1.0.0.164	2	right	liuli	-610090977	2.0.10.242	2.0.10.242	10-13-2019	2019-10-13 01:51:59	09:51:59	female	2.0.10.147	100	Catch.bmp	1437	0		1	0	268333	0		0	0	NULL	NULL	NULL	Medium	run1	1	List2	A_T.wav	A_T	1	1	1	1	268183	150	1	1241	269424
Exp2	6	Exp2-6-1	59.937	1.0.0.164	2	right	liuli	-610090977	2.0.10.242	2.0.10.242	10-13-2019	2019-10-13 01:51:59	09:51:59	female	2.0.10.147	101	Catch.bmp	910	0		0	1	270920	0		0	0	NULL	NULL	NULL	Medium	run1	1	List2	A_T.wav	A_T	1	1	1	1	270769	151	1	911	271680
Exp2	6	Exp2-6-1	59.937	1.0.0.164	2	right	liuli	-610090977	2.0.10.242	2.0.10.242	10-13-2019	2019-10-13 01:51:59	09:51:59	female	2.0.10.147	102	Red_C.bmp	1051	0		0	0	272988	0		0	0	NULL	NULL	NULL	Medium	run1	1	List2	A_T.wav	AV_T	1	1	0	1	272838	150	1	802	273640
Exp2	6	Exp2-6-1	59.937	1.0.0.164	2	right	liuli	-610090977	2.0.10.242	2.0.10.242	10-13-2019	2019-10-13 01:51:59	09:51:59	female	2.0.10.147	103	Red_C_2.bmp	819	0		0	0	275191	0		0	0	NULL	NULL	NULL	Medium	run1	1	List2	Catch.wav	V_T	1	1	0	1	275041	150	1	503	275544
Exp2	6	Exp2-6-1	59.937	1.0.0.164	2	right	liuli	-610090977	2.0.10.242	2.0.10.242	10-13-2019	2019-10-13 01:51:59	09:51:59	female	2.0.10.147	104	Catch.bmp	1147	0		0	0	277159	0		0	0	NULL	NULL	NULL	Medium	run1	1	List2	A_T.wav	A_T	1	1	1	1	277009	150	1	1263	278272
Exp2	6	Exp2-6-1	59.937	1.0.0.164	2	right	liuli	-610090977	2.0.10.242	2.0.10.242	10-13-2019	2019-10-13 01:51:59	09:51:59	female	2.0.10.147	105	Red_C.bmp	1375	0		0	0	279495	0		0	0	NULL	NULL	NULL	Medium	run1	1	List2	Catch.wav	V_T	1	1	1	1	279345	150	1	711	280056
Exp2	6	Exp2-6-1	59.937	1.0.0.164	2	right	liuli	-610090977	2.0.10.242	2.0.10.242	10-13-2019	2019-10-13 01:51:59	09:51:59	female	2.0.10.147	106	Blue_S_2.bmp	1097	0		0	0	282031	0		0	0	NULL	NULL	NULL	Medium	run1	1	List2	Catch.wav	V_T	0		0	1	281881	150		0	0
Exp2	6	Exp2-6-1	59.937	1.0.0.164	2	right	liuli	-610090977	2.0.10.242	2.0.10.242	10-13-2019	2019-10-13 01:51:59	09:51:59	female	2.0.10.147	107	Catch.bmp	1553	0		0	0	284350	0		0	0	NULL	NULL	NULL	Medium	run1	1	List2	A_T.wav	A_T	0		1	1	284200	150		0	0
Exp2	6	Exp2-6-1	59.937	1.0.0.164	2	right	liuli	-610090977	2.0.10.242	2.0.10.242	10-13-2019	2019-10-13 01:51:59	09:51:59	female	2.0.10.147	108	Catch.bmp	1591	0		0	0	287120	0		0	0	NULL	NULL	NULL	Medium	run1	1	List2	A_T.wav	A_T	1	1	0	1	286970	150	1	662	287632
Exp2	6	Exp2-6-1	59.937	1.0.0.164	2	right	liuli	-610090977	2.0.10.242	2.0.10.242	10-13-2019	2019-10-13 01:51:59	09:51:59	female	2.0.10.147	109	Blue_S.bmp	909	0		0	0	289873	0		0	0	NULL	NULL	NULL	Medium	run1	1	List2	Catch.wav	V_T	0		0	1	289723	150		0	0
Exp2	6	Exp2-6-1	59.937	1.0.0.164	2	right	liuli	-610090977	2.0.10.242	2.0.10.242	10-13-2019	2019-10-13 01:51:59	09:51:59	female	2.0.10.147	110	Blue_C.bmp	1536	0		0	0	292008	0		0	0	NULL	NULL	NULL	Medium	Run1		List2	Catch.wav	V_S	0		0	1	291858	150		0	0
Exp2	6	Exp2-6-1	59.937	1.0.0.164	2	right	liuli	-610090977	2.0.10.242	2.0.10.242	10-13-2019	2019-10-13 01:51:59	09:51:59	female	2.0.10.147	111	Red_C_2.bmp	1023	0		0	0	294761	0		0	0	NULL	NULL	NULL	Medium	run1	1	List2	Catch.wav	V_T	1	1	0	1	294611	150	1	764	295375
Exp2	6	Exp2-6-1	59.937	1.0.0.164	2	right	liuli	-610090977	2.0.10.242	2.0.10.242	10-13-2019	2019-10-13 01:51:59	09:51:59	female	2.0.10.147	112	Blue_S.bmp	1332	0		0	0	296947	0		0	0	NULL	NULL	NULL	Medium	run1	1	List2	A_T.wav	AV_T	1	1	1	1	296797	150	1	1058	297855
Exp2	6	Exp2-6-1	59.937	1.0.0.164	2	right	liuli	-610090977	2.0.10.242	2.0.10.242	10-13-2019	2019-10-13 01:51:59	09:51:59	female	2.0.10.147	113	Red_C_2.bmp	1075	0		0	0	299433	0		0	0	NULL	NULL	NULL	Medium	run1	1	List2	Catch.wav	V_T	1	1	1	1	299283	150	1	868	300151
Exp2	6	Exp2-6-1	59.937	1.0.0.164	2	right	liuli	-610090977	2.0.10.242	2.0.10.242	10-13-2019	2019-10-13 01:51:59	09:51:59	female	2.0.10.147	114	Red_C_2.bmp	1501	0		0	1	301669	0		0	0	NULL	NULL	NULL	Medium	run1	1	List2	A_T.wav	AV_T	1	1	1	1	301518	151	1	649	302167
Exp2	6	Exp2-6-1	59.937	1.0.0.164	2	right	liuli	-610090977	2.0.10.242	2.0.10.242	10-13-2019	2019-10-13 01:51:59	09:51:59	female	2.0.10.147	115	Red_C.bmp	917	0		0	0	304321	0		0	0	NULL	NULL	NULL	Medium	run1	1	List2	Catch.wav	V_T	1	1	1	1	304171	150	1	860	305031
Exp2	6	Exp2-6-1	59.937	1.0.0.164	2	right	liuli	-610090977	2.0.10.242	2.0.10.242	10-13-2019	2019-10-13 01:51:59	09:51:59	female	2.0.10.147	116	Red_C.bmp	1481	0		0	0	306390	0		0	0	NULL	NULL	NULL	Medium	run1	1	List2	Catch.wav	V_T	1	1	0	1	306240	150	1	543	306783
Exp2	6	Exp2-6-1	59.937	1.0.0.164	2	right	liuli	-610090977	2.0.10.242	2.0.10.242	10-13-2019	2019-10-13 01:51:59	09:51:59	female	2.0.10.147	117	Blue_C.bmp	817	0		0	0	309026	0		0	0	NULL	NULL	NULL	Medium	Run1		List2	Catch.wav	V_S	0		0	1	308876	150		0	0
Exp2	6	Exp2-6-1	59.937	1.0.0.164	2	right	liuli	-610090977	2.0.10.242	2.0.10.242	10-13-2019	2019-10-13 01:51:59	09:51:59	female	2.0.10.147	118	Catch.bmp	849	0		0	0	311062	0		0	0	NULL	NULL	NULL	Medium	run1	1	List2	A_T.wav	A_T	0		0	1	310912	150		0	0
Exp2	6	Exp2-6-1	59.937	1.0.0.164	2	right	liuli	-610090977	2.0.10.242	2.0.10.242	10-13-2019	2019-10-13 01:51:59	09:51:59	female	2.0.10.147	119	Blue_S_2.bmp	1170	0		0	1	313131	0		0	0	NULL	NULL	NULL	Medium	run1	1	List2	A_T.wav	AV_T	1	1	1	1	312980	151	1	612	313592
Exp2	6	Exp2-6-1	59.937	1.0.0.164	2	right	liuli	-610090977	2.0.10.242	2.0.10.242	10-13-2019	2019-10-13 01:51:59	09:51:59	female	2.0.10.147	120	Blue_S.bmp	1553	0		0	0	315450	0		0	0	NULL	NULL	NULL	Medium	run1	1	List2	Catch.wav	V_T	1	1	0	2	315300	150	1	612	315912
Exp2	6	Exp2-6-1	59.937	1.0.0.164	2	right	liuli	-610090977	2.0.10.242	2.0.10.242	10-13-2019	2019-10-13 01:51:59	09:51:59	female	2.0.10.147	121	Blue_S.bmp	1385	0		1	0	318152	0		0	0	NULL	NULL	NULL	Medium	run1	1	List2	A_T.wav	AV_T	1	1	1	1	318002	150	1	597	318599
Exp2	6	Exp2-6-1	59.937	1.0.0.164	2	right	liuli	-610090977	2.0.10.242	2.0.10.242	10-13-2019	2019-10-13 01:51:59	09:51:59	female	2.0.10.147	122	Catch.bmp	1473	0		0	1	320689	0		0	0	NULL	NULL	NULL	Medium	run1	1	List2	A_T.wav	A_T	1	1	0	1	320538	151	1	1069	321607
Exp2	6	Exp2-6-1	59.937	1.0.0.164	2	right	liuli	-610090977	2.0.10.242	2.0.10.242	10-13-2019	2019-10-13 01:51:59	09:51:59	female	2.0.10.147	123	Blue_S_2.bmp	1440	0		0	1	323325	0		0	0	NULL	NULL	NULL	Medium	run1	1	List2	A_T.wav	AV_T	1	1	1	1	323174	151	1	785	323959
Exp2	6	Exp2-6-1	59.937	1.0.0.164	2	right	liuli	-610090977	2.0.10.242	2.0.10.242	10-13-2019	2019-10-13 01:51:59	09:51:59	female	2.0.10.147	124	Catch.bmp	974	0		0	0	325927	0		0	0	NULL	NULL	NULL	Medium	run1		List2	A_S.wav	A_S	0		0	1	325777	150		0	0
Exp2	6	Exp2-6-1	59.937	1.0.0.164	2	right	liuli	-610090977	2.0.10.242	2.0.10.242	10-13-2019	2019-10-13 01:51:59	09:51:59	female	2.0.10.147	125	Red_S_2.bmp	1413	0		0	0	328113	0		0	0	NULL	NULL	NULL	Medium	run1		List2	A_S.wav	AV_S	0		0	1	327963	150	1	916	328879
Exp2	6	Exp2-6-1	59.937	1.0.0.164	2	right	liuli	-610090977	2.0.10.242	2.0.10.242	10-13-2019	2019-10-13 01:51:59	09:51:59	female	2.0.10.147	126	Red_C_2.bmp	860	0		0	0	330682	0		0	0	NULL	NULL	NULL	Medium	run1	1	List2	Catch.wav	V_T	1	1	1	1	330532	150	1	539	331071
Exp2	6	Exp2-6-1	59.937	1.0.0.164	2	right	liuli	-610090977	2.0.10.242	2.0.10.242	10-13-2019	2019-10-13 01:51:59	09:51:59	female	2.0.10.147	127	Catch.bmp	1098	0		0	0	332701	0		0	0	NULL	NULL	NULL	Medium	run1	1	List2	A_T.wav	A_T	0		1	1	332551	150		0	0
Exp2	6	Exp2-6-1	59.937	1.0.0.164	2	right	liuli	-610090977	2.0.10.242	2.0.10.242	10-13-2019	2019-10-13 01:51:59	09:51:59	female	2.0.10.147	128	Red_C.bmp	992	0		0	0	335020	0		0	0	NULL	NULL	NULL	Medium	run1	1	List2	A_T.wav	AV_T	1	1	0	1	334870	150	1	745	335615
Exp2	6	Exp2-6-1	59.937	1.0.0.164	2	right	liuli	-610090977	2.0.10.242	2.0.10.242	10-13-2019	2019-10-13 01:51:59	09:51:59	female	2.0.10.147	129	Red_S.bmp	892	0		1	0	337172	0		0	0	NULL	NULL	NULL	Medium	run1		List2	Catch.wav	V_S	0		1	1	337022	150		0	0
Exp2	6	Exp2-6-1	59.937	1.0.0.164	2	right	liuli	-610090977	2.0.10.242	2.0.10.242	10-13-2019	2019-10-13 01:51:59	09:51:59	female	2.0.10.147	130	Red_C_2.bmp	1579	0		0	1	339275	0		0	0	NULL	NULL	NULL	Medium	run1	1	List2	Catch.wav	V_T	1	1	1	1	339124	151	1	1148	340272
Exp2	6	Exp2-6-1	59.937	1.0.0.164	2	right	liuli	-610090977	2.0.10.242	2.0.10.242	10-13-2019	2019-10-13 01:51:59	09:51:59	female	2.0.10.147	131	Red_C.bmp	884	0		0	0	342011	0		0	0	NULL	NULL	NULL	Medium	run1	1	List2	A_T.wav	AV_T	1	1	1	1	341861	150	1	530	342391
Exp2	6	Exp2-6-1	59.937	1.0.0.164	2	right	liuli	-610090977	2.0.10.242	2.0.10.242	10-13-2019	2019-10-13 01:51:59	09:51:59	female	2.0.10.147	132	Catch.bmp	988	0		0	0	344046	0		0	0	NULL	NULL	NULL	Medium	run1	1	List2	A_T.wav	A_T	0		0	1	343896	150		0	0
Exp2	6	Exp2-6-1	59.937	1.0.0.164	2	right	liuli	-610090977	2.0.10.242	2.0.10.242	10-13-2019	2019-10-13 01:51:59	09:51:59	female	2.0.10.147	133	Red_C.bmp	1476	0		0	0	346249	0		0	0	NULL	NULL	NULL	Medium	run1	1	List2	A_T.wav	AV_T	1	1	0	2	346099	150	1	844	346943
Exp2	6	Exp2-6-1	59.937	1.0.0.164	2	right	liuli	-610090977	2.0.10.242	2.0.10.242	10-13-2019	2019-10-13 01:51:59	09:51:59	female	2.0.10.147	134	Red_S_2.bmp	879	0		0	0	348885	0		0	0	NULL	NULL	NULL	Medium	run1		List2	A_S.wav	AV_S	0		0	1	348735	150		0	0
Exp2	6	Exp2-6-1	59.937	1.0.0.164	2	right	liuli	-610090977	2.0.10.242	2.0.10.242	10-13-2019	2019-10-13 01:51:59	09:51:59	female	2.0.10.147	135	Blue_S_2.bmp	1426	0		0	0	350987	0		0	0	NULL	NULL	NULL	Medium	run1	1	List2	Catch.wav	V_T	1	1	1	1	350837	150	1	1169	352006
Exp2	6	Exp2-6-1	59.937	1.0.0.164	2	right	liuli	-610090977	2.0.10.242	2.0.10.242	10-13-2019	2019-10-13 01:51:59	09:51:59	female	2.0.10.147	136	Catch.bmp	866	0		0	0	353573	0		0	0	NULL	NULL	NULL	Medium	run1		List2	A_S.wav	A_S	0		0	1	353423	150		0	0
Exp2	6	Exp2-6-1	59.937	1.0.0.164	2	right	liuli	-610090977	2.0.10.242	2.0.10.242	10-13-2019	2019-10-13 01:51:59	09:51:59	female	2.0.10.147	137	Blue_C.bmp	1508	0		0	1	355659	0		0	0	NULL	NULL	NULL	Medium	run1		List2	A_S.wav	AV_S	0		1	1	355508	151		0	0
Exp2	6	Exp2-6-1	59.937	1.0.0.164	2	right	liuli	-610090977	2.0.10.242	2.0.10.242	10-13-2019	2019-10-13 01:51:59	09:51:59	female	2.0.10.147	138	Blue_S.bmp	1190	0		0	0	358378	0		0	0	NULL	NULL	NULL	Medium	run1	1	List2	Catch.wav	V_T	0		1	1	358228	150		0	0
Exp2	6	Exp2-6-1	59.937	1.0.0.164	2	right	liuli	-610090977	2.0.10.242	2.0.10.242	10-13-2019	2019-10-13 01:51:59	09:51:59	female	2.0.10.147	139	Catch.bmp	1196	0		0	1	360781	0		0	0	NULL	NULL	NULL	Medium	run1	1	List2	A_T.wav	A_T	0		1	1	360630	151		0	0
Exp2	6	Exp2-6-1	59.937	1.0.0.164	2	right	liuli	-610090977	2.0.10.242	2.0.10.242	10-13-2019	2019-10-13 01:51:59	09:51:59	female	2.0.10.147	140	Catch.bmp	1574	0		0	0	363200	0		0	0	NULL	NULL	NULL	Medium	run1	1	List2	A_T.wav	A_T	1	1	0	1	363050	150	1	732	363782
Exp2	6	Exp2-6-1	59.937	1.0.0.164	2	right	liuli	-610090977	2.0.10.242	2.0.10.242	10-13-2019	2019-10-13 01:51:59	09:51:59	female	2.0.10.147	141	Red_C.bmp	945	0		0	0	365936	951		0	0	NULL	NULL	NULL	Medium	run1	1	List2	A_T.wav	AV_T	1	1	0	1	365786	150	1	796	366582
Exp2	6	Exp2-6-1	59.937	1.0.0.164	2	right	liuli	-610090977	2.0.10.242	2.0.10.242	10-13-2019	2019-10-13 01:51:59	09:51:59	female	2.0.10.147	142	Red_C.bmp	1600	0		0	1	378583	0		0	0	NULL	NULL	NULL	Medium	run1	1	List2	A_T.wav	AV_T	1	1	1	1	378432	151	1	814	379246
Exp2	6	Exp2-6-1	59.937	1.0.0.164	2	right	liuli	-610090977	2.0.10.242	2.0.10.242	10-13-2019	2019-10-13 01:51:59	09:51:59	female	2.0.10.147	143	Blue_S.bmp	933	0		1	0	381335	0		0	0	NULL	NULL	NULL	Medium	run1	1	List2	A_T.wav	AV_T	0		1	1	381185	150		0	0
Exp2	6	Exp2-6-1	59.937	1.0.0.164	2	right	liuli	-610090977	2.0.10.242	2.0.10.242	10-13-2019	2019-10-13 01:51:59	09:51:59	female	2.0.10.147	144	Blue_S.bmp	1386	0		0	0	383471	0		0	0	NULL	NULL	NULL	Medium	run1	1	List2	Catch.wav	V_T	0		1	1	383321	150		0	0
Exp2	6	Exp2-6-1	59.937	1.0.0.164	2	right	liuli	-610090977	2.0.10.242	2.0.10.242	10-13-2019	2019-10-13 01:51:59	09:51:59	female	2.0.10.147	145	Red_S.bmp	966	0		0	0	386074	0		0	0	NULL	NULL	NULL	Medium	run1		List2	A_S.wav	AV_S	0		0	1	385924	150		0	0
Exp2	6	Exp2-6-1	59.937	1.0.0.164	2	right	liuli	-610090977	2.0.10.242	2.0.10.242	10-13-2019	2019-10-13 01:51:59	09:51:59	female	2.0.10.147	146	Red_S_2.bmp	1553	0		1	0	388259	0		0	0	NULL	NULL	NULL	Medium	run1		List2	Catch.wav	V_S	0		1	1	388109	150		0	0
Exp2	6	Exp2-6-1	59.937	1.0.0.164	2	right	liuli	-610090977	2.0.10.242	2.0.10.242	10-13-2019	2019-10-13 01:51:59	09:51:59	female	2.0.10.147	147	Blue_S_2.bmp	982	0		0	0	391029	0		0	0	NULL	NULL	NULL	Medium	run1	1	List2	Catch.wav	V_T	0		0	1	390879	150		0	0
Exp2	6	Exp2-6-1	59.937	1.0.0.164	2	right	liuli	-610090977	2.0.10.242	2.0.10.242	10-13-2019	2019-10-13 01:51:59	09:51:59	female	2.0.10.147	148	Red_C_2.bmp	1402	0		0	0	393231	0		0	0	NULL	NULL	NULL	Medium	run1	1	List2	A_T.wav	AV_T	1	1	1	1	393081	150	1	1053	394134
Exp2	6	Exp2-6-1	59.937	1.0.0.164	2	right	liuli	-610090977	2.0.10.242	2.0.10.242	10-13-2019	2019-10-13 01:51:59	09:51:59	female	2.0.10.147	149	Blue_S.bmp	1319	0		0	0	395784	0		0	0	NULL	NULL	NULL	Medium	run1	1	List2	A_T.wav	AV_T	1	1	0	1	395634	150	1	1324	396958
Exp2	6	Exp2-6-1	59.937	1.0.0.164	2	right	liuli	-610090977	2.0.10.242	2.0.10.242	10-13-2019	2019-10-13 01:51:59	09:51:59	female	2.0.10.147	150	Red_C_2.bmp	1590	0		0	0	398253	0		0	0	NULL	NULL	NULL	Medium	run1	1	List2	Catch.wav	V_T	1	1	1	1	398103	150	1	1079	399182
Exp2	6	Exp2-6-1	59.937	1.0.0.164	2	right	liuli	-610090977	2.0.10.242	2.0.10.242	10-13-2019	2019-10-13 01:51:59	09:51:59	female	2.0.10.147	151	Blue_C_2.bmp	1363	0		0	0	401006	0		0	0	NULL	NULL	NULL	Medium	run1		List2	Catch.wav	V_S	0		0	1	400856	150	1	775	401631
Exp2	6	Exp2-6-1	59.937	1.0.0.164	2	right	liuli	-610090977	2.0.10.242	2.0.10.242	10-13-2019	2019-10-13 01:51:59	09:51:59	female	2.0.10.147	152	Red_C_2.bmp	1566	0		1	0	403525	0		0	0	NULL	NULL	NULL	Medium	run1	1	List2	A_T.wav	AV_T	1	1	1	1	403375	150	1	792	404167
Exp2	6	Exp2-6-1	59.937	1.0.0.164	2	right	liuli	-610090977	2.0.10.242	2.0.10.242	10-13-2019	2019-10-13 01:51:59	09:51:59	female	2.0.10.147	153	Blue_C.bmp	1012	0		0	0	406245	0		0	0	NULL	NULL	NULL	Medium	run1		List2	A_S.wav	AV_S	0		0	1	406095	150		0	0
Exp2	6	Exp2-6-1	59.937	1.0.0.164	2	right	liuli	-610090977	2.0.10.242	2.0.10.242	10-13-2019	2019-10-13 01:51:59	09:51:59	female	2.0.10.147	154	Blue_S.bmp	800	0		0	0	408464	0		0	0	NULL	NULL	NULL	Medium	run1	1	List2	A_T.wav	AV_T	1	1	0	1	408314	150	1	908	409222
Exp2	6	Exp2-6-1	59.937	1.0.0.164	2	right	liuli	-610090977	2.0.10.242	2.0.10.242	10-13-2019	2019-10-13 01:51:59	09:51:59	female	2.0.10.147	155	Catch.bmp	1268	0		0	0	410433	0		0	0	NULL	NULL	NULL	Medium	run1	1	List2	A_T.wav	A_T	1	1	0	2	410283	150	1	1227	411510
Exp2	6	Exp2-6-1	59.937	1.0.0.164	2	right	liuli	-610090977	2.0.10.242	2.0.10.242	10-13-2019	2019-10-13 01:51:59	09:51:59	female	2.0.10.147	156	Blue_S.bmp	948	0		0	0	412852	0		0	0	NULL	NULL	NULL	Medium	run1	1	List2	Catch.wav	V_T	1	1	1	1	412702	150	1	936	413638
Exp2	6	Exp2-6-1	59.937	1.0.0.164	2	right	liuli	-610090977	2.0.10.242	2.0.10.242	10-13-2019	2019-10-13 01:51:59	09:51:59	female	2.0.10.147	157	Red_C.bmp	1241	0		0	0	414954	0		0	0	NULL	NULL	NULL	Medium	run1	1	List2	Catch.wav	V_T	1	1	0	1	414804	150	1	850	415654
Exp2	6	Exp2-6-1	59.937	1.0.0.164	2	right	liuli	-610090977	2.0.10.242	2.0.10.242	10-13-2019	2019-10-13 01:51:59	09:51:59	female	2.0.10.147	158	Blue_S.bmp	1281	0		0	1	417357	0		0	0	NULL	NULL	NULL	Medium	run1	1	List2	A_T.wav	AV_T	1	1	1	1	417206	151	1	1200	418406
Exp2	6	Exp2-6-1	59.937	1.0.0.164	2	right	liuli	-610090977	2.0.10.242	2.0.10.242	10-13-2019	2019-10-13 01:51:59	09:51:59	female	2.0.10.147	159	Catch.bmp	1443	0		0	1	419793	0		0	0	NULL	NULL	NULL	Medium	run1	1	List2	A_T.wav	A_T	1	1	1	1	419642	151	1	628	420270
Exp2	6	Exp2-6-1	59.937	1.0.0.164	2	right	liuli	-610090977	2.0.10.242	2.0.10.242	10-13-2019	2019-10-13 01:51:59	09:51:59	female	2.0.10.147	160	Red_S_2.bmp	821	0		0	0	422395	0		0	0	NULL	NULL	NULL	Medium	run1		List2	Catch.wav	V_S	0		1	1	422245	150		0	0
Exp2	6	Exp2-6-1	59.937	1.0.0.164	2	right	liuli	-610090977	2.0.10.242	2.0.10.242	10-13-2019	2019-10-13 01:51:59	09:51:59	female	2.0.10.147	161	Blue_C.bmp	1256	0		0	0	424431	0		0	0	NULL	NULL	NULL	Medium	Run1		List2	Catch.wav	V_S	0		0	1	424281	150		0	0
Exp2	6	Exp2-6-1	59.937	1.0.0.164	2	right	liuli	-610090977	2.0.10.242	2.0.10.242	10-13-2019	2019-10-13 01:51:59	09:51:59	female	2.0.10.147	162	Catch.bmp	1171	0		0	0	426917	0		0	0	NULL	NULL	NULL	Medium	run1	1	List2	A_T.wav	A_T	1	1	0	2	426767	150	1	670	427437
Exp2	6	Exp2-6-1	59.937	1.0.0.164	2	right	liuli	-610090977	2.0.10.242	2.0.10.242	10-13-2019	2019-10-13 01:51:59	09:51:59	female	2.0.10.147	163	Red_C.bmp	1252	0		0	0	429236	0		0	0	NULL	NULL	NULL	Medium	run1	1	List2	Catch.wav	V_T	1	1	0	1	429086	150	1	799	429885
Exp2	6	Exp2-6-1	59.937	1.0.0.164	2	right	liuli	-610090977	2.0.10.242	2.0.10.242	10-13-2019	2019-10-13 01:51:59	09:51:59	female	2.0.10.147	164	Blue_S_2.bmp	1401	0		0	0	431638	0		0	0	NULL	NULL	NULL	Medium	run1	1	List2	Catch.wav	V_T	1	1	0	1	431488	150	1	958	432446
Exp2	6	Exp2-6-1	59.937	1.0.0.164	2	right	liuli	-610090977	2.0.10.242	2.0.10.242	10-13-2019	2019-10-13 01:51:59	09:51:59	female	2.0.10.147	165	Blue_S_2.bmp	1567	0		0	0	434191	0		0	0	NULL	NULL	NULL	Medium	run1	1	List2	A_T.wav	AV_T	1	1	1	1	434041	150	1	933	434974
Exp2	6	Exp2-6-1	59.937	1.0.0.164	2	right	liuli	-610090977	2.0.10.242	2.0.10.242	10-13-2019	2019-10-13 01:51:59	09:51:59	female	2.0.10.147	166	Catch.bmp	1280	0		0	1	436911	0		0	0	NULL	NULL	NULL	Medium	run1	1	List2	A_T.wav	A_T	1	1	0	1	436760	151	1	869	437629
Exp2	6	Exp2-6-1	59.937	1.0.0.164	2	right	liuli	-610090977	2.0.10.242	2.0.10.242	10-13-2019	2019-10-13 01:51:59	09:51:59	female	2.0.10.147	167	Blue_S.bmp	872	0		0	0	439346	0		0	0	NULL	NULL	NULL	Medium	run1	1	List2	A_T.wav	AV_T	0		0	1	439196	150		0	0
Exp2	6	Exp2-6-1	59.937	1.0.0.164	2	right	liuli	-610090977	2.0.10.242	2.0.10.242	10-13-2019	2019-10-13 01:51:59	09:51:59	female	2.0.10.147	168	Blue_S.bmp	833	0		0	0	441432	0		0	0	NULL	NULL	NULL	Medium	run1	1	List2	A_T.wav	AV_T	1	1	0	1	441282	150	1	579	441861
Exp2	6	Exp2-6-1	59.937	1.0.0.164	2	right	liuli	-610090977	2.0.10.242	2.0.10.242	10-13-2019	2019-10-13 01:51:59	09:51:59	female	2.0.10.147	169	Blue_S_2.bmp	1024	0		0	0	443417	0		0	0	NULL	NULL	NULL	Medium	run1	1	List2	Catch.wav	V_T	1	1	1	1	443267	150	1	810	444077
Exp2	6	Exp2-6-1	59.937	1.0.0.164	2	right	liuli	-610090977	2.0.10.242	2.0.10.242	10-13-2019	2019-10-13 01:51:59	09:51:59	female	2.0.10.147	170	Catch.bmp	810	0		0	0	445603	0		0	0	NULL	NULL	NULL	Medium	run1	1	List2	A_T.wav	A_T	1	1	0	1	445453	150	1	801	446254
Exp2	6	Exp2-6-1	59.937	1.0.0.164	2	right	liuli	-610090977	2.0.10.242	2.0.10.242	10-13-2019	2019-10-13 01:51:59	09:51:59	female	2.0.10.147	171	Red_C.bmp	820	0		0	0	447572	0		0	0	NULL	NULL	NULL	Medium	run1	1	List2	Catch.wav	V_T	1	1	0	1	447422	150	1	671	448093
Exp2	6	Exp2-6-1	59.937	1.0.0.164	2	right	liuli	-610090977	2.0.10.242	2.0.10.242	10-13-2019	2019-10-13 01:51:59	09:51:59	female	2.0.10.147	172	Red_C_2.bmp	1210	0		1	0	449540	0		0	0	NULL	NULL	NULL	Medium	run1	1	List2	Catch.wav	V_T	1	1	0	1	449390	150	1	599	449989
Exp2	6	Exp2-6-1	59.937	1.0.0.164	2	right	liuli	-610090977	2.0.10.242	2.0.10.242	10-13-2019	2019-10-13 01:51:59	09:51:59	female	2.0.10.147	173	Catch.bmp	1492	0		0	1	451910	0		0	0	NULL	NULL	NULL	Medium	run1	1	List2	A_T.wav	A_T	1	1	1	1	451759	151	1	998	452757
Exp2	6	Exp2-6-1	59.937	1.0.0.164	2	right	liuli	-610090977	2.0.10.242	2.0.10.242	10-13-2019	2019-10-13 01:51:59	09:51:59	female	2.0.10.147	174	Blue_C.bmp	1067	0		0	0	454562	0		0	0	NULL	NULL	NULL	Medium	run1		List2	A_S.wav	AV_S	0		0	1	454412	150		0	0
Exp2	6	Exp2-6-1	59.937	1.0.0.164	2	right	liuli	-610090977	2.0.10.242	2.0.10.242	10-13-2019	2019-10-13 01:51:59	09:51:59	female	2.0.10.147	175	Red_C.bmp	1087	0		0	0	456848	0		0	0	NULL	NULL	NULL	Medium	run1	1	List2	A_T.wav	AV_T	1	1	0	1	456698	150	1	963	457661
Exp2	6	Exp2-6-1	59.937	1.0.0.164	2	right	liuli	-610090977	2.0.10.242	2.0.10.242	10-13-2019	2019-10-13 01:51:59	09:51:59	female	2.0.10.147	176	Blue_S_2.bmp	1274	0		0	0	459084	0		0	0	NULL	NULL	NULL	Medium	run1	1	List2	A_T.wav	AV_T	1	1	0	1	458934	150	1	919	459853
Exp2	6	Exp2-6-1	59.937	1.0.0.164	2	right	liuli	-610090977	2.0.10.242	2.0.10.242	10-13-2019	2019-10-13 01:51:59	09:51:59	female	2.0.10.147	177	Catch.bmp	829	0		0	0	461520	0		0	0	NULL	NULL	NULL	Medium	run1	1	List2	A_T.wav	A_T	1	1	0	2	461370	150	1	916	462286
Exp2	6	Exp2-6-1	59.937	1.0.0.164	2	right	liuli	-610090977	2.0.10.242	2.0.10.242	10-13-2019	2019-10-13 01:51:59	09:51:59	female	2.0.10.147	178	Catch.bmp	1294	0		0	0	463505	0		0	0	NULL	NULL	NULL	Medium	run1	1	List2	A_T.wav	A_T	1	1	0	1	463355	150	1	715	464070
Exp2	6	Exp2-6-1	59.937	1.0.0.164	2	right	liuli	-610090977	2.0.10.242	2.0.10.242	10-13-2019	2019-10-13 01:51:59	09:51:59	female	2.0.10.147	179	Red_C.bmp	1490	0		0	0	465958	0		0	0	NULL	NULL	NULL	Medium	run1	1	List2	Catch.wav	V_T	1	1	0	2	465808	150	1	701	466509
Exp2	6	Exp2-6-1	59.937	1.0.0.164	2	right	liuli	-610090977	2.0.10.242	2.0.10.242	10-13-2019	2019-10-13 01:51:59	09:51:59	female	2.0.10.147	180	Red_C_2.bmp	1529	0		1	0	468610	0		0	0	NULL	NULL	NULL	Medium	run1	1	List2	A_T.wav	AV_T	1	1	1	1	468460	150	1	561	469021
Exp2	6	Exp2-6-1	59.937	1.0.0.164	2	right	liuli	-610090977	2.0.10.242	2.0.10.242	10-13-2019	2019-10-13 01:51:59	09:51:59	female	2.0.10.147	181	Catch.bmp	994	0		0	1	471297	0		0	0	NULL	NULL	NULL	Medium	run1	1	List2	A_T.wav	A_T	1	1	1	1	471146	151	1	987	472133
Exp2	6	Exp2-6-1	59.937	1.0.0.164	2	right	liuli	-610090977	2.0.10.242	2.0.10.242	10-13-2019	2019-10-13 01:51:59	09:51:59	female	2.0.10.147	182	Catch.bmp	993	0		0	0	473449	0		0	0	NULL	NULL	NULL	Medium	run1	1	List2	A_T.wav	A_T	1	1	0	1	473299	150	1	771	474070
Exp2	6	Exp2-6-1	59.937	1.0.0.164	2	right	liuli	-610090977	2.0.10.242	2.0.10.242	10-13-2019	2019-10-13 01:51:59	09:51:59	female	2.0.10.147	183	Catch.bmp	963	0		0	0	475601	0		0	0	NULL	NULL	NULL	Medium	run1	1	List2	A_T.wav	A_T	1	1	0	1	475451	150	1	682	476133
Exp2	6	Exp2-6-1	59.937	1.0.0.164	2	right	liuli	-610090977	2.0.10.242	2.0.10.242	10-13-2019	2019-10-13 01:51:59	09:51:59	female	2.0.10.147	184	Blue_S.bmp	1124	0		0	0	477720	0		0	0	NULL	NULL	NULL	Medium	run1	1	List2	Catch.wav	V_T	1	1	0	1	477570	150	1	1019	478589
Exp2	6	Exp2-6-1	59.937	1.0.0.164	2	right	liuli	-610090977	2.0.10.242	2.0.10.242	10-13-2019	2019-10-13 01:51:59	09:51:59	female	2.0.10.147	185	Blue_S.bmp	1441	0		0	0	480006	0		0	0	NULL	NULL	NULL	Medium	run1	1	List2	Catch.wav	V_T	1	1	0	1	479856	150	1	781	480637
Exp2	6	Exp2-6-1	59.937	1.0.0.164	2	right	liuli	-610090977	2.0.10.242	2.0.10.242	10-13-2019	2019-10-13 01:51:59	09:51:59	female	2.0.10.147	186	Catch.bmp	941	0		0	1	482609	0		0	0	NULL	NULL	NULL	Medium	run1		List2	A_S.wav	A_S	0		1	1	482458	151		0	0
Exp2	6	Exp2-6-1	59.937	1.0.0.164	2	right	liuli	-610090977	2.0.10.242	2.0.10.242	10-13-2019	2019-10-13 01:51:59	09:51:59	female	2.0.10.147	187	Red_S.bmp	818	0		1	0	484777	0		0	0	NULL	NULL	NULL	Medium	run1		List2	Catch.wav	V_S	0		1	1	484627	150	1	714	485341
Exp2	6	Exp2-6-1	59.937	1.0.0.164	2	right	liuli	-610090977	2.0.10.242	2.0.10.242	10-13-2019	2019-10-13 01:51:59	09:51:59	female	2.0.10.147	188	Red_S.bmp	1591	0		0	0	486746	0		0	0	NULL	NULL	NULL	Medium	run1		List2	A_S.wav	AV_S	0		1	1	486596	150		0	0
Exp2	6	Exp2-6-1	59.937	1.0.0.164	2	right	liuli	-610090977	2.0.10.242	2.0.10.242	10-13-2019	2019-10-13 01:51:59	09:51:59	female	2.0.10.147	189	Blue_S.bmp	1353	0		0	0	489549	0		0	0	NULL	NULL	NULL	Medium	run1	1	List2	Catch.wav	V_T	1	1	1	1	489399	150	1	998	490397
Exp2	6	Exp2-6-1	59.937	1.0.0.164	2	right	liuli	-610090977	2.0.10.242	2.0.10.242	10-13-2019	2019-10-13 01:51:59	09:51:59	female	2.0.10.147	190	Catch.bmp	1266	0		0	0	492052	0		0	0	NULL	NULL	NULL	Medium	run1		List2	A_S.wav	A_S	0		0	1	491902	150		0	0
Exp2	6	Exp2-6-1	59.937	1.0.0.164	2	right	liuli	-610090977	2.0.10.242	2.0.10.242	10-13-2019	2019-10-13 01:51:59	09:51:59	female	2.0.10.147	191	Blue_C_2.bmp	1076	0		0	0	494538	0		0	0	NULL	NULL	NULL	Medium	run1		List2	A_S.wav	AV_S	0		0	2	494388	150		0	0
Exp2	6	Exp2-6-1	59.937	1.0.0.164	2	right	liuli	-610090977	2.0.10.242	2.0.10.242	10-13-2019	2019-10-13 01:51:59	09:51:59	female	2.0.10.147	192	Catch.bmp	887	0		1	0	496823	0		0	0	NULL	NULL	NULL	Medium	run1	1	List2	A_T.wav	A_T	1	1	0	1	496673	150	1	907	497580
Exp2	6	Exp2-6-1	59.937	1.0.0.164	2	right	liuli	-610090977	2.0.10.242	2.0.10.242	10-13-2019	2019-10-13 01:51:59	09:51:59	female	2.0.10.147	193	Catch.bmp	1248	0		0	0	498859	0		0	0	NULL	NULL	NULL	Medium	run1		List2	A_S.wav	A_S	0		0	1	498709	150		0	0
Exp2	6	Exp2-6-1	59.937	1.0.0.164	2	right	liuli	-610090977	2.0.10.242	2.0.10.242	10-13-2019	2019-10-13 01:51:59	09:51:59	female	2.0.10.147	194	Blue_S.bmp	847	0		0	0	501328	0		0	0	NULL	NULL	NULL	Medium	run1	1	List2	A_T.wav	AV_T	1	1	0	1	501178	150	1	995	502173
Exp2	6	Exp2-6-1	59.937	1.0.0.164	2	right	liuli	-610090977	2.0.10.242	2.0.10.242	10-13-2019	2019-10-13 01:51:59	09:51:59	female	2.0.10.147	195	Catch.bmp	1597	0		0	0	503380	0		0	0	NULL	NULL	NULL	Medium	run1	1	List2	A_T.wav	A_T	1	1	0	1	503230	150	1	926	504156
Exp2	6	Exp2-6-1	59.937	1.0.0.164	2	right	liuli	-610090977	2.0.10.242	2.0.10.242	10-13-2019	2019-10-13 01:51:59	09:51:59	female	2.0.10.147	196	Blue_S.bmp	909	0		0	0	506133	0		0	0	NULL	NULL	NULL	Medium	run1	1	List2	A_T.wav	AV_T	1	1	0	1	505983	150	1	653	506636
Exp2	6	Exp2-6-1	59.937	1.0.0.164	2	right	liuli	-610090977	2.0.10.242	2.0.10.242	10-13-2019	2019-10-13 01:51:59	09:51:59	female	2.0.10.147	197	Catch.bmp	1287	0		0	0	508202	0		0	0	NULL	NULL	NULL	Medium	run1	1	List2	A_T.wav	A_T	1	1	0	1	508052	150	1	897	508949
Exp2	6	Exp2-6-1	59.937	1.0.0.164	2	right	liuli	-610090977	2.0.10.242	2.0.10.242	10-13-2019	2019-10-13 01:51:59	09:51:59	female	2.0.10.147	198	Catch.bmp	1240	0		0	0	510638	0		0	0	NULL	NULL	NULL	Medium	run1	1	List2	A_T.wav	A_T	1	1	0	1	510488	150	1	684	511172
Exp2	6	Exp2-6-1	59.937	1.0.0.164	2	right	liuli	-610090977	2.0.10.242	2.0.10.242	10-13-2019	2019-10-13 01:51:59	09:51:59	female	2.0.10.147	199	Blue_S.bmp	1416	0		1	0	513040	0		0	0	NULL	NULL	NULL	Medium	run1	1	List2	Catch.wav	V_T	1	1	1	1	512890	150	1	1034	513924
Exp2	6	Exp2-6-1	59.937	1.0.0.164	2	right	liuli	-610090977	2.0.10.242	2.0.10.242	10-13-2019	2019-10-13 01:51:59	09:51:59	female	2.0.10.147	200	Red_C_2.bmp	1152	0		0	0	515610	0		0	0	NULL	NULL	NULL	Medium	run1	1	List2	A_T.wav	AV_T	1	1	0	1	515460	150	1	848	516308
Exp2	6	Exp2-6-1	59.937	1.0.0.164	2	right	liuli	-610090977	2.0.10.242	2.0.10.242	10-13-2019	2019-10-13 01:51:59	09:51:59	female	2.0.10.147	201	Blue_S_2.bmp	1287	0		0	0	517912	0		0	0	NULL	NULL	NULL	Medium	run1	1	List2	A_T.wav	AV_T	1	1	0	1	517762	150	1	714	518476
Exp2	6	Exp2-6-1	59.937	1.0.0.164	2	right	liuli	-610090977	2.0.10.242	2.0.10.242	10-13-2019	2019-10-13 01:51:59	09:51:59	female	2.0.10.147	202	Red_C_2.bmp	1320	0		0	0	520348	0		0	0	NULL	NULL	NULL	Medium	run1	1	List2	Catch.wav	V_T	1	1	1	1	520198	150	1	895	521093
Exp2	6	Exp2-6-1	59.937	1.0.0.164	2	right	liuli	-610090977	2.0.10.242	2.0.10.242	10-13-2019	2019-10-13 01:51:59	09:51:59	female	2.0.10.147	203	Blue_S_2.bmp	820	0		0	0	522817	0		0	0	NULL	NULL	NULL	Medium	run1	1	List2	A_T.wav	AV_T	1	1	1	1	522667	150	1	641	523308
Exp2	6	Exp2-6-1	59.937	1.0.0.164	2	right	liuli	-610090977	2.0.10.242	2.0.10.242	10-13-2019	2019-10-13 01:51:59	09:51:59	female	2.0.10.147	204	Blue_S.bmp	1405	0		0	0	524786	0		0	0	NULL	NULL	NULL	Medium	run1	1	List2	Catch.wav	V_T	1	1	1	1	524636	150	1	673	525309
Exp2	6	Exp2-6-1	59.937	1.0.0.164	2	right	liuli	-610090977	2.0.10.242	2.0.10.242	10-13-2019	2019-10-13 01:51:59	09:51:59	female	2.0.10.147	205	Blue_S_2.bmp	1277	0		0	0	527339	0		0	0	NULL	NULL	NULL	Medium	run1	1	List2	Catch.wav	V_T	1	1	0	1	527189	150	1	663	527852
Exp2	6	Exp2-6-1	59.937	1.0.0.164	2	right	liuli	-610090977	2.0.10.242	2.0.10.242	10-13-2019	2019-10-13 01:51:59	09:51:59	female	2.0.10.147	206	Catch.bmp	1267	0		0	0	529775	0		0	0	NULL	NULL	NULL	Medium	run1	1	List2	A_T.wav	A_T	1	1	0	2	529625	150	1	715	530340
Exp2	6	Exp2-6-1	59.937	1.0.0.164	2	right	liuli	-610090977	2.0.10.242	2.0.10.242	10-13-2019	2019-10-13 01:51:59	09:51:59	female	2.0.10.147	207	Blue_S.bmp	1466	0		0	0	532194	0		0	0	NULL	NULL	NULL	Medium	run1	1	List2	A_T.wav	AV_T	1	1	0	1	532044	150	1	1368	533412
Exp2	6	Exp2-6-1	59.937	1.0.0.164	2	right	liuli	-610090977	2.0.10.242	2.0.10.242	10-13-2019	2019-10-13 01:51:59	09:51:59	female	2.0.10.147	208	Catch.bmp	918	0		0	0	534813	0		0	0	NULL	NULL	NULL	Medium	run1		List2	A_S.wav	A_S	0		0	1	534663	150		0	0
Exp2	6	Exp2-6-1	59.937	1.0.0.164	2	right	liuli	-610090977	2.0.10.242	2.0.10.242	10-13-2019	2019-10-13 01:51:59	09:51:59	female	2.0.10.147	209	Red_S_2.bmp	1366	0		0	0	536949	0		0	0	NULL	NULL	NULL	Medium	run1		List2	Catch.wav	V_S	0		1	1	536799	150	1	677	537476
Exp2	6	Exp2-6-1	59.937	1.0.0.164	2	right	liuli	-610090977	2.0.10.242	2.0.10.242	10-13-2019	2019-10-13 01:51:59	09:51:59	female	2.0.10.147	210	Blue_S.bmp	982	0		0	0	539468	0		0	0	NULL	NULL	NULL	Medium	run1	1	List2	Catch.wav	V_T	1	1	0	1	539318	150	1	974	540292
Exp2	6	Exp2-6-1	59.937	1.0.0.164	2	right	liuli	-610090977	2.0.10.242	2.0.10.242	10-13-2019	2019-10-13 01:51:59	09:51:59	female	2.0.10.147	211	Red_C.bmp	946	0		0	0	541604	0		0	0	NULL	NULL	NULL	Medium	run1	1	List2	A_T.wav	AV_T	1	1	0	1	541454	150	1	742	542196
Exp2	6	Exp2-6-1	59.937	1.0.0.164	2	right	liuli	-610090977	2.0.10.242	2.0.10.242	10-13-2019	2019-10-13 01:51:59	09:51:59	female	2.0.10.147	212	Catch.bmp	1309	0		0	0	543706	0		0	0	NULL	NULL	NULL	Medium	run1	1	List2	A_T.wav	A_T	1	1	0	1	543556	150	1	1000	544556
Exp2	6	Exp2-6-1	59.937	1.0.0.164	2	right	liuli	-610090977	2.0.10.242	2.0.10.242	10-13-2019	2019-10-13 01:51:59	09:51:59	female	2.0.10.147	213	Catch.bmp	816	0		0	0	546175	0		0	0	NULL	NULL	NULL	Medium	run1		List2	A_S.wav	A_S	0		0	1	546025	150		0	0
Exp2	6	Exp2-6-1	59.937	1.0.0.164	2	right	liuli	-610090977	2.0.10.242	2.0.10.242	10-13-2019	2019-10-13 01:51:59	09:51:59	female	2.0.10.147	214	Red_C_2.bmp	909	0		0	0	548211	0		0	0	NULL	NULL	NULL	Medium	run1	1	List2	A_T.wav	AV_T	1	1	0	1	548061	150	1	815	548876
Exp2	6	Exp2-6-1	59.937	1.0.0.164	2	right	liuli	-610090977	2.0.10.242	2.0.10.242	10-13-2019	2019-10-13 01:51:59	09:51:59	female	2.0.10.147	215	Blue_S.bmp	1169	0		0	1	550280	0		0	0	NULL	NULL	NULL	Medium	run1	1	List2	A_T.wav	AV_T	1	1	1	1	550129	151	1	764	550893
Exp2	6	Exp2-6-1	59.937	1.0.0.164	2	right	liuli	-610090977	2.0.10.242	2.0.10.242	10-13-2019	2019-10-13 01:51:59	09:51:59	female	2.0.10.147	216	Blue_S_2.bmp	1021	0		0	0	552599	0		0	0	NULL	NULL	NULL	Medium	run1	1	List2	Catch.wav	V_T	1	1	0	2	552449	150	1	692	553141
Exp2	6	Exp2-6-1	59.937	1.0.0.164	2	right	liuli	-610090977	2.0.10.242	2.0.10.242	10-13-2019	2019-10-13 01:51:59	09:51:59	female	2.0.10.147	217	Catch.bmp	1304	0		0	1	554768	0		0	0	NULL	NULL	NULL	Medium	run1	1	List2	A_T.wav	A_T	1	1	1	1	554617	151	1	1043	555660
Exp2	6	Exp2-6-1	59.937	1.0.0.164	2	right	liuli	-610090977	2.0.10.242	2.0.10.242	10-13-2019	2019-10-13 01:51:59	09:51:59	female	2.0.10.147	218	Red_C.bmp	1402	0		0	0	557220	0		0	0	NULL	NULL	NULL	Medium	run1	1	List2	A_T.wav	AV_T	1	1	0	1	557070	150	1	645	557715
Exp2	6	Exp2-6-1	59.937	1.0.0.164	2	right	liuli	-610090977	2.0.10.242	2.0.10.242	10-13-2019	2019-10-13 01:51:59	09:51:59	female	2.0.10.147	219	Red_C_2.bmp	1543	0		0	0	559773	0		0	0	NULL	NULL	NULL	Medium	run1	1	List2	A_T.wav	AV_T	1	1	0	1	559623	150	1	572	560195
Exp2	6	Exp2-6-1	59.937	1.0.0.164	2	right	liuli	-610090977	2.0.10.242	2.0.10.242	10-13-2019	2019-10-13 01:51:59	09:51:59	female	2.0.10.147	220	Catch.bmp	1429	0		0	0	562476	0		0	0	NULL	NULL	NULL	Medium	run1	1	List2	A_T.wav	A_T	1	1	0	2	562326	150	1	877	563203
Exp2	6	Exp2-6-1	59.937	1.0.0.164	2	right	liuli	-610090977	2.0.10.242	2.0.10.242	10-13-2019	2019-10-13 01:51:59	09:51:59	female	2.0.10.147	221	Blue_C.bmp	834	0		0	0	565062	0		0	0	NULL	NULL	NULL	Medium	run1		List2	A_S.wav	AV_S	0		0	1	564912	150	1	843	565755
Exp2	6	Exp2-6-1	59.937	1.0.0.164	2	right	liuli	-610090977	2.0.10.242	2.0.10.242	10-13-2019	2019-10-13 01:51:59	09:51:59	female	2.0.10.147	222	Blue_S_2.bmp	817	0		0	0	567047	0		0	0	NULL	NULL	NULL	Medium	run1	1	List2	A_T.wav	AV_T	0		0	1	566897	150		0	0
Exp2	6	Exp2-6-1	59.937	1.0.0.164	2	right	liuli	-610090977	2.0.10.242	2.0.10.242	10-13-2019	2019-10-13 01:51:59	09:51:59	female	2.0.10.147	223	Catch.bmp	1074	0		0	1	569083	0		0	0	NULL	NULL	NULL	Medium	run1		List2	A_S.wav	A_S	0		1	1	568932	151		0	0
Exp2	6	Exp2-6-1	59.937	1.0.0.164	2	right	liuli	-610090977	2.0.10.242	2.0.10.242	10-13-2019	2019-10-13 01:51:59	09:51:59	female	2.0.10.147	224	Catch.bmp	920	0		0	0	571368	0		0	0	NULL	NULL	NULL	Medium	run1	1	List2	A_T.wav	A_T	1	1	0	1	571218	150	1	1033	572251
Exp2	6	Exp2-6-1	59.937	1.0.0.164	2	right	liuli	-610090977	2.0.10.242	2.0.10.242	10-13-2019	2019-10-13 01:51:59	09:51:59	female	2.0.10.147	225	Red_C_2.bmp	1414	0		0	1	573471	0		0	0	NULL	NULL	NULL	Medium	run1	1	List2	Catch.wav	V_T	1	1	1	1	573320	151	1	939	574259
Exp2	6	Exp2-6-1	59.937	1.0.0.164	2	right	liuli	-610090977	2.0.10.242	2.0.10.242	10-13-2019	2019-10-13 01:51:59	09:51:59	female	2.0.10.147	226	Blue_S_2.bmp	867	0		0	0	576040	0		0	0	NULL	NULL	NULL	Medium	run1	1	List2	A_T.wav	AV_T	1	1	0	1	575890	150	1	945	576835
Exp2	6	Exp2-6-1	59.937	1.0.0.164	2	right	liuli	-610090977	2.0.10.242	2.0.10.242	10-13-2019	2019-10-13 01:51:59	09:51:59	female	2.0.10.147	227	Catch.bmp	1185	0		0	0	578059	0		0	0	NULL	NULL	NULL	Medium	run1		List2	A_S.wav	A_S	0		0	1	577909	150		0	0
Exp2	6	Exp2-6-1	59.937	1.0.0.164	2	right	liuli	-610090977	2.0.10.242	2.0.10.242	10-13-2019	2019-10-13 01:51:59	09:51:59	female	2.0.10.147	228	Blue_S_2.bmp	835	0		0	0	580461	0		0	0	NULL	NULL	NULL	Medium	run1	1	List2	Catch.wav	V_T	1	1	1	1	580311	150	1	933	581244
Exp2	6	Exp2-6-1	59.937	1.0.0.164	2	right	liuli	-610090977	2.0.10.242	2.0.10.242	10-13-2019	2019-10-13 01:51:59	09:51:59	female	2.0.10.147	229	Catch.bmp	1374	0		0	0	582463	0		0	0	NULL	NULL	NULL	Medium	run1		List2	A_S.wav	A_S	0		1	1	582313	150		0	0
Exp2	6	Exp2-6-1	59.937	1.0.0.164	2	right	liuli	-610090977	2.0.10.242	2.0.10.242	10-13-2019	2019-10-13 01:51:59	09:51:59	female	2.0.10.147	230	Catch.bmp	1413	0		0	0	585049	0		0	0	NULL	NULL	NULL	Medium	run1	1	List2	A_T.wav	A_T	1	1	0	1	584899	150	1	848	585747
Exp2	6	Exp2-6-1	59.937	1.0.0.164	2	right	liuli	-610090977	2.0.10.242	2.0.10.242	10-13-2019	2019-10-13 01:51:59	09:51:59	female	2.0.10.147	231	Red_C.bmp	902	0		0	0	587619	0		0	0	NULL	NULL	NULL	Medium	run1	1	List2	Catch.wav	V_T	0		1	1	587469	150		0	0
Exp2	6	Exp2-6-1	59.937	1.0.0.164	2	right	liuli	-610090977	2.0.10.242	2.0.10.242	10-13-2019	2019-10-13 01:51:59	09:51:59	female	2.0.10.147	232	Red_C_2.bmp	1373	0		0	0	589721	0		0	0	NULL	NULL	NULL	Medium	run1	1	List2	Catch.wav	V_T	1	1	0	1	589571	150	1	544	590115
Exp2	6	Exp2-6-1	59.937	1.0.0.164	2	right	liuli	-610090977	2.0.10.242	2.0.10.242	10-13-2019	2019-10-13 01:51:59	09:51:59	female	2.0.10.147	233	Red_C.bmp	1224	0		0	0	592257	0		0	0	NULL	NULL	NULL	Medium	run1	1	List2	A_T.wav	AV_T	1	1	1	1	592107	150	1	641	592748
Exp2	6	Exp2-6-1	59.937	1.0.0.164	2	right	liuli	-610090977	2.0.10.242	2.0.10.242	10-13-2019	2019-10-13 01:51:59	09:51:59	female	2.0.10.147	234	Blue_S_2.bmp	975	0		0	0	594643	0		0	0	NULL	NULL	NULL	Medium	run1	1	List2	A_T.wav	AV_T	1	1	0	1	594493	150	1	799	595292
Exp2	6	Exp2-6-1	59.937	1.0.0.164	2	right	liuli	-610090977	2.0.10.242	2.0.10.242	10-13-2019	2019-10-13 01:51:59	09:51:59	female	2.0.10.147	235	Red_C_2.bmp	949	0		0	0	596778	0		0	0	NULL	NULL	NULL	Medium	run1	1	List2	Catch.wav	V_T	1	1	1	1	596628	150	1	1088	597716
Exp2	6	Exp2-6-1	59.937	1.0.0.164	2	right	liuli	-610090977	2.0.10.242	2.0.10.242	10-13-2019	2019-10-13 01:51:59	09:51:59	female	2.0.10.147	236	Red_C.bmp	1571	0		0	1	598931	0		0	0	NULL	NULL	NULL	Medium	run1	1	List2	Catch.wav	V_T	1	1	1	1	598780	151	1	616	599396
Exp2	6	Exp2-6-1	59.937	1.0.0.164	2	right	liuli	-610090977	2.0.10.242	2.0.10.242	10-13-2019	2019-10-13 01:51:59	09:51:59	female	2.0.10.147	237	Blue_S.bmp	919	0		0	0	601650	0		0	0	NULL	NULL	NULL	Medium	run1	1	List2	Catch.wav	V_T	1	1	0	1	601500	150	1	919	602419
Exp2	6	Exp2-6-1	59.937	1.0.0.164	2	right	liuli	-610090977	2.0.10.242	2.0.10.242	10-13-2019	2019-10-13 01:51:59	09:51:59	female	2.0.10.147	238	Red_C_2.bmp	1436	0		0	0	603719	0		0	0	NULL	NULL	NULL	Medium	run1	1	List2	A_T.wav	AV_T	1	1	1	1	603569	150	1	771	604340
Exp2	6	Exp2-6-1	59.937	1.0.0.164	2	right	liuli	-610090977	2.0.10.242	2.0.10.242	10-13-2019	2019-10-13 01:51:59	09:51:59	female	2.0.10.147	239	Catch.bmp	1378	0		0	0	606305	0		0	0	NULL	NULL	NULL	Medium	run1		List2	A_S.wav	A_S	0		0	1	606155	150		0	0
Exp2	6	Exp2-6-1	59.937	1.0.0.164	2	right	liuli	-610090977	2.0.10.242	2.0.10.242	10-13-2019	2019-10-13 01:51:59	09:51:59	female	2.0.10.147	240	Blue_C_2.bmp	1063	0		0	0	608891	0		0	0	NULL	NULL	NULL	Medium	run1		List2	Catch.wav	V_S	0		1	1	608741	150	1	598	609339
Exp2	6	Exp2-6-1	59.937	1.0.0.164	2	right	liuli	-610090977	2.0.10.242	2.0.10.242	10-13-2019	2019-10-13 01:51:59	09:51:59	female	2.0.10.147	241	Red_C.bmp	1417	0		0	0	611110	0		0	0	NULL	NULL	NULL	Medium	run1	1	List2	A_T.wav	AV_T	1	1	1	1	610960	150	1	923	611883
Exp2	6	Exp2-6-1	59.937	1.0.0.164	2	right	liuli	-610090977	2.0.10.242	2.0.10.242	10-13-2019	2019-10-13 01:51:59	09:51:59	female	2.0.10.147	242	Red_C_2.bmp	1135	0		1	0	613679	0		0	0	NULL	NULL	NULL	Medium	run1	1	List2	A_T.wav	AV_T	1	1	0	1	613529	150	1	922	614451
Exp2	6	Exp2-6-1	59.937	1.0.0.164	2	right	liuli	-610090977	2.0.10.242	2.0.10.242	10-13-2019	2019-10-13 01:51:59	09:51:59	female	2.0.10.147	243	Blue_S_2.bmp	1285	0		0	0	615965	0		0	0	NULL	NULL	NULL	Medium	run1	1	List2	A_T.wav	AV_T	1	1	0	1	615815	150	1	1148	616963
Exp2	6	Exp2-6-1	59.937	1.0.0.164	2	right	liuli	-610090977	2.0.10.242	2.0.10.242	10-13-2019	2019-10-13 01:51:59	09:51:59	female	2.0.10.147	244	Blue_C_2.bmp	1434	0		0	0	618401	0		0	0	NULL	NULL	NULL	Medium	run1		List2	Catch.wav	V_S	0		1	1	618251	150		0	0
Exp2	6	Exp2-6-1	59.937	1.0.0.164	2	right	liuli	-610090977	2.0.10.242	2.0.10.242	10-13-2019	2019-10-13 01:51:59	09:51:59	female	2.0.10.147	245	Catch.bmp	1594	0		0	0	621054	0		0	0	NULL	NULL	NULL	Medium	run1	1	List2	A_T.wav	A_T	1	1	1	1	620904	150	1	1122	622026
Exp2	6	Exp2-6-1	59.937	1.0.0.164	2	right	liuli	-610090977	2.0.10.242	2.0.10.242	10-13-2019	2019-10-13 01:51:59	09:51:59	female	2.0.10.147	246	Catch.bmp	1112	0		0	0	623807	0		0	0	NULL	NULL	NULL	Medium	run1	1	List2	A_T.wav	A_T	1	1	0	1	623657	150	1	674	624331
Exp2	6	Exp2-6-1	59.937	1.0.0.164	2	right	liuli	-610090977	2.0.10.242	2.0.10.242	10-13-2019	2019-10-13 01:51:59	09:51:59	female	2.0.10.147	247	Red_C_2.bmp	1230	0		0	0	626076	0		0	0	NULL	NULL	NULL	Medium	run1	1	List2	Catch.wav	V_T	1	1	0	1	625926	150	1	804	626730
Exp2	6	Exp2-6-1	59.937	1.0.0.164	2	right	liuli	-610090977	2.0.10.242	2.0.10.242	10-13-2019	2019-10-13 01:51:59	09:51:59	female	2.0.10.147	248	Blue_C_2.bmp	1275	0		0	1	628462	0		0	0	NULL	NULL	NULL	Medium	run1		List2	A_S.wav	AV_S	0		1	1	628311	151		0	0
Exp2	6	Exp2-6-1	59.937	1.0.0.164	2	right	liuli	-610090977	2.0.10.242	2.0.10.242	10-13-2019	2019-10-13 01:51:59	09:51:59	female	2.0.10.147	249	Red_C_2.bmp	955	0		0	1	630948	0		0	0	NULL	NULL	NULL	Medium	run1	1	List2	Catch.wav	V_T	1	1	1	1	630797	151	1	701	631498
Exp2	6	Exp2-6-1	59.937	1.0.0.164	2	right	liuli	-610090977	2.0.10.242	2.0.10.242	10-13-2019	2019-10-13 01:51:59	09:51:59	female	2.0.10.147	250	Catch.bmp	870	0		0	0	633050	0		0	0	NULL	NULL	NULL	Medium	run1	1	List2	A_T.wav	A_T	0		1	1	632900	150		0	0
Exp2	6	Exp2-6-1	59.937	1.0.0.164	2	right	liuli	-610090977	2.0.10.242	2.0.10.242	10-13-2019	2019-10-13 01:51:59	09:51:59	female	2.0.10.147	251	Catch.bmp	1236	0		0	0	635135	0		0	0	NULL	NULL	NULL	Medium	run1	1	List2	A_T.wav	A_T	1	1	0	1	634985	150	1	753	635738
Exp2	6	Exp2-6-1	59.937	1.0.0.164	2	right	liuli	-610090977	2.0.10.242	2.0.10.242	10-13-2019	2019-10-13 01:51:59	09:51:59	female	2.0.10.147	252	Blue_S_2.bmp	1401	0		0	0	637521	0		0	0	NULL	NULL	NULL	Medium	run1	1	List2	Catch.wav	V_T	1	1	1	1	637371	150	1	976	638347
Exp2	6	Exp2-6-1	59.937	1.0.0.164	2	right	liuli	-610090977	2.0.10.242	2.0.10.242	10-13-2019	2019-10-13 01:51:59	09:51:59	female	2.0.10.147	253	Catch.bmp	1114	0		0	0	640074	0		0	0	NULL	NULL	NULL	Medium	run1	1	List2	A_T.wav	A_T	0		0	1	639924	150		0	0
Exp2	6	Exp2-6-1	59.937	1.0.0.164	2	right	liuli	-610090977	2.0.10.242	2.0.10.242	10-13-2019	2019-10-13 01:51:59	09:51:59	female	2.0.10.147	254	Catch.bmp	1022	0		0	1	642410	0		0	0	NULL	NULL	NULL	Medium	run1	1	List2	A_T.wav	A_T	1	1	1	1	642259	151	1	480	642739
Exp2	6	Exp2-6-1	59.937	1.0.0.164	2	right	liuli	-610090977	2.0.10.242	2.0.10.242	10-13-2019	2019-10-13 01:51:59	09:51:59	female	2.0.10.147	255	Blue_S.bmp	995	0		0	1	644579	0		0	0	NULL	NULL	NULL	Medium	run1	1	List2	A_T.wav	AV_T	1	1	1	1	644428	151	1	623	645051
Exp2	6	Exp2-6-1	59.937	1.0.0.164	2	right	liuli	-610090977	2.0.10.242	2.0.10.242	10-13-2019	2019-10-13 01:51:59	09:51:59	female	2.0.10.147	256	Catch.bmp	813	0		0	0	646731	0		0	0	NULL	NULL	NULL	Medium	run1		List2	A_S.wav	A_S	0		0	1	646581	150		0	0
Exp2	6	Exp2-6-1	59.937	1.0.0.164	2	right	liuli	-610090977	2.0.10.242	2.0.10.242	10-13-2019	2019-10-13 01:51:59	09:51:59	female	2.0.10.147	257	Catch.bmp	1446	0		0	1	648750	0		0	0	NULL	NULL	NULL	Medium	run1	1	List2	A_T.wav	A_T	1	1	1	1	648599	151	1	995	649594
Exp2	6	Exp2-6-1	59.937	1.0.0.164	2	right	liuli	-610090977	2.0.10.242	2.0.10.242	10-13-2019	2019-10-13 01:51:59	09:51:59	female	2.0.10.147	258	Blue_C_2.bmp	1433	0		0	0	651352	0		0	0	NULL	NULL	NULL	Medium	run1		List2	Catch.wav	V_S	0		1	1	651202	150	1	920	652122
Exp2	6	Exp2-6-1	59.937	1.0.0.164	2	right	liuli	-610090977	2.0.10.242	2.0.10.242	10-13-2019	2019-10-13 01:51:59	09:51:59	female	2.0.10.147	259	Blue_S_2.bmp	1583	0		0	0	653938	0		0	0	NULL	NULL	NULL	Medium	run1	1	List2	Catch.wav	V_T	0		0	1	653788	150		0	0
Exp2	6	Exp2-6-1	59.937	1.0.0.164	2	right	liuli	-610090977	2.0.10.242	2.0.10.242	10-13-2019	2019-10-13 01:51:59	09:51:59	female	2.0.10.147	260	Blue_S_2.bmp	1427	0		0	0	656741	0		0	0	NULL	NULL	NULL	Medium	run1	1	List2	A_T.wav	AV_T	1	1	1	1	656591	150	1	756	657347
