# Supplementary material for: Visual Perceptual Load Attenuates Age-Related Audiovisual Integration in an Audiovisual Discrimination Task
Source: Front Psychol. 2021 Sep 29;12:740221. doi: 10.3389/fpsyg.2021.740221 (PMC8511317; doi:10.3389/fpsyg.2021.740221)
Supplement: Supplementary file 1 [file Data_Sheet_1.ZIP › Export data/Group 2_Data_Older/Exp2_Medium load/Subject_07.xlsx]

## Sheet: Sheet1
ExperimentName	Subject	DataFile.Basename	Display.RefreshRate	ExperimentVersion	Group	Handedness	Name	RandomSeed	RuntimeVersion	RuntimeVersionExpected	SessionDate	SessionStartDateTimeUtc	SessionTime	Sex	StudioVersion	Block	Image	ITI	ITI.ACC	ITI.CRESP	ITI.DurationError	ITI.OnsetDelay	ITI.OnsetTime	ITI.OnsetToOnsetTime	ITI.RESP	ITI.RT	ITI.RTTime	List1	List1.Cycle	List1.Sample	PercetualLoad	Procedure	Response	Running	Sound	StimulusType	Target.ACC	Target.CRESP	Target.DurationError	Target.OnsetDelay	Target.OnsetTime	Target.OnsetToOnsetTime	Target.RESP	Target.RT	Target.RTTime
Exp2	7	Exp2-7-1	59.936	1.0.0.165	2	right	wangtongfa	-257995647	2.0.10.242	2.0.10.242	10-13-2019	2019-10-13 02:34:28	10:34:28	male	2.0.10.147	1	Red_C.bmp	1345	0		0	1	33372	0		0	0	15	1	1	Medium	Prac	1	List1	A_T.wav	AV_T	0		107	1	33221	151		0	0
Exp2	7	Exp2-7-1	59.936	1.0.0.165	2	right	wangtongfa	-257995647	2.0.10.242	2.0.10.242	10-13-2019	2019-10-13 02:34:28	10:34:28	male	2.0.10.147	2	Catch.bmp	1291	0		0	0	35941	0		0	0	10	1	2	Medium	Prac	1	List1	A_T.wav	A_T	1	1	0	1	35791	150	1	603	36394
Exp2	7	Exp2-7-1	59.936	1.0.0.165	2	right	wangtongfa	-257995647	2.0.10.242	2.0.10.242	10-13-2019	2019-10-13 02:34:28	10:34:28	male	2.0.10.147	3	Red_S_2.bmp	1415	0		0	1	38394	0		0	0	8	1	3	Medium	Prac		List1	Catch.wav	V_S	0		1	1	38243	151	1	512	38755
Exp2	7	Exp2-7-1	59.936	1.0.0.165	2	right	wangtongfa	-257995647	2.0.10.242	2.0.10.242	10-13-2019	2019-10-13 02:34:28	10:34:28	male	2.0.10.147	4	Blue_C_2.bmp	825	0		0	0	40963	0		0	0	12	1	4	Medium	Prac		List1	A_S.wav	AV_S	0		1	1	40813	150		0	0
Exp2	7	Exp2-7-1	59.936	1.0.0.165	2	right	wangtongfa	-257995647	2.0.10.242	2.0.10.242	10-13-2019	2019-10-13 02:34:28	10:34:28	male	2.0.10.147	5	Blue_S_2.bmp	831	0		0	0	42998	0		0	0	4	1	5	Medium	Prac	1	List1	Catch.wav	V_T	1	1	1	1	42848	150	1	683	43531
Exp2	7	Exp2-7-1	59.936	1.0.0.165	2	right	wangtongfa	-257995647	2.0.10.242	2.0.10.242	10-13-2019	2019-10-13 02:34:28	10:34:28	male	2.0.10.147	6	Blue_S.bmp	1421	0		0	0	44984	0		0	0	13	1	6	Medium	Prac	1	List1	A_T.wav	AV_T	1	1	1	1	44834	150	1	360	45194
Exp2	7	Exp2-7-1	59.936	1.0.0.165	2	right	wangtongfa	-257995647	2.0.10.242	2.0.10.242	10-13-2019	2019-10-13 02:34:28	10:34:28	male	2.0.10.147	7	Red_C_2.bmp	1339	0		0	0	47553	0		0	0	16	1	7	Medium	Prac	1	List1	A_T.wav	AV_T	1	1	0	1	47403	150	1	535	47938
Exp2	7	Exp2-7-1	59.936	1.0.0.165	2	right	wangtongfa	-257995647	2.0.10.242	2.0.10.242	10-13-2019	2019-10-13 02:34:28	10:34:28	male	2.0.10.147	8	Blue_C_2.bmp	1168	0		0	0	50039	0		0	0	2	1	8	Medium	Prac		List1	Catch.wav	V_S	0		1	1	49889	150		0	0
Exp2	7	Exp2-7-1	59.936	1.0.0.165	2	right	wangtongfa	-257995647	2.0.10.242	2.0.10.242	10-13-2019	2019-10-13 02:34:28	10:34:28	male	2.0.10.147	9	Catch.bmp	1280	0		0	0	52408	0		0	0	10	1	9	Medium	Prac	1	List1	A_T.wav	A_T	1	1	1	1	52258	150	1	1248	53506
Exp2	7	Exp2-7-1	59.936	1.0.0.165	2	right	wangtongfa	-257995647	2.0.10.242	2.0.10.242	10-13-2019	2019-10-13 02:34:28	10:34:28	male	2.0.10.147	10	Catch.bmp	1436	0		0	0	54844	0		0	0	10	1	10	Medium	Prac	1	List1	A_T.wav	A_T	1	1	0	1	54694	150	1	724	55418
Exp2	7	Exp2-7-1	59.936	1.0.0.165	2	right	wangtongfa	-257995647	2.0.10.242	2.0.10.242	10-13-2019	2019-10-13 02:34:28	10:34:28	male	2.0.10.147	11	Red_C_2.bmp	1306	0		0	0	57430	0		0	0	6	1	11	Medium	Prac	1	List1	Catch.wav	V_T	1	1	1	1	57280	150	1	498	57778
Exp2	7	Exp2-7-1	59.936	1.0.0.165	2	right	wangtongfa	-257995647	2.0.10.242	2.0.10.242	10-13-2019	2019-10-13 02:34:28	10:34:28	male	2.0.10.147	12	Red_C.bmp	1575	0		0	0	59883	0		0	0	15	1	12	Medium	Prac	1	List1	A_T.wav	AV_T	1	1	0	1	59733	150	1	629	60362
Exp2	7	Exp2-7-1	59.936	1.0.0.165	2	right	wangtongfa	-257995647	2.0.10.242	2.0.10.242	10-13-2019	2019-10-13 02:34:28	10:34:28	male	2.0.10.147	13	Catch.bmp	1095	0		0	0	62619	0		0	0	9	1	13	Medium	Prac		List1	A_S.wav	A_S	0		0	1	62469	150		0	0
Exp2	7	Exp2-7-1	59.936	1.0.0.165	2	right	wangtongfa	-257995647	2.0.10.242	2.0.10.242	10-13-2019	2019-10-13 02:34:28	10:34:28	male	2.0.10.147	14	Red_S_2.bmp	1451	0		0	0	64921	0		0	0	18	1	14	Medium	Prac		List1	A_S.wav	AV_S	0		0	1	64771	150		0	0
Exp2	7	Exp2-7-1	59.936	1.0.0.165	2	right	wangtongfa	-257995647	2.0.10.242	2.0.10.242	10-13-2019	2019-10-13 02:34:28	10:34:28	male	2.0.10.147	15	Blue_C.bmp	1304	0		0	0	67591	0		0	0	11	1	15	Medium	Prac		List1	A_S.wav	AV_S	0		0	1	67441	150		0	0
Exp2	7	Exp2-7-1	59.936	1.0.0.165	2	right	wangtongfa	-257995647	2.0.10.242	2.0.10.242	10-13-2019	2019-10-13 02:34:28	10:34:28	male	2.0.10.147	16	Blue_S.bmp	1340	0		0	1	70094	0		0	0	3	1	16	Medium	Prac	1	List1	Catch.wav	V_T	1	1	1	1	69943	151	1	363	70306
Exp2	7	Exp2-7-1	59.936	1.0.0.165	2	right	wangtongfa	-257995647	2.0.10.242	2.0.10.242	10-13-2019	2019-10-13 02:34:28	10:34:28	male	2.0.10.147	17	Catch.bmp	1251	0		0	0	72596	0		0	0	10	1	17	Medium	Prac	1	List1	A_T.wav	A_T	1	1	1	1	72446	150	1	747	73193
Exp2	7	Exp2-7-1	59.936	1.0.0.165	2	right	wangtongfa	-257995647	2.0.10.242	2.0.10.242	10-13-2019	2019-10-13 02:34:28	10:34:28	male	2.0.10.147	18	Red_C_2.bmp	812	0		0	1	74999	0		0	0	16	1	18	Medium	Prac	1	List1	A_T.wav	AV_T	1	1	1	1	74848	151	1	801	75649
Exp2	7	Exp2-7-1	59.936	1.0.0.165	2	right	wangtongfa	-257995647	2.0.10.242	2.0.10.242	10-13-2019	2019-10-13 02:34:28	10:34:28	male	2.0.10.147	19	Blue_S_2.bmp	1083	0		0	0	76967	0		0	0	4	1	19	Medium	Prac	1	List1	Catch.wav	V_T	1	1	1	1	76817	150	1	936	77753
Exp2	7	Exp2-7-1	59.936	1.0.0.165	2	right	wangtongfa	-257995647	2.0.10.242	2.0.10.242	10-13-2019	2019-10-13 02:34:28	10:34:28	male	2.0.10.147	20	Blue_S_2.bmp	924	0		0	0	79203	0		0	0	4	1	20	Medium	Prac	1	List1	Catch.wav	V_T	1	1	0	1	79053	150	1	500	79553
Exp2	7	Exp2-7-1	59.936	1.0.0.165	2	right	wangtongfa	-257995647	2.0.10.242	2.0.10.242	10-13-2019	2019-10-13 02:34:28	10:34:28	male	2.0.10.147	21	Catch.bmp	1559	0		1	0	85259	0		0	0	NULL	NULL	NULL	Medium	run1	1	List2	A_T.wav	A_T	1	1	1	1	85109	150	1	1268	86377
Exp2	7	Exp2-7-1	59.936	1.0.0.165	2	right	wangtongfa	-257995647	2.0.10.242	2.0.10.242	10-13-2019	2019-10-13 02:34:28	10:34:28	male	2.0.10.147	22	Red_S_2.bmp	1367	0		0	0	87979	0		0	0	NULL	NULL	NULL	Medium	run1		List2	Catch.wav	V_S	0		0	1	87829	150		0	0
Exp2	7	Exp2-7-1	59.936	1.0.0.165	2	right	wangtongfa	-257995647	2.0.10.242	2.0.10.242	10-13-2019	2019-10-13 02:34:28	10:34:28	male	2.0.10.147	23	Blue_S.bmp	1163	0		0	0	90548	0		0	0	NULL	NULL	NULL	Medium	run1	1	List2	A_T.wav	AV_T	1	1	1	1	90398	150	1	643	91041
Exp2	7	Exp2-7-1	59.936	1.0.0.165	2	right	wangtongfa	-257995647	2.0.10.242	2.0.10.242	10-13-2019	2019-10-13 02:34:28	10:34:28	male	2.0.10.147	24	Blue_S_2.bmp	934	0		0	0	92867	0		0	0	NULL	NULL	NULL	Medium	run1	1	List2	A_T.wav	AV_T	1	1	0	1	92717	150	1	804	93521
Exp2	7	Exp2-7-1	59.936	1.0.0.165	2	right	wangtongfa	-257995647	2.0.10.242	2.0.10.242	10-13-2019	2019-10-13 02:34:28	10:34:28	male	2.0.10.147	25	Red_C.bmp	919	0		0	0	94953	0		0	0	NULL	NULL	NULL	Medium	run1	1	List2	A_T.wav	AV_T	1	1	0	1	94803	150	1	590	95393
Exp2	7	Exp2-7-1	59.936	1.0.0.165	2	right	wangtongfa	-257995647	2.0.10.242	2.0.10.242	10-13-2019	2019-10-13 02:34:28	10:34:28	male	2.0.10.147	26	Red_S_2.bmp	1529	0		0	0	97022	0		0	0	NULL	NULL	NULL	Medium	run1		List2	A_S.wav	AV_S	0		0	1	96872	150	1	697	97569
Exp2	7	Exp2-7-1	59.936	1.0.0.165	2	right	wangtongfa	-257995647	2.0.10.242	2.0.10.242	10-13-2019	2019-10-13 02:34:28	10:34:28	male	2.0.10.147	27	Red_C.bmp	1036	0		0	0	99708	0		0	0	NULL	NULL	NULL	Medium	run1	1	List2	A_T.wav	AV_T	1	1	0	1	99558	150	1	740	100298
Exp2	7	Exp2-7-1	59.936	1.0.0.165	2	right	wangtongfa	-257995647	2.0.10.242	2.0.10.242	10-13-2019	2019-10-13 02:34:28	10:34:28	male	2.0.10.147	28	Catch.bmp	1221	0		0	1	101894	0		0	0	NULL	NULL	NULL	Medium	run1	1	List2	A_T.wav	A_T	1	1	1	1	101743	151	1	611	102354
Exp2	7	Exp2-7-1	59.936	1.0.0.165	2	right	wangtongfa	-257995647	2.0.10.242	2.0.10.242	10-13-2019	2019-10-13 02:34:28	10:34:28	male	2.0.10.147	29	Red_C_2.bmp	1440	0		0	0	104263	0		0	0	NULL	NULL	NULL	Medium	run1	1	List2	Catch.wav	V_T	1	1	0	1	104113	150	1	712	104825
Exp2	7	Exp2-7-1	59.936	1.0.0.165	2	right	wangtongfa	-257995647	2.0.10.242	2.0.10.242	10-13-2019	2019-10-13 02:34:28	10:34:28	male	2.0.10.147	30	Blue_C.bmp	1139	0		0	0	106865	0		0	0	NULL	NULL	NULL	Medium	Run1		List2	Catch.wav	V_S	0		0	1	106715	150		0	0
Exp2	7	Exp2-7-1	59.936	1.0.0.165	2	right	wangtongfa	-257995647	2.0.10.242	2.0.10.242	10-13-2019	2019-10-13 02:34:28	10:34:28	male	2.0.10.147	31	Red_C_2.bmp	919	0		0	0	109218	0		0	0	NULL	NULL	NULL	Medium	run1	1	List2	Catch.wav	V_T	1	1	0	1	109068	150	1	805	109873
Exp2	7	Exp2-7-1	59.936	1.0.0.165	2	right	wangtongfa	-257995647	2.0.10.242	2.0.10.242	10-13-2019	2019-10-13 02:34:28	10:34:28	male	2.0.10.147	32	Catch.bmp	896	0		0	0	111287	0		0	0	NULL	NULL	NULL	Medium	run1		List2	A_S.wav	A_S	0		1	1	111137	150		0	0
Exp2	7	Exp2-7-1	59.936	1.0.0.165	2	right	wangtongfa	-257995647	2.0.10.242	2.0.10.242	10-13-2019	2019-10-13 02:34:28	10:34:28	male	2.0.10.147	33	Catch.bmp	1581	0		0	0	113406	0		0	0	NULL	NULL	NULL	Medium	run1	1	List2	A_T.wav	A_T	1	1	0	2	113256	150	1	729	113985
Exp2	7	Exp2-7-1	59.936	1.0.0.165	2	right	wangtongfa	-257995647	2.0.10.242	2.0.10.242	10-13-2019	2019-10-13 02:34:28	10:34:28	male	2.0.10.147	34	Catch.bmp	1308	0		0	0	116142	0		0	0	NULL	NULL	NULL	Medium	run1	1	List2	A_T.wav	A_T	1	1	0	1	115992	150	1	577	116569
Exp2	7	Exp2-7-1	59.936	1.0.0.165	2	right	wangtongfa	-257995647	2.0.10.242	2.0.10.242	10-13-2019	2019-10-13 02:34:28	10:34:28	male	2.0.10.147	35	Red_C.bmp	1540	0		0	0	118611	0		0	0	NULL	NULL	NULL	Medium	run1	1	List2	Catch.wav	V_T	1	1	1	1	118461	150	1	828	119289
Exp2	7	Exp2-7-1	59.936	1.0.0.165	2	right	wangtongfa	-257995647	2.0.10.242	2.0.10.242	10-13-2019	2019-10-13 02:34:28	10:34:28	male	2.0.10.147	36	Catch.bmp	843	0		0	0	121314	0		0	0	NULL	NULL	NULL	Medium	run1		List2	A_S.wav	A_S	0		0	1	121164	150		0	0
Exp2	7	Exp2-7-1	59.936	1.0.0.165	2	right	wangtongfa	-257995647	2.0.10.242	2.0.10.242	10-13-2019	2019-10-13 02:34:28	10:34:28	male	2.0.10.147	37	Catch.bmp	1218	0		0	0	123366	0		0	0	NULL	NULL	NULL	Medium	run1	1	List2	A_T.wav	A_T	1	1	0	1	123216	150	1	689	123905
Exp2	7	Exp2-7-1	59.936	1.0.0.165	2	right	wangtongfa	-257995647	2.0.10.242	2.0.10.242	10-13-2019	2019-10-13 02:34:28	10:34:28	male	2.0.10.147	38	Blue_S_2.bmp	1158	0		0	0	125735	0		0	0	NULL	NULL	NULL	Medium	run1	1	List2	A_T.wav	AV_T	1	1	0	1	125585	150	1	817	126402
Exp2	7	Exp2-7-1	59.936	1.0.0.165	2	right	wangtongfa	-257995647	2.0.10.242	2.0.10.242	10-13-2019	2019-10-13 02:34:28	10:34:28	male	2.0.10.147	39	Catch.bmp	892	0		0	0	128054	0		0	0	NULL	NULL	NULL	Medium	run1		List2	A_S.wav	A_S	0		0	1	127904	150		0	0
Exp2	7	Exp2-7-1	59.936	1.0.0.165	2	right	wangtongfa	-257995647	2.0.10.242	2.0.10.242	10-13-2019	2019-10-13 02:34:28	10:34:28	male	2.0.10.147	40	Red_S.bmp	1106	0		0	0	130173	0		0	0	NULL	NULL	NULL	Medium	run1		List2	A_S.wav	AV_S	0		0	1	130023	150		0	0
Exp2	7	Exp2-7-1	59.936	1.0.0.165	2	right	wangtongfa	-257995647	2.0.10.242	2.0.10.242	10-13-2019	2019-10-13 02:34:28	10:34:28	male	2.0.10.147	41	Red_C.bmp	1336	0		0	0	132509	0		0	0	NULL	NULL	NULL	Medium	run1	1	List2	Catch.wav	V_T	1	1	1	1	132359	150	1	754	133113
Exp2	7	Exp2-7-1	59.936	1.0.0.165	2	right	wangtongfa	-257995647	2.0.10.242	2.0.10.242	10-13-2019	2019-10-13 02:34:28	10:34:28	male	2.0.10.147	42	Blue_S_2.bmp	1036	0		0	0	134995	0		0	0	NULL	NULL	NULL	Medium	run1	1	List2	Catch.wav	V_T	1	1	0	1	134845	150	1	629	135474
Exp2	7	Exp2-7-1	59.936	1.0.0.165	2	right	wangtongfa	-257995647	2.0.10.242	2.0.10.242	10-13-2019	2019-10-13 02:34:28	10:34:28	male	2.0.10.147	43	Blue_C_2.bmp	937	0		0	0	137181	0		0	0	NULL	NULL	NULL	Medium	run1		List2	Catch.wav	V_S	0		0	2	137031	150		0	0
Exp2	7	Exp2-7-1	59.936	1.0.0.165	2	right	wangtongfa	-257995647	2.0.10.242	2.0.10.242	10-13-2019	2019-10-13 02:34:28	10:34:28	male	2.0.10.147	44	Catch.bmp	1559	0		0	0	139333	0		0	0	NULL	NULL	NULL	Medium	run1	1	List2	A_T.wav	A_T	1	1	1	1	139183	150	1	689	139872
Exp2	7	Exp2-7-1	59.936	1.0.0.165	2	right	wangtongfa	-257995647	2.0.10.242	2.0.10.242	10-13-2019	2019-10-13 02:34:28	10:34:28	male	2.0.10.147	45	Blue_S_2.bmp	836	0		0	0	142052	0		0	0	NULL	NULL	NULL	Medium	run1	1	List2	A_T.wav	AV_T	1	1	0	1	141902	150	1	730	142632
Exp2	7	Exp2-7-1	59.936	1.0.0.165	2	right	wangtongfa	-257995647	2.0.10.242	2.0.10.242	10-13-2019	2019-10-13 02:34:28	10:34:28	male	2.0.10.147	46	Catch.bmp	1516	0		0	0	144038	0		0	0	NULL	NULL	NULL	Medium	run1	1	List2	A_T.wav	A_T	1	1	0	1	143888	150	1	640	144528
Exp2	7	Exp2-7-1	59.936	1.0.0.165	2	right	wangtongfa	-257995647	2.0.10.242	2.0.10.242	10-13-2019	2019-10-13 02:34:28	10:34:28	male	2.0.10.147	47	Blue_S.bmp	1295	0		0	0	146707	0		0	0	NULL	NULL	NULL	Medium	run1	1	List2	A_T.wav	AV_T	0		0	1	146557	150		0	0
Exp2	7	Exp2-7-1	59.936	1.0.0.165	2	right	wangtongfa	-257995647	2.0.10.242	2.0.10.242	10-13-2019	2019-10-13 02:34:28	10:34:28	male	2.0.10.147	48	Catch.bmp	889	0		0	0	149210	0		0	0	NULL	NULL	NULL	Medium	run1	1	List2	A_T.wav	A_T	1	1	0	1	149060	150	1	644	149704
Exp2	7	Exp2-7-1	59.936	1.0.0.165	2	right	wangtongfa	-257995647	2.0.10.242	2.0.10.242	10-13-2019	2019-10-13 02:34:28	10:34:28	male	2.0.10.147	49	Blue_S_2.bmp	1059	0		0	0	151262	0		0	0	NULL	NULL	NULL	Medium	run1	1	List2	A_T.wav	AV_T	1	1	0	1	151112	150	1	344	151456
Exp2	7	Exp2-7-1	59.936	1.0.0.165	2	right	wangtongfa	-257995647	2.0.10.242	2.0.10.242	10-13-2019	2019-10-13 02:34:28	10:34:28	male	2.0.10.147	50	Catch.bmp	1095	0		0	0	153481	0		0	0	NULL	NULL	NULL	Medium	run1		List2	A_S.wav	A_S	0		0	1	153331	150		0	0
Exp2	7	Exp2-7-1	59.936	1.0.0.165	2	right	wangtongfa	-257995647	2.0.10.242	2.0.10.242	10-13-2019	2019-10-13 02:34:28	10:34:28	male	2.0.10.147	51	Red_C_2.bmp	1573	0		1	0	155783	0		0	0	NULL	NULL	NULL	Medium	run1	1	List2	A_T.wav	AV_T	1	1	0	1	155633	150	1	511	156144
Exp2	7	Exp2-7-1	59.936	1.0.0.165	2	right	wangtongfa	-257995647	2.0.10.242	2.0.10.242	10-13-2019	2019-10-13 02:34:28	10:34:28	male	2.0.10.147	52	Red_C_2.bmp	1090	0		0	0	158503	0		0	0	NULL	NULL	NULL	Medium	run1	1	List2	Catch.wav	V_T	1	1	0	1	158353	150	1	463	158816
Exp2	7	Exp2-7-1	59.936	1.0.0.165	2	right	wangtongfa	-257995647	2.0.10.242	2.0.10.242	10-13-2019	2019-10-13 02:34:28	10:34:28	male	2.0.10.147	53	Blue_S_2.bmp	1484	0		0	0	160755	0		0	0	NULL	NULL	NULL	Medium	run1	1	List2	Catch.wav	V_T	1	1	0	1	160605	150	1	363	160968
Exp2	7	Exp2-7-1	59.936	1.0.0.165	2	right	wangtongfa	-257995647	2.0.10.242	2.0.10.242	10-13-2019	2019-10-13 02:34:28	10:34:28	male	2.0.10.147	54	Red_C.bmp	1094	0		1	0	163391	0		0	0	NULL	NULL	NULL	Medium	run1	1	List2	Catch.wav	V_T	1	1	0	1	163241	150	1	463	163704
Exp2	7	Exp2-7-1	59.936	1.0.0.165	2	right	wangtongfa	-257995647	2.0.10.242	2.0.10.242	10-13-2019	2019-10-13 02:34:28	10:34:28	male	2.0.10.147	55	Blue_C.bmp	1102	0		0	0	165644	0		0	0	NULL	NULL	NULL	Medium	run1		List2	A_S.wav	AV_S	0		0	1	165494	150		0	0
Exp2	7	Exp2-7-1	59.936	1.0.0.165	2	right	wangtongfa	-257995647	2.0.10.242	2.0.10.242	10-13-2019	2019-10-13 02:34:28	10:34:28	male	2.0.10.147	56	Catch.bmp	1325	0		0	0	167963	0		0	0	NULL	NULL	NULL	Medium	run1		List2	A_S.wav	A_S	0		0	1	167813	150		0	0
Exp2	7	Exp2-7-1	59.936	1.0.0.165	2	right	wangtongfa	-257995647	2.0.10.242	2.0.10.242	10-13-2019	2019-10-13 02:34:28	10:34:28	male	2.0.10.147	57	Red_S.bmp	1313	0		0	0	170499	0		0	0	NULL	NULL	NULL	Medium	run1		List2	Catch.wav	V_S	0		1	1	170349	150		0	0
Exp2	7	Exp2-7-1	59.936	1.0.0.165	2	right	wangtongfa	-257995647	2.0.10.242	2.0.10.242	10-13-2019	2019-10-13 02:34:28	10:34:28	male	2.0.10.147	58	Catch.bmp	806	0		0	0	173035	0		0	0	NULL	NULL	NULL	Medium	run1	1	List2	A_T.wav	A_T	1	1	1	1	172885	150	1	627	173512
Exp2	7	Exp2-7-1	59.936	1.0.0.165	2	right	wangtongfa	-257995647	2.0.10.242	2.0.10.242	10-13-2019	2019-10-13 02:34:28	10:34:28	male	2.0.10.147	59	Catch.bmp	1036	0		0	0	175004	0		0	0	NULL	NULL	NULL	Medium	run1	1	List2	A_T.wav	A_T	1	1	0	2	174854	150	1	594	175448
Exp2	7	Exp2-7-1	59.936	1.0.0.165	2	right	wangtongfa	-257995647	2.0.10.242	2.0.10.242	10-13-2019	2019-10-13 02:34:28	10:34:28	male	2.0.10.147	60	Red_S.bmp	860	0		0	0	177189	0		0	0	NULL	NULL	NULL	Medium	run1		List2	A_S.wav	AV_S	0		0	1	177039	150		0	0
Exp2	7	Exp2-7-1	59.936	1.0.0.165	2	right	wangtongfa	-257995647	2.0.10.242	2.0.10.242	10-13-2019	2019-10-13 02:34:28	10:34:28	male	2.0.10.147	61	Blue_S.bmp	1338	0		0	0	179258	0		0	0	NULL	NULL	NULL	Medium	run1	1	List2	Catch.wav	V_T	1	1	0	1	179108	150	1	597	179705
Exp2	7	Exp2-7-1	59.936	1.0.0.165	2	right	wangtongfa	-257995647	2.0.10.242	2.0.10.242	10-13-2019	2019-10-13 02:34:28	10:34:28	male	2.0.10.147	62	Catch.bmp	1198	0		0	0	181744	0		0	0	NULL	NULL	NULL	Medium	run1	1	List2	A_T.wav	A_T	1	1	1	1	181594	150	1	646	182240
Exp2	7	Exp2-7-1	59.936	1.0.0.165	2	right	wangtongfa	-257995647	2.0.10.242	2.0.10.242	10-13-2019	2019-10-13 02:34:28	10:34:28	male	2.0.10.147	63	Catch.bmp	1592	0		0	1	184097	0		0	0	NULL	NULL	NULL	Medium	run1	1	List2	A_T.wav	A_T	1	1	1	1	183946	151	1	662	184608
Exp2	7	Exp2-7-1	59.936	1.0.0.165	2	right	wangtongfa	-257995647	2.0.10.242	2.0.10.242	10-13-2019	2019-10-13 02:34:28	10:34:28	male	2.0.10.147	64	Blue_C_2.bmp	1474	0		1	0	186849	0		0	0	NULL	NULL	NULL	Medium	run1		List2	Catch.wav	V_S	0		1	1	186699	150		0	0
Exp2	7	Exp2-7-1	59.936	1.0.0.165	2	right	wangtongfa	-257995647	2.0.10.242	2.0.10.242	10-13-2019	2019-10-13 02:34:28	10:34:28	male	2.0.10.147	65	Red_C_2.bmp	1172	0		0	1	189536	0		0	0	NULL	NULL	NULL	Medium	run1	1	List2	A_T.wav	AV_T	1	1	1	1	189385	151	1	727	190112
Exp2	7	Exp2-7-1	59.936	1.0.0.165	2	right	wangtongfa	-257995647	2.0.10.242	2.0.10.242	10-13-2019	2019-10-13 02:34:28	10:34:28	male	2.0.10.147	66	Blue_S.bmp	1159	0		0	0	191855	0		0	0	NULL	NULL	NULL	Medium	run1	1	List2	Catch.wav	V_T	1	1	0	1	191705	150	1	439	192144
Exp2	7	Exp2-7-1	59.936	1.0.0.165	2	right	wangtongfa	-257995647	2.0.10.242	2.0.10.242	10-13-2019	2019-10-13 02:34:28	10:34:28	male	2.0.10.147	67	Red_S_2.bmp	1212	0		0	0	194174	0		0	0	NULL	NULL	NULL	Medium	run1		List2	Catch.wav	V_S	0		0	1	194024	150		0	0
Exp2	7	Exp2-7-1	59.936	1.0.0.165	2	right	wangtongfa	-257995647	2.0.10.242	2.0.10.242	10-13-2019	2019-10-13 02:34:28	10:34:28	male	2.0.10.147	68	Blue_S.bmp	1025	0		0	0	196593	0		0	0	NULL	NULL	NULL	Medium	run1	1	List2	Catch.wav	V_T	1	1	0	1	196443	150	1	709	197152
Exp2	7	Exp2-7-1	59.936	1.0.0.165	2	right	wangtongfa	-257995647	2.0.10.242	2.0.10.242	10-13-2019	2019-10-13 02:34:28	10:34:28	male	2.0.10.147	69	Blue_S.bmp	1511	0		0	0	198779	0		0	0	NULL	NULL	NULL	Medium	run1	1	List2	A_T.wav	AV_T	1	1	0	2	198629	150	1	675	199304
Exp2	7	Exp2-7-1	59.936	1.0.0.165	2	right	wangtongfa	-257995647	2.0.10.242	2.0.10.242	10-13-2019	2019-10-13 02:34:28	10:34:28	male	2.0.10.147	70	Catch.bmp	1308	0		0	0	201448	0		0	0	NULL	NULL	NULL	Medium	run1	1	List2	A_T.wav	A_T	1	1	0	1	201298	150	1	613	201911
Exp2	7	Exp2-7-1	59.936	1.0.0.165	2	right	wangtongfa	-257995647	2.0.10.242	2.0.10.242	10-13-2019	2019-10-13 02:34:28	10:34:28	male	2.0.10.147	71	Blue_C_2.bmp	1532	0		0	0	203917	0		0	0	NULL	NULL	NULL	Medium	run1		List2	A_S.wav	AV_S	0		0	1	203767	150		0	0
Exp2	7	Exp2-7-1	59.936	1.0.0.165	2	right	wangtongfa	-257995647	2.0.10.242	2.0.10.242	10-13-2019	2019-10-13 02:34:28	10:34:28	male	2.0.10.147	72	Catch.bmp	1412	0		0	0	206670	0		0	0	NULL	NULL	NULL	Medium	run1	1	List2	A_T.wav	A_T	1	1	0	1	206520	150	1	519	207039
Exp2	7	Exp2-7-1	59.936	1.0.0.165	2	right	wangtongfa	-257995647	2.0.10.242	2.0.10.242	10-13-2019	2019-10-13 02:34:28	10:34:28	male	2.0.10.147	73	Catch.bmp	1281	0		0	1	209240	0		0	0	NULL	NULL	NULL	Medium	run1	1	List2	A_T.wav	A_T	1	1	1	1	209089	151	1	559	209648
Exp2	7	Exp2-7-1	59.936	1.0.0.165	2	right	wangtongfa	-257995647	2.0.10.242	2.0.10.242	10-13-2019	2019-10-13 02:34:28	10:34:28	male	2.0.10.147	74	Catch.bmp	1151	0		0	1	211676	0		0	0	NULL	NULL	NULL	Medium	run1	1	List2	A_T.wav	A_T	1	1	1	1	211525	151	1	1050	212575
Exp2	7	Exp2-7-1	59.936	1.0.0.165	2	right	wangtongfa	-257995647	2.0.10.242	2.0.10.242	10-13-2019	2019-10-13 02:34:28	10:34:28	male	2.0.10.147	75	Catch.bmp	985	0		0	0	213978	0		0	0	NULL	NULL	NULL	Medium	run1	1	List2	A_T.wav	A_T	1	1	0	1	213828	150	1	587	214415
Exp2	7	Exp2-7-1	59.936	1.0.0.165	2	right	wangtongfa	-257995647	2.0.10.242	2.0.10.242	10-13-2019	2019-10-13 02:34:28	10:34:28	male	2.0.10.147	76	Blue_S.bmp	1256	0		0	1	216114	0		0	0	NULL	NULL	NULL	Medium	run1	1	List2	A_T.wav	AV_T	1	1	0	1	215963	151	1	1132	217095
Exp2	7	Exp2-7-1	59.936	1.0.0.165	2	right	wangtongfa	-257995647	2.0.10.242	2.0.10.242	10-13-2019	2019-10-13 02:34:28	10:34:28	male	2.0.10.147	77	Blue_S_2.bmp	1014	0		0	0	218533	0		0	0	NULL	NULL	NULL	Medium	run1	1	List2	A_T.wav	AV_T	1	1	0	1	218383	150	1	376	218759
Exp2	7	Exp2-7-1	59.936	1.0.0.165	2	right	wangtongfa	-257995647	2.0.10.242	2.0.10.242	10-13-2019	2019-10-13 02:34:28	10:34:28	male	2.0.10.147	78	Blue_S.bmp	1124	0		0	0	220702	0		0	0	NULL	NULL	NULL	Medium	run1	1	List2	A_T.wav	AV_T	1	1	0	2	220552	150	1	536	221088
Exp2	7	Exp2-7-1	59.936	1.0.0.165	2	right	wangtongfa	-257995647	2.0.10.242	2.0.10.242	10-13-2019	2019-10-13 02:34:28	10:34:28	male	2.0.10.147	79	Red_C.bmp	922	0		0	0	222987	0		0	0	NULL	NULL	NULL	Medium	run1	1	List2	Catch.wav	V_T	1	1	1	1	222837	150	1	450	223287
Exp2	7	Exp2-7-1	59.936	1.0.0.165	2	right	wangtongfa	-257995647	2.0.10.242	2.0.10.242	10-13-2019	2019-10-13 02:34:28	10:34:28	male	2.0.10.147	80	Blue_S.bmp	1344	0		0	0	225056	0		0	0	NULL	NULL	NULL	Medium	run1	1	List2	Catch.wav	V_T	1	1	0	1	224906	150	1	429	225335
Exp2	7	Exp2-7-1	59.936	1.0.0.165	2	right	wangtongfa	-257995647	2.0.10.242	2.0.10.242	10-13-2019	2019-10-13 02:34:28	10:34:28	male	2.0.10.147	81	Red_C.bmp	883	0		0	0	227559	0		0	0	NULL	NULL	NULL	Medium	run1	1	List2	A_T.wav	AV_T	1	1	1	1	227409	150	1	566	227975
Exp2	7	Exp2-7-1	59.936	1.0.0.165	2	right	wangtongfa	-257995647	2.0.10.242	2.0.10.242	10-13-2019	2019-10-13 02:34:28	10:34:28	male	2.0.10.147	82	Blue_S.bmp	1113	0		0	0	229594	0		0	0	NULL	NULL	NULL	Medium	run1	1	List2	Catch.wav	V_T	1	1	1	1	229444	150	1	579	230023
Exp2	7	Exp2-7-1	59.936	1.0.0.165	2	right	wangtongfa	-257995647	2.0.10.242	2.0.10.242	10-13-2019	2019-10-13 02:34:28	10:34:28	male	2.0.10.147	83	Blue_C_2.bmp	1278	0		0	0	231863	0		0	0	NULL	NULL	NULL	Medium	run1		List2	A_S.wav	AV_S	0		1	1	231713	150		0	0
Exp2	7	Exp2-7-1	59.936	1.0.0.165	2	right	wangtongfa	-257995647	2.0.10.242	2.0.10.242	10-13-2019	2019-10-13 02:34:28	10:34:28	male	2.0.10.147	84	Catch.bmp	1066	0		0	0	234349	0		0	0	NULL	NULL	NULL	Medium	run1		List2	A_S.wav	A_S	0		0	1	234199	150		0	0
Exp2	7	Exp2-7-1	59.936	1.0.0.165	2	right	wangtongfa	-257995647	2.0.10.242	2.0.10.242	10-13-2019	2019-10-13 02:34:28	10:34:28	male	2.0.10.147	85	Blue_C.bmp	1179	0		0	0	236635	0		0	0	NULL	NULL	NULL	Medium	run1		List2	A_S.wav	AV_S	0		0	1	236485	150		0	0
Exp2	7	Exp2-7-1	59.936	1.0.0.165	2	right	wangtongfa	-257995647	2.0.10.242	2.0.10.242	10-13-2019	2019-10-13 02:34:28	10:34:28	male	2.0.10.147	86	Catch.bmp	1308	0		0	1	239038	0		0	0	NULL	NULL	NULL	Medium	run1	1	List2	A_T.wav	A_T	1	1	1	1	238887	151	1	488	239375
Exp2	7	Exp2-7-1	59.936	1.0.0.165	2	right	wangtongfa	-257995647	2.0.10.242	2.0.10.242	10-13-2019	2019-10-13 02:34:28	10:34:28	male	2.0.10.147	87	Blue_S_2.bmp	1550	0		0	0	241507	0		0	0	NULL	NULL	NULL	Medium	run1	1	List2	A_T.wav	AV_T	1	1	0	1	241357	150	1	450	241807
Exp2	7	Exp2-7-1	59.936	1.0.0.165	2	right	wangtongfa	-257995647	2.0.10.242	2.0.10.242	10-13-2019	2019-10-13 02:34:28	10:34:28	male	2.0.10.147	88	Red_S.bmp	1273	0		0	0	244210	0		0	0	NULL	NULL	NULL	Medium	run1		List2	Catch.wav	V_S	0		0	2	244060	150	1	387	244447
Exp2	7	Exp2-7-1	59.936	1.0.0.165	2	right	wangtongfa	-257995647	2.0.10.242	2.0.10.242	10-13-2019	2019-10-13 02:34:28	10:34:28	male	2.0.10.147	89	Red_S.bmp	1600	0		0	1	246646	0		0	0	NULL	NULL	NULL	Medium	run1		List2	Catch.wav	V_S	0		1	1	246495	151		0	0
Exp2	7	Exp2-7-1	59.936	1.0.0.165	2	right	wangtongfa	-257995647	2.0.10.242	2.0.10.242	10-13-2019	2019-10-13 02:34:28	10:34:28	male	2.0.10.147	90	Catch.bmp	1506	0		0	1	249449	0		0	0	NULL	NULL	NULL	Medium	run1	1	List2	A_T.wav	A_T	1	1	1	1	249298	151	1	501	249799
Exp2	7	Exp2-7-1	59.936	1.0.0.165	2	right	wangtongfa	-257995647	2.0.10.242	2.0.10.242	10-13-2019	2019-10-13 02:34:28	10:34:28	male	2.0.10.147	91	Red_C_2.bmp	1056	0		0	0	252118	0		0	0	NULL	NULL	NULL	Medium	run1	1	List2	A_T.wav	AV_T	0		0	1	251968	150		0	0
Exp2	7	Exp2-7-1	59.936	1.0.0.165	2	right	wangtongfa	-257995647	2.0.10.242	2.0.10.242	10-13-2019	2019-10-13 02:34:28	10:34:28	male	2.0.10.147	92	Blue_C_2.bmp	1505	0		0	0	254387	0		0	0	NULL	NULL	NULL	Medium	run1		List2	Catch.wav	V_S	0		0	1	254237	150	1	418	254655
Exp2	7	Exp2-7-1	59.936	1.0.0.165	2	right	wangtongfa	-257995647	2.0.10.242	2.0.10.242	10-13-2019	2019-10-13 02:34:28	10:34:28	male	2.0.10.147	93	Red_C_2.bmp	915	0		0	0	257040	0		0	0	NULL	NULL	NULL	Medium	run1	1	List2	A_T.wav	AV_T	1	1	1	1	256890	150	1	613	257503
Exp2	7	Exp2-7-1	59.936	1.0.0.165	2	right	wangtongfa	-257995647	2.0.10.242	2.0.10.242	10-13-2019	2019-10-13 02:34:28	10:34:28	male	2.0.10.147	94	Blue_S_2.bmp	1386	0		0	1	259109	0		0	0	NULL	NULL	NULL	Medium	run1	1	List2	A_T.wav	AV_T	1	1	1	1	258958	151	1	585	259543
Exp2	7	Exp2-7-1	59.936	1.0.0.165	2	right	wangtongfa	-257995647	2.0.10.242	2.0.10.242	10-13-2019	2019-10-13 02:34:28	10:34:28	male	2.0.10.147	95	Catch.bmp	1539	0		0	0	261645	0		0	0	NULL	NULL	NULL	Medium	run1		List2	A_S.wav	A_S	0		0	2	261495	150		0	0
Exp2	7	Exp2-7-1	59.936	1.0.0.165	2	right	wangtongfa	-257995647	2.0.10.242	2.0.10.242	10-13-2019	2019-10-13 02:34:28	10:34:28	male	2.0.10.147	96	Catch.bmp	1224	0		0	1	264398	0		0	0	NULL	NULL	NULL	Medium	run1	1	List2	A_T.wav	A_T	1	1	1	1	264247	151	1	568	264815
Exp2	7	Exp2-7-1	59.936	1.0.0.165	2	right	wangtongfa	-257995647	2.0.10.242	2.0.10.242	10-13-2019	2019-10-13 02:34:28	10:34:28	male	2.0.10.147	97	Blue_S.bmp	1092	0		0	0	266783	0		0	0	NULL	NULL	NULL	Medium	run1	1	List2	A_T.wav	AV_T	1	1	0	1	266633	150	1	774	267407
Exp2	7	Exp2-7-1	59.936	1.0.0.165	2	right	wangtongfa	-257995647	2.0.10.242	2.0.10.242	10-13-2019	2019-10-13 02:34:28	10:34:28	male	2.0.10.147	98	Red_C.bmp	1261	0		0	0	269036	0		0	0	NULL	NULL	NULL	Medium	run1	1	List2	Catch.wav	V_T	1	1	0	1	268886	150	1	624	269510
Exp2	7	Exp2-7-1	59.936	1.0.0.165	2	right	wangtongfa	-257995647	2.0.10.242	2.0.10.242	10-13-2019	2019-10-13 02:34:28	10:34:28	male	2.0.10.147	99	Red_C.bmp	866	0		0	0	271455	0		0	0	NULL	NULL	NULL	Medium	run1	1	List2	A_T.wav	AV_T	1	1	0	1	271305	150	1	573	271878
Exp2	7	Exp2-7-1	59.936	1.0.0.165	2	right	wangtongfa	-257995647	2.0.10.242	2.0.10.242	10-13-2019	2019-10-13 02:34:28	10:34:28	male	2.0.10.147	100	Catch.bmp	1516	0		0	0	273474	0		0	0	NULL	NULL	NULL	Medium	run1	1	List2	A_T.wav	A_T	1	1	0	1	273324	150	1	666	273990
Exp2	7	Exp2-7-1	59.936	1.0.0.165	2	right	wangtongfa	-257995647	2.0.10.242	2.0.10.242	10-13-2019	2019-10-13 02:34:28	10:34:28	male	2.0.10.147	101	Blue_C.bmp	1190	0		0	0	276143	0		0	0	NULL	NULL	NULL	Medium	run1		List2	A_S.wav	AV_S	0		0	1	275993	150		0	0
Exp2	7	Exp2-7-1	59.936	1.0.0.165	2	right	wangtongfa	-257995647	2.0.10.242	2.0.10.242	10-13-2019	2019-10-13 02:34:28	10:34:28	male	2.0.10.147	102	Catch.bmp	1541	0		0	0	278546	0		0	0	NULL	NULL	NULL	Medium	run1	1	List2	A_T.wav	A_T	1	1	0	1	278396	150	1	738	279134
Exp2	7	Exp2-7-1	59.936	1.0.0.165	2	right	wangtongfa	-257995647	2.0.10.242	2.0.10.242	10-13-2019	2019-10-13 02:34:28	10:34:28	male	2.0.10.147	103	Blue_C_2.bmp	1135	0		0	1	281249	0		0	0	NULL	NULL	NULL	Medium	run1		List2	A_S.wav	AV_S	0		1	1	281098	151		0	0
Exp2	7	Exp2-7-1	59.936	1.0.0.165	2	right	wangtongfa	-257995647	2.0.10.242	2.0.10.242	10-13-2019	2019-10-13 02:34:28	10:34:28	male	2.0.10.147	104	Blue_C_2.bmp	1186	0		0	0	283601	0		0	0	NULL	NULL	NULL	Medium	run1		List2	Catch.wav	V_S	0		0	1	283451	150		0	0
Exp2	7	Exp2-7-1	59.936	1.0.0.165	2	right	wangtongfa	-257995647	2.0.10.242	2.0.10.242	10-13-2019	2019-10-13 02:34:28	10:34:28	male	2.0.10.147	105	Catch.bmp	1355	0		0	1	286004	0		0	0	NULL	NULL	NULL	Medium	run1	1	List2	A_T.wav	A_T	1	1	1	1	285853	151	1	569	286422
Exp2	7	Exp2-7-1	59.936	1.0.0.165	2	right	wangtongfa	-257995647	2.0.10.242	2.0.10.242	10-13-2019	2019-10-13 02:34:28	10:34:28	male	2.0.10.147	106	Catch.bmp	1427	0		0	0	288506	0		0	0	NULL	NULL	NULL	Medium	run1		List2	A_S.wav	A_S	0		0	1	288356	150		0	0
Exp2	7	Exp2-7-1	59.936	1.0.0.165	2	right	wangtongfa	-257995647	2.0.10.242	2.0.10.242	10-13-2019	2019-10-13 02:34:28	10:34:28	male	2.0.10.147	107	Blue_S_2.bmp	1000	0		0	0	291159	0		0	0	NULL	NULL	NULL	Medium	run1	1	List2	Catch.wav	V_T	0		1	1	291009	150		0	0
Exp2	7	Exp2-7-1	59.936	1.0.0.165	2	right	wangtongfa	-257995647	2.0.10.242	2.0.10.242	10-13-2019	2019-10-13 02:34:28	10:34:28	male	2.0.10.147	108	Red_S_2.bmp	931	0		0	0	293378	0		0	0	NULL	NULL	NULL	Medium	run1		List2	A_S.wav	AV_S	0		1	1	293228	150		0	0
Exp2	7	Exp2-7-1	59.936	1.0.0.165	2	right	wangtongfa	-257995647	2.0.10.242	2.0.10.242	10-13-2019	2019-10-13 02:34:28	10:34:28	male	2.0.10.147	109	Catch.bmp	1281	0		0	1	295514	0		0	0	NULL	NULL	NULL	Medium	run1	1	List2	A_T.wav	A_T	1	1	1	1	295363	151	1	659	296022
Exp2	7	Exp2-7-1	59.936	1.0.0.165	2	right	wangtongfa	-257995647	2.0.10.242	2.0.10.242	10-13-2019	2019-10-13 02:34:28	10:34:28	male	2.0.10.147	110	Blue_S_2.bmp	1337	0		1	0	297949	0		0	0	NULL	NULL	NULL	Medium	run1	1	List2	Catch.wav	V_T	1	1	1	1	297799	150	1	823	298622
Exp2	7	Exp2-7-1	59.936	1.0.0.165	2	right	wangtongfa	-257995647	2.0.10.242	2.0.10.242	10-13-2019	2019-10-13 02:34:28	10:34:28	male	2.0.10.147	111	Red_C.bmp	1360	0		1	0	300435	0		0	0	NULL	NULL	NULL	Medium	run1	1	List2	Catch.wav	V_T	1	1	0	1	300285	150	1	849	301134
Exp2	7	Exp2-7-1	59.936	1.0.0.165	2	right	wangtongfa	-257995647	2.0.10.242	2.0.10.242	10-13-2019	2019-10-13 02:34:28	10:34:28	male	2.0.10.147	112	Catch.bmp	1506	0		0	0	302955	0		0	0	NULL	NULL	NULL	Medium	run1	1	List2	A_T.wav	A_T	1	1	1	1	302805	150	1	746	303551
Exp2	7	Exp2-7-1	59.936	1.0.0.165	2	right	wangtongfa	-257995647	2.0.10.242	2.0.10.242	10-13-2019	2019-10-13 02:34:28	10:34:28	male	2.0.10.147	113	Catch.bmp	1031	0		1	0	305607	0		0	0	NULL	NULL	NULL	Medium	run1	1	List2	A_T.wav	A_T	1	1	0	1	305457	150	1	965	306422
Exp2	7	Exp2-7-1	59.936	1.0.0.165	2	right	wangtongfa	-257995647	2.0.10.242	2.0.10.242	10-13-2019	2019-10-13 02:34:28	10:34:28	male	2.0.10.147	114	Blue_C.bmp	820	0		0	0	307793	0		0	0	NULL	NULL	NULL	Medium	Run1		List2	Catch.wav	V_S	0		0	1	307643	150		0	0
Exp2	7	Exp2-7-1	59.936	1.0.0.165	2	right	wangtongfa	-257995647	2.0.10.242	2.0.10.242	10-13-2019	2019-10-13 02:34:28	10:34:28	male	2.0.10.147	115	Blue_S.bmp	871	0		0	1	309829	0		0	0	NULL	NULL	NULL	Medium	run1	1	List2	Catch.wav	V_T	0		1	1	309678	151		0	0
Exp2	7	Exp2-7-1	59.936	1.0.0.165	2	right	wangtongfa	-257995647	2.0.10.242	2.0.10.242	10-13-2019	2019-10-13 02:34:28	10:34:28	male	2.0.10.147	116	Blue_C.bmp	844	0		0	0	311914	0		0	0	NULL	NULL	NULL	Medium	Run1		List2	Catch.wav	V_S	0		0	1	311764	150		0	0
Exp2	7	Exp2-7-1	59.936	1.0.0.165	2	right	wangtongfa	-257995647	2.0.10.242	2.0.10.242	10-13-2019	2019-10-13 02:34:28	10:34:28	male	2.0.10.147	117	Catch.bmp	1498	0		0	0	313966	0		0	0	NULL	NULL	NULL	Medium	run1	1	List2	A_T.wav	A_T	1	1	1	1	313816	150	1	558	314374
Exp2	7	Exp2-7-1	59.936	1.0.0.165	2	right	wangtongfa	-257995647	2.0.10.242	2.0.10.242	10-13-2019	2019-10-13 02:34:28	10:34:28	male	2.0.10.147	118	Red_C.bmp	1326	0		0	0	316619	0		0	0	NULL	NULL	NULL	Medium	run1	1	List2	Catch.wav	V_T	1	1	1	1	316469	150	1	497	316966
Exp2	7	Exp2-7-1	59.936	1.0.0.165	2	right	wangtongfa	-257995647	2.0.10.242	2.0.10.242	10-13-2019	2019-10-13 02:34:28	10:34:28	male	2.0.10.147	119	Red_C.bmp	1377	0		0	0	319105	0		0	0	NULL	NULL	NULL	Medium	run1	1	List2	A_T.wav	AV_T	1	1	0	1	318955	150	1	515	319470
Exp2	7	Exp2-7-1	59.936	1.0.0.165	2	right	wangtongfa	-257995647	2.0.10.242	2.0.10.242	10-13-2019	2019-10-13 02:34:28	10:34:28	male	2.0.10.147	120	Red_C.bmp	1109	0		0	0	321641	0		0	0	NULL	NULL	NULL	Medium	run1	1	List2	A_T.wav	AV_T	1	1	0	1	321491	150	1	499	321990
Exp2	7	Exp2-7-1	59.936	1.0.0.165	2	right	wangtongfa	-257995647	2.0.10.242	2.0.10.242	10-13-2019	2019-10-13 02:34:28	10:34:28	male	2.0.10.147	121	Red_C_2.bmp	1241	0		0	0	323910	0		0	0	NULL	NULL	NULL	Medium	run1	1	List2	A_T.wav	AV_T	1	1	0	1	323760	150	1	390	324150
Exp2	7	Exp2-7-1	59.936	1.0.0.165	2	right	wangtongfa	-257995647	2.0.10.242	2.0.10.242	10-13-2019	2019-10-13 02:34:28	10:34:28	male	2.0.10.147	122	Catch.bmp	1432	0		0	1	326313	0		0	0	NULL	NULL	NULL	Medium	run1	1	List2	A_T.wav	A_T	1	1	1	1	326162	151	1	580	326742
Exp2	7	Exp2-7-1	59.936	1.0.0.165	2	right	wangtongfa	-257995647	2.0.10.242	2.0.10.242	10-13-2019	2019-10-13 02:34:28	10:34:28	male	2.0.10.147	123	Catch.bmp	1486	0		0	1	328899	0		0	0	NULL	NULL	NULL	Medium	run1	1	List2	A_T.wav	A_T	1	1	1	1	328748	151	1	370	329118
Exp2	7	Exp2-7-1	59.936	1.0.0.165	2	right	wangtongfa	-257995647	2.0.10.242	2.0.10.242	10-13-2019	2019-10-13 02:34:28	10:34:28	male	2.0.10.147	124	Blue_S.bmp	1116	0		0	0	331535	0		0	0	NULL	NULL	NULL	Medium	run1	1	List2	Catch.wav	V_T	1	1	0	2	331385	150	1	789	332174
Exp2	7	Exp2-7-1	59.936	1.0.0.165	2	right	wangtongfa	-257995647	2.0.10.242	2.0.10.242	10-13-2019	2019-10-13 02:34:28	10:34:28	male	2.0.10.147	125	Blue_S_2.bmp	1497	0		0	0	333804	0		0	0	NULL	NULL	NULL	Medium	run1	1	List2	Catch.wav	V_T	1	1	0	1	333654	150	1	360	334014
Exp2	7	Exp2-7-1	59.936	1.0.0.165	2	right	wangtongfa	-257995647	2.0.10.242	2.0.10.242	10-13-2019	2019-10-13 02:34:28	10:34:28	male	2.0.10.147	126	Catch.bmp	1597	0		0	1	336457	0		0	0	NULL	NULL	NULL	Medium	run1	1	List2	A_T.wav	A_T	1	1	1	1	336306	151	1	540	336846
Exp2	7	Exp2-7-1	59.936	1.0.0.165	2	right	wangtongfa	-257995647	2.0.10.242	2.0.10.242	10-13-2019	2019-10-13 02:34:28	10:34:28	male	2.0.10.147	127	Catch.bmp	1475	0		1	0	339209	0		0	0	NULL	NULL	NULL	Medium	run1	1	List2	A_T.wav	A_T	1	1	0	1	339059	150	1	554	339613
Exp2	7	Exp2-7-1	59.936	1.0.0.165	2	right	wangtongfa	-257995647	2.0.10.242	2.0.10.242	10-13-2019	2019-10-13 02:34:28	10:34:28	male	2.0.10.147	128	Red_S.bmp	818	0		0	1	341846	0		0	0	NULL	NULL	NULL	Medium	run1		List2	Catch.wav	V_S	0		1	1	341695	151	1	494	342189
Exp2	7	Exp2-7-1	59.936	1.0.0.165	2	right	wangtongfa	-257995647	2.0.10.242	2.0.10.242	10-13-2019	2019-10-13 02:34:28	10:34:28	male	2.0.10.147	129	Red_S.bmp	1367	0		0	0	343814	0		0	0	NULL	NULL	NULL	Medium	run1		List2	A_S.wav	AV_S	0		1	1	343664	150		0	0
Exp2	7	Exp2-7-1	59.936	1.0.0.165	2	right	wangtongfa	-257995647	2.0.10.242	2.0.10.242	10-13-2019	2019-10-13 02:34:28	10:34:28	male	2.0.10.147	130	Catch.bmp	1071	0		0	0	346400	0		0	0	NULL	NULL	NULL	Medium	run1	1	List2	A_T.wav	A_T	1	1	0	1	346250	150	1	595	346845
Exp2	7	Exp2-7-1	59.936	1.0.0.165	2	right	wangtongfa	-257995647	2.0.10.242	2.0.10.242	10-13-2019	2019-10-13 02:34:28	10:34:28	male	2.0.10.147	131	Catch.bmp	1452	0		0	0	348619	0		0	0	NULL	NULL	NULL	Medium	run1		List2	A_S.wav	A_S	0		0	1	348469	150		0	0
Exp2	7	Exp2-7-1	59.936	1.0.0.165	2	right	wangtongfa	-257995647	2.0.10.242	2.0.10.242	10-13-2019	2019-10-13 02:34:28	10:34:28	male	2.0.10.147	132	Blue_C.bmp	1307	0		0	0	351289	0		0	0	NULL	NULL	NULL	Medium	Run1		List2	Catch.wav	V_S	0		0	1	351139	150		0	0
Exp2	7	Exp2-7-1	59.936	1.0.0.165	2	right	wangtongfa	-257995647	2.0.10.242	2.0.10.242	10-13-2019	2019-10-13 02:34:28	10:34:28	male	2.0.10.147	133	Blue_S.bmp	1053	0		0	0	353808	0		0	0	NULL	NULL	NULL	Medium	run1	1	List2	A_T.wav	AV_T	1	1	1	1	353658	150	1	1139	354797
Exp2	7	Exp2-7-1	59.936	1.0.0.165	2	right	wangtongfa	-257995647	2.0.10.242	2.0.10.242	10-13-2019	2019-10-13 02:34:28	10:34:28	male	2.0.10.147	134	Red_C_2.bmp	1181	0		0	0	356027	0		0	0	NULL	NULL	NULL	Medium	run1	1	List2	A_T.wav	AV_T	1	1	0	1	355877	150	1	448	356325
Exp2	7	Exp2-7-1	59.936	1.0.0.165	2	right	wangtongfa	-257995647	2.0.10.242	2.0.10.242	10-13-2019	2019-10-13 02:34:28	10:34:28	male	2.0.10.147	135	Blue_S.bmp	968	0		0	0	358363	0		0	0	NULL	NULL	NULL	Medium	run1	1	List2	A_T.wav	AV_T	1	1	0	1	358213	150	1	544	358757
Exp2	7	Exp2-7-1	59.936	1.0.0.165	2	right	wangtongfa	-257995647	2.0.10.242	2.0.10.242	10-13-2019	2019-10-13 02:34:28	10:34:28	male	2.0.10.147	136	Blue_C.bmp	1472	0		0	0	360482	0		0	0	NULL	NULL	NULL	Medium	Run1		List2	Catch.wav	V_S	0		0	1	360332	150		0	0
Exp2	7	Exp2-7-1	59.936	1.0.0.165	2	right	wangtongfa	-257995647	2.0.10.242	2.0.10.242	10-13-2019	2019-10-13 02:34:28	10:34:28	male	2.0.10.147	137	Red_C_2.bmp	1000	0		0	0	363168	0		0	0	NULL	NULL	NULL	Medium	run1	1	List2	A_T.wav	AV_T	1	1	1	1	363018	150	1	651	363669
Exp2	7	Exp2-7-1	59.936	1.0.0.165	2	right	wangtongfa	-257995647	2.0.10.242	2.0.10.242	10-13-2019	2019-10-13 02:34:28	10:34:28	male	2.0.10.147	138	Red_C.bmp	995	0		0	0	365320	0		0	0	NULL	NULL	NULL	Medium	run1	1	List2	Catch.wav	V_T	1	1	1	1	365170	150	1	492	365662
Exp2	7	Exp2-7-1	59.936	1.0.0.165	2	right	wangtongfa	-257995647	2.0.10.242	2.0.10.242	10-13-2019	2019-10-13 02:34:28	10:34:28	male	2.0.10.147	139	Red_C.bmp	830	0		1	0	367472	0		0	0	NULL	NULL	NULL	Medium	run1	1	List2	Catch.wav	V_T	1	1	1	1	367322	150	1	387	367709
Exp2	7	Exp2-7-1	59.936	1.0.0.165	2	right	wangtongfa	-257995647	2.0.10.242	2.0.10.242	10-13-2019	2019-10-13 02:34:28	10:34:28	male	2.0.10.147	140	Red_C.bmp	960	0		0	0	369458	0		0	0	NULL	NULL	NULL	Medium	run1	1	List2	A_T.wav	AV_T	1	1	0	1	369308	150	1	489	369797
Exp2	7	Exp2-7-1	59.936	1.0.0.165	2	right	wangtongfa	-257995647	2.0.10.242	2.0.10.242	10-13-2019	2019-10-13 02:34:28	10:34:28	male	2.0.10.147	141	Blue_S.bmp	1014	0		0	0	371577	1018		0	0	NULL	NULL	NULL	Medium	run1	1	List2	Catch.wav	V_T	1	1	0	1	371427	150	1	730	372157
Exp2	7	Exp2-7-1	59.936	1.0.0.165	2	right	wangtongfa	-257995647	2.0.10.242	2.0.10.242	10-13-2019	2019-10-13 02:34:28	10:34:28	male	2.0.10.147	142	Red_C.bmp	1557	0		0	0	376799	0		0	0	NULL	NULL	NULL	Medium	run1	1	List2	Catch.wav	V_T	1	1	0	1	376649	150	1	716	377365
Exp2	7	Exp2-7-1	59.936	1.0.0.165	2	right	wangtongfa	-257995647	2.0.10.242	2.0.10.242	10-13-2019	2019-10-13 02:34:28	10:34:28	male	2.0.10.147	143	Red_C.bmp	1499	0		0	0	379518	0		0	0	NULL	NULL	NULL	Medium	run1	1	List2	Catch.wav	V_T	1	1	0	1	379368	150	1	381	379749
Exp2	7	Exp2-7-1	59.936	1.0.0.165	2	right	wangtongfa	-257995647	2.0.10.242	2.0.10.242	10-13-2019	2019-10-13 02:34:28	10:34:28	male	2.0.10.147	144	Blue_C.bmp	1428	0		0	0	382171	0		0	0	NULL	NULL	NULL	Medium	run1		List2	A_S.wav	AV_S	0		1	1	382021	150		0	0
Exp2	7	Exp2-7-1	59.936	1.0.0.165	2	right	wangtongfa	-257995647	2.0.10.242	2.0.10.242	10-13-2019	2019-10-13 02:34:28	10:34:28	male	2.0.10.147	145	Catch.bmp	1041	0		0	0	384807	0		0	0	NULL	NULL	NULL	Medium	run1	1	List2	A_T.wav	A_T	1	1	0	1	384657	150	1	564	385221
Exp2	7	Exp2-7-1	59.936	1.0.0.165	2	right	wangtongfa	-257995647	2.0.10.242	2.0.10.242	10-13-2019	2019-10-13 02:34:28	10:34:28	male	2.0.10.147	146	Blue_S.bmp	986	0		0	1	387010	0		0	0	NULL	NULL	NULL	Medium	run1	1	List2	A_T.wav	AV_T	1	1	1	1	386859	151	1	738	387597
Exp2	7	Exp2-7-1	59.936	1.0.0.165	2	right	wangtongfa	-257995647	2.0.10.242	2.0.10.242	10-13-2019	2019-10-13 02:34:28	10:34:28	male	2.0.10.147	147	Blue_S_2.bmp	1439	0		0	0	389145	0		0	0	NULL	NULL	NULL	Medium	run1	1	List2	Catch.wav	V_T	1	1	1	1	388995	150	1	602	389597
Exp2	7	Exp2-7-1	59.936	1.0.0.165	2	right	wangtongfa	-257995647	2.0.10.242	2.0.10.242	10-13-2019	2019-10-13 02:34:28	10:34:28	male	2.0.10.147	148	Catch.bmp	1081	0		0	0	391731	0		0	0	NULL	NULL	NULL	Medium	run1	1	List2	A_T.wav	A_T	1	1	1	1	391581	150	1	768	392349
Exp2	7	Exp2-7-1	59.936	1.0.0.165	2	right	wangtongfa	-257995647	2.0.10.242	2.0.10.242	10-13-2019	2019-10-13 02:34:28	10:34:28	male	2.0.10.147	149	Red_S_2.bmp	1120	0		0	0	393967	0		0	0	NULL	NULL	NULL	Medium	run1		List2	A_S.wav	AV_S	0		0	1	393817	150	1	460	394277
Exp2	7	Exp2-7-1	59.936	1.0.0.165	2	right	wangtongfa	-257995647	2.0.10.242	2.0.10.242	10-13-2019	2019-10-13 02:34:28	10:34:28	male	2.0.10.147	150	Blue_C.bmp	1263	0		0	0	396236	0		0	0	NULL	NULL	NULL	Medium	run1		List2	A_S.wav	AV_S	0		0	1	396086	150		0	0
Exp2	7	Exp2-7-1	59.936	1.0.0.165	2	right	wangtongfa	-257995647	2.0.10.242	2.0.10.242	10-13-2019	2019-10-13 02:34:28	10:34:28	male	2.0.10.147	151	Catch.bmp	1254	0		0	0	398722	0		0	0	NULL	NULL	NULL	Medium	run1	1	List2	A_T.wav	A_T	1	1	0	1	398572	150	1	601	399173
Exp2	7	Exp2-7-1	59.936	1.0.0.165	2	right	wangtongfa	-257995647	2.0.10.242	2.0.10.242	10-13-2019	2019-10-13 02:34:28	10:34:28	male	2.0.10.147	152	Catch.bmp	1484	0		1	0	401124	0		0	0	NULL	NULL	NULL	Medium	run1	1	List2	A_T.wav	A_T	1	1	0	1	400974	150	1	615	401589
Exp2	7	Exp2-7-1	59.936	1.0.0.165	2	right	wangtongfa	-257995647	2.0.10.242	2.0.10.242	10-13-2019	2019-10-13 02:34:28	10:34:28	male	2.0.10.147	153	Catch.bmp	1256	0		0	1	403761	0		0	0	NULL	NULL	NULL	Medium	run1	1	List2	A_T.wav	A_T	1	1	1	1	403610	151	1	698	404308
Exp2	7	Exp2-7-1	59.936	1.0.0.165	2	right	wangtongfa	-257995647	2.0.10.242	2.0.10.242	10-13-2019	2019-10-13 02:34:28	10:34:28	male	2.0.10.147	154	Red_C.bmp	960	0		0	0	406180	0		0	0	NULL	NULL	NULL	Medium	run1	1	List2	A_T.wav	AV_T	1	1	0	1	406030	150	1	494	406524
Exp2	7	Exp2-7-1	59.936	1.0.0.165	2	right	wangtongfa	-257995647	2.0.10.242	2.0.10.242	10-13-2019	2019-10-13 02:34:28	10:34:28	male	2.0.10.147	155	Blue_S_2.bmp	1452	0		0	0	408299	0		0	0	NULL	NULL	NULL	Medium	run1	1	List2	Catch.wav	V_T	1	1	0	2	408149	150	1	863	409012
Exp2	7	Exp2-7-1	59.936	1.0.0.165	2	right	wangtongfa	-257995647	2.0.10.242	2.0.10.242	10-13-2019	2019-10-13 02:34:28	10:34:28	male	2.0.10.147	156	Catch.bmp	838	0		0	0	410901	0		0	0	NULL	NULL	NULL	Medium	run1	1	List2	A_T.wav	A_T	1	1	1	1	410751	150	1	613	411364
Exp2	7	Exp2-7-1	59.936	1.0.0.165	2	right	wangtongfa	-257995647	2.0.10.242	2.0.10.242	10-13-2019	2019-10-13 02:34:28	10:34:28	male	2.0.10.147	157	Red_C_2.bmp	1506	0		0	0	412887	0		0	0	NULL	NULL	NULL	Medium	run1	1	List2	A_T.wav	AV_T	1	1	0	1	412737	150	1	420	413157
Exp2	7	Exp2-7-1	59.936	1.0.0.165	2	right	wangtongfa	-257995647	2.0.10.242	2.0.10.242	10-13-2019	2019-10-13 02:34:28	10:34:28	male	2.0.10.147	158	Catch.bmp	1133	0		0	1	415540	0		0	0	NULL	NULL	NULL	Medium	run1	1	List2	A_T.wav	A_T	1	1	1	1	415389	151	1	639	416028
Exp2	7	Exp2-7-1	59.936	1.0.0.165	2	right	wangtongfa	-257995647	2.0.10.242	2.0.10.242	10-13-2019	2019-10-13 02:34:28	10:34:28	male	2.0.10.147	159	Catch.bmp	909	0		0	0	417825	0		0	0	NULL	NULL	NULL	Medium	run1	1	List2	A_T.wav	A_T	1	1	0	1	417675	150	1	601	418276
Exp2	7	Exp2-7-1	59.936	1.0.0.165	2	right	wangtongfa	-257995647	2.0.10.242	2.0.10.242	10-13-2019	2019-10-13 02:34:28	10:34:28	male	2.0.10.147	160	Red_C_2.bmp	1126	0		0	0	419894	0		0	0	NULL	NULL	NULL	Medium	run1	1	List2	Catch.wav	V_T	1	1	1	1	419744	150	1	500	420244
Exp2	7	Exp2-7-1	59.936	1.0.0.165	2	right	wangtongfa	-257995647	2.0.10.242	2.0.10.242	10-13-2019	2019-10-13 02:34:28	10:34:28	male	2.0.10.147	161	Catch.bmp	1397	0		0	0	422180	0		0	0	NULL	NULL	NULL	Medium	run1		List2	A_S.wav	A_S	0		0	1	422030	150		0	0
Exp2	7	Exp2-7-1	59.936	1.0.0.165	2	right	wangtongfa	-257995647	2.0.10.242	2.0.10.242	10-13-2019	2019-10-13 02:34:28	10:34:28	male	2.0.10.147	162	Red_C_2.bmp	1122	0		0	0	424799	0		0	0	NULL	NULL	NULL	Medium	run1	1	List2	A_T.wav	AV_T	1	1	0	1	424649	150	1	675	425324
Exp2	7	Exp2-7-1	59.936	1.0.0.165	2	right	wangtongfa	-257995647	2.0.10.242	2.0.10.242	10-13-2019	2019-10-13 02:34:28	10:34:28	male	2.0.10.147	163	Red_S.bmp	1071	0		0	0	427068	0		0	0	NULL	NULL	NULL	Medium	run1		List2	Catch.wav	V_S	0		1	1	426918	150		0	0
Exp2	7	Exp2-7-1	59.936	1.0.0.165	2	right	wangtongfa	-257995647	2.0.10.242	2.0.10.242	10-13-2019	2019-10-13 02:34:28	10:34:28	male	2.0.10.147	164	Blue_S.bmp	927	0		0	0	429354	0		0	0	NULL	NULL	NULL	Medium	run1	1	List2	Catch.wav	V_T	1	1	0	1	429204	150	1	577	429781
Exp2	7	Exp2-7-1	59.936	1.0.0.165	2	right	wangtongfa	-257995647	2.0.10.242	2.0.10.242	10-13-2019	2019-10-13 02:34:28	10:34:28	male	2.0.10.147	165	Catch.bmp	1471	0		0	1	431440	0		0	0	NULL	NULL	NULL	Medium	run1		List2	A_S.wav	A_S	0		1	1	431289	151		0	0
Exp2	7	Exp2-7-1	59.936	1.0.0.165	2	right	wangtongfa	-257995647	2.0.10.242	2.0.10.242	10-13-2019	2019-10-13 02:34:28	10:34:28	male	2.0.10.147	166	Catch.bmp	870	0		0	0	434126	0		0	0	NULL	NULL	NULL	Medium	run1		List2	A_S.wav	A_S	0		0	1	433976	150		0	0
Exp2	7	Exp2-7-1	59.936	1.0.0.165	2	right	wangtongfa	-257995647	2.0.10.242	2.0.10.242	10-13-2019	2019-10-13 02:34:28	10:34:28	male	2.0.10.147	167	Red_C_2.bmp	815	0		0	0	436211	0		0	0	NULL	NULL	NULL	Medium	run1	1	List2	Catch.wav	V_T	1	1	1	1	436061	150	1	503	436564
Exp2	7	Exp2-7-1	59.936	1.0.0.165	2	right	wangtongfa	-257995647	2.0.10.242	2.0.10.242	10-13-2019	2019-10-13 02:34:28	10:34:28	male	2.0.10.147	168	Catch.bmp	1442	0		0	0	438180	0		0	0	NULL	NULL	NULL	Medium	run1	1	List2	A_T.wav	A_T	1	1	1	1	438030	150	1	590	438620
Exp2	7	Exp2-7-1	59.936	1.0.0.165	2	right	wangtongfa	-257995647	2.0.10.242	2.0.10.242	10-13-2019	2019-10-13 02:34:28	10:34:28	male	2.0.10.147	169	Red_C_2.bmp	1559	0		0	0	440783	0		0	0	NULL	NULL	NULL	Medium	run1	1	List2	A_T.wav	AV_T	1	1	0	1	440633	150	1	516	441149
Exp2	7	Exp2-7-1	59.936	1.0.0.165	2	right	wangtongfa	-257995647	2.0.10.242	2.0.10.242	10-13-2019	2019-10-13 02:34:28	10:34:28	male	2.0.10.147	170	Blue_C_2.bmp	919	0		0	0	443502	0		0	0	NULL	NULL	NULL	Medium	run1		List2	Catch.wav	V_S	0		1	1	443352	150		0	0
Exp2	7	Exp2-7-1	59.936	1.0.0.165	2	right	wangtongfa	-257995647	2.0.10.242	2.0.10.242	10-13-2019	2019-10-13 02:34:28	10:34:28	male	2.0.10.147	171	Red_S_2.bmp	1149	0		0	0	445638	0		0	0	NULL	NULL	NULL	Medium	run1		List2	A_S.wav	AV_S	0		0	1	445488	150		0	0
Exp2	7	Exp2-7-1	59.936	1.0.0.165	2	right	wangtongfa	-257995647	2.0.10.242	2.0.10.242	10-13-2019	2019-10-13 02:34:28	10:34:28	male	2.0.10.147	172	Catch.bmp	1447	0		0	0	448007	0		0	0	NULL	NULL	NULL	Medium	run1	1	List2	A_T.wav	A_T	1	1	0	1	447857	150	1	547	448404
Exp2	7	Exp2-7-1	59.936	1.0.0.165	2	right	wangtongfa	-257995647	2.0.10.242	2.0.10.242	10-13-2019	2019-10-13 02:34:28	10:34:28	male	2.0.10.147	173	Blue_S.bmp	921	0		0	0	450610	0		0	0	NULL	NULL	NULL	Medium	run1	1	List2	Catch.wav	V_T	1	1	0	1	450460	150	1	697	451157
Exp2	7	Exp2-7-1	59.936	1.0.0.165	2	right	wangtongfa	-257995647	2.0.10.242	2.0.10.242	10-13-2019	2019-10-13 02:34:28	10:34:28	male	2.0.10.147	174	Catch.bmp	1398	0		0	1	452679	0		0	0	NULL	NULL	NULL	Medium	run1	1	List2	A_T.wav	A_T	1	1	1	1	452528	151	1	564	453092
Exp2	7	Exp2-7-1	59.936	1.0.0.165	2	right	wangtongfa	-257995647	2.0.10.242	2.0.10.242	10-13-2019	2019-10-13 02:34:28	10:34:28	male	2.0.10.147	175	Blue_S.bmp	1284	0		0	0	455231	0		0	0	NULL	NULL	NULL	Medium	run1	1	List2	A_T.wav	AV_T	1	1	0	1	455081	150	1	595	455676
Exp2	7	Exp2-7-1	59.936	1.0.0.165	2	right	wangtongfa	-257995647	2.0.10.242	2.0.10.242	10-13-2019	2019-10-13 02:34:28	10:34:28	male	2.0.10.147	176	Red_C.bmp	1373	0		0	0	457667	0		0	0	NULL	NULL	NULL	Medium	run1	1	List2	Catch.wav	V_T	1	1	1	1	457517	150	1	471	457988
Exp2	7	Exp2-7-1	59.936	1.0.0.165	2	right	wangtongfa	-257995647	2.0.10.242	2.0.10.242	10-13-2019	2019-10-13 02:34:28	10:34:28	male	2.0.10.147	177	Red_S_2.bmp	1308	0		0	0	460203	0		0	0	NULL	NULL	NULL	Medium	run1		List2	Catch.wav	V_S	0		0	1	460053	150	1	415	460468
Exp2	7	Exp2-7-1	59.936	1.0.0.165	2	right	wangtongfa	-257995647	2.0.10.242	2.0.10.242	10-13-2019	2019-10-13 02:34:28	10:34:28	male	2.0.10.147	178	Red_C_2.bmp	1184	0		1	0	462672	0		0	0	NULL	NULL	NULL	Medium	run1	1	List2	Catch.wav	V_T	1	1	0	1	462522	150	1	459	462981
Exp2	7	Exp2-7-1	59.936	1.0.0.165	2	right	wangtongfa	-257995647	2.0.10.242	2.0.10.242	10-13-2019	2019-10-13 02:34:28	10:34:28	male	2.0.10.147	179	Blue_S_2.bmp	1309	0		0	0	465008	0		0	0	NULL	NULL	NULL	Medium	run1	1	List2	A_T.wav	AV_T	1	1	1	1	464858	150	1	786	465644
Exp2	7	Exp2-7-1	59.936	1.0.0.165	2	right	wangtongfa	-257995647	2.0.10.242	2.0.10.242	10-13-2019	2019-10-13 02:34:28	10:34:28	male	2.0.10.147	180	Red_C.bmp	1514	0		1	0	467477	0		0	0	NULL	NULL	NULL	Medium	run1	1	List2	A_T.wav	AV_T	1	1	0	1	467327	150	1	446	467773
Exp2	7	Exp2-7-1	59.936	1.0.0.165	2	right	wangtongfa	-257995647	2.0.10.242	2.0.10.242	10-13-2019	2019-10-13 02:34:28	10:34:28	male	2.0.10.147	181	Red_S_2.bmp	1048	0		0	0	470147	0		0	0	NULL	NULL	NULL	Medium	run1		List2	Catch.wav	V_S	0		0	1	469997	150	1	406	470403
Exp2	7	Exp2-7-1	59.936	1.0.0.165	2	right	wangtongfa	-257995647	2.0.10.242	2.0.10.242	10-13-2019	2019-10-13 02:34:28	10:34:28	male	2.0.10.147	182	Red_C.bmp	970	0		0	0	472349	0		0	0	NULL	NULL	NULL	Medium	run1	1	List2	A_T.wav	AV_T	1	1	1	1	472199	150	1	629	472828
Exp2	7	Exp2-7-1	59.936	1.0.0.165	2	right	wangtongfa	-257995647	2.0.10.242	2.0.10.242	10-13-2019	2019-10-13 02:34:28	10:34:28	male	2.0.10.147	183	Red_C.bmp	1183	0		0	0	474468	0		0	0	NULL	NULL	NULL	Medium	run1	1	List2	Catch.wav	V_T	1	1	1	1	474318	150	1	573	474891
Exp2	7	Exp2-7-1	59.936	1.0.0.165	2	right	wangtongfa	-257995647	2.0.10.242	2.0.10.242	10-13-2019	2019-10-13 02:34:28	10:34:28	male	2.0.10.147	184	Red_S.bmp	1122	0		0	0	476804	0		0	0	NULL	NULL	NULL	Medium	run1		List2	A_S.wav	AV_S	0		1	1	476654	150		0	0
Exp2	7	Exp2-7-1	59.936	1.0.0.165	2	right	wangtongfa	-257995647	2.0.10.242	2.0.10.242	10-13-2019	2019-10-13 02:34:28	10:34:28	male	2.0.10.147	185	Catch.bmp	1141	0		0	0	479140	0		0	0	NULL	NULL	NULL	Medium	run1	1	List2	A_T.wav	A_T	1	1	0	1	478990	150	1	701	479691
Exp2	7	Exp2-7-1	59.936	1.0.0.165	2	right	wangtongfa	-257995647	2.0.10.242	2.0.10.242	10-13-2019	2019-10-13 02:34:28	10:34:28	male	2.0.10.147	186	Catch.bmp	1191	0		0	0	481442	0		0	0	NULL	NULL	NULL	Medium	run1	1	List2	A_T.wav	A_T	1	1	0	1	481292	150	1	711	482003
Exp2	7	Exp2-7-1	59.936	1.0.0.165	2	right	wangtongfa	-257995647	2.0.10.242	2.0.10.242	10-13-2019	2019-10-13 02:34:28	10:34:28	male	2.0.10.147	187	Catch.bmp	1293	0		0	1	483795	0		0	0	NULL	NULL	NULL	Medium	run1		List2	A_S.wav	A_S	0		1	1	483644	151		0	0
Exp2	7	Exp2-7-1	59.936	1.0.0.165	2	right	wangtongfa	-257995647	2.0.10.242	2.0.10.242	10-13-2019	2019-10-13 02:34:28	10:34:28	male	2.0.10.147	188	Blue_S_2.bmp	867	0		0	0	486297	0		0	0	NULL	NULL	NULL	Medium	run1	1	List2	A_T.wav	AV_T	1	1	0	1	486147	150	1	768	486915
Exp2	7	Exp2-7-1	59.936	1.0.0.165	2	right	wangtongfa	-257995647	2.0.10.242	2.0.10.242	10-13-2019	2019-10-13 02:34:28	10:34:28	male	2.0.10.147	189	Blue_S_2.bmp	1322	0		0	0	488316	0		0	0	NULL	NULL	NULL	Medium	run1	1	List2	Catch.wav	V_T	1	1	1	1	488166	150	1	653	488819
Exp2	7	Exp2-7-1	59.936	1.0.0.165	2	right	wangtongfa	-257995647	2.0.10.242	2.0.10.242	10-13-2019	2019-10-13 02:34:28	10:34:28	male	2.0.10.147	190	Catch.bmp	1146	0		0	0	490785	0		0	0	NULL	NULL	NULL	Medium	run1	1	List2	A_T.wav	A_T	1	1	1	1	490635	150	1	528	491163
Exp2	7	Exp2-7-1	59.936	1.0.0.165	2	right	wangtongfa	-257995647	2.0.10.242	2.0.10.242	10-13-2019	2019-10-13 02:34:28	10:34:28	male	2.0.10.147	191	Red_C_2.bmp	1432	0		0	0	493088	0		0	0	NULL	NULL	NULL	Medium	run1	1	List2	Catch.wav	V_T	1	1	0	2	492938	150	1	666	493604
Exp2	7	Exp2-7-1	59.936	1.0.0.165	2	right	wangtongfa	-257995647	2.0.10.242	2.0.10.242	10-13-2019	2019-10-13 02:34:28	10:34:28	male	2.0.10.147	192	Blue_S_2.bmp	1438	0		0	0	495674	0		0	0	NULL	NULL	NULL	Medium	run1	1	List2	A_T.wav	AV_T	1	1	0	1	495524	150	1	847	496371
Exp2	7	Exp2-7-1	59.936	1.0.0.165	2	right	wangtongfa	-257995647	2.0.10.242	2.0.10.242	10-13-2019	2019-10-13 02:34:28	10:34:28	male	2.0.10.147	193	Red_C.bmp	933	0		0	0	498260	0		0	0	NULL	NULL	NULL	Medium	run1	1	List2	A_T.wav	AV_T	1	1	0	1	498110	150	1	573	498683
Exp2	7	Exp2-7-1	59.936	1.0.0.165	2	right	wangtongfa	-257995647	2.0.10.242	2.0.10.242	10-13-2019	2019-10-13 02:34:28	10:34:28	male	2.0.10.147	194	Red_C_2.bmp	856	0		0	0	500345	0		0	0	NULL	NULL	NULL	Medium	run1	1	List2	A_T.wav	AV_T	1	1	0	1	500195	150	1	432	500627
Exp2	7	Exp2-7-1	59.936	1.0.0.165	2	right	wangtongfa	-257995647	2.0.10.242	2.0.10.242	10-13-2019	2019-10-13 02:34:28	10:34:28	male	2.0.10.147	195	Red_S_2.bmp	1495	0		0	0	502364	0		0	0	NULL	NULL	NULL	Medium	run1		List2	Catch.wav	V_S	0		1	1	502214	150		0	0
Exp2	7	Exp2-7-1	59.936	1.0.0.165	2	right	wangtongfa	-257995647	2.0.10.242	2.0.10.242	10-13-2019	2019-10-13 02:34:28	10:34:28	male	2.0.10.147	196	Catch.bmp	1463	0		0	1	505084	0		0	0	NULL	NULL	NULL	Medium	run1	1	List2	A_T.wav	A_T	1	1	1	1	504933	151	1	582	505515
Exp2	7	Exp2-7-1	59.936	1.0.0.165	2	right	wangtongfa	-257995647	2.0.10.242	2.0.10.242	10-13-2019	2019-10-13 02:34:28	10:34:28	male	2.0.10.147	197	Blue_C_2.bmp	988	0		0	0	507703	0		0	0	NULL	NULL	NULL	Medium	run1		List2	A_S.wav	AV_S	0		0	1	507553	150		0	0
Exp2	7	Exp2-7-1	59.936	1.0.0.165	2	right	wangtongfa	-257995647	2.0.10.242	2.0.10.242	10-13-2019	2019-10-13 02:34:28	10:34:28	male	2.0.10.147	198	Catch.bmp	1414	0		0	0	509922	0		0	0	NULL	NULL	NULL	Medium	run1	1	List2	A_T.wav	A_T	1	1	0	1	509772	150	1	559	510331
Exp2	7	Exp2-7-1	59.936	1.0.0.165	2	right	wangtongfa	-257995647	2.0.10.242	2.0.10.242	10-13-2019	2019-10-13 02:34:28	10:34:28	male	2.0.10.147	199	Red_C_2.bmp	1219	0		0	0	512491	0		0	0	NULL	NULL	NULL	Medium	run1	1	List2	Catch.wav	V_T	1	1	1	1	512341	150	1	598	512939
Exp2	7	Exp2-7-1	59.936	1.0.0.165	2	right	wangtongfa	-257995647	2.0.10.242	2.0.10.242	10-13-2019	2019-10-13 02:34:28	10:34:28	male	2.0.10.147	200	Blue_S.bmp	1529	0		0	1	514861	0		0	0	NULL	NULL	NULL	Medium	run1	1	List2	A_T.wav	AV_T	1	1	1	1	514710	151	1	709	515419
Exp2	7	Exp2-7-1	59.936	1.0.0.165	2	right	wangtongfa	-257995647	2.0.10.242	2.0.10.242	10-13-2019	2019-10-13 02:34:28	10:34:28	male	2.0.10.147	201	Blue_S_2.bmp	1320	0		0	0	517547	0		0	0	NULL	NULL	NULL	Medium	run1	1	List2	Catch.wav	V_T	1	1	0	1	517397	150	1	694	518091
Exp2	7	Exp2-7-1	59.936	1.0.0.165	2	right	wangtongfa	-257995647	2.0.10.242	2.0.10.242	10-13-2019	2019-10-13 02:34:28	10:34:28	male	2.0.10.147	202	Red_C.bmp	841	0		0	0	520016	0		0	0	NULL	NULL	NULL	Medium	run1	1	List2	Catch.wav	V_T	1	1	0	1	519866	150	1	529	520395
Exp2	7	Exp2-7-1	59.936	1.0.0.165	2	right	wangtongfa	-257995647	2.0.10.242	2.0.10.242	10-13-2019	2019-10-13 02:34:28	10:34:28	male	2.0.10.147	203	Red_S_2.bmp	845	0		0	0	522018	0		0	0	NULL	NULL	NULL	Medium	run1		List2	A_S.wav	AV_S	0		1	1	521868	150		0	0
Exp2	7	Exp2-7-1	59.936	1.0.0.165	2	right	wangtongfa	-257995647	2.0.10.242	2.0.10.242	10-13-2019	2019-10-13 02:34:28	10:34:28	male	2.0.10.147	204	Red_C.bmp	1062	0		0	0	524087	0		0	0	NULL	NULL	NULL	Medium	run1	1	List2	A_T.wav	AV_T	1	1	0	1	523937	150	1	523	524460
Exp2	7	Exp2-7-1	59.936	1.0.0.165	2	right	wangtongfa	-257995647	2.0.10.242	2.0.10.242	10-13-2019	2019-10-13 02:34:28	10:34:28	male	2.0.10.147	205	Catch.bmp	1203	0		0	0	526306	0		0	0	NULL	NULL	NULL	Medium	run1		List2	A_S.wav	A_S	0		0	1	526156	150		0	0
Exp2	7	Exp2-7-1	59.936	1.0.0.165	2	right	wangtongfa	-257995647	2.0.10.242	2.0.10.242	10-13-2019	2019-10-13 02:34:28	10:34:28	male	2.0.10.147	206	Catch.bmp	1228	0		0	0	528725	0		0	0	NULL	NULL	NULL	Medium	run1	1	List2	A_T.wav	A_T	1	1	0	1	528575	150	1	604	529179
Exp2	7	Exp2-7-1	59.936	1.0.0.165	2	right	wangtongfa	-257995647	2.0.10.242	2.0.10.242	10-13-2019	2019-10-13 02:34:28	10:34:28	male	2.0.10.147	207	Red_C_2.bmp	1558	0		0	0	531111	0		0	0	NULL	NULL	NULL	Medium	run1	1	List2	Catch.wav	V_T	1	1	1	1	530961	150	1	586	531547
Exp2	7	Exp2-7-1	59.936	1.0.0.165	2	right	wangtongfa	-257995647	2.0.10.242	2.0.10.242	10-13-2019	2019-10-13 02:34:28	10:34:28	male	2.0.10.147	208	Blue_S_2.bmp	1103	0		1	0	533830	0		0	0	NULL	NULL	NULL	Medium	run1	1	List2	Catch.wav	V_T	1	1	0	1	533680	150	1	619	534299
Exp2	7	Exp2-7-1	59.936	1.0.0.165	2	right	wangtongfa	-257995647	2.0.10.242	2.0.10.242	10-13-2019	2019-10-13 02:34:28	10:34:28	male	2.0.10.147	209	Blue_S.bmp	1509	0		0	0	536083	0		0	0	NULL	NULL	NULL	Medium	run1	1	List2	A_T.wav	AV_T	1	1	1	1	535933	150	1	1453	537386
Exp2	7	Exp2-7-1	59.936	1.0.0.165	2	right	wangtongfa	-257995647	2.0.10.242	2.0.10.242	10-13-2019	2019-10-13 02:34:28	10:34:28	male	2.0.10.147	210	Catch.bmp	1503	0		0	0	538752	0		0	0	NULL	NULL	NULL	Medium	run1	1	List2	A_T.wav	A_T	1	1	0	1	538602	150	1	624	539226
Exp2	7	Exp2-7-1	59.936	1.0.0.165	2	right	wangtongfa	-257995647	2.0.10.242	2.0.10.242	10-13-2019	2019-10-13 02:34:28	10:34:28	male	2.0.10.147	211	Blue_S_2.bmp	1502	0		0	0	541405	0		0	0	NULL	NULL	NULL	Medium	run1	1	List2	Catch.wav	V_T	1	1	1	1	541255	150	1	467	541722
Exp2	7	Exp2-7-1	59.936	1.0.0.165	2	right	wangtongfa	-257995647	2.0.10.242	2.0.10.242	10-13-2019	2019-10-13 02:34:28	10:34:28	male	2.0.10.147	212	Red_C.bmp	1374	0		0	0	544058	0		0	0	NULL	NULL	NULL	Medium	run1	1	List2	A_T.wav	AV_T	1	1	0	1	543908	150	1	518	544426
Exp2	7	Exp2-7-1	59.936	1.0.0.165	2	right	wangtongfa	-257995647	2.0.10.242	2.0.10.242	10-13-2019	2019-10-13 02:34:28	10:34:28	male	2.0.10.147	213	Catch.bmp	1277	0		0	0	546594	0		0	0	NULL	NULL	NULL	Medium	run1		List2	A_S.wav	A_S	0		0	1	546444	150		0	0
Exp2	7	Exp2-7-1	59.936	1.0.0.165	2	right	wangtongfa	-257995647	2.0.10.242	2.0.10.242	10-13-2019	2019-10-13 02:34:28	10:34:28	male	2.0.10.147	214	Blue_S.bmp	813	0		0	0	549080	0		0	0	NULL	NULL	NULL	Medium	run1	1	List2	Catch.wav	V_T	0		0	1	548930	150		0	0
Exp2	7	Exp2-7-1	59.936	1.0.0.165	2	right	wangtongfa	-257995647	2.0.10.242	2.0.10.242	10-13-2019	2019-10-13 02:34:28	10:34:28	male	2.0.10.147	215	Catch.bmp	1424	0		0	0	551115	0		0	0	NULL	NULL	NULL	Medium	run1	1	List2	A_T.wav	A_T	1	1	1	1	550965	150	1	557	551522
Exp2	7	Exp2-7-1	59.936	1.0.0.165	2	right	wangtongfa	-257995647	2.0.10.242	2.0.10.242	10-13-2019	2019-10-13 02:34:28	10:34:28	male	2.0.10.147	216	Blue_S_2.bmp	1380	0		0	0	553701	0		0	0	NULL	NULL	NULL	Medium	run1	1	List2	A_T.wav	AV_T	1	1	0	1	553551	150	1	652	554203
Exp2	7	Exp2-7-1	59.936	1.0.0.165	2	right	wangtongfa	-257995647	2.0.10.242	2.0.10.242	10-13-2019	2019-10-13 02:34:28	10:34:28	male	2.0.10.147	217	Catch.bmp	1507	0		0	0	556237	0		0	0	NULL	NULL	NULL	Medium	run1		List2	A_S.wav	A_S	0		0	1	556087	150		0	0
Exp2	7	Exp2-7-1	59.936	1.0.0.165	2	right	wangtongfa	-257995647	2.0.10.242	2.0.10.242	10-13-2019	2019-10-13 02:34:28	10:34:28	male	2.0.10.147	218	Catch.bmp	1226	0		0	0	558957	0		0	0	NULL	NULL	NULL	Medium	run1		List2	A_S.wav	A_S	0		0	1	558807	150		0	0
Exp2	7	Exp2-7-1	59.936	1.0.0.165	2	right	wangtongfa	-257995647	2.0.10.242	2.0.10.242	10-13-2019	2019-10-13 02:34:28	10:34:28	male	2.0.10.147	219	Catch.bmp	1221	0		0	0	561393	0		0	0	NULL	NULL	NULL	Medium	run1	1	List2	A_T.wav	A_T	1	1	0	1	561243	150	1	511	561754
Exp2	7	Exp2-7-1	59.936	1.0.0.165	2	right	wangtongfa	-257995647	2.0.10.242	2.0.10.242	10-13-2019	2019-10-13 02:34:28	10:34:28	male	2.0.10.147	220	Red_C_2.bmp	1290	0		0	0	563762	0		0	0	NULL	NULL	NULL	Medium	run1	1	List2	A_T.wav	AV_T	1	1	0	1	563612	150	1	526	564138
Exp2	7	Exp2-7-1	59.936	1.0.0.165	2	right	wangtongfa	-257995647	2.0.10.242	2.0.10.242	10-13-2019	2019-10-13 02:34:28	10:34:28	male	2.0.10.147	221	Catch.bmp	1205	0		1	0	566214	0		0	0	NULL	NULL	NULL	Medium	run1	1	List2	A_T.wav	A_T	1	1	0	1	566064	150	1	570	566634
Exp2	7	Exp2-7-1	59.936	1.0.0.165	2	right	wangtongfa	-257995647	2.0.10.242	2.0.10.242	10-13-2019	2019-10-13 02:34:28	10:34:28	male	2.0.10.147	222	Catch.bmp	1019	0		0	0	568567	0		0	0	NULL	NULL	NULL	Medium	run1	1	List2	A_T.wav	A_T	1	1	0	1	568417	150	1	642	569059
Exp2	7	Exp2-7-1	59.936	1.0.0.165	2	right	wangtongfa	-257995647	2.0.10.242	2.0.10.242	10-13-2019	2019-10-13 02:34:28	10:34:28	male	2.0.10.147	223	Red_C_2.bmp	1430	0		0	0	570736	0		0	0	NULL	NULL	NULL	Medium	run1	1	List2	Catch.wav	V_T	1	1	0	1	570586	150	1	544	571130
Exp2	7	Exp2-7-1	59.936	1.0.0.165	2	right	wangtongfa	-257995647	2.0.10.242	2.0.10.242	10-13-2019	2019-10-13 02:34:28	10:34:28	male	2.0.10.147	224	Blue_S_2.bmp	1063	0		0	0	573322	0		0	0	NULL	NULL	NULL	Medium	run1	1	List2	Catch.wav	V_T	1	1	0	1	573172	150	1	526	573698
Exp2	7	Exp2-7-1	59.936	1.0.0.165	2	right	wangtongfa	-257995647	2.0.10.242	2.0.10.242	10-13-2019	2019-10-13 02:34:28	10:34:28	male	2.0.10.147	225	Blue_S_2.bmp	994	0		0	0	575541	0		0	0	NULL	NULL	NULL	Medium	run1	1	List2	Catch.wav	V_T	1	1	0	1	575391	150	1	475	575866
Exp2	7	Exp2-7-1	59.936	1.0.0.165	2	right	wangtongfa	-257995647	2.0.10.242	2.0.10.242	10-13-2019	2019-10-13 02:34:28	10:34:28	male	2.0.10.147	226	Red_C.bmp	1462	0		0	0	577693	0		0	0	NULL	NULL	NULL	Medium	run1	1	List2	A_T.wav	AV_T	1	1	1	1	577543	150	1	411	577954
Exp2	7	Exp2-7-1	59.936	1.0.0.165	2	right	wangtongfa	-257995647	2.0.10.242	2.0.10.242	10-13-2019	2019-10-13 02:34:28	10:34:28	male	2.0.10.147	227	Red_C_2.bmp	981	0		0	1	580313	0		0	0	NULL	NULL	NULL	Medium	run1	1	List2	A_T.wav	AV_T	1	1	1	1	580162	151	1	473	580635
Exp2	7	Exp2-7-1	59.936	1.0.0.165	2	right	wangtongfa	-257995647	2.0.10.242	2.0.10.242	10-13-2019	2019-10-13 02:34:28	10:34:28	male	2.0.10.147	228	Blue_S_2.bmp	1032	0		0	0	582448	0		0	0	NULL	NULL	NULL	Medium	run1	1	List2	A_T.wav	AV_T	1	1	0	1	582298	150	1	528	582826
Exp2	7	Exp2-7-1	59.936	1.0.0.165	2	right	wangtongfa	-257995647	2.0.10.242	2.0.10.242	10-13-2019	2019-10-13 02:34:28	10:34:28	male	2.0.10.147	229	Blue_C_2.bmp	1328	0		0	0	584634	0		0	0	NULL	NULL	NULL	Medium	run1		List2	A_S.wav	AV_S	0		0	1	584484	150		0	0
Exp2	7	Exp2-7-1	59.936	1.0.0.165	2	right	wangtongfa	-257995647	2.0.10.242	2.0.10.242	10-13-2019	2019-10-13 02:34:28	10:34:28	male	2.0.10.147	230	Blue_S_2.bmp	1389	0		0	0	587170	0		0	0	NULL	NULL	NULL	Medium	run1	1	List2	A_T.wav	AV_T	1	1	0	1	587020	150	1	646	587666
Exp2	7	Exp2-7-1	59.936	1.0.0.165	2	right	wangtongfa	-257995647	2.0.10.242	2.0.10.242	10-13-2019	2019-10-13 02:34:28	10:34:28	male	2.0.10.147	231	Catch.bmp	1385	0		0	0	589706	0		0	0	NULL	NULL	NULL	Medium	run1	1	List2	A_T.wav	A_T	1	1	0	1	589556	150	1	622	590178
Exp2	7	Exp2-7-1	59.936	1.0.0.165	2	right	wangtongfa	-257995647	2.0.10.242	2.0.10.242	10-13-2019	2019-10-13 02:34:28	10:34:28	male	2.0.10.147	232	Catch.bmp	948	0		0	0	592242	0		0	0	NULL	NULL	NULL	Medium	run1	1	List2	A_T.wav	A_T	1	1	0	1	592092	150	1	446	592538
Exp2	7	Exp2-7-1	59.936	1.0.0.165	2	right	wangtongfa	-257995647	2.0.10.242	2.0.10.242	10-13-2019	2019-10-13 02:34:28	10:34:28	male	2.0.10.147	233	Blue_S_2.bmp	1358	0		0	0	594344	0		0	0	NULL	NULL	NULL	Medium	run1	1	List2	Catch.wav	V_T	1	1	0	1	594194	150	1	528	594722
Exp2	7	Exp2-7-1	59.936	1.0.0.165	2	right	wangtongfa	-257995647	2.0.10.242	2.0.10.242	10-13-2019	2019-10-13 02:34:28	10:34:28	male	2.0.10.147	234	Blue_S_2.bmp	969	0		0	0	596863	0		0	0	NULL	NULL	NULL	Medium	run1	1	List2	Catch.wav	V_T	1	1	0	1	596713	150	1	513	597226
Exp2	7	Exp2-7-1	59.936	1.0.0.165	2	right	wangtongfa	-257995647	2.0.10.242	2.0.10.242	10-13-2019	2019-10-13 02:34:28	10:34:28	male	2.0.10.147	235	Catch.bmp	1408	0		0	0	598982	0		0	0	NULL	NULL	NULL	Medium	run1	1	List2	A_T.wav	A_T	1	1	1	1	598832	150	1	634	599466
Exp2	7	Exp2-7-1	59.936	1.0.0.165	2	right	wangtongfa	-257995647	2.0.10.242	2.0.10.242	10-13-2019	2019-10-13 02:34:28	10:34:28	male	2.0.10.147	236	Red_C_2.bmp	957	0		0	1	601552	0		0	0	NULL	NULL	NULL	Medium	run1	1	List2	Catch.wav	V_T	1	1	1	1	601401	151	1	408	601809
Exp2	7	Exp2-7-1	59.936	1.0.0.165	2	right	wangtongfa	-257995647	2.0.10.242	2.0.10.242	10-13-2019	2019-10-13 02:34:28	10:34:28	male	2.0.10.147	237	Red_C_2.bmp	1449	0		1	0	603670	0		0	0	NULL	NULL	NULL	Medium	run1	1	List2	Catch.wav	V_T	1	1	0	1	603520	150	1	434	603954
Exp2	7	Exp2-7-1	59.936	1.0.0.165	2	right	wangtongfa	-257995647	2.0.10.242	2.0.10.242	10-13-2019	2019-10-13 02:34:28	10:34:28	male	2.0.10.147	238	Catch.bmp	908	0		0	0	606273	0		0	0	NULL	NULL	NULL	Medium	run1	1	List2	A_T.wav	A_T	1	1	1	1	606123	150	1	590	606713
Exp2	7	Exp2-7-1	59.936	1.0.0.165	2	right	wangtongfa	-257995647	2.0.10.242	2.0.10.242	10-13-2019	2019-10-13 02:34:28	10:34:28	male	2.0.10.147	239	Red_C_2.bmp	810	0		0	0	608342	0		0	0	NULL	NULL	NULL	Medium	run1	1	List2	A_T.wav	AV_T	1	1	0	1	608192	150	1	449	608641
Exp2	7	Exp2-7-1	59.936	1.0.0.165	2	right	wangtongfa	-257995647	2.0.10.242	2.0.10.242	10-13-2019	2019-10-13 02:34:28	10:34:28	male	2.0.10.147	240	Blue_S.bmp	1587	0		0	0	610311	0		0	0	NULL	NULL	NULL	Medium	run1	1	List2	A_T.wav	AV_T	1	1	0	1	610161	150	1	512	610673
Exp2	7	Exp2-7-1	59.936	1.0.0.165	2	right	wangtongfa	-257995647	2.0.10.242	2.0.10.242	10-13-2019	2019-10-13 02:34:28	10:34:28	male	2.0.10.147	241	Catch.bmp	1058	0		0	0	613047	0		0	0	NULL	NULL	NULL	Medium	run1		List2	A_S.wav	A_S	0		0	1	612897	150		0	0
Exp2	7	Exp2-7-1	59.936	1.0.0.165	2	right	wangtongfa	-257995647	2.0.10.242	2.0.10.242	10-13-2019	2019-10-13 02:34:28	10:34:28	male	2.0.10.147	242	Red_C_2.bmp	1073	0		0	0	615316	0		0	0	NULL	NULL	NULL	Medium	run1	1	List2	Catch.wav	V_T	1	1	1	1	615166	150	1	459	615625
Exp2	7	Exp2-7-1	59.936	1.0.0.165	2	right	wangtongfa	-257995647	2.0.10.242	2.0.10.242	10-13-2019	2019-10-13 02:34:28	10:34:28	male	2.0.10.147	243	Blue_S.bmp	1021	0		0	0	617552	0		0	0	NULL	NULL	NULL	Medium	run1	1	List2	Catch.wav	V_T	1	1	0	1	617402	150	1	511	617913
Exp2	7	Exp2-7-1	59.936	1.0.0.165	2	right	wangtongfa	-257995647	2.0.10.242	2.0.10.242	10-13-2019	2019-10-13 02:34:28	10:34:28	male	2.0.10.147	244	Blue_S_2.bmp	1265	0		0	1	619721	0		0	0	NULL	NULL	NULL	Medium	run1	1	List2	A_T.wav	AV_T	1	1	1	1	619570	151	1	519	620089
Exp2	7	Exp2-7-1	59.936	1.0.0.165	2	right	wangtongfa	-257995647	2.0.10.242	2.0.10.242	10-13-2019	2019-10-13 02:34:28	10:34:28	male	2.0.10.147	245	Red_C_2.bmp	1150	0		0	0	622140	0		0	0	NULL	NULL	NULL	Medium	run1	1	List2	Catch.wav	V_T	1	1	0	1	621990	150	1	419	622409
Exp2	7	Exp2-7-1	59.936	1.0.0.165	2	right	wangtongfa	-257995647	2.0.10.242	2.0.10.242	10-13-2019	2019-10-13 02:34:28	10:34:28	male	2.0.10.147	246	Red_C.bmp	1468	0		0	0	624442	0		0	0	NULL	NULL	NULL	Medium	run1	1	List2	A_T.wav	AV_T	1	1	1	1	624292	150	1	381	624673
Exp2	7	Exp2-7-1	59.936	1.0.0.165	2	right	wangtongfa	-257995647	2.0.10.242	2.0.10.242	10-13-2019	2019-10-13 02:34:28	10:34:28	male	2.0.10.147	247	Blue_S_2.bmp	1417	0		0	0	627062	0		0	0	NULL	NULL	NULL	Medium	run1	1	List2	A_T.wav	AV_T	1	1	0	1	626912	150	1	465	627377
Exp2	7	Exp2-7-1	59.936	1.0.0.165	2	right	wangtongfa	-257995647	2.0.10.242	2.0.10.242	10-13-2019	2019-10-13 02:34:28	10:34:28	male	2.0.10.147	248	Red_C.bmp	1232	0		0	0	629631	0		0	0	NULL	NULL	NULL	Medium	run1	1	List2	Catch.wav	V_T	1	1	0	1	629481	150	1	401	629882
Exp2	7	Exp2-7-1	59.936	1.0.0.165	2	right	wangtongfa	-257995647	2.0.10.242	2.0.10.242	10-13-2019	2019-10-13 02:34:28	10:34:28	male	2.0.10.147	249	Catch.bmp	1321	0		0	0	632017	0		0	0	NULL	NULL	NULL	Medium	run1	1	List2	A_T.wav	A_T	1	1	0	1	631867	150	1	526	632393
Exp2	7	Exp2-7-1	59.936	1.0.0.165	2	right	wangtongfa	-257995647	2.0.10.242	2.0.10.242	10-13-2019	2019-10-13 02:34:28	10:34:28	male	2.0.10.147	250	Red_C_2.bmp	1519	0		0	0	634486	0		0	0	NULL	NULL	NULL	Medium	run1	1	List2	A_T.wav	AV_T	1	1	0	1	634336	150	1	393	634729
Exp2	7	Exp2-7-1	59.936	1.0.0.165	2	right	wangtongfa	-257995647	2.0.10.242	2.0.10.242	10-13-2019	2019-10-13 02:34:28	10:34:28	male	2.0.10.147	251	Blue_S.bmp	838	0		0	0	637156	0		0	0	NULL	NULL	NULL	Medium	run1	1	List2	Catch.wav	V_T	1	1	0	2	637006	150	1	555	637561
Exp2	7	Exp2-7-1	59.936	1.0.0.165	2	right	wangtongfa	-257995647	2.0.10.242	2.0.10.242	10-13-2019	2019-10-13 02:34:28	10:34:28	male	2.0.10.147	252	Blue_S.bmp	1317	0		0	0	639141	0		0	0	NULL	NULL	NULL	Medium	run1	1	List2	Catch.wav	V_T	1	1	0	1	638991	150	1	362	639353
Exp2	7	Exp2-7-1	59.936	1.0.0.165	2	right	wangtongfa	-257995647	2.0.10.242	2.0.10.242	10-13-2019	2019-10-13 02:34:28	10:34:28	male	2.0.10.147	253	Blue_S.bmp	864	0		0	0	641610	0		0	0	NULL	NULL	NULL	Medium	run1	1	List2	A_T.wav	AV_T	1	1	1	1	641460	150	1	517	641977
Exp2	7	Exp2-7-1	59.936	1.0.0.165	2	right	wangtongfa	-257995647	2.0.10.242	2.0.10.242	10-13-2019	2019-10-13 02:34:28	10:34:28	male	2.0.10.147	254	Catch.bmp	1407	0		0	0	643629	0		0	0	NULL	NULL	NULL	Medium	run1		List2	A_S.wav	A_S	0		0	1	643479	150		0	0
Exp2	7	Exp2-7-1	59.936	1.0.0.165	2	right	wangtongfa	-257995647	2.0.10.242	2.0.10.242	10-13-2019	2019-10-13 02:34:28	10:34:28	male	2.0.10.147	255	Blue_S.bmp	1316	0		0	1	646249	0		0	0	NULL	NULL	NULL	Medium	run1	1	List2	A_T.wav	AV_T	1	1	1	1	646098	151	1	511	646609
Exp2	7	Exp2-7-1	59.936	1.0.0.165	2	right	wangtongfa	-257995647	2.0.10.242	2.0.10.242	10-13-2019	2019-10-13 02:34:28	10:34:28	male	2.0.10.147	256	Catch.bmp	896	0		0	0	648718	0		0	0	NULL	NULL	NULL	Medium	run1	1	List2	A_T.wav	A_T	1	1	0	1	648568	150	1	657	649225
Exp2	7	Exp2-7-1	59.936	1.0.0.165	2	right	wangtongfa	-257995647	2.0.10.242	2.0.10.242	10-13-2019	2019-10-13 02:34:28	10:34:28	male	2.0.10.147	257	Blue_S.bmp	1496	0		0	0	650770	0		0	0	NULL	NULL	NULL	Medium	run1	1	List2	Catch.wav	V_T	1	1	1	1	650620	150	1	501	651121
Exp2	7	Exp2-7-1	59.936	1.0.0.165	2	right	wangtongfa	-257995647	2.0.10.242	2.0.10.242	10-13-2019	2019-10-13 02:34:28	10:34:28	male	2.0.10.147	258	Red_S.bmp	982	0		0	0	653423	0		0	0	NULL	NULL	NULL	Medium	run1		List2	A_S.wav	AV_S	0		1	1	653273	150		0	0
Exp2	7	Exp2-7-1	59.936	1.0.0.165	2	right	wangtongfa	-257995647	2.0.10.242	2.0.10.242	10-13-2019	2019-10-13 02:34:28	10:34:28	male	2.0.10.147	259	Catch.bmp	917	0		0	0	655608	0		0	0	NULL	NULL	NULL	Medium	run1		List2	A_S.wav	A_S	0		0	1	655458	150		0	0
Exp2	7	Exp2-7-1	59.936	1.0.0.165	2	right	wangtongfa	-257995647	2.0.10.242	2.0.10.242	10-13-2019	2019-10-13 02:34:28	10:34:28	male	2.0.10.147	260	Red_C_2.bmp	1069	0		0	0	657744	0		0	0	NULL	NULL	NULL	Medium	run1	1	List2	Catch.wav	V_T	1	1	0	1	657594	150	1	543	658137
