# Supplementary material for: Visual Perceptual Load Attenuates Age-Related Audiovisual Integration in an Audiovisual Discrimination Task
Source: Front Psychol. 2021 Sep 29;12:740221. doi: 10.3389/fpsyg.2021.740221 (PMC8511317; doi:10.3389/fpsyg.2021.740221)
Supplement: Supplementary file 1 [file Data_Sheet_1.ZIP › Export data/Group 2_Data_Older/Exp2_Medium load/Subject_08.xlsx]

## Sheet: Sheet1
ExperimentName	Subject	DataFile.Basename	Display.RefreshRate	ExperimentVersion	Group	Handedness	Name	RandomSeed	RuntimeVersion	RuntimeVersionExpected	SessionDate	SessionStartDateTimeUtc	SessionTime	Sex	StudioVersion	Block	Image	ITI	ITI.ACC	ITI.CRESP	ITI.DurationError	ITI.OnsetDelay	ITI.OnsetTime	ITI.OnsetToOnsetTime	ITI.RESP	ITI.RT	ITI.RTTime	List1	List1.Cycle	List1.Sample	PercetualLoad	Procedure	Response	Running	Sound	StimulusType	Target.ACC	Target.CRESP	Target.DurationError	Target.OnsetDelay	Target.OnsetTime	Target.OnsetToOnsetTime	Target.RESP	Target.RT	Target.RTTime
Exp2	8	Exp2-8-1	59.937	1.0.0.165	2	right	lixiangyuan	-1317509537	2.0.10.242	2.0.10.242	10-13-2019	2019-10-13 03:10:15	11:10:15	male	2.0.10.147	1	Blue_S.bmp	1180	0		0	0	28842	0		0	0	13	1	1	Medium	Prac	1	List1	A_T.wav	AV_T	1	1	109	1	28692	150	1	378	29070
Exp2	8	Exp2-8-1	59.937	1.0.0.165	2	right	lixiangyuan	-1317509537	2.0.10.242	2.0.10.242	10-13-2019	2019-10-13 03:10:15	11:10:15	male	2.0.10.147	2	Red_S.bmp	927	0		0	1	31178	0		0	0	7	1	2	Medium	Prac		List1	Catch.wav	V_S	0		1	1	31027	151	1	315	31342
Exp2	8	Exp2-8-1	59.937	1.0.0.165	2	right	lixiangyuan	-1317509537	2.0.10.242	2.0.10.242	10-13-2019	2019-10-13 03:10:15	11:10:15	male	2.0.10.147	3	Red_C_2.bmp	1125	0		0	0	33263	0		0	0	16	1	3	Medium	Prac	1	List1	A_T.wav	AV_T	1	1	1	1	33113	150	1	382	33495
Exp2	8	Exp2-8-1	59.937	1.0.0.165	2	right	lixiangyuan	-1317509537	2.0.10.242	2.0.10.242	10-13-2019	2019-10-13 03:10:15	11:10:15	male	2.0.10.147	4	Blue_S_2.bmp	1356	0		0	0	35549	0		0	0	14	1	4	Medium	Prac	1	List1	A_T.wav	AV_T	1	1	0	1	35399	150	1	551	35950
Exp2	8	Exp2-8-1	59.937	1.0.0.165	2	right	lixiangyuan	-1317509537	2.0.10.242	2.0.10.242	10-13-2019	2019-10-13 03:10:15	11:10:15	male	2.0.10.147	5	Red_C.bmp	1056	0		0	0	38068	0		0	0	5	1	5	Medium	Prac	1	List1	Catch.wav	V_T	1	1	1	1	37918	150	1	456	38374
Exp2	8	Exp2-8-1	59.937	1.0.0.165	2	right	lixiangyuan	-1317509537	2.0.10.242	2.0.10.242	10-13-2019	2019-10-13 03:10:15	11:10:15	male	2.0.10.147	6	Catch.bmp	1366	0		0	0	40287	0		0	0	9	1	6	Medium	Prac		List1	A_S.wav	A_S	0		1	1	40137	150	1	1029	41166
Exp2	8	Exp2-8-1	59.937	1.0.0.165	2	right	lixiangyuan	-1317509537	2.0.10.242	2.0.10.242	10-13-2019	2019-10-13 03:10:15	11:10:15	male	2.0.10.147	7	Blue_S.bmp	984	0		1	0	42806	0		0	0	13	1	7	Medium	Prac	1	List1	A_T.wav	AV_T	1	1	0	1	42656	150	1	686	43342
Exp2	8	Exp2-8-1	59.937	1.0.0.165	2	right	lixiangyuan	-1317509537	2.0.10.242	2.0.10.242	10-13-2019	2019-10-13 03:10:15	11:10:15	male	2.0.10.147	8	Red_C_2.bmp	895	0		0	0	44942	0		0	0	16	1	8	Medium	Prac	1	List1	A_T.wav	AV_T	1	1	0	1	44792	150	1	454	45246
Exp2	8	Exp2-8-1	59.937	1.0.0.165	2	right	lixiangyuan	-1317509537	2.0.10.242	2.0.10.242	10-13-2019	2019-10-13 03:10:15	11:10:15	male	2.0.10.147	9	Blue_S_2.bmp	1010	0		0	0	46994	0		0	0	4	1	9	Medium	Prac	1	List1	Catch.wav	V_T	1	1	1	1	46844	150	1	426	47270
Exp2	8	Exp2-8-1	59.937	1.0.0.165	2	right	lixiangyuan	-1317509537	2.0.10.242	2.0.10.242	10-13-2019	2019-10-13 03:10:15	11:10:15	male	2.0.10.147	10	Catch.bmp	1041	0		0	0	49163	0		0	0	10	1	10	Medium	Prac	1	List1	A_T.wav	A_T	1	1	1	1	49013	150	1	481	49494
Exp2	8	Exp2-8-1	59.937	1.0.0.165	2	right	lixiangyuan	-1317509537	2.0.10.242	2.0.10.242	10-13-2019	2019-10-13 03:10:15	11:10:15	male	2.0.10.147	11	Catch.bmp	850	0		1	0	51365	0		0	0	10	1	11	Medium	Prac	1	List1	A_T.wav	A_T	1	1	0	1	51215	150	1	463	51678
Exp2	8	Exp2-8-1	59.937	1.0.0.165	2	right	lixiangyuan	-1317509537	2.0.10.242	2.0.10.242	10-13-2019	2019-10-13 03:10:15	11:10:15	male	2.0.10.147	12	Red_C.bmp	1505	0		0	1	53368	0		0	0	5	1	12	Medium	Prac	1	List1	Catch.wav	V_T	1	1	1	1	53217	151	1	413	53630
Exp2	8	Exp2-8-1	59.937	1.0.0.165	2	right	lixiangyuan	-1317509537	2.0.10.242	2.0.10.242	10-13-2019	2019-10-13 03:10:15	11:10:15	male	2.0.10.147	13	Blue_S.bmp	855	0		0	0	56020	0		0	0	3	1	13	Medium	Prac	1	List1	Catch.wav	V_T	1	1	0	1	55870	150	1	320	56190
Exp2	8	Exp2-8-1	59.937	1.0.0.165	2	right	lixiangyuan	-1317509537	2.0.10.242	2.0.10.242	10-13-2019	2019-10-13 03:10:15	11:10:15	male	2.0.10.147	14	Blue_S.bmp	1364	0		1	0	58022	0		0	0	13	1	14	Medium	Prac	1	List1	A_T.wav	AV_T	1	1	1	1	57872	150	1	486	58358
Exp2	8	Exp2-8-1	59.937	1.0.0.165	2	right	lixiangyuan	-1317509537	2.0.10.242	2.0.10.242	10-13-2019	2019-10-13 03:10:15	11:10:15	male	2.0.10.147	15	Catch.bmp	1421	0		0	0	60542	0		0	0	9	1	15	Medium	Prac		List1	A_S.wav	A_S	0		0	1	60392	150	1	814	61206
Exp2	8	Exp2-8-1	59.937	1.0.0.165	2	right	lixiangyuan	-1317509537	2.0.10.242	2.0.10.242	10-13-2019	2019-10-13 03:10:15	11:10:15	male	2.0.10.147	16	Red_C_2.bmp	1206	0		0	0	63111	0		0	0	6	1	16	Medium	Prac	1	List1	Catch.wav	V_T	1	1	1	1	62961	150	1	357	63318
Exp2	8	Exp2-8-1	59.937	1.0.0.165	2	right	lixiangyuan	-1317509537	2.0.10.242	2.0.10.242	10-13-2019	2019-10-13 03:10:15	11:10:15	male	2.0.10.147	17	Red_C.bmp	807	0		0	1	65464	0		0	0	5	1	17	Medium	Prac	1	List1	Catch.wav	V_T	1	1	1	1	65313	151	1	477	65790
Exp2	8	Exp2-8-1	59.937	1.0.0.165	2	right	lixiangyuan	-1317509537	2.0.10.242	2.0.10.242	10-13-2019	2019-10-13 03:10:15	11:10:15	male	2.0.10.147	18	Red_S_2.bmp	1313	0		0	0	67432	0		0	0	8	1	18	Medium	Prac		List1	Catch.wav	V_S	0		0	1	67282	150	1	380	67662
Exp2	8	Exp2-8-1	59.937	1.0.0.165	2	right	lixiangyuan	-1317509537	2.0.10.242	2.0.10.242	10-13-2019	2019-10-13 03:10:15	11:10:15	male	2.0.10.147	19	Catch.bmp	1008	0		0	1	69902	0		0	0	10	1	19	Medium	Prac	1	List1	A_T.wav	A_T	0		1	1	69751	151		0	0
Exp2	8	Exp2-8-1	59.937	1.0.0.165	2	right	lixiangyuan	-1317509537	2.0.10.242	2.0.10.242	10-13-2019	2019-10-13 03:10:15	11:10:15	male	2.0.10.147	20	Blue_S_2.bmp	1077	0		0	1	72121	0		0	0	14	1	20	Medium	Prac	1	List1	A_T.wav	AV_T	1	1	1	1	71970	151	1	388	72358
Exp2	8	Exp2-8-1	59.937	1.0.0.165	2	right	lixiangyuan	-1317509537	2.0.10.242	2.0.10.242	10-13-2019	2019-10-13 03:10:15	11:10:15	male	2.0.10.147	21	Red_C_2.bmp	1496	0		0	0	83983	0		0	0	NULL	NULL	NULL	Medium	run1	1	List2	A_T.wav	AV_T	1	1	0	1	83833	150	1	341	84174
Exp2	8	Exp2-8-1	59.937	1.0.0.165	2	right	lixiangyuan	-1317509537	2.0.10.242	2.0.10.242	10-13-2019	2019-10-13 03:10:15	11:10:15	male	2.0.10.147	22	Red_C_2.bmp	1105	0		0	0	86636	0		0	0	NULL	NULL	NULL	Medium	run1	1	List2	Catch.wav	V_T	1	1	1	1	86486	150	1	408	86894
Exp2	8	Exp2-8-1	59.937	1.0.0.165	2	right	lixiangyuan	-1317509537	2.0.10.242	2.0.10.242	10-13-2019	2019-10-13 03:10:15	11:10:15	male	2.0.10.147	23	Red_C.bmp	846	0		0	0	88888	0		0	0	NULL	NULL	NULL	Medium	run1	1	List2	Catch.wav	V_T	1	1	0	1	88738	150	1	356	89094
Exp2	8	Exp2-8-1	59.937	1.0.0.165	2	right	lixiangyuan	-1317509537	2.0.10.242	2.0.10.242	10-13-2019	2019-10-13 03:10:15	11:10:15	male	2.0.10.147	24	Catch.bmp	907	0		0	0	90890	0		0	0	NULL	NULL	NULL	Medium	run1	1	List2	A_T.wav	A_T	1	1	1	1	90740	150	1	690	91430
Exp2	8	Exp2-8-1	59.937	1.0.0.165	2	right	lixiangyuan	-1317509537	2.0.10.242	2.0.10.242	10-13-2019	2019-10-13 03:10:15	11:10:15	male	2.0.10.147	25	Blue_C.bmp	865	0		0	0	92959	0		0	0	NULL	NULL	NULL	Medium	Run1		List2	Catch.wav	V_S	0		1	1	92809	150	1	388	93197
Exp2	8	Exp2-8-1	59.937	1.0.0.165	2	right	lixiangyuan	-1317509537	2.0.10.242	2.0.10.242	10-13-2019	2019-10-13 03:10:15	11:10:15	male	2.0.10.147	26	Catch.bmp	860	0		0	0	94978	0		0	0	NULL	NULL	NULL	Medium	run1	1	List2	A_T.wav	A_T	1	1	0	1	94828	150	1	729	95557
Exp2	8	Exp2-8-1	59.937	1.0.0.165	2	right	lixiangyuan	-1317509537	2.0.10.242	2.0.10.242	10-13-2019	2019-10-13 03:10:15	11:10:15	male	2.0.10.147	27	Catch.bmp	900	0		0	0	96997	0		0	0	NULL	NULL	NULL	Medium	run1	1	List2	A_T.wav	A_T	1	1	0	1	96847	150	1	446	97293
Exp2	8	Exp2-8-1	59.937	1.0.0.165	2	right	lixiangyuan	-1317509537	2.0.10.242	2.0.10.242	10-13-2019	2019-10-13 03:10:15	11:10:15	male	2.0.10.147	28	Catch.bmp	1165	0		0	0	99049	0		0	0	NULL	NULL	NULL	Medium	run1	1	List2	A_T.wav	A_T	1	1	0	1	98899	150	1	459	99358
Exp2	8	Exp2-8-1	59.937	1.0.0.165	2	right	lixiangyuan	-1317509537	2.0.10.242	2.0.10.242	10-13-2019	2019-10-13 03:10:15	11:10:15	male	2.0.10.147	29	Red_S.bmp	965	0		0	0	101368	0		0	0	NULL	NULL	NULL	Medium	run1		List2	Catch.wav	V_S	0		1	1	101218	150	1	339	101557
Exp2	8	Exp2-8-1	59.937	1.0.0.165	2	right	lixiangyuan	-1317509537	2.0.10.242	2.0.10.242	10-13-2019	2019-10-13 03:10:15	11:10:15	male	2.0.10.147	30	Catch.bmp	1507	0		0	0	103487	0		0	0	NULL	NULL	NULL	Medium	run1	1	List2	A_T.wav	A_T	1	1	0	1	103337	150	1	684	104021
Exp2	8	Exp2-8-1	59.937	1.0.0.165	2	right	lixiangyuan	-1317509537	2.0.10.242	2.0.10.242	10-13-2019	2019-10-13 03:10:15	11:10:15	male	2.0.10.147	31	Red_C.bmp	861	0		0	0	106156	0		0	0	NULL	NULL	NULL	Medium	run1	1	List2	A_T.wav	AV_T	1	1	0	1	106006	150	1	591	106597
Exp2	8	Exp2-8-1	59.937	1.0.0.165	2	right	lixiangyuan	-1317509537	2.0.10.242	2.0.10.242	10-13-2019	2019-10-13 03:10:15	11:10:15	male	2.0.10.147	32	Red_C.bmp	951	0		0	0	108175	0		0	0	NULL	NULL	NULL	Medium	run1	1	List2	Catch.wav	V_T	1	1	1	1	108025	150	1	420	108445
Exp2	8	Exp2-8-1	59.937	1.0.0.165	2	right	lixiangyuan	-1317509537	2.0.10.242	2.0.10.242	10-13-2019	2019-10-13 03:10:15	11:10:15	male	2.0.10.147	33	Catch.bmp	1596	0		0	0	110277	0		0	0	NULL	NULL	NULL	Medium	run1	1	List2	A_T.wav	A_T	1	1	1	1	110127	150	1	526	110653
Exp2	8	Exp2-8-1	59.937	1.0.0.165	2	right	lixiangyuan	-1317509537	2.0.10.242	2.0.10.242	10-13-2019	2019-10-13 03:10:15	11:10:15	male	2.0.10.147	34	Blue_S.bmp	1050	0		0	0	113030	0		0	0	NULL	NULL	NULL	Medium	run1	1	List2	Catch.wav	V_T	1	1	1	1	112880	150	1	429	113309
Exp2	8	Exp2-8-1	59.937	1.0.0.165	2	right	lixiangyuan	-1317509537	2.0.10.242	2.0.10.242	10-13-2019	2019-10-13 03:10:15	11:10:15	male	2.0.10.147	35	Red_C.bmp	942	0		1	0	115232	0		0	0	NULL	NULL	NULL	Medium	run1	1	List2	A_T.wav	AV_T	1	1	1	1	115082	150	1	579	115661
Exp2	8	Exp2-8-1	59.937	1.0.0.165	2	right	lixiangyuan	-1317509537	2.0.10.242	2.0.10.242	10-13-2019	2019-10-13 03:10:15	11:10:15	male	2.0.10.147	36	Catch.bmp	1463	0		0	0	117335	0		0	0	NULL	NULL	NULL	Medium	run1		List2	A_S.wav	A_S	0		0	2	117185	150	1	813	117998
Exp2	8	Exp2-8-1	59.937	1.0.0.165	2	right	lixiangyuan	-1317509537	2.0.10.242	2.0.10.242	10-13-2019	2019-10-13 03:10:15	11:10:15	male	2.0.10.147	37	Catch.bmp	1360	0		0	0	119954	0		0	0	NULL	NULL	NULL	Medium	run1	1	List2	A_T.wav	A_T	1	1	0	1	119804	150	1	681	120485
Exp2	8	Exp2-8-1	59.937	1.0.0.165	2	right	lixiangyuan	-1317509537	2.0.10.242	2.0.10.242	10-13-2019	2019-10-13 03:10:15	11:10:15	male	2.0.10.147	38	Red_S.bmp	931	0		1	0	122473	0		0	0	NULL	NULL	NULL	Medium	run1		List2	A_S.wav	AV_S	0		0	1	122323	150	1	410	122733
Exp2	8	Exp2-8-1	59.937	1.0.0.165	2	right	lixiangyuan	-1317509537	2.0.10.242	2.0.10.242	10-13-2019	2019-10-13 03:10:15	11:10:15	male	2.0.10.147	39	Blue_S.bmp	825	0		0	0	124559	0		0	0	NULL	NULL	NULL	Medium	run1	1	List2	A_T.wav	AV_T	1	1	0	1	124409	150	1	508	124917
Exp2	8	Exp2-8-1	59.937	1.0.0.165	2	right	lixiangyuan	-1317509537	2.0.10.242	2.0.10.242	10-13-2019	2019-10-13 03:10:15	11:10:15	male	2.0.10.147	40	Catch.bmp	1461	0		0	0	126544	0		0	0	NULL	NULL	NULL	Medium	run1	1	List2	A_T.wav	A_T	1	1	0	1	126394	150	1	579	126973
Exp2	8	Exp2-8-1	59.937	1.0.0.165	2	right	lixiangyuan	-1317509537	2.0.10.242	2.0.10.242	10-13-2019	2019-10-13 03:10:15	11:10:15	male	2.0.10.147	41	Red_S.bmp	865	0		0	0	129164	0		0	0	NULL	NULL	NULL	Medium	run1		List2	A_S.wav	AV_S	0		0	1	129014	150		0	0
Exp2	8	Exp2-8-1	59.937	1.0.0.165	2	right	lixiangyuan	-1317509537	2.0.10.242	2.0.10.242	10-13-2019	2019-10-13 03:10:15	11:10:15	male	2.0.10.147	42	Catch.bmp	1519	0		0	1	131233	0		0	0	NULL	NULL	NULL	Medium	run1	1	List2	A_T.wav	A_T	1	1	1	1	131082	151	1	747	131829
Exp2	8	Exp2-8-1	59.937	1.0.0.165	2	right	lixiangyuan	-1317509537	2.0.10.242	2.0.10.242	10-13-2019	2019-10-13 03:10:15	11:10:15	male	2.0.10.147	43	Red_C.bmp	1232	0		0	0	133902	0		0	0	NULL	NULL	NULL	Medium	run1	1	List2	A_T.wav	AV_T	1	1	0	1	133752	150	1	549	134301
Exp2	8	Exp2-8-1	59.937	1.0.0.165	2	right	lixiangyuan	-1317509537	2.0.10.242	2.0.10.242	10-13-2019	2019-10-13 03:10:15	11:10:15	male	2.0.10.147	44	Catch.bmp	1165	0		0	0	136288	0		0	0	NULL	NULL	NULL	Medium	run1	1	List2	A_T.wav	A_T	1	1	0	1	136138	150	1	523	136661
Exp2	8	Exp2-8-1	59.937	1.0.0.165	2	right	lixiangyuan	-1317509537	2.0.10.242	2.0.10.242	10-13-2019	2019-10-13 03:10:15	11:10:15	male	2.0.10.147	45	Blue_S.bmp	852	0		0	0	138607	0		0	0	NULL	NULL	NULL	Medium	run1	1	List2	Catch.wav	V_T	1	1	1	1	138457	150	1	533	138990
Exp2	8	Exp2-8-1	59.937	1.0.0.165	2	right	lixiangyuan	-1317509537	2.0.10.242	2.0.10.242	10-13-2019	2019-10-13 03:10:15	11:10:15	male	2.0.10.147	46	Catch.bmp	829	0		0	0	140609	0		0	0	NULL	NULL	NULL	Medium	run1	1	List2	A_T.wav	A_T	1	1	1	1	140459	150	1	634	141093
Exp2	8	Exp2-8-1	59.937	1.0.0.165	2	right	lixiangyuan	-1317509537	2.0.10.242	2.0.10.242	10-13-2019	2019-10-13 03:10:15	11:10:15	male	2.0.10.147	47	Catch.bmp	947	0		0	1	142595	0		0	0	NULL	NULL	NULL	Medium	run1	1	List2	A_T.wav	A_T	1	1	1	1	142444	151	1	481	142925
Exp2	8	Exp2-8-1	59.937	1.0.0.165	2	right	lixiangyuan	-1317509537	2.0.10.242	2.0.10.242	10-13-2019	2019-10-13 03:10:15	11:10:15	male	2.0.10.147	48	Red_C_2.bmp	815	0		0	0	144697	0		0	0	NULL	NULL	NULL	Medium	run1	1	List2	Catch.wav	V_T	1	1	0	1	144547	150	1	371	144918
Exp2	8	Exp2-8-1	59.937	1.0.0.165	2	right	lixiangyuan	-1317509537	2.0.10.242	2.0.10.242	10-13-2019	2019-10-13 03:10:15	11:10:15	male	2.0.10.147	49	Red_C.bmp	1243	0		0	1	146666	0		0	0	NULL	NULL	NULL	Medium	run1	1	List2	A_T.wav	AV_T	1	1	1	1	146515	151	1	466	146981
Exp2	8	Exp2-8-1	59.937	1.0.0.165	2	right	lixiangyuan	-1317509537	2.0.10.242	2.0.10.242	10-13-2019	2019-10-13 03:10:15	11:10:15	male	2.0.10.147	50	Blue_S.bmp	1559	0		0	0	149068	0		0	0	NULL	NULL	NULL	Medium	run1	1	List2	A_T.wav	AV_T	1	1	0	1	148918	150	1	383	149301
Exp2	8	Exp2-8-1	59.937	1.0.0.165	2	right	lixiangyuan	-1317509537	2.0.10.242	2.0.10.242	10-13-2019	2019-10-13 03:10:15	11:10:15	male	2.0.10.147	51	Blue_C_2.bmp	1321	0		0	1	151788	0		0	0	NULL	NULL	NULL	Medium	run1		List2	Catch.wav	V_S	0		1	1	151637	151	1	408	152045
Exp2	8	Exp2-8-1	59.937	1.0.0.165	2	right	lixiangyuan	-1317509537	2.0.10.242	2.0.10.242	10-13-2019	2019-10-13 03:10:15	11:10:15	male	2.0.10.147	52	Catch.bmp	1486	0		0	0	154257	0		0	0	NULL	NULL	NULL	Medium	run1	1	List2	A_T.wav	A_T	1	1	1	1	154107	150	1	715	154822
Exp2	8	Exp2-8-1	59.937	1.0.0.165	2	right	lixiangyuan	-1317509537	2.0.10.242	2.0.10.242	10-13-2019	2019-10-13 03:10:15	11:10:15	male	2.0.10.147	53	Catch.bmp	1461	0		0	0	156893	0		0	0	NULL	NULL	NULL	Medium	run1		List2	A_S.wav	A_S	0		0	1	156743	150	1	734	157477
Exp2	8	Exp2-8-1	59.937	1.0.0.165	2	right	lixiangyuan	-1317509537	2.0.10.242	2.0.10.242	10-13-2019	2019-10-13 03:10:15	11:10:15	male	2.0.10.147	54	Catch.bmp	1330	0		0	0	159512	0		0	0	NULL	NULL	NULL	Medium	run1	1	List2	A_T.wav	A_T	1	1	0	1	159362	150	1	786	160148
Exp2	8	Exp2-8-1	59.937	1.0.0.165	2	right	lixiangyuan	-1317509537	2.0.10.242	2.0.10.242	10-13-2019	2019-10-13 03:10:15	11:10:15	male	2.0.10.147	55	Blue_S.bmp	1016	0		0	0	161998	0		0	0	NULL	NULL	NULL	Medium	run1	1	List2	Catch.wav	V_T	1	1	1	1	161848	150	1	460	162308
Exp2	8	Exp2-8-1	59.937	1.0.0.165	2	right	lixiangyuan	-1317509537	2.0.10.242	2.0.10.242	10-13-2019	2019-10-13 03:10:15	11:10:15	male	2.0.10.147	56	Catch.bmp	877	0		0	0	164167	0		0	0	NULL	NULL	NULL	Medium	run1	1	List2	A_T.wav	A_T	1	1	1	1	164017	150	1	811	164828
Exp2	8	Exp2-8-1	59.937	1.0.0.165	2	right	lixiangyuan	-1317509537	2.0.10.242	2.0.10.242	10-13-2019	2019-10-13 03:10:15	11:10:15	male	2.0.10.147	57	Red_C_2.bmp	1305	0		0	0	166203	0		0	0	NULL	NULL	NULL	Medium	run1	1	List2	Catch.wav	V_T	1	1	0	1	166053	150	1	488	166541
Exp2	8	Exp2-8-1	59.937	1.0.0.165	2	right	lixiangyuan	-1317509537	2.0.10.242	2.0.10.242	10-13-2019	2019-10-13 03:10:15	11:10:15	male	2.0.10.147	58	Catch.bmp	1549	0		0	0	168655	0		0	0	NULL	NULL	NULL	Medium	run1	1	List2	A_T.wav	A_T	1	1	1	1	168505	150	1	635	169140
Exp2	8	Exp2-8-1	59.937	1.0.0.165	2	right	lixiangyuan	-1317509537	2.0.10.242	2.0.10.242	10-13-2019	2019-10-13 03:10:15	11:10:15	male	2.0.10.147	59	Catch.bmp	1350	0		0	0	171358	0		0	0	NULL	NULL	NULL	Medium	run1		List2	A_S.wav	A_S	0		0	1	171208	150		0	0
Exp2	8	Exp2-8-1	59.937	1.0.0.165	2	right	lixiangyuan	-1317509537	2.0.10.242	2.0.10.242	10-13-2019	2019-10-13 03:10:15	11:10:15	male	2.0.10.147	60	Blue_S_2.bmp	995	0		1	0	173927	0		0	0	NULL	NULL	NULL	Medium	run1	1	List2	Catch.wav	V_T	1	1	1	1	173777	150	1	467	174244
Exp2	8	Exp2-8-1	59.937	1.0.0.165	2	right	lixiangyuan	-1317509537	2.0.10.242	2.0.10.242	10-13-2019	2019-10-13 03:10:15	11:10:15	male	2.0.10.147	61	Catch.bmp	836	0		0	0	176080	0		0	0	NULL	NULL	NULL	Medium	run1	1	List2	A_T.wav	A_T	1	1	0	1	175930	150	1	586	176516
Exp2	8	Exp2-8-1	59.937	1.0.0.165	2	right	lixiangyuan	-1317509537	2.0.10.242	2.0.10.242	10-13-2019	2019-10-13 03:10:15	11:10:15	male	2.0.10.147	62	Catch.bmp	1416	0		0	0	178065	0		0	0	NULL	NULL	NULL	Medium	run1	1	List2	A_T.wav	A_T	1	1	0	1	177915	150	1	497	178412
Exp2	8	Exp2-8-1	59.937	1.0.0.165	2	right	lixiangyuan	-1317509537	2.0.10.242	2.0.10.242	10-13-2019	2019-10-13 03:10:15	11:10:15	male	2.0.10.147	63	Catch.bmp	1415	0		0	1	180635	0		0	0	NULL	NULL	NULL	Medium	run1	1	List2	A_T.wav	A_T	1	1	1	1	180484	151	1	496	180980
Exp2	8	Exp2-8-1	59.937	1.0.0.165	2	right	lixiangyuan	-1317509537	2.0.10.242	2.0.10.242	10-13-2019	2019-10-13 03:10:15	11:10:15	male	2.0.10.147	64	Red_C.bmp	996	0		0	0	183204	0		0	0	NULL	NULL	NULL	Medium	run1	1	List2	Catch.wav	V_T	1	1	1	1	183054	150	1	462	183516
Exp2	8	Exp2-8-1	59.937	1.0.0.165	2	right	lixiangyuan	-1317509537	2.0.10.242	2.0.10.242	10-13-2019	2019-10-13 03:10:15	11:10:15	male	2.0.10.147	65	Blue_S_2.bmp	856	0		0	0	185356	0		0	0	NULL	NULL	NULL	Medium	run1	1	List2	A_T.wav	AV_T	1	1	1	1	185206	150	1	519	185725
Exp2	8	Exp2-8-1	59.937	1.0.0.165	2	right	lixiangyuan	-1317509537	2.0.10.242	2.0.10.242	10-13-2019	2019-10-13 03:10:15	11:10:15	male	2.0.10.147	66	Catch.bmp	1097	0		0	0	187375	0		0	0	NULL	NULL	NULL	Medium	run1	1	List2	A_T.wav	A_T	1	1	0	1	187225	150	1	571	187796
Exp2	8	Exp2-8-1	59.937	1.0.0.165	2	right	lixiangyuan	-1317509537	2.0.10.242	2.0.10.242	10-13-2019	2019-10-13 03:10:15	11:10:15	male	2.0.10.147	67	Red_C.bmp	1567	0		0	0	189627	0		0	0	NULL	NULL	NULL	Medium	run1	1	List2	A_T.wav	AV_T	1	1	0	1	189477	150	1	551	190028
Exp2	8	Exp2-8-1	59.937	1.0.0.165	2	right	lixiangyuan	-1317509537	2.0.10.242	2.0.10.242	10-13-2019	2019-10-13 03:10:15	11:10:15	male	2.0.10.147	68	Blue_C.bmp	1380	0		0	0	192347	0		0	0	NULL	NULL	NULL	Medium	run1		List2	A_S.wav	AV_S	0		0	1	192197	150	1	519	192716
Exp2	8	Exp2-8-1	59.937	1.0.0.165	2	right	lixiangyuan	-1317509537	2.0.10.242	2.0.10.242	10-13-2019	2019-10-13 03:10:15	11:10:15	male	2.0.10.147	69	Blue_C.bmp	1244	0		0	0	194883	0		0	0	NULL	NULL	NULL	Medium	Run1		List2	Catch.wav	V_S	0		1	1	194733	150		0	0
Exp2	8	Exp2-8-1	59.937	1.0.0.165	2	right	lixiangyuan	-1317509537	2.0.10.242	2.0.10.242	10-13-2019	2019-10-13 03:10:15	11:10:15	male	2.0.10.147	70	Catch.bmp	827	0		0	0	197352	0		0	0	NULL	NULL	NULL	Medium	run1	1	List2	A_T.wav	A_T	1	1	1	1	197202	150	1	626	197828
Exp2	8	Exp2-8-1	59.937	1.0.0.165	2	right	lixiangyuan	-1317509537	2.0.10.242	2.0.10.242	10-13-2019	2019-10-13 03:10:15	11:10:15	male	2.0.10.147	71	Blue_S.bmp	1163	0		1	0	199337	0		0	0	NULL	NULL	NULL	Medium	run1	1	List2	Catch.wav	V_T	1	1	1	1	199187	150	1	714	199901
Exp2	8	Exp2-8-1	59.937	1.0.0.165	2	right	lixiangyuan	-1317509537	2.0.10.242	2.0.10.242	10-13-2019	2019-10-13 03:10:15	11:10:15	male	2.0.10.147	72	Catch.bmp	1080	0		0	1	201657	0		0	0	NULL	NULL	NULL	Medium	run1	1	List2	A_T.wav	A_T	1	1	1	1	201506	151	1	538	202044
Exp2	8	Exp2-8-1	59.937	1.0.0.165	2	right	lixiangyuan	-1317509537	2.0.10.242	2.0.10.242	10-13-2019	2019-10-13 03:10:15	11:10:15	male	2.0.10.147	73	Red_S_2.bmp	1207	0		0	0	203892	0		0	0	NULL	NULL	NULL	Medium	run1		List2	A_S.wav	AV_S	0		0	1	203742	150		0	0
Exp2	8	Exp2-8-1	59.937	1.0.0.165	2	right	lixiangyuan	-1317509537	2.0.10.242	2.0.10.242	10-13-2019	2019-10-13 03:10:15	11:10:15	male	2.0.10.147	74	Red_C.bmp	946	0		1	0	206311	0		0	0	NULL	NULL	NULL	Medium	run1	1	List2	A_T.wav	AV_T	1	1	0	1	206161	150	1	587	206748
Exp2	8	Exp2-8-1	59.937	1.0.0.165	2	right	lixiangyuan	-1317509537	2.0.10.242	2.0.10.242	10-13-2019	2019-10-13 03:10:15	11:10:15	male	2.0.10.147	75	Catch.bmp	1460	0		0	0	208414	0		0	0	NULL	NULL	NULL	Medium	run1		List2	A_S.wav	A_S	0		0	2	208264	150	1	612	208876
Exp2	8	Exp2-8-1	59.937	1.0.0.165	2	right	lixiangyuan	-1317509537	2.0.10.242	2.0.10.242	10-13-2019	2019-10-13 03:10:15	11:10:15	male	2.0.10.147	76	Red_S.bmp	1131	0		0	0	211033	0		0	0	NULL	NULL	NULL	Medium	run1		List2	A_S.wav	AV_S	0		0	1	210883	150		0	0
Exp2	8	Exp2-8-1	59.937	1.0.0.165	2	right	lixiangyuan	-1317509537	2.0.10.242	2.0.10.242	10-13-2019	2019-10-13 03:10:15	11:10:15	male	2.0.10.147	77	Red_C.bmp	1105	0		0	0	213369	0		0	0	NULL	NULL	NULL	Medium	run1	1	List2	A_T.wav	AV_T	1	1	0	1	213219	150	1	609	213828
Exp2	8	Exp2-8-1	59.937	1.0.0.165	2	right	lixiangyuan	-1317509537	2.0.10.242	2.0.10.242	10-13-2019	2019-10-13 03:10:15	11:10:15	male	2.0.10.147	78	Blue_S.bmp	1453	0		0	0	215621	0		0	0	NULL	NULL	NULL	Medium	run1	1	List2	A_T.wav	AV_T	1	1	0	1	215471	150	1	501	215972
Exp2	8	Exp2-8-1	59.937	1.0.0.165	2	right	lixiangyuan	-1317509537	2.0.10.242	2.0.10.242	10-13-2019	2019-10-13 03:10:15	11:10:15	male	2.0.10.147	79	Red_S_2.bmp	1429	0		0	0	218224	0		0	0	NULL	NULL	NULL	Medium	run1		List2	Catch.wav	V_S	0		1	1	218074	150		0	0
Exp2	8	Exp2-8-1	59.937	1.0.0.165	2	right	lixiangyuan	-1317509537	2.0.10.242	2.0.10.242	10-13-2019	2019-10-13 03:10:15	11:10:15	male	2.0.10.147	80	Blue_S_2.bmp	917	0		0	0	220860	0		0	0	NULL	NULL	NULL	Medium	run1	1	List2	A_T.wav	AV_T	1	1	1	1	220710	150	1	542	221252
Exp2	8	Exp2-8-1	59.937	1.0.0.165	2	right	lixiangyuan	-1317509537	2.0.10.242	2.0.10.242	10-13-2019	2019-10-13 03:10:15	11:10:15	male	2.0.10.147	81	Catch.bmp	1087	0		0	0	222929	0		0	0	NULL	NULL	NULL	Medium	run1	1	List2	A_T.wav	A_T	1	1	0	1	222779	150	1	730	223509
Exp2	8	Exp2-8-1	59.937	1.0.0.165	2	right	lixiangyuan	-1317509537	2.0.10.242	2.0.10.242	10-13-2019	2019-10-13 03:10:15	11:10:15	male	2.0.10.147	82	Blue_C.bmp	1149	0		0	1	225165	0		0	0	NULL	NULL	NULL	Medium	run1		List2	A_S.wav	AV_S	0		1	1	225014	151	1	581	225595
Exp2	8	Exp2-8-1	59.937	1.0.0.165	2	right	lixiangyuan	-1317509537	2.0.10.242	2.0.10.242	10-13-2019	2019-10-13 03:10:15	11:10:15	male	2.0.10.147	83	Blue_S_2.bmp	1090	0		0	0	227467	0		0	0	NULL	NULL	NULL	Medium	run1	1	List2	Catch.wav	V_T	1	1	1	1	227317	150	1	760	228077
Exp2	8	Exp2-8-1	59.937	1.0.0.165	2	right	lixiangyuan	-1317509537	2.0.10.242	2.0.10.242	10-13-2019	2019-10-13 03:10:15	11:10:15	male	2.0.10.147	84	Catch.bmp	1106	0		0	0	229719	0		0	0	NULL	NULL	NULL	Medium	run1	1	List2	A_T.wav	A_T	1	1	1	1	229569	150	1	930	230499
Exp2	8	Exp2-8-1	59.937	1.0.0.165	2	right	lixiangyuan	-1317509537	2.0.10.242	2.0.10.242	10-13-2019	2019-10-13 03:10:15	11:10:15	male	2.0.10.147	85	Red_C.bmp	1581	0		0	0	231972	0		0	0	NULL	NULL	NULL	Medium	run1	1	List2	A_T.wav	AV_T	1	1	0	1	231822	150	1	573	232395
Exp2	8	Exp2-8-1	59.937	1.0.0.165	2	right	lixiangyuan	-1317509537	2.0.10.242	2.0.10.242	10-13-2019	2019-10-13 03:10:15	11:10:15	male	2.0.10.147	86	Catch.bmp	1453	0		0	0	234708	0		0	0	NULL	NULL	NULL	Medium	run1	1	List2	A_T.wav	A_T	1	1	0	1	234558	150	1	694	235252
Exp2	8	Exp2-8-1	59.937	1.0.0.165	2	right	lixiangyuan	-1317509537	2.0.10.242	2.0.10.242	10-13-2019	2019-10-13 03:10:15	11:10:15	male	2.0.10.147	87	Blue_S_2.bmp	1376	0		0	0	237311	0		0	0	NULL	NULL	NULL	Medium	run1	1	List2	Catch.wav	V_T	1	1	1	1	237161	150	1	474	237635
Exp2	8	Exp2-8-1	59.937	1.0.0.165	2	right	lixiangyuan	-1317509537	2.0.10.242	2.0.10.242	10-13-2019	2019-10-13 03:10:15	11:10:15	male	2.0.10.147	88	Blue_C.bmp	893	0		0	0	239847	0		0	0	NULL	NULL	NULL	Medium	run1		List2	A_S.wav	AV_S	0		0	1	239697	150		0	0
Exp2	8	Exp2-8-1	59.937	1.0.0.165	2	right	lixiangyuan	-1317509537	2.0.10.242	2.0.10.242	10-13-2019	2019-10-13 03:10:15	11:10:15	male	2.0.10.147	89	Red_S_2.bmp	877	0		0	0	241949	0		0	0	NULL	NULL	NULL	Medium	run1		List2	A_S.wav	AV_S	0		0	1	241799	150		0	0
Exp2	8	Exp2-8-1	59.937	1.0.0.165	2	right	lixiangyuan	-1317509537	2.0.10.242	2.0.10.242	10-13-2019	2019-10-13 03:10:15	11:10:15	male	2.0.10.147	90	Catch.bmp	1295	0		0	0	244051	0		0	0	NULL	NULL	NULL	Medium	run1	1	List2	A_T.wav	A_T	1	1	0	1	243901	150	1	550	244451
Exp2	8	Exp2-8-1	59.937	1.0.0.165	2	right	lixiangyuan	-1317509537	2.0.10.242	2.0.10.242	10-13-2019	2019-10-13 03:10:15	11:10:15	male	2.0.10.147	91	Catch.bmp	1298	0		0	0	246504	0		0	0	NULL	NULL	NULL	Medium	run1		List2	A_S.wav	A_S	0		0	1	246354	150		0	0
Exp2	8	Exp2-8-1	59.937	1.0.0.165	2	right	lixiangyuan	-1317509537	2.0.10.242	2.0.10.242	10-13-2019	2019-10-13 03:10:15	11:10:15	male	2.0.10.147	92	Blue_S.bmp	1224	0		0	0	249023	0		0	0	NULL	NULL	NULL	Medium	run1	1	List2	Catch.wav	V_T	1	1	1	1	248873	150	1	554	249427
Exp2	8	Exp2-8-1	59.937	1.0.0.165	2	right	lixiangyuan	-1317509537	2.0.10.242	2.0.10.242	10-13-2019	2019-10-13 03:10:15	11:10:15	male	2.0.10.147	93	Red_C_2.bmp	1396	0		0	0	251409	0		0	0	NULL	NULL	NULL	Medium	run1	1	List2	Catch.wav	V_T	1	1	0	1	251259	150	1	384	251643
Exp2	8	Exp2-8-1	59.937	1.0.0.165	2	right	lixiangyuan	-1317509537	2.0.10.242	2.0.10.242	10-13-2019	2019-10-13 03:10:15	11:10:15	male	2.0.10.147	94	Blue_S_2.bmp	867	0		0	1	253962	0		0	0	NULL	NULL	NULL	Medium	run1	1	List2	A_T.wav	AV_T	1	1	1	1	253811	151	1	577	254388
Exp2	8	Exp2-8-1	59.937	1.0.0.165	2	right	lixiangyuan	-1317509537	2.0.10.242	2.0.10.242	10-13-2019	2019-10-13 03:10:15	11:10:15	male	2.0.10.147	95	Catch.bmp	1052	0		0	0	255980	0		0	0	NULL	NULL	NULL	Medium	run1	1	List2	A_T.wav	A_T	1	1	0	1	255830	150	1	597	256427
Exp2	8	Exp2-8-1	59.937	1.0.0.165	2	right	lixiangyuan	-1317509537	2.0.10.242	2.0.10.242	10-13-2019	2019-10-13 03:10:15	11:10:15	male	2.0.10.147	96	Blue_S_2.bmp	982	0		0	1	258183	0		0	0	NULL	NULL	NULL	Medium	run1	1	List2	Catch.wav	V_T	1	1	1	1	258032	151	1	492	258524
Exp2	8	Exp2-8-1	59.937	1.0.0.165	2	right	lixiangyuan	-1317509537	2.0.10.242	2.0.10.242	10-13-2019	2019-10-13 03:10:15	11:10:15	male	2.0.10.147	97	Red_C.bmp	998	0		0	0	260318	0		0	0	NULL	NULL	NULL	Medium	run1	1	List2	Catch.wav	V_T	1	1	0	1	260168	150	1	508	260676
Exp2	8	Exp2-8-1	59.937	1.0.0.165	2	right	lixiangyuan	-1317509537	2.0.10.242	2.0.10.242	10-13-2019	2019-10-13 03:10:15	11:10:15	male	2.0.10.147	98	Blue_S.bmp	1455	0		0	0	262470	0		0	0	NULL	NULL	NULL	Medium	run1	1	List2	A_T.wav	AV_T	1	1	1	1	262320	150	1	659	262979
Exp2	8	Exp2-8-1	59.937	1.0.0.165	2	right	lixiangyuan	-1317509537	2.0.10.242	2.0.10.242	10-13-2019	2019-10-13 03:10:15	11:10:15	male	2.0.10.147	99	Red_C_2.bmp	971	0		0	0	265073	0		0	0	NULL	NULL	NULL	Medium	run1	1	List2	A_T.wav	AV_T	1	1	0	1	264923	150	1	528	265451
Exp2	8	Exp2-8-1	59.937	1.0.0.165	2	right	lixiangyuan	-1317509537	2.0.10.242	2.0.10.242	10-13-2019	2019-10-13 03:10:15	11:10:15	male	2.0.10.147	100	Blue_S.bmp	1425	0		0	0	267192	0		0	0	NULL	NULL	NULL	Medium	run1	1	List2	Catch.wav	V_T	1	1	1	1	267042	150	1	433	267475
Exp2	8	Exp2-8-1	59.937	1.0.0.165	2	right	lixiangyuan	-1317509537	2.0.10.242	2.0.10.242	10-13-2019	2019-10-13 03:10:15	11:10:15	male	2.0.10.147	101	Red_C.bmp	1358	0		0	0	269778	0		0	0	NULL	NULL	NULL	Medium	run1	1	List2	Catch.wav	V_T	1	1	0	1	269628	150	1	407	270035
Exp2	8	Exp2-8-1	59.937	1.0.0.165	2	right	lixiangyuan	-1317509537	2.0.10.242	2.0.10.242	10-13-2019	2019-10-13 03:10:15	11:10:15	male	2.0.10.147	102	Red_C_2.bmp	891	0		0	0	272297	0		0	0	NULL	NULL	NULL	Medium	run1	1	List2	A_T.wav	AV_T	1	1	1	1	272147	150	1	736	272883
Exp2	8	Exp2-8-1	59.937	1.0.0.165	2	right	lixiangyuan	-1317509537	2.0.10.242	2.0.10.242	10-13-2019	2019-10-13 03:10:15	11:10:15	male	2.0.10.147	103	Blue_S.bmp	1044	0		0	1	274350	0		0	0	NULL	NULL	NULL	Medium	run1	1	List2	Catch.wav	V_T	1	1	1	1	274199	151	1	484	274683
Exp2	8	Exp2-8-1	59.937	1.0.0.165	2	right	lixiangyuan	-1317509537	2.0.10.242	2.0.10.242	10-13-2019	2019-10-13 03:10:15	11:10:15	male	2.0.10.147	104	Red_C.bmp	1347	0		0	0	276552	0		0	0	NULL	NULL	NULL	Medium	run1	1	List2	A_T.wav	AV_T	1	1	1	1	276402	150	1	569	276971
Exp2	8	Exp2-8-1	59.937	1.0.0.165	2	right	lixiangyuan	-1317509537	2.0.10.242	2.0.10.242	10-13-2019	2019-10-13 03:10:15	11:10:15	male	2.0.10.147	105	Red_C_2.bmp	1217	0		0	1	279055	0		0	0	NULL	NULL	NULL	Medium	run1	1	List2	Catch.wav	V_T	1	1	1	1	278904	151	1	371	279275
Exp2	8	Exp2-8-1	59.937	1.0.0.165	2	right	lixiangyuan	-1317509537	2.0.10.242	2.0.10.242	10-13-2019	2019-10-13 03:10:15	11:10:15	male	2.0.10.147	106	Red_C.bmp	1551	0		0	0	281424	0		0	0	NULL	NULL	NULL	Medium	run1	1	List2	A_T.wav	AV_T	1	1	0	2	281274	150	1	529	281803
Exp2	8	Exp2-8-1	59.937	1.0.0.165	2	right	lixiangyuan	-1317509537	2.0.10.242	2.0.10.242	10-13-2019	2019-10-13 03:10:15	11:10:15	male	2.0.10.147	107	Catch.bmp	1015	0		0	1	284127	0		0	0	NULL	NULL	NULL	Medium	run1	1	List2	A_T.wav	A_T	1	1	1	1	283976	151	1	587	284563
Exp2	8	Exp2-8-1	59.937	1.0.0.165	2	right	lixiangyuan	-1317509537	2.0.10.242	2.0.10.242	10-13-2019	2019-10-13 03:10:15	11:10:15	male	2.0.10.147	108	Red_C_2.bmp	1072	0		1	0	286295	0		0	0	NULL	NULL	NULL	Medium	run1	1	List2	A_T.wav	AV_T	1	1	0	1	286145	150	1	490	286635
Exp2	8	Exp2-8-1	59.937	1.0.0.165	2	right	lixiangyuan	-1317509537	2.0.10.242	2.0.10.242	10-13-2019	2019-10-13 03:10:15	11:10:15	male	2.0.10.147	109	Catch.bmp	1462	0		1	0	288514	0		0	0	NULL	NULL	NULL	Medium	run1		List2	A_S.wav	A_S	0		0	1	288364	150		0	0
Exp2	8	Exp2-8-1	59.937	1.0.0.165	2	right	lixiangyuan	-1317509537	2.0.10.242	2.0.10.242	10-13-2019	2019-10-13 03:10:15	11:10:15	male	2.0.10.147	110	Red_C_2.bmp	1002	0		0	1	291201	0		0	0	NULL	NULL	NULL	Medium	run1	1	List2	A_T.wav	AV_T	1	1	1	1	291050	151	1	465	291515
Exp2	8	Exp2-8-1	59.937	1.0.0.165	2	right	lixiangyuan	-1317509537	2.0.10.242	2.0.10.242	10-13-2019	2019-10-13 03:10:15	11:10:15	male	2.0.10.147	111	Blue_S_2.bmp	1467	0		0	0	293353	0		0	0	NULL	NULL	NULL	Medium	run1	1	List2	A_T.wav	AV_T	1	1	0	1	293203	150	1	471	293674
Exp2	8	Exp2-8-1	59.937	1.0.0.165	2	right	lixiangyuan	-1317509537	2.0.10.242	2.0.10.242	10-13-2019	2019-10-13 03:10:15	11:10:15	male	2.0.10.147	112	Catch.bmp	1336	0		0	0	295972	0		0	0	NULL	NULL	NULL	Medium	run1	1	List2	A_T.wav	A_T	1	1	0	1	295822	150	1	604	296426
Exp2	8	Exp2-8-1	59.937	1.0.0.165	2	right	lixiangyuan	-1317509537	2.0.10.242	2.0.10.242	10-13-2019	2019-10-13 03:10:15	11:10:15	male	2.0.10.147	113	Catch.bmp	1330	0		0	0	298458	0		0	0	NULL	NULL	NULL	Medium	run1		List2	A_S.wav	A_S	0		0	1	298308	150		0	0
Exp2	8	Exp2-8-1	59.937	1.0.0.165	2	right	lixiangyuan	-1317509537	2.0.10.242	2.0.10.242	10-13-2019	2019-10-13 03:10:15	11:10:15	male	2.0.10.147	114	Red_C_2.bmp	868	0		0	0	300994	0		0	0	NULL	NULL	NULL	Medium	run1	1	List2	Catch.wav	V_T	1	1	1	1	300844	150	1	446	301290
Exp2	8	Exp2-8-1	59.937	1.0.0.165	2	right	lixiangyuan	-1317509537	2.0.10.242	2.0.10.242	10-13-2019	2019-10-13 03:10:15	11:10:15	male	2.0.10.147	115	Catch.bmp	1386	0		0	0	303013	0		0	0	NULL	NULL	NULL	Medium	run1		List2	A_S.wav	A_S	0		1	1	302863	150		0	0
Exp2	8	Exp2-8-1	59.937	1.0.0.165	2	right	lixiangyuan	-1317509537	2.0.10.242	2.0.10.242	10-13-2019	2019-10-13 03:10:15	11:10:15	male	2.0.10.147	116	Red_C_2.bmp	1552	0		0	0	305616	0		0	0	NULL	NULL	NULL	Medium	run1	1	List2	A_T.wav	AV_T	1	1	0	1	305466	150	1	432	305898
Exp2	8	Exp2-8-1	59.937	1.0.0.165	2	right	lixiangyuan	-1317509537	2.0.10.242	2.0.10.242	10-13-2019	2019-10-13 03:10:15	11:10:15	male	2.0.10.147	117	Catch.bmp	802	0		0	1	308319	0		0	0	NULL	NULL	NULL	Medium	run1		List2	A_S.wav	A_S	0		1	1	308168	151		0	0
Exp2	8	Exp2-8-1	59.937	1.0.0.165	2	right	lixiangyuan	-1317509537	2.0.10.242	2.0.10.242	10-13-2019	2019-10-13 03:10:15	11:10:15	male	2.0.10.147	118	Red_C.bmp	1215	0		0	0	310321	0		0	0	NULL	NULL	NULL	Medium	run1	1	List2	Catch.wav	V_T	1	1	0	2	310171	150	1	375	310546
Exp2	8	Exp2-8-1	59.937	1.0.0.165	2	right	lixiangyuan	-1317509537	2.0.10.242	2.0.10.242	10-13-2019	2019-10-13 03:10:15	11:10:15	male	2.0.10.147	119	Red_C.bmp	1177	0		0	0	312690	0		0	0	NULL	NULL	NULL	Medium	run1	1	List2	A_T.wav	AV_T	1	1	1	1	312540	150	1	470	313010
Exp2	8	Exp2-8-1	59.937	1.0.0.165	2	right	lixiangyuan	-1317509537	2.0.10.242	2.0.10.242	10-13-2019	2019-10-13 03:10:15	11:10:15	male	2.0.10.147	120	Catch.bmp	803	0		0	1	315026	0		0	0	NULL	NULL	NULL	Medium	run1		List2	A_S.wav	A_S	0		1	1	314875	151		0	0
Exp2	8	Exp2-8-1	59.937	1.0.0.165	2	right	lixiangyuan	-1317509537	2.0.10.242	2.0.10.242	10-13-2019	2019-10-13 03:10:15	11:10:15	male	2.0.10.147	121	Catch.bmp	1354	0		0	0	317044	0		0	0	NULL	NULL	NULL	Medium	run1	1	List2	A_T.wav	A_T	1	1	0	1	316894	150	1	516	317410
Exp2	8	Exp2-8-1	59.937	1.0.0.165	2	right	lixiangyuan	-1317509537	2.0.10.242	2.0.10.242	10-13-2019	2019-10-13 03:10:15	11:10:15	male	2.0.10.147	122	Blue_C_2.bmp	995	0		0	0	319547	0		0	0	NULL	NULL	NULL	Medium	run1		List2	A_S.wav	AV_S	0		0	1	319397	150	1	453	319850
Exp2	8	Exp2-8-1	59.937	1.0.0.165	2	right	lixiangyuan	-1317509537	2.0.10.242	2.0.10.242	10-13-2019	2019-10-13 03:10:15	11:10:15	male	2.0.10.147	123	Blue_S_2.bmp	1050	0		0	0	321699	0		0	0	NULL	NULL	NULL	Medium	run1	1	List2	Catch.wav	V_T	1	1	1	1	321549	150	1	565	322114
Exp2	8	Exp2-8-1	59.937	1.0.0.165	2	right	lixiangyuan	-1317509537	2.0.10.242	2.0.10.242	10-13-2019	2019-10-13 03:10:15	11:10:15	male	2.0.10.147	124	Red_C_2.bmp	1059	0		0	1	323902	0		0	0	NULL	NULL	NULL	Medium	run1	1	List2	Catch.wav	V_T	1	1	1	1	323751	151	1	347	324098
Exp2	8	Exp2-8-1	59.937	1.0.0.165	2	right	lixiangyuan	-1317509537	2.0.10.242	2.0.10.242	10-13-2019	2019-10-13 03:10:15	11:10:15	male	2.0.10.147	125	Blue_S.bmp	1195	0		0	1	326121	0		0	0	NULL	NULL	NULL	Medium	run1	1	List2	Catch.wav	V_T	1	1	1	1	325970	151	1	808	326778
Exp2	8	Exp2-8-1	59.937	1.0.0.165	2	right	lixiangyuan	-1317509537	2.0.10.242	2.0.10.242	10-13-2019	2019-10-13 03:10:15	11:10:15	male	2.0.10.147	126	Catch.bmp	903	0		0	0	328473	0		0	0	NULL	NULL	NULL	Medium	run1	1	List2	A_T.wav	A_T	1	1	1	1	328323	150	1	767	329090
Exp2	8	Exp2-8-1	59.937	1.0.0.165	2	right	lixiangyuan	-1317509537	2.0.10.242	2.0.10.242	10-13-2019	2019-10-13 03:10:15	11:10:15	male	2.0.10.147	127	Catch.bmp	916	0		0	0	330525	0		0	0	NULL	NULL	NULL	Medium	run1	1	List2	A_T.wav	A_T	1	1	0	1	330375	150	1	555	330930
Exp2	8	Exp2-8-1	59.937	1.0.0.165	2	right	lixiangyuan	-1317509537	2.0.10.242	2.0.10.242	10-13-2019	2019-10-13 03:10:15	11:10:15	male	2.0.10.147	128	Blue_C_2.bmp	832	0		0	0	332594	0		0	0	NULL	NULL	NULL	Medium	run1		List2	A_S.wav	AV_S	0		0	1	332444	150	1	734	333178
Exp2	8	Exp2-8-1	59.937	1.0.0.165	2	right	lixiangyuan	-1317509537	2.0.10.242	2.0.10.242	10-13-2019	2019-10-13 03:10:15	11:10:15	male	2.0.10.147	129	Red_C.bmp	1242	0		1	0	334579	0		0	0	NULL	NULL	NULL	Medium	run1	1	List2	A_T.wav	AV_T	1	1	1	1	334429	150	1	453	334882
Exp2	8	Exp2-8-1	59.937	1.0.0.165	2	right	lixiangyuan	-1317509537	2.0.10.242	2.0.10.242	10-13-2019	2019-10-13 03:10:15	11:10:15	male	2.0.10.147	130	Red_C_2.bmp	874	0		0	0	336982	0		0	0	NULL	NULL	NULL	Medium	run1	1	List2	A_T.wav	AV_T	1	1	0	1	336832	150	1	586	337418
Exp2	8	Exp2-8-1	59.937	1.0.0.165	2	right	lixiangyuan	-1317509537	2.0.10.242	2.0.10.242	10-13-2019	2019-10-13 03:10:15	11:10:15	male	2.0.10.147	131	Catch.bmp	828	0		1	0	339017	0		0	0	NULL	NULL	NULL	Medium	run1	1	List2	A_T.wav	A_T	1	1	0	1	338867	150	1	551	339418
Exp2	8	Exp2-8-1	59.937	1.0.0.165	2	right	lixiangyuan	-1317509537	2.0.10.242	2.0.10.242	10-13-2019	2019-10-13 03:10:15	11:10:15	male	2.0.10.147	132	Catch.bmp	1520	0		0	0	341003	0		0	0	NULL	NULL	NULL	Medium	run1		List2	A_S.wav	A_S	0		0	1	340853	150		0	0
Exp2	8	Exp2-8-1	59.937	1.0.0.165	2	right	lixiangyuan	-1317509537	2.0.10.242	2.0.10.242	10-13-2019	2019-10-13 03:10:15	11:10:15	male	2.0.10.147	133	Red_C_2.bmp	1105	0		0	0	343739	0		0	0	NULL	NULL	NULL	Medium	run1	1	List2	A_T.wav	AV_T	1	1	0	1	343589	150	1	509	344098
Exp2	8	Exp2-8-1	59.937	1.0.0.165	2	right	lixiangyuan	-1317509537	2.0.10.242	2.0.10.242	10-13-2019	2019-10-13 03:10:15	11:10:15	male	2.0.10.147	134	Catch.bmp	1346	0		0	1	345992	0		0	0	NULL	NULL	NULL	Medium	run1	1	List2	A_T.wav	A_T	1	1	1	1	345841	151	1	665	346506
Exp2	8	Exp2-8-1	59.937	1.0.0.165	2	right	lixiangyuan	-1317509537	2.0.10.242	2.0.10.242	10-13-2019	2019-10-13 03:10:15	11:10:15	male	2.0.10.147	135	Blue_S.bmp	1261	0		0	0	348494	0		0	0	NULL	NULL	NULL	Medium	run1	1	List2	Catch.wav	V_T	1	1	0	1	348344	150	1	410	348754
Exp2	8	Exp2-8-1	59.937	1.0.0.165	2	right	lixiangyuan	-1317509537	2.0.10.242	2.0.10.242	10-13-2019	2019-10-13 03:10:15	11:10:15	male	2.0.10.147	136	Catch.bmp	940	0		0	0	350913	0		0	0	NULL	NULL	NULL	Medium	run1	1	List2	A_T.wav	A_T	1	1	1	1	350763	150	1	703	351466
Exp2	8	Exp2-8-1	59.937	1.0.0.165	2	right	lixiangyuan	-1317509537	2.0.10.242	2.0.10.242	10-13-2019	2019-10-13 03:10:15	11:10:15	male	2.0.10.147	137	Blue_S.bmp	892	0		0	1	353016	0		0	0	NULL	NULL	NULL	Medium	run1	1	List2	A_T.wav	AV_T	1	1	1	1	352865	151	1	417	353282
Exp2	8	Exp2-8-1	59.937	1.0.0.165	2	right	lixiangyuan	-1317509537	2.0.10.242	2.0.10.242	10-13-2019	2019-10-13 03:10:15	11:10:15	male	2.0.10.147	138	Blue_S_2.bmp	1374	0		0	0	355068	0		0	0	NULL	NULL	NULL	Medium	run1	1	List2	Catch.wav	V_T	1	1	1	1	354918	150	1	396	355314
Exp2	8	Exp2-8-1	59.937	1.0.0.165	2	right	lixiangyuan	-1317509537	2.0.10.242	2.0.10.242	10-13-2019	2019-10-13 03:10:15	11:10:15	male	2.0.10.147	139	Blue_S_2.bmp	1537	0		0	0	357604	0		0	0	NULL	NULL	NULL	Medium	run1	1	List2	Catch.wav	V_T	1	1	0	2	357454	150	1	484	357938
Exp2	8	Exp2-8-1	59.937	1.0.0.165	2	right	lixiangyuan	-1317509537	2.0.10.242	2.0.10.242	10-13-2019	2019-10-13 03:10:15	11:10:15	male	2.0.10.147	140	Blue_C.bmp	846	0		0	0	360290	0		0	0	NULL	NULL	NULL	Medium	Run1		List2	Catch.wav	V_S	0		0	1	360140	150	1	510	360650
Exp2	8	Exp2-8-1	59.937	1.0.0.165	2	right	lixiangyuan	-1317509537	2.0.10.242	2.0.10.242	10-13-2019	2019-10-13 03:10:15	11:10:15	male	2.0.10.147	141	Catch.bmp	1076	0		0	0	362292	1084		0	0	NULL	NULL	NULL	Medium	run1	1	List2	A_T.wav	A_T	1	1	0	1	362142	150	1	755	362897
Exp2	8	Exp2-8-1	59.937	1.0.0.165	2	right	lixiangyuan	-1317509537	2.0.10.242	2.0.10.242	10-13-2019	2019-10-13 03:10:15	11:10:15	male	2.0.10.147	142	Red_S.bmp	1304	0		0	0	378576	0		0	0	NULL	NULL	NULL	Medium	run1		List2	A_S.wav	AV_S	0		0	2	378426	150	1	775	379201
Exp2	8	Exp2-8-1	59.937	1.0.0.165	2	right	lixiangyuan	-1317509537	2.0.10.242	2.0.10.242	10-13-2019	2019-10-13 03:10:15	11:10:15	male	2.0.10.147	143	Catch.bmp	1022	0		0	0	381028	0		0	0	NULL	NULL	NULL	Medium	run1	1	List2	A_T.wav	A_T	1	1	0	1	380878	150	1	803	381681
Exp2	8	Exp2-8-1	59.937	1.0.0.165	2	right	lixiangyuan	-1317509537	2.0.10.242	2.0.10.242	10-13-2019	2019-10-13 03:10:15	11:10:15	male	2.0.10.147	144	Catch.bmp	1547	0		0	0	383197	0		0	0	NULL	NULL	NULL	Medium	run1		List2	A_S.wav	A_S	0		0	1	383047	150		0	0
Exp2	8	Exp2-8-1	59.937	1.0.0.165	2	right	lixiangyuan	-1317509537	2.0.10.242	2.0.10.242	10-13-2019	2019-10-13 03:10:15	11:10:15	male	2.0.10.147	145	Red_S_2.bmp	1558	0		0	0	385967	0		0	0	NULL	NULL	NULL	Medium	run1		List2	Catch.wav	V_S	0		0	1	385817	150	1	400	386217
Exp2	8	Exp2-8-1	59.937	1.0.0.165	2	right	lixiangyuan	-1317509537	2.0.10.242	2.0.10.242	10-13-2019	2019-10-13 03:10:15	11:10:15	male	2.0.10.147	146	Red_C_2.bmp	836	0		0	0	388686	0		0	0	NULL	NULL	NULL	Medium	run1	1	List2	A_T.wav	AV_T	1	1	1	1	388536	150	1	778	389314
Exp2	8	Exp2-8-1	59.937	1.0.0.165	2	right	lixiangyuan	-1317509537	2.0.10.242	2.0.10.242	10-13-2019	2019-10-13 03:10:15	11:10:15	male	2.0.10.147	147	Blue_S.bmp	843	0		0	0	390672	0		0	0	NULL	NULL	NULL	Medium	run1	1	List2	Catch.wav	V_T	1	1	0	1	390522	150	1	471	390993
Exp2	8	Exp2-8-1	59.937	1.0.0.165	2	right	lixiangyuan	-1317509537	2.0.10.242	2.0.10.242	10-13-2019	2019-10-13 03:10:15	11:10:15	male	2.0.10.147	148	Red_S_2.bmp	1347	0		0	0	392674	0		0	0	NULL	NULL	NULL	Medium	run1		List2	A_S.wav	AV_S	0		0	1	392524	150	1	581	393105
Exp2	8	Exp2-8-1	59.937	1.0.0.165	2	right	lixiangyuan	-1317509537	2.0.10.242	2.0.10.242	10-13-2019	2019-10-13 03:10:15	11:10:15	male	2.0.10.147	149	Red_C_2.bmp	1043	0		0	1	395177	0		0	0	NULL	NULL	NULL	Medium	run1	1	List2	Catch.wav	V_T	1	1	1	1	395026	151	1	415	395441
Exp2	8	Exp2-8-1	59.937	1.0.0.165	2	right	lixiangyuan	-1317509537	2.0.10.242	2.0.10.242	10-13-2019	2019-10-13 03:10:15	11:10:15	male	2.0.10.147	150	Red_S_2.bmp	1092	0		0	0	397379	0		0	0	NULL	NULL	NULL	Medium	run1		List2	Catch.wav	V_S	0		0	1	397229	150		0	0
Exp2	8	Exp2-8-1	59.937	1.0.0.165	2	right	lixiangyuan	-1317509537	2.0.10.242	2.0.10.242	10-13-2019	2019-10-13 03:10:15	11:10:15	male	2.0.10.147	151	Catch.bmp	1080	0		0	0	399681	0		0	0	NULL	NULL	NULL	Medium	run1	1	List2	A_T.wav	A_T	1	1	1	1	399531	150	1	702	400233
Exp2	8	Exp2-8-1	59.937	1.0.0.165	2	right	lixiangyuan	-1317509537	2.0.10.242	2.0.10.242	10-13-2019	2019-10-13 03:10:15	11:10:15	male	2.0.10.147	152	Red_S.bmp	870	0		0	0	401917	0		0	0	NULL	NULL	NULL	Medium	run1		List2	Catch.wav	V_S	0		1	1	401767	150		0	0
Exp2	8	Exp2-8-1	59.937	1.0.0.165	2	right	lixiangyuan	-1317509537	2.0.10.242	2.0.10.242	10-13-2019	2019-10-13 03:10:15	11:10:15	male	2.0.10.147	153	Red_C.bmp	1229	0		0	0	404002	0		0	0	NULL	NULL	NULL	Medium	run1	1	List2	Catch.wav	V_T	1	1	0	1	403852	150	1	509	404361
Exp2	8	Exp2-8-1	59.937	1.0.0.165	2	right	lixiangyuan	-1317509537	2.0.10.242	2.0.10.242	10-13-2019	2019-10-13 03:10:15	11:10:15	male	2.0.10.147	154	Blue_S_2.bmp	1199	0		0	0	406388	0		0	0	NULL	NULL	NULL	Medium	run1	1	List2	A_T.wav	AV_T	1	1	1	1	406238	150	1	643	406881
Exp2	8	Exp2-8-1	59.937	1.0.0.165	2	right	lixiangyuan	-1317509537	2.0.10.242	2.0.10.242	10-13-2019	2019-10-13 03:10:15	11:10:15	male	2.0.10.147	155	Red_C.bmp	913	0		0	0	408741	0		0	0	NULL	NULL	NULL	Medium	run1	1	List2	Catch.wav	V_T	1	1	0	2	408591	150	1	498	409089
Exp2	8	Exp2-8-1	59.937	1.0.0.165	2	right	lixiangyuan	-1317509537	2.0.10.242	2.0.10.242	10-13-2019	2019-10-13 03:10:15	11:10:15	male	2.0.10.147	156	Blue_S_2.bmp	1088	0		0	1	410810	0		0	0	NULL	NULL	NULL	Medium	run1	1	List2	Catch.wav	V_T	1	1	1	1	410659	151	1	638	411297
Exp2	8	Exp2-8-1	59.937	1.0.0.165	2	right	lixiangyuan	-1317509537	2.0.10.242	2.0.10.242	10-13-2019	2019-10-13 03:10:15	11:10:15	male	2.0.10.147	157	Blue_S.bmp	1028	0		0	0	413045	0		0	0	NULL	NULL	NULL	Medium	run1	1	List2	Catch.wav	V_T	1	1	0	1	412895	150	1	547	413442
Exp2	8	Exp2-8-1	59.937	1.0.0.165	2	right	lixiangyuan	-1317509537	2.0.10.242	2.0.10.242	10-13-2019	2019-10-13 03:10:15	11:10:15	male	2.0.10.147	158	Catch.bmp	1361	0		0	0	415231	0		0	0	NULL	NULL	NULL	Medium	run1	1	List2	A_T.wav	A_T	1	1	1	1	415081	150	1	592	415673
Exp2	8	Exp2-8-1	59.937	1.0.0.165	2	right	lixiangyuan	-1317509537	2.0.10.242	2.0.10.242	10-13-2019	2019-10-13 03:10:15	11:10:15	male	2.0.10.147	159	Red_S_2.bmp	1298	0		0	0	417750	0		0	0	NULL	NULL	NULL	Medium	run1		List2	Catch.wav	V_S	0		1	1	417600	150		0	0
Exp2	8	Exp2-8-1	59.937	1.0.0.165	2	right	lixiangyuan	-1317509537	2.0.10.242	2.0.10.242	10-13-2019	2019-10-13 03:10:15	11:10:15	male	2.0.10.147	160	Blue_S_2.bmp	959	0		1	0	420269	0		0	0	NULL	NULL	NULL	Medium	run1	1	List2	Catch.wav	V_T	1	1	1	1	420119	150	1	546	420665
Exp2	8	Exp2-8-1	59.937	1.0.0.165	2	right	lixiangyuan	-1317509537	2.0.10.242	2.0.10.242	10-13-2019	2019-10-13 03:10:15	11:10:15	male	2.0.10.147	161	Catch.bmp	997	0		0	0	422388	0		0	0	NULL	NULL	NULL	Medium	run1		List2	A_S.wav	A_S	0		1	1	422238	150		0	0
Exp2	8	Exp2-8-1	59.937	1.0.0.165	2	right	lixiangyuan	-1317509537	2.0.10.242	2.0.10.242	10-13-2019	2019-10-13 03:10:15	11:10:15	male	2.0.10.147	162	Red_C_2.bmp	1591	0		0	0	424591	0		0	0	NULL	NULL	NULL	Medium	run1	1	List2	Catch.wav	V_T	1	1	0	2	424441	150	1	456	424897
Exp2	8	Exp2-8-1	59.937	1.0.0.165	2	right	lixiangyuan	-1317509537	2.0.10.242	2.0.10.242	10-13-2019	2019-10-13 03:10:15	11:10:15	male	2.0.10.147	163	Catch.bmp	1285	0		0	1	427344	0		0	0	NULL	NULL	NULL	Medium	run1	1	List2	A_T.wav	A_T	1	1	1	1	427193	151	1	727	427920
Exp2	8	Exp2-8-1	59.937	1.0.0.165	2	right	lixiangyuan	-1317509537	2.0.10.242	2.0.10.242	10-13-2019	2019-10-13 03:10:15	11:10:15	male	2.0.10.147	164	Blue_S.bmp	1594	0		1	0	429779	0		0	0	NULL	NULL	NULL	Medium	run1	1	List2	A_T.wav	AV_T	1	1	0	1	429629	150	1	571	430200
Exp2	8	Exp2-8-1	59.937	1.0.0.165	2	right	lixiangyuan	-1317509537	2.0.10.242	2.0.10.242	10-13-2019	2019-10-13 03:10:15	11:10:15	male	2.0.10.147	165	Catch.bmp	1501	0		0	0	432532	0		0	0	NULL	NULL	NULL	Medium	run1	1	List2	A_T.wav	A_T	1	1	0	1	432382	150	1	586	432968
Exp2	8	Exp2-8-1	59.937	1.0.0.165	2	right	lixiangyuan	-1317509537	2.0.10.242	2.0.10.242	10-13-2019	2019-10-13 03:10:15	11:10:15	male	2.0.10.147	166	Catch.bmp	812	0		0	0	435185	0		0	0	NULL	NULL	NULL	Medium	run1	1	List2	A_T.wav	A_T	1	1	0	1	435035	150	1	469	435504
Exp2	8	Exp2-8-1	59.937	1.0.0.165	2	right	lixiangyuan	-1317509537	2.0.10.242	2.0.10.242	10-13-2019	2019-10-13 03:10:15	11:10:15	male	2.0.10.147	167	Catch.bmp	1391	0		0	0	437154	0		0	0	NULL	NULL	NULL	Medium	run1	1	List2	A_T.wav	A_T	1	1	0	1	437004	150	1	509	437513
Exp2	8	Exp2-8-1	59.937	1.0.0.165	2	right	lixiangyuan	-1317509537	2.0.10.242	2.0.10.242	10-13-2019	2019-10-13 03:10:15	11:10:15	male	2.0.10.147	168	Blue_S_2.bmp	1245	0		0	1	439707	0		0	0	NULL	NULL	NULL	Medium	run1	1	List2	Catch.wav	V_T	1	1	1	1	439556	151	1	533	440089
Exp2	8	Exp2-8-1	59.937	1.0.0.165	2	right	lixiangyuan	-1317509537	2.0.10.242	2.0.10.242	10-13-2019	2019-10-13 03:10:15	11:10:15	male	2.0.10.147	169	Red_S.bmp	936	0		0	0	442109	0		0	0	NULL	NULL	NULL	Medium	run1		List2	Catch.wav	V_S	0		0	1	441959	150	1	401	442360
Exp2	8	Exp2-8-1	59.937	1.0.0.165	2	right	lixiangyuan	-1317509537	2.0.10.242	2.0.10.242	10-13-2019	2019-10-13 03:10:15	11:10:15	male	2.0.10.147	170	Red_S_2.bmp	906	0		0	1	444195	0		0	0	NULL	NULL	NULL	Medium	run1		List2	Catch.wav	V_S	0		1	1	444044	151		0	0
Exp2	8	Exp2-8-1	59.937	1.0.0.165	2	right	lixiangyuan	-1317509537	2.0.10.242	2.0.10.242	10-13-2019	2019-10-13 03:10:15	11:10:15	male	2.0.10.147	171	Blue_S_2.bmp	852	0		1	0	446313	0		0	0	NULL	NULL	NULL	Medium	run1	1	List2	Catch.wav	V_T	1	1	1	1	446163	150	1	421	446584
Exp2	8	Exp2-8-1	59.937	1.0.0.165	2	right	lixiangyuan	-1317509537	2.0.10.242	2.0.10.242	10-13-2019	2019-10-13 03:10:15	11:10:15	male	2.0.10.147	172	Red_C_2.bmp	853	0		0	1	448316	0		0	0	NULL	NULL	NULL	Medium	run1	1	List2	Catch.wav	V_T	1	1	1	1	448165	151	1	483	448648
Exp2	8	Exp2-8-1	59.937	1.0.0.165	2	right	lixiangyuan	-1317509537	2.0.10.242	2.0.10.242	10-13-2019	2019-10-13 03:10:15	11:10:15	male	2.0.10.147	173	Red_C.bmp	1382	0		0	0	450318	0		0	0	NULL	NULL	NULL	Medium	run1	1	List2	Catch.wav	V_T	1	1	0	1	450168	150	1	496	450664
Exp2	8	Exp2-8-1	59.937	1.0.0.165	2	right	lixiangyuan	-1317509537	2.0.10.242	2.0.10.242	10-13-2019	2019-10-13 03:10:15	11:10:15	male	2.0.10.147	174	Catch.bmp	1292	0		0	0	452854	0		0	0	NULL	NULL	NULL	Medium	run1	1	List2	A_T.wav	A_T	1	1	0	1	452704	150	1	832	453536
Exp2	8	Exp2-8-1	59.937	1.0.0.165	2	right	lixiangyuan	-1317509537	2.0.10.242	2.0.10.242	10-13-2019	2019-10-13 03:10:15	11:10:15	male	2.0.10.147	175	Red_C.bmp	883	0		0	0	455306	0		0	0	NULL	NULL	NULL	Medium	run1	1	List2	A_T.wav	AV_T	1	1	0	1	455156	150	1	516	455672
Exp2	8	Exp2-8-1	59.937	1.0.0.165	2	right	lixiangyuan	-1317509537	2.0.10.242	2.0.10.242	10-13-2019	2019-10-13 03:10:15	11:10:15	male	2.0.10.147	176	Blue_S_2.bmp	1505	0		0	0	457342	0		0	0	NULL	NULL	NULL	Medium	run1	1	List2	A_T.wav	AV_T	1	1	0	1	457192	150	1	528	457720
Exp2	8	Exp2-8-1	59.937	1.0.0.165	2	right	lixiangyuan	-1317509537	2.0.10.242	2.0.10.242	10-13-2019	2019-10-13 03:10:15	11:10:15	male	2.0.10.147	177	Blue_C_2.bmp	885	0		0	1	459995	0		0	0	NULL	NULL	NULL	Medium	run1		List2	Catch.wav	V_S	0		1	1	459844	151	1	444	460288
Exp2	8	Exp2-8-1	59.937	1.0.0.165	2	right	lixiangyuan	-1317509537	2.0.10.242	2.0.10.242	10-13-2019	2019-10-13 03:10:15	11:10:15	male	2.0.10.147	178	Catch.bmp	832	0		0	0	462030	0		0	0	NULL	NULL	NULL	Medium	run1		List2	A_S.wav	A_S	0		1	1	461880	150		0	0
Exp2	8	Exp2-8-1	59.937	1.0.0.165	2	right	lixiangyuan	-1317509537	2.0.10.242	2.0.10.242	10-13-2019	2019-10-13 03:10:15	11:10:15	male	2.0.10.147	179	Blue_C_2.bmp	1508	0		0	1	464066	0		0	0	NULL	NULL	NULL	Medium	run1		List2	Catch.wav	V_S	0		1	1	463915	151		0	0
Exp2	8	Exp2-8-1	59.937	1.0.0.165	2	right	lixiangyuan	-1317509537	2.0.10.242	2.0.10.242	10-13-2019	2019-10-13 03:10:15	11:10:15	male	2.0.10.147	180	Catch.bmp	1580	0		0	0	466785	0		0	0	NULL	NULL	NULL	Medium	run1	1	List2	A_T.wav	A_T	1	1	1	1	466635	150	1	525	467160
Exp2	8	Exp2-8-1	59.937	1.0.0.165	2	right	lixiangyuan	-1317509537	2.0.10.242	2.0.10.242	10-13-2019	2019-10-13 03:10:15	11:10:15	male	2.0.10.147	181	Catch.bmp	1529	0		0	0	469521	0		0	0	NULL	NULL	NULL	Medium	run1	1	List2	A_T.wav	A_T	1	1	0	1	469371	150	1	645	470016
Exp2	8	Exp2-8-1	59.937	1.0.0.165	2	right	lixiangyuan	-1317509537	2.0.10.242	2.0.10.242	10-13-2019	2019-10-13 03:10:15	11:10:15	male	2.0.10.147	182	Blue_S_2.bmp	998	0		0	0	472207	0		0	0	NULL	NULL	NULL	Medium	run1	1	List2	Catch.wav	V_T	1	1	1	1	472057	150	1	583	472640
Exp2	8	Exp2-8-1	59.937	1.0.0.165	2	right	lixiangyuan	-1317509537	2.0.10.242	2.0.10.242	10-13-2019	2019-10-13 03:10:15	11:10:15	male	2.0.10.147	183	Blue_S.bmp	1214	0		0	1	474360	0		0	0	NULL	NULL	NULL	Medium	run1	1	List2	Catch.wav	V_T	1	1	1	1	474209	151	1	640	474849
Exp2	8	Exp2-8-1	59.937	1.0.0.165	2	right	lixiangyuan	-1317509537	2.0.10.242	2.0.10.242	10-13-2019	2019-10-13 03:10:15	11:10:15	male	2.0.10.147	184	Catch.bmp	851	0		0	0	476729	0		0	0	NULL	NULL	NULL	Medium	run1	1	List2	A_T.wav	A_T	1	1	0	1	476579	150	1	653	477232
Exp2	8	Exp2-8-1	59.937	1.0.0.165	2	right	lixiangyuan	-1317509537	2.0.10.242	2.0.10.242	10-13-2019	2019-10-13 03:10:15	11:10:15	male	2.0.10.147	185	Blue_S_2.bmp	832	0		0	0	478731	0		0	0	NULL	NULL	NULL	Medium	run1	1	List2	A_T.wav	AV_T	1	1	0	1	478581	150	1	571	479152
Exp2	8	Exp2-8-1	59.937	1.0.0.165	2	right	lixiangyuan	-1317509537	2.0.10.242	2.0.10.242	10-13-2019	2019-10-13 03:10:15	11:10:15	male	2.0.10.147	186	Catch.bmp	981	0		0	0	480716	0		0	0	NULL	NULL	NULL	Medium	run1	1	List2	A_T.wav	A_T	1	1	0	1	480566	150	1	570	481136
Exp2	8	Exp2-8-1	59.937	1.0.0.165	2	right	lixiangyuan	-1317509537	2.0.10.242	2.0.10.242	10-13-2019	2019-10-13 03:10:15	11:10:15	male	2.0.10.147	187	Blue_S.bmp	1442	0		0	0	482852	0		0	0	NULL	NULL	NULL	Medium	run1	1	List2	A_T.wav	AV_T	1	1	0	1	482702	150	1	418	483120
Exp2	8	Exp2-8-1	59.937	1.0.0.165	2	right	lixiangyuan	-1317509537	2.0.10.242	2.0.10.242	10-13-2019	2019-10-13 03:10:15	11:10:15	male	2.0.10.147	188	Red_C_2.bmp	950	0		0	1	485455	0		0	0	NULL	NULL	NULL	Medium	run1	1	List2	A_T.wav	AV_T	1	1	1	1	485304	151	1	728	486032
Exp2	8	Exp2-8-1	59.937	1.0.0.165	2	right	lixiangyuan	-1317509537	2.0.10.242	2.0.10.242	10-13-2019	2019-10-13 03:10:15	11:10:15	male	2.0.10.147	189	Red_C.bmp	1582	0		0	0	487557	0		0	0	NULL	NULL	NULL	Medium	run1	1	List2	Catch.wav	V_T	1	1	1	1	487407	150	1	449	487856
Exp2	8	Exp2-8-1	59.937	1.0.0.165	2	right	lixiangyuan	-1317509537	2.0.10.242	2.0.10.242	10-13-2019	2019-10-13 03:10:15	11:10:15	male	2.0.10.147	190	Blue_S.bmp	954	0		0	0	490293	0		0	0	NULL	NULL	NULL	Medium	run1	1	List2	Catch.wav	V_T	1	1	0	1	490143	150	1	577	490720
Exp2	8	Exp2-8-1	59.937	1.0.0.165	2	right	lixiangyuan	-1317509537	2.0.10.242	2.0.10.242	10-13-2019	2019-10-13 03:10:15	11:10:15	male	2.0.10.147	191	Catch.bmp	1161	0		0	0	492395	0		0	0	NULL	NULL	NULL	Medium	run1	1	List2	A_T.wav	A_T	1	1	1	1	492245	150	1	595	492840
Exp2	8	Exp2-8-1	59.937	1.0.0.165	2	right	lixiangyuan	-1317509537	2.0.10.242	2.0.10.242	10-13-2019	2019-10-13 03:10:15	11:10:15	male	2.0.10.147	192	Red_C.bmp	902	0		0	0	494714	0		0	0	NULL	NULL	NULL	Medium	run1	1	List2	A_T.wav	AV_T	1	1	0	1	494564	150	1	571	495135
Exp2	8	Exp2-8-1	59.937	1.0.0.165	2	right	lixiangyuan	-1317509537	2.0.10.242	2.0.10.242	10-13-2019	2019-10-13 03:10:15	11:10:15	male	2.0.10.147	193	Blue_C_2.bmp	1028	0		1	0	496766	0		0	0	NULL	NULL	NULL	Medium	run1		List2	A_S.wav	AV_S	0		0	1	496616	150		0	0
Exp2	8	Exp2-8-1	59.937	1.0.0.165	2	right	lixiangyuan	-1317509537	2.0.10.242	2.0.10.242	10-13-2019	2019-10-13 03:10:15	11:10:15	male	2.0.10.147	194	Red_C.bmp	1211	0		0	0	499002	0		0	0	NULL	NULL	NULL	Medium	run1	1	List2	Catch.wav	V_T	1	1	1	1	498852	150	1	683	499535
Exp2	8	Exp2-8-1	59.937	1.0.0.165	2	right	lixiangyuan	-1317509537	2.0.10.242	2.0.10.242	10-13-2019	2019-10-13 03:10:15	11:10:15	male	2.0.10.147	195	Blue_S_2.bmp	1038	0		0	0	501371	0		0	0	NULL	NULL	NULL	Medium	run1	1	List2	Catch.wav	V_T	1	1	0	1	501221	150	1	546	501767
Exp2	8	Exp2-8-1	59.937	1.0.0.165	2	right	lixiangyuan	-1317509537	2.0.10.242	2.0.10.242	10-13-2019	2019-10-13 03:10:15	11:10:15	male	2.0.10.147	196	Blue_S_2.bmp	1555	0		0	0	503557	0		0	0	NULL	NULL	NULL	Medium	run1	1	List2	A_T.wav	AV_T	1	1	1	1	503407	150	1	568	503975
Exp2	8	Exp2-8-1	59.937	1.0.0.165	2	right	lixiangyuan	-1317509537	2.0.10.242	2.0.10.242	10-13-2019	2019-10-13 03:10:15	11:10:15	male	2.0.10.147	197	Catch.bmp	1131	0		0	0	506260	0		0	0	NULL	NULL	NULL	Medium	run1	1	List2	A_T.wav	A_T	1	1	0	1	506110	150	1	545	506655
Exp2	8	Exp2-8-1	59.937	1.0.0.165	2	right	lixiangyuan	-1317509537	2.0.10.242	2.0.10.242	10-13-2019	2019-10-13 03:10:15	11:10:15	male	2.0.10.147	198	Blue_S.bmp	1032	0		0	1	508546	0		0	0	NULL	NULL	NULL	Medium	run1	1	List2	A_T.wav	AV_T	1	1	1	1	508395	151	1	508	508903
Exp2	8	Exp2-8-1	59.937	1.0.0.165	2	right	lixiangyuan	-1317509537	2.0.10.242	2.0.10.242	10-13-2019	2019-10-13 03:10:15	11:10:15	male	2.0.10.147	199	Red_S.bmp	1419	0		0	0	510731	0		0	0	NULL	NULL	NULL	Medium	run1		List2	Catch.wav	V_S	0		1	1	510581	150		0	0
Exp2	8	Exp2-8-1	59.937	1.0.0.165	2	right	lixiangyuan	-1317509537	2.0.10.242	2.0.10.242	10-13-2019	2019-10-13 03:10:15	11:10:15	male	2.0.10.147	200	Blue_S.bmp	810	0		0	0	513367	0		0	0	NULL	NULL	NULL	Medium	run1	1	List2	A_T.wav	AV_T	1	1	1	1	513217	150	1	590	513807
Exp2	8	Exp2-8-1	59.937	1.0.0.165	2	right	lixiangyuan	-1317509537	2.0.10.242	2.0.10.242	10-13-2019	2019-10-13 03:10:15	11:10:15	male	2.0.10.147	201	Red_C_2.bmp	1150	0		0	0	515336	0		0	0	NULL	NULL	NULL	Medium	run1	1	List2	Catch.wav	V_T	1	1	1	1	515186	150	1	485	515671
Exp2	8	Exp2-8-1	59.937	1.0.0.165	2	right	lixiangyuan	-1317509537	2.0.10.242	2.0.10.242	10-13-2019	2019-10-13 03:10:15	11:10:15	male	2.0.10.147	202	Catch.bmp	872	0		0	0	517638	0		0	0	NULL	NULL	NULL	Medium	run1	1	List2	A_T.wav	A_T	1	1	1	1	517488	150	1	503	517991
Exp2	8	Exp2-8-1	59.937	1.0.0.165	2	right	lixiangyuan	-1317509537	2.0.10.242	2.0.10.242	10-13-2019	2019-10-13 03:10:15	11:10:15	male	2.0.10.147	203	Catch.bmp	1292	0		0	0	519657	0		0	0	NULL	NULL	NULL	Medium	run1		List2	A_S.wav	A_S	0		0	1	519507	150		0	0
Exp2	8	Exp2-8-1	59.937	1.0.0.165	2	right	lixiangyuan	-1317509537	2.0.10.242	2.0.10.242	10-13-2019	2019-10-13 03:10:15	11:10:15	male	2.0.10.147	204	Red_C_2.bmp	1446	0		0	0	522160	0		0	0	NULL	NULL	NULL	Medium	run1	1	List2	A_T.wav	AV_T	1	1	0	1	522010	150	1	389	522399
Exp2	8	Exp2-8-1	59.937	1.0.0.165	2	right	lixiangyuan	-1317509537	2.0.10.242	2.0.10.242	10-13-2019	2019-10-13 03:10:15	11:10:15	male	2.0.10.147	205	Catch.bmp	871	0		0	1	524763	0		0	0	NULL	NULL	NULL	Medium	run1	1	List2	A_T.wav	A_T	1	1	1	1	524612	151	1	603	525215
Exp2	8	Exp2-8-1	59.937	1.0.0.165	2	right	lixiangyuan	-1317509537	2.0.10.242	2.0.10.242	10-13-2019	2019-10-13 03:10:15	11:10:15	male	2.0.10.147	206	Blue_S.bmp	959	0		0	0	526781	0		0	0	NULL	NULL	NULL	Medium	run1	1	List2	A_T.wav	AV_T	1	1	0	1	526631	150	1	632	527263
Exp2	8	Exp2-8-1	59.937	1.0.0.165	2	right	lixiangyuan	-1317509537	2.0.10.242	2.0.10.242	10-13-2019	2019-10-13 03:10:15	11:10:15	male	2.0.10.147	207	Red_S_2.bmp	1120	0		0	0	528900	0		0	0	NULL	NULL	NULL	Medium	run1		List2	A_S.wav	AV_S	0		0	1	528750	150		0	0
Exp2	8	Exp2-8-1	59.937	1.0.0.165	2	right	lixiangyuan	-1317509537	2.0.10.242	2.0.10.242	10-13-2019	2019-10-13 03:10:15	11:10:15	male	2.0.10.147	208	Catch.bmp	1003	0		0	0	531236	0		0	0	NULL	NULL	NULL	Medium	run1		List2	A_S.wav	A_S	0		0	1	531086	150		0	0
Exp2	8	Exp2-8-1	59.937	1.0.0.165	2	right	lixiangyuan	-1317509537	2.0.10.242	2.0.10.242	10-13-2019	2019-10-13 03:10:15	11:10:15	male	2.0.10.147	209	Red_C_2.bmp	1028	0		0	0	533455	0		0	0	NULL	NULL	NULL	Medium	run1	1	List2	Catch.wav	V_T	1	1	1	1	533305	150	1	383	533688
Exp2	8	Exp2-8-1	59.937	1.0.0.165	2	right	lixiangyuan	-1317509537	2.0.10.242	2.0.10.242	10-13-2019	2019-10-13 03:10:15	11:10:15	male	2.0.10.147	210	Blue_C_2.bmp	933	0		0	0	535641	0		0	0	NULL	NULL	NULL	Medium	run1		List2	Catch.wav	V_S	0		0	2	535491	150		0	0
Exp2	8	Exp2-8-1	59.937	1.0.0.165	2	right	lixiangyuan	-1317509537	2.0.10.242	2.0.10.242	10-13-2019	2019-10-13 03:10:15	11:10:15	male	2.0.10.147	211	Red_C.bmp	1223	0		0	0	537776	0		0	0	NULL	NULL	NULL	Medium	run1	1	List2	Catch.wav	V_T	1	1	0	1	537626	150	1	606	538232
Exp2	8	Exp2-8-1	59.937	1.0.0.165	2	right	lixiangyuan	-1317509537	2.0.10.242	2.0.10.242	10-13-2019	2019-10-13 03:10:15	11:10:15	male	2.0.10.147	212	Blue_C.bmp	1389	0		0	0	540162	0		0	0	NULL	NULL	NULL	Medium	Run1		List2	Catch.wav	V_S	0		0	1	540012	150		0	0
Exp2	8	Exp2-8-1	59.937	1.0.0.165	2	right	lixiangyuan	-1317509537	2.0.10.242	2.0.10.242	10-13-2019	2019-10-13 03:10:15	11:10:15	male	2.0.10.147	213	Red_C.bmp	1488	0		0	0	542765	0		0	0	NULL	NULL	NULL	Medium	run1	1	List2	A_T.wav	AV_T	1	1	0	1	542615	150	1	520	543135
Exp2	8	Exp2-8-1	59.937	1.0.0.165	2	right	lixiangyuan	-1317509537	2.0.10.242	2.0.10.242	10-13-2019	2019-10-13 03:10:15	11:10:15	male	2.0.10.147	214	Blue_C.bmp	1135	0		0	0	545401	0		0	0	NULL	NULL	NULL	Medium	Run1		List2	Catch.wav	V_S	0		1	1	545251	150		0	0
Exp2	8	Exp2-8-1	59.937	1.0.0.165	2	right	lixiangyuan	-1317509537	2.0.10.242	2.0.10.242	10-13-2019	2019-10-13 03:10:15	11:10:15	male	2.0.10.147	215	Red_C.bmp	886	0		0	0	547737	0		0	0	NULL	NULL	NULL	Medium	run1	1	List2	Catch.wav	V_T	1	1	0	2	547587	150	1	380	547967
Exp2	8	Exp2-8-1	59.937	1.0.0.165	2	right	lixiangyuan	-1317509537	2.0.10.242	2.0.10.242	10-13-2019	2019-10-13 03:10:15	11:10:15	male	2.0.10.147	216	Red_C_2.bmp	961	0		0	0	549772	0		0	0	NULL	NULL	NULL	Medium	run1	1	List2	Catch.wav	V_T	1	1	0	1	549622	150	1	513	550135
Exp2	8	Exp2-8-1	59.937	1.0.0.165	2	right	lixiangyuan	-1317509537	2.0.10.242	2.0.10.242	10-13-2019	2019-10-13 03:10:15	11:10:15	male	2.0.10.147	217	Blue_S.bmp	1203	0		0	0	551891	0		0	0	NULL	NULL	NULL	Medium	run1	1	List2	Catch.wav	V_T	0		0	1	551741	150		0	0
Exp2	8	Exp2-8-1	59.937	1.0.0.165	2	right	lixiangyuan	-1317509537	2.0.10.242	2.0.10.242	10-13-2019	2019-10-13 03:10:15	11:10:15	male	2.0.10.147	218	Blue_S.bmp	1222	0		0	0	554310	0		0	0	NULL	NULL	NULL	Medium	run1	1	List2	A_T.wav	AV_T	1	1	1	1	554160	150	1	319	554479
Exp2	8	Exp2-8-1	59.937	1.0.0.165	2	right	lixiangyuan	-1317509537	2.0.10.242	2.0.10.242	10-13-2019	2019-10-13 03:10:15	11:10:15	male	2.0.10.147	219	Blue_C.bmp	1592	0		0	0	556679	0		0	0	NULL	NULL	NULL	Medium	run1		List2	A_S.wav	AV_S	0		0	1	556529	150		0	0
Exp2	8	Exp2-8-1	59.937	1.0.0.165	2	right	lixiangyuan	-1317509537	2.0.10.242	2.0.10.242	10-13-2019	2019-10-13 03:10:15	11:10:15	male	2.0.10.147	220	Blue_C.bmp	1242	0		0	0	559482	0		0	0	NULL	NULL	NULL	Medium	run1		List2	A_S.wav	AV_S	0		0	1	559332	150		0	0
Exp2	8	Exp2-8-1	59.937	1.0.0.165	2	right	lixiangyuan	-1317509537	2.0.10.242	2.0.10.242	10-13-2019	2019-10-13 03:10:15	11:10:15	male	2.0.10.147	221	Red_C_2.bmp	1225	0		0	0	561935	0		0	0	NULL	NULL	NULL	Medium	run1	1	List2	Catch.wav	V_T	1	1	1	1	561785	150	1	389	562174
Exp2	8	Exp2-8-1	59.937	1.0.0.165	2	right	lixiangyuan	-1317509537	2.0.10.242	2.0.10.242	10-13-2019	2019-10-13 03:10:15	11:10:15	male	2.0.10.147	222	Blue_S_2.bmp	1030	0		0	0	564321	0		0	0	NULL	NULL	NULL	Medium	run1	1	List2	A_T.wav	AV_T	1	1	0	1	564171	150	1	596	564767
Exp2	8	Exp2-8-1	59.937	1.0.0.165	2	right	lixiangyuan	-1317509537	2.0.10.242	2.0.10.242	10-13-2019	2019-10-13 03:10:15	11:10:15	male	2.0.10.147	223	Blue_S_2.bmp	1076	0		0	0	566506	0		0	0	NULL	NULL	NULL	Medium	run1	1	List2	A_T.wav	AV_T	1	1	0	1	566356	150	1	474	566830
Exp2	8	Exp2-8-1	59.937	1.0.0.165	2	right	lixiangyuan	-1317509537	2.0.10.242	2.0.10.242	10-13-2019	2019-10-13 03:10:15	11:10:15	male	2.0.10.147	224	Blue_S.bmp	1117	0		0	0	568742	0		0	0	NULL	NULL	NULL	Medium	run1	1	List2	A_T.wav	AV_T	1	1	0	1	568592	150	1	527	569119
Exp2	8	Exp2-8-1	59.937	1.0.0.165	2	right	lixiangyuan	-1317509537	2.0.10.242	2.0.10.242	10-13-2019	2019-10-13 03:10:15	11:10:15	male	2.0.10.147	225	Blue_C_2.bmp	1364	0		0	0	571011	0		0	0	NULL	NULL	NULL	Medium	run1		List2	A_S.wav	AV_S	0		0	1	570861	150		0	0
Exp2	8	Exp2-8-1	59.937	1.0.0.165	2	right	lixiangyuan	-1317509537	2.0.10.242	2.0.10.242	10-13-2019	2019-10-13 03:10:15	11:10:15	male	2.0.10.147	226	Blue_C_2.bmp	1525	0		1	0	573580	0		0	0	NULL	NULL	NULL	Medium	run1		List2	A_S.wav	AV_S	0		0	1	573430	150		0	0
Exp2	8	Exp2-8-1	59.937	1.0.0.165	2	right	lixiangyuan	-1317509537	2.0.10.242	2.0.10.242	10-13-2019	2019-10-13 03:10:15	11:10:15	male	2.0.10.147	227	Catch.bmp	1544	0		0	0	576317	0		0	0	NULL	NULL	NULL	Medium	run1		List2	A_S.wav	A_S	0		0	2	576167	150		0	0
Exp2	8	Exp2-8-1	59.937	1.0.0.165	2	right	lixiangyuan	-1317509537	2.0.10.242	2.0.10.242	10-13-2019	2019-10-13 03:10:15	11:10:15	male	2.0.10.147	228	Catch.bmp	1056	0		0	1	579070	0		0	0	NULL	NULL	NULL	Medium	run1		List2	A_S.wav	A_S	0		1	1	578919	151		0	0
Exp2	8	Exp2-8-1	59.937	1.0.0.165	2	right	lixiangyuan	-1317509537	2.0.10.242	2.0.10.242	10-13-2019	2019-10-13 03:10:15	11:10:15	male	2.0.10.147	229	Red_C.bmp	1055	0		0	0	581355	0		0	0	NULL	NULL	NULL	Medium	run1	1	List2	Catch.wav	V_T	1	1	1	1	581205	150	1	433	581638
Exp2	8	Exp2-8-1	59.937	1.0.0.165	2	right	lixiangyuan	-1317509537	2.0.10.242	2.0.10.242	10-13-2019	2019-10-13 03:10:15	11:10:15	male	2.0.10.147	230	Blue_S_2.bmp	1392	0		0	1	583558	0		0	0	NULL	NULL	NULL	Medium	run1	1	List2	A_T.wav	AV_T	1	1	1	1	583407	151	1	591	583998
Exp2	8	Exp2-8-1	59.937	1.0.0.165	2	right	lixiangyuan	-1317509537	2.0.10.242	2.0.10.242	10-13-2019	2019-10-13 03:10:15	11:10:15	male	2.0.10.147	231	Red_S.bmp	1010	0		0	0	586110	0		0	0	NULL	NULL	NULL	Medium	run1		List2	A_S.wav	AV_S	0		0	1	585960	150	1	502	586462
Exp2	8	Exp2-8-1	59.937	1.0.0.165	2	right	lixiangyuan	-1317509537	2.0.10.242	2.0.10.242	10-13-2019	2019-10-13 03:10:15	11:10:15	male	2.0.10.147	232	Blue_S_2.bmp	1275	0		0	0	588279	0		0	0	NULL	NULL	NULL	Medium	run1	1	List2	A_T.wav	AV_T	1	1	0	1	588129	150	1	461	588590
Exp2	8	Exp2-8-1	59.937	1.0.0.165	2	right	lixiangyuan	-1317509537	2.0.10.242	2.0.10.242	10-13-2019	2019-10-13 03:10:15	11:10:15	male	2.0.10.147	233	Blue_S.bmp	1481	0		0	0	590715	0		0	0	NULL	NULL	NULL	Medium	run1	1	List2	A_T.wav	AV_T	1	1	0	1	590565	150	1	665	591230
Exp2	8	Exp2-8-1	59.937	1.0.0.165	2	right	lixiangyuan	-1317509537	2.0.10.242	2.0.10.242	10-13-2019	2019-10-13 03:10:15	11:10:15	male	2.0.10.147	234	Blue_S.bmp	1543	0		0	0	593351	0		0	0	NULL	NULL	NULL	Medium	run1	1	List2	A_T.wav	AV_T	1	1	0	1	593201	150	1	622	593823
Exp2	8	Exp2-8-1	59.937	1.0.0.165	2	right	lixiangyuan	-1317509537	2.0.10.242	2.0.10.242	10-13-2019	2019-10-13 03:10:15	11:10:15	male	2.0.10.147	235	Blue_S.bmp	821	0		0	0	596054	0		0	0	NULL	NULL	NULL	Medium	run1	1	List2	A_T.wav	AV_T	1	1	0	1	595904	150	1	534	596438
Exp2	8	Exp2-8-1	59.937	1.0.0.165	2	right	lixiangyuan	-1317509537	2.0.10.242	2.0.10.242	10-13-2019	2019-10-13 03:10:15	11:10:15	male	2.0.10.147	236	Blue_S_2.bmp	1590	0		0	0	598023	0		0	0	NULL	NULL	NULL	Medium	run1	1	List2	A_T.wav	AV_T	1	1	0	1	597873	150	1	413	598286
Exp2	8	Exp2-8-1	59.937	1.0.0.165	2	right	lixiangyuan	-1317509537	2.0.10.242	2.0.10.242	10-13-2019	2019-10-13 03:10:15	11:10:15	male	2.0.10.147	237	Red_C_2.bmp	1489	0		0	0	600776	0		0	0	NULL	NULL	NULL	Medium	run1	1	List2	A_T.wav	AV_T	1	1	0	2	600626	150	1	612	601238
Exp2	8	Exp2-8-1	59.937	1.0.0.165	2	right	lixiangyuan	-1317509537	2.0.10.242	2.0.10.242	10-13-2019	2019-10-13 03:10:15	11:10:15	male	2.0.10.147	238	Catch.bmp	880	0		0	0	603412	0		0	0	NULL	NULL	NULL	Medium	run1	1	List2	A_T.wav	A_T	1	1	0	1	603262	150	1	600	603862
Exp2	8	Exp2-8-1	59.937	1.0.0.165	2	right	lixiangyuan	-1317509537	2.0.10.242	2.0.10.242	10-13-2019	2019-10-13 03:10:15	11:10:15	male	2.0.10.147	239	Red_C_2.bmp	1060	0		0	0	605447	0		0	0	NULL	NULL	NULL	Medium	run1	1	List2	A_T.wav	AV_T	1	1	0	1	605297	150	1	437	605734
Exp2	8	Exp2-8-1	59.937	1.0.0.165	2	right	lixiangyuan	-1317509537	2.0.10.242	2.0.10.242	10-13-2019	2019-10-13 03:10:15	11:10:15	male	2.0.10.147	240	Blue_S.bmp	1168	0		0	0	607666	0		0	0	NULL	NULL	NULL	Medium	run1	1	List2	Catch.wav	V_T	1	1	1	1	607516	150	1	442	607958
Exp2	8	Exp2-8-1	59.937	1.0.0.165	2	right	lixiangyuan	-1317509537	2.0.10.242	2.0.10.242	10-13-2019	2019-10-13 03:10:15	11:10:15	male	2.0.10.147	241	Catch.bmp	1523	0		0	0	609985	0		0	0	NULL	NULL	NULL	Medium	run1	1	List2	A_T.wav	A_T	1	1	1	1	609835	150	1	779	610614
Exp2	8	Exp2-8-1	59.937	1.0.0.165	2	right	lixiangyuan	-1317509537	2.0.10.242	2.0.10.242	10-13-2019	2019-10-13 03:10:15	11:10:15	male	2.0.10.147	242	Catch.bmp	1422	0		0	0	612655	0		0	0	NULL	NULL	NULL	Medium	run1	1	List2	A_T.wav	A_T	1	1	0	1	612505	150	1	597	613102
Exp2	8	Exp2-8-1	59.937	1.0.0.165	2	right	lixiangyuan	-1317509537	2.0.10.242	2.0.10.242	10-13-2019	2019-10-13 03:10:15	11:10:15	male	2.0.10.147	243	Catch.bmp	960	0		0	0	615224	0		0	0	NULL	NULL	NULL	Medium	run1		List2	A_S.wav	A_S	0		0	1	615074	150		0	0
Exp2	8	Exp2-8-1	59.937	1.0.0.165	2	right	lixiangyuan	-1317509537	2.0.10.242	2.0.10.242	10-13-2019	2019-10-13 03:10:15	11:10:15	male	2.0.10.147	244	Red_C_2.bmp	880	0		0	0	617410	0		0	0	NULL	NULL	NULL	Medium	run1	1	List2	A_T.wav	AV_T	1	1	0	1	617260	150	1	362	617622
Exp2	8	Exp2-8-1	59.937	1.0.0.165	2	right	lixiangyuan	-1317509537	2.0.10.242	2.0.10.242	10-13-2019	2019-10-13 03:10:15	11:10:15	male	2.0.10.147	245	Blue_C_2.bmp	1482	0		0	0	619445	0		0	0	NULL	NULL	NULL	Medium	run1		List2	Catch.wav	V_S	0		1	1	619295	150	1	503	619798
Exp2	8	Exp2-8-1	59.937	1.0.0.165	2	right	lixiangyuan	-1317509537	2.0.10.242	2.0.10.242	10-13-2019	2019-10-13 03:10:15	11:10:15	male	2.0.10.147	246	Catch.bmp	1335	0		0	0	622081	0		0	0	NULL	NULL	NULL	Medium	run1		List2	A_S.wav	A_S	0		1	1	621931	150		0	0
Exp2	8	Exp2-8-1	59.937	1.0.0.165	2	right	lixiangyuan	-1317509537	2.0.10.242	2.0.10.242	10-13-2019	2019-10-13 03:10:15	11:10:15	male	2.0.10.147	247	Catch.bmp	1028	0		0	0	624617	0		0	0	NULL	NULL	NULL	Medium	run1	1	List2	A_T.wav	A_T	1	1	0	1	624467	150	1	563	625030
Exp2	8	Exp2-8-1	59.937	1.0.0.165	2	right	lixiangyuan	-1317509537	2.0.10.242	2.0.10.242	10-13-2019	2019-10-13 03:10:15	11:10:15	male	2.0.10.147	248	Red_C.bmp	1402	0		0	0	626803	0		0	0	NULL	NULL	NULL	Medium	run1	1	List2	Catch.wav	V_T	1	1	1	1	626653	150	1	505	627158
Exp2	8	Exp2-8-1	59.937	1.0.0.165	2	right	lixiangyuan	-1317509537	2.0.10.242	2.0.10.242	10-13-2019	2019-10-13 03:10:15	11:10:15	male	2.0.10.147	249	Catch.bmp	1109	0		0	0	629356	0		0	0	NULL	NULL	NULL	Medium	run1	1	List2	A_T.wav	A_T	1	1	0	2	629206	150	1	575	629781
Exp2	8	Exp2-8-1	59.937	1.0.0.165	2	right	lixiangyuan	-1317509537	2.0.10.242	2.0.10.242	10-13-2019	2019-10-13 03:10:15	11:10:15	male	2.0.10.147	250	Catch.bmp	1388	0		0	0	631625	0		0	0	NULL	NULL	NULL	Medium	run1	1	List2	A_T.wav	A_T	1	1	0	1	631475	150	1	626	632101
Exp2	8	Exp2-8-1	59.937	1.0.0.165	2	right	lixiangyuan	-1317509537	2.0.10.242	2.0.10.242	10-13-2019	2019-10-13 03:10:15	11:10:15	male	2.0.10.147	251	Blue_S_2.bmp	1234	0		0	0	634161	0		0	0	NULL	NULL	NULL	Medium	run1	1	List2	Catch.wav	V_T	1	1	0	1	634011	150	1	482	634493
Exp2	8	Exp2-8-1	59.937	1.0.0.165	2	right	lixiangyuan	-1317509537	2.0.10.242	2.0.10.242	10-13-2019	2019-10-13 03:10:15	11:10:15	male	2.0.10.147	252	Red_S_2.bmp	1100	0		0	1	636547	0		0	0	NULL	NULL	NULL	Medium	run1		List2	A_S.wav	AV_S	0		1	1	636396	151		0	0
Exp2	8	Exp2-8-1	59.937	1.0.0.165	2	right	lixiangyuan	-1317509537	2.0.10.242	2.0.10.242	10-13-2019	2019-10-13 03:10:15	11:10:15	male	2.0.10.147	253	Red_S.bmp	1468	0		0	0	638866	0		0	0	NULL	NULL	NULL	Medium	run1		List2	Catch.wav	V_S	0		0	2	638716	150		0	0
Exp2	8	Exp2-8-1	59.937	1.0.0.165	2	right	lixiangyuan	-1317509537	2.0.10.242	2.0.10.242	10-13-2019	2019-10-13 03:10:15	11:10:15	male	2.0.10.147	254	Blue_S_2.bmp	1359	0		0	0	641552	0		0	0	NULL	NULL	NULL	Medium	run1	1	List2	Catch.wav	V_T	1	1	0	1	641402	150	1	699	642101
Exp2	8	Exp2-8-1	59.937	1.0.0.165	2	right	lixiangyuan	-1317509537	2.0.10.242	2.0.10.242	10-13-2019	2019-10-13 03:10:15	11:10:15	male	2.0.10.147	255	Catch.bmp	1061	0		0	0	644071	0		0	0	NULL	NULL	NULL	Medium	run1	1	List2	A_T.wav	A_T	1	1	1	1	643921	150	1	764	644685
Exp2	8	Exp2-8-1	59.937	1.0.0.165	2	right	lixiangyuan	-1317509537	2.0.10.242	2.0.10.242	10-13-2019	2019-10-13 03:10:15	11:10:15	male	2.0.10.147	256	Blue_S_2.bmp	934	0		0	0	646290	0		0	0	NULL	NULL	NULL	Medium	run1	1	List2	A_T.wav	AV_T	1	1	0	1	646140	150	1	577	646717
Exp2	8	Exp2-8-1	59.937	1.0.0.165	2	right	lixiangyuan	-1317509537	2.0.10.242	2.0.10.242	10-13-2019	2019-10-13 03:10:15	11:10:15	male	2.0.10.147	257	Blue_S_2.bmp	1324	0		0	0	648376	0		0	0	NULL	NULL	NULL	Medium	run1	1	List2	A_T.wav	AV_T	1	1	0	2	648226	150	1	459	648685
Exp2	8	Exp2-8-1	59.937	1.0.0.165	2	right	lixiangyuan	-1317509537	2.0.10.242	2.0.10.242	10-13-2019	2019-10-13 03:10:15	11:10:15	male	2.0.10.147	258	Red_C_2.bmp	1138	0		0	1	650862	0		0	0	NULL	NULL	NULL	Medium	run1	1	List2	Catch.wav	V_T	1	1	1	1	650711	151	1	390	651101
Exp2	8	Exp2-8-1	59.937	1.0.0.165	2	right	lixiangyuan	-1317509537	2.0.10.242	2.0.10.242	10-13-2019	2019-10-13 03:10:15	11:10:15	male	2.0.10.147	259	Catch.bmp	1425	0		0	0	653147	0		0	0	NULL	NULL	NULL	Medium	run1	1	List2	A_T.wav	A_T	1	1	1	1	652997	150	1	1112	654109
Exp2	8	Exp2-8-1	59.937	1.0.0.165	2	right	lixiangyuan	-1317509537	2.0.10.242	2.0.10.242	10-13-2019	2019-10-13 03:10:15	11:10:15	male	2.0.10.147	260	Red_C_2.bmp	1373	0		0	0	655733	0		0	0	NULL	NULL	NULL	Medium	run1	1	List2	A_T.wav	AV_T	1	1	0	1	655583	150	1	399	655982
