# Supplementary material for: Visual Perceptual Load Attenuates Age-Related Audiovisual Integration in an Audiovisual Discrimination Task
Source: Front Psychol. 2021 Sep 29;12:740221. doi: 10.3389/fpsyg.2021.740221 (PMC8511317; doi:10.3389/fpsyg.2021.740221)
Supplement: Supplementary file 1 [file Data_Sheet_1.ZIP › Export data/Group 2_Data_Older/Exp2_Medium load/Subject_09.xlsx]

## Sheet: Sheet1
ExperimentName	Subject	DataFile.Basename	Display.RefreshRate	ExperimentVersion	Group	Handedness	Name	RandomSeed	RuntimeVersion	RuntimeVersionExpected	SessionDate	SessionStartDateTimeUtc	SessionTime	Sex	StudioVersion	Block	Image	ITI	ITI.ACC	ITI.CRESP	ITI.DurationError	ITI.OnsetDelay	ITI.OnsetTime	ITI.OnsetToOnsetTime	ITI.RESP	ITI.RT	ITI.RTTime	List1	List1.Cycle	List1.Sample	PercetualLoad	Procedure	Response	Running	Sound	StimulusType	Target.ACC	Target.CRESP	Target.DurationError	Target.OnsetDelay	Target.OnsetTime	Target.OnsetToOnsetTime	Target.RESP	Target.RT	Target.RTTime
Exp2	9	Exp2-9-1	59.937	1.0.0.166	2	right	chebangjian	-727843373	2.0.10.242	2.0.10.242	10-15-2019	2019-10-15 01:51:31	09:51:31	male	2.0.10.147	1	Catch.bmp	1267	0		0	0	43230	0		0	0	10	1	1	Medium	Prac	1	List1	A_T.wav	A_T	0		122	1	43080	150		0	0
Exp2	9	Exp2-9-1	59.937	1.0.0.166	2	right	chebangjian	-727843373	2.0.10.242	2.0.10.242	10-15-2019	2019-10-15 01:51:31	09:51:31	male	2.0.10.147	2	Blue_C.bmp	1301	0		0	0	45699	0		0	0	11	1	2	Medium	Prac		List1	A_S.wav	AV_S	0		0	1	45549	150		0	0
Exp2	9	Exp2-9-1	59.937	1.0.0.166	2	right	chebangjian	-727843373	2.0.10.242	2.0.10.242	10-15-2019	2019-10-15 01:51:31	09:51:31	male	2.0.10.147	3	Red_C.bmp	817	0		0	0	48202	0		0	0	15	1	3	Medium	Prac	1	List1	A_T.wav	AV_T	1	1	0	1	48052	150	1	916	48968
Exp2	9	Exp2-9-1	59.937	1.0.0.166	2	right	chebangjian	-727843373	2.0.10.242	2.0.10.242	10-15-2019	2019-10-15 01:51:31	09:51:31	male	2.0.10.147	4	Blue_C.bmp	973	0		0	0	50187	0		0	0	1	1	4	Medium	Prac		List1	Catch.wav	V_S	0		1	1	50037	150		0	0
Exp2	9	Exp2-9-1	59.937	1.0.0.166	2	right	chebangjian	-727843373	2.0.10.242	2.0.10.242	10-15-2019	2019-10-15 01:51:31	09:51:31	male	2.0.10.147	5	Red_C_2.bmp	1555	0		0	0	52423	0		0	0	16	1	5	Medium	Prac	1	List1	A_T.wav	AV_T	1	1	0	1	52273	150	1	1583	53856
Exp2	9	Exp2-9-1	59.937	1.0.0.166	2	right	chebangjian	-727843373	2.0.10.242	2.0.10.242	10-15-2019	2019-10-15 01:51:31	09:51:31	male	2.0.10.147	6	Blue_S.bmp	1338	0		0	0	55126	0		0	0	3	1	6	Medium	Prac	1	List1	Catch.wav	V_T	1	1	0	1	54976	150	1	1144	56120
Exp2	9	Exp2-9-1	59.937	1.0.0.166	2	right	chebangjian	-727843373	2.0.10.242	2.0.10.242	10-15-2019	2019-10-15 01:51:31	09:51:31	male	2.0.10.147	7	Red_C_2.bmp	1596	0		0	0	57612	0		0	0	6	1	7	Medium	Prac	1	List1	Catch.wav	V_T	1	1	0	2	57462	150	1	611	58073
Exp2	9	Exp2-9-1	59.937	1.0.0.166	2	right	chebangjian	-727843373	2.0.10.242	2.0.10.242	10-15-2019	2019-10-15 01:51:31	09:51:31	male	2.0.10.147	8	Catch.bmp	952	0		0	1	60365	0		0	0	10	1	8	Medium	Prac	1	List1	A_T.wav	A_T	0		1	1	60214	151		0	0
Exp2	9	Exp2-9-1	59.937	1.0.0.166	2	right	chebangjian	-727843373	2.0.10.242	2.0.10.242	10-15-2019	2019-10-15 01:51:31	09:51:31	male	2.0.10.147	9	Catch.bmp	903	0		1	0	62533	0		0	0	10	1	9	Medium	Prac	1	List1	A_T.wav	A_T	1	1	0	1	62383	150	1	737	63120
Exp2	9	Exp2-9-1	59.937	1.0.0.166	2	right	chebangjian	-727843373	2.0.10.242	2.0.10.242	10-15-2019	2019-10-15 01:51:31	09:51:31	male	2.0.10.147	10	Blue_S.bmp	900	0		0	1	64586	0		0	0	13	1	10	Medium	Prac	1	List1	A_T.wav	AV_T	1	1	1	1	64435	151	1	869	65304
Exp2	9	Exp2-9-1	59.937	1.0.0.166	2	right	chebangjian	-727843373	2.0.10.242	2.0.10.242	10-15-2019	2019-10-15 01:51:31	09:51:31	male	2.0.10.147	11	Blue_S.bmp	1538	0		0	0	66638	0		0	0	3	1	11	Medium	Prac	1	List1	Catch.wav	V_T	1	1	1	1	66488	150	1	504	66992
Exp2	9	Exp2-9-1	59.937	1.0.0.166	2	right	chebangjian	-727843373	2.0.10.242	2.0.10.242	10-15-2019	2019-10-15 01:51:31	09:51:31	male	2.0.10.147	12	Catch.bmp	1160	0		0	0	69324	0		0	0	10	1	12	Medium	Prac	1	List1	A_T.wav	A_T	1	1	1	1	69174	150	1	770	69944
Exp2	9	Exp2-9-1	59.937	1.0.0.166	2	right	chebangjian	-727843373	2.0.10.242	2.0.10.242	10-15-2019	2019-10-15 01:51:31	09:51:31	male	2.0.10.147	13	Red_S.bmp	1489	0		0	0	71643	0		0	0	17	1	13	Medium	Prac		List1	A_S.wav	AV_S	0		0	1	71493	150		0	0
Exp2	9	Exp2-9-1	59.937	1.0.0.166	2	right	chebangjian	-727843373	2.0.10.242	2.0.10.242	10-15-2019	2019-10-15 01:51:31	09:51:31	male	2.0.10.147	14	Catch.bmp	1079	0		0	0	74346	0		0	0	10	1	14	Medium	Prac	1	List1	A_T.wav	A_T	0		0	1	74196	150		0	0
Exp2	9	Exp2-9-1	59.937	1.0.0.166	2	right	chebangjian	-727843373	2.0.10.242	2.0.10.242	10-15-2019	2019-10-15 01:51:31	09:51:31	male	2.0.10.147	15	Catch.bmp	1487	0		0	1	76632	0		0	0	9	1	15	Medium	Prac		List1	A_S.wav	A_S	0		1	1	76481	151		0	0
Exp2	9	Exp2-9-1	59.937	1.0.0.166	2	right	chebangjian	-727843373	2.0.10.242	2.0.10.242	10-15-2019	2019-10-15 01:51:31	09:51:31	male	2.0.10.147	16	Red_C_2.bmp	1058	0		0	0	79334	0		0	0	16	1	16	Medium	Prac	1	List1	A_T.wav	AV_T	1	1	0	1	79184	150	1	791	79975
Exp2	9	Exp2-9-1	59.937	1.0.0.166	2	right	chebangjian	-727843373	2.0.10.242	2.0.10.242	10-15-2019	2019-10-15 01:51:31	09:51:31	male	2.0.10.147	17	Blue_S_2.bmp	1081	0		0	0	81553	0		0	0	14	1	17	Medium	Prac	1	List1	A_T.wav	AV_T	1	1	0	1	81403	150	1	740	82143
Exp2	9	Exp2-9-1	59.937	1.0.0.166	2	right	chebangjian	-727843373	2.0.10.242	2.0.10.242	10-15-2019	2019-10-15 01:51:31	09:51:31	male	2.0.10.147	18	Catch.bmp	1584	0		0	0	83789	0		0	0	10	1	18	Medium	Prac	1	List1	A_T.wav	A_T	1	1	0	1	83639	150	1	856	84495
Exp2	9	Exp2-9-1	59.937	1.0.0.166	2	right	chebangjian	-727843373	2.0.10.242	2.0.10.242	10-15-2019	2019-10-15 01:51:31	09:51:31	male	2.0.10.147	19	Red_S.bmp	1162	0		0	0	86525	0		0	0	7	1	19	Medium	Prac		List1	Catch.wav	V_S	0		1	1	86375	150		0	0
Exp2	9	Exp2-9-1	59.937	1.0.0.166	2	right	chebangjian	-727843373	2.0.10.242	2.0.10.242	10-15-2019	2019-10-15 01:51:31	09:51:31	male	2.0.10.147	20	Catch.bmp	817	0		0	0	88894	0		0	0	10	1	20	Medium	Prac	1	List1	A_T.wav	A_T	0		1	1	88744	150		0	0
Exp2	9	Exp2-9-1	59.937	1.0.0.166	2	right	chebangjian	-727843373	2.0.10.242	2.0.10.242	10-15-2019	2019-10-15 01:51:31	09:51:31	male	2.0.10.147	21	Catch.bmp	1175	0		0	0	94667	0		0	0	NULL	NULL	NULL	Medium	run1	1	List2	A_T.wav	A_T	0		0	1	94517	150		0	0
Exp2	9	Exp2-9-1	59.937	1.0.0.166	2	right	chebangjian	-727843373	2.0.10.242	2.0.10.242	10-15-2019	2019-10-15 01:51:31	09:51:31	male	2.0.10.147	22	Red_C.bmp	1136	0		0	0	97053	0		0	0	NULL	NULL	NULL	Medium	run1	1	List2	A_T.wav	AV_T	1	1	0	1	96903	150	1	592	97495
Exp2	9	Exp2-9-1	59.937	1.0.0.166	2	right	chebangjian	-727843373	2.0.10.242	2.0.10.242	10-15-2019	2019-10-15 01:51:31	09:51:31	male	2.0.10.147	23	Catch.bmp	1003	0		0	1	99339	0		0	0	NULL	NULL	NULL	Medium	run1	1	List2	A_T.wav	A_T	1	1	0	1	99188	151	1	827	100015
Exp2	9	Exp2-9-1	59.937	1.0.0.166	2	right	chebangjian	-727843373	2.0.10.242	2.0.10.242	10-15-2019	2019-10-15 01:51:31	09:51:31	male	2.0.10.147	24	Catch.bmp	1259	0		0	0	101491	0		0	0	NULL	NULL	NULL	Medium	run1	1	List2	A_T.wav	A_T	1	1	0	1	101341	150	1	786	102127
Exp2	9	Exp2-9-1	59.937	1.0.0.166	2	right	chebangjian	-727843373	2.0.10.242	2.0.10.242	10-15-2019	2019-10-15 01:51:31	09:51:31	male	2.0.10.147	25	Catch.bmp	1238	0		0	0	103910	0		0	0	NULL	NULL	NULL	Medium	run1	1	List2	A_T.wav	A_T	1	1	0	1	103760	150	1	712	104472
Exp2	9	Exp2-9-1	59.937	1.0.0.166	2	right	chebangjian	-727843373	2.0.10.242	2.0.10.242	10-15-2019	2019-10-15 01:51:31	09:51:31	male	2.0.10.147	26	Blue_C_2.bmp	1181	0		0	0	106296	0		0	0	NULL	NULL	NULL	Medium	run1		List2	Catch.wav	V_S	0		0	1	106146	150	1	701	106847
Exp2	9	Exp2-9-1	59.937	1.0.0.166	2	right	chebangjian	-727843373	2.0.10.242	2.0.10.242	10-15-2019	2019-10-15 01:51:31	09:51:31	male	2.0.10.147	27	Blue_C.bmp	1051	0		0	1	108632	0		0	0	NULL	NULL	NULL	Medium	Run1		List2	Catch.wav	V_S	0		1	1	108481	151		0	0
Exp2	9	Exp2-9-1	59.937	1.0.0.166	2	right	chebangjian	-727843373	2.0.10.242	2.0.10.242	10-15-2019	2019-10-15 01:51:31	09:51:31	male	2.0.10.147	28	Red_C.bmp	1223	0		0	0	110884	0		0	0	NULL	NULL	NULL	Medium	run1	1	List2	A_T.wav	AV_T	1	1	1	1	110734	150	1	769	111503
Exp2	9	Exp2-9-1	59.937	1.0.0.166	2	right	chebangjian	-727843373	2.0.10.242	2.0.10.242	10-15-2019	2019-10-15 01:51:31	09:51:31	male	2.0.10.147	29	Red_S_2.bmp	925	0		0	0	113270	0		0	0	NULL	NULL	NULL	Medium	run1		List2	Catch.wav	V_S	0		0	1	113120	150		0	0
Exp2	9	Exp2-9-1	59.937	1.0.0.166	2	right	chebangjian	-727843373	2.0.10.242	2.0.10.242	10-15-2019	2019-10-15 01:51:31	09:51:31	male	2.0.10.147	30	Red_C_2.bmp	823	0		0	0	115422	0		0	0	NULL	NULL	NULL	Medium	run1	1	List2	A_T.wav	AV_T	1	1	1	1	115272	150	1	815	116087
Exp2	9	Exp2-9-1	59.937	1.0.0.166	2	right	chebangjian	-727843373	2.0.10.242	2.0.10.242	10-15-2019	2019-10-15 01:51:31	09:51:31	male	2.0.10.147	31	Red_C.bmp	1113	0		0	0	117407	0		0	0	NULL	NULL	NULL	Medium	run1	1	List2	Catch.wav	V_T	1	1	1	1	117257	150	1	774	118031
Exp2	9	Exp2-9-1	59.937	1.0.0.166	2	right	chebangjian	-727843373	2.0.10.242	2.0.10.242	10-15-2019	2019-10-15 01:51:31	09:51:31	male	2.0.10.147	32	Catch.bmp	1218	0		0	0	119676	0		0	0	NULL	NULL	NULL	Medium	run1	1	List2	A_T.wav	A_T	1	1	1	1	119526	150	1	1136	120662
Exp2	9	Exp2-9-1	59.937	1.0.0.166	2	right	chebangjian	-727843373	2.0.10.242	2.0.10.242	10-15-2019	2019-10-15 01:51:31	09:51:31	male	2.0.10.147	33	Blue_S_2.bmp	1306	0		0	1	122046	0		0	0	NULL	NULL	NULL	Medium	run1	1	List2	A_T.wav	AV_T	1	1	1	1	121895	151	1	719	122614
Exp2	9	Exp2-9-1	59.937	1.0.0.166	2	right	chebangjian	-727843373	2.0.10.242	2.0.10.242	10-15-2019	2019-10-15 01:51:31	09:51:31	male	2.0.10.147	34	Blue_C_2.bmp	1161	0		0	0	124515	0		0	0	NULL	NULL	NULL	Medium	run1		List2	A_S.wav	AV_S	0		0	1	124365	150		0	0
Exp2	9	Exp2-9-1	59.937	1.0.0.166	2	right	chebangjian	-727843373	2.0.10.242	2.0.10.242	10-15-2019	2019-10-15 01:51:31	09:51:31	male	2.0.10.147	35	Catch.bmp	1339	0		0	0	126884	0		0	0	NULL	NULL	NULL	Medium	run1	1	List2	A_T.wav	A_T	1	1	0	1	126734	150	1	793	127527
Exp2	9	Exp2-9-1	59.937	1.0.0.166	2	right	chebangjian	-727843373	2.0.10.242	2.0.10.242	10-15-2019	2019-10-15 01:51:31	09:51:31	male	2.0.10.147	36	Red_S.bmp	1395	0		0	0	129370	0		0	0	NULL	NULL	NULL	Medium	run1		List2	A_S.wav	AV_S	0		0	1	129220	150		0	0
Exp2	9	Exp2-9-1	59.937	1.0.0.166	2	right	chebangjian	-727843373	2.0.10.242	2.0.10.242	10-15-2019	2019-10-15 01:51:31	09:51:31	male	2.0.10.147	37	Blue_S.bmp	1327	0		1	0	131972	0		0	0	NULL	NULL	NULL	Medium	run1	1	List2	A_T.wav	AV_T	1	1	1	1	131822	150	1	832	132654
Exp2	9	Exp2-9-1	59.937	1.0.0.166	2	right	chebangjian	-727843373	2.0.10.242	2.0.10.242	10-15-2019	2019-10-15 01:51:31	09:51:31	male	2.0.10.147	38	Catch.bmp	862	0		0	0	134458	0		0	0	NULL	NULL	NULL	Medium	run1	1	List2	A_T.wav	A_T	1	1	0	1	134308	150	1	938	135246
Exp2	9	Exp2-9-1	59.937	1.0.0.166	2	right	chebangjian	-727843373	2.0.10.242	2.0.10.242	10-15-2019	2019-10-15 01:51:31	09:51:31	male	2.0.10.147	39	Red_C.bmp	1297	0		0	0	136477	0		0	0	NULL	NULL	NULL	Medium	run1	1	List2	Catch.wav	V_T	1	1	1	1	136327	150	1	647	136974
Exp2	9	Exp2-9-1	59.937	1.0.0.166	2	right	chebangjian	-727843373	2.0.10.242	2.0.10.242	10-15-2019	2019-10-15 01:51:31	09:51:31	male	2.0.10.147	40	Blue_S.bmp	1151	0		0	0	138930	0		0	0	NULL	NULL	NULL	Medium	run1	1	List2	Catch.wav	V_T	1	1	0	1	138780	150	1	826	139606
Exp2	9	Exp2-9-1	59.937	1.0.0.166	2	right	chebangjian	-727843373	2.0.10.242	2.0.10.242	10-15-2019	2019-10-15 01:51:31	09:51:31	male	2.0.10.147	41	Blue_S_2.bmp	842	0		0	0	141232	0		0	0	NULL	NULL	NULL	Medium	run1	1	List2	A_T.wav	AV_T	1	1	1	1	141082	150	1	804	141886
Exp2	9	Exp2-9-1	59.937	1.0.0.166	2	right	chebangjian	-727843373	2.0.10.242	2.0.10.242	10-15-2019	2019-10-15 01:51:31	09:51:31	male	2.0.10.147	42	Red_C.bmp	908	0		0	0	143234	0		0	0	NULL	NULL	NULL	Medium	run1	1	List2	Catch.wav	V_T	1	1	1	1	143084	150	1	770	143854
Exp2	9	Exp2-9-1	59.937	1.0.0.166	2	right	chebangjian	-727843373	2.0.10.242	2.0.10.242	10-15-2019	2019-10-15 01:51:31	09:51:31	male	2.0.10.147	43	Catch.bmp	1340	0		0	0	145303	0		0	0	NULL	NULL	NULL	Medium	run1		List2	A_S.wav	A_S	0		1	1	145153	150		0	0
Exp2	9	Exp2-9-1	59.937	1.0.0.166	2	right	chebangjian	-727843373	2.0.10.242	2.0.10.242	10-15-2019	2019-10-15 01:51:31	09:51:31	male	2.0.10.147	44	Blue_S.bmp	993	0		0	0	147856	0		0	0	NULL	NULL	NULL	Medium	run1	1	List2	Catch.wav	V_T	1	1	0	1	147706	150	1	1044	148750
Exp2	9	Exp2-9-1	59.937	1.0.0.166	2	right	chebangjian	-727843373	2.0.10.242	2.0.10.242	10-15-2019	2019-10-15 01:51:31	09:51:31	male	2.0.10.147	45	Blue_C_2.bmp	1133	0		0	0	150008	0		0	0	NULL	NULL	NULL	Medium	run1		List2	A_S.wav	AV_S	0		0	1	149858	150		0	0
Exp2	9	Exp2-9-1	59.937	1.0.0.166	2	right	chebangjian	-727843373	2.0.10.242	2.0.10.242	10-15-2019	2019-10-15 01:51:31	09:51:31	male	2.0.10.147	46	Catch.bmp	1583	0		0	0	152360	0		0	0	NULL	NULL	NULL	Medium	run1	1	List2	A_T.wav	A_T	1	1	0	1	152210	150	1	860	153070
Exp2	9	Exp2-9-1	59.937	1.0.0.166	2	right	chebangjian	-727843373	2.0.10.242	2.0.10.242	10-15-2019	2019-10-15 01:51:31	09:51:31	male	2.0.10.147	47	Blue_S_2.bmp	950	0		0	1	155097	0		0	0	NULL	NULL	NULL	Medium	run1	1	List2	Catch.wav	V_T	0		1	1	154946	151		0	0
Exp2	9	Exp2-9-1	59.937	1.0.0.166	2	right	chebangjian	-727843373	2.0.10.242	2.0.10.242	10-15-2019	2019-10-15 01:51:31	09:51:31	male	2.0.10.147	48	Red_S.bmp	1423	0		0	1	157266	0		0	0	NULL	NULL	NULL	Medium	run1		List2	A_S.wav	AV_S	0		1	1	157115	151		0	0
Exp2	9	Exp2-9-1	59.937	1.0.0.166	2	right	chebangjian	-727843373	2.0.10.242	2.0.10.242	10-15-2019	2019-10-15 01:51:31	09:51:31	male	2.0.10.147	49	Red_C_2.bmp	1124	0		0	1	159902	0		0	0	NULL	NULL	NULL	Medium	run1	1	List2	Catch.wav	V_T	1	1	1	1	159751	151	1	608	160359
Exp2	9	Exp2-9-1	59.937	1.0.0.166	2	right	chebangjian	-727843373	2.0.10.242	2.0.10.242	10-15-2019	2019-10-15 01:51:31	09:51:31	male	2.0.10.147	50	Red_C_2.bmp	910	0		0	0	162187	0		0	0	NULL	NULL	NULL	Medium	run1	1	List2	Catch.wav	V_T	1	1	0	1	162037	150	1	792	162829
Exp2	9	Exp2-9-1	59.937	1.0.0.166	2	right	chebangjian	-727843373	2.0.10.242	2.0.10.242	10-15-2019	2019-10-15 01:51:31	09:51:31	male	2.0.10.147	51	Catch.bmp	1189	0		0	0	164256	0		0	0	NULL	NULL	NULL	Medium	run1	1	List2	A_T.wav	A_T	1	1	1	1	164106	150	1	955	165061
Exp2	9	Exp2-9-1	59.937	1.0.0.166	2	right	chebangjian	-727843373	2.0.10.242	2.0.10.242	10-15-2019	2019-10-15 01:51:31	09:51:31	male	2.0.10.147	52	Red_C_2.bmp	1408	0		0	0	166592	0		0	0	NULL	NULL	NULL	Medium	run1	1	List2	Catch.wav	V_T	1	1	0	1	166442	150	1	771	167213
Exp2	9	Exp2-9-1	59.937	1.0.0.166	2	right	chebangjian	-727843373	2.0.10.242	2.0.10.242	10-15-2019	2019-10-15 01:51:31	09:51:31	male	2.0.10.147	53	Blue_S_2.bmp	1389	0		0	0	169161	0		0	0	NULL	NULL	NULL	Medium	run1	1	List2	Catch.wav	V_T	1	1	0	1	169011	150	1	1002	170013
Exp2	9	Exp2-9-1	59.937	1.0.0.166	2	right	chebangjian	-727843373	2.0.10.242	2.0.10.242	10-15-2019	2019-10-15 01:51:31	09:51:31	male	2.0.10.147	54	Blue_S.bmp	1328	0		0	0	171697	0		0	0	NULL	NULL	NULL	Medium	run1	1	List2	Catch.wav	V_T	1	1	0	1	171547	150	1	594	172141
Exp2	9	Exp2-9-1	59.937	1.0.0.166	2	right	chebangjian	-727843373	2.0.10.242	2.0.10.242	10-15-2019	2019-10-15 01:51:31	09:51:31	male	2.0.10.147	55	Blue_S_2.bmp	1086	0		0	0	174183	0		0	0	NULL	NULL	NULL	Medium	run1	1	List2	Catch.wav	V_T	1	1	0	1	174033	150	1	1124	175157
Exp2	9	Exp2-9-1	59.937	1.0.0.166	2	right	chebangjian	-727843373	2.0.10.242	2.0.10.242	10-15-2019	2019-10-15 01:51:31	09:51:31	male	2.0.10.147	56	Blue_S.bmp	1187	0		0	0	176419	0		0	0	NULL	NULL	NULL	Medium	run1	1	List2	Catch.wav	V_T	1	1	0	1	176269	150	1	568	176837
Exp2	9	Exp2-9-1	59.937	1.0.0.166	2	right	chebangjian	-727843373	2.0.10.242	2.0.10.242	10-15-2019	2019-10-15 01:51:31	09:51:31	male	2.0.10.147	57	Blue_S_2.bmp	1110	0		0	1	178755	0		0	0	NULL	NULL	NULL	Medium	run1	1	List2	A_T.wav	AV_T	1	1	1	1	178604	151	1	697	179301
Exp2	9	Exp2-9-1	59.937	1.0.0.166	2	right	chebangjian	-727843373	2.0.10.242	2.0.10.242	10-15-2019	2019-10-15 01:51:31	09:51:31	male	2.0.10.147	58	Catch.bmp	1046	0		0	1	181024	0		0	0	NULL	NULL	NULL	Medium	run1	1	List2	A_T.wav	A_T	1	1	1	1	180873	151	1	861	181734
Exp2	9	Exp2-9-1	59.937	1.0.0.166	2	right	chebangjian	-727843373	2.0.10.242	2.0.10.242	10-15-2019	2019-10-15 01:51:31	09:51:31	male	2.0.10.147	59	Red_C.bmp	1293	0		0	0	183226	0		0	0	NULL	NULL	NULL	Medium	run1	1	List2	A_T.wav	AV_T	1	1	0	1	183076	150	1	1114	184190
Exp2	9	Exp2-9-1	59.937	1.0.0.166	2	right	chebangjian	-727843373	2.0.10.242	2.0.10.242	10-15-2019	2019-10-15 01:51:31	09:51:31	male	2.0.10.147	60	Blue_S.bmp	1588	0		1	0	185678	0		0	0	NULL	NULL	NULL	Medium	run1	1	List2	Catch.wav	V_T	1	1	1	1	185528	150	1	861	186389
Exp2	9	Exp2-9-1	59.937	1.0.0.166	2	right	chebangjian	-727843373	2.0.10.242	2.0.10.242	10-15-2019	2019-10-15 01:51:31	09:51:31	male	2.0.10.147	61	Blue_S.bmp	1532	0		0	1	188415	0		0	0	NULL	NULL	NULL	Medium	run1	1	List2	A_T.wav	AV_T	1	1	1	1	188264	151	1	958	189222
Exp2	9	Exp2-9-1	59.937	1.0.0.166	2	right	chebangjian	-727843373	2.0.10.242	2.0.10.242	10-15-2019	2019-10-15 01:51:31	09:51:31	male	2.0.10.147	62	Catch.bmp	1469	0		0	0	191101	0		0	0	NULL	NULL	NULL	Medium	run1	1	List2	A_T.wav	A_T	1	1	0	1	190951	150	1	806	191757
Exp2	9	Exp2-9-1	59.937	1.0.0.166	2	right	chebangjian	-727843373	2.0.10.242	2.0.10.242	10-15-2019	2019-10-15 01:51:31	09:51:31	male	2.0.10.147	63	Catch.bmp	1480	0		0	0	193720	0		0	0	NULL	NULL	NULL	Medium	run1		List2	A_S.wav	A_S	0		0	1	193570	150		0	0
Exp2	9	Exp2-9-1	59.937	1.0.0.166	2	right	chebangjian	-727843373	2.0.10.242	2.0.10.242	10-15-2019	2019-10-15 01:51:31	09:51:31	male	2.0.10.147	64	Catch.bmp	824	0		0	0	196406	0		0	0	NULL	NULL	NULL	Medium	run1	1	List2	A_T.wav	A_T	0		0	1	196256	150		0	0
Exp2	9	Exp2-9-1	59.937	1.0.0.166	2	right	chebangjian	-727843373	2.0.10.242	2.0.10.242	10-15-2019	2019-10-15 01:51:31	09:51:31	male	2.0.10.147	65	Blue_S.bmp	992	0		0	0	198442	0		0	0	NULL	NULL	NULL	Medium	run1	1	List2	A_T.wav	AV_T	1	1	0	1	198292	150	1	1025	199317
Exp2	9	Exp2-9-1	59.937	1.0.0.166	2	right	chebangjian	-727843373	2.0.10.242	2.0.10.242	10-15-2019	2019-10-15 01:51:31	09:51:31	male	2.0.10.147	66	Blue_S_2.bmp	1215	0		0	0	200594	0		0	0	NULL	NULL	NULL	Medium	run1	1	List2	A_T.wav	AV_T	1	1	0	1	200444	150	1	824	201268
Exp2	9	Exp2-9-1	59.937	1.0.0.166	2	right	chebangjian	-727843373	2.0.10.242	2.0.10.242	10-15-2019	2019-10-15 01:51:31	09:51:31	male	2.0.10.147	67	Blue_C.bmp	1396	0		0	0	202963	0		0	0	NULL	NULL	NULL	Medium	Run1		List2	Catch.wav	V_S	0		1	1	202813	150		0	0
Exp2	9	Exp2-9-1	59.937	1.0.0.166	2	right	chebangjian	-727843373	2.0.10.242	2.0.10.242	10-15-2019	2019-10-15 01:51:31	09:51:31	male	2.0.10.147	68	Red_S.bmp	1550	0		0	1	205583	0		0	0	NULL	NULL	NULL	Medium	run1		List2	A_S.wav	AV_S	0		1	1	205432	151		0	0
Exp2	9	Exp2-9-1	59.937	1.0.0.166	2	right	chebangjian	-727843373	2.0.10.242	2.0.10.242	10-15-2019	2019-10-15 01:51:31	09:51:31	male	2.0.10.147	69	Blue_C_2.bmp	847	0		1	0	208335	0		0	0	NULL	NULL	NULL	Medium	run1		List2	A_S.wav	AV_S	0		0	1	208185	150		0	0
Exp2	9	Exp2-9-1	59.937	1.0.0.166	2	right	chebangjian	-727843373	2.0.10.242	2.0.10.242	10-15-2019	2019-10-15 01:51:31	09:51:31	male	2.0.10.147	70	Red_S_2.bmp	1490	0		0	0	210404	0		0	0	NULL	NULL	NULL	Medium	run1		List2	Catch.wav	V_S	0		1	1	210254	150	1	638	210892
Exp2	9	Exp2-9-1	59.937	1.0.0.166	2	right	chebangjian	-727843373	2.0.10.242	2.0.10.242	10-15-2019	2019-10-15 01:51:31	09:51:31	male	2.0.10.147	71	Blue_S.bmp	1585	0		0	0	213057	0		0	0	NULL	NULL	NULL	Medium	run1	1	List2	A_T.wav	AV_T	1	1	1	1	212907	150	1	1121	214028
Exp2	9	Exp2-9-1	59.937	1.0.0.166	2	right	chebangjian	-727843373	2.0.10.242	2.0.10.242	10-15-2019	2019-10-15 01:51:31	09:51:31	male	2.0.10.147	72	Red_C.bmp	1544	0		0	0	215793	0		0	0	NULL	NULL	NULL	Medium	run1	1	List2	A_T.wav	AV_T	1	1	0	1	215643	150	1	969	216612
Exp2	9	Exp2-9-1	59.937	1.0.0.166	2	right	chebangjian	-727843373	2.0.10.242	2.0.10.242	10-15-2019	2019-10-15 01:51:31	09:51:31	male	2.0.10.147	73	Blue_S.bmp	1513	0		0	0	218496	0		0	0	NULL	NULL	NULL	Medium	run1	1	List2	Catch.wav	V_T	1	1	1	1	218346	150	1	1266	219612
Exp2	9	Exp2-9-1	59.937	1.0.0.166	2	right	chebangjian	-727843373	2.0.10.242	2.0.10.242	10-15-2019	2019-10-15 01:51:31	09:51:31	male	2.0.10.147	74	Red_C_2.bmp	1507	0		1	0	221165	0		0	0	NULL	NULL	NULL	Medium	run1	1	List2	A_T.wav	AV_T	1	1	1	1	221015	150	1	861	221876
Exp2	9	Exp2-9-1	59.937	1.0.0.166	2	right	chebangjian	-727843373	2.0.10.242	2.0.10.242	10-15-2019	2019-10-15 01:51:31	09:51:31	male	2.0.10.147	75	Blue_C.bmp	1307	0		0	0	223835	0		0	0	NULL	NULL	NULL	Medium	Run1		List2	Catch.wav	V_S	0		1	1	223685	150		0	0
Exp2	9	Exp2-9-1	59.937	1.0.0.166	2	right	chebangjian	-727843373	2.0.10.242	2.0.10.242	10-15-2019	2019-10-15 01:51:31	09:51:31	male	2.0.10.147	76	Red_C.bmp	1082	0		0	0	226371	0		0	0	NULL	NULL	NULL	Medium	run1	1	List2	Catch.wav	V_T	1	1	0	1	226221	150	1	687	226908
Exp2	9	Exp2-9-1	59.937	1.0.0.166	2	right	chebangjian	-727843373	2.0.10.242	2.0.10.242	10-15-2019	2019-10-15 01:51:31	09:51:31	male	2.0.10.147	77	Red_C_2.bmp	1098	0		0	1	228607	0		0	0	NULL	NULL	NULL	Medium	run1	1	List2	A_T.wav	AV_T	1	1	1	1	228456	151	1	940	229396
Exp2	9	Exp2-9-1	59.937	1.0.0.166	2	right	chebangjian	-727843373	2.0.10.242	2.0.10.242	10-15-2019	2019-10-15 01:51:31	09:51:31	male	2.0.10.147	78	Blue_S.bmp	1531	0		0	0	230859	0		0	0	NULL	NULL	NULL	Medium	run1	1	List2	Catch.wav	V_T	1	1	0	1	230709	150	1	1103	231812
Exp2	9	Exp2-9-1	59.937	1.0.0.166	2	right	chebangjian	-727843373	2.0.10.242	2.0.10.242	10-15-2019	2019-10-15 01:51:31	09:51:31	male	2.0.10.147	79	Blue_S_2.bmp	807	0		0	0	233545	0		0	0	NULL	NULL	NULL	Medium	run1	1	List2	A_T.wav	AV_T	1	1	1	1	233395	150	1	809	234204
Exp2	9	Exp2-9-1	59.937	1.0.0.166	2	right	chebangjian	-727843373	2.0.10.242	2.0.10.242	10-15-2019	2019-10-15 01:51:31	09:51:31	male	2.0.10.147	80	Catch.bmp	1218	0		0	0	235514	0		0	0	NULL	NULL	NULL	Medium	run1	1	List2	A_T.wav	A_T	1	1	0	1	235364	150	1	1105	236469
Exp2	9	Exp2-9-1	59.937	1.0.0.166	2	right	chebangjian	-727843373	2.0.10.242	2.0.10.242	10-15-2019	2019-10-15 01:51:31	09:51:31	male	2.0.10.147	81	Catch.bmp	1360	0		0	0	237883	0		0	0	NULL	NULL	NULL	Medium	run1	1	List2	A_T.wav	A_T	1	1	0	1	237733	150	1	727	238460
Exp2	9	Exp2-9-1	59.937	1.0.0.166	2	right	chebangjian	-727843373	2.0.10.242	2.0.10.242	10-15-2019	2019-10-15 01:51:31	09:51:31	male	2.0.10.147	82	Catch.bmp	1321	0		0	0	240402	0		0	0	NULL	NULL	NULL	Medium	run1	1	List2	A_T.wav	A_T	1	1	0	1	240252	150	1	1007	241259
Exp2	9	Exp2-9-1	59.937	1.0.0.166	2	right	chebangjian	-727843373	2.0.10.242	2.0.10.242	10-15-2019	2019-10-15 01:51:31	09:51:31	male	2.0.10.147	83	Blue_S_2.bmp	1459	0		0	0	242871	0		0	0	NULL	NULL	NULL	Medium	run1	1	List2	Catch.wav	V_T	1	1	1	1	242721	150	1	1443	244164
Exp2	9	Exp2-9-1	59.937	1.0.0.166	2	right	chebangjian	-727843373	2.0.10.242	2.0.10.242	10-15-2019	2019-10-15 01:51:31	09:51:31	male	2.0.10.147	84	Blue_S_2.bmp	1307	0		0	0	245491	0		0	0	NULL	NULL	NULL	Medium	run1	1	List2	Catch.wav	V_T	1	1	0	1	245341	150	1	630	245971
Exp2	9	Exp2-9-1	59.937	1.0.0.166	2	right	chebangjian	-727843373	2.0.10.242	2.0.10.242	10-15-2019	2019-10-15 01:51:31	09:51:31	male	2.0.10.147	85	Blue_C.bmp	902	0		0	0	247960	0		0	0	NULL	NULL	NULL	Medium	run1		List2	A_S.wav	AV_S	0		1	1	247810	150		0	0
Exp2	9	Exp2-9-1	59.937	1.0.0.166	2	right	chebangjian	-727843373	2.0.10.242	2.0.10.242	10-15-2019	2019-10-15 01:51:31	09:51:31	male	2.0.10.147	86	Catch.bmp	1190	0		0	0	250079	0		0	0	NULL	NULL	NULL	Medium	run1	1	List2	A_T.wav	A_T	1	1	0	1	249929	150	1	1210	251139
Exp2	9	Exp2-9-1	59.937	1.0.0.166	2	right	chebangjian	-727843373	2.0.10.242	2.0.10.242	10-15-2019	2019-10-15 01:51:31	09:51:31	male	2.0.10.147	87	Blue_S_2.bmp	859	0		0	0	252431	0		0	0	NULL	NULL	NULL	Medium	run1	1	List2	A_T.wav	AV_T	0		0	1	252281	150		0	0
Exp2	9	Exp2-9-1	59.937	1.0.0.166	2	right	chebangjian	-727843373	2.0.10.242	2.0.10.242	10-15-2019	2019-10-15 01:51:31	09:51:31	male	2.0.10.147	88	Blue_S_2.bmp	931	0		0	0	254500	0		0	0	NULL	NULL	NULL	Medium	run1	1	List2	Catch.wav	V_T	1	1	1	1	254350	150	1	549	254899
Exp2	9	Exp2-9-1	59.937	1.0.0.166	2	right	chebangjian	-727843373	2.0.10.242	2.0.10.242	10-15-2019	2019-10-15 01:51:31	09:51:31	male	2.0.10.147	89	Blue_S_2.bmp	1022	0		0	0	256586	0		0	0	NULL	NULL	NULL	Medium	run1	1	List2	A_T.wav	AV_T	1	1	0	2	256436	150	1	904	257340
Exp2	9	Exp2-9-1	59.937	1.0.0.166	2	right	chebangjian	-727843373	2.0.10.242	2.0.10.242	10-15-2019	2019-10-15 01:51:31	09:51:31	male	2.0.10.147	90	Catch.bmp	818	0		0	0	258755	0		0	0	NULL	NULL	NULL	Medium	run1	1	List2	A_T.wav	A_T	1	1	0	2	258605	150	1	862	259467
Exp2	9	Exp2-9-1	59.937	1.0.0.166	2	right	chebangjian	-727843373	2.0.10.242	2.0.10.242	10-15-2019	2019-10-15 01:51:31	09:51:31	male	2.0.10.147	91	Red_C.bmp	964	0		0	0	260723	0		0	0	NULL	NULL	NULL	Medium	run1	1	List2	A_T.wav	AV_T	1	1	0	1	260573	150	1	775	261348
Exp2	9	Exp2-9-1	59.937	1.0.0.166	2	right	chebangjian	-727843373	2.0.10.242	2.0.10.242	10-15-2019	2019-10-15 01:51:31	09:51:31	male	2.0.10.147	92	Red_C.bmp	956	0		0	0	262842	0		0	0	NULL	NULL	NULL	Medium	run1	1	List2	A_T.wav	AV_T	1	1	0	1	262692	150	1	719	263411
Exp2	9	Exp2-9-1	59.937	1.0.0.166	2	right	chebangjian	-727843373	2.0.10.242	2.0.10.242	10-15-2019	2019-10-15 01:51:31	09:51:31	male	2.0.10.147	93	Blue_S.bmp	814	0		0	0	264961	0		0	0	NULL	NULL	NULL	Medium	run1	1	List2	A_T.wav	AV_T	0		0	1	264811	150		0	0
Exp2	9	Exp2-9-1	59.937	1.0.0.166	2	right	chebangjian	-727843373	2.0.10.242	2.0.10.242	10-15-2019	2019-10-15 01:51:31	09:51:31	male	2.0.10.147	94	Catch.bmp	1546	0		0	0	266980	0		0	0	NULL	NULL	NULL	Medium	run1		List2	A_S.wav	A_S	0		0	1	266830	150		0	0
Exp2	9	Exp2-9-1	59.937	1.0.0.166	2	right	chebangjian	-727843373	2.0.10.242	2.0.10.242	10-15-2019	2019-10-15 01:51:31	09:51:31	male	2.0.10.147	95	Red_C_2.bmp	1439	0		0	0	269749	0		0	0	NULL	NULL	NULL	Medium	run1	1	List2	A_T.wav	AV_T	1	1	0	1	269599	150	1	924	270523
Exp2	9	Exp2-9-1	59.937	1.0.0.166	2	right	chebangjian	-727843373	2.0.10.242	2.0.10.242	10-15-2019	2019-10-15 01:51:31	09:51:31	male	2.0.10.147	96	Blue_C_2.bmp	1043	0		1	0	272335	0		0	0	NULL	NULL	NULL	Medium	run1		List2	Catch.wav	V_S	0		1	1	272185	150		0	0
Exp2	9	Exp2-9-1	59.937	1.0.0.166	2	right	chebangjian	-727843373	2.0.10.242	2.0.10.242	10-15-2019	2019-10-15 01:51:31	09:51:31	male	2.0.10.147	97	Blue_S.bmp	1063	0		0	0	274588	0		0	0	NULL	NULL	NULL	Medium	run1	1	List2	Catch.wav	V_T	1	1	0	1	274438	150	1	669	275107
Exp2	9	Exp2-9-1	59.937	1.0.0.166	2	right	chebangjian	-727843373	2.0.10.242	2.0.10.242	10-15-2019	2019-10-15 01:51:31	09:51:31	male	2.0.10.147	98	Red_C.bmp	1295	0		0	0	276807	0		0	0	NULL	NULL	NULL	Medium	run1	1	List2	Catch.wav	V_T	1	1	0	1	276657	150	1	715	277372
Exp2	9	Exp2-9-1	59.937	1.0.0.166	2	right	chebangjian	-727843373	2.0.10.242	2.0.10.242	10-15-2019	2019-10-15 01:51:31	09:51:31	male	2.0.10.147	99	Blue_S_2.bmp	952	0		0	0	279259	0		0	0	NULL	NULL	NULL	Medium	run1	1	List2	A_T.wav	AV_T	0		1	1	279109	150		0	0
Exp2	9	Exp2-9-1	59.937	1.0.0.166	2	right	chebangjian	-727843373	2.0.10.242	2.0.10.242	10-15-2019	2019-10-15 01:51:31	09:51:31	male	2.0.10.147	100	Blue_S.bmp	1442	0		0	0	281428	0		0	0	NULL	NULL	NULL	Medium	run1	1	List2	Catch.wav	V_T	1	1	1	1	281278	150	1	1341	282619
Exp2	9	Exp2-9-1	59.937	1.0.0.166	2	right	chebangjian	-727843373	2.0.10.242	2.0.10.242	10-15-2019	2019-10-15 01:51:31	09:51:31	male	2.0.10.147	101	Blue_S.bmp	889	0		0	0	284031	0		0	0	NULL	NULL	NULL	Medium	run1	1	List2	A_T.wav	AV_T	0		1	1	283881	150		0	0
Exp2	9	Exp2-9-1	59.937	1.0.0.166	2	right	chebangjian	-727843373	2.0.10.242	2.0.10.242	10-15-2019	2019-10-15 01:51:31	09:51:31	male	2.0.10.147	102	Blue_C_2.bmp	1586	0		0	0	286133	0		0	0	NULL	NULL	NULL	Medium	run1		List2	Catch.wav	V_S	0		1	1	285983	150		0	0
Exp2	9	Exp2-9-1	59.937	1.0.0.166	2	right	chebangjian	-727843373	2.0.10.242	2.0.10.242	10-15-2019	2019-10-15 01:51:31	09:51:31	male	2.0.10.147	103	Blue_S.bmp	1498	0		0	0	288936	0		0	0	NULL	NULL	NULL	Medium	run1	1	List2	Catch.wav	V_T	1	1	0	1	288786	150	1	856	289642
Exp2	9	Exp2-9-1	59.937	1.0.0.166	2	right	chebangjian	-727843373	2.0.10.242	2.0.10.242	10-15-2019	2019-10-15 01:51:31	09:51:31	male	2.0.10.147	104	Blue_S_2.bmp	1110	0		0	0	291589	0		0	0	NULL	NULL	NULL	Medium	run1	1	List2	A_T.wav	AV_T	1	1	1	1	291439	150	1	812	292251
Exp2	9	Exp2-9-1	59.937	1.0.0.166	2	right	chebangjian	-727843373	2.0.10.242	2.0.10.242	10-15-2019	2019-10-15 01:51:31	09:51:31	male	2.0.10.147	105	Catch.bmp	1311	0		0	0	293858	0		0	0	NULL	NULL	NULL	Medium	run1	1	List2	A_T.wav	A_T	1	1	0	1	293708	150	1	1166	294874
Exp2	9	Exp2-9-1	59.937	1.0.0.166	2	right	chebangjian	-727843373	2.0.10.242	2.0.10.242	10-15-2019	2019-10-15 01:51:31	09:51:31	male	2.0.10.147	106	Red_S.bmp	990	0		0	0	296327	0		0	0	NULL	NULL	NULL	Medium	run1		List2	Catch.wav	V_S	0		1	1	296177	150		0	0
Exp2	9	Exp2-9-1	59.937	1.0.0.166	2	right	chebangjian	-727843373	2.0.10.242	2.0.10.242	10-15-2019	2019-10-15 01:51:31	09:51:31	male	2.0.10.147	107	Blue_S_2.bmp	992	0		0	0	298529	0		0	0	NULL	NULL	NULL	Medium	run1	1	List2	A_T.wav	AV_T	1	1	1	1	298379	150	1	1015	299394
Exp2	9	Exp2-9-1	59.937	1.0.0.166	2	right	chebangjian	-727843373	2.0.10.242	2.0.10.242	10-15-2019	2019-10-15 01:51:31	09:51:31	male	2.0.10.147	108	Red_S.bmp	1533	0		0	0	300682	0		0	0	NULL	NULL	NULL	Medium	run1		List2	Catch.wav	V_S	0		0	2	300532	150		0	0
Exp2	9	Exp2-9-1	59.937	1.0.0.166	2	right	chebangjian	-727843373	2.0.10.242	2.0.10.242	10-15-2019	2019-10-15 01:51:31	09:51:31	male	2.0.10.147	109	Catch.bmp	1135	0		0	0	303418	0		0	0	NULL	NULL	NULL	Medium	run1	1	List2	A_T.wav	A_T	1	1	1	1	303268	150	1	806	304074
Exp2	9	Exp2-9-1	59.937	1.0.0.166	2	right	chebangjian	-727843373	2.0.10.242	2.0.10.242	10-15-2019	2019-10-15 01:51:31	09:51:31	male	2.0.10.147	110	Blue_S_2.bmp	1042	0		0	1	305704	0		0	0	NULL	NULL	NULL	Medium	run1	1	List2	Catch.wav	V_T	1	1	1	1	305553	151	1	921	306474
Exp2	9	Exp2-9-1	59.937	1.0.0.166	2	right	chebangjian	-727843373	2.0.10.242	2.0.10.242	10-15-2019	2019-10-15 01:51:31	09:51:31	male	2.0.10.147	111	Catch.bmp	1585	0		0	0	307906	0		0	0	NULL	NULL	NULL	Medium	run1	1	List2	A_T.wav	A_T	1	1	1	1	307756	150	1	1015	308771
Exp2	9	Exp2-9-1	59.937	1.0.0.166	2	right	chebangjian	-727843373	2.0.10.242	2.0.10.242	10-15-2019	2019-10-15 01:51:31	09:51:31	male	2.0.10.147	112	Catch.bmp	1157	0		0	0	310642	0		0	0	NULL	NULL	NULL	Medium	run1	1	List2	A_T.wav	A_T	1	1	0	1	310492	150	1	758	311250
Exp2	9	Exp2-9-1	59.937	1.0.0.166	2	right	chebangjian	-727843373	2.0.10.242	2.0.10.242	10-15-2019	2019-10-15 01:51:31	09:51:31	male	2.0.10.147	113	Red_C_2.bmp	1475	0		0	0	312961	0		0	0	NULL	NULL	NULL	Medium	run1	1	List2	A_T.wav	AV_T	1	1	0	1	312811	150	1	799	313610
Exp2	9	Exp2-9-1	59.937	1.0.0.166	2	right	chebangjian	-727843373	2.0.10.242	2.0.10.242	10-15-2019	2019-10-15 01:51:31	09:51:31	male	2.0.10.147	114	Red_C_2.bmp	1026	0		0	0	315597	0		0	0	NULL	NULL	NULL	Medium	run1	1	List2	Catch.wav	V_T	1	1	1	1	315447	150	1	539	315986
Exp2	9	Exp2-9-1	59.937	1.0.0.166	2	right	chebangjian	-727843373	2.0.10.242	2.0.10.242	10-15-2019	2019-10-15 01:51:31	09:51:31	male	2.0.10.147	115	Red_C.bmp	1072	0		0	0	317783	0		0	0	NULL	NULL	NULL	Medium	run1	1	List2	A_T.wav	AV_T	1	1	0	1	317633	150	1	522	318155
Exp2	9	Exp2-9-1	59.937	1.0.0.166	2	right	chebangjian	-727843373	2.0.10.242	2.0.10.242	10-15-2019	2019-10-15 01:51:31	09:51:31	male	2.0.10.147	116	Catch.bmp	1244	0		0	0	320002	0		0	0	NULL	NULL	NULL	Medium	run1	1	List2	A_T.wav	A_T	1	1	0	1	319852	150	1	622	320474
Exp2	9	Exp2-9-1	59.937	1.0.0.166	2	right	chebangjian	-727843373	2.0.10.242	2.0.10.242	10-15-2019	2019-10-15 01:51:31	09:51:31	male	2.0.10.147	117	Blue_C_2.bmp	1557	0		0	0	322404	0		0	0	NULL	NULL	NULL	Medium	run1		List2	A_S.wav	AV_S	0		0	1	322254	150		0	0
Exp2	9	Exp2-9-1	59.937	1.0.0.166	2	right	chebangjian	-727843373	2.0.10.242	2.0.10.242	10-15-2019	2019-10-15 01:51:31	09:51:31	male	2.0.10.147	118	Red_C.bmp	1561	0		0	0	325174	0		0	0	NULL	NULL	NULL	Medium	run1	1	List2	A_T.wav	AV_T	1	1	0	1	325024	150	1	898	325922
Exp2	9	Exp2-9-1	59.937	1.0.0.166	2	right	chebangjian	-727843373	2.0.10.242	2.0.10.242	10-15-2019	2019-10-15 01:51:31	09:51:31	male	2.0.10.147	119	Blue_C.bmp	1117	0		0	0	327893	0		0	0	NULL	NULL	NULL	Medium	run1		List2	A_S.wav	AV_S	0		0	1	327743	150		0	0
Exp2	9	Exp2-9-1	59.937	1.0.0.166	2	right	chebangjian	-727843373	2.0.10.242	2.0.10.242	10-15-2019	2019-10-15 01:51:31	09:51:31	male	2.0.10.147	120	Red_C_2.bmp	1041	0		0	0	330229	0		0	0	NULL	NULL	NULL	Medium	run1	1	List2	Catch.wav	V_T	1	1	1	1	330079	150	1	524	330603
Exp2	9	Exp2-9-1	59.937	1.0.0.166	2	right	chebangjian	-727843373	2.0.10.242	2.0.10.242	10-15-2019	2019-10-15 01:51:31	09:51:31	male	2.0.10.147	121	Catch.bmp	1062	0		0	0	332431	0		0	0	NULL	NULL	NULL	Medium	run1	1	List2	A_T.wav	A_T	1	1	1	1	332281	150	1	960	333241
Exp2	9	Exp2-9-1	59.937	1.0.0.166	2	right	chebangjian	-727843373	2.0.10.242	2.0.10.242	10-15-2019	2019-10-15 01:51:31	09:51:31	male	2.0.10.147	122	Catch.bmp	1116	0		0	0	334650	0		0	0	NULL	NULL	NULL	Medium	run1	1	List2	A_T.wav	A_T	1	1	0	1	334500	150	1	774	335274
Exp2	9	Exp2-9-1	59.937	1.0.0.166	2	right	chebangjian	-727843373	2.0.10.242	2.0.10.242	10-15-2019	2019-10-15 01:51:31	09:51:31	male	2.0.10.147	123	Blue_S_2.bmp	1295	0		0	0	336919	0		0	0	NULL	NULL	NULL	Medium	run1	1	List2	Catch.wav	V_T	1	1	1	1	336769	150	1	1232	338001
Exp2	9	Exp2-9-1	59.937	1.0.0.166	2	right	chebangjian	-727843373	2.0.10.242	2.0.10.242	10-15-2019	2019-10-15 01:51:31	09:51:31	male	2.0.10.147	124	Catch.bmp	1493	0		0	0	339372	0		0	0	NULL	NULL	NULL	Medium	run1		List2	A_S.wav	A_S	0		1	1	339222	150		0	0
Exp2	9	Exp2-9-1	59.937	1.0.0.166	2	right	chebangjian	-727843373	2.0.10.242	2.0.10.242	10-15-2019	2019-10-15 01:51:31	09:51:31	male	2.0.10.147	125	Catch.bmp	976	0		0	1	342092	0		0	0	NULL	NULL	NULL	Medium	run1		List2	A_S.wav	A_S	0		1	1	341941	151		0	0
Exp2	9	Exp2-9-1	59.937	1.0.0.166	2	right	chebangjian	-727843373	2.0.10.242	2.0.10.242	10-15-2019	2019-10-15 01:51:31	09:51:31	male	2.0.10.147	126	Catch.bmp	1109	0		0	0	344277	0		0	0	NULL	NULL	NULL	Medium	run1	1	List2	A_T.wav	A_T	1	1	0	1	344127	150	1	714	344841
Exp2	9	Exp2-9-1	59.937	1.0.0.166	2	right	chebangjian	-727843373	2.0.10.242	2.0.10.242	10-15-2019	2019-10-15 01:51:31	09:51:31	male	2.0.10.147	127	Red_C_2.bmp	911	0		0	0	346546	0		0	0	NULL	NULL	NULL	Medium	run1	1	List2	Catch.wav	V_T	1	1	1	1	346396	150	1	789	347185
Exp2	9	Exp2-9-1	59.937	1.0.0.166	2	right	chebangjian	-727843373	2.0.10.242	2.0.10.242	10-15-2019	2019-10-15 01:51:31	09:51:31	male	2.0.10.147	128	Blue_S_2.bmp	1133	0		0	0	348615	0		0	0	NULL	NULL	NULL	Medium	run1	1	List2	A_T.wav	AV_T	1	1	0	1	348465	150	1	1152	349617
Exp2	9	Exp2-9-1	59.937	1.0.0.166	2	right	chebangjian	-727843373	2.0.10.242	2.0.10.242	10-15-2019	2019-10-15 01:51:31	09:51:31	male	2.0.10.147	129	Blue_C.bmp	1432	0		0	0	350901	0		0	0	NULL	NULL	NULL	Medium	Run1		List2	Catch.wav	V_S	0		0	2	350751	150		0	0
Exp2	9	Exp2-9-1	59.937	1.0.0.166	2	right	chebangjian	-727843373	2.0.10.242	2.0.10.242	10-15-2019	2019-10-15 01:51:31	09:51:31	male	2.0.10.147	130	Catch.bmp	1348	0		0	0	353537	0		0	0	NULL	NULL	NULL	Medium	run1	1	List2	A_T.wav	A_T	1	1	0	1	353387	150	1	758	354145
Exp2	9	Exp2-9-1	59.937	1.0.0.166	2	right	chebangjian	-727843373	2.0.10.242	2.0.10.242	10-15-2019	2019-10-15 01:51:31	09:51:31	male	2.0.10.147	131	Blue_S_2.bmp	992	0		0	0	356039	0		0	0	NULL	NULL	NULL	Medium	run1	1	List2	Catch.wav	V_T	1	1	1	1	355889	150	1	961	356850
Exp2	9	Exp2-9-1	59.937	1.0.0.166	2	right	chebangjian	-727843373	2.0.10.242	2.0.10.242	10-15-2019	2019-10-15 01:51:31	09:51:31	male	2.0.10.147	132	Blue_S.bmp	925	0		0	1	358192	0		0	0	NULL	NULL	NULL	Medium	run1	1	List2	Catch.wav	V_T	1	1	1	1	358041	151	1	672	358713
Exp2	9	Exp2-9-1	59.937	1.0.0.166	2	right	chebangjian	-727843373	2.0.10.242	2.0.10.242	10-15-2019	2019-10-15 01:51:31	09:51:31	male	2.0.10.147	133	Catch.bmp	868	0		0	0	360277	0		0	0	NULL	NULL	NULL	Medium	run1	1	List2	A_T.wav	A_T	1	1	0	1	360127	150	1	706	360833
Exp2	9	Exp2-9-1	59.937	1.0.0.166	2	right	chebangjian	-727843373	2.0.10.242	2.0.10.242	10-15-2019	2019-10-15 01:51:31	09:51:31	male	2.0.10.147	134	Red_S_2.bmp	841	0		0	0	362296	0		0	0	NULL	NULL	NULL	Medium	run1		List2	Catch.wav	V_S	0		1	1	362146	150		0	0
Exp2	9	Exp2-9-1	59.937	1.0.0.166	2	right	chebangjian	-727843373	2.0.10.242	2.0.10.242	10-15-2019	2019-10-15 01:51:31	09:51:31	male	2.0.10.147	135	Blue_S_2.bmp	1040	0		0	0	364348	0		0	0	NULL	NULL	NULL	Medium	run1	1	List2	A_T.wav	AV_T	1	1	0	1	364198	150	1	907	365105
Exp2	9	Exp2-9-1	59.937	1.0.0.166	2	right	chebangjian	-727843373	2.0.10.242	2.0.10.242	10-15-2019	2019-10-15 01:51:31	09:51:31	male	2.0.10.147	136	Catch.bmp	1541	0		0	0	366550	0		0	0	NULL	NULL	NULL	Medium	run1	1	List2	A_T.wav	A_T	1	1	0	1	366400	150	1	929	367329
Exp2	9	Exp2-9-1	59.937	1.0.0.166	2	right	chebangjian	-727843373	2.0.10.242	2.0.10.242	10-15-2019	2019-10-15 01:51:31	09:51:31	male	2.0.10.147	137	Catch.bmp	1343	0		0	0	369253	0		0	0	NULL	NULL	NULL	Medium	run1	1	List2	A_T.wav	A_T	1	1	0	1	369103	150	1	826	369929
Exp2	9	Exp2-9-1	59.937	1.0.0.166	2	right	chebangjian	-727843373	2.0.10.242	2.0.10.242	10-15-2019	2019-10-15 01:51:31	09:51:31	male	2.0.10.147	138	Blue_S.bmp	1205	0		0	0	371756	0		0	0	NULL	NULL	NULL	Medium	run1	1	List2	Catch.wav	V_T	1	1	0	1	371606	150	1	1003	372609
Exp2	9	Exp2-9-1	59.937	1.0.0.166	2	right	chebangjian	-727843373	2.0.10.242	2.0.10.242	10-15-2019	2019-10-15 01:51:31	09:51:31	male	2.0.10.147	139	Red_C_2.bmp	1465	0		0	0	374108	0		0	0	NULL	NULL	NULL	Medium	run1	1	List2	Catch.wav	V_T	1	1	0	1	373958	150	1	906	374864
Exp2	9	Exp2-9-1	59.937	1.0.0.166	2	right	chebangjian	-727843373	2.0.10.242	2.0.10.242	10-15-2019	2019-10-15 01:51:31	09:51:31	male	2.0.10.147	140	Blue_S_2.bmp	1279	0		0	1	376728	0		0	0	NULL	NULL	NULL	Medium	run1	1	List2	Catch.wav	V_T	1	1	1	1	376577	151	1	848	377425
Exp2	9	Exp2-9-1	59.937	1.0.0.166	2	right	chebangjian	-727843373	2.0.10.242	2.0.10.242	10-15-2019	2019-10-15 01:51:31	09:51:31	male	2.0.10.147	141	Catch.bmp	1084	0		1	0	379163	1085		0	0	NULL	NULL	NULL	Medium	run1	1	List2	A_T.wav	A_T	1	1	1	1	379013	150	1	971	379984
Exp2	9	Exp2-9-1	59.937	1.0.0.166	2	right	chebangjian	-727843373	2.0.10.242	2.0.10.242	10-15-2019	2019-10-15 01:51:31	09:51:31	male	2.0.10.147	142	Red_C.bmp	805	0		0	0	432986	0		0	0	NULL	NULL	NULL	Medium	run1	1	List2	Catch.wav	V_T	0		1	1	432836	150		0	0
Exp2	9	Exp2-9-1	59.937	1.0.0.166	2	right	chebangjian	-727843373	2.0.10.242	2.0.10.242	10-15-2019	2019-10-15 01:51:31	09:51:31	male	2.0.10.147	143	Red_C_2.bmp	1445	0		0	0	435005	0		0	0	NULL	NULL	NULL	Medium	run1	1	List2	A_T.wav	AV_T	1	1	0	1	434855	150	1	728	435583
Exp2	9	Exp2-9-1	59.937	1.0.0.166	2	right	chebangjian	-727843373	2.0.10.242	2.0.10.242	10-15-2019	2019-10-15 01:51:31	09:51:31	male	2.0.10.147	144	Red_C.bmp	1000	0		0	0	437608	0		0	0	NULL	NULL	NULL	Medium	run1	1	List2	Catch.wav	V_T	1	1	0	2	437458	150	1	757	438215
Exp2	9	Exp2-9-1	59.937	1.0.0.166	2	right	chebangjian	-727843373	2.0.10.242	2.0.10.242	10-15-2019	2019-10-15 01:51:31	09:51:31	male	2.0.10.147	145	Red_C_2.bmp	1334	0		0	0	439760	0		0	0	NULL	NULL	NULL	Medium	run1	1	List2	Catch.wav	V_T	1	1	0	1	439610	150	1	662	440272
Exp2	9	Exp2-9-1	59.937	1.0.0.166	2	right	chebangjian	-727843373	2.0.10.242	2.0.10.242	10-15-2019	2019-10-15 01:51:31	09:51:31	male	2.0.10.147	146	Blue_S.bmp	1067	0		0	0	442246	0		0	0	NULL	NULL	NULL	Medium	run1	1	List2	Catch.wav	V_T	1	1	0	1	442096	150	1	1103	443199
Exp2	9	Exp2-9-1	59.937	1.0.0.166	2	right	chebangjian	-727843373	2.0.10.242	2.0.10.242	10-15-2019	2019-10-15 01:51:31	09:51:31	male	2.0.10.147	147	Catch.bmp	1506	0		0	0	444465	0		0	0	NULL	NULL	NULL	Medium	run1		List2	A_S.wav	A_S	0		0	1	444315	150		0	0
Exp2	9	Exp2-9-1	59.937	1.0.0.166	2	right	chebangjian	-727843373	2.0.10.242	2.0.10.242	10-15-2019	2019-10-15 01:51:31	09:51:31	male	2.0.10.147	148	Blue_S_2.bmp	1275	0		0	0	447201	0		0	0	NULL	NULL	NULL	Medium	run1	1	List2	Catch.wav	V_T	1	1	1	1	447051	150	1	1036	448087
Exp2	9	Exp2-9-1	59.937	1.0.0.166	2	right	chebangjian	-727843373	2.0.10.242	2.0.10.242	10-15-2019	2019-10-15 01:51:31	09:51:31	male	2.0.10.147	149	Red_C.bmp	964	0		0	0	449637	0		0	0	NULL	NULL	NULL	Medium	run1	1	List2	Catch.wav	V_T	1	1	0	1	449487	150	1	712	450199
Exp2	9	Exp2-9-1	59.937	1.0.0.166	2	right	chebangjian	-727843373	2.0.10.242	2.0.10.242	10-15-2019	2019-10-15 01:51:31	09:51:31	male	2.0.10.147	150	Catch.bmp	1140	0		0	0	451756	0		0	0	NULL	NULL	NULL	Medium	run1	1	List2	A_T.wav	A_T	1	1	0	1	451606	150	1	825	452431
Exp2	9	Exp2-9-1	59.937	1.0.0.166	2	right	chebangjian	-727843373	2.0.10.242	2.0.10.242	10-15-2019	2019-10-15 01:51:31	09:51:31	male	2.0.10.147	151	Red_C.bmp	1210	0		0	0	454058	0		0	0	NULL	NULL	NULL	Medium	run1	1	List2	A_T.wav	AV_T	1	1	0	1	453908	150	1	683	454591
Exp2	9	Exp2-9-1	59.937	1.0.0.166	2	right	chebangjian	-727843373	2.0.10.242	2.0.10.242	10-15-2019	2019-10-15 01:51:31	09:51:31	male	2.0.10.147	152	Catch.bmp	884	0		0	0	456427	0		0	0	NULL	NULL	NULL	Medium	run1	1	List2	A_T.wav	A_T	1	1	0	1	456277	150	1	691	456968
Exp2	9	Exp2-9-1	59.937	1.0.0.166	2	right	chebangjian	-727843373	2.0.10.242	2.0.10.242	10-15-2019	2019-10-15 01:51:31	09:51:31	male	2.0.10.147	153	Blue_S.bmp	935	0		0	0	458463	0		0	0	NULL	NULL	NULL	Medium	run1	1	List2	A_T.wav	AV_T	1	1	0	1	458313	150	1	1006	459319
Exp2	9	Exp2-9-1	59.937	1.0.0.166	2	right	chebangjian	-727843373	2.0.10.242	2.0.10.242	10-15-2019	2019-10-15 01:51:31	09:51:31	male	2.0.10.147	154	Red_C.bmp	804	0		0	0	460548	0		0	0	NULL	NULL	NULL	Medium	run1	1	List2	A_T.wav	AV_T	1	1	0	1	460398	150	1	696	461094
Exp2	9	Exp2-9-1	59.937	1.0.0.166	2	right	chebangjian	-727843373	2.0.10.242	2.0.10.242	10-15-2019	2019-10-15 01:51:31	09:51:31	male	2.0.10.147	155	Catch.bmp	1024	0		0	0	462500	0		0	0	NULL	NULL	NULL	Medium	run1		List2	A_S.wav	A_S	0		0	1	462350	150		0	0
Exp2	9	Exp2-9-1	59.937	1.0.0.166	2	right	chebangjian	-727843373	2.0.10.242	2.0.10.242	10-15-2019	2019-10-15 01:51:31	09:51:31	male	2.0.10.147	156	Catch.bmp	900	0		0	0	464736	0		0	0	NULL	NULL	NULL	Medium	run1	1	List2	A_T.wav	A_T	1	1	0	1	464586	150	1	924	465510
Exp2	9	Exp2-9-1	59.937	1.0.0.166	2	right	chebangjian	-727843373	2.0.10.242	2.0.10.242	10-15-2019	2019-10-15 01:51:31	09:51:31	male	2.0.10.147	157	Red_C_2.bmp	952	0		0	0	466788	0		0	0	NULL	NULL	NULL	Medium	run1	1	List2	A_T.wav	AV_T	1	1	0	1	466638	150	1	1016	467654
Exp2	9	Exp2-9-1	59.937	1.0.0.166	2	right	chebangjian	-727843373	2.0.10.242	2.0.10.242	10-15-2019	2019-10-15 01:51:31	09:51:31	male	2.0.10.147	158	Catch.bmp	1289	0		0	0	468890	0		0	0	NULL	NULL	NULL	Medium	run1	1	List2	A_T.wav	A_T	1	1	0	1	468740	150	1	714	469454
Exp2	9	Exp2-9-1	59.937	1.0.0.166	2	right	chebangjian	-727843373	2.0.10.242	2.0.10.242	10-15-2019	2019-10-15 01:51:31	09:51:31	male	2.0.10.147	159	Red_C_2.bmp	1558	0		0	0	471326	0		0	0	NULL	NULL	NULL	Medium	run1	1	List2	A_T.wav	AV_T	1	1	0	1	471176	150	1	726	471902
Exp2	9	Exp2-9-1	59.937	1.0.0.166	2	right	chebangjian	-727843373	2.0.10.242	2.0.10.242	10-15-2019	2019-10-15 01:51:31	09:51:31	male	2.0.10.147	160	Blue_S.bmp	969	0		0	1	474046	0		0	0	NULL	NULL	NULL	Medium	run1	1	List2	A_T.wav	AV_T	1	1	1	1	473895	151	1	831	474726
Exp2	9	Exp2-9-1	59.937	1.0.0.166	2	right	chebangjian	-727843373	2.0.10.242	2.0.10.242	10-15-2019	2019-10-15 01:51:31	09:51:31	male	2.0.10.147	161	Catch.bmp	1537	0		0	1	476165	0		0	0	NULL	NULL	NULL	Medium	run1		List2	A_S.wav	A_S	0		1	1	476014	151		0	0
Exp2	9	Exp2-9-1	59.937	1.0.0.166	2	right	chebangjian	-727843373	2.0.10.242	2.0.10.242	10-15-2019	2019-10-15 01:51:31	09:51:31	male	2.0.10.147	162	Catch.bmp	1406	0		0	0	478917	0		0	0	NULL	NULL	NULL	Medium	run1		List2	A_S.wav	A_S	0		0	1	478767	150		0	0
Exp2	9	Exp2-9-1	59.937	1.0.0.166	2	right	chebangjian	-727843373	2.0.10.242	2.0.10.242	10-15-2019	2019-10-15 01:51:31	09:51:31	male	2.0.10.147	163	Catch.bmp	1385	0		0	0	481537	0		0	0	NULL	NULL	NULL	Medium	run1	1	List2	A_T.wav	A_T	1	1	0	1	481387	150	1	892	482279
Exp2	9	Exp2-9-1	59.937	1.0.0.166	2	right	chebangjian	-727843373	2.0.10.242	2.0.10.242	10-15-2019	2019-10-15 01:51:31	09:51:31	male	2.0.10.147	164	Catch.bmp	1148	0		0	0	484073	0		0	0	NULL	NULL	NULL	Medium	run1	1	List2	A_T.wav	A_T	1	1	0	1	483923	150	1	587	484510
Exp2	9	Exp2-9-1	59.937	1.0.0.166	2	right	chebangjian	-727843373	2.0.10.242	2.0.10.242	10-15-2019	2019-10-15 01:51:31	09:51:31	male	2.0.10.147	165	Red_S.bmp	1562	0		0	0	486375	0		0	0	NULL	NULL	NULL	Medium	run1		List2	Catch.wav	V_S	0		1	1	486225	150		0	0
Exp2	9	Exp2-9-1	59.937	1.0.0.166	2	right	chebangjian	-727843373	2.0.10.242	2.0.10.242	10-15-2019	2019-10-15 01:51:31	09:51:31	male	2.0.10.147	166	Blue_S.bmp	938	0		0	0	489145	0		0	0	NULL	NULL	NULL	Medium	run1	1	List2	A_T.wav	AV_T	1	1	0	1	488995	150	1	892	489887
Exp2	9	Exp2-9-1	59.937	1.0.0.166	2	right	chebangjian	-727843373	2.0.10.242	2.0.10.242	10-15-2019	2019-10-15 01:51:31	09:51:31	male	2.0.10.147	167	Catch.bmp	1536	0		0	0	491230	0		0	0	NULL	NULL	NULL	Medium	run1	1	List2	A_T.wav	A_T	1	1	0	1	491080	150	1	615	491695
Exp2	9	Exp2-9-1	59.937	1.0.0.166	2	right	chebangjian	-727843373	2.0.10.242	2.0.10.242	10-15-2019	2019-10-15 01:51:31	09:51:31	male	2.0.10.147	168	Red_C_2.bmp	1542	0		0	0	493916	0		0	0	NULL	NULL	NULL	Medium	run1	1	List2	A_T.wav	AV_T	1	1	0	1	493766	150	1	720	494486
Exp2	9	Exp2-9-1	59.937	1.0.0.166	2	right	chebangjian	-727843373	2.0.10.242	2.0.10.242	10-15-2019	2019-10-15 01:51:31	09:51:31	male	2.0.10.147	169	Red_S.bmp	911	0		0	0	496619	0		0	0	NULL	NULL	NULL	Medium	run1		List2	A_S.wav	AV_S	0		0	1	496469	150		0	0
Exp2	9	Exp2-9-1	59.937	1.0.0.166	2	right	chebangjian	-727843373	2.0.10.242	2.0.10.242	10-15-2019	2019-10-15 01:51:31	09:51:31	male	2.0.10.147	170	Catch.bmp	1201	0		0	0	498755	0		0	0	NULL	NULL	NULL	Medium	run1	1	List2	A_T.wav	A_T	1	1	0	1	498605	150	1	681	499286
Exp2	9	Exp2-9-1	59.937	1.0.0.166	2	right	chebangjian	-727843373	2.0.10.242	2.0.10.242	10-15-2019	2019-10-15 01:51:31	09:51:31	male	2.0.10.147	171	Red_S_2.bmp	931	0		0	0	501107	0		0	0	NULL	NULL	NULL	Medium	run1		List2	A_S.wav	AV_S	0		0	1	500957	150		0	0
Exp2	9	Exp2-9-1	59.937	1.0.0.166	2	right	chebangjian	-727843373	2.0.10.242	2.0.10.242	10-15-2019	2019-10-15 01:51:31	09:51:31	male	2.0.10.147	172	Red_S_2.bmp	1366	0		1	0	503259	0		0	0	NULL	NULL	NULL	Medium	run1		List2	Catch.wav	V_S	0		1	1	503109	150		0	0
Exp2	9	Exp2-9-1	59.937	1.0.0.166	2	right	chebangjian	-727843373	2.0.10.242	2.0.10.242	10-15-2019	2019-10-15 01:51:31	09:51:31	male	2.0.10.147	173	Blue_S_2.bmp	1432	0		0	0	505829	0		0	0	NULL	NULL	NULL	Medium	run1	1	List2	A_T.wav	AV_T	1	1	0	1	505679	150	1	766	506445
Exp2	9	Exp2-9-1	59.937	1.0.0.166	2	right	chebangjian	-727843373	2.0.10.242	2.0.10.242	10-15-2019	2019-10-15 01:51:31	09:51:31	male	2.0.10.147	174	Catch.bmp	1472	0		0	0	508415	0		0	0	NULL	NULL	NULL	Medium	run1		List2	A_S.wav	A_S	0		0	1	508265	150		0	0
Exp2	9	Exp2-9-1	59.937	1.0.0.166	2	right	chebangjian	-727843373	2.0.10.242	2.0.10.242	10-15-2019	2019-10-15 01:51:31	09:51:31	male	2.0.10.147	175	Catch.bmp	864	0		0	0	511101	0		0	0	NULL	NULL	NULL	Medium	run1	1	List2	A_T.wav	A_T	1	1	0	1	510951	150	1	846	511797
Exp2	9	Exp2-9-1	59.937	1.0.0.166	2	right	chebangjian	-727843373	2.0.10.242	2.0.10.242	10-15-2019	2019-10-15 01:51:31	09:51:31	male	2.0.10.147	176	Catch.bmp	1419	0		0	0	513120	0		0	0	NULL	NULL	NULL	Medium	run1	1	List2	A_T.wav	A_T	1	1	0	1	512970	150	1	531	513501
Exp2	9	Exp2-9-1	59.937	1.0.0.166	2	right	chebangjian	-727843373	2.0.10.242	2.0.10.242	10-15-2019	2019-10-15 01:51:31	09:51:31	male	2.0.10.147	177	Catch.bmp	1165	0		0	0	515689	0		0	0	NULL	NULL	NULL	Medium	run1	1	List2	A_T.wav	A_T	1	1	0	1	515539	150	1	587	516126
Exp2	9	Exp2-9-1	59.937	1.0.0.166	2	right	chebangjian	-727843373	2.0.10.242	2.0.10.242	10-15-2019	2019-10-15 01:51:31	09:51:31	male	2.0.10.147	178	Catch.bmp	1094	0		0	0	518008	0		0	0	NULL	NULL	NULL	Medium	run1		List2	A_S.wav	A_S	0		0	1	517858	150		0	0
Exp2	9	Exp2-9-1	59.937	1.0.0.166	2	right	chebangjian	-727843373	2.0.10.242	2.0.10.242	10-15-2019	2019-10-15 01:51:31	09:51:31	male	2.0.10.147	179	Catch.bmp	1183	0		0	0	520294	0		0	0	NULL	NULL	NULL	Medium	run1	1	List2	A_T.wav	A_T	1	1	0	1	520144	150	1	557	520701
Exp2	9	Exp2-9-1	59.937	1.0.0.166	2	right	chebangjian	-727843373	2.0.10.242	2.0.10.242	10-15-2019	2019-10-15 01:51:31	09:51:31	male	2.0.10.147	180	Red_C.bmp	1105	0		0	1	522630	0		0	0	NULL	NULL	NULL	Medium	run1	1	List2	Catch.wav	V_T	1	1	1	1	522479	151	1	710	523189
Exp2	9	Exp2-9-1	59.937	1.0.0.166	2	right	chebangjian	-727843373	2.0.10.242	2.0.10.242	10-15-2019	2019-10-15 01:51:31	09:51:31	male	2.0.10.147	181	Blue_S_2.bmp	1064	0		0	0	524882	0		0	0	NULL	NULL	NULL	Medium	run1	1	List2	A_T.wav	AV_T	1	1	1	1	524732	150	1	745	525477
Exp2	9	Exp2-9-1	59.937	1.0.0.166	2	right	chebangjian	-727843373	2.0.10.242	2.0.10.242	10-15-2019	2019-10-15 01:51:31	09:51:31	male	2.0.10.147	182	Red_C_2.bmp	1433	0		0	0	527101	0		0	0	NULL	NULL	NULL	Medium	run1	1	List2	Catch.wav	V_T	1	1	1	1	526951	150	1	719	527670
Exp2	9	Exp2-9-1	59.937	1.0.0.166	2	right	chebangjian	-727843373	2.0.10.242	2.0.10.242	10-15-2019	2019-10-15 01:51:31	09:51:31	male	2.0.10.147	183	Blue_S_2.bmp	1525	0		0	0	529687	0		0	0	NULL	NULL	NULL	Medium	run1	1	List2	Catch.wav	V_T	1	1	0	1	529537	150	1	556	530093
Exp2	9	Exp2-9-1	59.937	1.0.0.166	2	right	chebangjian	-727843373	2.0.10.242	2.0.10.242	10-15-2019	2019-10-15 01:51:31	09:51:31	male	2.0.10.147	184	Red_C_2.bmp	809	0		0	0	532373	0		0	0	NULL	NULL	NULL	Medium	run1	1	List2	Catch.wav	V_T	1	1	0	1	532223	150	1	559	532782
Exp2	9	Exp2-9-1	59.937	1.0.0.166	2	right	chebangjian	-727843373	2.0.10.242	2.0.10.242	10-15-2019	2019-10-15 01:51:31	09:51:31	male	2.0.10.147	185	Blue_S.bmp	1555	0		0	0	534342	0		0	0	NULL	NULL	NULL	Medium	run1	1	List2	A_T.wav	AV_T	1	1	0	1	534192	150	1	693	534885
Exp2	9	Exp2-9-1	59.937	1.0.0.166	2	right	chebangjian	-727843373	2.0.10.242	2.0.10.242	10-15-2019	2019-10-15 01:51:31	09:51:31	male	2.0.10.147	186	Catch.bmp	1288	0		0	1	537045	0		0	0	NULL	NULL	NULL	Medium	run1	1	List2	A_T.wav	A_T	1	1	1	1	536894	151	1	720	537614
Exp2	9	Exp2-9-1	59.937	1.0.0.166	2	right	chebangjian	-727843373	2.0.10.242	2.0.10.242	10-15-2019	2019-10-15 01:51:31	09:51:31	male	2.0.10.147	187	Catch.bmp	1168	0		0	1	539481	0		0	0	NULL	NULL	NULL	Medium	run1	1	List2	A_T.wav	A_T	1	1	0	1	539330	151	1	611	539941
Exp2	9	Exp2-9-1	59.937	1.0.0.166	2	right	chebangjian	-727843373	2.0.10.242	2.0.10.242	10-15-2019	2019-10-15 01:51:31	09:51:31	male	2.0.10.147	188	Catch.bmp	977	0		0	1	541800	0		0	0	NULL	NULL	NULL	Medium	run1	1	List2	A_T.wav	A_T	1	1	1	1	541649	151	1	556	542205
Exp2	9	Exp2-9-1	59.937	1.0.0.166	2	right	chebangjian	-727843373	2.0.10.242	2.0.10.242	10-15-2019	2019-10-15 01:51:31	09:51:31	male	2.0.10.147	189	Catch.bmp	1264	0		0	0	543935	0		0	0	NULL	NULL	NULL	Medium	run1	1	List2	A_T.wav	A_T	1	1	0	1	543785	150	1	892	544677
Exp2	9	Exp2-9-1	59.937	1.0.0.166	2	right	chebangjian	-727843373	2.0.10.242	2.0.10.242	10-15-2019	2019-10-15 01:51:31	09:51:31	male	2.0.10.147	190	Red_C_2.bmp	811	0		0	0	546354	0		0	0	NULL	NULL	NULL	Medium	run1	1	List2	A_T.wav	AV_T	1	1	0	1	546204	150	1	768	546972
Exp2	9	Exp2-9-1	59.937	1.0.0.166	2	right	chebangjian	-727843373	2.0.10.242	2.0.10.242	10-15-2019	2019-10-15 01:51:31	09:51:31	male	2.0.10.147	191	Catch.bmp	800	0		0	0	548323	0		0	0	NULL	NULL	NULL	Medium	run1	1	List2	A_T.wav	A_T	1	1	0	1	548173	150	1	487	548660
Exp2	9	Exp2-9-1	59.937	1.0.0.166	2	right	chebangjian	-727843373	2.0.10.242	2.0.10.242	10-15-2019	2019-10-15 01:51:31	09:51:31	male	2.0.10.147	192	Blue_C.bmp	1109	0		0	0	550275	0		0	0	NULL	NULL	NULL	Medium	Run1		List2	Catch.wav	V_S	0		1	1	550125	150		0	0
Exp2	9	Exp2-9-1	59.937	1.0.0.166	2	right	chebangjian	-727843373	2.0.10.242	2.0.10.242	10-15-2019	2019-10-15 01:51:31	09:51:31	male	2.0.10.147	193	Red_C_2.bmp	821	0		0	0	552594	0		0	0	NULL	NULL	NULL	Medium	run1	1	List2	A_T.wav	AV_T	1	1	1	1	552444	150	1	688	553132
Exp2	9	Exp2-9-1	59.937	1.0.0.166	2	right	chebangjian	-727843373	2.0.10.242	2.0.10.242	10-15-2019	2019-10-15 01:51:31	09:51:31	male	2.0.10.147	194	Catch.bmp	1001	0		0	0	554563	0		0	0	NULL	NULL	NULL	Medium	run1		List2	A_S.wav	A_S	0		0	1	554413	150		0	0
Exp2	9	Exp2-9-1	59.937	1.0.0.166	2	right	chebangjian	-727843373	2.0.10.242	2.0.10.242	10-15-2019	2019-10-15 01:51:31	09:51:31	male	2.0.10.147	195	Red_C_2.bmp	843	0		0	0	556782	0		0	0	NULL	NULL	NULL	Medium	run1	1	List2	Catch.wav	V_T	1	1	1	1	556632	150	1	508	557140
Exp2	9	Exp2-9-1	59.937	1.0.0.166	2	right	chebangjian	-727843373	2.0.10.242	2.0.10.242	10-15-2019	2019-10-15 01:51:31	09:51:31	male	2.0.10.147	196	Red_C.bmp	1566	0		0	0	558784	0		0	0	NULL	NULL	NULL	Medium	run1	1	List2	Catch.wav	V_T	1	1	0	1	558634	150	1	474	559108
Exp2	9	Exp2-9-1	59.937	1.0.0.166	2	right	chebangjian	-727843373	2.0.10.242	2.0.10.242	10-15-2019	2019-10-15 01:51:31	09:51:31	male	2.0.10.147	197	Red_C_2.bmp	823	0		1	0	561503	0		0	0	NULL	NULL	NULL	Medium	run1	1	List2	Catch.wav	V_T	1	1	0	1	561353	150	1	539	561892
Exp2	9	Exp2-9-1	59.937	1.0.0.166	2	right	chebangjian	-727843373	2.0.10.242	2.0.10.242	10-15-2019	2019-10-15 01:51:31	09:51:31	male	2.0.10.147	198	Red_S_2.bmp	1547	0		0	0	563489	0		0	0	NULL	NULL	NULL	Medium	run1		List2	A_S.wav	AV_S	0		1	1	563339	150	1	706	564045
Exp2	9	Exp2-9-1	59.937	1.0.0.166	2	right	chebangjian	-727843373	2.0.10.242	2.0.10.242	10-15-2019	2019-10-15 01:51:31	09:51:31	male	2.0.10.147	199	Blue_C.bmp	800	0		0	0	566192	0		0	0	NULL	NULL	NULL	Medium	run1		List2	A_S.wav	AV_S	0		0	2	566042	150		0	0
Exp2	9	Exp2-9-1	59.937	1.0.0.166	2	right	chebangjian	-727843373	2.0.10.242	2.0.10.242	10-15-2019	2019-10-15 01:51:31	09:51:31	male	2.0.10.147	200	Red_C_2.bmp	1175	0		0	0	568194	0		0	0	NULL	NULL	NULL	Medium	run1	1	List2	Catch.wav	V_T	1	1	0	1	568044	150	1	616	568660
Exp2	9	Exp2-9-1	59.937	1.0.0.166	2	right	chebangjian	-727843373	2.0.10.242	2.0.10.242	10-15-2019	2019-10-15 01:51:31	09:51:31	male	2.0.10.147	201	Catch.bmp	1146	0		0	1	570530	0		0	0	NULL	NULL	NULL	Medium	run1	1	List2	A_T.wav	A_T	1	1	1	1	570379	151	1	914	571293
Exp2	9	Exp2-9-1	59.937	1.0.0.166	2	right	chebangjian	-727843373	2.0.10.242	2.0.10.242	10-15-2019	2019-10-15 01:51:31	09:51:31	male	2.0.10.147	202	Blue_S_2.bmp	1135	0		0	0	572832	0		0	0	NULL	NULL	NULL	Medium	run1	1	List2	A_T.wav	AV_T	1	1	0	1	572682	150	1	1026	573708
Exp2	9	Exp2-9-1	59.937	1.0.0.166	2	right	chebangjian	-727843373	2.0.10.242	2.0.10.242	10-15-2019	2019-10-15 01:51:31	09:51:31	male	2.0.10.147	203	Blue_C_2.bmp	942	0		0	1	575118	0		0	0	NULL	NULL	NULL	Medium	run1		List2	Catch.wav	V_S	0		1	1	574967	151	1	589	575556
Exp2	9	Exp2-9-1	59.937	1.0.0.166	2	right	chebangjian	-727843373	2.0.10.242	2.0.10.242	10-15-2019	2019-10-15 01:51:31	09:51:31	male	2.0.10.147	204	Red_C_2.bmp	899	0		0	0	577220	0		0	0	NULL	NULL	NULL	Medium	run1	1	List2	A_T.wav	AV_T	0		0	1	577070	150		0	0
Exp2	9	Exp2-9-1	59.937	1.0.0.166	2	right	chebangjian	-727843373	2.0.10.242	2.0.10.242	10-15-2019	2019-10-15 01:51:31	09:51:31	male	2.0.10.147	205	Blue_C_2.bmp	959	0		0	0	579339	0		0	0	NULL	NULL	NULL	Medium	run1		List2	A_S.wav	AV_S	0		0	2	579189	150		0	0
Exp2	9	Exp2-9-1	59.937	1.0.0.166	2	right	chebangjian	-727843373	2.0.10.242	2.0.10.242	10-15-2019	2019-10-15 01:51:31	09:51:31	male	2.0.10.147	206	Red_C_2.bmp	1415	0		0	1	581508	0		0	0	NULL	NULL	NULL	Medium	run1	1	List2	Catch.wav	V_T	1	1	1	1	581357	151	1	696	582053
Exp2	9	Exp2-9-1	59.937	1.0.0.166	2	right	chebangjian	-727843373	2.0.10.242	2.0.10.242	10-15-2019	2019-10-15 01:51:31	09:51:31	male	2.0.10.147	207	Blue_C.bmp	1308	0		0	0	584077	0		0	0	NULL	NULL	NULL	Medium	run1		List2	A_S.wav	AV_S	0		1	1	583927	150		0	0
Exp2	9	Exp2-9-1	59.937	1.0.0.166	2	right	chebangjian	-727843373	2.0.10.242	2.0.10.242	10-15-2019	2019-10-15 01:51:31	09:51:31	male	2.0.10.147	208	Red_C.bmp	1311	0		0	0	586613	0		0	0	NULL	NULL	NULL	Medium	run1	1	List2	A_T.wav	AV_T	1	1	0	1	586463	150	1	573	587036
Exp2	9	Exp2-9-1	59.937	1.0.0.166	2	right	chebangjian	-727843373	2.0.10.242	2.0.10.242	10-15-2019	2019-10-15 01:51:31	09:51:31	male	2.0.10.147	209	Red_C_2.bmp	1001	0		0	0	589082	0		0	0	NULL	NULL	NULL	Medium	run1	1	List2	Catch.wav	V_T	1	1	1	1	588932	150	1	728	589660
Exp2	9	Exp2-9-1	59.937	1.0.0.166	2	right	chebangjian	-727843373	2.0.10.242	2.0.10.242	10-15-2019	2019-10-15 01:51:31	09:51:31	male	2.0.10.147	210	Blue_C.bmp	1012	0		1	0	591234	0		0	0	NULL	NULL	NULL	Medium	run1		List2	A_S.wav	AV_S	0		1	1	591084	150		0	0
Exp2	9	Exp2-9-1	59.937	1.0.0.166	2	right	chebangjian	-727843373	2.0.10.242	2.0.10.242	10-15-2019	2019-10-15 01:51:31	09:51:31	male	2.0.10.147	211	Red_S.bmp	1440	0		0	0	593453	0		0	0	NULL	NULL	NULL	Medium	run1		List2	Catch.wav	V_S	0		1	1	593303	150		0	0
Exp2	9	Exp2-9-1	59.937	1.0.0.166	2	right	chebangjian	-727843373	2.0.10.242	2.0.10.242	10-15-2019	2019-10-15 01:51:31	09:51:31	male	2.0.10.147	212	Red_S_2.bmp	1203	0		0	0	596106	0		0	0	NULL	NULL	NULL	Medium	run1		List2	A_S.wav	AV_S	0		1	1	595956	150		0	0
Exp2	9	Exp2-9-1	59.937	1.0.0.166	2	right	chebangjian	-727843373	2.0.10.242	2.0.10.242	10-15-2019	2019-10-15 01:51:31	09:51:31	male	2.0.10.147	213	Red_C.bmp	1372	0		0	0	598509	0		0	0	NULL	NULL	NULL	Medium	run1	1	List2	Catch.wav	V_T	1	1	0	1	598359	150	1	709	599068
Exp2	9	Exp2-9-1	59.937	1.0.0.166	2	right	chebangjian	-727843373	2.0.10.242	2.0.10.242	10-15-2019	2019-10-15 01:51:31	09:51:31	male	2.0.10.147	214	Catch.bmp	859	0		0	0	601028	0		0	0	NULL	NULL	NULL	Medium	run1		List2	A_S.wav	A_S	0		0	1	600878	150		0	0
Exp2	9	Exp2-9-1	59.937	1.0.0.166	2	right	chebangjian	-727843373	2.0.10.242	2.0.10.242	10-15-2019	2019-10-15 01:51:31	09:51:31	male	2.0.10.147	215	Catch.bmp	1025	0		0	0	603097	0		0	0	NULL	NULL	NULL	Medium	run1		List2	A_S.wav	A_S	0		0	1	602947	150		0	0
Exp2	9	Exp2-9-1	59.937	1.0.0.166	2	right	chebangjian	-727843373	2.0.10.242	2.0.10.242	10-15-2019	2019-10-15 01:51:31	09:51:31	male	2.0.10.147	216	Red_C_2.bmp	1111	0		1	0	605332	0		0	0	NULL	NULL	NULL	Medium	run1	1	List2	A_T.wav	AV_T	1	1	0	1	605182	150	1	821	606003
Exp2	9	Exp2-9-1	59.937	1.0.0.166	2	right	chebangjian	-727843373	2.0.10.242	2.0.10.242	10-15-2019	2019-10-15 01:51:31	09:51:31	male	2.0.10.147	217	Red_C.bmp	1475	0		1	0	607601	0		0	0	NULL	NULL	NULL	Medium	run1	1	List2	A_T.wav	AV_T	1	1	1	1	607451	150	1	856	608307
Exp2	9	Exp2-9-1	59.937	1.0.0.166	2	right	chebangjian	-727843373	2.0.10.242	2.0.10.242	10-15-2019	2019-10-15 01:51:31	09:51:31	male	2.0.10.147	218	Blue_S.bmp	1001	0		0	1	610238	0		0	0	NULL	NULL	NULL	Medium	run1	1	List2	A_T.wav	AV_T	1	1	1	1	610087	151	1	1100	611187
Exp2	9	Exp2-9-1	59.937	1.0.0.166	2	right	chebangjian	-727843373	2.0.10.242	2.0.10.242	10-15-2019	2019-10-15 01:51:31	09:51:31	male	2.0.10.147	219	Blue_S.bmp	835	0		0	0	612390	0		0	0	NULL	NULL	NULL	Medium	run1	1	List2	Catch.wav	V_T	1	1	0	1	612240	150	1	563	612803
Exp2	9	Exp2-9-1	59.937	1.0.0.166	2	right	chebangjian	-727843373	2.0.10.242	2.0.10.242	10-15-2019	2019-10-15 01:51:31	09:51:31	male	2.0.10.147	220	Catch.bmp	1439	0		0	0	614375	0		0	0	NULL	NULL	NULL	Medium	run1	1	List2	A_T.wav	A_T	0		1	1	614225	150		0	0
Exp2	9	Exp2-9-1	59.937	1.0.0.166	2	right	chebangjian	-727843373	2.0.10.242	2.0.10.242	10-15-2019	2019-10-15 01:51:31	09:51:31	male	2.0.10.147	221	Red_C.bmp	1025	0		0	0	617028	0		0	0	NULL	NULL	NULL	Medium	run1	1	List2	Catch.wav	V_T	0		1	1	616878	150		0	0
Exp2	9	Exp2-9-1	59.937	1.0.0.166	2	right	chebangjian	-727843373	2.0.10.242	2.0.10.242	10-15-2019	2019-10-15 01:51:31	09:51:31	male	2.0.10.147	222	Catch.bmp	1342	0		0	0	619264	0		0	0	NULL	NULL	NULL	Medium	run1	1	List2	A_T.wav	A_T	1	1	0	2	619114	150	1	673	619787
Exp2	9	Exp2-9-1	59.937	1.0.0.166	2	right	chebangjian	-727843373	2.0.10.242	2.0.10.242	10-15-2019	2019-10-15 01:51:31	09:51:31	male	2.0.10.147	223	Catch.bmp	1306	0		0	0	621766	0		0	0	NULL	NULL	NULL	Medium	run1		List2	A_S.wav	A_S	0		0	1	621616	150		0	0
Exp2	9	Exp2-9-1	59.937	1.0.0.166	2	right	chebangjian	-727843373	2.0.10.242	2.0.10.242	10-15-2019	2019-10-15 01:51:31	09:51:31	male	2.0.10.147	224	Blue_S.bmp	1262	0		0	1	624286	0		0	0	NULL	NULL	NULL	Medium	run1	1	List2	A_T.wav	AV_T	1	1	1	1	624135	151	1	692	624827
Exp2	9	Exp2-9-1	59.937	1.0.0.166	2	right	chebangjian	-727843373	2.0.10.242	2.0.10.242	10-15-2019	2019-10-15 01:51:31	09:51:31	male	2.0.10.147	225	Blue_S_2.bmp	1190	0		0	0	626705	0		0	0	NULL	NULL	NULL	Medium	run1	1	List2	Catch.wav	V_T	1	1	0	1	626555	150	1	816	627371
Exp2	9	Exp2-9-1	59.937	1.0.0.166	2	right	chebangjian	-727843373	2.0.10.242	2.0.10.242	10-15-2019	2019-10-15 01:51:31	09:51:31	male	2.0.10.147	226	Red_C.bmp	1218	0		0	0	629057	0		0	0	NULL	NULL	NULL	Medium	run1	1	List2	A_T.wav	AV_T	1	1	1	1	628907	150	1	1056	629963
Exp2	9	Exp2-9-1	59.937	1.0.0.166	2	right	chebangjian	-727843373	2.0.10.242	2.0.10.242	10-15-2019	2019-10-15 01:51:31	09:51:31	male	2.0.10.147	227	Red_S.bmp	1088	0		0	0	631426	0		0	0	NULL	NULL	NULL	Medium	run1		List2	Catch.wav	V_S	0		1	1	631276	150		0	0
Exp2	9	Exp2-9-1	59.937	1.0.0.166	2	right	chebangjian	-727843373	2.0.10.242	2.0.10.242	10-15-2019	2019-10-15 01:51:31	09:51:31	male	2.0.10.147	228	Catch.bmp	1533	0		0	0	633745	0		0	0	NULL	NULL	NULL	Medium	run1	1	List2	A_T.wav	A_T	1	1	1	1	633595	150	1	911	634506
Exp2	9	Exp2-9-1	59.937	1.0.0.166	2	right	chebangjian	-727843373	2.0.10.242	2.0.10.242	10-15-2019	2019-10-15 01:51:31	09:51:31	male	2.0.10.147	229	Catch.bmp	1384	0		0	1	636432	0		0	0	NULL	NULL	NULL	Medium	run1		List2	A_S.wav	A_S	0		1	1	636281	151		0	0
Exp2	9	Exp2-9-1	59.937	1.0.0.166	2	right	chebangjian	-727843373	2.0.10.242	2.0.10.242	10-15-2019	2019-10-15 01:51:31	09:51:31	male	2.0.10.147	230	Catch.bmp	848	0		0	1	639018	0		0	0	NULL	NULL	NULL	Medium	run1		List2	A_S.wav	A_S	0		1	1	638867	151		0	0
Exp2	9	Exp2-9-1	59.937	1.0.0.166	2	right	chebangjian	-727843373	2.0.10.242	2.0.10.242	10-15-2019	2019-10-15 01:51:31	09:51:31	male	2.0.10.147	231	Blue_S_2.bmp	1362	0		0	0	641086	0		0	0	NULL	NULL	NULL	Medium	run1	1	List2	Catch.wav	V_T	1	1	1	1	640936	150	1	1090	642026
Exp2	9	Exp2-9-1	59.937	1.0.0.166	2	right	chebangjian	-727843373	2.0.10.242	2.0.10.242	10-15-2019	2019-10-15 01:51:31	09:51:31	male	2.0.10.147	232	Red_S_2.bmp	1153	0		0	0	643606	0		0	0	NULL	NULL	NULL	Medium	run1		List2	A_S.wav	AV_S	0		0	2	643456	150		0	0
Exp2	9	Exp2-9-1	59.937	1.0.0.166	2	right	chebangjian	-727843373	2.0.10.242	2.0.10.242	10-15-2019	2019-10-15 01:51:31	09:51:31	male	2.0.10.147	233	Red_C.bmp	808	0		0	0	645958	0		0	0	NULL	NULL	NULL	Medium	run1	1	List2	Catch.wav	V_T	1	1	1	1	645808	150	1	418	646226
Exp2	9	Exp2-9-1	59.937	1.0.0.166	2	right	chebangjian	-727843373	2.0.10.242	2.0.10.242	10-15-2019	2019-10-15 01:51:31	09:51:31	male	2.0.10.147	234	Blue_S.bmp	981	0		0	0	647927	0		0	0	NULL	NULL	NULL	Medium	run1	1	List2	A_T.wav	AV_T	0		0	1	647777	150		0	0
Exp2	9	Exp2-9-1	59.937	1.0.0.166	2	right	chebangjian	-727843373	2.0.10.242	2.0.10.242	10-15-2019	2019-10-15 01:51:31	09:51:31	male	2.0.10.147	235	Catch.bmp	856	0		0	0	650112	0		0	0	NULL	NULL	NULL	Medium	run1	1	List2	A_T.wav	A_T	0		0	1	649962	150		0	0
Exp2	9	Exp2-9-1	59.937	1.0.0.166	2	right	chebangjian	-727843373	2.0.10.242	2.0.10.242	10-15-2019	2019-10-15 01:51:31	09:51:31	male	2.0.10.147	236	Blue_C_2.bmp	872	0		0	0	652198	0		0	0	NULL	NULL	NULL	Medium	run1		List2	Catch.wav	V_S	0		1	1	652048	150	1	1002	653050
Exp2	9	Exp2-9-1	59.937	1.0.0.166	2	right	chebangjian	-727843373	2.0.10.242	2.0.10.242	10-15-2019	2019-10-15 01:51:31	09:51:31	male	2.0.10.147	237	Catch.bmp	1576	0		0	0	654267	0		0	0	NULL	NULL	NULL	Medium	run1	1	List2	A_T.wav	A_T	1	1	0	1	654117	150	1	1301	655418
Exp2	9	Exp2-9-1	59.937	1.0.0.166	2	right	chebangjian	-727843373	2.0.10.242	2.0.10.242	10-15-2019	2019-10-15 01:51:31	09:51:31	male	2.0.10.147	238	Red_C.bmp	1123	0		0	0	657003	0		0	0	NULL	NULL	NULL	Medium	run1	1	List2	Catch.wav	V_T	1	1	0	1	656853	150	1	614	657467
Exp2	9	Exp2-9-1	59.937	1.0.0.166	2	right	chebangjian	-727843373	2.0.10.242	2.0.10.242	10-15-2019	2019-10-15 01:51:31	09:51:31	male	2.0.10.147	239	Red_C_2.bmp	1066	0		0	0	659289	0		0	0	NULL	NULL	NULL	Medium	run1	1	List2	A_T.wav	AV_T	1	1	0	2	659139	150	1	1039	660178
Exp2	9	Exp2-9-1	59.937	1.0.0.166	2	right	chebangjian	-727843373	2.0.10.242	2.0.10.242	10-15-2019	2019-10-15 01:51:31	09:51:31	male	2.0.10.147	240	Catch.bmp	1462	0		0	0	661508	0		0	0	NULL	NULL	NULL	Medium	run1		List2	A_S.wav	A_S	0		0	2	661358	150		0	0
Exp2	9	Exp2-9-1	59.937	1.0.0.166	2	right	chebangjian	-727843373	2.0.10.242	2.0.10.242	10-15-2019	2019-10-15 01:51:31	09:51:31	male	2.0.10.147	241	Blue_S.bmp	1595	0		0	0	664177	0		0	0	NULL	NULL	NULL	Medium	run1	1	List2	Catch.wav	V_T	1	1	1	1	664027	150	1	855	664882
Exp2	9	Exp2-9-1	59.937	1.0.0.166	2	right	chebangjian	-727843373	2.0.10.242	2.0.10.242	10-15-2019	2019-10-15 01:51:31	09:51:31	male	2.0.10.147	242	Red_S_2.bmp	1544	0		0	0	666930	0		0	0	NULL	NULL	NULL	Medium	run1		List2	A_S.wav	AV_S	0		0	1	666780	150		0	0
Exp2	9	Exp2-9-1	59.937	1.0.0.166	2	right	chebangjian	-727843373	2.0.10.242	2.0.10.242	10-15-2019	2019-10-15 01:51:31	09:51:31	male	2.0.10.147	243	Blue_S.bmp	953	0		0	0	669683	0		0	0	NULL	NULL	NULL	Medium	run1	1	List2	A_T.wav	AV_T	1	1	0	1	669533	150	1	925	670458
Exp2	9	Exp2-9-1	59.937	1.0.0.166	2	right	chebangjian	-727843373	2.0.10.242	2.0.10.242	10-15-2019	2019-10-15 01:51:31	09:51:31	male	2.0.10.147	244	Catch.bmp	1598	0		0	0	671785	0		0	0	NULL	NULL	NULL	Medium	run1	1	List2	A_T.wav	A_T	1	1	0	1	671635	150	1	911	672546
Exp2	9	Exp2-9-1	59.937	1.0.0.166	2	right	chebangjian	-727843373	2.0.10.242	2.0.10.242	10-15-2019	2019-10-15 01:51:31	09:51:31	male	2.0.10.147	245	Catch.bmp	1012	0		0	0	674538	0		0	0	NULL	NULL	NULL	Medium	run1	1	List2	A_T.wav	A_T	1	1	0	1	674388	150	1	710	675098
Exp2	9	Exp2-9-1	59.937	1.0.0.166	2	right	chebangjian	-727843373	2.0.10.242	2.0.10.242	10-15-2019	2019-10-15 01:51:31	09:51:31	male	2.0.10.147	246	Catch.bmp	1086	0		0	0	676707	0		0	0	NULL	NULL	NULL	Medium	run1	1	List2	A_T.wav	A_T	1	1	0	1	676557	150	1	972	677529
Exp2	9	Exp2-9-1	59.937	1.0.0.166	2	right	chebangjian	-727843373	2.0.10.242	2.0.10.242	10-15-2019	2019-10-15 01:51:31	09:51:31	male	2.0.10.147	247	Red_C.bmp	1252	0		0	1	678943	0		0	0	NULL	NULL	NULL	Medium	run1	1	List2	Catch.wav	V_T	1	1	1	1	678792	151	1	721	679513
Exp2	9	Exp2-9-1	59.937	1.0.0.166	2	right	chebangjian	-727843373	2.0.10.242	2.0.10.242	10-15-2019	2019-10-15 01:51:31	09:51:31	male	2.0.10.147	248	Red_C.bmp	1183	0		0	0	681345	0		0	0	NULL	NULL	NULL	Medium	run1	1	List2	A_T.wav	AV_T	1	1	1	1	681195	150	1	598	681793
Exp2	9	Exp2-9-1	59.937	1.0.0.166	2	right	chebangjian	-727843373	2.0.10.242	2.0.10.242	10-15-2019	2019-10-15 01:51:31	09:51:31	male	2.0.10.147	249	Catch.bmp	1390	0		0	0	683681	0		0	0	NULL	NULL	NULL	Medium	run1		List2	A_S.wav	A_S	0		0	1	683531	150		0	0
Exp2	9	Exp2-9-1	59.937	1.0.0.166	2	right	chebangjian	-727843373	2.0.10.242	2.0.10.242	10-15-2019	2019-10-15 01:51:31	09:51:31	male	2.0.10.147	250	Catch.bmp	1589	0		0	1	686284	0		0	0	NULL	NULL	NULL	Medium	run1		List2	A_S.wav	A_S	0		0	1	686133	151		0	0
Exp2	9	Exp2-9-1	59.937	1.0.0.166	2	right	chebangjian	-727843373	2.0.10.242	2.0.10.242	10-15-2019	2019-10-15 01:51:31	09:51:31	male	2.0.10.147	251	Catch.bmp	812	0		0	0	689086	0		0	0	NULL	NULL	NULL	Medium	run1	1	List2	A_T.wav	A_T	1	1	0	1	688936	150	1	657	689593
Exp2	9	Exp2-9-1	59.937	1.0.0.166	2	right	chebangjian	-727843373	2.0.10.242	2.0.10.242	10-15-2019	2019-10-15 01:51:31	09:51:31	male	2.0.10.147	252	Catch.bmp	1576	0		0	0	691055	0		0	0	NULL	NULL	NULL	Medium	run1	1	List2	A_T.wav	A_T	1	1	0	1	690905	150	1	760	691665
Exp2	9	Exp2-9-1	59.937	1.0.0.166	2	right	chebangjian	-727843373	2.0.10.242	2.0.10.242	10-15-2019	2019-10-15 01:51:31	09:51:31	male	2.0.10.147	253	Blue_S.bmp	865	0		0	0	693791	0		0	0	NULL	NULL	NULL	Medium	run1	1	List2	A_T.wav	AV_T	1	1	0	1	693641	150	1	824	694465
Exp2	9	Exp2-9-1	59.937	1.0.0.166	2	right	chebangjian	-727843373	2.0.10.242	2.0.10.242	10-15-2019	2019-10-15 01:51:31	09:51:31	male	2.0.10.147	254	Red_S_2.bmp	1234	0		0	0	695810	0		0	0	NULL	NULL	NULL	Medium	run1		List2	Catch.wav	V_S	0		1	1	695660	150		0	0
Exp2	9	Exp2-9-1	59.937	1.0.0.166	2	right	chebangjian	-727843373	2.0.10.242	2.0.10.242	10-15-2019	2019-10-15 01:51:31	09:51:31	male	2.0.10.147	255	Red_S.bmp	1546	0		0	1	698263	0		0	0	NULL	NULL	NULL	Medium	run1		List2	A_S.wav	AV_S	0		1	1	698112	151		0	0
Exp2	9	Exp2-9-1	59.937	1.0.0.166	2	right	chebangjian	-727843373	2.0.10.242	2.0.10.242	10-15-2019	2019-10-15 01:51:31	09:51:31	male	2.0.10.147	256	Catch.bmp	1481	0		0	0	701032	0		0	0	NULL	NULL	NULL	Medium	run1	1	List2	A_T.wav	A_T	1	1	0	1	700882	150	1	935	701817
Exp2	9	Exp2-9-1	59.937	1.0.0.166	2	right	chebangjian	-727843373	2.0.10.242	2.0.10.242	10-15-2019	2019-10-15 01:51:31	09:51:31	male	2.0.10.147	257	Red_C_2.bmp	1560	0		0	0	703668	0		0	0	NULL	NULL	NULL	Medium	run1	1	List2	A_T.wav	AV_T	1	1	0	1	703518	150	1	1051	704569
Exp2	9	Exp2-9-1	59.937	1.0.0.166	2	right	chebangjian	-727843373	2.0.10.242	2.0.10.242	10-15-2019	2019-10-15 01:51:31	09:51:31	male	2.0.10.147	258	Blue_S_2.bmp	934	0		0	0	706388	0		0	0	NULL	NULL	NULL	Medium	run1	1	List2	Catch.wav	V_T	0		0	1	706238	150		0	0
Exp2	9	Exp2-9-1	59.937	1.0.0.166	2	right	chebangjian	-727843373	2.0.10.242	2.0.10.242	10-15-2019	2019-10-15 01:51:31	09:51:31	male	2.0.10.147	259	Red_C.bmp	1588	0		0	0	708540	0		0	0	NULL	NULL	NULL	Medium	run1	1	List2	A_T.wav	AV_T	1	1	1	1	708390	150	1	667	709057
Exp2	9	Exp2-9-1	59.937	1.0.0.166	2	right	chebangjian	-727843373	2.0.10.242	2.0.10.242	10-15-2019	2019-10-15 01:51:31	09:51:31	male	2.0.10.147	260	Catch.bmp	818	0		0	0	711276	0		0	0	NULL	NULL	NULL	Medium	run1	1	List2	A_T.wav	A_T	1	1	0	1	711126	150	1	899	712025
