# Supplementary material for: Visual Perceptual Load Attenuates Age-Related Audiovisual Integration in an Audiovisual Discrimination Task
Source: Front Psychol. 2021 Sep 29;12:740221. doi: 10.3389/fpsyg.2021.740221 (PMC8511317; doi:10.3389/fpsyg.2021.740221)
Supplement: Supplementary file 1 [file Data_Sheet_1.ZIP › Export data/Group 2_Data_Older/Exp2_Medium load/Subject_10.xlsx]

## Sheet: Sheet1
ExperimentName	Subject	DataFile.Basename	Display.RefreshRate	ExperimentVersion	Group	Handedness	Name	RandomSeed	RuntimeVersion	RuntimeVersionExpected	SessionDate	SessionStartDateTimeUtc	SessionTime	Sex	StudioVersion	Block	Image	ITI	ITI.ACC	ITI.CRESP	ITI.DurationError	ITI.OnsetDelay	ITI.OnsetTime	ITI.OnsetToOnsetTime	ITI.RESP	ITI.RT	ITI.RTTime	List1	List1.Cycle	List1.Sample	PercetualLoad	Procedure	Response	Running	Sound	StimulusType	Target.ACC	Target.CRESP	Target.DurationError	Target.OnsetDelay	Target.OnsetTime	Target.OnsetToOnsetTime	Target.RESP	Target.RT	Target.RTTime
Exp2	10	Exp2-10-1	59.937	1.0.0.168	2	right	liwenshu	-898445098	2.0.10.242	2.0.10.242	10-15-2019	2019-10-15 03:12:21	11:12:21	male	2.0.10.147	1	Catch.bmp	954	0		1	0	40282	0		0	0	10	1	1	Medium	Prac	1	List1	A_T.wav	A_T	0		97	1	40132	150		0	0
Exp2	10	Exp2-10-1	59.937	1.0.0.168	2	right	liwenshu	-898445098	2.0.10.242	2.0.10.242	10-15-2019	2019-10-15 03:12:21	11:12:21	male	2.0.10.147	2	Catch.bmp	1545	0		0	0	42451	0		0	0	9	1	2	Medium	Prac		List1	A_S.wav	A_S	0		0	1	42301	150		0	0
Exp2	10	Exp2-10-1	59.937	1.0.0.168	2	right	liwenshu	-898445098	2.0.10.242	2.0.10.242	10-15-2019	2019-10-15 03:12:21	11:12:21	male	2.0.10.147	3	Catch.bmp	1456	0		0	1	45188	0		0	0	10	1	3	Medium	Prac	1	List1	A_T.wav	A_T	1	1	1	1	45037	151	1	818	45855
Exp2	10	Exp2-10-1	59.937	1.0.0.168	2	right	liwenshu	-898445098	2.0.10.242	2.0.10.242	10-15-2019	2019-10-15 03:12:21	11:12:21	male	2.0.10.147	4	Red_C_2.bmp	847	0		0	0	47807	0		0	0	16	1	4	Medium	Prac	1	List1	A_T.wav	AV_T	1	1	0	1	47657	150	1	910	48567
Exp2	10	Exp2-10-1	59.937	1.0.0.168	2	right	liwenshu	-898445098	2.0.10.242	2.0.10.242	10-15-2019	2019-10-15 03:12:21	11:12:21	male	2.0.10.147	5	Catch.bmp	1403	0		0	0	49809	0		0	0	10	1	5	Medium	Prac	1	List1	A_T.wav	A_T	1	1	0	1	49659	150	1	732	50391
Exp2	10	Exp2-10-1	59.937	1.0.0.168	2	right	liwenshu	-898445098	2.0.10.242	2.0.10.242	10-15-2019	2019-10-15 03:12:21	11:12:21	male	2.0.10.147	6	Catch.bmp	897	0		0	0	52362	0		0	0	10	1	6	Medium	Prac	1	List1	A_T.wav	A_T	1	1	0	1	52212	150	1	756	52968
Exp2	10	Exp2-10-1	59.937	1.0.0.168	2	right	liwenshu	-898445098	2.0.10.242	2.0.10.242	10-15-2019	2019-10-15 03:12:21	11:12:21	male	2.0.10.147	7	Red_C_2.bmp	1181	0		0	0	54414	0		0	0	6	1	7	Medium	Prac	1	List1	Catch.wav	V_T	1	1	0	1	54264	150	1	967	55231
Exp2	10	Exp2-10-1	59.937	1.0.0.168	2	right	liwenshu	-898445098	2.0.10.242	2.0.10.242	10-15-2019	2019-10-15 03:12:21	11:12:21	male	2.0.10.147	8	Catch.bmp	1150	0		0	1	56750	0		0	0	9	1	8	Medium	Prac		List1	A_S.wav	A_S	0		1	1	56599	151		0	0
Exp2	10	Exp2-10-1	59.937	1.0.0.168	2	right	liwenshu	-898445098	2.0.10.242	2.0.10.242	10-15-2019	2019-10-15 03:12:21	11:12:21	male	2.0.10.147	9	Red_C_2.bmp	996	0		0	0	59102	0		0	0	6	1	9	Medium	Prac	1	List1	Catch.wav	V_T	1	1	1	1	58952	150	1	687	59639
Exp2	10	Exp2-10-1	59.937	1.0.0.168	2	right	liwenshu	-898445098	2.0.10.242	2.0.10.242	10-15-2019	2019-10-15 03:12:21	11:12:21	male	2.0.10.147	10	Catch.bmp	1534	0		0	0	61254	0		0	0	9	1	10	Medium	Prac		List1	A_S.wav	A_S	0		1	1	61104	150		0	0
Exp2	10	Exp2-10-1	59.937	1.0.0.168	2	right	liwenshu	-898445098	2.0.10.242	2.0.10.242	10-15-2019	2019-10-15 03:12:21	11:12:21	male	2.0.10.147	11	Catch.bmp	1347	0		1	0	63990	0		0	0	10	1	11	Medium	Prac	1	List1	A_T.wav	A_T	1	1	1	1	63840	150	1	807	64647
Exp2	10	Exp2-10-1	59.937	1.0.0.168	2	right	liwenshu	-898445098	2.0.10.242	2.0.10.242	10-15-2019	2019-10-15 03:12:21	11:12:21	male	2.0.10.147	12	Blue_S_2.bmp	1049	0		0	0	66493	0		0	0	4	1	12	Medium	Prac	1	List1	Catch.wav	V_T	1	1	1	1	66343	150	1	679	67022
Exp2	10	Exp2-10-1	59.937	1.0.0.168	2	right	liwenshu	-898445098	2.0.10.242	2.0.10.242	10-15-2019	2019-10-15 03:12:21	11:12:21	male	2.0.10.147	13	Catch.bmp	1093	0		0	0	68695	0		0	0	10	1	13	Medium	Prac	1	List1	A_T.wav	A_T	1	1	1	1	68545	150	1	918	69463
Exp2	10	Exp2-10-1	59.937	1.0.0.168	2	right	liwenshu	-898445098	2.0.10.242	2.0.10.242	10-15-2019	2019-10-15 03:12:21	11:12:21	male	2.0.10.147	14	Blue_S_2.bmp	1547	0		0	0	70948	0		0	0	14	1	14	Medium	Prac	1	List1	A_T.wav	AV_T	1	1	0	1	70798	150	1	688	71486
Exp2	10	Exp2-10-1	59.937	1.0.0.168	2	right	liwenshu	-898445098	2.0.10.242	2.0.10.242	10-15-2019	2019-10-15 03:12:21	11:12:21	male	2.0.10.147	15	Blue_C_2.bmp	953	0		0	1	73651	0		0	0	12	1	15	Medium	Prac		List1	A_S.wav	AV_S	0		1	1	73500	151		0	0
Exp2	10	Exp2-10-1	59.937	1.0.0.168	2	right	liwenshu	-898445098	2.0.10.242	2.0.10.242	10-15-2019	2019-10-15 03:12:21	11:12:21	male	2.0.10.147	16	Blue_S_2.bmp	1563	0		1	0	75819	0		0	0	4	1	16	Medium	Prac	1	List1	Catch.wav	V_T	1	1	1	1	75669	150	1	826	76495
Exp2	10	Exp2-10-1	59.937	1.0.0.168	2	right	liwenshu	-898445098	2.0.10.242	2.0.10.242	10-15-2019	2019-10-15 03:12:21	11:12:21	male	2.0.10.147	17	Catch.bmp	814	0		0	0	78539	0		0	0	10	1	17	Medium	Prac	1	List1	A_T.wav	A_T	1	1	0	1	78389	150	1	833	79222
Exp2	10	Exp2-10-1	59.937	1.0.0.168	2	right	liwenshu	-898445098	2.0.10.242	2.0.10.242	10-15-2019	2019-10-15 03:12:21	11:12:21	male	2.0.10.147	18	Blue_S_2.bmp	1366	0		0	0	80508	0		0	0	14	1	18	Medium	Prac	1	List1	A_T.wav	AV_T	1	1	0	1	80358	150	1	680	81038
Exp2	10	Exp2-10-1	59.937	1.0.0.168	2	right	liwenshu	-898445098	2.0.10.242	2.0.10.242	10-15-2019	2019-10-15 03:12:21	11:12:21	male	2.0.10.147	19	Red_C.bmp	913	0		0	0	83027	0		0	0	5	1	19	Medium	Prac	1	List1	Catch.wav	V_T	1	1	1	1	82877	150	1	881	83758
Exp2	10	Exp2-10-1	59.937	1.0.0.168	2	right	liwenshu	-898445098	2.0.10.242	2.0.10.242	10-15-2019	2019-10-15 03:12:21	11:12:21	male	2.0.10.147	20	Blue_S.bmp	1336	0		0	0	85096	0		0	0	3	1	20	Medium	Prac	1	List1	Catch.wav	V_T	1	1	0	1	84946	150	1	1124	86070
Exp2	10	Exp2-10-1	59.937	1.0.0.168	2	right	liwenshu	-898445098	2.0.10.242	2.0.10.242	10-15-2019	2019-10-15 03:12:21	11:12:21	male	2.0.10.147	21	Catch.bmp	1107	0		0	0	93304	0		0	0	NULL	NULL	NULL	Medium	run1	1	List2	A_T.wav	A_T	0		1	1	93154	150		0	0
Exp2	10	Exp2-10-1	59.937	1.0.0.168	2	right	liwenshu	-898445098	2.0.10.242	2.0.10.242	10-15-2019	2019-10-15 03:12:21	11:12:21	male	2.0.10.147	22	Catch.bmp	847	0		0	0	95640	0		0	0	NULL	NULL	NULL	Medium	run1		List2	A_S.wav	A_S	0		0	1	95490	150		0	0
Exp2	10	Exp2-10-1	59.937	1.0.0.168	2	right	liwenshu	-898445098	2.0.10.242	2.0.10.242	10-15-2019	2019-10-15 03:12:21	11:12:21	male	2.0.10.147	23	Red_C_2.bmp	1409	0		0	0	97709	0		0	0	NULL	NULL	NULL	Medium	run1	1	List2	Catch.wav	V_T	1	1	0	1	97559	150	1	719	98278
Exp2	10	Exp2-10-1	59.937	1.0.0.168	2	right	liwenshu	-898445098	2.0.10.242	2.0.10.242	10-15-2019	2019-10-15 03:12:21	11:12:21	male	2.0.10.147	24	Blue_S.bmp	981	0		0	0	100278	0		0	0	NULL	NULL	NULL	Medium	run1	1	List2	Catch.wav	V_T	0		0	1	100128	150		0	0
Exp2	10	Exp2-10-1	59.937	1.0.0.168	2	right	liwenshu	-898445098	2.0.10.242	2.0.10.242	10-15-2019	2019-10-15 03:12:21	11:12:21	male	2.0.10.147	25	Blue_S.bmp	1183	0		0	0	102464	0		0	0	NULL	NULL	NULL	Medium	run1	1	List2	A_T.wav	AV_T	1	1	1	1	102314	150	1	1244	103558
Exp2	10	Exp2-10-1	59.937	1.0.0.168	2	right	liwenshu	-898445098	2.0.10.242	2.0.10.242	10-15-2019	2019-10-15 03:12:21	11:12:21	male	2.0.10.147	26	Blue_S_2.bmp	1016	0		0	0	104800	0		0	0	NULL	NULL	NULL	Medium	run1	1	List2	A_T.wav	AV_T	1	1	0	2	104650	150	1	723	105373
Exp2	10	Exp2-10-1	59.937	1.0.0.168	2	right	liwenshu	-898445098	2.0.10.242	2.0.10.242	10-15-2019	2019-10-15 03:12:21	11:12:21	male	2.0.10.147	27	Blue_S_2.bmp	1492	0		0	1	106969	0		0	0	NULL	NULL	NULL	Medium	run1	1	List2	Catch.wav	V_T	1	1	1	1	106818	151	1	756	107574
Exp2	10	Exp2-10-1	59.937	1.0.0.168	2	right	liwenshu	-898445098	2.0.10.242	2.0.10.242	10-15-2019	2019-10-15 03:12:21	11:12:21	male	2.0.10.147	28	Red_S_2.bmp	1055	0		0	0	109621	0		0	0	NULL	NULL	NULL	Medium	run1		List2	Catch.wav	V_S	0		0	1	109471	150		0	0
Exp2	10	Exp2-10-1	59.937	1.0.0.168	2	right	liwenshu	-898445098	2.0.10.242	2.0.10.242	10-15-2019	2019-10-15 03:12:21	11:12:21	male	2.0.10.147	29	Red_C_2.bmp	852	0		0	0	111890	0		0	0	NULL	NULL	NULL	Medium	run1	1	List2	A_T.wav	AV_T	1	1	2	1	111740	150	1	921	112661
Exp2	10	Exp2-10-1	59.937	1.0.0.168	2	right	liwenshu	-898445098	2.0.10.242	2.0.10.242	10-15-2019	2019-10-15 03:12:21	11:12:21	male	2.0.10.147	30	Catch.bmp	1507	0		0	1	113893	0		0	0	NULL	NULL	NULL	Medium	run1	1	List2	A_T.wav	A_T	1	1	1	1	113742	151	1	1048	114790
Exp2	10	Exp2-10-1	59.937	1.0.0.168	2	right	liwenshu	-898445098	2.0.10.242	2.0.10.242	10-15-2019	2019-10-15 03:12:21	11:12:21	male	2.0.10.147	31	Blue_C.bmp	820	0		0	0	116562	0		0	0	NULL	NULL	NULL	Medium	Run1		List2	Catch.wav	V_S	0		0	1	116412	150		0	0
Exp2	10	Exp2-10-1	59.937	1.0.0.168	2	right	liwenshu	-898445098	2.0.10.242	2.0.10.242	10-15-2019	2019-10-15 03:12:21	11:12:21	male	2.0.10.147	32	Blue_S.bmp	1391	0		0	0	118597	0		0	0	NULL	NULL	NULL	Medium	run1	1	List2	A_T.wav	AV_T	1	1	1	1	118447	150	1	974	119421
Exp2	10	Exp2-10-1	59.937	1.0.0.168	2	right	liwenshu	-898445098	2.0.10.242	2.0.10.242	10-15-2019	2019-10-15 03:12:21	11:12:21	male	2.0.10.147	33	Catch.bmp	1452	0		0	0	121150	0		0	0	NULL	NULL	NULL	Medium	run1	1	List2	A_T.wav	A_T	1	1	0	1	121000	150	1	997	121997
Exp2	10	Exp2-10-1	59.937	1.0.0.168	2	right	liwenshu	-898445098	2.0.10.242	2.0.10.242	10-15-2019	2019-10-15 03:12:21	11:12:21	male	2.0.10.147	34	Blue_S.bmp	1332	0		0	0	123753	0		0	0	NULL	NULL	NULL	Medium	run1	1	List2	Catch.wav	V_T	1	1	0	1	123603	150	1	1026	124629
Exp2	10	Exp2-10-1	59.937	1.0.0.168	2	right	liwenshu	-898445098	2.0.10.242	2.0.10.242	10-15-2019	2019-10-15 03:12:21	11:12:21	male	2.0.10.147	35	Catch.bmp	1358	0		0	0	126239	0		0	0	NULL	NULL	NULL	Medium	run1	1	List2	A_T.wav	A_T	1	1	0	2	126089	150	1	933	127022
Exp2	10	Exp2-10-1	59.937	1.0.0.168	2	right	liwenshu	-898445098	2.0.10.242	2.0.10.242	10-15-2019	2019-10-15 03:12:21	11:12:21	male	2.0.10.147	36	Catch.bmp	1032	0		0	0	128758	0		0	0	NULL	NULL	NULL	Medium	run1	1	List2	A_T.wav	A_T	1	1	0	1	128608	150	1	918	129526
Exp2	10	Exp2-10-1	59.937	1.0.0.168	2	right	liwenshu	-898445098	2.0.10.242	2.0.10.242	10-15-2019	2019-10-15 03:12:21	11:12:21	male	2.0.10.147	37	Blue_C.bmp	1378	0		0	1	130944	0		0	0	NULL	NULL	NULL	Medium	run1		List2	A_S.wav	AV_S	0		1	1	130793	151		0	0
Exp2	10	Exp2-10-1	59.937	1.0.0.168	2	right	liwenshu	-898445098	2.0.10.242	2.0.10.242	10-15-2019	2019-10-15 03:12:21	11:12:21	male	2.0.10.147	38	Catch.bmp	1562	0		0	0	133546	0		0	0	NULL	NULL	NULL	Medium	run1	1	List2	A_T.wav	A_T	1	1	0	1	133396	150	1	841	134237
Exp2	10	Exp2-10-1	59.937	1.0.0.168	2	right	liwenshu	-898445098	2.0.10.242	2.0.10.242	10-15-2019	2019-10-15 03:12:21	11:12:21	male	2.0.10.147	39	Blue_C_2.bmp	1072	0		0	0	136266	0		0	0	NULL	NULL	NULL	Medium	run1		List2	Catch.wav	V_S	0		0	1	136116	150		0	0
Exp2	10	Exp2-10-1	59.937	1.0.0.168	2	right	liwenshu	-898445098	2.0.10.242	2.0.10.242	10-15-2019	2019-10-15 03:12:21	11:12:21	male	2.0.10.147	40	Red_C_2.bmp	1536	0		0	1	138552	0		0	0	NULL	NULL	NULL	Medium	run1	1	List2	Catch.wav	V_T	1	1	1	1	138401	151	1	740	139141
Exp2	10	Exp2-10-1	59.937	1.0.0.168	2	right	liwenshu	-898445098	2.0.10.242	2.0.10.242	10-15-2019	2019-10-15 03:12:21	11:12:21	male	2.0.10.147	41	Blue_S_2.bmp	920	0		0	0	141238	0		0	0	NULL	NULL	NULL	Medium	run1	1	List2	A_T.wav	AV_T	1	1	0	2	141088	150	1	1061	142149
Exp2	10	Exp2-10-1	59.937	1.0.0.168	2	right	liwenshu	-898445098	2.0.10.242	2.0.10.242	10-15-2019	2019-10-15 03:12:21	11:12:21	male	2.0.10.147	42	Catch.bmp	1503	0		0	0	143373	0		0	0	NULL	NULL	NULL	Medium	run1	1	List2	A_T.wav	A_T	1	1	0	1	143223	150	1	910	144133
Exp2	10	Exp2-10-1	59.937	1.0.0.168	2	right	liwenshu	-898445098	2.0.10.242	2.0.10.242	10-15-2019	2019-10-15 03:12:21	11:12:21	male	2.0.10.147	43	Red_S.bmp	1400	0		0	0	146026	0		0	0	NULL	NULL	NULL	Medium	run1		List2	A_S.wav	AV_S	0		0	1	145876	150		0	0
Exp2	10	Exp2-10-1	59.937	1.0.0.168	2	right	liwenshu	-898445098	2.0.10.242	2.0.10.242	10-15-2019	2019-10-15 03:12:21	11:12:21	male	2.0.10.147	44	Red_C.bmp	878	0		0	0	148645	0		0	0	NULL	NULL	NULL	Medium	run1	1	List2	A_T.wav	AV_T	0		0	1	148495	150		0	0
Exp2	10	Exp2-10-1	59.937	1.0.0.168	2	right	liwenshu	-898445098	2.0.10.242	2.0.10.242	10-15-2019	2019-10-15 03:12:21	11:12:21	male	2.0.10.147	45	Catch.bmp	1225	0		0	1	150748	0		0	0	NULL	NULL	NULL	Medium	run1	1	List2	A_T.wav	A_T	1	1	1	1	150597	151	1	839	151436
Exp2	10	Exp2-10-1	59.937	1.0.0.168	2	right	liwenshu	-898445098	2.0.10.242	2.0.10.242	10-15-2019	2019-10-15 03:12:21	11:12:21	male	2.0.10.147	46	Blue_C_2.bmp	1548	0		0	0	153133	0		0	0	NULL	NULL	NULL	Medium	run1		List2	Catch.wav	V_S	0		1	1	152983	150		0	0
Exp2	10	Exp2-10-1	59.937	1.0.0.168	2	right	liwenshu	-898445098	2.0.10.242	2.0.10.242	10-15-2019	2019-10-15 03:12:21	11:12:21	male	2.0.10.147	47	Red_C.bmp	1354	0		0	0	155903	0		0	0	NULL	NULL	NULL	Medium	run1	1	List2	A_T.wav	AV_T	1	1	0	1	155753	150	1	859	156612
Exp2	10	Exp2-10-1	59.937	1.0.0.168	2	right	liwenshu	-898445098	2.0.10.242	2.0.10.242	10-15-2019	2019-10-15 03:12:21	11:12:21	male	2.0.10.147	48	Catch.bmp	1257	0		0	1	158406	0		0	0	NULL	NULL	NULL	Medium	run1	1	List2	A_T.wav	A_T	1	1	1	1	158255	151	1	909	159164
Exp2	10	Exp2-10-1	59.937	1.0.0.168	2	right	liwenshu	-898445098	2.0.10.242	2.0.10.242	10-15-2019	2019-10-15 03:12:21	11:12:21	male	2.0.10.147	49	Red_C.bmp	947	0		0	0	160825	0		0	0	NULL	NULL	NULL	Medium	run1	1	List2	A_T.wav	AV_T	1	1	0	1	160675	150	1	889	161564
Exp2	10	Exp2-10-1	59.937	1.0.0.168	2	right	liwenshu	-898445098	2.0.10.242	2.0.10.242	10-15-2019	2019-10-15 03:12:21	11:12:21	male	2.0.10.147	50	Blue_S.bmp	986	0		0	0	162927	0		0	0	NULL	NULL	NULL	Medium	run1	1	List2	Catch.wav	V_T	0		0	1	162777	150		0	0
Exp2	10	Exp2-10-1	59.937	1.0.0.168	2	right	liwenshu	-898445098	2.0.10.242	2.0.10.242	10-15-2019	2019-10-15 03:12:21	11:12:21	male	2.0.10.147	51	Blue_C_2.bmp	1468	0		0	0	165129	0		0	0	NULL	NULL	NULL	Medium	run1		List2	A_S.wav	AV_S	0		1	1	164979	150		0	0
Exp2	10	Exp2-10-1	59.937	1.0.0.168	2	right	liwenshu	-898445098	2.0.10.242	2.0.10.242	10-15-2019	2019-10-15 03:12:21	11:12:21	male	2.0.10.147	52	Red_C.bmp	1207	0		0	0	167815	0		0	0	NULL	NULL	NULL	Medium	run1	1	List2	A_T.wav	AV_T	1	1	0	1	167665	150	1	803	168468
Exp2	10	Exp2-10-1	59.937	1.0.0.168	2	right	liwenshu	-898445098	2.0.10.242	2.0.10.242	10-15-2019	2019-10-15 03:12:21	11:12:21	male	2.0.10.147	53	Red_C.bmp	1256	0		0	1	170185	0		0	0	NULL	NULL	NULL	Medium	run1	1	List2	Catch.wav	V_T	1	1	1	1	170034	151	1	866	170900
Exp2	10	Exp2-10-1	59.937	1.0.0.168	2	right	liwenshu	-898445098	2.0.10.242	2.0.10.242	10-15-2019	2019-10-15 03:12:21	11:12:21	male	2.0.10.147	54	Red_S.bmp	1191	0		0	0	172604	0		0	0	NULL	NULL	NULL	Medium	run1		List2	Catch.wav	V_S	0		0	2	172454	150		0	0
Exp2	10	Exp2-10-1	59.937	1.0.0.168	2	right	liwenshu	-898445098	2.0.10.242	2.0.10.242	10-15-2019	2019-10-15 03:12:21	11:12:21	male	2.0.10.147	55	Blue_S_2.bmp	1270	0		0	0	175006	0		0	0	NULL	NULL	NULL	Medium	run1	1	List2	Catch.wav	V_T	1	1	0	1	174856	150	1	1156	176012
Exp2	10	Exp2-10-1	59.937	1.0.0.168	2	right	liwenshu	-898445098	2.0.10.242	2.0.10.242	10-15-2019	2019-10-15 03:12:21	11:12:21	male	2.0.10.147	56	Red_C_2.bmp	1525	0		0	0	177425	0		0	0	NULL	NULL	NULL	Medium	run1	1	List2	A_T.wav	AV_T	1	1	1	1	177275	150	1	1033	178308
Exp2	10	Exp2-10-1	59.937	1.0.0.168	2	right	liwenshu	-898445098	2.0.10.242	2.0.10.242	10-15-2019	2019-10-15 03:12:21	11:12:21	male	2.0.10.147	57	Blue_S_2.bmp	988	0		0	1	180112	0		0	0	NULL	NULL	NULL	Medium	run1	1	List2	A_T.wav	AV_T	1	1	0	1	179961	151	1	908	180869
Exp2	10	Exp2-10-1	59.937	1.0.0.168	2	right	liwenshu	-898445098	2.0.10.242	2.0.10.242	10-15-2019	2019-10-15 03:12:21	11:12:21	male	2.0.10.147	58	Catch.bmp	1482	0		0	0	182247	0		0	0	NULL	NULL	NULL	Medium	run1	1	List2	A_T.wav	A_T	1	1	0	1	182097	150	1	547	182644
Exp2	10	Exp2-10-1	59.937	1.0.0.168	2	right	liwenshu	-898445098	2.0.10.242	2.0.10.242	10-15-2019	2019-10-15 03:12:21	11:12:21	male	2.0.10.147	59	Blue_S_2.bmp	1523	0		0	0	184883	0		0	0	NULL	NULL	NULL	Medium	run1	1	List2	Catch.wav	V_T	1	1	1	1	184733	150	1	703	185436
Exp2	10	Exp2-10-1	59.937	1.0.0.168	2	right	liwenshu	-898445098	2.0.10.242	2.0.10.242	10-15-2019	2019-10-15 03:12:21	11:12:21	male	2.0.10.147	60	Catch.bmp	965	0		0	1	187553	0		0	0	NULL	NULL	NULL	Medium	run1		List2	A_S.wav	A_S	0		1	1	187402	151		0	0
Exp2	10	Exp2-10-1	59.937	1.0.0.168	2	right	liwenshu	-898445098	2.0.10.242	2.0.10.242	10-15-2019	2019-10-15 03:12:21	11:12:21	male	2.0.10.147	61	Red_C.bmp	1411	0		0	0	189738	0		0	0	NULL	NULL	NULL	Medium	run1	1	List2	A_T.wav	AV_T	1	1	0	1	189588	150	1	808	190396
Exp2	10	Exp2-10-1	59.937	1.0.0.168	2	right	liwenshu	-898445098	2.0.10.242	2.0.10.242	10-15-2019	2019-10-15 03:12:21	11:12:21	male	2.0.10.147	62	Blue_S_2.bmp	1208	0		0	1	192308	0		0	0	NULL	NULL	NULL	Medium	run1	1	List2	A_T.wav	AV_T	1	1	1	1	192157	151	1	735	192892
Exp2	10	Exp2-10-1	59.937	1.0.0.168	2	right	liwenshu	-898445098	2.0.10.242	2.0.10.242	10-15-2019	2019-10-15 03:12:21	11:12:21	male	2.0.10.147	63	Blue_S_2.bmp	1115	0		0	0	194677	0		0	0	NULL	NULL	NULL	Medium	run1	1	List2	Catch.wav	V_T	1	1	0	2	194527	150	1	796	195323
Exp2	10	Exp2-10-1	59.937	1.0.0.168	2	right	liwenshu	-898445098	2.0.10.242	2.0.10.242	10-15-2019	2019-10-15 03:12:21	11:12:21	male	2.0.10.147	64	Red_C_2.bmp	834	0		0	0	196946	0		0	0	NULL	NULL	NULL	Medium	run1	1	List2	Catch.wav	V_T	1	1	0	2	196796	150	1	951	197747
Exp2	10	Exp2-10-1	59.937	1.0.0.168	2	right	liwenshu	-898445098	2.0.10.242	2.0.10.242	10-15-2019	2019-10-15 03:12:21	11:12:21	male	2.0.10.147	65	Catch.bmp	1415	0		0	0	198981	0		0	0	NULL	NULL	NULL	Medium	run1	1	List2	A_T.wav	A_T	1	1	1	1	198831	150	1	924	199755
Exp2	10	Exp2-10-1	59.937	1.0.0.168	2	right	liwenshu	-898445098	2.0.10.242	2.0.10.242	10-15-2019	2019-10-15 03:12:21	11:12:21	male	2.0.10.147	66	Catch.bmp	1521	0		1	0	201550	0		0	0	NULL	NULL	NULL	Medium	run1	1	List2	A_T.wav	A_T	1	1	1	1	201400	150	1	899	202299
Exp2	10	Exp2-10-1	59.937	1.0.0.168	2	right	liwenshu	-898445098	2.0.10.242	2.0.10.242	10-15-2019	2019-10-15 03:12:21	11:12:21	male	2.0.10.147	67	Blue_S_2.bmp	1476	0		0	0	204220	0		0	0	NULL	NULL	NULL	Medium	run1	1	List2	Catch.wav	V_T	1	1	0	1	204070	150	1	829	204899
Exp2	10	Exp2-10-1	59.937	1.0.0.168	2	right	liwenshu	-898445098	2.0.10.242	2.0.10.242	10-15-2019	2019-10-15 03:12:21	11:12:21	male	2.0.10.147	68	Red_S.bmp	1106	0		0	0	206856	0		0	0	NULL	NULL	NULL	Medium	run1		List2	A_S.wav	AV_S	0		1	1	206706	150		0	0
Exp2	10	Exp2-10-1	59.937	1.0.0.168	2	right	liwenshu	-898445098	2.0.10.242	2.0.10.242	10-15-2019	2019-10-15 03:12:21	11:12:21	male	2.0.10.147	69	Red_C_2.bmp	1545	0		0	0	209192	0		0	0	NULL	NULL	NULL	Medium	run1	1	List2	A_T.wav	AV_T	1	1	0	1	209042	150	1	713	209755
Exp2	10	Exp2-10-1	59.937	1.0.0.168	2	right	liwenshu	-898445098	2.0.10.242	2.0.10.242	10-15-2019	2019-10-15 03:12:21	11:12:21	male	2.0.10.147	70	Red_C_2.bmp	1040	0		0	1	211895	0		0	0	NULL	NULL	NULL	Medium	run1	1	List2	Catch.wav	V_T	1	1	1	1	211744	151	1	947	212691
Exp2	10	Exp2-10-1	59.937	1.0.0.168	2	right	liwenshu	-898445098	2.0.10.242	2.0.10.242	10-15-2019	2019-10-15 03:12:21	11:12:21	male	2.0.10.147	71	Red_C_2.bmp	825	0		0	0	214097	0		0	0	NULL	NULL	NULL	Medium	run1	1	List2	Catch.wav	V_T	1	1	0	1	213947	150	1	616	214563
Exp2	10	Exp2-10-1	59.937	1.0.0.168	2	right	liwenshu	-898445098	2.0.10.242	2.0.10.242	10-15-2019	2019-10-15 03:12:21	11:12:21	male	2.0.10.147	72	Blue_C_2.bmp	1584	0		0	0	216082	0		0	0	NULL	NULL	NULL	Medium	run1		List2	Catch.wav	V_S	0		0	1	215932	150		0	0
Exp2	10	Exp2-10-1	59.937	1.0.0.168	2	right	liwenshu	-898445098	2.0.10.242	2.0.10.242	10-15-2019	2019-10-15 03:12:21	11:12:21	male	2.0.10.147	73	Catch.bmp	1571	0		0	1	218869	0		0	0	NULL	NULL	NULL	Medium	run1	1	List2	A_T.wav	A_T	1	1	1	1	218718	151	1	846	219564
Exp2	10	Exp2-10-1	59.937	1.0.0.168	2	right	liwenshu	-898445098	2.0.10.242	2.0.10.242	10-15-2019	2019-10-15 03:12:21	11:12:21	male	2.0.10.147	74	Blue_S_2.bmp	1119	0		0	0	221588	0		0	0	NULL	NULL	NULL	Medium	run1	1	List2	A_T.wav	AV_T	0		0	1	221438	150		0	0
Exp2	10	Exp2-10-1	59.937	1.0.0.168	2	right	liwenshu	-898445098	2.0.10.242	2.0.10.242	10-15-2019	2019-10-15 03:12:21	11:12:21	male	2.0.10.147	75	Blue_S_2.bmp	1083	0		0	0	223924	0		0	0	NULL	NULL	NULL	Medium	run1	1	List2	A_T.wav	AV_T	1	1	0	1	223774	150	1	597	224371
Exp2	10	Exp2-10-1	59.937	1.0.0.168	2	right	liwenshu	-898445098	2.0.10.242	2.0.10.242	10-15-2019	2019-10-15 03:12:21	11:12:21	male	2.0.10.147	76	Blue_C.bmp	1483	0		0	1	226160	0		0	0	NULL	NULL	NULL	Medium	run1		List2	A_S.wav	AV_S	0		1	1	226009	151		0	0
Exp2	10	Exp2-10-1	59.937	1.0.0.168	2	right	liwenshu	-898445098	2.0.10.242	2.0.10.242	10-15-2019	2019-10-15 03:12:21	11:12:21	male	2.0.10.147	77	Catch.bmp	1383	0		0	1	228846	0		0	0	NULL	NULL	NULL	Medium	run1		List2	A_S.wav	A_S	0		1	1	228695	151		0	0
Exp2	10	Exp2-10-1	59.937	1.0.0.168	2	right	liwenshu	-898445098	2.0.10.242	2.0.10.242	10-15-2019	2019-10-15 03:12:21	11:12:21	male	2.0.10.147	78	Catch.bmp	1330	0		0	0	231448	0		0	0	NULL	NULL	NULL	Medium	run1	1	List2	A_T.wav	A_T	1	1	0	1	231298	150	1	585	231883
Exp2	10	Exp2-10-1	59.937	1.0.0.168	2	right	liwenshu	-898445098	2.0.10.242	2.0.10.242	10-15-2019	2019-10-15 03:12:21	11:12:21	male	2.0.10.147	79	Blue_S_2.bmp	1489	0		0	0	233934	0		0	0	NULL	NULL	NULL	Medium	run1	1	List2	A_T.wav	AV_T	1	1	0	1	233784	150	1	852	234636
Exp2	10	Exp2-10-1	59.937	1.0.0.168	2	right	liwenshu	-898445098	2.0.10.242	2.0.10.242	10-15-2019	2019-10-15 03:12:21	11:12:21	male	2.0.10.147	80	Red_C.bmp	1060	0		0	0	236570	0		0	0	NULL	NULL	NULL	Medium	run1	1	List2	Catch.wav	V_T	1	1	1	1	236420	150	1	958	237378
Exp2	10	Exp2-10-1	59.937	1.0.0.168	2	right	liwenshu	-898445098	2.0.10.242	2.0.10.242	10-15-2019	2019-10-15 03:12:21	11:12:21	male	2.0.10.147	81	Catch.bmp	1307	0		0	0	238789	0		0	0	NULL	NULL	NULL	Medium	run1		List2	A_S.wav	A_S	0		1	1	238639	150		0	0
Exp2	10	Exp2-10-1	59.937	1.0.0.168	2	right	liwenshu	-898445098	2.0.10.242	2.0.10.242	10-15-2019	2019-10-15 03:12:21	11:12:21	male	2.0.10.147	82	Blue_C_2.bmp	1419	0		0	0	241325	0		0	0	NULL	NULL	NULL	Medium	run1		List2	A_S.wav	AV_S	0		0	1	241175	150		0	0
Exp2	10	Exp2-10-1	59.937	1.0.0.168	2	right	liwenshu	-898445098	2.0.10.242	2.0.10.242	10-15-2019	2019-10-15 03:12:21	11:12:21	male	2.0.10.147	83	Catch.bmp	1053	0		0	0	243961	0		0	0	NULL	NULL	NULL	Medium	run1	1	List2	A_T.wav	A_T	1	1	0	1	243811	150	1	624	244435
Exp2	10	Exp2-10-1	59.937	1.0.0.168	2	right	liwenshu	-898445098	2.0.10.242	2.0.10.242	10-15-2019	2019-10-15 03:12:21	11:12:21	male	2.0.10.147	84	Catch.bmp	1168	0		0	0	246164	0		0	0	NULL	NULL	NULL	Medium	run1	1	List2	A_T.wav	A_T	1	1	0	2	246014	150	1	805	246819
Exp2	10	Exp2-10-1	59.937	1.0.0.168	2	right	liwenshu	-898445098	2.0.10.242	2.0.10.242	10-15-2019	2019-10-15 03:12:21	11:12:21	male	2.0.10.147	85	Blue_S.bmp	965	0		0	0	248483	0		0	0	NULL	NULL	NULL	Medium	run1	1	List2	A_T.wav	AV_T	0		0	1	248333	150		0	0
Exp2	10	Exp2-10-1	59.937	1.0.0.168	2	right	liwenshu	-898445098	2.0.10.242	2.0.10.242	10-15-2019	2019-10-15 03:12:21	11:12:21	male	2.0.10.147	86	Blue_S_2.bmp	964	0		0	0	250668	0		0	0	NULL	NULL	NULL	Medium	run1	1	List2	Catch.wav	V_T	1	1	1	1	250518	150	1	724	251242
Exp2	10	Exp2-10-1	59.937	1.0.0.168	2	right	liwenshu	-898445098	2.0.10.242	2.0.10.242	10-15-2019	2019-10-15 03:12:21	11:12:21	male	2.0.10.147	87	Blue_C.bmp	1329	0		0	0	252787	0		0	0	NULL	NULL	NULL	Medium	run1		List2	A_S.wav	AV_S	0		1	1	252637	150		0	0
Exp2	10	Exp2-10-1	59.937	1.0.0.168	2	right	liwenshu	-898445098	2.0.10.242	2.0.10.242	10-15-2019	2019-10-15 03:12:21	11:12:21	male	2.0.10.147	88	Catch.bmp	1475	0		0	0	255323	0		0	0	NULL	NULL	NULL	Medium	run1	1	List2	A_T.wav	A_T	1	1	0	1	255173	150	1	1006	256179
Exp2	10	Exp2-10-1	59.937	1.0.0.168	2	right	liwenshu	-898445098	2.0.10.242	2.0.10.242	10-15-2019	2019-10-15 03:12:21	11:12:21	male	2.0.10.147	89	Red_C.bmp	1046	0		0	0	257959	0		0	0	NULL	NULL	NULL	Medium	run1	1	List2	Catch.wav	V_T	1	1	1	1	257809	150	1	817	258626
Exp2	10	Exp2-10-1	59.937	1.0.0.168	2	right	liwenshu	-898445098	2.0.10.242	2.0.10.242	10-15-2019	2019-10-15 03:12:21	11:12:21	male	2.0.10.147	90	Catch.bmp	1591	0		0	1	260162	0		0	0	NULL	NULL	NULL	Medium	run1		List2	A_S.wav	A_S	0		1	1	260011	151		0	0
Exp2	10	Exp2-10-1	59.937	1.0.0.168	2	right	liwenshu	-898445098	2.0.10.242	2.0.10.242	10-15-2019	2019-10-15 03:12:21	11:12:21	male	2.0.10.147	91	Red_C_2.bmp	1471	0		0	1	262965	0		0	0	NULL	NULL	NULL	Medium	run1	1	List2	Catch.wav	V_T	1	1	1	1	262814	151	1	892	263706
Exp2	10	Exp2-10-1	59.937	1.0.0.168	2	right	liwenshu	-898445098	2.0.10.242	2.0.10.242	10-15-2019	2019-10-15 03:12:21	11:12:21	male	2.0.10.147	92	Red_C_2.bmp	1218	0		0	0	265584	0		0	0	NULL	NULL	NULL	Medium	run1	1	List2	A_T.wav	AV_T	1	1	1	1	265434	150	1	640	266074
Exp2	10	Exp2-10-1	59.937	1.0.0.168	2	right	liwenshu	-898445098	2.0.10.242	2.0.10.242	10-15-2019	2019-10-15 03:12:21	11:12:21	male	2.0.10.147	93	Red_S.bmp	913	0		0	0	267953	0		0	0	NULL	NULL	NULL	Medium	run1		List2	Catch.wav	V_S	0		1	1	267803	150		0	0
Exp2	10	Exp2-10-1	59.937	1.0.0.168	2	right	liwenshu	-898445098	2.0.10.242	2.0.10.242	10-15-2019	2019-10-15 03:12:21	11:12:21	male	2.0.10.147	94	Catch.bmp	1290	0		0	1	270089	0		0	0	NULL	NULL	NULL	Medium	run1		List2	A_S.wav	A_S	0		1	1	269938	151		0	0
Exp2	10	Exp2-10-1	59.937	1.0.0.168	2	right	liwenshu	-898445098	2.0.10.242	2.0.10.242	10-15-2019	2019-10-15 03:12:21	11:12:21	male	2.0.10.147	95	Catch.bmp	1179	0		0	0	272591	0		0	0	NULL	NULL	NULL	Medium	run1	1	List2	A_T.wav	A_T	1	1	0	1	272441	150	1	921	273362
Exp2	10	Exp2-10-1	59.937	1.0.0.168	2	right	liwenshu	-898445098	2.0.10.242	2.0.10.242	10-15-2019	2019-10-15 03:12:21	11:12:21	male	2.0.10.147	96	Catch.bmp	884	0		0	0	274927	0		0	0	NULL	NULL	NULL	Medium	run1		List2	A_S.wav	A_S	0		0	1	274777	150	1	928	275705
Exp2	10	Exp2-10-1	59.937	1.0.0.168	2	right	liwenshu	-898445098	2.0.10.242	2.0.10.242	10-15-2019	2019-10-15 03:12:21	11:12:21	male	2.0.10.147	97	Red_S_2.bmp	930	0		0	0	276962	0		0	0	NULL	NULL	NULL	Medium	run1		List2	A_S.wav	AV_S	0		0	1	276812	150		0	0
Exp2	10	Exp2-10-1	59.937	1.0.0.168	2	right	liwenshu	-898445098	2.0.10.242	2.0.10.242	10-15-2019	2019-10-15 03:12:21	11:12:21	male	2.0.10.147	98	Blue_S.bmp	1463	0		0	0	279098	0		0	0	NULL	NULL	NULL	Medium	run1	1	List2	A_T.wav	AV_T	1	1	0	1	278948	150	1	1581	280529
Exp2	10	Exp2-10-1	59.937	1.0.0.168	2	right	liwenshu	-898445098	2.0.10.242	2.0.10.242	10-15-2019	2019-10-15 03:12:21	11:12:21	male	2.0.10.147	99	Red_C.bmp	1322	0		0	0	281734	0		0	0	NULL	NULL	NULL	Medium	run1	1	List2	A_T.wav	AV_T	1	1	0	1	281584	150	1	993	282577
Exp2	10	Exp2-10-1	59.937	1.0.0.168	2	right	liwenshu	-898445098	2.0.10.242	2.0.10.242	10-15-2019	2019-10-15 03:12:21	11:12:21	male	2.0.10.147	100	Red_S_2.bmp	974	0		0	0	284203	0		0	0	NULL	NULL	NULL	Medium	run1		List2	Catch.wav	V_S	0		1	1	284053	150		0	0
Exp2	10	Exp2-10-1	59.937	1.0.0.168	2	right	liwenshu	-898445098	2.0.10.242	2.0.10.242	10-15-2019	2019-10-15 03:12:21	11:12:21	male	2.0.10.147	101	Catch.bmp	1078	0		0	1	286406	0		0	0	NULL	NULL	NULL	Medium	run1		List2	A_S.wav	A_S	0		1	1	286255	151		0	0
Exp2	10	Exp2-10-1	59.937	1.0.0.168	2	right	liwenshu	-898445098	2.0.10.242	2.0.10.242	10-15-2019	2019-10-15 03:12:21	11:12:21	male	2.0.10.147	102	Catch.bmp	1474	0		0	0	288691	0		0	0	NULL	NULL	NULL	Medium	run1	1	List2	A_T.wav	A_T	1	1	0	1	288541	150	1	1004	289545
Exp2	10	Exp2-10-1	59.937	1.0.0.168	2	right	liwenshu	-898445098	2.0.10.242	2.0.10.242	10-15-2019	2019-10-15 03:12:21	11:12:21	male	2.0.10.147	103	Blue_C_2.bmp	953	0		0	0	291327	0		0	0	NULL	NULL	NULL	Medium	run1		List2	Catch.wav	V_S	0		1	1	291177	150		0	0
Exp2	10	Exp2-10-1	59.937	1.0.0.168	2	right	liwenshu	-898445098	2.0.10.242	2.0.10.242	10-15-2019	2019-10-15 03:12:21	11:12:21	male	2.0.10.147	104	Blue_S_2.bmp	1043	0		0	0	293496	0		0	0	NULL	NULL	NULL	Medium	run1	1	List2	Catch.wav	V_T	1	1	0	1	293346	150	1	1087	294433
Exp2	10	Exp2-10-1	59.937	1.0.0.168	2	right	liwenshu	-898445098	2.0.10.242	2.0.10.242	10-15-2019	2019-10-15 03:12:21	11:12:21	male	2.0.10.147	105	Blue_C.bmp	1011	0		0	1	295699	0		0	0	NULL	NULL	NULL	Medium	run1		List2	A_S.wav	AV_S	0		1	1	295548	151		0	0
Exp2	10	Exp2-10-1	59.937	1.0.0.168	2	right	liwenshu	-898445098	2.0.10.242	2.0.10.242	10-15-2019	2019-10-15 03:12:21	11:12:21	male	2.0.10.147	106	Red_C_2.bmp	1198	0		0	0	297934	0		0	0	NULL	NULL	NULL	Medium	run1	1	List2	Catch.wav	V_T	1	1	1	1	297784	150	1	849	298633
Exp2	10	Exp2-10-1	59.937	1.0.0.168	2	right	liwenshu	-898445098	2.0.10.242	2.0.10.242	10-15-2019	2019-10-15 03:12:21	11:12:21	male	2.0.10.147	107	Blue_S_2.bmp	847	0		0	0	300287	0		0	0	NULL	NULL	NULL	Medium	run1	1	List2	A_T.wav	AV_T	1	1	0	1	300137	150	1	992	301129
Exp2	10	Exp2-10-1	59.937	1.0.0.168	2	right	liwenshu	-898445098	2.0.10.242	2.0.10.242	10-15-2019	2019-10-15 03:12:21	11:12:21	male	2.0.10.147	108	Blue_S_2.bmp	1445	0		0	0	302339	0		0	0	NULL	NULL	NULL	Medium	run1	1	List2	Catch.wav	V_T	1	1	0	1	302189	150	1	684	302873
Exp2	10	Exp2-10-1	59.937	1.0.0.168	2	right	liwenshu	-898445098	2.0.10.242	2.0.10.242	10-15-2019	2019-10-15 03:12:21	11:12:21	male	2.0.10.147	109	Catch.bmp	911	0		0	1	304942	0		0	0	NULL	NULL	NULL	Medium	run1	1	List2	A_T.wav	A_T	0		1	1	304791	151		0	0
Exp2	10	Exp2-10-1	59.937	1.0.0.168	2	right	liwenshu	-898445098	2.0.10.242	2.0.10.242	10-15-2019	2019-10-15 03:12:21	11:12:21	male	2.0.10.147	110	Blue_S_2.bmp	1167	0		0	0	307077	0		0	0	NULL	NULL	NULL	Medium	run1	1	List2	Catch.wav	V_T	1	1	1	1	306927	150	1	1306	308233
Exp2	10	Exp2-10-1	59.937	1.0.0.168	2	right	liwenshu	-898445098	2.0.10.242	2.0.10.242	10-15-2019	2019-10-15 03:12:21	11:12:21	male	2.0.10.147	111	Blue_C_2.bmp	1567	0		0	0	309463	0		0	0	NULL	NULL	NULL	Medium	run1		List2	A_S.wav	AV_S	0		1	1	309313	150		0	0
Exp2	10	Exp2-10-1	59.937	1.0.0.168	2	right	liwenshu	-898445098	2.0.10.242	2.0.10.242	10-15-2019	2019-10-15 03:12:21	11:12:21	male	2.0.10.147	112	Blue_C.bmp	1530	0		0	0	312249	0		0	0	NULL	NULL	NULL	Medium	Run1		List2	Catch.wav	V_S	0		1	1	312099	150		0	0
Exp2	10	Exp2-10-1	59.937	1.0.0.168	2	right	liwenshu	-898445098	2.0.10.242	2.0.10.242	10-15-2019	2019-10-15 03:12:21	11:12:21	male	2.0.10.147	113	Blue_S.bmp	1101	0		0	0	314985	0		0	0	NULL	NULL	NULL	Medium	run1	1	List2	Catch.wav	V_T	0		0	1	314835	150		0	0
Exp2	10	Exp2-10-1	59.937	1.0.0.168	2	right	liwenshu	-898445098	2.0.10.242	2.0.10.242	10-15-2019	2019-10-15 03:12:21	11:12:21	male	2.0.10.147	114	Catch.bmp	1565	0		1	0	317304	0		0	0	NULL	NULL	NULL	Medium	run1	1	List2	A_T.wav	A_T	1	1	1	1	317154	150	1	966	318120
Exp2	10	Exp2-10-1	59.937	1.0.0.168	2	right	liwenshu	-898445098	2.0.10.242	2.0.10.242	10-15-2019	2019-10-15 03:12:21	11:12:21	male	2.0.10.147	115	Catch.bmp	918	0		0	0	320024	0		0	0	NULL	NULL	NULL	Medium	run1	1	List2	A_T.wav	A_T	1	1	0	1	319874	150	1	886	320760
Exp2	10	Exp2-10-1	59.937	1.0.0.168	2	right	liwenshu	-898445098	2.0.10.242	2.0.10.242	10-15-2019	2019-10-15 03:12:21	11:12:21	male	2.0.10.147	116	Blue_S.bmp	1336	0		0	0	322093	0		0	0	NULL	NULL	NULL	Medium	run1	1	List2	Catch.wav	V_T	1	1	0	1	321943	150	1	1009	322952
Exp2	10	Exp2-10-1	59.937	1.0.0.168	2	right	liwenshu	-898445098	2.0.10.242	2.0.10.242	10-15-2019	2019-10-15 03:12:21	11:12:21	male	2.0.10.147	117	Blue_S_2.bmp	1272	0		0	0	324579	0		0	0	NULL	NULL	NULL	Medium	run1	1	List2	A_T.wav	AV_T	1	1	0	1	324429	150	1	923	325352
Exp2	10	Exp2-10-1	59.937	1.0.0.168	2	right	liwenshu	-898445098	2.0.10.242	2.0.10.242	10-15-2019	2019-10-15 03:12:21	11:12:21	male	2.0.10.147	118	Blue_S_2.bmp	1509	0		0	0	326998	0		0	0	NULL	NULL	NULL	Medium	run1	1	List2	A_T.wav	AV_T	1	1	0	1	326848	150	1	841	327689
Exp2	10	Exp2-10-1	59.937	1.0.0.168	2	right	liwenshu	-898445098	2.0.10.242	2.0.10.242	10-15-2019	2019-10-15 03:12:21	11:12:21	male	2.0.10.147	119	Catch.bmp	1005	0		0	0	329667	0		0	0	NULL	NULL	NULL	Medium	run1	1	List2	A_T.wav	A_T	1	1	0	1	329517	150	1	747	330264
Exp2	10	Exp2-10-1	59.937	1.0.0.168	2	right	liwenshu	-898445098	2.0.10.242	2.0.10.242	10-15-2019	2019-10-15 03:12:21	11:12:21	male	2.0.10.147	120	Red_C.bmp	1230	0		0	1	331820	0		0	0	NULL	NULL	NULL	Medium	run1	1	List2	A_T.wav	AV_T	1	1	1	1	331669	151	1	875	332544
Exp2	10	Exp2-10-1	59.937	1.0.0.168	2	right	liwenshu	-898445098	2.0.10.242	2.0.10.242	10-15-2019	2019-10-15 03:12:21	11:12:21	male	2.0.10.147	121	Blue_S.bmp	828	0		0	0	334205	0		0	0	NULL	NULL	NULL	Medium	run1	1	List2	A_T.wav	AV_T	0		0	1	334055	150		0	0
Exp2	10	Exp2-10-1	59.937	1.0.0.168	2	right	liwenshu	-898445098	2.0.10.242	2.0.10.242	10-15-2019	2019-10-15 03:12:21	11:12:21	male	2.0.10.147	122	Blue_S.bmp	812	0		0	0	336241	0		0	0	NULL	NULL	NULL	Medium	run1	1	List2	A_T.wav	AV_T	1	1	0	1	336091	150	1	565	336656
Exp2	10	Exp2-10-1	59.937	1.0.0.168	2	right	liwenshu	-898445098	2.0.10.242	2.0.10.242	10-15-2019	2019-10-15 03:12:21	11:12:21	male	2.0.10.147	123	Red_C.bmp	1054	0		0	1	338210	0		0	0	NULL	NULL	NULL	Medium	run1	1	List2	Catch.wav	V_T	1	1	1	1	338059	151	1	845	338904
Exp2	10	Exp2-10-1	59.937	1.0.0.168	2	right	liwenshu	-898445098	2.0.10.242	2.0.10.242	10-15-2019	2019-10-15 03:12:21	11:12:21	male	2.0.10.147	124	Red_S_2.bmp	1390	0		0	0	340412	0		0	0	NULL	NULL	NULL	Medium	run1		List2	Catch.wav	V_S	0		0	1	340262	150		0	0
Exp2	10	Exp2-10-1	59.937	1.0.0.168	2	right	liwenshu	-898445098	2.0.10.242	2.0.10.242	10-15-2019	2019-10-15 03:12:21	11:12:21	male	2.0.10.147	125	Catch.bmp	911	0		0	1	343015	0		0	0	NULL	NULL	NULL	Medium	run1		List2	A_S.wav	A_S	0		1	1	342864	151		0	0
Exp2	10	Exp2-10-1	59.937	1.0.0.168	2	right	liwenshu	-898445098	2.0.10.242	2.0.10.242	10-15-2019	2019-10-15 03:12:21	11:12:21	male	2.0.10.147	126	Catch.bmp	1155	0		0	0	345133	0		0	0	NULL	NULL	NULL	Medium	run1	1	List2	A_T.wav	A_T	1	1	0	1	344983	150	1	754	345737
Exp2	10	Exp2-10-1	59.937	1.0.0.168	2	right	liwenshu	-898445098	2.0.10.242	2.0.10.242	10-15-2019	2019-10-15 03:12:21	11:12:21	male	2.0.10.147	127	Catch.bmp	1247	0		0	0	347436	0		0	0	NULL	NULL	NULL	Medium	run1	1	List2	A_T.wav	A_T	1	1	0	1	347286	150	1	698	347984
Exp2	10	Exp2-10-1	59.937	1.0.0.168	2	right	liwenshu	-898445098	2.0.10.242	2.0.10.242	10-15-2019	2019-10-15 03:12:21	11:12:21	male	2.0.10.147	128	Blue_S_2.bmp	1585	0		0	0	349838	0		0	0	NULL	NULL	NULL	Medium	run1	1	List2	Catch.wav	V_T	1	1	1	1	349688	150	1	1008	350696
Exp2	10	Exp2-10-1	59.937	1.0.0.168	2	right	liwenshu	-898445098	2.0.10.242	2.0.10.242	10-15-2019	2019-10-15 03:12:21	11:12:21	male	2.0.10.147	129	Blue_S.bmp	1425	0		0	1	352575	0		0	0	NULL	NULL	NULL	Medium	run1	1	List2	A_T.wav	AV_T	1	1	1	1	352424	151	1	952	353376
Exp2	10	Exp2-10-1	59.937	1.0.0.168	2	right	liwenshu	-898445098	2.0.10.242	2.0.10.242	10-15-2019	2019-10-15 03:12:21	11:12:21	male	2.0.10.147	130	Catch.bmp	1164	0		0	1	355161	0		0	0	NULL	NULL	NULL	Medium	run1	1	List2	A_T.wav	A_T	1	1	1	1	355010	151	1	967	355977
Exp2	10	Exp2-10-1	59.937	1.0.0.168	2	right	liwenshu	-898445098	2.0.10.242	2.0.10.242	10-15-2019	2019-10-15 03:12:21	11:12:21	male	2.0.10.147	131	Catch.bmp	1227	0		0	0	357480	0		0	0	NULL	NULL	NULL	Medium	run1		List2	A_S.wav	A_S	0		0	2	357330	150		0	0
Exp2	10	Exp2-10-1	59.937	1.0.0.168	2	right	liwenshu	-898445098	2.0.10.242	2.0.10.242	10-15-2019	2019-10-15 03:12:21	11:12:21	male	2.0.10.147	132	Blue_S_2.bmp	1192	0		0	1	359916	0		0	0	NULL	NULL	NULL	Medium	run1	1	List2	A_T.wav	AV_T	1	1	1	1	359765	151	1	923	360688
Exp2	10	Exp2-10-1	59.937	1.0.0.168	2	right	liwenshu	-898445098	2.0.10.242	2.0.10.242	10-15-2019	2019-10-15 03:12:21	11:12:21	male	2.0.10.147	133	Red_C_2.bmp	1171	0		0	0	362268	0		0	0	NULL	NULL	NULL	Medium	run1	1	List2	A_T.wav	AV_T	1	1	0	1	362118	150	1	1249	363367
Exp2	10	Exp2-10-1	59.937	1.0.0.168	2	right	liwenshu	-898445098	2.0.10.242	2.0.10.242	10-15-2019	2019-10-15 03:12:21	11:12:21	male	2.0.10.147	134	Blue_S.bmp	843	0		0	0	364587	0		0	0	NULL	NULL	NULL	Medium	run1	1	List2	Catch.wav	V_T	1	1	1	1	364437	150	1	835	365272
Exp2	10	Exp2-10-1	59.937	1.0.0.168	2	right	liwenshu	-898445098	2.0.10.242	2.0.10.242	10-15-2019	2019-10-15 03:12:21	11:12:21	male	2.0.10.147	135	Red_C.bmp	1138	0		0	0	366589	0		0	0	NULL	NULL	NULL	Medium	run1	1	List2	A_T.wav	AV_T	1	1	1	1	366439	150	1	785	367224
Exp2	10	Exp2-10-1	59.937	1.0.0.168	2	right	liwenshu	-898445098	2.0.10.242	2.0.10.242	10-15-2019	2019-10-15 03:12:21	11:12:21	male	2.0.10.147	136	Red_C_2.bmp	1339	0		0	0	368875	0		0	0	NULL	NULL	NULL	Medium	run1	1	List2	Catch.wav	V_T	1	1	0	1	368725	150	1	922	369647
Exp2	10	Exp2-10-1	59.937	1.0.0.168	2	right	liwenshu	-898445098	2.0.10.242	2.0.10.242	10-15-2019	2019-10-15 03:12:21	11:12:21	male	2.0.10.147	137	Catch.bmp	1024	0		0	0	371361	0		0	0	NULL	NULL	NULL	Medium	run1	1	List2	A_T.wav	A_T	1	1	0	1	371211	150	1	1140	372351
Exp2	10	Exp2-10-1	59.937	1.0.0.168	2	right	liwenshu	-898445098	2.0.10.242	2.0.10.242	10-15-2019	2019-10-15 03:12:21	11:12:21	male	2.0.10.147	138	Blue_C.bmp	1281	0		0	0	373563	0		0	0	NULL	NULL	NULL	Medium	Run1		List2	Catch.wav	V_S	0		1	1	373413	150		0	0
Exp2	10	Exp2-10-1	59.937	1.0.0.168	2	right	liwenshu	-898445098	2.0.10.242	2.0.10.242	10-15-2019	2019-10-15 03:12:21	11:12:21	male	2.0.10.147	139	Catch.bmp	1164	0		0	0	376066	0		0	0	NULL	NULL	NULL	Medium	run1		List2	A_S.wav	A_S	0		0	1	375916	150		0	0
Exp2	10	Exp2-10-1	59.937	1.0.0.168	2	right	liwenshu	-898445098	2.0.10.242	2.0.10.242	10-15-2019	2019-10-15 03:12:21	11:12:21	male	2.0.10.147	140	Red_S.bmp	1595	0		0	0	378435	0		0	0	NULL	NULL	NULL	Medium	run1		List2	A_S.wav	AV_S	0		0	1	378285	150		0	0
Exp2	10	Exp2-10-1	59.937	1.0.0.168	2	right	liwenshu	-898445098	2.0.10.242	2.0.10.242	10-15-2019	2019-10-15 03:12:21	11:12:21	male	2.0.10.147	141	Catch.bmp	1436	0		0	0	381238	1435		0	0	NULL	NULL	NULL	Medium	run1	1	List2	A_T.wav	A_T	1	1	0	1	381088	150	1	879	381967
Exp2	10	Exp2-10-1	59.937	1.0.0.168	2	right	liwenshu	-898445098	2.0.10.242	2.0.10.242	10-15-2019	2019-10-15 03:12:21	11:12:21	male	2.0.10.147	142	Catch.bmp	1336	0		0	0	391215	0		0	0	NULL	NULL	NULL	Medium	run1	1	List2	A_T.wav	A_T	1	1	0	1	391065	150	1	1126	392191
Exp2	10	Exp2-10-1	59.937	1.0.0.168	2	right	liwenshu	-898445098	2.0.10.242	2.0.10.242	10-15-2019	2019-10-15 03:12:21	11:12:21	male	2.0.10.147	143	Blue_S.bmp	1425	0		0	0	393701	0		0	0	NULL	NULL	NULL	Medium	run1	1	List2	Catch.wav	V_T	1	1	0	1	393551	150	1	1288	394839
Exp2	10	Exp2-10-1	59.937	1.0.0.168	2	right	liwenshu	-898445098	2.0.10.242	2.0.10.242	10-15-2019	2019-10-15 03:12:21	11:12:21	male	2.0.10.147	144	Catch.bmp	1456	0		0	0	396287	0		0	0	NULL	NULL	NULL	Medium	run1	1	List2	A_T.wav	A_T	1	1	0	1	396137	150	1	1222	397359
Exp2	10	Exp2-10-1	59.937	1.0.0.168	2	right	liwenshu	-898445098	2.0.10.242	2.0.10.242	10-15-2019	2019-10-15 03:12:21	11:12:21	male	2.0.10.147	145	Red_S_2.bmp	1100	0		0	0	398906	0		0	0	NULL	NULL	NULL	Medium	run1		List2	Catch.wav	V_S	0		1	1	398756	150		0	0
Exp2	10	Exp2-10-1	59.937	1.0.0.168	2	right	liwenshu	-898445098	2.0.10.242	2.0.10.242	10-15-2019	2019-10-15 03:12:21	11:12:21	male	2.0.10.147	146	Blue_S.bmp	1043	0		0	0	401225	0		0	0	NULL	NULL	NULL	Medium	run1	1	List2	Catch.wav	V_T	1	1	0	1	401075	150	1	860	401935
Exp2	10	Exp2-10-1	59.937	1.0.0.168	2	right	liwenshu	-898445098	2.0.10.242	2.0.10.242	10-15-2019	2019-10-15 03:12:21	11:12:21	male	2.0.10.147	147	Catch.bmp	1355	0		0	1	403428	0		0	0	NULL	NULL	NULL	Medium	run1		List2	A_S.wav	A_S	0		1	1	403277	151		0	0
Exp2	10	Exp2-10-1	59.937	1.0.0.168	2	right	liwenshu	-898445098	2.0.10.242	2.0.10.242	10-15-2019	2019-10-15 03:12:21	11:12:21	male	2.0.10.147	148	Blue_C.bmp	1372	0		0	1	406014	0		0	0	NULL	NULL	NULL	Medium	Run1		List2	Catch.wav	V_S	0		1	1	405863	151		0	0
Exp2	10	Exp2-10-1	59.937	1.0.0.168	2	right	liwenshu	-898445098	2.0.10.242	2.0.10.242	10-15-2019	2019-10-15 03:12:21	11:12:21	male	2.0.10.147	149	Catch.bmp	1048	0		0	1	408600	0		0	0	NULL	NULL	NULL	Medium	run1	1	List2	A_T.wav	A_T	1	1	1	1	408449	151	1	909	409358
Exp2	10	Exp2-10-1	59.937	1.0.0.168	2	right	liwenshu	-898445098	2.0.10.242	2.0.10.242	10-15-2019	2019-10-15 03:12:21	11:12:21	male	2.0.10.147	150	Red_C_2.bmp	1029	0		0	0	410802	0		0	0	NULL	NULL	NULL	Medium	run1	1	List2	A_T.wav	AV_T	1	1	0	1	410652	150	1	843	411495
Exp2	10	Exp2-10-1	59.937	1.0.0.168	2	right	liwenshu	-898445098	2.0.10.242	2.0.10.242	10-15-2019	2019-10-15 03:12:21	11:12:21	male	2.0.10.147	151	Red_C_2.bmp	1020	0		0	1	412988	0		0	0	NULL	NULL	NULL	Medium	run1	1	List2	Catch.wav	V_T	1	1	1	1	412837	151	1	825	413662
Exp2	10	Exp2-10-1	59.937	1.0.0.168	2	right	liwenshu	-898445098	2.0.10.242	2.0.10.242	10-15-2019	2019-10-15 03:12:21	11:12:21	male	2.0.10.147	152	Blue_S_2.bmp	974	0		0	0	415156	0		0	0	NULL	NULL	NULL	Medium	run1	1	List2	A_T.wav	AV_T	1	1	1	1	415006	150	1	1000	416006
Exp2	10	Exp2-10-1	59.937	1.0.0.168	2	right	liwenshu	-898445098	2.0.10.242	2.0.10.242	10-15-2019	2019-10-15 03:12:21	11:12:21	male	2.0.10.147	153	Blue_C.bmp	880	0		0	0	417292	0		0	0	NULL	NULL	NULL	Medium	Run1		List2	Catch.wav	V_S	0		0	1	417142	150	1	952	418094
Exp2	10	Exp2-10-1	59.937	1.0.0.168	2	right	liwenshu	-898445098	2.0.10.242	2.0.10.242	10-15-2019	2019-10-15 03:12:21	11:12:21	male	2.0.10.147	154	Catch.bmp	1424	0		1	0	419327	0		0	0	NULL	NULL	NULL	Medium	run1	1	List2	A_T.wav	A_T	1	1	1	1	419177	150	1	1501	420678
Exp2	10	Exp2-10-1	59.937	1.0.0.168	2	right	liwenshu	-898445098	2.0.10.242	2.0.10.242	10-15-2019	2019-10-15 03:12:21	11:12:21	male	2.0.10.147	155	Blue_C_2.bmp	1265	0		1	0	421913	0		0	0	NULL	NULL	NULL	Medium	run1		List2	Catch.wav	V_S	0		1	1	421763	150		0	0
Exp2	10	Exp2-10-1	59.937	1.0.0.168	2	right	liwenshu	-898445098	2.0.10.242	2.0.10.242	10-15-2019	2019-10-15 03:12:21	11:12:21	male	2.0.10.147	156	Red_C_2.bmp	1488	0		0	0	424399	0		0	0	NULL	NULL	NULL	Medium	run1	1	List2	A_T.wav	AV_T	1	1	1	1	424249	150	1	1125	425374
Exp2	10	Exp2-10-1	59.937	1.0.0.168	2	right	liwenshu	-898445098	2.0.10.242	2.0.10.242	10-15-2019	2019-10-15 03:12:21	11:12:21	male	2.0.10.147	157	Catch.bmp	1204	0		0	1	427036	0		0	0	NULL	NULL	NULL	Medium	run1		List2	A_S.wav	A_S	0		0	1	426885	151		0	0
Exp2	10	Exp2-10-1	59.937	1.0.0.168	2	right	liwenshu	-898445098	2.0.10.242	2.0.10.242	10-15-2019	2019-10-15 03:12:21	11:12:21	male	2.0.10.147	158	Catch.bmp	1364	0		0	0	429471	0		0	0	NULL	NULL	NULL	Medium	run1		List2	A_S.wav	A_S	0		0	1	429321	150		0	0
Exp2	10	Exp2-10-1	59.937	1.0.0.168	2	right	liwenshu	-898445098	2.0.10.242	2.0.10.242	10-15-2019	2019-10-15 03:12:21	11:12:21	male	2.0.10.147	159	Catch.bmp	818	0		0	0	432024	0		0	0	NULL	NULL	NULL	Medium	run1	1	List2	A_T.wav	A_T	1	1	0	1	431874	150	1	876	432750
Exp2	10	Exp2-10-1	59.937	1.0.0.168	2	right	liwenshu	-898445098	2.0.10.242	2.0.10.242	10-15-2019	2019-10-15 03:12:21	11:12:21	male	2.0.10.147	160	Blue_S.bmp	1584	0		0	0	433993	0		0	0	NULL	NULL	NULL	Medium	run1	1	List2	Catch.wav	V_T	1	1	0	1	433843	150	1	1204	435047
Exp2	10	Exp2-10-1	59.937	1.0.0.168	2	right	liwenshu	-898445098	2.0.10.242	2.0.10.242	10-15-2019	2019-10-15 03:12:21	11:12:21	male	2.0.10.147	161	Catch.bmp	1335	0		0	0	436729	0		0	0	NULL	NULL	NULL	Medium	run1		List2	A_S.wav	A_S	0		1	1	436579	150		0	0
Exp2	10	Exp2-10-1	59.937	1.0.0.168	2	right	liwenshu	-898445098	2.0.10.242	2.0.10.242	10-15-2019	2019-10-15 03:12:21	11:12:21	male	2.0.10.147	162	Catch.bmp	1595	0		0	1	439282	0		0	0	NULL	NULL	NULL	Medium	run1	1	List2	A_T.wav	A_T	1	1	1	1	439131	151	1	931	440062
Exp2	10	Exp2-10-1	59.937	1.0.0.168	2	right	liwenshu	-898445098	2.0.10.242	2.0.10.242	10-15-2019	2019-10-15 03:12:21	11:12:21	male	2.0.10.147	163	Red_S.bmp	858	0		0	0	442034	0		0	0	NULL	NULL	NULL	Medium	run1		List2	Catch.wav	V_S	0		1	1	441884	150		0	0
Exp2	10	Exp2-10-1	59.937	1.0.0.168	2	right	liwenshu	-898445098	2.0.10.242	2.0.10.242	10-15-2019	2019-10-15 03:12:21	11:12:21	male	2.0.10.147	164	Catch.bmp	1123	0		0	0	444120	0		0	0	NULL	NULL	NULL	Medium	run1		List2	A_S.wav	A_S	0		1	1	443970	150		0	0
Exp2	10	Exp2-10-1	59.937	1.0.0.168	2	right	liwenshu	-898445098	2.0.10.242	2.0.10.242	10-15-2019	2019-10-15 03:12:21	11:12:21	male	2.0.10.147	165	Blue_S.bmp	1536	0		0	0	446456	0		0	0	NULL	NULL	NULL	Medium	run1	1	List2	A_T.wav	AV_T	1	1	0	1	446306	150	1	915	447221
Exp2	10	Exp2-10-1	59.937	1.0.0.168	2	right	liwenshu	-898445098	2.0.10.242	2.0.10.242	10-15-2019	2019-10-15 03:12:21	11:12:21	male	2.0.10.147	166	Blue_S.bmp	944	0		0	0	449142	0		0	0	NULL	NULL	NULL	Medium	run1	1	List2	A_T.wav	AV_T	1	1	0	1	448992	150	1	725	449717
Exp2	10	Exp2-10-1	59.937	1.0.0.168	2	right	liwenshu	-898445098	2.0.10.242	2.0.10.242	10-15-2019	2019-10-15 03:12:21	11:12:21	male	2.0.10.147	167	Red_C.bmp	924	0		0	0	451244	0		0	0	NULL	NULL	NULL	Medium	run1	1	List2	Catch.wav	V_T	1	1	1	1	451094	150	1	831	451925
Exp2	10	Exp2-10-1	59.937	1.0.0.168	2	right	liwenshu	-898445098	2.0.10.242	2.0.10.242	10-15-2019	2019-10-15 03:12:21	11:12:21	male	2.0.10.147	168	Red_C_2.bmp	1535	0		0	1	453330	0		0	0	NULL	NULL	NULL	Medium	run1	1	List2	Catch.wav	V_T	1	1	1	1	453179	151	1	794	453973
Exp2	10	Exp2-10-1	59.937	1.0.0.168	2	right	liwenshu	-898445098	2.0.10.242	2.0.10.242	10-15-2019	2019-10-15 03:12:21	11:12:21	male	2.0.10.147	169	Red_C.bmp	1344	0		0	0	456016	0		0	0	NULL	NULL	NULL	Medium	run1	1	List2	Catch.wav	V_T	1	1	0	2	455866	150	1	787	456653
Exp2	10	Exp2-10-1	59.937	1.0.0.168	2	right	liwenshu	-898445098	2.0.10.242	2.0.10.242	10-15-2019	2019-10-15 03:12:21	11:12:21	male	2.0.10.147	170	Red_C_2.bmp	1316	0		0	0	458518	0		0	0	NULL	NULL	NULL	Medium	run1	1	List2	A_T.wav	AV_T	1	1	1	1	458368	150	1	613	458981
Exp2	10	Exp2-10-1	59.937	1.0.0.168	2	right	liwenshu	-898445098	2.0.10.242	2.0.10.242	10-15-2019	2019-10-15 03:12:21	11:12:21	male	2.0.10.147	171	Red_C.bmp	1023	0		0	1	460988	0		0	0	NULL	NULL	NULL	Medium	run1	1	List2	Catch.wav	V_T	1	1	1	1	460837	151	1	904	461741
Exp2	10	Exp2-10-1	59.937	1.0.0.168	2	right	liwenshu	-898445098	2.0.10.242	2.0.10.242	10-15-2019	2019-10-15 03:12:21	11:12:21	male	2.0.10.147	172	Red_C.bmp	1413	0		0	0	463173	0		0	0	NULL	NULL	NULL	Medium	run1	1	List2	Catch.wav	V_T	1	1	0	1	463023	150	1	662	463685
Exp2	10	Exp2-10-1	59.937	1.0.0.168	2	right	liwenshu	-898445098	2.0.10.242	2.0.10.242	10-15-2019	2019-10-15 03:12:21	11:12:21	male	2.0.10.147	173	Red_C_2.bmp	1226	0		0	1	465743	0		0	0	NULL	NULL	NULL	Medium	run1	1	List2	A_T.wav	AV_T	1	1	1	1	465592	151	1	797	466389
Exp2	10	Exp2-10-1	59.937	1.0.0.168	2	right	liwenshu	-898445098	2.0.10.242	2.0.10.242	10-15-2019	2019-10-15 03:12:21	11:12:21	male	2.0.10.147	174	Red_C_2.bmp	1203	0		0	0	468128	0		0	0	NULL	NULL	NULL	Medium	run1	1	List2	Catch.wav	V_T	1	1	1	1	467978	150	1	803	468781
Exp2	10	Exp2-10-1	59.937	1.0.0.168	2	right	liwenshu	-898445098	2.0.10.242	2.0.10.242	10-15-2019	2019-10-15 03:12:21	11:12:21	male	2.0.10.147	175	Red_C.bmp	1189	0		0	0	470481	0		0	0	NULL	NULL	NULL	Medium	run1	1	List2	A_T.wav	AV_T	1	1	0	1	470331	150	1	794	471125
Exp2	10	Exp2-10-1	59.937	1.0.0.168	2	right	liwenshu	-898445098	2.0.10.242	2.0.10.242	10-15-2019	2019-10-15 03:12:21	11:12:21	male	2.0.10.147	176	Red_S.bmp	1310	0		0	0	472833	0		0	0	NULL	NULL	NULL	Medium	run1		List2	A_S.wav	AV_S	0		0	1	472683	150		0	0
Exp2	10	Exp2-10-1	59.937	1.0.0.168	2	right	liwenshu	-898445098	2.0.10.242	2.0.10.242	10-15-2019	2019-10-15 03:12:21	11:12:21	male	2.0.10.147	177	Red_C_2.bmp	955	0		0	0	475369	0		0	0	NULL	NULL	NULL	Medium	run1	1	List2	Catch.wav	V_T	1	1	1	1	475219	150	1	890	476109
Exp2	10	Exp2-10-1	59.937	1.0.0.168	2	right	liwenshu	-898445098	2.0.10.242	2.0.10.242	10-15-2019	2019-10-15 03:12:21	11:12:21	male	2.0.10.147	178	Catch.bmp	1515	0		0	0	477471	0		0	0	NULL	NULL	NULL	Medium	run1	1	List2	A_T.wav	A_T	1	1	1	1	477321	150	1	1204	478525
Exp2	10	Exp2-10-1	59.937	1.0.0.168	2	right	liwenshu	-898445098	2.0.10.242	2.0.10.242	10-15-2019	2019-10-15 03:12:21	11:12:21	male	2.0.10.147	179	Red_C.bmp	1497	0		0	0	480141	0		0	0	NULL	NULL	NULL	Medium	run1	1	List2	Catch.wav	V_T	1	1	0	1	479991	150	1	742	480733
Exp2	10	Exp2-10-1	59.937	1.0.0.168	2	right	liwenshu	-898445098	2.0.10.242	2.0.10.242	10-15-2019	2019-10-15 03:12:21	11:12:21	male	2.0.10.147	180	Catch.bmp	1145	0		0	1	482794	0		0	0	NULL	NULL	NULL	Medium	run1	1	List2	A_T.wav	A_T	1	1	1	1	482643	151	1	890	483533
Exp2	10	Exp2-10-1	59.937	1.0.0.168	2	right	liwenshu	-898445098	2.0.10.242	2.0.10.242	10-15-2019	2019-10-15 03:12:21	11:12:21	male	2.0.10.147	181	Red_C.bmp	1593	0		0	0	485096	0		0	0	NULL	NULL	NULL	Medium	run1	1	List2	Catch.wav	V_T	1	1	0	1	484946	150	1	699	485645
Exp2	10	Exp2-10-1	59.937	1.0.0.168	2	right	liwenshu	-898445098	2.0.10.242	2.0.10.242	10-15-2019	2019-10-15 03:12:21	11:12:21	male	2.0.10.147	182	Red_C.bmp	1086	0		0	0	487849	0		0	0	NULL	NULL	NULL	Medium	run1	1	List2	A_T.wav	AV_T	1	1	0	1	487699	150	1	674	488373
Exp2	10	Exp2-10-1	59.937	1.0.0.168	2	right	liwenshu	-898445098	2.0.10.242	2.0.10.242	10-15-2019	2019-10-15 03:12:21	11:12:21	male	2.0.10.147	183	Blue_C.bmp	908	0		1	0	490084	0		0	0	NULL	NULL	NULL	Medium	run1		List2	A_S.wav	AV_S	0		1	1	489934	150		0	0
Exp2	10	Exp2-10-1	59.937	1.0.0.168	2	right	liwenshu	-898445098	2.0.10.242	2.0.10.242	10-15-2019	2019-10-15 03:12:21	11:12:21	male	2.0.10.147	184	Red_C_2.bmp	1011	0		0	0	492203	0		0	0	NULL	NULL	NULL	Medium	run1	1	List2	A_T.wav	AV_T	1	1	0	1	492053	150	1	711	492764
Exp2	10	Exp2-10-1	59.937	1.0.0.168	2	right	liwenshu	-898445098	2.0.10.242	2.0.10.242	10-15-2019	2019-10-15 03:12:21	11:12:21	male	2.0.10.147	185	Blue_S.bmp	1508	0		0	0	494372	0		0	0	NULL	NULL	NULL	Medium	run1	1	List2	Catch.wav	V_T	1	1	1	1	494222	150	1	1126	495348
Exp2	10	Exp2-10-1	59.937	1.0.0.168	2	right	liwenshu	-898445098	2.0.10.242	2.0.10.242	10-15-2019	2019-10-15 03:12:21	11:12:21	male	2.0.10.147	186	Blue_S.bmp	863	0		0	0	497042	0		0	0	NULL	NULL	NULL	Medium	run1	1	List2	A_T.wav	AV_T	1	1	0	1	496892	150	1	880	497772
Exp2	10	Exp2-10-1	59.937	1.0.0.168	2	right	liwenshu	-898445098	2.0.10.242	2.0.10.242	10-15-2019	2019-10-15 03:12:21	11:12:21	male	2.0.10.147	187	Blue_S.bmp	1265	0		0	1	499061	0		0	0	NULL	NULL	NULL	Medium	run1	1	List2	A_T.wav	AV_T	1	1	0	1	498910	151	1	614	499524
Exp2	10	Exp2-10-1	59.937	1.0.0.168	2	right	liwenshu	-898445098	2.0.10.242	2.0.10.242	10-15-2019	2019-10-15 03:12:21	11:12:21	male	2.0.10.147	188	Catch.bmp	1073	0		0	0	501480	0		0	0	NULL	NULL	NULL	Medium	run1	1	List2	A_T.wav	A_T	1	1	0	1	501330	150	1	658	501988
Exp2	10	Exp2-10-1	59.937	1.0.0.168	2	right	liwenshu	-898445098	2.0.10.242	2.0.10.242	10-15-2019	2019-10-15 03:12:21	11:12:21	male	2.0.10.147	189	Catch.bmp	1281	0		0	0	503715	0		0	0	NULL	NULL	NULL	Medium	run1	1	List2	A_T.wav	A_T	1	1	0	1	503565	150	1	703	504268
Exp2	10	Exp2-10-1	59.937	1.0.0.168	2	right	liwenshu	-898445098	2.0.10.242	2.0.10.242	10-15-2019	2019-10-15 03:12:21	11:12:21	male	2.0.10.147	190	Red_C_2.bmp	883	0		0	0	506151	0		0	0	NULL	NULL	NULL	Medium	run1	1	List2	Catch.wav	V_T	1	1	1	1	506001	150	1	819	506820
Exp2	10	Exp2-10-1	59.937	1.0.0.168	2	right	liwenshu	-898445098	2.0.10.242	2.0.10.242	10-15-2019	2019-10-15 03:12:21	11:12:21	male	2.0.10.147	191	Red_C_2.bmp	913	0		0	0	508187	0		0	0	NULL	NULL	NULL	Medium	run1	1	List2	A_T.wav	AV_T	1	1	0	1	508037	150	1	951	508988
Exp2	10	Exp2-10-1	59.937	1.0.0.168	2	right	liwenshu	-898445098	2.0.10.242	2.0.10.242	10-15-2019	2019-10-15 03:12:21	11:12:21	male	2.0.10.147	192	Red_S_2.bmp	1495	0		0	1	510256	0		0	0	NULL	NULL	NULL	Medium	run1		List2	A_S.wav	AV_S	0		1	1	510105	151		0	0
Exp2	10	Exp2-10-1	59.937	1.0.0.168	2	right	liwenshu	-898445098	2.0.10.242	2.0.10.242	10-15-2019	2019-10-15 03:12:21	11:12:21	male	2.0.10.147	193	Blue_S.bmp	1298	0		0	0	512975	0		0	0	NULL	NULL	NULL	Medium	run1	1	List2	Catch.wav	V_T	1	1	0	1	512825	150	1	995	513820
Exp2	10	Exp2-10-1	59.937	1.0.0.168	2	right	liwenshu	-898445098	2.0.10.242	2.0.10.242	10-15-2019	2019-10-15 03:12:21	11:12:21	male	2.0.10.147	194	Red_C.bmp	1071	0		0	1	515428	0		0	0	NULL	NULL	NULL	Medium	run1	1	List2	A_T.wav	AV_T	1	1	1	1	515277	151	1	991	516268
Exp2	10	Exp2-10-1	59.937	1.0.0.168	2	right	liwenshu	-898445098	2.0.10.242	2.0.10.242	10-15-2019	2019-10-15 03:12:21	11:12:21	male	2.0.10.147	195	Catch.bmp	818	0		0	1	517647	0		0	0	NULL	NULL	NULL	Medium	run1		List2	A_S.wav	A_S	0		1	1	517496	151		0	0
Exp2	10	Exp2-10-1	59.937	1.0.0.168	2	right	liwenshu	-898445098	2.0.10.242	2.0.10.242	10-15-2019	2019-10-15 03:12:21	11:12:21	male	2.0.10.147	196	Blue_S_2.bmp	1531	0		0	0	519682	0		0	0	NULL	NULL	NULL	Medium	run1	1	List2	A_T.wav	AV_T	1	1	0	1	519532	150	1	1280	520812
Exp2	10	Exp2-10-1	59.937	1.0.0.168	2	right	liwenshu	-898445098	2.0.10.242	2.0.10.242	10-15-2019	2019-10-15 03:12:21	11:12:21	male	2.0.10.147	197	Red_S.bmp	1520	0		0	0	522368	0		0	0	NULL	NULL	NULL	Medium	run1		List2	Catch.wav	V_S	0		1	1	522218	150		0	0
Exp2	10	Exp2-10-1	59.937	1.0.0.168	2	right	liwenshu	-898445098	2.0.10.242	2.0.10.242	10-15-2019	2019-10-15 03:12:21	11:12:21	male	2.0.10.147	198	Red_C.bmp	1440	0		0	0	525104	0		0	0	NULL	NULL	NULL	Medium	run1	1	List2	A_T.wav	AV_T	1	1	1	1	524954	150	1	875	525829
Exp2	10	Exp2-10-1	59.937	1.0.0.168	2	right	liwenshu	-898445098	2.0.10.242	2.0.10.242	10-15-2019	2019-10-15 03:12:21	11:12:21	male	2.0.10.147	199	Red_C_2.bmp	1076	0		0	0	527707	0		0	0	NULL	NULL	NULL	Medium	run1	1	List2	Catch.wav	V_T	1	1	1	1	527557	150	1	839	528396
Exp2	10	Exp2-10-1	59.937	1.0.0.168	2	right	liwenshu	-898445098	2.0.10.242	2.0.10.242	10-15-2019	2019-10-15 03:12:21	11:12:21	male	2.0.10.147	200	Catch.bmp	1486	0		0	0	529943	0		0	0	NULL	NULL	NULL	Medium	run1	1	List2	A_T.wav	A_T	1	1	0	1	529793	150	1	899	530692
Exp2	10	Exp2-10-1	59.937	1.0.0.168	2	right	liwenshu	-898445098	2.0.10.242	2.0.10.242	10-15-2019	2019-10-15 03:12:21	11:12:21	male	2.0.10.147	201	Blue_S_2.bmp	1118	0		0	0	532579	0		0	0	NULL	NULL	NULL	Medium	run1	1	List2	A_T.wav	AV_T	1	1	0	1	532429	150	1	999	533428
Exp2	10	Exp2-10-1	59.937	1.0.0.168	2	right	liwenshu	-898445098	2.0.10.242	2.0.10.242	10-15-2019	2019-10-15 03:12:21	11:12:21	male	2.0.10.147	202	Red_C.bmp	1098	0		0	0	534848	0		0	0	NULL	NULL	NULL	Medium	run1	1	List2	Catch.wav	V_T	1	1	0	1	534698	150	1	897	535595
Exp2	10	Exp2-10-1	59.937	1.0.0.168	2	right	liwenshu	-898445098	2.0.10.242	2.0.10.242	10-15-2019	2019-10-15 03:12:21	11:12:21	male	2.0.10.147	203	Blue_S.bmp	1343	0		0	0	537100	0		0	0	NULL	NULL	NULL	Medium	run1	1	List2	A_T.wav	AV_T	1	1	1	1	536950	150	1	1318	538268
Exp2	10	Exp2-10-1	59.937	1.0.0.168	2	right	liwenshu	-898445098	2.0.10.242	2.0.10.242	10-15-2019	2019-10-15 03:12:21	11:12:21	male	2.0.10.147	204	Blue_S_2.bmp	813	0		0	0	539603	0		0	0	NULL	NULL	NULL	Medium	run1	1	List2	Catch.wav	V_T	1	1	0	1	539453	150	1	902	540355
Exp2	10	Exp2-10-1	59.937	1.0.0.168	2	right	liwenshu	-898445098	2.0.10.242	2.0.10.242	10-15-2019	2019-10-15 03:12:21	11:12:21	male	2.0.10.147	205	Catch.bmp	1475	0		1	0	541571	0		0	0	NULL	NULL	NULL	Medium	run1		List2	A_S.wav	A_S	0		1	1	541421	150		0	0
Exp2	10	Exp2-10-1	59.937	1.0.0.168	2	right	liwenshu	-898445098	2.0.10.242	2.0.10.242	10-15-2019	2019-10-15 03:12:21	11:12:21	male	2.0.10.147	206	Red_C_2.bmp	1296	0		0	0	544258	0		0	0	NULL	NULL	NULL	Medium	run1	1	List2	A_T.wav	AV_T	1	1	0	2	544108	150	1	1015	545123
Exp2	10	Exp2-10-1	59.937	1.0.0.168	2	right	liwenshu	-898445098	2.0.10.242	2.0.10.242	10-15-2019	2019-10-15 03:12:21	11:12:21	male	2.0.10.147	207	Blue_C_2.bmp	1364	0		0	0	546710	0		0	0	NULL	NULL	NULL	Medium	run1		List2	A_S.wav	AV_S	0		0	1	546560	150		0	0
Exp2	10	Exp2-10-1	59.937	1.0.0.168	2	right	liwenshu	-898445098	2.0.10.242	2.0.10.242	10-15-2019	2019-10-15 03:12:21	11:12:21	male	2.0.10.147	208	Red_C_2.bmp	1014	0		0	0	549296	0		0	0	NULL	NULL	NULL	Medium	run1	1	List2	Catch.wav	V_T	1	1	1	1	549146	150	1	881	550027
Exp2	10	Exp2-10-1	59.937	1.0.0.168	2	right	liwenshu	-898445098	2.0.10.242	2.0.10.242	10-15-2019	2019-10-15 03:12:21	11:12:21	male	2.0.10.147	209	Red_C.bmp	908	0		0	0	551465	0		0	0	NULL	NULL	NULL	Medium	run1	1	List2	Catch.wav	V_T	1	1	0	1	551315	150	1	768	552083
Exp2	10	Exp2-10-1	59.937	1.0.0.168	2	right	liwenshu	-898445098	2.0.10.242	2.0.10.242	10-15-2019	2019-10-15 03:12:21	11:12:21	male	2.0.10.147	210	Catch.bmp	977	0		0	0	553534	0		0	0	NULL	NULL	NULL	Medium	run1	1	List2	A_T.wav	A_T	1	1	1	1	553384	150	1	819	554203
Exp2	10	Exp2-10-1	59.937	1.0.0.168	2	right	liwenshu	-898445098	2.0.10.242	2.0.10.242	10-15-2019	2019-10-15 03:12:21	11:12:21	male	2.0.10.147	211	Red_C.bmp	1487	0		0	1	555670	0		0	0	NULL	NULL	NULL	Medium	run1	1	List2	Catch.wav	V_T	1	1	1	1	555519	151	1	1012	556531
Exp2	10	Exp2-10-1	59.937	1.0.0.168	2	right	liwenshu	-898445098	2.0.10.242	2.0.10.242	10-15-2019	2019-10-15 03:12:21	11:12:21	male	2.0.10.147	212	Catch.bmp	1032	0		0	1	558306	0		0	0	NULL	NULL	NULL	Medium	run1	1	List2	A_T.wav	A_T	1	1	1	1	558155	151	1	1112	559267
Exp2	10	Exp2-10-1	59.937	1.0.0.168	2	right	liwenshu	-898445098	2.0.10.242	2.0.10.242	10-15-2019	2019-10-15 03:12:21	11:12:21	male	2.0.10.147	213	Catch.bmp	865	0		0	0	560491	0		0	0	NULL	NULL	NULL	Medium	run1	1	List2	A_T.wav	A_T	1	1	0	1	560341	150	1	798	561139
Exp2	10	Exp2-10-1	59.937	1.0.0.168	2	right	liwenshu	-898445098	2.0.10.242	2.0.10.242	10-15-2019	2019-10-15 03:12:21	11:12:21	male	2.0.10.147	214	Red_C_2.bmp	883	0		0	0	562510	0		0	0	NULL	NULL	NULL	Medium	run1	1	List2	A_T.wav	AV_T	1	1	0	1	562360	150	1	979	563339
Exp2	10	Exp2-10-1	59.937	1.0.0.168	2	right	liwenshu	-898445098	2.0.10.242	2.0.10.242	10-15-2019	2019-10-15 03:12:21	11:12:21	male	2.0.10.147	215	Blue_S.bmp	1388	0		0	0	564562	0		0	0	NULL	NULL	NULL	Medium	run1	1	List2	A_T.wav	AV_T	1	1	0	1	564412	150	1	791	565203
Exp2	10	Exp2-10-1	59.937	1.0.0.168	2	right	liwenshu	-898445098	2.0.10.242	2.0.10.242	10-15-2019	2019-10-15 03:12:21	11:12:21	male	2.0.10.147	216	Blue_S.bmp	1406	0		0	0	567098	0		0	0	NULL	NULL	NULL	Medium	run1	1	List2	Catch.wav	V_T	1	1	0	1	566948	150	1	847	567795
Exp2	10	Exp2-10-1	59.937	1.0.0.168	2	right	liwenshu	-898445098	2.0.10.242	2.0.10.242	10-15-2019	2019-10-15 03:12:21	11:12:21	male	2.0.10.147	217	Red_C_2.bmp	1405	0		0	0	569651	0		0	0	NULL	NULL	NULL	Medium	run1	1	List2	A_T.wav	AV_T	1	1	0	1	569501	150	1	758	570259
Exp2	10	Exp2-10-1	59.937	1.0.0.168	2	right	liwenshu	-898445098	2.0.10.242	2.0.10.242	10-15-2019	2019-10-15 03:12:21	11:12:21	male	2.0.10.147	218	Catch.bmp	1016	0		0	0	572203	0		0	0	NULL	NULL	NULL	Medium	run1	1	List2	A_T.wav	A_T	1	1	0	1	572053	150	1	918	572971
Exp2	10	Exp2-10-1	59.937	1.0.0.168	2	right	liwenshu	-898445098	2.0.10.242	2.0.10.242	10-15-2019	2019-10-15 03:12:21	11:12:21	male	2.0.10.147	219	Catch.bmp	1137	0		0	0	574372	0		0	0	NULL	NULL	NULL	Medium	run1	1	List2	A_T.wav	A_T	1	1	0	1	574222	150	1	949	575171
Exp2	10	Exp2-10-1	59.937	1.0.0.168	2	right	liwenshu	-898445098	2.0.10.242	2.0.10.242	10-15-2019	2019-10-15 03:12:21	11:12:21	male	2.0.10.147	220	Catch.bmp	1397	0		0	0	576658	0		0	0	NULL	NULL	NULL	Medium	run1	1	List2	A_T.wav	A_T	1	1	0	1	576508	150	1	663	577171
Exp2	10	Exp2-10-1	59.937	1.0.0.168	2	right	liwenshu	-898445098	2.0.10.242	2.0.10.242	10-15-2019	2019-10-15 03:12:21	11:12:21	male	2.0.10.147	221	Blue_S_2.bmp	1214	0		0	0	579211	0		0	0	NULL	NULL	NULL	Medium	run1	1	List2	Catch.wav	V_T	1	1	0	2	579061	150	1	1247	580308
Exp2	10	Exp2-10-1	59.937	1.0.0.168	2	right	liwenshu	-898445098	2.0.10.242	2.0.10.242	10-15-2019	2019-10-15 03:12:21	11:12:21	male	2.0.10.147	222	Red_C.bmp	1254	0		0	0	581580	0		0	0	NULL	NULL	NULL	Medium	run1	1	List2	A_T.wav	AV_T	1	1	0	1	581430	150	1	965	582395
Exp2	10	Exp2-10-1	59.937	1.0.0.168	2	right	liwenshu	-898445098	2.0.10.242	2.0.10.242	10-15-2019	2019-10-15 03:12:21	11:12:21	male	2.0.10.147	223	Catch.bmp	955	0		0	0	583982	0		0	0	NULL	NULL	NULL	Medium	run1	1	List2	A_T.wav	A_T	1	1	0	1	583832	150	1	818	584650
Exp2	10	Exp2-10-1	59.937	1.0.0.168	2	right	liwenshu	-898445098	2.0.10.242	2.0.10.242	10-15-2019	2019-10-15 03:12:21	11:12:21	male	2.0.10.147	224	Catch.bmp	1266	0		0	1	586085	0		0	0	NULL	NULL	NULL	Medium	run1	1	List2	A_T.wav	A_T	1	1	1	1	585934	151	1	612	586546
Exp2	10	Exp2-10-1	59.937	1.0.0.168	2	right	liwenshu	-898445098	2.0.10.242	2.0.10.242	10-15-2019	2019-10-15 03:12:21	11:12:21	male	2.0.10.147	225	Catch.bmp	1406	0		0	0	588504	0		0	0	NULL	NULL	NULL	Medium	run1	1	List2	A_T.wav	A_T	1	1	0	1	588354	150	1	712	589066
Exp2	10	Exp2-10-1	59.937	1.0.0.168	2	right	liwenshu	-898445098	2.0.10.242	2.0.10.242	10-15-2019	2019-10-15 03:12:21	11:12:21	male	2.0.10.147	226	Blue_S.bmp	1441	0		0	0	591073	0		0	0	NULL	NULL	NULL	Medium	run1	1	List2	Catch.wav	V_T	1	1	0	1	590923	150	1	1087	592010
Exp2	10	Exp2-10-1	59.937	1.0.0.168	2	right	liwenshu	-898445098	2.0.10.242	2.0.10.242	10-15-2019	2019-10-15 03:12:21	11:12:21	male	2.0.10.147	227	Blue_S_2.bmp	1383	0		0	0	593676	0		0	0	NULL	NULL	NULL	Medium	run1	1	List2	A_T.wav	AV_T	1	1	0	1	593526	150	1	829	594355
Exp2	10	Exp2-10-1	59.937	1.0.0.168	2	right	liwenshu	-898445098	2.0.10.242	2.0.10.242	10-15-2019	2019-10-15 03:12:21	11:12:21	male	2.0.10.147	228	Blue_S_2.bmp	1378	0		0	0	596212	0		0	0	NULL	NULL	NULL	Medium	run1	1	List2	Catch.wav	V_T	1	1	0	1	596062	150	1	636	596698
Exp2	10	Exp2-10-1	59.937	1.0.0.168	2	right	liwenshu	-898445098	2.0.10.242	2.0.10.242	10-15-2019	2019-10-15 03:12:21	11:12:21	male	2.0.10.147	229	Catch.bmp	1502	0		0	0	598748	0		0	0	NULL	NULL	NULL	Medium	run1	1	List2	A_T.wav	A_T	1	1	0	1	598598	150	1	876	599474
Exp2	10	Exp2-10-1	59.937	1.0.0.168	2	right	liwenshu	-898445098	2.0.10.242	2.0.10.242	10-15-2019	2019-10-15 03:12:21	11:12:21	male	2.0.10.147	230	Blue_S_2.bmp	1266	0		1	0	601400	0		0	0	NULL	NULL	NULL	Medium	run1	1	List2	Catch.wav	V_T	1	1	1	1	601250	150	1	728	601978
Exp2	10	Exp2-10-1	59.937	1.0.0.168	2	right	liwenshu	-898445098	2.0.10.242	2.0.10.242	10-15-2019	2019-10-15 03:12:21	11:12:21	male	2.0.10.147	231	Catch.bmp	868	0		0	0	603820	0		0	0	NULL	NULL	NULL	Medium	run1	1	List2	A_T.wav	A_T	1	1	0	1	603670	150	1	908	604578
Exp2	10	Exp2-10-1	59.937	1.0.0.168	2	right	liwenshu	-898445098	2.0.10.242	2.0.10.242	10-15-2019	2019-10-15 03:12:21	11:12:21	male	2.0.10.147	232	Blue_S.bmp	985	0		1	0	605838	0		0	0	NULL	NULL	NULL	Medium	run1	1	List2	A_T.wav	AV_T	0		0	1	605688	150		0	0
Exp2	10	Exp2-10-1	59.937	1.0.0.168	2	right	liwenshu	-898445098	2.0.10.242	2.0.10.242	10-15-2019	2019-10-15 03:12:21	11:12:21	male	2.0.10.147	233	Catch.bmp	829	0		0	0	608041	0		0	0	NULL	NULL	NULL	Medium	run1	1	List2	A_T.wav	A_T	1	1	0	1	607891	150	1	751	608642
Exp2	10	Exp2-10-1	59.937	1.0.0.168	2	right	liwenshu	-898445098	2.0.10.242	2.0.10.242	10-15-2019	2019-10-15 03:12:21	11:12:21	male	2.0.10.147	234	Red_S_2.bmp	826	0		0	0	610026	0		0	0	NULL	NULL	NULL	Medium	run1		List2	A_S.wav	AV_S	0		0	1	609876	150		0	0
Exp2	10	Exp2-10-1	59.937	1.0.0.168	2	right	liwenshu	-898445098	2.0.10.242	2.0.10.242	10-15-2019	2019-10-15 03:12:21	11:12:21	male	2.0.10.147	235	Red_C.bmp	1539	0		0	0	612078	0		0	0	NULL	NULL	NULL	Medium	run1	1	List2	Catch.wav	V_T	1	1	1	1	611928	150	1	906	612834
Exp2	10	Exp2-10-1	59.937	1.0.0.168	2	right	liwenshu	-898445098	2.0.10.242	2.0.10.242	10-15-2019	2019-10-15 03:12:21	11:12:21	male	2.0.10.147	236	Catch.bmp	1415	0		0	0	614764	0		0	0	NULL	NULL	NULL	Medium	run1	1	List2	A_T.wav	A_T	1	1	1	1	614614	150	1	981	615595
Exp2	10	Exp2-10-1	59.937	1.0.0.168	2	right	liwenshu	-898445098	2.0.10.242	2.0.10.242	10-15-2019	2019-10-15 03:12:21	11:12:21	male	2.0.10.147	237	Red_S_2.bmp	1337	0		0	0	617334	0		0	0	NULL	NULL	NULL	Medium	run1		List2	Catch.wav	V_S	0		0	1	617184	150	1	842	618026
Exp2	10	Exp2-10-1	59.937	1.0.0.168	2	right	liwenshu	-898445098	2.0.10.242	2.0.10.242	10-15-2019	2019-10-15 03:12:21	11:12:21	male	2.0.10.147	238	Red_S.bmp	921	0		0	0	619820	0		0	0	NULL	NULL	NULL	Medium	run1		List2	Catch.wav	V_S	0		0	2	619670	150		0	0
Exp2	10	Exp2-10-1	59.937	1.0.0.168	2	right	liwenshu	-898445098	2.0.10.242	2.0.10.242	10-15-2019	2019-10-15 03:12:21	11:12:21	male	2.0.10.147	239	Red_C_2.bmp	1324	0		0	0	621955	0		0	0	NULL	NULL	NULL	Medium	run1	1	List2	A_T.wav	AV_T	1	1	1	1	621805	150	1	956	622761
Exp2	10	Exp2-10-1	59.937	1.0.0.168	2	right	liwenshu	-898445098	2.0.10.242	2.0.10.242	10-15-2019	2019-10-15 03:12:21	11:12:21	male	2.0.10.147	240	Catch.bmp	1160	0		0	0	624441	0		0	0	NULL	NULL	NULL	Medium	run1		List2	A_S.wav	A_S	0		0	1	624291	150		0	0
Exp2	10	Exp2-10-1	59.937	1.0.0.168	2	right	liwenshu	-898445098	2.0.10.242	2.0.10.242	10-15-2019	2019-10-15 03:12:21	11:12:21	male	2.0.10.147	241	Catch.bmp	1338	0		0	0	626827	0		0	0	NULL	NULL	NULL	Medium	run1	1	List2	A_T.wav	A_T	1	1	0	1	626677	150	1	788	627465
Exp2	10	Exp2-10-1	59.937	1.0.0.168	2	right	liwenshu	-898445098	2.0.10.242	2.0.10.242	10-15-2019	2019-10-15 03:12:21	11:12:21	male	2.0.10.147	242	Catch.bmp	832	0		0	0	629313	0		0	0	NULL	NULL	NULL	Medium	run1	1	List2	A_T.wav	A_T	0		0	1	629163	150		0	0
Exp2	10	Exp2-10-1	59.937	1.0.0.168	2	right	liwenshu	-898445098	2.0.10.242	2.0.10.242	10-15-2019	2019-10-15 03:12:21	11:12:21	male	2.0.10.147	243	Blue_S.bmp	1044	0		0	0	631348	0		0	0	NULL	NULL	NULL	Medium	run1	1	List2	Catch.wav	V_T	1	1	1	1	631198	150	1	1123	632321
Exp2	10	Exp2-10-1	59.937	1.0.0.168	2	right	liwenshu	-898445098	2.0.10.242	2.0.10.242	10-15-2019	2019-10-15 03:12:21	11:12:21	male	2.0.10.147	244	Red_C.bmp	1010	0		0	0	633551	0		0	0	NULL	NULL	NULL	Medium	run1	1	List2	A_T.wav	AV_T	1	1	0	1	633401	150	1	888	634289
Exp2	10	Exp2-10-1	59.937	1.0.0.168	2	right	liwenshu	-898445098	2.0.10.242	2.0.10.242	10-15-2019	2019-10-15 03:12:21	11:12:21	male	2.0.10.147	245	Red_S_2.bmp	1102	0		0	1	635720	0		0	0	NULL	NULL	NULL	Medium	run1		List2	A_S.wav	AV_S	0		1	1	635569	151		0	0
Exp2	10	Exp2-10-1	59.937	1.0.0.168	2	right	liwenshu	-898445098	2.0.10.242	2.0.10.242	10-15-2019	2019-10-15 03:12:21	11:12:21	male	2.0.10.147	246	Red_C.bmp	1243	0		0	0	638039	0		0	0	NULL	NULL	NULL	Medium	run1	1	List2	A_T.wav	AV_T	1	1	0	2	637889	150	1	825	638714
Exp2	10	Exp2-10-1	59.937	1.0.0.168	2	right	liwenshu	-898445098	2.0.10.242	2.0.10.242	10-15-2019	2019-10-15 03:12:21	11:12:21	male	2.0.10.147	247	Catch.bmp	1237	0		0	0	640441	0		0	0	NULL	NULL	NULL	Medium	run1	1	List2	A_T.wav	A_T	1	1	0	1	640291	150	1	862	641153
Exp2	10	Exp2-10-1	59.937	1.0.0.168	2	right	liwenshu	-898445098	2.0.10.242	2.0.10.242	10-15-2019	2019-10-15 03:12:21	11:12:21	male	2.0.10.147	248	Blue_S_2.bmp	1381	0		0	0	642827	0		0	0	NULL	NULL	NULL	Medium	run1	1	List2	Catch.wav	V_T	1	1	0	1	642677	150	1	997	643674
Exp2	10	Exp2-10-1	59.937	1.0.0.168	2	right	liwenshu	-898445098	2.0.10.242	2.0.10.242	10-15-2019	2019-10-15 03:12:21	11:12:21	male	2.0.10.147	249	Red_C.bmp	1566	0		0	0	645363	0		0	0	NULL	NULL	NULL	Medium	run1	1	List2	Catch.wav	V_T	1	1	0	1	645213	150	1	829	646042
Exp2	10	Exp2-10-1	59.937	1.0.0.168	2	right	liwenshu	-898445098	2.0.10.242	2.0.10.242	10-15-2019	2019-10-15 03:12:21	11:12:21	male	2.0.10.147	250	Red_S_2.bmp	1137	0		1	0	648082	0		0	0	NULL	NULL	NULL	Medium	run1		List2	A_S.wav	AV_S	0		1	1	647932	150		0	0
Exp2	10	Exp2-10-1	59.937	1.0.0.168	2	right	liwenshu	-898445098	2.0.10.242	2.0.10.242	10-15-2019	2019-10-15 03:12:21	11:12:21	male	2.0.10.147	251	Catch.bmp	1125	0		0	0	650435	0		0	0	NULL	NULL	NULL	Medium	run1	1	List2	A_T.wav	A_T	1	1	0	1	650285	150	1	908	651193
Exp2	10	Exp2-10-1	59.937	1.0.0.168	2	right	liwenshu	-898445098	2.0.10.242	2.0.10.242	10-15-2019	2019-10-15 03:12:21	11:12:21	male	2.0.10.147	252	Blue_S.bmp	1104	0		0	1	652721	0		0	0	NULL	NULL	NULL	Medium	run1	1	List2	A_T.wav	AV_T	1	1	1	1	652570	151	1	991	653561
Exp2	10	Exp2-10-1	59.937	1.0.0.168	2	right	liwenshu	-898445098	2.0.10.242	2.0.10.242	10-15-2019	2019-10-15 03:12:21	11:12:21	male	2.0.10.147	253	Catch.bmp	1479	0		0	0	654973	0		0	0	NULL	NULL	NULL	Medium	run1	1	List2	A_T.wav	A_T	1	1	0	1	654823	150	1	1386	656209
Exp2	10	Exp2-10-1	59.937	1.0.0.168	2	right	liwenshu	-898445098	2.0.10.242	2.0.10.242	10-15-2019	2019-10-15 03:12:21	11:12:21	male	2.0.10.147	254	Catch.bmp	1384	0		0	0	657609	0		0	0	NULL	NULL	NULL	Medium	run1	1	List2	A_T.wav	A_T	1	1	0	1	657459	150	1	566	658025
Exp2	10	Exp2-10-1	59.937	1.0.0.168	2	right	liwenshu	-898445098	2.0.10.242	2.0.10.242	10-15-2019	2019-10-15 03:12:21	11:12:21	male	2.0.10.147	255	Catch.bmp	877	0		0	0	660145	0		0	0	NULL	NULL	NULL	Medium	run1		List2	A_S.wav	A_S	0		0	1	659995	150		0	0
Exp2	10	Exp2-10-1	59.937	1.0.0.168	2	right	liwenshu	-898445098	2.0.10.242	2.0.10.242	10-15-2019	2019-10-15 03:12:21	11:12:21	male	2.0.10.147	256	Blue_C_2.bmp	1247	0		0	0	662247	0		0	0	NULL	NULL	NULL	Medium	run1		List2	A_S.wav	AV_S	0		0	1	662097	150		0	0
Exp2	10	Exp2-10-1	59.937	1.0.0.168	2	right	liwenshu	-898445098	2.0.10.242	2.0.10.242	10-15-2019	2019-10-15 03:12:21	11:12:21	male	2.0.10.147	257	Catch.bmp	1491	0		0	0	664700	0		0	0	NULL	NULL	NULL	Medium	run1	1	List2	A_T.wav	A_T	1	1	0	1	664550	150	1	922	665472
Exp2	10	Exp2-10-1	59.937	1.0.0.168	2	right	liwenshu	-898445098	2.0.10.242	2.0.10.242	10-15-2019	2019-10-15 03:12:21	11:12:21	male	2.0.10.147	258	Red_S.bmp	1375	0		0	1	667353	0		0	0	NULL	NULL	NULL	Medium	run1		List2	A_S.wav	AV_S	0		1	1	667202	151		0	0
Exp2	10	Exp2-10-1	59.937	1.0.0.168	2	right	liwenshu	-898445098	2.0.10.242	2.0.10.242	10-15-2019	2019-10-15 03:12:21	11:12:21	male	2.0.10.147	259	Catch.bmp	849	0		0	0	669955	0		0	0	NULL	NULL	NULL	Medium	run1	1	List2	A_T.wav	A_T	1	1	0	1	669805	150	1	875	670680
Exp2	10	Exp2-10-1	59.937	1.0.0.168	2	right	liwenshu	-898445098	2.0.10.242	2.0.10.242	10-15-2019	2019-10-15 03:12:21	11:12:21	male	2.0.10.147	260	Blue_S.bmp	1295	0		0	0	671957	0		0	0	NULL	NULL	NULL	Medium	run1	1	List2	Catch.wav	V_T	1	1	1	1	671807	150	1	1106	672913
