# Supplementary material for: Visual Perceptual Load Attenuates Age-Related Audiovisual Integration in an Audiovisual Discrimination Task
Source: Front Psychol. 2021 Sep 29;12:740221. doi: 10.3389/fpsyg.2021.740221 (PMC8511317; doi:10.3389/fpsyg.2021.740221)
Supplement: Supplementary file 1 [file Data_Sheet_1.ZIP › Export data/Group 2_Data_Older/Exp2_Medium load/Subject_11.xlsx]

## Sheet: Sheet1
ExperimentName	Subject	DataFile.Basename	Display.RefreshRate	ExperimentVersion	Group	Handedness	Name	RandomSeed	RuntimeVersion	RuntimeVersionExpected	SessionDate	SessionStartDateTimeUtc	SessionTime	Sex	StudioVersion	Block	Image	ITI	ITI.ACC	ITI.CRESP	ITI.DurationError	ITI.OnsetDelay	ITI.OnsetTime	ITI.OnsetToOnsetTime	ITI.RESP	ITI.RT	ITI.RTTime	List1	List1.Cycle	List1.Sample	PercetualLoad	Procedure	Response	Running	Sound	StimulusType	Target.ACC	Target.CRESP	Target.DurationError	Target.OnsetDelay	Target.OnsetTime	Target.OnsetToOnsetTime	Target.RESP	Target.RT	Target.RTTime
Exp2	11	Exp2-11-1	59.937	1.0.0.167	2	right	zhaohaisong	-860678817	2.0.10.242	2.0.10.242	5-21-2019	2019-10-15 02:31:42	10:31:42	female	2.0.10.147	1	Catch.bmp	1487	0		0	0	36989	0		0	0	10	1	1	Medium	Prac	1	List1	A_T.wav	A_T	0		113	1	36839	150		0	0
Exp2	11	Exp2-11-1	59.937	1.0.0.167	2	right	zhaohaisong	-860678817	2.0.10.242	2.0.10.242	5-21-2019	2019-10-15 02:31:42	10:31:42	female	2.0.10.147	2	Catch.bmp	1194	0		0	0	39692	0		0	0	10	1	2	Medium	Prac	1	List1	A_T.wav	A_T	0		0	1	39542	150		0	0
Exp2	11	Exp2-11-1	59.937	1.0.0.167	2	right	zhaohaisong	-860678817	2.0.10.242	2.0.10.242	5-21-2019	2019-10-15 02:31:42	10:31:42	female	2.0.10.147	3	Catch.bmp	1271	0		0	12	42028	0		0	0	9	1	3	Medium	Prac		List1	A_S.wav	A_S	0		0	1	41944	0	1	72	42016
Exp2	11	Exp2-11-1	59.937	1.0.0.167	2	right	zhaohaisong	-860678817	2.0.10.242	2.0.10.242	5-21-2019	2019-10-15 02:31:42	10:31:42	female	2.0.10.147	4	Catch.bmp	1345	0		0	0	44447	0		0	0	10	1	4	Medium	Prac	1	List1	A_T.wav	A_T	1	1	0	1	44297	150	1	696	44993
Exp2	11	Exp2-11-1	59.937	1.0.0.167	2	right	zhaohaisong	-860678817	2.0.10.242	2.0.10.242	5-21-2019	2019-10-15 02:31:42	10:31:42	female	2.0.10.147	5	Blue_C.bmp	1342	0		0	0	46949	0		0	0	1	1	5	Medium	Prac		List1	Catch.wav	V_S	0		1	1	46799	150	1	666	47465
Exp2	11	Exp2-11-1	59.937	1.0.0.167	2	right	zhaohaisong	-860678817	2.0.10.242	2.0.10.242	5-21-2019	2019-10-15 02:31:42	10:31:42	female	2.0.10.147	6	Red_C_2.bmp	884	0		0	0	49452	0		0	0	6	1	6	Medium	Prac	1	List1	Catch.wav	V_T	1	1	0	1	49302	150	1	515	49817
Exp2	11	Exp2-11-1	59.937	1.0.0.167	2	right	zhaohaisong	-860678817	2.0.10.242	2.0.10.242	5-21-2019	2019-10-15 02:31:42	10:31:42	female	2.0.10.147	7	Red_S.bmp	1163	0		1	0	51487	0		0	0	17	1	7	Medium	Prac		List1	A_S.wav	AV_S	0		1	1	51337	150	1	447	51784
Exp2	11	Exp2-11-1	59.937	1.0.0.167	2	right	zhaohaisong	-860678817	2.0.10.242	2.0.10.242	5-21-2019	2019-10-15 02:31:42	10:31:42	female	2.0.10.147	8	Blue_S_2.bmp	1126	0		0	1	53807	0		0	0	14	1	8	Medium	Prac	1	List1	A_T.wav	AV_T	1	1	1	1	53656	151	1	377	54033
Exp2	11	Exp2-11-1	59.937	1.0.0.167	2	right	zhaohaisong	-860678817	2.0.10.242	2.0.10.242	5-21-2019	2019-10-15 02:31:42	10:31:42	female	2.0.10.147	9	Red_C_2.bmp	1493	0		0	0	56092	0		0	0	6	1	9	Medium	Prac	1	List1	Catch.wav	V_T	1	1	1	1	55942	150	1	362	56304
Exp2	11	Exp2-11-1	59.937	1.0.0.167	2	right	zhaohaisong	-860678817	2.0.10.242	2.0.10.242	5-21-2019	2019-10-15 02:31:42	10:31:42	female	2.0.10.147	10	Red_C_2.bmp	1588	0		0	0	58745	0		0	0	16	1	10	Medium	Prac	1	List1	A_T.wav	AV_T	1	1	1	1	58595	150	1	397	58992
Exp2	11	Exp2-11-1	59.937	1.0.0.167	2	right	zhaohaisong	-860678817	2.0.10.242	2.0.10.242	5-21-2019	2019-10-15 02:31:42	10:31:42	female	2.0.10.147	11	Red_S_2.bmp	1495	0		0	0	61481	0		0	0	8	1	11	Medium	Prac		List1	Catch.wav	V_S	0		1	1	61331	150	1	429	61760
Exp2	11	Exp2-11-1	59.937	1.0.0.167	2	right	zhaohaisong	-860678817	2.0.10.242	2.0.10.242	5-21-2019	2019-10-15 02:31:42	10:31:42	female	2.0.10.147	12	Blue_C_2.bmp	1445	0		0	0	64134	0		0	0	2	1	12	Medium	Prac		List1	Catch.wav	V_S	0		0	1	63984	150	1	576	64560
Exp2	11	Exp2-11-1	59.937	1.0.0.167	2	right	zhaohaisong	-860678817	2.0.10.242	2.0.10.242	5-21-2019	2019-10-15 02:31:42	10:31:42	female	2.0.10.147	13	Catch.bmp	866	0		0	0	66737	0		0	0	10	1	13	Medium	Prac	1	List1	A_T.wav	A_T	1	1	0	1	66587	150	1	765	67352
Exp2	11	Exp2-11-1	59.937	1.0.0.167	2	right	zhaohaisong	-860678817	2.0.10.242	2.0.10.242	5-21-2019	2019-10-15 02:31:42	10:31:42	female	2.0.10.147	14	Red_C_2.bmp	847	0		1	0	68755	0		0	0	6	1	14	Medium	Prac	1	List1	Catch.wav	V_T	1	1	1	1	68605	150	1	507	69112
Exp2	11	Exp2-11-1	59.937	1.0.0.167	2	right	zhaohaisong	-860678817	2.0.10.242	2.0.10.242	5-21-2019	2019-10-15 02:31:42	10:31:42	female	2.0.10.147	15	Red_C.bmp	814	0		0	1	70758	0		0	0	15	1	15	Medium	Prac	1	List1	A_T.wav	AV_T	1	1	1	1	70607	151	1	449	71056
Exp2	11	Exp2-11-1	59.937	1.0.0.167	2	right	zhaohaisong	-860678817	2.0.10.242	2.0.10.242	5-21-2019	2019-10-15 02:31:42	10:31:42	female	2.0.10.147	16	Red_C_2.bmp	934	0		0	0	72726	0		0	0	6	1	16	Medium	Prac	1	List1	Catch.wav	V_T	1	1	1	1	72576	150	1	384	72960
Exp2	11	Exp2-11-1	59.937	1.0.0.167	2	right	zhaohaisong	-860678817	2.0.10.242	2.0.10.242	5-21-2019	2019-10-15 02:31:42	10:31:42	female	2.0.10.147	17	Red_C_2.bmp	1372	0		0	0	74812	0		0	0	16	1	17	Medium	Prac	1	List1	A_T.wav	AV_T	1	1	0	1	74662	150	1	442	75104
Exp2	11	Exp2-11-1	59.937	1.0.0.167	2	right	zhaohaisong	-860678817	2.0.10.242	2.0.10.242	5-21-2019	2019-10-15 02:31:42	10:31:42	female	2.0.10.147	18	Red_C.bmp	1338	0		0	0	77331	0		0	0	15	1	18	Medium	Prac	1	List1	A_T.wav	AV_T	1	1	0	1	77181	150	1	459	77640
Exp2	11	Exp2-11-1	59.937	1.0.0.167	2	right	zhaohaisong	-860678817	2.0.10.242	2.0.10.242	5-21-2019	2019-10-15 02:31:42	10:31:42	female	2.0.10.147	19	Red_S_2.bmp	1011	0		0	0	79817	0		0	0	8	1	19	Medium	Prac		List1	Catch.wav	V_S	0		1	1	79667	150	1	389	80056
Exp2	11	Exp2-11-1	59.937	1.0.0.167	2	right	zhaohaisong	-860678817	2.0.10.242	2.0.10.242	5-21-2019	2019-10-15 02:31:42	10:31:42	female	2.0.10.147	20	Catch.bmp	873	0		0	0	81986	0		0	0	10	1	20	Medium	Prac	1	List1	A_T.wav	A_T	0		0	1	81836	150		0	0
Exp2	11	Exp2-11-1	59.937	1.0.0.167	2	right	zhaohaisong	-860678817	2.0.10.242	2.0.10.242	5-21-2019	2019-10-15 02:31:42	10:31:42	female	2.0.10.147	21	Red_C_2.bmp	912	0		0	0	138962	0		0	0	6	1	21	Medium	Prac	1	List1	Catch.wav	V_T	1	1	1	1	138812	150	1	659	139471
Exp2	11	Exp2-11-1	59.937	1.0.0.167	2	right	zhaohaisong	-860678817	2.0.10.242	2.0.10.242	5-21-2019	2019-10-15 02:31:42	10:31:42	female	2.0.10.147	22	Catch.bmp	1420	0		0	0	141031	0		0	0	9	1	22	Medium	Prac		List1	A_S.wav	A_S	0		0	1	140881	150		0	0
Exp2	11	Exp2-11-1	59.937	1.0.0.167	2	right	zhaohaisong	-860678817	2.0.10.242	2.0.10.242	5-21-2019	2019-10-15 02:31:42	10:31:42	female	2.0.10.147	23	Blue_C_2.bmp	1196	0		0	0	143667	0		0	0	12	1	23	Medium	Prac		List1	A_S.wav	AV_S	0		0	1	143517	150	1	434	143951
Exp2	11	Exp2-11-1	59.937	1.0.0.167	2	right	zhaohaisong	-860678817	2.0.10.242	2.0.10.242	5-21-2019	2019-10-15 02:31:42	10:31:42	female	2.0.10.147	24	Blue_S_2.bmp	1027	0		0	0	146019	0		0	0	4	1	24	Medium	Prac	1	List1	Catch.wav	V_T	0		1	1	145869	150		0	0
Exp2	11	Exp2-11-1	59.937	1.0.0.167	2	right	zhaohaisong	-860678817	2.0.10.242	2.0.10.242	5-21-2019	2019-10-15 02:31:42	10:31:42	female	2.0.10.147	25	Red_C_2.bmp	871	0		0	0	148255	0		0	0	16	1	25	Medium	Prac	1	List1	A_T.wav	AV_T	1	1	0	1	148105	150	1	469	148574
Exp2	11	Exp2-11-1	59.937	1.0.0.167	2	right	zhaohaisong	-860678817	2.0.10.242	2.0.10.242	5-21-2019	2019-10-15 02:31:42	10:31:42	female	2.0.10.147	26	Catch.bmp	1009	0		0	0	150274	0		0	0	9	1	26	Medium	Prac		List1	A_S.wav	A_S	0		0	1	150124	150		0	0
Exp2	11	Exp2-11-1	59.937	1.0.0.167	2	right	zhaohaisong	-860678817	2.0.10.242	2.0.10.242	5-21-2019	2019-10-15 02:31:42	10:31:42	female	2.0.10.147	27	Red_C_2.bmp	1499	0		0	0	152493	0		0	0	6	1	27	Medium	Prac	1	List1	Catch.wav	V_T	1	1	0	1	152343	150	1	655	152998
Exp2	11	Exp2-11-1	59.937	1.0.0.167	2	right	zhaohaisong	-860678817	2.0.10.242	2.0.10.242	5-21-2019	2019-10-15 02:31:42	10:31:42	female	2.0.10.147	28	Blue_S_2.bmp	1561	0		0	1	155146	0		0	0	4	1	28	Medium	Prac	1	List1	Catch.wav	V_T	0		1	1	154995	151		0	0
Exp2	11	Exp2-11-1	59.937	1.0.0.167	2	right	zhaohaisong	-860678817	2.0.10.242	2.0.10.242	5-21-2019	2019-10-15 02:31:42	10:31:42	female	2.0.10.147	29	Catch.bmp	1373	0		0	0	157932	0		0	0	10	1	29	Medium	Prac	1	List1	A_T.wav	A_T	0		1	1	157782	150		0	0
Exp2	11	Exp2-11-1	59.937	1.0.0.167	2	right	zhaohaisong	-860678817	2.0.10.242	2.0.10.242	5-21-2019	2019-10-15 02:31:42	10:31:42	female	2.0.10.147	30	Catch.bmp	857	0		0	0	160518	0		0	0	10	1	30	Medium	Prac	1	List1	A_T.wav	A_T	0		0	1	160368	150		0	0
Exp2	11	Exp2-11-1	59.937	1.0.0.167	2	right	zhaohaisong	-860678817	2.0.10.242	2.0.10.242	5-21-2019	2019-10-15 02:31:42	10:31:42	female	2.0.10.147	31	Catch.bmp	1128	0		0	1	162587	0		0	0	10	1	31	Medium	Prac	1	List1	A_T.wav	A_T	1	1	1	1	162436	151	1	490	162926
Exp2	11	Exp2-11-1	59.937	1.0.0.167	2	right	zhaohaisong	-860678817	2.0.10.242	2.0.10.242	5-21-2019	2019-10-15 02:31:42	10:31:42	female	2.0.10.147	32	Blue_S.bmp	1347	0		0	0	164872	0		0	0	13	1	32	Medium	Prac	1	List1	A_T.wav	AV_T	1	1	0	1	164722	150	1	387	165109
Exp2	11	Exp2-11-1	59.937	1.0.0.167	2	right	zhaohaisong	-860678817	2.0.10.242	2.0.10.242	5-21-2019	2019-10-15 02:31:42	10:31:42	female	2.0.10.147	33	Red_C.bmp	1120	0		0	0	167375	0		0	0	15	1	33	Medium	Prac	1	List1	A_T.wav	AV_T	1	1	0	1	167225	150	1	612	167837
Exp2	11	Exp2-11-1	59.937	1.0.0.167	2	right	zhaohaisong	-860678817	2.0.10.242	2.0.10.242	5-21-2019	2019-10-15 02:31:42	10:31:42	female	2.0.10.147	34	Blue_S_2.bmp	1146	0		0	0	169644	0		0	0	14	1	34	Medium	Prac	1	List1	A_T.wav	AV_T	0		0	1	169494	150		0	0
Exp2	11	Exp2-11-1	59.937	1.0.0.167	2	right	zhaohaisong	-860678817	2.0.10.242	2.0.10.242	5-21-2019	2019-10-15 02:31:42	10:31:42	female	2.0.10.147	35	Red_C_2.bmp	1194	0		0	0	172013	0		0	0	16	1	35	Medium	Prac	1	List1	A_T.wav	AV_T	1	1	0	1	171863	150	1	423	172286
Exp2	11	Exp2-11-1	59.937	1.0.0.167	2	right	zhaohaisong	-860678817	2.0.10.242	2.0.10.242	5-21-2019	2019-10-15 02:31:42	10:31:42	female	2.0.10.147	36	Blue_S.bmp	958	0		0	1	174366	0		0	0	3	1	36	Medium	Prac	1	List1	Catch.wav	V_T	0		1	1	174215	151		0	0
Exp2	11	Exp2-11-1	59.937	1.0.0.167	2	right	zhaohaisong	-860678817	2.0.10.242	2.0.10.242	5-21-2019	2019-10-15 02:31:42	10:31:42	female	2.0.10.147	37	Catch.bmp	1448	0		1	0	176534	0		0	0	10	1	37	Medium	Prac	1	List1	A_T.wav	A_T	1	1	1	1	176384	150	1	629	177013
Exp2	11	Exp2-11-1	59.937	1.0.0.167	2	right	zhaohaisong	-860678817	2.0.10.242	2.0.10.242	5-21-2019	2019-10-15 02:31:42	10:31:42	female	2.0.10.147	38	Catch.bmp	1413	0		0	0	179137	0		0	0	10	1	38	Medium	Prac	1	List1	A_T.wav	A_T	1	1	0	1	178987	150	1	1211	180198
Exp2	11	Exp2-11-1	59.937	1.0.0.167	2	right	zhaohaisong	-860678817	2.0.10.242	2.0.10.242	5-21-2019	2019-10-15 02:31:42	10:31:42	female	2.0.10.147	39	Red_S_2.bmp	1343	0		1	0	181706	0		0	0	18	1	39	Medium	Prac		List1	A_S.wav	AV_S	0		0	1	181556	150	1	993	182549
Exp2	11	Exp2-11-1	59.937	1.0.0.167	2	right	zhaohaisong	-860678817	2.0.10.242	2.0.10.242	5-21-2019	2019-10-15 02:31:42	10:31:42	female	2.0.10.147	40	Red_C_2.bmp	1136	0		0	0	184209	0		0	0	6	1	40	Medium	Prac	1	List1	Catch.wav	V_T	0		1	1	184059	150		0	0
Exp2	11	Exp2-11-1	59.937	1.0.0.167	2	right	zhaohaisong	-860678817	2.0.10.242	2.0.10.242	5-21-2019	2019-10-15 02:31:42	10:31:42	female	2.0.10.147	41	Blue_S_2.bmp	973	0		0	0	201627	0		0	0	14	1	41	Medium	Prac	1	List1	A_T.wav	AV_T	1	1	1	1	201477	150	1	761	202238
Exp2	11	Exp2-11-1	59.937	1.0.0.167	2	right	zhaohaisong	-860678817	2.0.10.242	2.0.10.242	5-21-2019	2019-10-15 02:31:42	10:31:42	female	2.0.10.147	42	Blue_C_2.bmp	995	0		0	0	203763	0		0	0	12	1	42	Medium	Prac		List1	A_S.wav	AV_S	0		0	1	203613	150	1	824	204437
Exp2	11	Exp2-11-1	59.937	1.0.0.167	2	right	zhaohaisong	-860678817	2.0.10.242	2.0.10.242	5-21-2019	2019-10-15 02:31:42	10:31:42	female	2.0.10.147	43	Red_S.bmp	1391	0		0	0	205915	0		0	0	17	1	43	Medium	Prac		List1	A_S.wav	AV_S	0		0	1	205765	150	1	760	206525
Exp2	11	Exp2-11-1	59.937	1.0.0.167	2	right	zhaohaisong	-860678817	2.0.10.242	2.0.10.242	5-21-2019	2019-10-15 02:31:42	10:31:42	female	2.0.10.147	44	Catch.bmp	1461	0		0	0	208468	0		0	0	9	1	44	Medium	Prac		List1	A_S.wav	A_S	0		0	1	208318	150		0	0
Exp2	11	Exp2-11-1	59.937	1.0.0.167	2	right	zhaohaisong	-860678817	2.0.10.242	2.0.10.242	5-21-2019	2019-10-15 02:31:42	10:31:42	female	2.0.10.147	45	Catch.bmp	1423	0		0	0	211137	0		0	0	10	1	45	Medium	Prac	1	List1	A_T.wav	A_T	0		0	1	210987	150		0	0
Exp2	11	Exp2-11-1	59.937	1.0.0.167	2	right	zhaohaisong	-860678817	2.0.10.242	2.0.10.242	5-21-2019	2019-10-15 02:31:42	10:31:42	female	2.0.10.147	46	Red_C.bmp	1078	0		0	0	213773	0		0	0	15	1	46	Medium	Prac	1	List1	A_T.wav	AV_T	0		0	1	213623	150		0	0
Exp2	11	Exp2-11-1	59.937	1.0.0.167	2	right	zhaohaisong	-860678817	2.0.10.242	2.0.10.242	5-21-2019	2019-10-15 02:31:42	10:31:42	female	2.0.10.147	47	Blue_S_2.bmp	1383	0		0	0	216059	0		0	0	4	1	47	Medium	Prac	1	List1	Catch.wav	V_T	1	1	0	1	215909	150	1	1071	216980
Exp2	11	Exp2-11-1	59.937	1.0.0.167	2	right	zhaohaisong	-860678817	2.0.10.242	2.0.10.242	5-21-2019	2019-10-15 02:31:42	10:31:42	female	2.0.10.147	48	Catch.bmp	1103	0		0	0	218595	0		0	0	10	1	48	Medium	Prac	1	List1	A_T.wav	A_T	0		0	1	218445	150		0	0
Exp2	11	Exp2-11-1	59.937	1.0.0.167	2	right	zhaohaisong	-860678817	2.0.10.242	2.0.10.242	5-21-2019	2019-10-15 02:31:42	10:31:42	female	2.0.10.147	49	Blue_S.bmp	1173	0		0	0	220914	0		0	0	3	1	49	Medium	Prac	1	List1	Catch.wav	V_T	0		0	1	220764	150		0	0
Exp2	11	Exp2-11-1	59.937	1.0.0.167	2	right	zhaohaisong	-860678817	2.0.10.242	2.0.10.242	5-21-2019	2019-10-15 02:31:42	10:31:42	female	2.0.10.147	50	Red_S_2.bmp	982	0		0	0	223300	0		0	0	8	1	50	Medium	Prac		List1	Catch.wav	V_S	0		0	1	223150	150	1	527	223677
Exp2	11	Exp2-11-1	59.937	1.0.0.167	2	right	zhaohaisong	-860678817	2.0.10.242	2.0.10.242	5-21-2019	2019-10-15 02:31:42	10:31:42	female	2.0.10.147	51	Blue_C_2.bmp	1481	0		0	0	225435	0		0	0	2	1	51	Medium	Prac		List1	Catch.wav	V_S	0		0	1	225285	150	1	615	225900
Exp2	11	Exp2-11-1	59.937	1.0.0.167	2	right	zhaohaisong	-860678817	2.0.10.242	2.0.10.242	5-21-2019	2019-10-15 02:31:42	10:31:42	female	2.0.10.147	52	Blue_S.bmp	1597	0		1	0	228071	0		0	0	3	1	52	Medium	Prac	1	List1	Catch.wav	V_T	0		0	1	227921	150		0	0
Exp2	11	Exp2-11-1	59.937	1.0.0.167	2	right	zhaohaisong	-860678817	2.0.10.242	2.0.10.242	5-21-2019	2019-10-15 02:31:42	10:31:42	female	2.0.10.147	53	Blue_S_2.bmp	928	0		0	0	230891	0		0	0	14	1	53	Medium	Prac	1	List1	A_T.wav	AV_T	0		0	1	230741	150		0	0
Exp2	11	Exp2-11-1	59.937	1.0.0.167	2	right	zhaohaisong	-860678817	2.0.10.242	2.0.10.242	5-21-2019	2019-10-15 02:31:42	10:31:42	female	2.0.10.147	54	Blue_S_2.bmp	1509	0		0	0	233043	0		0	0	4	1	54	Medium	Prac	1	List1	Catch.wav	V_T	1	1	1	1	232893	150	1	1127	234020
Exp2	11	Exp2-11-1	59.937	1.0.0.167	2	right	zhaohaisong	-860678817	2.0.10.242	2.0.10.242	5-21-2019	2019-10-15 02:31:42	10:31:42	female	2.0.10.147	55	Catch.bmp	1475	0		0	0	235713	0		0	0	10	1	55	Medium	Prac	1	List1	A_T.wav	A_T	0		1	1	235563	150		0	0
Exp2	11	Exp2-11-1	59.937	1.0.0.167	2	right	zhaohaisong	-860678817	2.0.10.242	2.0.10.242	5-21-2019	2019-10-15 02:31:42	10:31:42	female	2.0.10.147	56	Blue_S.bmp	903	0		0	0	238399	0		0	0	3	1	56	Medium	Prac	1	List1	Catch.wav	V_T	0		0	1	238249	150		0	0
Exp2	11	Exp2-11-1	59.937	1.0.0.167	2	right	zhaohaisong	-860678817	2.0.10.242	2.0.10.242	5-21-2019	2019-10-15 02:31:42	10:31:42	female	2.0.10.147	57	Red_C_2.bmp	987	0		0	0	240518	0		0	0	16	1	57	Medium	Prac	1	List1	A_T.wav	AV_T	1	1	0	1	240368	150	1	924	241292
Exp2	11	Exp2-11-1	59.937	1.0.0.167	2	right	zhaohaisong	-860678817	2.0.10.242	2.0.10.242	5-21-2019	2019-10-15 02:31:42	10:31:42	female	2.0.10.147	58	Catch.bmp	1341	0		0	0	242653	0		0	0	10	1	58	Medium	Prac	1	List1	A_T.wav	A_T	1	1	0	1	242503	150	1	773	243276
Exp2	11	Exp2-11-1	59.937	1.0.0.167	2	right	zhaohaisong	-860678817	2.0.10.242	2.0.10.242	5-21-2019	2019-10-15 02:31:42	10:31:42	female	2.0.10.147	59	Catch.bmp	1159	0		0	0	245156	0		0	0	10	1	59	Medium	Prac	1	List1	A_T.wav	A_T	1	1	0	1	245006	150	1	670	245676
Exp2	11	Exp2-11-1	59.937	1.0.0.167	2	right	zhaohaisong	-860678817	2.0.10.242	2.0.10.242	5-21-2019	2019-10-15 02:31:42	10:31:42	female	2.0.10.147	60	Catch.bmp	1509	0		0	0	247475	0		0	0	10	1	60	Medium	Prac	1	List1	A_T.wav	A_T	1	1	0	1	247325	150	1	656	247981
Exp2	11	Exp2-11-1	59.937	1.0.0.167	2	right	zhaohaisong	-860678817	2.0.10.242	2.0.10.242	5-21-2019	2019-10-15 02:31:42	10:31:42	female	2.0.10.147	61	Red_S.bmp	1093	0		0	1	270416	0		0	0	17	1	61	Medium	Prac		List1	A_S.wav	AV_S	0		1	1	270265	151	1	770	271035
Exp2	11	Exp2-11-1	59.937	1.0.0.167	2	right	zhaohaisong	-860678817	2.0.10.242	2.0.10.242	5-21-2019	2019-10-15 02:31:42	10:31:42	female	2.0.10.147	62	Blue_S_2.bmp	1389	0		0	0	272668	0		0	0	14	1	62	Medium	Prac	1	List1	A_T.wav	AV_T	1	1	0	1	272518	150	1	862	273380
Exp2	11	Exp2-11-1	59.937	1.0.0.167	2	right	zhaohaisong	-860678817	2.0.10.242	2.0.10.242	5-21-2019	2019-10-15 02:31:42	10:31:42	female	2.0.10.147	63	Red_C.bmp	1575	0		0	0	275204	0		0	0	5	1	63	Medium	Prac	1	List1	Catch.wav	V_T	1	1	0	1	275054	150	1	853	275907
Exp2	11	Exp2-11-1	59.937	1.0.0.167	2	right	zhaohaisong	-860678817	2.0.10.242	2.0.10.242	5-21-2019	2019-10-15 02:31:42	10:31:42	female	2.0.10.147	64	Catch.bmp	1553	0		0	0	277940	0		0	0	9	1	64	Medium	Prac		List1	A_S.wav	A_S	0		1	1	277790	150		0	0
Exp2	11	Exp2-11-1	59.937	1.0.0.167	2	right	zhaohaisong	-860678817	2.0.10.242	2.0.10.242	5-21-2019	2019-10-15 02:31:42	10:31:42	female	2.0.10.147	65	Red_C.bmp	1037	0		0	0	280710	0		0	0	5	1	65	Medium	Prac	1	List1	Catch.wav	V_T	1	1	0	2	280560	150	1	867	281427
Exp2	11	Exp2-11-1	59.937	1.0.0.167	2	right	zhaohaisong	-860678817	2.0.10.242	2.0.10.242	5-21-2019	2019-10-15 02:31:42	10:31:42	female	2.0.10.147	66	Blue_C_2.bmp	1421	0		0	0	282895	0		0	0	2	1	66	Medium	Prac		List1	Catch.wav	V_S	0		0	1	282745	150		0	0
Exp2	11	Exp2-11-1	59.937	1.0.0.167	2	right	zhaohaisong	-860678817	2.0.10.242	2.0.10.242	5-21-2019	2019-10-15 02:31:42	10:31:42	female	2.0.10.147	67	Blue_C.bmp	1269	0		0	0	285531	0		0	0	11	1	67	Medium	Prac		List1	A_S.wav	AV_S	0		1	1	285381	150	1	574	285955
Exp2	11	Exp2-11-1	59.937	1.0.0.167	2	right	zhaohaisong	-860678817	2.0.10.242	2.0.10.242	5-21-2019	2019-10-15 02:31:42	10:31:42	female	2.0.10.147	68	Catch.bmp	840	0		0	1	287951	0		0	0	9	1	68	Medium	Prac		List1	A_S.wav	A_S	0		1	1	287800	151		0	0
Exp2	11	Exp2-11-1	59.937	1.0.0.167	2	right	zhaohaisong	-860678817	2.0.10.242	2.0.10.242	5-21-2019	2019-10-15 02:31:42	10:31:42	female	2.0.10.147	69	Catch.bmp	1194	0		0	0	290019	0		0	0	9	1	69	Medium	Prac		List1	A_S.wav	A_S	0		0	1	289869	150		0	0
Exp2	11	Exp2-11-1	59.937	1.0.0.167	2	right	zhaohaisong	-860678817	2.0.10.242	2.0.10.242	5-21-2019	2019-10-15 02:31:42	10:31:42	female	2.0.10.147	70	Catch.bmp	1590	0		0	0	292422	0		0	0	10	1	70	Medium	Prac	1	List1	A_T.wav	A_T	0		0	1	292272	150		0	0
Exp2	11	Exp2-11-1	59.937	1.0.0.167	2	right	zhaohaisong	-860678817	2.0.10.242	2.0.10.242	5-21-2019	2019-10-15 02:31:42	10:31:42	female	2.0.10.147	71	Blue_S.bmp	1567	0		0	0	295225	0		0	0	3	1	71	Medium	Prac	1	List1	Catch.wav	V_T	1	1	0	1	295075	150	1	600	295675
Exp2	11	Exp2-11-1	59.937	1.0.0.167	2	right	zhaohaisong	-860678817	2.0.10.242	2.0.10.242	5-21-2019	2019-10-15 02:31:42	10:31:42	female	2.0.10.147	72	Red_C_2.bmp	1425	0		0	0	297944	0		0	0	16	1	72	Medium	Prac	1	List1	A_T.wav	AV_T	1	1	1	1	297794	150	1	577	298371
Exp2	11	Exp2-11-1	59.937	1.0.0.167	2	right	zhaohaisong	-860678817	2.0.10.242	2.0.10.242	5-21-2019	2019-10-15 02:31:42	10:31:42	female	2.0.10.147	73	Blue_S.bmp	1143	0		0	0	300530	0		0	0	3	1	73	Medium	Prac	1	List1	Catch.wav	V_T	0		1	1	300380	150		0	0
Exp2	11	Exp2-11-1	59.937	1.0.0.167	2	right	zhaohaisong	-860678817	2.0.10.242	2.0.10.242	5-21-2019	2019-10-15 02:31:42	10:31:42	female	2.0.10.147	74	Blue_C.bmp	1546	0		0	0	302883	0		0	0	1	1	74	Medium	Prac		List1	Catch.wav	V_S	0		0	1	302733	150	1	934	303667
Exp2	11	Exp2-11-1	59.937	1.0.0.167	2	right	zhaohaisong	-860678817	2.0.10.242	2.0.10.242	5-21-2019	2019-10-15 02:31:42	10:31:42	female	2.0.10.147	75	Red_C_2.bmp	1478	0		0	1	305586	0		0	0	16	1	75	Medium	Prac	1	List1	A_T.wav	AV_T	1	1	1	1	305435	151	1	688	306123
Exp2	11	Exp2-11-1	59.937	1.0.0.167	2	right	zhaohaisong	-860678817	2.0.10.242	2.0.10.242	5-21-2019	2019-10-15 02:31:42	10:31:42	female	2.0.10.147	76	Catch.bmp	1544	0		0	0	308222	0		0	0	10	1	76	Medium	Prac	1	List1	A_T.wav	A_T	0		0	2	308072	150		0	0
Exp2	11	Exp2-11-1	59.937	1.0.0.167	2	right	zhaohaisong	-860678817	2.0.10.242	2.0.10.242	5-21-2019	2019-10-15 02:31:42	10:31:42	female	2.0.10.147	77	Red_C.bmp	1153	0		0	0	310958	0		0	0	15	1	77	Medium	Prac	1	List1	A_T.wav	AV_T	1	1	0	1	310808	150	1	474	311282
Exp2	11	Exp2-11-1	59.937	1.0.0.167	2	right	zhaohaisong	-860678817	2.0.10.242	2.0.10.242	5-21-2019	2019-10-15 02:31:42	10:31:42	female	2.0.10.147	78	Blue_S_2.bmp	1431	0		0	0	313260	0		0	0	4	1	78	Medium	Prac	1	List1	Catch.wav	V_T	1	1	1	1	313110	150	1	660	313770
Exp2	11	Exp2-11-1	59.937	1.0.0.167	2	right	zhaohaisong	-860678817	2.0.10.242	2.0.10.242	5-21-2019	2019-10-15 02:31:42	10:31:42	female	2.0.10.147	79	Blue_S_2.bmp	1226	0		0	0	315846	0		0	0	4	1	79	Medium	Prac	1	List1	Catch.wav	V_T	1	1	0	1	315696	150	1	450	316146
Exp2	11	Exp2-11-1	59.937	1.0.0.167	2	right	zhaohaisong	-860678817	2.0.10.242	2.0.10.242	5-21-2019	2019-10-15 02:31:42	10:31:42	female	2.0.10.147	80	Catch.bmp	1325	0		0	0	318232	0		0	0	10	1	80	Medium	Prac	1	List1	A_T.wav	A_T	0		0	1	318082	150		0	0
Exp2	11	Exp2-11-1	59.937	1.0.0.167	2	right	zhaohaisong	-860678817	2.0.10.242	2.0.10.242	5-21-2019	2019-10-15 02:31:42	10:31:42	female	2.0.10.147	81	Catch.bmp	1016	0		0	0	335700	0		0	0	9	1	81	Medium	Prac		List1	A_S.wav	A_S	0		0	1	335550	150		0	0
Exp2	11	Exp2-11-1	59.937	1.0.0.167	2	right	zhaohaisong	-860678817	2.0.10.242	2.0.10.242	5-21-2019	2019-10-15 02:31:42	10:31:42	female	2.0.10.147	82	Red_C.bmp	934	0		0	0	337919	0		0	0	5	1	82	Medium	Prac	1	List1	Catch.wav	V_T	1	1	1	1	337769	150	1	809	338578
Exp2	11	Exp2-11-1	59.937	1.0.0.167	2	right	zhaohaisong	-860678817	2.0.10.242	2.0.10.242	5-21-2019	2019-10-15 02:31:42	10:31:42	female	2.0.10.147	83	Red_C.bmp	1104	0		0	0	340005	0		0	0	15	1	83	Medium	Prac	1	List1	A_T.wav	AV_T	1	1	1	1	339855	150	1	634	340489
Exp2	11	Exp2-11-1	59.937	1.0.0.167	2	right	zhaohaisong	-860678817	2.0.10.242	2.0.10.242	5-21-2019	2019-10-15 02:31:42	10:31:42	female	2.0.10.147	84	Red_C_2.bmp	1487	0		0	0	342257	0		0	0	6	1	84	Medium	Prac	1	List1	Catch.wav	V_T	1	1	1	1	342107	150	1	590	342697
Exp2	11	Exp2-11-1	59.937	1.0.0.167	2	right	zhaohaisong	-860678817	2.0.10.242	2.0.10.242	5-21-2019	2019-10-15 02:31:42	10:31:42	female	2.0.10.147	85	Blue_S_2.bmp	979	0		0	0	344893	0		0	0	14	1	85	Medium	Prac	1	List1	A_T.wav	AV_T	1	1	1	1	344743	150	1	395	345138
Exp2	11	Exp2-11-1	59.937	1.0.0.167	2	right	zhaohaisong	-860678817	2.0.10.242	2.0.10.242	5-21-2019	2019-10-15 02:31:42	10:31:42	female	2.0.10.147	86	Catch.bmp	1528	0		0	0	347029	0		0	0	10	1	86	Medium	Prac	1	List1	A_T.wav	A_T	1	1	0	1	346879	150	1	762	347641
Exp2	11	Exp2-11-1	59.937	1.0.0.167	2	right	zhaohaisong	-860678817	2.0.10.242	2.0.10.242	5-21-2019	2019-10-15 02:31:42	10:31:42	female	2.0.10.147	87	Red_C_2.bmp	1060	0		0	0	349715	0		0	0	16	1	87	Medium	Prac	1	List1	A_T.wav	AV_T	1	1	0	1	349565	150	1	349	349914
Exp2	11	Exp2-11-1	59.937	1.0.0.167	2	right	zhaohaisong	-860678817	2.0.10.242	2.0.10.242	5-21-2019	2019-10-15 02:31:42	10:31:42	female	2.0.10.147	88	Catch.bmp	1368	0		0	0	351934	0		0	0	10	1	88	Medium	Prac	1	List1	A_T.wav	A_T	1	1	0	1	351784	150	1	578	352362
Exp2	11	Exp2-11-1	59.937	1.0.0.167	2	right	zhaohaisong	-860678817	2.0.10.242	2.0.10.242	5-21-2019	2019-10-15 02:31:42	10:31:42	female	2.0.10.147	89	Catch.bmp	1401	0		0	0	354453	0		0	0	10	1	89	Medium	Prac	1	List1	A_T.wav	A_T	1	1	0	1	354303	150	1	506	354809
Exp2	11	Exp2-11-1	59.937	1.0.0.167	2	right	zhaohaisong	-860678817	2.0.10.242	2.0.10.242	5-21-2019	2019-10-15 02:31:42	10:31:42	female	2.0.10.147	90	Blue_S.bmp	1567	0		0	0	357006	0		0	0	13	1	90	Medium	Prac	1	List1	A_T.wav	AV_T	1	1	0	1	356856	150	1	1025	357881
Exp2	11	Exp2-11-1	59.937	1.0.0.167	2	right	zhaohaisong	-860678817	2.0.10.242	2.0.10.242	5-21-2019	2019-10-15 02:31:42	10:31:42	female	2.0.10.147	91	Red_S.bmp	1215	0		0	0	359725	0		0	0	7	1	91	Medium	Prac		List1	Catch.wav	V_S	0		1	1	359575	150	1	507	360082
Exp2	11	Exp2-11-1	59.937	1.0.0.167	2	right	zhaohaisong	-860678817	2.0.10.242	2.0.10.242	5-21-2019	2019-10-15 02:31:42	10:31:42	female	2.0.10.147	92	Red_C.bmp	1202	0		1	0	362094	0		0	0	15	1	92	Medium	Prac	1	List1	A_T.wav	AV_T	1	1	1	1	361944	150	1	793	362737
Exp2	11	Exp2-11-1	59.937	1.0.0.167	2	right	zhaohaisong	-860678817	2.0.10.242	2.0.10.242	5-21-2019	2019-10-15 02:31:42	10:31:42	female	2.0.10.147	93	Red_S_2.bmp	1466	0		0	0	364447	0		0	0	18	1	93	Medium	Prac		List1	A_S.wav	AV_S	0		0	1	364297	150	1	776	365073
Exp2	11	Exp2-11-1	59.937	1.0.0.167	2	right	zhaohaisong	-860678817	2.0.10.242	2.0.10.242	5-21-2019	2019-10-15 02:31:42	10:31:42	female	2.0.10.147	94	Red_C_2.bmp	1343	0		0	0	367066	0		0	0	6	1	94	Medium	Prac	1	List1	Catch.wav	V_T	1	1	1	1	366916	150	1	1325	368241
Exp2	11	Exp2-11-1	59.937	1.0.0.167	2	right	zhaohaisong	-860678817	2.0.10.242	2.0.10.242	5-21-2019	2019-10-15 02:31:42	10:31:42	female	2.0.10.147	95	Red_C.bmp	1278	0		0	0	369569	0		0	0	15	1	95	Medium	Prac	1	List1	A_T.wav	AV_T	1	1	0	1	369419	150	1	726	370145
Exp2	11	Exp2-11-1	59.937	1.0.0.167	2	right	zhaohaisong	-860678817	2.0.10.242	2.0.10.242	5-21-2019	2019-10-15 02:31:42	10:31:42	female	2.0.10.147	96	Catch.bmp	846	0		0	0	372005	0		0	0	9	1	96	Medium	Prac		List1	A_S.wav	A_S	0		0	1	371855	150		0	0
Exp2	11	Exp2-11-1	59.937	1.0.0.167	2	right	zhaohaisong	-860678817	2.0.10.242	2.0.10.242	5-21-2019	2019-10-15 02:31:42	10:31:42	female	2.0.10.147	97	Blue_S.bmp	1342	0		0	1	374074	0		0	0	3	1	97	Medium	Prac	1	List1	Catch.wav	V_T	1	1	1	1	373923	151	1	1350	375273
Exp2	11	Exp2-11-1	59.937	1.0.0.167	2	right	zhaohaisong	-860678817	2.0.10.242	2.0.10.242	5-21-2019	2019-10-15 02:31:42	10:31:42	female	2.0.10.147	98	Catch.bmp	1273	0		0	0	376576	0		0	0	10	1	98	Medium	Prac	1	List1	A_T.wav	A_T	1	1	1	1	376426	150	1	991	377417
Exp2	11	Exp2-11-1	59.937	1.0.0.167	2	right	zhaohaisong	-860678817	2.0.10.242	2.0.10.242	5-21-2019	2019-10-15 02:31:42	10:31:42	female	2.0.10.147	99	Blue_S_2.bmp	1073	0		0	0	379012	0		0	0	4	1	99	Medium	Prac	1	List1	Catch.wav	V_T	1	1	1	1	378862	150	1	1075	379937
Exp2	11	Exp2-11-1	59.937	1.0.0.167	2	right	zhaohaisong	-860678817	2.0.10.242	2.0.10.242	5-21-2019	2019-10-15 02:31:42	10:31:42	female	2.0.10.147	100	Red_S.bmp	1237	0		0	0	381248	0		0	0	17	1	100	Medium	Prac		List1	A_S.wav	AV_S	0		0	1	381098	150		0	0
Exp2	11	Exp2-11-1	59.937	1.0.0.167	2	right	zhaohaisong	-860678817	2.0.10.242	2.0.10.242	5-21-2019	2019-10-15 02:31:42	10:31:42	female	2.0.10.147	101	Red_S.bmp	1335	0		0	0	387321	0		0	0	NULL	NULL	NULL	Medium	run1		List2	Catch.wav	V_S	0		0	1	387171	150	1	565	387736
Exp2	11	Exp2-11-1	59.937	1.0.0.167	2	right	zhaohaisong	-860678817	2.0.10.242	2.0.10.242	5-21-2019	2019-10-15 02:31:42	10:31:42	female	2.0.10.147	102	Blue_S.bmp	1374	0		0	0	389807	0		0	0	NULL	NULL	NULL	Medium	run1	1	List2	A_T.wav	AV_T	1	1	0	2	389657	150	1	1423	391080
Exp2	11	Exp2-11-1	59.937	1.0.0.167	2	right	zhaohaisong	-860678817	2.0.10.242	2.0.10.242	5-21-2019	2019-10-15 02:31:42	10:31:42	female	2.0.10.147	103	Catch.bmp	1309	0		0	1	392343	0		0	0	NULL	NULL	NULL	Medium	run1	1	List2	A_T.wav	A_T	1	1	1	1	392192	151	1	632	392824
Exp2	11	Exp2-11-1	59.937	1.0.0.167	2	right	zhaohaisong	-860678817	2.0.10.242	2.0.10.242	5-21-2019	2019-10-15 02:31:42	10:31:42	female	2.0.10.147	104	Catch.bmp	1136	0		0	0	394812	0		0	0	NULL	NULL	NULL	Medium	run1	1	List2	A_T.wav	A_T	1	1	0	1	394662	150	1	810	395472
Exp2	11	Exp2-11-1	59.937	1.0.0.167	2	right	zhaohaisong	-860678817	2.0.10.242	2.0.10.242	5-21-2019	2019-10-15 02:31:42	10:31:42	female	2.0.10.147	105	Blue_S_2.bmp	1184	0		0	1	397098	0		0	0	NULL	NULL	NULL	Medium	run1	1	List2	Catch.wav	V_T	1	1	1	1	396947	151	1	1038	397985
Exp2	11	Exp2-11-1	59.937	1.0.0.167	2	right	zhaohaisong	-860678817	2.0.10.242	2.0.10.242	5-21-2019	2019-10-15 02:31:42	10:31:42	female	2.0.10.147	106	Blue_C_2.bmp	1426	0		0	0	399433	0		0	0	NULL	NULL	NULL	Medium	run1		List2	Catch.wav	V_S	0		0	1	399283	150		0	0
Exp2	11	Exp2-11-1	59.937	1.0.0.167	2	right	zhaohaisong	-860678817	2.0.10.242	2.0.10.242	5-21-2019	2019-10-15 02:31:42	10:31:42	female	2.0.10.147	107	Red_S.bmp	1001	0		1	0	402069	0		0	0	NULL	NULL	NULL	Medium	run1		List2	A_S.wav	AV_S	0		1	1	401919	150		0	0
Exp2	11	Exp2-11-1	59.937	1.0.0.167	2	right	zhaohaisong	-860678817	2.0.10.242	2.0.10.242	5-21-2019	2019-10-15 02:31:42	10:31:42	female	2.0.10.147	108	Red_S.bmp	1582	0		0	0	404288	0		0	0	NULL	NULL	NULL	Medium	run1		List2	A_S.wav	AV_S	0		0	1	404138	150	1	526	404664
Exp2	11	Exp2-11-1	59.937	1.0.0.167	2	right	zhaohaisong	-860678817	2.0.10.242	2.0.10.242	5-21-2019	2019-10-15 02:31:42	10:31:42	female	2.0.10.147	109	Blue_S.bmp	1086	0		0	1	407025	0		0	0	NULL	NULL	NULL	Medium	run1	1	List2	Catch.wav	V_T	0		1	1	406874	151		0	0
Exp2	11	Exp2-11-1	59.937	1.0.0.167	2	right	zhaohaisong	-860678817	2.0.10.242	2.0.10.242	5-21-2019	2019-10-15 02:31:42	10:31:42	female	2.0.10.147	110	Red_C.bmp	937	0		0	0	409310	0		0	0	NULL	NULL	NULL	Medium	run1	1	List2	Catch.wav	V_T	1	1	0	1	409160	150	1	697	409857
Exp2	11	Exp2-11-1	59.937	1.0.0.167	2	right	zhaohaisong	-860678817	2.0.10.242	2.0.10.242	5-21-2019	2019-10-15 02:31:42	10:31:42	female	2.0.10.147	111	Red_C_2.bmp	865	0		0	0	411396	0		0	0	NULL	NULL	NULL	Medium	run1	1	List2	A_T.wav	AV_T	1	1	0	1	411246	150	1	858	412104
Exp2	11	Exp2-11-1	59.937	1.0.0.167	2	right	zhaohaisong	-860678817	2.0.10.242	2.0.10.242	5-21-2019	2019-10-15 02:31:42	10:31:42	female	2.0.10.147	112	Red_C_2.bmp	965	0		0	1	413415	0		0	0	NULL	NULL	NULL	Medium	run1	1	List2	A_T.wav	AV_T	0		1	1	413264	151		0	0
Exp2	11	Exp2-11-1	59.937	1.0.0.167	2	right	zhaohaisong	-860678817	2.0.10.242	2.0.10.242	5-21-2019	2019-10-15 02:31:42	10:31:42	female	2.0.10.147	113	Blue_S_2.bmp	1234	0		0	0	415600	0		0	0	NULL	NULL	NULL	Medium	run1	1	List2	A_T.wav	AV_T	1	1	0	1	415450	150	1	262	415712
Exp2	11	Exp2-11-1	59.937	1.0.0.167	2	right	zhaohaisong	-860678817	2.0.10.242	2.0.10.242	5-21-2019	2019-10-15 02:31:42	10:31:42	female	2.0.10.147	114	Blue_S_2.bmp	1024	0		0	0	417986	0		0	0	NULL	NULL	NULL	Medium	run1	1	List2	Catch.wav	V_T	0		1	1	417836	150		0	0
Exp2	11	Exp2-11-1	59.937	1.0.0.167	2	right	zhaohaisong	-860678817	2.0.10.242	2.0.10.242	5-21-2019	2019-10-15 02:31:42	10:31:42	female	2.0.10.147	115	Blue_S_2.bmp	1252	0		0	0	420238	0		0	0	NULL	NULL	NULL	Medium	run1	1	List2	A_T.wav	AV_T	0		1	1	420088	150		0	0
Exp2	11	Exp2-11-1	59.937	1.0.0.167	2	right	zhaohaisong	-860678817	2.0.10.242	2.0.10.242	5-21-2019	2019-10-15 02:31:42	10:31:42	female	2.0.10.147	116	Catch.bmp	1547	0		0	0	422691	0		0	0	NULL	NULL	NULL	Medium	run1		List2	A_S.wav	A_S	0		0	1	422541	150		0	0
Exp2	11	Exp2-11-1	59.937	1.0.0.167	2	right	zhaohaisong	-860678817	2.0.10.242	2.0.10.242	5-21-2019	2019-10-15 02:31:42	10:31:42	female	2.0.10.147	117	Red_C.bmp	1429	0		0	1	425461	0		0	0	NULL	NULL	NULL	Medium	run1	1	List2	A_T.wav	AV_T	1	1	0	1	425310	151	1	529	425839
Exp2	11	Exp2-11-1	59.937	1.0.0.167	2	right	zhaohaisong	-860678817	2.0.10.242	2.0.10.242	5-21-2019	2019-10-15 02:31:42	10:31:42	female	2.0.10.147	118	Red_C.bmp	828	0		0	1	428047	0		0	0	NULL	NULL	NULL	Medium	run1	1	List2	A_T.wav	AV_T	1	1	1	1	427896	151	1	472	428368
Exp2	11	Exp2-11-1	59.937	1.0.0.167	2	right	zhaohaisong	-860678817	2.0.10.242	2.0.10.242	5-21-2019	2019-10-15 02:31:42	10:31:42	female	2.0.10.147	119	Catch.bmp	1260	0		0	0	430032	0		0	0	NULL	NULL	NULL	Medium	run1	1	List2	A_T.wav	A_T	0		0	1	429882	150		0	0
Exp2	11	Exp2-11-1	59.937	1.0.0.167	2	right	zhaohaisong	-860678817	2.0.10.242	2.0.10.242	5-21-2019	2019-10-15 02:31:42	10:31:42	female	2.0.10.147	120	Blue_C.bmp	1177	0		0	0	432518	0		0	0	NULL	NULL	NULL	Medium	run1		List2	A_S.wav	AV_S	0		0	1	432368	150		0	0
Exp2	11	Exp2-11-1	59.937	1.0.0.167	2	right	zhaohaisong	-860678817	2.0.10.242	2.0.10.242	5-21-2019	2019-10-15 02:31:42	10:31:42	female	2.0.10.147	121	Blue_S_2.bmp	875	0		0	0	434904	0		0	0	NULL	NULL	NULL	Medium	run1	1	List2	A_T.wav	AV_T	0		0	2	434754	150		0	0
Exp2	11	Exp2-11-1	59.937	1.0.0.167	2	right	zhaohaisong	-860678817	2.0.10.242	2.0.10.242	5-21-2019	2019-10-15 02:31:42	10:31:42	female	2.0.10.147	122	Red_C.bmp	1454	0		0	0	436989	0		0	0	NULL	NULL	NULL	Medium	run1	1	List2	A_T.wav	AV_T	1	1	0	1	436839	150	1	1080	437919
Exp2	11	Exp2-11-1	59.937	1.0.0.167	2	right	zhaohaisong	-860678817	2.0.10.242	2.0.10.242	5-21-2019	2019-10-15 02:31:42	10:31:42	female	2.0.10.147	123	Blue_S.bmp	1481	0		0	0	439592	0		0	0	NULL	NULL	NULL	Medium	run1	1	List2	A_T.wav	AV_T	1	1	0	1	439442	150	1	1045	440487
Exp2	11	Exp2-11-1	59.937	1.0.0.167	2	right	zhaohaisong	-860678817	2.0.10.242	2.0.10.242	5-21-2019	2019-10-15 02:31:42	10:31:42	female	2.0.10.147	124	Blue_C.bmp	1061	0		0	0	442228	0		0	0	NULL	NULL	NULL	Medium	Run1		List2	Catch.wav	V_S	0		0	1	442078	150		0	0
Exp2	11	Exp2-11-1	59.937	1.0.0.167	2	right	zhaohaisong	-860678817	2.0.10.242	2.0.10.242	5-21-2019	2019-10-15 02:31:42	10:31:42	female	2.0.10.147	125	Catch.bmp	1140	0		0	0	444514	0		0	0	NULL	NULL	NULL	Medium	run1		List2	A_S.wav	A_S	0		0	2	444364	150		0	0
Exp2	11	Exp2-11-1	59.937	1.0.0.167	2	right	zhaohaisong	-860678817	2.0.10.242	2.0.10.242	5-21-2019	2019-10-15 02:31:42	10:31:42	female	2.0.10.147	126	Catch.bmp	954	0		0	0	446866	0		0	0	NULL	NULL	NULL	Medium	run1		List2	A_S.wav	A_S	0		0	1	446716	150		0	0
Exp2	11	Exp2-11-1	59.937	1.0.0.167	2	right	zhaohaisong	-860678817	2.0.10.242	2.0.10.242	5-21-2019	2019-10-15 02:31:42	10:31:42	female	2.0.10.147	127	Catch.bmp	944	0		0	0	449035	0		0	0	NULL	NULL	NULL	Medium	run1	1	List2	A_T.wav	A_T	1	1	0	1	448885	150	1	754	449639
Exp2	11	Exp2-11-1	59.937	1.0.0.167	2	right	zhaohaisong	-860678817	2.0.10.242	2.0.10.242	5-21-2019	2019-10-15 02:31:42	10:31:42	female	2.0.10.147	128	Catch.bmp	1492	0		0	0	451137	0		0	0	NULL	NULL	NULL	Medium	run1		List2	A_S.wav	A_S	0		0	1	450987	150		0	0
Exp2	11	Exp2-11-1	59.937	1.0.0.167	2	right	zhaohaisong	-860678817	2.0.10.242	2.0.10.242	5-21-2019	2019-10-15 02:31:42	10:31:42	female	2.0.10.147	129	Blue_C_2.bmp	912	0		0	0	453840	0		0	0	NULL	NULL	NULL	Medium	run1		List2	A_S.wav	AV_S	0		0	1	453690	150	1	510	454200
Exp2	11	Exp2-11-1	59.937	1.0.0.167	2	right	zhaohaisong	-860678817	2.0.10.242	2.0.10.242	5-21-2019	2019-10-15 02:31:42	10:31:42	female	2.0.10.147	130	Red_S_2.bmp	1152	0		0	0	455909	0		0	0	NULL	NULL	NULL	Medium	run1		List2	Catch.wav	V_S	0		0	1	455759	150		0	0
Exp2	11	Exp2-11-1	59.937	1.0.0.167	2	right	zhaohaisong	-860678817	2.0.10.242	2.0.10.242	5-21-2019	2019-10-15 02:31:42	10:31:42	female	2.0.10.147	131	Red_C_2.bmp	1448	0		0	0	458278	0		0	0	NULL	NULL	NULL	Medium	run1	1	List2	A_T.wav	AV_T	0		1	1	458128	150		0	0
Exp2	11	Exp2-11-1	59.937	1.0.0.167	2	right	zhaohaisong	-860678817	2.0.10.242	2.0.10.242	5-21-2019	2019-10-15 02:31:42	10:31:42	female	2.0.10.147	132	Catch.bmp	1238	0		1	0	460947	0		0	0	NULL	NULL	NULL	Medium	run1	1	List2	A_T.wav	A_T	1	1	0	1	460797	150	1	858	461655
Exp2	11	Exp2-11-1	59.937	1.0.0.167	2	right	zhaohaisong	-860678817	2.0.10.242	2.0.10.242	5-21-2019	2019-10-15 02:31:42	10:31:42	female	2.0.10.147	133	Blue_S_2.bmp	1573	0		0	0	463333	0		0	0	NULL	NULL	NULL	Medium	run1	1	List2	Catch.wav	V_T	1	1	1	1	463183	150	1	928	464111
Exp2	11	Exp2-11-1	59.937	1.0.0.167	2	right	zhaohaisong	-860678817	2.0.10.242	2.0.10.242	5-21-2019	2019-10-15 02:31:42	10:31:42	female	2.0.10.147	134	Red_C_2.bmp	1223	0		0	0	466053	0		0	0	NULL	NULL	NULL	Medium	run1	1	List2	Catch.wav	V_T	1	1	0	1	465903	150	1	768	466671
Exp2	11	Exp2-11-1	59.937	1.0.0.167	2	right	zhaohaisong	-860678817	2.0.10.242	2.0.10.242	5-21-2019	2019-10-15 02:31:42	10:31:42	female	2.0.10.147	135	Catch.bmp	824	0		0	1	468439	0		0	0	NULL	NULL	NULL	Medium	run1	1	List2	A_T.wav	A_T	0		1	1	468288	151		0	0
Exp2	11	Exp2-11-1	59.937	1.0.0.167	2	right	zhaohaisong	-860678817	2.0.10.242	2.0.10.242	5-21-2019	2019-10-15 02:31:42	10:31:42	female	2.0.10.147	136	Red_C.bmp	1196	0		0	0	470474	0		0	0	NULL	NULL	NULL	Medium	run1	1	List2	A_T.wav	AV_T	1	1	0	1	470324	150	1	722	471046
Exp2	11	Exp2-11-1	59.937	1.0.0.167	2	right	zhaohaisong	-860678817	2.0.10.242	2.0.10.242	5-21-2019	2019-10-15 02:31:42	10:31:42	female	2.0.10.147	137	Blue_S.bmp	1436	0		0	1	472827	0		0	0	NULL	NULL	NULL	Medium	run1	1	List2	A_T.wav	AV_T	1	1	1	1	472676	151	1	979	473655
Exp2	11	Exp2-11-1	59.937	1.0.0.167	2	right	zhaohaisong	-860678817	2.0.10.242	2.0.10.242	5-21-2019	2019-10-15 02:31:42	10:31:42	female	2.0.10.147	138	Catch.bmp	1587	0		0	1	475413	0		0	0	NULL	NULL	NULL	Medium	run1	1	List2	A_T.wav	A_T	1	1	1	1	475262	151	1	977	476239
Exp2	11	Exp2-11-1	59.937	1.0.0.167	2	right	zhaohaisong	-860678817	2.0.10.242	2.0.10.242	5-21-2019	2019-10-15 02:31:42	10:31:42	female	2.0.10.147	139	Catch.bmp	979	0		0	0	478149	0		0	0	NULL	NULL	NULL	Medium	run1	1	List2	A_T.wav	A_T	1	1	0	1	477999	150	1	471	478470
Exp2	11	Exp2-11-1	59.937	1.0.0.167	2	right	zhaohaisong	-860678817	2.0.10.242	2.0.10.242	5-21-2019	2019-10-15 02:31:42	10:31:42	female	2.0.10.147	140	Catch.bmp	1167	0		0	0	480284	0		0	0	NULL	NULL	NULL	Medium	run1		List2	A_S.wav	A_S	0		0	1	480134	150		0	0
Exp2	11	Exp2-11-1	59.937	1.0.0.167	2	right	zhaohaisong	-860678817	2.0.10.242	2.0.10.242	5-21-2019	2019-10-15 02:31:42	10:31:42	female	2.0.10.147	141	Blue_C.bmp	1023	0		0	0	482670	0		0	0	NULL	NULL	NULL	Medium	run1		List2	A_S.wav	AV_S	0		0	1	482520	150		0	0
Exp2	11	Exp2-11-1	59.937	1.0.0.167	2	right	zhaohaisong	-860678817	2.0.10.242	2.0.10.242	5-21-2019	2019-10-15 02:31:42	10:31:42	female	2.0.10.147	142	Blue_C.bmp	1120	0		0	0	484906	0		0	0	NULL	NULL	NULL	Medium	run1		List2	A_S.wav	AV_S	0		0	1	484756	150		0	0
Exp2	11	Exp2-11-1	59.937	1.0.0.167	2	right	zhaohaisong	-860678817	2.0.10.242	2.0.10.242	5-21-2019	2019-10-15 02:31:42	10:31:42	female	2.0.10.147	143	Catch.bmp	976	0		0	1	487242	0		0	0	NULL	NULL	NULL	Medium	run1	1	List2	A_T.wav	A_T	1	1	1	1	487091	151	1	643	487734
Exp2	11	Exp2-11-1	59.937	1.0.0.167	2	right	zhaohaisong	-860678817	2.0.10.242	2.0.10.242	5-21-2019	2019-10-15 02:31:42	10:31:42	female	2.0.10.147	144	Red_C.bmp	1073	0		0	0	489377	0		0	0	NULL	NULL	NULL	Medium	run1	1	List2	Catch.wav	V_T	1	1	1	1	489227	150	1	603	489830
Exp2	11	Exp2-11-1	59.937	1.0.0.167	2	right	zhaohaisong	-860678817	2.0.10.242	2.0.10.242	5-21-2019	2019-10-15 02:31:42	10:31:42	female	2.0.10.147	145	Catch.bmp	1446	0		0	0	491613	0		0	0	NULL	NULL	NULL	Medium	run1	1	List2	A_T.wav	A_T	1	1	0	1	491463	150	1	1015	492478
Exp2	11	Exp2-11-1	59.937	1.0.0.167	2	right	zhaohaisong	-860678817	2.0.10.242	2.0.10.242	5-21-2019	2019-10-15 02:31:42	10:31:42	female	2.0.10.147	146	Catch.bmp	1353	0		1	0	494215	0		0	0	NULL	NULL	NULL	Medium	run1		List2	A_S.wav	A_S	0		0	1	494065	150		0	0
Exp2	11	Exp2-11-1	59.937	1.0.0.167	2	right	zhaohaisong	-860678817	2.0.10.242	2.0.10.242	5-21-2019	2019-10-15 02:31:42	10:31:42	female	2.0.10.147	147	Catch.bmp	906	0		0	0	496785	0		0	0	NULL	NULL	NULL	Medium	run1		List2	A_S.wav	A_S	0		0	1	496635	150		0	0
Exp2	11	Exp2-11-1	59.937	1.0.0.167	2	right	zhaohaisong	-860678817	2.0.10.242	2.0.10.242	5-21-2019	2019-10-15 02:31:42	10:31:42	female	2.0.10.147	148	Red_C.bmp	1319	0		0	0	498904	0		0	0	NULL	NULL	NULL	Medium	run1	1	List2	A_T.wav	AV_T	1	1	0	1	498754	150	1	1012	499766
Exp2	11	Exp2-11-1	59.937	1.0.0.167	2	right	zhaohaisong	-860678817	2.0.10.242	2.0.10.242	5-21-2019	2019-10-15 02:31:42	10:31:42	female	2.0.10.147	149	Red_C.bmp	1169	0		0	0	501373	0		0	0	NULL	NULL	NULL	Medium	run1	1	List2	Catch.wav	V_T	0		0	1	501223	150		0	0
Exp2	11	Exp2-11-1	59.937	1.0.0.167	2	right	zhaohaisong	-860678817	2.0.10.242	2.0.10.242	5-21-2019	2019-10-15 02:31:42	10:31:42	female	2.0.10.147	150	Red_C_2.bmp	981	0		0	0	503759	0		0	0	NULL	NULL	NULL	Medium	run1	1	List2	A_T.wav	AV_T	1	1	0	1	503609	150	1	542	504151
Exp2	11	Exp2-11-1	59.937	1.0.0.167	2	right	zhaohaisong	-860678817	2.0.10.242	2.0.10.242	5-21-2019	2019-10-15 02:31:42	10:31:42	female	2.0.10.147	151	Catch.bmp	1048	0		0	0	505894	0		0	0	NULL	NULL	NULL	Medium	run1	1	List2	A_T.wav	A_T	1	1	0	1	505744	150	1	415	506159
Exp2	11	Exp2-11-1	59.937	1.0.0.167	2	right	zhaohaisong	-860678817	2.0.10.242	2.0.10.242	5-21-2019	2019-10-15 02:31:42	10:31:42	female	2.0.10.147	152	Catch.bmp	1359	0		0	1	508097	0		0	0	NULL	NULL	NULL	Medium	run1	1	List2	A_T.wav	A_T	1	1	1	1	507946	151	1	476	508422
Exp2	11	Exp2-11-1	59.937	1.0.0.167	2	right	zhaohaisong	-860678817	2.0.10.242	2.0.10.242	5-21-2019	2019-10-15 02:31:42	10:31:42	female	2.0.10.147	153	Red_C_2.bmp	818	0		0	0	510616	0		0	0	NULL	NULL	NULL	Medium	run1	1	List2	A_T.wav	AV_T	1	1	0	1	510466	150	1	629	511095
Exp2	11	Exp2-11-1	59.937	1.0.0.167	2	right	zhaohaisong	-860678817	2.0.10.242	2.0.10.242	5-21-2019	2019-10-15 02:31:42	10:31:42	female	2.0.10.147	154	Catch.bmp	1181	0		0	1	512585	0		0	0	NULL	NULL	NULL	Medium	run1	1	List2	A_T.wav	A_T	1	1	1	1	512434	151	1	1267	513701
Exp2	11	Exp2-11-1	59.937	1.0.0.167	2	right	zhaohaisong	-860678817	2.0.10.242	2.0.10.242	5-21-2019	2019-10-15 02:31:42	10:31:42	female	2.0.10.147	155	Red_C_2.bmp	1027	0		0	0	514920	0		0	0	NULL	NULL	NULL	Medium	run1	1	List2	Catch.wav	V_T	1	1	1	1	514770	150	1	603	515373
Exp2	11	Exp2-11-1	59.937	1.0.0.167	2	right	zhaohaisong	-860678817	2.0.10.242	2.0.10.242	5-21-2019	2019-10-15 02:31:42	10:31:42	female	2.0.10.147	156	Blue_S_2.bmp	937	0		0	0	517106	0		0	0	NULL	NULL	NULL	Medium	run1	1	List2	Catch.wav	V_T	1	1	0	1	516956	150	1	641	517597
Exp2	11	Exp2-11-1	59.937	1.0.0.167	2	right	zhaohaisong	-860678817	2.0.10.242	2.0.10.242	5-21-2019	2019-10-15 02:31:42	10:31:42	female	2.0.10.147	157	Catch.bmp	1261	0		0	1	519192	0		0	0	NULL	NULL	NULL	Medium	run1		List2	A_S.wav	A_S	0		1	1	519041	151		0	0
Exp2	11	Exp2-11-1	59.937	1.0.0.167	2	right	zhaohaisong	-860678817	2.0.10.242	2.0.10.242	5-21-2019	2019-10-15 02:31:42	10:31:42	female	2.0.10.147	158	Catch.bmp	1411	0		0	0	521661	0		0	0	NULL	NULL	NULL	Medium	run1	1	List2	A_T.wav	A_T	1	1	0	1	521511	150	1	654	522165
Exp2	11	Exp2-11-1	59.937	1.0.0.167	2	right	zhaohaisong	-860678817	2.0.10.242	2.0.10.242	5-21-2019	2019-10-15 02:31:42	10:31:42	female	2.0.10.147	159	Catch.bmp	1004	0		0	0	524230	0		0	0	NULL	NULL	NULL	Medium	run1		List2	A_S.wav	A_S	0		0	1	524080	150		0	0
Exp2	11	Exp2-11-1	59.937	1.0.0.167	2	right	zhaohaisong	-860678817	2.0.10.242	2.0.10.242	5-21-2019	2019-10-15 02:31:42	10:31:42	female	2.0.10.147	160	Catch.bmp	951	0		0	0	526449	0		0	0	NULL	NULL	NULL	Medium	run1	1	List2	A_T.wav	A_T	1	1	0	1	526299	150	1	570	526869
Exp2	11	Exp2-11-1	59.937	1.0.0.167	2	right	zhaohaisong	-860678817	2.0.10.242	2.0.10.242	5-21-2019	2019-10-15 02:31:42	10:31:42	female	2.0.10.147	161	Blue_S_2.bmp	996	0		0	0	528551	0		0	0	NULL	NULL	NULL	Medium	run1	1	List2	Catch.wav	V_T	1	1	1	1	528401	150	1	1029	529430
Exp2	11	Exp2-11-1	59.937	1.0.0.167	2	right	zhaohaisong	-860678817	2.0.10.242	2.0.10.242	5-21-2019	2019-10-15 02:31:42	10:31:42	female	2.0.10.147	162	Blue_S.bmp	1177	0		0	1	530704	0		0	0	NULL	NULL	NULL	Medium	run1	1	List2	Catch.wav	V_T	0		0	1	530553	151		0	0
Exp2	11	Exp2-11-1	59.937	1.0.0.167	2	right	zhaohaisong	-860678817	2.0.10.242	2.0.10.242	5-21-2019	2019-10-15 02:31:42	10:31:42	female	2.0.10.147	163	Red_C_2.bmp	1396	0		0	0	533089	0		0	0	NULL	NULL	NULL	Medium	run1	1	List2	Catch.wav	V_T	1	1	0	1	532939	150	1	498	533437
Exp2	11	Exp2-11-1	59.937	1.0.0.167	2	right	zhaohaisong	-860678817	2.0.10.242	2.0.10.242	5-21-2019	2019-10-15 02:31:42	10:31:42	female	2.0.10.147	164	Red_S_2.bmp	1210	0		0	0	535642	0		0	0	NULL	NULL	NULL	Medium	run1		List2	A_S.wav	AV_S	0		0	1	535492	150	1	346	535838
Exp2	11	Exp2-11-1	59.937	1.0.0.167	2	right	zhaohaisong	-860678817	2.0.10.242	2.0.10.242	5-21-2019	2019-10-15 02:31:42	10:31:42	female	2.0.10.147	165	Red_S_2.bmp	1239	0		0	0	538011	0		0	0	NULL	NULL	NULL	Medium	run1		List2	A_S.wav	AV_S	0		0	1	537861	150	1	376	538237
Exp2	11	Exp2-11-1	59.937	1.0.0.167	2	right	zhaohaisong	-860678817	2.0.10.242	2.0.10.242	5-21-2019	2019-10-15 02:31:42	10:31:42	female	2.0.10.147	166	Blue_S.bmp	1586	0		0	0	540397	0		0	0	NULL	NULL	NULL	Medium	run1	1	List2	A_T.wav	AV_T	0		0	1	540247	150		0	0
Exp2	11	Exp2-11-1	59.937	1.0.0.167	2	right	zhaohaisong	-860678817	2.0.10.242	2.0.10.242	5-21-2019	2019-10-15 02:31:42	10:31:42	female	2.0.10.147	167	Red_C_2.bmp	1052	0		0	0	543183	0		0	0	NULL	NULL	NULL	Medium	run1	1	List2	A_T.wav	AV_T	1	1	0	1	543033	150	1	604	543637
Exp2	11	Exp2-11-1	59.937	1.0.0.167	2	right	zhaohaisong	-860678817	2.0.10.242	2.0.10.242	5-21-2019	2019-10-15 02:31:42	10:31:42	female	2.0.10.147	168	Blue_C.bmp	903	0		1	0	545385	0		0	0	NULL	NULL	NULL	Medium	Run1		List2	Catch.wav	V_S	0		1	1	545235	150		0	0
Exp2	11	Exp2-11-1	59.937	1.0.0.167	2	right	zhaohaisong	-860678817	2.0.10.242	2.0.10.242	5-21-2019	2019-10-15 02:31:42	10:31:42	female	2.0.10.147	169	Catch.bmp	1024	0		0	0	547521	0		0	0	NULL	NULL	NULL	Medium	run1		List2	A_S.wav	A_S	0		0	1	547371	150		0	0
Exp2	11	Exp2-11-1	59.937	1.0.0.167	2	right	zhaohaisong	-860678817	2.0.10.242	2.0.10.242	5-21-2019	2019-10-15 02:31:42	10:31:42	female	2.0.10.147	170	Blue_S_2.bmp	1134	0		0	0	549757	0		0	0	NULL	NULL	NULL	Medium	run1	1	List2	Catch.wav	V_T	0		0	2	549607	150		0	0
Exp2	11	Exp2-11-1	59.937	1.0.0.167	2	right	zhaohaisong	-860678817	2.0.10.242	2.0.10.242	5-21-2019	2019-10-15 02:31:42	10:31:42	female	2.0.10.147	171	Catch.bmp	1417	0		0	0	552109	0		0	0	NULL	NULL	NULL	Medium	run1		List2	A_S.wav	A_S	0		1	1	551959	150		0	0
Exp2	11	Exp2-11-1	59.937	1.0.0.167	2	right	zhaohaisong	-860678817	2.0.10.242	2.0.10.242	5-21-2019	2019-10-15 02:31:42	10:31:42	female	2.0.10.147	172	Catch.bmp	1093	0		0	0	554745	0		0	0	NULL	NULL	NULL	Medium	run1		List2	A_S.wav	A_S	0		0	1	554595	150		0	0
Exp2	11	Exp2-11-1	59.937	1.0.0.167	2	right	zhaohaisong	-860678817	2.0.10.242	2.0.10.242	5-21-2019	2019-10-15 02:31:42	10:31:42	female	2.0.10.147	173	Blue_S_2.bmp	1082	0		0	1	557048	0		0	0	NULL	NULL	NULL	Medium	run1	1	List2	A_T.wav	AV_T	0		1	1	556897	151		0	0
Exp2	11	Exp2-11-1	59.937	1.0.0.167	2	right	zhaohaisong	-860678817	2.0.10.242	2.0.10.242	5-21-2019	2019-10-15 02:31:42	10:31:42	female	2.0.10.147	174	Blue_S_2.bmp	1545	0		0	0	559333	0		0	0	NULL	NULL	NULL	Medium	run1	1	List2	Catch.wav	V_T	0		1	1	559183	150		0	0
Exp2	11	Exp2-11-1	59.937	1.0.0.167	2	right	zhaohaisong	-860678817	2.0.10.242	2.0.10.242	5-21-2019	2019-10-15 02:31:42	10:31:42	female	2.0.10.147	175	Red_C_2.bmp	1161	0		0	0	562103	0		0	0	NULL	NULL	NULL	Medium	run1	1	List2	A_T.wav	AV_T	1	1	0	1	561953	150	1	411	562364
Exp2	11	Exp2-11-1	59.937	1.0.0.167	2	right	zhaohaisong	-860678817	2.0.10.242	2.0.10.242	5-21-2019	2019-10-15 02:31:42	10:31:42	female	2.0.10.147	176	Red_C.bmp	922	0		0	0	564422	0		0	0	NULL	NULL	NULL	Medium	run1	1	List2	Catch.wav	V_T	1	1	0	1	564272	150	1	804	565076
Exp2	11	Exp2-11-1	59.937	1.0.0.167	2	right	zhaohaisong	-860678817	2.0.10.242	2.0.10.242	5-21-2019	2019-10-15 02:31:42	10:31:42	female	2.0.10.147	177	Red_C_2.bmp	1501	0		0	0	566491	0		0	0	NULL	NULL	NULL	Medium	run1	1	List2	A_T.wav	AV_T	1	1	1	1	566341	150	1	1511	567852
Exp2	11	Exp2-11-1	59.937	1.0.0.167	2	right	zhaohaisong	-860678817	2.0.10.242	2.0.10.242	5-21-2019	2019-10-15 02:31:42	10:31:42	female	2.0.10.147	178	Red_C_2.bmp	1315	0		0	1	569144	0		0	0	NULL	NULL	NULL	Medium	run1	1	List2	A_T.wav	AV_T	1	1	1	1	568993	151	1	715	569708
Exp2	11	Exp2-11-1	59.937	1.0.0.167	2	right	zhaohaisong	-860678817	2.0.10.242	2.0.10.242	5-21-2019	2019-10-15 02:31:42	10:31:42	female	2.0.10.147	179	Catch.bmp	1455	0		0	0	571613	0		0	0	NULL	NULL	NULL	Medium	run1	1	List2	A_T.wav	A_T	0		0	1	571463	150		0	0
Exp2	11	Exp2-11-1	59.937	1.0.0.167	2	right	zhaohaisong	-860678817	2.0.10.242	2.0.10.242	5-21-2019	2019-10-15 02:31:42	10:31:42	female	2.0.10.147	180	Catch.bmp	1537	0		0	0	574282	0		0	0	NULL	NULL	NULL	Medium	run1	1	List2	A_T.wav	A_T	1	1	0	1	574132	150	1	1321	575453
Exp2	11	Exp2-11-1	59.937	1.0.0.167	2	right	zhaohaisong	-860678817	2.0.10.242	2.0.10.242	5-21-2019	2019-10-15 02:31:42	10:31:42	female	2.0.10.147	181	Blue_S_2.bmp	1218	0		0	0	576968	0		0	0	NULL	NULL	NULL	Medium	run1	1	List2	A_T.wav	AV_T	1	1	0	1	576818	150	1	330	577148
Exp2	11	Exp2-11-1	59.937	1.0.0.167	2	right	zhaohaisong	-860678817	2.0.10.242	2.0.10.242	5-21-2019	2019-10-15 02:31:42	10:31:42	female	2.0.10.147	182	Red_C.bmp	1584	0		0	1	579338	0		0	0	NULL	NULL	NULL	Medium	run1	1	List2	A_T.wav	AV_T	1	1	1	1	579187	151	1	497	579684
Exp2	11	Exp2-11-1	59.937	1.0.0.167	2	right	zhaohaisong	-860678817	2.0.10.242	2.0.10.242	5-21-2019	2019-10-15 02:31:42	10:31:42	female	2.0.10.147	183	Red_S_2.bmp	1087	0		0	0	582074	0		0	0	NULL	NULL	NULL	Medium	run1		List2	A_S.wav	AV_S	0		0	2	581924	150	1	408	582332
Exp2	11	Exp2-11-1	59.937	1.0.0.167	2	right	zhaohaisong	-860678817	2.0.10.242	2.0.10.242	5-21-2019	2019-10-15 02:31:42	10:31:42	female	2.0.10.147	184	Blue_S_2.bmp	1225	0		0	0	584309	0		0	0	NULL	NULL	NULL	Medium	run1	1	List2	A_T.wav	AV_T	0		0	1	584159	150		0	0
Exp2	11	Exp2-11-1	59.937	1.0.0.167	2	right	zhaohaisong	-860678817	2.0.10.242	2.0.10.242	5-21-2019	2019-10-15 02:31:42	10:31:42	female	2.0.10.147	185	Blue_S.bmp	865	0		0	0	586745	0		0	0	NULL	NULL	NULL	Medium	run1	1	List2	A_T.wav	AV_T	0		0	1	586595	150		0	0
Exp2	11	Exp2-11-1	59.937	1.0.0.167	2	right	zhaohaisong	-860678817	2.0.10.242	2.0.10.242	5-21-2019	2019-10-15 02:31:42	10:31:42	female	2.0.10.147	186	Blue_S_2.bmp	1029	0		0	0	588831	0		0	0	NULL	NULL	NULL	Medium	run1	1	List2	Catch.wav	V_T	1	1	0	1	588681	150	1	571	589252
Exp2	11	Exp2-11-1	59.937	1.0.0.167	2	right	zhaohaisong	-860678817	2.0.10.242	2.0.10.242	5-21-2019	2019-10-15 02:31:42	10:31:42	female	2.0.10.147	187	Blue_S.bmp	1482	0		0	0	591016	0		0	0	NULL	NULL	NULL	Medium	run1	1	List2	Catch.wav	V_T	1	1	0	1	590866	150	1	1562	592428
Exp2	11	Exp2-11-1	59.937	1.0.0.167	2	right	zhaohaisong	-860678817	2.0.10.242	2.0.10.242	5-21-2019	2019-10-15 02:31:42	10:31:42	female	2.0.10.147	188	Catch.bmp	1426	0		0	0	593652	0		0	0	NULL	NULL	NULL	Medium	run1	1	List2	A_T.wav	A_T	0		1	1	593502	150		0	0
Exp2	11	Exp2-11-1	59.937	1.0.0.167	2	right	zhaohaisong	-860678817	2.0.10.242	2.0.10.242	5-21-2019	2019-10-15 02:31:42	10:31:42	female	2.0.10.147	189	Catch.bmp	1283	0		0	1	596289	0		0	0	NULL	NULL	NULL	Medium	run1		List2	A_S.wav	A_S	0		0	1	596138	151		0	0
Exp2	11	Exp2-11-1	59.937	1.0.0.167	2	right	zhaohaisong	-860678817	2.0.10.242	2.0.10.242	5-21-2019	2019-10-15 02:31:42	10:31:42	female	2.0.10.147	190	Blue_C_2.bmp	988	0		0	0	598791	0		0	0	NULL	NULL	NULL	Medium	run1		List2	A_S.wav	AV_S	0		0	1	598641	150		0	0
Exp2	11	Exp2-11-1	59.937	1.0.0.167	2	right	zhaohaisong	-860678817	2.0.10.242	2.0.10.242	5-21-2019	2019-10-15 02:31:42	10:31:42	female	2.0.10.147	191	Red_C.bmp	842	0		0	0	600993	0		0	0	NULL	NULL	NULL	Medium	run1	1	List2	Catch.wav	V_T	0		1	1	600843	150		0	0
Exp2	11	Exp2-11-1	59.937	1.0.0.167	2	right	zhaohaisong	-860678817	2.0.10.242	2.0.10.242	5-21-2019	2019-10-15 02:31:42	10:31:42	female	2.0.10.147	192	Catch.bmp	1350	0		0	1	603046	0		0	0	NULL	NULL	NULL	Medium	run1	1	List2	A_T.wav	A_T	0		1	1	602895	151		0	0
Exp2	11	Exp2-11-1	59.937	1.0.0.167	2	right	zhaohaisong	-860678817	2.0.10.242	2.0.10.242	5-21-2019	2019-10-15 02:31:42	10:31:42	female	2.0.10.147	193	Catch.bmp	960	0		0	0	605598	0		0	0	NULL	NULL	NULL	Medium	run1		List2	A_S.wav	A_S	0		0	1	605448	150		0	0
Exp2	11	Exp2-11-1	59.937	1.0.0.167	2	right	zhaohaisong	-860678817	2.0.10.242	2.0.10.242	5-21-2019	2019-10-15 02:31:42	10:31:42	female	2.0.10.147	194	Red_C.bmp	1414	0		0	0	607767	0		0	0	NULL	NULL	NULL	Medium	run1	1	List2	A_T.wav	AV_T	1	1	0	1	607617	150	1	594	608211
Exp2	11	Exp2-11-1	59.937	1.0.0.167	2	right	zhaohaisong	-860678817	2.0.10.242	2.0.10.242	5-21-2019	2019-10-15 02:31:42	10:31:42	female	2.0.10.147	195	Red_C_2.bmp	1251	0		1	0	610336	0		0	0	NULL	NULL	NULL	Medium	run1	1	List2	Catch.wav	V_T	1	1	1	1	610186	150	1	585	610771
Exp2	11	Exp2-11-1	59.937	1.0.0.167	2	right	zhaohaisong	-860678817	2.0.10.242	2.0.10.242	5-21-2019	2019-10-15 02:31:42	10:31:42	female	2.0.10.147	196	Blue_S_2.bmp	1272	0		0	0	612739	0		0	0	NULL	NULL	NULL	Medium	run1	1	List2	A_T.wav	AV_T	1	1	0	1	612589	150	1	886	613475
Exp2	11	Exp2-11-1	59.937	1.0.0.167	2	right	zhaohaisong	-860678817	2.0.10.242	2.0.10.242	5-21-2019	2019-10-15 02:31:42	10:31:42	female	2.0.10.147	197	Red_C.bmp	1589	0		0	0	615158	0		0	0	NULL	NULL	NULL	Medium	run1	1	List2	Catch.wav	V_T	1	1	1	1	615008	150	1	627	615635
Exp2	11	Exp2-11-1	59.937	1.0.0.167	2	right	zhaohaisong	-860678817	2.0.10.242	2.0.10.242	5-21-2019	2019-10-15 02:31:42	10:31:42	female	2.0.10.147	198	Blue_S_2.bmp	1525	0		0	0	617894	0		0	0	NULL	NULL	NULL	Medium	run1	1	List2	Catch.wav	V_T	1	1	0	1	617744	150	1	587	618331
Exp2	11	Exp2-11-1	59.937	1.0.0.167	2	right	zhaohaisong	-860678817	2.0.10.242	2.0.10.242	5-21-2019	2019-10-15 02:31:42	10:31:42	female	2.0.10.147	199	Red_C.bmp	1390	0		1	0	620580	0		0	0	NULL	NULL	NULL	Medium	run1	1	List2	A_T.wav	AV_T	1	1	1	1	620430	150	1	725	621155
Exp2	11	Exp2-11-1	59.937	1.0.0.167	2	right	zhaohaisong	-860678817	2.0.10.242	2.0.10.242	5-21-2019	2019-10-15 02:31:42	10:31:42	female	2.0.10.147	200	Blue_S.bmp	930	0		0	0	623133	0		0	0	NULL	NULL	NULL	Medium	run1	1	List2	A_T.wav	AV_T	1	1	0	1	622983	150	1	1076	624059
Exp2	11	Exp2-11-1	59.937	1.0.0.167	2	right	zhaohaisong	-860678817	2.0.10.242	2.0.10.242	5-21-2019	2019-10-15 02:31:42	10:31:42	female	2.0.10.147	201	Red_C.bmp	1336	0		0	0	625285	0		0	0	NULL	NULL	NULL	Medium	run1	1	List2	A_T.wav	AV_T	1	1	0	1	625135	150	1	876	626011
Exp2	11	Exp2-11-1	59.937	1.0.0.167	2	right	zhaohaisong	-860678817	2.0.10.242	2.0.10.242	5-21-2019	2019-10-15 02:31:42	10:31:42	female	2.0.10.147	202	Catch.bmp	1101	0		0	0	627771	0		0	0	NULL	NULL	NULL	Medium	run1	1	List2	A_T.wav	A_T	0		0	1	627621	150		0	0
Exp2	11	Exp2-11-1	59.937	1.0.0.167	2	right	zhaohaisong	-860678817	2.0.10.242	2.0.10.242	5-21-2019	2019-10-15 02:31:42	10:31:42	female	2.0.10.147	203	Catch.bmp	876	0		0	0	630090	0		0	0	NULL	NULL	NULL	Medium	run1		List2	A_S.wav	A_S	0		0	1	629940	150		0	0
Exp2	11	Exp2-11-1	59.937	1.0.0.167	2	right	zhaohaisong	-860678817	2.0.10.242	2.0.10.242	5-21-2019	2019-10-15 02:31:42	10:31:42	female	2.0.10.147	204	Catch.bmp	955	0		0	1	632193	0		0	0	NULL	NULL	NULL	Medium	run1	1	List2	A_T.wav	A_T	1	1	1	1	632042	151	1	1105	633147
Exp2	11	Exp2-11-1	59.937	1.0.0.167	2	right	zhaohaisong	-860678817	2.0.10.242	2.0.10.242	5-21-2019	2019-10-15 02:31:42	10:31:42	female	2.0.10.147	205	Blue_C.bmp	1092	0		0	0	634378	0		0	0	NULL	NULL	NULL	Medium	run1		List2	A_S.wav	AV_S	0		0	1	634228	150	1	175	634403
Exp2	11	Exp2-11-1	59.937	1.0.0.167	2	right	zhaohaisong	-860678817	2.0.10.242	2.0.10.242	5-21-2019	2019-10-15 02:31:42	10:31:42	female	2.0.10.147	206	Blue_C.bmp	1273	0		0	1	636631	0		0	0	NULL	NULL	NULL	Medium	run1		List2	A_S.wav	AV_S	0		1	1	636480	151		0	0
Exp2	11	Exp2-11-1	59.937	1.0.0.167	2	right	zhaohaisong	-860678817	2.0.10.242	2.0.10.242	5-21-2019	2019-10-15 02:31:42	10:31:42	female	2.0.10.147	207	Catch.bmp	1529	0		1	0	639116	0		0	0	NULL	NULL	NULL	Medium	run1	1	List2	A_T.wav	A_T	0		0	1	638966	150		0	0
Exp2	11	Exp2-11-1	59.937	1.0.0.167	2	right	zhaohaisong	-860678817	2.0.10.242	2.0.10.242	5-21-2019	2019-10-15 02:31:42	10:31:42	female	2.0.10.147	208	Catch.bmp	1461	0		0	1	641853	0		0	0	NULL	NULL	NULL	Medium	run1	1	List2	A_T.wav	A_T	1	1	1	1	641702	151	1	540	642242
Exp2	11	Exp2-11-1	59.937	1.0.0.167	2	right	zhaohaisong	-860678817	2.0.10.242	2.0.10.242	5-21-2019	2019-10-15 02:31:42	10:31:42	female	2.0.10.147	209	Catch.bmp	801	0		0	0	644472	0		0	0	NULL	NULL	NULL	Medium	run1		List2	A_S.wav	A_S	0		0	1	644322	150		0	0
Exp2	11	Exp2-11-1	59.937	1.0.0.167	2	right	zhaohaisong	-860678817	2.0.10.242	2.0.10.242	5-21-2019	2019-10-15 02:31:42	10:31:42	female	2.0.10.147	210	Catch.bmp	1274	0		0	0	646491	0		0	0	NULL	NULL	NULL	Medium	run1	1	List2	A_T.wav	A_T	1	1	0	1	646341	150	1	653	646994
Exp2	11	Exp2-11-1	59.937	1.0.0.167	2	right	zhaohaisong	-860678817	2.0.10.242	2.0.10.242	5-21-2019	2019-10-15 02:31:42	10:31:42	female	2.0.10.147	211	Blue_S.bmp	1197	0		0	0	648927	0		0	0	NULL	NULL	NULL	Medium	run1	1	List2	Catch.wav	V_T	1	1	0	1	648777	150	1	1153	649930
Exp2	11	Exp2-11-1	59.937	1.0.0.167	2	right	zhaohaisong	-860678817	2.0.10.242	2.0.10.242	5-21-2019	2019-10-15 02:31:42	10:31:42	female	2.0.10.147	212	Blue_S.bmp	1385	0		0	0	651279	0		0	0	NULL	NULL	NULL	Medium	run1	1	List2	A_T.wav	AV_T	1	1	1	1	651129	150	1	801	651930
Exp2	11	Exp2-11-1	59.937	1.0.0.167	2	right	zhaohaisong	-860678817	2.0.10.242	2.0.10.242	5-21-2019	2019-10-15 02:31:42	10:31:42	female	2.0.10.147	213	Red_S_2.bmp	892	0		0	0	653815	0		0	0	NULL	NULL	NULL	Medium	run1		List2	A_S.wav	AV_S	0		0	1	653665	150		0	0
Exp2	11	Exp2-11-1	59.937	1.0.0.167	2	right	zhaohaisong	-860678817	2.0.10.242	2.0.10.242	5-21-2019	2019-10-15 02:31:42	10:31:42	female	2.0.10.147	214	Blue_S.bmp	837	0		0	0	655917	0		0	0	NULL	NULL	NULL	Medium	run1	1	List2	Catch.wav	V_T	1	1	1	1	655767	150	1	539	656306
Exp2	11	Exp2-11-1	59.937	1.0.0.167	2	right	zhaohaisong	-860678817	2.0.10.242	2.0.10.242	5-21-2019	2019-10-15 02:31:42	10:31:42	female	2.0.10.147	215	Blue_S_2.bmp	1332	0		0	0	657903	0		0	0	NULL	NULL	NULL	Medium	run1	1	List2	A_T.wav	AV_T	1	1	0	2	657753	150	1	577	658330
Exp2	11	Exp2-11-1	59.937	1.0.0.167	2	right	zhaohaisong	-860678817	2.0.10.242	2.0.10.242	5-21-2019	2019-10-15 02:31:42	10:31:42	female	2.0.10.147	216	Red_C.bmp	1409	0		0	1	660389	0		0	0	NULL	NULL	NULL	Medium	run1	1	List2	Catch.wav	V_T	1	1	1	1	660238	151	1	588	660826
Exp2	11	Exp2-11-1	59.937	1.0.0.167	2	right	zhaohaisong	-860678817	2.0.10.242	2.0.10.242	5-21-2019	2019-10-15 02:31:42	10:31:42	female	2.0.10.147	217	Red_C.bmp	1587	0		0	0	662958	0		0	0	NULL	NULL	NULL	Medium	run1	1	List2	Catch.wav	V_T	1	1	0	1	662808	150	1	554	663362
Exp2	11	Exp2-11-1	59.937	1.0.0.167	2	right	zhaohaisong	-860678817	2.0.10.242	2.0.10.242	5-21-2019	2019-10-15 02:31:42	10:31:42	female	2.0.10.147	218	Red_C_2.bmp	886	0		0	0	665694	0		0	0	NULL	NULL	NULL	Medium	run1	1	List2	Catch.wav	V_T	1	1	0	1	665544	150	1	675	666219
Exp2	11	Exp2-11-1	59.937	1.0.0.167	2	right	zhaohaisong	-860678817	2.0.10.242	2.0.10.242	5-21-2019	2019-10-15 02:31:42	10:31:42	female	2.0.10.147	219	Red_C.bmp	1255	0		0	1	667730	0		0	0	NULL	NULL	NULL	Medium	run1	1	List2	Catch.wav	V_T	1	1	1	1	667579	151	1	944	668523
Exp2	11	Exp2-11-1	59.937	1.0.0.167	2	right	zhaohaisong	-860678817	2.0.10.242	2.0.10.242	5-21-2019	2019-10-15 02:31:42	10:31:42	female	2.0.10.147	220	Blue_S.bmp	1344	0		0	0	670132	0		0	0	NULL	NULL	NULL	Medium	run1	1	List2	Catch.wav	V_T	1	1	0	1	669982	150	1	868	670850
Exp2	11	Exp2-11-1	59.937	1.0.0.167	2	right	zhaohaisong	-860678817	2.0.10.242	2.0.10.242	5-21-2019	2019-10-15 02:31:42	10:31:42	female	2.0.10.147	221	Catch.bmp	969	0		0	0	672635	967		0	0	NULL	NULL	NULL	Medium	run1	1	List2	A_T.wav	A_T	0	1	0	1	672485	150		0	0
Exp2	11	Exp2-11-1	59.937	1.0.0.167	2	right	zhaohaisong	-860678817	2.0.10.242	2.0.10.242	5-21-2019	2019-10-15 02:31:42	10:31:42	female	2.0.10.147	222	Catch.bmp	1119	0		0	0	677807	0		0	0	NULL	NULL	NULL	Medium	run1	1	List2	A_T.wav	A_T	0		0	1	677657	150		0	0
Exp2	11	Exp2-11-1	59.937	1.0.0.167	2	right	zhaohaisong	-860678817	2.0.10.242	2.0.10.242	5-21-2019	2019-10-15 02:31:42	10:31:42	female	2.0.10.147	223	Catch.bmp	838	0		0	1	680143	0		0	0	NULL	NULL	NULL	Medium	run1	1	List2	A_T.wav	A_T	1	1	1	1	679992	151	1	954	680946
Exp2	11	Exp2-11-1	59.937	1.0.0.167	2	right	zhaohaisong	-860678817	2.0.10.242	2.0.10.242	5-21-2019	2019-10-15 02:31:42	10:31:42	female	2.0.10.147	224	Blue_S.bmp	1473	0		0	0	682178	0		0	0	NULL	NULL	NULL	Medium	run1	1	List2	Catch.wav	V_T	1	1	0	1	682028	150	1	774	682802
Exp2	11	Exp2-11-1	59.937	1.0.0.167	2	right	zhaohaisong	-860678817	2.0.10.242	2.0.10.242	5-21-2019	2019-10-15 02:31:42	10:31:42	female	2.0.10.147	225	Blue_S.bmp	1077	0		0	0	684814	0		0	0	NULL	NULL	NULL	Medium	run1	1	List2	A_T.wav	AV_T	1	1	1	1	684664	150	1	521	685185
Exp2	11	Exp2-11-1	59.937	1.0.0.167	2	right	zhaohaisong	-860678817	2.0.10.242	2.0.10.242	5-21-2019	2019-10-15 02:31:42	10:31:42	female	2.0.10.147	226	Catch.bmp	800	0		0	0	687050	0		0	0	NULL	NULL	NULL	Medium	run1	1	List2	A_T.wav	A_T	1	1	0	1	686900	150	1	677	687577
Exp2	11	Exp2-11-1	59.937	1.0.0.167	2	right	zhaohaisong	-860678817	2.0.10.242	2.0.10.242	5-21-2019	2019-10-15 02:31:42	10:31:42	female	2.0.10.147	227	Red_C_2.bmp	1277	0		0	0	689002	0		0	0	NULL	NULL	NULL	Medium	run1	1	List2	Catch.wav	V_T	1	1	0	1	688852	150	1	741	689593
Exp2	11	Exp2-11-1	59.937	1.0.0.167	2	right	zhaohaisong	-860678817	2.0.10.242	2.0.10.242	5-21-2019	2019-10-15 02:31:42	10:31:42	female	2.0.10.147	228	Red_C.bmp	1075	0		0	1	691438	0		0	0	NULL	NULL	NULL	Medium	run1	1	List2	Catch.wav	V_T	1	1	1	1	691287	151	1	538	691825
Exp2	11	Exp2-11-1	59.937	1.0.0.167	2	right	zhaohaisong	-860678817	2.0.10.242	2.0.10.242	5-21-2019	2019-10-15 02:31:42	10:31:42	female	2.0.10.147	229	Blue_S_2.bmp	1515	0		0	0	693673	0		0	0	NULL	NULL	NULL	Medium	run1	1	List2	Catch.wav	V_T	1	1	0	1	693523	150	1	534	694057
Exp2	11	Exp2-11-1	59.937	1.0.0.167	2	right	zhaohaisong	-860678817	2.0.10.242	2.0.10.242	5-21-2019	2019-10-15 02:31:42	10:31:42	female	2.0.10.147	230	Blue_S_2.bmp	1379	0		0	0	696343	0		0	0	NULL	NULL	NULL	Medium	run1	1	List2	Catch.wav	V_T	1	1	0	1	696193	150	1	464	696657
Exp2	11	Exp2-11-1	59.937	1.0.0.167	2	right	zhaohaisong	-860678817	2.0.10.242	2.0.10.242	5-21-2019	2019-10-15 02:31:42	10:31:42	female	2.0.10.147	231	Red_S_2.bmp	1064	0		0	0	698879	0		0	0	NULL	NULL	NULL	Medium	run1		List2	Catch.wav	V_S	0		0	1	698729	150	1	505	699234
Exp2	11	Exp2-11-1	59.937	1.0.0.167	2	right	zhaohaisong	-860678817	2.0.10.242	2.0.10.242	5-21-2019	2019-10-15 02:31:42	10:31:42	female	2.0.10.147	232	Blue_C_2.bmp	1483	0		0	0	701098	0		0	0	NULL	NULL	NULL	Medium	run1		List2	A_S.wav	AV_S	0		0	1	700948	150		0	0
Exp2	11	Exp2-11-1	59.937	1.0.0.167	2	right	zhaohaisong	-860678817	2.0.10.242	2.0.10.242	5-21-2019	2019-10-15 02:31:42	10:31:42	female	2.0.10.147	233	Red_C_2.bmp	914	0		0	0	703784	0		0	0	NULL	NULL	NULL	Medium	run1	1	List2	Catch.wav	V_T	0		0	1	703634	150		0	0
Exp2	11	Exp2-11-1	59.937	1.0.0.167	2	right	zhaohaisong	-860678817	2.0.10.242	2.0.10.242	5-21-2019	2019-10-15 02:31:42	10:31:42	female	2.0.10.147	234	Blue_S.bmp	1366	0		0	0	705919	0		0	0	NULL	NULL	NULL	Medium	run1	1	List2	Catch.wav	V_T	1	1	0	1	705769	150	1	888	706657
Exp2	11	Exp2-11-1	59.937	1.0.0.167	2	right	zhaohaisong	-860678817	2.0.10.242	2.0.10.242	5-21-2019	2019-10-15 02:31:42	10:31:42	female	2.0.10.147	235	Catch.bmp	1196	0		0	0	708439	0		0	0	NULL	NULL	NULL	Medium	run1	1	List2	A_T.wav	A_T	0		0	2	708289	150		0	0
Exp2	11	Exp2-11-1	59.937	1.0.0.167	2	right	zhaohaisong	-860678817	2.0.10.242	2.0.10.242	5-21-2019	2019-10-15 02:31:42	10:31:42	female	2.0.10.147	236	Red_C.bmp	804	0		0	0	710858	0		0	0	NULL	NULL	NULL	Medium	run1	1	List2	A_T.wav	AV_T	1	1	0	1	710708	150	1	517	711225
Exp2	11	Exp2-11-1	59.937	1.0.0.167	2	right	zhaohaisong	-860678817	2.0.10.242	2.0.10.242	5-21-2019	2019-10-15 02:31:42	10:31:42	female	2.0.10.147	237	Blue_S.bmp	1269	0		0	0	712810	0		0	0	NULL	NULL	NULL	Medium	run1	1	List2	A_T.wav	AV_T	1	1	0	1	712660	150	1	678	713338
Exp2	11	Exp2-11-1	59.937	1.0.0.167	2	right	zhaohaisong	-860678817	2.0.10.242	2.0.10.242	5-21-2019	2019-10-15 02:31:42	10:31:42	female	2.0.10.147	238	Red_C_2.bmp	1128	0		0	0	715229	0		0	0	NULL	NULL	NULL	Medium	run1	1	List2	Catch.wav	V_T	0		1	1	715079	150		0	0
Exp2	11	Exp2-11-1	59.937	1.0.0.167	2	right	zhaohaisong	-860678817	2.0.10.242	2.0.10.242	5-21-2019	2019-10-15 02:31:42	10:31:42	female	2.0.10.147	239	Red_C_2.bmp	833	0		0	0	717565	0		0	0	NULL	NULL	NULL	Medium	run1	1	List2	Catch.wav	V_T	0		0	1	717415	150		0	0
Exp2	11	Exp2-11-1	59.937	1.0.0.167	2	right	zhaohaisong	-860678817	2.0.10.242	2.0.10.242	5-21-2019	2019-10-15 02:31:42	10:31:42	female	2.0.10.147	240	Catch.bmp	1283	0		0	0	719600	0		0	0	NULL	NULL	NULL	Medium	run1	1	List2	A_T.wav	A_T	0		1	1	719450	150		0	0
Exp2	11	Exp2-11-1	59.937	1.0.0.167	2	right	zhaohaisong	-860678817	2.0.10.242	2.0.10.242	5-21-2019	2019-10-15 02:31:42	10:31:42	female	2.0.10.147	241	Blue_S_2.bmp	1328	0		0	0	722086	0		0	0	NULL	NULL	NULL	Medium	run1	1	List2	Catch.wav	V_T	1	1	1	1	721936	150	1	1089	723025
Exp2	11	Exp2-11-1	59.937	1.0.0.167	2	right	zhaohaisong	-860678817	2.0.10.242	2.0.10.242	5-21-2019	2019-10-15 02:31:42	10:31:42	female	2.0.10.147	242	Blue_S_2.bmp	1375	0		0	0	724572	0		0	0	NULL	NULL	NULL	Medium	run1	1	List2	A_T.wav	AV_T	1	1	1	1	724422	150	1	595	725017
Exp2	11	Exp2-11-1	59.937	1.0.0.167	2	right	zhaohaisong	-860678817	2.0.10.242	2.0.10.242	5-21-2019	2019-10-15 02:31:42	10:31:42	female	2.0.10.147	243	Red_C_2.bmp	1247	0		0	0	727108	0		0	0	NULL	NULL	NULL	Medium	run1	1	List2	A_T.wav	AV_T	1	1	0	1	726958	150	1	411	727369
Exp2	11	Exp2-11-1	59.937	1.0.0.167	2	right	zhaohaisong	-860678817	2.0.10.242	2.0.10.242	5-21-2019	2019-10-15 02:31:42	10:31:42	female	2.0.10.147	244	Red_S.bmp	889	0		0	1	729511	0		0	0	NULL	NULL	NULL	Medium	run1		List2	Catch.wav	V_S	0		1	1	729360	151		0	0
Exp2	11	Exp2-11-1	59.937	1.0.0.167	2	right	zhaohaisong	-860678817	2.0.10.242	2.0.10.242	5-21-2019	2019-10-15 02:31:42	10:31:42	female	2.0.10.147	245	Blue_S_2.bmp	896	0		0	0	731613	0		0	0	NULL	NULL	NULL	Medium	run1	1	List2	Catch.wav	V_T	0		0	1	731463	150		0	0
Exp2	11	Exp2-11-1	59.937	1.0.0.167	2	right	zhaohaisong	-860678817	2.0.10.242	2.0.10.242	5-21-2019	2019-10-15 02:31:42	10:31:42	female	2.0.10.147	246	Blue_C_2.bmp	1278	0		0	0	733732	0		0	0	NULL	NULL	NULL	Medium	run1		List2	Catch.wav	V_S	0		0	1	733582	150		0	0
Exp2	11	Exp2-11-1	59.937	1.0.0.167	2	right	zhaohaisong	-860678817	2.0.10.242	2.0.10.242	5-21-2019	2019-10-15 02:31:42	10:31:42	female	2.0.10.147	247	Catch.bmp	1174	0		0	1	736218	0		0	0	NULL	NULL	NULL	Medium	run1		List2	A_S.wav	A_S	0		1	1	736067	151		0	0
Exp2	11	Exp2-11-1	59.937	1.0.0.167	2	right	zhaohaisong	-860678817	2.0.10.242	2.0.10.242	5-21-2019	2019-10-15 02:31:42	10:31:42	female	2.0.10.147	248	Catch.bmp	949	0		1	0	738603	0		0	0	NULL	NULL	NULL	Medium	run1	1	List2	A_T.wav	A_T	0		0	1	738453	150		0	0
Exp2	11	Exp2-11-1	59.937	1.0.0.167	2	right	zhaohaisong	-860678817	2.0.10.242	2.0.10.242	5-21-2019	2019-10-15 02:31:42	10:31:42	female	2.0.10.147	249	Catch.bmp	819	0		0	0	740756	0		0	0	NULL	NULL	NULL	Medium	run1	1	List2	A_T.wav	A_T	1	1	0	1	740606	150	1	738	741344
Exp2	11	Exp2-11-1	59.937	1.0.0.167	2	right	zhaohaisong	-860678817	2.0.10.242	2.0.10.242	5-21-2019	2019-10-15 02:31:42	10:31:42	female	2.0.10.147	250	Catch.bmp	803	0		1	0	742724	0		0	0	NULL	NULL	NULL	Medium	run1	1	List2	A_T.wav	A_T	1	1	0	1	742574	150	1	779	743353
Exp2	11	Exp2-11-1	59.937	1.0.0.167	2	right	zhaohaisong	-860678817	2.0.10.242	2.0.10.242	5-21-2019	2019-10-15 02:31:42	10:31:42	female	2.0.10.147	251	Catch.bmp	1567	0		0	0	744676	0		0	0	NULL	NULL	NULL	Medium	run1	1	List2	A_T.wav	A_T	0		0	1	744526	150		0	0
Exp2	11	Exp2-11-1	59.937	1.0.0.167	2	right	zhaohaisong	-860678817	2.0.10.242	2.0.10.242	5-21-2019	2019-10-15 02:31:42	10:31:42	female	2.0.10.147	252	Red_C.bmp	1198	0		0	0	747463	0		0	0	NULL	NULL	NULL	Medium	run1	1	List2	A_T.wav	AV_T	1	1	0	2	747313	150	1	831	748144
Exp2	11	Exp2-11-1	59.937	1.0.0.167	2	right	zhaohaisong	-860678817	2.0.10.242	2.0.10.242	5-21-2019	2019-10-15 02:31:42	10:31:42	female	2.0.10.147	253	Red_S_2.bmp	1257	0		0	0	749815	0		0	0	NULL	NULL	NULL	Medium	run1		List2	A_S.wav	AV_S	0		0	1	749665	150	1	791	750456
Exp2	11	Exp2-11-1	59.937	1.0.0.167	2	right	zhaohaisong	-860678817	2.0.10.242	2.0.10.242	5-21-2019	2019-10-15 02:31:42	10:31:42	female	2.0.10.147	254	Catch.bmp	814	0		0	0	752234	0		0	0	NULL	NULL	NULL	Medium	run1	1	List2	A_T.wav	A_T	0		0	1	752084	150		0	0
Exp2	11	Exp2-11-1	59.937	1.0.0.167	2	right	zhaohaisong	-860678817	2.0.10.242	2.0.10.242	5-21-2019	2019-10-15 02:31:42	10:31:42	female	2.0.10.147	255	Catch.bmp	1408	0		0	0	754253	0		0	0	NULL	NULL	NULL	Medium	run1	1	List2	A_T.wav	A_T	0		0	1	754103	150		0	0
Exp2	11	Exp2-11-1	59.937	1.0.0.167	2	right	zhaohaisong	-860678817	2.0.10.242	2.0.10.242	5-21-2019	2019-10-15 02:31:42	10:31:42	female	2.0.10.147	256	Catch.bmp	1224	0		1	0	756872	0		0	0	NULL	NULL	NULL	Medium	run1	1	List2	A_T.wav	A_T	0		0	1	756722	150		0	0
Exp2	11	Exp2-11-1	59.937	1.0.0.167	2	right	zhaohaisong	-860678817	2.0.10.242	2.0.10.242	5-21-2019	2019-10-15 02:31:42	10:31:42	female	2.0.10.147	257	Catch.bmp	893	0		0	0	759308	0		0	0	NULL	NULL	NULL	Medium	run1	1	List2	A_T.wav	A_T	0		0	1	759158	150		0	0
Exp2	11	Exp2-11-1	59.937	1.0.0.167	2	right	zhaohaisong	-860678817	2.0.10.242	2.0.10.242	5-21-2019	2019-10-15 02:31:42	10:31:42	female	2.0.10.147	258	Catch.bmp	1059	0		0	1	761411	0		0	0	NULL	NULL	NULL	Medium	run1	1	List2	A_T.wav	A_T	0		1	1	761260	151		0	0
Exp2	11	Exp2-11-1	59.937	1.0.0.167	2	right	zhaohaisong	-860678817	2.0.10.242	2.0.10.242	5-21-2019	2019-10-15 02:31:42	10:31:42	female	2.0.10.147	259	Red_S.bmp	1219	0		0	1	763680	0		0	0	NULL	NULL	NULL	Medium	run1		List2	Catch.wav	V_S	0		1	1	763529	151		0	0
Exp2	11	Exp2-11-1	59.937	1.0.0.167	2	right	zhaohaisong	-860678817	2.0.10.242	2.0.10.242	5-21-2019	2019-10-15 02:31:42	10:31:42	female	2.0.10.147	260	Blue_C_2.bmp	1357	0		1	0	766115	0		0	0	NULL	NULL	NULL	Medium	run1		List2	Catch.wav	V_S	0		0	1	765965	150	1	771	766736
Exp2	11	Exp2-11-1	59.937	1.0.0.167	2	right	zhaohaisong	-860678817	2.0.10.242	2.0.10.242	5-21-2019	2019-10-15 02:31:42	10:31:42	female	2.0.10.147	261	Blue_C.bmp	1131	0		0	0	768635	0		0	0	NULL	NULL	NULL	Medium	Run1		List2	Catch.wav	V_S	0		0	1	768485	150		0	0
Exp2	11	Exp2-11-1	59.937	1.0.0.167	2	right	zhaohaisong	-860678817	2.0.10.242	2.0.10.242	5-21-2019	2019-10-15 02:31:42	10:31:42	female	2.0.10.147	262	Blue_S_2.bmp	1460	0		0	1	770971	0		0	0	NULL	NULL	NULL	Medium	run1	1	List2	Catch.wav	V_T	1	1	0	1	770820	151	1	1244	772064
Exp2	11	Exp2-11-1	59.937	1.0.0.167	2	right	zhaohaisong	-860678817	2.0.10.242	2.0.10.242	5-21-2019	2019-10-15 02:31:42	10:31:42	female	2.0.10.147	263	Red_C_2.bmp	1597	0		0	0	773590	0		0	0	NULL	NULL	NULL	Medium	run1	1	List2	A_T.wav	AV_T	1	1	0	1	773440	150	1	983	774423
Exp2	11	Exp2-11-1	59.937	1.0.0.167	2	right	zhaohaisong	-860678817	2.0.10.242	2.0.10.242	5-21-2019	2019-10-15 02:31:42	10:31:42	female	2.0.10.147	264	Catch.bmp	1140	0		0	0	776343	0		0	0	NULL	NULL	NULL	Medium	run1	1	List2	A_T.wav	A_T	0		0	1	776193	150		0	0
Exp2	11	Exp2-11-1	59.937	1.0.0.167	2	right	zhaohaisong	-860678817	2.0.10.242	2.0.10.242	5-21-2019	2019-10-15 02:31:42	10:31:42	female	2.0.10.147	265	Catch.bmp	1230	0		0	0	778695	0		0	0	NULL	NULL	NULL	Medium	run1	1	List2	A_T.wav	A_T	1	1	0	1	778545	150	1	784	779329
Exp2	11	Exp2-11-1	59.937	1.0.0.167	2	right	zhaohaisong	-860678817	2.0.10.242	2.0.10.242	5-21-2019	2019-10-15 02:31:42	10:31:42	female	2.0.10.147	266	Catch.bmp	969	0		0	0	781081	0		0	0	NULL	NULL	NULL	Medium	run1	1	List2	A_T.wav	A_T	1	1	0	1	780931	150	1	580	781511
Exp2	11	Exp2-11-1	59.937	1.0.0.167	2	right	zhaohaisong	-860678817	2.0.10.242	2.0.10.242	5-21-2019	2019-10-15 02:31:42	10:31:42	female	2.0.10.147	267	Red_C_2.bmp	1279	0		0	0	783200	0		0	0	NULL	NULL	NULL	Medium	run1	1	List2	Catch.wav	V_T	1	1	0	1	783050	150	1	798	783848
Exp2	11	Exp2-11-1	59.937	1.0.0.167	2	right	zhaohaisong	-860678817	2.0.10.242	2.0.10.242	5-21-2019	2019-10-15 02:31:42	10:31:42	female	2.0.10.147	268	Catch.bmp	873	0		0	0	785636	0		0	0	NULL	NULL	NULL	Medium	run1	1	List2	A_T.wav	A_T	0		1	1	785486	150		0	0
Exp2	11	Exp2-11-1	59.937	1.0.0.167	2	right	zhaohaisong	-860678817	2.0.10.242	2.0.10.242	5-21-2019	2019-10-15 02:31:42	10:31:42	female	2.0.10.147	269	Blue_S.bmp	1402	0		0	0	787721	0		0	0	NULL	NULL	NULL	Medium	run1	1	List2	A_T.wav	AV_T	1	1	0	1	787571	150	1	1268	788839
Exp2	11	Exp2-11-1	59.937	1.0.0.167	2	right	zhaohaisong	-860678817	2.0.10.242	2.0.10.242	5-21-2019	2019-10-15 02:31:42	10:31:42	female	2.0.10.147	270	Blue_S.bmp	1110	0		0	0	790274	0		0	0	NULL	NULL	NULL	Medium	run1	1	List2	A_T.wav	AV_T	1	1	0	1	790124	150	1	379	790503
Exp2	11	Exp2-11-1	59.937	1.0.0.167	2	right	zhaohaisong	-860678817	2.0.10.242	2.0.10.242	5-21-2019	2019-10-15 02:31:42	10:31:42	female	2.0.10.147	271	Catch.bmp	1439	0		0	0	792543	0		0	0	NULL	NULL	NULL	Medium	run1	1	List2	A_T.wav	A_T	1	1	0	1	792393	150	1	846	793239
Exp2	11	Exp2-11-1	59.937	1.0.0.167	2	right	zhaohaisong	-860678817	2.0.10.242	2.0.10.242	5-21-2019	2019-10-15 02:31:42	10:31:42	female	2.0.10.147	272	Red_C.bmp	997	0		0	0	795129	0		0	0	NULL	NULL	NULL	Medium	run1	1	List2	Catch.wav	V_T	1	1	1	1	794979	150	1	1012	795991
Exp2	11	Exp2-11-1	59.937	1.0.0.167	2	right	zhaohaisong	-860678817	2.0.10.242	2.0.10.242	5-21-2019	2019-10-15 02:31:42	10:31:42	female	2.0.10.147	273	Blue_S.bmp	1310	0		0	0	797281	0		0	0	NULL	NULL	NULL	Medium	run1	1	List2	Catch.wav	V_T	1	1	0	1	797131	150	1	444	797575
Exp2	11	Exp2-11-1	59.937	1.0.0.167	2	right	zhaohaisong	-860678817	2.0.10.242	2.0.10.242	5-21-2019	2019-10-15 02:31:42	10:31:42	female	2.0.10.147	274	Blue_S.bmp	847	0		0	1	799751	0		0	0	NULL	NULL	NULL	Medium	run1	1	List2	Catch.wav	V_T	1	1	0	1	799600	151	1	376	799976
Exp2	11	Exp2-11-1	59.937	1.0.0.167	2	right	zhaohaisong	-860678817	2.0.10.242	2.0.10.242	5-21-2019	2019-10-15 02:31:42	10:31:42	female	2.0.10.147	275	Blue_S.bmp	1240	0		0	1	801753	0		0	0	NULL	NULL	NULL	Medium	run1	1	List2	Catch.wav	V_T	1	1	1	1	801602	151	1	341	801943
Exp2	11	Exp2-11-1	59.937	1.0.0.167	2	right	zhaohaisong	-860678817	2.0.10.242	2.0.10.242	5-21-2019	2019-10-15 02:31:42	10:31:42	female	2.0.10.147	276	Red_S_2.bmp	1583	0		0	0	804155	0		0	0	NULL	NULL	NULL	Medium	run1		List2	Catch.wav	V_S	0		0	1	804005	150	1	378	804383
Exp2	11	Exp2-11-1	59.937	1.0.0.167	2	right	zhaohaisong	-860678817	2.0.10.242	2.0.10.242	5-21-2019	2019-10-15 02:31:42	10:31:42	female	2.0.10.147	277	Catch.bmp	1433	0		0	0	806891	0		0	0	NULL	NULL	NULL	Medium	run1	1	List2	A_T.wav	A_T	0		1	1	806741	150		0	0
Exp2	11	Exp2-11-1	59.937	1.0.0.167	2	right	zhaohaisong	-860678817	2.0.10.242	2.0.10.242	5-21-2019	2019-10-15 02:31:42	10:31:42	female	2.0.10.147	278	Catch.bmp	1112	0		0	0	809544	0		0	0	NULL	NULL	NULL	Medium	run1	1	List2	A_T.wav	A_T	1	1	0	1	809394	150	1	869	810263
Exp2	11	Exp2-11-1	59.937	1.0.0.167	2	right	zhaohaisong	-860678817	2.0.10.242	2.0.10.242	5-21-2019	2019-10-15 02:31:42	10:31:42	female	2.0.10.147	279	Blue_C_2.bmp	818	0		0	0	811813	0		0	0	NULL	NULL	NULL	Medium	run1		List2	Catch.wav	V_S	0		1	1	811663	150	1	903	812566
Exp2	11	Exp2-11-1	59.937	1.0.0.167	2	right	zhaohaisong	-860678817	2.0.10.242	2.0.10.242	5-21-2019	2019-10-15 02:31:42	10:31:42	female	2.0.10.147	280	Red_C_2.bmp	822	0		0	0	813782	0		0	0	NULL	NULL	NULL	Medium	run1	1	List2	Catch.wav	V_T	0		0	1	813632	150		0	0
Exp2	11	Exp2-11-1	59.937	1.0.0.167	2	right	zhaohaisong	-860678817	2.0.10.242	2.0.10.242	5-21-2019	2019-10-15 02:31:42	10:31:42	female	2.0.10.147	281	Red_S.bmp	1328	0		0	0	815817	0		0	0	NULL	NULL	NULL	Medium	run1		List2	A_S.wav	AV_S	0		1	1	815667	150		0	0
Exp2	11	Exp2-11-1	59.937	1.0.0.167	2	right	zhaohaisong	-860678817	2.0.10.242	2.0.10.242	5-21-2019	2019-10-15 02:31:42	10:31:42	female	2.0.10.147	282	Blue_C_2.bmp	1439	0		0	0	818353	0		0	0	NULL	NULL	NULL	Medium	run1		List2	A_S.wav	AV_S	0		0	1	818203	150		0	0
Exp2	11	Exp2-11-1	59.937	1.0.0.167	2	right	zhaohaisong	-860678817	2.0.10.242	2.0.10.242	5-21-2019	2019-10-15 02:31:42	10:31:42	female	2.0.10.147	283	Blue_S.bmp	1113	0		0	0	821006	0		0	0	NULL	NULL	NULL	Medium	run1	1	List2	Catch.wav	V_T	1	1	0	1	820856	150	1	574	821430
Exp2	11	Exp2-11-1	59.937	1.0.0.167	2	right	zhaohaisong	-860678817	2.0.10.242	2.0.10.242	5-21-2019	2019-10-15 02:31:42	10:31:42	female	2.0.10.147	284	Catch.bmp	1360	0		0	0	823275	0		0	0	NULL	NULL	NULL	Medium	run1	1	List2	A_T.wav	A_T	0		0	1	823125	150		0	0
Exp2	11	Exp2-11-1	59.937	1.0.0.167	2	right	zhaohaisong	-860678817	2.0.10.242	2.0.10.242	5-21-2019	2019-10-15 02:31:42	10:31:42	female	2.0.10.147	285	Blue_S_2.bmp	867	0		0	0	825844	0		0	0	NULL	NULL	NULL	Medium	run1	1	List2	A_T.wav	AV_T	1	1	0	1	825694	150	1	936	826630
Exp2	11	Exp2-11-1	59.937	1.0.0.167	2	right	zhaohaisong	-860678817	2.0.10.242	2.0.10.242	5-21-2019	2019-10-15 02:31:42	10:31:42	female	2.0.10.147	286	Blue_S.bmp	1533	0		0	0	827863	0		0	0	NULL	NULL	NULL	Medium	run1	1	List2	A_T.wav	AV_T	1	1	0	1	827713	150	1	405	828118
Exp2	11	Exp2-11-1	59.937	1.0.0.167	2	right	zhaohaisong	-860678817	2.0.10.242	2.0.10.242	5-21-2019	2019-10-15 02:31:42	10:31:42	female	2.0.10.147	287	Blue_C.bmp	1576	0		0	0	830549	0		0	0	NULL	NULL	NULL	Medium	Run1		List2	Catch.wav	V_S	0		1	1	830399	150	1	607	831006
Exp2	11	Exp2-11-1	59.937	1.0.0.167	2	right	zhaohaisong	-860678817	2.0.10.242	2.0.10.242	5-21-2019	2019-10-15 02:31:42	10:31:42	female	2.0.10.147	288	Catch.bmp	1554	0		0	0	833285	0		0	0	NULL	NULL	NULL	Medium	run1		List2	A_S.wav	A_S	0		1	1	833135	150		0	0
Exp2	11	Exp2-11-1	59.937	1.0.0.167	2	right	zhaohaisong	-860678817	2.0.10.242	2.0.10.242	5-21-2019	2019-10-15 02:31:42	10:31:42	female	2.0.10.147	289	Catch.bmp	1191	0		0	0	836038	0		0	0	NULL	NULL	NULL	Medium	run1	1	List2	A_T.wav	A_T	0		0	1	835888	150		0	0
Exp2	11	Exp2-11-1	59.937	1.0.0.167	2	right	zhaohaisong	-860678817	2.0.10.242	2.0.10.242	5-21-2019	2019-10-15 02:31:42	10:31:42	female	2.0.10.147	290	Red_C_2.bmp	1379	0		0	1	838458	0		0	0	NULL	NULL	NULL	Medium	run1	1	List2	A_T.wav	AV_T	1	1	1	1	838307	151	1	548	838855
Exp2	11	Exp2-11-1	59.937	1.0.0.167	2	right	zhaohaisong	-860678817	2.0.10.242	2.0.10.242	5-21-2019	2019-10-15 02:31:42	10:31:42	female	2.0.10.147	291	Blue_S_2.bmp	1081	0		1	0	840993	0		0	0	NULL	NULL	NULL	Medium	run1	1	List2	A_T.wav	AV_T	1	1	0	1	840843	150	1	796	841639
Exp2	11	Exp2-11-1	59.937	1.0.0.167	2	right	zhaohaisong	-860678817	2.0.10.242	2.0.10.242	5-21-2019	2019-10-15 02:31:42	10:31:42	female	2.0.10.147	292	Blue_S_2.bmp	1126	0		0	0	843229	0		0	0	NULL	NULL	NULL	Medium	run1	1	List2	A_T.wav	AV_T	1	1	0	1	843079	150	1	479	843558
Exp2	11	Exp2-11-1	59.937	1.0.0.167	2	right	zhaohaisong	-860678817	2.0.10.242	2.0.10.242	5-21-2019	2019-10-15 02:31:42	10:31:42	female	2.0.10.147	293	Blue_C_2.bmp	992	0		0	0	845515	0		0	0	NULL	NULL	NULL	Medium	run1		List2	A_S.wav	AV_S	0		0	1	845365	150		0	0
Exp2	11	Exp2-11-1	59.937	1.0.0.167	2	right	zhaohaisong	-860678817	2.0.10.242	2.0.10.242	5-21-2019	2019-10-15 02:31:42	10:31:42	female	2.0.10.147	294	Blue_S.bmp	1114	0		0	0	847717	0		0	0	NULL	NULL	NULL	Medium	run1	1	List2	Catch.wav	V_T	0		1	1	847567	150		0	0
Exp2	11	Exp2-11-1	59.937	1.0.0.167	2	right	zhaohaisong	-860678817	2.0.10.242	2.0.10.242	5-21-2019	2019-10-15 02:31:42	10:31:42	female	2.0.10.147	295	Red_S.bmp	927	0		0	0	850053	0		0	0	NULL	NULL	NULL	Medium	run1		List2	A_S.wav	AV_S	0		0	1	849903	150		0	0
Exp2	11	Exp2-11-1	59.937	1.0.0.167	2	right	zhaohaisong	-860678817	2.0.10.242	2.0.10.242	5-21-2019	2019-10-15 02:31:42	10:31:42	female	2.0.10.147	296	Blue_S.bmp	1011	0		1	0	852188	0		0	0	NULL	NULL	NULL	Medium	run1	1	List2	Catch.wav	V_T	0		1	1	852038	150		0	0
Exp2	11	Exp2-11-1	59.937	1.0.0.167	2	right	zhaohaisong	-860678817	2.0.10.242	2.0.10.242	5-21-2019	2019-10-15 02:31:42	10:31:42	female	2.0.10.147	297	Catch.bmp	1042	0		1	0	854407	0		0	0	NULL	NULL	NULL	Medium	run1	1	List2	A_T.wav	A_T	0		1	1	854257	150		0	0
Exp2	11	Exp2-11-1	59.937	1.0.0.167	2	right	zhaohaisong	-860678817	2.0.10.242	2.0.10.242	5-21-2019	2019-10-15 02:31:42	10:31:42	female	2.0.10.147	298	Red_C_2.bmp	840	0		0	0	856660	0		0	0	NULL	NULL	NULL	Medium	run1	1	List2	Catch.wav	V_T	1	1	0	1	856510	150	1	815	857325
Exp2	11	Exp2-11-1	59.937	1.0.0.167	2	right	zhaohaisong	-860678817	2.0.10.242	2.0.10.242	5-21-2019	2019-10-15 02:31:42	10:31:42	female	2.0.10.147	299	Catch.bmp	1377	0		0	0	858662	0		0	0	NULL	NULL	NULL	Medium	run1	1	List2	A_T.wav	A_T	0		0	1	858512	150		0	0
Exp2	11	Exp2-11-1	59.937	1.0.0.167	2	right	zhaohaisong	-860678817	2.0.10.242	2.0.10.242	5-21-2019	2019-10-15 02:31:42	10:31:42	female	2.0.10.147	300	Red_C_2.bmp	1091	0		0	0	861248	0		0	0	NULL	NULL	NULL	Medium	run1	1	List2	A_T.wav	AV_T	1	1	0	1	861098	150	1	419	861517
Exp2	11	Exp2-11-1	59.937	1.0.0.167	2	right	zhaohaisong	-860678817	2.0.10.242	2.0.10.242	5-21-2019	2019-10-15 02:31:42	10:31:42	female	2.0.10.147	301	Red_S.bmp	1597	0		0	0	863500	0		0	0	NULL	NULL	NULL	Medium	run1		List2	A_S.wav	AV_S	0		0	1	863350	150		0	0
Exp2	11	Exp2-11-1	59.937	1.0.0.167	2	right	zhaohaisong	-860678817	2.0.10.242	2.0.10.242	5-21-2019	2019-10-15 02:31:42	10:31:42	female	2.0.10.147	302	Red_C.bmp	1574	0		0	0	866303	0		0	0	NULL	NULL	NULL	Medium	run1	1	List2	Catch.wav	V_T	1	1	1	1	866153	150	1	1404	867557
Exp2	11	Exp2-11-1	59.937	1.0.0.167	2	right	zhaohaisong	-860678817	2.0.10.242	2.0.10.242	5-21-2019	2019-10-15 02:31:42	10:31:42	female	2.0.10.147	303	Red_S.bmp	918	0		0	0	869039	0		0	0	NULL	NULL	NULL	Medium	run1		List2	Catch.wav	V_S	0		0	1	868889	150		0	0
Exp2	11	Exp2-11-1	59.937	1.0.0.167	2	right	zhaohaisong	-860678817	2.0.10.242	2.0.10.242	5-21-2019	2019-10-15 02:31:42	10:31:42	female	2.0.10.147	304	Red_C_2.bmp	814	0		0	0	871175	0		0	0	NULL	NULL	NULL	Medium	run1	1	List2	A_T.wav	AV_T	1	1	1	1	871025	150	1	564	871589
Exp2	11	Exp2-11-1	59.937	1.0.0.167	2	right	zhaohaisong	-860678817	2.0.10.242	2.0.10.242	5-21-2019	2019-10-15 02:31:42	10:31:42	female	2.0.10.147	305	Blue_S_2.bmp	1014	0		0	0	873144	0		0	0	NULL	NULL	NULL	Medium	run1	1	List2	A_T.wav	AV_T	1	1	0	2	872994	150	1	579	873573
Exp2	11	Exp2-11-1	59.937	1.0.0.167	2	right	zhaohaisong	-860678817	2.0.10.242	2.0.10.242	5-21-2019	2019-10-15 02:31:42	10:31:42	female	2.0.10.147	306	Blue_S_2.bmp	868	0		0	1	875313	0		0	0	NULL	NULL	NULL	Medium	run1	1	List2	A_T.wav	AV_T	1	1	1	1	875162	151	1	491	875653
Exp2	11	Exp2-11-1	59.937	1.0.0.167	2	right	zhaohaisong	-860678817	2.0.10.242	2.0.10.242	5-21-2019	2019-10-15 02:31:42	10:31:42	female	2.0.10.147	307	Red_C.bmp	900	0		0	0	877331	0		0	0	NULL	NULL	NULL	Medium	run1	1	List2	A_T.wav	AV_T	1	1	0	1	877181	150	1	689	877870
Exp2	11	Exp2-11-1	59.937	1.0.0.167	2	right	zhaohaisong	-860678817	2.0.10.242	2.0.10.242	5-21-2019	2019-10-15 02:31:42	10:31:42	female	2.0.10.147	308	Catch.bmp	1407	0		1	0	879383	0		0	0	NULL	NULL	NULL	Medium	run1		List2	A_S.wav	A_S	0		0	1	879233	150		0	0
Exp2	11	Exp2-11-1	59.937	1.0.0.167	2	right	zhaohaisong	-860678817	2.0.10.242	2.0.10.242	5-21-2019	2019-10-15 02:31:42	10:31:42	female	2.0.10.147	309	Blue_C.bmp	1211	0		0	0	882003	0		0	0	NULL	NULL	NULL	Medium	Run1		List2	Catch.wav	V_S	0		0	1	881853	150		0	0
Exp2	11	Exp2-11-1	59.937	1.0.0.167	2	right	zhaohaisong	-860678817	2.0.10.242	2.0.10.242	5-21-2019	2019-10-15 02:31:42	10:31:42	female	2.0.10.147	310	Catch.bmp	873	0		0	0	884439	0		0	0	NULL	NULL	NULL	Medium	run1	1	List2	A_T.wav	A_T	0		0	1	884289	150		0	0
Exp2	11	Exp2-11-1	59.937	1.0.0.167	2	right	zhaohaisong	-860678817	2.0.10.242	2.0.10.242	5-21-2019	2019-10-15 02:31:42	10:31:42	female	2.0.10.147	311	Catch.bmp	1251	0		0	0	886524	0		0	0	NULL	NULL	NULL	Medium	run1	1	List2	A_T.wav	A_T	1	1	0	1	886374	150	1	951	887325
Exp2	11	Exp2-11-1	59.937	1.0.0.167	2	right	zhaohaisong	-860678817	2.0.10.242	2.0.10.242	5-21-2019	2019-10-15 02:31:42	10:31:42	female	2.0.10.147	312	Red_S_2.bmp	1309	0		0	0	888927	0		0	0	NULL	NULL	NULL	Medium	run1		List2	Catch.wav	V_S	0		0	1	888777	150	1	308	889085
Exp2	11	Exp2-11-1	59.937	1.0.0.167	2	right	zhaohaisong	-860678817	2.0.10.242	2.0.10.242	5-21-2019	2019-10-15 02:31:42	10:31:42	female	2.0.10.147	313	Catch.bmp	1367	0		0	0	891396	0		0	0	NULL	NULL	NULL	Medium	run1	1	List2	A_T.wav	A_T	1	1	1	1	891246	150	1	775	892021
Exp2	11	Exp2-11-1	59.937	1.0.0.167	2	right	zhaohaisong	-860678817	2.0.10.242	2.0.10.242	5-21-2019	2019-10-15 02:31:42	10:31:42	female	2.0.10.147	314	Blue_S_2.bmp	1600	0		0	0	893915	0		0	0	NULL	NULL	NULL	Medium	run1	1	List2	Catch.wav	V_T	1	1	1	1	893765	150	1	720	894485
Exp2	11	Exp2-11-1	59.937	1.0.0.167	2	right	zhaohaisong	-860678817	2.0.10.242	2.0.10.242	5-21-2019	2019-10-15 02:31:42	10:31:42	female	2.0.10.147	315	Red_C.bmp	910	0		0	0	896668	0		0	0	NULL	NULL	NULL	Medium	run1	1	List2	Catch.wav	V_T	1	1	0	1	896518	150	1	750	897268
Exp2	11	Exp2-11-1	59.937	1.0.0.167	2	right	zhaohaisong	-860678817	2.0.10.242	2.0.10.242	5-21-2019	2019-10-15 02:31:42	10:31:42	female	2.0.10.147	316	Blue_S_2.bmp	1185	0		0	0	898737	0		0	0	NULL	NULL	NULL	Medium	run1	1	List2	A_T.wav	AV_T	1	1	0	1	898587	150	1	593	899180
Exp2	11	Exp2-11-1	59.937	1.0.0.167	2	right	zhaohaisong	-860678817	2.0.10.242	2.0.10.242	5-21-2019	2019-10-15 02:31:42	10:31:42	female	2.0.10.147	317	Red_C.bmp	1170	0		0	0	901073	0		0	0	NULL	NULL	NULL	Medium	run1	1	List2	A_T.wav	AV_T	1	1	0	1	900923	150	1	377	901300
Exp2	11	Exp2-11-1	59.937	1.0.0.167	2	right	zhaohaisong	-860678817	2.0.10.242	2.0.10.242	5-21-2019	2019-10-15 02:31:42	10:31:42	female	2.0.10.147	318	Red_C.bmp	1140	0		0	0	903392	0		0	0	NULL	NULL	NULL	Medium	run1	1	List2	A_T.wav	AV_T	1	1	0	1	903242	150	1	474	903716
Exp2	11	Exp2-11-1	59.937	1.0.0.167	2	right	zhaohaisong	-860678817	2.0.10.242	2.0.10.242	5-21-2019	2019-10-15 02:31:42	10:31:42	female	2.0.10.147	319	Blue_S.bmp	885	0		0	0	905694	0		0	0	NULL	NULL	NULL	Medium	run1	1	List2	A_T.wav	AV_T	1	1	0	1	905544	150	1	860	906404
Exp2	11	Exp2-11-1	59.937	1.0.0.167	2	right	zhaohaisong	-860678817	2.0.10.242	2.0.10.242	5-21-2019	2019-10-15 02:31:42	10:31:42	female	2.0.10.147	320	Catch.bmp	1500	0		0	0	907730	0		0	0	NULL	NULL	NULL	Medium	run1	1	List2	A_T.wav	A_T	1	1	0	2	907580	150	1	1008	908588
Exp2	11	Exp2-11-1	59.937	1.0.0.167	2	right	zhaohaisong	-860678817	2.0.10.242	2.0.10.242	5-21-2019	2019-10-15 02:31:42	10:31:42	female	2.0.10.147	321	Catch.bmp	893	0		1	0	910382	0		0	0	NULL	NULL	NULL	Medium	run1	1	List2	A_T.wav	A_T	1	1	0	1	910232	150	1	484	910716
Exp2	11	Exp2-11-1	59.937	1.0.0.167	2	right	zhaohaisong	-860678817	2.0.10.242	2.0.10.242	5-21-2019	2019-10-15 02:31:42	10:31:42	female	2.0.10.147	322	Blue_S.bmp	1138	0		0	1	912435	0		0	0	NULL	NULL	NULL	Medium	run1	1	List2	Catch.wav	V_T	1	1	1	1	912284	151	1	904	913188
Exp2	11	Exp2-11-1	59.937	1.0.0.167	2	right	zhaohaisong	-860678817	2.0.10.242	2.0.10.242	5-21-2019	2019-10-15 02:31:42	10:31:42	female	2.0.10.147	323	Red_C.bmp	1502	0		0	0	914720	0		0	0	NULL	NULL	NULL	Medium	run1	1	List2	A_T.wav	AV_T	1	1	1	1	914570	150	1	634	915204
Exp2	11	Exp2-11-1	59.937	1.0.0.167	2	right	zhaohaisong	-860678817	2.0.10.242	2.0.10.242	5-21-2019	2019-10-15 02:31:42	10:31:42	female	2.0.10.147	324	Blue_S.bmp	1203	0		0	0	917373	0		0	0	NULL	NULL	NULL	Medium	run1	1	List2	A_T.wav	AV_T	1	1	0	1	917223	150	1	742	917965
Exp2	11	Exp2-11-1	59.937	1.0.0.167	2	right	zhaohaisong	-860678817	2.0.10.242	2.0.10.242	5-21-2019	2019-10-15 02:31:42	10:31:42	female	2.0.10.147	325	Catch.bmp	943	0		1	0	919725	0		0	0	NULL	NULL	NULL	Medium	run1		List2	A_S.wav	A_S	0		1	1	919575	150		0	0
Exp2	11	Exp2-11-1	59.937	1.0.0.167	2	right	zhaohaisong	-860678817	2.0.10.242	2.0.10.242	5-21-2019	2019-10-15 02:31:42	10:31:42	female	2.0.10.147	326	Catch.bmp	1239	0		0	0	921878	0		0	0	NULL	NULL	NULL	Medium	run1	1	List2	A_T.wav	A_T	1	1	0	1	921728	150	1	684	922412
Exp2	11	Exp2-11-1	59.937	1.0.0.167	2	right	zhaohaisong	-860678817	2.0.10.242	2.0.10.242	5-21-2019	2019-10-15 02:31:42	10:31:42	female	2.0.10.147	327	Red_C.bmp	1483	0		0	1	924264	0		0	0	NULL	NULL	NULL	Medium	run1	1	List2	Catch.wav	V_T	1	1	1	1	924113	151	1	1243	925356
Exp2	11	Exp2-11-1	59.937	1.0.0.167	2	right	zhaohaisong	-860678817	2.0.10.242	2.0.10.242	5-21-2019	2019-10-15 02:31:42	10:31:42	female	2.0.10.147	328	Blue_C_2.bmp	818	0		0	1	926900	0		0	0	NULL	NULL	NULL	Medium	run1		List2	Catch.wav	V_S	0		1	1	926749	151	1	503	927252
Exp2	11	Exp2-11-1	59.937	1.0.0.167	2	right	zhaohaisong	-860678817	2.0.10.242	2.0.10.242	5-21-2019	2019-10-15 02:31:42	10:31:42	female	2.0.10.147	329	Red_C_2.bmp	1325	0		0	0	928868	0		0	0	NULL	NULL	NULL	Medium	run1	1	List2	Catch.wav	V_T	0		0	1	928718	150		0	0
Exp2	11	Exp2-11-1	59.937	1.0.0.167	2	right	zhaohaisong	-860678817	2.0.10.242	2.0.10.242	5-21-2019	2019-10-15 02:31:42	10:31:42	female	2.0.10.147	330	Catch.bmp	1304	0		0	0	931404	0		0	0	NULL	NULL	NULL	Medium	run1	1	List2	A_T.wav	A_T	0		1	1	931254	150		0	0
Exp2	11	Exp2-11-1	59.937	1.0.0.167	2	right	zhaohaisong	-860678817	2.0.10.242	2.0.10.242	5-21-2019	2019-10-15 02:31:42	10:31:42	female	2.0.10.147	331	Catch.bmp	1483	0		0	1	933924	0		0	0	NULL	NULL	NULL	Medium	run1	1	List2	A_T.wav	A_T	1	1	1	1	933773	151	1	807	934580
Exp2	11	Exp2-11-1	59.937	1.0.0.167	2	right	zhaohaisong	-860678817	2.0.10.242	2.0.10.242	5-21-2019	2019-10-15 02:31:42	10:31:42	female	2.0.10.147	332	Red_C.bmp	1407	0		0	0	936560	0		0	0	NULL	NULL	NULL	Medium	run1	1	List2	Catch.wav	V_T	1	1	0	1	936410	150	1	602	937012
Exp2	11	Exp2-11-1	59.937	1.0.0.167	2	right	zhaohaisong	-860678817	2.0.10.242	2.0.10.242	5-21-2019	2019-10-15 02:31:42	10:31:42	female	2.0.10.147	333	Red_C_2.bmp	1034	0		0	0	939129	0		0	0	NULL	NULL	NULL	Medium	run1	1	List2	Catch.wav	V_T	1	1	0	1	938979	150	1	369	939348
Exp2	11	Exp2-11-1	59.937	1.0.0.167	2	right	zhaohaisong	-860678817	2.0.10.242	2.0.10.242	5-21-2019	2019-10-15 02:31:42	10:31:42	female	2.0.10.147	334	Red_C_2.bmp	810	0		0	1	941315	0		0	0	NULL	NULL	NULL	Medium	run1	1	List2	A_T.wav	AV_T	1	1	1	1	941164	151	1	592	941756
Exp2	11	Exp2-11-1	59.937	1.0.0.167	2	right	zhaohaisong	-860678817	2.0.10.242	2.0.10.242	5-21-2019	2019-10-15 02:31:42	10:31:42	female	2.0.10.147	335	Red_S_2.bmp	1360	0		0	0	943283	0		0	0	NULL	NULL	NULL	Medium	run1		List2	Catch.wav	V_S	0		1	1	943133	150	1	743	943876
Exp2	11	Exp2-11-1	59.937	1.0.0.167	2	right	zhaohaisong	-860678817	2.0.10.242	2.0.10.242	5-21-2019	2019-10-15 02:31:42	10:31:42	female	2.0.10.147	336	Catch.bmp	1475	0		0	0	945803	0		0	0	NULL	NULL	NULL	Medium	run1	1	List2	A_T.wav	A_T	0		0	1	945653	150		0	0
Exp2	11	Exp2-11-1	59.937	1.0.0.167	2	right	zhaohaisong	-860678817	2.0.10.242	2.0.10.242	5-21-2019	2019-10-15 02:31:42	10:31:42	female	2.0.10.147	337	Red_S.bmp	1166	0		0	1	948506	0		0	0	NULL	NULL	NULL	Medium	run1		List2	Catch.wav	V_S	0		1	1	948355	151	1	408	948763
Exp2	11	Exp2-11-1	59.937	1.0.0.167	2	right	zhaohaisong	-860678817	2.0.10.242	2.0.10.242	5-21-2019	2019-10-15 02:31:42	10:31:42	female	2.0.10.147	338	Blue_S.bmp	1282	0		0	1	950825	0		0	0	NULL	NULL	NULL	Medium	run1	1	List2	A_T.wav	AV_T	1	1	1	1	950674	151	1	1361	952035
Exp2	11	Exp2-11-1	59.937	1.0.0.167	2	right	zhaohaisong	-860678817	2.0.10.242	2.0.10.242	5-21-2019	2019-10-15 02:31:42	10:31:42	female	2.0.10.147	339	Red_C_2.bmp	1497	0		1	0	953260	0		0	0	NULL	NULL	NULL	Medium	run1	1	List2	Catch.wav	V_T	1	1	1	1	953110	150	1	725	953835
Exp2	11	Exp2-11-1	59.937	1.0.0.167	2	right	zhaohaisong	-860678817	2.0.10.242	2.0.10.242	5-21-2019	2019-10-15 02:31:42	10:31:42	female	2.0.10.147	340	Catch.bmp	1235	0		0	0	955913	0		0	0	NULL	NULL	NULL	Medium	run1	1	List2	A_T.wav	A_T	0		1	1	955763	150		0	0
