# Supplementary material for: Visual Perceptual Load Attenuates Age-Related Audiovisual Integration in an Audiovisual Discrimination Task
Source: Front Psychol. 2021 Sep 29;12:740221. doi: 10.3389/fpsyg.2021.740221 (PMC8511317; doi:10.3389/fpsyg.2021.740221)
Supplement: Supplementary file 1 [file Data_Sheet_1.ZIP › Export data/Group 2_Data_Older/Exp2_Medium load/Subject_12.xlsx]

## Sheet: Sheet1
ExperimentName	Subject	DataFile.Basename	Display.RefreshRate	ExperimentVersion	Group	Handedness	Name	RandomSeed	RuntimeVersion	RuntimeVersionExpected	SessionDate	SessionStartDateTimeUtc	SessionTime	Sex	StudioVersion	Block	Image	ITI	ITI.ACC	ITI.CRESP	ITI.DurationError	ITI.OnsetDelay	ITI.OnsetTime	ITI.OnsetToOnsetTime	ITI.RESP	ITI.RT	ITI.RTTime	List1	List1.Cycle	List1.Sample	PercetualLoad	Procedure	Response	Running	Sound	StimulusType	Target.ACC	Target.CRESP	Target.DurationError	Target.OnsetDelay	Target.OnsetTime	Target.OnsetToOnsetTime	Target.RESP	Target.RT	Target.RTTime
Exp2	12	Exp2-12-1	59.938	1.0.0.169	2	right	liyuqin	580185718	2.0.10.242	2.0.10.242	10-16-2019	2019-10-16 12:02:59	20:02:59	female	2.0.10.147	1	Catch.bmp	1372	0		0	0	60606	0		0	0	10	1	1	Medium	Prac	1	List1	A_T.wav	A_T	0		128	1	60456	150		0	0
Exp2	12	Exp2-12-1	59.938	1.0.0.169	2	right	liyuqin	580185718	2.0.10.242	2.0.10.242	10-16-2019	2019-10-16 12:02:59	20:02:59	female	2.0.10.147	2	Red_S.bmp	1314	0		0	0	63208	0		0	0	7	1	2	Medium	Prac		List1	Catch.wav	V_S	0		1	1	63058	150	1	453	63511
Exp2	12	Exp2-12-1	59.938	1.0.0.169	2	right	liyuqin	580185718	2.0.10.242	2.0.10.242	10-16-2019	2019-10-16 12:02:59	20:02:59	female	2.0.10.147	3	Catch.bmp	1376	0		0	1	65678	0		0	0	10	1	3	Medium	Prac	1	List1	A_T.wav	A_T	1	1	1	1	65527	151	1	424	65951
Exp2	12	Exp2-12-1	59.938	1.0.0.169	2	right	liyuqin	580185718	2.0.10.242	2.0.10.242	10-16-2019	2019-10-16 12:02:59	20:02:59	female	2.0.10.147	4	Red_C.bmp	1383	0		0	1	68214	0		0	0	5	1	4	Medium	Prac	1	List1	Catch.wav	V_T	1	1	1	1	68063	151	1	369	68432
Exp2	12	Exp2-12-1	59.938	1.0.0.169	2	right	liyuqin	580185718	2.0.10.242	2.0.10.242	10-16-2019	2019-10-16 12:02:59	20:02:59	female	2.0.10.147	5	Red_C.bmp	941	0		0	1	70750	0		0	0	15	1	5	Medium	Prac	1	List1	A_T.wav	AV_T	1	1	1	1	70599	151	1	256	70855
Exp2	12	Exp2-12-1	59.938	1.0.0.169	2	right	liyuqin	580185718	2.0.10.242	2.0.10.242	10-16-2019	2019-10-16 12:02:59	20:02:59	female	2.0.10.147	6	Blue_S_2.bmp	1398	0		0	0	72852	0		0	0	14	1	6	Medium	Prac	1	List1	A_T.wav	AV_T	1	1	0	1	72702	150	1	226	72928
Exp2	12	Exp2-12-1	59.938	1.0.0.169	2	right	liyuqin	580185718	2.0.10.242	2.0.10.242	10-16-2019	2019-10-16 12:02:59	20:02:59	female	2.0.10.147	7	Red_C_2.bmp	1278	0		0	0	75404	0		0	0	6	1	7	Medium	Prac	1	List1	Catch.wav	V_T	1	1	1	1	75254	150	1	313	75567
Exp2	12	Exp2-12-1	59.938	1.0.0.169	2	right	liyuqin	580185718	2.0.10.242	2.0.10.242	10-16-2019	2019-10-16 12:02:59	20:02:59	female	2.0.10.147	8	Catch.bmp	865	0		0	0	77840	0		0	0	10	1	8	Medium	Prac	1	List1	A_T.wav	A_T	1	1	1	1	77690	150	1	245	77935
Exp2	12	Exp2-12-1	59.938	1.0.0.169	2	right	liyuqin	580185718	2.0.10.242	2.0.10.242	10-16-2019	2019-10-16 12:02:59	20:02:59	female	2.0.10.147	9	Catch.bmp	1117	0		0	0	79859	0		0	0	10	1	9	Medium	Prac	1	List1	A_T.wav	A_T	1	1	0	1	79709	150	1	235	79944
Exp2	12	Exp2-12-1	59.938	1.0.0.169	2	right	liyuqin	580185718	2.0.10.242	2.0.10.242	10-16-2019	2019-10-16 12:02:59	20:02:59	female	2.0.10.147	10	Catch.bmp	975	0		0	0	82128	0		0	0	10	1	10	Medium	Prac	1	List1	A_T.wav	A_T	1	1	0	1	81978	150	1	261	82239
Exp2	12	Exp2-12-1	59.938	1.0.0.169	2	right	liyuqin	580185718	2.0.10.242	2.0.10.242	10-16-2019	2019-10-16 12:02:59	20:02:59	female	2.0.10.147	11	Blue_S.bmp	944	0		0	0	84264	0		0	0	3	1	11	Medium	Prac	1	List1	Catch.wav	V_T	1	1	0	1	84114	150	1	237	84351
Exp2	12	Exp2-12-1	59.938	1.0.0.169	2	right	liyuqin	580185718	2.0.10.242	2.0.10.242	10-16-2019	2019-10-16 12:02:59	20:02:59	female	2.0.10.147	12	Catch.bmp	1151	0		0	0	86366	0		0	0	10	1	12	Medium	Prac	1	List1	A_T.wav	A_T	1	1	0	1	86216	150	1	319	86535
Exp2	12	Exp2-12-1	59.938	1.0.0.169	2	right	liyuqin	580185718	2.0.10.242	2.0.10.242	10-16-2019	2019-10-16 12:02:59	20:02:59	female	2.0.10.147	13	Blue_S.bmp	1064	0		0	0	88668	0		0	0	3	1	13	Medium	Prac	1	List1	Catch.wav	V_T	1	1	1	1	88518	150	1	345	88863
Exp2	12	Exp2-12-1	59.938	1.0.0.169	2	right	liyuqin	580185718	2.0.10.242	2.0.10.242	10-16-2019	2019-10-16 12:02:59	20:02:59	female	2.0.10.147	14	Catch.bmp	1079	0		0	0	90887	0		0	0	10	1	14	Medium	Prac	1	List1	A_T.wav	A_T	1	1	1	1	90737	150	1	430	91167
Exp2	12	Exp2-12-1	59.938	1.0.0.169	2	right	liyuqin	580185718	2.0.10.242	2.0.10.242	10-16-2019	2019-10-16 12:02:59	20:02:59	female	2.0.10.147	15	Catch.bmp	1086	0		0	0	93123	0		0	0	10	1	15	Medium	Prac	1	List1	A_T.wav	A_T	1	1	0	1	92973	150	1	314	93287
Exp2	12	Exp2-12-1	59.938	1.0.0.169	2	right	liyuqin	580185718	2.0.10.242	2.0.10.242	10-16-2019	2019-10-16 12:02:59	20:02:59	female	2.0.10.147	16	Red_S.bmp	1123	0		0	0	95359	0		0	0	7	1	16	Medium	Prac		List1	Catch.wav	V_S	0		0	2	95209	150	1	326	95535
Exp2	12	Exp2-12-1	59.938	1.0.0.169	2	right	liyuqin	580185718	2.0.10.242	2.0.10.242	10-16-2019	2019-10-16 12:02:59	20:02:59	female	2.0.10.147	17	Red_S.bmp	1243	0		0	0	97644	0		0	0	17	1	17	Medium	Prac		List1	A_S.wav	AV_S	0		1	1	97494	150	1	273	97767
Exp2	12	Exp2-12-1	59.938	1.0.0.169	2	right	liyuqin	580185718	2.0.10.242	2.0.10.242	10-16-2019	2019-10-16 12:02:59	20:02:59	female	2.0.10.147	18	Catch.bmp	908	0		0	0	100047	0		0	0	10	1	18	Medium	Prac	1	List1	A_T.wav	A_T	1	1	0	1	99897	150	1	558	100455
Exp2	12	Exp2-12-1	59.938	1.0.0.169	2	right	liyuqin	580185718	2.0.10.242	2.0.10.242	10-16-2019	2019-10-16 12:02:59	20:02:59	female	2.0.10.147	19	Catch.bmp	1153	0		0	0	102116	0		0	0	10	1	19	Medium	Prac	1	List1	A_T.wav	A_T	1	1	0	1	101966	150	1	377	102343
Exp2	12	Exp2-12-1	59.938	1.0.0.169	2	right	liyuqin	580185718	2.0.10.242	2.0.10.242	10-16-2019	2019-10-16 12:02:59	20:02:59	female	2.0.10.147	20	Catch.bmp	1320	0		0	0	104418	0		0	0	10	1	20	Medium	Prac	1	List1	A_T.wav	A_T	1	1	0	1	104268	150	1	1019	105287
Exp2	12	Exp2-12-1	59.938	1.0.0.169	2	right	liyuqin	580185718	2.0.10.242	2.0.10.242	10-16-2019	2019-10-16 12:02:59	20:02:59	female	2.0.10.147	21	Catch.bmp	1538	0		0	0	114846	0		0	0	10	1	21	Medium	Prac	1	List1	A_T.wav	A_T	0		0	1	114696	150		0	0
Exp2	12	Exp2-12-1	59.938	1.0.0.169	2	right	liyuqin	580185718	2.0.10.242	2.0.10.242	10-16-2019	2019-10-16 12:02:59	20:02:59	female	2.0.10.147	22	Red_C_2.bmp	1012	0		0	1	117599	0		0	0	16	1	22	Medium	Prac	1	List1	A_T.wav	AV_T	0		1	1	117448	151		0	0
Exp2	12	Exp2-12-1	59.938	1.0.0.169	2	right	liyuqin	580185718	2.0.10.242	2.0.10.242	10-16-2019	2019-10-16 12:02:59	20:02:59	female	2.0.10.147	23	Catch.bmp	1528	0		0	1	119818	0		0	0	10	1	23	Medium	Prac	1	List1	A_T.wav	A_T	0		1	1	119667	151		0	0
Exp2	12	Exp2-12-1	59.938	1.0.0.169	2	right	liyuqin	580185718	2.0.10.242	2.0.10.242	10-16-2019	2019-10-16 12:02:59	20:02:59	female	2.0.10.147	24	Blue_S.bmp	1252	0		0	0	122554	0		0	0	3	1	24	Medium	Prac	1	List1	Catch.wav	V_T	0		0	1	122404	150		0	0
Exp2	12	Exp2-12-1	59.938	1.0.0.169	2	right	liyuqin	580185718	2.0.10.242	2.0.10.242	10-16-2019	2019-10-16 12:02:59	20:02:59	female	2.0.10.147	25	Catch.bmp	860	0		0	0	125023	0		0	0	10	1	25	Medium	Prac	1	List1	A_T.wav	A_T	0		1	1	124873	150		0	0
Exp2	12	Exp2-12-1	59.938	1.0.0.169	2	right	liyuqin	580185718	2.0.10.242	2.0.10.242	10-16-2019	2019-10-16 12:02:59	20:02:59	female	2.0.10.147	26	Red_C.bmp	1247	0		0	0	127092	0		0	0	15	1	26	Medium	Prac	1	List1	A_T.wav	AV_T	0		0	1	126942	150		0	0
Exp2	12	Exp2-12-1	59.938	1.0.0.169	2	right	liyuqin	580185718	2.0.10.242	2.0.10.242	10-16-2019	2019-10-16 12:02:59	20:02:59	female	2.0.10.147	27	Blue_S_2.bmp	1471	0		0	0	129561	0		0	0	14	1	27	Medium	Prac	1	List1	A_T.wav	AV_T	0		0	1	129411	150		0	0
Exp2	12	Exp2-12-1	59.938	1.0.0.169	2	right	liyuqin	580185718	2.0.10.242	2.0.10.242	10-16-2019	2019-10-16 12:02:59	20:02:59	female	2.0.10.147	28	Catch.bmp	1338	0		0	0	132247	0		0	0	9	1	28	Medium	Prac		List1	A_S.wav	A_S	0		0	1	132097	150	1	197	132294
Exp2	12	Exp2-12-1	59.938	1.0.0.169	2	right	liyuqin	580185718	2.0.10.242	2.0.10.242	10-16-2019	2019-10-16 12:02:59	20:02:59	female	2.0.10.147	29	Catch.bmp	1134	0		0	0	134733	0		0	0	9	1	29	Medium	Prac		List1	A_S.wav	A_S	0		0	1	134583	150		0	0
Exp2	12	Exp2-12-1	59.938	1.0.0.169	2	right	liyuqin	580185718	2.0.10.242	2.0.10.242	10-16-2019	2019-10-16 12:02:59	20:02:59	female	2.0.10.147	30	Catch.bmp	1290	0		0	0	137086	0		0	0	10	1	30	Medium	Prac	1	List1	A_T.wav	A_T	1	1	0	1	136936	150	1	318	137254
Exp2	12	Exp2-12-1	59.938	1.0.0.169	2	right	liyuqin	580185718	2.0.10.242	2.0.10.242	10-16-2019	2019-10-16 12:02:59	20:02:59	female	2.0.10.147	31	Catch.bmp	1288	0		0	0	139538	0		0	0	10	1	31	Medium	Prac	1	List1	A_T.wav	A_T	1	1	0	1	139388	150	1	842	140230
Exp2	12	Exp2-12-1	59.938	1.0.0.169	2	right	liyuqin	580185718	2.0.10.242	2.0.10.242	10-16-2019	2019-10-16 12:02:59	20:02:59	female	2.0.10.147	32	Red_C.bmp	1072	0		0	0	141974	0		0	0	15	1	32	Medium	Prac	1	List1	A_T.wav	AV_T	1	1	0	1	141824	150	1	326	142150
Exp2	12	Exp2-12-1	59.938	1.0.0.169	2	right	liyuqin	580185718	2.0.10.242	2.0.10.242	10-16-2019	2019-10-16 12:02:59	20:02:59	female	2.0.10.147	33	Red_C.bmp	1039	0		0	0	144193	0		0	0	5	1	33	Medium	Prac	1	List1	Catch.wav	V_T	1	1	1	1	144043	150	1	372	144415
Exp2	12	Exp2-12-1	59.938	1.0.0.169	2	right	liyuqin	580185718	2.0.10.242	2.0.10.242	10-16-2019	2019-10-16 12:02:59	20:02:59	female	2.0.10.147	34	Red_C.bmp	1036	0		0	0	146379	0		0	0	15	1	34	Medium	Prac	1	List1	A_T.wav	AV_T	1	1	0	1	146229	150	1	321	146550
Exp2	12	Exp2-12-1	59.938	1.0.0.169	2	right	liyuqin	580185718	2.0.10.242	2.0.10.242	10-16-2019	2019-10-16 12:02:59	20:02:59	female	2.0.10.147	35	Catch.bmp	811	0		0	0	148564	0		0	0	9	1	35	Medium	Prac		List1	A_S.wav	A_S	0		0	1	148414	150		0	0
Exp2	12	Exp2-12-1	59.938	1.0.0.169	2	right	liyuqin	580185718	2.0.10.242	2.0.10.242	10-16-2019	2019-10-16 12:02:59	20:02:59	female	2.0.10.147	36	Blue_C_2.bmp	875	0		0	0	150600	0		0	0	12	1	36	Medium	Prac		List1	A_S.wav	AV_S	0		0	1	150450	150	1	540	150990
Exp2	12	Exp2-12-1	59.938	1.0.0.169	2	right	liyuqin	580185718	2.0.10.242	2.0.10.242	10-16-2019	2019-10-16 12:02:59	20:02:59	female	2.0.10.147	37	Blue_C_2.bmp	1201	0		0	0	152635	0		0	0	12	1	37	Medium	Prac		List1	A_S.wav	AV_S	0		0	1	152485	150	1	570	153055
Exp2	12	Exp2-12-1	59.938	1.0.0.169	2	right	liyuqin	580185718	2.0.10.242	2.0.10.242	10-16-2019	2019-10-16 12:02:59	20:02:59	female	2.0.10.147	38	Blue_S.bmp	815	0		0	0	154988	0		0	0	13	1	38	Medium	Prac	1	List1	A_T.wav	AV_T	1	1	0	1	154838	150	1	616	155454
Exp2	12	Exp2-12-1	59.938	1.0.0.169	2	right	liyuqin	580185718	2.0.10.242	2.0.10.242	10-16-2019	2019-10-16 12:02:59	20:02:59	female	2.0.10.147	39	Red_C_2.bmp	864	0		0	1	156957	0		0	0	6	1	39	Medium	Prac	1	List1	Catch.wav	V_T	1	1	1	1	156806	151	1	631	157437
Exp2	12	Exp2-12-1	59.938	1.0.0.169	2	right	liyuqin	580185718	2.0.10.242	2.0.10.242	10-16-2019	2019-10-16 12:02:59	20:02:59	female	2.0.10.147	40	Blue_S_2.bmp	1497	0		0	0	158975	0		0	0	4	1	40	Medium	Prac	1	List1	Catch.wav	V_T	1	1	0	1	158825	150	1	1173	159998
Exp2	12	Exp2-12-1	59.938	1.0.0.169	2	right	liyuqin	580185718	2.0.10.242	2.0.10.242	10-16-2019	2019-10-16 12:02:59	20:02:59	female	2.0.10.147	41	Red_C_2.bmp	1248	0		0	0	175576	0		0	0	16	1	41	Medium	Prac	1	List1	A_T.wav	AV_T	0		0	1	175426	150		0	0
Exp2	12	Exp2-12-1	59.938	1.0.0.169	2	right	liyuqin	580185718	2.0.10.242	2.0.10.242	10-16-2019	2019-10-16 12:02:59	20:02:59	female	2.0.10.147	42	Blue_S_2.bmp	997	0		0	0	178045	0		0	0	14	1	42	Medium	Prac	1	List1	A_T.wav	AV_T	1	1	0	1	177895	150	1	838	178733
Exp2	12	Exp2-12-1	59.938	1.0.0.169	2	right	liyuqin	580185718	2.0.10.242	2.0.10.242	10-16-2019	2019-10-16 12:02:59	20:02:59	female	2.0.10.147	43	Red_C.bmp	1268	0		0	1	180198	0		0	0	15	1	43	Medium	Prac	1	List1	A_T.wav	AV_T	1	1	1	1	180047	151	1	751	180798
Exp2	12	Exp2-12-1	59.938	1.0.0.169	2	right	liyuqin	580185718	2.0.10.242	2.0.10.242	10-16-2019	2019-10-16 12:02:59	20:02:59	female	2.0.10.147	44	Blue_S_2.bmp	1388	0		0	0	182617	0		0	0	4	1	44	Medium	Prac	1	List1	Catch.wav	V_T	1	1	0	1	182467	150	1	530	182997
Exp2	12	Exp2-12-1	59.938	1.0.0.169	2	right	liyuqin	580185718	2.0.10.242	2.0.10.242	10-16-2019	2019-10-16 12:02:59	20:02:59	female	2.0.10.147	45	Red_C.bmp	1554	0		0	0	185153	0		0	0	5	1	45	Medium	Prac	1	List1	Catch.wav	V_T	1	1	0	1	185003	150	1	538	185541
Exp2	12	Exp2-12-1	59.938	1.0.0.169	2	right	liyuqin	580185718	2.0.10.242	2.0.10.242	10-16-2019	2019-10-16 12:02:59	20:02:59	female	2.0.10.147	46	Catch.bmp	1324	0		0	1	187856	0		0	0	10	1	46	Medium	Prac	1	List1	A_T.wav	A_T	1	1	1	1	187705	151	1	564	188269
Exp2	12	Exp2-12-1	59.938	1.0.0.169	2	right	liyuqin	580185718	2.0.10.242	2.0.10.242	10-16-2019	2019-10-16 12:02:59	20:02:59	female	2.0.10.147	47	Catch.bmp	1226	0		1	0	190341	0		0	0	9	1	47	Medium	Prac		List1	A_S.wav	A_S	0		1	1	190191	150		0	0
Exp2	12	Exp2-12-1	59.938	1.0.0.169	2	right	liyuqin	580185718	2.0.10.242	2.0.10.242	10-16-2019	2019-10-16 12:02:59	20:02:59	female	2.0.10.147	48	Catch.bmp	1071	0		0	0	192794	0		0	0	10	1	48	Medium	Prac	1	List1	A_T.wav	A_T	1	1	0	1	192644	150	1	337	192981
Exp2	12	Exp2-12-1	59.938	1.0.0.169	2	right	liyuqin	580185718	2.0.10.242	2.0.10.242	10-16-2019	2019-10-16 12:02:59	20:02:59	female	2.0.10.147	49	Blue_S.bmp	1451	0		0	0	195013	0		0	0	3	1	49	Medium	Prac	1	List1	Catch.wav	V_T	1	1	1	1	194863	150	1	798	195661
Exp2	12	Exp2-12-1	59.938	1.0.0.169	2	right	liyuqin	580185718	2.0.10.242	2.0.10.242	10-16-2019	2019-10-16 12:02:59	20:02:59	female	2.0.10.147	50	Blue_S_2.bmp	1330	0		0	0	197616	0		0	0	4	1	50	Medium	Prac	1	List1	Catch.wav	V_T	1	1	0	1	197466	150	1	387	197853
Exp2	12	Exp2-12-1	59.938	1.0.0.169	2	right	liyuqin	580185718	2.0.10.242	2.0.10.242	10-16-2019	2019-10-16 12:02:59	20:02:59	female	2.0.10.147	51	Catch.bmp	805	0		0	0	200102	0		0	0	10	1	51	Medium	Prac	1	List1	A_T.wav	A_T	1	1	0	1	199952	150	1	565	200517
Exp2	12	Exp2-12-1	59.938	1.0.0.169	2	right	liyuqin	580185718	2.0.10.242	2.0.10.242	10-16-2019	2019-10-16 12:02:59	20:02:59	female	2.0.10.147	52	Blue_S.bmp	1468	0		0	0	202054	0		0	0	3	1	52	Medium	Prac	1	List1	Catch.wav	V_T	1	1	0	1	201904	150	1	382	202286
Exp2	12	Exp2-12-1	59.938	1.0.0.169	2	right	liyuqin	580185718	2.0.10.242	2.0.10.242	10-16-2019	2019-10-16 12:02:59	20:02:59	female	2.0.10.147	53	Catch.bmp	1488	0		0	0	204673	0		0	0	10	1	53	Medium	Prac	1	List1	A_T.wav	A_T	1	1	1	1	204523	150	1	618	205141
Exp2	12	Exp2-12-1	59.938	1.0.0.169	2	right	liyuqin	580185718	2.0.10.242	2.0.10.242	10-16-2019	2019-10-16 12:02:59	20:02:59	female	2.0.10.147	54	Red_C_2.bmp	1315	0		0	0	207309	0		0	0	16	1	54	Medium	Prac	1	List1	A_T.wav	AV_T	1	1	0	1	207159	150	1	366	207525
Exp2	12	Exp2-12-1	59.938	1.0.0.169	2	right	liyuqin	580185718	2.0.10.242	2.0.10.242	10-16-2019	2019-10-16 12:02:59	20:02:59	female	2.0.10.147	55	Red_C.bmp	1397	0		0	1	209779	0		0	0	15	1	55	Medium	Prac	1	List1	A_T.wav	AV_T	1	1	1	1	209628	151	1	433	210061
Exp2	12	Exp2-12-1	59.938	1.0.0.169	2	right	liyuqin	580185718	2.0.10.242	2.0.10.242	10-16-2019	2019-10-16 12:02:59	20:02:59	female	2.0.10.147	56	Blue_S.bmp	1598	0		0	0	212331	0		0	0	13	1	56	Medium	Prac	1	List1	A_T.wav	AV_T	1	1	0	1	212181	150	1	544	212725
Exp2	12	Exp2-12-1	59.938	1.0.0.169	2	right	liyuqin	580185718	2.0.10.242	2.0.10.242	10-16-2019	2019-10-16 12:02:59	20:02:59	female	2.0.10.147	57	Catch.bmp	1099	0		0	0	215084	0		0	0	10	1	57	Medium	Prac	1	List1	A_T.wav	A_T	1	1	0	1	214934	150	1	527	215461
Exp2	12	Exp2-12-1	59.938	1.0.0.169	2	right	liyuqin	580185718	2.0.10.242	2.0.10.242	10-16-2019	2019-10-16 12:02:59	20:02:59	female	2.0.10.147	58	Catch.bmp	1372	0		1	0	217336	0		0	0	9	1	58	Medium	Prac		List1	A_S.wav	A_S	0		0	1	217186	150		0	0
Exp2	12	Exp2-12-1	59.938	1.0.0.169	2	right	liyuqin	580185718	2.0.10.242	2.0.10.242	10-16-2019	2019-10-16 12:02:59	20:02:59	female	2.0.10.147	59	Blue_S_2.bmp	1399	0		0	0	219906	0		0	0	4	1	59	Medium	Prac	1	List1	Catch.wav	V_T	1	1	0	1	219756	150	1	648	220404
Exp2	12	Exp2-12-1	59.938	1.0.0.169	2	right	liyuqin	580185718	2.0.10.242	2.0.10.242	10-16-2019	2019-10-16 12:02:59	20:02:59	female	2.0.10.147	60	Red_S_2.bmp	954	0		0	1	222459	0		0	0	8	1	60	Medium	Prac		List1	Catch.wav	V_S	0		0	1	222308	151	1	464	222772
Exp2	12	Exp2-12-1	59.938	1.0.0.169	2	right	liyuqin	580185718	2.0.10.242	2.0.10.242	10-16-2019	2019-10-16 12:02:59	20:02:59	female	2.0.10.147	61	Catch.bmp	908	0		0	0	242963	0		0	0	NULL	NULL	NULL	Medium	run1	1	List2	A_T.wav	A_T	1	1	1	1	242813	150	1	815	243628
Exp2	12	Exp2-12-1	59.938	1.0.0.169	2	right	liyuqin	580185718	2.0.10.242	2.0.10.242	10-16-2019	2019-10-16 12:02:59	20:02:59	female	2.0.10.147	62	Red_C.bmp	1390	0		0	0	245032	0		0	0	NULL	NULL	NULL	Medium	run1	1	List2	Catch.wav	V_T	1	1	1	1	244882	150	1	434	245316
Exp2	12	Exp2-12-1	59.938	1.0.0.169	2	right	liyuqin	580185718	2.0.10.242	2.0.10.242	10-16-2019	2019-10-16 12:02:59	20:02:59	female	2.0.10.147	63	Blue_S.bmp	1590	0		0	0	247585	0		0	0	NULL	NULL	NULL	Medium	run1	1	List2	Catch.wav	V_T	1	1	0	1	247435	150	1	361	247796
Exp2	12	Exp2-12-1	59.938	1.0.0.169	2	right	liyuqin	580185718	2.0.10.242	2.0.10.242	10-16-2019	2019-10-16 12:02:59	20:02:59	female	2.0.10.147	64	Red_C.bmp	1434	0		0	0	250338	0		0	0	NULL	NULL	NULL	Medium	run1	1	List2	A_T.wav	AV_T	1	1	0	1	250188	150	1	328	250516
Exp2	12	Exp2-12-1	59.938	1.0.0.169	2	right	liyuqin	580185718	2.0.10.242	2.0.10.242	10-16-2019	2019-10-16 12:02:59	20:02:59	female	2.0.10.147	65	Catch.bmp	1455	0		0	0	252924	0		0	0	NULL	NULL	NULL	Medium	run1	1	List2	A_T.wav	A_T	1	1	0	1	252774	150	1	374	253148
Exp2	12	Exp2-12-1	59.938	1.0.0.169	2	right	liyuqin	580185718	2.0.10.242	2.0.10.242	10-16-2019	2019-10-16 12:02:59	20:02:59	female	2.0.10.147	66	Red_C_2.bmp	1457	0		1	0	255526	0		0	0	NULL	NULL	NULL	Medium	run1	1	List2	Catch.wav	V_T	1	1	1	1	255376	150	1	365	255741
Exp2	12	Exp2-12-1	59.938	1.0.0.169	2	right	liyuqin	580185718	2.0.10.242	2.0.10.242	10-16-2019	2019-10-16 12:02:59	20:02:59	female	2.0.10.147	67	Red_C_2.bmp	1387	0		0	0	258146	0		0	0	NULL	NULL	NULL	Medium	run1	1	List2	A_T.wav	AV_T	1	1	1	1	257996	150	1	305	258301
Exp2	12	Exp2-12-1	59.938	1.0.0.169	2	right	liyuqin	580185718	2.0.10.242	2.0.10.242	10-16-2019	2019-10-16 12:02:59	20:02:59	female	2.0.10.147	68	Blue_S.bmp	1301	0		0	0	260682	0		0	0	NULL	NULL	NULL	Medium	run1	1	List2	A_T.wav	AV_T	1	1	0	1	260532	150	1	448	260980
Exp2	12	Exp2-12-1	59.938	1.0.0.169	2	right	liyuqin	580185718	2.0.10.242	2.0.10.242	10-16-2019	2019-10-16 12:02:59	20:02:59	female	2.0.10.147	69	Red_S_2.bmp	1095	0		0	0	263134	0		0	0	NULL	NULL	NULL	Medium	run1		List2	Catch.wav	V_S	0		1	1	262984	150	1	380	263364
Exp2	12	Exp2-12-1	59.938	1.0.0.169	2	right	liyuqin	580185718	2.0.10.242	2.0.10.242	10-16-2019	2019-10-16 12:02:59	20:02:59	female	2.0.10.147	70	Red_C_2.bmp	849	0		0	0	265387	0		0	0	NULL	NULL	NULL	Medium	run1	1	List2	Catch.wav	V_T	1	1	0	1	265237	150	1	351	265588
Exp2	12	Exp2-12-1	59.938	1.0.0.169	2	right	liyuqin	580185718	2.0.10.242	2.0.10.242	10-16-2019	2019-10-16 12:02:59	20:02:59	female	2.0.10.147	71	Red_C.bmp	1320	0		0	0	267389	0		0	0	NULL	NULL	NULL	Medium	run1	1	List2	Catch.wav	V_T	1	1	0	1	267239	150	1	373	267612
Exp2	12	Exp2-12-1	59.938	1.0.0.169	2	right	liyuqin	580185718	2.0.10.242	2.0.10.242	10-16-2019	2019-10-16 12:02:59	20:02:59	female	2.0.10.147	72	Catch.bmp	990	0		0	0	269858	0		0	0	NULL	NULL	NULL	Medium	run1	1	List2	A_T.wav	A_T	1	1	1	1	269708	150	1	497	270205
Exp2	12	Exp2-12-1	59.938	1.0.0.169	2	right	liyuqin	580185718	2.0.10.242	2.0.10.242	10-16-2019	2019-10-16 12:02:59	20:02:59	female	2.0.10.147	73	Red_C_2.bmp	810	0		0	0	272010	0		0	0	NULL	NULL	NULL	Medium	run1	1	List2	A_T.wav	AV_T	1	1	0	1	271860	150	1	344	272204
Exp2	12	Exp2-12-1	59.938	1.0.0.169	2	right	liyuqin	580185718	2.0.10.242	2.0.10.242	10-16-2019	2019-10-16 12:02:59	20:02:59	female	2.0.10.147	74	Red_C_2.bmp	949	0		0	0	273979	0		0	0	NULL	NULL	NULL	Medium	run1	1	List2	A_T.wav	AV_T	1	1	0	1	273829	150	1	302	274131
Exp2	12	Exp2-12-1	59.938	1.0.0.169	2	right	liyuqin	580185718	2.0.10.242	2.0.10.242	10-16-2019	2019-10-16 12:02:59	20:02:59	female	2.0.10.147	75	Blue_C_2.bmp	845	0		0	0	276081	0		0	0	NULL	NULL	NULL	Medium	run1		List2	A_S.wav	AV_S	0		0	1	275931	150	1	240	276171
Exp2	12	Exp2-12-1	59.938	1.0.0.169	2	right	liyuqin	580185718	2.0.10.242	2.0.10.242	10-16-2019	2019-10-16 12:02:59	20:02:59	female	2.0.10.147	76	Red_C_2.bmp	1335	0		0	0	278083	0		0	0	NULL	NULL	NULL	Medium	run1	1	List2	Catch.wav	V_T	1	1	1	1	277933	150	1	486	278419
Exp2	12	Exp2-12-1	59.938	1.0.0.169	2	right	liyuqin	580185718	2.0.10.242	2.0.10.242	10-16-2019	2019-10-16 12:02:59	20:02:59	female	2.0.10.147	77	Red_C_2.bmp	1012	0		0	0	280569	0		0	0	NULL	NULL	NULL	Medium	run1	1	List2	A_T.wav	AV_T	1	1	1	1	280419	150	1	544	280963
Exp2	12	Exp2-12-1	59.938	1.0.0.169	2	right	liyuqin	580185718	2.0.10.242	2.0.10.242	10-16-2019	2019-10-16 12:02:59	20:02:59	female	2.0.10.147	78	Blue_C_2.bmp	1132	0		0	0	282738	0		0	0	NULL	NULL	NULL	Medium	run1		List2	A_S.wav	AV_S	0		0	1	282588	150		0	0
Exp2	12	Exp2-12-1	59.938	1.0.0.169	2	right	liyuqin	580185718	2.0.10.242	2.0.10.242	10-16-2019	2019-10-16 12:02:59	20:02:59	female	2.0.10.147	79	Blue_S_2.bmp	1277	0		0	0	285074	0		0	0	NULL	NULL	NULL	Medium	run1	1	List2	A_T.wav	AV_T	1	1	0	1	284924	150	1	480	285404
Exp2	12	Exp2-12-1	59.938	1.0.0.169	2	right	liyuqin	580185718	2.0.10.242	2.0.10.242	10-16-2019	2019-10-16 12:02:59	20:02:59	female	2.0.10.147	80	Blue_C_2.bmp	1009	0		0	0	287510	0		0	0	NULL	NULL	NULL	Medium	run1		List2	Catch.wav	V_S	0		0	1	287360	150		0	0
Exp2	12	Exp2-12-1	59.938	1.0.0.169	2	right	liyuqin	580185718	2.0.10.242	2.0.10.242	10-16-2019	2019-10-16 12:02:59	20:02:59	female	2.0.10.147	81	Catch.bmp	806	0		0	0	289729	0		0	0	NULL	NULL	NULL	Medium	run1		List2	A_S.wav	A_S	0		0	1	289579	150		0	0
Exp2	12	Exp2-12-1	59.938	1.0.0.169	2	right	liyuqin	580185718	2.0.10.242	2.0.10.242	10-16-2019	2019-10-16 12:02:59	20:02:59	female	2.0.10.147	82	Catch.bmp	963	0		0	0	291748	0		0	0	NULL	NULL	NULL	Medium	run1	1	List2	A_T.wav	A_T	1	1	0	1	291598	150	1	541	292139
Exp2	12	Exp2-12-1	59.938	1.0.0.169	2	right	liyuqin	580185718	2.0.10.242	2.0.10.242	10-16-2019	2019-10-16 12:02:59	20:02:59	female	2.0.10.147	83	Catch.bmp	1175	0		0	1	293867	0		0	0	NULL	NULL	NULL	Medium	run1	1	List2	A_T.wav	A_T	1	1	1	1	293716	151	1	319	294035
Exp2	12	Exp2-12-1	59.938	1.0.0.169	2	right	liyuqin	580185718	2.0.10.242	2.0.10.242	10-16-2019	2019-10-16 12:02:59	20:02:59	female	2.0.10.147	84	Red_C.bmp	951	0		0	0	296202	0		0	0	NULL	NULL	NULL	Medium	run1	1	List2	A_T.wav	AV_T	1	1	0	1	296052	150	1	295	296347
Exp2	12	Exp2-12-1	59.938	1.0.0.169	2	right	liyuqin	580185718	2.0.10.242	2.0.10.242	10-16-2019	2019-10-16 12:02:59	20:02:59	female	2.0.10.147	85	Blue_S.bmp	929	0		0	1	298305	0		0	0	NULL	NULL	NULL	Medium	run1	1	List2	A_T.wav	AV_T	1	1	1	1	298154	151	1	545	298699
Exp2	12	Exp2-12-1	59.938	1.0.0.169	2	right	liyuqin	580185718	2.0.10.242	2.0.10.242	10-16-2019	2019-10-16 12:02:59	20:02:59	female	2.0.10.147	86	Red_C_2.bmp	1305	0		0	0	300390	0		0	0	NULL	NULL	NULL	Medium	run1	1	List2	Catch.wav	V_T	1	1	1	1	300240	150	1	372	300612
Exp2	12	Exp2-12-1	59.938	1.0.0.169	2	right	liyuqin	580185718	2.0.10.242	2.0.10.242	10-16-2019	2019-10-16 12:02:59	20:02:59	female	2.0.10.147	87	Catch.bmp	802	0		0	0	302843	0		0	0	NULL	NULL	NULL	Medium	run1		List2	A_S.wav	A_S	0		0	2	302693	150		0	0
Exp2	12	Exp2-12-1	59.938	1.0.0.169	2	right	liyuqin	580185718	2.0.10.242	2.0.10.242	10-16-2019	2019-10-16 12:02:59	20:02:59	female	2.0.10.147	88	Blue_S_2.bmp	1306	0		1	0	304861	0		0	0	NULL	NULL	NULL	Medium	run1	1	List2	A_T.wav	AV_T	1	1	0	1	304711	150	1	573	305284
Exp2	12	Exp2-12-1	59.938	1.0.0.169	2	right	liyuqin	580185718	2.0.10.242	2.0.10.242	10-16-2019	2019-10-16 12:02:59	20:02:59	female	2.0.10.147	89	Blue_S.bmp	1464	0		0	0	307314	0		0	0	NULL	NULL	NULL	Medium	run1	1	List2	Catch.wav	V_T	1	1	0	1	307164	150	1	471	307635
Exp2	12	Exp2-12-1	59.938	1.0.0.169	2	right	liyuqin	580185718	2.0.10.242	2.0.10.242	10-16-2019	2019-10-16 12:02:59	20:02:59	female	2.0.10.147	90	Catch.bmp	1066	0		1	0	309933	0		0	0	NULL	NULL	NULL	Medium	run1		List2	A_S.wav	A_S	0		1	1	309783	150		0	0
Exp2	12	Exp2-12-1	59.938	1.0.0.169	2	right	liyuqin	580185718	2.0.10.242	2.0.10.242	10-16-2019	2019-10-16 12:02:59	20:02:59	female	2.0.10.147	91	Red_C_2.bmp	1426	0		0	0	312219	0		0	0	NULL	NULL	NULL	Medium	run1	1	List2	A_T.wav	AV_T	1	1	0	1	312069	150	1	390	312459
Exp2	12	Exp2-12-1	59.938	1.0.0.169	2	right	liyuqin	580185718	2.0.10.242	2.0.10.242	10-16-2019	2019-10-16 12:02:59	20:02:59	female	2.0.10.147	92	Blue_C.bmp	1252	0		0	0	314805	0		0	0	NULL	NULL	NULL	Medium	run1		List2	A_S.wav	AV_S	0		0	1	314655	150		0	0
Exp2	12	Exp2-12-1	59.938	1.0.0.169	2	right	liyuqin	580185718	2.0.10.242	2.0.10.242	10-16-2019	2019-10-16 12:02:59	20:02:59	female	2.0.10.147	93	Red_S.bmp	824	0		1	0	317274	0		0	0	NULL	NULL	NULL	Medium	run1		List2	A_S.wav	AV_S	0		0	1	317124	150	1	599	317723
Exp2	12	Exp2-12-1	59.938	1.0.0.169	2	right	liyuqin	580185718	2.0.10.242	2.0.10.242	10-16-2019	2019-10-16 12:02:59	20:02:59	female	2.0.10.147	94	Blue_C.bmp	1341	0		0	0	319260	0		0	0	NULL	NULL	NULL	Medium	Run1		List2	Catch.wav	V_S	0		0	1	319110	150		0	0
Exp2	12	Exp2-12-1	59.938	1.0.0.169	2	right	liyuqin	580185718	2.0.10.242	2.0.10.242	10-16-2019	2019-10-16 12:02:59	20:02:59	female	2.0.10.147	95	Red_C.bmp	1117	0		0	1	321813	0		0	0	NULL	NULL	NULL	Medium	run1	1	List2	A_T.wav	AV_T	1	1	1	1	321662	151	1	301	321963
Exp2	12	Exp2-12-1	59.938	1.0.0.169	2	right	liyuqin	580185718	2.0.10.242	2.0.10.242	10-16-2019	2019-10-16 12:02:59	20:02:59	female	2.0.10.147	96	Catch.bmp	1594	0		0	1	324082	0		0	0	NULL	NULL	NULL	Medium	run1	1	List2	A_T.wav	A_T	1	1	1	1	323931	151	1	552	324483
Exp2	12	Exp2-12-1	59.938	1.0.0.169	2	right	liyuqin	580185718	2.0.10.242	2.0.10.242	10-16-2019	2019-10-16 12:02:59	20:02:59	female	2.0.10.147	97	Catch.bmp	1397	0		1	0	326834	0		0	0	NULL	NULL	NULL	Medium	run1		List2	A_S.wav	A_S	0		0	1	326684	150		0	0
Exp2	12	Exp2-12-1	59.938	1.0.0.169	2	right	liyuqin	580185718	2.0.10.242	2.0.10.242	10-16-2019	2019-10-16 12:02:59	20:02:59	female	2.0.10.147	98	Red_C.bmp	1513	0		0	0	329437	0		0	0	NULL	NULL	NULL	Medium	run1	1	List2	Catch.wav	V_T	1	1	1	1	329287	150	1	372	329659
Exp2	12	Exp2-12-1	59.938	1.0.0.169	2	right	liyuqin	580185718	2.0.10.242	2.0.10.242	10-16-2019	2019-10-16 12:02:59	20:02:59	female	2.0.10.147	99	Red_C.bmp	1367	0		0	0	332107	0		0	0	NULL	NULL	NULL	Medium	run1	1	List2	Catch.wav	V_T	1	1	0	1	331957	150	1	757	332714
Exp2	12	Exp2-12-1	59.938	1.0.0.169	2	right	liyuqin	580185718	2.0.10.242	2.0.10.242	10-16-2019	2019-10-16 12:02:59	20:02:59	female	2.0.10.147	100	Red_C.bmp	1273	0		0	0	334626	0		0	0	NULL	NULL	NULL	Medium	run1	1	List2	Catch.wav	V_T	1	1	0	1	334476	150	1	374	334850
Exp2	12	Exp2-12-1	59.938	1.0.0.169	2	right	liyuqin	580185718	2.0.10.242	2.0.10.242	10-16-2019	2019-10-16 12:02:59	20:02:59	female	2.0.10.147	101	Red_C.bmp	1107	0		0	0	337062	0		0	0	NULL	NULL	NULL	Medium	run1	1	List2	Catch.wav	V_T	1	1	0	1	336912	150	1	354	337266
Exp2	12	Exp2-12-1	59.938	1.0.0.169	2	right	liyuqin	580185718	2.0.10.242	2.0.10.242	10-16-2019	2019-10-16 12:02:59	20:02:59	female	2.0.10.147	102	Blue_S.bmp	845	0		0	0	339331	0		0	0	NULL	NULL	NULL	Medium	run1	1	List2	Catch.wav	V_T	1	1	0	1	339181	150	1	646	339827
Exp2	12	Exp2-12-1	59.938	1.0.0.169	2	right	liyuqin	580185718	2.0.10.242	2.0.10.242	10-16-2019	2019-10-16 12:02:59	20:02:59	female	2.0.10.147	103	Red_C.bmp	937	0		0	0	341333	0		0	0	NULL	NULL	NULL	Medium	run1	1	List2	A_T.wav	AV_T	1	1	0	1	341183	150	1	507	341690
Exp2	12	Exp2-12-1	59.938	1.0.0.169	2	right	liyuqin	580185718	2.0.10.242	2.0.10.242	10-16-2019	2019-10-16 12:02:59	20:02:59	female	2.0.10.147	104	Catch.bmp	944	0		0	1	343419	0		0	0	NULL	NULL	NULL	Medium	run1		List2	A_S.wav	A_S	0		1	1	343268	151		0	0
Exp2	12	Exp2-12-1	59.938	1.0.0.169	2	right	liyuqin	580185718	2.0.10.242	2.0.10.242	10-16-2019	2019-10-16 12:02:59	20:02:59	female	2.0.10.147	105	Blue_S.bmp	1425	0		0	0	345571	0		0	0	NULL	NULL	NULL	Medium	run1	1	List2	Catch.wav	V_T	1	1	0	1	345421	150	1	397	345818
Exp2	12	Exp2-12-1	59.938	1.0.0.169	2	right	liyuqin	580185718	2.0.10.242	2.0.10.242	10-16-2019	2019-10-16 12:02:59	20:02:59	female	2.0.10.147	106	Red_C_2.bmp	1515	0		0	0	348157	0		0	0	NULL	NULL	NULL	Medium	run1	1	List2	Catch.wav	V_T	1	1	0	1	348007	150	1	451	348458
Exp2	12	Exp2-12-1	59.938	1.0.0.169	2	right	liyuqin	580185718	2.0.10.242	2.0.10.242	10-16-2019	2019-10-16 12:02:59	20:02:59	female	2.0.10.147	107	Catch.bmp	1026	0		0	0	350826	0		0	0	NULL	NULL	NULL	Medium	run1	1	List2	A_T.wav	A_T	1	1	1	1	350676	150	1	670	351346
Exp2	12	Exp2-12-1	59.938	1.0.0.169	2	right	liyuqin	580185718	2.0.10.242	2.0.10.242	10-16-2019	2019-10-16 12:02:59	20:02:59	female	2.0.10.147	108	Blue_S.bmp	1212	0		0	0	353012	0		0	0	NULL	NULL	NULL	Medium	run1	1	List2	Catch.wav	V_T	1	1	0	1	352862	150	1	404	353266
Exp2	12	Exp2-12-1	59.938	1.0.0.169	2	right	liyuqin	580185718	2.0.10.242	2.0.10.242	10-16-2019	2019-10-16 12:02:59	20:02:59	female	2.0.10.147	109	Catch.bmp	922	0		0	0	355381	0		0	0	NULL	NULL	NULL	Medium	run1	1	List2	A_T.wav	A_T	1	1	0	1	355231	150	1	1003	356234
Exp2	12	Exp2-12-1	59.938	1.0.0.169	2	right	liyuqin	580185718	2.0.10.242	2.0.10.242	10-16-2019	2019-10-16 12:02:59	20:02:59	female	2.0.10.147	110	Red_C.bmp	806	0		0	0	357450	0		0	0	NULL	NULL	NULL	Medium	run1	1	List2	Catch.wav	V_T	1	1	0	1	357300	150	1	366	357666
Exp2	12	Exp2-12-1	59.938	1.0.0.169	2	right	liyuqin	580185718	2.0.10.242	2.0.10.242	10-16-2019	2019-10-16 12:02:59	20:02:59	female	2.0.10.147	111	Blue_C_2.bmp	1245	0		0	1	359419	0		0	0	NULL	NULL	NULL	Medium	run1		List2	Catch.wav	V_S	0		1	1	359268	151		0	0
Exp2	12	Exp2-12-1	59.938	1.0.0.169	2	right	liyuqin	580185718	2.0.10.242	2.0.10.242	10-16-2019	2019-10-16 12:02:59	20:02:59	female	2.0.10.147	112	Red_C.bmp	1056	0		0	0	361871	0		0	0	NULL	NULL	NULL	Medium	run1	1	List2	A_T.wav	AV_T	1	1	1	1	361721	150	1	433	362154
Exp2	12	Exp2-12-1	59.938	1.0.0.169	2	right	liyuqin	580185718	2.0.10.242	2.0.10.242	10-16-2019	2019-10-16 12:02:59	20:02:59	female	2.0.10.147	113	Catch.bmp	1430	0		0	1	364074	0		0	0	NULL	NULL	NULL	Medium	run1	1	List2	A_T.wav	A_T	1	1	0	1	363923	151	1	576	364499
Exp2	12	Exp2-12-1	59.938	1.0.0.169	2	right	liyuqin	580185718	2.0.10.242	2.0.10.242	10-16-2019	2019-10-16 12:02:59	20:02:59	female	2.0.10.147	114	Blue_S_2.bmp	1458	0		0	1	366660	0		0	0	NULL	NULL	NULL	Medium	run1	1	List2	Catch.wav	V_T	1	1	1	1	366509	151	1	461	366970
Exp2	12	Exp2-12-1	59.938	1.0.0.169	2	right	liyuqin	580185718	2.0.10.242	2.0.10.242	10-16-2019	2019-10-16 12:02:59	20:02:59	female	2.0.10.147	115	Catch.bmp	1504	0		0	0	369279	0		0	0	NULL	NULL	NULL	Medium	run1		List2	A_S.wav	A_S	0		0	1	369129	150		0	0
Exp2	12	Exp2-12-1	59.938	1.0.0.169	2	right	liyuqin	580185718	2.0.10.242	2.0.10.242	10-16-2019	2019-10-16 12:02:59	20:02:59	female	2.0.10.147	116	Catch.bmp	932	0		1	0	371998	0		0	0	NULL	NULL	NULL	Medium	run1		List2	A_S.wav	A_S	0		0	1	371848	150		0	0
Exp2	12	Exp2-12-1	59.938	1.0.0.169	2	right	liyuqin	580185718	2.0.10.242	2.0.10.242	10-16-2019	2019-10-16 12:02:59	20:02:59	female	2.0.10.147	117	Blue_S.bmp	1218	0		0	0	374134	0		0	0	NULL	NULL	NULL	Medium	run1	1	List2	A_T.wav	AV_T	1	1	0	1	373984	150	1	394	374378
Exp2	12	Exp2-12-1	59.938	1.0.0.169	2	right	liyuqin	580185718	2.0.10.242	2.0.10.242	10-16-2019	2019-10-16 12:02:59	20:02:59	female	2.0.10.147	118	Red_S_2.bmp	1341	0		0	0	376503	0		0	0	NULL	NULL	NULL	Medium	run1		List2	Catch.wav	V_S	0		1	1	376353	150	1	401	376754
Exp2	12	Exp2-12-1	59.938	1.0.0.169	2	right	liyuqin	580185718	2.0.10.242	2.0.10.242	10-16-2019	2019-10-16 12:02:59	20:02:59	female	2.0.10.147	119	Catch.bmp	1019	0		0	0	379006	0		0	0	NULL	NULL	NULL	Medium	run1	1	List2	A_T.wav	A_T	0		1	1	378856	150		0	0
Exp2	12	Exp2-12-1	59.938	1.0.0.169	2	right	liyuqin	580185718	2.0.10.242	2.0.10.242	10-16-2019	2019-10-16 12:02:59	20:02:59	female	2.0.10.147	120	Red_C.bmp	959	0		1	0	381241	0		0	0	NULL	NULL	NULL	Medium	run1	1	List2	A_T.wav	AV_T	1	1	1	1	381091	150	1	823	381914
Exp2	12	Exp2-12-1	59.938	1.0.0.169	2	right	liyuqin	580185718	2.0.10.242	2.0.10.242	10-16-2019	2019-10-16 12:02:59	20:02:59	female	2.0.10.147	121	Blue_S_2.bmp	846	0		0	0	383360	0		0	0	NULL	NULL	NULL	Medium	run1	1	List2	A_T.wav	AV_T	1	1	0	1	383210	150	1	872	384082
Exp2	12	Exp2-12-1	59.938	1.0.0.169	2	right	liyuqin	580185718	2.0.10.242	2.0.10.242	10-16-2019	2019-10-16 12:02:59	20:02:59	female	2.0.10.147	122	Catch.bmp	958	0		1	0	385362	0		0	0	NULL	NULL	NULL	Medium	run1	1	List2	A_T.wav	A_T	1	1	0	1	385212	150	1	797	386009
Exp2	12	Exp2-12-1	59.938	1.0.0.169	2	right	liyuqin	580185718	2.0.10.242	2.0.10.242	10-16-2019	2019-10-16 12:02:59	20:02:59	female	2.0.10.147	123	Red_C.bmp	1449	0		0	0	387481	0		0	0	NULL	NULL	NULL	Medium	run1	1	List2	A_T.wav	AV_T	1	1	0	1	387331	150	1	464	387795
Exp2	12	Exp2-12-1	59.938	1.0.0.169	2	right	liyuqin	580185718	2.0.10.242	2.0.10.242	10-16-2019	2019-10-16 12:02:59	20:02:59	female	2.0.10.147	124	Catch.bmp	1222	0		0	0	390084	0		0	0	NULL	NULL	NULL	Medium	run1	1	List2	A_T.wav	A_T	1	1	0	1	389934	150	1	1028	390962
Exp2	12	Exp2-12-1	59.938	1.0.0.169	2	right	liyuqin	580185718	2.0.10.242	2.0.10.242	10-16-2019	2019-10-16 12:02:59	20:02:59	female	2.0.10.147	125	Blue_S_2.bmp	1442	0		0	0	392453	0		0	0	NULL	NULL	NULL	Medium	run1	1	List2	Catch.wav	V_T	1	1	1	1	392303	150	1	532	392835
Exp2	12	Exp2-12-1	59.938	1.0.0.169	2	right	liyuqin	580185718	2.0.10.242	2.0.10.242	10-16-2019	2019-10-16 12:02:59	20:02:59	female	2.0.10.147	126	Red_S.bmp	1539	0		0	0	395056	0		0	0	NULL	NULL	NULL	Medium	run1		List2	A_S.wav	AV_S	0		1	1	394906	150		0	0
Exp2	12	Exp2-12-1	59.938	1.0.0.169	2	right	liyuqin	580185718	2.0.10.242	2.0.10.242	10-16-2019	2019-10-16 12:02:59	20:02:59	female	2.0.10.147	127	Blue_S_2.bmp	1489	0		0	1	397826	0		0	0	NULL	NULL	NULL	Medium	run1	1	List2	A_T.wav	AV_T	1	1	1	1	397675	151	1	606	398281
Exp2	12	Exp2-12-1	59.938	1.0.0.169	2	right	liyuqin	580185718	2.0.10.242	2.0.10.242	10-16-2019	2019-10-16 12:02:59	20:02:59	female	2.0.10.147	128	Catch.bmp	1390	0		0	0	400478	0		0	0	NULL	NULL	NULL	Medium	run1	1	List2	A_T.wav	A_T	1	1	0	1	400328	150	1	601	400929
Exp2	12	Exp2-12-1	59.938	1.0.0.169	2	right	liyuqin	580185718	2.0.10.242	2.0.10.242	10-16-2019	2019-10-16 12:02:59	20:02:59	female	2.0.10.147	129	Red_S_2.bmp	980	0		0	0	403031	0		0	0	NULL	NULL	NULL	Medium	run1		List2	A_S.wav	AV_S	0		0	1	402881	150		0	0
Exp2	12	Exp2-12-1	59.938	1.0.0.169	2	right	liyuqin	580185718	2.0.10.242	2.0.10.242	10-16-2019	2019-10-16 12:02:59	20:02:59	female	2.0.10.147	130	Red_C.bmp	998	0		0	1	405217	0		0	0	NULL	NULL	NULL	Medium	run1	1	List2	Catch.wav	V_T	1	1	1	1	405066	151	1	543	405609
Exp2	12	Exp2-12-1	59.938	1.0.0.169	2	right	liyuqin	580185718	2.0.10.242	2.0.10.242	10-16-2019	2019-10-16 12:02:59	20:02:59	female	2.0.10.147	131	Catch.bmp	1296	0		0	0	407369	0		0	0	NULL	NULL	NULL	Medium	run1	1	List2	A_T.wav	A_T	1	1	0	1	407219	150	1	766	407985
Exp2	12	Exp2-12-1	59.938	1.0.0.169	2	right	liyuqin	580185718	2.0.10.242	2.0.10.242	10-16-2019	2019-10-16 12:02:59	20:02:59	female	2.0.10.147	132	Blue_S_2.bmp	1121	0		1	0	409821	0		0	0	NULL	NULL	NULL	Medium	run1	1	List2	A_T.wav	AV_T	1	1	0	1	409671	150	1	650	410321
Exp2	12	Exp2-12-1	59.938	1.0.0.169	2	right	liyuqin	580185718	2.0.10.242	2.0.10.242	10-16-2019	2019-10-16 12:02:59	20:02:59	female	2.0.10.147	133	Catch.bmp	1327	0		1	0	412090	0		0	0	NULL	NULL	NULL	Medium	run1	1	List2	A_T.wav	A_T	1	1	0	1	411940	150	1	886	412826
Exp2	12	Exp2-12-1	59.938	1.0.0.169	2	right	liyuqin	580185718	2.0.10.242	2.0.10.242	10-16-2019	2019-10-16 12:02:59	20:02:59	female	2.0.10.147	134	Red_C_2.bmp	1223	0		0	0	414576	0		0	0	NULL	NULL	NULL	Medium	run1	1	List2	Catch.wav	V_T	1	1	1	1	414426	150	1	656	415082
Exp2	12	Exp2-12-1	59.938	1.0.0.169	2	right	liyuqin	580185718	2.0.10.242	2.0.10.242	10-16-2019	2019-10-16 12:02:59	20:02:59	female	2.0.10.147	135	Blue_S_2.bmp	1559	0		0	0	416962	0		0	0	NULL	NULL	NULL	Medium	run1	1	List2	Catch.wav	V_T	1	1	0	1	416812	150	1	581	417393
Exp2	12	Exp2-12-1	59.938	1.0.0.169	2	right	liyuqin	580185718	2.0.10.242	2.0.10.242	10-16-2019	2019-10-16 12:02:59	20:02:59	female	2.0.10.147	136	Catch.bmp	1286	0		0	0	419682	0		0	0	NULL	NULL	NULL	Medium	run1	1	List2	A_T.wav	A_T	1	1	0	1	419532	150	1	821	420353
Exp2	12	Exp2-12-1	59.938	1.0.0.169	2	right	liyuqin	580185718	2.0.10.242	2.0.10.242	10-16-2019	2019-10-16 12:02:59	20:02:59	female	2.0.10.147	137	Catch.bmp	1549	0		0	0	422118	0		0	0	NULL	NULL	NULL	Medium	run1		List2	A_S.wav	A_S	0		0	2	421968	150		0	0
Exp2	12	Exp2-12-1	59.938	1.0.0.169	2	right	liyuqin	580185718	2.0.10.242	2.0.10.242	10-16-2019	2019-10-16 12:02:59	20:02:59	female	2.0.10.147	138	Blue_C.bmp	891	0		0	1	424871	0		0	0	NULL	NULL	NULL	Medium	Run1		List2	Catch.wav	V_S	0		1	1	424720	151		0	0
Exp2	12	Exp2-12-1	59.938	1.0.0.169	2	right	liyuqin	580185718	2.0.10.242	2.0.10.242	10-16-2019	2019-10-16 12:02:59	20:02:59	female	2.0.10.147	139	Catch.bmp	1100	0		0	0	426973	0		0	0	NULL	NULL	NULL	Medium	run1	1	List2	A_T.wav	A_T	1	1	0	1	426823	150	1	546	427369
Exp2	12	Exp2-12-1	59.938	1.0.0.169	2	right	liyuqin	580185718	2.0.10.242	2.0.10.242	10-16-2019	2019-10-16 12:02:59	20:02:59	female	2.0.10.147	140	Red_C_2.bmp	1362	0		0	0	429225	0		0	0	NULL	NULL	NULL	Medium	run1	1	List2	A_T.wav	AV_T	1	1	0	1	429075	150	1	406	429481
Exp2	12	Exp2-12-1	59.938	1.0.0.169	2	right	liyuqin	580185718	2.0.10.242	2.0.10.242	10-16-2019	2019-10-16 12:02:59	20:02:59	female	2.0.10.147	141	Catch.bmp	1061	0		0	0	431744	0		0	0	NULL	NULL	NULL	Medium	run1	1	List2	A_T.wav	A_T	1	1	0	1	431594	150	1	799	432393
Exp2	12	Exp2-12-1	59.938	1.0.0.169	2	right	liyuqin	580185718	2.0.10.242	2.0.10.242	10-16-2019	2019-10-16 12:02:59	20:02:59	female	2.0.10.147	142	Blue_S_2.bmp	863	0		0	0	433963	0		0	0	NULL	NULL	NULL	Medium	run1	1	List2	A_T.wav	AV_T	1	1	0	1	433813	150	1	548	434361
Exp2	12	Exp2-12-1	59.938	1.0.0.169	2	right	liyuqin	580185718	2.0.10.242	2.0.10.242	10-16-2019	2019-10-16 12:02:59	20:02:59	female	2.0.10.147	143	Blue_S.bmp	1135	0		0	0	435982	0		0	0	NULL	NULL	NULL	Medium	run1	1	List2	Catch.wav	V_T	1	1	1	1	435832	150	1	601	436433
Exp2	12	Exp2-12-1	59.938	1.0.0.169	2	right	liyuqin	580185718	2.0.10.242	2.0.10.242	10-16-2019	2019-10-16 12:02:59	20:02:59	female	2.0.10.147	144	Red_C_2.bmp	1567	0		0	0	438268	0		0	0	NULL	NULL	NULL	Medium	run1	1	List2	A_T.wav	AV_T	1	1	0	1	438118	150	1	507	438625
Exp2	12	Exp2-12-1	59.938	1.0.0.169	2	right	liyuqin	580185718	2.0.10.242	2.0.10.242	10-16-2019	2019-10-16 12:02:59	20:02:59	female	2.0.10.147	145	Red_C.bmp	823	0		0	0	440987	0		0	0	NULL	NULL	NULL	Medium	run1	1	List2	Catch.wav	V_T	1	1	1	1	440837	150	1	580	441417
Exp2	12	Exp2-12-1	59.938	1.0.0.169	2	right	liyuqin	580185718	2.0.10.242	2.0.10.242	10-16-2019	2019-10-16 12:02:59	20:02:59	female	2.0.10.147	146	Red_C.bmp	1382	0		0	0	442973	0		0	0	NULL	NULL	NULL	Medium	run1	1	List2	A_T.wav	AV_T	1	1	0	1	442823	150	1	410	443233
Exp2	12	Exp2-12-1	59.938	1.0.0.169	2	right	liyuqin	580185718	2.0.10.242	2.0.10.242	10-16-2019	2019-10-16 12:02:59	20:02:59	female	2.0.10.147	147	Red_S_2.bmp	1037	0		0	0	445509	0		0	0	NULL	NULL	NULL	Medium	run1		List2	Catch.wav	V_S	0		0	1	445359	150	1	409	445768
Exp2	12	Exp2-12-1	59.938	1.0.0.169	2	right	liyuqin	580185718	2.0.10.242	2.0.10.242	10-16-2019	2019-10-16 12:02:59	20:02:59	female	2.0.10.147	148	Catch.bmp	1564	0		0	0	447694	0		0	0	NULL	NULL	NULL	Medium	run1	1	List2	A_T.wav	A_T	1	1	1	1	447544	150	1	1160	448704
Exp2	12	Exp2-12-1	59.938	1.0.0.169	2	right	liyuqin	580185718	2.0.10.242	2.0.10.242	10-16-2019	2019-10-16 12:02:59	20:02:59	female	2.0.10.147	149	Blue_S.bmp	1297	0		0	0	450414	0		0	0	NULL	NULL	NULL	Medium	run1	1	List2	A_T.wav	AV_T	1	1	0	1	450264	150	1	609	450873
Exp2	12	Exp2-12-1	59.938	1.0.0.169	2	right	liyuqin	580185718	2.0.10.242	2.0.10.242	10-16-2019	2019-10-16 12:02:59	20:02:59	female	2.0.10.147	150	Catch.bmp	948	0		0	1	452867	0		0	0	NULL	NULL	NULL	Medium	run1	1	List2	A_T.wav	A_T	1	1	0	1	452716	151	1	740	453456
Exp2	12	Exp2-12-1	59.938	1.0.0.169	2	right	liyuqin	580185718	2.0.10.242	2.0.10.242	10-16-2019	2019-10-16 12:02:59	20:02:59	female	2.0.10.147	151	Blue_C.bmp	1005	0		0	0	454969	0		0	0	NULL	NULL	NULL	Medium	run1		List2	A_S.wav	AV_S	0		0	2	454819	150		0	0
Exp2	12	Exp2-12-1	59.938	1.0.0.169	2	right	liyuqin	580185718	2.0.10.242	2.0.10.242	10-16-2019	2019-10-16 12:02:59	20:02:59	female	2.0.10.147	152	Catch.bmp	1122	0		0	0	457188	0		0	0	NULL	NULL	NULL	Medium	run1		List2	A_S.wav	A_S	0		0	2	457038	150		0	0
Exp2	12	Exp2-12-1	59.938	1.0.0.169	2	right	liyuqin	580185718	2.0.10.242	2.0.10.242	10-16-2019	2019-10-16 12:02:59	20:02:59	female	2.0.10.147	153	Catch.bmp	1138	0		1	0	459523	0		0	0	NULL	NULL	NULL	Medium	run1		List2	A_S.wav	A_S	0		0	1	459373	150		0	0
Exp2	12	Exp2-12-1	59.938	1.0.0.169	2	right	liyuqin	580185718	2.0.10.242	2.0.10.242	10-16-2019	2019-10-16 12:02:59	20:02:59	female	2.0.10.147	154	Blue_S_2.bmp	847	0		0	0	461876	0		0	0	NULL	NULL	NULL	Medium	run1	1	List2	A_T.wav	AV_T	1	1	0	1	461726	150	1	587	462313
Exp2	12	Exp2-12-1	59.938	1.0.0.169	2	right	liyuqin	580185718	2.0.10.242	2.0.10.242	10-16-2019	2019-10-16 12:02:59	20:02:59	female	2.0.10.147	155	Blue_S.bmp	1349	0		0	0	463878	0		0	0	NULL	NULL	NULL	Medium	run1	1	List2	Catch.wav	V_T	1	1	0	1	463728	150	1	1433	465161
Exp2	12	Exp2-12-1	59.938	1.0.0.169	2	right	liyuqin	580185718	2.0.10.242	2.0.10.242	10-16-2019	2019-10-16 12:02:59	20:02:59	female	2.0.10.147	156	Red_C.bmp	1020	0		0	0	466381	0		0	0	NULL	NULL	NULL	Medium	run1	1	List2	Catch.wav	V_T	1	1	0	2	466231	150	1	977	467208
Exp2	12	Exp2-12-1	59.938	1.0.0.169	2	right	liyuqin	580185718	2.0.10.242	2.0.10.242	10-16-2019	2019-10-16 12:02:59	20:02:59	female	2.0.10.147	157	Red_C_2.bmp	948	0		0	1	468550	0		0	0	NULL	NULL	NULL	Medium	run1	1	List2	Catch.wav	V_T	1	1	1	1	468399	151	1	346	468745
Exp2	12	Exp2-12-1	59.938	1.0.0.169	2	right	liyuqin	580185718	2.0.10.242	2.0.10.242	10-16-2019	2019-10-16 12:02:59	20:02:59	female	2.0.10.147	158	Catch.bmp	1034	0		0	0	470652	0		0	0	NULL	NULL	NULL	Medium	run1	1	List2	A_T.wav	A_T	1	1	0	1	470502	150	1	595	471097
Exp2	12	Exp2-12-1	59.938	1.0.0.169	2	right	liyuqin	580185718	2.0.10.242	2.0.10.242	10-16-2019	2019-10-16 12:02:59	20:02:59	female	2.0.10.147	159	Blue_C.bmp	1263	0		1	0	472837	0		0	0	NULL	NULL	NULL	Medium	Run1		List2	Catch.wav	V_S	0		1	1	472687	150		0	0
Exp2	12	Exp2-12-1	59.938	1.0.0.169	2	right	liyuqin	580185718	2.0.10.242	2.0.10.242	10-16-2019	2019-10-16 12:02:59	20:02:59	female	2.0.10.147	160	Catch.bmp	979	0		0	0	475307	0		0	0	NULL	NULL	NULL	Medium	run1	1	List2	A_T.wav	A_T	1	1	0	2	475157	150	1	619	475776
Exp2	12	Exp2-12-1	59.938	1.0.0.169	2	right	liyuqin	580185718	2.0.10.242	2.0.10.242	10-16-2019	2019-10-16 12:02:59	20:02:59	female	2.0.10.147	161	Red_C_2.bmp	1076	0		0	0	477442	0		0	0	NULL	NULL	NULL	Medium	run1	1	List2	A_T.wav	AV_T	1	1	0	1	477292	150	1	524	477816
Exp2	12	Exp2-12-1	59.938	1.0.0.169	2	right	liyuqin	580185718	2.0.10.242	2.0.10.242	10-16-2019	2019-10-16 12:02:59	20:02:59	female	2.0.10.147	162	Catch.bmp	1364	0		0	0	479678	0		0	0	NULL	NULL	NULL	Medium	run1	1	List2	A_T.wav	A_T	1	1	0	1	479528	150	1	696	480224
Exp2	12	Exp2-12-1	59.938	1.0.0.169	2	right	liyuqin	580185718	2.0.10.242	2.0.10.242	10-16-2019	2019-10-16 12:02:59	20:02:59	female	2.0.10.147	163	Blue_S_2.bmp	1539	0		0	0	482197	0		0	0	NULL	NULL	NULL	Medium	run1	1	List2	Catch.wav	V_T	1	1	1	1	482047	150	1	361	482408
Exp2	12	Exp2-12-1	59.938	1.0.0.169	2	right	liyuqin	580185718	2.0.10.242	2.0.10.242	10-16-2019	2019-10-16 12:02:59	20:02:59	female	2.0.10.147	164	Catch.bmp	1432	0		0	0	484883	0		0	0	NULL	NULL	NULL	Medium	run1	1	List2	A_T.wav	A_T	1	1	1	1	484733	150	1	563	485296
Exp2	12	Exp2-12-1	59.938	1.0.0.169	2	right	liyuqin	580185718	2.0.10.242	2.0.10.242	10-16-2019	2019-10-16 12:02:59	20:02:59	female	2.0.10.147	165	Catch.bmp	953	0		0	0	487469	0		0	0	NULL	NULL	NULL	Medium	run1		List2	A_S.wav	A_S	0		0	1	487319	150		0	0
Exp2	12	Exp2-12-1	59.938	1.0.0.169	2	right	liyuqin	580185718	2.0.10.242	2.0.10.242	10-16-2019	2019-10-16 12:02:59	20:02:59	female	2.0.10.147	166	Red_C_2.bmp	881	0		0	0	489638	0		0	0	NULL	NULL	NULL	Medium	run1	1	List2	Catch.wav	V_T	1	1	1	1	489488	150	1	688	490176
Exp2	12	Exp2-12-1	59.938	1.0.0.169	2	right	liyuqin	580185718	2.0.10.242	2.0.10.242	10-16-2019	2019-10-16 12:02:59	20:02:59	female	2.0.10.147	167	Red_S.bmp	1427	0		0	0	491674	0		0	0	NULL	NULL	NULL	Medium	run1		List2	A_S.wav	AV_S	0		0	1	491524	150		0	0
Exp2	12	Exp2-12-1	59.938	1.0.0.169	2	right	liyuqin	580185718	2.0.10.242	2.0.10.242	10-16-2019	2019-10-16 12:02:59	20:02:59	female	2.0.10.147	168	Blue_S.bmp	1397	0		0	0	494310	0		0	0	NULL	NULL	NULL	Medium	run1	1	List2	A_T.wav	AV_T	1	1	0	1	494160	150	1	512	494672
Exp2	12	Exp2-12-1	59.938	1.0.0.169	2	right	liyuqin	580185718	2.0.10.242	2.0.10.242	10-16-2019	2019-10-16 12:02:59	20:02:59	female	2.0.10.147	169	Red_S.bmp	1440	0		0	1	496863	0		0	0	NULL	NULL	NULL	Medium	run1		List2	Catch.wav	V_S	0		1	1	496712	151		0	0
Exp2	12	Exp2-12-1	59.938	1.0.0.169	2	right	liyuqin	580185718	2.0.10.242	2.0.10.242	10-16-2019	2019-10-16 12:02:59	20:02:59	female	2.0.10.147	170	Catch.bmp	1230	0		0	0	499515	0		0	0	NULL	NULL	NULL	Medium	run1	1	List2	A_T.wav	A_T	1	1	1	1	499365	150	1	531	499896
Exp2	12	Exp2-12-1	59.938	1.0.0.169	2	right	liyuqin	580185718	2.0.10.242	2.0.10.242	10-16-2019	2019-10-16 12:02:59	20:02:59	female	2.0.10.147	171	Blue_C_2.bmp	1098	0		0	0	501901	0		0	0	NULL	NULL	NULL	Medium	run1		List2	A_S.wav	AV_S	0		0	1	501751	150		0	0
Exp2	12	Exp2-12-1	59.938	1.0.0.169	2	right	liyuqin	580185718	2.0.10.242	2.0.10.242	10-16-2019	2019-10-16 12:02:59	20:02:59	female	2.0.10.147	172	Catch.bmp	1114	0		0	0	504220	0		0	0	NULL	NULL	NULL	Medium	run1	1	List2	A_T.wav	A_T	1	1	0	1	504070	150	1	921	504991
Exp2	12	Exp2-12-1	59.938	1.0.0.169	2	right	liyuqin	580185718	2.0.10.242	2.0.10.242	10-16-2019	2019-10-16 12:02:59	20:02:59	female	2.0.10.147	173	Blue_S.bmp	858	0		0	0	506489	0		0	0	NULL	NULL	NULL	Medium	run1	1	List2	Catch.wav	V_T	1	1	1	1	506339	150	1	876	507215
Exp2	12	Exp2-12-1	59.938	1.0.0.169	2	right	liyuqin	580185718	2.0.10.242	2.0.10.242	10-16-2019	2019-10-16 12:02:59	20:02:59	female	2.0.10.147	174	Blue_C.bmp	1535	0		0	0	508508	0		0	0	NULL	NULL	NULL	Medium	run1		List2	A_S.wav	AV_S	0		1	1	508358	150		0	0
Exp2	12	Exp2-12-1	59.938	1.0.0.169	2	right	liyuqin	580185718	2.0.10.242	2.0.10.242	10-16-2019	2019-10-16 12:02:59	20:02:59	female	2.0.10.147	175	Red_S.bmp	1093	0		0	0	511261	0		0	0	NULL	NULL	NULL	Medium	run1		List2	A_S.wav	AV_S	0		0	1	511111	150		0	0
Exp2	12	Exp2-12-1	59.938	1.0.0.169	2	right	liyuqin	580185718	2.0.10.242	2.0.10.242	10-16-2019	2019-10-16 12:02:59	20:02:59	female	2.0.10.147	176	Catch.bmp	1276	0		0	0	513563	0		0	0	NULL	NULL	NULL	Medium	run1	1	List2	A_T.wav	A_T	1	1	0	1	513413	150	1	626	514039
Exp2	12	Exp2-12-1	59.938	1.0.0.169	2	right	liyuqin	580185718	2.0.10.242	2.0.10.242	10-16-2019	2019-10-16 12:02:59	20:02:59	female	2.0.10.147	177	Catch.bmp	1198	0		0	0	515999	0		0	0	NULL	NULL	NULL	Medium	run1	1	List2	A_T.wav	A_T	1	1	0	1	515849	150	1	663	516512
Exp2	12	Exp2-12-1	59.938	1.0.0.169	2	right	liyuqin	580185718	2.0.10.242	2.0.10.242	10-16-2019	2019-10-16 12:02:59	20:02:59	female	2.0.10.147	178	Blue_C_2.bmp	1055	0		0	0	518352	0		0	0	NULL	NULL	NULL	Medium	run1		List2	Catch.wav	V_S	0		0	1	518202	150		0	0
Exp2	12	Exp2-12-1	59.938	1.0.0.169	2	right	liyuqin	580185718	2.0.10.242	2.0.10.242	10-16-2019	2019-10-16 12:02:59	20:02:59	female	2.0.10.147	179	Blue_C.bmp	1065	0		0	0	520621	0		0	0	NULL	NULL	NULL	Medium	Run1		List2	Catch.wav	V_S	0		0	1	520471	150		0	0
Exp2	12	Exp2-12-1	59.938	1.0.0.169	2	right	liyuqin	580185718	2.0.10.242	2.0.10.242	10-16-2019	2019-10-16 12:02:59	20:02:59	female	2.0.10.147	180	Blue_S.bmp	868	0		0	1	522907	0		0	0	NULL	NULL	NULL	Medium	run1	1	List2	Catch.wav	V_T	1	1	1	1	522756	151	1	739	523495
Exp2	12	Exp2-12-1	59.938	1.0.0.169	2	right	liyuqin	580185718	2.0.10.242	2.0.10.242	10-16-2019	2019-10-16 12:02:59	20:02:59	female	2.0.10.147	181	Red_S.bmp	827	0		0	0	524925	835		0	0	NULL	NULL	NULL	Medium	run1		List2	A_S.wav	AV_S	1		1	1	524775	150		0	0
Exp2	12	Exp2-12-1	59.938	1.0.0.169	2	right	liyuqin	580185718	2.0.10.242	2.0.10.242	10-16-2019	2019-10-16 12:02:59	20:02:59	female	2.0.10.147	182	Blue_S_2.bmp	1308	0		1	0	535853	0		0	0	NULL	NULL	NULL	Medium	run1	1	List2	Catch.wav	V_T	0		1	1	535703	150		0	0
Exp2	12	Exp2-12-1	59.938	1.0.0.169	2	right	liyuqin	580185718	2.0.10.242	2.0.10.242	10-16-2019	2019-10-16 12:02:59	20:02:59	female	2.0.10.147	183	Red_C.bmp	907	0		0	0	538373	0		0	0	NULL	NULL	NULL	Medium	run1	1	List2	A_T.wav	AV_T	0		0	1	538223	150		0	0
Exp2	12	Exp2-12-1	59.938	1.0.0.169	2	right	liyuqin	580185718	2.0.10.242	2.0.10.242	10-16-2019	2019-10-16 12:02:59	20:02:59	female	2.0.10.147	184	Blue_C.bmp	1104	0		0	1	540492	0		0	0	NULL	NULL	NULL	Medium	Run1		List2	Catch.wav	V_S	0		1	1	540341	151		0	0
Exp2	12	Exp2-12-1	59.938	1.0.0.169	2	right	liyuqin	580185718	2.0.10.242	2.0.10.242	10-16-2019	2019-10-16 12:02:59	20:02:59	female	2.0.10.147	185	Catch.bmp	1317	0		0	0	542827	0		0	0	NULL	NULL	NULL	Medium	run1		List2	A_S.wav	A_S	0		1	1	542677	150	1	962	543639
Exp2	12	Exp2-12-1	59.938	1.0.0.169	2	right	liyuqin	580185718	2.0.10.242	2.0.10.242	10-16-2019	2019-10-16 12:02:59	20:02:59	female	2.0.10.147	186	Red_S_2.bmp	1262	0		0	1	545297	0		0	0	NULL	NULL	NULL	Medium	run1		List2	A_S.wav	AV_S	0		1	1	545146	151	1	565	545711
Exp2	12	Exp2-12-1	59.938	1.0.0.169	2	right	liyuqin	580185718	2.0.10.242	2.0.10.242	10-16-2019	2019-10-16 12:02:59	20:02:59	female	2.0.10.147	187	Blue_S.bmp	1302	0		0	0	547716	0		0	0	NULL	NULL	NULL	Medium	run1	1	List2	A_T.wav	AV_T	1	1	0	1	547566	150	1	905	548471
Exp2	12	Exp2-12-1	59.938	1.0.0.169	2	right	liyuqin	580185718	2.0.10.242	2.0.10.242	10-16-2019	2019-10-16 12:02:59	20:02:59	female	2.0.10.147	188	Red_C_2.bmp	1508	0		0	0	550168	0		0	0	NULL	NULL	NULL	Medium	run1	1	List2	A_T.wav	AV_T	1	1	0	1	550018	150	1	1453	551471
Exp2	12	Exp2-12-1	59.938	1.0.0.169	2	right	liyuqin	580185718	2.0.10.242	2.0.10.242	10-16-2019	2019-10-16 12:02:59	20:02:59	female	2.0.10.147	189	Red_C.bmp	1264	0		0	0	552838	0		0	0	NULL	NULL	NULL	Medium	run1	1	List2	A_T.wav	AV_T	1	1	0	1	552688	150	1	560	553248
Exp2	12	Exp2-12-1	59.938	1.0.0.169	2	right	liyuqin	580185718	2.0.10.242	2.0.10.242	10-16-2019	2019-10-16 12:02:59	20:02:59	female	2.0.10.147	190	Blue_S.bmp	1430	0		0	0	555257	0		0	0	NULL	NULL	NULL	Medium	run1	1	List2	A_T.wav	AV_T	1	1	0	1	555107	150	1	708	555815
Exp2	12	Exp2-12-1	59.938	1.0.0.169	2	right	liyuqin	580185718	2.0.10.242	2.0.10.242	10-16-2019	2019-10-16 12:02:59	20:02:59	female	2.0.10.147	191	Red_S.bmp	1473	0		0	0	557843	0		0	0	NULL	NULL	NULL	Medium	run1		List2	Catch.wav	V_S	0		1	1	557693	150		0	0
Exp2	12	Exp2-12-1	59.938	1.0.0.169	2	right	liyuqin	580185718	2.0.10.242	2.0.10.242	10-16-2019	2019-10-16 12:02:59	20:02:59	female	2.0.10.147	192	Catch.bmp	1091	0		0	0	560546	0		0	0	NULL	NULL	NULL	Medium	run1		List2	A_S.wav	A_S	0		1	1	560396	150		0	0
Exp2	12	Exp2-12-1	59.938	1.0.0.169	2	right	liyuqin	580185718	2.0.10.242	2.0.10.242	10-16-2019	2019-10-16 12:02:59	20:02:59	female	2.0.10.147	193	Blue_S_2.bmp	870	0		0	0	562848	0		0	0	NULL	NULL	NULL	Medium	run1	1	List2	Catch.wav	V_T	1	1	1	1	562698	150	1	748	563446
Exp2	12	Exp2-12-1	59.938	1.0.0.169	2	right	liyuqin	580185718	2.0.10.242	2.0.10.242	10-16-2019	2019-10-16 12:02:59	20:02:59	female	2.0.10.147	194	Catch.bmp	1442	0		0	0	564867	0		0	0	NULL	NULL	NULL	Medium	run1	1	List2	A_T.wav	A_T	1	1	1	1	564717	150	1	665	565382
Exp2	12	Exp2-12-1	59.938	1.0.0.169	2	right	liyuqin	580185718	2.0.10.242	2.0.10.242	10-16-2019	2019-10-16 12:02:59	20:02:59	female	2.0.10.147	195	Red_C_2.bmp	1180	0		0	0	567470	0		0	0	NULL	NULL	NULL	Medium	run1	1	List2	Catch.wav	V_T	1	1	0	1	567320	150	1	878	568198
Exp2	12	Exp2-12-1	59.938	1.0.0.169	2	right	liyuqin	580185718	2.0.10.242	2.0.10.242	10-16-2019	2019-10-16 12:02:59	20:02:59	female	2.0.10.147	196	Red_C_2.bmp	988	0		0	0	569806	0		0	0	NULL	NULL	NULL	Medium	run1	1	List2	A_T.wav	AV_T	1	1	0	2	569656	150	1	550	570206
Exp2	12	Exp2-12-1	59.938	1.0.0.169	2	right	liyuqin	580185718	2.0.10.242	2.0.10.242	10-16-2019	2019-10-16 12:02:59	20:02:59	female	2.0.10.147	197	Blue_S.bmp	1118	0		0	0	571941	0		0	0	NULL	NULL	NULL	Medium	run1	1	List2	Catch.wav	V_T	1	1	1	1	571791	150	1	511	572302
Exp2	12	Exp2-12-1	59.938	1.0.0.169	2	right	liyuqin	580185718	2.0.10.242	2.0.10.242	10-16-2019	2019-10-16 12:02:59	20:02:59	female	2.0.10.147	198	Blue_S.bmp	1406	0		0	0	574210	0		0	0	NULL	NULL	NULL	Medium	run1	1	List2	Catch.wav	V_T	1	1	0	1	574060	150	1	682	574742
Exp2	12	Exp2-12-1	59.938	1.0.0.169	2	right	liyuqin	580185718	2.0.10.242	2.0.10.242	10-16-2019	2019-10-16 12:02:59	20:02:59	female	2.0.10.147	199	Blue_S_2.bmp	1037	0		0	0	576763	0		0	0	NULL	NULL	NULL	Medium	run1	1	List2	A_T.wav	AV_T	1	1	1	1	576613	150	1	698	577311
Exp2	12	Exp2-12-1	59.938	1.0.0.169	2	right	liyuqin	580185718	2.0.10.242	2.0.10.242	10-16-2019	2019-10-16 12:02:59	20:02:59	female	2.0.10.147	200	Catch.bmp	1273	0		0	1	578949	0		0	0	NULL	NULL	NULL	Medium	run1		List2	A_S.wav	A_S	0		1	1	578798	151		0	0
Exp2	12	Exp2-12-1	59.938	1.0.0.169	2	right	liyuqin	580185718	2.0.10.242	2.0.10.242	10-16-2019	2019-10-16 12:02:59	20:02:59	female	2.0.10.147	201	Blue_S.bmp	1240	0		0	1	581435	0		0	0	NULL	NULL	NULL	Medium	run1	1	List2	A_T.wav	AV_T	1	1	0	1	581284	151	1	570	581854
Exp2	12	Exp2-12-1	59.938	1.0.0.169	2	right	liyuqin	580185718	2.0.10.242	2.0.10.242	10-16-2019	2019-10-16 12:02:59	20:02:59	female	2.0.10.147	202	Catch.bmp	937	0		0	0	583837	0		0	0	NULL	NULL	NULL	Medium	run1	1	List2	A_T.wav	A_T	1	1	0	1	583687	150	1	767	584454
Exp2	12	Exp2-12-1	59.938	1.0.0.169	2	right	liyuqin	580185718	2.0.10.242	2.0.10.242	10-16-2019	2019-10-16 12:02:59	20:02:59	female	2.0.10.147	203	Catch.bmp	1371	0		0	1	585923	0		0	0	NULL	NULL	NULL	Medium	run1	1	List2	A_T.wav	A_T	1	1	1	1	585772	151	1	410	586182
Exp2	12	Exp2-12-1	59.938	1.0.0.169	2	right	liyuqin	580185718	2.0.10.242	2.0.10.242	10-16-2019	2019-10-16 12:02:59	20:02:59	female	2.0.10.147	204	Blue_S.bmp	1339	0		0	0	588442	0		0	0	NULL	NULL	NULL	Medium	run1	1	List2	Catch.wav	V_T	1	1	0	1	588292	150	1	490	588782
Exp2	12	Exp2-12-1	59.938	1.0.0.169	2	right	liyuqin	580185718	2.0.10.242	2.0.10.242	10-16-2019	2019-10-16 12:02:59	20:02:59	female	2.0.10.147	205	Red_C_2.bmp	1484	0		0	0	590928	0		0	0	NULL	NULL	NULL	Medium	run1	1	List2	Catch.wav	V_T	1	1	0	1	590778	150	1	612	591390
Exp2	12	Exp2-12-1	59.938	1.0.0.169	2	right	liyuqin	580185718	2.0.10.242	2.0.10.242	10-16-2019	2019-10-16 12:02:59	20:02:59	female	2.0.10.147	206	Catch.bmp	1051	0		0	0	593564	0		0	0	NULL	NULL	NULL	Medium	run1	1	List2	A_T.wav	A_T	1	1	0	1	593414	150	1	648	594062
Exp2	12	Exp2-12-1	59.938	1.0.0.169	2	right	liyuqin	580185718	2.0.10.242	2.0.10.242	10-16-2019	2019-10-16 12:02:59	20:02:59	female	2.0.10.147	207	Red_C_2.bmp	1288	0		0	0	595766	0		0	0	NULL	NULL	NULL	Medium	run1	1	List2	A_T.wav	AV_T	1	1	0	1	595616	150	1	326	595942
Exp2	12	Exp2-12-1	59.938	1.0.0.169	2	right	liyuqin	580185718	2.0.10.242	2.0.10.242	10-16-2019	2019-10-16 12:02:59	20:02:59	female	2.0.10.147	208	Red_C.bmp	1322	0		0	0	598202	0		0	0	NULL	NULL	NULL	Medium	run1	1	List2	Catch.wav	V_T	1	1	0	1	598052	150	1	410	598462
Exp2	12	Exp2-12-1	59.938	1.0.0.169	2	right	liyuqin	580185718	2.0.10.242	2.0.10.242	10-16-2019	2019-10-16 12:02:59	20:02:59	female	2.0.10.147	209	Catch.bmp	834	0		0	0	600671	0		0	0	NULL	NULL	NULL	Medium	run1	1	List2	A_T.wav	A_T	1	1	1	1	600521	150	1	701	601222
Exp2	12	Exp2-12-1	59.938	1.0.0.169	2	right	liyuqin	580185718	2.0.10.242	2.0.10.242	10-16-2019	2019-10-16 12:02:59	20:02:59	female	2.0.10.147	210	Red_C.bmp	808	0		0	0	602657	0		0	0	NULL	NULL	NULL	Medium	run1	1	List2	A_T.wav	AV_T	1	1	0	1	602507	150	1	363	602870
Exp2	12	Exp2-12-1	59.938	1.0.0.169	2	right	liyuqin	580185718	2.0.10.242	2.0.10.242	10-16-2019	2019-10-16 12:02:59	20:02:59	female	2.0.10.147	211	Red_C_2.bmp	1150	0		1	0	604625	0		0	0	NULL	NULL	NULL	Medium	run1	1	List2	Catch.wav	V_T	1	1	1	1	604475	150	1	363	604838
Exp2	12	Exp2-12-1	59.938	1.0.0.169	2	right	liyuqin	580185718	2.0.10.242	2.0.10.242	10-16-2019	2019-10-16 12:02:59	20:02:59	female	2.0.10.147	212	Blue_C_2.bmp	1458	0		0	0	606928	0		0	0	NULL	NULL	NULL	Medium	run1		List2	Catch.wav	V_S	0		0	1	606778	150	1	532	607310
Exp2	12	Exp2-12-1	59.938	1.0.0.169	2	right	liyuqin	580185718	2.0.10.242	2.0.10.242	10-16-2019	2019-10-16 12:02:59	20:02:59	female	2.0.10.147	213	Red_C.bmp	1067	0		0	0	609547	0		0	0	NULL	NULL	NULL	Medium	run1	1	List2	Catch.wav	V_T	1	1	0	1	609397	150	1	552	609949
Exp2	12	Exp2-12-1	59.938	1.0.0.169	2	right	liyuqin	580185718	2.0.10.242	2.0.10.242	10-16-2019	2019-10-16 12:02:59	20:02:59	female	2.0.10.147	214	Catch.bmp	934	0		0	0	611766	0		0	0	NULL	NULL	NULL	Medium	run1		List2	A_S.wav	A_S	0		1	1	611616	150		0	0
Exp2	12	Exp2-12-1	59.938	1.0.0.169	2	right	liyuqin	580185718	2.0.10.242	2.0.10.242	10-16-2019	2019-10-16 12:02:59	20:02:59	female	2.0.10.147	215	Catch.bmp	1438	0		0	0	613902	0		0	0	NULL	NULL	NULL	Medium	run1		List2	A_S.wav	A_S	0		0	1	613752	150		0	0
Exp2	12	Exp2-12-1	59.938	1.0.0.169	2	right	liyuqin	580185718	2.0.10.242	2.0.10.242	10-16-2019	2019-10-16 12:02:59	20:02:59	female	2.0.10.147	216	Blue_S_2.bmp	969	0		0	1	616555	0		0	0	NULL	NULL	NULL	Medium	run1	1	List2	A_T.wav	AV_T	1	1	1	1	616404	151	1	561	616965
Exp2	12	Exp2-12-1	59.938	1.0.0.169	2	right	liyuqin	580185718	2.0.10.242	2.0.10.242	10-16-2019	2019-10-16 12:02:59	20:02:59	female	2.0.10.147	217	Catch.bmp	1376	0		0	1	618674	0		0	0	NULL	NULL	NULL	Medium	run1	1	List2	A_T.wav	A_T	1	1	0	1	618523	151	1	818	619341
Exp2	12	Exp2-12-1	59.938	1.0.0.169	2	right	liyuqin	580185718	2.0.10.242	2.0.10.242	10-16-2019	2019-10-16 12:02:59	20:02:59	female	2.0.10.147	218	Catch.bmp	898	0		0	1	621210	0		0	0	NULL	NULL	NULL	Medium	run1	1	List2	A_T.wav	A_T	1	1	1	1	621059	151	1	506	621565
Exp2	12	Exp2-12-1	59.938	1.0.0.169	2	right	liyuqin	580185718	2.0.10.242	2.0.10.242	10-16-2019	2019-10-16 12:02:59	20:02:59	female	2.0.10.147	219	Red_C.bmp	1500	0		0	1	623262	0		0	0	NULL	NULL	NULL	Medium	run1	1	List2	A_T.wav	AV_T	1	1	1	1	623111	151	1	526	623637
Exp2	12	Exp2-12-1	59.938	1.0.0.169	2	right	liyuqin	580185718	2.0.10.242	2.0.10.242	10-16-2019	2019-10-16 12:02:59	20:02:59	female	2.0.10.147	220	Catch.bmp	1498	0		0	0	625914	0		0	0	NULL	NULL	NULL	Medium	run1	1	List2	A_T.wav	A_T	1	1	0	1	625764	150	1	689	626453
Exp2	12	Exp2-12-1	59.938	1.0.0.169	2	right	liyuqin	580185718	2.0.10.242	2.0.10.242	10-16-2019	2019-10-16 12:02:59	20:02:59	female	2.0.10.147	221	Catch.bmp	1233	0		0	0	628567	0		0	0	NULL	NULL	NULL	Medium	run1	1	List2	A_T.wav	A_T	1	1	0	1	628417	150	1	356	628773
Exp2	12	Exp2-12-1	59.938	1.0.0.169	2	right	liyuqin	580185718	2.0.10.242	2.0.10.242	10-16-2019	2019-10-16 12:02:59	20:02:59	female	2.0.10.147	222	Blue_S.bmp	911	0		0	0	630953	0		0	0	NULL	NULL	NULL	Medium	run1	1	List2	A_T.wav	AV_T	1	1	0	1	630803	150	1	371	631174
Exp2	12	Exp2-12-1	59.938	1.0.0.169	2	right	liyuqin	580185718	2.0.10.242	2.0.10.242	10-16-2019	2019-10-16 12:02:59	20:02:59	female	2.0.10.147	223	Blue_S_2.bmp	1306	0		0	0	633022	0		0	0	NULL	NULL	NULL	Medium	run1	1	List2	Catch.wav	V_T	1	1	0	1	632872	150	1	485	633357
Exp2	12	Exp2-12-1	59.938	1.0.0.169	2	right	liyuqin	580185718	2.0.10.242	2.0.10.242	10-16-2019	2019-10-16 12:02:59	20:02:59	female	2.0.10.147	224	Catch.bmp	1112	0		0	0	635491	0		0	0	NULL	NULL	NULL	Medium	run1	1	List2	A_T.wav	A_T	1	1	1	1	635341	150	1	624	635965
Exp2	12	Exp2-12-1	59.938	1.0.0.169	2	right	liyuqin	580185718	2.0.10.242	2.0.10.242	10-16-2019	2019-10-16 12:02:59	20:02:59	female	2.0.10.147	225	Red_C_2.bmp	956	0		0	0	637760	0		0	0	NULL	NULL	NULL	Medium	run1	1	List2	A_T.wav	AV_T	1	1	0	1	637610	150	1	844	638454
Exp2	12	Exp2-12-1	59.938	1.0.0.169	2	right	liyuqin	580185718	2.0.10.242	2.0.10.242	10-16-2019	2019-10-16 12:02:59	20:02:59	female	2.0.10.147	226	Blue_S.bmp	1313	0		0	0	639879	0		0	0	NULL	NULL	NULL	Medium	run1	1	List2	Catch.wav	V_T	1	1	0	1	639729	150	1	1124	640853
Exp2	12	Exp2-12-1	59.938	1.0.0.169	2	right	liyuqin	580185718	2.0.10.242	2.0.10.242	10-16-2019	2019-10-16 12:02:59	20:02:59	female	2.0.10.147	227	Red_S_2.bmp	1362	0		0	0	642348	0		0	0	NULL	NULL	NULL	Medium	run1		List2	Catch.wav	V_S	0		0	1	642198	150		0	0
Exp2	12	Exp2-12-1	59.938	1.0.0.169	2	right	liyuqin	580185718	2.0.10.242	2.0.10.242	10-16-2019	2019-10-16 12:02:59	20:02:59	female	2.0.10.147	228	Blue_S_2.bmp	1581	0		0	0	644918	0		0	0	NULL	NULL	NULL	Medium	run1	1	List2	A_T.wav	AV_T	1	1	0	2	644768	150	1	1181	645949
Exp2	12	Exp2-12-1	59.938	1.0.0.169	2	right	liyuqin	580185718	2.0.10.242	2.0.10.242	10-16-2019	2019-10-16 12:02:59	20:02:59	female	2.0.10.147	229	Blue_S_2.bmp	863	0		0	0	647654	0		0	0	NULL	NULL	NULL	Medium	run1	1	List2	A_T.wav	AV_T	1	1	0	1	647504	150	1	909	648413
Exp2	12	Exp2-12-1	59.938	1.0.0.169	2	right	liyuqin	580185718	2.0.10.242	2.0.10.242	10-16-2019	2019-10-16 12:02:59	20:02:59	female	2.0.10.147	230	Blue_S.bmp	1441	0		0	0	649673	0		0	0	NULL	NULL	NULL	Medium	run1	1	List2	Catch.wav	V_T	1	1	0	2	649523	150	1	602	650125
Exp2	12	Exp2-12-1	59.938	1.0.0.169	2	right	liyuqin	580185718	2.0.10.242	2.0.10.242	10-16-2019	2019-10-16 12:02:59	20:02:59	female	2.0.10.147	231	Blue_S_2.bmp	1180	0		0	0	652275	0		0	0	NULL	NULL	NULL	Medium	run1	1	List2	Catch.wav	V_T	1	1	0	1	652125	150	1	409	652534
Exp2	12	Exp2-12-1	59.938	1.0.0.169	2	right	liyuqin	580185718	2.0.10.242	2.0.10.242	10-16-2019	2019-10-16 12:02:59	20:02:59	female	2.0.10.147	232	Blue_S_2.bmp	1495	0		0	0	654611	0		0	0	NULL	NULL	NULL	Medium	run1	1	List2	A_T.wav	AV_T	1	1	1	1	654461	150	1	360	654821
Exp2	12	Exp2-12-1	59.938	1.0.0.169	2	right	liyuqin	580185718	2.0.10.242	2.0.10.242	10-16-2019	2019-10-16 12:02:59	20:02:59	female	2.0.10.147	233	Blue_C_2.bmp	890	0		0	0	657264	0		0	0	NULL	NULL	NULL	Medium	run1		List2	A_S.wav	AV_S	0		0	1	657114	150		0	0
Exp2	12	Exp2-12-1	59.938	1.0.0.169	2	right	liyuqin	580185718	2.0.10.242	2.0.10.242	10-16-2019	2019-10-16 12:02:59	20:02:59	female	2.0.10.147	234	Blue_C.bmp	1072	0		0	0	659366	0		0	0	NULL	NULL	NULL	Medium	run1		List2	A_S.wav	AV_S	0		0	1	659216	150		0	0
Exp2	12	Exp2-12-1	59.938	1.0.0.169	2	right	liyuqin	580185718	2.0.10.242	2.0.10.242	10-16-2019	2019-10-16 12:02:59	20:02:59	female	2.0.10.147	235	Blue_S.bmp	1377	0		0	0	661652	0		0	0	NULL	NULL	NULL	Medium	run1	1	List2	A_T.wav	AV_T	1	1	0	1	661502	150	1	783	662285
Exp2	12	Exp2-12-1	59.938	1.0.0.169	2	right	liyuqin	580185718	2.0.10.242	2.0.10.242	10-16-2019	2019-10-16 12:02:59	20:02:59	female	2.0.10.147	236	Catch.bmp	903	0		0	0	664188	0		0	0	NULL	NULL	NULL	Medium	run1	1	List2	A_T.wav	A_T	1	1	0	1	664038	150	1	679	664717
Exp2	12	Exp2-12-1	59.938	1.0.0.169	2	right	liyuqin	580185718	2.0.10.242	2.0.10.242	10-16-2019	2019-10-16 12:02:59	20:02:59	female	2.0.10.147	237	Blue_S.bmp	1466	0		0	0	666240	0		0	0	NULL	NULL	NULL	Medium	run1	1	List2	A_T.wav	AV_T	1	1	0	1	666090	150	1	347	666437
Exp2	12	Exp2-12-1	59.938	1.0.0.169	2	right	liyuqin	580185718	2.0.10.242	2.0.10.242	10-16-2019	2019-10-16 12:02:59	20:02:59	female	2.0.10.147	238	Catch.bmp	1370	0		0	0	668859	0		0	0	NULL	NULL	NULL	Medium	run1	1	List2	A_T.wav	A_T	1	1	0	1	668709	150	1	352	669061
Exp2	12	Exp2-12-1	59.938	1.0.0.169	2	right	liyuqin	580185718	2.0.10.242	2.0.10.242	10-16-2019	2019-10-16 12:02:59	20:02:59	female	2.0.10.147	239	Blue_S_2.bmp	949	0		0	0	671379	0		0	0	NULL	NULL	NULL	Medium	run1	1	List2	Catch.wav	V_T	1	1	0	1	671229	150	1	521	671750
Exp2	12	Exp2-12-1	59.938	1.0.0.169	2	right	liyuqin	580185718	2.0.10.242	2.0.10.242	10-16-2019	2019-10-16 12:02:59	20:02:59	female	2.0.10.147	240	Catch.bmp	993	0		0	0	673481	0		0	0	NULL	NULL	NULL	Medium	run1	1	List2	A_T.wav	A_T	1	1	0	1	673331	150	1	761	674092
Exp2	12	Exp2-12-1	59.938	1.0.0.169	2	right	liyuqin	580185718	2.0.10.242	2.0.10.242	10-16-2019	2019-10-16 12:02:59	20:02:59	female	2.0.10.147	241	Blue_S_2.bmp	929	0		0	0	675633	0		0	0	NULL	NULL	NULL	Medium	run1	1	List2	Catch.wav	V_T	1	1	1	1	675483	150	1	505	675988
Exp2	12	Exp2-12-1	59.938	1.0.0.169	2	right	liyuqin	580185718	2.0.10.242	2.0.10.242	10-16-2019	2019-10-16 12:02:59	20:02:59	female	2.0.10.147	242	Blue_S.bmp	1333	0		0	0	677719	0		0	0	NULL	NULL	NULL	Medium	run1	1	List2	A_T.wav	AV_T	1	1	0	1	677569	150	1	333	677902
Exp2	12	Exp2-12-1	59.938	1.0.0.169	2	right	liyuqin	580185718	2.0.10.242	2.0.10.242	10-16-2019	2019-10-16 12:02:59	20:02:59	female	2.0.10.147	243	Red_C.bmp	1320	0		0	1	680205	0		0	0	NULL	NULL	NULL	Medium	run1	1	List2	A_T.wav	AV_T	1	1	1	1	680054	151	1	654	680708
Exp2	12	Exp2-12-1	59.938	1.0.0.169	2	right	liyuqin	580185718	2.0.10.242	2.0.10.242	10-16-2019	2019-10-16 12:02:59	20:02:59	female	2.0.10.147	244	Red_S_2.bmp	1568	0		0	0	682674	0		0	0	NULL	NULL	NULL	Medium	run1		List2	Catch.wav	V_S	0		1	1	682524	150	1	480	683004
Exp2	12	Exp2-12-1	59.938	1.0.0.169	2	right	liyuqin	580185718	2.0.10.242	2.0.10.242	10-16-2019	2019-10-16 12:02:59	20:02:59	female	2.0.10.147	245	Catch.bmp	1597	0		0	0	685393	0		0	0	NULL	NULL	NULL	Medium	run1	1	List2	A_T.wav	A_T	1	1	1	1	685243	150	1	577	685820
Exp2	12	Exp2-12-1	59.938	1.0.0.169	2	right	liyuqin	580185718	2.0.10.242	2.0.10.242	10-16-2019	2019-10-16 12:02:59	20:02:59	female	2.0.10.147	246	Blue_S.bmp	1124	0		0	0	688146	0		0	0	NULL	NULL	NULL	Medium	run1	1	List2	A_T.wav	AV_T	1	1	0	1	687996	150	1	648	688644
Exp2	12	Exp2-12-1	59.938	1.0.0.169	2	right	liyuqin	580185718	2.0.10.242	2.0.10.242	10-16-2019	2019-10-16 12:02:59	20:02:59	female	2.0.10.147	247	Blue_C_2.bmp	1070	0		0	0	690432	0		0	0	NULL	NULL	NULL	Medium	run1		List2	A_S.wav	AV_S	0		0	1	690282	150		0	0
Exp2	12	Exp2-12-1	59.938	1.0.0.169	2	right	liyuqin	580185718	2.0.10.242	2.0.10.242	10-16-2019	2019-10-16 12:02:59	20:02:59	female	2.0.10.147	248	Red_S_2.bmp	1296	0		0	0	692718	0		0	0	NULL	NULL	NULL	Medium	run1		List2	A_S.wav	AV_S	0		0	1	692568	150		0	0
Exp2	12	Exp2-12-1	59.938	1.0.0.169	2	right	liyuqin	580185718	2.0.10.242	2.0.10.242	10-16-2019	2019-10-16 12:02:59	20:02:59	female	2.0.10.147	249	Catch.bmp	963	0		0	0	695237	0		0	0	NULL	NULL	NULL	Medium	run1	1	List2	A_T.wav	A_T	0		0	1	695087	150		0	0
Exp2	12	Exp2-12-1	59.938	1.0.0.169	2	right	liyuqin	580185718	2.0.10.242	2.0.10.242	10-16-2019	2019-10-16 12:02:59	20:02:59	female	2.0.10.147	250	Catch.bmp	1525	0		0	0	697406	0		0	0	NULL	NULL	NULL	Medium	run1	1	List2	A_T.wav	A_T	1	1	0	1	697256	150	1	733	697989
Exp2	12	Exp2-12-1	59.938	1.0.0.169	2	right	liyuqin	580185718	2.0.10.242	2.0.10.242	10-16-2019	2019-10-16 12:02:59	20:02:59	female	2.0.10.147	251	Red_C.bmp	1179	0		0	0	700092	0		0	0	NULL	NULL	NULL	Medium	run1	1	List2	Catch.wav	V_T	1	1	0	1	699942	150	1	510	700452
Exp2	12	Exp2-12-1	59.938	1.0.0.169	2	right	liyuqin	580185718	2.0.10.242	2.0.10.242	10-16-2019	2019-10-16 12:02:59	20:02:59	female	2.0.10.147	252	Blue_S_2.bmp	1162	0		0	0	702428	0		0	0	NULL	NULL	NULL	Medium	run1	1	List2	Catch.wav	V_T	1	1	0	1	702278	150	1	622	702900
Exp2	12	Exp2-12-1	59.938	1.0.0.169	2	right	liyuqin	580185718	2.0.10.242	2.0.10.242	10-16-2019	2019-10-16 12:02:59	20:02:59	female	2.0.10.147	253	Blue_C.bmp	1319	0		0	0	704747	0		0	0	NULL	NULL	NULL	Medium	run1		List2	A_S.wav	AV_S	0		1	1	704597	150		0	0
Exp2	12	Exp2-12-1	59.938	1.0.0.169	2	right	liyuqin	580185718	2.0.10.242	2.0.10.242	10-16-2019	2019-10-16 12:02:59	20:02:59	female	2.0.10.147	254	Catch.bmp	1025	0		0	0	707283	0		0	0	NULL	NULL	NULL	Medium	run1	1	List2	A_T.wav	A_T	1	1	0	1	707133	150	1	815	707948
Exp2	12	Exp2-12-1	59.938	1.0.0.169	2	right	liyuqin	580185718	2.0.10.242	2.0.10.242	10-16-2019	2019-10-16 12:02:59	20:02:59	female	2.0.10.147	255	Red_C.bmp	1088	0		0	1	709469	0		0	0	NULL	NULL	NULL	Medium	run1	1	List2	A_T.wav	AV_T	1	1	1	1	709318	151	1	550	709868
Exp2	12	Exp2-12-1	59.938	1.0.0.169	2	right	liyuqin	580185718	2.0.10.242	2.0.10.242	10-16-2019	2019-10-16 12:02:59	20:02:59	female	2.0.10.147	256	Catch.bmp	1442	0		0	0	711704	0		0	0	NULL	NULL	NULL	Medium	run1	1	List2	A_T.wav	A_T	1	1	0	1	711554	150	1	690	712244
Exp2	12	Exp2-12-1	59.938	1.0.0.169	2	right	liyuqin	580185718	2.0.10.242	2.0.10.242	10-16-2019	2019-10-16 12:02:59	20:02:59	female	2.0.10.147	257	Catch.bmp	1303	0		0	0	714307	0		0	0	NULL	NULL	NULL	Medium	run1	1	List2	A_T.wav	A_T	1	1	0	1	714157	150	1	375	714532
Exp2	12	Exp2-12-1	59.938	1.0.0.169	2	right	liyuqin	580185718	2.0.10.242	2.0.10.242	10-16-2019	2019-10-16 12:02:59	20:02:59	female	2.0.10.147	258	Red_S.bmp	1267	0		0	1	716760	0		0	0	NULL	NULL	NULL	Medium	run1		List2	Catch.wav	V_S	0		1	1	716609	151	1	459	717068
Exp2	12	Exp2-12-1	59.938	1.0.0.169	2	right	liyuqin	580185718	2.0.10.242	2.0.10.242	10-16-2019	2019-10-16 12:02:59	20:02:59	female	2.0.10.147	259	Red_S_2.bmp	1574	0		0	0	719179	0		0	0	NULL	NULL	NULL	Medium	run1		List2	A_S.wav	AV_S	0		0	1	719029	150		0	0
Exp2	12	Exp2-12-1	59.938	1.0.0.169	2	right	liyuqin	580185718	2.0.10.242	2.0.10.242	10-16-2019	2019-10-16 12:02:59	20:02:59	female	2.0.10.147	260	Blue_S_2.bmp	1568	0		0	0	721965	0		0	0	NULL	NULL	NULL	Medium	run1	1	List2	A_T.wav	AV_T	1	1	0	1	721815	150	1	628	722443
Exp2	12	Exp2-12-1	59.938	1.0.0.169	2	right	liyuqin	580185718	2.0.10.242	2.0.10.242	10-16-2019	2019-10-16 12:02:59	20:02:59	female	2.0.10.147	261	Red_C.bmp	1005	0		0	1	724685	0		0	0	NULL	NULL	NULL	Medium	run1	1	List2	Catch.wav	V_T	1	1	1	1	724534	151	1	605	725139
Exp2	12	Exp2-12-1	59.938	1.0.0.169	2	right	liyuqin	580185718	2.0.10.242	2.0.10.242	10-16-2019	2019-10-16 12:02:59	20:02:59	female	2.0.10.147	262	Catch.bmp	881	0		0	0	726837	0		0	0	NULL	NULL	NULL	Medium	run1	1	List2	A_T.wav	A_T	1	1	0	1	726687	150	1	852	727539
Exp2	12	Exp2-12-1	59.938	1.0.0.169	2	right	liyuqin	580185718	2.0.10.242	2.0.10.242	10-16-2019	2019-10-16 12:02:59	20:02:59	female	2.0.10.147	263	Blue_S.bmp	1419	0		0	0	728872	0		0	0	NULL	NULL	NULL	Medium	run1	1	List2	A_T.wav	AV_T	1	1	0	1	728722	150	1	777	729499
Exp2	12	Exp2-12-1	59.938	1.0.0.169	2	right	liyuqin	580185718	2.0.10.242	2.0.10.242	10-16-2019	2019-10-16 12:02:59	20:02:59	female	2.0.10.147	264	Catch.bmp	1148	0		0	0	731442	0		0	0	NULL	NULL	NULL	Medium	run1	1	List2	A_T.wav	A_T	1	1	0	2	731292	150	1	575	731867
Exp2	12	Exp2-12-1	59.938	1.0.0.169	2	right	liyuqin	580185718	2.0.10.242	2.0.10.242	10-16-2019	2019-10-16 12:02:59	20:02:59	female	2.0.10.147	265	Blue_S.bmp	1589	0		0	0	733744	0		0	0	NULL	NULL	NULL	Medium	run1	1	List2	A_T.wav	AV_T	1	1	0	1	733594	150	1	793	734387
Exp2	12	Exp2-12-1	59.938	1.0.0.169	2	right	liyuqin	580185718	2.0.10.242	2.0.10.242	10-16-2019	2019-10-16 12:02:59	20:02:59	female	2.0.10.147	266	Catch.bmp	1429	0		0	0	736480	0		0	0	NULL	NULL	NULL	Medium	run1	1	List2	A_T.wav	A_T	1	1	0	1	736330	150	1	705	737035
Exp2	12	Exp2-12-1	59.938	1.0.0.169	2	right	liyuqin	580185718	2.0.10.242	2.0.10.242	10-16-2019	2019-10-16 12:02:59	20:02:59	female	2.0.10.147	267	Blue_C_2.bmp	1577	0		0	0	739066	0		0	0	NULL	NULL	NULL	Medium	run1		List2	Catch.wav	V_S	0		1	1	738916	150		0	0
Exp2	12	Exp2-12-1	59.938	1.0.0.169	2	right	liyuqin	580185718	2.0.10.242	2.0.10.242	10-16-2019	2019-10-16 12:02:59	20:02:59	female	2.0.10.147	268	Catch.bmp	1336	0		0	1	741853	0		0	0	NULL	NULL	NULL	Medium	run1	1	List2	A_T.wav	A_T	1	1	1	1	741702	151	1	597	742299
Exp2	12	Exp2-12-1	59.938	1.0.0.169	2	right	liyuqin	580185718	2.0.10.242	2.0.10.242	10-16-2019	2019-10-16 12:02:59	20:02:59	female	2.0.10.147	269	Catch.bmp	950	0		1	0	744338	0		0	0	NULL	NULL	NULL	Medium	run1	1	List2	A_T.wav	A_T	1	1	1	1	744188	150	1	711	744899
Exp2	12	Exp2-12-1	59.938	1.0.0.169	2	right	liyuqin	580185718	2.0.10.242	2.0.10.242	10-16-2019	2019-10-16 12:02:59	20:02:59	female	2.0.10.147	270	Red_C_2.bmp	804	0		0	0	746441	0		0	0	NULL	NULL	NULL	Medium	run1	1	List2	Catch.wav	V_T	1	1	0	1	746291	150	1	720	747011
Exp2	12	Exp2-12-1	59.938	1.0.0.169	2	right	liyuqin	580185718	2.0.10.242	2.0.10.242	10-16-2019	2019-10-16 12:02:59	20:02:59	female	2.0.10.147	271	Red_C_2.bmp	1307	0		0	0	748393	0		0	0	NULL	NULL	NULL	Medium	run1	1	List2	A_T.wav	AV_T	1	1	0	1	748243	150	1	616	748859
Exp2	12	Exp2-12-1	59.938	1.0.0.169	2	right	liyuqin	580185718	2.0.10.242	2.0.10.242	10-16-2019	2019-10-16 12:02:59	20:02:59	female	2.0.10.147	272	Red_C_2.bmp	1347	0		0	0	750862	0		0	0	NULL	NULL	NULL	Medium	run1	1	List2	A_T.wav	AV_T	1	1	0	1	750712	150	1	347	751059
Exp2	12	Exp2-12-1	59.938	1.0.0.169	2	right	liyuqin	580185718	2.0.10.242	2.0.10.242	10-16-2019	2019-10-16 12:02:59	20:02:59	female	2.0.10.147	273	Blue_S_2.bmp	1475	0		0	1	753365	0		0	0	NULL	NULL	NULL	Medium	run1	1	List2	A_T.wav	AV_T	1	1	1	1	753214	151	1	1149	754363
Exp2	12	Exp2-12-1	59.938	1.0.0.169	2	right	liyuqin	580185718	2.0.10.242	2.0.10.242	10-16-2019	2019-10-16 12:02:59	20:02:59	female	2.0.10.147	274	Catch.bmp	1015	0		0	0	756001	0		0	0	NULL	NULL	NULL	Medium	run1	1	List2	A_T.wav	A_T	1	1	0	2	755851	150	1	552	756403
Exp2	12	Exp2-12-1	59.938	1.0.0.169	2	right	liyuqin	580185718	2.0.10.242	2.0.10.242	10-16-2019	2019-10-16 12:02:59	20:02:59	female	2.0.10.147	275	Blue_S_2.bmp	1068	0		0	1	758170	0		0	0	NULL	NULL	NULL	Medium	run1	1	List2	Catch.wav	V_T	1	1	1	1	758019	151	1	400	758419
Exp2	12	Exp2-12-1	59.938	1.0.0.169	2	right	liyuqin	580185718	2.0.10.242	2.0.10.242	10-16-2019	2019-10-16 12:02:59	20:02:59	female	2.0.10.147	276	Blue_S_2.bmp	1162	0		0	1	760389	0		0	0	NULL	NULL	NULL	Medium	run1	1	List2	Catch.wav	V_T	1	1	1	1	760238	151	1	565	760803
Exp2	12	Exp2-12-1	59.938	1.0.0.169	2	right	liyuqin	580185718	2.0.10.242	2.0.10.242	10-16-2019	2019-10-16 12:02:59	20:02:59	female	2.0.10.147	277	Blue_S_2.bmp	1215	0		0	0	762708	0		0	0	NULL	NULL	NULL	Medium	run1	1	List2	Catch.wav	V_T	1	1	0	2	762558	150	1	477	763035
Exp2	12	Exp2-12-1	59.938	1.0.0.169	2	right	liyuqin	580185718	2.0.10.242	2.0.10.242	10-16-2019	2019-10-16 12:02:59	20:02:59	female	2.0.10.147	278	Catch.bmp	827	0		0	0	765077	0		0	0	NULL	NULL	NULL	Medium	run1	1	List2	A_T.wav	A_T	1	1	1	1	764927	150	1	596	765523
Exp2	12	Exp2-12-1	59.938	1.0.0.169	2	right	liyuqin	580185718	2.0.10.242	2.0.10.242	10-16-2019	2019-10-16 12:02:59	20:02:59	female	2.0.10.147	279	Catch.bmp	834	0		0	0	767062	0		0	0	NULL	NULL	NULL	Medium	run1		List2	A_S.wav	A_S	0		0	1	766912	150		0	0
Exp2	12	Exp2-12-1	59.938	1.0.0.169	2	right	liyuqin	580185718	2.0.10.242	2.0.10.242	10-16-2019	2019-10-16 12:02:59	20:02:59	female	2.0.10.147	280	Catch.bmp	1314	0		0	0	769098	0		0	0	NULL	NULL	NULL	Medium	run1		List2	A_S.wav	A_S	0		0	1	768948	150		0	0
Exp2	12	Exp2-12-1	59.938	1.0.0.169	2	right	liyuqin	580185718	2.0.10.242	2.0.10.242	10-16-2019	2019-10-16 12:02:59	20:02:59	female	2.0.10.147	281	Catch.bmp	1215	0		0	0	771617	0		0	0	NULL	NULL	NULL	Medium	run1	1	List2	A_T.wav	A_T	1	1	0	1	771467	150	1	616	772083
Exp2	12	Exp2-12-1	59.938	1.0.0.169	2	right	liyuqin	580185718	2.0.10.242	2.0.10.242	10-16-2019	2019-10-16 12:02:59	20:02:59	female	2.0.10.147	282	Red_S_2.bmp	1537	0		0	0	773986	0		0	0	NULL	NULL	NULL	Medium	run1		List2	A_S.wav	AV_S	0		0	1	773836	150		0	0
Exp2	12	Exp2-12-1	59.938	1.0.0.169	2	right	liyuqin	580185718	2.0.10.242	2.0.10.242	10-16-2019	2019-10-16 12:02:59	20:02:59	female	2.0.10.147	283	Catch.bmp	1476	0		0	0	776739	0		0	0	NULL	NULL	NULL	Medium	run1		List2	A_S.wav	A_S	0		0	1	776589	150		0	0
Exp2	12	Exp2-12-1	59.938	1.0.0.169	2	right	liyuqin	580185718	2.0.10.242	2.0.10.242	10-16-2019	2019-10-16 12:02:59	20:02:59	female	2.0.10.147	284	Red_C_2.bmp	1528	0		0	0	779425	0		0	0	NULL	NULL	NULL	Medium	run1	1	List2	Catch.wav	V_T	1	1	1	1	779275	150	1	576	779851
Exp2	12	Exp2-12-1	59.938	1.0.0.169	2	right	liyuqin	580185718	2.0.10.242	2.0.10.242	10-16-2019	2019-10-16 12:02:59	20:02:59	female	2.0.10.147	285	Red_S.bmp	811	0		0	0	782111	0		0	0	NULL	NULL	NULL	Medium	run1		List2	Catch.wav	V_S	0		0	1	781961	150		0	0
Exp2	12	Exp2-12-1	59.938	1.0.0.169	2	right	liyuqin	580185718	2.0.10.242	2.0.10.242	10-16-2019	2019-10-16 12:02:59	20:02:59	female	2.0.10.147	286	Blue_S_2.bmp	1184	0		0	0	784147	0		0	0	NULL	NULL	NULL	Medium	run1	1	List2	A_T.wav	AV_T	1	1	0	1	783997	150	1	557	784554
Exp2	12	Exp2-12-1	59.938	1.0.0.169	2	right	liyuqin	580185718	2.0.10.242	2.0.10.242	10-16-2019	2019-10-16 12:02:59	20:02:59	female	2.0.10.147	287	Red_C_2.bmp	1473	0		0	1	786483	0		0	0	NULL	NULL	NULL	Medium	run1	1	List2	Catch.wav	V_T	1	1	1	1	786332	151	1	590	786922
Exp2	12	Exp2-12-1	59.938	1.0.0.169	2	right	liyuqin	580185718	2.0.10.242	2.0.10.242	10-16-2019	2019-10-16 12:02:59	20:02:59	female	2.0.10.147	288	Catch.bmp	904	0		0	0	789119	0		0	0	NULL	NULL	NULL	Medium	run1	1	List2	A_T.wav	A_T	1	1	0	1	788969	150	1	569	789538
Exp2	12	Exp2-12-1	59.938	1.0.0.169	2	right	liyuqin	580185718	2.0.10.242	2.0.10.242	10-16-2019	2019-10-16 12:02:59	20:02:59	female	2.0.10.147	289	Catch.bmp	1172	0		0	0	791171	0		0	0	NULL	NULL	NULL	Medium	run1		List2	A_S.wav	A_S	0		0	1	791021	150		0	0
Exp2	12	Exp2-12-1	59.938	1.0.0.169	2	right	liyuqin	580185718	2.0.10.242	2.0.10.242	10-16-2019	2019-10-16 12:02:59	20:02:59	female	2.0.10.147	290	Red_C_2.bmp	895	0		0	0	793557	0		0	0	NULL	NULL	NULL	Medium	run1	1	List2	Catch.wav	V_T	1	1	0	2	793407	150	1	747	794154
Exp2	12	Exp2-12-1	59.938	1.0.0.169	2	right	liyuqin	580185718	2.0.10.242	2.0.10.242	10-16-2019	2019-10-16 12:02:59	20:02:59	female	2.0.10.147	291	Blue_S.bmp	1473	0		0	0	795609	0		0	0	NULL	NULL	NULL	Medium	run1	1	List2	Catch.wav	V_T	1	1	0	1	795459	150	1	615	796074
Exp2	12	Exp2-12-1	59.938	1.0.0.169	2	right	liyuqin	580185718	2.0.10.242	2.0.10.242	10-16-2019	2019-10-16 12:02:59	20:02:59	female	2.0.10.147	292	Red_C_2.bmp	876	0		0	0	798245	0		0	0	NULL	NULL	NULL	Medium	run1	1	List2	A_T.wav	AV_T	1	1	0	1	798095	150	1	563	798658
Exp2	12	Exp2-12-1	59.938	1.0.0.169	2	right	liyuqin	580185718	2.0.10.242	2.0.10.242	10-16-2019	2019-10-16 12:02:59	20:02:59	female	2.0.10.147	293	Blue_S_2.bmp	1221	0		0	0	800280	0		0	0	NULL	NULL	NULL	Medium	run1	1	List2	Catch.wav	V_T	1	1	1	1	800130	150	1	704	800834
Exp2	12	Exp2-12-1	59.938	1.0.0.169	2	right	liyuqin	580185718	2.0.10.242	2.0.10.242	10-16-2019	2019-10-16 12:02:59	20:02:59	female	2.0.10.147	294	Red_C.bmp	1021	0		0	1	802650	0		0	0	NULL	NULL	NULL	Medium	run1	1	List2	Catch.wav	V_T	1	1	1	1	802499	151	1	655	803154
Exp2	12	Exp2-12-1	59.938	1.0.0.169	2	right	liyuqin	580185718	2.0.10.242	2.0.10.242	10-16-2019	2019-10-16 12:02:59	20:02:59	female	2.0.10.147	295	Catch.bmp	822	0		0	1	804819	0		0	0	NULL	NULL	NULL	Medium	run1	1	List2	A_T.wav	A_T	1	1	1	1	804668	151	1	790	805458
Exp2	12	Exp2-12-1	59.938	1.0.0.169	2	right	liyuqin	580185718	2.0.10.242	2.0.10.242	10-16-2019	2019-10-16 12:02:59	20:02:59	female	2.0.10.147	296	Catch.bmp	1060	0		0	0	806804	0		0	0	NULL	NULL	NULL	Medium	run1	1	List2	A_T.wav	A_T	1	1	0	1	806654	150	1	660	807314
Exp2	12	Exp2-12-1	59.938	1.0.0.169	2	right	liyuqin	580185718	2.0.10.242	2.0.10.242	10-16-2019	2019-10-16 12:02:59	20:02:59	female	2.0.10.147	297	Catch.bmp	1432	0		0	0	809023	0		0	0	NULL	NULL	NULL	Medium	run1	1	List2	A_T.wav	A_T	1	1	0	1	808873	150	1	609	809482
Exp2	12	Exp2-12-1	59.938	1.0.0.169	2	right	liyuqin	580185718	2.0.10.242	2.0.10.242	10-16-2019	2019-10-16 12:02:59	20:02:59	female	2.0.10.147	298	Red_C.bmp	1363	0		0	0	811609	0		0	0	NULL	NULL	NULL	Medium	run1	1	List2	A_T.wav	AV_T	1	1	0	1	811459	150	1	440	811899
Exp2	12	Exp2-12-1	59.938	1.0.0.169	2	right	liyuqin	580185718	2.0.10.242	2.0.10.242	10-16-2019	2019-10-16 12:02:59	20:02:59	female	2.0.10.147	299	Catch.bmp	1065	0		0	0	814128	0		0	0	NULL	NULL	NULL	Medium	run1	1	List2	A_T.wav	A_T	1	1	0	1	813978	150	1	585	814563
Exp2	12	Exp2-12-1	59.938	1.0.0.169	2	right	liyuqin	580185718	2.0.10.242	2.0.10.242	10-16-2019	2019-10-16 12:02:59	20:02:59	female	2.0.10.147	300	Red_S.bmp	1263	0		0	0	816347	0		0	0	NULL	NULL	NULL	Medium	run1		List2	Catch.wav	V_S	0		1	1	816197	150		0	0
