# Supplementary material for: Visual Perceptual Load Attenuates Age-Related Audiovisual Integration in an Audiovisual Discrimination Task
Source: Front Psychol. 2021 Sep 29;12:740221. doi: 10.3389/fpsyg.2021.740221 (PMC8511317; doi:10.3389/fpsyg.2021.740221)
Supplement: Supplementary file 1 [file Data_Sheet_1.ZIP › Export data/Group 2_Data_Older/Exp2_Medium load/Subject_13.xlsx]

## Sheet: Sheet1
ExperimentName	Subject	DataFile.Basename	Display.RefreshRate	ExperimentVersion	Group	Handedness	Name	RandomSeed	RuntimeVersion	RuntimeVersionExpected	SessionDate	SessionStartDateTimeUtc	SessionTime	Sex	StudioVersion	Block	Image	ITI	ITI.ACC	ITI.CRESP	ITI.DurationError	ITI.OnsetDelay	ITI.OnsetTime	ITI.OnsetToOnsetTime	ITI.RESP	ITI.RT	ITI.RTTime	List1	List1.Cycle	List1.Sample	PercetualLoad	Procedure	Response	Running	Sound	StimulusType	Target.ACC	Target.CRESP	Target.DurationError	Target.OnsetDelay	Target.OnsetTime	Target.OnsetToOnsetTime	Target.RESP	Target.RT	Target.RTTime
Exp2	13	Exp2-13-1	59.938	1.0.0.170	2	right	xuyajun	499098863	2.0.10.242	2.0.10.242	10-16-2019	2019-10-16 12:43:25	20:43:25	female	2.0.10.147	1	Catch.bmp	1091	0		0	0	25839	0		0	0	10	1	1	Medium	Prac	1	List1	A_T.wav	A_T	0		110	1	25689	150		0	0
Exp2	13	Exp2-13-1	59.938	1.0.0.170	2	right	xuyajun	499098863	2.0.10.242	2.0.10.242	10-16-2019	2019-10-16 12:43:25	20:43:25	female	2.0.10.147	2	Catch.bmp	830	0		0	0	28141	0		0	0	10	1	2	Medium	Prac	1	List1	A_T.wav	A_T	0		0	1	27991	150		0	0
Exp2	13	Exp2-13-1	59.938	1.0.0.170	2	right	xuyajun	499098863	2.0.10.242	2.0.10.242	10-16-2019	2019-10-16 12:43:25	20:43:25	female	2.0.10.147	3	Catch.bmp	1065	0		0	0	30177	0		0	0	10	1	3	Medium	Prac	1	List1	A_T.wav	A_T	1	1	0	1	30027	150	1	572	30599
Exp2	13	Exp2-13-1	59.938	1.0.0.170	2	right	xuyajun	499098863	2.0.10.242	2.0.10.242	10-16-2019	2019-10-16 12:43:25	20:43:25	female	2.0.10.147	4	Blue_S.bmp	1556	0		0	0	32396	0		0	0	13	1	4	Medium	Prac	1	List1	A_T.wav	AV_T	1	1	0	1	32246	150	1	457	32703
Exp2	13	Exp2-13-1	59.938	1.0.0.170	2	right	xuyajun	499098863	2.0.10.242	2.0.10.242	10-16-2019	2019-10-16 12:43:25	20:43:25	female	2.0.10.147	5	Red_S.bmp	1015	0		0	0	35115	0		0	0	7	1	5	Medium	Prac		List1	Catch.wav	V_S	0		1	1	34965	150	1	979	35944
Exp2	13	Exp2-13-1	59.938	1.0.0.170	2	right	xuyajun	499098863	2.0.10.242	2.0.10.242	10-16-2019	2019-10-16 12:43:25	20:43:25	female	2.0.10.147	6	Blue_S_2.bmp	1209	0		0	0	37284	0		0	0	4	1	6	Medium	Prac	1	List1	Catch.wav	V_T	0		0	1	37134	150		0	0
Exp2	13	Exp2-13-1	59.938	1.0.0.170	2	right	xuyajun	499098863	2.0.10.242	2.0.10.242	10-16-2019	2019-10-16 12:43:25	20:43:25	female	2.0.10.147	7	Red_C.bmp	1001	0		1	0	39703	0		0	0	5	1	7	Medium	Prac	1	List1	Catch.wav	V_T	1	1	0	1	39553	150	1	566	40119
Exp2	13	Exp2-13-1	59.938	1.0.0.170	2	right	xuyajun	499098863	2.0.10.242	2.0.10.242	10-16-2019	2019-10-16 12:43:25	20:43:25	female	2.0.10.147	8	Catch.bmp	1376	0		0	1	41856	0		0	0	10	1	8	Medium	Prac	1	List1	A_T.wav	A_T	1	1	1	1	41705	151	1	1006	42711
Exp2	13	Exp2-13-1	59.938	1.0.0.170	2	right	xuyajun	499098863	2.0.10.242	2.0.10.242	10-16-2019	2019-10-16 12:43:25	20:43:25	female	2.0.10.147	9	Red_C_2.bmp	1070	0		0	0	44392	0		0	0	16	1	9	Medium	Prac	1	List1	A_T.wav	AV_T	1	1	0	2	44242	150	1	429	44671
Exp2	13	Exp2-13-1	59.938	1.0.0.170	2	right	xuyajun	499098863	2.0.10.242	2.0.10.242	10-16-2019	2019-10-16 12:43:25	20:43:25	female	2.0.10.147	10	Red_C.bmp	1157	0		0	1	46611	0		0	0	5	1	10	Medium	Prac	1	List1	Catch.wav	V_T	1	1	2	1	46460	151	1	395	46855
Exp2	13	Exp2-13-1	59.938	1.0.0.170	2	right	xuyajun	499098863	2.0.10.242	2.0.10.242	10-16-2019	2019-10-16 12:43:25	20:43:25	female	2.0.10.147	11	Blue_C_2.bmp	1263	0		0	0	48930	0		0	0	12	1	11	Medium	Prac		List1	A_S.wav	AV_S	0		0	1	48780	150	1	794	49574
Exp2	13	Exp2-13-1	59.938	1.0.0.170	2	right	xuyajun	499098863	2.0.10.242	2.0.10.242	10-16-2019	2019-10-16 12:43:25	20:43:25	female	2.0.10.147	12	Blue_S.bmp	1522	0		0	0	51349	0		0	0	13	1	12	Medium	Prac	1	List1	A_T.wav	AV_T	1	1	0	1	51199	150	1	528	51727
Exp2	13	Exp2-13-1	59.938	1.0.0.170	2	right	xuyajun	499098863	2.0.10.242	2.0.10.242	10-16-2019	2019-10-16 12:43:25	20:43:25	female	2.0.10.147	13	Red_C.bmp	839	0		0	0	54018	0		0	0	15	1	13	Medium	Prac	1	List1	A_T.wav	AV_T	1	1	0	1	53868	150	1	330	54198
Exp2	13	Exp2-13-1	59.938	1.0.0.170	2	right	xuyajun	499098863	2.0.10.242	2.0.10.242	10-16-2019	2019-10-16 12:43:25	20:43:25	female	2.0.10.147	14	Red_C.bmp	964	0		0	0	56004	0		0	0	5	1	14	Medium	Prac	1	List1	Catch.wav	V_T	1	1	1	1	55854	150	1	432	56286
Exp2	13	Exp2-13-1	59.938	1.0.0.170	2	right	xuyajun	499098863	2.0.10.242	2.0.10.242	10-16-2019	2019-10-16 12:43:25	20:43:25	female	2.0.10.147	15	Catch.bmp	1430	0		0	0	58123	0		0	0	10	1	15	Medium	Prac	1	List1	A_T.wav	A_T	1	1	1	2	57973	150	1	706	58679
Exp2	13	Exp2-13-1	59.938	1.0.0.170	2	right	xuyajun	499098863	2.0.10.242	2.0.10.242	10-16-2019	2019-10-16 12:43:25	20:43:25	female	2.0.10.147	16	Blue_C_2.bmp	1336	0		0	0	60709	0		0	0	2	1	16	Medium	Prac		List1	Catch.wav	V_S	0		1	1	60559	150	1	735	61294
Exp2	13	Exp2-13-1	59.938	1.0.0.170	2	right	xuyajun	499098863	2.0.10.242	2.0.10.242	10-16-2019	2019-10-16 12:43:25	20:43:25	female	2.0.10.147	17	Catch.bmp	1288	0		0	0	63195	0		0	0	10	1	17	Medium	Prac	1	List1	A_T.wav	A_T	1	1	0	2	63045	150	1	785	63830
Exp2	13	Exp2-13-1	59.938	1.0.0.170	2	right	xuyajun	499098863	2.0.10.242	2.0.10.242	10-16-2019	2019-10-16 12:43:25	20:43:25	female	2.0.10.147	18	Red_C.bmp	810	0		0	1	65631	0		0	0	15	1	18	Medium	Prac	1	List1	A_T.wav	AV_T	1	1	1	1	65480	151	1	342	65822
Exp2	13	Exp2-13-1	59.938	1.0.0.170	2	right	xuyajun	499098863	2.0.10.242	2.0.10.242	10-16-2019	2019-10-16 12:43:25	20:43:25	female	2.0.10.147	19	Catch.bmp	1488	0		0	0	67599	0		0	0	10	1	19	Medium	Prac	1	List1	A_T.wav	A_T	1	1	0	1	67449	150	1	821	68270
Exp2	13	Exp2-13-1	59.938	1.0.0.170	2	right	xuyajun	499098863	2.0.10.242	2.0.10.242	10-16-2019	2019-10-16 12:43:25	20:43:25	female	2.0.10.147	20	Blue_S_2.bmp	1226	0		0	0	70235	0		0	0	4	1	20	Medium	Prac	1	List1	Catch.wav	V_T	1	1	1	1	70085	150	1	738	70823
Exp2	13	Exp2-13-1	59.938	1.0.0.170	2	right	xuyajun	499098863	2.0.10.242	2.0.10.242	10-16-2019	2019-10-16 12:43:25	20:43:25	female	2.0.10.147	21	Red_C.bmp	848	0		0	0	75741	0		0	0	5	1	21	Medium	Prac	1	List1	Catch.wav	V_T	0		0	1	75591	150		0	0
Exp2	13	Exp2-13-1	59.938	1.0.0.170	2	right	xuyajun	499098863	2.0.10.242	2.0.10.242	10-16-2019	2019-10-16 12:43:25	20:43:25	female	2.0.10.147	22	Blue_S.bmp	1326	0		0	0	77810	0		0	0	13	1	22	Medium	Prac	1	List1	A_T.wav	AV_T	1	1	1	1	77660	150	1	514	78174
Exp2	13	Exp2-13-1	59.938	1.0.0.170	2	right	xuyajun	499098863	2.0.10.242	2.0.10.242	10-16-2019	2019-10-16 12:43:25	20:43:25	female	2.0.10.147	23	Blue_S.bmp	1363	0		0	0	80296	0		0	0	3	1	23	Medium	Prac	1	List1	Catch.wav	V_T	1	1	1	1	80146	150	1	524	80670
Exp2	13	Exp2-13-1	59.938	1.0.0.170	2	right	xuyajun	499098863	2.0.10.242	2.0.10.242	10-16-2019	2019-10-16 12:43:25	20:43:25	female	2.0.10.147	24	Catch.bmp	1498	0		0	0	82815	0		0	0	10	1	24	Medium	Prac	1	List1	A_T.wav	A_T	1	1	1	1	82665	150	1	813	83478
Exp2	13	Exp2-13-1	59.938	1.0.0.170	2	right	xuyajun	499098863	2.0.10.242	2.0.10.242	10-16-2019	2019-10-16 12:43:25	20:43:25	female	2.0.10.147	25	Red_C.bmp	1104	0		0	0	85468	0		0	0	5	1	25	Medium	Prac	1	List1	Catch.wav	V_T	1	1	0	1	85318	150	1	376	85694
Exp2	13	Exp2-13-1	59.938	1.0.0.170	2	right	xuyajun	499098863	2.0.10.242	2.0.10.242	10-16-2019	2019-10-16 12:43:25	20:43:25	female	2.0.10.147	26	Catch.bmp	1263	0		0	0	87720	0		0	0	10	1	26	Medium	Prac	1	List1	A_T.wav	A_T	1	1	1	1	87570	150	1	620	88190
Exp2	13	Exp2-13-1	59.938	1.0.0.170	2	right	xuyajun	499098863	2.0.10.242	2.0.10.242	10-16-2019	2019-10-16 12:43:25	20:43:25	female	2.0.10.147	27	Blue_C_2.bmp	1196	0		0	1	90140	0		0	0	12	1	27	Medium	Prac		List1	A_S.wav	AV_S	0		1	1	89989	151	1	505	90494
Exp2	13	Exp2-13-1	59.938	1.0.0.170	2	right	xuyajun	499098863	2.0.10.242	2.0.10.242	10-16-2019	2019-10-16 12:43:25	20:43:25	female	2.0.10.147	28	Catch.bmp	1471	0		0	0	92492	0		0	0	10	1	28	Medium	Prac	1	List1	A_T.wav	A_T	1	1	0	1	92342	150	1	336	92678
Exp2	13	Exp2-13-1	59.938	1.0.0.170	2	right	xuyajun	499098863	2.0.10.242	2.0.10.242	10-16-2019	2019-10-16 12:43:25	20:43:25	female	2.0.10.147	29	Red_C.bmp	1124	0		1	0	95111	0		0	0	15	1	29	Medium	Prac	1	List1	A_T.wav	AV_T	1	1	0	1	94961	150	1	317	95278
Exp2	13	Exp2-13-1	59.938	1.0.0.170	2	right	xuyajun	499098863	2.0.10.242	2.0.10.242	10-16-2019	2019-10-16 12:43:25	20:43:25	female	2.0.10.147	30	Blue_S.bmp	909	0		0	0	97397	0		0	0	13	1	30	Medium	Prac	1	List1	A_T.wav	AV_T	1	1	0	1	97247	150	1	471	97718
Exp2	13	Exp2-13-1	59.938	1.0.0.170	2	right	xuyajun	499098863	2.0.10.242	2.0.10.242	10-16-2019	2019-10-16 12:43:25	20:43:25	female	2.0.10.147	31	Blue_S_2.bmp	1106	0		0	0	99466	0		0	0	4	1	31	Medium	Prac	1	List1	Catch.wav	V_T	1	1	0	1	99316	150	1	426	99742
Exp2	13	Exp2-13-1	59.938	1.0.0.170	2	right	xuyajun	499098863	2.0.10.242	2.0.10.242	10-16-2019	2019-10-16 12:43:25	20:43:25	female	2.0.10.147	32	Catch.bmp	1453	0		0	0	101735	0		0	0	10	1	32	Medium	Prac	1	List1	A_T.wav	A_T	1	1	1	1	101585	150	1	692	102277
Exp2	13	Exp2-13-1	59.938	1.0.0.170	2	right	xuyajun	499098863	2.0.10.242	2.0.10.242	10-16-2019	2019-10-16 12:43:25	20:43:25	female	2.0.10.147	33	Red_C.bmp	952	0		0	0	104338	0		0	0	15	1	33	Medium	Prac	1	List1	A_T.wav	AV_T	1	1	0	1	104188	150	1	369	104557
Exp2	13	Exp2-13-1	59.938	1.0.0.170	2	right	xuyajun	499098863	2.0.10.242	2.0.10.242	10-16-2019	2019-10-16 12:43:25	20:43:25	female	2.0.10.147	34	Blue_S.bmp	1105	0		0	0	106440	0		0	0	3	1	34	Medium	Prac	1	List1	Catch.wav	V_T	1	1	1	1	106290	150	1	643	106933
Exp2	13	Exp2-13-1	59.938	1.0.0.170	2	right	xuyajun	499098863	2.0.10.242	2.0.10.242	10-16-2019	2019-10-16 12:43:25	20:43:25	female	2.0.10.147	35	Catch.bmp	1099	0		0	0	108692	0		0	0	10	1	35	Medium	Prac	1	List1	A_T.wav	A_T	1	1	1	1	108542	150	1	703	109245
Exp2	13	Exp2-13-1	59.938	1.0.0.170	2	right	xuyajun	499098863	2.0.10.242	2.0.10.242	10-16-2019	2019-10-16 12:43:25	20:43:25	female	2.0.10.147	36	Catch.bmp	1407	0		0	0	110945	0		0	0	9	1	36	Medium	Prac		List1	A_S.wav	A_S	0		0	2	110795	150		0	0
Exp2	13	Exp2-13-1	59.938	1.0.0.170	2	right	xuyajun	499098863	2.0.10.242	2.0.10.242	10-16-2019	2019-10-16 12:43:25	20:43:25	female	2.0.10.147	37	Red_C.bmp	1248	0		0	0	113581	0		0	0	15	1	37	Medium	Prac	1	List1	A_T.wav	AV_T	1	1	0	1	113431	150	1	423	113854
Exp2	13	Exp2-13-1	59.938	1.0.0.170	2	right	xuyajun	499098863	2.0.10.242	2.0.10.242	10-16-2019	2019-10-16 12:43:25	20:43:25	female	2.0.10.147	38	Red_C_2.bmp	1389	0		0	0	115983	0		0	0	16	1	38	Medium	Prac	1	List1	A_T.wav	AV_T	1	1	0	1	115833	150	1	460	116293
Exp2	13	Exp2-13-1	59.938	1.0.0.170	2	right	xuyajun	499098863	2.0.10.242	2.0.10.242	10-16-2019	2019-10-16 12:43:25	20:43:25	female	2.0.10.147	39	Catch.bmp	944	0		0	0	118519	0		0	0	10	1	39	Medium	Prac	1	List1	A_T.wav	A_T	1	1	0	1	118369	150	1	700	119069
Exp2	13	Exp2-13-1	59.938	1.0.0.170	2	right	xuyajun	499098863	2.0.10.242	2.0.10.242	10-16-2019	2019-10-16 12:43:25	20:43:25	female	2.0.10.147	40	Blue_C.bmp	1151	0		0	1	120622	0		0	0	1	1	40	Medium	Prac		List1	Catch.wav	V_S	0		2	1	120471	151	1	542	121013
Exp2	13	Exp2-13-1	59.938	1.0.0.170	2	right	xuyajun	499098863	2.0.10.242	2.0.10.242	10-16-2019	2019-10-16 12:43:25	20:43:25	female	2.0.10.147	41	Catch.bmp	802	0		0	0	137022	0		0	0	NULL	NULL	NULL	Medium	run1	1	List2	A_T.wav	A_T	0		1	1	136872	150		0	0
Exp2	13	Exp2-13-1	59.938	1.0.0.170	2	right	xuyajun	499098863	2.0.10.242	2.0.10.242	10-16-2019	2019-10-16 12:43:25	20:43:25	female	2.0.10.147	42	Red_C_2.bmp	1351	0		0	0	139041	0		0	0	NULL	NULL	NULL	Medium	run1	1	List2	A_T.wav	AV_T	1	1	0	1	138891	150	1	394	139285
Exp2	13	Exp2-13-1	59.938	1.0.0.170	2	right	xuyajun	499098863	2.0.10.242	2.0.10.242	10-16-2019	2019-10-16 12:43:25	20:43:25	female	2.0.10.147	43	Blue_S_2.bmp	1407	0		1	0	141543	0		0	0	NULL	NULL	NULL	Medium	run1	1	List2	A_T.wav	AV_T	1	1	0	1	141393	150	1	332	141725
Exp2	13	Exp2-13-1	59.938	1.0.0.170	2	right	xuyajun	499098863	2.0.10.242	2.0.10.242	10-16-2019	2019-10-16 12:43:25	20:43:25	female	2.0.10.147	44	Catch.bmp	1129	0		0	0	144113	0		0	0	NULL	NULL	NULL	Medium	run1	1	List2	A_T.wav	A_T	1	1	0	1	143963	150	1	306	144269
Exp2	13	Exp2-13-1	59.938	1.0.0.170	2	right	xuyajun	499098863	2.0.10.242	2.0.10.242	10-16-2019	2019-10-16 12:43:25	20:43:25	female	2.0.10.147	45	Catch.bmp	1434	0		0	1	146399	0		0	0	NULL	NULL	NULL	Medium	run1	1	List2	A_T.wav	A_T	1	1	1	1	146248	151	1	589	146837
Exp2	13	Exp2-13-1	59.938	1.0.0.170	2	right	xuyajun	499098863	2.0.10.242	2.0.10.242	10-16-2019	2019-10-16 12:43:25	20:43:25	female	2.0.10.147	46	Red_S_2.bmp	871	0		0	1	148985	0		0	0	NULL	NULL	NULL	Medium	run1		List2	Catch.wav	V_S	0		1	1	148834	151		0	0
Exp2	13	Exp2-13-1	59.938	1.0.0.170	2	right	xuyajun	499098863	2.0.10.242	2.0.10.242	10-16-2019	2019-10-16 12:43:25	20:43:25	female	2.0.10.147	47	Red_C_2.bmp	1157	0		0	0	151070	0		0	0	NULL	NULL	NULL	Medium	run1	1	List2	A_T.wav	AV_T	1	1	1	1	150920	150	1	429	151349
Exp2	13	Exp2-13-1	59.938	1.0.0.170	2	right	xuyajun	499098863	2.0.10.242	2.0.10.242	10-16-2019	2019-10-16 12:43:25	20:43:25	female	2.0.10.147	48	Blue_C.bmp	818	0		0	0	153389	0		0	0	NULL	NULL	NULL	Medium	run1		List2	A_S.wav	AV_S	0		0	1	153239	150	1	566	153805
Exp2	13	Exp2-13-1	59.938	1.0.0.170	2	right	xuyajun	499098863	2.0.10.242	2.0.10.242	10-16-2019	2019-10-16 12:43:25	20:43:25	female	2.0.10.147	49	Catch.bmp	1304	0		0	0	155358	0		0	0	NULL	NULL	NULL	Medium	run1	1	List2	A_T.wav	A_T	1	1	0	1	155208	150	1	605	155813
Exp2	13	Exp2-13-1	59.938	1.0.0.170	2	right	xuyajun	499098863	2.0.10.242	2.0.10.242	10-16-2019	2019-10-16 12:43:25	20:43:25	female	2.0.10.147	50	Catch.bmp	1556	0		1	0	157810	0		0	0	NULL	NULL	NULL	Medium	run1		List2	A_S.wav	A_S	0		0	1	157660	150	1	666	158326
Exp2	13	Exp2-13-1	59.938	1.0.0.170	2	right	xuyajun	499098863	2.0.10.242	2.0.10.242	10-16-2019	2019-10-16 12:43:25	20:43:25	female	2.0.10.147	51	Red_S.bmp	1435	0		0	0	160513	0		0	0	NULL	NULL	NULL	Medium	run1		List2	A_S.wav	AV_S	0		0	1	160363	150	1	410	160773
Exp2	13	Exp2-13-1	59.938	1.0.0.170	2	right	xuyajun	499098863	2.0.10.242	2.0.10.242	10-16-2019	2019-10-16 12:43:25	20:43:25	female	2.0.10.147	52	Blue_S.bmp	1058	0		0	0	163099	0		0	0	NULL	NULL	NULL	Medium	run1	1	List2	A_T.wav	AV_T	0		0	1	162949	150		0	0
Exp2	13	Exp2-13-1	59.938	1.0.0.170	2	right	xuyajun	499098863	2.0.10.242	2.0.10.242	10-16-2019	2019-10-16 12:43:25	20:43:25	female	2.0.10.147	53	Catch.bmp	1029	0		0	0	165368	0		0	0	NULL	NULL	NULL	Medium	run1	1	List2	A_T.wav	A_T	1	1	0	1	165218	150	1	530	165748
Exp2	13	Exp2-13-1	59.938	1.0.0.170	2	right	xuyajun	499098863	2.0.10.242	2.0.10.242	10-16-2019	2019-10-16 12:43:25	20:43:25	female	2.0.10.147	54	Blue_S_2.bmp	951	0		0	0	167554	0		0	0	NULL	NULL	NULL	Medium	run1	1	List2	Catch.wav	V_T	1	1	0	1	167404	150	1	337	167741
Exp2	13	Exp2-13-1	59.938	1.0.0.170	2	right	xuyajun	499098863	2.0.10.242	2.0.10.242	10-16-2019	2019-10-16 12:43:25	20:43:25	female	2.0.10.147	55	Blue_S_2.bmp	829	0		0	0	169656	0		0	0	NULL	NULL	NULL	Medium	run1	1	List2	Catch.wav	V_T	1	1	0	1	169506	150	1	322	169828
Exp2	13	Exp2-13-1	59.938	1.0.0.170	2	right	xuyajun	499098863	2.0.10.242	2.0.10.242	10-16-2019	2019-10-16 12:43:25	20:43:25	female	2.0.10.147	56	Blue_S_2.bmp	1343	0		0	1	171642	0		0	0	NULL	NULL	NULL	Medium	run1	1	List2	Catch.wav	V_T	1	1	1	1	171491	151	1	377	171868
Exp2	13	Exp2-13-1	59.938	1.0.0.170	2	right	xuyajun	499098863	2.0.10.242	2.0.10.242	10-16-2019	2019-10-16 12:43:25	20:43:25	female	2.0.10.147	57	Catch.bmp	826	0		0	0	174144	0		0	0	NULL	NULL	NULL	Medium	run1	1	List2	A_T.wav	A_T	1	1	1	1	173994	150	1	778	174772
Exp2	13	Exp2-13-1	59.938	1.0.0.170	2	right	xuyajun	499098863	2.0.10.242	2.0.10.242	10-16-2019	2019-10-16 12:43:25	20:43:25	female	2.0.10.147	58	Catch.bmp	935	0		0	0	176130	0		0	0	NULL	NULL	NULL	Medium	run1	1	List2	A_T.wav	A_T	1	1	0	2	175980	150	1	480	176460
Exp2	13	Exp2-13-1	59.938	1.0.0.170	2	right	xuyajun	499098863	2.0.10.242	2.0.10.242	10-16-2019	2019-10-16 12:43:25	20:43:25	female	2.0.10.147	59	Catch.bmp	865	0		0	0	178215	0		0	0	NULL	NULL	NULL	Medium	run1		List2	A_S.wav	A_S	0		0	1	178065	150		0	0
Exp2	13	Exp2-13-1	59.938	1.0.0.170	2	right	xuyajun	499098863	2.0.10.242	2.0.10.242	10-16-2019	2019-10-16 12:43:25	20:43:25	female	2.0.10.147	60	Red_C_2.bmp	941	0		0	0	180301	0		0	0	NULL	NULL	NULL	Medium	run1	1	List2	Catch.wav	V_T	1	1	1	1	180151	150	1	445	180596
Exp2	13	Exp2-13-1	59.938	1.0.0.170	2	right	xuyajun	499098863	2.0.10.242	2.0.10.242	10-16-2019	2019-10-16 12:43:25	20:43:25	female	2.0.10.147	61	Catch.bmp	1064	0		0	0	182403	0		0	0	NULL	NULL	NULL	Medium	run1	1	List2	A_T.wav	A_T	1	1	1	1	182253	150	1	583	182836
Exp2	13	Exp2-13-1	59.938	1.0.0.170	2	right	xuyajun	499098863	2.0.10.242	2.0.10.242	10-16-2019	2019-10-16 12:43:25	20:43:25	female	2.0.10.147	62	Blue_C_2.bmp	1138	0		0	0	184622	0		0	0	NULL	NULL	NULL	Medium	run1		List2	Catch.wav	V_S	0		1	1	184472	150	1	588	185060
Exp2	13	Exp2-13-1	59.938	1.0.0.170	2	right	xuyajun	499098863	2.0.10.242	2.0.10.242	10-16-2019	2019-10-16 12:43:25	20:43:25	female	2.0.10.147	63	Blue_S_2.bmp	1109	0		0	1	186908	0		0	0	NULL	NULL	NULL	Medium	run1	1	List2	A_T.wav	AV_T	1	1	1	1	186757	151	1	575	187332
Exp2	13	Exp2-13-1	59.938	1.0.0.170	2	right	xuyajun	499098863	2.0.10.242	2.0.10.242	10-16-2019	2019-10-16 12:43:25	20:43:25	female	2.0.10.147	64	Red_C.bmp	902	0		0	0	189177	0		0	0	NULL	NULL	NULL	Medium	run1	1	List2	Catch.wav	V_T	1	1	0	2	189027	150	1	433	189460
Exp2	13	Exp2-13-1	59.938	1.0.0.170	2	right	xuyajun	499098863	2.0.10.242	2.0.10.242	10-16-2019	2019-10-16 12:43:25	20:43:25	female	2.0.10.147	65	Red_C_2.bmp	1130	0		0	0	191229	0		0	0	NULL	NULL	NULL	Medium	run1	1	List2	A_T.wav	AV_T	1	1	1	1	191079	150	1	309	191388
Exp2	13	Exp2-13-1	59.938	1.0.0.170	2	right	xuyajun	499098863	2.0.10.242	2.0.10.242	10-16-2019	2019-10-16 12:43:25	20:43:25	female	2.0.10.147	66	Red_C.bmp	1255	0		0	1	193515	0		0	0	NULL	NULL	NULL	Medium	run1	1	List2	Catch.wav	V_T	1	1	1	1	193364	151	1	513	193877
Exp2	13	Exp2-13-1	59.938	1.0.0.170	2	right	xuyajun	499098863	2.0.10.242	2.0.10.242	10-16-2019	2019-10-16 12:43:25	20:43:25	female	2.0.10.147	67	Blue_S_2.bmp	1351	0		0	0	195917	0		0	0	NULL	NULL	NULL	Medium	run1	1	List2	Catch.wav	V_T	1	1	0	1	195767	150	1	733	196500
Exp2	13	Exp2-13-1	59.938	1.0.0.170	2	right	xuyajun	499098863	2.0.10.242	2.0.10.242	10-16-2019	2019-10-16 12:43:25	20:43:25	female	2.0.10.147	68	Blue_C_2.bmp	1531	0		0	0	198420	0		0	0	NULL	NULL	NULL	Medium	run1		List2	A_S.wav	AV_S	0		0	2	198270	150		0	0
Exp2	13	Exp2-13-1	59.938	1.0.0.170	2	right	xuyajun	499098863	2.0.10.242	2.0.10.242	10-16-2019	2019-10-16 12:43:25	20:43:25	female	2.0.10.147	69	Blue_S.bmp	1103	0		0	1	201173	0		0	0	NULL	NULL	NULL	Medium	run1	1	List2	Catch.wav	V_T	1	1	1	1	201022	151	1	566	201588
Exp2	13	Exp2-13-1	59.938	1.0.0.170	2	right	xuyajun	499098863	2.0.10.242	2.0.10.242	10-16-2019	2019-10-16 12:43:25	20:43:25	female	2.0.10.147	70	Blue_S_2.bmp	902	0		0	0	203425	0		0	0	NULL	NULL	NULL	Medium	run1	1	List2	A_T.wav	AV_T	1	1	0	1	203275	150	1	569	203844
Exp2	13	Exp2-13-1	59.938	1.0.0.170	2	right	xuyajun	499098863	2.0.10.242	2.0.10.242	10-16-2019	2019-10-16 12:43:25	20:43:25	female	2.0.10.147	71	Red_C_2.bmp	1018	0		0	0	205477	0		0	0	NULL	NULL	NULL	Medium	run1	1	List2	Catch.wav	V_T	1	1	1	1	205327	150	1	421	205748
Exp2	13	Exp2-13-1	59.938	1.0.0.170	2	right	xuyajun	499098863	2.0.10.242	2.0.10.242	10-16-2019	2019-10-16 12:43:25	20:43:25	female	2.0.10.147	72	Catch.bmp	1259	0		0	0	207646	0		0	0	NULL	NULL	NULL	Medium	run1	1	List2	A_T.wav	A_T	1	1	0	1	207496	150	1	533	208029
Exp2	13	Exp2-13-1	59.938	1.0.0.170	2	right	xuyajun	499098863	2.0.10.242	2.0.10.242	10-16-2019	2019-10-16 12:43:25	20:43:25	female	2.0.10.147	73	Red_S_2.bmp	822	0		0	0	210065	0		0	0	NULL	NULL	NULL	Medium	run1		List2	A_S.wav	AV_S	0		0	1	209915	150		0	0
Exp2	13	Exp2-13-1	59.938	1.0.0.170	2	right	xuyajun	499098863	2.0.10.242	2.0.10.242	10-16-2019	2019-10-16 12:43:25	20:43:25	female	2.0.10.147	74	Blue_S.bmp	1318	0		0	0	212101	0		0	0	NULL	NULL	NULL	Medium	run1	1	List2	A_T.wav	AV_T	1	1	0	2	211951	150	1	468	212419
Exp2	13	Exp2-13-1	59.938	1.0.0.170	2	right	xuyajun	499098863	2.0.10.242	2.0.10.242	10-16-2019	2019-10-16 12:43:25	20:43:25	female	2.0.10.147	75	Blue_S_2.bmp	856	0		0	0	214570	0		0	0	NULL	NULL	NULL	Medium	run1	1	List2	A_T.wav	AV_T	1	1	0	1	214420	150	1	440	214860
Exp2	13	Exp2-13-1	59.938	1.0.0.170	2	right	xuyajun	499098863	2.0.10.242	2.0.10.242	10-16-2019	2019-10-16 12:43:25	20:43:25	female	2.0.10.147	76	Red_C.bmp	1014	0		0	0	216589	0		0	0	NULL	NULL	NULL	Medium	run1	1	List2	A_T.wav	AV_T	1	1	0	1	216439	150	1	397	216836
Exp2	13	Exp2-13-1	59.938	1.0.0.170	2	right	xuyajun	499098863	2.0.10.242	2.0.10.242	10-16-2019	2019-10-16 12:43:25	20:43:25	female	2.0.10.147	77	Catch.bmp	1166	0		0	0	218758	0		0	0	NULL	NULL	NULL	Medium	run1		List2	A_S.wav	A_S	0		0	2	218608	150		0	0
Exp2	13	Exp2-13-1	59.938	1.0.0.170	2	right	xuyajun	499098863	2.0.10.242	2.0.10.242	10-16-2019	2019-10-16 12:43:25	20:43:25	female	2.0.10.147	78	Catch.bmp	1480	0		1	0	221143	0		0	0	NULL	NULL	NULL	Medium	run1		List2	A_S.wav	A_S	0		0	1	220993	150		0	0
Exp2	13	Exp2-13-1	59.938	1.0.0.170	2	right	xuyajun	499098863	2.0.10.242	2.0.10.242	10-16-2019	2019-10-16 12:43:25	20:43:25	female	2.0.10.147	79	Red_C.bmp	1176	0		0	1	223830	0		0	0	NULL	NULL	NULL	Medium	run1	1	List2	Catch.wav	V_T	1	1	1	1	223679	151	1	405	224084
Exp2	13	Exp2-13-1	59.938	1.0.0.170	2	right	xuyajun	499098863	2.0.10.242	2.0.10.242	10-16-2019	2019-10-16 12:43:25	20:43:25	female	2.0.10.147	80	Catch.bmp	1256	0		0	0	226165	0		0	0	NULL	NULL	NULL	Medium	run1	1	List2	A_T.wav	A_T	1	1	1	1	226015	150	1	508	226523
Exp2	13	Exp2-13-1	59.938	1.0.0.170	2	right	xuyajun	499098863	2.0.10.242	2.0.10.242	10-16-2019	2019-10-16 12:43:25	20:43:25	female	2.0.10.147	81	Catch.bmp	1125	0		0	0	228568	0		0	0	NULL	NULL	NULL	Medium	run1	1	List2	A_T.wav	A_T	1	1	0	1	228418	150	1	505	228923
Exp2	13	Exp2-13-1	59.938	1.0.0.170	2	right	xuyajun	499098863	2.0.10.242	2.0.10.242	10-16-2019	2019-10-16 12:43:25	20:43:25	female	2.0.10.147	82	Blue_S_2.bmp	1308	0		0	0	230854	0		0	0	NULL	NULL	NULL	Medium	run1	1	List2	A_T.wav	AV_T	1	1	0	2	230704	150	1	1195	231899
Exp2	13	Exp2-13-1	59.938	1.0.0.170	2	right	xuyajun	499098863	2.0.10.242	2.0.10.242	10-16-2019	2019-10-16 12:43:25	20:43:25	female	2.0.10.147	83	Blue_C.bmp	1320	0		0	0	233323	0		0	0	NULL	NULL	NULL	Medium	run1		List2	A_S.wav	AV_S	0		0	1	233173	150	1	398	233571
Exp2	13	Exp2-13-1	59.938	1.0.0.170	2	right	xuyajun	499098863	2.0.10.242	2.0.10.242	10-16-2019	2019-10-16 12:43:25	20:43:25	female	2.0.10.147	84	Red_C_2.bmp	851	0		0	0	235792	0		0	0	NULL	NULL	NULL	Medium	run1	1	List2	Catch.wav	V_T	1	1	1	1	235642	150	1	457	236099
Exp2	13	Exp2-13-1	59.938	1.0.0.170	2	right	xuyajun	499098863	2.0.10.242	2.0.10.242	10-16-2019	2019-10-16 12:43:25	20:43:25	female	2.0.10.147	85	Red_C.bmp	804	0		0	0	237794	0		0	0	NULL	NULL	NULL	Medium	run1	1	List2	Catch.wav	V_T	1	1	0	1	237644	150	1	455	238099
Exp2	13	Exp2-13-1	59.938	1.0.0.170	2	right	xuyajun	499098863	2.0.10.242	2.0.10.242	10-16-2019	2019-10-16 12:43:25	20:43:25	female	2.0.10.147	86	Red_S_2.bmp	1231	0		0	0	239746	0		0	0	NULL	NULL	NULL	Medium	run1		List2	Catch.wav	V_S	0		0	1	239596	150	1	383	239979
Exp2	13	Exp2-13-1	59.938	1.0.0.170	2	right	xuyajun	499098863	2.0.10.242	2.0.10.242	10-16-2019	2019-10-16 12:43:25	20:43:25	female	2.0.10.147	87	Catch.bmp	1090	0		0	0	242132	0		0	0	NULL	NULL	NULL	Medium	run1	1	List2	A_T.wav	A_T	1	1	1	1	241982	150	1	1029	243011
Exp2	13	Exp2-13-1	59.938	1.0.0.170	2	right	xuyajun	499098863	2.0.10.242	2.0.10.242	10-16-2019	2019-10-16 12:43:25	20:43:25	female	2.0.10.147	88	Red_S.bmp	1244	0		0	1	244385	0		0	0	NULL	NULL	NULL	Medium	run1		List2	Catch.wav	V_S	0		1	1	244234	151		0	0
Exp2	13	Exp2-13-1	59.938	1.0.0.170	2	right	xuyajun	499098863	2.0.10.242	2.0.10.242	10-16-2019	2019-10-16 12:43:25	20:43:25	female	2.0.10.147	89	Catch.bmp	1454	0		0	0	246837	0		0	0	NULL	NULL	NULL	Medium	run1	1	List2	A_T.wav	A_T	1	1	1	1	246687	150	1	708	247395
Exp2	13	Exp2-13-1	59.938	1.0.0.170	2	right	xuyajun	499098863	2.0.10.242	2.0.10.242	10-16-2019	2019-10-16 12:43:25	20:43:25	female	2.0.10.147	90	Blue_S.bmp	1389	0		0	0	249440	0		0	0	NULL	NULL	NULL	Medium	run1	1	List2	A_T.wav	AV_T	1	1	0	1	249290	150	1	1210	250500
Exp2	13	Exp2-13-1	59.938	1.0.0.170	2	right	xuyajun	499098863	2.0.10.242	2.0.10.242	10-16-2019	2019-10-16 12:43:25	20:43:25	female	2.0.10.147	91	Catch.bmp	914	0		0	0	251976	0		0	0	NULL	NULL	NULL	Medium	run1		List2	A_S.wav	A_S	0		0	1	251826	150		0	0
Exp2	13	Exp2-13-1	59.938	1.0.0.170	2	right	xuyajun	499098863	2.0.10.242	2.0.10.242	10-16-2019	2019-10-16 12:43:25	20:43:25	female	2.0.10.147	92	Catch.bmp	914	0		0	1	254095	0		0	0	NULL	NULL	NULL	Medium	run1	1	List2	A_T.wav	A_T	1	1	1	1	253944	151	1	931	254875
Exp2	13	Exp2-13-1	59.938	1.0.0.170	2	right	xuyajun	499098863	2.0.10.242	2.0.10.242	10-16-2019	2019-10-16 12:43:25	20:43:25	female	2.0.10.147	93	Catch.bmp	872	0		0	1	256164	0		0	0	NULL	NULL	NULL	Medium	run1	1	List2	A_T.wav	A_T	1	1	1	1	256013	151	1	550	256563
Exp2	13	Exp2-13-1	59.938	1.0.0.170	2	right	xuyajun	499098863	2.0.10.242	2.0.10.242	10-16-2019	2019-10-16 12:43:25	20:43:25	female	2.0.10.147	94	Red_C_2.bmp	1344	0		0	0	258199	0		0	0	NULL	NULL	NULL	Medium	run1	1	List2	Catch.wav	V_T	1	1	1	1	258049	150	1	434	258483
Exp2	13	Exp2-13-1	59.938	1.0.0.170	2	right	xuyajun	499098863	2.0.10.242	2.0.10.242	10-16-2019	2019-10-16 12:43:25	20:43:25	female	2.0.10.147	95	Blue_C.bmp	1222	0		0	1	260702	0		0	0	NULL	NULL	NULL	Medium	Run1		List2	Catch.wav	V_S	0		1	1	260551	151	1	1236	261787
Exp2	13	Exp2-13-1	59.938	1.0.0.170	2	right	xuyajun	499098863	2.0.10.242	2.0.10.242	10-16-2019	2019-10-16 12:43:25	20:43:25	female	2.0.10.147	96	Blue_S.bmp	1567	0		0	0	263071	0		0	0	NULL	NULL	NULL	Medium	run1	1	List2	A_T.wav	AV_T	1	1	0	1	262921	150	1	507	263428
Exp2	13	Exp2-13-1	59.938	1.0.0.170	2	right	xuyajun	499098863	2.0.10.242	2.0.10.242	10-16-2019	2019-10-16 12:43:25	20:43:25	female	2.0.10.147	97	Red_C_2.bmp	1266	0		0	0	265790	0		0	0	NULL	NULL	NULL	Medium	run1	1	List2	A_T.wav	AV_T	1	1	0	1	265640	150	1	579	266219
Exp2	13	Exp2-13-1	59.938	1.0.0.170	2	right	xuyajun	499098863	2.0.10.242	2.0.10.242	10-16-2019	2019-10-16 12:43:25	20:43:25	female	2.0.10.147	98	Red_S.bmp	1325	0		1	0	268209	0		0	0	NULL	NULL	NULL	Medium	run1		List2	A_S.wav	AV_S	0		0	1	268059	150		0	0
Exp2	13	Exp2-13-1	59.938	1.0.0.170	2	right	xuyajun	499098863	2.0.10.242	2.0.10.242	10-16-2019	2019-10-16 12:43:25	20:43:25	female	2.0.10.147	99	Catch.bmp	1598	0		0	0	270762	0		0	0	NULL	NULL	NULL	Medium	run1	1	List2	A_T.wav	A_T	1	1	0	1	270612	150	1	846	271458
Exp2	13	Exp2-13-1	59.938	1.0.0.170	2	right	xuyajun	499098863	2.0.10.242	2.0.10.242	10-16-2019	2019-10-16 12:43:25	20:43:25	female	2.0.10.147	100	Red_C_2.bmp	1534	0		0	0	273515	0		0	0	NULL	NULL	NULL	Medium	run1	1	List2	A_T.wav	AV_T	1	1	0	1	273365	150	1	485	273850
Exp2	13	Exp2-13-1	59.938	1.0.0.170	2	right	xuyajun	499098863	2.0.10.242	2.0.10.242	10-16-2019	2019-10-16 12:43:25	20:43:25	female	2.0.10.147	101	Catch.bmp	1119	0		0	0	276201	0		0	0	NULL	NULL	NULL	Medium	run1		List2	A_S.wav	A_S	0		0	1	276051	150		0	0
Exp2	13	Exp2-13-1	59.938	1.0.0.170	2	right	xuyajun	499098863	2.0.10.242	2.0.10.242	10-16-2019	2019-10-16 12:43:25	20:43:25	female	2.0.10.147	102	Blue_C_2.bmp	1455	0		0	0	278537	0		0	0	NULL	NULL	NULL	Medium	run1		List2	A_S.wav	AV_S	0		0	1	278387	150	1	503	278890
Exp2	13	Exp2-13-1	59.938	1.0.0.170	2	right	xuyajun	499098863	2.0.10.242	2.0.10.242	10-16-2019	2019-10-16 12:43:25	20:43:25	female	2.0.10.147	103	Blue_S.bmp	1447	0		0	1	281140	0		0	0	NULL	NULL	NULL	Medium	run1	1	List2	A_T.wav	AV_T	1	1	1	1	280989	151	1	462	281451
Exp2	13	Exp2-13-1	59.938	1.0.0.170	2	right	xuyajun	499098863	2.0.10.242	2.0.10.242	10-16-2019	2019-10-16 12:43:25	20:43:25	female	2.0.10.147	104	Catch.bmp	882	0		0	0	283742	0		0	0	NULL	NULL	NULL	Medium	run1		List2	A_S.wav	A_S	0		0	1	283592	150		0	0
Exp2	13	Exp2-13-1	59.938	1.0.0.170	2	right	xuyajun	499098863	2.0.10.242	2.0.10.242	10-16-2019	2019-10-16 12:43:25	20:43:25	female	2.0.10.147	105	Blue_S_2.bmp	1290	0		0	1	285845	0		0	0	NULL	NULL	NULL	Medium	run1	1	List2	A_T.wav	AV_T	1	1	1	1	285694	151	1	533	286227
Exp2	13	Exp2-13-1	59.938	1.0.0.170	2	right	xuyajun	499098863	2.0.10.242	2.0.10.242	10-16-2019	2019-10-16 12:43:25	20:43:25	female	2.0.10.147	106	Red_C_2.bmp	932	0		0	0	288297	0		0	0	NULL	NULL	NULL	Medium	run1	1	List2	Catch.wav	V_T	1	1	1	1	288147	150	1	447	288594
Exp2	13	Exp2-13-1	59.938	1.0.0.170	2	right	xuyajun	499098863	2.0.10.242	2.0.10.242	10-16-2019	2019-10-16 12:43:25	20:43:25	female	2.0.10.147	107	Red_C_2.bmp	1449	0		0	0	290383	0		0	0	NULL	NULL	NULL	Medium	run1	1	List2	Catch.wav	V_T	1	1	0	1	290233	150	1	457	290690
Exp2	13	Exp2-13-1	59.938	1.0.0.170	2	right	xuyajun	499098863	2.0.10.242	2.0.10.242	10-16-2019	2019-10-16 12:43:25	20:43:25	female	2.0.10.147	108	Red_C.bmp	945	0		0	0	292985	0		0	0	NULL	NULL	NULL	Medium	run1	1	List2	Catch.wav	V_T	1	1	0	1	292835	150	1	431	293266
Exp2	13	Exp2-13-1	59.938	1.0.0.170	2	right	xuyajun	499098863	2.0.10.242	2.0.10.242	10-16-2019	2019-10-16 12:43:25	20:43:25	female	2.0.10.147	109	Red_C.bmp	1174	0		0	1	295088	0		0	0	NULL	NULL	NULL	Medium	run1	1	List2	Catch.wav	V_T	1	1	1	1	294937	151	1	465	295402
Exp2	13	Exp2-13-1	59.938	1.0.0.170	2	right	xuyajun	499098863	2.0.10.242	2.0.10.242	10-16-2019	2019-10-16 12:43:25	20:43:25	female	2.0.10.147	110	Catch.bmp	1546	0		0	0	297423	0		0	0	NULL	NULL	NULL	Medium	run1	1	List2	A_T.wav	A_T	1	1	1	1	297273	150	1	897	298170
Exp2	13	Exp2-13-1	59.938	1.0.0.170	2	right	xuyajun	499098863	2.0.10.242	2.0.10.242	10-16-2019	2019-10-16 12:43:25	20:43:25	female	2.0.10.147	111	Red_C.bmp	1066	0		0	0	300126	0		0	0	NULL	NULL	NULL	Medium	run1	1	List2	Catch.wav	V_T	1	1	1	1	299976	150	1	562	300538
Exp2	13	Exp2-13-1	59.938	1.0.0.170	2	right	xuyajun	499098863	2.0.10.242	2.0.10.242	10-16-2019	2019-10-16 12:43:25	20:43:25	female	2.0.10.147	112	Catch.bmp	1058	0		0	0	302345	0		0	0	NULL	NULL	NULL	Medium	run1	1	List2	A_T.wav	A_T	1	1	1	1	302195	150	1	735	302930
Exp2	13	Exp2-13-1	59.938	1.0.0.170	2	right	xuyajun	499098863	2.0.10.242	2.0.10.242	10-16-2019	2019-10-16 12:43:25	20:43:25	female	2.0.10.147	113	Catch.bmp	1360	0		0	0	304564	0		0	0	NULL	NULL	NULL	Medium	run1	1	List2	A_T.wav	A_T	1	1	0	1	304414	150	1	500	304914
Exp2	13	Exp2-13-1	59.938	1.0.0.170	2	right	xuyajun	499098863	2.0.10.242	2.0.10.242	10-16-2019	2019-10-16 12:43:25	20:43:25	female	2.0.10.147	114	Catch.bmp	1455	0		0	1	307084	0		0	0	NULL	NULL	NULL	Medium	run1	1	List2	A_T.wav	A_T	1	1	1	1	306933	151	1	565	307498
Exp2	13	Exp2-13-1	59.938	1.0.0.170	2	right	xuyajun	499098863	2.0.10.242	2.0.10.242	10-16-2019	2019-10-16 12:43:25	20:43:25	female	2.0.10.147	115	Catch.bmp	1570	0		0	0	309686	0		0	0	NULL	NULL	NULL	Medium	run1	1	List2	A_T.wav	A_T	1	1	0	1	309536	150	1	530	310066
Exp2	13	Exp2-13-1	59.938	1.0.0.170	2	right	xuyajun	499098863	2.0.10.242	2.0.10.242	10-16-2019	2019-10-16 12:43:25	20:43:25	female	2.0.10.147	116	Catch.bmp	1071	0		0	0	312406	0		0	0	NULL	NULL	NULL	Medium	run1	1	List2	A_T.wav	A_T	1	1	0	1	312256	150	1	474	312730
Exp2	13	Exp2-13-1	59.938	1.0.0.170	2	right	xuyajun	499098863	2.0.10.242	2.0.10.242	10-16-2019	2019-10-16 12:43:25	20:43:25	female	2.0.10.147	117	Catch.bmp	816	0		0	0	314625	0		0	0	NULL	NULL	NULL	Medium	run1	1	List2	A_T.wav	A_T	1	1	0	1	314475	150	1	423	314898
Exp2	13	Exp2-13-1	59.938	1.0.0.170	2	right	xuyajun	499098863	2.0.10.242	2.0.10.242	10-16-2019	2019-10-16 12:43:25	20:43:25	female	2.0.10.147	118	Catch.bmp	1353	0		1	0	316593	0		0	0	NULL	NULL	NULL	Medium	run1	1	List2	A_T.wav	A_T	1	1	0	1	316443	150	1	351	316794
Exp2	13	Exp2-13-1	59.938	1.0.0.170	2	right	xuyajun	499098863	2.0.10.242	2.0.10.242	10-16-2019	2019-10-16 12:43:25	20:43:25	female	2.0.10.147	119	Blue_S.bmp	1535	0		0	0	319096	0		0	0	NULL	NULL	NULL	Medium	run1	1	List2	Catch.wav	V_T	1	1	1	1	318946	150	1	688	319634
Exp2	13	Exp2-13-1	59.938	1.0.0.170	2	right	xuyajun	499098863	2.0.10.242	2.0.10.242	10-16-2019	2019-10-16 12:43:25	20:43:25	female	2.0.10.147	120	Red_S.bmp	925	0		0	0	321782	0		0	0	NULL	NULL	NULL	Medium	run1		List2	Catch.wav	V_S	0		0	1	321632	150		0	0
Exp2	13	Exp2-13-1	59.938	1.0.0.170	2	right	xuyajun	499098863	2.0.10.242	2.0.10.242	10-16-2019	2019-10-16 12:43:25	20:43:25	female	2.0.10.147	121	Red_S_2.bmp	900	0		0	0	323918	0		0	0	NULL	NULL	NULL	Medium	run1		List2	Catch.wav	V_S	0		0	1	323768	150		0	0
Exp2	13	Exp2-13-1	59.938	1.0.0.170	2	right	xuyajun	499098863	2.0.10.242	2.0.10.242	10-16-2019	2019-10-16 12:43:25	20:43:25	female	2.0.10.147	122	Catch.bmp	1584	0		0	0	326037	0		0	0	NULL	NULL	NULL	Medium	run1	1	List2	A_T.wav	A_T	1	1	0	2	325887	150	1	691	326578
Exp2	13	Exp2-13-1	59.938	1.0.0.170	2	right	xuyajun	499098863	2.0.10.242	2.0.10.242	10-16-2019	2019-10-16 12:43:25	20:43:25	female	2.0.10.147	123	Blue_S.bmp	1130	0		0	0	328773	0		0	0	NULL	NULL	NULL	Medium	run1	1	List2	Catch.wav	V_T	1	1	1	1	328623	150	1	1083	329706
Exp2	13	Exp2-13-1	59.938	1.0.0.170	2	right	xuyajun	499098863	2.0.10.242	2.0.10.242	10-16-2019	2019-10-16 12:43:25	20:43:25	female	2.0.10.147	124	Catch.bmp	1349	0		0	1	331059	0		0	0	NULL	NULL	NULL	Medium	run1	1	List2	A_T.wav	A_T	1	1	1	1	330908	151	1	845	331753
Exp2	13	Exp2-13-1	59.938	1.0.0.170	2	right	xuyajun	499098863	2.0.10.242	2.0.10.242	10-16-2019	2019-10-16 12:43:25	20:43:25	female	2.0.10.147	125	Red_S_2.bmp	1510	0		0	0	333561	0		0	0	NULL	NULL	NULL	Medium	run1		List2	A_S.wav	AV_S	0		0	1	333411	150	1	519	333930
Exp2	13	Exp2-13-1	59.938	1.0.0.170	2	right	xuyajun	499098863	2.0.10.242	2.0.10.242	10-16-2019	2019-10-16 12:43:25	20:43:25	female	2.0.10.147	126	Catch.bmp	836	0		0	0	336231	0		0	0	NULL	NULL	NULL	Medium	run1	1	List2	A_T.wav	A_T	1	1	0	1	336081	150	1	680	336761
Exp2	13	Exp2-13-1	59.938	1.0.0.170	2	right	xuyajun	499098863	2.0.10.242	2.0.10.242	10-16-2019	2019-10-16 12:43:25	20:43:25	female	2.0.10.147	127	Blue_S_2.bmp	1032	0		0	0	338216	0		0	0	NULL	NULL	NULL	Medium	run1	1	List2	A_T.wav	AV_T	1	1	0	1	338066	150	1	935	339001
Exp2	13	Exp2-13-1	59.938	1.0.0.170	2	right	xuyajun	499098863	2.0.10.242	2.0.10.242	10-16-2019	2019-10-16 12:43:25	20:43:25	female	2.0.10.147	128	Blue_S.bmp	809	0		0	0	340402	0		0	0	NULL	NULL	NULL	Medium	run1	1	List2	Catch.wav	V_T	1	1	0	1	340252	150	1	510	340762
Exp2	13	Exp2-13-1	59.938	1.0.0.170	2	right	xuyajun	499098863	2.0.10.242	2.0.10.242	10-16-2019	2019-10-16 12:43:25	20:43:25	female	2.0.10.147	129	Catch.bmp	1203	0		1	0	342370	0		0	0	NULL	NULL	NULL	Medium	run1	1	List2	A_T.wav	A_T	1	1	1	1	342220	150	1	541	342761
Exp2	13	Exp2-13-1	59.938	1.0.0.170	2	right	xuyajun	499098863	2.0.10.242	2.0.10.242	10-16-2019	2019-10-16 12:43:25	20:43:25	female	2.0.10.147	130	Blue_S.bmp	1298	0		0	0	344723	0		0	0	NULL	NULL	NULL	Medium	run1	1	List2	A_T.wav	AV_T	1	1	0	1	344573	150	1	420	344993
Exp2	13	Exp2-13-1	59.938	1.0.0.170	2	right	xuyajun	499098863	2.0.10.242	2.0.10.242	10-16-2019	2019-10-16 12:43:25	20:43:25	female	2.0.10.147	131	Red_C_2.bmp	823	0		0	1	347176	0		0	0	NULL	NULL	NULL	Medium	run1	1	List2	Catch.wav	V_T	0		1	1	347025	151		0	0
Exp2	13	Exp2-13-1	59.938	1.0.0.170	2	right	xuyajun	499098863	2.0.10.242	2.0.10.242	10-16-2019	2019-10-16 12:43:25	20:43:25	female	2.0.10.147	132	Blue_S_2.bmp	1517	0		0	0	349211	0		0	0	NULL	NULL	NULL	Medium	run1	1	List2	A_T.wav	AV_T	1	1	0	1	349061	150	1	588	349649
Exp2	13	Exp2-13-1	59.938	1.0.0.170	2	right	xuyajun	499098863	2.0.10.242	2.0.10.242	10-16-2019	2019-10-16 12:43:25	20:43:25	female	2.0.10.147	133	Blue_C.bmp	1187	0		1	0	351880	0		0	0	NULL	NULL	NULL	Medium	Run1		List2	Catch.wav	V_S	0		1	1	351730	150	1	423	352153
Exp2	13	Exp2-13-1	59.938	1.0.0.170	2	right	xuyajun	499098863	2.0.10.242	2.0.10.242	10-16-2019	2019-10-16 12:43:25	20:43:25	female	2.0.10.147	134	Red_S.bmp	1584	0		0	0	354216	0		0	0	NULL	NULL	NULL	Medium	run1		List2	Catch.wav	V_S	0		0	1	354066	150	1	463	354529
Exp2	13	Exp2-13-1	59.938	1.0.0.170	2	right	xuyajun	499098863	2.0.10.242	2.0.10.242	10-16-2019	2019-10-16 12:43:25	20:43:25	female	2.0.10.147	135	Catch.bmp	1122	0		1	0	356952	0		0	0	NULL	NULL	NULL	Medium	run1		List2	A_S.wav	A_S	0		1	1	356802	150	1	711	357513
Exp2	13	Exp2-13-1	59.938	1.0.0.170	2	right	xuyajun	499098863	2.0.10.242	2.0.10.242	10-16-2019	2019-10-16 12:43:25	20:43:25	female	2.0.10.147	136	Red_C.bmp	909	0		1	0	359221	0		0	0	NULL	NULL	NULL	Medium	run1	1	List2	A_T.wav	AV_T	1	1	0	1	359071	150	1	466	359537
Exp2	13	Exp2-13-1	59.938	1.0.0.170	2	right	xuyajun	499098863	2.0.10.242	2.0.10.242	10-16-2019	2019-10-16 12:43:25	20:43:25	female	2.0.10.147	137	Blue_S_2.bmp	1360	0		0	0	361290	0		0	0	NULL	NULL	NULL	Medium	run1	1	List2	Catch.wav	V_T	1	1	1	1	361140	150	1	989	362129
Exp2	13	Exp2-13-1	59.938	1.0.0.170	2	right	xuyajun	499098863	2.0.10.242	2.0.10.242	10-16-2019	2019-10-16 12:43:25	20:43:25	female	2.0.10.147	138	Red_S.bmp	1094	0		0	1	363810	0		0	0	NULL	NULL	NULL	Medium	run1		List2	Catch.wav	V_S	0		1	1	363659	151		0	0
Exp2	13	Exp2-13-1	59.938	1.0.0.170	2	right	xuyajun	499098863	2.0.10.242	2.0.10.242	10-16-2019	2019-10-16 12:43:25	20:43:25	female	2.0.10.147	139	Red_C.bmp	1074	0		0	0	366129	0		0	0	NULL	NULL	NULL	Medium	run1	1	List2	Catch.wav	V_T	1	1	0	2	365979	150	1	374	366353
Exp2	13	Exp2-13-1	59.938	1.0.0.170	2	right	xuyajun	499098863	2.0.10.242	2.0.10.242	10-16-2019	2019-10-16 12:43:25	20:43:25	female	2.0.10.147	140	Blue_S.bmp	1001	0		0	0	368364	0		0	0	NULL	NULL	NULL	Medium	run1	1	List2	A_T.wav	AV_T	1	1	1	1	368214	150	1	595	368809
Exp2	13	Exp2-13-1	59.938	1.0.0.170	2	right	xuyajun	499098863	2.0.10.242	2.0.10.242	10-16-2019	2019-10-16 12:43:25	20:43:25	female	2.0.10.147	141	Catch.bmp	1333	0		0	1	370517	0		0	0	NULL	NULL	NULL	Medium	run1	1	List2	A_T.wav	A_T	1	1	1	1	370366	151	1	939	371305
Exp2	13	Exp2-13-1	59.938	1.0.0.170	2	right	xuyajun	499098863	2.0.10.242	2.0.10.242	10-16-2019	2019-10-16 12:43:25	20:43:25	female	2.0.10.147	142	Catch.bmp	1378	0		0	1	373003	0		0	0	NULL	NULL	NULL	Medium	run1		List2	A_S.wav	A_S	0		1	1	372852	151	1	613	373465
Exp2	13	Exp2-13-1	59.938	1.0.0.170	2	right	xuyajun	499098863	2.0.10.242	2.0.10.242	10-16-2019	2019-10-16 12:43:25	20:43:25	female	2.0.10.147	143	Red_C.bmp	1296	0		0	1	375539	0		0	0	NULL	NULL	NULL	Medium	run1	1	List2	A_T.wav	AV_T	1	1	1	1	375388	151	1	437	375825
Exp2	13	Exp2-13-1	59.938	1.0.0.170	2	right	xuyajun	499098863	2.0.10.242	2.0.10.242	10-16-2019	2019-10-16 12:43:25	20:43:25	female	2.0.10.147	144	Red_C.bmp	1080	0		0	0	377991	0		0	0	NULL	NULL	NULL	Medium	run1	1	List2	A_T.wav	AV_T	1	1	0	1	377841	150	1	456	378297
Exp2	13	Exp2-13-1	59.938	1.0.0.170	2	right	xuyajun	499098863	2.0.10.242	2.0.10.242	10-16-2019	2019-10-16 12:43:25	20:43:25	female	2.0.10.147	145	Blue_S.bmp	1003	0		0	0	380227	0		0	0	NULL	NULL	NULL	Medium	run1	1	List2	Catch.wav	V_T	1	1	1	1	380077	150	1	636	380713
Exp2	13	Exp2-13-1	59.938	1.0.0.170	2	right	xuyajun	499098863	2.0.10.242	2.0.10.242	10-16-2019	2019-10-16 12:43:25	20:43:25	female	2.0.10.147	146	Red_C_2.bmp	1472	0		0	0	382379	0		0	0	NULL	NULL	NULL	Medium	run1	1	List2	Catch.wav	V_T	1	1	0	1	382229	150	1	629	382858
Exp2	13	Exp2-13-1	59.938	1.0.0.170	2	right	xuyajun	499098863	2.0.10.242	2.0.10.242	10-16-2019	2019-10-16 12:43:25	20:43:25	female	2.0.10.147	147	Blue_S_2.bmp	1023	0		1	0	384998	0		0	0	NULL	NULL	NULL	Medium	run1	1	List2	Catch.wav	V_T	1	1	0	1	384848	150	1	824	385672
Exp2	13	Exp2-13-1	59.938	1.0.0.170	2	right	xuyajun	499098863	2.0.10.242	2.0.10.242	10-16-2019	2019-10-16 12:43:25	20:43:25	female	2.0.10.147	148	Catch.bmp	1504	0		0	0	387184	0		0	0	NULL	NULL	NULL	Medium	run1	1	List2	A_T.wav	A_T	1	1	1	1	387034	150	1	958	387992
Exp2	13	Exp2-13-1	59.938	1.0.0.170	2	right	xuyajun	499098863	2.0.10.242	2.0.10.242	10-16-2019	2019-10-16 12:43:25	20:43:25	female	2.0.10.147	149	Red_C.bmp	1086	0		0	0	389837	0		0	0	NULL	NULL	NULL	Medium	run1	1	List2	A_T.wav	AV_T	1	1	0	1	389687	150	1	537	390224
Exp2	13	Exp2-13-1	59.938	1.0.0.170	2	right	xuyajun	499098863	2.0.10.242	2.0.10.242	10-16-2019	2019-10-16 12:43:25	20:43:25	female	2.0.10.147	150	Blue_S.bmp	1252	0		0	1	392073	0		0	0	NULL	NULL	NULL	Medium	run1	1	List2	A_T.wav	AV_T	1	1	1	1	391922	151	1	606	392528
Exp2	13	Exp2-13-1	59.938	1.0.0.170	2	right	xuyajun	499098863	2.0.10.242	2.0.10.242	10-16-2019	2019-10-16 12:43:25	20:43:25	female	2.0.10.147	151	Catch.bmp	1489	0		0	0	394475	0		0	0	NULL	NULL	NULL	Medium	run1	1	List2	A_T.wav	A_T	1	1	0	1	394325	150	1	539	394864
Exp2	13	Exp2-13-1	59.938	1.0.0.170	2	right	xuyajun	499098863	2.0.10.242	2.0.10.242	10-16-2019	2019-10-16 12:43:25	20:43:25	female	2.0.10.147	152	Red_S.bmp	1579	0		0	0	397111	0		0	0	NULL	NULL	NULL	Medium	run1		List2	A_S.wav	AV_S	0		0	1	396961	150		0	0
Exp2	13	Exp2-13-1	59.938	1.0.0.170	2	right	xuyajun	499098863	2.0.10.242	2.0.10.242	10-16-2019	2019-10-16 12:43:25	20:43:25	female	2.0.10.147	153	Red_S.bmp	989	0		0	0	399914	0		0	0	NULL	NULL	NULL	Medium	run1		List2	A_S.wav	AV_S	0		0	1	399764	150		0	0
Exp2	13	Exp2-13-1	59.938	1.0.0.170	2	right	xuyajun	499098863	2.0.10.242	2.0.10.242	10-16-2019	2019-10-16 12:43:25	20:43:25	female	2.0.10.147	154	Red_C_2.bmp	1395	0		0	0	402133	0		0	0	NULL	NULL	NULL	Medium	run1	1	List2	A_T.wav	AV_T	1	1	0	1	401983	150	1	401	402384
Exp2	13	Exp2-13-1	59.938	1.0.0.170	2	right	xuyajun	499098863	2.0.10.242	2.0.10.242	10-16-2019	2019-10-16 12:43:25	20:43:25	female	2.0.10.147	155	Red_C.bmp	879	0		0	0	404686	0		0	0	NULL	NULL	NULL	Medium	run1	1	List2	Catch.wav	V_T	1	1	1	1	404536	150	1	473	405009
Exp2	13	Exp2-13-1	59.938	1.0.0.170	2	right	xuyajun	499098863	2.0.10.242	2.0.10.242	10-16-2019	2019-10-16 12:43:25	20:43:25	female	2.0.10.147	156	Catch.bmp	1192	0		0	0	406721	0		0	0	NULL	NULL	NULL	Medium	run1		List2	A_S.wav	A_S	0		1	1	406571	150		0	0
Exp2	13	Exp2-13-1	59.938	1.0.0.170	2	right	xuyajun	499098863	2.0.10.242	2.0.10.242	10-16-2019	2019-10-16 12:43:25	20:43:25	female	2.0.10.147	157	Red_C.bmp	1279	0		0	0	409124	0		0	0	NULL	NULL	NULL	Medium	run1	1	List2	Catch.wav	V_T	1	1	1	1	408974	150	1	594	409568
Exp2	13	Exp2-13-1	59.938	1.0.0.170	2	right	xuyajun	499098863	2.0.10.242	2.0.10.242	10-16-2019	2019-10-16 12:43:25	20:43:25	female	2.0.10.147	158	Red_C_2.bmp	1175	0		0	1	411560	0		0	0	NULL	NULL	NULL	Medium	run1	1	List2	A_T.wav	AV_T	1	1	1	1	411409	151	1	447	411856
Exp2	13	Exp2-13-1	59.938	1.0.0.170	2	right	xuyajun	499098863	2.0.10.242	2.0.10.242	10-16-2019	2019-10-16 12:43:25	20:43:25	female	2.0.10.147	159	Blue_S_2.bmp	1045	0		0	0	413895	0		0	0	NULL	NULL	NULL	Medium	run1	1	List2	Catch.wav	V_T	1	1	1	1	413745	150	1	440	414185
Exp2	13	Exp2-13-1	59.938	1.0.0.170	2	right	xuyajun	499098863	2.0.10.242	2.0.10.242	10-16-2019	2019-10-16 12:43:25	20:43:25	female	2.0.10.147	160	Red_C_2.bmp	892	0		0	0	416098	0		0	0	NULL	NULL	NULL	Medium	run1	1	List2	Catch.wav	V_T	1	1	0	1	415948	150	1	556	416504
Exp2	13	Exp2-13-1	59.938	1.0.0.170	2	right	xuyajun	499098863	2.0.10.242	2.0.10.242	10-16-2019	2019-10-16 12:43:25	20:43:25	female	2.0.10.147	161	Catch.bmp	835	0		0	0	418150	834		0	0	NULL	NULL	NULL	Medium	run1		List2	A_S.wav	A_S	1		1	1	418000	150		0	0
Exp2	13	Exp2-13-1	59.938	1.0.0.170	2	right	xuyajun	499098863	2.0.10.242	2.0.10.242	10-16-2019	2019-10-16 12:43:25	20:43:25	female	2.0.10.147	162	Blue_S_2.bmp	998	0		1	0	423505	0		0	0	NULL	NULL	NULL	Medium	run1	1	List2	Catch.wav	V_T	1	1	1	1	423355	150	1	941	424296
Exp2	13	Exp2-13-1	59.938	1.0.0.170	2	right	xuyajun	499098863	2.0.10.242	2.0.10.242	10-16-2019	2019-10-16 12:43:25	20:43:25	female	2.0.10.147	163	Red_C.bmp	1443	0		0	0	425658	0		0	0	NULL	NULL	NULL	Medium	run1	1	List2	A_T.wav	AV_T	1	1	0	1	425508	150	1	644	426152
Exp2	13	Exp2-13-1	59.938	1.0.0.170	2	right	xuyajun	499098863	2.0.10.242	2.0.10.242	10-16-2019	2019-10-16 12:43:25	20:43:25	female	2.0.10.147	164	Blue_C.bmp	821	0		1	0	428260	0		0	0	NULL	NULL	NULL	Medium	Run1		List2	Catch.wav	V_S	0		1	1	428110	150	1	522	428632
Exp2	13	Exp2-13-1	59.938	1.0.0.170	2	right	xuyajun	499098863	2.0.10.242	2.0.10.242	10-16-2019	2019-10-16 12:43:25	20:43:25	female	2.0.10.147	165	Red_C_2.bmp	1424	0		0	0	430229	0		0	0	NULL	NULL	NULL	Medium	run1	1	List2	A_T.wav	AV_T	1	1	1	1	430079	150	1	649	430728
Exp2	13	Exp2-13-1	59.938	1.0.0.170	2	right	xuyajun	499098863	2.0.10.242	2.0.10.242	10-16-2019	2019-10-16 12:43:25	20:43:25	female	2.0.10.147	166	Red_C.bmp	1391	0		0	0	432815	0		0	0	NULL	NULL	NULL	Medium	run1	1	List2	Catch.wav	V_T	1	1	1	1	432665	150	1	375	433040
Exp2	13	Exp2-13-1	59.938	1.0.0.170	2	right	xuyajun	499098863	2.0.10.242	2.0.10.242	10-16-2019	2019-10-16 12:43:25	20:43:25	female	2.0.10.147	167	Red_C.bmp	1283	0		0	0	435368	0		0	0	NULL	NULL	NULL	Medium	run1	1	List2	A_T.wav	AV_T	1	1	0	1	435218	150	1	470	435688
Exp2	13	Exp2-13-1	59.938	1.0.0.170	2	right	xuyajun	499098863	2.0.10.242	2.0.10.242	10-16-2019	2019-10-16 12:43:25	20:43:25	female	2.0.10.147	168	Catch.bmp	1468	0		0	0	437804	0		0	0	NULL	NULL	NULL	Medium	run1	1	List2	A_T.wav	A_T	1	1	0	1	437654	150	1	650	438304
Exp2	13	Exp2-13-1	59.938	1.0.0.170	2	right	xuyajun	499098863	2.0.10.242	2.0.10.242	10-16-2019	2019-10-16 12:43:25	20:43:25	female	2.0.10.147	169	Red_S_2.bmp	1029	0		0	0	440423	0		0	0	NULL	NULL	NULL	Medium	run1		List2	A_S.wav	AV_S	0		0	1	440273	150		0	0
Exp2	13	Exp2-13-1	59.938	1.0.0.170	2	right	xuyajun	499098863	2.0.10.242	2.0.10.242	10-16-2019	2019-10-16 12:43:25	20:43:25	female	2.0.10.147	170	Blue_C_2.bmp	1516	0		0	0	442659	0		0	0	NULL	NULL	NULL	Medium	run1		List2	A_S.wav	AV_S	0		0	1	442509	150	1	506	443015
Exp2	13	Exp2-13-1	59.938	1.0.0.170	2	right	xuyajun	499098863	2.0.10.242	2.0.10.242	10-16-2019	2019-10-16 12:43:25	20:43:25	female	2.0.10.147	171	Red_C_2.bmp	1120	0		0	0	445328	0		0	0	NULL	NULL	NULL	Medium	run1	1	List2	Catch.wav	V_T	1	1	1	1	445178	150	1	461	445639
Exp2	13	Exp2-13-1	59.938	1.0.0.170	2	right	xuyajun	499098863	2.0.10.242	2.0.10.242	10-16-2019	2019-10-16 12:43:25	20:43:25	female	2.0.10.147	172	Catch.bmp	864	0		0	0	447597	0		0	0	NULL	NULL	NULL	Medium	run1	1	List2	A_T.wav	A_T	1	1	1	1	447447	150	1	808	448255
Exp2	13	Exp2-13-1	59.938	1.0.0.170	2	right	xuyajun	499098863	2.0.10.242	2.0.10.242	10-16-2019	2019-10-16 12:43:25	20:43:25	female	2.0.10.147	173	Red_C_2.bmp	1104	0		0	0	449616	0		0	0	NULL	NULL	NULL	Medium	run1	1	List2	A_T.wav	AV_T	1	1	0	1	449466	150	1	509	449975
Exp2	13	Exp2-13-1	59.938	1.0.0.170	2	right	xuyajun	499098863	2.0.10.242	2.0.10.242	10-16-2019	2019-10-16 12:43:25	20:43:25	female	2.0.10.147	174	Catch.bmp	889	0		1	0	451868	0		0	0	NULL	NULL	NULL	Medium	run1		List2	A_S.wav	A_S	0		1	1	451718	150		0	0
Exp2	13	Exp2-13-1	59.938	1.0.0.170	2	right	xuyajun	499098863	2.0.10.242	2.0.10.242	10-16-2019	2019-10-16 12:43:25	20:43:25	female	2.0.10.147	175	Blue_S_2.bmp	1238	0		0	0	453971	0		0	0	NULL	NULL	NULL	Medium	run1	1	List2	Catch.wav	V_T	1	1	0	2	453821	150	1	570	454391
Exp2	13	Exp2-13-1	59.938	1.0.0.170	2	right	xuyajun	499098863	2.0.10.242	2.0.10.242	10-16-2019	2019-10-16 12:43:25	20:43:25	female	2.0.10.147	176	Catch.bmp	1188	0		0	1	456357	0		0	0	NULL	NULL	NULL	Medium	run1		List2	A_S.wav	A_S	0		1	1	456206	151	1	634	456840
Exp2	13	Exp2-13-1	59.938	1.0.0.170	2	right	xuyajun	499098863	2.0.10.242	2.0.10.242	10-16-2019	2019-10-16 12:43:25	20:43:25	female	2.0.10.147	177	Catch.bmp	1439	0		0	0	458692	0		0	0	NULL	NULL	NULL	Medium	run1	1	List2	A_T.wav	A_T	1	1	0	1	458542	150	1	970	459512
Exp2	13	Exp2-13-1	59.938	1.0.0.170	2	right	xuyajun	499098863	2.0.10.242	2.0.10.242	10-16-2019	2019-10-16 12:43:25	20:43:25	female	2.0.10.147	178	Catch.bmp	1080	0		0	0	461278	0		0	0	NULL	NULL	NULL	Medium	run1	1	List2	A_T.wav	A_T	1	1	0	1	461128	150	1	608	461736
Exp2	13	Exp2-13-1	59.938	1.0.0.170	2	right	xuyajun	499098863	2.0.10.242	2.0.10.242	10-16-2019	2019-10-16 12:43:25	20:43:25	female	2.0.10.147	179	Catch.bmp	1538	0		0	0	463514	0		0	0	NULL	NULL	NULL	Medium	run1	1	List2	A_T.wav	A_T	1	1	0	1	463364	150	1	484	463848
Exp2	13	Exp2-13-1	59.938	1.0.0.170	2	right	xuyajun	499098863	2.0.10.242	2.0.10.242	10-16-2019	2019-10-16 12:43:25	20:43:25	female	2.0.10.147	180	Blue_S.bmp	1232	0		0	0	466200	0		0	0	NULL	NULL	NULL	Medium	run1	1	List2	Catch.wav	V_T	1	1	1	1	466050	150	1	549	466599
Exp2	13	Exp2-13-1	59.938	1.0.0.170	2	right	xuyajun	499098863	2.0.10.242	2.0.10.242	10-16-2019	2019-10-16 12:43:25	20:43:25	female	2.0.10.147	181	Catch.bmp	1205	0		0	0	468586	0		0	0	NULL	NULL	NULL	Medium	run1		List2	A_S.wav	A_S	0		1	1	468436	150		0	0
Exp2	13	Exp2-13-1	59.938	1.0.0.170	2	right	xuyajun	499098863	2.0.10.242	2.0.10.242	10-16-2019	2019-10-16 12:43:25	20:43:25	female	2.0.10.147	182	Red_S_2.bmp	1205	0		0	0	471022	0		0	0	NULL	NULL	NULL	Medium	run1		List2	A_S.wav	AV_S	0		0	1	470872	150	1	535	471407
Exp2	13	Exp2-13-1	59.938	1.0.0.170	2	right	xuyajun	499098863	2.0.10.242	2.0.10.242	10-16-2019	2019-10-16 12:43:25	20:43:25	female	2.0.10.147	183	Red_C_2.bmp	1258	0		0	0	473374	0		0	0	NULL	NULL	NULL	Medium	run1	1	List2	A_T.wav	AV_T	1	1	0	1	473224	150	1	447	473671
Exp2	13	Exp2-13-1	59.938	1.0.0.170	2	right	xuyajun	499098863	2.0.10.242	2.0.10.242	10-16-2019	2019-10-16 12:43:25	20:43:25	female	2.0.10.147	184	Catch.bmp	815	0		0	1	475794	0		0	0	NULL	NULL	NULL	Medium	run1		List2	A_S.wav	A_S	0		1	1	475643	151		0	0
Exp2	13	Exp2-13-1	59.938	1.0.0.170	2	right	xuyajun	499098863	2.0.10.242	2.0.10.242	10-16-2019	2019-10-16 12:43:25	20:43:25	female	2.0.10.147	185	Red_C.bmp	1534	0		0	0	477829	0		0	0	NULL	NULL	NULL	Medium	run1	1	List2	Catch.wav	V_T	1	1	1	1	477679	150	1	416	478095
Exp2	13	Exp2-13-1	59.938	1.0.0.170	2	right	xuyajun	499098863	2.0.10.242	2.0.10.242	10-16-2019	2019-10-16 12:43:25	20:43:25	female	2.0.10.147	186	Blue_S.bmp	892	0		0	0	480515	0		0	0	NULL	NULL	NULL	Medium	run1	1	List2	A_T.wav	AV_T	1	1	1	1	480365	150	1	682	481047
Exp2	13	Exp2-13-1	59.938	1.0.0.170	2	right	xuyajun	499098863	2.0.10.242	2.0.10.242	10-16-2019	2019-10-16 12:43:25	20:43:25	female	2.0.10.147	187	Catch.bmp	1008	0		0	0	482567	0		0	0	NULL	NULL	NULL	Medium	run1	1	List2	A_T.wav	A_T	1	1	0	1	482417	150	1	1118	483535
Exp2	13	Exp2-13-1	59.938	1.0.0.170	2	right	xuyajun	499098863	2.0.10.242	2.0.10.242	10-16-2019	2019-10-16 12:43:25	20:43:25	female	2.0.10.147	188	Catch.bmp	1033	0		0	0	484753	0		0	0	NULL	NULL	NULL	Medium	run1	1	List2	A_T.wav	A_T	1	1	0	1	484603	150	1	500	485103
Exp2	13	Exp2-13-1	59.938	1.0.0.170	2	right	xuyajun	499098863	2.0.10.242	2.0.10.242	10-16-2019	2019-10-16 12:43:25	20:43:25	female	2.0.10.147	189	Red_C_2.bmp	888	0		0	1	486939	0		0	0	NULL	NULL	NULL	Medium	run1	1	List2	Catch.wav	V_T	1	1	2	1	486788	151	1	507	487295
Exp2	13	Exp2-13-1	59.938	1.0.0.170	2	right	xuyajun	499098863	2.0.10.242	2.0.10.242	10-16-2019	2019-10-16 12:43:25	20:43:25	female	2.0.10.147	190	Catch.bmp	905	0		0	0	488974	0		0	0	NULL	NULL	NULL	Medium	run1		List2	A_S.wav	A_S	0		1	1	488824	150		0	0
Exp2	13	Exp2-13-1	59.938	1.0.0.170	2	right	xuyajun	499098863	2.0.10.242	2.0.10.242	10-16-2019	2019-10-16 12:43:25	20:43:25	female	2.0.10.147	191	Red_C.bmp	1212	0		0	0	491093	0		0	0	NULL	NULL	NULL	Medium	run1	1	List2	A_T.wav	AV_T	1	1	0	1	490943	150	1	440	491383
Exp2	13	Exp2-13-1	59.938	1.0.0.170	2	right	xuyajun	499098863	2.0.10.242	2.0.10.242	10-16-2019	2019-10-16 12:43:25	20:43:25	female	2.0.10.147	192	Blue_C_2.bmp	1289	0		0	0	493462	0		0	0	NULL	NULL	NULL	Medium	run1		List2	Catch.wav	V_S	0		1	1	493312	150	1	782	494094
Exp2	13	Exp2-13-1	59.938	1.0.0.170	2	right	xuyajun	499098863	2.0.10.242	2.0.10.242	10-16-2019	2019-10-16 12:43:25	20:43:25	female	2.0.10.147	193	Red_S_2.bmp	1000	0		0	0	495898	0		0	0	NULL	NULL	NULL	Medium	run1		List2	A_S.wav	AV_S	0		1	1	495748	150	1	490	496238
Exp2	13	Exp2-13-1	59.938	1.0.0.170	2	right	xuyajun	499098863	2.0.10.242	2.0.10.242	10-16-2019	2019-10-16 12:43:25	20:43:25	female	2.0.10.147	194	Catch.bmp	901	0		0	0	498050	0		0	0	NULL	NULL	NULL	Medium	run1	1	List2	A_T.wav	A_T	1	1	0	1	497900	150	1	978	498878
Exp2	13	Exp2-13-1	59.938	1.0.0.170	2	right	xuyajun	499098863	2.0.10.242	2.0.10.242	10-16-2019	2019-10-16 12:43:25	20:43:25	female	2.0.10.147	195	Blue_S.bmp	1167	0		0	0	500102	0		0	0	NULL	NULL	NULL	Medium	run1	1	List2	A_T.wav	AV_T	1	1	0	1	499952	150	1	862	500814
Exp2	13	Exp2-13-1	59.938	1.0.0.170	2	right	xuyajun	499098863	2.0.10.242	2.0.10.242	10-16-2019	2019-10-16 12:43:25	20:43:25	female	2.0.10.147	196	Catch.bmp	1478	0		1	0	502421	0		0	0	NULL	NULL	NULL	Medium	run1	1	List2	A_T.wav	A_T	1	1	0	1	502271	150	1	863	503134
Exp2	13	Exp2-13-1	59.938	1.0.0.170	2	right	xuyajun	499098863	2.0.10.242	2.0.10.242	10-16-2019	2019-10-16 12:43:25	20:43:25	female	2.0.10.147	197	Blue_C_2.bmp	1260	0		0	1	505058	0		0	0	NULL	NULL	NULL	Medium	run1		List2	A_S.wav	AV_S	0		1	1	504907	151	1	612	505519
Exp2	13	Exp2-13-1	59.938	1.0.0.170	2	right	xuyajun	499098863	2.0.10.242	2.0.10.242	10-16-2019	2019-10-16 12:43:25	20:43:25	female	2.0.10.147	198	Blue_C.bmp	1070	0		0	0	507477	0		0	0	NULL	NULL	NULL	Medium	Run1		List2	Catch.wav	V_S	0		0	1	507327	150	1	567	507894
Exp2	13	Exp2-13-1	59.938	1.0.0.170	2	right	xuyajun	499098863	2.0.10.242	2.0.10.242	10-16-2019	2019-10-16 12:43:25	20:43:25	female	2.0.10.147	199	Catch.bmp	833	0		0	0	509696	0		0	0	NULL	NULL	NULL	Medium	run1	1	List2	A_T.wav	A_T	1	1	0	1	509546	150	1	956	510502
Exp2	13	Exp2-13-1	59.938	1.0.0.170	2	right	xuyajun	499098863	2.0.10.242	2.0.10.242	10-16-2019	2019-10-16 12:43:25	20:43:25	female	2.0.10.147	200	Catch.bmp	1208	0		0	1	511715	0		0	0	NULL	NULL	NULL	Medium	run1	1	List2	A_T.wav	A_T	1	1	1	1	511564	151	1	562	512126
Exp2	13	Exp2-13-1	59.938	1.0.0.170	2	right	xuyajun	499098863	2.0.10.242	2.0.10.242	10-16-2019	2019-10-16 12:43:25	20:43:25	female	2.0.10.147	201	Red_S_2.bmp	1573	0		0	0	514084	0		0	0	NULL	NULL	NULL	Medium	run1		List2	Catch.wav	V_S	0		0	2	513934	150		0	0
Exp2	13	Exp2-13-1	59.938	1.0.0.170	2	right	xuyajun	499098863	2.0.10.242	2.0.10.242	10-16-2019	2019-10-16 12:43:25	20:43:25	female	2.0.10.147	202	Catch.bmp	1403	0		0	1	516887	0		0	0	NULL	NULL	NULL	Medium	run1	1	List2	A_T.wav	A_T	1	1	1	1	516736	151	1	782	517518
Exp2	13	Exp2-13-1	59.938	1.0.0.170	2	right	xuyajun	499098863	2.0.10.242	2.0.10.242	10-16-2019	2019-10-16 12:43:25	20:43:25	female	2.0.10.147	203	Catch.bmp	1354	0		0	0	519439	0		0	0	NULL	NULL	NULL	Medium	run1		List2	A_S.wav	A_S	0		0	1	519289	150		0	0
Exp2	13	Exp2-13-1	59.938	1.0.0.170	2	right	xuyajun	499098863	2.0.10.242	2.0.10.242	10-16-2019	2019-10-16 12:43:25	20:43:25	female	2.0.10.147	204	Blue_S.bmp	1153	0		0	0	521992	0		0	0	NULL	NULL	NULL	Medium	run1	1	List2	Catch.wav	V_T	1	1	0	1	521842	150	1	980	522822
Exp2	13	Exp2-13-1	59.938	1.0.0.170	2	right	xuyajun	499098863	2.0.10.242	2.0.10.242	10-16-2019	2019-10-16 12:43:25	20:43:25	female	2.0.10.147	205	Red_S.bmp	1547	0		0	0	524294	0		0	0	NULL	NULL	NULL	Medium	run1		List2	Catch.wav	V_S	0		0	1	524144	150		0	0
Exp2	13	Exp2-13-1	59.938	1.0.0.170	2	right	xuyajun	499098863	2.0.10.242	2.0.10.242	10-16-2019	2019-10-16 12:43:25	20:43:25	female	2.0.10.147	206	Blue_S.bmp	855	0		0	0	527047	0		0	0	NULL	NULL	NULL	Medium	run1	1	List2	Catch.wav	V_T	1	1	0	1	526897	150	1	813	527710
Exp2	13	Exp2-13-1	59.938	1.0.0.170	2	right	xuyajun	499098863	2.0.10.242	2.0.10.242	10-16-2019	2019-10-16 12:43:25	20:43:25	female	2.0.10.147	207	Red_C_2.bmp	1267	0		0	0	529049	0		0	0	NULL	NULL	NULL	Medium	run1	1	List2	Catch.wav	V_T	1	1	0	1	528899	150	1	515	529414
Exp2	13	Exp2-13-1	59.938	1.0.0.170	2	right	xuyajun	499098863	2.0.10.242	2.0.10.242	10-16-2019	2019-10-16 12:43:25	20:43:25	female	2.0.10.147	208	Red_C.bmp	1524	0		0	1	531469	0		0	0	NULL	NULL	NULL	Medium	run1	1	List2	Catch.wav	V_T	1	1	1	1	531318	151	1	488	531806
Exp2	13	Exp2-13-1	59.938	1.0.0.170	2	right	xuyajun	499098863	2.0.10.242	2.0.10.242	10-16-2019	2019-10-16 12:43:25	20:43:25	female	2.0.10.147	209	Blue_S_2.bmp	1503	0		0	0	534155	0		0	0	NULL	NULL	NULL	Medium	run1	1	List2	A_T.wav	AV_T	1	1	0	1	534005	150	1	569	534574
Exp2	13	Exp2-13-1	59.938	1.0.0.170	2	right	xuyajun	499098863	2.0.10.242	2.0.10.242	10-16-2019	2019-10-16 12:43:25	20:43:25	female	2.0.10.147	210	Blue_S.bmp	1156	0		1	0	536807	0		0	0	NULL	NULL	NULL	Medium	run1	1	List2	A_T.wav	AV_T	1	1	0	1	536657	150	1	493	537150
Exp2	13	Exp2-13-1	59.938	1.0.0.170	2	right	xuyajun	499098863	2.0.10.242	2.0.10.242	10-16-2019	2019-10-16 12:43:25	20:43:25	female	2.0.10.147	211	Blue_S_2.bmp	1336	0		0	0	539110	0		0	0	NULL	NULL	NULL	Medium	run1	1	List2	A_T.wav	AV_T	1	1	0	1	538960	150	1	574	539534
Exp2	13	Exp2-13-1	59.938	1.0.0.170	2	right	xuyajun	499098863	2.0.10.242	2.0.10.242	10-16-2019	2019-10-16 12:43:25	20:43:25	female	2.0.10.147	212	Blue_S.bmp	855	0		0	0	541596	0		0	0	NULL	NULL	NULL	Medium	run1	1	List2	A_T.wav	AV_T	1	1	0	1	541446	150	1	432	541878
Exp2	13	Exp2-13-1	59.938	1.0.0.170	2	right	xuyajun	499098863	2.0.10.242	2.0.10.242	10-16-2019	2019-10-16 12:43:25	20:43:25	female	2.0.10.147	213	Blue_S_2.bmp	1182	0		0	0	543598	0		0	0	NULL	NULL	NULL	Medium	run1	1	List2	Catch.wav	V_T	1	1	0	1	543448	150	1	574	544022
Exp2	13	Exp2-13-1	59.938	1.0.0.170	2	right	xuyajun	499098863	2.0.10.242	2.0.10.242	10-16-2019	2019-10-16 12:43:25	20:43:25	female	2.0.10.147	214	Red_C.bmp	1319	0		0	0	545934	0		0	0	NULL	NULL	NULL	Medium	run1	1	List2	A_T.wav	AV_T	1	1	1	2	545784	150	1	463	546247
Exp2	13	Exp2-13-1	59.938	1.0.0.170	2	right	xuyajun	499098863	2.0.10.242	2.0.10.242	10-16-2019	2019-10-16 12:43:25	20:43:25	female	2.0.10.147	215	Catch.bmp	1528	0		0	0	548403	0		0	0	NULL	NULL	NULL	Medium	run1	1	List2	A_T.wav	A_T	1	1	0	1	548253	150	1	617	548870
Exp2	13	Exp2-13-1	59.938	1.0.0.170	2	right	xuyajun	499098863	2.0.10.242	2.0.10.242	10-16-2019	2019-10-16 12:43:25	20:43:25	female	2.0.10.147	216	Blue_C_2.bmp	1572	0		0	0	551089	0		0	0	NULL	NULL	NULL	Medium	run1		List2	A_S.wav	AV_S	0		0	1	550939	150		0	0
Exp2	13	Exp2-13-1	59.938	1.0.0.170	2	right	xuyajun	499098863	2.0.10.242	2.0.10.242	10-16-2019	2019-10-16 12:43:25	20:43:25	female	2.0.10.147	217	Catch.bmp	802	0		0	0	553875	0		0	0	NULL	NULL	NULL	Medium	run1	1	List2	A_T.wav	A_T	0		0	1	553725	150		0	0
Exp2	13	Exp2-13-1	59.938	1.0.0.170	2	right	xuyajun	499098863	2.0.10.242	2.0.10.242	10-16-2019	2019-10-16 12:43:25	20:43:25	female	2.0.10.147	218	Blue_S.bmp	1393	0		0	0	555894	0		0	0	NULL	NULL	NULL	Medium	run1	1	List2	A_T.wav	AV_T	1	1	0	1	555744	150	1	581	556325
Exp2	13	Exp2-13-1	59.938	1.0.0.170	2	right	xuyajun	499098863	2.0.10.242	2.0.10.242	10-16-2019	2019-10-16 12:43:25	20:43:25	female	2.0.10.147	219	Blue_S_2.bmp	1597	0		0	0	558447	0		0	0	NULL	NULL	NULL	Medium	run1	1	List2	Catch.wav	V_T	1	1	0	1	558297	150	1	436	558733
Exp2	13	Exp2-13-1	59.938	1.0.0.170	2	right	xuyajun	499098863	2.0.10.242	2.0.10.242	10-16-2019	2019-10-16 12:43:25	20:43:25	female	2.0.10.147	220	Catch.bmp	1047	0		0	0	561200	0		0	0	NULL	NULL	NULL	Medium	run1		List2	A_S.wav	A_S	0		0	2	561050	150		0	0
Exp2	13	Exp2-13-1	59.938	1.0.0.170	2	right	xuyajun	499098863	2.0.10.242	2.0.10.242	10-16-2019	2019-10-16 12:43:25	20:43:25	female	2.0.10.147	221	Blue_C.bmp	828	0		0	0	563452	0		0	0	NULL	NULL	NULL	Medium	run1		List2	A_S.wav	AV_S	0		0	1	563302	150	1	551	563853
Exp2	13	Exp2-13-1	59.938	1.0.0.170	2	right	xuyajun	499098863	2.0.10.242	2.0.10.242	10-16-2019	2019-10-16 12:43:25	20:43:25	female	2.0.10.147	222	Catch.bmp	1431	0		1	0	565437	0		0	0	NULL	NULL	NULL	Medium	run1	1	List2	A_T.wav	A_T	1	1	0	1	565287	150	1	862	566149
Exp2	13	Exp2-13-1	59.938	1.0.0.170	2	right	xuyajun	499098863	2.0.10.242	2.0.10.242	10-16-2019	2019-10-16 12:43:25	20:43:25	female	2.0.10.147	223	Catch.bmp	1031	0		0	1	568024	0		0	0	NULL	NULL	NULL	Medium	run1	1	List2	A_T.wav	A_T	1	1	0	1	567873	151	1	612	568485
Exp2	13	Exp2-13-1	59.938	1.0.0.170	2	right	xuyajun	499098863	2.0.10.242	2.0.10.242	10-16-2019	2019-10-16 12:43:25	20:43:25	female	2.0.10.147	224	Blue_S_2.bmp	1256	0		0	0	570209	0		0	0	NULL	NULL	NULL	Medium	run1	1	List2	A_T.wav	AV_T	1	1	0	1	570059	150	1	586	570645
Exp2	13	Exp2-13-1	59.938	1.0.0.170	2	right	xuyajun	499098863	2.0.10.242	2.0.10.242	10-16-2019	2019-10-16 12:43:25	20:43:25	female	2.0.10.147	225	Blue_C.bmp	1247	0		0	1	572612	0		0	0	NULL	NULL	NULL	Medium	Run1		List2	Catch.wav	V_S	0		2	1	572461	151	1	552	573013
Exp2	13	Exp2-13-1	59.938	1.0.0.170	2	right	xuyajun	499098863	2.0.10.242	2.0.10.242	10-16-2019	2019-10-16 12:43:25	20:43:25	female	2.0.10.147	226	Blue_S.bmp	1101	0		0	0	575014	0		0	0	NULL	NULL	NULL	Medium	run1	1	List2	Catch.wav	V_T	1	1	0	1	574864	150	1	405	575269
Exp2	13	Exp2-13-1	59.938	1.0.0.170	2	right	xuyajun	499098863	2.0.10.242	2.0.10.242	10-16-2019	2019-10-16 12:43:25	20:43:25	female	2.0.10.147	227	Red_C.bmp	1007	0		0	1	577267	0		0	0	NULL	NULL	NULL	Medium	run1	1	List2	A_T.wav	AV_T	1	1	1	1	577116	151	1	538	577654
Exp2	13	Exp2-13-1	59.938	1.0.0.170	2	right	xuyajun	499098863	2.0.10.242	2.0.10.242	10-16-2019	2019-10-16 12:43:25	20:43:25	female	2.0.10.147	228	Blue_S.bmp	1414	0		1	0	579435	0		0	0	NULL	NULL	NULL	Medium	run1	1	List2	Catch.wav	V_T	1	1	1	1	579285	150	1	608	579893
Exp2	13	Exp2-13-1	59.938	1.0.0.170	2	right	xuyajun	499098863	2.0.10.242	2.0.10.242	10-16-2019	2019-10-16 12:43:25	20:43:25	female	2.0.10.147	229	Catch.bmp	1349	0		0	0	582005	0		0	0	NULL	NULL	NULL	Medium	run1		List2	A_S.wav	A_S	0		1	1	581855	150		0	0
Exp2	13	Exp2-13-1	59.938	1.0.0.170	2	right	xuyajun	499098863	2.0.10.242	2.0.10.242	10-16-2019	2019-10-16 12:43:25	20:43:25	female	2.0.10.147	230	Blue_C_2.bmp	1095	0		0	1	584558	0		0	0	NULL	NULL	NULL	Medium	run1		List2	Catch.wav	V_S	0		1	1	584407	151	1	607	585014
Exp2	13	Exp2-13-1	59.938	1.0.0.170	2	right	xuyajun	499098863	2.0.10.242	2.0.10.242	10-16-2019	2019-10-16 12:43:25	20:43:25	female	2.0.10.147	231	Catch.bmp	1575	0		0	0	586810	0		0	0	NULL	NULL	NULL	Medium	run1	1	List2	A_T.wav	A_T	1	1	1	1	586660	150	1	929	587589
Exp2	13	Exp2-13-1	59.938	1.0.0.170	2	right	xuyajun	499098863	2.0.10.242	2.0.10.242	10-16-2019	2019-10-16 12:43:25	20:43:25	female	2.0.10.147	232	Red_C_2.bmp	1277	0		0	0	589546	0		0	0	NULL	NULL	NULL	Medium	run1	1	List2	Catch.wav	V_T	0		1	1	589396	150		0	0
Exp2	13	Exp2-13-1	59.938	1.0.0.170	2	right	xuyajun	499098863	2.0.10.242	2.0.10.242	10-16-2019	2019-10-16 12:43:25	20:43:25	female	2.0.10.147	233	Red_C.bmp	927	0		0	0	592032	0		0	0	NULL	NULL	NULL	Medium	run1	1	List2	A_T.wav	AV_T	1	1	0	1	591882	150	1	499	592381
Exp2	13	Exp2-13-1	59.938	1.0.0.170	2	right	xuyajun	499098863	2.0.10.242	2.0.10.242	10-16-2019	2019-10-16 12:43:25	20:43:25	female	2.0.10.147	234	Red_C_2.bmp	1521	0		0	1	594118	0		0	0	NULL	NULL	NULL	Medium	run1	1	List2	A_T.wav	AV_T	1	1	0	1	593967	151	1	407	594374
Exp2	13	Exp2-13-1	59.938	1.0.0.170	2	right	xuyajun	499098863	2.0.10.242	2.0.10.242	10-16-2019	2019-10-16 12:43:25	20:43:25	female	2.0.10.147	235	Red_C.bmp	953	0		0	0	596787	0		0	0	NULL	NULL	NULL	Medium	run1	1	List2	A_T.wav	AV_T	1	1	0	1	596637	150	1	512	597149
Exp2	13	Exp2-13-1	59.938	1.0.0.170	2	right	xuyajun	499098863	2.0.10.242	2.0.10.242	10-16-2019	2019-10-16 12:43:25	20:43:25	female	2.0.10.147	236	Catch.bmp	1521	0		0	0	598889	0		0	0	NULL	NULL	NULL	Medium	run1	1	List2	A_T.wav	A_T	1	1	0	1	598739	150	1	458	599197
Exp2	13	Exp2-13-1	59.938	1.0.0.170	2	right	xuyajun	499098863	2.0.10.242	2.0.10.242	10-16-2019	2019-10-16 12:43:25	20:43:25	female	2.0.10.147	237	Red_C_2.bmp	1067	0		0	1	601559	0		0	0	NULL	NULL	NULL	Medium	run1	1	List2	A_T.wav	AV_T	1	1	1	1	601408	151	1	941	602349
Exp2	13	Exp2-13-1	59.938	1.0.0.170	2	right	xuyajun	499098863	2.0.10.242	2.0.10.242	10-16-2019	2019-10-16 12:43:25	20:43:25	female	2.0.10.147	238	Blue_C.bmp	1446	0		0	1	603778	0		0	0	NULL	NULL	NULL	Medium	run1		List2	A_S.wav	AV_S	0		1	1	603627	151	1	738	604365
Exp2	13	Exp2-13-1	59.938	1.0.0.170	2	right	xuyajun	499098863	2.0.10.242	2.0.10.242	10-16-2019	2019-10-16 12:43:25	20:43:25	female	2.0.10.147	239	Blue_S_2.bmp	879	0		0	0	606380	0		0	0	NULL	NULL	NULL	Medium	run1	1	List2	A_T.wav	AV_T	1	1	0	1	606230	150	1	552	606782
Exp2	13	Exp2-13-1	59.938	1.0.0.170	2	right	xuyajun	499098863	2.0.10.242	2.0.10.242	10-16-2019	2019-10-16 12:43:25	20:43:25	female	2.0.10.147	240	Red_C.bmp	1547	0		0	0	608416	0		0	0	NULL	NULL	NULL	Medium	run1	1	List2	Catch.wav	V_T	1	1	0	1	608266	150	1	595	608861
Exp2	13	Exp2-13-1	59.938	1.0.0.170	2	right	xuyajun	499098863	2.0.10.242	2.0.10.242	10-16-2019	2019-10-16 12:43:25	20:43:25	female	2.0.10.147	241	Blue_S_2.bmp	1043	0		0	0	611119	0		0	0	NULL	NULL	NULL	Medium	run1	1	List2	Catch.wav	V_T	1	1	0	2	610969	150	1	747	611716
Exp2	13	Exp2-13-1	59.938	1.0.0.170	2	right	xuyajun	499098863	2.0.10.242	2.0.10.242	10-16-2019	2019-10-16 12:43:25	20:43:25	female	2.0.10.147	242	Catch.bmp	928	0		0	0	613321	0		0	0	NULL	NULL	NULL	Medium	run1	1	List2	A_T.wav	A_T	1	1	1	1	613171	150	1	913	614084
Exp2	13	Exp2-13-1	59.938	1.0.0.170	2	right	xuyajun	499098863	2.0.10.242	2.0.10.242	10-16-2019	2019-10-16 12:43:25	20:43:25	female	2.0.10.147	243	Catch.bmp	1177	0		1	0	615406	0		0	0	NULL	NULL	NULL	Medium	run1	1	List2	A_T.wav	A_T	1	1	0	1	615256	150	1	540	615796
Exp2	13	Exp2-13-1	59.938	1.0.0.170	2	right	xuyajun	499098863	2.0.10.242	2.0.10.242	10-16-2019	2019-10-16 12:43:25	20:43:25	female	2.0.10.147	244	Red_C_2.bmp	1277	0		0	0	617742	0		0	0	NULL	NULL	NULL	Medium	run1	1	List2	A_T.wav	AV_T	1	1	0	1	617592	150	1	765	618357
Exp2	13	Exp2-13-1	59.938	1.0.0.170	2	right	xuyajun	499098863	2.0.10.242	2.0.10.242	10-16-2019	2019-10-16 12:43:25	20:43:25	female	2.0.10.147	245	Red_S.bmp	1093	0		0	0	620178	0		0	0	NULL	NULL	NULL	Medium	run1		List2	A_S.wav	AV_S	0		0	1	620028	150		0	0
Exp2	13	Exp2-13-1	59.938	1.0.0.170	2	right	xuyajun	499098863	2.0.10.242	2.0.10.242	10-16-2019	2019-10-16 12:43:25	20:43:25	female	2.0.10.147	246	Blue_C.bmp	1019	0		0	1	622481	0		0	0	NULL	NULL	NULL	Medium	run1		List2	A_S.wav	AV_S	0		1	1	622330	151		0	0
Exp2	13	Exp2-13-1	59.938	1.0.0.170	2	right	xuyajun	499098863	2.0.10.242	2.0.10.242	10-16-2019	2019-10-16 12:43:25	20:43:25	female	2.0.10.147	247	Red_C_2.bmp	1169	0		0	0	624716	0		0	0	NULL	NULL	NULL	Medium	run1	1	List2	Catch.wav	V_T	1	1	1	1	624566	150	1	447	625013
Exp2	13	Exp2-13-1	59.938	1.0.0.170	2	right	xuyajun	499098863	2.0.10.242	2.0.10.242	10-16-2019	2019-10-16 12:43:25	20:43:25	female	2.0.10.147	248	Catch.bmp	1503	0		0	0	627035	0		0	0	NULL	NULL	NULL	Medium	run1	1	List2	A_T.wav	A_T	1	1	1	1	626885	150	1	1191	628076
Exp2	13	Exp2-13-1	59.938	1.0.0.170	2	right	xuyajun	499098863	2.0.10.242	2.0.10.242	10-16-2019	2019-10-16 12:43:25	20:43:25	female	2.0.10.147	249	Blue_S.bmp	952	0		0	0	629688	0		0	0	NULL	NULL	NULL	Medium	run1	1	List2	Catch.wav	V_T	1	1	1	1	629538	150	1	642	630180
Exp2	13	Exp2-13-1	59.938	1.0.0.170	2	right	xuyajun	499098863	2.0.10.242	2.0.10.242	10-16-2019	2019-10-16 12:43:25	20:43:25	female	2.0.10.147	250	Red_C.bmp	1052	0		0	0	631790	0		0	0	NULL	NULL	NULL	Medium	run1	1	List2	Catch.wav	V_T	1	1	0	1	631640	150	1	645	632285
Exp2	13	Exp2-13-1	59.938	1.0.0.170	2	right	xuyajun	499098863	2.0.10.242	2.0.10.242	10-16-2019	2019-10-16 12:43:25	20:43:25	female	2.0.10.147	251	Catch.bmp	935	0		0	1	633993	0		0	0	NULL	NULL	NULL	Medium	run1	1	List2	A_T.wav	A_T	1	1	1	1	633842	151	1	770	634612
Exp2	13	Exp2-13-1	59.938	1.0.0.170	2	right	xuyajun	499098863	2.0.10.242	2.0.10.242	10-16-2019	2019-10-16 12:43:25	20:43:25	female	2.0.10.147	252	Blue_S.bmp	1477	0		0	0	636078	0		0	0	NULL	NULL	NULL	Medium	run1	1	List2	Catch.wav	V_T	1	1	1	1	635928	150	1	596	636524
Exp2	13	Exp2-13-1	59.938	1.0.0.170	2	right	xuyajun	499098863	2.0.10.242	2.0.10.242	10-16-2019	2019-10-16 12:43:25	20:43:25	female	2.0.10.147	253	Red_S_2.bmp	825	0		0	0	638714	0		0	0	NULL	NULL	NULL	Medium	run1		List2	Catch.wav	V_S	0		0	1	638564	150		0	0
Exp2	13	Exp2-13-1	59.938	1.0.0.170	2	right	xuyajun	499098863	2.0.10.242	2.0.10.242	10-16-2019	2019-10-16 12:43:25	20:43:25	female	2.0.10.147	254	Blue_C_2.bmp	1573	0		0	0	640750	0		0	0	NULL	NULL	NULL	Medium	run1		List2	Catch.wav	V_S	0		0	2	640600	150	1	740	641340
Exp2	13	Exp2-13-1	59.938	1.0.0.170	2	right	xuyajun	499098863	2.0.10.242	2.0.10.242	10-16-2019	2019-10-16 12:43:25	20:43:25	female	2.0.10.147	255	Red_C_2.bmp	1166	0		0	0	643486	0		0	0	NULL	NULL	NULL	Medium	run1	1	List2	A_T.wav	AV_T	1	1	0	1	643336	150	1	844	644180
Exp2	13	Exp2-13-1	59.938	1.0.0.170	2	right	xuyajun	499098863	2.0.10.242	2.0.10.242	10-16-2019	2019-10-16 12:43:25	20:43:25	female	2.0.10.147	256	Catch.bmp	1359	0		0	0	645805	0		0	0	NULL	NULL	NULL	Medium	run1		List2	A_S.wav	A_S	0		0	1	645655	150	1	734	646389
Exp2	13	Exp2-13-1	59.938	1.0.0.170	2	right	xuyajun	499098863	2.0.10.242	2.0.10.242	10-16-2019	2019-10-16 12:43:25	20:43:25	female	2.0.10.147	257	Blue_S_2.bmp	986	0		0	0	648324	0		0	0	NULL	NULL	NULL	Medium	run1	1	List2	Catch.wav	V_T	1	1	1	1	648174	150	1	806	648980
Exp2	13	Exp2-13-1	59.938	1.0.0.170	2	right	xuyajun	499098863	2.0.10.242	2.0.10.242	10-16-2019	2019-10-16 12:43:25	20:43:25	female	2.0.10.147	258	Blue_S.bmp	959	0		0	0	650460	0		0	0	NULL	NULL	NULL	Medium	run1	1	List2	A_T.wav	AV_T	1	1	1	1	650310	150	1	551	650861
Exp2	13	Exp2-13-1	59.938	1.0.0.170	2	right	xuyajun	499098863	2.0.10.242	2.0.10.242	10-16-2019	2019-10-16 12:43:25	20:43:25	female	2.0.10.147	259	Blue_S_2.bmp	841	0		0	0	652579	0		0	0	NULL	NULL	NULL	Medium	run1	1	List2	A_T.wav	AV_T	1	1	0	1	652429	150	1	575	653004
Exp2	13	Exp2-13-1	59.938	1.0.0.170	2	right	xuyajun	499098863	2.0.10.242	2.0.10.242	10-16-2019	2019-10-16 12:43:25	20:43:25	female	2.0.10.147	260	Catch.bmp	985	0		0	0	654581	0		0	0	NULL	NULL	NULL	Medium	run1	1	List2	A_T.wav	A_T	1	1	0	1	654431	150	1	453	654884
Exp2	13	Exp2-13-1	59.938	1.0.0.170	2	right	xuyajun	499098863	2.0.10.242	2.0.10.242	10-16-2019	2019-10-16 12:43:25	20:43:25	female	2.0.10.147	261	Red_C.bmp	891	0		0	0	656716	0		0	0	NULL	NULL	NULL	Medium	run1	1	List2	A_T.wav	AV_T	1	1	0	1	656566	150	1	478	657044
Exp2	13	Exp2-13-1	59.938	1.0.0.170	2	right	xuyajun	499098863	2.0.10.242	2.0.10.242	10-16-2019	2019-10-16 12:43:25	20:43:25	female	2.0.10.147	262	Blue_S_2.bmp	996	0		0	1	658769	0		0	0	NULL	NULL	NULL	Medium	run1	1	List2	Catch.wav	V_T	1	1	1	1	658618	151	1	618	659236
Exp2	13	Exp2-13-1	59.938	1.0.0.170	2	right	xuyajun	499098863	2.0.10.242	2.0.10.242	10-16-2019	2019-10-16 12:43:25	20:43:25	female	2.0.10.147	263	Blue_S.bmp	1020	0		0	0	660921	0		0	0	NULL	NULL	NULL	Medium	run1	1	List2	Catch.wav	V_T	1	1	0	1	660771	150	1	521	661292
Exp2	13	Exp2-13-1	59.938	1.0.0.170	2	right	xuyajun	499098863	2.0.10.242	2.0.10.242	10-16-2019	2019-10-16 12:43:25	20:43:25	female	2.0.10.147	264	Red_C_2.bmp	1293	0		0	0	663090	0		0	0	NULL	NULL	NULL	Medium	run1	1	List2	Catch.wav	V_T	1	1	0	1	662940	150	1	432	663372
Exp2	13	Exp2-13-1	59.938	1.0.0.170	2	right	xuyajun	499098863	2.0.10.242	2.0.10.242	10-16-2019	2019-10-16 12:43:25	20:43:25	female	2.0.10.147	265	Blue_S.bmp	1451	0		0	0	665542	0		0	0	NULL	NULL	NULL	Medium	run1	1	List2	A_T.wav	AV_T	1	1	1	1	665392	150	1	507	665899
Exp2	13	Exp2-13-1	59.938	1.0.0.170	2	right	xuyajun	499098863	2.0.10.242	2.0.10.242	10-16-2019	2019-10-16 12:43:25	20:43:25	female	2.0.10.147	266	Blue_C_2.bmp	1161	0		0	0	668145	0		0	0	NULL	NULL	NULL	Medium	run1		List2	Catch.wav	V_S	0		0	1	667995	150	1	664	668659
Exp2	13	Exp2-13-1	59.938	1.0.0.170	2	right	xuyajun	499098863	2.0.10.242	2.0.10.242	10-16-2019	2019-10-16 12:43:25	20:43:25	female	2.0.10.147	267	Red_C.bmp	946	0		0	0	670464	0		0	0	NULL	NULL	NULL	Medium	run1	1	List2	A_T.wav	AV_T	1	1	1	1	670314	150	1	497	670811
Exp2	13	Exp2-13-1	59.938	1.0.0.170	2	right	xuyajun	499098863	2.0.10.242	2.0.10.242	10-16-2019	2019-10-16 12:43:25	20:43:25	female	2.0.10.147	268	Blue_S_2.bmp	1255	0		0	0	672566	0		0	0	NULL	NULL	NULL	Medium	run1	1	List2	A_T.wav	AV_T	1	1	0	1	672416	150	1	515	672931
Exp2	13	Exp2-13-1	59.938	1.0.0.170	2	right	xuyajun	499098863	2.0.10.242	2.0.10.242	10-16-2019	2019-10-16 12:43:25	20:43:25	female	2.0.10.147	269	Catch.bmp	1405	0		0	0	674969	0		0	0	NULL	NULL	NULL	Medium	run1	1	List2	A_T.wav	A_T	1	1	0	1	674819	150	1	505	675324
Exp2	13	Exp2-13-1	59.938	1.0.0.170	2	right	xuyajun	499098863	2.0.10.242	2.0.10.242	10-16-2019	2019-10-16 12:43:25	20:43:25	female	2.0.10.147	270	Catch.bmp	1155	0		0	1	677522	0		0	0	NULL	NULL	NULL	Medium	run1	1	List2	A_T.wav	A_T	1	1	1	1	677371	151	1	480	677851
Exp2	13	Exp2-13-1	59.938	1.0.0.170	2	right	xuyajun	499098863	2.0.10.242	2.0.10.242	10-16-2019	2019-10-16 12:43:25	20:43:25	female	2.0.10.147	271	Catch.bmp	1027	0		0	0	679824	0		0	0	NULL	NULL	NULL	Medium	run1	1	List2	A_T.wav	A_T	1	1	0	1	679674	150	1	378	680052
Exp2	13	Exp2-13-1	59.938	1.0.0.170	2	right	xuyajun	499098863	2.0.10.242	2.0.10.242	10-16-2019	2019-10-16 12:43:25	20:43:25	female	2.0.10.147	272	Blue_S_2.bmp	1035	0		0	1	682010	0		0	0	NULL	NULL	NULL	Medium	run1	1	List2	Catch.wav	V_T	1	1	1	1	681859	151	1	577	682436
Exp2	13	Exp2-13-1	59.938	1.0.0.170	2	right	xuyajun	499098863	2.0.10.242	2.0.10.242	10-16-2019	2019-10-16 12:43:25	20:43:25	female	2.0.10.147	273	Red_C_2.bmp	870	0		0	0	684195	0		0	0	NULL	NULL	NULL	Medium	run1	1	List2	A_T.wav	AV_T	1	1	1	1	684045	150	1	974	685019
Exp2	13	Exp2-13-1	59.938	1.0.0.170	2	right	xuyajun	499098863	2.0.10.242	2.0.10.242	10-16-2019	2019-10-16 12:43:25	20:43:25	female	2.0.10.147	274	Blue_S.bmp	1075	0		0	0	686247	0		0	0	NULL	NULL	NULL	Medium	run1	1	List2	Catch.wav	V_T	1	1	1	1	686097	150	1	554	686651
Exp2	13	Exp2-13-1	59.938	1.0.0.170	2	right	xuyajun	499098863	2.0.10.242	2.0.10.242	10-16-2019	2019-10-16 12:43:25	20:43:25	female	2.0.10.147	275	Red_C.bmp	1353	0		0	0	688483	0		0	0	NULL	NULL	NULL	Medium	run1	1	List2	A_T.wav	AV_T	1	1	1	1	688333	150	1	470	688803
Exp2	13	Exp2-13-1	59.938	1.0.0.170	2	right	xuyajun	499098863	2.0.10.242	2.0.10.242	10-16-2019	2019-10-16 12:43:25	20:43:25	female	2.0.10.147	276	Catch.bmp	1207	0		0	0	690986	0		0	0	NULL	NULL	NULL	Medium	run1	1	List2	A_T.wav	A_T	1	1	0	2	690836	150	1	607	691443
Exp2	13	Exp2-13-1	59.938	1.0.0.170	2	right	xuyajun	499098863	2.0.10.242	2.0.10.242	10-16-2019	2019-10-16 12:43:25	20:43:25	female	2.0.10.147	277	Blue_S_2.bmp	1581	0		0	0	693355	0		0	0	NULL	NULL	NULL	Medium	run1	1	List2	A_T.wav	AV_T	1	1	0	1	693205	150	1	446	693651
Exp2	13	Exp2-13-1	59.938	1.0.0.170	2	right	xuyajun	499098863	2.0.10.242	2.0.10.242	10-16-2019	2019-10-16 12:43:25	20:43:25	female	2.0.10.147	278	Blue_S.bmp	1152	0		0	0	696091	0		0	0	NULL	NULL	NULL	Medium	run1	1	List2	Catch.wav	V_T	1	1	1	1	695941	150	1	502	696443
Exp2	13	Exp2-13-1	59.938	1.0.0.170	2	right	xuyajun	499098863	2.0.10.242	2.0.10.242	10-16-2019	2019-10-16 12:43:25	20:43:25	female	2.0.10.147	279	Catch.bmp	1162	0		0	0	698393	0		0	0	NULL	NULL	NULL	Medium	run1	1	List2	A_T.wav	A_T	1	1	1	1	698243	150	1	504	698747
Exp2	13	Exp2-13-1	59.938	1.0.0.170	2	right	xuyajun	499098863	2.0.10.242	2.0.10.242	10-16-2019	2019-10-16 12:43:25	20:43:25	female	2.0.10.147	280	Catch.bmp	1252	0		0	1	700713	0		0	0	NULL	NULL	NULL	Medium	run1	1	List2	A_T.wav	A_T	1	1	0	1	700562	151	1	457	701019
