# Supplementary material for: Visual Perceptual Load Attenuates Age-Related Audiovisual Integration in an Audiovisual Discrimination Task
Source: Front Psychol. 2021 Sep 29;12:740221. doi: 10.3389/fpsyg.2021.740221 (PMC8511317; doi:10.3389/fpsyg.2021.740221)
Supplement: Supplementary file 1 [file Data_Sheet_1.ZIP › Export data/Group 2_Data_Older/Exp2_Medium load/Subject_14.xlsx]

## Sheet: Sheet1
ExperimentName	Subject	DataFile.Basename	Display.RefreshRate	ExperimentVersion	Group	Handedness	Name	RandomSeed	RuntimeVersion	RuntimeVersionExpected	SessionDate	SessionStartDateTimeUtc	SessionTime	Sex	StudioVersion	Block	Image	ITI	ITI.ACC	ITI.CRESP	ITI.DurationError	ITI.OnsetDelay	ITI.OnsetTime	ITI.OnsetToOnsetTime	ITI.RESP	ITI.RT	ITI.RTTime	List1	List1.Cycle	List1.Sample	PercetualLoad	Procedure	Response	Running	Sound	StimulusType	Target.ACC	Target.CRESP	Target.DurationError	Target.OnsetDelay	Target.OnsetTime	Target.OnsetToOnsetTime	Target.RESP	Target.RT	Target.RTTime
Exp2	14	Exp2-14-1	59.939	1.0.0.171	2	right	huchonghui	-1100953368	2.0.10.242	2.0.10.242	10-31-2019	2019-10-31 00:52:59	08:52:59	female	2.0.10.147	1	Blue_S.bmp	1339	0		0	0	29550	0		0	0	13	1	1	Medium	Prac	1	List1	A_T.wav	AV_T	0		125	1	29400	150		0	0
Exp2	14	Exp2-14-1	59.939	1.0.0.171	2	right	huchonghui	-1100953368	2.0.10.242	2.0.10.242	10-31-2019	2019-10-31 00:52:59	08:52:59	female	2.0.10.147	2	Red_C_2.bmp	1126	0		0	0	32103	0		0	0	16	1	2	Medium	Prac	1	List1	A_T.wav	AV_T	1	1	0	1	31953	150	1	439	32392
Exp2	14	Exp2-14-1	59.939	1.0.0.171	2	right	huchonghui	-1100953368	2.0.10.242	2.0.10.242	10-31-2019	2019-10-31 00:52:59	08:52:59	female	2.0.10.147	3	Blue_S.bmp	849	0		0	1	34389	0		0	0	13	1	3	Medium	Prac	1	List1	A_T.wav	AV_T	0		1	1	34238	151		0	0
Exp2	14	Exp2-14-1	59.939	1.0.0.171	2	right	huchonghui	-1100953368	2.0.10.242	2.0.10.242	10-31-2019	2019-10-31 00:52:59	08:52:59	female	2.0.10.147	4	Red_C.bmp	1101	0		0	0	36441	0		0	0	5	1	4	Medium	Prac	1	List1	Catch.wav	V_T	0		0	1	36291	150		0	0
Exp2	14	Exp2-14-1	59.939	1.0.0.171	2	right	huchonghui	-1100953368	2.0.10.242	2.0.10.242	10-31-2019	2019-10-31 00:52:59	08:52:59	female	2.0.10.147	5	Red_C.bmp	1215	0		0	0	38760	0		0	0	15	1	5	Medium	Prac	1	List1	A_T.wav	AV_T	1	1	1	1	38610	150	1	294	38904
Exp2	14	Exp2-14-1	59.939	1.0.0.171	2	right	huchonghui	-1100953368	2.0.10.242	2.0.10.242	10-31-2019	2019-10-31 00:52:59	08:52:59	female	2.0.10.147	6	Catch.bmp	1184	0		0	0	41129	0		0	0	9	1	6	Medium	Prac		List1	A_S.wav	A_S	0		0	1	40979	150		0	0
Exp2	14	Exp2-14-1	59.939	1.0.0.171	2	right	huchonghui	-1100953368	2.0.10.242	2.0.10.242	10-31-2019	2019-10-31 00:52:59	08:52:59	female	2.0.10.147	7	Red_S.bmp	979	0		0	0	43515	0		0	0	7	1	7	Medium	Prac		List1	Catch.wav	V_S	0		0	1	43365	150	1	396	43761
Exp2	14	Exp2-14-1	59.939	1.0.0.171	2	right	huchonghui	-1100953368	2.0.10.242	2.0.10.242	10-31-2019	2019-10-31 00:52:59	08:52:59	female	2.0.10.147	8	Red_S_2.bmp	1324	0		1	0	45650	0		0	0	18	1	8	Medium	Prac		List1	A_S.wav	AV_S	0		1	1	45500	150		0	0
Exp2	14	Exp2-14-1	59.939	1.0.0.171	2	right	huchonghui	-1100953368	2.0.10.242	2.0.10.242	10-31-2019	2019-10-31 00:52:59	08:52:59	female	2.0.10.147	9	Blue_S.bmp	1498	0		1	0	48186	0		0	0	3	1	9	Medium	Prac	1	List1	Catch.wav	V_T	0		1	1	48036	150		0	0
Exp2	14	Exp2-14-1	59.939	1.0.0.171	2	right	huchonghui	-1100953368	2.0.10.242	2.0.10.242	10-31-2019	2019-10-31 00:52:59	08:52:59	female	2.0.10.147	10	Red_C_2.bmp	1074	0		0	0	50889	0		0	0	16	1	10	Medium	Prac	1	List1	A_T.wav	AV_T	0		1	1	50739	150		0	0
Exp2	14	Exp2-14-1	59.939	1.0.0.171	2	right	huchonghui	-1100953368	2.0.10.242	2.0.10.242	10-31-2019	2019-10-31 00:52:59	08:52:59	female	2.0.10.147	11	Blue_S.bmp	1414	0		0	0	53175	0		0	0	13	1	11	Medium	Prac	1	List1	A_T.wav	AV_T	1	1	0	1	53025	150	1	751	53776
Exp2	14	Exp2-14-1	59.939	1.0.0.171	2	right	huchonghui	-1100953368	2.0.10.242	2.0.10.242	10-31-2019	2019-10-31 00:52:59	08:52:59	female	2.0.10.147	12	Blue_C_2.bmp	1341	0		0	0	55744	0		0	0	12	1	12	Medium	Prac		List1	A_S.wav	AV_S	0		0	1	55594	150		0	0
Exp2	14	Exp2-14-1	59.939	1.0.0.171	2	right	huchonghui	-1100953368	2.0.10.242	2.0.10.242	10-31-2019	2019-10-31 00:52:59	08:52:59	female	2.0.10.147	13	Red_C_2.bmp	1438	0		0	0	58297	0		0	0	6	1	13	Medium	Prac	1	List1	Catch.wav	V_T	0		1	1	58147	150		0	0
Exp2	14	Exp2-14-1	59.939	1.0.0.171	2	right	huchonghui	-1100953368	2.0.10.242	2.0.10.242	10-31-2019	2019-10-31 00:52:59	08:52:59	female	2.0.10.147	14	Red_C.bmp	821	0		0	0	60950	0		0	0	15	1	14	Medium	Prac	1	List1	A_T.wav	AV_T	1	1	0	1	60800	150	1	360	61160
Exp2	14	Exp2-14-1	59.939	1.0.0.171	2	right	huchonghui	-1100953368	2.0.10.242	2.0.10.242	10-31-2019	2019-10-31 00:52:59	08:52:59	female	2.0.10.147	15	Blue_S.bmp	1219	0		0	1	62919	0		0	0	13	1	15	Medium	Prac	1	List1	A_T.wav	AV_T	1	1	1	1	62768	151	1	536	63304
Exp2	14	Exp2-14-1	59.939	1.0.0.171	2	right	huchonghui	-1100953368	2.0.10.242	2.0.10.242	10-31-2019	2019-10-31 00:52:59	08:52:59	female	2.0.10.147	16	Blue_S.bmp	1440	0		0	0	65288	0		0	0	13	1	16	Medium	Prac	1	List1	A_T.wav	AV_T	1	1	0	1	65138	150	1	438	65576
Exp2	14	Exp2-14-1	59.939	1.0.0.171	2	right	huchonghui	-1100953368	2.0.10.242	2.0.10.242	10-31-2019	2019-10-31 00:52:59	08:52:59	female	2.0.10.147	17	Catch.bmp	1477	0		0	1	67891	0		0	0	10	1	17	Medium	Prac	1	List1	A_T.wav	A_T	1	1	0	1	67740	151	1	1035	68775
Exp2	14	Exp2-14-1	59.939	1.0.0.171	2	right	huchonghui	-1100953368	2.0.10.242	2.0.10.242	10-31-2019	2019-10-31 00:52:59	08:52:59	female	2.0.10.147	18	Blue_S_2.bmp	1266	0		0	1	70527	0		0	0	4	1	18	Medium	Prac	1	List1	Catch.wav	V_T	0		1	1	70376	151		0	0
Exp2	14	Exp2-14-1	59.939	1.0.0.171	2	right	huchonghui	-1100953368	2.0.10.242	2.0.10.242	10-31-2019	2019-10-31 00:52:59	08:52:59	female	2.0.10.147	19	Blue_S_2.bmp	1050	0		0	0	72996	0		0	0	14	1	19	Medium	Prac	1	List1	A_T.wav	AV_T	0		1	1	72846	150		0	0
Exp2	14	Exp2-14-1	59.939	1.0.0.171	2	right	huchonghui	-1100953368	2.0.10.242	2.0.10.242	10-31-2019	2019-10-31 00:52:59	08:52:59	female	2.0.10.147	20	Catch.bmp	1129	0		0	0	75265	0		0	0	10	1	20	Medium	Prac	1	List1	A_T.wav	A_T	0		0	1	75115	150		0	0
Exp2	14	Exp2-14-1	59.939	1.0.0.171	2	right	huchonghui	-1100953368	2.0.10.242	2.0.10.242	10-31-2019	2019-10-31 00:52:59	08:52:59	female	2.0.10.147	21	Blue_S.bmp	1252	0		0	0	82589	0		0	0	13	1	21	Medium	Prac	1	List1	A_T.wav	AV_T	0		0	1	82439	150		0	0
Exp2	14	Exp2-14-1	59.939	1.0.0.171	2	right	huchonghui	-1100953368	2.0.10.242	2.0.10.242	10-31-2019	2019-10-31 00:52:59	08:52:59	female	2.0.10.147	22	Red_C_2.bmp	1436	0		0	1	85059	0		0	0	6	1	22	Medium	Prac	1	List1	Catch.wav	V_T	1	1	1	1	84908	151	1	1051	85959
Exp2	14	Exp2-14-1	59.939	1.0.0.171	2	right	huchonghui	-1100953368	2.0.10.242	2.0.10.242	10-31-2019	2019-10-31 00:52:59	08:52:59	female	2.0.10.147	23	Blue_C_2.bmp	1555	0		0	1	87645	0		0	0	12	1	23	Medium	Prac		List1	A_S.wav	AV_S	0		1	1	87494	151	1	513	88007
Exp2	14	Exp2-14-1	59.939	1.0.0.171	2	right	huchonghui	-1100953368	2.0.10.242	2.0.10.242	10-31-2019	2019-10-31 00:52:59	08:52:59	female	2.0.10.147	24	Blue_C_2.bmp	1176	0		0	0	90347	0		0	0	2	1	24	Medium	Prac		List1	Catch.wav	V_S	0		1	1	90197	150		0	0
Exp2	14	Exp2-14-1	59.939	1.0.0.171	2	right	huchonghui	-1100953368	2.0.10.242	2.0.10.242	10-31-2019	2019-10-31 00:52:59	08:52:59	female	2.0.10.147	25	Blue_S_2.bmp	861	0		0	0	92733	0		0	0	14	1	25	Medium	Prac	1	List1	A_T.wav	AV_T	0		1	1	92583	150		0	0
Exp2	14	Exp2-14-1	59.939	1.0.0.171	2	right	huchonghui	-1100953368	2.0.10.242	2.0.10.242	10-31-2019	2019-10-31 00:52:59	08:52:59	female	2.0.10.147	26	Catch.bmp	972	0		0	0	94802	0		0	0	9	1	26	Medium	Prac		List1	A_S.wav	A_S	0		0	1	94652	150	1	955	95607
Exp2	14	Exp2-14-1	59.939	1.0.0.171	2	right	huchonghui	-1100953368	2.0.10.242	2.0.10.242	10-31-2019	2019-10-31 00:52:59	08:52:59	female	2.0.10.147	27	Catch.bmp	1303	0		0	0	96921	0		0	0	10	1	27	Medium	Prac	1	List1	A_T.wav	A_T	0		0	1	96771	150		0	0
Exp2	14	Exp2-14-1	59.939	1.0.0.171	2	right	huchonghui	-1100953368	2.0.10.242	2.0.10.242	10-31-2019	2019-10-31 00:52:59	08:52:59	female	2.0.10.147	28	Catch.bmp	1096	0		0	0	99440	0		0	0	10	1	28	Medium	Prac	1	List1	A_T.wav	A_T	1	1	0	1	99290	150	1	254	99544
Exp2	14	Exp2-14-1	59.939	1.0.0.171	2	right	huchonghui	-1100953368	2.0.10.242	2.0.10.242	10-31-2019	2019-10-31 00:52:59	08:52:59	female	2.0.10.147	29	Catch.bmp	1502	0		0	0	101693	0		0	0	10	1	29	Medium	Prac	1	List1	A_T.wav	A_T	1	1	0	2	101543	150	1	480	102023
Exp2	14	Exp2-14-1	59.939	1.0.0.171	2	right	huchonghui	-1100953368	2.0.10.242	2.0.10.242	10-31-2019	2019-10-31 00:52:59	08:52:59	female	2.0.10.147	30	Blue_S.bmp	1415	0		1	0	104345	0		0	0	13	1	30	Medium	Prac	1	List1	A_T.wav	AV_T	1	1	0	1	104195	150	1	276	104471
Exp2	14	Exp2-14-1	59.939	1.0.0.171	2	right	huchonghui	-1100953368	2.0.10.242	2.0.10.242	10-31-2019	2019-10-31 00:52:59	08:52:59	female	2.0.10.147	31	Blue_S_2.bmp	851	0		0	0	106915	0		0	0	4	1	31	Medium	Prac	1	List1	Catch.wav	V_T	1	1	1	1	106765	150	1	739	107504
Exp2	14	Exp2-14-1	59.939	1.0.0.171	2	right	huchonghui	-1100953368	2.0.10.242	2.0.10.242	10-31-2019	2019-10-31 00:52:59	08:52:59	female	2.0.10.147	32	Catch.bmp	1480	0		0	0	108917	0		0	0	9	1	32	Medium	Prac		List1	A_S.wav	A_S	0		1	1	108767	150	1	1288	110055
Exp2	14	Exp2-14-1	59.939	1.0.0.171	2	right	huchonghui	-1100953368	2.0.10.242	2.0.10.242	10-31-2019	2019-10-31 00:52:59	08:52:59	female	2.0.10.147	33	Red_C.bmp	1149	0		0	0	111553	0		0	0	5	1	33	Medium	Prac	1	List1	Catch.wav	V_T	1	1	0	1	111403	150	1	429	111832
Exp2	14	Exp2-14-1	59.939	1.0.0.171	2	right	huchonghui	-1100953368	2.0.10.242	2.0.10.242	10-31-2019	2019-10-31 00:52:59	08:52:59	female	2.0.10.147	34	Blue_S.bmp	933	0		1	0	113855	0		0	0	3	1	34	Medium	Prac	1	List1	Catch.wav	V_T	1	1	0	1	113705	150	1	326	114031
Exp2	14	Exp2-14-1	59.939	1.0.0.171	2	right	huchonghui	-1100953368	2.0.10.242	2.0.10.242	10-31-2019	2019-10-31 00:52:59	08:52:59	female	2.0.10.147	35	Catch.bmp	842	0		0	0	115941	0		0	0	9	1	35	Medium	Prac		List1	A_S.wav	A_S	0		0	1	115791	150		0	0
Exp2	14	Exp2-14-1	59.939	1.0.0.171	2	right	huchonghui	-1100953368	2.0.10.242	2.0.10.242	10-31-2019	2019-10-31 00:52:59	08:52:59	female	2.0.10.147	36	Catch.bmp	1156	0		0	0	117993	0		0	0	10	1	36	Medium	Prac	1	List1	A_T.wav	A_T	1	1	0	1	117843	150	1	708	118551
Exp2	14	Exp2-14-1	59.939	1.0.0.171	2	right	huchonghui	-1100953368	2.0.10.242	2.0.10.242	10-31-2019	2019-10-31 00:52:59	08:52:59	female	2.0.10.147	37	Blue_S.bmp	905	0		0	0	120312	0		0	0	3	1	37	Medium	Prac	1	List1	Catch.wav	V_T	1	1	1	1	120162	150	1	374	120536
Exp2	14	Exp2-14-1	59.939	1.0.0.171	2	right	huchonghui	-1100953368	2.0.10.242	2.0.10.242	10-31-2019	2019-10-31 00:52:59	08:52:59	female	2.0.10.147	38	Catch.bmp	1428	0		0	0	122364	0		0	0	10	1	38	Medium	Prac	1	List1	A_T.wav	A_T	1	1	1	1	122214	150	1	497	122711
Exp2	14	Exp2-14-1	59.939	1.0.0.171	2	right	huchonghui	-1100953368	2.0.10.242	2.0.10.242	10-31-2019	2019-10-31 00:52:59	08:52:59	female	2.0.10.147	39	Red_S_2.bmp	1021	0		0	0	124950	0		0	0	8	1	39	Medium	Prac		List1	Catch.wav	V_S	0		1	1	124800	150	1	343	125143
Exp2	14	Exp2-14-1	59.939	1.0.0.171	2	right	huchonghui	-1100953368	2.0.10.242	2.0.10.242	10-31-2019	2019-10-31 00:52:59	08:52:59	female	2.0.10.147	40	Catch.bmp	1268	0		0	0	127119	0		0	0	10	1	40	Medium	Prac	1	List1	A_T.wav	A_T	1	1	1	1	126969	150	1	950	127919
Exp2	14	Exp2-14-1	59.939	1.0.0.171	2	right	huchonghui	-1100953368	2.0.10.242	2.0.10.242	10-31-2019	2019-10-31 00:52:59	08:52:59	female	2.0.10.147	41	Blue_S_2.bmp	1542	0		0	1	134294	0		0	0	14	1	41	Medium	Prac	1	List1	A_T.wav	AV_T	1	1	1	1	134143	151	1	720	134863
Exp2	14	Exp2-14-1	59.939	1.0.0.171	2	right	huchonghui	-1100953368	2.0.10.242	2.0.10.242	10-31-2019	2019-10-31 00:52:59	08:52:59	female	2.0.10.147	42	Red_S.bmp	1080	0		1	0	136996	0		0	0	17	1	42	Medium	Prac		List1	A_S.wav	AV_S	0		0	1	136846	150	1	312	137158
Exp2	14	Exp2-14-1	59.939	1.0.0.171	2	right	huchonghui	-1100953368	2.0.10.242	2.0.10.242	10-31-2019	2019-10-31 00:52:59	08:52:59	female	2.0.10.147	43	Red_C_2.bmp	1040	0		0	0	139232	0		0	0	16	1	43	Medium	Prac	1	List1	A_T.wav	AV_T	1	1	0	1	139082	150	1	396	139478
Exp2	14	Exp2-14-1	59.939	1.0.0.171	2	right	huchonghui	-1100953368	2.0.10.242	2.0.10.242	10-31-2019	2019-10-31 00:52:59	08:52:59	female	2.0.10.147	44	Catch.bmp	1471	0		1	0	141434	0		0	0	10	1	44	Medium	Prac	1	List1	A_T.wav	A_T	1	1	0	1	141284	150	1	651	141935
Exp2	14	Exp2-14-1	59.939	1.0.0.171	2	right	huchonghui	-1100953368	2.0.10.242	2.0.10.242	10-31-2019	2019-10-31 00:52:59	08:52:59	female	2.0.10.147	45	Blue_S.bmp	956	0		0	0	144054	0		0	0	3	1	45	Medium	Prac	1	List1	Catch.wav	V_T	1	1	0	1	143904	150	1	486	144390
Exp2	14	Exp2-14-1	59.939	1.0.0.171	2	right	huchonghui	-1100953368	2.0.10.242	2.0.10.242	10-31-2019	2019-10-31 00:52:59	08:52:59	female	2.0.10.147	46	Red_C_2.bmp	857	0		0	0	146173	0		0	0	16	1	46	Medium	Prac	1	List1	A_T.wav	AV_T	1	1	0	1	146023	150	1	543	146566
Exp2	14	Exp2-14-1	59.939	1.0.0.171	2	right	huchonghui	-1100953368	2.0.10.242	2.0.10.242	10-31-2019	2019-10-31 00:52:59	08:52:59	female	2.0.10.147	47	Red_C.bmp	905	0		0	1	148192	0		0	0	15	1	47	Medium	Prac	1	List1	A_T.wav	AV_T	1	1	1	1	148041	151	1	293	148334
Exp2	14	Exp2-14-1	59.939	1.0.0.171	2	right	huchonghui	-1100953368	2.0.10.242	2.0.10.242	10-31-2019	2019-10-31 00:52:59	08:52:59	female	2.0.10.147	48	Catch.bmp	940	0		0	0	150244	0		0	0	10	1	48	Medium	Prac	1	List1	A_T.wav	A_T	1	1	0	2	150094	150	1	1049	151143
Exp2	14	Exp2-14-1	59.939	1.0.0.171	2	right	huchonghui	-1100953368	2.0.10.242	2.0.10.242	10-31-2019	2019-10-31 00:52:59	08:52:59	female	2.0.10.147	49	Red_S.bmp	1538	0		0	1	152363	0		0	0	17	1	49	Medium	Prac		List1	A_S.wav	AV_S	0		1	1	152212	151	1	354	152566
Exp2	14	Exp2-14-1	59.939	1.0.0.171	2	right	huchonghui	-1100953368	2.0.10.242	2.0.10.242	10-31-2019	2019-10-31 00:52:59	08:52:59	female	2.0.10.147	50	Blue_C_2.bmp	1512	0		0	0	155049	0		0	0	2	1	50	Medium	Prac		List1	Catch.wav	V_S	0		0	1	154899	150	1	523	155422
Exp2	14	Exp2-14-1	59.939	1.0.0.171	2	right	huchonghui	-1100953368	2.0.10.242	2.0.10.242	10-31-2019	2019-10-31 00:52:59	08:52:59	female	2.0.10.147	51	Blue_S.bmp	1413	0		0	0	157718	0		0	0	13	1	51	Medium	Prac	1	List1	A_T.wav	AV_T	1	1	1	1	157568	150	1	742	158310
Exp2	14	Exp2-14-1	59.939	1.0.0.171	2	right	huchonghui	-1100953368	2.0.10.242	2.0.10.242	10-31-2019	2019-10-31 00:52:59	08:52:59	female	2.0.10.147	52	Blue_S_2.bmp	1522	0		0	1	160288	0		0	0	14	1	52	Medium	Prac	1	List1	A_T.wav	AV_T	1	1	1	1	160137	151	1	421	160558
Exp2	14	Exp2-14-1	59.939	1.0.0.171	2	right	huchonghui	-1100953368	2.0.10.242	2.0.10.242	10-31-2019	2019-10-31 00:52:59	08:52:59	female	2.0.10.147	53	Red_C.bmp	860	0		0	0	162957	0		0	0	5	1	53	Medium	Prac	1	List1	Catch.wav	V_T	1	1	1	1	162807	150	1	391	163198
Exp2	14	Exp2-14-1	59.939	1.0.0.171	2	right	huchonghui	-1100953368	2.0.10.242	2.0.10.242	10-31-2019	2019-10-31 00:52:59	08:52:59	female	2.0.10.147	54	Red_S.bmp	1583	0		0	0	164976	0		0	0	7	1	54	Medium	Prac		List1	Catch.wav	V_S	0		0	1	164826	150		0	0
Exp2	14	Exp2-14-1	59.939	1.0.0.171	2	right	huchonghui	-1100953368	2.0.10.242	2.0.10.242	10-31-2019	2019-10-31 00:52:59	08:52:59	female	2.0.10.147	55	Catch.bmp	963	0		0	0	167762	0		0	0	10	1	55	Medium	Prac	1	List1	A_T.wav	A_T	1	1	1	1	167612	150	1	610	168222
Exp2	14	Exp2-14-1	59.939	1.0.0.171	2	right	huchonghui	-1100953368	2.0.10.242	2.0.10.242	10-31-2019	2019-10-31 00:52:59	08:52:59	female	2.0.10.147	56	Red_C.bmp	1318	0		0	0	169881	0		0	0	5	1	56	Medium	Prac	1	List1	Catch.wav	V_T	1	1	1	1	169731	150	1	555	170286
Exp2	14	Exp2-14-1	59.939	1.0.0.171	2	right	huchonghui	-1100953368	2.0.10.242	2.0.10.242	10-31-2019	2019-10-31 00:52:59	08:52:59	female	2.0.10.147	57	Red_S_2.bmp	988	0		0	0	172350	0		0	0	18	1	57	Medium	Prac		List1	A_S.wav	AV_S	0		1	1	172200	150		0	0
Exp2	14	Exp2-14-1	59.939	1.0.0.171	2	right	huchonghui	-1100953368	2.0.10.242	2.0.10.242	10-31-2019	2019-10-31 00:52:59	08:52:59	female	2.0.10.147	58	Catch.bmp	1149	0		0	1	174553	0		0	0	10	1	58	Medium	Prac	1	List1	A_T.wav	A_T	1	1	1	1	174402	151	1	636	175038
Exp2	14	Exp2-14-1	59.939	1.0.0.171	2	right	huchonghui	-1100953368	2.0.10.242	2.0.10.242	10-31-2019	2019-10-31 00:52:59	08:52:59	female	2.0.10.147	59	Catch.bmp	1555	0		0	0	176855	0		0	0	10	1	59	Medium	Prac	1	List1	A_T.wav	A_T	1	1	0	1	176705	150	1	653	177358
Exp2	14	Exp2-14-1	59.939	1.0.0.171	2	right	huchonghui	-1100953368	2.0.10.242	2.0.10.242	10-31-2019	2019-10-31 00:52:59	08:52:59	female	2.0.10.147	60	Blue_C.bmp	1406	0		0	0	179558	0		0	0	1	1	60	Medium	Prac		List1	Catch.wav	V_S	0		0	1	179408	150	1	374	179782
Exp2	14	Exp2-14-1	59.939	1.0.0.171	2	right	huchonghui	-1100953368	2.0.10.242	2.0.10.242	10-31-2019	2019-10-31 00:52:59	08:52:59	female	2.0.10.147	61	Blue_S_2.bmp	851	0		0	0	193506	0		0	0	NULL	NULL	NULL	Medium	run1	1	List2	A_T.wav	AV_T	0		0	1	193356	150		0	0
Exp2	14	Exp2-14-1	59.939	1.0.0.171	2	right	huchonghui	-1100953368	2.0.10.242	2.0.10.242	10-31-2019	2019-10-31 00:52:59	08:52:59	female	2.0.10.147	62	Red_S_2.bmp	1431	0		0	0	195558	0		0	0	NULL	NULL	NULL	Medium	run1		List2	Catch.wav	V_S	0		0	1	195408	150		0	0
Exp2	14	Exp2-14-1	59.939	1.0.0.171	2	right	huchonghui	-1100953368	2.0.10.242	2.0.10.242	10-31-2019	2019-10-31 00:52:59	08:52:59	female	2.0.10.147	63	Blue_S_2.bmp	1220	0		0	0	198194	0		0	0	NULL	NULL	NULL	Medium	run1	1	List2	Catch.wav	V_T	1	1	0	1	198044	150	1	578	198622
Exp2	14	Exp2-14-1	59.939	1.0.0.171	2	right	huchonghui	-1100953368	2.0.10.242	2.0.10.242	10-31-2019	2019-10-31 00:52:59	08:52:59	female	2.0.10.147	64	Catch.bmp	1379	0		0	0	200563	0		0	0	NULL	NULL	NULL	Medium	run1	1	List2	A_T.wav	A_T	1	1	1	1	200413	150	1	841	201254
Exp2	14	Exp2-14-1	59.939	1.0.0.171	2	right	huchonghui	-1100953368	2.0.10.242	2.0.10.242	10-31-2019	2019-10-31 00:52:59	08:52:59	female	2.0.10.147	65	Red_C_2.bmp	1424	0		0	0	203099	0		0	0	NULL	NULL	NULL	Medium	run1	1	List2	Catch.wav	V_T	1	1	1	1	202949	150	1	368	203317
Exp2	14	Exp2-14-1	59.939	1.0.0.171	2	right	huchonghui	-1100953368	2.0.10.242	2.0.10.242	10-31-2019	2019-10-31 00:52:59	08:52:59	female	2.0.10.147	66	Blue_S.bmp	1390	0		0	0	205685	0		0	0	NULL	NULL	NULL	Medium	run1	1	List2	Catch.wav	V_T	1	1	0	1	205535	150	1	318	205853
Exp2	14	Exp2-14-1	59.939	1.0.0.171	2	right	huchonghui	-1100953368	2.0.10.242	2.0.10.242	10-31-2019	2019-10-31 00:52:59	08:52:59	female	2.0.10.147	67	Red_S_2.bmp	859	0		0	0	208238	0		0	0	NULL	NULL	NULL	Medium	run1		List2	A_S.wav	AV_S	0		0	1	208088	150		0	0
Exp2	14	Exp2-14-1	59.939	1.0.0.171	2	right	huchonghui	-1100953368	2.0.10.242	2.0.10.242	10-31-2019	2019-10-31 00:52:59	08:52:59	female	2.0.10.147	68	Red_C.bmp	1575	0		0	0	210307	0		0	0	NULL	NULL	NULL	Medium	run1	1	List2	Catch.wav	V_T	1	1	0	1	210157	150	1	329	210486
Exp2	14	Exp2-14-1	59.939	1.0.0.171	2	right	huchonghui	-1100953368	2.0.10.242	2.0.10.242	10-31-2019	2019-10-31 00:52:59	08:52:59	female	2.0.10.147	69	Blue_C_2.bmp	1452	0		0	0	213043	0		0	0	NULL	NULL	NULL	Medium	run1		List2	A_S.wav	AV_S	0		1	1	212893	150		0	0
Exp2	14	Exp2-14-1	59.939	1.0.0.171	2	right	huchonghui	-1100953368	2.0.10.242	2.0.10.242	10-31-2019	2019-10-31 00:52:59	08:52:59	female	2.0.10.147	70	Red_S.bmp	1557	0		0	0	215696	0		0	0	NULL	NULL	NULL	Medium	run1		List2	Catch.wav	V_S	0		0	1	215546	150	1	371	215917
Exp2	14	Exp2-14-1	59.939	1.0.0.171	2	right	huchonghui	-1100953368	2.0.10.242	2.0.10.242	10-31-2019	2019-10-31 00:52:59	08:52:59	female	2.0.10.147	71	Red_C.bmp	1352	0		0	0	218415	0		0	0	NULL	NULL	NULL	Medium	run1	1	List2	A_T.wav	AV_T	1	1	1	1	218265	150	1	396	218661
Exp2	14	Exp2-14-1	59.939	1.0.0.171	2	right	huchonghui	-1100953368	2.0.10.242	2.0.10.242	10-31-2019	2019-10-31 00:52:59	08:52:59	female	2.0.10.147	72	Catch.bmp	1350	0		0	0	220918	0		0	0	NULL	NULL	NULL	Medium	run1	1	List2	A_T.wav	A_T	1	1	0	1	220768	150	1	701	221469
Exp2	14	Exp2-14-1	59.939	1.0.0.171	2	right	huchonghui	-1100953368	2.0.10.242	2.0.10.242	10-31-2019	2019-10-31 00:52:59	08:52:59	female	2.0.10.147	73	Red_S_2.bmp	1506	0		0	1	223421	0		0	0	NULL	NULL	NULL	Medium	run1		List2	Catch.wav	V_S	0		1	1	223270	151		0	0
Exp2	14	Exp2-14-1	59.939	1.0.0.171	2	right	huchonghui	-1100953368	2.0.10.242	2.0.10.242	10-31-2019	2019-10-31 00:52:59	08:52:59	female	2.0.10.147	74	Catch.bmp	1170	0		0	0	226123	0		0	0	NULL	NULL	NULL	Medium	run1	1	List2	A_T.wav	A_T	1	1	1	1	225973	150	1	744	226717
Exp2	14	Exp2-14-1	59.939	1.0.0.171	2	right	huchonghui	-1100953368	2.0.10.242	2.0.10.242	10-31-2019	2019-10-31 00:52:59	08:52:59	female	2.0.10.147	75	Red_S.bmp	1505	0		0	1	228443	0		0	0	NULL	NULL	NULL	Medium	run1		List2	A_S.wav	AV_S	0		0	1	228292	151		0	0
Exp2	14	Exp2-14-1	59.939	1.0.0.171	2	right	huchonghui	-1100953368	2.0.10.242	2.0.10.242	10-31-2019	2019-10-31 00:52:59	08:52:59	female	2.0.10.147	76	Catch.bmp	1177	0		0	0	231162	0		0	0	NULL	NULL	NULL	Medium	run1		List2	A_S.wav	A_S	0		0	1	231012	150	1	809	231821
Exp2	14	Exp2-14-1	59.939	1.0.0.171	2	right	huchonghui	-1100953368	2.0.10.242	2.0.10.242	10-31-2019	2019-10-31 00:52:59	08:52:59	female	2.0.10.147	77	Red_C_2.bmp	983	0		0	0	233498	0		0	0	NULL	NULL	NULL	Medium	run1	1	List2	A_T.wav	AV_T	1	1	0	1	233348	150	1	633	233981
Exp2	14	Exp2-14-1	59.939	1.0.0.171	2	right	huchonghui	-1100953368	2.0.10.242	2.0.10.242	10-31-2019	2019-10-31 00:52:59	08:52:59	female	2.0.10.147	78	Catch.bmp	1258	0		0	0	235633	0		0	0	NULL	NULL	NULL	Medium	run1	1	List2	A_T.wav	A_T	1	1	0	1	235483	150	1	666	236149
Exp2	14	Exp2-14-1	59.939	1.0.0.171	2	right	huchonghui	-1100953368	2.0.10.242	2.0.10.242	10-31-2019	2019-10-31 00:52:59	08:52:59	female	2.0.10.147	79	Catch.bmp	1261	0		0	1	238053	0		0	0	NULL	NULL	NULL	Medium	run1	1	List2	A_T.wav	A_T	1	1	1	1	237902	151	1	623	238525
Exp2	14	Exp2-14-1	59.939	1.0.0.171	2	right	huchonghui	-1100953368	2.0.10.242	2.0.10.242	10-31-2019	2019-10-31 00:52:59	08:52:59	female	2.0.10.147	80	Catch.bmp	1423	0		0	0	240472	0		0	0	NULL	NULL	NULL	Medium	run1		List2	A_S.wav	A_S	0		0	1	240322	150		0	0
Exp2	14	Exp2-14-1	59.939	1.0.0.171	2	right	huchonghui	-1100953368	2.0.10.242	2.0.10.242	10-31-2019	2019-10-31 00:52:59	08:52:59	female	2.0.10.147	81	Catch.bmp	1177	0		0	0	243108	0		0	0	NULL	NULL	NULL	Medium	run1		List2	A_S.wav	A_S	0		0	1	242958	150		0	0
Exp2	14	Exp2-14-1	59.939	1.0.0.171	2	right	huchonghui	-1100953368	2.0.10.242	2.0.10.242	10-31-2019	2019-10-31 00:52:59	08:52:59	female	2.0.10.147	82	Red_C_2.bmp	1251	0		0	0	245494	0		0	0	NULL	NULL	NULL	Medium	run1	1	List2	A_T.wav	AV_T	1	1	0	1	245344	150	1	621	245965
Exp2	14	Exp2-14-1	59.939	1.0.0.171	2	right	huchonghui	-1100953368	2.0.10.242	2.0.10.242	10-31-2019	2019-10-31 00:52:59	08:52:59	female	2.0.10.147	83	Red_C.bmp	924	0		0	0	247896	0		0	0	NULL	NULL	NULL	Medium	run1	1	List2	Catch.wav	V_T	1	1	1	1	247746	150	1	507	248253
Exp2	14	Exp2-14-1	59.939	1.0.0.171	2	right	huchonghui	-1100953368	2.0.10.242	2.0.10.242	10-31-2019	2019-10-31 00:52:59	08:52:59	female	2.0.10.147	84	Blue_C_2.bmp	1461	0		0	0	249982	0		0	0	NULL	NULL	NULL	Medium	run1		List2	Catch.wav	V_S	0		0	1	249832	150		0	0
Exp2	14	Exp2-14-1	59.939	1.0.0.171	2	right	huchonghui	-1100953368	2.0.10.242	2.0.10.242	10-31-2019	2019-10-31 00:52:59	08:52:59	female	2.0.10.147	85	Red_S.bmp	1147	0		0	0	252651	0		0	0	NULL	NULL	NULL	Medium	run1		List2	Catch.wav	V_S	0		0	1	252501	150		0	0
Exp2	14	Exp2-14-1	59.939	1.0.0.171	2	right	huchonghui	-1100953368	2.0.10.242	2.0.10.242	10-31-2019	2019-10-31 00:52:59	08:52:59	female	2.0.10.147	86	Catch.bmp	1430	0		1	0	255020	0		0	0	NULL	NULL	NULL	Medium	run1	1	List2	A_T.wav	A_T	1	1	1	1	254870	150	1	719	255589
Exp2	14	Exp2-14-1	59.939	1.0.0.171	2	right	huchonghui	-1100953368	2.0.10.242	2.0.10.242	10-31-2019	2019-10-31 00:52:59	08:52:59	female	2.0.10.147	87	Red_C.bmp	1539	0		1	0	257606	0		0	0	NULL	NULL	NULL	Medium	run1	1	List2	Catch.wav	V_T	1	1	1	1	257456	150	1	461	257917
Exp2	14	Exp2-14-1	59.939	1.0.0.171	2	right	huchonghui	-1100953368	2.0.10.242	2.0.10.242	10-31-2019	2019-10-31 00:52:59	08:52:59	female	2.0.10.147	88	Catch.bmp	896	0		0	1	260293	0		0	0	NULL	NULL	NULL	Medium	run1		List2	A_S.wav	A_S	0		1	1	260142	151		0	0
Exp2	14	Exp2-14-1	59.939	1.0.0.171	2	right	huchonghui	-1100953368	2.0.10.242	2.0.10.242	10-31-2019	2019-10-31 00:52:59	08:52:59	female	2.0.10.147	89	Catch.bmp	1063	0		0	1	262412	0		0	0	NULL	NULL	NULL	Medium	run1	1	List2	A_T.wav	A_T	1	1	1	1	262261	151	1	752	263013
Exp2	14	Exp2-14-1	59.939	1.0.0.171	2	right	huchonghui	-1100953368	2.0.10.242	2.0.10.242	10-31-2019	2019-10-31 00:52:59	08:52:59	female	2.0.10.147	90	Red_C_2.bmp	1103	0		0	1	264631	0		0	0	NULL	NULL	NULL	Medium	run1	1	List2	A_T.wav	AV_T	1	1	1	1	264480	151	1	621	265101
Exp2	14	Exp2-14-1	59.939	1.0.0.171	2	right	huchonghui	-1100953368	2.0.10.242	2.0.10.242	10-31-2019	2019-10-31 00:52:59	08:52:59	female	2.0.10.147	91	Blue_S.bmp	1245	0		0	0	266883	0		0	0	NULL	NULL	NULL	Medium	run1	1	List2	Catch.wav	V_T	1	1	0	1	266733	150	1	1064	267797
Exp2	14	Exp2-14-1	59.939	1.0.0.171	2	right	huchonghui	-1100953368	2.0.10.242	2.0.10.242	10-31-2019	2019-10-31 00:52:59	08:52:59	female	2.0.10.147	92	Catch.bmp	1517	0		0	0	269285	0		0	0	NULL	NULL	NULL	Medium	run1	1	List2	A_T.wav	A_T	1	1	1	1	269135	150	1	654	269789
Exp2	14	Exp2-14-1	59.939	1.0.0.171	2	right	huchonghui	-1100953368	2.0.10.242	2.0.10.242	10-31-2019	2019-10-31 00:52:59	08:52:59	female	2.0.10.147	93	Red_C.bmp	1388	0		0	0	271955	0		0	0	NULL	NULL	NULL	Medium	run1	1	List2	A_T.wav	AV_T	1	1	0	1	271805	150	1	335	272140
Exp2	14	Exp2-14-1	59.939	1.0.0.171	2	right	huchonghui	-1100953368	2.0.10.242	2.0.10.242	10-31-2019	2019-10-31 00:52:59	08:52:59	female	2.0.10.147	94	Red_C_2.bmp	1026	0		0	0	274491	0		0	0	NULL	NULL	NULL	Medium	run1	1	List2	A_T.wav	AV_T	1	1	0	1	274341	150	1	535	274876
Exp2	14	Exp2-14-1	59.939	1.0.0.171	2	right	huchonghui	-1100953368	2.0.10.242	2.0.10.242	10-31-2019	2019-10-31 00:52:59	08:52:59	female	2.0.10.147	95	Catch.bmp	1599	0		1	0	276676	0		0	0	NULL	NULL	NULL	Medium	run1	1	List2	A_T.wav	A_T	1	1	1	1	276526	150	1	478	277004
Exp2	14	Exp2-14-1	59.939	1.0.0.171	2	right	huchonghui	-1100953368	2.0.10.242	2.0.10.242	10-31-2019	2019-10-31 00:52:59	08:52:59	female	2.0.10.147	96	Blue_S_2.bmp	1154	0		0	0	279429	0		0	0	NULL	NULL	NULL	Medium	run1	1	List2	A_T.wav	AV_T	1	1	0	1	279279	150	1	501	279780
Exp2	14	Exp2-14-1	59.939	1.0.0.171	2	right	huchonghui	-1100953368	2.0.10.242	2.0.10.242	10-31-2019	2019-10-31 00:52:59	08:52:59	female	2.0.10.147	97	Blue_C_2.bmp	1513	0		0	0	281732	0		0	0	NULL	NULL	NULL	Medium	run1		List2	A_S.wav	AV_S	0		0	1	281582	150		0	0
Exp2	14	Exp2-14-1	59.939	1.0.0.171	2	right	huchonghui	-1100953368	2.0.10.242	2.0.10.242	10-31-2019	2019-10-31 00:52:59	08:52:59	female	2.0.10.147	98	Catch.bmp	1473	0		0	0	284451	0		0	0	NULL	NULL	NULL	Medium	run1	1	List2	A_T.wav	A_T	1	1	0	1	284301	150	1	895	285196
Exp2	14	Exp2-14-1	59.939	1.0.0.171	2	right	huchonghui	-1100953368	2.0.10.242	2.0.10.242	10-31-2019	2019-10-31 00:52:59	08:52:59	female	2.0.10.147	99	Blue_S.bmp	839	0		0	0	287071	0		0	0	NULL	NULL	NULL	Medium	run1	1	List2	Catch.wav	V_T	1	1	0	1	286921	150	1	683	287604
Exp2	14	Exp2-14-1	59.939	1.0.0.171	2	right	huchonghui	-1100953368	2.0.10.242	2.0.10.242	10-31-2019	2019-10-31 00:52:59	08:52:59	female	2.0.10.147	100	Catch.bmp	1574	0		0	0	289073	0		0	0	NULL	NULL	NULL	Medium	run1	1	List2	A_T.wav	A_T	1	1	1	1	288923	150	1	641	289564
Exp2	14	Exp2-14-1	59.939	1.0.0.171	2	right	huchonghui	-1100953368	2.0.10.242	2.0.10.242	10-31-2019	2019-10-31 00:52:59	08:52:59	female	2.0.10.147	101	Blue_S_2.bmp	941	0		0	0	291809	0		0	0	NULL	NULL	NULL	Medium	run1	1	List2	Catch.wav	V_T	1	1	0	1	291659	150	1	401	292060
Exp2	14	Exp2-14-1	59.939	1.0.0.171	2	right	huchonghui	-1100953368	2.0.10.242	2.0.10.242	10-31-2019	2019-10-31 00:52:59	08:52:59	female	2.0.10.147	102	Catch.bmp	1595	0		0	0	293911	0		0	0	NULL	NULL	NULL	Medium	run1	1	List2	A_T.wav	A_T	1	1	1	1	293761	150	1	587	294348
Exp2	14	Exp2-14-1	59.939	1.0.0.171	2	right	huchonghui	-1100953368	2.0.10.242	2.0.10.242	10-31-2019	2019-10-31 00:52:59	08:52:59	female	2.0.10.147	103	Blue_C.bmp	1107	0		0	0	296664	0		0	0	NULL	NULL	NULL	Medium	run1		List2	A_S.wav	AV_S	0		0	1	296514	150	1	402	296916
Exp2	14	Exp2-14-1	59.939	1.0.0.171	2	right	huchonghui	-1100953368	2.0.10.242	2.0.10.242	10-31-2019	2019-10-31 00:52:59	08:52:59	female	2.0.10.147	104	Blue_C_2.bmp	1111	0		0	0	298933	0		0	0	NULL	NULL	NULL	Medium	run1		List2	Catch.wav	V_S	0		1	1	298783	150		0	0
Exp2	14	Exp2-14-1	59.939	1.0.0.171	2	right	huchonghui	-1100953368	2.0.10.242	2.0.10.242	10-31-2019	2019-10-31 00:52:59	08:52:59	female	2.0.10.147	105	Catch.bmp	1116	0		0	0	301252	0		0	0	NULL	NULL	NULL	Medium	run1	1	List2	A_T.wav	A_T	1	1	1	1	301102	150	1	470	301572
Exp2	14	Exp2-14-1	59.939	1.0.0.171	2	right	huchonghui	-1100953368	2.0.10.242	2.0.10.242	10-31-2019	2019-10-31 00:52:59	08:52:59	female	2.0.10.147	106	Blue_C.bmp	859	0		0	0	303521	0		0	0	NULL	NULL	NULL	Medium	run1		List2	A_S.wav	AV_S	0		0	1	303371	150		0	0
Exp2	14	Exp2-14-1	59.939	1.0.0.171	2	right	huchonghui	-1100953368	2.0.10.242	2.0.10.242	10-31-2019	2019-10-31 00:52:59	08:52:59	female	2.0.10.147	107	Blue_C.bmp	1480	0		0	0	305590	0		0	0	NULL	NULL	NULL	Medium	run1		List2	A_S.wav	AV_S	0		0	1	305440	150		0	0
Exp2	14	Exp2-14-1	59.939	1.0.0.171	2	right	huchonghui	-1100953368	2.0.10.242	2.0.10.242	10-31-2019	2019-10-31 00:52:59	08:52:59	female	2.0.10.147	108	Catch.bmp	1234	0		0	0	308276	0		0	0	NULL	NULL	NULL	Medium	run1	1	List2	A_T.wav	A_T	1	1	0	1	308126	150	1	647	308773
Exp2	14	Exp2-14-1	59.939	1.0.0.171	2	right	huchonghui	-1100953368	2.0.10.242	2.0.10.242	10-31-2019	2019-10-31 00:52:59	08:52:59	female	2.0.10.147	109	Catch.bmp	967	0		0	0	310662	0		0	0	NULL	NULL	NULL	Medium	run1	1	List2	A_T.wav	A_T	1	1	0	1	310512	150	1	517	311029
Exp2	14	Exp2-14-1	59.939	1.0.0.171	2	right	huchonghui	-1100953368	2.0.10.242	2.0.10.242	10-31-2019	2019-10-31 00:52:59	08:52:59	female	2.0.10.147	110	Blue_S_2.bmp	1370	0		0	0	312781	0		0	0	NULL	NULL	NULL	Medium	run1	1	List2	A_T.wav	AV_T	1	1	0	1	312631	150	1	405	313036
Exp2	14	Exp2-14-1	59.939	1.0.0.171	2	right	huchonghui	-1100953368	2.0.10.242	2.0.10.242	10-31-2019	2019-10-31 00:52:59	08:52:59	female	2.0.10.147	111	Catch.bmp	1469	0		1	0	315300	0		0	0	NULL	NULL	NULL	Medium	run1	1	List2	A_T.wav	A_T	1	1	0	1	315150	150	1	1054	316204
Exp2	14	Exp2-14-1	59.939	1.0.0.171	2	right	huchonghui	-1100953368	2.0.10.242	2.0.10.242	10-31-2019	2019-10-31 00:52:59	08:52:59	female	2.0.10.147	112	Red_C.bmp	988	0		0	0	317920	0		0	0	NULL	NULL	NULL	Medium	run1	1	List2	A_T.wav	AV_T	1	1	0	1	317770	150	1	426	318196
Exp2	14	Exp2-14-1	59.939	1.0.0.171	2	right	huchonghui	-1100953368	2.0.10.242	2.0.10.242	10-31-2019	2019-10-31 00:52:59	08:52:59	female	2.0.10.147	113	Blue_S_2.bmp	1561	0		0	0	320055	0		0	0	NULL	NULL	NULL	Medium	run1	1	List2	A_T.wav	AV_T	1	1	0	1	319905	150	1	331	320236
Exp2	14	Exp2-14-1	59.939	1.0.0.171	2	right	huchonghui	-1100953368	2.0.10.242	2.0.10.242	10-31-2019	2019-10-31 00:52:59	08:52:59	female	2.0.10.147	114	Catch.bmp	894	0		0	0	322775	0		0	0	NULL	NULL	NULL	Medium	run1	1	List2	A_T.wav	A_T	1	1	0	1	322625	150	1	611	323236
Exp2	14	Exp2-14-1	59.939	1.0.0.171	2	right	huchonghui	-1100953368	2.0.10.242	2.0.10.242	10-31-2019	2019-10-31 00:52:59	08:52:59	female	2.0.10.147	115	Red_C.bmp	1012	0		0	0	324827	0		0	0	NULL	NULL	NULL	Medium	run1	1	List2	Catch.wav	V_T	1	1	1	1	324677	150	1	415	325092
Exp2	14	Exp2-14-1	59.939	1.0.0.171	2	right	huchonghui	-1100953368	2.0.10.242	2.0.10.242	10-31-2019	2019-10-31 00:52:59	08:52:59	female	2.0.10.147	116	Blue_S_2.bmp	847	0		0	0	326996	0		0	0	NULL	NULL	NULL	Medium	run1	1	List2	A_T.wav	AV_T	1	1	1	1	326846	150	1	374	327220
Exp2	14	Exp2-14-1	59.939	1.0.0.171	2	right	huchonghui	-1100953368	2.0.10.242	2.0.10.242	10-31-2019	2019-10-31 00:52:59	08:52:59	female	2.0.10.147	117	Catch.bmp	1029	0		0	0	328998	0		0	0	NULL	NULL	NULL	Medium	run1		List2	A_S.wav	A_S	0		0	1	328848	150	1	509	329357
Exp2	14	Exp2-14-1	59.939	1.0.0.171	2	right	huchonghui	-1100953368	2.0.10.242	2.0.10.242	10-31-2019	2019-10-31 00:52:59	08:52:59	female	2.0.10.147	118	Red_S_2.bmp	1227	0		0	0	331184	0		0	0	NULL	NULL	NULL	Medium	run1		List2	A_S.wav	AV_S	0		0	1	331034	150	1	474	331508
Exp2	14	Exp2-14-1	59.939	1.0.0.171	2	right	huchonghui	-1100953368	2.0.10.242	2.0.10.242	10-31-2019	2019-10-31 00:52:59	08:52:59	female	2.0.10.147	119	Catch.bmp	1567	0		0	1	333570	0		0	0	NULL	NULL	NULL	Medium	run1	1	List2	A_T.wav	A_T	1	1	1	1	333419	151	1	737	334156
Exp2	14	Exp2-14-1	59.939	1.0.0.171	2	right	huchonghui	-1100953368	2.0.10.242	2.0.10.242	10-31-2019	2019-10-31 00:52:59	08:52:59	female	2.0.10.147	120	Catch.bmp	1469	0		0	0	336289	0		0	0	NULL	NULL	NULL	Medium	run1		List2	A_S.wav	A_S	0		0	1	336139	150		0	0
Exp2	14	Exp2-14-1	59.939	1.0.0.171	2	right	huchonghui	-1100953368	2.0.10.242	2.0.10.242	10-31-2019	2019-10-31 00:52:59	08:52:59	female	2.0.10.147	121	Catch.bmp	1014	0		0	0	338975	0		0	0	NULL	NULL	NULL	Medium	run1	1	List2	A_T.wav	A_T	1	1	0	1	338825	150	1	650	339475
Exp2	14	Exp2-14-1	59.939	1.0.0.171	2	right	huchonghui	-1100953368	2.0.10.242	2.0.10.242	10-31-2019	2019-10-31 00:52:59	08:52:59	female	2.0.10.147	122	Red_S_2.bmp	1243	0		0	0	341144	0		0	0	NULL	NULL	NULL	Medium	run1		List2	A_S.wav	AV_S	0		0	1	340994	150		0	0
Exp2	14	Exp2-14-1	59.939	1.0.0.171	2	right	huchonghui	-1100953368	2.0.10.242	2.0.10.242	10-31-2019	2019-10-31 00:52:59	08:52:59	female	2.0.10.147	123	Red_S_2.bmp	1032	0		0	0	343597	0		0	0	NULL	NULL	NULL	Medium	run1		List2	Catch.wav	V_S	0		0	1	343447	150		0	0
Exp2	14	Exp2-14-1	59.939	1.0.0.171	2	right	huchonghui	-1100953368	2.0.10.242	2.0.10.242	10-31-2019	2019-10-31 00:52:59	08:52:59	female	2.0.10.147	124	Blue_S.bmp	859	0		0	1	345833	0		0	0	NULL	NULL	NULL	Medium	run1	1	List2	A_T.wav	AV_T	1	1	1	1	345682	151	1	569	346251
Exp2	14	Exp2-14-1	59.939	1.0.0.171	2	right	huchonghui	-1100953368	2.0.10.242	2.0.10.242	10-31-2019	2019-10-31 00:52:59	08:52:59	female	2.0.10.147	125	Catch.bmp	1233	0		0	0	347851	0		0	0	NULL	NULL	NULL	Medium	run1	1	List2	A_T.wav	A_T	1	1	0	1	347701	150	1	670	348371
Exp2	14	Exp2-14-1	59.939	1.0.0.171	2	right	huchonghui	-1100953368	2.0.10.242	2.0.10.242	10-31-2019	2019-10-31 00:52:59	08:52:59	female	2.0.10.147	126	Red_C.bmp	1489	0		0	0	350237	0		0	0	NULL	NULL	NULL	Medium	run1	1	List2	A_T.wav	AV_T	1	1	0	1	350087	150	1	516	350603
Exp2	14	Exp2-14-1	59.939	1.0.0.171	2	right	huchonghui	-1100953368	2.0.10.242	2.0.10.242	10-31-2019	2019-10-31 00:52:59	08:52:59	female	2.0.10.147	127	Blue_S_2.bmp	1485	0		0	0	352873	0		0	0	NULL	NULL	NULL	Medium	run1	1	List2	Catch.wav	V_T	1	1	1	1	352723	150	1	696	353419
Exp2	14	Exp2-14-1	59.939	1.0.0.171	2	right	huchonghui	-1100953368	2.0.10.242	2.0.10.242	10-31-2019	2019-10-31 00:52:59	08:52:59	female	2.0.10.147	128	Blue_S.bmp	828	0		0	0	355509	0		0	0	NULL	NULL	NULL	Medium	run1	1	List2	Catch.wav	V_T	1	1	0	1	355359	150	1	860	356219
Exp2	14	Exp2-14-1	59.939	1.0.0.171	2	right	huchonghui	-1100953368	2.0.10.242	2.0.10.242	10-31-2019	2019-10-31 00:52:59	08:52:59	female	2.0.10.147	129	Catch.bmp	1109	0		0	0	357495	0		0	0	NULL	NULL	NULL	Medium	run1	1	List2	A_T.wav	A_T	1	1	0	1	357345	150	1	634	357979
Exp2	14	Exp2-14-1	59.939	1.0.0.171	2	right	huchonghui	-1100953368	2.0.10.242	2.0.10.242	10-31-2019	2019-10-31 00:52:59	08:52:59	female	2.0.10.147	130	Catch.bmp	1559	0		0	0	359764	0		0	0	NULL	NULL	NULL	Medium	run1	1	List2	A_T.wav	A_T	1	1	0	1	359614	150	1	517	360131
Exp2	14	Exp2-14-1	59.939	1.0.0.171	2	right	huchonghui	-1100953368	2.0.10.242	2.0.10.242	10-31-2019	2019-10-31 00:52:59	08:52:59	female	2.0.10.147	131	Blue_C.bmp	1203	0		0	0	362483	0		0	0	NULL	NULL	NULL	Medium	Run1		List2	Catch.wav	V_S	0		1	1	362333	150	1	527	362860
Exp2	14	Exp2-14-1	59.939	1.0.0.171	2	right	huchonghui	-1100953368	2.0.10.242	2.0.10.242	10-31-2019	2019-10-31 00:52:59	08:52:59	female	2.0.10.147	132	Catch.bmp	1426	0		0	0	364836	0		0	0	NULL	NULL	NULL	Medium	run1	1	List2	A_T.wav	A_T	1	1	1	1	364686	150	1	1005	365691
Exp2	14	Exp2-14-1	59.939	1.0.0.171	2	right	huchonghui	-1100953368	2.0.10.242	2.0.10.242	10-31-2019	2019-10-31 00:52:59	08:52:59	female	2.0.10.147	133	Red_S_2.bmp	869	0		0	0	367422	0		0	0	NULL	NULL	NULL	Medium	run1		List2	A_S.wav	AV_S	0		0	1	367272	150		0	0
Exp2	14	Exp2-14-1	59.939	1.0.0.171	2	right	huchonghui	-1100953368	2.0.10.242	2.0.10.242	10-31-2019	2019-10-31 00:52:59	08:52:59	female	2.0.10.147	134	Red_C.bmp	961	0		0	0	369507	0		0	0	NULL	NULL	NULL	Medium	run1	1	List2	Catch.wav	V_T	1	1	1	1	369357	150	1	478	369835
Exp2	14	Exp2-14-1	59.939	1.0.0.171	2	right	huchonghui	-1100953368	2.0.10.242	2.0.10.242	10-31-2019	2019-10-31 00:52:59	08:52:59	female	2.0.10.147	135	Catch.bmp	1424	0		0	0	371626	0		0	0	NULL	NULL	NULL	Medium	run1	1	List2	A_T.wav	A_T	1	1	1	1	371476	150	1	759	372235
Exp2	14	Exp2-14-1	59.939	1.0.0.171	2	right	huchonghui	-1100953368	2.0.10.242	2.0.10.242	10-31-2019	2019-10-31 00:52:59	08:52:59	female	2.0.10.147	136	Red_C.bmp	1578	0		0	0	374212	0		0	0	NULL	NULL	NULL	Medium	run1	1	List2	A_T.wav	AV_T	1	1	0	1	374062	150	1	557	374619
Exp2	14	Exp2-14-1	59.939	1.0.0.171	2	right	huchonghui	-1100953368	2.0.10.242	2.0.10.242	10-31-2019	2019-10-31 00:52:59	08:52:59	female	2.0.10.147	137	Blue_S.bmp	987	0		1	0	376948	0		0	0	NULL	NULL	NULL	Medium	run1	1	List2	A_T.wav	AV_T	1	1	1	1	376798	150	1	693	377491
Exp2	14	Exp2-14-1	59.939	1.0.0.171	2	right	huchonghui	-1100953368	2.0.10.242	2.0.10.242	10-31-2019	2019-10-31 00:52:59	08:52:59	female	2.0.10.147	138	Catch.bmp	1216	0		0	0	379084	0		0	0	NULL	NULL	NULL	Medium	run1	1	List2	A_T.wav	A_T	1	1	0	1	378934	150	1	629	379563
Exp2	14	Exp2-14-1	59.939	1.0.0.171	2	right	huchonghui	-1100953368	2.0.10.242	2.0.10.242	10-31-2019	2019-10-31 00:52:59	08:52:59	female	2.0.10.147	139	Red_C_2.bmp	886	0		0	0	381453	0		0	0	NULL	NULL	NULL	Medium	run1	1	List2	A_T.wav	AV_T	1	1	0	1	381303	150	1	684	381987
Exp2	14	Exp2-14-1	59.939	1.0.0.171	2	right	huchonghui	-1100953368	2.0.10.242	2.0.10.242	10-31-2019	2019-10-31 00:52:59	08:52:59	female	2.0.10.147	140	Blue_C_2.bmp	1573	0		0	0	383489	0		0	0	NULL	NULL	NULL	Medium	run1		List2	Catch.wav	V_S	0		0	2	383339	150		0	0
Exp2	14	Exp2-14-1	59.939	1.0.0.171	2	right	huchonghui	-1100953368	2.0.10.242	2.0.10.242	10-31-2019	2019-10-31 00:52:59	08:52:59	female	2.0.10.147	141	Blue_C.bmp	1010	0		0	0	386275	0		0	0	NULL	NULL	NULL	Medium	Run1		List2	Catch.wav	V_S	0		0	1	386125	150		0	0
Exp2	14	Exp2-14-1	59.939	1.0.0.171	2	right	huchonghui	-1100953368	2.0.10.242	2.0.10.242	10-31-2019	2019-10-31 00:52:59	08:52:59	female	2.0.10.147	142	Catch.bmp	1447	0		0	1	388511	0		0	0	NULL	NULL	NULL	Medium	run1		List2	A_S.wav	A_S	0		1	1	388360	151	1	779	389139
Exp2	14	Exp2-14-1	59.939	1.0.0.171	2	right	huchonghui	-1100953368	2.0.10.242	2.0.10.242	10-31-2019	2019-10-31 00:52:59	08:52:59	female	2.0.10.147	143	Blue_S_2.bmp	1075	0		0	0	391113	0		0	0	NULL	NULL	NULL	Medium	run1	1	List2	A_T.wav	AV_T	1	1	0	1	390963	150	1	592	391555
Exp2	14	Exp2-14-1	59.939	1.0.0.171	2	right	huchonghui	-1100953368	2.0.10.242	2.0.10.242	10-31-2019	2019-10-31 00:52:59	08:52:59	female	2.0.10.147	144	Blue_S.bmp	1068	0		0	0	393349	0		0	0	NULL	NULL	NULL	Medium	run1	1	List2	A_T.wav	AV_T	1	1	0	1	393199	150	1	748	393947
Exp2	14	Exp2-14-1	59.939	1.0.0.171	2	right	huchonghui	-1100953368	2.0.10.242	2.0.10.242	10-31-2019	2019-10-31 00:52:59	08:52:59	female	2.0.10.147	145	Red_C.bmp	1310	0		0	0	395568	0		0	0	NULL	NULL	NULL	Medium	run1	1	List2	A_T.wav	AV_T	1	1	0	1	395418	150	1	649	396067
Exp2	14	Exp2-14-1	59.939	1.0.0.171	2	right	huchonghui	-1100953368	2.0.10.242	2.0.10.242	10-31-2019	2019-10-31 00:52:59	08:52:59	female	2.0.10.147	146	Blue_S.bmp	1049	0		0	0	398037	0		0	0	NULL	NULL	NULL	Medium	run1	1	List2	Catch.wav	V_T	1	1	1	1	397887	150	1	716	398603
Exp2	14	Exp2-14-1	59.939	1.0.0.171	2	right	huchonghui	-1100953368	2.0.10.242	2.0.10.242	10-31-2019	2019-10-31 00:52:59	08:52:59	female	2.0.10.147	147	Catch.bmp	822	0		0	1	400240	0		0	0	NULL	NULL	NULL	Medium	run1		List2	A_S.wav	A_S	0		1	1	400089	151	1	874	400963
Exp2	14	Exp2-14-1	59.939	1.0.0.171	2	right	huchonghui	-1100953368	2.0.10.242	2.0.10.242	10-31-2019	2019-10-31 00:52:59	08:52:59	female	2.0.10.147	148	Red_C_2.bmp	1556	0		0	0	402225	0		0	0	NULL	NULL	NULL	Medium	run1	1	List2	Catch.wav	V_T	1	1	0	1	402075	150	1	496	402571
Exp2	14	Exp2-14-1	59.939	1.0.0.171	2	right	huchonghui	-1100953368	2.0.10.242	2.0.10.242	10-31-2019	2019-10-31 00:52:59	08:52:59	female	2.0.10.147	149	Red_C_2.bmp	1490	0		0	0	404928	0		0	0	NULL	NULL	NULL	Medium	run1	1	List2	Catch.wav	V_T	1	1	0	1	404778	150	1	320	405098
Exp2	14	Exp2-14-1	59.939	1.0.0.171	2	right	huchonghui	-1100953368	2.0.10.242	2.0.10.242	10-31-2019	2019-10-31 00:52:59	08:52:59	female	2.0.10.147	150	Blue_S_2.bmp	1526	0		0	0	407581	0		0	0	NULL	NULL	NULL	Medium	run1	1	List2	Catch.wav	V_T	1	1	0	2	407431	150	1	739	408170
Exp2	14	Exp2-14-1	59.939	1.0.0.171	2	right	huchonghui	-1100953368	2.0.10.242	2.0.10.242	10-31-2019	2019-10-31 00:52:59	08:52:59	female	2.0.10.147	151	Red_C.bmp	886	0		0	0	410267	0		0	0	NULL	NULL	NULL	Medium	run1	1	List2	Catch.wav	V_T	1	1	0	1	410117	150	1	437	410554
Exp2	14	Exp2-14-1	59.939	1.0.0.171	2	right	huchonghui	-1100953368	2.0.10.242	2.0.10.242	10-31-2019	2019-10-31 00:52:59	08:52:59	female	2.0.10.147	152	Red_C_2.bmp	1590	0		0	0	412302	0		0	0	NULL	NULL	NULL	Medium	run1	1	List2	A_T.wav	AV_T	1	1	1	1	412152	150	1	562	412714
Exp2	14	Exp2-14-1	59.939	1.0.0.171	2	right	huchonghui	-1100953368	2.0.10.242	2.0.10.242	10-31-2019	2019-10-31 00:52:59	08:52:59	female	2.0.10.147	153	Red_C.bmp	1511	0		0	0	415055	0		0	0	NULL	NULL	NULL	Medium	run1	1	List2	Catch.wav	V_T	1	1	1	1	414905	150	1	666	415571
Exp2	14	Exp2-14-1	59.939	1.0.0.171	2	right	huchonghui	-1100953368	2.0.10.242	2.0.10.242	10-31-2019	2019-10-31 00:52:59	08:52:59	female	2.0.10.147	154	Red_S.bmp	1396	0		0	0	417725	0		0	0	NULL	NULL	NULL	Medium	run1		List2	Catch.wav	V_S	0		0	2	417575	150	1	323	417898
Exp2	14	Exp2-14-1	59.939	1.0.0.171	2	right	huchonghui	-1100953368	2.0.10.242	2.0.10.242	10-31-2019	2019-10-31 00:52:59	08:52:59	female	2.0.10.147	155	Catch.bmp	963	0		0	0	420277	0		0	0	NULL	NULL	NULL	Medium	run1	1	List2	A_T.wav	A_T	1	1	1	1	420127	150	1	1019	421146
Exp2	14	Exp2-14-1	59.939	1.0.0.171	2	right	huchonghui	-1100953368	2.0.10.242	2.0.10.242	10-31-2019	2019-10-31 00:52:59	08:52:59	female	2.0.10.147	156	Blue_S_2.bmp	869	0		0	0	422396	0		0	0	NULL	NULL	NULL	Medium	run1	1	List2	Catch.wav	V_T	1	1	1	1	422246	150	1	940	423186
Exp2	14	Exp2-14-1	59.939	1.0.0.171	2	right	huchonghui	-1100953368	2.0.10.242	2.0.10.242	10-31-2019	2019-10-31 00:52:59	08:52:59	female	2.0.10.147	157	Blue_S.bmp	1318	0		0	0	424415	0		0	0	NULL	NULL	NULL	Medium	run1	1	List2	A_T.wav	AV_T	1	1	0	1	424265	150	1	346	424611
Exp2	14	Exp2-14-1	59.939	1.0.0.171	2	right	huchonghui	-1100953368	2.0.10.242	2.0.10.242	10-31-2019	2019-10-31 00:52:59	08:52:59	female	2.0.10.147	158	Red_C_2.bmp	1480	0		0	0	426884	0		0	0	NULL	NULL	NULL	Medium	run1	1	List2	A_T.wav	AV_T	1	1	0	1	426734	150	1	308	427042
Exp2	14	Exp2-14-1	59.939	1.0.0.171	2	right	huchonghui	-1100953368	2.0.10.242	2.0.10.242	10-31-2019	2019-10-31 00:52:59	08:52:59	female	2.0.10.147	159	Red_C_2.bmp	1023	0		0	0	429520	0		0	0	NULL	NULL	NULL	Medium	run1	1	List2	Catch.wav	V_T	1	1	1	1	429370	150	1	528	429898
Exp2	14	Exp2-14-1	59.939	1.0.0.171	2	right	huchonghui	-1100953368	2.0.10.242	2.0.10.242	10-31-2019	2019-10-31 00:52:59	08:52:59	female	2.0.10.147	160	Red_C_2.bmp	844	0		0	0	431706	0		0	0	NULL	NULL	NULL	Medium	run1	1	List2	Catch.wav	V_T	1	1	0	1	431556	150	1	382	431938
Exp2	14	Exp2-14-1	59.939	1.0.0.171	2	right	huchonghui	-1100953368	2.0.10.242	2.0.10.242	10-31-2019	2019-10-31 00:52:59	08:52:59	female	2.0.10.147	161	Blue_S.bmp	806	0		0	0	433708	0		0	0	NULL	NULL	NULL	Medium	run1	1	List2	A_T.wav	AV_T	1	1	1	1	433558	150	1	676	434234
Exp2	14	Exp2-14-1	59.939	1.0.0.171	2	right	huchonghui	-1100953368	2.0.10.242	2.0.10.242	10-31-2019	2019-10-31 00:52:59	08:52:59	female	2.0.10.147	162	Red_C_2.bmp	1582	0		0	0	435677	0		0	0	NULL	NULL	NULL	Medium	run1	1	List2	A_T.wav	AV_T	1	1	0	1	435527	150	1	275	435802
Exp2	14	Exp2-14-1	59.939	1.0.0.171	2	right	huchonghui	-1100953368	2.0.10.242	2.0.10.242	10-31-2019	2019-10-31 00:52:59	08:52:59	female	2.0.10.147	163	Catch.bmp	1023	0		0	0	438413	0		0	0	NULL	NULL	NULL	Medium	run1	1	List2	A_T.wav	A_T	1	1	0	1	438263	150	1	1011	439274
Exp2	14	Exp2-14-1	59.939	1.0.0.171	2	right	huchonghui	-1100953368	2.0.10.242	2.0.10.242	10-31-2019	2019-10-31 00:52:59	08:52:59	female	2.0.10.147	164	Blue_C.bmp	1160	0		0	0	440599	0		0	0	NULL	NULL	NULL	Medium	run1		List2	A_S.wav	AV_S	0		0	1	440449	150	1	409	440858
Exp2	14	Exp2-14-1	59.939	1.0.0.171	2	right	huchonghui	-1100953368	2.0.10.242	2.0.10.242	10-31-2019	2019-10-31 00:52:59	08:52:59	female	2.0.10.147	165	Red_C.bmp	1420	0		0	0	442918	0		0	0	NULL	NULL	NULL	Medium	run1	1	List2	A_T.wav	AV_T	1	1	0	1	442768	150	1	594	443362
Exp2	14	Exp2-14-1	59.939	1.0.0.171	2	right	huchonghui	-1100953368	2.0.10.242	2.0.10.242	10-31-2019	2019-10-31 00:52:59	08:52:59	female	2.0.10.147	166	Catch.bmp	1161	0		0	0	445487	0		0	0	NULL	NULL	NULL	Medium	run1	1	List2	A_T.wav	A_T	1	1	0	1	445337	150	1	657	445994
Exp2	14	Exp2-14-1	59.939	1.0.0.171	2	right	huchonghui	-1100953368	2.0.10.242	2.0.10.242	10-31-2019	2019-10-31 00:52:59	08:52:59	female	2.0.10.147	167	Blue_C_2.bmp	1415	0		0	0	447806	0		0	0	NULL	NULL	NULL	Medium	run1		List2	A_S.wav	AV_S	0		0	1	447656	150	1	442	448098
Exp2	14	Exp2-14-1	59.939	1.0.0.171	2	right	huchonghui	-1100953368	2.0.10.242	2.0.10.242	10-31-2019	2019-10-31 00:52:59	08:52:59	female	2.0.10.147	168	Blue_S_2.bmp	1123	0		0	1	450376	0		0	0	NULL	NULL	NULL	Medium	run1	1	List2	A_T.wav	AV_T	1	1	1	1	450225	151	1	465	450690
Exp2	14	Exp2-14-1	59.939	1.0.0.171	2	right	huchonghui	-1100953368	2.0.10.242	2.0.10.242	10-31-2019	2019-10-31 00:52:59	08:52:59	female	2.0.10.147	169	Red_C.bmp	934	0		0	0	452661	0		0	0	NULL	NULL	NULL	Medium	run1	1	List2	Catch.wav	V_T	1	1	1	1	452511	150	1	451	452962
Exp2	14	Exp2-14-1	59.939	1.0.0.171	2	right	huchonghui	-1100953368	2.0.10.242	2.0.10.242	10-31-2019	2019-10-31 00:52:59	08:52:59	female	2.0.10.147	170	Blue_S.bmp	808	0		0	0	454747	0		0	0	NULL	NULL	NULL	Medium	run1	1	List2	Catch.wav	V_T	1	1	0	1	454597	150	1	349	454946
Exp2	14	Exp2-14-1	59.939	1.0.0.171	2	right	huchonghui	-1100953368	2.0.10.242	2.0.10.242	10-31-2019	2019-10-31 00:52:59	08:52:59	female	2.0.10.147	171	Catch.bmp	983	0		0	0	456716	0		0	0	NULL	NULL	NULL	Medium	run1		List2	A_S.wav	A_S	0		0	2	456566	150	1	1117	457683
Exp2	14	Exp2-14-1	59.939	1.0.0.171	2	right	huchonghui	-1100953368	2.0.10.242	2.0.10.242	10-31-2019	2019-10-31 00:52:59	08:52:59	female	2.0.10.147	172	Blue_C_2.bmp	929	0		0	0	458901	0		0	0	NULL	NULL	NULL	Medium	run1		List2	A_S.wav	AV_S	0		0	1	458751	150	1	459	459210
Exp2	14	Exp2-14-1	59.939	1.0.0.171	2	right	huchonghui	-1100953368	2.0.10.242	2.0.10.242	10-31-2019	2019-10-31 00:52:59	08:52:59	female	2.0.10.147	173	Blue_S_2.bmp	1447	0		0	0	460987	0		0	0	NULL	NULL	NULL	Medium	run1	1	List2	A_T.wav	AV_T	1	1	0	1	460837	150	1	445	461282
Exp2	14	Exp2-14-1	59.939	1.0.0.171	2	right	huchonghui	-1100953368	2.0.10.242	2.0.10.242	10-31-2019	2019-10-31 00:52:59	08:52:59	female	2.0.10.147	174	Blue_S_2.bmp	1492	0		0	1	463590	0		0	0	NULL	NULL	NULL	Medium	run1	1	List2	Catch.wav	V_T	1	1	1	1	463439	151	1	555	463994
Exp2	14	Exp2-14-1	59.939	1.0.0.171	2	right	huchonghui	-1100953368	2.0.10.242	2.0.10.242	10-31-2019	2019-10-31 00:52:59	08:52:59	female	2.0.10.147	175	Catch.bmp	1143	0		0	0	466242	0		0	0	NULL	NULL	NULL	Medium	run1	1	List2	A_T.wav	A_T	1	1	1	1	466092	150	1	1094	467186
Exp2	14	Exp2-14-1	59.939	1.0.0.171	2	right	huchonghui	-1100953368	2.0.10.242	2.0.10.242	10-31-2019	2019-10-31 00:52:59	08:52:59	female	2.0.10.147	176	Red_S.bmp	1082	0		0	0	468545	0		0	0	NULL	NULL	NULL	Medium	run1		List2	A_S.wav	AV_S	0		0	1	468395	150	1	359	468754
Exp2	14	Exp2-14-1	59.939	1.0.0.171	2	right	huchonghui	-1100953368	2.0.10.242	2.0.10.242	10-31-2019	2019-10-31 00:52:59	08:52:59	female	2.0.10.147	177	Blue_S.bmp	1295	0		1	0	470780	0		0	0	NULL	NULL	NULL	Medium	run1	1	List2	A_T.wav	AV_T	1	1	0	1	470630	150	1	740	471370
Exp2	14	Exp2-14-1	59.939	1.0.0.171	2	right	huchonghui	-1100953368	2.0.10.242	2.0.10.242	10-31-2019	2019-10-31 00:52:59	08:52:59	female	2.0.10.147	178	Catch.bmp	1254	0		0	0	473233	0		0	0	NULL	NULL	NULL	Medium	run1		List2	A_S.wav	A_S	0		0	1	473083	150		0	0
Exp2	14	Exp2-14-1	59.939	1.0.0.171	2	right	huchonghui	-1100953368	2.0.10.242	2.0.10.242	10-31-2019	2019-10-31 00:52:59	08:52:59	female	2.0.10.147	179	Red_C.bmp	1167	0		0	0	475702	0		0	0	NULL	NULL	NULL	Medium	run1	1	List2	A_T.wav	AV_T	1	1	0	1	475552	150	1	425	475977
Exp2	14	Exp2-14-1	59.939	1.0.0.171	2	right	huchonghui	-1100953368	2.0.10.242	2.0.10.242	10-31-2019	2019-10-31 00:52:59	08:52:59	female	2.0.10.147	180	Blue_S.bmp	823	0		0	0	478021	0		0	0	NULL	NULL	NULL	Medium	run1	1	List2	A_T.wav	AV_T	1	1	0	1	477871	150	1	554	478425
Exp2	14	Exp2-14-1	59.939	1.0.0.171	2	right	huchonghui	-1100953368	2.0.10.242	2.0.10.242	10-31-2019	2019-10-31 00:52:59	08:52:59	female	2.0.10.147	181	Blue_S.bmp	1394	0		0	0	480007	1401		0	0	NULL	NULL	NULL	Medium	run1	1	List2	A_T.wav	AV_T	1	1	0	1	479857	150	1	537	480394
Exp2	14	Exp2-14-1	59.939	1.0.0.171	2	right	huchonghui	-1100953368	2.0.10.242	2.0.10.242	10-31-2019	2019-10-31 00:52:59	08:52:59	female	2.0.10.147	182	Catch.bmp	1515	0		0	1	499094	0		0	0	NULL	NULL	NULL	Medium	run1	1	List2	A_T.wav	A_T	1	1	1	1	498943	151	1	882	499825
Exp2	14	Exp2-14-1	59.939	1.0.0.171	2	right	huchonghui	-1100953368	2.0.10.242	2.0.10.242	10-31-2019	2019-10-31 00:52:59	08:52:59	female	2.0.10.147	183	Catch.bmp	1158	0		0	0	501763	0		0	0	NULL	NULL	NULL	Medium	run1	1	List2	A_T.wav	A_T	1	1	0	1	501613	150	1	628	502241
Exp2	14	Exp2-14-1	59.939	1.0.0.171	2	right	huchonghui	-1100953368	2.0.10.242	2.0.10.242	10-31-2019	2019-10-31 00:52:59	08:52:59	female	2.0.10.147	184	Blue_S_2.bmp	950	0		0	0	504082	0		0	0	NULL	NULL	NULL	Medium	run1	1	List2	Catch.wav	V_T	1	1	0	1	503932	150	1	565	504497
Exp2	14	Exp2-14-1	59.939	1.0.0.171	2	right	huchonghui	-1100953368	2.0.10.242	2.0.10.242	10-31-2019	2019-10-31 00:52:59	08:52:59	female	2.0.10.147	185	Catch.bmp	916	0		0	0	506184	0		0	0	NULL	NULL	NULL	Medium	run1	1	List2	A_T.wav	A_T	1	1	1	1	506034	150	1	783	506817
Exp2	14	Exp2-14-1	59.939	1.0.0.171	2	right	huchonghui	-1100953368	2.0.10.242	2.0.10.242	10-31-2019	2019-10-31 00:52:59	08:52:59	female	2.0.10.147	186	Catch.bmp	1543	0		0	0	508253	0		0	0	NULL	NULL	NULL	Medium	run1	1	List2	A_T.wav	A_T	1	1	0	1	508103	150	1	650	508753
Exp2	14	Exp2-14-1	59.939	1.0.0.171	2	right	huchonghui	-1100953368	2.0.10.242	2.0.10.242	10-31-2019	2019-10-31 00:52:59	08:52:59	female	2.0.10.147	187	Catch.bmp	1148	0		0	0	510956	0		0	0	NULL	NULL	NULL	Medium	run1		List2	A_S.wav	A_S	0		0	1	510806	150		0	0
Exp2	14	Exp2-14-1	59.939	1.0.0.171	2	right	huchonghui	-1100953368	2.0.10.242	2.0.10.242	10-31-2019	2019-10-31 00:52:59	08:52:59	female	2.0.10.147	188	Blue_S.bmp	874	0		1	0	513308	0		0	0	NULL	NULL	NULL	Medium	run1	1	List2	Catch.wav	V_T	1	1	1	1	513158	150	1	628	513786
Exp2	14	Exp2-14-1	59.939	1.0.0.171	2	right	huchonghui	-1100953368	2.0.10.242	2.0.10.242	10-31-2019	2019-10-31 00:52:59	08:52:59	female	2.0.10.147	189	Red_C.bmp	1034	0		0	0	515344	0		0	0	NULL	NULL	NULL	Medium	run1	1	List2	Catch.wav	V_T	1	1	0	1	515194	150	1	448	515642
Exp2	14	Exp2-14-1	59.939	1.0.0.171	2	right	huchonghui	-1100953368	2.0.10.242	2.0.10.242	10-31-2019	2019-10-31 00:52:59	08:52:59	female	2.0.10.147	190	Catch.bmp	1104	0		0	1	517530	0		0	0	NULL	NULL	NULL	Medium	run1	1	List2	A_T.wav	A_T	1	1	1	1	517379	151	1	678	518057
Exp2	14	Exp2-14-1	59.939	1.0.0.171	2	right	huchonghui	-1100953368	2.0.10.242	2.0.10.242	10-31-2019	2019-10-31 00:52:59	08:52:59	female	2.0.10.147	191	Blue_S_2.bmp	1464	0		0	0	519782	0		0	0	NULL	NULL	NULL	Medium	run1	1	List2	Catch.wav	V_T	1	1	0	1	519632	150	1	481	520113
Exp2	14	Exp2-14-1	59.939	1.0.0.171	2	right	huchonghui	-1100953368	2.0.10.242	2.0.10.242	10-31-2019	2019-10-31 00:52:59	08:52:59	female	2.0.10.147	192	Red_C_2.bmp	1421	0		0	0	522401	0		0	0	NULL	NULL	NULL	Medium	run1	1	List2	Catch.wav	V_T	1	1	0	1	522251	150	1	502	522753
Exp2	14	Exp2-14-1	59.939	1.0.0.171	2	right	huchonghui	-1100953368	2.0.10.242	2.0.10.242	10-31-2019	2019-10-31 00:52:59	08:52:59	female	2.0.10.147	193	Red_C_2.bmp	1218	0		0	0	524971	0		0	0	NULL	NULL	NULL	Medium	run1	1	List2	Catch.wav	V_T	1	1	0	2	524821	150	1	492	525313
Exp2	14	Exp2-14-1	59.939	1.0.0.171	2	right	huchonghui	-1100953368	2.0.10.242	2.0.10.242	10-31-2019	2019-10-31 00:52:59	08:52:59	female	2.0.10.147	194	Red_C_2.bmp	966	0		0	0	527340	0		0	0	NULL	NULL	NULL	Medium	run1	1	List2	A_T.wav	AV_T	1	1	1	1	527190	150	1	363	527553
Exp2	14	Exp2-14-1	59.939	1.0.0.171	2	right	huchonghui	-1100953368	2.0.10.242	2.0.10.242	10-31-2019	2019-10-31 00:52:59	08:52:59	female	2.0.10.147	195	Red_C.bmp	1184	0		0	0	529459	0		0	0	NULL	NULL	NULL	Medium	run1	1	List2	A_T.wav	AV_T	1	1	0	1	529309	150	1	364	529673
Exp2	14	Exp2-14-1	59.939	1.0.0.171	2	right	huchonghui	-1100953368	2.0.10.242	2.0.10.242	10-31-2019	2019-10-31 00:52:59	08:52:59	female	2.0.10.147	196	Blue_S.bmp	1204	0		0	1	531795	0		0	0	NULL	NULL	NULL	Medium	run1	1	List2	A_T.wav	AV_T	1	1	1	1	531644	151	1	541	532185
Exp2	14	Exp2-14-1	59.939	1.0.0.171	2	right	huchonghui	-1100953368	2.0.10.242	2.0.10.242	10-31-2019	2019-10-31 00:52:59	08:52:59	female	2.0.10.147	197	Blue_S.bmp	1326	0		0	0	534147	0		0	0	NULL	NULL	NULL	Medium	run1	1	List2	A_T.wav	AV_T	1	1	0	1	533997	150	1	597	534594
Exp2	14	Exp2-14-1	59.939	1.0.0.171	2	right	huchonghui	-1100953368	2.0.10.242	2.0.10.242	10-31-2019	2019-10-31 00:52:59	08:52:59	female	2.0.10.147	198	Blue_S.bmp	927	0		0	0	536633	0		0	0	NULL	NULL	NULL	Medium	run1	1	List2	Catch.wav	V_T	1	1	0	1	536483	150	1	494	536977
Exp2	14	Exp2-14-1	59.939	1.0.0.171	2	right	huchonghui	-1100953368	2.0.10.242	2.0.10.242	10-31-2019	2019-10-31 00:52:59	08:52:59	female	2.0.10.147	199	Blue_S_2.bmp	1279	0		1	0	538718	0		0	0	NULL	NULL	NULL	Medium	run1	1	List2	Catch.wav	V_T	1	1	0	1	538568	150	1	521	539089
Exp2	14	Exp2-14-1	59.939	1.0.0.171	2	right	huchonghui	-1100953368	2.0.10.242	2.0.10.242	10-31-2019	2019-10-31 00:52:59	08:52:59	female	2.0.10.147	200	Red_C_2.bmp	1407	0		0	0	541154	0		0	0	NULL	NULL	NULL	Medium	run1	1	List2	A_T.wav	AV_T	1	1	1	1	541004	150	1	364	541368
Exp2	14	Exp2-14-1	59.939	1.0.0.171	2	right	huchonghui	-1100953368	2.0.10.242	2.0.10.242	10-31-2019	2019-10-31 00:52:59	08:52:59	female	2.0.10.147	201	Red_S_2.bmp	1548	0		0	0	543724	0		0	0	NULL	NULL	NULL	Medium	run1		List2	Catch.wav	V_S	0		0	1	543574	150		0	0
Exp2	14	Exp2-14-1	59.939	1.0.0.171	2	right	huchonghui	-1100953368	2.0.10.242	2.0.10.242	10-31-2019	2019-10-31 00:52:59	08:52:59	female	2.0.10.147	202	Red_C_2.bmp	1566	0		0	1	546477	0		0	0	NULL	NULL	NULL	Medium	run1	1	List2	A_T.wav	AV_T	1	1	1	1	546326	151	1	620	546946
Exp2	14	Exp2-14-1	59.939	1.0.0.171	2	right	huchonghui	-1100953368	2.0.10.242	2.0.10.242	10-31-2019	2019-10-31 00:52:59	08:52:59	female	2.0.10.147	203	Blue_S_2.bmp	849	0		0	0	549196	0		0	0	NULL	NULL	NULL	Medium	run1	1	List2	A_T.wav	AV_T	1	1	0	1	549046	150	1	666	549712
Exp2	14	Exp2-14-1	59.939	1.0.0.171	2	right	huchonghui	-1100953368	2.0.10.242	2.0.10.242	10-31-2019	2019-10-31 00:52:59	08:52:59	female	2.0.10.147	204	Catch.bmp	1326	0		0	0	551198	0		0	0	NULL	NULL	NULL	Medium	run1	1	List2	A_T.wav	A_T	1	1	0	1	551048	150	1	904	551952
Exp2	14	Exp2-14-1	59.939	1.0.0.171	2	right	huchonghui	-1100953368	2.0.10.242	2.0.10.242	10-31-2019	2019-10-31 00:52:59	08:52:59	female	2.0.10.147	205	Catch.bmp	866	0		0	0	553684	0		0	0	NULL	NULL	NULL	Medium	run1	1	List2	A_T.wav	A_T	1	1	0	1	553534	150	1	522	554056
Exp2	14	Exp2-14-1	59.939	1.0.0.171	2	right	huchonghui	-1100953368	2.0.10.242	2.0.10.242	10-31-2019	2019-10-31 00:52:59	08:52:59	female	2.0.10.147	206	Catch.bmp	1518	0		0	0	555703	0		0	0	NULL	NULL	NULL	Medium	run1		List2	A_S.wav	A_S	0		0	1	555553	150		0	0
Exp2	14	Exp2-14-1	59.939	1.0.0.171	2	right	huchonghui	-1100953368	2.0.10.242	2.0.10.242	10-31-2019	2019-10-31 00:52:59	08:52:59	female	2.0.10.147	207	Blue_C.bmp	821	0		0	0	558439	0		0	0	NULL	NULL	NULL	Medium	Run1		List2	Catch.wav	V_S	0		1	1	558289	150	1	567	558856
Exp2	14	Exp2-14-1	59.939	1.0.0.171	2	right	huchonghui	-1100953368	2.0.10.242	2.0.10.242	10-31-2019	2019-10-31 00:52:59	08:52:59	female	2.0.10.147	208	Red_C_2.bmp	917	0		0	0	560408	0		0	0	NULL	NULL	NULL	Medium	run1	1	List2	Catch.wav	V_T	1	1	0	1	560258	150	1	782	561040
Exp2	14	Exp2-14-1	59.939	1.0.0.171	2	right	huchonghui	-1100953368	2.0.10.242	2.0.10.242	10-31-2019	2019-10-31 00:52:59	08:52:59	female	2.0.10.147	209	Red_C_2.bmp	1428	0		0	0	562477	0		0	0	NULL	NULL	NULL	Medium	run1	1	List2	Catch.wav	V_T	1	1	0	1	562327	150	1	529	562856
Exp2	14	Exp2-14-1	59.939	1.0.0.171	2	right	huchonghui	-1100953368	2.0.10.242	2.0.10.242	10-31-2019	2019-10-31 00:52:59	08:52:59	female	2.0.10.147	210	Red_C.bmp	1373	0		0	0	565063	0		0	0	NULL	NULL	NULL	Medium	run1	1	List2	Catch.wav	V_T	1	1	0	1	564913	150	1	423	565336
Exp2	14	Exp2-14-1	59.939	1.0.0.171	2	right	huchonghui	-1100953368	2.0.10.242	2.0.10.242	10-31-2019	2019-10-31 00:52:59	08:52:59	female	2.0.10.147	211	Blue_S.bmp	1263	0		0	0	567599	0		0	0	NULL	NULL	NULL	Medium	run1	1	List2	Catch.wav	V_T	1	1	0	1	567449	150	1	743	568192
Exp2	14	Exp2-14-1	59.939	1.0.0.171	2	right	huchonghui	-1100953368	2.0.10.242	2.0.10.242	10-31-2019	2019-10-31 00:52:59	08:52:59	female	2.0.10.147	212	Blue_S.bmp	1318	0		0	0	570018	0		0	0	NULL	NULL	NULL	Medium	run1	1	List2	Catch.wav	V_T	1	1	0	1	569868	150	1	469	570337
Exp2	14	Exp2-14-1	59.939	1.0.0.171	2	right	huchonghui	-1100953368	2.0.10.242	2.0.10.242	10-31-2019	2019-10-31 00:52:59	08:52:59	female	2.0.10.147	213	Catch.bmp	862	0		0	0	572487	0		0	0	NULL	NULL	NULL	Medium	run1	1	List2	A_T.wav	A_T	1	1	1	1	572337	150	1	751	573088
Exp2	14	Exp2-14-1	59.939	1.0.0.171	2	right	huchonghui	-1100953368	2.0.10.242	2.0.10.242	10-31-2019	2019-10-31 00:52:59	08:52:59	female	2.0.10.147	214	Catch.bmp	933	0		0	0	574506	0		0	0	NULL	NULL	NULL	Medium	run1		List2	A_S.wav	A_S	0		0	1	574356	150		0	0
Exp2	14	Exp2-14-1	59.939	1.0.0.171	2	right	huchonghui	-1100953368	2.0.10.242	2.0.10.242	10-31-2019	2019-10-31 00:52:59	08:52:59	female	2.0.10.147	215	Red_S_2.bmp	1082	0		0	0	576658	0		0	0	NULL	NULL	NULL	Medium	run1		List2	A_S.wav	AV_S	0		0	1	576508	150		0	0
Exp2	14	Exp2-14-1	59.939	1.0.0.171	2	right	huchonghui	-1100953368	2.0.10.242	2.0.10.242	10-31-2019	2019-10-31 00:52:59	08:52:59	female	2.0.10.147	216	Catch.bmp	1275	0		0	0	578944	0		0	0	NULL	NULL	NULL	Medium	run1	1	List2	A_T.wav	A_T	1	1	0	1	578794	150	1	702	579496
Exp2	14	Exp2-14-1	59.939	1.0.0.171	2	right	huchonghui	-1100953368	2.0.10.242	2.0.10.242	10-31-2019	2019-10-31 00:52:59	08:52:59	female	2.0.10.147	217	Red_C_2.bmp	1017	0		0	0	581380	0		0	0	NULL	NULL	NULL	Medium	run1	1	List2	Catch.wav	V_T	1	1	0	1	581230	150	1	442	581672
Exp2	14	Exp2-14-1	59.939	1.0.0.171	2	right	huchonghui	-1100953368	2.0.10.242	2.0.10.242	10-31-2019	2019-10-31 00:52:59	08:52:59	female	2.0.10.147	218	Red_S.bmp	1557	0		0	0	583549	0		0	0	NULL	NULL	NULL	Medium	run1		List2	A_S.wav	AV_S	0		1	1	583399	150		0	0
Exp2	14	Exp2-14-1	59.939	1.0.0.171	2	right	huchonghui	-1100953368	2.0.10.242	2.0.10.242	10-31-2019	2019-10-31 00:52:59	08:52:59	female	2.0.10.147	219	Blue_S.bmp	962	0		0	0	586335	0		0	0	NULL	NULL	NULL	Medium	run1	1	List2	Catch.wav	V_T	1	1	0	1	586185	150	1	728	586913
Exp2	14	Exp2-14-1	59.939	1.0.0.171	2	right	huchonghui	-1100953368	2.0.10.242	2.0.10.242	10-31-2019	2019-10-31 00:52:59	08:52:59	female	2.0.10.147	220	Catch.bmp	1314	0		0	0	588454	0		0	0	NULL	NULL	NULL	Medium	run1	1	List2	A_T.wav	A_T	1	1	1	1	588304	150	1	1168	589472
Exp2	14	Exp2-14-1	59.939	1.0.0.171	2	right	huchonghui	-1100953368	2.0.10.242	2.0.10.242	10-31-2019	2019-10-31 00:52:59	08:52:59	female	2.0.10.147	221	Red_C.bmp	1310	0		0	0	590923	0		0	0	NULL	NULL	NULL	Medium	run1	1	List2	Catch.wav	V_T	1	1	1	1	590773	150	1	355	591128
Exp2	14	Exp2-14-1	59.939	1.0.0.171	2	right	huchonghui	-1100953368	2.0.10.242	2.0.10.242	10-31-2019	2019-10-31 00:52:59	08:52:59	female	2.0.10.147	222	Catch.bmp	1198	0		0	1	593393	0		0	0	NULL	NULL	NULL	Medium	run1	1	List2	A_T.wav	A_T	1	1	1	1	593242	151	1	550	593792
Exp2	14	Exp2-14-1	59.939	1.0.0.171	2	right	huchonghui	-1100953368	2.0.10.242	2.0.10.242	10-31-2019	2019-10-31 00:52:59	08:52:59	female	2.0.10.147	223	Catch.bmp	1158	0		0	0	595745	0		0	0	NULL	NULL	NULL	Medium	run1	1	List2	A_T.wav	A_T	1	1	0	1	595595	150	1	701	596296
Exp2	14	Exp2-14-1	59.939	1.0.0.171	2	right	huchonghui	-1100953368	2.0.10.242	2.0.10.242	10-31-2019	2019-10-31 00:52:59	08:52:59	female	2.0.10.147	224	Catch.bmp	926	0		0	0	598064	0		0	0	NULL	NULL	NULL	Medium	run1	1	List2	A_T.wav	A_T	1	1	0	1	597914	150	1	726	598640
Exp2	14	Exp2-14-1	59.939	1.0.0.171	2	right	huchonghui	-1100953368	2.0.10.242	2.0.10.242	10-31-2019	2019-10-31 00:52:59	08:52:59	female	2.0.10.147	225	Red_C.bmp	1470	0		0	0	600150	0		0	0	NULL	NULL	NULL	Medium	run1	1	List2	A_T.wav	AV_T	1	1	0	2	600000	150	1	544	600544
Exp2	14	Exp2-14-1	59.939	1.0.0.171	2	right	huchonghui	-1100953368	2.0.10.242	2.0.10.242	10-31-2019	2019-10-31 00:52:59	08:52:59	female	2.0.10.147	226	Catch.bmp	1399	0		0	0	602769	0		0	0	NULL	NULL	NULL	Medium	run1	1	List2	A_T.wav	A_T	1	1	0	1	602619	150	1	517	603136
Exp2	14	Exp2-14-1	59.939	1.0.0.171	2	right	huchonghui	-1100953368	2.0.10.242	2.0.10.242	10-31-2019	2019-10-31 00:52:59	08:52:59	female	2.0.10.147	227	Red_C_2.bmp	976	0		0	0	605322	0		0	0	NULL	NULL	NULL	Medium	run1	1	List2	A_T.wav	AV_T	1	1	0	1	605172	150	1	428	605600
Exp2	14	Exp2-14-1	59.939	1.0.0.171	2	right	huchonghui	-1100953368	2.0.10.242	2.0.10.242	10-31-2019	2019-10-31 00:52:59	08:52:59	female	2.0.10.147	228	Red_C_2.bmp	1405	0		0	0	607457	0		0	0	NULL	NULL	NULL	Medium	run1	1	List2	A_T.wav	AV_T	1	1	0	1	607307	150	1	324	607631
Exp2	14	Exp2-14-1	59.939	1.0.0.171	2	right	huchonghui	-1100953368	2.0.10.242	2.0.10.242	10-31-2019	2019-10-31 00:52:59	08:52:59	female	2.0.10.147	229	Red_C_2.bmp	1574	0		0	0	610010	0		0	0	NULL	NULL	NULL	Medium	run1	1	List2	Catch.wav	V_T	1	1	0	1	609860	150	1	587	610447
Exp2	14	Exp2-14-1	59.939	1.0.0.171	2	right	huchonghui	-1100953368	2.0.10.242	2.0.10.242	10-31-2019	2019-10-31 00:52:59	08:52:59	female	2.0.10.147	230	Catch.bmp	1469	0		0	0	612746	0		0	0	NULL	NULL	NULL	Medium	run1	1	List2	A_T.wav	A_T	1	1	1	1	612596	150	1	603	613199
Exp2	14	Exp2-14-1	59.939	1.0.0.171	2	right	huchonghui	-1100953368	2.0.10.242	2.0.10.242	10-31-2019	2019-10-31 00:52:59	08:52:59	female	2.0.10.147	231	Blue_S_2.bmp	1333	0		0	0	615366	0		0	0	NULL	NULL	NULL	Medium	run1	1	List2	Catch.wav	V_T	1	1	0	2	615216	150	1	511	615727
Exp2	14	Exp2-14-1	59.939	1.0.0.171	2	right	huchonghui	-1100953368	2.0.10.242	2.0.10.242	10-31-2019	2019-10-31 00:52:59	08:52:59	female	2.0.10.147	232	Red_S.bmp	827	0		0	1	617852	0		0	0	NULL	NULL	NULL	Medium	run1		List2	A_S.wav	AV_S	0		1	1	617701	151	1	490	618191
Exp2	14	Exp2-14-1	59.939	1.0.0.171	2	right	huchonghui	-1100953368	2.0.10.242	2.0.10.242	10-31-2019	2019-10-31 00:52:59	08:52:59	female	2.0.10.147	233	Blue_S.bmp	1162	0		0	0	619837	0		0	0	NULL	NULL	NULL	Medium	run1	1	List2	A_T.wav	AV_T	1	1	0	1	619687	150	1	648	620335
Exp2	14	Exp2-14-1	59.939	1.0.0.171	2	right	huchonghui	-1100953368	2.0.10.242	2.0.10.242	10-31-2019	2019-10-31 00:52:59	08:52:59	female	2.0.10.147	234	Red_C_2.bmp	1250	0		0	0	622156	0		0	0	NULL	NULL	NULL	Medium	run1	1	List2	Catch.wav	V_T	1	1	0	1	622006	150	1	601	622607
Exp2	14	Exp2-14-1	59.939	1.0.0.171	2	right	huchonghui	-1100953368	2.0.10.242	2.0.10.242	10-31-2019	2019-10-31 00:52:59	08:52:59	female	2.0.10.147	235	Red_C.bmp	1398	0		0	1	624559	0		0	0	NULL	NULL	NULL	Medium	run1	1	List2	A_T.wav	AV_T	1	1	1	1	624408	151	1	575	624983
Exp2	14	Exp2-14-1	59.939	1.0.0.171	2	right	huchonghui	-1100953368	2.0.10.242	2.0.10.242	10-31-2019	2019-10-31 00:52:59	08:52:59	female	2.0.10.147	236	Blue_S_2.bmp	1519	0		0	0	627111	0		0	0	NULL	NULL	NULL	Medium	run1	1	List2	A_T.wav	AV_T	1	1	0	1	626961	150	1	622	627583
Exp2	14	Exp2-14-1	59.939	1.0.0.171	2	right	huchonghui	-1100953368	2.0.10.242	2.0.10.242	10-31-2019	2019-10-31 00:52:59	08:52:59	female	2.0.10.147	237	Catch.bmp	1576	0		0	0	629781	0		0	0	NULL	NULL	NULL	Medium	run1	1	List2	A_T.wav	A_T	1	1	0	1	629631	150	1	680	630311
Exp2	14	Exp2-14-1	59.939	1.0.0.171	2	right	huchonghui	-1100953368	2.0.10.242	2.0.10.242	10-31-2019	2019-10-31 00:52:59	08:52:59	female	2.0.10.147	238	Blue_C_2.bmp	1251	0		0	0	632517	0		0	0	NULL	NULL	NULL	Medium	run1		List2	Catch.wav	V_S	0		0	1	632367	150	1	544	632911
Exp2	14	Exp2-14-1	59.939	1.0.0.171	2	right	huchonghui	-1100953368	2.0.10.242	2.0.10.242	10-31-2019	2019-10-31 00:52:59	08:52:59	female	2.0.10.147	239	Blue_S_2.bmp	1032	0		0	1	634920	0		0	0	NULL	NULL	NULL	Medium	run1	1	List2	Catch.wav	V_T	1	1	0	1	634769	151	1	478	635247
Exp2	14	Exp2-14-1	59.939	1.0.0.171	2	right	huchonghui	-1100953368	2.0.10.242	2.0.10.242	10-31-2019	2019-10-31 00:52:59	08:52:59	female	2.0.10.147	240	Catch.bmp	1474	0		0	0	637105	0		0	0	NULL	NULL	NULL	Medium	run1	1	List2	A_T.wav	A_T	1	1	1	1	636955	150	1	556	637511
Exp2	14	Exp2-14-1	59.939	1.0.0.171	2	right	huchonghui	-1100953368	2.0.10.242	2.0.10.242	10-31-2019	2019-10-31 00:52:59	08:52:59	female	2.0.10.147	241	Blue_S.bmp	1547	0		0	0	639741	0		0	0	NULL	NULL	NULL	Medium	run1	1	List2	Catch.wav	V_T	1	1	1	1	639591	150	1	873	640464
Exp2	14	Exp2-14-1	59.939	1.0.0.171	2	right	huchonghui	-1100953368	2.0.10.242	2.0.10.242	10-31-2019	2019-10-31 00:52:59	08:52:59	female	2.0.10.147	242	Blue_S.bmp	959	0		0	0	642444	0		0	0	NULL	NULL	NULL	Medium	run1	1	List2	Catch.wav	V_T	1	1	0	1	642294	150	1	346	642640
Exp2	14	Exp2-14-1	59.939	1.0.0.171	2	right	huchonghui	-1100953368	2.0.10.242	2.0.10.242	10-31-2019	2019-10-31 00:52:59	08:52:59	female	2.0.10.147	243	Red_C_2.bmp	1191	0		0	0	644563	0		0	0	NULL	NULL	NULL	Medium	run1	1	List2	Catch.wav	V_T	1	1	0	1	644413	150	1	298	644711
Exp2	14	Exp2-14-1	59.939	1.0.0.171	2	right	huchonghui	-1100953368	2.0.10.242	2.0.10.242	10-31-2019	2019-10-31 00:52:59	08:52:59	female	2.0.10.147	244	Blue_S_2.bmp	1201	0		0	0	646915	0		0	0	NULL	NULL	NULL	Medium	run1	1	List2	A_T.wav	AV_T	1	1	1	1	646765	150	1	931	647696
Exp2	14	Exp2-14-1	59.939	1.0.0.171	2	right	huchonghui	-1100953368	2.0.10.242	2.0.10.242	10-31-2019	2019-10-31 00:52:59	08:52:59	female	2.0.10.147	245	Red_C.bmp	1346	0		0	0	649268	0		0	0	NULL	NULL	NULL	Medium	run1	1	List2	A_T.wav	AV_T	1	1	0	1	649118	150	1	305	649423
Exp2	14	Exp2-14-1	59.939	1.0.0.171	2	right	huchonghui	-1100953368	2.0.10.242	2.0.10.242	10-31-2019	2019-10-31 00:52:59	08:52:59	female	2.0.10.147	246	Blue_S.bmp	1187	0		0	1	651771	0		0	0	NULL	NULL	NULL	Medium	run1	1	List2	A_T.wav	AV_T	1	1	0	1	651620	151	1	292	651912
Exp2	14	Exp2-14-1	59.939	1.0.0.171	2	right	huchonghui	-1100953368	2.0.10.242	2.0.10.242	10-31-2019	2019-10-31 00:52:59	08:52:59	female	2.0.10.147	247	Catch.bmp	1491	0		0	0	654106	0		0	0	NULL	NULL	NULL	Medium	run1	1	List2	A_T.wav	A_T	1	1	0	1	653956	150	1	755	654711
Exp2	14	Exp2-14-1	59.939	1.0.0.171	2	right	huchonghui	-1100953368	2.0.10.242	2.0.10.242	10-31-2019	2019-10-31 00:52:59	08:52:59	female	2.0.10.147	248	Blue_C_2.bmp	932	0		0	0	656759	0		0	0	NULL	NULL	NULL	Medium	run1		List2	A_S.wav	AV_S	0		0	1	656609	150	1	318	656927
Exp2	14	Exp2-14-1	59.939	1.0.0.171	2	right	huchonghui	-1100953368	2.0.10.242	2.0.10.242	10-31-2019	2019-10-31 00:52:59	08:52:59	female	2.0.10.147	249	Catch.bmp	1017	0		0	1	658845	0		0	0	NULL	NULL	NULL	Medium	run1	1	List2	A_T.wav	A_T	1	1	1	1	658694	151	1	905	659599
Exp2	14	Exp2-14-1	59.939	1.0.0.171	2	right	huchonghui	-1100953368	2.0.10.242	2.0.10.242	10-31-2019	2019-10-31 00:52:59	08:52:59	female	2.0.10.147	250	Catch.bmp	1493	0		0	1	661014	0		0	0	NULL	NULL	NULL	Medium	run1		List2	A_S.wav	A_S	0		1	1	660863	151		0	0
Exp2	14	Exp2-14-1	59.939	1.0.0.171	2	right	huchonghui	-1100953368	2.0.10.242	2.0.10.242	10-31-2019	2019-10-31 00:52:59	08:52:59	female	2.0.10.147	251	Blue_S.bmp	1304	0		0	0	663716	0		0	0	NULL	NULL	NULL	Medium	run1	1	List2	A_T.wav	AV_T	1	1	0	1	663566	150	1	321	663887
Exp2	14	Exp2-14-1	59.939	1.0.0.171	2	right	huchonghui	-1100953368	2.0.10.242	2.0.10.242	10-31-2019	2019-10-31 00:52:59	08:52:59	female	2.0.10.147	252	Blue_C.bmp	1022	0		0	0	666169	0		0	0	NULL	NULL	NULL	Medium	Run1		List2	Catch.wav	V_S	0		0	1	666019	150	1	436	666455
Exp2	14	Exp2-14-1	59.939	1.0.0.171	2	right	huchonghui	-1100953368	2.0.10.242	2.0.10.242	10-31-2019	2019-10-31 00:52:59	08:52:59	female	2.0.10.147	253	Catch.bmp	1332	0		0	0	668338	0		0	0	NULL	NULL	NULL	Medium	run1		List2	A_S.wav	A_S	0		1	1	668188	150		0	0
Exp2	14	Exp2-14-1	59.939	1.0.0.171	2	right	huchonghui	-1100953368	2.0.10.242	2.0.10.242	10-31-2019	2019-10-31 00:52:59	08:52:59	female	2.0.10.147	254	Catch.bmp	958	0		0	0	670874	0		0	0	NULL	NULL	NULL	Medium	run1		List2	A_S.wav	A_S	0		0	1	670724	150		0	0
Exp2	14	Exp2-14-1	59.939	1.0.0.171	2	right	huchonghui	-1100953368	2.0.10.242	2.0.10.242	10-31-2019	2019-10-31 00:52:59	08:52:59	female	2.0.10.147	255	Red_C.bmp	976	0		0	0	673043	0		0	0	NULL	NULL	NULL	Medium	run1	1	List2	Catch.wav	V_T	1	1	0	1	672893	150	1	578	673471
Exp2	14	Exp2-14-1	59.939	1.0.0.171	2	right	huchonghui	-1100953368	2.0.10.242	2.0.10.242	10-31-2019	2019-10-31 00:52:59	08:52:59	female	2.0.10.147	256	Red_C.bmp	832	0		1	0	675178	0		0	0	NULL	NULL	NULL	Medium	run1	1	List2	Catch.wav	V_T	1	1	0	1	675028	150	1	346	675374
Exp2	14	Exp2-14-1	59.939	1.0.0.171	2	right	huchonghui	-1100953368	2.0.10.242	2.0.10.242	10-31-2019	2019-10-31 00:52:59	08:52:59	female	2.0.10.147	257	Catch.bmp	816	0		0	0	677164	0		0	0	NULL	NULL	NULL	Medium	run1		List2	A_S.wav	A_S	0		1	1	677014	150		0	0
Exp2	14	Exp2-14-1	59.939	1.0.0.171	2	right	huchonghui	-1100953368	2.0.10.242	2.0.10.242	10-31-2019	2019-10-31 00:52:59	08:52:59	female	2.0.10.147	258	Blue_C_2.bmp	1022	0		0	0	679199	0		0	0	NULL	NULL	NULL	Medium	run1		List2	Catch.wav	V_S	0		1	1	679049	150		0	0
Exp2	14	Exp2-14-1	59.939	1.0.0.171	2	right	huchonghui	-1100953368	2.0.10.242	2.0.10.242	10-31-2019	2019-10-31 00:52:59	08:52:59	female	2.0.10.147	259	Red_C.bmp	1259	0		0	0	681435	0		0	0	NULL	NULL	NULL	Medium	run1	1	List2	A_T.wav	AV_T	1	1	1	1	681285	150	1	537	681822
Exp2	14	Exp2-14-1	59.939	1.0.0.171	2	right	huchonghui	-1100953368	2.0.10.242	2.0.10.242	10-31-2019	2019-10-31 00:52:59	08:52:59	female	2.0.10.147	260	Catch.bmp	1196	0		0	0	683854	0		0	0	NULL	NULL	NULL	Medium	run1	1	List2	A_T.wav	A_T	1	1	0	1	683704	150	1	782	684486
Exp2	14	Exp2-14-1	59.939	1.0.0.171	2	right	huchonghui	-1100953368	2.0.10.242	2.0.10.242	10-31-2019	2019-10-31 00:52:59	08:52:59	female	2.0.10.147	261	Red_C.bmp	1051	0		0	0	686207	0		0	0	NULL	NULL	NULL	Medium	run1	1	List2	A_T.wav	AV_T	1	1	0	2	686057	150	1	565	686622
Exp2	14	Exp2-14-1	59.939	1.0.0.171	2	right	huchonghui	-1100953368	2.0.10.242	2.0.10.242	10-31-2019	2019-10-31 00:52:59	08:52:59	female	2.0.10.147	262	Blue_S_2.bmp	1500	0		0	0	688409	0		0	0	NULL	NULL	NULL	Medium	run1	1	List2	Catch.wav	V_T	1	1	0	1	688259	150	1	619	688878
Exp2	14	Exp2-14-1	59.939	1.0.0.171	2	right	huchonghui	-1100953368	2.0.10.242	2.0.10.242	10-31-2019	2019-10-31 00:52:59	08:52:59	female	2.0.10.147	263	Catch.bmp	1060	0		0	0	691062	0		0	0	NULL	NULL	NULL	Medium	run1	1	List2	A_T.wav	A_T	1	1	1	1	690912	150	1	718	691630
Exp2	14	Exp2-14-1	59.939	1.0.0.171	2	right	huchonghui	-1100953368	2.0.10.242	2.0.10.242	10-31-2019	2019-10-31 00:52:59	08:52:59	female	2.0.10.147	264	Blue_S_2.bmp	985	0		0	0	693281	0		0	0	NULL	NULL	NULL	Medium	run1	1	List2	A_T.wav	AV_T	1	1	0	1	693131	150	1	851	693982
Exp2	14	Exp2-14-1	59.939	1.0.0.171	2	right	huchonghui	-1100953368	2.0.10.242	2.0.10.242	10-31-2019	2019-10-31 00:52:59	08:52:59	female	2.0.10.147	265	Catch.bmp	1158	0		0	0	695416	0		0	0	NULL	NULL	NULL	Medium	run1	1	List2	A_T.wav	A_T	1	1	0	1	695266	150	1	804	696070
Exp2	14	Exp2-14-1	59.939	1.0.0.171	2	right	huchonghui	-1100953368	2.0.10.242	2.0.10.242	10-31-2019	2019-10-31 00:52:59	08:52:59	female	2.0.10.147	266	Red_S.bmp	1166	0		0	1	697736	0		0	0	NULL	NULL	NULL	Medium	run1		List2	A_S.wav	AV_S	0		0	1	697585	151	1	581	698166
Exp2	14	Exp2-14-1	59.939	1.0.0.171	2	right	huchonghui	-1100953368	2.0.10.242	2.0.10.242	10-31-2019	2019-10-31 00:52:59	08:52:59	female	2.0.10.147	267	Blue_S.bmp	817	0		0	1	700055	0		0	0	NULL	NULL	NULL	Medium	run1	1	List2	A_T.wav	AV_T	1	1	1	1	699904	151	1	550	700454
Exp2	14	Exp2-14-1	59.939	1.0.0.171	2	right	huchonghui	-1100953368	2.0.10.242	2.0.10.242	10-31-2019	2019-10-31 00:52:59	08:52:59	female	2.0.10.147	268	Catch.bmp	842	0		0	0	702023	0		0	0	NULL	NULL	NULL	Medium	run1	1	List2	A_T.wav	A_T	1	1	0	1	701873	150	1	741	702614
Exp2	14	Exp2-14-1	59.939	1.0.0.171	2	right	huchonghui	-1100953368	2.0.10.242	2.0.10.242	10-31-2019	2019-10-31 00:52:59	08:52:59	female	2.0.10.147	269	Catch.bmp	1268	0		0	0	704025	0		0	0	NULL	NULL	NULL	Medium	run1	1	List2	A_T.wav	A_T	1	1	0	1	703875	150	1	627	704502
Exp2	14	Exp2-14-1	59.939	1.0.0.171	2	right	huchonghui	-1100953368	2.0.10.242	2.0.10.242	10-31-2019	2019-10-31 00:52:59	08:52:59	female	2.0.10.147	270	Catch.bmp	1042	0		0	0	706445	0		0	0	NULL	NULL	NULL	Medium	run1	1	List2	A_T.wav	A_T	1	1	0	2	706295	150	1	791	707086
Exp2	14	Exp2-14-1	59.939	1.0.0.171	2	right	huchonghui	-1100953368	2.0.10.242	2.0.10.242	10-31-2019	2019-10-31 00:52:59	08:52:59	female	2.0.10.147	271	Blue_S_2.bmp	1043	0		0	0	708647	0		0	0	NULL	NULL	NULL	Medium	run1	1	List2	A_T.wav	AV_T	1	1	0	1	708497	150	1	678	709175
Exp2	14	Exp2-14-1	59.939	1.0.0.171	2	right	huchonghui	-1100953368	2.0.10.242	2.0.10.242	10-31-2019	2019-10-31 00:52:59	08:52:59	female	2.0.10.147	272	Red_C_2.bmp	1180	0		0	0	710849	0		0	0	NULL	NULL	NULL	Medium	run1	1	List2	Catch.wav	V_T	1	1	1	1	710699	150	1	627	711326
Exp2	14	Exp2-14-1	59.939	1.0.0.171	2	right	huchonghui	-1100953368	2.0.10.242	2.0.10.242	10-31-2019	2019-10-31 00:52:59	08:52:59	female	2.0.10.147	273	Red_S.bmp	1440	0		0	0	713185	0		0	0	NULL	NULL	NULL	Medium	run1		List2	Catch.wav	V_S	0		0	1	713035	150		0	0
Exp2	14	Exp2-14-1	59.939	1.0.0.171	2	right	huchonghui	-1100953368	2.0.10.242	2.0.10.242	10-31-2019	2019-10-31 00:52:59	08:52:59	female	2.0.10.147	274	Catch.bmp	815	0		0	0	715838	0		0	0	NULL	NULL	NULL	Medium	run1		List2	A_S.wav	A_S	0		1	1	715688	150		0	0
Exp2	14	Exp2-14-1	59.939	1.0.0.171	2	right	huchonghui	-1100953368	2.0.10.242	2.0.10.242	10-31-2019	2019-10-31 00:52:59	08:52:59	female	2.0.10.147	275	Catch.bmp	953	0		0	0	717873	0		0	0	NULL	NULL	NULL	Medium	run1		List2	A_S.wav	A_S	0		0	1	717723	150		0	0
Exp2	14	Exp2-14-1	59.939	1.0.0.171	2	right	huchonghui	-1100953368	2.0.10.242	2.0.10.242	10-31-2019	2019-10-31 00:52:59	08:52:59	female	2.0.10.147	276	Catch.bmp	857	0		0	0	720042	0		0	0	NULL	NULL	NULL	Medium	run1	1	List2	A_T.wav	A_T	1	1	0	1	719892	150	1	634	720526
Exp2	14	Exp2-14-1	59.939	1.0.0.171	2	right	huchonghui	-1100953368	2.0.10.242	2.0.10.242	10-31-2019	2019-10-31 00:52:59	08:52:59	female	2.0.10.147	277	Catch.bmp	925	0		0	0	722061	0		0	0	NULL	NULL	NULL	Medium	run1		List2	A_S.wav	A_S	0		0	1	721911	150		0	0
Exp2	14	Exp2-14-1	59.939	1.0.0.171	2	right	huchonghui	-1100953368	2.0.10.242	2.0.10.242	10-31-2019	2019-10-31 00:52:59	08:52:59	female	2.0.10.147	278	Red_S_2.bmp	927	0		0	1	724197	0		0	0	NULL	NULL	NULL	Medium	run1		List2	Catch.wav	V_S	0		1	1	724046	151		0	0
Exp2	14	Exp2-14-1	59.939	1.0.0.171	2	right	huchonghui	-1100953368	2.0.10.242	2.0.10.242	10-31-2019	2019-10-31 00:52:59	08:52:59	female	2.0.10.147	279	Blue_S_2.bmp	1228	0		0	0	726349	0		0	0	NULL	NULL	NULL	Medium	run1	1	List2	Catch.wav	V_T	1	1	0	1	726199	150	1	487	726686
Exp2	14	Exp2-14-1	59.939	1.0.0.171	2	right	huchonghui	-1100953368	2.0.10.242	2.0.10.242	10-31-2019	2019-10-31 00:52:59	08:52:59	female	2.0.10.147	280	Blue_S_2.bmp	908	0		0	0	728735	0		0	0	NULL	NULL	NULL	Medium	run1	1	List2	A_T.wav	AV_T	1	1	0	2	728585	150	1	349	728934
Exp2	14	Exp2-14-1	59.939	1.0.0.171	2	right	huchonghui	-1100953368	2.0.10.242	2.0.10.242	10-31-2019	2019-10-31 00:52:59	08:52:59	female	2.0.10.147	281	Blue_S.bmp	1594	0		0	1	730804	0		0	0	NULL	NULL	NULL	Medium	run1	1	List2	Catch.wav	V_T	1	1	1	1	730653	151	1	585	731238
Exp2	14	Exp2-14-1	59.939	1.0.0.171	2	right	huchonghui	-1100953368	2.0.10.242	2.0.10.242	10-31-2019	2019-10-31 00:52:59	08:52:59	female	2.0.10.147	282	Blue_S_2.bmp	1036	0		1	0	733556	0		0	0	NULL	NULL	NULL	Medium	run1	1	List2	Catch.wav	V_T	1	1	0	1	733406	150	1	552	733958
Exp2	14	Exp2-14-1	59.939	1.0.0.171	2	right	huchonghui	-1100953368	2.0.10.242	2.0.10.242	10-31-2019	2019-10-31 00:52:59	08:52:59	female	2.0.10.147	283	Red_C.bmp	1156	0		0	0	735742	0		0	0	NULL	NULL	NULL	Medium	run1	1	List2	Catch.wav	V_T	1	1	0	1	735592	150	1	318	735910
Exp2	14	Exp2-14-1	59.939	1.0.0.171	2	right	huchonghui	-1100953368	2.0.10.242	2.0.10.242	10-31-2019	2019-10-31 00:52:59	08:52:59	female	2.0.10.147	284	Blue_C.bmp	1311	0		0	0	738061	0		0	0	NULL	NULL	NULL	Medium	Run1		List2	Catch.wav	V_S	0		0	1	737911	150	1	359	738270
Exp2	14	Exp2-14-1	59.939	1.0.0.171	2	right	huchonghui	-1100953368	2.0.10.242	2.0.10.242	10-31-2019	2019-10-31 00:52:59	08:52:59	female	2.0.10.147	285	Red_S.bmp	1349	0		0	0	740530	0		0	0	NULL	NULL	NULL	Medium	run1		List2	Catch.wav	V_S	0		0	1	740380	150	1	617	740997
Exp2	14	Exp2-14-1	59.939	1.0.0.171	2	right	huchonghui	-1100953368	2.0.10.242	2.0.10.242	10-31-2019	2019-10-31 00:52:59	08:52:59	female	2.0.10.147	286	Blue_S_2.bmp	876	0		0	0	743033	0		0	0	NULL	NULL	NULL	Medium	run1	1	List2	A_T.wav	AV_T	1	1	0	1	742883	150	1	723	743606
Exp2	14	Exp2-14-1	59.939	1.0.0.171	2	right	huchonghui	-1100953368	2.0.10.242	2.0.10.242	10-31-2019	2019-10-31 00:52:59	08:52:59	female	2.0.10.147	287	Catch.bmp	1137	0		0	1	745069	0		0	0	NULL	NULL	NULL	Medium	run1	1	List2	A_T.wav	A_T	1	1	1	1	744918	151	1	975	745893
Exp2	14	Exp2-14-1	59.939	1.0.0.171	2	right	huchonghui	-1100953368	2.0.10.242	2.0.10.242	10-31-2019	2019-10-31 00:52:59	08:52:59	female	2.0.10.147	288	Catch.bmp	1564	0		0	0	747354	0		0	0	NULL	NULL	NULL	Medium	run1	1	List2	A_T.wav	A_T	1	1	0	1	747204	150	1	505	747709
Exp2	14	Exp2-14-1	59.939	1.0.0.171	2	right	huchonghui	-1100953368	2.0.10.242	2.0.10.242	10-31-2019	2019-10-31 00:52:59	08:52:59	female	2.0.10.147	289	Red_C.bmp	1042	0		0	0	750074	0		0	0	NULL	NULL	NULL	Medium	run1	1	List2	A_T.wav	AV_T	1	1	0	1	749924	150	1	609	750533
Exp2	14	Exp2-14-1	59.939	1.0.0.171	2	right	huchonghui	-1100953368	2.0.10.242	2.0.10.242	10-31-2019	2019-10-31 00:52:59	08:52:59	female	2.0.10.147	290	Catch.bmp	1587	0		0	0	752276	0		0	0	NULL	NULL	NULL	Medium	run1	1	List2	A_T.wav	A_T	1	1	0	1	752126	150	1	639	752765
Exp2	14	Exp2-14-1	59.939	1.0.0.171	2	right	huchonghui	-1100953368	2.0.10.242	2.0.10.242	10-31-2019	2019-10-31 00:52:59	08:52:59	female	2.0.10.147	291	Red_C.bmp	997	0		0	0	755012	0		0	0	NULL	NULL	NULL	Medium	run1	1	List2	Catch.wav	V_T	1	1	1	1	754862	150	1	519	755381
Exp2	14	Exp2-14-1	59.939	1.0.0.171	2	right	huchonghui	-1100953368	2.0.10.242	2.0.10.242	10-31-2019	2019-10-31 00:52:59	08:52:59	female	2.0.10.147	292	Blue_S.bmp	1593	0		0	1	757165	0		0	0	NULL	NULL	NULL	Medium	run1	1	List2	Catch.wav	V_T	1	1	1	1	757014	151	1	336	757350
Exp2	14	Exp2-14-1	59.939	1.0.0.171	2	right	huchonghui	-1100953368	2.0.10.242	2.0.10.242	10-31-2019	2019-10-31 00:52:59	08:52:59	female	2.0.10.147	293	Blue_S.bmp	1057	0		1	0	759917	0		0	0	NULL	NULL	NULL	Medium	run1	1	List2	A_T.wav	AV_T	0		1	1	759767	150		0	0
Exp2	14	Exp2-14-1	59.939	1.0.0.171	2	right	huchonghui	-1100953368	2.0.10.242	2.0.10.242	10-31-2019	2019-10-31 00:52:59	08:52:59	female	2.0.10.147	294	Blue_C.bmp	1038	0		0	1	762187	0		0	0	NULL	NULL	NULL	Medium	run1		List2	A_S.wav	AV_S	0		1	1	762036	151		0	0
Exp2	14	Exp2-14-1	59.939	1.0.0.171	2	right	huchonghui	-1100953368	2.0.10.242	2.0.10.242	10-31-2019	2019-10-31 00:52:59	08:52:59	female	2.0.10.147	295	Red_C_2.bmp	993	0		0	0	764439	0		0	0	NULL	NULL	NULL	Medium	run1	1	List2	Catch.wav	V_T	1	1	0	1	764289	150	1	508	764797
Exp2	14	Exp2-14-1	59.939	1.0.0.171	2	right	huchonghui	-1100953368	2.0.10.242	2.0.10.242	10-31-2019	2019-10-31 00:52:59	08:52:59	female	2.0.10.147	296	Catch.bmp	1271	0		0	0	766591	0		0	0	NULL	NULL	NULL	Medium	run1	1	List2	A_T.wav	A_T	1	1	1	1	766441	150	1	820	767261
Exp2	14	Exp2-14-1	59.939	1.0.0.171	2	right	huchonghui	-1100953368	2.0.10.242	2.0.10.242	10-31-2019	2019-10-31 00:52:59	08:52:59	female	2.0.10.147	297	Red_C_2.bmp	1133	0		0	0	769010	0		0	0	NULL	NULL	NULL	Medium	run1	1	List2	A_T.wav	AV_T	1	1	0	1	768860	150	1	569	769429
Exp2	14	Exp2-14-1	59.939	1.0.0.171	2	right	huchonghui	-1100953368	2.0.10.242	2.0.10.242	10-31-2019	2019-10-31 00:52:59	08:52:59	female	2.0.10.147	298	Catch.bmp	1421	0		0	0	771296	0		0	0	NULL	NULL	NULL	Medium	run1	1	List2	A_T.wav	A_T	1	1	0	1	771146	150	1	635	771781
Exp2	14	Exp2-14-1	59.939	1.0.0.171	2	right	huchonghui	-1100953368	2.0.10.242	2.0.10.242	10-31-2019	2019-10-31 00:52:59	08:52:59	female	2.0.10.147	299	Red_C_2.bmp	1132	0		1	0	773865	0		0	0	NULL	NULL	NULL	Medium	run1	1	List2	A_T.wav	AV_T	1	1	0	1	773715	150	1	610	774325
Exp2	14	Exp2-14-1	59.939	1.0.0.171	2	right	huchonghui	-1100953368	2.0.10.242	2.0.10.242	10-31-2019	2019-10-31 00:52:59	08:52:59	female	2.0.10.147	300	Blue_S_2.bmp	1005	0		0	0	776151	0		0	0	NULL	NULL	NULL	Medium	run1	1	List2	Catch.wav	V_T	1	1	1	1	776001	150	1	548	776549
