# Supplementary material for: Visual Perceptual Load Attenuates Age-Related Audiovisual Integration in an Audiovisual Discrimination Task
Source: Front Psychol. 2021 Sep 29;12:740221. doi: 10.3389/fpsyg.2021.740221 (PMC8511317; doi:10.3389/fpsyg.2021.740221)
Supplement: Supplementary file 1 [file Data_Sheet_1.ZIP › Export data/Group 2_Data_Older/Exp2_Medium load/Subject_15.xlsx]

## Sheet: Sheet1
ExperimentName	Subject	DataFile.Basename	Display.RefreshRate	ExperimentVersion	Group	Handedness	Name	RandomSeed	RuntimeVersion	RuntimeVersionExpected	SessionDate	SessionStartDateTimeUtc	SessionTime	Sex	StudioVersion	Block	Image	ITI	ITI.ACC	ITI.CRESP	ITI.DurationError	ITI.OnsetDelay	ITI.OnsetTime	ITI.OnsetToOnsetTime	ITI.RESP	ITI.RT	ITI.RTTime	List1	List1.Cycle	List1.Sample	PercetualLoad	Procedure	Response	Running	Sound	StimulusType	Target.ACC	Target.CRESP	Target.DurationError	Target.OnsetDelay	Target.OnsetTime	Target.OnsetToOnsetTime	Target.RESP	Target.RT	Target.RTTime
Exp2	15	Exp2-1-15	59.936	1.0.0.172	2	right	zhangyunfa	-1294388802	2.0.10.242	2.0.10.242	10-31-2019	2019-10-31 01:32:53	09:32:53	male	2.0.10.147	1	Catch.bmp	848	0		0	0	68341	0		0	0	9	1	1	Medium	Prac		List1	A_S.wav	A_S	0		122	1	68191	150		0	0
Exp2	15	Exp2-1-15	59.936	1.0.0.172	2	right	zhangyunfa	-1294388802	2.0.10.242	2.0.10.242	10-31-2019	2019-10-31 01:32:53	09:32:53	male	2.0.10.147	2	Catch.bmp	1178	0		0	0	70393	0		0	0	10	1	2	Medium	Prac	1	List1	A_T.wav	A_T	0		0	1	70243	150		0	0
Exp2	15	Exp2-1-15	59.936	1.0.0.172	2	right	zhangyunfa	-1294388802	2.0.10.242	2.0.10.242	10-31-2019	2019-10-31 01:32:53	09:32:53	male	2.0.10.147	3	Catch.bmp	947	0		0	0	72796	0		0	0	10	1	3	Medium	Prac	1	List1	A_T.wav	A_T	1	1	0	1	72646	150	1	661	73307
Exp2	15	Exp2-1-15	59.936	1.0.0.172	2	right	zhangyunfa	-1294388802	2.0.10.242	2.0.10.242	10-31-2019	2019-10-31 01:32:53	09:32:53	male	2.0.10.147	4	Catch.bmp	1356	0		0	0	74898	0		0	0	10	1	4	Medium	Prac	1	List1	A_T.wav	A_T	1	1	0	1	74748	150	1	479	75227
Exp2	15	Exp2-1-15	59.936	1.0.0.172	2	right	zhangyunfa	-1294388802	2.0.10.242	2.0.10.242	10-31-2019	2019-10-31 01:32:53	09:32:53	male	2.0.10.147	5	Blue_S.bmp	1346	0		0	0	77401	0		0	0	3	1	5	Medium	Prac	1	List1	Catch.wav	V_T	0		1	1	77251	150		0	0
Exp2	15	Exp2-1-15	59.936	1.0.0.172	2	right	zhangyunfa	-1294388802	2.0.10.242	2.0.10.242	10-31-2019	2019-10-31 01:32:53	09:32:53	male	2.0.10.147	6	Blue_S.bmp	1517	0		0	0	79970	0		0	0	3	1	6	Medium	Prac	1	List1	Catch.wav	V_T	1	1	0	1	79820	150	1	479	80299
Exp2	15	Exp2-1-15	59.936	1.0.0.172	2	right	zhangyunfa	-1294388802	2.0.10.242	2.0.10.242	10-31-2019	2019-10-31 01:32:53	09:32:53	male	2.0.10.147	7	Blue_S_2.bmp	1579	0		0	1	82640	0		0	0	4	1	7	Medium	Prac	1	List1	Catch.wav	V_T	1	1	1	1	82489	151	1	370	82859
Exp2	15	Exp2-1-15	59.936	1.0.0.172	2	right	zhangyunfa	-1294388802	2.0.10.242	2.0.10.242	10-31-2019	2019-10-31 01:32:53	09:32:53	male	2.0.10.147	8	Catch.bmp	1513	0		0	0	85376	0		0	0	10	1	8	Medium	Prac	1	List1	A_T.wav	A_T	1	1	0	1	85226	150	1	681	85907
Exp2	15	Exp2-1-15	59.936	1.0.0.172	2	right	zhangyunfa	-1294388802	2.0.10.242	2.0.10.242	10-31-2019	2019-10-31 01:32:53	09:32:53	male	2.0.10.147	9	Catch.bmp	850	0		0	0	88045	0		0	0	9	1	9	Medium	Prac		List1	A_S.wav	A_S	0		0	1	87895	150		0	0
Exp2	15	Exp2-1-15	59.936	1.0.0.172	2	right	zhangyunfa	-1294388802	2.0.10.242	2.0.10.242	10-31-2019	2019-10-31 01:32:53	09:32:53	male	2.0.10.147	10	Red_C.bmp	1357	0		0	0	90114	0		0	0	5	1	10	Medium	Prac	1	List1	Catch.wav	V_T	1	1	0	1	89964	150	1	527	90491
Exp2	15	Exp2-1-15	59.936	1.0.0.172	2	right	zhangyunfa	-1294388802	2.0.10.242	2.0.10.242	10-31-2019	2019-10-31 01:32:53	09:32:53	male	2.0.10.147	11	Catch.bmp	1295	0		0	0	92633	0		0	0	9	1	11	Medium	Prac		List1	A_S.wav	A_S	0		1	1	92483	150		0	0
Exp2	15	Exp2-1-15	59.936	1.0.0.172	2	right	zhangyunfa	-1294388802	2.0.10.242	2.0.10.242	10-31-2019	2019-10-31 01:32:53	09:32:53	male	2.0.10.147	12	Red_C.bmp	1119	0		0	0	95136	0		0	0	5	1	12	Medium	Prac	1	List1	Catch.wav	V_T	1	1	1	1	94986	150	1	585	95571
Exp2	15	Exp2-1-15	59.936	1.0.0.172	2	right	zhangyunfa	-1294388802	2.0.10.242	2.0.10.242	10-31-2019	2019-10-31 01:32:53	09:32:53	male	2.0.10.147	13	Catch.bmp	1055	0		0	0	97405	0		0	0	10	1	13	Medium	Prac	1	List1	A_T.wav	A_T	1	1	1	1	97255	150	1	980	98235
Exp2	15	Exp2-1-15	59.936	1.0.0.172	2	right	zhangyunfa	-1294388802	2.0.10.242	2.0.10.242	10-31-2019	2019-10-31 01:32:53	09:32:53	male	2.0.10.147	14	Catch.bmp	984	0		0	0	99607	0		0	0	9	1	14	Medium	Prac		List1	A_S.wav	A_S	0		0	1	99457	150		0	0
Exp2	15	Exp2-1-15	59.936	1.0.0.172	2	right	zhangyunfa	-1294388802	2.0.10.242	2.0.10.242	10-31-2019	2019-10-31 01:32:53	09:32:53	male	2.0.10.147	15	Red_C.bmp	1240	0		0	0	101810	0		0	0	15	1	15	Medium	Prac	1	List1	A_T.wav	AV_T	1	1	0	2	101660	150	1	640	102300
Exp2	15	Exp2-1-15	59.936	1.0.0.172	2	right	zhangyunfa	-1294388802	2.0.10.242	2.0.10.242	10-31-2019	2019-10-31 01:32:53	09:32:53	male	2.0.10.147	16	Catch.bmp	821	0		0	0	104212	0		0	0	10	1	16	Medium	Prac	1	List1	A_T.wav	A_T	1	1	0	1	104062	150	1	701	104763
Exp2	15	Exp2-1-15	59.936	1.0.0.172	2	right	zhangyunfa	-1294388802	2.0.10.242	2.0.10.242	10-31-2019	2019-10-31 01:32:53	09:32:53	male	2.0.10.147	17	Blue_S.bmp	954	0		0	0	106181	0		0	0	3	1	17	Medium	Prac	1	List1	Catch.wav	V_T	1	1	0	1	106031	150	1	1068	107099
Exp2	15	Exp2-1-15	59.936	1.0.0.172	2	right	zhangyunfa	-1294388802	2.0.10.242	2.0.10.242	10-31-2019	2019-10-31 01:32:53	09:32:53	male	2.0.10.147	18	Red_C.bmp	1592	0		1	0	108316	0		0	0	5	1	18	Medium	Prac	1	List1	Catch.wav	V_T	1	1	0	1	108166	150	1	1077	109243
Exp2	15	Exp2-1-15	59.936	1.0.0.172	2	right	zhangyunfa	-1294388802	2.0.10.242	2.0.10.242	10-31-2019	2019-10-31 01:32:53	09:32:53	male	2.0.10.147	19	Blue_C.bmp	1491	0		0	0	111069	0		0	0	11	1	19	Medium	Prac		List1	A_S.wav	AV_S	0		1	1	110919	150		0	0
Exp2	15	Exp2-1-15	59.936	1.0.0.172	2	right	zhangyunfa	-1294388802	2.0.10.242	2.0.10.242	10-31-2019	2019-10-31 01:32:53	09:32:53	male	2.0.10.147	20	Red_S.bmp	1554	0		0	0	113772	0		0	0	17	1	20	Medium	Prac		List1	A_S.wav	AV_S	0		0	1	113622	150	1	869	114491
Exp2	15	Exp2-1-15	59.936	1.0.0.172	2	right	zhangyunfa	-1294388802	2.0.10.242	2.0.10.242	10-31-2019	2019-10-31 01:32:53	09:32:53	male	2.0.10.147	21	Red_C_2.bmp	1290	0		0	0	122648	0		0	0	NULL	NULL	NULL	Medium	run1	1	List2	Catch.wav	V_T	0		1	1	122498	150		0	0
Exp2	15	Exp2-1-15	59.936	1.0.0.172	2	right	zhangyunfa	-1294388802	2.0.10.242	2.0.10.242	10-31-2019	2019-10-31 01:32:53	09:32:53	male	2.0.10.147	22	Red_S.bmp	925	0		0	0	125151	0		0	0	NULL	NULL	NULL	Medium	run1		List2	Catch.wav	V_S	0		0	1	125001	150		0	0
Exp2	15	Exp2-1-15	59.936	1.0.0.172	2	right	zhangyunfa	-1294388802	2.0.10.242	2.0.10.242	10-31-2019	2019-10-31 01:32:53	09:32:53	male	2.0.10.147	23	Catch.bmp	942	0		0	0	127303	0		0	0	NULL	NULL	NULL	Medium	run1	1	List2	A_T.wav	A_T	1	1	1	1	127153	150	1	786	127939
Exp2	15	Exp2-1-15	59.936	1.0.0.172	2	right	zhangyunfa	-1294388802	2.0.10.242	2.0.10.242	10-31-2019	2019-10-31 01:32:53	09:32:53	male	2.0.10.147	24	Catch.bmp	1047	0		0	0	129405	0		0	0	NULL	NULL	NULL	Medium	run1		List2	A_S.wav	A_S	0		0	1	129255	150		0	0
Exp2	15	Exp2-1-15	59.936	1.0.0.172	2	right	zhangyunfa	-1294388802	2.0.10.242	2.0.10.242	10-31-2019	2019-10-31 01:32:53	09:32:53	male	2.0.10.147	25	Red_C.bmp	1042	0		0	0	131658	0		0	0	NULL	NULL	NULL	Medium	run1	1	List2	Catch.wav	V_T	1	1	0	2	131508	150	1	719	132227
Exp2	15	Exp2-1-15	59.936	1.0.0.172	2	right	zhangyunfa	-1294388802	2.0.10.242	2.0.10.242	10-31-2019	2019-10-31 01:32:53	09:32:53	male	2.0.10.147	26	Red_C_2.bmp	1052	0		0	0	133860	0		0	0	NULL	NULL	NULL	Medium	run1	1	List2	A_T.wav	AV_T	1	1	0	1	133710	150	1	716	134426
Exp2	15	Exp2-1-15	59.936	1.0.0.172	2	right	zhangyunfa	-1294388802	2.0.10.242	2.0.10.242	10-31-2019	2019-10-31 01:32:53	09:32:53	male	2.0.10.147	27	Blue_S.bmp	1333	0		0	0	136062	0		0	0	NULL	NULL	NULL	Medium	run1	1	List2	Catch.wav	V_T	1	1	1	1	135912	150	1	1242	137154
Exp2	15	Exp2-1-15	59.936	1.0.0.172	2	right	zhangyunfa	-1294388802	2.0.10.242	2.0.10.242	10-31-2019	2019-10-31 01:32:53	09:32:53	male	2.0.10.147	28	Catch.bmp	1121	0		0	0	138548	0		0	0	NULL	NULL	NULL	Medium	run1	1	List2	A_T.wav	A_T	1	1	1	1	138398	150	1	892	139290
Exp2	15	Exp2-1-15	59.936	1.0.0.172	2	right	zhangyunfa	-1294388802	2.0.10.242	2.0.10.242	10-31-2019	2019-10-31 01:32:53	09:32:53	male	2.0.10.147	29	Red_C_2.bmp	905	0		0	0	140817	0		0	0	NULL	NULL	NULL	Medium	run1	1	List2	A_T.wav	AV_T	1	1	0	1	140667	150	1	775	141442
Exp2	15	Exp2-1-15	59.936	1.0.0.172	2	right	zhangyunfa	-1294388802	2.0.10.242	2.0.10.242	10-31-2019	2019-10-31 01:32:53	09:32:53	male	2.0.10.147	30	Catch.bmp	1317	0		1	0	142869	0		0	0	NULL	NULL	NULL	Medium	run1	1	List2	A_T.wav	A_T	1	1	0	1	142719	150	1	819	143538
Exp2	15	Exp2-1-15	59.936	1.0.0.172	2	right	zhangyunfa	-1294388802	2.0.10.242	2.0.10.242	10-31-2019	2019-10-31 01:32:53	09:32:53	male	2.0.10.147	31	Red_C_2.bmp	1505	0		0	0	145339	0		0	0	NULL	NULL	NULL	Medium	run1	1	List2	Catch.wav	V_T	1	1	0	2	145189	150	1	679	145868
Exp2	15	Exp2-1-15	59.936	1.0.0.172	2	right	zhangyunfa	-1294388802	2.0.10.242	2.0.10.242	10-31-2019	2019-10-31 01:32:53	09:32:53	male	2.0.10.147	32	Catch.bmp	1196	0		0	1	147992	0		0	0	NULL	NULL	NULL	Medium	run1	1	List2	A_T.wav	A_T	1	1	1	1	147841	151	1	1321	149162
Exp2	15	Exp2-1-15	59.936	1.0.0.172	2	right	zhangyunfa	-1294388802	2.0.10.242	2.0.10.242	10-31-2019	2019-10-31 01:32:53	09:32:53	male	2.0.10.147	33	Red_C.bmp	942	0		0	0	150377	0		0	0	NULL	NULL	NULL	Medium	run1	1	List2	Catch.wav	V_T	1	1	1	1	150227	150	1	567	150794
Exp2	15	Exp2-1-15	59.936	1.0.0.172	2	right	zhangyunfa	-1294388802	2.0.10.242	2.0.10.242	10-31-2019	2019-10-31 01:32:53	09:32:53	male	2.0.10.147	34	Blue_S_2.bmp	1281	0		0	1	152480	0		0	0	NULL	NULL	NULL	Medium	run1	1	List2	Catch.wav	V_T	1	1	1	1	152329	151	1	961	153290
Exp2	15	Exp2-1-15	59.936	1.0.0.172	2	right	zhangyunfa	-1294388802	2.0.10.242	2.0.10.242	10-31-2019	2019-10-31 01:32:53	09:32:53	male	2.0.10.147	35	Blue_C_2.bmp	925	0		1	0	154915	0		0	0	NULL	NULL	NULL	Medium	run1		List2	A_S.wav	AV_S	0		1	1	154765	150		0	0
Exp2	15	Exp2-1-15	59.936	1.0.0.172	2	right	zhangyunfa	-1294388802	2.0.10.242	2.0.10.242	10-31-2019	2019-10-31 01:32:53	09:32:53	male	2.0.10.147	36	Red_C_2.bmp	1342	0		0	0	157051	0		0	0	NULL	NULL	NULL	Medium	run1	1	List2	Catch.wav	V_T	1	1	0	1	156901	150	1	614	157515
Exp2	15	Exp2-1-15	59.936	1.0.0.172	2	right	zhangyunfa	-1294388802	2.0.10.242	2.0.10.242	10-31-2019	2019-10-31 01:32:53	09:32:53	male	2.0.10.147	37	Blue_S_2.bmp	863	0		0	0	159554	0		0	0	NULL	NULL	NULL	Medium	run1	1	List2	Catch.wav	V_T	1	1	0	2	159404	150	1	607	160011
Exp2	15	Exp2-1-15	59.936	1.0.0.172	2	right	zhangyunfa	-1294388802	2.0.10.242	2.0.10.242	10-31-2019	2019-10-31 01:32:53	09:32:53	male	2.0.10.147	38	Catch.bmp	883	0		1	0	161572	0		0	0	NULL	NULL	NULL	Medium	run1	1	List2	A_T.wav	A_T	1	1	1	1	161422	150	1	709	162131
Exp2	15	Exp2-1-15	59.936	1.0.0.172	2	right	zhangyunfa	-1294388802	2.0.10.242	2.0.10.242	10-31-2019	2019-10-31 01:32:53	09:32:53	male	2.0.10.147	39	Red_S.bmp	1505	0		0	0	163608	0		0	0	NULL	NULL	NULL	Medium	run1		List2	Catch.wav	V_S	0		0	1	163458	150		0	0
Exp2	15	Exp2-1-15	59.936	1.0.0.172	2	right	zhangyunfa	-1294388802	2.0.10.242	2.0.10.242	10-31-2019	2019-10-31 01:32:53	09:32:53	male	2.0.10.147	40	Catch.bmp	1063	0		0	0	166327	0		0	0	NULL	NULL	NULL	Medium	run1	1	List2	A_T.wav	A_T	1	1	1	1	166177	150	1	681	166858
Exp2	15	Exp2-1-15	59.936	1.0.0.172	2	right	zhangyunfa	-1294388802	2.0.10.242	2.0.10.242	10-31-2019	2019-10-31 01:32:53	09:32:53	male	2.0.10.147	41	Catch.bmp	1209	0		1	0	168546	0		0	0	NULL	NULL	NULL	Medium	run1		List2	A_S.wav	A_S	0		0	1	168396	150		0	0
Exp2	15	Exp2-1-15	59.936	1.0.0.172	2	right	zhangyunfa	-1294388802	2.0.10.242	2.0.10.242	10-31-2019	2019-10-31 01:32:53	09:32:53	male	2.0.10.147	42	Red_C_2.bmp	1124	0		0	1	170966	0		0	0	NULL	NULL	NULL	Medium	run1	1	List2	A_T.wav	AV_T	1	1	1	1	170815	151	1	763	171578
Exp2	15	Exp2-1-15	59.936	1.0.0.172	2	right	zhangyunfa	-1294388802	2.0.10.242	2.0.10.242	10-31-2019	2019-10-31 01:32:53	09:32:53	male	2.0.10.147	43	Blue_S.bmp	947	0		0	0	173251	0		0	0	NULL	NULL	NULL	Medium	run1	1	List2	Catch.wav	V_T	0		1	1	173101	150		0	0
Exp2	15	Exp2-1-15	59.936	1.0.0.172	2	right	zhangyunfa	-1294388802	2.0.10.242	2.0.10.242	10-31-2019	2019-10-31 01:32:53	09:32:53	male	2.0.10.147	44	Catch.bmp	1554	0		0	1	175404	0		0	0	NULL	NULL	NULL	Medium	run1	1	List2	A_T.wav	A_T	1	1	1	1	175253	151	1	909	176162
Exp2	15	Exp2-1-15	59.936	1.0.0.172	2	right	zhangyunfa	-1294388802	2.0.10.242	2.0.10.242	10-31-2019	2019-10-31 01:32:53	09:32:53	male	2.0.10.147	45	Catch.bmp	1531	0		1	0	178106	0		0	0	NULL	NULL	NULL	Medium	run1	1	List2	A_T.wav	A_T	1	1	1	1	177956	150	1	903	178859
Exp2	15	Exp2-1-15	59.936	1.0.0.172	2	right	zhangyunfa	-1294388802	2.0.10.242	2.0.10.242	10-31-2019	2019-10-31 01:32:53	09:32:53	male	2.0.10.147	46	Catch.bmp	1273	0		0	1	180793	0		0	0	NULL	NULL	NULL	Medium	run1		List2	A_S.wav	A_S	0		1	1	180642	151		0	0
Exp2	15	Exp2-1-15	59.936	1.0.0.172	2	right	zhangyunfa	-1294388802	2.0.10.242	2.0.10.242	10-31-2019	2019-10-31 01:32:53	09:32:53	male	2.0.10.147	47	Blue_C.bmp	1069	0		0	1	183279	0		0	0	NULL	NULL	NULL	Medium	run1		List2	A_S.wav	AV_S	0		1	1	183128	151		0	0
Exp2	15	Exp2-1-15	59.936	1.0.0.172	2	right	zhangyunfa	-1294388802	2.0.10.242	2.0.10.242	10-31-2019	2019-10-31 01:32:53	09:32:53	male	2.0.10.147	48	Red_C_2.bmp	1196	0		0	0	185564	0		0	0	NULL	NULL	NULL	Medium	run1	1	List2	A_T.wav	AV_T	1	1	0	1	185414	150	1	588	186002
Exp2	15	Exp2-1-15	59.936	1.0.0.172	2	right	zhangyunfa	-1294388802	2.0.10.242	2.0.10.242	10-31-2019	2019-10-31 01:32:53	09:32:53	male	2.0.10.147	49	Red_C_2.bmp	1016	0		0	0	187917	0		0	0	NULL	NULL	NULL	Medium	run1	1	List2	A_T.wav	AV_T	1	1	0	1	187767	150	1	635	188402
Exp2	15	Exp2-1-15	59.936	1.0.0.172	2	right	zhangyunfa	-1294388802	2.0.10.242	2.0.10.242	10-31-2019	2019-10-31 01:32:53	09:32:53	male	2.0.10.147	50	Red_C.bmp	938	0		0	0	190086	0		0	0	NULL	NULL	NULL	Medium	run1	1	List2	A_T.wav	AV_T	1	1	0	1	189936	150	1	555	190491
Exp2	15	Exp2-1-15	59.936	1.0.0.172	2	right	zhangyunfa	-1294388802	2.0.10.242	2.0.10.242	10-31-2019	2019-10-31 01:32:53	09:32:53	male	2.0.10.147	51	Blue_S_2.bmp	1159	0		0	0	192171	0		0	0	NULL	NULL	NULL	Medium	run1	1	List2	A_T.wav	AV_T	1	1	0	1	192021	150	1	806	192827
Exp2	15	Exp2-1-15	59.936	1.0.0.172	2	right	zhangyunfa	-1294388802	2.0.10.242	2.0.10.242	10-31-2019	2019-10-31 01:32:53	09:32:53	male	2.0.10.147	52	Catch.bmp	1124	0		0	0	194490	0		0	0	NULL	NULL	NULL	Medium	run1	1	List2	A_T.wav	A_T	1	1	0	1	194340	150	1	934	195274
Exp2	15	Exp2-1-15	59.936	1.0.0.172	2	right	zhangyunfa	-1294388802	2.0.10.242	2.0.10.242	10-31-2019	2019-10-31 01:32:53	09:32:53	male	2.0.10.147	53	Red_C_2.bmp	1276	0		0	0	196776	0		0	0	NULL	NULL	NULL	Medium	run1	1	List2	A_T.wav	AV_T	1	1	0	1	196626	150	1	696	197322
Exp2	15	Exp2-1-15	59.936	1.0.0.172	2	right	zhangyunfa	-1294388802	2.0.10.242	2.0.10.242	10-31-2019	2019-10-31 01:32:53	09:32:53	male	2.0.10.147	54	Blue_S.bmp	1310	0		0	0	199212	0		0	0	NULL	NULL	NULL	Medium	run1	1	List2	A_T.wav	AV_T	1	1	0	1	199062	150	1	1036	200098
Exp2	15	Exp2-1-15	59.936	1.0.0.172	2	right	zhangyunfa	-1294388802	2.0.10.242	2.0.10.242	10-31-2019	2019-10-31 01:32:53	09:32:53	male	2.0.10.147	55	Catch.bmp	1039	0		0	0	201681	0		0	0	NULL	NULL	NULL	Medium	run1	1	List2	A_T.wav	A_T	1	1	0	1	201531	150	1	934	202465
Exp2	15	Exp2-1-15	59.936	1.0.0.172	2	right	zhangyunfa	-1294388802	2.0.10.242	2.0.10.242	10-31-2019	2019-10-31 01:32:53	09:32:53	male	2.0.10.147	56	Blue_S.bmp	802	0		0	0	203867	0		0	0	NULL	NULL	NULL	Medium	run1	1	List2	A_T.wav	AV_T	1	1	0	1	203717	150	1	636	204353
Exp2	15	Exp2-1-15	59.936	1.0.0.172	2	right	zhangyunfa	-1294388802	2.0.10.242	2.0.10.242	10-31-2019	2019-10-31 01:32:53	09:32:53	male	2.0.10.147	57	Red_C.bmp	1218	0		0	0	205819	0		0	0	NULL	NULL	NULL	Medium	run1	1	List2	A_T.wav	AV_T	1	1	0	1	205669	150	1	692	206361
Exp2	15	Exp2-1-15	59.936	1.0.0.172	2	right	zhangyunfa	-1294388802	2.0.10.242	2.0.10.242	10-31-2019	2019-10-31 01:32:53	09:32:53	male	2.0.10.147	58	Catch.bmp	1444	0		0	0	208188	0		0	0	NULL	NULL	NULL	Medium	run1		List2	A_S.wav	A_S	0		0	1	208038	150		0	0
Exp2	15	Exp2-1-15	59.936	1.0.0.172	2	right	zhangyunfa	-1294388802	2.0.10.242	2.0.10.242	10-31-2019	2019-10-31 01:32:53	09:32:53	male	2.0.10.147	59	Catch.bmp	1282	0		0	0	210841	0		0	0	NULL	NULL	NULL	Medium	run1	1	List2	A_T.wav	A_T	1	1	0	1	210691	150	1	750	211441
Exp2	15	Exp2-1-15	59.936	1.0.0.172	2	right	zhangyunfa	-1294388802	2.0.10.242	2.0.10.242	10-31-2019	2019-10-31 01:32:53	09:32:53	male	2.0.10.147	60	Catch.bmp	1561	0		0	0	213277	0		0	0	NULL	NULL	NULL	Medium	run1	1	List2	A_T.wav	A_T	1	1	0	1	213127	150	1	995	214122
Exp2	15	Exp2-1-15	59.936	1.0.0.172	2	right	zhangyunfa	-1294388802	2.0.10.242	2.0.10.242	10-31-2019	2019-10-31 01:32:53	09:32:53	male	2.0.10.147	61	Red_S.bmp	1517	0		0	0	215996	0		0	0	NULL	NULL	NULL	Medium	run1		List2	A_S.wav	AV_S	0		0	1	215846	150	1	635	216481
Exp2	15	Exp2-1-15	59.936	1.0.0.172	2	right	zhangyunfa	-1294388802	2.0.10.242	2.0.10.242	10-31-2019	2019-10-31 01:32:53	09:32:53	male	2.0.10.147	62	Catch.bmp	803	0		0	0	218666	0		0	0	NULL	NULL	NULL	Medium	run1	1	List2	A_T.wav	A_T	0		0	1	218516	150		0	0
Exp2	15	Exp2-1-15	59.936	1.0.0.172	2	right	zhangyunfa	-1294388802	2.0.10.242	2.0.10.242	10-31-2019	2019-10-31 01:32:53	09:32:53	male	2.0.10.147	63	Red_C.bmp	1250	0		0	0	220668	0		0	0	NULL	NULL	NULL	Medium	run1	1	List2	A_T.wav	AV_T	1	1	0	1	220518	150	1	667	221185
Exp2	15	Exp2-1-15	59.936	1.0.0.172	2	right	zhangyunfa	-1294388802	2.0.10.242	2.0.10.242	10-31-2019	2019-10-31 01:32:53	09:32:53	male	2.0.10.147	64	Blue_S_2.bmp	1089	0		0	0	223070	0		0	0	NULL	NULL	NULL	Medium	run1	1	List2	Catch.wav	V_T	1	1	1	1	222920	150	1	849	223769
Exp2	15	Exp2-1-15	59.936	1.0.0.172	2	right	zhangyunfa	-1294388802	2.0.10.242	2.0.10.242	10-31-2019	2019-10-31 01:32:53	09:32:53	male	2.0.10.147	65	Catch.bmp	1375	0		0	0	225306	0		0	0	NULL	NULL	NULL	Medium	run1		List2	A_S.wav	A_S	0		1	1	225156	150	1	782	225938
Exp2	15	Exp2-1-15	59.936	1.0.0.172	2	right	zhangyunfa	-1294388802	2.0.10.242	2.0.10.242	10-31-2019	2019-10-31 01:32:53	09:32:53	male	2.0.10.147	66	Catch.bmp	1200	0		0	0	227842	0		0	0	NULL	NULL	NULL	Medium	run1	1	List2	A_T.wav	A_T	1	1	0	1	227692	150	1	917	228609
Exp2	15	Exp2-1-15	59.936	1.0.0.172	2	right	zhangyunfa	-1294388802	2.0.10.242	2.0.10.242	10-31-2019	2019-10-31 01:32:53	09:32:53	male	2.0.10.147	67	Catch.bmp	1001	0		1	0	230194	0		0	0	NULL	NULL	NULL	Medium	run1	1	List2	A_T.wav	A_T	1	1	1	1	230044	150	1	853	230897
Exp2	15	Exp2-1-15	59.936	1.0.0.172	2	right	zhangyunfa	-1294388802	2.0.10.242	2.0.10.242	10-31-2019	2019-10-31 01:32:53	09:32:53	male	2.0.10.147	68	Blue_C_2.bmp	1472	0		0	0	232347	0		0	0	NULL	NULL	NULL	Medium	run1		List2	A_S.wav	AV_S	0		0	1	232197	150		0	0
Exp2	15	Exp2-1-15	59.936	1.0.0.172	2	right	zhangyunfa	-1294388802	2.0.10.242	2.0.10.242	10-31-2019	2019-10-31 01:32:53	09:32:53	male	2.0.10.147	69	Red_S_2.bmp	1201	0		0	0	235033	0		0	0	NULL	NULL	NULL	Medium	run1		List2	A_S.wav	AV_S	0		0	1	234883	150		0	0
Exp2	15	Exp2-1-15	59.936	1.0.0.172	2	right	zhangyunfa	-1294388802	2.0.10.242	2.0.10.242	10-31-2019	2019-10-31 01:32:53	09:32:53	male	2.0.10.147	70	Catch.bmp	1439	0		0	0	237452	0		0	0	NULL	NULL	NULL	Medium	run1		List2	A_S.wav	A_S	0		0	1	237302	150	1	899	238201
Exp2	15	Exp2-1-15	59.936	1.0.0.172	2	right	zhangyunfa	-1294388802	2.0.10.242	2.0.10.242	10-31-2019	2019-10-31 01:32:53	09:32:53	male	2.0.10.147	71	Blue_S_2.bmp	1574	0		0	0	240038	0		0	0	NULL	NULL	NULL	Medium	run1	1	List2	Catch.wav	V_T	1	1	1	1	239888	150	1	945	240833
Exp2	15	Exp2-1-15	59.936	1.0.0.172	2	right	zhangyunfa	-1294388802	2.0.10.242	2.0.10.242	10-31-2019	2019-10-31 01:32:53	09:32:53	male	2.0.10.147	72	Blue_S_2.bmp	949	0		0	0	242774	0		0	0	NULL	NULL	NULL	Medium	run1	1	List2	A_T.wav	AV_T	1	1	1	1	242624	150	1	889	243513
Exp2	15	Exp2-1-15	59.936	1.0.0.172	2	right	zhangyunfa	-1294388802	2.0.10.242	2.0.10.242	10-31-2019	2019-10-31 01:32:53	09:32:53	male	2.0.10.147	73	Blue_S_2.bmp	979	0		0	1	244877	0		0	0	NULL	NULL	NULL	Medium	run1	1	List2	Catch.wav	V_T	1	1	1	1	244726	151	1	716	245442
Exp2	15	Exp2-1-15	59.936	1.0.0.172	2	right	zhangyunfa	-1294388802	2.0.10.242	2.0.10.242	10-31-2019	2019-10-31 01:32:53	09:32:53	male	2.0.10.147	74	Catch.bmp	1231	0		0	0	247012	0		0	0	NULL	NULL	NULL	Medium	run1	1	List2	A_T.wav	A_T	1	1	1	1	246862	150	1	827	247689
Exp2	15	Exp2-1-15	59.936	1.0.0.172	2	right	zhangyunfa	-1294388802	2.0.10.242	2.0.10.242	10-31-2019	2019-10-31 01:32:53	09:32:53	male	2.0.10.147	75	Red_S_2.bmp	1347	0		0	0	249398	0		0	0	NULL	NULL	NULL	Medium	run1		List2	A_S.wav	AV_S	0		0	1	249248	150	1	874	250122
Exp2	15	Exp2-1-15	59.936	1.0.0.172	2	right	zhangyunfa	-1294388802	2.0.10.242	2.0.10.242	10-31-2019	2019-10-31 01:32:53	09:32:53	male	2.0.10.147	76	Catch.bmp	1276	0		0	0	251901	0		0	0	NULL	NULL	NULL	Medium	run1	1	List2	A_T.wav	A_T	1	1	0	2	251751	150	1	986	252737
Exp2	15	Exp2-1-15	59.936	1.0.0.172	2	right	zhangyunfa	-1294388802	2.0.10.242	2.0.10.242	10-31-2019	2019-10-31 01:32:53	09:32:53	male	2.0.10.147	77	Red_C_2.bmp	1027	0		0	1	254337	0		0	0	NULL	NULL	NULL	Medium	run1	1	List2	A_T.wav	AV_T	1	1	1	1	254186	151	1	1023	255209
Exp2	15	Exp2-1-15	59.936	1.0.0.172	2	right	zhangyunfa	-1294388802	2.0.10.242	2.0.10.242	10-31-2019	2019-10-31 01:32:53	09:32:53	male	2.0.10.147	78	Red_S_2.bmp	996	0		0	0	256522	0		0	0	NULL	NULL	NULL	Medium	run1		List2	Catch.wav	V_S	0		1	1	256372	150		0	0
Exp2	15	Exp2-1-15	59.936	1.0.0.172	2	right	zhangyunfa	-1294388802	2.0.10.242	2.0.10.242	10-31-2019	2019-10-31 01:32:53	09:32:53	male	2.0.10.147	79	Red_C_2.bmp	1023	0		0	1	258725	0		0	0	NULL	NULL	NULL	Medium	run1	1	List2	Catch.wav	V_T	1	1	0	1	258574	151	1	579	259153
Exp2	15	Exp2-1-15	59.936	1.0.0.172	2	right	zhangyunfa	-1294388802	2.0.10.242	2.0.10.242	10-31-2019	2019-10-31 01:32:53	09:32:53	male	2.0.10.147	80	Red_C.bmp	904	0		0	0	260910	0		0	0	NULL	NULL	NULL	Medium	run1	1	List2	Catch.wav	V_T	1	1	0	1	260760	150	1	649	261409
Exp2	15	Exp2-1-15	59.936	1.0.0.172	2	right	zhangyunfa	-1294388802	2.0.10.242	2.0.10.242	10-31-2019	2019-10-31 01:32:53	09:32:53	male	2.0.10.147	81	Red_C.bmp	1329	0		0	0	262962	0		0	0	NULL	NULL	NULL	Medium	run1	1	List2	A_T.wav	AV_T	1	1	1	1	262812	150	1	685	263497
Exp2	15	Exp2-1-15	59.936	1.0.0.172	2	right	zhangyunfa	-1294388802	2.0.10.242	2.0.10.242	10-31-2019	2019-10-31 01:32:53	09:32:53	male	2.0.10.147	82	Blue_S_2.bmp	1097	0		0	0	265448	0		0	0	NULL	NULL	NULL	Medium	run1	1	List2	Catch.wav	V_T	1	1	1	1	265298	150	1	720	266018
Exp2	15	Exp2-1-15	59.936	1.0.0.172	2	right	zhangyunfa	-1294388802	2.0.10.242	2.0.10.242	10-31-2019	2019-10-31 01:32:53	09:32:53	male	2.0.10.147	83	Blue_S_2.bmp	1208	0		0	1	267701	0		0	0	NULL	NULL	NULL	Medium	run1	1	List2	Catch.wav	V_T	1	1	1	1	267550	151	1	587	268137
Exp2	15	Exp2-1-15	59.936	1.0.0.172	2	right	zhangyunfa	-1294388802	2.0.10.242	2.0.10.242	10-31-2019	2019-10-31 01:32:53	09:32:53	male	2.0.10.147	84	Red_C.bmp	1060	0		0	0	270070	0		0	0	NULL	NULL	NULL	Medium	run1	1	List2	Catch.wav	V_T	1	1	0	1	269920	150	1	720	270640
Exp2	15	Exp2-1-15	59.936	1.0.0.172	2	right	zhangyunfa	-1294388802	2.0.10.242	2.0.10.242	10-31-2019	2019-10-31 01:32:53	09:32:53	male	2.0.10.147	85	Catch.bmp	805	0		0	0	272289	0		0	0	NULL	NULL	NULL	Medium	run1	1	List2	A_T.wav	A_T	1	1	0	1	272139	150	1	814	272953
Exp2	15	Exp2-1-15	59.936	1.0.0.172	2	right	zhangyunfa	-1294388802	2.0.10.242	2.0.10.242	10-31-2019	2019-10-31 01:32:53	09:32:53	male	2.0.10.147	86	Blue_S_2.bmp	1417	0		0	0	274241	0		0	0	NULL	NULL	NULL	Medium	run1	1	List2	A_T.wav	AV_T	1	1	0	1	274091	150	1	685	274776
Exp2	15	Exp2-1-15	59.936	1.0.0.172	2	right	zhangyunfa	-1294388802	2.0.10.242	2.0.10.242	10-31-2019	2019-10-31 01:32:53	09:32:53	male	2.0.10.147	87	Catch.bmp	1443	0		0	0	276810	0		0	0	NULL	NULL	NULL	Medium	run1	1	List2	A_T.wav	A_T	1	1	0	1	276660	150	1	685	277345
Exp2	15	Exp2-1-15	59.936	1.0.0.172	2	right	zhangyunfa	-1294388802	2.0.10.242	2.0.10.242	10-31-2019	2019-10-31 01:32:53	09:32:53	male	2.0.10.147	88	Red_C.bmp	1211	0		0	0	279413	0		0	0	NULL	NULL	NULL	Medium	run1	1	List2	A_T.wav	AV_T	1	1	0	1	279263	150	1	577	279840
Exp2	15	Exp2-1-15	59.936	1.0.0.172	2	right	zhangyunfa	-1294388802	2.0.10.242	2.0.10.242	10-31-2019	2019-10-31 01:32:53	09:32:53	male	2.0.10.147	89	Catch.bmp	1209	0		0	0	281782	0		0	0	NULL	NULL	NULL	Medium	run1	1	List2	A_T.wav	A_T	1	1	0	1	281632	150	1	872	282504
Exp2	15	Exp2-1-15	59.936	1.0.0.172	2	right	zhangyunfa	-1294388802	2.0.10.242	2.0.10.242	10-31-2019	2019-10-31 01:32:53	09:32:53	male	2.0.10.147	90	Red_C.bmp	943	0		0	0	284151	0		0	0	NULL	NULL	NULL	Medium	run1	1	List2	Catch.wav	V_T	1	1	1	1	284001	150	1	496	284497
Exp2	15	Exp2-1-15	59.936	1.0.0.172	2	right	zhangyunfa	-1294388802	2.0.10.242	2.0.10.242	10-31-2019	2019-10-31 01:32:53	09:32:53	male	2.0.10.147	91	Catch.bmp	839	0		0	0	286253	0		0	0	NULL	NULL	NULL	Medium	run1	1	List2	A_T.wav	A_T	1	1	1	1	286103	150	1	729	286832
Exp2	15	Exp2-1-15	59.936	1.0.0.172	2	right	zhangyunfa	-1294388802	2.0.10.242	2.0.10.242	10-31-2019	2019-10-31 01:32:53	09:32:53	male	2.0.10.147	92	Catch.bmp	925	0		0	0	288239	0		0	0	NULL	NULL	NULL	Medium	run1	1	List2	A_T.wav	A_T	1	1	0	1	288089	150	1	607	288696
Exp2	15	Exp2-1-15	59.936	1.0.0.172	2	right	zhangyunfa	-1294388802	2.0.10.242	2.0.10.242	10-31-2019	2019-10-31 01:32:53	09:32:53	male	2.0.10.147	93	Red_C_2.bmp	1498	0		0	0	290324	0		0	0	NULL	NULL	NULL	Medium	run1	1	List2	A_T.wav	AV_T	1	1	0	1	290174	150	1	642	290816
Exp2	15	Exp2-1-15	59.936	1.0.0.172	2	right	zhangyunfa	-1294388802	2.0.10.242	2.0.10.242	10-31-2019	2019-10-31 01:32:53	09:32:53	male	2.0.10.147	94	Catch.bmp	1247	0		0	0	292977	0		0	0	NULL	NULL	NULL	Medium	run1	1	List2	A_T.wav	A_T	1	1	0	1	292827	150	1	653	293480
Exp2	15	Exp2-1-15	59.936	1.0.0.172	2	right	zhangyunfa	-1294388802	2.0.10.242	2.0.10.242	10-31-2019	2019-10-31 01:32:53	09:32:53	male	2.0.10.147	95	Red_S.bmp	873	0		0	0	295380	0		0	0	NULL	NULL	NULL	Medium	run1		List2	A_S.wav	AV_S	0		0	2	295230	150	1	490	295720
Exp2	15	Exp2-1-15	59.936	1.0.0.172	2	right	zhangyunfa	-1294388802	2.0.10.242	2.0.10.242	10-31-2019	2019-10-31 01:32:53	09:32:53	male	2.0.10.147	96	Blue_S_2.bmp	1320	0		0	0	297415	0		0	0	NULL	NULL	NULL	Medium	run1	1	List2	Catch.wav	V_T	1	1	1	1	297265	150	1	639	297904
Exp2	15	Exp2-1-15	59.936	1.0.0.172	2	right	zhangyunfa	-1294388802	2.0.10.242	2.0.10.242	10-31-2019	2019-10-31 01:32:53	09:32:53	male	2.0.10.147	97	Red_C.bmp	1494	0		0	0	299884	0		0	0	NULL	NULL	NULL	Medium	run1	1	List2	A_T.wav	AV_T	1	1	1	1	299734	150	1	546	300280
Exp2	15	Exp2-1-15	59.936	1.0.0.172	2	right	zhangyunfa	-1294388802	2.0.10.242	2.0.10.242	10-31-2019	2019-10-31 01:32:53	09:32:53	male	2.0.10.147	98	Blue_S.bmp	1011	0		0	0	302537	0		0	0	NULL	NULL	NULL	Medium	run1	1	List2	A_T.wav	AV_T	1	1	0	1	302387	150	1	853	303240
Exp2	15	Exp2-1-15	59.936	1.0.0.172	2	right	zhangyunfa	-1294388802	2.0.10.242	2.0.10.242	10-31-2019	2019-10-31 01:32:53	09:32:53	male	2.0.10.147	99	Red_C_2.bmp	907	0		0	0	304706	0		0	0	NULL	NULL	NULL	Medium	run1	1	List2	A_T.wav	AV_T	1	1	0	1	304556	150	1	508	305064
Exp2	15	Exp2-1-15	59.936	1.0.0.172	2	right	zhangyunfa	-1294388802	2.0.10.242	2.0.10.242	10-31-2019	2019-10-31 01:32:53	09:32:53	male	2.0.10.147	100	Blue_C_2.bmp	1541	0		0	0	306775	0		0	0	NULL	NULL	NULL	Medium	run1		List2	Catch.wav	V_S	0		1	1	306625	150		0	0
Exp2	15	Exp2-1-15	59.936	1.0.0.172	2	right	zhangyunfa	-1294388802	2.0.10.242	2.0.10.242	10-31-2019	2019-10-31 01:32:53	09:32:53	male	2.0.10.147	101	Red_C.bmp	1320	0		0	1	309545	0		0	0	NULL	NULL	NULL	Medium	run1	1	List2	A_T.wav	AV_T	1	1	1	1	309394	151	1	542	309936
Exp2	15	Exp2-1-15	59.936	1.0.0.172	2	right	zhangyunfa	-1294388802	2.0.10.242	2.0.10.242	10-31-2019	2019-10-31 01:32:53	09:32:53	male	2.0.10.147	102	Blue_S_2.bmp	1100	0		0	0	312014	0		0	0	NULL	NULL	NULL	Medium	run1	1	List2	A_T.wav	AV_T	1	1	0	1	311864	150	1	760	312624
Exp2	15	Exp2-1-15	59.936	1.0.0.172	2	right	zhangyunfa	-1294388802	2.0.10.242	2.0.10.242	10-31-2019	2019-10-31 01:32:53	09:32:53	male	2.0.10.147	103	Blue_S_2.bmp	835	0		0	0	314266	0		0	0	NULL	NULL	NULL	Medium	run1	1	List2	Catch.wav	V_T	1	1	1	1	314116	150	1	484	314600
Exp2	15	Exp2-1-15	59.936	1.0.0.172	2	right	zhangyunfa	-1294388802	2.0.10.242	2.0.10.242	10-31-2019	2019-10-31 01:32:53	09:32:53	male	2.0.10.147	104	Blue_C_2.bmp	1083	0		0	1	316252	0		0	0	NULL	NULL	NULL	Medium	run1		List2	A_S.wav	AV_S	0		1	1	316101	151	1	443	316544
Exp2	15	Exp2-1-15	59.936	1.0.0.172	2	right	zhangyunfa	-1294388802	2.0.10.242	2.0.10.242	10-31-2019	2019-10-31 01:32:53	09:32:53	male	2.0.10.147	105	Blue_S.bmp	1154	0		0	0	318487	0		0	0	NULL	NULL	NULL	Medium	run1	1	List2	Catch.wav	V_T	1	1	1	1	318337	150	1	815	319152
Exp2	15	Exp2-1-15	59.936	1.0.0.172	2	right	zhangyunfa	-1294388802	2.0.10.242	2.0.10.242	10-31-2019	2019-10-31 01:32:53	09:32:53	male	2.0.10.147	106	Catch.bmp	1150	0		0	0	320790	0		0	0	NULL	NULL	NULL	Medium	run1	1	List2	A_T.wav	A_T	1	1	0	1	320640	150	1	1192	321832
Exp2	15	Exp2-1-15	59.936	1.0.0.172	2	right	zhangyunfa	-1294388802	2.0.10.242	2.0.10.242	10-31-2019	2019-10-31 01:32:53	09:32:53	male	2.0.10.147	107	Red_C_2.bmp	1036	0		0	0	323092	0		0	0	NULL	NULL	NULL	Medium	run1	1	List2	Catch.wav	V_T	1	1	1	1	322942	150	1	610	323552
Exp2	15	Exp2-1-15	59.936	1.0.0.172	2	right	zhangyunfa	-1294388802	2.0.10.242	2.0.10.242	10-31-2019	2019-10-31 01:32:53	09:32:53	male	2.0.10.147	108	Blue_S.bmp	921	0		0	0	325278	0		0	0	NULL	NULL	NULL	Medium	run1	1	List2	A_T.wav	AV_T	1	1	0	1	325128	150	1	624	325752
Exp2	15	Exp2-1-15	59.936	1.0.0.172	2	right	zhangyunfa	-1294388802	2.0.10.242	2.0.10.242	10-31-2019	2019-10-31 01:32:53	09:32:53	male	2.0.10.147	109	Catch.bmp	887	0		0	1	327347	0		0	0	NULL	NULL	NULL	Medium	run1	1	List2	A_T.wav	A_T	1	1	1	1	327196	151	1	908	328104
Exp2	15	Exp2-1-15	59.936	1.0.0.172	2	right	zhangyunfa	-1294388802	2.0.10.242	2.0.10.242	10-31-2019	2019-10-31 01:32:53	09:32:53	male	2.0.10.147	110	Red_S_2.bmp	1492	0		0	0	329382	0		0	0	NULL	NULL	NULL	Medium	run1		List2	A_S.wav	AV_S	0		0	1	329232	150	1	520	329752
Exp2	15	Exp2-1-15	59.936	1.0.0.172	2	right	zhangyunfa	-1294388802	2.0.10.242	2.0.10.242	10-31-2019	2019-10-31 01:32:53	09:32:53	male	2.0.10.147	111	Catch.bmp	1141	0		0	0	332035	0		0	0	NULL	NULL	NULL	Medium	run1	1	List2	A_T.wav	A_T	1	1	0	1	331885	150	1	1283	333168
Exp2	15	Exp2-1-15	59.936	1.0.0.172	2	right	zhangyunfa	-1294388802	2.0.10.242	2.0.10.242	10-31-2019	2019-10-31 01:32:53	09:32:53	male	2.0.10.147	112	Catch.bmp	1068	0		0	0	334404	0		0	0	NULL	NULL	NULL	Medium	run1	1	List2	A_T.wav	A_T	1	1	0	1	334254	150	1	690	334944
Exp2	15	Exp2-1-15	59.936	1.0.0.172	2	right	zhangyunfa	-1294388802	2.0.10.242	2.0.10.242	10-31-2019	2019-10-31 01:32:53	09:32:53	male	2.0.10.147	113	Catch.bmp	1476	0		0	0	336623	0		0	0	NULL	NULL	NULL	Medium	run1		List2	A_S.wav	A_S	0		0	1	336473	150		0	0
Exp2	15	Exp2-1-15	59.936	1.0.0.172	2	right	zhangyunfa	-1294388802	2.0.10.242	2.0.10.242	10-31-2019	2019-10-31 01:32:53	09:32:53	male	2.0.10.147	114	Red_C_2.bmp	901	0		0	0	339309	0		0	0	NULL	NULL	NULL	Medium	run1	1	List2	Catch.wav	V_T	1	1	1	1	339159	150	1	520	339679
Exp2	15	Exp2-1-15	59.936	1.0.0.172	2	right	zhangyunfa	-1294388802	2.0.10.242	2.0.10.242	10-31-2019	2019-10-31 01:32:53	09:32:53	male	2.0.10.147	115	Blue_S.bmp	1467	0		0	0	341361	0		0	0	NULL	NULL	NULL	Medium	run1	1	List2	A_T.wav	AV_T	1	1	1	1	341211	150	1	798	342009
Exp2	15	Exp2-1-15	59.936	1.0.0.172	2	right	zhangyunfa	-1294388802	2.0.10.242	2.0.10.242	10-31-2019	2019-10-31 01:32:53	09:32:53	male	2.0.10.147	116	Blue_S_2.bmp	1551	0		0	0	343981	0		0	0	NULL	NULL	NULL	Medium	run1	1	List2	Catch.wav	V_T	1	1	0	1	343831	150	1	448	344279
Exp2	15	Exp2-1-15	59.936	1.0.0.172	2	right	zhangyunfa	-1294388802	2.0.10.242	2.0.10.242	10-31-2019	2019-10-31 01:32:53	09:32:53	male	2.0.10.147	117	Catch.bmp	944	0		0	1	346684	0		0	0	NULL	NULL	NULL	Medium	run1	1	List2	A_T.wav	A_T	1	1	1	1	346533	151	1	747	347280
Exp2	15	Exp2-1-15	59.936	1.0.0.172	2	right	zhangyunfa	-1294388802	2.0.10.242	2.0.10.242	10-31-2019	2019-10-31 01:32:53	09:32:53	male	2.0.10.147	118	Catch.bmp	1374	0		0	0	348786	0		0	0	NULL	NULL	NULL	Medium	run1	1	List2	A_T.wav	A_T	1	1	0	1	348636	150	1	731	349367
Exp2	15	Exp2-1-15	59.936	1.0.0.172	2	right	zhangyunfa	-1294388802	2.0.10.242	2.0.10.242	10-31-2019	2019-10-31 01:32:53	09:32:53	male	2.0.10.147	119	Blue_C_2.bmp	1456	0		0	0	351322	0		0	0	NULL	NULL	NULL	Medium	run1		List2	Catch.wav	V_S	0		0	1	351172	150	1	580	351752
Exp2	15	Exp2-1-15	59.936	1.0.0.172	2	right	zhangyunfa	-1294388802	2.0.10.242	2.0.10.242	10-31-2019	2019-10-31 01:32:53	09:32:53	male	2.0.10.147	120	Blue_S.bmp	1155	0		0	0	353941	0		0	0	NULL	NULL	NULL	Medium	run1	1	List2	Catch.wav	V_T	1	1	0	1	353791	150	1	808	354599
Exp2	15	Exp2-1-15	59.936	1.0.0.172	2	right	zhangyunfa	-1294388802	2.0.10.242	2.0.10.242	10-31-2019	2019-10-31 01:32:53	09:32:53	male	2.0.10.147	121	Blue_S_2.bmp	1369	0		0	1	356244	0		0	0	NULL	NULL	NULL	Medium	run1	1	List2	A_T.wav	AV_T	1	1	1	1	356093	151	1	570	356663
Exp2	15	Exp2-1-15	59.936	1.0.0.172	2	right	zhangyunfa	-1294388802	2.0.10.242	2.0.10.242	10-31-2019	2019-10-31 01:32:53	09:32:53	male	2.0.10.147	122	Catch.bmp	1455	0		0	0	358763	0		0	0	NULL	NULL	NULL	Medium	run1	1	List2	A_T.wav	A_T	1	1	0	1	358613	150	1	514	359127
Exp2	15	Exp2-1-15	59.936	1.0.0.172	2	right	zhangyunfa	-1294388802	2.0.10.242	2.0.10.242	10-31-2019	2019-10-31 01:32:53	09:32:53	male	2.0.10.147	123	Blue_C.bmp	1074	0		0	0	361366	0		0	0	NULL	NULL	NULL	Medium	Run1		List2	Catch.wav	V_S	0		0	2	361216	150	1	559	361775
Exp2	15	Exp2-1-15	59.936	1.0.0.172	2	right	zhangyunfa	-1294388802	2.0.10.242	2.0.10.242	10-31-2019	2019-10-31 01:32:53	09:32:53	male	2.0.10.147	124	Blue_S_2.bmp	1231	0		0	0	363601	0		0	0	NULL	NULL	NULL	Medium	run1	1	List2	A_T.wav	AV_T	1	1	1	1	363451	150	1	436	363887
Exp2	15	Exp2-1-15	59.936	1.0.0.172	2	right	zhangyunfa	-1294388802	2.0.10.242	2.0.10.242	10-31-2019	2019-10-31 01:32:53	09:32:53	male	2.0.10.147	125	Catch.bmp	1061	0		0	0	365987	0		0	0	NULL	NULL	NULL	Medium	run1	1	List2	A_T.wav	A_T	1	1	0	1	365837	150	1	666	366503
Exp2	15	Exp2-1-15	59.936	1.0.0.172	2	right	zhangyunfa	-1294388802	2.0.10.242	2.0.10.242	10-31-2019	2019-10-31 01:32:53	09:32:53	male	2.0.10.147	126	Blue_C.bmp	1285	0		0	0	368206	0		0	0	NULL	NULL	NULL	Medium	Run1		List2	Catch.wav	V_S	0		1	1	368056	150		0	0
Exp2	15	Exp2-1-15	59.936	1.0.0.172	2	right	zhangyunfa	-1294388802	2.0.10.242	2.0.10.242	10-31-2019	2019-10-31 01:32:53	09:32:53	male	2.0.10.147	127	Blue_S_2.bmp	1121	0		0	0	370709	0		0	0	NULL	NULL	NULL	Medium	run1	1	List2	Catch.wav	V_T	1	1	0	1	370559	150	1	657	371216
Exp2	15	Exp2-1-15	59.936	1.0.0.172	2	right	zhangyunfa	-1294388802	2.0.10.242	2.0.10.242	10-31-2019	2019-10-31 01:32:53	09:32:53	male	2.0.10.147	128	Catch.bmp	863	0		0	0	372978	0		0	0	NULL	NULL	NULL	Medium	run1	1	List2	A_T.wav	A_T	1	1	0	1	372828	150	1	779	373607
Exp2	15	Exp2-1-15	59.936	1.0.0.172	2	right	zhangyunfa	-1294388802	2.0.10.242	2.0.10.242	10-31-2019	2019-10-31 01:32:53	09:32:53	male	2.0.10.147	129	Catch.bmp	1394	0		0	0	374997	0		0	0	NULL	NULL	NULL	Medium	run1	1	List2	A_T.wav	A_T	1	1	0	2	374847	150	1	649	375496
Exp2	15	Exp2-1-15	59.936	1.0.0.172	2	right	zhangyunfa	-1294388802	2.0.10.242	2.0.10.242	10-31-2019	2019-10-31 01:32:53	09:32:53	male	2.0.10.147	130	Catch.bmp	872	0		0	0	377549	0		0	0	NULL	NULL	NULL	Medium	run1	1	List2	A_T.wav	A_T	1	1	0	1	377399	150	1	745	378144
Exp2	15	Exp2-1-15	59.936	1.0.0.172	2	right	zhangyunfa	-1294388802	2.0.10.242	2.0.10.242	10-31-2019	2019-10-31 01:32:53	09:32:53	male	2.0.10.147	131	Blue_S.bmp	1462	0		0	0	379568	0		0	0	NULL	NULL	NULL	Medium	run1	1	List2	A_T.wav	AV_T	1	1	0	1	379418	150	1	741	380159
Exp2	15	Exp2-1-15	59.936	1.0.0.172	2	right	zhangyunfa	-1294388802	2.0.10.242	2.0.10.242	10-31-2019	2019-10-31 01:32:53	09:32:53	male	2.0.10.147	132	Red_S.bmp	1554	0		0	1	382188	0		0	0	NULL	NULL	NULL	Medium	run1		List2	A_S.wav	AV_S	0		1	1	382037	151		0	0
Exp2	15	Exp2-1-15	59.936	1.0.0.172	2	right	zhangyunfa	-1294388802	2.0.10.242	2.0.10.242	10-31-2019	2019-10-31 01:32:53	09:32:53	male	2.0.10.147	133	Catch.bmp	1069	0		0	0	384957	0		0	0	NULL	NULL	NULL	Medium	run1	1	List2	A_T.wav	A_T	1	1	0	1	384807	150	1	880	385687
Exp2	15	Exp2-1-15	59.936	1.0.0.172	2	right	zhangyunfa	-1294388802	2.0.10.242	2.0.10.242	10-31-2019	2019-10-31 01:32:53	09:32:53	male	2.0.10.147	134	Catch.bmp	1053	0		0	0	387176	0		0	0	NULL	NULL	NULL	Medium	run1	1	List2	A_T.wav	A_T	1	1	0	1	387026	150	1	661	387687
Exp2	15	Exp2-1-15	59.936	1.0.0.172	2	right	zhangyunfa	-1294388802	2.0.10.242	2.0.10.242	10-31-2019	2019-10-31 01:32:53	09:32:53	male	2.0.10.147	135	Catch.bmp	808	0		0	0	389378	0		0	0	NULL	NULL	NULL	Medium	run1	1	List2	A_T.wav	A_T	1	1	0	1	389228	150	1	636	389864
Exp2	15	Exp2-1-15	59.936	1.0.0.172	2	right	zhangyunfa	-1294388802	2.0.10.242	2.0.10.242	10-31-2019	2019-10-31 01:32:53	09:32:53	male	2.0.10.147	136	Red_C_2.bmp	909	0		0	0	391347	0		0	0	NULL	NULL	NULL	Medium	run1	1	List2	A_T.wav	AV_T	1	1	0	1	391197	150	1	938	392135
Exp2	15	Exp2-1-15	59.936	1.0.0.172	2	right	zhangyunfa	-1294388802	2.0.10.242	2.0.10.242	10-31-2019	2019-10-31 01:32:53	09:32:53	male	2.0.10.147	137	Red_C_2.bmp	1477	0		0	0	393416	0		0	0	NULL	NULL	NULL	Medium	run1	1	List2	Catch.wav	V_T	1	1	1	1	393266	150	1	478	393744
Exp2	15	Exp2-1-15	59.936	1.0.0.172	2	right	zhangyunfa	-1294388802	2.0.10.242	2.0.10.242	10-31-2019	2019-10-31 01:32:53	09:32:53	male	2.0.10.147	138	Catch.bmp	1462	0		0	0	396052	0		0	0	NULL	NULL	NULL	Medium	run1		List2	A_S.wav	A_S	0		1	1	395902	150	1	689	396591
Exp2	15	Exp2-1-15	59.936	1.0.0.172	2	right	zhangyunfa	-1294388802	2.0.10.242	2.0.10.242	10-31-2019	2019-10-31 01:32:53	09:32:53	male	2.0.10.147	139	Catch.bmp	851	0		0	1	398672	0		0	0	NULL	NULL	NULL	Medium	run1	1	List2	A_T.wav	A_T	1	1	0	1	398521	151	1	910	399431
Exp2	15	Exp2-1-15	59.936	1.0.0.172	2	right	zhangyunfa	-1294388802	2.0.10.242	2.0.10.242	10-31-2019	2019-10-31 01:32:53	09:32:53	male	2.0.10.147	140	Catch.bmp	1474	0		0	1	400674	0		0	0	NULL	NULL	NULL	Medium	run1		List2	A_S.wav	A_S	0		1	1	400523	151		0	0
Exp2	15	Exp2-1-15	59.936	1.0.0.172	2	right	zhangyunfa	-1294388802	2.0.10.242	2.0.10.242	10-31-2019	2019-10-31 01:32:53	09:32:53	male	2.0.10.147	141	Catch.bmp	1118	0		1	0	403376	1118		0	0	NULL	NULL	NULL	Medium	run1		List2	A_S.wav	A_S	1		0	1	403226	150		0	0
Exp2	15	Exp2-1-15	59.936	1.0.0.172	2	right	zhangyunfa	-1294388802	2.0.10.242	2.0.10.242	10-31-2019	2019-10-31 01:32:53	09:32:53	male	2.0.10.147	142	Blue_C_2.bmp	919	0		1	0	413253	0		0	0	NULL	NULL	NULL	Medium	run1		List2	A_S.wav	AV_S	0		0	1	413103	150		0	0
Exp2	15	Exp2-1-15	59.936	1.0.0.172	2	right	zhangyunfa	-1294388802	2.0.10.242	2.0.10.242	10-31-2019	2019-10-31 01:32:53	09:32:53	male	2.0.10.147	143	Red_C.bmp	1302	0		0	0	415389	0		0	0	NULL	NULL	NULL	Medium	run1	1	List2	Catch.wav	V_T	1	1	0	1	415239	150	1	415	415654
Exp2	15	Exp2-1-15	59.936	1.0.0.172	2	right	zhangyunfa	-1294388802	2.0.10.242	2.0.10.242	10-31-2019	2019-10-31 01:32:53	09:32:53	male	2.0.10.147	144	Blue_S_2.bmp	896	0		0	1	417842	0		0	0	NULL	NULL	NULL	Medium	run1	1	List2	Catch.wav	V_T	1	1	1	1	417691	151	1	659	418350
Exp2	15	Exp2-1-15	59.936	1.0.0.172	2	right	zhangyunfa	-1294388802	2.0.10.242	2.0.10.242	10-31-2019	2019-10-31 01:32:53	09:32:53	male	2.0.10.147	145	Catch.bmp	1371	0		0	0	419894	0		0	0	NULL	NULL	NULL	Medium	run1		List2	A_S.wav	A_S	0		0	1	419744	150		0	0
Exp2	15	Exp2-1-15	59.936	1.0.0.172	2	right	zhangyunfa	-1294388802	2.0.10.242	2.0.10.242	10-31-2019	2019-10-31 01:32:53	09:32:53	male	2.0.10.147	146	Blue_S_2.bmp	1508	0		0	0	422480	0		0	0	NULL	NULL	NULL	Medium	run1	1	List2	A_T.wav	AV_T	1	1	0	1	422330	150	1	853	423183
Exp2	15	Exp2-1-15	59.936	1.0.0.172	2	right	zhangyunfa	-1294388802	2.0.10.242	2.0.10.242	10-31-2019	2019-10-31 01:32:53	09:32:53	male	2.0.10.147	147	Catch.bmp	1580	0		0	0	425149	0		0	0	NULL	NULL	NULL	Medium	run1	1	List2	A_T.wav	A_T	1	1	0	1	424999	150	1	863	425862
Exp2	15	Exp2-1-15	59.936	1.0.0.172	2	right	zhangyunfa	-1294388802	2.0.10.242	2.0.10.242	10-31-2019	2019-10-31 01:32:53	09:32:53	male	2.0.10.147	148	Catch.bmp	1365	0		0	1	427886	0		0	0	NULL	NULL	NULL	Medium	run1	1	List2	A_T.wav	A_T	1	1	1	1	427735	151	1	743	428478
Exp2	15	Exp2-1-15	59.936	1.0.0.172	2	right	zhangyunfa	-1294388802	2.0.10.242	2.0.10.242	10-31-2019	2019-10-31 01:32:53	09:32:53	male	2.0.10.147	149	Blue_S_2.bmp	1454	0		0	0	430405	0		0	0	NULL	NULL	NULL	Medium	run1	1	List2	A_T.wav	AV_T	1	1	0	1	430255	150	1	847	431102
Exp2	15	Exp2-1-15	59.936	1.0.0.172	2	right	zhangyunfa	-1294388802	2.0.10.242	2.0.10.242	10-31-2019	2019-10-31 01:32:53	09:32:53	male	2.0.10.147	150	Red_C.bmp	1048	0		0	1	433008	0		0	0	NULL	NULL	NULL	Medium	run1	1	List2	Catch.wav	V_T	1	1	1	1	432857	151	1	541	433398
Exp2	15	Exp2-1-15	59.936	1.0.0.172	2	right	zhangyunfa	-1294388802	2.0.10.242	2.0.10.242	10-31-2019	2019-10-31 01:32:53	09:32:53	male	2.0.10.147	151	Catch.bmp	819	0		0	0	435210	0		0	0	NULL	NULL	NULL	Medium	run1		List2	A_S.wav	A_S	0		0	1	435060	150		0	0
Exp2	15	Exp2-1-15	59.936	1.0.0.172	2	right	zhangyunfa	-1294388802	2.0.10.242	2.0.10.242	10-31-2019	2019-10-31 01:32:53	09:32:53	male	2.0.10.147	152	Blue_S.bmp	1071	0		0	0	437245	0		0	0	NULL	NULL	NULL	Medium	run1	1	List2	Catch.wav	V_T	1	1	1	1	437095	150	1	503	437598
Exp2	15	Exp2-1-15	59.936	1.0.0.172	2	right	zhangyunfa	-1294388802	2.0.10.242	2.0.10.242	10-31-2019	2019-10-31 01:32:53	09:32:53	male	2.0.10.147	153	Red_C_2.bmp	997	0		0	0	439464	0		0	0	NULL	NULL	NULL	Medium	run1	1	List2	A_T.wav	AV_T	1	1	1	1	439314	150	1	501	439815
Exp2	15	Exp2-1-15	59.936	1.0.0.172	2	right	zhangyunfa	-1294388802	2.0.10.242	2.0.10.242	10-31-2019	2019-10-31 01:32:53	09:32:53	male	2.0.10.147	154	Blue_S_2.bmp	1150	0		0	1	441617	0		0	0	NULL	NULL	NULL	Medium	run1	1	List2	A_T.wav	AV_T	1	1	1	1	441466	151	1	1100	442566
Exp2	15	Exp2-1-15	59.936	1.0.0.172	2	right	zhangyunfa	-1294388802	2.0.10.242	2.0.10.242	10-31-2019	2019-10-31 01:32:53	09:32:53	male	2.0.10.147	155	Catch.bmp	894	0		0	0	443919	0		0	0	NULL	NULL	NULL	Medium	run1	1	List2	A_T.wav	A_T	1	1	0	1	443769	150	1	765	444534
Exp2	15	Exp2-1-15	59.936	1.0.0.172	2	right	zhangyunfa	-1294388802	2.0.10.242	2.0.10.242	10-31-2019	2019-10-31 01:32:53	09:32:53	male	2.0.10.147	156	Red_C.bmp	1190	0		0	0	445971	0		0	0	NULL	NULL	NULL	Medium	run1	1	List2	A_T.wav	AV_T	1	1	0	1	445821	150	1	729	446550
Exp2	15	Exp2-1-15	59.936	1.0.0.172	2	right	zhangyunfa	-1294388802	2.0.10.242	2.0.10.242	10-31-2019	2019-10-31 01:32:53	09:32:53	male	2.0.10.147	157	Red_S.bmp	1579	0		0	1	448324	0		0	0	NULL	NULL	NULL	Medium	run1		List2	A_S.wav	AV_S	0		1	1	448173	151		0	0
Exp2	15	Exp2-1-15	59.936	1.0.0.172	2	right	zhangyunfa	-1294388802	2.0.10.242	2.0.10.242	10-31-2019	2019-10-31 01:32:53	09:32:53	male	2.0.10.147	158	Catch.bmp	1255	0		0	1	451127	0		0	0	NULL	NULL	NULL	Medium	run1		List2	A_S.wav	A_S	0		1	1	450976	151		0	0
Exp2	15	Exp2-1-15	59.936	1.0.0.172	2	right	zhangyunfa	-1294388802	2.0.10.242	2.0.10.242	10-31-2019	2019-10-31 01:32:53	09:32:53	male	2.0.10.147	159	Blue_S_2.bmp	1121	0		0	0	453579	0		0	0	NULL	NULL	NULL	Medium	run1	1	List2	A_T.wav	AV_T	1	1	0	1	453429	150	1	673	454102
Exp2	15	Exp2-1-15	59.936	1.0.0.172	2	right	zhangyunfa	-1294388802	2.0.10.242	2.0.10.242	10-31-2019	2019-10-31 01:32:53	09:32:53	male	2.0.10.147	160	Catch.bmp	1011	0		0	0	455848	0		0	0	NULL	NULL	NULL	Medium	run1	1	List2	A_T.wav	A_T	1	1	0	1	455698	150	1	900	456598
Exp2	15	Exp2-1-15	59.936	1.0.0.172	2	right	zhangyunfa	-1294388802	2.0.10.242	2.0.10.242	10-31-2019	2019-10-31 01:32:53	09:32:53	male	2.0.10.147	161	Blue_C.bmp	1233	0		0	0	458017	0		0	0	NULL	NULL	NULL	Medium	Run1		List2	Catch.wav	V_S	0		1	1	457867	150		0	0
Exp2	15	Exp2-1-15	59.936	1.0.0.172	2	right	zhangyunfa	-1294388802	2.0.10.242	2.0.10.242	10-31-2019	2019-10-31 01:32:53	09:32:53	male	2.0.10.147	162	Blue_C_2.bmp	897	0		0	0	460470	0		0	0	NULL	NULL	NULL	Medium	run1		List2	A_S.wav	AV_S	0		0	1	460320	150	1	622	460942
Exp2	15	Exp2-1-15	59.936	1.0.0.172	2	right	zhangyunfa	-1294388802	2.0.10.242	2.0.10.242	10-31-2019	2019-10-31 01:32:53	09:32:53	male	2.0.10.147	163	Red_C.bmp	1177	0		0	0	462522	0		0	0	NULL	NULL	NULL	Medium	run1	1	List2	Catch.wav	V_T	1	1	1	1	462372	150	1	666	463038
Exp2	15	Exp2-1-15	59.936	1.0.0.172	2	right	zhangyunfa	-1294388802	2.0.10.242	2.0.10.242	10-31-2019	2019-10-31 01:32:53	09:32:53	male	2.0.10.147	164	Red_C.bmp	1520	0		0	0	464858	0		0	0	NULL	NULL	NULL	Medium	run1	1	List2	Catch.wav	V_T	1	1	0	2	464708	150	1	546	465254
Exp2	15	Exp2-1-15	59.936	1.0.0.172	2	right	zhangyunfa	-1294388802	2.0.10.242	2.0.10.242	10-31-2019	2019-10-31 01:32:53	09:32:53	male	2.0.10.147	165	Catch.bmp	1062	0		0	0	467527	0		0	0	NULL	NULL	NULL	Medium	run1	1	List2	A_T.wav	A_T	1	1	1	1	467377	150	1	829	468206
Exp2	15	Exp2-1-15	59.936	1.0.0.172	2	right	zhangyunfa	-1294388802	2.0.10.242	2.0.10.242	10-31-2019	2019-10-31 01:32:53	09:32:53	male	2.0.10.147	166	Catch.bmp	837	0		0	0	469746	0		0	0	NULL	NULL	NULL	Medium	run1		List2	A_S.wav	A_S	0		0	1	469596	150		0	0
Exp2	15	Exp2-1-15	59.936	1.0.0.172	2	right	zhangyunfa	-1294388802	2.0.10.242	2.0.10.242	10-31-2019	2019-10-31 01:32:53	09:32:53	male	2.0.10.147	167	Catch.bmp	923	0		0	0	471815	0		0	0	NULL	NULL	NULL	Medium	run1	1	List2	A_T.wav	A_T	1	1	0	1	471665	150	1	725	472390
Exp2	15	Exp2-1-15	59.936	1.0.0.172	2	right	zhangyunfa	-1294388802	2.0.10.242	2.0.10.242	10-31-2019	2019-10-31 01:32:53	09:32:53	male	2.0.10.147	168	Blue_S.bmp	1300	0		0	1	473901	0		0	0	NULL	NULL	NULL	Medium	run1	1	List2	Catch.wav	V_T	1	1	1	1	473750	151	1	975	474725
Exp2	15	Exp2-1-15	59.936	1.0.0.172	2	right	zhangyunfa	-1294388802	2.0.10.242	2.0.10.242	10-31-2019	2019-10-31 01:32:53	09:32:53	male	2.0.10.147	169	Blue_C_2.bmp	1510	0		0	0	476353	0		0	0	NULL	NULL	NULL	Medium	run1		List2	Catch.wav	V_S	0		0	1	476203	150		0	0
Exp2	15	Exp2-1-15	59.936	1.0.0.172	2	right	zhangyunfa	-1294388802	2.0.10.242	2.0.10.242	10-31-2019	2019-10-31 01:32:53	09:32:53	male	2.0.10.147	170	Red_C_2.bmp	1273	0		0	1	479073	0		0	0	NULL	NULL	NULL	Medium	run1	1	List2	Catch.wav	V_T	1	1	1	1	478922	151	1	435	479357
Exp2	15	Exp2-1-15	59.936	1.0.0.172	2	right	zhangyunfa	-1294388802	2.0.10.242	2.0.10.242	10-31-2019	2019-10-31 01:32:53	09:32:53	male	2.0.10.147	171	Red_C.bmp	1065	0		0	1	481509	0		0	0	NULL	NULL	NULL	Medium	run1	1	List2	A_T.wav	AV_T	1	1	1	1	481358	151	1	495	481853
Exp2	15	Exp2-1-15	59.936	1.0.0.172	2	right	zhangyunfa	-1294388802	2.0.10.242	2.0.10.242	10-31-2019	2019-10-31 01:32:53	09:32:53	male	2.0.10.147	172	Red_S.bmp	1503	0		0	1	483728	0		0	0	NULL	NULL	NULL	Medium	run1		List2	Catch.wav	V_S	0		1	1	483577	151	1	444	484021
Exp2	15	Exp2-1-15	59.936	1.0.0.172	2	right	zhangyunfa	-1294388802	2.0.10.242	2.0.10.242	10-31-2019	2019-10-31 01:32:53	09:32:53	male	2.0.10.147	173	Catch.bmp	1284	0		0	0	486380	0		0	0	NULL	NULL	NULL	Medium	run1	1	List2	A_T.wav	A_T	1	1	1	1	486230	150	1	1071	487301
Exp2	15	Exp2-1-15	59.936	1.0.0.172	2	right	zhangyunfa	-1294388802	2.0.10.242	2.0.10.242	10-31-2019	2019-10-31 01:32:53	09:32:53	male	2.0.10.147	174	Blue_S.bmp	1144	0		0	0	488816	0		0	0	NULL	NULL	NULL	Medium	run1	1	List2	Catch.wav	V_T	1	1	1	1	488666	150	1	867	489533
Exp2	15	Exp2-1-15	59.936	1.0.0.172	2	right	zhangyunfa	-1294388802	2.0.10.242	2.0.10.242	10-31-2019	2019-10-31 01:32:53	09:32:53	male	2.0.10.147	175	Red_C.bmp	1445	0		0	1	491119	0		0	0	NULL	NULL	NULL	Medium	run1	1	List2	Catch.wav	V_T	1	1	1	1	490968	151	1	574	491542
Exp2	15	Exp2-1-15	59.936	1.0.0.172	2	right	zhangyunfa	-1294388802	2.0.10.242	2.0.10.242	10-31-2019	2019-10-31 01:32:53	09:32:53	male	2.0.10.147	176	Red_S_2.bmp	1443	0		0	0	493721	0		0	0	NULL	NULL	NULL	Medium	run1		List2	Catch.wav	V_S	0		0	1	493571	150	1	562	494133
Exp2	15	Exp2-1-15	59.936	1.0.0.172	2	right	zhangyunfa	-1294388802	2.0.10.242	2.0.10.242	10-31-2019	2019-10-31 01:32:53	09:32:53	male	2.0.10.147	177	Red_C.bmp	1344	0		0	0	496324	0		0	0	NULL	NULL	NULL	Medium	run1	1	List2	A_T.wav	AV_T	1	1	1	1	496174	150	1	519	496693
Exp2	15	Exp2-1-15	59.936	1.0.0.172	2	right	zhangyunfa	-1294388802	2.0.10.242	2.0.10.242	10-31-2019	2019-10-31 01:32:53	09:32:53	male	2.0.10.147	178	Catch.bmp	1568	0		0	0	498827	0		0	0	NULL	NULL	NULL	Medium	run1	1	List2	A_T.wav	A_T	1	1	0	2	498677	150	1	760	499437
Exp2	15	Exp2-1-15	59.936	1.0.0.172	2	right	zhangyunfa	-1294388802	2.0.10.242	2.0.10.242	10-31-2019	2019-10-31 01:32:53	09:32:53	male	2.0.10.147	179	Red_C.bmp	1208	0		0	0	501546	0		0	0	NULL	NULL	NULL	Medium	run1	1	List2	Catch.wav	V_T	1	1	1	1	501396	150	1	706	502102
Exp2	15	Exp2-1-15	59.936	1.0.0.172	2	right	zhangyunfa	-1294388802	2.0.10.242	2.0.10.242	10-31-2019	2019-10-31 01:32:53	09:32:53	male	2.0.10.147	180	Blue_S_2.bmp	1327	0		0	0	503915	0		0	0	NULL	NULL	NULL	Medium	run1	1	List2	A_T.wav	AV_T	1	1	1	1	503765	150	1	848	504613
Exp2	15	Exp2-1-15	59.936	1.0.0.172	2	right	zhangyunfa	-1294388802	2.0.10.242	2.0.10.242	10-31-2019	2019-10-31 01:32:53	09:32:53	male	2.0.10.147	181	Blue_S.bmp	905	0		0	0	506401	0		0	0	NULL	NULL	NULL	Medium	run1	1	List2	Catch.wav	V_T	0		1	1	506251	150		0	0
Exp2	15	Exp2-1-15	59.936	1.0.0.172	2	right	zhangyunfa	-1294388802	2.0.10.242	2.0.10.242	10-31-2019	2019-10-31 01:32:53	09:32:53	male	2.0.10.147	182	Red_C.bmp	1580	0		0	0	508520	0		0	0	NULL	NULL	NULL	Medium	run1	1	List2	A_T.wav	AV_T	1	1	1	1	508370	150	1	475	508845
Exp2	15	Exp2-1-15	59.936	1.0.0.172	2	right	zhangyunfa	-1294388802	2.0.10.242	2.0.10.242	10-31-2019	2019-10-31 01:32:53	09:32:53	male	2.0.10.147	183	Red_C.bmp	1354	0		0	0	511256	0		0	0	NULL	NULL	NULL	Medium	run1	1	List2	Catch.wav	V_T	1	1	1	1	511106	150	1	435	511541
Exp2	15	Exp2-1-15	59.936	1.0.0.172	2	right	zhangyunfa	-1294388802	2.0.10.242	2.0.10.242	10-31-2019	2019-10-31 01:32:53	09:32:53	male	2.0.10.147	184	Red_C_2.bmp	1391	0		0	0	513759	0		0	0	NULL	NULL	NULL	Medium	run1	1	List2	A_T.wav	AV_T	1	1	0	1	513609	150	1	492	514101
Exp2	15	Exp2-1-15	59.936	1.0.0.172	2	right	zhangyunfa	-1294388802	2.0.10.242	2.0.10.242	10-31-2019	2019-10-31 01:32:53	09:32:53	male	2.0.10.147	185	Blue_C.bmp	1380	0		0	0	516312	0		0	0	NULL	NULL	NULL	Medium	Run1		List2	Catch.wav	V_S	0		0	1	516162	150		0	0
Exp2	15	Exp2-1-15	59.936	1.0.0.172	2	right	zhangyunfa	-1294388802	2.0.10.242	2.0.10.242	10-31-2019	2019-10-31 01:32:53	09:32:53	male	2.0.10.147	186	Red_S_2.bmp	816	0		0	0	518898	0		0	0	NULL	NULL	NULL	Medium	run1		List2	Catch.wav	V_S	0		0	1	518748	150	1	513	519261
Exp2	15	Exp2-1-15	59.936	1.0.0.172	2	right	zhangyunfa	-1294388802	2.0.10.242	2.0.10.242	10-31-2019	2019-10-31 01:32:53	09:32:53	male	2.0.10.147	187	Blue_S_2.bmp	1471	0		0	1	520867	0		0	0	NULL	NULL	NULL	Medium	run1	1	List2	A_T.wav	AV_T	1	1	1	1	520716	151	1	769	521485
Exp2	15	Exp2-1-15	59.936	1.0.0.172	2	right	zhangyunfa	-1294388802	2.0.10.242	2.0.10.242	10-31-2019	2019-10-31 01:32:53	09:32:53	male	2.0.10.147	188	Red_S_2.bmp	1085	0		0	0	523486	0		0	0	NULL	NULL	NULL	Medium	run1		List2	Catch.wav	V_S	0		0	1	523336	150		0	0
Exp2	15	Exp2-1-15	59.936	1.0.0.172	2	right	zhangyunfa	-1294388802	2.0.10.242	2.0.10.242	10-31-2019	2019-10-31 01:32:53	09:32:53	male	2.0.10.147	189	Catch.bmp	1340	0		0	1	525772	0		0	0	NULL	NULL	NULL	Medium	run1	1	List2	A_T.wav	A_T	1	1	1	1	525621	151	1	864	526485
Exp2	15	Exp2-1-15	59.936	1.0.0.172	2	right	zhangyunfa	-1294388802	2.0.10.242	2.0.10.242	10-31-2019	2019-10-31 01:32:53	09:32:53	male	2.0.10.147	190	Red_C_2.bmp	1197	0		0	0	528274	0		0	0	NULL	NULL	NULL	Medium	run1	1	List2	Catch.wav	V_T	1	1	1	1	528124	150	1	577	528701
Exp2	15	Exp2-1-15	59.936	1.0.0.172	2	right	zhangyunfa	-1294388802	2.0.10.242	2.0.10.242	10-31-2019	2019-10-31 01:32:53	09:32:53	male	2.0.10.147	191	Red_C_2.bmp	1199	0		0	0	530627	0		0	0	NULL	NULL	NULL	Medium	run1	1	List2	Catch.wav	V_T	1	1	0	1	530477	150	1	392	530869
Exp2	15	Exp2-1-15	59.936	1.0.0.172	2	right	zhangyunfa	-1294388802	2.0.10.242	2.0.10.242	10-31-2019	2019-10-31 01:32:53	09:32:53	male	2.0.10.147	192	Blue_S.bmp	868	0		0	0	532979	0		0	0	NULL	NULL	NULL	Medium	run1	1	List2	Catch.wav	V_T	1	1	0	1	532829	150	1	833	533662
Exp2	15	Exp2-1-15	59.936	1.0.0.172	2	right	zhangyunfa	-1294388802	2.0.10.242	2.0.10.242	10-31-2019	2019-10-31 01:32:53	09:32:53	male	2.0.10.147	193	Blue_S_2.bmp	1398	0		0	0	534998	0		0	0	NULL	NULL	NULL	Medium	run1	1	List2	A_T.wav	AV_T	1	1	0	1	534848	150	1	493	535341
Exp2	15	Exp2-1-15	59.936	1.0.0.172	2	right	zhangyunfa	-1294388802	2.0.10.242	2.0.10.242	10-31-2019	2019-10-31 01:32:53	09:32:53	male	2.0.10.147	194	Blue_S.bmp	1380	0		0	0	537551	0		0	0	NULL	NULL	NULL	Medium	run1	1	List2	Catch.wav	V_T	1	1	0	1	537401	150	1	468	537869
Exp2	15	Exp2-1-15	59.936	1.0.0.172	2	right	zhangyunfa	-1294388802	2.0.10.242	2.0.10.242	10-31-2019	2019-10-31 01:32:53	09:32:53	male	2.0.10.147	195	Red_C.bmp	968	0		0	0	540087	0		0	0	NULL	NULL	NULL	Medium	run1	1	List2	Catch.wav	V_T	1	1	0	2	539937	150	1	483	540420
Exp2	15	Exp2-1-15	59.936	1.0.0.172	2	right	zhangyunfa	-1294388802	2.0.10.242	2.0.10.242	10-31-2019	2019-10-31 01:32:53	09:32:53	male	2.0.10.147	196	Blue_C.bmp	1382	0		0	1	542206	0		0	0	NULL	NULL	NULL	Medium	run1		List2	A_S.wav	AV_S	0		1	1	542055	151		0	0
Exp2	15	Exp2-1-15	59.936	1.0.0.172	2	right	zhangyunfa	-1294388802	2.0.10.242	2.0.10.242	10-31-2019	2019-10-31 01:32:53	09:32:53	male	2.0.10.147	197	Red_S_2.bmp	1400	0		0	1	544792	0		0	0	NULL	NULL	NULL	Medium	run1		List2	A_S.wav	AV_S	0		1	1	544641	151		0	0
Exp2	15	Exp2-1-15	59.936	1.0.0.172	2	right	zhangyunfa	-1294388802	2.0.10.242	2.0.10.242	10-31-2019	2019-10-31 01:32:53	09:32:53	male	2.0.10.147	198	Red_C.bmp	925	0		0	0	547394	0		0	0	NULL	NULL	NULL	Medium	run1	1	List2	A_T.wav	AV_T	1	1	0	1	547244	150	1	432	547676
Exp2	15	Exp2-1-15	59.936	1.0.0.172	2	right	zhangyunfa	-1294388802	2.0.10.242	2.0.10.242	10-31-2019	2019-10-31 01:32:53	09:32:53	male	2.0.10.147	199	Catch.bmp	1283	0		0	0	549480	0		0	0	NULL	NULL	NULL	Medium	run1	1	List2	A_T.wav	A_T	1	1	0	1	549330	150	1	778	550108
Exp2	15	Exp2-1-15	59.936	1.0.0.172	2	right	zhangyunfa	-1294388802	2.0.10.242	2.0.10.242	10-31-2019	2019-10-31 01:32:53	09:32:53	male	2.0.10.147	200	Red_C.bmp	920	0		0	0	551916	0		0	0	NULL	NULL	NULL	Medium	run1	1	List2	Catch.wav	V_T	1	1	0	1	551766	150	1	455	552221
Exp2	15	Exp2-1-15	59.936	1.0.0.172	2	right	zhangyunfa	-1294388802	2.0.10.242	2.0.10.242	10-31-2019	2019-10-31 01:32:53	09:32:53	male	2.0.10.147	201	Blue_C_2.bmp	847	0		0	0	553985	0		0	0	NULL	NULL	NULL	Medium	run1		List2	Catch.wav	V_S	0		0	2	553835	150		0	0
Exp2	15	Exp2-1-15	59.936	1.0.0.172	2	right	zhangyunfa	-1294388802	2.0.10.242	2.0.10.242	10-31-2019	2019-10-31 01:32:53	09:32:53	male	2.0.10.147	202	Red_C_2.bmp	1457	0		0	0	556037	0		0	0	NULL	NULL	NULL	Medium	run1	1	List2	Catch.wav	V_T	1	1	0	1	555887	150	1	437	556324
Exp2	15	Exp2-1-15	59.936	1.0.0.172	2	right	zhangyunfa	-1294388802	2.0.10.242	2.0.10.242	10-31-2019	2019-10-31 01:32:53	09:32:53	male	2.0.10.147	203	Catch.bmp	975	0		0	0	558656	0		0	0	NULL	NULL	NULL	Medium	run1	1	List2	A_T.wav	A_T	1	1	1	1	558506	150	1	730	559236
Exp2	15	Exp2-1-15	59.936	1.0.0.172	2	right	zhangyunfa	-1294388802	2.0.10.242	2.0.10.242	10-31-2019	2019-10-31 01:32:53	09:32:53	male	2.0.10.147	204	Blue_S.bmp	1207	0		0	0	560792	0		0	0	NULL	NULL	NULL	Medium	run1	1	List2	A_T.wav	AV_T	0		0	1	560642	150		0	0
Exp2	15	Exp2-1-15	59.936	1.0.0.172	2	right	zhangyunfa	-1294388802	2.0.10.242	2.0.10.242	10-31-2019	2019-10-31 01:32:53	09:32:53	male	2.0.10.147	205	Catch.bmp	1519	0		0	0	563228	0		0	0	NULL	NULL	NULL	Medium	run1	1	List2	A_T.wav	A_T	1	1	0	2	563078	150	1	926	564004
Exp2	15	Exp2-1-15	59.936	1.0.0.172	2	right	zhangyunfa	-1294388802	2.0.10.242	2.0.10.242	10-31-2019	2019-10-31 01:32:53	09:32:53	male	2.0.10.147	206	Red_S_2.bmp	923	0		0	0	565897	0		0	0	NULL	NULL	NULL	Medium	run1		List2	Catch.wav	V_S	0		1	1	565747	150		0	0
Exp2	15	Exp2-1-15	59.936	1.0.0.172	2	right	zhangyunfa	-1294388802	2.0.10.242	2.0.10.242	10-31-2019	2019-10-31 01:32:53	09:32:53	male	2.0.10.147	207	Catch.bmp	1249	0		0	0	568049	0		0	0	NULL	NULL	NULL	Medium	run1	1	List2	A_T.wav	A_T	1	1	1	1	567899	150	1	745	568644
Exp2	15	Exp2-1-15	59.936	1.0.0.172	2	right	zhangyunfa	-1294388802	2.0.10.242	2.0.10.242	10-31-2019	2019-10-31 01:32:53	09:32:53	male	2.0.10.147	208	Catch.bmp	1395	0		0	0	570452	0		0	0	NULL	NULL	NULL	Medium	run1	1	List2	A_T.wav	A_T	1	1	0	1	570302	150	1	670	570972
Exp2	15	Exp2-1-15	59.936	1.0.0.172	2	right	zhangyunfa	-1294388802	2.0.10.242	2.0.10.242	10-31-2019	2019-10-31 01:32:53	09:32:53	male	2.0.10.147	209	Red_C.bmp	1358	0		0	1	573005	0		0	0	NULL	NULL	NULL	Medium	run1	1	List2	Catch.wav	V_T	1	1	1	1	572854	151	1	462	573316
Exp2	15	Exp2-1-15	59.936	1.0.0.172	2	right	zhangyunfa	-1294388802	2.0.10.242	2.0.10.242	10-31-2019	2019-10-31 01:32:53	09:32:53	male	2.0.10.147	210	Blue_S.bmp	1219	0		0	0	575524	0		0	0	NULL	NULL	NULL	Medium	run1	1	List2	A_T.wav	AV_T	1	1	0	1	575374	150	1	718	576092
Exp2	15	Exp2-1-15	59.936	1.0.0.172	2	right	zhangyunfa	-1294388802	2.0.10.242	2.0.10.242	10-31-2019	2019-10-31 01:32:53	09:32:53	male	2.0.10.147	211	Red_C_2.bmp	887	0		0	0	577893	0		0	0	NULL	NULL	NULL	Medium	run1	1	List2	Catch.wav	V_T	1	1	1	1	577743	150	1	501	578244
Exp2	15	Exp2-1-15	59.936	1.0.0.172	2	right	zhangyunfa	-1294388802	2.0.10.242	2.0.10.242	10-31-2019	2019-10-31 01:32:53	09:32:53	male	2.0.10.147	212	Catch.bmp	840	0		0	1	579929	0		0	0	NULL	NULL	NULL	Medium	run1		List2	A_S.wav	A_S	0		1	1	579778	151		0	0
Exp2	15	Exp2-1-15	59.936	1.0.0.172	2	right	zhangyunfa	-1294388802	2.0.10.242	2.0.10.242	10-31-2019	2019-10-31 01:32:53	09:32:53	male	2.0.10.147	213	Blue_S.bmp	848	0		0	0	581997	0		0	0	NULL	NULL	NULL	Medium	run1	1	List2	Catch.wav	V_T	1	1	1	1	581847	150	1	773	582620
Exp2	15	Exp2-1-15	59.936	1.0.0.172	2	right	zhangyunfa	-1294388802	2.0.10.242	2.0.10.242	10-31-2019	2019-10-31 01:32:53	09:32:53	male	2.0.10.147	214	Catch.bmp	1401	0		0	1	584000	0		0	0	NULL	NULL	NULL	Medium	run1		List2	A_S.wav	A_S	0		1	1	583849	151		0	0
Exp2	15	Exp2-1-15	59.936	1.0.0.172	2	right	zhangyunfa	-1294388802	2.0.10.242	2.0.10.242	10-31-2019	2019-10-31 01:32:53	09:32:53	male	2.0.10.147	215	Red_C_2.bmp	1079	0		0	0	586602	0		0	0	NULL	NULL	NULL	Medium	run1	1	List2	Catch.wav	V_T	1	1	1	1	586452	150	1	472	586924
Exp2	15	Exp2-1-15	59.936	1.0.0.172	2	right	zhangyunfa	-1294388802	2.0.10.242	2.0.10.242	10-31-2019	2019-10-31 01:32:53	09:32:53	male	2.0.10.147	216	Blue_S.bmp	884	0		0	0	588838	0		0	0	NULL	NULL	NULL	Medium	run1	1	List2	Catch.wav	V_T	1	1	0	1	588688	150	1	580	589268
Exp2	15	Exp2-1-15	59.936	1.0.0.172	2	right	zhangyunfa	-1294388802	2.0.10.242	2.0.10.242	10-31-2019	2019-10-31 01:32:53	09:32:53	male	2.0.10.147	217	Red_S.bmp	875	0		0	0	590873	0		0	0	NULL	NULL	NULL	Medium	run1		List2	Catch.wav	V_S	0		0	1	590723	150	1	465	591188
Exp2	15	Exp2-1-15	59.936	1.0.0.172	2	right	zhangyunfa	-1294388802	2.0.10.242	2.0.10.242	10-31-2019	2019-10-31 01:32:53	09:32:53	male	2.0.10.147	218	Red_C.bmp	1216	0		0	0	592909	0		0	0	NULL	NULL	NULL	Medium	run1	1	List2	A_T.wav	AV_T	1	1	0	1	592759	150	1	501	593260
Exp2	15	Exp2-1-15	59.936	1.0.0.172	2	right	zhangyunfa	-1294388802	2.0.10.242	2.0.10.242	10-31-2019	2019-10-31 01:32:53	09:32:53	male	2.0.10.147	219	Red_S.bmp	1391	0		0	0	595278	0		0	0	NULL	NULL	NULL	Medium	run1		List2	Catch.wav	V_S	0		1	1	595128	150	1	404	595532
Exp2	15	Exp2-1-15	59.936	1.0.0.172	2	right	zhangyunfa	-1294388802	2.0.10.242	2.0.10.242	10-31-2019	2019-10-31 01:32:53	09:32:53	male	2.0.10.147	220	Blue_S_2.bmp	1375	0		0	0	597831	0		0	0	NULL	NULL	NULL	Medium	run1	1	List2	Catch.wav	V_T	1	1	0	1	597681	150	1	619	598300
Exp2	15	Exp2-1-15	59.936	1.0.0.172	2	right	zhangyunfa	-1294388802	2.0.10.242	2.0.10.242	10-31-2019	2019-10-31 01:32:53	09:32:53	male	2.0.10.147	221	Catch.bmp	1022	0		0	0	600367	0		0	0	NULL	NULL	NULL	Medium	run1		List2	A_S.wav	A_S	0		0	2	600217	150		0	0
Exp2	15	Exp2-1-15	59.936	1.0.0.172	2	right	zhangyunfa	-1294388802	2.0.10.242	2.0.10.242	10-31-2019	2019-10-31 01:32:53	09:32:53	male	2.0.10.147	222	Catch.bmp	1136	0		0	0	602602	0		0	0	NULL	NULL	NULL	Medium	run1	1	List2	A_T.wav	A_T	1	1	0	1	602452	150	1	881	603333
Exp2	15	Exp2-1-15	59.936	1.0.0.172	2	right	zhangyunfa	-1294388802	2.0.10.242	2.0.10.242	10-31-2019	2019-10-31 01:32:53	09:32:53	male	2.0.10.147	223	Catch.bmp	838	0		0	0	604888	0		0	0	NULL	NULL	NULL	Medium	run1		List2	A_S.wav	A_S	0		0	1	604738	150	1	737	605475
Exp2	15	Exp2-1-15	59.936	1.0.0.172	2	right	zhangyunfa	-1294388802	2.0.10.242	2.0.10.242	10-31-2019	2019-10-31 01:32:53	09:32:53	male	2.0.10.147	224	Blue_S_2.bmp	1265	0		0	1	606874	0		0	0	NULL	NULL	NULL	Medium	run1	1	List2	A_T.wav	AV_T	1	1	0	1	606723	151	1	608	607331
Exp2	15	Exp2-1-15	59.936	1.0.0.172	2	right	zhangyunfa	-1294388802	2.0.10.242	2.0.10.242	10-31-2019	2019-10-31 01:32:53	09:32:53	male	2.0.10.147	225	Blue_S.bmp	1336	0		0	0	609293	0		0	0	NULL	NULL	NULL	Medium	run1	1	List2	Catch.wav	V_T	1	1	0	1	609143	150	1	654	609797
Exp2	15	Exp2-1-15	59.936	1.0.0.172	2	right	zhangyunfa	-1294388802	2.0.10.242	2.0.10.242	10-31-2019	2019-10-31 01:32:53	09:32:53	male	2.0.10.147	226	Catch.bmp	1485	0		0	1	611779	0		0	0	NULL	NULL	NULL	Medium	run1		List2	A_S.wav	A_S	0		1	1	611628	151		0	0
Exp2	15	Exp2-1-15	59.936	1.0.0.172	2	right	zhangyunfa	-1294388802	2.0.10.242	2.0.10.242	10-31-2019	2019-10-31 01:32:53	09:32:53	male	2.0.10.147	227	Blue_C.bmp	996	0		0	1	614482	0		0	0	NULL	NULL	NULL	Medium	Run1		List2	Catch.wav	V_S	0		1	1	614331	151		0	0
Exp2	15	Exp2-1-15	59.936	1.0.0.172	2	right	zhangyunfa	-1294388802	2.0.10.242	2.0.10.242	10-31-2019	2019-10-31 01:32:53	09:32:53	male	2.0.10.147	228	Blue_S.bmp	1443	0		0	1	616701	0		0	0	NULL	NULL	NULL	Medium	run1	1	List2	A_T.wav	AV_T	1	1	1	1	616550	151	1	653	617203
Exp2	15	Exp2-1-15	59.936	1.0.0.172	2	right	zhangyunfa	-1294388802	2.0.10.242	2.0.10.242	10-31-2019	2019-10-31 01:32:53	09:32:53	male	2.0.10.147	229	Blue_S.bmp	1061	0		0	0	619303	0		0	0	NULL	NULL	NULL	Medium	run1	1	List2	A_T.wav	AV_T	1	1	0	1	619153	150	1	674	619827
Exp2	15	Exp2-1-15	59.936	1.0.0.172	2	right	zhangyunfa	-1294388802	2.0.10.242	2.0.10.242	10-31-2019	2019-10-31 01:32:53	09:32:53	male	2.0.10.147	230	Blue_C_2.bmp	1575	0		0	0	621522	0		0	0	NULL	NULL	NULL	Medium	run1		List2	Catch.wav	V_S	0		1	1	621372	150		0	0
Exp2	15	Exp2-1-15	59.936	1.0.0.172	2	right	zhangyunfa	-1294388802	2.0.10.242	2.0.10.242	10-31-2019	2019-10-31 01:32:53	09:32:53	male	2.0.10.147	231	Blue_S.bmp	836	0		0	1	624309	0		0	0	NULL	NULL	NULL	Medium	run1	1	List2	A_T.wav	AV_T	1	1	1	1	624158	151	1	685	624843
Exp2	15	Exp2-1-15	59.936	1.0.0.172	2	right	zhangyunfa	-1294388802	2.0.10.242	2.0.10.242	10-31-2019	2019-10-31 01:32:53	09:32:53	male	2.0.10.147	232	Red_C_2.bmp	957	0		0	0	626294	0		0	0	NULL	NULL	NULL	Medium	run1	1	List2	Catch.wav	V_T	1	1	1	1	626144	150	1	492	626636
Exp2	15	Exp2-1-15	59.936	1.0.0.172	2	right	zhangyunfa	-1294388802	2.0.10.242	2.0.10.242	10-31-2019	2019-10-31 01:32:53	09:32:53	male	2.0.10.147	233	Blue_C.bmp	1500	0		0	0	628413	0		0	0	NULL	NULL	NULL	Medium	run1		List2	A_S.wav	AV_S	0		1	1	628263	150	1	620	628883
Exp2	15	Exp2-1-15	59.936	1.0.0.172	2	right	zhangyunfa	-1294388802	2.0.10.242	2.0.10.242	10-31-2019	2019-10-31 01:32:53	09:32:53	male	2.0.10.147	234	Blue_S.bmp	1593	0		0	1	631066	0		0	0	NULL	NULL	NULL	Medium	run1	1	List2	Catch.wav	V_T	1	1	1	1	630915	151	1	905	631820
Exp2	15	Exp2-1-15	59.936	1.0.0.172	2	right	zhangyunfa	-1294388802	2.0.10.242	2.0.10.242	10-31-2019	2019-10-31 01:32:53	09:32:53	male	2.0.10.147	235	Red_C.bmp	1255	0		0	1	633819	0		0	0	NULL	NULL	NULL	Medium	run1	1	List2	A_T.wav	AV_T	1	1	1	1	633668	151	1	559	634227
Exp2	15	Exp2-1-15	59.936	1.0.0.172	2	right	zhangyunfa	-1294388802	2.0.10.242	2.0.10.242	10-31-2019	2019-10-31 01:32:53	09:32:53	male	2.0.10.147	236	Blue_S.bmp	1219	0		0	0	636221	0		0	0	NULL	NULL	NULL	Medium	run1	1	List2	A_T.wav	AV_T	1	1	0	1	636071	150	1	788	636859
Exp2	15	Exp2-1-15	59.936	1.0.0.172	2	right	zhangyunfa	-1294388802	2.0.10.242	2.0.10.242	10-31-2019	2019-10-31 01:32:53	09:32:53	male	2.0.10.147	237	Catch.bmp	1048	0		0	0	638590	0		0	0	NULL	NULL	NULL	Medium	run1	1	List2	A_T.wav	A_T	1	1	0	1	638440	150	1	867	639307
Exp2	15	Exp2-1-15	59.936	1.0.0.172	2	right	zhangyunfa	-1294388802	2.0.10.242	2.0.10.242	10-31-2019	2019-10-31 01:32:53	09:32:53	male	2.0.10.147	238	Catch.bmp	937	0		1	0	640792	0		0	0	NULL	NULL	NULL	Medium	run1	1	List2	A_T.wav	A_T	1	1	0	1	640642	150	1	689	641331
Exp2	15	Exp2-1-15	59.936	1.0.0.172	2	right	zhangyunfa	-1294388802	2.0.10.242	2.0.10.242	10-31-2019	2019-10-31 01:32:53	09:32:53	male	2.0.10.147	239	Catch.bmp	1194	0		0	0	642878	0		0	0	NULL	NULL	NULL	Medium	run1	1	List2	A_T.wav	A_T	1	1	0	1	642728	150	1	811	643539
Exp2	15	Exp2-1-15	59.936	1.0.0.172	2	right	zhangyunfa	-1294388802	2.0.10.242	2.0.10.242	10-31-2019	2019-10-31 01:32:53	09:32:53	male	2.0.10.147	240	Catch.bmp	1044	0		1	0	645230	0		0	0	NULL	NULL	NULL	Medium	run1		List2	A_S.wav	A_S	0		0	1	645080	150		0	0
Exp2	15	Exp2-1-15	59.936	1.0.0.172	2	right	zhangyunfa	-1294388802	2.0.10.242	2.0.10.242	10-31-2019	2019-10-31 01:32:53	09:32:53	male	2.0.10.147	241	Blue_S.bmp	968	0		0	0	647483	0		0	0	NULL	NULL	NULL	Medium	run1	1	List2	A_T.wav	AV_T	1	1	0	1	647333	150	1	718	648051
Exp2	15	Exp2-1-15	59.936	1.0.0.172	2	right	zhangyunfa	-1294388802	2.0.10.242	2.0.10.242	10-31-2019	2019-10-31 01:32:53	09:32:53	male	2.0.10.147	242	Red_C_2.bmp	1139	0		0	0	649602	0		0	0	NULL	NULL	NULL	Medium	run1	1	List2	A_T.wav	AV_T	1	1	0	1	649452	150	1	543	649995
Exp2	15	Exp2-1-15	59.936	1.0.0.172	2	right	zhangyunfa	-1294388802	2.0.10.242	2.0.10.242	10-31-2019	2019-10-31 01:32:53	09:32:53	male	2.0.10.147	243	Blue_C.bmp	1091	0		0	0	651904	0		0	0	NULL	NULL	NULL	Medium	run1		List2	A_S.wav	AV_S	0		0	1	651754	150		0	0
Exp2	15	Exp2-1-15	59.936	1.0.0.172	2	right	zhangyunfa	-1294388802	2.0.10.242	2.0.10.242	10-31-2019	2019-10-31 01:32:53	09:32:53	male	2.0.10.147	244	Blue_S_2.bmp	1278	0		0	1	654207	0		0	0	NULL	NULL	NULL	Medium	run1	1	List2	A_T.wav	AV_T	1	1	1	1	654056	151	1	843	654899
Exp2	15	Exp2-1-15	59.936	1.0.0.172	2	right	zhangyunfa	-1294388802	2.0.10.242	2.0.10.242	10-31-2019	2019-10-31 01:32:53	09:32:53	male	2.0.10.147	245	Red_C_2.bmp	1533	0		1	0	656642	0		0	0	NULL	NULL	NULL	Medium	run1	1	List2	A_T.wav	AV_T	1	1	0	1	656492	150	1	551	657043
Exp2	15	Exp2-1-15	59.936	1.0.0.172	2	right	zhangyunfa	-1294388802	2.0.10.242	2.0.10.242	10-31-2019	2019-10-31 01:32:53	09:32:53	male	2.0.10.147	246	Blue_S_2.bmp	1197	0		0	1	659329	0		0	0	NULL	NULL	NULL	Medium	run1	1	List2	Catch.wav	V_T	1	1	1	1	659178	151	1	761	659939
Exp2	15	Exp2-1-15	59.936	1.0.0.172	2	right	zhangyunfa	-1294388802	2.0.10.242	2.0.10.242	10-31-2019	2019-10-31 01:32:53	09:32:53	male	2.0.10.147	247	Red_C_2.bmp	1417	0		0	0	661681	0		0	0	NULL	NULL	NULL	Medium	run1	1	List2	A_T.wav	AV_T	1	1	1	1	661531	150	1	584	662115
Exp2	15	Exp2-1-15	59.936	1.0.0.172	2	right	zhangyunfa	-1294388802	2.0.10.242	2.0.10.242	10-31-2019	2019-10-31 01:32:53	09:32:53	male	2.0.10.147	248	Red_C.bmp	1065	0		1	0	664250	0		0	0	NULL	NULL	NULL	Medium	run1	1	List2	A_T.wav	AV_T	1	1	0	1	664100	150	1	535	664635
Exp2	15	Exp2-1-15	59.936	1.0.0.172	2	right	zhangyunfa	-1294388802	2.0.10.242	2.0.10.242	10-31-2019	2019-10-31 01:32:53	09:32:53	male	2.0.10.147	249	Blue_S.bmp	1098	0		1	0	666469	0		0	0	NULL	NULL	NULL	Medium	run1	1	List2	A_T.wav	AV_T	1	1	0	1	666319	150	1	1108	667427
Exp2	15	Exp2-1-15	59.936	1.0.0.172	2	right	zhangyunfa	-1294388802	2.0.10.242	2.0.10.242	10-31-2019	2019-10-31 01:32:53	09:32:53	male	2.0.10.147	250	Blue_S.bmp	1093	0		0	0	668722	0		0	0	NULL	NULL	NULL	Medium	run1	1	List2	Catch.wav	V_T	1	1	0	1	668572	150	1	431	669003
Exp2	15	Exp2-1-15	59.936	1.0.0.172	2	right	zhangyunfa	-1294388802	2.0.10.242	2.0.10.242	10-31-2019	2019-10-31 01:32:53	09:32:53	male	2.0.10.147	251	Blue_C.bmp	1035	0		0	0	670974	0		0	0	NULL	NULL	NULL	Medium	run1		List2	A_S.wav	AV_S	0		1	1	670824	150	1	524	671348
Exp2	15	Exp2-1-15	59.936	1.0.0.172	2	right	zhangyunfa	-1294388802	2.0.10.242	2.0.10.242	10-31-2019	2019-10-31 01:32:53	09:32:53	male	2.0.10.147	252	Blue_S_2.bmp	1536	0		0	0	673160	0		0	0	NULL	NULL	NULL	Medium	run1	1	List2	Catch.wav	V_T	1	1	0	1	673010	150	1	712	673722
Exp2	15	Exp2-1-15	59.936	1.0.0.172	2	right	zhangyunfa	-1294388802	2.0.10.242	2.0.10.242	10-31-2019	2019-10-31 01:32:53	09:32:53	male	2.0.10.147	253	Red_S_2.bmp	1204	0		0	0	675846	0		0	0	NULL	NULL	NULL	Medium	run1		List2	A_S.wav	AV_S	0		1	1	675696	150		0	0
Exp2	15	Exp2-1-15	59.936	1.0.0.172	2	right	zhangyunfa	-1294388802	2.0.10.242	2.0.10.242	10-31-2019	2019-10-31 01:32:53	09:32:53	male	2.0.10.147	254	Catch.bmp	856	0		0	0	678265	0		0	0	NULL	NULL	NULL	Medium	run1	1	List2	A_T.wav	A_T	1	1	0	1	678115	150	1	831	678946
Exp2	15	Exp2-1-15	59.936	1.0.0.172	2	right	zhangyunfa	-1294388802	2.0.10.242	2.0.10.242	10-31-2019	2019-10-31 01:32:53	09:32:53	male	2.0.10.147	255	Red_C_2.bmp	1115	0		0	0	680284	0		0	0	NULL	NULL	NULL	Medium	run1	1	List2	Catch.wav	V_T	1	1	0	1	680134	150	1	517	680651
Exp2	15	Exp2-1-15	59.936	1.0.0.172	2	right	zhangyunfa	-1294388802	2.0.10.242	2.0.10.242	10-31-2019	2019-10-31 01:32:53	09:32:53	male	2.0.10.147	256	Catch.bmp	887	0		0	0	682553	0		0	0	NULL	NULL	NULL	Medium	run1	1	List2	A_T.wav	A_T	1	1	1	1	682403	150	1	895	683298
Exp2	15	Exp2-1-15	59.936	1.0.0.172	2	right	zhangyunfa	-1294388802	2.0.10.242	2.0.10.242	10-31-2019	2019-10-31 01:32:53	09:32:53	male	2.0.10.147	257	Blue_S.bmp	1108	0		1	0	684588	0		0	0	NULL	NULL	NULL	Medium	run1	1	List2	A_T.wav	AV_T	0		0	1	684438	150		0	0
Exp2	15	Exp2-1-15	59.936	1.0.0.172	2	right	zhangyunfa	-1294388802	2.0.10.242	2.0.10.242	10-31-2019	2019-10-31 01:32:53	09:32:53	male	2.0.10.147	258	Catch.bmp	1524	0		0	1	686908	0		0	0	NULL	NULL	NULL	Medium	run1	1	List2	A_T.wav	A_T	1	1	1	1	686757	151	1	941	687698
Exp2	15	Exp2-1-15	59.936	1.0.0.172	2	right	zhangyunfa	-1294388802	2.0.10.242	2.0.10.242	10-31-2019	2019-10-31 01:32:53	09:32:53	male	2.0.10.147	259	Catch.bmp	1456	0		0	0	689594	0		0	0	NULL	NULL	NULL	Medium	run1	1	List2	A_T.wav	A_T	1	1	0	1	689444	150	1	774	690218
Exp2	15	Exp2-1-15	59.936	1.0.0.172	2	right	zhangyunfa	-1294388802	2.0.10.242	2.0.10.242	10-31-2019	2019-10-31 01:32:53	09:32:53	male	2.0.10.147	260	Red_S.bmp	1134	0		0	0	692213	0		0	0	NULL	NULL	NULL	Medium	run1		List2	A_S.wav	AV_S	0		0	1	692063	150		0	0
