# Supplementary material for: Visual Perceptual Load Attenuates Age-Related Audiovisual Integration in an Audiovisual Discrimination Task
Source: Front Psychol. 2021 Sep 29;12:740221. doi: 10.3389/fpsyg.2021.740221 (PMC8511317; doi:10.3389/fpsyg.2021.740221)
Supplement: Supplementary file 1 [file Data_Sheet_1.ZIP › Export data/Group 2_Data_Older/Exp2_Medium load/Subject_16.xlsx]

## Sheet: Sheet1
ExperimentName	Subject	DataFile.Basename	Display.RefreshRate	ExperimentVersion	Group	Handedness	Name	RandomSeed	RuntimeVersion	RuntimeVersionExpected	SessionDate	SessionStartDateTimeUtc	SessionTime	Sex	StudioVersion	Block	Image	ITI	ITI.ACC	ITI.CRESP	ITI.DurationError	ITI.OnsetDelay	ITI.OnsetTime	ITI.OnsetToOnsetTime	ITI.RESP	ITI.RT	ITI.RTTime	List1	List1.Cycle	List1.Sample	PercetualLoad	Procedure	Response	Running	Sound	StimulusType	Target.ACC	Target.CRESP	Target.DurationError	Target.OnsetDelay	Target.OnsetTime	Target.OnsetToOnsetTime	Target.RESP	Target.RT	Target.RTTime
Exp2	16	Exp2-16-1	59.936	1.0.0.173	2	right	jiangfujun	181239352	2.0.10.242	2.0.10.242	11-03-2019	2019-11-03 05:17:01	13:17:01	male	2.0.10.147	1	Red_S_2.bmp	870	0		0	0	53489	0		0	0	18	1	1	Medium	Prac		List1	A_S.wav	AV_S	0		108	1	53339	150	1	911	54250
Exp2	16	Exp2-16-1	59.936	1.0.0.173	2	right	jiangfujun	181239352	2.0.10.242	2.0.10.242	11-03-2019	2019-11-03 05:17:01	13:17:01	male	2.0.10.147	2	Catch.bmp	1401	0		0	0	55508	0		0	0	10	1	2	Medium	Prac	1	List1	A_T.wav	A_T	0		0	1	55358	150		0	0
Exp2	16	Exp2-16-1	59.936	1.0.0.173	2	right	jiangfujun	181239352	2.0.10.242	2.0.10.242	11-03-2019	2019-11-03 05:17:01	13:17:01	male	2.0.10.147	3	Catch.bmp	1239	0		1	0	58127	0		0	0	10	1	3	Medium	Prac	1	List1	A_T.wav	A_T	0		1	1	57977	150		0	0
Exp2	16	Exp2-16-1	59.936	1.0.0.173	2	right	jiangfujun	181239352	2.0.10.242	2.0.10.242	11-03-2019	2019-11-03 05:17:01	13:17:01	male	2.0.10.147	4	Catch.bmp	1141	0		0	0	60597	0		0	0	10	1	4	Medium	Prac	1	List1	A_T.wav	A_T	0		0	1	60447	150		0	0
Exp2	16	Exp2-16-1	59.936	1.0.0.173	2	right	jiangfujun	181239352	2.0.10.242	2.0.10.242	11-03-2019	2019-11-03 05:17:01	13:17:01	male	2.0.10.147	5	Catch.bmp	1435	0		0	0	62949	0		0	0	9	1	5	Medium	Prac		List1	A_S.wav	A_S	0		0	1	62799	150	1	1203	64002
Exp2	16	Exp2-16-1	59.936	1.0.0.173	2	right	jiangfujun	181239352	2.0.10.242	2.0.10.242	11-03-2019	2019-11-03 05:17:01	13:17:01	male	2.0.10.147	6	Catch.bmp	1466	0		0	0	65535	0		0	0	9	1	6	Medium	Prac		List1	A_S.wav	A_S	0		0	1	65385	150		0	0
Exp2	16	Exp2-16-1	59.936	1.0.0.173	2	right	jiangfujun	181239352	2.0.10.242	2.0.10.242	11-03-2019	2019-11-03 05:17:01	13:17:01	male	2.0.10.147	7	Red_S.bmp	998	0		0	0	68221	0		0	0	7	1	7	Medium	Prac		List1	Catch.wav	V_S	0		1	1	68071	150	1	947	69018
Exp2	16	Exp2-16-1	59.936	1.0.0.173	2	right	jiangfujun	181239352	2.0.10.242	2.0.10.242	11-03-2019	2019-11-03 05:17:01	13:17:01	male	2.0.10.147	8	Blue_C.bmp	926	0		0	0	70374	0		0	0	11	1	8	Medium	Prac		List1	A_S.wav	AV_S	0		0	2	70224	150		0	0
Exp2	16	Exp2-16-1	59.936	1.0.0.173	2	right	jiangfujun	181239352	2.0.10.242	2.0.10.242	11-03-2019	2019-11-03 05:17:01	13:17:01	male	2.0.10.147	9	Blue_S.bmp	1064	0		0	0	72526	0		0	0	3	1	9	Medium	Prac	1	List1	Catch.wav	V_T	0		1	1	72376	150		0	0
Exp2	16	Exp2-16-1	59.936	1.0.0.173	2	right	jiangfujun	181239352	2.0.10.242	2.0.10.242	11-03-2019	2019-11-03 05:17:01	13:17:01	male	2.0.10.147	10	Blue_S.bmp	881	0		0	0	74812	0		0	0	13	1	10	Medium	Prac	1	List1	A_T.wav	AV_T	0		0	2	74662	150		0	0
Exp2	16	Exp2-16-1	59.936	1.0.0.173	2	right	jiangfujun	181239352	2.0.10.242	2.0.10.242	11-03-2019	2019-11-03 05:17:01	13:17:01	male	2.0.10.147	11	Blue_S_2.bmp	1591	0		0	0	76897	0		0	0	4	1	11	Medium	Prac	1	List1	Catch.wav	V_T	0		1	1	76747	150		0	0
Exp2	16	Exp2-16-1	59.936	1.0.0.173	2	right	jiangfujun	181239352	2.0.10.242	2.0.10.242	11-03-2019	2019-11-03 05:17:01	13:17:01	male	2.0.10.147	12	Blue_S_2.bmp	1010	0		0	0	79700	0		0	0	4	1	12	Medium	Prac	1	List1	Catch.wav	V_T	1	1	0	1	79550	150	1	540	80090
Exp2	16	Exp2-16-1	59.936	1.0.0.173	2	right	jiangfujun	181239352	2.0.10.242	2.0.10.242	11-03-2019	2019-11-03 05:17:01	13:17:01	male	2.0.10.147	13	Red_S.bmp	1011	0		0	0	81869	0		0	0	17	1	13	Medium	Prac		List1	A_S.wav	AV_S	0		1	1	81719	150		0	0
Exp2	16	Exp2-16-1	59.936	1.0.0.173	2	right	jiangfujun	181239352	2.0.10.242	2.0.10.242	11-03-2019	2019-11-03 05:17:01	13:17:01	male	2.0.10.147	14	Blue_S_2.bmp	1352	0		0	0	84105	0		0	0	14	1	14	Medium	Prac	1	List1	A_T.wav	AV_T	1	1	0	1	83955	150	1	695	84650
Exp2	16	Exp2-16-1	59.936	1.0.0.173	2	right	jiangfujun	181239352	2.0.10.242	2.0.10.242	11-03-2019	2019-11-03 05:17:01	13:17:01	male	2.0.10.147	15	Blue_S.bmp	1183	0		0	0	86607	0		0	0	13	1	15	Medium	Prac	1	List1	A_T.wav	AV_T	1	1	0	1	86457	150	1	673	87130
Exp2	16	Exp2-16-1	59.936	1.0.0.173	2	right	jiangfujun	181239352	2.0.10.242	2.0.10.242	11-03-2019	2019-11-03 05:17:01	13:17:01	male	2.0.10.147	16	Red_C.bmp	1090	0		0	0	88943	0		0	0	15	1	16	Medium	Prac	1	List1	A_T.wav	AV_T	1	1	0	1	88793	150	1	817	89610
Exp2	16	Exp2-16-1	59.936	1.0.0.173	2	right	jiangfujun	181239352	2.0.10.242	2.0.10.242	11-03-2019	2019-11-03 05:17:01	13:17:01	male	2.0.10.147	17	Catch.bmp	1523	0		0	1	91196	0		0	0	10	1	17	Medium	Prac	1	List1	A_T.wav	A_T	0		1	1	91045	151		0	0
Exp2	16	Exp2-16-1	59.936	1.0.0.173	2	right	jiangfujun	181239352	2.0.10.242	2.0.10.242	11-03-2019	2019-11-03 05:17:01	13:17:01	male	2.0.10.147	18	Catch.bmp	1431	0		0	0	93932	0		0	0	10	1	18	Medium	Prac	1	List1	A_T.wav	A_T	1	1	0	1	93782	150	1	523	94305
Exp2	16	Exp2-16-1	59.936	1.0.0.173	2	right	jiangfujun	181239352	2.0.10.242	2.0.10.242	11-03-2019	2019-11-03 05:17:01	13:17:01	male	2.0.10.147	19	Blue_S_2.bmp	1082	0		0	0	96518	0		0	0	14	1	19	Medium	Prac	1	List1	A_T.wav	AV_T	1	1	0	1	96368	150	1	553	96921
Exp2	16	Exp2-16-1	59.936	1.0.0.173	2	right	jiangfujun	181239352	2.0.10.242	2.0.10.242	11-03-2019	2019-11-03 05:17:01	13:17:01	male	2.0.10.147	20	Red_C_2.bmp	1056	0		0	1	98754	0		0	0	16	1	20	Medium	Prac	1	List1	A_T.wav	AV_T	1	1	0	1	98603	151	1	390	98993
Exp2	16	Exp2-16-1	59.936	1.0.0.173	2	right	jiangfujun	181239352	2.0.10.242	2.0.10.242	11-03-2019	2019-11-03 05:17:01	13:17:01	male	2.0.10.147	21	Red_C_2.bmp	1067	0		0	0	104593	0		0	0	NULL	NULL	NULL	Medium	run1	1	List2	Catch.wav	V_T	0		1	1	104443	150		0	0
Exp2	16	Exp2-16-1	59.936	1.0.0.173	2	right	jiangfujun	181239352	2.0.10.242	2.0.10.242	11-03-2019	2019-11-03 05:17:01	13:17:01	male	2.0.10.147	22	Red_C_2.bmp	1463	0		0	0	106862	0		0	0	NULL	NULL	NULL	Medium	run1	1	List2	A_T.wav	AV_T	0		0	1	106712	150		0	0
Exp2	16	Exp2-16-1	59.936	1.0.0.173	2	right	jiangfujun	181239352	2.0.10.242	2.0.10.242	11-03-2019	2019-11-03 05:17:01	13:17:01	male	2.0.10.147	23	Red_C_2.bmp	890	0		0	0	109548	0		0	0	NULL	NULL	NULL	Medium	run1	1	List2	Catch.wav	V_T	1	1	1	1	109398	150	1	315	109713
Exp2	16	Exp2-16-1	59.936	1.0.0.173	2	right	jiangfujun	181239352	2.0.10.242	2.0.10.242	11-03-2019	2019-11-03 05:17:01	13:17:01	male	2.0.10.147	24	Catch.bmp	869	0		0	0	111600	0		0	0	NULL	NULL	NULL	Medium	run1		List2	A_S.wav	A_S	0		1	1	111450	150		0	0
Exp2	16	Exp2-16-1	59.936	1.0.0.173	2	right	jiangfujun	181239352	2.0.10.242	2.0.10.242	11-03-2019	2019-11-03 05:17:01	13:17:01	male	2.0.10.147	25	Blue_S_2.bmp	844	0		0	0	113686	0		0	0	NULL	NULL	NULL	Medium	run1	1	List2	Catch.wav	V_T	1	1	0	1	113536	150	1	601	114137
Exp2	16	Exp2-16-1	59.936	1.0.0.173	2	right	jiangfujun	181239352	2.0.10.242	2.0.10.242	11-03-2019	2019-11-03 05:17:01	13:17:01	male	2.0.10.147	26	Red_C_2.bmp	1599	0		0	0	115688	0		0	0	NULL	NULL	NULL	Medium	run1	1	List2	Catch.wav	V_T	1	1	0	1	115538	150	1	527	116065
Exp2	16	Exp2-16-1	59.936	1.0.0.173	2	right	jiangfujun	181239352	2.0.10.242	2.0.10.242	11-03-2019	2019-11-03 05:17:01	13:17:01	male	2.0.10.147	27	Catch.bmp	1077	0		0	0	118441	0		0	0	NULL	NULL	NULL	Medium	run1	1	List2	A_T.wav	A_T	1	1	0	1	118291	150	1	886	119177
Exp2	16	Exp2-16-1	59.936	1.0.0.173	2	right	jiangfujun	181239352	2.0.10.242	2.0.10.242	11-03-2019	2019-11-03 05:17:01	13:17:01	male	2.0.10.147	28	Red_C.bmp	1582	0		0	1	120677	0		0	0	NULL	NULL	NULL	Medium	run1	1	List2	A_T.wav	AV_T	1	1	1	1	120526	151	1	571	121097
Exp2	16	Exp2-16-1	59.936	1.0.0.173	2	right	jiangfujun	181239352	2.0.10.242	2.0.10.242	11-03-2019	2019-11-03 05:17:01	13:17:01	male	2.0.10.147	29	Blue_S_2.bmp	827	0		0	0	123413	0		0	0	NULL	NULL	NULL	Medium	run1	1	List2	A_T.wav	AV_T	1	1	0	1	123263	150	1	562	123825
Exp2	16	Exp2-16-1	59.936	1.0.0.173	2	right	jiangfujun	181239352	2.0.10.242	2.0.10.242	11-03-2019	2019-11-03 05:17:01	13:17:01	male	2.0.10.147	30	Catch.bmp	1379	0		0	0	125398	0		0	0	NULL	NULL	NULL	Medium	run1	1	List2	A_T.wav	A_T	1	1	0	1	125248	150	1	841	126089
Exp2	16	Exp2-16-1	59.936	1.0.0.173	2	right	jiangfujun	181239352	2.0.10.242	2.0.10.242	11-03-2019	2019-11-03 05:17:01	13:17:01	male	2.0.10.147	31	Catch.bmp	1063	0		0	0	127934	0		0	0	NULL	NULL	NULL	Medium	run1		List2	A_S.wav	A_S	0		0	1	127784	150		0	0
Exp2	16	Exp2-16-1	59.936	1.0.0.173	2	right	jiangfujun	181239352	2.0.10.242	2.0.10.242	11-03-2019	2019-11-03 05:17:01	13:17:01	male	2.0.10.147	32	Catch.bmp	1260	0		0	0	130203	0		0	0	NULL	NULL	NULL	Medium	run1	1	List2	A_T.wav	A_T	1	1	0	1	130053	150	1	1061	131114
Exp2	16	Exp2-16-1	59.936	1.0.0.173	2	right	jiangfujun	181239352	2.0.10.242	2.0.10.242	11-03-2019	2019-11-03 05:17:01	13:17:01	male	2.0.10.147	33	Catch.bmp	1373	0		0	0	132622	0		0	0	NULL	NULL	NULL	Medium	run1		List2	A_S.wav	A_S	0		0	1	132472	150		0	0
Exp2	16	Exp2-16-1	59.936	1.0.0.173	2	right	jiangfujun	181239352	2.0.10.242	2.0.10.242	11-03-2019	2019-11-03 05:17:01	13:17:01	male	2.0.10.147	34	Red_C_2.bmp	1205	0		1	0	135208	0		0	0	NULL	NULL	NULL	Medium	run1	1	List2	Catch.wav	V_T	1	1	1	1	135058	150	1	448	135506
Exp2	16	Exp2-16-1	59.936	1.0.0.173	2	right	jiangfujun	181239352	2.0.10.242	2.0.10.242	11-03-2019	2019-11-03 05:17:01	13:17:01	male	2.0.10.147	35	Red_C_2.bmp	1437	0		0	0	137561	0		0	0	NULL	NULL	NULL	Medium	run1	1	List2	Catch.wav	V_T	1	1	0	1	137411	150	1	422	137833
Exp2	16	Exp2-16-1	59.936	1.0.0.173	2	right	jiangfujun	181239352	2.0.10.242	2.0.10.242	11-03-2019	2019-11-03 05:17:01	13:17:01	male	2.0.10.147	36	Blue_S.bmp	1470	0		0	0	140147	0		0	0	NULL	NULL	NULL	Medium	run1	1	List2	Catch.wav	V_T	1	1	0	1	139997	150	1	517	140514
Exp2	16	Exp2-16-1	59.936	1.0.0.173	2	right	jiangfujun	181239352	2.0.10.242	2.0.10.242	11-03-2019	2019-11-03 05:17:01	13:17:01	male	2.0.10.147	37	Blue_S_2.bmp	1526	0		0	0	142766	0		0	0	NULL	NULL	NULL	Medium	run1	1	List2	Catch.wav	V_T	1	1	0	1	142616	150	1	345	142961
Exp2	16	Exp2-16-1	59.936	1.0.0.173	2	right	jiangfujun	181239352	2.0.10.242	2.0.10.242	11-03-2019	2019-11-03 05:17:01	13:17:01	male	2.0.10.147	38	Red_C.bmp	833	0		0	1	145453	0		0	0	NULL	NULL	NULL	Medium	run1	1	List2	Catch.wav	V_T	1	1	1	1	145302	151	1	348	145650
Exp2	16	Exp2-16-1	59.936	1.0.0.173	2	right	jiangfujun	181239352	2.0.10.242	2.0.10.242	11-03-2019	2019-11-03 05:17:01	13:17:01	male	2.0.10.147	39	Red_C_2.bmp	1382	0		0	0	147438	0		0	0	NULL	NULL	NULL	Medium	run1	1	List2	A_T.wav	AV_T	1	1	0	1	147288	150	1	633	147921
Exp2	16	Exp2-16-1	59.936	1.0.0.173	2	right	jiangfujun	181239352	2.0.10.242	2.0.10.242	11-03-2019	2019-11-03 05:17:01	13:17:01	male	2.0.10.147	40	Red_C_2.bmp	894	0		0	0	149974	0		0	0	NULL	NULL	NULL	Medium	run1	1	List2	A_T.wav	AV_T	1	1	0	1	149824	150	1	609	150433
Exp2	16	Exp2-16-1	59.936	1.0.0.173	2	right	jiangfujun	181239352	2.0.10.242	2.0.10.242	11-03-2019	2019-11-03 05:17:01	13:17:01	male	2.0.10.147	41	Blue_S.bmp	1010	0		0	0	152026	0		0	0	NULL	NULL	NULL	Medium	run1	1	List2	A_T.wav	AV_T	1	1	0	1	151876	150	1	389	152265
Exp2	16	Exp2-16-1	59.936	1.0.0.173	2	right	jiangfujun	181239352	2.0.10.242	2.0.10.242	11-03-2019	2019-11-03 05:17:01	13:17:01	male	2.0.10.147	42	Catch.bmp	998	0		0	0	154195	0		0	0	NULL	NULL	NULL	Medium	run1		List2	A_S.wav	A_S	0		0	1	154045	150		0	0
Exp2	16	Exp2-16-1	59.936	1.0.0.173	2	right	jiangfujun	181239352	2.0.10.242	2.0.10.242	11-03-2019	2019-11-03 05:17:01	13:17:01	male	2.0.10.147	43	Blue_S.bmp	1259	0		0	0	156414	0		0	0	NULL	NULL	NULL	Medium	run1	1	List2	A_T.wav	AV_T	1	1	0	1	156264	150	1	609	156873
Exp2	16	Exp2-16-1	59.936	1.0.0.173	2	right	jiangfujun	181239352	2.0.10.242	2.0.10.242	11-03-2019	2019-11-03 05:17:01	13:17:01	male	2.0.10.147	44	Red_C.bmp	1328	0		0	0	158833	0		0	0	NULL	NULL	NULL	Medium	run1	1	List2	Catch.wav	V_T	1	1	1	1	158683	150	1	406	159089
Exp2	16	Exp2-16-1	59.936	1.0.0.173	2	right	jiangfujun	181239352	2.0.10.242	2.0.10.242	11-03-2019	2019-11-03 05:17:01	13:17:01	male	2.0.10.147	45	Red_S_2.bmp	1474	0		0	0	161319	0		0	0	NULL	NULL	NULL	Medium	run1		List2	A_S.wav	AV_S	0		1	1	161169	150	1	472	161641
Exp2	16	Exp2-16-1	59.936	1.0.0.173	2	right	jiangfujun	181239352	2.0.10.242	2.0.10.242	11-03-2019	2019-11-03 05:17:01	13:17:01	male	2.0.10.147	46	Blue_C.bmp	1160	0		0	0	163955	0		0	0	NULL	NULL	NULL	Medium	run1		List2	A_S.wav	AV_S	0		0	1	163805	150	1	684	164489
Exp2	16	Exp2-16-1	59.936	1.0.0.173	2	right	jiangfujun	181239352	2.0.10.242	2.0.10.242	11-03-2019	2019-11-03 05:17:01	13:17:01	male	2.0.10.147	47	Red_C.bmp	1259	0		0	0	166274	0		0	0	NULL	NULL	NULL	Medium	run1	1	List2	A_T.wav	AV_T	1	1	0	1	166124	150	1	772	166896
Exp2	16	Exp2-16-1	59.936	1.0.0.173	2	right	jiangfujun	181239352	2.0.10.242	2.0.10.242	11-03-2019	2019-11-03 05:17:01	13:17:01	male	2.0.10.147	48	Red_C.bmp	1220	0		0	1	168694	0		0	0	NULL	NULL	NULL	Medium	run1	1	List2	Catch.wav	V_T	1	1	1	1	168543	151	1	537	169080
Exp2	16	Exp2-16-1	59.936	1.0.0.173	2	right	jiangfujun	181239352	2.0.10.242	2.0.10.242	11-03-2019	2019-11-03 05:17:01	13:17:01	male	2.0.10.147	49	Blue_S.bmp	1524	0		0	0	171063	0		0	0	NULL	NULL	NULL	Medium	run1	1	List2	A_T.wav	AV_T	1	1	0	1	170913	150	1	711	171624
Exp2	16	Exp2-16-1	59.936	1.0.0.173	2	right	jiangfujun	181239352	2.0.10.242	2.0.10.242	11-03-2019	2019-11-03 05:17:01	13:17:01	male	2.0.10.147	50	Red_C_2.bmp	942	0		0	0	173749	0		0	0	NULL	NULL	NULL	Medium	run1	1	List2	Catch.wav	V_T	1	1	0	1	173599	150	1	705	174304
Exp2	16	Exp2-16-1	59.936	1.0.0.173	2	right	jiangfujun	181239352	2.0.10.242	2.0.10.242	11-03-2019	2019-11-03 05:17:01	13:17:01	male	2.0.10.147	51	Blue_C.bmp	916	0		0	0	175851	0		0	0	NULL	NULL	NULL	Medium	Run1		List2	Catch.wav	V_S	0		0	1	175701	150		0	0
Exp2	16	Exp2-16-1	59.936	1.0.0.173	2	right	jiangfujun	181239352	2.0.10.242	2.0.10.242	11-03-2019	2019-11-03 05:17:01	13:17:01	male	2.0.10.147	52	Red_C.bmp	1484	0		0	0	177970	0		0	0	NULL	NULL	NULL	Medium	run1	1	List2	A_T.wav	AV_T	1	1	1	1	177820	150	1	548	178368
Exp2	16	Exp2-16-1	59.936	1.0.0.173	2	right	jiangfujun	181239352	2.0.10.242	2.0.10.242	11-03-2019	2019-11-03 05:17:01	13:17:01	male	2.0.10.147	53	Blue_S.bmp	1373	0		0	0	180606	0		0	0	NULL	NULL	NULL	Medium	run1	1	List2	A_T.wav	AV_T	1	1	0	1	180456	150	1	568	181024
Exp2	16	Exp2-16-1	59.936	1.0.0.173	2	right	jiangfujun	181239352	2.0.10.242	2.0.10.242	11-03-2019	2019-11-03 05:17:01	13:17:01	male	2.0.10.147	54	Blue_S.bmp	1056	0		0	0	183142	0		0	0	NULL	NULL	NULL	Medium	run1	1	List2	Catch.wav	V_T	1	1	1	1	182992	150	1	424	183416
Exp2	16	Exp2-16-1	59.936	1.0.0.173	2	right	jiangfujun	181239352	2.0.10.242	2.0.10.242	11-03-2019	2019-11-03 05:17:01	13:17:01	male	2.0.10.147	55	Red_C_2.bmp	1337	0		0	0	185361	0		0	0	NULL	NULL	NULL	Medium	run1	1	List2	A_T.wav	AV_T	1	1	1	1	185211	150	1	485	185696
Exp2	16	Exp2-16-1	59.936	1.0.0.173	2	right	jiangfujun	181239352	2.0.10.242	2.0.10.242	11-03-2019	2019-11-03 05:17:01	13:17:01	male	2.0.10.147	56	Red_C.bmp	1127	0		0	0	187847	0		0	0	NULL	NULL	NULL	Medium	run1	1	List2	A_T.wav	AV_T	1	1	0	1	187697	150	1	511	188208
Exp2	16	Exp2-16-1	59.936	1.0.0.173	2	right	jiangfujun	181239352	2.0.10.242	2.0.10.242	11-03-2019	2019-11-03 05:17:01	13:17:01	male	2.0.10.147	57	Red_C.bmp	1446	0		0	0	190133	0		0	0	NULL	NULL	NULL	Medium	run1	1	List2	Catch.wav	V_T	1	1	1	1	189983	150	1	465	190448
Exp2	16	Exp2-16-1	59.936	1.0.0.173	2	right	jiangfujun	181239352	2.0.10.242	2.0.10.242	11-03-2019	2019-11-03 05:17:01	13:17:01	male	2.0.10.147	58	Blue_S_2.bmp	864	0		0	1	192736	0		0	0	NULL	NULL	NULL	Medium	run1	1	List2	Catch.wav	V_T	1	1	1	1	192585	151	1	423	193008
Exp2	16	Exp2-16-1	59.936	1.0.0.173	2	right	jiangfujun	181239352	2.0.10.242	2.0.10.242	11-03-2019	2019-11-03 05:17:01	13:17:01	male	2.0.10.147	59	Blue_S_2.bmp	1411	0		0	0	194754	0		0	0	NULL	NULL	NULL	Medium	run1	1	List2	Catch.wav	V_T	1	1	0	1	194604	150	1	700	195304
Exp2	16	Exp2-16-1	59.936	1.0.0.173	2	right	jiangfujun	181239352	2.0.10.242	2.0.10.242	11-03-2019	2019-11-03 05:17:01	13:17:01	male	2.0.10.147	60	Catch.bmp	1154	0		0	0	197324	0		0	0	NULL	NULL	NULL	Medium	run1	1	List2	A_T.wav	A_T	1	1	0	1	197174	150	1	1066	198240
Exp2	16	Exp2-16-1	59.936	1.0.0.173	2	right	jiangfujun	181239352	2.0.10.242	2.0.10.242	11-03-2019	2019-11-03 05:17:01	13:17:01	male	2.0.10.147	61	Catch.bmp	1283	0		0	0	199626	0		0	0	NULL	NULL	NULL	Medium	run1	1	List2	A_T.wav	A_T	1	1	0	1	199476	150	1	516	199992
Exp2	16	Exp2-16-1	59.936	1.0.0.173	2	right	jiangfujun	181239352	2.0.10.242	2.0.10.242	11-03-2019	2019-11-03 05:17:01	13:17:01	male	2.0.10.147	62	Blue_S.bmp	1033	0		0	0	202062	0		0	0	NULL	NULL	NULL	Medium	run1	1	List2	Catch.wav	V_T	1	1	1	1	201912	150	1	561	202473
Exp2	16	Exp2-16-1	59.936	1.0.0.173	2	right	jiangfujun	181239352	2.0.10.242	2.0.10.242	11-03-2019	2019-11-03 05:17:01	13:17:01	male	2.0.10.147	63	Blue_S_2.bmp	1097	0		0	1	204248	0		0	0	NULL	NULL	NULL	Medium	run1	1	List2	Catch.wav	V_T	1	1	1	1	204097	151	1	351	204448
Exp2	16	Exp2-16-1	59.936	1.0.0.173	2	right	jiangfujun	181239352	2.0.10.242	2.0.10.242	11-03-2019	2019-11-03 05:17:01	13:17:01	male	2.0.10.147	64	Red_C_2.bmp	909	0		0	0	206500	0		0	0	NULL	NULL	NULL	Medium	run1	1	List2	Catch.wav	V_T	1	1	0	1	206350	150	1	386	206736
Exp2	16	Exp2-16-1	59.936	1.0.0.173	2	right	jiangfujun	181239352	2.0.10.242	2.0.10.242	11-03-2019	2019-11-03 05:17:01	13:17:01	male	2.0.10.147	65	Blue_C_2.bmp	1439	0		0	0	208569	0		0	0	NULL	NULL	NULL	Medium	run1		List2	A_S.wav	AV_S	0		0	1	208419	150		0	0
Exp2	16	Exp2-16-1	59.936	1.0.0.173	2	right	jiangfujun	181239352	2.0.10.242	2.0.10.242	11-03-2019	2019-11-03 05:17:01	13:17:01	male	2.0.10.147	66	Blue_S.bmp	1000	0		0	0	211222	0		0	0	NULL	NULL	NULL	Medium	run1	1	List2	Catch.wav	V_T	1	1	0	2	211072	150	1	560	211632
Exp2	16	Exp2-16-1	59.936	1.0.0.173	2	right	jiangfujun	181239352	2.0.10.242	2.0.10.242	11-03-2019	2019-11-03 05:17:01	13:17:01	male	2.0.10.147	67	Blue_S.bmp	1262	0		0	0	213374	0		0	0	NULL	NULL	NULL	Medium	run1	1	List2	A_T.wav	AV_T	1	1	0	1	213224	150	1	296	213520
Exp2	16	Exp2-16-1	59.936	1.0.0.173	2	right	jiangfujun	181239352	2.0.10.242	2.0.10.242	11-03-2019	2019-11-03 05:17:01	13:17:01	male	2.0.10.147	68	Red_C_2.bmp	1002	0		0	0	215793	0		0	0	NULL	NULL	NULL	Medium	run1	1	List2	A_T.wav	AV_T	1	1	0	1	215643	150	1	341	215984
Exp2	16	Exp2-16-1	59.936	1.0.0.173	2	right	jiangfujun	181239352	2.0.10.242	2.0.10.242	11-03-2019	2019-11-03 05:17:01	13:17:01	male	2.0.10.147	69	Red_C_2.bmp	1320	0		0	0	217945	0		0	0	NULL	NULL	NULL	Medium	run1	1	List2	A_T.wav	AV_T	1	1	0	1	217795	150	1	341	218136
Exp2	16	Exp2-16-1	59.936	1.0.0.173	2	right	jiangfujun	181239352	2.0.10.242	2.0.10.242	11-03-2019	2019-11-03 05:17:01	13:17:01	male	2.0.10.147	70	Red_C_2.bmp	1398	0		0	1	220415	0		0	0	NULL	NULL	NULL	Medium	run1	1	List2	Catch.wav	V_T	1	1	1	1	220264	151	1	360	220624
Exp2	16	Exp2-16-1	59.936	1.0.0.173	2	right	jiangfujun	181239352	2.0.10.242	2.0.10.242	11-03-2019	2019-11-03 05:17:01	13:17:01	male	2.0.10.147	71	Catch.bmp	892	0		0	0	222967	0		0	0	NULL	NULL	NULL	Medium	run1	1	List2	A_T.wav	A_T	1	1	1	1	222817	150	1	839	223656
Exp2	16	Exp2-16-1	59.936	1.0.0.173	2	right	jiangfujun	181239352	2.0.10.242	2.0.10.242	11-03-2019	2019-11-03 05:17:01	13:17:01	male	2.0.10.147	72	Catch.bmp	1347	0		0	0	225019	0		0	0	NULL	NULL	NULL	Medium	run1	1	List2	A_T.wav	A_T	1	1	1	1	224869	150	1	483	225352
Exp2	16	Exp2-16-1	59.936	1.0.0.173	2	right	jiangfujun	181239352	2.0.10.242	2.0.10.242	11-03-2019	2019-11-03 05:17:01	13:17:01	male	2.0.10.147	73	Blue_S.bmp	1009	0		0	0	227522	0		0	0	NULL	NULL	NULL	Medium	run1	1	List2	A_T.wav	AV_T	1	1	0	1	227372	150	1	619	227991
Exp2	16	Exp2-16-1	59.936	1.0.0.173	2	right	jiangfujun	181239352	2.0.10.242	2.0.10.242	11-03-2019	2019-11-03 05:17:01	13:17:01	male	2.0.10.147	74	Catch.bmp	914	0		0	0	229691	0		0	0	NULL	NULL	NULL	Medium	run1	1	List2	A_T.wav	A_T	1	1	0	1	229541	150	1	1059	230600
Exp2	16	Exp2-16-1	59.936	1.0.0.173	2	right	jiangfujun	181239352	2.0.10.242	2.0.10.242	11-03-2019	2019-11-03 05:17:01	13:17:01	male	2.0.10.147	75	Catch.bmp	1013	0		0	0	231810	0		0	0	NULL	NULL	NULL	Medium	run1	1	List2	A_T.wav	A_T	1	1	0	1	231660	150	1	540	232200
Exp2	16	Exp2-16-1	59.936	1.0.0.173	2	right	jiangfujun	181239352	2.0.10.242	2.0.10.242	11-03-2019	2019-11-03 05:17:01	13:17:01	male	2.0.10.147	76	Blue_S_2.bmp	1220	0		0	0	233979	0		0	0	NULL	NULL	NULL	Medium	run1	1	List2	A_T.wav	AV_T	1	1	0	1	233829	150	1	426	234255
Exp2	16	Exp2-16-1	59.936	1.0.0.173	2	right	jiangfujun	181239352	2.0.10.242	2.0.10.242	11-03-2019	2019-11-03 05:17:01	13:17:01	male	2.0.10.147	77	Catch.bmp	1020	0		0	0	236348	0		0	0	NULL	NULL	NULL	Medium	run1	1	List2	A_T.wav	A_T	1	1	0	1	236198	150	1	633	236831
Exp2	16	Exp2-16-1	59.936	1.0.0.173	2	right	jiangfujun	181239352	2.0.10.242	2.0.10.242	11-03-2019	2019-11-03 05:17:01	13:17:01	male	2.0.10.147	78	Catch.bmp	937	0		0	0	238517	0		0	0	NULL	NULL	NULL	Medium	run1	1	List2	A_T.wav	A_T	1	1	0	1	238367	150	1	632	238999
Exp2	16	Exp2-16-1	59.936	1.0.0.173	2	right	jiangfujun	181239352	2.0.10.242	2.0.10.242	11-03-2019	2019-11-03 05:17:01	13:17:01	male	2.0.10.147	79	Catch.bmp	1192	0		1	0	240602	0		0	0	NULL	NULL	NULL	Medium	run1	1	List2	A_T.wav	A_T	1	1	1	1	240452	150	1	539	240991
Exp2	16	Exp2-16-1	59.936	1.0.0.173	2	right	jiangfujun	181239352	2.0.10.242	2.0.10.242	11-03-2019	2019-11-03 05:17:01	13:17:01	male	2.0.10.147	80	Red_S_2.bmp	1302	0		0	0	242955	0		0	0	NULL	NULL	NULL	Medium	run1		List2	Catch.wav	V_S	0		0	1	242805	150	1	546	243351
Exp2	16	Exp2-16-1	59.936	1.0.0.173	2	right	jiangfujun	181239352	2.0.10.242	2.0.10.242	11-03-2019	2019-11-03 05:17:01	13:17:01	male	2.0.10.147	81	Catch.bmp	1052	0		0	1	245408	0		0	0	NULL	NULL	NULL	Medium	run1	1	List2	A_T.wav	A_T	1	1	1	1	245257	151	1	815	246072
Exp2	16	Exp2-16-1	59.936	1.0.0.173	2	right	jiangfujun	181239352	2.0.10.242	2.0.10.242	11-03-2019	2019-11-03 05:17:01	13:17:01	male	2.0.10.147	82	Blue_S_2.bmp	1374	0		0	0	247610	0		0	0	NULL	NULL	NULL	Medium	run1	1	List2	Catch.wav	V_T	1	1	0	1	247460	150	1	587	248047
Exp2	16	Exp2-16-1	59.936	1.0.0.173	2	right	jiangfujun	181239352	2.0.10.242	2.0.10.242	11-03-2019	2019-11-03 05:17:01	13:17:01	male	2.0.10.147	83	Catch.bmp	1272	0		0	0	250146	0		0	0	NULL	NULL	NULL	Medium	run1		List2	A_S.wav	A_S	0		0	1	249996	150		0	0
Exp2	16	Exp2-16-1	59.936	1.0.0.173	2	right	jiangfujun	181239352	2.0.10.242	2.0.10.242	11-03-2019	2019-11-03 05:17:01	13:17:01	male	2.0.10.147	84	Blue_S.bmp	1025	0		0	0	252632	0		0	0	NULL	NULL	NULL	Medium	run1	1	List2	Catch.wav	V_T	1	1	1	1	252482	150	1	637	253119
Exp2	16	Exp2-16-1	59.936	1.0.0.173	2	right	jiangfujun	181239352	2.0.10.242	2.0.10.242	11-03-2019	2019-11-03 05:17:01	13:17:01	male	2.0.10.147	85	Catch.bmp	1194	0		0	0	254817	0		0	0	NULL	NULL	NULL	Medium	run1		List2	A_S.wav	A_S	0		1	1	254667	150		0	0
Exp2	16	Exp2-16-1	59.936	1.0.0.173	2	right	jiangfujun	181239352	2.0.10.242	2.0.10.242	11-03-2019	2019-11-03 05:17:01	13:17:01	male	2.0.10.147	86	Catch.bmp	1021	0		0	0	257220	0		0	0	NULL	NULL	NULL	Medium	run1	1	List2	A_T.wav	A_T	1	1	0	1	257070	150	1	857	257927
Exp2	16	Exp2-16-1	59.936	1.0.0.173	2	right	jiangfujun	181239352	2.0.10.242	2.0.10.242	11-03-2019	2019-11-03 05:17:01	13:17:01	male	2.0.10.147	87	Blue_S.bmp	1441	0		0	0	259389	0		0	0	NULL	NULL	NULL	Medium	run1	1	List2	A_T.wav	AV_T	1	1	0	1	259239	150	1	848	260087
Exp2	16	Exp2-16-1	59.936	1.0.0.173	2	right	jiangfujun	181239352	2.0.10.242	2.0.10.242	11-03-2019	2019-11-03 05:17:01	13:17:01	male	2.0.10.147	88	Red_C_2.bmp	1561	0		0	1	261992	0		0	0	NULL	NULL	NULL	Medium	run1	1	List2	Catch.wav	V_T	1	1	1	1	261841	151	1	454	262295
Exp2	16	Exp2-16-1	59.936	1.0.0.173	2	right	jiangfujun	181239352	2.0.10.242	2.0.10.242	11-03-2019	2019-11-03 05:17:01	13:17:01	male	2.0.10.147	89	Catch.bmp	1591	0		0	0	264711	0		0	0	NULL	NULL	NULL	Medium	run1	1	List2	A_T.wav	A_T	1	1	1	1	264561	150	1	918	265479
Exp2	16	Exp2-16-1	59.936	1.0.0.173	2	right	jiangfujun	181239352	2.0.10.242	2.0.10.242	11-03-2019	2019-11-03 05:17:01	13:17:01	male	2.0.10.147	90	Catch.bmp	1564	0		0	0	267464	0		0	0	NULL	NULL	NULL	Medium	run1	1	List2	A_T.wav	A_T	1	1	0	1	267314	150	1	661	267975
Exp2	16	Exp2-16-1	59.936	1.0.0.173	2	right	jiangfujun	181239352	2.0.10.242	2.0.10.242	11-03-2019	2019-11-03 05:17:01	13:17:01	male	2.0.10.147	91	Blue_S.bmp	1471	0		0	1	270184	0		0	0	NULL	NULL	NULL	Medium	run1	1	List2	Catch.wav	V_T	1	1	1	1	270033	151	1	630	270663
Exp2	16	Exp2-16-1	59.936	1.0.0.173	2	right	jiangfujun	181239352	2.0.10.242	2.0.10.242	11-03-2019	2019-11-03 05:17:01	13:17:01	male	2.0.10.147	92	Catch.bmp	1537	0		0	0	272803	0		0	0	NULL	NULL	NULL	Medium	run1	1	List2	A_T.wav	A_T	1	1	1	1	272653	150	1	794	273447
Exp2	16	Exp2-16-1	59.936	1.0.0.173	2	right	jiangfujun	181239352	2.0.10.242	2.0.10.242	11-03-2019	2019-11-03 05:17:01	13:17:01	male	2.0.10.147	93	Catch.bmp	840	0		0	0	275489	0		0	0	NULL	NULL	NULL	Medium	run1	1	List2	A_T.wav	A_T	1	1	0	1	275339	150	1	749	276088
Exp2	16	Exp2-16-1	59.936	1.0.0.173	2	right	jiangfujun	181239352	2.0.10.242	2.0.10.242	11-03-2019	2019-11-03 05:17:01	13:17:01	male	2.0.10.147	94	Blue_S_2.bmp	1373	0		0	0	277491	0		0	0	NULL	NULL	NULL	Medium	run1	1	List2	Catch.wav	V_T	1	1	1	1	277341	150	1	603	277944
Exp2	16	Exp2-16-1	59.936	1.0.0.173	2	right	jiangfujun	181239352	2.0.10.242	2.0.10.242	11-03-2019	2019-11-03 05:17:01	13:17:01	male	2.0.10.147	95	Red_C.bmp	1027	0		0	0	280027	0		0	0	NULL	NULL	NULL	Medium	run1	1	List2	A_T.wav	AV_T	1	1	1	1	279877	150	1	323	280200
Exp2	16	Exp2-16-1	59.936	1.0.0.173	2	right	jiangfujun	181239352	2.0.10.242	2.0.10.242	11-03-2019	2019-11-03 05:17:01	13:17:01	male	2.0.10.147	96	Red_C_2.bmp	891	0		0	0	282213	0		0	0	NULL	NULL	NULL	Medium	run1	1	List2	Catch.wav	V_T	1	1	1	1	282063	150	1	488	282551
Exp2	16	Exp2-16-1	59.936	1.0.0.173	2	right	jiangfujun	181239352	2.0.10.242	2.0.10.242	11-03-2019	2019-11-03 05:17:01	13:17:01	male	2.0.10.147	97	Red_C_2.bmp	1499	0		0	0	284265	0		0	0	NULL	NULL	NULL	Medium	run1	1	List2	A_T.wav	AV_T	1	1	1	1	284115	150	1	516	284631
Exp2	16	Exp2-16-1	59.936	1.0.0.173	2	right	jiangfujun	181239352	2.0.10.242	2.0.10.242	11-03-2019	2019-11-03 05:17:01	13:17:01	male	2.0.10.147	98	Catch.bmp	1545	0		0	0	286918	0		0	0	NULL	NULL	NULL	Medium	run1	1	List2	A_T.wav	A_T	1	1	0	1	286768	150	1	711	287479
Exp2	16	Exp2-16-1	59.936	1.0.0.173	2	right	jiangfujun	181239352	2.0.10.242	2.0.10.242	11-03-2019	2019-11-03 05:17:01	13:17:01	male	2.0.10.147	99	Red_S.bmp	983	0		0	1	289621	0		0	0	NULL	NULL	NULL	Medium	run1		List2	Catch.wav	V_S	0		1	1	289470	151	1	361	289831
Exp2	16	Exp2-16-1	59.936	1.0.0.173	2	right	jiangfujun	181239352	2.0.10.242	2.0.10.242	11-03-2019	2019-11-03 05:17:01	13:17:01	male	2.0.10.147	100	Blue_S.bmp	1346	0		0	0	291756	0		0	0	NULL	NULL	NULL	Medium	run1	1	List2	A_T.wav	AV_T	1	1	1	1	291606	150	1	681	292287
Exp2	16	Exp2-16-1	59.936	1.0.0.173	2	right	jiangfujun	181239352	2.0.10.242	2.0.10.242	11-03-2019	2019-11-03 05:17:01	13:17:01	male	2.0.10.147	101	Red_S.bmp	1002	0		0	0	294259	0		0	0	NULL	NULL	NULL	Medium	run1		List2	Catch.wav	V_S	0		1	1	294109	150		0	0
Exp2	16	Exp2-16-1	59.936	1.0.0.173	2	right	jiangfujun	181239352	2.0.10.242	2.0.10.242	11-03-2019	2019-11-03 05:17:01	13:17:01	male	2.0.10.147	102	Red_C_2.bmp	1433	0		0	0	296478	0		0	0	NULL	NULL	NULL	Medium	run1	1	List2	A_T.wav	AV_T	1	1	0	1	296328	150	1	518	296846
Exp2	16	Exp2-16-1	59.936	1.0.0.173	2	right	jiangfujun	181239352	2.0.10.242	2.0.10.242	11-03-2019	2019-11-03 05:17:01	13:17:01	male	2.0.10.147	103	Blue_S_2.bmp	824	0		0	0	299064	0		0	0	NULL	NULL	NULL	Medium	run1	1	List2	Catch.wav	V_T	1	1	0	1	298914	150	1	565	299479
Exp2	16	Exp2-16-1	59.936	1.0.0.173	2	right	jiangfujun	181239352	2.0.10.242	2.0.10.242	11-03-2019	2019-11-03 05:17:01	13:17:01	male	2.0.10.147	104	Catch.bmp	1422	0		0	0	301049	0		0	0	NULL	NULL	NULL	Medium	run1		List2	A_S.wav	A_S	0		1	1	300899	150		0	0
Exp2	16	Exp2-16-1	59.936	1.0.0.173	2	right	jiangfujun	181239352	2.0.10.242	2.0.10.242	11-03-2019	2019-11-03 05:17:01	13:17:01	male	2.0.10.147	105	Red_C.bmp	1182	0		1	0	303685	0		0	0	NULL	NULL	NULL	Medium	run1	1	List2	A_T.wav	AV_T	1	1	0	1	303535	150	1	495	304030
Exp2	16	Exp2-16-1	59.936	1.0.0.173	2	right	jiangfujun	181239352	2.0.10.242	2.0.10.242	11-03-2019	2019-11-03 05:17:01	13:17:01	male	2.0.10.147	106	Catch.bmp	1228	0		0	0	306021	0		0	0	NULL	NULL	NULL	Medium	run1		List2	A_S.wav	A_S	0		0	1	305871	150		0	0
Exp2	16	Exp2-16-1	59.936	1.0.0.173	2	right	jiangfujun	181239352	2.0.10.242	2.0.10.242	11-03-2019	2019-11-03 05:17:01	13:17:01	male	2.0.10.147	107	Red_C_2.bmp	831	0		0	0	308474	0		0	0	NULL	NULL	NULL	Medium	run1	1	List2	Catch.wav	V_T	1	1	0	1	308324	150	1	419	308743
Exp2	16	Exp2-16-1	59.936	1.0.0.173	2	right	jiangfujun	181239352	2.0.10.242	2.0.10.242	11-03-2019	2019-11-03 05:17:01	13:17:01	male	2.0.10.147	108	Catch.bmp	1207	0		0	0	310459	0		0	0	NULL	NULL	NULL	Medium	run1	1	List2	A_T.wav	A_T	1	1	1	1	310309	150	1	906	311215
Exp2	16	Exp2-16-1	59.936	1.0.0.173	2	right	jiangfujun	181239352	2.0.10.242	2.0.10.242	11-03-2019	2019-11-03 05:17:01	13:17:01	male	2.0.10.147	109	Red_S.bmp	1332	0		0	0	312828	0		0	0	NULL	NULL	NULL	Medium	run1		List2	A_S.wav	AV_S	0		0	1	312678	150	1	665	313343
Exp2	16	Exp2-16-1	59.936	1.0.0.173	2	right	jiangfujun	181239352	2.0.10.242	2.0.10.242	11-03-2019	2019-11-03 05:17:01	13:17:01	male	2.0.10.147	110	Red_S_2.bmp	1292	0		0	0	315314	0		0	0	NULL	NULL	NULL	Medium	run1		List2	A_S.wav	AV_S	0		0	1	315164	150		0	0
Exp2	16	Exp2-16-1	59.936	1.0.0.173	2	right	jiangfujun	181239352	2.0.10.242	2.0.10.242	11-03-2019	2019-11-03 05:17:01	13:17:01	male	2.0.10.147	111	Blue_C.bmp	978	0		0	0	317817	0		0	0	NULL	NULL	NULL	Medium	Run1		List2	Catch.wav	V_S	0		0	1	317667	150	1	555	318222
Exp2	16	Exp2-16-1	59.936	1.0.0.173	2	right	jiangfujun	181239352	2.0.10.242	2.0.10.242	11-03-2019	2019-11-03 05:17:01	13:17:01	male	2.0.10.147	112	Catch.bmp	1322	0		1	0	319952	0		0	0	NULL	NULL	NULL	Medium	run1	1	List2	A_T.wav	A_T	0		1	1	319802	150		0	0
Exp2	16	Exp2-16-1	59.936	1.0.0.173	2	right	jiangfujun	181239352	2.0.10.242	2.0.10.242	11-03-2019	2019-11-03 05:17:01	13:17:01	male	2.0.10.147	113	Red_C.bmp	1258	0		0	1	322489	0		0	0	NULL	NULL	NULL	Medium	run1	1	List2	A_T.wav	AV_T	1	1	0	1	322338	151	1	636	322974
Exp2	16	Exp2-16-1	59.936	1.0.0.173	2	right	jiangfujun	181239352	2.0.10.242	2.0.10.242	11-03-2019	2019-11-03 05:17:01	13:17:01	male	2.0.10.147	114	Red_C.bmp	1195	0		0	0	324908	0		0	0	NULL	NULL	NULL	Medium	run1	1	List2	A_T.wav	AV_T	1	1	0	1	324758	150	1	568	325326
Exp2	16	Exp2-16-1	59.936	1.0.0.173	2	right	jiangfujun	181239352	2.0.10.242	2.0.10.242	11-03-2019	2019-11-03 05:17:01	13:17:01	male	2.0.10.147	115	Red_S.bmp	1142	0		0	0	327260	0		0	0	NULL	NULL	NULL	Medium	run1		List2	Catch.wav	V_S	0		1	1	327110	150		0	0
Exp2	16	Exp2-16-1	59.936	1.0.0.173	2	right	jiangfujun	181239352	2.0.10.242	2.0.10.242	11-03-2019	2019-11-03 05:17:01	13:17:01	male	2.0.10.147	116	Blue_S_2.bmp	1361	0		0	0	329629	0		0	0	NULL	NULL	NULL	Medium	run1	1	List2	A_T.wav	AV_T	1	1	1	1	329479	150	1	727	330206
Exp2	16	Exp2-16-1	59.936	1.0.0.173	2	right	jiangfujun	181239352	2.0.10.242	2.0.10.242	11-03-2019	2019-11-03 05:17:01	13:17:01	male	2.0.10.147	117	Catch.bmp	1170	0		0	1	332149	0		0	0	NULL	NULL	NULL	Medium	run1	1	List2	A_T.wav	A_T	1	1	1	1	331998	151	1	825	332823
Exp2	16	Exp2-16-1	59.936	1.0.0.173	2	right	jiangfujun	181239352	2.0.10.242	2.0.10.242	11-03-2019	2019-11-03 05:17:01	13:17:01	male	2.0.10.147	118	Blue_C_2.bmp	850	0		0	0	334468	0		0	0	NULL	NULL	NULL	Medium	run1		List2	Catch.wav	V_S	0		0	1	334318	150		0	0
Exp2	16	Exp2-16-1	59.936	1.0.0.173	2	right	jiangfujun	181239352	2.0.10.242	2.0.10.242	11-03-2019	2019-11-03 05:17:01	13:17:01	male	2.0.10.147	119	Catch.bmp	1120	0		0	1	336537	0		0	0	NULL	NULL	NULL	Medium	run1	1	List2	A_T.wav	A_T	1	1	1	1	336386	151	1	901	337287
Exp2	16	Exp2-16-1	59.936	1.0.0.173	2	right	jiangfujun	181239352	2.0.10.242	2.0.10.242	11-03-2019	2019-11-03 05:17:01	13:17:01	male	2.0.10.147	120	Blue_C.bmp	1269	0		0	0	338806	0		0	0	NULL	NULL	NULL	Medium	Run1		List2	Catch.wav	V_S	0		0	2	338656	150		0	0
Exp2	16	Exp2-16-1	59.936	1.0.0.173	2	right	jiangfujun	181239352	2.0.10.242	2.0.10.242	11-03-2019	2019-11-03 05:17:01	13:17:01	male	2.0.10.147	121	Catch.bmp	1275	0		0	1	341292	0		0	0	NULL	NULL	NULL	Medium	run1	1	List2	A_T.wav	A_T	0		1	1	341141	151		0	0
Exp2	16	Exp2-16-1	59.936	1.0.0.173	2	right	jiangfujun	181239352	2.0.10.242	2.0.10.242	11-03-2019	2019-11-03 05:17:01	13:17:01	male	2.0.10.147	122	Catch.bmp	1575	0		1	0	343777	0		0	0	NULL	NULL	NULL	Medium	run1	1	List2	A_T.wav	A_T	1	1	1	1	343627	150	1	635	344262
Exp2	16	Exp2-16-1	59.936	1.0.0.173	2	right	jiangfujun	181239352	2.0.10.242	2.0.10.242	11-03-2019	2019-11-03 05:17:01	13:17:01	male	2.0.10.147	123	Red_C.bmp	920	0		0	0	346514	0		0	0	NULL	NULL	NULL	Medium	run1	1	List2	Catch.wav	V_T	1	1	0	1	346364	150	1	658	347022
Exp2	16	Exp2-16-1	59.936	1.0.0.173	2	right	jiangfujun	181239352	2.0.10.242	2.0.10.242	11-03-2019	2019-11-03 05:17:01	13:17:01	male	2.0.10.147	124	Blue_S.bmp	1540	0		0	1	348583	0		0	0	NULL	NULL	NULL	Medium	run1	1	List2	Catch.wav	V_T	1	1	1	1	348432	151	1	743	349175
Exp2	16	Exp2-16-1	59.936	1.0.0.173	2	right	jiangfujun	181239352	2.0.10.242	2.0.10.242	11-03-2019	2019-11-03 05:17:01	13:17:01	male	2.0.10.147	125	Blue_S.bmp	887	0		0	0	351285	0		0	0	NULL	NULL	NULL	Medium	run1	1	List2	Catch.wav	V_T	1	1	0	1	351135	150	1	408	351543
Exp2	16	Exp2-16-1	59.936	1.0.0.173	2	right	jiangfujun	181239352	2.0.10.242	2.0.10.242	11-03-2019	2019-11-03 05:17:01	13:17:01	male	2.0.10.147	126	Blue_C_2.bmp	1222	0		0	0	353321	0		0	0	NULL	NULL	NULL	Medium	run1		List2	Catch.wav	V_S	0		0	1	353171	150		0	0
Exp2	16	Exp2-16-1	59.936	1.0.0.173	2	right	jiangfujun	181239352	2.0.10.242	2.0.10.242	11-03-2019	2019-11-03 05:17:01	13:17:01	male	2.0.10.147	127	Red_C.bmp	1124	0		0	0	355757	0		0	0	NULL	NULL	NULL	Medium	run1	1	List2	Catch.wav	V_T	1	1	0	1	355607	150	1	487	356094
Exp2	16	Exp2-16-1	59.936	1.0.0.173	2	right	jiangfujun	181239352	2.0.10.242	2.0.10.242	11-03-2019	2019-11-03 05:17:01	13:17:01	male	2.0.10.147	128	Blue_S.bmp	1496	0		0	1	358043	0		0	0	NULL	NULL	NULL	Medium	run1	1	List2	Catch.wav	V_T	1	1	0	1	357892	151	1	770	358662
Exp2	16	Exp2-16-1	59.936	1.0.0.173	2	right	jiangfujun	181239352	2.0.10.242	2.0.10.242	11-03-2019	2019-11-03 05:17:01	13:17:01	male	2.0.10.147	129	Blue_S.bmp	1001	0		0	0	360695	0		0	0	NULL	NULL	NULL	Medium	run1	1	List2	A_T.wav	AV_T	1	1	1	1	360545	150	1	501	361046
Exp2	16	Exp2-16-1	59.936	1.0.0.173	2	right	jiangfujun	181239352	2.0.10.242	2.0.10.242	11-03-2019	2019-11-03 05:17:01	13:17:01	male	2.0.10.147	130	Blue_S_2.bmp	1086	0		0	1	362848	0		0	0	NULL	NULL	NULL	Medium	run1	1	List2	A_T.wav	AV_T	1	1	1	1	362697	151	1	572	363269
Exp2	16	Exp2-16-1	59.936	1.0.0.173	2	right	jiangfujun	181239352	2.0.10.242	2.0.10.242	11-03-2019	2019-11-03 05:17:01	13:17:01	male	2.0.10.147	131	Catch.bmp	1169	0		0	0	365083	0		0	0	NULL	NULL	NULL	Medium	run1	1	List2	A_T.wav	A_T	1	1	0	1	364933	150	1	817	365750
Exp2	16	Exp2-16-1	59.936	1.0.0.173	2	right	jiangfujun	181239352	2.0.10.242	2.0.10.242	11-03-2019	2019-11-03 05:17:01	13:17:01	male	2.0.10.147	132	Catch.bmp	1060	0		0	0	367402	0		0	0	NULL	NULL	NULL	Medium	run1	1	List2	A_T.wav	A_T	1	1	0	1	367252	150	1	689	367941
Exp2	16	Exp2-16-1	59.936	1.0.0.173	2	right	jiangfujun	181239352	2.0.10.242	2.0.10.242	11-03-2019	2019-11-03 05:17:01	13:17:01	male	2.0.10.147	133	Red_C.bmp	903	0		0	0	369621	0		0	0	NULL	NULL	NULL	Medium	run1	1	List2	Catch.wav	V_T	1	1	1	1	369471	150	1	798	370269
Exp2	16	Exp2-16-1	59.936	1.0.0.173	2	right	jiangfujun	181239352	2.0.10.242	2.0.10.242	11-03-2019	2019-11-03 05:17:01	13:17:01	male	2.0.10.147	134	Red_S.bmp	966	0		1	0	371673	0		0	0	NULL	NULL	NULL	Medium	run1		List2	A_S.wav	AV_S	0		1	1	371523	150		0	0
Exp2	16	Exp2-16-1	59.936	1.0.0.173	2	right	jiangfujun	181239352	2.0.10.242	2.0.10.242	11-03-2019	2019-11-03 05:17:01	13:17:01	male	2.0.10.147	135	Catch.bmp	1535	0		0	0	373859	0		0	0	NULL	NULL	NULL	Medium	run1		List2	A_S.wav	A_S	0		0	1	373709	150		0	0
Exp2	16	Exp2-16-1	59.936	1.0.0.173	2	right	jiangfujun	181239352	2.0.10.242	2.0.10.242	11-03-2019	2019-11-03 05:17:01	13:17:01	male	2.0.10.147	136	Catch.bmp	1334	0		0	0	376612	0		0	0	NULL	NULL	NULL	Medium	run1		List2	A_S.wav	A_S	0		0	1	376462	150		0	0
Exp2	16	Exp2-16-1	59.936	1.0.0.173	2	right	jiangfujun	181239352	2.0.10.242	2.0.10.242	11-03-2019	2019-11-03 05:17:01	13:17:01	male	2.0.10.147	137	Catch.bmp	1128	0		0	0	379148	0		0	0	NULL	NULL	NULL	Medium	run1	1	List2	A_T.wav	A_T	1	1	0	1	378998	150	1	991	379989
Exp2	16	Exp2-16-1	59.936	1.0.0.173	2	right	jiangfujun	181239352	2.0.10.242	2.0.10.242	11-03-2019	2019-11-03 05:17:01	13:17:01	male	2.0.10.147	138	Red_C.bmp	1347	0		0	0	381434	0		0	0	NULL	NULL	NULL	Medium	run1	1	List2	A_T.wav	AV_T	1	1	0	1	381284	150	1	665	381949
Exp2	16	Exp2-16-1	59.936	1.0.0.173	2	right	jiangfujun	181239352	2.0.10.242	2.0.10.242	11-03-2019	2019-11-03 05:17:01	13:17:01	male	2.0.10.147	139	Blue_S_2.bmp	1397	0		0	0	383936	0		0	0	NULL	NULL	NULL	Medium	run1	1	List2	A_T.wav	AV_T	1	1	0	1	383786	150	1	739	384525
Exp2	16	Exp2-16-1	59.936	1.0.0.173	2	right	jiangfujun	181239352	2.0.10.242	2.0.10.242	11-03-2019	2019-11-03 05:17:01	13:17:01	male	2.0.10.147	140	Red_C_2.bmp	1223	0		0	0	386489	0		0	0	NULL	NULL	NULL	Medium	run1	1	List2	Catch.wav	V_T	1	1	1	1	386339	150	1	579	386918
Exp2	16	Exp2-16-1	59.936	1.0.0.173	2	right	jiangfujun	181239352	2.0.10.242	2.0.10.242	11-03-2019	2019-11-03 05:17:01	13:17:01	male	2.0.10.147	141	Catch.bmp	1560	0		0	0	388875	1568		0	0	NULL	NULL	NULL	Medium	run1	1	List2	A_T.wav	A_T	1	1	1	1	388725	150	1	768	389493
Exp2	16	Exp2-16-1	59.936	1.0.0.173	2	right	jiangfujun	181239352	2.0.10.242	2.0.10.242	11-03-2019	2019-11-03 05:17:01	13:17:01	male	2.0.10.147	142	Catch.bmp	1412	0		0	0	433121	0		0	0	NULL	NULL	NULL	Medium	run1	1	List2	A_T.wav	A_T	0	1	0	1	432971	150	2	289	433260
Exp2	16	Exp2-16-1	59.936	1.0.0.173	2	right	jiangfujun	181239352	2.0.10.242	2.0.10.242	11-03-2019	2019-11-03 05:17:01	13:17:01	male	2.0.10.147	143	Blue_S.bmp	1569	0		0	0	435691	0		0	0	NULL	NULL	NULL	Medium	run1	1	List2	Catch.wav	V_T	1	1	0	1	435541	150	1	1279	436820
Exp2	16	Exp2-16-1	59.936	1.0.0.173	2	right	jiangfujun	181239352	2.0.10.242	2.0.10.242	11-03-2019	2019-11-03 05:17:01	13:17:01	male	2.0.10.147	144	Catch.bmp	1393	0		0	0	438410	0		0	0	NULL	NULL	NULL	Medium	run1		List2	A_S.wav	A_S	0		1	1	438260	150		0	0
Exp2	16	Exp2-16-1	59.936	1.0.0.173	2	right	jiangfujun	181239352	2.0.10.242	2.0.10.242	11-03-2019	2019-11-03 05:17:01	13:17:01	male	2.0.10.147	145	Catch.bmp	1120	0		0	0	441013	0		0	0	NULL	NULL	NULL	Medium	run1	1	List2	A_T.wav	A_T	0		0	1	440863	150		0	0
Exp2	16	Exp2-16-1	59.936	1.0.0.173	2	right	jiangfujun	181239352	2.0.10.242	2.0.10.242	11-03-2019	2019-11-03 05:17:01	13:17:01	male	2.0.10.147	146	Blue_S_2.bmp	1542	0		0	0	443349	0		0	0	NULL	NULL	NULL	Medium	run1	1	List2	Catch.wav	V_T	1	1	0	1	443199	150	1	397	443596
Exp2	16	Exp2-16-1	59.936	1.0.0.173	2	right	jiangfujun	181239352	2.0.10.242	2.0.10.242	11-03-2019	2019-11-03 05:17:01	13:17:01	male	2.0.10.147	147	Red_C.bmp	1564	0		0	1	446052	0		0	0	NULL	NULL	NULL	Medium	run1	1	List2	Catch.wav	V_T	1	1	1	1	445901	151	1	495	446396
Exp2	16	Exp2-16-1	59.936	1.0.0.173	2	right	jiangfujun	181239352	2.0.10.242	2.0.10.242	11-03-2019	2019-11-03 05:17:01	13:17:01	male	2.0.10.147	148	Catch.bmp	921	0		0	0	448771	0		0	0	NULL	NULL	NULL	Medium	run1	1	List2	A_T.wav	A_T	0		1	1	448621	150		0	0
Exp2	16	Exp2-16-1	59.936	1.0.0.173	2	right	jiangfujun	181239352	2.0.10.242	2.0.10.242	11-03-2019	2019-11-03 05:17:01	13:17:01	male	2.0.10.147	149	Catch.bmp	1153	0		0	0	450907	0		0	0	NULL	NULL	NULL	Medium	run1	1	List2	A_T.wav	A_T	1	1	0	2	450757	150	1	479	451236
Exp2	16	Exp2-16-1	59.936	1.0.0.173	2	right	jiangfujun	181239352	2.0.10.242	2.0.10.242	11-03-2019	2019-11-03 05:17:01	13:17:01	male	2.0.10.147	150	Catch.bmp	1078	0		0	0	453209	0		0	0	NULL	NULL	NULL	Medium	run1		List2	A_S.wav	A_S	0		0	1	453059	150		0	0
Exp2	16	Exp2-16-1	59.936	1.0.0.173	2	right	jiangfujun	181239352	2.0.10.242	2.0.10.242	11-03-2019	2019-11-03 05:17:01	13:17:01	male	2.0.10.147	151	Catch.bmp	1051	0		0	0	455495	0		0	0	NULL	NULL	NULL	Medium	run1	1	List2	A_T.wav	A_T	1	1	0	1	455345	150	1	547	455892
Exp2	16	Exp2-16-1	59.936	1.0.0.173	2	right	jiangfujun	181239352	2.0.10.242	2.0.10.242	11-03-2019	2019-11-03 05:17:01	13:17:01	male	2.0.10.147	152	Catch.bmp	924	0		0	0	457697	0		0	0	NULL	NULL	NULL	Medium	run1	1	List2	A_T.wav	A_T	1	1	0	1	457547	150	1	586	458133
Exp2	16	Exp2-16-1	59.936	1.0.0.173	2	right	jiangfujun	181239352	2.0.10.242	2.0.10.242	11-03-2019	2019-11-03 05:17:01	13:17:01	male	2.0.10.147	153	Blue_S_2.bmp	1496	0		0	0	459783	0		0	0	NULL	NULL	NULL	Medium	run1	1	List2	A_T.wav	AV_T	1	1	0	2	459633	150	1	1019	460652
Exp2	16	Exp2-16-1	59.936	1.0.0.173	2	right	jiangfujun	181239352	2.0.10.242	2.0.10.242	11-03-2019	2019-11-03 05:17:01	13:17:01	male	2.0.10.147	154	Catch.bmp	1140	0		1	0	462435	0		0	0	NULL	NULL	NULL	Medium	run1		List2	A_S.wav	A_S	0		0	1	462285	150		0	0
Exp2	16	Exp2-16-1	59.936	1.0.0.173	2	right	jiangfujun	181239352	2.0.10.242	2.0.10.242	11-03-2019	2019-11-03 05:17:01	13:17:01	male	2.0.10.147	155	Red_C_2.bmp	842	0		0	1	464805	0		0	0	NULL	NULL	NULL	Medium	run1	1	List2	A_T.wav	AV_T	1	1	1	1	464654	151	1	615	465269
Exp2	16	Exp2-16-1	59.936	1.0.0.173	2	right	jiangfujun	181239352	2.0.10.242	2.0.10.242	11-03-2019	2019-11-03 05:17:01	13:17:01	male	2.0.10.147	156	Catch.bmp	953	0		0	0	466807	0		0	0	NULL	NULL	NULL	Medium	run1		List2	A_S.wav	A_S	0		0	1	466657	150		0	0
Exp2	16	Exp2-16-1	59.936	1.0.0.173	2	right	jiangfujun	181239352	2.0.10.242	2.0.10.242	11-03-2019	2019-11-03 05:17:01	13:17:01	male	2.0.10.147	157	Catch.bmp	1162	0		0	0	468976	0		0	0	NULL	NULL	NULL	Medium	run1	1	List2	A_T.wav	A_T	1	1	0	2	468826	150	1	666	469492
Exp2	16	Exp2-16-1	59.936	1.0.0.173	2	right	jiangfujun	181239352	2.0.10.242	2.0.10.242	11-03-2019	2019-11-03 05:17:01	13:17:01	male	2.0.10.147	158	Red_C_2.bmp	1360	0		0	0	471295	0		0	0	NULL	NULL	NULL	Medium	run1	1	List2	A_T.wav	AV_T	1	1	0	1	471145	150	1	563	471708
Exp2	16	Exp2-16-1	59.936	1.0.0.173	2	right	jiangfujun	181239352	2.0.10.242	2.0.10.242	11-03-2019	2019-11-03 05:17:01	13:17:01	male	2.0.10.147	159	Catch.bmp	1543	0		0	0	473814	0		0	0	NULL	NULL	NULL	Medium	run1	1	List2	A_T.wav	A_T	1	1	0	1	473664	150	1	797	474461
Exp2	16	Exp2-16-1	59.936	1.0.0.173	2	right	jiangfujun	181239352	2.0.10.242	2.0.10.242	11-03-2019	2019-11-03 05:17:01	13:17:01	male	2.0.10.147	160	Red_C.bmp	971	0		0	0	476517	0		0	0	NULL	NULL	NULL	Medium	run1	1	List2	A_T.wav	AV_T	1	1	0	1	476367	150	1	589	476956
Exp2	16	Exp2-16-1	59.936	1.0.0.173	2	right	jiangfujun	181239352	2.0.10.242	2.0.10.242	11-03-2019	2019-11-03 05:17:01	13:17:01	male	2.0.10.147	161	Red_C.bmp	1013	0		0	0	478636	0		0	0	NULL	NULL	NULL	Medium	run1	1	List2	Catch.wav	V_T	1	1	0	1	478486	150	1	430	478916
Exp2	16	Exp2-16-1	59.936	1.0.0.173	2	right	jiangfujun	181239352	2.0.10.242	2.0.10.242	11-03-2019	2019-11-03 05:17:01	13:17:01	male	2.0.10.147	162	Catch.bmp	1473	0		0	0	480805	0		0	0	NULL	NULL	NULL	Medium	run1	1	List2	A_T.wav	A_T	1	1	0	1	480655	150	1	1030	481685
Exp2	16	Exp2-16-1	59.936	1.0.0.173	2	right	jiangfujun	181239352	2.0.10.242	2.0.10.242	11-03-2019	2019-11-03 05:17:01	13:17:01	male	2.0.10.147	163	Blue_S_2.bmp	1544	0		0	0	483441	0		0	0	NULL	NULL	NULL	Medium	run1	1	List2	Catch.wav	V_T	1	1	1	1	483291	150	1	705	483996
Exp2	16	Exp2-16-1	59.936	1.0.0.173	2	right	jiangfujun	181239352	2.0.10.242	2.0.10.242	11-03-2019	2019-11-03 05:17:01	13:17:01	male	2.0.10.147	164	Red_C.bmp	1395	0		0	0	486144	0		0	0	NULL	NULL	NULL	Medium	run1	1	List2	A_T.wav	AV_T	1	1	0	1	485994	150	1	514	486508
Exp2	16	Exp2-16-1	59.936	1.0.0.173	2	right	jiangfujun	181239352	2.0.10.242	2.0.10.242	11-03-2019	2019-11-03 05:17:01	13:17:01	male	2.0.10.147	165	Blue_S_2.bmp	1020	0		0	0	488696	0		0	0	NULL	NULL	NULL	Medium	run1	1	List2	A_T.wav	AV_T	1	1	0	1	488546	150	1	490	489036
Exp2	16	Exp2-16-1	59.936	1.0.0.173	2	right	jiangfujun	181239352	2.0.10.242	2.0.10.242	11-03-2019	2019-11-03 05:17:01	13:17:01	male	2.0.10.147	166	Red_S_2.bmp	1087	0		0	0	490865	0		0	0	NULL	NULL	NULL	Medium	run1		List2	A_S.wav	AV_S	0		0	1	490715	150		0	0
Exp2	16	Exp2-16-1	59.936	1.0.0.173	2	right	jiangfujun	181239352	2.0.10.242	2.0.10.242	11-03-2019	2019-11-03 05:17:01	13:17:01	male	2.0.10.147	167	Red_C.bmp	1106	0		0	0	493168	0		0	0	NULL	NULL	NULL	Medium	run1	1	List2	Catch.wav	V_T	1	1	0	1	493018	150	1	434	493452
Exp2	16	Exp2-16-1	59.936	1.0.0.173	2	right	jiangfujun	181239352	2.0.10.242	2.0.10.242	11-03-2019	2019-11-03 05:17:01	13:17:01	male	2.0.10.147	168	Blue_C.bmp	1326	0		0	0	495437	0		0	0	NULL	NULL	NULL	Medium	run1		List2	A_S.wav	AV_S	0		0	1	495287	150		0	0
Exp2	16	Exp2-16-1	59.936	1.0.0.173	2	right	jiangfujun	181239352	2.0.10.242	2.0.10.242	11-03-2019	2019-11-03 05:17:01	13:17:01	male	2.0.10.147	169	Red_C_2.bmp	1465	0		0	0	497973	0		0	0	NULL	NULL	NULL	Medium	run1	1	List2	Catch.wav	V_T	1	1	0	1	497823	150	1	613	498436
Exp2	16	Exp2-16-1	59.936	1.0.0.173	2	right	jiangfujun	181239352	2.0.10.242	2.0.10.242	11-03-2019	2019-11-03 05:17:01	13:17:01	male	2.0.10.147	170	Red_S_2.bmp	1061	0		0	0	500592	0		0	0	NULL	NULL	NULL	Medium	run1		List2	Catch.wav	V_S	0		0	1	500442	150		0	0
Exp2	16	Exp2-16-1	59.936	1.0.0.173	2	right	jiangfujun	181239352	2.0.10.242	2.0.10.242	11-03-2019	2019-11-03 05:17:01	13:17:01	male	2.0.10.147	171	Catch.bmp	1045	0		0	0	502878	0		0	0	NULL	NULL	NULL	Medium	run1	1	List2	A_T.wav	A_T	1	1	1	1	502728	150	1	915	503643
Exp2	16	Exp2-16-1	59.936	1.0.0.173	2	right	jiangfujun	181239352	2.0.10.242	2.0.10.242	11-03-2019	2019-11-03 05:17:01	13:17:01	male	2.0.10.147	172	Blue_S.bmp	971	0		0	0	505080	0		0	0	NULL	NULL	NULL	Medium	run1	1	List2	Catch.wav	V_T	1	1	1	1	504930	150	1	666	505596
Exp2	16	Exp2-16-1	59.936	1.0.0.173	2	right	jiangfujun	181239352	2.0.10.242	2.0.10.242	11-03-2019	2019-11-03 05:17:01	13:17:01	male	2.0.10.147	173	Blue_S.bmp	887	0		0	0	507199	0		0	0	NULL	NULL	NULL	Medium	run1	1	List2	Catch.wav	V_T	1	1	0	1	507049	150	1	451	507500
Exp2	16	Exp2-16-1	59.936	1.0.0.173	2	right	jiangfujun	181239352	2.0.10.242	2.0.10.242	11-03-2019	2019-11-03 05:17:01	13:17:01	male	2.0.10.147	174	Catch.bmp	1124	0		0	1	509235	0		0	0	NULL	NULL	NULL	Medium	run1	1	List2	A_T.wav	A_T	1	1	1	1	509084	151	1	1055	510139
Exp2	16	Exp2-16-1	59.936	1.0.0.173	2	right	jiangfujun	181239352	2.0.10.242	2.0.10.242	11-03-2019	2019-11-03 05:17:01	13:17:01	male	2.0.10.147	175	Red_C.bmp	819	0		0	0	511520	0		0	0	NULL	NULL	NULL	Medium	run1	1	List2	A_T.wav	AV_T	1	1	0	1	511370	150	1	689	512059
Exp2	16	Exp2-16-1	59.936	1.0.0.173	2	right	jiangfujun	181239352	2.0.10.242	2.0.10.242	11-03-2019	2019-11-03 05:17:01	13:17:01	male	2.0.10.147	176	Red_C.bmp	1123	0		0	0	513489	0		0	0	NULL	NULL	NULL	Medium	run1	1	List2	Catch.wav	V_T	1	1	0	1	513339	150	1	560	513899
Exp2	16	Exp2-16-1	59.936	1.0.0.173	2	right	jiangfujun	181239352	2.0.10.242	2.0.10.242	11-03-2019	2019-11-03 05:17:01	13:17:01	male	2.0.10.147	177	Red_C.bmp	960	0		0	0	515775	0		0	0	NULL	NULL	NULL	Medium	run1	1	List2	A_T.wav	AV_T	1	1	0	1	515625	150	1	466	516091
Exp2	16	Exp2-16-1	59.936	1.0.0.173	2	right	jiangfujun	181239352	2.0.10.242	2.0.10.242	11-03-2019	2019-11-03 05:17:01	13:17:01	male	2.0.10.147	178	Blue_S.bmp	1245	0		0	0	517894	0		0	0	NULL	NULL	NULL	Medium	run1	1	List2	Catch.wav	V_T	1	1	0	1	517744	150	1	483	518227
Exp2	16	Exp2-16-1	59.936	1.0.0.173	2	right	jiangfujun	181239352	2.0.10.242	2.0.10.242	11-03-2019	2019-11-03 05:17:01	13:17:01	male	2.0.10.147	179	Blue_S_2.bmp	1136	0		0	0	520296	0		0	0	NULL	NULL	NULL	Medium	run1	1	List2	A_T.wav	AV_T	1	1	1	1	520146	150	1	465	520611
Exp2	16	Exp2-16-1	59.936	1.0.0.173	2	right	jiangfujun	181239352	2.0.10.242	2.0.10.242	11-03-2019	2019-11-03 05:17:01	13:17:01	male	2.0.10.147	180	Red_S_2.bmp	1484	0		0	0	522582	0		0	0	NULL	NULL	NULL	Medium	run1		List2	Catch.wav	V_S	0		1	1	522432	150	1	363	522795
Exp2	16	Exp2-16-1	59.936	1.0.0.173	2	right	jiangfujun	181239352	2.0.10.242	2.0.10.242	11-03-2019	2019-11-03 05:17:01	13:17:01	male	2.0.10.147	181	Red_C_2.bmp	1169	0		0	0	525218	0		0	0	NULL	NULL	NULL	Medium	run1	1	List2	Catch.wav	V_T	1	1	0	1	525068	150	1	535	525603
Exp2	16	Exp2-16-1	59.936	1.0.0.173	2	right	jiangfujun	181239352	2.0.10.242	2.0.10.242	11-03-2019	2019-11-03 05:17:01	13:17:01	male	2.0.10.147	182	Blue_C.bmp	922	0		0	0	527537	0		0	0	NULL	NULL	NULL	Medium	run1		List2	A_S.wav	AV_S	0		1	1	527387	150		0	0
Exp2	16	Exp2-16-1	59.936	1.0.0.173	2	right	jiangfujun	181239352	2.0.10.242	2.0.10.242	11-03-2019	2019-11-03 05:17:01	13:17:01	male	2.0.10.147	183	Blue_C.bmp	871	0		0	0	529673	0		0	0	NULL	NULL	NULL	Medium	run1		List2	A_S.wav	AV_S	0		0	1	529523	150		0	0
Exp2	16	Exp2-16-1	59.936	1.0.0.173	2	right	jiangfujun	181239352	2.0.10.242	2.0.10.242	11-03-2019	2019-11-03 05:17:01	13:17:01	male	2.0.10.147	184	Red_C.bmp	1032	0		0	0	531758	0		0	0	NULL	NULL	NULL	Medium	run1	1	List2	Catch.wav	V_T	1	1	1	1	531608	150	1	539	532147
Exp2	16	Exp2-16-1	59.936	1.0.0.173	2	right	jiangfujun	181239352	2.0.10.242	2.0.10.242	11-03-2019	2019-11-03 05:17:01	13:17:01	male	2.0.10.147	185	Blue_S.bmp	1581	0		0	0	533944	0		0	0	NULL	NULL	NULL	Medium	run1	1	List2	A_T.wav	AV_T	1	1	0	1	533794	150	1	705	534499
Exp2	16	Exp2-16-1	59.936	1.0.0.173	2	right	jiangfujun	181239352	2.0.10.242	2.0.10.242	11-03-2019	2019-11-03 05:17:01	13:17:01	male	2.0.10.147	186	Catch.bmp	1187	0		0	0	536680	0		0	0	NULL	NULL	NULL	Medium	run1	1	List2	A_T.wav	A_T	1	1	0	1	536530	150	1	609	537139
Exp2	16	Exp2-16-1	59.936	1.0.0.173	2	right	jiangfujun	181239352	2.0.10.242	2.0.10.242	11-03-2019	2019-11-03 05:17:01	13:17:01	male	2.0.10.147	187	Catch.bmp	910	0		0	0	539016	0		0	0	NULL	NULL	NULL	Medium	run1	1	List2	A_T.wav	A_T	1	1	0	1	538866	150	1	529	539395
Exp2	16	Exp2-16-1	59.936	1.0.0.173	2	right	jiangfujun	181239352	2.0.10.242	2.0.10.242	11-03-2019	2019-11-03 05:17:01	13:17:01	male	2.0.10.147	188	Catch.bmp	834	0		0	0	541085	0		0	0	NULL	NULL	NULL	Medium	run1		List2	A_S.wav	A_S	0		0	1	540935	150		0	0
Exp2	16	Exp2-16-1	59.936	1.0.0.173	2	right	jiangfujun	181239352	2.0.10.242	2.0.10.242	11-03-2019	2019-11-03 05:17:01	13:17:01	male	2.0.10.147	189	Red_C_2.bmp	1506	0		0	0	543137	0		0	0	NULL	NULL	NULL	Medium	run1	1	List2	Catch.wav	V_T	1	1	0	1	542987	150	1	704	543691
Exp2	16	Exp2-16-1	59.936	1.0.0.173	2	right	jiangfujun	181239352	2.0.10.242	2.0.10.242	11-03-2019	2019-11-03 05:17:01	13:17:01	male	2.0.10.147	190	Blue_S_2.bmp	1326	0		0	0	545790	0		0	0	NULL	NULL	NULL	Medium	run1	1	List2	A_T.wav	AV_T	1	1	0	2	545640	150	1	499	546139
Exp2	16	Exp2-16-1	59.936	1.0.0.173	2	right	jiangfujun	181239352	2.0.10.242	2.0.10.242	11-03-2019	2019-11-03 05:17:01	13:17:01	male	2.0.10.147	191	Blue_C_2.bmp	1301	0		0	1	548276	0		0	0	NULL	NULL	NULL	Medium	run1		List2	A_S.wav	AV_S	0		1	1	548125	151		0	0
Exp2	16	Exp2-16-1	59.936	1.0.0.173	2	right	jiangfujun	181239352	2.0.10.242	2.0.10.242	11-03-2019	2019-11-03 05:17:01	13:17:01	male	2.0.10.147	192	Catch.bmp	1542	0		0	0	550795	0		0	0	NULL	NULL	NULL	Medium	run1		List2	A_S.wav	A_S	0		0	1	550645	150		0	0
Exp2	16	Exp2-16-1	59.936	1.0.0.173	2	right	jiangfujun	181239352	2.0.10.242	2.0.10.242	11-03-2019	2019-11-03 05:17:01	13:17:01	male	2.0.10.147	193	Red_C_2.bmp	1510	0		0	0	553548	0		0	0	NULL	NULL	NULL	Medium	run1	1	List2	A_T.wav	AV_T	1	1	0	1	553398	150	1	661	554059
Exp2	16	Exp2-16-1	59.936	1.0.0.173	2	right	jiangfujun	181239352	2.0.10.242	2.0.10.242	11-03-2019	2019-11-03 05:17:01	13:17:01	male	2.0.10.147	194	Catch.bmp	1160	0		0	0	556217	0		0	0	NULL	NULL	NULL	Medium	run1		List2	A_S.wav	A_S	0		0	1	556067	150		0	0
Exp2	16	Exp2-16-1	59.936	1.0.0.173	2	right	jiangfujun	181239352	2.0.10.242	2.0.10.242	11-03-2019	2019-11-03 05:17:01	13:17:01	male	2.0.10.147	195	Blue_C_2.bmp	1367	0		0	0	558603	0		0	0	NULL	NULL	NULL	Medium	run1		List2	Catch.wav	V_S	0		1	1	558453	150		0	0
Exp2	16	Exp2-16-1	59.936	1.0.0.173	2	right	jiangfujun	181239352	2.0.10.242	2.0.10.242	11-03-2019	2019-11-03 05:17:01	13:17:01	male	2.0.10.147	196	Blue_C_2.bmp	877	0		0	0	561189	0		0	0	NULL	NULL	NULL	Medium	run1		List2	A_S.wav	AV_S	0		1	1	561039	150		0	0
Exp2	16	Exp2-16-1	59.936	1.0.0.173	2	right	jiangfujun	181239352	2.0.10.242	2.0.10.242	11-03-2019	2019-11-03 05:17:01	13:17:01	male	2.0.10.147	197	Catch.bmp	1519	0		0	0	563275	0		0	0	NULL	NULL	NULL	Medium	run1	1	List2	A_T.wav	A_T	1	1	0	1	563125	150	1	925	564050
Exp2	16	Exp2-16-1	59.936	1.0.0.173	2	right	jiangfujun	181239352	2.0.10.242	2.0.10.242	11-03-2019	2019-11-03 05:17:01	13:17:01	male	2.0.10.147	198	Blue_S_2.bmp	1214	0		0	0	565944	0		0	0	NULL	NULL	NULL	Medium	run1	1	List2	Catch.wav	V_T	1	1	1	1	565794	150	1	576	566370
Exp2	16	Exp2-16-1	59.936	1.0.0.173	2	right	jiangfujun	181239352	2.0.10.242	2.0.10.242	11-03-2019	2019-11-03 05:17:01	13:17:01	male	2.0.10.147	199	Catch.bmp	949	0		0	0	568313	0		0	0	NULL	NULL	NULL	Medium	run1	1	List2	A_T.wav	A_T	1	1	1	1	568163	150	1	1040	569203
Exp2	16	Exp2-16-1	59.936	1.0.0.173	2	right	jiangfujun	181239352	2.0.10.242	2.0.10.242	11-03-2019	2019-11-03 05:17:01	13:17:01	male	2.0.10.147	200	Catch.bmp	1502	0		0	0	570432	0		0	0	NULL	NULL	NULL	Medium	run1	1	List2	A_T.wav	A_T	1	1	0	1	570282	150	1	968	571250
Exp2	16	Exp2-16-1	59.936	1.0.0.173	2	right	jiangfujun	181239352	2.0.10.242	2.0.10.242	11-03-2019	2019-11-03 05:17:01	13:17:01	male	2.0.10.147	201	Blue_S_2.bmp	1029	0		0	0	573085	0		0	0	NULL	NULL	NULL	Medium	run1	1	List2	Catch.wav	V_T	1	1	1	1	572935	150	1	651	573586
Exp2	16	Exp2-16-1	59.936	1.0.0.173	2	right	jiangfujun	181239352	2.0.10.242	2.0.10.242	11-03-2019	2019-11-03 05:17:01	13:17:01	male	2.0.10.147	202	Red_C.bmp	965	0		0	0	575271	0		0	0	NULL	NULL	NULL	Medium	run1	1	List2	Catch.wav	V_T	1	1	0	2	575121	150	1	593	575714
Exp2	16	Exp2-16-1	59.936	1.0.0.173	2	right	jiangfujun	181239352	2.0.10.242	2.0.10.242	11-03-2019	2019-11-03 05:17:01	13:17:01	male	2.0.10.147	203	Catch.bmp	1252	0		0	1	577390	0		0	0	NULL	NULL	NULL	Medium	run1	1	List2	A_T.wav	A_T	1	1	1	1	577239	151	1	891	578130
Exp2	16	Exp2-16-1	59.936	1.0.0.173	2	right	jiangfujun	181239352	2.0.10.242	2.0.10.242	11-03-2019	2019-11-03 05:17:01	13:17:01	male	2.0.10.147	204	Blue_C_2.bmp	1087	0		0	0	579792	0		0	0	NULL	NULL	NULL	Medium	run1		List2	Catch.wav	V_S	0		0	1	579642	150	1	424	580066
Exp2	16	Exp2-16-1	59.936	1.0.0.173	2	right	jiangfujun	181239352	2.0.10.242	2.0.10.242	11-03-2019	2019-11-03 05:17:01	13:17:01	male	2.0.10.147	205	Blue_S_2.bmp	1040	0		0	0	582028	0		0	0	NULL	NULL	NULL	Medium	run1	1	List2	A_T.wav	AV_T	1	1	0	1	581878	150	1	517	582395
Exp2	16	Exp2-16-1	59.936	1.0.0.173	2	right	jiangfujun	181239352	2.0.10.242	2.0.10.242	11-03-2019	2019-11-03 05:17:01	13:17:01	male	2.0.10.147	206	Catch.bmp	1300	0		0	0	584230	0		0	0	NULL	NULL	NULL	Medium	run1	1	List2	A_T.wav	A_T	1	1	0	1	584080	150	1	714	584794
Exp2	16	Exp2-16-1	59.936	1.0.0.173	2	right	jiangfujun	181239352	2.0.10.242	2.0.10.242	11-03-2019	2019-11-03 05:17:01	13:17:01	male	2.0.10.147	207	Blue_S.bmp	1477	0		0	0	586683	0		0	0	NULL	NULL	NULL	Medium	run1	1	List2	A_T.wav	AV_T	1	1	0	2	586533	150	1	701	587234
Exp2	16	Exp2-16-1	59.936	1.0.0.173	2	right	jiangfujun	181239352	2.0.10.242	2.0.10.242	11-03-2019	2019-11-03 05:17:01	13:17:01	male	2.0.10.147	208	Red_C_2.bmp	849	0		0	0	589319	0		0	0	NULL	NULL	NULL	Medium	run1	1	List2	A_T.wav	AV_T	1	1	0	1	589169	150	1	601	589770
Exp2	16	Exp2-16-1	59.936	1.0.0.173	2	right	jiangfujun	181239352	2.0.10.242	2.0.10.242	11-03-2019	2019-11-03 05:17:01	13:17:01	male	2.0.10.147	209	Blue_S_2.bmp	903	0		0	0	591321	0		0	0	NULL	NULL	NULL	Medium	run1	1	List2	A_T.wav	AV_T	1	1	0	1	591171	150	1	607	591778
Exp2	16	Exp2-16-1	59.936	1.0.0.173	2	right	jiangfujun	181239352	2.0.10.242	2.0.10.242	11-03-2019	2019-11-03 05:17:01	13:17:01	male	2.0.10.147	210	Blue_S.bmp	1411	0		0	0	593373	0		0	0	NULL	NULL	NULL	Medium	run1	1	List2	Catch.wav	V_T	1	1	1	1	593223	150	1	443	593666
Exp2	16	Exp2-16-1	59.936	1.0.0.173	2	right	jiangfujun	181239352	2.0.10.242	2.0.10.242	11-03-2019	2019-11-03 05:17:01	13:17:01	male	2.0.10.147	211	Catch.bmp	1023	0		0	0	595942	0		0	0	NULL	NULL	NULL	Medium	run1	1	List2	A_T.wav	A_T	1	1	1	1	595792	150	1	811	596603
Exp2	16	Exp2-16-1	59.936	1.0.0.173	2	right	jiangfujun	181239352	2.0.10.242	2.0.10.242	11-03-2019	2019-11-03 05:17:01	13:17:01	male	2.0.10.147	212	Red_S.bmp	801	0		0	0	598128	0		0	0	NULL	NULL	NULL	Medium	run1		List2	Catch.wav	V_S	0		1	1	597978	150		0	0
Exp2	16	Exp2-16-1	59.936	1.0.0.173	2	right	jiangfujun	181239352	2.0.10.242	2.0.10.242	11-03-2019	2019-11-03 05:17:01	13:17:01	male	2.0.10.147	213	Red_C.bmp	1335	0		0	0	600147	0		0	0	NULL	NULL	NULL	Medium	run1	1	List2	Catch.wav	V_T	1	1	0	1	599997	150	1	510	600507
Exp2	16	Exp2-16-1	59.936	1.0.0.173	2	right	jiangfujun	181239352	2.0.10.242	2.0.10.242	11-03-2019	2019-11-03 05:17:01	13:17:01	male	2.0.10.147	214	Blue_C.bmp	949	0		0	0	602633	0		0	0	NULL	NULL	NULL	Medium	run1		List2	A_S.wav	AV_S	0		0	1	602483	150		0	0
Exp2	16	Exp2-16-1	59.936	1.0.0.173	2	right	jiangfujun	181239352	2.0.10.242	2.0.10.242	11-03-2019	2019-11-03 05:17:01	13:17:01	male	2.0.10.147	215	Catch.bmp	868	0		0	0	604802	0		0	0	NULL	NULL	NULL	Medium	run1	1	List2	A_T.wav	A_T	1	1	0	2	604652	150	1	918	605570
Exp2	16	Exp2-16-1	59.936	1.0.0.173	2	right	jiangfujun	181239352	2.0.10.242	2.0.10.242	11-03-2019	2019-11-03 05:17:01	13:17:01	male	2.0.10.147	216	Red_C_2.bmp	1165	0		1	0	606820	0		0	0	NULL	NULL	NULL	Medium	run1	1	List2	A_T.wav	AV_T	1	1	0	1	606670	150	1	741	607411
Exp2	16	Exp2-16-1	59.936	1.0.0.173	2	right	jiangfujun	181239352	2.0.10.242	2.0.10.242	11-03-2019	2019-11-03 05:17:01	13:17:01	male	2.0.10.147	217	Blue_C_2.bmp	1236	0		0	1	609140	0		0	0	NULL	NULL	NULL	Medium	run1		List2	A_S.wav	AV_S	0		1	1	608989	151		0	0
Exp2	16	Exp2-16-1	59.936	1.0.0.173	2	right	jiangfujun	181239352	2.0.10.242	2.0.10.242	11-03-2019	2019-11-03 05:17:01	13:17:01	male	2.0.10.147	218	Catch.bmp	1386	0		0	0	611592	0		0	0	NULL	NULL	NULL	Medium	run1	1	List2	A_T.wav	A_T	1	1	0	1	611442	150	1	1176	612618
Exp2	16	Exp2-16-1	59.936	1.0.0.173	2	right	jiangfujun	181239352	2.0.10.242	2.0.10.242	11-03-2019	2019-11-03 05:17:01	13:17:01	male	2.0.10.147	219	Catch.bmp	1056	0		0	0	614128	0		0	0	NULL	NULL	NULL	Medium	run1	1	List2	A_T.wav	A_T	1	1	0	1	613978	150	1	760	614738
Exp2	16	Exp2-16-1	59.936	1.0.0.173	2	right	jiangfujun	181239352	2.0.10.242	2.0.10.242	11-03-2019	2019-11-03 05:17:01	13:17:01	male	2.0.10.147	220	Red_S.bmp	817	0		0	0	616347	0		0	0	NULL	NULL	NULL	Medium	run1		List2	A_S.wav	AV_S	0		0	1	616197	150		0	0
Exp2	16	Exp2-16-1	59.936	1.0.0.173	2	right	jiangfujun	181239352	2.0.10.242	2.0.10.242	11-03-2019	2019-11-03 05:17:01	13:17:01	male	2.0.10.147	221	Blue_S_2.bmp	884	0		0	0	618366	0		0	0	NULL	NULL	NULL	Medium	run1	1	List2	A_T.wav	AV_T	1	1	0	1	618216	150	1	618	618834
Exp2	16	Exp2-16-1	59.936	1.0.0.173	2	right	jiangfujun	181239352	2.0.10.242	2.0.10.242	11-03-2019	2019-11-03 05:17:01	13:17:01	male	2.0.10.147	222	Blue_S_2.bmp	1416	0		0	0	620401	0		0	0	NULL	NULL	NULL	Medium	run1	1	List2	Catch.wav	V_T	1	1	1	1	620251	150	1	512	620763
Exp2	16	Exp2-16-1	59.936	1.0.0.173	2	right	jiangfujun	181239352	2.0.10.242	2.0.10.242	11-03-2019	2019-11-03 05:17:01	13:17:01	male	2.0.10.147	223	Catch.bmp	1070	0		0	0	622971	0		0	0	NULL	NULL	NULL	Medium	run1	1	List2	A_T.wav	A_T	1	1	0	1	622821	150	1	805	623626
Exp2	16	Exp2-16-1	59.936	1.0.0.173	2	right	jiangfujun	181239352	2.0.10.242	2.0.10.242	11-03-2019	2019-11-03 05:17:01	13:17:01	male	2.0.10.147	224	Catch.bmp	1363	0		0	0	625190	0		0	0	NULL	NULL	NULL	Medium	run1	1	List2	A_T.wav	A_T	1	1	0	1	625040	150	1	714	625754
Exp2	16	Exp2-16-1	59.936	1.0.0.173	2	right	jiangfujun	181239352	2.0.10.242	2.0.10.242	11-03-2019	2019-11-03 05:17:01	13:17:01	male	2.0.10.147	225	Blue_C_2.bmp	1546	0		0	0	627709	0		0	0	NULL	NULL	NULL	Medium	run1		List2	Catch.wav	V_S	0		0	1	627559	150		0	0
Exp2	16	Exp2-16-1	59.936	1.0.0.173	2	right	jiangfujun	181239352	2.0.10.242	2.0.10.242	11-03-2019	2019-11-03 05:17:01	13:17:01	male	2.0.10.147	226	Catch.bmp	1473	0		0	0	630462	0		0	0	NULL	NULL	NULL	Medium	run1	1	List2	A_T.wav	A_T	1	1	1	1	630312	150	1	1001	631313
Exp2	16	Exp2-16-1	59.936	1.0.0.173	2	right	jiangfujun	181239352	2.0.10.242	2.0.10.242	11-03-2019	2019-11-03 05:17:01	13:17:01	male	2.0.10.147	227	Red_C.bmp	890	0		0	0	633098	0		0	0	NULL	NULL	NULL	Medium	run1	1	List2	A_T.wav	AV_T	1	1	0	1	632948	150	1	501	633449
Exp2	16	Exp2-16-1	59.936	1.0.0.173	2	right	jiangfujun	181239352	2.0.10.242	2.0.10.242	11-03-2019	2019-11-03 05:17:01	13:17:01	male	2.0.10.147	228	Blue_S.bmp	1474	0		0	0	635150	0		0	0	NULL	NULL	NULL	Medium	run1	1	List2	Catch.wav	V_T	1	1	1	1	635000	150	1	786	635786
Exp2	16	Exp2-16-1	59.936	1.0.0.173	2	right	jiangfujun	181239352	2.0.10.242	2.0.10.242	11-03-2019	2019-11-03 05:17:01	13:17:01	male	2.0.10.147	229	Blue_S_2.bmp	965	0		0	0	637786	0		0	0	NULL	NULL	NULL	Medium	run1	1	List2	A_T.wav	AV_T	1	1	1	1	637636	150	1	478	638114
Exp2	16	Exp2-16-1	59.936	1.0.0.173	2	right	jiangfujun	181239352	2.0.10.242	2.0.10.242	11-03-2019	2019-11-03 05:17:01	13:17:01	male	2.0.10.147	230	Blue_C_2.bmp	1373	0		0	0	639905	0		0	0	NULL	NULL	NULL	Medium	run1		List2	A_S.wav	AV_S	0		0	1	639755	150		0	0
Exp2	16	Exp2-16-1	59.936	1.0.0.173	2	right	jiangfujun	181239352	2.0.10.242	2.0.10.242	11-03-2019	2019-11-03 05:17:01	13:17:01	male	2.0.10.147	231	Red_S_2.bmp	993	0		0	0	642491	0		0	0	NULL	NULL	NULL	Medium	run1		List2	A_S.wav	AV_S	0		0	1	642341	150	1	477	642818
Exp2	16	Exp2-16-1	59.936	1.0.0.173	2	right	jiangfujun	181239352	2.0.10.242	2.0.10.242	11-03-2019	2019-11-03 05:17:01	13:17:01	male	2.0.10.147	232	Red_S_2.bmp	1058	0		0	1	644644	0		0	0	NULL	NULL	NULL	Medium	run1		List2	A_S.wav	AV_S	0		1	1	644493	151		0	0
Exp2	16	Exp2-16-1	59.936	1.0.0.173	2	right	jiangfujun	181239352	2.0.10.242	2.0.10.242	11-03-2019	2019-11-03 05:17:01	13:17:01	male	2.0.10.147	233	Blue_S_2.bmp	1234	0		0	0	646929	0		0	0	NULL	NULL	NULL	Medium	run1	1	List2	Catch.wav	V_T	1	1	1	1	646779	150	1	766	647545
Exp2	16	Exp2-16-1	59.936	1.0.0.173	2	right	jiangfujun	181239352	2.0.10.242	2.0.10.242	11-03-2019	2019-11-03 05:17:01	13:17:01	male	2.0.10.147	234	Catch.bmp	893	0		0	0	649315	0		0	0	NULL	NULL	NULL	Medium	run1	1	List2	A_T.wav	A_T	1	1	0	1	649165	150	1	860	650025
Exp2	16	Exp2-16-1	59.936	1.0.0.173	2	right	jiangfujun	181239352	2.0.10.242	2.0.10.242	11-03-2019	2019-11-03 05:17:01	13:17:01	male	2.0.10.147	235	Catch.bmp	889	0		0	0	651367	0		0	0	NULL	NULL	NULL	Medium	run1	1	List2	A_T.wav	A_T	1	1	0	1	651217	150	1	801	652018
Exp2	16	Exp2-16-1	59.936	1.0.0.173	2	right	jiangfujun	181239352	2.0.10.242	2.0.10.242	11-03-2019	2019-11-03 05:17:01	13:17:01	male	2.0.10.147	236	Blue_S_2.bmp	1278	0		0	0	653403	0		0	0	NULL	NULL	NULL	Medium	run1	1	List2	A_T.wav	AV_T	1	1	0	1	653253	150	1	716	653969
Exp2	16	Exp2-16-1	59.936	1.0.0.173	2	right	jiangfujun	181239352	2.0.10.242	2.0.10.242	11-03-2019	2019-11-03 05:17:01	13:17:01	male	2.0.10.147	237	Blue_S.bmp	1250	0		0	1	655839	0		0	0	NULL	NULL	NULL	Medium	run1	1	List2	A_T.wav	AV_T	1	1	1	1	655688	151	1	753	656441
Exp2	16	Exp2-16-1	59.936	1.0.0.173	2	right	jiangfujun	181239352	2.0.10.242	2.0.10.242	11-03-2019	2019-11-03 05:17:01	13:17:01	male	2.0.10.147	238	Catch.bmp	1138	0		0	0	658241	0		0	0	NULL	NULL	NULL	Medium	run1	1	List2	A_T.wav	A_T	1	1	0	1	658091	150	1	870	658961
Exp2	16	Exp2-16-1	59.936	1.0.0.173	2	right	jiangfujun	181239352	2.0.10.242	2.0.10.242	11-03-2019	2019-11-03 05:17:01	13:17:01	male	2.0.10.147	239	Blue_C.bmp	1545	0		0	0	660527	0		0	0	NULL	NULL	NULL	Medium	Run1		List2	Catch.wav	V_S	0		0	1	660377	150		0	0
Exp2	16	Exp2-16-1	59.936	1.0.0.173	2	right	jiangfujun	181239352	2.0.10.242	2.0.10.242	11-03-2019	2019-11-03 05:17:01	13:17:01	male	2.0.10.147	240	Blue_S.bmp	1116	0		0	0	663280	0		0	0	NULL	NULL	NULL	Medium	run1	1	List2	A_T.wav	AV_T	1	1	0	1	663130	150	1	623	663753
Exp2	16	Exp2-16-1	59.936	1.0.0.173	2	right	jiangfujun	181239352	2.0.10.242	2.0.10.242	11-03-2019	2019-11-03 05:17:01	13:17:01	male	2.0.10.147	241	Blue_C.bmp	1130	0		0	0	665549	0		0	0	NULL	NULL	NULL	Medium	Run1		List2	Catch.wav	V_S	0		0	1	665399	150		0	0
Exp2	16	Exp2-16-1	59.936	1.0.0.173	2	right	jiangfujun	181239352	2.0.10.242	2.0.10.242	11-03-2019	2019-11-03 05:17:01	13:17:01	male	2.0.10.147	242	Red_C.bmp	954	0		0	1	667885	0		0	0	NULL	NULL	NULL	Medium	run1	1	List2	Catch.wav	V_T	1	1	1	1	667734	151	1	788	668522
Exp2	16	Exp2-16-1	59.936	1.0.0.173	2	right	jiangfujun	181239352	2.0.10.242	2.0.10.242	11-03-2019	2019-11-03 05:17:01	13:17:01	male	2.0.10.147	243	Red_S.bmp	1276	0		0	0	669987	0		0	0	NULL	NULL	NULL	Medium	run1		List2	A_S.wav	AV_S	0		0	1	669837	150		0	0
Exp2	16	Exp2-16-1	59.936	1.0.0.173	2	right	jiangfujun	181239352	2.0.10.242	2.0.10.242	11-03-2019	2019-11-03 05:17:01	13:17:01	male	2.0.10.147	244	Catch.bmp	1505	0		0	0	672473	0		0	0	NULL	NULL	NULL	Medium	run1		List2	A_S.wav	A_S	0		0	1	672323	150		0	0
Exp2	16	Exp2-16-1	59.936	1.0.0.173	2	right	jiangfujun	181239352	2.0.10.242	2.0.10.242	11-03-2019	2019-11-03 05:17:01	13:17:01	male	2.0.10.147	245	Catch.bmp	988	0		0	0	675192	0		0	0	NULL	NULL	NULL	Medium	run1	1	List2	A_T.wav	A_T	1	1	0	1	675042	150	1	615	675657
Exp2	16	Exp2-16-1	59.936	1.0.0.173	2	right	jiangfujun	181239352	2.0.10.242	2.0.10.242	11-03-2019	2019-11-03 05:17:01	13:17:01	male	2.0.10.147	246	Catch.bmp	840	0		0	0	677328	0		0	0	NULL	NULL	NULL	Medium	run1		List2	A_S.wav	A_S	0		0	1	677178	150		0	0
Exp2	16	Exp2-16-1	59.936	1.0.0.173	2	right	jiangfujun	181239352	2.0.10.242	2.0.10.242	11-03-2019	2019-11-03 05:17:01	13:17:01	male	2.0.10.147	247	Red_S_2.bmp	1504	0		0	0	679397	0		0	0	NULL	NULL	NULL	Medium	run1		List2	Catch.wav	V_S	0		0	1	679247	150		0	0
Exp2	16	Exp2-16-1	59.936	1.0.0.173	2	right	jiangfujun	181239352	2.0.10.242	2.0.10.242	11-03-2019	2019-11-03 05:17:01	13:17:01	male	2.0.10.147	248	Catch.bmp	989	0		0	0	682116	0		0	0	NULL	NULL	NULL	Medium	run1	1	List2	A_T.wav	A_T	0		1	1	681966	150		0	0
Exp2	16	Exp2-16-1	59.936	1.0.0.173	2	right	jiangfujun	181239352	2.0.10.242	2.0.10.242	11-03-2019	2019-11-03 05:17:01	13:17:01	male	2.0.10.147	249	Blue_S.bmp	1295	0		0	0	684302	0		0	0	NULL	NULL	NULL	Medium	run1	1	List2	A_T.wav	AV_T	1	1	0	1	684152	150	1	641	684793
Exp2	16	Exp2-16-1	59.936	1.0.0.173	2	right	jiangfujun	181239352	2.0.10.242	2.0.10.242	11-03-2019	2019-11-03 05:17:01	13:17:01	male	2.0.10.147	250	Blue_S_2.bmp	1156	0		0	0	686754	0		0	0	NULL	NULL	NULL	Medium	run1	1	List2	Catch.wav	V_T	1	1	1	1	686604	150	1	517	687121
Exp2	16	Exp2-16-1	59.936	1.0.0.173	2	right	jiangfujun	181239352	2.0.10.242	2.0.10.242	11-03-2019	2019-11-03 05:17:01	13:17:01	male	2.0.10.147	251	Red_S.bmp	1198	0		0	0	689057	0		0	0	NULL	NULL	NULL	Medium	run1		List2	A_S.wav	AV_S	0		1	1	688907	150		0	0
Exp2	16	Exp2-16-1	59.936	1.0.0.173	2	right	jiangfujun	181239352	2.0.10.242	2.0.10.242	11-03-2019	2019-11-03 05:17:01	13:17:01	male	2.0.10.147	252	Blue_S.bmp	1413	0		0	0	691476	0		0	0	NULL	NULL	NULL	Medium	run1	1	List2	A_T.wav	AV_T	1	1	0	1	691326	150	1	659	691985
Exp2	16	Exp2-16-1	59.936	1.0.0.173	2	right	jiangfujun	181239352	2.0.10.242	2.0.10.242	11-03-2019	2019-11-03 05:17:01	13:17:01	male	2.0.10.147	253	Red_C.bmp	1329	0		0	0	694045	0		0	0	NULL	NULL	NULL	Medium	run1	1	List2	A_T.wav	AV_T	1	1	0	1	693895	150	1	522	694417
Exp2	16	Exp2-16-1	59.936	1.0.0.173	2	right	jiangfujun	181239352	2.0.10.242	2.0.10.242	11-03-2019	2019-11-03 05:17:01	13:17:01	male	2.0.10.147	254	Red_C_2.bmp	974	0		0	0	696531	0		0	0	NULL	NULL	NULL	Medium	run1	1	List2	A_T.wav	AV_T	1	1	0	1	696381	150	1	524	696905
Exp2	16	Exp2-16-1	59.936	1.0.0.173	2	right	jiangfujun	181239352	2.0.10.242	2.0.10.242	11-03-2019	2019-11-03 05:17:01	13:17:01	male	2.0.10.147	255	Blue_S_2.bmp	1553	0		0	0	698667	0		0	0	NULL	NULL	NULL	Medium	run1	1	List2	A_T.wav	AV_T	1	1	0	1	698517	150	1	596	699113
Exp2	16	Exp2-16-1	59.936	1.0.0.173	2	right	jiangfujun	181239352	2.0.10.242	2.0.10.242	11-03-2019	2019-11-03 05:17:01	13:17:01	male	2.0.10.147	256	Catch.bmp	1191	0		0	0	701370	0		0	0	NULL	NULL	NULL	Medium	run1		List2	A_S.wav	A_S	0		0	1	701220	150		0	0
Exp2	16	Exp2-16-1	59.936	1.0.0.173	2	right	jiangfujun	181239352	2.0.10.242	2.0.10.242	11-03-2019	2019-11-03 05:17:01	13:17:01	male	2.0.10.147	257	Catch.bmp	1218	0		0	0	703772	0		0	0	NULL	NULL	NULL	Medium	run1	1	List2	A_T.wav	A_T	1	1	0	1	703622	150	1	1059	704681
Exp2	16	Exp2-16-1	59.936	1.0.0.173	2	right	jiangfujun	181239352	2.0.10.242	2.0.10.242	11-03-2019	2019-11-03 05:17:01	13:17:01	male	2.0.10.147	258	Red_S.bmp	1256	0		1	0	706141	0		0	0	NULL	NULL	NULL	Medium	run1		List2	Catch.wav	V_S	0		1	1	705991	150		0	0
Exp2	16	Exp2-16-1	59.936	1.0.0.173	2	right	jiangfujun	181239352	2.0.10.242	2.0.10.242	11-03-2019	2019-11-03 05:17:01	13:17:01	male	2.0.10.147	259	Red_C_2.bmp	1033	0		0	0	708627	0		0	0	NULL	NULL	NULL	Medium	run1	1	List2	A_T.wav	AV_T	1	1	1	1	708477	150	1	483	708960
Exp2	16	Exp2-16-1	59.936	1.0.0.173	2	right	jiangfujun	181239352	2.0.10.242	2.0.10.242	11-03-2019	2019-11-03 05:17:01	13:17:01	male	2.0.10.147	260	Red_S_2.bmp	956	0		0	0	710813	0		0	0	NULL	NULL	NULL	Medium	run1		List2	Catch.wav	V_S	0		1	1	710663	150		0	0
