# Supplementary material for: Visual Perceptual Load Attenuates Age-Related Audiovisual Integration in an Audiovisual Discrimination Task
Source: Front Psychol. 2021 Sep 29;12:740221. doi: 10.3389/fpsyg.2021.740221 (PMC8511317; doi:10.3389/fpsyg.2021.740221)
Supplement: Supplementary file 1 [file Data_Sheet_1.ZIP › Export data/Group 2_Data_Older/Exp2_Medium load/Subject_17.xlsx]

## Sheet: Sheet1
ExperimentName	Subject	DataFile.Basename	Display.RefreshRate	ExperimentVersion	Group	Handedness	Name	RandomSeed	RuntimeVersion	RuntimeVersionExpected	SessionDate	SessionStartDateTimeUtc	SessionTime	Sex	StudioVersion	Block	Image	ITI	ITI.ACC	ITI.CRESP	ITI.DurationError	ITI.OnsetDelay	ITI.OnsetTime	ITI.OnsetToOnsetTime	ITI.RESP	ITI.RT	ITI.RTTime	List1	List1.Cycle	List1.Sample	PercetualLoad	Procedure	Response	Running	Sound	StimulusType	Target.ACC	Target.CRESP	Target.DurationError	Target.OnsetDelay	Target.OnsetTime	Target.OnsetToOnsetTime	Target.RESP	Target.RT	Target.RTTime
Exp2	17	Exp2-17-1	59.938	1.0.0.173	2	right	linguoying	1057283832	2.0.10.242	2.0.10.242	11-03-2019	2019-11-03 06:01:59	14:01:59	female	2.0.10.147	1	Blue_S.bmp	1276	0		0	0	53807	0		0	0	3	1	1	Medium	Prac	1	List1	Catch.wav	V_T	0		107	1	53657	150		0	0
Exp2	17	Exp2-17-1	59.938	1.0.0.173	2	right	linguoying	1057283832	2.0.10.242	2.0.10.242	11-03-2019	2019-11-03 06:01:59	14:01:59	female	2.0.10.147	2	Blue_S.bmp	1104	0		1	15	56276	0		0	0	3	1	2	Medium	Prac	1	List1	Catch.wav	V_T	1	1	0	1	56143	0	1	118	56261
Exp2	17	Exp2-17-1	59.938	1.0.0.173	2	right	linguoying	1057283832	2.0.10.242	2.0.10.242	11-03-2019	2019-11-03 06:01:59	14:01:59	female	2.0.10.147	3	Blue_S.bmp	1006	0		0	0	58529	0		0	0	3	1	3	Medium	Prac	1	List1	Catch.wav	V_T	0		0	1	58379	150		0	0
Exp2	17	Exp2-17-1	59.938	1.0.0.173	2	right	linguoying	1057283832	2.0.10.242	2.0.10.242	11-03-2019	2019-11-03 06:01:59	14:01:59	female	2.0.10.147	4	Red_C.bmp	1038	0		0	0	60748	0		0	0	15	1	4	Medium	Prac	1	List1	A_T.wav	AV_T	1	1	0	1	60598	150	1	1111	61709
Exp2	17	Exp2-17-1	59.938	1.0.0.173	2	right	linguoying	1057283832	2.0.10.242	2.0.10.242	11-03-2019	2019-11-03 06:01:59	14:01:59	female	2.0.10.147	5	Catch.bmp	1233	0		0	0	62933	0		0	0	10	1	5	Medium	Prac	1	List1	A_T.wav	A_T	1	1	0	1	62783	150	1	1190	63973
Exp2	17	Exp2-17-1	59.938	1.0.0.173	2	right	linguoying	1057283832	2.0.10.242	2.0.10.242	11-03-2019	2019-11-03 06:01:59	14:01:59	female	2.0.10.147	6	Catch.bmp	873	0		0	18	65303	0		0	0	10	1	6	Medium	Prac	1	List1	A_T.wav	A_T	1	1	0	1	65169	0	1	116	65285
Exp2	17	Exp2-17-1	59.938	1.0.0.173	2	right	linguoying	1057283832	2.0.10.242	2.0.10.242	11-03-2019	2019-11-03 06:01:59	14:01:59	female	2.0.10.147	7	Catch.bmp	1297	0		0	0	67338	0		0	0	10	1	7	Medium	Prac	1	List1	A_T.wav	A_T	1	1	0	1	67188	150	1	521	67709
Exp2	17	Exp2-17-1	59.938	1.0.0.173	2	right	linguoying	1057283832	2.0.10.242	2.0.10.242	11-03-2019	2019-11-03 06:01:59	14:01:59	female	2.0.10.147	8	Blue_C_2.bmp	981	0		0	0	69791	0		0	0	2	1	8	Medium	Prac		List1	Catch.wav	V_S	0		0	2	69641	150	1	580	70221
Exp2	17	Exp2-17-1	59.938	1.0.0.173	2	right	linguoying	1057283832	2.0.10.242	2.0.10.242	11-03-2019	2019-11-03 06:01:59	14:01:59	female	2.0.10.147	9	Red_C_2.bmp	1276	0		0	0	71926	0		0	0	6	1	9	Medium	Prac	1	List1	Catch.wav	V_T	1	1	0	1	71776	150	1	606	72382
Exp2	17	Exp2-17-1	59.938	1.0.0.173	2	right	linguoying	1057283832	2.0.10.242	2.0.10.242	11-03-2019	2019-11-03 06:01:59	14:01:59	female	2.0.10.147	10	Catch.bmp	1105	0		0	0	74362	0		0	0	10	1	10	Medium	Prac	1	List1	A_T.wav	A_T	1	1	1	1	74212	150	1	745	74957
Exp2	17	Exp2-17-1	59.938	1.0.0.173	2	right	linguoying	1057283832	2.0.10.242	2.0.10.242	11-03-2019	2019-11-03 06:01:59	14:01:59	female	2.0.10.147	11	Catch.bmp	1340	0		1	0	76614	0		0	0	10	1	11	Medium	Prac	1	List1	A_T.wav	A_T	1	1	0	1	76464	150	1	533	76997
Exp2	17	Exp2-17-1	59.938	1.0.0.173	2	right	linguoying	1057283832	2.0.10.242	2.0.10.242	11-03-2019	2019-11-03 06:01:59	14:01:59	female	2.0.10.147	12	Blue_S.bmp	856	0		0	0	79117	0		0	0	3	1	12	Medium	Prac	1	List1	Catch.wav	V_T	1	1	1	1	78967	150	1	694	79661
Exp2	17	Exp2-17-1	59.938	1.0.0.173	2	right	linguoying	1057283832	2.0.10.242	2.0.10.242	11-03-2019	2019-11-03 06:01:59	14:01:59	female	2.0.10.147	13	Blue_C_2.bmp	1106	0		0	0	81136	0		0	0	2	1	13	Medium	Prac		List1	Catch.wav	V_S	0		0	1	80986	150		0	0
Exp2	17	Exp2-17-1	59.938	1.0.0.173	2	right	linguoying	1057283832	2.0.10.242	2.0.10.242	11-03-2019	2019-11-03 06:01:59	14:01:59	female	2.0.10.147	14	Catch.bmp	1421	0		0	0	83455	0		0	0	10	1	14	Medium	Prac	1	List1	A_T.wav	A_T	1	1	0	1	83305	150	1	460	83765
Exp2	17	Exp2-17-1	59.938	1.0.0.173	2	right	linguoying	1057283832	2.0.10.242	2.0.10.242	11-03-2019	2019-11-03 06:01:59	14:01:59	female	2.0.10.147	15	Blue_S_2.bmp	1423	0		0	0	86024	0		0	0	14	1	15	Medium	Prac	1	List1	A_T.wav	AV_T	1	1	0	1	85874	150	1	1195	87069
Exp2	17	Exp2-17-1	59.938	1.0.0.173	2	right	linguoying	1057283832	2.0.10.242	2.0.10.242	11-03-2019	2019-11-03 06:01:59	14:01:59	female	2.0.10.147	16	Red_C_2.bmp	1589	0		0	0	88594	0		0	0	16	1	16	Medium	Prac	1	List1	A_T.wav	AV_T	1	1	0	1	88444	150	1	561	89005
Exp2	17	Exp2-17-1	59.938	1.0.0.173	2	right	linguoying	1057283832	2.0.10.242	2.0.10.242	11-03-2019	2019-11-03 06:01:59	14:01:59	female	2.0.10.147	17	Red_C.bmp	1554	0		0	0	91330	0		0	0	5	1	17	Medium	Prac	1	List1	Catch.wav	V_T	1	1	0	1	91180	150	1	464	91644
Exp2	17	Exp2-17-1	59.938	1.0.0.173	2	right	linguoying	1057283832	2.0.10.242	2.0.10.242	11-03-2019	2019-11-03 06:01:59	14:01:59	female	2.0.10.147	18	Catch.bmp	980	0		0	0	94033	0		0	0	9	1	18	Medium	Prac		List1	A_S.wav	A_S	0		1	1	93883	150		0	0
Exp2	17	Exp2-17-1	59.938	1.0.0.173	2	right	linguoying	1057283832	2.0.10.242	2.0.10.242	11-03-2019	2019-11-03 06:01:59	14:01:59	female	2.0.10.147	19	Catch.bmp	1565	0		0	0	96218	0		0	0	10	1	19	Medium	Prac	1	List1	A_T.wav	A_T	1	1	0	1	96068	150	1	1016	97084
Exp2	17	Exp2-17-1	59.938	1.0.0.173	2	right	linguoying	1057283832	2.0.10.242	2.0.10.242	11-03-2019	2019-11-03 06:01:59	14:01:59	female	2.0.10.147	20	Blue_S_2.bmp	1146	0		0	0	98938	0		0	0	14	1	20	Medium	Prac	1	List1	A_T.wav	AV_T	1	1	0	1	98788	150	1	400	99188
Exp2	17	Exp2-17-1	59.938	1.0.0.173	2	right	linguoying	1057283832	2.0.10.242	2.0.10.242	11-03-2019	2019-11-03 06:01:59	14:01:59	female	2.0.10.147	21	Blue_S_2.bmp	1463	0		0	0	111117	0		0	0	NULL	NULL	NULL	Medium	run1	1	List2	A_T.wav	AV_T	1	1	0	1	110967	150	1	1053	112020
Exp2	17	Exp2-17-1	59.938	1.0.0.173	2	right	linguoying	1057283832	2.0.10.242	2.0.10.242	11-03-2019	2019-11-03 06:01:59	14:01:59	female	2.0.10.147	22	Red_S_2.bmp	1169	0		0	0	113737	0		0	0	NULL	NULL	NULL	Medium	run1		List2	Catch.wav	V_S	0		1	1	113587	150	1	457	114044
Exp2	17	Exp2-17-1	59.938	1.0.0.173	2	right	linguoying	1057283832	2.0.10.242	2.0.10.242	11-03-2019	2019-11-03 06:01:59	14:01:59	female	2.0.10.147	23	Catch.bmp	1149	0		0	0	116056	0		0	0	NULL	NULL	NULL	Medium	run1	1	List2	A_T.wav	A_T	1	1	1	1	115906	150	1	1154	117060
Exp2	17	Exp2-17-1	59.938	1.0.0.173	2	right	linguoying	1057283832	2.0.10.242	2.0.10.242	11-03-2019	2019-11-03 06:01:59	14:01:59	female	2.0.10.147	24	Blue_S.bmp	1003	0		0	0	118358	0		0	0	NULL	NULL	NULL	Medium	run1	1	List2	A_T.wav	AV_T	1	1	0	1	118208	150	1	556	118764
Exp2	17	Exp2-17-1	59.938	1.0.0.173	2	right	linguoying	1057283832	2.0.10.242	2.0.10.242	11-03-2019	2019-11-03 06:01:59	14:01:59	female	2.0.10.147	25	Blue_S.bmp	1400	0		0	1	120511	0		0	0	NULL	NULL	NULL	Medium	run1	1	List2	Catch.wav	V_T	1	1	1	1	120360	151	1	540	120900
Exp2	17	Exp2-17-1	59.938	1.0.0.173	2	right	linguoying	1057283832	2.0.10.242	2.0.10.242	11-03-2019	2019-11-03 06:01:59	14:01:59	female	2.0.10.147	26	Blue_C_2.bmp	1121	0		0	0	123063	0		0	0	NULL	NULL	NULL	Medium	run1		List2	Catch.wav	V_S	0		0	1	122913	150		0	0
Exp2	17	Exp2-17-1	59.938	1.0.0.173	2	right	linguoying	1057283832	2.0.10.242	2.0.10.242	11-03-2019	2019-11-03 06:01:59	14:01:59	female	2.0.10.147	27	Catch.bmp	1517	0		0	0	125399	0		0	0	NULL	NULL	NULL	Medium	run1	1	List2	A_T.wav	A_T	1	1	1	1	125249	150	1	867	126116
Exp2	17	Exp2-17-1	59.938	1.0.0.173	2	right	linguoying	1057283832	2.0.10.242	2.0.10.242	11-03-2019	2019-11-03 06:01:59	14:01:59	female	2.0.10.147	28	Blue_C.bmp	848	0		0	1	128069	0		0	0	NULL	NULL	NULL	Medium	run1		List2	A_S.wav	AV_S	0		0	1	127918	151		0	0
Exp2	17	Exp2-17-1	59.938	1.0.0.173	2	right	linguoying	1057283832	2.0.10.242	2.0.10.242	11-03-2019	2019-11-03 06:01:59	14:01:59	female	2.0.10.147	29	Catch.bmp	1086	0		0	0	130121	0		0	0	NULL	NULL	NULL	Medium	run1		List2	A_S.wav	A_S	0		0	2	129971	150		0	0
Exp2	17	Exp2-17-1	59.938	1.0.0.173	2	right	linguoying	1057283832	2.0.10.242	2.0.10.242	11-03-2019	2019-11-03 06:01:59	14:01:59	female	2.0.10.147	30	Catch.bmp	996	0		0	0	132423	0		0	0	NULL	NULL	NULL	Medium	run1	1	List2	A_T.wav	A_T	0		0	1	132273	150		0	0
Exp2	17	Exp2-17-1	59.938	1.0.0.173	2	right	linguoying	1057283832	2.0.10.242	2.0.10.242	11-03-2019	2019-11-03 06:01:59	14:01:59	female	2.0.10.147	31	Catch.bmp	1046	0		0	0	134642	0		0	0	NULL	NULL	NULL	Medium	run1	1	List2	A_T.wav	A_T	1	1	0	1	134492	150	1	336	134828
Exp2	17	Exp2-17-1	59.938	1.0.0.173	2	right	linguoying	1057283832	2.0.10.242	2.0.10.242	11-03-2019	2019-11-03 06:01:59	14:01:59	female	2.0.10.147	32	Red_C.bmp	1208	0		0	0	136844	0		0	0	NULL	NULL	NULL	Medium	run1	1	List2	A_T.wav	AV_T	1	1	0	1	136694	150	1	246	136940
Exp2	17	Exp2-17-1	59.938	1.0.0.173	2	right	linguoying	1057283832	2.0.10.242	2.0.10.242	11-03-2019	2019-11-03 06:01:59	14:01:59	female	2.0.10.147	33	Red_C_2.bmp	1395	0		0	1	139214	0		0	0	NULL	NULL	NULL	Medium	run1	1	List2	Catch.wav	V_T	1	1	1	1	139063	151	1	437	139500
Exp2	17	Exp2-17-1	59.938	1.0.0.173	2	right	linguoying	1057283832	2.0.10.242	2.0.10.242	11-03-2019	2019-11-03 06:01:59	14:01:59	female	2.0.10.147	34	Red_C.bmp	1193	0		0	0	141766	0		0	0	NULL	NULL	NULL	Medium	run1	1	List2	Catch.wav	V_T	1	1	0	1	141616	150	1	428	142044
Exp2	17	Exp2-17-1	59.938	1.0.0.173	2	right	linguoying	1057283832	2.0.10.242	2.0.10.242	11-03-2019	2019-11-03 06:01:59	14:01:59	female	2.0.10.147	35	Catch.bmp	850	0		0	0	144119	0		0	0	NULL	NULL	NULL	Medium	run1	1	List2	A_T.wav	A_T	1	1	1	1	143969	150	1	859	144828
Exp2	17	Exp2-17-1	59.938	1.0.0.173	2	right	linguoying	1057283832	2.0.10.242	2.0.10.242	11-03-2019	2019-11-03 06:01:59	14:01:59	female	2.0.10.147	36	Blue_S_2.bmp	1333	0		0	0	146121	0		0	0	NULL	NULL	NULL	Medium	run1	1	List2	Catch.wav	V_T	1	1	0	1	145971	150	1	697	146668
Exp2	17	Exp2-17-1	59.938	1.0.0.173	2	right	linguoying	1057283832	2.0.10.242	2.0.10.242	11-03-2019	2019-11-03 06:01:59	14:01:59	female	2.0.10.147	37	Catch.bmp	1326	0		0	0	148607	0		0	0	NULL	NULL	NULL	Medium	run1	1	List2	A_T.wav	A_T	1	1	0	1	148457	150	1	587	149044
Exp2	17	Exp2-17-1	59.938	1.0.0.173	2	right	linguoying	1057283832	2.0.10.242	2.0.10.242	11-03-2019	2019-11-03 06:01:59	14:01:59	female	2.0.10.147	38	Catch.bmp	1571	0		0	0	151093	0		0	0	NULL	NULL	NULL	Medium	run1	1	List2	A_T.wav	A_T	1	1	0	2	150943	150	1	589	151532
Exp2	17	Exp2-17-1	59.938	1.0.0.173	2	right	linguoying	1057283832	2.0.10.242	2.0.10.242	11-03-2019	2019-11-03 06:01:59	14:01:59	female	2.0.10.147	39	Blue_S.bmp	937	0		0	0	153812	0		0	0	NULL	NULL	NULL	Medium	run1	1	List2	A_T.wav	AV_T	1	1	0	1	153662	150	1	606	154268
Exp2	17	Exp2-17-1	59.938	1.0.0.173	2	right	linguoying	1057283832	2.0.10.242	2.0.10.242	11-03-2019	2019-11-03 06:01:59	14:01:59	female	2.0.10.147	40	Catch.bmp	1409	0		0	0	155898	0		0	0	NULL	NULL	NULL	Medium	run1	1	List2	A_T.wav	A_T	1	1	0	1	155748	150	1	665	156413
Exp2	17	Exp2-17-1	59.938	1.0.0.173	2	right	linguoying	1057283832	2.0.10.242	2.0.10.242	11-03-2019	2019-11-03 06:01:59	14:01:59	female	2.0.10.147	41	Red_S_2.bmp	1052	0		0	0	158467	0		0	0	NULL	NULL	NULL	Medium	run1		List2	Catch.wav	V_S	0		1	1	158317	150		0	0
Exp2	17	Exp2-17-1	59.938	1.0.0.173	2	right	linguoying	1057283832	2.0.10.242	2.0.10.242	11-03-2019	2019-11-03 06:01:59	14:01:59	female	2.0.10.147	42	Catch.bmp	1382	0		0	0	160736	0		0	0	NULL	NULL	NULL	Medium	run1	1	List2	A_T.wav	A_T	1	1	1	1	160586	150	1	1073	161659
Exp2	17	Exp2-17-1	59.938	1.0.0.173	2	right	linguoying	1057283832	2.0.10.242	2.0.10.242	11-03-2019	2019-11-03 06:01:59	14:01:59	female	2.0.10.147	43	Catch.bmp	1390	0		0	0	163272	0		0	0	NULL	NULL	NULL	Medium	run1	1	List2	A_T.wav	A_T	1	1	0	1	163122	150	1	513	163635
Exp2	17	Exp2-17-1	59.938	1.0.0.173	2	right	linguoying	1057283832	2.0.10.242	2.0.10.242	11-03-2019	2019-11-03 06:01:59	14:01:59	female	2.0.10.147	44	Red_S.bmp	966	0		0	0	165825	0		0	0	NULL	NULL	NULL	Medium	run1		List2	Catch.wav	V_S	0		1	1	165675	150		0	0
Exp2	17	Exp2-17-1	59.938	1.0.0.173	2	right	linguoying	1057283832	2.0.10.242	2.0.10.242	11-03-2019	2019-11-03 06:01:59	14:01:59	female	2.0.10.147	45	Blue_C_2.bmp	1422	0		1	0	168010	0		0	0	NULL	NULL	NULL	Medium	run1		List2	Catch.wav	V_S	0		0	1	167860	150	1	471	168331
Exp2	17	Exp2-17-1	59.938	1.0.0.173	2	right	linguoying	1057283832	2.0.10.242	2.0.10.242	11-03-2019	2019-11-03 06:01:59	14:01:59	female	2.0.10.147	46	Blue_S_2.bmp	1594	0		0	0	170580	0		0	0	NULL	NULL	NULL	Medium	run1	1	List2	A_T.wav	AV_T	1	1	0	1	170430	150	1	565	170995
Exp2	17	Exp2-17-1	59.938	1.0.0.173	2	right	linguoying	1057283832	2.0.10.242	2.0.10.242	11-03-2019	2019-11-03 06:01:59	14:01:59	female	2.0.10.147	47	Catch.bmp	1575	0		1	8	173283	0		0	0	NULL	NULL	NULL	Medium	run1		List2	A_S.wav	A_S	0		0	1	173183	0	1	92	173275
Exp2	17	Exp2-17-1	59.938	1.0.0.173	2	right	linguoying	1057283832	2.0.10.242	2.0.10.242	11-03-2019	2019-11-03 06:01:59	14:01:59	female	2.0.10.147	48	Blue_S.bmp	1045	0		0	0	176019	0		0	0	NULL	NULL	NULL	Medium	run1	1	List2	Catch.wav	V_T	1	1	1	1	175869	150	1	879	176748
Exp2	17	Exp2-17-1	59.938	1.0.0.173	2	right	linguoying	1057283832	2.0.10.242	2.0.10.242	11-03-2019	2019-11-03 06:01:59	14:01:59	female	2.0.10.147	49	Red_S_2.bmp	997	0		0	0	178221	0		0	0	NULL	NULL	NULL	Medium	run1		List2	A_S.wav	AV_S	0		1	1	178071	150		0	0
Exp2	17	Exp2-17-1	59.938	1.0.0.173	2	right	linguoying	1057283832	2.0.10.242	2.0.10.242	11-03-2019	2019-11-03 06:01:59	14:01:59	female	2.0.10.147	50	Catch.bmp	881	0		0	0	180440	0		0	0	NULL	NULL	NULL	Medium	run1	1	List2	A_T.wav	A_T	1	1	0	1	180290	150	1	593	180883
Exp2	17	Exp2-17-1	59.938	1.0.0.173	2	right	linguoying	1057283832	2.0.10.242	2.0.10.242	11-03-2019	2019-11-03 06:01:59	14:01:59	female	2.0.10.147	51	Blue_S_2.bmp	1022	0		0	1	182476	0		0	0	NULL	NULL	NULL	Medium	run1	1	List2	A_T.wav	AV_T	1	1	1	1	182325	151	1	662	182987
Exp2	17	Exp2-17-1	59.938	1.0.0.173	2	right	linguoying	1057283832	2.0.10.242	2.0.10.242	11-03-2019	2019-11-03 06:01:59	14:01:59	female	2.0.10.147	52	Catch.bmp	1349	0		0	1	184645	0		0	0	NULL	NULL	NULL	Medium	run1	1	List2	A_T.wav	A_T	1	1	1	1	184494	151	1	934	185428
Exp2	17	Exp2-17-1	59.938	1.0.0.173	2	right	linguoying	1057283832	2.0.10.242	2.0.10.242	11-03-2019	2019-11-03 06:01:59	14:01:59	female	2.0.10.147	53	Red_C.bmp	1558	0		0	0	187147	0		0	0	NULL	NULL	NULL	Medium	run1	1	List2	Catch.wav	V_T	1	1	1	1	186997	150	1	526	187523
Exp2	17	Exp2-17-1	59.938	1.0.0.173	2	right	linguoying	1057283832	2.0.10.242	2.0.10.242	11-03-2019	2019-11-03 06:01:59	14:01:59	female	2.0.10.147	54	Blue_S_2.bmp	1436	0		0	0	189867	0		0	0	NULL	NULL	NULL	Medium	run1	1	List2	Catch.wav	V_T	1	1	0	1	189717	150	1	806	190523
Exp2	17	Exp2-17-1	59.938	1.0.0.173	2	right	linguoying	1057283832	2.0.10.242	2.0.10.242	11-03-2019	2019-11-03 06:01:59	14:01:59	female	2.0.10.147	55	Red_C_2.bmp	1106	0		0	0	192453	0		0	0	NULL	NULL	NULL	Medium	run1	1	List2	A_T.wav	AV_T	1	1	0	1	192303	150	1	332	192635
Exp2	17	Exp2-17-1	59.938	1.0.0.173	2	right	linguoying	1057283832	2.0.10.242	2.0.10.242	11-03-2019	2019-11-03 06:01:59	14:01:59	female	2.0.10.147	56	Catch.bmp	877	0		0	0	194722	0		0	0	NULL	NULL	NULL	Medium	run1	1	List2	A_T.wav	A_T	1	1	0	1	194572	150	1	719	195291
Exp2	17	Exp2-17-1	59.938	1.0.0.173	2	right	linguoying	1057283832	2.0.10.242	2.0.10.242	11-03-2019	2019-11-03 06:01:59	14:01:59	female	2.0.10.147	57	Red_C_2.bmp	805	0		0	0	196757	0		0	0	NULL	NULL	NULL	Medium	run1	1	List2	Catch.wav	V_T	1	1	1	1	196607	150	1	740	197347
Exp2	17	Exp2-17-1	59.938	1.0.0.173	2	right	linguoying	1057283832	2.0.10.242	2.0.10.242	11-03-2019	2019-11-03 06:01:59	14:01:59	female	2.0.10.147	58	Blue_S_2.bmp	857	0		0	0	198709	0		0	0	NULL	NULL	NULL	Medium	run1	1	List2	A_T.wav	AV_T	1	1	1	1	198559	150	1	604	199163
Exp2	17	Exp2-17-1	59.938	1.0.0.173	2	right	linguoying	1057283832	2.0.10.242	2.0.10.242	11-03-2019	2019-11-03 06:01:59	14:01:59	female	2.0.10.147	59	Catch.bmp	1432	0		0	0	200728	0		0	0	NULL	NULL	NULL	Medium	run1	1	List2	A_T.wav	A_T	1	1	0	1	200578	150	1	777	201355
Exp2	17	Exp2-17-1	59.938	1.0.0.173	2	right	linguoying	1057283832	2.0.10.242	2.0.10.242	11-03-2019	2019-11-03 06:01:59	14:01:59	female	2.0.10.147	60	Red_C.bmp	838	0		0	0	203314	0		0	0	NULL	NULL	NULL	Medium	run1	1	List2	Catch.wav	V_T	1	1	1	1	203164	150	1	447	203611
Exp2	17	Exp2-17-1	59.938	1.0.0.173	2	right	linguoying	1057283832	2.0.10.242	2.0.10.242	11-03-2019	2019-11-03 06:01:59	14:01:59	female	2.0.10.147	61	Red_S.bmp	861	0		0	1	205300	0		0	0	NULL	NULL	NULL	Medium	run1		List2	Catch.wav	V_S	0		1	1	205149	151	1	614	205763
Exp2	17	Exp2-17-1	59.938	1.0.0.173	2	right	linguoying	1057283832	2.0.10.242	2.0.10.242	11-03-2019	2019-11-03 06:01:59	14:01:59	female	2.0.10.147	62	Red_C_2.bmp	1387	0		0	0	207318	0		0	0	NULL	NULL	NULL	Medium	run1	1	List2	A_T.wav	AV_T	1	1	1	1	207168	150	1	620	207788
Exp2	17	Exp2-17-1	59.938	1.0.0.173	2	right	linguoying	1057283832	2.0.10.242	2.0.10.242	11-03-2019	2019-11-03 06:01:59	14:01:59	female	2.0.10.147	63	Catch.bmp	968	0		1	0	209854	0		0	0	NULL	NULL	NULL	Medium	run1	1	List2	A_T.wav	A_T	1	1	0	1	209704	150	1	716	210420
Exp2	17	Exp2-17-1	59.938	1.0.0.173	2	right	linguoying	1057283832	2.0.10.242	2.0.10.242	11-03-2019	2019-11-03 06:01:59	14:01:59	female	2.0.10.147	64	Blue_S_2.bmp	826	0		0	0	211973	0		0	0	NULL	NULL	NULL	Medium	run1	1	List2	A_T.wav	AV_T	1	1	0	1	211823	150	1	597	212420
Exp2	17	Exp2-17-1	59.938	1.0.0.173	2	right	linguoying	1057283832	2.0.10.242	2.0.10.242	11-03-2019	2019-11-03 06:01:59	14:01:59	female	2.0.10.147	65	Blue_S_2.bmp	1210	0		0	0	213959	0		0	0	NULL	NULL	NULL	Medium	run1	1	List2	Catch.wav	V_T	1	1	0	1	213809	150	1	483	214292
Exp2	17	Exp2-17-1	59.938	1.0.0.173	2	right	linguoying	1057283832	2.0.10.242	2.0.10.242	11-03-2019	2019-11-03 06:01:59	14:01:59	female	2.0.10.147	66	Blue_S_2.bmp	836	0		0	0	216328	0		0	0	NULL	NULL	NULL	Medium	run1	1	List2	A_T.wav	AV_T	1	1	1	1	216178	150	1	561	216739
Exp2	17	Exp2-17-1	59.938	1.0.0.173	2	right	linguoying	1057283832	2.0.10.242	2.0.10.242	11-03-2019	2019-11-03 06:01:59	14:01:59	female	2.0.10.147	67	Red_C.bmp	1214	0		0	0	218313	0		0	0	NULL	NULL	NULL	Medium	run1	1	List2	Catch.wav	V_T	1	1	1	1	218163	150	1	584	218747
Exp2	17	Exp2-17-1	59.938	1.0.0.173	2	right	linguoying	1057283832	2.0.10.242	2.0.10.242	11-03-2019	2019-11-03 06:01:59	14:01:59	female	2.0.10.147	68	Blue_S_2.bmp	1314	0		1	0	220682	0		0	0	NULL	NULL	NULL	Medium	run1	1	List2	A_T.wav	AV_T	1	1	1	1	220532	150	1	623	221155
Exp2	17	Exp2-17-1	59.938	1.0.0.173	2	right	linguoying	1057283832	2.0.10.242	2.0.10.242	11-03-2019	2019-11-03 06:01:59	14:01:59	female	2.0.10.147	69	Red_C.bmp	1404	0		0	0	223152	0		0	0	NULL	NULL	NULL	Medium	run1	1	List2	Catch.wav	V_T	1	1	0	1	223002	150	1	432	223434
Exp2	17	Exp2-17-1	59.938	1.0.0.173	2	right	linguoying	1057283832	2.0.10.242	2.0.10.242	11-03-2019	2019-11-03 06:01:59	14:01:59	female	2.0.10.147	70	Red_C_2.bmp	1503	0		0	0	225704	0		0	0	NULL	NULL	NULL	Medium	run1	1	List2	A_T.wav	AV_T	1	1	1	1	225554	150	1	512	226066
Exp2	17	Exp2-17-1	59.938	1.0.0.173	2	right	linguoying	1057283832	2.0.10.242	2.0.10.242	11-03-2019	2019-11-03 06:01:59	14:01:59	female	2.0.10.147	71	Catch.bmp	1159	0		0	0	228357	0		0	0	NULL	NULL	NULL	Medium	run1		List2	A_S.wav	A_S	0		0	1	228207	150		0	0
Exp2	17	Exp2-17-1	59.938	1.0.0.173	2	right	linguoying	1057283832	2.0.10.242	2.0.10.242	11-03-2019	2019-11-03 06:01:59	14:01:59	female	2.0.10.147	72	Red_C_2.bmp	1547	0		0	0	230743	0		0	0	NULL	NULL	NULL	Medium	run1	1	List2	Catch.wav	V_T	1	1	1	1	230593	150	1	569	231162
Exp2	17	Exp2-17-1	59.938	1.0.0.173	2	right	linguoying	1057283832	2.0.10.242	2.0.10.242	11-03-2019	2019-11-03 06:01:59	14:01:59	female	2.0.10.147	73	Blue_C.bmp	1222	0		0	0	233446	0		0	0	NULL	NULL	NULL	Medium	Run1		List2	Catch.wav	V_S	0		0	1	233296	150		0	0
Exp2	17	Exp2-17-1	59.938	1.0.0.173	2	right	linguoying	1057283832	2.0.10.242	2.0.10.242	11-03-2019	2019-11-03 06:01:59	14:01:59	female	2.0.10.147	74	Blue_S_2.bmp	1513	0		0	0	235882	0		0	0	NULL	NULL	NULL	Medium	run1	1	List2	Catch.wav	V_T	1	1	0	1	235732	150	1	278	236010
Exp2	17	Exp2-17-1	59.938	1.0.0.173	2	right	linguoying	1057283832	2.0.10.242	2.0.10.242	11-03-2019	2019-11-03 06:01:59	14:01:59	female	2.0.10.147	75	Red_S_2.bmp	1061	0		0	0	238551	0		0	0	NULL	NULL	NULL	Medium	run1		List2	A_S.wav	AV_S	0		1	1	238401	150		0	0
Exp2	17	Exp2-17-1	59.938	1.0.0.173	2	right	linguoying	1057283832	2.0.10.242	2.0.10.242	11-03-2019	2019-11-03 06:01:59	14:01:59	female	2.0.10.147	76	Blue_S.bmp	890	0		0	0	240820	0		0	0	NULL	NULL	NULL	Medium	run1	1	List2	Catch.wav	V_T	1	1	1	1	240670	150	1	636	241306
Exp2	17	Exp2-17-1	59.938	1.0.0.173	2	right	linguoying	1057283832	2.0.10.242	2.0.10.242	11-03-2019	2019-11-03 06:01:59	14:01:59	female	2.0.10.147	77	Catch.bmp	984	0		0	0	242872	0		0	0	NULL	NULL	NULL	Medium	run1	1	List2	A_T.wav	A_T	1	1	1	1	242722	150	1	801	243523
Exp2	17	Exp2-17-1	59.938	1.0.0.173	2	right	linguoying	1057283832	2.0.10.242	2.0.10.242	11-03-2019	2019-11-03 06:01:59	14:01:59	female	2.0.10.147	78	Blue_S_2.bmp	1087	0		0	0	245008	0		0	0	NULL	NULL	NULL	Medium	run1	1	List2	A_T.wav	AV_T	1	1	0	1	244858	150	1	601	245459
Exp2	17	Exp2-17-1	59.938	1.0.0.173	2	right	linguoying	1057283832	2.0.10.242	2.0.10.242	11-03-2019	2019-11-03 06:01:59	14:01:59	female	2.0.10.147	79	Red_S_2.bmp	931	0		0	0	247244	0		0	0	NULL	NULL	NULL	Medium	run1		List2	Catch.wav	V_S	0		0	2	247094	150		0	0
Exp2	17	Exp2-17-1	59.938	1.0.0.173	2	right	linguoying	1057283832	2.0.10.242	2.0.10.242	11-03-2019	2019-11-03 06:01:59	14:01:59	female	2.0.10.147	80	Catch.bmp	1169	0		0	0	249379	0		0	0	NULL	NULL	NULL	Medium	run1	1	List2	A_T.wav	A_T	1	1	1	1	249229	150	1	869	250098
Exp2	17	Exp2-17-1	59.938	1.0.0.173	2	right	linguoying	1057283832	2.0.10.242	2.0.10.242	11-03-2019	2019-11-03 06:01:59	14:01:59	female	2.0.10.147	81	Catch.bmp	1179	0		0	0	251698	0		0	0	NULL	NULL	NULL	Medium	run1	1	List2	A_T.wav	A_T	1	1	0	1	251548	150	1	846	252394
Exp2	17	Exp2-17-1	59.938	1.0.0.173	2	right	linguoying	1057283832	2.0.10.242	2.0.10.242	11-03-2019	2019-11-03 06:01:59	14:01:59	female	2.0.10.147	82	Catch.bmp	1465	0		0	0	254034	0		0	0	NULL	NULL	NULL	Medium	run1	1	List2	A_T.wav	A_T	1	1	0	1	253884	150	1	479	254363
Exp2	17	Exp2-17-1	59.938	1.0.0.173	2	right	linguoying	1057283832	2.0.10.242	2.0.10.242	11-03-2019	2019-11-03 06:01:59	14:01:59	female	2.0.10.147	83	Red_C_2.bmp	916	0		0	1	256654	0		0	0	NULL	NULL	NULL	Medium	run1	1	List2	Catch.wav	V_T	1	1	1	1	256503	151	1	556	257059
Exp2	17	Exp2-17-1	59.938	1.0.0.173	2	right	linguoying	1057283832	2.0.10.242	2.0.10.242	11-03-2019	2019-11-03 06:01:59	14:01:59	female	2.0.10.147	84	Blue_S_2.bmp	1196	0		0	0	258722	0		0	0	NULL	NULL	NULL	Medium	run1	1	List2	Catch.wav	V_T	1	1	0	1	258572	150	1	495	259067
Exp2	17	Exp2-17-1	59.938	1.0.0.173	2	right	linguoying	1057283832	2.0.10.242	2.0.10.242	11-03-2019	2019-11-03 06:01:59	14:01:59	female	2.0.10.147	85	Blue_S.bmp	1515	0		0	0	261075	0		0	0	NULL	NULL	NULL	Medium	run1	1	List2	Catch.wav	V_T	1	1	0	1	260925	150	1	645	261570
Exp2	17	Exp2-17-1	59.938	1.0.0.173	2	right	linguoying	1057283832	2.0.10.242	2.0.10.242	11-03-2019	2019-11-03 06:01:59	14:01:59	female	2.0.10.147	86	Blue_S_2.bmp	1562	0		0	0	263744	0		0	0	NULL	NULL	NULL	Medium	run1	1	List2	Catch.wav	V_T	1	1	0	1	263594	150	1	369	263963
Exp2	17	Exp2-17-1	59.938	1.0.0.173	2	right	linguoying	1057283832	2.0.10.242	2.0.10.242	11-03-2019	2019-11-03 06:01:59	14:01:59	female	2.0.10.147	87	Catch.bmp	1146	0		0	0	266464	0		0	0	NULL	NULL	NULL	Medium	run1		List2	A_S.wav	A_S	0		0	1	266314	150		0	0
Exp2	17	Exp2-17-1	59.938	1.0.0.173	2	right	linguoying	1057283832	2.0.10.242	2.0.10.242	11-03-2019	2019-11-03 06:01:59	14:01:59	female	2.0.10.147	88	Catch.bmp	1165	0		0	0	268833	0		0	0	NULL	NULL	NULL	Medium	run1	1	List2	A_T.wav	A_T	1	1	0	1	268683	150	1	719	269402
Exp2	17	Exp2-17-1	59.938	1.0.0.173	2	right	linguoying	1057283832	2.0.10.242	2.0.10.242	11-03-2019	2019-11-03 06:01:59	14:01:59	female	2.0.10.147	89	Catch.bmp	1323	0		0	0	271152	0		0	0	NULL	NULL	NULL	Medium	run1	1	List2	A_T.wav	A_T	1	1	0	1	271002	150	1	569	271571
Exp2	17	Exp2-17-1	59.938	1.0.0.173	2	right	linguoying	1057283832	2.0.10.242	2.0.10.242	11-03-2019	2019-11-03 06:01:59	14:01:59	female	2.0.10.147	90	Catch.bmp	1505	0		0	0	273638	0		0	0	NULL	NULL	NULL	Medium	run1	1	List2	A_T.wav	A_T	1	1	0	1	273488	150	1	650	274138
Exp2	17	Exp2-17-1	59.938	1.0.0.173	2	right	linguoying	1057283832	2.0.10.242	2.0.10.242	11-03-2019	2019-11-03 06:01:59	14:01:59	female	2.0.10.147	91	Blue_S.bmp	1472	0		0	0	276291	0		0	0	NULL	NULL	NULL	Medium	run1	1	List2	Catch.wav	V_T	1	1	1	1	276141	150	1	869	277010
Exp2	17	Exp2-17-1	59.938	1.0.0.173	2	right	linguoying	1057283832	2.0.10.242	2.0.10.242	11-03-2019	2019-11-03 06:01:59	14:01:59	female	2.0.10.147	92	Blue_C_2.bmp	1116	0		0	0	278910	0		0	0	NULL	NULL	NULL	Medium	run1		List2	A_S.wav	AV_S	0		1	1	278760	150		0	0
Exp2	17	Exp2-17-1	59.938	1.0.0.173	2	right	linguoying	1057283832	2.0.10.242	2.0.10.242	11-03-2019	2019-11-03 06:01:59	14:01:59	female	2.0.10.147	93	Red_C.bmp	1207	0		0	0	281246	0		0	0	NULL	NULL	NULL	Medium	run1	1	List2	Catch.wav	V_T	1	1	1	1	281096	150	1	490	281586
Exp2	17	Exp2-17-1	59.938	1.0.0.173	2	right	linguoying	1057283832	2.0.10.242	2.0.10.242	11-03-2019	2019-11-03 06:01:59	14:01:59	female	2.0.10.147	94	Red_C.bmp	1596	0		0	0	283615	0		0	0	NULL	NULL	NULL	Medium	run1	1	List2	A_T.wav	AV_T	1	1	1	1	283465	150	1	385	283850
Exp2	17	Exp2-17-1	59.938	1.0.0.173	2	right	linguoying	1057283832	2.0.10.242	2.0.10.242	11-03-2019	2019-11-03 06:01:59	14:01:59	female	2.0.10.147	95	Blue_S.bmp	1080	0		0	0	286368	0		0	0	NULL	NULL	NULL	Medium	run1	1	List2	Catch.wav	V_T	1	1	1	1	286218	150	1	696	286914
Exp2	17	Exp2-17-1	59.938	1.0.0.173	2	right	linguoying	1057283832	2.0.10.242	2.0.10.242	11-03-2019	2019-11-03 06:01:59	14:01:59	female	2.0.10.147	96	Catch.bmp	904	0		0	0	288604	0		0	0	NULL	NULL	NULL	Medium	run1	1	List2	A_T.wav	A_T	0		0	1	288454	150		0	0
Exp2	17	Exp2-17-1	59.938	1.0.0.173	2	right	linguoying	1057283832	2.0.10.242	2.0.10.242	11-03-2019	2019-11-03 06:01:59	14:01:59	female	2.0.10.147	97	Catch.bmp	1143	0		0	0	290723	0		0	0	NULL	NULL	NULL	Medium	run1		List2	A_S.wav	A_S	0		0	1	290573	150		0	0
Exp2	17	Exp2-17-1	59.938	1.0.0.173	2	right	linguoying	1057283832	2.0.10.242	2.0.10.242	11-03-2019	2019-11-03 06:01:59	14:01:59	female	2.0.10.147	98	Blue_S.bmp	1239	0		0	0	293075	0		0	0	NULL	NULL	NULL	Medium	run1	1	List2	A_T.wav	AV_T	1	1	0	1	292925	150	1	540	293465
Exp2	17	Exp2-17-1	59.938	1.0.0.173	2	right	linguoying	1057283832	2.0.10.242	2.0.10.242	11-03-2019	2019-11-03 06:01:59	14:01:59	female	2.0.10.147	99	Blue_S_2.bmp	1411	0		0	0	295461	0		0	0	NULL	NULL	NULL	Medium	run1	1	List2	A_T.wav	AV_T	1	1	0	1	295311	150	1	379	295690
Exp2	17	Exp2-17-1	59.938	1.0.0.173	2	right	linguoying	1057283832	2.0.10.242	2.0.10.242	11-03-2019	2019-11-03 06:01:59	14:01:59	female	2.0.10.147	100	Catch.bmp	1430	0		0	0	298030	0		0	0	NULL	NULL	NULL	Medium	run1		List2	A_S.wav	A_S	0		0	1	297880	150	1	921	298801
Exp2	17	Exp2-17-1	59.938	1.0.0.173	2	right	linguoying	1057283832	2.0.10.242	2.0.10.242	11-03-2019	2019-11-03 06:01:59	14:01:59	female	2.0.10.147	101	Blue_C.bmp	1347	0		0	0	300616	0		0	0	NULL	NULL	NULL	Medium	Run1		List2	Catch.wav	V_S	0		1	1	300466	150		0	0
Exp2	17	Exp2-17-1	59.938	1.0.0.173	2	right	linguoying	1057283832	2.0.10.242	2.0.10.242	11-03-2019	2019-11-03 06:01:59	14:01:59	female	2.0.10.147	102	Blue_S.bmp	1128	0		0	0	303186	0		0	0	NULL	NULL	NULL	Medium	run1	1	List2	Catch.wav	V_T	1	1	0	1	303036	150	1	526	303562
Exp2	17	Exp2-17-1	59.938	1.0.0.173	2	right	linguoying	1057283832	2.0.10.242	2.0.10.242	11-03-2019	2019-11-03 06:01:59	14:01:59	female	2.0.10.147	103	Blue_S.bmp	995	0		0	1	305472	0		0	0	NULL	NULL	NULL	Medium	run1	1	List2	Catch.wav	V_T	1	1	1	1	305321	151	1	457	305778
Exp2	17	Exp2-17-1	59.938	1.0.0.173	2	right	linguoying	1057283832	2.0.10.242	2.0.10.242	11-03-2019	2019-11-03 06:01:59	14:01:59	female	2.0.10.147	104	Blue_S.bmp	1419	0		0	0	307624	0		0	0	NULL	NULL	NULL	Medium	run1	1	List2	A_T.wav	AV_T	1	1	1	1	307474	150	1	551	308025
Exp2	17	Exp2-17-1	59.938	1.0.0.173	2	right	linguoying	1057283832	2.0.10.242	2.0.10.242	11-03-2019	2019-11-03 06:01:59	14:01:59	female	2.0.10.147	105	Red_C_2.bmp	897	0		0	0	310193	0		0	0	NULL	NULL	NULL	Medium	run1	1	List2	A_T.wav	AV_T	1	1	0	1	310043	150	1	823	310866
Exp2	17	Exp2-17-1	59.938	1.0.0.173	2	right	linguoying	1057283832	2.0.10.242	2.0.10.242	11-03-2019	2019-11-03 06:01:59	14:01:59	female	2.0.10.147	106	Blue_S.bmp	1497	0		0	0	312245	0		0	0	NULL	NULL	NULL	Medium	run1	1	List2	Catch.wav	V_T	1	1	1	1	312095	150	1	618	312713
Exp2	17	Exp2-17-1	59.938	1.0.0.173	2	right	linguoying	1057283832	2.0.10.242	2.0.10.242	11-03-2019	2019-11-03 06:01:59	14:01:59	female	2.0.10.147	107	Blue_S_2.bmp	1534	0		0	0	314898	0		0	0	NULL	NULL	NULL	Medium	run1	1	List2	A_T.wav	AV_T	1	1	1	1	314748	150	1	493	315241
Exp2	17	Exp2-17-1	59.938	1.0.0.173	2	right	linguoying	1057283832	2.0.10.242	2.0.10.242	11-03-2019	2019-11-03 06:01:59	14:01:59	female	2.0.10.147	108	Blue_S.bmp	1422	0		0	0	317584	0		0	0	NULL	NULL	NULL	Medium	run1	1	List2	A_T.wav	AV_T	1	1	0	1	317434	150	1	512	317946
Exp2	17	Exp2-17-1	59.938	1.0.0.173	2	right	linguoying	1057283832	2.0.10.242	2.0.10.242	11-03-2019	2019-11-03 06:01:59	14:01:59	female	2.0.10.147	109	Catch.bmp	1036	0		0	1	320154	0		0	0	NULL	NULL	NULL	Medium	run1	1	List2	A_T.wav	A_T	1	1	1	1	320003	151	1	782	320785
Exp2	17	Exp2-17-1	59.938	1.0.0.173	2	right	linguoying	1057283832	2.0.10.242	2.0.10.242	11-03-2019	2019-11-03 06:01:59	14:01:59	female	2.0.10.147	110	Red_S.bmp	924	0		0	0	322339	0		0	0	NULL	NULL	NULL	Medium	run1		List2	A_S.wav	AV_S	0		0	1	322189	150		0	0
Exp2	17	Exp2-17-1	59.938	1.0.0.173	2	right	linguoying	1057283832	2.0.10.242	2.0.10.242	11-03-2019	2019-11-03 06:01:59	14:01:59	female	2.0.10.147	111	Catch.bmp	1362	0		0	0	324475	0		0	0	NULL	NULL	NULL	Medium	run1	1	List2	A_T.wav	A_T	1	1	0	1	324325	150	1	1372	325697
Exp2	17	Exp2-17-1	59.938	1.0.0.173	2	right	linguoying	1057283832	2.0.10.242	2.0.10.242	11-03-2019	2019-11-03 06:01:59	14:01:59	female	2.0.10.147	112	Catch.bmp	874	0		0	0	326994	0		0	0	NULL	NULL	NULL	Medium	run1		List2	A_S.wav	A_S	0		0	1	326844	150		0	0
Exp2	17	Exp2-17-1	59.938	1.0.0.173	2	right	linguoying	1057283832	2.0.10.242	2.0.10.242	11-03-2019	2019-11-03 06:01:59	14:01:59	female	2.0.10.147	113	Blue_S_2.bmp	1075	0		0	0	329080	0		0	0	NULL	NULL	NULL	Medium	run1	1	List2	A_T.wav	AV_T	1	1	0	2	328930	150	1	375	329305
Exp2	17	Exp2-17-1	59.938	1.0.0.173	2	right	linguoying	1057283832	2.0.10.242	2.0.10.242	11-03-2019	2019-11-03 06:01:59	14:01:59	female	2.0.10.147	114	Red_S.bmp	1180	0		0	0	331315	0		0	0	NULL	NULL	NULL	Medium	run1		List2	A_S.wav	AV_S	0		0	1	331165	150		0	0
Exp2	17	Exp2-17-1	59.938	1.0.0.173	2	right	linguoying	1057283832	2.0.10.242	2.0.10.242	11-03-2019	2019-11-03 06:01:59	14:01:59	female	2.0.10.147	115	Catch.bmp	980	0		0	0	333701	0		0	0	NULL	NULL	NULL	Medium	run1	1	List2	A_T.wav	A_T	1	1	0	1	333551	150	1	875	334426
Exp2	17	Exp2-17-1	59.938	1.0.0.173	2	right	linguoying	1057283832	2.0.10.242	2.0.10.242	11-03-2019	2019-11-03 06:01:59	14:01:59	female	2.0.10.147	116	Blue_S_2.bmp	1027	0		0	0	335837	0		0	0	NULL	NULL	NULL	Medium	run1	1	List2	Catch.wav	V_T	1	1	0	1	335687	150	1	547	336234
Exp2	17	Exp2-17-1	59.938	1.0.0.173	2	right	linguoying	1057283832	2.0.10.242	2.0.10.242	11-03-2019	2019-11-03 06:01:59	14:01:59	female	2.0.10.147	117	Catch.bmp	1485	0		0	0	338022	0		0	0	NULL	NULL	NULL	Medium	run1	1	List2	A_T.wav	A_T	1	1	1	1	337872	150	1	1017	338889
Exp2	17	Exp2-17-1	59.938	1.0.0.173	2	right	linguoying	1057283832	2.0.10.242	2.0.10.242	11-03-2019	2019-11-03 06:01:59	14:01:59	female	2.0.10.147	118	Catch.bmp	1466	0		0	1	340659	0		0	0	NULL	NULL	NULL	Medium	run1	1	List2	A_T.wav	A_T	1	1	0	1	340508	151	1	565	341073
Exp2	17	Exp2-17-1	59.938	1.0.0.173	2	right	linguoying	1057283832	2.0.10.242	2.0.10.242	11-03-2019	2019-11-03 06:01:59	14:01:59	female	2.0.10.147	119	Red_C_2.bmp	809	0		0	0	343278	0		0	0	NULL	NULL	NULL	Medium	run1	1	List2	A_T.wav	AV_T	1	1	0	1	343128	150	1	642	343770
Exp2	17	Exp2-17-1	59.938	1.0.0.173	2	right	linguoying	1057283832	2.0.10.242	2.0.10.242	11-03-2019	2019-11-03 06:01:59	14:01:59	female	2.0.10.147	120	Blue_S_2.bmp	1164	0		0	0	345247	0		0	0	NULL	NULL	NULL	Medium	run1	1	List2	Catch.wav	V_T	1	1	0	2	345097	150	1	560	345657
Exp2	17	Exp2-17-1	59.938	1.0.0.173	2	right	linguoying	1057283832	2.0.10.242	2.0.10.242	11-03-2019	2019-11-03 06:01:59	14:01:59	female	2.0.10.147	121	Red_S_2.bmp	1016	0		0	0	347566	0		0	0	NULL	NULL	NULL	Medium	run1		List2	A_S.wav	AV_S	0		1	1	347416	150		0	0
Exp2	17	Exp2-17-1	59.938	1.0.0.173	2	right	linguoying	1057283832	2.0.10.242	2.0.10.242	11-03-2019	2019-11-03 06:01:59	14:01:59	female	2.0.10.147	122	Catch.bmp	1249	0		0	0	349801	0		0	0	NULL	NULL	NULL	Medium	run1	1	List2	A_T.wav	A_T	1	1	0	1	349651	150	1	886	350537
Exp2	17	Exp2-17-1	59.938	1.0.0.173	2	right	linguoying	1057283832	2.0.10.242	2.0.10.242	11-03-2019	2019-11-03 06:01:59	14:01:59	female	2.0.10.147	123	Catch.bmp	950	0		0	0	352204	0		0	0	NULL	NULL	NULL	Medium	run1	1	List2	A_T.wav	A_T	1	1	0	1	352054	150	1	611	352665
Exp2	17	Exp2-17-1	59.938	1.0.0.173	2	right	linguoying	1057283832	2.0.10.242	2.0.10.242	11-03-2019	2019-11-03 06:01:59	14:01:59	female	2.0.10.147	124	Catch.bmp	944	0		0	0	354306	0		0	0	NULL	NULL	NULL	Medium	run1	1	List2	A_T.wav	A_T	1	1	0	1	354156	150	1	574	354730
Exp2	17	Exp2-17-1	59.938	1.0.0.173	2	right	linguoying	1057283832	2.0.10.242	2.0.10.242	11-03-2019	2019-11-03 06:01:59	14:01:59	female	2.0.10.147	125	Blue_S.bmp	1060	0		0	0	356408	0		0	0	NULL	NULL	NULL	Medium	run1	1	List2	A_T.wav	AV_T	1	1	0	1	356258	150	1	855	357113
Exp2	17	Exp2-17-1	59.938	1.0.0.173	2	right	linguoying	1057283832	2.0.10.242	2.0.10.242	11-03-2019	2019-11-03 06:01:59	14:01:59	female	2.0.10.147	126	Red_C_2.bmp	1327	0		0	0	358627	0		0	0	NULL	NULL	NULL	Medium	run1	1	List2	A_T.wav	AV_T	1	1	0	1	358477	150	1	579	359056
Exp2	17	Exp2-17-1	59.938	1.0.0.173	2	right	linguoying	1057283832	2.0.10.242	2.0.10.242	11-03-2019	2019-11-03 06:01:59	14:01:59	female	2.0.10.147	127	Blue_C_2.bmp	806	0		0	0	361113	0		0	0	NULL	NULL	NULL	Medium	run1		List2	Catch.wav	V_S	0		1	1	360963	150		0	0
Exp2	17	Exp2-17-1	59.938	1.0.0.173	2	right	linguoying	1057283832	2.0.10.242	2.0.10.242	11-03-2019	2019-11-03 06:01:59	14:01:59	female	2.0.10.147	128	Blue_S.bmp	1311	0		0	0	363132	0		0	0	NULL	NULL	NULL	Medium	run1	1	List2	A_T.wav	AV_T	1	1	1	1	362982	150	1	378	363360
Exp2	17	Exp2-17-1	59.938	1.0.0.173	2	right	linguoying	1057283832	2.0.10.242	2.0.10.242	11-03-2019	2019-11-03 06:01:59	14:01:59	female	2.0.10.147	129	Catch.bmp	1573	0		0	0	365601	0		0	0	NULL	NULL	NULL	Medium	run1	1	List2	A_T.wav	A_T	1	1	0	1	365451	150	1	621	366072
Exp2	17	Exp2-17-1	59.938	1.0.0.173	2	right	linguoying	1057283832	2.0.10.242	2.0.10.242	11-03-2019	2019-11-03 06:01:59	14:01:59	female	2.0.10.147	130	Blue_C.bmp	1323	0		0	0	368321	0		0	0	NULL	NULL	NULL	Medium	Run1		List2	Catch.wav	V_S	0		1	1	368171	150		0	0
Exp2	17	Exp2-17-1	59.938	1.0.0.173	2	right	linguoying	1057283832	2.0.10.242	2.0.10.242	11-03-2019	2019-11-03 06:01:59	14:01:59	female	2.0.10.147	131	Catch.bmp	1531	0		0	0	370857	0		0	0	NULL	NULL	NULL	Medium	run1	1	List2	A_T.wav	A_T	1	1	0	1	370707	150	1	629	371336
Exp2	17	Exp2-17-1	59.938	1.0.0.173	2	right	linguoying	1057283832	2.0.10.242	2.0.10.242	11-03-2019	2019-11-03 06:01:59	14:01:59	female	2.0.10.147	132	Catch.bmp	1214	0		0	0	373543	0		0	0	NULL	NULL	NULL	Medium	run1	1	List2	A_T.wav	A_T	1	1	0	1	373393	150	1	584	373977
Exp2	17	Exp2-17-1	59.938	1.0.0.173	2	right	linguoying	1057283832	2.0.10.242	2.0.10.242	11-03-2019	2019-11-03 06:01:59	14:01:59	female	2.0.10.147	133	Catch.bmp	1000	0		0	0	375912	0		0	0	NULL	NULL	NULL	Medium	run1	1	List2	A_T.wav	A_T	1	1	0	1	375762	150	1	534	376296
Exp2	17	Exp2-17-1	59.938	1.0.0.173	2	right	linguoying	1057283832	2.0.10.242	2.0.10.242	11-03-2019	2019-11-03 06:01:59	14:01:59	female	2.0.10.147	134	Blue_S_2.bmp	1045	0		1	0	378064	0		0	0	NULL	NULL	NULL	Medium	run1	1	List2	Catch.wav	V_T	1	1	1	1	377914	150	1	494	378408
Exp2	17	Exp2-17-1	59.938	1.0.0.173	2	right	linguoying	1057283832	2.0.10.242	2.0.10.242	11-03-2019	2019-11-03 06:01:59	14:01:59	female	2.0.10.147	135	Red_C.bmp	812	0		0	0	380267	0		0	0	NULL	NULL	NULL	Medium	run1	1	List2	A_T.wav	AV_T	1	1	1	1	380117	150	1	604	380721
Exp2	17	Exp2-17-1	59.938	1.0.0.173	2	right	linguoying	1057283832	2.0.10.242	2.0.10.242	11-03-2019	2019-11-03 06:01:59	14:01:59	female	2.0.10.147	136	Catch.bmp	1572	0		0	1	382236	0		0	0	NULL	NULL	NULL	Medium	run1		List2	A_S.wav	A_S	0		1	1	382085	151		0	0
Exp2	17	Exp2-17-1	59.938	1.0.0.173	2	right	linguoying	1057283832	2.0.10.242	2.0.10.242	11-03-2019	2019-11-03 06:01:59	14:01:59	female	2.0.10.147	137	Catch.bmp	1561	0		0	0	385022	0		0	0	NULL	NULL	NULL	Medium	run1	1	List2	A_T.wav	A_T	1	1	0	1	384872	150	1	505	385377
Exp2	17	Exp2-17-1	59.938	1.0.0.173	2	right	linguoying	1057283832	2.0.10.242	2.0.10.242	11-03-2019	2019-11-03 06:01:59	14:01:59	female	2.0.10.147	138	Red_C_2.bmp	1164	0		0	0	387741	0		0	0	NULL	NULL	NULL	Medium	run1	1	List2	Catch.wav	V_T	1	1	1	1	387591	150	1	457	388048
Exp2	17	Exp2-17-1	59.938	1.0.0.173	2	right	linguoying	1057283832	2.0.10.242	2.0.10.242	11-03-2019	2019-11-03 06:01:59	14:01:59	female	2.0.10.147	139	Blue_S.bmp	945	0		0	0	390060	0		0	0	NULL	NULL	NULL	Medium	run1	1	List2	A_T.wav	AV_T	1	1	1	1	389910	150	1	650	390560
Exp2	17	Exp2-17-1	59.938	1.0.0.173	2	right	linguoying	1057283832	2.0.10.242	2.0.10.242	11-03-2019	2019-11-03 06:01:59	14:01:59	female	2.0.10.147	140	Blue_S.bmp	855	0		0	1	392163	0		0	0	NULL	NULL	NULL	Medium	run1	1	List2	Catch.wav	V_T	1	1	1	1	392012	151	1	605	392617
Exp2	17	Exp2-17-1	59.938	1.0.0.173	2	right	linguoying	1057283832	2.0.10.242	2.0.10.242	11-03-2019	2019-11-03 06:01:59	14:01:59	female	2.0.10.147	141	Red_C_2.bmp	965	0		0	0	394165	967		0	0	NULL	NULL	NULL	Medium	run1	1	List2	A_T.wav	AV_T	1	1	0	1	394015	150	1	562	394577
Exp2	17	Exp2-17-1	59.938	1.0.0.173	2	right	linguoying	1057283832	2.0.10.242	2.0.10.242	11-03-2019	2019-11-03 06:01:59	14:01:59	female	2.0.10.147	142	Catch.bmp	857	0		0	0	399153	0		0	0	NULL	NULL	NULL	Medium	run1	1	List2	A_T.wav	A_T	0		0	1	399003	150		0	0
Exp2	17	Exp2-17-1	59.938	1.0.0.173	2	right	linguoying	1057283832	2.0.10.242	2.0.10.242	11-03-2019	2019-11-03 06:01:59	14:01:59	female	2.0.10.147	143	Red_C.bmp	888	0		0	0	401222	0		0	0	NULL	NULL	NULL	Medium	run1	1	List2	A_T.wav	AV_T	1	1	0	1	401072	150	1	705	401777
Exp2	17	Exp2-17-1	59.938	1.0.0.173	2	right	linguoying	1057283832	2.0.10.242	2.0.10.242	11-03-2019	2019-11-03 06:01:59	14:01:59	female	2.0.10.147	144	Red_C_2.bmp	1141	0		0	1	403258	0		0	0	NULL	NULL	NULL	Medium	run1	1	List2	A_T.wav	AV_T	1	1	1	1	403107	151	1	397	403504
Exp2	17	Exp2-17-1	59.938	1.0.0.173	2	right	linguoying	1057283832	2.0.10.242	2.0.10.242	11-03-2019	2019-11-03 06:01:59	14:01:59	female	2.0.10.147	145	Red_C_2.bmp	1248	0		0	0	405560	0		0	0	NULL	NULL	NULL	Medium	run1	1	List2	A_T.wav	AV_T	1	1	0	1	405410	150	1	454	405864
Exp2	17	Exp2-17-1	59.938	1.0.0.173	2	right	linguoying	1057283832	2.0.10.242	2.0.10.242	11-03-2019	2019-11-03 06:01:59	14:01:59	female	2.0.10.147	146	Red_C.bmp	1429	0		0	1	407963	0		0	0	NULL	NULL	NULL	Medium	run1	1	List2	Catch.wav	V_T	1	1	1	1	407812	151	1	564	408376
Exp2	17	Exp2-17-1	59.938	1.0.0.173	2	right	linguoying	1057283832	2.0.10.242	2.0.10.242	11-03-2019	2019-11-03 06:01:59	14:01:59	female	2.0.10.147	147	Red_C_2.bmp	1482	0		0	1	410549	0		0	0	NULL	NULL	NULL	Medium	run1	1	List2	A_T.wav	AV_T	1	1	1	1	410398	151	1	490	410888
Exp2	17	Exp2-17-1	59.938	1.0.0.173	2	right	linguoying	1057283832	2.0.10.242	2.0.10.242	11-03-2019	2019-11-03 06:01:59	14:01:59	female	2.0.10.147	148	Red_C.bmp	1280	0		0	0	413185	0		0	0	NULL	NULL	NULL	Medium	run1	1	List2	Catch.wav	V_T	1	1	0	2	413035	150	1	509	413544
Exp2	17	Exp2-17-1	59.938	1.0.0.173	2	right	linguoying	1057283832	2.0.10.242	2.0.10.242	11-03-2019	2019-11-03 06:01:59	14:01:59	female	2.0.10.147	149	Blue_C_2.bmp	1522	0		0	1	415621	0		0	0	NULL	NULL	NULL	Medium	run1		List2	Catch.wav	V_S	0		1	1	415470	151		0	0
Exp2	17	Exp2-17-1	59.938	1.0.0.173	2	right	linguoying	1057283832	2.0.10.242	2.0.10.242	11-03-2019	2019-11-03 06:01:59	14:01:59	female	2.0.10.147	150	Red_C.bmp	916	0		0	0	418357	0		0	0	NULL	NULL	NULL	Medium	run1	1	List2	A_T.wav	AV_T	1	1	1	1	418207	150	1	345	418552
Exp2	17	Exp2-17-1	59.938	1.0.0.173	2	right	linguoying	1057283832	2.0.10.242	2.0.10.242	11-03-2019	2019-11-03 06:01:59	14:01:59	female	2.0.10.147	151	Catch.bmp	1520	0		0	1	420426	0		0	0	NULL	NULL	NULL	Medium	run1	1	List2	A_T.wav	A_T	1	1	1	1	420275	151	1	709	420984
Exp2	17	Exp2-17-1	59.938	1.0.0.173	2	right	linguoying	1057283832	2.0.10.242	2.0.10.242	11-03-2019	2019-11-03 06:01:59	14:01:59	female	2.0.10.147	152	Red_C_2.bmp	854	0		0	0	423095	0		0	0	NULL	NULL	NULL	Medium	run1	1	List2	Catch.wav	V_T	1	1	1	1	422945	150	1	599	423544
Exp2	17	Exp2-17-1	59.938	1.0.0.173	2	right	linguoying	1057283832	2.0.10.242	2.0.10.242	11-03-2019	2019-11-03 06:01:59	14:01:59	female	2.0.10.147	153	Red_C.bmp	1336	0		0	0	425097	0		0	0	NULL	NULL	NULL	Medium	run1	1	List2	Catch.wav	V_T	1	1	0	1	424947	150	1	468	425415
Exp2	17	Exp2-17-1	59.938	1.0.0.173	2	right	linguoying	1057283832	2.0.10.242	2.0.10.242	11-03-2019	2019-11-03 06:01:59	14:01:59	female	2.0.10.147	154	Catch.bmp	1442	0		0	0	427583	0		0	0	NULL	NULL	NULL	Medium	run1	1	List2	A_T.wav	A_T	1	1	1	1	427433	150	1	814	428247
Exp2	17	Exp2-17-1	59.938	1.0.0.173	2	right	linguoying	1057283832	2.0.10.242	2.0.10.242	11-03-2019	2019-11-03 06:01:59	14:01:59	female	2.0.10.147	155	Catch.bmp	1036	0		0	0	430186	0		0	0	NULL	NULL	NULL	Medium	run1	1	List2	A_T.wav	A_T	1	1	0	1	430036	150	1	627	430663
Exp2	17	Exp2-17-1	59.938	1.0.0.173	2	right	linguoying	1057283832	2.0.10.242	2.0.10.242	11-03-2019	2019-11-03 06:01:59	14:01:59	female	2.0.10.147	156	Red_C.bmp	869	0		1	0	432371	0		0	0	NULL	NULL	NULL	Medium	run1	1	List2	Catch.wav	V_T	1	1	1	1	432221	150	1	466	432687
Exp2	17	Exp2-17-1	59.938	1.0.0.173	2	right	linguoying	1057283832	2.0.10.242	2.0.10.242	11-03-2019	2019-11-03 06:01:59	14:01:59	female	2.0.10.147	157	Catch.bmp	1303	0		0	0	434390	0		0	0	NULL	NULL	NULL	Medium	run1	1	List2	A_T.wav	A_T	1	1	1	1	434240	150	1	679	434919
Exp2	17	Exp2-17-1	59.938	1.0.0.173	2	right	linguoying	1057283832	2.0.10.242	2.0.10.242	11-03-2019	2019-11-03 06:01:59	14:01:59	female	2.0.10.147	158	Catch.bmp	1526	0		0	0	436843	0		0	0	NULL	NULL	NULL	Medium	run1		List2	A_S.wav	A_S	0		0	1	436693	150		0	0
Exp2	17	Exp2-17-1	59.938	1.0.0.173	2	right	linguoying	1057283832	2.0.10.242	2.0.10.242	11-03-2019	2019-11-03 06:01:59	14:01:59	female	2.0.10.147	159	Blue_S_2.bmp	1248	0		0	0	439579	0		0	0	NULL	NULL	NULL	Medium	run1	1	List2	Catch.wav	V_T	1	1	1	1	439429	150	1	466	439895
Exp2	17	Exp2-17-1	59.938	1.0.0.173	2	right	linguoying	1057283832	2.0.10.242	2.0.10.242	11-03-2019	2019-11-03 06:01:59	14:01:59	female	2.0.10.147	160	Blue_C_2.bmp	1416	0		0	1	441982	0		0	0	NULL	NULL	NULL	Medium	run1		List2	A_S.wav	AV_S	0		1	1	441831	151	1	360	442191
Exp2	17	Exp2-17-1	59.938	1.0.0.173	2	right	linguoying	1057283832	2.0.10.242	2.0.10.242	11-03-2019	2019-11-03 06:01:59	14:01:59	female	2.0.10.147	161	Catch.bmp	1433	0		0	0	444551	0		0	0	NULL	NULL	NULL	Medium	run1		List2	A_S.wav	A_S	0		0	1	444401	150		0	0
Exp2	17	Exp2-17-1	59.938	1.0.0.173	2	right	linguoying	1057283832	2.0.10.242	2.0.10.242	11-03-2019	2019-11-03 06:01:59	14:01:59	female	2.0.10.147	162	Catch.bmp	1157	0		0	0	447204	0		0	0	NULL	NULL	NULL	Medium	run1	1	List2	A_T.wav	A_T	1	1	0	1	447054	150	1	561	447615
Exp2	17	Exp2-17-1	59.938	1.0.0.173	2	right	linguoying	1057283832	2.0.10.242	2.0.10.242	11-03-2019	2019-11-03 06:01:59	14:01:59	female	2.0.10.147	163	Blue_S_2.bmp	1372	0		0	0	449523	0		0	0	NULL	NULL	NULL	Medium	run1	1	List2	A_T.wav	AV_T	1	1	0	1	449373	150	1	714	450087
Exp2	17	Exp2-17-1	59.938	1.0.0.173	2	right	linguoying	1057283832	2.0.10.242	2.0.10.242	11-03-2019	2019-11-03 06:01:59	14:01:59	female	2.0.10.147	164	Blue_S.bmp	1456	0		0	0	452042	0		0	0	NULL	NULL	NULL	Medium	run1	1	List2	A_T.wav	AV_T	1	1	0	1	451892	150	1	499	452391
Exp2	17	Exp2-17-1	59.938	1.0.0.173	2	right	linguoying	1057283832	2.0.10.242	2.0.10.242	11-03-2019	2019-11-03 06:01:59	14:01:59	female	2.0.10.147	165	Blue_C.bmp	956	0		0	0	454645	0		0	0	NULL	NULL	NULL	Medium	Run1		List2	Catch.wav	V_S	0		0	1	454495	150		0	0
Exp2	17	Exp2-17-1	59.938	1.0.0.173	2	right	linguoying	1057283832	2.0.10.242	2.0.10.242	11-03-2019	2019-11-03 06:01:59	14:01:59	female	2.0.10.147	166	Red_C_2.bmp	1047	0		0	0	456814	0		0	0	NULL	NULL	NULL	Medium	run1	1	List2	A_T.wav	AV_T	1	1	0	1	456664	150	1	431	457095
Exp2	17	Exp2-17-1	59.938	1.0.0.173	2	right	linguoying	1057283832	2.0.10.242	2.0.10.242	11-03-2019	2019-11-03 06:01:59	14:01:59	female	2.0.10.147	167	Red_C_2.bmp	938	0		0	0	459016	0		0	0	NULL	NULL	NULL	Medium	run1	1	List2	Catch.wav	V_T	1	1	1	1	458866	150	1	461	459327
Exp2	17	Exp2-17-1	59.938	1.0.0.173	2	right	linguoying	1057283832	2.0.10.242	2.0.10.242	11-03-2019	2019-11-03 06:01:59	14:01:59	female	2.0.10.147	168	Catch.bmp	1501	0		0	1	461102	0		0	0	NULL	NULL	NULL	Medium	run1		List2	A_S.wav	A_S	0		1	1	460951	151		0	0
Exp2	17	Exp2-17-1	59.938	1.0.0.173	2	right	linguoying	1057283832	2.0.10.242	2.0.10.242	11-03-2019	2019-11-03 06:01:59	14:01:59	female	2.0.10.147	169	Red_C.bmp	863	0		0	1	463805	0		0	0	NULL	NULL	NULL	Medium	run1	1	List2	Catch.wav	V_T	1	1	1	1	463654	151	1	521	464175
Exp2	17	Exp2-17-1	59.938	1.0.0.173	2	right	linguoying	1057283832	2.0.10.242	2.0.10.242	11-03-2019	2019-11-03 06:01:59	14:01:59	female	2.0.10.147	170	Red_S_2.bmp	1109	0		0	0	465823	0		0	0	NULL	NULL	NULL	Medium	run1		List2	A_S.wav	AV_S	0		1	1	465673	150		0	0
Exp2	17	Exp2-17-1	59.938	1.0.0.173	2	right	linguoying	1057283832	2.0.10.242	2.0.10.242	11-03-2019	2019-11-03 06:01:59	14:01:59	female	2.0.10.147	171	Red_C.bmp	1021	0		0	0	468159	0		0	0	NULL	NULL	NULL	Medium	run1	1	List2	A_T.wav	AV_T	1	1	0	1	468009	150	1	439	468448
Exp2	17	Exp2-17-1	59.938	1.0.0.173	2	right	linguoying	1057283832	2.0.10.242	2.0.10.242	11-03-2019	2019-11-03 06:01:59	14:01:59	female	2.0.10.147	172	Red_S_2.bmp	888	0		0	0	470328	0		0	0	NULL	NULL	NULL	Medium	run1		List2	Catch.wav	V_S	0		1	1	470178	150		0	0
Exp2	17	Exp2-17-1	59.938	1.0.0.173	2	right	linguoying	1057283832	2.0.10.242	2.0.10.242	11-03-2019	2019-11-03 06:01:59	14:01:59	female	2.0.10.147	173	Blue_S.bmp	920	0		0	0	472430	0		0	0	NULL	NULL	NULL	Medium	run1	1	List2	Catch.wav	V_T	1	1	0	1	472280	150	1	424	472704
Exp2	17	Exp2-17-1	59.938	1.0.0.173	2	right	linguoying	1057283832	2.0.10.242	2.0.10.242	11-03-2019	2019-11-03 06:01:59	14:01:59	female	2.0.10.147	174	Red_C.bmp	1327	0		0	0	474499	0		0	0	NULL	NULL	NULL	Medium	run1	1	List2	A_T.wav	AV_T	1	1	1	1	474349	150	1	691	475040
Exp2	17	Exp2-17-1	59.938	1.0.0.173	2	right	linguoying	1057283832	2.0.10.242	2.0.10.242	11-03-2019	2019-11-03 06:01:59	14:01:59	female	2.0.10.147	175	Blue_C_2.bmp	1144	0		0	0	476985	0		0	0	NULL	NULL	NULL	Medium	run1		List2	A_S.wav	AV_S	0		0	1	476835	150		0	0
Exp2	17	Exp2-17-1	59.938	1.0.0.173	2	right	linguoying	1057283832	2.0.10.242	2.0.10.242	11-03-2019	2019-11-03 06:01:59	14:01:59	female	2.0.10.147	176	Red_S.bmp	1333	0		1	0	479337	0		0	0	NULL	NULL	NULL	Medium	run1		List2	Catch.wav	V_S	0		1	1	479187	150	1	420	479607
Exp2	17	Exp2-17-1	59.938	1.0.0.173	2	right	linguoying	1057283832	2.0.10.242	2.0.10.242	11-03-2019	2019-11-03 06:01:59	14:01:59	female	2.0.10.147	177	Red_C_2.bmp	941	0		0	0	481823	0		0	0	NULL	NULL	NULL	Medium	run1	1	List2	Catch.wav	V_T	1	1	0	1	481673	150	1	614	482287
Exp2	17	Exp2-17-1	59.938	1.0.0.173	2	right	linguoying	1057283832	2.0.10.242	2.0.10.242	11-03-2019	2019-11-03 06:01:59	14:01:59	female	2.0.10.147	178	Red_S_2.bmp	1433	0		0	1	483926	0		0	0	NULL	NULL	NULL	Medium	run1		List2	A_S.wav	AV_S	0		1	1	483775	151		0	0
Exp2	17	Exp2-17-1	59.938	1.0.0.173	2	right	linguoying	1057283832	2.0.10.242	2.0.10.242	11-03-2019	2019-11-03 06:01:59	14:01:59	female	2.0.10.147	179	Red_C_2.bmp	938	0		0	0	486578	0		0	0	NULL	NULL	NULL	Medium	run1	1	List2	Catch.wav	V_T	1	1	1	1	486428	150	1	555	486983
Exp2	17	Exp2-17-1	59.938	1.0.0.173	2	right	linguoying	1057283832	2.0.10.242	2.0.10.242	11-03-2019	2019-11-03 06:01:59	14:01:59	female	2.0.10.147	180	Blue_C.bmp	1398	0		0	0	488664	0		0	0	NULL	NULL	NULL	Medium	Run1		List2	Catch.wav	V_S	0		0	1	488514	150		0	0
Exp2	17	Exp2-17-1	59.938	1.0.0.173	2	right	linguoying	1057283832	2.0.10.242	2.0.10.242	11-03-2019	2019-11-03 06:01:59	14:01:59	female	2.0.10.147	181	Red_C.bmp	1198	0		0	0	491283	0		0	0	NULL	NULL	NULL	Medium	run1	1	List2	Catch.wav	V_T	1	1	0	1	491133	150	1	586	491719
Exp2	17	Exp2-17-1	59.938	1.0.0.173	2	right	linguoying	1057283832	2.0.10.242	2.0.10.242	11-03-2019	2019-11-03 06:01:59	14:01:59	female	2.0.10.147	182	Red_C.bmp	992	0		0	0	493636	0		0	0	NULL	NULL	NULL	Medium	run1	1	List2	A_T.wav	AV_T	1	1	1	1	493486	150	1	568	494054
Exp2	17	Exp2-17-1	59.938	1.0.0.173	2	right	linguoying	1057283832	2.0.10.242	2.0.10.242	11-03-2019	2019-11-03 06:01:59	14:01:59	female	2.0.10.147	183	Red_C.bmp	1070	0		0	0	495788	0		0	0	NULL	NULL	NULL	Medium	run1	1	List2	A_T.wav	AV_T	1	1	0	1	495638	150	1	416	496054
Exp2	17	Exp2-17-1	59.938	1.0.0.173	2	right	linguoying	1057283832	2.0.10.242	2.0.10.242	11-03-2019	2019-11-03 06:01:59	14:01:59	female	2.0.10.147	184	Red_S.bmp	965	0		0	0	498007	0		0	0	NULL	NULL	NULL	Medium	run1		List2	Catch.wav	V_S	0		1	1	497857	150		0	0
Exp2	17	Exp2-17-1	59.938	1.0.0.173	2	right	linguoying	1057283832	2.0.10.242	2.0.10.242	11-03-2019	2019-11-03 06:01:59	14:01:59	female	2.0.10.147	185	Red_S.bmp	1149	0		0	0	500193	0		0	0	NULL	NULL	NULL	Medium	run1		List2	A_S.wav	AV_S	0		0	1	500043	150		0	0
Exp2	17	Exp2-17-1	59.938	1.0.0.173	2	right	linguoying	1057283832	2.0.10.242	2.0.10.242	11-03-2019	2019-11-03 06:01:59	14:01:59	female	2.0.10.147	186	Red_S.bmp	960	0		0	0	502562	0		0	0	NULL	NULL	NULL	Medium	run1		List2	Catch.wav	V_S	0		1	1	502412	150		0	0
Exp2	17	Exp2-17-1	59.938	1.0.0.173	2	right	linguoying	1057283832	2.0.10.242	2.0.10.242	11-03-2019	2019-11-03 06:01:59	14:01:59	female	2.0.10.147	187	Red_S.bmp	1137	0		0	0	504731	0		0	0	NULL	NULL	NULL	Medium	run1		List2	A_S.wav	AV_S	0		1	1	504581	150		0	0
Exp2	17	Exp2-17-1	59.938	1.0.0.173	2	right	linguoying	1057283832	2.0.10.242	2.0.10.242	11-03-2019	2019-11-03 06:01:59	14:01:59	female	2.0.10.147	188	Red_C_2.bmp	1428	0		0	0	507083	0		0	0	NULL	NULL	NULL	Medium	run1	1	List2	Catch.wav	V_T	1	1	1	1	506933	150	1	450	507383
Exp2	17	Exp2-17-1	59.938	1.0.0.173	2	right	linguoying	1057283832	2.0.10.242	2.0.10.242	11-03-2019	2019-11-03 06:01:59	14:01:59	female	2.0.10.147	189	Catch.bmp	1162	0		0	0	509669	0		0	0	NULL	NULL	NULL	Medium	run1	1	List2	A_T.wav	A_T	1	1	1	1	509519	150	1	1135	510654
Exp2	17	Exp2-17-1	59.938	1.0.0.173	2	right	linguoying	1057283832	2.0.10.242	2.0.10.242	11-03-2019	2019-11-03 06:01:59	14:01:59	female	2.0.10.147	190	Blue_C_2.bmp	1439	0		1	0	511988	0		0	0	NULL	NULL	NULL	Medium	run1		List2	A_S.wav	AV_S	0		0	1	511838	150	1	536	512374
Exp2	17	Exp2-17-1	59.938	1.0.0.173	2	right	linguoying	1057283832	2.0.10.242	2.0.10.242	11-03-2019	2019-11-03 06:01:59	14:01:59	female	2.0.10.147	191	Blue_S_2.bmp	859	0		0	1	514575	0		0	0	NULL	NULL	NULL	Medium	run1	1	List2	Catch.wav	V_T	1	1	1	1	514424	151	1	518	514942
Exp2	17	Exp2-17-1	59.938	1.0.0.173	2	right	linguoying	1057283832	2.0.10.242	2.0.10.242	11-03-2019	2019-11-03 06:01:59	14:01:59	female	2.0.10.147	192	Catch.bmp	1480	0		0	0	516593	0		0	0	NULL	NULL	NULL	Medium	run1		List2	A_S.wav	A_S	0		1	1	516443	150		0	0
Exp2	17	Exp2-17-1	59.938	1.0.0.173	2	right	linguoying	1057283832	2.0.10.242	2.0.10.242	11-03-2019	2019-11-03 06:01:59	14:01:59	female	2.0.10.147	193	Blue_S.bmp	1040	0		0	0	519296	0		0	0	NULL	NULL	NULL	Medium	run1	1	List2	A_T.wav	AV_T	1	1	0	1	519146	150	1	669	519815
Exp2	17	Exp2-17-1	59.938	1.0.0.173	2	right	linguoying	1057283832	2.0.10.242	2.0.10.242	11-03-2019	2019-11-03 06:01:59	14:01:59	female	2.0.10.147	194	Blue_S.bmp	1463	0		1	0	521498	0		0	0	NULL	NULL	NULL	Medium	run1	1	List2	A_T.wav	AV_T	1	1	0	1	521348	150	1	434	521782
Exp2	17	Exp2-17-1	59.938	1.0.0.173	2	right	linguoying	1057283832	2.0.10.242	2.0.10.242	11-03-2019	2019-11-03 06:01:59	14:01:59	female	2.0.10.147	195	Catch.bmp	929	0		0	0	524118	0		0	0	NULL	NULL	NULL	Medium	run1	1	List2	A_T.wav	A_T	1	1	0	1	523968	150	1	950	524918
Exp2	17	Exp2-17-1	59.938	1.0.0.173	2	right	linguoying	1057283832	2.0.10.242	2.0.10.242	11-03-2019	2019-11-03 06:01:59	14:01:59	female	2.0.10.147	196	Red_C_2.bmp	843	0		0	0	526203	0		0	0	NULL	NULL	NULL	Medium	run1	1	List2	A_T.wav	AV_T	1	1	0	1	526053	150	1	601	526654
Exp2	17	Exp2-17-1	59.938	1.0.0.173	2	right	linguoying	1057283832	2.0.10.242	2.0.10.242	11-03-2019	2019-11-03 06:01:59	14:01:59	female	2.0.10.147	197	Catch.bmp	1177	0		0	1	528206	0		0	0	NULL	NULL	NULL	Medium	run1	1	List2	A_T.wav	A_T	1	1	0	1	528055	151	1	815	528870
Exp2	17	Exp2-17-1	59.938	1.0.0.173	2	right	linguoying	1057283832	2.0.10.242	2.0.10.242	11-03-2019	2019-11-03 06:01:59	14:01:59	female	2.0.10.147	198	Blue_S.bmp	1062	0		0	0	530541	0		0	0	NULL	NULL	NULL	Medium	run1	1	List2	Catch.wav	V_T	1	1	1	1	530391	150	1	575	530966
Exp2	17	Exp2-17-1	59.938	1.0.0.173	2	right	linguoying	1057283832	2.0.10.242	2.0.10.242	11-03-2019	2019-11-03 06:01:59	14:01:59	female	2.0.10.147	199	Blue_S_2.bmp	878	0		0	0	532760	0		0	0	NULL	NULL	NULL	Medium	run1	1	List2	A_T.wav	AV_T	1	1	1	1	532610	150	1	548	533158
Exp2	17	Exp2-17-1	59.938	1.0.0.173	2	right	linguoying	1057283832	2.0.10.242	2.0.10.242	11-03-2019	2019-11-03 06:01:59	14:01:59	female	2.0.10.147	200	Red_C_2.bmp	1412	0		0	0	534796	0		0	0	NULL	NULL	NULL	Medium	run1	1	List2	Catch.wav	V_T	1	1	0	1	534646	150	1	792	535438
Exp2	17	Exp2-17-1	59.938	1.0.0.173	2	right	linguoying	1057283832	2.0.10.242	2.0.10.242	11-03-2019	2019-11-03 06:01:59	14:01:59	female	2.0.10.147	201	Catch.bmp	1590	0		0	0	537365	0		0	0	NULL	NULL	NULL	Medium	run1	1	List2	A_T.wav	A_T	1	1	0	1	537215	150	1	1528	538743
Exp2	17	Exp2-17-1	59.938	1.0.0.173	2	right	linguoying	1057283832	2.0.10.242	2.0.10.242	11-03-2019	2019-11-03 06:01:59	14:01:59	female	2.0.10.147	202	Catch.bmp	1475	0		0	0	540118	0		0	0	NULL	NULL	NULL	Medium	run1		List2	A_S.wav	A_S	0		0	1	539968	150		0	0
Exp2	17	Exp2-17-1	59.938	1.0.0.173	2	right	linguoying	1057283832	2.0.10.242	2.0.10.242	11-03-2019	2019-11-03 06:01:59	14:01:59	female	2.0.10.147	203	Blue_C.bmp	1168	0		0	0	542804	0		0	0	NULL	NULL	NULL	Medium	run1		List2	A_S.wav	AV_S	0		0	1	542654	150		0	0
Exp2	17	Exp2-17-1	59.938	1.0.0.173	2	right	linguoying	1057283832	2.0.10.242	2.0.10.242	11-03-2019	2019-11-03 06:01:59	14:01:59	female	2.0.10.147	204	Red_C_2.bmp	1327	0		0	0	545190	0		0	0	NULL	NULL	NULL	Medium	run1	1	List2	Catch.wav	V_T	1	1	0	1	545040	150	1	479	545519
Exp2	17	Exp2-17-1	59.938	1.0.0.173	2	right	linguoying	1057283832	2.0.10.242	2.0.10.242	11-03-2019	2019-11-03 06:01:59	14:01:59	female	2.0.10.147	205	Red_C.bmp	1122	0		0	0	547676	0		0	0	NULL	NULL	NULL	Medium	run1	1	List2	A_T.wav	AV_T	1	1	1	1	547526	150	1	392	547918
Exp2	17	Exp2-17-1	59.938	1.0.0.173	2	right	linguoying	1057283832	2.0.10.242	2.0.10.242	11-03-2019	2019-11-03 06:01:59	14:01:59	female	2.0.10.147	206	Blue_C_2.bmp	1343	0		0	0	549945	0		0	0	NULL	NULL	NULL	Medium	run1		List2	A_S.wav	AV_S	0		0	1	549795	150		0	0
Exp2	17	Exp2-17-1	59.938	1.0.0.173	2	right	linguoying	1057283832	2.0.10.242	2.0.10.242	11-03-2019	2019-11-03 06:01:59	14:01:59	female	2.0.10.147	207	Red_C.bmp	1487	0		0	0	552498	0		0	0	NULL	NULL	NULL	Medium	run1	1	List2	A_T.wav	AV_T	1	1	0	2	552348	150	1	386	552734
Exp2	17	Exp2-17-1	59.938	1.0.0.173	2	right	linguoying	1057283832	2.0.10.242	2.0.10.242	11-03-2019	2019-11-03 06:01:59	14:01:59	female	2.0.10.147	208	Blue_S.bmp	1548	0		0	0	555134	0		0	0	NULL	NULL	NULL	Medium	run1	1	List2	A_T.wav	AV_T	1	1	0	1	554984	150	1	766	555750
Exp2	17	Exp2-17-1	59.938	1.0.0.173	2	right	linguoying	1057283832	2.0.10.242	2.0.10.242	11-03-2019	2019-11-03 06:01:59	14:01:59	female	2.0.10.147	209	Red_C.bmp	1541	0		0	1	557837	0		0	0	NULL	NULL	NULL	Medium	run1	1	List2	A_T.wav	AV_T	1	1	1	1	557686	151	1	848	558534
Exp2	17	Exp2-17-1	59.938	1.0.0.173	2	right	linguoying	1057283832	2.0.10.242	2.0.10.242	11-03-2019	2019-11-03 06:01:59	14:01:59	female	2.0.10.147	210	Red_C.bmp	1010	0		1	0	560539	0		0	0	NULL	NULL	NULL	Medium	run1	1	List2	Catch.wav	V_T	1	1	1	1	560389	150	1	328	560717
Exp2	17	Exp2-17-1	59.938	1.0.0.173	2	right	linguoying	1057283832	2.0.10.242	2.0.10.242	11-03-2019	2019-11-03 06:01:59	14:01:59	female	2.0.10.147	211	Catch.bmp	1573	0		0	0	562708	0		0	0	NULL	NULL	NULL	Medium	run1	1	List2	A_T.wav	A_T	1	1	1	1	562558	150	1	935	563493
Exp2	17	Exp2-17-1	59.938	1.0.0.173	2	right	linguoying	1057283832	2.0.10.242	2.0.10.242	11-03-2019	2019-11-03 06:01:59	14:01:59	female	2.0.10.147	212	Catch.bmp	1568	0		0	0	565428	0		0	0	NULL	NULL	NULL	Medium	run1		List2	A_S.wav	A_S	0		0	1	565278	150		0	0
Exp2	17	Exp2-17-1	59.938	1.0.0.173	2	right	linguoying	1057283832	2.0.10.242	2.0.10.242	11-03-2019	2019-11-03 06:01:59	14:01:59	female	2.0.10.147	213	Red_C.bmp	1505	0		0	0	568214	0		0	0	NULL	NULL	NULL	Medium	run1	1	List2	Catch.wav	V_T	1	1	1	1	568064	150	1	437	568501
Exp2	17	Exp2-17-1	59.938	1.0.0.173	2	right	linguoying	1057283832	2.0.10.242	2.0.10.242	11-03-2019	2019-11-03 06:01:59	14:01:59	female	2.0.10.147	214	Red_C.bmp	829	0		0	0	570867	0		0	0	NULL	NULL	NULL	Medium	run1	1	List2	A_T.wav	AV_T	1	1	1	1	570717	150	1	552	571269
Exp2	17	Exp2-17-1	59.938	1.0.0.173	2	right	linguoying	1057283832	2.0.10.242	2.0.10.242	11-03-2019	2019-11-03 06:01:59	14:01:59	female	2.0.10.147	215	Blue_C.bmp	1228	0		0	0	572852	0		0	0	NULL	NULL	NULL	Medium	run1		List2	A_S.wav	AV_S	0		0	1	572702	150		0	0
Exp2	17	Exp2-17-1	59.938	1.0.0.173	2	right	linguoying	1057283832	2.0.10.242	2.0.10.242	11-03-2019	2019-11-03 06:01:59	14:01:59	female	2.0.10.147	216	Blue_S_2.bmp	976	0		0	0	575288	0		0	0	NULL	NULL	NULL	Medium	run1	1	List2	A_T.wav	AV_T	1	1	0	1	575138	150	1	451	575589
Exp2	17	Exp2-17-1	59.938	1.0.0.173	2	right	linguoying	1057283832	2.0.10.242	2.0.10.242	11-03-2019	2019-11-03 06:01:59	14:01:59	female	2.0.10.147	217	Blue_S_2.bmp	1463	0		0	0	577424	0		0	0	NULL	NULL	NULL	Medium	run1	1	List2	Catch.wav	V_T	1	1	0	1	577274	150	1	435	577709
Exp2	17	Exp2-17-1	59.938	1.0.0.173	2	right	linguoying	1057283832	2.0.10.242	2.0.10.242	11-03-2019	2019-11-03 06:01:59	14:01:59	female	2.0.10.147	218	Blue_S.bmp	903	0		0	0	580043	0		0	0	NULL	NULL	NULL	Medium	run1	1	List2	Catch.wav	V_T	0		0	1	579893	150		0	0
Exp2	17	Exp2-17-1	59.938	1.0.0.173	2	right	linguoying	1057283832	2.0.10.242	2.0.10.242	11-03-2019	2019-11-03 06:01:59	14:01:59	female	2.0.10.147	219	Red_C_2.bmp	807	0		0	0	582162	0		0	0	NULL	NULL	NULL	Medium	run1	1	List2	A_T.wav	AV_T	1	1	1	1	582012	150	1	529	582541
Exp2	17	Exp2-17-1	59.938	1.0.0.173	2	right	linguoying	1057283832	2.0.10.242	2.0.10.242	11-03-2019	2019-11-03 06:01:59	14:01:59	female	2.0.10.147	220	Red_S_2.bmp	935	0		0	0	584131	0		0	0	NULL	NULL	NULL	Medium	run1		List2	Catch.wav	V_S	0		1	1	583981	150		0	0
Exp2	17	Exp2-17-1	59.938	1.0.0.173	2	right	linguoying	1057283832	2.0.10.242	2.0.10.242	11-03-2019	2019-11-03 06:01:59	14:01:59	female	2.0.10.147	221	Catch.bmp	1346	0		0	0	586283	0		0	0	NULL	NULL	NULL	Medium	run1	1	List2	A_T.wav	A_T	0		1	1	586133	150		0	0
Exp2	17	Exp2-17-1	59.938	1.0.0.173	2	right	linguoying	1057283832	2.0.10.242	2.0.10.242	11-03-2019	2019-11-03 06:01:59	14:01:59	female	2.0.10.147	222	Red_C_2.bmp	1086	0		0	0	588836	0		0	0	NULL	NULL	NULL	Medium	run1	1	List2	A_T.wav	AV_T	1	1	0	1	588686	150	1	568	589254
Exp2	17	Exp2-17-1	59.938	1.0.0.173	2	right	linguoying	1057283832	2.0.10.242	2.0.10.242	11-03-2019	2019-11-03 06:01:59	14:01:59	female	2.0.10.147	223	Catch.bmp	1524	0		0	1	591072	0		0	0	NULL	NULL	NULL	Medium	run1		List2	A_S.wav	A_S	0		1	1	590921	151	1	1300	592221
Exp2	17	Exp2-17-1	59.938	1.0.0.173	2	right	linguoying	1057283832	2.0.10.242	2.0.10.242	11-03-2019	2019-11-03 06:01:59	14:01:59	female	2.0.10.147	224	Blue_S.bmp	1067	0		0	0	593758	0		0	0	NULL	NULL	NULL	Medium	run1	1	List2	A_T.wav	AV_T	1	1	0	2	593608	150	1	405	594013
Exp2	17	Exp2-17-1	59.938	1.0.0.173	2	right	linguoying	1057283832	2.0.10.242	2.0.10.242	11-03-2019	2019-11-03 06:01:59	14:01:59	female	2.0.10.147	225	Blue_S_2.bmp	1522	0		0	1	595977	0		0	0	NULL	NULL	NULL	Medium	run1	1	List2	A_T.wav	AV_T	1	1	1	1	595826	151	1	459	596285
Exp2	17	Exp2-17-1	59.938	1.0.0.173	2	right	linguoying	1057283832	2.0.10.242	2.0.10.242	11-03-2019	2019-11-03 06:01:59	14:01:59	female	2.0.10.147	226	Catch.bmp	1157	0		0	0	598646	0		0	0	NULL	NULL	NULL	Medium	run1		List2	A_S.wav	A_S	0		0	1	598496	150		0	0
Exp2	17	Exp2-17-1	59.938	1.0.0.173	2	right	linguoying	1057283832	2.0.10.242	2.0.10.242	11-03-2019	2019-11-03 06:01:59	14:01:59	female	2.0.10.147	227	Catch.bmp	1080	0		0	0	601015	0		0	0	NULL	NULL	NULL	Medium	run1	1	List2	A_T.wav	A_T	1	1	0	1	600865	150	1	836	601701
Exp2	17	Exp2-17-1	59.938	1.0.0.173	2	right	linguoying	1057283832	2.0.10.242	2.0.10.242	11-03-2019	2019-11-03 06:01:59	14:01:59	female	2.0.10.147	228	Catch.bmp	1229	0		0	0	603251	0		0	0	NULL	NULL	NULL	Medium	run1		List2	A_S.wav	A_S	0		0	1	603101	150	1	528	603629
Exp2	17	Exp2-17-1	59.938	1.0.0.173	2	right	linguoying	1057283832	2.0.10.242	2.0.10.242	11-03-2019	2019-11-03 06:01:59	14:01:59	female	2.0.10.147	229	Catch.bmp	823	0		0	0	605637	0		0	0	NULL	NULL	NULL	Medium	run1	1	List2	A_T.wav	A_T	1	1	0	1	605487	150	1	583	606070
Exp2	17	Exp2-17-1	59.938	1.0.0.173	2	right	linguoying	1057283832	2.0.10.242	2.0.10.242	11-03-2019	2019-11-03 06:01:59	14:01:59	female	2.0.10.147	230	Catch.bmp	1489	0		0	0	607622	0		0	0	NULL	NULL	NULL	Medium	run1	1	List2	A_T.wav	A_T	1	1	0	1	607472	150	1	517	607989
Exp2	17	Exp2-17-1	59.938	1.0.0.173	2	right	linguoying	1057283832	2.0.10.242	2.0.10.242	11-03-2019	2019-11-03 06:01:59	14:01:59	female	2.0.10.147	231	Blue_C.bmp	1078	0		0	0	610258	0		0	0	NULL	NULL	NULL	Medium	run1		List2	A_S.wav	AV_S	0		0	1	610108	150		0	0
Exp2	17	Exp2-17-1	59.938	1.0.0.173	2	right	linguoying	1057283832	2.0.10.242	2.0.10.242	11-03-2019	2019-11-03 06:01:59	14:01:59	female	2.0.10.147	232	Blue_S.bmp	1182	0		0	0	612561	0		0	0	NULL	NULL	NULL	Medium	run1	1	List2	Catch.wav	V_T	1	1	1	1	612411	150	1	666	613077
Exp2	17	Exp2-17-1	59.938	1.0.0.173	2	right	linguoying	1057283832	2.0.10.242	2.0.10.242	11-03-2019	2019-11-03 06:01:59	14:01:59	female	2.0.10.147	233	Blue_C.bmp	1514	0		0	1	614897	0		0	0	NULL	NULL	NULL	Medium	run1		List2	A_S.wav	AV_S	0		1	1	614746	151		0	0
Exp2	17	Exp2-17-1	59.938	1.0.0.173	2	right	linguoying	1057283832	2.0.10.242	2.0.10.242	11-03-2019	2019-11-03 06:01:59	14:01:59	female	2.0.10.147	234	Red_C_2.bmp	972	0		0	0	617616	0		0	0	NULL	NULL	NULL	Medium	run1	1	List2	Catch.wav	V_T	1	1	0	1	617466	150	1	675	618141
Exp2	17	Exp2-17-1	59.938	1.0.0.173	2	right	linguoying	1057283832	2.0.10.242	2.0.10.242	11-03-2019	2019-11-03 06:01:59	14:01:59	female	2.0.10.147	235	Blue_S_2.bmp	1271	0		0	0	619735	0		0	0	NULL	NULL	NULL	Medium	run1	1	List2	Catch.wav	V_T	1	1	0	1	619585	150	1	532	620117
Exp2	17	Exp2-17-1	59.938	1.0.0.173	2	right	linguoying	1057283832	2.0.10.242	2.0.10.242	11-03-2019	2019-11-03 06:01:59	14:01:59	female	2.0.10.147	236	Catch.bmp	998	0		0	0	622154	0		0	0	NULL	NULL	NULL	Medium	run1	1	List2	A_T.wav	A_T	0		1	1	622004	150		0	0
Exp2	17	Exp2-17-1	59.938	1.0.0.173	2	right	linguoying	1057283832	2.0.10.242	2.0.10.242	11-03-2019	2019-11-03 06:01:59	14:01:59	female	2.0.10.147	237	Blue_S.bmp	1500	0		0	0	624373	0		0	0	NULL	NULL	NULL	Medium	run1	1	List2	Catch.wav	V_T	1	1	1	1	624223	150	1	774	624997
Exp2	17	Exp2-17-1	59.938	1.0.0.173	2	right	linguoying	1057283832	2.0.10.242	2.0.10.242	11-03-2019	2019-11-03 06:01:59	14:01:59	female	2.0.10.147	238	Catch.bmp	1343	0		0	0	627026	0		0	0	NULL	NULL	NULL	Medium	run1	1	List2	A_T.wav	A_T	1	1	0	1	626876	150	1	776	627652
Exp2	17	Exp2-17-1	59.938	1.0.0.173	2	right	linguoying	1057283832	2.0.10.242	2.0.10.242	11-03-2019	2019-11-03 06:01:59	14:01:59	female	2.0.10.147	239	Red_C_2.bmp	1456	0		0	1	629529	0		0	0	NULL	NULL	NULL	Medium	run1	1	List2	A_T.wav	AV_T	1	1	1	1	629378	151	1	522	629900
Exp2	17	Exp2-17-1	59.938	1.0.0.173	2	right	linguoying	1057283832	2.0.10.242	2.0.10.242	11-03-2019	2019-11-03 06:01:59	14:01:59	female	2.0.10.147	240	Blue_S.bmp	912	0		0	0	632148	0		0	0	NULL	NULL	NULL	Medium	run1	1	List2	A_T.wav	AV_T	1	1	0	1	631998	150	1	566	632564
Exp2	17	Exp2-17-1	59.938	1.0.0.173	2	right	linguoying	1057283832	2.0.10.242	2.0.10.242	11-03-2019	2019-11-03 06:01:59	14:01:59	female	2.0.10.147	241	Red_C.bmp	1554	0		0	0	634217	0		0	0	NULL	NULL	NULL	Medium	run1	1	List2	A_T.wav	AV_T	1	1	0	1	634067	150	1	617	634684
Exp2	17	Exp2-17-1	59.938	1.0.0.173	2	right	linguoying	1057283832	2.0.10.242	2.0.10.242	11-03-2019	2019-11-03 06:01:59	14:01:59	female	2.0.10.147	242	Catch.bmp	1374	0		0	0	636920	0		0	0	NULL	NULL	NULL	Medium	run1	1	List2	A_T.wav	A_T	1	1	0	2	636770	150	1	906	637676
Exp2	17	Exp2-17-1	59.938	1.0.0.173	2	right	linguoying	1057283832	2.0.10.242	2.0.10.242	11-03-2019	2019-11-03 06:01:59	14:01:59	female	2.0.10.147	243	Catch.bmp	1242	0		0	0	639456	0		0	0	NULL	NULL	NULL	Medium	run1		List2	A_S.wav	A_S	0		0	2	639306	150		0	0
Exp2	17	Exp2-17-1	59.938	1.0.0.173	2	right	linguoying	1057283832	2.0.10.242	2.0.10.242	11-03-2019	2019-11-03 06:01:59	14:01:59	female	2.0.10.147	244	Blue_S.bmp	830	0		0	0	641908	0		0	0	NULL	NULL	NULL	Medium	run1	1	List2	A_T.wav	AV_T	1	1	0	1	641758	150	1	566	642324
Exp2	17	Exp2-17-1	59.938	1.0.0.173	2	right	linguoying	1057283832	2.0.10.242	2.0.10.242	11-03-2019	2019-11-03 06:01:59	14:01:59	female	2.0.10.147	245	Red_C_2.bmp	1185	0		0	0	643894	0		0	0	NULL	NULL	NULL	Medium	run1	1	List2	Catch.wav	V_T	1	1	0	2	643744	150	1	637	644381
Exp2	17	Exp2-17-1	59.938	1.0.0.173	2	right	linguoying	1057283832	2.0.10.242	2.0.10.242	11-03-2019	2019-11-03 06:01:59	14:01:59	female	2.0.10.147	246	Blue_S_2.bmp	1403	0		0	0	646229	0		0	0	NULL	NULL	NULL	Medium	run1	1	List2	Catch.wav	V_T	1	1	0	1	646079	150	1	509	646588
Exp2	17	Exp2-17-1	59.938	1.0.0.173	2	right	linguoying	1057283832	2.0.10.242	2.0.10.242	11-03-2019	2019-11-03 06:01:59	14:01:59	female	2.0.10.147	247	Catch.bmp	1189	0		0	0	648782	0		0	0	NULL	NULL	NULL	Medium	run1	1	List2	A_T.wav	A_T	1	1	1	1	648632	150	1	1092	649724
Exp2	17	Exp2-17-1	59.938	1.0.0.173	2	right	linguoying	1057283832	2.0.10.242	2.0.10.242	11-03-2019	2019-11-03 06:01:59	14:01:59	female	2.0.10.147	248	Red_S.bmp	1579	0		0	0	651118	0		0	0	NULL	NULL	NULL	Medium	run1		List2	A_S.wav	AV_S	0		0	1	650968	150	1	533	651501
Exp2	17	Exp2-17-1	59.938	1.0.0.173	2	right	linguoying	1057283832	2.0.10.242	2.0.10.242	11-03-2019	2019-11-03 06:01:59	14:01:59	female	2.0.10.147	249	Catch.bmp	1397	0		0	0	653854	0		0	0	NULL	NULL	NULL	Medium	run1	1	List2	A_T.wav	A_T	1	1	0	1	653704	150	1	1380	655084
Exp2	17	Exp2-17-1	59.938	1.0.0.173	2	right	linguoying	1057283832	2.0.10.242	2.0.10.242	11-03-2019	2019-11-03 06:01:59	14:01:59	female	2.0.10.147	250	Catch.bmp	931	0		0	0	656407	0		0	0	NULL	NULL	NULL	Medium	run1	1	List2	A_T.wav	A_T	1	1	0	1	656257	150	1	723	656980
Exp2	17	Exp2-17-1	59.938	1.0.0.173	2	right	linguoying	1057283832	2.0.10.242	2.0.10.242	11-03-2019	2019-11-03 06:01:59	14:01:59	female	2.0.10.147	251	Catch.bmp	850	0		0	0	658492	0		0	0	NULL	NULL	NULL	Medium	run1		List2	A_S.wav	A_S	0		0	1	658342	150		0	0
Exp2	17	Exp2-17-1	59.938	1.0.0.173	2	right	linguoying	1057283832	2.0.10.242	2.0.10.242	11-03-2019	2019-11-03 06:01:59	14:01:59	female	2.0.10.147	252	Catch.bmp	1280	0		0	0	660561	0		0	0	NULL	NULL	NULL	Medium	run1		List2	A_S.wav	A_S	0		0	1	660411	150		0	0
Exp2	17	Exp2-17-1	59.938	1.0.0.173	2	right	linguoying	1057283832	2.0.10.242	2.0.10.242	11-03-2019	2019-11-03 06:01:59	14:01:59	female	2.0.10.147	253	Red_C_2.bmp	949	0		0	0	663047	0		0	0	NULL	NULL	NULL	Medium	run1	1	List2	Catch.wav	V_T	1	1	1	1	662897	150	1	547	663444
Exp2	17	Exp2-17-1	59.938	1.0.0.173	2	right	linguoying	1057283832	2.0.10.242	2.0.10.242	11-03-2019	2019-11-03 06:01:59	14:01:59	female	2.0.10.147	254	Blue_C_2.bmp	883	0		0	0	665149	0		0	0	NULL	NULL	NULL	Medium	run1		List2	Catch.wav	V_S	0		0	1	664999	150		0	0
Exp2	17	Exp2-17-1	59.938	1.0.0.173	2	right	linguoying	1057283832	2.0.10.242	2.0.10.242	11-03-2019	2019-11-03 06:01:59	14:01:59	female	2.0.10.147	255	Catch.bmp	851	0		0	1	667252	0		0	0	NULL	NULL	NULL	Medium	run1	1	List2	A_T.wav	A_T	1	1	1	1	667101	151	1	935	668036
Exp2	17	Exp2-17-1	59.938	1.0.0.173	2	right	linguoying	1057283832	2.0.10.242	2.0.10.242	11-03-2019	2019-11-03 06:01:59	14:01:59	female	2.0.10.147	256	Blue_S_2.bmp	1475	0		0	0	669254	0		0	0	NULL	NULL	NULL	Medium	run1	1	List2	Catch.wav	V_T	1	1	0	2	669104	150	1	620	669724
Exp2	17	Exp2-17-1	59.938	1.0.0.173	2	right	linguoying	1057283832	2.0.10.242	2.0.10.242	11-03-2019	2019-11-03 06:01:59	14:01:59	female	2.0.10.147	257	Red_C.bmp	1158	0		0	0	671890	0		0	0	NULL	NULL	NULL	Medium	run1	1	List2	Catch.wav	V_T	1	1	0	1	671740	150	1	688	672428
Exp2	17	Exp2-17-1	59.938	1.0.0.173	2	right	linguoying	1057283832	2.0.10.242	2.0.10.242	11-03-2019	2019-11-03 06:01:59	14:01:59	female	2.0.10.147	258	Catch.bmp	1118	0		0	0	674209	0		0	0	NULL	NULL	NULL	Medium	run1	1	List2	A_T.wav	A_T	0		1	1	674059	150		0	0
Exp2	17	Exp2-17-1	59.938	1.0.0.173	2	right	linguoying	1057283832	2.0.10.242	2.0.10.242	11-03-2019	2019-11-03 06:01:59	14:01:59	female	2.0.10.147	259	Catch.bmp	1158	0		0	1	676545	0		0	0	NULL	NULL	NULL	Medium	run1	1	List2	A_T.wav	A_T	0		1	1	676394	151		0	0
Exp2	17	Exp2-17-1	59.938	1.0.0.173	2	right	linguoying	1057283832	2.0.10.242	2.0.10.242	11-03-2019	2019-11-03 06:01:59	14:01:59	female	2.0.10.147	260	Red_C.bmp	1001	0		1	0	678930	0		0	0	NULL	NULL	NULL	Medium	run1	1	List2	A_T.wav	AV_T	1	1	1	1	678780	150	1	297	679077
