# Supplementary material for: Visual Perceptual Load Attenuates Age-Related Audiovisual Integration in an Audiovisual Discrimination Task
Source: Front Psychol. 2021 Sep 29;12:740221. doi: 10.3389/fpsyg.2021.740221 (PMC8511317; doi:10.3389/fpsyg.2021.740221)
Supplement: Supplementary file 1 [file Data_Sheet_1.ZIP › Export data/Group 2_Data_Older/Exp2_Medium load/Subject_18.xlsx]

## Sheet: Sheet1
ExperimentName	Subject	DataFile.Basename	Display.RefreshRate	ExperimentVersion	Group	Handedness	Name	RandomSeed	RuntimeVersion	RuntimeVersionExpected	SessionDate	SessionStartDateTimeUtc	SessionTime	Sex	StudioVersion	Block	Image	ITI	ITI.ACC	ITI.CRESP	ITI.DurationError	ITI.OnsetDelay	ITI.OnsetTime	ITI.OnsetToOnsetTime	ITI.RESP	ITI.RT	ITI.RTTime	List1	List1.Cycle	List1.Sample	PercetualLoad	Procedure	Response	Running	Sound	StimulusType	Target.ACC	Target.CRESP	Target.DurationError	Target.OnsetDelay	Target.OnsetTime	Target.OnsetToOnsetTime	Target.RESP	Target.RT	Target.RTTime
Exp2	18	Exp2-17-1	59.936	1.0.0.174	2	right	jinyan	-1450854681	2.0.10.242	2.0.10.242	11-04-2019	2019-11-04 06:32:36	14:32:36	female	2.0.10.147	1	Blue_C.bmp	868	0		0	0	31661	0		0	0	1	1	1	Medium	Prac		List1	Catch.wav	V_S	0		115	1	31511	150		0	0
Exp2	18	Exp2-17-1	59.936	1.0.0.174	2	right	jinyan	-1450854681	2.0.10.242	2.0.10.242	11-04-2019	2019-11-04 06:32:36	14:32:36	female	2.0.10.147	2	Blue_S_2.bmp	1431	0		0	0	33747	0		0	0	14	1	2	Medium	Prac	1	List1	A_T.wav	AV_T	1	1	1	1	33597	150	1	882	34479
Exp2	18	Exp2-17-1	59.936	1.0.0.174	2	right	jinyan	-1450854681	2.0.10.242	2.0.10.242	11-04-2019	2019-11-04 06:32:36	14:32:36	female	2.0.10.147	3	Red_S.bmp	987	0		0	0	36333	0		0	0	17	1	3	Medium	Prac		List1	A_S.wav	AV_S	0		0	1	36183	150	1	432	36615
Exp2	18	Exp2-17-1	59.936	1.0.0.174	2	right	jinyan	-1450854681	2.0.10.242	2.0.10.242	11-04-2019	2019-11-04 06:32:36	14:32:36	female	2.0.10.147	4	Red_C_2.bmp	1001	0		0	1	38469	0		0	0	16	1	4	Medium	Prac	1	List1	A_T.wav	AV_T	1	1	0	1	38318	151	1	514	38832
Exp2	18	Exp2-17-1	59.936	1.0.0.174	2	right	jinyan	-1450854681	2.0.10.242	2.0.10.242	11-04-2019	2019-11-04 06:32:36	14:32:36	female	2.0.10.147	5	Red_C_2.bmp	1473	0		0	0	40621	0		0	0	16	1	5	Medium	Prac	1	List1	A_T.wav	AV_T	1	1	0	1	40471	150	1	376	40847
Exp2	18	Exp2-17-1	59.936	1.0.0.174	2	right	jinyan	-1450854681	2.0.10.242	2.0.10.242	11-04-2019	2019-11-04 06:32:36	14:32:36	female	2.0.10.147	6	Blue_S.bmp	984	0		0	0	43257	0		0	0	3	1	6	Medium	Prac	1	List1	Catch.wav	V_T	1	1	1	1	43107	150	1	676	43783
Exp2	18	Exp2-17-1	59.936	1.0.0.174	2	right	jinyan	-1450854681	2.0.10.242	2.0.10.242	11-04-2019	2019-11-04 06:32:36	14:32:36	female	2.0.10.147	7	Red_C_2.bmp	1052	0		0	0	45392	0		0	0	6	1	7	Medium	Prac	1	List1	Catch.wav	V_T	1	1	0	1	45242	150	1	445	45687
Exp2	18	Exp2-17-1	59.936	1.0.0.174	2	right	jinyan	-1450854681	2.0.10.242	2.0.10.242	11-04-2019	2019-11-04 06:32:36	14:32:36	female	2.0.10.147	8	Red_C_2.bmp	1265	0		0	0	47595	0		0	0	6	1	8	Medium	Prac	1	List1	Catch.wav	V_T	1	1	0	1	47445	150	1	555	48000
Exp2	18	Exp2-17-1	59.936	1.0.0.174	2	right	jinyan	-1450854681	2.0.10.242	2.0.10.242	11-04-2019	2019-11-04 06:32:36	14:32:36	female	2.0.10.147	9	Catch.bmp	1199	0		0	0	50014	0		0	0	10	1	9	Medium	Prac	1	List1	A_T.wav	A_T	1	1	1	1	49864	150	1	1048	50912
Exp2	18	Exp2-17-1	59.936	1.0.0.174	2	right	jinyan	-1450854681	2.0.10.242	2.0.10.242	11-04-2019	2019-11-04 06:32:36	14:32:36	female	2.0.10.147	10	Red_C.bmp	1133	0		1	0	52366	0		0	0	15	1	10	Medium	Prac	1	List1	A_T.wav	AV_T	1	1	0	1	52216	150	1	455	52671
Exp2	18	Exp2-17-1	59.936	1.0.0.174	2	right	jinyan	-1450854681	2.0.10.242	2.0.10.242	11-04-2019	2019-11-04 06:32:36	14:32:36	female	2.0.10.147	11	Blue_C_2.bmp	1382	0		0	0	54652	0		0	0	12	1	11	Medium	Prac		List1	A_S.wav	AV_S	0		0	1	54502	150		0	0
Exp2	18	Exp2-17-1	59.936	1.0.0.174	2	right	jinyan	-1450854681	2.0.10.242	2.0.10.242	11-04-2019	2019-11-04 06:32:36	14:32:36	female	2.0.10.147	12	Blue_S.bmp	1141	0		0	0	57238	0		0	0	13	1	12	Medium	Prac	1	List1	A_T.wav	AV_T	1	1	0	1	57088	150	1	447	57535
Exp2	18	Exp2-17-1	59.936	1.0.0.174	2	right	jinyan	-1450854681	2.0.10.242	2.0.10.242	11-04-2019	2019-11-04 06:32:36	14:32:36	female	2.0.10.147	13	Blue_S.bmp	828	0		0	1	59541	0		0	0	13	1	13	Medium	Prac	1	List1	A_T.wav	AV_T	1	1	1	1	59390	151	1	393	59783
Exp2	18	Exp2-17-1	59.936	1.0.0.174	2	right	jinyan	-1450854681	2.0.10.242	2.0.10.242	11-04-2019	2019-11-04 06:32:36	14:32:36	female	2.0.10.147	14	Blue_S.bmp	1020	0		0	0	61526	0		0	0	3	1	14	Medium	Prac	1	List1	Catch.wav	V_T	1	1	0	1	61376	150	1	447	61823
Exp2	18	Exp2-17-1	59.936	1.0.0.174	2	right	jinyan	-1450854681	2.0.10.242	2.0.10.242	11-04-2019	2019-11-04 06:32:36	14:32:36	female	2.0.10.147	15	Blue_C_2.bmp	1490	0		0	0	63695	0		0	0	2	1	15	Medium	Prac		List1	Catch.wav	V_S	0		0	1	63545	150		0	0
Exp2	18	Exp2-17-1	59.936	1.0.0.174	2	right	jinyan	-1450854681	2.0.10.242	2.0.10.242	11-04-2019	2019-11-04 06:32:36	14:32:36	female	2.0.10.147	16	Catch.bmp	1211	0		0	0	66398	0		0	0	10	1	16	Medium	Prac	1	List1	A_T.wav	A_T	1	1	0	1	66248	150	1	831	67079
Exp2	18	Exp2-17-1	59.936	1.0.0.174	2	right	jinyan	-1450854681	2.0.10.242	2.0.10.242	11-04-2019	2019-11-04 06:32:36	14:32:36	female	2.0.10.147	17	Red_C.bmp	827	0		0	0	68767	0		0	0	5	1	17	Medium	Prac	1	List1	Catch.wav	V_T	1	1	0	1	68617	150	1	414	69031
Exp2	18	Exp2-17-1	59.936	1.0.0.174	2	right	jinyan	-1450854681	2.0.10.242	2.0.10.242	11-04-2019	2019-11-04 06:32:36	14:32:36	female	2.0.10.147	18	Catch.bmp	1030	0		0	0	70752	0		0	0	9	1	18	Medium	Prac		List1	A_S.wav	A_S	0		1	1	70602	150		0	0
Exp2	18	Exp2-17-1	59.936	1.0.0.174	2	right	jinyan	-1450854681	2.0.10.242	2.0.10.242	11-04-2019	2019-11-04 06:32:36	14:32:36	female	2.0.10.147	19	Catch.bmp	1265	0		0	0	72988	0		0	0	9	1	19	Medium	Prac		List1	A_S.wav	A_S	0		0	1	72838	150		0	0
Exp2	18	Exp2-17-1	59.936	1.0.0.174	2	right	jinyan	-1450854681	2.0.10.242	2.0.10.242	11-04-2019	2019-11-04 06:32:36	14:32:36	female	2.0.10.147	20	Catch.bmp	974	0		0	0	75474	0		0	0	10	1	20	Medium	Prac	1	List1	A_T.wav	A_T	1	1	0	1	75324	150	1	595	75919
Exp2	18	Exp2-17-1	59.936	1.0.0.174	2	right	jinyan	-1450854681	2.0.10.242	2.0.10.242	11-04-2019	2019-11-04 06:32:36	14:32:36	female	2.0.10.147	21	Catch.bmp	1257	0		0	0	83916	0		0	0	NULL	NULL	NULL	Medium	run1	1	List2	A_T.wav	A_T	1	1	0	1	83766	150	1	960	84726
Exp2	18	Exp2-17-1	59.936	1.0.0.174	2	right	jinyan	-1450854681	2.0.10.242	2.0.10.242	11-04-2019	2019-11-04 06:32:36	14:32:36	female	2.0.10.147	22	Red_S.bmp	975	0		1	0	86335	0		0	0	NULL	NULL	NULL	Medium	run1		List2	A_S.wav	AV_S	0		0	1	86185	150		0	0
Exp2	18	Exp2-17-1	59.936	1.0.0.174	2	right	jinyan	-1450854681	2.0.10.242	2.0.10.242	11-04-2019	2019-11-04 06:32:36	14:32:36	female	2.0.10.147	23	Red_C.bmp	1390	0		0	0	88538	0		0	0	NULL	NULL	NULL	Medium	run1	1	List2	A_T.wav	AV_T	1	1	0	1	88388	150	1	426	88814
Exp2	18	Exp2-17-1	59.936	1.0.0.174	2	right	jinyan	-1450854681	2.0.10.242	2.0.10.242	11-04-2019	2019-11-04 06:32:36	14:32:36	female	2.0.10.147	24	Blue_S.bmp	829	0		0	0	91090	0		0	0	NULL	NULL	NULL	Medium	run1	1	List2	Catch.wav	V_T	1	1	1	1	90940	150	1	514	91454
Exp2	18	Exp2-17-1	59.936	1.0.0.174	2	right	jinyan	-1450854681	2.0.10.242	2.0.10.242	11-04-2019	2019-11-04 06:32:36	14:32:36	female	2.0.10.147	25	Catch.bmp	1411	0		0	0	93076	0		0	0	NULL	NULL	NULL	Medium	run1	1	List2	A_T.wav	A_T	1	1	0	1	92926	150	1	824	93750
Exp2	18	Exp2-17-1	59.936	1.0.0.174	2	right	jinyan	-1450854681	2.0.10.242	2.0.10.242	11-04-2019	2019-11-04 06:32:36	14:32:36	female	2.0.10.147	26	Red_C_2.bmp	1498	0		0	0	95645	0		0	0	NULL	NULL	NULL	Medium	run1	1	List2	A_T.wav	AV_T	1	1	0	1	95495	150	1	503	95998
Exp2	18	Exp2-17-1	59.936	1.0.0.174	2	right	jinyan	-1450854681	2.0.10.242	2.0.10.242	11-04-2019	2019-11-04 06:32:36	14:32:36	female	2.0.10.147	27	Catch.bmp	1142	0		0	0	98298	0		0	0	NULL	NULL	NULL	Medium	run1	1	List2	A_T.wav	A_T	1	1	0	1	98148	150	1	787	98935
Exp2	18	Exp2-17-1	59.936	1.0.0.174	2	right	jinyan	-1450854681	2.0.10.242	2.0.10.242	11-04-2019	2019-11-04 06:32:36	14:32:36	female	2.0.10.147	28	Blue_C_2.bmp	961	0		0	0	100600	0		0	0	NULL	NULL	NULL	Medium	run1		List2	Catch.wav	V_S	0		1	1	100450	150		0	0
Exp2	18	Exp2-17-1	59.936	1.0.0.174	2	right	jinyan	-1450854681	2.0.10.242	2.0.10.242	11-04-2019	2019-11-04 06:32:36	14:32:36	female	2.0.10.147	29	Catch.bmp	1046	0		0	0	102769	0		0	0	NULL	NULL	NULL	Medium	run1	1	List2	A_T.wav	A_T	1	1	1	1	102619	150	1	707	103326
Exp2	18	Exp2-17-1	59.936	1.0.0.174	2	right	jinyan	-1450854681	2.0.10.242	2.0.10.242	11-04-2019	2019-11-04 06:32:36	14:32:36	female	2.0.10.147	30	Blue_S.bmp	1557	0		0	0	104972	0		0	0	NULL	NULL	NULL	Medium	run1	1	List2	Catch.wav	V_T	1	1	0	2	104822	150	1	849	105671
Exp2	18	Exp2-17-1	59.936	1.0.0.174	2	right	jinyan	-1450854681	2.0.10.242	2.0.10.242	11-04-2019	2019-11-04 06:32:36	14:32:36	female	2.0.10.147	31	Blue_S_2.bmp	1165	0		0	0	107691	0		0	0	NULL	NULL	NULL	Medium	run1	1	List2	Catch.wav	V_T	1	1	0	1	107541	150	1	745	108286
Exp2	18	Exp2-17-1	59.936	1.0.0.174	2	right	jinyan	-1450854681	2.0.10.242	2.0.10.242	11-04-2019	2019-11-04 06:32:36	14:32:36	female	2.0.10.147	32	Red_C_2.bmp	1259	0		0	0	110010	0		0	0	NULL	NULL	NULL	Medium	run1	1	List2	Catch.wav	V_T	1	1	0	1	109860	150	1	563	110423
Exp2	18	Exp2-17-1	59.936	1.0.0.174	2	right	jinyan	-1450854681	2.0.10.242	2.0.10.242	11-04-2019	2019-11-04 06:32:36	14:32:36	female	2.0.10.147	33	Red_C.bmp	1409	0		0	1	112430	0		0	0	NULL	NULL	NULL	Medium	run1	1	List2	A_T.wav	AV_T	1	1	1	1	112279	151	1	375	112654
Exp2	18	Exp2-17-1	59.936	1.0.0.174	2	right	jinyan	-1450854681	2.0.10.242	2.0.10.242	11-04-2019	2019-11-04 06:32:36	14:32:36	female	2.0.10.147	34	Blue_S.bmp	1089	0		0	0	114999	0		0	0	NULL	NULL	NULL	Medium	run1	1	List2	A_T.wav	AV_T	1	1	0	1	114849	150	1	389	115238
Exp2	18	Exp2-17-1	59.936	1.0.0.174	2	right	jinyan	-1450854681	2.0.10.242	2.0.10.242	11-04-2019	2019-11-04 06:32:36	14:32:36	female	2.0.10.147	35	Blue_S_2.bmp	893	0		0	1	117235	0		0	0	NULL	NULL	NULL	Medium	run1	1	List2	Catch.wav	V_T	1	1	1	1	117084	151	1	410	117494
Exp2	18	Exp2-17-1	59.936	1.0.0.174	2	right	jinyan	-1450854681	2.0.10.242	2.0.10.242	11-04-2019	2019-11-04 06:32:36	14:32:36	female	2.0.10.147	36	Catch.bmp	1582	0		0	0	119287	0		0	0	NULL	NULL	NULL	Medium	run1		List2	A_S.wav	A_S	0		1	1	119137	150		0	0
Exp2	18	Exp2-17-1	59.936	1.0.0.174	2	right	jinyan	-1450854681	2.0.10.242	2.0.10.242	11-04-2019	2019-11-04 06:32:36	14:32:36	female	2.0.10.147	37	Red_C_2.bmp	1357	0		0	0	122073	0		0	0	NULL	NULL	NULL	Medium	run1	1	List2	Catch.wav	V_T	1	1	1	1	121923	150	1	708	122631
Exp2	18	Exp2-17-1	59.936	1.0.0.174	2	right	jinyan	-1450854681	2.0.10.242	2.0.10.242	11-04-2019	2019-11-04 06:32:36	14:32:36	female	2.0.10.147	38	Catch.bmp	906	0		0	0	124592	0		0	0	NULL	NULL	NULL	Medium	run1		List2	A_S.wav	A_S	0		1	1	124442	150		0	0
Exp2	18	Exp2-17-1	59.936	1.0.0.174	2	right	jinyan	-1450854681	2.0.10.242	2.0.10.242	11-04-2019	2019-11-04 06:32:36	14:32:36	female	2.0.10.147	39	Blue_S_2.bmp	1566	0		0	0	126728	0		0	0	NULL	NULL	NULL	Medium	run1	1	List2	A_T.wav	AV_T	1	1	0	1	126578	150	1	492	127070
Exp2	18	Exp2-17-1	59.936	1.0.0.174	2	right	jinyan	-1450854681	2.0.10.242	2.0.10.242	11-04-2019	2019-11-04 06:32:36	14:32:36	female	2.0.10.147	40	Red_C_2.bmp	1218	0		0	0	129447	0		0	0	NULL	NULL	NULL	Medium	run1	1	List2	Catch.wav	V_T	1	1	2	1	129297	150	1	413	129710
Exp2	18	Exp2-17-1	59.936	1.0.0.174	2	right	jinyan	-1450854681	2.0.10.242	2.0.10.242	11-04-2019	2019-11-04 06:32:36	14:32:36	female	2.0.10.147	41	Catch.bmp	805	0		0	1	131817	0		0	0	NULL	NULL	NULL	Medium	run1		List2	A_S.wav	A_S	0		1	1	131666	151		0	0
Exp2	18	Exp2-17-1	59.936	1.0.0.174	2	right	jinyan	-1450854681	2.0.10.242	2.0.10.242	11-04-2019	2019-11-04 06:32:36	14:32:36	female	2.0.10.147	42	Catch.bmp	1225	0		0	0	133835	0		0	0	NULL	NULL	NULL	Medium	run1		List2	A_S.wav	A_S	0		0	1	133685	150		0	0
Exp2	18	Exp2-17-1	59.936	1.0.0.174	2	right	jinyan	-1450854681	2.0.10.242	2.0.10.242	11-04-2019	2019-11-04 06:32:36	14:32:36	female	2.0.10.147	43	Catch.bmp	1198	0		0	0	136288	0		0	0	NULL	NULL	NULL	Medium	run1		List2	A_S.wav	A_S	0		0	1	136138	150		0	0
Exp2	18	Exp2-17-1	59.936	1.0.0.174	2	right	jinyan	-1450854681	2.0.10.242	2.0.10.242	11-04-2019	2019-11-04 06:32:36	14:32:36	female	2.0.10.147	44	Blue_S_2.bmp	1132	0		1	0	138690	0		0	0	NULL	NULL	NULL	Medium	run1	1	List2	A_T.wav	AV_T	1	1	0	1	138540	150	1	698	139238
Exp2	18	Exp2-17-1	59.936	1.0.0.174	2	right	jinyan	-1450854681	2.0.10.242	2.0.10.242	11-04-2019	2019-11-04 06:32:36	14:32:36	female	2.0.10.147	45	Catch.bmp	1295	0		0	0	140976	0		0	0	NULL	NULL	NULL	Medium	run1		List2	A_S.wav	A_S	0		0	1	140826	150		0	0
Exp2	18	Exp2-17-1	59.936	1.0.0.174	2	right	jinyan	-1450854681	2.0.10.242	2.0.10.242	11-04-2019	2019-11-04 06:32:36	14:32:36	female	2.0.10.147	46	Catch.bmp	831	0		1	0	143495	0		0	0	NULL	NULL	NULL	Medium	run1	1	List2	A_T.wav	A_T	1	1	1	1	143345	150	1	452	143797
Exp2	18	Exp2-17-1	59.936	1.0.0.174	2	right	jinyan	-1450854681	2.0.10.242	2.0.10.242	11-04-2019	2019-11-04 06:32:36	14:32:36	female	2.0.10.147	47	Red_S_2.bmp	1594	0		0	0	145481	0		0	0	NULL	NULL	NULL	Medium	run1		List2	Catch.wav	V_S	0		1	1	145331	150	1	538	145869
Exp2	18	Exp2-17-1	59.936	1.0.0.174	2	right	jinyan	-1450854681	2.0.10.242	2.0.10.242	11-04-2019	2019-11-04 06:32:36	14:32:36	female	2.0.10.147	48	Catch.bmp	924	0		0	0	148234	0		0	0	NULL	NULL	NULL	Medium	run1		List2	A_S.wav	A_S	0		1	1	148084	150		0	0
Exp2	18	Exp2-17-1	59.936	1.0.0.174	2	right	jinyan	-1450854681	2.0.10.242	2.0.10.242	11-04-2019	2019-11-04 06:32:36	14:32:36	female	2.0.10.147	49	Blue_S_2.bmp	1522	0		0	0	150369	0		0	0	NULL	NULL	NULL	Medium	run1	1	List2	Catch.wav	V_T	1	1	1	1	150219	150	1	596	150815
Exp2	18	Exp2-17-1	59.936	1.0.0.174	2	right	jinyan	-1450854681	2.0.10.242	2.0.10.242	11-04-2019	2019-11-04 06:32:36	14:32:36	female	2.0.10.147	50	Blue_C.bmp	1020	0		0	0	153039	0		0	0	NULL	NULL	NULL	Medium	Run1		List2	Catch.wav	V_S	0		0	1	152889	150		0	0
Exp2	18	Exp2-17-1	59.936	1.0.0.174	2	right	jinyan	-1450854681	2.0.10.242	2.0.10.242	11-04-2019	2019-11-04 06:32:36	14:32:36	female	2.0.10.147	51	Catch.bmp	870	0		0	1	155275	0		0	0	NULL	NULL	NULL	Medium	run1	1	List2	A_T.wav	A_T	1	1	1	1	155124	151	1	761	155885
Exp2	18	Exp2-17-1	59.936	1.0.0.174	2	right	jinyan	-1450854681	2.0.10.242	2.0.10.242	11-04-2019	2019-11-04 06:32:36	14:32:36	female	2.0.10.147	52	Red_C.bmp	1377	0		0	0	157293	0		0	0	NULL	NULL	NULL	Medium	run1	1	List2	A_T.wav	AV_T	1	1	0	1	157143	150	1	494	157637
Exp2	18	Exp2-17-1	59.936	1.0.0.174	2	right	jinyan	-1450854681	2.0.10.242	2.0.10.242	11-04-2019	2019-11-04 06:32:36	14:32:36	female	2.0.10.147	53	Blue_S_2.bmp	930	0		0	0	159829	0		0	0	NULL	NULL	NULL	Medium	run1	1	List2	A_T.wav	AV_T	1	1	0	1	159679	150	1	582	160261
Exp2	18	Exp2-17-1	59.936	1.0.0.174	2	right	jinyan	-1450854681	2.0.10.242	2.0.10.242	11-04-2019	2019-11-04 06:32:36	14:32:36	female	2.0.10.147	54	Catch.bmp	1366	0		0	0	161915	0		0	0	NULL	NULL	NULL	Medium	run1	1	List2	A_T.wav	A_T	1	1	0	1	161765	150	1	1064	162829
Exp2	18	Exp2-17-1	59.936	1.0.0.174	2	right	jinyan	-1450854681	2.0.10.242	2.0.10.242	11-04-2019	2019-11-04 06:32:36	14:32:36	female	2.0.10.147	55	Catch.bmp	838	0		0	0	164434	0		0	0	NULL	NULL	NULL	Medium	run1	1	List2	A_T.wav	A_T	1	1	0	1	164284	150	1	666	164950
Exp2	18	Exp2-17-1	59.936	1.0.0.174	2	right	jinyan	-1450854681	2.0.10.242	2.0.10.242	11-04-2019	2019-11-04 06:32:36	14:32:36	female	2.0.10.147	56	Red_S.bmp	1000	0		0	1	166420	0		0	0	NULL	NULL	NULL	Medium	run1		List2	A_S.wav	AV_S	0		1	1	166269	151		0	0
Exp2	18	Exp2-17-1	59.936	1.0.0.174	2	right	jinyan	-1450854681	2.0.10.242	2.0.10.242	11-04-2019	2019-11-04 06:32:36	14:32:36	female	2.0.10.147	57	Red_S_2.bmp	1404	0		0	1	168639	0		0	0	NULL	NULL	NULL	Medium	run1		List2	Catch.wav	V_S	0		1	1	168488	151		0	0
Exp2	18	Exp2-17-1	59.936	1.0.0.174	2	right	jinyan	-1450854681	2.0.10.242	2.0.10.242	11-04-2019	2019-11-04 06:32:36	14:32:36	female	2.0.10.147	58	Blue_S.bmp	1083	0		0	0	171258	0		0	0	NULL	NULL	NULL	Medium	run1	1	List2	Catch.wav	V_T	1	1	0	1	171108	150	1	513	171621
Exp2	18	Exp2-17-1	59.936	1.0.0.174	2	right	jinyan	-1450854681	2.0.10.242	2.0.10.242	11-04-2019	2019-11-04 06:32:36	14:32:36	female	2.0.10.147	59	Blue_C.bmp	1551	0		0	0	173494	0		0	0	NULL	NULL	NULL	Medium	Run1		List2	Catch.wav	V_S	0		0	2	173344	150		0	0
Exp2	18	Exp2-17-1	59.936	1.0.0.174	2	right	jinyan	-1450854681	2.0.10.242	2.0.10.242	11-04-2019	2019-11-04 06:32:36	14:32:36	female	2.0.10.147	60	Catch.bmp	1097	0		0	0	176263	0		0	0	NULL	NULL	NULL	Medium	run1	1	List2	A_T.wav	A_T	1	1	1	1	176113	150	1	644	176757
Exp2	18	Exp2-17-1	59.936	1.0.0.174	2	right	jinyan	-1450854681	2.0.10.242	2.0.10.242	11-04-2019	2019-11-04 06:32:36	14:32:36	female	2.0.10.147	61	Red_C.bmp	1379	0		0	1	178516	0		0	0	NULL	NULL	NULL	Medium	run1	1	List2	A_T.wav	AV_T	1	1	1	1	178365	151	1	401	178766
Exp2	18	Exp2-17-1	59.936	1.0.0.174	2	right	jinyan	-1450854681	2.0.10.242	2.0.10.242	11-04-2019	2019-11-04 06:32:36	14:32:36	female	2.0.10.147	62	Red_S_2.bmp	1025	0		0	1	181052	0		0	0	NULL	NULL	NULL	Medium	run1		List2	Catch.wav	V_S	0		1	1	180901	151	1	392	181293
Exp2	18	Exp2-17-1	59.936	1.0.0.174	2	right	jinyan	-1450854681	2.0.10.242	2.0.10.242	11-04-2019	2019-11-04 06:32:36	14:32:36	female	2.0.10.147	63	Blue_C_2.bmp	1192	0		0	0	183237	0		0	0	NULL	NULL	NULL	Medium	run1		List2	A_S.wav	AV_S	0		1	1	183087	150		0	0
Exp2	18	Exp2-17-1	59.936	1.0.0.174	2	right	jinyan	-1450854681	2.0.10.242	2.0.10.242	11-04-2019	2019-11-04 06:32:36	14:32:36	female	2.0.10.147	64	Blue_S.bmp	1524	0		0	0	185640	0		0	0	NULL	NULL	NULL	Medium	run1	1	List2	A_T.wav	AV_T	1	1	0	1	185490	150	1	692	186182
Exp2	18	Exp2-17-1	59.936	1.0.0.174	2	right	jinyan	-1450854681	2.0.10.242	2.0.10.242	11-04-2019	2019-11-04 06:32:36	14:32:36	female	2.0.10.147	65	Catch.bmp	1024	0		0	0	188326	0		0	0	NULL	NULL	NULL	Medium	run1		List2	A_S.wav	A_S	0		0	1	188176	150		0	0
Exp2	18	Exp2-17-1	59.936	1.0.0.174	2	right	jinyan	-1450854681	2.0.10.242	2.0.10.242	11-04-2019	2019-11-04 06:32:36	14:32:36	female	2.0.10.147	66	Blue_S.bmp	873	0		0	1	190562	0		0	0	NULL	NULL	NULL	Medium	run1	1	List2	A_T.wav	AV_T	1	1	1	1	190411	151	1	994	191405
Exp2	18	Exp2-17-1	59.936	1.0.0.174	2	right	jinyan	-1450854681	2.0.10.242	2.0.10.242	11-04-2019	2019-11-04 06:32:36	14:32:36	female	2.0.10.147	67	Red_C_2.bmp	808	0		1	0	192630	0		0	0	NULL	NULL	NULL	Medium	run1	1	List2	Catch.wav	V_T	1	1	1	1	192480	150	1	678	193158
Exp2	18	Exp2-17-1	59.936	1.0.0.174	2	right	jinyan	-1450854681	2.0.10.242	2.0.10.242	11-04-2019	2019-11-04 06:32:36	14:32:36	female	2.0.10.147	68	Red_C.bmp	1424	0		0	0	194599	0		0	0	NULL	NULL	NULL	Medium	run1	1	List2	Catch.wav	V_T	1	1	0	1	194449	150	1	460	194909
Exp2	18	Exp2-17-1	59.936	1.0.0.174	2	right	jinyan	-1450854681	2.0.10.242	2.0.10.242	11-04-2019	2019-11-04 06:32:36	14:32:36	female	2.0.10.147	69	Catch.bmp	953	0		0	0	197185	0		0	0	NULL	NULL	NULL	Medium	run1	1	List2	A_T.wav	A_T	1	1	1	1	197035	150	1	683	197718
Exp2	18	Exp2-17-1	59.936	1.0.0.174	2	right	jinyan	-1450854681	2.0.10.242	2.0.10.242	11-04-2019	2019-11-04 06:32:36	14:32:36	female	2.0.10.147	70	Catch.bmp	994	0		0	0	199287	0		0	0	NULL	NULL	NULL	Medium	run1		List2	A_S.wav	A_S	0		0	1	199137	150		0	0
Exp2	18	Exp2-17-1	59.936	1.0.0.174	2	right	jinyan	-1450854681	2.0.10.242	2.0.10.242	11-04-2019	2019-11-04 06:32:36	14:32:36	female	2.0.10.147	71	Red_C_2.bmp	1199	0		0	0	201490	0		0	0	NULL	NULL	NULL	Medium	run1	1	List2	A_T.wav	AV_T	1	1	0	1	201340	150	1	481	201821
Exp2	18	Exp2-17-1	59.936	1.0.0.174	2	right	jinyan	-1450854681	2.0.10.242	2.0.10.242	11-04-2019	2019-11-04 06:32:36	14:32:36	female	2.0.10.147	72	Blue_S.bmp	1222	0		0	0	203842	0		0	0	NULL	NULL	NULL	Medium	run1	1	List2	A_T.wav	AV_T	1	1	0	1	203692	150	1	746	204438
Exp2	18	Exp2-17-1	59.936	1.0.0.174	2	right	jinyan	-1450854681	2.0.10.242	2.0.10.242	11-04-2019	2019-11-04 06:32:36	14:32:36	female	2.0.10.147	73	Blue_C_2.bmp	945	0		0	0	206211	0		0	0	NULL	NULL	NULL	Medium	run1		List2	A_S.wav	AV_S	0		0	1	206061	150		0	0
Exp2	18	Exp2-17-1	59.936	1.0.0.174	2	right	jinyan	-1450854681	2.0.10.242	2.0.10.242	11-04-2019	2019-11-04 06:32:36	14:32:36	female	2.0.10.147	74	Red_C_2.bmp	1484	0		0	0	208380	0		0	0	NULL	NULL	NULL	Medium	run1	1	List2	A_T.wav	AV_T	1	1	0	1	208230	150	1	519	208749
Exp2	18	Exp2-17-1	59.936	1.0.0.174	2	right	jinyan	-1450854681	2.0.10.242	2.0.10.242	11-04-2019	2019-11-04 06:32:36	14:32:36	female	2.0.10.147	75	Blue_S_2.bmp	1364	0		0	0	211016	0		0	0	NULL	NULL	NULL	Medium	run1	1	List2	Catch.wav	V_T	1	1	1	1	210866	150	1	794	211660
Exp2	18	Exp2-17-1	59.936	1.0.0.174	2	right	jinyan	-1450854681	2.0.10.242	2.0.10.242	11-04-2019	2019-11-04 06:32:36	14:32:36	female	2.0.10.147	76	Blue_S_2.bmp	1400	0		0	0	213536	0		0	0	NULL	NULL	NULL	Medium	run1	1	List2	Catch.wav	V_T	1	1	0	1	213386	150	1	778	214164
Exp2	18	Exp2-17-1	59.936	1.0.0.174	2	right	jinyan	-1450854681	2.0.10.242	2.0.10.242	11-04-2019	2019-11-04 06:32:36	14:32:36	female	2.0.10.147	77	Catch.bmp	1194	0		0	0	216088	0		0	0	NULL	NULL	NULL	Medium	run1	1	List2	A_T.wav	A_T	1	1	1	1	215938	150	1	946	216884
Exp2	18	Exp2-17-1	59.936	1.0.0.174	2	right	jinyan	-1450854681	2.0.10.242	2.0.10.242	11-04-2019	2019-11-04 06:32:36	14:32:36	female	2.0.10.147	78	Red_C_2.bmp	1058	0		0	0	218441	0		0	0	NULL	NULL	NULL	Medium	run1	1	List2	Catch.wav	V_T	1	1	1	1	218291	150	1	466	218757
Exp2	18	Exp2-17-1	59.936	1.0.0.174	2	right	jinyan	-1450854681	2.0.10.242	2.0.10.242	11-04-2019	2019-11-04 06:32:36	14:32:36	female	2.0.10.147	79	Catch.bmp	1251	0		0	0	220660	0		0	0	NULL	NULL	NULL	Medium	run1	1	List2	A_T.wav	A_T	1	1	1	1	220510	150	1	830	221340
Exp2	18	Exp2-17-1	59.936	1.0.0.174	2	right	jinyan	-1450854681	2.0.10.242	2.0.10.242	11-04-2019	2019-11-04 06:32:36	14:32:36	female	2.0.10.147	80	Catch.bmp	1010	0		0	0	223062	0		0	0	NULL	NULL	NULL	Medium	run1	1	List2	A_T.wav	A_T	1	1	0	1	222912	150	1	565	223477
Exp2	18	Exp2-17-1	59.936	1.0.0.174	2	right	jinyan	-1450854681	2.0.10.242	2.0.10.242	11-04-2019	2019-11-04 06:32:36	14:32:36	female	2.0.10.147	81	Blue_C_2.bmp	1255	0		0	0	225231	0		0	0	NULL	NULL	NULL	Medium	run1		List2	A_S.wav	AV_S	0		0	1	225081	150		0	0
Exp2	18	Exp2-17-1	59.936	1.0.0.174	2	right	jinyan	-1450854681	2.0.10.242	2.0.10.242	11-04-2019	2019-11-04 06:32:36	14:32:36	female	2.0.10.147	82	Red_C.bmp	1232	0		0	1	227701	0		0	0	NULL	NULL	NULL	Medium	run1	1	List2	A_T.wav	AV_T	1	1	1	1	227550	151	1	614	228164
Exp2	18	Exp2-17-1	59.936	1.0.0.174	2	right	jinyan	-1450854681	2.0.10.242	2.0.10.242	11-04-2019	2019-11-04 06:32:36	14:32:36	female	2.0.10.147	83	Blue_S.bmp	1204	0		0	0	230086	0		0	0	NULL	NULL	NULL	Medium	run1	1	List2	Catch.wav	V_T	1	1	1	1	229936	150	1	740	230676
Exp2	18	Exp2-17-1	59.936	1.0.0.174	2	right	jinyan	-1450854681	2.0.10.242	2.0.10.242	11-04-2019	2019-11-04 06:32:36	14:32:36	female	2.0.10.147	84	Red_S.bmp	990	0		0	0	232439	0		0	0	NULL	NULL	NULL	Medium	run1		List2	Catch.wav	V_S	0		0	1	232289	150		0	0
Exp2	18	Exp2-17-1	59.936	1.0.0.174	2	right	jinyan	-1450854681	2.0.10.242	2.0.10.242	11-04-2019	2019-11-04 06:32:36	14:32:36	female	2.0.10.147	85	Blue_C_2.bmp	910	0		0	0	234641	0		0	0	NULL	NULL	NULL	Medium	run1		List2	A_S.wav	AV_S	0		1	1	234491	150		0	0
Exp2	18	Exp2-17-1	59.936	1.0.0.174	2	right	jinyan	-1450854681	2.0.10.242	2.0.10.242	11-04-2019	2019-11-04 06:32:36	14:32:36	female	2.0.10.147	86	Blue_S.bmp	1475	0		0	0	236760	0		0	0	NULL	NULL	NULL	Medium	run1	1	List2	A_T.wav	AV_T	1	1	0	1	236610	150	1	610	237220
Exp2	18	Exp2-17-1	59.936	1.0.0.174	2	right	jinyan	-1450854681	2.0.10.242	2.0.10.242	11-04-2019	2019-11-04 06:32:36	14:32:36	female	2.0.10.147	87	Red_S.bmp	1460	0		0	0	239396	0		0	0	NULL	NULL	NULL	Medium	run1		List2	A_S.wav	AV_S	0		0	1	239246	150	1	407	239653
Exp2	18	Exp2-17-1	59.936	1.0.0.174	2	right	jinyan	-1450854681	2.0.10.242	2.0.10.242	11-04-2019	2019-11-04 06:32:36	14:32:36	female	2.0.10.147	88	Catch.bmp	1539	0		0	1	242016	0		0	0	NULL	NULL	NULL	Medium	run1	1	List2	A_T.wav	A_T	1	1	1	1	241865	151	1	995	242860
Exp2	18	Exp2-17-1	59.936	1.0.0.174	2	right	jinyan	-1450854681	2.0.10.242	2.0.10.242	11-04-2019	2019-11-04 06:32:36	14:32:36	female	2.0.10.147	89	Blue_S.bmp	1542	0		0	0	244702	0		0	0	NULL	NULL	NULL	Medium	run1	1	List2	Catch.wav	V_T	1	1	0	1	244552	150	1	868	245420
Exp2	18	Exp2-17-1	59.936	1.0.0.174	2	right	jinyan	-1450854681	2.0.10.242	2.0.10.242	11-04-2019	2019-11-04 06:32:36	14:32:36	female	2.0.10.147	90	Red_S.bmp	808	0		0	1	247405	0		0	0	NULL	NULL	NULL	Medium	run1		List2	A_S.wav	AV_S	0		1	1	247254	151		0	0
Exp2	18	Exp2-17-1	59.936	1.0.0.174	2	right	jinyan	-1450854681	2.0.10.242	2.0.10.242	11-04-2019	2019-11-04 06:32:36	14:32:36	female	2.0.10.147	91	Catch.bmp	1174	0		1	0	249423	0		0	0	NULL	NULL	NULL	Medium	run1	1	List2	A_T.wav	A_T	0		0	1	249273	150		0	0
Exp2	18	Exp2-17-1	59.936	1.0.0.174	2	right	jinyan	-1450854681	2.0.10.242	2.0.10.242	11-04-2019	2019-11-04 06:32:36	14:32:36	female	2.0.10.147	92	Blue_C.bmp	1415	0		0	0	251809	0		0	0	NULL	NULL	NULL	Medium	run1		List2	A_S.wav	AV_S	0		0	1	251659	150		0	0
Exp2	18	Exp2-17-1	59.936	1.0.0.174	2	right	jinyan	-1450854681	2.0.10.242	2.0.10.242	11-04-2019	2019-11-04 06:32:36	14:32:36	female	2.0.10.147	93	Catch.bmp	1048	0		0	0	254445	0		0	0	NULL	NULL	NULL	Medium	run1	1	List2	A_T.wav	A_T	1	1	0	1	254295	150	1	982	255277
Exp2	18	Exp2-17-1	59.936	1.0.0.174	2	right	jinyan	-1450854681	2.0.10.242	2.0.10.242	11-04-2019	2019-11-04 06:32:36	14:32:36	female	2.0.10.147	94	Catch.bmp	1319	0		0	1	256648	0		0	0	NULL	NULL	NULL	Medium	run1	1	List2	A_T.wav	A_T	1	1	1	1	256497	151	1	595	257092
Exp2	18	Exp2-17-1	59.936	1.0.0.174	2	right	jinyan	-1450854681	2.0.10.242	2.0.10.242	11-04-2019	2019-11-04 06:32:36	14:32:36	female	2.0.10.147	95	Blue_C.bmp	1177	0		0	0	259117	0		0	0	NULL	NULL	NULL	Medium	Run1		List2	Catch.wav	V_S	0		0	1	258967	150		0	0
Exp2	18	Exp2-17-1	59.936	1.0.0.174	2	right	jinyan	-1450854681	2.0.10.242	2.0.10.242	11-04-2019	2019-11-04 06:32:36	14:32:36	female	2.0.10.147	96	Red_C_2.bmp	1089	0		0	0	261503	0		0	0	NULL	NULL	NULL	Medium	run1	1	List2	A_T.wav	AV_T	1	1	1	1	261353	150	1	483	261836
Exp2	18	Exp2-17-1	59.936	1.0.0.174	2	right	jinyan	-1450854681	2.0.10.242	2.0.10.242	11-04-2019	2019-11-04 06:32:36	14:32:36	female	2.0.10.147	97	Catch.bmp	857	0		0	0	263755	0		0	0	NULL	NULL	NULL	Medium	run1		List2	A_S.wav	A_S	0		0	1	263605	150		0	0
Exp2	18	Exp2-17-1	59.936	1.0.0.174	2	right	jinyan	-1450854681	2.0.10.242	2.0.10.242	11-04-2019	2019-11-04 06:32:36	14:32:36	female	2.0.10.147	98	Red_S_2.bmp	1029	0		0	0	265824	0		0	0	NULL	NULL	NULL	Medium	run1		List2	A_S.wav	AV_S	0		0	1	265674	150		0	0
Exp2	18	Exp2-17-1	59.936	1.0.0.174	2	right	jinyan	-1450854681	2.0.10.242	2.0.10.242	11-04-2019	2019-11-04 06:32:36	14:32:36	female	2.0.10.147	99	Red_C_2.bmp	809	0		0	0	268076	0		0	0	NULL	NULL	NULL	Medium	run1	1	List2	A_T.wav	AV_T	1	1	0	1	267926	150	1	502	268428
Exp2	18	Exp2-17-1	59.936	1.0.0.174	2	right	jinyan	-1450854681	2.0.10.242	2.0.10.242	11-04-2019	2019-11-04 06:32:36	14:32:36	female	2.0.10.147	100	Red_C.bmp	1211	0		0	0	270045	0		0	0	NULL	NULL	NULL	Medium	run1	1	List2	A_T.wav	AV_T	1	1	0	1	269895	150	1	429	270324
Exp2	18	Exp2-17-1	59.936	1.0.0.174	2	right	jinyan	-1450854681	2.0.10.242	2.0.10.242	11-04-2019	2019-11-04 06:32:36	14:32:36	female	2.0.10.147	101	Blue_S.bmp	1075	0		0	0	272414	0		0	0	NULL	NULL	NULL	Medium	run1	1	List2	A_T.wav	AV_T	1	1	0	1	272264	150	1	348	272612
Exp2	18	Exp2-17-1	59.936	1.0.0.174	2	right	jinyan	-1450854681	2.0.10.242	2.0.10.242	11-04-2019	2019-11-04 06:32:36	14:32:36	female	2.0.10.147	102	Blue_S_2.bmp	927	0		0	0	274650	0		0	0	NULL	NULL	NULL	Medium	run1	1	List2	A_T.wav	AV_T	1	1	0	1	274500	150	1	360	274860
Exp2	18	Exp2-17-1	59.936	1.0.0.174	2	right	jinyan	-1450854681	2.0.10.242	2.0.10.242	11-04-2019	2019-11-04 06:32:36	14:32:36	female	2.0.10.147	103	Blue_S_2.bmp	1218	0		0	0	276735	0		0	0	NULL	NULL	NULL	Medium	run1	1	List2	A_T.wav	AV_T	1	1	0	1	276585	150	1	596	277181
Exp2	18	Exp2-17-1	59.936	1.0.0.174	2	right	jinyan	-1450854681	2.0.10.242	2.0.10.242	11-04-2019	2019-11-04 06:32:36	14:32:36	female	2.0.10.147	104	Red_C_2.bmp	1480	0		0	1	279105	0		0	0	NULL	NULL	NULL	Medium	run1	1	List2	A_T.wav	AV_T	1	1	1	1	278954	151	1	593	279547
Exp2	18	Exp2-17-1	59.936	1.0.0.174	2	right	jinyan	-1450854681	2.0.10.242	2.0.10.242	11-04-2019	2019-11-04 06:32:36	14:32:36	female	2.0.10.147	105	Catch.bmp	988	0		0	0	281741	0		0	0	NULL	NULL	NULL	Medium	run1	1	List2	A_T.wav	A_T	1	1	0	2	281591	150	1	660	282251
Exp2	18	Exp2-17-1	59.936	1.0.0.174	2	right	jinyan	-1450854681	2.0.10.242	2.0.10.242	11-04-2019	2019-11-04 06:32:36	14:32:36	female	2.0.10.147	106	Catch.bmp	1570	0		0	0	283876	0		0	0	NULL	NULL	NULL	Medium	run1		List2	A_S.wav	A_S	0		0	1	283726	150		0	0
Exp2	18	Exp2-17-1	59.936	1.0.0.174	2	right	jinyan	-1450854681	2.0.10.242	2.0.10.242	11-04-2019	2019-11-04 06:32:36	14:32:36	female	2.0.10.147	107	Catch.bmp	927	0		0	1	286663	0		0	0	NULL	NULL	NULL	Medium	run1	1	List2	A_T.wav	A_T	1	1	1	1	286512	151	1	643	287155
Exp2	18	Exp2-17-1	59.936	1.0.0.174	2	right	jinyan	-1450854681	2.0.10.242	2.0.10.242	11-04-2019	2019-11-04 06:32:36	14:32:36	female	2.0.10.147	108	Red_C_2.bmp	1305	0		0	0	288748	0		0	0	NULL	NULL	NULL	Medium	run1	1	List2	Catch.wav	V_T	0		0	1	288598	150		0	0
Exp2	18	Exp2-17-1	59.936	1.0.0.174	2	right	jinyan	-1450854681	2.0.10.242	2.0.10.242	11-04-2019	2019-11-04 06:32:36	14:32:36	female	2.0.10.147	109	Red_C_2.bmp	1327	0		0	0	291267	0		0	0	NULL	NULL	NULL	Medium	run1	1	List2	Catch.wav	V_T	1	1	0	1	291117	150	1	374	291491
Exp2	18	Exp2-17-1	59.936	1.0.0.174	2	right	jinyan	-1450854681	2.0.10.242	2.0.10.242	11-04-2019	2019-11-04 06:32:36	14:32:36	female	2.0.10.147	110	Red_C.bmp	1223	0		0	0	293753	0		0	0	NULL	NULL	NULL	Medium	run1	1	List2	Catch.wav	V_T	1	1	0	1	293603	150	1	448	294051
Exp2	18	Exp2-17-1	59.936	1.0.0.174	2	right	jinyan	-1450854681	2.0.10.242	2.0.10.242	11-04-2019	2019-11-04 06:32:36	14:32:36	female	2.0.10.147	111	Blue_S_2.bmp	1153	0		0	0	296139	0		0	0	NULL	NULL	NULL	Medium	run1	1	List2	Catch.wav	V_T	1	1	0	1	295989	150	1	422	296411
Exp2	18	Exp2-17-1	59.936	1.0.0.174	2	right	jinyan	-1450854681	2.0.10.242	2.0.10.242	11-04-2019	2019-11-04 06:32:36	14:32:36	female	2.0.10.147	112	Red_C.bmp	1306	0		0	1	298442	0		0	0	NULL	NULL	NULL	Medium	run1	1	List2	Catch.wav	V_T	1	1	1	1	298291	151	1	528	298819
Exp2	18	Exp2-17-1	59.936	1.0.0.174	2	right	jinyan	-1450854681	2.0.10.242	2.0.10.242	11-04-2019	2019-11-04 06:32:36	14:32:36	female	2.0.10.147	113	Catch.bmp	868	0		0	0	300911	0		0	0	NULL	NULL	NULL	Medium	run1	1	List2	A_T.wav	A_T	1	1	1	1	300761	150	1	658	301419
Exp2	18	Exp2-17-1	59.936	1.0.0.174	2	right	jinyan	-1450854681	2.0.10.242	2.0.10.242	11-04-2019	2019-11-04 06:32:36	14:32:36	female	2.0.10.147	114	Red_C_2.bmp	1508	0		0	1	302930	0		0	0	NULL	NULL	NULL	Medium	run1	1	List2	Catch.wav	V_T	1	1	2	1	302779	151	1	432	303211
Exp2	18	Exp2-17-1	59.936	1.0.0.174	2	right	jinyan	-1450854681	2.0.10.242	2.0.10.242	11-04-2019	2019-11-04 06:32:36	14:32:36	female	2.0.10.147	115	Catch.bmp	1520	0		0	0	305599	0		0	0	NULL	NULL	NULL	Medium	run1	1	List2	A_T.wav	A_T	1	1	1	1	305449	150	1	690	306139
Exp2	18	Exp2-17-1	59.936	1.0.0.174	2	right	jinyan	-1450854681	2.0.10.242	2.0.10.242	11-04-2019	2019-11-04 06:32:36	14:32:36	female	2.0.10.147	116	Red_C_2.bmp	987	0		0	1	308269	0		0	0	NULL	NULL	NULL	Medium	run1	1	List2	A_T.wav	AV_T	1	1	1	1	308118	151	1	397	308515
Exp2	18	Exp2-17-1	59.936	1.0.0.174	2	right	jinyan	-1450854681	2.0.10.242	2.0.10.242	11-04-2019	2019-11-04 06:32:36	14:32:36	female	2.0.10.147	117	Blue_S.bmp	824	0		0	0	310404	0		0	0	NULL	NULL	NULL	Medium	run1	1	List2	A_T.wav	AV_T	1	1	0	1	310254	150	1	405	310659
Exp2	18	Exp2-17-1	59.936	1.0.0.174	2	right	jinyan	-1450854681	2.0.10.242	2.0.10.242	11-04-2019	2019-11-04 06:32:36	14:32:36	female	2.0.10.147	118	Catch.bmp	1517	0		0	1	312390	0		0	0	NULL	NULL	NULL	Medium	run1		List2	A_S.wav	A_S	0		1	1	312239	151		0	0
Exp2	18	Exp2-17-1	59.936	1.0.0.174	2	right	jinyan	-1450854681	2.0.10.242	2.0.10.242	11-04-2019	2019-11-04 06:32:36	14:32:36	female	2.0.10.147	119	Catch.bmp	915	0		0	0	315126	0		0	0	NULL	NULL	NULL	Medium	run1	1	List2	A_T.wav	A_T	0		0	1	314976	150		0	0
Exp2	18	Exp2-17-1	59.936	1.0.0.174	2	right	jinyan	-1450854681	2.0.10.242	2.0.10.242	11-04-2019	2019-11-04 06:32:36	14:32:36	female	2.0.10.147	120	Red_C_2.bmp	1093	0		0	0	317261	0		0	0	NULL	NULL	NULL	Medium	run1	1	List2	Catch.wav	V_T	1	1	1	1	317111	150	1	605	317716
Exp2	18	Exp2-17-1	59.936	1.0.0.174	2	right	jinyan	-1450854681	2.0.10.242	2.0.10.242	11-04-2019	2019-11-04 06:32:36	14:32:36	female	2.0.10.147	121	Red_C.bmp	990	0		0	0	319514	0		0	0	NULL	NULL	NULL	Medium	run1	1	List2	A_T.wav	AV_T	1	1	0	2	319364	150	1	519	319883
Exp2	18	Exp2-17-1	59.936	1.0.0.174	2	right	jinyan	-1450854681	2.0.10.242	2.0.10.242	11-04-2019	2019-11-04 06:32:36	14:32:36	female	2.0.10.147	122	Catch.bmp	1156	0		0	0	321666	0		0	0	NULL	NULL	NULL	Medium	run1		List2	A_S.wav	A_S	0		0	1	321516	150		0	0
Exp2	18	Exp2-17-1	59.936	1.0.0.174	2	right	jinyan	-1450854681	2.0.10.242	2.0.10.242	11-04-2019	2019-11-04 06:32:36	14:32:36	female	2.0.10.147	123	Blue_S_2.bmp	1580	0		0	0	324052	0		0	0	NULL	NULL	NULL	Medium	run1	1	List2	Catch.wav	V_T	1	1	0	1	323902	150	1	565	324467
Exp2	18	Exp2-17-1	59.936	1.0.0.174	2	right	jinyan	-1450854681	2.0.10.242	2.0.10.242	11-04-2019	2019-11-04 06:32:36	14:32:36	female	2.0.10.147	124	Catch.bmp	1581	0		0	0	326788	0		0	0	NULL	NULL	NULL	Medium	run1	1	List2	A_T.wav	A_T	1	1	1	1	326638	150	1	853	327491
Exp2	18	Exp2-17-1	59.936	1.0.0.174	2	right	jinyan	-1450854681	2.0.10.242	2.0.10.242	11-04-2019	2019-11-04 06:32:36	14:32:36	female	2.0.10.147	125	Blue_S_2.bmp	1239	0		0	0	329524	0		0	0	NULL	NULL	NULL	Medium	run1	1	List2	Catch.wav	V_T	1	1	1	1	329374	150	1	429	329803
Exp2	18	Exp2-17-1	59.936	1.0.0.174	2	right	jinyan	-1450854681	2.0.10.242	2.0.10.242	11-04-2019	2019-11-04 06:32:36	14:32:36	female	2.0.10.147	126	Red_C.bmp	1360	0		0	0	331910	0		0	0	NULL	NULL	NULL	Medium	run1	1	List2	A_T.wav	AV_T	1	1	1	1	331760	150	1	483	332243
Exp2	18	Exp2-17-1	59.936	1.0.0.174	2	right	jinyan	-1450854681	2.0.10.242	2.0.10.242	11-04-2019	2019-11-04 06:32:36	14:32:36	female	2.0.10.147	127	Blue_C.bmp	1020	0		0	0	334429	0		0	0	NULL	NULL	NULL	Medium	run1		List2	A_S.wav	AV_S	0		0	1	334279	150		0	0
Exp2	18	Exp2-17-1	59.936	1.0.0.174	2	right	jinyan	-1450854681	2.0.10.242	2.0.10.242	11-04-2019	2019-11-04 06:32:36	14:32:36	female	2.0.10.147	128	Red_C.bmp	1364	0		0	0	336665	0		0	0	NULL	NULL	NULL	Medium	run1	1	List2	Catch.wav	V_T	1	1	1	1	336515	150	1	496	337011
Exp2	18	Exp2-17-1	59.936	1.0.0.174	2	right	jinyan	-1450854681	2.0.10.242	2.0.10.242	11-04-2019	2019-11-04 06:32:36	14:32:36	female	2.0.10.147	129	Red_C.bmp	1184	0		0	0	339184	0		0	0	NULL	NULL	NULL	Medium	run1	1	List2	A_T.wav	AV_T	1	1	1	1	339034	150	1	393	339427
Exp2	18	Exp2-17-1	59.936	1.0.0.174	2	right	jinyan	-1450854681	2.0.10.242	2.0.10.242	11-04-2019	2019-11-04 06:32:36	14:32:36	female	2.0.10.147	130	Red_S.bmp	1181	0		0	0	341520	0		0	0	NULL	NULL	NULL	Medium	run1		List2	Catch.wav	V_S	0		1	1	341370	150		0	0
Exp2	18	Exp2-17-1	59.936	1.0.0.174	2	right	jinyan	-1450854681	2.0.10.242	2.0.10.242	11-04-2019	2019-11-04 06:32:36	14:32:36	female	2.0.10.147	131	Blue_S.bmp	966	0		0	1	343923	0		0	0	NULL	NULL	NULL	Medium	run1	1	List2	A_T.wav	AV_T	1	1	1	1	343772	151	1	590	344362
Exp2	18	Exp2-17-1	59.936	1.0.0.174	2	right	jinyan	-1450854681	2.0.10.242	2.0.10.242	11-04-2019	2019-11-04 06:32:36	14:32:36	female	2.0.10.147	132	Red_C.bmp	1135	0		0	1	346042	0		0	0	NULL	NULL	NULL	Medium	run1	1	List2	A_T.wav	AV_T	1	1	1	1	345891	151	1	480	346371
Exp2	18	Exp2-17-1	59.936	1.0.0.174	2	right	jinyan	-1450854681	2.0.10.242	2.0.10.242	11-04-2019	2019-11-04 06:32:36	14:32:36	female	2.0.10.147	133	Catch.bmp	1355	0		0	0	348327	0		0	0	NULL	NULL	NULL	Medium	run1	1	List2	A_T.wav	A_T	1	1	0	1	348177	150	1	841	349018
Exp2	18	Exp2-17-1	59.936	1.0.0.174	2	right	jinyan	-1450854681	2.0.10.242	2.0.10.242	11-04-2019	2019-11-04 06:32:36	14:32:36	female	2.0.10.147	134	Blue_C.bmp	1016	0		0	0	350830	0		0	0	NULL	NULL	NULL	Medium	run1		List2	A_S.wav	AV_S	0		0	1	350680	150		0	0
Exp2	18	Exp2-17-1	59.936	1.0.0.174	2	right	jinyan	-1450854681	2.0.10.242	2.0.10.242	11-04-2019	2019-11-04 06:32:36	14:32:36	female	2.0.10.147	135	Catch.bmp	1169	0		0	1	353066	0		0	0	NULL	NULL	NULL	Medium	run1	1	List2	A_T.wav	A_T	1	1	1	1	352915	151	1	623	353538
Exp2	18	Exp2-17-1	59.936	1.0.0.174	2	right	jinyan	-1450854681	2.0.10.242	2.0.10.242	11-04-2019	2019-11-04 06:32:36	14:32:36	female	2.0.10.147	136	Red_C.bmp	1015	0		0	0	355385	0		0	0	NULL	NULL	NULL	Medium	run1	1	List2	Catch.wav	V_T	1	1	0	2	355235	150	1	415	355650
Exp2	18	Exp2-17-1	59.936	1.0.0.174	2	right	jinyan	-1450854681	2.0.10.242	2.0.10.242	11-04-2019	2019-11-04 06:32:36	14:32:36	female	2.0.10.147	137	Catch.bmp	1158	0		0	1	357554	0		0	0	NULL	NULL	NULL	Medium	run1	1	List2	A_T.wav	A_T	1	1	1	1	357403	151	1	728	358131
Exp2	18	Exp2-17-1	59.936	1.0.0.174	2	right	jinyan	-1450854681	2.0.10.242	2.0.10.242	11-04-2019	2019-11-04 06:32:36	14:32:36	female	2.0.10.147	138	Blue_S_2.bmp	1360	0		0	0	359873	0		0	0	NULL	NULL	NULL	Medium	run1	1	List2	Catch.wav	V_T	1	1	0	1	359723	150	1	791	360514
Exp2	18	Exp2-17-1	59.936	1.0.0.174	2	right	jinyan	-1450854681	2.0.10.242	2.0.10.242	11-04-2019	2019-11-04 06:32:36	14:32:36	female	2.0.10.147	139	Blue_C_2.bmp	1285	0		0	0	362392	0		0	0	NULL	NULL	NULL	Medium	run1		List2	Catch.wav	V_S	0		0	1	362242	150		0	0
Exp2	18	Exp2-17-1	59.936	1.0.0.174	2	right	jinyan	-1450854681	2.0.10.242	2.0.10.242	11-04-2019	2019-11-04 06:32:36	14:32:36	female	2.0.10.147	140	Red_C.bmp	1059	0		0	0	364895	0		0	0	NULL	NULL	NULL	Medium	run1	1	List2	A_T.wav	AV_T	1	1	0	2	364745	150	1	361	365106
Exp2	18	Exp2-17-1	59.936	1.0.0.174	2	right	jinyan	-1450854681	2.0.10.242	2.0.10.242	11-04-2019	2019-11-04 06:32:36	14:32:36	female	2.0.10.147	141	Catch.bmp	1600	0		0	0	367114	1601		0	0	NULL	NULL	NULL	Medium	run1		List2	A_S.wav	A_S	1		0	2	366964	150		0	0
Exp2	18	Exp2-17-1	59.936	1.0.0.174	2	right	jinyan	-1450854681	2.0.10.242	2.0.10.242	11-04-2019	2019-11-04 06:32:36	14:32:36	female	2.0.10.147	142	Catch.bmp	1283	0		0	0	546519	0		0	0	NULL	NULL	NULL	Medium	run1	1	List2	A_T.wav	A_T	0		0	1	546369	150		0	0
Exp2	18	Exp2-17-1	59.936	1.0.0.174	2	right	jinyan	-1450854681	2.0.10.242	2.0.10.242	11-04-2019	2019-11-04 06:32:36	14:32:36	female	2.0.10.147	143	Red_C.bmp	1018	0		0	0	549005	0		0	0	NULL	NULL	NULL	Medium	run1	1	List2	Catch.wav	V_T	1	1	0	2	548855	150	1	480	549335
Exp2	18	Exp2-17-1	59.936	1.0.0.174	2	right	jinyan	-1450854681	2.0.10.242	2.0.10.242	11-04-2019	2019-11-04 06:32:36	14:32:36	female	2.0.10.147	144	Red_C_2.bmp	1501	0		0	1	551174	0		0	0	NULL	NULL	NULL	Medium	run1	1	List2	A_T.wav	AV_T	1	1	1	1	551023	151	1	392	551415
Exp2	18	Exp2-17-1	59.936	1.0.0.174	2	right	jinyan	-1450854681	2.0.10.242	2.0.10.242	11-04-2019	2019-11-04 06:32:36	14:32:36	female	2.0.10.147	145	Red_C_2.bmp	1182	0		0	0	553826	0		0	0	NULL	NULL	NULL	Medium	run1	1	List2	A_T.wav	AV_T	1	1	0	1	553676	150	1	411	554087
Exp2	18	Exp2-17-1	59.936	1.0.0.174	2	right	jinyan	-1450854681	2.0.10.242	2.0.10.242	11-04-2019	2019-11-04 06:32:36	14:32:36	female	2.0.10.147	146	Catch.bmp	800	0		0	0	556162	0		0	0	NULL	NULL	NULL	Medium	run1	1	List2	A_T.wav	A_T	1	1	0	1	556012	150	1	779	556791
Exp2	18	Exp2-17-1	59.936	1.0.0.174	2	right	jinyan	-1450854681	2.0.10.242	2.0.10.242	11-04-2019	2019-11-04 06:32:36	14:32:36	female	2.0.10.147	147	Catch.bmp	898	0		0	0	558114	0		0	0	NULL	NULL	NULL	Medium	run1	1	List2	A_T.wav	A_T	1	1	0	1	557964	150	1	523	558487
Exp2	18	Exp2-17-1	59.936	1.0.0.174	2	right	jinyan	-1450854681	2.0.10.242	2.0.10.242	11-04-2019	2019-11-04 06:32:36	14:32:36	female	2.0.10.147	148	Red_C_2.bmp	1479	0		0	0	560166	0		0	0	NULL	NULL	NULL	Medium	run1	1	List2	A_T.wav	AV_T	1	1	0	1	560016	150	1	471	560487
Exp2	18	Exp2-17-1	59.936	1.0.0.174	2	right	jinyan	-1450854681	2.0.10.242	2.0.10.242	11-04-2019	2019-11-04 06:32:36	14:32:36	female	2.0.10.147	149	Catch.bmp	1548	0		0	1	562803	0		0	0	NULL	NULL	NULL	Medium	run1		List2	A_S.wav	A_S	0		0	1	562652	151		0	0
Exp2	18	Exp2-17-1	59.936	1.0.0.174	2	right	jinyan	-1450854681	2.0.10.242	2.0.10.242	11-04-2019	2019-11-04 06:32:36	14:32:36	female	2.0.10.147	150	Red_S_2.bmp	862	0		0	0	565555	0		0	0	NULL	NULL	NULL	Medium	run1		List2	A_S.wav	AV_S	0		0	1	565405	150		0	0
Exp2	18	Exp2-17-1	59.936	1.0.0.174	2	right	jinyan	-1450854681	2.0.10.242	2.0.10.242	11-04-2019	2019-11-04 06:32:36	14:32:36	female	2.0.10.147	151	Red_C.bmp	1308	0		0	0	567641	0		0	0	NULL	NULL	NULL	Medium	run1	1	List2	Catch.wav	V_T	1	1	0	1	567491	150	1	484	567975
Exp2	18	Exp2-17-1	59.936	1.0.0.174	2	right	jinyan	-1450854681	2.0.10.242	2.0.10.242	11-04-2019	2019-11-04 06:32:36	14:32:36	female	2.0.10.147	152	Catch.bmp	883	0		0	0	570110	0		0	0	NULL	NULL	NULL	Medium	run1	1	List2	A_T.wav	A_T	1	1	1	1	569960	150	1	711	570671
Exp2	18	Exp2-17-1	59.936	1.0.0.174	2	right	jinyan	-1450854681	2.0.10.242	2.0.10.242	11-04-2019	2019-11-04 06:32:36	14:32:36	female	2.0.10.147	153	Red_C.bmp	1462	0		0	0	572146	0		0	0	NULL	NULL	NULL	Medium	run1	1	List2	Catch.wav	V_T	1	1	1	2	571996	150	1	492	572488
Exp2	18	Exp2-17-1	59.936	1.0.0.174	2	right	jinyan	-1450854681	2.0.10.242	2.0.10.242	11-04-2019	2019-11-04 06:32:36	14:32:36	female	2.0.10.147	154	Red_C_2.bmp	1566	0		0	0	574765	0		0	0	NULL	NULL	NULL	Medium	run1	1	List2	Catch.wav	V_T	1	1	0	1	574615	150	1	424	575039
Exp2	18	Exp2-17-1	59.936	1.0.0.174	2	right	jinyan	-1450854681	2.0.10.242	2.0.10.242	11-04-2019	2019-11-04 06:32:36	14:32:36	female	2.0.10.147	155	Red_S_2.bmp	1382	0		0	1	577485	0		0	0	NULL	NULL	NULL	Medium	run1		List2	A_S.wav	AV_S	0		1	1	577334	151	1	353	577687
Exp2	18	Exp2-17-1	59.936	1.0.0.174	2	right	jinyan	-1450854681	2.0.10.242	2.0.10.242	11-04-2019	2019-11-04 06:32:36	14:32:36	female	2.0.10.147	156	Catch.bmp	989	0		0	1	580021	0		0	0	NULL	NULL	NULL	Medium	run1	1	List2	A_T.wav	A_T	1	1	1	1	579870	151	1	937	580807
Exp2	18	Exp2-17-1	59.936	1.0.0.174	2	right	jinyan	-1450854681	2.0.10.242	2.0.10.242	11-04-2019	2019-11-04 06:32:36	14:32:36	female	2.0.10.147	157	Catch.bmp	1564	0		0	0	582173	0		0	0	NULL	NULL	NULL	Medium	run1	1	List2	A_T.wav	A_T	1	1	0	1	582023	150	1	673	582696
Exp2	18	Exp2-17-1	59.936	1.0.0.174	2	right	jinyan	-1450854681	2.0.10.242	2.0.10.242	11-04-2019	2019-11-04 06:32:36	14:32:36	female	2.0.10.147	158	Blue_S_2.bmp	1576	0		0	0	584892	0		0	0	NULL	NULL	NULL	Medium	run1	1	List2	A_T.wav	AV_T	0		0	1	584742	150		0	0
Exp2	18	Exp2-17-1	59.936	1.0.0.174	2	right	jinyan	-1450854681	2.0.10.242	2.0.10.242	11-04-2019	2019-11-04 06:32:36	14:32:36	female	2.0.10.147	159	Blue_S.bmp	833	0		0	1	587679	0		0	0	NULL	NULL	NULL	Medium	run1	1	List2	Catch.wav	V_T	0		1	1	587528	151		0	0
Exp2	18	Exp2-17-1	59.936	1.0.0.174	2	right	jinyan	-1450854681	2.0.10.242	2.0.10.242	11-04-2019	2019-11-04 06:32:36	14:32:36	female	2.0.10.147	160	Catch.bmp	1130	0		0	0	589714	0		0	0	NULL	NULL	NULL	Medium	run1	1	List2	A_T.wav	A_T	0		1	1	589564	150		0	0
Exp2	18	Exp2-17-1	59.936	1.0.0.174	2	right	jinyan	-1450854681	2.0.10.242	2.0.10.242	11-04-2019	2019-11-04 06:32:36	14:32:36	female	2.0.10.147	161	Red_C_2.bmp	958	0		0	1	592067	0		0	0	NULL	NULL	NULL	Medium	run1	1	List2	A_T.wav	AV_T	1	1	1	1	591916	151	1	395	592311
Exp2	18	Exp2-17-1	59.936	1.0.0.174	2	right	jinyan	-1450854681	2.0.10.242	2.0.10.242	11-04-2019	2019-11-04 06:32:36	14:32:36	female	2.0.10.147	162	Blue_S.bmp	1378	0		1	0	594185	0		0	0	NULL	NULL	NULL	Medium	run1	1	List2	Catch.wav	V_T	1	1	1	1	594035	150	1	788	594823
Exp2	18	Exp2-17-1	59.936	1.0.0.174	2	right	jinyan	-1450854681	2.0.10.242	2.0.10.242	11-04-2019	2019-11-04 06:32:36	14:32:36	female	2.0.10.147	163	Red_C.bmp	1064	0		1	0	596721	0		0	0	NULL	NULL	NULL	Medium	run1	1	List2	A_T.wav	AV_T	1	1	1	1	596571	150	1	620	597191
Exp2	18	Exp2-17-1	59.936	1.0.0.174	2	right	jinyan	-1450854681	2.0.10.242	2.0.10.242	11-04-2019	2019-11-04 06:32:36	14:32:36	female	2.0.10.147	164	Blue_S_2.bmp	1160	0		1	0	598940	0		0	0	NULL	NULL	NULL	Medium	run1	1	List2	A_T.wav	AV_T	1	1	0	1	598790	150	1	570	599360
Exp2	18	Exp2-17-1	59.936	1.0.0.174	2	right	jinyan	-1450854681	2.0.10.242	2.0.10.242	11-04-2019	2019-11-04 06:32:36	14:32:36	female	2.0.10.147	165	Blue_C.bmp	1476	0		0	1	601260	0		0	0	NULL	NULL	NULL	Medium	Run1		List2	Catch.wav	V_S	0		1	1	601109	151		0	0
Exp2	18	Exp2-17-1	59.936	1.0.0.174	2	right	jinyan	-1450854681	2.0.10.242	2.0.10.242	11-04-2019	2019-11-04 06:32:36	14:32:36	female	2.0.10.147	166	Catch.bmp	1516	0		0	0	603946	0		0	0	NULL	NULL	NULL	Medium	run1		List2	A_S.wav	A_S	0		0	1	603796	150		0	0
Exp2	18	Exp2-17-1	59.936	1.0.0.174	2	right	jinyan	-1450854681	2.0.10.242	2.0.10.242	11-04-2019	2019-11-04 06:32:36	14:32:36	female	2.0.10.147	167	Blue_S_2.bmp	1111	0		0	0	606682	0		0	0	NULL	NULL	NULL	Medium	run1	1	List2	Catch.wav	V_T	1	1	1	1	606532	150	1	604	607136
Exp2	18	Exp2-17-1	59.936	1.0.0.174	2	right	jinyan	-1450854681	2.0.10.242	2.0.10.242	11-04-2019	2019-11-04 06:32:36	14:32:36	female	2.0.10.147	168	Blue_S_2.bmp	1025	0		0	0	608951	0		0	0	NULL	NULL	NULL	Medium	run1	1	List2	A_T.wav	AV_T	1	1	0	1	608801	150	1	398	609199
Exp2	18	Exp2-17-1	59.936	1.0.0.174	2	right	jinyan	-1450854681	2.0.10.242	2.0.10.242	11-04-2019	2019-11-04 06:32:36	14:32:36	female	2.0.10.147	169	Catch.bmp	934	0		0	1	611137	0		0	0	NULL	NULL	NULL	Medium	run1	1	List2	A_T.wav	A_T	1	1	1	1	610986	151	1	764	611750
Exp2	18	Exp2-17-1	59.936	1.0.0.174	2	right	jinyan	-1450854681	2.0.10.242	2.0.10.242	11-04-2019	2019-11-04 06:32:36	14:32:36	female	2.0.10.147	170	Red_C_2.bmp	1161	0		0	0	613222	0		0	0	NULL	NULL	NULL	Medium	run1	1	List2	A_T.wav	AV_T	1	1	0	1	613072	150	1	711	613783
Exp2	18	Exp2-17-1	59.936	1.0.0.174	2	right	jinyan	-1450854681	2.0.10.242	2.0.10.242	11-04-2019	2019-11-04 06:32:36	14:32:36	female	2.0.10.147	171	Blue_C_2.bmp	869	0		0	0	615541	0		0	0	NULL	NULL	NULL	Medium	run1		List2	Catch.wav	V_S	0		1	1	615391	150	1	535	615926
Exp2	18	Exp2-17-1	59.936	1.0.0.174	2	right	jinyan	-1450854681	2.0.10.242	2.0.10.242	11-04-2019	2019-11-04 06:32:36	14:32:36	female	2.0.10.147	172	Red_C_2.bmp	893	0		0	0	617560	0		0	0	NULL	NULL	NULL	Medium	run1	1	List2	Catch.wav	V_T	1	1	0	1	617410	150	1	701	618111
Exp2	18	Exp2-17-1	59.936	1.0.0.174	2	right	jinyan	-1450854681	2.0.10.242	2.0.10.242	11-04-2019	2019-11-04 06:32:36	14:32:36	female	2.0.10.147	173	Blue_C_2.bmp	1529	0		0	0	619612	0		0	0	NULL	NULL	NULL	Medium	run1		List2	A_S.wav	AV_S	0		1	1	619462	150		0	0
Exp2	18	Exp2-17-1	59.936	1.0.0.174	2	right	jinyan	-1450854681	2.0.10.242	2.0.10.242	11-04-2019	2019-11-04 06:32:36	14:32:36	female	2.0.10.147	174	Red_C_2.bmp	1137	0		0	0	622365	0		0	0	NULL	NULL	NULL	Medium	run1	1	List2	Catch.wav	V_T	1	1	1	1	622215	150	1	519	622734
Exp2	18	Exp2-17-1	59.936	1.0.0.174	2	right	jinyan	-1450854681	2.0.10.242	2.0.10.242	11-04-2019	2019-11-04 06:32:36	14:32:36	female	2.0.10.147	175	Red_C.bmp	807	0		0	0	624651	0		0	0	NULL	NULL	NULL	Medium	run1	1	List2	Catch.wav	V_T	1	1	0	1	624501	150	1	489	624990
Exp2	18	Exp2-17-1	59.936	1.0.0.174	2	right	jinyan	-1450854681	2.0.10.242	2.0.10.242	11-04-2019	2019-11-04 06:32:36	14:32:36	female	2.0.10.147	176	Catch.bmp	876	0		1	0	626619	0		0	0	NULL	NULL	NULL	Medium	run1	1	List2	A_T.wav	A_T	1	1	1	1	626469	150	1	753	627222
Exp2	18	Exp2-17-1	59.936	1.0.0.174	2	right	jinyan	-1450854681	2.0.10.242	2.0.10.242	11-04-2019	2019-11-04 06:32:36	14:32:36	female	2.0.10.147	177	Red_C.bmp	1444	0		0	0	628655	0		0	0	NULL	NULL	NULL	Medium	run1	1	List2	Catch.wav	V_T	1	1	1	1	628505	150	1	661	629166
Exp2	18	Exp2-17-1	59.936	1.0.0.174	2	right	jinyan	-1450854681	2.0.10.242	2.0.10.242	11-04-2019	2019-11-04 06:32:36	14:32:36	female	2.0.10.147	178	Blue_S_2.bmp	994	0		0	0	631258	0		0	0	NULL	NULL	NULL	Medium	run1	1	List2	Catch.wav	V_T	1	1	0	1	631108	150	1	810	631918
Exp2	18	Exp2-17-1	59.936	1.0.0.174	2	right	jinyan	-1450854681	2.0.10.242	2.0.10.242	11-04-2019	2019-11-04 06:32:36	14:32:36	female	2.0.10.147	179	Catch.bmp	1480	0		0	0	633410	0		0	0	NULL	NULL	NULL	Medium	run1	1	List2	A_T.wav	A_T	1	1	1	1	633260	150	1	746	634006
Exp2	18	Exp2-17-1	59.936	1.0.0.174	2	right	jinyan	-1450854681	2.0.10.242	2.0.10.242	11-04-2019	2019-11-04 06:32:36	14:32:36	female	2.0.10.147	180	Blue_S.bmp	1105	0		0	0	636046	0		0	0	NULL	NULL	NULL	Medium	run1	1	List2	Catch.wav	V_T	1	1	1	1	635896	150	1	398	636294
Exp2	18	Exp2-17-1	59.936	1.0.0.174	2	right	jinyan	-1450854681	2.0.10.242	2.0.10.242	11-04-2019	2019-11-04 06:32:36	14:32:36	female	2.0.10.147	181	Red_C.bmp	977	0		1	0	638298	0		0	0	NULL	NULL	NULL	Medium	run1	1	List2	Catch.wav	V_T	1	1	0	1	638148	150	1	698	638846
Exp2	18	Exp2-17-1	59.936	1.0.0.174	2	right	jinyan	-1450854681	2.0.10.242	2.0.10.242	11-04-2019	2019-11-04 06:32:36	14:32:36	female	2.0.10.147	182	Blue_C_2.bmp	1524	0		0	0	640434	0		0	0	NULL	NULL	NULL	Medium	run1		List2	Catch.wav	V_S	0		0	1	640284	150		0	0
Exp2	18	Exp2-17-1	59.936	1.0.0.174	2	right	jinyan	-1450854681	2.0.10.242	2.0.10.242	11-04-2019	2019-11-04 06:32:36	14:32:36	female	2.0.10.147	183	Red_C.bmp	890	0		0	0	643170	0		0	0	NULL	NULL	NULL	Medium	run1	1	List2	A_T.wav	AV_T	1	1	1	1	643020	150	1	578	643598
Exp2	18	Exp2-17-1	59.936	1.0.0.174	2	right	jinyan	-1450854681	2.0.10.242	2.0.10.242	11-04-2019	2019-11-04 06:32:36	14:32:36	female	2.0.10.147	184	Catch.bmp	1062	0		0	0	645222	0		0	0	NULL	NULL	NULL	Medium	run1	1	List2	A_T.wav	A_T	1	1	0	1	645072	150	1	478	645550
Exp2	18	Exp2-17-1	59.936	1.0.0.174	2	right	jinyan	-1450854681	2.0.10.242	2.0.10.242	11-04-2019	2019-11-04 06:32:36	14:32:36	female	2.0.10.147	185	Blue_S.bmp	1522	0		0	0	647441	0		0	0	NULL	NULL	NULL	Medium	run1	1	List2	A_T.wav	AV_T	1	1	0	1	647291	150	1	707	647998
Exp2	18	Exp2-17-1	59.936	1.0.0.174	2	right	jinyan	-1450854681	2.0.10.242	2.0.10.242	11-04-2019	2019-11-04 06:32:36	14:32:36	female	2.0.10.147	186	Catch.bmp	1110	0		0	0	650111	0		0	0	NULL	NULL	NULL	Medium	run1	1	List2	A_T.wav	A_T	1	1	0	1	649961	150	1	829	650790
Exp2	18	Exp2-17-1	59.936	1.0.0.174	2	right	jinyan	-1450854681	2.0.10.242	2.0.10.242	11-04-2019	2019-11-04 06:32:36	14:32:36	female	2.0.10.147	187	Blue_S_2.bmp	1167	0		0	0	652380	0		0	0	NULL	NULL	NULL	Medium	run1	1	List2	A_T.wav	AV_T	1	1	0	1	652230	150	1	624	652854
Exp2	18	Exp2-17-1	59.936	1.0.0.174	2	right	jinyan	-1450854681	2.0.10.242	2.0.10.242	11-04-2019	2019-11-04 06:32:36	14:32:36	female	2.0.10.147	188	Blue_S.bmp	1240	0		0	0	654699	0		0	0	NULL	NULL	NULL	Medium	run1	1	List2	A_T.wav	AV_T	1	1	0	1	654549	150	1	1034	655583
Exp2	18	Exp2-17-1	59.936	1.0.0.174	2	right	jinyan	-1450854681	2.0.10.242	2.0.10.242	11-04-2019	2019-11-04 06:32:36	14:32:36	female	2.0.10.147	189	Catch.bmp	1518	0		0	1	657102	0		0	0	NULL	NULL	NULL	Medium	run1	1	List2	A_T.wav	A_T	1	1	1	1	656951	151	1	791	657742
Exp2	18	Exp2-17-1	59.936	1.0.0.174	2	right	jinyan	-1450854681	2.0.10.242	2.0.10.242	11-04-2019	2019-11-04 06:32:36	14:32:36	female	2.0.10.147	190	Red_C_2.bmp	1382	0		0	0	659771	0		0	0	NULL	NULL	NULL	Medium	run1	1	List2	A_T.wav	AV_T	1	1	0	1	659621	150	1	673	660294
Exp2	18	Exp2-17-1	59.936	1.0.0.174	2	right	jinyan	-1450854681	2.0.10.242	2.0.10.242	11-04-2019	2019-11-04 06:32:36	14:32:36	female	2.0.10.147	191	Red_C_2.bmp	1357	0		0	0	662307	0		0	0	NULL	NULL	NULL	Medium	run1	1	List2	Catch.wav	V_T	1	1	1	1	662157	150	1	545	662702
Exp2	18	Exp2-17-1	59.936	1.0.0.174	2	right	jinyan	-1450854681	2.0.10.242	2.0.10.242	11-04-2019	2019-11-04 06:32:36	14:32:36	female	2.0.10.147	192	Catch.bmp	1081	0		0	0	664826	0		0	0	NULL	NULL	NULL	Medium	run1	1	List2	A_T.wav	A_T	1	1	1	1	664676	150	1	802	665478
Exp2	18	Exp2-17-1	59.936	1.0.0.174	2	right	jinyan	-1450854681	2.0.10.242	2.0.10.242	11-04-2019	2019-11-04 06:32:36	14:32:36	female	2.0.10.147	193	Red_C.bmp	1402	0		0	0	667062	0		0	0	NULL	NULL	NULL	Medium	run1	1	List2	Catch.wav	V_T	1	1	0	1	666912	150	1	622	667534
Exp2	18	Exp2-17-1	59.936	1.0.0.174	2	right	jinyan	-1450854681	2.0.10.242	2.0.10.242	11-04-2019	2019-11-04 06:32:36	14:32:36	female	2.0.10.147	194	Red_S_2.bmp	1135	0		0	0	669615	0		0	0	NULL	NULL	NULL	Medium	run1		List2	Catch.wav	V_S	0		0	2	669465	150		0	0
Exp2	18	Exp2-17-1	59.936	1.0.0.174	2	right	jinyan	-1450854681	2.0.10.242	2.0.10.242	11-04-2019	2019-11-04 06:32:36	14:32:36	female	2.0.10.147	195	Catch.bmp	1033	0		0	0	671967	0		0	0	NULL	NULL	NULL	Medium	run1	1	List2	A_T.wav	A_T	1	1	1	1	671817	150	1	949	672766
Exp2	18	Exp2-17-1	59.936	1.0.0.174	2	right	jinyan	-1450854681	2.0.10.242	2.0.10.242	11-04-2019	2019-11-04 06:32:36	14:32:36	female	2.0.10.147	196	Red_C.bmp	835	0		0	0	674153	0		0	0	NULL	NULL	NULL	Medium	run1	1	List2	A_T.wav	AV_T	1	1	0	1	674003	150	1	515	674518
Exp2	18	Exp2-17-1	59.936	1.0.0.174	2	right	jinyan	-1450854681	2.0.10.242	2.0.10.242	11-04-2019	2019-11-04 06:32:36	14:32:36	female	2.0.10.147	197	Catch.bmp	950	0		0	0	676138	0		0	0	NULL	NULL	NULL	Medium	run1	1	List2	A_T.wav	A_T	1	1	0	1	675988	150	1	690	676678
Exp2	18	Exp2-17-1	59.936	1.0.0.174	2	right	jinyan	-1450854681	2.0.10.242	2.0.10.242	11-04-2019	2019-11-04 06:32:36	14:32:36	female	2.0.10.147	198	Blue_S.bmp	850	0		0	0	678240	0		0	0	NULL	NULL	NULL	Medium	run1	1	List2	A_T.wav	AV_T	1	1	0	1	678090	150	1	524	678614
Exp2	18	Exp2-17-1	59.936	1.0.0.174	2	right	jinyan	-1450854681	2.0.10.242	2.0.10.242	11-04-2019	2019-11-04 06:32:36	14:32:36	female	2.0.10.147	199	Catch.bmp	1423	0		0	1	680243	0		0	0	NULL	NULL	NULL	Medium	run1		List2	A_S.wav	A_S	0		1	1	680092	151		0	0
Exp2	18	Exp2-17-1	59.936	1.0.0.174	2	right	jinyan	-1450854681	2.0.10.242	2.0.10.242	11-04-2019	2019-11-04 06:32:36	14:32:36	female	2.0.10.147	200	Blue_C.bmp	1091	0		0	1	682879	0		0	0	NULL	NULL	NULL	Medium	Run1		List2	Catch.wav	V_S	0		1	1	682728	151	1	549	683277
Exp2	18	Exp2-17-1	59.936	1.0.0.174	2	right	jinyan	-1450854681	2.0.10.242	2.0.10.242	11-04-2019	2019-11-04 06:32:36	14:32:36	female	2.0.10.147	201	Red_S.bmp	1363	0		0	0	685131	0		0	0	NULL	NULL	NULL	Medium	run1		List2	A_S.wav	AV_S	0		0	1	684981	150	1	880	685861
Exp2	18	Exp2-17-1	59.936	1.0.0.174	2	right	jinyan	-1450854681	2.0.10.242	2.0.10.242	11-04-2019	2019-11-04 06:32:36	14:32:36	female	2.0.10.147	202	Catch.bmp	835	0		0	0	687650	0		0	0	NULL	NULL	NULL	Medium	run1	1	List2	A_T.wav	A_T	0		0	1	687500	150		0	0
Exp2	18	Exp2-17-1	59.936	1.0.0.174	2	right	jinyan	-1450854681	2.0.10.242	2.0.10.242	11-04-2019	2019-11-04 06:32:36	14:32:36	female	2.0.10.147	203	Catch.bmp	1429	0		0	0	689686	0		0	0	NULL	NULL	NULL	Medium	run1	1	List2	A_T.wav	A_T	1	1	0	1	689536	150	1	709	690245
Exp2	18	Exp2-17-1	59.936	1.0.0.174	2	right	jinyan	-1450854681	2.0.10.242	2.0.10.242	11-04-2019	2019-11-04 06:32:36	14:32:36	female	2.0.10.147	204	Red_C.bmp	1560	0		0	0	692272	0		0	0	NULL	NULL	NULL	Medium	run1	1	List2	A_T.wav	AV_T	1	1	0	1	692122	150	1	715	692837
Exp2	18	Exp2-17-1	59.936	1.0.0.174	2	right	jinyan	-1450854681	2.0.10.242	2.0.10.242	11-04-2019	2019-11-04 06:32:36	14:32:36	female	2.0.10.147	205	Blue_C.bmp	1085	0		0	0	694991	0		0	0	NULL	NULL	NULL	Medium	run1		List2	A_S.wav	AV_S	0		0	1	694841	150		0	0
Exp2	18	Exp2-17-1	59.936	1.0.0.174	2	right	jinyan	-1450854681	2.0.10.242	2.0.10.242	11-04-2019	2019-11-04 06:32:36	14:32:36	female	2.0.10.147	206	Catch.bmp	1125	0		0	0	697277	0		0	0	NULL	NULL	NULL	Medium	run1		List2	A_S.wav	A_S	0		0	1	697127	150		0	0
Exp2	18	Exp2-17-1	59.936	1.0.0.174	2	right	jinyan	-1450854681	2.0.10.242	2.0.10.242	11-04-2019	2019-11-04 06:32:36	14:32:36	female	2.0.10.147	207	Red_C_2.bmp	823	0		0	1	699630	0		0	0	NULL	NULL	NULL	Medium	run1	1	List2	Catch.wav	V_T	1	1	1	1	699479	151	1	575	700054
Exp2	18	Exp2-17-1	59.936	1.0.0.174	2	right	jinyan	-1450854681	2.0.10.242	2.0.10.242	11-04-2019	2019-11-04 06:32:36	14:32:36	female	2.0.10.147	208	Catch.bmp	877	0		0	0	701615	0		0	0	NULL	NULL	NULL	Medium	run1	1	List2	A_T.wav	A_T	1	1	1	1	701465	150	1	756	702221
Exp2	18	Exp2-17-1	59.936	1.0.0.174	2	right	jinyan	-1450854681	2.0.10.242	2.0.10.242	11-04-2019	2019-11-04 06:32:36	14:32:36	female	2.0.10.147	209	Blue_S.bmp	1132	0		0	0	703650	0		0	0	NULL	NULL	NULL	Medium	run1	1	List2	A_T.wav	AV_T	1	1	0	1	703500	150	1	497	703997
Exp2	18	Exp2-17-1	59.936	1.0.0.174	2	right	jinyan	-1450854681	2.0.10.242	2.0.10.242	11-04-2019	2019-11-04 06:32:36	14:32:36	female	2.0.10.147	210	Catch.bmp	1462	0		0	0	705936	0		0	0	NULL	NULL	NULL	Medium	run1	1	List2	A_T.wav	A_T	1	1	0	1	705786	150	1	667	706453
Exp2	18	Exp2-17-1	59.936	1.0.0.174	2	right	jinyan	-1450854681	2.0.10.242	2.0.10.242	11-04-2019	2019-11-04 06:32:36	14:32:36	female	2.0.10.147	211	Catch.bmp	1206	0		0	1	708556	0		0	0	NULL	NULL	NULL	Medium	run1	1	List2	A_T.wav	A_T	1	1	1	1	708405	151	1	872	709277
Exp2	18	Exp2-17-1	59.936	1.0.0.174	2	right	jinyan	-1450854681	2.0.10.242	2.0.10.242	11-04-2019	2019-11-04 06:32:36	14:32:36	female	2.0.10.147	212	Catch.bmp	1140	0		0	0	710925	0		0	0	NULL	NULL	NULL	Medium	run1	1	List2	A_T.wav	A_T	1	1	0	1	710775	150	1	718	711493
Exp2	18	Exp2-17-1	59.936	1.0.0.174	2	right	jinyan	-1450854681	2.0.10.242	2.0.10.242	11-04-2019	2019-11-04 06:32:36	14:32:36	female	2.0.10.147	213	Red_C.bmp	809	0		0	0	713227	0		0	0	NULL	NULL	NULL	Medium	run1	1	List2	Catch.wav	V_T	1	1	1	1	713077	150	1	552	713629
Exp2	18	Exp2-17-1	59.936	1.0.0.174	2	right	jinyan	-1450854681	2.0.10.242	2.0.10.242	11-04-2019	2019-11-04 06:32:36	14:32:36	female	2.0.10.147	214	Red_S_2.bmp	1432	0		0	0	715196	0		0	0	NULL	NULL	NULL	Medium	run1		List2	A_S.wav	AV_S	0		0	1	715046	150		0	0
Exp2	18	Exp2-17-1	59.936	1.0.0.174	2	right	jinyan	-1450854681	2.0.10.242	2.0.10.242	11-04-2019	2019-11-04 06:32:36	14:32:36	female	2.0.10.147	215	Catch.bmp	1559	0		0	0	717849	0		0	0	NULL	NULL	NULL	Medium	run1	1	List2	A_T.wav	A_T	1	1	0	2	717699	150	1	722	718421
Exp2	18	Exp2-17-1	59.936	1.0.0.174	2	right	jinyan	-1450854681	2.0.10.242	2.0.10.242	11-04-2019	2019-11-04 06:32:36	14:32:36	female	2.0.10.147	216	Red_C_2.bmp	1262	0		0	0	720568	0		0	0	NULL	NULL	NULL	Medium	run1	1	List2	A_T.wav	AV_T	1	1	0	1	720418	150	1	379	720797
Exp2	18	Exp2-17-1	59.936	1.0.0.174	2	right	jinyan	-1450854681	2.0.10.242	2.0.10.242	11-04-2019	2019-11-04 06:32:36	14:32:36	female	2.0.10.147	217	Blue_S_2.bmp	1065	0		0	0	722987	0		0	0	NULL	NULL	NULL	Medium	run1	1	List2	A_T.wav	AV_T	1	1	0	1	722837	150	1	784	723621
Exp2	18	Exp2-17-1	59.936	1.0.0.174	2	right	jinyan	-1450854681	2.0.10.242	2.0.10.242	11-04-2019	2019-11-04 06:32:36	14:32:36	female	2.0.10.147	218	Red_C.bmp	1359	0		0	0	725206	0		0	0	NULL	NULL	NULL	Medium	run1	1	List2	Catch.wav	V_T	1	1	1	1	725056	150	1	613	725669
Exp2	18	Exp2-17-1	59.936	1.0.0.174	2	right	jinyan	-1450854681	2.0.10.242	2.0.10.242	11-04-2019	2019-11-04 06:32:36	14:32:36	female	2.0.10.147	219	Blue_S.bmp	1434	0		0	0	727726	0		0	0	NULL	NULL	NULL	Medium	run1	1	List2	A_T.wav	AV_T	1	1	1	1	727576	150	1	910	728486
Exp2	18	Exp2-17-1	59.936	1.0.0.174	2	right	jinyan	-1450854681	2.0.10.242	2.0.10.242	11-04-2019	2019-11-04 06:32:36	14:32:36	female	2.0.10.147	220	Catch.bmp	1013	0		0	0	730312	0		0	0	NULL	NULL	NULL	Medium	run1	1	List2	A_T.wav	A_T	1	1	0	1	730162	150	1	692	730854
Exp2	18	Exp2-17-1	59.936	1.0.0.174	2	right	jinyan	-1450854681	2.0.10.242	2.0.10.242	11-04-2019	2019-11-04 06:32:36	14:32:36	female	2.0.10.147	221	Catch.bmp	1335	0		0	0	732481	0		0	0	NULL	NULL	NULL	Medium	run1	1	List2	A_T.wav	A_T	1	1	0	2	732331	150	1	619	732950
Exp2	18	Exp2-17-1	59.936	1.0.0.174	2	right	jinyan	-1450854681	2.0.10.242	2.0.10.242	11-04-2019	2019-11-04 06:32:36	14:32:36	female	2.0.10.147	222	Blue_S.bmp	1530	0		0	1	734967	0		0	0	NULL	NULL	NULL	Medium	run1	1	List2	Catch.wav	V_T	1	1	1	1	734816	151	1	541	735357
Exp2	18	Exp2-17-1	59.936	1.0.0.174	2	right	jinyan	-1450854681	2.0.10.242	2.0.10.242	11-04-2019	2019-11-04 06:32:36	14:32:36	female	2.0.10.147	223	Red_S.bmp	1122	0		0	0	737653	0		0	0	NULL	NULL	NULL	Medium	run1		List2	Catch.wav	V_S	0		0	1	737503	150	1	414	737917
Exp2	18	Exp2-17-1	59.936	1.0.0.174	2	right	jinyan	-1450854681	2.0.10.242	2.0.10.242	11-04-2019	2019-11-04 06:32:36	14:32:36	female	2.0.10.147	224	Blue_S_2.bmp	876	0		0	0	739922	0		0	0	NULL	NULL	NULL	Medium	run1	1	List2	Catch.wav	V_T	1	1	0	1	739772	150	1	681	740453
Exp2	18	Exp2-17-1	59.936	1.0.0.174	2	right	jinyan	-1450854681	2.0.10.242	2.0.10.242	11-04-2019	2019-11-04 06:32:36	14:32:36	female	2.0.10.147	225	Blue_S.bmp	1055	0		0	0	741957	0		0	0	NULL	NULL	NULL	Medium	run1	1	List2	A_T.wav	AV_T	1	1	1	1	741807	150	1	574	742381
Exp2	18	Exp2-17-1	59.936	1.0.0.174	2	right	jinyan	-1450854681	2.0.10.242	2.0.10.242	11-04-2019	2019-11-04 06:32:36	14:32:36	female	2.0.10.147	226	Red_S_2.bmp	925	0		0	1	744160	0		0	0	NULL	NULL	NULL	Medium	run1		List2	A_S.wav	AV_S	0		1	1	744009	151		0	0
Exp2	18	Exp2-17-1	59.936	1.0.0.174	2	right	jinyan	-1450854681	2.0.10.242	2.0.10.242	11-04-2019	2019-11-04 06:32:36	14:32:36	female	2.0.10.147	227	Red_C.bmp	1318	0		0	0	746295	0		0	0	NULL	NULL	NULL	Medium	run1	1	List2	Catch.wav	V_T	1	1	1	1	746145	150	1	515	746660
Exp2	18	Exp2-17-1	59.936	1.0.0.174	2	right	jinyan	-1450854681	2.0.10.242	2.0.10.242	11-04-2019	2019-11-04 06:32:36	14:32:36	female	2.0.10.147	228	Catch.bmp	1514	0		1	0	748764	0		0	0	NULL	NULL	NULL	Medium	run1	1	List2	A_T.wav	A_T	1	1	1	1	748614	150	1	831	749445
Exp2	18	Exp2-17-1	59.936	1.0.0.174	2	right	jinyan	-1450854681	2.0.10.242	2.0.10.242	11-04-2019	2019-11-04 06:32:36	14:32:36	female	2.0.10.147	229	Catch.bmp	1283	0		0	0	751434	0		0	0	NULL	NULL	NULL	Medium	run1	1	List2	A_T.wav	A_T	1	1	0	1	751284	150	1	696	751980
Exp2	18	Exp2-17-1	59.936	1.0.0.174	2	right	jinyan	-1450854681	2.0.10.242	2.0.10.242	11-04-2019	2019-11-04 06:32:36	14:32:36	female	2.0.10.147	230	Catch.bmp	1201	0		0	0	753870	0		0	0	NULL	NULL	NULL	Medium	run1	1	List2	A_T.wav	A_T	1	1	0	1	753720	150	1	564	754284
Exp2	18	Exp2-17-1	59.936	1.0.0.174	2	right	jinyan	-1450854681	2.0.10.242	2.0.10.242	11-04-2019	2019-11-04 06:32:36	14:32:36	female	2.0.10.147	231	Catch.bmp	1033	0		0	0	756222	0		0	0	NULL	NULL	NULL	Medium	run1	1	List2	A_T.wav	A_T	1	1	0	1	756072	150	1	420	756492
Exp2	18	Exp2-17-1	59.936	1.0.0.174	2	right	jinyan	-1450854681	2.0.10.242	2.0.10.242	11-04-2019	2019-11-04 06:32:36	14:32:36	female	2.0.10.147	232	Catch.bmp	1575	0		0	0	758408	0		0	0	NULL	NULL	NULL	Medium	run1	1	List2	A_T.wav	A_T	1	1	0	1	758258	150	1	538	758796
Exp2	18	Exp2-17-1	59.936	1.0.0.174	2	right	jinyan	-1450854681	2.0.10.242	2.0.10.242	11-04-2019	2019-11-04 06:32:36	14:32:36	female	2.0.10.147	233	Catch.bmp	1425	0		0	0	761144	0		0	0	NULL	NULL	NULL	Medium	run1	1	List2	A_T.wav	A_T	1	1	0	1	760994	150	1	538	761532
Exp2	18	Exp2-17-1	59.936	1.0.0.174	2	right	jinyan	-1450854681	2.0.10.242	2.0.10.242	11-04-2019	2019-11-04 06:32:36	14:32:36	female	2.0.10.147	234	Red_C_2.bmp	1341	0		0	0	763730	0		0	0	NULL	NULL	NULL	Medium	run1	1	List2	A_T.wav	AV_T	1	1	0	1	763580	150	1	424	764004
Exp2	18	Exp2-17-1	59.936	1.0.0.174	2	right	jinyan	-1450854681	2.0.10.242	2.0.10.242	11-04-2019	2019-11-04 06:32:36	14:32:36	female	2.0.10.147	235	Blue_S.bmp	1347	0		0	0	766233	0		0	0	NULL	NULL	NULL	Medium	run1	1	List2	Catch.wav	V_T	1	1	1	1	766083	150	1	546	766629
Exp2	18	Exp2-17-1	59.936	1.0.0.174	2	right	jinyan	-1450854681	2.0.10.242	2.0.10.242	11-04-2019	2019-11-04 06:32:36	14:32:36	female	2.0.10.147	236	Blue_C.bmp	1592	0		1	0	768735	0		0	0	NULL	NULL	NULL	Medium	run1		List2	A_S.wav	AV_S	0		1	1	768585	150		0	0
Exp2	18	Exp2-17-1	59.936	1.0.0.174	2	right	jinyan	-1450854681	2.0.10.242	2.0.10.242	11-04-2019	2019-11-04 06:32:36	14:32:36	female	2.0.10.147	237	Red_S_2.bmp	1159	0		0	0	771538	0		0	0	NULL	NULL	NULL	Medium	run1		List2	Catch.wav	V_S	0		1	1	771388	150	1	456	771844
Exp2	18	Exp2-17-1	59.936	1.0.0.174	2	right	jinyan	-1450854681	2.0.10.242	2.0.10.242	11-04-2019	2019-11-04 06:32:36	14:32:36	female	2.0.10.147	238	Catch.bmp	1490	0		1	0	773857	0		0	0	NULL	NULL	NULL	Medium	run1	1	List2	A_T.wav	A_T	1	1	1	1	773707	150	1	873	774580
Exp2	18	Exp2-17-1	59.936	1.0.0.174	2	right	jinyan	-1450854681	2.0.10.242	2.0.10.242	11-04-2019	2019-11-04 06:32:36	14:32:36	female	2.0.10.147	239	Blue_S.bmp	893	0		0	1	776494	0		0	0	NULL	NULL	NULL	Medium	run1	1	List2	Catch.wav	V_T	1	1	2	1	776343	151	1	677	777020
Exp2	18	Exp2-17-1	59.936	1.0.0.174	2	right	jinyan	-1450854681	2.0.10.242	2.0.10.242	11-04-2019	2019-11-04 06:32:36	14:32:36	female	2.0.10.147	240	Blue_S_2.bmp	1594	0		0	0	778546	0		0	0	NULL	NULL	NULL	Medium	run1	1	List2	A_T.wav	AV_T	1	1	1	1	778396	150	1	801	779197
Exp2	18	Exp2-17-1	59.936	1.0.0.174	2	right	jinyan	-1450854681	2.0.10.242	2.0.10.242	11-04-2019	2019-11-04 06:32:36	14:32:36	female	2.0.10.147	241	Red_C_2.bmp	1249	0		0	1	781299	0		0	0	NULL	NULL	NULL	Medium	run1	1	List2	Catch.wav	V_T	1	1	1	1	781148	151	1	640	781788
Exp2	18	Exp2-17-1	59.936	1.0.0.174	2	right	jinyan	-1450854681	2.0.10.242	2.0.10.242	11-04-2019	2019-11-04 06:32:36	14:32:36	female	2.0.10.147	242	Blue_S_2.bmp	1335	0		0	0	783701	0		0	0	NULL	NULL	NULL	Medium	run1	1	List2	Catch.wav	V_T	1	1	0	1	783551	150	1	813	784364
Exp2	18	Exp2-17-1	59.936	1.0.0.174	2	right	jinyan	-1450854681	2.0.10.242	2.0.10.242	11-04-2019	2019-11-04 06:32:36	14:32:36	female	2.0.10.147	243	Catch.bmp	996	0		0	0	786187	0		0	0	NULL	NULL	NULL	Medium	run1		List2	A_S.wav	A_S	0		1	1	786037	150		0	0
Exp2	18	Exp2-17-1	59.936	1.0.0.174	2	right	jinyan	-1450854681	2.0.10.242	2.0.10.242	11-04-2019	2019-11-04 06:32:36	14:32:36	female	2.0.10.147	244	Blue_S.bmp	1222	0		0	0	788406	0		0	0	NULL	NULL	NULL	Medium	run1	1	List2	Catch.wav	V_T	1	1	1	1	788256	150	1	716	788972
Exp2	18	Exp2-17-1	59.936	1.0.0.174	2	right	jinyan	-1450854681	2.0.10.242	2.0.10.242	11-04-2019	2019-11-04 06:32:36	14:32:36	female	2.0.10.147	245	Blue_S.bmp	1567	0		0	0	790775	0		0	0	NULL	NULL	NULL	Medium	run1	1	List2	Catch.wav	V_T	1	1	0	1	790625	150	1	443	791068
Exp2	18	Exp2-17-1	59.936	1.0.0.174	2	right	jinyan	-1450854681	2.0.10.242	2.0.10.242	11-04-2019	2019-11-04 06:32:36	14:32:36	female	2.0.10.147	246	Blue_S_2.bmp	1105	0		0	0	793495	0		0	0	NULL	NULL	NULL	Medium	run1	1	List2	A_T.wav	AV_T	1	1	1	1	793345	150	1	427	793772
Exp2	18	Exp2-17-1	59.936	1.0.0.174	2	right	jinyan	-1450854681	2.0.10.242	2.0.10.242	11-04-2019	2019-11-04 06:32:36	14:32:36	female	2.0.10.147	247	Blue_S_2.bmp	1512	0		0	0	795747	0		0	0	NULL	NULL	NULL	Medium	run1	1	List2	Catch.wav	V_T	1	1	1	1	795597	150	1	471	796068
Exp2	18	Exp2-17-1	59.936	1.0.0.174	2	right	jinyan	-1450854681	2.0.10.242	2.0.10.242	11-04-2019	2019-11-04 06:32:36	14:32:36	female	2.0.10.147	248	Blue_C_2.bmp	977	0		0	1	798417	0		0	0	NULL	NULL	NULL	Medium	run1		List2	Catch.wav	V_S	0		1	1	798266	151	1	346	798612
Exp2	18	Exp2-17-1	59.936	1.0.0.174	2	right	jinyan	-1450854681	2.0.10.242	2.0.10.242	11-04-2019	2019-11-04 06:32:36	14:32:36	female	2.0.10.147	249	Red_S.bmp	818	0		0	0	800552	0		0	0	NULL	NULL	NULL	Medium	run1		List2	Catch.wav	V_S	0		0	1	800402	150	1	458	800860
Exp2	18	Exp2-17-1	59.936	1.0.0.174	2	right	jinyan	-1450854681	2.0.10.242	2.0.10.242	11-04-2019	2019-11-04 06:32:36	14:32:36	female	2.0.10.147	250	Blue_S_2.bmp	1226	0		0	0	802521	0		0	0	NULL	NULL	NULL	Medium	run1	1	List2	A_T.wav	AV_T	1	1	1	1	802371	150	1	729	803100
Exp2	18	Exp2-17-1	59.936	1.0.0.174	2	right	jinyan	-1450854681	2.0.10.242	2.0.10.242	11-04-2019	2019-11-04 06:32:36	14:32:36	female	2.0.10.147	251	Blue_S_2.bmp	1523	0		0	0	804907	0		0	0	NULL	NULL	NULL	Medium	run1	1	List2	A_T.wav	AV_T	1	1	0	1	804757	150	1	703	805460
Exp2	18	Exp2-17-1	59.936	1.0.0.174	2	right	jinyan	-1450854681	2.0.10.242	2.0.10.242	11-04-2019	2019-11-04 06:32:36	14:32:36	female	2.0.10.147	252	Blue_S_2.bmp	1125	0		0	0	807593	0		0	0	NULL	NULL	NULL	Medium	run1	1	List2	A_T.wav	AV_T	1	1	0	1	807443	150	1	481	807924
Exp2	18	Exp2-17-1	59.936	1.0.0.174	2	right	jinyan	-1450854681	2.0.10.242	2.0.10.242	11-04-2019	2019-11-04 06:32:36	14:32:36	female	2.0.10.147	253	Blue_S_2.bmp	950	0		0	1	809879	0		0	0	NULL	NULL	NULL	Medium	run1	1	List2	Catch.wav	V_T	1	1	1	1	809728	151	1	684	810412
Exp2	18	Exp2-17-1	59.936	1.0.0.174	2	right	jinyan	-1450854681	2.0.10.242	2.0.10.242	11-04-2019	2019-11-04 06:32:36	14:32:36	female	2.0.10.147	254	Red_S.bmp	1000	0		0	0	811981	0		0	0	NULL	NULL	NULL	Medium	run1		List2	Catch.wav	V_S	0		0	1	811831	150		0	0
Exp2	18	Exp2-17-1	59.936	1.0.0.174	2	right	jinyan	-1450854681	2.0.10.242	2.0.10.242	11-04-2019	2019-11-04 06:32:36	14:32:36	female	2.0.10.147	255	Blue_S.bmp	815	0		0	0	814183	0		0	0	NULL	NULL	NULL	Medium	run1	1	List2	Catch.wav	V_T	1	1	0	1	814033	150	1	643	814676
Exp2	18	Exp2-17-1	59.936	1.0.0.174	2	right	jinyan	-1450854681	2.0.10.242	2.0.10.242	11-04-2019	2019-11-04 06:32:36	14:32:36	female	2.0.10.147	256	Blue_S.bmp	1427	0		0	0	816152	0		0	0	NULL	NULL	NULL	Medium	run1	1	List2	A_T.wav	AV_T	1	1	1	1	816002	150	1	809	816811
Exp2	18	Exp2-17-1	59.936	1.0.0.174	2	right	jinyan	-1450854681	2.0.10.242	2.0.10.242	11-04-2019	2019-11-04 06:32:36	14:32:36	female	2.0.10.147	257	Catch.bmp	1571	0		0	0	818738	0		0	0	NULL	NULL	NULL	Medium	run1	1	List2	A_T.wav	A_T	1	1	0	1	818588	150	1	663	819251
Exp2	18	Exp2-17-1	59.936	1.0.0.174	2	right	jinyan	-1450854681	2.0.10.242	2.0.10.242	11-04-2019	2019-11-04 06:32:36	14:32:36	female	2.0.10.147	258	Blue_S.bmp	896	0		1	0	821457	0		0	0	NULL	NULL	NULL	Medium	run1	1	List2	Catch.wav	V_T	1	1	1	1	821307	150	1	648	821955
Exp2	18	Exp2-17-1	59.936	1.0.0.174	2	right	jinyan	-1450854681	2.0.10.242	2.0.10.242	11-04-2019	2019-11-04 06:32:36	14:32:36	female	2.0.10.147	259	Catch.bmp	984	0		0	1	823510	0		0	0	NULL	NULL	NULL	Medium	run1	1	List2	A_T.wav	A_T	1	1	1	1	823359	151	1	1053	824412
Exp2	18	Exp2-17-1	59.936	1.0.0.174	2	right	jinyan	-1450854681	2.0.10.242	2.0.10.242	11-04-2019	2019-11-04 06:32:36	14:32:36	female	2.0.10.147	260	Catch.bmp	1050	0		0	0	825645	0		0	0	NULL	NULL	NULL	Medium	run1		List2	A_S.wav	A_S	0		0	1	825495	150		0	0
