# Supplementary material for: Visual Perceptual Load Attenuates Age-Related Audiovisual Integration in an Audiovisual Discrimination Task
Source: Front Psychol. 2021 Sep 29;12:740221. doi: 10.3389/fpsyg.2021.740221 (PMC8511317; doi:10.3389/fpsyg.2021.740221)
Supplement: Supplementary file 1 [file Data_Sheet_1.ZIP › Export data/Group 2_Data_Older/Exp2_Medium load/Subject_19.xlsx]

## Sheet: Sheet1
ExperimentName	Subject	DataFile.Basename	Display.RefreshRate	ExperimentVersion	Group	Handedness	Name	RandomSeed	RuntimeVersion	RuntimeVersionExpected	SessionDate	SessionStartDateTimeUtc	SessionTime	Sex	StudioVersion	Block	Image	ITI	ITI.ACC	ITI.CRESP	ITI.DurationError	ITI.OnsetDelay	ITI.OnsetTime	ITI.OnsetToOnsetTime	ITI.RESP	ITI.RT	ITI.RTTime	List1	List1.Cycle	List1.Sample	PercetualLoad	Procedure	Response	Running	Sound	StimulusType	Target.ACC	Target.CRESP	Target.DurationError	Target.OnsetDelay	Target.OnsetTime	Target.OnsetToOnsetTime	Target.RESP	Target.RT	Target.RTTime
Exp2	19	Exp2-19-1	59.938	1.0.0.174	2	right	mahuizhen	-2072930472	2.0.10.242	2.0.10.242	11-04-2019	2019-11-04 07:30:52	15:30:52	female	2.0.10.147	1	Red_S_2.bmp	1233	0		0	0	42240	0		0	0	18	1	1	Medium	Prac		List1	A_S.wav	AV_S	0		124	1	42090	150		0	0
Exp2	19	Exp2-19-1	59.938	1.0.0.174	2	right	mahuizhen	-2072930472	2.0.10.242	2.0.10.242	11-04-2019	2019-11-04 07:30:52	15:30:52	female	2.0.10.147	2	Blue_S_2.bmp	1598	0		0	0	44692	0		0	0	4	1	2	Medium	Prac	1	List1	Catch.wav	V_T	0		1	1	44542	150		0	0
Exp2	19	Exp2-19-1	59.938	1.0.0.174	2	right	mahuizhen	-2072930472	2.0.10.242	2.0.10.242	11-04-2019	2019-11-04 07:30:52	15:30:52	female	2.0.10.147	3	Red_C.bmp	1242	0		0	0	47495	0		0	0	5	1	3	Medium	Prac	1	List1	Catch.wav	V_T	1	1	0	1	47345	150	1	1129	48474
Exp2	19	Exp2-19-1	59.938	1.0.0.174	2	right	mahuizhen	-2072930472	2.0.10.242	2.0.10.242	11-04-2019	2019-11-04 07:30:52	15:30:52	female	2.0.10.147	4	Red_C_2.bmp	805	0		0	0	49898	0		0	0	16	1	4	Medium	Prac	1	List1	A_T.wav	AV_T	0		0	1	49748	150		0	0
Exp2	19	Exp2-19-1	59.938	1.0.0.174	2	right	mahuizhen	-2072930472	2.0.10.242	2.0.10.242	11-04-2019	2019-11-04 07:30:52	15:30:52	female	2.0.10.147	5	Catch.bmp	1290	0		0	0	51933	0		0	0	10	1	5	Medium	Prac	1	List1	A_T.wav	A_T	1	1	0	1	51783	150	1	475	52258
Exp2	19	Exp2-19-1	59.938	1.0.0.174	2	right	mahuizhen	-2072930472	2.0.10.242	2.0.10.242	11-04-2019	2019-11-04 07:30:52	15:30:52	female	2.0.10.147	6	Red_C.bmp	1467	0		0	0	54386	0		0	0	15	1	6	Medium	Prac	1	List1	A_T.wav	AV_T	1	1	0	1	54236	150	1	390	54626
Exp2	19	Exp2-19-1	59.938	1.0.0.174	2	right	mahuizhen	-2072930472	2.0.10.242	2.0.10.242	11-04-2019	2019-11-04 07:30:52	15:30:52	female	2.0.10.147	7	Catch.bmp	1024	0		0	0	57005	0		0	0	10	1	7	Medium	Prac	1	List1	A_T.wav	A_T	1	1	0	1	56855	150	1	514	57369
Exp2	19	Exp2-19-1	59.938	1.0.0.174	2	right	mahuizhen	-2072930472	2.0.10.242	2.0.10.242	11-04-2019	2019-11-04 07:30:52	15:30:52	female	2.0.10.147	8	Catch.bmp	1220	0		0	0	59191	0		0	0	10	1	8	Medium	Prac	1	List1	A_T.wav	A_T	1	1	0	1	59041	150	1	424	59465
Exp2	19	Exp2-19-1	59.938	1.0.0.174	2	right	mahuizhen	-2072930472	2.0.10.242	2.0.10.242	11-04-2019	2019-11-04 07:30:52	15:30:52	female	2.0.10.147	9	Red_S.bmp	1220	0		0	0	61560	0		0	0	7	1	9	Medium	Prac		List1	Catch.wav	V_S	0		1	1	61410	150	1	544	61954
Exp2	19	Exp2-19-1	59.938	1.0.0.174	2	right	mahuizhen	-2072930472	2.0.10.242	2.0.10.242	11-04-2019	2019-11-04 07:30:52	15:30:52	female	2.0.10.147	10	Catch.bmp	1096	0		0	0	63929	0		0	0	9	1	10	Medium	Prac		List1	A_S.wav	A_S	0		1	1	63779	150		0	0
Exp2	19	Exp2-19-1	59.938	1.0.0.174	2	right	mahuizhen	-2072930472	2.0.10.242	2.0.10.242	11-04-2019	2019-11-04 07:30:52	15:30:52	female	2.0.10.147	11	Catch.bmp	1026	0		0	0	66248	0		0	0	10	1	11	Medium	Prac	1	List1	A_T.wav	A_T	0		0	1	66098	150		0	0
Exp2	19	Exp2-19-1	59.938	1.0.0.174	2	right	mahuizhen	-2072930472	2.0.10.242	2.0.10.242	11-04-2019	2019-11-04 07:30:52	15:30:52	female	2.0.10.147	12	Red_S_2.bmp	1000	0		0	0	68501	0		0	0	18	1	12	Medium	Prac		List1	A_S.wav	AV_S	0		0	2	68351	150	1	602	68953
Exp2	19	Exp2-19-1	59.938	1.0.0.174	2	right	mahuizhen	-2072930472	2.0.10.242	2.0.10.242	11-04-2019	2019-11-04 07:30:52	15:30:52	female	2.0.10.147	13	Blue_S.bmp	1281	0		0	0	70653	0		0	0	13	1	13	Medium	Prac	1	List1	A_T.wav	AV_T	1	1	0	1	70503	150	1	459	70962
Exp2	19	Exp2-19-1	59.938	1.0.0.174	2	right	mahuizhen	-2072930472	2.0.10.242	2.0.10.242	11-04-2019	2019-11-04 07:30:52	15:30:52	female	2.0.10.147	14	Blue_C.bmp	953	0		0	0	73089	0		0	0	11	1	14	Medium	Prac		List1	A_S.wav	AV_S	0		0	1	72939	150	1	446	73385
Exp2	19	Exp2-19-1	59.938	1.0.0.174	2	right	mahuizhen	-2072930472	2.0.10.242	2.0.10.242	11-04-2019	2019-11-04 07:30:52	15:30:52	female	2.0.10.147	15	Catch.bmp	1388	0		0	0	75191	0		0	0	9	1	15	Medium	Prac		List1	A_S.wav	A_S	0		0	1	75041	150	1	777	75818
Exp2	19	Exp2-19-1	59.938	1.0.0.174	2	right	mahuizhen	-2072930472	2.0.10.242	2.0.10.242	11-04-2019	2019-11-04 07:30:52	15:30:52	female	2.0.10.147	16	Blue_C_2.bmp	1472	0		0	0	77727	0		0	0	12	1	16	Medium	Prac		List1	A_S.wav	AV_S	0		0	1	77577	150		0	0
Exp2	19	Exp2-19-1	59.938	1.0.0.174	2	right	mahuizhen	-2072930472	2.0.10.242	2.0.10.242	11-04-2019	2019-11-04 07:30:52	15:30:52	female	2.0.10.147	17	Catch.bmp	971	0		0	0	80413	0		0	0	9	1	17	Medium	Prac		List1	A_S.wav	A_S	0		0	1	80263	150		0	0
Exp2	19	Exp2-19-1	59.938	1.0.0.174	2	right	mahuizhen	-2072930472	2.0.10.242	2.0.10.242	11-04-2019	2019-11-04 07:30:52	15:30:52	female	2.0.10.147	18	Blue_S.bmp	1339	0		0	0	82599	0		0	0	13	1	18	Medium	Prac	1	List1	A_T.wav	AV_T	1	1	0	1	82449	150	1	352	82801
Exp2	19	Exp2-19-1	59.938	1.0.0.174	2	right	mahuizhen	-2072930472	2.0.10.242	2.0.10.242	11-04-2019	2019-11-04 07:30:52	15:30:52	female	2.0.10.147	19	Blue_S_2.bmp	974	0		0	0	85085	0		0	0	4	1	19	Medium	Prac	1	List1	Catch.wav	V_T	1	1	0	1	84935	150	1	530	85465
Exp2	19	Exp2-19-1	59.938	1.0.0.174	2	right	mahuizhen	-2072930472	2.0.10.242	2.0.10.242	11-04-2019	2019-11-04 07:30:52	15:30:52	female	2.0.10.147	20	Catch.bmp	1222	0		0	0	87220	0		0	0	9	1	20	Medium	Prac		List1	A_S.wav	A_S	0		1	1	87070	150		0	0
Exp2	19	Exp2-19-1	59.938	1.0.0.174	2	right	mahuizhen	-2072930472	2.0.10.242	2.0.10.242	11-04-2019	2019-11-04 07:30:52	15:30:52	female	2.0.10.147	21	Catch.bmp	1559	0		0	0	103721	0		0	0	10	1	21	Medium	Prac	1	List1	A_T.wav	A_T	0		0	1	103571	150		0	0
Exp2	19	Exp2-19-1	59.938	1.0.0.174	2	right	mahuizhen	-2072930472	2.0.10.242	2.0.10.242	11-04-2019	2019-11-04 07:30:52	15:30:52	female	2.0.10.147	22	Blue_C.bmp	1308	0		0	1	106491	0		0	0	1	1	22	Medium	Prac		List1	Catch.wav	V_S	0		1	1	106340	151		0	0
Exp2	19	Exp2-19-1	59.938	1.0.0.174	2	right	mahuizhen	-2072930472	2.0.10.242	2.0.10.242	11-04-2019	2019-11-04 07:30:52	15:30:52	female	2.0.10.147	23	Red_C.bmp	1588	0		0	0	109010	0		0	0	5	1	23	Medium	Prac	1	List1	Catch.wav	V_T	1	1	0	1	108860	150	1	1300	110160
Exp2	19	Exp2-19-1	59.938	1.0.0.174	2	right	mahuizhen	-2072930472	2.0.10.242	2.0.10.242	11-04-2019	2019-11-04 07:30:52	15:30:52	female	2.0.10.147	24	Blue_S_2.bmp	1264	0		0	0	111746	0		0	0	14	1	24	Medium	Prac	1	List1	A_T.wav	AV_T	1	1	1	1	111596	150	1	1164	112760
Exp2	19	Exp2-19-1	59.938	1.0.0.174	2	right	mahuizhen	-2072930472	2.0.10.242	2.0.10.242	11-04-2019	2019-11-04 07:30:52	15:30:52	female	2.0.10.147	25	Red_S_2.bmp	1521	0		0	0	114165	0		0	0	8	1	25	Medium	Prac		List1	Catch.wav	V_S	0		1	1	114015	150	1	673	114688
Exp2	19	Exp2-19-1	59.938	1.0.0.174	2	right	mahuizhen	-2072930472	2.0.10.242	2.0.10.242	11-04-2019	2019-11-04 07:30:52	15:30:52	female	2.0.10.147	26	Catch.bmp	1131	0		0	0	116835	0		0	0	9	1	26	Medium	Prac		List1	A_S.wav	A_S	0		0	1	116685	150		0	0
Exp2	19	Exp2-19-1	59.938	1.0.0.174	2	right	mahuizhen	-2072930472	2.0.10.242	2.0.10.242	11-04-2019	2019-11-04 07:30:52	15:30:52	female	2.0.10.147	27	Blue_S.bmp	934	0		0	1	119171	0		0	0	3	1	27	Medium	Prac	1	List1	Catch.wav	V_T	0		1	1	119020	151		0	0
Exp2	19	Exp2-19-1	59.938	1.0.0.174	2	right	mahuizhen	-2072930472	2.0.10.242	2.0.10.242	11-04-2019	2019-11-04 07:30:52	15:30:52	female	2.0.10.147	28	Blue_S_2.bmp	869	0		0	0	121323	0		0	0	4	1	28	Medium	Prac	1	List1	Catch.wav	V_T	1	1	0	1	121173	150	1	564	121737
Exp2	19	Exp2-19-1	59.938	1.0.0.174	2	right	mahuizhen	-2072930472	2.0.10.242	2.0.10.242	11-04-2019	2019-11-04 07:30:52	15:30:52	female	2.0.10.147	29	Red_C_2.bmp	1550	0		0	1	123342	0		0	0	16	1	29	Medium	Prac	1	List1	A_T.wav	AV_T	1	1	1	1	123191	151	1	897	124088
Exp2	19	Exp2-19-1	59.938	1.0.0.174	2	right	mahuizhen	-2072930472	2.0.10.242	2.0.10.242	11-04-2019	2019-11-04 07:30:52	15:30:52	female	2.0.10.147	30	Catch.bmp	1149	0		1	0	126044	0		0	0	10	1	30	Medium	Prac	1	List1	A_T.wav	A_T	1	1	0	1	125894	150	1	611	126505
Exp2	19	Exp2-19-1	59.938	1.0.0.174	2	right	mahuizhen	-2072930472	2.0.10.242	2.0.10.242	11-04-2019	2019-11-04 07:30:52	15:30:52	female	2.0.10.147	31	Red_S_2.bmp	1573	0		0	0	128347	0		0	0	8	1	31	Medium	Prac		List1	Catch.wav	V_S	0		1	1	128197	150	1	547	128744
Exp2	19	Exp2-19-1	59.938	1.0.0.174	2	right	mahuizhen	-2072930472	2.0.10.242	2.0.10.242	11-04-2019	2019-11-04 07:30:52	15:30:52	female	2.0.10.147	32	Catch.bmp	1164	0		0	0	131083	0		0	0	9	1	32	Medium	Prac		List1	A_S.wav	A_S	0		0	1	130933	150		0	0
Exp2	19	Exp2-19-1	59.938	1.0.0.174	2	right	mahuizhen	-2072930472	2.0.10.242	2.0.10.242	11-04-2019	2019-11-04 07:30:52	15:30:52	female	2.0.10.147	33	Red_C.bmp	837	0		0	0	133452	0		0	0	15	1	33	Medium	Prac	1	List1	A_T.wav	AV_T	1	1	0	1	133302	150	1	587	133889
Exp2	19	Exp2-19-1	59.938	1.0.0.174	2	right	mahuizhen	-2072930472	2.0.10.242	2.0.10.242	11-04-2019	2019-11-04 07:30:52	15:30:52	female	2.0.10.147	34	Catch.bmp	1080	0		0	1	135438	0		0	0	10	1	34	Medium	Prac	1	List1	A_T.wav	A_T	1	1	1	1	135287	151	1	681	135968
Exp2	19	Exp2-19-1	59.938	1.0.0.174	2	right	mahuizhen	-2072930472	2.0.10.242	2.0.10.242	11-04-2019	2019-11-04 07:30:52	15:30:52	female	2.0.10.147	35	Red_C_2.bmp	1076	0		0	0	137673	0		0	0	16	1	35	Medium	Prac	1	List1	A_T.wav	AV_T	1	1	0	1	137523	150	1	541	138064
Exp2	19	Exp2-19-1	59.938	1.0.0.174	2	right	mahuizhen	-2072930472	2.0.10.242	2.0.10.242	11-04-2019	2019-11-04 07:30:52	15:30:52	female	2.0.10.147	36	Red_C.bmp	1005	0		0	0	139909	0		0	0	5	1	36	Medium	Prac	1	List1	Catch.wav	V_T	1	1	1	1	139759	150	1	521	140280
Exp2	19	Exp2-19-1	59.938	1.0.0.174	2	right	mahuizhen	-2072930472	2.0.10.242	2.0.10.242	11-04-2019	2019-11-04 07:30:52	15:30:52	female	2.0.10.147	37	Red_C_2.bmp	1479	0		0	0	142061	0		0	0	6	1	37	Medium	Prac	1	List1	Catch.wav	V_T	1	1	0	1	141911	150	1	473	142384
Exp2	19	Exp2-19-1	59.938	1.0.0.174	2	right	mahuizhen	-2072930472	2.0.10.242	2.0.10.242	11-04-2019	2019-11-04 07:30:52	15:30:52	female	2.0.10.147	38	Blue_S_2.bmp	922	0		0	0	144697	0		0	0	14	1	38	Medium	Prac	1	List1	A_T.wav	AV_T	0		1	1	144547	150		0	0
Exp2	19	Exp2-19-1	59.938	1.0.0.174	2	right	mahuizhen	-2072930472	2.0.10.242	2.0.10.242	11-04-2019	2019-11-04 07:30:52	15:30:52	female	2.0.10.147	39	Red_S_2.bmp	836	0		0	0	146833	0		0	0	8	1	39	Medium	Prac		List1	Catch.wav	V_S	0		1	1	146683	150		0	0
Exp2	19	Exp2-19-1	59.938	1.0.0.174	2	right	mahuizhen	-2072930472	2.0.10.242	2.0.10.242	11-04-2019	2019-11-04 07:30:52	15:30:52	female	2.0.10.147	40	Red_C_2.bmp	1043	0		0	0	148885	0		0	0	16	1	40	Medium	Prac	1	List1	A_T.wav	AV_T	0		1	1	148735	150		0	0
Exp2	19	Exp2-19-1	59.938	1.0.0.174	2	right	mahuizhen	-2072930472	2.0.10.242	2.0.10.242	11-04-2019	2019-11-04 07:30:52	15:30:52	female	2.0.10.147	41	Blue_C_2.bmp	811	0		0	0	156493	0		0	0	NULL	NULL	NULL	Medium	run1		List2	A_S.wav	AV_S	0		0	1	156343	150	1	817	157160
Exp2	19	Exp2-19-1	59.938	1.0.0.174	2	right	mahuizhen	-2072930472	2.0.10.242	2.0.10.242	11-04-2019	2019-11-04 07:30:52	15:30:52	female	2.0.10.147	42	Red_S.bmp	1189	0		0	0	158462	0		0	0	NULL	NULL	NULL	Medium	run1		List2	A_S.wav	AV_S	0		0	1	158312	150		0	0
Exp2	19	Exp2-19-1	59.938	1.0.0.174	2	right	mahuizhen	-2072930472	2.0.10.242	2.0.10.242	11-04-2019	2019-11-04 07:30:52	15:30:52	female	2.0.10.147	43	Catch.bmp	803	0		0	0	160864	0		0	0	NULL	NULL	NULL	Medium	run1	1	List2	A_T.wav	A_T	0		0	1	160714	150		0	0
Exp2	19	Exp2-19-1	59.938	1.0.0.174	2	right	mahuizhen	-2072930472	2.0.10.242	2.0.10.242	11-04-2019	2019-11-04 07:30:52	15:30:52	female	2.0.10.147	44	Blue_S_2.bmp	1568	0		1	0	162866	0		0	0	NULL	NULL	NULL	Medium	run1	1	List2	Catch.wav	V_T	1	1	1	1	162716	150	1	835	163551
Exp2	19	Exp2-19-1	59.938	1.0.0.174	2	right	mahuizhen	-2072930472	2.0.10.242	2.0.10.242	11-04-2019	2019-11-04 07:30:52	15:30:52	female	2.0.10.147	45	Red_C_2.bmp	1045	0		0	0	165586	0		0	0	NULL	NULL	NULL	Medium	run1	1	List2	A_T.wav	AV_T	1	1	1	1	165436	150	1	1051	166487
Exp2	19	Exp2-19-1	59.938	1.0.0.174	2	right	mahuizhen	-2072930472	2.0.10.242	2.0.10.242	11-04-2019	2019-11-04 07:30:52	15:30:52	female	2.0.10.147	46	Catch.bmp	1307	0		0	0	167788	0		0	0	NULL	NULL	NULL	Medium	run1	1	List2	A_T.wav	A_T	1	1	0	1	167638	150	1	881	168519
Exp2	19	Exp2-19-1	59.938	1.0.0.174	2	right	mahuizhen	-2072930472	2.0.10.242	2.0.10.242	11-04-2019	2019-11-04 07:30:52	15:30:52	female	2.0.10.147	47	Blue_S_2.bmp	807	0		0	1	170258	0		0	0	NULL	NULL	NULL	Medium	run1	1	List2	A_T.wav	AV_T	0		1	1	170107	151		0	0
Exp2	19	Exp2-19-1	59.938	1.0.0.174	2	right	mahuizhen	-2072930472	2.0.10.242	2.0.10.242	11-04-2019	2019-11-04 07:30:52	15:30:52	female	2.0.10.147	48	Catch.bmp	985	0		0	0	172276	0		0	0	NULL	NULL	NULL	Medium	run1		List2	A_S.wav	A_S	0		0	1	172126	150		0	0
Exp2	19	Exp2-19-1	59.938	1.0.0.174	2	right	mahuizhen	-2072930472	2.0.10.242	2.0.10.242	11-04-2019	2019-11-04 07:30:52	15:30:52	female	2.0.10.147	49	Red_S_2.bmp	1319	0		0	0	174462	0		0	0	NULL	NULL	NULL	Medium	run1		List2	A_S.wav	AV_S	0		0	1	174312	150		0	0
Exp2	19	Exp2-19-1	59.938	1.0.0.174	2	right	mahuizhen	-2072930472	2.0.10.242	2.0.10.242	11-04-2019	2019-11-04 07:30:52	15:30:52	female	2.0.10.147	50	Red_C.bmp	1551	0		0	0	176998	0		0	0	NULL	NULL	NULL	Medium	run1	1	List2	A_T.wav	AV_T	1	1	0	1	176848	150	1	687	177535
Exp2	19	Exp2-19-1	59.938	1.0.0.174	2	right	mahuizhen	-2072930472	2.0.10.242	2.0.10.242	11-04-2019	2019-11-04 07:30:52	15:30:52	female	2.0.10.147	51	Red_C_2.bmp	1028	0		0	0	179701	0		0	0	NULL	NULL	NULL	Medium	run1	1	List2	A_T.wav	AV_T	1	1	0	1	179551	150	1	624	180175
Exp2	19	Exp2-19-1	59.938	1.0.0.174	2	right	mahuizhen	-2072930472	2.0.10.242	2.0.10.242	11-04-2019	2019-11-04 07:30:52	15:30:52	female	2.0.10.147	52	Catch.bmp	1172	0		1	0	181886	0		0	0	NULL	NULL	NULL	Medium	run1		List2	A_S.wav	A_S	0		0	1	181736	150		0	0
Exp2	19	Exp2-19-1	59.938	1.0.0.174	2	right	mahuizhen	-2072930472	2.0.10.242	2.0.10.242	11-04-2019	2019-11-04 07:30:52	15:30:52	female	2.0.10.147	53	Red_C.bmp	854	0		0	0	184272	0		0	0	NULL	NULL	NULL	Medium	run1	1	List2	Catch.wav	V_T	0		1	1	184122	150		0	0
Exp2	19	Exp2-19-1	59.938	1.0.0.174	2	right	mahuizhen	-2072930472	2.0.10.242	2.0.10.242	11-04-2019	2019-11-04 07:30:52	15:30:52	female	2.0.10.147	54	Catch.bmp	860	0		0	0	186341	0		0	0	NULL	NULL	NULL	Medium	run1		List2	A_S.wav	A_S	0		1	1	186191	150		0	0
Exp2	19	Exp2-19-1	59.938	1.0.0.174	2	right	mahuizhen	-2072930472	2.0.10.242	2.0.10.242	11-04-2019	2019-11-04 07:30:52	15:30:52	female	2.0.10.147	55	Catch.bmp	1078	0		0	0	188410	0		0	0	NULL	NULL	NULL	Medium	run1		List2	A_S.wav	A_S	0		0	1	188260	150		0	0
Exp2	19	Exp2-19-1	59.938	1.0.0.174	2	right	mahuizhen	-2072930472	2.0.10.242	2.0.10.242	11-04-2019	2019-11-04 07:30:52	15:30:52	female	2.0.10.147	56	Blue_C.bmp	831	0		0	0	190696	0		0	0	NULL	NULL	NULL	Medium	Run1		List2	Catch.wav	V_S	0		0	2	190546	150	1	837	191383
Exp2	19	Exp2-19-1	59.938	1.0.0.174	2	right	mahuizhen	-2072930472	2.0.10.242	2.0.10.242	11-04-2019	2019-11-04 07:30:52	15:30:52	female	2.0.10.147	57	Red_C.bmp	1372	0		0	0	192681	0		0	0	NULL	NULL	NULL	Medium	run1	1	List2	Catch.wav	V_T	1	1	0	1	192531	150	1	1308	193839
Exp2	19	Exp2-19-1	59.938	1.0.0.174	2	right	mahuizhen	-2072930472	2.0.10.242	2.0.10.242	11-04-2019	2019-11-04 07:30:52	15:30:52	female	2.0.10.147	58	Blue_S_2.bmp	810	0		0	0	195200	0		0	0	NULL	NULL	NULL	Medium	run1	1	List2	Catch.wav	V_T	0		0	1	195050	150		0	0
Exp2	19	Exp2-19-1	59.938	1.0.0.174	2	right	mahuizhen	-2072930472	2.0.10.242	2.0.10.242	11-04-2019	2019-11-04 07:30:52	15:30:52	female	2.0.10.147	59	Red_C_2.bmp	1545	0		0	0	197236	0		0	0	NULL	NULL	NULL	Medium	run1	1	List2	A_T.wav	AV_T	1	1	0	1	197086	150	1	1193	198279
Exp2	19	Exp2-19-1	59.938	1.0.0.174	2	right	mahuizhen	-2072930472	2.0.10.242	2.0.10.242	11-04-2019	2019-11-04 07:30:52	15:30:52	female	2.0.10.147	60	Blue_S_2.bmp	1446	0		0	0	199939	0		0	0	NULL	NULL	NULL	Medium	run1	1	List2	Catch.wav	V_T	1	1	1	1	199789	150	1	1194	200983
Exp2	19	Exp2-19-1	59.938	1.0.0.174	2	right	mahuizhen	-2072930472	2.0.10.242	2.0.10.242	11-04-2019	2019-11-04 07:30:52	15:30:52	female	2.0.10.147	61	Red_C_2.bmp	1371	0		1	0	202541	0		0	0	NULL	NULL	NULL	Medium	run1	1	List2	Catch.wav	V_T	1	1	0	1	202391	150	1	1032	203423
Exp2	19	Exp2-19-1	59.938	1.0.0.174	2	right	mahuizhen	-2072930472	2.0.10.242	2.0.10.242	11-04-2019	2019-11-04 07:30:52	15:30:52	female	2.0.10.147	62	Blue_C.bmp	1373	0		0	0	205061	0		0	0	NULL	NULL	NULL	Medium	Run1		List2	Catch.wav	V_S	0		0	1	204911	150		0	0
Exp2	19	Exp2-19-1	59.938	1.0.0.174	2	right	mahuizhen	-2072930472	2.0.10.242	2.0.10.242	11-04-2019	2019-11-04 07:30:52	15:30:52	female	2.0.10.147	63	Catch.bmp	1303	0		0	0	207647	0		0	0	NULL	NULL	NULL	Medium	run1	1	List2	A_T.wav	A_T	1	1	0	1	207497	150	1	718	208215
Exp2	19	Exp2-19-1	59.938	1.0.0.174	2	right	mahuizhen	-2072930472	2.0.10.242	2.0.10.242	11-04-2019	2019-11-04 07:30:52	15:30:52	female	2.0.10.147	64	Catch.bmp	1378	0		0	0	210099	0		0	0	NULL	NULL	NULL	Medium	run1	1	List2	A_T.wav	A_T	1	1	0	1	209949	150	1	466	210415
Exp2	19	Exp2-19-1	59.938	1.0.0.174	2	right	mahuizhen	-2072930472	2.0.10.242	2.0.10.242	11-04-2019	2019-11-04 07:30:52	15:30:52	female	2.0.10.147	65	Red_C.bmp	1158	0		0	0	212635	0		0	0	NULL	NULL	NULL	Medium	run1	1	List2	A_T.wav	AV_T	1	1	0	1	212485	150	1	410	212895
Exp2	19	Exp2-19-1	59.938	1.0.0.174	2	right	mahuizhen	-2072930472	2.0.10.242	2.0.10.242	11-04-2019	2019-11-04 07:30:52	15:30:52	female	2.0.10.147	66	Catch.bmp	1150	0		0	1	214955	0		0	0	NULL	NULL	NULL	Medium	run1	1	List2	A_T.wav	A_T	1	1	0	1	214804	151	1	500	215304
Exp2	19	Exp2-19-1	59.938	1.0.0.174	2	right	mahuizhen	-2072930472	2.0.10.242	2.0.10.242	11-04-2019	2019-11-04 07:30:52	15:30:52	female	2.0.10.147	67	Catch.bmp	1214	0		0	0	217257	0		0	0	NULL	NULL	NULL	Medium	run1	1	List2	A_T.wav	A_T	1	1	0	1	217107	150	1	436	217543
Exp2	19	Exp2-19-1	59.938	1.0.0.174	2	right	mahuizhen	-2072930472	2.0.10.242	2.0.10.242	11-04-2019	2019-11-04 07:30:52	15:30:52	female	2.0.10.147	68	Catch.bmp	895	0		0	0	219626	0		0	0	NULL	NULL	NULL	Medium	run1		List2	A_S.wav	A_S	0		0	1	219476	150		0	0
Exp2	19	Exp2-19-1	59.938	1.0.0.174	2	right	mahuizhen	-2072930472	2.0.10.242	2.0.10.242	11-04-2019	2019-11-04 07:30:52	15:30:52	female	2.0.10.147	69	Red_C_2.bmp	869	0		0	0	221728	0		0	0	NULL	NULL	NULL	Medium	run1	1	List2	A_T.wav	AV_T	0		0	1	221578	150		0	0
Exp2	19	Exp2-19-1	59.938	1.0.0.174	2	right	mahuizhen	-2072930472	2.0.10.242	2.0.10.242	11-04-2019	2019-11-04 07:30:52	15:30:52	female	2.0.10.147	70	Catch.bmp	1450	0		0	0	223814	0		0	0	NULL	NULL	NULL	Medium	run1	1	List2	A_T.wav	A_T	1	1	0	1	223664	150	1	823	224487
Exp2	19	Exp2-19-1	59.938	1.0.0.174	2	right	mahuizhen	-2072930472	2.0.10.242	2.0.10.242	11-04-2019	2019-11-04 07:30:52	15:30:52	female	2.0.10.147	71	Catch.bmp	1543	0		0	1	226417	0		0	0	NULL	NULL	NULL	Medium	run1	1	List2	A_T.wav	A_T	1	1	1	1	226266	151	1	574	226840
Exp2	19	Exp2-19-1	59.938	1.0.0.174	2	right	mahuizhen	-2072930472	2.0.10.242	2.0.10.242	11-04-2019	2019-11-04 07:30:52	15:30:52	female	2.0.10.147	72	Red_S.bmp	812	0		0	0	229119	0		0	0	NULL	NULL	NULL	Medium	run1		List2	A_S.wav	AV_S	0		0	1	228969	150		0	0
Exp2	19	Exp2-19-1	59.938	1.0.0.174	2	right	mahuizhen	-2072930472	2.0.10.242	2.0.10.242	11-04-2019	2019-11-04 07:30:52	15:30:52	female	2.0.10.147	73	Blue_S_2.bmp	1383	0		0	0	231138	0		0	0	NULL	NULL	NULL	Medium	run1	1	List2	Catch.wav	V_T	1	1	1	1	230988	150	1	1002	231990
Exp2	19	Exp2-19-1	59.938	1.0.0.174	2	right	mahuizhen	-2072930472	2.0.10.242	2.0.10.242	11-04-2019	2019-11-04 07:30:52	15:30:52	female	2.0.10.147	74	Blue_S.bmp	1429	0		0	0	233674	0		0	0	NULL	NULL	NULL	Medium	run1	1	List2	A_T.wav	AV_T	1	1	1	1	233524	150	1	1010	234534
Exp2	19	Exp2-19-1	59.938	1.0.0.174	2	right	mahuizhen	-2072930472	2.0.10.242	2.0.10.242	11-04-2019	2019-11-04 07:30:52	15:30:52	female	2.0.10.147	75	Red_C_2.bmp	991	0		0	0	236260	0		0	0	NULL	NULL	NULL	Medium	run1	1	List2	Catch.wav	V_T	1	1	1	1	236110	150	1	1033	237143
Exp2	19	Exp2-19-1	59.938	1.0.0.174	2	right	mahuizhen	-2072930472	2.0.10.242	2.0.10.242	11-04-2019	2019-11-04 07:30:52	15:30:52	female	2.0.10.147	76	Red_C_2.bmp	1361	0		1	0	238412	0		0	0	NULL	NULL	NULL	Medium	run1	1	List2	Catch.wav	V_T	1	1	0	1	238262	150	1	1272	239534
Exp2	19	Exp2-19-1	59.938	1.0.0.174	2	right	mahuizhen	-2072930472	2.0.10.242	2.0.10.242	11-04-2019	2019-11-04 07:30:52	15:30:52	female	2.0.10.147	77	Blue_S.bmp	881	0		0	0	240932	0		0	0	NULL	NULL	NULL	Medium	run1	1	List2	Catch.wav	V_T	0		0	1	240782	150		0	0
Exp2	19	Exp2-19-1	59.938	1.0.0.174	2	right	mahuizhen	-2072930472	2.0.10.242	2.0.10.242	11-04-2019	2019-11-04 07:30:52	15:30:52	female	2.0.10.147	78	Red_C.bmp	1385	0		0	0	243034	0		0	0	NULL	NULL	NULL	Medium	run1	1	List2	Catch.wav	V_T	1	1	0	1	242884	150	1	1034	243918
Exp2	19	Exp2-19-1	59.938	1.0.0.174	2	right	mahuizhen	-2072930472	2.0.10.242	2.0.10.242	11-04-2019	2019-11-04 07:30:52	15:30:52	female	2.0.10.147	79	Blue_S.bmp	1127	0		0	0	245570	0		0	0	NULL	NULL	NULL	Medium	run1	1	List2	A_T.wav	AV_T	1	1	1	1	245420	150	1	1187	246607
Exp2	19	Exp2-19-1	59.938	1.0.0.174	2	right	mahuizhen	-2072930472	2.0.10.242	2.0.10.242	11-04-2019	2019-11-04 07:30:52	15:30:52	female	2.0.10.147	80	Red_S_2.bmp	1007	0		0	0	247856	0		0	0	NULL	NULL	NULL	Medium	run1		List2	Catch.wav	V_S	0		1	1	247706	150		0	0
Exp2	19	Exp2-19-1	59.938	1.0.0.174	2	right	mahuizhen	-2072930472	2.0.10.242	2.0.10.242	11-04-2019	2019-11-04 07:30:52	15:30:52	female	2.0.10.147	81	Red_C.bmp	1128	0		0	0	250075	0		0	0	NULL	NULL	NULL	Medium	run1	1	List2	A_T.wav	AV_T	1	1	0	1	249925	150	1	905	250830
Exp2	19	Exp2-19-1	59.938	1.0.0.174	2	right	mahuizhen	-2072930472	2.0.10.242	2.0.10.242	11-04-2019	2019-11-04 07:30:52	15:30:52	female	2.0.10.147	82	Blue_C_2.bmp	1265	0		1	0	252360	0		0	0	NULL	NULL	NULL	Medium	run1		List2	Catch.wav	V_S	0		1	1	252210	150		0	0
Exp2	19	Exp2-19-1	59.938	1.0.0.174	2	right	mahuizhen	-2072930472	2.0.10.242	2.0.10.242	11-04-2019	2019-11-04 07:30:52	15:30:52	female	2.0.10.147	83	Blue_S_2.bmp	1514	0		0	0	254846	0		0	0	NULL	NULL	NULL	Medium	run1	1	List2	A_T.wav	AV_T	1	1	1	1	254696	150	1	1047	255743
Exp2	19	Exp2-19-1	59.938	1.0.0.174	2	right	mahuizhen	-2072930472	2.0.10.242	2.0.10.242	11-04-2019	2019-11-04 07:30:52	15:30:52	female	2.0.10.147	84	Blue_C_2.bmp	1112	0		0	0	257516	0		0	0	NULL	NULL	NULL	Medium	run1		List2	Catch.wav	V_S	0		0	1	257366	150		0	0
Exp2	19	Exp2-19-1	59.938	1.0.0.174	2	right	mahuizhen	-2072930472	2.0.10.242	2.0.10.242	11-04-2019	2019-11-04 07:30:52	15:30:52	female	2.0.10.147	85	Red_C_2.bmp	1551	0		0	0	259852	0		0	0	NULL	NULL	NULL	Medium	run1	1	List2	A_T.wav	AV_T	1	1	0	2	259702	150	1	960	260662
Exp2	19	Exp2-19-1	59.938	1.0.0.174	2	right	mahuizhen	-2072930472	2.0.10.242	2.0.10.242	11-04-2019	2019-11-04 07:30:52	15:30:52	female	2.0.10.147	86	Blue_S_2.bmp	1044	0		1	0	262554	0		0	0	NULL	NULL	NULL	Medium	run1	1	List2	Catch.wav	V_T	0		1	1	262404	150		0	0
Exp2	19	Exp2-19-1	59.938	1.0.0.174	2	right	mahuizhen	-2072930472	2.0.10.242	2.0.10.242	11-04-2019	2019-11-04 07:30:52	15:30:52	female	2.0.10.147	87	Red_C.bmp	903	0		0	0	264807	0		0	0	NULL	NULL	NULL	Medium	run1	1	List2	Catch.wav	V_T	1	1	0	1	264657	150	1	990	265647
Exp2	19	Exp2-19-1	59.938	1.0.0.174	2	right	mahuizhen	-2072930472	2.0.10.242	2.0.10.242	11-04-2019	2019-11-04 07:30:52	15:30:52	female	2.0.10.147	88	Red_C_2.bmp	1367	0		0	0	266859	0		0	0	NULL	NULL	NULL	Medium	run1	1	List2	A_T.wav	AV_T	1	1	1	1	266709	150	1	897	267606
Exp2	19	Exp2-19-1	59.938	1.0.0.174	2	right	mahuizhen	-2072930472	2.0.10.242	2.0.10.242	11-04-2019	2019-11-04 07:30:52	15:30:52	female	2.0.10.147	89	Catch.bmp	1250	0		0	0	269378	0		0	0	NULL	NULL	NULL	Medium	run1		List2	A_S.wav	A_S	0		0	1	269228	150		0	0
Exp2	19	Exp2-19-1	59.938	1.0.0.174	2	right	mahuizhen	-2072930472	2.0.10.242	2.0.10.242	11-04-2019	2019-11-04 07:30:52	15:30:52	female	2.0.10.147	90	Catch.bmp	832	0		0	0	271831	0		0	0	NULL	NULL	NULL	Medium	run1		List2	A_S.wav	A_S	0		0	1	271681	150		0	0
Exp2	19	Exp2-19-1	59.938	1.0.0.174	2	right	mahuizhen	-2072930472	2.0.10.242	2.0.10.242	11-04-2019	2019-11-04 07:30:52	15:30:52	female	2.0.10.147	91	Catch.bmp	1516	0		0	0	273866	0		0	0	NULL	NULL	NULL	Medium	run1	1	List2	A_T.wav	A_T	1	1	0	1	273716	150	1	890	274606
Exp2	19	Exp2-19-1	59.938	1.0.0.174	2	right	mahuizhen	-2072930472	2.0.10.242	2.0.10.242	11-04-2019	2019-11-04 07:30:52	15:30:52	female	2.0.10.147	92	Catch.bmp	1314	0		0	0	276536	0		0	0	NULL	NULL	NULL	Medium	run1	1	List2	A_T.wav	A_T	1	1	0	1	276386	150	1	540	276926
Exp2	19	Exp2-19-1	59.938	1.0.0.174	2	right	mahuizhen	-2072930472	2.0.10.242	2.0.10.242	11-04-2019	2019-11-04 07:30:52	15:30:52	female	2.0.10.147	93	Blue_S.bmp	1178	0		0	0	279005	0		0	0	NULL	NULL	NULL	Medium	run1	1	List2	Catch.wav	V_T	1	1	1	1	278855	150	1	1199	280054
Exp2	19	Exp2-19-1	59.938	1.0.0.174	2	right	mahuizhen	-2072930472	2.0.10.242	2.0.10.242	11-04-2019	2019-11-04 07:30:52	15:30:52	female	2.0.10.147	94	Catch.bmp	956	0		0	0	281341	0		0	0	NULL	NULL	NULL	Medium	run1		List2	A_S.wav	A_S	0		0	1	281191	150		0	0
Exp2	19	Exp2-19-1	59.938	1.0.0.174	2	right	mahuizhen	-2072930472	2.0.10.242	2.0.10.242	11-04-2019	2019-11-04 07:30:52	15:30:52	female	2.0.10.147	95	Blue_S_2.bmp	1596	0		0	0	283510	0		0	0	NULL	NULL	NULL	Medium	run1	1	List2	A_T.wav	AV_T	1	1	0	1	283360	150	1	902	284262
Exp2	19	Exp2-19-1	59.938	1.0.0.174	2	right	mahuizhen	-2072930472	2.0.10.242	2.0.10.242	11-04-2019	2019-11-04 07:30:52	15:30:52	female	2.0.10.147	96	Catch.bmp	1309	0		0	0	286263	0		0	0	NULL	NULL	NULL	Medium	run1	1	List2	A_T.wav	A_T	1	1	0	1	286113	150	1	837	286950
Exp2	19	Exp2-19-1	59.938	1.0.0.174	2	right	mahuizhen	-2072930472	2.0.10.242	2.0.10.242	11-04-2019	2019-11-04 07:30:52	15:30:52	female	2.0.10.147	97	Catch.bmp	1325	0		0	0	288732	0		0	0	NULL	NULL	NULL	Medium	run1	1	List2	A_T.wav	A_T	1	1	0	1	288582	150	1	567	289149
Exp2	19	Exp2-19-1	59.938	1.0.0.174	2	right	mahuizhen	-2072930472	2.0.10.242	2.0.10.242	11-04-2019	2019-11-04 07:30:52	15:30:52	female	2.0.10.147	98	Catch.bmp	1226	0		0	0	291218	0		0	0	NULL	NULL	NULL	Medium	run1	1	List2	A_T.wav	A_T	1	1	0	1	291068	150	1	729	291797
Exp2	19	Exp2-19-1	59.938	1.0.0.174	2	right	mahuizhen	-2072930472	2.0.10.242	2.0.10.242	11-04-2019	2019-11-04 07:30:52	15:30:52	female	2.0.10.147	99	Catch.bmp	1424	0		0	0	293604	0		0	0	NULL	NULL	NULL	Medium	run1	1	List2	A_T.wav	A_T	1	1	0	1	293454	150	1	599	294053
Exp2	19	Exp2-19-1	59.938	1.0.0.174	2	right	mahuizhen	-2072930472	2.0.10.242	2.0.10.242	11-04-2019	2019-11-04 07:30:52	15:30:52	female	2.0.10.147	100	Catch.bmp	1002	0		0	0	296190	0		0	0	NULL	NULL	NULL	Medium	run1	1	List2	A_T.wav	A_T	1	1	0	1	296040	150	1	589	296629
Exp2	19	Exp2-19-1	59.938	1.0.0.174	2	right	mahuizhen	-2072930472	2.0.10.242	2.0.10.242	11-04-2019	2019-11-04 07:30:52	15:30:52	female	2.0.10.147	101	Red_S_2.bmp	1388	0		0	0	298342	0		0	0	NULL	NULL	NULL	Medium	run1		List2	Catch.wav	V_S	0		1	1	298192	150		0	0
Exp2	19	Exp2-19-1	59.938	1.0.0.174	2	right	mahuizhen	-2072930472	2.0.10.242	2.0.10.242	11-04-2019	2019-11-04 07:30:52	15:30:52	female	2.0.10.147	102	Blue_S.bmp	886	0		0	0	300945	0		0	0	NULL	NULL	NULL	Medium	run1	1	List2	A_T.wav	AV_T	0		0	1	300795	150		0	0
Exp2	19	Exp2-19-1	59.938	1.0.0.174	2	right	mahuizhen	-2072930472	2.0.10.242	2.0.10.242	11-04-2019	2019-11-04 07:30:52	15:30:52	female	2.0.10.147	103	Blue_S.bmp	1453	0		0	0	303047	0		0	0	NULL	NULL	NULL	Medium	run1	1	List2	Catch.wav	V_T	1	1	1	1	302897	150	1	708	303605
Exp2	19	Exp2-19-1	59.938	1.0.0.174	2	right	mahuizhen	-2072930472	2.0.10.242	2.0.10.242	11-04-2019	2019-11-04 07:30:52	15:30:52	female	2.0.10.147	104	Blue_C.bmp	1547	0		0	0	305650	0		0	0	NULL	NULL	NULL	Medium	Run1		List2	Catch.wav	V_S	0		0	1	305500	150		0	0
Exp2	19	Exp2-19-1	59.938	1.0.0.174	2	right	mahuizhen	-2072930472	2.0.10.242	2.0.10.242	11-04-2019	2019-11-04 07:30:52	15:30:52	female	2.0.10.147	105	Blue_S_2.bmp	1012	0		0	1	308403	0		0	0	NULL	NULL	NULL	Medium	run1	1	List2	A_T.wav	AV_T	1	1	1	1	308252	151	1	849	309101
Exp2	19	Exp2-19-1	59.938	1.0.0.174	2	right	mahuizhen	-2072930472	2.0.10.242	2.0.10.242	11-04-2019	2019-11-04 07:30:52	15:30:52	female	2.0.10.147	106	Red_C.bmp	1557	0		0	1	310572	0		0	0	NULL	NULL	NULL	Medium	run1	1	List2	Catch.wav	V_T	1	1	1	1	310421	151	1	961	311382
Exp2	19	Exp2-19-1	59.938	1.0.0.174	2	right	mahuizhen	-2072930472	2.0.10.242	2.0.10.242	11-04-2019	2019-11-04 07:30:52	15:30:52	female	2.0.10.147	107	Red_S.bmp	844	0		0	0	313291	0		0	0	NULL	NULL	NULL	Medium	run1		List2	Catch.wav	V_S	0		0	1	313141	150		0	0
Exp2	19	Exp2-19-1	59.938	1.0.0.174	2	right	mahuizhen	-2072930472	2.0.10.242	2.0.10.242	11-04-2019	2019-11-04 07:30:52	15:30:52	female	2.0.10.147	108	Red_C_2.bmp	1294	0		0	0	315343	0		0	0	NULL	NULL	NULL	Medium	run1	1	List2	Catch.wav	V_T	1	1	0	1	315193	150	1	860	316053
Exp2	19	Exp2-19-1	59.938	1.0.0.174	2	right	mahuizhen	-2072930472	2.0.10.242	2.0.10.242	11-04-2019	2019-11-04 07:30:52	15:30:52	female	2.0.10.147	109	Red_C_2.bmp	1344	0		0	0	317796	0		0	0	NULL	NULL	NULL	Medium	run1	1	List2	Catch.wav	V_T	1	1	0	1	317646	150	1	919	318565
Exp2	19	Exp2-19-1	59.938	1.0.0.174	2	right	mahuizhen	-2072930472	2.0.10.242	2.0.10.242	11-04-2019	2019-11-04 07:30:52	15:30:52	female	2.0.10.147	110	Red_S_2.bmp	1212	0		1	0	320298	0		0	0	NULL	NULL	NULL	Medium	run1		List2	A_S.wav	AV_S	0		1	1	320148	150		0	0
Exp2	19	Exp2-19-1	59.938	1.0.0.174	2	right	mahuizhen	-2072930472	2.0.10.242	2.0.10.242	11-04-2019	2019-11-04 07:30:52	15:30:52	female	2.0.10.147	111	Catch.bmp	1040	0		0	0	322734	0		0	0	NULL	NULL	NULL	Medium	run1		List2	A_S.wav	A_S	0		0	1	322584	150		0	0
Exp2	19	Exp2-19-1	59.938	1.0.0.174	2	right	mahuizhen	-2072930472	2.0.10.242	2.0.10.242	11-04-2019	2019-11-04 07:30:52	15:30:52	female	2.0.10.147	112	Catch.bmp	1005	0		0	0	324987	0		0	0	NULL	NULL	NULL	Medium	run1	1	List2	A_T.wav	A_T	1	1	0	1	324837	150	1	649	325486
Exp2	19	Exp2-19-1	59.938	1.0.0.174	2	right	mahuizhen	-2072930472	2.0.10.242	2.0.10.242	11-04-2019	2019-11-04 07:30:52	15:30:52	female	2.0.10.147	113	Red_S_2.bmp	1552	0		0	0	327139	0		0	0	NULL	NULL	NULL	Medium	run1		List2	A_S.wav	AV_S	0		0	1	326989	150		0	0
Exp2	19	Exp2-19-1	59.938	1.0.0.174	2	right	mahuizhen	-2072930472	2.0.10.242	2.0.10.242	11-04-2019	2019-11-04 07:30:52	15:30:52	female	2.0.10.147	114	Blue_S_2.bmp	1016	0		0	0	329892	0		0	0	NULL	NULL	NULL	Medium	run1	1	List2	A_T.wav	AV_T	1	1	0	1	329742	150	1	840	330582
Exp2	19	Exp2-19-1	59.938	1.0.0.174	2	right	mahuizhen	-2072930472	2.0.10.242	2.0.10.242	11-04-2019	2019-11-04 07:30:52	15:30:52	female	2.0.10.147	115	Red_C_2.bmp	1132	0		0	0	332061	0		0	0	NULL	NULL	NULL	Medium	run1	1	List2	Catch.wav	V_T	1	1	1	1	331911	150	1	990	332901
Exp2	19	Exp2-19-1	59.938	1.0.0.174	2	right	mahuizhen	-2072930472	2.0.10.242	2.0.10.242	11-04-2019	2019-11-04 07:30:52	15:30:52	female	2.0.10.147	116	Blue_S_2.bmp	1557	0		0	1	334347	0		0	0	NULL	NULL	NULL	Medium	run1	1	List2	A_T.wav	AV_T	1	1	1	1	334196	151	1	1002	335198
Exp2	19	Exp2-19-1	59.938	1.0.0.174	2	right	mahuizhen	-2072930472	2.0.10.242	2.0.10.242	11-04-2019	2019-11-04 07:30:52	15:30:52	female	2.0.10.147	117	Blue_S.bmp	1506	0		0	0	337066	0		0	0	NULL	NULL	NULL	Medium	run1	1	List2	A_T.wav	AV_T	1	1	0	1	336916	150	1	1105	338021
Exp2	19	Exp2-19-1	59.938	1.0.0.174	2	right	mahuizhen	-2072930472	2.0.10.242	2.0.10.242	11-04-2019	2019-11-04 07:30:52	15:30:52	female	2.0.10.147	118	Red_C_2.bmp	1317	0		0	0	339719	0		0	0	NULL	NULL	NULL	Medium	run1	1	List2	Catch.wav	V_T	1	1	1	1	339569	150	1	941	340510
Exp2	19	Exp2-19-1	59.938	1.0.0.174	2	right	mahuizhen	-2072930472	2.0.10.242	2.0.10.242	11-04-2019	2019-11-04 07:30:52	15:30:52	female	2.0.10.147	119	Catch.bmp	1072	0		0	0	342188	0		0	0	NULL	NULL	NULL	Medium	run1	1	List2	A_T.wav	A_T	1	1	1	1	342038	150	1	807	342845
Exp2	19	Exp2-19-1	59.938	1.0.0.174	2	right	mahuizhen	-2072930472	2.0.10.242	2.0.10.242	11-04-2019	2019-11-04 07:30:52	15:30:52	female	2.0.10.147	120	Blue_S.bmp	1507	0		0	0	344407	0		0	0	NULL	NULL	NULL	Medium	run1	1	List2	A_T.wav	AV_T	1	1	0	1	344257	150	1	948	345205
Exp2	19	Exp2-19-1	59.938	1.0.0.174	2	right	mahuizhen	-2072930472	2.0.10.242	2.0.10.242	11-04-2019	2019-11-04 07:30:52	15:30:52	female	2.0.10.147	121	Red_C_2.bmp	1320	0		0	1	347077	0		0	0	NULL	NULL	NULL	Medium	run1	1	List2	Catch.wav	V_T	1	1	1	1	346926	151	1	967	347893
Exp2	19	Exp2-19-1	59.938	1.0.0.174	2	right	mahuizhen	-2072930472	2.0.10.242	2.0.10.242	11-04-2019	2019-11-04 07:30:52	15:30:52	female	2.0.10.147	122	Blue_S.bmp	987	0		0	0	349546	0		0	0	NULL	NULL	NULL	Medium	run1	1	List2	A_T.wav	AV_T	1	1	0	1	349396	150	1	1017	350413
Exp2	19	Exp2-19-1	59.938	1.0.0.174	2	right	mahuizhen	-2072930472	2.0.10.242	2.0.10.242	11-04-2019	2019-11-04 07:30:52	15:30:52	female	2.0.10.147	123	Blue_S.bmp	1316	0		0	0	351681	0		0	0	NULL	NULL	NULL	Medium	run1	1	List2	A_T.wav	AV_T	1	1	0	1	351531	150	1	938	352469
Exp2	19	Exp2-19-1	59.938	1.0.0.174	2	right	mahuizhen	-2072930472	2.0.10.242	2.0.10.242	11-04-2019	2019-11-04 07:30:52	15:30:52	female	2.0.10.147	124	Catch.bmp	1562	0		0	0	354151	0		0	0	NULL	NULL	NULL	Medium	run1	1	List2	A_T.wav	A_T	1	1	0	2	354001	150	1	1035	355036
Exp2	19	Exp2-19-1	59.938	1.0.0.174	2	right	mahuizhen	-2072930472	2.0.10.242	2.0.10.242	11-04-2019	2019-11-04 07:30:52	15:30:52	female	2.0.10.147	125	Catch.bmp	1050	0		0	0	356870	0		0	0	NULL	NULL	NULL	Medium	run1	1	List2	A_T.wav	A_T	1	1	0	1	356720	150	1	732	357452
Exp2	19	Exp2-19-1	59.938	1.0.0.174	2	right	mahuizhen	-2072930472	2.0.10.242	2.0.10.242	11-04-2019	2019-11-04 07:30:52	15:30:52	female	2.0.10.147	126	Blue_S_2.bmp	964	0		0	1	359073	0		0	0	NULL	NULL	NULL	Medium	run1	1	List2	A_T.wav	AV_T	1	1	0	1	358922	151	1	490	359412
Exp2	19	Exp2-19-1	59.938	1.0.0.174	2	right	mahuizhen	-2072930472	2.0.10.242	2.0.10.242	11-04-2019	2019-11-04 07:30:52	15:30:52	female	2.0.10.147	127	Catch.bmp	981	0		1	0	361191	0		0	0	NULL	NULL	NULL	Medium	run1	1	List2	A_T.wav	A_T	1	1	0	1	361041	150	1	717	361758
Exp2	19	Exp2-19-1	59.938	1.0.0.174	2	right	mahuizhen	-2072930472	2.0.10.242	2.0.10.242	11-04-2019	2019-11-04 07:30:52	15:30:52	female	2.0.10.147	128	Blue_S_2.bmp	1510	0		0	0	363327	0		0	0	NULL	NULL	NULL	Medium	run1	1	List2	A_T.wav	AV_T	1	1	0	1	363177	150	1	908	364085
Exp2	19	Exp2-19-1	59.938	1.0.0.174	2	right	mahuizhen	-2072930472	2.0.10.242	2.0.10.242	11-04-2019	2019-11-04 07:30:52	15:30:52	female	2.0.10.147	129	Blue_S_2.bmp	917	0		1	0	365996	0		0	0	NULL	NULL	NULL	Medium	run1	1	List2	Catch.wav	V_T	1	1	1	1	365846	150	1	790	366636
Exp2	19	Exp2-19-1	59.938	1.0.0.174	2	right	mahuizhen	-2072930472	2.0.10.242	2.0.10.242	11-04-2019	2019-11-04 07:30:52	15:30:52	female	2.0.10.147	130	Red_C_2.bmp	1367	0		0	0	368065	0		0	0	NULL	NULL	NULL	Medium	run1	1	List2	A_T.wav	AV_T	1	1	1	1	367915	150	1	946	368861
Exp2	19	Exp2-19-1	59.938	1.0.0.174	2	right	mahuizhen	-2072930472	2.0.10.242	2.0.10.242	11-04-2019	2019-11-04 07:30:52	15:30:52	female	2.0.10.147	131	Catch.bmp	1556	0		0	1	370585	0		0	0	NULL	NULL	NULL	Medium	run1	1	List2	A_T.wav	A_T	1	1	1	1	370434	151	1	555	370989
Exp2	19	Exp2-19-1	59.938	1.0.0.174	2	right	mahuizhen	-2072930472	2.0.10.242	2.0.10.242	11-04-2019	2019-11-04 07:30:52	15:30:52	female	2.0.10.147	132	Blue_S_2.bmp	950	0		0	0	373304	0		0	0	NULL	NULL	NULL	Medium	run1	1	List2	A_T.wav	AV_T	1	1	0	1	373154	150	1	962	374116
Exp2	19	Exp2-19-1	59.938	1.0.0.174	2	right	mahuizhen	-2072930472	2.0.10.242	2.0.10.242	11-04-2019	2019-11-04 07:30:52	15:30:52	female	2.0.10.147	133	Blue_C.bmp	1000	0		0	0	375406	0		0	0	NULL	NULL	NULL	Medium	Run1		List2	Catch.wav	V_S	0		1	1	375256	150		0	0
Exp2	19	Exp2-19-1	59.938	1.0.0.174	2	right	mahuizhen	-2072930472	2.0.10.242	2.0.10.242	11-04-2019	2019-11-04 07:30:52	15:30:52	female	2.0.10.147	134	Blue_S.bmp	1226	0		0	0	377625	0		0	0	NULL	NULL	NULL	Medium	run1	1	List2	Catch.wav	V_T	1	1	0	1	377475	150	1	970	378445
Exp2	19	Exp2-19-1	59.938	1.0.0.174	2	right	mahuizhen	-2072930472	2.0.10.242	2.0.10.242	11-04-2019	2019-11-04 07:30:52	15:30:52	female	2.0.10.147	135	Blue_C_2.bmp	1293	0		0	0	380011	0		0	0	NULL	NULL	NULL	Medium	run1		List2	A_S.wav	AV_S	0		1	1	379861	150		0	0
Exp2	19	Exp2-19-1	59.938	1.0.0.174	2	right	mahuizhen	-2072930472	2.0.10.242	2.0.10.242	11-04-2019	2019-11-04 07:30:52	15:30:52	female	2.0.10.147	136	Catch.bmp	1523	0		0	0	382514	0		0	0	NULL	NULL	NULL	Medium	run1		List2	A_S.wav	A_S	0		0	1	382364	150		0	0
Exp2	19	Exp2-19-1	59.938	1.0.0.174	2	right	mahuizhen	-2072930472	2.0.10.242	2.0.10.242	11-04-2019	2019-11-04 07:30:52	15:30:52	female	2.0.10.147	137	Catch.bmp	1226	0		0	0	385250	0		0	0	NULL	NULL	NULL	Medium	run1	1	List2	A_T.wav	A_T	1	1	0	1	385100	150	1	697	385797
Exp2	19	Exp2-19-1	59.938	1.0.0.174	2	right	mahuizhen	-2072930472	2.0.10.242	2.0.10.242	11-04-2019	2019-11-04 07:30:52	15:30:52	female	2.0.10.147	138	Catch.bmp	1298	0		0	0	387636	0		0	0	NULL	NULL	NULL	Medium	run1	1	List2	A_T.wav	A_T	1	1	0	1	387486	150	1	663	388149
Exp2	19	Exp2-19-1	59.938	1.0.0.174	2	right	mahuizhen	-2072930472	2.0.10.242	2.0.10.242	11-04-2019	2019-11-04 07:30:52	15:30:52	female	2.0.10.147	139	Catch.bmp	860	0		1	0	390088	0		0	0	NULL	NULL	NULL	Medium	run1	1	List2	A_T.wav	A_T	1	1	0	1	389938	150	1	707	390645
Exp2	19	Exp2-19-1	59.938	1.0.0.174	2	right	mahuizhen	-2072930472	2.0.10.242	2.0.10.242	11-04-2019	2019-11-04 07:30:52	15:30:52	female	2.0.10.147	140	Blue_S.bmp	808	0		0	0	392107	0		0	0	NULL	NULL	NULL	Medium	run1	1	List2	Catch.wav	V_T	0		1	1	391957	150		0	0
Exp2	19	Exp2-19-1	59.938	1.0.0.174	2	right	mahuizhen	-2072930472	2.0.10.242	2.0.10.242	11-04-2019	2019-11-04 07:30:52	15:30:52	female	2.0.10.147	141	Catch.bmp	911	0		0	0	394126	0		0	0	NULL	NULL	NULL	Medium	run1	1	List2	A_T.wav	A_T	1	1	1	1	393976	150	1	788	394764
Exp2	19	Exp2-19-1	59.938	1.0.0.174	2	right	mahuizhen	-2072930472	2.0.10.242	2.0.10.242	11-04-2019	2019-11-04 07:30:52	15:30:52	female	2.0.10.147	142	Blue_S.bmp	1337	0		0	0	396195	0		0	0	NULL	NULL	NULL	Medium	run1	1	List2	Catch.wav	V_T	1	1	1	1	396045	150	1	519	396564
Exp2	19	Exp2-19-1	59.938	1.0.0.174	2	right	mahuizhen	-2072930472	2.0.10.242	2.0.10.242	11-04-2019	2019-11-04 07:30:52	15:30:52	female	2.0.10.147	143	Blue_S_2.bmp	820	0		0	0	398681	0		0	0	NULL	NULL	NULL	Medium	run1	1	List2	A_T.wav	AV_T	1	1	0	1	398531	150	1	841	399372
Exp2	19	Exp2-19-1	59.938	1.0.0.174	2	right	mahuizhen	-2072930472	2.0.10.242	2.0.10.242	11-04-2019	2019-11-04 07:30:52	15:30:52	female	2.0.10.147	144	Catch.bmp	1469	0		0	1	400650	0		0	0	NULL	NULL	NULL	Medium	run1	1	List2	A_T.wav	A_T	1	1	0	1	400499	151	1	745	401244
Exp2	19	Exp2-19-1	59.938	1.0.0.174	2	right	mahuizhen	-2072930472	2.0.10.242	2.0.10.242	11-04-2019	2019-11-04 07:30:52	15:30:52	female	2.0.10.147	145	Catch.bmp	975	0		0	0	403269	0		0	0	NULL	NULL	NULL	Medium	run1	1	List2	A_T.wav	A_T	1	1	0	1	403119	150	1	765	403884
Exp2	19	Exp2-19-1	59.938	1.0.0.174	2	right	mahuizhen	-2072930472	2.0.10.242	2.0.10.242	11-04-2019	2019-11-04 07:30:52	15:30:52	female	2.0.10.147	146	Red_C_2.bmp	1318	0		0	1	405405	0		0	0	NULL	NULL	NULL	Medium	run1	1	List2	A_T.wav	AV_T	1	1	1	1	405254	151	1	1254	406508
Exp2	19	Exp2-19-1	59.938	1.0.0.174	2	right	mahuizhen	-2072930472	2.0.10.242	2.0.10.242	11-04-2019	2019-11-04 07:30:52	15:30:52	female	2.0.10.147	147	Red_C_2.bmp	1068	0		0	0	407874	0		0	0	NULL	NULL	NULL	Medium	run1	1	List2	A_T.wav	AV_T	1	1	0	1	407724	150	1	721	408445
Exp2	19	Exp2-19-1	59.938	1.0.0.174	2	right	mahuizhen	-2072930472	2.0.10.242	2.0.10.242	11-04-2019	2019-11-04 07:30:52	15:30:52	female	2.0.10.147	148	Catch.bmp	1361	0		0	0	410093	0		0	0	NULL	NULL	NULL	Medium	run1	1	List2	A_T.wav	A_T	1	1	0	1	409943	150	1	933	410876
Exp2	19	Exp2-19-1	59.938	1.0.0.174	2	right	mahuizhen	-2072930472	2.0.10.242	2.0.10.242	11-04-2019	2019-11-04 07:30:52	15:30:52	female	2.0.10.147	149	Catch.bmp	865	0		0	0	412612	0		0	0	NULL	NULL	NULL	Medium	run1	1	List2	A_T.wav	A_T	1	1	0	1	412462	150	1	526	412988
Exp2	19	Exp2-19-1	59.938	1.0.0.174	2	right	mahuizhen	-2072930472	2.0.10.242	2.0.10.242	11-04-2019	2019-11-04 07:30:52	15:30:52	female	2.0.10.147	150	Red_S_2.bmp	1152	0		0	0	414631	0		0	0	NULL	NULL	NULL	Medium	run1		List2	Catch.wav	V_S	0		1	1	414481	150		0	0
Exp2	19	Exp2-19-1	59.938	1.0.0.174	2	right	mahuizhen	-2072930472	2.0.10.242	2.0.10.242	11-04-2019	2019-11-04 07:30:52	15:30:52	female	2.0.10.147	151	Catch.bmp	1316	0		0	0	417000	0		0	0	NULL	NULL	NULL	Medium	run1	1	List2	A_T.wav	A_T	1	1	0	1	416850	150	1	723	417573
Exp2	19	Exp2-19-1	59.938	1.0.0.174	2	right	mahuizhen	-2072930472	2.0.10.242	2.0.10.242	11-04-2019	2019-11-04 07:30:52	15:30:52	female	2.0.10.147	152	Red_C_2.bmp	1461	0		0	0	419469	0		0	0	NULL	NULL	NULL	Medium	run1	1	List2	Catch.wav	V_T	1	1	1	1	419319	150	1	1069	420388
Exp2	19	Exp2-19-1	59.938	1.0.0.174	2	right	mahuizhen	-2072930472	2.0.10.242	2.0.10.242	11-04-2019	2019-11-04 07:30:52	15:30:52	female	2.0.10.147	153	Blue_S_2.bmp	1010	0		0	0	422089	0		0	0	NULL	NULL	NULL	Medium	run1	1	List2	Catch.wav	V_T	1	1	0	1	421939	150	1	1089	423028
Exp2	19	Exp2-19-1	59.938	1.0.0.174	2	right	mahuizhen	-2072930472	2.0.10.242	2.0.10.242	11-04-2019	2019-11-04 07:30:52	15:30:52	female	2.0.10.147	154	Blue_S_2.bmp	1053	0		0	1	424258	0		0	0	NULL	NULL	NULL	Medium	run1	1	List2	Catch.wav	V_T	1	1	1	1	424107	151	1	608	424715
Exp2	19	Exp2-19-1	59.938	1.0.0.174	2	right	mahuizhen	-2072930472	2.0.10.242	2.0.10.242	11-04-2019	2019-11-04 07:30:52	15:30:52	female	2.0.10.147	155	Catch.bmp	1484	0		0	0	426460	0		0	0	NULL	NULL	NULL	Medium	run1	1	List2	A_T.wav	A_T	1	1	1	1	426310	150	1	957	427267
Exp2	19	Exp2-19-1	59.938	1.0.0.174	2	right	mahuizhen	-2072930472	2.0.10.242	2.0.10.242	11-04-2019	2019-11-04 07:30:52	15:30:52	female	2.0.10.147	156	Catch.bmp	867	0		0	0	429096	0		0	0	NULL	NULL	NULL	Medium	run1	1	List2	A_T.wav	A_T	1	1	0	1	428946	150	1	721	429667
Exp2	19	Exp2-19-1	59.938	1.0.0.174	2	right	mahuizhen	-2072930472	2.0.10.242	2.0.10.242	11-04-2019	2019-11-04 07:30:52	15:30:52	female	2.0.10.147	157	Red_C.bmp	975	0		0	0	431115	0		0	0	NULL	NULL	NULL	Medium	run1	1	List2	Catch.wav	V_T	1	1	1	1	430965	150	1	1070	432035
Exp2	19	Exp2-19-1	59.938	1.0.0.174	2	right	mahuizhen	-2072930472	2.0.10.242	2.0.10.242	11-04-2019	2019-11-04 07:30:52	15:30:52	female	2.0.10.147	158	Catch.bmp	1312	0		1	0	433250	0		0	0	NULL	NULL	NULL	Medium	run1	1	List2	A_T.wav	A_T	1	1	1	1	433100	150	1	759	433859
Exp2	19	Exp2-19-1	59.938	1.0.0.174	2	right	mahuizhen	-2072930472	2.0.10.242	2.0.10.242	11-04-2019	2019-11-04 07:30:52	15:30:52	female	2.0.10.147	159	Blue_S.bmp	1327	0		0	0	435720	0		0	0	NULL	NULL	NULL	Medium	run1	1	List2	A_T.wav	AV_T	1	1	0	2	435570	150	1	1097	436667
Exp2	19	Exp2-19-1	59.938	1.0.0.174	2	right	mahuizhen	-2072930472	2.0.10.242	2.0.10.242	11-04-2019	2019-11-04 07:30:52	15:30:52	female	2.0.10.147	160	Red_S.bmp	993	0		0	1	438206	0		0	0	NULL	NULL	NULL	Medium	run1		List2	Catch.wav	V_S	0		1	1	438055	151		0	0
Exp2	19	Exp2-19-1	59.938	1.0.0.174	2	right	mahuizhen	-2072930472	2.0.10.242	2.0.10.242	11-04-2019	2019-11-04 07:30:52	15:30:52	female	2.0.10.147	161	Red_C_2.bmp	1109	0		0	0	440408	1118		0	0	NULL	NULL	NULL	Medium	run1	1	List2	Catch.wav	V_T	1	1	0	1	440258	150	1	873	441131
Exp2	19	Exp2-19-1	59.938	1.0.0.174	2	right	mahuizhen	-2072930472	2.0.10.242	2.0.10.242	11-04-2019	2019-11-04 07:30:52	15:30:52	female	2.0.10.147	162	Blue_C.bmp	1575	0		0	1	453689	0		0	0	NULL	NULL	NULL	Medium	run1		List2	A_S.wav	AV_S	0		1	1	453538	151		0	0
Exp2	19	Exp2-19-1	59.938	1.0.0.174	2	right	mahuizhen	-2072930472	2.0.10.242	2.0.10.242	11-04-2019	2019-11-04 07:30:52	15:30:52	female	2.0.10.147	163	Catch.bmp	1349	0		0	0	456475	0		0	0	NULL	NULL	NULL	Medium	run1	1	List2	A_T.wav	A_T	1	1	0	1	456325	150	1	710	457035
Exp2	19	Exp2-19-1	59.938	1.0.0.174	2	right	mahuizhen	-2072930472	2.0.10.242	2.0.10.242	11-04-2019	2019-11-04 07:30:52	15:30:52	female	2.0.10.147	164	Catch.bmp	940	0		1	0	458977	0		0	0	NULL	NULL	NULL	Medium	run1	1	List2	A_T.wav	A_T	1	1	0	1	458827	150	1	512	459339
Exp2	19	Exp2-19-1	59.938	1.0.0.174	2	right	mahuizhen	-2072930472	2.0.10.242	2.0.10.242	11-04-2019	2019-11-04 07:30:52	15:30:52	female	2.0.10.147	165	Red_C_2.bmp	1368	0		0	0	461080	0		0	0	NULL	NULL	NULL	Medium	run1	1	List2	A_T.wav	AV_T	1	1	0	2	460930	150	1	1073	462003
Exp2	19	Exp2-19-1	59.938	1.0.0.174	2	right	mahuizhen	-2072930472	2.0.10.242	2.0.10.242	11-04-2019	2019-11-04 07:30:52	15:30:52	female	2.0.10.147	166	Catch.bmp	1057	0		0	0	463599	0		0	0	NULL	NULL	NULL	Medium	run1	1	List2	A_T.wav	A_T	1	1	0	1	463449	150	1	602	464051
Exp2	19	Exp2-19-1	59.938	1.0.0.174	2	right	mahuizhen	-2072930472	2.0.10.242	2.0.10.242	11-04-2019	2019-11-04 07:30:52	15:30:52	female	2.0.10.147	167	Blue_S.bmp	1502	0		0	0	465818	0		0	0	NULL	NULL	NULL	Medium	run1	1	List2	A_T.wav	AV_T	1	1	0	1	465668	150	1	431	466099
Exp2	19	Exp2-19-1	59.938	1.0.0.174	2	right	mahuizhen	-2072930472	2.0.10.242	2.0.10.242	11-04-2019	2019-11-04 07:30:52	15:30:52	female	2.0.10.147	168	Catch.bmp	1312	0		0	0	468471	0		0	0	NULL	NULL	NULL	Medium	run1	1	List2	A_T.wav	A_T	1	1	0	1	468321	150	1	627	468948
Exp2	19	Exp2-19-1	59.938	1.0.0.174	2	right	mahuizhen	-2072930472	2.0.10.242	2.0.10.242	11-04-2019	2019-11-04 07:30:52	15:30:52	female	2.0.10.147	169	Red_S.bmp	1421	0		0	0	470940	0		0	0	NULL	NULL	NULL	Medium	run1		List2	Catch.wav	V_S	0		1	1	470790	150		0	0
Exp2	19	Exp2-19-1	59.938	1.0.0.174	2	right	mahuizhen	-2072930472	2.0.10.242	2.0.10.242	11-04-2019	2019-11-04 07:30:52	15:30:52	female	2.0.10.147	170	Red_C.bmp	867	0		0	0	473576	0		0	0	NULL	NULL	NULL	Medium	run1	1	List2	Catch.wav	V_T	1	1	0	1	473426	150	1	945	474371
Exp2	19	Exp2-19-1	59.938	1.0.0.174	2	right	mahuizhen	-2072930472	2.0.10.242	2.0.10.242	11-04-2019	2019-11-04 07:30:52	15:30:52	female	2.0.10.147	171	Red_C.bmp	860	0		0	0	475595	0		0	0	NULL	NULL	NULL	Medium	run1	1	List2	A_T.wav	AV_T	1	1	1	1	475445	150	1	670	476115
Exp2	19	Exp2-19-1	59.938	1.0.0.174	2	right	mahuizhen	-2072930472	2.0.10.242	2.0.10.242	11-04-2019	2019-11-04 07:30:52	15:30:52	female	2.0.10.147	172	Blue_C_2.bmp	1260	0		0	0	477614	0		0	0	NULL	NULL	NULL	Medium	run1		List2	Catch.wav	V_S	0		1	2	477464	150		0	0
Exp2	19	Exp2-19-1	59.938	1.0.0.174	2	right	mahuizhen	-2072930472	2.0.10.242	2.0.10.242	11-04-2019	2019-11-04 07:30:52	15:30:52	female	2.0.10.147	173	Blue_S.bmp	1568	0		0	0	480083	0		0	0	NULL	NULL	NULL	Medium	run1	1	List2	A_T.wav	AV_T	1	1	1	1	479933	150	1	950	480883
Exp2	19	Exp2-19-1	59.938	1.0.0.174	2	right	mahuizhen	-2072930472	2.0.10.242	2.0.10.242	11-04-2019	2019-11-04 07:30:52	15:30:52	female	2.0.10.147	174	Blue_C_2.bmp	868	0		1	0	482802	0		0	0	NULL	NULL	NULL	Medium	run1		List2	A_S.wav	AV_S	0		0	1	482652	150		0	0
Exp2	19	Exp2-19-1	59.938	1.0.0.174	2	right	mahuizhen	-2072930472	2.0.10.242	2.0.10.242	11-04-2019	2019-11-04 07:30:52	15:30:52	female	2.0.10.147	175	Red_C_2.bmp	1193	0		0	0	484871	0		0	0	NULL	NULL	NULL	Medium	run1	1	List2	Catch.wav	V_T	1	1	1	1	484721	150	1	994	485715
Exp2	19	Exp2-19-1	59.938	1.0.0.174	2	right	mahuizhen	-2072930472	2.0.10.242	2.0.10.242	11-04-2019	2019-11-04 07:30:52	15:30:52	female	2.0.10.147	176	Blue_S_2.bmp	837	0		0	0	487224	0		0	0	NULL	NULL	NULL	Medium	run1	1	List2	Catch.wav	V_T	0		0	1	487074	150		0	0
Exp2	19	Exp2-19-1	59.938	1.0.0.174	2	right	mahuizhen	-2072930472	2.0.10.242	2.0.10.242	11-04-2019	2019-11-04 07:30:52	15:30:52	female	2.0.10.147	177	Blue_S.bmp	1011	0		0	1	489293	0		0	0	NULL	NULL	NULL	Medium	run1	1	List2	Catch.wav	V_T	1	1	1	1	489142	151	1	1060	490202
Exp2	19	Exp2-19-1	59.938	1.0.0.174	2	right	mahuizhen	-2072930472	2.0.10.242	2.0.10.242	11-04-2019	2019-11-04 07:30:52	15:30:52	female	2.0.10.147	178	Catch.bmp	1043	0		0	1	491462	0		0	0	NULL	NULL	NULL	Medium	run1	1	List2	A_T.wav	A_T	1	1	1	1	491311	151	1	1148	492459
Exp2	19	Exp2-19-1	59.938	1.0.0.174	2	right	mahuizhen	-2072930472	2.0.10.242	2.0.10.242	11-04-2019	2019-11-04 07:30:52	15:30:52	female	2.0.10.147	179	Blue_S_2.bmp	1543	0		0	0	493664	0		0	0	NULL	NULL	NULL	Medium	run1	1	List2	Catch.wav	V_T	1	1	1	1	493514	150	1	1200	494714
Exp2	19	Exp2-19-1	59.938	1.0.0.174	2	right	mahuizhen	-2072930472	2.0.10.242	2.0.10.242	11-04-2019	2019-11-04 07:30:52	15:30:52	female	2.0.10.147	180	Catch.bmp	1429	0		0	0	496367	0		0	0	NULL	NULL	NULL	Medium	run1	1	List2	A_T.wav	A_T	1	1	1	1	496217	150	1	905	497122
Exp2	19	Exp2-19-1	59.938	1.0.0.174	2	right	mahuizhen	-2072930472	2.0.10.242	2.0.10.242	11-04-2019	2019-11-04 07:30:52	15:30:52	female	2.0.10.147	181	Red_C.bmp	1419	0		0	0	498953	0		0	0	NULL	NULL	NULL	Medium	run1	1	List2	A_T.wav	AV_T	1	1	0	1	498803	150	1	1087	499890
Exp2	19	Exp2-19-1	59.938	1.0.0.174	2	right	mahuizhen	-2072930472	2.0.10.242	2.0.10.242	11-04-2019	2019-11-04 07:30:52	15:30:52	female	2.0.10.147	182	Blue_C.bmp	1176	0		0	0	501522	0		0	0	NULL	NULL	NULL	Medium	run1		List2	A_S.wav	AV_S	0		0	1	501372	150		0	0
Exp2	19	Exp2-19-1	59.938	1.0.0.174	2	right	mahuizhen	-2072930472	2.0.10.242	2.0.10.242	11-04-2019	2019-11-04 07:30:52	15:30:52	female	2.0.10.147	183	Blue_S.bmp	1577	0		0	0	503908	0		0	0	NULL	NULL	NULL	Medium	run1	1	List2	A_T.wav	AV_T	1	1	0	1	503758	150	1	1125	504883
Exp2	19	Exp2-19-1	59.938	1.0.0.174	2	right	mahuizhen	-2072930472	2.0.10.242	2.0.10.242	11-04-2019	2019-11-04 07:30:52	15:30:52	female	2.0.10.147	184	Blue_S.bmp	1418	0		0	0	506644	0		0	0	NULL	NULL	NULL	Medium	run1	1	List2	A_T.wav	AV_T	1	1	0	1	506494	150	1	997	507491
Exp2	19	Exp2-19-1	59.938	1.0.0.174	2	right	mahuizhen	-2072930472	2.0.10.242	2.0.10.242	11-04-2019	2019-11-04 07:30:52	15:30:52	female	2.0.10.147	185	Blue_S.bmp	1084	0		0	1	509214	0		0	0	NULL	NULL	NULL	Medium	run1	1	List2	Catch.wav	V_T	1	1	1	1	509063	151	1	1043	510106
Exp2	19	Exp2-19-1	59.938	1.0.0.174	2	right	mahuizhen	-2072930472	2.0.10.242	2.0.10.242	11-04-2019	2019-11-04 07:30:52	15:30:52	female	2.0.10.147	186	Blue_C.bmp	902	0		0	0	511449	0		0	0	NULL	NULL	NULL	Medium	Run1		List2	Catch.wav	V_S	0		0	1	511299	150		0	0
Exp2	19	Exp2-19-1	59.938	1.0.0.174	2	right	mahuizhen	-2072930472	2.0.10.242	2.0.10.242	11-04-2019	2019-11-04 07:30:52	15:30:52	female	2.0.10.147	187	Blue_C_2.bmp	959	0		0	0	513568	0		0	0	NULL	NULL	NULL	Medium	run1		List2	A_S.wav	AV_S	0		1	1	513418	150		0	0
Exp2	19	Exp2-19-1	59.938	1.0.0.174	2	right	mahuizhen	-2072930472	2.0.10.242	2.0.10.242	11-04-2019	2019-11-04 07:30:52	15:30:52	female	2.0.10.147	188	Catch.bmp	1523	0		0	0	515737	0		0	0	NULL	NULL	NULL	Medium	run1		List2	A_S.wav	A_S	0		0	1	515587	150		0	0
Exp2	19	Exp2-19-1	59.938	1.0.0.174	2	right	mahuizhen	-2072930472	2.0.10.242	2.0.10.242	11-04-2019	2019-11-04 07:30:52	15:30:52	female	2.0.10.147	189	Red_C.bmp	957	0		0	0	518473	0		0	0	NULL	NULL	NULL	Medium	run1	1	List2	A_T.wav	AV_T	1	1	0	1	518323	150	1	1007	519330
Exp2	19	Exp2-19-1	59.938	1.0.0.174	2	right	mahuizhen	-2072930472	2.0.10.242	2.0.10.242	11-04-2019	2019-11-04 07:30:52	15:30:52	female	2.0.10.147	190	Catch.bmp	922	0		0	0	520592	0		0	0	NULL	NULL	NULL	Medium	run1		List2	A_S.wav	A_S	0		0	1	520442	150		0	0
Exp2	19	Exp2-19-1	59.938	1.0.0.174	2	right	mahuizhen	-2072930472	2.0.10.242	2.0.10.242	11-04-2019	2019-11-04 07:30:52	15:30:52	female	2.0.10.147	191	Blue_S.bmp	1244	0		0	0	522728	0		0	0	NULL	NULL	NULL	Medium	run1	1	List2	Catch.wav	V_T	0		0	1	522578	150		0	0
Exp2	19	Exp2-19-1	59.938	1.0.0.174	2	right	mahuizhen	-2072930472	2.0.10.242	2.0.10.242	11-04-2019	2019-11-04 07:30:52	15:30:52	female	2.0.10.147	192	Red_C.bmp	879	0		0	0	525180	0		0	0	NULL	NULL	NULL	Medium	run1	1	List2	Catch.wav	V_T	1	1	0	1	525030	150	1	820	525850
Exp2	19	Exp2-19-1	59.938	1.0.0.174	2	right	mahuizhen	-2072930472	2.0.10.242	2.0.10.242	11-04-2019	2019-11-04 07:30:52	15:30:52	female	2.0.10.147	193	Catch.bmp	1212	0		0	0	527216	0		0	0	NULL	NULL	NULL	Medium	run1	1	List2	A_T.wav	A_T	1	1	0	1	527066	150	1	896	527962
Exp2	19	Exp2-19-1	59.938	1.0.0.174	2	right	mahuizhen	-2072930472	2.0.10.242	2.0.10.242	11-04-2019	2019-11-04 07:30:52	15:30:52	female	2.0.10.147	194	Red_C_2.bmp	1408	0		0	0	529585	0		0	0	NULL	NULL	NULL	Medium	run1	1	List2	Catch.wav	V_T	1	1	1	1	529435	150	1	1071	530506
Exp2	19	Exp2-19-1	59.938	1.0.0.174	2	right	mahuizhen	-2072930472	2.0.10.242	2.0.10.242	11-04-2019	2019-11-04 07:30:52	15:30:52	female	2.0.10.147	195	Red_C.bmp	1501	0		0	0	532154	0		0	0	NULL	NULL	NULL	Medium	run1	1	List2	A_T.wav	AV_T	1	1	1	1	532004	150	1	926	532930
Exp2	19	Exp2-19-1	59.938	1.0.0.174	2	right	mahuizhen	-2072930472	2.0.10.242	2.0.10.242	11-04-2019	2019-11-04 07:30:52	15:30:52	female	2.0.10.147	196	Blue_S.bmp	1298	0		0	0	534807	0		0	0	NULL	NULL	NULL	Medium	run1	1	List2	Catch.wav	V_T	1	1	1	1	534657	150	1	961	535618
Exp2	19	Exp2-19-1	59.938	1.0.0.174	2	right	mahuizhen	-2072930472	2.0.10.242	2.0.10.242	11-04-2019	2019-11-04 07:30:52	15:30:52	female	2.0.10.147	197	Catch.bmp	1471	0		0	1	537260	0		0	0	NULL	NULL	NULL	Medium	run1	1	List2	A_T.wav	A_T	1	1	1	1	537109	151	1	950	538059
Exp2	19	Exp2-19-1	59.938	1.0.0.174	2	right	mahuizhen	-2072930472	2.0.10.242	2.0.10.242	11-04-2019	2019-11-04 07:30:52	15:30:52	female	2.0.10.147	198	Blue_C_2.bmp	1266	0		0	0	539879	0		0	0	NULL	NULL	NULL	Medium	run1		List2	A_S.wav	AV_S	0		0	1	539729	150		0	0
Exp2	19	Exp2-19-1	59.938	1.0.0.174	2	right	mahuizhen	-2072930472	2.0.10.242	2.0.10.242	11-04-2019	2019-11-04 07:30:52	15:30:52	female	2.0.10.147	199	Blue_S_2.bmp	1170	0		0	0	542365	0		0	0	NULL	NULL	NULL	Medium	run1	1	List2	Catch.wav	V_T	1	1	1	1	542215	150	1	787	543002
Exp2	19	Exp2-19-1	59.938	1.0.0.174	2	right	mahuizhen	-2072930472	2.0.10.242	2.0.10.242	11-04-2019	2019-11-04 07:30:52	15:30:52	female	2.0.10.147	200	Catch.bmp	1355	0		0	0	544684	0		0	0	NULL	NULL	NULL	Medium	run1	1	List2	A_T.wav	A_T	1	1	1	1	544534	150	1	1044	545578
Exp2	19	Exp2-19-1	59.938	1.0.0.174	2	right	mahuizhen	-2072930472	2.0.10.242	2.0.10.242	11-04-2019	2019-11-04 07:30:52	15:30:52	female	2.0.10.147	201	Catch.bmp	1058	0		0	0	547187	0		0	0	NULL	NULL	NULL	Medium	run1		List2	A_S.wav	A_S	0		0	1	547037	150		0	0
Exp2	19	Exp2-19-1	59.938	1.0.0.174	2	right	mahuizhen	-2072930472	2.0.10.242	2.0.10.242	11-04-2019	2019-11-04 07:30:52	15:30:52	female	2.0.10.147	202	Blue_S_2.bmp	930	0		0	0	549456	0		0	0	NULL	NULL	NULL	Medium	run1	1	List2	A_T.wav	AV_T	1	1	0	1	549306	150	1	872	550178
Exp2	19	Exp2-19-1	59.938	1.0.0.174	2	right	mahuizhen	-2072930472	2.0.10.242	2.0.10.242	11-04-2019	2019-11-04 07:30:52	15:30:52	female	2.0.10.147	203	Red_C.bmp	1266	0		0	0	551541	0		0	0	NULL	NULL	NULL	Medium	run1	1	List2	A_T.wav	AV_T	1	1	0	1	551391	150	1	1011	552402
Exp2	19	Exp2-19-1	59.938	1.0.0.174	2	right	mahuizhen	-2072930472	2.0.10.242	2.0.10.242	11-04-2019	2019-11-04 07:30:52	15:30:52	female	2.0.10.147	204	Red_C.bmp	1401	0		0	1	553961	0		0	0	NULL	NULL	NULL	Medium	run1	1	List2	A_T.wav	AV_T	1	1	1	1	553810	151	1	872	554682
Exp2	19	Exp2-19-1	59.938	1.0.0.174	2	right	mahuizhen	-2072930472	2.0.10.242	2.0.10.242	11-04-2019	2019-11-04 07:30:52	15:30:52	female	2.0.10.147	205	Catch.bmp	1325	0		0	0	556513	0		0	0	NULL	NULL	NULL	Medium	run1	1	List2	A_T.wav	A_T	1	1	0	1	556363	150	1	1014	557377
Exp2	19	Exp2-19-1	59.938	1.0.0.174	2	right	mahuizhen	-2072930472	2.0.10.242	2.0.10.242	11-04-2019	2019-11-04 07:30:52	15:30:52	female	2.0.10.147	206	Catch.bmp	1189	0		0	0	558999	0		0	0	NULL	NULL	NULL	Medium	run1	1	List2	A_T.wav	A_T	1	1	0	1	558849	150	1	833	559682
Exp2	19	Exp2-19-1	59.938	1.0.0.174	2	right	mahuizhen	-2072930472	2.0.10.242	2.0.10.242	11-04-2019	2019-11-04 07:30:52	15:30:52	female	2.0.10.147	207	Red_C_2.bmp	973	0		0	0	561335	0		0	0	NULL	NULL	NULL	Medium	run1	1	List2	A_T.wav	AV_T	1	1	0	1	561185	150	1	1016	562201
Exp2	19	Exp2-19-1	59.938	1.0.0.174	2	right	mahuizhen	-2072930472	2.0.10.242	2.0.10.242	11-04-2019	2019-11-04 07:30:52	15:30:52	female	2.0.10.147	208	Blue_C_2.bmp	1090	0		0	1	563471	0		0	0	NULL	NULL	NULL	Medium	run1		List2	Catch.wav	V_S	0		1	1	563320	151		0	0
Exp2	19	Exp2-19-1	59.938	1.0.0.174	2	right	mahuizhen	-2072930472	2.0.10.242	2.0.10.242	11-04-2019	2019-11-04 07:30:52	15:30:52	female	2.0.10.147	209	Red_C.bmp	1533	0		0	0	565773	0		0	0	NULL	NULL	NULL	Medium	run1	1	List2	A_T.wav	AV_T	1	1	1	1	565623	150	1	882	566505
Exp2	19	Exp2-19-1	59.938	1.0.0.174	2	right	mahuizhen	-2072930472	2.0.10.242	2.0.10.242	11-04-2019	2019-11-04 07:30:52	15:30:52	female	2.0.10.147	210	Blue_S.bmp	1480	0		0	0	568459	0		0	0	NULL	NULL	NULL	Medium	run1	1	List2	Catch.wav	V_T	1	1	1	1	568309	150	1	965	569274
Exp2	19	Exp2-19-1	59.938	1.0.0.174	2	right	mahuizhen	-2072930472	2.0.10.242	2.0.10.242	11-04-2019	2019-11-04 07:30:52	15:30:52	female	2.0.10.147	211	Catch.bmp	1326	0		0	0	571095	0		0	0	NULL	NULL	NULL	Medium	run1	1	List2	A_T.wav	A_T	1	1	1	1	570945	150	1	656	571601
Exp2	19	Exp2-19-1	59.938	1.0.0.174	2	right	mahuizhen	-2072930472	2.0.10.242	2.0.10.242	11-04-2019	2019-11-04 07:30:52	15:30:52	female	2.0.10.147	212	Red_C_2.bmp	1270	0		0	0	573581	0		0	0	NULL	NULL	NULL	Medium	run1	1	List2	Catch.wav	V_T	1	1	1	1	573431	150	1	1186	574617
Exp2	19	Exp2-19-1	59.938	1.0.0.174	2	right	mahuizhen	-2072930472	2.0.10.242	2.0.10.242	11-04-2019	2019-11-04 07:30:52	15:30:52	female	2.0.10.147	213	Red_S.bmp	1558	0		0	0	576000	0		0	0	NULL	NULL	NULL	Medium	run1		List2	Catch.wav	V_S	0		0	1	575850	150		0	0
Exp2	19	Exp2-19-1	59.938	1.0.0.174	2	right	mahuizhen	-2072930472	2.0.10.242	2.0.10.242	11-04-2019	2019-11-04 07:30:52	15:30:52	female	2.0.10.147	214	Catch.bmp	889	0		0	1	578787	0		0	0	NULL	NULL	NULL	Medium	run1	1	List2	A_T.wav	A_T	1	1	1	1	578636	151	1	805	579441
Exp2	19	Exp2-19-1	59.938	1.0.0.174	2	right	mahuizhen	-2072930472	2.0.10.242	2.0.10.242	11-04-2019	2019-11-04 07:30:52	15:30:52	female	2.0.10.147	215	Red_C.bmp	1143	0		0	0	580839	0		0	0	NULL	NULL	NULL	Medium	run1	1	List2	Catch.wav	V_T	1	1	1	1	580689	150	1	961	581650
Exp2	19	Exp2-19-1	59.938	1.0.0.174	2	right	mahuizhen	-2072930472	2.0.10.242	2.0.10.242	11-04-2019	2019-11-04 07:30:52	15:30:52	female	2.0.10.147	216	Blue_S_2.bmp	1414	0		0	0	583141	0		0	0	NULL	NULL	NULL	Medium	run1	1	List2	Catch.wav	V_T	1	1	0	1	582991	150	1	1162	584153
Exp2	19	Exp2-19-1	59.938	1.0.0.174	2	right	mahuizhen	-2072930472	2.0.10.242	2.0.10.242	11-04-2019	2019-11-04 07:30:52	15:30:52	female	2.0.10.147	217	Red_C.bmp	1031	0		0	1	585711	0		0	0	NULL	NULL	NULL	Medium	run1	1	List2	Catch.wav	V_T	1	1	1	1	585560	151	1	970	586530
Exp2	19	Exp2-19-1	59.938	1.0.0.174	2	right	mahuizhen	-2072930472	2.0.10.242	2.0.10.242	11-04-2019	2019-11-04 07:30:52	15:30:52	female	2.0.10.147	218	Red_C_2.bmp	896	0		0	0	587896	0		0	0	NULL	NULL	NULL	Medium	run1	1	List2	Catch.wav	V_T	1	1	0	1	587746	150	1	872	588618
Exp2	19	Exp2-19-1	59.938	1.0.0.174	2	right	mahuizhen	-2072930472	2.0.10.242	2.0.10.242	11-04-2019	2019-11-04 07:30:52	15:30:52	female	2.0.10.147	219	Blue_S_2.bmp	1447	0		0	0	589948	0		0	0	NULL	NULL	NULL	Medium	run1	1	List2	Catch.wav	V_T	1	1	0	1	589798	150	1	1083	590881
Exp2	19	Exp2-19-1	59.938	1.0.0.174	2	right	mahuizhen	-2072930472	2.0.10.242	2.0.10.242	11-04-2019	2019-11-04 07:30:52	15:30:52	female	2.0.10.147	220	Red_C.bmp	847	0		0	0	592551	0		0	0	NULL	NULL	NULL	Medium	run1	1	List2	A_T.wav	AV_T	0		1	1	592401	150		0	0
Exp2	19	Exp2-19-1	59.938	1.0.0.174	2	right	mahuizhen	-2072930472	2.0.10.242	2.0.10.242	11-04-2019	2019-11-04 07:30:52	15:30:52	female	2.0.10.147	221	Catch.bmp	1285	0		0	0	594620	0		0	0	NULL	NULL	NULL	Medium	run1		List2	A_S.wav	A_S	0		0	1	594470	150		0	0
Exp2	19	Exp2-19-1	59.938	1.0.0.174	2	right	mahuizhen	-2072930472	2.0.10.242	2.0.10.242	11-04-2019	2019-11-04 07:30:52	15:30:52	female	2.0.10.147	222	Red_C.bmp	1139	0		0	0	597106	0		0	0	NULL	NULL	NULL	Medium	run1	1	List2	Catch.wav	V_T	1	1	0	1	596956	150	1	1013	597969
Exp2	19	Exp2-19-1	59.938	1.0.0.174	2	right	mahuizhen	-2072930472	2.0.10.242	2.0.10.242	11-04-2019	2019-11-04 07:30:52	15:30:52	female	2.0.10.147	223	Blue_S_2.bmp	1472	0		0	1	599392	0		0	0	NULL	NULL	NULL	Medium	run1	1	List2	Catch.wav	V_T	1	1	1	1	599241	151	1	888	600129
Exp2	19	Exp2-19-1	59.938	1.0.0.174	2	right	mahuizhen	-2072930472	2.0.10.242	2.0.10.242	11-04-2019	2019-11-04 07:30:52	15:30:52	female	2.0.10.147	224	Red_C.bmp	899	0		0	0	602011	0		0	0	NULL	NULL	NULL	Medium	run1	1	List2	Catch.wav	V_T	1	1	0	1	601861	150	1	884	602745
Exp2	19	Exp2-19-1	59.938	1.0.0.174	2	right	mahuizhen	-2072930472	2.0.10.242	2.0.10.242	11-04-2019	2019-11-04 07:30:52	15:30:52	female	2.0.10.147	225	Red_C.bmp	1247	0		0	0	604063	0		0	0	NULL	NULL	NULL	Medium	run1	1	List2	A_T.wav	AV_T	1	1	1	1	603913	150	1	881	604794
Exp2	19	Exp2-19-1	59.938	1.0.0.174	2	right	mahuizhen	-2072930472	2.0.10.242	2.0.10.242	11-04-2019	2019-11-04 07:30:52	15:30:52	female	2.0.10.147	226	Blue_S.bmp	960	0		0	0	606466	0		0	0	NULL	NULL	NULL	Medium	run1	1	List2	Catch.wav	V_T	1	1	0	2	606316	150	1	894	607210
Exp2	19	Exp2-19-1	59.938	1.0.0.174	2	right	mahuizhen	-2072930472	2.0.10.242	2.0.10.242	11-04-2019	2019-11-04 07:30:52	15:30:52	female	2.0.10.147	227	Catch.bmp	858	0		0	1	608585	0		0	0	NULL	NULL	NULL	Medium	run1	1	List2	A_T.wav	A_T	0		1	1	608434	151		0	0
Exp2	19	Exp2-19-1	59.938	1.0.0.174	2	right	mahuizhen	-2072930472	2.0.10.242	2.0.10.242	11-04-2019	2019-11-04 07:30:52	15:30:52	female	2.0.10.147	228	Red_C_2.bmp	1179	0		0	0	610653	0		0	0	NULL	NULL	NULL	Medium	run1	1	List2	A_T.wav	AV_T	1	1	0	1	610503	150	1	1122	611625
Exp2	19	Exp2-19-1	59.938	1.0.0.174	2	right	mahuizhen	-2072930472	2.0.10.242	2.0.10.242	11-04-2019	2019-11-04 07:30:52	15:30:52	female	2.0.10.147	229	Catch.bmp	847	0		0	0	612989	0		0	0	NULL	NULL	NULL	Medium	run1	1	List2	A_T.wav	A_T	1	1	0	1	612839	150	1	867	613706
Exp2	19	Exp2-19-1	59.938	1.0.0.174	2	right	mahuizhen	-2072930472	2.0.10.242	2.0.10.242	11-04-2019	2019-11-04 07:30:52	15:30:52	female	2.0.10.147	230	Catch.bmp	1204	0		0	0	614991	0		0	0	NULL	NULL	NULL	Medium	run1	1	List2	A_T.wav	A_T	1	1	0	1	614841	150	1	504	615345
Exp2	19	Exp2-19-1	59.938	1.0.0.174	2	right	mahuizhen	-2072930472	2.0.10.242	2.0.10.242	11-04-2019	2019-11-04 07:30:52	15:30:52	female	2.0.10.147	231	Red_C_2.bmp	1438	0		0	0	617344	0		0	0	NULL	NULL	NULL	Medium	run1	1	List2	A_T.wav	AV_T	1	1	0	1	617194	150	1	943	618137
Exp2	19	Exp2-19-1	59.938	1.0.0.174	2	right	mahuizhen	-2072930472	2.0.10.242	2.0.10.242	11-04-2019	2019-11-04 07:30:52	15:30:52	female	2.0.10.147	232	Blue_S_2.bmp	1307	0		0	0	619930	0		0	0	NULL	NULL	NULL	Medium	run1	1	List2	Catch.wav	V_T	1	1	1	1	619780	150	1	757	620537
Exp2	19	Exp2-19-1	59.938	1.0.0.174	2	right	mahuizhen	-2072930472	2.0.10.242	2.0.10.242	11-04-2019	2019-11-04 07:30:52	15:30:52	female	2.0.10.147	233	Blue_C.bmp	1569	0		0	0	622399	0		0	0	NULL	NULL	NULL	Medium	run1		List2	A_S.wav	AV_S	0		1	1	622249	150		0	0
Exp2	19	Exp2-19-1	59.938	1.0.0.174	2	right	mahuizhen	-2072930472	2.0.10.242	2.0.10.242	11-04-2019	2019-11-04 07:30:52	15:30:52	female	2.0.10.147	234	Red_S.bmp	1086	0		0	0	625185	0		0	0	NULL	NULL	NULL	Medium	run1		List2	A_S.wav	AV_S	0		0	1	625035	150		0	0
Exp2	19	Exp2-19-1	59.938	1.0.0.174	2	right	mahuizhen	-2072930472	2.0.10.242	2.0.10.242	11-04-2019	2019-11-04 07:30:52	15:30:52	female	2.0.10.147	235	Catch.bmp	879	0		0	0	627488	0		0	0	NULL	NULL	NULL	Medium	run1	1	List2	A_T.wav	A_T	1	1	0	1	627338	150	1	711	628049
Exp2	19	Exp2-19-1	59.938	1.0.0.174	2	right	mahuizhen	-2072930472	2.0.10.242	2.0.10.242	11-04-2019	2019-11-04 07:30:52	15:30:52	female	2.0.10.147	236	Blue_S_2.bmp	818	0		0	0	629523	0		0	0	NULL	NULL	NULL	Medium	run1	1	List2	A_T.wav	AV_T	1	1	0	1	629373	150	1	723	630096
Exp2	19	Exp2-19-1	59.938	1.0.0.174	2	right	mahuizhen	-2072930472	2.0.10.242	2.0.10.242	11-04-2019	2019-11-04 07:30:52	15:30:52	female	2.0.10.147	237	Catch.bmp	1193	0		0	0	631492	0		0	0	NULL	NULL	NULL	Medium	run1	1	List2	A_T.wav	A_T	1	1	0	1	631342	150	1	659	632001
Exp2	19	Exp2-19-1	59.938	1.0.0.174	2	right	mahuizhen	-2072930472	2.0.10.242	2.0.10.242	11-04-2019	2019-11-04 07:30:52	15:30:52	female	2.0.10.147	238	Catch.bmp	1515	0		0	0	633844	0		0	0	NULL	NULL	NULL	Medium	run1	1	List2	A_T.wav	A_T	1	1	0	1	633694	150	1	658	634352
Exp2	19	Exp2-19-1	59.938	1.0.0.174	2	right	mahuizhen	-2072930472	2.0.10.242	2.0.10.242	11-04-2019	2019-11-04 07:30:52	15:30:52	female	2.0.10.147	239	Catch.bmp	992	0		0	0	636514	0		0	0	NULL	NULL	NULL	Medium	run1	1	List2	A_T.wav	A_T	1	1	0	1	636364	150	1	572	636936
Exp2	19	Exp2-19-1	59.938	1.0.0.174	2	right	mahuizhen	-2072930472	2.0.10.242	2.0.10.242	11-04-2019	2019-11-04 07:30:52	15:30:52	female	2.0.10.147	240	Red_C.bmp	1087	0		0	0	638666	0		0	0	NULL	NULL	NULL	Medium	run1	1	List2	A_T.wav	AV_T	1	1	0	1	638516	150	1	765	639281
Exp2	19	Exp2-19-1	59.938	1.0.0.174	2	right	mahuizhen	-2072930472	2.0.10.242	2.0.10.242	11-04-2019	2019-11-04 07:30:52	15:30:52	female	2.0.10.147	241	Catch.bmp	1540	0		0	0	640902	0		0	0	NULL	NULL	NULL	Medium	run1		List2	A_S.wav	A_S	0		0	1	640752	150		0	0
Exp2	19	Exp2-19-1	59.938	1.0.0.174	2	right	mahuizhen	-2072930472	2.0.10.242	2.0.10.242	11-04-2019	2019-11-04 07:30:52	15:30:52	female	2.0.10.147	242	Red_S_2.bmp	979	0		0	0	643655	0		0	0	NULL	NULL	NULL	Medium	run1		List2	Catch.wav	V_S	0		0	1	643505	150		0	0
Exp2	19	Exp2-19-1	59.938	1.0.0.174	2	right	mahuizhen	-2072930472	2.0.10.242	2.0.10.242	11-04-2019	2019-11-04 07:30:52	15:30:52	female	2.0.10.147	243	Blue_S_2.bmp	1372	0		0	0	645840	0		0	0	NULL	NULL	NULL	Medium	run1	1	List2	A_T.wav	AV_T	1	1	1	1	645690	150	1	542	646232
Exp2	19	Exp2-19-1	59.938	1.0.0.174	2	right	mahuizhen	-2072930472	2.0.10.242	2.0.10.242	11-04-2019	2019-11-04 07:30:52	15:30:52	female	2.0.10.147	244	Blue_S.bmp	1445	0		0	0	648360	0		0	0	NULL	NULL	NULL	Medium	run1	1	List2	Catch.wav	V_T	1	1	0	2	648210	150	1	1094	649304
Exp2	19	Exp2-19-1	59.938	1.0.0.174	2	right	mahuizhen	-2072930472	2.0.10.242	2.0.10.242	11-04-2019	2019-11-04 07:30:52	15:30:52	female	2.0.10.147	245	Blue_C_2.bmp	1420	0		1	0	650962	0		0	0	NULL	NULL	NULL	Medium	run1		List2	Catch.wav	V_S	0		0	1	650812	150		0	0
Exp2	19	Exp2-19-1	59.938	1.0.0.174	2	right	mahuizhen	-2072930472	2.0.10.242	2.0.10.242	11-04-2019	2019-11-04 07:30:52	15:30:52	female	2.0.10.147	246	Catch.bmp	1042	0		0	1	653599	0		0	0	NULL	NULL	NULL	Medium	run1	1	List2	A_T.wav	A_T	1	1	1	1	653448	151	1	609	654057
Exp2	19	Exp2-19-1	59.938	1.0.0.174	2	right	mahuizhen	-2072930472	2.0.10.242	2.0.10.242	11-04-2019	2019-11-04 07:30:52	15:30:52	female	2.0.10.147	247	Red_C.bmp	908	0		0	0	655801	0		0	0	NULL	NULL	NULL	Medium	run1	1	List2	Catch.wav	V_T	0		1	1	655651	150		0	0
Exp2	19	Exp2-19-1	59.938	1.0.0.174	2	right	mahuizhen	-2072930472	2.0.10.242	2.0.10.242	11-04-2019	2019-11-04 07:30:52	15:30:52	female	2.0.10.147	248	Red_C_2.bmp	1457	0		0	0	657920	0		0	0	NULL	NULL	NULL	Medium	run1	1	List2	Catch.wav	V_T	1	1	0	1	657770	150	1	822	658592
Exp2	19	Exp2-19-1	59.938	1.0.0.174	2	right	mahuizhen	-2072930472	2.0.10.242	2.0.10.242	11-04-2019	2019-11-04 07:30:52	15:30:52	female	2.0.10.147	249	Catch.bmp	1150	0		0	0	660539	0		0	0	NULL	NULL	NULL	Medium	run1		List2	A_S.wav	A_S	0		1	1	660389	150		0	0
Exp2	19	Exp2-19-1	59.938	1.0.0.174	2	right	mahuizhen	-2072930472	2.0.10.242	2.0.10.242	11-04-2019	2019-11-04 07:30:52	15:30:52	female	2.0.10.147	250	Blue_S_2.bmp	1293	0		0	0	662908	0		0	0	NULL	NULL	NULL	Medium	run1	1	List2	A_T.wav	AV_T	1	1	0	1	662758	150	1	842	663600
Exp2	19	Exp2-19-1	59.938	1.0.0.174	2	right	mahuizhen	-2072930472	2.0.10.242	2.0.10.242	11-04-2019	2019-11-04 07:30:52	15:30:52	female	2.0.10.147	251	Red_S.bmp	1590	0		0	0	665361	0		0	0	NULL	NULL	NULL	Medium	run1		List2	A_S.wav	AV_S	0		0	1	665211	150		0	0
Exp2	19	Exp2-19-1	59.938	1.0.0.174	2	right	mahuizhen	-2072930472	2.0.10.242	2.0.10.242	11-04-2019	2019-11-04 07:30:52	15:30:52	female	2.0.10.147	252	Red_S_2.bmp	1490	0		0	0	668164	0		0	0	NULL	NULL	NULL	Medium	run1		List2	A_S.wav	AV_S	0		0	1	668014	150		0	0
Exp2	19	Exp2-19-1	59.938	1.0.0.174	2	right	mahuizhen	-2072930472	2.0.10.242	2.0.10.242	11-04-2019	2019-11-04 07:30:52	15:30:52	female	2.0.10.147	253	Red_C_2.bmp	1242	0		0	1	670867	0		0	0	NULL	NULL	NULL	Medium	run1	1	List2	A_T.wav	AV_T	1	1	1	1	670716	151	1	940	671656
Exp2	19	Exp2-19-1	59.938	1.0.0.174	2	right	mahuizhen	-2072930472	2.0.10.242	2.0.10.242	11-04-2019	2019-11-04 07:30:52	15:30:52	female	2.0.10.147	254	Red_S.bmp	1166	0		0	0	673269	0		0	0	NULL	NULL	NULL	Medium	run1		List2	Catch.wav	V_S	0		1	1	673119	150		0	0
Exp2	19	Exp2-19-1	59.938	1.0.0.174	2	right	mahuizhen	-2072930472	2.0.10.242	2.0.10.242	11-04-2019	2019-11-04 07:30:52	15:30:52	female	2.0.10.147	255	Red_C.bmp	953	0		0	0	675638	0		0	0	NULL	NULL	NULL	Medium	run1	1	List2	Catch.wav	V_T	1	1	0	1	675488	150	1	913	676401
Exp2	19	Exp2-19-1	59.938	1.0.0.174	2	right	mahuizhen	-2072930472	2.0.10.242	2.0.10.242	11-04-2019	2019-11-04 07:30:52	15:30:52	female	2.0.10.147	256	Catch.bmp	1291	0		0	1	677741	0		0	0	NULL	NULL	NULL	Medium	run1		List2	A_S.wav	A_S	0		1	1	677590	151		0	0
Exp2	19	Exp2-19-1	59.938	1.0.0.174	2	right	mahuizhen	-2072930472	2.0.10.242	2.0.10.242	11-04-2019	2019-11-04 07:30:52	15:30:52	female	2.0.10.147	257	Blue_S.bmp	1387	0		0	0	680243	0		0	0	NULL	NULL	NULL	Medium	run1	1	List2	Catch.wav	V_T	1	1	1	1	680093	150	1	1027	681120
Exp2	19	Exp2-19-1	59.938	1.0.0.174	2	right	mahuizhen	-2072930472	2.0.10.242	2.0.10.242	11-04-2019	2019-11-04 07:30:52	15:30:52	female	2.0.10.147	258	Catch.bmp	1122	0		0	0	682779	0		0	0	NULL	NULL	NULL	Medium	run1		List2	A_S.wav	A_S	0		1	1	682629	150		0	0
Exp2	19	Exp2-19-1	59.938	1.0.0.174	2	right	mahuizhen	-2072930472	2.0.10.242	2.0.10.242	11-04-2019	2019-11-04 07:30:52	15:30:52	female	2.0.10.147	259	Catch.bmp	1439	0		0	0	685115	0		0	0	NULL	NULL	NULL	Medium	run1	1	List2	A_T.wav	A_T	1	1	0	1	684965	150	1	1067	686032
Exp2	19	Exp2-19-1	59.938	1.0.0.174	2	right	mahuizhen	-2072930472	2.0.10.242	2.0.10.242	11-04-2019	2019-11-04 07:30:52	15:30:52	female	2.0.10.147	260	Red_C.bmp	1175	0		0	0	687701	0		0	0	NULL	NULL	NULL	Medium	run1	1	List2	A_T.wav	AV_T	1	1	0	1	687551	150	1	1058	688609
Exp2	19	Exp2-19-1	59.938	1.0.0.174	2	right	mahuizhen	-2072930472	2.0.10.242	2.0.10.242	11-04-2019	2019-11-04 07:30:52	15:30:52	female	2.0.10.147	261	Catch.bmp	1083	0		0	0	690037	0		0	0	NULL	NULL	NULL	Medium	run1	1	List2	A_T.wav	A_T	1	1	0	1	689887	150	1	840	690727
Exp2	19	Exp2-19-1	59.938	1.0.0.174	2	right	mahuizhen	-2072930472	2.0.10.242	2.0.10.242	11-04-2019	2019-11-04 07:30:52	15:30:52	female	2.0.10.147	262	Blue_S.bmp	1320	0		1	0	692272	0		0	0	NULL	NULL	NULL	Medium	run1	1	List2	Catch.wav	V_T	1	1	1	1	692122	150	1	989	693111
Exp2	19	Exp2-19-1	59.938	1.0.0.174	2	right	mahuizhen	-2072930472	2.0.10.242	2.0.10.242	11-04-2019	2019-11-04 07:30:52	15:30:52	female	2.0.10.147	263	Red_C.bmp	895	0		0	0	694742	0		0	0	NULL	NULL	NULL	Medium	run1	1	List2	Catch.wav	V_T	1	1	0	1	694592	150	1	992	695584
Exp2	19	Exp2-19-1	59.938	1.0.0.174	2	right	mahuizhen	-2072930472	2.0.10.242	2.0.10.242	11-04-2019	2019-11-04 07:30:52	15:30:52	female	2.0.10.147	264	Red_C.bmp	1480	0		0	1	696811	0		0	0	NULL	NULL	NULL	Medium	run1	1	List2	A_T.wav	AV_T	1	1	1	1	696660	151	1	699	697359
Exp2	19	Exp2-19-1	59.938	1.0.0.174	2	right	mahuizhen	-2072930472	2.0.10.242	2.0.10.242	11-04-2019	2019-11-04 07:30:52	15:30:52	female	2.0.10.147	265	Catch.bmp	1251	0		0	0	699447	0		0	0	NULL	NULL	NULL	Medium	run1	1	List2	A_T.wav	A_T	1	1	0	2	699297	150	1	806	700103
Exp2	19	Exp2-19-1	59.938	1.0.0.174	2	right	mahuizhen	-2072930472	2.0.10.242	2.0.10.242	11-04-2019	2019-11-04 07:30:52	15:30:52	female	2.0.10.147	266	Red_C_2.bmp	1109	0		0	0	701849	0		0	0	NULL	NULL	NULL	Medium	run1	1	List2	A_T.wav	AV_T	0		0	1	701699	150		0	0
Exp2	19	Exp2-19-1	59.938	1.0.0.174	2	right	mahuizhen	-2072930472	2.0.10.242	2.0.10.242	11-04-2019	2019-11-04 07:30:52	15:30:52	female	2.0.10.147	267	Blue_C.bmp	860	0		0	0	704168	0		0	0	NULL	NULL	NULL	Medium	run1		List2	A_S.wav	AV_S	0		0	1	704018	150		0	0
Exp2	19	Exp2-19-1	59.938	1.0.0.174	2	right	mahuizhen	-2072930472	2.0.10.242	2.0.10.242	11-04-2019	2019-11-04 07:30:52	15:30:52	female	2.0.10.147	268	Red_S_2.bmp	1063	0		0	0	706254	0		0	0	NULL	NULL	NULL	Medium	run1		List2	A_S.wav	AV_S	0		0	1	706104	150		0	0
Exp2	19	Exp2-19-1	59.938	1.0.0.174	2	right	mahuizhen	-2072930472	2.0.10.242	2.0.10.242	11-04-2019	2019-11-04 07:30:52	15:30:52	female	2.0.10.147	269	Catch.bmp	1450	0		0	0	708523	0		0	0	NULL	NULL	NULL	Medium	run1		List2	A_S.wav	A_S	0		0	1	708373	150		0	0
Exp2	19	Exp2-19-1	59.938	1.0.0.174	2	right	mahuizhen	-2072930472	2.0.10.242	2.0.10.242	11-04-2019	2019-11-04 07:30:52	15:30:52	female	2.0.10.147	270	Red_S.bmp	1476	0		0	0	711192	0		0	0	NULL	NULL	NULL	Medium	run1		List2	A_S.wav	AV_S	0		0	1	711042	150		0	0
Exp2	19	Exp2-19-1	59.938	1.0.0.174	2	right	mahuizhen	-2072930472	2.0.10.242	2.0.10.242	11-04-2019	2019-11-04 07:30:52	15:30:52	female	2.0.10.147	271	Blue_S_2.bmp	1499	0		0	0	713895	0		0	0	NULL	NULL	NULL	Medium	run1	1	List2	A_T.wav	AV_T	1	1	0	1	713745	150	1	598	714343
Exp2	19	Exp2-19-1	59.938	1.0.0.174	2	right	mahuizhen	-2072930472	2.0.10.242	2.0.10.242	11-04-2019	2019-11-04 07:30:52	15:30:52	female	2.0.10.147	272	Blue_S.bmp	1232	0		0	0	716548	0		0	0	NULL	NULL	NULL	Medium	run1	1	List2	A_T.wav	AV_T	1	1	0	1	716398	150	1	1001	717399
Exp2	19	Exp2-19-1	59.938	1.0.0.174	2	right	mahuizhen	-2072930472	2.0.10.242	2.0.10.242	11-04-2019	2019-11-04 07:30:52	15:30:52	female	2.0.10.147	273	Blue_S.bmp	953	0		0	0	718934	0		0	0	NULL	NULL	NULL	Medium	run1	1	List2	A_T.wav	AV_T	1	1	0	1	718784	150	1	631	719415
Exp2	19	Exp2-19-1	59.938	1.0.0.174	2	right	mahuizhen	-2072930472	2.0.10.242	2.0.10.242	11-04-2019	2019-11-04 07:30:52	15:30:52	female	2.0.10.147	274	Catch.bmp	1363	0		0	0	721036	0		0	0	NULL	NULL	NULL	Medium	run1	1	List2	A_T.wav	A_T	1	1	0	1	720886	150	1	761	721647
Exp2	19	Exp2-19-1	59.938	1.0.0.174	2	right	mahuizhen	-2072930472	2.0.10.242	2.0.10.242	11-04-2019	2019-11-04 07:30:52	15:30:52	female	2.0.10.147	275	Blue_S.bmp	1147	0		0	0	723555	0		0	0	NULL	NULL	NULL	Medium	run1	1	List2	A_T.wav	AV_T	1	1	0	1	723405	150	1	570	723975
Exp2	19	Exp2-19-1	59.938	1.0.0.174	2	right	mahuizhen	-2072930472	2.0.10.242	2.0.10.242	11-04-2019	2019-11-04 07:30:52	15:30:52	female	2.0.10.147	276	Catch.bmp	1120	0		0	0	725858	0		0	0	NULL	NULL	NULL	Medium	run1	1	List2	A_T.wav	A_T	1	1	0	1	725708	150	1	467	726175
Exp2	19	Exp2-19-1	59.938	1.0.0.174	2	right	mahuizhen	-2072930472	2.0.10.242	2.0.10.242	11-04-2019	2019-11-04 07:30:52	15:30:52	female	2.0.10.147	277	Catch.bmp	1017	0		0	0	728127	0		0	0	NULL	NULL	NULL	Medium	run1	1	List2	A_T.wav	A_T	1	1	0	1	727977	150	1	374	728351
Exp2	19	Exp2-19-1	59.938	1.0.0.174	2	right	mahuizhen	-2072930472	2.0.10.242	2.0.10.242	11-04-2019	2019-11-04 07:30:52	15:30:52	female	2.0.10.147	278	Red_S_2.bmp	857	0		0	0	730296	0		0	0	NULL	NULL	NULL	Medium	run1		List2	Catch.wav	V_S	0		1	1	730146	150		0	0
Exp2	19	Exp2-19-1	59.938	1.0.0.174	2	right	mahuizhen	-2072930472	2.0.10.242	2.0.10.242	11-04-2019	2019-11-04 07:30:52	15:30:52	female	2.0.10.147	279	Catch.bmp	1412	0		0	1	732365	0		0	0	NULL	NULL	NULL	Medium	run1		List2	A_S.wav	A_S	0		1	1	732214	151		0	0
Exp2	19	Exp2-19-1	59.938	1.0.0.174	2	right	mahuizhen	-2072930472	2.0.10.242	2.0.10.242	11-04-2019	2019-11-04 07:30:52	15:30:52	female	2.0.10.147	280	Blue_C.bmp	1242	0		0	0	734984	0		0	0	NULL	NULL	NULL	Medium	run1		List2	A_S.wav	AV_S	0		0	1	734834	150		0	0
