# Supplementary material for: Visual Perceptual Load Attenuates Age-Related Audiovisual Integration in an Audiovisual Discrimination Task
Source: Front Psychol. 2021 Sep 29;12:740221. doi: 10.3389/fpsyg.2021.740221 (PMC8511317; doi:10.3389/fpsyg.2021.740221)
Supplement: Supplementary file 1 [file Data_Sheet_1.ZIP › Export data/Group 2_Data_Older/Exp2_Medium load/Subject_20.xlsx]

## Sheet: Sheet1
ExperimentName	Subject	DataFile.Basename	Display.RefreshRate	ExperimentVersion	Group	Handedness	Name	RandomSeed	RuntimeVersion	RuntimeVersionExpected	SessionDate	SessionStartDateTimeUtc	SessionTime	Sex	StudioVersion	Block	Image	ITI	ITI.ACC	ITI.CRESP	ITI.DurationError	ITI.OnsetDelay	ITI.OnsetTime	ITI.OnsetToOnsetTime	ITI.RESP	ITI.RT	ITI.RTTime	List1	List1.Cycle	List1.Sample	PercetualLoad	Procedure	Response	Running	Sound	StimulusType	Target.ACC	Target.CRESP	Target.DurationError	Target.OnsetDelay	Target.OnsetTime	Target.OnsetToOnsetTime	Target.RESP	Target.RT	Target.RTTime
Exp2	20	Exp2-20-1	59.938	1.0.0.174	2	right	chemanxing	858508269	2.0.10.242	2.0.10.242	11-06-2019	2019-11-06 06:51:04	14:51:04	male	2.0.10.147	1	Blue_S.bmp	1185	0		0	1	98898	0		0	0	13	1	1	Medium	Prac	1	List1	A_T.wav	AV_T	0		130	1	98747	151		0	0
Exp2	20	Exp2-20-1	59.938	1.0.0.174	2	right	chemanxing	858508269	2.0.10.242	2.0.10.242	11-06-2019	2019-11-06 06:51:04	14:51:04	male	2.0.10.147	2	Blue_S.bmp	1024	0		0	0	101283	0		0	0	13	1	2	Medium	Prac	1	List1	A_T.wav	AV_T	1	1	0	1	101133	150	1	415	101548
Exp2	20	Exp2-20-1	59.938	1.0.0.174	2	right	chemanxing	858508269	2.0.10.242	2.0.10.242	11-06-2019	2019-11-06 06:51:04	14:51:04	male	2.0.10.147	3	Catch.bmp	1264	0		0	0	103469	0		0	0	10	1	3	Medium	Prac	1	List1	A_T.wav	A_T	1	1	0	1	103319	150	1	1206	104525
Exp2	20	Exp2-20-1	59.938	1.0.0.174	2	right	chemanxing	858508269	2.0.10.242	2.0.10.242	11-06-2019	2019-11-06 06:51:04	14:51:04	male	2.0.10.147	4	Catch.bmp	1265	0		0	0	105888	0		0	0	9	1	4	Medium	Prac		List1	A_S.wav	A_S	0		0	1	105738	150		0	0
Exp2	20	Exp2-20-1	59.938	1.0.0.174	2	right	chemanxing	858508269	2.0.10.242	2.0.10.242	11-06-2019	2019-11-06 06:51:04	14:51:04	male	2.0.10.147	5	Catch.bmp	1333	0		1	0	108357	0		0	0	10	1	5	Medium	Prac	1	List1	A_T.wav	A_T	1	1	0	1	108207	150	1	789	108996
Exp2	20	Exp2-20-1	59.938	1.0.0.174	2	right	chemanxing	858508269	2.0.10.242	2.0.10.242	11-06-2019	2019-11-06 06:51:04	14:51:04	male	2.0.10.147	6	Blue_S_2.bmp	889	0		0	0	110843	0		0	0	14	1	6	Medium	Prac	1	List1	A_T.wav	AV_T	1	1	0	1	110693	150	1	383	111076
Exp2	20	Exp2-20-1	59.938	1.0.0.174	2	right	chemanxing	858508269	2.0.10.242	2.0.10.242	11-06-2019	2019-11-06 06:51:04	14:51:04	male	2.0.10.147	7	Catch.bmp	1305	0		0	0	112879	0		0	0	10	1	7	Medium	Prac	1	List1	A_T.wav	A_T	1	1	0	1	112729	150	1	979	113708
Exp2	20	Exp2-20-1	59.938	1.0.0.174	2	right	chemanxing	858508269	2.0.10.242	2.0.10.242	11-06-2019	2019-11-06 06:51:04	14:51:04	male	2.0.10.147	8	Red_C.bmp	1542	0		0	0	115331	0		0	0	5	1	8	Medium	Prac	1	List1	Catch.wav	V_T	1	1	1	1	115181	150	1	439	115620
Exp2	20	Exp2-20-1	59.938	1.0.0.174	2	right	chemanxing	858508269	2.0.10.242	2.0.10.242	11-06-2019	2019-11-06 06:51:04	14:51:04	male	2.0.10.147	9	Blue_S.bmp	1564	0		0	0	118034	0		0	0	13	1	9	Medium	Prac	1	List1	A_T.wav	AV_T	1	1	1	1	117884	150	1	424	118308
Exp2	20	Exp2-20-1	59.938	1.0.0.174	2	right	chemanxing	858508269	2.0.10.242	2.0.10.242	11-06-2019	2019-11-06 06:51:04	14:51:04	male	2.0.10.147	10	Catch.bmp	1529	0		0	0	120754	0		0	0	10	1	10	Medium	Prac	1	List1	A_T.wav	A_T	1	1	0	1	120604	150	1	640	121244
Exp2	20	Exp2-20-1	59.938	1.0.0.174	2	right	chemanxing	858508269	2.0.10.242	2.0.10.242	11-06-2019	2019-11-06 06:51:04	14:51:04	male	2.0.10.147	11	Red_C_2.bmp	950	0		0	0	123440	0		0	0	6	1	11	Medium	Prac	1	List1	Catch.wav	V_T	1	1	1	1	123290	150	1	443	123733
Exp2	20	Exp2-20-1	59.938	1.0.0.174	2	right	chemanxing	858508269	2.0.10.242	2.0.10.242	11-06-2019	2019-11-06 06:51:04	14:51:04	male	2.0.10.147	12	Catch.bmp	1463	0		0	0	125542	0		0	0	9	1	12	Medium	Prac		List1	A_S.wav	A_S	0		1	1	125392	150	1	676	126068
Exp2	20	Exp2-20-1	59.938	1.0.0.174	2	right	chemanxing	858508269	2.0.10.242	2.0.10.242	11-06-2019	2019-11-06 06:51:04	14:51:04	male	2.0.10.147	13	Catch.bmp	1314	0		0	1	128162	0		0	0	9	1	13	Medium	Prac		List1	A_S.wav	A_S	0		1	1	128011	151		0	0
Exp2	20	Exp2-20-1	59.938	1.0.0.174	2	right	chemanxing	858508269	2.0.10.242	2.0.10.242	11-06-2019	2019-11-06 06:51:04	14:51:04	male	2.0.10.147	14	Red_C.bmp	1222	0		0	0	130681	0		0	0	15	1	14	Medium	Prac	1	List1	A_T.wav	AV_T	1	1	0	1	130531	150	1	369	130900
Exp2	20	Exp2-20-1	59.938	1.0.0.174	2	right	chemanxing	858508269	2.0.10.242	2.0.10.242	11-06-2019	2019-11-06 06:51:04	14:51:04	male	2.0.10.147	15	Blue_S.bmp	1522	0		0	0	133050	0		0	0	3	1	15	Medium	Prac	1	List1	Catch.wav	V_T	1	1	1	1	132900	150	1	408	133308
Exp2	20	Exp2-20-1	59.938	1.0.0.174	2	right	chemanxing	858508269	2.0.10.242	2.0.10.242	11-06-2019	2019-11-06 06:51:04	14:51:04	male	2.0.10.147	16	Catch.bmp	979	0		0	1	135720	0		0	0	9	1	16	Medium	Prac		List1	A_S.wav	A_S	0		1	1	135569	151		0	0
Exp2	20	Exp2-20-1	59.938	1.0.0.174	2	right	chemanxing	858508269	2.0.10.242	2.0.10.242	11-06-2019	2019-11-06 06:51:04	14:51:04	male	2.0.10.147	17	Red_C.bmp	818	0		0	0	137922	0		0	0	5	1	17	Medium	Prac	1	List1	Catch.wav	V_T	1	1	1	1	137772	150	1	552	138324
Exp2	20	Exp2-20-1	59.938	1.0.0.174	2	right	chemanxing	858508269	2.0.10.242	2.0.10.242	11-06-2019	2019-11-06 06:51:04	14:51:04	male	2.0.10.147	18	Blue_S.bmp	1054	0		0	1	139891	0		0	0	3	1	18	Medium	Prac	1	List1	Catch.wav	V_T	1	1	1	1	139740	151	1	664	140404
Exp2	20	Exp2-20-1	59.938	1.0.0.174	2	right	chemanxing	858508269	2.0.10.242	2.0.10.242	11-06-2019	2019-11-06 06:51:04	14:51:04	male	2.0.10.147	19	Catch.bmp	1041	0		0	0	142093	0		0	0	10	1	19	Medium	Prac	1	List1	A_T.wav	A_T	1	1	1	1	141943	150	1	885	142828
Exp2	20	Exp2-20-1	59.938	1.0.0.174	2	right	chemanxing	858508269	2.0.10.242	2.0.10.242	11-06-2019	2019-11-06 06:51:04	14:51:04	male	2.0.10.147	20	Blue_S.bmp	1142	0		0	0	144295	0		0	0	3	1	20	Medium	Prac	1	List1	Catch.wav	V_T	1	1	1	1	144145	150	1	507	144652
Exp2	20	Exp2-20-1	59.938	1.0.0.174	2	right	chemanxing	858508269	2.0.10.242	2.0.10.242	11-06-2019	2019-11-06 06:51:04	14:51:04	male	2.0.10.147	21	Red_C.bmp	1226	0		1	0	153154	0		0	0	NULL	NULL	NULL	Medium	run1	1	List2	Catch.wav	V_T	1	1	0	1	153004	150	1	560	153564
Exp2	20	Exp2-20-1	59.938	1.0.0.174	2	right	chemanxing	858508269	2.0.10.242	2.0.10.242	11-06-2019	2019-11-06 06:51:04	14:51:04	male	2.0.10.147	22	Red_C_2.bmp	1004	0		0	0	155540	0		0	0	NULL	NULL	NULL	Medium	run1	1	List2	Catch.wav	V_T	1	1	0	1	155390	150	1	630	156020
Exp2	20	Exp2-20-1	59.938	1.0.0.174	2	right	chemanxing	858508269	2.0.10.242	2.0.10.242	11-06-2019	2019-11-06 06:51:04	14:51:04	male	2.0.10.147	23	Blue_C.bmp	1439	0		0	1	157693	0		0	0	NULL	NULL	NULL	Medium	run1		List2	A_S.wav	AV_S	0		1	1	157542	151		0	0
Exp2	20	Exp2-20-1	59.938	1.0.0.174	2	right	chemanxing	858508269	2.0.10.242	2.0.10.242	11-06-2019	2019-11-06 06:51:04	14:51:04	male	2.0.10.147	24	Red_C_2.bmp	892	0		0	0	160345	0		0	0	NULL	NULL	NULL	Medium	run1	1	List2	Catch.wav	V_T	1	1	1	1	160195	150	1	593	160788
Exp2	20	Exp2-20-1	59.938	1.0.0.174	2	right	chemanxing	858508269	2.0.10.242	2.0.10.242	11-06-2019	2019-11-06 06:51:04	14:51:04	male	2.0.10.147	25	Blue_S_2.bmp	1399	0		0	1	162398	0		0	0	NULL	NULL	NULL	Medium	run1	1	List2	Catch.wav	V_T	1	1	1	1	162247	151	1	452	162699
Exp2	20	Exp2-20-1	59.938	1.0.0.174	2	right	chemanxing	858508269	2.0.10.242	2.0.10.242	11-06-2019	2019-11-06 06:51:04	14:51:04	male	2.0.10.147	26	Catch.bmp	810	0		0	0	164950	0		0	0	NULL	NULL	NULL	Medium	run1	1	List2	A_T.wav	A_T	1	1	1	1	164800	150	1	755	165555
Exp2	20	Exp2-20-1	59.938	1.0.0.174	2	right	chemanxing	858508269	2.0.10.242	2.0.10.242	11-06-2019	2019-11-06 06:51:04	14:51:04	male	2.0.10.147	27	Red_S_2.bmp	890	0		0	0	166919	0		0	0	NULL	NULL	NULL	Medium	run1		List2	Catch.wav	V_S	0		1	1	166769	150	1	410	167179
Exp2	20	Exp2-20-1	59.938	1.0.0.174	2	right	chemanxing	858508269	2.0.10.242	2.0.10.242	11-06-2019	2019-11-06 06:51:04	14:51:04	male	2.0.10.147	28	Catch.bmp	1411	0		0	0	168971	0		0	0	NULL	NULL	NULL	Medium	run1	1	List2	A_T.wav	A_T	1	1	1	1	168821	150	1	1294	170115
Exp2	20	Exp2-20-1	59.938	1.0.0.174	2	right	chemanxing	858508269	2.0.10.242	2.0.10.242	11-06-2019	2019-11-06 06:51:04	14:51:04	male	2.0.10.147	29	Blue_C_2.bmp	1056	0		1	0	171540	0		0	0	NULL	NULL	NULL	Medium	run1		List2	A_S.wav	AV_S	0		0	1	171390	150		0	0
Exp2	20	Exp2-20-1	59.938	1.0.0.174	2	right	chemanxing	858508269	2.0.10.242	2.0.10.242	11-06-2019	2019-11-06 06:51:04	14:51:04	male	2.0.10.147	30	Catch.bmp	1221	0		0	1	173810	0		0	0	NULL	NULL	NULL	Medium	run1	1	List2	A_T.wav	A_T	1	1	1	1	173659	151	1	840	174499
Exp2	20	Exp2-20-1	59.938	1.0.0.174	2	right	chemanxing	858508269	2.0.10.242	2.0.10.242	11-06-2019	2019-11-06 06:51:04	14:51:04	male	2.0.10.147	31	Catch.bmp	1028	0		0	0	176179	0		0	0	NULL	NULL	NULL	Medium	run1	1	List2	A_T.wav	A_T	1	1	0	2	176029	150	1	494	176523
Exp2	20	Exp2-20-1	59.938	1.0.0.174	2	right	chemanxing	858508269	2.0.10.242	2.0.10.242	11-06-2019	2019-11-06 06:51:04	14:51:04	male	2.0.10.147	32	Blue_C.bmp	1008	0		0	0	178364	0		0	0	NULL	NULL	NULL	Medium	Run1		List2	Catch.wav	V_S	0		1	1	178214	150		0	0
Exp2	20	Exp2-20-1	59.938	1.0.0.174	2	right	chemanxing	858508269	2.0.10.242	2.0.10.242	11-06-2019	2019-11-06 06:51:04	14:51:04	male	2.0.10.147	33	Blue_S_2.bmp	1559	0		0	0	180583	0		0	0	NULL	NULL	NULL	Medium	run1	1	List2	A_T.wav	AV_T	1	1	1	1	180433	150	1	371	180804
Exp2	20	Exp2-20-1	59.938	1.0.0.174	2	right	chemanxing	858508269	2.0.10.242	2.0.10.242	11-06-2019	2019-11-06 06:51:04	14:51:04	male	2.0.10.147	34	Blue_S.bmp	1057	0		0	0	183303	0		0	0	NULL	NULL	NULL	Medium	run1	1	List2	A_T.wav	AV_T	1	1	0	1	183153	150	1	698	183851
Exp2	20	Exp2-20-1	59.938	1.0.0.174	2	right	chemanxing	858508269	2.0.10.242	2.0.10.242	11-06-2019	2019-11-06 06:51:04	14:51:04	male	2.0.10.147	35	Catch.bmp	1176	0		0	0	185522	0		0	0	NULL	NULL	NULL	Medium	run1	1	List2	A_T.wav	A_T	1	1	0	1	185372	150	1	623	185995
Exp2	20	Exp2-20-1	59.938	1.0.0.174	2	right	chemanxing	858508269	2.0.10.242	2.0.10.242	11-06-2019	2019-11-06 06:51:04	14:51:04	male	2.0.10.147	36	Catch.bmp	1365	0		0	1	187858	0		0	0	NULL	NULL	NULL	Medium	run1	1	List2	A_T.wav	A_T	1	1	1	1	187707	151	1	521	188228
Exp2	20	Exp2-20-1	59.938	1.0.0.174	2	right	chemanxing	858508269	2.0.10.242	2.0.10.242	11-06-2019	2019-11-06 06:51:04	14:51:04	male	2.0.10.147	37	Red_C.bmp	1470	0		0	0	190377	0		0	0	NULL	NULL	NULL	Medium	run1	1	List2	A_T.wav	AV_T	1	1	0	1	190227	150	1	433	190660
Exp2	20	Exp2-20-1	59.938	1.0.0.174	2	right	chemanxing	858508269	2.0.10.242	2.0.10.242	11-06-2019	2019-11-06 06:51:04	14:51:04	male	2.0.10.147	38	Catch.bmp	1259	0		0	0	192996	0		0	0	NULL	NULL	NULL	Medium	run1		List2	A_S.wav	A_S	0		0	1	192846	150		0	0
Exp2	20	Exp2-20-1	59.938	1.0.0.174	2	right	chemanxing	858508269	2.0.10.242	2.0.10.242	11-06-2019	2019-11-06 06:51:04	14:51:04	male	2.0.10.147	39	Red_C.bmp	982	0		0	1	195466	0		0	0	NULL	NULL	NULL	Medium	run1	1	List2	A_T.wav	AV_T	1	1	1	1	195315	151	1	400	195715
Exp2	20	Exp2-20-1	59.938	1.0.0.174	2	right	chemanxing	858508269	2.0.10.242	2.0.10.242	11-06-2019	2019-11-06 06:51:04	14:51:04	male	2.0.10.147	40	Blue_S_2.bmp	1357	0		0	0	197601	0		0	0	NULL	NULL	NULL	Medium	run1	1	List2	Catch.wav	V_T	1	1	1	1	197451	150	1	472	197923
Exp2	20	Exp2-20-1	59.938	1.0.0.174	2	right	chemanxing	858508269	2.0.10.242	2.0.10.242	11-06-2019	2019-11-06 06:51:04	14:51:04	male	2.0.10.147	41	Red_S.bmp	866	0		0	1	200121	0		0	0	NULL	NULL	NULL	Medium	run1		List2	Catch.wav	V_S	0		0	1	199970	151	1	593	200563
Exp2	20	Exp2-20-1	59.938	1.0.0.174	2	right	chemanxing	858508269	2.0.10.242	2.0.10.242	11-06-2019	2019-11-06 06:51:04	14:51:04	male	2.0.10.147	42	Catch.bmp	1107	0		0	0	202139	0		0	0	NULL	NULL	NULL	Medium	run1	1	List2	A_T.wav	A_T	1	1	1	1	201989	150	1	1207	203196
Exp2	20	Exp2-20-1	59.938	1.0.0.174	2	right	chemanxing	858508269	2.0.10.242	2.0.10.242	11-06-2019	2019-11-06 06:51:04	14:51:04	male	2.0.10.147	43	Blue_C.bmp	1190	0		0	0	204425	0		0	0	NULL	NULL	NULL	Medium	run1		List2	A_S.wav	AV_S	0		0	1	204275	150		0	0
Exp2	20	Exp2-20-1	59.938	1.0.0.174	2	right	chemanxing	858508269	2.0.10.242	2.0.10.242	11-06-2019	2019-11-06 06:51:04	14:51:04	male	2.0.10.147	44	Blue_S_2.bmp	1350	0		0	1	206828	0		0	0	NULL	NULL	NULL	Medium	run1	1	List2	Catch.wav	V_T	1	1	1	1	206677	151	1	750	207427
Exp2	20	Exp2-20-1	59.938	1.0.0.174	2	right	chemanxing	858508269	2.0.10.242	2.0.10.242	11-06-2019	2019-11-06 06:51:04	14:51:04	male	2.0.10.147	45	Catch.bmp	1257	0		0	0	209330	0		0	0	NULL	NULL	NULL	Medium	run1		List2	A_S.wav	A_S	0		1	1	209180	150		0	0
Exp2	20	Exp2-20-1	59.938	1.0.0.174	2	right	chemanxing	858508269	2.0.10.242	2.0.10.242	11-06-2019	2019-11-06 06:51:04	14:51:04	male	2.0.10.147	46	Catch.bmp	1363	0		1	0	211799	0		0	0	NULL	NULL	NULL	Medium	run1	1	List2	A_T.wav	A_T	1	1	0	1	211649	150	1	755	212404
Exp2	20	Exp2-20-1	59.938	1.0.0.174	2	right	chemanxing	858508269	2.0.10.242	2.0.10.242	11-06-2019	2019-11-06 06:51:04	14:51:04	male	2.0.10.147	47	Blue_S_2.bmp	1422	0		0	0	214319	0		0	0	NULL	NULL	NULL	Medium	run1	1	List2	Catch.wav	V_T	1	1	0	1	214169	150	1	858	215027
Exp2	20	Exp2-20-1	59.938	1.0.0.174	2	right	chemanxing	858508269	2.0.10.242	2.0.10.242	11-06-2019	2019-11-06 06:51:04	14:51:04	male	2.0.10.147	48	Catch.bmp	1252	0		0	0	216888	0		0	0	NULL	NULL	NULL	Medium	run1	1	List2	A_T.wav	A_T	1	1	1	1	216738	150	1	881	217619
Exp2	20	Exp2-20-1	59.938	1.0.0.174	2	right	chemanxing	858508269	2.0.10.242	2.0.10.242	11-06-2019	2019-11-06 06:51:04	14:51:04	male	2.0.10.147	49	Catch.bmp	1216	0		0	0	219291	0		0	0	NULL	NULL	NULL	Medium	run1	1	List2	A_T.wav	A_T	1	1	0	2	219141	150	1	622	219763
Exp2	20	Exp2-20-1	59.938	1.0.0.174	2	right	chemanxing	858508269	2.0.10.242	2.0.10.242	11-06-2019	2019-11-06 06:51:04	14:51:04	male	2.0.10.147	50	Catch.bmp	1374	0		0	0	221660	0		0	0	NULL	NULL	NULL	Medium	run1		List2	A_S.wav	A_S	0		0	1	221510	150		0	0
Exp2	20	Exp2-20-1	59.938	1.0.0.174	2	right	chemanxing	858508269	2.0.10.242	2.0.10.242	11-06-2019	2019-11-06 06:51:04	14:51:04	male	2.0.10.147	51	Red_S.bmp	1458	0		0	0	224246	0		0	0	NULL	NULL	NULL	Medium	run1		List2	Catch.wav	V_S	0		1	1	224096	150	1	387	224483
Exp2	20	Exp2-20-1	59.938	1.0.0.174	2	right	chemanxing	858508269	2.0.10.242	2.0.10.242	11-06-2019	2019-11-06 06:51:04	14:51:04	male	2.0.10.147	52	Blue_S_2.bmp	971	0		0	0	226865	0		0	0	NULL	NULL	NULL	Medium	run1	1	List2	A_T.wav	AV_T	1	1	1	1	226715	150	1	912	227627
Exp2	20	Exp2-20-1	59.938	1.0.0.174	2	right	chemanxing	858508269	2.0.10.242	2.0.10.242	11-06-2019	2019-11-06 06:51:04	14:51:04	male	2.0.10.147	53	Catch.bmp	1148	0		0	0	228984	0		0	0	NULL	NULL	NULL	Medium	run1	1	List2	A_T.wav	A_T	1	1	0	1	228834	150	1	1224	230058
Exp2	20	Exp2-20-1	59.938	1.0.0.174	2	right	chemanxing	858508269	2.0.10.242	2.0.10.242	11-06-2019	2019-11-06 06:51:04	14:51:04	male	2.0.10.147	54	Catch.bmp	1028	0		0	1	231287	0		0	0	NULL	NULL	NULL	Medium	run1	1	List2	A_T.wav	A_T	1	1	1	1	231136	151	1	883	232019
Exp2	20	Exp2-20-1	59.938	1.0.0.174	2	right	chemanxing	858508269	2.0.10.242	2.0.10.242	11-06-2019	2019-11-06 06:51:04	14:51:04	male	2.0.10.147	55	Red_C_2.bmp	1547	0		0	0	233472	0		0	0	NULL	NULL	NULL	Medium	run1	1	List2	Catch.wav	V_T	1	1	1	1	233322	150	1	688	234010
Exp2	20	Exp2-20-1	59.938	1.0.0.174	2	right	chemanxing	858508269	2.0.10.242	2.0.10.242	11-06-2019	2019-11-06 06:51:04	14:51:04	male	2.0.10.147	56	Blue_S.bmp	1366	0		0	0	236175	0		0	0	NULL	NULL	NULL	Medium	run1	1	List2	Catch.wav	V_T	1	1	0	1	236025	150	1	1017	237042
Exp2	20	Exp2-20-1	59.938	1.0.0.174	2	right	chemanxing	858508269	2.0.10.242	2.0.10.242	11-06-2019	2019-11-06 06:51:04	14:51:04	male	2.0.10.147	57	Catch.bmp	978	0		0	0	238694	0		0	0	NULL	NULL	NULL	Medium	run1	1	List2	A_T.wav	A_T	0		1	1	238544	150		0	0
Exp2	20	Exp2-20-1	59.938	1.0.0.174	2	right	chemanxing	858508269	2.0.10.242	2.0.10.242	11-06-2019	2019-11-06 06:51:04	14:51:04	male	2.0.10.147	58	Catch.bmp	1177	0		0	0	240897	0		0	0	NULL	NULL	NULL	Medium	run1	1	List2	A_T.wav	A_T	1	1	0	2	240747	150	1	751	241498
Exp2	20	Exp2-20-1	59.938	1.0.0.174	2	right	chemanxing	858508269	2.0.10.242	2.0.10.242	11-06-2019	2019-11-06 06:51:04	14:51:04	male	2.0.10.147	59	Catch.bmp	1346	0		1	0	243232	0		0	0	NULL	NULL	NULL	Medium	run1	1	List2	A_T.wav	A_T	1	1	0	1	243082	150	1	488	243570
Exp2	20	Exp2-20-1	59.938	1.0.0.174	2	right	chemanxing	858508269	2.0.10.242	2.0.10.242	11-06-2019	2019-11-06 06:51:04	14:51:04	male	2.0.10.147	60	Blue_S.bmp	1098	0		0	0	245735	0		0	0	NULL	NULL	NULL	Medium	run1	1	List2	A_T.wav	AV_T	1	1	0	1	245585	150	1	609	246194
Exp2	20	Exp2-20-1	59.938	1.0.0.174	2	right	chemanxing	858508269	2.0.10.242	2.0.10.242	11-06-2019	2019-11-06 06:51:04	14:51:04	male	2.0.10.147	61	Blue_S.bmp	1423	0		1	0	247987	0		0	0	NULL	NULL	NULL	Medium	run1	1	List2	Catch.wav	V_T	1	1	1	1	247837	150	1	525	248362
Exp2	20	Exp2-20-1	59.938	1.0.0.174	2	right	chemanxing	858508269	2.0.10.242	2.0.10.242	11-06-2019	2019-11-06 06:51:04	14:51:04	male	2.0.10.147	62	Catch.bmp	1354	0		0	0	250557	0		0	0	NULL	NULL	NULL	Medium	run1		List2	A_S.wav	A_S	0		0	1	250407	150		0	0
Exp2	20	Exp2-20-1	59.938	1.0.0.174	2	right	chemanxing	858508269	2.0.10.242	2.0.10.242	11-06-2019	2019-11-06 06:51:04	14:51:04	male	2.0.10.147	63	Red_C.bmp	1580	0		0	1	253110	0		0	0	NULL	NULL	NULL	Medium	run1	1	List2	Catch.wav	V_T	1	1	1	1	252959	151	1	411	253370
Exp2	20	Exp2-20-1	59.938	1.0.0.174	2	right	chemanxing	858508269	2.0.10.242	2.0.10.242	11-06-2019	2019-11-06 06:51:04	14:51:04	male	2.0.10.147	64	Blue_S.bmp	1555	0		0	0	255846	0		0	0	NULL	NULL	NULL	Medium	run1	1	List2	Catch.wav	V_T	1	1	0	1	255696	150	1	514	256210
Exp2	20	Exp2-20-1	59.938	1.0.0.174	2	right	chemanxing	858508269	2.0.10.242	2.0.10.242	11-06-2019	2019-11-06 06:51:04	14:51:04	male	2.0.10.147	65	Red_C.bmp	1421	0		0	1	258549	0		0	0	NULL	NULL	NULL	Medium	run1	1	List2	Catch.wav	V_T	1	1	1	1	258398	151	1	797	259195
Exp2	20	Exp2-20-1	59.938	1.0.0.174	2	right	chemanxing	858508269	2.0.10.242	2.0.10.242	11-06-2019	2019-11-06 06:51:04	14:51:04	male	2.0.10.147	66	Blue_S_2.bmp	933	0		0	0	261118	0		0	0	NULL	NULL	NULL	Medium	run1	1	List2	A_T.wav	AV_T	1	1	1	1	260968	150	1	690	261658
Exp2	20	Exp2-20-1	59.938	1.0.0.174	2	right	chemanxing	858508269	2.0.10.242	2.0.10.242	11-06-2019	2019-11-06 06:51:04	14:51:04	male	2.0.10.147	67	Catch.bmp	1076	0		0	0	263203	0		0	0	NULL	NULL	NULL	Medium	run1		List2	A_S.wav	A_S	0		0	1	263053	150		0	0
Exp2	20	Exp2-20-1	59.938	1.0.0.174	2	right	chemanxing	858508269	2.0.10.242	2.0.10.242	11-06-2019	2019-11-06 06:51:04	14:51:04	male	2.0.10.147	68	Red_C.bmp	1037	0		0	0	265489	0		0	0	NULL	NULL	NULL	Medium	run1	1	List2	A_T.wav	AV_T	1	1	0	1	265339	150	1	503	265842
Exp2	20	Exp2-20-1	59.938	1.0.0.174	2	right	chemanxing	858508269	2.0.10.242	2.0.10.242	11-06-2019	2019-11-06 06:51:04	14:51:04	male	2.0.10.147	69	Catch.bmp	1574	0		0	0	267675	0		0	0	NULL	NULL	NULL	Medium	run1	1	List2	A_T.wav	A_T	1	1	0	1	267525	150	1	933	268458
Exp2	20	Exp2-20-1	59.938	1.0.0.174	2	right	chemanxing	858508269	2.0.10.242	2.0.10.242	11-06-2019	2019-11-06 06:51:04	14:51:04	male	2.0.10.147	70	Blue_C_2.bmp	1090	0		0	0	270411	0		0	0	NULL	NULL	NULL	Medium	run1		List2	A_S.wav	AV_S	0		0	1	270261	150	1	653	270914
Exp2	20	Exp2-20-1	59.938	1.0.0.174	2	right	chemanxing	858508269	2.0.10.242	2.0.10.242	11-06-2019	2019-11-06 06:51:04	14:51:04	male	2.0.10.147	71	Blue_C_2.bmp	1518	0		0	0	272663	0		0	0	NULL	NULL	NULL	Medium	run1		List2	A_S.wav	AV_S	0		0	1	272513	150		0	0
Exp2	20	Exp2-20-1	59.938	1.0.0.174	2	right	chemanxing	858508269	2.0.10.242	2.0.10.242	11-06-2019	2019-11-06 06:51:04	14:51:04	male	2.0.10.147	72	Catch.bmp	1107	0		0	1	275400	0		0	0	NULL	NULL	NULL	Medium	run1	1	List2	A_T.wav	A_T	0		1	1	275249	151		0	0
Exp2	20	Exp2-20-1	59.938	1.0.0.174	2	right	chemanxing	858508269	2.0.10.242	2.0.10.242	11-06-2019	2019-11-06 06:51:04	14:51:04	male	2.0.10.147	73	Blue_S_2.bmp	1358	0		0	0	277719	0		0	0	NULL	NULL	NULL	Medium	run1	1	List2	Catch.wav	V_T	1	1	0	1	277569	150	1	737	278306
Exp2	20	Exp2-20-1	59.938	1.0.0.174	2	right	chemanxing	858508269	2.0.10.242	2.0.10.242	11-06-2019	2019-11-06 06:51:04	14:51:04	male	2.0.10.147	74	Red_C_2.bmp	856	0		0	0	280238	0		0	0	NULL	NULL	NULL	Medium	run1	1	List2	Catch.wav	V_T	1	1	0	1	280088	150	1	810	280898
Exp2	20	Exp2-20-1	59.938	1.0.0.174	2	right	chemanxing	858508269	2.0.10.242	2.0.10.242	11-06-2019	2019-11-06 06:51:04	14:51:04	male	2.0.10.147	75	Red_C.bmp	1090	0		0	0	282257	0		0	0	NULL	NULL	NULL	Medium	run1	1	List2	Catch.wav	V_T	1	1	0	1	282107	150	1	575	282682
Exp2	20	Exp2-20-1	59.938	1.0.0.174	2	right	chemanxing	858508269	2.0.10.242	2.0.10.242	11-06-2019	2019-11-06 06:51:04	14:51:04	male	2.0.10.147	76	Blue_C_2.bmp	863	0		0	0	284509	0		0	0	NULL	NULL	NULL	Medium	run1		List2	A_S.wav	AV_S	0		1	1	284359	150	1	731	285090
Exp2	20	Exp2-20-1	59.938	1.0.0.174	2	right	chemanxing	858508269	2.0.10.242	2.0.10.242	11-06-2019	2019-11-06 06:51:04	14:51:04	male	2.0.10.147	77	Red_C_2.bmp	1021	0		0	0	286528	0		0	0	NULL	NULL	NULL	Medium	run1	1	List2	Catch.wav	V_T	1	1	1	1	286378	150	1	872	287250
Exp2	20	Exp2-20-1	59.938	1.0.0.174	2	right	chemanxing	858508269	2.0.10.242	2.0.10.242	11-06-2019	2019-11-06 06:51:04	14:51:04	male	2.0.10.147	78	Red_C_2.bmp	1153	0		0	0	288697	0		0	0	NULL	NULL	NULL	Medium	run1	1	List2	A_T.wav	AV_T	1	1	1	1	288547	150	1	583	289130
Exp2	20	Exp2-20-1	59.938	1.0.0.174	2	right	chemanxing	858508269	2.0.10.242	2.0.10.242	11-06-2019	2019-11-06 06:51:04	14:51:04	male	2.0.10.147	79	Catch.bmp	1421	0		0	0	290999	0		0	0	NULL	NULL	NULL	Medium	run1	1	List2	A_T.wav	A_T	1	1	0	1	290849	150	1	1360	292209
Exp2	20	Exp2-20-1	59.938	1.0.0.174	2	right	chemanxing	858508269	2.0.10.242	2.0.10.242	11-06-2019	2019-11-06 06:51:04	14:51:04	male	2.0.10.147	80	Catch.bmp	1051	0		0	0	293569	0		0	0	NULL	NULL	NULL	Medium	run1	1	List2	A_T.wav	A_T	1	1	0	2	293419	150	1	759	294178
Exp2	20	Exp2-20-1	59.938	1.0.0.174	2	right	chemanxing	858508269	2.0.10.242	2.0.10.242	11-06-2019	2019-11-06 06:51:04	14:51:04	male	2.0.10.147	81	Blue_S_2.bmp	1565	0		0	0	295771	0		0	0	NULL	NULL	NULL	Medium	run1	1	List2	A_T.wav	AV_T	1	1	0	1	295621	150	1	749	296370
Exp2	20	Exp2-20-1	59.938	1.0.0.174	2	right	chemanxing	858508269	2.0.10.242	2.0.10.242	11-06-2019	2019-11-06 06:51:04	14:51:04	male	2.0.10.147	82	Blue_S.bmp	1292	0		0	1	298491	0		0	0	NULL	NULL	NULL	Medium	run1	1	List2	Catch.wav	V_T	1	1	1	1	298340	151	1	573	298913
Exp2	20	Exp2-20-1	59.938	1.0.0.174	2	right	chemanxing	858508269	2.0.10.242	2.0.10.242	11-06-2019	2019-11-06 06:51:04	14:51:04	male	2.0.10.147	83	Red_C_2.bmp	965	0		0	0	300943	0		0	0	NULL	NULL	NULL	Medium	run1	1	List2	A_T.wav	AV_T	1	1	1	1	300793	150	1	720	301513
Exp2	20	Exp2-20-1	59.938	1.0.0.174	2	right	chemanxing	858508269	2.0.10.242	2.0.10.242	11-06-2019	2019-11-06 06:51:04	14:51:04	male	2.0.10.147	84	Blue_S_2.bmp	1516	0		0	0	303062	0		0	0	NULL	NULL	NULL	Medium	run1	1	List2	Catch.wav	V_T	1	1	0	1	302912	150	1	761	303673
Exp2	20	Exp2-20-1	59.938	1.0.0.174	2	right	chemanxing	858508269	2.0.10.242	2.0.10.242	11-06-2019	2019-11-06 06:51:04	14:51:04	male	2.0.10.147	85	Catch.bmp	1393	0		1	0	305731	0		0	0	NULL	NULL	NULL	Medium	run1	1	List2	A_T.wav	A_T	1	1	1	1	305581	150	1	1052	306633
Exp2	20	Exp2-20-1	59.938	1.0.0.174	2	right	chemanxing	858508269	2.0.10.242	2.0.10.242	11-06-2019	2019-11-06 06:51:04	14:51:04	male	2.0.10.147	86	Blue_S.bmp	1551	0		0	0	308284	0		0	0	NULL	NULL	NULL	Medium	run1	1	List2	A_T.wav	AV_T	1	1	0	1	308134	150	1	867	309001
Exp2	20	Exp2-20-1	59.938	1.0.0.174	2	right	chemanxing	858508269	2.0.10.242	2.0.10.242	11-06-2019	2019-11-06 06:51:04	14:51:04	male	2.0.10.147	87	Red_C.bmp	1572	0		0	0	310987	0		0	0	NULL	NULL	NULL	Medium	run1	1	List2	A_T.wav	AV_T	1	1	0	1	310837	150	1	580	311417
Exp2	20	Exp2-20-1	59.938	1.0.0.174	2	right	chemanxing	858508269	2.0.10.242	2.0.10.242	11-06-2019	2019-11-06 06:51:04	14:51:04	male	2.0.10.147	88	Red_C.bmp	1515	0		1	0	313706	0		0	0	NULL	NULL	NULL	Medium	run1	1	List2	Catch.wav	V_T	1	1	1	1	313556	150	1	437	313993
Exp2	20	Exp2-20-1	59.938	1.0.0.174	2	right	chemanxing	858508269	2.0.10.242	2.0.10.242	11-06-2019	2019-11-06 06:51:04	14:51:04	male	2.0.10.147	89	Catch.bmp	1003	0		0	0	316376	0		0	0	NULL	NULL	NULL	Medium	run1	1	List2	A_T.wav	A_T	1	1	1	1	316226	150	1	1056	317282
Exp2	20	Exp2-20-1	59.938	1.0.0.174	2	right	chemanxing	858508269	2.0.10.242	2.0.10.242	11-06-2019	2019-11-06 06:51:04	14:51:04	male	2.0.10.147	90	Blue_S.bmp	1561	0		0	0	318528	0		0	0	NULL	NULL	NULL	Medium	run1	1	List2	A_T.wav	AV_T	1	1	0	1	318378	150	1	1071	319449
Exp2	20	Exp2-20-1	59.938	1.0.0.174	2	right	chemanxing	858508269	2.0.10.242	2.0.10.242	11-06-2019	2019-11-06 06:51:04	14:51:04	male	2.0.10.147	91	Red_C.bmp	828	0		0	0	321248	0		0	0	NULL	NULL	NULL	Medium	run1	1	List2	A_T.wav	AV_T	1	1	0	1	321098	150	1	511	321609
Exp2	20	Exp2-20-1	59.938	1.0.0.174	2	right	chemanxing	858508269	2.0.10.242	2.0.10.242	11-06-2019	2019-11-06 06:51:04	14:51:04	male	2.0.10.147	92	Catch.bmp	1081	0		0	0	323233	0		0	0	NULL	NULL	NULL	Medium	run1	1	List2	A_T.wav	A_T	1	1	0	1	323083	150	1	775	323858
Exp2	20	Exp2-20-1	59.938	1.0.0.174	2	right	chemanxing	858508269	2.0.10.242	2.0.10.242	11-06-2019	2019-11-06 06:51:04	14:51:04	male	2.0.10.147	93	Blue_C.bmp	1244	0		0	0	325469	0		0	0	NULL	NULL	NULL	Medium	run1		List2	A_S.wav	AV_S	0		0	1	325319	150	1	707	326026
Exp2	20	Exp2-20-1	59.938	1.0.0.174	2	right	chemanxing	858508269	2.0.10.242	2.0.10.242	11-06-2019	2019-11-06 06:51:04	14:51:04	male	2.0.10.147	94	Blue_S_2.bmp	1321	0		0	0	327871	0		0	0	NULL	NULL	NULL	Medium	run1	1	List2	A_T.wav	AV_T	1	1	0	1	327721	150	1	640	328361
Exp2	20	Exp2-20-1	59.938	1.0.0.174	2	right	chemanxing	858508269	2.0.10.242	2.0.10.242	11-06-2019	2019-11-06 06:51:04	14:51:04	male	2.0.10.147	95	Red_S_2.bmp	1316	0		0	1	330341	0		0	0	NULL	NULL	NULL	Medium	run1		List2	Catch.wav	V_S	0		1	1	330190	151		0	0
Exp2	20	Exp2-20-1	59.938	1.0.0.174	2	right	chemanxing	858508269	2.0.10.242	2.0.10.242	11-06-2019	2019-11-06 06:51:04	14:51:04	male	2.0.10.147	96	Red_C.bmp	839	0		0	1	332877	0		0	0	NULL	NULL	NULL	Medium	run1	1	List2	Catch.wav	V_T	1	1	1	1	332726	151	1	499	333225
Exp2	20	Exp2-20-1	59.938	1.0.0.174	2	right	chemanxing	858508269	2.0.10.242	2.0.10.242	11-06-2019	2019-11-06 06:51:04	14:51:04	male	2.0.10.147	97	Red_S_2.bmp	1188	0		0	0	334879	0		0	0	NULL	NULL	NULL	Medium	run1		List2	A_S.wav	AV_S	0		0	1	334729	150		0	0
Exp2	20	Exp2-20-1	59.938	1.0.0.174	2	right	chemanxing	858508269	2.0.10.242	2.0.10.242	11-06-2019	2019-11-06 06:51:04	14:51:04	male	2.0.10.147	98	Blue_C.bmp	989	0		0	0	337281	0		0	0	NULL	NULL	NULL	Medium	run1		List2	A_S.wav	AV_S	0		0	1	337131	150		0	0
Exp2	20	Exp2-20-1	59.938	1.0.0.174	2	right	chemanxing	858508269	2.0.10.242	2.0.10.242	11-06-2019	2019-11-06 06:51:04	14:51:04	male	2.0.10.147	99	Blue_C_2.bmp	1283	0		0	1	339484	0		0	0	NULL	NULL	NULL	Medium	run1		List2	Catch.wav	V_S	0		1	1	339333	151		0	0
Exp2	20	Exp2-20-1	59.938	1.0.0.174	2	right	chemanxing	858508269	2.0.10.242	2.0.10.242	11-06-2019	2019-11-06 06:51:04	14:51:04	male	2.0.10.147	100	Red_C_2.bmp	1405	0		0	0	341986	0		0	0	NULL	NULL	NULL	Medium	run1	1	List2	Catch.wav	V_T	1	1	0	1	341836	150	1	909	342745
Exp2	20	Exp2-20-1	59.938	1.0.0.174	2	right	chemanxing	858508269	2.0.10.242	2.0.10.242	11-06-2019	2019-11-06 06:51:04	14:51:04	male	2.0.10.147	101	Red_C_2.bmp	1132	0		0	0	344539	0		0	0	NULL	NULL	NULL	Medium	run1	1	List2	A_T.wav	AV_T	1	1	0	1	344389	150	1	460	344849
Exp2	20	Exp2-20-1	59.938	1.0.0.174	2	right	chemanxing	858508269	2.0.10.242	2.0.10.242	11-06-2019	2019-11-06 06:51:04	14:51:04	male	2.0.10.147	102	Catch.bmp	910	0		0	1	346825	0		0	0	NULL	NULL	NULL	Medium	run1	1	List2	A_T.wav	A_T	0		1	1	346674	151		0	0
Exp2	20	Exp2-20-1	59.938	1.0.0.174	2	right	chemanxing	858508269	2.0.10.242	2.0.10.242	11-06-2019	2019-11-06 06:51:04	14:51:04	male	2.0.10.147	103	Catch.bmp	1030	0		0	0	348960	0		0	0	NULL	NULL	NULL	Medium	run1	1	List2	A_T.wav	A_T	1	1	0	1	348810	150	1	383	349193
Exp2	20	Exp2-20-1	59.938	1.0.0.174	2	right	chemanxing	858508269	2.0.10.242	2.0.10.242	11-06-2019	2019-11-06 06:51:04	14:51:04	male	2.0.10.147	104	Red_C.bmp	1272	0		0	0	351146	0		0	0	NULL	NULL	NULL	Medium	run1	1	List2	A_T.wav	AV_T	1	1	0	1	350996	150	1	397	351393
Exp2	20	Exp2-20-1	59.938	1.0.0.174	2	right	chemanxing	858508269	2.0.10.242	2.0.10.242	11-06-2019	2019-11-06 06:51:04	14:51:04	male	2.0.10.147	105	Catch.bmp	1484	0		0	0	353565	0		0	0	NULL	NULL	NULL	Medium	run1		List2	A_S.wav	A_S	0		0	1	353415	150		0	0
Exp2	20	Exp2-20-1	59.938	1.0.0.174	2	right	chemanxing	858508269	2.0.10.242	2.0.10.242	11-06-2019	2019-11-06 06:51:04	14:51:04	male	2.0.10.147	106	Blue_S.bmp	999	0		0	0	356268	0		0	0	NULL	NULL	NULL	Medium	run1	1	List2	Catch.wav	V_T	0		1	1	356118	150		0	0
Exp2	20	Exp2-20-1	59.938	1.0.0.174	2	right	chemanxing	858508269	2.0.10.242	2.0.10.242	11-06-2019	2019-11-06 06:51:04	14:51:04	male	2.0.10.147	107	Red_S_2.bmp	1065	0		0	0	358487	0		0	0	NULL	NULL	NULL	Medium	run1		List2	A_S.wav	AV_S	0		1	1	358337	150		0	0
Exp2	20	Exp2-20-1	59.938	1.0.0.174	2	right	chemanxing	858508269	2.0.10.242	2.0.10.242	11-06-2019	2019-11-06 06:51:04	14:51:04	male	2.0.10.147	108	Blue_S.bmp	1455	0		0	0	360756	0		0	0	NULL	NULL	NULL	Medium	run1	1	List2	A_T.wav	AV_T	1	1	0	1	360606	150	1	771	361377
Exp2	20	Exp2-20-1	59.938	1.0.0.174	2	right	chemanxing	858508269	2.0.10.242	2.0.10.242	11-06-2019	2019-11-06 06:51:04	14:51:04	male	2.0.10.147	109	Catch.bmp	1414	0		0	1	363359	0		0	0	NULL	NULL	NULL	Medium	run1	1	List2	A_T.wav	A_T	0		1	1	363208	151		0	0
Exp2	20	Exp2-20-1	59.938	1.0.0.174	2	right	chemanxing	858508269	2.0.10.242	2.0.10.242	11-06-2019	2019-11-06 06:51:04	14:51:04	male	2.0.10.147	110	Red_S_2.bmp	1440	0		0	0	365995	0		0	0	NULL	NULL	NULL	Medium	run1		List2	Catch.wav	V_S	0		0	1	365845	150		0	0
Exp2	20	Exp2-20-1	59.938	1.0.0.174	2	right	chemanxing	858508269	2.0.10.242	2.0.10.242	11-06-2019	2019-11-06 06:51:04	14:51:04	male	2.0.10.147	111	Red_C.bmp	942	0		0	1	368648	0		0	0	NULL	NULL	NULL	Medium	run1	1	List2	A_T.wav	AV_T	1	1	1	1	368497	151	1	511	369008
Exp2	20	Exp2-20-1	59.938	1.0.0.174	2	right	chemanxing	858508269	2.0.10.242	2.0.10.242	11-06-2019	2019-11-06 06:51:04	14:51:04	male	2.0.10.147	112	Red_C.bmp	844	0		0	0	370750	0		0	0	NULL	NULL	NULL	Medium	run1	1	List2	A_T.wav	AV_T	1	1	0	1	370600	150	1	376	370976
Exp2	20	Exp2-20-1	59.938	1.0.0.174	2	right	chemanxing	858508269	2.0.10.242	2.0.10.242	11-06-2019	2019-11-06 06:51:04	14:51:04	male	2.0.10.147	113	Red_C.bmp	1130	0		0	0	372752	0		0	0	NULL	NULL	NULL	Medium	run1	1	List2	Catch.wav	V_T	1	1	1	1	372602	150	1	326	372928
Exp2	20	Exp2-20-1	59.938	1.0.0.174	2	right	chemanxing	858508269	2.0.10.242	2.0.10.242	11-06-2019	2019-11-06 06:51:04	14:51:04	male	2.0.10.147	114	Blue_S_2.bmp	1460	0		0	1	375038	0		0	0	NULL	NULL	NULL	Medium	run1	1	List2	Catch.wav	V_T	1	1	1	1	374887	151	1	633	375520
Exp2	20	Exp2-20-1	59.938	1.0.0.174	2	right	chemanxing	858508269	2.0.10.242	2.0.10.242	11-06-2019	2019-11-06 06:51:04	14:51:04	male	2.0.10.147	115	Red_C.bmp	1590	0		0	0	377657	0		0	0	NULL	NULL	NULL	Medium	run1	1	List2	Catch.wav	V_T	1	1	0	1	377507	150	1	765	378272
Exp2	20	Exp2-20-1	59.938	1.0.0.174	2	right	chemanxing	858508269	2.0.10.242	2.0.10.242	11-06-2019	2019-11-06 06:51:04	14:51:04	male	2.0.10.147	116	Blue_S.bmp	981	0		0	0	380410	0		0	0	NULL	NULL	NULL	Medium	run1	1	List2	Catch.wav	V_T	0		0	1	380260	150		0	0
Exp2	20	Exp2-20-1	59.938	1.0.0.174	2	right	chemanxing	858508269	2.0.10.242	2.0.10.242	11-06-2019	2019-11-06 06:51:04	14:51:04	male	2.0.10.147	117	Red_S_2.bmp	1140	0		0	1	382596	0		0	0	NULL	NULL	NULL	Medium	run1		List2	Catch.wav	V_S	0		0	1	382445	151		0	0
Exp2	20	Exp2-20-1	59.938	1.0.0.174	2	right	chemanxing	858508269	2.0.10.242	2.0.10.242	11-06-2019	2019-11-06 06:51:04	14:51:04	male	2.0.10.147	118	Blue_S_2.bmp	1444	0		0	0	384948	0		0	0	NULL	NULL	NULL	Medium	run1	1	List2	Catch.wav	V_T	1	1	0	1	384798	150	1	1074	385872
Exp2	20	Exp2-20-1	59.938	1.0.0.174	2	right	chemanxing	858508269	2.0.10.242	2.0.10.242	11-06-2019	2019-11-06 06:51:04	14:51:04	male	2.0.10.147	119	Red_C_2.bmp	1572	0		0	0	387551	0		0	0	NULL	NULL	NULL	Medium	run1	1	List2	Catch.wav	V_T	1	1	0	1	387401	150	1	1096	388497
Exp2	20	Exp2-20-1	59.938	1.0.0.174	2	right	chemanxing	858508269	2.0.10.242	2.0.10.242	11-06-2019	2019-11-06 06:51:04	14:51:04	male	2.0.10.147	120	Catch.bmp	1177	0		0	0	390270	0		0	0	NULL	NULL	NULL	Medium	run1		List2	A_S.wav	A_S	0		1	1	390120	150		0	0
Exp2	20	Exp2-20-1	59.938	1.0.0.174	2	right	chemanxing	858508269	2.0.10.242	2.0.10.242	11-06-2019	2019-11-06 06:51:04	14:51:04	male	2.0.10.147	121	Red_C_2.bmp	1069	0		0	0	392656	0		0	0	NULL	NULL	NULL	Medium	run1	1	List2	A_T.wav	AV_T	1	1	0	1	392506	150	1	615	393121
Exp2	20	Exp2-20-1	59.938	1.0.0.174	2	right	chemanxing	858508269	2.0.10.242	2.0.10.242	11-06-2019	2019-11-06 06:51:04	14:51:04	male	2.0.10.147	122	Blue_S_2.bmp	1214	0		0	0	394875	0		0	0	NULL	NULL	NULL	Medium	run1	1	List2	A_T.wav	AV_T	1	1	0	1	394725	150	1	723	395448
Exp2	20	Exp2-20-1	59.938	1.0.0.174	2	right	chemanxing	858508269	2.0.10.242	2.0.10.242	11-06-2019	2019-11-06 06:51:04	14:51:04	male	2.0.10.147	123	Catch.bmp	846	0		0	0	397244	0		0	0	NULL	NULL	NULL	Medium	run1		List2	A_S.wav	A_S	0		0	1	397094	150		0	0
Exp2	20	Exp2-20-1	59.938	1.0.0.174	2	right	chemanxing	858508269	2.0.10.242	2.0.10.242	11-06-2019	2019-11-06 06:51:04	14:51:04	male	2.0.10.147	124	Catch.bmp	1207	0		0	0	399296	0		0	0	NULL	NULL	NULL	Medium	run1	1	List2	A_T.wav	A_T	1	1	0	1	399146	150	1	1078	400224
Exp2	20	Exp2-20-1	59.938	1.0.0.174	2	right	chemanxing	858508269	2.0.10.242	2.0.10.242	11-06-2019	2019-11-06 06:51:04	14:51:04	male	2.0.10.147	125	Blue_S.bmp	1227	0		0	1	401666	0		0	0	NULL	NULL	NULL	Medium	run1	1	List2	A_T.wav	AV_T	1	1	1	1	401515	151	1	853	402368
Exp2	20	Exp2-20-1	59.938	1.0.0.174	2	right	chemanxing	858508269	2.0.10.242	2.0.10.242	11-06-2019	2019-11-06 06:51:04	14:51:04	male	2.0.10.147	126	Blue_S_2.bmp	1400	0		0	0	404051	0		0	0	NULL	NULL	NULL	Medium	run1	1	List2	Catch.wav	V_T	1	1	1	1	403901	150	1	539	404440
Exp2	20	Exp2-20-1	59.938	1.0.0.174	2	right	chemanxing	858508269	2.0.10.242	2.0.10.242	11-06-2019	2019-11-06 06:51:04	14:51:04	male	2.0.10.147	127	Blue_C.bmp	1026	0		0	0	406604	0		0	0	NULL	NULL	NULL	Medium	Run1		List2	Catch.wav	V_S	0		0	1	406454	150		0	0
Exp2	20	Exp2-20-1	59.938	1.0.0.174	2	right	chemanxing	858508269	2.0.10.242	2.0.10.242	11-06-2019	2019-11-06 06:51:04	14:51:04	male	2.0.10.147	128	Blue_S_2.bmp	1405	0		0	0	408840	0		0	0	NULL	NULL	NULL	Medium	run1	1	List2	A_T.wav	AV_T	1	1	1	1	408690	150	1	622	409312
Exp2	20	Exp2-20-1	59.938	1.0.0.174	2	right	chemanxing	858508269	2.0.10.242	2.0.10.242	11-06-2019	2019-11-06 06:51:04	14:51:04	male	2.0.10.147	129	Red_C_2.bmp	1587	0		1	0	411392	0		0	0	NULL	NULL	NULL	Medium	run1	1	List2	A_T.wav	AV_T	1	1	0	1	411242	150	1	646	411888
Exp2	20	Exp2-20-1	59.938	1.0.0.174	2	right	chemanxing	858508269	2.0.10.242	2.0.10.242	11-06-2019	2019-11-06 06:51:04	14:51:04	male	2.0.10.147	130	Red_C_2.bmp	875	0		0	0	414129	0		0	0	NULL	NULL	NULL	Medium	run1	1	List2	A_T.wav	AV_T	1	1	0	2	413979	150	1	373	414352
Exp2	20	Exp2-20-1	59.938	1.0.0.174	2	right	chemanxing	858508269	2.0.10.242	2.0.10.242	11-06-2019	2019-11-06 06:51:04	14:51:04	male	2.0.10.147	131	Blue_S.bmp	1426	0		0	0	416164	0		0	0	NULL	NULL	NULL	Medium	run1	1	List2	Catch.wav	V_T	1	1	1	1	416014	150	1	642	416656
Exp2	20	Exp2-20-1	59.938	1.0.0.174	2	right	chemanxing	858508269	2.0.10.242	2.0.10.242	11-06-2019	2019-11-06 06:51:04	14:51:04	male	2.0.10.147	132	Catch.bmp	1514	0		0	0	418750	0		0	0	NULL	NULL	NULL	Medium	run1	1	List2	A_T.wav	A_T	0		1	1	418600	150		0	0
Exp2	20	Exp2-20-1	59.938	1.0.0.174	2	right	chemanxing	858508269	2.0.10.242	2.0.10.242	11-06-2019	2019-11-06 06:51:04	14:51:04	male	2.0.10.147	133	Catch.bmp	1027	0		0	0	421470	0		0	0	NULL	NULL	NULL	Medium	run1	1	List2	A_T.wav	A_T	1	1	0	1	421320	150	1	712	422032
Exp2	20	Exp2-20-1	59.938	1.0.0.174	2	right	chemanxing	858508269	2.0.10.242	2.0.10.242	11-06-2019	2019-11-06 06:51:04	14:51:04	male	2.0.10.147	134	Catch.bmp	1320	0		0	0	423655	0		0	0	NULL	NULL	NULL	Medium	run1	1	List2	A_T.wav	A_T	1	1	0	1	423505	150	1	655	424160
Exp2	20	Exp2-20-1	59.938	1.0.0.174	2	right	chemanxing	858508269	2.0.10.242	2.0.10.242	11-06-2019	2019-11-06 06:51:04	14:51:04	male	2.0.10.147	135	Red_S_2.bmp	915	0		0	1	426125	0		0	0	NULL	NULL	NULL	Medium	run1		List2	Catch.wav	V_S	0		1	1	425974	151	1	521	426495
Exp2	20	Exp2-20-1	59.938	1.0.0.174	2	right	chemanxing	858508269	2.0.10.242	2.0.10.242	11-06-2019	2019-11-06 06:51:04	14:51:04	male	2.0.10.147	136	Red_C.bmp	882	0		1	0	428193	0		0	0	NULL	NULL	NULL	Medium	run1	1	List2	A_T.wav	AV_T	1	1	1	1	428043	150	1	564	428607
Exp2	20	Exp2-20-1	59.938	1.0.0.174	2	right	chemanxing	858508269	2.0.10.242	2.0.10.242	11-06-2019	2019-11-06 06:51:04	14:51:04	male	2.0.10.147	137	Red_S.bmp	842	0		0	0	430229	0		0	0	NULL	NULL	NULL	Medium	run1		List2	A_S.wav	AV_S	0		0	1	430079	150		0	0
Exp2	20	Exp2-20-1	59.938	1.0.0.174	2	right	chemanxing	858508269	2.0.10.242	2.0.10.242	11-06-2019	2019-11-06 06:51:04	14:51:04	male	2.0.10.147	138	Catch.bmp	1415	0		0	0	432298	0		0	0	NULL	NULL	NULL	Medium	run1	1	List2	A_T.wav	A_T	1	1	0	1	432148	150	1	1252	433400
Exp2	20	Exp2-20-1	59.938	1.0.0.174	2	right	chemanxing	858508269	2.0.10.242	2.0.10.242	11-06-2019	2019-11-06 06:51:04	14:51:04	male	2.0.10.147	139	Catch.bmp	1560	0		0	0	434867	0		0	0	NULL	NULL	NULL	Medium	run1	1	List2	A_T.wav	A_T	1	1	0	1	434717	150	1	1226	435943
Exp2	20	Exp2-20-1	59.938	1.0.0.174	2	right	chemanxing	858508269	2.0.10.242	2.0.10.242	11-06-2019	2019-11-06 06:51:04	14:51:04	male	2.0.10.147	140	Catch.bmp	1042	0		0	1	437587	0		0	0	NULL	NULL	NULL	Medium	run1	1	List2	A_T.wav	A_T	1	1	1	1	437436	151	1	667	438103
Exp2	20	Exp2-20-1	59.938	1.0.0.174	2	right	chemanxing	858508269	2.0.10.242	2.0.10.242	11-06-2019	2019-11-06 06:51:04	14:51:04	male	2.0.10.147	141	Blue_S_2.bmp	1407	0		0	0	439789	1418		0	0	NULL	NULL	NULL	Medium	run1	1	List2	A_T.wav	AV_T	1	1	0	1	439639	150	1	832	440471
Exp2	20	Exp2-20-1	59.938	1.0.0.174	2	right	chemanxing	858508269	2.0.10.242	2.0.10.242	11-06-2019	2019-11-06 06:51:04	14:51:04	male	2.0.10.147	142	Red_S_2.bmp	1281	0		0	0	510930	0		0	0	NULL	NULL	NULL	Medium	run1		List2	A_S.wav	AV_S	0		0	1	510780	150		0	0
Exp2	20	Exp2-20-1	59.938	1.0.0.174	2	right	chemanxing	858508269	2.0.10.242	2.0.10.242	11-06-2019	2019-11-06 06:51:04	14:51:04	male	2.0.10.147	143	Red_C.bmp	835	0		0	0	513416	0		0	0	NULL	NULL	NULL	Medium	run1	1	List2	Catch.wav	V_T	1	1	1	1	513266	150	1	701	513967
Exp2	20	Exp2-20-1	59.938	1.0.0.174	2	right	chemanxing	858508269	2.0.10.242	2.0.10.242	11-06-2019	2019-11-06 06:51:04	14:51:04	male	2.0.10.147	144	Blue_S.bmp	1081	0		0	0	515402	0		0	0	NULL	NULL	NULL	Medium	run1	1	List2	A_T.wav	AV_T	1	1	0	1	515252	150	1	698	515950
Exp2	20	Exp2-20-1	59.938	1.0.0.174	2	right	chemanxing	858508269	2.0.10.242	2.0.10.242	11-06-2019	2019-11-06 06:51:04	14:51:04	male	2.0.10.147	145	Catch.bmp	1357	0		0	0	517637	0		0	0	NULL	NULL	NULL	Medium	run1	1	List2	A_T.wav	A_T	1	1	0	1	517487	150	1	1031	518518
Exp2	20	Exp2-20-1	59.938	1.0.0.174	2	right	chemanxing	858508269	2.0.10.242	2.0.10.242	11-06-2019	2019-11-06 06:51:04	14:51:04	male	2.0.10.147	146	Catch.bmp	1520	0		0	0	520157	0		0	0	NULL	NULL	NULL	Medium	run1	1	List2	A_T.wav	A_T	1	1	0	2	520007	150	1	343	520350
Exp2	20	Exp2-20-1	59.938	1.0.0.174	2	right	chemanxing	858508269	2.0.10.242	2.0.10.242	11-06-2019	2019-11-06 06:51:04	14:51:04	male	2.0.10.147	147	Catch.bmp	1250	0		0	0	522826	0		0	0	NULL	NULL	NULL	Medium	run1	1	List2	A_T.wav	A_T	1	1	0	1	522676	150	1	298	522974
Exp2	20	Exp2-20-1	59.938	1.0.0.174	2	right	chemanxing	858508269	2.0.10.242	2.0.10.242	11-06-2019	2019-11-06 06:51:04	14:51:04	male	2.0.10.147	148	Blue_C_2.bmp	1323	0		0	0	525229	0		0	0	NULL	NULL	NULL	Medium	run1		List2	Catch.wav	V_S	0		0	2	525079	150	1	639	525718
Exp2	20	Exp2-20-1	59.938	1.0.0.174	2	right	chemanxing	858508269	2.0.10.242	2.0.10.242	11-06-2019	2019-11-06 06:51:04	14:51:04	male	2.0.10.147	149	Catch.bmp	911	0		0	0	527715	0		0	0	NULL	NULL	NULL	Medium	run1	1	List2	A_T.wav	A_T	0		0	2	527565	150		0	0
Exp2	20	Exp2-20-1	59.938	1.0.0.174	2	right	chemanxing	858508269	2.0.10.242	2.0.10.242	11-06-2019	2019-11-06 06:51:04	14:51:04	male	2.0.10.147	150	Catch.bmp	1579	0		0	1	529834	0		0	0	NULL	NULL	NULL	Medium	run1	1	List2	A_T.wav	A_T	1	1	1	1	529683	151	1	732	530415
Exp2	20	Exp2-20-1	59.938	1.0.0.174	2	right	chemanxing	858508269	2.0.10.242	2.0.10.242	11-06-2019	2019-11-06 06:51:04	14:51:04	male	2.0.10.147	151	Red_S.bmp	1570	0		0	0	532570	0		0	0	NULL	NULL	NULL	Medium	run1		List2	A_S.wav	AV_S	0		0	1	532420	150		0	0
Exp2	20	Exp2-20-1	59.938	1.0.0.174	2	right	chemanxing	858508269	2.0.10.242	2.0.10.242	11-06-2019	2019-11-06 06:51:04	14:51:04	male	2.0.10.147	152	Red_C.bmp	1179	0		0	0	535356	0		0	0	NULL	NULL	NULL	Medium	run1	1	List2	A_T.wav	AV_T	1	1	0	1	535206	150	1	328	535534
Exp2	20	Exp2-20-1	59.938	1.0.0.174	2	right	chemanxing	858508269	2.0.10.242	2.0.10.242	11-06-2019	2019-11-06 06:51:04	14:51:04	male	2.0.10.147	153	Red_C_2.bmp	1325	0		0	0	537692	0		0	0	NULL	NULL	NULL	Medium	run1	1	List2	Catch.wav	V_T	1	1	1	1	537542	150	1	352	537894
Exp2	20	Exp2-20-1	59.938	1.0.0.174	2	right	chemanxing	858508269	2.0.10.242	2.0.10.242	11-06-2019	2019-11-06 06:51:04	14:51:04	male	2.0.10.147	154	Blue_C_2.bmp	1557	0		0	0	540178	0		0	0	NULL	NULL	NULL	Medium	run1		List2	Catch.wav	V_S	0		0	1	540028	150		0	0
Exp2	20	Exp2-20-1	59.938	1.0.0.174	2	right	chemanxing	858508269	2.0.10.242	2.0.10.242	11-06-2019	2019-11-06 06:51:04	14:51:04	male	2.0.10.147	155	Catch.bmp	1003	0		0	0	542947	0		0	0	NULL	NULL	NULL	Medium	run1	1	List2	A_T.wav	A_T	1	1	1	1	542797	150	1	841	543638
Exp2	20	Exp2-20-1	59.938	1.0.0.174	2	right	chemanxing	858508269	2.0.10.242	2.0.10.242	11-06-2019	2019-11-06 06:51:04	14:51:04	male	2.0.10.147	156	Catch.bmp	1126	0		0	1	545100	0		0	0	NULL	NULL	NULL	Medium	run1		List2	A_S.wav	A_S	0		1	1	544949	151		0	0
Exp2	20	Exp2-20-1	59.938	1.0.0.174	2	right	chemanxing	858508269	2.0.10.242	2.0.10.242	11-06-2019	2019-11-06 06:51:04	14:51:04	male	2.0.10.147	157	Red_S_2.bmp	814	0		0	0	547435	0		0	0	NULL	NULL	NULL	Medium	run1		List2	A_S.wav	AV_S	0		0	1	547285	150	1	337	547622
Exp2	20	Exp2-20-1	59.938	1.0.0.174	2	right	chemanxing	858508269	2.0.10.242	2.0.10.242	11-06-2019	2019-11-06 06:51:04	14:51:04	male	2.0.10.147	158	Catch.bmp	1290	0		0	0	549404	0		0	0	NULL	NULL	NULL	Medium	run1	1	List2	A_T.wav	A_T	0		0	1	549254	150		0	0
Exp2	20	Exp2-20-1	59.938	1.0.0.174	2	right	chemanxing	858508269	2.0.10.242	2.0.10.242	11-06-2019	2019-11-06 06:51:04	14:51:04	male	2.0.10.147	159	Red_C_2.bmp	1482	0		0	0	551907	0		0	0	NULL	NULL	NULL	Medium	run1	1	List2	Catch.wav	V_T	1	1	0	1	551757	150	1	873	552630
Exp2	20	Exp2-20-1	59.938	1.0.0.174	2	right	chemanxing	858508269	2.0.10.242	2.0.10.242	11-06-2019	2019-11-06 06:51:04	14:51:04	male	2.0.10.147	160	Catch.bmp	1161	0		0	0	554543	0		0	0	NULL	NULL	NULL	Medium	run1	1	List2	A_T.wav	A_T	1	1	1	1	554393	150	1	1173	555566
Exp2	20	Exp2-20-1	59.938	1.0.0.174	2	right	chemanxing	858508269	2.0.10.242	2.0.10.242	11-06-2019	2019-11-06 06:51:04	14:51:04	male	2.0.10.147	161	Catch.bmp	1070	0		0	0	556862	0		0	0	NULL	NULL	NULL	Medium	run1		List2	A_S.wav	A_S	0		0	1	556712	150		0	0
Exp2	20	Exp2-20-1	59.938	1.0.0.174	2	right	chemanxing	858508269	2.0.10.242	2.0.10.242	11-06-2019	2019-11-06 06:51:04	14:51:04	male	2.0.10.147	162	Blue_S.bmp	1149	0		0	0	559148	0		0	0	NULL	NULL	NULL	Medium	run1	1	List2	Catch.wav	V_T	1	1	0	2	558998	150	1	952	559950
Exp2	20	Exp2-20-1	59.938	1.0.0.174	2	right	chemanxing	858508269	2.0.10.242	2.0.10.242	11-06-2019	2019-11-06 06:51:04	14:51:04	male	2.0.10.147	163	Catch.bmp	1121	0		0	0	561450	0		0	0	NULL	NULL	NULL	Medium	run1		List2	A_S.wav	A_S	0		1	1	561300	150		0	0
Exp2	20	Exp2-20-1	59.938	1.0.0.174	2	right	chemanxing	858508269	2.0.10.242	2.0.10.242	11-06-2019	2019-11-06 06:51:04	14:51:04	male	2.0.10.147	164	Red_C_2.bmp	1592	0		0	0	563786	0		0	0	NULL	NULL	NULL	Medium	run1	1	List2	Catch.wav	V_T	1	1	1	1	563636	150	1	529	564165
Exp2	20	Exp2-20-1	59.938	1.0.0.174	2	right	chemanxing	858508269	2.0.10.242	2.0.10.242	11-06-2019	2019-11-06 06:51:04	14:51:04	male	2.0.10.147	165	Red_C_2.bmp	1099	0		0	0	566539	0		0	0	NULL	NULL	NULL	Medium	run1	1	List2	A_T.wav	AV_T	1	1	0	1	566389	150	1	520	566909
Exp2	20	Exp2-20-1	59.938	1.0.0.174	2	right	chemanxing	858508269	2.0.10.242	2.0.10.242	11-06-2019	2019-11-06 06:51:04	14:51:04	male	2.0.10.147	166	Red_C_2.bmp	1404	0		0	0	568791	0		0	0	NULL	NULL	NULL	Medium	run1	1	List2	Catch.wav	V_T	1	1	1	1	568641	150	1	469	569110
Exp2	20	Exp2-20-1	59.938	1.0.0.174	2	right	chemanxing	858508269	2.0.10.242	2.0.10.242	11-06-2019	2019-11-06 06:51:04	14:51:04	male	2.0.10.147	167	Red_S.bmp	833	0		0	0	571344	0		0	0	NULL	NULL	NULL	Medium	run1		List2	A_S.wav	AV_S	0		1	1	571194	150	1	635	571829
Exp2	20	Exp2-20-1	59.938	1.0.0.174	2	right	chemanxing	858508269	2.0.10.242	2.0.10.242	11-06-2019	2019-11-06 06:51:04	14:51:04	male	2.0.10.147	168	Red_C.bmp	905	0		0	0	573329	0		0	0	NULL	NULL	NULL	Medium	run1	1	List2	A_T.wav	AV_T	1	1	0	1	573179	150	1	722	573901
Exp2	20	Exp2-20-1	59.938	1.0.0.174	2	right	chemanxing	858508269	2.0.10.242	2.0.10.242	11-06-2019	2019-11-06 06:51:04	14:51:04	male	2.0.10.147	169	Blue_S.bmp	1166	0		0	0	575381	0		0	0	NULL	NULL	NULL	Medium	run1	1	List2	A_T.wav	AV_T	1	1	0	1	575231	150	1	1006	576237
Exp2	20	Exp2-20-1	59.938	1.0.0.174	2	right	chemanxing	858508269	2.0.10.242	2.0.10.242	11-06-2019	2019-11-06 06:51:04	14:51:04	male	2.0.10.147	170	Catch.bmp	1328	0		1	0	577700	0		0	0	NULL	NULL	NULL	Medium	run1	1	List2	A_T.wav	A_T	1	1	1	1	577550	150	1	815	578365
Exp2	20	Exp2-20-1	59.938	1.0.0.174	2	right	chemanxing	858508269	2.0.10.242	2.0.10.242	11-06-2019	2019-11-06 06:51:04	14:51:04	male	2.0.10.147	171	Catch.bmp	1020	0		1	0	580186	0		0	0	NULL	NULL	NULL	Medium	run1	1	List2	A_T.wav	A_T	1	1	0	1	580036	150	1	545	580581
Exp2	20	Exp2-20-1	59.938	1.0.0.174	2	right	chemanxing	858508269	2.0.10.242	2.0.10.242	11-06-2019	2019-11-06 06:51:04	14:51:04	male	2.0.10.147	172	Blue_C.bmp	1280	0		0	0	582355	0		0	0	NULL	NULL	NULL	Medium	Run1		List2	Catch.wav	V_S	0		1	1	582205	150		0	0
Exp2	20	Exp2-20-1	59.938	1.0.0.174	2	right	chemanxing	858508269	2.0.10.242	2.0.10.242	11-06-2019	2019-11-06 06:51:04	14:51:04	male	2.0.10.147	173	Red_C_2.bmp	882	0		0	0	584841	0		0	0	NULL	NULL	NULL	Medium	run1	1	List2	A_T.wav	AV_T	1	1	1	1	584691	150	1	586	585277
Exp2	20	Exp2-20-1	59.938	1.0.0.174	2	right	chemanxing	858508269	2.0.10.242	2.0.10.242	11-06-2019	2019-11-06 06:51:04	14:51:04	male	2.0.10.147	174	Red_C_2.bmp	1003	0		0	0	586877	0		0	0	NULL	NULL	NULL	Medium	run1	1	List2	A_T.wav	AV_T	1	1	0	1	586727	150	1	478	587205
Exp2	20	Exp2-20-1	59.938	1.0.0.174	2	right	chemanxing	858508269	2.0.10.242	2.0.10.242	11-06-2019	2019-11-06 06:51:04	14:51:04	male	2.0.10.147	175	Catch.bmp	1011	0		0	0	589029	0		0	0	NULL	NULL	NULL	Medium	run1		List2	A_S.wav	A_S	0		0	1	588879	150		0	0
Exp2	20	Exp2-20-1	59.938	1.0.0.174	2	right	chemanxing	858508269	2.0.10.242	2.0.10.242	11-06-2019	2019-11-06 06:51:04	14:51:04	male	2.0.10.147	176	Red_C.bmp	1285	0		0	0	591248	0		0	0	NULL	NULL	NULL	Medium	run1	1	List2	Catch.wav	V_T	1	1	1	1	591098	150	1	404	591502
Exp2	20	Exp2-20-1	59.938	1.0.0.174	2	right	chemanxing	858508269	2.0.10.242	2.0.10.242	11-06-2019	2019-11-06 06:51:04	14:51:04	male	2.0.10.147	177	Blue_S_2.bmp	1415	0		0	0	593684	0		0	0	NULL	NULL	NULL	Medium	run1	1	List2	A_T.wav	AV_T	1	1	1	1	593534	150	1	847	594381
Exp2	20	Exp2-20-1	59.938	1.0.0.174	2	right	chemanxing	858508269	2.0.10.242	2.0.10.242	11-06-2019	2019-11-06 06:51:04	14:51:04	male	2.0.10.147	178	Red_C.bmp	1031	0		0	0	596253	0		0	0	NULL	NULL	NULL	Medium	run1	1	List2	Catch.wav	V_T	1	1	1	1	596103	150	1	422	596525
Exp2	20	Exp2-20-1	59.938	1.0.0.174	2	right	chemanxing	858508269	2.0.10.242	2.0.10.242	11-06-2019	2019-11-06 06:51:04	14:51:04	male	2.0.10.147	179	Blue_S.bmp	802	0		0	0	598439	0		0	0	NULL	NULL	NULL	Medium	run1	1	List2	Catch.wav	V_T	1	1	0	1	598289	150	1	708	598997
Exp2	20	Exp2-20-1	59.938	1.0.0.174	2	right	chemanxing	858508269	2.0.10.242	2.0.10.242	11-06-2019	2019-11-06 06:51:04	14:51:04	male	2.0.10.147	180	Blue_S.bmp	1289	0		0	0	600391	0		0	0	NULL	NULL	NULL	Medium	run1	1	List2	Catch.wav	V_T	1	1	0	1	600241	150	1	436	600677
Exp2	20	Exp2-20-1	59.938	1.0.0.174	2	right	chemanxing	858508269	2.0.10.242	2.0.10.242	11-06-2019	2019-11-06 06:51:04	14:51:04	male	2.0.10.147	181	Red_C_2.bmp	819	0		0	0	602827	0		0	0	NULL	NULL	NULL	Medium	run1	1	List2	A_T.wav	AV_T	1	1	0	1	602677	150	1	449	603126
Exp2	20	Exp2-20-1	59.938	1.0.0.174	2	right	chemanxing	858508269	2.0.10.242	2.0.10.242	11-06-2019	2019-11-06 06:51:04	14:51:04	male	2.0.10.147	182	Catch.bmp	1546	0		0	0	604796	0		0	0	NULL	NULL	NULL	Medium	run1	1	List2	A_T.wav	A_T	1	1	0	2	604646	150	1	1327	605973
Exp2	20	Exp2-20-1	59.938	1.0.0.174	2	right	chemanxing	858508269	2.0.10.242	2.0.10.242	11-06-2019	2019-11-06 06:51:04	14:51:04	male	2.0.10.147	183	Catch.bmp	864	0		1	0	607498	0		0	0	NULL	NULL	NULL	Medium	run1	1	List2	A_T.wav	A_T	1	1	0	1	607348	150	1	609	607957
Exp2	20	Exp2-20-1	59.938	1.0.0.174	2	right	chemanxing	858508269	2.0.10.242	2.0.10.242	11-06-2019	2019-11-06 06:51:04	14:51:04	male	2.0.10.147	184	Blue_S.bmp	880	0		0	0	609517	0		0	0	NULL	NULL	NULL	Medium	run1	1	List2	Catch.wav	V_T	0		1	1	609367	150		0	0
Exp2	20	Exp2-20-1	59.938	1.0.0.174	2	right	chemanxing	858508269	2.0.10.242	2.0.10.242	11-06-2019	2019-11-06 06:51:04	14:51:04	male	2.0.10.147	185	Catch.bmp	886	0		0	0	611603	0		0	0	NULL	NULL	NULL	Medium	run1	1	List2	A_T.wav	A_T	1	1	0	1	611453	150	1	248	611701
Exp2	20	Exp2-20-1	59.938	1.0.0.174	2	right	chemanxing	858508269	2.0.10.242	2.0.10.242	11-06-2019	2019-11-06 06:51:04	14:51:04	male	2.0.10.147	186	Catch.bmp	1008	0		0	0	613638	0		0	0	NULL	NULL	NULL	Medium	run1	1	List2	A_T.wav	A_T	1	1	0	1	613488	150	1	877	614365
Exp2	20	Exp2-20-1	59.938	1.0.0.174	2	right	chemanxing	858508269	2.0.10.242	2.0.10.242	11-06-2019	2019-11-06 06:51:04	14:51:04	male	2.0.10.147	187	Blue_S.bmp	1047	0		0	0	615807	0		0	0	NULL	NULL	NULL	Medium	run1	1	List2	A_T.wav	AV_T	1	1	0	1	615657	150	1	700	616357
Exp2	20	Exp2-20-1	59.938	1.0.0.174	2	right	chemanxing	858508269	2.0.10.242	2.0.10.242	11-06-2019	2019-11-06 06:51:04	14:51:04	male	2.0.10.147	188	Red_C_2.bmp	1267	0		1	0	618009	0		0	0	NULL	NULL	NULL	Medium	run1	1	List2	Catch.wav	V_T	1	1	1	1	617859	150	1	554	618413
Exp2	20	Exp2-20-1	59.938	1.0.0.174	2	right	chemanxing	858508269	2.0.10.242	2.0.10.242	11-06-2019	2019-11-06 06:51:04	14:51:04	male	2.0.10.147	189	Blue_S.bmp	1001	0		0	0	620429	0		0	0	NULL	NULL	NULL	Medium	run1	1	List2	Catch.wav	V_T	1	1	0	1	620279	150	1	654	620933
Exp2	20	Exp2-20-1	59.938	1.0.0.174	2	right	chemanxing	858508269	2.0.10.242	2.0.10.242	11-06-2019	2019-11-06 06:51:04	14:51:04	male	2.0.10.147	190	Catch.bmp	1134	0		0	0	622581	0		0	0	NULL	NULL	NULL	Medium	run1		List2	A_S.wav	A_S	0		1	1	622431	150		0	0
Exp2	20	Exp2-20-1	59.938	1.0.0.174	2	right	chemanxing	858508269	2.0.10.242	2.0.10.242	11-06-2019	2019-11-06 06:51:04	14:51:04	male	2.0.10.147	191	Catch.bmp	1393	0		1	0	624933	0		0	0	NULL	NULL	NULL	Medium	run1		List2	A_S.wav	A_S	0		0	1	624783	150	1	766	625549
Exp2	20	Exp2-20-1	59.938	1.0.0.174	2	right	chemanxing	858508269	2.0.10.242	2.0.10.242	11-06-2019	2019-11-06 06:51:04	14:51:04	male	2.0.10.147	192	Blue_S_2.bmp	1286	0		0	0	627486	0		0	0	NULL	NULL	NULL	Medium	run1	1	List2	A_T.wav	AV_T	1	1	0	1	627336	150	1	540	627876
Exp2	20	Exp2-20-1	59.938	1.0.0.174	2	right	chemanxing	858508269	2.0.10.242	2.0.10.242	11-06-2019	2019-11-06 06:51:04	14:51:04	male	2.0.10.147	193	Catch.bmp	1223	0		0	0	629922	0		0	0	NULL	NULL	NULL	Medium	run1	1	List2	A_T.wav	A_T	1	1	0	1	629772	150	1	1113	630885
Exp2	20	Exp2-20-1	59.938	1.0.0.174	2	right	chemanxing	858508269	2.0.10.242	2.0.10.242	11-06-2019	2019-11-06 06:51:04	14:51:04	male	2.0.10.147	194	Blue_S.bmp	1267	0		0	0	632308	0		0	0	NULL	NULL	NULL	Medium	run1	1	List2	A_T.wav	AV_T	1	1	0	1	632158	150	1	654	632812
Exp2	20	Exp2-20-1	59.938	1.0.0.174	2	right	chemanxing	858508269	2.0.10.242	2.0.10.242	11-06-2019	2019-11-06 06:51:04	14:51:04	male	2.0.10.147	195	Catch.bmp	1424	0		0	0	634727	0		0	0	NULL	NULL	NULL	Medium	run1	1	List2	A_T.wav	A_T	1	1	0	1	634577	150	1	739	635316
Exp2	20	Exp2-20-1	59.938	1.0.0.174	2	right	chemanxing	858508269	2.0.10.242	2.0.10.242	11-06-2019	2019-11-06 06:51:04	14:51:04	male	2.0.10.147	196	Red_S.bmp	1028	0		0	0	637313	0		0	0	NULL	NULL	NULL	Medium	run1		List2	Catch.wav	V_S	0		1	1	637163	150	1	569	637732
Exp2	20	Exp2-20-1	59.938	1.0.0.174	2	right	chemanxing	858508269	2.0.10.242	2.0.10.242	11-06-2019	2019-11-06 06:51:04	14:51:04	male	2.0.10.147	197	Red_C_2.bmp	1369	0		0	0	639499	0		0	0	NULL	NULL	NULL	Medium	run1	1	List2	A_T.wav	AV_T	1	1	1	1	639349	150	1	551	639900
Exp2	20	Exp2-20-1	59.938	1.0.0.174	2	right	chemanxing	858508269	2.0.10.242	2.0.10.242	11-06-2019	2019-11-06 06:51:04	14:51:04	male	2.0.10.147	198	Blue_S_2.bmp	950	0		0	0	642018	0		0	0	NULL	NULL	NULL	Medium	run1	1	List2	A_T.wav	AV_T	1	1	0	1	641868	150	1	656	642524
Exp2	20	Exp2-20-1	59.938	1.0.0.174	2	right	chemanxing	858508269	2.0.10.242	2.0.10.242	11-06-2019	2019-11-06 06:51:04	14:51:04	male	2.0.10.147	199	Blue_C_2.bmp	1407	0		0	0	644120	0		0	0	NULL	NULL	NULL	Medium	run1		List2	Catch.wav	V_S	0		1	1	643970	150	1	482	644452
Exp2	20	Exp2-20-1	59.938	1.0.0.174	2	right	chemanxing	858508269	2.0.10.242	2.0.10.242	11-06-2019	2019-11-06 06:51:04	14:51:04	male	2.0.10.147	200	Red_C_2.bmp	998	0		0	1	646690	0		0	0	NULL	NULL	NULL	Medium	run1	1	List2	A_T.wav	AV_T	1	1	1	1	646539	151	1	545	647084
Exp2	20	Exp2-20-1	59.938	1.0.0.174	2	right	chemanxing	858508269	2.0.10.242	2.0.10.242	11-06-2019	2019-11-06 06:51:04	14:51:04	male	2.0.10.147	201	Blue_S_2.bmp	1089	0		0	0	648842	0		0	0	NULL	NULL	NULL	Medium	run1	1	List2	A_T.wav	AV_T	1	1	0	1	648692	150	1	784	649476
Exp2	20	Exp2-20-1	59.938	1.0.0.174	2	right	chemanxing	858508269	2.0.10.242	2.0.10.242	11-06-2019	2019-11-06 06:51:04	14:51:04	male	2.0.10.147	202	Blue_C.bmp	1342	0		0	1	651078	0		0	0	NULL	NULL	NULL	Medium	run1		List2	A_S.wav	AV_S	0		1	1	650927	151		0	0
Exp2	20	Exp2-20-1	59.938	1.0.0.174	2	right	chemanxing	858508269	2.0.10.242	2.0.10.242	11-06-2019	2019-11-06 06:51:04	14:51:04	male	2.0.10.147	203	Red_C_2.bmp	978	0		0	0	653630	0		0	0	NULL	NULL	NULL	Medium	run1	1	List2	A_T.wav	AV_T	1	1	0	1	653480	150	1	468	653948
Exp2	20	Exp2-20-1	59.938	1.0.0.174	2	right	chemanxing	858508269	2.0.10.242	2.0.10.242	11-06-2019	2019-11-06 06:51:04	14:51:04	male	2.0.10.147	204	Blue_S.bmp	1396	0		0	0	655766	0		0	0	NULL	NULL	NULL	Medium	run1	1	List2	A_T.wav	AV_T	1	1	0	1	655616	150	1	764	656380
Exp2	20	Exp2-20-1	59.938	1.0.0.174	2	right	chemanxing	858508269	2.0.10.242	2.0.10.242	11-06-2019	2019-11-06 06:51:04	14:51:04	male	2.0.10.147	205	Blue_S_2.bmp	1095	0		0	1	658319	0		0	0	NULL	NULL	NULL	Medium	run1	1	List2	A_T.wav	AV_T	1	1	0	1	658168	151	1	613	658781
Exp2	20	Exp2-20-1	59.938	1.0.0.174	2	right	chemanxing	858508269	2.0.10.242	2.0.10.242	11-06-2019	2019-11-06 06:51:04	14:51:04	male	2.0.10.147	206	Catch.bmp	1248	0		0	0	660571	0		0	0	NULL	NULL	NULL	Medium	run1		List2	A_S.wav	A_S	0		0	1	660421	150		0	0
Exp2	20	Exp2-20-1	59.938	1.0.0.174	2	right	chemanxing	858508269	2.0.10.242	2.0.10.242	11-06-2019	2019-11-06 06:51:04	14:51:04	male	2.0.10.147	207	Red_C_2.bmp	1334	0		0	0	663040	0		0	0	NULL	NULL	NULL	Medium	run1	1	List2	Catch.wav	V_T	1	1	1	1	662890	150	1	466	663356
Exp2	20	Exp2-20-1	59.938	1.0.0.174	2	right	chemanxing	858508269	2.0.10.242	2.0.10.242	11-06-2019	2019-11-06 06:51:04	14:51:04	male	2.0.10.147	208	Red_C_2.bmp	1137	0		0	0	665526	0		0	0	NULL	NULL	NULL	Medium	run1	1	List2	A_T.wav	AV_T	1	1	1	1	665376	150	1	412	665788
Exp2	20	Exp2-20-1	59.938	1.0.0.174	2	right	chemanxing	858508269	2.0.10.242	2.0.10.242	11-06-2019	2019-11-06 06:51:04	14:51:04	male	2.0.10.147	209	Red_S.bmp	1185	0		0	0	667812	0		0	0	NULL	NULL	NULL	Medium	run1		List2	A_S.wav	AV_S	0		0	1	667662	150		0	0
Exp2	20	Exp2-20-1	59.938	1.0.0.174	2	right	chemanxing	858508269	2.0.10.242	2.0.10.242	11-06-2019	2019-11-06 06:51:04	14:51:04	male	2.0.10.147	210	Catch.bmp	897	0		0	0	670198	0		0	0	NULL	NULL	NULL	Medium	run1	1	List2	A_T.wav	A_T	0		0	2	670048	150		0	0
Exp2	20	Exp2-20-1	59.938	1.0.0.174	2	right	chemanxing	858508269	2.0.10.242	2.0.10.242	11-06-2019	2019-11-06 06:51:04	14:51:04	male	2.0.10.147	211	Blue_C_2.bmp	1471	0		0	1	672317	0		0	0	NULL	NULL	NULL	Medium	run1		List2	A_S.wav	AV_S	0		1	1	672166	151		0	0
Exp2	20	Exp2-20-1	59.938	1.0.0.174	2	right	chemanxing	858508269	2.0.10.242	2.0.10.242	11-06-2019	2019-11-06 06:51:04	14:51:04	male	2.0.10.147	212	Red_C.bmp	1376	0		0	0	675003	0		0	0	NULL	NULL	NULL	Medium	run1	1	List2	Catch.wav	V_T	1	1	0	2	674853	150	1	639	675492
Exp2	20	Exp2-20-1	59.938	1.0.0.174	2	right	chemanxing	858508269	2.0.10.242	2.0.10.242	11-06-2019	2019-11-06 06:51:04	14:51:04	male	2.0.10.147	213	Red_S.bmp	1504	0		0	0	677539	0		0	0	NULL	NULL	NULL	Medium	run1		List2	Catch.wav	V_S	0		0	1	677389	150	1	559	677948
Exp2	20	Exp2-20-1	59.938	1.0.0.174	2	right	chemanxing	858508269	2.0.10.242	2.0.10.242	11-06-2019	2019-11-06 06:51:04	14:51:04	male	2.0.10.147	214	Blue_S.bmp	985	0		1	0	680191	0		0	0	NULL	NULL	NULL	Medium	run1	1	List2	Catch.wav	V_T	1	1	0	1	680041	150	1	771	680812
Exp2	20	Exp2-20-1	59.938	1.0.0.174	2	right	chemanxing	858508269	2.0.10.242	2.0.10.242	11-06-2019	2019-11-06 06:51:04	14:51:04	male	2.0.10.147	215	Catch.bmp	1198	0		0	0	682327	0		0	0	NULL	NULL	NULL	Medium	run1	1	List2	A_T.wav	A_T	0		0	1	682177	150		0	0
Exp2	20	Exp2-20-1	59.938	1.0.0.174	2	right	chemanxing	858508269	2.0.10.242	2.0.10.242	11-06-2019	2019-11-06 06:51:04	14:51:04	male	2.0.10.147	216	Catch.bmp	1136	0		0	1	684730	0		0	0	NULL	NULL	NULL	Medium	run1		List2	A_S.wav	A_S	0		1	1	684579	151		0	0
Exp2	20	Exp2-20-1	59.938	1.0.0.174	2	right	chemanxing	858508269	2.0.10.242	2.0.10.242	11-06-2019	2019-11-06 06:51:04	14:51:04	male	2.0.10.147	217	Red_S.bmp	1005	0		0	0	687082	0		0	0	NULL	NULL	NULL	Medium	run1		List2	Catch.wav	V_S	0		1	1	686932	150		0	0
Exp2	20	Exp2-20-1	59.938	1.0.0.174	2	right	chemanxing	858508269	2.0.10.242	2.0.10.242	11-06-2019	2019-11-06 06:51:04	14:51:04	male	2.0.10.147	218	Red_C.bmp	1258	0		0	0	689301	0		0	0	NULL	NULL	NULL	Medium	run1	1	List2	Catch.wav	V_T	1	1	0	1	689151	150	1	309	689460
Exp2	20	Exp2-20-1	59.938	1.0.0.174	2	right	chemanxing	858508269	2.0.10.242	2.0.10.242	11-06-2019	2019-11-06 06:51:04	14:51:04	male	2.0.10.147	219	Blue_S_2.bmp	843	0		0	0	691720	0		0	0	NULL	NULL	NULL	Medium	run1	1	List2	Catch.wav	V_T	1	1	0	1	691570	150	1	810	692380
Exp2	20	Exp2-20-1	59.938	1.0.0.174	2	right	chemanxing	858508269	2.0.10.242	2.0.10.242	11-06-2019	2019-11-06 06:51:04	14:51:04	male	2.0.10.147	220	Red_C_2.bmp	884	0		0	0	693722	0		0	0	NULL	NULL	NULL	Medium	run1	1	List2	Catch.wav	V_T	1	1	0	1	693572	150	1	528	694100
Exp2	20	Exp2-20-1	59.938	1.0.0.174	2	right	chemanxing	858508269	2.0.10.242	2.0.10.242	11-06-2019	2019-11-06 06:51:04	14:51:04	male	2.0.10.147	221	Blue_S.bmp	1133	0		0	0	695758	0		0	0	NULL	NULL	NULL	Medium	run1	1	List2	A_T.wav	AV_T	1	1	1	1	695608	150	1	660	696268
Exp2	20	Exp2-20-1	59.938	1.0.0.174	2	right	chemanxing	858508269	2.0.10.242	2.0.10.242	11-06-2019	2019-11-06 06:51:04	14:51:04	male	2.0.10.147	222	Catch.bmp	1201	0		0	1	698044	0		0	0	NULL	NULL	NULL	Medium	run1	1	List2	A_T.wav	A_T	0		1	1	697893	151		0	0
Exp2	20	Exp2-20-1	59.938	1.0.0.174	2	right	chemanxing	858508269	2.0.10.242	2.0.10.242	11-06-2019	2019-11-06 06:51:04	14:51:04	male	2.0.10.147	223	Catch.bmp	871	0		0	0	700463	0		0	0	NULL	NULL	NULL	Medium	run1		List2	A_S.wav	A_S	0		0	1	700313	150		0	0
Exp2	20	Exp2-20-1	59.938	1.0.0.174	2	right	chemanxing	858508269	2.0.10.242	2.0.10.242	11-06-2019	2019-11-06 06:51:04	14:51:04	male	2.0.10.147	224	Red_C.bmp	1113	0		0	0	702548	0		0	0	NULL	NULL	NULL	Medium	run1	1	List2	A_T.wav	AV_T	1	1	0	1	702398	150	1	573	702971
Exp2	20	Exp2-20-1	59.938	1.0.0.174	2	right	chemanxing	858508269	2.0.10.242	2.0.10.242	11-06-2019	2019-11-06 06:51:04	14:51:04	male	2.0.10.147	225	Red_C.bmp	1387	0		0	0	704817	0		0	0	NULL	NULL	NULL	Medium	run1	1	List2	A_T.wav	AV_T	1	1	0	1	704667	150	1	472	705139
Exp2	20	Exp2-20-1	59.938	1.0.0.174	2	right	chemanxing	858508269	2.0.10.242	2.0.10.242	11-06-2019	2019-11-06 06:51:04	14:51:04	male	2.0.10.147	226	Catch.bmp	920	0		0	0	707353	0		0	0	NULL	NULL	NULL	Medium	run1	1	List2	A_T.wav	A_T	0		0	1	707203	150		0	0
Exp2	20	Exp2-20-1	59.938	1.0.0.174	2	right	chemanxing	858508269	2.0.10.242	2.0.10.242	11-06-2019	2019-11-06 06:51:04	14:51:04	male	2.0.10.147	227	Red_C.bmp	864	0		0	0	709489	0		0	0	NULL	NULL	NULL	Medium	run1	1	List2	Catch.wav	V_T	0		1	1	709339	150		0	0
Exp2	20	Exp2-20-1	59.938	1.0.0.174	2	right	chemanxing	858508269	2.0.10.242	2.0.10.242	11-06-2019	2019-11-06 06:51:04	14:51:04	male	2.0.10.147	228	Blue_S_2.bmp	1424	0		1	0	711574	0		0	0	NULL	NULL	NULL	Medium	run1	1	List2	Catch.wav	V_T	1	1	0	1	711424	150	1	699	712123
Exp2	20	Exp2-20-1	59.938	1.0.0.174	2	right	chemanxing	858508269	2.0.10.242	2.0.10.242	11-06-2019	2019-11-06 06:51:04	14:51:04	male	2.0.10.147	229	Catch.bmp	1279	0		1	0	714160	0		0	0	NULL	NULL	NULL	Medium	run1	1	List2	A_T.wav	A_T	1	1	1	1	714010	150	1	953	714963
Exp2	20	Exp2-20-1	59.938	1.0.0.174	2	right	chemanxing	858508269	2.0.10.242	2.0.10.242	11-06-2019	2019-11-06 06:51:04	14:51:04	male	2.0.10.147	230	Catch.bmp	1138	0		0	0	716596	0		0	0	NULL	NULL	NULL	Medium	run1	1	List2	A_T.wav	A_T	1	1	0	1	716446	150	1	510	716956
Exp2	20	Exp2-20-1	59.938	1.0.0.174	2	right	chemanxing	858508269	2.0.10.242	2.0.10.242	11-06-2019	2019-11-06 06:51:04	14:51:04	male	2.0.10.147	231	Blue_C.bmp	1554	0		0	0	718882	0		0	0	NULL	NULL	NULL	Medium	Run1		List2	Catch.wav	V_S	0		1	1	718732	150		0	0
Exp2	20	Exp2-20-1	59.938	1.0.0.174	2	right	chemanxing	858508269	2.0.10.242	2.0.10.242	11-06-2019	2019-11-06 06:51:04	14:51:04	male	2.0.10.147	232	Blue_S.bmp	1150	0		0	0	721652	0		0	0	NULL	NULL	NULL	Medium	run1	1	List2	Catch.wav	V_T	1	1	0	2	721502	150	1	685	722187
Exp2	20	Exp2-20-1	59.938	1.0.0.174	2	right	chemanxing	858508269	2.0.10.242	2.0.10.242	11-06-2019	2019-11-06 06:51:04	14:51:04	male	2.0.10.147	233	Blue_S.bmp	1345	0		0	0	723954	0		0	0	NULL	NULL	NULL	Medium	run1	1	List2	A_T.wav	AV_T	0		1	1	723804	150		0	0
Exp2	20	Exp2-20-1	59.938	1.0.0.174	2	right	chemanxing	858508269	2.0.10.242	2.0.10.242	11-06-2019	2019-11-06 06:51:04	14:51:04	male	2.0.10.147	234	Blue_C_2.bmp	1248	0		0	0	726507	0		0	0	NULL	NULL	NULL	Medium	run1		List2	Catch.wav	V_S	0		1	1	726357	150	1	383	726740
Exp2	20	Exp2-20-1	59.938	1.0.0.174	2	right	chemanxing	858508269	2.0.10.242	2.0.10.242	11-06-2019	2019-11-06 06:51:04	14:51:04	male	2.0.10.147	235	Red_C.bmp	1159	0		0	0	728909	0		0	0	NULL	NULL	NULL	Medium	run1	1	List2	A_T.wav	AV_T	1	1	1	1	728759	150	1	517	729276
Exp2	20	Exp2-20-1	59.938	1.0.0.174	2	right	chemanxing	858508269	2.0.10.242	2.0.10.242	11-06-2019	2019-11-06 06:51:04	14:51:04	male	2.0.10.147	236	Red_C_2.bmp	1353	0		1	0	731228	0		0	0	NULL	NULL	NULL	Medium	run1	1	List2	Catch.wav	V_T	1	1	1	1	731078	150	1	317	731395
Exp2	20	Exp2-20-1	59.938	1.0.0.174	2	right	chemanxing	858508269	2.0.10.242	2.0.10.242	11-06-2019	2019-11-06 06:51:04	14:51:04	male	2.0.10.147	237	Catch.bmp	848	0		0	0	733731	0		0	0	NULL	NULL	NULL	Medium	run1	1	List2	A_T.wav	A_T	0		1	1	733581	150		0	0
Exp2	20	Exp2-20-1	59.938	1.0.0.174	2	right	chemanxing	858508269	2.0.10.242	2.0.10.242	11-06-2019	2019-11-06 06:51:04	14:51:04	male	2.0.10.147	238	Catch.bmp	1538	0		0	0	735800	0		0	0	NULL	NULL	NULL	Medium	run1	1	List2	A_T.wav	A_T	1	1	0	1	735650	150	1	1353	737003
Exp2	20	Exp2-20-1	59.938	1.0.0.174	2	right	chemanxing	858508269	2.0.10.242	2.0.10.242	11-06-2019	2019-11-06 06:51:04	14:51:04	male	2.0.10.147	239	Blue_S.bmp	1049	0		0	0	738486	0		0	0	NULL	NULL	NULL	Medium	run1	1	List2	A_T.wav	AV_T	1	1	0	1	738336	150	1	563	738899
Exp2	20	Exp2-20-1	59.938	1.0.0.174	2	right	chemanxing	858508269	2.0.10.242	2.0.10.242	11-06-2019	2019-11-06 06:51:04	14:51:04	male	2.0.10.147	240	Red_C_2.bmp	1351	0		0	0	740688	0		0	0	NULL	NULL	NULL	Medium	run1	1	List2	A_T.wav	AV_T	1	1	0	1	740538	150	1	569	741107
Exp2	20	Exp2-20-1	59.938	1.0.0.174	2	right	chemanxing	858508269	2.0.10.242	2.0.10.242	11-06-2019	2019-11-06 06:51:04	14:51:04	male	2.0.10.147	241	Red_C.bmp	1225	0		0	0	743191	0		0	0	NULL	NULL	NULL	Medium	run1	1	List2	Catch.wav	V_T	1	1	1	1	743041	150	1	434	743475
Exp2	20	Exp2-20-1	59.938	1.0.0.174	2	right	chemanxing	858508269	2.0.10.242	2.0.10.242	11-06-2019	2019-11-06 06:51:04	14:51:04	male	2.0.10.147	242	Red_C.bmp	1291	0		0	0	745577	0		0	0	NULL	NULL	NULL	Medium	run1	1	List2	A_T.wav	AV_T	1	1	1	1	745427	150	1	448	745875
Exp2	20	Exp2-20-1	59.938	1.0.0.174	2	right	chemanxing	858508269	2.0.10.242	2.0.10.242	11-06-2019	2019-11-06 06:51:04	14:51:04	male	2.0.10.147	243	Catch.bmp	1424	0		0	0	748029	0		0	0	NULL	NULL	NULL	Medium	run1	1	List2	A_T.wav	A_T	0		0	1	747879	150		0	0
Exp2	20	Exp2-20-1	59.938	1.0.0.174	2	right	chemanxing	858508269	2.0.10.242	2.0.10.242	11-06-2019	2019-11-06 06:51:04	14:51:04	male	2.0.10.147	244	Red_S_2.bmp	977	0		0	1	750666	0		0	0	NULL	NULL	NULL	Medium	run1		List2	A_S.wav	AV_S	0		1	1	750515	151		0	0
Exp2	20	Exp2-20-1	59.938	1.0.0.174	2	right	chemanxing	858508269	2.0.10.242	2.0.10.242	11-06-2019	2019-11-06 06:51:04	14:51:04	male	2.0.10.147	245	Catch.bmp	1359	0		0	0	752868	0		0	0	NULL	NULL	NULL	Medium	run1		List2	A_S.wav	A_S	0		0	1	752718	150		0	0
Exp2	20	Exp2-20-1	59.938	1.0.0.174	2	right	chemanxing	858508269	2.0.10.242	2.0.10.242	11-06-2019	2019-11-06 06:51:04	14:51:04	male	2.0.10.147	246	Blue_C.bmp	1119	0		0	0	755437	0		0	0	NULL	NULL	NULL	Medium	Run1		List2	Catch.wav	V_S	0		1	1	755287	150		0	0
Exp2	20	Exp2-20-1	59.938	1.0.0.174	2	right	chemanxing	858508269	2.0.10.242	2.0.10.242	11-06-2019	2019-11-06 06:51:04	14:51:04	male	2.0.10.147	247	Red_S.bmp	1524	0		0	0	757773	0		0	0	NULL	NULL	NULL	Medium	run1		List2	A_S.wav	AV_S	0		1	1	757623	150	1	652	758275
Exp2	20	Exp2-20-1	59.938	1.0.0.174	2	right	chemanxing	858508269	2.0.10.242	2.0.10.242	11-06-2019	2019-11-06 06:51:04	14:51:04	male	2.0.10.147	248	Blue_S_2.bmp	1022	0		0	0	760459	0		0	0	NULL	NULL	NULL	Medium	run1	1	List2	Catch.wav	V_T	0		1	1	760309	150		0	0
Exp2	20	Exp2-20-1	59.938	1.0.0.174	2	right	chemanxing	858508269	2.0.10.242	2.0.10.242	11-06-2019	2019-11-06 06:51:04	14:51:04	male	2.0.10.147	249	Blue_S_2.bmp	1599	0		0	0	762695	0		0	0	NULL	NULL	NULL	Medium	run1	1	List2	A_T.wav	AV_T	1	1	1	1	762545	150	1	610	763155
Exp2	20	Exp2-20-1	59.938	1.0.0.174	2	right	chemanxing	858508269	2.0.10.242	2.0.10.242	11-06-2019	2019-11-06 06:51:04	14:51:04	male	2.0.10.147	250	Blue_S.bmp	1431	0		0	0	765448	0		0	0	NULL	NULL	NULL	Medium	run1	1	List2	Catch.wav	V_T	1	1	0	1	765298	150	1	641	765939
Exp2	20	Exp2-20-1	59.938	1.0.0.174	2	right	chemanxing	858508269	2.0.10.242	2.0.10.242	11-06-2019	2019-11-06 06:51:04	14:51:04	male	2.0.10.147	251	Blue_S_2.bmp	1441	0		0	0	768034	0		0	0	NULL	NULL	NULL	Medium	run1	1	List2	Catch.wav	V_T	1	1	0	1	767884	150	1	511	768395
Exp2	20	Exp2-20-1	59.938	1.0.0.174	2	right	chemanxing	858508269	2.0.10.242	2.0.10.242	11-06-2019	2019-11-06 06:51:04	14:51:04	male	2.0.10.147	252	Catch.bmp	1376	0		0	1	770637	0		0	0	NULL	NULL	NULL	Medium	run1	1	List2	A_T.wav	A_T	0		1	1	770486	151		0	0
Exp2	20	Exp2-20-1	59.938	1.0.0.174	2	right	chemanxing	858508269	2.0.10.242	2.0.10.242	11-06-2019	2019-11-06 06:51:04	14:51:04	male	2.0.10.147	253	Catch.bmp	827	0		0	0	773239	0		0	0	NULL	NULL	NULL	Medium	run1		List2	A_S.wav	A_S	0		0	1	773089	150		0	0
Exp2	20	Exp2-20-1	59.938	1.0.0.174	2	right	chemanxing	858508269	2.0.10.242	2.0.10.242	11-06-2019	2019-11-06 06:51:04	14:51:04	male	2.0.10.147	254	Catch.bmp	1393	0		0	0	775275	0		0	0	NULL	NULL	NULL	Medium	run1	1	List2	A_T.wav	A_T	1	1	0	1	775125	150	1	1349	776474
Exp2	20	Exp2-20-1	59.938	1.0.0.174	2	right	chemanxing	858508269	2.0.10.242	2.0.10.242	11-06-2019	2019-11-06 06:51:04	14:51:04	male	2.0.10.147	255	Blue_S_2.bmp	1113	0		0	0	777827	0		0	0	NULL	NULL	NULL	Medium	run1	1	List2	A_T.wav	AV_T	1	1	0	1	777677	150	1	598	778275
Exp2	20	Exp2-20-1	59.938	1.0.0.174	2	right	chemanxing	858508269	2.0.10.242	2.0.10.242	11-06-2019	2019-11-06 06:51:04	14:51:04	male	2.0.10.147	256	Catch.bmp	1143	0		1	0	780096	0		0	0	NULL	NULL	NULL	Medium	run1	1	List2	A_T.wav	A_T	1	1	0	1	779946	150	1	872	780818
Exp2	20	Exp2-20-1	59.938	1.0.0.174	2	right	chemanxing	858508269	2.0.10.242	2.0.10.242	11-06-2019	2019-11-06 06:51:04	14:51:04	male	2.0.10.147	257	Blue_S.bmp	916	0		0	0	782399	0		0	0	NULL	NULL	NULL	Medium	run1	1	List2	A_T.wav	AV_T	1	1	0	1	782249	150	1	530	782779
Exp2	20	Exp2-20-1	59.938	1.0.0.174	2	right	chemanxing	858508269	2.0.10.242	2.0.10.242	11-06-2019	2019-11-06 06:51:04	14:51:04	male	2.0.10.147	258	Catch.bmp	1477	0		0	0	784468	0		0	0	NULL	NULL	NULL	Medium	run1		List2	A_S.wav	A_S	0		0	1	784318	150		0	0
Exp2	20	Exp2-20-1	59.938	1.0.0.174	2	right	chemanxing	858508269	2.0.10.242	2.0.10.242	11-06-2019	2019-11-06 06:51:04	14:51:04	male	2.0.10.147	259	Blue_S_2.bmp	1096	0		0	1	787171	0		0	0	NULL	NULL	NULL	Medium	run1	1	List2	Catch.wav	V_T	1	1	1	1	787020	151	1	654	787674
Exp2	20	Exp2-20-1	59.938	1.0.0.174	2	right	chemanxing	858508269	2.0.10.242	2.0.10.242	11-06-2019	2019-11-06 06:51:04	14:51:04	male	2.0.10.147	260	Blue_S_2.bmp	1200	0		0	0	789423	0		0	0	NULL	NULL	NULL	Medium	run1	1	List2	Catch.wav	V_T	1	1	0	1	789273	150	1	401	789674
