# Supplementary material for: Visual Perceptual Load Attenuates Age-Related Audiovisual Integration in an Audiovisual Discrimination Task
Source: Front Psychol. 2021 Sep 29;12:740221. doi: 10.3389/fpsyg.2021.740221 (PMC8511317; doi:10.3389/fpsyg.2021.740221)
Supplement: Supplementary file 1 [file Data_Sheet_1.ZIP › Export data/Group 2_Data_Older/Exp3_High load/Subject_01.xlsx]

## Sheet: Sheet1
ExperimentName	Subject	DataFile.Basename	Display.RefreshRate	ExperimentVersion	Group	Handedness	Name	RandomSeed	RuntimeVersion	RuntimeVersionExpected	SessionDate	SessionStartDateTimeUtc	SessionTime	Sex	StudioVersion	Block	Image	ITI	ITI.ACC	ITI.CRESP	ITI.DurationError	ITI.OnsetDelay	ITI.OnsetTime	ITI.OnsetToOnsetTime	ITI.RESP	ITI.RT	ITI.RTTime	List1	List1.Cycle	List1.Sample	PercetualLoad	Procedure	Response	Running	Sound	StimulusType	Target.ACC	Target.CRESP	Target.DurationError	Target.OnsetDelay	Target.OnsetTime	Target.OnsetToOnsetTime	Target.RESP	Target.RT	Target.RTTime
Exp3	1	Exp3-1-1	59.937	1.0.0.160	2	right	liuxingzhou	327476338	2.0.10.242	2.0.10.242	10-09-2019	2019-10-09 02:35:04	10:35:04	male	2.0.10.147	1	Red_C_2.bmp	1453	0		0	0	30442	0		0	0	16	1	1	High	Prac	1	List1	A_T.wav	AV_T	0		120	1	30292	150		0	0
Exp3	1	Exp3-1-1	59.937	1.0.0.160	2	right	liuxingzhou	327476338	2.0.10.242	2.0.10.242	10-09-2019	2019-10-09 02:35:04	10:35:04	male	2.0.10.147	2	Blue_S_2.bmp	831	0		0	0	33112	0		0	0	4	1	2	High	Prac	1	List1	Catch.wav	V_T	0		0	1	32962	150		0	0
Exp3	1	Exp3-1-1	59.937	1.0.0.160	2	right	liuxingzhou	327476338	2.0.10.242	2.0.10.242	10-09-2019	2019-10-09 02:35:04	10:35:04	male	2.0.10.147	3	Blue_S_2.bmp	812	0		0	0	35147	0		0	0	4	1	3	High	Prac	1	List1	Catch.wav	V_T	0		0	1	34997	150		0	0
Exp3	1	Exp3-1-1	59.937	1.0.0.160	2	right	liuxingzhou	327476338	2.0.10.242	2.0.10.242	10-09-2019	2019-10-09 02:35:04	10:35:04	male	2.0.10.147	4	Red_C_2.bmp	1081	0		0	0	37166	0		0	0	16	1	4	High	Prac	1	List1	A_T.wav	AV_T	0		1	1	37016	150		0	0
Exp3	1	Exp3-1-1	59.937	1.0.0.160	2	right	liuxingzhou	327476338	2.0.10.242	2.0.10.242	10-09-2019	2019-10-09 02:35:04	10:35:04	male	2.0.10.147	5	Blue_S_2.bmp	1453	0		0	0	39452	0		0	0	14	1	5	High	Prac	1	List1	A_T.wav	AV_T	0		0	1	39302	150		0	0
Exp3	1	Exp3-1-1	59.937	1.0.0.160	2	right	liuxingzhou	327476338	2.0.10.242	2.0.10.242	10-09-2019	2019-10-09 02:35:04	10:35:04	male	2.0.10.147	6	Red_C.bmp	1091	0		0	1	42105	0		0	0	5	1	6	High	Prac		List1	Catch.wav	V_S	0		1	1	41954	151		0	0
Exp3	1	Exp3-1-1	59.937	1.0.0.160	2	right	liuxingzhou	327476338	2.0.10.242	2.0.10.242	10-09-2019	2019-10-09 02:35:04	10:35:04	male	2.0.10.147	7	Red_C_2.bmp	1559	0		0	0	44407	0		0	0	16	1	7	High	Prac	1	List1	A_T.wav	AV_T	1	1	0	1	44257	150	1	981	45238
Exp3	1	Exp3-1-1	59.937	1.0.0.160	2	right	liuxingzhou	327476338	2.0.10.242	2.0.10.242	10-09-2019	2019-10-09 02:35:04	10:35:04	male	2.0.10.147	8	Catch.bmp	1130	0		0	1	47127	0		0	0	10	1	8	High	Prac	1	List1	A_T.wav	A_T	1	1	1	1	46976	151	1	647	47623
Exp3	1	Exp3-1-1	59.937	1.0.0.160	2	right	liuxingzhou	327476338	2.0.10.242	2.0.10.242	10-09-2019	2019-10-09 02:35:04	10:35:04	male	2.0.10.147	9	Catch.bmp	1379	0		0	0	49412	0		0	0	10	1	9	High	Prac	1	List1	A_T.wav	A_T	1	1	0	1	49262	150	1	360	49622
Exp3	1	Exp3-1-1	59.937	1.0.0.160	2	right	liuxingzhou	327476338	2.0.10.242	2.0.10.242	10-09-2019	2019-10-09 02:35:04	10:35:04	male	2.0.10.147	10	Red_C.bmp	1334	0		0	0	51948	0		0	0	15	1	10	High	Prac		List1	A_S.wav	AV_S	0		0	1	51798	150		0	0
Exp3	1	Exp3-1-1	59.937	1.0.0.160	2	right	liuxingzhou	327476338	2.0.10.242	2.0.10.242	10-09-2019	2019-10-09 02:35:04	10:35:04	male	2.0.10.147	11	Catch.bmp	1065	0		0	0	54501	0		0	0	9	1	11	High	Prac		List1	A_S.wav	A_S	0		0	1	54351	150		0	0
Exp3	1	Exp3-1-1	59.937	1.0.0.160	2	right	liuxingzhou	327476338	2.0.10.242	2.0.10.242	10-09-2019	2019-10-09 02:35:04	10:35:04	male	2.0.10.147	12	Catch.bmp	1530	0		0	0	56770	0		0	0	10	1	12	High	Prac	1	List1	A_T.wav	A_T	1	1	0	1	56620	150	1	538	57158
Exp3	1	Exp3-1-1	59.937	1.0.0.160	2	right	liuxingzhou	327476338	2.0.10.242	2.0.10.242	10-09-2019	2019-10-09 02:35:04	10:35:04	male	2.0.10.147	13	Catch.bmp	1481	0		0	0	59456	0		0	0	10	1	13	High	Prac	1	List1	A_T.wav	A_T	1	1	0	1	59306	150	1	469	59775
Exp3	1	Exp3-1-1	59.937	1.0.0.160	2	right	liuxingzhou	327476338	2.0.10.242	2.0.10.242	10-09-2019	2019-10-09 02:35:04	10:35:04	male	2.0.10.147	14	Catch.bmp	1168	0		0	0	62092	0		0	0	10	1	14	High	Prac	1	List1	A_T.wav	A_T	1	1	0	1	61942	150	1	456	62398
Exp3	1	Exp3-1-1	59.937	1.0.0.160	2	right	liuxingzhou	327476338	2.0.10.242	2.0.10.242	10-09-2019	2019-10-09 02:35:04	10:35:04	male	2.0.10.147	15	Red_S.bmp	1002	0		1	0	64411	0		0	0	7	1	15	High	Prac		List1	Catch.wav	V_S	0		1	1	64261	150	1	369	64630
Exp3	1	Exp3-1-1	59.937	1.0.0.160	2	right	liuxingzhou	327476338	2.0.10.242	2.0.10.242	10-09-2019	2019-10-09 02:35:04	10:35:04	male	2.0.10.147	16	Blue_S_2.bmp	1005	0		0	0	66564	0		0	0	4	1	16	High	Prac	1	List1	Catch.wav	V_T	1	1	0	1	66414	150	1	576	66990
Exp3	1	Exp3-1-1	59.937	1.0.0.160	2	right	liuxingzhou	327476338	2.0.10.242	2.0.10.242	10-09-2019	2019-10-09 02:35:04	10:35:04	male	2.0.10.147	17	Catch.bmp	1324	0		0	0	68716	0		0	0	9	1	17	High	Prac		List1	A_S.wav	A_S	0		0	1	68566	150		0	0
Exp3	1	Exp3-1-1	59.937	1.0.0.160	2	right	liuxingzhou	327476338	2.0.10.242	2.0.10.242	10-09-2019	2019-10-09 02:35:04	10:35:04	male	2.0.10.147	18	Red_S_2.bmp	1568	0		0	0	71252	0		0	0	8	1	18	High	Prac		List1	Catch.wav	V_S	0		0	1	71102	150	1	520	71622
Exp3	1	Exp3-1-1	59.937	1.0.0.160	2	right	liuxingzhou	327476338	2.0.10.242	2.0.10.242	10-09-2019	2019-10-09 02:35:04	10:35:04	male	2.0.10.147	19	Catch.bmp	933	0		0	1	73972	0		0	0	10	1	19	High	Prac	1	List1	A_T.wav	A_T	1	1	1	1	73821	151	1	705	74526
Exp3	1	Exp3-1-1	59.937	1.0.0.160	2	right	liuxingzhou	327476338	2.0.10.242	2.0.10.242	10-09-2019	2019-10-09 02:35:04	10:35:04	male	2.0.10.147	20	Catch.bmp	1579	0		0	0	76057	0		0	0	10	1	20	High	Prac	1	List1	A_T.wav	A_T	1	1	0	1	75907	150	1	411	76318
Exp3	1	Exp3-1-1	59.937	1.0.0.160	2	right	liuxingzhou	327476338	2.0.10.242	2.0.10.242	10-09-2019	2019-10-09 02:35:04	10:35:04	male	2.0.10.147	21	Red_C_2.bmp	1592	0		0	1	83382	0		0	0	16	1	21	High	Prac	1	List1	A_T.wav	AV_T	1	1	0	1	83231	151	1	967	84198
Exp3	1	Exp3-1-1	59.937	1.0.0.160	2	right	liuxingzhou	327476338	2.0.10.242	2.0.10.242	10-09-2019	2019-10-09 02:35:04	10:35:04	male	2.0.10.147	22	Red_C.bmp	1491	0		0	0	86134	0		0	0	5	1	22	High	Prac		List1	Catch.wav	V_S	0		1	1	85984	150		0	0
Exp3	1	Exp3-1-1	59.937	1.0.0.160	2	right	liuxingzhou	327476338	2.0.10.242	2.0.10.242	10-09-2019	2019-10-09 02:35:04	10:35:04	male	2.0.10.147	23	Blue_S_2.bmp	817	0		0	0	88837	0		0	0	4	1	23	High	Prac	1	List1	Catch.wav	V_T	1	1	0	1	88687	150	1	463	89150
Exp3	1	Exp3-1-1	59.937	1.0.0.160	2	right	liuxingzhou	327476338	2.0.10.242	2.0.10.242	10-09-2019	2019-10-09 02:35:04	10:35:04	male	2.0.10.147	24	Red_S.bmp	1376	0		0	0	90806	0		0	0	17	1	24	High	Prac		List1	A_S.wav	AV_S	0		0	1	90656	150		0	0
Exp3	1	Exp3-1-1	59.937	1.0.0.160	2	right	liuxingzhou	327476338	2.0.10.242	2.0.10.242	10-09-2019	2019-10-09 02:35:04	10:35:04	male	2.0.10.147	25	Blue_C.bmp	1182	0		0	0	93409	0		0	0	11	1	25	High	Prac		List1	A_S.wav	AV_S	0		0	1	93259	150		0	0
Exp3	1	Exp3-1-1	59.937	1.0.0.160	2	right	liuxingzhou	327476338	2.0.10.242	2.0.10.242	10-09-2019	2019-10-09 02:35:04	10:35:04	male	2.0.10.147	26	Red_C_2.bmp	1446	0		0	0	95811	0		0	0	6	1	26	High	Prac	1	List1	Catch.wav	V_T	1	1	1	1	95661	150	1	281	95942
Exp3	1	Exp3-1-1	59.937	1.0.0.160	2	right	liuxingzhou	327476338	2.0.10.242	2.0.10.242	10-09-2019	2019-10-09 02:35:04	10:35:04	male	2.0.10.147	27	Blue_S_2.bmp	993	0		0	0	98414	0		0	0	14	1	27	High	Prac	1	List1	A_T.wav	AV_T	1	1	1	1	98264	150	1	334	98598
Exp3	1	Exp3-1-1	59.937	1.0.0.160	2	right	liuxingzhou	327476338	2.0.10.242	2.0.10.242	10-09-2019	2019-10-09 02:35:04	10:35:04	male	2.0.10.147	28	Catch.bmp	1180	0		0	0	100566	0		0	0	9	1	28	High	Prac		List1	A_S.wav	A_S	0		0	1	100416	150		0	0
Exp3	1	Exp3-1-1	59.937	1.0.0.160	2	right	liuxingzhou	327476338	2.0.10.242	2.0.10.242	10-09-2019	2019-10-09 02:35:04	10:35:04	male	2.0.10.147	29	Catch.bmp	1153	0		0	0	102952	0		0	0	10	1	29	High	Prac	1	List1	A_T.wav	A_T	1	1	0	1	102802	150	1	468	103270
Exp3	1	Exp3-1-1	59.937	1.0.0.160	2	right	liuxingzhou	327476338	2.0.10.242	2.0.10.242	10-09-2019	2019-10-09 02:35:04	10:35:04	male	2.0.10.147	30	Catch.bmp	834	0		0	1	105255	0		0	0	10	1	30	High	Prac	1	List1	A_T.wav	A_T	1	1	1	1	105104	151	1	422	105526
Exp3	1	Exp3-1-1	59.937	1.0.0.160	2	right	liuxingzhou	327476338	2.0.10.242	2.0.10.242	10-09-2019	2019-10-09 02:35:04	10:35:04	male	2.0.10.147	31	Red_C_2.bmp	1472	0		0	0	107240	0		0	0	6	1	31	High	Prac	1	List1	Catch.wav	V_T	1	1	0	1	107090	150	1	324	107414
Exp3	1	Exp3-1-1	59.937	1.0.0.160	2	right	liuxingzhou	327476338	2.0.10.242	2.0.10.242	10-09-2019	2019-10-09 02:35:04	10:35:04	male	2.0.10.147	32	Blue_S.bmp	963	0		0	0	109859	0		0	0	13	1	32	High	Prac		List1	A_S.wav	AV_S	0		1	1	109709	150		0	0
Exp3	1	Exp3-1-1	59.937	1.0.0.160	2	right	liuxingzhou	327476338	2.0.10.242	2.0.10.242	10-09-2019	2019-10-09 02:35:04	10:35:04	male	2.0.10.147	33	Catch.bmp	865	0		0	0	112028	0		0	0	9	1	33	High	Prac		List1	A_S.wav	A_S	0		0	1	111878	150		0	0
Exp3	1	Exp3-1-1	59.937	1.0.0.160	2	right	liuxingzhou	327476338	2.0.10.242	2.0.10.242	10-09-2019	2019-10-09 02:35:04	10:35:04	male	2.0.10.147	34	Blue_S_2.bmp	1223	0		0	0	114114	0		0	0	4	1	34	High	Prac	1	List1	Catch.wav	V_T	1	1	0	1	113964	150	1	313	114277
Exp3	1	Exp3-1-1	59.937	1.0.0.160	2	right	liuxingzhou	327476338	2.0.10.242	2.0.10.242	10-09-2019	2019-10-09 02:35:04	10:35:04	male	2.0.10.147	35	Blue_S_2.bmp	1147	0		0	0	116500	0		0	0	4	1	35	High	Prac	1	List1	Catch.wav	V_T	1	1	0	1	116350	150	1	400	116750
Exp3	1	Exp3-1-1	59.937	1.0.0.160	2	right	liuxingzhou	327476338	2.0.10.242	2.0.10.242	10-09-2019	2019-10-09 02:35:04	10:35:04	male	2.0.10.147	36	Red_C_2.bmp	1334	0		0	0	118802	0		0	0	16	1	36	High	Prac	1	List1	A_T.wav	AV_T	1	1	1	1	118652	150	1	531	119183
Exp3	1	Exp3-1-1	59.937	1.0.0.160	2	right	liuxingzhou	327476338	2.0.10.242	2.0.10.242	10-09-2019	2019-10-09 02:35:04	10:35:04	male	2.0.10.147	37	Catch.bmp	1126	0		0	0	121288	0		0	0	10	1	37	High	Prac	1	List1	A_T.wav	A_T	1	1	0	1	121138	150	1	451	121589
Exp3	1	Exp3-1-1	59.937	1.0.0.160	2	right	liuxingzhou	327476338	2.0.10.242	2.0.10.242	10-09-2019	2019-10-09 02:35:04	10:35:04	male	2.0.10.147	38	Catch.bmp	983	0		0	0	123574	0		0	0	10	1	38	High	Prac	1	List1	A_T.wav	A_T	1	1	0	1	123424	150	1	413	123837
Exp3	1	Exp3-1-1	59.937	1.0.0.160	2	right	liuxingzhou	327476338	2.0.10.242	2.0.10.242	10-09-2019	2019-10-09 02:35:04	10:35:04	male	2.0.10.147	39	Blue_S_2.bmp	938	0		1	0	125709	0		0	0	14	1	39	High	Prac	1	List1	A_T.wav	AV_T	1	1	0	1	125559	150	1	326	125885
Exp3	1	Exp3-1-1	59.937	1.0.0.160	2	right	liuxingzhou	327476338	2.0.10.242	2.0.10.242	10-09-2019	2019-10-09 02:35:04	10:35:04	male	2.0.10.147	40	Red_C_2.bmp	1572	0		0	0	127795	0		0	0	16	1	40	High	Prac	1	List1	A_T.wav	AV_T	1	1	0	1	127645	150	1	376	128021
Exp3	1	Exp3-1-1	59.937	1.0.0.160	2	right	liuxingzhou	327476338	2.0.10.242	2.0.10.242	10-09-2019	2019-10-09 02:35:04	10:35:04	male	2.0.10.147	41	Catch.bmp	1505	0		0	0	134819	0		0	0	NULL	NULL	NULL	High	run1	1	List2	A_T.wav	A_T	1	1	0	1	134669	150	1	1448	136117
Exp3	1	Exp3-1-1	59.937	1.0.0.160	2	right	liuxingzhou	327476338	2.0.10.242	2.0.10.242	10-09-2019	2019-10-09 02:35:04	10:35:04	male	2.0.10.147	42	Blue_C_2.bmp	1175	0		0	0	137472	0		0	0	NULL	NULL	NULL	High	run1		List2	Catch.wav	V_S	0		0	1	137322	150	1	332	137654
Exp3	1	Exp3-1-1	59.937	1.0.0.160	2	right	liuxingzhou	327476338	2.0.10.242	2.0.10.242	10-09-2019	2019-10-09 02:35:04	10:35:04	male	2.0.10.147	43	Blue_S_2.bmp	1459	0		0	0	139808	0		0	0	NULL	NULL	NULL	High	run1	1	List2	A_T.wav	AV_T	1	1	0	2	139658	150	1	459	140117
Exp3	1	Exp3-1-1	59.937	1.0.0.160	2	right	liuxingzhou	327476338	2.0.10.242	2.0.10.242	10-09-2019	2019-10-09 02:35:04	10:35:04	male	2.0.10.147	44	Catch.bmp	1087	0		0	0	142427	0		0	0	NULL	NULL	NULL	High	run1	1	List2	A_T.wav	A_T	1	1	0	1	142277	150	1	641	142918
Exp3	1	Exp3-1-1	59.937	1.0.0.160	2	right	liuxingzhou	327476338	2.0.10.242	2.0.10.242	10-09-2019	2019-10-09 02:35:04	10:35:04	male	2.0.10.147	45	Blue_S.bmp	1527	0		0	0	144663	0		0	0	NULL	NULL	NULL	High	run1		List2	A_S.wav	AV_S	0		0	1	144513	150		0	0
Exp3	1	Exp3-1-1	59.937	1.0.0.160	2	right	liuxingzhou	327476338	2.0.10.242	2.0.10.242	10-09-2019	2019-10-09 02:35:04	10:35:04	male	2.0.10.147	46	Red_C_2.bmp	1139	0		0	0	147399	0		0	0	NULL	NULL	NULL	High	run1	1	List2	A_T.wav	AV_T	1	1	0	1	147249	150	1	332	147581
Exp3	1	Exp3-1-1	59.937	1.0.0.160	2	right	liuxingzhou	327476338	2.0.10.242	2.0.10.242	10-09-2019	2019-10-09 02:35:04	10:35:04	male	2.0.10.147	47	Red_C.bmp	818	0		0	0	149685	0		0	0	NULL	NULL	NULL	High	run1		List2	Catch.wav	V_S	0		0	1	149535	150		0	0
Exp3	1	Exp3-1-1	59.937	1.0.0.160	2	right	liuxingzhou	327476338	2.0.10.242	2.0.10.242	10-09-2019	2019-10-09 02:35:04	10:35:04	male	2.0.10.147	48	Red_C_2.bmp	1506	0		0	0	151720	0		0	0	NULL	NULL	NULL	High	run1	1	List2	A_T.wav	AV_T	1	1	1	1	151570	150	1	372	151942
Exp3	1	Exp3-1-1	59.937	1.0.0.160	2	right	liuxingzhou	327476338	2.0.10.242	2.0.10.242	10-09-2019	2019-10-09 02:35:04	10:35:04	male	2.0.10.147	49	Blue_S_2.bmp	1199	0		0	0	154373	0		0	0	NULL	NULL	NULL	High	run1	1	List2	Catch.wav	V_T	1	1	0	1	154223	150	1	438	154661
Exp3	1	Exp3-1-1	59.937	1.0.0.160	2	right	liuxingzhou	327476338	2.0.10.242	2.0.10.242	10-09-2019	2019-10-09 02:35:04	10:35:04	male	2.0.10.147	50	Blue_S_2.bmp	916	0		1	0	156725	0		0	0	NULL	NULL	NULL	High	run1	1	List2	Catch.wav	V_T	1	1	0	1	156575	150	1	302	156877
Exp3	1	Exp3-1-1	59.937	1.0.0.160	2	right	liuxingzhou	327476338	2.0.10.242	2.0.10.242	10-09-2019	2019-10-09 02:35:04	10:35:04	male	2.0.10.147	51	Red_C_2.bmp	1096	0		0	0	158794	0		0	0	NULL	NULL	NULL	High	run1	1	List2	Catch.wav	V_T	1	1	0	1	158644	150	1	553	159197
Exp3	1	Exp3-1-1	59.937	1.0.0.160	2	right	liuxingzhou	327476338	2.0.10.242	2.0.10.242	10-09-2019	2019-10-09 02:35:04	10:35:04	male	2.0.10.147	52	Red_C_2.bmp	1288	0		0	0	161047	0		0	0	NULL	NULL	NULL	High	run1	1	List2	Catch.wav	V_T	1	1	0	1	160897	150	1	309	161206
Exp3	1	Exp3-1-1	59.937	1.0.0.160	2	right	liuxingzhou	327476338	2.0.10.242	2.0.10.242	10-09-2019	2019-10-09 02:35:04	10:35:04	male	2.0.10.147	53	Catch.bmp	1228	0		0	1	163483	0		0	0	NULL	NULL	NULL	High	run1	1	List2	A_T.wav	A_T	1	1	1	1	163332	151	1	474	163806
Exp3	1	Exp3-1-1	59.937	1.0.0.160	2	right	liuxingzhou	327476338	2.0.10.242	2.0.10.242	10-09-2019	2019-10-09 02:35:04	10:35:04	male	2.0.10.147	54	Red_C_2.bmp	800	0		1	0	165868	0		0	0	NULL	NULL	NULL	High	run1	1	List2	Catch.wav	V_T	1	1	1	1	165718	150	1	287	166005
Exp3	1	Exp3-1-1	59.937	1.0.0.160	2	right	liuxingzhou	327476338	2.0.10.242	2.0.10.242	10-09-2019	2019-10-09 02:35:04	10:35:04	male	2.0.10.147	55	Red_C_2.bmp	1162	0		0	1	167821	0		0	0	NULL	NULL	NULL	High	run1	1	List2	A_T.wav	AV_T	1	1	1	1	167670	151	1	320	167990
Exp3	1	Exp3-1-1	59.937	1.0.0.160	2	right	liuxingzhou	327476338	2.0.10.242	2.0.10.242	10-09-2019	2019-10-09 02:35:04	10:35:04	male	2.0.10.147	56	Red_C_2.bmp	1173	0		0	0	170140	0		0	0	NULL	NULL	NULL	High	run1	1	List2	Catch.wav	V_T	1	1	0	2	169990	150	1	255	170245
Exp3	1	Exp3-1-1	59.937	1.0.0.160	2	right	liuxingzhou	327476338	2.0.10.242	2.0.10.242	10-09-2019	2019-10-09 02:35:04	10:35:04	male	2.0.10.147	57	Catch.bmp	1571	0		1	0	172475	0		0	0	NULL	NULL	NULL	High	run1		List2	A_S.wav	A_S	0		1	1	172325	150		0	0
Exp3	1	Exp3-1-1	59.937	1.0.0.160	2	right	liuxingzhou	327476338	2.0.10.242	2.0.10.242	10-09-2019	2019-10-09 02:35:04	10:35:04	male	2.0.10.147	58	Catch.bmp	1004	0		0	0	175262	0		0	0	NULL	NULL	NULL	High	run1	1	List2	A_T.wav	A_T	1	1	0	1	175112	150	1	469	175581
Exp3	1	Exp3-1-1	59.937	1.0.0.160	2	right	liuxingzhou	327476338	2.0.10.242	2.0.10.242	10-09-2019	2019-10-09 02:35:04	10:35:04	male	2.0.10.147	59	Catch.bmp	1092	0		0	0	177414	0		0	0	NULL	NULL	NULL	High	run1	1	List2	A_T.wav	A_T	1	1	0	1	177264	150	1	469	177733
Exp3	1	Exp3-1-1	59.937	1.0.0.160	2	right	liuxingzhou	327476338	2.0.10.242	2.0.10.242	10-09-2019	2019-10-09 02:35:04	10:35:04	male	2.0.10.147	60	Catch.bmp	1135	0		0	0	179666	0		0	0	NULL	NULL	NULL	High	run1	1	List2	A_T.wav	A_T	1	1	0	1	179516	150	1	417	179933
Exp3	1	Exp3-1-1	59.937	1.0.0.160	2	right	liuxingzhou	327476338	2.0.10.242	2.0.10.242	10-09-2019	2019-10-09 02:35:04	10:35:04	male	2.0.10.147	61	Blue_S_2.bmp	1375	0		0	0	181952	0		0	0	NULL	NULL	NULL	High	run1	1	List2	A_T.wav	AV_T	1	1	0	1	181802	150	1	443	182245
Exp3	1	Exp3-1-1	59.937	1.0.0.160	2	right	liuxingzhou	327476338	2.0.10.242	2.0.10.242	10-09-2019	2019-10-09 02:35:04	10:35:04	male	2.0.10.147	62	Red_S_2.bmp	818	0		0	0	184488	0		0	0	NULL	NULL	NULL	High	run1		List2	A_S.wav	AV_S	0		0	1	184338	150	1	299	184637
Exp3	1	Exp3-1-1	59.937	1.0.0.160	2	right	liuxingzhou	327476338	2.0.10.242	2.0.10.242	10-09-2019	2019-10-09 02:35:04	10:35:04	male	2.0.10.147	63	Catch.bmp	1398	0		0	0	186457	0		0	0	NULL	NULL	NULL	High	run1	1	List2	A_T.wav	A_T	1	1	0	1	186307	150	1	674	186981
Exp3	1	Exp3-1-1	59.937	1.0.0.160	2	right	liuxingzhou	327476338	2.0.10.242	2.0.10.242	10-09-2019	2019-10-09 02:35:04	10:35:04	male	2.0.10.147	64	Red_C_2.bmp	1200	0		0	1	189010	0		0	0	NULL	NULL	NULL	High	run1	1	List2	Catch.wav	V_T	1	1	1	1	188859	151	1	331	189190
Exp3	1	Exp3-1-1	59.937	1.0.0.160	2	right	liuxingzhou	327476338	2.0.10.242	2.0.10.242	10-09-2019	2019-10-09 02:35:04	10:35:04	male	2.0.10.147	65	Red_C_2.bmp	1484	0		0	0	191362	0		0	0	NULL	NULL	NULL	High	run1	1	List2	A_T.wav	AV_T	1	1	1	1	191212	150	1	361	191573
Exp3	1	Exp3-1-1	59.937	1.0.0.160	2	right	liuxingzhou	327476338	2.0.10.242	2.0.10.242	10-09-2019	2019-10-09 02:35:04	10:35:04	male	2.0.10.147	66	Catch.bmp	1341	0		0	0	193998	0		0	0	NULL	NULL	NULL	High	run1	1	List2	A_T.wav	A_T	1	1	0	1	193848	150	1	461	194309
Exp3	1	Exp3-1-1	59.937	1.0.0.160	2	right	liuxingzhou	327476338	2.0.10.242	2.0.10.242	10-09-2019	2019-10-09 02:35:04	10:35:04	male	2.0.10.147	67	Catch.bmp	1266	0		0	0	196501	0		0	0	NULL	NULL	NULL	High	run1	1	List2	A_T.wav	A_T	1	1	0	1	196351	150	1	454	196805
Exp3	1	Exp3-1-1	59.937	1.0.0.160	2	right	liuxingzhou	327476338	2.0.10.242	2.0.10.242	10-09-2019	2019-10-09 02:35:04	10:35:04	male	2.0.10.147	68	Blue_C_2.bmp	1483	0		0	0	198920	0		0	0	NULL	NULL	NULL	High	run1		List2	A_S.wav	AV_S	0		0	1	198770	150	1	491	199261
Exp3	1	Exp3-1-1	59.937	1.0.0.160	2	right	liuxingzhou	327476338	2.0.10.242	2.0.10.242	10-09-2019	2019-10-09 02:35:04	10:35:04	male	2.0.10.147	69	Red_C_2.bmp	1476	0		0	0	201556	0		0	0	NULL	NULL	NULL	High	run1	1	List2	Catch.wav	V_T	1	1	0	1	201406	150	1	503	201909
Exp3	1	Exp3-1-1	59.937	1.0.0.160	2	right	liuxingzhou	327476338	2.0.10.242	2.0.10.242	10-09-2019	2019-10-09 02:35:04	10:35:04	male	2.0.10.147	70	Catch.bmp	1221	0		0	0	204192	0		0	0	NULL	NULL	NULL	High	run1	1	List2	A_T.wav	A_T	1	1	1	1	204042	150	1	443	204485
Exp3	1	Exp3-1-1	59.937	1.0.0.160	2	right	liuxingzhou	327476338	2.0.10.242	2.0.10.242	10-09-2019	2019-10-09 02:35:04	10:35:04	male	2.0.10.147	71	Red_S_2.bmp	1411	0		0	0	206561	0		0	0	NULL	NULL	NULL	High	run1		List2	A_S.wav	AV_S	0		0	1	206411	150	1	586	206997
Exp3	1	Exp3-1-1	59.937	1.0.0.160	2	right	liuxingzhou	327476338	2.0.10.242	2.0.10.242	10-09-2019	2019-10-09 02:35:04	10:35:04	male	2.0.10.147	72	Blue_S_2.bmp	908	0		0	0	209131	0		0	0	NULL	NULL	NULL	High	run1	1	List2	A_T.wav	AV_T	1	1	0	1	208981	150	1	433	209414
Exp3	1	Exp3-1-1	59.937	1.0.0.160	2	right	liuxingzhou	327476338	2.0.10.242	2.0.10.242	10-09-2019	2019-10-09 02:35:04	10:35:04	male	2.0.10.147	73	Blue_S_2.bmp	1351	0		0	1	211200	0		0	0	NULL	NULL	NULL	High	run1	1	List2	A_T.wav	AV_T	1	1	1	1	211049	151	1	364	211413
Exp3	1	Exp3-1-1	59.937	1.0.0.160	2	right	liuxingzhou	327476338	2.0.10.242	2.0.10.242	10-09-2019	2019-10-09 02:35:04	10:35:04	male	2.0.10.147	74	Catch.bmp	1131	0		0	0	213702	0		0	0	NULL	NULL	NULL	High	run1	1	List2	A_T.wav	A_T	1	1	0	1	213552	150	1	413	213965
Exp3	1	Exp3-1-1	59.937	1.0.0.160	2	right	liuxingzhou	327476338	2.0.10.242	2.0.10.242	10-09-2019	2019-10-09 02:35:04	10:35:04	male	2.0.10.147	75	Blue_S_2.bmp	805	0		0	0	215988	0		0	0	NULL	NULL	NULL	High	run1	1	List2	Catch.wav	V_T	1	1	0	1	215838	150	1	335	216173
Exp3	1	Exp3-1-1	59.937	1.0.0.160	2	right	liuxingzhou	327476338	2.0.10.242	2.0.10.242	10-09-2019	2019-10-09 02:35:04	10:35:04	male	2.0.10.147	76	Blue_S_2.bmp	1582	0		0	0	217940	0		0	0	NULL	NULL	NULL	High	run1	1	List2	Catch.wav	V_T	1	1	0	1	217790	150	1	311	218101
Exp3	1	Exp3-1-1	59.937	1.0.0.160	2	right	liuxingzhou	327476338	2.0.10.242	2.0.10.242	10-09-2019	2019-10-09 02:35:04	10:35:04	male	2.0.10.147	77	Red_C_2.bmp	1367	0		0	0	220676	0		0	0	NULL	NULL	NULL	High	run1	1	List2	Catch.wav	V_T	1	1	0	1	220526	150	1	487	221013
Exp3	1	Exp3-1-1	59.937	1.0.0.160	2	right	liuxingzhou	327476338	2.0.10.242	2.0.10.242	10-09-2019	2019-10-09 02:35:04	10:35:04	male	2.0.10.147	78	Red_C_2.bmp	881	0		0	1	223196	0		0	0	NULL	NULL	NULL	High	run1	1	List2	Catch.wav	V_T	1	1	1	1	223045	151	1	287	223332
Exp3	1	Exp3-1-1	59.937	1.0.0.160	2	right	liuxingzhou	327476338	2.0.10.242	2.0.10.242	10-09-2019	2019-10-09 02:35:04	10:35:04	male	2.0.10.147	79	Catch.bmp	1505	0		0	0	225231	0		0	0	NULL	NULL	NULL	High	run1		List2	A_S.wav	A_S	0		1	1	225081	150		0	0
Exp3	1	Exp3-1-1	59.937	1.0.0.160	2	right	liuxingzhou	327476338	2.0.10.242	2.0.10.242	10-09-2019	2019-10-09 02:35:04	10:35:04	male	2.0.10.147	80	Red_C.bmp	814	0		0	0	227951	0		0	0	NULL	NULL	NULL	High	run1		List2	Catch.wav	V_S	0		0	2	227801	150	1	355	228156
Exp3	1	Exp3-1-1	59.937	1.0.0.160	2	right	liuxingzhou	327476338	2.0.10.242	2.0.10.242	10-09-2019	2019-10-09 02:35:04	10:35:04	male	2.0.10.147	81	Blue_S_2.bmp	991	0		0	0	229919	0		0	0	NULL	NULL	NULL	High	run1	1	List2	Catch.wav	V_T	1	1	0	1	229769	150	1	315	230084
Exp3	1	Exp3-1-1	59.937	1.0.0.160	2	right	liuxingzhou	327476338	2.0.10.242	2.0.10.242	10-09-2019	2019-10-09 02:35:04	10:35:04	male	2.0.10.147	82	Blue_S_2.bmp	1092	0		0	1	232072	0		0	0	NULL	NULL	NULL	High	run1	1	List2	A_T.wav	AV_T	1	1	1	1	231921	151	1	507	232428
Exp3	1	Exp3-1-1	59.937	1.0.0.160	2	right	liuxingzhou	327476338	2.0.10.242	2.0.10.242	10-09-2019	2019-10-09 02:35:04	10:35:04	male	2.0.10.147	83	Blue_S_2.bmp	1193	0		0	0	234324	0		0	0	NULL	NULL	NULL	High	run1	1	List2	Catch.wav	V_T	1	1	0	1	234174	150	1	334	234508
Exp3	1	Exp3-1-1	59.937	1.0.0.160	2	right	liuxingzhou	327476338	2.0.10.242	2.0.10.242	10-09-2019	2019-10-09 02:35:04	10:35:04	male	2.0.10.147	84	Blue_S_2.bmp	1237	0		1	0	236676	0		0	0	NULL	NULL	NULL	High	run1	1	List2	Catch.wav	V_T	1	1	0	1	236526	150	1	495	237021
Exp3	1	Exp3-1-1	59.937	1.0.0.160	2	right	liuxingzhou	327476338	2.0.10.242	2.0.10.242	10-09-2019	2019-10-09 02:35:04	10:35:04	male	2.0.10.147	85	Catch.bmp	1000	0		0	0	239062	0		0	0	NULL	NULL	NULL	High	run1		List2	A_S.wav	A_S	0		1	1	238912	150		0	0
Exp3	1	Exp3-1-1	59.937	1.0.0.160	2	right	liuxingzhou	327476338	2.0.10.242	2.0.10.242	10-09-2019	2019-10-09 02:35:04	10:35:04	male	2.0.10.147	86	Red_S_2.bmp	1544	0		0	0	241281	0		0	0	NULL	NULL	NULL	High	run1		List2	A_S.wav	AV_S	0		0	1	241131	150		0	0
Exp3	1	Exp3-1-1	59.937	1.0.0.160	2	right	liuxingzhou	327476338	2.0.10.242	2.0.10.242	10-09-2019	2019-10-09 02:35:04	10:35:04	male	2.0.10.147	87	Catch.bmp	1539	0		0	0	244051	0		0	0	NULL	NULL	NULL	High	run1		List2	A_S.wav	A_S	0		0	1	243901	150		0	0
Exp3	1	Exp3-1-1	59.937	1.0.0.160	2	right	liuxingzhou	327476338	2.0.10.242	2.0.10.242	10-09-2019	2019-10-09 02:35:04	10:35:04	male	2.0.10.147	88	Catch.bmp	1119	0		0	0	246804	0		0	0	NULL	NULL	NULL	High	run1		List2	A_S.wav	A_S	0		0	1	246654	150		0	0
Exp3	1	Exp3-1-1	59.937	1.0.0.160	2	right	liuxingzhou	327476338	2.0.10.242	2.0.10.242	10-09-2019	2019-10-09 02:35:04	10:35:04	male	2.0.10.147	89	Catch.bmp	1523	0		0	0	249140	0		0	0	NULL	NULL	NULL	High	run1	1	List2	A_T.wav	A_T	1	1	0	2	248990	150	1	438	249428
Exp3	1	Exp3-1-1	59.937	1.0.0.160	2	right	liuxingzhou	327476338	2.0.10.242	2.0.10.242	10-09-2019	2019-10-09 02:35:04	10:35:04	male	2.0.10.147	90	Blue_S_2.bmp	1057	0		0	0	251826	0		0	0	NULL	NULL	NULL	High	run1	1	List2	A_T.wav	AV_T	1	1	0	1	251676	150	1	352	252028
Exp3	1	Exp3-1-1	59.937	1.0.0.160	2	right	liuxingzhou	327476338	2.0.10.242	2.0.10.242	10-09-2019	2019-10-09 02:35:04	10:35:04	male	2.0.10.147	91	Blue_S_2.bmp	1590	0		0	0	254045	0		0	0	NULL	NULL	NULL	High	run1	1	List2	A_T.wav	AV_T	1	1	0	1	253895	150	1	390	254285
Exp3	1	Exp3-1-1	59.937	1.0.0.160	2	right	liuxingzhou	327476338	2.0.10.242	2.0.10.242	10-09-2019	2019-10-09 02:35:04	10:35:04	male	2.0.10.147	92	Red_C_2.bmp	1172	0		0	0	256798	0		0	0	NULL	NULL	NULL	High	run1	1	List2	Catch.wav	V_T	1	1	0	1	256648	150	1	468	257116
Exp3	1	Exp3-1-1	59.937	1.0.0.160	2	right	liuxingzhou	327476338	2.0.10.242	2.0.10.242	10-09-2019	2019-10-09 02:35:04	10:35:04	male	2.0.10.147	93	Catch.bmp	1254	0		0	0	259117	0		0	0	NULL	NULL	NULL	High	run1	1	List2	A_T.wav	A_T	1	1	0	1	258967	150	1	557	259524
Exp3	1	Exp3-1-1	59.937	1.0.0.160	2	right	liuxingzhou	327476338	2.0.10.242	2.0.10.242	10-09-2019	2019-10-09 02:35:04	10:35:04	male	2.0.10.147	94	Catch.bmp	963	0		0	0	261519	0		0	0	NULL	NULL	NULL	High	run1	1	List2	A_T.wav	A_T	1	1	0	1	261369	150	1	340	261709
Exp3	1	Exp3-1-1	59.937	1.0.0.160	2	right	liuxingzhou	327476338	2.0.10.242	2.0.10.242	10-09-2019	2019-10-09 02:35:04	10:35:04	male	2.0.10.147	95	Blue_C_2.bmp	1116	0		0	0	263638	0		0	0	NULL	NULL	NULL	High	run1		List2	A_S.wav	AV_S	0		0	1	263488	150	1	589	264077
Exp3	1	Exp3-1-1	59.937	1.0.0.160	2	right	liuxingzhou	327476338	2.0.10.242	2.0.10.242	10-09-2019	2019-10-09 02:35:04	10:35:04	male	2.0.10.147	96	Catch.bmp	1562	0		0	0	265907	0		0	0	NULL	NULL	NULL	High	run1	1	List2	A_T.wav	A_T	1	1	0	1	265757	150	1	608	266365
Exp3	1	Exp3-1-1	59.937	1.0.0.160	2	right	liuxingzhou	327476338	2.0.10.242	2.0.10.242	10-09-2019	2019-10-09 02:35:04	10:35:04	male	2.0.10.147	97	Catch.bmp	862	0		0	0	268627	0		0	0	NULL	NULL	NULL	High	run1	1	List2	A_T.wav	A_T	1	1	0	1	268477	150	1	615	269092
Exp3	1	Exp3-1-1	59.937	1.0.0.160	2	right	liuxingzhou	327476338	2.0.10.242	2.0.10.242	10-09-2019	2019-10-09 02:35:04	10:35:04	male	2.0.10.147	98	Blue_S_2.bmp	1482	0		0	1	270646	0		0	0	NULL	NULL	NULL	High	run1	1	List2	Catch.wav	V_T	1	1	1	1	270495	151	1	485	270980
Exp3	1	Exp3-1-1	59.937	1.0.0.160	2	right	liuxingzhou	327476338	2.0.10.242	2.0.10.242	10-09-2019	2019-10-09 02:35:04	10:35:04	male	2.0.10.147	99	Red_C.bmp	1512	0		0	0	273282	0		0	0	NULL	NULL	NULL	High	run1		List2	Catch.wav	V_S	0		0	1	273132	150		0	0
Exp3	1	Exp3-1-1	59.937	1.0.0.160	2	right	liuxingzhou	327476338	2.0.10.242	2.0.10.242	10-09-2019	2019-10-09 02:35:04	10:35:04	male	2.0.10.147	100	Catch.bmp	1271	0		0	0	276018	0		0	0	NULL	NULL	NULL	High	run1	1	List2	A_T.wav	A_T	1	1	1	1	275868	150	1	544	276412
Exp3	1	Exp3-1-1	59.937	1.0.0.160	2	right	liuxingzhou	327476338	2.0.10.242	2.0.10.242	10-09-2019	2019-10-09 02:35:04	10:35:04	male	2.0.10.147	101	Blue_S_2.bmp	923	0		0	0	278437	0		0	0	NULL	NULL	NULL	High	run1	1	List2	Catch.wav	V_T	1	1	1	1	278287	150	1	349	278636
Exp3	1	Exp3-1-1	59.937	1.0.0.160	2	right	liuxingzhou	327476338	2.0.10.242	2.0.10.242	10-09-2019	2019-10-09 02:35:04	10:35:04	male	2.0.10.147	102	Catch.bmp	1181	0		0	0	280523	0		0	0	NULL	NULL	NULL	High	run1		List2	A_S.wav	A_S	0		0	1	280373	150		0	0
Exp3	1	Exp3-1-1	59.937	1.0.0.160	2	right	liuxingzhou	327476338	2.0.10.242	2.0.10.242	10-09-2019	2019-10-09 02:35:04	10:35:04	male	2.0.10.147	103	Blue_S_2.bmp	1311	0		0	1	282909	0		0	0	NULL	NULL	NULL	High	run1	1	List2	Catch.wav	V_T	1	1	1	1	282758	151	1	526	283284
Exp3	1	Exp3-1-1	59.937	1.0.0.160	2	right	liuxingzhou	327476338	2.0.10.242	2.0.10.242	10-09-2019	2019-10-09 02:35:04	10:35:04	male	2.0.10.147	104	Blue_S_2.bmp	994	0		0	0	285378	0		0	0	NULL	NULL	NULL	High	run1	1	List2	A_T.wav	AV_T	1	1	1	1	285228	150	1	808	286036
Exp3	1	Exp3-1-1	59.937	1.0.0.160	2	right	liuxingzhou	327476338	2.0.10.242	2.0.10.242	10-09-2019	2019-10-09 02:35:04	10:35:04	male	2.0.10.147	105	Blue_S_2.bmp	1270	0		0	0	287530	0		0	0	NULL	NULL	NULL	High	run1	1	List2	A_T.wav	AV_T	1	1	0	1	287380	150	1	376	287756
Exp3	1	Exp3-1-1	59.937	1.0.0.160	2	right	liuxingzhou	327476338	2.0.10.242	2.0.10.242	10-09-2019	2019-10-09 02:35:04	10:35:04	male	2.0.10.147	106	Catch.bmp	854	0		0	0	289949	0		0	0	NULL	NULL	NULL	High	run1	1	List2	A_T.wav	A_T	1	1	0	1	289799	150	1	469	290268
Exp3	1	Exp3-1-1	59.937	1.0.0.160	2	right	liuxingzhou	327476338	2.0.10.242	2.0.10.242	10-09-2019	2019-10-09 02:35:04	10:35:04	male	2.0.10.147	107	Blue_S_2.bmp	1058	0		1	0	291951	0		0	0	NULL	NULL	NULL	High	run1	1	List2	Catch.wav	V_T	1	1	1	1	291801	150	1	371	292172
Exp3	1	Exp3-1-1	59.937	1.0.0.160	2	right	liuxingzhou	327476338	2.0.10.242	2.0.10.242	10-09-2019	2019-10-09 02:35:04	10:35:04	male	2.0.10.147	108	Catch.bmp	1247	0		1	0	294170	0		0	0	NULL	NULL	NULL	High	run1	1	List2	A_T.wav	A_T	1	1	1	1	294020	150	1	489	294509
Exp3	1	Exp3-1-1	59.937	1.0.0.160	2	right	liuxingzhou	327476338	2.0.10.242	2.0.10.242	10-09-2019	2019-10-09 02:35:04	10:35:04	male	2.0.10.147	109	Red_C_2.bmp	1292	0		0	0	296573	0		0	0	NULL	NULL	NULL	High	run1	1	List2	Catch.wav	V_T	1	1	0	1	296423	150	1	645	297068
Exp3	1	Exp3-1-1	59.937	1.0.0.160	2	right	liuxingzhou	327476338	2.0.10.242	2.0.10.242	10-09-2019	2019-10-09 02:35:04	10:35:04	male	2.0.10.147	110	Catch.bmp	1203	0		0	1	299026	0		0	0	NULL	NULL	NULL	High	run1	1	List2	A_T.wav	A_T	1	1	1	1	298875	151	1	473	299348
Exp3	1	Exp3-1-1	59.937	1.0.0.160	2	right	liuxingzhou	327476338	2.0.10.242	2.0.10.242	10-09-2019	2019-10-09 02:35:04	10:35:04	male	2.0.10.147	111	Catch.bmp	1163	0		0	0	301378	0		0	0	NULL	NULL	NULL	High	run1	1	List2	A_T.wav	A_T	1	1	0	1	301228	150	1	433	301661
Exp3	1	Exp3-1-1	59.937	1.0.0.160	2	right	liuxingzhou	327476338	2.0.10.242	2.0.10.242	10-09-2019	2019-10-09 02:35:04	10:35:04	male	2.0.10.147	112	Red_C_2.bmp	1415	0		0	0	303697	0		0	0	NULL	NULL	NULL	High	run1	1	List2	Catch.wav	V_T	1	1	1	1	303547	150	1	321	303868
Exp3	1	Exp3-1-1	59.937	1.0.0.160	2	right	liuxingzhou	327476338	2.0.10.242	2.0.10.242	10-09-2019	2019-10-09 02:35:04	10:35:04	male	2.0.10.147	113	Catch.bmp	1395	0		0	1	306267	0		0	0	NULL	NULL	NULL	High	run1	1	List2	A_T.wav	A_T	1	1	1	1	306116	151	1	560	306676
Exp3	1	Exp3-1-1	59.937	1.0.0.160	2	right	liuxingzhou	327476338	2.0.10.242	2.0.10.242	10-09-2019	2019-10-09 02:35:04	10:35:04	male	2.0.10.147	114	Catch.bmp	1240	0		0	0	308819	0		0	0	NULL	NULL	NULL	High	run1		List2	A_S.wav	A_S	0		0	1	308669	150		0	0
Exp3	1	Exp3-1-1	59.937	1.0.0.160	2	right	liuxingzhou	327476338	2.0.10.242	2.0.10.242	10-09-2019	2019-10-09 02:35:04	10:35:04	male	2.0.10.147	115	Red_C.bmp	946	0		0	0	311272	0		0	0	NULL	NULL	NULL	High	run1		List2	A_S.wav	AV_S	0		0	1	311122	150		0	0
Exp3	1	Exp3-1-1	59.937	1.0.0.160	2	right	liuxingzhou	327476338	2.0.10.242	2.0.10.242	10-09-2019	2019-10-09 02:35:04	10:35:04	male	2.0.10.147	116	Catch.bmp	1458	0		0	0	313441	0		0	0	NULL	NULL	NULL	High	run1	1	List2	A_T.wav	A_T	1	1	0	1	313291	150	1	481	313772
Exp3	1	Exp3-1-1	59.937	1.0.0.160	2	right	liuxingzhou	327476338	2.0.10.242	2.0.10.242	10-09-2019	2019-10-09 02:35:04	10:35:04	male	2.0.10.147	117	Blue_S_2.bmp	1572	0		0	0	316060	0		0	0	NULL	NULL	NULL	High	run1	1	List2	Catch.wav	V_T	1	1	1	1	315910	150	1	606	316516
Exp3	1	Exp3-1-1	59.937	1.0.0.160	2	right	liuxingzhou	327476338	2.0.10.242	2.0.10.242	10-09-2019	2019-10-09 02:35:04	10:35:04	male	2.0.10.147	118	Catch.bmp	1382	0		0	0	318780	0		0	0	NULL	NULL	NULL	High	run1	1	List2	A_T.wav	A_T	1	1	0	1	318630	150	1	550	319180
Exp3	1	Exp3-1-1	59.937	1.0.0.160	2	right	liuxingzhou	327476338	2.0.10.242	2.0.10.242	10-09-2019	2019-10-09 02:35:04	10:35:04	male	2.0.10.147	119	Blue_S_2.bmp	1361	0		0	0	321316	0		0	0	NULL	NULL	NULL	High	run1	1	List2	A_T.wav	AV_T	1	1	0	1	321166	150	1	334	321500
Exp3	1	Exp3-1-1	59.937	1.0.0.160	2	right	liuxingzhou	327476338	2.0.10.242	2.0.10.242	10-09-2019	2019-10-09 02:35:04	10:35:04	male	2.0.10.147	120	Blue_S_2.bmp	1550	0		0	0	323835	0		0	0	NULL	NULL	NULL	High	run1	1	List2	Catch.wav	V_T	1	1	1	1	323685	150	1	391	324076
Exp3	1	Exp3-1-1	59.937	1.0.0.160	2	right	liuxingzhou	327476338	2.0.10.242	2.0.10.242	10-09-2019	2019-10-09 02:35:04	10:35:04	male	2.0.10.147	121	Blue_S_2.bmp	1228	0		0	0	326538	0		0	0	NULL	NULL	NULL	High	run1	1	List2	Catch.wav	V_T	1	1	0	1	326388	150	1	335	326723
Exp3	1	Exp3-1-1	59.937	1.0.0.160	2	right	liuxingzhou	327476338	2.0.10.242	2.0.10.242	10-09-2019	2019-10-09 02:35:04	10:35:04	male	2.0.10.147	122	Catch.bmp	1218	0		0	0	328924	0		0	0	NULL	NULL	NULL	High	run1		List2	A_S.wav	A_S	0		0	1	328774	150		0	0
Exp3	1	Exp3-1-1	59.937	1.0.0.160	2	right	liuxingzhou	327476338	2.0.10.242	2.0.10.242	10-09-2019	2019-10-09 02:35:04	10:35:04	male	2.0.10.147	123	Catch.bmp	985	0		0	0	331360	0		0	0	NULL	NULL	NULL	High	run1		List2	A_S.wav	A_S	0		0	1	331210	150		0	0
Exp3	1	Exp3-1-1	59.937	1.0.0.160	2	right	liuxingzhou	327476338	2.0.10.242	2.0.10.242	10-09-2019	2019-10-09 02:35:04	10:35:04	male	2.0.10.147	124	Red_C.bmp	1530	0		0	0	333562	0		0	0	NULL	NULL	NULL	High	run1		List2	A_S.wav	AV_S	0		0	1	333412	150		0	0
Exp3	1	Exp3-1-1	59.937	1.0.0.160	2	right	liuxingzhou	327476338	2.0.10.242	2.0.10.242	10-09-2019	2019-10-09 02:35:04	10:35:04	male	2.0.10.147	125	Blue_C.bmp	1045	0		0	0	336315	0		0	0	NULL	NULL	NULL	High	Run1		List2	Catch.wav	V_S	0		0	1	336165	150	1	318	336483
Exp3	1	Exp3-1-1	59.937	1.0.0.160	2	right	liuxingzhou	327476338	2.0.10.242	2.0.10.242	10-09-2019	2019-10-09 02:35:04	10:35:04	male	2.0.10.147	126	Blue_S_2.bmp	1562	0		0	0	338517	0		0	0	NULL	NULL	NULL	High	run1	1	List2	Catch.wav	V_T	1	1	0	1	338367	150	1	428	338795
Exp3	1	Exp3-1-1	59.937	1.0.0.160	2	right	liuxingzhou	327476338	2.0.10.242	2.0.10.242	10-09-2019	2019-10-09 02:35:04	10:35:04	male	2.0.10.147	127	Red_C_2.bmp	874	0		0	0	341237	0		0	0	NULL	NULL	NULL	High	run1	1	List2	A_T.wav	AV_T	1	1	0	1	341087	150	1	548	341635
Exp3	1	Exp3-1-1	59.937	1.0.0.160	2	right	liuxingzhou	327476338	2.0.10.242	2.0.10.242	10-09-2019	2019-10-09 02:35:04	10:35:04	male	2.0.10.147	128	Red_C_2.bmp	964	0		0	0	343272	0		0	0	NULL	NULL	NULL	High	run1	1	List2	Catch.wav	V_T	1	1	1	1	343122	150	1	393	343515
Exp3	1	Exp3-1-1	59.937	1.0.0.160	2	right	liuxingzhou	327476338	2.0.10.242	2.0.10.242	10-09-2019	2019-10-09 02:35:04	10:35:04	male	2.0.10.147	129	Blue_S_2.bmp	1021	0		0	0	345391	0		0	0	NULL	NULL	NULL	High	run1	1	List2	A_T.wav	AV_T	1	1	1	1	345241	150	1	546	345787
Exp3	1	Exp3-1-1	59.937	1.0.0.160	2	right	liuxingzhou	327476338	2.0.10.242	2.0.10.242	10-09-2019	2019-10-09 02:35:04	10:35:04	male	2.0.10.147	130	Catch.bmp	1298	0		0	0	347560	0		0	0	NULL	NULL	NULL	High	run1	1	List2	A_T.wav	A_T	1	1	0	1	347410	150	1	449	347859
Exp3	1	Exp3-1-1	59.937	1.0.0.160	2	right	liuxingzhou	327476338	2.0.10.242	2.0.10.242	10-09-2019	2019-10-09 02:35:04	10:35:04	male	2.0.10.147	131	Red_C_2.bmp	1344	0		0	0	350013	0		0	0	NULL	NULL	NULL	High	run1	1	List2	A_T.wav	AV_T	1	1	0	2	349863	150	1	580	350443
Exp3	1	Exp3-1-1	59.937	1.0.0.160	2	right	liuxingzhou	327476338	2.0.10.242	2.0.10.242	10-09-2019	2019-10-09 02:35:04	10:35:04	male	2.0.10.147	132	Red_C_2.bmp	1366	0		0	0	352515	0		0	0	NULL	NULL	NULL	High	run1	1	List2	Catch.wav	V_T	1	1	1	1	352365	150	1	342	352707
Exp3	1	Exp3-1-1	59.937	1.0.0.160	2	right	liuxingzhou	327476338	2.0.10.242	2.0.10.242	10-09-2019	2019-10-09 02:35:04	10:35:04	male	2.0.10.147	133	Blue_C_2.bmp	1439	0		0	0	355035	0		0	0	NULL	NULL	NULL	High	run1		List2	Catch.wav	V_S	0		0	2	354885	150	1	502	355387
Exp3	1	Exp3-1-1	59.937	1.0.0.160	2	right	liuxingzhou	327476338	2.0.10.242	2.0.10.242	10-09-2019	2019-10-09 02:35:04	10:35:04	male	2.0.10.147	134	Blue_S_2.bmp	1289	0		0	0	357621	0		0	0	NULL	NULL	NULL	High	run1	1	List2	Catch.wav	V_T	1	1	0	1	357471	150	1	380	357851
Exp3	1	Exp3-1-1	59.937	1.0.0.160	2	right	liuxingzhou	327476338	2.0.10.242	2.0.10.242	10-09-2019	2019-10-09 02:35:04	10:35:04	male	2.0.10.147	135	Red_S_2.bmp	1022	0		0	1	360057	0		0	0	NULL	NULL	NULL	High	run1		List2	Catch.wav	V_S	0		1	1	359906	151	1	353	360259
Exp3	1	Exp3-1-1	59.937	1.0.0.160	2	right	liuxingzhou	327476338	2.0.10.242	2.0.10.242	10-09-2019	2019-10-09 02:35:04	10:35:04	male	2.0.10.147	136	Blue_S_2.bmp	1512	0		0	1	362226	0		0	0	NULL	NULL	NULL	High	run1	1	List2	Catch.wav	V_T	1	1	1	1	362075	151	1	296	362371
Exp3	1	Exp3-1-1	59.937	1.0.0.160	2	right	liuxingzhou	327476338	2.0.10.242	2.0.10.242	10-09-2019	2019-10-09 02:35:04	10:35:04	male	2.0.10.147	137	Blue_C_2.bmp	1416	0		0	0	364895	0		0	0	NULL	NULL	NULL	High	run1		List2	A_S.wav	AV_S	0		0	1	364745	150		0	0
Exp3	1	Exp3-1-1	59.937	1.0.0.160	2	right	liuxingzhou	327476338	2.0.10.242	2.0.10.242	10-09-2019	2019-10-09 02:35:04	10:35:04	male	2.0.10.147	138	Red_C_2.bmp	1038	0		0	0	367531	0		0	0	NULL	NULL	NULL	High	run1	1	List2	A_T.wav	AV_T	1	1	0	1	367381	150	1	446	367827
Exp3	1	Exp3-1-1	59.937	1.0.0.160	2	right	liuxingzhou	327476338	2.0.10.242	2.0.10.242	10-09-2019	2019-10-09 02:35:04	10:35:04	male	2.0.10.147	139	Red_C_2.bmp	1431	0		0	0	369717	0		0	0	NULL	NULL	NULL	High	run1	1	List2	A_T.wav	AV_T	1	1	0	1	369567	150	1	444	370011
Exp3	1	Exp3-1-1	59.937	1.0.0.160	2	right	liuxingzhou	327476338	2.0.10.242	2.0.10.242	10-09-2019	2019-10-09 02:35:04	10:35:04	male	2.0.10.147	140	Catch.bmp	1173	0		0	0	372303	0		0	0	NULL	NULL	NULL	High	run1		List2	A_S.wav	A_S	0		0	1	372153	150		0	0
Exp3	1	Exp3-1-1	59.937	1.0.0.160	2	right	liuxingzhou	327476338	2.0.10.242	2.0.10.242	10-09-2019	2019-10-09 02:35:04	10:35:04	male	2.0.10.147	141	Catch.bmp	1227	0		0	0	374689	0		0	0	NULL	NULL	NULL	High	run1	1	List2	A_T.wav	A_T	1	1	0	2	374539	150	1	425	374964
Exp3	1	Exp3-1-1	59.937	1.0.0.160	2	right	liuxingzhou	327476338	2.0.10.242	2.0.10.242	10-09-2019	2019-10-09 02:35:04	10:35:04	male	2.0.10.147	142	Catch.bmp	990	0		0	1	377075	0		0	0	NULL	NULL	NULL	High	run1	1	List2	A_T.wav	A_T	1	1	1	1	376924	151	1	439	377363
Exp3	1	Exp3-1-1	59.937	1.0.0.160	2	right	liuxingzhou	327476338	2.0.10.242	2.0.10.242	10-09-2019	2019-10-09 02:35:04	10:35:04	male	2.0.10.147	143	Blue_S_2.bmp	1332	0		0	0	379227	0		0	0	NULL	NULL	NULL	High	run1	1	List2	Catch.wav	V_T	1	1	0	1	379077	150	1	406	379483
Exp3	1	Exp3-1-1	59.937	1.0.0.160	2	right	liuxingzhou	327476338	2.0.10.242	2.0.10.242	10-09-2019	2019-10-09 02:35:04	10:35:04	male	2.0.10.147	144	Red_C_2.bmp	852	0		0	0	381713	0		0	0	NULL	NULL	NULL	High	run1	1	List2	Catch.wav	V_T	1	1	0	1	381563	150	1	353	381916
Exp3	1	Exp3-1-1	59.937	1.0.0.160	2	right	liuxingzhou	327476338	2.0.10.242	2.0.10.242	10-09-2019	2019-10-09 02:35:04	10:35:04	male	2.0.10.147	145	Blue_S_2.bmp	1424	0		0	0	383715	0		0	0	NULL	NULL	NULL	High	run1	1	List2	A_T.wav	AV_T	1	1	1	1	383565	150	1	438	384003
Exp3	1	Exp3-1-1	59.937	1.0.0.160	2	right	liuxingzhou	327476338	2.0.10.242	2.0.10.242	10-09-2019	2019-10-09 02:35:04	10:35:04	male	2.0.10.147	146	Red_C_2.bmp	1176	0		0	0	386301	0		0	0	NULL	NULL	NULL	High	run1	1	List2	Catch.wav	V_T	1	1	0	1	386151	150	1	292	386443
Exp3	1	Exp3-1-1	59.937	1.0.0.160	2	right	liuxingzhou	327476338	2.0.10.242	2.0.10.242	10-09-2019	2019-10-09 02:35:04	10:35:04	male	2.0.10.147	147	Red_S_2.bmp	830	0		0	0	388637	0		0	0	NULL	NULL	NULL	High	run1		List2	Catch.wav	V_S	0		0	1	388487	150	1	340	388827
Exp3	1	Exp3-1-1	59.937	1.0.0.160	2	right	liuxingzhou	327476338	2.0.10.242	2.0.10.242	10-09-2019	2019-10-09 02:35:04	10:35:04	male	2.0.10.147	148	Catch.bmp	1066	0		0	0	390622	0		0	0	NULL	NULL	NULL	High	run1	1	List2	A_T.wav	A_T	1	1	1	1	390472	150	1	1003	391475
Exp3	1	Exp3-1-1	59.937	1.0.0.160	2	right	liuxingzhou	327476338	2.0.10.242	2.0.10.242	10-09-2019	2019-10-09 02:35:04	10:35:04	male	2.0.10.147	149	Catch.bmp	823	0		0	0	392841	0		0	0	NULL	NULL	NULL	High	run1	1	List2	A_T.wav	A_T	1	1	0	1	392691	150	1	424	393115
Exp3	1	Exp3-1-1	59.937	1.0.0.160	2	right	liuxingzhou	327476338	2.0.10.242	2.0.10.242	10-09-2019	2019-10-09 02:35:04	10:35:04	male	2.0.10.147	150	Catch.bmp	1213	0		0	0	394827	0		0	0	NULL	NULL	NULL	High	run1		List2	A_S.wav	A_S	0		0	2	394677	150		0	0
Exp3	1	Exp3-1-1	59.937	1.0.0.160	2	right	liuxingzhou	327476338	2.0.10.242	2.0.10.242	10-09-2019	2019-10-09 02:35:04	10:35:04	male	2.0.10.147	151	Catch.bmp	1521	0		0	0	397246	0		0	0	NULL	NULL	NULL	High	run1	1	List2	A_T.wav	A_T	1	1	0	1	397096	150	1	459	397555
Exp3	1	Exp3-1-1	59.937	1.0.0.160	2	right	liuxingzhou	327476338	2.0.10.242	2.0.10.242	10-09-2019	2019-10-09 02:35:04	10:35:04	male	2.0.10.147	152	Red_C_2.bmp	998	0		0	0	399915	0		0	0	NULL	NULL	NULL	High	run1	1	List2	A_T.wav	AV_T	1	1	0	1	399765	150	1	518	400283
Exp3	1	Exp3-1-1	59.937	1.0.0.160	2	right	liuxingzhou	327476338	2.0.10.242	2.0.10.242	10-09-2019	2019-10-09 02:35:04	10:35:04	male	2.0.10.147	153	Blue_S_2.bmp	937	0		0	1	402068	0		0	0	NULL	NULL	NULL	High	run1	1	List2	A_T.wav	AV_T	1	1	1	1	401917	151	1	486	402403
Exp3	1	Exp3-1-1	59.937	1.0.0.160	2	right	liuxingzhou	327476338	2.0.10.242	2.0.10.242	10-09-2019	2019-10-09 02:35:04	10:35:04	male	2.0.10.147	154	Red_S_2.bmp	1274	0		0	0	404153	0		0	0	NULL	NULL	NULL	High	run1		List2	Catch.wav	V_S	0		0	1	404003	150	1	401	404404
Exp3	1	Exp3-1-1	59.937	1.0.0.160	2	right	liuxingzhou	327476338	2.0.10.242	2.0.10.242	10-09-2019	2019-10-09 02:35:04	10:35:04	male	2.0.10.147	155	Catch.bmp	932	0		0	0	406589	0		0	0	NULL	NULL	NULL	High	run1	1	List2	A_T.wav	A_T	1	1	0	1	406439	150	1	597	407036
Exp3	1	Exp3-1-1	59.937	1.0.0.160	2	right	liuxingzhou	327476338	2.0.10.242	2.0.10.242	10-09-2019	2019-10-09 02:35:04	10:35:04	male	2.0.10.147	156	Red_C_2.bmp	898	0		0	1	408675	0		0	0	NULL	NULL	NULL	High	run1	1	List2	Catch.wav	V_T	1	1	1	1	408524	151	1	535	409059
Exp3	1	Exp3-1-1	59.937	1.0.0.160	2	right	liuxingzhou	327476338	2.0.10.242	2.0.10.242	10-09-2019	2019-10-09 02:35:04	10:35:04	male	2.0.10.147	157	Blue_S_2.bmp	892	0		0	0	410727	0		0	0	NULL	NULL	NULL	High	run1	1	List2	A_T.wav	AV_T	1	1	0	1	410577	150	1	515	411092
Exp3	1	Exp3-1-1	59.937	1.0.0.160	2	right	liuxingzhou	327476338	2.0.10.242	2.0.10.242	10-09-2019	2019-10-09 02:35:04	10:35:04	male	2.0.10.147	158	Blue_C.bmp	1250	0		0	0	412779	0		0	0	NULL	NULL	NULL	High	run1		List2	A_S.wav	AV_S	0		0	1	412629	150		0	0
Exp3	1	Exp3-1-1	59.937	1.0.0.160	2	right	liuxingzhou	327476338	2.0.10.242	2.0.10.242	10-09-2019	2019-10-09 02:35:04	10:35:04	male	2.0.10.147	159	Blue_S_2.bmp	1273	0		0	0	415248	0		0	0	NULL	NULL	NULL	High	run1	1	List2	A_T.wav	AV_T	1	1	0	1	415098	150	1	434	415532
Exp3	1	Exp3-1-1	59.937	1.0.0.160	2	right	liuxingzhou	327476338	2.0.10.242	2.0.10.242	10-09-2019	2019-10-09 02:35:04	10:35:04	male	2.0.10.147	160	Blue_S.bmp	1081	0		0	0	417684	0		0	0	NULL	NULL	NULL	High	run1		List2	Catch.wav	V_S	0		0	1	417534	150	1	309	417843
Exp3	1	Exp3-1-1	59.937	1.0.0.160	2	right	liuxingzhou	327476338	2.0.10.242	2.0.10.242	10-09-2019	2019-10-09 02:35:04	10:35:04	male	2.0.10.147	161	Red_S.bmp	885	0		0	0	419920	884		0	0	NULL	NULL	NULL	High	run1		List2	A_S.wav	AV_S	1		0	1	419770	150		0	0
Exp3	1	Exp3-1-1	59.937	1.0.0.160	2	right	liuxingzhou	327476338	2.0.10.242	2.0.10.242	10-09-2019	2019-10-09 02:35:04	10:35:04	male	2.0.10.147	162	Red_C.bmp	1000	0		0	0	452354	0		0	0	NULL	NULL	NULL	High	run1		List2	A_S.wav	AV_S	0		0	1	452204	150		0	0
Exp3	1	Exp3-1-1	59.937	1.0.0.160	2	right	liuxingzhou	327476338	2.0.10.242	2.0.10.242	10-09-2019	2019-10-09 02:35:04	10:35:04	male	2.0.10.147	163	Blue_C.bmp	1017	0		0	0	454573	0		0	0	NULL	NULL	NULL	High	run1		List2	A_S.wav	AV_S	0		0	1	454423	150		0	0
Exp3	1	Exp3-1-1	59.937	1.0.0.160	2	right	liuxingzhou	327476338	2.0.10.242	2.0.10.242	10-09-2019	2019-10-09 02:35:04	10:35:04	male	2.0.10.147	164	Catch.bmp	1512	0		0	0	456809	0		0	0	NULL	NULL	NULL	High	run1	1	List2	A_T.wav	A_T	0		0	2	456659	150		0	0
Exp3	1	Exp3-1-1	59.937	1.0.0.160	2	right	liuxingzhou	327476338	2.0.10.242	2.0.10.242	10-09-2019	2019-10-09 02:35:04	10:35:04	male	2.0.10.147	165	Red_C_2.bmp	848	0		0	0	459545	0		0	0	NULL	NULL	NULL	High	run1	1	List2	Catch.wav	V_T	1	1	0	1	459395	150	1	367	459762
Exp3	1	Exp3-1-1	59.937	1.0.0.160	2	right	liuxingzhou	327476338	2.0.10.242	2.0.10.242	10-09-2019	2019-10-09 02:35:04	10:35:04	male	2.0.10.147	166	Catch.bmp	1141	0		0	0	461547	0		0	0	NULL	NULL	NULL	High	run1	1	List2	A_T.wav	A_T	1	1	1	1	461397	150	1	725	462122
Exp3	1	Exp3-1-1	59.937	1.0.0.160	2	right	liuxingzhou	327476338	2.0.10.242	2.0.10.242	10-09-2019	2019-10-09 02:35:04	10:35:04	male	2.0.10.147	167	Blue_S_2.bmp	978	0		1	0	463849	0		0	0	NULL	NULL	NULL	High	run1	1	List2	A_T.wav	AV_T	1	1	0	1	463699	150	1	535	464234
Exp3	1	Exp3-1-1	59.937	1.0.0.160	2	right	liuxingzhou	327476338	2.0.10.242	2.0.10.242	10-09-2019	2019-10-09 02:35:04	10:35:04	male	2.0.10.147	168	Red_C_2.bmp	1567	0		0	0	465985	0		0	0	NULL	NULL	NULL	High	run1	1	List2	A_T.wav	AV_T	1	1	0	1	465835	150	1	519	466354
Exp3	1	Exp3-1-1	59.937	1.0.0.160	2	right	liuxingzhou	327476338	2.0.10.242	2.0.10.242	10-09-2019	2019-10-09 02:35:04	10:35:04	male	2.0.10.147	169	Red_C_2.bmp	982	0		0	1	468705	0		0	0	NULL	NULL	NULL	High	run1	1	List2	A_T.wav	AV_T	1	1	1	1	468554	151	1	465	469019
Exp3	1	Exp3-1-1	59.937	1.0.0.160	2	right	liuxingzhou	327476338	2.0.10.242	2.0.10.242	10-09-2019	2019-10-09 02:35:04	10:35:04	male	2.0.10.147	170	Blue_C.bmp	1291	0		0	0	470840	0		0	0	NULL	NULL	NULL	High	run1		List2	A_S.wav	AV_S	0		0	1	470690	150		0	0
Exp3	1	Exp3-1-1	59.937	1.0.0.160	2	right	liuxingzhou	327476338	2.0.10.242	2.0.10.242	10-09-2019	2019-10-09 02:35:04	10:35:04	male	2.0.10.147	171	Blue_S.bmp	929	0		0	0	473343	0		0	0	NULL	NULL	NULL	High	run1		List2	A_S.wav	AV_S	0		0	1	473193	150		0	0
Exp3	1	Exp3-1-1	59.937	1.0.0.160	2	right	liuxingzhou	327476338	2.0.10.242	2.0.10.242	10-09-2019	2019-10-09 02:35:04	10:35:04	male	2.0.10.147	172	Blue_S_2.bmp	894	0		0	0	475478	0		0	0	NULL	NULL	NULL	High	run1	1	List2	A_T.wav	AV_T	1	1	0	1	475328	150	1	451	475779
Exp3	1	Exp3-1-1	59.937	1.0.0.160	2	right	liuxingzhou	327476338	2.0.10.242	2.0.10.242	10-09-2019	2019-10-09 02:35:04	10:35:04	male	2.0.10.147	173	Red_C_2.bmp	1342	0		0	1	477531	0		0	0	NULL	NULL	NULL	High	run1	1	List2	A_T.wav	AV_T	1	1	0	1	477380	151	1	438	477818
Exp3	1	Exp3-1-1	59.937	1.0.0.160	2	right	liuxingzhou	327476338	2.0.10.242	2.0.10.242	10-09-2019	2019-10-09 02:35:04	10:35:04	male	2.0.10.147	174	Red_C_2.bmp	1432	0		0	0	480033	0		0	0	NULL	NULL	NULL	High	run1	1	List2	Catch.wav	V_T	1	1	1	1	479883	150	1	319	480202
Exp3	1	Exp3-1-1	59.937	1.0.0.160	2	right	liuxingzhou	327476338	2.0.10.242	2.0.10.242	10-09-2019	2019-10-09 02:35:04	10:35:04	male	2.0.10.147	175	Catch.bmp	939	0		0	0	482619	0		0	0	NULL	NULL	NULL	High	run1	1	List2	A_T.wav	A_T	1	1	1	1	482469	150	1	461	482930
Exp3	1	Exp3-1-1	59.937	1.0.0.160	2	right	liuxingzhou	327476338	2.0.10.242	2.0.10.242	10-09-2019	2019-10-09 02:35:04	10:35:04	male	2.0.10.147	176	Catch.bmp	1195	0		0	0	484705	0		0	0	NULL	NULL	NULL	High	run1		List2	A_S.wav	A_S	0		0	1	484555	150		0	0
Exp3	1	Exp3-1-1	59.937	1.0.0.160	2	right	liuxingzhou	327476338	2.0.10.242	2.0.10.242	10-09-2019	2019-10-09 02:35:04	10:35:04	male	2.0.10.147	177	Red_C_2.bmp	907	0		0	0	487124	0		0	0	NULL	NULL	NULL	High	run1	1	List2	A_T.wav	AV_T	1	1	0	1	486974	150	1	396	487370
Exp3	1	Exp3-1-1	59.937	1.0.0.160	2	right	liuxingzhou	327476338	2.0.10.242	2.0.10.242	10-09-2019	2019-10-09 02:35:04	10:35:04	male	2.0.10.147	178	Catch.bmp	1057	0		0	0	489193	0		0	0	NULL	NULL	NULL	High	run1	1	List2	A_T.wav	A_T	1	1	0	1	489043	150	1	647	489690
Exp3	1	Exp3-1-1	59.937	1.0.0.160	2	right	liuxingzhou	327476338	2.0.10.242	2.0.10.242	10-09-2019	2019-10-09 02:35:04	10:35:04	male	2.0.10.147	179	Catch.bmp	868	0		0	0	491412	0		0	0	NULL	NULL	NULL	High	run1	1	List2	A_T.wav	A_T	1	1	0	1	491262	150	1	460	491722
Exp3	1	Exp3-1-1	59.937	1.0.0.160	2	right	liuxingzhou	327476338	2.0.10.242	2.0.10.242	10-09-2019	2019-10-09 02:35:04	10:35:04	male	2.0.10.147	180	Catch.bmp	1283	0		0	1	493431	0		0	0	NULL	NULL	NULL	High	run1	1	List2	A_T.wav	A_T	1	1	1	1	493280	151	1	618	493898
Exp3	1	Exp3-1-1	59.937	1.0.0.160	2	right	liuxingzhou	327476338	2.0.10.242	2.0.10.242	10-09-2019	2019-10-09 02:35:04	10:35:04	male	2.0.10.147	181	Catch.bmp	935	0		0	1	495867	0		0	0	NULL	NULL	NULL	High	run1		List2	A_S.wav	A_S	0		1	1	495716	151		0	0
Exp3	1	Exp3-1-1	59.937	1.0.0.160	2	right	liuxingzhou	327476338	2.0.10.242	2.0.10.242	10-09-2019	2019-10-09 02:35:04	10:35:04	male	2.0.10.147	182	Blue_S_2.bmp	972	0		0	0	498019	0		0	0	NULL	NULL	NULL	High	run1	1	List2	A_T.wav	AV_T	1	1	0	1	497869	150	1	350	498219
Exp3	1	Exp3-1-1	59.937	1.0.0.160	2	right	liuxingzhou	327476338	2.0.10.242	2.0.10.242	10-09-2019	2019-10-09 02:35:04	10:35:04	male	2.0.10.147	183	Catch.bmp	845	0		0	0	500138	0		0	0	NULL	NULL	NULL	High	run1	1	List2	A_T.wav	A_T	1	1	0	2	499988	150	1	582	500570
Exp3	1	Exp3-1-1	59.937	1.0.0.160	2	right	liuxingzhou	327476338	2.0.10.242	2.0.10.242	10-09-2019	2019-10-09 02:35:04	10:35:04	male	2.0.10.147	184	Red_C_2.bmp	958	0		0	0	502140	0		0	0	NULL	NULL	NULL	High	run1	1	List2	A_T.wav	AV_T	1	1	0	1	501990	150	1	428	502418
Exp3	1	Exp3-1-1	59.937	1.0.0.160	2	right	liuxingzhou	327476338	2.0.10.242	2.0.10.242	10-09-2019	2019-10-09 02:35:04	10:35:04	male	2.0.10.147	185	Blue_S_2.bmp	1308	0		0	0	504259	0		0	0	NULL	NULL	NULL	High	run1	1	List2	A_T.wav	AV_T	1	1	0	1	504109	150	1	381	504490
Exp3	1	Exp3-1-1	59.937	1.0.0.160	2	right	liuxingzhou	327476338	2.0.10.242	2.0.10.242	10-09-2019	2019-10-09 02:35:04	10:35:04	male	2.0.10.147	186	Red_C_2.bmp	1246	0		0	0	506728	0		0	0	NULL	NULL	NULL	High	run1	1	List2	Catch.wav	V_T	1	1	0	1	506578	150	1	544	507122
Exp3	1	Exp3-1-1	59.937	1.0.0.160	2	right	liuxingzhou	327476338	2.0.10.242	2.0.10.242	10-09-2019	2019-10-09 02:35:04	10:35:04	male	2.0.10.147	187	Catch.bmp	1263	0		0	1	509131	0		0	0	NULL	NULL	NULL	High	run1	1	List2	A_T.wav	A_T	1	1	1	1	508980	151	1	470	509450
Exp3	1	Exp3-1-1	59.937	1.0.0.160	2	right	liuxingzhou	327476338	2.0.10.242	2.0.10.242	10-09-2019	2019-10-09 02:35:04	10:35:04	male	2.0.10.147	188	Red_C_2.bmp	1512	0		0	0	511550	0		0	0	NULL	NULL	NULL	High	run1	1	List2	A_T.wav	AV_T	1	1	0	2	511400	150	1	514	511914
Exp3	1	Exp3-1-1	59.937	1.0.0.160	2	right	liuxingzhou	327476338	2.0.10.242	2.0.10.242	10-09-2019	2019-10-09 02:35:04	10:35:04	male	2.0.10.147	189	Red_C_2.bmp	1066	0		0	0	514219	0		0	0	NULL	NULL	NULL	High	run1	1	List2	Catch.wav	V_T	1	1	1	1	514069	150	1	301	514370
Exp3	1	Exp3-1-1	59.937	1.0.0.160	2	right	liuxingzhou	327476338	2.0.10.242	2.0.10.242	10-09-2019	2019-10-09 02:35:04	10:35:04	male	2.0.10.147	190	Blue_S_2.bmp	1482	0		0	0	516438	0		0	0	NULL	NULL	NULL	High	run1	1	List2	A_T.wav	AV_T	1	1	1	1	516288	150	1	514	516802
Exp3	1	Exp3-1-1	59.937	1.0.0.160	2	right	liuxingzhou	327476338	2.0.10.242	2.0.10.242	10-09-2019	2019-10-09 02:35:04	10:35:04	male	2.0.10.147	191	Blue_S.bmp	933	0		0	0	519074	0		0	0	NULL	NULL	NULL	High	run1		List2	Catch.wav	V_S	0		1	1	518924	150		0	0
Exp3	1	Exp3-1-1	59.937	1.0.0.160	2	right	liuxingzhou	327476338	2.0.10.242	2.0.10.242	10-09-2019	2019-10-09 02:35:04	10:35:04	male	2.0.10.147	192	Blue_S_2.bmp	1041	0		0	1	521227	0		0	0	NULL	NULL	NULL	High	run1	1	List2	Catch.wav	V_T	1	1	1	1	521076	151	1	702	521778
Exp3	1	Exp3-1-1	59.937	1.0.0.160	2	right	liuxingzhou	327476338	2.0.10.242	2.0.10.242	10-09-2019	2019-10-09 02:35:04	10:35:04	male	2.0.10.147	193	Red_C_2.bmp	969	0		0	0	523429	0		0	0	NULL	NULL	NULL	High	run1	1	List2	A_T.wav	AV_T	1	1	0	1	523279	150	1	483	523762
Exp3	1	Exp3-1-1	59.937	1.0.0.160	2	right	liuxingzhou	327476338	2.0.10.242	2.0.10.242	10-09-2019	2019-10-09 02:35:04	10:35:04	male	2.0.10.147	194	Catch.bmp	1018	0		0	0	525548	0		0	0	NULL	NULL	NULL	High	run1	1	List2	A_T.wav	A_T	1	1	0	1	525398	150	1	572	525970
Exp3	1	Exp3-1-1	59.937	1.0.0.160	2	right	liuxingzhou	327476338	2.0.10.242	2.0.10.242	10-09-2019	2019-10-09 02:35:04	10:35:04	male	2.0.10.147	195	Red_S.bmp	830	0		0	0	527717	0		0	0	NULL	NULL	NULL	High	run1		List2	A_S.wav	AV_S	0		0	1	527567	150		0	0
Exp3	1	Exp3-1-1	59.937	1.0.0.160	2	right	liuxingzhou	327476338	2.0.10.242	2.0.10.242	10-09-2019	2019-10-09 02:35:04	10:35:04	male	2.0.10.147	196	Blue_S_2.bmp	1141	0		0	0	529769	0		0	0	NULL	NULL	NULL	High	run1	1	List2	Catch.wav	V_T	1	1	0	1	529619	150	1	518	530137
Exp3	1	Exp3-1-1	59.937	1.0.0.160	2	right	liuxingzhou	327476338	2.0.10.242	2.0.10.242	10-09-2019	2019-10-09 02:35:04	10:35:04	male	2.0.10.147	197	Catch.bmp	1149	0		0	0	532071	0		0	0	NULL	NULL	NULL	High	run1	1	List2	A_T.wav	A_T	1	1	1	1	531921	150	1	560	532481
Exp3	1	Exp3-1-1	59.937	1.0.0.160	2	right	liuxingzhou	327476338	2.0.10.242	2.0.10.242	10-09-2019	2019-10-09 02:35:04	10:35:04	male	2.0.10.147	198	Blue_S.bmp	1049	0		0	0	534374	0		0	0	NULL	NULL	NULL	High	run1		List2	A_S.wav	AV_S	0		0	1	534224	150		0	0
Exp3	1	Exp3-1-1	59.937	1.0.0.160	2	right	liuxingzhou	327476338	2.0.10.242	2.0.10.242	10-09-2019	2019-10-09 02:35:04	10:35:04	male	2.0.10.147	199	Red_S.bmp	1263	0		0	0	536626	0		0	0	NULL	NULL	NULL	High	run1		List2	Catch.wav	V_S	0		1	1	536476	150	1	334	536810
Exp3	1	Exp3-1-1	59.937	1.0.0.160	2	right	liuxingzhou	327476338	2.0.10.242	2.0.10.242	10-09-2019	2019-10-09 02:35:04	10:35:04	male	2.0.10.147	200	Catch.bmp	967	0		0	0	539045	0		0	0	NULL	NULL	NULL	High	run1		List2	A_S.wav	A_S	0		1	1	538895	150		0	0
Exp3	1	Exp3-1-1	59.937	1.0.0.160	2	right	liuxingzhou	327476338	2.0.10.242	2.0.10.242	10-09-2019	2019-10-09 02:35:04	10:35:04	male	2.0.10.147	201	Catch.bmp	1069	0		0	0	541231	0		0	0	NULL	NULL	NULL	High	run1	1	List2	A_T.wav	A_T	1	1	0	1	541081	150	1	536	541617
Exp3	1	Exp3-1-1	59.937	1.0.0.160	2	right	liuxingzhou	327476338	2.0.10.242	2.0.10.242	10-09-2019	2019-10-09 02:35:04	10:35:04	male	2.0.10.147	202	Blue_C.bmp	1550	0		0	0	543450	0		0	0	NULL	NULL	NULL	High	Run1		List2	Catch.wav	V_S	0		0	1	543300	150		0	0
Exp3	1	Exp3-1-1	59.937	1.0.0.160	2	right	liuxingzhou	327476338	2.0.10.242	2.0.10.242	10-09-2019	2019-10-09 02:35:04	10:35:04	male	2.0.10.147	203	Catch.bmp	922	0		0	0	546203	0		0	0	NULL	NULL	NULL	High	run1	1	List2	A_T.wav	A_T	1	1	1	1	546053	150	1	532	546585
Exp3	1	Exp3-1-1	59.937	1.0.0.160	2	right	liuxingzhou	327476338	2.0.10.242	2.0.10.242	10-09-2019	2019-10-09 02:35:04	10:35:04	male	2.0.10.147	204	Blue_S_2.bmp	1198	0		0	0	548272	0		0	0	NULL	NULL	NULL	High	run1	1	List2	Catch.wav	V_T	1	1	0	1	548122	150	1	511	548633
Exp3	1	Exp3-1-1	59.937	1.0.0.160	2	right	liuxingzhou	327476338	2.0.10.242	2.0.10.242	10-09-2019	2019-10-09 02:35:04	10:35:04	male	2.0.10.147	205	Blue_S_2.bmp	1422	0		0	0	550624	0		0	0	NULL	NULL	NULL	High	run1	1	List2	A_T.wav	AV_T	1	1	1	1	550474	150	1	432	550906
Exp3	1	Exp3-1-1	59.937	1.0.0.160	2	right	liuxingzhou	327476338	2.0.10.242	2.0.10.242	10-09-2019	2019-10-09 02:35:04	10:35:04	male	2.0.10.147	206	Blue_C.bmp	1396	0		0	0	553194	0		0	0	NULL	NULL	NULL	High	Run1		List2	Catch.wav	V_S	0		0	2	553044	150		0	0
Exp3	1	Exp3-1-1	59.937	1.0.0.160	2	right	liuxingzhou	327476338	2.0.10.242	2.0.10.242	10-09-2019	2019-10-09 02:35:04	10:35:04	male	2.0.10.147	207	Catch.bmp	1328	0		0	0	555796	0		0	0	NULL	NULL	NULL	High	run1		List2	A_S.wav	A_S	0		1	1	555646	150		0	0
Exp3	1	Exp3-1-1	59.937	1.0.0.160	2	right	liuxingzhou	327476338	2.0.10.242	2.0.10.242	10-09-2019	2019-10-09 02:35:04	10:35:04	male	2.0.10.147	208	Red_C_2.bmp	1043	0		0	0	558349	0		0	0	NULL	NULL	NULL	High	run1	1	List2	Catch.wav	V_T	1	1	0	1	558199	150	1	306	558505
Exp3	1	Exp3-1-1	59.937	1.0.0.160	2	right	liuxingzhou	327476338	2.0.10.242	2.0.10.242	10-09-2019	2019-10-09 02:35:04	10:35:04	male	2.0.10.147	209	Red_C_2.bmp	1523	0		0	0	560551	0		0	0	NULL	NULL	NULL	High	run1	1	List2	A_T.wav	AV_T	1	1	1	1	560401	150	1	440	560841
Exp3	1	Exp3-1-1	59.937	1.0.0.160	2	right	liuxingzhou	327476338	2.0.10.242	2.0.10.242	10-09-2019	2019-10-09 02:35:04	10:35:04	male	2.0.10.147	210	Red_C_2.bmp	1259	0		0	0	563221	0		0	0	NULL	NULL	NULL	High	run1	1	List2	Catch.wav	V_T	1	1	0	1	563071	150	1	306	563377
Exp3	1	Exp3-1-1	59.937	1.0.0.160	2	right	liuxingzhou	327476338	2.0.10.242	2.0.10.242	10-09-2019	2019-10-09 02:35:04	10:35:04	male	2.0.10.147	211	Catch.bmp	1151	0		0	0	565640	0		0	0	NULL	NULL	NULL	High	run1	1	List2	A_T.wav	A_T	1	1	1	1	565490	150	1	495	565985
Exp3	1	Exp3-1-1	59.937	1.0.0.160	2	right	liuxingzhou	327476338	2.0.10.242	2.0.10.242	10-09-2019	2019-10-09 02:35:04	10:35:04	male	2.0.10.147	212	Catch.bmp	1581	0		0	1	567943	0		0	0	NULL	NULL	NULL	High	run1	1	List2	A_T.wav	A_T	1	1	1	1	567792	151	1	449	568241
Exp3	1	Exp3-1-1	59.937	1.0.0.160	2	right	liuxingzhou	327476338	2.0.10.242	2.0.10.242	10-09-2019	2019-10-09 02:35:04	10:35:04	male	2.0.10.147	213	Blue_S_2.bmp	976	0		0	0	570679	0		0	0	NULL	NULL	NULL	High	run1	1	List2	Catch.wav	V_T	1	1	0	1	570529	150	1	360	570889
Exp3	1	Exp3-1-1	59.937	1.0.0.160	2	right	liuxingzhou	327476338	2.0.10.242	2.0.10.242	10-09-2019	2019-10-09 02:35:04	10:35:04	male	2.0.10.147	214	Catch.bmp	1411	0		0	0	572814	0		0	0	NULL	NULL	NULL	High	run1		List2	A_S.wav	A_S	0		1	1	572664	150		0	0
Exp3	1	Exp3-1-1	59.937	1.0.0.160	2	right	liuxingzhou	327476338	2.0.10.242	2.0.10.242	10-09-2019	2019-10-09 02:35:04	10:35:04	male	2.0.10.147	215	Catch.bmp	868	0		1	0	575450	0		0	0	NULL	NULL	NULL	High	run1	1	List2	A_T.wav	A_T	1	1	0	1	575300	150	1	517	575817
Exp3	1	Exp3-1-1	59.937	1.0.0.160	2	right	liuxingzhou	327476338	2.0.10.242	2.0.10.242	10-09-2019	2019-10-09 02:35:04	10:35:04	male	2.0.10.147	216	Blue_S_2.bmp	1031	0		0	0	577469	0		0	0	NULL	NULL	NULL	High	run1	1	List2	A_T.wav	AV_T	1	1	0	1	577319	150	1	522	577841
Exp3	1	Exp3-1-1	59.937	1.0.0.160	2	right	liuxingzhou	327476338	2.0.10.242	2.0.10.242	10-09-2019	2019-10-09 02:35:04	10:35:04	male	2.0.10.147	217	Red_C_2.bmp	1520	0		0	0	579655	0		0	0	NULL	NULL	NULL	High	run1	1	List2	A_T.wav	AV_T	1	1	0	1	579505	150	1	585	580090
Exp3	1	Exp3-1-1	59.937	1.0.0.160	2	right	liuxingzhou	327476338	2.0.10.242	2.0.10.242	10-09-2019	2019-10-09 02:35:04	10:35:04	male	2.0.10.147	218	Red_C_2.bmp	1336	0		0	0	582324	0		0	0	NULL	NULL	NULL	High	run1	1	List2	A_T.wav	AV_T	1	1	0	1	582174	150	1	483	582657
Exp3	1	Exp3-1-1	59.937	1.0.0.160	2	right	liuxingzhou	327476338	2.0.10.242	2.0.10.242	10-09-2019	2019-10-09 02:35:04	10:35:04	male	2.0.10.147	219	Catch.bmp	1414	0		0	0	584810	0		0	0	NULL	NULL	NULL	High	run1		List2	A_S.wav	A_S	0		0	1	584660	150		0	0
Exp3	1	Exp3-1-1	59.937	1.0.0.160	2	right	liuxingzhou	327476338	2.0.10.242	2.0.10.242	10-09-2019	2019-10-09 02:35:04	10:35:04	male	2.0.10.147	220	Catch.bmp	1029	0		0	0	587446	0		0	0	NULL	NULL	NULL	High	run1	1	List2	A_T.wav	A_T	1	1	0	1	587296	150	1	681	587977
Exp3	1	Exp3-1-1	59.937	1.0.0.160	2	right	liuxingzhou	327476338	2.0.10.242	2.0.10.242	10-09-2019	2019-10-09 02:35:04	10:35:04	male	2.0.10.147	221	Red_C_2.bmp	1150	0		0	0	589632	0		0	0	NULL	NULL	NULL	High	run1	1	List2	Catch.wav	V_T	1	1	0	1	589482	150	1	439	589921
Exp3	1	Exp3-1-1	59.937	1.0.0.160	2	right	liuxingzhou	327476338	2.0.10.242	2.0.10.242	10-09-2019	2019-10-09 02:35:04	10:35:04	male	2.0.10.147	222	Red_C_2.bmp	1334	0		0	1	591935	0		0	0	NULL	NULL	NULL	High	run1	1	List2	A_T.wav	AV_T	1	1	1	1	591784	151	1	490	592274
Exp3	1	Exp3-1-1	59.937	1.0.0.160	2	right	liuxingzhou	327476338	2.0.10.242	2.0.10.242	10-09-2019	2019-10-09 02:35:04	10:35:04	male	2.0.10.147	223	Blue_S.bmp	1177	0		1	0	594420	0		0	0	NULL	NULL	NULL	High	run1		List2	Catch.wav	V_S	0		1	1	594270	150		0	0
Exp3	1	Exp3-1-1	59.937	1.0.0.160	2	right	liuxingzhou	327476338	2.0.10.242	2.0.10.242	10-09-2019	2019-10-09 02:35:04	10:35:04	male	2.0.10.147	224	Blue_S_2.bmp	1133	0		0	0	596823	0		0	0	NULL	NULL	NULL	High	run1	1	List2	A_T.wav	AV_T	1	1	1	1	596673	150	1	441	597114
Exp3	1	Exp3-1-1	59.937	1.0.0.160	2	right	liuxingzhou	327476338	2.0.10.242	2.0.10.242	10-09-2019	2019-10-09 02:35:04	10:35:04	male	2.0.10.147	225	Catch.bmp	1162	0		0	0	599109	0		0	0	NULL	NULL	NULL	High	run1	1	List2	A_T.wav	A_T	1	1	0	1	598959	150	1	434	599393
Exp3	1	Exp3-1-1	59.937	1.0.0.160	2	right	liuxingzhou	327476338	2.0.10.242	2.0.10.242	10-09-2019	2019-10-09 02:35:04	10:35:04	male	2.0.10.147	226	Blue_C.bmp	1008	0		0	0	601428	0		0	0	NULL	NULL	NULL	High	Run1		List2	Catch.wav	V_S	0		0	1	601278	150		0	0
Exp3	1	Exp3-1-1	59.937	1.0.0.160	2	right	liuxingzhou	327476338	2.0.10.242	2.0.10.242	10-09-2019	2019-10-09 02:35:04	10:35:04	male	2.0.10.147	227	Blue_S_2.bmp	956	0		0	0	603647	0		0	0	NULL	NULL	NULL	High	run1	1	List2	Catch.wav	V_T	1	1	0	1	603497	150	1	456	603953
Exp3	1	Exp3-1-1	59.937	1.0.0.160	2	right	liuxingzhou	327476338	2.0.10.242	2.0.10.242	10-09-2019	2019-10-09 02:35:04	10:35:04	male	2.0.10.147	228	Catch.bmp	1259	0		0	0	605766	0		0	0	NULL	NULL	NULL	High	run1	1	List2	A_T.wav	A_T	1	1	0	1	605616	150	1	585	606201
Exp3	1	Exp3-1-1	59.937	1.0.0.160	2	right	liuxingzhou	327476338	2.0.10.242	2.0.10.242	10-09-2019	2019-10-09 02:35:04	10:35:04	male	2.0.10.147	229	Blue_S_2.bmp	952	0		0	0	608185	0		0	0	NULL	NULL	NULL	High	run1	1	List2	Catch.wav	V_T	1	1	0	1	608035	150	1	422	608457
Exp3	1	Exp3-1-1	59.937	1.0.0.160	2	right	liuxingzhou	327476338	2.0.10.242	2.0.10.242	10-09-2019	2019-10-09 02:35:04	10:35:04	male	2.0.10.147	230	Catch.bmp	997	0		0	0	610287	0		0	0	NULL	NULL	NULL	High	run1	1	List2	A_T.wav	A_T	1	1	1	1	610137	150	1	481	610618
Exp3	1	Exp3-1-1	59.937	1.0.0.160	2	right	liuxingzhou	327476338	2.0.10.242	2.0.10.242	10-09-2019	2019-10-09 02:35:04	10:35:04	male	2.0.10.147	231	Red_C_2.bmp	969	0		1	0	612439	0		0	0	NULL	NULL	NULL	High	run1	1	List2	Catch.wav	V_T	1	1	1	1	612289	150	1	464	612753
Exp3	1	Exp3-1-1	59.937	1.0.0.160	2	right	liuxingzhou	327476338	2.0.10.242	2.0.10.242	10-09-2019	2019-10-09 02:35:04	10:35:04	male	2.0.10.147	232	Catch.bmp	1410	0		0	0	614558	0		0	0	NULL	NULL	NULL	High	run1	1	List2	A_T.wav	A_T	1	1	1	1	614408	150	1	522	614930
Exp3	1	Exp3-1-1	59.937	1.0.0.160	2	right	liuxingzhou	327476338	2.0.10.242	2.0.10.242	10-09-2019	2019-10-09 02:35:04	10:35:04	male	2.0.10.147	233	Red_C_2.bmp	1491	0		0	0	617128	0		0	0	NULL	NULL	NULL	High	run1	1	List2	Catch.wav	V_T	1	1	0	1	616978	150	1	448	617426
Exp3	1	Exp3-1-1	59.937	1.0.0.160	2	right	liuxingzhou	327476338	2.0.10.242	2.0.10.242	10-09-2019	2019-10-09 02:35:04	10:35:04	male	2.0.10.147	234	Catch.bmp	914	0		0	1	619781	0		0	0	NULL	NULL	NULL	High	run1		List2	A_S.wav	A_S	0		1	1	619630	151		0	0
Exp3	1	Exp3-1-1	59.937	1.0.0.160	2	right	liuxingzhou	327476338	2.0.10.242	2.0.10.242	10-09-2019	2019-10-09 02:35:04	10:35:04	male	2.0.10.147	235	Red_C_2.bmp	995	0		0	0	621916	0		0	0	NULL	NULL	NULL	High	run1	1	List2	A_T.wav	AV_T	1	1	0	1	621766	150	1	475	622241
Exp3	1	Exp3-1-1	59.937	1.0.0.160	2	right	liuxingzhou	327476338	2.0.10.242	2.0.10.242	10-09-2019	2019-10-09 02:35:04	10:35:04	male	2.0.10.147	236	Blue_S_2.bmp	1065	0		0	0	624068	0		0	0	NULL	NULL	NULL	High	run1	1	List2	A_T.wav	AV_T	1	1	0	1	623918	150	1	587	624505
Exp3	1	Exp3-1-1	59.937	1.0.0.160	2	right	liuxingzhou	327476338	2.0.10.242	2.0.10.242	10-09-2019	2019-10-09 02:35:04	10:35:04	male	2.0.10.147	237	Red_S.bmp	1589	0		0	0	626287	0		0	0	NULL	NULL	NULL	High	run1		List2	Catch.wav	V_S	0		1	1	626137	150		0	0
Exp3	1	Exp3-1-1	59.937	1.0.0.160	2	right	liuxingzhou	327476338	2.0.10.242	2.0.10.242	10-09-2019	2019-10-09 02:35:04	10:35:04	male	2.0.10.147	238	Catch.bmp	969	0		0	0	629090	0		0	0	NULL	NULL	NULL	High	run1	1	List2	A_T.wav	A_T	1	1	1	1	628940	150	1	517	629457
Exp3	1	Exp3-1-1	59.937	1.0.0.160	2	right	liuxingzhou	327476338	2.0.10.242	2.0.10.242	10-09-2019	2019-10-09 02:35:04	10:35:04	male	2.0.10.147	239	Red_C.bmp	1088	0		0	0	631209	0		0	0	NULL	NULL	NULL	High	run1		List2	A_S.wav	AV_S	0		0	1	631059	150		0	0
Exp3	1	Exp3-1-1	59.937	1.0.0.160	2	right	liuxingzhou	327476338	2.0.10.242	2.0.10.242	10-09-2019	2019-10-09 02:35:04	10:35:04	male	2.0.10.147	240	Red_C_2.bmp	1575	0		0	0	633512	0		0	0	NULL	NULL	NULL	High	run1	1	List2	Catch.wav	V_T	1	1	0	2	633362	150	1	376	633738
Exp3	1	Exp3-1-1	59.937	1.0.0.160	2	right	liuxingzhou	327476338	2.0.10.242	2.0.10.242	10-09-2019	2019-10-09 02:35:04	10:35:04	male	2.0.10.147	241	Blue_S_2.bmp	1539	0		0	0	636248	0		0	0	NULL	NULL	NULL	High	run1	1	List2	Catch.wav	V_T	1	1	0	1	636098	150	1	360	636458
Exp3	1	Exp3-1-1	59.937	1.0.0.160	2	right	liuxingzhou	327476338	2.0.10.242	2.0.10.242	10-09-2019	2019-10-09 02:35:04	10:35:04	male	2.0.10.147	242	Catch.bmp	1533	0		0	0	638934	0		0	0	NULL	NULL	NULL	High	run1	1	List2	A_T.wav	A_T	1	1	1	1	638784	150	1	865	639649
Exp3	1	Exp3-1-1	59.937	1.0.0.160	2	right	liuxingzhou	327476338	2.0.10.242	2.0.10.242	10-09-2019	2019-10-09 02:35:04	10:35:04	male	2.0.10.147	243	Blue_S_2.bmp	1557	0		0	0	641620	0		0	0	NULL	NULL	NULL	High	run1	1	List2	A_T.wav	AV_T	1	1	0	1	641470	150	1	427	641897
Exp3	1	Exp3-1-1	59.937	1.0.0.160	2	right	liuxingzhou	327476338	2.0.10.242	2.0.10.242	10-09-2019	2019-10-09 02:35:04	10:35:04	male	2.0.10.147	244	Catch.bmp	1271	0		0	0	644340	0		0	0	NULL	NULL	NULL	High	run1	1	List2	A_T.wav	A_T	1	1	0	1	644190	150	1	394	644584
Exp3	1	Exp3-1-1	59.937	1.0.0.160	2	right	liuxingzhou	327476338	2.0.10.242	2.0.10.242	10-09-2019	2019-10-09 02:35:04	10:35:04	male	2.0.10.147	245	Blue_S_2.bmp	1541	0		0	0	646759	0		0	0	NULL	NULL	NULL	High	run1	1	List2	Catch.wav	V_T	1	1	0	1	646609	150	1	535	647144
Exp3	1	Exp3-1-1	59.937	1.0.0.160	2	right	liuxingzhou	327476338	2.0.10.242	2.0.10.242	10-09-2019	2019-10-09 02:35:04	10:35:04	male	2.0.10.147	246	Red_C_2.bmp	1002	0		0	0	649462	0		0	0	NULL	NULL	NULL	High	run1	1	List2	A_T.wav	AV_T	1	1	0	1	649312	150	1	489	649801
Exp3	1	Exp3-1-1	59.937	1.0.0.160	2	right	liuxingzhou	327476338	2.0.10.242	2.0.10.242	10-09-2019	2019-10-09 02:35:04	10:35:04	male	2.0.10.147	247	Red_C_2.bmp	854	0		0	0	651614	0		0	0	NULL	NULL	NULL	High	run1	1	List2	A_T.wav	AV_T	1	1	0	1	651464	150	1	384	651848
Exp3	1	Exp3-1-1	59.937	1.0.0.160	2	right	liuxingzhou	327476338	2.0.10.242	2.0.10.242	10-09-2019	2019-10-09 02:35:04	10:35:04	male	2.0.10.147	248	Blue_S_2.bmp	1386	0		0	0	653616	0		0	0	NULL	NULL	NULL	High	run1	1	List2	A_T.wav	AV_T	1	1	0	1	653466	150	1	422	653888
Exp3	1	Exp3-1-1	59.937	1.0.0.160	2	right	liuxingzhou	327476338	2.0.10.242	2.0.10.242	10-09-2019	2019-10-09 02:35:04	10:35:04	male	2.0.10.147	249	Red_C.bmp	1065	0		0	0	656152	0		0	0	NULL	NULL	NULL	High	run1		List2	Catch.wav	V_S	0		1	1	656002	150		0	0
Exp3	1	Exp3-1-1	59.937	1.0.0.160	2	right	liuxingzhou	327476338	2.0.10.242	2.0.10.242	10-09-2019	2019-10-09 02:35:04	10:35:04	male	2.0.10.147	250	Blue_S_2.bmp	1167	0		0	0	658438	0		0	0	NULL	NULL	NULL	High	run1	1	List2	A_T.wav	AV_T	1	1	0	1	658288	150	1	408	658696
Exp3	1	Exp3-1-1	59.937	1.0.0.160	2	right	liuxingzhou	327476338	2.0.10.242	2.0.10.242	10-09-2019	2019-10-09 02:35:04	10:35:04	male	2.0.10.147	251	Red_C_2.bmp	957	0		0	0	660757	0		0	0	NULL	NULL	NULL	High	run1	1	List2	Catch.wav	V_T	1	1	1	1	660607	150	1	529	661136
Exp3	1	Exp3-1-1	59.937	1.0.0.160	2	right	liuxingzhou	327476338	2.0.10.242	2.0.10.242	10-09-2019	2019-10-09 02:35:04	10:35:04	male	2.0.10.147	252	Catch.bmp	1448	0		0	0	662876	0		0	0	NULL	NULL	NULL	High	run1	1	List2	A_T.wav	A_T	1	1	0	1	662726	150	1	522	663248
Exp3	1	Exp3-1-1	59.937	1.0.0.160	2	right	liuxingzhou	327476338	2.0.10.242	2.0.10.242	10-09-2019	2019-10-09 02:35:04	10:35:04	male	2.0.10.147	253	Red_C_2.bmp	1193	0		0	0	665479	0		0	0	NULL	NULL	NULL	High	run1	1	List2	A_T.wav	AV_T	1	1	0	1	665329	150	1	439	665768
Exp3	1	Exp3-1-1	59.937	1.0.0.160	2	right	liuxingzhou	327476338	2.0.10.242	2.0.10.242	10-09-2019	2019-10-09 02:35:04	10:35:04	male	2.0.10.147	254	Blue_S_2.bmp	1208	0		0	0	667831	0		0	0	NULL	NULL	NULL	High	run1	1	List2	Catch.wav	V_T	1	1	1	1	667681	150	1	519	668200
Exp3	1	Exp3-1-1	59.937	1.0.0.160	2	right	liuxingzhou	327476338	2.0.10.242	2.0.10.242	10-09-2019	2019-10-09 02:35:04	10:35:04	male	2.0.10.147	255	Red_C_2.bmp	1125	0		0	0	670200	0		0	0	NULL	NULL	NULL	High	run1	1	List2	Catch.wav	V_T	1	1	0	1	670050	150	1	446	670496
Exp3	1	Exp3-1-1	59.937	1.0.0.160	2	right	liuxingzhou	327476338	2.0.10.242	2.0.10.242	10-09-2019	2019-10-09 02:35:04	10:35:04	male	2.0.10.147	256	Blue_C_2.bmp	1042	0		0	0	672486	0		0	0	NULL	NULL	NULL	High	run1		List2	Catch.wav	V_S	0		0	1	672336	150	1	432	672768
Exp3	1	Exp3-1-1	59.937	1.0.0.160	2	right	liuxingzhou	327476338	2.0.10.242	2.0.10.242	10-09-2019	2019-10-09 02:35:04	10:35:04	male	2.0.10.147	257	Red_C_2.bmp	1243	0		0	0	674688	0		0	0	NULL	NULL	NULL	High	run1	1	List2	A_T.wav	AV_T	1	1	1	1	674538	150	1	343	674881
Exp3	1	Exp3-1-1	59.937	1.0.0.160	2	right	liuxingzhou	327476338	2.0.10.242	2.0.10.242	10-09-2019	2019-10-09 02:35:04	10:35:04	male	2.0.10.147	258	Blue_S_2.bmp	979	0		0	0	677091	0		0	0	NULL	NULL	NULL	High	run1	1	List2	Catch.wav	V_T	1	1	0	1	676941	150	1	355	677296
Exp3	1	Exp3-1-1	59.937	1.0.0.160	2	right	liuxingzhou	327476338	2.0.10.242	2.0.10.242	10-09-2019	2019-10-09 02:35:04	10:35:04	male	2.0.10.147	259	Blue_S_2.bmp	805	0		0	1	679227	0		0	0	NULL	NULL	NULL	High	run1	1	List2	A_T.wav	AV_T	1	1	1	1	679076	151	1	372	679448
Exp3	1	Exp3-1-1	59.937	1.0.0.160	2	right	liuxingzhou	327476338	2.0.10.242	2.0.10.242	10-09-2019	2019-10-09 02:35:04	10:35:04	male	2.0.10.147	260	Blue_C.bmp	971	0		0	1	681179	0		0	0	NULL	NULL	NULL	High	run1		List2	A_S.wav	AV_S	0		1	1	681028	151		0	0
Exp3	1	Exp3-1-1	59.937	1.0.0.160	2	right	liuxingzhou	327476338	2.0.10.242	2.0.10.242	10-09-2019	2019-10-09 02:35:04	10:35:04	male	2.0.10.147	261	Blue_S_2.bmp	907	0		0	0	683364	0		0	0	NULL	NULL	NULL	High	run1	1	List2	Catch.wav	V_T	1	1	1	1	683214	150	1	530	683744
Exp3	1	Exp3-1-1	59.937	1.0.0.160	2	right	liuxingzhou	327476338	2.0.10.242	2.0.10.242	10-09-2019	2019-10-09 02:35:04	10:35:04	male	2.0.10.147	262	Red_C_2.bmp	1263	0		0	0	685433	0		0	0	NULL	NULL	NULL	High	run1	1	List2	A_T.wav	AV_T	1	1	0	1	685283	150	1	294	685577
Exp3	1	Exp3-1-1	59.937	1.0.0.160	2	right	liuxingzhou	327476338	2.0.10.242	2.0.10.242	10-09-2019	2019-10-09 02:35:04	10:35:04	male	2.0.10.147	263	Red_S.bmp	1496	0		0	0	687852	0		0	0	NULL	NULL	NULL	High	run1		List2	Catch.wav	V_S	0		1	1	687702	150		0	0
Exp3	1	Exp3-1-1	59.937	1.0.0.160	2	right	liuxingzhou	327476338	2.0.10.242	2.0.10.242	10-09-2019	2019-10-09 02:35:04	10:35:04	male	2.0.10.147	264	Catch.bmp	894	0		0	0	690555	0		0	0	NULL	NULL	NULL	High	run1	1	List2	A_T.wav	A_T	1	1	1	1	690405	150	1	596	691001
Exp3	1	Exp3-1-1	59.937	1.0.0.160	2	right	liuxingzhou	327476338	2.0.10.242	2.0.10.242	10-09-2019	2019-10-09 02:35:04	10:35:04	male	2.0.10.147	265	Catch.bmp	1509	0		0	0	692607	0		0	0	NULL	NULL	NULL	High	run1	1	List2	A_T.wav	A_T	1	1	0	1	692457	150	1	471	692928
Exp3	1	Exp3-1-1	59.937	1.0.0.160	2	right	liuxingzhou	327476338	2.0.10.242	2.0.10.242	10-09-2019	2019-10-09 02:35:04	10:35:04	male	2.0.10.147	266	Catch.bmp	884	0		0	0	695277	0		0	0	NULL	NULL	NULL	High	run1		List2	A_S.wav	A_S	0		0	1	695127	150		0	0
Exp3	1	Exp3-1-1	59.937	1.0.0.160	2	right	liuxingzhou	327476338	2.0.10.242	2.0.10.242	10-09-2019	2019-10-09 02:35:04	10:35:04	male	2.0.10.147	267	Blue_S_2.bmp	940	0		0	0	697379	0		0	0	NULL	NULL	NULL	High	run1	1	List2	A_T.wav	AV_T	1	1	0	1	697229	150	1	331	697560
Exp3	1	Exp3-1-1	59.937	1.0.0.160	2	right	liuxingzhou	327476338	2.0.10.242	2.0.10.242	10-09-2019	2019-10-09 02:35:04	10:35:04	male	2.0.10.147	268	Catch.bmp	845	0		0	0	699481	0		0	0	NULL	NULL	NULL	High	run1	1	List2	A_T.wav	A_T	1	1	0	1	699331	150	1	453	699784
Exp3	1	Exp3-1-1	59.937	1.0.0.160	2	right	liuxingzhou	327476338	2.0.10.242	2.0.10.242	10-09-2019	2019-10-09 02:35:04	10:35:04	male	2.0.10.147	269	Blue_S_2.bmp	1192	0		0	0	701483	0		0	0	NULL	NULL	NULL	High	run1	1	List2	Catch.wav	V_T	1	1	1	1	701333	150	1	331	701664
Exp3	1	Exp3-1-1	59.937	1.0.0.160	2	right	liuxingzhou	327476338	2.0.10.242	2.0.10.242	10-09-2019	2019-10-09 02:35:04	10:35:04	male	2.0.10.147	270	Red_C_2.bmp	1025	0		0	0	703836	0		0	0	NULL	NULL	NULL	High	run1	1	List2	A_T.wav	AV_T	1	1	0	1	703686	150	1	394	704080
Exp3	1	Exp3-1-1	59.937	1.0.0.160	2	right	liuxingzhou	327476338	2.0.10.242	2.0.10.242	10-09-2019	2019-10-09 02:35:04	10:35:04	male	2.0.10.147	271	Catch.bmp	1478	0		1	0	706021	0		0	0	NULL	NULL	NULL	High	run1	1	List2	A_T.wav	A_T	1	1	0	1	705871	150	1	449	706320
Exp3	1	Exp3-1-1	59.937	1.0.0.160	2	right	liuxingzhou	327476338	2.0.10.242	2.0.10.242	10-09-2019	2019-10-09 02:35:04	10:35:04	male	2.0.10.147	272	Catch.bmp	1499	0		0	1	708658	0		0	0	NULL	NULL	NULL	High	run1		List2	A_S.wav	A_S	0		1	1	708507	151		0	0
Exp3	1	Exp3-1-1	59.937	1.0.0.160	2	right	liuxingzhou	327476338	2.0.10.242	2.0.10.242	10-09-2019	2019-10-09 02:35:04	10:35:04	male	2.0.10.147	273	Red_C_2.bmp	1002	0		1	0	711360	0		0	0	NULL	NULL	NULL	High	run1	1	List2	A_T.wav	AV_T	1	1	0	1	711210	150	1	366	711576
Exp3	1	Exp3-1-1	59.937	1.0.0.160	2	right	liuxingzhou	327476338	2.0.10.242	2.0.10.242	10-09-2019	2019-10-09 02:35:04	10:35:04	male	2.0.10.147	274	Catch.bmp	937	0		0	0	713513	0		0	0	NULL	NULL	NULL	High	run1	1	List2	A_T.wav	A_T	1	1	0	1	713363	150	1	461	713824
Exp3	1	Exp3-1-1	59.937	1.0.0.160	2	right	liuxingzhou	327476338	2.0.10.242	2.0.10.242	10-09-2019	2019-10-09 02:35:04	10:35:04	male	2.0.10.147	275	Blue_S_2.bmp	1573	0		0	0	715598	0		0	0	NULL	NULL	NULL	High	run1	1	List2	A_T.wav	AV_T	1	1	0	1	715448	150	1	384	715832
Exp3	1	Exp3-1-1	59.937	1.0.0.160	2	right	liuxingzhou	327476338	2.0.10.242	2.0.10.242	10-09-2019	2019-10-09 02:35:04	10:35:04	male	2.0.10.147	276	Red_C_2.bmp	1414	0		0	0	718318	0		0	0	NULL	NULL	NULL	High	run1	1	List2	Catch.wav	V_T	1	1	0	1	718168	150	1	496	718664
Exp3	1	Exp3-1-1	59.937	1.0.0.160	2	right	liuxingzhou	327476338	2.0.10.242	2.0.10.242	10-09-2019	2019-10-09 02:35:04	10:35:04	male	2.0.10.147	277	Red_C_2.bmp	1454	0		0	0	720887	0		0	0	NULL	NULL	NULL	High	run1	1	List2	A_T.wav	AV_T	1	1	1	1	720737	150	1	303	721040
Exp3	1	Exp3-1-1	59.937	1.0.0.160	2	right	liuxingzhou	327476338	2.0.10.242	2.0.10.242	10-09-2019	2019-10-09 02:35:04	10:35:04	male	2.0.10.147	278	Red_S.bmp	1554	0		0	0	723490	0		0	0	NULL	NULL	NULL	High	run1		List2	A_S.wav	AV_S	0		0	1	723340	150		0	0
Exp3	1	Exp3-1-1	59.937	1.0.0.160	2	right	liuxingzhou	327476338	2.0.10.242	2.0.10.242	10-09-2019	2019-10-09 02:35:04	10:35:04	male	2.0.10.147	279	Red_C_2.bmp	1407	0		0	0	726243	0		0	0	NULL	NULL	NULL	High	run1	1	List2	Catch.wav	V_T	1	1	0	1	726093	150	1	340	726433
Exp3	1	Exp3-1-1	59.937	1.0.0.160	2	right	liuxingzhou	327476338	2.0.10.242	2.0.10.242	10-09-2019	2019-10-09 02:35:04	10:35:04	male	2.0.10.147	280	Red_C_2.bmp	1044	0		0	0	728812	0		0	0	NULL	NULL	NULL	High	run1	1	List2	A_T.wav	AV_T	1	1	1	1	728662	150	1	442	729104
