# Supplementary material for: Visual Perceptual Load Attenuates Age-Related Audiovisual Integration in an Audiovisual Discrimination Task
Source: Front Psychol. 2021 Sep 29;12:740221. doi: 10.3389/fpsyg.2021.740221 (PMC8511317; doi:10.3389/fpsyg.2021.740221)
Supplement: Supplementary file 1 [file Data_Sheet_1.ZIP › Export data/Group 2_Data_Older/Exp3_High load/Subject_02.xlsx]

## Sheet: Sheet1
ExperimentName	Subject	DataFile.Basename	Display.RefreshRate	ExperimentVersion	Group	Handedness	Name	RandomSeed	RuntimeVersion	RuntimeVersionExpected	SessionDate	SessionStartDateTimeUtc	SessionTime	Sex	StudioVersion	Block	Image	ITI	ITI.ACC	ITI.CRESP	ITI.DurationError	ITI.OnsetDelay	ITI.OnsetTime	ITI.OnsetToOnsetTime	ITI.RESP	ITI.RT	ITI.RTTime	List1	List1.Cycle	List1.Sample	PercetualLoad	Procedure	Response	Running	Sound	StimulusType	Target.ACC	Target.CRESP	Target.DurationError	Target.OnsetDelay	Target.OnsetTime	Target.OnsetToOnsetTime	Target.RESP	Target.RT	Target.RTTime
Exp3	2	Exp3-2-1	59.938	1.0.0.161	2	right	gongshirong	1195145614	2.0.10.242	2.0.10.242	10-10-2019	2019-10-10 02:17:55	10:17:55	male	2.0.10.147	1	Red_C_2.bmp	1556	0		0	0	24850	0		0	0	6	1	1	High	Prac	1	List1	Catch.wav	V_T	1	1	109	1	24700	150	1	563	25263
Exp3	2	Exp3-2-1	59.938	1.0.0.161	2	right	gongshirong	1195145614	2.0.10.242	2.0.10.242	10-10-2019	2019-10-10 02:17:55	10:17:55	male	2.0.10.147	2	Catch.bmp	1556	0		0	0	27553	0		0	0	10	1	2	High	Prac	1	List1	A_T.wav	A_T	1	1	1	1	27403	150	1	948	28351
Exp3	2	Exp3-2-1	59.938	1.0.0.161	2	right	gongshirong	1195145614	2.0.10.242	2.0.10.242	10-10-2019	2019-10-10 02:17:55	10:17:55	male	2.0.10.147	3	Red_S.bmp	1519	0		0	0	30256	0		0	0	17	1	3	High	Prac		List1	A_S.wav	AV_S	0		0	1	30106	150		0	0
Exp3	2	Exp3-2-1	59.938	1.0.0.161	2	right	gongshirong	1195145614	2.0.10.242	2.0.10.242	10-10-2019	2019-10-10 02:17:55	10:17:55	male	2.0.10.147	4	Red_C_2.bmp	1546	0		0	0	32992	0		0	0	6	1	4	High	Prac	1	List1	Catch.wav	V_T	1	1	0	1	32842	150	1	1509	34351
Exp3	2	Exp3-2-1	59.938	1.0.0.161	2	right	gongshirong	1195145614	2.0.10.242	2.0.10.242	10-10-2019	2019-10-10 02:17:55	10:17:55	male	2.0.10.147	5	Blue_C.bmp	1482	0		0	0	35695	0		0	0	1	1	5	High	Prac		List1	Catch.wav	V_S	0		0	1	35545	150		0	0
Exp3	2	Exp3-2-1	59.938	1.0.0.161	2	right	gongshirong	1195145614	2.0.10.242	2.0.10.242	10-10-2019	2019-10-10 02:17:55	10:17:55	male	2.0.10.147	6	Catch.bmp	1259	0		0	0	38381	0		0	0	9	1	6	High	Prac		List1	A_S.wav	A_S	0		0	1	38231	150		0	0
Exp3	2	Exp3-2-1	59.938	1.0.0.161	2	right	gongshirong	1195145614	2.0.10.242	2.0.10.242	10-10-2019	2019-10-10 02:17:55	10:17:55	male	2.0.10.147	7	Catch.bmp	1373	0		0	0	40850	0		0	0	10	1	7	High	Prac	1	List1	A_T.wav	A_T	1	1	0	1	40700	150	1	643	41343
Exp3	2	Exp3-2-1	59.938	1.0.0.161	2	right	gongshirong	1195145614	2.0.10.242	2.0.10.242	10-10-2019	2019-10-10 02:17:55	10:17:55	male	2.0.10.147	8	Blue_C_2.bmp	1516	0		0	0	43386	0		0	0	12	1	8	High	Prac		List1	A_S.wav	AV_S	0		0	1	43236	150		0	0
Exp3	2	Exp3-2-1	59.938	1.0.0.161	2	right	gongshirong	1195145614	2.0.10.242	2.0.10.242	10-10-2019	2019-10-10 02:17:55	10:17:55	male	2.0.10.147	9	Red_C_2.bmp	1359	0		0	0	46122	0		0	0	6	1	9	High	Prac	1	List1	Catch.wav	V_T	1	1	1	1	45972	150	1	603	46575
Exp3	2	Exp3-2-1	59.938	1.0.0.161	2	right	gongshirong	1195145614	2.0.10.242	2.0.10.242	10-10-2019	2019-10-10 02:17:55	10:17:55	male	2.0.10.147	10	Red_C_2.bmp	873	0		0	1	48642	0		0	0	6	1	10	High	Prac	1	List1	Catch.wav	V_T	0		1	1	48491	151		0	0
Exp3	2	Exp3-2-1	59.938	1.0.0.161	2	right	gongshirong	1195145614	2.0.10.242	2.0.10.242	10-10-2019	2019-10-10 02:17:55	10:17:55	male	2.0.10.147	11	Blue_S_2.bmp	1455	0		0	0	50727	0		0	0	4	1	11	High	Prac	1	List1	Catch.wav	V_T	1	1	0	1	50577	150	1	966	51543
Exp3	2	Exp3-2-1	59.938	1.0.0.161	2	right	gongshirong	1195145614	2.0.10.242	2.0.10.242	10-10-2019	2019-10-10 02:17:55	10:17:55	male	2.0.10.147	12	Red_S_2.bmp	914	0		0	0	53330	0		0	0	8	1	12	High	Prac		List1	Catch.wav	V_S	0		0	1	53180	150		0	0
Exp3	2	Exp3-2-1	59.938	1.0.0.161	2	right	gongshirong	1195145614	2.0.10.242	2.0.10.242	10-10-2019	2019-10-10 02:17:55	10:17:55	male	2.0.10.147	13	Catch.bmp	1430	0		0	0	55465	0		0	0	9	1	13	High	Prac		List1	A_S.wav	A_S	0		1	1	55315	150		0	0
Exp3	2	Exp3-2-1	59.938	1.0.0.161	2	right	gongshirong	1195145614	2.0.10.242	2.0.10.242	10-10-2019	2019-10-10 02:17:55	10:17:55	male	2.0.10.147	14	Blue_S_2.bmp	896	0		0	0	58101	0		0	0	14	1	14	High	Prac	1	List1	A_T.wav	AV_T	1	1	0	1	57951	150	1	967	58918
Exp3	2	Exp3-2-1	59.938	1.0.0.161	2	right	gongshirong	1195145614	2.0.10.242	2.0.10.242	10-10-2019	2019-10-10 02:17:55	10:17:55	male	2.0.10.147	15	Catch.bmp	1365	0		1	0	60153	0		0	0	10	1	15	High	Prac	1	List1	A_T.wav	A_T	1	1	0	1	60003	150	1	931	60934
Exp3	2	Exp3-2-1	59.938	1.0.0.161	2	right	gongshirong	1195145614	2.0.10.242	2.0.10.242	10-10-2019	2019-10-10 02:17:55	10:17:55	male	2.0.10.147	16	Red_C_2.bmp	1462	0		0	0	62673	0		0	0	6	1	16	High	Prac	1	List1	Catch.wav	V_T	1	1	0	1	62523	150	1	899	63422
Exp3	2	Exp3-2-1	59.938	1.0.0.161	2	right	gongshirong	1195145614	2.0.10.242	2.0.10.242	10-10-2019	2019-10-10 02:17:55	10:17:55	male	2.0.10.147	17	Red_C_2.bmp	1558	0		0	0	65292	0		0	0	6	1	17	High	Prac	1	List1	Catch.wav	V_T	1	1	0	1	65142	150	1	976	66118
Exp3	2	Exp3-2-1	59.938	1.0.0.161	2	right	gongshirong	1195145614	2.0.10.242	2.0.10.242	10-10-2019	2019-10-10 02:17:55	10:17:55	male	2.0.10.147	18	Catch.bmp	1186	0		0	1	68012	0		0	0	10	1	18	High	Prac	1	List1	A_T.wav	A_T	1	1	1	1	67861	151	1	889	68750
Exp3	2	Exp3-2-1	59.938	1.0.0.161	2	right	gongshirong	1195145614	2.0.10.242	2.0.10.242	10-10-2019	2019-10-10 02:17:55	10:17:55	male	2.0.10.147	19	Blue_S_2.bmp	919	0		0	0	70347	0		0	0	4	1	19	High	Prac	1	List1	Catch.wav	V_T	1	1	1	1	70197	150	1	978	71175
Exp3	2	Exp3-2-1	59.938	1.0.0.161	2	right	gongshirong	1195145614	2.0.10.242	2.0.10.242	10-10-2019	2019-10-10 02:17:55	10:17:55	male	2.0.10.147	20	Blue_S_2.bmp	1500	0		0	0	72416	0		0	0	14	1	20	High	Prac	1	List1	A_T.wav	AV_T	1	1	1	1	72266	150	1	1013	73279
Exp3	2	Exp3-2-1	59.938	1.0.0.161	2	right	gongshirong	1195145614	2.0.10.242	2.0.10.242	10-10-2019	2019-10-10 02:17:55	10:17:55	male	2.0.10.147	21	Blue_S_2.bmp	1092	0		0	0	79957	0		0	0	NULL	NULL	NULL	High	run1	1	List2	Catch.wav	V_T	0		1	1	79807	150		0	0
Exp3	2	Exp3-2-1	59.938	1.0.0.161	2	right	gongshirong	1195145614	2.0.10.242	2.0.10.242	10-10-2019	2019-10-10 02:17:55	10:17:55	male	2.0.10.147	22	Blue_S_2.bmp	1013	0		0	0	82260	0		0	0	NULL	NULL	NULL	High	run1	1	List2	A_T.wav	AV_T	1	1	0	1	82110	150	1	665	82775
Exp3	2	Exp3-2-1	59.938	1.0.0.161	2	right	gongshirong	1195145614	2.0.10.242	2.0.10.242	10-10-2019	2019-10-10 02:17:55	10:17:55	male	2.0.10.147	23	Blue_S_2.bmp	1389	0		0	1	84429	0		0	0	NULL	NULL	NULL	High	run1	1	List2	Catch.wav	V_T	1	1	1	1	84278	151	1	776	85054
Exp3	2	Exp3-2-1	59.938	1.0.0.161	2	right	gongshirong	1195145614	2.0.10.242	2.0.10.242	10-10-2019	2019-10-10 02:17:55	10:17:55	male	2.0.10.147	24	Blue_S_2.bmp	802	0		0	1	86965	0		0	0	NULL	NULL	NULL	High	run1	1	List2	A_T.wav	AV_T	1	1	1	1	86814	151	1	872	87686
Exp3	2	Exp3-2-1	59.938	1.0.0.161	2	right	gongshirong	1195145614	2.0.10.242	2.0.10.242	10-10-2019	2019-10-10 02:17:55	10:17:55	male	2.0.10.147	25	Catch.bmp	1141	0		0	1	88917	0		0	0	NULL	NULL	NULL	High	run1	1	List2	A_T.wav	A_T	1	1	1	1	88766	151	1	864	89630
Exp3	2	Exp3-2-1	59.938	1.0.0.161	2	right	gongshirong	1195145614	2.0.10.242	2.0.10.242	10-10-2019	2019-10-10 02:17:55	10:17:55	male	2.0.10.147	26	Red_C_2.bmp	807	0		0	0	91219	0		0	0	NULL	NULL	NULL	High	run1	1	List2	A_T.wav	AV_T	1	1	0	1	91069	150	1	848	91917
Exp3	2	Exp3-2-1	59.938	1.0.0.161	2	right	gongshirong	1195145614	2.0.10.242	2.0.10.242	10-10-2019	2019-10-10 02:17:55	10:17:55	male	2.0.10.147	27	Red_C_2.bmp	924	0		0	0	93188	0		0	0	NULL	NULL	NULL	High	run1	1	List2	Catch.wav	V_T	1	1	0	2	93038	150	1	823	93861
Exp3	2	Exp3-2-1	59.938	1.0.0.161	2	right	gongshirong	1195145614	2.0.10.242	2.0.10.242	10-10-2019	2019-10-10 02:17:55	10:17:55	male	2.0.10.147	28	Catch.bmp	1458	0		0	0	95273	0		0	0	NULL	NULL	NULL	High	run1		List2	A_S.wav	A_S	0		1	1	95123	150		0	0
Exp3	2	Exp3-2-1	59.938	1.0.0.161	2	right	gongshirong	1195145614	2.0.10.242	2.0.10.242	10-10-2019	2019-10-10 02:17:55	10:17:55	male	2.0.10.147	29	Blue_S_2.bmp	1027	0		0	1	97943	0		0	0	NULL	NULL	NULL	High	run1	1	List2	Catch.wav	V_T	1	1	1	1	97792	151	1	846	98638
Exp3	2	Exp3-2-1	59.938	1.0.0.161	2	right	gongshirong	1195145614	2.0.10.242	2.0.10.242	10-10-2019	2019-10-10 02:17:55	10:17:55	male	2.0.10.147	30	Catch.bmp	1227	0		0	0	100128	0		0	0	NULL	NULL	NULL	High	run1		List2	A_S.wav	A_S	0		1	1	99978	150		0	0
Exp3	2	Exp3-2-1	59.938	1.0.0.161	2	right	gongshirong	1195145614	2.0.10.242	2.0.10.242	10-10-2019	2019-10-10 02:17:55	10:17:55	male	2.0.10.147	31	Red_C_2.bmp	1256	0		0	0	102581	0		0	0	NULL	NULL	NULL	High	run1	1	List2	Catch.wav	V_T	1	1	0	1	102431	150	1	926	103357
Exp3	2	Exp3-2-1	59.938	1.0.0.161	2	right	gongshirong	1195145614	2.0.10.242	2.0.10.242	10-10-2019	2019-10-10 02:17:55	10:17:55	male	2.0.10.147	32	Blue_C_2.bmp	888	0		0	0	105000	0		0	0	NULL	NULL	NULL	High	run1		List2	Catch.wav	V_S	0		0	1	104850	150		0	0
Exp3	2	Exp3-2-1	59.938	1.0.0.161	2	right	gongshirong	1195145614	2.0.10.242	2.0.10.242	10-10-2019	2019-10-10 02:17:55	10:17:55	male	2.0.10.147	33	Blue_S_2.bmp	820	0		0	0	107102	0		0	0	NULL	NULL	NULL	High	run1	1	List2	A_T.wav	AV_T	1	1	1	1	106952	150	1	701	107653
Exp3	2	Exp3-2-1	59.938	1.0.0.161	2	right	gongshirong	1195145614	2.0.10.242	2.0.10.242	10-10-2019	2019-10-10 02:17:55	10:17:55	male	2.0.10.147	34	Blue_C_2.bmp	909	0		0	0	109071	0		0	0	NULL	NULL	NULL	High	run1		List2	Catch.wav	V_S	0		0	1	108921	150	1	884	109805
Exp3	2	Exp3-2-1	59.938	1.0.0.161	2	right	gongshirong	1195145614	2.0.10.242	2.0.10.242	10-10-2019	2019-10-10 02:17:55	10:17:55	male	2.0.10.147	35	Red_C_2.bmp	1030	0		0	1	111140	0		0	0	NULL	NULL	NULL	High	run1	1	List2	Catch.wav	V_T	1	1	1	1	110989	151	1	1097	112086
Exp3	2	Exp3-2-1	59.938	1.0.0.161	2	right	gongshirong	1195145614	2.0.10.242	2.0.10.242	10-10-2019	2019-10-10 02:17:55	10:17:55	male	2.0.10.147	36	Catch.bmp	1204	0		0	0	113325	0		0	0	NULL	NULL	NULL	High	run1	1	List2	A_T.wav	A_T	1	1	1	1	113175	150	1	974	114149
Exp3	2	Exp3-2-1	59.938	1.0.0.161	2	right	gongshirong	1195145614	2.0.10.242	2.0.10.242	10-10-2019	2019-10-10 02:17:55	10:17:55	male	2.0.10.147	37	Red_C_2.bmp	1295	0		0	0	115678	0		0	0	NULL	NULL	NULL	High	run1	1	List2	Catch.wav	V_T	1	1	0	2	115528	150	1	957	116485
Exp3	2	Exp3-2-1	59.938	1.0.0.161	2	right	gongshirong	1195145614	2.0.10.242	2.0.10.242	10-10-2019	2019-10-10 02:17:55	10:17:55	male	2.0.10.147	38	Blue_S_2.bmp	1122	0		0	0	118130	0		0	0	NULL	NULL	NULL	High	run1	1	List2	A_T.wav	AV_T	1	1	1	1	117980	150	1	929	118909
Exp3	2	Exp3-2-1	59.938	1.0.0.161	2	right	gongshirong	1195145614	2.0.10.242	2.0.10.242	10-10-2019	2019-10-10 02:17:55	10:17:55	male	2.0.10.147	39	Blue_S_2.bmp	1410	0		0	0	120399	0		0	0	NULL	NULL	NULL	High	run1	1	List2	Catch.wav	V_T	1	1	1	1	120249	150	1	740	120989
Exp3	2	Exp3-2-1	59.938	1.0.0.161	2	right	gongshirong	1195145614	2.0.10.242	2.0.10.242	10-10-2019	2019-10-10 02:17:55	10:17:55	male	2.0.10.147	40	Red_C_2.bmp	1246	0		0	1	122969	0		0	0	NULL	NULL	NULL	High	run1	1	List2	Catch.wav	V_T	1	1	1	1	122818	151	1	779	123597
Exp3	2	Exp3-2-1	59.938	1.0.0.161	2	right	gongshirong	1195145614	2.0.10.242	2.0.10.242	10-10-2019	2019-10-10 02:17:55	10:17:55	male	2.0.10.147	41	Catch.bmp	1132	0		0	0	125371	0		0	0	NULL	NULL	NULL	High	run1	1	List2	A_T.wav	A_T	1	1	1	1	125221	150	1	943	126164
Exp3	2	Exp3-2-1	59.938	1.0.0.161	2	right	gongshirong	1195145614	2.0.10.242	2.0.10.242	10-10-2019	2019-10-10 02:17:55	10:17:55	male	2.0.10.147	42	Catch.bmp	1385	0		0	0	127657	0		0	0	NULL	NULL	NULL	High	run1	1	List2	A_T.wav	A_T	1	1	0	2	127507	150	1	1089	128596
Exp3	2	Exp3-2-1	59.938	1.0.0.161	2	right	gongshirong	1195145614	2.0.10.242	2.0.10.242	10-10-2019	2019-10-10 02:17:55	10:17:55	male	2.0.10.147	43	Catch.bmp	965	0		0	0	130193	0		0	0	NULL	NULL	NULL	High	run1	1	List2	A_T.wav	A_T	0		0	2	130043	150		0	0
Exp3	2	Exp3-2-1	59.938	1.0.0.161	2	right	gongshirong	1195145614	2.0.10.242	2.0.10.242	10-10-2019	2019-10-10 02:17:55	10:17:55	male	2.0.10.147	44	Red_S.bmp	1425	0		0	0	132378	0		0	0	NULL	NULL	NULL	High	run1		List2	Catch.wav	V_S	0		1	1	132228	150		0	0
Exp3	2	Exp3-2-1	59.938	1.0.0.161	2	right	gongshirong	1195145614	2.0.10.242	2.0.10.242	10-10-2019	2019-10-10 02:17:55	10:17:55	male	2.0.10.147	45	Blue_S_2.bmp	1411	0		0	0	135031	0		0	0	NULL	NULL	NULL	High	run1	1	List2	A_T.wav	AV_T	1	1	1	1	134881	150	1	851	135732
Exp3	2	Exp3-2-1	59.938	1.0.0.161	2	right	gongshirong	1195145614	2.0.10.242	2.0.10.242	10-10-2019	2019-10-10 02:17:55	10:17:55	male	2.0.10.147	46	Catch.bmp	1308	0		0	0	137600	0		0	0	NULL	NULL	NULL	High	run1		List2	A_S.wav	A_S	0		0	1	137450	150		0	0
Exp3	2	Exp3-2-1	59.938	1.0.0.161	2	right	gongshirong	1195145614	2.0.10.242	2.0.10.242	10-10-2019	2019-10-10 02:17:55	10:17:55	male	2.0.10.147	47	Red_S.bmp	1111	0		0	1	140120	0		0	0	NULL	NULL	NULL	High	run1		List2	A_S.wav	AV_S	0		1	1	139969	151		0	0
Exp3	2	Exp3-2-1	59.938	1.0.0.161	2	right	gongshirong	1195145614	2.0.10.242	2.0.10.242	10-10-2019	2019-10-10 02:17:55	10:17:55	male	2.0.10.147	48	Blue_S_2.bmp	1402	0		0	0	142455	0		0	0	NULL	NULL	NULL	High	run1	1	List2	Catch.wav	V_T	1	1	1	1	142305	150	1	755	143060
Exp3	2	Exp3-2-1	59.938	1.0.0.161	2	right	gongshirong	1195145614	2.0.10.242	2.0.10.242	10-10-2019	2019-10-10 02:17:55	10:17:55	male	2.0.10.147	49	Red_C_2.bmp	1288	0		0	0	145008	0		0	0	NULL	NULL	NULL	High	run1	1	List2	A_T.wav	AV_T	1	1	1	1	144858	150	1	898	145756
Exp3	2	Exp3-2-1	59.938	1.0.0.161	2	right	gongshirong	1195145614	2.0.10.242	2.0.10.242	10-10-2019	2019-10-10 02:17:55	10:17:55	male	2.0.10.147	50	Red_C_2.bmp	1507	0		0	0	147444	0		0	0	NULL	NULL	NULL	High	run1	1	List2	A_T.wav	AV_T	1	1	0	1	147294	150	1	702	147996
Exp3	2	Exp3-2-1	59.938	1.0.0.161	2	right	gongshirong	1195145614	2.0.10.242	2.0.10.242	10-10-2019	2019-10-10 02:17:55	10:17:55	male	2.0.10.147	51	Catch.bmp	1279	0		0	0	150113	0		0	0	NULL	NULL	NULL	High	run1	1	List2	A_T.wav	A_T	1	1	0	1	149963	150	1	1074	151037
Exp3	2	Exp3-2-1	59.938	1.0.0.161	2	right	gongshirong	1195145614	2.0.10.242	2.0.10.242	10-10-2019	2019-10-10 02:17:55	10:17:55	male	2.0.10.147	52	Blue_C.bmp	1510	0		0	0	152549	0		0	0	NULL	NULL	NULL	High	Run1		List2	Catch.wav	V_S	0		1	1	152399	150		0	0
Exp3	2	Exp3-2-1	59.938	1.0.0.161	2	right	gongshirong	1195145614	2.0.10.242	2.0.10.242	10-10-2019	2019-10-10 02:17:55	10:17:55	male	2.0.10.147	53	Red_C_2.bmp	1447	0		0	1	155269	0		0	0	NULL	NULL	NULL	High	run1	1	List2	Catch.wav	V_T	1	1	1	1	155118	151	1	790	155908
Exp3	2	Exp3-2-1	59.938	1.0.0.161	2	right	gongshirong	1195145614	2.0.10.242	2.0.10.242	10-10-2019	2019-10-10 02:17:55	10:17:55	male	2.0.10.147	54	Blue_S_2.bmp	1325	0		0	0	157871	0		0	0	NULL	NULL	NULL	High	run1	1	List2	Catch.wav	V_T	1	1	0	1	157721	150	1	707	158428
Exp3	2	Exp3-2-1	59.938	1.0.0.161	2	right	gongshirong	1195145614	2.0.10.242	2.0.10.242	10-10-2019	2019-10-10 02:17:55	10:17:55	male	2.0.10.147	55	Catch.bmp	803	0		0	0	160357	0		0	0	NULL	NULL	NULL	High	run1	1	List2	A_T.wav	A_T	1	1	1	1	160207	150	1	876	161083
Exp3	2	Exp3-2-1	59.938	1.0.0.161	2	right	gongshirong	1195145614	2.0.10.242	2.0.10.242	10-10-2019	2019-10-10 02:17:55	10:17:55	male	2.0.10.147	56	Catch.bmp	1503	0		0	0	162309	0		0	0	NULL	NULL	NULL	High	run1	1	List2	A_T.wav	A_T	1	1	0	1	162159	150	1	780	162939
Exp3	2	Exp3-2-1	59.938	1.0.0.161	2	right	gongshirong	1195145614	2.0.10.242	2.0.10.242	10-10-2019	2019-10-10 02:17:55	10:17:55	male	2.0.10.147	57	Blue_S_2.bmp	1366	0		0	0	164962	0		0	0	NULL	NULL	NULL	High	run1	1	List2	Catch.wav	V_T	1	1	0	1	164812	150	1	888	165700
Exp3	2	Exp3-2-1	59.938	1.0.0.161	2	right	gongshirong	1195145614	2.0.10.242	2.0.10.242	10-10-2019	2019-10-10 02:17:55	10:17:55	male	2.0.10.147	58	Blue_S_2.bmp	1056	0		0	0	167481	0		0	0	NULL	NULL	NULL	High	run1	1	List2	Catch.wav	V_T	1	1	0	1	167331	150	1	784	168115
Exp3	2	Exp3-2-1	59.938	1.0.0.161	2	right	gongshirong	1195145614	2.0.10.242	2.0.10.242	10-10-2019	2019-10-10 02:17:55	10:17:55	male	2.0.10.147	59	Blue_S_2.bmp	1530	0		0	1	169684	0		0	0	NULL	NULL	NULL	High	run1	1	List2	Catch.wav	V_T	1	1	1	1	169533	151	1	646	170179
Exp3	2	Exp3-2-1	59.938	1.0.0.161	2	right	gongshirong	1195145614	2.0.10.242	2.0.10.242	10-10-2019	2019-10-10 02:17:55	10:17:55	male	2.0.10.147	60	Catch.bmp	1576	0		0	0	172370	0		0	0	NULL	NULL	NULL	High	run1	1	List2	A_T.wav	A_T	1	1	0	2	172220	150	1	967	173187
Exp3	2	Exp3-2-1	59.938	1.0.0.161	2	right	gongshirong	1195145614	2.0.10.242	2.0.10.242	10-10-2019	2019-10-10 02:17:55	10:17:55	male	2.0.10.147	61	Catch.bmp	1127	0		0	0	175106	0		0	0	NULL	NULL	NULL	High	run1	1	List2	A_T.wav	A_T	1	1	0	1	174956	150	1	1055	176011
Exp3	2	Exp3-2-1	59.938	1.0.0.161	2	right	gongshirong	1195145614	2.0.10.242	2.0.10.242	10-10-2019	2019-10-10 02:17:55	10:17:55	male	2.0.10.147	62	Blue_S_2.bmp	1575	0		0	1	177392	0		0	0	NULL	NULL	NULL	High	run1	1	List2	Catch.wav	V_T	1	1	2	1	177241	151	1	722	177963
Exp3	2	Exp3-2-1	59.938	1.0.0.161	2	right	gongshirong	1195145614	2.0.10.242	2.0.10.242	10-10-2019	2019-10-10 02:17:55	10:17:55	male	2.0.10.147	63	Blue_S.bmp	965	0		0	0	180128	0		0	0	NULL	NULL	NULL	High	run1		List2	Catch.wav	V_S	0		0	1	179978	150		0	0
Exp3	2	Exp3-2-1	59.938	1.0.0.161	2	right	gongshirong	1195145614	2.0.10.242	2.0.10.242	10-10-2019	2019-10-10 02:17:55	10:17:55	male	2.0.10.147	64	Catch.bmp	815	0		0	0	182297	0		0	0	NULL	NULL	NULL	High	run1	1	List2	A_T.wav	A_T	0		0	2	182147	150		0	0
Exp3	2	Exp3-2-1	59.938	1.0.0.161	2	right	gongshirong	1195145614	2.0.10.242	2.0.10.242	10-10-2019	2019-10-10 02:17:55	10:17:55	male	2.0.10.147	65	Catch.bmp	1247	0		0	0	184315	0		0	0	NULL	NULL	NULL	High	run1	1	List2	A_T.wav	A_T	1	1	0	1	184165	150	1	1046	185211
Exp3	2	Exp3-2-1	59.938	1.0.0.161	2	right	gongshirong	1195145614	2.0.10.242	2.0.10.242	10-10-2019	2019-10-10 02:17:55	10:17:55	male	2.0.10.147	66	Blue_S_2.bmp	1358	0		0	0	186718	0		0	0	NULL	NULL	NULL	High	run1	1	List2	Catch.wav	V_T	1	1	1	1	186568	150	1	875	187443
Exp3	2	Exp3-2-1	59.938	1.0.0.161	2	right	gongshirong	1195145614	2.0.10.242	2.0.10.242	10-10-2019	2019-10-10 02:17:55	10:17:55	male	2.0.10.147	67	Blue_S_2.bmp	982	0		0	0	189237	0		0	0	NULL	NULL	NULL	High	run1	1	List2	Catch.wav	V_T	1	1	0	1	189087	150	1	748	189835
Exp3	2	Exp3-2-1	59.938	1.0.0.161	2	right	gongshirong	1195145614	2.0.10.242	2.0.10.242	10-10-2019	2019-10-10 02:17:55	10:17:55	male	2.0.10.147	68	Blue_S_2.bmp	1549	0		0	0	191373	0		0	0	NULL	NULL	NULL	High	run1	1	List2	A_T.wav	AV_T	1	1	1	1	191223	150	1	804	192027
Exp3	2	Exp3-2-1	59.938	1.0.0.161	2	right	gongshirong	1195145614	2.0.10.242	2.0.10.242	10-10-2019	2019-10-10 02:17:55	10:17:55	male	2.0.10.147	69	Red_C_2.bmp	1159	0		0	1	194076	0		0	0	NULL	NULL	NULL	High	run1	1	List2	Catch.wav	V_T	1	1	1	1	193925	151	1	782	194707
Exp3	2	Exp3-2-1	59.938	1.0.0.161	2	right	gongshirong	1195145614	2.0.10.242	2.0.10.242	10-10-2019	2019-10-10 02:17:55	10:17:55	male	2.0.10.147	70	Red_C_2.bmp	873	0		0	1	196395	0		0	0	NULL	NULL	NULL	High	run1	1	List2	Catch.wav	V_T	1	1	1	1	196244	151	1	702	196946
Exp3	2	Exp3-2-1	59.938	1.0.0.161	2	right	gongshirong	1195145614	2.0.10.242	2.0.10.242	10-10-2019	2019-10-10 02:17:55	10:17:55	male	2.0.10.147	71	Blue_S_2.bmp	1037	0		0	0	198430	0		0	0	NULL	NULL	NULL	High	run1	1	List2	A_T.wav	AV_T	1	1	0	1	198280	150	1	626	198906
Exp3	2	Exp3-2-1	59.938	1.0.0.161	2	right	gongshirong	1195145614	2.0.10.242	2.0.10.242	10-10-2019	2019-10-10 02:17:55	10:17:55	male	2.0.10.147	72	Red_C_2.bmp	1052	0		0	1	200616	0		0	0	NULL	NULL	NULL	High	run1	1	List2	A_T.wav	AV_T	1	1	1	1	200465	151	1	729	201194
Exp3	2	Exp3-2-1	59.938	1.0.0.161	2	right	gongshirong	1195145614	2.0.10.242	2.0.10.242	10-10-2019	2019-10-10 02:17:55	10:17:55	male	2.0.10.147	73	Red_S.bmp	914	0		0	0	202818	0		0	0	NULL	NULL	NULL	High	run1		List2	Catch.wav	V_S	0		0	1	202668	150		0	0
Exp3	2	Exp3-2-1	59.938	1.0.0.161	2	right	gongshirong	1195145614	2.0.10.242	2.0.10.242	10-10-2019	2019-10-10 02:17:55	10:17:55	male	2.0.10.147	74	Red_S.bmp	1556	0		0	0	204937	0		0	0	NULL	NULL	NULL	High	run1		List2	Catch.wav	V_S	0		0	1	204787	150		0	0
Exp3	2	Exp3-2-1	59.938	1.0.0.161	2	right	gongshirong	1195145614	2.0.10.242	2.0.10.242	10-10-2019	2019-10-10 02:17:55	10:17:55	male	2.0.10.147	75	Blue_S_2.bmp	1377	0		0	0	207706	0		0	0	NULL	NULL	NULL	High	run1	1	List2	Catch.wav	V_T	1	1	0	1	207556	150	1	615	208171
Exp3	2	Exp3-2-1	59.938	1.0.0.161	2	right	gongshirong	1195145614	2.0.10.242	2.0.10.242	10-10-2019	2019-10-10 02:17:55	10:17:55	male	2.0.10.147	76	Blue_S_2.bmp	1520	0		0	0	210242	0		0	0	NULL	NULL	NULL	High	run1	1	List2	A_T.wav	AV_T	1	1	1	1	210092	150	1	1047	211139
Exp3	2	Exp3-2-1	59.938	1.0.0.161	2	right	gongshirong	1195145614	2.0.10.242	2.0.10.242	10-10-2019	2019-10-10 02:17:55	10:17:55	male	2.0.10.147	77	Blue_S_2.bmp	1115	0		0	0	212912	0		0	0	NULL	NULL	NULL	High	run1	1	List2	A_T.wav	AV_T	1	1	0	1	212762	150	1	736	213498
Exp3	2	Exp3-2-1	59.938	1.0.0.161	2	right	gongshirong	1195145614	2.0.10.242	2.0.10.242	10-10-2019	2019-10-10 02:17:55	10:17:55	male	2.0.10.147	78	Blue_S_2.bmp	925	0		0	0	215181	0		0	0	NULL	NULL	NULL	High	run1	1	List2	A_T.wav	AV_T	1	1	0	1	215031	150	1	787	215818
Exp3	2	Exp3-2-1	59.938	1.0.0.161	2	right	gongshirong	1195145614	2.0.10.242	2.0.10.242	10-10-2019	2019-10-10 02:17:55	10:17:55	male	2.0.10.147	79	Blue_C_2.bmp	1246	0		0	0	217266	0		0	0	NULL	NULL	NULL	High	run1		List2	A_S.wav	AV_S	0		0	1	217116	150		0	0
Exp3	2	Exp3-2-1	59.938	1.0.0.161	2	right	gongshirong	1195145614	2.0.10.242	2.0.10.242	10-10-2019	2019-10-10 02:17:55	10:17:55	male	2.0.10.147	80	Blue_C_2.bmp	1411	0		0	0	219719	0		0	0	NULL	NULL	NULL	High	run1		List2	A_S.wav	AV_S	0		0	1	219569	150		0	0
Exp3	2	Exp3-2-1	59.938	1.0.0.161	2	right	gongshirong	1195145614	2.0.10.242	2.0.10.242	10-10-2019	2019-10-10 02:17:55	10:17:55	male	2.0.10.147	81	Catch.bmp	1206	0		0	0	222355	0		0	0	NULL	NULL	NULL	High	run1	1	List2	A_T.wav	A_T	1	1	0	1	222205	150	1	1117	223322
Exp3	2	Exp3-2-1	59.938	1.0.0.161	2	right	gongshirong	1195145614	2.0.10.242	2.0.10.242	10-10-2019	2019-10-10 02:17:55	10:17:55	male	2.0.10.147	82	Catch.bmp	1565	0		0	0	224724	0		0	0	NULL	NULL	NULL	High	run1		List2	A_S.wav	A_S	0		0	1	224574	150		0	0
Exp3	2	Exp3-2-1	59.938	1.0.0.161	2	right	gongshirong	1195145614	2.0.10.242	2.0.10.242	10-10-2019	2019-10-10 02:17:55	10:17:55	male	2.0.10.147	83	Catch.bmp	1106	0		0	0	227510	0		0	0	NULL	NULL	NULL	High	run1	1	List2	A_T.wav	A_T	1	1	0	1	227360	150	1	922	228282
Exp3	2	Exp3-2-1	59.938	1.0.0.161	2	right	gongshirong	1195145614	2.0.10.242	2.0.10.242	10-10-2019	2019-10-10 02:17:55	10:17:55	male	2.0.10.147	84	Red_C_2.bmp	1569	0		0	0	229779	0		0	0	NULL	NULL	NULL	High	run1	1	List2	Catch.wav	V_T	1	1	1	1	229629	150	1	628	230257
Exp3	2	Exp3-2-1	59.938	1.0.0.161	2	right	gongshirong	1195145614	2.0.10.242	2.0.10.242	10-10-2019	2019-10-10 02:17:55	10:17:55	male	2.0.10.147	85	Red_C_2.bmp	1153	0		0	1	232499	0		0	0	NULL	NULL	NULL	High	run1	1	List2	A_T.wav	AV_T	1	1	1	1	232348	151	1	685	233033
Exp3	2	Exp3-2-1	59.938	1.0.0.161	2	right	gongshirong	1195145614	2.0.10.242	2.0.10.242	10-10-2019	2019-10-10 02:17:55	10:17:55	male	2.0.10.147	86	Red_C_2.bmp	1574	0		0	0	234801	0		0	0	NULL	NULL	NULL	High	run1	1	List2	Catch.wav	V_T	1	1	1	1	234651	150	1	742	235393
Exp3	2	Exp3-2-1	59.938	1.0.0.161	2	right	gongshirong	1195145614	2.0.10.242	2.0.10.242	10-10-2019	2019-10-10 02:17:55	10:17:55	male	2.0.10.147	87	Catch.bmp	1407	0		0	0	237537	0		0	0	NULL	NULL	NULL	High	run1		List2	A_S.wav	A_S	0		1	1	237387	150		0	0
Exp3	2	Exp3-2-1	59.938	1.0.0.161	2	right	gongshirong	1195145614	2.0.10.242	2.0.10.242	10-10-2019	2019-10-10 02:17:55	10:17:55	male	2.0.10.147	88	Catch.bmp	933	0		0	0	240173	0		0	0	NULL	NULL	NULL	High	run1	1	List2	A_T.wav	A_T	1	1	0	1	240023	150	1	963	240986
Exp3	2	Exp3-2-1	59.938	1.0.0.161	2	right	gongshirong	1195145614	2.0.10.242	2.0.10.242	10-10-2019	2019-10-10 02:17:55	10:17:55	male	2.0.10.147	89	Catch.bmp	1580	0		0	0	242259	0		0	0	NULL	NULL	NULL	High	run1		List2	A_S.wav	A_S	0		0	1	242109	150		0	0
Exp3	2	Exp3-2-1	59.938	1.0.0.161	2	right	gongshirong	1195145614	2.0.10.242	2.0.10.242	10-10-2019	2019-10-10 02:17:55	10:17:55	male	2.0.10.147	90	Blue_S_2.bmp	1340	0		0	0	245045	0		0	0	NULL	NULL	NULL	High	run1	1	List2	A_T.wav	AV_T	1	1	0	1	244895	150	1	771	245666
Exp3	2	Exp3-2-1	59.938	1.0.0.161	2	right	gongshirong	1195145614	2.0.10.242	2.0.10.242	10-10-2019	2019-10-10 02:17:55	10:17:55	male	2.0.10.147	91	Red_C_2.bmp	890	0		0	1	247548	0		0	0	NULL	NULL	NULL	High	run1	1	List2	A_T.wav	AV_T	1	1	1	1	247397	151	1	812	248209
Exp3	2	Exp3-2-1	59.938	1.0.0.161	2	right	gongshirong	1195145614	2.0.10.242	2.0.10.242	10-10-2019	2019-10-10 02:17:55	10:17:55	male	2.0.10.147	92	Catch.bmp	1254	0		0	0	249600	0		0	0	NULL	NULL	NULL	High	run1		List2	A_S.wav	A_S	0		0	2	249450	150		0	0
Exp3	2	Exp3-2-1	59.938	1.0.0.161	2	right	gongshirong	1195145614	2.0.10.242	2.0.10.242	10-10-2019	2019-10-10 02:17:55	10:17:55	male	2.0.10.147	93	Catch.bmp	1470	0		0	0	252069	0		0	0	NULL	NULL	NULL	High	run1		List2	A_S.wav	A_S	0		0	1	251919	150		0	0
Exp3	2	Exp3-2-1	59.938	1.0.0.161	2	right	gongshirong	1195145614	2.0.10.242	2.0.10.242	10-10-2019	2019-10-10 02:17:55	10:17:55	male	2.0.10.147	94	Catch.bmp	956	0		0	0	254755	0		0	0	NULL	NULL	NULL	High	run1	1	List2	A_T.wav	A_T	1	1	0	1	254605	150	1	828	255433
Exp3	2	Exp3-2-1	59.938	1.0.0.161	2	right	gongshirong	1195145614	2.0.10.242	2.0.10.242	10-10-2019	2019-10-10 02:17:55	10:17:55	male	2.0.10.147	95	Red_C_2.bmp	970	0		0	0	256874	0		0	0	NULL	NULL	NULL	High	run1	1	List2	Catch.wav	V_T	1	1	1	1	256724	150	1	789	257513
Exp3	2	Exp3-2-1	59.938	1.0.0.161	2	right	gongshirong	1195145614	2.0.10.242	2.0.10.242	10-10-2019	2019-10-10 02:17:55	10:17:55	male	2.0.10.147	96	Catch.bmp	1278	0		0	0	258993	0		0	0	NULL	NULL	NULL	High	run1	1	List2	A_T.wav	A_T	1	1	1	1	258843	150	1	630	259473
Exp3	2	Exp3-2-1	59.938	1.0.0.161	2	right	gongshirong	1195145614	2.0.10.242	2.0.10.242	10-10-2019	2019-10-10 02:17:55	10:17:55	male	2.0.10.147	97	Catch.bmp	1057	0		0	1	261429	0		0	0	NULL	NULL	NULL	High	run1	1	List2	A_T.wav	A_T	1	1	1	1	261278	151	1	627	261905
Exp3	2	Exp3-2-1	59.938	1.0.0.161	2	right	gongshirong	1195145614	2.0.10.242	2.0.10.242	10-10-2019	2019-10-10 02:17:55	10:17:55	male	2.0.10.147	98	Red_C_2.bmp	1432	0		0	1	263648	0		0	0	NULL	NULL	NULL	High	run1	1	List2	Catch.wav	V_T	1	1	1	1	263497	151	1	551	264048
Exp3	2	Exp3-2-1	59.938	1.0.0.161	2	right	gongshirong	1195145614	2.0.10.242	2.0.10.242	10-10-2019	2019-10-10 02:17:55	10:17:55	male	2.0.10.147	99	Red_C.bmp	1382	0		0	1	266234	0		0	0	NULL	NULL	NULL	High	run1		List2	Catch.wav	V_S	0		1	1	266083	151		0	0
Exp3	2	Exp3-2-1	59.938	1.0.0.161	2	right	gongshirong	1195145614	2.0.10.242	2.0.10.242	10-10-2019	2019-10-10 02:17:55	10:17:55	male	2.0.10.147	100	Red_C.bmp	1028	0		0	1	268820	0		0	0	NULL	NULL	NULL	High	run1		List2	Catch.wav	V_S	0		1	1	268669	151		0	0
Exp3	2	Exp3-2-1	59.938	1.0.0.161	2	right	gongshirong	1195145614	2.0.10.242	2.0.10.242	10-10-2019	2019-10-10 02:17:55	10:17:55	male	2.0.10.147	101	Red_C_2.bmp	1012	0		0	0	271072	0		0	0	NULL	NULL	NULL	High	run1	1	List2	A_T.wav	AV_T	1	1	0	1	270922	150	1	710	271632
Exp3	2	Exp3-2-1	59.938	1.0.0.161	2	right	gongshirong	1195145614	2.0.10.242	2.0.10.242	10-10-2019	2019-10-10 02:17:55	10:17:55	male	2.0.10.147	102	Red_C.bmp	1342	0		0	0	273241	0		0	0	NULL	NULL	NULL	High	run1		List2	Catch.wav	V_S	0		0	1	273091	150		0	0
Exp3	2	Exp3-2-1	59.938	1.0.0.161	2	right	gongshirong	1195145614	2.0.10.242	2.0.10.242	10-10-2019	2019-10-10 02:17:55	10:17:55	male	2.0.10.147	103	Catch.bmp	1398	0		1	0	275793	0		0	0	NULL	NULL	NULL	High	run1	1	List2	A_T.wav	A_T	1	1	1	1	275643	150	1	734	276377
Exp3	2	Exp3-2-1	59.938	1.0.0.161	2	right	gongshirong	1195145614	2.0.10.242	2.0.10.242	10-10-2019	2019-10-10 02:17:55	10:17:55	male	2.0.10.147	104	Catch.bmp	1031	0		0	0	278346	0		0	0	NULL	NULL	NULL	High	run1	1	List2	A_T.wav	A_T	1	1	0	1	278196	150	1	884	279080
Exp3	2	Exp3-2-1	59.938	1.0.0.161	2	right	gongshirong	1195145614	2.0.10.242	2.0.10.242	10-10-2019	2019-10-10 02:17:55	10:17:55	male	2.0.10.147	105	Blue_S.bmp	1048	0		0	0	280532	0		0	0	NULL	NULL	NULL	High	run1		List2	A_S.wav	AV_S	0		0	1	280382	150		0	0
Exp3	2	Exp3-2-1	59.938	1.0.0.161	2	right	gongshirong	1195145614	2.0.10.242	2.0.10.242	10-10-2019	2019-10-10 02:17:55	10:17:55	male	2.0.10.147	106	Catch.bmp	1177	0		0	0	282801	0		0	0	NULL	NULL	NULL	High	run1		List2	A_S.wav	A_S	0		0	1	282651	150		0	0
Exp3	2	Exp3-2-1	59.938	1.0.0.161	2	right	gongshirong	1195145614	2.0.10.242	2.0.10.242	10-10-2019	2019-10-10 02:17:55	10:17:55	male	2.0.10.147	107	Red_S.bmp	818	0		0	0	285203	0		0	0	NULL	NULL	NULL	High	run1		List2	A_S.wav	AV_S	0		0	1	285053	150		0	0
Exp3	2	Exp3-2-1	59.938	1.0.0.161	2	right	gongshirong	1195145614	2.0.10.242	2.0.10.242	10-10-2019	2019-10-10 02:17:55	10:17:55	male	2.0.10.147	108	Red_C_2.bmp	843	0		0	0	287222	0		0	0	NULL	NULL	NULL	High	run1	1	List2	A_T.wav	AV_T	1	1	0	1	287072	150	1	632	287704
Exp3	2	Exp3-2-1	59.938	1.0.0.161	2	right	gongshirong	1195145614	2.0.10.242	2.0.10.242	10-10-2019	2019-10-10 02:17:55	10:17:55	male	2.0.10.147	109	Catch.bmp	1052	0		0	0	289224	0		0	0	NULL	NULL	NULL	High	run1	1	List2	A_T.wav	A_T	1	1	0	1	289074	150	1	950	290024
Exp3	2	Exp3-2-1	59.938	1.0.0.161	2	right	gongshirong	1195145614	2.0.10.242	2.0.10.242	10-10-2019	2019-10-10 02:17:55	10:17:55	male	2.0.10.147	110	Catch.bmp	1571	0		0	0	291426	0		0	0	NULL	NULL	NULL	High	run1	1	List2	A_T.wav	A_T	1	1	0	1	291276	150	1	668	291944
Exp3	2	Exp3-2-1	59.938	1.0.0.161	2	right	gongshirong	1195145614	2.0.10.242	2.0.10.242	10-10-2019	2019-10-10 02:17:55	10:17:55	male	2.0.10.147	111	Red_C_2.bmp	895	0		0	0	294146	0		0	0	NULL	NULL	NULL	High	run1	1	List2	A_T.wav	AV_T	1	1	0	1	293996	150	1	924	294920
Exp3	2	Exp3-2-1	59.938	1.0.0.161	2	right	gongshirong	1195145614	2.0.10.242	2.0.10.242	10-10-2019	2019-10-10 02:17:55	10:17:55	male	2.0.10.147	112	Blue_C.bmp	849	0		0	0	296198	0		0	0	NULL	NULL	NULL	High	Run1		List2	Catch.wav	V_S	0		1	1	296048	150		0	0
Exp3	2	Exp3-2-1	59.938	1.0.0.161	2	right	gongshirong	1195145614	2.0.10.242	2.0.10.242	10-10-2019	2019-10-10 02:17:55	10:17:55	male	2.0.10.147	113	Catch.bmp	1066	0		0	0	298267	0		0	0	NULL	NULL	NULL	High	run1	1	List2	A_T.wav	A_T	1	1	0	1	298117	150	1	899	299016
Exp3	2	Exp3-2-1	59.938	1.0.0.161	2	right	gongshirong	1195145614	2.0.10.242	2.0.10.242	10-10-2019	2019-10-10 02:17:55	10:17:55	male	2.0.10.147	114	Catch.bmp	1114	0		0	0	300486	0		0	0	NULL	NULL	NULL	High	run1	1	List2	A_T.wav	A_T	1	1	0	2	300336	150	1	959	301295
Exp3	2	Exp3-2-1	59.938	1.0.0.161	2	right	gongshirong	1195145614	2.0.10.242	2.0.10.242	10-10-2019	2019-10-10 02:17:55	10:17:55	male	2.0.10.147	115	Red_C_2.bmp	1293	0		0	0	302755	0		0	0	NULL	NULL	NULL	High	run1	1	List2	A_T.wav	AV_T	1	1	0	1	302605	150	1	794	303399
Exp3	2	Exp3-2-1	59.938	1.0.0.161	2	right	gongshirong	1195145614	2.0.10.242	2.0.10.242	10-10-2019	2019-10-10 02:17:55	10:17:55	male	2.0.10.147	116	Blue_S_2.bmp	1332	0		0	0	305207	0		0	0	NULL	NULL	NULL	High	run1	1	List2	A_T.wav	AV_T	1	1	0	1	305057	150	1	846	305903
Exp3	2	Exp3-2-1	59.938	1.0.0.161	2	right	gongshirong	1195145614	2.0.10.242	2.0.10.242	10-10-2019	2019-10-10 02:17:55	10:17:55	male	2.0.10.147	117	Blue_S_2.bmp	944	0		0	0	307693	0		0	0	NULL	NULL	NULL	High	run1	1	List2	A_T.wav	AV_T	1	1	0	1	307543	150	1	857	308400
Exp3	2	Exp3-2-1	59.938	1.0.0.161	2	right	gongshirong	1195145614	2.0.10.242	2.0.10.242	10-10-2019	2019-10-10 02:17:55	10:17:55	male	2.0.10.147	118	Catch.bmp	1300	0		0	0	309795	0		0	0	NULL	NULL	NULL	High	run1	1	List2	A_T.wav	A_T	1	1	0	1	309645	150	1	874	310519
Exp3	2	Exp3-2-1	59.938	1.0.0.161	2	right	gongshirong	1195145614	2.0.10.242	2.0.10.242	10-10-2019	2019-10-10 02:17:55	10:17:55	male	2.0.10.147	119	Blue_S_2.bmp	1207	0		0	0	312248	0		0	0	NULL	NULL	NULL	High	run1	1	List2	A_T.wav	AV_T	1	1	0	1	312098	150	1	693	312791
Exp3	2	Exp3-2-1	59.938	1.0.0.161	2	right	gongshirong	1195145614	2.0.10.242	2.0.10.242	10-10-2019	2019-10-10 02:17:55	10:17:55	male	2.0.10.147	120	Blue_S_2.bmp	998	0		0	0	314617	0		0	0	NULL	NULL	NULL	High	run1	1	List2	A_T.wav	AV_T	1	1	0	1	314467	150	1	685	315152
Exp3	2	Exp3-2-1	59.938	1.0.0.161	2	right	gongshirong	1195145614	2.0.10.242	2.0.10.242	10-10-2019	2019-10-10 02:17:55	10:17:55	male	2.0.10.147	121	Red_S.bmp	1201	0		0	0	316769	0		0	0	NULL	NULL	NULL	High	run1		List2	A_S.wav	AV_S	0		0	1	316619	150		0	0
Exp3	2	Exp3-2-1	59.938	1.0.0.161	2	right	gongshirong	1195145614	2.0.10.242	2.0.10.242	10-10-2019	2019-10-10 02:17:55	10:17:55	male	2.0.10.147	122	Catch.bmp	1307	0		0	0	319172	0		0	0	NULL	NULL	NULL	High	run1	1	List2	A_T.wav	A_T	1	1	0	1	319022	150	1	865	319887
Exp3	2	Exp3-2-1	59.938	1.0.0.161	2	right	gongshirong	1195145614	2.0.10.242	2.0.10.242	10-10-2019	2019-10-10 02:17:55	10:17:55	male	2.0.10.147	123	Blue_S_2.bmp	930	0		0	0	321641	0		0	0	NULL	NULL	NULL	High	run1	1	List2	Catch.wav	V_T	1	1	1	1	321491	150	1	724	322215
Exp3	2	Exp3-2-1	59.938	1.0.0.161	2	right	gongshirong	1195145614	2.0.10.242	2.0.10.242	10-10-2019	2019-10-10 02:17:55	10:17:55	male	2.0.10.147	124	Red_C_2.bmp	848	0		0	0	323726	0		0	0	NULL	NULL	NULL	High	run1	1	List2	Catch.wav	V_T	1	1	0	1	323576	150	1	728	324304
Exp3	2	Exp3-2-1	59.938	1.0.0.161	2	right	gongshirong	1195145614	2.0.10.242	2.0.10.242	10-10-2019	2019-10-10 02:17:55	10:17:55	male	2.0.10.147	125	Blue_S_2.bmp	1293	0		0	1	325729	0		0	0	NULL	NULL	NULL	High	run1	1	List2	Catch.wav	V_T	1	1	1	1	325578	151	1	669	326247
Exp3	2	Exp3-2-1	59.938	1.0.0.161	2	right	gongshirong	1195145614	2.0.10.242	2.0.10.242	10-10-2019	2019-10-10 02:17:55	10:17:55	male	2.0.10.147	126	Red_C_2.bmp	897	0		0	0	328181	0		0	0	NULL	NULL	NULL	High	run1	1	List2	Catch.wav	V_T	1	1	0	1	328031	150	1	672	328703
Exp3	2	Exp3-2-1	59.938	1.0.0.161	2	right	gongshirong	1195145614	2.0.10.242	2.0.10.242	10-10-2019	2019-10-10 02:17:55	10:17:55	male	2.0.10.147	127	Catch.bmp	1503	0		0	0	330233	0		0	0	NULL	NULL	NULL	High	run1	1	List2	A_T.wav	A_T	1	1	1	1	330083	150	1	892	330975
Exp3	2	Exp3-2-1	59.938	1.0.0.161	2	right	gongshirong	1195145614	2.0.10.242	2.0.10.242	10-10-2019	2019-10-10 02:17:55	10:17:55	male	2.0.10.147	128	Red_C_2.bmp	1537	0		0	0	332886	0		0	0	NULL	NULL	NULL	High	run1	1	List2	Catch.wav	V_T	1	1	0	1	332736	150	1	806	333542
Exp3	2	Exp3-2-1	59.938	1.0.0.161	2	right	gongshirong	1195145614	2.0.10.242	2.0.10.242	10-10-2019	2019-10-10 02:17:55	10:17:55	male	2.0.10.147	129	Blue_S_2.bmp	1289	0		0	0	335572	0		0	0	NULL	NULL	NULL	High	run1	1	List2	A_T.wav	AV_T	1	1	1	1	335422	150	1	616	336038
Exp3	2	Exp3-2-1	59.938	1.0.0.161	2	right	gongshirong	1195145614	2.0.10.242	2.0.10.242	10-10-2019	2019-10-10 02:17:55	10:17:55	male	2.0.10.147	130	Red_C.bmp	1274	0		0	0	338008	0		0	0	NULL	NULL	NULL	High	run1		List2	Catch.wav	V_S	0		0	1	337858	150		0	0
Exp3	2	Exp3-2-1	59.938	1.0.0.161	2	right	gongshirong	1195145614	2.0.10.242	2.0.10.242	10-10-2019	2019-10-10 02:17:55	10:17:55	male	2.0.10.147	131	Catch.bmp	1598	0		0	0	340494	0		0	0	NULL	NULL	NULL	High	run1	1	List2	A_T.wav	A_T	1	1	0	1	340344	150	1	678	341022
Exp3	2	Exp3-2-1	59.938	1.0.0.161	2	right	gongshirong	1195145614	2.0.10.242	2.0.10.242	10-10-2019	2019-10-10 02:17:55	10:17:55	male	2.0.10.147	132	Red_C_2.bmp	1587	0		0	0	343247	0		0	0	NULL	NULL	NULL	High	run1	1	List2	Catch.wav	V_T	1	1	0	2	343097	150	1	757	343854
Exp3	2	Exp3-2-1	59.938	1.0.0.161	2	right	gongshirong	1195145614	2.0.10.242	2.0.10.242	10-10-2019	2019-10-10 02:17:55	10:17:55	male	2.0.10.147	133	Catch.bmp	1102	0		0	0	345983	0		0	0	NULL	NULL	NULL	High	run1		List2	A_S.wav	A_S	0		1	1	345833	150		0	0
Exp3	2	Exp3-2-1	59.938	1.0.0.161	2	right	gongshirong	1195145614	2.0.10.242	2.0.10.242	10-10-2019	2019-10-10 02:17:55	10:17:55	male	2.0.10.147	134	Blue_C.bmp	1130	0		0	0	348302	0		0	0	NULL	NULL	NULL	High	run1		List2	A_S.wav	AV_S	0		0	1	348152	150		0	0
Exp3	2	Exp3-2-1	59.938	1.0.0.161	2	right	gongshirong	1195145614	2.0.10.242	2.0.10.242	10-10-2019	2019-10-10 02:17:55	10:17:55	male	2.0.10.147	135	Catch.bmp	944	0		0	1	350638	0		0	0	NULL	NULL	NULL	High	run1	1	List2	A_T.wav	A_T	1	1	1	1	350487	151	1	927	351414
Exp3	2	Exp3-2-1	59.938	1.0.0.161	2	right	gongshirong	1195145614	2.0.10.242	2.0.10.242	10-10-2019	2019-10-10 02:17:55	10:17:55	male	2.0.10.147	136	Blue_S_2.bmp	1081	0		0	0	352740	0		0	0	NULL	NULL	NULL	High	run1	1	List2	A_T.wav	AV_T	1	1	0	1	352590	150	1	888	353478
Exp3	2	Exp3-2-1	59.938	1.0.0.161	2	right	gongshirong	1195145614	2.0.10.242	2.0.10.242	10-10-2019	2019-10-10 02:17:55	10:17:55	male	2.0.10.147	137	Red_C_2.bmp	1035	0		1	0	354975	0		0	0	NULL	NULL	NULL	High	run1	1	List2	Catch.wav	V_T	1	1	1	1	354825	150	1	869	355694
Exp3	2	Exp3-2-1	59.938	1.0.0.161	2	right	gongshirong	1195145614	2.0.10.242	2.0.10.242	10-10-2019	2019-10-10 02:17:55	10:17:55	male	2.0.10.147	138	Red_S_2.bmp	1462	0		0	0	357161	0		0	0	NULL	NULL	NULL	High	run1		List2	Catch.wav	V_S	0		0	1	357011	150	1	692	357703
Exp3	2	Exp3-2-1	59.938	1.0.0.161	2	right	gongshirong	1195145614	2.0.10.242	2.0.10.242	10-10-2019	2019-10-10 02:17:55	10:17:55	male	2.0.10.147	139	Red_S_2.bmp	1268	0		1	0	359780	0		0	0	NULL	NULL	NULL	High	run1		List2	Catch.wav	V_S	0		0	1	359630	150	1	736	360366
Exp3	2	Exp3-2-1	59.938	1.0.0.161	2	right	gongshirong	1195145614	2.0.10.242	2.0.10.242	10-10-2019	2019-10-10 02:17:55	10:17:55	male	2.0.10.147	140	Catch.bmp	947	0		0	1	362200	0		0	0	NULL	NULL	NULL	High	run1	1	List2	A_T.wav	A_T	0		1	1	362049	151		0	0
Exp3	2	Exp3-2-1	59.938	1.0.0.161	2	right	gongshirong	1195145614	2.0.10.242	2.0.10.242	10-10-2019	2019-10-10 02:17:55	10:17:55	male	2.0.10.147	141	Blue_S_2.bmp	960	0		0	1	364369	967		0	0	NULL	NULL	NULL	High	run1	1	List2	Catch.wav	V_T	1	1	1	1	364218	151	1	844	365062
Exp3	2	Exp3-2-1	59.938	1.0.0.161	2	right	gongshirong	1195145614	2.0.10.242	2.0.10.242	10-10-2019	2019-10-10 02:17:55	10:17:55	male	2.0.10.147	142	Catch.bmp	1032	0		0	0	375630	0		0	0	NULL	NULL	NULL	High	run1		List2	A_S.wav	A_S	0		1	1	375480	150		0	0
Exp3	2	Exp3-2-1	59.938	1.0.0.161	2	right	gongshirong	1195145614	2.0.10.242	2.0.10.242	10-10-2019	2019-10-10 02:17:55	10:17:55	male	2.0.10.147	143	Blue_S_2.bmp	903	0		0	1	377883	0		0	0	NULL	NULL	NULL	High	run1	1	List2	A_T.wav	AV_T	1	1	1	1	377732	151	1	665	378397
Exp3	2	Exp3-2-1	59.938	1.0.0.161	2	right	gongshirong	1195145614	2.0.10.242	2.0.10.242	10-10-2019	2019-10-10 02:17:55	10:17:55	male	2.0.10.147	144	Red_S_2.bmp	880	0		0	1	379935	0		0	0	NULL	NULL	NULL	High	run1		List2	A_S.wav	AV_S	0		1	1	379784	151	1	693	380477
Exp3	2	Exp3-2-1	59.938	1.0.0.161	2	right	gongshirong	1195145614	2.0.10.242	2.0.10.242	10-10-2019	2019-10-10 02:17:55	10:17:55	male	2.0.10.147	145	Catch.bmp	1279	0		0	0	381970	0		0	0	NULL	NULL	NULL	High	run1	1	List2	A_T.wav	A_T	0		0	1	381820	150		0	0
Exp3	2	Exp3-2-1	59.938	1.0.0.161	2	right	gongshirong	1195145614	2.0.10.242	2.0.10.242	10-10-2019	2019-10-10 02:17:55	10:17:55	male	2.0.10.147	146	Red_C_2.bmp	1085	0		0	0	384456	0		0	0	NULL	NULL	NULL	High	run1	1	List2	A_T.wav	AV_T	1	1	0	1	384306	150	1	803	385109
Exp3	2	Exp3-2-1	59.938	1.0.0.161	2	right	gongshirong	1195145614	2.0.10.242	2.0.10.242	10-10-2019	2019-10-10 02:17:55	10:17:55	male	2.0.10.147	147	Red_C.bmp	1070	0		0	0	386692	0		0	0	NULL	NULL	NULL	High	run1		List2	A_S.wav	AV_S	0		0	2	386542	150		0	0
Exp3	2	Exp3-2-1	59.938	1.0.0.161	2	right	gongshirong	1195145614	2.0.10.242	2.0.10.242	10-10-2019	2019-10-10 02:17:55	10:17:55	male	2.0.10.147	148	Blue_S_2.bmp	1312	0		0	0	388977	0		0	0	NULL	NULL	NULL	High	run1	1	List2	Catch.wav	V_T	1	1	1	1	388827	150	1	730	389557
Exp3	2	Exp3-2-1	59.938	1.0.0.161	2	right	gongshirong	1195145614	2.0.10.242	2.0.10.242	10-10-2019	2019-10-10 02:17:55	10:17:55	male	2.0.10.147	149	Blue_S_2.bmp	868	0		0	1	391447	0		0	0	NULL	NULL	NULL	High	run1	1	List2	Catch.wav	V_T	1	1	1	1	391296	151	1	909	392205
Exp3	2	Exp3-2-1	59.938	1.0.0.161	2	right	gongshirong	1195145614	2.0.10.242	2.0.10.242	10-10-2019	2019-10-10 02:17:55	10:17:55	male	2.0.10.147	150	Red_C_2.bmp	1219	0		0	0	393465	0		0	0	NULL	NULL	NULL	High	run1	1	List2	A_T.wav	AV_T	1	1	1	1	393315	150	1	762	394077
Exp3	2	Exp3-2-1	59.938	1.0.0.161	2	right	gongshirong	1195145614	2.0.10.242	2.0.10.242	10-10-2019	2019-10-10 02:17:55	10:17:55	male	2.0.10.147	151	Blue_S_2.bmp	1018	0		1	0	395834	0		0	0	NULL	NULL	NULL	High	run1	1	List2	A_T.wav	AV_T	1	1	0	1	395684	150	1	857	396541
Exp3	2	Exp3-2-1	59.938	1.0.0.161	2	right	gongshirong	1195145614	2.0.10.242	2.0.10.242	10-10-2019	2019-10-10 02:17:55	10:17:55	male	2.0.10.147	152	Blue_S_2.bmp	1436	0		0	0	398003	0		0	0	NULL	NULL	NULL	High	run1	1	List2	Catch.wav	V_T	1	1	1	1	397853	150	1	944	398797
Exp3	2	Exp3-2-1	59.938	1.0.0.161	2	right	gongshirong	1195145614	2.0.10.242	2.0.10.242	10-10-2019	2019-10-10 02:17:55	10:17:55	male	2.0.10.147	153	Blue_S_2.bmp	1534	0		0	0	400589	0		0	0	NULL	NULL	NULL	High	run1	1	List2	Catch.wav	V_T	1	1	0	1	400439	150	1	670	401109
Exp3	2	Exp3-2-1	59.938	1.0.0.161	2	right	gongshirong	1195145614	2.0.10.242	2.0.10.242	10-10-2019	2019-10-10 02:17:55	10:17:55	male	2.0.10.147	154	Catch.bmp	907	0		1	0	403275	0		0	0	NULL	NULL	NULL	High	run1	1	List2	A_T.wav	A_T	0		1	1	403125	150		0	0
Exp3	2	Exp3-2-1	59.938	1.0.0.161	2	right	gongshirong	1195145614	2.0.10.242	2.0.10.242	10-10-2019	2019-10-10 02:17:55	10:17:55	male	2.0.10.147	155	Red_C_2.bmp	1166	0		0	0	405394	0		0	0	NULL	NULL	NULL	High	run1	1	List2	Catch.wav	V_T	1	1	1	1	405244	150	1	809	406053
Exp3	2	Exp3-2-1	59.938	1.0.0.161	2	right	gongshirong	1195145614	2.0.10.242	2.0.10.242	10-10-2019	2019-10-10 02:17:55	10:17:55	male	2.0.10.147	156	Blue_S_2.bmp	1104	0		0	0	407713	0		0	0	NULL	NULL	NULL	High	run1	1	List2	A_T.wav	AV_T	1	1	1	1	407563	150	1	761	408324
Exp3	2	Exp3-2-1	59.938	1.0.0.161	2	right	gongshirong	1195145614	2.0.10.242	2.0.10.242	10-10-2019	2019-10-10 02:17:55	10:17:55	male	2.0.10.147	157	Red_C_2.bmp	1421	0		0	0	409966	0		0	0	NULL	NULL	NULL	High	run1	1	List2	Catch.wav	V_T	1	1	0	1	409816	150	1	636	410452
Exp3	2	Exp3-2-1	59.938	1.0.0.161	2	right	gongshirong	1195145614	2.0.10.242	2.0.10.242	10-10-2019	2019-10-10 02:17:55	10:17:55	male	2.0.10.147	158	Red_C_2.bmp	1435	0		0	0	412535	0		0	0	NULL	NULL	NULL	High	run1	1	List2	A_T.wav	AV_T	1	1	1	1	412385	150	1	667	413052
Exp3	2	Exp3-2-1	59.938	1.0.0.161	2	right	gongshirong	1195145614	2.0.10.242	2.0.10.242	10-10-2019	2019-10-10 02:17:55	10:17:55	male	2.0.10.147	159	Red_C_2.bmp	836	0		0	0	415121	0		0	0	NULL	NULL	NULL	High	run1	1	List2	Catch.wav	V_T	1	1	1	1	414971	150	1	545	415516
Exp3	2	Exp3-2-1	59.938	1.0.0.161	2	right	gongshirong	1195145614	2.0.10.242	2.0.10.242	10-10-2019	2019-10-10 02:17:55	10:17:55	male	2.0.10.147	160	Blue_S_2.bmp	886	0		1	0	417106	0		0	0	NULL	NULL	NULL	High	run1	1	List2	A_T.wav	AV_T	1	1	1	1	416956	150	1	720	417676
Exp3	2	Exp3-2-1	59.938	1.0.0.161	2	right	gongshirong	1195145614	2.0.10.242	2.0.10.242	10-10-2019	2019-10-10 02:17:55	10:17:55	male	2.0.10.147	161	Catch.bmp	1214	0		0	0	419142	0		0	0	NULL	NULL	NULL	High	run1	1	List2	A_T.wav	A_T	1	1	0	1	418992	150	1	773	419765
Exp3	2	Exp3-2-1	59.938	1.0.0.161	2	right	gongshirong	1195145614	2.0.10.242	2.0.10.242	10-10-2019	2019-10-10 02:17:55	10:17:55	male	2.0.10.147	162	Catch.bmp	1529	0		0	0	421511	0		0	0	NULL	NULL	NULL	High	run1	1	List2	A_T.wav	A_T	1	1	0	1	421361	150	1	1299	422660
Exp3	2	Exp3-2-1	59.938	1.0.0.161	2	right	gongshirong	1195145614	2.0.10.242	2.0.10.242	10-10-2019	2019-10-10 02:17:55	10:17:55	male	2.0.10.147	163	Blue_S_2.bmp	1009	0		0	0	424197	0		0	0	NULL	NULL	NULL	High	run1	1	List2	Catch.wav	V_T	1	1	1	1	424047	150	1	749	424796
Exp3	2	Exp3-2-1	59.938	1.0.0.161	2	right	gongshirong	1195145614	2.0.10.242	2.0.10.242	10-10-2019	2019-10-10 02:17:55	10:17:55	male	2.0.10.147	164	Blue_S.bmp	808	0		0	0	426366	0		0	0	NULL	NULL	NULL	High	run1		List2	Catch.wav	V_S	0		0	1	426216	150		0	0
Exp3	2	Exp3-2-1	59.938	1.0.0.161	2	right	gongshirong	1195145614	2.0.10.242	2.0.10.242	10-10-2019	2019-10-10 02:17:55	10:17:55	male	2.0.10.147	165	Blue_S_2.bmp	1435	0		0	0	428385	0		0	0	NULL	NULL	NULL	High	run1	1	List2	A_T.wav	AV_T	1	1	0	1	428235	150	1	665	428900
Exp3	2	Exp3-2-1	59.938	1.0.0.161	2	right	gongshirong	1195145614	2.0.10.242	2.0.10.242	10-10-2019	2019-10-10 02:17:55	10:17:55	male	2.0.10.147	166	Blue_S_2.bmp	850	0		0	0	430971	0		0	0	NULL	NULL	NULL	High	run1	1	List2	A_T.wav	AV_T	1	1	0	1	430821	150	1	663	431484
Exp3	2	Exp3-2-1	59.938	1.0.0.161	2	right	gongshirong	1195145614	2.0.10.242	2.0.10.242	10-10-2019	2019-10-10 02:17:55	10:17:55	male	2.0.10.147	167	Blue_S_2.bmp	1235	0		0	0	432973	0		0	0	NULL	NULL	NULL	High	run1	1	List2	Catch.wav	V_T	1	1	0	1	432823	150	1	757	433580
Exp3	2	Exp3-2-1	59.938	1.0.0.161	2	right	gongshirong	1195145614	2.0.10.242	2.0.10.242	10-10-2019	2019-10-10 02:17:55	10:17:55	male	2.0.10.147	168	Blue_S_2.bmp	1434	0		0	0	435359	0		0	0	NULL	NULL	NULL	High	run1	1	List2	Catch.wav	V_T	1	1	0	1	435209	150	1	851	436060
Exp3	2	Exp3-2-1	59.938	1.0.0.161	2	right	gongshirong	1195145614	2.0.10.242	2.0.10.242	10-10-2019	2019-10-10 02:17:55	10:17:55	male	2.0.10.147	169	Blue_S_2.bmp	980	0		0	0	437945	0		0	0	NULL	NULL	NULL	High	run1	1	List2	Catch.wav	V_T	1	1	0	1	437795	150	1	729	438524
Exp3	2	Exp3-2-1	59.938	1.0.0.161	2	right	gongshirong	1195145614	2.0.10.242	2.0.10.242	10-10-2019	2019-10-10 02:17:55	10:17:55	male	2.0.10.147	170	Blue_S_2.bmp	861	0		0	0	440080	0		0	0	NULL	NULL	NULL	High	run1	1	List2	A_T.wav	AV_T	1	1	1	1	439930	150	1	762	440692
Exp3	2	Exp3-2-1	59.938	1.0.0.161	2	right	gongshirong	1195145614	2.0.10.242	2.0.10.242	10-10-2019	2019-10-10 02:17:55	10:17:55	male	2.0.10.147	171	Catch.bmp	1040	0		0	0	442099	0		0	0	NULL	NULL	NULL	High	run1	1	List2	A_T.wav	A_T	1	1	0	1	441949	150	1	878	442827
Exp3	2	Exp3-2-1	59.938	1.0.0.161	2	right	gongshirong	1195145614	2.0.10.242	2.0.10.242	10-10-2019	2019-10-10 02:17:55	10:17:55	male	2.0.10.147	172	Catch.bmp	869	0		0	0	444301	0		0	0	NULL	NULL	NULL	High	run1		List2	A_S.wav	A_S	0		0	1	444151	150		0	0
Exp3	2	Exp3-2-1	59.938	1.0.0.161	2	right	gongshirong	1195145614	2.0.10.242	2.0.10.242	10-10-2019	2019-10-10 02:17:55	10:17:55	male	2.0.10.147	173	Red_C_2.bmp	1219	0		0	0	446387	0		0	0	NULL	NULL	NULL	High	run1	1	List2	Catch.wav	V_T	1	1	1	1	446237	150	1	911	447148
Exp3	2	Exp3-2-1	59.938	1.0.0.161	2	right	gongshirong	1195145614	2.0.10.242	2.0.10.242	10-10-2019	2019-10-10 02:17:55	10:17:55	male	2.0.10.147	174	Red_S_2.bmp	1497	0		0	0	448756	0		0	0	NULL	NULL	NULL	High	run1		List2	A_S.wav	AV_S	0		0	1	448606	150		0	0
Exp3	2	Exp3-2-1	59.938	1.0.0.161	2	right	gongshirong	1195145614	2.0.10.242	2.0.10.242	10-10-2019	2019-10-10 02:17:55	10:17:55	male	2.0.10.147	175	Catch.bmp	1329	0		0	0	451459	0		0	0	NULL	NULL	NULL	High	run1		List2	A_S.wav	A_S	0		0	1	451309	150		0	0
Exp3	2	Exp3-2-1	59.938	1.0.0.161	2	right	gongshirong	1195145614	2.0.10.242	2.0.10.242	10-10-2019	2019-10-10 02:17:55	10:17:55	male	2.0.10.147	176	Blue_S_2.bmp	1041	0		0	0	454011	0		0	0	NULL	NULL	NULL	High	run1	1	List2	A_T.wav	AV_T	1	1	0	1	453861	150	1	734	454595
Exp3	2	Exp3-2-1	59.938	1.0.0.161	2	right	gongshirong	1195145614	2.0.10.242	2.0.10.242	10-10-2019	2019-10-10 02:17:55	10:17:55	male	2.0.10.147	177	Red_C_2.bmp	1108	0		0	0	456214	0		0	0	NULL	NULL	NULL	High	run1	1	List2	Catch.wav	V_T	0		0	2	456064	150		0	0
Exp3	2	Exp3-2-1	59.938	1.0.0.161	2	right	gongshirong	1195145614	2.0.10.242	2.0.10.242	10-10-2019	2019-10-10 02:17:55	10:17:55	male	2.0.10.147	178	Catch.bmp	1399	0		0	0	458549	0		0	0	NULL	NULL	NULL	High	run1	1	List2	A_T.wav	A_T	1	1	1	1	458399	150	1	812	459211
Exp3	2	Exp3-2-1	59.938	1.0.0.161	2	right	gongshirong	1195145614	2.0.10.242	2.0.10.242	10-10-2019	2019-10-10 02:17:55	10:17:55	male	2.0.10.147	179	Red_S_2.bmp	1227	0		0	0	461102	0		0	0	NULL	NULL	NULL	High	run1		List2	Catch.wav	V_S	0		1	1	460952	150	1	915	461867
Exp3	2	Exp3-2-1	59.938	1.0.0.161	2	right	gongshirong	1195145614	2.0.10.242	2.0.10.242	10-10-2019	2019-10-10 02:17:55	10:17:55	male	2.0.10.147	180	Blue_S_2.bmp	1385	0		0	0	463488	0		0	0	NULL	NULL	NULL	High	run1	1	List2	Catch.wav	V_T	1	1	0	1	463338	150	1	810	464148
Exp3	2	Exp3-2-1	59.938	1.0.0.161	2	right	gongshirong	1195145614	2.0.10.242	2.0.10.242	10-10-2019	2019-10-10 02:17:55	10:17:55	male	2.0.10.147	181	Catch.bmp	936	0		0	0	466024	0		0	0	NULL	NULL	NULL	High	run1		List2	A_S.wav	A_S	0		1	1	465874	150		0	0
Exp3	2	Exp3-2-1	59.938	1.0.0.161	2	right	gongshirong	1195145614	2.0.10.242	2.0.10.242	10-10-2019	2019-10-10 02:17:55	10:17:55	male	2.0.10.147	182	Red_S_2.bmp	1373	0		0	0	468176	0		0	0	NULL	NULL	NULL	High	run1		List2	A_S.wav	AV_S	0		0	1	468026	150		0	0
Exp3	2	Exp3-2-1	59.938	1.0.0.161	2	right	gongshirong	1195145614	2.0.10.242	2.0.10.242	10-10-2019	2019-10-10 02:17:55	10:17:55	male	2.0.10.147	183	Catch.bmp	831	0		0	0	470762	0		0	0	NULL	NULL	NULL	High	run1	1	List2	A_T.wav	A_T	1	1	0	1	470612	150	1	959	471571
Exp3	2	Exp3-2-1	59.938	1.0.0.161	2	right	gongshirong	1195145614	2.0.10.242	2.0.10.242	10-10-2019	2019-10-10 02:17:55	10:17:55	male	2.0.10.147	184	Catch.bmp	1104	0		0	0	472781	0		0	0	NULL	NULL	NULL	High	run1		List2	A_S.wav	A_S	0		0	1	472631	150		0	0
Exp3	2	Exp3-2-1	59.938	1.0.0.161	2	right	gongshirong	1195145614	2.0.10.242	2.0.10.242	10-10-2019	2019-10-10 02:17:55	10:17:55	male	2.0.10.147	185	Red_C_2.bmp	1484	0		0	0	475083	0		0	0	NULL	NULL	NULL	High	run1	1	List2	Catch.wav	V_T	1	1	1	1	474933	150	1	1007	475940
Exp3	2	Exp3-2-1	59.938	1.0.0.161	2	right	gongshirong	1195145614	2.0.10.242	2.0.10.242	10-10-2019	2019-10-10 02:17:55	10:17:55	male	2.0.10.147	186	Red_C.bmp	1482	0		0	0	477719	0		0	0	NULL	NULL	NULL	High	run1		List2	A_S.wav	AV_S	0		1	1	477569	150		0	0
Exp3	2	Exp3-2-1	59.938	1.0.0.161	2	right	gongshirong	1195145614	2.0.10.242	2.0.10.242	10-10-2019	2019-10-10 02:17:55	10:17:55	male	2.0.10.147	187	Catch.bmp	1197	0		0	0	480422	0		0	0	NULL	NULL	NULL	High	run1		List2	A_S.wav	A_S	0		0	1	480272	150		0	0
Exp3	2	Exp3-2-1	59.938	1.0.0.161	2	right	gongshirong	1195145614	2.0.10.242	2.0.10.242	10-10-2019	2019-10-10 02:17:55	10:17:55	male	2.0.10.147	188	Catch.bmp	818	0		0	1	482825	0		0	0	NULL	NULL	NULL	High	run1	1	List2	A_T.wav	A_T	1	1	1	1	482674	151	1	792	483466
Exp3	2	Exp3-2-1	59.938	1.0.0.161	2	right	gongshirong	1195145614	2.0.10.242	2.0.10.242	10-10-2019	2019-10-10 02:17:55	10:17:55	male	2.0.10.147	189	Blue_C.bmp	946	0		0	0	484793	0		0	0	NULL	NULL	NULL	High	run1		List2	A_S.wav	AV_S	0		0	1	484643	150		0	0
Exp3	2	Exp3-2-1	59.938	1.0.0.161	2	right	gongshirong	1195145614	2.0.10.242	2.0.10.242	10-10-2019	2019-10-10 02:17:55	10:17:55	male	2.0.10.147	190	Catch.bmp	1017	0		1	0	486945	0		0	0	NULL	NULL	NULL	High	run1	1	List2	A_T.wav	A_T	1	1	0	1	486795	150	1	991	487786
Exp3	2	Exp3-2-1	59.938	1.0.0.161	2	right	gongshirong	1195145614	2.0.10.242	2.0.10.242	10-10-2019	2019-10-10 02:17:55	10:17:55	male	2.0.10.147	191	Blue_S_2.bmp	1107	0		0	0	489114	0		0	0	NULL	NULL	NULL	High	run1	1	List2	A_T.wav	AV_T	1	1	0	1	488964	150	1	790	489754
Exp3	2	Exp3-2-1	59.938	1.0.0.161	2	right	gongshirong	1195145614	2.0.10.242	2.0.10.242	10-10-2019	2019-10-10 02:17:55	10:17:55	male	2.0.10.147	192	Catch.bmp	1033	0		0	0	491383	0		0	0	NULL	NULL	NULL	High	run1	1	List2	A_T.wav	A_T	0		0	1	491233	150		0	0
Exp3	2	Exp3-2-1	59.938	1.0.0.161	2	right	gongshirong	1195145614	2.0.10.242	2.0.10.242	10-10-2019	2019-10-10 02:17:55	10:17:55	male	2.0.10.147	193	Catch.bmp	1121	0		0	0	493619	0		0	0	NULL	NULL	NULL	High	run1	1	List2	A_T.wav	A_T	1	1	0	1	493469	150	1	685	494154
Exp3	2	Exp3-2-1	59.938	1.0.0.161	2	right	gongshirong	1195145614	2.0.10.242	2.0.10.242	10-10-2019	2019-10-10 02:17:55	10:17:55	male	2.0.10.147	194	Red_C_2.bmp	1468	0		0	0	495888	0		0	0	NULL	NULL	NULL	High	run1	1	List2	Catch.wav	V_T	1	1	1	1	495738	150	1	728	496466
Exp3	2	Exp3-2-1	59.938	1.0.0.161	2	right	gongshirong	1195145614	2.0.10.242	2.0.10.242	10-10-2019	2019-10-10 02:17:55	10:17:55	male	2.0.10.147	195	Blue_S.bmp	1029	0		0	0	498507	0		0	0	NULL	NULL	NULL	High	run1		List2	A_S.wav	AV_S	0		1	1	498357	150		0	0
Exp3	2	Exp3-2-1	59.938	1.0.0.161	2	right	gongshirong	1195145614	2.0.10.242	2.0.10.242	10-10-2019	2019-10-10 02:17:55	10:17:55	male	2.0.10.147	196	Blue_S_2.bmp	895	0		0	0	500760	0		0	0	NULL	NULL	NULL	High	run1	1	List2	A_T.wav	AV_T	1	1	0	1	500610	150	1	536	501146
Exp3	2	Exp3-2-1	59.938	1.0.0.161	2	right	gongshirong	1195145614	2.0.10.242	2.0.10.242	10-10-2019	2019-10-10 02:17:55	10:17:55	male	2.0.10.147	197	Red_C_2.bmp	1174	0		0	0	502812	0		0	0	NULL	NULL	NULL	High	run1	1	List2	A_T.wav	AV_T	1	1	0	1	502662	150	1	676	503338
Exp3	2	Exp3-2-1	59.938	1.0.0.161	2	right	gongshirong	1195145614	2.0.10.242	2.0.10.242	10-10-2019	2019-10-10 02:17:55	10:17:55	male	2.0.10.147	198	Red_C_2.bmp	1121	0		0	0	505148	0		0	0	NULL	NULL	NULL	High	run1	1	List2	Catch.wav	V_T	1	1	0	2	504998	150	1	948	505946
Exp3	2	Exp3-2-1	59.938	1.0.0.161	2	right	gongshirong	1195145614	2.0.10.242	2.0.10.242	10-10-2019	2019-10-10 02:17:55	10:17:55	male	2.0.10.147	199	Catch.bmp	1587	0		0	0	507417	0		0	0	NULL	NULL	NULL	High	run1	1	List2	A_T.wav	A_T	1	1	0	2	507267	150	1	1182	508449
Exp3	2	Exp3-2-1	59.938	1.0.0.161	2	right	gongshirong	1195145614	2.0.10.242	2.0.10.242	10-10-2019	2019-10-10 02:17:55	10:17:55	male	2.0.10.147	200	Catch.bmp	1135	0		0	0	510153	0		0	0	NULL	NULL	NULL	High	run1	1	List2	A_T.wav	A_T	1	1	0	1	510003	150	1	1054	511057
Exp3	2	Exp3-2-1	59.938	1.0.0.161	2	right	gongshirong	1195145614	2.0.10.242	2.0.10.242	10-10-2019	2019-10-10 02:17:55	10:17:55	male	2.0.10.147	201	Red_C_2.bmp	1137	0		0	1	512439	0		0	0	NULL	NULL	NULL	High	run1	1	List2	A_T.wav	AV_T	1	1	1	1	512288	151	1	681	512969
Exp3	2	Exp3-2-1	59.938	1.0.0.161	2	right	gongshirong	1195145614	2.0.10.242	2.0.10.242	10-10-2019	2019-10-10 02:17:55	10:17:55	male	2.0.10.147	202	Red_C_2.bmp	1136	0		0	0	514724	0		0	0	NULL	NULL	NULL	High	run1	1	List2	A_T.wav	AV_T	1	1	0	1	514574	150	1	788	515362
Exp3	2	Exp3-2-1	59.938	1.0.0.161	2	right	gongshirong	1195145614	2.0.10.242	2.0.10.242	10-10-2019	2019-10-10 02:17:55	10:17:55	male	2.0.10.147	203	Blue_C.bmp	902	0		0	0	517010	0		0	0	NULL	NULL	NULL	High	run1		List2	A_S.wav	AV_S	0		0	1	516860	150		0	0
Exp3	2	Exp3-2-1	59.938	1.0.0.161	2	right	gongshirong	1195145614	2.0.10.242	2.0.10.242	10-10-2019	2019-10-10 02:17:55	10:17:55	male	2.0.10.147	204	Blue_S_2.bmp	1071	0		0	0	519112	0		0	0	NULL	NULL	NULL	High	run1	1	List2	Catch.wav	V_T	1	1	1	1	518962	150	1	799	519761
Exp3	2	Exp3-2-1	59.938	1.0.0.161	2	right	gongshirong	1195145614	2.0.10.242	2.0.10.242	10-10-2019	2019-10-10 02:17:55	10:17:55	male	2.0.10.147	205	Blue_C.bmp	1069	0		0	0	521331	0		0	0	NULL	NULL	NULL	High	run1		List2	A_S.wav	AV_S	0		1	1	521181	150		0	0
Exp3	2	Exp3-2-1	59.938	1.0.0.161	2	right	gongshirong	1195145614	2.0.10.242	2.0.10.242	10-10-2019	2019-10-10 02:17:55	10:17:55	male	2.0.10.147	206	Blue_C_2.bmp	1013	0		0	0	523617	0		0	0	NULL	NULL	NULL	High	run1		List2	A_S.wav	AV_S	0		0	1	523467	150	1	719	524186
Exp3	2	Exp3-2-1	59.938	1.0.0.161	2	right	gongshirong	1195145614	2.0.10.242	2.0.10.242	10-10-2019	2019-10-10 02:17:55	10:17:55	male	2.0.10.147	207	Catch.bmp	1533	0		0	0	525786	0		0	0	NULL	NULL	NULL	High	run1	1	List2	A_T.wav	A_T	1	1	0	2	525636	150	1	1102	526738
Exp3	2	Exp3-2-1	59.938	1.0.0.161	2	right	gongshirong	1195145614	2.0.10.242	2.0.10.242	10-10-2019	2019-10-10 02:17:55	10:17:55	male	2.0.10.147	208	Blue_S_2.bmp	983	0		0	0	528472	0		0	0	NULL	NULL	NULL	High	run1	1	List2	Catch.wav	V_T	1	1	0	1	528322	150	1	887	529209
Exp3	2	Exp3-2-1	59.938	1.0.0.161	2	right	gongshirong	1195145614	2.0.10.242	2.0.10.242	10-10-2019	2019-10-10 02:17:55	10:17:55	male	2.0.10.147	209	Catch.bmp	1326	0		0	0	530607	0		0	0	NULL	NULL	NULL	High	run1	1	List2	A_T.wav	A_T	1	1	1	1	530457	150	1	1008	531465
Exp3	2	Exp3-2-1	59.938	1.0.0.161	2	right	gongshirong	1195145614	2.0.10.242	2.0.10.242	10-10-2019	2019-10-10 02:17:55	10:17:55	male	2.0.10.147	210	Catch.bmp	1531	0		0	0	533093	0		0	0	NULL	NULL	NULL	High	run1	1	List2	A_T.wav	A_T	1	1	0	1	532943	150	1	850	533793
Exp3	2	Exp3-2-1	59.938	1.0.0.161	2	right	gongshirong	1195145614	2.0.10.242	2.0.10.242	10-10-2019	2019-10-10 02:17:55	10:17:55	male	2.0.10.147	211	Red_C_2.bmp	1206	0		0	0	535779	0		0	0	NULL	NULL	NULL	High	run1	1	List2	A_T.wav	AV_T	1	1	0	1	535629	150	1	1068	536697
Exp3	2	Exp3-2-1	59.938	1.0.0.161	2	right	gongshirong	1195145614	2.0.10.242	2.0.10.242	10-10-2019	2019-10-10 02:17:55	10:17:55	male	2.0.10.147	212	Red_C_2.bmp	1405	0		0	0	538132	0		0	0	NULL	NULL	NULL	High	run1	1	List2	A_T.wav	AV_T	1	1	0	1	537982	150	1	659	538641
Exp3	2	Exp3-2-1	59.938	1.0.0.161	2	right	gongshirong	1195145614	2.0.10.242	2.0.10.242	10-10-2019	2019-10-10 02:17:55	10:17:55	male	2.0.10.147	213	Catch.bmp	1597	0		1	0	540684	0		0	0	NULL	NULL	NULL	High	run1	1	List2	A_T.wav	A_T	1	1	0	1	540534	150	1	827	541361
Exp3	2	Exp3-2-1	59.938	1.0.0.161	2	right	gongshirong	1195145614	2.0.10.242	2.0.10.242	10-10-2019	2019-10-10 02:17:55	10:17:55	male	2.0.10.147	214	Catch.bmp	1165	0		0	0	543437	0		0	0	NULL	NULL	NULL	High	run1	1	List2	A_T.wav	A_T	1	1	0	1	543287	150	1	641	543928
Exp3	2	Exp3-2-1	59.938	1.0.0.161	2	right	gongshirong	1195145614	2.0.10.242	2.0.10.242	10-10-2019	2019-10-10 02:17:55	10:17:55	male	2.0.10.147	215	Blue_S_2.bmp	804	0		0	0	545756	0		0	0	NULL	NULL	NULL	High	run1	1	List2	A_T.wav	AV_T	1	1	0	1	545606	150	1	674	546280
Exp3	2	Exp3-2-1	59.938	1.0.0.161	2	right	gongshirong	1195145614	2.0.10.242	2.0.10.242	10-10-2019	2019-10-10 02:17:55	10:17:55	male	2.0.10.147	216	Red_C_2.bmp	1506	0		0	0	547708	0		0	0	NULL	NULL	NULL	High	run1	1	List2	A_T.wav	AV_T	1	1	0	1	547558	150	1	722	548280
Exp3	2	Exp3-2-1	59.938	1.0.0.161	2	right	gongshirong	1195145614	2.0.10.242	2.0.10.242	10-10-2019	2019-10-10 02:17:55	10:17:55	male	2.0.10.147	217	Blue_S.bmp	1235	0		0	0	550361	0		0	0	NULL	NULL	NULL	High	run1		List2	A_S.wav	AV_S	0		0	1	550211	150		0	0
Exp3	2	Exp3-2-1	59.938	1.0.0.161	2	right	gongshirong	1195145614	2.0.10.242	2.0.10.242	10-10-2019	2019-10-10 02:17:55	10:17:55	male	2.0.10.147	218	Red_C_2.bmp	1048	0		0	0	552797	0		0	0	NULL	NULL	NULL	High	run1	1	List2	A_T.wav	AV_T	1	1	0	1	552647	150	1	609	553256
Exp3	2	Exp3-2-1	59.938	1.0.0.161	2	right	gongshirong	1195145614	2.0.10.242	2.0.10.242	10-10-2019	2019-10-10 02:17:55	10:17:55	male	2.0.10.147	219	Catch.bmp	1202	0		0	0	554999	0		0	0	NULL	NULL	NULL	High	run1		List2	A_S.wav	A_S	0		0	1	554849	150		0	0
Exp3	2	Exp3-2-1	59.938	1.0.0.161	2	right	gongshirong	1195145614	2.0.10.242	2.0.10.242	10-10-2019	2019-10-10 02:17:55	10:17:55	male	2.0.10.147	220	Blue_S_2.bmp	1153	0		0	0	557418	0		0	0	NULL	NULL	NULL	High	run1	1	List2	Catch.wav	V_T	1	1	1	1	557268	150	1	804	558072
Exp3	2	Exp3-2-1	59.938	1.0.0.161	2	right	gongshirong	1195145614	2.0.10.242	2.0.10.242	10-10-2019	2019-10-10 02:17:55	10:17:55	male	2.0.10.147	221	Red_C_2.bmp	1003	0		0	0	559721	0		0	0	NULL	NULL	NULL	High	run1	1	List2	A_T.wav	AV_T	1	1	1	1	559571	150	1	725	560296
Exp3	2	Exp3-2-1	59.938	1.0.0.161	2	right	gongshirong	1195145614	2.0.10.242	2.0.10.242	10-10-2019	2019-10-10 02:17:55	10:17:55	male	2.0.10.147	222	Catch.bmp	1323	0		0	0	561873	0		0	0	NULL	NULL	NULL	High	run1	1	List2	A_T.wav	A_T	1	1	0	1	561723	150	1	901	562624
Exp3	2	Exp3-2-1	59.938	1.0.0.161	2	right	gongshirong	1195145614	2.0.10.242	2.0.10.242	10-10-2019	2019-10-10 02:17:55	10:17:55	male	2.0.10.147	223	Blue_S_2.bmp	1425	0		0	0	564359	0		0	0	NULL	NULL	NULL	High	run1	1	List2	Catch.wav	V_T	1	1	1	1	564209	150	1	792	565001
Exp3	2	Exp3-2-1	59.938	1.0.0.161	2	right	gongshirong	1195145614	2.0.10.242	2.0.10.242	10-10-2019	2019-10-10 02:17:55	10:17:55	male	2.0.10.147	224	Catch.bmp	873	0		0	0	566945	0		0	0	NULL	NULL	NULL	High	run1	1	List2	A_T.wav	A_T	0		1	1	566795	150		0	0
Exp3	2	Exp3-2-1	59.938	1.0.0.161	2	right	gongshirong	1195145614	2.0.10.242	2.0.10.242	10-10-2019	2019-10-10 02:17:55	10:17:55	male	2.0.10.147	225	Red_C_2.bmp	979	0		1	0	569030	0		0	0	NULL	NULL	NULL	High	run1	1	List2	Catch.wav	V_T	1	1	1	1	568880	150	1	744	569624
Exp3	2	Exp3-2-1	59.938	1.0.0.161	2	right	gongshirong	1195145614	2.0.10.242	2.0.10.242	10-10-2019	2019-10-10 02:17:55	10:17:55	male	2.0.10.147	226	Catch.bmp	1461	0		0	0	571166	0		0	0	NULL	NULL	NULL	High	run1	1	List2	A_T.wav	A_T	1	1	1	1	571016	150	1	992	572008
Exp3	2	Exp3-2-1	59.938	1.0.0.161	2	right	gongshirong	1195145614	2.0.10.242	2.0.10.242	10-10-2019	2019-10-10 02:17:55	10:17:55	male	2.0.10.147	227	Blue_C_2.bmp	1482	0		0	0	573785	0		0	0	NULL	NULL	NULL	High	run1		List2	Catch.wav	V_S	0		1	1	573635	150	1	893	574528
Exp3	2	Exp3-2-1	59.938	1.0.0.161	2	right	gongshirong	1195145614	2.0.10.242	2.0.10.242	10-10-2019	2019-10-10 02:17:55	10:17:55	male	2.0.10.147	228	Red_C_2.bmp	1416	0		1	0	576421	0		0	0	NULL	NULL	NULL	High	run1	1	List2	Catch.wav	V_T	1	1	0	1	576271	150	1	768	577039
Exp3	2	Exp3-2-1	59.938	1.0.0.161	2	right	gongshirong	1195145614	2.0.10.242	2.0.10.242	10-10-2019	2019-10-10 02:17:55	10:17:55	male	2.0.10.147	229	Red_C_2.bmp	1451	0		0	0	578991	0		0	0	NULL	NULL	NULL	High	run1	1	List2	A_T.wav	AV_T	1	1	0	1	578841	150	1	1022	579863
Exp3	2	Exp3-2-1	59.938	1.0.0.161	2	right	gongshirong	1195145614	2.0.10.242	2.0.10.242	10-10-2019	2019-10-10 02:17:55	10:17:55	male	2.0.10.147	230	Catch.bmp	886	0		1	0	581593	0		0	0	NULL	NULL	NULL	High	run1	1	List2	A_T.wav	A_T	0		0	1	581443	150		0	0
Exp3	2	Exp3-2-1	59.938	1.0.0.161	2	right	gongshirong	1195145614	2.0.10.242	2.0.10.242	10-10-2019	2019-10-10 02:17:55	10:17:55	male	2.0.10.147	231	Red_C_2.bmp	1548	0		0	0	583712	0		0	0	NULL	NULL	NULL	High	run1	1	List2	A_T.wav	AV_T	1	1	0	1	583562	150	1	741	584303
Exp3	2	Exp3-2-1	59.938	1.0.0.161	2	right	gongshirong	1195145614	2.0.10.242	2.0.10.242	10-10-2019	2019-10-10 02:17:55	10:17:55	male	2.0.10.147	232	Red_C_2.bmp	1414	0		0	0	586415	0		0	0	NULL	NULL	NULL	High	run1	1	List2	A_T.wav	AV_T	1	1	0	1	586265	150	1	1158	587423
Exp3	2	Exp3-2-1	59.938	1.0.0.161	2	right	gongshirong	1195145614	2.0.10.242	2.0.10.242	10-10-2019	2019-10-10 02:17:55	10:17:55	male	2.0.10.147	233	Red_C_2.bmp	902	0		1	0	588984	0		0	0	NULL	NULL	NULL	High	run1	1	List2	A_T.wav	AV_T	1	1	0	1	588834	150	1	885	589719
Exp3	2	Exp3-2-1	59.938	1.0.0.161	2	right	gongshirong	1195145614	2.0.10.242	2.0.10.242	10-10-2019	2019-10-10 02:17:55	10:17:55	male	2.0.10.147	234	Red_C_2.bmp	882	0		0	1	591037	0		0	0	NULL	NULL	NULL	High	run1	1	List2	Catch.wav	V_T	1	1	1	1	590886	151	1	937	591823
Exp3	2	Exp3-2-1	59.938	1.0.0.161	2	right	gongshirong	1195145614	2.0.10.242	2.0.10.242	10-10-2019	2019-10-10 02:17:55	10:17:55	male	2.0.10.147	235	Red_C_2.bmp	1395	0		0	0	593072	0		0	0	NULL	NULL	NULL	High	run1	1	List2	Catch.wav	V_T	1	1	0	1	592922	150	1	877	593799
Exp3	2	Exp3-2-1	59.938	1.0.0.161	2	right	gongshirong	1195145614	2.0.10.242	2.0.10.242	10-10-2019	2019-10-10 02:17:55	10:17:55	male	2.0.10.147	236	Blue_S_2.bmp	1361	0		0	1	595625	0		0	0	NULL	NULL	NULL	High	run1	1	List2	A_T.wav	AV_T	1	1	1	1	595474	151	1	933	596407
Exp3	2	Exp3-2-1	59.938	1.0.0.161	2	right	gongshirong	1195145614	2.0.10.242	2.0.10.242	10-10-2019	2019-10-10 02:17:55	10:17:55	male	2.0.10.147	237	Red_C_2.bmp	1457	0		0	0	598144	0		0	0	NULL	NULL	NULL	High	run1	1	List2	A_T.wav	AV_T	1	1	0	1	597994	150	1	789	598783
Exp3	2	Exp3-2-1	59.938	1.0.0.161	2	right	gongshirong	1195145614	2.0.10.242	2.0.10.242	10-10-2019	2019-10-10 02:17:55	10:17:55	male	2.0.10.147	238	Catch.bmp	1480	0		0	0	600763	0		0	0	NULL	NULL	NULL	High	run1		List2	A_S.wav	A_S	0		0	1	600613	150		0	0
Exp3	2	Exp3-2-1	59.938	1.0.0.161	2	right	gongshirong	1195145614	2.0.10.242	2.0.10.242	10-10-2019	2019-10-10 02:17:55	10:17:55	male	2.0.10.147	239	Catch.bmp	1203	0		1	0	603449	0		0	0	NULL	NULL	NULL	High	run1	1	List2	A_T.wav	A_T	1	1	0	1	603299	150	1	924	604223
Exp3	2	Exp3-2-1	59.938	1.0.0.161	2	right	gongshirong	1195145614	2.0.10.242	2.0.10.242	10-10-2019	2019-10-10 02:17:55	10:17:55	male	2.0.10.147	240	Red_C.bmp	1161	0		0	0	605802	0		0	0	NULL	NULL	NULL	High	run1		List2	A_S.wav	AV_S	0		0	1	605652	150		0	0
Exp3	2	Exp3-2-1	59.938	1.0.0.161	2	right	gongshirong	1195145614	2.0.10.242	2.0.10.242	10-10-2019	2019-10-10 02:17:55	10:17:55	male	2.0.10.147	241	Red_C_2.bmp	1137	0		0	0	608171	0		0	0	NULL	NULL	NULL	High	run1	1	List2	A_T.wav	AV_T	0		0	1	608021	150		0	0
Exp3	2	Exp3-2-1	59.938	1.0.0.161	2	right	gongshirong	1195145614	2.0.10.242	2.0.10.242	10-10-2019	2019-10-10 02:17:55	10:17:55	male	2.0.10.147	242	Blue_S_2.bmp	1260	0		0	0	610540	0		0	0	NULL	NULL	NULL	High	run1	1	List2	A_T.wav	AV_T	1	1	0	1	610390	150	1	497	610887
Exp3	2	Exp3-2-1	59.938	1.0.0.161	2	right	gongshirong	1195145614	2.0.10.242	2.0.10.242	10-10-2019	2019-10-10 02:17:55	10:17:55	male	2.0.10.147	243	Catch.bmp	1239	0		0	0	612959	0		0	0	NULL	NULL	NULL	High	run1	1	List2	A_T.wav	A_T	1	1	0	1	612809	150	1	965	613774
Exp3	2	Exp3-2-1	59.938	1.0.0.161	2	right	gongshirong	1195145614	2.0.10.242	2.0.10.242	10-10-2019	2019-10-10 02:17:55	10:17:55	male	2.0.10.147	244	Red_C_2.bmp	1523	0		0	0	615345	0		0	0	NULL	NULL	NULL	High	run1	1	List2	A_T.wav	AV_T	1	1	0	1	615195	150	1	1187	616382
Exp3	2	Exp3-2-1	59.938	1.0.0.161	2	right	gongshirong	1195145614	2.0.10.242	2.0.10.242	10-10-2019	2019-10-10 02:17:55	10:17:55	male	2.0.10.147	245	Catch.bmp	1232	0		0	0	618031	0		0	0	NULL	NULL	NULL	High	run1	1	List2	A_T.wav	A_T	1	1	0	1	617881	150	1	965	618846
Exp3	2	Exp3-2-1	59.938	1.0.0.161	2	right	gongshirong	1195145614	2.0.10.242	2.0.10.242	10-10-2019	2019-10-10 02:17:55	10:17:55	male	2.0.10.147	246	Red_C_2.bmp	1198	0		0	0	620417	0		0	0	NULL	NULL	NULL	High	run1	1	List2	A_T.wav	AV_T	1	1	0	1	620267	150	1	803	621070
Exp3	2	Exp3-2-1	59.938	1.0.0.161	2	right	gongshirong	1195145614	2.0.10.242	2.0.10.242	10-10-2019	2019-10-10 02:17:55	10:17:55	male	2.0.10.147	247	Red_C.bmp	1371	0		0	0	622769	0		0	0	NULL	NULL	NULL	High	run1		List2	A_S.wav	AV_S	0		0	1	622619	150		0	0
Exp3	2	Exp3-2-1	59.938	1.0.0.161	2	right	gongshirong	1195145614	2.0.10.242	2.0.10.242	10-10-2019	2019-10-10 02:17:55	10:17:55	male	2.0.10.147	248	Blue_S_2.bmp	1504	0		1	0	625355	0		0	0	NULL	NULL	NULL	High	run1	1	List2	Catch.wav	V_T	1	1	1	1	625205	150	1	841	626046
Exp3	2	Exp3-2-1	59.938	1.0.0.161	2	right	gongshirong	1195145614	2.0.10.242	2.0.10.242	10-10-2019	2019-10-10 02:17:55	10:17:55	male	2.0.10.147	249	Blue_C.bmp	1543	0		0	0	628008	0		0	0	NULL	NULL	NULL	High	Run1		List2	Catch.wav	V_S	0		0	1	627858	150		0	0
Exp3	2	Exp3-2-1	59.938	1.0.0.161	2	right	gongshirong	1195145614	2.0.10.242	2.0.10.242	10-10-2019	2019-10-10 02:17:55	10:17:55	male	2.0.10.147	250	Red_C_2.bmp	1325	0		0	0	630761	0		0	0	NULL	NULL	NULL	High	run1	1	List2	A_T.wav	AV_T	1	1	1	1	630611	150	1	851	631462
Exp3	2	Exp3-2-1	59.938	1.0.0.161	2	right	gongshirong	1195145614	2.0.10.242	2.0.10.242	10-10-2019	2019-10-10 02:17:55	10:17:55	male	2.0.10.147	251	Catch.bmp	819	0		0	0	633247	0		0	0	NULL	NULL	NULL	High	run1	1	List2	A_T.wav	A_T	1	1	0	1	633097	150	1	773	633870
Exp3	2	Exp3-2-1	59.938	1.0.0.161	2	right	gongshirong	1195145614	2.0.10.242	2.0.10.242	10-10-2019	2019-10-10 02:17:55	10:17:55	male	2.0.10.147	252	Blue_C.bmp	1552	0		0	1	635216	0		0	0	NULL	NULL	NULL	High	Run1		List2	Catch.wav	V_S	0		1	1	635065	151		0	0
Exp3	2	Exp3-2-1	59.938	1.0.0.161	2	right	gongshirong	1195145614	2.0.10.242	2.0.10.242	10-10-2019	2019-10-10 02:17:55	10:17:55	male	2.0.10.147	253	Catch.bmp	1583	0		0	0	637985	0		0	0	NULL	NULL	NULL	High	run1	1	List2	A_T.wav	A_T	1	1	1	1	637835	150	1	787	638622
Exp3	2	Exp3-2-1	59.938	1.0.0.161	2	right	gongshirong	1195145614	2.0.10.242	2.0.10.242	10-10-2019	2019-10-10 02:17:55	10:17:55	male	2.0.10.147	254	Catch.bmp	1237	0		0	0	640721	0		0	0	NULL	NULL	NULL	High	run1	1	List2	A_T.wav	A_T	1	1	0	1	640571	150	1	755	641326
Exp3	2	Exp3-2-1	59.938	1.0.0.161	2	right	gongshirong	1195145614	2.0.10.242	2.0.10.242	10-10-2019	2019-10-10 02:17:55	10:17:55	male	2.0.10.147	255	Blue_S.bmp	1144	0		0	0	643107	0		0	0	NULL	NULL	NULL	High	run1		List2	Catch.wav	V_S	0		1	1	642957	150		0	0
Exp3	2	Exp3-2-1	59.938	1.0.0.161	2	right	gongshirong	1195145614	2.0.10.242	2.0.10.242	10-10-2019	2019-10-10 02:17:55	10:17:55	male	2.0.10.147	256	Catch.bmp	852	0		0	1	645460	0		0	0	NULL	NULL	NULL	High	run1	1	List2	A_T.wav	A_T	1	1	1	1	645309	151	1	824	646133
Exp3	2	Exp3-2-1	59.938	1.0.0.161	2	right	gongshirong	1195145614	2.0.10.242	2.0.10.242	10-10-2019	2019-10-10 02:17:55	10:17:55	male	2.0.10.147	257	Catch.bmp	818	0		0	0	647462	0		0	0	NULL	NULL	NULL	High	run1		List2	A_S.wav	A_S	0		0	2	647312	150		0	0
Exp3	2	Exp3-2-1	59.938	1.0.0.161	2	right	gongshirong	1195145614	2.0.10.242	2.0.10.242	10-10-2019	2019-10-10 02:17:55	10:17:55	male	2.0.10.147	258	Catch.bmp	1557	0		0	0	649497	0		0	0	NULL	NULL	NULL	High	run1		List2	A_S.wav	A_S	0		0	1	649347	150		0	0
Exp3	2	Exp3-2-1	59.938	1.0.0.161	2	right	gongshirong	1195145614	2.0.10.242	2.0.10.242	10-10-2019	2019-10-10 02:17:55	10:17:55	male	2.0.10.147	259	Catch.bmp	869	0		0	0	652283	0		0	0	NULL	NULL	NULL	High	run1	1	List2	A_T.wav	A_T	0		0	1	652133	150		0	0
Exp3	2	Exp3-2-1	59.938	1.0.0.161	2	right	gongshirong	1195145614	2.0.10.242	2.0.10.242	10-10-2019	2019-10-10 02:17:55	10:17:55	male	2.0.10.147	260	Red_C_2.bmp	858	0		0	0	654369	0		0	0	NULL	NULL	NULL	High	run1	1	List2	Catch.wav	V_T	1	1	0	1	654219	150	1	818	655037
