# Supplementary material for: Visual Perceptual Load Attenuates Age-Related Audiovisual Integration in an Audiovisual Discrimination Task
Source: Front Psychol. 2021 Sep 29;12:740221. doi: 10.3389/fpsyg.2021.740221 (PMC8511317; doi:10.3389/fpsyg.2021.740221)
Supplement: Supplementary file 1 [file Data_Sheet_1.ZIP › Export data/Group 2_Data_Older/Exp3_High load/Subject_03.xlsx]

## Sheet: Sheet1
ExperimentName	Subject	DataFile.Basename	Display.RefreshRate	ExperimentVersion	Group	Handedness	Name	RandomSeed	RuntimeVersion	RuntimeVersionExpected	SessionDate	SessionStartDateTimeUtc	SessionTime	Sex	StudioVersion	Block	Image	ITI	ITI.ACC	ITI.CRESP	ITI.DurationError	ITI.OnsetDelay	ITI.OnsetTime	ITI.OnsetToOnsetTime	ITI.RESP	ITI.RT	ITI.RTTime	List1	List1.Cycle	List1.Sample	PercetualLoad	Procedure	Response	Running	Sound	StimulusType	Target.ACC	Target.CRESP	Target.DurationError	Target.OnsetDelay	Target.OnsetTime	Target.OnsetToOnsetTime	Target.RESP	Target.RT	Target.RTTime
Exp3	3	Exp3-3-1	59.938	1.0.0.162	2	right	linsumei	-765981442	2.0.10.242	2.0.10.242	10-10-2019	2019-10-10 03:30:14	11:30:14	female	2.0.10.147	1	Blue_S_2.bmp	1292	0		0	0	26580	0		0	0	4	1	1	High	Prac	1	List1	Catch.wav	V_T	1	1	96	1	26430	150	1	633	27063
Exp3	3	Exp3-3-1	59.938	1.0.0.162	2	right	linsumei	-765981442	2.0.10.242	2.0.10.242	10-10-2019	2019-10-10 03:30:14	11:30:14	female	2.0.10.147	2	Red_C.bmp	1050	0		0	0	29033	0		0	0	15	1	2	High	Prac		List1	A_S.wav	AV_S	0		1	1	28883	150		0	0
Exp3	3	Exp3-3-1	59.938	1.0.0.162	2	right	linsumei	-765981442	2.0.10.242	2.0.10.242	10-10-2019	2019-10-10 03:30:14	11:30:14	female	2.0.10.147	3	Blue_C_2.bmp	843	0		0	0	31302	0		0	0	2	1	3	High	Prac		List1	Catch.wav	V_S	0		1	1	31152	150	1	496	31648
Exp3	3	Exp3-3-1	59.938	1.0.0.162	2	right	linsumei	-765981442	2.0.10.242	2.0.10.242	10-10-2019	2019-10-10 03:30:14	11:30:14	female	2.0.10.147	4	Catch.bmp	1087	0		0	0	33304	0		0	0	9	1	4	High	Prac		List1	A_S.wav	A_S	0		1	1	33154	150		0	0
Exp3	3	Exp3-3-1	59.938	1.0.0.162	2	right	linsumei	-765981442	2.0.10.242	2.0.10.242	10-10-2019	2019-10-10 03:30:14	11:30:14	female	2.0.10.147	5	Catch.bmp	1010	0		0	0	35606	0		0	0	9	1	5	High	Prac		List1	A_S.wav	A_S	0		0	1	35456	150		0	0
Exp3	3	Exp3-3-1	59.938	1.0.0.162	2	right	linsumei	-765981442	2.0.10.242	2.0.10.242	10-10-2019	2019-10-10 03:30:14	11:30:14	female	2.0.10.147	6	Red_C_2.bmp	1176	0		0	0	37859	0		0	0	16	1	6	High	Prac	1	List1	A_T.wav	AV_T	1	1	0	1	37709	150	1	682	38391
Exp3	3	Exp3-3-1	59.938	1.0.0.162	2	right	linsumei	-765981442	2.0.10.242	2.0.10.242	10-10-2019	2019-10-10 03:30:14	11:30:14	female	2.0.10.147	7	Red_C_2.bmp	1481	0		1	0	40194	0		0	0	16	1	7	High	Prac	1	List1	A_T.wav	AV_T	1	1	0	1	40044	150	1	611	40655
Exp3	3	Exp3-3-1	59.938	1.0.0.162	2	right	linsumei	-765981442	2.0.10.242	2.0.10.242	10-10-2019	2019-10-10 03:30:14	11:30:14	female	2.0.10.147	8	Red_S_2.bmp	1408	0		0	1	42831	0		0	0	8	1	8	High	Prac		List1	Catch.wav	V_S	0		1	1	42680	151		0	0
Exp3	3	Exp3-3-1	59.938	1.0.0.162	2	right	linsumei	-765981442	2.0.10.242	2.0.10.242	10-10-2019	2019-10-10 03:30:14	11:30:14	female	2.0.10.147	9	Red_C.bmp	1015	0		0	0	45450	0		0	0	15	1	9	High	Prac		List1	A_S.wav	AV_S	0		1	1	45300	150		0	0
Exp3	3	Exp3-3-1	59.938	1.0.0.162	2	right	linsumei	-765981442	2.0.10.242	2.0.10.242	10-10-2019	2019-10-10 03:30:14	11:30:14	female	2.0.10.147	10	Red_C_2.bmp	1129	0		0	1	47686	0		0	0	6	1	10	High	Prac	1	List1	Catch.wav	V_T	1	1	1	1	47535	151	1	760	48295
Exp3	3	Exp3-3-1	59.938	1.0.0.162	2	right	linsumei	-765981442	2.0.10.242	2.0.10.242	10-10-2019	2019-10-10 03:30:14	11:30:14	female	2.0.10.147	11	Blue_S_2.bmp	1210	0		0	0	49971	0		0	0	14	1	11	High	Prac	1	List1	A_T.wav	AV_T	1	1	1	1	49821	150	1	746	50567
Exp3	3	Exp3-3-1	59.938	1.0.0.162	2	right	linsumei	-765981442	2.0.10.242	2.0.10.242	10-10-2019	2019-10-10 03:30:14	11:30:14	female	2.0.10.147	12	Catch.bmp	806	0		0	0	52340	0		0	0	10	1	12	High	Prac	1	List1	A_T.wav	A_T	1	1	0	1	52190	150	1	880	53070
Exp3	3	Exp3-3-1	59.938	1.0.0.162	2	right	linsumei	-765981442	2.0.10.242	2.0.10.242	10-10-2019	2019-10-10 03:30:14	11:30:14	female	2.0.10.147	13	Blue_S_2.bmp	1042	0		0	0	54309	0		0	0	4	1	13	High	Prac	1	List1	Catch.wav	V_T	1	1	1	1	54159	150	1	1111	55270
Exp3	3	Exp3-3-1	59.938	1.0.0.162	2	right	linsumei	-765981442	2.0.10.242	2.0.10.242	10-10-2019	2019-10-10 03:30:14	11:30:14	female	2.0.10.147	14	Blue_S_2.bmp	1358	0		0	0	56511	0		0	0	4	1	14	High	Prac	1	List1	Catch.wav	V_T	1	1	0	1	56361	150	1	685	57046
Exp3	3	Exp3-3-1	59.938	1.0.0.162	2	right	linsumei	-765981442	2.0.10.242	2.0.10.242	10-10-2019	2019-10-10 03:30:14	11:30:14	female	2.0.10.147	15	Red_C_2.bmp	1259	0		0	1	59031	0		0	0	16	1	15	High	Prac	1	List1	A_T.wav	AV_T	1	1	1	1	58880	151	1	686	59566
Exp3	3	Exp3-3-1	59.938	1.0.0.162	2	right	linsumei	-765981442	2.0.10.242	2.0.10.242	10-10-2019	2019-10-10 03:30:14	11:30:14	female	2.0.10.147	16	Catch.bmp	1452	0		0	0	61450	0		0	0	10	1	16	High	Prac	1	List1	A_T.wav	A_T	1	1	0	1	61300	150	1	706	62006
Exp3	3	Exp3-3-1	59.938	1.0.0.162	2	right	linsumei	-765981442	2.0.10.242	2.0.10.242	10-10-2019	2019-10-10 03:30:14	11:30:14	female	2.0.10.147	17	Blue_C.bmp	1044	0		0	1	64053	0		0	0	1	1	17	High	Prac		List1	Catch.wav	V_S	0		1	1	63902	151		0	0
Exp3	3	Exp3-3-1	59.938	1.0.0.162	2	right	linsumei	-765981442	2.0.10.242	2.0.10.242	10-10-2019	2019-10-10 03:30:14	11:30:14	female	2.0.10.147	18	Red_C_2.bmp	922	0		0	1	66322	0		0	0	6	1	18	High	Prac	1	List1	Catch.wav	V_T	1	1	1	1	66171	151	1	588	66759
Exp3	3	Exp3-3-1	59.938	1.0.0.162	2	right	linsumei	-765981442	2.0.10.242	2.0.10.242	10-10-2019	2019-10-10 03:30:14	11:30:14	female	2.0.10.147	19	Blue_C.bmp	1059	0		0	0	68407	0		0	0	1	1	19	High	Prac		List1	Catch.wav	V_S	0		0	1	68257	150		0	0
Exp3	3	Exp3-3-1	59.938	1.0.0.162	2	right	linsumei	-765981442	2.0.10.242	2.0.10.242	10-10-2019	2019-10-10 03:30:14	11:30:14	female	2.0.10.147	20	Blue_C_2.bmp	1390	0		0	0	70676	0		0	0	2	1	20	High	Prac		List1	Catch.wav	V_S	0		0	1	70526	150		0	0
Exp3	3	Exp3-3-1	59.938	1.0.0.162	2	right	linsumei	-765981442	2.0.10.242	2.0.10.242	10-10-2019	2019-10-10 03:30:14	11:30:14	female	2.0.10.147	21	Catch.bmp	1192	0		0	0	76849	0		0	0	NULL	NULL	NULL	High	run1	1	List2	A_T.wav	A_T	1	1	1	1	76699	150	1	1099	77798
Exp3	3	Exp3-3-1	59.938	1.0.0.162	2	right	linsumei	-765981442	2.0.10.242	2.0.10.242	10-10-2019	2019-10-10 03:30:14	11:30:14	female	2.0.10.147	22	Blue_S_2.bmp	984	0		0	1	79202	0		0	0	NULL	NULL	NULL	High	run1	1	List2	Catch.wav	V_T	1	1	1	1	79051	151	1	636	79687
Exp3	3	Exp3-3-1	59.938	1.0.0.162	2	right	linsumei	-765981442	2.0.10.242	2.0.10.242	10-10-2019	2019-10-10 03:30:14	11:30:14	female	2.0.10.147	23	Catch.bmp	871	0		0	0	81337	0		0	0	NULL	NULL	NULL	High	run1	1	List2	A_T.wav	A_T	1	1	1	1	81187	150	1	763	81950
Exp3	3	Exp3-3-1	59.938	1.0.0.162	2	right	linsumei	-765981442	2.0.10.242	2.0.10.242	10-10-2019	2019-10-10 03:30:14	11:30:14	female	2.0.10.147	24	Catch.bmp	1036	0		0	0	83356	0		0	0	NULL	NULL	NULL	High	run1		List2	A_S.wav	A_S	0		0	1	83206	150		0	0
Exp3	3	Exp3-3-1	59.938	1.0.0.162	2	right	linsumei	-765981442	2.0.10.242	2.0.10.242	10-10-2019	2019-10-10 03:30:14	11:30:14	female	2.0.10.147	25	Red_C_2.bmp	808	0		0	0	85608	0		0	0	NULL	NULL	NULL	High	run1	1	List2	A_T.wav	AV_T	1	1	0	1	85458	150	1	707	86165
Exp3	3	Exp3-3-1	59.938	1.0.0.162	2	right	linsumei	-765981442	2.0.10.242	2.0.10.242	10-10-2019	2019-10-10 03:30:14	11:30:14	female	2.0.10.147	26	Blue_S_2.bmp	1046	0		0	0	87577	0		0	0	NULL	NULL	NULL	High	run1	1	List2	A_T.wav	AV_T	1	1	0	1	87427	150	1	915	88342
Exp3	3	Exp3-3-1	59.938	1.0.0.162	2	right	linsumei	-765981442	2.0.10.242	2.0.10.242	10-10-2019	2019-10-10 03:30:14	11:30:14	female	2.0.10.147	27	Catch.bmp	1096	0		0	0	89779	0		0	0	NULL	NULL	NULL	High	run1		List2	A_S.wav	A_S	0		0	1	89629	150		0	0
Exp3	3	Exp3-3-1	59.938	1.0.0.162	2	right	linsumei	-765981442	2.0.10.242	2.0.10.242	10-10-2019	2019-10-10 03:30:14	11:30:14	female	2.0.10.147	28	Catch.bmp	847	0		0	0	92098	0		0	0	NULL	NULL	NULL	High	run1	1	List2	A_T.wav	A_T	1	1	0	1	91948	150	1	777	92725
Exp3	3	Exp3-3-1	59.938	1.0.0.162	2	right	linsumei	-765981442	2.0.10.242	2.0.10.242	10-10-2019	2019-10-10 03:30:14	11:30:14	female	2.0.10.147	29	Red_C_2.bmp	1552	0		0	0	94100	0		0	0	NULL	NULL	NULL	High	run1	1	List2	A_T.wav	AV_T	1	1	0	1	93950	150	1	599	94549
Exp3	3	Exp3-3-1	59.938	1.0.0.162	2	right	linsumei	-765981442	2.0.10.242	2.0.10.242	10-10-2019	2019-10-10 03:30:14	11:30:14	female	2.0.10.147	30	Red_C_2.bmp	1092	0		0	0	96803	0		0	0	NULL	NULL	NULL	High	run1	1	List2	A_T.wav	AV_T	1	1	0	1	96653	150	1	576	97229
Exp3	3	Exp3-3-1	59.938	1.0.0.162	2	right	linsumei	-765981442	2.0.10.242	2.0.10.242	10-10-2019	2019-10-10 03:30:14	11:30:14	female	2.0.10.147	31	Blue_S_2.bmp	923	0		1	0	99055	0		0	0	NULL	NULL	NULL	High	run1	1	List2	A_T.wav	AV_T	1	1	0	1	98905	150	1	724	99629
Exp3	3	Exp3-3-1	59.938	1.0.0.162	2	right	linsumei	-765981442	2.0.10.242	2.0.10.242	10-10-2019	2019-10-10 03:30:14	11:30:14	female	2.0.10.147	32	Blue_S_2.bmp	1549	0		0	0	101141	0		0	0	NULL	NULL	NULL	High	run1	1	List2	A_T.wav	AV_T	1	1	0	1	100991	150	1	974	101965
Exp3	3	Exp3-3-1	59.938	1.0.0.162	2	right	linsumei	-765981442	2.0.10.242	2.0.10.242	10-10-2019	2019-10-10 03:30:14	11:30:14	female	2.0.10.147	33	Blue_S_2.bmp	1240	0		0	0	103844	0		0	0	NULL	NULL	NULL	High	run1	1	List2	A_T.wav	AV_T	1	1	0	1	103694	150	1	1111	104805
Exp3	3	Exp3-3-1	59.938	1.0.0.162	2	right	linsumei	-765981442	2.0.10.242	2.0.10.242	10-10-2019	2019-10-10 03:30:14	11:30:14	female	2.0.10.147	34	Red_C.bmp	898	0		0	0	106246	0		0	0	NULL	NULL	NULL	High	run1		List2	Catch.wav	V_S	0		1	1	106096	150		0	0
Exp3	3	Exp3-3-1	59.938	1.0.0.162	2	right	linsumei	-765981442	2.0.10.242	2.0.10.242	10-10-2019	2019-10-10 03:30:14	11:30:14	female	2.0.10.147	35	Blue_S_2.bmp	1350	0		0	0	108348	0		0	0	NULL	NULL	NULL	High	run1	1	List2	Catch.wav	V_T	1	1	0	1	108198	150	1	695	108893
Exp3	3	Exp3-3-1	59.938	1.0.0.162	2	right	linsumei	-765981442	2.0.10.242	2.0.10.242	10-10-2019	2019-10-10 03:30:14	11:30:14	female	2.0.10.147	36	Catch.bmp	1295	0		0	0	110851	0		0	0	NULL	NULL	NULL	High	run1	1	List2	A_T.wav	A_T	1	1	1	1	110701	150	1	648	111349
Exp3	3	Exp3-3-1	59.938	1.0.0.162	2	right	linsumei	-765981442	2.0.10.242	2.0.10.242	10-10-2019	2019-10-10 03:30:14	11:30:14	female	2.0.10.147	37	Blue_S_2.bmp	1370	0		0	1	113304	0		0	0	NULL	NULL	NULL	High	run1	1	List2	Catch.wav	V_T	1	1	1	1	113153	151	1	629	113782
Exp3	3	Exp3-3-1	59.938	1.0.0.162	2	right	linsumei	-765981442	2.0.10.242	2.0.10.242	10-10-2019	2019-10-10 03:30:14	11:30:14	female	2.0.10.147	38	Red_S_2.bmp	1230	0		0	0	115823	0		0	0	NULL	NULL	NULL	High	run1		List2	A_S.wav	AV_S	0		1	1	115673	150	1	748	116421
Exp3	3	Exp3-3-1	59.938	1.0.0.162	2	right	linsumei	-765981442	2.0.10.242	2.0.10.242	10-10-2019	2019-10-10 03:30:14	11:30:14	female	2.0.10.147	39	Red_C_2.bmp	1511	0		0	1	118209	0		0	0	NULL	NULL	NULL	High	run1	1	List2	A_T.wav	AV_T	1	1	1	1	118058	151	1	851	118909
Exp3	3	Exp3-3-1	59.938	1.0.0.162	2	right	linsumei	-765981442	2.0.10.242	2.0.10.242	10-10-2019	2019-10-10 03:30:14	11:30:14	female	2.0.10.147	40	Red_C_2.bmp	840	0		0	0	120878	0		0	0	NULL	NULL	NULL	High	run1	1	List2	A_T.wav	AV_T	0		0	1	120728	150		0	0
Exp3	3	Exp3-3-1	59.938	1.0.0.162	2	right	linsumei	-765981442	2.0.10.242	2.0.10.242	10-10-2019	2019-10-10 03:30:14	11:30:14	female	2.0.10.147	41	Red_C_2.bmp	1512	0		0	0	122930	0		0	0	NULL	NULL	NULL	High	run1	1	List2	A_T.wav	AV_T	1	1	0	1	122780	150	1	552	123332
Exp3	3	Exp3-3-1	59.938	1.0.0.162	2	right	linsumei	-765981442	2.0.10.242	2.0.10.242	10-10-2019	2019-10-10 03:30:14	11:30:14	female	2.0.10.147	42	Catch.bmp	1595	0		0	1	125600	0		0	0	NULL	NULL	NULL	High	run1		List2	A_S.wav	A_S	0		1	1	125449	151		0	0
Exp3	3	Exp3-3-1	59.938	1.0.0.162	2	right	linsumei	-765981442	2.0.10.242	2.0.10.242	10-10-2019	2019-10-10 03:30:14	11:30:14	female	2.0.10.147	43	Red_C_2.bmp	1292	0		0	1	128403	0		0	0	NULL	NULL	NULL	High	run1	1	List2	Catch.wav	V_T	1	1	1	1	128252	151	1	840	129092
Exp3	3	Exp3-3-1	59.938	1.0.0.162	2	right	linsumei	-765981442	2.0.10.242	2.0.10.242	10-10-2019	2019-10-10 03:30:14	11:30:14	female	2.0.10.147	44	Blue_S_2.bmp	831	0		0	0	130855	0		0	0	NULL	NULL	NULL	High	run1	1	List2	Catch.wav	V_T	1	1	0	1	130705	150	1	619	131324
Exp3	3	Exp3-3-1	59.938	1.0.0.162	2	right	linsumei	-765981442	2.0.10.242	2.0.10.242	10-10-2019	2019-10-10 03:30:14	11:30:14	female	2.0.10.147	45	Catch.bmp	807	0		0	0	132840	0		0	0	NULL	NULL	NULL	High	run1	1	List2	A_T.wav	A_T	1	1	1	1	132690	150	1	618	133308
Exp3	3	Exp3-3-1	59.938	1.0.0.162	2	right	linsumei	-765981442	2.0.10.242	2.0.10.242	10-10-2019	2019-10-10 03:30:14	11:30:14	female	2.0.10.147	46	Catch.bmp	984	0		0	0	134809	0		0	0	NULL	NULL	NULL	High	run1	1	List2	A_T.wav	A_T	1	1	0	1	134659	150	1	769	135428
Exp3	3	Exp3-3-1	59.938	1.0.0.162	2	right	linsumei	-765981442	2.0.10.242	2.0.10.242	10-10-2019	2019-10-10 03:30:14	11:30:14	female	2.0.10.147	47	Red_C_2.bmp	1365	0		0	0	136945	0		0	0	NULL	NULL	NULL	High	run1	1	List2	Catch.wav	V_T	1	1	0	2	136795	150	1	697	137492
Exp3	3	Exp3-3-1	59.938	1.0.0.162	2	right	linsumei	-765981442	2.0.10.242	2.0.10.242	10-10-2019	2019-10-10 03:30:14	11:30:14	female	2.0.10.147	48	Blue_S_2.bmp	1080	0		0	0	139464	0		0	0	NULL	NULL	NULL	High	run1	1	List2	A_T.wav	AV_T	1	1	1	1	139314	150	1	739	140053
Exp3	3	Exp3-3-1	59.938	1.0.0.162	2	right	linsumei	-765981442	2.0.10.242	2.0.10.242	10-10-2019	2019-10-10 03:30:14	11:30:14	female	2.0.10.147	49	Catch.bmp	1546	0		0	1	141700	0		0	0	NULL	NULL	NULL	High	run1	1	List2	A_T.wav	A_T	1	1	1	1	141549	151	1	727	142276
Exp3	3	Exp3-3-1	59.938	1.0.0.162	2	right	linsumei	-765981442	2.0.10.242	2.0.10.242	10-10-2019	2019-10-10 03:30:14	11:30:14	female	2.0.10.147	50	Blue_S_2.bmp	1232	0		0	0	144402	0		0	0	NULL	NULL	NULL	High	run1	1	List2	Catch.wav	V_T	1	1	1	1	144252	150	1	640	144892
Exp3	3	Exp3-3-1	59.938	1.0.0.162	2	right	linsumei	-765981442	2.0.10.242	2.0.10.242	10-10-2019	2019-10-10 03:30:14	11:30:14	female	2.0.10.147	51	Red_C_2.bmp	1327	0		0	0	146788	0		0	0	NULL	NULL	NULL	High	run1	1	List2	Catch.wav	V_T	1	1	0	1	146638	150	1	502	147140
Exp3	3	Exp3-3-1	59.938	1.0.0.162	2	right	linsumei	-765981442	2.0.10.242	2.0.10.242	10-10-2019	2019-10-10 03:30:14	11:30:14	female	2.0.10.147	52	Blue_S.bmp	823	0		0	0	149274	0		0	0	NULL	NULL	NULL	High	run1		List2	Catch.wav	V_S	0		0	1	149124	150		0	0
Exp3	3	Exp3-3-1	59.938	1.0.0.162	2	right	linsumei	-765981442	2.0.10.242	2.0.10.242	10-10-2019	2019-10-10 03:30:14	11:30:14	female	2.0.10.147	53	Blue_S_2.bmp	1058	0		0	1	151310	0		0	0	NULL	NULL	NULL	High	run1	1	List2	Catch.wav	V_T	1	1	1	1	151159	151	1	509	151668
Exp3	3	Exp3-3-1	59.938	1.0.0.162	2	right	linsumei	-765981442	2.0.10.242	2.0.10.242	10-10-2019	2019-10-10 03:30:14	11:30:14	female	2.0.10.147	54	Catch.bmp	826	0		0	1	153529	0		0	0	NULL	NULL	NULL	High	run1		List2	A_S.wav	A_S	0		1	1	153378	151		0	0
Exp3	3	Exp3-3-1	59.938	1.0.0.162	2	right	linsumei	-765981442	2.0.10.242	2.0.10.242	10-10-2019	2019-10-10 03:30:14	11:30:14	female	2.0.10.147	55	Red_C_2.bmp	1486	0		0	0	155564	0		0	0	NULL	NULL	NULL	High	run1	1	List2	Catch.wav	V_T	1	1	1	1	155414	150	1	573	155987
Exp3	3	Exp3-3-1	59.938	1.0.0.162	2	right	linsumei	-765981442	2.0.10.242	2.0.10.242	10-10-2019	2019-10-10 03:30:14	11:30:14	female	2.0.10.147	56	Blue_S_2.bmp	1563	0		0	0	158200	0		0	0	NULL	NULL	NULL	High	run1	1	List2	A_T.wav	AV_T	1	1	1	1	158050	150	1	681	158731
Exp3	3	Exp3-3-1	59.938	1.0.0.162	2	right	linsumei	-765981442	2.0.10.242	2.0.10.242	10-10-2019	2019-10-10 03:30:14	11:30:14	female	2.0.10.147	57	Catch.bmp	1536	0		0	1	160920	0		0	0	NULL	NULL	NULL	High	run1	1	List2	A_T.wav	A_T	1	1	0	1	160769	151	1	634	161403
Exp3	3	Exp3-3-1	59.938	1.0.0.162	2	right	linsumei	-765981442	2.0.10.242	2.0.10.242	10-10-2019	2019-10-10 03:30:14	11:30:14	female	2.0.10.147	58	Blue_S_2.bmp	1541	0		0	1	163606	0		0	0	NULL	NULL	NULL	High	run1	1	List2	Catch.wav	V_T	1	1	1	1	163455	151	1	524	163979
Exp3	3	Exp3-3-1	59.938	1.0.0.162	2	right	linsumei	-765981442	2.0.10.242	2.0.10.242	10-10-2019	2019-10-10 03:30:14	11:30:14	female	2.0.10.147	59	Catch.bmp	1443	0		0	0	166308	0		0	0	NULL	NULL	NULL	High	run1	1	List2	A_T.wav	A_T	1	1	1	1	166158	150	1	677	166835
Exp3	3	Exp3-3-1	59.938	1.0.0.162	2	right	linsumei	-765981442	2.0.10.242	2.0.10.242	10-10-2019	2019-10-10 03:30:14	11:30:14	female	2.0.10.147	60	Catch.bmp	1428	0		0	0	168911	0		0	0	NULL	NULL	NULL	High	run1	1	List2	A_T.wav	A_T	1	1	0	1	168761	150	1	626	169387
Exp3	3	Exp3-3-1	59.938	1.0.0.162	2	right	linsumei	-765981442	2.0.10.242	2.0.10.242	10-10-2019	2019-10-10 03:30:14	11:30:14	female	2.0.10.147	61	Catch.bmp	978	0		0	0	171497	0		0	0	NULL	NULL	NULL	High	run1	1	List2	A_T.wav	A_T	1	1	0	1	171347	150	1	560	171907
Exp3	3	Exp3-3-1	59.938	1.0.0.162	2	right	linsumei	-765981442	2.0.10.242	2.0.10.242	10-10-2019	2019-10-10 03:30:14	11:30:14	female	2.0.10.147	62	Red_C.bmp	1096	0		0	1	173633	0		0	0	NULL	NULL	NULL	High	run1		List2	A_S.wav	AV_S	0		1	1	173482	151		0	0
Exp3	3	Exp3-3-1	59.938	1.0.0.162	2	right	linsumei	-765981442	2.0.10.242	2.0.10.242	10-10-2019	2019-10-10 03:30:14	11:30:14	female	2.0.10.147	63	Blue_S_2.bmp	816	0		0	0	175935	0		0	0	NULL	NULL	NULL	High	run1	1	List2	Catch.wav	V_T	1	1	1	1	175785	150	1	762	176547
Exp3	3	Exp3-3-1	59.938	1.0.0.162	2	right	linsumei	-765981442	2.0.10.242	2.0.10.242	10-10-2019	2019-10-10 03:30:14	11:30:14	female	2.0.10.147	64	Blue_S_2.bmp	1564	0		0	0	177904	0		0	0	NULL	NULL	NULL	High	run1	1	List2	Catch.wav	V_T	1	1	0	1	177754	150	1	865	178619
Exp3	3	Exp3-3-1	59.938	1.0.0.162	2	right	linsumei	-765981442	2.0.10.242	2.0.10.242	10-10-2019	2019-10-10 03:30:14	11:30:14	female	2.0.10.147	65	Red_C_2.bmp	895	0		0	0	180623	0		0	0	NULL	NULL	NULL	High	run1	1	List2	Catch.wav	V_T	1	1	0	1	180473	150	1	547	181020
Exp3	3	Exp3-3-1	59.938	1.0.0.162	2	right	linsumei	-765981442	2.0.10.242	2.0.10.242	10-10-2019	2019-10-10 03:30:14	11:30:14	female	2.0.10.147	66	Blue_S_2.bmp	1452	0		0	0	182675	0		0	0	NULL	NULL	NULL	High	run1	1	List2	A_T.wav	AV_T	1	1	1	1	182525	150	1	638	183163
Exp3	3	Exp3-3-1	59.938	1.0.0.162	2	right	linsumei	-765981442	2.0.10.242	2.0.10.242	10-10-2019	2019-10-10 03:30:14	11:30:14	female	2.0.10.147	67	Red_C_2.bmp	1285	0		0	0	185278	0		0	0	NULL	NULL	NULL	High	run1	1	List2	Catch.wav	V_T	1	1	1	1	185128	150	1	571	185699
Exp3	3	Exp3-3-1	59.938	1.0.0.162	2	right	linsumei	-765981442	2.0.10.242	2.0.10.242	10-10-2019	2019-10-10 03:30:14	11:30:14	female	2.0.10.147	68	Red_C_2.bmp	1366	0		0	0	187714	0		0	0	NULL	NULL	NULL	High	run1	1	List2	A_T.wav	AV_T	1	1	1	1	187564	150	1	598	188162
Exp3	3	Exp3-3-1	59.938	1.0.0.162	2	right	linsumei	-765981442	2.0.10.242	2.0.10.242	10-10-2019	2019-10-10 03:30:14	11:30:14	female	2.0.10.147	69	Blue_S_2.bmp	842	0		0	0	190233	0		0	0	NULL	NULL	NULL	High	run1	1	List2	Catch.wav	V_T	1	1	1	1	190083	150	1	569	190652
Exp3	3	Exp3-3-1	59.938	1.0.0.162	2	right	linsumei	-765981442	2.0.10.242	2.0.10.242	10-10-2019	2019-10-10 03:30:14	11:30:14	female	2.0.10.147	70	Catch.bmp	1236	0		0	0	192235	0		0	0	NULL	NULL	NULL	High	run1	1	List2	A_T.wav	A_T	1	1	1	1	192085	150	1	1061	193146
Exp3	3	Exp3-3-1	59.938	1.0.0.162	2	right	linsumei	-765981442	2.0.10.242	2.0.10.242	10-10-2019	2019-10-10 03:30:14	11:30:14	female	2.0.10.147	71	Blue_S_2.bmp	1035	0		0	0	194621	0		0	0	NULL	NULL	NULL	High	run1	1	List2	A_T.wav	AV_T	1	1	0	1	194471	150	1	507	194978
Exp3	3	Exp3-3-1	59.938	1.0.0.162	2	right	linsumei	-765981442	2.0.10.242	2.0.10.242	10-10-2019	2019-10-10 03:30:14	11:30:14	female	2.0.10.147	72	Blue_S_2.bmp	810	0		0	1	196807	0		0	0	NULL	NULL	NULL	High	run1	1	List2	Catch.wav	V_T	1	1	1	1	196656	151	1	506	197162
Exp3	3	Exp3-3-1	59.938	1.0.0.162	2	right	linsumei	-765981442	2.0.10.242	2.0.10.242	10-10-2019	2019-10-10 03:30:14	11:30:14	female	2.0.10.147	73	Blue_S_2.bmp	856	0		0	0	198775	0		0	0	NULL	NULL	NULL	High	run1	1	List2	A_T.wav	AV_T	1	1	1	1	198625	150	1	497	199122
Exp3	3	Exp3-3-1	59.938	1.0.0.162	2	right	linsumei	-765981442	2.0.10.242	2.0.10.242	10-10-2019	2019-10-10 03:30:14	11:30:14	female	2.0.10.147	74	Catch.bmp	1465	0		0	0	200794	0		0	0	NULL	NULL	NULL	High	run1		List2	A_S.wav	A_S	0		0	1	200644	150		0	0
Exp3	3	Exp3-3-1	59.938	1.0.0.162	2	right	linsumei	-765981442	2.0.10.242	2.0.10.242	10-10-2019	2019-10-10 03:30:14	11:30:14	female	2.0.10.147	75	Blue_S_2.bmp	1019	0		0	1	203464	0		0	0	NULL	NULL	NULL	High	run1	1	List2	Catch.wav	V_T	1	1	1	1	203313	151	1	553	203866
Exp3	3	Exp3-3-1	59.938	1.0.0.162	2	right	linsumei	-765981442	2.0.10.242	2.0.10.242	10-10-2019	2019-10-10 03:30:14	11:30:14	female	2.0.10.147	76	Blue_S.bmp	1373	0		0	0	205632	0		0	0	NULL	NULL	NULL	High	run1		List2	Catch.wav	V_S	0		0	1	205482	150		0	0
Exp3	3	Exp3-3-1	59.938	1.0.0.162	2	right	linsumei	-765981442	2.0.10.242	2.0.10.242	10-10-2019	2019-10-10 03:30:14	11:30:14	female	2.0.10.147	77	Catch.bmp	1302	0		1	0	208218	0		0	0	NULL	NULL	NULL	High	run1		List2	A_S.wav	A_S	0		1	1	208068	150		0	0
Exp3	3	Exp3-3-1	59.938	1.0.0.162	2	right	linsumei	-765981442	2.0.10.242	2.0.10.242	10-10-2019	2019-10-10 03:30:14	11:30:14	female	2.0.10.147	78	Blue_C.bmp	1036	0		0	0	210721	0		0	0	NULL	NULL	NULL	High	run1		List2	A_S.wav	AV_S	0		0	1	210571	150		0	0
Exp3	3	Exp3-3-1	59.938	1.0.0.162	2	right	linsumei	-765981442	2.0.10.242	2.0.10.242	10-10-2019	2019-10-10 03:30:14	11:30:14	female	2.0.10.147	79	Catch.bmp	1042	0		0	0	212990	0		0	0	NULL	NULL	NULL	High	run1	1	List2	A_T.wav	A_T	1	1	0	1	212840	150	1	594	213434
Exp3	3	Exp3-3-1	59.938	1.0.0.162	2	right	linsumei	-765981442	2.0.10.242	2.0.10.242	10-10-2019	2019-10-10 03:30:14	11:30:14	female	2.0.10.147	80	Blue_S_2.bmp	1103	0		0	0	215192	0		0	0	NULL	NULL	NULL	High	run1	1	List2	A_T.wav	AV_T	1	1	0	1	215042	150	1	696	215738
Exp3	3	Exp3-3-1	59.938	1.0.0.162	2	right	linsumei	-765981442	2.0.10.242	2.0.10.242	10-10-2019	2019-10-10 03:30:14	11:30:14	female	2.0.10.147	81	Catch.bmp	1478	0		0	0	217445	0		0	0	NULL	NULL	NULL	High	run1	1	List2	A_T.wav	A_T	0		0	2	217295	150		0	0
Exp3	3	Exp3-3-1	59.938	1.0.0.162	2	right	linsumei	-765981442	2.0.10.242	2.0.10.242	10-10-2019	2019-10-10 03:30:14	11:30:14	female	2.0.10.147	82	Catch.bmp	1450	0		0	0	220131	0		0	0	NULL	NULL	NULL	High	run1		List2	A_S.wav	A_S	0		0	1	219981	150		0	0
Exp3	3	Exp3-3-1	59.938	1.0.0.162	2	right	linsumei	-765981442	2.0.10.242	2.0.10.242	10-10-2019	2019-10-10 03:30:14	11:30:14	female	2.0.10.147	83	Red_C_2.bmp	917	0		0	1	222784	0		0	0	NULL	NULL	NULL	High	run1	1	List2	Catch.wav	V_T	1	1	1	1	222633	151	1	536	223169
Exp3	3	Exp3-3-1	59.938	1.0.0.162	2	right	linsumei	-765981442	2.0.10.242	2.0.10.242	10-10-2019	2019-10-10 03:30:14	11:30:14	female	2.0.10.147	84	Catch.bmp	1070	0		0	0	224852	0		0	0	NULL	NULL	NULL	High	run1	1	List2	A_T.wav	A_T	1	1	1	1	224702	150	1	1019	225721
Exp3	3	Exp3-3-1	59.938	1.0.0.162	2	right	linsumei	-765981442	2.0.10.242	2.0.10.242	10-10-2019	2019-10-10 03:30:14	11:30:14	female	2.0.10.147	85	Red_C.bmp	933	0		0	0	227071	0		0	0	NULL	NULL	NULL	High	run1		List2	A_S.wav	AV_S	0		0	1	226921	150		0	0
Exp3	3	Exp3-3-1	59.938	1.0.0.162	2	right	linsumei	-765981442	2.0.10.242	2.0.10.242	10-10-2019	2019-10-10 03:30:14	11:30:14	female	2.0.10.147	86	Blue_S_2.bmp	1126	0		0	0	229207	0		0	0	NULL	NULL	NULL	High	run1	1	List2	A_T.wav	AV_T	1	1	0	1	229057	150	1	592	229649
Exp3	3	Exp3-3-1	59.938	1.0.0.162	2	right	linsumei	-765981442	2.0.10.242	2.0.10.242	10-10-2019	2019-10-10 03:30:14	11:30:14	female	2.0.10.147	87	Red_C_2.bmp	1406	0		0	1	231493	0		0	0	NULL	NULL	NULL	High	run1	1	List2	Catch.wav	V_T	1	1	1	1	231342	151	1	547	231889
Exp3	3	Exp3-3-1	59.938	1.0.0.162	2	right	linsumei	-765981442	2.0.10.242	2.0.10.242	10-10-2019	2019-10-10 03:30:14	11:30:14	female	2.0.10.147	88	Red_C_2.bmp	1381	0		0	0	234062	0		0	0	NULL	NULL	NULL	High	run1	1	List2	A_T.wav	AV_T	1	1	1	1	233912	150	1	569	234481
Exp3	3	Exp3-3-1	59.938	1.0.0.162	2	right	linsumei	-765981442	2.0.10.242	2.0.10.242	10-10-2019	2019-10-10 03:30:14	11:30:14	female	2.0.10.147	89	Red_S.bmp	1219	0		0	0	236598	0		0	0	NULL	NULL	NULL	High	run1		List2	Catch.wav	V_S	0		0	1	236448	150		0	0
Exp3	3	Exp3-3-1	59.938	1.0.0.162	2	right	linsumei	-765981442	2.0.10.242	2.0.10.242	10-10-2019	2019-10-10 03:30:14	11:30:14	female	2.0.10.147	90	Red_S.bmp	979	0		0	0	239034	0		0	0	NULL	NULL	NULL	High	run1		List2	A_S.wav	AV_S	0		0	1	238884	150		0	0
Exp3	3	Exp3-3-1	59.938	1.0.0.162	2	right	linsumei	-765981442	2.0.10.242	2.0.10.242	10-10-2019	2019-10-10 03:30:14	11:30:14	female	2.0.10.147	91	Red_C_2.bmp	1116	0		0	0	241219	0		0	0	NULL	NULL	NULL	High	run1	1	List2	Catch.wav	V_T	1	1	1	1	241069	150	1	540	241609
Exp3	3	Exp3-3-1	59.938	1.0.0.162	2	right	linsumei	-765981442	2.0.10.242	2.0.10.242	10-10-2019	2019-10-10 03:30:14	11:30:14	female	2.0.10.147	92	Catch.bmp	1176	0		0	0	243488	0		0	0	NULL	NULL	NULL	High	run1	1	List2	A_T.wav	A_T	1	1	1	1	243338	150	1	711	244049
Exp3	3	Exp3-3-1	59.938	1.0.0.162	2	right	linsumei	-765981442	2.0.10.242	2.0.10.242	10-10-2019	2019-10-10 03:30:14	11:30:14	female	2.0.10.147	93	Catch.bmp	1256	0		0	0	245824	0		0	0	NULL	NULL	NULL	High	run1	1	List2	A_T.wav	A_T	1	1	0	1	245674	150	1	696	246370
Exp3	3	Exp3-3-1	59.938	1.0.0.162	2	right	linsumei	-765981442	2.0.10.242	2.0.10.242	10-10-2019	2019-10-10 03:30:14	11:30:14	female	2.0.10.147	94	Catch.bmp	1047	0		0	0	248243	0		0	0	NULL	NULL	NULL	High	run1	1	List2	A_T.wav	A_T	1	1	0	1	248093	150	1	460	248553
Exp3	3	Exp3-3-1	59.938	1.0.0.162	2	right	linsumei	-765981442	2.0.10.242	2.0.10.242	10-10-2019	2019-10-10 03:30:14	11:30:14	female	2.0.10.147	95	Red_C_2.bmp	1229	0		0	1	250446	0		0	0	NULL	NULL	NULL	High	run1	1	List2	A_T.wav	AV_T	1	1	1	1	250295	151	1	570	250865
Exp3	3	Exp3-3-1	59.938	1.0.0.162	2	right	linsumei	-765981442	2.0.10.242	2.0.10.242	10-10-2019	2019-10-10 03:30:14	11:30:14	female	2.0.10.147	96	Catch.bmp	1526	0		0	0	252831	0		0	0	NULL	NULL	NULL	High	run1		List2	A_S.wav	A_S	0		0	1	252681	150		0	0
Exp3	3	Exp3-3-1	59.938	1.0.0.162	2	right	linsumei	-765981442	2.0.10.242	2.0.10.242	10-10-2019	2019-10-10 03:30:14	11:30:14	female	2.0.10.147	97	Red_C_2.bmp	857	0		0	0	255584	0		0	0	NULL	NULL	NULL	High	run1	1	List2	A_T.wav	AV_T	1	1	0	1	255434	150	1	519	255953
Exp3	3	Exp3-3-1	59.938	1.0.0.162	2	right	linsumei	-765981442	2.0.10.242	2.0.10.242	10-10-2019	2019-10-10 03:30:14	11:30:14	female	2.0.10.147	98	Catch.bmp	1509	0		0	0	257603	0		0	0	NULL	NULL	NULL	High	run1	1	List2	A_T.wav	A_T	1	1	0	1	257453	150	1	596	258049
Exp3	3	Exp3-3-1	59.938	1.0.0.162	2	right	linsumei	-765981442	2.0.10.242	2.0.10.242	10-10-2019	2019-10-10 03:30:14	11:30:14	female	2.0.10.147	99	Catch.bmp	898	0		0	0	260272	0		0	0	NULL	NULL	NULL	High	run1	1	List2	A_T.wav	A_T	1	1	0	1	260122	150	1	622	260744
Exp3	3	Exp3-3-1	59.938	1.0.0.162	2	right	linsumei	-765981442	2.0.10.242	2.0.10.242	10-10-2019	2019-10-10 03:30:14	11:30:14	female	2.0.10.147	100	Red_C_2.bmp	813	0		0	1	262325	0		0	0	NULL	NULL	NULL	High	run1	1	List2	A_T.wav	AV_T	1	1	0	1	262174	151	1	474	262648
Exp3	3	Exp3-3-1	59.938	1.0.0.162	2	right	linsumei	-765981442	2.0.10.242	2.0.10.242	10-10-2019	2019-10-10 03:30:14	11:30:14	female	2.0.10.147	101	Catch.bmp	1545	0		0	0	264293	0		0	0	NULL	NULL	NULL	High	run1	1	List2	A_T.wav	A_T	1	1	0	1	264143	150	1	1025	265168
Exp3	3	Exp3-3-1	59.938	1.0.0.162	2	right	linsumei	-765981442	2.0.10.242	2.0.10.242	10-10-2019	2019-10-10 03:30:14	11:30:14	female	2.0.10.147	102	Blue_S_2.bmp	1200	0		0	0	266996	0		0	0	NULL	NULL	NULL	High	run1	1	List2	Catch.wav	V_T	1	1	1	1	266846	150	1	634	267480
Exp3	3	Exp3-3-1	59.938	1.0.0.162	2	right	linsumei	-765981442	2.0.10.242	2.0.10.242	10-10-2019	2019-10-10 03:30:14	11:30:14	female	2.0.10.147	103	Blue_S_2.bmp	1007	0		0	0	269348	0		0	0	NULL	NULL	NULL	High	run1	1	List2	Catch.wav	V_T	1	1	0	1	269198	150	1	506	269704
Exp3	3	Exp3-3-1	59.938	1.0.0.162	2	right	linsumei	-765981442	2.0.10.242	2.0.10.242	10-10-2019	2019-10-10 03:30:14	11:30:14	female	2.0.10.147	104	Red_C_2.bmp	1197	0		0	0	271517	0		0	0	NULL	NULL	NULL	High	run1	1	List2	Catch.wav	V_T	1	1	0	1	271367	150	1	561	271928
Exp3	3	Exp3-3-1	59.938	1.0.0.162	2	right	linsumei	-765981442	2.0.10.242	2.0.10.242	10-10-2019	2019-10-10 03:30:14	11:30:14	female	2.0.10.147	105	Red_C_2.bmp	1436	0		0	0	273870	0		0	0	NULL	NULL	NULL	High	run1	1	List2	A_T.wav	AV_T	1	1	1	1	273720	150	1	472	274192
Exp3	3	Exp3-3-1	59.938	1.0.0.162	2	right	linsumei	-765981442	2.0.10.242	2.0.10.242	10-10-2019	2019-10-10 03:30:14	11:30:14	female	2.0.10.147	106	Red_C_2.bmp	1037	0		0	0	276456	0		0	0	NULL	NULL	NULL	High	run1	1	List2	Catch.wav	V_T	1	1	1	1	276306	150	1	494	276800
Exp3	3	Exp3-3-1	59.938	1.0.0.162	2	right	linsumei	-765981442	2.0.10.242	2.0.10.242	10-10-2019	2019-10-10 03:30:14	11:30:14	female	2.0.10.147	107	Red_C_2.bmp	1541	0		0	0	278641	0		0	0	NULL	NULL	NULL	High	run1	1	List2	Catch.wav	V_T	1	1	0	1	278491	150	1	446	278937
Exp3	3	Exp3-3-1	59.938	1.0.0.162	2	right	linsumei	-765981442	2.0.10.242	2.0.10.242	10-10-2019	2019-10-10 03:30:14	11:30:14	female	2.0.10.147	108	Red_C_2.bmp	1533	0		0	0	281344	0		0	0	NULL	NULL	NULL	High	run1	1	List2	A_T.wav	AV_T	1	1	1	1	281194	150	1	447	281641
Exp3	3	Exp3-3-1	59.938	1.0.0.162	2	right	linsumei	-765981442	2.0.10.242	2.0.10.242	10-10-2019	2019-10-10 03:30:14	11:30:14	female	2.0.10.147	109	Red_S_2.bmp	885	0		0	0	284030	0		0	0	NULL	NULL	NULL	High	run1		List2	A_S.wav	AV_S	0		0	1	283880	150	1	640	284520
Exp3	3	Exp3-3-1	59.938	1.0.0.162	2	right	linsumei	-765981442	2.0.10.242	2.0.10.242	10-10-2019	2019-10-10 03:30:14	11:30:14	female	2.0.10.147	110	Catch.bmp	1037	0		0	0	286066	0		0	0	NULL	NULL	NULL	High	run1		List2	A_S.wav	A_S	0		0	1	285916	150		0	0
Exp3	3	Exp3-3-1	59.938	1.0.0.162	2	right	linsumei	-765981442	2.0.10.242	2.0.10.242	10-10-2019	2019-10-10 03:30:14	11:30:14	female	2.0.10.147	111	Catch.bmp	947	0		0	0	288318	0		0	0	NULL	NULL	NULL	High	run1	1	List2	A_T.wav	A_T	1	1	0	1	288168	150	1	680	288848
Exp3	3	Exp3-3-1	59.938	1.0.0.162	2	right	linsumei	-765981442	2.0.10.242	2.0.10.242	10-10-2019	2019-10-10 03:30:14	11:30:14	female	2.0.10.147	112	Catch.bmp	1494	0		0	0	290420	0		0	0	NULL	NULL	NULL	High	run1	1	List2	A_T.wav	A_T	1	1	0	1	290270	150	1	722	290992
Exp3	3	Exp3-3-1	59.938	1.0.0.162	2	right	linsumei	-765981442	2.0.10.242	2.0.10.242	10-10-2019	2019-10-10 03:30:14	11:30:14	female	2.0.10.147	113	Red_C_2.bmp	1552	0		0	0	293073	0		0	0	NULL	NULL	NULL	High	run1	1	List2	A_T.wav	AV_T	1	1	0	1	292923	150	1	620	293543
Exp3	3	Exp3-3-1	59.938	1.0.0.162	2	right	linsumei	-765981442	2.0.10.242	2.0.10.242	10-10-2019	2019-10-10 03:30:14	11:30:14	female	2.0.10.147	114	Red_C_2.bmp	1081	0		0	0	295776	0		0	0	NULL	NULL	NULL	High	run1	1	List2	A_T.wav	AV_T	1	1	0	1	295626	150	1	549	296175
Exp3	3	Exp3-3-1	59.938	1.0.0.162	2	right	linsumei	-765981442	2.0.10.242	2.0.10.242	10-10-2019	2019-10-10 03:30:14	11:30:14	female	2.0.10.147	115	Red_C_2.bmp	913	0		1	0	298011	0		0	0	NULL	NULL	NULL	High	run1	1	List2	A_T.wav	AV_T	1	1	0	1	297861	150	1	514	298375
Exp3	3	Exp3-3-1	59.938	1.0.0.162	2	right	linsumei	-765981442	2.0.10.242	2.0.10.242	10-10-2019	2019-10-10 03:30:14	11:30:14	female	2.0.10.147	116	Catch.bmp	1085	0		0	0	300080	0		0	0	NULL	NULL	NULL	High	run1	1	List2	A_T.wav	A_T	1	1	0	1	299930	150	1	565	300495
Exp3	3	Exp3-3-1	59.938	1.0.0.162	2	right	linsumei	-765981442	2.0.10.242	2.0.10.242	10-10-2019	2019-10-10 03:30:14	11:30:14	female	2.0.10.147	117	Blue_S_2.bmp	1395	0		0	0	302316	0		0	0	NULL	NULL	NULL	High	run1	1	List2	Catch.wav	V_T	1	1	1	1	302166	150	1	578	302744
Exp3	3	Exp3-3-1	59.938	1.0.0.162	2	right	linsumei	-765981442	2.0.10.242	2.0.10.242	10-10-2019	2019-10-10 03:30:14	11:30:14	female	2.0.10.147	118	Catch.bmp	1387	0		0	1	304869	0		0	0	NULL	NULL	NULL	High	run1	1	List2	A_T.wav	A_T	1	1	1	1	304718	151	1	721	305439
Exp3	3	Exp3-3-1	59.938	1.0.0.162	2	right	linsumei	-765981442	2.0.10.242	2.0.10.242	10-10-2019	2019-10-10 03:30:14	11:30:14	female	2.0.10.147	119	Catch.bmp	901	0		0	1	307405	0		0	0	NULL	NULL	NULL	High	run1	1	List2	A_T.wav	A_T	1	1	1	1	307254	151	1	545	307799
Exp3	3	Exp3-3-1	59.938	1.0.0.162	2	right	linsumei	-765981442	2.0.10.242	2.0.10.242	10-10-2019	2019-10-10 03:30:14	11:30:14	female	2.0.10.147	120	Catch.bmp	1013	0		0	0	309457	0		0	0	NULL	NULL	NULL	High	run1	1	List2	A_T.wav	A_T	1	1	0	2	309307	150	1	916	310223
Exp3	3	Exp3-3-1	59.938	1.0.0.162	2	right	linsumei	-765981442	2.0.10.242	2.0.10.242	10-10-2019	2019-10-10 03:30:14	11:30:14	female	2.0.10.147	121	Blue_S_2.bmp	966	0		0	1	311626	0		0	0	NULL	NULL	NULL	High	run1	1	List2	Catch.wav	V_T	1	1	1	1	311475	151	1	580	312055
Exp3	3	Exp3-3-1	59.938	1.0.0.162	2	right	linsumei	-765981442	2.0.10.242	2.0.10.242	10-10-2019	2019-10-10 03:30:14	11:30:14	female	2.0.10.147	122	Catch.bmp	991	0		0	0	313744	0		0	0	NULL	NULL	NULL	High	run1	1	List2	A_T.wav	A_T	1	1	1	1	313594	150	1	653	314247
Exp3	3	Exp3-3-1	59.938	1.0.0.162	2	right	linsumei	-765981442	2.0.10.242	2.0.10.242	10-10-2019	2019-10-10 03:30:14	11:30:14	female	2.0.10.147	123	Red_S_2.bmp	1030	0		0	0	315897	0		0	0	NULL	NULL	NULL	High	run1		List2	A_S.wav	AV_S	0		0	2	315747	150	1	644	316391
Exp3	3	Exp3-3-1	59.938	1.0.0.162	2	right	linsumei	-765981442	2.0.10.242	2.0.10.242	10-10-2019	2019-10-10 03:30:14	11:30:14	female	2.0.10.147	124	Blue_S_2.bmp	1574	0		0	0	318082	0		0	0	NULL	NULL	NULL	High	run1	1	List2	Catch.wav	V_T	1	1	1	1	317932	150	1	931	318863
Exp3	3	Exp3-3-1	59.938	1.0.0.162	2	right	linsumei	-765981442	2.0.10.242	2.0.10.242	10-10-2019	2019-10-10 03:30:14	11:30:14	female	2.0.10.147	125	Catch.bmp	1347	0		0	0	320818	0		0	0	NULL	NULL	NULL	High	run1	1	List2	A_T.wav	A_T	1	1	1	1	320668	150	1	571	321239
Exp3	3	Exp3-3-1	59.938	1.0.0.162	2	right	linsumei	-765981442	2.0.10.242	2.0.10.242	10-10-2019	2019-10-10 03:30:14	11:30:14	female	2.0.10.147	126	Catch.bmp	1324	0		0	0	323321	0		0	0	NULL	NULL	NULL	High	run1	1	List2	A_T.wav	A_T	1	1	0	1	323171	150	1	820	323991
Exp3	3	Exp3-3-1	59.938	1.0.0.162	2	right	linsumei	-765981442	2.0.10.242	2.0.10.242	10-10-2019	2019-10-10 03:30:14	11:30:14	female	2.0.10.147	127	Catch.bmp	1095	0		0	0	325807	0		0	0	NULL	NULL	NULL	High	run1	1	List2	A_T.wav	A_T	1	1	0	1	325657	150	1	558	326215
Exp3	3	Exp3-3-1	59.938	1.0.0.162	2	right	linsumei	-765981442	2.0.10.242	2.0.10.242	10-10-2019	2019-10-10 03:30:14	11:30:14	female	2.0.10.147	128	Catch.bmp	990	0		0	0	328059	0		0	0	NULL	NULL	NULL	High	run1		List2	A_S.wav	A_S	0		0	1	327909	150		0	0
Exp3	3	Exp3-3-1	59.938	1.0.0.162	2	right	linsumei	-765981442	2.0.10.242	2.0.10.242	10-10-2019	2019-10-10 03:30:14	11:30:14	female	2.0.10.147	129	Blue_S_2.bmp	1574	0		0	1	330262	0		0	0	NULL	NULL	NULL	High	run1	1	List2	A_T.wav	AV_T	1	1	1	1	330111	151	1	567	330678
Exp3	3	Exp3-3-1	59.938	1.0.0.162	2	right	linsumei	-765981442	2.0.10.242	2.0.10.242	10-10-2019	2019-10-10 03:30:14	11:30:14	female	2.0.10.147	130	Red_C_2.bmp	1287	0		0	0	332998	0		0	0	NULL	NULL	NULL	High	run1	1	List2	A_T.wav	AV_T	1	1	0	2	332848	150	1	494	333342
Exp3	3	Exp3-3-1	59.938	1.0.0.162	2	right	linsumei	-765981442	2.0.10.242	2.0.10.242	10-10-2019	2019-10-10 03:30:14	11:30:14	female	2.0.10.147	131	Red_S.bmp	1025	0		0	1	335434	0		0	0	NULL	NULL	NULL	High	run1		List2	Catch.wav	V_S	0		1	1	335283	151		0	0
Exp3	3	Exp3-3-1	59.938	1.0.0.162	2	right	linsumei	-765981442	2.0.10.242	2.0.10.242	10-10-2019	2019-10-10 03:30:14	11:30:14	female	2.0.10.147	132	Catch.bmp	973	0		0	0	337669	0		0	0	NULL	NULL	NULL	High	run1	1	List2	A_T.wav	A_T	1	1	1	1	337519	150	1	624	338143
Exp3	3	Exp3-3-1	59.938	1.0.0.162	2	right	linsumei	-765981442	2.0.10.242	2.0.10.242	10-10-2019	2019-10-10 03:30:14	11:30:14	female	2.0.10.147	133	Red_C_2.bmp	1364	0		0	0	339805	0		0	0	NULL	NULL	NULL	High	run1	1	List2	Catch.wav	V_T	1	1	0	1	339655	150	1	560	340215
Exp3	3	Exp3-3-1	59.938	1.0.0.162	2	right	linsumei	-765981442	2.0.10.242	2.0.10.242	10-10-2019	2019-10-10 03:30:14	11:30:14	female	2.0.10.147	134	Red_C_2.bmp	1273	0		0	0	342324	0		0	0	NULL	NULL	NULL	High	run1	1	List2	Catch.wav	V_T	1	1	0	1	342174	150	1	536	342710
Exp3	3	Exp3-3-1	59.938	1.0.0.162	2	right	linsumei	-765981442	2.0.10.242	2.0.10.242	10-10-2019	2019-10-10 03:30:14	11:30:14	female	2.0.10.147	135	Red_C_2.bmp	894	0		0	0	344760	0		0	0	NULL	NULL	NULL	High	run1	1	List2	A_T.wav	AV_T	1	1	0	1	344610	150	1	644	345254
Exp3	3	Exp3-3-1	59.938	1.0.0.162	2	right	linsumei	-765981442	2.0.10.242	2.0.10.242	10-10-2019	2019-10-10 03:30:14	11:30:14	female	2.0.10.147	136	Red_S.bmp	1532	0		0	0	346812	0		0	0	NULL	NULL	NULL	High	run1		List2	Catch.wav	V_S	0		1	1	346662	150		0	0
Exp3	3	Exp3-3-1	59.938	1.0.0.162	2	right	linsumei	-765981442	2.0.10.242	2.0.10.242	10-10-2019	2019-10-10 03:30:14	11:30:14	female	2.0.10.147	137	Blue_S_2.bmp	1520	0		0	0	349548	0		0	0	NULL	NULL	NULL	High	run1	1	List2	A_T.wav	AV_T	1	1	1	1	349398	150	1	688	350086
Exp3	3	Exp3-3-1	59.938	1.0.0.162	2	right	linsumei	-765981442	2.0.10.242	2.0.10.242	10-10-2019	2019-10-10 03:30:14	11:30:14	female	2.0.10.147	138	Catch.bmp	924	0		0	1	352218	0		0	0	NULL	NULL	NULL	High	run1		List2	A_S.wav	A_S	0		1	1	352067	151		0	0
Exp3	3	Exp3-3-1	59.938	1.0.0.162	2	right	linsumei	-765981442	2.0.10.242	2.0.10.242	10-10-2019	2019-10-10 03:30:14	11:30:14	female	2.0.10.147	139	Blue_S_2.bmp	1354	0		0	0	354353	0		0	0	NULL	NULL	NULL	High	run1	1	List2	A_T.wav	AV_T	1	1	0	1	354203	150	1	611	354814
Exp3	3	Exp3-3-1	59.938	1.0.0.162	2	right	linsumei	-765981442	2.0.10.242	2.0.10.242	10-10-2019	2019-10-10 03:30:14	11:30:14	female	2.0.10.147	140	Blue_C.bmp	941	0		0	0	356856	0		0	0	NULL	NULL	NULL	High	Run1		List2	Catch.wav	V_S	0		0	1	356706	150		0	0
Exp3	3	Exp3-3-1	59.938	1.0.0.162	2	right	linsumei	-765981442	2.0.10.242	2.0.10.242	10-10-2019	2019-10-10 03:30:14	11:30:14	female	2.0.10.147	141	Catch.bmp	1545	0		0	0	359008	1552		0	0	NULL	NULL	NULL	High	run1	1	List2	A_T.wav	A_T	1	1	1	1	358858	150	1	708	359566
Exp3	3	Exp3-3-1	59.938	1.0.0.162	2	right	linsumei	-765981442	2.0.10.242	2.0.10.242	10-10-2019	2019-10-10 03:30:14	11:30:14	female	2.0.10.147	142	Catch.bmp	1499	0		0	0	375175	0		0	0	NULL	NULL	NULL	High	run1		List2	A_S.wav	A_S	0		0	1	375025	150		0	0
Exp3	3	Exp3-3-1	59.938	1.0.0.162	2	right	linsumei	-765981442	2.0.10.242	2.0.10.242	10-10-2019	2019-10-10 03:30:14	11:30:14	female	2.0.10.147	143	Catch.bmp	1184	0		0	1	377878	0		0	0	NULL	NULL	NULL	High	run1	1	List2	A_T.wav	A_T	1	1	1	1	377727	151	1	574	378301
Exp3	3	Exp3-3-1	59.938	1.0.0.162	2	right	linsumei	-765981442	2.0.10.242	2.0.10.242	10-10-2019	2019-10-10 03:30:14	11:30:14	female	2.0.10.147	144	Red_C_2.bmp	1109	0		0	0	380213	0		0	0	NULL	NULL	NULL	High	run1	1	List2	A_T.wav	AV_T	1	1	0	1	380063	150	1	566	380629
Exp3	3	Exp3-3-1	59.938	1.0.0.162	2	right	linsumei	-765981442	2.0.10.242	2.0.10.242	10-10-2019	2019-10-10 03:30:14	11:30:14	female	2.0.10.147	145	Blue_S_2.bmp	1246	0		0	0	382482	0		0	0	NULL	NULL	NULL	High	run1	1	List2	A_T.wav	AV_T	1	1	0	1	382332	150	1	505	382837
Exp3	3	Exp3-3-1	59.938	1.0.0.162	2	right	linsumei	-765981442	2.0.10.242	2.0.10.242	10-10-2019	2019-10-10 03:30:14	11:30:14	female	2.0.10.147	146	Blue_S_2.bmp	1156	0		0	0	384885	0		0	0	NULL	NULL	NULL	High	run1	1	List2	A_T.wav	AV_T	1	1	0	1	384735	150	1	470	385205
Exp3	3	Exp3-3-1	59.938	1.0.0.162	2	right	linsumei	-765981442	2.0.10.242	2.0.10.242	10-10-2019	2019-10-10 03:30:14	11:30:14	female	2.0.10.147	147	Blue_S_2.bmp	985	0		0	0	387204	0		0	0	NULL	NULL	NULL	High	run1	1	List2	A_T.wav	AV_T	1	1	0	1	387054	150	1	463	387517
Exp3	3	Exp3-3-1	59.938	1.0.0.162	2	right	linsumei	-765981442	2.0.10.242	2.0.10.242	10-10-2019	2019-10-10 03:30:14	11:30:14	female	2.0.10.147	148	Blue_S_2.bmp	1280	0		0	0	389339	0		0	0	NULL	NULL	NULL	High	run1	1	List2	A_T.wav	AV_T	1	1	0	1	389189	150	1	464	389653
Exp3	3	Exp3-3-1	59.938	1.0.0.162	2	right	linsumei	-765981442	2.0.10.242	2.0.10.242	10-10-2019	2019-10-10 03:30:14	11:30:14	female	2.0.10.147	149	Blue_S.bmp	1201	0		0	0	391775	0		0	0	NULL	NULL	NULL	High	run1		List2	A_S.wav	AV_S	0		0	1	391625	150		0	0
Exp3	3	Exp3-3-1	59.938	1.0.0.162	2	right	linsumei	-765981442	2.0.10.242	2.0.10.242	10-10-2019	2019-10-10 03:30:14	11:30:14	female	2.0.10.147	150	Red_C_2.bmp	1355	0		0	0	394178	0		0	0	NULL	NULL	NULL	High	run1	1	List2	A_T.wav	AV_T	1	1	0	1	394028	150	1	488	394516
Exp3	3	Exp3-3-1	59.938	1.0.0.162	2	right	linsumei	-765981442	2.0.10.242	2.0.10.242	10-10-2019	2019-10-10 03:30:14	11:30:14	female	2.0.10.147	151	Blue_S_2.bmp	1204	0		0	0	396680	0		0	0	NULL	NULL	NULL	High	run1	1	List2	A_T.wav	AV_T	1	1	0	1	396530	150	1	538	397068
Exp3	3	Exp3-3-1	59.938	1.0.0.162	2	right	linsumei	-765981442	2.0.10.242	2.0.10.242	10-10-2019	2019-10-10 03:30:14	11:30:14	female	2.0.10.147	152	Blue_C.bmp	1382	0		0	0	399033	0		0	0	NULL	NULL	NULL	High	run1		List2	A_S.wav	AV_S	0		0	1	398883	150		0	0
Exp3	3	Exp3-3-1	59.938	1.0.0.162	2	right	linsumei	-765981442	2.0.10.242	2.0.10.242	10-10-2019	2019-10-10 03:30:14	11:30:14	female	2.0.10.147	153	Red_C_2.bmp	1060	0		0	0	401619	0		0	0	NULL	NULL	NULL	High	run1	1	List2	A_T.wav	AV_T	1	1	0	1	401469	150	1	567	402036
Exp3	3	Exp3-3-1	59.938	1.0.0.162	2	right	linsumei	-765981442	2.0.10.242	2.0.10.242	10-10-2019	2019-10-10 03:30:14	11:30:14	female	2.0.10.147	154	Red_C_2.bmp	993	0		0	0	403838	0		0	0	NULL	NULL	NULL	High	run1	1	List2	Catch.wav	V_T	1	1	0	1	403688	150	1	548	404236
Exp3	3	Exp3-3-1	59.938	1.0.0.162	2	right	linsumei	-765981442	2.0.10.242	2.0.10.242	10-10-2019	2019-10-10 03:30:14	11:30:14	female	2.0.10.147	155	Blue_S_2.bmp	1259	0		0	0	405990	0		0	0	NULL	NULL	NULL	High	run1	1	List2	A_T.wav	AV_T	1	1	1	1	405840	150	1	588	406428
Exp3	3	Exp3-3-1	59.938	1.0.0.162	2	right	linsumei	-765981442	2.0.10.242	2.0.10.242	10-10-2019	2019-10-10 03:30:14	11:30:14	female	2.0.10.147	156	Catch.bmp	1155	0		0	0	408409	0		0	0	NULL	NULL	NULL	High	run1		List2	A_S.wav	A_S	0		0	1	408259	150		0	0
Exp3	3	Exp3-3-1	59.938	1.0.0.162	2	right	linsumei	-765981442	2.0.10.242	2.0.10.242	10-10-2019	2019-10-10 03:30:14	11:30:14	female	2.0.10.147	157	Red_C_2.bmp	1196	0		0	0	410778	0		0	0	NULL	NULL	NULL	High	run1	1	List2	A_T.wav	AV_T	1	1	0	1	410628	150	1	536	411164
Exp3	3	Exp3-3-1	59.938	1.0.0.162	2	right	linsumei	-765981442	2.0.10.242	2.0.10.242	10-10-2019	2019-10-10 03:30:14	11:30:14	female	2.0.10.147	158	Red_C.bmp	930	0		0	1	413131	0		0	0	NULL	NULL	NULL	High	run1		List2	A_S.wav	AV_S	0		1	1	412980	151		0	0
Exp3	3	Exp3-3-1	59.938	1.0.0.162	2	right	linsumei	-765981442	2.0.10.242	2.0.10.242	10-10-2019	2019-10-10 03:30:14	11:30:14	female	2.0.10.147	159	Red_S.bmp	1218	0		0	0	415266	0		0	0	NULL	NULL	NULL	High	run1		List2	A_S.wav	AV_S	0		0	1	415116	150		0	0
Exp3	3	Exp3-3-1	59.938	1.0.0.162	2	right	linsumei	-765981442	2.0.10.242	2.0.10.242	10-10-2019	2019-10-10 03:30:14	11:30:14	female	2.0.10.147	160	Catch.bmp	1276	0		0	0	417702	0		0	0	NULL	NULL	NULL	High	run1	1	List2	A_T.wav	A_T	1	1	0	1	417552	150	1	684	418236
Exp3	3	Exp3-3-1	59.938	1.0.0.162	2	right	linsumei	-765981442	2.0.10.242	2.0.10.242	10-10-2019	2019-10-10 03:30:14	11:30:14	female	2.0.10.147	161	Catch.bmp	1460	0		0	0	420138	0		0	0	NULL	NULL	NULL	High	run1	1	List2	A_T.wav	A_T	1	1	0	1	419988	150	1	665	420653
Exp3	3	Exp3-3-1	59.938	1.0.0.162	2	right	linsumei	-765981442	2.0.10.242	2.0.10.242	10-10-2019	2019-10-10 03:30:14	11:30:14	female	2.0.10.147	162	Blue_C_2.bmp	1243	0		0	0	422757	0		0	0	NULL	NULL	NULL	High	run1		List2	Catch.wav	V_S	0		1	1	422607	150	1	589	423196
Exp3	3	Exp3-3-1	59.938	1.0.0.162	2	right	linsumei	-765981442	2.0.10.242	2.0.10.242	10-10-2019	2019-10-10 03:30:14	11:30:14	female	2.0.10.147	163	Blue_C_2.bmp	1423	0		0	0	425160	0		0	0	NULL	NULL	NULL	High	run1		List2	Catch.wav	V_S	0		0	1	425010	150		0	0
Exp3	3	Exp3-3-1	59.938	1.0.0.162	2	right	linsumei	-765981442	2.0.10.242	2.0.10.242	10-10-2019	2019-10-10 03:30:14	11:30:14	female	2.0.10.147	164	Red_C_2.bmp	1327	0		0	0	427796	0		0	0	NULL	NULL	NULL	High	run1	1	List2	A_T.wav	AV_T	1	1	0	1	427646	150	1	702	428348
Exp3	3	Exp3-3-1	59.938	1.0.0.162	2	right	linsumei	-765981442	2.0.10.242	2.0.10.242	10-10-2019	2019-10-10 03:30:14	11:30:14	female	2.0.10.147	165	Blue_S_2.bmp	834	0		0	0	430282	0		0	0	NULL	NULL	NULL	High	run1	1	List2	Catch.wav	V_T	1	1	0	1	430132	150	1	576	430708
Exp3	3	Exp3-3-1	59.938	1.0.0.162	2	right	linsumei	-765981442	2.0.10.242	2.0.10.242	10-10-2019	2019-10-10 03:30:14	11:30:14	female	2.0.10.147	166	Red_S_2.bmp	1100	0		0	0	432267	0		0	0	NULL	NULL	NULL	High	run1		List2	Catch.wav	V_S	0		0	1	432117	150	1	679	432796
Exp3	3	Exp3-3-1	59.938	1.0.0.162	2	right	linsumei	-765981442	2.0.10.242	2.0.10.242	10-10-2019	2019-10-10 03:30:14	11:30:14	female	2.0.10.147	167	Blue_S_2.bmp	1117	0		1	0	434519	0		0	0	NULL	NULL	NULL	High	run1	1	List2	A_T.wav	AV_T	1	1	1	1	434369	150	1	530	434899
Exp3	3	Exp3-3-1	59.938	1.0.0.162	2	right	linsumei	-765981442	2.0.10.242	2.0.10.242	10-10-2019	2019-10-10 03:30:14	11:30:14	female	2.0.10.147	168	Red_C_2.bmp	829	0		1	0	436788	0		0	0	NULL	NULL	NULL	High	run1	1	List2	Catch.wav	V_T	1	1	1	1	436638	150	1	629	437267
Exp3	3	Exp3-3-1	59.938	1.0.0.162	2	right	linsumei	-765981442	2.0.10.242	2.0.10.242	10-10-2019	2019-10-10 03:30:14	11:30:14	female	2.0.10.147	169	Red_C_2.bmp	821	0		0	0	438774	0		0	0	NULL	NULL	NULL	High	run1	1	List2	Catch.wav	V_T	1	1	0	1	438624	150	1	708	439332
Exp3	3	Exp3-3-1	59.938	1.0.0.162	2	right	linsumei	-765981442	2.0.10.242	2.0.10.242	10-10-2019	2019-10-10 03:30:14	11:30:14	female	2.0.10.147	170	Blue_C.bmp	958	0		0	1	440743	0		0	0	NULL	NULL	NULL	High	Run1		List2	Catch.wav	V_S	0		1	1	440592	151		0	0
Exp3	3	Exp3-3-1	59.938	1.0.0.162	2	right	linsumei	-765981442	2.0.10.242	2.0.10.242	10-10-2019	2019-10-10 03:30:14	11:30:14	female	2.0.10.147	171	Blue_C.bmp	972	0		1	0	442911	0		0	0	NULL	NULL	NULL	High	run1		List2	A_S.wav	AV_S	0		1	1	442761	150		0	0
Exp3	3	Exp3-3-1	59.938	1.0.0.162	2	right	linsumei	-765981442	2.0.10.242	2.0.10.242	10-10-2019	2019-10-10 03:30:14	11:30:14	female	2.0.10.147	172	Red_C_2.bmp	1063	0		0	0	445097	0		0	0	NULL	NULL	NULL	High	run1	1	List2	Catch.wav	V_T	1	1	1	1	444947	150	1	592	445539
Exp3	3	Exp3-3-1	59.938	1.0.0.162	2	right	linsumei	-765981442	2.0.10.242	2.0.10.242	10-10-2019	2019-10-10 03:30:14	11:30:14	female	2.0.10.147	173	Blue_S_2.bmp	828	0		0	0	447316	0		0	0	NULL	NULL	NULL	High	run1	1	List2	Catch.wav	V_T	1	1	0	1	447166	150	1	645	447811
Exp3	3	Exp3-3-1	59.938	1.0.0.162	2	right	linsumei	-765981442	2.0.10.242	2.0.10.242	10-10-2019	2019-10-10 03:30:14	11:30:14	female	2.0.10.147	174	Blue_C_2.bmp	903	0		1	0	449301	0		0	0	NULL	NULL	NULL	High	run1		List2	A_S.wav	AV_S	0		1	1	449151	150		0	0
Exp3	3	Exp3-3-1	59.938	1.0.0.162	2	right	linsumei	-765981442	2.0.10.242	2.0.10.242	10-10-2019	2019-10-10 03:30:14	11:30:14	female	2.0.10.147	175	Blue_C.bmp	1490	0		0	0	451420	0		0	0	NULL	NULL	NULL	High	Run1		List2	Catch.wav	V_S	0		1	1	451270	150		0	0
Exp3	3	Exp3-3-1	59.938	1.0.0.162	2	right	linsumei	-765981442	2.0.10.242	2.0.10.242	10-10-2019	2019-10-10 03:30:14	11:30:14	female	2.0.10.147	176	Red_C_2.bmp	1296	0		0	0	454140	0		0	0	NULL	NULL	NULL	High	run1	1	List2	A_T.wav	AV_T	1	1	0	1	453990	150	1	525	454515
Exp3	3	Exp3-3-1	59.938	1.0.0.162	2	right	linsumei	-765981442	2.0.10.242	2.0.10.242	10-10-2019	2019-10-10 03:30:14	11:30:14	female	2.0.10.147	177	Blue_S_2.bmp	1071	0		0	0	456592	0		0	0	NULL	NULL	NULL	High	run1	1	List2	A_T.wav	AV_T	1	1	0	1	456442	150	1	593	457035
Exp3	3	Exp3-3-1	59.938	1.0.0.162	2	right	linsumei	-765981442	2.0.10.242	2.0.10.242	10-10-2019	2019-10-10 03:30:14	11:30:14	female	2.0.10.147	178	Red_C_2.bmp	978	0		0	0	458811	0		0	0	NULL	NULL	NULL	High	run1	1	List2	Catch.wav	V_T	1	1	1	1	458661	150	1	582	459243
Exp3	3	Exp3-3-1	59.938	1.0.0.162	2	right	linsumei	-765981442	2.0.10.242	2.0.10.242	10-10-2019	2019-10-10 03:30:14	11:30:14	female	2.0.10.147	179	Blue_S_2.bmp	1167	0		0	0	460947	0		0	0	NULL	NULL	NULL	High	run1	1	List2	A_T.wav	AV_T	1	1	0	1	460797	150	1	998	461795
Exp3	3	Exp3-3-1	59.938	1.0.0.162	2	right	linsumei	-765981442	2.0.10.242	2.0.10.242	10-10-2019	2019-10-10 03:30:14	11:30:14	female	2.0.10.147	180	Red_C_2.bmp	899	0		0	0	463266	0		0	0	NULL	NULL	NULL	High	run1	1	List2	Catch.wav	V_T	1	1	0	1	463116	150	1	527	463643
Exp3	3	Exp3-3-1	59.938	1.0.0.162	2	right	linsumei	-765981442	2.0.10.242	2.0.10.242	10-10-2019	2019-10-10 03:30:14	11:30:14	female	2.0.10.147	181	Blue_S_2.bmp	1580	0		0	0	465318	0		0	0	NULL	NULL	NULL	High	run1	1	List2	A_T.wav	AV_T	1	1	0	1	465168	150	1	610	465778
Exp3	3	Exp3-3-1	59.938	1.0.0.162	2	right	linsumei	-765981442	2.0.10.242	2.0.10.242	10-10-2019	2019-10-10 03:30:14	11:30:14	female	2.0.10.147	182	Blue_S_2.bmp	837	0		0	0	468054	0		0	0	NULL	NULL	NULL	High	run1	1	List2	A_T.wav	AV_T	1	1	0	1	467904	150	1	738	468642
Exp3	3	Exp3-3-1	59.938	1.0.0.162	2	right	linsumei	-765981442	2.0.10.242	2.0.10.242	10-10-2019	2019-10-10 03:30:14	11:30:14	female	2.0.10.147	183	Blue_S_2.bmp	1101	0		0	1	470040	0		0	0	NULL	NULL	NULL	High	run1	1	List2	Catch.wav	V_T	1	1	1	1	469889	151	1	586	470475
Exp3	3	Exp3-3-1	59.938	1.0.0.162	2	right	linsumei	-765981442	2.0.10.242	2.0.10.242	10-10-2019	2019-10-10 03:30:14	11:30:14	female	2.0.10.147	184	Red_C_2.bmp	823	0		0	0	472292	0		0	0	NULL	NULL	NULL	High	run1	1	List2	Catch.wav	V_T	1	1	0	1	472142	150	1	612	472754
Exp3	3	Exp3-3-1	59.938	1.0.0.162	2	right	linsumei	-765981442	2.0.10.242	2.0.10.242	10-10-2019	2019-10-10 03:30:14	11:30:14	female	2.0.10.147	185	Blue_S_2.bmp	1078	0		0	0	474277	0		0	0	NULL	NULL	NULL	High	run1	1	List2	Catch.wav	V_T	1	1	0	1	474127	150	1	636	474763
Exp3	3	Exp3-3-1	59.938	1.0.0.162	2	right	linsumei	-765981442	2.0.10.242	2.0.10.242	10-10-2019	2019-10-10 03:30:14	11:30:14	female	2.0.10.147	186	Catch.bmp	1557	0		0	0	476513	0		0	0	NULL	NULL	NULL	High	run1	1	List2	A_T.wav	A_T	1	1	1	1	476363	150	1	711	477074
Exp3	3	Exp3-3-1	59.938	1.0.0.162	2	right	linsumei	-765981442	2.0.10.242	2.0.10.242	10-10-2019	2019-10-10 03:30:14	11:30:14	female	2.0.10.147	187	Red_C.bmp	1505	0		1	0	479232	0		0	0	NULL	NULL	NULL	High	run1		List2	Catch.wav	V_S	0		1	1	479082	150		0	0
Exp3	3	Exp3-3-1	59.938	1.0.0.162	2	right	linsumei	-765981442	2.0.10.242	2.0.10.242	10-10-2019	2019-10-10 03:30:14	11:30:14	female	2.0.10.147	188	Red_C_2.bmp	1039	0		0	1	481969	0		0	0	NULL	NULL	NULL	High	run1	1	List2	Catch.wav	V_T	1	1	1	1	481818	151	1	608	482426
Exp3	3	Exp3-3-1	59.938	1.0.0.162	2	right	linsumei	-765981442	2.0.10.242	2.0.10.242	10-10-2019	2019-10-10 03:30:14	11:30:14	female	2.0.10.147	189	Catch.bmp	833	0		0	0	484171	0		0	0	NULL	NULL	NULL	High	run1	1	List2	A_T.wav	A_T	1	1	1	1	484021	150	1	621	484642
Exp3	3	Exp3-3-1	59.938	1.0.0.162	2	right	linsumei	-765981442	2.0.10.242	2.0.10.242	10-10-2019	2019-10-10 03:30:14	11:30:14	female	2.0.10.147	190	Blue_S_2.bmp	1314	0		0	0	486156	0		0	0	NULL	NULL	NULL	High	run1	1	List2	A_T.wav	AV_T	1	1	0	1	486006	150	1	597	486603
Exp3	3	Exp3-3-1	59.938	1.0.0.162	2	right	linsumei	-765981442	2.0.10.242	2.0.10.242	10-10-2019	2019-10-10 03:30:14	11:30:14	female	2.0.10.147	191	Blue_C_2.bmp	1470	0		0	1	488626	0		0	0	NULL	NULL	NULL	High	run1		List2	A_S.wav	AV_S	0		1	1	488475	151		0	0
Exp3	3	Exp3-3-1	59.938	1.0.0.162	2	right	linsumei	-765981442	2.0.10.242	2.0.10.242	10-10-2019	2019-10-10 03:30:14	11:30:14	female	2.0.10.147	192	Red_C_2.bmp	1370	0		0	1	491312	0		0	0	NULL	NULL	NULL	High	run1	1	List2	Catch.wav	V_T	1	1	1	1	491161	151	1	601	491762
Exp3	3	Exp3-3-1	59.938	1.0.0.162	2	right	linsumei	-765981442	2.0.10.242	2.0.10.242	10-10-2019	2019-10-10 03:30:14	11:30:14	female	2.0.10.147	193	Catch.bmp	1258	0		0	0	493831	0		0	0	NULL	NULL	NULL	High	run1	1	List2	A_T.wav	A_T	1	1	0	1	493681	150	1	682	494363
Exp3	3	Exp3-3-1	59.938	1.0.0.162	2	right	linsumei	-765981442	2.0.10.242	2.0.10.242	10-10-2019	2019-10-10 03:30:14	11:30:14	female	2.0.10.147	194	Red_C_2.bmp	1313	0		0	0	496250	0		0	0	NULL	NULL	NULL	High	run1	1	List2	Catch.wav	V_T	1	1	1	1	496100	150	1	1198	497298
Exp3	3	Exp3-3-1	59.938	1.0.0.162	2	right	linsumei	-765981442	2.0.10.242	2.0.10.242	10-10-2019	2019-10-10 03:30:14	11:30:14	female	2.0.10.147	195	Blue_C_2.bmp	1252	0		0	0	498719	0		0	0	NULL	NULL	NULL	High	run1		List2	Catch.wav	V_S	0		0	1	498569	150		0	0
Exp3	3	Exp3-3-1	59.938	1.0.0.162	2	right	linsumei	-765981442	2.0.10.242	2.0.10.242	10-10-2019	2019-10-10 03:30:14	11:30:14	female	2.0.10.147	196	Catch.bmp	1505	0		0	1	501189	0		0	0	NULL	NULL	NULL	High	run1	1	List2	A_T.wav	A_T	1	1	1	1	501038	151	1	661	501699
Exp3	3	Exp3-3-1	59.938	1.0.0.162	2	right	linsumei	-765981442	2.0.10.242	2.0.10.242	10-10-2019	2019-10-10 03:30:14	11:30:14	female	2.0.10.147	197	Blue_C_2.bmp	1289	0		0	0	503841	0		0	0	NULL	NULL	NULL	High	run1		List2	A_S.wav	AV_S	0		0	1	503691	150		0	0
Exp3	3	Exp3-3-1	59.938	1.0.0.162	2	right	linsumei	-765981442	2.0.10.242	2.0.10.242	10-10-2019	2019-10-10 03:30:14	11:30:14	female	2.0.10.147	198	Blue_S_2.bmp	1323	0		0	0	506344	0		0	0	NULL	NULL	NULL	High	run1	1	List2	A_T.wav	AV_T	1	1	0	1	506194	150	1	951	507145
Exp3	3	Exp3-3-1	59.938	1.0.0.162	2	right	linsumei	-765981442	2.0.10.242	2.0.10.242	10-10-2019	2019-10-10 03:30:14	11:30:14	female	2.0.10.147	199	Red_C_2.bmp	1048	0		0	0	508830	0		0	0	NULL	NULL	NULL	High	run1	1	List2	Catch.wav	V_T	1	1	1	1	508680	150	1	649	509329
Exp3	3	Exp3-3-1	59.938	1.0.0.162	2	right	linsumei	-765981442	2.0.10.242	2.0.10.242	10-10-2019	2019-10-10 03:30:14	11:30:14	female	2.0.10.147	200	Blue_C.bmp	821	0		0	0	511032	0		0	0	NULL	NULL	NULL	High	Run1		List2	Catch.wav	V_S	0		0	1	510882	150		0	0
Exp3	3	Exp3-3-1	59.938	1.0.0.162	2	right	linsumei	-765981442	2.0.10.242	2.0.10.242	10-10-2019	2019-10-10 03:30:14	11:30:14	female	2.0.10.147	201	Red_C_2.bmp	940	0		1	0	513067	0		0	0	NULL	NULL	NULL	High	run1	1	List2	Catch.wav	V_T	1	1	0	1	512917	150	1	852	513769
Exp3	3	Exp3-3-1	59.938	1.0.0.162	2	right	linsumei	-765981442	2.0.10.242	2.0.10.242	10-10-2019	2019-10-10 03:30:14	11:30:14	female	2.0.10.147	202	Red_C_2.bmp	1539	0		0	1	515170	0		0	0	NULL	NULL	NULL	High	run1	1	List2	A_T.wav	AV_T	1	1	1	1	515019	151	1	638	515657
Exp3	3	Exp3-3-1	59.938	1.0.0.162	2	right	linsumei	-765981442	2.0.10.242	2.0.10.242	10-10-2019	2019-10-10 03:30:14	11:30:14	female	2.0.10.147	203	Catch.bmp	909	0		0	0	517856	0		0	0	NULL	NULL	NULL	High	run1	1	List2	A_T.wav	A_T	1	1	0	1	517706	150	1	776	518482
Exp3	3	Exp3-3-1	59.938	1.0.0.162	2	right	linsumei	-765981442	2.0.10.242	2.0.10.242	10-10-2019	2019-10-10 03:30:14	11:30:14	female	2.0.10.147	204	Blue_S_2.bmp	1405	0		0	1	519925	0		0	0	NULL	NULL	NULL	High	run1	1	List2	Catch.wav	V_T	1	1	1	1	519774	151	1	683	520457
Exp3	3	Exp3-3-1	59.938	1.0.0.162	2	right	linsumei	-765981442	2.0.10.242	2.0.10.242	10-10-2019	2019-10-10 03:30:14	11:30:14	female	2.0.10.147	205	Catch.bmp	1225	0		0	0	522477	0		0	0	NULL	NULL	NULL	High	run1	1	List2	A_T.wav	A_T	1	1	1	1	522327	150	1	946	523273
Exp3	3	Exp3-3-1	59.938	1.0.0.162	2	right	linsumei	-765981442	2.0.10.242	2.0.10.242	10-10-2019	2019-10-10 03:30:14	11:30:14	female	2.0.10.147	206	Catch.bmp	1398	0		0	0	524863	0		0	0	NULL	NULL	NULL	High	run1	1	List2	A_T.wav	A_T	1	1	0	1	524713	150	1	640	525353
Exp3	3	Exp3-3-1	59.938	1.0.0.162	2	right	linsumei	-765981442	2.0.10.242	2.0.10.242	10-10-2019	2019-10-10 03:30:14	11:30:14	female	2.0.10.147	207	Red_C_2.bmp	1543	0		0	0	527416	0		0	0	NULL	NULL	NULL	High	run1	1	List2	Catch.wav	V_T	1	1	0	2	527266	150	1	607	527873
Exp3	3	Exp3-3-1	59.938	1.0.0.162	2	right	linsumei	-765981442	2.0.10.242	2.0.10.242	10-10-2019	2019-10-10 03:30:14	11:30:14	female	2.0.10.147	208	Blue_S.bmp	1126	0		1	0	530118	0		0	0	NULL	NULL	NULL	High	run1		List2	A_S.wav	AV_S	0		1	1	529968	150		0	0
Exp3	3	Exp3-3-1	59.938	1.0.0.162	2	right	linsumei	-765981442	2.0.10.242	2.0.10.242	10-10-2019	2019-10-10 03:30:14	11:30:14	female	2.0.10.147	209	Blue_S_2.bmp	1153	0		0	0	532454	0		0	0	NULL	NULL	NULL	High	run1	1	List2	Catch.wav	V_T	1	1	1	1	532304	150	1	673	532977
Exp3	3	Exp3-3-1	59.938	1.0.0.162	2	right	linsumei	-765981442	2.0.10.242	2.0.10.242	10-10-2019	2019-10-10 03:30:14	11:30:14	female	2.0.10.147	210	Blue_S_2.bmp	928	0		0	1	534757	0		0	0	NULL	NULL	NULL	High	run1	1	List2	Catch.wav	V_T	1	1	1	1	534606	151	1	810	535416
Exp3	3	Exp3-3-1	59.938	1.0.0.162	2	right	linsumei	-765981442	2.0.10.242	2.0.10.242	10-10-2019	2019-10-10 03:30:14	11:30:14	female	2.0.10.147	211	Blue_S_2.bmp	1105	0		0	0	536842	0		0	0	NULL	NULL	NULL	High	run1	1	List2	A_T.wav	AV_T	1	1	1	1	536692	150	1	508	537200
Exp3	3	Exp3-3-1	59.938	1.0.0.162	2	right	linsumei	-765981442	2.0.10.242	2.0.10.242	10-10-2019	2019-10-10 03:30:14	11:30:14	female	2.0.10.147	212	Catch.bmp	1189	0		1	0	539094	0		0	0	NULL	NULL	NULL	High	run1	1	List2	A_T.wav	A_T	1	1	0	1	538944	150	1	640	539584
Exp3	3	Exp3-3-1	59.938	1.0.0.162	2	right	linsumei	-765981442	2.0.10.242	2.0.10.242	10-10-2019	2019-10-10 03:30:14	11:30:14	female	2.0.10.147	213	Red_C_2.bmp	1244	0		0	0	541430	0		0	0	NULL	NULL	NULL	High	run1	1	List2	A_T.wav	AV_T	1	1	0	1	541280	150	1	472	541752
Exp3	3	Exp3-3-1	59.938	1.0.0.162	2	right	linsumei	-765981442	2.0.10.242	2.0.10.242	10-10-2019	2019-10-10 03:30:14	11:30:14	female	2.0.10.147	214	Catch.bmp	1025	0		0	0	543833	0		0	0	NULL	NULL	NULL	High	run1	1	List2	A_T.wav	A_T	1	1	0	1	543683	150	1	469	544152
Exp3	3	Exp3-3-1	59.938	1.0.0.162	2	right	linsumei	-765981442	2.0.10.242	2.0.10.242	10-10-2019	2019-10-10 03:30:14	11:30:14	female	2.0.10.147	215	Red_S.bmp	1167	0		0	0	546018	0		0	0	NULL	NULL	NULL	High	run1		List2	A_S.wav	AV_S	0		0	1	545868	150		0	0
Exp3	3	Exp3-3-1	59.938	1.0.0.162	2	right	linsumei	-765981442	2.0.10.242	2.0.10.242	10-10-2019	2019-10-10 03:30:14	11:30:14	female	2.0.10.147	216	Catch.bmp	1057	0		0	0	548404	0		0	0	NULL	NULL	NULL	High	run1		List2	A_S.wav	A_S	0		0	1	548254	150		0	0
Exp3	3	Exp3-3-1	59.938	1.0.0.162	2	right	linsumei	-765981442	2.0.10.242	2.0.10.242	10-10-2019	2019-10-10 03:30:14	11:30:14	female	2.0.10.147	217	Red_S_2.bmp	1224	0		0	0	550673	0		0	0	NULL	NULL	NULL	High	run1		List2	Catch.wav	V_S	0		1	1	550523	150	1	501	551024
Exp3	3	Exp3-3-1	59.938	1.0.0.162	2	right	linsumei	-765981442	2.0.10.242	2.0.10.242	10-10-2019	2019-10-10 03:30:14	11:30:14	female	2.0.10.147	218	Blue_S_2.bmp	1215	0		0	0	553059	0		0	0	NULL	NULL	NULL	High	run1	1	List2	Catch.wav	V_T	1	1	0	1	552909	150	1	692	553601
Exp3	3	Exp3-3-1	59.938	1.0.0.162	2	right	linsumei	-765981442	2.0.10.242	2.0.10.242	10-10-2019	2019-10-10 03:30:14	11:30:14	female	2.0.10.147	219	Blue_S_2.bmp	1478	0		0	0	555428	0		0	0	NULL	NULL	NULL	High	run1	1	List2	Catch.wav	V_T	1	1	0	1	555278	150	1	706	555984
Exp3	3	Exp3-3-1	59.938	1.0.0.162	2	right	linsumei	-765981442	2.0.10.242	2.0.10.242	10-10-2019	2019-10-10 03:30:14	11:30:14	female	2.0.10.147	220	Blue_S.bmp	1240	0		0	0	558064	0		0	0	NULL	NULL	NULL	High	run1		List2	A_S.wav	AV_S	0		1	1	557914	150		0	0
Exp3	3	Exp3-3-1	59.938	1.0.0.162	2	right	linsumei	-765981442	2.0.10.242	2.0.10.242	10-10-2019	2019-10-10 03:30:14	11:30:14	female	2.0.10.147	221	Red_S_2.bmp	1596	0		0	1	560517	0		0	0	NULL	NULL	NULL	High	run1		List2	Catch.wav	V_S	0		1	1	560366	151		0	0
Exp3	3	Exp3-3-1	59.938	1.0.0.162	2	right	linsumei	-765981442	2.0.10.242	2.0.10.242	10-10-2019	2019-10-10 03:30:14	11:30:14	female	2.0.10.147	222	Blue_C.bmp	948	0		0	0	563336	0		0	0	NULL	NULL	NULL	High	run1		List2	A_S.wav	AV_S	0		1	1	563186	150		0	0
Exp3	3	Exp3-3-1	59.938	1.0.0.162	2	right	linsumei	-765981442	2.0.10.242	2.0.10.242	10-10-2019	2019-10-10 03:30:14	11:30:14	female	2.0.10.147	223	Red_C_2.bmp	1465	0		1	0	565488	0		0	0	NULL	NULL	NULL	High	run1	1	List2	A_T.wav	AV_T	1	1	0	1	565338	150	1	694	566032
Exp3	3	Exp3-3-1	59.938	1.0.0.162	2	right	linsumei	-765981442	2.0.10.242	2.0.10.242	10-10-2019	2019-10-10 03:30:14	11:30:14	female	2.0.10.147	224	Blue_S_2.bmp	1395	0		0	0	568108	0		0	0	NULL	NULL	NULL	High	run1	1	List2	Catch.wav	V_T	1	1	1	1	567958	150	1	642	568600
Exp3	3	Exp3-3-1	59.938	1.0.0.162	2	right	linsumei	-765981442	2.0.10.242	2.0.10.242	10-10-2019	2019-10-10 03:30:14	11:30:14	female	2.0.10.147	225	Catch.bmp	862	0		1	0	570660	0		0	0	NULL	NULL	NULL	High	run1	1	List2	A_T.wav	A_T	1	1	1	1	570510	150	1	921	571431
Exp3	3	Exp3-3-1	59.938	1.0.0.162	2	right	linsumei	-765981442	2.0.10.242	2.0.10.242	10-10-2019	2019-10-10 03:30:14	11:30:14	female	2.0.10.147	226	Red_C.bmp	1116	0		0	0	572679	0		0	0	NULL	NULL	NULL	High	run1		List2	A_S.wav	AV_S	0		0	1	572529	150		0	0
Exp3	3	Exp3-3-1	59.938	1.0.0.162	2	right	linsumei	-765981442	2.0.10.242	2.0.10.242	10-10-2019	2019-10-10 03:30:14	11:30:14	female	2.0.10.147	227	Red_C_2.bmp	1369	0		0	0	575015	0		0	0	NULL	NULL	NULL	High	run1	1	List2	Catch.wav	V_T	1	1	0	1	574865	150	1	630	575495
Exp3	3	Exp3-3-1	59.938	1.0.0.162	2	right	linsumei	-765981442	2.0.10.242	2.0.10.242	10-10-2019	2019-10-10 03:30:14	11:30:14	female	2.0.10.147	228	Catch.bmp	1318	0		0	0	577534	0		0	0	NULL	NULL	NULL	High	run1		List2	A_S.wav	A_S	0		1	1	577384	150		0	0
Exp3	3	Exp3-3-1	59.938	1.0.0.162	2	right	linsumei	-765981442	2.0.10.242	2.0.10.242	10-10-2019	2019-10-10 03:30:14	11:30:14	female	2.0.10.147	229	Red_C_2.bmp	893	0		0	0	580070	0		0	0	NULL	NULL	NULL	High	run1	1	List2	Catch.wav	V_T	1	1	1	1	579920	150	1	631	580551
Exp3	3	Exp3-3-1	59.938	1.0.0.162	2	right	linsumei	-765981442	2.0.10.242	2.0.10.242	10-10-2019	2019-10-10 03:30:14	11:30:14	female	2.0.10.147	230	Catch.bmp	804	0		0	0	582122	0		0	0	NULL	NULL	NULL	High	run1	1	List2	A_T.wav	A_T	1	1	1	1	581972	150	1	603	582575
Exp3	3	Exp3-3-1	59.938	1.0.0.162	2	right	linsumei	-765981442	2.0.10.242	2.0.10.242	10-10-2019	2019-10-10 03:30:14	11:30:14	female	2.0.10.147	231	Catch.bmp	1319	0		0	0	584074	0		0	0	NULL	NULL	NULL	High	run1	1	List2	A_T.wav	A_T	1	1	0	1	583924	150	1	635	584559
Exp3	3	Exp3-3-1	59.938	1.0.0.162	2	right	linsumei	-765981442	2.0.10.242	2.0.10.242	10-10-2019	2019-10-10 03:30:14	11:30:14	female	2.0.10.147	232	Catch.bmp	1255	0		0	1	586544	0		0	0	NULL	NULL	NULL	High	run1	1	List2	A_T.wav	A_T	1	1	1	1	586393	151	1	550	586943
Exp3	3	Exp3-3-1	59.938	1.0.0.162	2	right	linsumei	-765981442	2.0.10.242	2.0.10.242	10-10-2019	2019-10-10 03:30:14	11:30:14	female	2.0.10.147	233	Catch.bmp	1301	0		0	0	588946	0		0	0	NULL	NULL	NULL	High	run1	1	List2	A_T.wav	A_T	1	1	0	1	588796	150	1	627	589423
Exp3	3	Exp3-3-1	59.938	1.0.0.162	2	right	linsumei	-765981442	2.0.10.242	2.0.10.242	10-10-2019	2019-10-10 03:30:14	11:30:14	female	2.0.10.147	234	Red_C.bmp	944	0		0	1	591399	0		0	0	NULL	NULL	NULL	High	run1		List2	Catch.wav	V_S	0		1	1	591248	151		0	0
Exp3	3	Exp3-3-1	59.938	1.0.0.162	2	right	linsumei	-765981442	2.0.10.242	2.0.10.242	10-10-2019	2019-10-10 03:30:14	11:30:14	female	2.0.10.147	235	Catch.bmp	1170	0		0	0	593551	0		0	0	NULL	NULL	NULL	High	run1		List2	A_S.wav	A_S	0		0	1	593401	150		0	0
Exp3	3	Exp3-3-1	59.938	1.0.0.162	2	right	linsumei	-765981442	2.0.10.242	2.0.10.242	10-10-2019	2019-10-10 03:30:14	11:30:14	female	2.0.10.147	236	Catch.bmp	1386	0		0	0	595937	0		0	0	NULL	NULL	NULL	High	run1		List2	A_S.wav	A_S	0		0	2	595787	150		0	0
Exp3	3	Exp3-3-1	59.938	1.0.0.162	2	right	linsumei	-765981442	2.0.10.242	2.0.10.242	10-10-2019	2019-10-10 03:30:14	11:30:14	female	2.0.10.147	237	Catch.bmp	910	0		0	0	598539	0		0	0	NULL	NULL	NULL	High	run1	1	List2	A_T.wav	A_T	1	1	0	1	598389	150	1	666	599055
Exp3	3	Exp3-3-1	59.938	1.0.0.162	2	right	linsumei	-765981442	2.0.10.242	2.0.10.242	10-10-2019	2019-10-10 03:30:14	11:30:14	female	2.0.10.147	238	Catch.bmp	1402	0		0	0	600608	0		0	0	NULL	NULL	NULL	High	run1	1	List2	A_T.wav	A_T	1	1	0	1	600458	150	1	581	601039
Exp3	3	Exp3-3-1	59.938	1.0.0.162	2	right	linsumei	-765981442	2.0.10.242	2.0.10.242	10-10-2019	2019-10-10 03:30:14	11:30:14	female	2.0.10.147	239	Catch.bmp	1247	0		0	0	603161	0		0	0	NULL	NULL	NULL	High	run1	1	List2	A_T.wav	A_T	1	1	0	1	603011	150	1	675	603686
Exp3	3	Exp3-3-1	59.938	1.0.0.162	2	right	linsumei	-765981442	2.0.10.242	2.0.10.242	10-10-2019	2019-10-10 03:30:14	11:30:14	female	2.0.10.147	240	Catch.bmp	1139	0		0	0	605563	0		0	0	NULL	NULL	NULL	High	run1	1	List2	A_T.wav	A_T	1	1	0	1	605413	150	1	482	605895
Exp3	3	Exp3-3-1	59.938	1.0.0.162	2	right	linsumei	-765981442	2.0.10.242	2.0.10.242	10-10-2019	2019-10-10 03:30:14	11:30:14	female	2.0.10.147	241	Catch.bmp	1037	0		0	0	607849	0		0	0	NULL	NULL	NULL	High	run1	1	List2	A_T.wav	A_T	1	1	0	1	607699	150	1	532	608231
Exp3	3	Exp3-3-1	59.938	1.0.0.162	2	right	linsumei	-765981442	2.0.10.242	2.0.10.242	10-10-2019	2019-10-10 03:30:14	11:30:14	female	2.0.10.147	242	Red_C_2.bmp	1557	0		0	1	610035	0		0	0	NULL	NULL	NULL	High	run1	1	List2	A_T.wav	AV_T	1	1	1	1	609884	151	1	674	610558
Exp3	3	Exp3-3-1	59.938	1.0.0.162	2	right	linsumei	-765981442	2.0.10.242	2.0.10.242	10-10-2019	2019-10-10 03:30:14	11:30:14	female	2.0.10.147	243	Catch.bmp	1480	0		0	0	612754	0		0	0	NULL	NULL	NULL	High	run1	1	List2	A_T.wav	A_T	1	1	0	1	612604	150	1	818	613422
Exp3	3	Exp3-3-1	59.938	1.0.0.162	2	right	linsumei	-765981442	2.0.10.242	2.0.10.242	10-10-2019	2019-10-10 03:30:14	11:30:14	female	2.0.10.147	244	Catch.bmp	1299	0		0	0	615390	0		0	0	NULL	NULL	NULL	High	run1	1	List2	A_T.wav	A_T	1	1	0	1	615240	150	1	566	615806
Exp3	3	Exp3-3-1	59.938	1.0.0.162	2	right	linsumei	-765981442	2.0.10.242	2.0.10.242	10-10-2019	2019-10-10 03:30:14	11:30:14	female	2.0.10.147	245	Catch.bmp	899	0		0	1	617843	0		0	0	NULL	NULL	NULL	High	run1		List2	A_S.wav	A_S	0		1	1	617692	151		0	0
Exp3	3	Exp3-3-1	59.938	1.0.0.162	2	right	linsumei	-765981442	2.0.10.242	2.0.10.242	10-10-2019	2019-10-10 03:30:14	11:30:14	female	2.0.10.147	246	Blue_S_2.bmp	894	0		0	0	619945	0		0	0	NULL	NULL	NULL	High	run1	1	List2	Catch.wav	V_T	1	1	0	1	619795	150	1	628	620423
Exp3	3	Exp3-3-1	59.938	1.0.0.162	2	right	linsumei	-765981442	2.0.10.242	2.0.10.242	10-10-2019	2019-10-10 03:30:14	11:30:14	female	2.0.10.147	247	Red_C_2.bmp	948	0		0	0	621997	0		0	0	NULL	NULL	NULL	High	run1	1	List2	Catch.wav	V_T	1	1	0	1	621847	150	1	504	622351
Exp3	3	Exp3-3-1	59.938	1.0.0.162	2	right	linsumei	-765981442	2.0.10.242	2.0.10.242	10-10-2019	2019-10-10 03:30:14	11:30:14	female	2.0.10.147	248	Blue_S_2.bmp	1131	0		0	0	624099	0		0	0	NULL	NULL	NULL	High	run1	1	List2	Catch.wav	V_T	1	1	0	1	623949	150	1	593	624542
Exp3	3	Exp3-3-1	59.938	1.0.0.162	2	right	linsumei	-765981442	2.0.10.242	2.0.10.242	10-10-2019	2019-10-10 03:30:14	11:30:14	female	2.0.10.147	249	Catch.bmp	998	0		0	0	626385	0		0	0	NULL	NULL	NULL	High	run1	1	List2	A_T.wav	A_T	1	1	0	1	626235	150	1	643	626878
Exp3	3	Exp3-3-1	59.938	1.0.0.162	2	right	linsumei	-765981442	2.0.10.242	2.0.10.242	10-10-2019	2019-10-10 03:30:14	11:30:14	female	2.0.10.147	250	Blue_S_2.bmp	1286	0		0	0	628537	0		0	0	NULL	NULL	NULL	High	run1	1	List2	Catch.wav	V_T	1	1	1	1	628387	150	1	603	628990
Exp3	3	Exp3-3-1	59.938	1.0.0.162	2	right	linsumei	-765981442	2.0.10.242	2.0.10.242	10-10-2019	2019-10-10 03:30:14	11:30:14	female	2.0.10.147	251	Red_C.bmp	1250	0		0	0	630973	0		0	0	NULL	NULL	NULL	High	run1		List2	Catch.wav	V_S	0		0	1	630823	150		0	0
Exp3	3	Exp3-3-1	59.938	1.0.0.162	2	right	linsumei	-765981442	2.0.10.242	2.0.10.242	10-10-2019	2019-10-10 03:30:14	11:30:14	female	2.0.10.147	252	Catch.bmp	1211	0		0	0	633442	0		0	0	NULL	NULL	NULL	High	run1		List2	A_S.wav	A_S	0		1	1	633292	150		0	0
Exp3	3	Exp3-3-1	59.938	1.0.0.162	2	right	linsumei	-765981442	2.0.10.242	2.0.10.242	10-10-2019	2019-10-10 03:30:14	11:30:14	female	2.0.10.147	253	Blue_S_2.bmp	1304	0		0	0	635878	0		0	0	NULL	NULL	NULL	High	run1	1	List2	A_T.wav	AV_T	1	1	0	1	635728	150	1	614	636342
Exp3	3	Exp3-3-1	59.938	1.0.0.162	2	right	linsumei	-765981442	2.0.10.242	2.0.10.242	10-10-2019	2019-10-10 03:30:14	11:30:14	female	2.0.10.147	254	Catch.bmp	1569	0		1	0	638330	0		0	0	NULL	NULL	NULL	High	run1	1	List2	A_T.wav	A_T	1	1	0	1	638180	150	1	761	638941
Exp3	3	Exp3-3-1	59.938	1.0.0.162	2	right	linsumei	-765981442	2.0.10.242	2.0.10.242	10-10-2019	2019-10-10 03:30:14	11:30:14	female	2.0.10.147	255	Catch.bmp	915	0		0	0	641050	0		0	0	NULL	NULL	NULL	High	run1	1	List2	A_T.wav	A_T	1	1	0	1	640900	150	1	553	641453
Exp3	3	Exp3-3-1	59.938	1.0.0.162	2	right	linsumei	-765981442	2.0.10.242	2.0.10.242	10-10-2019	2019-10-10 03:30:14	11:30:14	female	2.0.10.147	256	Blue_S.bmp	1427	0		0	0	643119	0		0	0	NULL	NULL	NULL	High	run1		List2	Catch.wav	V_S	0		0	1	642969	150		0	0
Exp3	3	Exp3-3-1	59.938	1.0.0.162	2	right	linsumei	-765981442	2.0.10.242	2.0.10.242	10-10-2019	2019-10-10 03:30:14	11:30:14	female	2.0.10.147	257	Blue_S_2.bmp	1338	0		0	0	645755	0		0	0	NULL	NULL	NULL	High	run1	1	List2	A_T.wav	AV_T	1	1	0	1	645605	150	1	560	646165
Exp3	3	Exp3-3-1	59.938	1.0.0.162	2	right	linsumei	-765981442	2.0.10.242	2.0.10.242	10-10-2019	2019-10-10 03:30:14	11:30:14	female	2.0.10.147	258	Red_C_2.bmp	1375	0		0	0	648241	0		0	0	NULL	NULL	NULL	High	run1	1	List2	A_T.wav	AV_T	1	1	0	1	648091	150	1	674	648765
Exp3	3	Exp3-3-1	59.938	1.0.0.162	2	right	linsumei	-765981442	2.0.10.242	2.0.10.242	10-10-2019	2019-10-10 03:30:14	11:30:14	female	2.0.10.147	259	Catch.bmp	1595	0		0	0	650777	0		0	0	NULL	NULL	NULL	High	run1		List2	A_S.wav	A_S	0		0	1	650627	150		0	0
Exp3	3	Exp3-3-1	59.938	1.0.0.162	2	right	linsumei	-765981442	2.0.10.242	2.0.10.242	10-10-2019	2019-10-10 03:30:14	11:30:14	female	2.0.10.147	260	Red_C_2.bmp	925	0		0	1	653580	0		0	0	NULL	NULL	NULL	High	run1	1	List2	A_T.wav	AV_T	1	1	1	1	653429	151	1	513	653942
