# Supplementary material for: Visual Perceptual Load Attenuates Age-Related Audiovisual Integration in an Audiovisual Discrimination Task
Source: Front Psychol. 2021 Sep 29;12:740221. doi: 10.3389/fpsyg.2021.740221 (PMC8511317; doi:10.3389/fpsyg.2021.740221)
Supplement: Supplementary file 1 [file Data_Sheet_1.ZIP › Export data/Group 2_Data_Older/Exp3_High load/Subject_04.xlsx]

## Sheet: Sheet1
ExperimentName	Subject	DataFile.Basename	Display.RefreshRate	ExperimentVersion	Group	Handedness	Name	RandomSeed	RuntimeVersion	RuntimeVersionExpected	SessionDate	SessionStartDateTimeUtc	SessionTime	Sex	StudioVersion	Block	Image	ITI	ITI.ACC	ITI.CRESP	ITI.DurationError	ITI.OnsetDelay	ITI.OnsetTime	ITI.OnsetToOnsetTime	ITI.RESP	ITI.RT	ITI.RTTime	List1	List1.Cycle	List1.Sample	PercetualLoad	Procedure	Response	Running	Sound	StimulusType	Target.ACC	Target.CRESP	Target.DurationError	Target.OnsetDelay	Target.OnsetTime	Target.OnsetToOnsetTime	Target.RESP	Target.RT	Target.RTTime
Exp3	4	Exp3-4-1	59.939	1.0.0.164	2	right	guoxiuxia	610511420	2.0.10.242	2.0.10.242	10-10-2019	2019-10-10 11:53:27	19:53:27	female	2.0.10.147	1	Red_C_2.bmp	1115	0		0	0	23933	0		0	0	16	1	1	High	Prac	1	List1	A_T.wav	AV_T	0		95	1	23783	150		0	0
Exp3	4	Exp3-4-1	59.939	1.0.0.164	2	right	guoxiuxia	610511420	2.0.10.242	2.0.10.242	10-10-2019	2019-10-10 11:53:27	19:53:27	female	2.0.10.147	2	Red_C_2.bmp	926	0		1	0	26268	0		0	0	6	1	2	High	Prac	1	List1	Catch.wav	V_T	0		1	1	26118	150		0	0
Exp3	4	Exp3-4-1	59.939	1.0.0.164	2	right	guoxiuxia	610511420	2.0.10.242	2.0.10.242	10-10-2019	2019-10-10 11:53:27	19:53:27	female	2.0.10.147	3	Red_C_2.bmp	1219	0		0	0	28404	0		0	0	16	1	3	High	Prac	1	List1	A_T.wav	AV_T	1	1	1	1	28254	150	1	837	29091
Exp3	4	Exp3-4-1	59.939	1.0.0.164	2	right	guoxiuxia	610511420	2.0.10.242	2.0.10.242	10-10-2019	2019-10-10 11:53:27	19:53:27	female	2.0.10.147	4	Blue_S_2.bmp	1486	0		0	0	30773	0		0	0	4	1	4	High	Prac	1	List1	Catch.wav	V_T	1	1	1	1	30623	150	1	684	31307
Exp3	4	Exp3-4-1	59.939	1.0.0.164	2	right	guoxiuxia	610511420	2.0.10.242	2.0.10.242	10-10-2019	2019-10-10 11:53:27	19:53:27	female	2.0.10.147	5	Blue_S_2.bmp	1467	0		0	0	33409	0		0	0	4	1	5	High	Prac	1	List1	Catch.wav	V_T	1	1	0	1	33259	150	1	744	34003
Exp3	4	Exp3-4-1	59.939	1.0.0.164	2	right	guoxiuxia	610511420	2.0.10.242	2.0.10.242	10-10-2019	2019-10-10 11:53:27	19:53:27	female	2.0.10.147	6	Red_C_2.bmp	818	0		0	1	36029	0		0	0	6	1	6	High	Prac	1	List1	Catch.wav	V_T	1	1	1	1	35878	151	1	597	36475
Exp3	4	Exp3-4-1	59.939	1.0.0.164	2	right	guoxiuxia	610511420	2.0.10.242	2.0.10.242	10-10-2019	2019-10-10 11:53:27	19:53:27	female	2.0.10.147	7	Catch.bmp	1195	0		0	0	37997	0		0	0	10	1	7	High	Prac	1	List1	A_T.wav	A_T	1	1	1	1	37847	150	1	732	38579
Exp3	4	Exp3-4-1	59.939	1.0.0.164	2	right	guoxiuxia	610511420	2.0.10.242	2.0.10.242	10-10-2019	2019-10-10 11:53:27	19:53:27	female	2.0.10.147	8	Catch.bmp	992	0		0	0	40350	0		0	0	10	1	8	High	Prac	1	List1	A_T.wav	A_T	1	1	0	1	40200	150	1	508	40708
Exp3	4	Exp3-4-1	59.939	1.0.0.164	2	right	guoxiuxia	610511420	2.0.10.242	2.0.10.242	10-10-2019	2019-10-10 11:53:27	19:53:27	female	2.0.10.147	9	Red_S_2.bmp	1181	0		0	0	42502	0		0	0	8	1	9	High	Prac		List1	Catch.wav	V_S	0		0	1	42352	150	1	475	42827
Exp3	4	Exp3-4-1	59.939	1.0.0.164	2	right	guoxiuxia	610511420	2.0.10.242	2.0.10.242	10-10-2019	2019-10-10 11:53:27	19:53:27	female	2.0.10.147	10	Catch.bmp	870	0		0	0	44838	0		0	0	10	1	10	High	Prac	1	List1	A_T.wav	A_T	0		0	1	44688	150		0	0
Exp3	4	Exp3-4-1	59.939	1.0.0.164	2	right	guoxiuxia	610511420	2.0.10.242	2.0.10.242	10-10-2019	2019-10-10 11:53:27	19:53:27	female	2.0.10.147	11	Catch.bmp	1220	0		0	0	46923	0		0	0	9	1	11	High	Prac		List1	A_S.wav	A_S	0		0	1	46773	150		0	0
Exp3	4	Exp3-4-1	59.939	1.0.0.164	2	right	guoxiuxia	610511420	2.0.10.242	2.0.10.242	10-10-2019	2019-10-10 11:53:27	19:53:27	female	2.0.10.147	12	Catch.bmp	878	0		0	0	49359	0		0	0	10	1	12	High	Prac	1	List1	A_T.wav	A_T	1	1	0	1	49209	150	1	770	49979
Exp3	4	Exp3-4-1	59.939	1.0.0.164	2	right	guoxiuxia	610511420	2.0.10.242	2.0.10.242	10-10-2019	2019-10-10 11:53:27	19:53:27	female	2.0.10.147	13	Red_C_2.bmp	1147	0		0	1	51395	0		0	0	16	1	13	High	Prac	1	List1	A_T.wav	AV_T	1	1	1	1	51244	151	1	599	51843
Exp3	4	Exp3-4-1	59.939	1.0.0.164	2	right	guoxiuxia	610511420	2.0.10.242	2.0.10.242	10-10-2019	2019-10-10 11:53:27	19:53:27	female	2.0.10.147	14	Catch.bmp	1505	0		0	0	53697	0		0	0	10	1	14	High	Prac	1	List1	A_T.wav	A_T	1	1	0	1	53547	150	1	847	54394
Exp3	4	Exp3-4-1	59.939	1.0.0.164	2	right	guoxiuxia	610511420	2.0.10.242	2.0.10.242	10-10-2019	2019-10-10 11:53:27	19:53:27	female	2.0.10.147	15	Blue_C.bmp	1438	0		0	0	56350	0		0	0	11	1	15	High	Prac		List1	A_S.wav	AV_S	0		0	1	56200	150		0	0
Exp3	4	Exp3-4-1	59.939	1.0.0.164	2	right	guoxiuxia	610511420	2.0.10.242	2.0.10.242	10-10-2019	2019-10-10 11:53:27	19:53:27	female	2.0.10.147	16	Catch.bmp	1455	0		0	1	59003	0		0	0	10	1	16	High	Prac	1	List1	A_T.wav	A_T	1	1	1	1	58852	151	1	758	59610
Exp3	4	Exp3-4-1	59.939	1.0.0.164	2	right	guoxiuxia	610511420	2.0.10.242	2.0.10.242	10-10-2019	2019-10-10 11:53:27	19:53:27	female	2.0.10.147	17	Catch.bmp	1231	0		0	0	61605	0		0	0	10	1	17	High	Prac	1	List1	A_T.wav	A_T	1	1	0	1	61455	150	1	571	62026
Exp3	4	Exp3-4-1	59.939	1.0.0.164	2	right	guoxiuxia	610511420	2.0.10.242	2.0.10.242	10-10-2019	2019-10-10 11:53:27	19:53:27	female	2.0.10.147	18	Catch.bmp	1343	0		0	0	63991	0		0	0	10	1	18	High	Prac	1	List1	A_T.wav	A_T	1	1	0	1	63841	150	1	537	64378
Exp3	4	Exp3-4-1	59.939	1.0.0.164	2	right	guoxiuxia	610511420	2.0.10.242	2.0.10.242	10-10-2019	2019-10-10 11:53:27	19:53:27	female	2.0.10.147	19	Red_C_2.bmp	1441	0		0	0	66494	0		0	0	16	1	19	High	Prac	1	List1	A_T.wav	AV_T	1	1	0	2	66344	150	1	602	66946
Exp3	4	Exp3-4-1	59.939	1.0.0.164	2	right	guoxiuxia	610511420	2.0.10.242	2.0.10.242	10-10-2019	2019-10-10 11:53:27	19:53:27	female	2.0.10.147	20	Red_C_2.bmp	884	0		0	0	69096	0		0	0	6	1	20	High	Prac	1	List1	Catch.wav	V_T	1	1	1	1	68946	150	1	544	69490
Exp3	4	Exp3-4-1	59.939	1.0.0.164	2	right	guoxiuxia	610511420	2.0.10.242	2.0.10.242	10-10-2019	2019-10-10 11:53:27	19:53:27	female	2.0.10.147	21	Blue_S.bmp	864	0		0	0	75803	0		0	0	NULL	NULL	NULL	High	run1		List2	A_S.wav	AV_S	0		1	1	75653	150		0	0
Exp3	4	Exp3-4-1	59.939	1.0.0.164	2	right	guoxiuxia	610511420	2.0.10.242	2.0.10.242	10-10-2019	2019-10-10 11:53:27	19:53:27	female	2.0.10.147	22	Blue_C.bmp	855	0		0	0	77872	0		0	0	NULL	NULL	NULL	High	run1		List2	A_S.wav	AV_S	0		0	1	77722	150		0	0
Exp3	4	Exp3-4-1	59.939	1.0.0.164	2	right	guoxiuxia	610511420	2.0.10.242	2.0.10.242	10-10-2019	2019-10-10 11:53:27	19:53:27	female	2.0.10.147	23	Blue_S_2.bmp	1399	0		0	0	79924	0		0	0	NULL	NULL	NULL	High	run1	1	List2	A_T.wav	AV_T	1	1	0	1	79774	150	1	532	80306
Exp3	4	Exp3-4-1	59.939	1.0.0.164	2	right	guoxiuxia	610511420	2.0.10.242	2.0.10.242	10-10-2019	2019-10-10 11:53:27	19:53:27	female	2.0.10.147	24	Blue_S_2.bmp	1527	0		0	0	82477	0		0	0	NULL	NULL	NULL	High	run1	1	List2	Catch.wav	V_T	1	1	0	1	82327	150	1	587	82914
Exp3	4	Exp3-4-1	59.939	1.0.0.164	2	right	guoxiuxia	610511420	2.0.10.242	2.0.10.242	10-10-2019	2019-10-10 11:53:27	19:53:27	female	2.0.10.147	25	Catch.bmp	1594	0		0	0	85163	0		0	0	NULL	NULL	NULL	High	run1	1	List2	A_T.wav	A_T	1	1	1	1	85013	150	1	797	85810
Exp3	4	Exp3-4-1	59.939	1.0.0.164	2	right	guoxiuxia	610511420	2.0.10.242	2.0.10.242	10-10-2019	2019-10-10 11:53:27	19:53:27	female	2.0.10.147	26	Blue_S_2.bmp	1406	0		0	0	87916	0		0	0	NULL	NULL	NULL	High	run1	1	List2	Catch.wav	V_T	1	1	0	1	87766	150	1	892	88658
Exp3	4	Exp3-4-1	59.939	1.0.0.164	2	right	guoxiuxia	610511420	2.0.10.242	2.0.10.242	10-10-2019	2019-10-10 11:53:27	19:53:27	female	2.0.10.147	27	Red_C_2.bmp	1059	0		0	1	90469	0		0	0	NULL	NULL	NULL	High	run1	1	List2	A_T.wav	AV_T	1	1	1	1	90318	151	1	556	90874
Exp3	4	Exp3-4-1	59.939	1.0.0.164	2	right	guoxiuxia	610511420	2.0.10.242	2.0.10.242	10-10-2019	2019-10-10 11:53:27	19:53:27	female	2.0.10.147	28	Catch.bmp	1285	0		0	1	92688	0		0	0	NULL	NULL	NULL	High	run1	1	List2	A_T.wav	A_T	1	1	1	1	92537	151	1	721	93258
Exp3	4	Exp3-4-1	59.939	1.0.0.164	2	right	guoxiuxia	610511420	2.0.10.242	2.0.10.242	10-10-2019	2019-10-10 11:53:27	19:53:27	female	2.0.10.147	29	Catch.bmp	864	0		0	0	95123	0		0	0	NULL	NULL	NULL	High	run1	1	List2	A_T.wav	A_T	1	1	0	1	94973	150	1	452	95425
Exp3	4	Exp3-4-1	59.939	1.0.0.164	2	right	guoxiuxia	610511420	2.0.10.242	2.0.10.242	10-10-2019	2019-10-10 11:53:27	19:53:27	female	2.0.10.147	30	Catch.bmp	1426	0		0	0	97142	0		0	0	NULL	NULL	NULL	High	run1	1	List2	A_T.wav	A_T	1	1	0	1	96992	150	1	361	97353
Exp3	4	Exp3-4-1	59.939	1.0.0.164	2	right	guoxiuxia	610511420	2.0.10.242	2.0.10.242	10-10-2019	2019-10-10 11:53:27	19:53:27	female	2.0.10.147	31	Blue_S_2.bmp	891	0		0	0	99728	0		0	0	NULL	NULL	NULL	High	run1	1	List2	Catch.wav	V_T	1	1	1	1	99578	150	1	608	100186
Exp3	4	Exp3-4-1	59.939	1.0.0.164	2	right	guoxiuxia	610511420	2.0.10.242	2.0.10.242	10-10-2019	2019-10-10 11:53:27	19:53:27	female	2.0.10.147	32	Red_C_2.bmp	1097	0		0	0	101780	0		0	0	NULL	NULL	NULL	High	run1	1	List2	A_T.wav	AV_T	1	1	1	1	101630	150	1	467	102097
Exp3	4	Exp3-4-1	59.939	1.0.0.164	2	right	guoxiuxia	610511420	2.0.10.242	2.0.10.242	10-10-2019	2019-10-10 11:53:27	19:53:27	female	2.0.10.147	33	Red_C_2.bmp	1358	0		0	0	104033	0		0	0	NULL	NULL	NULL	High	run1	1	List2	Catch.wav	V_T	1	1	0	2	103883	150	1	543	104426
Exp3	4	Exp3-4-1	59.939	1.0.0.164	2	right	guoxiuxia	610511420	2.0.10.242	2.0.10.242	10-10-2019	2019-10-10 11:53:27	19:53:27	female	2.0.10.147	34	Red_C_2.bmp	1422	0		0	0	106552	0		0	0	NULL	NULL	NULL	High	run1	1	List2	A_T.wav	AV_T	1	1	1	1	106402	150	1	375	106777
Exp3	4	Exp3-4-1	59.939	1.0.0.164	2	right	guoxiuxia	610511420	2.0.10.242	2.0.10.242	10-10-2019	2019-10-10 11:53:27	19:53:27	female	2.0.10.147	35	Red_C_2.bmp	848	0		0	0	109121	0		0	0	NULL	NULL	NULL	High	run1	1	List2	A_T.wav	AV_T	1	1	0	1	108971	150	1	398	109369
Exp3	4	Exp3-4-1	59.939	1.0.0.164	2	right	guoxiuxia	610511420	2.0.10.242	2.0.10.242	10-10-2019	2019-10-10 11:53:27	19:53:27	female	2.0.10.147	36	Blue_S_2.bmp	1555	0		0	0	111123	0		0	0	NULL	NULL	NULL	High	run1	1	List2	Catch.wav	V_T	1	1	1	1	110973	150	1	580	111553
Exp3	4	Exp3-4-1	59.939	1.0.0.164	2	right	guoxiuxia	610511420	2.0.10.242	2.0.10.242	10-10-2019	2019-10-10 11:53:27	19:53:27	female	2.0.10.147	37	Red_C_2.bmp	937	0		0	0	113826	0		0	0	NULL	NULL	NULL	High	run1	1	List2	Catch.wav	V_T	1	1	0	1	113676	150	1	477	114153
Exp3	4	Exp3-4-1	59.939	1.0.0.164	2	right	guoxiuxia	610511420	2.0.10.242	2.0.10.242	10-10-2019	2019-10-10 11:53:27	19:53:27	female	2.0.10.147	38	Blue_S_2.bmp	1470	0		0	0	115912	0		0	0	NULL	NULL	NULL	High	run1	1	List2	A_T.wav	AV_T	1	1	0	1	115762	150	1	487	116249
Exp3	4	Exp3-4-1	59.939	1.0.0.164	2	right	guoxiuxia	610511420	2.0.10.242	2.0.10.242	10-10-2019	2019-10-10 11:53:27	19:53:27	female	2.0.10.147	39	Catch.bmp	1356	0		0	0	118531	0		0	0	NULL	NULL	NULL	High	run1	1	List2	A_T.wav	A_T	1	1	0	1	118381	150	1	668	119049
Exp3	4	Exp3-4-1	59.939	1.0.0.164	2	right	guoxiuxia	610511420	2.0.10.242	2.0.10.242	10-10-2019	2019-10-10 11:53:27	19:53:27	female	2.0.10.147	40	Blue_S_2.bmp	921	0		0	0	121034	0		0	0	NULL	NULL	NULL	High	run1	1	List2	Catch.wav	V_T	1	1	0	1	120884	150	1	542	121426
Exp3	4	Exp3-4-1	59.939	1.0.0.164	2	right	guoxiuxia	610511420	2.0.10.242	2.0.10.242	10-10-2019	2019-10-10 11:53:27	19:53:27	female	2.0.10.147	41	Blue_C.bmp	1013	0		0	1	123103	0		0	0	NULL	NULL	NULL	High	Run1		List2	Catch.wav	V_S	0		1	1	122952	151		0	0
Exp3	4	Exp3-4-1	59.939	1.0.0.164	2	right	guoxiuxia	610511420	2.0.10.242	2.0.10.242	10-10-2019	2019-10-10 11:53:27	19:53:27	female	2.0.10.147	42	Catch.bmp	1054	0		0	0	125338	0		0	0	NULL	NULL	NULL	High	run1	1	List2	A_T.wav	A_T	1	1	1	1	125188	150	1	574	125762
Exp3	4	Exp3-4-1	59.939	1.0.0.164	2	right	guoxiuxia	610511420	2.0.10.242	2.0.10.242	10-10-2019	2019-10-10 11:53:27	19:53:27	female	2.0.10.147	43	Red_C_2.bmp	1144	0		0	1	127541	0		0	0	NULL	NULL	NULL	High	run1	1	List2	A_T.wav	AV_T	1	1	0	1	127390	151	1	387	127777
Exp3	4	Exp3-4-1	59.939	1.0.0.164	2	right	guoxiuxia	610511420	2.0.10.242	2.0.10.242	10-10-2019	2019-10-10 11:53:27	19:53:27	female	2.0.10.147	44	Blue_S_2.bmp	1165	0		0	0	129843	0		0	0	NULL	NULL	NULL	High	run1	1	List2	Catch.wav	V_T	1	1	0	1	129693	150	1	588	130281
Exp3	4	Exp3-4-1	59.939	1.0.0.164	2	right	guoxiuxia	610511420	2.0.10.242	2.0.10.242	10-10-2019	2019-10-10 11:53:27	19:53:27	female	2.0.10.147	45	Red_C_2.bmp	1099	0		0	0	132162	0		0	0	NULL	NULL	NULL	High	run1	1	List2	A_T.wav	AV_T	1	1	0	1	132012	150	1	389	132401
Exp3	4	Exp3-4-1	59.939	1.0.0.164	2	right	guoxiuxia	610511420	2.0.10.242	2.0.10.242	10-10-2019	2019-10-10 11:53:27	19:53:27	female	2.0.10.147	46	Blue_S_2.bmp	831	0		0	0	134414	0		0	0	NULL	NULL	NULL	High	run1	1	List2	A_T.wav	AV_T	1	1	0	1	134264	150	1	401	134665
Exp3	4	Exp3-4-1	59.939	1.0.0.164	2	right	guoxiuxia	610511420	2.0.10.242	2.0.10.242	10-10-2019	2019-10-10 11:53:27	19:53:27	female	2.0.10.147	47	Blue_S_2.bmp	1168	0		0	0	136400	0		0	0	NULL	NULL	NULL	High	run1	1	List2	A_T.wav	AV_T	1	1	0	1	136250	150	1	359	136609
Exp3	4	Exp3-4-1	59.939	1.0.0.164	2	right	guoxiuxia	610511420	2.0.10.242	2.0.10.242	10-10-2019	2019-10-10 11:53:27	19:53:27	female	2.0.10.147	48	Catch.bmp	1081	0		0	0	138719	0		0	0	NULL	NULL	NULL	High	run1	1	List2	A_T.wav	A_T	1	1	0	1	138569	150	1	767	139336
Exp3	4	Exp3-4-1	59.939	1.0.0.164	2	right	guoxiuxia	610511420	2.0.10.242	2.0.10.242	10-10-2019	2019-10-10 11:53:27	19:53:27	female	2.0.10.147	49	Catch.bmp	1373	0		1	0	140954	0		0	0	NULL	NULL	NULL	High	run1		List2	A_S.wav	A_S	0		0	1	140804	150		0	0
Exp3	4	Exp3-4-1	59.939	1.0.0.164	2	right	guoxiuxia	610511420	2.0.10.242	2.0.10.242	10-10-2019	2019-10-10 11:53:27	19:53:27	female	2.0.10.147	50	Catch.bmp	1044	0		0	0	143524	0		0	0	NULL	NULL	NULL	High	run1	1	List2	A_T.wav	A_T	1	1	0	1	143374	150	1	578	143952
Exp3	4	Exp3-4-1	59.939	1.0.0.164	2	right	guoxiuxia	610511420	2.0.10.242	2.0.10.242	10-10-2019	2019-10-10 11:53:27	19:53:27	female	2.0.10.147	51	Red_C_2.bmp	849	0		0	0	145726	0		0	0	NULL	NULL	NULL	High	run1	1	List2	A_T.wav	AV_T	1	1	0	1	145576	150	1	440	146016
Exp3	4	Exp3-4-1	59.939	1.0.0.164	2	right	guoxiuxia	610511420	2.0.10.242	2.0.10.242	10-10-2019	2019-10-10 11:53:27	19:53:27	female	2.0.10.147	52	Red_C_2.bmp	1347	0		0	0	147728	0		0	0	NULL	NULL	NULL	High	run1	1	List2	A_T.wav	AV_T	1	1	0	1	147578	150	1	934	148512
Exp3	4	Exp3-4-1	59.939	1.0.0.164	2	right	guoxiuxia	610511420	2.0.10.242	2.0.10.242	10-10-2019	2019-10-10 11:53:27	19:53:27	female	2.0.10.147	53	Red_C_2.bmp	1575	0		0	0	150231	0		0	0	NULL	NULL	NULL	High	run1	1	List2	A_T.wav	AV_T	1	1	0	1	150081	150	1	351	150432
Exp3	4	Exp3-4-1	59.939	1.0.0.164	2	right	guoxiuxia	610511420	2.0.10.242	2.0.10.242	10-10-2019	2019-10-10 11:53:27	19:53:27	female	2.0.10.147	54	Catch.bmp	1505	0		0	0	152967	0		0	0	NULL	NULL	NULL	High	run1	1	List2	A_T.wav	A_T	1	1	0	1	152817	150	1	663	153480
Exp3	4	Exp3-4-1	59.939	1.0.0.164	2	right	guoxiuxia	610511420	2.0.10.242	2.0.10.242	10-10-2019	2019-10-10 11:53:27	19:53:27	female	2.0.10.147	55	Blue_S_2.bmp	924	0		0	0	155620	0		0	0	NULL	NULL	NULL	High	run1	1	List2	A_T.wav	AV_T	1	1	0	1	155470	150	1	498	155968
Exp3	4	Exp3-4-1	59.939	1.0.0.164	2	right	guoxiuxia	610511420	2.0.10.242	2.0.10.242	10-10-2019	2019-10-10 11:53:27	19:53:27	female	2.0.10.147	56	Red_C_2.bmp	885	0		0	0	157705	0		0	0	NULL	NULL	NULL	High	run1	1	List2	A_T.wav	AV_T	1	1	0	1	157555	150	1	381	157936
Exp3	4	Exp3-4-1	59.939	1.0.0.164	2	right	guoxiuxia	610511420	2.0.10.242	2.0.10.242	10-10-2019	2019-10-10 11:53:27	19:53:27	female	2.0.10.147	57	Catch.bmp	915	0		0	0	159741	0		0	0	NULL	NULL	NULL	High	run1	1	List2	A_T.wav	A_T	1	1	0	2	159591	150	1	714	160305
Exp3	4	Exp3-4-1	59.939	1.0.0.164	2	right	guoxiuxia	610511420	2.0.10.242	2.0.10.242	10-10-2019	2019-10-10 11:53:27	19:53:27	female	2.0.10.147	58	Red_C_2.bmp	1461	0		1	0	161809	0		0	0	NULL	NULL	NULL	High	run1	1	List2	Catch.wav	V_T	1	1	1	1	161659	150	1	693	162352
Exp3	4	Exp3-4-1	59.939	1.0.0.164	2	right	guoxiuxia	610511420	2.0.10.242	2.0.10.242	10-10-2019	2019-10-10 11:53:27	19:53:27	female	2.0.10.147	59	Blue_S_2.bmp	906	0		0	0	164429	0		0	0	NULL	NULL	NULL	High	run1	1	List2	Catch.wav	V_T	1	1	0	1	164279	150	1	442	164721
Exp3	4	Exp3-4-1	59.939	1.0.0.164	2	right	guoxiuxia	610511420	2.0.10.242	2.0.10.242	10-10-2019	2019-10-10 11:53:27	19:53:27	female	2.0.10.147	60	Blue_C.bmp	1162	0		0	0	166498	0		0	0	NULL	NULL	NULL	High	Run1		List2	Catch.wav	V_S	0		0	1	166348	150		0	0
Exp3	4	Exp3-4-1	59.939	1.0.0.164	2	right	guoxiuxia	610511420	2.0.10.242	2.0.10.242	10-10-2019	2019-10-10 11:53:27	19:53:27	female	2.0.10.147	61	Blue_C.bmp	903	0		0	0	168867	0		0	0	NULL	NULL	NULL	High	Run1		List2	Catch.wav	V_S	0		0	1	168717	150		0	0
Exp3	4	Exp3-4-1	59.939	1.0.0.164	2	right	guoxiuxia	610511420	2.0.10.242	2.0.10.242	10-10-2019	2019-10-10 11:53:27	19:53:27	female	2.0.10.147	62	Blue_C_2.bmp	1423	0		0	0	170986	0		0	0	NULL	NULL	NULL	High	run1		List2	Catch.wav	V_S	0		0	2	170836	150	1	516	171352
Exp3	4	Exp3-4-1	59.939	1.0.0.164	2	right	guoxiuxia	610511420	2.0.10.242	2.0.10.242	10-10-2019	2019-10-10 11:53:27	19:53:27	female	2.0.10.147	63	Catch.bmp	1081	0		0	0	173572	0		0	0	NULL	NULL	NULL	High	run1	1	List2	A_T.wav	A_T	1	1	0	1	173422	150	1	602	174024
Exp3	4	Exp3-4-1	59.939	1.0.0.164	2	right	guoxiuxia	610511420	2.0.10.242	2.0.10.242	10-10-2019	2019-10-10 11:53:27	19:53:27	female	2.0.10.147	64	Blue_S_2.bmp	1579	0		0	0	175807	0		0	0	NULL	NULL	NULL	High	run1	1	List2	A_T.wav	AV_T	1	1	0	1	175657	150	1	455	176112
Exp3	4	Exp3-4-1	59.939	1.0.0.164	2	right	guoxiuxia	610511420	2.0.10.242	2.0.10.242	10-10-2019	2019-10-10 11:53:27	19:53:27	female	2.0.10.147	65	Red_S_2.bmp	1404	0		0	1	178544	0		0	0	NULL	NULL	NULL	High	run1		List2	Catch.wav	V_S	0		1	1	178393	151	1	511	178904
Exp3	4	Exp3-4-1	59.939	1.0.0.164	2	right	guoxiuxia	610511420	2.0.10.242	2.0.10.242	10-10-2019	2019-10-10 11:53:27	19:53:27	female	2.0.10.147	66	Catch.bmp	981	0		0	0	181096	0		0	0	NULL	NULL	NULL	High	run1	1	List2	A_T.wav	A_T	1	1	1	1	180946	150	1	694	181640
Exp3	4	Exp3-4-1	59.939	1.0.0.164	2	right	guoxiuxia	610511420	2.0.10.242	2.0.10.242	10-10-2019	2019-10-10 11:53:27	19:53:27	female	2.0.10.147	67	Red_C_2.bmp	1025	0		0	0	183232	0		0	0	NULL	NULL	NULL	High	run1	1	List2	A_T.wav	AV_T	1	1	0	1	183082	150	1	413	183495
Exp3	4	Exp3-4-1	59.939	1.0.0.164	2	right	guoxiuxia	610511420	2.0.10.242	2.0.10.242	10-10-2019	2019-10-10 11:53:27	19:53:27	female	2.0.10.147	68	Red_C_2.bmp	805	0		0	0	185417	0		0	0	NULL	NULL	NULL	High	run1	1	List2	Catch.wav	V_T	1	1	1	1	185267	150	1	540	185807
Exp3	4	Exp3-4-1	59.939	1.0.0.164	2	right	guoxiuxia	610511420	2.0.10.242	2.0.10.242	10-10-2019	2019-10-10 11:53:27	19:53:27	female	2.0.10.147	69	Blue_S_2.bmp	1521	0		1	0	187369	0		0	0	NULL	NULL	NULL	High	run1	1	List2	Catch.wav	V_T	1	1	0	1	187219	150	1	628	187847
Exp3	4	Exp3-4-1	59.939	1.0.0.164	2	right	guoxiuxia	610511420	2.0.10.242	2.0.10.242	10-10-2019	2019-10-10 11:53:27	19:53:27	female	2.0.10.147	70	Red_C_2.bmp	1296	0		0	0	190039	0		0	0	NULL	NULL	NULL	High	run1	1	List2	A_T.wav	AV_T	1	1	0	1	189889	150	1	606	190495
Exp3	4	Exp3-4-1	59.939	1.0.0.164	2	right	guoxiuxia	610511420	2.0.10.242	2.0.10.242	10-10-2019	2019-10-10 11:53:27	19:53:27	female	2.0.10.147	71	Blue_S_2.bmp	1238	0		0	0	192491	0		0	0	NULL	NULL	NULL	High	run1	1	List2	A_T.wav	AV_T	1	1	0	1	192341	150	1	474	192815
Exp3	4	Exp3-4-1	59.939	1.0.0.164	2	right	guoxiuxia	610511420	2.0.10.242	2.0.10.242	10-10-2019	2019-10-10 11:53:27	19:53:27	female	2.0.10.147	72	Red_S_2.bmp	813	0		0	0	194877	0		0	0	NULL	NULL	NULL	High	run1		List2	Catch.wav	V_S	0		1	1	194727	150		0	0
Exp3	4	Exp3-4-1	59.939	1.0.0.164	2	right	guoxiuxia	610511420	2.0.10.242	2.0.10.242	10-10-2019	2019-10-10 11:53:27	19:53:27	female	2.0.10.147	73	Catch.bmp	1074	0		0	0	196896	0		0	0	NULL	NULL	NULL	High	run1	1	List2	A_T.wav	A_T	1	1	0	1	196746	150	1	925	197671
Exp3	4	Exp3-4-1	59.939	1.0.0.164	2	right	guoxiuxia	610511420	2.0.10.242	2.0.10.242	10-10-2019	2019-10-10 11:53:27	19:53:27	female	2.0.10.147	74	Catch.bmp	1271	0		0	0	199132	0		0	0	NULL	NULL	NULL	High	run1	1	List2	A_T.wav	A_T	1	1	0	1	198982	150	1	617	199599
Exp3	4	Exp3-4-1	59.939	1.0.0.164	2	right	guoxiuxia	610511420	2.0.10.242	2.0.10.242	10-10-2019	2019-10-10 11:53:27	19:53:27	female	2.0.10.147	75	Catch.bmp	1143	0		0	0	201551	0		0	0	NULL	NULL	NULL	High	run1		List2	A_S.wav	A_S	0		0	1	201401	150		0	0
Exp3	4	Exp3-4-1	59.939	1.0.0.164	2	right	guoxiuxia	610511420	2.0.10.242	2.0.10.242	10-10-2019	2019-10-10 11:53:27	19:53:27	female	2.0.10.147	76	Blue_S_2.bmp	953	0		0	0	203903	0		0	0	NULL	NULL	NULL	High	run1	1	List2	Catch.wav	V_T	0		1	1	203753	150		0	0
Exp3	4	Exp3-4-1	59.939	1.0.0.164	2	right	guoxiuxia	610511420	2.0.10.242	2.0.10.242	10-10-2019	2019-10-10 11:53:27	19:53:27	female	2.0.10.147	77	Red_C_2.bmp	1084	0		0	1	206056	0		0	0	NULL	NULL	NULL	High	run1	1	List2	A_T.wav	AV_T	1	1	1	1	205905	151	1	510	206415
Exp3	4	Exp3-4-1	59.939	1.0.0.164	2	right	guoxiuxia	610511420	2.0.10.242	2.0.10.242	10-10-2019	2019-10-10 11:53:27	19:53:27	female	2.0.10.147	78	Blue_C.bmp	934	0		0	0	208291	0		0	0	NULL	NULL	NULL	High	run1		List2	A_S.wav	AV_S	0		0	1	208141	150		0	0
Exp3	4	Exp3-4-1	59.939	1.0.0.164	2	right	guoxiuxia	610511420	2.0.10.242	2.0.10.242	10-10-2019	2019-10-10 11:53:27	19:53:27	female	2.0.10.147	79	Blue_S.bmp	878	0		0	0	210427	0		0	0	NULL	NULL	NULL	High	run1		List2	Catch.wav	V_S	0		0	1	210277	150		0	0
Exp3	4	Exp3-4-1	59.939	1.0.0.164	2	right	guoxiuxia	610511420	2.0.10.242	2.0.10.242	10-10-2019	2019-10-10 11:53:27	19:53:27	female	2.0.10.147	80	Catch.bmp	1122	0		0	0	212529	0		0	0	NULL	NULL	NULL	High	run1	1	List2	A_T.wav	A_T	1	1	0	1	212379	150	1	900	213279
Exp3	4	Exp3-4-1	59.939	1.0.0.164	2	right	guoxiuxia	610511420	2.0.10.242	2.0.10.242	10-10-2019	2019-10-10 11:53:27	19:53:27	female	2.0.10.147	81	Red_C_2.bmp	845	0		0	0	214798	0		0	0	NULL	NULL	NULL	High	run1	1	List2	Catch.wav	V_T	1	1	0	1	214648	150	1	743	215391
Exp3	4	Exp3-4-1	59.939	1.0.0.164	2	right	guoxiuxia	610511420	2.0.10.242	2.0.10.242	10-10-2019	2019-10-10 11:53:27	19:53:27	female	2.0.10.147	82	Catch.bmp	888	0		0	0	216800	0		0	0	NULL	NULL	NULL	High	run1	1	List2	A_T.wav	A_T	1	1	0	1	216650	150	1	637	217287
Exp3	4	Exp3-4-1	59.939	1.0.0.164	2	right	guoxiuxia	610511420	2.0.10.242	2.0.10.242	10-10-2019	2019-10-10 11:53:27	19:53:27	female	2.0.10.147	83	Catch.bmp	1569	0		0	1	218836	0		0	0	NULL	NULL	NULL	High	run1	1	List2	A_T.wav	A_T	1	1	0	1	218685	151	1	498	219183
Exp3	4	Exp3-4-1	59.939	1.0.0.164	2	right	guoxiuxia	610511420	2.0.10.242	2.0.10.242	10-10-2019	2019-10-10 11:53:27	19:53:27	female	2.0.10.147	84	Catch.bmp	851	0		0	0	221555	0		0	0	NULL	NULL	NULL	High	run1	1	List2	A_T.wav	A_T	1	1	0	1	221405	150	1	458	221863
Exp3	4	Exp3-4-1	59.939	1.0.0.164	2	right	guoxiuxia	610511420	2.0.10.242	2.0.10.242	10-10-2019	2019-10-10 11:53:27	19:53:27	female	2.0.10.147	85	Blue_S_2.bmp	1113	0		0	0	223557	0		0	0	NULL	NULL	NULL	High	run1	1	List2	Catch.wav	V_T	0		1	1	223407	150		0	0
Exp3	4	Exp3-4-1	59.939	1.0.0.164	2	right	guoxiuxia	610511420	2.0.10.242	2.0.10.242	10-10-2019	2019-10-10 11:53:27	19:53:27	female	2.0.10.147	86	Catch.bmp	1115	0		0	0	225893	0		0	0	NULL	NULL	NULL	High	run1		List2	A_S.wav	A_S	0		0	1	225743	150		0	0
Exp3	4	Exp3-4-1	59.939	1.0.0.164	2	right	guoxiuxia	610511420	2.0.10.242	2.0.10.242	10-10-2019	2019-10-10 11:53:27	19:53:27	female	2.0.10.147	87	Catch.bmp	888	0		0	1	228229	0		0	0	NULL	NULL	NULL	High	run1	1	List2	A_T.wav	A_T	1	1	1	1	228078	151	1	608	228686
Exp3	4	Exp3-4-1	59.939	1.0.0.164	2	right	guoxiuxia	610511420	2.0.10.242	2.0.10.242	10-10-2019	2019-10-10 11:53:27	19:53:27	female	2.0.10.147	88	Red_C_2.bmp	1584	0		0	0	230264	0		0	0	NULL	NULL	NULL	High	run1	1	List2	Catch.wav	V_T	1	1	0	1	230114	150	1	492	230606
Exp3	4	Exp3-4-1	59.939	1.0.0.164	2	right	guoxiuxia	610511420	2.0.10.242	2.0.10.242	10-10-2019	2019-10-10 11:53:27	19:53:27	female	2.0.10.147	89	Red_S.bmp	1408	0		0	0	233000	0		0	0	NULL	NULL	NULL	High	run1		List2	Catch.wav	V_S	0		0	1	232850	150		0	0
Exp3	4	Exp3-4-1	59.939	1.0.0.164	2	right	guoxiuxia	610511420	2.0.10.242	2.0.10.242	10-10-2019	2019-10-10 11:53:27	19:53:27	female	2.0.10.147	90	Red_C_2.bmp	900	0		0	0	235620	0		0	0	NULL	NULL	NULL	High	run1	1	List2	Catch.wav	V_T	1	1	0	2	235470	150	1	521	235991
Exp3	4	Exp3-4-1	59.939	1.0.0.164	2	right	guoxiuxia	610511420	2.0.10.242	2.0.10.242	10-10-2019	2019-10-10 11:53:27	19:53:27	female	2.0.10.147	91	Red_S.bmp	1049	0		0	0	237672	0		0	0	NULL	NULL	NULL	High	run1		List2	Catch.wav	V_S	0		0	1	237522	150		0	0
Exp3	4	Exp3-4-1	59.939	1.0.0.164	2	right	guoxiuxia	610511420	2.0.10.242	2.0.10.242	10-10-2019	2019-10-10 11:53:27	19:53:27	female	2.0.10.147	92	Red_C_2.bmp	1161	0		0	0	239924	0		0	0	NULL	NULL	NULL	High	run1	1	List2	A_T.wav	AV_T	1	1	1	1	239774	150	1	513	240287
Exp3	4	Exp3-4-1	59.939	1.0.0.164	2	right	guoxiuxia	610511420	2.0.10.242	2.0.10.242	10-10-2019	2019-10-10 11:53:27	19:53:27	female	2.0.10.147	93	Catch.bmp	869	0		0	0	242243	0		0	0	NULL	NULL	NULL	High	run1	1	List2	A_T.wav	A_T	1	1	0	1	242093	150	1	865	242958
Exp3	4	Exp3-4-1	59.939	1.0.0.164	2	right	guoxiuxia	610511420	2.0.10.242	2.0.10.242	10-10-2019	2019-10-10 11:53:27	19:53:27	female	2.0.10.147	94	Blue_S_2.bmp	1225	0		0	0	244262	0		0	0	NULL	NULL	NULL	High	run1	1	List2	A_T.wav	AV_T	1	1	0	1	244112	150	1	526	244638
Exp3	4	Exp3-4-1	59.939	1.0.0.164	2	right	guoxiuxia	610511420	2.0.10.242	2.0.10.242	10-10-2019	2019-10-10 11:53:27	19:53:27	female	2.0.10.147	95	Catch.bmp	879	0		0	0	246648	0		0	0	NULL	NULL	NULL	High	run1		List2	A_S.wav	A_S	0		0	1	246498	150		0	0
Exp3	4	Exp3-4-1	59.939	1.0.0.164	2	right	guoxiuxia	610511420	2.0.10.242	2.0.10.242	10-10-2019	2019-10-10 11:53:27	19:53:27	female	2.0.10.147	96	Red_C.bmp	1189	0		0	0	248733	0		0	0	NULL	NULL	NULL	High	run1		List2	Catch.wav	V_S	0		1	1	248583	150		0	0
Exp3	4	Exp3-4-1	59.939	1.0.0.164	2	right	guoxiuxia	610511420	2.0.10.242	2.0.10.242	10-10-2019	2019-10-10 11:53:27	19:53:27	female	2.0.10.147	97	Blue_S_2.bmp	1151	0		0	0	251136	0		0	0	NULL	NULL	NULL	High	run1	1	List2	A_T.wav	AV_T	1	1	0	1	250986	150	1	500	251486
Exp3	4	Exp3-4-1	59.939	1.0.0.164	2	right	guoxiuxia	610511420	2.0.10.242	2.0.10.242	10-10-2019	2019-10-10 11:53:27	19:53:27	female	2.0.10.147	98	Red_C_2.bmp	1598	0		0	0	253438	0		0	0	NULL	NULL	NULL	High	run1	1	List2	Catch.wav	V_T	1	1	1	1	253288	150	1	622	253910
Exp3	4	Exp3-4-1	59.939	1.0.0.164	2	right	guoxiuxia	610511420	2.0.10.242	2.0.10.242	10-10-2019	2019-10-10 11:53:27	19:53:27	female	2.0.10.147	99	Catch.bmp	873	0		0	0	256191	0		0	0	NULL	NULL	NULL	High	run1		List2	A_S.wav	A_S	0		0	1	256041	150		0	0
Exp3	4	Exp3-4-1	59.939	1.0.0.164	2	right	guoxiuxia	610511420	2.0.10.242	2.0.10.242	10-10-2019	2019-10-10 11:53:27	19:53:27	female	2.0.10.147	100	Catch.bmp	1515	0		0	1	258277	0		0	0	NULL	NULL	NULL	High	run1	1	List2	A_T.wav	A_T	1	1	1	1	258126	151	1	816	258942
Exp3	4	Exp3-4-1	59.939	1.0.0.164	2	right	guoxiuxia	610511420	2.0.10.242	2.0.10.242	10-10-2019	2019-10-10 11:53:27	19:53:27	female	2.0.10.147	101	Red_C_2.bmp	1109	0		0	0	260946	0		0	0	NULL	NULL	NULL	High	run1	1	List2	A_T.wav	AV_T	1	1	0	1	260796	150	1	450	261246
Exp3	4	Exp3-4-1	59.939	1.0.0.164	2	right	guoxiuxia	610511420	2.0.10.242	2.0.10.242	10-10-2019	2019-10-10 11:53:27	19:53:27	female	2.0.10.147	102	Catch.bmp	1342	0		0	0	263215	0		0	0	NULL	NULL	NULL	High	run1	1	List2	A_T.wav	A_T	1	1	0	1	263065	150	1	437	263502
Exp3	4	Exp3-4-1	59.939	1.0.0.164	2	right	guoxiuxia	610511420	2.0.10.242	2.0.10.242	10-10-2019	2019-10-10 11:53:27	19:53:27	female	2.0.10.147	103	Blue_S_2.bmp	1503	0		0	1	265718	0		0	0	NULL	NULL	NULL	High	run1	1	List2	A_T.wav	AV_T	1	1	1	1	265567	151	1	359	265926
Exp3	4	Exp3-4-1	59.939	1.0.0.164	2	right	guoxiuxia	610511420	2.0.10.242	2.0.10.242	10-10-2019	2019-10-10 11:53:27	19:53:27	female	2.0.10.147	104	Blue_C_2.bmp	1421	0		0	0	268370	0		0	0	NULL	NULL	NULL	High	run1		List2	A_S.wav	AV_S	0		0	1	268220	150		0	0
Exp3	4	Exp3-4-1	59.939	1.0.0.164	2	right	guoxiuxia	610511420	2.0.10.242	2.0.10.242	10-10-2019	2019-10-10 11:53:27	19:53:27	female	2.0.10.147	105	Blue_S_2.bmp	1296	0		1	0	271006	0		0	0	NULL	NULL	NULL	High	run1	1	List2	A_T.wav	AV_T	1	1	0	1	270856	150	1	565	271421
Exp3	4	Exp3-4-1	59.939	1.0.0.164	2	right	guoxiuxia	610511420	2.0.10.242	2.0.10.242	10-10-2019	2019-10-10 11:53:27	19:53:27	female	2.0.10.147	106	Catch.bmp	1419	0		0	0	273459	0		0	0	NULL	NULL	NULL	High	run1	1	List2	A_T.wav	A_T	1	1	0	1	273309	150	1	704	274013
Exp3	4	Exp3-4-1	59.939	1.0.0.164	2	right	guoxiuxia	610511420	2.0.10.242	2.0.10.242	10-10-2019	2019-10-10 11:53:27	19:53:27	female	2.0.10.147	107	Catch.bmp	1398	0		0	0	276028	0		0	0	NULL	NULL	NULL	High	run1	1	List2	A_T.wav	A_T	1	1	0	1	275878	150	1	647	276525
Exp3	4	Exp3-4-1	59.939	1.0.0.164	2	right	guoxiuxia	610511420	2.0.10.242	2.0.10.242	10-10-2019	2019-10-10 11:53:27	19:53:27	female	2.0.10.147	108	Blue_S_2.bmp	903	0		0	0	278581	0		0	0	NULL	NULL	NULL	High	run1	1	List2	A_T.wav	AV_T	1	1	0	1	278431	150	1	686	279117
Exp3	4	Exp3-4-1	59.939	1.0.0.164	2	right	guoxiuxia	610511420	2.0.10.242	2.0.10.242	10-10-2019	2019-10-10 11:53:27	19:53:27	female	2.0.10.147	109	Blue_S_2.bmp	1483	0		0	0	280633	0		0	0	NULL	NULL	NULL	High	run1	1	List2	A_T.wav	AV_T	1	1	0	1	280483	150	1	594	281077
Exp3	4	Exp3-4-1	59.939	1.0.0.164	2	right	guoxiuxia	610511420	2.0.10.242	2.0.10.242	10-10-2019	2019-10-10 11:53:27	19:53:27	female	2.0.10.147	110	Catch.bmp	1164	0		0	0	283269	0		0	0	NULL	NULL	NULL	High	run1	1	List2	A_T.wav	A_T	1	1	0	1	283119	150	1	830	283949
Exp3	4	Exp3-4-1	59.939	1.0.0.164	2	right	guoxiuxia	610511420	2.0.10.242	2.0.10.242	10-10-2019	2019-10-10 11:53:27	19:53:27	female	2.0.10.147	111	Red_C_2.bmp	1002	0		0	0	285588	0		0	0	NULL	NULL	NULL	High	run1	1	List2	Catch.wav	V_T	1	1	1	1	285438	150	1	631	286069
Exp3	4	Exp3-4-1	59.939	1.0.0.164	2	right	guoxiuxia	610511420	2.0.10.242	2.0.10.242	10-10-2019	2019-10-10 11:53:27	19:53:27	female	2.0.10.147	112	Blue_C_2.bmp	1576	0		0	1	287741	0		0	0	NULL	NULL	NULL	High	run1		List2	A_S.wav	AV_S	0		1	1	287590	151		0	0
Exp3	4	Exp3-4-1	59.939	1.0.0.164	2	right	guoxiuxia	610511420	2.0.10.242	2.0.10.242	10-10-2019	2019-10-10 11:53:27	19:53:27	female	2.0.10.147	113	Catch.bmp	875	0		0	0	290527	0		0	0	NULL	NULL	NULL	High	run1		List2	A_S.wav	A_S	0		0	1	290377	150		0	0
Exp3	4	Exp3-4-1	59.939	1.0.0.164	2	right	guoxiuxia	610511420	2.0.10.242	2.0.10.242	10-10-2019	2019-10-10 11:53:27	19:53:27	female	2.0.10.147	114	Red_C_2.bmp	1219	0		0	0	292629	0		0	0	NULL	NULL	NULL	High	run1	1	List2	A_T.wav	AV_T	1	1	0	1	292479	150	1	446	292925
Exp3	4	Exp3-4-1	59.939	1.0.0.164	2	right	guoxiuxia	610511420	2.0.10.242	2.0.10.242	10-10-2019	2019-10-10 11:53:27	19:53:27	female	2.0.10.147	115	Catch.bmp	1386	0		0	0	294998	0		0	0	NULL	NULL	NULL	High	run1	1	List2	A_T.wav	A_T	1	1	0	1	294848	150	1	1054	295902
Exp3	4	Exp3-4-1	59.939	1.0.0.164	2	right	guoxiuxia	610511420	2.0.10.242	2.0.10.242	10-10-2019	2019-10-10 11:53:27	19:53:27	female	2.0.10.147	116	Catch.bmp	1084	0		0	0	297534	0		0	0	NULL	NULL	NULL	High	run1	1	List2	A_T.wav	A_T	1	1	0	1	297384	150	1	725	298109
Exp3	4	Exp3-4-1	59.939	1.0.0.164	2	right	guoxiuxia	610511420	2.0.10.242	2.0.10.242	10-10-2019	2019-10-10 11:53:27	19:53:27	female	2.0.10.147	117	Catch.bmp	1277	0		0	0	299770	0		0	0	NULL	NULL	NULL	High	run1	1	List2	A_T.wav	A_T	1	1	0	1	299620	150	1	1169	300789
Exp3	4	Exp3-4-1	59.939	1.0.0.164	2	right	guoxiuxia	610511420	2.0.10.242	2.0.10.242	10-10-2019	2019-10-10 11:53:27	19:53:27	female	2.0.10.147	118	Red_C_2.bmp	1523	0		0	1	302206	0		0	0	NULL	NULL	NULL	High	run1	1	List2	Catch.wav	V_T	1	1	1	1	302055	151	1	558	302613
Exp3	4	Exp3-4-1	59.939	1.0.0.164	2	right	guoxiuxia	610511420	2.0.10.242	2.0.10.242	10-10-2019	2019-10-10 11:53:27	19:53:27	female	2.0.10.147	119	Catch.bmp	995	0		0	0	304892	0		0	0	NULL	NULL	NULL	High	run1	1	List2	A_T.wav	A_T	1	1	0	2	304742	150	1	775	305517
Exp3	4	Exp3-4-1	59.939	1.0.0.164	2	right	guoxiuxia	610511420	2.0.10.242	2.0.10.242	10-10-2019	2019-10-10 11:53:27	19:53:27	female	2.0.10.147	120	Catch.bmp	1162	0		0	0	307044	0		0	0	NULL	NULL	NULL	High	run1		List2	A_S.wav	A_S	0		0	1	306894	150		0	0
Exp3	4	Exp3-4-1	59.939	1.0.0.164	2	right	guoxiuxia	610511420	2.0.10.242	2.0.10.242	10-10-2019	2019-10-10 11:53:27	19:53:27	female	2.0.10.147	121	Red_C_2.bmp	1287	0		0	0	309430	0		0	0	NULL	NULL	NULL	High	run1	1	List2	A_T.wav	AV_T	1	1	0	1	309280	150	1	437	309717
Exp3	4	Exp3-4-1	59.939	1.0.0.164	2	right	guoxiuxia	610511420	2.0.10.242	2.0.10.242	10-10-2019	2019-10-10 11:53:27	19:53:27	female	2.0.10.147	122	Red_C_2.bmp	1276	0		0	1	311866	0		0	0	NULL	NULL	NULL	High	run1	1	List2	Catch.wav	V_T	1	1	1	1	311715	151	1	529	312244
Exp3	4	Exp3-4-1	59.939	1.0.0.164	2	right	guoxiuxia	610511420	2.0.10.242	2.0.10.242	10-10-2019	2019-10-10 11:53:27	19:53:27	female	2.0.10.147	123	Blue_S_2.bmp	951	0		0	1	314302	0		0	0	NULL	NULL	NULL	High	run1	1	List2	Catch.wav	V_T	1	1	0	1	314151	151	1	702	314853
Exp3	4	Exp3-4-1	59.939	1.0.0.164	2	right	guoxiuxia	610511420	2.0.10.242	2.0.10.242	10-10-2019	2019-10-10 11:53:27	19:53:27	female	2.0.10.147	124	Blue_S_2.bmp	1095	0		0	0	316404	0		0	0	NULL	NULL	NULL	High	run1	1	List2	Catch.wav	V_T	1	1	0	2	316254	150	1	687	316941
Exp3	4	Exp3-4-1	59.939	1.0.0.164	2	right	guoxiuxia	610511420	2.0.10.242	2.0.10.242	10-10-2019	2019-10-10 11:53:27	19:53:27	female	2.0.10.147	125	Blue_S_2.bmp	1505	0		0	0	318656	0		0	0	NULL	NULL	NULL	High	run1	1	List2	Catch.wav	V_T	1	1	0	1	318506	150	1	610	319116
Exp3	4	Exp3-4-1	59.939	1.0.0.164	2	right	guoxiuxia	610511420	2.0.10.242	2.0.10.242	10-10-2019	2019-10-10 11:53:27	19:53:27	female	2.0.10.147	126	Catch.bmp	1063	0		0	0	321309	0		0	0	NULL	NULL	NULL	High	run1	1	List2	A_T.wav	A_T	1	1	0	1	321159	150	1	829	321988
Exp3	4	Exp3-4-1	59.939	1.0.0.164	2	right	guoxiuxia	610511420	2.0.10.242	2.0.10.242	10-10-2019	2019-10-10 11:53:27	19:53:27	female	2.0.10.147	127	Catch.bmp	846	0		0	0	323528	0		0	0	NULL	NULL	NULL	High	run1		List2	A_S.wav	A_S	0		0	1	323378	150		0	0
Exp3	4	Exp3-4-1	59.939	1.0.0.164	2	right	guoxiuxia	610511420	2.0.10.242	2.0.10.242	10-10-2019	2019-10-10 11:53:27	19:53:27	female	2.0.10.147	128	Red_C_2.bmp	1248	0		0	0	325580	0		0	0	NULL	NULL	NULL	High	run1	1	List2	A_T.wav	AV_T	1	1	0	1	325430	150	1	438	325868
Exp3	4	Exp3-4-1	59.939	1.0.0.164	2	right	guoxiuxia	610511420	2.0.10.242	2.0.10.242	10-10-2019	2019-10-10 11:53:27	19:53:27	female	2.0.10.147	129	Red_C_2.bmp	1359	0		0	0	327982	0		0	0	NULL	NULL	NULL	High	run1	1	List2	Catch.wav	V_T	1	1	1	1	327832	150	1	580	328412
Exp3	4	Exp3-4-1	59.939	1.0.0.164	2	right	guoxiuxia	610511420	2.0.10.242	2.0.10.242	10-10-2019	2019-10-10 11:53:27	19:53:27	female	2.0.10.147	130	Blue_S_2.bmp	1590	0		0	0	330502	0		0	0	NULL	NULL	NULL	High	run1	1	List2	Catch.wav	V_T	1	1	0	2	330352	150	1	860	331212
Exp3	4	Exp3-4-1	59.939	1.0.0.164	2	right	guoxiuxia	610511420	2.0.10.242	2.0.10.242	10-10-2019	2019-10-10 11:53:27	19:53:27	female	2.0.10.147	131	Catch.bmp	1421	0		0	1	333255	0		0	0	NULL	NULL	NULL	High	run1	1	List2	A_T.wav	A_T	1	1	1	1	333104	151	1	1028	334132
Exp3	4	Exp3-4-1	59.939	1.0.0.164	2	right	guoxiuxia	610511420	2.0.10.242	2.0.10.242	10-10-2019	2019-10-10 11:53:27	19:53:27	female	2.0.10.147	132	Catch.bmp	1534	0		0	0	335824	0		0	0	NULL	NULL	NULL	High	run1	1	List2	A_T.wav	A_T	1	1	0	1	335674	150	1	946	336620
Exp3	4	Exp3-4-1	59.939	1.0.0.164	2	right	guoxiuxia	610511420	2.0.10.242	2.0.10.242	10-10-2019	2019-10-10 11:53:27	19:53:27	female	2.0.10.147	133	Blue_S_2.bmp	1139	0		0	0	338510	0		0	0	NULL	NULL	NULL	High	run1	1	List2	Catch.wav	V_T	1	1	0	1	338360	150	1	508	338868
Exp3	4	Exp3-4-1	59.939	1.0.0.164	2	right	guoxiuxia	610511420	2.0.10.242	2.0.10.242	10-10-2019	2019-10-10 11:53:27	19:53:27	female	2.0.10.147	134	Catch.bmp	970	0		0	0	340796	0		0	0	NULL	NULL	NULL	High	run1		List2	A_S.wav	A_S	0		0	1	340646	150		0	0
Exp3	4	Exp3-4-1	59.939	1.0.0.164	2	right	guoxiuxia	610511420	2.0.10.242	2.0.10.242	10-10-2019	2019-10-10 11:53:27	19:53:27	female	2.0.10.147	135	Catch.bmp	1248	0		0	0	342981	0		0	0	NULL	NULL	NULL	High	run1	1	List2	A_T.wav	A_T	1	1	0	1	342831	150	1	725	343556
Exp3	4	Exp3-4-1	59.939	1.0.0.164	2	right	guoxiuxia	610511420	2.0.10.242	2.0.10.242	10-10-2019	2019-10-10 11:53:27	19:53:27	female	2.0.10.147	136	Blue_S_2.bmp	1040	0		0	0	345384	0		0	0	NULL	NULL	NULL	High	run1	1	List2	A_T.wav	AV_T	1	1	0	1	345234	150	1	458	345692
Exp3	4	Exp3-4-1	59.939	1.0.0.164	2	right	guoxiuxia	610511420	2.0.10.242	2.0.10.242	10-10-2019	2019-10-10 11:53:27	19:53:27	female	2.0.10.147	137	Catch.bmp	1234	0		0	0	347586	0		0	0	NULL	NULL	NULL	High	run1		List2	A_S.wav	A_S	0		0	1	347436	150		0	0
Exp3	4	Exp3-4-1	59.939	1.0.0.164	2	right	guoxiuxia	610511420	2.0.10.242	2.0.10.242	10-10-2019	2019-10-10 11:53:27	19:53:27	female	2.0.10.147	138	Red_S.bmp	878	0		0	0	350022	0		0	0	NULL	NULL	NULL	High	run1		List2	A_S.wav	AV_S	0		0	1	349872	150		0	0
Exp3	4	Exp3-4-1	59.939	1.0.0.164	2	right	guoxiuxia	610511420	2.0.10.242	2.0.10.242	10-10-2019	2019-10-10 11:53:27	19:53:27	female	2.0.10.147	139	Blue_C_2.bmp	1585	0		0	0	352124	0		0	0	NULL	NULL	NULL	High	run1		List2	Catch.wav	V_S	0		1	1	351974	150		0	0
Exp3	4	Exp3-4-1	59.939	1.0.0.164	2	right	guoxiuxia	610511420	2.0.10.242	2.0.10.242	10-10-2019	2019-10-10 11:53:27	19:53:27	female	2.0.10.147	140	Blue_S.bmp	905	0		0	0	354927	0		0	0	NULL	NULL	NULL	High	run1		List2	Catch.wav	V_S	0		0	1	354777	150		0	0
Exp3	4	Exp3-4-1	59.939	1.0.0.164	2	right	guoxiuxia	610511420	2.0.10.242	2.0.10.242	10-10-2019	2019-10-10 11:53:27	19:53:27	female	2.0.10.147	141	Catch.bmp	1012	0		0	0	357046	1018		0	0	NULL	NULL	NULL	High	run1	1	List2	A_T.wav	A_T	1	1	0	1	356896	150	1	915	357811
Exp3	4	Exp3-4-1	59.939	1.0.0.164	2	right	guoxiuxia	610511420	2.0.10.242	2.0.10.242	10-10-2019	2019-10-10 11:53:27	19:53:27	female	2.0.10.147	142	Red_C_2.bmp	1066	0		0	0	444120	0		0	0	NULL	NULL	NULL	High	run1	1	List2	Catch.wav	V_T	0		0	1	443970	150		0	0
Exp3	4	Exp3-4-1	59.939	1.0.0.164	2	right	guoxiuxia	610511420	2.0.10.242	2.0.10.242	10-10-2019	2019-10-10 11:53:27	19:53:27	female	2.0.10.147	143	Red_C_2.bmp	1463	0		0	1	446406	0		0	0	NULL	NULL	NULL	High	run1	1	List2	Catch.wav	V_T	1	1	1	1	446255	151	1	554	446809
Exp3	4	Exp3-4-1	59.939	1.0.0.164	2	right	guoxiuxia	610511420	2.0.10.242	2.0.10.242	10-10-2019	2019-10-10 11:53:27	19:53:27	female	2.0.10.147	144	Blue_S_2.bmp	843	0		0	0	449025	0		0	0	NULL	NULL	NULL	High	run1	1	List2	Catch.wav	V_T	1	1	0	1	448875	150	1	951	449826
Exp3	4	Exp3-4-1	59.939	1.0.0.164	2	right	guoxiuxia	610511420	2.0.10.242	2.0.10.242	10-10-2019	2019-10-10 11:53:27	19:53:27	female	2.0.10.147	145	Catch.bmp	821	0		0	0	451044	0		0	0	NULL	NULL	NULL	High	run1	1	List2	A_T.wav	A_T	0		0	1	450894	150		0	0
Exp3	4	Exp3-4-1	59.939	1.0.0.164	2	right	guoxiuxia	610511420	2.0.10.242	2.0.10.242	10-10-2019	2019-10-10 11:53:27	19:53:27	female	2.0.10.147	146	Blue_S_2.bmp	1316	0		0	0	453079	0		0	0	NULL	NULL	NULL	High	run1	1	List2	A_T.wav	AV_T	1	1	0	1	452929	150	1	464	453393
Exp3	4	Exp3-4-1	59.939	1.0.0.164	2	right	guoxiuxia	610511420	2.0.10.242	2.0.10.242	10-10-2019	2019-10-10 11:53:27	19:53:27	female	2.0.10.147	147	Red_C.bmp	1023	0		1	0	455548	0		0	0	NULL	NULL	NULL	High	run1		List2	A_S.wav	AV_S	0		0	1	455398	150		0	0
Exp3	4	Exp3-4-1	59.939	1.0.0.164	2	right	guoxiuxia	610511420	2.0.10.242	2.0.10.242	10-10-2019	2019-10-10 11:53:27	19:53:27	female	2.0.10.147	148	Red_C_2.bmp	1159	0		0	0	457784	0		0	0	NULL	NULL	NULL	High	run1	1	List2	Catch.wav	V_T	1	1	1	1	457634	150	1	703	458337
Exp3	4	Exp3-4-1	59.939	1.0.0.164	2	right	guoxiuxia	610511420	2.0.10.242	2.0.10.242	10-10-2019	2019-10-10 11:53:27	19:53:27	female	2.0.10.147	149	Blue_S_2.bmp	1092	0		0	0	460103	0		0	0	NULL	NULL	NULL	High	run1	1	List2	Catch.wav	V_T	1	1	0	1	459953	150	1	561	460514
Exp3	4	Exp3-4-1	59.939	1.0.0.164	2	right	guoxiuxia	610511420	2.0.10.242	2.0.10.242	10-10-2019	2019-10-10 11:53:27	19:53:27	female	2.0.10.147	150	Blue_S_2.bmp	1008	0		0	1	462356	0		0	0	NULL	NULL	NULL	High	run1	1	List2	A_T.wav	AV_T	1	1	1	1	462205	151	1	484	462689
Exp3	4	Exp3-4-1	59.939	1.0.0.164	2	right	guoxiuxia	610511420	2.0.10.242	2.0.10.242	10-10-2019	2019-10-10 11:53:27	19:53:27	female	2.0.10.147	151	Blue_S_2.bmp	1581	0		1	0	464524	0		0	0	NULL	NULL	NULL	High	run1	1	List2	Catch.wav	V_T	1	1	1	1	464374	150	1	579	464953
Exp3	4	Exp3-4-1	59.939	1.0.0.164	2	right	guoxiuxia	610511420	2.0.10.242	2.0.10.242	10-10-2019	2019-10-10 11:53:27	19:53:27	female	2.0.10.147	152	Red_C_2.bmp	1097	0		0	1	467261	0		0	0	NULL	NULL	NULL	High	run1	1	List2	A_T.wav	AV_T	1	1	1	1	467110	151	1	659	467769
Exp3	4	Exp3-4-1	59.939	1.0.0.164	2	right	guoxiuxia	610511420	2.0.10.242	2.0.10.242	10-10-2019	2019-10-10 11:53:27	19:53:27	female	2.0.10.147	153	Red_C_2.bmp	1507	0		0	0	469513	0		0	0	NULL	NULL	NULL	High	run1	1	List2	A_T.wav	AV_T	1	1	0	1	469363	150	1	486	469849
Exp3	4	Exp3-4-1	59.939	1.0.0.164	2	right	guoxiuxia	610511420	2.0.10.242	2.0.10.242	10-10-2019	2019-10-10 11:53:27	19:53:27	female	2.0.10.147	154	Blue_S_2.bmp	1091	0		0	0	472182	0		0	0	NULL	NULL	NULL	High	run1	1	List2	A_T.wav	AV_T	1	1	0	1	472032	150	1	506	472538
Exp3	4	Exp3-4-1	59.939	1.0.0.164	2	right	guoxiuxia	610511420	2.0.10.242	2.0.10.242	10-10-2019	2019-10-10 11:53:27	19:53:27	female	2.0.10.147	155	Catch.bmp	966	0		0	0	474435	0		0	0	NULL	NULL	NULL	High	run1	1	List2	A_T.wav	A_T	1	1	0	1	474285	150	1	700	474985
Exp3	4	Exp3-4-1	59.939	1.0.0.164	2	right	guoxiuxia	610511420	2.0.10.242	2.0.10.242	10-10-2019	2019-10-10 11:53:27	19:53:27	female	2.0.10.147	156	Catch.bmp	1357	0		0	0	476554	0		0	0	NULL	NULL	NULL	High	run1	1	List2	A_T.wav	A_T	1	1	0	2	476404	150	1	581	476985
Exp3	4	Exp3-4-1	59.939	1.0.0.164	2	right	guoxiuxia	610511420	2.0.10.242	2.0.10.242	10-10-2019	2019-10-10 11:53:27	19:53:27	female	2.0.10.147	157	Blue_S.bmp	1469	0		0	0	479073	0		0	0	NULL	NULL	NULL	High	run1		List2	A_S.wav	AV_S	0		0	1	478923	150		0	0
Exp3	4	Exp3-4-1	59.939	1.0.0.164	2	right	guoxiuxia	610511420	2.0.10.242	2.0.10.242	10-10-2019	2019-10-10 11:53:27	19:53:27	female	2.0.10.147	158	Catch.bmp	1353	0		0	0	481759	0		0	0	NULL	NULL	NULL	High	run1	1	List2	A_T.wav	A_T	1	1	0	1	481609	150	1	703	482312
Exp3	4	Exp3-4-1	59.939	1.0.0.164	2	right	guoxiuxia	610511420	2.0.10.242	2.0.10.242	10-10-2019	2019-10-10 11:53:27	19:53:27	female	2.0.10.147	159	Catch.bmp	1458	0		0	0	484262	0		0	0	NULL	NULL	NULL	High	run1		List2	A_S.wav	A_S	0		0	2	484112	150		0	0
Exp3	4	Exp3-4-1	59.939	1.0.0.164	2	right	guoxiuxia	610511420	2.0.10.242	2.0.10.242	10-10-2019	2019-10-10 11:53:27	19:53:27	female	2.0.10.147	160	Red_C_2.bmp	1148	0		0	0	486931	0		0	0	NULL	NULL	NULL	High	run1	1	List2	A_T.wav	AV_T	1	1	0	1	486781	150	1	555	487336
Exp3	4	Exp3-4-1	59.939	1.0.0.164	2	right	guoxiuxia	610511420	2.0.10.242	2.0.10.242	10-10-2019	2019-10-10 11:53:27	19:53:27	female	2.0.10.147	161	Red_C_2.bmp	967	0		0	1	489234	0		0	0	NULL	NULL	NULL	High	run1	1	List2	A_T.wav	AV_T	1	1	0	1	489083	151	1	461	489544
Exp3	4	Exp3-4-1	59.939	1.0.0.164	2	right	guoxiuxia	610511420	2.0.10.242	2.0.10.242	10-10-2019	2019-10-10 11:53:27	19:53:27	female	2.0.10.147	162	Catch.bmp	1391	0		0	0	491352	0		0	0	NULL	NULL	NULL	High	run1	1	List2	A_T.wav	A_T	1	1	0	1	491202	150	1	702	491904
Exp3	4	Exp3-4-1	59.939	1.0.0.164	2	right	guoxiuxia	610511420	2.0.10.242	2.0.10.242	10-10-2019	2019-10-10 11:53:27	19:53:27	female	2.0.10.147	163	Blue_S_2.bmp	1189	0		0	0	493905	0		0	0	NULL	NULL	NULL	High	run1	1	List2	A_T.wav	AV_T	1	1	0	1	493755	150	1	469	494224
Exp3	4	Exp3-4-1	59.939	1.0.0.164	2	right	guoxiuxia	610511420	2.0.10.242	2.0.10.242	10-10-2019	2019-10-10 11:53:27	19:53:27	female	2.0.10.147	164	Catch.bmp	1201	0		0	0	496241	0		0	0	NULL	NULL	NULL	High	run1	1	List2	A_T.wav	A_T	1	1	0	1	496091	150	1	678	496769
Exp3	4	Exp3-4-1	59.939	1.0.0.164	2	right	guoxiuxia	610511420	2.0.10.242	2.0.10.242	10-10-2019	2019-10-10 11:53:27	19:53:27	female	2.0.10.147	165	Red_C.bmp	974	0		0	0	498593	0		0	0	NULL	NULL	NULL	High	run1		List2	A_S.wav	AV_S	0		0	1	498443	150		0	0
Exp3	4	Exp3-4-1	59.939	1.0.0.164	2	right	guoxiuxia	610511420	2.0.10.242	2.0.10.242	10-10-2019	2019-10-10 11:53:27	19:53:27	female	2.0.10.147	166	Red_C_2.bmp	1577	0		0	0	500779	0		0	0	NULL	NULL	NULL	High	run1	1	List2	Catch.wav	V_T	1	1	0	1	500629	150	1	587	501216
Exp3	4	Exp3-4-1	59.939	1.0.0.164	2	right	guoxiuxia	610511420	2.0.10.242	2.0.10.242	10-10-2019	2019-10-10 11:53:27	19:53:27	female	2.0.10.147	167	Red_C_2.bmp	1427	0		0	0	503515	0		0	0	NULL	NULL	NULL	High	run1	1	List2	Catch.wav	V_T	1	1	0	1	503365	150	1	531	503896
Exp3	4	Exp3-4-1	59.939	1.0.0.164	2	right	guoxiuxia	610511420	2.0.10.242	2.0.10.242	10-10-2019	2019-10-10 11:53:27	19:53:27	female	2.0.10.147	168	Catch.bmp	825	0		0	0	506101	0		0	0	NULL	NULL	NULL	High	run1		List2	A_S.wav	A_S	0		0	1	505951	150		0	0
Exp3	4	Exp3-4-1	59.939	1.0.0.164	2	right	guoxiuxia	610511420	2.0.10.242	2.0.10.242	10-10-2019	2019-10-10 11:53:27	19:53:27	female	2.0.10.147	169	Blue_S.bmp	862	0		0	0	508153	0		0	0	NULL	NULL	NULL	High	run1		List2	Catch.wav	V_S	0		1	1	508003	150		0	0
Exp3	4	Exp3-4-1	59.939	1.0.0.164	2	right	guoxiuxia	610511420	2.0.10.242	2.0.10.242	10-10-2019	2019-10-10 11:53:27	19:53:27	female	2.0.10.147	170	Catch.bmp	1081	0		0	0	510222	0		0	0	NULL	NULL	NULL	High	run1	1	List2	A_T.wav	A_T	1	1	0	1	510072	150	1	800	510872
Exp3	4	Exp3-4-1	59.939	1.0.0.164	2	right	guoxiuxia	610511420	2.0.10.242	2.0.10.242	10-10-2019	2019-10-10 11:53:27	19:53:27	female	2.0.10.147	171	Red_C.bmp	865	0		0	0	512458	0		0	0	NULL	NULL	NULL	High	run1		List2	Catch.wav	V_S	0		0	2	512308	150		0	0
Exp3	4	Exp3-4-1	59.939	1.0.0.164	2	right	guoxiuxia	610511420	2.0.10.242	2.0.10.242	10-10-2019	2019-10-10 11:53:27	19:53:27	female	2.0.10.147	172	Red_C_2.bmp	1189	0		0	1	514527	0		0	0	NULL	NULL	NULL	High	run1	1	List2	Catch.wav	V_T	1	1	0	1	514376	151	1	544	514920
Exp3	4	Exp3-4-1	59.939	1.0.0.164	2	right	guoxiuxia	610511420	2.0.10.242	2.0.10.242	10-10-2019	2019-10-10 11:53:27	19:53:27	female	2.0.10.147	173	Blue_S_2.bmp	1248	0		0	0	516879	0		0	0	NULL	NULL	NULL	High	run1	1	List2	A_T.wav	AV_T	1	1	0	1	516729	150	1	559	517288
Exp3	4	Exp3-4-1	59.939	1.0.0.164	2	right	guoxiuxia	610511420	2.0.10.242	2.0.10.242	10-10-2019	2019-10-10 11:53:27	19:53:27	female	2.0.10.147	174	Catch.bmp	892	0		1	0	519281	0		0	0	NULL	NULL	NULL	High	run1	1	List2	A_T.wav	A_T	1	1	0	1	519131	150	1	709	519840
Exp3	4	Exp3-4-1	59.939	1.0.0.164	2	right	guoxiuxia	610511420	2.0.10.242	2.0.10.242	10-10-2019	2019-10-10 11:53:27	19:53:27	female	2.0.10.147	175	Blue_S_2.bmp	1034	0		0	1	521334	0		0	0	NULL	NULL	NULL	High	run1	1	List2	A_T.wav	AV_T	1	1	1	1	521183	151	1	417	521600
Exp3	4	Exp3-4-1	59.939	1.0.0.164	2	right	guoxiuxia	610511420	2.0.10.242	2.0.10.242	10-10-2019	2019-10-10 11:53:27	19:53:27	female	2.0.10.147	176	Catch.bmp	980	0		0	0	523519	0		0	0	NULL	NULL	NULL	High	run1		List2	A_S.wav	A_S	0		0	1	523369	150		0	0
Exp3	4	Exp3-4-1	59.939	1.0.0.164	2	right	guoxiuxia	610511420	2.0.10.242	2.0.10.242	10-10-2019	2019-10-10 11:53:27	19:53:27	female	2.0.10.147	177	Red_C_2.bmp	809	0		0	0	525705	0		0	0	NULL	NULL	NULL	High	run1	1	List2	Catch.wav	V_T	1	1	1	1	525555	150	1	557	526112
Exp3	4	Exp3-4-1	59.939	1.0.0.164	2	right	guoxiuxia	610511420	2.0.10.242	2.0.10.242	10-10-2019	2019-10-10 11:53:27	19:53:27	female	2.0.10.147	178	Red_S.bmp	1593	0		0	1	527674	0		0	0	NULL	NULL	NULL	High	run1		List2	A_S.wav	AV_S	0		1	1	527523	151		0	0
Exp3	4	Exp3-4-1	59.939	1.0.0.164	2	right	guoxiuxia	610511420	2.0.10.242	2.0.10.242	10-10-2019	2019-10-10 11:53:27	19:53:27	female	2.0.10.147	179	Catch.bmp	1032	0		0	0	530476	0		0	0	NULL	NULL	NULL	High	run1	1	List2	A_T.wav	A_T	1	1	0	1	530326	150	1	633	530959
Exp3	4	Exp3-4-1	59.939	1.0.0.164	2	right	guoxiuxia	610511420	2.0.10.242	2.0.10.242	10-10-2019	2019-10-10 11:53:27	19:53:27	female	2.0.10.147	180	Red_C.bmp	1255	0		0	0	532662	0		0	0	NULL	NULL	NULL	High	run1		List2	A_S.wav	AV_S	0		0	1	532512	150		0	0
Exp3	4	Exp3-4-1	59.939	1.0.0.164	2	right	guoxiuxia	610511420	2.0.10.242	2.0.10.242	10-10-2019	2019-10-10 11:53:27	19:53:27	female	2.0.10.147	181	Blue_S_2.bmp	1404	0		0	0	535131	0		0	0	NULL	NULL	NULL	High	run1	1	List2	Catch.wav	V_T	1	1	1	1	534981	150	1	450	535431
Exp3	4	Exp3-4-1	59.939	1.0.0.164	2	right	guoxiuxia	610511420	2.0.10.242	2.0.10.242	10-10-2019	2019-10-10 11:53:27	19:53:27	female	2.0.10.147	182	Catch.bmp	1241	0		0	0	537684	0		0	0	NULL	NULL	NULL	High	run1	1	List2	A_T.wav	A_T	1	1	0	1	537534	150	1	641	538175
Exp3	4	Exp3-4-1	59.939	1.0.0.164	2	right	guoxiuxia	610511420	2.0.10.242	2.0.10.242	10-10-2019	2019-10-10 11:53:27	19:53:27	female	2.0.10.147	183	Red_S.bmp	1338	0		0	0	540086	0		0	0	NULL	NULL	NULL	High	run1		List2	A_S.wav	AV_S	0		0	1	539936	150		0	0
Exp3	4	Exp3-4-1	59.939	1.0.0.164	2	right	guoxiuxia	610511420	2.0.10.242	2.0.10.242	10-10-2019	2019-10-10 11:53:27	19:53:27	female	2.0.10.147	184	Red_C_2.bmp	1578	0		0	0	542639	0		0	0	NULL	NULL	NULL	High	run1	1	List2	Catch.wav	V_T	1	1	0	1	542489	150	1	494	542983
Exp3	4	Exp3-4-1	59.939	1.0.0.164	2	right	guoxiuxia	610511420	2.0.10.242	2.0.10.242	10-10-2019	2019-10-10 11:53:27	19:53:27	female	2.0.10.147	185	Red_C_2.bmp	1265	0		0	0	545375	0		0	0	NULL	NULL	NULL	High	run1	1	List2	A_T.wav	AV_T	1	1	1	1	545225	150	1	511	545736
Exp3	4	Exp3-4-1	59.939	1.0.0.164	2	right	guoxiuxia	610511420	2.0.10.242	2.0.10.242	10-10-2019	2019-10-10 11:53:27	19:53:27	female	2.0.10.147	186	Catch.bmp	1049	0		0	0	547794	0		0	0	NULL	NULL	NULL	High	run1	1	List2	A_T.wav	A_T	1	1	0	1	547644	150	1	619	548263
Exp3	4	Exp3-4-1	59.939	1.0.0.164	2	right	guoxiuxia	610511420	2.0.10.242	2.0.10.242	10-10-2019	2019-10-10 11:53:27	19:53:27	female	2.0.10.147	187	Blue_S_2.bmp	1420	0		0	0	549997	0		0	0	NULL	NULL	NULL	High	run1	1	List2	Catch.wav	V_T	1	1	0	1	549847	150	1	521	550368
Exp3	4	Exp3-4-1	59.939	1.0.0.164	2	right	guoxiuxia	610511420	2.0.10.242	2.0.10.242	10-10-2019	2019-10-10 11:53:27	19:53:27	female	2.0.10.147	188	Catch.bmp	1405	0		0	0	552566	0		0	0	NULL	NULL	NULL	High	run1	1	List2	A_T.wav	A_T	1	1	0	1	552416	150	1	599	553015
Exp3	4	Exp3-4-1	59.939	1.0.0.164	2	right	guoxiuxia	610511420	2.0.10.242	2.0.10.242	10-10-2019	2019-10-10 11:53:27	19:53:27	female	2.0.10.147	189	Red_C_2.bmp	1233	0		0	0	555119	0		0	0	NULL	NULL	NULL	High	run1	1	List2	A_T.wav	AV_T	1	1	0	1	554969	150	1	414	555383
Exp3	4	Exp3-4-1	59.939	1.0.0.164	2	right	guoxiuxia	610511420	2.0.10.242	2.0.10.242	10-10-2019	2019-10-10 11:53:27	19:53:27	female	2.0.10.147	190	Blue_S_2.bmp	1339	0		0	1	557505	0		0	0	NULL	NULL	NULL	High	run1	1	List2	A_T.wav	AV_T	1	1	1	1	557354	151	1	581	557935
Exp3	4	Exp3-4-1	59.939	1.0.0.164	2	right	guoxiuxia	610511420	2.0.10.242	2.0.10.242	10-10-2019	2019-10-10 11:53:27	19:53:27	female	2.0.10.147	191	Red_S_2.bmp	1358	0		0	0	560007	0		0	0	NULL	NULL	NULL	High	run1		List2	A_S.wav	AV_S	0		0	1	559857	150	1	583	560440
Exp3	4	Exp3-4-1	59.939	1.0.0.164	2	right	guoxiuxia	610511420	2.0.10.242	2.0.10.242	10-10-2019	2019-10-10 11:53:27	19:53:27	female	2.0.10.147	192	Red_S_2.bmp	1258	0		0	0	562526	0		0	0	NULL	NULL	NULL	High	run1		List2	Catch.wav	V_S	0		1	1	562376	150	1	847	563223
Exp3	4	Exp3-4-1	59.939	1.0.0.164	2	right	guoxiuxia	610511420	2.0.10.242	2.0.10.242	10-10-2019	2019-10-10 11:53:27	19:53:27	female	2.0.10.147	193	Catch.bmp	1546	0		0	0	564946	0		0	0	NULL	NULL	NULL	High	run1	1	List2	A_T.wav	A_T	1	1	0	2	564796	150	1	955	565751
Exp3	4	Exp3-4-1	59.939	1.0.0.164	2	right	guoxiuxia	610511420	2.0.10.242	2.0.10.242	10-10-2019	2019-10-10 11:53:27	19:53:27	female	2.0.10.147	194	Catch.bmp	1199	0		1	0	567648	0		0	0	NULL	NULL	NULL	High	run1		List2	A_S.wav	A_S	0		0	1	567498	150		0	0
Exp3	4	Exp3-4-1	59.939	1.0.0.164	2	right	guoxiuxia	610511420	2.0.10.242	2.0.10.242	10-10-2019	2019-10-10 11:53:27	19:53:27	female	2.0.10.147	195	Catch.bmp	922	0		0	0	570051	0		0	0	NULL	NULL	NULL	High	run1	1	List2	A_T.wav	A_T	1	1	0	1	569901	150	1	666	570567
Exp3	4	Exp3-4-1	59.939	1.0.0.164	2	right	guoxiuxia	610511420	2.0.10.242	2.0.10.242	10-10-2019	2019-10-10 11:53:27	19:53:27	female	2.0.10.147	196	Red_C_2.bmp	1494	0		0	0	572120	0		0	0	NULL	NULL	NULL	High	run1	1	List2	Catch.wav	V_T	1	1	0	1	571970	150	1	588	572558
Exp3	4	Exp3-4-1	59.939	1.0.0.164	2	right	guoxiuxia	610511420	2.0.10.242	2.0.10.242	10-10-2019	2019-10-10 11:53:27	19:53:27	female	2.0.10.147	197	Red_C_2.bmp	1418	0		0	1	574773	0		0	0	NULL	NULL	NULL	High	run1	1	List2	Catch.wav	V_T	1	1	1	1	574622	151	1	497	575119
Exp3	4	Exp3-4-1	59.939	1.0.0.164	2	right	guoxiuxia	610511420	2.0.10.242	2.0.10.242	10-10-2019	2019-10-10 11:53:27	19:53:27	female	2.0.10.147	198	Red_C_2.bmp	1107	0		0	0	577342	0		0	0	NULL	NULL	NULL	High	run1	1	List2	A_T.wav	AV_T	1	1	0	1	577192	150	1	671	577863
Exp3	4	Exp3-4-1	59.939	1.0.0.164	2	right	guoxiuxia	610511420	2.0.10.242	2.0.10.242	10-10-2019	2019-10-10 11:53:27	19:53:27	female	2.0.10.147	199	Blue_S_2.bmp	884	0		0	0	579611	0		0	0	NULL	NULL	NULL	High	run1	1	List2	Catch.wav	V_T	1	1	0	1	579461	150	1	722	580183
Exp3	4	Exp3-4-1	59.939	1.0.0.164	2	right	guoxiuxia	610511420	2.0.10.242	2.0.10.242	10-10-2019	2019-10-10 11:53:27	19:53:27	female	2.0.10.147	200	Red_C_2.bmp	1560	0		0	0	581646	0		0	0	NULL	NULL	NULL	High	run1	1	List2	Catch.wav	V_T	1	1	0	1	581496	150	1	542	582038
Exp3	4	Exp3-4-1	59.939	1.0.0.164	2	right	guoxiuxia	610511420	2.0.10.242	2.0.10.242	10-10-2019	2019-10-10 11:53:27	19:53:27	female	2.0.10.147	201	Blue_S_2.bmp	1037	0		0	0	584366	0		0	0	NULL	NULL	NULL	High	run1	1	List2	A_T.wav	AV_T	1	1	0	1	584216	150	1	430	584646
Exp3	4	Exp3-4-1	59.939	1.0.0.164	2	right	guoxiuxia	610511420	2.0.10.242	2.0.10.242	10-10-2019	2019-10-10 11:53:27	19:53:27	female	2.0.10.147	202	Catch.bmp	1098	0		1	0	586551	0		0	0	NULL	NULL	NULL	High	run1		List2	A_S.wav	A_S	0		0	1	586401	150		0	0
Exp3	4	Exp3-4-1	59.939	1.0.0.164	2	right	guoxiuxia	610511420	2.0.10.242	2.0.10.242	10-10-2019	2019-10-10 11:53:27	19:53:27	female	2.0.10.147	203	Red_S_2.bmp	1121	0		0	0	588854	0		0	0	NULL	NULL	NULL	High	run1		List2	A_S.wav	AV_S	0		0	1	588704	150	1	494	589198
Exp3	4	Exp3-4-1	59.939	1.0.0.164	2	right	guoxiuxia	610511420	2.0.10.242	2.0.10.242	10-10-2019	2019-10-10 11:53:27	19:53:27	female	2.0.10.147	204	Blue_S_2.bmp	1233	0		0	0	591123	0		0	0	NULL	NULL	NULL	High	run1	1	List2	A_T.wav	AV_T	1	1	0	1	590973	150	1	625	591598
Exp3	4	Exp3-4-1	59.939	1.0.0.164	2	right	guoxiuxia	610511420	2.0.10.242	2.0.10.242	10-10-2019	2019-10-10 11:53:27	19:53:27	female	2.0.10.147	205	Red_C.bmp	938	0		0	0	593509	0		0	0	NULL	NULL	NULL	High	run1		List2	Catch.wav	V_S	0		0	1	593359	150		0	0
Exp3	4	Exp3-4-1	59.939	1.0.0.164	2	right	guoxiuxia	610511420	2.0.10.242	2.0.10.242	10-10-2019	2019-10-10 11:53:27	19:53:27	female	2.0.10.147	206	Red_C_2.bmp	1354	0		0	0	595661	0		0	0	NULL	NULL	NULL	High	run1	1	List2	Catch.wav	V_T	1	1	0	1	595511	150	1	703	596214
Exp3	4	Exp3-4-1	59.939	1.0.0.164	2	right	guoxiuxia	610511420	2.0.10.242	2.0.10.242	10-10-2019	2019-10-10 11:53:27	19:53:27	female	2.0.10.147	207	Catch.bmp	885	0		0	1	598164	0		0	0	NULL	NULL	NULL	High	run1	1	List2	A_T.wav	A_T	1	1	1	1	598013	151	1	905	598918
Exp3	4	Exp3-4-1	59.939	1.0.0.164	2	right	guoxiuxia	610511420	2.0.10.242	2.0.10.242	10-10-2019	2019-10-10 11:53:27	19:53:27	female	2.0.10.147	208	Blue_S_2.bmp	1464	0		0	0	600199	0		0	0	NULL	NULL	NULL	High	run1	1	List2	Catch.wav	V_T	1	1	0	1	600049	150	1	645	600694
Exp3	4	Exp3-4-1	59.939	1.0.0.164	2	right	guoxiuxia	610511420	2.0.10.242	2.0.10.242	10-10-2019	2019-10-10 11:53:27	19:53:27	female	2.0.10.147	209	Catch.bmp	1446	0		0	0	602818	0		0	0	NULL	NULL	NULL	High	run1	1	List2	A_T.wav	A_T	1	1	1	1	602668	150	1	667	603335
Exp3	4	Exp3-4-1	59.939	1.0.0.164	2	right	guoxiuxia	610511420	2.0.10.242	2.0.10.242	10-10-2019	2019-10-10 11:53:27	19:53:27	female	2.0.10.147	210	Red_C.bmp	1067	0		0	0	605421	0		0	0	NULL	NULL	NULL	High	run1		List2	Catch.wav	V_S	0		0	1	605271	150		0	0
Exp3	4	Exp3-4-1	59.939	1.0.0.164	2	right	guoxiuxia	610511420	2.0.10.242	2.0.10.242	10-10-2019	2019-10-10 11:53:27	19:53:27	female	2.0.10.147	211	Red_S_2.bmp	800	0		0	0	607707	0		0	0	NULL	NULL	NULL	High	run1		List2	A_S.wav	AV_S	0		0	1	607557	150	1	505	608062
Exp3	4	Exp3-4-1	59.939	1.0.0.164	2	right	guoxiuxia	610511420	2.0.10.242	2.0.10.242	10-10-2019	2019-10-10 11:53:27	19:53:27	female	2.0.10.147	212	Red_C_2.bmp	1483	0		0	0	609659	0		0	0	NULL	NULL	NULL	High	run1	1	List2	A_T.wav	AV_T	1	1	0	1	609509	150	1	593	610102
Exp3	4	Exp3-4-1	59.939	1.0.0.164	2	right	guoxiuxia	610511420	2.0.10.242	2.0.10.242	10-10-2019	2019-10-10 11:53:27	19:53:27	female	2.0.10.147	213	Blue_S_2.bmp	1009	0		0	0	612295	0		0	0	NULL	NULL	NULL	High	run1	1	List2	Catch.wav	V_T	1	1	0	1	612145	150	1	717	612862
Exp3	4	Exp3-4-1	59.939	1.0.0.164	2	right	guoxiuxia	610511420	2.0.10.242	2.0.10.242	10-10-2019	2019-10-10 11:53:27	19:53:27	female	2.0.10.147	214	Red_C_2.bmp	920	0		0	0	614464	0		0	0	NULL	NULL	NULL	High	run1	1	List2	Catch.wav	V_T	1	1	0	1	614314	150	1	691	615005
Exp3	4	Exp3-4-1	59.939	1.0.0.164	2	right	guoxiuxia	610511420	2.0.10.242	2.0.10.242	10-10-2019	2019-10-10 11:53:27	19:53:27	female	2.0.10.147	215	Blue_S_2.bmp	1032	0		0	0	616533	0		0	0	NULL	NULL	NULL	High	run1	1	List2	Catch.wav	V_T	1	1	0	2	616383	150	1	759	617142
Exp3	4	Exp3-4-1	59.939	1.0.0.164	2	right	guoxiuxia	610511420	2.0.10.242	2.0.10.242	10-10-2019	2019-10-10 11:53:27	19:53:27	female	2.0.10.147	216	Red_C_2.bmp	1171	0		0	0	618718	0		0	0	NULL	NULL	NULL	High	run1	1	List2	Catch.wav	V_T	1	1	0	1	618568	150	1	637	619205
Exp3	4	Exp3-4-1	59.939	1.0.0.164	2	right	guoxiuxia	610511420	2.0.10.242	2.0.10.242	10-10-2019	2019-10-10 11:53:27	19:53:27	female	2.0.10.147	217	Red_C_2.bmp	1255	0		0	0	621037	0		0	0	NULL	NULL	NULL	High	run1	1	List2	Catch.wav	V_T	1	1	0	1	620887	150	1	791	621678
Exp3	4	Exp3-4-1	59.939	1.0.0.164	2	right	guoxiuxia	610511420	2.0.10.242	2.0.10.242	10-10-2019	2019-10-10 11:53:27	19:53:27	female	2.0.10.147	218	Catch.bmp	834	0		0	0	623440	0		0	0	NULL	NULL	NULL	High	run1	1	List2	A_T.wav	A_T	1	1	0	1	623290	150	1	668	623958
Exp3	4	Exp3-4-1	59.939	1.0.0.164	2	right	guoxiuxia	610511420	2.0.10.242	2.0.10.242	10-10-2019	2019-10-10 11:53:27	19:53:27	female	2.0.10.147	219	Catch.bmp	1267	0		0	0	625425	0		0	0	NULL	NULL	NULL	High	run1	1	List2	A_T.wav	A_T	1	1	0	1	625275	150	1	754	626029
Exp3	4	Exp3-4-1	59.939	1.0.0.164	2	right	guoxiuxia	610511420	2.0.10.242	2.0.10.242	10-10-2019	2019-10-10 11:53:27	19:53:27	female	2.0.10.147	220	Blue_C_2.bmp	935	0		0	0	627844	0		0	0	NULL	NULL	NULL	High	run1		List2	Catch.wav	V_S	0		1	1	627694	150		0	0
Exp3	4	Exp3-4-1	59.939	1.0.0.164	2	right	guoxiuxia	610511420	2.0.10.242	2.0.10.242	10-10-2019	2019-10-10 11:53:27	19:53:27	female	2.0.10.147	221	Red_C.bmp	971	0		0	1	629997	0		0	0	NULL	NULL	NULL	High	run1		List2	A_S.wav	AV_S	0		1	1	629846	151		0	0
Exp3	4	Exp3-4-1	59.939	1.0.0.164	2	right	guoxiuxia	610511420	2.0.10.242	2.0.10.242	10-10-2019	2019-10-10 11:53:27	19:53:27	female	2.0.10.147	222	Catch.bmp	1306	0		0	0	632182	0		0	0	NULL	NULL	NULL	High	run1	1	List2	A_T.wav	A_T	1	1	0	1	632032	150	1	734	632766
Exp3	4	Exp3-4-1	59.939	1.0.0.164	2	right	guoxiuxia	610511420	2.0.10.242	2.0.10.242	10-10-2019	2019-10-10 11:53:27	19:53:27	female	2.0.10.147	223	Blue_S_2.bmp	1533	0		0	0	634635	0		0	0	NULL	NULL	NULL	High	run1	1	List2	A_T.wav	AV_T	1	1	0	1	634485	150	1	664	635149
Exp3	4	Exp3-4-1	59.939	1.0.0.164	2	right	guoxiuxia	610511420	2.0.10.242	2.0.10.242	10-10-2019	2019-10-10 11:53:27	19:53:27	female	2.0.10.147	224	Blue_S_2.bmp	970	0		0	0	637321	0		0	0	NULL	NULL	NULL	High	run1	1	List2	Catch.wav	V_T	1	1	0	1	637171	150	1	947	638118
Exp3	4	Exp3-4-1	59.939	1.0.0.164	2	right	guoxiuxia	610511420	2.0.10.242	2.0.10.242	10-10-2019	2019-10-10 11:53:27	19:53:27	female	2.0.10.147	225	Red_S.bmp	850	0		0	0	639440	0		0	0	NULL	NULL	NULL	High	run1		List2	Catch.wav	V_S	0		0	1	639290	150		0	0
Exp3	4	Exp3-4-1	59.939	1.0.0.164	2	right	guoxiuxia	610511420	2.0.10.242	2.0.10.242	10-10-2019	2019-10-10 11:53:27	19:53:27	female	2.0.10.147	226	Catch.bmp	968	0		0	1	641509	0		0	0	NULL	NULL	NULL	High	run1		List2	A_S.wav	A_S	0		1	1	641358	151		0	0
Exp3	4	Exp3-4-1	59.939	1.0.0.164	2	right	guoxiuxia	610511420	2.0.10.242	2.0.10.242	10-10-2019	2019-10-10 11:53:27	19:53:27	female	2.0.10.147	227	Red_C_2.bmp	1255	0		0	0	643694	0		0	0	NULL	NULL	NULL	High	run1	1	List2	A_T.wav	AV_T	1	1	0	1	643544	150	1	637	644181
Exp3	4	Exp3-4-1	59.939	1.0.0.164	2	right	guoxiuxia	610511420	2.0.10.242	2.0.10.242	10-10-2019	2019-10-10 11:53:27	19:53:27	female	2.0.10.147	228	Red_C_2.bmp	1191	0		0	0	646097	0		0	0	NULL	NULL	NULL	High	run1	1	List2	A_T.wav	AV_T	1	1	0	1	645947	150	1	490	646437
Exp3	4	Exp3-4-1	59.939	1.0.0.164	2	right	guoxiuxia	610511420	2.0.10.242	2.0.10.242	10-10-2019	2019-10-10 11:53:27	19:53:27	female	2.0.10.147	229	Blue_S_2.bmp	1422	0		0	0	648449	0		0	0	NULL	NULL	NULL	High	run1	1	List2	A_T.wav	AV_T	1	1	0	1	648299	150	1	698	648997
Exp3	4	Exp3-4-1	59.939	1.0.0.164	2	right	guoxiuxia	610511420	2.0.10.242	2.0.10.242	10-10-2019	2019-10-10 11:53:27	19:53:27	female	2.0.10.147	230	Blue_S_2.bmp	958	0		0	1	651019	0		0	0	NULL	NULL	NULL	High	run1	1	List2	A_T.wav	AV_T	1	1	1	1	650868	151	1	481	651349
Exp3	4	Exp3-4-1	59.939	1.0.0.164	2	right	guoxiuxia	610511420	2.0.10.242	2.0.10.242	10-10-2019	2019-10-10 11:53:27	19:53:27	female	2.0.10.147	231	Red_C_2.bmp	1287	0		0	0	653137	0		0	0	NULL	NULL	NULL	High	run1	1	List2	Catch.wav	V_T	1	1	1	1	652987	150	1	690	653677
Exp3	4	Exp3-4-1	59.939	1.0.0.164	2	right	guoxiuxia	610511420	2.0.10.242	2.0.10.242	10-10-2019	2019-10-10 11:53:27	19:53:27	female	2.0.10.147	232	Blue_S.bmp	1134	0		0	0	655573	0		0	0	NULL	NULL	NULL	High	run1		List2	A_S.wav	AV_S	0		1	1	655423	150		0	0
Exp3	4	Exp3-4-1	59.939	1.0.0.164	2	right	guoxiuxia	610511420	2.0.10.242	2.0.10.242	10-10-2019	2019-10-10 11:53:27	19:53:27	female	2.0.10.147	233	Catch.bmp	1565	0		0	0	657909	0		0	0	NULL	NULL	NULL	High	run1	1	List2	A_T.wav	A_T	1	1	0	1	657759	150	1	989	658748
Exp3	4	Exp3-4-1	59.939	1.0.0.164	2	right	guoxiuxia	610511420	2.0.10.242	2.0.10.242	10-10-2019	2019-10-10 11:53:27	19:53:27	female	2.0.10.147	234	Catch.bmp	1451	0		0	1	660629	0		0	0	NULL	NULL	NULL	High	run1	1	List2	A_T.wav	A_T	1	1	0	1	660478	151	1	718	661196
Exp3	4	Exp3-4-1	59.939	1.0.0.164	2	right	guoxiuxia	610511420	2.0.10.242	2.0.10.242	10-10-2019	2019-10-10 11:53:27	19:53:27	female	2.0.10.147	235	Catch.bmp	1463	0		0	0	663231	0		0	0	NULL	NULL	NULL	High	run1	1	List2	A_T.wav	A_T	1	1	0	1	663081	150	1	651	663732
Exp3	4	Exp3-4-1	59.939	1.0.0.164	2	right	guoxiuxia	610511420	2.0.10.242	2.0.10.242	10-10-2019	2019-10-10 11:53:27	19:53:27	female	2.0.10.147	236	Catch.bmp	1456	0		0	1	665851	0		0	0	NULL	NULL	NULL	High	run1	1	List2	A_T.wav	A_T	1	1	1	1	665700	151	1	520	666220
Exp3	4	Exp3-4-1	59.939	1.0.0.164	2	right	guoxiuxia	610511420	2.0.10.242	2.0.10.242	10-10-2019	2019-10-10 11:53:27	19:53:27	female	2.0.10.147	237	Blue_S_2.bmp	910	0		0	0	668470	0		0	0	NULL	NULL	NULL	High	run1	1	List2	A_T.wav	AV_T	1	1	0	1	668320	150	1	532	668852
Exp3	4	Exp3-4-1	59.939	1.0.0.164	2	right	guoxiuxia	610511420	2.0.10.242	2.0.10.242	10-10-2019	2019-10-10 11:53:27	19:53:27	female	2.0.10.147	238	Catch.bmp	1380	0		0	0	670539	0		0	0	NULL	NULL	NULL	High	run1	1	List2	A_T.wav	A_T	1	1	0	1	670389	150	1	639	671028
Exp3	4	Exp3-4-1	59.939	1.0.0.164	2	right	guoxiuxia	610511420	2.0.10.242	2.0.10.242	10-10-2019	2019-10-10 11:53:27	19:53:27	female	2.0.10.147	239	Red_C_2.bmp	1378	0		0	0	673075	0		0	0	NULL	NULL	NULL	High	run1	1	List2	Catch.wav	V_T	1	1	0	1	672925	150	1	631	673556
Exp3	4	Exp3-4-1	59.939	1.0.0.164	2	right	guoxiuxia	610511420	2.0.10.242	2.0.10.242	10-10-2019	2019-10-10 11:53:27	19:53:27	female	2.0.10.147	240	Catch.bmp	1116	0		0	0	675611	0		0	0	NULL	NULL	NULL	High	run1	1	List2	A_T.wav	A_T	1	1	0	1	675461	150	1	744	676205
Exp3	4	Exp3-4-1	59.939	1.0.0.164	2	right	guoxiuxia	610511420	2.0.10.242	2.0.10.242	10-10-2019	2019-10-10 11:53:27	19:53:27	female	2.0.10.147	241	Red_C_2.bmp	1165	0		0	0	677880	0		0	0	NULL	NULL	NULL	High	run1	1	List2	A_T.wav	AV_T	1	1	0	1	677730	150	1	418	678148
Exp3	4	Exp3-4-1	59.939	1.0.0.164	2	right	guoxiuxia	610511420	2.0.10.242	2.0.10.242	10-10-2019	2019-10-10 11:53:27	19:53:27	female	2.0.10.147	242	Blue_C.bmp	1010	0		0	0	680199	0		0	0	NULL	NULL	NULL	High	run1		List2	A_S.wav	AV_S	0		0	1	680049	150		0	0
Exp3	4	Exp3-4-1	59.939	1.0.0.164	2	right	guoxiuxia	610511420	2.0.10.242	2.0.10.242	10-10-2019	2019-10-10 11:53:27	19:53:27	female	2.0.10.147	243	Blue_S_2.bmp	1494	0		0	1	682435	0		0	0	NULL	NULL	NULL	High	run1	1	List2	A_T.wav	AV_T	1	1	1	1	682284	151	1	496	682780
Exp3	4	Exp3-4-1	59.939	1.0.0.164	2	right	guoxiuxia	610511420	2.0.10.242	2.0.10.242	10-10-2019	2019-10-10 11:53:27	19:53:27	female	2.0.10.147	244	Blue_S_2.bmp	1011	0		0	0	685087	0		0	0	NULL	NULL	NULL	High	run1	1	List2	A_T.wav	AV_T	1	1	0	1	684937	150	1	396	685333
Exp3	4	Exp3-4-1	59.939	1.0.0.164	2	right	guoxiuxia	610511420	2.0.10.242	2.0.10.242	10-10-2019	2019-10-10 11:53:27	19:53:27	female	2.0.10.147	245	Catch.bmp	1260	0		0	0	687256	0		0	0	NULL	NULL	NULL	High	run1		List2	A_S.wav	A_S	0		0	1	687106	150		0	0
Exp3	4	Exp3-4-1	59.939	1.0.0.164	2	right	guoxiuxia	610511420	2.0.10.242	2.0.10.242	10-10-2019	2019-10-10 11:53:27	19:53:27	female	2.0.10.147	246	Red_C_2.bmp	1471	0		1	0	689725	0		0	0	NULL	NULL	NULL	High	run1	1	List2	A_T.wav	AV_T	1	1	0	1	689575	150	1	741	690316
Exp3	4	Exp3-4-1	59.939	1.0.0.164	2	right	guoxiuxia	610511420	2.0.10.242	2.0.10.242	10-10-2019	2019-10-10 11:53:27	19:53:27	female	2.0.10.147	247	Blue_S_2.bmp	1339	0		0	0	692345	0		0	0	NULL	NULL	NULL	High	run1	1	List2	Catch.wav	V_T	1	1	1	1	692195	150	1	593	692788
Exp3	4	Exp3-4-1	59.939	1.0.0.164	2	right	guoxiuxia	610511420	2.0.10.242	2.0.10.242	10-10-2019	2019-10-10 11:53:27	19:53:27	female	2.0.10.147	248	Catch.bmp	1486	0		0	0	694831	0		0	0	NULL	NULL	NULL	High	run1		List2	A_S.wav	A_S	0		0	1	694681	150		0	0
Exp3	4	Exp3-4-1	59.939	1.0.0.164	2	right	guoxiuxia	610511420	2.0.10.242	2.0.10.242	10-10-2019	2019-10-10 11:53:27	19:53:27	female	2.0.10.147	249	Blue_S_2.bmp	1258	0		0	1	697534	0		0	0	NULL	NULL	NULL	High	run1	1	List2	Catch.wav	V_T	1	1	1	1	697383	151	1	477	697860
Exp3	4	Exp3-4-1	59.939	1.0.0.164	2	right	guoxiuxia	610511420	2.0.10.242	2.0.10.242	10-10-2019	2019-10-10 11:53:27	19:53:27	female	2.0.10.147	250	Blue_S_2.bmp	1230	0		0	0	699953	0		0	0	NULL	NULL	NULL	High	run1	1	List2	Catch.wav	V_T	1	1	0	1	699803	150	1	528	700331
Exp3	4	Exp3-4-1	59.939	1.0.0.164	2	right	guoxiuxia	610511420	2.0.10.242	2.0.10.242	10-10-2019	2019-10-10 11:53:27	19:53:27	female	2.0.10.147	251	Catch.bmp	881	0		0	1	702339	0		0	0	NULL	NULL	NULL	High	run1	1	List2	A_T.wav	A_T	1	1	1	1	702188	151	1	807	702995
Exp3	4	Exp3-4-1	59.939	1.0.0.164	2	right	guoxiuxia	610511420	2.0.10.242	2.0.10.242	10-10-2019	2019-10-10 11:53:27	19:53:27	female	2.0.10.147	252	Red_C_2.bmp	1008	0		0	0	704374	0		0	0	NULL	NULL	NULL	High	run1	1	List2	Catch.wav	V_T	1	1	1	1	704224	150	1	564	704788
Exp3	4	Exp3-4-1	59.939	1.0.0.164	2	right	guoxiuxia	610511420	2.0.10.242	2.0.10.242	10-10-2019	2019-10-10 11:53:27	19:53:27	female	2.0.10.147	253	Blue_C.bmp	1521	0		0	0	706543	0		0	0	NULL	NULL	NULL	High	run1		List2	A_S.wav	AV_S	0		1	1	706393	150		0	0
Exp3	4	Exp3-4-1	59.939	1.0.0.164	2	right	guoxiuxia	610511420	2.0.10.242	2.0.10.242	10-10-2019	2019-10-10 11:53:27	19:53:27	female	2.0.10.147	254	Blue_C_2.bmp	1369	0		0	0	709279	0		0	0	NULL	NULL	NULL	High	run1		List2	A_S.wav	AV_S	0		0	1	709129	150		0	0
Exp3	4	Exp3-4-1	59.939	1.0.0.164	2	right	guoxiuxia	610511420	2.0.10.242	2.0.10.242	10-10-2019	2019-10-10 11:53:27	19:53:27	female	2.0.10.147	255	Blue_S_2.bmp	1483	0		0	1	711849	0		0	0	NULL	NULL	NULL	High	run1	1	List2	Catch.wav	V_T	1	1	1	1	711698	151	1	497	712195
Exp3	4	Exp3-4-1	59.939	1.0.0.164	2	right	guoxiuxia	610511420	2.0.10.242	2.0.10.242	10-10-2019	2019-10-10 11:53:27	19:53:27	female	2.0.10.147	256	Catch.bmp	853	0		0	1	714485	0		0	0	NULL	NULL	NULL	High	run1		List2	A_S.wav	A_S	0		1	1	714334	151		0	0
Exp3	4	Exp3-4-1	59.939	1.0.0.164	2	right	guoxiuxia	610511420	2.0.10.242	2.0.10.242	10-10-2019	2019-10-10 11:53:27	19:53:27	female	2.0.10.147	257	Catch.bmp	1454	0		0	0	716537	0		0	0	NULL	NULL	NULL	High	run1		List2	A_S.wav	A_S	0		0	1	716387	150		0	0
Exp3	4	Exp3-4-1	59.939	1.0.0.164	2	right	guoxiuxia	610511420	2.0.10.242	2.0.10.242	10-10-2019	2019-10-10 11:53:27	19:53:27	female	2.0.10.147	258	Blue_S_2.bmp	909	0		1	0	719189	0		0	0	NULL	NULL	NULL	High	run1	1	List2	A_T.wav	AV_T	1	1	1	1	719039	150	1	516	719555
Exp3	4	Exp3-4-1	59.939	1.0.0.164	2	right	guoxiuxia	610511420	2.0.10.242	2.0.10.242	10-10-2019	2019-10-10 11:53:27	19:53:27	female	2.0.10.147	259	Blue_C.bmp	1534	0		0	0	721258	0		0	0	NULL	NULL	NULL	High	Run1		List2	Catch.wav	V_S	0		1	1	721108	150		0	0
Exp3	4	Exp3-4-1	59.939	1.0.0.164	2	right	guoxiuxia	610511420	2.0.10.242	2.0.10.242	10-10-2019	2019-10-10 11:53:27	19:53:27	female	2.0.10.147	260	Blue_S_2.bmp	903	0		1	0	723994	0		0	0	NULL	NULL	NULL	High	run1	1	List2	Catch.wav	V_T	1	1	0	1	723844	150	1	559	724403
