# Supplementary material for: Visual Perceptual Load Attenuates Age-Related Audiovisual Integration in an Audiovisual Discrimination Task
Source: Front Psychol. 2021 Sep 29;12:740221. doi: 10.3389/fpsyg.2021.740221 (PMC8511317; doi:10.3389/fpsyg.2021.740221)
Supplement: Supplementary file 1 [file Data_Sheet_1.ZIP › Export data/Group 2_Data_Older/Exp3_High load/Subject_05.xlsx]

## Sheet: Sheet1
ExperimentName	Subject	DataFile.Basename	Display.RefreshRate	ExperimentVersion	Group	Handedness	Name	RandomSeed	RuntimeVersion	RuntimeVersionExpected	SessionDate	SessionStartDateTimeUtc	SessionTime	Sex	StudioVersion	Block	Image	ITI	ITI.ACC	ITI.CRESP	ITI.DurationError	ITI.OnsetDelay	ITI.OnsetTime	ITI.OnsetToOnsetTime	ITI.RESP	ITI.RT	ITI.RTTime	List1	List1.Cycle	List1.Sample	PercetualLoad	Procedure	Response	Running	Sound	StimulusType	Target.ACC	Target.CRESP	Target.DurationError	Target.OnsetDelay	Target.OnsetTime	Target.OnsetToOnsetTime	Target.RESP	Target.RT	Target.RTTime
Exp3	5	Exp3-5-1	59.936	1.0.0.165	2	right	jiaoxun	-1311019841	2.0.10.242	2.0.10.242	10-13-2019	2019-10-13 01:28:15	09:28:15	male	2.0.10.147	1	Blue_C_2.bmp	1187	0		0	0	21384	0		0	0	12	1	1	High	Prac		List1	A_S.wav	AV_S	0		96	1	21234	150	1	511	21745
Exp3	5	Exp3-5-1	59.936	1.0.0.165	2	right	jiaoxun	-1311019841	2.0.10.242	2.0.10.242	10-13-2019	2019-10-13 01:28:15	09:28:15	male	2.0.10.147	2	Blue_S_2.bmp	1306	0		1	0	23719	0		0	0	14	1	2	High	Prac	1	List1	A_T.wav	AV_T	1	1	0	1	23569	150	1	672	24241
Exp3	5	Exp3-5-1	59.936	1.0.0.165	2	right	jiaoxun	-1311019841	2.0.10.242	2.0.10.242	10-13-2019	2019-10-13 01:28:15	09:28:15	male	2.0.10.147	3	Red_C_2.bmp	1174	0		0	0	26172	0		0	0	16	1	3	High	Prac	1	List1	A_T.wav	AV_T	1	1	0	1	26022	150	1	387	26409
Exp3	5	Exp3-5-1	59.936	1.0.0.165	2	right	jiaoxun	-1311019841	2.0.10.242	2.0.10.242	10-13-2019	2019-10-13 01:28:15	09:28:15	male	2.0.10.147	4	Blue_C_2.bmp	1314	0		0	0	28508	0		0	0	2	1	4	High	Prac		List1	Catch.wav	V_S	0		1	1	28358	150		0	0
Exp3	5	Exp3-5-1	59.936	1.0.0.165	2	right	jiaoxun	-1311019841	2.0.10.242	2.0.10.242	10-13-2019	2019-10-13 01:28:15	09:28:15	male	2.0.10.147	5	Blue_S_2.bmp	1268	0		0	0	31027	0		0	0	4	1	5	High	Prac	1	List1	Catch.wav	V_T	1	1	0	1	30877	150	1	748	31625
Exp3	5	Exp3-5-1	59.936	1.0.0.165	2	right	jiaoxun	-1311019841	2.0.10.242	2.0.10.242	10-13-2019	2019-10-13 01:28:15	09:28:15	male	2.0.10.147	6	Catch.bmp	1246	0		0	0	33446	0		0	0	10	1	6	High	Prac	1	List1	A_T.wav	A_T	1	1	1	1	33296	150	1	689	33985
Exp3	5	Exp3-5-1	59.936	1.0.0.165	2	right	jiaoxun	-1311019841	2.0.10.242	2.0.10.242	10-13-2019	2019-10-13 01:28:15	09:28:15	male	2.0.10.147	7	Catch.bmp	1231	0		0	0	35849	0		0	0	10	1	7	High	Prac	1	List1	A_T.wav	A_T	1	1	0	1	35699	150	1	399	36098
Exp3	5	Exp3-5-1	59.936	1.0.0.165	2	right	jiaoxun	-1311019841	2.0.10.242	2.0.10.242	10-13-2019	2019-10-13 01:28:15	09:28:15	male	2.0.10.147	8	Catch.bmp	982	0		0	0	38235	0		0	0	10	1	8	High	Prac	1	List1	A_T.wav	A_T	1	1	0	1	38085	150	1	516	38601
Exp3	5	Exp3-5-1	59.936	1.0.0.165	2	right	jiaoxun	-1311019841	2.0.10.242	2.0.10.242	10-13-2019	2019-10-13 01:28:15	09:28:15	male	2.0.10.147	9	Red_C_2.bmp	1578	0		0	0	40370	0		0	0	6	1	9	High	Prac	1	List1	Catch.wav	V_T	1	1	1	1	40220	150	1	445	40665
Exp3	5	Exp3-5-1	59.936	1.0.0.165	2	right	jiaoxun	-1311019841	2.0.10.242	2.0.10.242	10-13-2019	2019-10-13 01:28:15	09:28:15	male	2.0.10.147	10	Catch.bmp	1053	0		0	1	43107	0		0	0	10	1	10	High	Prac	1	List1	A_T.wav	A_T	1	1	1	1	42956	151	1	598	43554
Exp3	5	Exp3-5-1	59.936	1.0.0.165	2	right	jiaoxun	-1311019841	2.0.10.242	2.0.10.242	10-13-2019	2019-10-13 01:28:15	09:28:15	male	2.0.10.147	11	Red_C_2.bmp	1098	0		0	0	45309	0		0	0	16	1	11	High	Prac	1	List1	A_T.wav	AV_T	1	1	0	1	45159	150	1	506	45665
Exp3	5	Exp3-5-1	59.936	1.0.0.165	2	right	jiaoxun	-1311019841	2.0.10.242	2.0.10.242	10-13-2019	2019-10-13 01:28:15	09:28:15	male	2.0.10.147	12	Red_C_2.bmp	1118	0		0	0	47561	0		0	0	6	1	12	High	Prac	1	List1	Catch.wav	V_T	1	1	1	1	47411	150	1	502	47913
Exp3	5	Exp3-5-1	59.936	1.0.0.165	2	right	jiaoxun	-1311019841	2.0.10.242	2.0.10.242	10-13-2019	2019-10-13 01:28:15	09:28:15	male	2.0.10.147	13	Blue_S_2.bmp	1271	0		0	0	49830	0		0	0	14	1	13	High	Prac	1	List1	A_T.wav	AV_T	1	1	1	1	49680	150	1	586	50266
Exp3	5	Exp3-5-1	59.936	1.0.0.165	2	right	jiaoxun	-1311019841	2.0.10.242	2.0.10.242	10-13-2019	2019-10-13 01:28:15	09:28:15	male	2.0.10.147	14	Blue_S_2.bmp	1247	0		1	0	52249	0		0	0	14	1	14	High	Prac	1	List1	A_T.wav	AV_T	1	1	0	1	52099	150	1	678	52777
Exp3	5	Exp3-5-1	59.936	1.0.0.165	2	right	jiaoxun	-1311019841	2.0.10.242	2.0.10.242	10-13-2019	2019-10-13 01:28:15	09:28:15	male	2.0.10.147	15	Catch.bmp	1029	0		0	0	54652	0		0	0	10	1	15	High	Prac	1	List1	A_T.wav	A_T	1	1	0	1	54502	150	1	331	54833
Exp3	5	Exp3-5-1	59.936	1.0.0.165	2	right	jiaoxun	-1311019841	2.0.10.242	2.0.10.242	10-13-2019	2019-10-13 01:28:15	09:28:15	male	2.0.10.147	16	Red_C_2.bmp	1381	0		0	1	56838	0		0	0	6	1	16	High	Prac	1	List1	Catch.wav	V_T	1	1	1	1	56687	151	1	514	57201
Exp3	5	Exp3-5-1	59.936	1.0.0.165	2	right	jiaoxun	-1311019841	2.0.10.242	2.0.10.242	10-13-2019	2019-10-13 01:28:15	09:28:15	male	2.0.10.147	17	Red_C_2.bmp	1385	0		0	1	59374	0		0	0	16	1	17	High	Prac	1	List1	A_T.wav	AV_T	1	1	1	1	59223	151	1	385	59608
Exp3	5	Exp3-5-1	59.936	1.0.0.165	2	right	jiaoxun	-1311019841	2.0.10.242	2.0.10.242	10-13-2019	2019-10-13 01:28:15	09:28:15	male	2.0.10.147	18	Catch.bmp	1243	0		0	1	61910	0		0	0	10	1	18	High	Prac	1	List1	A_T.wav	A_T	1	1	1	1	61759	151	1	553	62312
Exp3	5	Exp3-5-1	59.936	1.0.0.165	2	right	jiaoxun	-1311019841	2.0.10.242	2.0.10.242	10-13-2019	2019-10-13 01:28:15	09:28:15	male	2.0.10.147	19	Catch.bmp	1508	0		0	0	64312	0		0	0	10	1	19	High	Prac	1	List1	A_T.wav	A_T	1	1	0	1	64162	150	1	439	64601
Exp3	5	Exp3-5-1	59.936	1.0.0.165	2	right	jiaoxun	-1311019841	2.0.10.242	2.0.10.242	10-13-2019	2019-10-13 01:28:15	09:28:15	male	2.0.10.147	20	Red_C_2.bmp	1560	0		0	1	66982	0		0	0	6	1	20	High	Prac	1	List1	Catch.wav	V_T	1	1	1	1	66831	151	1	569	67400
Exp3	5	Exp3-5-1	59.936	1.0.0.165	2	right	jiaoxun	-1311019841	2.0.10.242	2.0.10.242	10-13-2019	2019-10-13 01:28:15	09:28:15	male	2.0.10.147	21	Blue_C.bmp	1240	0		0	0	78410	0		0	0	NULL	NULL	NULL	High	Run1		List2	Catch.wav	V_S	0		0	1	78260	150		0	0
Exp3	5	Exp3-5-1	59.936	1.0.0.165	2	right	jiaoxun	-1311019841	2.0.10.242	2.0.10.242	10-13-2019	2019-10-13 01:28:15	09:28:15	male	2.0.10.147	22	Red_C_2.bmp	1595	0		0	0	80846	0		0	0	NULL	NULL	NULL	High	run1	1	List2	Catch.wav	V_T	1	1	0	1	80696	150	1	384	81080
Exp3	5	Exp3-5-1	59.936	1.0.0.165	2	right	jiaoxun	-1311019841	2.0.10.242	2.0.10.242	10-13-2019	2019-10-13 01:28:15	09:28:15	male	2.0.10.147	23	Red_C_2.bmp	1154	0		0	0	83599	0		0	0	NULL	NULL	NULL	High	run1	1	List2	Catch.wav	V_T	1	1	0	1	83449	150	1	391	83840
Exp3	5	Exp3-5-1	59.936	1.0.0.165	2	right	jiaoxun	-1311019841	2.0.10.242	2.0.10.242	10-13-2019	2019-10-13 01:28:15	09:28:15	male	2.0.10.147	24	Catch.bmp	1119	0		1	0	85901	0		0	0	NULL	NULL	NULL	High	run1		List2	A_S.wav	A_S	0		1	1	85751	150		0	0
Exp3	5	Exp3-5-1	59.936	1.0.0.165	2	right	jiaoxun	-1311019841	2.0.10.242	2.0.10.242	10-13-2019	2019-10-13 01:28:15	09:28:15	male	2.0.10.147	25	Catch.bmp	890	0		0	0	88237	0		0	0	NULL	NULL	NULL	High	run1		List2	A_S.wav	A_S	0		0	1	88087	150		0	0
Exp3	5	Exp3-5-1	59.936	1.0.0.165	2	right	jiaoxun	-1311019841	2.0.10.242	2.0.10.242	10-13-2019	2019-10-13 01:28:15	09:28:15	male	2.0.10.147	26	Catch.bmp	1014	0		1	0	90339	0		0	0	NULL	NULL	NULL	High	run1		List2	A_S.wav	A_S	0		0	1	90189	150		0	0
Exp3	5	Exp3-5-1	59.936	1.0.0.165	2	right	jiaoxun	-1311019841	2.0.10.242	2.0.10.242	10-13-2019	2019-10-13 01:28:15	09:28:15	male	2.0.10.147	27	Blue_S_2.bmp	1520	0		0	0	92575	0		0	0	NULL	NULL	NULL	High	run1	1	List2	A_T.wav	AV_T	1	1	0	1	92425	150	1	399	92824
Exp3	5	Exp3-5-1	59.936	1.0.0.165	2	right	jiaoxun	-1311019841	2.0.10.242	2.0.10.242	10-13-2019	2019-10-13 01:28:15	09:28:15	male	2.0.10.147	28	Catch.bmp	1088	0		0	1	95245	0		0	0	NULL	NULL	NULL	High	run1	1	List2	A_T.wav	A_T	1	1	1	1	95094	151	1	938	96032
Exp3	5	Exp3-5-1	59.936	1.0.0.165	2	right	jiaoxun	-1311019841	2.0.10.242	2.0.10.242	10-13-2019	2019-10-13 01:28:15	09:28:15	male	2.0.10.147	29	Catch.bmp	910	0		0	0	97480	0		0	0	NULL	NULL	NULL	High	run1		List2	A_S.wav	A_S	0		0	1	97330	150		0	0
Exp3	5	Exp3-5-1	59.936	1.0.0.165	2	right	jiaoxun	-1311019841	2.0.10.242	2.0.10.242	10-13-2019	2019-10-13 01:28:15	09:28:15	male	2.0.10.147	30	Blue_S_2.bmp	1194	0		0	0	99599	0		0	0	NULL	NULL	NULL	High	run1	1	List2	A_T.wav	AV_T	1	1	0	1	99449	150	1	703	100152
Exp3	5	Exp3-5-1	59.936	1.0.0.165	2	right	jiaoxun	-1311019841	2.0.10.242	2.0.10.242	10-13-2019	2019-10-13 01:28:15	09:28:15	male	2.0.10.147	31	Blue_S_2.bmp	988	0		0	1	101952	0		0	0	NULL	NULL	NULL	High	run1	1	List2	Catch.wav	V_T	1	1	1	1	101801	151	1	487	102288
Exp3	5	Exp3-5-1	59.936	1.0.0.165	2	right	jiaoxun	-1311019841	2.0.10.242	2.0.10.242	10-13-2019	2019-10-13 01:28:15	09:28:15	male	2.0.10.147	32	Catch.bmp	1150	0		0	0	104087	0		0	0	NULL	NULL	NULL	High	run1		List2	A_S.wav	A_S	0		1	1	103937	150		0	0
Exp3	5	Exp3-5-1	59.936	1.0.0.165	2	right	jiaoxun	-1311019841	2.0.10.242	2.0.10.242	10-13-2019	2019-10-13 01:28:15	09:28:15	male	2.0.10.147	33	Red_C_2.bmp	1495	0		0	0	106456	0		0	0	NULL	NULL	NULL	High	run1	1	List2	A_T.wav	AV_T	1	1	0	1	106306	150	1	510	106816
Exp3	5	Exp3-5-1	59.936	1.0.0.165	2	right	jiaoxun	-1311019841	2.0.10.242	2.0.10.242	10-13-2019	2019-10-13 01:28:15	09:28:15	male	2.0.10.147	34	Red_S_2.bmp	856	0		0	0	109109	0		0	0	NULL	NULL	NULL	High	run1		List2	A_S.wav	AV_S	0		0	1	108959	150		0	0
Exp3	5	Exp3-5-1	59.936	1.0.0.165	2	right	jiaoxun	-1311019841	2.0.10.242	2.0.10.242	10-13-2019	2019-10-13 01:28:15	09:28:15	male	2.0.10.147	35	Catch.bmp	1038	0		0	0	111178	0		0	0	NULL	NULL	NULL	High	run1	1	List2	A_T.wav	A_T	0		0	1	111028	150		0	0
Exp3	5	Exp3-5-1	59.936	1.0.0.165	2	right	jiaoxun	-1311019841	2.0.10.242	2.0.10.242	10-13-2019	2019-10-13 01:28:15	09:28:15	male	2.0.10.147	36	Catch.bmp	1391	0		0	0	113430	0		0	0	NULL	NULL	NULL	High	run1	1	List2	A_T.wav	A_T	1	1	0	1	113280	150	1	560	113840
Exp3	5	Exp3-5-1	59.936	1.0.0.165	2	right	jiaoxun	-1311019841	2.0.10.242	2.0.10.242	10-13-2019	2019-10-13 01:28:15	09:28:15	male	2.0.10.147	37	Catch.bmp	847	0		0	0	115983	0		0	0	NULL	NULL	NULL	High	run1	1	List2	A_T.wav	A_T	1	1	0	1	115833	150	1	575	116408
Exp3	5	Exp3-5-1	59.936	1.0.0.165	2	right	jiaoxun	-1311019841	2.0.10.242	2.0.10.242	10-13-2019	2019-10-13 01:28:15	09:28:15	male	2.0.10.147	38	Catch.bmp	948	0		0	0	117985	0		0	0	NULL	NULL	NULL	High	run1	1	List2	A_T.wav	A_T	1	1	0	1	117835	150	1	349	118184
Exp3	5	Exp3-5-1	59.936	1.0.0.165	2	right	jiaoxun	-1311019841	2.0.10.242	2.0.10.242	10-13-2019	2019-10-13 01:28:15	09:28:15	male	2.0.10.147	39	Blue_S_2.bmp	1199	0		0	0	120087	0		0	0	NULL	NULL	NULL	High	run1	1	List2	Catch.wav	V_T	1	1	1	1	119937	150	1	703	120640
Exp3	5	Exp3-5-1	59.936	1.0.0.165	2	right	jiaoxun	-1311019841	2.0.10.242	2.0.10.242	10-13-2019	2019-10-13 01:28:15	09:28:15	male	2.0.10.147	40	Red_C_2.bmp	1200	0		0	0	122440	0		0	0	NULL	NULL	NULL	High	run1	1	List2	A_T.wav	AV_T	1	1	1	1	122290	150	1	461	122751
Exp3	5	Exp3-5-1	59.936	1.0.0.165	2	right	jiaoxun	-1311019841	2.0.10.242	2.0.10.242	10-13-2019	2019-10-13 01:28:15	09:28:15	male	2.0.10.147	41	Catch.bmp	919	0		0	0	124792	0		0	0	NULL	NULL	NULL	High	run1	1	List2	A_T.wav	A_T	1	1	0	1	124642	150	1	453	125095
Exp3	5	Exp3-5-1	59.936	1.0.0.165	2	right	jiaoxun	-1311019841	2.0.10.242	2.0.10.242	10-13-2019	2019-10-13 01:28:15	09:28:15	male	2.0.10.147	42	Blue_S_2.bmp	1508	0		0	0	126861	0		0	0	NULL	NULL	NULL	High	run1	1	List2	A_T.wav	AV_T	1	1	0	1	126711	150	1	368	127079
Exp3	5	Exp3-5-1	59.936	1.0.0.165	2	right	jiaoxun	-1311019841	2.0.10.242	2.0.10.242	10-13-2019	2019-10-13 01:28:15	09:28:15	male	2.0.10.147	43	Red_C.bmp	1545	0		0	1	129531	0		0	0	NULL	NULL	NULL	High	run1		List2	Catch.wav	V_S	0		1	1	129380	151		0	0
Exp3	5	Exp3-5-1	59.936	1.0.0.165	2	right	jiaoxun	-1311019841	2.0.10.242	2.0.10.242	10-13-2019	2019-10-13 01:28:15	09:28:15	male	2.0.10.147	44	Blue_S_2.bmp	1526	0		0	1	132284	0		0	0	NULL	NULL	NULL	High	run1	1	List2	Catch.wav	V_T	1	1	0	1	132133	151	1	642	132775
Exp3	5	Exp3-5-1	59.936	1.0.0.165	2	right	jiaoxun	-1311019841	2.0.10.242	2.0.10.242	10-13-2019	2019-10-13 01:28:15	09:28:15	male	2.0.10.147	45	Catch.bmp	1402	0		0	1	134970	0		0	0	NULL	NULL	NULL	High	run1	1	List2	A_T.wav	A_T	1	1	1	1	134819	151	1	557	135376
Exp3	5	Exp3-5-1	59.936	1.0.0.165	2	right	jiaoxun	-1311019841	2.0.10.242	2.0.10.242	10-13-2019	2019-10-13 01:28:15	09:28:15	male	2.0.10.147	46	Blue_S_2.bmp	1068	0		0	0	137522	0		0	0	NULL	NULL	NULL	High	run1	1	List2	Catch.wav	V_T	1	1	1	1	137372	150	1	756	138128
Exp3	5	Exp3-5-1	59.936	1.0.0.165	2	right	jiaoxun	-1311019841	2.0.10.242	2.0.10.242	10-13-2019	2019-10-13 01:28:15	09:28:15	male	2.0.10.147	47	Catch.bmp	1416	0		0	0	139741	0		0	0	NULL	NULL	NULL	High	run1	1	List2	A_T.wav	A_T	1	1	1	1	139591	150	1	624	140215
Exp3	5	Exp3-5-1	59.936	1.0.0.165	2	right	jiaoxun	-1311019841	2.0.10.242	2.0.10.242	10-13-2019	2019-10-13 01:28:15	09:28:15	male	2.0.10.147	48	Blue_S_2.bmp	1174	0		0	0	142311	0		0	0	NULL	NULL	NULL	High	run1	1	List2	Catch.wav	V_T	1	1	0	2	142161	150	1	422	142583
Exp3	5	Exp3-5-1	59.936	1.0.0.165	2	right	jiaoxun	-1311019841	2.0.10.242	2.0.10.242	10-13-2019	2019-10-13 01:28:15	09:28:15	male	2.0.10.147	49	Blue_S_2.bmp	1485	0		1	0	144646	0		0	0	NULL	NULL	NULL	High	run1	1	List2	Catch.wav	V_T	1	1	0	1	144496	150	1	495	144991
Exp3	5	Exp3-5-1	59.936	1.0.0.165	2	right	jiaoxun	-1311019841	2.0.10.242	2.0.10.242	10-13-2019	2019-10-13 01:28:15	09:28:15	male	2.0.10.147	50	Blue_C.bmp	939	0		0	1	147283	0		0	0	NULL	NULL	NULL	High	Run1		List2	Catch.wav	V_S	0		1	1	147132	151	1	275	147407
Exp3	5	Exp3-5-1	59.936	1.0.0.165	2	right	jiaoxun	-1311019841	2.0.10.242	2.0.10.242	10-13-2019	2019-10-13 01:28:15	09:28:15	male	2.0.10.147	51	Blue_S_2.bmp	1577	0		0	0	149385	0		0	0	NULL	NULL	NULL	High	run1	1	List2	A_T.wav	AV_T	1	1	1	1	149235	150	1	460	149695
Exp3	5	Exp3-5-1	59.936	1.0.0.165	2	right	jiaoxun	-1311019841	2.0.10.242	2.0.10.242	10-13-2019	2019-10-13 01:28:15	09:28:15	male	2.0.10.147	52	Red_C_2.bmp	1339	0		0	0	152121	0		0	0	NULL	NULL	NULL	High	run1	1	List2	A_T.wav	AV_T	1	1	0	1	151971	150	1	668	152639
Exp3	5	Exp3-5-1	59.936	1.0.0.165	2	right	jiaoxun	-1311019841	2.0.10.242	2.0.10.242	10-13-2019	2019-10-13 01:28:15	09:28:15	male	2.0.10.147	53	Catch.bmp	915	0		0	0	154607	0		0	0	NULL	NULL	NULL	High	run1	1	List2	A_T.wav	A_T	1	1	0	1	154457	150	1	487	154944
Exp3	5	Exp3-5-1	59.936	1.0.0.165	2	right	jiaoxun	-1311019841	2.0.10.242	2.0.10.242	10-13-2019	2019-10-13 01:28:15	09:28:15	male	2.0.10.147	54	Catch.bmp	1245	0		0	0	156676	0		0	0	NULL	NULL	NULL	High	run1	1	List2	A_T.wav	A_T	1	1	0	1	156526	150	1	425	156951
Exp3	5	Exp3-5-1	59.936	1.0.0.165	2	right	jiaoxun	-1311019841	2.0.10.242	2.0.10.242	10-13-2019	2019-10-13 01:28:15	09:28:15	male	2.0.10.147	55	Red_C_2.bmp	919	0		0	0	159078	0		0	0	NULL	NULL	NULL	High	run1	1	List2	A_T.wav	AV_T	1	1	0	1	158928	150	1	615	159543
Exp3	5	Exp3-5-1	59.936	1.0.0.165	2	right	jiaoxun	-1311019841	2.0.10.242	2.0.10.242	10-13-2019	2019-10-13 01:28:15	09:28:15	male	2.0.10.147	56	Red_C_2.bmp	1109	0		0	0	161147	0		0	0	NULL	NULL	NULL	High	run1	1	List2	Catch.wav	V_T	1	1	1	1	160997	150	1	466	161463
Exp3	5	Exp3-5-1	59.936	1.0.0.165	2	right	jiaoxun	-1311019841	2.0.10.242	2.0.10.242	10-13-2019	2019-10-13 01:28:15	09:28:15	male	2.0.10.147	57	Blue_S_2.bmp	1572	0		0	0	163416	0		0	0	NULL	NULL	NULL	High	run1	1	List2	A_T.wav	AV_T	1	1	1	1	163266	150	1	453	163719
Exp3	5	Exp3-5-1	59.936	1.0.0.165	2	right	jiaoxun	-1311019841	2.0.10.242	2.0.10.242	10-13-2019	2019-10-13 01:28:15	09:28:15	male	2.0.10.147	58	Red_C_2.bmp	1285	0		0	0	166136	0		0	0	NULL	NULL	NULL	High	run1	1	List2	Catch.wav	V_T	1	1	0	2	165986	150	1	517	166503
Exp3	5	Exp3-5-1	59.936	1.0.0.165	2	right	jiaoxun	-1311019841	2.0.10.242	2.0.10.242	10-13-2019	2019-10-13 01:28:15	09:28:15	male	2.0.10.147	59	Red_C_2.bmp	824	0		0	1	168572	0		0	0	NULL	NULL	NULL	High	run1	1	List2	Catch.wav	V_T	1	1	1	1	168421	151	1	410	168831
Exp3	5	Exp3-5-1	59.936	1.0.0.165	2	right	jiaoxun	-1311019841	2.0.10.242	2.0.10.242	10-13-2019	2019-10-13 01:28:15	09:28:15	male	2.0.10.147	60	Blue_C_2.bmp	1029	0		0	0	170557	0		0	0	NULL	NULL	NULL	High	run1		List2	Catch.wav	V_S	0		0	1	170407	150		0	0
Exp3	5	Exp3-5-1	59.936	1.0.0.165	2	right	jiaoxun	-1311019841	2.0.10.242	2.0.10.242	10-13-2019	2019-10-13 01:28:15	09:28:15	male	2.0.10.147	61	Catch.bmp	1288	0		0	0	172793	0		0	0	NULL	NULL	NULL	High	run1	1	List2	A_T.wav	A_T	1	1	0	2	172643	150	1	652	173295
Exp3	5	Exp3-5-1	59.936	1.0.0.165	2	right	jiaoxun	-1311019841	2.0.10.242	2.0.10.242	10-13-2019	2019-10-13 01:28:15	09:28:15	male	2.0.10.147	62	Catch.bmp	1596	0		0	1	175229	0		0	0	NULL	NULL	NULL	High	run1	1	List2	A_T.wav	A_T	1	1	1	1	175078	151	1	577	175655
Exp3	5	Exp3-5-1	59.936	1.0.0.165	2	right	jiaoxun	-1311019841	2.0.10.242	2.0.10.242	10-13-2019	2019-10-13 01:28:15	09:28:15	male	2.0.10.147	63	Blue_S_2.bmp	1478	0		1	0	177981	0		0	0	NULL	NULL	NULL	High	run1	1	List2	Catch.wav	V_T	1	1	1	1	177831	150	1	520	178351
Exp3	5	Exp3-5-1	59.936	1.0.0.165	2	right	jiaoxun	-1311019841	2.0.10.242	2.0.10.242	10-13-2019	2019-10-13 01:28:15	09:28:15	male	2.0.10.147	64	Red_C_2.bmp	1180	0		0	1	180618	0		0	0	NULL	NULL	NULL	High	run1	1	List2	Catch.wav	V_T	1	1	1	1	180467	151	1	372	180839
Exp3	5	Exp3-5-1	59.936	1.0.0.165	2	right	jiaoxun	-1311019841	2.0.10.242	2.0.10.242	10-13-2019	2019-10-13 01:28:15	09:28:15	male	2.0.10.147	65	Red_S_2.bmp	1430	0		0	0	182953	0		0	0	NULL	NULL	NULL	High	run1		List2	Catch.wav	V_S	0		0	1	182803	150	1	404	183207
Exp3	5	Exp3-5-1	59.936	1.0.0.165	2	right	jiaoxun	-1311019841	2.0.10.242	2.0.10.242	10-13-2019	2019-10-13 01:28:15	09:28:15	male	2.0.10.147	66	Blue_S_2.bmp	879	0		0	0	185539	0		0	0	NULL	NULL	NULL	High	run1	1	List2	Catch.wav	V_T	1	1	0	1	185389	150	1	634	186023
Exp3	5	Exp3-5-1	59.936	1.0.0.165	2	right	jiaoxun	-1311019841	2.0.10.242	2.0.10.242	10-13-2019	2019-10-13 01:28:15	09:28:15	male	2.0.10.147	67	Catch.bmp	1287	0		0	0	187575	0		0	0	NULL	NULL	NULL	High	run1	1	List2	A_T.wav	A_T	1	1	1	1	187425	150	1	598	188023
Exp3	5	Exp3-5-1	59.936	1.0.0.165	2	right	jiaoxun	-1311019841	2.0.10.242	2.0.10.242	10-13-2019	2019-10-13 01:28:15	09:28:15	male	2.0.10.147	68	Catch.bmp	1548	0		0	0	190011	0		0	0	NULL	NULL	NULL	High	run1	1	List2	A_T.wav	A_T	1	1	0	1	189861	150	1	594	190455
Exp3	5	Exp3-5-1	59.936	1.0.0.165	2	right	jiaoxun	-1311019841	2.0.10.242	2.0.10.242	10-13-2019	2019-10-13 01:28:15	09:28:15	male	2.0.10.147	69	Catch.bmp	1258	0		0	1	192714	0		0	0	NULL	NULL	NULL	High	run1	1	List2	A_T.wav	A_T	1	1	1	1	192563	151	1	699	193262
Exp3	5	Exp3-5-1	59.936	1.0.0.165	2	right	jiaoxun	-1311019841	2.0.10.242	2.0.10.242	10-13-2019	2019-10-13 01:28:15	09:28:15	male	2.0.10.147	70	Catch.bmp	1552	0		0	0	195133	0		0	0	NULL	NULL	NULL	High	run1	1	List2	A_T.wav	A_T	1	1	0	1	194983	150	1	367	195350
Exp3	5	Exp3-5-1	59.936	1.0.0.165	2	right	jiaoxun	-1311019841	2.0.10.242	2.0.10.242	10-13-2019	2019-10-13 01:28:15	09:28:15	male	2.0.10.147	71	Catch.bmp	1598	0		0	0	197836	0		0	0	NULL	NULL	NULL	High	run1		List2	A_S.wav	A_S	0		0	2	197686	150		0	0
Exp3	5	Exp3-5-1	59.936	1.0.0.165	2	right	jiaoxun	-1311019841	2.0.10.242	2.0.10.242	10-13-2019	2019-10-13 01:28:15	09:28:15	male	2.0.10.147	72	Blue_S_2.bmp	1023	0		0	1	200639	0		0	0	NULL	NULL	NULL	High	run1	1	List2	A_T.wav	AV_T	1	1	1	1	200488	151	1	438	200926
Exp3	5	Exp3-5-1	59.936	1.0.0.165	2	right	jiaoxun	-1311019841	2.0.10.242	2.0.10.242	10-13-2019	2019-10-13 01:28:15	09:28:15	male	2.0.10.147	73	Red_C_2.bmp	912	0		0	0	202824	0		0	0	NULL	NULL	NULL	High	run1	1	List2	A_T.wav	AV_T	1	1	0	1	202674	150	1	556	203230
Exp3	5	Exp3-5-1	59.936	1.0.0.165	2	right	jiaoxun	-1311019841	2.0.10.242	2.0.10.242	10-13-2019	2019-10-13 01:28:15	09:28:15	male	2.0.10.147	74	Catch.bmp	1114	0		0	0	204893	0		0	0	NULL	NULL	NULL	High	run1	1	List2	A_T.wav	A_T	1	1	0	1	204743	150	1	576	205319
Exp3	5	Exp3-5-1	59.936	1.0.0.165	2	right	jiaoxun	-1311019841	2.0.10.242	2.0.10.242	10-13-2019	2019-10-13 01:28:15	09:28:15	male	2.0.10.147	75	Blue_S_2.bmp	972	0		0	0	207162	0		0	0	NULL	NULL	NULL	High	run1	1	List2	Catch.wav	V_T	1	1	0	1	207012	150	1	667	207679
Exp3	5	Exp3-5-1	59.936	1.0.0.165	2	right	jiaoxun	-1311019841	2.0.10.242	2.0.10.242	10-13-2019	2019-10-13 01:28:15	09:28:15	male	2.0.10.147	76	Catch.bmp	1402	0		0	0	209281	0		0	0	NULL	NULL	NULL	High	run1	1	List2	A_T.wav	A_T	1	1	0	1	209131	150	1	460	209591
Exp3	5	Exp3-5-1	59.936	1.0.0.165	2	right	jiaoxun	-1311019841	2.0.10.242	2.0.10.242	10-13-2019	2019-10-13 01:28:15	09:28:15	male	2.0.10.147	77	Red_C_2.bmp	1289	0		0	0	211834	0		0	0	NULL	NULL	NULL	High	run1	1	List2	A_T.wav	AV_T	1	1	0	1	211684	150	1	346	212030
Exp3	5	Exp3-5-1	59.936	1.0.0.165	2	right	jiaoxun	-1311019841	2.0.10.242	2.0.10.242	10-13-2019	2019-10-13 01:28:15	09:28:15	male	2.0.10.147	78	Red_C_2.bmp	1048	0		0	1	214270	0		0	0	NULL	NULL	NULL	High	run1	1	List2	Catch.wav	V_T	1	1	1	1	214119	151	1	575	214694
Exp3	5	Exp3-5-1	59.936	1.0.0.165	2	right	jiaoxun	-1311019841	2.0.10.242	2.0.10.242	10-13-2019	2019-10-13 01:28:15	09:28:15	male	2.0.10.147	79	Catch.bmp	1206	0		0	0	216472	0		0	0	NULL	NULL	NULL	High	run1		List2	A_S.wav	A_S	0		1	1	216322	150		0	0
Exp3	5	Exp3-5-1	59.936	1.0.0.165	2	right	jiaoxun	-1311019841	2.0.10.242	2.0.10.242	10-13-2019	2019-10-13 01:28:15	09:28:15	male	2.0.10.147	80	Red_C_2.bmp	883	0		0	0	218908	0		0	0	NULL	NULL	NULL	High	run1	1	List2	A_T.wav	AV_T	1	1	0	1	218758	150	1	568	219326
Exp3	5	Exp3-5-1	59.936	1.0.0.165	2	right	jiaoxun	-1311019841	2.0.10.242	2.0.10.242	10-13-2019	2019-10-13 01:28:15	09:28:15	male	2.0.10.147	81	Catch.bmp	1222	0		0	0	220943	0		0	0	NULL	NULL	NULL	High	run1	1	List2	A_T.wav	A_T	1	1	0	1	220793	150	1	1118	221911
Exp3	5	Exp3-5-1	59.936	1.0.0.165	2	right	jiaoxun	-1311019841	2.0.10.242	2.0.10.242	10-13-2019	2019-10-13 01:28:15	09:28:15	male	2.0.10.147	82	Red_C_2.bmp	1011	0		0	0	223312	0		0	0	NULL	NULL	NULL	High	run1	1	List2	Catch.wav	V_T	1	1	1	1	223162	150	1	644	223806
Exp3	5	Exp3-5-1	59.936	1.0.0.165	2	right	jiaoxun	-1311019841	2.0.10.242	2.0.10.242	10-13-2019	2019-10-13 01:28:15	09:28:15	male	2.0.10.147	83	Catch.bmp	1214	0		0	0	225481	0		0	0	NULL	NULL	NULL	High	run1	1	List2	A_T.wav	A_T	1	1	1	1	225331	150	1	667	225998
Exp3	5	Exp3-5-1	59.936	1.0.0.165	2	right	jiaoxun	-1311019841	2.0.10.242	2.0.10.242	10-13-2019	2019-10-13 01:28:15	09:28:15	male	2.0.10.147	84	Blue_S_2.bmp	1272	0		1	0	227850	0		0	0	NULL	NULL	NULL	High	run1	1	List2	Catch.wav	V_T	1	1	1	1	227700	150	1	650	228350
Exp3	5	Exp3-5-1	59.936	1.0.0.165	2	right	jiaoxun	-1311019841	2.0.10.242	2.0.10.242	10-13-2019	2019-10-13 01:28:15	09:28:15	male	2.0.10.147	85	Catch.bmp	1152	0		0	0	230270	0		0	0	NULL	NULL	NULL	High	run1	1	List2	A_T.wav	A_T	1	1	0	1	230120	150	1	678	230798
Exp3	5	Exp3-5-1	59.936	1.0.0.165	2	right	jiaoxun	-1311019841	2.0.10.242	2.0.10.242	10-13-2019	2019-10-13 01:28:15	09:28:15	male	2.0.10.147	86	Blue_C.bmp	1293	0		0	0	232572	0		0	0	NULL	NULL	NULL	High	run1		List2	A_S.wav	AV_S	0		0	1	232422	150		0	0
Exp3	5	Exp3-5-1	59.936	1.0.0.165	2	right	jiaoxun	-1311019841	2.0.10.242	2.0.10.242	10-13-2019	2019-10-13 01:28:15	09:28:15	male	2.0.10.147	87	Blue_S_2.bmp	1599	0		0	0	235075	0		0	0	NULL	NULL	NULL	High	run1	1	List2	A_T.wav	AV_T	1	1	0	1	234925	150	1	649	235574
Exp3	5	Exp3-5-1	59.936	1.0.0.165	2	right	jiaoxun	-1311019841	2.0.10.242	2.0.10.242	10-13-2019	2019-10-13 01:28:15	09:28:15	male	2.0.10.147	88	Blue_C_2.bmp	835	0		0	1	237828	0		0	0	NULL	NULL	NULL	High	run1		List2	Catch.wav	V_S	0		1	1	237677	151		0	0
Exp3	5	Exp3-5-1	59.936	1.0.0.165	2	right	jiaoxun	-1311019841	2.0.10.242	2.0.10.242	10-13-2019	2019-10-13 01:28:15	09:28:15	male	2.0.10.147	89	Red_C.bmp	1262	0		0	0	239880	0		0	0	NULL	NULL	NULL	High	run1		List2	Catch.wav	V_S	0		0	1	239730	150		0	0
Exp3	5	Exp3-5-1	59.936	1.0.0.165	2	right	jiaoxun	-1311019841	2.0.10.242	2.0.10.242	10-13-2019	2019-10-13 01:28:15	09:28:15	male	2.0.10.147	90	Red_C.bmp	1208	0		0	0	242349	0		0	0	NULL	NULL	NULL	High	run1		List2	A_S.wav	AV_S	0		1	1	242199	150		0	0
Exp3	5	Exp3-5-1	59.936	1.0.0.165	2	right	jiaoxun	-1311019841	2.0.10.242	2.0.10.242	10-13-2019	2019-10-13 01:28:15	09:28:15	male	2.0.10.147	91	Blue_S_2.bmp	1257	0		0	0	244785	0		0	0	NULL	NULL	NULL	High	run1	1	List2	A_T.wav	AV_T	1	1	0	1	244635	150	1	627	245262
Exp3	5	Exp3-5-1	59.936	1.0.0.165	2	right	jiaoxun	-1311019841	2.0.10.242	2.0.10.242	10-13-2019	2019-10-13 01:28:15	09:28:15	male	2.0.10.147	92	Blue_S_2.bmp	1461	0		0	0	247204	0		0	0	NULL	NULL	NULL	High	run1	1	List2	A_T.wav	AV_T	1	1	0	1	247054	150	1	425	247479
Exp3	5	Exp3-5-1	59.936	1.0.0.165	2	right	jiaoxun	-1311019841	2.0.10.242	2.0.10.242	10-13-2019	2019-10-13 01:28:15	09:28:15	male	2.0.10.147	93	Catch.bmp	1360	0		0	1	249824	0		0	0	NULL	NULL	NULL	High	run1	1	List2	A_T.wav	A_T	1	1	1	1	249673	151	1	637	250310
Exp3	5	Exp3-5-1	59.936	1.0.0.165	2	right	jiaoxun	-1311019841	2.0.10.242	2.0.10.242	10-13-2019	2019-10-13 01:28:15	09:28:15	male	2.0.10.147	94	Red_C_2.bmp	1037	0		0	0	252343	0		0	0	NULL	NULL	NULL	High	run1	1	List2	A_T.wav	AV_T	1	1	0	1	252193	150	1	574	252767
Exp3	5	Exp3-5-1	59.936	1.0.0.165	2	right	jiaoxun	-1311019841	2.0.10.242	2.0.10.242	10-13-2019	2019-10-13 01:28:15	09:28:15	male	2.0.10.147	95	Blue_S.bmp	1513	0		0	1	254529	0		0	0	NULL	NULL	NULL	High	run1		List2	A_S.wav	AV_S	0		0	1	254378	151		0	0
Exp3	5	Exp3-5-1	59.936	1.0.0.165	2	right	jiaoxun	-1311019841	2.0.10.242	2.0.10.242	10-13-2019	2019-10-13 01:28:15	09:28:15	male	2.0.10.147	96	Blue_S_2.bmp	1322	0		0	0	257265	0		0	0	NULL	NULL	NULL	High	run1	1	List2	A_T.wav	AV_T	1	1	0	1	257115	150	1	499	257614
Exp3	5	Exp3-5-1	59.936	1.0.0.165	2	right	jiaoxun	-1311019841	2.0.10.242	2.0.10.242	10-13-2019	2019-10-13 01:28:15	09:28:15	male	2.0.10.147	97	Catch.bmp	1364	0		0	0	259734	0		0	0	NULL	NULL	NULL	High	run1	1	List2	A_T.wav	A_T	1	1	0	1	259584	150	1	685	260269
Exp3	5	Exp3-5-1	59.936	1.0.0.165	2	right	jiaoxun	-1311019841	2.0.10.242	2.0.10.242	10-13-2019	2019-10-13 01:28:15	09:28:15	male	2.0.10.147	98	Catch.bmp	1366	0		0	0	262253	0		0	0	NULL	NULL	NULL	High	run1	1	List2	A_T.wav	A_T	1	1	0	1	262103	150	1	582	262685
Exp3	5	Exp3-5-1	59.936	1.0.0.165	2	right	jiaoxun	-1311019841	2.0.10.242	2.0.10.242	10-13-2019	2019-10-13 01:28:15	09:28:15	male	2.0.10.147	99	Red_C_2.bmp	1161	0		0	1	264773	0		0	0	NULL	NULL	NULL	High	run1	1	List2	Catch.wav	V_T	1	1	1	1	264622	151	1	447	265069
Exp3	5	Exp3-5-1	59.936	1.0.0.165	2	right	jiaoxun	-1311019841	2.0.10.242	2.0.10.242	10-13-2019	2019-10-13 01:28:15	09:28:15	male	2.0.10.147	100	Catch.bmp	1411	0		0	0	267092	0		0	0	NULL	NULL	NULL	High	run1	1	List2	A_T.wav	A_T	1	1	0	2	266942	150	1	631	267573
Exp3	5	Exp3-5-1	59.936	1.0.0.165	2	right	jiaoxun	-1311019841	2.0.10.242	2.0.10.242	10-13-2019	2019-10-13 01:28:15	09:28:15	male	2.0.10.147	101	Red_C_2.bmp	1142	0		0	0	269661	0		0	0	NULL	NULL	NULL	High	run1	1	List2	A_T.wav	AV_T	1	1	0	1	269511	150	1	422	269933
Exp3	5	Exp3-5-1	59.936	1.0.0.165	2	right	jiaoxun	-1311019841	2.0.10.242	2.0.10.242	10-13-2019	2019-10-13 01:28:15	09:28:15	male	2.0.10.147	102	Red_C_2.bmp	873	0		1	0	271963	0		0	0	NULL	NULL	NULL	High	run1	1	List2	Catch.wav	V_T	1	1	1	1	271813	150	1	384	272197
Exp3	5	Exp3-5-1	59.936	1.0.0.165	2	right	jiaoxun	-1311019841	2.0.10.242	2.0.10.242	10-13-2019	2019-10-13 01:28:15	09:28:15	male	2.0.10.147	103	Catch.bmp	1290	0		0	0	273999	0		0	0	NULL	NULL	NULL	High	run1	1	List2	A_T.wav	A_T	1	1	0	1	273849	150	1	668	274517
Exp3	5	Exp3-5-1	59.936	1.0.0.165	2	right	jiaoxun	-1311019841	2.0.10.242	2.0.10.242	10-13-2019	2019-10-13 01:28:15	09:28:15	male	2.0.10.147	104	Catch.bmp	1473	0		0	1	276452	0		0	0	NULL	NULL	NULL	High	run1		List2	A_S.wav	A_S	0		1	1	276301	151		0	0
Exp3	5	Exp3-5-1	59.936	1.0.0.165	2	right	jiaoxun	-1311019841	2.0.10.242	2.0.10.242	10-13-2019	2019-10-13 01:28:15	09:28:15	male	2.0.10.147	105	Blue_C_2.bmp	1473	0		0	0	279138	0		0	0	NULL	NULL	NULL	High	run1		List2	A_S.wav	AV_S	0		0	2	278988	150		0	0
Exp3	5	Exp3-5-1	59.936	1.0.0.165	2	right	jiaoxun	-1311019841	2.0.10.242	2.0.10.242	10-13-2019	2019-10-13 01:28:15	09:28:15	male	2.0.10.147	106	Catch.bmp	1291	0		0	0	281824	0		0	0	NULL	NULL	NULL	High	run1	1	List2	A_T.wav	A_T	1	1	0	1	281674	150	1	755	282429
Exp3	5	Exp3-5-1	59.936	1.0.0.165	2	right	jiaoxun	-1311019841	2.0.10.242	2.0.10.242	10-13-2019	2019-10-13 01:28:15	09:28:15	male	2.0.10.147	107	Catch.bmp	898	0		0	0	284276	0		0	0	NULL	NULL	NULL	High	run1	1	List2	A_T.wav	A_T	1	1	0	1	284126	150	1	655	284781
Exp3	5	Exp3-5-1	59.936	1.0.0.165	2	right	jiaoxun	-1311019841	2.0.10.242	2.0.10.242	10-13-2019	2019-10-13 01:28:15	09:28:15	male	2.0.10.147	108	Blue_S_2.bmp	1218	0		0	1	286329	0		0	0	NULL	NULL	NULL	High	run1	1	List2	Catch.wav	V_T	1	1	1	1	286178	151	1	531	286709
Exp3	5	Exp3-5-1	59.936	1.0.0.165	2	right	jiaoxun	-1311019841	2.0.10.242	2.0.10.242	10-13-2019	2019-10-13 01:28:15	09:28:15	male	2.0.10.147	109	Catch.bmp	925	0		0	0	288698	0		0	0	NULL	NULL	NULL	High	run1	1	List2	A_T.wav	A_T	1	1	0	1	288548	150	1	641	289189
Exp3	5	Exp3-5-1	59.936	1.0.0.165	2	right	jiaoxun	-1311019841	2.0.10.242	2.0.10.242	10-13-2019	2019-10-13 01:28:15	09:28:15	male	2.0.10.147	110	Blue_C_2.bmp	964	0		0	0	290783	0		0	0	NULL	NULL	NULL	High	run1		List2	A_S.wav	AV_S	0		0	1	290633	150		0	0
Exp3	5	Exp3-5-1	59.936	1.0.0.165	2	right	jiaoxun	-1311019841	2.0.10.242	2.0.10.242	10-13-2019	2019-10-13 01:28:15	09:28:15	male	2.0.10.147	111	Blue_S_2.bmp	1310	0		0	0	292952	0		0	0	NULL	NULL	NULL	High	run1	1	List2	Catch.wav	V_T	1	1	1	1	292802	150	1	483	293285
Exp3	5	Exp3-5-1	59.936	1.0.0.165	2	right	jiaoxun	-1311019841	2.0.10.242	2.0.10.242	10-13-2019	2019-10-13 01:28:15	09:28:15	male	2.0.10.147	112	Blue_S_2.bmp	1367	0		1	0	295421	0		0	0	NULL	NULL	NULL	High	run1	1	List2	A_T.wav	AV_T	1	1	1	1	295271	150	1	606	295877
Exp3	5	Exp3-5-1	59.936	1.0.0.165	2	right	jiaoxun	-1311019841	2.0.10.242	2.0.10.242	10-13-2019	2019-10-13 01:28:15	09:28:15	male	2.0.10.147	113	Catch.bmp	1520	0		0	0	297941	0		0	0	NULL	NULL	NULL	High	run1	1	List2	A_T.wav	A_T	1	1	0	1	297791	150	1	630	298421
Exp3	5	Exp3-5-1	59.936	1.0.0.165	2	right	jiaoxun	-1311019841	2.0.10.242	2.0.10.242	10-13-2019	2019-10-13 01:28:15	09:28:15	male	2.0.10.147	114	Blue_S_2.bmp	841	0		0	0	300610	0		0	0	NULL	NULL	NULL	High	run1	1	List2	A_T.wav	AV_T	1	1	0	1	300460	150	1	706	301166
Exp3	5	Exp3-5-1	59.936	1.0.0.165	2	right	jiaoxun	-1311019841	2.0.10.242	2.0.10.242	10-13-2019	2019-10-13 01:28:15	09:28:15	male	2.0.10.147	115	Red_C_2.bmp	894	0		0	0	302612	0		0	0	NULL	NULL	NULL	High	run1	1	List2	Catch.wav	V_T	1	1	1	1	302462	150	1	679	303141
Exp3	5	Exp3-5-1	59.936	1.0.0.165	2	right	jiaoxun	-1311019841	2.0.10.242	2.0.10.242	10-13-2019	2019-10-13 01:28:15	09:28:15	male	2.0.10.147	116	Catch.bmp	1129	0		0	1	304665	0		0	0	NULL	NULL	NULL	High	run1		List2	A_S.wav	A_S	0		1	1	304514	151		0	0
Exp3	5	Exp3-5-1	59.936	1.0.0.165	2	right	jiaoxun	-1311019841	2.0.10.242	2.0.10.242	10-13-2019	2019-10-13 01:28:15	09:28:15	male	2.0.10.147	117	Red_C_2.bmp	1311	0		0	0	307000	0		0	0	NULL	NULL	NULL	High	run1	1	List2	Catch.wav	V_T	1	1	1	1	306850	150	1	515	307365
Exp3	5	Exp3-5-1	59.936	1.0.0.165	2	right	jiaoxun	-1311019841	2.0.10.242	2.0.10.242	10-13-2019	2019-10-13 01:28:15	09:28:15	male	2.0.10.147	118	Red_S.bmp	1289	0		0	1	309470	0		0	0	NULL	NULL	NULL	High	run1		List2	Catch.wav	V_S	0		1	1	309319	151		0	0
Exp3	5	Exp3-5-1	59.936	1.0.0.165	2	right	jiaoxun	-1311019841	2.0.10.242	2.0.10.242	10-13-2019	2019-10-13 01:28:15	09:28:15	male	2.0.10.147	119	Catch.bmp	1244	0		0	0	311989	0		0	0	NULL	NULL	NULL	High	run1	1	List2	A_T.wav	A_T	1	1	0	1	311839	150	1	638	312477
Exp3	5	Exp3-5-1	59.936	1.0.0.165	2	right	jiaoxun	-1311019841	2.0.10.242	2.0.10.242	10-13-2019	2019-10-13 01:28:15	09:28:15	male	2.0.10.147	120	Blue_S_2.bmp	860	0		0	1	314392	0		0	0	NULL	NULL	NULL	High	run1	1	List2	Catch.wav	V_T	1	1	1	1	314241	151	1	405	314646
Exp3	5	Exp3-5-1	59.936	1.0.0.165	2	right	jiaoxun	-1311019841	2.0.10.242	2.0.10.242	10-13-2019	2019-10-13 01:28:15	09:28:15	male	2.0.10.147	121	Catch.bmp	835	0		0	0	316410	0		0	0	NULL	NULL	NULL	High	run1		List2	A_S.wav	A_S	0		1	1	316260	150		0	0
Exp3	5	Exp3-5-1	59.936	1.0.0.165	2	right	jiaoxun	-1311019841	2.0.10.242	2.0.10.242	10-13-2019	2019-10-13 01:28:15	09:28:15	male	2.0.10.147	122	Red_C_2.bmp	1047	0		0	1	318446	0		0	0	NULL	NULL	NULL	High	run1	1	List2	Catch.wav	V_T	1	1	1	1	318295	151	1	471	318766
Exp3	5	Exp3-5-1	59.936	1.0.0.165	2	right	jiaoxun	-1311019841	2.0.10.242	2.0.10.242	10-13-2019	2019-10-13 01:28:15	09:28:15	male	2.0.10.147	123	Catch.bmp	949	0		0	0	320648	0		0	0	NULL	NULL	NULL	High	run1	1	List2	A_T.wav	A_T	1	1	1	1	320498	150	1	627	321125
Exp3	5	Exp3-5-1	59.936	1.0.0.165	2	right	jiaoxun	-1311019841	2.0.10.242	2.0.10.242	10-13-2019	2019-10-13 01:28:15	09:28:15	male	2.0.10.147	124	Red_C_2.bmp	1333	0		0	0	322750	0		0	0	NULL	NULL	NULL	High	run1	1	List2	Catch.wav	V_T	1	1	1	1	322600	150	1	477	323077
Exp3	5	Exp3-5-1	59.936	1.0.0.165	2	right	jiaoxun	-1311019841	2.0.10.242	2.0.10.242	10-13-2019	2019-10-13 01:28:15	09:28:15	male	2.0.10.147	125	Catch.bmp	1573	0		0	0	325236	0		0	0	NULL	NULL	NULL	High	run1	1	List2	A_T.wav	A_T	1	1	1	1	325086	150	1	470	325556
Exp3	5	Exp3-5-1	59.936	1.0.0.165	2	right	jiaoxun	-1311019841	2.0.10.242	2.0.10.242	10-13-2019	2019-10-13 01:28:15	09:28:15	male	2.0.10.147	126	Catch.bmp	940	0		0	1	327956	0		0	0	NULL	NULL	NULL	High	run1	1	List2	A_T.wav	A_T	1	1	1	1	327805	151	1	521	328326
Exp3	5	Exp3-5-1	59.936	1.0.0.165	2	right	jiaoxun	-1311019841	2.0.10.242	2.0.10.242	10-13-2019	2019-10-13 01:28:15	09:28:15	male	2.0.10.147	127	Blue_S_2.bmp	1550	0		0	0	330058	0		0	0	NULL	NULL	NULL	High	run1	1	List2	A_T.wav	AV_T	1	1	0	1	329908	150	1	976	330884
Exp3	5	Exp3-5-1	59.936	1.0.0.165	2	right	jiaoxun	-1311019841	2.0.10.242	2.0.10.242	10-13-2019	2019-10-13 01:28:15	09:28:15	male	2.0.10.147	128	Blue_C.bmp	1600	0		0	0	332761	0		0	0	NULL	NULL	NULL	High	Run1		List2	Catch.wav	V_S	0		0	2	332611	150		0	0
Exp3	5	Exp3-5-1	59.936	1.0.0.165	2	right	jiaoxun	-1311019841	2.0.10.242	2.0.10.242	10-13-2019	2019-10-13 01:28:15	09:28:15	male	2.0.10.147	129	Red_C_2.bmp	1010	0		0	0	335580	0		0	0	NULL	NULL	NULL	High	run1	1	List2	A_T.wav	AV_T	1	1	1	1	335430	150	1	598	336028
Exp3	5	Exp3-5-1	59.936	1.0.0.165	2	right	jiaoxun	-1311019841	2.0.10.242	2.0.10.242	10-13-2019	2019-10-13 01:28:15	09:28:15	male	2.0.10.147	130	Red_C_2.bmp	1233	0		0	0	337749	0		0	0	NULL	NULL	NULL	High	run1	1	List2	A_T.wav	AV_T	1	1	0	1	337599	150	1	861	338460
Exp3	5	Exp3-5-1	59.936	1.0.0.165	2	right	jiaoxun	-1311019841	2.0.10.242	2.0.10.242	10-13-2019	2019-10-13 01:28:15	09:28:15	male	2.0.10.147	131	Catch.bmp	892	0		0	0	340135	0		0	0	NULL	NULL	NULL	High	run1	1	List2	A_T.wav	A_T	1	1	0	1	339985	150	1	660	340645
Exp3	5	Exp3-5-1	59.936	1.0.0.165	2	right	jiaoxun	-1311019841	2.0.10.242	2.0.10.242	10-13-2019	2019-10-13 01:28:15	09:28:15	male	2.0.10.147	132	Red_C_2.bmp	1092	0		0	0	342187	0		0	0	NULL	NULL	NULL	High	run1	1	List2	A_T.wav	AV_T	1	1	0	1	342037	150	1	567	342604
Exp3	5	Exp3-5-1	59.936	1.0.0.165	2	right	jiaoxun	-1311019841	2.0.10.242	2.0.10.242	10-13-2019	2019-10-13 01:28:15	09:28:15	male	2.0.10.147	133	Blue_S_2.bmp	1329	0		0	1	344440	0		0	0	NULL	NULL	NULL	High	run1	1	List2	Catch.wav	V_T	1	1	1	1	344289	151	1	587	344876
Exp3	5	Exp3-5-1	59.936	1.0.0.165	2	right	jiaoxun	-1311019841	2.0.10.242	2.0.10.242	10-13-2019	2019-10-13 01:28:15	09:28:15	male	2.0.10.147	134	Blue_S.bmp	1076	0		0	1	346926	0		0	0	NULL	NULL	NULL	High	run1		List2	Catch.wav	V_S	0		1	1	346775	151		0	0
Exp3	5	Exp3-5-1	59.936	1.0.0.165	2	right	jiaoxun	-1311019841	2.0.10.242	2.0.10.242	10-13-2019	2019-10-13 01:28:15	09:28:15	male	2.0.10.147	135	Blue_S_2.bmp	921	0		0	0	349228	0		0	0	NULL	NULL	NULL	High	run1	1	List2	A_T.wav	AV_T	1	1	1	1	349078	150	1	502	349580
Exp3	5	Exp3-5-1	59.936	1.0.0.165	2	right	jiaoxun	-1311019841	2.0.10.242	2.0.10.242	10-13-2019	2019-10-13 01:28:15	09:28:15	male	2.0.10.147	136	Catch.bmp	1432	0		0	0	351297	0		0	0	NULL	NULL	NULL	High	run1	1	List2	A_T.wav	A_T	1	1	0	1	351147	150	1	553	351700
Exp3	5	Exp3-5-1	59.936	1.0.0.165	2	right	jiaoxun	-1311019841	2.0.10.242	2.0.10.242	10-13-2019	2019-10-13 01:28:15	09:28:15	male	2.0.10.147	137	Blue_S_2.bmp	1354	0		0	0	353883	0		0	0	NULL	NULL	NULL	High	run1	1	List2	Catch.wav	V_T	1	1	0	1	353733	150	1	567	354300
Exp3	5	Exp3-5-1	59.936	1.0.0.165	2	right	jiaoxun	-1311019841	2.0.10.242	2.0.10.242	10-13-2019	2019-10-13 01:28:15	09:28:15	male	2.0.10.147	138	Catch.bmp	1241	0		1	0	356385	0		0	0	NULL	NULL	NULL	High	run1	1	List2	A_T.wav	A_T	1	1	1	1	356235	150	1	513	356748
Exp3	5	Exp3-5-1	59.936	1.0.0.165	2	right	jiaoxun	-1311019841	2.0.10.242	2.0.10.242	10-13-2019	2019-10-13 01:28:15	09:28:15	male	2.0.10.147	139	Blue_S_2.bmp	1410	0		0	0	358788	0		0	0	NULL	NULL	NULL	High	run1	1	List2	Catch.wav	V_T	1	1	1	1	358638	150	1	406	359044
Exp3	5	Exp3-5-1	59.936	1.0.0.165	2	right	jiaoxun	-1311019841	2.0.10.242	2.0.10.242	10-13-2019	2019-10-13 01:28:15	09:28:15	male	2.0.10.147	140	Catch.bmp	1456	0		0	0	361357	0		0	0	NULL	NULL	NULL	High	run1	1	List2	A_T.wav	A_T	1	1	1	1	361207	150	1	509	361716
Exp3	5	Exp3-5-1	59.936	1.0.0.165	2	right	jiaoxun	-1311019841	2.0.10.242	2.0.10.242	10-13-2019	2019-10-13 01:28:15	09:28:15	male	2.0.10.147	141	Red_C.bmp	1072	0		0	0	363960	1068		0	0	NULL	NULL	NULL	High	run1		List2	A_S.wav	AV_S	1		0	1	363810	150		0	0
Exp3	5	Exp3-5-1	59.936	1.0.0.165	2	right	jiaoxun	-1311019841	2.0.10.242	2.0.10.242	10-13-2019	2019-10-13 01:28:15	09:28:15	male	2.0.10.147	142	Blue_S_2.bmp	1205	0		0	0	369499	0		0	0	NULL	NULL	NULL	High	run1	1	List2	A_T.wav	AV_T	1	1	0	1	369349	150	1	375	369724
Exp3	5	Exp3-5-1	59.936	1.0.0.165	2	right	jiaoxun	-1311019841	2.0.10.242	2.0.10.242	10-13-2019	2019-10-13 01:28:15	09:28:15	male	2.0.10.147	143	Blue_S_2.bmp	906	0		0	0	371852	0		0	0	NULL	NULL	NULL	High	run1	1	List2	A_T.wav	AV_T	1	1	0	2	371702	150	1	391	372093
Exp3	5	Exp3-5-1	59.936	1.0.0.165	2	right	jiaoxun	-1311019841	2.0.10.242	2.0.10.242	10-13-2019	2019-10-13 01:28:15	09:28:15	male	2.0.10.147	144	Catch.bmp	965	0		0	1	373921	0		0	0	NULL	NULL	NULL	High	run1		List2	A_S.wav	A_S	0		1	1	373770	151		0	0
Exp3	5	Exp3-5-1	59.936	1.0.0.165	2	right	jiaoxun	-1311019841	2.0.10.242	2.0.10.242	10-13-2019	2019-10-13 01:28:15	09:28:15	male	2.0.10.147	145	Red_S.bmp	846	0		0	0	376106	0		0	0	NULL	NULL	NULL	High	run1		List2	A_S.wav	AV_S	0		0	1	375956	150		0	0
Exp3	5	Exp3-5-1	59.936	1.0.0.165	2	right	jiaoxun	-1311019841	2.0.10.242	2.0.10.242	10-13-2019	2019-10-13 01:28:15	09:28:15	male	2.0.10.147	146	Red_C_2.bmp	1162	0		0	0	378175	0		0	0	NULL	NULL	NULL	High	run1	1	List2	A_T.wav	AV_T	1	1	0	1	378025	150	1	579	378604
Exp3	5	Exp3-5-1	59.936	1.0.0.165	2	right	jiaoxun	-1311019841	2.0.10.242	2.0.10.242	10-13-2019	2019-10-13 01:28:15	09:28:15	male	2.0.10.147	147	Blue_S_2.bmp	1574	0		0	0	380494	0		0	0	NULL	NULL	NULL	High	run1	1	List2	A_T.wav	AV_T	1	1	0	1	380344	150	1	468	380812
Exp3	5	Exp3-5-1	59.936	1.0.0.165	2	right	jiaoxun	-1311019841	2.0.10.242	2.0.10.242	10-13-2019	2019-10-13 01:28:15	09:28:15	male	2.0.10.147	148	Blue_S_2.bmp	1124	0		0	0	383230	0		0	0	NULL	NULL	NULL	High	run1	1	List2	A_T.wav	AV_T	1	1	0	1	383080	150	1	484	383564
Exp3	5	Exp3-5-1	59.936	1.0.0.165	2	right	jiaoxun	-1311019841	2.0.10.242	2.0.10.242	10-13-2019	2019-10-13 01:28:15	09:28:15	male	2.0.10.147	149	Red_C_2.bmp	1494	0		0	0	385516	0		0	0	NULL	NULL	NULL	High	run1	1	List2	Catch.wav	V_T	1	1	1	1	385366	150	1	582	385948
Exp3	5	Exp3-5-1	59.936	1.0.0.165	2	right	jiaoxun	-1311019841	2.0.10.242	2.0.10.242	10-13-2019	2019-10-13 01:28:15	09:28:15	male	2.0.10.147	150	Blue_S_2.bmp	1468	0		0	0	388169	0		0	0	NULL	NULL	NULL	High	run1	1	List2	Catch.wav	V_T	1	1	0	1	388019	150	1	569	388588
Exp3	5	Exp3-5-1	59.936	1.0.0.165	2	right	jiaoxun	-1311019841	2.0.10.242	2.0.10.242	10-13-2019	2019-10-13 01:28:15	09:28:15	male	2.0.10.147	151	Blue_S_2.bmp	831	0		0	0	390788	0		0	0	NULL	NULL	NULL	High	run1	1	List2	A_T.wav	AV_T	1	1	1	1	390638	150	1	423	391061
Exp3	5	Exp3-5-1	59.936	1.0.0.165	2	right	jiaoxun	-1311019841	2.0.10.242	2.0.10.242	10-13-2019	2019-10-13 01:28:15	09:28:15	male	2.0.10.147	152	Red_C_2.bmp	1538	0		0	0	392774	0		0	0	NULL	NULL	NULL	High	run1	1	List2	Catch.wav	V_T	1	1	0	2	392624	150	1	460	393084
Exp3	5	Exp3-5-1	59.936	1.0.0.165	2	right	jiaoxun	-1311019841	2.0.10.242	2.0.10.242	10-13-2019	2019-10-13 01:28:15	09:28:15	male	2.0.10.147	153	Red_C_2.bmp	1065	0		0	0	395460	0		0	0	NULL	NULL	NULL	High	run1	1	List2	A_T.wav	AV_T	1	1	1	1	395310	150	1	422	395732
Exp3	5	Exp3-5-1	59.936	1.0.0.165	2	right	jiaoxun	-1311019841	2.0.10.242	2.0.10.242	10-13-2019	2019-10-13 01:28:15	09:28:15	male	2.0.10.147	154	Blue_S_2.bmp	1170	0		0	0	397679	0		0	0	NULL	NULL	NULL	High	run1	1	List2	Catch.wav	V_T	1	1	0	1	397529	150	1	466	397995
Exp3	5	Exp3-5-1	59.936	1.0.0.165	2	right	jiaoxun	-1311019841	2.0.10.242	2.0.10.242	10-13-2019	2019-10-13 01:28:15	09:28:15	male	2.0.10.147	155	Red_C_2.bmp	1094	0		0	0	399998	0		0	0	NULL	NULL	NULL	High	run1	1	List2	Catch.wav	V_T	1	1	0	1	399848	150	1	499	400347
Exp3	5	Exp3-5-1	59.936	1.0.0.165	2	right	jiaoxun	-1311019841	2.0.10.242	2.0.10.242	10-13-2019	2019-10-13 01:28:15	09:28:15	male	2.0.10.147	156	Red_S.bmp	1150	0		0	0	402250	0		0	0	NULL	NULL	NULL	High	run1		List2	A_S.wav	AV_S	0		1	1	402100	150		0	0
Exp3	5	Exp3-5-1	59.936	1.0.0.165	2	right	jiaoxun	-1311019841	2.0.10.242	2.0.10.242	10-13-2019	2019-10-13 01:28:15	09:28:15	male	2.0.10.147	157	Red_C_2.bmp	1284	0		0	0	404619	0		0	0	NULL	NULL	NULL	High	run1	1	List2	Catch.wav	V_T	1	1	1	1	404469	150	1	486	404955
Exp3	5	Exp3-5-1	59.936	1.0.0.165	2	right	jiaoxun	-1311019841	2.0.10.242	2.0.10.242	10-13-2019	2019-10-13 01:28:15	09:28:15	male	2.0.10.147	158	Blue_S_2.bmp	1509	0		0	0	407055	0		0	0	NULL	NULL	NULL	High	run1	1	List2	Catch.wav	V_T	1	1	0	1	406905	150	1	426	407331
Exp3	5	Exp3-5-1	59.936	1.0.0.165	2	right	jiaoxun	-1311019841	2.0.10.242	2.0.10.242	10-13-2019	2019-10-13 01:28:15	09:28:15	male	2.0.10.147	159	Blue_S_2.bmp	1521	0		0	0	409725	0		0	0	NULL	NULL	NULL	High	run1	1	List2	A_T.wav	AV_T	1	1	0	1	409575	150	1	413	409988
Exp3	5	Exp3-5-1	59.936	1.0.0.165	2	right	jiaoxun	-1311019841	2.0.10.242	2.0.10.242	10-13-2019	2019-10-13 01:28:15	09:28:15	male	2.0.10.147	160	Red_C_2.bmp	1080	0		0	0	412394	0		0	0	NULL	NULL	NULL	High	run1	1	List2	Catch.wav	V_T	1	1	1	1	412244	150	1	536	412780
Exp3	5	Exp3-5-1	59.936	1.0.0.165	2	right	jiaoxun	-1311019841	2.0.10.242	2.0.10.242	10-13-2019	2019-10-13 01:28:15	09:28:15	male	2.0.10.147	161	Blue_S_2.bmp	818	0		0	0	414630	0		0	0	NULL	NULL	NULL	High	run1	1	List2	A_T.wav	AV_T	1	1	0	1	414480	150	1	459	414939
Exp3	5	Exp3-5-1	59.936	1.0.0.165	2	right	jiaoxun	-1311019841	2.0.10.242	2.0.10.242	10-13-2019	2019-10-13 01:28:15	09:28:15	male	2.0.10.147	162	Red_C_2.bmp	1189	0		0	0	416599	0		0	0	NULL	NULL	NULL	High	run1	1	List2	Catch.wav	V_T	1	1	0	2	416449	150	1	338	416787
Exp3	5	Exp3-5-1	59.936	1.0.0.165	2	right	jiaoxun	-1311019841	2.0.10.242	2.0.10.242	10-13-2019	2019-10-13 01:28:15	09:28:15	male	2.0.10.147	163	Red_C_2.bmp	956	0		0	0	418951	0		0	0	NULL	NULL	NULL	High	run1	1	List2	A_T.wav	AV_T	1	1	1	1	418801	150	1	338	419139
Exp3	5	Exp3-5-1	59.936	1.0.0.165	2	right	jiaoxun	-1311019841	2.0.10.242	2.0.10.242	10-13-2019	2019-10-13 01:28:15	09:28:15	male	2.0.10.147	164	Red_S.bmp	972	0		0	0	421070	0		0	0	NULL	NULL	NULL	High	run1		List2	Catch.wav	V_S	0		1	1	420920	150		0	0
Exp3	5	Exp3-5-1	59.936	1.0.0.165	2	right	jiaoxun	-1311019841	2.0.10.242	2.0.10.242	10-13-2019	2019-10-13 01:28:15	09:28:15	male	2.0.10.147	165	Red_C_2.bmp	851	0		0	0	423256	0		0	0	NULL	NULL	NULL	High	run1	1	List2	Catch.wav	V_T	1	1	0	2	423106	150	1	409	423515
Exp3	5	Exp3-5-1	59.936	1.0.0.165	2	right	jiaoxun	-1311019841	2.0.10.242	2.0.10.242	10-13-2019	2019-10-13 01:28:15	09:28:15	male	2.0.10.147	166	Red_C.bmp	853	0		0	0	425258	0		0	0	NULL	NULL	NULL	High	run1		List2	Catch.wav	V_S	0		0	1	425108	150		0	0
Exp3	5	Exp3-5-1	59.936	1.0.0.165	2	right	jiaoxun	-1311019841	2.0.10.242	2.0.10.242	10-13-2019	2019-10-13 01:28:15	09:28:15	male	2.0.10.147	167	Red_C_2.bmp	1337	0		0	1	427327	0		0	0	NULL	NULL	NULL	High	run1	1	List2	A_T.wav	AV_T	1	1	1	1	427176	151	1	411	427587
Exp3	5	Exp3-5-1	59.936	1.0.0.165	2	right	jiaoxun	-1311019841	2.0.10.242	2.0.10.242	10-13-2019	2019-10-13 01:28:15	09:28:15	male	2.0.10.147	168	Catch.bmp	1043	0		0	1	429813	0		0	0	NULL	NULL	NULL	High	run1	1	List2	A_T.wav	A_T	1	1	1	1	429662	151	1	846	430508
Exp3	5	Exp3-5-1	59.936	1.0.0.165	2	right	jiaoxun	-1311019841	2.0.10.242	2.0.10.242	10-13-2019	2019-10-13 01:28:15	09:28:15	male	2.0.10.147	169	Red_C_2.bmp	845	0		0	0	432015	0		0	0	NULL	NULL	NULL	High	run1	1	List2	A_T.wav	AV_T	1	1	0	1	431865	150	1	498	432363
Exp3	5	Exp3-5-1	59.936	1.0.0.165	2	right	jiaoxun	-1311019841	2.0.10.242	2.0.10.242	10-13-2019	2019-10-13 01:28:15	09:28:15	male	2.0.10.147	170	Catch.bmp	1009	0		0	0	434017	0		0	0	NULL	NULL	NULL	High	run1		List2	A_S.wav	A_S	0		0	1	433867	150		0	0
Exp3	5	Exp3-5-1	59.936	1.0.0.165	2	right	jiaoxun	-1311019841	2.0.10.242	2.0.10.242	10-13-2019	2019-10-13 01:28:15	09:28:15	male	2.0.10.147	171	Blue_S.bmp	1567	0		0	0	436236	0		0	0	NULL	NULL	NULL	High	run1		List2	Catch.wav	V_S	0		1	1	436086	150		0	0
Exp3	5	Exp3-5-1	59.936	1.0.0.165	2	right	jiaoxun	-1311019841	2.0.10.242	2.0.10.242	10-13-2019	2019-10-13 01:28:15	09:28:15	male	2.0.10.147	172	Catch.bmp	1339	0		0	1	439006	0		0	0	NULL	NULL	NULL	High	run1	1	List2	A_T.wav	A_T	1	1	1	1	438855	151	1	532	439387
Exp3	5	Exp3-5-1	59.936	1.0.0.165	2	right	jiaoxun	-1311019841	2.0.10.242	2.0.10.242	10-13-2019	2019-10-13 01:28:15	09:28:15	male	2.0.10.147	173	Red_C_2.bmp	1056	0		0	0	441508	0		0	0	NULL	NULL	NULL	High	run1	1	List2	A_T.wav	AV_T	1	1	0	1	441358	150	1	493	441851
Exp3	5	Exp3-5-1	59.936	1.0.0.165	2	right	jiaoxun	-1311019841	2.0.10.242	2.0.10.242	10-13-2019	2019-10-13 01:28:15	09:28:15	male	2.0.10.147	174	Blue_S_2.bmp	1575	0		0	0	443727	0		0	0	NULL	NULL	NULL	High	run1	1	List2	Catch.wav	V_T	1	1	1	1	443577	150	1	347	443924
Exp3	5	Exp3-5-1	59.936	1.0.0.165	2	right	jiaoxun	-1311019841	2.0.10.242	2.0.10.242	10-13-2019	2019-10-13 01:28:15	09:28:15	male	2.0.10.147	175	Blue_S_2.bmp	1395	0		0	0	446463	0		0	0	NULL	NULL	NULL	High	run1	1	List2	A_T.wav	AV_T	1	1	1	1	446313	150	1	403	446716
Exp3	5	Exp3-5-1	59.936	1.0.0.165	2	right	jiaoxun	-1311019841	2.0.10.242	2.0.10.242	10-13-2019	2019-10-13 01:28:15	09:28:15	male	2.0.10.147	176	Red_C_2.bmp	1270	0		0	0	449016	0		0	0	NULL	NULL	NULL	High	run1	1	List2	A_T.wav	AV_T	1	1	0	1	448866	150	1	401	449267
Exp3	5	Exp3-5-1	59.936	1.0.0.165	2	right	jiaoxun	-1311019841	2.0.10.242	2.0.10.242	10-13-2019	2019-10-13 01:28:15	09:28:15	male	2.0.10.147	177	Red_C_2.bmp	1153	0		0	0	451435	0		0	0	NULL	NULL	NULL	High	run1	1	List2	Catch.wav	V_T	1	1	1	1	451285	150	1	462	451747
Exp3	5	Exp3-5-1	59.936	1.0.0.165	2	right	jiaoxun	-1311019841	2.0.10.242	2.0.10.242	10-13-2019	2019-10-13 01:28:15	09:28:15	male	2.0.10.147	178	Blue_S_2.bmp	1447	0		0	0	453738	0		0	0	NULL	NULL	NULL	High	run1	1	List2	A_T.wav	AV_T	1	1	0	2	453588	150	1	351	453939
Exp3	5	Exp3-5-1	59.936	1.0.0.165	2	right	jiaoxun	-1311019841	2.0.10.242	2.0.10.242	10-13-2019	2019-10-13 01:28:15	09:28:15	male	2.0.10.147	179	Catch.bmp	892	0		0	0	456340	0		0	0	NULL	NULL	NULL	High	run1		List2	A_S.wav	A_S	0		0	1	456190	150		0	0
Exp3	5	Exp3-5-1	59.936	1.0.0.165	2	right	jiaoxun	-1311019841	2.0.10.242	2.0.10.242	10-13-2019	2019-10-13 01:28:15	09:28:15	male	2.0.10.147	180	Catch.bmp	1495	0		0	1	458443	0		0	0	NULL	NULL	NULL	High	run1	1	List2	A_T.wav	A_T	1	1	1	1	458292	151	1	687	458979
Exp3	5	Exp3-5-1	59.936	1.0.0.165	2	right	jiaoxun	-1311019841	2.0.10.242	2.0.10.242	10-13-2019	2019-10-13 01:28:15	09:28:15	male	2.0.10.147	181	Red_C_2.bmp	1504	0		0	0	461095	0		0	0	NULL	NULL	NULL	High	run1	1	List2	A_T.wav	AV_T	1	1	0	1	460945	150	1	393	461338
Exp3	5	Exp3-5-1	59.936	1.0.0.165	2	right	jiaoxun	-1311019841	2.0.10.242	2.0.10.242	10-13-2019	2019-10-13 01:28:15	09:28:15	male	2.0.10.147	182	Blue_S_2.bmp	1172	0		0	0	463748	0		0	0	NULL	NULL	NULL	High	run1	1	List2	Catch.wav	V_T	1	1	1	1	463598	150	1	516	464114
Exp3	5	Exp3-5-1	59.936	1.0.0.165	2	right	jiaoxun	-1311019841	2.0.10.242	2.0.10.242	10-13-2019	2019-10-13 01:28:15	09:28:15	male	2.0.10.147	183	Blue_S_2.bmp	860	0		0	0	466067	0		0	0	NULL	NULL	NULL	High	run1	1	List2	Catch.wav	V_T	1	1	0	1	465917	150	1	317	466234
Exp3	5	Exp3-5-1	59.936	1.0.0.165	2	right	jiaoxun	-1311019841	2.0.10.242	2.0.10.242	10-13-2019	2019-10-13 01:28:15	09:28:15	male	2.0.10.147	184	Catch.bmp	1242	0		0	0	468086	0		0	0	NULL	NULL	NULL	High	run1	1	List2	A_T.wav	A_T	1	1	1	1	467936	150	1	650	468586
Exp3	5	Exp3-5-1	59.936	1.0.0.165	2	right	jiaoxun	-1311019841	2.0.10.242	2.0.10.242	10-13-2019	2019-10-13 01:28:15	09:28:15	male	2.0.10.147	185	Blue_S.bmp	1448	0		0	1	470489	0		0	0	NULL	NULL	NULL	High	run1		List2	A_S.wav	AV_S	0		1	1	470338	151		0	0
Exp3	5	Exp3-5-1	59.936	1.0.0.165	2	right	jiaoxun	-1311019841	2.0.10.242	2.0.10.242	10-13-2019	2019-10-13 01:28:15	09:28:15	male	2.0.10.147	186	Red_C_2.bmp	1403	0		0	0	473158	0		0	0	NULL	NULL	NULL	High	run1	1	List2	Catch.wav	V_T	1	1	1	1	473008	150	1	426	473434
Exp3	5	Exp3-5-1	59.936	1.0.0.165	2	right	jiaoxun	-1311019841	2.0.10.242	2.0.10.242	10-13-2019	2019-10-13 01:28:15	09:28:15	male	2.0.10.147	187	Red_S_2.bmp	1294	0		0	0	475711	0		0	0	NULL	NULL	NULL	High	run1		List2	Catch.wav	V_S	0		0	1	475561	150	1	330	475891
Exp3	5	Exp3-5-1	59.936	1.0.0.165	2	right	jiaoxun	-1311019841	2.0.10.242	2.0.10.242	10-13-2019	2019-10-13 01:28:15	09:28:15	male	2.0.10.147	188	Red_C.bmp	1290	0		0	0	478163	0		0	0	NULL	NULL	NULL	High	run1		List2	Catch.wav	V_S	0		0	1	478013	150	1	469	478482
Exp3	5	Exp3-5-1	59.936	1.0.0.165	2	right	jiaoxun	-1311019841	2.0.10.242	2.0.10.242	10-13-2019	2019-10-13 01:28:15	09:28:15	male	2.0.10.147	189	Blue_S_2.bmp	1115	0		0	0	480616	0		0	0	NULL	NULL	NULL	High	run1	1	List2	A_T.wav	AV_T	1	1	1	1	480466	150	1	569	481035
Exp3	5	Exp3-5-1	59.936	1.0.0.165	2	right	jiaoxun	-1311019841	2.0.10.242	2.0.10.242	10-13-2019	2019-10-13 01:28:15	09:28:15	male	2.0.10.147	190	Catch.bmp	1201	0		0	0	482885	0		0	0	NULL	NULL	NULL	High	run1	1	List2	A_T.wav	A_T	1	1	0	1	482735	150	1	804	483539
Exp3	5	Exp3-5-1	59.936	1.0.0.165	2	right	jiaoxun	-1311019841	2.0.10.242	2.0.10.242	10-13-2019	2019-10-13 01:28:15	09:28:15	male	2.0.10.147	191	Red_C_2.bmp	1244	0		0	0	485237	0		0	0	NULL	NULL	NULL	High	run1	1	List2	A_T.wav	AV_T	1	1	0	1	485087	150	1	403	485490
Exp3	5	Exp3-5-1	59.936	1.0.0.165	2	right	jiaoxun	-1311019841	2.0.10.242	2.0.10.242	10-13-2019	2019-10-13 01:28:15	09:28:15	male	2.0.10.147	192	Blue_C_2.bmp	800	0		0	0	487640	0		0	0	NULL	NULL	NULL	High	run1		List2	A_S.wav	AV_S	0		0	1	487490	150		0	0
Exp3	5	Exp3-5-1	59.936	1.0.0.165	2	right	jiaoxun	-1311019841	2.0.10.242	2.0.10.242	10-13-2019	2019-10-13 01:28:15	09:28:15	male	2.0.10.147	193	Catch.bmp	1378	0		0	0	489659	0		0	0	NULL	NULL	NULL	High	run1	1	List2	A_T.wav	A_T	1	1	0	1	489509	150	1	910	490419
Exp3	5	Exp3-5-1	59.936	1.0.0.165	2	right	jiaoxun	-1311019841	2.0.10.242	2.0.10.242	10-13-2019	2019-10-13 01:28:15	09:28:15	male	2.0.10.147	194	Catch.bmp	1345	0		0	0	492195	0		0	0	NULL	NULL	NULL	High	run1		List2	A_S.wav	A_S	0		0	1	492045	150		0	0
Exp3	5	Exp3-5-1	59.936	1.0.0.165	2	right	jiaoxun	-1311019841	2.0.10.242	2.0.10.242	10-13-2019	2019-10-13 01:28:15	09:28:15	male	2.0.10.147	195	Blue_S_2.bmp	909	0		0	0	494747	0		0	0	NULL	NULL	NULL	High	run1	1	List2	Catch.wav	V_T	1	1	1	1	494597	150	1	813	495410
Exp3	5	Exp3-5-1	59.936	1.0.0.165	2	right	jiaoxun	-1311019841	2.0.10.242	2.0.10.242	10-13-2019	2019-10-13 01:28:15	09:28:15	male	2.0.10.147	196	Catch.bmp	1320	0		0	0	496816	0		0	0	NULL	NULL	NULL	High	run1		List2	A_S.wav	A_S	0		1	1	496666	150	1	801	497467
Exp3	5	Exp3-5-1	59.936	1.0.0.165	2	right	jiaoxun	-1311019841	2.0.10.242	2.0.10.242	10-13-2019	2019-10-13 01:28:15	09:28:15	male	2.0.10.147	197	Red_C_2.bmp	971	0		0	1	499286	0		0	0	NULL	NULL	NULL	High	run1	1	List2	A_T.wav	AV_T	1	1	1	1	499135	151	1	571	499706
Exp3	5	Exp3-5-1	59.936	1.0.0.165	2	right	jiaoxun	-1311019841	2.0.10.242	2.0.10.242	10-13-2019	2019-10-13 01:28:15	09:28:15	male	2.0.10.147	198	Red_C_2.bmp	1137	0		0	0	501404	0		0	0	NULL	NULL	NULL	High	run1	1	List2	Catch.wav	V_T	1	1	1	1	501254	150	1	636	501890
Exp3	5	Exp3-5-1	59.936	1.0.0.165	2	right	jiaoxun	-1311019841	2.0.10.242	2.0.10.242	10-13-2019	2019-10-13 01:28:15	09:28:15	male	2.0.10.147	199	Red_C.bmp	1384	0		0	0	503690	0		0	0	NULL	NULL	NULL	High	run1		List2	A_S.wav	AV_S	0		1	1	503540	150		0	0
Exp3	5	Exp3-5-1	59.936	1.0.0.165	2	right	jiaoxun	-1311019841	2.0.10.242	2.0.10.242	10-13-2019	2019-10-13 01:28:15	09:28:15	male	2.0.10.147	200	Blue_S_2.bmp	1279	0		0	0	506276	0		0	0	NULL	NULL	NULL	High	run1	1	List2	A_T.wav	AV_T	1	1	0	1	506126	150	1	740	506866
Exp3	5	Exp3-5-1	59.936	1.0.0.165	2	right	jiaoxun	-1311019841	2.0.10.242	2.0.10.242	10-13-2019	2019-10-13 01:28:15	09:28:15	male	2.0.10.147	201	Blue_S_2.bmp	1071	0		0	0	508712	0		0	0	NULL	NULL	NULL	High	run1	1	List2	Catch.wav	V_T	1	1	1	1	508562	150	1	664	509226
Exp3	5	Exp3-5-1	59.936	1.0.0.165	2	right	jiaoxun	-1311019841	2.0.10.242	2.0.10.242	10-13-2019	2019-10-13 01:28:15	09:28:15	male	2.0.10.147	202	Blue_C.bmp	963	0		0	0	510931	0		0	0	NULL	NULL	NULL	High	run1		List2	A_S.wav	AV_S	0		1	1	510781	150		0	0
Exp3	5	Exp3-5-1	59.936	1.0.0.165	2	right	jiaoxun	-1311019841	2.0.10.242	2.0.10.242	10-13-2019	2019-10-13 01:28:15	09:28:15	male	2.0.10.147	203	Catch.bmp	1401	0		0	0	513117	0		0	0	NULL	NULL	NULL	High	run1	1	List2	A_T.wav	A_T	1	1	0	1	512967	150	1	979	513946
Exp3	5	Exp3-5-1	59.936	1.0.0.165	2	right	jiaoxun	-1311019841	2.0.10.242	2.0.10.242	10-13-2019	2019-10-13 01:28:15	09:28:15	male	2.0.10.147	204	Blue_S_2.bmp	901	0		0	0	515669	0		0	0	NULL	NULL	NULL	High	run1	1	List2	A_T.wav	AV_T	1	1	0	1	515519	150	1	419	515938
Exp3	5	Exp3-5-1	59.936	1.0.0.165	2	right	jiaoxun	-1311019841	2.0.10.242	2.0.10.242	10-13-2019	2019-10-13 01:28:15	09:28:15	male	2.0.10.147	205	Red_C_2.bmp	1481	0		0	1	517722	0		0	0	NULL	NULL	NULL	High	run1	1	List2	A_T.wav	AV_T	1	1	1	1	517571	151	1	487	518058
Exp3	5	Exp3-5-1	59.936	1.0.0.165	2	right	jiaoxun	-1311019841	2.0.10.242	2.0.10.242	10-13-2019	2019-10-13 01:28:15	09:28:15	male	2.0.10.147	206	Red_C_2.bmp	1243	0		0	1	520358	0		0	0	NULL	NULL	NULL	High	run1	1	List2	A_T.wav	AV_T	1	1	1	1	520207	151	1	435	520642
Exp3	5	Exp3-5-1	59.936	1.0.0.165	2	right	jiaoxun	-1311019841	2.0.10.242	2.0.10.242	10-13-2019	2019-10-13 01:28:15	09:28:15	male	2.0.10.147	207	Catch.bmp	998	0		0	0	522760	0		0	0	NULL	NULL	NULL	High	run1		List2	A_S.wav	A_S	0		0	1	522610	150		0	0
Exp3	5	Exp3-5-1	59.936	1.0.0.165	2	right	jiaoxun	-1311019841	2.0.10.242	2.0.10.242	10-13-2019	2019-10-13 01:28:15	09:28:15	male	2.0.10.147	208	Catch.bmp	1236	0		1	0	524962	0		0	0	NULL	NULL	NULL	High	run1	1	List2	A_T.wav	A_T	1	1	0	1	524812	150	1	470	525282
Exp3	5	Exp3-5-1	59.936	1.0.0.165	2	right	jiaoxun	-1311019841	2.0.10.242	2.0.10.242	10-13-2019	2019-10-13 01:28:15	09:28:15	male	2.0.10.147	209	Catch.bmp	1213	0		0	0	527348	0		0	0	NULL	NULL	NULL	High	run1	1	List2	A_T.wav	A_T	1	1	0	1	527198	150	1	452	527650
Exp3	5	Exp3-5-1	59.936	1.0.0.165	2	right	jiaoxun	-1311019841	2.0.10.242	2.0.10.242	10-13-2019	2019-10-13 01:28:15	09:28:15	male	2.0.10.147	210	Catch.bmp	1384	0		1	0	529717	0		0	0	NULL	NULL	NULL	High	run1	1	List2	A_T.wav	A_T	1	1	0	1	529567	150	1	419	529986
Exp3	5	Exp3-5-1	59.936	1.0.0.165	2	right	jiaoxun	-1311019841	2.0.10.242	2.0.10.242	10-13-2019	2019-10-13 01:28:15	09:28:15	male	2.0.10.147	211	Red_C_2.bmp	832	0		1	0	532253	0		0	0	NULL	NULL	NULL	High	run1	1	List2	Catch.wav	V_T	1	1	1	1	532103	150	1	499	532602
Exp3	5	Exp3-5-1	59.936	1.0.0.165	2	right	jiaoxun	-1311019841	2.0.10.242	2.0.10.242	10-13-2019	2019-10-13 01:28:15	09:28:15	male	2.0.10.147	212	Red_C_2.bmp	1481	0		0	0	534239	0		0	0	NULL	NULL	NULL	High	run1	1	List2	A_T.wav	AV_T	1	1	1	1	534089	150	1	386	534475
Exp3	5	Exp3-5-1	59.936	1.0.0.165	2	right	jiaoxun	-1311019841	2.0.10.242	2.0.10.242	10-13-2019	2019-10-13 01:28:15	09:28:15	male	2.0.10.147	213	Catch.bmp	899	0		0	0	536875	0		0	0	NULL	NULL	NULL	High	run1		List2	A_S.wav	A_S	0		0	1	536725	150		0	0
Exp3	5	Exp3-5-1	59.936	1.0.0.165	2	right	jiaoxun	-1311019841	2.0.10.242	2.0.10.242	10-13-2019	2019-10-13 01:28:15	09:28:15	male	2.0.10.147	214	Catch.bmp	1150	0		0	0	538994	0		0	0	NULL	NULL	NULL	High	run1	1	List2	A_T.wav	A_T	1	1	0	1	538844	150	1	885	539729
Exp3	5	Exp3-5-1	59.936	1.0.0.165	2	right	jiaoxun	-1311019841	2.0.10.242	2.0.10.242	10-13-2019	2019-10-13 01:28:15	09:28:15	male	2.0.10.147	215	Red_C_2.bmp	815	0		0	0	541296	0		0	0	NULL	NULL	NULL	High	run1	1	List2	Catch.wav	V_T	1	1	1	1	541146	150	1	472	541618
Exp3	5	Exp3-5-1	59.936	1.0.0.165	2	right	jiaoxun	-1311019841	2.0.10.242	2.0.10.242	10-13-2019	2019-10-13 01:28:15	09:28:15	male	2.0.10.147	216	Catch.bmp	1555	0		0	0	543265	0		0	0	NULL	NULL	NULL	High	run1		List2	A_S.wav	A_S	0		1	1	543115	150		0	0
Exp3	5	Exp3-5-1	59.936	1.0.0.165	2	right	jiaoxun	-1311019841	2.0.10.242	2.0.10.242	10-13-2019	2019-10-13 01:28:15	09:28:15	male	2.0.10.147	217	Blue_S_2.bmp	954	0		0	0	546051	0		0	0	NULL	NULL	NULL	High	run1	1	List2	Catch.wav	V_T	1	1	1	1	545901	150	1	436	546337
Exp3	5	Exp3-5-1	59.936	1.0.0.165	2	right	jiaoxun	-1311019841	2.0.10.242	2.0.10.242	10-13-2019	2019-10-13 01:28:15	09:28:15	male	2.0.10.147	218	Blue_S.bmp	898	0		1	0	548153	0		0	0	NULL	NULL	NULL	High	run1		List2	A_S.wav	AV_S	0		1	1	548003	150		0	0
Exp3	5	Exp3-5-1	59.936	1.0.0.165	2	right	jiaoxun	-1311019841	2.0.10.242	2.0.10.242	10-13-2019	2019-10-13 01:28:15	09:28:15	male	2.0.10.147	219	Catch.bmp	920	0		0	0	550272	0		0	0	NULL	NULL	NULL	High	run1	1	List2	A_T.wav	A_T	1	1	0	1	550122	150	1	616	550738
Exp3	5	Exp3-5-1	59.936	1.0.0.165	2	right	jiaoxun	-1311019841	2.0.10.242	2.0.10.242	10-13-2019	2019-10-13 01:28:15	09:28:15	male	2.0.10.147	220	Blue_S_2.bmp	1496	0		0	0	552341	0		0	0	NULL	NULL	NULL	High	run1	1	List2	Catch.wav	V_T	1	1	1	1	552191	150	1	466	552657
Exp3	5	Exp3-5-1	59.936	1.0.0.165	2	right	jiaoxun	-1311019841	2.0.10.242	2.0.10.242	10-13-2019	2019-10-13 01:28:15	09:28:15	male	2.0.10.147	221	Red_C_2.bmp	1048	0		0	0	554994	0		0	0	NULL	NULL	NULL	High	run1	1	List2	Catch.wav	V_T	1	1	0	1	554844	150	1	725	555569
Exp3	5	Exp3-5-1	59.936	1.0.0.165	2	right	jiaoxun	-1311019841	2.0.10.242	2.0.10.242	10-13-2019	2019-10-13 01:28:15	09:28:15	male	2.0.10.147	222	Red_S.bmp	835	0		0	0	557196	0		0	0	NULL	NULL	NULL	High	run1		List2	Catch.wav	V_S	0		0	1	557046	150		0	0
Exp3	5	Exp3-5-1	59.936	1.0.0.165	2	right	jiaoxun	-1311019841	2.0.10.242	2.0.10.242	10-13-2019	2019-10-13 01:28:15	09:28:15	male	2.0.10.147	223	Blue_S_2.bmp	1458	0		0	0	559232	0		0	0	NULL	NULL	NULL	High	run1	1	List2	Catch.wav	V_T	1	1	0	1	559082	150	1	424	559506
Exp3	5	Exp3-5-1	59.936	1.0.0.165	2	right	jiaoxun	-1311019841	2.0.10.242	2.0.10.242	10-13-2019	2019-10-13 01:28:15	09:28:15	male	2.0.10.147	224	Blue_C.bmp	1017	0		0	0	561851	0		0	0	NULL	NULL	NULL	High	run1		List2	A_S.wav	AV_S	0		1	1	561701	150		0	0
Exp3	5	Exp3-5-1	59.936	1.0.0.165	2	right	jiaoxun	-1311019841	2.0.10.242	2.0.10.242	10-13-2019	2019-10-13 01:28:15	09:28:15	male	2.0.10.147	225	Red_C_2.bmp	1230	0		0	0	564087	0		0	0	NULL	NULL	NULL	High	run1	1	List2	A_T.wav	AV_T	1	1	0	1	563937	150	1	569	564506
Exp3	5	Exp3-5-1	59.936	1.0.0.165	2	right	jiaoxun	-1311019841	2.0.10.242	2.0.10.242	10-13-2019	2019-10-13 01:28:15	09:28:15	male	2.0.10.147	226	Catch.bmp	1508	0		0	0	566473	0		0	0	NULL	NULL	NULL	High	run1	1	List2	A_T.wav	A_T	1	1	0	1	566323	150	1	510	566833
Exp3	5	Exp3-5-1	59.936	1.0.0.165	2	right	jiaoxun	-1311019841	2.0.10.242	2.0.10.242	10-13-2019	2019-10-13 01:28:15	09:28:15	male	2.0.10.147	227	Catch.bmp	1055	0		0	0	569142	0		0	0	NULL	NULL	NULL	High	run1	1	List2	A_T.wav	A_T	1	1	0	1	568992	150	1	425	569417
Exp3	5	Exp3-5-1	59.936	1.0.0.165	2	right	jiaoxun	-1311019841	2.0.10.242	2.0.10.242	10-13-2019	2019-10-13 01:28:15	09:28:15	male	2.0.10.147	228	Catch.bmp	1061	0		1	0	571344	0		0	0	NULL	NULL	NULL	High	run1	1	List2	A_T.wav	A_T	1	1	1	1	571194	150	1	447	571641
Exp3	5	Exp3-5-1	59.936	1.0.0.165	2	right	jiaoxun	-1311019841	2.0.10.242	2.0.10.242	10-13-2019	2019-10-13 01:28:15	09:28:15	male	2.0.10.147	229	Blue_S.bmp	1110	0		1	0	573563	0		0	0	NULL	NULL	NULL	High	run1		List2	Catch.wav	V_S	0		1	1	573413	150		0	0
Exp3	5	Exp3-5-1	59.936	1.0.0.165	2	right	jiaoxun	-1311019841	2.0.10.242	2.0.10.242	10-13-2019	2019-10-13 01:28:15	09:28:15	male	2.0.10.147	230	Catch.bmp	1405	0		0	1	575883	0		0	0	NULL	NULL	NULL	High	run1	1	List2	A_T.wav	A_T	1	1	1	1	575732	151	1	533	576265
Exp3	5	Exp3-5-1	59.936	1.0.0.165	2	right	jiaoxun	-1311019841	2.0.10.242	2.0.10.242	10-13-2019	2019-10-13 01:28:15	09:28:15	male	2.0.10.147	231	Blue_S_2.bmp	1394	0		0	0	578435	0		0	0	NULL	NULL	NULL	High	run1	1	List2	A_T.wav	AV_T	1	1	0	1	578285	150	1	500	578785
Exp3	5	Exp3-5-1	59.936	1.0.0.165	2	right	jiaoxun	-1311019841	2.0.10.242	2.0.10.242	10-13-2019	2019-10-13 01:28:15	09:28:15	male	2.0.10.147	232	Catch.bmp	1555	0		0	0	580988	0		0	0	NULL	NULL	NULL	High	run1	1	List2	A_T.wav	A_T	1	1	0	1	580838	150	1	540	581378
Exp3	5	Exp3-5-1	59.936	1.0.0.165	2	right	jiaoxun	-1311019841	2.0.10.242	2.0.10.242	10-13-2019	2019-10-13 01:28:15	09:28:15	male	2.0.10.147	233	Blue_C.bmp	1481	0		0	0	583691	0		0	0	NULL	NULL	NULL	High	run1		List2	A_S.wav	AV_S	0		0	1	583541	150		0	0
Exp3	5	Exp3-5-1	59.936	1.0.0.165	2	right	jiaoxun	-1311019841	2.0.10.242	2.0.10.242	10-13-2019	2019-10-13 01:28:15	09:28:15	male	2.0.10.147	234	Blue_S_2.bmp	1565	0		0	0	586377	0		0	0	NULL	NULL	NULL	High	run1	1	List2	A_T.wav	AV_T	1	1	0	1	586227	150	1	446	586673
Exp3	5	Exp3-5-1	59.936	1.0.0.165	2	right	jiaoxun	-1311019841	2.0.10.242	2.0.10.242	10-13-2019	2019-10-13 01:28:15	09:28:15	male	2.0.10.147	235	Blue_C.bmp	1240	0		1	0	589096	0		0	0	NULL	NULL	NULL	High	Run1		List2	Catch.wav	V_S	0		1	1	588946	150		0	0
Exp3	5	Exp3-5-1	59.936	1.0.0.165	2	right	jiaoxun	-1311019841	2.0.10.242	2.0.10.242	10-13-2019	2019-10-13 01:28:15	09:28:15	male	2.0.10.147	236	Blue_S_2.bmp	1224	0		0	0	591549	0		0	0	NULL	NULL	NULL	High	run1	1	List2	Catch.wav	V_T	1	1	0	1	591399	150	1	547	591946
Exp3	5	Exp3-5-1	59.936	1.0.0.165	2	right	jiaoxun	-1311019841	2.0.10.242	2.0.10.242	10-13-2019	2019-10-13 01:28:15	09:28:15	male	2.0.10.147	237	Red_S_2.bmp	802	0		0	0	593935	0		0	0	NULL	NULL	NULL	High	run1		List2	Catch.wav	V_S	0		0	1	593785	150	1	408	594193
Exp3	5	Exp3-5-1	59.936	1.0.0.165	2	right	jiaoxun	-1311019841	2.0.10.242	2.0.10.242	10-13-2019	2019-10-13 01:28:15	09:28:15	male	2.0.10.147	238	Blue_S_2.bmp	1039	0		0	0	595887	0		0	0	NULL	NULL	NULL	High	run1	1	List2	A_T.wav	AV_T	1	1	1	1	595737	150	1	911	596648
Exp3	5	Exp3-5-1	59.936	1.0.0.165	2	right	jiaoxun	-1311019841	2.0.10.242	2.0.10.242	10-13-2019	2019-10-13 01:28:15	09:28:15	male	2.0.10.147	239	Red_C_2.bmp	1138	0		0	1	598073	0		0	0	NULL	NULL	NULL	High	run1	1	List2	A_T.wav	AV_T	1	1	1	1	597922	151	1	350	598272
Exp3	5	Exp3-5-1	59.936	1.0.0.165	2	right	jiaoxun	-1311019841	2.0.10.242	2.0.10.242	10-13-2019	2019-10-13 01:28:15	09:28:15	male	2.0.10.147	240	Red_C_2.bmp	842	0		0	0	600358	0		0	0	NULL	NULL	NULL	High	run1	1	List2	Catch.wav	V_T	1	1	1	1	600208	150	1	546	600754
Exp3	5	Exp3-5-1	59.936	1.0.0.165	2	right	jiaoxun	-1311019841	2.0.10.242	2.0.10.242	10-13-2019	2019-10-13 01:28:15	09:28:15	male	2.0.10.147	241	Red_S_2.bmp	1053	0		0	0	602360	0		0	0	NULL	NULL	NULL	High	run1		List2	A_S.wav	AV_S	0		1	1	602210	150	1	638	602848
Exp3	5	Exp3-5-1	59.936	1.0.0.165	2	right	jiaoxun	-1311019841	2.0.10.242	2.0.10.242	10-13-2019	2019-10-13 01:28:15	09:28:15	male	2.0.10.147	242	Catch.bmp	1028	0		0	0	604563	0		0	0	NULL	NULL	NULL	High	run1	1	List2	A_T.wav	A_T	1	1	0	2	604413	150	1	901	605314
Exp3	5	Exp3-5-1	59.936	1.0.0.165	2	right	jiaoxun	-1311019841	2.0.10.242	2.0.10.242	10-13-2019	2019-10-13 01:28:15	09:28:15	male	2.0.10.147	243	Red_S.bmp	1530	0		0	0	606748	0		0	0	NULL	NULL	NULL	High	run1		List2	A_S.wav	AV_S	0		0	1	606598	150		0	0
Exp3	5	Exp3-5-1	59.936	1.0.0.165	2	right	jiaoxun	-1311019841	2.0.10.242	2.0.10.242	10-13-2019	2019-10-13 01:28:15	09:28:15	male	2.0.10.147	244	Catch.bmp	1034	0		0	1	609485	0		0	0	NULL	NULL	NULL	High	run1		List2	A_S.wav	A_S	0		1	1	609334	151		0	0
Exp3	5	Exp3-5-1	59.936	1.0.0.165	2	right	jiaoxun	-1311019841	2.0.10.242	2.0.10.242	10-13-2019	2019-10-13 01:28:15	09:28:15	male	2.0.10.147	245	Red_C_2.bmp	1357	0		0	0	611737	0		0	0	NULL	NULL	NULL	High	run1	1	List2	Catch.wav	V_T	1	1	1	1	611587	150	1	645	612232
Exp3	5	Exp3-5-1	59.936	1.0.0.165	2	right	jiaoxun	-1311019841	2.0.10.242	2.0.10.242	10-13-2019	2019-10-13 01:28:15	09:28:15	male	2.0.10.147	246	Catch.bmp	1487	0		0	0	614256	0		0	0	NULL	NULL	NULL	High	run1	1	List2	A_T.wav	A_T	1	1	1	1	614106	150	1	766	614872
Exp3	5	Exp3-5-1	59.936	1.0.0.165	2	right	jiaoxun	-1311019841	2.0.10.242	2.0.10.242	10-13-2019	2019-10-13 01:28:15	09:28:15	male	2.0.10.147	247	Blue_C_2.bmp	1551	0		0	0	616892	0		0	0	NULL	NULL	NULL	High	run1		List2	Catch.wav	V_S	0		1	1	616742	150		0	0
Exp3	5	Exp3-5-1	59.936	1.0.0.165	2	right	jiaoxun	-1311019841	2.0.10.242	2.0.10.242	10-13-2019	2019-10-13 01:28:15	09:28:15	male	2.0.10.147	248	Red_C.bmp	1557	0		0	0	619662	0		0	0	NULL	NULL	NULL	High	run1		List2	A_S.wav	AV_S	0		1	1	619512	150		0	0
Exp3	5	Exp3-5-1	59.936	1.0.0.165	2	right	jiaoxun	-1311019841	2.0.10.242	2.0.10.242	10-13-2019	2019-10-13 01:28:15	09:28:15	male	2.0.10.147	249	Catch.bmp	1400	0		1	0	622431	0		0	0	NULL	NULL	NULL	High	run1	1	List2	A_T.wav	A_T	1	1	0	1	622281	150	1	623	622904
Exp3	5	Exp3-5-1	59.936	1.0.0.165	2	right	jiaoxun	-1311019841	2.0.10.242	2.0.10.242	10-13-2019	2019-10-13 01:28:15	09:28:15	male	2.0.10.147	250	Blue_S_2.bmp	902	0		0	0	624984	0		0	0	NULL	NULL	NULL	High	run1	1	List2	A_T.wav	AV_T	1	1	0	1	624834	150	1	871	625705
Exp3	5	Exp3-5-1	59.936	1.0.0.165	2	right	jiaoxun	-1311019841	2.0.10.242	2.0.10.242	10-13-2019	2019-10-13 01:28:15	09:28:15	male	2.0.10.147	251	Red_S_2.bmp	894	0		0	0	627036	0		0	0	NULL	NULL	NULL	High	run1		List2	A_S.wav	AV_S	0		0	1	626886	150		0	0
Exp3	5	Exp3-5-1	59.936	1.0.0.165	2	right	jiaoxun	-1311019841	2.0.10.242	2.0.10.242	10-13-2019	2019-10-13 01:28:15	09:28:15	male	2.0.10.147	252	Catch.bmp	932	0		0	0	629155	0		0	0	NULL	NULL	NULL	High	run1		List2	A_S.wav	A_S	0		0	1	629005	150		0	0
Exp3	5	Exp3-5-1	59.936	1.0.0.165	2	right	jiaoxun	-1311019841	2.0.10.242	2.0.10.242	10-13-2019	2019-10-13 01:28:15	09:28:15	male	2.0.10.147	253	Catch.bmp	1000	0		0	0	631291	0		0	0	NULL	NULL	NULL	High	run1	1	List2	A_T.wav	A_T	1	1	0	1	631141	150	1	603	631744
Exp3	5	Exp3-5-1	59.936	1.0.0.165	2	right	jiaoxun	-1311019841	2.0.10.242	2.0.10.242	10-13-2019	2019-10-13 01:28:15	09:28:15	male	2.0.10.147	254	Red_C_2.bmp	930	0		0	0	633443	0		0	0	NULL	NULL	NULL	High	run1	1	List2	A_T.wav	AV_T	1	1	0	1	633293	150	1	492	633785
Exp3	5	Exp3-5-1	59.936	1.0.0.165	2	right	jiaoxun	-1311019841	2.0.10.242	2.0.10.242	10-13-2019	2019-10-13 01:28:15	09:28:15	male	2.0.10.147	255	Red_C_2.bmp	1496	0		0	1	635529	0		0	0	NULL	NULL	NULL	High	run1	1	List2	A_T.wav	AV_T	1	1	1	1	635378	151	1	438	635816
Exp3	5	Exp3-5-1	59.936	1.0.0.165	2	right	jiaoxun	-1311019841	2.0.10.242	2.0.10.242	10-13-2019	2019-10-13 01:28:15	09:28:15	male	2.0.10.147	256	Red_C_2.bmp	1567	0		0	0	638181	0		0	0	NULL	NULL	NULL	High	run1	1	List2	Catch.wav	V_T	1	1	1	1	638031	150	1	449	638480
Exp3	5	Exp3-5-1	59.936	1.0.0.165	2	right	jiaoxun	-1311019841	2.0.10.242	2.0.10.242	10-13-2019	2019-10-13 01:28:15	09:28:15	male	2.0.10.147	257	Blue_S_2.bmp	941	0		0	0	640901	0		0	0	NULL	NULL	NULL	High	run1	1	List2	Catch.wav	V_T	0		0	1	640751	150		0	0
Exp3	5	Exp3-5-1	59.936	1.0.0.165	2	right	jiaoxun	-1311019841	2.0.10.242	2.0.10.242	10-13-2019	2019-10-13 01:28:15	09:28:15	male	2.0.10.147	258	Blue_S_2.bmp	1369	0		0	0	643053	0		0	0	NULL	NULL	NULL	High	run1	1	List2	Catch.wav	V_T	1	1	0	1	642903	150	1	505	643408
Exp3	5	Exp3-5-1	59.936	1.0.0.165	2	right	jiaoxun	-1311019841	2.0.10.242	2.0.10.242	10-13-2019	2019-10-13 01:28:15	09:28:15	male	2.0.10.147	259	Red_C_2.bmp	986	0		1	0	645572	0		0	0	NULL	NULL	NULL	High	run1	1	List2	A_T.wav	AV_T	1	1	1	1	645422	150	1	746	646168
Exp3	5	Exp3-5-1	59.936	1.0.0.165	2	right	jiaoxun	-1311019841	2.0.10.242	2.0.10.242	10-13-2019	2019-10-13 01:28:15	09:28:15	male	2.0.10.147	260	Catch.bmp	1114	0		0	0	647708	0		0	0	NULL	NULL	NULL	High	run1	1	List2	A_T.wav	A_T	1	1	0	1	647558	150	1	794	648352
