# Supplementary material for: Visual Perceptual Load Attenuates Age-Related Audiovisual Integration in an Audiovisual Discrimination Task
Source: Front Psychol. 2021 Sep 29;12:740221. doi: 10.3389/fpsyg.2021.740221 (PMC8511317; doi:10.3389/fpsyg.2021.740221)
Supplement: Supplementary file 1 [file Data_Sheet_1.ZIP › Export data/Group 2_Data_Older/Exp3_High load/Subject_06.xlsx]

## Sheet: Sheet1
ExperimentName	Subject	DataFile.Basename	Display.RefreshRate	ExperimentVersion	Group	Handedness	Name	RandomSeed	RuntimeVersion	RuntimeVersionExpected	SessionDate	SessionStartDateTimeUtc	SessionTime	Sex	StudioVersion	Block	Image	ITI	ITI.ACC	ITI.CRESP	ITI.DurationError	ITI.OnsetDelay	ITI.OnsetTime	ITI.OnsetToOnsetTime	ITI.RESP	ITI.RT	ITI.RTTime	List1	List1.Cycle	List1.Sample	PercetualLoad	Procedure	Response	Running	Sound	StimulusType	Target.ACC	Target.CRESP	Target.DurationError	Target.OnsetDelay	Target.OnsetTime	Target.OnsetToOnsetTime	Target.RESP	Target.RT	Target.RTTime
Exp3	6	Exp3-6-1	59.937	1.0.0.166	2	right	liuli	2043328287	2.0.10.242	2.0.10.242	10-13-2019	2019-10-13 02:04:35	10:04:35	female	2.0.10.147	1	Blue_S_2.bmp	1403	0		0	0	29168	0		0	0	4	1	1	High	Prac	1	List1	Catch.wav	V_T	0		117	1	29018	150		0	0
Exp3	6	Exp3-6-1	59.937	1.0.0.166	2	right	liuli	2043328287	2.0.10.242	2.0.10.242	10-13-2019	2019-10-13 02:04:35	10:04:35	female	2.0.10.147	2	Red_C_2.bmp	1092	0		1	0	31787	0		0	0	6	1	2	High	Prac	1	List1	Catch.wav	V_T	1	1	0	1	31637	150	1	1062	32699
Exp3	6	Exp3-6-1	59.937	1.0.0.166	2	right	liuli	2043328287	2.0.10.242	2.0.10.242	10-13-2019	2019-10-13 02:04:35	10:04:35	female	2.0.10.147	3	Blue_S_2.bmp	1512	0		0	0	34040	0		0	0	14	1	3	High	Prac	1	List1	A_T.wav	AV_T	1	1	1	1	33890	150	1	1114	35004
Exp3	6	Exp3-6-1	59.937	1.0.0.166	2	right	liuli	2043328287	2.0.10.242	2.0.10.242	10-13-2019	2019-10-13 02:04:35	10:04:35	female	2.0.10.147	4	Blue_S_2.bmp	1242	0		0	0	36709	0		0	0	4	1	4	High	Prac	1	List1	Catch.wav	V_T	1	1	1	1	36559	150	1	532	37091
Exp3	6	Exp3-6-1	59.937	1.0.0.166	2	right	liuli	2043328287	2.0.10.242	2.0.10.242	10-13-2019	2019-10-13 02:04:35	10:04:35	female	2.0.10.147	5	Catch.bmp	1262	0		0	0	39112	0		0	0	9	1	5	High	Prac		List1	A_S.wav	A_S	0		1	1	38962	150		0	0
Exp3	6	Exp3-6-1	59.937	1.0.0.166	2	right	liuli	2043328287	2.0.10.242	2.0.10.242	10-13-2019	2019-10-13 02:04:35	10:04:35	female	2.0.10.147	6	Catch.bmp	1005	0		0	0	41598	0		0	0	10	1	6	High	Prac	1	List1	A_T.wav	A_T	1	1	0	1	41448	150	1	667	42115
Exp3	6	Exp3-6-1	59.937	1.0.0.166	2	right	liuli	2043328287	2.0.10.242	2.0.10.242	10-13-2019	2019-10-13 02:04:35	10:04:35	female	2.0.10.147	7	Red_C_2.bmp	1357	0		0	0	43750	0		0	0	16	1	7	High	Prac	1	List1	A_T.wav	AV_T	1	1	0	1	43600	150	1	675	44275
Exp3	6	Exp3-6-1	59.937	1.0.0.166	2	right	liuli	2043328287	2.0.10.242	2.0.10.242	10-13-2019	2019-10-13 02:04:35	10:04:35	female	2.0.10.147	8	Blue_C.bmp	1376	0		0	0	46269	0		0	0	1	1	8	High	Prac		List1	Catch.wav	V_S	0		1	1	46119	150		0	0
Exp3	6	Exp3-6-1	59.937	1.0.0.166	2	right	liuli	2043328287	2.0.10.242	2.0.10.242	10-13-2019	2019-10-13 02:04:35	10:04:35	female	2.0.10.147	9	Blue_S_2.bmp	934	0		0	0	48855	0		0	0	4	1	9	High	Prac	1	List1	Catch.wav	V_T	1	1	0	1	48705	150	1	1034	49739
Exp3	6	Exp3-6-1	59.937	1.0.0.166	2	right	liuli	2043328287	2.0.10.242	2.0.10.242	10-13-2019	2019-10-13 02:04:35	10:04:35	female	2.0.10.147	10	Catch.bmp	1053	0		0	1	50958	0		0	0	10	1	10	High	Prac	1	List1	A_T.wav	A_T	1	1	1	1	50807	151	1	860	51667
Exp3	6	Exp3-6-1	59.937	1.0.0.166	2	right	liuli	2043328287	2.0.10.242	2.0.10.242	10-13-2019	2019-10-13 02:04:35	10:04:35	female	2.0.10.147	11	Catch.bmp	1174	0		0	0	53160	0		0	0	9	1	11	High	Prac		List1	A_S.wav	A_S	0		0	1	53010	150		0	0
Exp3	6	Exp3-6-1	59.937	1.0.0.166	2	right	liuli	2043328287	2.0.10.242	2.0.10.242	10-13-2019	2019-10-13 02:04:35	10:04:35	female	2.0.10.147	12	Red_C_2.bmp	994	0		0	0	55546	0		0	0	16	1	12	High	Prac	1	List1	A_T.wav	AV_T	1	1	0	2	55396	150	1	896	56292
Exp3	6	Exp3-6-1	59.937	1.0.0.166	2	right	liuli	2043328287	2.0.10.242	2.0.10.242	10-13-2019	2019-10-13 02:04:35	10:04:35	female	2.0.10.147	13	Blue_S_2.bmp	1187	0		0	0	57698	0		0	0	14	1	13	High	Prac	1	List1	A_T.wav	AV_T	1	1	0	1	57548	150	1	623	58171
Exp3	6	Exp3-6-1	59.937	1.0.0.166	2	right	liuli	2043328287	2.0.10.242	2.0.10.242	10-13-2019	2019-10-13 02:04:35	10:04:35	female	2.0.10.147	14	Red_C_2.bmp	870	0		0	0	60034	0		0	0	16	1	14	High	Prac	1	List1	A_T.wav	AV_T	1	1	0	1	59884	150	1	567	60451
Exp3	6	Exp3-6-1	59.937	1.0.0.166	2	right	liuli	2043328287	2.0.10.242	2.0.10.242	10-13-2019	2019-10-13 02:04:35	10:04:35	female	2.0.10.147	15	Blue_S_2.bmp	1344	0		0	1	62053	0		0	0	14	1	15	High	Prac	1	List1	A_T.wav	AV_T	1	1	1	1	61902	151	1	605	62507
Exp3	6	Exp3-6-1	59.937	1.0.0.166	2	right	liuli	2043328287	2.0.10.242	2.0.10.242	10-13-2019	2019-10-13 02:04:35	10:04:35	female	2.0.10.147	16	Catch.bmp	1276	0		0	0	64555	0		0	0	9	1	16	High	Prac		List1	A_S.wav	A_S	0		0	1	64405	150		0	0
Exp3	6	Exp3-6-1	59.937	1.0.0.166	2	right	liuli	2043328287	2.0.10.242	2.0.10.242	10-13-2019	2019-10-13 02:04:35	10:04:35	female	2.0.10.147	17	Red_C_2.bmp	983	0		0	0	67041	0		0	0	16	1	17	High	Prac	1	List1	A_T.wav	AV_T	1	1	0	1	66891	150	1	848	67739
Exp3	6	Exp3-6-1	59.937	1.0.0.166	2	right	liuli	2043328287	2.0.10.242	2.0.10.242	10-13-2019	2019-10-13 02:04:35	10:04:35	female	2.0.10.147	18	Blue_S_2.bmp	1252	0		0	0	69177	0		0	0	14	1	18	High	Prac	1	List1	A_T.wav	AV_T	1	1	0	2	69027	150	1	688	69715
Exp3	6	Exp3-6-1	59.937	1.0.0.166	2	right	liuli	2043328287	2.0.10.242	2.0.10.242	10-13-2019	2019-10-13 02:04:35	10:04:35	female	2.0.10.147	19	Red_C_2.bmp	940	0		0	0	71579	0		0	0	16	1	19	High	Prac	1	List1	A_T.wav	AV_T	1	1	0	1	71429	150	1	821	72250
Exp3	6	Exp3-6-1	59.937	1.0.0.166	2	right	liuli	2043328287	2.0.10.242	2.0.10.242	10-13-2019	2019-10-13 02:04:35	10:04:35	female	2.0.10.147	20	Blue_S_2.bmp	1399	0		0	0	73681	0		0	0	4	1	20	High	Prac	1	List1	Catch.wav	V_T	1	1	1	1	73531	150	1	671	74202
Exp3	6	Exp3-6-1	59.937	1.0.0.166	2	right	liuli	2043328287	2.0.10.242	2.0.10.242	10-13-2019	2019-10-13 02:04:35	10:04:35	female	2.0.10.147	21	Red_C_2.bmp	884	0		1	0	81973	0		0	0	NULL	NULL	NULL	High	run1	1	List2	A_T.wav	AV_T	0		1	1	81823	150		0	0
Exp3	6	Exp3-6-1	59.937	1.0.0.166	2	right	liuli	2043328287	2.0.10.242	2.0.10.242	10-13-2019	2019-10-13 02:04:35	10:04:35	female	2.0.10.147	22	Blue_S_2.bmp	885	0		0	0	84076	0		0	0	NULL	NULL	NULL	High	run1	1	List2	Catch.wav	V_T	1	1	0	2	83926	150	1	916	84842
Exp3	6	Exp3-6-1	59.937	1.0.0.166	2	right	liuli	2043328287	2.0.10.242	2.0.10.242	10-13-2019	2019-10-13 02:04:35	10:04:35	female	2.0.10.147	23	Catch.bmp	1456	0		0	0	86111	0		0	0	NULL	NULL	NULL	High	run1	1	List2	A_T.wav	A_T	0		1	1	85961	150		0	0
Exp3	6	Exp3-6-1	59.937	1.0.0.166	2	right	liuli	2043328287	2.0.10.242	2.0.10.242	10-13-2019	2019-10-13 02:04:35	10:04:35	female	2.0.10.147	24	Blue_C_2.bmp	1337	0		0	1	88781	0		0	0	NULL	NULL	NULL	High	run1		List2	A_S.wav	AV_S	0		1	1	88630	151	1	621	89251
Exp3	6	Exp3-6-1	59.937	1.0.0.166	2	right	liuli	2043328287	2.0.10.242	2.0.10.242	10-13-2019	2019-10-13 02:04:35	10:04:35	female	2.0.10.147	25	Red_C_2.bmp	1358	0		0	1	91267	0		0	0	NULL	NULL	NULL	High	run1	1	List2	A_T.wav	AV_T	1	1	1	1	91116	151	1	1158	92274
Exp3	6	Exp3-6-1	59.937	1.0.0.166	2	right	liuli	2043328287	2.0.10.242	2.0.10.242	10-13-2019	2019-10-13 02:04:35	10:04:35	female	2.0.10.147	26	Red_C_2.bmp	804	0		0	0	93786	0		0	0	NULL	NULL	NULL	High	run1	1	List2	Catch.wav	V_T	0		0	1	93636	150		0	0
Exp3	6	Exp3-6-1	59.937	1.0.0.166	2	right	liuli	2043328287	2.0.10.242	2.0.10.242	10-13-2019	2019-10-13 02:04:35	10:04:35	female	2.0.10.147	27	Catch.bmp	1402	0		0	0	95805	0		0	0	NULL	NULL	NULL	High	run1	1	List2	A_T.wav	A_T	1	1	0	2	95655	150	1	1227	96882
Exp3	6	Exp3-6-1	59.937	1.0.0.166	2	right	liuli	2043328287	2.0.10.242	2.0.10.242	10-13-2019	2019-10-13 02:04:35	10:04:35	female	2.0.10.147	28	Blue_S_2.bmp	824	0		0	0	98357	0		0	0	NULL	NULL	NULL	High	run1	1	List2	Catch.wav	V_T	1	1	1	1	98207	150	1	868	99075
Exp3	6	Exp3-6-1	59.937	1.0.0.166	2	right	liuli	2043328287	2.0.10.242	2.0.10.242	10-13-2019	2019-10-13 02:04:35	10:04:35	female	2.0.10.147	29	Red_C_2.bmp	1479	0		0	0	100343	0		0	0	NULL	NULL	NULL	High	run1	1	List2	Catch.wav	V_T	1	1	0	1	100193	150	1	521	100714
Exp3	6	Exp3-6-1	59.937	1.0.0.166	2	right	liuli	2043328287	2.0.10.242	2.0.10.242	10-13-2019	2019-10-13 02:04:35	10:04:35	female	2.0.10.147	30	Blue_S_2.bmp	1058	0		0	0	102979	0		0	0	NULL	NULL	NULL	High	run1	1	List2	Catch.wav	V_T	1	1	0	1	102829	150	1	733	103562
Exp3	6	Exp3-6-1	59.937	1.0.0.166	2	right	liuli	2043328287	2.0.10.242	2.0.10.242	10-13-2019	2019-10-13 02:04:35	10:04:35	female	2.0.10.147	31	Catch.bmp	1098	0		0	0	105198	0		0	0	NULL	NULL	NULL	High	run1	1	List2	A_T.wav	A_T	1	1	1	1	105048	150	1	906	105954
Exp3	6	Exp3-6-1	59.937	1.0.0.166	2	right	liuli	2043328287	2.0.10.242	2.0.10.242	10-13-2019	2019-10-13 02:04:35	10:04:35	female	2.0.10.147	32	Red_C.bmp	1572	0		0	0	107450	0		0	0	NULL	NULL	NULL	High	run1		List2	A_S.wav	AV_S	0		0	1	107300	150		0	0
Exp3	6	Exp3-6-1	59.937	1.0.0.166	2	right	liuli	2043328287	2.0.10.242	2.0.10.242	10-13-2019	2019-10-13 02:04:35	10:04:35	female	2.0.10.147	33	Red_C_2.bmp	1053	0		1	0	110236	0		0	0	NULL	NULL	NULL	High	run1	1	List2	Catch.wav	V_T	1	1	1	1	110086	150	1	676	110762
Exp3	6	Exp3-6-1	59.937	1.0.0.166	2	right	liuli	2043328287	2.0.10.242	2.0.10.242	10-13-2019	2019-10-13 02:04:35	10:04:35	female	2.0.10.147	34	Blue_S_2.bmp	1552	0		0	0	112439	0		0	0	NULL	NULL	NULL	High	run1	1	List2	A_T.wav	AV_T	1	1	0	1	112289	150	1	698	112987
Exp3	6	Exp3-6-1	59.937	1.0.0.166	2	right	liuli	2043328287	2.0.10.242	2.0.10.242	10-13-2019	2019-10-13 02:04:35	10:04:35	female	2.0.10.147	35	Catch.bmp	1137	0		0	1	115142	0		0	0	NULL	NULL	NULL	High	run1	1	List2	A_T.wav	A_T	1	1	1	1	114991	151	1	979	115970
Exp3	6	Exp3-6-1	59.937	1.0.0.166	2	right	liuli	2043328287	2.0.10.242	2.0.10.242	10-13-2019	2019-10-13 02:04:35	10:04:35	female	2.0.10.147	36	Blue_S_2.bmp	1349	0		0	0	117427	0		0	0	NULL	NULL	NULL	High	run1	1	List2	A_T.wav	AV_T	1	1	0	1	117277	150	1	621	117898
Exp3	6	Exp3-6-1	59.937	1.0.0.166	2	right	liuli	2043328287	2.0.10.242	2.0.10.242	10-13-2019	2019-10-13 02:04:35	10:04:35	female	2.0.10.147	37	Catch.bmp	1207	0		0	0	119930	0		0	0	NULL	NULL	NULL	High	run1	1	List2	A_T.wav	A_T	1	1	0	1	119780	150	1	750	120530
Exp3	6	Exp3-6-1	59.937	1.0.0.166	2	right	liuli	2043328287	2.0.10.242	2.0.10.242	10-13-2019	2019-10-13 02:04:35	10:04:35	female	2.0.10.147	38	Catch.bmp	1418	0		0	0	122299	0		0	0	NULL	NULL	NULL	High	run1	1	List2	A_T.wav	A_T	1	1	0	1	122149	150	1	693	122842
Exp3	6	Exp3-6-1	59.937	1.0.0.166	2	right	liuli	2043328287	2.0.10.242	2.0.10.242	10-13-2019	2019-10-13 02:04:35	10:04:35	female	2.0.10.147	39	Red_C_2.bmp	1380	0		1	0	124868	0		0	0	NULL	NULL	NULL	High	run1	1	List2	Catch.wav	V_T	1	1	2	1	124718	150	1	852	125570
Exp3	6	Exp3-6-1	59.937	1.0.0.166	2	right	liuli	2043328287	2.0.10.242	2.0.10.242	10-13-2019	2019-10-13 02:04:35	10:04:35	female	2.0.10.147	40	Red_C_2.bmp	1564	0		0	1	127405	0		0	0	NULL	NULL	NULL	High	run1	1	List2	Catch.wav	V_T	1	1	1	1	127254	151	1	556	127810
Exp3	6	Exp3-6-1	59.937	1.0.0.166	2	right	liuli	2043328287	2.0.10.242	2.0.10.242	10-13-2019	2019-10-13 02:04:35	10:04:35	female	2.0.10.147	41	Blue_S_2.bmp	1290	0		0	0	130124	0		0	0	NULL	NULL	NULL	High	run1	1	List2	A_T.wav	AV_T	1	1	1	1	129974	150	1	620	130594
Exp3	6	Exp3-6-1	59.937	1.0.0.166	2	right	liuli	2043328287	2.0.10.242	2.0.10.242	10-13-2019	2019-10-13 02:04:35	10:04:35	female	2.0.10.147	42	Catch.bmp	974	0		0	1	132577	0		0	0	NULL	NULL	NULL	High	run1	1	List2	A_T.wav	A_T	1	1	1	1	132426	151	1	505	132931
Exp3	6	Exp3-6-1	59.937	1.0.0.166	2	right	liuli	2043328287	2.0.10.242	2.0.10.242	10-13-2019	2019-10-13 02:04:35	10:04:35	female	2.0.10.147	43	Blue_C.bmp	871	0		0	0	134712	0		0	0	NULL	NULL	NULL	High	run1		List2	A_S.wav	AV_S	0		0	1	134562	150		0	0
Exp3	6	Exp3-6-1	59.937	1.0.0.166	2	right	liuli	2043328287	2.0.10.242	2.0.10.242	10-13-2019	2019-10-13 02:04:35	10:04:35	female	2.0.10.147	44	Blue_S_2.bmp	1267	0		0	0	136798	0		0	0	NULL	NULL	NULL	High	run1	1	List2	A_T.wav	AV_T	1	1	0	2	136648	150	1	785	137433
Exp3	6	Exp3-6-1	59.937	1.0.0.166	2	right	liuli	2043328287	2.0.10.242	2.0.10.242	10-13-2019	2019-10-13 02:04:35	10:04:35	female	2.0.10.147	45	Catch.bmp	1260	0		0	0	139217	0		0	0	NULL	NULL	NULL	High	run1	1	List2	A_T.wav	A_T	1	1	0	1	139067	150	1	822	139889
Exp3	6	Exp3-6-1	59.937	1.0.0.166	2	right	liuli	2043328287	2.0.10.242	2.0.10.242	10-13-2019	2019-10-13 02:04:35	10:04:35	female	2.0.10.147	46	Red_C_2.bmp	838	0		0	0	141636	0		0	0	NULL	NULL	NULL	High	run1	1	List2	Catch.wav	V_T	0		1	1	141486	150		0	0
Exp3	6	Exp3-6-1	59.937	1.0.0.166	2	right	liuli	2043328287	2.0.10.242	2.0.10.242	10-13-2019	2019-10-13 02:04:35	10:04:35	female	2.0.10.147	47	Catch.bmp	1232	0		0	0	143688	0		0	0	NULL	NULL	NULL	High	run1	1	List2	A_T.wav	A_T	1	1	1	1	143538	150	1	815	144353
Exp3	6	Exp3-6-1	59.937	1.0.0.166	2	right	liuli	2043328287	2.0.10.242	2.0.10.242	10-13-2019	2019-10-13 02:04:35	10:04:35	female	2.0.10.147	48	Catch.bmp	925	0		0	0	146074	0		0	0	NULL	NULL	NULL	High	run1	1	List2	A_T.wav	A_T	1	1	0	1	145924	150	1	605	146529
Exp3	6	Exp3-6-1	59.937	1.0.0.166	2	right	liuli	2043328287	2.0.10.242	2.0.10.242	10-13-2019	2019-10-13 02:04:35	10:04:35	female	2.0.10.147	49	Blue_S_2.bmp	1164	0		0	1	148160	0		0	0	NULL	NULL	NULL	High	run1	1	List2	Catch.wav	V_T	1	1	1	1	148009	151	1	649	148658
Exp3	6	Exp3-6-1	59.937	1.0.0.166	2	right	liuli	2043328287	2.0.10.242	2.0.10.242	10-13-2019	2019-10-13 02:04:35	10:04:35	female	2.0.10.147	50	Red_C_2.bmp	999	0		0	0	150479	0		0	0	NULL	NULL	NULL	High	run1	1	List2	Catch.wav	V_T	1	1	0	1	150329	150	1	512	150841
Exp3	6	Exp3-6-1	59.937	1.0.0.166	2	right	liuli	2043328287	2.0.10.242	2.0.10.242	10-13-2019	2019-10-13 02:04:35	10:04:35	female	2.0.10.147	51	Blue_S.bmp	968	0		0	0	152631	0		0	0	NULL	NULL	NULL	High	run1		List2	A_S.wav	AV_S	0		1	1	152481	150		0	0
Exp3	6	Exp3-6-1	59.937	1.0.0.166	2	right	liuli	2043328287	2.0.10.242	2.0.10.242	10-13-2019	2019-10-13 02:04:35	10:04:35	female	2.0.10.147	52	Red_C_2.bmp	1570	0		0	1	154817	0		0	0	NULL	NULL	NULL	High	run1	1	List2	A_T.wav	AV_T	1	1	1	1	154666	151	1	647	155313
Exp3	6	Exp3-6-1	59.937	1.0.0.166	2	right	liuli	2043328287	2.0.10.242	2.0.10.242	10-13-2019	2019-10-13 02:04:35	10:04:35	female	2.0.10.147	53	Catch.bmp	1163	0		0	0	157536	0		0	0	NULL	NULL	NULL	High	run1	1	List2	A_T.wav	A_T	1	1	0	1	157386	150	1	1008	158394
Exp3	6	Exp3-6-1	59.937	1.0.0.166	2	right	liuli	2043328287	2.0.10.242	2.0.10.242	10-13-2019	2019-10-13 02:04:35	10:04:35	female	2.0.10.147	54	Blue_C.bmp	886	0		0	0	159855	0		0	0	NULL	NULL	NULL	High	Run1		List2	Catch.wav	V_S	0		1	1	159705	150		0	0
Exp3	6	Exp3-6-1	59.937	1.0.0.166	2	right	liuli	2043328287	2.0.10.242	2.0.10.242	10-13-2019	2019-10-13 02:04:35	10:04:35	female	2.0.10.147	55	Catch.bmp	1144	0		0	0	161957	0		0	0	NULL	NULL	NULL	High	run1	1	List2	A_T.wav	A_T	1	1	1	1	161807	150	1	939	162746
Exp3	6	Exp3-6-1	59.937	1.0.0.166	2	right	liuli	2043328287	2.0.10.242	2.0.10.242	10-13-2019	2019-10-13 02:04:35	10:04:35	female	2.0.10.147	56	Catch.bmp	1128	0		0	0	164260	0		0	0	NULL	NULL	NULL	High	run1		List2	A_S.wav	A_S	0		0	1	164110	150		0	0
Exp3	6	Exp3-6-1	59.937	1.0.0.166	2	right	liuli	2043328287	2.0.10.242	2.0.10.242	10-13-2019	2019-10-13 02:04:35	10:04:35	female	2.0.10.147	57	Red_C_2.bmp	837	0		0	0	166612	0		0	0	NULL	NULL	NULL	High	run1	1	List2	Catch.wav	V_T	1	1	1	1	166462	150	1	676	167138
Exp3	6	Exp3-6-1	59.937	1.0.0.166	2	right	liuli	2043328287	2.0.10.242	2.0.10.242	10-13-2019	2019-10-13 02:04:35	10:04:35	female	2.0.10.147	58	Catch.bmp	1046	0		0	0	168598	0		0	0	NULL	NULL	NULL	High	run1		List2	A_S.wav	A_S	0		1	1	168448	150		0	0
Exp3	6	Exp3-6-1	59.937	1.0.0.166	2	right	liuli	2043328287	2.0.10.242	2.0.10.242	10-13-2019	2019-10-13 02:04:35	10:04:35	female	2.0.10.147	59	Blue_S_2.bmp	1260	0		0	0	170867	0		0	0	NULL	NULL	NULL	High	run1	1	List2	A_T.wav	AV_T	0		0	1	170717	150		0	0
Exp3	6	Exp3-6-1	59.937	1.0.0.166	2	right	liuli	2043328287	2.0.10.242	2.0.10.242	10-13-2019	2019-10-13 02:04:35	10:04:35	female	2.0.10.147	60	Blue_S_2.bmp	851	0		0	0	173353	0		0	0	NULL	NULL	NULL	High	run1	1	List2	Catch.wav	V_T	1	1	1	1	173203	150	1	710	173913
Exp3	6	Exp3-6-1	59.937	1.0.0.166	2	right	liuli	2043328287	2.0.10.242	2.0.10.242	10-13-2019	2019-10-13 02:04:35	10:04:35	female	2.0.10.147	61	Catch.bmp	1579	0		0	0	175355	0		0	0	NULL	NULL	NULL	High	run1	1	List2	A_T.wav	A_T	1	1	1	1	175205	150	1	629	175834
Exp3	6	Exp3-6-1	59.937	1.0.0.166	2	right	liuli	2043328287	2.0.10.242	2.0.10.242	10-13-2019	2019-10-13 02:04:35	10:04:35	female	2.0.10.147	62	Red_C_2.bmp	1315	0		0	0	178091	0		0	0	NULL	NULL	NULL	High	run1	1	List2	A_T.wav	AV_T	1	1	0	1	177941	150	1	612	178553
Exp3	6	Exp3-6-1	59.937	1.0.0.166	2	right	liuli	2043328287	2.0.10.242	2.0.10.242	10-13-2019	2019-10-13 02:04:35	10:04:35	female	2.0.10.147	63	Red_C_2.bmp	864	0		0	0	180560	0		0	0	NULL	NULL	NULL	High	run1	1	List2	Catch.wav	V_T	1	1	1	1	180410	150	1	559	180969
Exp3	6	Exp3-6-1	59.937	1.0.0.166	2	right	liuli	2043328287	2.0.10.242	2.0.10.242	10-13-2019	2019-10-13 02:04:35	10:04:35	female	2.0.10.147	64	Catch.bmp	1561	0		0	0	182579	0		0	0	NULL	NULL	NULL	High	run1		List2	A_S.wav	A_S	0		1	1	182429	150		0	0
Exp3	6	Exp3-6-1	59.937	1.0.0.166	2	right	liuli	2043328287	2.0.10.242	2.0.10.242	10-13-2019	2019-10-13 02:04:35	10:04:35	female	2.0.10.147	65	Red_C_2.bmp	1296	0		0	0	185365	0		0	0	NULL	NULL	NULL	High	run1	1	List2	Catch.wav	V_T	1	1	1	1	185215	150	1	611	185826
Exp3	6	Exp3-6-1	59.937	1.0.0.166	2	right	liuli	2043328287	2.0.10.242	2.0.10.242	10-13-2019	2019-10-13 02:04:35	10:04:35	female	2.0.10.147	66	Blue_S_2.bmp	926	0		0	0	187818	0		0	0	NULL	NULL	NULL	High	run1	1	List2	A_T.wav	AV_T	1	1	1	1	187668	150	1	557	188225
Exp3	6	Exp3-6-1	59.937	1.0.0.166	2	right	liuli	2043328287	2.0.10.242	2.0.10.242	10-13-2019	2019-10-13 02:04:35	10:04:35	female	2.0.10.147	67	Catch.bmp	1326	0		1	0	189903	0		0	0	NULL	NULL	NULL	High	run1	1	List2	A_T.wav	A_T	1	1	0	1	189753	150	1	440	190193
Exp3	6	Exp3-6-1	59.937	1.0.0.166	2	right	liuli	2043328287	2.0.10.242	2.0.10.242	10-13-2019	2019-10-13 02:04:35	10:04:35	female	2.0.10.147	68	Catch.bmp	1006	0		0	0	192389	0		0	0	NULL	NULL	NULL	High	run1	1	List2	A_T.wav	A_T	1	1	0	1	192239	150	1	778	193017
Exp3	6	Exp3-6-1	59.937	1.0.0.166	2	right	liuli	2043328287	2.0.10.242	2.0.10.242	10-13-2019	2019-10-13 02:04:35	10:04:35	female	2.0.10.147	69	Red_C_2.bmp	975	0		0	0	194542	0		0	0	NULL	NULL	NULL	High	run1	1	List2	Catch.wav	V_T	1	1	0	2	194392	150	1	641	195033
Exp3	6	Exp3-6-1	59.937	1.0.0.166	2	right	liuli	2043328287	2.0.10.242	2.0.10.242	10-13-2019	2019-10-13 02:04:35	10:04:35	female	2.0.10.147	70	Blue_S_2.bmp	1193	0		0	0	196677	0		0	0	NULL	NULL	NULL	High	run1	1	List2	A_T.wav	AV_T	1	1	1	1	196527	150	1	602	197129
Exp3	6	Exp3-6-1	59.937	1.0.0.166	2	right	liuli	2043328287	2.0.10.242	2.0.10.242	10-13-2019	2019-10-13 02:04:35	10:04:35	female	2.0.10.147	71	Red_C_2.bmp	1192	0		0	0	199030	0		0	0	NULL	NULL	NULL	High	run1	1	List2	A_T.wav	AV_T	1	1	0	1	198880	150	1	657	199537
Exp3	6	Exp3-6-1	59.937	1.0.0.166	2	right	liuli	2043328287	2.0.10.242	2.0.10.242	10-13-2019	2019-10-13 02:04:35	10:04:35	female	2.0.10.147	72	Blue_S_2.bmp	1249	0		0	0	201382	0		0	0	NULL	NULL	NULL	High	run1	1	List2	Catch.wav	V_T	1	1	1	1	201232	150	1	938	202170
Exp3	6	Exp3-6-1	59.937	1.0.0.166	2	right	liuli	2043328287	2.0.10.242	2.0.10.242	10-13-2019	2019-10-13 02:04:35	10:04:35	female	2.0.10.147	73	Catch.bmp	1264	0		0	0	203785	0		0	0	NULL	NULL	NULL	High	run1	1	List2	A_T.wav	A_T	1	1	0	1	203635	150	1	1085	204720
Exp3	6	Exp3-6-1	59.937	1.0.0.166	2	right	liuli	2043328287	2.0.10.242	2.0.10.242	10-13-2019	2019-10-13 02:04:35	10:04:35	female	2.0.10.147	74	Catch.bmp	1265	0		0	0	206204	0		0	0	NULL	NULL	NULL	High	run1	1	List2	A_T.wav	A_T	1	1	0	1	206054	150	1	778	206832
Exp3	6	Exp3-6-1	59.937	1.0.0.166	2	right	liuli	2043328287	2.0.10.242	2.0.10.242	10-13-2019	2019-10-13 02:04:35	10:04:35	female	2.0.10.147	75	Catch.bmp	973	0		0	0	208623	0		0	0	NULL	NULL	NULL	High	run1	1	List2	A_T.wav	A_T	1	1	0	1	208473	150	1	760	209233
Exp3	6	Exp3-6-1	59.937	1.0.0.166	2	right	liuli	2043328287	2.0.10.242	2.0.10.242	10-13-2019	2019-10-13 02:04:35	10:04:35	female	2.0.10.147	76	Red_C_2.bmp	1246	0		0	0	210759	0		0	0	NULL	NULL	NULL	High	run1	1	List2	Catch.wav	V_T	1	1	0	2	210609	150	1	631	211240
Exp3	6	Exp3-6-1	59.937	1.0.0.166	2	right	liuli	2043328287	2.0.10.242	2.0.10.242	10-13-2019	2019-10-13 02:04:35	10:04:35	female	2.0.10.147	77	Red_S.bmp	1479	0		0	0	213161	0		0	0	NULL	NULL	NULL	High	run1		List2	Catch.wav	V_S	0		0	1	213011	150		0	0
Exp3	6	Exp3-6-1	59.937	1.0.0.166	2	right	liuli	2043328287	2.0.10.242	2.0.10.242	10-13-2019	2019-10-13 02:04:35	10:04:35	female	2.0.10.147	78	Blue_S.bmp	1402	0		0	0	215847	0		0	0	NULL	NULL	NULL	High	run1		List2	A_S.wav	AV_S	0		1	1	215697	150		0	0
Exp3	6	Exp3-6-1	59.937	1.0.0.166	2	right	liuli	2043328287	2.0.10.242	2.0.10.242	10-13-2019	2019-10-13 02:04:35	10:04:35	female	2.0.10.147	79	Catch.bmp	1026	0		0	0	218450	0		0	0	NULL	NULL	NULL	High	run1	1	List2	A_T.wav	A_T	1	1	0	1	218300	150	1	796	219096
Exp3	6	Exp3-6-1	59.937	1.0.0.166	2	right	liuli	2043328287	2.0.10.242	2.0.10.242	10-13-2019	2019-10-13 02:04:35	10:04:35	female	2.0.10.147	80	Catch.bmp	1405	0		0	0	220636	0		0	0	NULL	NULL	NULL	High	run1	1	List2	A_T.wav	A_T	1	1	0	1	220486	150	1	698	221184
Exp3	6	Exp3-6-1	59.937	1.0.0.166	2	right	liuli	2043328287	2.0.10.242	2.0.10.242	10-13-2019	2019-10-13 02:04:35	10:04:35	female	2.0.10.147	81	Catch.bmp	1075	0		1	0	223188	0		0	0	NULL	NULL	NULL	High	run1	1	List2	A_T.wav	A_T	1	1	0	1	223038	150	1	771	223809
Exp3	6	Exp3-6-1	59.937	1.0.0.166	2	right	liuli	2043328287	2.0.10.242	2.0.10.242	10-13-2019	2019-10-13 02:04:35	10:04:35	female	2.0.10.147	82	Blue_C_2.bmp	1365	0		0	0	225424	0		0	0	NULL	NULL	NULL	High	run1		List2	Catch.wav	V_S	0		1	1	225274	150		0	0
Exp3	6	Exp3-6-1	59.937	1.0.0.166	2	right	liuli	2043328287	2.0.10.242	2.0.10.242	10-13-2019	2019-10-13 02:04:35	10:04:35	female	2.0.10.147	83	Blue_S_2.bmp	969	0		0	0	228010	0		0	0	NULL	NULL	NULL	High	run1	1	List2	A_T.wav	AV_T	1	1	1	1	227860	150	1	876	228736
Exp3	6	Exp3-6-1	59.937	1.0.0.166	2	right	liuli	2043328287	2.0.10.242	2.0.10.242	10-13-2019	2019-10-13 02:04:35	10:04:35	female	2.0.10.147	84	Red_C_2.bmp	1389	0		0	0	230129	0		0	0	NULL	NULL	NULL	High	run1	1	List2	A_T.wav	AV_T	1	1	0	1	229979	150	1	565	230544
Exp3	6	Exp3-6-1	59.937	1.0.0.166	2	right	liuli	2043328287	2.0.10.242	2.0.10.242	10-13-2019	2019-10-13 02:04:35	10:04:35	female	2.0.10.147	85	Red_C_2.bmp	1319	0		0	0	232665	0		0	0	NULL	NULL	NULL	High	run1	1	List2	Catch.wav	V_T	1	1	0	1	232515	150	1	493	233008
Exp3	6	Exp3-6-1	59.937	1.0.0.166	2	right	liuli	2043328287	2.0.10.242	2.0.10.242	10-13-2019	2019-10-13 02:04:35	10:04:35	female	2.0.10.147	86	Blue_S_2.bmp	1299	0		0	0	235134	0		0	0	NULL	NULL	NULL	High	run1	1	List2	Catch.wav	V_T	1	1	0	1	234984	150	1	1112	236096
Exp3	6	Exp3-6-1	59.937	1.0.0.166	2	right	liuli	2043328287	2.0.10.242	2.0.10.242	10-13-2019	2019-10-13 02:04:35	10:04:35	female	2.0.10.147	87	Blue_S_2.bmp	862	0		0	0	237587	0		0	0	NULL	NULL	NULL	High	run1	1	List2	A_T.wav	AV_T	1	1	1	1	237437	150	1	500	237937
Exp3	6	Exp3-6-1	59.937	1.0.0.166	2	right	liuli	2043328287	2.0.10.242	2.0.10.242	10-13-2019	2019-10-13 02:04:35	10:04:35	female	2.0.10.147	88	Blue_S_2.bmp	1473	0		0	0	239606	0		0	0	NULL	NULL	NULL	High	run1	1	List2	A_T.wav	AV_T	1	1	0	2	239456	150	1	504	239960
Exp3	6	Exp3-6-1	59.937	1.0.0.166	2	right	liuli	2043328287	2.0.10.242	2.0.10.242	10-13-2019	2019-10-13 02:04:35	10:04:35	female	2.0.10.147	89	Red_S_2.bmp	1205	0		0	0	242242	0		0	0	NULL	NULL	NULL	High	run1		List2	Catch.wav	V_S	0		0	1	242092	150		0	0
Exp3	6	Exp3-6-1	59.937	1.0.0.166	2	right	liuli	2043328287	2.0.10.242	2.0.10.242	10-13-2019	2019-10-13 02:04:35	10:04:35	female	2.0.10.147	90	Blue_S_2.bmp	1577	0		0	1	244678	0		0	0	NULL	NULL	NULL	High	run1	1	List2	Catch.wav	V_T	1	1	1	1	244527	151	1	833	245360
Exp3	6	Exp3-6-1	59.937	1.0.0.166	2	right	liuli	2043328287	2.0.10.242	2.0.10.242	10-13-2019	2019-10-13 02:04:35	10:04:35	female	2.0.10.147	91	Catch.bmp	1455	0		0	0	247414	0		0	0	NULL	NULL	NULL	High	run1	1	List2	A_T.wav	A_T	1	1	1	1	247264	150	1	960	248224
Exp3	6	Exp3-6-1	59.937	1.0.0.166	2	right	liuli	2043328287	2.0.10.242	2.0.10.242	10-13-2019	2019-10-13 02:04:35	10:04:35	female	2.0.10.147	92	Red_S_2.bmp	1374	0		0	1	250017	0		0	0	NULL	NULL	NULL	High	run1		List2	A_S.wav	AV_S	0		1	1	249866	151		0	0
Exp3	6	Exp3-6-1	59.937	1.0.0.166	2	right	liuli	2043328287	2.0.10.242	2.0.10.242	10-13-2019	2019-10-13 02:04:35	10:04:35	female	2.0.10.147	93	Catch.bmp	1348	0		0	1	252603	0		0	0	NULL	NULL	NULL	High	run1	1	List2	A_T.wav	A_T	1	1	1	1	252452	151	1	732	253184
Exp3	6	Exp3-6-1	59.937	1.0.0.166	2	right	liuli	2043328287	2.0.10.242	2.0.10.242	10-13-2019	2019-10-13 02:04:35	10:04:35	female	2.0.10.147	94	Red_S.bmp	1242	0		0	0	255105	0		0	0	NULL	NULL	NULL	High	run1		List2	Catch.wav	V_S	0		1	1	254955	150		0	0
Exp3	6	Exp3-6-1	59.937	1.0.0.166	2	right	liuli	2043328287	2.0.10.242	2.0.10.242	10-13-2019	2019-10-13 02:04:35	10:04:35	female	2.0.10.147	95	Blue_S_2.bmp	1140	0		0	1	257575	0		0	0	NULL	NULL	NULL	High	run1	1	List2	Catch.wav	V_T	1	1	1	1	257424	151	1	1040	258464
Exp3	6	Exp3-6-1	59.937	1.0.0.166	2	right	liuli	2043328287	2.0.10.242	2.0.10.242	10-13-2019	2019-10-13 02:04:35	10:04:35	female	2.0.10.147	96	Blue_S.bmp	1329	0		0	0	259877	0		0	0	NULL	NULL	NULL	High	run1		List2	Catch.wav	V_S	0		0	1	259727	150		0	0
Exp3	6	Exp3-6-1	59.937	1.0.0.166	2	right	liuli	2043328287	2.0.10.242	2.0.10.242	10-13-2019	2019-10-13 02:04:35	10:04:35	female	2.0.10.147	97	Catch.bmp	852	0		0	0	262413	0		0	0	NULL	NULL	NULL	High	run1	1	List2	A_T.wav	A_T	1	1	0	1	262263	150	1	817	263080
Exp3	6	Exp3-6-1	59.937	1.0.0.166	2	right	liuli	2043328287	2.0.10.242	2.0.10.242	10-13-2019	2019-10-13 02:04:35	10:04:35	female	2.0.10.147	98	Red_C_2.bmp	1199	0		0	0	264415	0		0	0	NULL	NULL	NULL	High	run1	1	List2	A_T.wav	AV_T	1	1	0	1	264265	150	1	671	264936
Exp3	6	Exp3-6-1	59.937	1.0.0.166	2	right	liuli	2043328287	2.0.10.242	2.0.10.242	10-13-2019	2019-10-13 02:04:35	10:04:35	female	2.0.10.147	99	Red_C_2.bmp	996	0		0	1	266768	0		0	0	NULL	NULL	NULL	High	run1	1	List2	A_T.wav	AV_T	1	1	0	1	266617	151	1	487	267104
Exp3	6	Exp3-6-1	59.937	1.0.0.166	2	right	liuli	2043328287	2.0.10.242	2.0.10.242	10-13-2019	2019-10-13 02:04:35	10:04:35	female	2.0.10.147	100	Red_C_2.bmp	1140	0		0	0	268920	0		0	0	NULL	NULL	NULL	High	run1	1	List2	A_T.wav	AV_T	1	1	0	1	268770	150	1	734	269504
Exp3	6	Exp3-6-1	59.937	1.0.0.166	2	right	liuli	2043328287	2.0.10.242	2.0.10.242	10-13-2019	2019-10-13 02:04:35	10:04:35	female	2.0.10.147	101	Blue_S_2.bmp	1222	0		0	0	271222	0		0	0	NULL	NULL	NULL	High	run1	1	List2	Catch.wav	V_T	1	1	1	1	271072	150	1	927	271999
Exp3	6	Exp3-6-1	59.937	1.0.0.166	2	right	liuli	2043328287	2.0.10.242	2.0.10.242	10-13-2019	2019-10-13 02:04:35	10:04:35	female	2.0.10.147	102	Red_C_2.bmp	1154	0		0	0	273591	0		0	0	NULL	NULL	NULL	High	run1	1	List2	A_T.wav	AV_T	1	1	1	1	273441	150	1	942	274383
Exp3	6	Exp3-6-1	59.937	1.0.0.166	2	right	liuli	2043328287	2.0.10.242	2.0.10.242	10-13-2019	2019-10-13 02:04:35	10:04:35	female	2.0.10.147	103	Red_C_2.bmp	1540	0		0	0	275894	0		0	0	NULL	NULL	NULL	High	run1	1	List2	A_T.wav	AV_T	1	1	0	1	275744	150	1	639	276383
Exp3	6	Exp3-6-1	59.937	1.0.0.166	2	right	liuli	2043328287	2.0.10.242	2.0.10.242	10-13-2019	2019-10-13 02:04:35	10:04:35	female	2.0.10.147	104	Blue_S_2.bmp	1294	0		0	1	278597	0		0	0	NULL	NULL	NULL	High	run1	1	List2	Catch.wav	V_T	1	1	1	1	278446	151	1	777	279223
Exp3	6	Exp3-6-1	59.937	1.0.0.166	2	right	liuli	2043328287	2.0.10.242	2.0.10.242	10-13-2019	2019-10-13 02:04:35	10:04:35	female	2.0.10.147	105	Catch.bmp	927	0		0	0	281049	0		0	0	NULL	NULL	NULL	High	run1	1	List2	A_T.wav	A_T	1	1	1	1	280899	150	1	1029	281928
Exp3	6	Exp3-6-1	59.937	1.0.0.166	2	right	liuli	2043328287	2.0.10.242	2.0.10.242	10-13-2019	2019-10-13 02:04:35	10:04:35	female	2.0.10.147	106	Catch.bmp	1481	0		0	0	283135	0		0	0	NULL	NULL	NULL	High	run1	1	List2	A_T.wav	A_T	1	1	0	2	282985	150	1	623	283608
Exp3	6	Exp3-6-1	59.937	1.0.0.166	2	right	liuli	2043328287	2.0.10.242	2.0.10.242	10-13-2019	2019-10-13 02:04:35	10:04:35	female	2.0.10.147	107	Blue_S_2.bmp	1434	0		0	0	285771	0		0	0	NULL	NULL	NULL	High	run1	1	List2	A_T.wav	AV_T	1	1	0	1	285621	150	1	603	286224
Exp3	6	Exp3-6-1	59.937	1.0.0.166	2	right	liuli	2043328287	2.0.10.242	2.0.10.242	10-13-2019	2019-10-13 02:04:35	10:04:35	female	2.0.10.147	108	Red_C_2.bmp	995	0		0	0	288357	0		0	0	NULL	NULL	NULL	High	run1	1	List2	Catch.wav	V_T	1	1	0	1	288207	150	1	688	288895
Exp3	6	Exp3-6-1	59.937	1.0.0.166	2	right	liuli	2043328287	2.0.10.242	2.0.10.242	10-13-2019	2019-10-13 02:04:35	10:04:35	female	2.0.10.147	109	Catch.bmp	1569	0		0	0	290509	0		0	0	NULL	NULL	NULL	High	run1		List2	A_S.wav	A_S	0		1	1	290359	150		0	0
Exp3	6	Exp3-6-1	59.937	1.0.0.166	2	right	liuli	2043328287	2.0.10.242	2.0.10.242	10-13-2019	2019-10-13 02:04:35	10:04:35	female	2.0.10.147	110	Catch.bmp	1512	0		0	0	293295	0		0	0	NULL	NULL	NULL	High	run1	1	List2	A_T.wav	A_T	1	1	0	1	293145	150	1	998	294143
Exp3	6	Exp3-6-1	59.937	1.0.0.166	2	right	liuli	2043328287	2.0.10.242	2.0.10.242	10-13-2019	2019-10-13 02:04:35	10:04:35	female	2.0.10.147	111	Catch.bmp	1029	0		0	0	295965	0		0	0	NULL	NULL	NULL	High	run1	1	List2	A_T.wav	A_T	1	1	0	1	295815	150	1	632	296447
Exp3	6	Exp3-6-1	59.937	1.0.0.166	2	right	liuli	2043328287	2.0.10.242	2.0.10.242	10-13-2019	2019-10-13 02:04:35	10:04:35	female	2.0.10.147	112	Catch.bmp	1143	0		1	0	298150	0		0	0	NULL	NULL	NULL	High	run1		List2	A_S.wav	A_S	0		0	1	298000	150		0	0
Exp3	6	Exp3-6-1	59.937	1.0.0.166	2	right	liuli	2043328287	2.0.10.242	2.0.10.242	10-13-2019	2019-10-13 02:04:35	10:04:35	female	2.0.10.147	113	Catch.bmp	1156	0		0	0	300503	0		0	0	NULL	NULL	NULL	High	run1		List2	A_S.wav	A_S	0		0	1	300353	150		0	0
Exp3	6	Exp3-6-1	59.937	1.0.0.166	2	right	liuli	2043328287	2.0.10.242	2.0.10.242	10-13-2019	2019-10-13 02:04:35	10:04:35	female	2.0.10.147	114	Blue_C.bmp	954	0		0	0	302872	0		0	0	NULL	NULL	NULL	High	Run1		List2	Catch.wav	V_S	0		1	1	302722	150		0	0
Exp3	6	Exp3-6-1	59.937	1.0.0.166	2	right	liuli	2043328287	2.0.10.242	2.0.10.242	10-13-2019	2019-10-13 02:04:35	10:04:35	female	2.0.10.147	115	Catch.bmp	1475	0		0	0	305041	0		0	0	NULL	NULL	NULL	High	run1	1	List2	A_T.wav	A_T	1	1	1	1	304891	150	1	877	305768
Exp3	6	Exp3-6-1	59.937	1.0.0.166	2	right	liuli	2043328287	2.0.10.242	2.0.10.242	10-13-2019	2019-10-13 02:04:35	10:04:35	female	2.0.10.147	116	Catch.bmp	1172	0		0	0	307677	0		0	0	NULL	NULL	NULL	High	run1	1	List2	A_T.wav	A_T	1	1	0	1	307527	150	1	665	308192
Exp3	6	Exp3-6-1	59.937	1.0.0.166	2	right	liuli	2043328287	2.0.10.242	2.0.10.242	10-13-2019	2019-10-13 02:04:35	10:04:35	female	2.0.10.147	117	Red_C_2.bmp	1322	0		0	0	309996	0		0	0	NULL	NULL	NULL	High	run1	1	List2	A_T.wav	AV_T	1	1	0	1	309846	150	1	577	310423
Exp3	6	Exp3-6-1	59.937	1.0.0.166	2	right	liuli	2043328287	2.0.10.242	2.0.10.242	10-13-2019	2019-10-13 02:04:35	10:04:35	female	2.0.10.147	118	Blue_S_2.bmp	1017	0		1	0	312465	0		0	0	NULL	NULL	NULL	High	run1	1	List2	Catch.wav	V_T	1	1	1	1	312315	150	1	733	313048
Exp3	6	Exp3-6-1	59.937	1.0.0.166	2	right	liuli	2043328287	2.0.10.242	2.0.10.242	10-13-2019	2019-10-13 02:04:35	10:04:35	female	2.0.10.147	119	Catch.bmp	1498	0		1	0	314634	0		0	0	NULL	NULL	NULL	High	run1		List2	A_S.wav	A_S	0		1	1	314484	150		0	0
Exp3	6	Exp3-6-1	59.937	1.0.0.166	2	right	liuli	2043328287	2.0.10.242	2.0.10.242	10-13-2019	2019-10-13 02:04:35	10:04:35	female	2.0.10.147	120	Blue_S_2.bmp	1330	0		0	0	317337	0		0	0	NULL	NULL	NULL	High	run1	1	List2	Catch.wav	V_T	1	1	1	1	317187	150	1	540	317727
Exp3	6	Exp3-6-1	59.937	1.0.0.166	2	right	liuli	2043328287	2.0.10.242	2.0.10.242	10-13-2019	2019-10-13 02:04:35	10:04:35	female	2.0.10.147	121	Blue_S_2.bmp	1471	0		0	0	319823	0		0	0	NULL	NULL	NULL	High	run1	1	List2	A_T.wav	AV_T	1	1	1	1	319673	150	1	574	320247
Exp3	6	Exp3-6-1	59.937	1.0.0.166	2	right	liuli	2043328287	2.0.10.242	2.0.10.242	10-13-2019	2019-10-13 02:04:35	10:04:35	female	2.0.10.147	122	Blue_S_2.bmp	804	0		0	1	322443	0		0	0	NULL	NULL	NULL	High	run1	1	List2	Catch.wav	V_T	1	1	1	1	322292	151	1	491	322783
Exp3	6	Exp3-6-1	59.937	1.0.0.166	2	right	liuli	2043328287	2.0.10.242	2.0.10.242	10-13-2019	2019-10-13 02:04:35	10:04:35	female	2.0.10.147	123	Catch.bmp	1102	0		0	0	324395	0		0	0	NULL	NULL	NULL	High	run1		List2	A_S.wav	A_S	0		0	1	324245	150		0	0
Exp3	6	Exp3-6-1	59.937	1.0.0.166	2	right	liuli	2043328287	2.0.10.242	2.0.10.242	10-13-2019	2019-10-13 02:04:35	10:04:35	female	2.0.10.147	124	Red_C_2.bmp	939	0		0	0	326697	0		0	0	NULL	NULL	NULL	High	run1	1	List2	Catch.wav	V_T	1	1	1	1	326547	150	1	644	327191
Exp3	6	Exp3-6-1	59.937	1.0.0.166	2	right	liuli	2043328287	2.0.10.242	2.0.10.242	10-13-2019	2019-10-13 02:04:35	10:04:35	female	2.0.10.147	125	Red_C_2.bmp	1103	0		0	1	328783	0		0	0	NULL	NULL	NULL	High	run1	1	List2	A_T.wav	AV_T	1	1	1	1	328632	151	1	520	329152
Exp3	6	Exp3-6-1	59.937	1.0.0.166	2	right	liuli	2043328287	2.0.10.242	2.0.10.242	10-13-2019	2019-10-13 02:04:35	10:04:35	female	2.0.10.147	126	Catch.bmp	1576	0		0	0	331035	0		0	0	NULL	NULL	NULL	High	run1		List2	A_S.wav	A_S	0		0	1	330885	150		0	0
Exp3	6	Exp3-6-1	59.937	1.0.0.166	2	right	liuli	2043328287	2.0.10.242	2.0.10.242	10-13-2019	2019-10-13 02:04:35	10:04:35	female	2.0.10.147	127	Red_C_2.bmp	999	0		0	0	333821	0		0	0	NULL	NULL	NULL	High	run1	1	List2	Catch.wav	V_T	1	1	1	1	333671	150	1	560	334231
Exp3	6	Exp3-6-1	59.937	1.0.0.166	2	right	liuli	2043328287	2.0.10.242	2.0.10.242	10-13-2019	2019-10-13 02:04:35	10:04:35	female	2.0.10.147	128	Catch.bmp	998	0		0	1	335974	0		0	0	NULL	NULL	NULL	High	run1	1	List2	A_T.wav	A_T	1	1	1	1	335823	151	1	664	336487
Exp3	6	Exp3-6-1	59.937	1.0.0.166	2	right	liuli	2043328287	2.0.10.242	2.0.10.242	10-13-2019	2019-10-13 02:04:35	10:04:35	female	2.0.10.147	129	Blue_S_2.bmp	1051	0		0	0	338126	0		0	0	NULL	NULL	NULL	High	run1	1	List2	A_T.wav	AV_T	1	1	0	1	337976	150	1	646	338622
Exp3	6	Exp3-6-1	59.937	1.0.0.166	2	right	liuli	2043328287	2.0.10.242	2.0.10.242	10-13-2019	2019-10-13 02:04:35	10:04:35	female	2.0.10.147	130	Catch.bmp	1356	0		0	0	340328	0		0	0	NULL	NULL	NULL	High	run1	1	List2	A_T.wav	A_T	1	1	0	1	340178	150	1	876	341054
Exp3	6	Exp3-6-1	59.937	1.0.0.166	2	right	liuli	2043328287	2.0.10.242	2.0.10.242	10-13-2019	2019-10-13 02:04:35	10:04:35	female	2.0.10.147	131	Catch.bmp	1398	0		0	0	342831	0		0	0	NULL	NULL	NULL	High	run1	1	List2	A_T.wav	A_T	1	1	0	2	342681	150	1	686	343367
Exp3	6	Exp3-6-1	59.937	1.0.0.166	2	right	liuli	2043328287	2.0.10.242	2.0.10.242	10-13-2019	2019-10-13 02:04:35	10:04:35	female	2.0.10.147	132	Catch.bmp	1003	0		0	0	345383	0		0	0	NULL	NULL	NULL	High	run1	1	List2	A_T.wav	A_T	1	1	0	1	345233	150	1	702	345935
Exp3	6	Exp3-6-1	59.937	1.0.0.166	2	right	liuli	2043328287	2.0.10.242	2.0.10.242	10-13-2019	2019-10-13 02:04:35	10:04:35	female	2.0.10.147	133	Blue_S_2.bmp	1490	0		0	1	347536	0		0	0	NULL	NULL	NULL	High	run1	1	List2	Catch.wav	V_T	1	1	1	1	347385	151	1	575	347960
Exp3	6	Exp3-6-1	59.937	1.0.0.166	2	right	liuli	2043328287	2.0.10.242	2.0.10.242	10-13-2019	2019-10-13 02:04:35	10:04:35	female	2.0.10.147	134	Blue_S_2.bmp	1222	0		1	0	350188	0		0	0	NULL	NULL	NULL	High	run1	1	List2	Catch.wav	V_T	1	1	0	1	350038	150	1	936	350974
Exp3	6	Exp3-6-1	59.937	1.0.0.166	2	right	liuli	2043328287	2.0.10.242	2.0.10.242	10-13-2019	2019-10-13 02:04:35	10:04:35	female	2.0.10.147	135	Blue_C.bmp	1326	0		0	1	352558	0		0	0	NULL	NULL	NULL	High	Run1		List2	Catch.wav	V_S	0		1	1	352407	151		0	0
Exp3	6	Exp3-6-1	59.937	1.0.0.166	2	right	liuli	2043328287	2.0.10.242	2.0.10.242	10-13-2019	2019-10-13 02:04:35	10:04:35	female	2.0.10.147	136	Red_C_2.bmp	892	0		0	1	355094	0		0	0	NULL	NULL	NULL	High	run1	1	List2	A_T.wav	AV_T	1	1	2	1	354943	151	1	537	355480
Exp3	6	Exp3-6-1	59.937	1.0.0.166	2	right	liuli	2043328287	2.0.10.242	2.0.10.242	10-13-2019	2019-10-13 02:04:35	10:04:35	female	2.0.10.147	137	Red_C_2.bmp	1321	0		0	0	357146	0		0	0	NULL	NULL	NULL	High	run1	1	List2	Catch.wav	V_T	1	1	0	1	356996	150	1	610	357606
Exp3	6	Exp3-6-1	59.937	1.0.0.166	2	right	liuli	2043328287	2.0.10.242	2.0.10.242	10-13-2019	2019-10-13 02:04:35	10:04:35	female	2.0.10.147	138	Blue_S_2.bmp	1136	0		0	0	359615	0		0	0	NULL	NULL	NULL	High	run1	1	List2	A_T.wav	AV_T	1	1	1	1	359465	150	1	589	360054
Exp3	6	Exp3-6-1	59.937	1.0.0.166	2	right	liuli	2043328287	2.0.10.242	2.0.10.242	10-13-2019	2019-10-13 02:04:35	10:04:35	female	2.0.10.147	139	Red_S_2.bmp	1143	0		0	0	361901	0		0	0	NULL	NULL	NULL	High	run1		List2	A_S.wav	AV_S	0		0	2	361751	150	1	495	362246
Exp3	6	Exp3-6-1	59.937	1.0.0.166	2	right	liuli	2043328287	2.0.10.242	2.0.10.242	10-13-2019	2019-10-13 02:04:35	10:04:35	female	2.0.10.147	140	Catch.bmp	1576	0		0	0	364203	0		0	0	NULL	NULL	NULL	High	run1	1	List2	A_T.wav	A_T	1	1	0	1	364053	150	1	1025	365078
Exp3	6	Exp3-6-1	59.937	1.0.0.166	2	right	liuli	2043328287	2.0.10.242	2.0.10.242	10-13-2019	2019-10-13 02:04:35	10:04:35	female	2.0.10.147	141	Red_C_2.bmp	1018	0		0	0	366939	1018		0	0	NULL	NULL	NULL	High	run1	1	List2	Catch.wav	V_T	1	1	1	1	366789	150	1	618	367407
Exp3	6	Exp3-6-1	59.937	1.0.0.166	2	right	liuli	2043328287	2.0.10.242	2.0.10.242	10-13-2019	2019-10-13 02:04:35	10:04:35	female	2.0.10.147	142	Catch.bmp	1436	0		0	0	389413	0		0	0	NULL	NULL	NULL	High	run1		List2	A_S.wav	A_S	0		1	1	389263	150		0	0
Exp3	6	Exp3-6-1	59.937	1.0.0.166	2	right	liuli	2043328287	2.0.10.242	2.0.10.242	10-13-2019	2019-10-13 02:04:35	10:04:35	female	2.0.10.147	143	Blue_S_2.bmp	861	0		0	0	392066	0		0	0	NULL	NULL	NULL	High	run1	1	List2	A_T.wav	AV_T	1	1	0	1	391916	150	1	683	392599
Exp3	6	Exp3-6-1	59.937	1.0.0.166	2	right	liuli	2043328287	2.0.10.242	2.0.10.242	10-13-2019	2019-10-13 02:04:35	10:04:35	female	2.0.10.147	144	Blue_C_2.bmp	1381	0		0	1	394085	0		0	0	NULL	NULL	NULL	High	run1		List2	Catch.wav	V_S	0		1	1	393934	151	1	576	394510
Exp3	6	Exp3-6-1	59.937	1.0.0.166	2	right	liuli	2043328287	2.0.10.242	2.0.10.242	10-13-2019	2019-10-13 02:04:35	10:04:35	female	2.0.10.147	145	Catch.bmp	1593	0		0	1	396621	0		0	0	NULL	NULL	NULL	High	run1	1	List2	A_T.wav	A_T	1	1	1	1	396470	151	1	1432	397902
Exp3	6	Exp3-6-1	59.937	1.0.0.166	2	right	liuli	2043328287	2.0.10.242	2.0.10.242	10-13-2019	2019-10-13 02:04:35	10:04:35	female	2.0.10.147	146	Red_C_2.bmp	1538	0		0	0	399373	0		0	0	NULL	NULL	NULL	High	run1	1	List2	Catch.wav	V_T	1	1	1	1	399223	150	1	559	399782
Exp3	6	Exp3-6-1	59.937	1.0.0.166	2	right	liuli	2043328287	2.0.10.242	2.0.10.242	10-13-2019	2019-10-13 02:04:35	10:04:35	female	2.0.10.147	147	Red_S.bmp	1210	0		0	1	402060	0		0	0	NULL	NULL	NULL	High	run1		List2	A_S.wav	AV_S	0		1	1	401909	151		0	0
Exp3	6	Exp3-6-1	59.937	1.0.0.166	2	right	liuli	2043328287	2.0.10.242	2.0.10.242	10-13-2019	2019-10-13 02:04:35	10:04:35	female	2.0.10.147	148	Blue_S_2.bmp	1363	0		1	0	404495	0		0	0	NULL	NULL	NULL	High	run1	1	List2	Catch.wav	V_T	1	1	1	1	404345	150	1	588	404933
Exp3	6	Exp3-6-1	59.937	1.0.0.166	2	right	liuli	2043328287	2.0.10.242	2.0.10.242	10-13-2019	2019-10-13 02:04:35	10:04:35	female	2.0.10.147	149	Catch.bmp	992	0		0	0	407015	0		0	0	NULL	NULL	NULL	High	run1	1	List2	A_T.wav	A_T	1	1	0	1	406865	150	1	981	407846
Exp3	6	Exp3-6-1	59.937	1.0.0.166	2	right	liuli	2043328287	2.0.10.242	2.0.10.242	10-13-2019	2019-10-13 02:04:35	10:04:35	female	2.0.10.147	150	Blue_S_2.bmp	1079	0		0	0	409167	0		0	0	NULL	NULL	NULL	High	run1	1	List2	A_T.wav	AV_T	1	1	0	1	409017	150	1	620	409637
Exp3	6	Exp3-6-1	59.937	1.0.0.166	2	right	liuli	2043328287	2.0.10.242	2.0.10.242	10-13-2019	2019-10-13 02:04:35	10:04:35	female	2.0.10.147	151	Blue_S_2.bmp	1522	0		0	0	411403	0		0	0	NULL	NULL	NULL	High	run1	1	List2	Catch.wav	V_T	1	1	0	1	411253	150	1	456	411709
Exp3	6	Exp3-6-1	59.937	1.0.0.166	2	right	liuli	2043328287	2.0.10.242	2.0.10.242	10-13-2019	2019-10-13 02:04:35	10:04:35	female	2.0.10.147	152	Red_C_2.bmp	818	0		0	0	414072	0		0	0	NULL	NULL	NULL	High	run1	1	List2	A_T.wav	AV_T	1	1	1	1	413922	150	1	611	414533
Exp3	6	Exp3-6-1	59.937	1.0.0.166	2	right	liuli	2043328287	2.0.10.242	2.0.10.242	10-13-2019	2019-10-13 02:04:35	10:04:35	female	2.0.10.147	153	Blue_S_2.bmp	1396	0		0	0	416041	0		0	0	NULL	NULL	NULL	High	run1	1	List2	A_T.wav	AV_T	1	1	0	1	415891	150	1	531	416422
Exp3	6	Exp3-6-1	59.937	1.0.0.166	2	right	liuli	2043328287	2.0.10.242	2.0.10.242	10-13-2019	2019-10-13 02:04:35	10:04:35	female	2.0.10.147	154	Red_S_2.bmp	1394	0		0	1	418594	0		0	0	NULL	NULL	NULL	High	run1		List2	A_S.wav	AV_S	0		1	1	418443	151	1	498	418941
Exp3	6	Exp3-6-1	59.937	1.0.0.166	2	right	liuli	2043328287	2.0.10.242	2.0.10.242	10-13-2019	2019-10-13 02:04:35	10:04:35	female	2.0.10.147	155	Red_C_2.bmp	914	0		0	0	421146	0		0	0	NULL	NULL	NULL	High	run1	1	List2	A_T.wav	AV_T	0		0	1	420996	150		0	0
Exp3	6	Exp3-6-1	59.937	1.0.0.166	2	right	liuli	2043328287	2.0.10.242	2.0.10.242	10-13-2019	2019-10-13 02:04:35	10:04:35	female	2.0.10.147	156	Catch.bmp	1076	0		0	0	423265	0		0	0	NULL	NULL	NULL	High	run1		List2	A_S.wav	A_S	0		0	1	423115	150		0	0
Exp3	6	Exp3-6-1	59.937	1.0.0.166	2	right	liuli	2043328287	2.0.10.242	2.0.10.242	10-13-2019	2019-10-13 02:04:35	10:04:35	female	2.0.10.147	157	Red_C_2.bmp	1315	0		0	1	425568	0		0	0	NULL	NULL	NULL	High	run1	1	List2	Catch.wav	V_T	1	1	1	1	425417	151	1	972	426389
Exp3	6	Exp3-6-1	59.937	1.0.0.166	2	right	liuli	2043328287	2.0.10.242	2.0.10.242	10-13-2019	2019-10-13 02:04:35	10:04:35	female	2.0.10.147	158	Blue_S_2.bmp	1072	0		0	0	428037	0		0	0	NULL	NULL	NULL	High	run1	1	List2	A_T.wav	AV_T	1	1	1	1	427887	150	1	534	428421
Exp3	6	Exp3-6-1	59.937	1.0.0.166	2	right	liuli	2043328287	2.0.10.242	2.0.10.242	10-13-2019	2019-10-13 02:04:35	10:04:35	female	2.0.10.147	159	Red_C_2.bmp	1436	0		0	0	430256	0		0	0	NULL	NULL	NULL	High	run1	1	List2	A_T.wav	AV_T	1	1	0	1	430106	150	1	387	430493
Exp3	6	Exp3-6-1	59.937	1.0.0.166	2	right	liuli	2043328287	2.0.10.242	2.0.10.242	10-13-2019	2019-10-13 02:04:35	10:04:35	female	2.0.10.147	160	Blue_S_2.bmp	1321	0		0	0	432842	0		0	0	NULL	NULL	NULL	High	run1	1	List2	Catch.wav	V_T	1	1	0	1	432692	150	1	394	433086
Exp3	6	Exp3-6-1	59.937	1.0.0.166	2	right	liuli	2043328287	2.0.10.242	2.0.10.242	10-13-2019	2019-10-13 02:04:35	10:04:35	female	2.0.10.147	161	Red_C_2.bmp	1047	0		0	0	435311	0		0	0	NULL	NULL	NULL	High	run1	1	List2	A_T.wav	AV_T	1	1	1	1	435161	150	1	285	435446
Exp3	6	Exp3-6-1	59.937	1.0.0.166	2	right	liuli	2043328287	2.0.10.242	2.0.10.242	10-13-2019	2019-10-13 02:04:35	10:04:35	female	2.0.10.147	162	Blue_S_2.bmp	1141	0		1	0	437513	0		0	0	NULL	NULL	NULL	High	run1	1	List2	Catch.wav	V_T	1	1	1	1	437363	150	1	698	438061
Exp3	6	Exp3-6-1	59.937	1.0.0.166	2	right	liuli	2043328287	2.0.10.242	2.0.10.242	10-13-2019	2019-10-13 02:04:35	10:04:35	female	2.0.10.147	163	Blue_S_2.bmp	1275	0		0	0	439816	0		0	0	NULL	NULL	NULL	High	run1	1	List2	A_T.wav	AV_T	1	1	1	1	439666	150	1	491	440157
Exp3	6	Exp3-6-1	59.937	1.0.0.166	2	right	liuli	2043328287	2.0.10.242	2.0.10.242	10-13-2019	2019-10-13 02:04:35	10:04:35	female	2.0.10.147	164	Catch.bmp	1415	0		0	0	442252	0		0	0	NULL	NULL	NULL	High	run1	1	List2	A_T.wav	A_T	1	1	0	1	442102	150	1	959	443061
Exp3	6	Exp3-6-1	59.937	1.0.0.166	2	right	liuli	2043328287	2.0.10.242	2.0.10.242	10-13-2019	2019-10-13 02:04:35	10:04:35	female	2.0.10.147	165	Catch.bmp	1600	0		0	0	444821	0		0	0	NULL	NULL	NULL	High	run1	1	List2	A_T.wav	A_T	1	1	0	1	444671	150	1	670	445341
Exp3	6	Exp3-6-1	59.937	1.0.0.166	2	right	liuli	2043328287	2.0.10.242	2.0.10.242	10-13-2019	2019-10-13 02:04:35	10:04:35	female	2.0.10.147	166	Red_C.bmp	1142	0		0	0	447574	0		0	0	NULL	NULL	NULL	High	run1		List2	A_S.wav	AV_S	0		0	1	447424	150		0	0
Exp3	6	Exp3-6-1	59.937	1.0.0.166	2	right	liuli	2043328287	2.0.10.242	2.0.10.242	10-13-2019	2019-10-13 02:04:35	10:04:35	female	2.0.10.147	167	Catch.bmp	1473	0		0	0	449943	0		0	0	NULL	NULL	NULL	High	run1	1	List2	A_T.wav	A_T	1	1	0	1	449793	150	1	900	450693
Exp3	6	Exp3-6-1	59.937	1.0.0.166	2	right	liuli	2043328287	2.0.10.242	2.0.10.242	10-13-2019	2019-10-13 02:04:35	10:04:35	female	2.0.10.147	168	Catch.bmp	1570	0		0	1	452563	0		0	0	NULL	NULL	NULL	High	run1	1	List2	A_T.wav	A_T	1	1	1	1	452412	151	1	626	453038
Exp3	6	Exp3-6-1	59.937	1.0.0.166	2	right	liuli	2043328287	2.0.10.242	2.0.10.242	10-13-2019	2019-10-13 02:04:35	10:04:35	female	2.0.10.147	169	Blue_S_2.bmp	1073	0		0	0	455282	0		0	0	NULL	NULL	NULL	High	run1	1	List2	A_T.wav	AV_T	1	1	0	1	455132	150	1	745	455877
Exp3	6	Exp3-6-1	59.937	1.0.0.166	2	right	liuli	2043328287	2.0.10.242	2.0.10.242	10-13-2019	2019-10-13 02:04:35	10:04:35	female	2.0.10.147	170	Catch.bmp	1032	0		0	0	457518	0		0	0	NULL	NULL	NULL	High	run1		List2	A_S.wav	A_S	0		0	1	457368	150		0	0
Exp3	6	Exp3-6-1	59.937	1.0.0.166	2	right	liuli	2043328287	2.0.10.242	2.0.10.242	10-13-2019	2019-10-13 02:04:35	10:04:35	female	2.0.10.147	171	Blue_C.bmp	1173	0		1	0	459753	0		0	0	NULL	NULL	NULL	High	run1		List2	A_S.wav	AV_S	0		0	1	459603	150		0	0
Exp3	6	Exp3-6-1	59.937	1.0.0.166	2	right	liuli	2043328287	2.0.10.242	2.0.10.242	10-13-2019	2019-10-13 02:04:35	10:04:35	female	2.0.10.147	172	Red_C_2.bmp	1293	0		0	0	462139	0		0	0	NULL	NULL	NULL	High	run1	1	List2	Catch.wav	V_T	1	1	1	1	461989	150	1	520	462509
Exp3	6	Exp3-6-1	59.937	1.0.0.166	2	right	liuli	2043328287	2.0.10.242	2.0.10.242	10-13-2019	2019-10-13 02:04:35	10:04:35	female	2.0.10.147	173	Blue_S_2.bmp	1506	0		0	0	464592	0		0	0	NULL	NULL	NULL	High	run1	1	List2	Catch.wav	V_T	1	1	0	1	464442	150	1	403	464845
Exp3	6	Exp3-6-1	59.937	1.0.0.166	2	right	liuli	2043328287	2.0.10.242	2.0.10.242	10-13-2019	2019-10-13 02:04:35	10:04:35	female	2.0.10.147	174	Red_C_2.bmp	976	0		0	0	467245	0		0	0	NULL	NULL	NULL	High	run1	1	List2	A_T.wav	AV_T	1	1	0	2	467095	150	1	542	467637
Exp3	6	Exp3-6-1	59.937	1.0.0.166	2	right	liuli	2043328287	2.0.10.242	2.0.10.242	10-13-2019	2019-10-13 02:04:35	10:04:35	female	2.0.10.147	175	Red_C.bmp	859	0		0	0	469380	0		0	0	NULL	NULL	NULL	High	run1		List2	Catch.wav	V_S	0		1	1	469230	150		0	0
Exp3	6	Exp3-6-1	59.937	1.0.0.166	2	right	liuli	2043328287	2.0.10.242	2.0.10.242	10-13-2019	2019-10-13 02:04:35	10:04:35	female	2.0.10.147	176	Blue_S_2.bmp	1320	0		0	0	471466	0		0	0	NULL	NULL	NULL	High	run1	1	List2	Catch.wav	V_T	1	1	0	1	471316	150	1	521	471837
Exp3	6	Exp3-6-1	59.937	1.0.0.166	2	right	liuli	2043328287	2.0.10.242	2.0.10.242	10-13-2019	2019-10-13 02:04:35	10:04:35	female	2.0.10.147	177	Red_C.bmp	1159	0		0	0	473935	0		0	0	NULL	NULL	NULL	High	run1		List2	A_S.wav	AV_S	0		1	1	473785	150		0	0
Exp3	6	Exp3-6-1	59.937	1.0.0.166	2	right	liuli	2043328287	2.0.10.242	2.0.10.242	10-13-2019	2019-10-13 02:04:35	10:04:35	female	2.0.10.147	178	Blue_S_2.bmp	1313	0		0	0	476304	0		0	0	NULL	NULL	NULL	High	run1	1	List2	A_T.wav	AV_T	1	1	0	1	476154	150	1	491	476645
Exp3	6	Exp3-6-1	59.937	1.0.0.166	2	right	liuli	2043328287	2.0.10.242	2.0.10.242	10-13-2019	2019-10-13 02:04:35	10:04:35	female	2.0.10.147	179	Blue_C.bmp	843	0		1	0	478773	0		0	0	NULL	NULL	NULL	High	run1		List2	A_S.wav	AV_S	0		0	1	478623	150		0	0
Exp3	6	Exp3-6-1	59.937	1.0.0.166	2	right	liuli	2043328287	2.0.10.242	2.0.10.242	10-13-2019	2019-10-13 02:04:35	10:04:35	female	2.0.10.147	180	Red_C_2.bmp	1120	0		0	0	480826	0		0	0	NULL	NULL	NULL	High	run1	1	List2	A_T.wav	AV_T	1	1	0	2	480676	150	1	496	481172
Exp3	6	Exp3-6-1	59.937	1.0.0.166	2	right	liuli	2043328287	2.0.10.242	2.0.10.242	10-13-2019	2019-10-13 02:04:35	10:04:35	female	2.0.10.147	181	Blue_S_2.bmp	1509	0		0	1	483095	0		0	0	NULL	NULL	NULL	High	run1	1	List2	Catch.wav	V_T	1	1	1	1	482944	151	1	644	483588
Exp3	6	Exp3-6-1	59.937	1.0.0.166	2	right	liuli	2043328287	2.0.10.242	2.0.10.242	10-13-2019	2019-10-13 02:04:35	10:04:35	female	2.0.10.147	182	Blue_C_2.bmp	1332	0		0	0	485764	0		0	0	NULL	NULL	NULL	High	run1		List2	A_S.wav	AV_S	0		1	1	485614	150		0	0
Exp3	6	Exp3-6-1	59.937	1.0.0.166	2	right	liuli	2043328287	2.0.10.242	2.0.10.242	10-13-2019	2019-10-13 02:04:35	10:04:35	female	2.0.10.147	183	Catch.bmp	1266	0		0	0	488300	0		0	0	NULL	NULL	NULL	High	run1	1	List2	A_T.wav	A_T	1	1	0	1	488150	150	1	894	489044
Exp3	6	Exp3-6-1	59.937	1.0.0.166	2	right	liuli	2043328287	2.0.10.242	2.0.10.242	10-13-2019	2019-10-13 02:04:35	10:04:35	female	2.0.10.147	184	Red_C_2.bmp	1232	0		0	0	490719	0		0	0	NULL	NULL	NULL	High	run1	1	List2	Catch.wav	V_T	1	1	1	1	490569	150	1	643	491212
Exp3	6	Exp3-6-1	59.937	1.0.0.166	2	right	liuli	2043328287	2.0.10.242	2.0.10.242	10-13-2019	2019-10-13 02:04:35	10:04:35	female	2.0.10.147	185	Blue_S_2.bmp	1259	0		0	0	493105	0		0	0	NULL	NULL	NULL	High	run1	1	List2	Catch.wav	V_T	1	1	0	1	492955	150	1	625	493580
Exp3	6	Exp3-6-1	59.937	1.0.0.166	2	right	liuli	2043328287	2.0.10.242	2.0.10.242	10-13-2019	2019-10-13 02:04:35	10:04:35	female	2.0.10.147	186	Red_S_2.bmp	801	0		0	0	495524	0		0	0	NULL	NULL	NULL	High	run1		List2	Catch.wav	V_S	0		0	1	495374	150	1	534	495908
Exp3	6	Exp3-6-1	59.937	1.0.0.166	2	right	liuli	2043328287	2.0.10.242	2.0.10.242	10-13-2019	2019-10-13 02:04:35	10:04:35	female	2.0.10.147	187	Blue_S_2.bmp	1434	0		0	0	497476	0		0	0	NULL	NULL	NULL	High	run1	1	List2	Catch.wav	V_T	1	1	0	1	497326	150	1	670	497996
Exp3	6	Exp3-6-1	59.937	1.0.0.166	2	right	liuli	2043328287	2.0.10.242	2.0.10.242	10-13-2019	2019-10-13 02:04:35	10:04:35	female	2.0.10.147	188	Catch.bmp	1304	0		1	0	500062	0		0	0	NULL	NULL	NULL	High	run1	1	List2	A_T.wav	A_T	0		1	1	499912	150		0	0
Exp3	6	Exp3-6-1	59.937	1.0.0.166	2	right	liuli	2043328287	2.0.10.242	2.0.10.242	10-13-2019	2019-10-13 02:04:35	10:04:35	female	2.0.10.147	189	Red_C_2.bmp	848	0		0	0	502582	0		0	0	NULL	NULL	NULL	High	run1	1	List2	Catch.wav	V_T	0		0	1	502432	150		0	0
Exp3	6	Exp3-6-1	59.937	1.0.0.166	2	right	liuli	2043328287	2.0.10.242	2.0.10.242	10-13-2019	2019-10-13 02:04:35	10:04:35	female	2.0.10.147	190	Catch.bmp	1573	0		0	1	504651	0		0	0	NULL	NULL	NULL	High	run1	1	List2	A_T.wav	A_T	1	1	1	1	504500	151	1	976	505476
Exp3	6	Exp3-6-1	59.937	1.0.0.166	2	right	liuli	2043328287	2.0.10.242	2.0.10.242	10-13-2019	2019-10-13 02:04:35	10:04:35	female	2.0.10.147	191	Blue_S_2.bmp	839	0		0	0	507387	0		0	0	NULL	NULL	NULL	High	run1	1	List2	A_T.wav	AV_T	1	1	0	1	507237	150	1	695	507932
Exp3	6	Exp3-6-1	59.937	1.0.0.166	2	right	liuli	2043328287	2.0.10.242	2.0.10.242	10-13-2019	2019-10-13 02:04:35	10:04:35	female	2.0.10.147	192	Blue_S_2.bmp	912	0		0	0	509389	0		0	0	NULL	NULL	NULL	High	run1	1	List2	A_T.wav	AV_T	1	1	0	1	509239	150	1	629	509868
Exp3	6	Exp3-6-1	59.937	1.0.0.166	2	right	liuli	2043328287	2.0.10.242	2.0.10.242	10-13-2019	2019-10-13 02:04:35	10:04:35	female	2.0.10.147	193	Catch.bmp	1501	0		0	0	511458	0		0	0	NULL	NULL	NULL	High	run1		List2	A_S.wav	A_S	0		0	1	511308	150		0	0
Exp3	6	Exp3-6-1	59.937	1.0.0.166	2	right	liuli	2043328287	2.0.10.242	2.0.10.242	10-13-2019	2019-10-13 02:04:35	10:04:35	female	2.0.10.147	194	Blue_S_2.bmp	1289	0		0	1	514161	0		0	0	NULL	NULL	NULL	High	run1	1	List2	Catch.wav	V_T	1	1	1	1	514010	151	1	618	514628
Exp3	6	Exp3-6-1	59.937	1.0.0.166	2	right	liuli	2043328287	2.0.10.242	2.0.10.242	10-13-2019	2019-10-13 02:04:35	10:04:35	female	2.0.10.147	195	Red_C_2.bmp	1519	0		0	0	516613	0		0	0	NULL	NULL	NULL	High	run1	1	List2	Catch.wav	V_T	1	1	0	1	516463	150	1	717	517180
Exp3	6	Exp3-6-1	59.937	1.0.0.166	2	right	liuli	2043328287	2.0.10.242	2.0.10.242	10-13-2019	2019-10-13 02:04:35	10:04:35	female	2.0.10.147	196	Red_S_2.bmp	1407	0		0	1	519283	0		0	0	NULL	NULL	NULL	High	run1		List2	Catch.wav	V_S	0		1	1	519132	151	1	528	519660
Exp3	6	Exp3-6-1	59.937	1.0.0.166	2	right	liuli	2043328287	2.0.10.242	2.0.10.242	10-13-2019	2019-10-13 02:04:35	10:04:35	female	2.0.10.147	197	Catch.bmp	1277	0		0	0	521852	0		0	0	NULL	NULL	NULL	High	run1	1	List2	A_T.wav	A_T	0		1	1	521702	150		0	0
Exp3	6	Exp3-6-1	59.937	1.0.0.166	2	right	liuli	2043328287	2.0.10.242	2.0.10.242	10-13-2019	2019-10-13 02:04:35	10:04:35	female	2.0.10.147	198	Red_C.bmp	1218	0		0	0	524338	0		0	0	NULL	NULL	NULL	High	run1		List2	Catch.wav	V_S	0		0	1	524188	150		0	0
Exp3	6	Exp3-6-1	59.937	1.0.0.166	2	right	liuli	2043328287	2.0.10.242	2.0.10.242	10-13-2019	2019-10-13 02:04:35	10:04:35	female	2.0.10.147	199	Blue_S_2.bmp	920	0		0	0	526757	0		0	0	NULL	NULL	NULL	High	run1	1	List2	A_T.wav	AV_T	1	1	1	1	526607	150	1	494	527101
Exp3	6	Exp3-6-1	59.937	1.0.0.166	2	right	liuli	2043328287	2.0.10.242	2.0.10.242	10-13-2019	2019-10-13 02:04:35	10:04:35	female	2.0.10.147	200	Red_C_2.bmp	1257	0		0	0	528826	0		0	0	NULL	NULL	NULL	High	run1	1	List2	A_T.wav	AV_T	1	1	0	1	528676	150	1	944	529620
Exp3	6	Exp3-6-1	59.937	1.0.0.166	2	right	liuli	2043328287	2.0.10.242	2.0.10.242	10-13-2019	2019-10-13 02:04:35	10:04:35	female	2.0.10.147	201	Red_C_2.bmp	1206	0		0	0	531245	0		0	0	NULL	NULL	NULL	High	run1	1	List2	A_T.wav	AV_T	1	1	0	1	531095	150	1	629	531724
Exp3	6	Exp3-6-1	59.937	1.0.0.166	2	right	liuli	2043328287	2.0.10.242	2.0.10.242	10-13-2019	2019-10-13 02:04:35	10:04:35	female	2.0.10.147	202	Red_C_2.bmp	1021	0		0	0	533598	0		0	0	NULL	NULL	NULL	High	run1	1	List2	A_T.wav	AV_T	1	1	0	1	533448	150	1	596	534044
Exp3	6	Exp3-6-1	59.937	1.0.0.166	2	right	liuli	2043328287	2.0.10.242	2.0.10.242	10-13-2019	2019-10-13 02:04:35	10:04:35	female	2.0.10.147	203	Catch.bmp	1330	0		0	0	535767	0		0	0	NULL	NULL	NULL	High	run1	1	List2	A_T.wav	A_T	1	1	0	2	535617	150	1	1019	536636
Exp3	6	Exp3-6-1	59.937	1.0.0.166	2	right	liuli	2043328287	2.0.10.242	2.0.10.242	10-13-2019	2019-10-13 02:04:35	10:04:35	female	2.0.10.147	204	Catch.bmp	875	0		0	1	538253	0		0	0	NULL	NULL	NULL	High	run1		List2	A_S.wav	A_S	0		1	1	538102	151		0	0
Exp3	6	Exp3-6-1	59.937	1.0.0.166	2	right	liuli	2043328287	2.0.10.242	2.0.10.242	10-13-2019	2019-10-13 02:04:35	10:04:35	female	2.0.10.147	205	Blue_S_2.bmp	1585	0		0	0	540355	0		0	0	NULL	NULL	NULL	High	run1	1	List2	A_T.wav	AV_T	1	1	0	1	540205	150	1	1174	541379
Exp3	6	Exp3-6-1	59.937	1.0.0.166	2	right	liuli	2043328287	2.0.10.242	2.0.10.242	10-13-2019	2019-10-13 02:04:35	10:04:35	female	2.0.10.147	206	Catch.bmp	1514	0		0	0	543091	0		0	0	NULL	NULL	NULL	High	run1		List2	A_S.wav	A_S	0		0	1	542941	150		0	0
Exp3	6	Exp3-6-1	59.937	1.0.0.166	2	right	liuli	2043328287	2.0.10.242	2.0.10.242	10-13-2019	2019-10-13 02:04:35	10:04:35	female	2.0.10.147	207	Catch.bmp	1213	0		0	1	545811	0		0	0	NULL	NULL	NULL	High	run1	1	List2	A_T.wav	A_T	1	1	1	1	545660	151	1	855	546515
Exp3	6	Exp3-6-1	59.937	1.0.0.166	2	right	liuli	2043328287	2.0.10.242	2.0.10.242	10-13-2019	2019-10-13 02:04:35	10:04:35	female	2.0.10.147	208	Catch.bmp	1087	0		0	1	548180	0		0	0	NULL	NULL	NULL	High	run1	1	List2	A_T.wav	A_T	1	1	1	1	548029	151	1	558	548587
Exp3	6	Exp3-6-1	59.937	1.0.0.166	2	right	liuli	2043328287	2.0.10.242	2.0.10.242	10-13-2019	2019-10-13 02:04:35	10:04:35	female	2.0.10.147	209	Red_C.bmp	926	0		0	0	550415	0		0	0	NULL	NULL	NULL	High	run1		List2	Catch.wav	V_S	0		1	1	550265	150		0	0
Exp3	6	Exp3-6-1	59.937	1.0.0.166	2	right	liuli	2043328287	2.0.10.242	2.0.10.242	10-13-2019	2019-10-13 02:04:35	10:04:35	female	2.0.10.147	210	Red_S.bmp	1542	0		0	1	552568	0		0	0	NULL	NULL	NULL	High	run1		List2	A_S.wav	AV_S	0		1	1	552417	151		0	0
Exp3	6	Exp3-6-1	59.937	1.0.0.166	2	right	liuli	2043328287	2.0.10.242	2.0.10.242	10-13-2019	2019-10-13 02:04:35	10:04:35	female	2.0.10.147	211	Blue_C.bmp	1405	0		1	0	555320	0		0	0	NULL	NULL	NULL	High	Run1		List2	Catch.wav	V_S	0		1	1	555170	150		0	0
Exp3	6	Exp3-6-1	59.937	1.0.0.166	2	right	liuli	2043328287	2.0.10.242	2.0.10.242	10-13-2019	2019-10-13 02:04:35	10:04:35	female	2.0.10.147	212	Red_C.bmp	1488	0		0	0	557940	0		0	0	NULL	NULL	NULL	High	run1		List2	Catch.wav	V_S	0		0	1	557790	150		0	0
Exp3	6	Exp3-6-1	59.937	1.0.0.166	2	right	liuli	2043328287	2.0.10.242	2.0.10.242	10-13-2019	2019-10-13 02:04:35	10:04:35	female	2.0.10.147	213	Catch.bmp	800	0		0	0	560643	0		0	0	NULL	NULL	NULL	High	run1	1	List2	A_T.wav	A_T	1	1	1	1	560493	150	1	878	561371
Exp3	6	Exp3-6-1	59.937	1.0.0.166	2	right	liuli	2043328287	2.0.10.242	2.0.10.242	10-13-2019	2019-10-13 02:04:35	10:04:35	female	2.0.10.147	214	Catch.bmp	1428	0		0	0	562595	0		0	0	NULL	NULL	NULL	High	run1	1	List2	A_T.wav	A_T	1	1	0	1	562445	150	1	718	563163
Exp3	6	Exp3-6-1	59.937	1.0.0.166	2	right	liuli	2043328287	2.0.10.242	2.0.10.242	10-13-2019	2019-10-13 02:04:35	10:04:35	female	2.0.10.147	215	Catch.bmp	1243	0		0	0	565181	0		0	0	NULL	NULL	NULL	High	run1		List2	A_S.wav	A_S	0		0	1	565031	150		0	0
Exp3	6	Exp3-6-1	59.937	1.0.0.166	2	right	liuli	2043328287	2.0.10.242	2.0.10.242	10-13-2019	2019-10-13 02:04:35	10:04:35	female	2.0.10.147	216	Catch.bmp	1352	0		0	0	567633	0		0	0	NULL	NULL	NULL	High	run1		List2	A_S.wav	A_S	0		0	1	567483	150		0	0
Exp3	6	Exp3-6-1	59.937	1.0.0.166	2	right	liuli	2043328287	2.0.10.242	2.0.10.242	10-13-2019	2019-10-13 02:04:35	10:04:35	female	2.0.10.147	217	Catch.bmp	1379	0		0	0	570186	0		0	0	NULL	NULL	NULL	High	run1	1	List2	A_T.wav	A_T	1	1	0	1	570036	150	1	824	570860
Exp3	6	Exp3-6-1	59.937	1.0.0.166	2	right	liuli	2043328287	2.0.10.242	2.0.10.242	10-13-2019	2019-10-13 02:04:35	10:04:35	female	2.0.10.147	218	Blue_S_2.bmp	1430	0		0	0	572722	0		0	0	NULL	NULL	NULL	High	run1	1	List2	Catch.wav	V_T	1	1	1	1	572572	150	1	743	573315
Exp3	6	Exp3-6-1	59.937	1.0.0.166	2	right	liuli	2043328287	2.0.10.242	2.0.10.242	10-13-2019	2019-10-13 02:04:35	10:04:35	female	2.0.10.147	219	Red_S.bmp	1584	0		0	0	575308	0		0	0	NULL	NULL	NULL	High	run1		List2	Catch.wav	V_S	0		0	1	575158	150		0	0
Exp3	6	Exp3-6-1	59.937	1.0.0.166	2	right	liuli	2043328287	2.0.10.242	2.0.10.242	10-13-2019	2019-10-13 02:04:35	10:04:35	female	2.0.10.147	220	Catch.bmp	1334	0		0	0	578111	0		0	0	NULL	NULL	NULL	High	run1	1	List2	A_T.wav	A_T	1	1	1	1	577961	150	1	890	578851
Exp3	6	Exp3-6-1	59.937	1.0.0.166	2	right	liuli	2043328287	2.0.10.242	2.0.10.242	10-13-2019	2019-10-13 02:04:35	10:04:35	female	2.0.10.147	221	Catch.bmp	1061	0		0	0	580597	0		0	0	NULL	NULL	NULL	High	run1	1	List2	A_T.wav	A_T	1	1	0	1	580447	150	1	908	581355
Exp3	6	Exp3-6-1	59.937	1.0.0.166	2	right	liuli	2043328287	2.0.10.242	2.0.10.242	10-13-2019	2019-10-13 02:04:35	10:04:35	female	2.0.10.147	222	Catch.bmp	1159	0		0	0	582816	0		0	0	NULL	NULL	NULL	High	run1		List2	A_S.wav	A_S	0		0	1	582666	150		0	0
Exp3	6	Exp3-6-1	59.937	1.0.0.166	2	right	liuli	2043328287	2.0.10.242	2.0.10.242	10-13-2019	2019-10-13 02:04:35	10:04:35	female	2.0.10.147	223	Red_C_2.bmp	930	0		0	0	585202	0		0	0	NULL	NULL	NULL	High	run1	1	List2	Catch.wav	V_T	1	1	0	1	585052	150	1	815	585867
Exp3	6	Exp3-6-1	59.937	1.0.0.166	2	right	liuli	2043328287	2.0.10.242	2.0.10.242	10-13-2019	2019-10-13 02:04:35	10:04:35	female	2.0.10.147	224	Blue_C_2.bmp	910	0		0	0	587287	0		0	0	NULL	NULL	NULL	High	run1		List2	A_S.wav	AV_S	0		1	1	587137	150		0	0
Exp3	6	Exp3-6-1	59.937	1.0.0.166	2	right	liuli	2043328287	2.0.10.242	2.0.10.242	10-13-2019	2019-10-13 02:04:35	10:04:35	female	2.0.10.147	225	Blue_S_2.bmp	967	0		0	0	589406	0		0	0	NULL	NULL	NULL	High	run1	1	List2	A_T.wav	AV_T	1	1	0	1	589256	150	1	667	589923
Exp3	6	Exp3-6-1	59.937	1.0.0.166	2	right	liuli	2043328287	2.0.10.242	2.0.10.242	10-13-2019	2019-10-13 02:04:35	10:04:35	female	2.0.10.147	226	Red_C_2.bmp	1455	0		0	0	591525	0		0	0	NULL	NULL	NULL	High	run1	1	List2	Catch.wav	V_T	1	1	1	1	591375	150	1	1052	592427
Exp3	6	Exp3-6-1	59.937	1.0.0.166	2	right	liuli	2043328287	2.0.10.242	2.0.10.242	10-13-2019	2019-10-13 02:04:35	10:04:35	female	2.0.10.147	227	Red_C_2.bmp	1334	0		0	0	594128	0		0	0	NULL	NULL	NULL	High	run1	1	List2	Catch.wav	V_T	1	1	0	1	593978	150	1	850	594828
Exp3	6	Exp3-6-1	59.937	1.0.0.166	2	right	liuli	2043328287	2.0.10.242	2.0.10.242	10-13-2019	2019-10-13 02:04:35	10:04:35	female	2.0.10.147	228	Red_C_2.bmp	1005	0		0	0	596614	0		0	0	NULL	NULL	NULL	High	run1	1	List2	A_T.wav	AV_T	1	1	1	1	596464	150	1	707	597171
Exp3	6	Exp3-6-1	59.937	1.0.0.166	2	right	liuli	2043328287	2.0.10.242	2.0.10.242	10-13-2019	2019-10-13 02:04:35	10:04:35	female	2.0.10.147	229	Blue_S_2.bmp	1116	0		0	0	598766	0		0	0	NULL	NULL	NULL	High	run1	1	List2	A_T.wav	AV_T	1	1	0	1	598616	150	1	755	599371
Exp3	6	Exp3-6-1	59.937	1.0.0.166	2	right	liuli	2043328287	2.0.10.242	2.0.10.242	10-13-2019	2019-10-13 02:04:35	10:04:35	female	2.0.10.147	230	Red_C_2.bmp	1587	0		0	0	601035	0		0	0	NULL	NULL	NULL	High	run1	1	List2	A_T.wav	AV_T	1	1	0	1	600885	150	1	654	601539
Exp3	6	Exp3-6-1	59.937	1.0.0.166	2	right	liuli	2043328287	2.0.10.242	2.0.10.242	10-13-2019	2019-10-13 02:04:35	10:04:35	female	2.0.10.147	231	Blue_S_2.bmp	1007	0		0	0	603771	0		0	0	NULL	NULL	NULL	High	run1	1	List2	A_T.wav	AV_T	1	1	0	1	603621	150	1	782	604403
Exp3	6	Exp3-6-1	59.937	1.0.0.166	2	right	liuli	2043328287	2.0.10.242	2.0.10.242	10-13-2019	2019-10-13 02:04:35	10:04:35	female	2.0.10.147	232	Red_S.bmp	1589	0		0	0	605940	0		0	0	NULL	NULL	NULL	High	run1		List2	A_S.wav	AV_S	0		0	1	605790	150		0	0
Exp3	6	Exp3-6-1	59.937	1.0.0.166	2	right	liuli	2043328287	2.0.10.242	2.0.10.242	10-13-2019	2019-10-13 02:04:35	10:04:35	female	2.0.10.147	233	Red_C_2.bmp	940	0		0	0	608743	0		0	0	NULL	NULL	NULL	High	run1	1	List2	A_T.wav	AV_T	1	1	0	1	608593	150	1	833	609426
Exp3	6	Exp3-6-1	59.937	1.0.0.166	2	right	liuli	2043328287	2.0.10.242	2.0.10.242	10-13-2019	2019-10-13 02:04:35	10:04:35	female	2.0.10.147	234	Blue_S_2.bmp	1499	0		1	0	610845	0		0	0	NULL	NULL	NULL	High	run1	1	List2	Catch.wav	V_T	1	1	1	1	610695	150	1	587	611282
Exp3	6	Exp3-6-1	59.937	1.0.0.166	2	right	liuli	2043328287	2.0.10.242	2.0.10.242	10-13-2019	2019-10-13 02:04:35	10:04:35	female	2.0.10.147	235	Blue_C_2.bmp	841	0		0	0	613498	0		0	0	NULL	NULL	NULL	High	run1		List2	Catch.wav	V_S	0		0	1	613348	150		0	0
Exp3	6	Exp3-6-1	59.937	1.0.0.166	2	right	liuli	2043328287	2.0.10.242	2.0.10.242	10-13-2019	2019-10-13 02:04:35	10:04:35	female	2.0.10.147	236	Catch.bmp	1439	0		0	0	615550	0		0	0	NULL	NULL	NULL	High	run1	1	List2	A_T.wav	A_T	1	1	1	1	615400	150	1	1179	616579
Exp3	6	Exp3-6-1	59.937	1.0.0.166	2	right	liuli	2043328287	2.0.10.242	2.0.10.242	10-13-2019	2019-10-13 02:04:35	10:04:35	female	2.0.10.147	237	Catch.bmp	942	0		1	0	618136	0		0	0	NULL	NULL	NULL	High	run1	1	List2	A_T.wav	A_T	1	1	0	1	617986	150	1	816	618802
Exp3	6	Exp3-6-1	59.937	1.0.0.166	2	right	liuli	2043328287	2.0.10.242	2.0.10.242	10-13-2019	2019-10-13 02:04:35	10:04:35	female	2.0.10.147	238	Blue_S.bmp	1559	0		0	0	620239	0		0	0	NULL	NULL	NULL	High	run1		List2	Catch.wav	V_S	0		0	2	620089	150		0	0
Exp3	6	Exp3-6-1	59.937	1.0.0.166	2	right	liuli	2043328287	2.0.10.242	2.0.10.242	10-13-2019	2019-10-13 02:04:35	10:04:35	female	2.0.10.147	239	Red_C.bmp	843	0		0	0	623008	0		0	0	NULL	NULL	NULL	High	run1		List2	A_S.wav	AV_S	0		1	1	622858	150		0	0
Exp3	6	Exp3-6-1	59.937	1.0.0.166	2	right	liuli	2043328287	2.0.10.242	2.0.10.242	10-13-2019	2019-10-13 02:04:35	10:04:35	female	2.0.10.147	240	Blue_S.bmp	1366	0		0	0	625060	0		0	0	NULL	NULL	NULL	High	run1		List2	Catch.wav	V_S	0		1	1	624910	150		0	0
Exp3	6	Exp3-6-1	59.937	1.0.0.166	2	right	liuli	2043328287	2.0.10.242	2.0.10.242	10-13-2019	2019-10-13 02:04:35	10:04:35	female	2.0.10.147	241	Blue_S_2.bmp	1426	0		1	0	627646	0		0	0	NULL	NULL	NULL	High	run1	1	List2	A_T.wav	AV_T	1	1	1	1	627496	150	1	610	628106
Exp3	6	Exp3-6-1	59.937	1.0.0.166	2	right	liuli	2043328287	2.0.10.242	2.0.10.242	10-13-2019	2019-10-13 02:04:35	10:04:35	female	2.0.10.147	242	Red_C_2.bmp	1327	0		0	1	630233	0		0	0	NULL	NULL	NULL	High	run1	1	List2	A_T.wav	AV_T	1	1	1	1	630082	151	1	496	630578
Exp3	6	Exp3-6-1	59.937	1.0.0.166	2	right	liuli	2043328287	2.0.10.242	2.0.10.242	10-13-2019	2019-10-13 02:04:35	10:04:35	female	2.0.10.147	243	Blue_S_2.bmp	1362	0		0	0	632718	0		0	0	NULL	NULL	NULL	High	run1	1	List2	Catch.wav	V_T	1	1	1	1	632568	150	1	770	633338
Exp3	6	Exp3-6-1	59.937	1.0.0.166	2	right	liuli	2043328287	2.0.10.242	2.0.10.242	10-13-2019	2019-10-13 02:04:35	10:04:35	female	2.0.10.147	244	Catch.bmp	1365	0		0	0	635238	0		0	0	NULL	NULL	NULL	High	run1		List2	A_S.wav	A_S	0		1	1	635088	150		0	0
Exp3	6	Exp3-6-1	59.937	1.0.0.166	2	right	liuli	2043328287	2.0.10.242	2.0.10.242	10-13-2019	2019-10-13 02:04:35	10:04:35	female	2.0.10.147	245	Blue_S_2.bmp	964	0		0	0	637824	0		0	0	NULL	NULL	NULL	High	run1	1	List2	Catch.wav	V_T	1	1	0	1	637674	150	1	920	638594
Exp3	6	Exp3-6-1	59.937	1.0.0.166	2	right	liuli	2043328287	2.0.10.242	2.0.10.242	10-13-2019	2019-10-13 02:04:35	10:04:35	female	2.0.10.147	246	Catch.bmp	1305	0		0	0	639943	0		0	0	NULL	NULL	NULL	High	run1	1	List2	A_T.wav	A_T	1	1	1	2	639793	150	1	897	640690
Exp3	6	Exp3-6-1	59.937	1.0.0.166	2	right	liuli	2043328287	2.0.10.242	2.0.10.242	10-13-2019	2019-10-13 02:04:35	10:04:35	female	2.0.10.147	247	Red_C_2.bmp	1027	0		0	0	642395	0		0	0	NULL	NULL	NULL	High	run1	1	List2	A_T.wav	AV_T	1	1	0	1	642245	150	1	662	642907
Exp3	6	Exp3-6-1	59.937	1.0.0.166	2	right	liuli	2043328287	2.0.10.242	2.0.10.242	10-13-2019	2019-10-13 02:04:35	10:04:35	female	2.0.10.147	248	Red_C_2.bmp	1044	0		0	0	644581	0		0	0	NULL	NULL	NULL	High	run1	1	List2	Catch.wav	V_T	1	1	0	1	644431	150	1	523	644954
Exp3	6	Exp3-6-1	59.937	1.0.0.166	2	right	liuli	2043328287	2.0.10.242	2.0.10.242	10-13-2019	2019-10-13 02:04:35	10:04:35	female	2.0.10.147	249	Red_C_2.bmp	900	0		0	0	646783	0		0	0	NULL	NULL	NULL	High	run1	1	List2	Catch.wav	V_T	1	1	0	1	646633	150	1	498	647131
Exp3	6	Exp3-6-1	59.937	1.0.0.166	2	right	liuli	2043328287	2.0.10.242	2.0.10.242	10-13-2019	2019-10-13 02:04:35	10:04:35	female	2.0.10.147	250	Catch.bmp	1541	0		0	0	648835	0		0	0	NULL	NULL	NULL	High	run1	1	List2	A_T.wav	A_T	1	1	1	1	648685	150	1	821	649506
Exp3	6	Exp3-6-1	59.937	1.0.0.166	2	right	liuli	2043328287	2.0.10.242	2.0.10.242	10-13-2019	2019-10-13 02:04:35	10:04:35	female	2.0.10.147	251	Catch.bmp	1465	0		0	0	651538	0		0	0	NULL	NULL	NULL	High	run1		List2	A_S.wav	A_S	0		0	1	651388	150	1	919	652307
Exp3	6	Exp3-6-1	59.937	1.0.0.166	2	right	liuli	2043328287	2.0.10.242	2.0.10.242	10-13-2019	2019-10-13 02:04:35	10:04:35	female	2.0.10.147	252	Catch.bmp	1157	0		0	1	654158	0		0	0	NULL	NULL	NULL	High	run1	1	List2	A_T.wav	A_T	1	1	1	1	654007	151	1	668	654675
Exp3	6	Exp3-6-1	59.937	1.0.0.166	2	right	liuli	2043328287	2.0.10.242	2.0.10.242	10-13-2019	2019-10-13 02:04:35	10:04:35	female	2.0.10.147	253	Red_C_2.bmp	1441	0		0	0	656477	0		0	0	NULL	NULL	NULL	High	run1	1	List2	A_T.wav	AV_T	1	1	0	1	656327	150	1	675	657002
Exp3	6	Exp3-6-1	59.937	1.0.0.166	2	right	liuli	2043328287	2.0.10.242	2.0.10.242	10-13-2019	2019-10-13 02:04:35	10:04:35	female	2.0.10.147	254	Catch.bmp	1325	0		1	0	659079	0		0	0	NULL	NULL	NULL	High	run1	1	List2	A_T.wav	A_T	1	1	0	1	658929	150	1	1201	660130
Exp3	6	Exp3-6-1	59.937	1.0.0.166	2	right	liuli	2043328287	2.0.10.242	2.0.10.242	10-13-2019	2019-10-13 02:04:35	10:04:35	female	2.0.10.147	255	Blue_S_2.bmp	962	0		0	0	661565	0		0	0	NULL	NULL	NULL	High	run1	1	List2	A_T.wav	AV_T	1	1	0	1	661415	150	1	643	662058
Exp3	6	Exp3-6-1	59.937	1.0.0.166	2	right	liuli	2043328287	2.0.10.242	2.0.10.242	10-13-2019	2019-10-13 02:04:35	10:04:35	female	2.0.10.147	256	Blue_S.bmp	907	0		0	0	663684	0		0	0	NULL	NULL	NULL	High	run1		List2	A_S.wav	AV_S	0		0	1	663534	150		0	0
Exp3	6	Exp3-6-1	59.937	1.0.0.166	2	right	liuli	2043328287	2.0.10.242	2.0.10.242	10-13-2019	2019-10-13 02:04:35	10:04:35	female	2.0.10.147	257	Blue_C.bmp	967	0		0	0	665803	0		0	0	NULL	NULL	NULL	High	run1		List2	A_S.wav	AV_S	0		0	1	665653	150		0	0
Exp3	6	Exp3-6-1	59.937	1.0.0.166	2	right	liuli	2043328287	2.0.10.242	2.0.10.242	10-13-2019	2019-10-13 02:04:35	10:04:35	female	2.0.10.147	258	Red_C_2.bmp	1482	0		0	0	667989	0		0	0	NULL	NULL	NULL	High	run1	1	List2	A_T.wav	AV_T	1	1	0	1	667839	150	1	667	668506
Exp3	6	Exp3-6-1	59.937	1.0.0.166	2	right	liuli	2043328287	2.0.10.242	2.0.10.242	10-13-2019	2019-10-13 02:04:35	10:04:35	female	2.0.10.147	259	Red_C_2.bmp	1275	0		0	0	670625	0		0	0	NULL	NULL	NULL	High	run1	1	List2	Catch.wav	V_T	1	1	0	1	670475	150	1	686	671161
Exp3	6	Exp3-6-1	59.937	1.0.0.166	2	right	liuli	2043328287	2.0.10.242	2.0.10.242	10-13-2019	2019-10-13 02:04:35	10:04:35	female	2.0.10.147	260	Catch.bmp	1212	0		0	0	673061	0		0	0	NULL	NULL	NULL	High	run1	1	List2	A_T.wav	A_T	1	1	1	1	672911	150	1	1106	674017
