# Supplementary material for: Visual Perceptual Load Attenuates Age-Related Audiovisual Integration in an Audiovisual Discrimination Task
Source: Front Psychol. 2021 Sep 29;12:740221. doi: 10.3389/fpsyg.2021.740221 (PMC8511317; doi:10.3389/fpsyg.2021.740221)
Supplement: Supplementary file 1 [file Data_Sheet_1.ZIP › Export data/Group 2_Data_Older/Exp3_High load/Subject_07.xlsx]

## Sheet: Sheet1
ExperimentName	Subject	DataFile.Basename	Display.RefreshRate	ExperimentVersion	Group	Handedness	Name	RandomSeed	RuntimeVersion	RuntimeVersionExpected	SessionDate	SessionStartDateTimeUtc	SessionTime	Sex	StudioVersion	Block	Image	ITI	ITI.ACC	ITI.CRESP	ITI.DurationError	ITI.OnsetDelay	ITI.OnsetTime	ITI.OnsetToOnsetTime	ITI.RESP	ITI.RT	ITI.RTTime	List1	List1.Cycle	List1.Sample	PercetualLoad	Procedure	Response	Running	Sound	StimulusType	Target.ACC	Target.CRESP	Target.DurationError	Target.OnsetDelay	Target.OnsetTime	Target.OnsetToOnsetTime	Target.RESP	Target.RT	Target.RTTime
Exp3	7	Exp3-7-1	59.938	1.0.0.167	2	right	wangtongfa	-2056555894	2.0.10.242	2.0.10.242	10-13-2019	2019-10-13 02:46:20	10:46:20	male	2.0.10.147	1	Blue_S_2.bmp	1385	0		0	0	23691	0		0	0	4	1	1	High	Prac	1	List1	Catch.wav	V_T	0		105	1	23541	150		0	0
Exp3	7	Exp3-7-1	59.938	1.0.0.167	2	right	wangtongfa	-2056555894	2.0.10.242	2.0.10.242	10-13-2019	2019-10-13 02:46:20	10:46:20	male	2.0.10.147	2	Red_S_2.bmp	922	0		0	0	26293	0		0	0	18	1	2	High	Prac		List1	A_S.wav	AV_S	0		1	1	26143	150		0	0
Exp3	7	Exp3-7-1	59.938	1.0.0.167	2	right	wangtongfa	-2056555894	2.0.10.242	2.0.10.242	10-13-2019	2019-10-13 02:46:20	10:46:20	male	2.0.10.147	3	Catch.bmp	805	0		0	0	28429	0		0	0	10	1	3	High	Prac	1	List1	A_T.wav	A_T	1	1	0	1	28279	150	1	695	28974
Exp3	7	Exp3-7-1	59.938	1.0.0.167	2	right	wangtongfa	-2056555894	2.0.10.242	2.0.10.242	10-13-2019	2019-10-13 02:46:20	10:46:20	male	2.0.10.147	4	Blue_S_2.bmp	1064	0		0	0	30381	0		0	0	4	1	4	High	Prac	1	List1	Catch.wav	V_T	1	1	0	1	30231	150	1	743	30974
Exp3	7	Exp3-7-1	59.938	1.0.0.167	2	right	wangtongfa	-2056555894	2.0.10.242	2.0.10.242	10-13-2019	2019-10-13 02:46:20	10:46:20	male	2.0.10.147	5	Red_C_2.bmp	1510	0		0	0	32600	0		0	0	16	1	5	High	Prac	1	List1	A_T.wav	AV_T	1	1	0	1	32450	150	1	1084	33534
Exp3	7	Exp3-7-1	59.938	1.0.0.167	2	right	wangtongfa	-2056555894	2.0.10.242	2.0.10.242	10-13-2019	2019-10-13 02:46:20	10:46:20	male	2.0.10.147	6	Blue_S_2.bmp	917	0		1	0	35269	0		0	0	14	1	6	High	Prac	1	List1	A_T.wav	AV_T	1	1	0	1	35119	150	1	743	35862
Exp3	7	Exp3-7-1	59.938	1.0.0.167	2	right	wangtongfa	-2056555894	2.0.10.242	2.0.10.242	10-13-2019	2019-10-13 02:46:20	10:46:20	male	2.0.10.147	7	Red_C_2.bmp	998	0		0	0	37338	0		0	0	16	1	7	High	Prac	1	List1	A_T.wav	AV_T	1	1	0	1	37188	150	1	530	37718
Exp3	7	Exp3-7-1	59.938	1.0.0.167	2	right	wangtongfa	-2056555894	2.0.10.242	2.0.10.242	10-13-2019	2019-10-13 02:46:20	10:46:20	male	2.0.10.147	8	Catch.bmp	883	0		0	1	39491	0		0	0	10	1	8	High	Prac	1	List1	A_T.wav	A_T	1	1	1	1	39340	151	1	530	39870
Exp3	7	Exp3-7-1	59.938	1.0.0.167	2	right	wangtongfa	-2056555894	2.0.10.242	2.0.10.242	10-13-2019	2019-10-13 02:46:20	10:46:20	male	2.0.10.147	9	Blue_S_2.bmp	1023	0		0	0	41526	0		0	0	4	1	9	High	Prac	1	List1	Catch.wav	V_T	1	1	0	1	41376	150	1	598	41974
Exp3	7	Exp3-7-1	59.938	1.0.0.167	2	right	wangtongfa	-2056555894	2.0.10.242	2.0.10.242	10-13-2019	2019-10-13 02:46:20	10:46:20	male	2.0.10.147	10	Red_C_2.bmp	1325	0		0	0	43712	0		0	0	6	1	10	High	Prac	1	List1	Catch.wav	V_T	1	1	0	2	43562	150	1	580	44142
Exp3	7	Exp3-7-1	59.938	1.0.0.167	2	right	wangtongfa	-2056555894	2.0.10.242	2.0.10.242	10-13-2019	2019-10-13 02:46:20	10:46:20	male	2.0.10.147	11	Catch.bmp	937	0		0	1	46198	0		0	0	10	1	11	High	Prac	1	List1	A_T.wav	A_T	1	1	1	1	46047	151	1	510	46557
Exp3	7	Exp3-7-1	59.938	1.0.0.167	2	right	wangtongfa	-2056555894	2.0.10.242	2.0.10.242	10-13-2019	2019-10-13 02:46:20	10:46:20	male	2.0.10.147	12	Red_C_2.bmp	1458	0		0	0	48283	0		0	0	16	1	12	High	Prac	1	List1	A_T.wav	AV_T	1	1	0	1	48133	150	1	544	48677
Exp3	7	Exp3-7-1	59.938	1.0.0.167	2	right	wangtongfa	-2056555894	2.0.10.242	2.0.10.242	10-13-2019	2019-10-13 02:46:20	10:46:20	male	2.0.10.147	13	Blue_S_2.bmp	1166	0		0	1	50903	0		0	0	14	1	13	High	Prac	1	List1	A_T.wav	AV_T	1	1	1	1	50752	151	1	597	51349
Exp3	7	Exp3-7-1	59.938	1.0.0.167	2	right	wangtongfa	-2056555894	2.0.10.242	2.0.10.242	10-13-2019	2019-10-13 02:46:20	10:46:20	male	2.0.10.147	14	Blue_C_2.bmp	1381	0		0	0	53222	0		0	0	2	1	14	High	Prac		List1	Catch.wav	V_S	0		0	2	53072	150		0	0
Exp3	7	Exp3-7-1	59.938	1.0.0.167	2	right	wangtongfa	-2056555894	2.0.10.242	2.0.10.242	10-13-2019	2019-10-13 02:46:20	10:46:20	male	2.0.10.147	15	Red_C_2.bmp	858	0		0	0	55824	0		0	0	6	1	15	High	Prac	1	List1	Catch.wav	V_T	1	1	0	1	55674	150	1	684	56358
Exp3	7	Exp3-7-1	59.938	1.0.0.167	2	right	wangtongfa	-2056555894	2.0.10.242	2.0.10.242	10-13-2019	2019-10-13 02:46:20	10:46:20	male	2.0.10.147	16	Red_C_2.bmp	1526	0		0	0	57843	0		0	0	6	1	16	High	Prac	1	List1	Catch.wav	V_T	1	1	0	1	57693	150	1	505	58198
Exp3	7	Exp3-7-1	59.938	1.0.0.167	2	right	wangtongfa	-2056555894	2.0.10.242	2.0.10.242	10-13-2019	2019-10-13 02:46:20	10:46:20	male	2.0.10.147	17	Catch.bmp	1463	0		0	0	60529	0		0	0	10	1	17	High	Prac	1	List1	A_T.wav	A_T	1	1	1	1	60379	150	1	610	60989
Exp3	7	Exp3-7-1	59.938	1.0.0.167	2	right	wangtongfa	-2056555894	2.0.10.242	2.0.10.242	10-13-2019	2019-10-13 02:46:20	10:46:20	male	2.0.10.147	18	Blue_S_2.bmp	1433	0		0	0	63149	0		0	0	4	1	18	High	Prac	1	List1	Catch.wav	V_T	1	1	0	1	62999	150	1	630	63629
Exp3	7	Exp3-7-1	59.938	1.0.0.167	2	right	wangtongfa	-2056555894	2.0.10.242	2.0.10.242	10-13-2019	2019-10-13 02:46:20	10:46:20	male	2.0.10.147	19	Red_C.bmp	1033	0		0	0	65735	0		0	0	15	1	19	High	Prac		List1	A_S.wav	AV_S	0		1	1	65585	150		0	0
Exp3	7	Exp3-7-1	59.938	1.0.0.167	2	right	wangtongfa	-2056555894	2.0.10.242	2.0.10.242	10-13-2019	2019-10-13 02:46:20	10:46:20	male	2.0.10.147	20	Blue_S.bmp	1319	0		1	0	67970	0		0	0	13	1	20	High	Prac		List1	A_S.wav	AV_S	0		0	1	67820	150		0	0
Exp3	7	Exp3-7-1	59.938	1.0.0.167	2	right	wangtongfa	-2056555894	2.0.10.242	2.0.10.242	10-13-2019	2019-10-13 02:46:20	10:46:20	male	2.0.10.147	21	Red_C_2.bmp	1265	0		0	0	75095	0		0	0	NULL	NULL	NULL	High	run1	1	List2	A_T.wav	AV_T	1	1	0	2	74945	150	1	556	75501
Exp3	7	Exp3-7-1	59.938	1.0.0.167	2	right	wangtongfa	-2056555894	2.0.10.242	2.0.10.242	10-13-2019	2019-10-13 02:46:20	10:46:20	male	2.0.10.147	22	Red_C_2.bmp	1046	0		0	0	77514	0		0	0	NULL	NULL	NULL	High	run1	1	List2	Catch.wav	V_T	1	1	0	1	77364	150	1	513	77877
Exp3	7	Exp3-7-1	59.938	1.0.0.167	2	right	wangtongfa	-2056555894	2.0.10.242	2.0.10.242	10-13-2019	2019-10-13 02:46:20	10:46:20	male	2.0.10.147	23	Red_C_2.bmp	1586	0		0	0	79716	0		0	0	NULL	NULL	NULL	High	run1	1	List2	Catch.wav	V_T	1	1	0	1	79566	150	1	383	79949
Exp3	7	Exp3-7-1	59.938	1.0.0.167	2	right	wangtongfa	-2056555894	2.0.10.242	2.0.10.242	10-13-2019	2019-10-13 02:46:20	10:46:20	male	2.0.10.147	24	Blue_S_2.bmp	1124	0		0	0	82452	0		0	0	NULL	NULL	NULL	High	run1	1	List2	Catch.wav	V_T	1	1	0	1	82302	150	1	743	83045
Exp3	7	Exp3-7-1	59.938	1.0.0.167	2	right	wangtongfa	-2056555894	2.0.10.242	2.0.10.242	10-13-2019	2019-10-13 02:46:20	10:46:20	male	2.0.10.147	25	Red_C_2.bmp	977	0		0	0	84738	0		0	0	NULL	NULL	NULL	High	run1	1	List2	Catch.wav	V_T	1	1	0	1	84588	150	1	465	85053
Exp3	7	Exp3-7-1	59.938	1.0.0.167	2	right	wangtongfa	-2056555894	2.0.10.242	2.0.10.242	10-13-2019	2019-10-13 02:46:20	10:46:20	male	2.0.10.147	26	Blue_S_2.bmp	1337	0		0	0	86874	0		0	0	NULL	NULL	NULL	High	run1	1	List2	A_T.wav	AV_T	1	1	1	2	86724	150	1	521	87245
Exp3	7	Exp3-7-1	59.938	1.0.0.167	2	right	wangtongfa	-2056555894	2.0.10.242	2.0.10.242	10-13-2019	2019-10-13 02:46:20	10:46:20	male	2.0.10.147	27	Red_C.bmp	1294	0		0	1	89360	0		0	0	NULL	NULL	NULL	High	run1		List2	Catch.wav	V_S	0		1	1	89209	151	1	468	89677
Exp3	7	Exp3-7-1	59.938	1.0.0.167	2	right	wangtongfa	-2056555894	2.0.10.242	2.0.10.242	10-13-2019	2019-10-13 02:46:20	10:46:20	male	2.0.10.147	28	Blue_C.bmp	859	0		0	0	91812	0		0	0	NULL	NULL	NULL	High	run1		List2	A_S.wav	AV_S	0		1	1	91662	150		0	0
Exp3	7	Exp3-7-1	59.938	1.0.0.167	2	right	wangtongfa	-2056555894	2.0.10.242	2.0.10.242	10-13-2019	2019-10-13 02:46:20	10:46:20	male	2.0.10.147	29	Catch.bmp	1470	0		0	0	93881	0		0	0	NULL	NULL	NULL	High	run1	1	List2	A_T.wav	A_T	1	1	0	1	93731	150	1	762	94493
Exp3	7	Exp3-7-1	59.938	1.0.0.167	2	right	wangtongfa	-2056555894	2.0.10.242	2.0.10.242	10-13-2019	2019-10-13 02:46:20	10:46:20	male	2.0.10.147	30	Blue_S_2.bmp	1089	0		1	0	96500	0		0	0	NULL	NULL	NULL	High	run1	1	List2	Catch.wav	V_T	1	1	1	1	96350	150	1	511	96861
Exp3	7	Exp3-7-1	59.938	1.0.0.167	2	right	wangtongfa	-2056555894	2.0.10.242	2.0.10.242	10-13-2019	2019-10-13 02:46:20	10:46:20	male	2.0.10.147	31	Red_C_2.bmp	1189	0		0	0	98736	0		0	0	NULL	NULL	NULL	High	run1	1	List2	Catch.wav	V_T	1	1	0	1	98586	150	1	419	99005
Exp3	7	Exp3-7-1	59.938	1.0.0.167	2	right	wangtongfa	-2056555894	2.0.10.242	2.0.10.242	10-13-2019	2019-10-13 02:46:20	10:46:20	male	2.0.10.147	32	Blue_S_2.bmp	1352	0		0	0	101072	0		0	0	NULL	NULL	NULL	High	run1	1	List2	A_T.wav	AV_T	1	1	1	1	100922	150	1	603	101525
Exp3	7	Exp3-7-1	59.938	1.0.0.167	2	right	wangtongfa	-2056555894	2.0.10.242	2.0.10.242	10-13-2019	2019-10-13 02:46:20	10:46:20	male	2.0.10.147	33	Red_C_2.bmp	1331	0		0	1	103575	0		0	0	NULL	NULL	NULL	High	run1	1	List2	Catch.wav	V_T	1	1	1	1	103424	151	1	454	103878
Exp3	7	Exp3-7-1	59.938	1.0.0.167	2	right	wangtongfa	-2056555894	2.0.10.242	2.0.10.242	10-13-2019	2019-10-13 02:46:20	10:46:20	male	2.0.10.147	34	Catch.bmp	1420	0		0	1	106061	0		0	0	NULL	NULL	NULL	High	run1	1	List2	A_T.wav	A_T	1	1	1	1	105910	151	1	559	106469
Exp3	7	Exp3-7-1	59.938	1.0.0.167	2	right	wangtongfa	-2056555894	2.0.10.242	2.0.10.242	10-13-2019	2019-10-13 02:46:20	10:46:20	male	2.0.10.147	35	Red_C_2.bmp	1425	0		0	0	108630	0		0	0	NULL	NULL	NULL	High	run1	1	List2	Catch.wav	V_T	1	1	0	1	108480	150	1	453	108933
Exp3	7	Exp3-7-1	59.938	1.0.0.167	2	right	wangtongfa	-2056555894	2.0.10.242	2.0.10.242	10-13-2019	2019-10-13 02:46:20	10:46:20	male	2.0.10.147	36	Catch.bmp	1433	0		0	0	111216	0		0	0	NULL	NULL	NULL	High	run1	1	List2	A_T.wav	A_T	1	1	0	1	111066	150	1	635	111701
Exp3	7	Exp3-7-1	59.938	1.0.0.167	2	right	wangtongfa	-2056555894	2.0.10.242	2.0.10.242	10-13-2019	2019-10-13 02:46:20	10:46:20	male	2.0.10.147	37	Red_C_2.bmp	838	0		0	0	113802	0		0	0	NULL	NULL	NULL	High	run1	1	List2	A_T.wav	AV_T	1	1	0	1	113652	150	1	440	114092
Exp3	7	Exp3-7-1	59.938	1.0.0.167	2	right	wangtongfa	-2056555894	2.0.10.242	2.0.10.242	10-13-2019	2019-10-13 02:46:20	10:46:20	male	2.0.10.147	38	Blue_S_2.bmp	1427	0		0	0	115787	0		0	0	NULL	NULL	NULL	High	run1	1	List2	A_T.wav	AV_T	1	1	0	1	115637	150	1	439	116076
Exp3	7	Exp3-7-1	59.938	1.0.0.167	2	right	wangtongfa	-2056555894	2.0.10.242	2.0.10.242	10-13-2019	2019-10-13 02:46:20	10:46:20	male	2.0.10.147	39	Blue_C_2.bmp	978	0		0	0	118373	0		0	0	NULL	NULL	NULL	High	run1		List2	Catch.wav	V_S	0		1	1	118223	150	1	437	118660
Exp3	7	Exp3-7-1	59.938	1.0.0.167	2	right	wangtongfa	-2056555894	2.0.10.242	2.0.10.242	10-13-2019	2019-10-13 02:46:20	10:46:20	male	2.0.10.147	40	Catch.bmp	1039	0		0	0	120509	0		0	0	NULL	NULL	NULL	High	run1	1	List2	A_T.wav	A_T	1	1	1	1	120359	150	1	781	121140
Exp3	7	Exp3-7-1	59.938	1.0.0.167	2	right	wangtongfa	-2056555894	2.0.10.242	2.0.10.242	10-13-2019	2019-10-13 02:46:20	10:46:20	male	2.0.10.147	41	Blue_S_2.bmp	833	0		0	1	122695	0		0	0	NULL	NULL	NULL	High	run1	1	List2	Catch.wav	V_T	1	1	1	1	122544	151	1	628	123172
Exp3	7	Exp3-7-1	59.938	1.0.0.167	2	right	wangtongfa	-2056555894	2.0.10.242	2.0.10.242	10-13-2019	2019-10-13 02:46:20	10:46:20	male	2.0.10.147	42	Red_C_2.bmp	1367	0		0	0	124680	0		0	0	NULL	NULL	NULL	High	run1	1	List2	Catch.wav	V_T	1	1	0	1	124530	150	1	682	125212
Exp3	7	Exp3-7-1	59.938	1.0.0.167	2	right	wangtongfa	-2056555894	2.0.10.242	2.0.10.242	10-13-2019	2019-10-13 02:46:20	10:46:20	male	2.0.10.147	43	Catch.bmp	1256	0		0	0	127199	0		0	0	NULL	NULL	NULL	High	run1		List2	A_S.wav	A_S	0		1	1	127049	150		0	0
Exp3	7	Exp3-7-1	59.938	1.0.0.167	2	right	wangtongfa	-2056555894	2.0.10.242	2.0.10.242	10-13-2019	2019-10-13 02:46:20	10:46:20	male	2.0.10.147	44	Blue_S_2.bmp	856	0		0	1	129669	0		0	0	NULL	NULL	NULL	High	run1	1	List2	Catch.wav	V_T	1	1	1	1	129518	151	1	638	130156
Exp3	7	Exp3-7-1	59.938	1.0.0.167	2	right	wangtongfa	-2056555894	2.0.10.242	2.0.10.242	10-13-2019	2019-10-13 02:46:20	10:46:20	male	2.0.10.147	45	Red_C_2.bmp	1166	0		0	0	131687	0		0	0	NULL	NULL	NULL	High	run1	1	List2	A_T.wav	AV_T	1	1	1	1	131537	150	1	587	132124
Exp3	7	Exp3-7-1	59.938	1.0.0.167	2	right	wangtongfa	-2056555894	2.0.10.242	2.0.10.242	10-13-2019	2019-10-13 02:46:20	10:46:20	male	2.0.10.147	46	Blue_S_2.bmp	1579	0		0	1	134007	0		0	0	NULL	NULL	NULL	High	run1	1	List2	A_T.wav	AV_T	1	1	0	1	133856	151	1	556	134412
Exp3	7	Exp3-7-1	59.938	1.0.0.167	2	right	wangtongfa	-2056555894	2.0.10.242	2.0.10.242	10-13-2019	2019-10-13 02:46:20	10:46:20	male	2.0.10.147	47	Blue_S_2.bmp	958	0		0	0	136743	0		0	0	NULL	NULL	NULL	High	run1	1	List2	Catch.wav	V_T	1	1	0	1	136593	150	1	491	137084
Exp3	7	Exp3-7-1	59.938	1.0.0.167	2	right	wangtongfa	-2056555894	2.0.10.242	2.0.10.242	10-13-2019	2019-10-13 02:46:20	10:46:20	male	2.0.10.147	48	Blue_S_2.bmp	1122	0		0	1	138862	0		0	0	NULL	NULL	NULL	High	run1	1	List2	Catch.wav	V_T	1	1	1	1	138711	151	1	365	139076
Exp3	7	Exp3-7-1	59.938	1.0.0.167	2	right	wangtongfa	-2056555894	2.0.10.242	2.0.10.242	10-13-2019	2019-10-13 02:46:20	10:46:20	male	2.0.10.147	49	Blue_S_2.bmp	1492	0		0	1	141131	0		0	0	NULL	NULL	NULL	High	run1	1	List2	A_T.wav	AV_T	1	1	1	1	140980	151	1	496	141476
Exp3	7	Exp3-7-1	59.938	1.0.0.167	2	right	wangtongfa	-2056555894	2.0.10.242	2.0.10.242	10-13-2019	2019-10-13 02:46:20	10:46:20	male	2.0.10.147	50	Blue_S_2.bmp	1039	0		0	0	143783	0		0	0	NULL	NULL	NULL	High	run1	1	List2	A_T.wav	AV_T	1	1	0	1	143633	150	1	507	144140
Exp3	7	Exp3-7-1	59.938	1.0.0.167	2	right	wangtongfa	-2056555894	2.0.10.242	2.0.10.242	10-13-2019	2019-10-13 02:46:20	10:46:20	male	2.0.10.147	51	Catch.bmp	1308	0		0	0	145969	0		0	0	NULL	NULL	NULL	High	run1		List2	A_S.wav	A_S	0		0	1	145819	150		0	0
Exp3	7	Exp3-7-1	59.938	1.0.0.167	2	right	wangtongfa	-2056555894	2.0.10.242	2.0.10.242	10-13-2019	2019-10-13 02:46:20	10:46:20	male	2.0.10.147	52	Catch.bmp	1364	0		0	0	148505	0		0	0	NULL	NULL	NULL	High	run1	1	List2	A_T.wav	A_T	1	1	0	1	148355	150	1	674	149029
Exp3	7	Exp3-7-1	59.938	1.0.0.167	2	right	wangtongfa	-2056555894	2.0.10.242	2.0.10.242	10-13-2019	2019-10-13 02:46:20	10:46:20	male	2.0.10.147	53	Catch.bmp	1168	0		0	0	151024	0		0	0	NULL	NULL	NULL	High	run1	1	List2	A_T.wav	A_T	1	1	0	1	150874	150	1	547	151421
Exp3	7	Exp3-7-1	59.938	1.0.0.167	2	right	wangtongfa	-2056555894	2.0.10.242	2.0.10.242	10-13-2019	2019-10-13 02:46:20	10:46:20	male	2.0.10.147	54	Blue_S_2.bmp	846	0		1	0	153343	0		0	0	NULL	NULL	NULL	High	run1	1	List2	Catch.wav	V_T	1	1	1	1	153193	150	1	715	153908
Exp3	7	Exp3-7-1	59.938	1.0.0.167	2	right	wangtongfa	-2056555894	2.0.10.242	2.0.10.242	10-13-2019	2019-10-13 02:46:20	10:46:20	male	2.0.10.147	55	Red_S_2.bmp	1419	0		0	1	155346	0		0	0	NULL	NULL	NULL	High	run1		List2	Catch.wav	V_S	0		1	1	155195	151		0	0
Exp3	7	Exp3-7-1	59.938	1.0.0.167	2	right	wangtongfa	-2056555894	2.0.10.242	2.0.10.242	10-13-2019	2019-10-13 02:46:20	10:46:20	male	2.0.10.147	56	Catch.bmp	1148	0		0	1	157982	0		0	0	NULL	NULL	NULL	High	run1	1	List2	A_T.wav	A_T	1	1	1	1	157831	151	1	622	158453
Exp3	7	Exp3-7-1	59.938	1.0.0.167	2	right	wangtongfa	-2056555894	2.0.10.242	2.0.10.242	10-13-2019	2019-10-13 02:46:20	10:46:20	male	2.0.10.147	57	Red_C_2.bmp	1012	0		0	0	160284	0		0	0	NULL	NULL	NULL	High	run1	1	List2	Catch.wav	V_T	1	1	1	1	160134	150	1	543	160677
Exp3	7	Exp3-7-1	59.938	1.0.0.167	2	right	wangtongfa	-2056555894	2.0.10.242	2.0.10.242	10-13-2019	2019-10-13 02:46:20	10:46:20	male	2.0.10.147	58	Catch.bmp	1532	0		0	0	162453	0		0	0	NULL	NULL	NULL	High	run1	1	List2	A_T.wav	A_T	1	1	1	1	162303	150	1	653	162956
Exp3	7	Exp3-7-1	59.938	1.0.0.167	2	right	wangtongfa	-2056555894	2.0.10.242	2.0.10.242	10-13-2019	2019-10-13 02:46:20	10:46:20	male	2.0.10.147	59	Catch.bmp	1353	0		0	0	165139	0		0	0	NULL	NULL	NULL	High	run1	1	List2	A_T.wav	A_T	1	1	0	1	164989	150	1	527	165516
Exp3	7	Exp3-7-1	59.938	1.0.0.167	2	right	wangtongfa	-2056555894	2.0.10.242	2.0.10.242	10-13-2019	2019-10-13 02:46:20	10:46:20	male	2.0.10.147	60	Catch.bmp	935	0		0	0	167642	0		0	0	NULL	NULL	NULL	High	run1	1	List2	A_T.wav	A_T	1	1	0	1	167492	150	1	536	168028
Exp3	7	Exp3-7-1	59.938	1.0.0.167	2	right	wangtongfa	-2056555894	2.0.10.242	2.0.10.242	10-13-2019	2019-10-13 02:46:20	10:46:20	male	2.0.10.147	61	Catch.bmp	1007	0		0	0	169727	0		0	0	NULL	NULL	NULL	High	run1	1	List2	A_T.wav	A_T	1	1	0	1	169577	150	1	499	170076
Exp3	7	Exp3-7-1	59.938	1.0.0.167	2	right	wangtongfa	-2056555894	2.0.10.242	2.0.10.242	10-13-2019	2019-10-13 02:46:20	10:46:20	male	2.0.10.147	62	Red_C_2.bmp	1355	0		0	0	171896	0		0	0	NULL	NULL	NULL	High	run1	1	List2	A_T.wav	AV_T	1	1	0	1	171746	150	1	562	172308
Exp3	7	Exp3-7-1	59.938	1.0.0.167	2	right	wangtongfa	-2056555894	2.0.10.242	2.0.10.242	10-13-2019	2019-10-13 02:46:20	10:46:20	male	2.0.10.147	63	Red_C_2.bmp	1517	0		0	0	174399	0		0	0	NULL	NULL	NULL	High	run1	1	List2	Catch.wav	V_T	1	1	0	1	174249	150	1	499	174748
Exp3	7	Exp3-7-1	59.938	1.0.0.167	2	right	wangtongfa	-2056555894	2.0.10.242	2.0.10.242	10-13-2019	2019-10-13 02:46:20	10:46:20	male	2.0.10.147	64	Blue_S_2.bmp	809	0		0	0	177068	0		0	0	NULL	NULL	NULL	High	run1	1	List2	A_T.wav	AV_T	1	1	1	1	176918	150	1	534	177452
Exp3	7	Exp3-7-1	59.938	1.0.0.167	2	right	wangtongfa	-2056555894	2.0.10.242	2.0.10.242	10-13-2019	2019-10-13 02:46:20	10:46:20	male	2.0.10.147	65	Catch.bmp	889	0		0	0	179037	0		0	0	NULL	NULL	NULL	High	run1	1	List2	A_T.wav	A_T	1	1	0	1	178887	150	1	606	179493
Exp3	7	Exp3-7-1	59.938	1.0.0.167	2	right	wangtongfa	-2056555894	2.0.10.242	2.0.10.242	10-13-2019	2019-10-13 02:46:20	10:46:20	male	2.0.10.147	66	Red_C_2.bmp	1013	0		0	1	181073	0		0	0	NULL	NULL	NULL	High	run1	1	List2	A_T.wav	AV_T	1	1	1	1	180922	151	1	482	181404
Exp3	7	Exp3-7-1	59.938	1.0.0.167	2	right	wangtongfa	-2056555894	2.0.10.242	2.0.10.242	10-13-2019	2019-10-13 02:46:20	10:46:20	male	2.0.10.147	67	Red_C.bmp	1329	0		0	1	183242	0		0	0	NULL	NULL	NULL	High	run1		List2	A_S.wav	AV_S	0		0	1	183091	151		0	0
Exp3	7	Exp3-7-1	59.938	1.0.0.167	2	right	wangtongfa	-2056555894	2.0.10.242	2.0.10.242	10-13-2019	2019-10-13 02:46:20	10:46:20	male	2.0.10.147	68	Blue_S_2.bmp	813	0		0	1	185778	0		0	0	NULL	NULL	NULL	High	run1	1	List2	Catch.wav	V_T	1	1	1	1	185627	151	1	602	186229
Exp3	7	Exp3-7-1	59.938	1.0.0.167	2	right	wangtongfa	-2056555894	2.0.10.242	2.0.10.242	10-13-2019	2019-10-13 02:46:20	10:46:20	male	2.0.10.147	69	Red_C_2.bmp	1485	0		0	0	187746	0		0	0	NULL	NULL	NULL	High	run1	1	List2	A_T.wav	AV_T	1	1	1	1	187596	150	1	583	188179
Exp3	7	Exp3-7-1	59.938	1.0.0.167	2	right	wangtongfa	-2056555894	2.0.10.242	2.0.10.242	10-13-2019	2019-10-13 02:46:20	10:46:20	male	2.0.10.147	70	Red_S.bmp	1594	0		0	0	190382	0		0	0	NULL	NULL	NULL	High	run1		List2	Catch.wav	V_S	0		1	1	190232	150		0	0
Exp3	7	Exp3-7-1	59.938	1.0.0.167	2	right	wangtongfa	-2056555894	2.0.10.242	2.0.10.242	10-13-2019	2019-10-13 02:46:20	10:46:20	male	2.0.10.147	71	Red_C_2.bmp	845	0		0	0	193185	0		0	0	NULL	NULL	NULL	High	run1	1	List2	A_T.wav	AV_T	1	1	1	1	193035	150	1	570	193605
Exp3	7	Exp3-7-1	59.938	1.0.0.167	2	right	wangtongfa	-2056555894	2.0.10.242	2.0.10.242	10-13-2019	2019-10-13 02:46:20	10:46:20	male	2.0.10.147	72	Red_C_2.bmp	1128	0		0	0	195187	0		0	0	NULL	NULL	NULL	High	run1	1	List2	Catch.wav	V_T	1	1	1	1	195037	150	1	702	195739
Exp3	7	Exp3-7-1	59.938	1.0.0.167	2	right	wangtongfa	-2056555894	2.0.10.242	2.0.10.242	10-13-2019	2019-10-13 02:46:20	10:46:20	male	2.0.10.147	73	Blue_S_2.bmp	1168	0		0	0	197473	0		0	0	NULL	NULL	NULL	High	run1	1	List2	Catch.wav	V_T	1	1	0	1	197323	150	1	544	197867
Exp3	7	Exp3-7-1	59.938	1.0.0.167	2	right	wangtongfa	-2056555894	2.0.10.242	2.0.10.242	10-13-2019	2019-10-13 02:46:20	10:46:20	male	2.0.10.147	74	Blue_S_2.bmp	1080	0		0	0	199792	0		0	0	NULL	NULL	NULL	High	run1	1	List2	A_T.wav	AV_T	1	1	1	1	199642	150	1	481	200123
Exp3	7	Exp3-7-1	59.938	1.0.0.167	2	right	wangtongfa	-2056555894	2.0.10.242	2.0.10.242	10-13-2019	2019-10-13 02:46:20	10:46:20	male	2.0.10.147	75	Blue_S_2.bmp	892	0		0	0	202028	0		0	0	NULL	NULL	NULL	High	run1	1	List2	Catch.wav	V_T	1	1	0	1	201878	150	1	429	202307
Exp3	7	Exp3-7-1	59.938	1.0.0.167	2	right	wangtongfa	-2056555894	2.0.10.242	2.0.10.242	10-13-2019	2019-10-13 02:46:20	10:46:20	male	2.0.10.147	76	Catch.bmp	1592	0		0	0	204080	0		0	0	NULL	NULL	NULL	High	run1	1	List2	A_T.wav	A_T	1	1	1	1	203930	150	1	1106	205036
Exp3	7	Exp3-7-1	59.938	1.0.0.167	2	right	wangtongfa	-2056555894	2.0.10.242	2.0.10.242	10-13-2019	2019-10-13 02:46:20	10:46:20	male	2.0.10.147	77	Catch.bmp	840	0		0	0	206833	0		0	0	NULL	NULL	NULL	High	run1	1	List2	A_T.wav	A_T	1	1	0	1	206683	150	1	488	207171
Exp3	7	Exp3-7-1	59.938	1.0.0.167	2	right	wangtongfa	-2056555894	2.0.10.242	2.0.10.242	10-13-2019	2019-10-13 02:46:20	10:46:20	male	2.0.10.147	78	Catch.bmp	1361	0		0	0	208835	0		0	0	NULL	NULL	NULL	High	run1	1	List2	A_T.wav	A_T	1	1	0	1	208685	150	1	566	209251
Exp3	7	Exp3-7-1	59.938	1.0.0.167	2	right	wangtongfa	-2056555894	2.0.10.242	2.0.10.242	10-13-2019	2019-10-13 02:46:20	10:46:20	male	2.0.10.147	79	Red_C_2.bmp	1554	0		0	0	211354	0		0	0	NULL	NULL	NULL	High	run1	1	List2	Catch.wav	V_T	1	1	1	1	211204	150	1	463	211667
Exp3	7	Exp3-7-1	59.938	1.0.0.167	2	right	wangtongfa	-2056555894	2.0.10.242	2.0.10.242	10-13-2019	2019-10-13 02:46:20	10:46:20	male	2.0.10.147	80	Blue_C.bmp	1282	0		0	0	214057	0		0	0	NULL	NULL	NULL	High	Run1		List2	Catch.wav	V_S	0		0	1	213907	150		0	0
Exp3	7	Exp3-7-1	59.938	1.0.0.167	2	right	wangtongfa	-2056555894	2.0.10.242	2.0.10.242	10-13-2019	2019-10-13 02:46:20	10:46:20	male	2.0.10.147	81	Blue_S_2.bmp	1342	0		0	0	216560	0		0	0	NULL	NULL	NULL	High	run1	1	List2	Catch.wav	V_T	1	1	0	1	216410	150	1	489	216899
Exp3	7	Exp3-7-1	59.938	1.0.0.167	2	right	wangtongfa	-2056555894	2.0.10.242	2.0.10.242	10-13-2019	2019-10-13 02:46:20	10:46:20	male	2.0.10.147	82	Red_C.bmp	1539	0		1	0	219062	0		0	0	NULL	NULL	NULL	High	run1		List2	A_S.wav	AV_S	0		1	1	218912	150		0	0
Exp3	7	Exp3-7-1	59.938	1.0.0.167	2	right	wangtongfa	-2056555894	2.0.10.242	2.0.10.242	10-13-2019	2019-10-13 02:46:20	10:46:20	male	2.0.10.147	83	Blue_S_2.bmp	1234	0		0	0	221815	0		0	0	NULL	NULL	NULL	High	run1	1	List2	A_T.wav	AV_T	1	1	0	1	221665	150	1	483	222148
Exp3	7	Exp3-7-1	59.938	1.0.0.167	2	right	wangtongfa	-2056555894	2.0.10.242	2.0.10.242	10-13-2019	2019-10-13 02:46:20	10:46:20	male	2.0.10.147	84	Blue_S_2.bmp	1102	0		0	0	224201	0		0	0	NULL	NULL	NULL	High	run1	1	List2	Catch.wav	V_T	1	1	1	1	224051	150	1	504	224555
Exp3	7	Exp3-7-1	59.938	1.0.0.167	2	right	wangtongfa	-2056555894	2.0.10.242	2.0.10.242	10-13-2019	2019-10-13 02:46:20	10:46:20	male	2.0.10.147	85	Red_S_2.bmp	1235	0		0	1	226454	0		0	0	NULL	NULL	NULL	High	run1		List2	A_S.wav	AV_S	0		1	1	226303	151		0	0
Exp3	7	Exp3-7-1	59.938	1.0.0.167	2	right	wangtongfa	-2056555894	2.0.10.242	2.0.10.242	10-13-2019	2019-10-13 02:46:20	10:46:20	male	2.0.10.147	86	Catch.bmp	1354	0		0	0	228906	0		0	0	NULL	NULL	NULL	High	run1	1	List2	A_T.wav	A_T	1	1	0	1	228756	150	1	591	229347
Exp3	7	Exp3-7-1	59.938	1.0.0.167	2	right	wangtongfa	-2056555894	2.0.10.242	2.0.10.242	10-13-2019	2019-10-13 02:46:20	10:46:20	male	2.0.10.147	87	Blue_S_2.bmp	1081	0		0	0	231409	0		0	0	NULL	NULL	NULL	High	run1	1	List2	Catch.wav	V_T	1	1	0	1	231259	150	1	504	231763
Exp3	7	Exp3-7-1	59.938	1.0.0.167	2	right	wangtongfa	-2056555894	2.0.10.242	2.0.10.242	10-13-2019	2019-10-13 02:46:20	10:46:20	male	2.0.10.147	88	Blue_S_2.bmp	1576	0		1	0	233644	0		0	0	NULL	NULL	NULL	High	run1	1	List2	Catch.wav	V_T	1	1	0	1	233494	150	1	653	234147
Exp3	7	Exp3-7-1	59.938	1.0.0.167	2	right	wangtongfa	-2056555894	2.0.10.242	2.0.10.242	10-13-2019	2019-10-13 02:46:20	10:46:20	male	2.0.10.147	89	Blue_C.bmp	950	0		0	1	236381	0		0	0	NULL	NULL	NULL	High	run1		List2	A_S.wav	AV_S	0		1	1	236230	151		0	0
Exp3	7	Exp3-7-1	59.938	1.0.0.167	2	right	wangtongfa	-2056555894	2.0.10.242	2.0.10.242	10-13-2019	2019-10-13 02:46:20	10:46:20	male	2.0.10.147	90	Catch.bmp	1046	0		0	0	238533	0		0	0	NULL	NULL	NULL	High	run1	1	List2	A_T.wav	A_T	1	1	0	1	238383	150	1	532	238915
Exp3	7	Exp3-7-1	59.938	1.0.0.167	2	right	wangtongfa	-2056555894	2.0.10.242	2.0.10.242	10-13-2019	2019-10-13 02:46:20	10:46:20	male	2.0.10.147	91	Catch.bmp	945	0		0	0	240735	0		0	0	NULL	NULL	NULL	High	run1		List2	A_S.wav	A_S	0		0	1	240585	150		0	0
Exp3	7	Exp3-7-1	59.938	1.0.0.167	2	right	wangtongfa	-2056555894	2.0.10.242	2.0.10.242	10-13-2019	2019-10-13 02:46:20	10:46:20	male	2.0.10.147	92	Blue_S_2.bmp	1420	0		0	0	242904	0		0	0	NULL	NULL	NULL	High	run1	1	List2	A_T.wav	AV_T	1	1	0	1	242754	150	1	553	243307
Exp3	7	Exp3-7-1	59.938	1.0.0.167	2	right	wangtongfa	-2056555894	2.0.10.242	2.0.10.242	10-13-2019	2019-10-13 02:46:20	10:46:20	male	2.0.10.147	93	Red_C_2.bmp	807	0		0	1	245474	0		0	0	NULL	NULL	NULL	High	run1	1	List2	A_T.wav	AV_T	1	1	1	1	245323	151	1	520	245843
Exp3	7	Exp3-7-1	59.938	1.0.0.167	2	right	wangtongfa	-2056555894	2.0.10.242	2.0.10.242	10-13-2019	2019-10-13 02:46:20	10:46:20	male	2.0.10.147	94	Blue_S_2.bmp	836	0		0	0	247442	0		0	0	NULL	NULL	NULL	High	run1	1	List2	A_T.wav	AV_T	1	1	0	1	247292	150	1	486	247778
Exp3	7	Exp3-7-1	59.938	1.0.0.167	2	right	wangtongfa	-2056555894	2.0.10.242	2.0.10.242	10-13-2019	2019-10-13 02:46:20	10:46:20	male	2.0.10.147	95	Red_C_2.bmp	1566	0		0	0	249428	0		0	0	NULL	NULL	NULL	High	run1	1	List2	A_T.wav	AV_T	1	1	0	1	249278	150	1	636	249914
Exp3	7	Exp3-7-1	59.938	1.0.0.167	2	right	wangtongfa	-2056555894	2.0.10.242	2.0.10.242	10-13-2019	2019-10-13 02:46:20	10:46:20	male	2.0.10.147	96	Red_C_2.bmp	1397	0		0	0	252147	0		0	0	NULL	NULL	NULL	High	run1	1	List2	Catch.wav	V_T	1	1	1	1	251997	150	1	629	252626
Exp3	7	Exp3-7-1	59.938	1.0.0.167	2	right	wangtongfa	-2056555894	2.0.10.242	2.0.10.242	10-13-2019	2019-10-13 02:46:20	10:46:20	male	2.0.10.147	97	Red_S.bmp	1580	0		0	0	254700	0		0	0	NULL	NULL	NULL	High	run1		List2	Catch.wav	V_S	0		0	1	254550	150		0	0
Exp3	7	Exp3-7-1	59.938	1.0.0.167	2	right	wangtongfa	-2056555894	2.0.10.242	2.0.10.242	10-13-2019	2019-10-13 02:46:20	10:46:20	male	2.0.10.147	98	Catch.bmp	1145	0		0	0	257486	0		0	0	NULL	NULL	NULL	High	run1	1	List2	A_T.wav	A_T	1	1	1	1	257336	150	1	698	258034
Exp3	7	Exp3-7-1	59.938	1.0.0.167	2	right	wangtongfa	-2056555894	2.0.10.242	2.0.10.242	10-13-2019	2019-10-13 02:46:20	10:46:20	male	2.0.10.147	99	Catch.bmp	1347	0		0	1	259789	0		0	0	NULL	NULL	NULL	High	run1	1	List2	A_T.wav	A_T	1	1	1	1	259638	151	1	476	260114
Exp3	7	Exp3-7-1	59.938	1.0.0.167	2	right	wangtongfa	-2056555894	2.0.10.242	2.0.10.242	10-13-2019	2019-10-13 02:46:20	10:46:20	male	2.0.10.147	100	Catch.bmp	976	0		0	0	262291	0		0	0	NULL	NULL	NULL	High	run1	1	List2	A_T.wav	A_T	1	1	0	1	262141	150	1	533	262674
Exp3	7	Exp3-7-1	59.938	1.0.0.167	2	right	wangtongfa	-2056555894	2.0.10.242	2.0.10.242	10-13-2019	2019-10-13 02:46:20	10:46:20	male	2.0.10.147	101	Blue_C.bmp	1116	0		0	0	264427	0		0	0	NULL	NULL	NULL	High	Run1		List2	Catch.wav	V_S	0		0	1	264277	150		0	0
Exp3	7	Exp3-7-1	59.938	1.0.0.167	2	right	wangtongfa	-2056555894	2.0.10.242	2.0.10.242	10-13-2019	2019-10-13 02:46:20	10:46:20	male	2.0.10.147	102	Catch.bmp	1137	0		0	1	266763	0		0	0	NULL	NULL	NULL	High	run1		List2	A_S.wav	A_S	0		1	1	266612	151		0	0
Exp3	7	Exp3-7-1	59.938	1.0.0.167	2	right	wangtongfa	-2056555894	2.0.10.242	2.0.10.242	10-13-2019	2019-10-13 02:46:20	10:46:20	male	2.0.10.147	103	Red_C_2.bmp	1319	0		0	0	269115	0		0	0	NULL	NULL	NULL	High	run1	1	List2	Catch.wav	V_T	1	1	0	1	268965	150	1	485	269450
Exp3	7	Exp3-7-1	59.938	1.0.0.167	2	right	wangtongfa	-2056555894	2.0.10.242	2.0.10.242	10-13-2019	2019-10-13 02:46:20	10:46:20	male	2.0.10.147	104	Blue_S.bmp	1381	0		0	0	271584	0		0	0	NULL	NULL	NULL	High	run1		List2	Catch.wav	V_S	0		0	1	271434	150		0	0
Exp3	7	Exp3-7-1	59.938	1.0.0.167	2	right	wangtongfa	-2056555894	2.0.10.242	2.0.10.242	10-13-2019	2019-10-13 02:46:20	10:46:20	male	2.0.10.147	105	Red_C_2.bmp	810	0		0	0	274170	0		0	0	NULL	NULL	NULL	High	run1	1	List2	Catch.wav	V_T	1	1	0	1	274020	150	1	510	274530
Exp3	7	Exp3-7-1	59.938	1.0.0.167	2	right	wangtongfa	-2056555894	2.0.10.242	2.0.10.242	10-13-2019	2019-10-13 02:46:20	10:46:20	male	2.0.10.147	106	Red_C_2.bmp	1201	0		0	0	276139	0		0	0	NULL	NULL	NULL	High	run1	1	List2	A_T.wav	AV_T	1	1	1	1	275989	150	1	549	276538
Exp3	7	Exp3-7-1	59.938	1.0.0.167	2	right	wangtongfa	-2056555894	2.0.10.242	2.0.10.242	10-13-2019	2019-10-13 02:46:20	10:46:20	male	2.0.10.147	107	Red_C_2.bmp	1440	0		0	1	278492	0		0	0	NULL	NULL	NULL	High	run1	1	List2	Catch.wav	V_T	1	1	1	1	278341	151	1	517	278858
Exp3	7	Exp3-7-1	59.938	1.0.0.167	2	right	wangtongfa	-2056555894	2.0.10.242	2.0.10.242	10-13-2019	2019-10-13 02:46:20	10:46:20	male	2.0.10.147	108	Blue_C.bmp	1047	0		0	0	281094	0		0	0	NULL	NULL	NULL	High	Run1		List2	Catch.wav	V_S	0		0	1	280944	150		0	0
Exp3	7	Exp3-7-1	59.938	1.0.0.167	2	right	wangtongfa	-2056555894	2.0.10.242	2.0.10.242	10-13-2019	2019-10-13 02:46:20	10:46:20	male	2.0.10.147	109	Blue_S_2.bmp	927	0		0	0	283363	0		0	0	NULL	NULL	NULL	High	run1	1	List2	A_T.wav	AV_T	1	1	1	1	283213	150	1	581	283794
Exp3	7	Exp3-7-1	59.938	1.0.0.167	2	right	wangtongfa	-2056555894	2.0.10.242	2.0.10.242	10-13-2019	2019-10-13 02:46:20	10:46:20	male	2.0.10.147	110	Red_C_2.bmp	908	0		0	0	285449	0		0	0	NULL	NULL	NULL	High	run1	1	List2	Catch.wav	V_T	1	1	0	1	285299	150	1	607	285906
Exp3	7	Exp3-7-1	59.938	1.0.0.167	2	right	wangtongfa	-2056555894	2.0.10.242	2.0.10.242	10-13-2019	2019-10-13 02:46:20	10:46:20	male	2.0.10.147	111	Red_C_2.bmp	1271	0		0	0	287518	0		0	0	NULL	NULL	NULL	High	run1	1	List2	A_T.wav	AV_T	1	1	0	1	287368	150	1	362	287730
Exp3	7	Exp3-7-1	59.938	1.0.0.167	2	right	wangtongfa	-2056555894	2.0.10.242	2.0.10.242	10-13-2019	2019-10-13 02:46:20	10:46:20	male	2.0.10.147	112	Catch.bmp	992	0		0	0	289937	0		0	0	NULL	NULL	NULL	High	run1	1	List2	A_T.wav	A_T	1	1	0	1	289787	150	1	543	290330
Exp3	7	Exp3-7-1	59.938	1.0.0.167	2	right	wangtongfa	-2056555894	2.0.10.242	2.0.10.242	10-13-2019	2019-10-13 02:46:20	10:46:20	male	2.0.10.147	113	Red_C_2.bmp	881	0		0	0	292089	0		0	0	NULL	NULL	NULL	High	run1	1	List2	Catch.wav	V_T	1	1	1	1	291939	150	1	375	292314
Exp3	7	Exp3-7-1	59.938	1.0.0.167	2	right	wangtongfa	-2056555894	2.0.10.242	2.0.10.242	10-13-2019	2019-10-13 02:46:20	10:46:20	male	2.0.10.147	114	Blue_S_2.bmp	1035	0		0	1	294125	0		0	0	NULL	NULL	NULL	High	run1	1	List2	Catch.wav	V_T	1	1	1	1	293974	151	1	501	294475
Exp3	7	Exp3-7-1	59.938	1.0.0.167	2	right	wangtongfa	-2056555894	2.0.10.242	2.0.10.242	10-13-2019	2019-10-13 02:46:20	10:46:20	male	2.0.10.147	115	Catch.bmp	1341	0		0	0	296310	0		0	0	NULL	NULL	NULL	High	run1		List2	A_S.wav	A_S	0		1	1	296160	150		0	0
Exp3	7	Exp3-7-1	59.938	1.0.0.167	2	right	wangtongfa	-2056555894	2.0.10.242	2.0.10.242	10-13-2019	2019-10-13 02:46:20	10:46:20	male	2.0.10.147	116	Catch.bmp	909	0		0	0	298863	0		0	0	NULL	NULL	NULL	High	run1		List2	A_S.wav	A_S	0		0	1	298713	150		0	0
Exp3	7	Exp3-7-1	59.938	1.0.0.167	2	right	wangtongfa	-2056555894	2.0.10.242	2.0.10.242	10-13-2019	2019-10-13 02:46:20	10:46:20	male	2.0.10.147	117	Red_S.bmp	1276	0		0	0	300982	0		0	0	NULL	NULL	NULL	High	run1		List2	A_S.wav	AV_S	0		0	1	300832	150		0	0
Exp3	7	Exp3-7-1	59.938	1.0.0.167	2	right	wangtongfa	-2056555894	2.0.10.242	2.0.10.242	10-13-2019	2019-10-13 02:46:20	10:46:20	male	2.0.10.147	118	Red_S.bmp	1354	0		0	1	303485	0		0	0	NULL	NULL	NULL	High	run1		List2	Catch.wav	V_S	0		1	1	303334	151		0	0
Exp3	7	Exp3-7-1	59.938	1.0.0.167	2	right	wangtongfa	-2056555894	2.0.10.242	2.0.10.242	10-13-2019	2019-10-13 02:46:20	10:46:20	male	2.0.10.147	119	Catch.bmp	849	0		0	0	306054	0		0	0	NULL	NULL	NULL	High	run1	1	List2	A_T.wav	A_T	1	1	1	1	305904	150	1	586	306490
Exp3	7	Exp3-7-1	59.938	1.0.0.167	2	right	wangtongfa	-2056555894	2.0.10.242	2.0.10.242	10-13-2019	2019-10-13 02:46:20	10:46:20	male	2.0.10.147	120	Blue_S_2.bmp	971	0		0	0	308056	0		0	0	NULL	NULL	NULL	High	run1	1	List2	Catch.wav	V_T	1	1	0	1	307906	150	1	552	308458
Exp3	7	Exp3-7-1	59.938	1.0.0.167	2	right	wangtongfa	-2056555894	2.0.10.242	2.0.10.242	10-13-2019	2019-10-13 02:46:20	10:46:20	male	2.0.10.147	121	Blue_C_2.bmp	1241	0		0	0	310175	0		0	0	NULL	NULL	NULL	High	run1		List2	A_S.wav	AV_S	0		1	1	310025	150	1	489	310514
Exp3	7	Exp3-7-1	59.938	1.0.0.167	2	right	wangtongfa	-2056555894	2.0.10.242	2.0.10.242	10-13-2019	2019-10-13 02:46:20	10:46:20	male	2.0.10.147	122	Blue_S.bmp	804	0		0	0	312577	0		0	0	NULL	NULL	NULL	High	run1		List2	A_S.wav	AV_S	0		0	1	312427	150		0	0
Exp3	7	Exp3-7-1	59.938	1.0.0.167	2	right	wangtongfa	-2056555894	2.0.10.242	2.0.10.242	10-13-2019	2019-10-13 02:46:20	10:46:20	male	2.0.10.147	123	Red_C_2.bmp	1463	0		1	0	314579	0		0	0	NULL	NULL	NULL	High	run1	1	List2	A_T.wav	AV_T	1	1	0	1	314429	150	1	452	314881
Exp3	7	Exp3-7-1	59.938	1.0.0.167	2	right	wangtongfa	-2056555894	2.0.10.242	2.0.10.242	10-13-2019	2019-10-13 02:46:20	10:46:20	male	2.0.10.147	124	Catch.bmp	1178	0		0	0	317199	0		0	0	NULL	NULL	NULL	High	run1	1	List2	A_T.wav	A_T	1	1	0	1	317049	150	1	584	317633
Exp3	7	Exp3-7-1	59.938	1.0.0.167	2	right	wangtongfa	-2056555894	2.0.10.242	2.0.10.242	10-13-2019	2019-10-13 02:46:20	10:46:20	male	2.0.10.147	125	Red_C_2.bmp	1320	0		0	0	319535	0		0	0	NULL	NULL	NULL	High	run1	1	List2	Catch.wav	V_T	1	1	0	2	319385	150	1	440	319825
Exp3	7	Exp3-7-1	59.938	1.0.0.167	2	right	wangtongfa	-2056555894	2.0.10.242	2.0.10.242	10-13-2019	2019-10-13 02:46:20	10:46:20	male	2.0.10.147	126	Red_S.bmp	1187	0		0	0	322004	0		0	0	NULL	NULL	NULL	High	run1		List2	A_S.wav	AV_S	0		1	1	321854	150		0	0
Exp3	7	Exp3-7-1	59.938	1.0.0.167	2	right	wangtongfa	-2056555894	2.0.10.242	2.0.10.242	10-13-2019	2019-10-13 02:46:20	10:46:20	male	2.0.10.147	127	Catch.bmp	1539	0		1	0	324406	0		0	0	NULL	NULL	NULL	High	run1	1	List2	A_T.wav	A_T	1	1	0	1	324256	150	1	505	324761
Exp3	7	Exp3-7-1	59.938	1.0.0.167	2	right	wangtongfa	-2056555894	2.0.10.242	2.0.10.242	10-13-2019	2019-10-13 02:46:20	10:46:20	male	2.0.10.147	128	Blue_S_2.bmp	1177	0		0	1	327093	0		0	0	NULL	NULL	NULL	High	run1	1	List2	Catch.wav	V_T	1	1	1	1	326942	151	1	507	327449
Exp3	7	Exp3-7-1	59.938	1.0.0.167	2	right	wangtongfa	-2056555894	2.0.10.242	2.0.10.242	10-13-2019	2019-10-13 02:46:20	10:46:20	male	2.0.10.147	129	Blue_S_2.bmp	855	0		0	0	329428	0		0	0	NULL	NULL	NULL	High	run1	1	List2	A_T.wav	AV_T	1	1	1	1	329278	150	1	628	329906
Exp3	7	Exp3-7-1	59.938	1.0.0.167	2	right	wangtongfa	-2056555894	2.0.10.242	2.0.10.242	10-13-2019	2019-10-13 02:46:20	10:46:20	male	2.0.10.147	130	Catch.bmp	929	0		1	0	331430	0		0	0	NULL	NULL	NULL	High	run1	1	List2	A_T.wav	A_T	1	1	1	1	331280	150	1	545	331825
Exp3	7	Exp3-7-1	59.938	1.0.0.167	2	right	wangtongfa	-2056555894	2.0.10.242	2.0.10.242	10-13-2019	2019-10-13 02:46:20	10:46:20	male	2.0.10.147	131	Blue_S_2.bmp	871	0		0	0	333516	0		0	0	NULL	NULL	NULL	High	run1	1	List2	Catch.wav	V_T	1	1	0	1	333366	150	1	579	333945
Exp3	7	Exp3-7-1	59.938	1.0.0.167	2	right	wangtongfa	-2056555894	2.0.10.242	2.0.10.242	10-13-2019	2019-10-13 02:46:20	10:46:20	male	2.0.10.147	132	Blue_C.bmp	1524	0		0	0	335535	0		0	0	NULL	NULL	NULL	High	run1		List2	A_S.wav	AV_S	0		1	1	335385	150		0	0
Exp3	7	Exp3-7-1	59.938	1.0.0.167	2	right	wangtongfa	-2056555894	2.0.10.242	2.0.10.242	10-13-2019	2019-10-13 02:46:20	10:46:20	male	2.0.10.147	133	Catch.bmp	1349	0		0	0	338271	0		0	0	NULL	NULL	NULL	High	run1	1	List2	A_T.wav	A_T	1	1	0	1	338121	150	1	608	338729
Exp3	7	Exp3-7-1	59.938	1.0.0.167	2	right	wangtongfa	-2056555894	2.0.10.242	2.0.10.242	10-13-2019	2019-10-13 02:46:20	10:46:20	male	2.0.10.147	134	Blue_S.bmp	1422	0		0	1	340774	0		0	0	NULL	NULL	NULL	High	run1		List2	Catch.wav	V_S	0		1	1	340623	151		0	0
Exp3	7	Exp3-7-1	59.938	1.0.0.167	2	right	wangtongfa	-2056555894	2.0.10.242	2.0.10.242	10-13-2019	2019-10-13 02:46:20	10:46:20	male	2.0.10.147	135	Red_C_2.bmp	1426	0		0	0	343426	0		0	0	NULL	NULL	NULL	High	run1	1	List2	Catch.wav	V_T	1	1	0	1	343276	150	1	597	343873
Exp3	7	Exp3-7-1	59.938	1.0.0.167	2	right	wangtongfa	-2056555894	2.0.10.242	2.0.10.242	10-13-2019	2019-10-13 02:46:20	10:46:20	male	2.0.10.147	136	Red_C.bmp	811	0		1	0	346012	0		0	0	NULL	NULL	NULL	High	run1		List2	Catch.wav	V_S	0		0	1	345862	150		0	0
Exp3	7	Exp3-7-1	59.938	1.0.0.167	2	right	wangtongfa	-2056555894	2.0.10.242	2.0.10.242	10-13-2019	2019-10-13 02:46:20	10:46:20	male	2.0.10.147	137	Blue_S_2.bmp	1484	0		0	0	348048	0		0	0	NULL	NULL	NULL	High	run1	1	List2	A_T.wav	AV_T	1	1	1	1	347898	150	1	671	348569
Exp3	7	Exp3-7-1	59.938	1.0.0.167	2	right	wangtongfa	-2056555894	2.0.10.242	2.0.10.242	10-13-2019	2019-10-13 02:46:20	10:46:20	male	2.0.10.147	138	Blue_S_2.bmp	1528	0		0	0	350684	0		0	0	NULL	NULL	NULL	High	run1	1	List2	Catch.wav	V_T	1	1	0	1	350534	150	1	739	351273
Exp3	7	Exp3-7-1	59.938	1.0.0.167	2	right	wangtongfa	-2056555894	2.0.10.242	2.0.10.242	10-13-2019	2019-10-13 02:46:20	10:46:20	male	2.0.10.147	139	Catch.bmp	1509	0		0	0	353370	0		0	0	NULL	NULL	NULL	High	run1	1	List2	A_T.wav	A_T	1	1	1	1	353220	150	1	693	353913
Exp3	7	Exp3-7-1	59.938	1.0.0.167	2	right	wangtongfa	-2056555894	2.0.10.242	2.0.10.242	10-13-2019	2019-10-13 02:46:20	10:46:20	male	2.0.10.147	140	Catch.bmp	1067	0		0	1	356040	0		0	0	NULL	NULL	NULL	High	run1	1	List2	A_T.wav	A_T	1	1	1	1	355889	151	1	592	356481
Exp3	7	Exp3-7-1	59.938	1.0.0.167	2	right	wangtongfa	-2056555894	2.0.10.242	2.0.10.242	10-13-2019	2019-10-13 02:46:20	10:46:20	male	2.0.10.147	141	Catch.bmp	1553	0		0	1	358259	1551		0	0	NULL	NULL	NULL	High	run1		List2	A_S.wav	A_S	1		1	1	358108	151		0	0
Exp3	7	Exp3-7-1	59.938	1.0.0.167	2	right	wangtongfa	-2056555894	2.0.10.242	2.0.10.242	10-13-2019	2019-10-13 02:46:20	10:46:20	male	2.0.10.147	142	Red_C_2.bmp	1381	0		0	0	371906	0		0	0	NULL	NULL	NULL	High	run1	1	List2	A_T.wav	AV_T	1	1	0	1	371756	150	1	517	372273
Exp3	7	Exp3-7-1	59.938	1.0.0.167	2	right	wangtongfa	-2056555894	2.0.10.242	2.0.10.242	10-13-2019	2019-10-13 02:46:20	10:46:20	male	2.0.10.147	143	Catch.bmp	1031	0		0	0	374442	0		0	0	NULL	NULL	NULL	High	run1	1	List2	A_T.wav	A_T	1	1	0	1	374292	150	1	525	374817
Exp3	7	Exp3-7-1	59.938	1.0.0.167	2	right	wangtongfa	-2056555894	2.0.10.242	2.0.10.242	10-13-2019	2019-10-13 02:46:20	10:46:20	male	2.0.10.147	144	Catch.bmp	1254	0		0	0	376628	0		0	0	NULL	NULL	NULL	High	run1	1	List2	A_T.wav	A_T	1	1	0	1	376478	150	1	491	376969
Exp3	7	Exp3-7-1	59.938	1.0.0.167	2	right	wangtongfa	-2056555894	2.0.10.242	2.0.10.242	10-13-2019	2019-10-13 02:46:20	10:46:20	male	2.0.10.147	145	Blue_S_2.bmp	1482	0		1	0	379030	0		0	0	NULL	NULL	NULL	High	run1	1	List2	A_T.wav	AV_T	1	1	0	1	378880	150	1	521	379401
Exp3	7	Exp3-7-1	59.938	1.0.0.167	2	right	wangtongfa	-2056555894	2.0.10.242	2.0.10.242	10-13-2019	2019-10-13 02:46:20	10:46:20	male	2.0.10.147	146	Catch.bmp	983	0		0	1	381667	0		0	0	NULL	NULL	NULL	High	run1	1	List2	A_T.wav	A_T	1	1	1	1	381516	151	1	508	382024
Exp3	7	Exp3-7-1	59.938	1.0.0.167	2	right	wangtongfa	-2056555894	2.0.10.242	2.0.10.242	10-13-2019	2019-10-13 02:46:20	10:46:20	male	2.0.10.147	147	Blue_S_2.bmp	1523	0		0	0	383802	0		0	0	NULL	NULL	NULL	High	run1	1	List2	A_T.wav	AV_T	1	1	0	1	383652	150	1	564	384216
Exp3	7	Exp3-7-1	59.938	1.0.0.167	2	right	wangtongfa	-2056555894	2.0.10.242	2.0.10.242	10-13-2019	2019-10-13 02:46:20	10:46:20	male	2.0.10.147	148	Catch.bmp	1445	0		0	1	386472	0		0	0	NULL	NULL	NULL	High	run1	1	List2	A_T.wav	A_T	1	1	1	1	386321	151	1	519	386840
Exp3	7	Exp3-7-1	59.938	1.0.0.167	2	right	wangtongfa	-2056555894	2.0.10.242	2.0.10.242	10-13-2019	2019-10-13 02:46:20	10:46:20	male	2.0.10.147	149	Catch.bmp	1087	0		0	0	389074	0		0	0	NULL	NULL	NULL	High	run1	1	List2	A_T.wav	A_T	1	1	0	1	388924	150	1	444	389368
Exp3	7	Exp3-7-1	59.938	1.0.0.167	2	right	wangtongfa	-2056555894	2.0.10.242	2.0.10.242	10-13-2019	2019-10-13 02:46:20	10:46:20	male	2.0.10.147	150	Catch.bmp	1485	0		0	0	391310	0		0	0	NULL	NULL	NULL	High	run1	1	List2	A_T.wav	A_T	1	1	0	1	391160	150	1	480	391640
Exp3	7	Exp3-7-1	59.938	1.0.0.167	2	right	wangtongfa	-2056555894	2.0.10.242	2.0.10.242	10-13-2019	2019-10-13 02:46:20	10:46:20	male	2.0.10.147	151	Blue_C.bmp	1104	0		0	0	393946	0		0	0	NULL	NULL	NULL	High	Run1		List2	Catch.wav	V_S	0		1	1	393796	150		0	0
Exp3	7	Exp3-7-1	59.938	1.0.0.167	2	right	wangtongfa	-2056555894	2.0.10.242	2.0.10.242	10-13-2019	2019-10-13 02:46:20	10:46:20	male	2.0.10.147	152	Catch.bmp	834	0		0	0	396265	0		0	0	NULL	NULL	NULL	High	run1		List2	A_S.wav	A_S	0		1	1	396115	150		0	0
Exp3	7	Exp3-7-1	59.938	1.0.0.167	2	right	wangtongfa	-2056555894	2.0.10.242	2.0.10.242	10-13-2019	2019-10-13 02:46:20	10:46:20	male	2.0.10.147	153	Catch.bmp	1375	0		0	0	398317	0		0	0	NULL	NULL	NULL	High	run1	1	List2	A_T.wav	A_T	1	1	0	1	398167	150	1	553	398720
Exp3	7	Exp3-7-1	59.938	1.0.0.167	2	right	wangtongfa	-2056555894	2.0.10.242	2.0.10.242	10-13-2019	2019-10-13 02:46:20	10:46:20	male	2.0.10.147	154	Catch.bmp	1041	0		0	0	400853	0		0	0	NULL	NULL	NULL	High	run1		List2	A_S.wav	A_S	0		0	1	400703	150		0	0
Exp3	7	Exp3-7-1	59.938	1.0.0.167	2	right	wangtongfa	-2056555894	2.0.10.242	2.0.10.242	10-13-2019	2019-10-13 02:46:20	10:46:20	male	2.0.10.147	155	Red_C_2.bmp	1283	0		0	0	403106	0		0	0	NULL	NULL	NULL	High	run1	1	List2	A_T.wav	AV_T	1	1	0	1	402956	150	1	460	403416
Exp3	7	Exp3-7-1	59.938	1.0.0.167	2	right	wangtongfa	-2056555894	2.0.10.242	2.0.10.242	10-13-2019	2019-10-13 02:46:20	10:46:20	male	2.0.10.147	156	Catch.bmp	1421	0		0	1	405542	0		0	0	NULL	NULL	NULL	High	run1	1	List2	A_T.wav	A_T	1	1	1	1	405391	151	1	721	406112
Exp3	7	Exp3-7-1	59.938	1.0.0.167	2	right	wangtongfa	-2056555894	2.0.10.242	2.0.10.242	10-13-2019	2019-10-13 02:46:20	10:46:20	male	2.0.10.147	157	Red_C_2.bmp	1148	0		0	0	408111	0		0	0	NULL	NULL	NULL	High	run1	1	List2	A_T.wav	AV_T	1	1	0	1	407961	150	1	519	408480
Exp3	7	Exp3-7-1	59.938	1.0.0.167	2	right	wangtongfa	-2056555894	2.0.10.242	2.0.10.242	10-13-2019	2019-10-13 02:46:20	10:46:20	male	2.0.10.147	158	Catch.bmp	1025	0		0	0	410413	0		0	0	NULL	NULL	NULL	High	run1	1	List2	A_T.wav	A_T	1	1	0	1	410263	150	1	729	410992
Exp3	7	Exp3-7-1	59.938	1.0.0.167	2	right	wangtongfa	-2056555894	2.0.10.242	2.0.10.242	10-13-2019	2019-10-13 02:46:20	10:46:20	male	2.0.10.147	159	Catch.bmp	811	0		0	0	412599	0		0	0	NULL	NULL	NULL	High	run1	1	List2	A_T.wav	A_T	1	1	0	1	412449	150	1	511	412960
Exp3	7	Exp3-7-1	59.938	1.0.0.167	2	right	wangtongfa	-2056555894	2.0.10.242	2.0.10.242	10-13-2019	2019-10-13 02:46:20	10:46:20	male	2.0.10.147	160	Blue_S.bmp	1107	0		0	0	414568	0		0	0	NULL	NULL	NULL	High	run1		List2	A_S.wav	AV_S	0		0	1	414418	150		0	0
Exp3	7	Exp3-7-1	59.938	1.0.0.167	2	right	wangtongfa	-2056555894	2.0.10.242	2.0.10.242	10-13-2019	2019-10-13 02:46:20	10:46:20	male	2.0.10.147	161	Blue_S_2.bmp	1503	0		0	1	416904	0		0	0	NULL	NULL	NULL	High	run1	1	List2	A_T.wav	AV_T	1	1	1	1	416753	151	1	496	417249
Exp3	7	Exp3-7-1	59.938	1.0.0.167	2	right	wangtongfa	-2056555894	2.0.10.242	2.0.10.242	10-13-2019	2019-10-13 02:46:20	10:46:20	male	2.0.10.147	162	Blue_S.bmp	1500	0		0	0	419556	0		0	0	NULL	NULL	NULL	High	run1		List2	Catch.wav	V_S	0		1	1	419406	150		0	0
Exp3	7	Exp3-7-1	59.938	1.0.0.167	2	right	wangtongfa	-2056555894	2.0.10.242	2.0.10.242	10-13-2019	2019-10-13 02:46:20	10:46:20	male	2.0.10.147	163	Blue_C_2.bmp	1352	0		0	0	422276	0		0	0	NULL	NULL	NULL	High	run1		List2	Catch.wav	V_S	0		0	1	422126	150	1	626	422752
Exp3	7	Exp3-7-1	59.938	1.0.0.167	2	right	wangtongfa	-2056555894	2.0.10.242	2.0.10.242	10-13-2019	2019-10-13 02:46:20	10:46:20	male	2.0.10.147	164	Red_C_2.bmp	819	0		0	1	424779	0		0	0	NULL	NULL	NULL	High	run1	1	List2	A_T.wav	AV_T	1	1	1	1	424628	151	1	636	425264
Exp3	7	Exp3-7-1	59.938	1.0.0.167	2	right	wangtongfa	-2056555894	2.0.10.242	2.0.10.242	10-13-2019	2019-10-13 02:46:20	10:46:20	male	2.0.10.147	165	Red_C_2.bmp	1136	0		0	0	426747	0		0	0	NULL	NULL	NULL	High	run1	1	List2	Catch.wav	V_T	1	1	1	1	426597	150	1	587	427184
Exp3	7	Exp3-7-1	59.938	1.0.0.167	2	right	wangtongfa	-2056555894	2.0.10.242	2.0.10.242	10-13-2019	2019-10-13 02:46:20	10:46:20	male	2.0.10.147	166	Blue_C_2.bmp	1045	0		0	0	429033	0		0	0	NULL	NULL	NULL	High	run1		List2	A_S.wav	AV_S	0		0	1	428883	150		0	0
Exp3	7	Exp3-7-1	59.938	1.0.0.167	2	right	wangtongfa	-2056555894	2.0.10.242	2.0.10.242	10-13-2019	2019-10-13 02:46:20	10:46:20	male	2.0.10.147	167	Catch.bmp	1551	0		0	0	431302	0		0	0	NULL	NULL	NULL	High	run1	1	List2	A_T.wav	A_T	1	1	0	1	431152	150	1	616	431768
Exp3	7	Exp3-7-1	59.938	1.0.0.167	2	right	wangtongfa	-2056555894	2.0.10.242	2.0.10.242	10-13-2019	2019-10-13 02:46:20	10:46:20	male	2.0.10.147	168	Catch.bmp	829	0		0	0	434005	0		0	0	NULL	NULL	NULL	High	run1	1	List2	A_T.wav	A_T	1	1	0	1	433855	150	1	561	434416
Exp3	7	Exp3-7-1	59.938	1.0.0.167	2	right	wangtongfa	-2056555894	2.0.10.242	2.0.10.242	10-13-2019	2019-10-13 02:46:20	10:46:20	male	2.0.10.147	169	Catch.bmp	1340	0		0	0	435990	0		0	0	NULL	NULL	NULL	High	run1	1	List2	A_T.wav	A_T	1	1	0	1	435840	150	1	504	436344
Exp3	7	Exp3-7-1	59.938	1.0.0.167	2	right	wangtongfa	-2056555894	2.0.10.242	2.0.10.242	10-13-2019	2019-10-13 02:46:20	10:46:20	male	2.0.10.147	170	Red_C_2.bmp	931	0		0	0	438493	0		0	0	NULL	NULL	NULL	High	run1	1	List2	A_T.wav	AV_T	1	1	0	1	438343	150	1	553	438896
Exp3	7	Exp3-7-1	59.938	1.0.0.167	2	right	wangtongfa	-2056555894	2.0.10.242	2.0.10.242	10-13-2019	2019-10-13 02:46:20	10:46:20	male	2.0.10.147	171	Red_S.bmp	1330	0		0	0	440578	0		0	0	NULL	NULL	NULL	High	run1		List2	A_S.wav	AV_S	0		0	1	440428	150		0	0
Exp3	7	Exp3-7-1	59.938	1.0.0.167	2	right	wangtongfa	-2056555894	2.0.10.242	2.0.10.242	10-13-2019	2019-10-13 02:46:20	10:46:20	male	2.0.10.147	172	Red_C_2.bmp	1059	0		1	0	443114	0		0	0	NULL	NULL	NULL	High	run1	1	List2	Catch.wav	V_T	1	1	1	1	442964	150	1	556	443520
Exp3	7	Exp3-7-1	59.938	1.0.0.167	2	right	wangtongfa	-2056555894	2.0.10.242	2.0.10.242	10-13-2019	2019-10-13 02:46:20	10:46:20	male	2.0.10.147	173	Catch.bmp	846	0		0	0	445333	0		0	0	NULL	NULL	NULL	High	run1		List2	A_S.wav	A_S	0		1	1	445183	150		0	0
Exp3	7	Exp3-7-1	59.938	1.0.0.167	2	right	wangtongfa	-2056555894	2.0.10.242	2.0.10.242	10-13-2019	2019-10-13 02:46:20	10:46:20	male	2.0.10.147	174	Red_S_2.bmp	1094	0		0	0	447402	0		0	0	NULL	NULL	NULL	High	run1		List2	A_S.wav	AV_S	0		0	1	447252	150		0	0
Exp3	7	Exp3-7-1	59.938	1.0.0.167	2	right	wangtongfa	-2056555894	2.0.10.242	2.0.10.242	10-13-2019	2019-10-13 02:46:20	10:46:20	male	2.0.10.147	175	Red_C_2.bmp	992	0		0	0	449705	0		0	0	NULL	NULL	NULL	High	run1	1	List2	A_T.wav	AV_T	1	1	0	2	449555	150	1	596	450151
Exp3	7	Exp3-7-1	59.938	1.0.0.167	2	right	wangtongfa	-2056555894	2.0.10.242	2.0.10.242	10-13-2019	2019-10-13 02:46:20	10:46:20	male	2.0.10.147	176	Blue_C.bmp	1005	0		0	0	451857	0		0	0	NULL	NULL	NULL	High	run1		List2	A_S.wav	AV_S	0		0	1	451707	150		0	0
Exp3	7	Exp3-7-1	59.938	1.0.0.167	2	right	wangtongfa	-2056555894	2.0.10.242	2.0.10.242	10-13-2019	2019-10-13 02:46:20	10:46:20	male	2.0.10.147	177	Blue_S_2.bmp	1542	0		0	0	454076	0		0	0	NULL	NULL	NULL	High	run1	1	List2	Catch.wav	V_T	1	1	1	1	453926	150	1	737	454663
Exp3	7	Exp3-7-1	59.938	1.0.0.167	2	right	wangtongfa	-2056555894	2.0.10.242	2.0.10.242	10-13-2019	2019-10-13 02:46:20	10:46:20	male	2.0.10.147	178	Blue_S_2.bmp	1369	0		0	0	456779	0		0	0	NULL	NULL	NULL	High	run1	1	List2	Catch.wav	V_T	1	1	0	1	456629	150	1	514	457143
Exp3	7	Exp3-7-1	59.938	1.0.0.167	2	right	wangtongfa	-2056555894	2.0.10.242	2.0.10.242	10-13-2019	2019-10-13 02:46:20	10:46:20	male	2.0.10.147	179	Blue_S_2.bmp	818	0		0	0	459298	0		0	0	NULL	NULL	NULL	High	run1	1	List2	A_T.wav	AV_T	1	1	1	1	459148	150	1	507	459655
Exp3	7	Exp3-7-1	59.938	1.0.0.167	2	right	wangtongfa	-2056555894	2.0.10.242	2.0.10.242	10-13-2019	2019-10-13 02:46:20	10:46:20	male	2.0.10.147	180	Red_C_2.bmp	1257	0		0	0	461267	0		0	0	NULL	NULL	NULL	High	run1	1	List2	A_T.wav	AV_T	1	1	0	1	461117	150	1	514	461631
Exp3	7	Exp3-7-1	59.938	1.0.0.167	2	right	wangtongfa	-2056555894	2.0.10.242	2.0.10.242	10-13-2019	2019-10-13 02:46:20	10:46:20	male	2.0.10.147	181	Catch.bmp	1282	0		0	0	463686	0		0	0	NULL	NULL	NULL	High	run1	1	List2	A_T.wav	A_T	1	1	0	1	463536	150	1	511	464047
Exp3	7	Exp3-7-1	59.938	1.0.0.167	2	right	wangtongfa	-2056555894	2.0.10.242	2.0.10.242	10-13-2019	2019-10-13 02:46:20	10:46:20	male	2.0.10.147	182	Blue_S_2.bmp	1091	0		0	0	466122	0		0	0	NULL	NULL	NULL	High	run1	1	List2	Catch.wav	V_T	1	1	1	1	465972	150	1	563	466535
Exp3	7	Exp3-7-1	59.938	1.0.0.167	2	right	wangtongfa	-2056555894	2.0.10.242	2.0.10.242	10-13-2019	2019-10-13 02:46:20	10:46:20	male	2.0.10.147	183	Red_C.bmp	1142	0		0	0	468374	0		0	0	NULL	NULL	NULL	High	run1		List2	Catch.wav	V_S	0		0	1	468224	150		0	0
Exp3	7	Exp3-7-1	59.938	1.0.0.167	2	right	wangtongfa	-2056555894	2.0.10.242	2.0.10.242	10-13-2019	2019-10-13 02:46:20	10:46:20	male	2.0.10.147	184	Blue_S_2.bmp	1404	0		0	0	470727	0		0	0	NULL	NULL	NULL	High	run1	1	List2	Catch.wav	V_T	1	1	0	1	470577	150	1	454	471031
Exp3	7	Exp3-7-1	59.938	1.0.0.167	2	right	wangtongfa	-2056555894	2.0.10.242	2.0.10.242	10-13-2019	2019-10-13 02:46:20	10:46:20	male	2.0.10.147	185	Blue_S_2.bmp	1303	0		0	0	473279	0		0	0	NULL	NULL	NULL	High	run1	1	List2	A_T.wav	AV_T	1	1	1	1	473129	150	1	454	473583
Exp3	7	Exp3-7-1	59.938	1.0.0.167	2	right	wangtongfa	-2056555894	2.0.10.242	2.0.10.242	10-13-2019	2019-10-13 02:46:20	10:46:20	male	2.0.10.147	186	Catch.bmp	1226	0		0	0	475732	0		0	0	NULL	NULL	NULL	High	run1		List2	A_S.wav	A_S	0		0	1	475582	150		0	0
Exp3	7	Exp3-7-1	59.938	1.0.0.167	2	right	wangtongfa	-2056555894	2.0.10.242	2.0.10.242	10-13-2019	2019-10-13 02:46:20	10:46:20	male	2.0.10.147	187	Catch.bmp	1262	0		0	0	478168	0		0	0	NULL	NULL	NULL	High	run1	1	List2	A_T.wav	A_T	1	1	0	1	478018	150	1	549	478567
Exp3	7	Exp3-7-1	59.938	1.0.0.167	2	right	wangtongfa	-2056555894	2.0.10.242	2.0.10.242	10-13-2019	2019-10-13 02:46:20	10:46:20	male	2.0.10.147	188	Catch.bmp	1393	0		0	0	480587	0		0	0	NULL	NULL	NULL	High	run1	1	List2	A_T.wav	A_T	1	1	0	1	480437	150	1	498	480935
Exp3	7	Exp3-7-1	59.938	1.0.0.167	2	right	wangtongfa	-2056555894	2.0.10.242	2.0.10.242	10-13-2019	2019-10-13 02:46:20	10:46:20	male	2.0.10.147	189	Catch.bmp	869	0		0	0	483140	0		0	0	NULL	NULL	NULL	High	run1	1	List2	A_T.wav	A_T	1	1	0	1	482990	150	1	585	483575
Exp3	7	Exp3-7-1	59.938	1.0.0.167	2	right	wangtongfa	-2056555894	2.0.10.242	2.0.10.242	10-13-2019	2019-10-13 02:46:20	10:46:20	male	2.0.10.147	190	Red_C_2.bmp	1285	0		0	1	485159	0		0	0	NULL	NULL	NULL	High	run1	1	List2	Catch.wav	V_T	1	1	1	1	485008	151	1	567	485575
Exp3	7	Exp3-7-1	59.938	1.0.0.167	2	right	wangtongfa	-2056555894	2.0.10.242	2.0.10.242	10-13-2019	2019-10-13 02:46:20	10:46:20	male	2.0.10.147	191	Catch.bmp	968	0		0	0	487594	0		0	0	NULL	NULL	NULL	High	run1	1	List2	A_T.wav	A_T	1	1	1	1	487444	150	1	643	488087
Exp3	7	Exp3-7-1	59.938	1.0.0.167	2	right	wangtongfa	-2056555894	2.0.10.242	2.0.10.242	10-13-2019	2019-10-13 02:46:20	10:46:20	male	2.0.10.147	192	Red_C_2.bmp	1041	0		0	0	489713	0		0	0	NULL	NULL	NULL	High	run1	1	List2	A_T.wav	AV_T	1	1	0	1	489563	150	1	333	489896
Exp3	7	Exp3-7-1	59.938	1.0.0.167	2	right	wangtongfa	-2056555894	2.0.10.242	2.0.10.242	10-13-2019	2019-10-13 02:46:20	10:46:20	male	2.0.10.147	193	Red_C_2.bmp	829	0		0	0	491916	0		0	0	NULL	NULL	NULL	High	run1	1	List2	A_T.wav	AV_T	1	1	0	2	491766	150	1	489	492255
Exp3	7	Exp3-7-1	59.938	1.0.0.167	2	right	wangtongfa	-2056555894	2.0.10.242	2.0.10.242	10-13-2019	2019-10-13 02:46:20	10:46:20	male	2.0.10.147	194	Blue_S_2.bmp	1528	0		0	0	493901	0		0	0	NULL	NULL	NULL	High	run1	1	List2	Catch.wav	V_T	1	1	1	1	493751	150	1	504	494255
Exp3	7	Exp3-7-1	59.938	1.0.0.167	2	right	wangtongfa	-2056555894	2.0.10.242	2.0.10.242	10-13-2019	2019-10-13 02:46:20	10:46:20	male	2.0.10.147	195	Catch.bmp	1398	0		0	0	496587	0		0	0	NULL	NULL	NULL	High	run1		List2	A_S.wav	A_S	0		1	1	496437	150		0	0
Exp3	7	Exp3-7-1	59.938	1.0.0.167	2	right	wangtongfa	-2056555894	2.0.10.242	2.0.10.242	10-13-2019	2019-10-13 02:46:20	10:46:20	male	2.0.10.147	196	Red_C_2.bmp	1208	0		0	1	499207	0		0	0	NULL	NULL	NULL	High	run1	1	List2	A_T.wav	AV_T	1	1	1	1	499056	151	1	488	499544
Exp3	7	Exp3-7-1	59.938	1.0.0.167	2	right	wangtongfa	-2056555894	2.0.10.242	2.0.10.242	10-13-2019	2019-10-13 02:46:20	10:46:20	male	2.0.10.147	197	Red_C_2.bmp	1052	0		0	0	501576	0		0	0	NULL	NULL	NULL	High	run1	1	List2	A_T.wav	AV_T	1	1	0	1	501426	150	1	397	501823
Exp3	7	Exp3-7-1	59.938	1.0.0.167	2	right	wangtongfa	-2056555894	2.0.10.242	2.0.10.242	10-13-2019	2019-10-13 02:46:20	10:46:20	male	2.0.10.147	198	Blue_S_2.bmp	1274	0		0	0	503778	0		0	0	NULL	NULL	NULL	High	run1	1	List2	A_T.wav	AV_T	1	1	0	1	503628	150	1	355	503983
Exp3	7	Exp3-7-1	59.938	1.0.0.167	2	right	wangtongfa	-2056555894	2.0.10.242	2.0.10.242	10-13-2019	2019-10-13 02:46:20	10:46:20	male	2.0.10.147	199	Blue_S_2.bmp	1167	0		0	0	506214	0		0	0	NULL	NULL	NULL	High	run1	1	List2	Catch.wav	V_T	1	1	1	1	506064	150	1	440	506504
Exp3	7	Exp3-7-1	59.938	1.0.0.167	2	right	wangtongfa	-2056555894	2.0.10.242	2.0.10.242	10-13-2019	2019-10-13 02:46:20	10:46:20	male	2.0.10.147	200	Catch.bmp	1451	0		0	0	508533	0		0	0	NULL	NULL	NULL	High	run1		List2	A_S.wav	A_S	0		1	1	508383	150		0	0
Exp3	7	Exp3-7-1	59.938	1.0.0.167	2	right	wangtongfa	-2056555894	2.0.10.242	2.0.10.242	10-13-2019	2019-10-13 02:46:20	10:46:20	male	2.0.10.147	201	Red_C_2.bmp	1366	0		0	1	511203	0		0	0	NULL	NULL	NULL	High	run1	1	List2	A_T.wav	AV_T	1	1	1	1	511052	151	1	475	511527
Exp3	7	Exp3-7-1	59.938	1.0.0.167	2	right	wangtongfa	-2056555894	2.0.10.242	2.0.10.242	10-13-2019	2019-10-13 02:46:20	10:46:20	male	2.0.10.147	202	Red_C.bmp	996	0		0	0	513722	0		0	0	NULL	NULL	NULL	High	run1		List2	A_S.wav	AV_S	0		0	1	513572	150		0	0
Exp3	7	Exp3-7-1	59.938	1.0.0.167	2	right	wangtongfa	-2056555894	2.0.10.242	2.0.10.242	10-13-2019	2019-10-13 02:46:20	10:46:20	male	2.0.10.147	203	Catch.bmp	1559	0		0	0	515941	0		0	0	NULL	NULL	NULL	High	run1	1	List2	A_T.wav	A_T	1	1	0	1	515791	150	1	439	516230
Exp3	7	Exp3-7-1	59.938	1.0.0.167	2	right	wangtongfa	-2056555894	2.0.10.242	2.0.10.242	10-13-2019	2019-10-13 02:46:20	10:46:20	male	2.0.10.147	204	Catch.bmp	983	0		0	0	518660	0		0	0	NULL	NULL	NULL	High	run1		List2	A_S.wav	A_S	0		0	1	518510	150		0	0
Exp3	7	Exp3-7-1	59.938	1.0.0.167	2	right	wangtongfa	-2056555894	2.0.10.242	2.0.10.242	10-13-2019	2019-10-13 02:46:20	10:46:20	male	2.0.10.147	205	Catch.bmp	857	0		0	0	520846	0		0	0	NULL	NULL	NULL	High	run1	1	List2	A_T.wav	A_T	1	1	0	1	520696	150	1	575	521271
Exp3	7	Exp3-7-1	59.938	1.0.0.167	2	right	wangtongfa	-2056555894	2.0.10.242	2.0.10.242	10-13-2019	2019-10-13 02:46:20	10:46:20	male	2.0.10.147	206	Red_C_2.bmp	898	0		0	0	522865	0		0	0	NULL	NULL	NULL	High	run1	1	List2	Catch.wav	V_T	1	1	1	1	522715	150	1	675	523390
Exp3	7	Exp3-7-1	59.938	1.0.0.167	2	right	wangtongfa	-2056555894	2.0.10.242	2.0.10.242	10-13-2019	2019-10-13 02:46:20	10:46:20	male	2.0.10.147	207	Blue_S_2.bmp	1193	0		0	0	524917	0		0	0	NULL	NULL	NULL	High	run1	1	List2	Catch.wav	V_T	1	1	0	1	524767	150	1	487	525254
Exp3	7	Exp3-7-1	59.938	1.0.0.167	2	right	wangtongfa	-2056555894	2.0.10.242	2.0.10.242	10-13-2019	2019-10-13 02:46:20	10:46:20	male	2.0.10.147	208	Blue_S.bmp	989	0		1	0	527269	0		0	0	NULL	NULL	NULL	High	run1		List2	A_S.wav	AV_S	0		1	1	527119	150		0	0
Exp3	7	Exp3-7-1	59.938	1.0.0.167	2	right	wangtongfa	-2056555894	2.0.10.242	2.0.10.242	10-13-2019	2019-10-13 02:46:20	10:46:20	male	2.0.10.147	209	Catch.bmp	918	0		0	0	529472	0		0	0	NULL	NULL	NULL	High	run1	1	List2	A_T.wav	A_T	1	1	0	1	529322	150	1	486	529808
Exp3	7	Exp3-7-1	59.938	1.0.0.167	2	right	wangtongfa	-2056555894	2.0.10.242	2.0.10.242	10-13-2019	2019-10-13 02:46:20	10:46:20	male	2.0.10.147	210	Blue_S_2.bmp	1157	0		0	1	531541	0		0	0	NULL	NULL	NULL	High	run1	1	List2	A_T.wav	AV_T	1	1	1	1	531390	151	1	512	531902
Exp3	7	Exp3-7-1	59.938	1.0.0.167	2	right	wangtongfa	-2056555894	2.0.10.242	2.0.10.242	10-13-2019	2019-10-13 02:46:20	10:46:20	male	2.0.10.147	211	Catch.bmp	1408	0		0	0	533860	0		0	0	NULL	NULL	NULL	High	run1	1	List2	A_T.wav	A_T	1	1	0	2	533710	150	1	480	534190
Exp3	7	Exp3-7-1	59.938	1.0.0.167	2	right	wangtongfa	-2056555894	2.0.10.242	2.0.10.242	10-13-2019	2019-10-13 02:46:20	10:46:20	male	2.0.10.147	212	Catch.bmp	1063	0		0	0	536429	0		0	0	NULL	NULL	NULL	High	run1	1	List2	A_T.wav	A_T	1	1	0	1	536279	150	1	744	537023
Exp3	7	Exp3-7-1	59.938	1.0.0.167	2	right	wangtongfa	-2056555894	2.0.10.242	2.0.10.242	10-13-2019	2019-10-13 02:46:20	10:46:20	male	2.0.10.147	213	Blue_S_2.bmp	1030	0		0	0	538648	0		0	0	NULL	NULL	NULL	High	run1	1	List2	A_T.wav	AV_T	1	1	0	1	538498	150	1	469	538967
Exp3	7	Exp3-7-1	59.938	1.0.0.167	2	right	wangtongfa	-2056555894	2.0.10.242	2.0.10.242	10-13-2019	2019-10-13 02:46:20	10:46:20	male	2.0.10.147	214	Catch.bmp	809	0		0	0	540834	0		0	0	NULL	NULL	NULL	High	run1	1	List2	A_T.wav	A_T	1	1	0	1	540684	150	1	490	541174
Exp3	7	Exp3-7-1	59.938	1.0.0.167	2	right	wangtongfa	-2056555894	2.0.10.242	2.0.10.242	10-13-2019	2019-10-13 02:46:20	10:46:20	male	2.0.10.147	215	Red_C_2.bmp	1207	0		0	0	542802	0		0	0	NULL	NULL	NULL	High	run1	1	List2	A_T.wav	AV_T	1	1	0	1	542652	150	1	450	543102
Exp3	7	Exp3-7-1	59.938	1.0.0.167	2	right	wangtongfa	-2056555894	2.0.10.242	2.0.10.242	10-13-2019	2019-10-13 02:46:20	10:46:20	male	2.0.10.147	216	Red_C.bmp	1001	0		0	1	545172	0		0	0	NULL	NULL	NULL	High	run1		List2	Catch.wav	V_S	0		1	1	545021	151		0	0
Exp3	7	Exp3-7-1	59.938	1.0.0.167	2	right	wangtongfa	-2056555894	2.0.10.242	2.0.10.242	10-13-2019	2019-10-13 02:46:20	10:46:20	male	2.0.10.147	217	Catch.bmp	1319	0		0	1	547391	0		0	0	NULL	NULL	NULL	High	run1		List2	A_S.wav	A_S	0		1	1	547240	151		0	0
Exp3	7	Exp3-7-1	59.938	1.0.0.167	2	right	wangtongfa	-2056555894	2.0.10.242	2.0.10.242	10-13-2019	2019-10-13 02:46:20	10:46:20	male	2.0.10.147	218	Red_C.bmp	1435	0		0	1	549927	0		0	0	NULL	NULL	NULL	High	run1		List2	A_S.wav	AV_S	0		1	1	549776	151		0	0
Exp3	7	Exp3-7-1	59.938	1.0.0.167	2	right	wangtongfa	-2056555894	2.0.10.242	2.0.10.242	10-13-2019	2019-10-13 02:46:20	10:46:20	male	2.0.10.147	219	Blue_S_2.bmp	1415	0		0	0	552579	0		0	0	NULL	NULL	NULL	High	run1	1	List2	A_T.wav	AV_T	1	1	0	1	552429	150	1	409	552838
Exp3	7	Exp3-7-1	59.938	1.0.0.167	2	right	wangtongfa	-2056555894	2.0.10.242	2.0.10.242	10-13-2019	2019-10-13 02:46:20	10:46:20	male	2.0.10.147	220	Red_C_2.bmp	1226	0		0	0	555149	0		0	0	NULL	NULL	NULL	High	run1	1	List2	A_T.wav	AV_T	1	1	0	2	554999	150	1	583	555582
Exp3	7	Exp3-7-1	59.938	1.0.0.167	2	right	wangtongfa	-2056555894	2.0.10.242	2.0.10.242	10-13-2019	2019-10-13 02:46:20	10:46:20	male	2.0.10.147	221	Red_C_2.bmp	1179	0		0	1	557535	0		0	0	NULL	NULL	NULL	High	run1	1	List2	A_T.wav	AV_T	1	1	1	1	557384	151	1	470	557854
Exp3	7	Exp3-7-1	59.938	1.0.0.167	2	right	wangtongfa	-2056555894	2.0.10.242	2.0.10.242	10-13-2019	2019-10-13 02:46:20	10:46:20	male	2.0.10.147	222	Red_C_2.bmp	1589	0		0	0	559870	0		0	0	NULL	NULL	NULL	High	run1	1	List2	Catch.wav	V_T	1	1	1	1	559720	150	1	374	560094
Exp3	7	Exp3-7-1	59.938	1.0.0.167	2	right	wangtongfa	-2056555894	2.0.10.242	2.0.10.242	10-13-2019	2019-10-13 02:46:20	10:46:20	male	2.0.10.147	223	Blue_S_2.bmp	1345	0		0	1	562607	0		0	0	NULL	NULL	NULL	High	run1	1	List2	A_T.wav	AV_T	1	1	1	1	562456	151	1	511	562967
Exp3	7	Exp3-7-1	59.938	1.0.0.167	2	right	wangtongfa	-2056555894	2.0.10.242	2.0.10.242	10-13-2019	2019-10-13 02:46:20	10:46:20	male	2.0.10.147	224	Red_C_2.bmp	1096	0		0	0	565109	0		0	0	NULL	NULL	NULL	High	run1	1	List2	Catch.wav	V_T	1	1	1	1	564959	150	1	455	565414
Exp3	7	Exp3-7-1	59.938	1.0.0.167	2	right	wangtongfa	-2056555894	2.0.10.242	2.0.10.242	10-13-2019	2019-10-13 02:46:20	10:46:20	male	2.0.10.147	225	Red_C_2.bmp	1326	0		0	1	567362	0		0	0	NULL	NULL	NULL	High	run1	1	List2	A_T.wav	AV_T	1	1	1	1	567211	151	1	411	567622
Exp3	7	Exp3-7-1	59.938	1.0.0.167	2	right	wangtongfa	-2056555894	2.0.10.242	2.0.10.242	10-13-2019	2019-10-13 02:46:20	10:46:20	male	2.0.10.147	226	Catch.bmp	1131	0		1	0	569847	0		0	0	NULL	NULL	NULL	High	run1		List2	A_S.wav	A_S	0		0	1	569697	150		0	0
Exp3	7	Exp3-7-1	59.938	1.0.0.167	2	right	wangtongfa	-2056555894	2.0.10.242	2.0.10.242	10-13-2019	2019-10-13 02:46:20	10:46:20	male	2.0.10.147	227	Catch.bmp	1591	0		0	0	572183	0		0	0	NULL	NULL	NULL	High	run1	1	List2	A_T.wav	A_T	1	1	0	1	572033	150	1	525	572558
Exp3	7	Exp3-7-1	59.938	1.0.0.167	2	right	wangtongfa	-2056555894	2.0.10.242	2.0.10.242	10-13-2019	2019-10-13 02:46:20	10:46:20	male	2.0.10.147	228	Red_S_2.bmp	1116	0		0	0	574936	0		0	0	NULL	NULL	NULL	High	run1		List2	Catch.wav	V_S	0		1	1	574786	150	1	508	575294
Exp3	7	Exp3-7-1	59.938	1.0.0.167	2	right	wangtongfa	-2056555894	2.0.10.242	2.0.10.242	10-13-2019	2019-10-13 02:46:20	10:46:20	male	2.0.10.147	229	Red_C_2.bmp	1065	0		0	0	577205	0		0	0	NULL	NULL	NULL	High	run1	1	List2	Catch.wav	V_T	1	1	0	1	577055	150	1	543	577598
Exp3	7	Exp3-7-1	59.938	1.0.0.167	2	right	wangtongfa	-2056555894	2.0.10.242	2.0.10.242	10-13-2019	2019-10-13 02:46:20	10:46:20	male	2.0.10.147	230	Red_C_2.bmp	996	0		0	0	579424	0		0	0	NULL	NULL	NULL	High	run1	1	List2	A_T.wav	AV_T	1	1	1	1	579274	150	1	540	579814
Exp3	7	Exp3-7-1	59.938	1.0.0.167	2	right	wangtongfa	-2056555894	2.0.10.242	2.0.10.242	10-13-2019	2019-10-13 02:46:20	10:46:20	male	2.0.10.147	231	Catch.bmp	1485	0		1	0	581576	0		0	0	NULL	NULL	NULL	High	run1	1	List2	A_T.wav	A_T	1	1	0	1	581426	150	1	605	582031
Exp3	7	Exp3-7-1	59.938	1.0.0.167	2	right	wangtongfa	-2056555894	2.0.10.242	2.0.10.242	10-13-2019	2019-10-13 02:46:20	10:46:20	male	2.0.10.147	232	Blue_S_2.bmp	1517	0		0	1	584213	0		0	0	NULL	NULL	NULL	High	run1	1	List2	Catch.wav	V_T	1	1	1	1	584062	151	1	751	584813
Exp3	7	Exp3-7-1	59.938	1.0.0.167	2	right	wangtongfa	-2056555894	2.0.10.242	2.0.10.242	10-13-2019	2019-10-13 02:46:20	10:46:20	male	2.0.10.147	233	Catch.bmp	901	0		0	0	586882	0		0	0	NULL	NULL	NULL	High	run1		List2	A_S.wav	A_S	0		1	1	586732	150		0	0
Exp3	7	Exp3-7-1	59.938	1.0.0.167	2	right	wangtongfa	-2056555894	2.0.10.242	2.0.10.242	10-13-2019	2019-10-13 02:46:20	10:46:20	male	2.0.10.147	234	Blue_S_2.bmp	1479	0		0	0	589001	0		0	0	NULL	NULL	NULL	High	run1	1	List2	Catch.wav	V_T	1	1	0	1	588851	150	1	682	589533
Exp3	7	Exp3-7-1	59.938	1.0.0.167	2	right	wangtongfa	-2056555894	2.0.10.242	2.0.10.242	10-13-2019	2019-10-13 02:46:20	10:46:20	male	2.0.10.147	235	Blue_S_2.bmp	1380	0		0	0	591637	0		0	0	NULL	NULL	NULL	High	run1	1	List2	A_T.wav	AV_T	1	1	0	1	591487	150	1	598	592085
Exp3	7	Exp3-7-1	59.938	1.0.0.167	2	right	wangtongfa	-2056555894	2.0.10.242	2.0.10.242	10-13-2019	2019-10-13 02:46:20	10:46:20	male	2.0.10.147	236	Catch.bmp	1486	0		0	0	594173	0		0	0	NULL	NULL	NULL	High	run1		List2	A_S.wav	A_S	0		0	1	594023	150		0	0
Exp3	7	Exp3-7-1	59.938	1.0.0.167	2	right	wangtongfa	-2056555894	2.0.10.242	2.0.10.242	10-13-2019	2019-10-13 02:46:20	10:46:20	male	2.0.10.147	237	Red_C_2.bmp	1111	0		0	0	596876	0		0	0	NULL	NULL	NULL	High	run1	1	List2	A_T.wav	AV_T	1	1	0	1	596726	150	1	496	597222
Exp3	7	Exp3-7-1	59.938	1.0.0.167	2	right	wangtongfa	-2056555894	2.0.10.242	2.0.10.242	10-13-2019	2019-10-13 02:46:20	10:46:20	male	2.0.10.147	238	Red_S_2.bmp	1515	0		0	0	599145	0		0	0	NULL	NULL	NULL	High	run1		List2	A_S.wav	AV_S	0		0	1	598995	150		0	0
Exp3	7	Exp3-7-1	59.938	1.0.0.167	2	right	wangtongfa	-2056555894	2.0.10.242	2.0.10.242	10-13-2019	2019-10-13 02:46:20	10:46:20	male	2.0.10.147	239	Catch.bmp	844	0		0	0	601881	0		0	0	NULL	NULL	NULL	High	run1	1	List2	A_T.wav	A_T	1	1	0	1	601731	150	1	706	602437
Exp3	7	Exp3-7-1	59.938	1.0.0.167	2	right	wangtongfa	-2056555894	2.0.10.242	2.0.10.242	10-13-2019	2019-10-13 02:46:20	10:46:20	male	2.0.10.147	240	Blue_C_2.bmp	1158	0		0	0	603883	0		0	0	NULL	NULL	NULL	High	run1		List2	A_S.wav	AV_S	0		0	1	603733	150		0	0
Exp3	7	Exp3-7-1	59.938	1.0.0.167	2	right	wangtongfa	-2056555894	2.0.10.242	2.0.10.242	10-13-2019	2019-10-13 02:46:20	10:46:20	male	2.0.10.147	241	Red_C_2.bmp	1330	0		0	0	606269	0		0	0	NULL	NULL	NULL	High	run1	1	List2	Catch.wav	V_T	1	1	1	1	606119	150	1	486	606605
Exp3	7	Exp3-7-1	59.938	1.0.0.167	2	right	wangtongfa	-2056555894	2.0.10.242	2.0.10.242	10-13-2019	2019-10-13 02:46:20	10:46:20	male	2.0.10.147	242	Catch.bmp	1371	0		0	0	608755	0		0	0	NULL	NULL	NULL	High	run1	1	List2	A_T.wav	A_T	1	1	0	1	608605	150	1	552	609157
Exp3	7	Exp3-7-1	59.938	1.0.0.167	2	right	wangtongfa	-2056555894	2.0.10.242	2.0.10.242	10-13-2019	2019-10-13 02:46:20	10:46:20	male	2.0.10.147	243	Blue_S_2.bmp	1468	0		0	0	611274	0		0	0	NULL	NULL	NULL	High	run1	1	List2	A_T.wav	AV_T	1	1	0	1	611124	150	1	585	611709
Exp3	7	Exp3-7-1	59.938	1.0.0.167	2	right	wangtongfa	-2056555894	2.0.10.242	2.0.10.242	10-13-2019	2019-10-13 02:46:20	10:46:20	male	2.0.10.147	244	Blue_S_2.bmp	845	0		0	0	613894	0		0	0	NULL	NULL	NULL	High	run1	1	List2	Catch.wav	V_T	1	1	0	1	613744	150	1	613	614357
Exp3	7	Exp3-7-1	59.938	1.0.0.167	2	right	wangtongfa	-2056555894	2.0.10.242	2.0.10.242	10-13-2019	2019-10-13 02:46:20	10:46:20	male	2.0.10.147	245	Catch.bmp	1008	0		0	0	615896	0		0	0	NULL	NULL	NULL	High	run1	1	List2	A_T.wav	A_T	1	1	0	1	615746	150	1	523	616269
Exp3	7	Exp3-7-1	59.938	1.0.0.167	2	right	wangtongfa	-2056555894	2.0.10.242	2.0.10.242	10-13-2019	2019-10-13 02:46:20	10:46:20	male	2.0.10.147	246	Blue_S_2.bmp	928	0		0	0	618065	0		0	0	NULL	NULL	NULL	High	run1	1	List2	A_T.wav	AV_T	1	1	0	1	617915	150	1	426	618341
Exp3	7	Exp3-7-1	59.938	1.0.0.167	2	right	wangtongfa	-2056555894	2.0.10.242	2.0.10.242	10-13-2019	2019-10-13 02:46:20	10:46:20	male	2.0.10.147	247	Red_C_2.bmp	1229	0		0	0	620150	0		0	0	NULL	NULL	NULL	High	run1	1	List2	Catch.wav	V_T	1	1	1	1	620000	150	1	549	620549
Exp3	7	Exp3-7-1	59.938	1.0.0.167	2	right	wangtongfa	-2056555894	2.0.10.242	2.0.10.242	10-13-2019	2019-10-13 02:46:20	10:46:20	male	2.0.10.147	248	Red_S_2.bmp	1447	0		0	0	622536	0		0	0	NULL	NULL	NULL	High	run1		List2	Catch.wav	V_S	0		0	1	622386	150	1	483	622869
Exp3	7	Exp3-7-1	59.938	1.0.0.167	2	right	wangtongfa	-2056555894	2.0.10.242	2.0.10.242	10-13-2019	2019-10-13 02:46:20	10:46:20	male	2.0.10.147	249	Blue_S_2.bmp	1536	0		0	0	625139	0		0	0	NULL	NULL	NULL	High	run1	1	List2	A_T.wav	AV_T	1	1	0	1	624989	150	1	576	625565
Exp3	7	Exp3-7-1	59.938	1.0.0.167	2	right	wangtongfa	-2056555894	2.0.10.242	2.0.10.242	10-13-2019	2019-10-13 02:46:20	10:46:20	male	2.0.10.147	250	Catch.bmp	963	0		0	0	627825	0		0	0	NULL	NULL	NULL	High	run1		List2	A_S.wav	A_S	0		0	1	627675	150		0	0
Exp3	7	Exp3-7-1	59.938	1.0.0.167	2	right	wangtongfa	-2056555894	2.0.10.242	2.0.10.242	10-13-2019	2019-10-13 02:46:20	10:46:20	male	2.0.10.147	251	Blue_C_2.bmp	1593	0		0	0	630011	0		0	0	NULL	NULL	NULL	High	run1		List2	Catch.wav	V_S	0		0	2	629861	150		0	0
Exp3	7	Exp3-7-1	59.938	1.0.0.167	2	right	wangtongfa	-2056555894	2.0.10.242	2.0.10.242	10-13-2019	2019-10-13 02:46:20	10:46:20	male	2.0.10.147	252	Catch.bmp	1143	0		0	1	632814	0		0	0	NULL	NULL	NULL	High	run1	1	List2	A_T.wav	A_T	1	1	1	1	632663	151	1	574	633237
Exp3	7	Exp3-7-1	59.938	1.0.0.167	2	right	wangtongfa	-2056555894	2.0.10.242	2.0.10.242	10-13-2019	2019-10-13 02:46:20	10:46:20	male	2.0.10.147	253	Red_C_2.bmp	984	0		0	0	635116	0		0	0	NULL	NULL	NULL	High	run1	1	List2	Catch.wav	V_T	1	1	0	1	634966	150	1	503	635469
Exp3	7	Exp3-7-1	59.938	1.0.0.167	2	right	wangtongfa	-2056555894	2.0.10.242	2.0.10.242	10-13-2019	2019-10-13 02:46:20	10:46:20	male	2.0.10.147	254	Red_C_2.bmp	1451	0		0	1	637252	0		0	0	NULL	NULL	NULL	High	run1	1	List2	Catch.wav	V_T	1	1	1	1	637101	151	1	456	637557
Exp3	7	Exp3-7-1	59.938	1.0.0.167	2	right	wangtongfa	-2056555894	2.0.10.242	2.0.10.242	10-13-2019	2019-10-13 02:46:20	10:46:20	male	2.0.10.147	255	Catch.bmp	1460	0		0	0	639854	0		0	0	NULL	NULL	NULL	High	run1	1	List2	A_T.wav	A_T	1	1	1	1	639704	150	1	509	640213
Exp3	7	Exp3-7-1	59.938	1.0.0.167	2	right	wangtongfa	-2056555894	2.0.10.242	2.0.10.242	10-13-2019	2019-10-13 02:46:20	10:46:20	male	2.0.10.147	256	Blue_S_2.bmp	1446	0		0	0	642474	0		0	0	NULL	NULL	NULL	High	run1	1	List2	Catch.wav	V_T	1	1	0	1	642324	150	1	681	643005
Exp3	7	Exp3-7-1	59.938	1.0.0.167	2	right	wangtongfa	-2056555894	2.0.10.242	2.0.10.242	10-13-2019	2019-10-13 02:46:20	10:46:20	male	2.0.10.147	257	Catch.bmp	1228	0		1	0	645076	0		0	0	NULL	NULL	NULL	High	run1		List2	A_S.wav	A_S	0		1	1	644926	150		0	0
Exp3	7	Exp3-7-1	59.938	1.0.0.167	2	right	wangtongfa	-2056555894	2.0.10.242	2.0.10.242	10-13-2019	2019-10-13 02:46:20	10:46:20	male	2.0.10.147	258	Blue_S_2.bmp	1550	0		0	0	647529	0		0	0	NULL	NULL	NULL	High	run1	1	List2	A_T.wav	AV_T	1	1	0	1	647379	150	1	609	647988
Exp3	7	Exp3-7-1	59.938	1.0.0.167	2	right	wangtongfa	-2056555894	2.0.10.242	2.0.10.242	10-13-2019	2019-10-13 02:46:20	10:46:20	male	2.0.10.147	259	Catch.bmp	1583	0		0	0	650232	0		0	0	NULL	NULL	NULL	High	run1	1	List2	A_T.wav	A_T	1	1	0	1	650082	150	1	554	650636
Exp3	7	Exp3-7-1	59.938	1.0.0.167	2	right	wangtongfa	-2056555894	2.0.10.242	2.0.10.242	10-13-2019	2019-10-13 02:46:20	10:46:20	male	2.0.10.147	260	Blue_S_2.bmp	1403	0		0	0	652968	0		0	0	NULL	NULL	NULL	High	run1	1	List2	A_T.wav	AV_T	1	1	0	1	652818	150	1	578	653396
