# Supplementary material for: Visual Perceptual Load Attenuates Age-Related Audiovisual Integration in an Audiovisual Discrimination Task
Source: Front Psychol. 2021 Sep 29;12:740221. doi: 10.3389/fpsyg.2021.740221 (PMC8511317; doi:10.3389/fpsyg.2021.740221)
Supplement: Supplementary file 1 [file Data_Sheet_1.ZIP › Export data/Group 2_Data_Older/Exp3_High load/Subject_08.xlsx]

## Sheet: Sheet1
ExperimentName	Subject	DataFile.Basename	Display.RefreshRate	ExperimentVersion	Group	Handedness	Name	RandomSeed	RuntimeVersion	RuntimeVersionExpected	SessionDate	SessionStartDateTimeUtc	SessionTime	Sex	StudioVersion	Block	Image	ITI	ITI.ACC	ITI.CRESP	ITI.DurationError	ITI.OnsetDelay	ITI.OnsetTime	ITI.OnsetToOnsetTime	ITI.RESP	ITI.RT	ITI.RTTime	List1	List1.Cycle	List1.Sample	PercetualLoad	Procedure	Response	Running	Sound	StimulusType	Target.ACC	Target.CRESP	Target.DurationError	Target.OnsetDelay	Target.OnsetTime	Target.OnsetToOnsetTime	Target.RESP	Target.RT	Target.RTTime
Exp3	8	Exp3-8-1	59.937	1.0.0.166	2	right	lixiangyuan	1139275380	2.0.10.242	2.0.10.242	10-13-2019	2019-10-13 03:21:56	11:21:56	male	2.0.10.147	1	Red_C_2.bmp	1300	0		0	0	27297	0		0	0	6	1	1	High	Prac	1	List1	Catch.wav	V_T	1	1	118	1	27147	150	1	546	27693
Exp3	8	Exp3-8-1	59.937	1.0.0.166	2	right	lixiangyuan	1139275380	2.0.10.242	2.0.10.242	10-13-2019	2019-10-13 03:21:56	11:21:56	male	2.0.10.147	2	Blue_S_2.bmp	866	0		0	0	29750	0		0	0	4	1	2	High	Prac	1	List1	Catch.wav	V_T	1	1	0	2	29600	150	1	557	30157
Exp3	8	Exp3-8-1	59.937	1.0.0.166	2	right	lixiangyuan	1139275380	2.0.10.242	2.0.10.242	10-13-2019	2019-10-13 03:21:56	11:21:56	male	2.0.10.147	3	Blue_S_2.bmp	828	0		1	0	31768	0		0	0	4	1	3	High	Prac	1	List1	Catch.wav	V_T	1	1	0	1	31618	150	1	612	32230
Exp3	8	Exp3-8-1	59.937	1.0.0.166	2	right	lixiangyuan	1139275380	2.0.10.242	2.0.10.242	10-13-2019	2019-10-13 03:21:56	11:21:56	male	2.0.10.147	4	Catch.bmp	1110	0		0	0	33754	0		0	0	10	1	4	High	Prac	1	List1	A_T.wav	A_T	1	1	1	1	33604	150	1	953	34557
Exp3	8	Exp3-8-1	59.937	1.0.0.166	2	right	lixiangyuan	1139275380	2.0.10.242	2.0.10.242	10-13-2019	2019-10-13 03:21:56	11:21:56	male	2.0.10.147	5	Catch.bmp	1310	0		0	0	36023	0		0	0	10	1	5	High	Prac	1	List1	A_T.wav	A_T	1	1	0	1	35873	150	1	525	36398
Exp3	8	Exp3-8-1	59.937	1.0.0.166	2	right	lixiangyuan	1139275380	2.0.10.242	2.0.10.242	10-13-2019	2019-10-13 03:21:56	11:21:56	male	2.0.10.147	6	Catch.bmp	804	0		0	0	38492	0		0	0	10	1	6	High	Prac	1	List1	A_T.wav	A_T	1	1	0	1	38342	150	1	503	38845
Exp3	8	Exp3-8-1	59.937	1.0.0.166	2	right	lixiangyuan	1139275380	2.0.10.242	2.0.10.242	10-13-2019	2019-10-13 03:21:56	11:21:56	male	2.0.10.147	7	Red_C.bmp	977	0		0	0	40444	0		0	0	15	1	7	High	Prac		List1	A_S.wav	AV_S	0		0	1	40294	150		0	0
Exp3	8	Exp3-8-1	59.937	1.0.0.166	2	right	lixiangyuan	1139275380	2.0.10.242	2.0.10.242	10-13-2019	2019-10-13 03:21:56	11:21:56	male	2.0.10.147	8	Red_C_2.bmp	956	0		0	0	42630	0		0	0	6	1	8	High	Prac	1	List1	Catch.wav	V_T	1	1	0	1	42480	150	1	582	43062
Exp3	8	Exp3-8-1	59.937	1.0.0.166	2	right	lixiangyuan	1139275380	2.0.10.242	2.0.10.242	10-13-2019	2019-10-13 03:21:56	11:21:56	male	2.0.10.147	9	Blue_S_2.bmp	1103	0		0	0	44749	0		0	0	4	1	9	High	Prac	1	List1	Catch.wav	V_T	1	1	0	1	44599	150	1	430	45029
Exp3	8	Exp3-8-1	59.937	1.0.0.166	2	right	lixiangyuan	1139275380	2.0.10.242	2.0.10.242	10-13-2019	2019-10-13 03:21:56	11:21:56	male	2.0.10.147	10	Blue_S_2.bmp	887	0		0	0	47001	0		0	0	14	1	10	High	Prac	1	List1	A_T.wav	AV_T	1	1	1	1	46851	150	1	514	47365
Exp3	8	Exp3-8-1	59.937	1.0.0.166	2	right	lixiangyuan	1139275380	2.0.10.242	2.0.10.242	10-13-2019	2019-10-13 03:21:56	11:21:56	male	2.0.10.147	11	Catch.bmp	1148	0		0	1	49037	0		0	0	10	1	11	High	Prac	1	List1	A_T.wav	A_T	1	1	1	1	48886	151	1	448	49334
Exp3	8	Exp3-8-1	59.937	1.0.0.166	2	right	lixiangyuan	1139275380	2.0.10.242	2.0.10.242	10-13-2019	2019-10-13 03:21:56	11:21:56	male	2.0.10.147	12	Catch.bmp	1439	0		0	0	51339	0		0	0	9	1	12	High	Prac		List1	A_S.wav	A_S	0		0	1	51189	150		0	0
Exp3	8	Exp3-8-1	59.937	1.0.0.166	2	right	lixiangyuan	1139275380	2.0.10.242	2.0.10.242	10-13-2019	2019-10-13 03:21:56	11:21:56	male	2.0.10.147	13	Catch.bmp	1171	0		0	0	53992	0		0	0	9	1	13	High	Prac		List1	A_S.wav	A_S	0		0	1	53842	150		0	0
Exp3	8	Exp3-8-1	59.937	1.0.0.166	2	right	lixiangyuan	1139275380	2.0.10.242	2.0.10.242	10-13-2019	2019-10-13 03:21:56	11:21:56	male	2.0.10.147	14	Red_C.bmp	1083	0		0	0	56378	0		0	0	5	1	14	High	Prac		List1	Catch.wav	V_S	0		0	2	56228	150	1	505	56733
Exp3	8	Exp3-8-1	59.937	1.0.0.166	2	right	lixiangyuan	1139275380	2.0.10.242	2.0.10.242	10-13-2019	2019-10-13 03:21:56	11:21:56	male	2.0.10.147	15	Catch.bmp	1318	0		0	0	58613	0		0	0	10	1	15	High	Prac	1	List1	A_T.wav	A_T	1	1	1	1	58463	150	1	615	59078
Exp3	8	Exp3-8-1	59.937	1.0.0.166	2	right	lixiangyuan	1139275380	2.0.10.242	2.0.10.242	10-13-2019	2019-10-13 03:21:56	11:21:56	male	2.0.10.147	16	Red_C_2.bmp	1431	0		0	1	61083	0		0	0	16	1	16	High	Prac	1	List1	A_T.wav	AV_T	1	1	1	1	60932	151	1	441	61373
Exp3	8	Exp3-8-1	59.937	1.0.0.166	2	right	lixiangyuan	1139275380	2.0.10.242	2.0.10.242	10-13-2019	2019-10-13 03:21:56	11:21:56	male	2.0.10.147	17	Red_C_2.bmp	1004	0		0	0	63669	0		0	0	16	1	17	High	Prac	1	List1	A_T.wav	AV_T	1	1	0	2	63519	150	1	478	63997
Exp3	8	Exp3-8-1	59.937	1.0.0.166	2	right	lixiangyuan	1139275380	2.0.10.242	2.0.10.242	10-13-2019	2019-10-13 03:21:56	11:21:56	male	2.0.10.147	18	Red_C_2.bmp	1038	0		0	0	65821	0		0	0	16	1	18	High	Prac	1	List1	A_T.wav	AV_T	1	1	0	1	65671	150	1	455	66126
Exp3	8	Exp3-8-1	59.937	1.0.0.166	2	right	lixiangyuan	1139275380	2.0.10.242	2.0.10.242	10-13-2019	2019-10-13 03:21:56	11:21:56	male	2.0.10.147	19	Red_C.bmp	864	0		0	1	68007	0		0	0	15	1	19	High	Prac		List1	A_S.wav	AV_S	0		1	1	67856	151		0	0
Exp3	8	Exp3-8-1	59.937	1.0.0.166	2	right	lixiangyuan	1139275380	2.0.10.242	2.0.10.242	10-13-2019	2019-10-13 03:21:56	11:21:56	male	2.0.10.147	20	Red_C_2.bmp	1529	0		0	0	70075	0		0	0	16	1	20	High	Prac	1	List1	A_T.wav	AV_T	1	1	0	1	69925	150	1	433	70358
Exp3	8	Exp3-8-1	59.937	1.0.0.166	2	right	lixiangyuan	1139275380	2.0.10.242	2.0.10.242	10-13-2019	2019-10-13 03:21:56	11:21:56	male	2.0.10.147	21	Catch.bmp	976	0		0	0	76282	0		0	0	NULL	NULL	NULL	High	run1	1	List2	A_T.wav	A_T	0		0	1	76132	150		0	0
Exp3	8	Exp3-8-1	59.937	1.0.0.166	2	right	lixiangyuan	1139275380	2.0.10.242	2.0.10.242	10-13-2019	2019-10-13 03:21:56	11:21:56	male	2.0.10.147	22	Blue_S_2.bmp	1568	0		0	0	78484	0		0	0	NULL	NULL	NULL	High	run1	1	List2	Catch.wav	V_T	1	1	1	1	78334	150	1	624	78958
Exp3	8	Exp3-8-1	59.937	1.0.0.166	2	right	lixiangyuan	1139275380	2.0.10.242	2.0.10.242	10-13-2019	2019-10-13 03:21:56	11:21:56	male	2.0.10.147	23	Blue_S_2.bmp	1265	0		0	0	81204	0		0	0	NULL	NULL	NULL	High	run1	1	List2	Catch.wav	V_T	1	1	0	1	81054	150	1	528	81582
Exp3	8	Exp3-8-1	59.937	1.0.0.166	2	right	lixiangyuan	1139275380	2.0.10.242	2.0.10.242	10-13-2019	2019-10-13 03:21:56	11:21:56	male	2.0.10.147	24	Catch.bmp	1549	0		0	0	83623	0		0	0	NULL	NULL	NULL	High	run1	1	List2	A_T.wav	A_T	1	1	1	1	83473	150	1	684	84157
Exp3	8	Exp3-8-1	59.937	1.0.0.166	2	right	lixiangyuan	1139275380	2.0.10.242	2.0.10.242	10-13-2019	2019-10-13 03:21:56	11:21:56	male	2.0.10.147	25	Blue_S.bmp	1248	0		0	0	86326	0		0	0	NULL	NULL	NULL	High	run1		List2	A_S.wav	AV_S	0		0	1	86176	150		0	0
Exp3	8	Exp3-8-1	59.937	1.0.0.166	2	right	lixiangyuan	1139275380	2.0.10.242	2.0.10.242	10-13-2019	2019-10-13 03:21:56	11:21:56	male	2.0.10.147	26	Catch.bmp	917	0		0	0	88795	0		0	0	NULL	NULL	NULL	High	run1		List2	A_S.wav	A_S	0		0	1	88645	150		0	0
Exp3	8	Exp3-8-1	59.937	1.0.0.166	2	right	lixiangyuan	1139275380	2.0.10.242	2.0.10.242	10-13-2019	2019-10-13 03:21:56	11:21:56	male	2.0.10.147	27	Blue_S_2.bmp	1055	0		0	1	90931	0		0	0	NULL	NULL	NULL	High	run1	1	List2	Catch.wav	V_T	1	1	1	1	90780	151	1	392	91172
Exp3	8	Exp3-8-1	59.937	1.0.0.166	2	right	lixiangyuan	1139275380	2.0.10.242	2.0.10.242	10-13-2019	2019-10-13 03:21:56	11:21:56	male	2.0.10.147	28	Blue_S_2.bmp	1480	0		0	0	93133	0		0	0	NULL	NULL	NULL	High	run1	1	List2	A_T.wav	AV_T	1	1	1	1	92983	150	1	477	93460
Exp3	8	Exp3-8-1	59.937	1.0.0.166	2	right	lixiangyuan	1139275380	2.0.10.242	2.0.10.242	10-13-2019	2019-10-13 03:21:56	11:21:56	male	2.0.10.147	29	Blue_S_2.bmp	1079	0		0	0	95769	0		0	0	NULL	NULL	NULL	High	run1	1	List2	A_T.wav	AV_T	1	1	0	1	95619	150	1	457	96076
Exp3	8	Exp3-8-1	59.937	1.0.0.166	2	right	lixiangyuan	1139275380	2.0.10.242	2.0.10.242	10-13-2019	2019-10-13 03:21:56	11:21:56	male	2.0.10.147	30	Red_C_2.bmp	1224	0		0	0	98005	0		0	0	NULL	NULL	NULL	High	run1	1	List2	Catch.wav	V_T	1	1	0	1	97855	150	1	381	98236
Exp3	8	Exp3-8-1	59.937	1.0.0.166	2	right	lixiangyuan	1139275380	2.0.10.242	2.0.10.242	10-13-2019	2019-10-13 03:21:56	11:21:56	male	2.0.10.147	31	Red_C_2.bmp	1375	0		0	1	100391	0		0	0	NULL	NULL	NULL	High	run1	1	List2	Catch.wav	V_T	1	1	1	1	100240	151	1	420	100660
Exp3	8	Exp3-8-1	59.937	1.0.0.166	2	right	lixiangyuan	1139275380	2.0.10.242	2.0.10.242	10-13-2019	2019-10-13 03:21:56	11:21:56	male	2.0.10.147	32	Blue_S_2.bmp	1540	0		0	1	102927	0		0	0	NULL	NULL	NULL	High	run1	1	List2	A_T.wav	AV_T	1	1	1	1	102776	151	1	477	103253
Exp3	8	Exp3-8-1	59.937	1.0.0.166	2	right	lixiangyuan	1139275380	2.0.10.242	2.0.10.242	10-13-2019	2019-10-13 03:21:56	11:21:56	male	2.0.10.147	33	Red_C_2.bmp	1328	0		0	0	105629	0		0	0	NULL	NULL	NULL	High	run1	1	List2	Catch.wav	V_T	1	1	1	1	105479	150	1	397	105876
Exp3	8	Exp3-8-1	59.937	1.0.0.166	2	right	lixiangyuan	1139275380	2.0.10.242	2.0.10.242	10-13-2019	2019-10-13 03:21:56	11:21:56	male	2.0.10.147	34	Red_C_2.bmp	896	0		0	0	108115	0		0	0	NULL	NULL	NULL	High	run1	1	List2	A_T.wav	AV_T	1	1	1	1	107965	150	1	472	108437
Exp3	8	Exp3-8-1	59.937	1.0.0.166	2	right	lixiangyuan	1139275380	2.0.10.242	2.0.10.242	10-13-2019	2019-10-13 03:21:56	11:21:56	male	2.0.10.147	35	Catch.bmp	931	0		1	0	110167	0		0	0	NULL	NULL	NULL	High	run1	1	List2	A_T.wav	A_T	1	1	0	1	110017	150	1	868	110885
Exp3	8	Exp3-8-1	59.937	1.0.0.166	2	right	lixiangyuan	1139275380	2.0.10.242	2.0.10.242	10-13-2019	2019-10-13 03:21:56	11:21:56	male	2.0.10.147	36	Blue_S_2.bmp	971	0		0	0	112253	0		0	0	NULL	NULL	NULL	High	run1	1	List2	Catch.wav	V_T	1	1	1	1	112103	150	1	437	112540
Exp3	8	Exp3-8-1	59.937	1.0.0.166	2	right	lixiangyuan	1139275380	2.0.10.242	2.0.10.242	10-13-2019	2019-10-13 03:21:56	11:21:56	male	2.0.10.147	37	Red_C_2.bmp	1477	0		0	0	114372	0		0	0	NULL	NULL	NULL	High	run1	1	List2	Catch.wav	V_T	1	1	0	1	114222	150	1	391	114613
Exp3	8	Exp3-8-1	59.937	1.0.0.166	2	right	lixiangyuan	1139275380	2.0.10.242	2.0.10.242	10-13-2019	2019-10-13 03:21:56	11:21:56	male	2.0.10.147	38	Red_C_2.bmp	1228	0		0	0	117008	0		0	0	NULL	NULL	NULL	High	run1	1	List2	Catch.wav	V_T	1	1	0	1	116858	150	1	362	117220
Exp3	8	Exp3-8-1	59.937	1.0.0.166	2	right	lixiangyuan	1139275380	2.0.10.242	2.0.10.242	10-13-2019	2019-10-13 03:21:56	11:21:56	male	2.0.10.147	39	Catch.bmp	1200	0		0	0	119394	0		0	0	NULL	NULL	NULL	High	run1		List2	A_S.wav	A_S	0		1	1	119244	150		0	0
Exp3	8	Exp3-8-1	59.937	1.0.0.166	2	right	lixiangyuan	1139275380	2.0.10.242	2.0.10.242	10-13-2019	2019-10-13 03:21:56	11:21:56	male	2.0.10.147	40	Catch.bmp	1073	0		0	0	121813	0		0	0	NULL	NULL	NULL	High	run1		List2	A_S.wav	A_S	0		0	1	121663	150		0	0
Exp3	8	Exp3-8-1	59.937	1.0.0.166	2	right	lixiangyuan	1139275380	2.0.10.242	2.0.10.242	10-13-2019	2019-10-13 03:21:56	11:21:56	male	2.0.10.147	41	Catch.bmp	1309	0		0	0	124099	0		0	0	NULL	NULL	NULL	High	run1	1	List2	A_T.wav	A_T	1	1	0	1	123949	150	1	495	124444
Exp3	8	Exp3-8-1	59.937	1.0.0.166	2	right	lixiangyuan	1139275380	2.0.10.242	2.0.10.242	10-13-2019	2019-10-13 03:21:56	11:21:56	male	2.0.10.147	42	Red_C_2.bmp	1028	0		0	0	126568	0		0	0	NULL	NULL	NULL	High	run1	1	List2	A_T.wav	AV_T	1	1	0	1	126418	150	1	442	126860
Exp3	8	Exp3-8-1	59.937	1.0.0.166	2	right	lixiangyuan	1139275380	2.0.10.242	2.0.10.242	10-13-2019	2019-10-13 03:21:56	11:21:56	male	2.0.10.147	43	Catch.bmp	1461	0		0	0	128754	0		0	0	NULL	NULL	NULL	High	run1	1	List2	A_T.wav	A_T	1	1	0	2	128604	150	1	392	128996
Exp3	8	Exp3-8-1	59.937	1.0.0.166	2	right	lixiangyuan	1139275380	2.0.10.242	2.0.10.242	10-13-2019	2019-10-13 03:21:56	11:21:56	male	2.0.10.147	44	Blue_C.bmp	1527	0		0	0	131373	0		0	0	NULL	NULL	NULL	High	run1		List2	A_S.wav	AV_S	0		0	1	131223	150		0	0
Exp3	8	Exp3-8-1	59.937	1.0.0.166	2	right	lixiangyuan	1139275380	2.0.10.242	2.0.10.242	10-13-2019	2019-10-13 03:21:56	11:21:56	male	2.0.10.147	45	Catch.bmp	1598	0		0	0	134109	0		0	0	NULL	NULL	NULL	High	run1	1	List2	A_T.wav	A_T	1	1	0	1	133959	150	1	549	134508
Exp3	8	Exp3-8-1	59.937	1.0.0.166	2	right	lixiangyuan	1139275380	2.0.10.242	2.0.10.242	10-13-2019	2019-10-13 03:21:56	11:21:56	male	2.0.10.147	46	Red_C_2.bmp	1456	0		0	0	136862	0		0	0	NULL	NULL	NULL	High	run1	1	List2	A_T.wav	AV_T	1	1	0	1	136712	150	1	484	137196
Exp3	8	Exp3-8-1	59.937	1.0.0.166	2	right	lixiangyuan	1139275380	2.0.10.242	2.0.10.242	10-13-2019	2019-10-13 03:21:56	11:21:56	male	2.0.10.147	47	Red_C_2.bmp	1001	0		0	0	139465	0		0	0	NULL	NULL	NULL	High	run1	1	List2	Catch.wav	V_T	1	1	1	1	139315	150	1	410	139725
Exp3	8	Exp3-8-1	59.937	1.0.0.166	2	right	lixiangyuan	1139275380	2.0.10.242	2.0.10.242	10-13-2019	2019-10-13 03:21:56	11:21:56	male	2.0.10.147	48	Red_C_2.bmp	1500	0		0	0	141617	0		0	0	NULL	NULL	NULL	High	run1	1	List2	Catch.wav	V_T	1	1	0	1	141467	150	1	369	141836
Exp3	8	Exp3-8-1	59.937	1.0.0.166	2	right	lixiangyuan	1139275380	2.0.10.242	2.0.10.242	10-13-2019	2019-10-13 03:21:56	11:21:56	male	2.0.10.147	49	Blue_C_2.bmp	849	0		0	0	144270	0		0	0	NULL	NULL	NULL	High	run1		List2	Catch.wav	V_S	0		0	1	144120	150	1	364	144484
Exp3	8	Exp3-8-1	59.937	1.0.0.166	2	right	lixiangyuan	1139275380	2.0.10.242	2.0.10.242	10-13-2019	2019-10-13 03:21:56	11:21:56	male	2.0.10.147	50	Blue_C.bmp	1446	0		0	0	146272	0		0	0	NULL	NULL	NULL	High	run1		List2	A_S.wav	AV_S	0		1	1	146122	150		0	0
Exp3	8	Exp3-8-1	59.937	1.0.0.166	2	right	lixiangyuan	1139275380	2.0.10.242	2.0.10.242	10-13-2019	2019-10-13 03:21:56	11:21:56	male	2.0.10.147	51	Blue_S_2.bmp	1567	0		0	0	148925	0		0	0	NULL	NULL	NULL	High	run1	1	List2	Catch.wav	V_T	1	1	0	1	148775	150	1	461	149236
Exp3	8	Exp3-8-1	59.937	1.0.0.166	2	right	lixiangyuan	1139275380	2.0.10.242	2.0.10.242	10-13-2019	2019-10-13 03:21:56	11:21:56	male	2.0.10.147	52	Red_C_2.bmp	1573	0		0	0	151644	0		0	0	NULL	NULL	NULL	High	run1	1	List2	Catch.wav	V_T	1	1	0	1	151494	150	1	447	151941
Exp3	8	Exp3-8-1	59.937	1.0.0.166	2	right	lixiangyuan	1139275380	2.0.10.242	2.0.10.242	10-13-2019	2019-10-13 03:21:56	11:21:56	male	2.0.10.147	53	Red_C.bmp	1514	0		0	0	154364	0		0	0	NULL	NULL	NULL	High	run1		List2	Catch.wav	V_S	0		0	1	154214	150		0	0
Exp3	8	Exp3-8-1	59.937	1.0.0.166	2	right	lixiangyuan	1139275380	2.0.10.242	2.0.10.242	10-13-2019	2019-10-13 03:21:56	11:21:56	male	2.0.10.147	54	Red_C_2.bmp	1018	0		0	0	157100	0		0	0	NULL	NULL	NULL	High	run1	1	List2	A_T.wav	AV_T	1	1	1	1	156950	150	1	469	157419
Exp3	8	Exp3-8-1	59.937	1.0.0.166	2	right	lixiangyuan	1139275380	2.0.10.242	2.0.10.242	10-13-2019	2019-10-13 03:21:56	11:21:56	male	2.0.10.147	55	Blue_S_2.bmp	1369	0		0	0	159269	0		0	0	NULL	NULL	NULL	High	run1	1	List2	Catch.wav	V_T	1	1	1	1	159119	150	1	380	159499
Exp3	8	Exp3-8-1	59.937	1.0.0.166	2	right	lixiangyuan	1139275380	2.0.10.242	2.0.10.242	10-13-2019	2019-10-13 03:21:56	11:21:56	male	2.0.10.147	56	Red_C_2.bmp	886	0		0	0	161788	0		0	0	NULL	NULL	NULL	High	run1	1	List2	A_T.wav	AV_T	1	1	1	1	161638	150	1	405	162043
Exp3	8	Exp3-8-1	59.937	1.0.0.166	2	right	lixiangyuan	1139275380	2.0.10.242	2.0.10.242	10-13-2019	2019-10-13 03:21:56	11:21:56	male	2.0.10.147	57	Catch.bmp	1173	0		0	0	163824	0		0	0	NULL	NULL	NULL	High	run1	1	List2	A_T.wav	A_T	1	1	0	1	163674	150	1	714	164388
Exp3	8	Exp3-8-1	59.937	1.0.0.166	2	right	lixiangyuan	1139275380	2.0.10.242	2.0.10.242	10-13-2019	2019-10-13 03:21:56	11:21:56	male	2.0.10.147	58	Blue_S_2.bmp	1521	0		0	1	166160	0		0	0	NULL	NULL	NULL	High	run1	1	List2	A_T.wav	AV_T	1	1	1	1	166009	151	1	490	166499
Exp3	8	Exp3-8-1	59.937	1.0.0.166	2	right	lixiangyuan	1139275380	2.0.10.242	2.0.10.242	10-13-2019	2019-10-13 03:21:56	11:21:56	male	2.0.10.147	59	Blue_C.bmp	1268	0		0	0	168829	0		0	0	NULL	NULL	NULL	High	Run1		List2	Catch.wav	V_S	0		1	1	168679	150		0	0
Exp3	8	Exp3-8-1	59.937	1.0.0.166	2	right	lixiangyuan	1139275380	2.0.10.242	2.0.10.242	10-13-2019	2019-10-13 03:21:56	11:21:56	male	2.0.10.147	60	Blue_S_2.bmp	1531	0		0	0	171315	0		0	0	NULL	NULL	NULL	High	run1	1	List2	A_T.wav	AV_T	1	1	1	1	171165	150	1	318	171483
Exp3	8	Exp3-8-1	59.937	1.0.0.166	2	right	lixiangyuan	1139275380	2.0.10.242	2.0.10.242	10-13-2019	2019-10-13 03:21:56	11:21:56	male	2.0.10.147	61	Catch.bmp	981	0		0	0	174001	0		0	0	NULL	NULL	NULL	High	run1		List2	A_S.wav	A_S	0		0	1	173851	150		0	0
Exp3	8	Exp3-8-1	59.937	1.0.0.166	2	right	lixiangyuan	1139275380	2.0.10.242	2.0.10.242	10-13-2019	2019-10-13 03:21:56	11:21:56	male	2.0.10.147	62	Blue_S_2.bmp	1229	0		0	1	176204	0		0	0	NULL	NULL	NULL	High	run1	1	List2	Catch.wav	V_T	1	1	1	1	176053	151	1	398	176451
Exp3	8	Exp3-8-1	59.937	1.0.0.166	2	right	lixiangyuan	1139275380	2.0.10.242	2.0.10.242	10-13-2019	2019-10-13 03:21:56	11:21:56	male	2.0.10.147	63	Catch.bmp	1541	0		0	0	178589	0		0	0	NULL	NULL	NULL	High	run1	1	List2	A_T.wav	A_T	1	1	1	1	178439	150	1	724	179163
Exp3	8	Exp3-8-1	59.937	1.0.0.166	2	right	lixiangyuan	1139275380	2.0.10.242	2.0.10.242	10-13-2019	2019-10-13 03:21:56	11:21:56	male	2.0.10.147	64	Blue_S_2.bmp	1161	0		0	0	181292	0		0	0	NULL	NULL	NULL	High	run1	1	List2	Catch.wav	V_T	1	1	1	1	181142	150	1	413	181555
Exp3	8	Exp3-8-1	59.937	1.0.0.166	2	right	lixiangyuan	1139275380	2.0.10.242	2.0.10.242	10-13-2019	2019-10-13 03:21:56	11:21:56	male	2.0.10.147	65	Blue_S_2.bmp	1006	0		0	0	183611	0		0	0	NULL	NULL	NULL	High	run1	1	List2	A_T.wav	AV_T	1	1	1	1	183461	150	1	430	183891
Exp3	8	Exp3-8-1	59.937	1.0.0.166	2	right	lixiangyuan	1139275380	2.0.10.242	2.0.10.242	10-13-2019	2019-10-13 03:21:56	11:21:56	male	2.0.10.147	66	Catch.bmp	1516	0		0	0	185780	0		0	0	NULL	NULL	NULL	High	run1	1	List2	A_T.wav	A_T	1	1	0	1	185630	150	1	461	186091
Exp3	8	Exp3-8-1	59.937	1.0.0.166	2	right	lixiangyuan	1139275380	2.0.10.242	2.0.10.242	10-13-2019	2019-10-13 03:21:56	11:21:56	male	2.0.10.147	67	Catch.bmp	1237	0		0	0	188450	0		0	0	NULL	NULL	NULL	High	run1	1	List2	A_T.wav	A_T	1	1	0	2	188300	150	1	383	188683
Exp3	8	Exp3-8-1	59.937	1.0.0.166	2	right	lixiangyuan	1139275380	2.0.10.242	2.0.10.242	10-13-2019	2019-10-13 03:21:56	11:21:56	male	2.0.10.147	68	Catch.bmp	1304	0		1	0	190835	0		0	0	NULL	NULL	NULL	High	run1	1	List2	A_T.wav	A_T	1	1	1	1	190685	150	1	454	191139
Exp3	8	Exp3-8-1	59.937	1.0.0.166	2	right	lixiangyuan	1139275380	2.0.10.242	2.0.10.242	10-13-2019	2019-10-13 03:21:56	11:21:56	male	2.0.10.147	69	Blue_S_2.bmp	1445	0		0	0	193288	0		0	0	NULL	NULL	NULL	High	run1	1	List2	Catch.wav	V_T	1	1	1	1	193138	150	1	353	193491
Exp3	8	Exp3-8-1	59.937	1.0.0.166	2	right	lixiangyuan	1139275380	2.0.10.242	2.0.10.242	10-13-2019	2019-10-13 03:21:56	11:21:56	male	2.0.10.147	70	Red_C.bmp	1009	0		0	0	195891	0		0	0	NULL	NULL	NULL	High	run1		List2	Catch.wav	V_S	0		0	1	195741	150		0	0
Exp3	8	Exp3-8-1	59.937	1.0.0.166	2	right	lixiangyuan	1139275380	2.0.10.242	2.0.10.242	10-13-2019	2019-10-13 03:21:56	11:21:56	male	2.0.10.147	71	Catch.bmp	1208	0		0	1	198127	0		0	0	NULL	NULL	NULL	High	run1	1	List2	A_T.wav	A_T	1	1	1	1	197976	151	1	507	198483
Exp3	8	Exp3-8-1	59.937	1.0.0.166	2	right	lixiangyuan	1139275380	2.0.10.242	2.0.10.242	10-13-2019	2019-10-13 03:21:56	11:21:56	male	2.0.10.147	72	Catch.bmp	1080	0		0	1	200496	0		0	0	NULL	NULL	NULL	High	run1	1	List2	A_T.wav	A_T	1	1	1	1	200345	151	1	466	200811
Exp3	8	Exp3-8-1	59.937	1.0.0.166	2	right	lixiangyuan	1139275380	2.0.10.242	2.0.10.242	10-13-2019	2019-10-13 03:21:56	11:21:56	male	2.0.10.147	73	Blue_C.bmp	1386	0		0	0	202731	0		0	0	NULL	NULL	NULL	High	Run1		List2	Catch.wav	V_S	0		1	1	202581	150		0	0
Exp3	8	Exp3-8-1	59.937	1.0.0.166	2	right	lixiangyuan	1139275380	2.0.10.242	2.0.10.242	10-13-2019	2019-10-13 03:21:56	11:21:56	male	2.0.10.147	74	Red_C_2.bmp	1088	0		0	0	205334	0		0	0	NULL	NULL	NULL	High	run1	1	List2	A_T.wav	AV_T	1	1	1	1	205184	150	1	540	205724
Exp3	8	Exp3-8-1	59.937	1.0.0.166	2	right	lixiangyuan	1139275380	2.0.10.242	2.0.10.242	10-13-2019	2019-10-13 03:21:56	11:21:56	male	2.0.10.147	75	Catch.bmp	1223	0		0	0	207570	0		0	0	NULL	NULL	NULL	High	run1	1	List2	A_T.wav	A_T	1	1	0	1	207420	150	1	543	207963
Exp3	8	Exp3-8-1	59.937	1.0.0.166	2	right	lixiangyuan	1139275380	2.0.10.242	2.0.10.242	10-13-2019	2019-10-13 03:21:56	11:21:56	male	2.0.10.147	76	Blue_C_2.bmp	1061	0		0	1	209956	0		0	0	NULL	NULL	NULL	High	run1		List2	A_S.wav	AV_S	0		1	1	209805	151	1	454	210259
Exp3	8	Exp3-8-1	59.937	1.0.0.166	2	right	lixiangyuan	1139275380	2.0.10.242	2.0.10.242	10-13-2019	2019-10-13 03:21:56	11:21:56	male	2.0.10.147	77	Catch.bmp	1043	0		0	1	212175	0		0	0	NULL	NULL	NULL	High	run1	1	List2	A_T.wav	A_T	1	1	1	1	212024	151	1	531	212555
Exp3	8	Exp3-8-1	59.937	1.0.0.166	2	right	lixiangyuan	1139275380	2.0.10.242	2.0.10.242	10-13-2019	2019-10-13 03:21:56	11:21:56	male	2.0.10.147	78	Red_C_2.bmp	1142	0		0	0	214377	0		0	0	NULL	NULL	NULL	High	run1	1	List2	A_T.wav	AV_T	1	1	0	1	214227	150	1	345	214572
Exp3	8	Exp3-8-1	59.937	1.0.0.166	2	right	lixiangyuan	1139275380	2.0.10.242	2.0.10.242	10-13-2019	2019-10-13 03:21:56	11:21:56	male	2.0.10.147	79	Catch.bmp	1232	0		0	0	216679	0		0	0	NULL	NULL	NULL	High	run1		List2	A_S.wav	A_S	0		0	1	216529	150		0	0
Exp3	8	Exp3-8-1	59.937	1.0.0.166	2	right	lixiangyuan	1139275380	2.0.10.242	2.0.10.242	10-13-2019	2019-10-13 03:21:56	11:21:56	male	2.0.10.147	80	Blue_S_2.bmp	1197	0		0	0	219132	0		0	0	NULL	NULL	NULL	High	run1	1	List2	Catch.wav	V_T	1	1	1	1	218982	150	1	405	219387
Exp3	8	Exp3-8-1	59.937	1.0.0.166	2	right	lixiangyuan	1139275380	2.0.10.242	2.0.10.242	10-13-2019	2019-10-13 03:21:56	11:21:56	male	2.0.10.147	81	Red_C_2.bmp	1231	0		0	0	221484	0		0	0	NULL	NULL	NULL	High	run1	1	List2	Catch.wav	V_T	1	1	0	1	221334	150	1	453	221787
Exp3	8	Exp3-8-1	59.937	1.0.0.166	2	right	lixiangyuan	1139275380	2.0.10.242	2.0.10.242	10-13-2019	2019-10-13 03:21:56	11:21:56	male	2.0.10.147	82	Red_C_2.bmp	1122	0		0	0	223870	0		0	0	NULL	NULL	NULL	High	run1	1	List2	A_T.wav	AV_T	1	1	1	1	223720	150	1	387	224107
Exp3	8	Exp3-8-1	59.937	1.0.0.166	2	right	lixiangyuan	1139275380	2.0.10.242	2.0.10.242	10-13-2019	2019-10-13 03:21:56	11:21:56	male	2.0.10.147	83	Blue_S.bmp	949	0		0	0	226139	0		0	0	NULL	NULL	NULL	High	run1		List2	A_S.wav	AV_S	0		0	1	225989	150		0	0
Exp3	8	Exp3-8-1	59.937	1.0.0.166	2	right	lixiangyuan	1139275380	2.0.10.242	2.0.10.242	10-13-2019	2019-10-13 03:21:56	11:21:56	male	2.0.10.147	84	Red_C_2.bmp	1164	0		0	1	228292	0		0	0	NULL	NULL	NULL	High	run1	1	List2	A_T.wav	AV_T	1	1	1	1	228141	151	1	421	228562
Exp3	8	Exp3-8-1	59.937	1.0.0.166	2	right	lixiangyuan	1139275380	2.0.10.242	2.0.10.242	10-13-2019	2019-10-13 03:21:56	11:21:56	male	2.0.10.147	85	Blue_S_2.bmp	1397	0		0	1	230611	0		0	0	NULL	NULL	NULL	High	run1	1	List2	A_T.wav	AV_T	1	1	1	1	230460	151	1	430	230890
Exp3	8	Exp3-8-1	59.937	1.0.0.166	2	right	lixiangyuan	1139275380	2.0.10.242	2.0.10.242	10-13-2019	2019-10-13 03:21:56	11:21:56	male	2.0.10.147	86	Catch.bmp	1327	0		0	0	233163	0		0	0	NULL	NULL	NULL	High	run1	1	List2	A_T.wav	A_T	1	1	0	1	233013	150	1	501	233514
Exp3	8	Exp3-8-1	59.937	1.0.0.166	2	right	lixiangyuan	1139275380	2.0.10.242	2.0.10.242	10-13-2019	2019-10-13 03:21:56	11:21:56	male	2.0.10.147	87	Blue_S_2.bmp	1283	0		0	0	235649	0		0	0	NULL	NULL	NULL	High	run1	1	List2	Catch.wav	V_T	1	1	1	1	235499	150	1	439	235938
Exp3	8	Exp3-8-1	59.937	1.0.0.166	2	right	lixiangyuan	1139275380	2.0.10.242	2.0.10.242	10-13-2019	2019-10-13 03:21:56	11:21:56	male	2.0.10.147	88	Red_C_2.bmp	1121	0		0	0	238085	0		0	0	NULL	NULL	NULL	High	run1	1	List2	Catch.wav	V_T	1	1	0	1	237935	150	1	331	238266
Exp3	8	Exp3-8-1	59.937	1.0.0.166	2	right	lixiangyuan	1139275380	2.0.10.242	2.0.10.242	10-13-2019	2019-10-13 03:21:56	11:21:56	male	2.0.10.147	89	Catch.bmp	1107	0		0	0	240354	0		0	0	NULL	NULL	NULL	High	run1		List2	A_S.wav	A_S	0		1	1	240204	150		0	0
Exp3	8	Exp3-8-1	59.937	1.0.0.166	2	right	lixiangyuan	1139275380	2.0.10.242	2.0.10.242	10-13-2019	2019-10-13 03:21:56	11:21:56	male	2.0.10.147	90	Catch.bmp	1145	0		0	0	242673	0		0	0	NULL	NULL	NULL	High	run1	1	List2	A_T.wav	A_T	1	1	0	1	242523	150	1	527	243050
Exp3	8	Exp3-8-1	59.937	1.0.0.166	2	right	lixiangyuan	1139275380	2.0.10.242	2.0.10.242	10-13-2019	2019-10-13 03:21:56	11:21:56	male	2.0.10.147	91	Blue_S_2.bmp	845	0		0	0	244976	0		0	0	NULL	NULL	NULL	High	run1	1	List2	Catch.wav	V_T	1	1	0	2	244826	150	1	424	245250
Exp3	8	Exp3-8-1	59.937	1.0.0.166	2	right	lixiangyuan	1139275380	2.0.10.242	2.0.10.242	10-13-2019	2019-10-13 03:21:56	11:21:56	male	2.0.10.147	92	Catch.bmp	1589	0		0	0	246978	0		0	0	NULL	NULL	NULL	High	run1	1	List2	A_T.wav	A_T	1	1	0	1	246828	150	1	478	247306
Exp3	8	Exp3-8-1	59.937	1.0.0.166	2	right	lixiangyuan	1139275380	2.0.10.242	2.0.10.242	10-13-2019	2019-10-13 03:21:56	11:21:56	male	2.0.10.147	93	Blue_C_2.bmp	811	0		0	0	249714	0		0	0	NULL	NULL	NULL	High	run1		List2	Catch.wav	V_S	0		1	1	249564	150	1	422	249986
Exp3	8	Exp3-8-1	59.937	1.0.0.166	2	right	lixiangyuan	1139275380	2.0.10.242	2.0.10.242	10-13-2019	2019-10-13 03:21:56	11:21:56	male	2.0.10.147	94	Catch.bmp	1071	0		0	0	251683	0		0	0	NULL	NULL	NULL	High	run1	1	List2	A_T.wav	A_T	1	1	0	1	251533	150	1	629	252162
Exp3	8	Exp3-8-1	59.937	1.0.0.166	2	right	lixiangyuan	1139275380	2.0.10.242	2.0.10.242	10-13-2019	2019-10-13 03:21:56	11:21:56	male	2.0.10.147	95	Blue_S_2.bmp	960	0		0	0	253902	0		0	0	NULL	NULL	NULL	High	run1	1	List2	A_T.wav	AV_T	1	1	0	1	253752	150	1	434	254186
Exp3	8	Exp3-8-1	59.937	1.0.0.166	2	right	lixiangyuan	1139275380	2.0.10.242	2.0.10.242	10-13-2019	2019-10-13 03:21:56	11:21:56	male	2.0.10.147	96	Catch.bmp	1375	0		0	1	256021	0		0	0	NULL	NULL	NULL	High	run1	1	List2	A_T.wav	A_T	1	1	1	1	255870	151	1	404	256274
Exp3	8	Exp3-8-1	59.937	1.0.0.166	2	right	lixiangyuan	1139275380	2.0.10.242	2.0.10.242	10-13-2019	2019-10-13 03:21:56	11:21:56	male	2.0.10.147	97	Red_C.bmp	1177	0		0	0	258557	0		0	0	NULL	NULL	NULL	High	run1		List2	A_S.wav	AV_S	0		0	2	258407	150		0	0
Exp3	8	Exp3-8-1	59.937	1.0.0.166	2	right	lixiangyuan	1139275380	2.0.10.242	2.0.10.242	10-13-2019	2019-10-13 03:21:56	11:21:56	male	2.0.10.147	98	Red_C_2.bmp	1047	0		0	0	260959	0		0	0	NULL	NULL	NULL	High	run1	1	List2	A_T.wav	AV_T	1	1	0	1	260809	150	1	513	261322
Exp3	8	Exp3-8-1	59.937	1.0.0.166	2	right	lixiangyuan	1139275380	2.0.10.242	2.0.10.242	10-13-2019	2019-10-13 03:21:56	11:21:56	male	2.0.10.147	99	Blue_S_2.bmp	885	0		1	0	263161	0		0	0	NULL	NULL	NULL	High	run1	1	List2	A_T.wav	AV_T	1	1	0	1	263011	150	1	343	263354
Exp3	8	Exp3-8-1	59.937	1.0.0.166	2	right	lixiangyuan	1139275380	2.0.10.242	2.0.10.242	10-13-2019	2019-10-13 03:21:56	11:21:56	male	2.0.10.147	100	Catch.bmp	1491	0		0	0	265197	0		0	0	NULL	NULL	NULL	High	run1	1	List2	A_T.wav	A_T	1	1	0	1	265047	150	1	619	265666
Exp3	8	Exp3-8-1	59.937	1.0.0.166	2	right	lixiangyuan	1139275380	2.0.10.242	2.0.10.242	10-13-2019	2019-10-13 03:21:56	11:21:56	male	2.0.10.147	101	Blue_S_2.bmp	1303	0		0	0	267850	0		0	0	NULL	NULL	NULL	High	run1	1	List2	A_T.wav	AV_T	1	1	0	1	267700	150	1	447	268147
Exp3	8	Exp3-8-1	59.937	1.0.0.166	2	right	lixiangyuan	1139275380	2.0.10.242	2.0.10.242	10-13-2019	2019-10-13 03:21:56	11:21:56	male	2.0.10.147	102	Blue_S_2.bmp	1350	0		0	0	270302	0		0	0	NULL	NULL	NULL	High	run1	1	List2	Catch.wav	V_T	1	1	1	1	270152	150	1	362	270514
Exp3	8	Exp3-8-1	59.937	1.0.0.166	2	right	lixiangyuan	1139275380	2.0.10.242	2.0.10.242	10-13-2019	2019-10-13 03:21:56	11:21:56	male	2.0.10.147	103	Catch.bmp	948	0		0	0	272805	0		0	0	NULL	NULL	NULL	High	run1	1	List2	A_T.wav	A_T	1	1	0	1	272655	150	1	523	273178
Exp3	8	Exp3-8-1	59.937	1.0.0.166	2	right	lixiangyuan	1139275380	2.0.10.242	2.0.10.242	10-13-2019	2019-10-13 03:21:56	11:21:56	male	2.0.10.147	104	Catch.bmp	1426	0		0	0	274907	0		0	0	NULL	NULL	NULL	High	run1	1	List2	A_T.wav	A_T	1	1	0	1	274757	150	1	429	275186
Exp3	8	Exp3-8-1	59.937	1.0.0.166	2	right	lixiangyuan	1139275380	2.0.10.242	2.0.10.242	10-13-2019	2019-10-13 03:21:56	11:21:56	male	2.0.10.147	105	Red_C_2.bmp	1233	0		0	0	277493	0		0	0	NULL	NULL	NULL	High	run1	1	List2	A_T.wav	AV_T	1	1	0	1	277343	150	1	411	277754
Exp3	8	Exp3-8-1	59.937	1.0.0.166	2	right	lixiangyuan	1139275380	2.0.10.242	2.0.10.242	10-13-2019	2019-10-13 03:21:56	11:21:56	male	2.0.10.147	106	Blue_S_2.bmp	1016	0		0	0	279879	0		0	0	NULL	NULL	NULL	High	run1	1	List2	A_T.wav	AV_T	1	1	0	1	279729	150	1	418	280147
Exp3	8	Exp3-8-1	59.937	1.0.0.166	2	right	lixiangyuan	1139275380	2.0.10.242	2.0.10.242	10-13-2019	2019-10-13 03:21:56	11:21:56	male	2.0.10.147	107	Catch.bmp	1416	0		0	0	282048	0		0	0	NULL	NULL	NULL	High	run1		List2	A_S.wav	A_S	0		0	1	281898	150		0	0
Exp3	8	Exp3-8-1	59.937	1.0.0.166	2	right	lixiangyuan	1139275380	2.0.10.242	2.0.10.242	10-13-2019	2019-10-13 03:21:56	11:21:56	male	2.0.10.147	108	Blue_S_2.bmp	1479	0		0	0	284684	0		0	0	NULL	NULL	NULL	High	run1	1	List2	Catch.wav	V_T	1	1	1	1	284534	150	1	388	284922
Exp3	8	Exp3-8-1	59.937	1.0.0.166	2	right	lixiangyuan	1139275380	2.0.10.242	2.0.10.242	10-13-2019	2019-10-13 03:21:56	11:21:56	male	2.0.10.147	109	Catch.bmp	1168	0		0	0	287320	0		0	0	NULL	NULL	NULL	High	run1	1	List2	A_T.wav	A_T	1	1	1	1	287170	150	1	448	287618
Exp3	8	Exp3-8-1	59.937	1.0.0.166	2	right	lixiangyuan	1139275380	2.0.10.242	2.0.10.242	10-13-2019	2019-10-13 03:21:56	11:21:56	male	2.0.10.147	110	Catch.bmp	1039	0		0	0	289639	0		0	0	NULL	NULL	NULL	High	run1	1	List2	A_T.wav	A_T	1	1	0	1	289489	150	1	393	289882
Exp3	8	Exp3-8-1	59.937	1.0.0.166	2	right	lixiangyuan	1139275380	2.0.10.242	2.0.10.242	10-13-2019	2019-10-13 03:21:56	11:21:56	male	2.0.10.147	111	Catch.bmp	808	0		0	0	291825	0		0	0	NULL	NULL	NULL	High	run1	1	List2	A_T.wav	A_T	1	1	0	1	291675	150	1	430	292105
Exp3	8	Exp3-8-1	59.937	1.0.0.166	2	right	lixiangyuan	1139275380	2.0.10.242	2.0.10.242	10-13-2019	2019-10-13 03:21:56	11:21:56	male	2.0.10.147	112	Catch.bmp	1023	0		0	1	293794	0		0	0	NULL	NULL	NULL	High	run1	1	List2	A_T.wav	A_T	1	1	1	1	293643	151	1	358	294001
Exp3	8	Exp3-8-1	59.937	1.0.0.166	2	right	lixiangyuan	1139275380	2.0.10.242	2.0.10.242	10-13-2019	2019-10-13 03:21:56	11:21:56	male	2.0.10.147	113	Red_C_2.bmp	912	0		0	0	295979	0		0	0	NULL	NULL	NULL	High	run1	1	List2	Catch.wav	V_T	1	1	1	1	295829	150	1	412	296241
Exp3	8	Exp3-8-1	59.937	1.0.0.166	2	right	lixiangyuan	1139275380	2.0.10.242	2.0.10.242	10-13-2019	2019-10-13 03:21:56	11:21:56	male	2.0.10.147	114	Catch.bmp	833	0		0	0	298048	0		0	0	NULL	NULL	NULL	High	run1		List2	A_S.wav	A_S	0		1	1	297898	150	1	448	298346
Exp3	8	Exp3-8-1	59.937	1.0.0.166	2	right	lixiangyuan	1139275380	2.0.10.242	2.0.10.242	10-13-2019	2019-10-13 03:21:56	11:21:56	male	2.0.10.147	115	Red_S.bmp	855	0		1	0	300033	0		0	0	NULL	NULL	NULL	High	run1		List2	A_S.wav	AV_S	0		1	1	299883	150		0	0
Exp3	8	Exp3-8-1	59.937	1.0.0.166	2	right	lixiangyuan	1139275380	2.0.10.242	2.0.10.242	10-13-2019	2019-10-13 03:21:56	11:21:56	male	2.0.10.147	116	Catch.bmp	919	0		0	1	302086	0		0	0	NULL	NULL	NULL	High	run1	1	List2	A_T.wav	A_T	1	1	1	1	301935	151	1	458	302393
Exp3	8	Exp3-8-1	59.937	1.0.0.166	2	right	lixiangyuan	1139275380	2.0.10.242	2.0.10.242	10-13-2019	2019-10-13 03:21:56	11:21:56	male	2.0.10.147	117	Catch.bmp	1514	0		1	0	304154	0		0	0	NULL	NULL	NULL	High	run1	1	List2	A_T.wav	A_T	1	1	0	1	304004	150	1	373	304377
Exp3	8	Exp3-8-1	59.937	1.0.0.166	2	right	lixiangyuan	1139275380	2.0.10.242	2.0.10.242	10-13-2019	2019-10-13 03:21:56	11:21:56	male	2.0.10.147	118	Red_C.bmp	1209	0		0	0	306824	0		0	0	NULL	NULL	NULL	High	run1		List2	A_S.wav	AV_S	0		0	1	306674	150		0	0
Exp3	8	Exp3-8-1	59.937	1.0.0.166	2	right	lixiangyuan	1139275380	2.0.10.242	2.0.10.242	10-13-2019	2019-10-13 03:21:56	11:21:56	male	2.0.10.147	119	Catch.bmp	1006	0		0	0	309260	0		0	0	NULL	NULL	NULL	High	run1		List2	A_S.wav	A_S	0		0	1	309110	150		0	0
Exp3	8	Exp3-8-1	59.937	1.0.0.166	2	right	lixiangyuan	1139275380	2.0.10.242	2.0.10.242	10-13-2019	2019-10-13 03:21:56	11:21:56	male	2.0.10.147	120	Blue_S.bmp	929	0		0	0	311479	0		0	0	NULL	NULL	NULL	High	run1		List2	Catch.wav	V_S	0		0	1	311329	150		0	0
Exp3	8	Exp3-8-1	59.937	1.0.0.166	2	right	lixiangyuan	1139275380	2.0.10.242	2.0.10.242	10-13-2019	2019-10-13 03:21:56	11:21:56	male	2.0.10.147	121	Red_C_2.bmp	1596	0		0	0	313614	0		0	0	NULL	NULL	NULL	High	run1	1	List2	A_T.wav	AV_T	1	1	1	1	313464	150	1	465	313929
Exp3	8	Exp3-8-1	59.937	1.0.0.166	2	right	lixiangyuan	1139275380	2.0.10.242	2.0.10.242	10-13-2019	2019-10-13 03:21:56	11:21:56	male	2.0.10.147	122	Red_C_2.bmp	927	0		0	0	316367	0		0	0	NULL	NULL	NULL	High	run1	1	List2	Catch.wav	V_T	1	1	1	1	316217	150	1	385	316602
Exp3	8	Exp3-8-1	59.937	1.0.0.166	2	right	lixiangyuan	1139275380	2.0.10.242	2.0.10.242	10-13-2019	2019-10-13 03:21:56	11:21:56	male	2.0.10.147	123	Red_C_2.bmp	1561	0		0	0	318453	0		0	0	NULL	NULL	NULL	High	run1	1	List2	Catch.wav	V_T	1	1	0	1	318303	150	1	314	318617
Exp3	8	Exp3-8-1	59.937	1.0.0.166	2	right	lixiangyuan	1139275380	2.0.10.242	2.0.10.242	10-13-2019	2019-10-13 03:21:56	11:21:56	male	2.0.10.147	124	Red_C_2.bmp	1058	0		0	0	321172	0		0	0	NULL	NULL	NULL	High	run1	1	List2	A_T.wav	AV_T	1	1	1	1	321022	150	1	451	321473
Exp3	8	Exp3-8-1	59.937	1.0.0.166	2	right	lixiangyuan	1139275380	2.0.10.242	2.0.10.242	10-13-2019	2019-10-13 03:21:56	11:21:56	male	2.0.10.147	125	Red_C_2.bmp	889	0		0	0	323391	0		0	0	NULL	NULL	NULL	High	run1	1	List2	A_T.wav	AV_T	1	1	0	1	323241	150	1	384	323625
Exp3	8	Exp3-8-1	59.937	1.0.0.166	2	right	lixiangyuan	1139275380	2.0.10.242	2.0.10.242	10-13-2019	2019-10-13 03:21:56	11:21:56	male	2.0.10.147	126	Blue_S_2.bmp	1583	0		0	0	325427	0		0	0	NULL	NULL	NULL	High	run1	1	List2	Catch.wav	V_T	1	1	1	1	325277	150	1	708	325985
Exp3	8	Exp3-8-1	59.937	1.0.0.166	2	right	lixiangyuan	1139275380	2.0.10.242	2.0.10.242	10-13-2019	2019-10-13 03:21:56	11:21:56	male	2.0.10.147	127	Red_S.bmp	1459	0		0	0	328163	0		0	0	NULL	NULL	NULL	High	run1		List2	A_S.wav	AV_S	0		1	1	328013	150		0	0
Exp3	8	Exp3-8-1	59.937	1.0.0.166	2	right	lixiangyuan	1139275380	2.0.10.242	2.0.10.242	10-13-2019	2019-10-13 03:21:56	11:21:56	male	2.0.10.147	128	Blue_S_2.bmp	811	0		0	0	330849	0		0	0	NULL	NULL	NULL	High	run1	1	List2	Catch.wav	V_T	1	1	1	1	330699	150	1	406	331105
Exp3	8	Exp3-8-1	59.937	1.0.0.166	2	right	lixiangyuan	1139275380	2.0.10.242	2.0.10.242	10-13-2019	2019-10-13 03:21:56	11:21:56	male	2.0.10.147	129	Blue_S_2.bmp	1190	0		0	0	332818	0		0	0	NULL	NULL	NULL	High	run1	1	List2	A_T.wav	AV_T	1	1	1	1	332668	150	1	485	333153
Exp3	8	Exp3-8-1	59.937	1.0.0.166	2	right	lixiangyuan	1139275380	2.0.10.242	2.0.10.242	10-13-2019	2019-10-13 03:21:56	11:21:56	male	2.0.10.147	130	Blue_C.bmp	1214	0		0	0	335170	0		0	0	NULL	NULL	NULL	High	Run1		List2	Catch.wav	V_S	0		1	1	335020	150		0	0
Exp3	8	Exp3-8-1	59.937	1.0.0.166	2	right	lixiangyuan	1139275380	2.0.10.242	2.0.10.242	10-13-2019	2019-10-13 03:21:56	11:21:56	male	2.0.10.147	131	Red_C_2.bmp	1152	0		0	0	337606	0		0	0	NULL	NULL	NULL	High	run1	1	List2	A_T.wav	AV_T	1	1	1	1	337456	150	1	489	337945
Exp3	8	Exp3-8-1	59.937	1.0.0.166	2	right	lixiangyuan	1139275380	2.0.10.242	2.0.10.242	10-13-2019	2019-10-13 03:21:56	11:21:56	male	2.0.10.147	132	Red_C_2.bmp	1548	0		0	0	339909	0		0	0	NULL	NULL	NULL	High	run1	1	List2	Catch.wav	V_T	1	1	1	1	339759	150	1	338	340097
Exp3	8	Exp3-8-1	59.937	1.0.0.166	2	right	lixiangyuan	1139275380	2.0.10.242	2.0.10.242	10-13-2019	2019-10-13 03:21:56	11:21:56	male	2.0.10.147	133	Red_C_2.bmp	1253	0		0	1	342612	0		0	0	NULL	NULL	NULL	High	run1	1	List2	Catch.wav	V_T	1	1	1	1	342461	151	1	356	342817
Exp3	8	Exp3-8-1	59.937	1.0.0.166	2	right	lixiangyuan	1139275380	2.0.10.242	2.0.10.242	10-13-2019	2019-10-13 03:21:56	11:21:56	male	2.0.10.147	134	Catch.bmp	1106	0		0	0	345014	0		0	0	NULL	NULL	NULL	High	run1	1	List2	A_T.wav	A_T	1	1	1	1	344864	150	1	434	345298
Exp3	8	Exp3-8-1	59.937	1.0.0.166	2	right	lixiangyuan	1139275380	2.0.10.242	2.0.10.242	10-13-2019	2019-10-13 03:21:56	11:21:56	male	2.0.10.147	135	Red_S.bmp	1427	0		0	0	347283	0		0	0	NULL	NULL	NULL	High	run1		List2	Catch.wav	V_S	0		1	1	347133	150		0	0
Exp3	8	Exp3-8-1	59.937	1.0.0.166	2	right	lixiangyuan	1139275380	2.0.10.242	2.0.10.242	10-13-2019	2019-10-13 03:21:56	11:21:56	male	2.0.10.147	136	Catch.bmp	1452	0		0	0	349919	0		0	0	NULL	NULL	NULL	High	run1		List2	A_S.wav	A_S	0		1	1	349769	150		0	0
Exp3	8	Exp3-8-1	59.937	1.0.0.166	2	right	lixiangyuan	1139275380	2.0.10.242	2.0.10.242	10-13-2019	2019-10-13 03:21:56	11:21:56	male	2.0.10.147	137	Red_C_2.bmp	811	0		0	0	352589	0		0	0	NULL	NULL	NULL	High	run1	1	List2	Catch.wav	V_T	1	1	0	2	352439	150	1	482	352921
Exp3	8	Exp3-8-1	59.937	1.0.0.166	2	right	lixiangyuan	1139275380	2.0.10.242	2.0.10.242	10-13-2019	2019-10-13 03:21:56	11:21:56	male	2.0.10.147	138	Red_C_2.bmp	1524	0		1	0	354557	0		0	0	NULL	NULL	NULL	High	run1	1	List2	Catch.wav	V_T	1	1	0	1	354407	150	1	394	354801
Exp3	8	Exp3-8-1	59.937	1.0.0.166	2	right	lixiangyuan	1139275380	2.0.10.242	2.0.10.242	10-13-2019	2019-10-13 03:21:56	11:21:56	male	2.0.10.147	139	Catch.bmp	1040	0		0	1	357244	0		0	0	NULL	NULL	NULL	High	run1	1	List2	A_T.wav	A_T	1	1	1	1	357093	151	1	507	357600
Exp3	8	Exp3-8-1	59.937	1.0.0.166	2	right	lixiangyuan	1139275380	2.0.10.242	2.0.10.242	10-13-2019	2019-10-13 03:21:56	11:21:56	male	2.0.10.147	140	Blue_S_2.bmp	1348	0		0	0	359446	0		0	0	NULL	NULL	NULL	High	run1	1	List2	A_T.wav	AV_T	1	1	0	1	359296	150	1	376	359672
Exp3	8	Exp3-8-1	59.937	1.0.0.166	2	right	lixiangyuan	1139275380	2.0.10.242	2.0.10.242	10-13-2019	2019-10-13 03:21:56	11:21:56	male	2.0.10.147	141	Catch.bmp	949	0		0	1	361949	951		0	0	NULL	NULL	NULL	High	run1		List2	A_S.wav	A_S	1		1	1	361798	151		0	0
Exp3	8	Exp3-8-1	59.937	1.0.0.166	2	right	lixiangyuan	1139275380	2.0.10.242	2.0.10.242	10-13-2019	2019-10-13 03:21:56	11:21:56	male	2.0.10.147	142	Catch.bmp	1539	0		0	0	375546	0		0	0	NULL	NULL	NULL	High	run1	1	List2	A_T.wav	A_T	0		0	1	375396	150		0	0
Exp3	8	Exp3-8-1	59.937	1.0.0.166	2	right	lixiangyuan	1139275380	2.0.10.242	2.0.10.242	10-13-2019	2019-10-13 03:21:56	11:21:56	male	2.0.10.147	143	Red_S_2.bmp	1521	0		0	0	378299	0		0	0	NULL	NULL	NULL	High	run1		List2	Catch.wav	V_S	0		1	1	378149	150		0	0
Exp3	8	Exp3-8-1	59.937	1.0.0.166	2	right	lixiangyuan	1139275380	2.0.10.242	2.0.10.242	10-13-2019	2019-10-13 03:21:56	11:21:56	male	2.0.10.147	144	Red_C_2.bmp	867	0		0	0	381035	0		0	0	NULL	NULL	NULL	High	run1	1	List2	Catch.wav	V_T	1	1	0	1	380885	150	1	355	381240
Exp3	8	Exp3-8-1	59.937	1.0.0.166	2	right	lixiangyuan	1139275380	2.0.10.242	2.0.10.242	10-13-2019	2019-10-13 03:21:56	11:21:56	male	2.0.10.147	145	Blue_S_2.bmp	829	0		0	0	383054	0		0	0	NULL	NULL	NULL	High	run1	1	List2	A_T.wav	AV_T	1	1	1	1	382904	150	1	538	383442
Exp3	8	Exp3-8-1	59.937	1.0.0.166	2	right	lixiangyuan	1139275380	2.0.10.242	2.0.10.242	10-13-2019	2019-10-13 03:21:56	11:21:56	male	2.0.10.147	146	Blue_S_2.bmp	1398	0		1	0	385039	0		0	0	NULL	NULL	NULL	High	run1	1	List2	A_T.wav	AV_T	1	1	0	1	384889	150	1	360	385249
Exp3	8	Exp3-8-1	59.937	1.0.0.166	2	right	lixiangyuan	1139275380	2.0.10.242	2.0.10.242	10-13-2019	2019-10-13 03:21:56	11:21:56	male	2.0.10.147	147	Catch.bmp	1571	0		0	0	387592	0		0	0	NULL	NULL	NULL	High	run1	1	List2	A_T.wav	A_T	1	1	0	1	387442	150	1	518	387960
Exp3	8	Exp3-8-1	59.937	1.0.0.166	2	right	lixiangyuan	1139275380	2.0.10.242	2.0.10.242	10-13-2019	2019-10-13 03:21:56	11:21:56	male	2.0.10.147	148	Blue_C_2.bmp	1454	0		0	1	390312	0		0	0	NULL	NULL	NULL	High	run1		List2	A_S.wav	AV_S	0		1	1	390161	151	1	471	390632
Exp3	8	Exp3-8-1	59.937	1.0.0.166	2	right	lixiangyuan	1139275380	2.0.10.242	2.0.10.242	10-13-2019	2019-10-13 03:21:56	11:21:56	male	2.0.10.147	149	Red_C_2.bmp	1014	0		0	0	392914	0		0	0	NULL	NULL	NULL	High	run1	1	List2	Catch.wav	V_T	1	1	1	1	392764	150	1	564	393328
Exp3	8	Exp3-8-1	59.937	1.0.0.166	2	right	lixiangyuan	1139275380	2.0.10.242	2.0.10.242	10-13-2019	2019-10-13 03:21:56	11:21:56	male	2.0.10.147	150	Blue_S_2.bmp	887	0		0	0	395083	0		0	0	NULL	NULL	NULL	High	run1	1	List2	Catch.wav	V_T	1	1	0	1	394933	150	1	371	395304
Exp3	8	Exp3-8-1	59.937	1.0.0.166	2	right	lixiangyuan	1139275380	2.0.10.242	2.0.10.242	10-13-2019	2019-10-13 03:21:56	11:21:56	male	2.0.10.147	151	Catch.bmp	903	0		0	0	397119	0		0	0	NULL	NULL	NULL	High	run1		List2	A_S.wav	A_S	0		0	1	396969	150		0	0
Exp3	8	Exp3-8-1	59.937	1.0.0.166	2	right	lixiangyuan	1139275380	2.0.10.242	2.0.10.242	10-13-2019	2019-10-13 03:21:56	11:21:56	male	2.0.10.147	152	Red_C_2.bmp	1044	0		0	0	399238	0		0	0	NULL	NULL	NULL	High	run1	1	List2	A_T.wav	AV_T	1	1	0	2	399088	150	1	368	399456
Exp3	8	Exp3-8-1	59.937	1.0.0.166	2	right	lixiangyuan	1139275380	2.0.10.242	2.0.10.242	10-13-2019	2019-10-13 03:21:56	11:21:56	male	2.0.10.147	153	Blue_S_2.bmp	1391	0		0	0	401440	0		0	0	NULL	NULL	NULL	High	run1	1	List2	A_T.wav	AV_T	1	1	0	1	401290	150	1	326	401616
Exp3	8	Exp3-8-1	59.937	1.0.0.166	2	right	lixiangyuan	1139275380	2.0.10.242	2.0.10.242	10-13-2019	2019-10-13 03:21:56	11:21:56	male	2.0.10.147	154	Red_C_2.bmp	1571	0		0	0	403993	0		0	0	NULL	NULL	NULL	High	run1	1	List2	A_T.wav	AV_T	1	1	0	2	403843	150	1	309	404152
Exp3	8	Exp3-8-1	59.937	1.0.0.166	2	right	lixiangyuan	1139275380	2.0.10.242	2.0.10.242	10-13-2019	2019-10-13 03:21:56	11:21:56	male	2.0.10.147	155	Blue_S.bmp	1598	0		0	0	406712	0		0	0	NULL	NULL	NULL	High	run1		List2	Catch.wav	V_S	0		1	1	406562	150		0	0
Exp3	8	Exp3-8-1	59.937	1.0.0.166	2	right	lixiangyuan	1139275380	2.0.10.242	2.0.10.242	10-13-2019	2019-10-13 03:21:56	11:21:56	male	2.0.10.147	156	Red_C.bmp	1547	0		0	0	409532	0		0	0	NULL	NULL	NULL	High	run1		List2	Catch.wav	V_S	0		0	1	409382	150		0	0
Exp3	8	Exp3-8-1	59.937	1.0.0.166	2	right	lixiangyuan	1139275380	2.0.10.242	2.0.10.242	10-13-2019	2019-10-13 03:21:56	11:21:56	male	2.0.10.147	157	Catch.bmp	1052	0		0	0	412285	0		0	0	NULL	NULL	NULL	High	run1	1	List2	A_T.wav	A_T	1	1	1	1	412135	150	1	529	412664
Exp3	8	Exp3-8-1	59.937	1.0.0.166	2	right	lixiangyuan	1139275380	2.0.10.242	2.0.10.242	10-13-2019	2019-10-13 03:21:56	11:21:56	male	2.0.10.147	158	Catch.bmp	979	0		0	0	414487	0		0	0	NULL	NULL	NULL	High	run1	1	List2	A_T.wav	A_T	1	1	0	1	414337	150	1	431	414768
Exp3	8	Exp3-8-1	59.937	1.0.0.166	2	right	lixiangyuan	1139275380	2.0.10.242	2.0.10.242	10-13-2019	2019-10-13 03:21:56	11:21:56	male	2.0.10.147	159	Red_C_2.bmp	1073	0		0	0	416623	0		0	0	NULL	NULL	NULL	High	run1	1	List2	A_T.wav	AV_T	1	1	0	2	416473	150	1	335	416808
Exp3	8	Exp3-8-1	59.937	1.0.0.166	2	right	lixiangyuan	1139275380	2.0.10.242	2.0.10.242	10-13-2019	2019-10-13 03:21:56	11:21:56	male	2.0.10.147	160	Blue_S_2.bmp	1433	0		0	0	418858	0		0	0	NULL	NULL	NULL	High	run1	1	List2	Catch.wav	V_T	1	1	1	1	418708	150	1	380	419088
Exp3	8	Exp3-8-1	59.937	1.0.0.166	2	right	lixiangyuan	1139275380	2.0.10.242	2.0.10.242	10-13-2019	2019-10-13 03:21:56	11:21:56	male	2.0.10.147	161	Blue_C.bmp	1192	0		0	0	421444	0		0	0	NULL	NULL	NULL	High	Run1		List2	Catch.wav	V_S	0		0	1	421294	150		0	0
Exp3	8	Exp3-8-1	59.937	1.0.0.166	2	right	lixiangyuan	1139275380	2.0.10.242	2.0.10.242	10-13-2019	2019-10-13 03:21:56	11:21:56	male	2.0.10.147	162	Catch.bmp	810	0		0	0	423847	0		0	0	NULL	NULL	NULL	High	run1	1	List2	A_T.wav	A_T	1	1	1	1	423697	150	1	455	424152
Exp3	8	Exp3-8-1	59.937	1.0.0.166	2	right	lixiangyuan	1139275380	2.0.10.242	2.0.10.242	10-13-2019	2019-10-13 03:21:56	11:21:56	male	2.0.10.147	163	Red_C.bmp	1180	0		0	1	425816	0		0	0	NULL	NULL	NULL	High	run1		List2	Catch.wav	V_S	0		2	1	425665	151		0	0
Exp3	8	Exp3-8-1	59.937	1.0.0.166	2	right	lixiangyuan	1139275380	2.0.10.242	2.0.10.242	10-13-2019	2019-10-13 03:21:56	11:21:56	male	2.0.10.147	164	Red_C_2.bmp	885	0		0	0	428218	0		0	0	NULL	NULL	NULL	High	run1	1	List2	A_T.wav	AV_T	1	1	1	1	428068	150	1	739	428807
Exp3	8	Exp3-8-1	59.937	1.0.0.166	2	right	lixiangyuan	1139275380	2.0.10.242	2.0.10.242	10-13-2019	2019-10-13 03:21:56	11:21:56	male	2.0.10.147	165	Blue_S_2.bmp	1380	0		0	1	430254	0		0	0	NULL	NULL	NULL	High	run1	1	List2	Catch.wav	V_T	1	1	1	1	430103	151	1	720	430823
Exp3	8	Exp3-8-1	59.937	1.0.0.166	2	right	lixiangyuan	1139275380	2.0.10.242	2.0.10.242	10-13-2019	2019-10-13 03:21:56	11:21:56	male	2.0.10.147	166	Red_C_2.bmp	1454	0		0	1	432790	0		0	0	NULL	NULL	NULL	High	run1	1	List2	A_T.wav	AV_T	1	1	1	1	432639	151	1	344	432983
Exp3	8	Exp3-8-1	59.937	1.0.0.166	2	right	lixiangyuan	1139275380	2.0.10.242	2.0.10.242	10-13-2019	2019-10-13 03:21:56	11:21:56	male	2.0.10.147	167	Blue_C.bmp	920	0		0	0	435392	0		0	0	NULL	NULL	NULL	High	run1		List2	A_S.wav	AV_S	0		0	1	435242	150		0	0
Exp3	8	Exp3-8-1	59.937	1.0.0.166	2	right	lixiangyuan	1139275380	2.0.10.242	2.0.10.242	10-13-2019	2019-10-13 03:21:56	11:21:56	male	2.0.10.147	168	Blue_S_2.bmp	1055	0		0	0	437528	0		0	0	NULL	NULL	NULL	High	run1	1	List2	Catch.wav	V_T	1	1	1	1	437378	150	1	389	437767
Exp3	8	Exp3-8-1	59.937	1.0.0.166	2	right	lixiangyuan	1139275380	2.0.10.242	2.0.10.242	10-13-2019	2019-10-13 03:21:56	11:21:56	male	2.0.10.147	169	Catch.bmp	1508	0		0	0	439730	0		0	0	NULL	NULL	NULL	High	run1	1	List2	A_T.wav	A_T	1	1	1	1	439580	150	1	635	440215
Exp3	8	Exp3-8-1	59.937	1.0.0.166	2	right	lixiangyuan	1139275380	2.0.10.242	2.0.10.242	10-13-2019	2019-10-13 03:21:56	11:21:56	male	2.0.10.147	170	Red_C_2.bmp	1435	0		0	0	442400	0		0	0	NULL	NULL	NULL	High	run1	1	List2	Catch.wav	V_T	1	1	0	2	442250	150	1	325	442575
Exp3	8	Exp3-8-1	59.937	1.0.0.166	2	right	lixiangyuan	1139275380	2.0.10.242	2.0.10.242	10-13-2019	2019-10-13 03:21:56	11:21:56	male	2.0.10.147	171	Catch.bmp	1572	0		0	0	444986	0		0	0	NULL	NULL	NULL	High	run1	1	List2	A_T.wav	A_T	1	1	0	1	444836	150	1	516	445352
Exp3	8	Exp3-8-1	59.937	1.0.0.166	2	right	lixiangyuan	1139275380	2.0.10.242	2.0.10.242	10-13-2019	2019-10-13 03:21:56	11:21:56	male	2.0.10.147	172	Blue_S_2.bmp	888	0		0	0	447705	0		0	0	NULL	NULL	NULL	High	run1	1	List2	Catch.wav	V_T	1	1	1	1	447555	150	1	373	447928
Exp3	8	Exp3-8-1	59.937	1.0.0.166	2	right	lixiangyuan	1139275380	2.0.10.242	2.0.10.242	10-13-2019	2019-10-13 03:21:56	11:21:56	male	2.0.10.147	173	Catch.bmp	962	0		0	0	449741	0		0	0	NULL	NULL	NULL	High	run1	1	List2	A_T.wav	A_T	1	1	0	2	449591	150	1	584	450175
Exp3	8	Exp3-8-1	59.937	1.0.0.166	2	right	lixiangyuan	1139275380	2.0.10.242	2.0.10.242	10-13-2019	2019-10-13 03:21:56	11:21:56	male	2.0.10.147	174	Blue_S_2.bmp	996	0		0	1	451860	0		0	0	NULL	NULL	NULL	High	run1	1	List2	A_T.wav	AV_T	1	1	1	1	451709	151	1	362	452071
Exp3	8	Exp3-8-1	59.937	1.0.0.166	2	right	lixiangyuan	1139275380	2.0.10.242	2.0.10.242	10-13-2019	2019-10-13 03:21:56	11:21:56	male	2.0.10.147	175	Red_C_2.bmp	1301	0		0	0	454012	0		0	0	NULL	NULL	NULL	High	run1	1	List2	Catch.wav	V_T	1	1	1	1	453862	150	1	393	454255
Exp3	8	Exp3-8-1	59.937	1.0.0.166	2	right	lixiangyuan	1139275380	2.0.10.242	2.0.10.242	10-13-2019	2019-10-13 03:21:56	11:21:56	male	2.0.10.147	176	Catch.bmp	1442	0		1	0	456464	0		0	0	NULL	NULL	NULL	High	run1		List2	A_S.wav	A_S	0		1	1	456314	150		0	0
Exp3	8	Exp3-8-1	59.937	1.0.0.166	2	right	lixiangyuan	1139275380	2.0.10.242	2.0.10.242	10-13-2019	2019-10-13 03:21:56	11:21:56	male	2.0.10.147	177	Blue_S_2.bmp	1352	0		0	0	459117	0		0	0	NULL	NULL	NULL	High	run1	1	List2	Catch.wav	V_T	1	1	1	1	458967	150	1	448	459415
Exp3	8	Exp3-8-1	59.937	1.0.0.166	2	right	lixiangyuan	1139275380	2.0.10.242	2.0.10.242	10-13-2019	2019-10-13 03:21:56	11:21:56	male	2.0.10.147	178	Blue_S_2.bmp	801	0		0	0	461620	0		0	0	NULL	NULL	NULL	High	run1	1	List2	A_T.wav	AV_T	1	1	1	1	461470	150	1	449	461919
Exp3	8	Exp3-8-1	59.937	1.0.0.166	2	right	lixiangyuan	1139275380	2.0.10.242	2.0.10.242	10-13-2019	2019-10-13 03:21:56	11:21:56	male	2.0.10.147	179	Red_C_2.bmp	1266	0		0	0	463572	0		0	0	NULL	NULL	NULL	High	run1	1	List2	A_T.wav	AV_T	1	1	0	1	463422	150	1	353	463775
Exp3	8	Exp3-8-1	59.937	1.0.0.166	2	right	lixiangyuan	1139275380	2.0.10.242	2.0.10.242	10-13-2019	2019-10-13 03:21:56	11:21:56	male	2.0.10.147	180	Catch.bmp	892	0		0	0	465991	0		0	0	NULL	NULL	NULL	High	run1	1	List2	A_T.wav	A_T	1	1	0	1	465841	150	1	566	466407
Exp3	8	Exp3-8-1	59.937	1.0.0.166	2	right	lixiangyuan	1139275380	2.0.10.242	2.0.10.242	10-13-2019	2019-10-13 03:21:56	11:21:56	male	2.0.10.147	181	Red_S_2.bmp	1020	0		0	0	468043	0		0	0	NULL	NULL	NULL	High	run1		List2	A_S.wav	AV_S	0		0	1	467893	150	1	394	468287
Exp3	8	Exp3-8-1	59.937	1.0.0.166	2	right	lixiangyuan	1139275380	2.0.10.242	2.0.10.242	10-13-2019	2019-10-13 03:21:56	11:21:56	male	2.0.10.147	182	Blue_C_2.bmp	1268	0		0	0	470212	0		0	0	NULL	NULL	NULL	High	run1		List2	A_S.wav	AV_S	0		0	1	470062	150	1	394	470456
Exp3	8	Exp3-8-1	59.937	1.0.0.166	2	right	lixiangyuan	1139275380	2.0.10.242	2.0.10.242	10-13-2019	2019-10-13 03:21:56	11:21:56	male	2.0.10.147	183	Catch.bmp	1376	0		0	0	472631	0		0	0	NULL	NULL	NULL	High	run1		List2	A_S.wav	A_S	0		0	1	472481	150	1	494	472975
Exp3	8	Exp3-8-1	59.937	1.0.0.166	2	right	lixiangyuan	1139275380	2.0.10.242	2.0.10.242	10-13-2019	2019-10-13 03:21:56	11:21:56	male	2.0.10.147	184	Blue_S_2.bmp	1261	0		1	0	475167	0		0	0	NULL	NULL	NULL	High	run1	1	List2	A_T.wav	AV_T	1	1	0	1	475017	150	1	383	475400
Exp3	8	Exp3-8-1	59.937	1.0.0.166	2	right	lixiangyuan	1139275380	2.0.10.242	2.0.10.242	10-13-2019	2019-10-13 03:21:56	11:21:56	male	2.0.10.147	185	Blue_S_2.bmp	1223	0		0	1	477587	0		0	0	NULL	NULL	NULL	High	run1	1	List2	A_T.wav	AV_T	1	1	1	1	477436	151	1	420	477856
Exp3	8	Exp3-8-1	59.937	1.0.0.166	2	right	lixiangyuan	1139275380	2.0.10.242	2.0.10.242	10-13-2019	2019-10-13 03:21:56	11:21:56	male	2.0.10.147	186	Blue_S_2.bmp	889	0		1	0	479972	0		0	0	NULL	NULL	NULL	High	run1	1	List2	Catch.wav	V_T	1	1	1	1	479822	150	1	353	480175
Exp3	8	Exp3-8-1	59.937	1.0.0.166	2	right	lixiangyuan	1139275380	2.0.10.242	2.0.10.242	10-13-2019	2019-10-13 03:21:56	11:21:56	male	2.0.10.147	187	Catch.bmp	1479	0		0	0	482008	0		0	0	NULL	NULL	NULL	High	run1		List2	A_S.wav	A_S	0		1	1	481858	150		0	0
Exp3	8	Exp3-8-1	59.937	1.0.0.166	2	right	lixiangyuan	1139275380	2.0.10.242	2.0.10.242	10-13-2019	2019-10-13 03:21:56	11:21:56	male	2.0.10.147	188	Red_C_2.bmp	1266	0		0	0	484694	0		0	0	NULL	NULL	NULL	High	run1	1	List2	Catch.wav	V_T	1	1	0	1	484544	150	1	375	484919
Exp3	8	Exp3-8-1	59.937	1.0.0.166	2	right	lixiangyuan	1139275380	2.0.10.242	2.0.10.242	10-13-2019	2019-10-13 03:21:56	11:21:56	male	2.0.10.147	189	Catch.bmp	809	0		0	0	487113	0		0	0	NULL	NULL	NULL	High	run1	1	List2	A_T.wav	A_T	1	1	1	1	486963	150	1	636	487599
Exp3	8	Exp3-8-1	59.937	1.0.0.166	2	right	lixiangyuan	1139275380	2.0.10.242	2.0.10.242	10-13-2019	2019-10-13 03:21:56	11:21:56	male	2.0.10.147	190	Red_C.bmp	802	0		0	0	489082	0		0	0	NULL	NULL	NULL	High	run1		List2	A_S.wav	AV_S	0		0	1	488932	150		0	0
Exp3	8	Exp3-8-1	59.937	1.0.0.166	2	right	lixiangyuan	1139275380	2.0.10.242	2.0.10.242	10-13-2019	2019-10-13 03:21:56	11:21:56	male	2.0.10.147	191	Catch.bmp	1524	0		0	0	491101	0		0	0	NULL	NULL	NULL	High	run1	1	List2	A_T.wav	A_T	1	1	0	1	490951	150	1	489	491440
Exp3	8	Exp3-8-1	59.937	1.0.0.166	2	right	lixiangyuan	1139275380	2.0.10.242	2.0.10.242	10-13-2019	2019-10-13 03:21:56	11:21:56	male	2.0.10.147	192	Catch.bmp	1203	0		0	0	493787	0		0	0	NULL	NULL	NULL	High	run1	1	List2	A_T.wav	A_T	1	1	0	1	493637	150	1	481	494118
Exp3	8	Exp3-8-1	59.937	1.0.0.166	2	right	lixiangyuan	1139275380	2.0.10.242	2.0.10.242	10-13-2019	2019-10-13 03:21:56	11:21:56	male	2.0.10.147	193	Catch.bmp	1356	0		0	0	496139	0		0	0	NULL	NULL	NULL	High	run1	1	List2	A_T.wav	A_T	1	1	0	1	495989	150	1	561	496550
Exp3	8	Exp3-8-1	59.937	1.0.0.166	2	right	lixiangyuan	1139275380	2.0.10.242	2.0.10.242	10-13-2019	2019-10-13 03:21:56	11:21:56	male	2.0.10.147	194	Red_S.bmp	1367	0		0	0	498642	0		0	0	NULL	NULL	NULL	High	run1		List2	A_S.wav	AV_S	0		0	1	498492	150		0	0
Exp3	8	Exp3-8-1	59.937	1.0.0.166	2	right	lixiangyuan	1139275380	2.0.10.242	2.0.10.242	10-13-2019	2019-10-13 03:21:56	11:21:56	male	2.0.10.147	195	Catch.bmp	1265	0		0	0	501228	0		0	0	NULL	NULL	NULL	High	run1	1	List2	A_T.wav	A_T	1	1	0	1	501078	150	1	544	501622
Exp3	8	Exp3-8-1	59.937	1.0.0.166	2	right	lixiangyuan	1139275380	2.0.10.242	2.0.10.242	10-13-2019	2019-10-13 03:21:56	11:21:56	male	2.0.10.147	196	Blue_S_2.bmp	1005	0		0	0	503647	0		0	0	NULL	NULL	NULL	High	run1	1	List2	Catch.wav	V_T	1	1	1	1	503497	150	1	365	503862
Exp3	8	Exp3-8-1	59.937	1.0.0.166	2	right	lixiangyuan	1139275380	2.0.10.242	2.0.10.242	10-13-2019	2019-10-13 03:21:56	11:21:56	male	2.0.10.147	197	Red_S.bmp	843	0		0	1	505800	0		0	0	NULL	NULL	NULL	High	run1		List2	Catch.wav	V_S	0		1	1	505649	151		0	0
Exp3	8	Exp3-8-1	59.937	1.0.0.166	2	right	lixiangyuan	1139275380	2.0.10.242	2.0.10.242	10-13-2019	2019-10-13 03:21:56	11:21:56	male	2.0.10.147	198	Catch.bmp	1426	0		0	0	507852	0		0	0	NULL	NULL	NULL	High	run1	1	List2	A_T.wav	A_T	1	1	0	1	507702	150	1	568	508270
Exp3	8	Exp3-8-1	59.937	1.0.0.166	2	right	lixiangyuan	1139275380	2.0.10.242	2.0.10.242	10-13-2019	2019-10-13 03:21:56	11:21:56	male	2.0.10.147	199	Red_C_2.bmp	1016	0		0	0	510438	0		0	0	NULL	NULL	NULL	High	run1	1	List2	A_T.wav	AV_T	1	1	0	1	510288	150	1	342	510630
Exp3	8	Exp3-8-1	59.937	1.0.0.166	2	right	lixiangyuan	1139275380	2.0.10.242	2.0.10.242	10-13-2019	2019-10-13 03:21:56	11:21:56	male	2.0.10.147	200	Red_C_2.bmp	973	0		0	0	512607	0		0	0	NULL	NULL	NULL	High	run1	1	List2	Catch.wav	V_T	1	1	0	1	512457	150	1	397	512854
Exp3	8	Exp3-8-1	59.937	1.0.0.166	2	right	lixiangyuan	1139275380	2.0.10.242	2.0.10.242	10-13-2019	2019-10-13 03:21:56	11:21:56	male	2.0.10.147	201	Red_S_2.bmp	1049	0		0	0	514742	0		0	0	NULL	NULL	NULL	High	run1		List2	Catch.wav	V_S	0		0	1	514592	150	1	294	514886
Exp3	8	Exp3-8-1	59.937	1.0.0.166	2	right	lixiangyuan	1139275380	2.0.10.242	2.0.10.242	10-13-2019	2019-10-13 03:21:56	11:21:56	male	2.0.10.147	202	Blue_S_2.bmp	995	0		0	1	516945	0		0	0	NULL	NULL	NULL	High	run1	1	List2	A_T.wav	AV_T	1	1	1	1	516794	151	1	548	517342
Exp3	8	Exp3-8-1	59.937	1.0.0.166	2	right	lixiangyuan	1139275380	2.0.10.242	2.0.10.242	10-13-2019	2019-10-13 03:21:56	11:21:56	male	2.0.10.147	203	Blue_S_2.bmp	1408	0		0	0	519097	0		0	0	NULL	NULL	NULL	High	run1	1	List2	A_T.wav	AV_T	1	1	0	1	518947	150	1	291	519238
Exp3	8	Exp3-8-1	59.937	1.0.0.166	2	right	lixiangyuan	1139275380	2.0.10.242	2.0.10.242	10-13-2019	2019-10-13 03:21:56	11:21:56	male	2.0.10.147	204	Red_S.bmp	1271	0		0	0	521666	0		0	0	NULL	NULL	NULL	High	run1		List2	Catch.wav	V_S	0		1	1	521516	150		0	0
Exp3	8	Exp3-8-1	59.937	1.0.0.166	2	right	lixiangyuan	1139275380	2.0.10.242	2.0.10.242	10-13-2019	2019-10-13 03:21:56	11:21:56	male	2.0.10.147	205	Blue_S_2.bmp	1425	0		0	0	524152	0		0	0	NULL	NULL	NULL	High	run1	1	List2	Catch.wav	V_T	1	1	0	1	524002	150	1	516	524518
Exp3	8	Exp3-8-1	59.937	1.0.0.166	2	right	lixiangyuan	1139275380	2.0.10.242	2.0.10.242	10-13-2019	2019-10-13 03:21:56	11:21:56	male	2.0.10.147	206	Blue_C_2.bmp	832	0		0	0	526738	0		0	0	NULL	NULL	NULL	High	run1		List2	Catch.wav	V_S	0		0	1	526588	150	1	306	526894
Exp3	8	Exp3-8-1	59.937	1.0.0.166	2	right	lixiangyuan	1139275380	2.0.10.242	2.0.10.242	10-13-2019	2019-10-13 03:21:56	11:21:56	male	2.0.10.147	207	Blue_S_2.bmp	927	0		0	0	528724	0		0	0	NULL	NULL	NULL	High	run1	1	List2	Catch.wav	V_T	1	1	0	2	528574	150	1	944	529518
Exp3	8	Exp3-8-1	59.937	1.0.0.166	2	right	lixiangyuan	1139275380	2.0.10.242	2.0.10.242	10-13-2019	2019-10-13 03:21:56	11:21:56	male	2.0.10.147	208	Red_C_2.bmp	1178	0		0	0	530809	0		0	0	NULL	NULL	NULL	High	run1	1	List2	Catch.wav	V_T	1	1	0	1	530659	150	1	547	531206
Exp3	8	Exp3-8-1	59.937	1.0.0.166	2	right	lixiangyuan	1139275380	2.0.10.242	2.0.10.242	10-13-2019	2019-10-13 03:21:56	11:21:56	male	2.0.10.147	209	Catch.bmp	1340	0		0	0	533145	0		0	0	NULL	NULL	NULL	High	run1	1	List2	A_T.wav	A_T	1	1	1	1	532995	150	1	915	533910
Exp3	8	Exp3-8-1	59.937	1.0.0.166	2	right	lixiangyuan	1139275380	2.0.10.242	2.0.10.242	10-13-2019	2019-10-13 03:21:56	11:21:56	male	2.0.10.147	210	Blue_S_2.bmp	1559	0		0	1	535648	0		0	0	NULL	NULL	NULL	High	run1	1	List2	Catch.wav	V_T	1	1	1	1	535497	151	1	613	536110
Exp3	8	Exp3-8-1	59.937	1.0.0.166	2	right	lixiangyuan	1139275380	2.0.10.242	2.0.10.242	10-13-2019	2019-10-13 03:21:56	11:21:56	male	2.0.10.147	211	Red_C_2.bmp	1581	0		0	0	538367	0		0	0	NULL	NULL	NULL	High	run1	1	List2	A_T.wav	AV_T	1	1	1	1	538217	150	1	365	538582
Exp3	8	Exp3-8-1	59.937	1.0.0.166	2	right	lixiangyuan	1139275380	2.0.10.242	2.0.10.242	10-13-2019	2019-10-13 03:21:56	11:21:56	male	2.0.10.147	212	Red_C_2.bmp	1333	0		0	0	541103	0		0	0	NULL	NULL	NULL	High	run1	1	List2	A_T.wav	AV_T	1	1	0	1	540953	150	1	653	541606
Exp3	8	Exp3-8-1	59.937	1.0.0.166	2	right	lixiangyuan	1139275380	2.0.10.242	2.0.10.242	10-13-2019	2019-10-13 03:21:56	11:21:56	male	2.0.10.147	213	Blue_S_2.bmp	1574	0		0	0	543589	0		0	0	NULL	NULL	NULL	High	run1	1	List2	A_T.wav	AV_T	1	1	0	1	543439	150	1	383	543822
Exp3	8	Exp3-8-1	59.937	1.0.0.166	2	right	lixiangyuan	1139275380	2.0.10.242	2.0.10.242	10-13-2019	2019-10-13 03:21:56	11:21:56	male	2.0.10.147	214	Blue_S.bmp	1333	0		1	0	546325	0		0	0	NULL	NULL	NULL	High	run1		List2	Catch.wav	V_S	0		1	1	546175	150		0	0
Exp3	8	Exp3-8-1	59.937	1.0.0.166	2	right	lixiangyuan	1139275380	2.0.10.242	2.0.10.242	10-13-2019	2019-10-13 03:21:56	11:21:56	male	2.0.10.147	215	Red_C_2.bmp	1235	0		1	0	548861	0		0	0	NULL	NULL	NULL	High	run1	1	List2	Catch.wav	V_T	1	1	0	1	548711	150	1	423	549134
Exp3	8	Exp3-8-1	59.937	1.0.0.166	2	right	lixiangyuan	1139275380	2.0.10.242	2.0.10.242	10-13-2019	2019-10-13 03:21:56	11:21:56	male	2.0.10.147	216	Blue_S_2.bmp	1577	0		0	0	551247	0		0	0	NULL	NULL	NULL	High	run1	1	List2	A_T.wav	AV_T	1	1	1	1	551097	150	1	477	551574
Exp3	8	Exp3-8-1	59.937	1.0.0.166	2	right	lixiangyuan	1139275380	2.0.10.242	2.0.10.242	10-13-2019	2019-10-13 03:21:56	11:21:56	male	2.0.10.147	217	Blue_S_2.bmp	1202	0		0	1	553984	0		0	0	NULL	NULL	NULL	High	run1	1	List2	A_T.wav	AV_T	1	1	1	1	553833	151	1	502	554335
Exp3	8	Exp3-8-1	59.937	1.0.0.166	2	right	lixiangyuan	1139275380	2.0.10.242	2.0.10.242	10-13-2019	2019-10-13 03:21:56	11:21:56	male	2.0.10.147	218	Red_C_2.bmp	1518	0		0	0	556336	0		0	0	NULL	NULL	NULL	High	run1	1	List2	Catch.wav	V_T	1	1	1	1	556186	150	1	420	556606
Exp3	8	Exp3-8-1	59.937	1.0.0.166	2	right	lixiangyuan	1139275380	2.0.10.242	2.0.10.242	10-13-2019	2019-10-13 03:21:56	11:21:56	male	2.0.10.147	219	Catch.bmp	969	0		1	0	559005	0		0	0	NULL	NULL	NULL	High	run1	1	List2	A_T.wav	A_T	1	1	1	1	558855	150	1	798	559653
Exp3	8	Exp3-8-1	59.937	1.0.0.166	2	right	lixiangyuan	1139275380	2.0.10.242	2.0.10.242	10-13-2019	2019-10-13 03:21:56	11:21:56	male	2.0.10.147	220	Blue_C.bmp	1042	0		0	0	561124	0		0	0	NULL	NULL	NULL	High	run1		List2	A_S.wav	AV_S	0		0	1	560974	150		0	0
Exp3	8	Exp3-8-1	59.937	1.0.0.166	2	right	lixiangyuan	1139275380	2.0.10.242	2.0.10.242	10-13-2019	2019-10-13 03:21:56	11:21:56	male	2.0.10.147	221	Red_S_2.bmp	1481	0		0	0	563377	0		0	0	NULL	NULL	NULL	High	run1		List2	Catch.wav	V_S	0		0	2	563227	150	1	378	563605
Exp3	8	Exp3-8-1	59.937	1.0.0.166	2	right	lixiangyuan	1139275380	2.0.10.242	2.0.10.242	10-13-2019	2019-10-13 03:21:56	11:21:56	male	2.0.10.147	222	Red_C_2.bmp	1308	0		0	0	566013	0		0	0	NULL	NULL	NULL	High	run1	1	List2	A_T.wav	AV_T	1	1	1	1	565863	150	1	470	566333
Exp3	8	Exp3-8-1	59.937	1.0.0.166	2	right	lixiangyuan	1139275380	2.0.10.242	2.0.10.242	10-13-2019	2019-10-13 03:21:56	11:21:56	male	2.0.10.147	223	Blue_S_2.bmp	974	0		0	0	568482	0		0	0	NULL	NULL	NULL	High	run1	1	List2	Catch.wav	V_T	1	1	1	1	568332	150	1	337	568669
Exp3	8	Exp3-8-1	59.937	1.0.0.166	2	right	lixiangyuan	1139275380	2.0.10.242	2.0.10.242	10-13-2019	2019-10-13 03:21:56	11:21:56	male	2.0.10.147	224	Catch.bmp	1213	0		0	1	570618	0		0	0	NULL	NULL	NULL	High	run1	1	List2	A_T.wav	A_T	1	1	1	1	570467	151	1	634	571101
Exp3	8	Exp3-8-1	59.937	1.0.0.166	2	right	lixiangyuan	1139275380	2.0.10.242	2.0.10.242	10-13-2019	2019-10-13 03:21:56	11:21:56	male	2.0.10.147	225	Catch.bmp	965	0		0	0	572987	0		0	0	NULL	NULL	NULL	High	run1	1	List2	A_T.wav	A_T	1	1	0	1	572837	150	1	481	573318
Exp3	8	Exp3-8-1	59.937	1.0.0.166	2	right	lixiangyuan	1139275380	2.0.10.242	2.0.10.242	10-13-2019	2019-10-13 03:21:56	11:21:56	male	2.0.10.147	226	Red_S_2.bmp	1475	0		0	0	575106	0		0	0	NULL	NULL	NULL	High	run1		List2	A_S.wav	AV_S	0		0	2	574956	150	1	441	575397
Exp3	8	Exp3-8-1	59.937	1.0.0.166	2	right	lixiangyuan	1139275380	2.0.10.242	2.0.10.242	10-13-2019	2019-10-13 03:21:56	11:21:56	male	2.0.10.147	227	Red_C_2.bmp	1561	0		0	0	577742	0		0	0	NULL	NULL	NULL	High	run1	1	List2	Catch.wav	V_T	1	1	1	1	577592	150	1	414	578006
Exp3	8	Exp3-8-1	59.937	1.0.0.166	2	right	lixiangyuan	1139275380	2.0.10.242	2.0.10.242	10-13-2019	2019-10-13 03:21:56	11:21:56	male	2.0.10.147	228	Catch.bmp	1051	0		0	0	580461	0		0	0	NULL	NULL	NULL	High	run1	1	List2	A_T.wav	A_T	1	1	1	1	580311	150	1	439	580750
Exp3	8	Exp3-8-1	59.937	1.0.0.166	2	right	lixiangyuan	1139275380	2.0.10.242	2.0.10.242	10-13-2019	2019-10-13 03:21:56	11:21:56	male	2.0.10.147	229	Catch.bmp	976	0		0	1	582664	0		0	0	NULL	NULL	NULL	High	run1	1	List2	A_T.wav	A_T	1	1	1	1	582513	151	1	468	582981
Exp3	8	Exp3-8-1	59.937	1.0.0.166	2	right	lixiangyuan	1139275380	2.0.10.242	2.0.10.242	10-13-2019	2019-10-13 03:21:56	11:21:56	male	2.0.10.147	230	Blue_S_2.bmp	1510	0		0	0	584799	0		0	0	NULL	NULL	NULL	High	run1	1	List2	A_T.wav	AV_T	1	1	0	1	584649	150	1	540	585189
Exp3	8	Exp3-8-1	59.937	1.0.0.166	2	right	lixiangyuan	1139275380	2.0.10.242	2.0.10.242	10-13-2019	2019-10-13 03:21:56	11:21:56	male	2.0.10.147	231	Catch.bmp	1116	0		0	0	587469	0		0	0	NULL	NULL	NULL	High	run1	1	List2	A_T.wav	A_T	1	1	0	2	587319	150	1	495	587814
Exp3	8	Exp3-8-1	59.937	1.0.0.166	2	right	lixiangyuan	1139275380	2.0.10.242	2.0.10.242	10-13-2019	2019-10-13 03:21:56	11:21:56	male	2.0.10.147	232	Catch.bmp	868	0		0	0	589738	0		0	0	NULL	NULL	NULL	High	run1		List2	A_S.wav	A_S	0		0	1	589588	150		0	0
Exp3	8	Exp3-8-1	59.937	1.0.0.166	2	right	lixiangyuan	1139275380	2.0.10.242	2.0.10.242	10-13-2019	2019-10-13 03:21:56	11:21:56	male	2.0.10.147	233	Catch.bmp	831	0		0	0	591823	0		0	0	NULL	NULL	NULL	High	run1		List2	A_S.wav	A_S	0		0	1	591673	150		0	0
Exp3	8	Exp3-8-1	59.937	1.0.0.166	2	right	lixiangyuan	1139275380	2.0.10.242	2.0.10.242	10-13-2019	2019-10-13 03:21:56	11:21:56	male	2.0.10.147	234	Catch.bmp	1183	0		0	0	593875	0		0	0	NULL	NULL	NULL	High	run1	1	List2	A_T.wav	A_T	1	1	0	1	593725	150	1	472	594197
Exp3	8	Exp3-8-1	59.937	1.0.0.166	2	right	lixiangyuan	1139275380	2.0.10.242	2.0.10.242	10-13-2019	2019-10-13 03:21:56	11:21:56	male	2.0.10.147	235	Catch.bmp	1332	0		0	0	596211	0		0	0	NULL	NULL	NULL	High	run1	1	List2	A_T.wav	A_T	1	1	0	1	596061	150	1	464	596525
Exp3	8	Exp3-8-1	59.937	1.0.0.166	2	right	lixiangyuan	1139275380	2.0.10.242	2.0.10.242	10-13-2019	2019-10-13 03:21:56	11:21:56	male	2.0.10.147	236	Red_C.bmp	1452	0		0	0	598697	0		0	0	NULL	NULL	NULL	High	run1		List2	A_S.wav	AV_S	0		0	1	598547	150		0	0
Exp3	8	Exp3-8-1	59.937	1.0.0.166	2	right	lixiangyuan	1139275380	2.0.10.242	2.0.10.242	10-13-2019	2019-10-13 03:21:56	11:21:56	male	2.0.10.147	237	Catch.bmp	1033	0		0	0	601350	0		0	0	NULL	NULL	NULL	High	run1		List2	A_S.wav	A_S	0		0	1	601200	150		0	0
Exp3	8	Exp3-8-1	59.937	1.0.0.166	2	right	lixiangyuan	1139275380	2.0.10.242	2.0.10.242	10-13-2019	2019-10-13 03:21:56	11:21:56	male	2.0.10.147	238	Catch.bmp	1494	0		0	1	603586	0		0	0	NULL	NULL	NULL	High	run1		List2	A_S.wav	A_S	0		1	1	603435	151		0	0
Exp3	8	Exp3-8-1	59.937	1.0.0.166	2	right	lixiangyuan	1139275380	2.0.10.242	2.0.10.242	10-13-2019	2019-10-13 03:21:56	11:21:56	male	2.0.10.147	239	Blue_S_2.bmp	1271	0		0	0	606305	0		0	0	NULL	NULL	NULL	High	run1	1	List2	Catch.wav	V_T	1	1	1	1	606155	150	1	378	606533
Exp3	8	Exp3-8-1	59.937	1.0.0.166	2	right	lixiangyuan	1139275380	2.0.10.242	2.0.10.242	10-13-2019	2019-10-13 03:21:56	11:21:56	male	2.0.10.147	240	Blue_S_2.bmp	1232	0		0	0	608724	0		0	0	NULL	NULL	NULL	High	run1	1	List2	Catch.wav	V_T	1	1	0	1	608574	150	1	479	609053
Exp3	8	Exp3-8-1	59.937	1.0.0.166	2	right	lixiangyuan	1139275380	2.0.10.242	2.0.10.242	10-13-2019	2019-10-13 03:21:56	11:21:56	male	2.0.10.147	241	Red_C_2.bmp	1386	0		0	0	611110	0		0	0	NULL	NULL	NULL	High	run1	1	List2	A_T.wav	AV_T	1	1	1	1	610960	150	1	453	611413
Exp3	8	Exp3-8-1	59.937	1.0.0.166	2	right	lixiangyuan	1139275380	2.0.10.242	2.0.10.242	10-13-2019	2019-10-13 03:21:56	11:21:56	male	2.0.10.147	242	Red_C_2.bmp	872	0		0	0	613646	0		0	0	NULL	NULL	NULL	High	run1	1	List2	A_T.wav	AV_T	1	1	0	1	613496	150	1	397	613893
Exp3	8	Exp3-8-1	59.937	1.0.0.166	2	right	lixiangyuan	1139275380	2.0.10.242	2.0.10.242	10-13-2019	2019-10-13 03:21:56	11:21:56	male	2.0.10.147	243	Catch.bmp	1429	0		0	0	615665	0		0	0	NULL	NULL	NULL	High	run1	1	List2	A_T.wav	A_T	1	1	0	1	615515	150	1	570	616085
Exp3	8	Exp3-8-1	59.937	1.0.0.166	2	right	lixiangyuan	1139275380	2.0.10.242	2.0.10.242	10-13-2019	2019-10-13 03:21:56	11:21:56	male	2.0.10.147	244	Red_C_2.bmp	1431	0		0	0	618251	0		0	0	NULL	NULL	NULL	High	run1	1	List2	Catch.wav	V_T	1	1	1	1	618101	150	1	504	618605
Exp3	8	Exp3-8-1	59.937	1.0.0.166	2	right	lixiangyuan	1139275380	2.0.10.242	2.0.10.242	10-13-2019	2019-10-13 03:21:56	11:21:56	male	2.0.10.147	245	Catch.bmp	831	0		0	0	620837	0		0	0	NULL	NULL	NULL	High	run1	1	List2	A_T.wav	A_T	1	1	0	1	620687	150	1	855	621542
Exp3	8	Exp3-8-1	59.937	1.0.0.166	2	right	lixiangyuan	1139275380	2.0.10.242	2.0.10.242	10-13-2019	2019-10-13 03:21:56	11:21:56	male	2.0.10.147	246	Blue_S_2.bmp	1540	0		1	0	622822	0		0	0	NULL	NULL	NULL	High	run1	1	List2	A_T.wav	AV_T	1	1	0	1	622672	150	1	389	623061
Exp3	8	Exp3-8-1	59.937	1.0.0.166	2	right	lixiangyuan	1139275380	2.0.10.242	2.0.10.242	10-13-2019	2019-10-13 03:21:56	11:21:56	male	2.0.10.147	247	Blue_S_2.bmp	1594	0		0	1	625509	0		0	0	NULL	NULL	NULL	High	run1	1	List2	A_T.wav	AV_T	1	1	1	1	625358	151	1	358	625716
Exp3	8	Exp3-8-1	59.937	1.0.0.166	2	right	lixiangyuan	1139275380	2.0.10.242	2.0.10.242	10-13-2019	2019-10-13 03:21:56	11:21:56	male	2.0.10.147	248	Blue_S.bmp	985	0		0	1	628262	0		0	0	NULL	NULL	NULL	High	run1		List2	A_S.wav	AV_S	0		0	1	628111	151		0	0
Exp3	8	Exp3-8-1	59.937	1.0.0.166	2	right	lixiangyuan	1139275380	2.0.10.242	2.0.10.242	10-13-2019	2019-10-13 03:21:56	11:21:56	male	2.0.10.147	249	Catch.bmp	1066	0		0	0	630464	0		0	0	NULL	NULL	NULL	High	run1		List2	A_S.wav	A_S	0		0	1	630314	150		0	0
Exp3	8	Exp3-8-1	59.937	1.0.0.166	2	right	lixiangyuan	1139275380	2.0.10.242	2.0.10.242	10-13-2019	2019-10-13 03:21:56	11:21:56	male	2.0.10.147	250	Catch.bmp	1428	0		0	1	632750	0		0	0	NULL	NULL	NULL	High	run1	1	List2	A_T.wav	A_T	1	1	1	1	632599	151	1	582	633181
Exp3	8	Exp3-8-1	59.937	1.0.0.166	2	right	lixiangyuan	1139275380	2.0.10.242	2.0.10.242	10-13-2019	2019-10-13 03:21:56	11:21:56	male	2.0.10.147	251	Blue_S_2.bmp	1100	0		0	1	635336	0		0	0	NULL	NULL	NULL	High	run1	1	List2	A_T.wav	AV_T	1	1	1	1	635185	151	1	412	635597
Exp3	8	Exp3-8-1	59.937	1.0.0.166	2	right	lixiangyuan	1139275380	2.0.10.242	2.0.10.242	10-13-2019	2019-10-13 03:21:56	11:21:56	male	2.0.10.147	252	Red_C_2.bmp	978	0		0	0	637588	0		0	0	NULL	NULL	NULL	High	run1	1	List2	A_T.wav	AV_T	1	1	0	1	637438	150	1	392	637830
Exp3	8	Exp3-8-1	59.937	1.0.0.166	2	right	lixiangyuan	1139275380	2.0.10.242	2.0.10.242	10-13-2019	2019-10-13 03:21:56	11:21:56	male	2.0.10.147	253	Red_C_2.bmp	1295	0		0	1	639724	0		0	0	NULL	NULL	NULL	High	run1	1	List2	A_T.wav	AV_T	1	1	1	1	639573	151	1	351	639924
Exp3	8	Exp3-8-1	59.937	1.0.0.166	2	right	lixiangyuan	1139275380	2.0.10.242	2.0.10.242	10-13-2019	2019-10-13 03:21:56	11:21:56	male	2.0.10.147	254	Catch.bmp	1571	0		0	0	642176	0		0	0	NULL	NULL	NULL	High	run1	1	List2	A_T.wav	A_T	1	1	0	1	642026	150	1	410	642436
Exp3	8	Exp3-8-1	59.937	1.0.0.166	2	right	lixiangyuan	1139275380	2.0.10.242	2.0.10.242	10-13-2019	2019-10-13 03:21:56	11:21:56	male	2.0.10.147	255	Red_C_2.bmp	841	0		0	1	644896	0		0	0	NULL	NULL	NULL	High	run1	1	List2	A_T.wav	AV_T	1	1	1	1	644745	151	1	325	645070
Exp3	8	Exp3-8-1	59.937	1.0.0.166	2	right	lixiangyuan	1139275380	2.0.10.242	2.0.10.242	10-13-2019	2019-10-13 03:21:56	11:21:56	male	2.0.10.147	256	Red_S_2.bmp	832	0		0	0	646898	0		0	0	NULL	NULL	NULL	High	run1		List2	A_S.wav	AV_S	0		0	1	646748	150	1	544	647292
Exp3	8	Exp3-8-1	59.937	1.0.0.166	2	right	lixiangyuan	1139275380	2.0.10.242	2.0.10.242	10-13-2019	2019-10-13 03:21:56	11:21:56	male	2.0.10.147	257	Red_C_2.bmp	849	0		0	0	648883	0		0	0	NULL	NULL	NULL	High	run1	1	List2	Catch.wav	V_T	0		1	1	648733	150		0	0
Exp3	8	Exp3-8-1	59.937	1.0.0.166	2	right	lixiangyuan	1139275380	2.0.10.242	2.0.10.242	10-13-2019	2019-10-13 03:21:56	11:21:56	male	2.0.10.147	258	Catch.bmp	1020	0		0	0	650952	0		0	0	NULL	NULL	NULL	High	run1	1	List2	A_T.wav	A_T	1	1	1	1	650802	150	1	930	651732
Exp3	8	Exp3-8-1	59.937	1.0.0.166	2	right	lixiangyuan	1139275380	2.0.10.242	2.0.10.242	10-13-2019	2019-10-13 03:21:56	11:21:56	male	2.0.10.147	259	Red_C_2.bmp	1564	0		0	0	653121	0		0	0	NULL	NULL	NULL	High	run1	1	List2	Catch.wav	V_T	0		1	1	652971	150		0	0
Exp3	8	Exp3-8-1	59.937	1.0.0.166	2	right	lixiangyuan	1139275380	2.0.10.242	2.0.10.242	10-13-2019	2019-10-13 03:21:56	11:21:56	male	2.0.10.147	260	Blue_S_2.bmp	1169	0		1	0	655890	0		0	0	NULL	NULL	NULL	High	run1	1	List2	A_T.wav	AV_T	1	1	1	1	655740	150	1	585	656325
