# Supplementary material for: Visual Perceptual Load Attenuates Age-Related Audiovisual Integration in an Audiovisual Discrimination Task
Source: Front Psychol. 2021 Sep 29;12:740221. doi: 10.3389/fpsyg.2021.740221 (PMC8511317; doi:10.3389/fpsyg.2021.740221)
Supplement: Supplementary file 1 [file Data_Sheet_1.ZIP › Export data/Group 2_Data_Older/Exp3_High load/Subject_09.xlsx]

## Sheet: Sheet1
ExperimentName	Subject	DataFile.Basename	Display.RefreshRate	ExperimentVersion	Group	Handedness	Name	RandomSeed	RuntimeVersion	RuntimeVersionExpected	SessionDate	SessionStartDateTimeUtc	SessionTime	Sex	StudioVersion	Block	Image	ITI	ITI.ACC	ITI.CRESP	ITI.DurationError	ITI.OnsetDelay	ITI.OnsetTime	ITI.OnsetToOnsetTime	ITI.RESP	ITI.RT	ITI.RTTime	List1	List1.Cycle	List1.Sample	PercetualLoad	Procedure	Response	Running	Sound	StimulusType	Target.ACC	Target.CRESP	Target.DurationError	Target.OnsetDelay	Target.OnsetTime	Target.OnsetToOnsetTime	Target.RESP	Target.RT	Target.RTTime
Exp3	9	Exp3-9-1	59.937	1.0.0.167	2	right	chenbangjin	1952587154	2.0.10.242	2.0.10.242	10-15-2019	2019-10-15 02:04:16	10:04:16	male	2.0.10.147	1	Blue_C_2.bmp	1204	0		0	0	35522	0		0	0	2	1	1	High	Prac		List1	Catch.wav	V_S	0		95	1	35372	150		0	0
Exp3	9	Exp3-9-1	59.937	1.0.0.167	2	right	chenbangjin	1952587154	2.0.10.242	2.0.10.242	10-15-2019	2019-10-15 02:04:16	10:04:16	male	2.0.10.147	2	Red_C_2.bmp	1132	0		0	0	37925	0		0	0	6	1	2	High	Prac	1	List1	Catch.wav	V_T	1	1	0	2	37775	150	1	774	38549
Exp3	9	Exp3-9-1	59.937	1.0.0.167	2	right	chenbangjin	1952587154	2.0.10.242	2.0.10.242	10-15-2019	2019-10-15 02:04:16	10:04:16	male	2.0.10.147	3	Blue_S_2.bmp	1302	0		0	0	40210	0		0	0	14	1	3	High	Prac	1	List1	A_T.wav	AV_T	1	1	1	1	40060	150	1	1072	41132
Exp3	9	Exp3-9-1	59.937	1.0.0.167	2	right	chenbangjin	1952587154	2.0.10.242	2.0.10.242	10-15-2019	2019-10-15 02:04:16	10:04:16	male	2.0.10.147	4	Catch.bmp	1245	0		0	0	42663	0		0	0	10	1	4	High	Prac	1	List1	A_T.wav	A_T	1	1	0	1	42513	150	1	883	43396
Exp3	9	Exp3-9-1	59.937	1.0.0.167	2	right	chenbangjin	1952587154	2.0.10.242	2.0.10.242	10-15-2019	2019-10-15 02:04:16	10:04:16	male	2.0.10.147	5	Red_S.bmp	1073	0		1	0	45065	0		0	0	7	1	5	High	Prac		List1	Catch.wav	V_S	0		1	1	44915	150		0	0
Exp3	9	Exp3-9-1	59.937	1.0.0.167	2	right	chenbangjin	1952587154	2.0.10.242	2.0.10.242	10-15-2019	2019-10-15 02:04:16	10:04:16	male	2.0.10.147	6	Blue_S_2.bmp	1509	0		0	0	47351	0		0	0	14	1	6	High	Prac	1	List1	A_T.wav	AV_T	1	1	1	1	47201	150	1	715	47916
Exp3	9	Exp3-9-1	59.937	1.0.0.167	2	right	chenbangjin	1952587154	2.0.10.242	2.0.10.242	10-15-2019	2019-10-15 02:04:16	10:04:16	male	2.0.10.147	7	Blue_S_2.bmp	824	0		0	1	50021	0		0	0	4	1	7	High	Prac	1	List1	Catch.wav	V_T	1	1	1	1	49870	151	1	606	50476
Exp3	9	Exp3-9-1	59.937	1.0.0.167	2	right	chenbangjin	1952587154	2.0.10.242	2.0.10.242	10-15-2019	2019-10-15 02:04:16	10:04:16	male	2.0.10.147	8	Catch.bmp	1271	0		0	0	52006	0		0	0	10	1	8	High	Prac	1	List1	A_T.wav	A_T	1	1	1	1	51856	150	1	892	52748
Exp3	9	Exp3-9-1	59.937	1.0.0.167	2	right	chenbangjin	1952587154	2.0.10.242	2.0.10.242	10-15-2019	2019-10-15 02:04:16	10:04:16	male	2.0.10.147	9	Blue_S_2.bmp	1035	0		0	0	54425	0		0	0	4	1	9	High	Prac	1	List1	Catch.wav	V_T	1	1	1	1	54275	150	1	721	54996
Exp3	9	Exp3-9-1	59.937	1.0.0.167	2	right	chenbangjin	1952587154	2.0.10.242	2.0.10.242	10-15-2019	2019-10-15 02:04:16	10:04:16	male	2.0.10.147	10	Catch.bmp	1576	0		0	0	56611	0		0	0	9	1	10	High	Prac		List1	A_S.wav	A_S	0		0	1	56461	150		0	0
Exp3	9	Exp3-9-1	59.937	1.0.0.167	2	right	chenbangjin	1952587154	2.0.10.242	2.0.10.242	10-15-2019	2019-10-15 02:04:16	10:04:16	male	2.0.10.147	11	Catch.bmp	882	0		0	0	59397	0		0	0	9	1	11	High	Prac		List1	A_S.wav	A_S	0		0	1	59247	150		0	0
Exp3	9	Exp3-9-1	59.937	1.0.0.167	2	right	chenbangjin	1952587154	2.0.10.242	2.0.10.242	10-15-2019	2019-10-15 02:04:16	10:04:16	male	2.0.10.147	12	Blue_S_2.bmp	1168	0		0	1	61483	0		0	0	4	1	12	High	Prac	1	List1	Catch.wav	V_T	1	1	1	1	61332	151	1	711	62043
Exp3	9	Exp3-9-1	59.937	1.0.0.167	2	right	chenbangjin	1952587154	2.0.10.242	2.0.10.242	10-15-2019	2019-10-15 02:04:16	10:04:16	male	2.0.10.147	13	Red_C_2.bmp	949	0		0	0	63802	0		0	0	16	1	13	High	Prac	1	List1	A_T.wav	AV_T	1	1	0	2	63652	150	1	679	64331
Exp3	9	Exp3-9-1	59.937	1.0.0.167	2	right	chenbangjin	1952587154	2.0.10.242	2.0.10.242	10-15-2019	2019-10-15 02:04:16	10:04:16	male	2.0.10.147	14	Red_C_2.bmp	1262	0		0	0	65904	0		0	0	16	1	14	High	Prac	1	List1	A_T.wav	AV_T	1	1	0	1	65754	150	1	577	66331
Exp3	9	Exp3-9-1	59.937	1.0.0.167	2	right	chenbangjin	1952587154	2.0.10.242	2.0.10.242	10-15-2019	2019-10-15 02:04:16	10:04:16	male	2.0.10.147	15	Catch.bmp	1582	0		0	0	68323	0		0	0	10	1	15	High	Prac	1	List1	A_T.wav	A_T	1	1	0	1	68173	150	1	894	69067
Exp3	9	Exp3-9-1	59.937	1.0.0.167	2	right	chenbangjin	1952587154	2.0.10.242	2.0.10.242	10-15-2019	2019-10-15 02:04:16	10:04:16	male	2.0.10.147	16	Blue_S_2.bmp	1191	0		0	0	71059	0		0	0	14	1	16	High	Prac	1	List1	A_T.wav	AV_T	1	1	0	1	70909	150	1	606	71515
Exp3	9	Exp3-9-1	59.937	1.0.0.167	2	right	chenbangjin	1952587154	2.0.10.242	2.0.10.242	10-15-2019	2019-10-15 02:04:16	10:04:16	male	2.0.10.147	17	Blue_S_2.bmp	1297	0		0	0	73412	0		0	0	4	1	17	High	Prac	1	List1	Catch.wav	V_T	1	1	0	2	73262	150	1	501	73763
Exp3	9	Exp3-9-1	59.937	1.0.0.167	2	right	chenbangjin	1952587154	2.0.10.242	2.0.10.242	10-15-2019	2019-10-15 02:04:16	10:04:16	male	2.0.10.147	18	Red_S_2.bmp	902	0		0	0	75864	0		0	0	8	1	18	High	Prac		List1	Catch.wav	V_S	0		0	1	75714	150		0	0
Exp3	9	Exp3-9-1	59.937	1.0.0.167	2	right	chenbangjin	1952587154	2.0.10.242	2.0.10.242	10-15-2019	2019-10-15 02:04:16	10:04:16	male	2.0.10.147	19	Catch.bmp	1339	0		0	0	77983	0		0	0	10	1	19	High	Prac	1	List1	A_T.wav	A_T	0		1	1	77833	150		0	0
Exp3	9	Exp3-9-1	59.937	1.0.0.167	2	right	chenbangjin	1952587154	2.0.10.242	2.0.10.242	10-15-2019	2019-10-15 02:04:16	10:04:16	male	2.0.10.147	20	Blue_S_2.bmp	1487	0		0	0	80536	0		0	0	4	1	20	High	Prac	1	List1	Catch.wav	V_T	1	1	1	1	80386	150	1	1041	81427
Exp3	9	Exp3-9-1	59.937	1.0.0.167	2	right	chenbangjin	1952587154	2.0.10.242	2.0.10.242	10-15-2019	2019-10-15 02:04:16	10:04:16	male	2.0.10.147	21	Blue_S_2.bmp	1377	0		0	0	86642	0		0	0	NULL	NULL	NULL	High	run1	1	List2	Catch.wav	V_T	0		0	1	86492	150		0	0
Exp3	9	Exp3-9-1	59.937	1.0.0.167	2	right	chenbangjin	1952587154	2.0.10.242	2.0.10.242	10-15-2019	2019-10-15 02:04:16	10:04:16	male	2.0.10.147	22	Catch.bmp	864	0		0	1	89212	0		0	0	NULL	NULL	NULL	High	run1	1	List2	A_T.wav	A_T	1	1	1	1	89061	151	1	846	89907
Exp3	9	Exp3-9-1	59.937	1.0.0.167	2	right	chenbangjin	1952587154	2.0.10.242	2.0.10.242	10-15-2019	2019-10-15 02:04:16	10:04:16	male	2.0.10.147	23	Catch.bmp	1532	0		0	0	91230	0		0	0	NULL	NULL	NULL	High	run1	1	List2	A_T.wav	A_T	1	1	0	1	91080	150	1	515	91595
Exp3	9	Exp3-9-1	59.937	1.0.0.167	2	right	chenbangjin	1952587154	2.0.10.242	2.0.10.242	10-15-2019	2019-10-15 02:04:16	10:04:16	male	2.0.10.147	24	Catch.bmp	1115	0		0	0	93916	0		0	0	NULL	NULL	NULL	High	run1	1	List2	A_T.wav	A_T	1	1	0	1	93766	150	1	357	94123
Exp3	9	Exp3-9-1	59.937	1.0.0.167	2	right	chenbangjin	1952587154	2.0.10.242	2.0.10.242	10-15-2019	2019-10-15 02:04:16	10:04:16	male	2.0.10.147	25	Blue_S_2.bmp	1172	0		1	0	96185	0		0	0	NULL	NULL	NULL	High	run1	1	List2	Catch.wav	V_T	1	1	1	1	96035	150	1	1016	97051
Exp3	9	Exp3-9-1	59.937	1.0.0.167	2	right	chenbangjin	1952587154	2.0.10.242	2.0.10.242	10-15-2019	2019-10-15 02:04:16	10:04:16	male	2.0.10.147	26	Catch.bmp	976	0		0	1	98505	0		0	0	NULL	NULL	NULL	High	run1	1	List2	A_T.wav	A_T	1	1	1	1	98354	151	1	673	99027
Exp3	9	Exp3-9-1	59.937	1.0.0.167	2	right	chenbangjin	1952587154	2.0.10.242	2.0.10.242	10-15-2019	2019-10-15 02:04:16	10:04:16	male	2.0.10.147	27	Catch.bmp	1289	0		0	0	100640	0		0	0	NULL	NULL	NULL	High	run1	1	List2	A_T.wav	A_T	1	1	0	1	100490	150	1	585	101075
Exp3	9	Exp3-9-1	59.937	1.0.0.167	2	right	chenbangjin	1952587154	2.0.10.242	2.0.10.242	10-15-2019	2019-10-15 02:04:16	10:04:16	male	2.0.10.147	28	Red_C_2.bmp	1561	0		0	0	103076	0		0	0	NULL	NULL	NULL	High	run1	1	List2	Catch.wav	V_T	1	1	1	1	102926	150	1	620	103546
Exp3	9	Exp3-9-1	59.937	1.0.0.167	2	right	chenbangjin	1952587154	2.0.10.242	2.0.10.242	10-15-2019	2019-10-15 02:04:16	10:04:16	male	2.0.10.147	29	Red_C_2.bmp	1483	0		1	0	105795	0		0	0	NULL	NULL	NULL	High	run1	1	List2	Catch.wav	V_T	1	1	0	1	105645	150	1	589	106234
Exp3	9	Exp3-9-1	59.937	1.0.0.167	2	right	chenbangjin	1952587154	2.0.10.242	2.0.10.242	10-15-2019	2019-10-15 02:04:16	10:04:16	male	2.0.10.147	30	Red_C_2.bmp	937	0		0	1	108432	0		0	0	NULL	NULL	NULL	High	run1	1	List2	A_T.wav	AV_T	1	1	1	1	108281	151	1	1001	109282
Exp3	9	Exp3-9-1	59.937	1.0.0.167	2	right	chenbangjin	1952587154	2.0.10.242	2.0.10.242	10-15-2019	2019-10-15 02:04:16	10:04:16	male	2.0.10.147	31	Blue_S_2.bmp	904	0		0	0	110517	0		0	0	NULL	NULL	NULL	High	run1	1	List2	A_T.wav	AV_T	1	1	0	1	110367	150	1	739	111106
Exp3	9	Exp3-9-1	59.937	1.0.0.167	2	right	chenbangjin	1952587154	2.0.10.242	2.0.10.242	10-15-2019	2019-10-15 02:04:16	10:04:16	male	2.0.10.147	32	Catch.bmp	1212	0		0	0	112569	0		0	0	NULL	NULL	NULL	High	run1	1	List2	A_T.wav	A_T	1	1	0	1	112419	150	1	800	113219
Exp3	9	Exp3-9-1	59.937	1.0.0.167	2	right	chenbangjin	1952587154	2.0.10.242	2.0.10.242	10-15-2019	2019-10-15 02:04:16	10:04:16	male	2.0.10.147	33	Red_S.bmp	1459	0		0	0	114938	0		0	0	NULL	NULL	NULL	High	run1		List2	Catch.wav	V_S	0		1	1	114788	150		0	0
Exp3	9	Exp3-9-1	59.937	1.0.0.167	2	right	chenbangjin	1952587154	2.0.10.242	2.0.10.242	10-15-2019	2019-10-15 02:04:16	10:04:16	male	2.0.10.147	34	Red_C_2.bmp	1180	0		0	0	117608	0		0	0	NULL	NULL	NULL	High	run1	1	List2	Catch.wav	V_T	1	1	0	1	117458	150	1	576	118034
Exp3	9	Exp3-9-1	59.937	1.0.0.167	2	right	chenbangjin	1952587154	2.0.10.242	2.0.10.242	10-15-2019	2019-10-15 02:04:16	10:04:16	male	2.0.10.147	35	Blue_S_2.bmp	845	0		0	1	119944	0		0	0	NULL	NULL	NULL	High	run1	1	List2	Catch.wav	V_T	1	1	0	1	119793	151	1	753	120546
Exp3	9	Exp3-9-1	59.937	1.0.0.167	2	right	chenbangjin	1952587154	2.0.10.242	2.0.10.242	10-15-2019	2019-10-15 02:04:16	10:04:16	male	2.0.10.147	36	Red_C_2.bmp	1530	0		0	1	121946	0		0	0	NULL	NULL	NULL	High	run1	1	List2	A_T.wav	AV_T	1	1	1	1	121795	151	1	624	122419
Exp3	9	Exp3-9-1	59.937	1.0.0.167	2	right	chenbangjin	1952587154	2.0.10.242	2.0.10.242	10-15-2019	2019-10-15 02:04:16	10:04:16	male	2.0.10.147	37	Red_C_2.bmp	1154	0		0	0	124632	0		0	0	NULL	NULL	NULL	High	run1	1	List2	A_T.wav	AV_T	1	1	0	1	124482	150	1	1160	125642
Exp3	9	Exp3-9-1	59.937	1.0.0.167	2	right	chenbangjin	1952587154	2.0.10.242	2.0.10.242	10-15-2019	2019-10-15 02:04:16	10:04:16	male	2.0.10.147	38	Red_C.bmp	1103	0		0	0	126934	0		0	0	NULL	NULL	NULL	High	run1		List2	Catch.wav	V_S	0		1	1	126784	150		0	0
Exp3	9	Exp3-9-1	59.937	1.0.0.167	2	right	chenbangjin	1952587154	2.0.10.242	2.0.10.242	10-15-2019	2019-10-15 02:04:16	10:04:16	male	2.0.10.147	39	Blue_S_2.bmp	1490	0		0	0	129253	0		0	0	NULL	NULL	NULL	High	run1	1	List2	A_T.wav	AV_T	1	1	1	1	129103	150	1	739	129842
Exp3	9	Exp3-9-1	59.937	1.0.0.167	2	right	chenbangjin	1952587154	2.0.10.242	2.0.10.242	10-15-2019	2019-10-15 02:04:16	10:04:16	male	2.0.10.147	40	Catch.bmp	1386	0		0	0	131906	0		0	0	NULL	NULL	NULL	High	run1		List2	A_S.wav	A_S	0		0	1	131756	150		0	0
Exp3	9	Exp3-9-1	59.937	1.0.0.167	2	right	chenbangjin	1952587154	2.0.10.242	2.0.10.242	10-15-2019	2019-10-15 02:04:16	10:04:16	male	2.0.10.147	41	Red_C_2.bmp	1533	0		0	0	134509	0		0	0	NULL	NULL	NULL	High	run1	1	List2	A_T.wav	AV_T	1	1	0	2	134359	150	1	1107	135466
Exp3	9	Exp3-9-1	59.937	1.0.0.167	2	right	chenbangjin	1952587154	2.0.10.242	2.0.10.242	10-15-2019	2019-10-15 02:04:16	10:04:16	male	2.0.10.147	42	Blue_S_2.bmp	926	0		0	0	137195	0		0	0	NULL	NULL	NULL	High	run1	1	List2	A_T.wav	AV_T	1	1	0	1	137045	150	1	693	137738
Exp3	9	Exp3-9-1	59.937	1.0.0.167	2	right	chenbangjin	1952587154	2.0.10.242	2.0.10.242	10-15-2019	2019-10-15 02:04:16	10:04:16	male	2.0.10.147	43	Red_C_2.bmp	847	0		0	0	139280	0		0	0	NULL	NULL	NULL	High	run1	1	List2	A_T.wav	AV_T	1	1	0	1	139130	150	1	960	140090
Exp3	9	Exp3-9-1	59.937	1.0.0.167	2	right	chenbangjin	1952587154	2.0.10.242	2.0.10.242	10-15-2019	2019-10-15 02:04:16	10:04:16	male	2.0.10.147	44	Red_C_2.bmp	1303	0		0	0	141316	0		0	0	NULL	NULL	NULL	High	run1	1	List2	A_T.wav	AV_T	1	1	0	1	141166	150	1	1020	142186
Exp3	9	Exp3-9-1	59.937	1.0.0.167	2	right	chenbangjin	1952587154	2.0.10.242	2.0.10.242	10-15-2019	2019-10-15 02:04:16	10:04:16	male	2.0.10.147	45	Red_C_2.bmp	1246	0		0	0	143768	0		0	0	NULL	NULL	NULL	High	run1	1	List2	Catch.wav	V_T	1	1	1	1	143618	150	1	768	144386
Exp3	9	Exp3-9-1	59.937	1.0.0.167	2	right	chenbangjin	1952587154	2.0.10.242	2.0.10.242	10-15-2019	2019-10-15 02:04:16	10:04:16	male	2.0.10.147	46	Blue_S_2.bmp	1144	0		0	0	146171	0		0	0	NULL	NULL	NULL	High	run1	1	List2	A_T.wav	AV_T	1	1	0	1	146021	150	1	653	146674
Exp3	9	Exp3-9-1	59.937	1.0.0.167	2	right	chenbangjin	1952587154	2.0.10.242	2.0.10.242	10-15-2019	2019-10-15 02:04:16	10:04:16	male	2.0.10.147	47	Catch.bmp	1089	0		0	0	148473	0		0	0	NULL	NULL	NULL	High	run1	1	List2	A_T.wav	A_T	1	1	0	1	148323	150	1	774	149097
Exp3	9	Exp3-9-1	59.937	1.0.0.167	2	right	chenbangjin	1952587154	2.0.10.242	2.0.10.242	10-15-2019	2019-10-15 02:04:16	10:04:16	male	2.0.10.147	48	Catch.bmp	984	0		0	0	150709	0		0	0	NULL	NULL	NULL	High	run1		List2	A_S.wav	A_S	0		0	1	150559	150		0	0
Exp3	9	Exp3-9-1	59.937	1.0.0.167	2	right	chenbangjin	1952587154	2.0.10.242	2.0.10.242	10-15-2019	2019-10-15 02:04:16	10:04:16	male	2.0.10.147	49	Red_C_2.bmp	865	0		0	1	152895	0		0	0	NULL	NULL	NULL	High	run1	1	List2	Catch.wav	V_T	1	1	1	1	152744	151	1	730	153474
Exp3	9	Exp3-9-1	59.937	1.0.0.167	2	right	chenbangjin	1952587154	2.0.10.242	2.0.10.242	10-15-2019	2019-10-15 02:04:16	10:04:16	male	2.0.10.147	50	Blue_C.bmp	917	0		0	0	154913	0		0	0	NULL	NULL	NULL	High	Run1		List2	Catch.wav	V_S	0		0	1	154763	150		0	0
Exp3	9	Exp3-9-1	59.937	1.0.0.167	2	right	chenbangjin	1952587154	2.0.10.242	2.0.10.242	10-15-2019	2019-10-15 02:04:16	10:04:16	male	2.0.10.147	51	Catch.bmp	1268	0		0	0	157049	0		0	0	NULL	NULL	NULL	High	run1	1	List2	A_T.wav	A_T	1	1	0	1	156899	150	1	878	157777
Exp3	9	Exp3-9-1	59.937	1.0.0.167	2	right	chenbangjin	1952587154	2.0.10.242	2.0.10.242	10-15-2019	2019-10-15 02:04:16	10:04:16	male	2.0.10.147	52	Blue_S_2.bmp	1241	0		0	0	159468	0		0	0	NULL	NULL	NULL	High	run1	1	List2	A_T.wav	AV_T	1	1	0	1	159318	150	1	692	160010
Exp3	9	Exp3-9-1	59.937	1.0.0.167	2	right	chenbangjin	1952587154	2.0.10.242	2.0.10.242	10-15-2019	2019-10-15 02:04:16	10:04:16	male	2.0.10.147	53	Blue_S_2.bmp	1482	0		0	1	161871	0		0	0	NULL	NULL	NULL	High	run1	1	List2	Catch.wav	V_T	1	1	2	1	161720	151	1	617	162337
Exp3	9	Exp3-9-1	59.937	1.0.0.167	2	right	chenbangjin	1952587154	2.0.10.242	2.0.10.242	10-15-2019	2019-10-15 02:04:16	10:04:16	male	2.0.10.147	54	Blue_S.bmp	1013	0		0	1	164507	0		0	0	NULL	NULL	NULL	High	run1		List2	Catch.wav	V_S	0		1	1	164356	151		0	0
Exp3	9	Exp3-9-1	59.937	1.0.0.167	2	right	chenbangjin	1952587154	2.0.10.242	2.0.10.242	10-15-2019	2019-10-15 02:04:16	10:04:16	male	2.0.10.147	55	Red_C_2.bmp	906	0		0	1	166726	0		0	0	NULL	NULL	NULL	High	run1	1	List2	A_T.wav	AV_T	1	1	2	1	166575	151	1	643	167218
Exp3	9	Exp3-9-1	59.937	1.0.0.167	2	right	chenbangjin	1952587154	2.0.10.242	2.0.10.242	10-15-2019	2019-10-15 02:04:16	10:04:16	male	2.0.10.147	56	Blue_C.bmp	1279	0		0	0	168794	0		0	0	NULL	NULL	NULL	High	run1		List2	A_S.wav	AV_S	0		0	1	168644	150		0	0
Exp3	9	Exp3-9-1	59.937	1.0.0.167	2	right	chenbangjin	1952587154	2.0.10.242	2.0.10.242	10-15-2019	2019-10-15 02:04:16	10:04:16	male	2.0.10.147	57	Blue_S.bmp	1073	0		0	0	171297	0		0	0	NULL	NULL	NULL	High	run1		List2	Catch.wav	V_S	0		1	1	171147	150		0	0
Exp3	9	Exp3-9-1	59.937	1.0.0.167	2	right	chenbangjin	1952587154	2.0.10.242	2.0.10.242	10-15-2019	2019-10-15 02:04:16	10:04:16	male	2.0.10.147	58	Blue_S_2.bmp	1427	0		0	0	173583	0		0	0	NULL	NULL	NULL	High	run1	1	List2	Catch.wav	V_T	1	1	0	1	173433	150	1	576	174009
Exp3	9	Exp3-9-1	59.937	1.0.0.167	2	right	chenbangjin	1952587154	2.0.10.242	2.0.10.242	10-15-2019	2019-10-15 02:04:16	10:04:16	male	2.0.10.147	59	Blue_C.bmp	1415	0		0	0	176169	0		0	0	NULL	NULL	NULL	High	run1		List2	A_S.wav	AV_S	0		1	1	176019	150		0	0
Exp3	9	Exp3-9-1	59.937	1.0.0.167	2	right	chenbangjin	1952587154	2.0.10.242	2.0.10.242	10-15-2019	2019-10-15 02:04:16	10:04:16	male	2.0.10.147	60	Blue_S_2.bmp	1274	0		0	0	178805	0		0	0	NULL	NULL	NULL	High	run1	1	List2	A_T.wav	AV_T	1	1	0	1	178655	150	1	594	179249
Exp3	9	Exp3-9-1	59.937	1.0.0.167	2	right	chenbangjin	1952587154	2.0.10.242	2.0.10.242	10-15-2019	2019-10-15 02:04:16	10:04:16	male	2.0.10.147	61	Blue_C.bmp	968	0		0	0	181241	0		0	0	NULL	NULL	NULL	High	run1		List2	A_S.wav	AV_S	0		0	1	181091	150		0	0
Exp3	9	Exp3-9-1	59.937	1.0.0.167	2	right	chenbangjin	1952587154	2.0.10.242	2.0.10.242	10-15-2019	2019-10-15 02:04:16	10:04:16	male	2.0.10.147	62	Red_C.bmp	1339	0		0	0	183426	0		0	0	NULL	NULL	NULL	High	run1		List2	A_S.wav	AV_S	0		0	1	183276	150		0	0
Exp3	9	Exp3-9-1	59.937	1.0.0.167	2	right	chenbangjin	1952587154	2.0.10.242	2.0.10.242	10-15-2019	2019-10-15 02:04:16	10:04:16	male	2.0.10.147	63	Red_C_2.bmp	981	0		0	0	185979	0		0	0	NULL	NULL	NULL	High	run1	1	List2	A_T.wav	AV_T	1	1	0	1	185829	150	1	620	186449
Exp3	9	Exp3-9-1	59.937	1.0.0.167	2	right	chenbangjin	1952587154	2.0.10.242	2.0.10.242	10-15-2019	2019-10-15 02:04:16	10:04:16	male	2.0.10.147	64	Blue_S_2.bmp	1437	0		0	1	188115	0		0	0	NULL	NULL	NULL	High	run1	1	List2	A_T.wav	AV_T	1	1	1	1	187964	151	1	701	188665
Exp3	9	Exp3-9-1	59.937	1.0.0.167	2	right	chenbangjin	1952587154	2.0.10.242	2.0.10.242	10-15-2019	2019-10-15 02:04:16	10:04:16	male	2.0.10.147	65	Catch.bmp	911	0		0	1	190701	0		0	0	NULL	NULL	NULL	High	run1	1	List2	A_T.wav	A_T	0		1	1	190550	151		0	0
Exp3	9	Exp3-9-1	59.937	1.0.0.167	2	right	chenbangjin	1952587154	2.0.10.242	2.0.10.242	10-15-2019	2019-10-15 02:04:16	10:04:16	male	2.0.10.147	66	Catch.bmp	955	0		1	0	192819	0		0	0	NULL	NULL	NULL	High	run1		List2	A_S.wav	A_S	0		0	1	192669	150		0	0
Exp3	9	Exp3-9-1	59.937	1.0.0.167	2	right	chenbangjin	1952587154	2.0.10.242	2.0.10.242	10-15-2019	2019-10-15 02:04:16	10:04:16	male	2.0.10.147	67	Blue_S_2.bmp	1379	0		0	0	194988	0		0	0	NULL	NULL	NULL	High	run1	1	List2	Catch.wav	V_T	1	1	1	1	194838	150	1	570	195408
Exp3	9	Exp3-9-1	59.937	1.0.0.167	2	right	chenbangjin	1952587154	2.0.10.242	2.0.10.242	10-15-2019	2019-10-15 02:04:16	10:04:16	male	2.0.10.147	68	Red_C_2.bmp	1193	0		0	0	197524	0		0	0	NULL	NULL	NULL	High	run1	1	List2	A_T.wav	AV_T	1	1	1	1	197374	150	1	746	198120
Exp3	9	Exp3-9-1	59.937	1.0.0.167	2	right	chenbangjin	1952587154	2.0.10.242	2.0.10.242	10-15-2019	2019-10-15 02:04:16	10:04:16	male	2.0.10.147	69	Catch.bmp	837	0		0	0	199877	0		0	0	NULL	NULL	NULL	High	run1	1	List2	A_T.wav	A_T	1	1	0	1	199727	150	1	937	200664
Exp3	9	Exp3-9-1	59.937	1.0.0.167	2	right	chenbangjin	1952587154	2.0.10.242	2.0.10.242	10-15-2019	2019-10-15 02:04:16	10:04:16	male	2.0.10.147	70	Blue_C.bmp	1506	0		0	0	201879	0		0	0	NULL	NULL	NULL	High	Run1		List2	Catch.wav	V_S	0		1	1	201729	150		0	0
Exp3	9	Exp3-9-1	59.937	1.0.0.167	2	right	chenbangjin	1952587154	2.0.10.242	2.0.10.242	10-15-2019	2019-10-15 02:04:16	10:04:16	male	2.0.10.147	71	Red_S_2.bmp	1348	0		0	0	204598	0		0	0	NULL	NULL	NULL	High	run1		List2	A_S.wav	AV_S	0		1	1	204448	150	1	616	205064
Exp3	9	Exp3-9-1	59.937	1.0.0.167	2	right	chenbangjin	1952587154	2.0.10.242	2.0.10.242	10-15-2019	2019-10-15 02:04:16	10:04:16	male	2.0.10.147	72	Blue_S_2.bmp	962	0		0	0	207101	0		0	0	NULL	NULL	NULL	High	run1	1	List2	A_T.wav	AV_T	1	1	0	1	206951	150	1	657	207608
Exp3	9	Exp3-9-1	59.937	1.0.0.167	2	right	chenbangjin	1952587154	2.0.10.242	2.0.10.242	10-15-2019	2019-10-15 02:04:16	10:04:16	male	2.0.10.147	73	Catch.bmp	974	0		0	0	209220	0		0	0	NULL	NULL	NULL	High	run1	1	List2	A_T.wav	A_T	0		0	1	209070	150		0	0
Exp3	9	Exp3-9-1	59.937	1.0.0.167	2	right	chenbangjin	1952587154	2.0.10.242	2.0.10.242	10-15-2019	2019-10-15 02:04:16	10:04:16	male	2.0.10.147	74	Red_C_2.bmp	920	0		0	1	211406	0		0	0	NULL	NULL	NULL	High	run1	1	List2	Catch.wav	V_T	0		1	1	211255	151		0	0
Exp3	9	Exp3-9-1	59.937	1.0.0.167	2	right	chenbangjin	1952587154	2.0.10.242	2.0.10.242	10-15-2019	2019-10-15 02:04:16	10:04:16	male	2.0.10.147	75	Red_C_2.bmp	1122	0		0	0	213541	0		0	0	NULL	NULL	NULL	High	run1	1	List2	Catch.wav	V_T	1	1	0	1	213391	150	1	737	214128
Exp3	9	Exp3-9-1	59.937	1.0.0.167	2	right	chenbangjin	1952587154	2.0.10.242	2.0.10.242	10-15-2019	2019-10-15 02:04:16	10:04:16	male	2.0.10.147	76	Red_C_2.bmp	1104	0		0	0	215810	0		0	0	NULL	NULL	NULL	High	run1	1	List2	Catch.wav	V_T	0		0	1	215660	150		0	0
Exp3	9	Exp3-9-1	59.937	1.0.0.167	2	right	chenbangjin	1952587154	2.0.10.242	2.0.10.242	10-15-2019	2019-10-15 02:04:16	10:04:16	male	2.0.10.147	77	Catch.bmp	1037	0		0	0	218129	0		0	0	NULL	NULL	NULL	High	run1	1	List2	A_T.wav	A_T	0		1	1	217979	150		0	0
Exp3	9	Exp3-9-1	59.937	1.0.0.167	2	right	chenbangjin	1952587154	2.0.10.242	2.0.10.242	10-15-2019	2019-10-15 02:04:16	10:04:16	male	2.0.10.147	78	Red_C_2.bmp	1146	0		0	1	220382	0		0	0	NULL	NULL	NULL	High	run1	1	List2	Catch.wav	V_T	1	1	2	1	220231	151	1	457	220688
Exp3	9	Exp3-9-1	59.937	1.0.0.167	2	right	chenbangjin	1952587154	2.0.10.242	2.0.10.242	10-15-2019	2019-10-15 02:04:16	10:04:16	male	2.0.10.147	79	Blue_S.bmp	1499	0		0	0	222684	0		0	0	NULL	NULL	NULL	High	run1		List2	Catch.wav	V_S	0		0	1	222534	150		0	0
Exp3	9	Exp3-9-1	59.937	1.0.0.167	2	right	chenbangjin	1952587154	2.0.10.242	2.0.10.242	10-15-2019	2019-10-15 02:04:16	10:04:16	male	2.0.10.147	80	Catch.bmp	850	0		0	0	225387	0		0	0	NULL	NULL	NULL	High	run1	1	List2	A_T.wav	A_T	1	1	0	1	225237	150	1	676	225913
Exp3	9	Exp3-9-1	59.937	1.0.0.167	2	right	chenbangjin	1952587154	2.0.10.242	2.0.10.242	10-15-2019	2019-10-15 02:04:16	10:04:16	male	2.0.10.147	81	Red_C_2.bmp	1335	0		0	0	227389	0		0	0	NULL	NULL	NULL	High	run1	1	List2	Catch.wav	V_T	1	1	0	1	227239	150	1	825	228064
Exp3	9	Exp3-9-1	59.937	1.0.0.167	2	right	chenbangjin	1952587154	2.0.10.242	2.0.10.242	10-15-2019	2019-10-15 02:04:16	10:04:16	male	2.0.10.147	82	Red_C.bmp	1590	0		0	0	229875	0		0	0	NULL	NULL	NULL	High	run1		List2	Catch.wav	V_S	0		0	1	229725	150		0	0
Exp3	9	Exp3-9-1	59.937	1.0.0.167	2	right	chenbangjin	1952587154	2.0.10.242	2.0.10.242	10-15-2019	2019-10-15 02:04:16	10:04:16	male	2.0.10.147	83	Red_C_2.bmp	1274	0		0	0	232678	0		0	0	NULL	NULL	NULL	High	run1	1	List2	Catch.wav	V_T	1	1	0	2	232528	150	1	560	233088
Exp3	9	Exp3-9-1	59.937	1.0.0.167	2	right	chenbangjin	1952587154	2.0.10.242	2.0.10.242	10-15-2019	2019-10-15 02:04:16	10:04:16	male	2.0.10.147	84	Catch.bmp	1139	0		0	1	235114	0		0	0	NULL	NULL	NULL	High	run1	1	List2	A_T.wav	A_T	0		1	1	234963	151		0	0
Exp3	9	Exp3-9-1	59.937	1.0.0.167	2	right	chenbangjin	1952587154	2.0.10.242	2.0.10.242	10-15-2019	2019-10-15 02:04:16	10:04:16	male	2.0.10.147	85	Blue_S_2.bmp	1087	0		0	0	237466	0		0	0	NULL	NULL	NULL	High	run1	1	List2	A_T.wav	AV_T	1	1	0	1	237316	150	1	604	237920
Exp3	9	Exp3-9-1	59.937	1.0.0.167	2	right	chenbangjin	1952587154	2.0.10.242	2.0.10.242	10-15-2019	2019-10-15 02:04:16	10:04:16	male	2.0.10.147	86	Red_C_2.bmp	1027	0		0	1	239702	0		0	0	NULL	NULL	NULL	High	run1	1	List2	A_T.wav	AV_T	1	1	1	1	239551	151	1	848	240399
Exp3	9	Exp3-9-1	59.937	1.0.0.167	2	right	chenbangjin	1952587154	2.0.10.242	2.0.10.242	10-15-2019	2019-10-15 02:04:16	10:04:16	male	2.0.10.147	87	Blue_S_2.bmp	802	0		0	0	241887	0		0	0	NULL	NULL	NULL	High	run1	1	List2	A_T.wav	AV_T	0		0	1	241737	150		0	0
Exp3	9	Exp3-9-1	59.937	1.0.0.167	2	right	chenbangjin	1952587154	2.0.10.242	2.0.10.242	10-15-2019	2019-10-15 02:04:16	10:04:16	male	2.0.10.147	88	Catch.bmp	1142	0		0	0	243906	0		0	0	NULL	NULL	NULL	High	run1	1	List2	A_T.wav	A_T	1	1	0	1	243756	150	1	1051	244807
Exp3	9	Exp3-9-1	59.937	1.0.0.167	2	right	chenbangjin	1952587154	2.0.10.242	2.0.10.242	10-15-2019	2019-10-15 02:04:16	10:04:16	male	2.0.10.147	89	Red_S_2.bmp	1299	0		1	0	246208	0		0	0	NULL	NULL	NULL	High	run1		List2	A_S.wav	AV_S	0		0	1	246058	150		0	0
Exp3	9	Exp3-9-1	59.937	1.0.0.167	2	right	chenbangjin	1952587154	2.0.10.242	2.0.10.242	10-15-2019	2019-10-15 02:04:16	10:04:16	male	2.0.10.147	90	Catch.bmp	865	0		0	0	248711	0		0	0	NULL	NULL	NULL	High	run1	1	List2	A_T.wav	A_T	1	1	0	1	248561	150	1	686	249247
Exp3	9	Exp3-9-1	59.937	1.0.0.167	2	right	chenbangjin	1952587154	2.0.10.242	2.0.10.242	10-15-2019	2019-10-15 02:04:16	10:04:16	male	2.0.10.147	91	Blue_S_2.bmp	872	0		0	0	250730	0		0	0	NULL	NULL	NULL	High	run1	1	List2	A_T.wav	AV_T	0		0	1	250580	150		0	0
Exp3	9	Exp3-9-1	59.937	1.0.0.167	2	right	chenbangjin	1952587154	2.0.10.242	2.0.10.242	10-15-2019	2019-10-15 02:04:16	10:04:16	male	2.0.10.147	92	Catch.bmp	1406	0		0	0	252815	0		0	0	NULL	NULL	NULL	High	run1	1	List2	A_T.wav	A_T	1	1	0	1	252665	150	1	470	253135
Exp3	9	Exp3-9-1	59.937	1.0.0.167	2	right	chenbangjin	1952587154	2.0.10.242	2.0.10.242	10-15-2019	2019-10-15 02:04:16	10:04:16	male	2.0.10.147	93	Blue_C_2.bmp	1032	0		0	0	255368	0		0	0	NULL	NULL	NULL	High	run1		List2	A_S.wav	AV_S	0		0	1	255218	150	1	725	255943
Exp3	9	Exp3-9-1	59.937	1.0.0.167	2	right	chenbangjin	1952587154	2.0.10.242	2.0.10.242	10-15-2019	2019-10-15 02:04:16	10:04:16	male	2.0.10.147	94	Catch.bmp	1565	0		0	1	257554	0		0	0	NULL	NULL	NULL	High	run1	1	List2	A_T.wav	A_T	1	1	1	1	257403	151	1	876	258279
Exp3	9	Exp3-9-1	59.937	1.0.0.167	2	right	chenbangjin	1952587154	2.0.10.242	2.0.10.242	10-15-2019	2019-10-15 02:04:16	10:04:16	male	2.0.10.147	95	Catch.bmp	1386	0		0	0	260273	0		0	0	NULL	NULL	NULL	High	run1	1	List2	A_T.wav	A_T	1	1	0	1	260123	150	1	829	260952
Exp3	9	Exp3-9-1	59.937	1.0.0.167	2	right	chenbangjin	1952587154	2.0.10.242	2.0.10.242	10-15-2019	2019-10-15 02:04:16	10:04:16	male	2.0.10.147	96	Blue_S_2.bmp	933	0		0	0	262809	0		0	0	NULL	NULL	NULL	High	run1	1	List2	A_T.wav	AV_T	1	1	0	1	262659	150	1	988	263647
Exp3	9	Exp3-9-1	59.937	1.0.0.167	2	right	chenbangjin	1952587154	2.0.10.242	2.0.10.242	10-15-2019	2019-10-15 02:04:16	10:04:16	male	2.0.10.147	97	Red_C.bmp	892	0		0	1	264895	0		0	0	NULL	NULL	NULL	High	run1		List2	A_S.wav	AV_S	0		1	1	264744	151		0	0
Exp3	9	Exp3-9-1	59.937	1.0.0.167	2	right	chenbangjin	1952587154	2.0.10.242	2.0.10.242	10-15-2019	2019-10-15 02:04:16	10:04:16	male	2.0.10.147	98	Catch.bmp	1498	0		0	0	266997	0		0	0	NULL	NULL	NULL	High	run1	1	List2	A_T.wav	A_T	1	1	0	1	266847	150	1	792	267639
Exp3	9	Exp3-9-1	59.937	1.0.0.167	2	right	chenbangjin	1952587154	2.0.10.242	2.0.10.242	10-15-2019	2019-10-15 02:04:16	10:04:16	male	2.0.10.147	99	Blue_S_2.bmp	882	0		0	1	269650	0		0	0	NULL	NULL	NULL	High	run1	1	List2	Catch.wav	V_T	0		1	1	269499	151		0	0
Exp3	9	Exp3-9-1	59.937	1.0.0.167	2	right	chenbangjin	1952587154	2.0.10.242	2.0.10.242	10-15-2019	2019-10-15 02:04:16	10:04:16	male	2.0.10.147	100	Catch.bmp	1407	0		0	0	271735	0		0	0	NULL	NULL	NULL	High	run1		List2	A_S.wav	A_S	0		0	1	271585	150		0	0
Exp3	9	Exp3-9-1	59.937	1.0.0.167	2	right	chenbangjin	1952587154	2.0.10.242	2.0.10.242	10-15-2019	2019-10-15 02:04:16	10:04:16	male	2.0.10.147	101	Catch.bmp	962	0		0	0	274354	0		0	0	NULL	NULL	NULL	High	run1		List2	A_S.wav	A_S	0		0	1	274204	150		0	0
Exp3	9	Exp3-9-1	59.937	1.0.0.167	2	right	chenbangjin	1952587154	2.0.10.242	2.0.10.242	10-15-2019	2019-10-15 02:04:16	10:04:16	male	2.0.10.147	102	Red_C_2.bmp	929	0		0	0	276523	0		0	0	NULL	NULL	NULL	High	run1	1	List2	Catch.wav	V_T	1	1	1	1	276373	150	1	745	277118
Exp3	9	Exp3-9-1	59.937	1.0.0.167	2	right	chenbangjin	1952587154	2.0.10.242	2.0.10.242	10-15-2019	2019-10-15 02:04:16	10:04:16	male	2.0.10.147	103	Blue_S_2.bmp	868	0		0	0	278609	0		0	0	NULL	NULL	NULL	High	run1	1	List2	Catch.wav	V_T	0		0	1	278459	150		0	0
Exp3	9	Exp3-9-1	59.937	1.0.0.167	2	right	chenbangjin	1952587154	2.0.10.242	2.0.10.242	10-15-2019	2019-10-15 02:04:16	10:04:16	male	2.0.10.147	104	Blue_S_2.bmp	990	0		0	0	280694	0		0	0	NULL	NULL	NULL	High	run1	1	List2	A_T.wav	AV_T	1	1	1	1	280544	150	1	1054	281598
Exp3	9	Exp3-9-1	59.937	1.0.0.167	2	right	chenbangjin	1952587154	2.0.10.242	2.0.10.242	10-15-2019	2019-10-15 02:04:16	10:04:16	male	2.0.10.147	105	Red_S_2.bmp	1398	0		0	1	282847	0		0	0	NULL	NULL	NULL	High	run1		List2	Catch.wav	V_S	0		1	1	282696	151		0	0
Exp3	9	Exp3-9-1	59.937	1.0.0.167	2	right	chenbangjin	1952587154	2.0.10.242	2.0.10.242	10-15-2019	2019-10-15 02:04:16	10:04:16	male	2.0.10.147	106	Catch.bmp	1592	0		0	0	285466	0		0	0	NULL	NULL	NULL	High	run1		List2	A_S.wav	A_S	0		0	1	285316	150		0	0
Exp3	9	Exp3-9-1	59.937	1.0.0.167	2	right	chenbangjin	1952587154	2.0.10.242	2.0.10.242	10-15-2019	2019-10-15 02:04:16	10:04:16	male	2.0.10.147	107	Catch.bmp	924	0		0	0	288269	0		0	0	NULL	NULL	NULL	High	run1		List2	A_S.wav	A_S	0		0	1	288119	150		0	0
Exp3	9	Exp3-9-1	59.937	1.0.0.167	2	right	chenbangjin	1952587154	2.0.10.242	2.0.10.242	10-15-2019	2019-10-15 02:04:16	10:04:16	male	2.0.10.147	108	Blue_C_2.bmp	1209	0		1	0	290404	0		0	0	NULL	NULL	NULL	High	run1		List2	Catch.wav	V_S	0		1	1	290254	150		0	0
Exp3	9	Exp3-9-1	59.937	1.0.0.167	2	right	chenbangjin	1952587154	2.0.10.242	2.0.10.242	10-15-2019	2019-10-15 02:04:16	10:04:16	male	2.0.10.147	109	Blue_S_2.bmp	838	0		0	1	292824	0		0	0	NULL	NULL	NULL	High	run1	1	List2	Catch.wav	V_T	1	1	1	1	292673	151	1	893	293566
Exp3	9	Exp3-9-1	59.937	1.0.0.167	2	right	chenbangjin	1952587154	2.0.10.242	2.0.10.242	10-15-2019	2019-10-15 02:04:16	10:04:16	male	2.0.10.147	110	Blue_S_2.bmp	1039	0		0	0	294809	0		0	0	NULL	NULL	NULL	High	run1	1	List2	A_T.wav	AV_T	1	1	1	1	294659	150	1	699	295358
Exp3	9	Exp3-9-1	59.937	1.0.0.167	2	right	chenbangjin	1952587154	2.0.10.242	2.0.10.242	10-15-2019	2019-10-15 02:04:16	10:04:16	male	2.0.10.147	111	Catch.bmp	1340	0		0	0	296995	0		0	0	NULL	NULL	NULL	High	run1	1	List2	A_T.wav	A_T	1	1	0	2	296845	150	1	1185	298030
Exp3	9	Exp3-9-1	59.937	1.0.0.167	2	right	chenbangjin	1952587154	2.0.10.242	2.0.10.242	10-15-2019	2019-10-15 02:04:16	10:04:16	male	2.0.10.147	112	Blue_S_2.bmp	1173	0		0	0	299497	0		0	0	NULL	NULL	NULL	High	run1	1	List2	Catch.wav	V_T	1	1	1	1	299347	150	1	827	300174
Exp3	9	Exp3-9-1	59.937	1.0.0.167	2	right	chenbangjin	1952587154	2.0.10.242	2.0.10.242	10-15-2019	2019-10-15 02:04:16	10:04:16	male	2.0.10.147	113	Catch.bmp	1318	0		0	0	301833	0		0	0	NULL	NULL	NULL	High	run1	1	List2	A_T.wav	A_T	1	1	1	1	301683	150	1	1004	302687
Exp3	9	Exp3-9-1	59.937	1.0.0.167	2	right	chenbangjin	1952587154	2.0.10.242	2.0.10.242	10-15-2019	2019-10-15 02:04:16	10:04:16	male	2.0.10.147	114	Catch.bmp	874	0		0	0	304302	0		0	0	NULL	NULL	NULL	High	run1	1	List2	A_T.wav	A_T	1	1	0	1	304152	150	1	926	305078
Exp3	9	Exp3-9-1	59.937	1.0.0.167	2	right	chenbangjin	1952587154	2.0.10.242	2.0.10.242	10-15-2019	2019-10-15 02:04:16	10:04:16	male	2.0.10.147	115	Blue_S_2.bmp	956	0		0	0	306338	0		0	0	NULL	NULL	NULL	High	run1	1	List2	Catch.wav	V_T	1	1	0	1	306188	150	1	651	306839
Exp3	9	Exp3-9-1	59.937	1.0.0.167	2	right	chenbangjin	1952587154	2.0.10.242	2.0.10.242	10-15-2019	2019-10-15 02:04:16	10:04:16	male	2.0.10.147	116	Blue_S_2.bmp	892	0		0	1	308457	0		0	0	NULL	NULL	NULL	High	run1	1	List2	A_T.wav	AV_T	1	1	1	1	308306	151	1	756	309062
Exp3	9	Exp3-9-1	59.937	1.0.0.167	2	right	chenbangjin	1952587154	2.0.10.242	2.0.10.242	10-15-2019	2019-10-15 02:04:16	10:04:16	male	2.0.10.147	117	Red_C_2.bmp	1236	0		0	0	310509	0		0	0	NULL	NULL	NULL	High	run1	1	List2	Catch.wav	V_T	1	1	0	1	310359	150	1	703	311062
Exp3	9	Exp3-9-1	59.937	1.0.0.167	2	right	chenbangjin	1952587154	2.0.10.242	2.0.10.242	10-15-2019	2019-10-15 02:04:16	10:04:16	male	2.0.10.147	118	Red_C_2.bmp	1557	0		0	1	312895	0		0	0	NULL	NULL	NULL	High	run1	1	List2	Catch.wav	V_T	1	1	1	1	312744	151	1	590	313334
Exp3	9	Exp3-9-1	59.937	1.0.0.167	2	right	chenbangjin	1952587154	2.0.10.242	2.0.10.242	10-15-2019	2019-10-15 02:04:16	10:04:16	male	2.0.10.147	119	Catch.bmp	1588	0		0	0	315614	0		0	0	NULL	NULL	NULL	High	run1	1	List2	A_T.wav	A_T	1	1	1	1	315464	150	1	606	316070
Exp3	9	Exp3-9-1	59.937	1.0.0.167	2	right	chenbangjin	1952587154	2.0.10.242	2.0.10.242	10-15-2019	2019-10-15 02:04:16	10:04:16	male	2.0.10.147	120	Catch.bmp	1245	0		0	0	318350	0		0	0	NULL	NULL	NULL	High	run1		List2	A_S.wav	A_S	0		0	1	318200	150		0	0
Exp3	9	Exp3-9-1	59.937	1.0.0.167	2	right	chenbangjin	1952587154	2.0.10.242	2.0.10.242	10-15-2019	2019-10-15 02:04:16	10:04:16	male	2.0.10.147	121	Red_C_2.bmp	1224	0		1	0	320819	0		0	0	NULL	NULL	NULL	High	run1	1	List2	Catch.wav	V_T	1	1	1	1	320669	150	1	720	321389
Exp3	9	Exp3-9-1	59.937	1.0.0.167	2	right	chenbangjin	1952587154	2.0.10.242	2.0.10.242	10-15-2019	2019-10-15 02:04:16	10:04:16	male	2.0.10.147	122	Red_C_2.bmp	1147	0		0	0	323205	0		0	0	NULL	NULL	NULL	High	run1	1	List2	Catch.wav	V_T	1	1	0	1	323055	150	1	503	323558
Exp3	9	Exp3-9-1	59.937	1.0.0.167	2	right	chenbangjin	1952587154	2.0.10.242	2.0.10.242	10-15-2019	2019-10-15 02:04:16	10:04:16	male	2.0.10.147	123	Catch.bmp	1576	0		0	0	325508	0		0	0	NULL	NULL	NULL	High	run1	1	List2	A_T.wav	A_T	1	1	1	1	325358	150	1	1039	326397
Exp3	9	Exp3-9-1	59.937	1.0.0.167	2	right	chenbangjin	1952587154	2.0.10.242	2.0.10.242	10-15-2019	2019-10-15 02:04:16	10:04:16	male	2.0.10.147	124	Catch.bmp	1290	0		0	0	328244	0		0	0	NULL	NULL	NULL	High	run1		List2	A_S.wav	A_S	0		0	1	328094	150		0	0
Exp3	9	Exp3-9-1	59.937	1.0.0.167	2	right	chenbangjin	1952587154	2.0.10.242	2.0.10.242	10-15-2019	2019-10-15 02:04:16	10:04:16	male	2.0.10.147	125	Red_C_2.bmp	1349	0		0	0	330763	0		0	0	NULL	NULL	NULL	High	run1	1	List2	A_T.wav	AV_T	1	1	0	1	330613	150	1	936	331549
Exp3	9	Exp3-9-1	59.937	1.0.0.167	2	right	chenbangjin	1952587154	2.0.10.242	2.0.10.242	10-15-2019	2019-10-15 02:04:16	10:04:16	male	2.0.10.147	126	Red_C_2.bmp	1339	0		0	0	333266	0		0	0	NULL	NULL	NULL	High	run1	1	List2	Catch.wav	V_T	1	1	0	1	333116	150	1	593	333709
Exp3	9	Exp3-9-1	59.937	1.0.0.167	2	right	chenbangjin	1952587154	2.0.10.242	2.0.10.242	10-15-2019	2019-10-15 02:04:16	10:04:16	male	2.0.10.147	127	Catch.bmp	1197	0		0	0	335752	0		0	0	NULL	NULL	NULL	High	run1	1	List2	A_T.wav	A_T	1	1	0	1	335602	150	1	787	336389
Exp3	9	Exp3-9-1	59.937	1.0.0.167	2	right	chenbangjin	1952587154	2.0.10.242	2.0.10.242	10-15-2019	2019-10-15 02:04:16	10:04:16	male	2.0.10.147	128	Red_C.bmp	1388	0		0	0	338104	0		0	0	NULL	NULL	NULL	High	run1		List2	A_S.wav	AV_S	0		0	1	337954	150		0	0
Exp3	9	Exp3-9-1	59.937	1.0.0.167	2	right	chenbangjin	1952587154	2.0.10.242	2.0.10.242	10-15-2019	2019-10-15 02:04:16	10:04:16	male	2.0.10.147	129	Catch.bmp	1059	0		0	0	340690	0		0	0	NULL	NULL	NULL	High	run1	1	List2	A_T.wav	A_T	1	1	0	1	340540	150	1	673	341213
Exp3	9	Exp3-9-1	59.937	1.0.0.167	2	right	chenbangjin	1952587154	2.0.10.242	2.0.10.242	10-15-2019	2019-10-15 02:04:16	10:04:16	male	2.0.10.147	130	Blue_S.bmp	851	0		0	0	342909	0		0	0	NULL	NULL	NULL	High	run1		List2	A_S.wav	AV_S	0		0	1	342759	150		0	0
Exp3	9	Exp3-9-1	59.937	1.0.0.167	2	right	chenbangjin	1952587154	2.0.10.242	2.0.10.242	10-15-2019	2019-10-15 02:04:16	10:04:16	male	2.0.10.147	131	Red_C_2.bmp	1410	0		0	0	344978	0		0	0	NULL	NULL	NULL	High	run1	1	List2	A_T.wav	AV_T	1	1	0	1	344828	150	1	666	345494
Exp3	9	Exp3-9-1	59.937	1.0.0.167	2	right	chenbangjin	1952587154	2.0.10.242	2.0.10.242	10-15-2019	2019-10-15 02:04:16	10:04:16	male	2.0.10.147	132	Blue_C.bmp	1040	0		0	0	347547	0		0	0	NULL	NULL	NULL	High	run1		List2	A_S.wav	AV_S	0		0	1	347397	150		0	0
Exp3	9	Exp3-9-1	59.937	1.0.0.167	2	right	chenbangjin	1952587154	2.0.10.242	2.0.10.242	10-15-2019	2019-10-15 02:04:16	10:04:16	male	2.0.10.147	133	Red_C_2.bmp	914	0		0	0	349800	0		0	0	NULL	NULL	NULL	High	run1	1	List2	A_T.wav	AV_T	1	1	0	2	349650	150	1	708	350358
Exp3	9	Exp3-9-1	59.937	1.0.0.167	2	right	chenbangjin	1952587154	2.0.10.242	2.0.10.242	10-15-2019	2019-10-15 02:04:16	10:04:16	male	2.0.10.147	134	Red_S.bmp	1572	0		0	1	351869	0		0	0	NULL	NULL	NULL	High	run1		List2	A_S.wav	AV_S	0		1	1	351718	151		0	0
Exp3	9	Exp3-9-1	59.937	1.0.0.167	2	right	chenbangjin	1952587154	2.0.10.242	2.0.10.242	10-15-2019	2019-10-15 02:04:16	10:04:16	male	2.0.10.147	135	Blue_S_2.bmp	1270	0		0	0	354655	0		0	0	NULL	NULL	NULL	High	run1	1	List2	A_T.wav	AV_T	1	1	0	1	354505	150	1	964	355469
Exp3	9	Exp3-9-1	59.937	1.0.0.167	2	right	chenbangjin	1952587154	2.0.10.242	2.0.10.242	10-15-2019	2019-10-15 02:04:16	10:04:16	male	2.0.10.147	136	Blue_S_2.bmp	1318	0		0	0	357074	0		0	0	NULL	NULL	NULL	High	run1	1	List2	Catch.wav	V_T	1	1	0	1	356924	150	1	513	357437
Exp3	9	Exp3-9-1	59.937	1.0.0.167	2	right	chenbangjin	1952587154	2.0.10.242	2.0.10.242	10-15-2019	2019-10-15 02:04:16	10:04:16	male	2.0.10.147	137	Red_S.bmp	1375	0		0	0	359543	0		0	0	NULL	NULL	NULL	High	run1		List2	Catch.wav	V_S	0		0	1	359393	150		0	0
Exp3	9	Exp3-9-1	59.937	1.0.0.167	2	right	chenbangjin	1952587154	2.0.10.242	2.0.10.242	10-15-2019	2019-10-15 02:04:16	10:04:16	male	2.0.10.147	138	Catch.bmp	1582	0		0	0	362129	0		0	0	NULL	NULL	NULL	High	run1		List2	A_S.wav	A_S	0		1	1	361979	150		0	0
Exp3	9	Exp3-9-1	59.937	1.0.0.167	2	right	chenbangjin	1952587154	2.0.10.242	2.0.10.242	10-15-2019	2019-10-15 02:04:16	10:04:16	male	2.0.10.147	139	Blue_C_2.bmp	1072	0		1	0	364915	0		0	0	NULL	NULL	NULL	High	run1		List2	A_S.wav	AV_S	0		0	1	364765	150		0	0
Exp3	9	Exp3-9-1	59.937	1.0.0.167	2	right	chenbangjin	1952587154	2.0.10.242	2.0.10.242	10-15-2019	2019-10-15 02:04:16	10:04:16	male	2.0.10.147	140	Blue_S_2.bmp	1394	0		0	0	367201	0		0	0	NULL	NULL	NULL	High	run1	1	List2	A_T.wav	AV_T	1	1	0	1	367051	150	1	610	367661
Exp3	9	Exp3-9-1	59.937	1.0.0.167	2	right	chenbangjin	1952587154	2.0.10.242	2.0.10.242	10-15-2019	2019-10-15 02:04:16	10:04:16	male	2.0.10.147	141	Blue_S_2.bmp	1147	0		0	0	369754	1151		0	0	NULL	NULL	NULL	High	run1	1	List2	Catch.wav	V_T	1	1	0	1	369604	150	1	640	370244
Exp3	9	Exp3-9-1	59.937	1.0.0.167	2	right	chenbangjin	1952587154	2.0.10.242	2.0.10.242	10-15-2019	2019-10-15 02:04:16	10:04:16	male	2.0.10.147	142	Blue_S_2.bmp	1287	0		0	0	405274	0		0	0	NULL	NULL	NULL	High	run1	1	List2	Catch.wav	V_T	0		0	1	405124	150		0	0
Exp3	9	Exp3-9-1	59.937	1.0.0.167	2	right	chenbangjin	1952587154	2.0.10.242	2.0.10.242	10-15-2019	2019-10-15 02:04:16	10:04:16	male	2.0.10.147	143	Red_C_2.bmp	1339	0		1	0	407793	0		0	0	NULL	NULL	NULL	High	run1	1	List2	A_T.wav	AV_T	1	1	1	1	407643	150	1	736	408379
Exp3	9	Exp3-9-1	59.937	1.0.0.167	2	right	chenbangjin	1952587154	2.0.10.242	2.0.10.242	10-15-2019	2019-10-15 02:04:16	10:04:16	male	2.0.10.147	144	Catch.bmp	1416	0		0	0	410279	0		0	0	NULL	NULL	NULL	High	run1	1	List2	A_T.wav	A_T	1	1	0	1	410129	150	1	834	410963
Exp3	9	Exp3-9-1	59.937	1.0.0.167	2	right	chenbangjin	1952587154	2.0.10.242	2.0.10.242	10-15-2019	2019-10-15 02:04:16	10:04:16	male	2.0.10.147	145	Red_C_2.bmp	960	0		0	0	412849	0		0	0	NULL	NULL	NULL	High	run1	1	List2	A_T.wav	AV_T	1	1	0	1	412699	150	1	777	413476
Exp3	9	Exp3-9-1	59.937	1.0.0.167	2	right	chenbangjin	1952587154	2.0.10.242	2.0.10.242	10-15-2019	2019-10-15 02:04:16	10:04:16	male	2.0.10.147	146	Catch.bmp	1032	0		0	1	414968	0		0	0	NULL	NULL	NULL	High	run1	1	List2	A_T.wav	A_T	1	1	1	1	414817	151	1	842	415659
Exp3	9	Exp3-9-1	59.937	1.0.0.167	2	right	chenbangjin	1952587154	2.0.10.242	2.0.10.242	10-15-2019	2019-10-15 02:04:16	10:04:16	male	2.0.10.147	147	Red_C.bmp	1558	0		0	0	417153	0		0	0	NULL	NULL	NULL	High	run1		List2	A_S.wav	AV_S	0		0	1	417003	150		0	0
Exp3	9	Exp3-9-1	59.937	1.0.0.167	2	right	chenbangjin	1952587154	2.0.10.242	2.0.10.242	10-15-2019	2019-10-15 02:04:16	10:04:16	male	2.0.10.147	148	Red_S.bmp	931	0		0	0	419923	0		0	0	NULL	NULL	NULL	High	run1		List2	A_S.wav	AV_S	0		0	1	419773	150		0	0
Exp3	9	Exp3-9-1	59.937	1.0.0.167	2	right	chenbangjin	1952587154	2.0.10.242	2.0.10.242	10-15-2019	2019-10-15 02:04:16	10:04:16	male	2.0.10.147	149	Red_S_2.bmp	1476	0		0	0	422058	0		0	0	NULL	NULL	NULL	High	run1		List2	A_S.wav	AV_S	0		0	1	421908	150		0	0
Exp3	9	Exp3-9-1	59.937	1.0.0.167	2	right	chenbangjin	1952587154	2.0.10.242	2.0.10.242	10-15-2019	2019-10-15 02:04:16	10:04:16	male	2.0.10.147	150	Catch.bmp	1549	0		0	0	424761	0		0	0	NULL	NULL	NULL	High	run1		List2	A_S.wav	A_S	0		0	1	424611	150		0	0
Exp3	9	Exp3-9-1	59.937	1.0.0.167	2	right	chenbangjin	1952587154	2.0.10.242	2.0.10.242	10-15-2019	2019-10-15 02:04:16	10:04:16	male	2.0.10.147	151	Catch.bmp	1357	0		0	0	427531	0		0	0	NULL	NULL	NULL	High	run1	1	List2	A_T.wav	A_T	1	1	0	2	427381	150	1	566	427947
Exp3	9	Exp3-9-1	59.937	1.0.0.167	2	right	chenbangjin	1952587154	2.0.10.242	2.0.10.242	10-15-2019	2019-10-15 02:04:16	10:04:16	male	2.0.10.147	152	Red_C_2.bmp	1179	0		0	0	430050	0		0	0	NULL	NULL	NULL	High	run1	1	List2	A_T.wav	AV_T	1	1	0	1	429900	150	1	615	430515
Exp3	9	Exp3-9-1	59.937	1.0.0.167	2	right	chenbangjin	1952587154	2.0.10.242	2.0.10.242	10-15-2019	2019-10-15 02:04:16	10:04:16	male	2.0.10.147	153	Catch.bmp	1558	0		0	0	432386	0		0	0	NULL	NULL	NULL	High	run1		List2	A_S.wav	A_S	0		0	1	432236	150		0	0
Exp3	9	Exp3-9-1	59.937	1.0.0.167	2	right	chenbangjin	1952587154	2.0.10.242	2.0.10.242	10-15-2019	2019-10-15 02:04:16	10:04:16	male	2.0.10.147	154	Catch.bmp	1338	0		0	0	435172	0		0	0	NULL	NULL	NULL	High	run1	1	List2	A_T.wav	A_T	1	1	0	1	435022	150	1	646	435668
Exp3	9	Exp3-9-1	59.937	1.0.0.167	2	right	chenbangjin	1952587154	2.0.10.242	2.0.10.242	10-15-2019	2019-10-15 02:04:16	10:04:16	male	2.0.10.147	155	Red_S_2.bmp	1112	0		0	0	437658	0		0	0	NULL	NULL	NULL	High	run1		List2	Catch.wav	V_S	0		1	1	437508	150		0	0
Exp3	9	Exp3-9-1	59.937	1.0.0.167	2	right	chenbangjin	1952587154	2.0.10.242	2.0.10.242	10-15-2019	2019-10-15 02:04:16	10:04:16	male	2.0.10.147	156	Blue_S_2.bmp	1070	0		0	0	439994	0		0	0	NULL	NULL	NULL	High	run1	1	List2	Catch.wav	V_T	1	1	0	1	439844	150	1	583	440427
Exp3	9	Exp3-9-1	59.937	1.0.0.167	2	right	chenbangjin	1952587154	2.0.10.242	2.0.10.242	10-15-2019	2019-10-15 02:04:16	10:04:16	male	2.0.10.147	157	Blue_C.bmp	985	0		0	0	442213	0		0	0	NULL	NULL	NULL	High	Run1		List2	Catch.wav	V_S	0		0	2	442063	150		0	0
Exp3	9	Exp3-9-1	59.937	1.0.0.167	2	right	chenbangjin	1952587154	2.0.10.242	2.0.10.242	10-15-2019	2019-10-15 02:04:16	10:04:16	male	2.0.10.147	158	Blue_S.bmp	1051	0		0	0	444415	0		0	0	NULL	NULL	NULL	High	run1		List2	A_S.wav	AV_S	0		1	1	444265	150		0	0
Exp3	9	Exp3-9-1	59.937	1.0.0.167	2	right	chenbangjin	1952587154	2.0.10.242	2.0.10.242	10-15-2019	2019-10-15 02:04:16	10:04:16	male	2.0.10.147	159	Catch.bmp	1065	0		0	0	446684	0		0	0	NULL	NULL	NULL	High	run1	1	List2	A_T.wav	A_T	1	1	0	1	446534	150	1	605	447139
Exp3	9	Exp3-9-1	59.937	1.0.0.167	2	right	chenbangjin	1952587154	2.0.10.242	2.0.10.242	10-15-2019	2019-10-15 02:04:16	10:04:16	male	2.0.10.147	160	Red_C_2.bmp	1555	0		0	0	448903	0		0	0	NULL	NULL	NULL	High	run1	1	List2	Catch.wav	V_T	1	1	1	1	448753	150	1	563	449316
Exp3	9	Exp3-9-1	59.937	1.0.0.167	2	right	chenbangjin	1952587154	2.0.10.242	2.0.10.242	10-15-2019	2019-10-15 02:04:16	10:04:16	male	2.0.10.147	161	Catch.bmp	1151	0		0	0	451606	0		0	0	NULL	NULL	NULL	High	run1		List2	A_S.wav	A_S	0		0	1	451456	150		0	0
Exp3	9	Exp3-9-1	59.937	1.0.0.167	2	right	chenbangjin	1952587154	2.0.10.242	2.0.10.242	10-15-2019	2019-10-15 02:04:16	10:04:16	male	2.0.10.147	162	Red_C_2.bmp	846	0		0	0	453975	0		0	0	NULL	NULL	NULL	High	run1	1	List2	Catch.wav	V_T	1	1	1	1	453825	150	1	649	454474
Exp3	9	Exp3-9-1	59.937	1.0.0.167	2	right	chenbangjin	1952587154	2.0.10.242	2.0.10.242	10-15-2019	2019-10-15 02:04:16	10:04:16	male	2.0.10.147	163	Blue_S_2.bmp	934	0		0	0	455977	0		0	0	NULL	NULL	NULL	High	run1	1	List2	A_T.wav	AV_T	0		1	1	455827	150		0	0
Exp3	9	Exp3-9-1	59.937	1.0.0.167	2	right	chenbangjin	1952587154	2.0.10.242	2.0.10.242	10-15-2019	2019-10-15 02:04:16	10:04:16	male	2.0.10.147	164	Red_C_2.bmp	976	0		0	0	458129	0		0	0	NULL	NULL	NULL	High	run1	1	List2	Catch.wav	V_T	1	1	1	1	457979	150	1	807	458786
Exp3	9	Exp3-9-1	59.937	1.0.0.167	2	right	chenbangjin	1952587154	2.0.10.242	2.0.10.242	10-15-2019	2019-10-15 02:04:16	10:04:16	male	2.0.10.147	165	Red_C_2.bmp	1315	0		0	0	460265	0		0	0	NULL	NULL	NULL	High	run1	1	List2	Catch.wav	V_T	0		0	1	460115	150		0	0
Exp3	9	Exp3-9-1	59.937	1.0.0.167	2	right	chenbangjin	1952587154	2.0.10.242	2.0.10.242	10-15-2019	2019-10-15 02:04:16	10:04:16	male	2.0.10.147	166	Catch.bmp	906	0		0	0	462801	0		0	0	NULL	NULL	NULL	High	run1	1	List2	A_T.wav	A_T	1	1	1	1	462651	150	1	975	463626
Exp3	9	Exp3-9-1	59.937	1.0.0.167	2	right	chenbangjin	1952587154	2.0.10.242	2.0.10.242	10-15-2019	2019-10-15 02:04:16	10:04:16	male	2.0.10.147	167	Blue_S_2.bmp	1100	0		0	1	464870	0		0	0	NULL	NULL	NULL	High	run1	1	List2	Catch.wav	V_T	0		1	1	464719	151		0	0
Exp3	9	Exp3-9-1	59.937	1.0.0.167	2	right	chenbangjin	1952587154	2.0.10.242	2.0.10.242	10-15-2019	2019-10-15 02:04:16	10:04:16	male	2.0.10.147	168	Blue_S_2.bmp	1589	0		0	0	467172	0		0	0	NULL	NULL	NULL	High	run1	1	List2	Catch.wav	V_T	1	1	0	1	467022	150	1	468	467490
Exp3	9	Exp3-9-1	59.937	1.0.0.167	2	right	chenbangjin	1952587154	2.0.10.242	2.0.10.242	10-15-2019	2019-10-15 02:04:16	10:04:16	male	2.0.10.147	169	Catch.bmp	1108	0		0	0	469908	0		0	0	NULL	NULL	NULL	High	run1	1	List2	A_T.wav	A_T	1	1	1	1	469758	150	1	780	470538
Exp3	9	Exp3-9-1	59.937	1.0.0.167	2	right	chenbangjin	1952587154	2.0.10.242	2.0.10.242	10-15-2019	2019-10-15 02:04:16	10:04:16	male	2.0.10.147	170	Red_C_2.bmp	1398	0		0	0	472177	0		0	0	NULL	NULL	NULL	High	run1	1	List2	A_T.wav	AV_T	1	1	0	1	472027	150	1	639	472666
Exp3	9	Exp3-9-1	59.937	1.0.0.167	2	right	chenbangjin	1952587154	2.0.10.242	2.0.10.242	10-15-2019	2019-10-15 02:04:16	10:04:16	male	2.0.10.147	171	Catch.bmp	1315	0		0	0	474730	0		0	0	NULL	NULL	NULL	High	run1	1	List2	A_T.wav	A_T	1	1	0	1	474580	150	1	718	475298
Exp3	9	Exp3-9-1	59.937	1.0.0.167	2	right	chenbangjin	1952587154	2.0.10.242	2.0.10.242	10-15-2019	2019-10-15 02:04:16	10:04:16	male	2.0.10.147	172	Blue_S_2.bmp	1551	0		0	0	477199	0		0	0	NULL	NULL	NULL	High	run1	1	List2	Catch.wav	V_T	1	1	1	1	477049	150	1	465	477514
Exp3	9	Exp3-9-1	59.937	1.0.0.167	2	right	chenbangjin	1952587154	2.0.10.242	2.0.10.242	10-15-2019	2019-10-15 02:04:16	10:04:16	male	2.0.10.147	173	Blue_C_2.bmp	1473	0		0	0	479902	0		0	0	NULL	NULL	NULL	High	run1		List2	Catch.wav	V_S	0		0	1	479752	150	1	738	480490
Exp3	9	Exp3-9-1	59.937	1.0.0.167	2	right	chenbangjin	1952587154	2.0.10.242	2.0.10.242	10-15-2019	2019-10-15 02:04:16	10:04:16	male	2.0.10.147	174	Catch.bmp	940	0		0	0	482538	0		0	0	NULL	NULL	NULL	High	run1	1	List2	A_T.wav	A_T	0		1	1	482388	150		0	0
Exp3	9	Exp3-9-1	59.937	1.0.0.167	2	right	chenbangjin	1952587154	2.0.10.242	2.0.10.242	10-15-2019	2019-10-15 02:04:16	10:04:16	male	2.0.10.147	175	Blue_S_2.bmp	1210	0		0	0	484690	0		0	0	NULL	NULL	NULL	High	run1	1	List2	A_T.wav	AV_T	0		0	1	484540	150		0	0
Exp3	9	Exp3-9-1	59.937	1.0.0.167	2	right	chenbangjin	1952587154	2.0.10.242	2.0.10.242	10-15-2019	2019-10-15 02:04:16	10:04:16	male	2.0.10.147	176	Red_C_2.bmp	1264	0		0	0	487109	0		0	0	NULL	NULL	NULL	High	run1	1	List2	Catch.wav	V_T	0		1	1	486959	150		0	0
Exp3	9	Exp3-9-1	59.937	1.0.0.167	2	right	chenbangjin	1952587154	2.0.10.242	2.0.10.242	10-15-2019	2019-10-15 02:04:16	10:04:16	male	2.0.10.147	177	Catch.bmp	1107	0		0	0	489579	0		0	0	NULL	NULL	NULL	High	run1	1	List2	A_T.wav	A_T	1	1	0	2	489429	150	1	1205	490634
Exp3	9	Exp3-9-1	59.937	1.0.0.167	2	right	chenbangjin	1952587154	2.0.10.242	2.0.10.242	10-15-2019	2019-10-15 02:04:16	10:04:16	male	2.0.10.147	178	Red_C_2.bmp	1572	0		0	0	491848	0		0	0	NULL	NULL	NULL	High	run1	1	List2	A_T.wav	AV_T	1	1	0	2	491698	150	1	671	492369
Exp3	9	Exp3-9-1	59.937	1.0.0.167	2	right	chenbangjin	1952587154	2.0.10.242	2.0.10.242	10-15-2019	2019-10-15 02:04:16	10:04:16	male	2.0.10.147	179	Blue_S_2.bmp	1364	0		0	0	494567	0		0	0	NULL	NULL	NULL	High	run1	1	List2	Catch.wav	V_T	1	1	1	1	494417	150	1	513	494930
Exp3	9	Exp3-9-1	59.937	1.0.0.167	2	right	chenbangjin	1952587154	2.0.10.242	2.0.10.242	10-15-2019	2019-10-15 02:04:16	10:04:16	male	2.0.10.147	180	Catch.bmp	1087	0		0	1	497087	0		0	0	NULL	NULL	NULL	High	run1	1	List2	A_T.wav	A_T	1	1	1	1	496936	151	1	1017	497953
Exp3	9	Exp3-9-1	59.937	1.0.0.167	2	right	chenbangjin	1952587154	2.0.10.242	2.0.10.242	10-15-2019	2019-10-15 02:04:16	10:04:16	male	2.0.10.147	181	Catch.bmp	1130	0		0	0	499322	0		0	0	NULL	NULL	NULL	High	run1	1	List2	A_T.wav	A_T	1	1	0	1	499172	150	1	829	500001
Exp3	9	Exp3-9-1	59.937	1.0.0.167	2	right	chenbangjin	1952587154	2.0.10.242	2.0.10.242	10-15-2019	2019-10-15 02:04:16	10:04:16	male	2.0.10.147	182	Blue_S_2.bmp	1296	0		0	0	501608	0		0	0	NULL	NULL	NULL	High	run1	1	List2	Catch.wav	V_T	1	1	0	1	501458	150	1	703	502161
Exp3	9	Exp3-9-1	59.937	1.0.0.167	2	right	chenbangjin	1952587154	2.0.10.242	2.0.10.242	10-15-2019	2019-10-15 02:04:16	10:04:16	male	2.0.10.147	183	Catch.bmp	1358	0		1	0	504060	0		0	0	NULL	NULL	NULL	High	run1	1	List2	A_T.wav	A_T	1	1	1	1	503910	150	1	875	504785
Exp3	9	Exp3-9-1	59.937	1.0.0.167	2	right	chenbangjin	1952587154	2.0.10.242	2.0.10.242	10-15-2019	2019-10-15 02:04:16	10:04:16	male	2.0.10.147	184	Blue_C_2.bmp	874	0		0	0	506580	0		0	0	NULL	NULL	NULL	High	run1		List2	Catch.wav	V_S	0		0	1	506430	150		0	0
Exp3	9	Exp3-9-1	59.937	1.0.0.167	2	right	chenbangjin	1952587154	2.0.10.242	2.0.10.242	10-15-2019	2019-10-15 02:04:16	10:04:16	male	2.0.10.147	185	Catch.bmp	1189	0		0	0	508665	0		0	0	NULL	NULL	NULL	High	run1	1	List2	A_T.wav	A_T	1	1	1	1	508515	150	1	1231	509746
Exp3	9	Exp3-9-1	59.937	1.0.0.167	2	right	chenbangjin	1952587154	2.0.10.242	2.0.10.242	10-15-2019	2019-10-15 02:04:16	10:04:16	male	2.0.10.147	186	Blue_S_2.bmp	1004	0		0	0	511001	0		0	0	NULL	NULL	NULL	High	run1	1	List2	Catch.wav	V_T	1	1	1	1	510851	150	1	750	511601
Exp3	9	Exp3-9-1	59.937	1.0.0.167	2	right	chenbangjin	1952587154	2.0.10.242	2.0.10.242	10-15-2019	2019-10-15 02:04:16	10:04:16	male	2.0.10.147	187	Blue_S_2.bmp	1231	0		0	0	513153	0		0	0	NULL	NULL	NULL	High	run1	1	List2	A_T.wav	AV_T	1	1	1	1	513003	150	1	783	513786
Exp3	9	Exp3-9-1	59.937	1.0.0.167	2	right	chenbangjin	1952587154	2.0.10.242	2.0.10.242	10-15-2019	2019-10-15 02:04:16	10:04:16	male	2.0.10.147	188	Catch.bmp	1420	0		0	0	515539	0		0	0	NULL	NULL	NULL	High	run1	1	List2	A_T.wav	A_T	1	1	0	1	515389	150	1	596	515985
Exp3	9	Exp3-9-1	59.937	1.0.0.167	2	right	chenbangjin	1952587154	2.0.10.242	2.0.10.242	10-15-2019	2019-10-15 02:04:16	10:04:16	male	2.0.10.147	189	Red_C.bmp	1373	0		0	0	518108	0		0	0	NULL	NULL	NULL	High	run1		List2	Catch.wav	V_S	0		1	1	517958	150		0	0
Exp3	9	Exp3-9-1	59.937	1.0.0.167	2	right	chenbangjin	1952587154	2.0.10.242	2.0.10.242	10-15-2019	2019-10-15 02:04:16	10:04:16	male	2.0.10.147	190	Red_C_2.bmp	908	0		1	0	520694	0		0	0	NULL	NULL	NULL	High	run1	1	List2	Catch.wav	V_T	1	1	0	1	520544	150	1	729	521273
Exp3	9	Exp3-9-1	59.937	1.0.0.167	2	right	chenbangjin	1952587154	2.0.10.242	2.0.10.242	10-15-2019	2019-10-15 02:04:16	10:04:16	male	2.0.10.147	191	Red_C_2.bmp	1417	0		0	0	522763	0		0	0	NULL	NULL	NULL	High	run1	1	List2	A_T.wav	AV_T	1	1	1	1	522613	150	1	524	523137
Exp3	9	Exp3-9-1	59.937	1.0.0.167	2	right	chenbangjin	1952587154	2.0.10.242	2.0.10.242	10-15-2019	2019-10-15 02:04:16	10:04:16	male	2.0.10.147	192	Red_C.bmp	1278	0		0	1	525333	0		0	0	NULL	NULL	NULL	High	run1		List2	Catch.wav	V_S	0		1	1	525182	151		0	0
Exp3	9	Exp3-9-1	59.937	1.0.0.167	2	right	chenbangjin	1952587154	2.0.10.242	2.0.10.242	10-15-2019	2019-10-15 02:04:16	10:04:16	male	2.0.10.147	193	Blue_S_2.bmp	913	0		0	1	527819	0		0	0	NULL	NULL	NULL	High	run1	1	List2	A_T.wav	AV_T	1	1	1	1	527668	151	1	717	528385
Exp3	9	Exp3-9-1	59.937	1.0.0.167	2	right	chenbangjin	1952587154	2.0.10.242	2.0.10.242	10-15-2019	2019-10-15 02:04:16	10:04:16	male	2.0.10.147	194	Catch.bmp	1220	0		0	0	529887	0		0	0	NULL	NULL	NULL	High	run1	1	List2	A_T.wav	A_T	1	1	0	1	529737	150	1	912	530649
Exp3	9	Exp3-9-1	59.937	1.0.0.167	2	right	chenbangjin	1952587154	2.0.10.242	2.0.10.242	10-15-2019	2019-10-15 02:04:16	10:04:16	male	2.0.10.147	195	Red_C_2.bmp	804	0		1	0	532256	0		0	0	NULL	NULL	NULL	High	run1	1	List2	A_T.wav	AV_T	1	1	0	1	532106	150	1	687	532793
Exp3	9	Exp3-9-1	59.937	1.0.0.167	2	right	chenbangjin	1952587154	2.0.10.242	2.0.10.242	10-15-2019	2019-10-15 02:04:16	10:04:16	male	2.0.10.147	196	Red_C_2.bmp	1223	0		0	1	534209	0		0	0	NULL	NULL	NULL	High	run1	1	List2	A_T.wav	AV_T	1	1	0	1	534058	151	1	471	534529
Exp3	9	Exp3-9-1	59.937	1.0.0.167	2	right	chenbangjin	1952587154	2.0.10.242	2.0.10.242	10-15-2019	2019-10-15 02:04:16	10:04:16	male	2.0.10.147	197	Catch.bmp	1112	0		0	0	536594	0		0	0	NULL	NULL	NULL	High	run1	1	List2	A_T.wav	A_T	1	1	0	1	536444	150	1	774	537218
Exp3	9	Exp3-9-1	59.937	1.0.0.167	2	right	chenbangjin	1952587154	2.0.10.242	2.0.10.242	10-15-2019	2019-10-15 02:04:16	10:04:16	male	2.0.10.147	198	Blue_S_2.bmp	1021	0		0	0	538863	0		0	0	NULL	NULL	NULL	High	run1	1	List2	Catch.wav	V_T	1	1	1	1	538713	150	1	655	539368
Exp3	9	Exp3-9-1	59.937	1.0.0.167	2	right	chenbangjin	1952587154	2.0.10.242	2.0.10.242	10-15-2019	2019-10-15 02:04:16	10:04:16	male	2.0.10.147	199	Blue_S_2.bmp	1367	0		0	0	541032	0		0	0	NULL	NULL	NULL	High	run1	1	List2	A_T.wav	AV_T	1	1	1	1	540882	150	1	646	541528
Exp3	9	Exp3-9-1	59.937	1.0.0.167	2	right	chenbangjin	1952587154	2.0.10.242	2.0.10.242	10-15-2019	2019-10-15 02:04:16	10:04:16	male	2.0.10.147	200	Red_C_2.bmp	1064	0		0	1	543552	0		0	0	NULL	NULL	NULL	High	run1	1	List2	A_T.wav	AV_T	1	1	1	1	543401	151	1	743	544144
Exp3	9	Exp3-9-1	59.937	1.0.0.167	2	right	chenbangjin	1952587154	2.0.10.242	2.0.10.242	10-15-2019	2019-10-15 02:04:16	10:04:16	male	2.0.10.147	201	Red_C_2.bmp	857	0		0	1	545771	0		0	0	NULL	NULL	NULL	High	run1	1	List2	Catch.wav	V_T	1	1	1	1	545620	151	1	597	546217
Exp3	9	Exp3-9-1	59.937	1.0.0.167	2	right	chenbangjin	1952587154	2.0.10.242	2.0.10.242	10-15-2019	2019-10-15 02:04:16	10:04:16	male	2.0.10.147	202	Catch.bmp	1415	0		0	0	547789	0		0	0	NULL	NULL	NULL	High	run1	1	List2	A_T.wav	A_T	1	1	1	1	547639	150	1	938	548577
Exp3	9	Exp3-9-1	59.937	1.0.0.167	2	right	chenbangjin	1952587154	2.0.10.242	2.0.10.242	10-15-2019	2019-10-15 02:04:16	10:04:16	male	2.0.10.147	203	Catch.bmp	1167	0		0	0	550359	0		0	0	NULL	NULL	NULL	High	run1	1	List2	A_T.wav	A_T	1	1	0	2	550209	150	1	1247	551456
Exp3	9	Exp3-9-1	59.937	1.0.0.167	2	right	chenbangjin	1952587154	2.0.10.242	2.0.10.242	10-15-2019	2019-10-15 02:04:16	10:04:16	male	2.0.10.147	204	Red_S_2.bmp	1188	0		0	0	552678	0		0	0	NULL	NULL	NULL	High	run1		List2	Catch.wav	V_S	0		1	1	552528	150	1	681	553209
Exp3	9	Exp3-9-1	59.937	1.0.0.167	2	right	chenbangjin	1952587154	2.0.10.242	2.0.10.242	10-15-2019	2019-10-15 02:04:16	10:04:16	male	2.0.10.147	205	Catch.bmp	1414	0		0	1	555014	0		0	0	NULL	NULL	NULL	High	run1	1	List2	A_T.wav	A_T	1	1	1	1	554863	151	1	1377	556240
Exp3	9	Exp3-9-1	59.937	1.0.0.167	2	right	chenbangjin	1952587154	2.0.10.242	2.0.10.242	10-15-2019	2019-10-15 02:04:16	10:04:16	male	2.0.10.147	206	Blue_S_2.bmp	1563	0		0	0	557583	0		0	0	NULL	NULL	NULL	High	run1	1	List2	Catch.wav	V_T	1	1	0	1	557433	150	1	639	558072
Exp3	9	Exp3-9-1	59.937	1.0.0.167	2	right	chenbangjin	1952587154	2.0.10.242	2.0.10.242	10-15-2019	2019-10-15 02:04:16	10:04:16	male	2.0.10.147	207	Blue_S_2.bmp	1030	0		0	0	560302	0		0	0	NULL	NULL	NULL	High	run1	1	List2	Catch.wav	V_T	1	1	0	1	560152	150	1	632	560784
Exp3	9	Exp3-9-1	59.937	1.0.0.167	2	right	chenbangjin	1952587154	2.0.10.242	2.0.10.242	10-15-2019	2019-10-15 02:04:16	10:04:16	male	2.0.10.147	208	Blue_S_2.bmp	1202	0		0	0	562488	0		0	0	NULL	NULL	NULL	High	run1	1	List2	Catch.wav	V_T	1	1	0	1	562338	150	1	598	562936
Exp3	9	Exp3-9-1	59.937	1.0.0.167	2	right	chenbangjin	1952587154	2.0.10.242	2.0.10.242	10-15-2019	2019-10-15 02:04:16	10:04:16	male	2.0.10.147	209	Blue_S_2.bmp	1347	0		0	0	564840	0		0	0	NULL	NULL	NULL	High	run1	1	List2	Catch.wav	V_T	1	1	0	1	564690	150	1	702	565392
Exp3	9	Exp3-9-1	59.937	1.0.0.167	2	right	chenbangjin	1952587154	2.0.10.242	2.0.10.242	10-15-2019	2019-10-15 02:04:16	10:04:16	male	2.0.10.147	210	Blue_S_2.bmp	876	0		0	0	567343	0		0	0	NULL	NULL	NULL	High	run1	1	List2	A_T.wav	AV_T	1	1	0	1	567193	150	1	631	567824
Exp3	9	Exp3-9-1	59.937	1.0.0.167	2	right	chenbangjin	1952587154	2.0.10.242	2.0.10.242	10-15-2019	2019-10-15 02:04:16	10:04:16	male	2.0.10.147	211	Red_C_2.bmp	1037	0		1	0	569378	0		0	0	NULL	NULL	NULL	High	run1	1	List2	Catch.wav	V_T	1	1	1	1	569228	150	1	484	569712
Exp3	9	Exp3-9-1	59.937	1.0.0.167	2	right	chenbangjin	1952587154	2.0.10.242	2.0.10.242	10-15-2019	2019-10-15 02:04:16	10:04:16	male	2.0.10.147	212	Red_C_2.bmp	1286	0		0	0	571564	0		0	0	NULL	NULL	NULL	High	run1	1	List2	A_T.wav	AV_T	1	1	1	1	571414	150	1	507	571921
Exp3	9	Exp3-9-1	59.937	1.0.0.167	2	right	chenbangjin	1952587154	2.0.10.242	2.0.10.242	10-15-2019	2019-10-15 02:04:16	10:04:16	male	2.0.10.147	213	Red_S.bmp	1295	0		0	0	574000	0		0	0	NULL	NULL	NULL	High	run1		List2	Catch.wav	V_S	0		0	1	573850	150		0	0
Exp3	9	Exp3-9-1	59.937	1.0.0.167	2	right	chenbangjin	1952587154	2.0.10.242	2.0.10.242	10-15-2019	2019-10-15 02:04:16	10:04:16	male	2.0.10.147	214	Red_C_2.bmp	1102	0		0	0	576519	0		0	0	NULL	NULL	NULL	High	run1	1	List2	A_T.wav	AV_T	1	1	1	1	576369	150	1	495	576864
Exp3	9	Exp3-9-1	59.937	1.0.0.167	2	right	chenbangjin	1952587154	2.0.10.242	2.0.10.242	10-15-2019	2019-10-15 02:04:16	10:04:16	male	2.0.10.147	215	Blue_S_2.bmp	1516	0		0	0	578772	0		0	0	NULL	NULL	NULL	High	run1	1	List2	Catch.wav	V_T	1	1	1	2	578622	150	1	626	579248
Exp3	9	Exp3-9-1	59.937	1.0.0.167	2	right	chenbangjin	1952587154	2.0.10.242	2.0.10.242	10-15-2019	2019-10-15 02:04:16	10:04:16	male	2.0.10.147	216	Catch.bmp	830	0		0	0	581441	0		0	0	NULL	NULL	NULL	High	run1		List2	A_S.wav	A_S	0		1	1	581291	150		0	0
Exp3	9	Exp3-9-1	59.937	1.0.0.167	2	right	chenbangjin	1952587154	2.0.10.242	2.0.10.242	10-15-2019	2019-10-15 02:04:16	10:04:16	male	2.0.10.147	217	Blue_S_2.bmp	1442	0		0	1	583477	0		0	0	NULL	NULL	NULL	High	run1	1	List2	A_T.wav	AV_T	1	1	0	1	583326	151	1	609	583935
Exp3	9	Exp3-9-1	59.937	1.0.0.167	2	right	chenbangjin	1952587154	2.0.10.242	2.0.10.242	10-15-2019	2019-10-15 02:04:16	10:04:16	male	2.0.10.147	218	Red_S.bmp	1064	0		0	0	586079	0		0	0	NULL	NULL	NULL	High	run1		List2	A_S.wav	AV_S	0		0	1	585929	150		0	0
Exp3	9	Exp3-9-1	59.937	1.0.0.167	2	right	chenbangjin	1952587154	2.0.10.242	2.0.10.242	10-15-2019	2019-10-15 02:04:16	10:04:16	male	2.0.10.147	219	Blue_C.bmp	1342	0		0	0	588348	0		0	0	NULL	NULL	NULL	High	Run1		List2	Catch.wav	V_S	0		1	1	588198	150		0	0
Exp3	9	Exp3-9-1	59.937	1.0.0.167	2	right	chenbangjin	1952587154	2.0.10.242	2.0.10.242	10-15-2019	2019-10-15 02:04:16	10:04:16	male	2.0.10.147	220	Catch.bmp	1517	0		0	1	590918	0		0	0	NULL	NULL	NULL	High	run1	1	List2	A_T.wav	A_T	1	1	2	1	590767	151	1	792	591559
Exp3	9	Exp3-9-1	59.937	1.0.0.167	2	right	chenbangjin	1952587154	2.0.10.242	2.0.10.242	10-15-2019	2019-10-15 02:04:16	10:04:16	male	2.0.10.147	221	Red_C_2.bmp	1300	0		0	0	593587	0		0	0	NULL	NULL	NULL	High	run1	1	List2	A_T.wav	AV_T	1	1	0	1	593437	150	1	506	593943
Exp3	9	Exp3-9-1	59.937	1.0.0.167	2	right	chenbangjin	1952587154	2.0.10.242	2.0.10.242	10-15-2019	2019-10-15 02:04:16	10:04:16	male	2.0.10.147	222	Catch.bmp	1020	0		0	1	596040	0		0	0	NULL	NULL	NULL	High	run1	1	List2	A_T.wav	A_T	1	1	1	1	595889	151	1	846	596735
Exp3	9	Exp3-9-1	59.937	1.0.0.167	2	right	chenbangjin	1952587154	2.0.10.242	2.0.10.242	10-15-2019	2019-10-15 02:04:16	10:04:16	male	2.0.10.147	223	Red_C_2.bmp	1555	0		0	1	598209	0		0	0	NULL	NULL	NULL	High	run1	1	List2	A_T.wav	AV_T	1	1	1	1	598058	151	1	566	598624
Exp3	9	Exp3-9-1	59.937	1.0.0.167	2	right	chenbangjin	1952587154	2.0.10.242	2.0.10.242	10-15-2019	2019-10-15 02:04:16	10:04:16	male	2.0.10.147	224	Red_C_2.bmp	1394	0		0	0	600911	0		0	0	NULL	NULL	NULL	High	run1	1	List2	Catch.wav	V_T	1	1	1	1	600761	150	1	462	601223
Exp3	9	Exp3-9-1	59.937	1.0.0.167	2	right	chenbangjin	1952587154	2.0.10.242	2.0.10.242	10-15-2019	2019-10-15 02:04:16	10:04:16	male	2.0.10.147	225	Blue_S_2.bmp	1341	0		0	0	603464	0		0	0	NULL	NULL	NULL	High	run1	1	List2	A_T.wav	AV_T	1	1	1	1	603314	150	1	821	604135
Exp3	9	Exp3-9-1	59.937	1.0.0.167	2	right	chenbangjin	1952587154	2.0.10.242	2.0.10.242	10-15-2019	2019-10-15 02:04:16	10:04:16	male	2.0.10.147	226	Catch.bmp	1139	0		0	1	605967	0		0	0	NULL	NULL	NULL	High	run1	1	List2	A_T.wav	A_T	1	1	1	1	605816	151	1	863	606679
Exp3	9	Exp3-9-1	59.937	1.0.0.167	2	right	chenbangjin	1952587154	2.0.10.242	2.0.10.242	10-15-2019	2019-10-15 02:04:16	10:04:16	male	2.0.10.147	227	Catch.bmp	1065	0		0	0	608269	0		0	0	NULL	NULL	NULL	High	run1	1	List2	A_T.wav	A_T	1	1	0	1	608119	150	1	825	608944
Exp3	9	Exp3-9-1	59.937	1.0.0.167	2	right	chenbangjin	1952587154	2.0.10.242	2.0.10.242	10-15-2019	2019-10-15 02:04:16	10:04:16	male	2.0.10.147	228	Catch.bmp	1552	0		0	0	610488	0		0	0	NULL	NULL	NULL	High	run1	1	List2	A_T.wav	A_T	1	1	0	1	610338	150	1	717	611055
Exp3	9	Exp3-9-1	59.937	1.0.0.167	2	right	chenbangjin	1952587154	2.0.10.242	2.0.10.242	10-15-2019	2019-10-15 02:04:16	10:04:16	male	2.0.10.147	229	Red_C_2.bmp	1351	0		0	0	613191	0		0	0	NULL	NULL	NULL	High	run1	1	List2	A_T.wav	AV_T	1	1	0	1	613041	150	1	582	613623
Exp3	9	Exp3-9-1	59.937	1.0.0.167	2	right	chenbangjin	1952587154	2.0.10.242	2.0.10.242	10-15-2019	2019-10-15 02:04:16	10:04:16	male	2.0.10.147	230	Blue_C_2.bmp	1228	0		0	0	615693	0		0	0	NULL	NULL	NULL	High	run1		List2	A_S.wav	AV_S	0		0	1	615543	150		0	0
Exp3	9	Exp3-9-1	59.937	1.0.0.167	2	right	chenbangjin	1952587154	2.0.10.242	2.0.10.242	10-15-2019	2019-10-15 02:04:16	10:04:16	male	2.0.10.147	231	Blue_S.bmp	922	0		0	0	618129	0		0	0	NULL	NULL	NULL	High	run1		List2	A_S.wav	AV_S	0		0	1	617979	150		0	0
Exp3	9	Exp3-9-1	59.937	1.0.0.167	2	right	chenbangjin	1952587154	2.0.10.242	2.0.10.242	10-15-2019	2019-10-15 02:04:16	10:04:16	male	2.0.10.147	232	Red_C_2.bmp	1380	0		0	0	620265	0		0	0	NULL	NULL	NULL	High	run1	1	List2	Catch.wav	V_T	1	1	1	1	620115	150	1	724	620839
Exp3	9	Exp3-9-1	59.937	1.0.0.167	2	right	chenbangjin	1952587154	2.0.10.242	2.0.10.242	10-15-2019	2019-10-15 02:04:16	10:04:16	male	2.0.10.147	233	Red_C_2.bmp	1199	0		0	0	622801	0		0	0	NULL	NULL	NULL	High	run1	1	List2	A_T.wav	AV_T	1	1	1	1	622651	150	1	644	623295
Exp3	9	Exp3-9-1	59.937	1.0.0.167	2	right	chenbangjin	1952587154	2.0.10.242	2.0.10.242	10-15-2019	2019-10-15 02:04:16	10:04:16	male	2.0.10.147	234	Blue_S_2.bmp	1215	0		0	0	625153	0		0	0	NULL	NULL	NULL	High	run1	1	List2	A_T.wav	AV_T	1	1	0	1	625003	150	1	723	625726
Exp3	9	Exp3-9-1	59.937	1.0.0.167	2	right	chenbangjin	1952587154	2.0.10.242	2.0.10.242	10-15-2019	2019-10-15 02:04:16	10:04:16	male	2.0.10.147	235	Blue_S_2.bmp	837	0		0	0	627522	0		0	0	NULL	NULL	NULL	High	run1	1	List2	Catch.wav	V_T	1	1	1	1	627372	150	1	530	627902
Exp3	9	Exp3-9-1	59.937	1.0.0.167	2	right	chenbangjin	1952587154	2.0.10.242	2.0.10.242	10-15-2019	2019-10-15 02:04:16	10:04:16	male	2.0.10.147	236	Catch.bmp	1345	0		0	0	629508	0		0	0	NULL	NULL	NULL	High	run1		List2	A_S.wav	A_S	0		1	1	629358	150		0	0
Exp3	9	Exp3-9-1	59.937	1.0.0.167	2	right	chenbangjin	1952587154	2.0.10.242	2.0.10.242	10-15-2019	2019-10-15 02:04:16	10:04:16	male	2.0.10.147	237	Catch.bmp	1180	0		1	0	632060	0		0	0	NULL	NULL	NULL	High	run1	1	List2	A_T.wav	A_T	1	1	1	1	631910	150	1	673	632583
Exp3	9	Exp3-9-1	59.937	1.0.0.167	2	right	chenbangjin	1952587154	2.0.10.242	2.0.10.242	10-15-2019	2019-10-15 02:04:16	10:04:16	male	2.0.10.147	238	Catch.bmp	1296	0		0	0	634396	0		0	0	NULL	NULL	NULL	High	run1	1	List2	A_T.wav	A_T	1	1	0	1	634246	150	1	968	635214
Exp3	9	Exp3-9-1	59.937	1.0.0.167	2	right	chenbangjin	1952587154	2.0.10.242	2.0.10.242	10-15-2019	2019-10-15 02:04:16	10:04:16	male	2.0.10.147	239	Catch.bmp	1056	0		0	0	636849	0		0	0	NULL	NULL	NULL	High	run1		List2	A_S.wav	A_S	0		0	1	636699	150		0	0
Exp3	9	Exp3-9-1	59.937	1.0.0.167	2	right	chenbangjin	1952587154	2.0.10.242	2.0.10.242	10-15-2019	2019-10-15 02:04:16	10:04:16	male	2.0.10.147	240	Red_C_2.bmp	1558	0		0	1	639135	0		0	0	NULL	NULL	NULL	High	run1	1	List2	A_T.wav	AV_T	1	1	0	1	638984	151	1	518	639502
Exp3	9	Exp3-9-1	59.937	1.0.0.167	2	right	chenbangjin	1952587154	2.0.10.242	2.0.10.242	10-15-2019	2019-10-15 02:04:16	10:04:16	male	2.0.10.147	241	Red_C_2.bmp	1218	0		0	0	641854	0		0	0	NULL	NULL	NULL	High	run1	1	List2	Catch.wav	V_T	1	1	1	1	641704	150	1	518	642222
Exp3	9	Exp3-9-1	59.937	1.0.0.167	2	right	chenbangjin	1952587154	2.0.10.242	2.0.10.242	10-15-2019	2019-10-15 02:04:16	10:04:16	male	2.0.10.147	242	Blue_S_2.bmp	1163	0		0	0	644223	0		0	0	NULL	NULL	NULL	High	run1	1	List2	A_T.wav	AV_T	1	1	1	1	644073	150	1	677	644750
Exp3	9	Exp3-9-1	59.937	1.0.0.167	2	right	chenbangjin	1952587154	2.0.10.242	2.0.10.242	10-15-2019	2019-10-15 02:04:16	10:04:16	male	2.0.10.147	243	Blue_S_2.bmp	857	0		0	0	646542	0		0	0	NULL	NULL	NULL	High	run1	1	List2	Catch.wav	V_T	1	1	1	1	646392	150	1	558	646950
Exp3	9	Exp3-9-1	59.937	1.0.0.167	2	right	chenbangjin	1952587154	2.0.10.242	2.0.10.242	10-15-2019	2019-10-15 02:04:16	10:04:16	male	2.0.10.147	244	Catch.bmp	844	0		0	0	648561	0		0	0	NULL	NULL	NULL	High	run1		List2	A_S.wav	A_S	0		1	1	648411	150		0	0
Exp3	9	Exp3-9-1	59.937	1.0.0.167	2	right	chenbangjin	1952587154	2.0.10.242	2.0.10.242	10-15-2019	2019-10-15 02:04:16	10:04:16	male	2.0.10.147	245	Blue_S_2.bmp	1285	0		0	0	650613	0		0	0	NULL	NULL	NULL	High	run1	1	List2	A_T.wav	AV_T	1	1	0	1	650463	150	1	583	651046
Exp3	9	Exp3-9-1	59.937	1.0.0.167	2	right	chenbangjin	1952587154	2.0.10.242	2.0.10.242	10-15-2019	2019-10-15 02:04:16	10:04:16	male	2.0.10.147	246	Red_C_2.bmp	1508	0		0	0	653049	0		0	0	NULL	NULL	NULL	High	run1	1	List2	Catch.wav	V_T	1	1	1	1	652899	150	1	508	653407
Exp3	9	Exp3-9-1	59.937	1.0.0.167	2	right	chenbangjin	1952587154	2.0.10.242	2.0.10.242	10-15-2019	2019-10-15 02:04:16	10:04:16	male	2.0.10.147	247	Catch.bmp	1050	0		1	0	655718	0		0	0	NULL	NULL	NULL	High	run1	1	List2	A_T.wav	A_T	1	1	1	1	655568	150	1	974	656542
Exp3	9	Exp3-9-1	59.937	1.0.0.167	2	right	chenbangjin	1952587154	2.0.10.242	2.0.10.242	10-15-2019	2019-10-15 02:04:16	10:04:16	male	2.0.10.147	248	Blue_S_2.bmp	1443	0		0	0	657921	0		0	0	NULL	NULL	NULL	High	run1	1	List2	Catch.wav	V_T	1	1	0	1	657771	150	1	587	658358
Exp3	9	Exp3-9-1	59.937	1.0.0.167	2	right	chenbangjin	1952587154	2.0.10.242	2.0.10.242	10-15-2019	2019-10-15 02:04:16	10:04:16	male	2.0.10.147	249	Blue_S_2.bmp	1406	0		1	0	660523	0		0	0	NULL	NULL	NULL	High	run1	1	List2	A_T.wav	AV_T	1	1	1	1	660373	150	1	570	660943
Exp3	9	Exp3-9-1	59.937	1.0.0.167	2	right	chenbangjin	1952587154	2.0.10.242	2.0.10.242	10-15-2019	2019-10-15 02:04:16	10:04:16	male	2.0.10.147	250	Catch.bmp	807	0		0	0	663076	0		0	0	NULL	NULL	NULL	High	run1	1	List2	A_T.wav	A_T	0		0	1	662926	150		0	0
Exp3	9	Exp3-9-1	59.937	1.0.0.167	2	right	chenbangjin	1952587154	2.0.10.242	2.0.10.242	10-15-2019	2019-10-15 02:04:16	10:04:16	male	2.0.10.147	251	Catch.bmp	923	0		0	1	665112	0		0	0	NULL	NULL	NULL	High	run1	1	List2	A_T.wav	A_T	1	1	1	1	664961	151	1	734	665695
Exp3	9	Exp3-9-1	59.937	1.0.0.167	2	right	chenbangjin	1952587154	2.0.10.242	2.0.10.242	10-15-2019	2019-10-15 02:04:16	10:04:16	male	2.0.10.147	252	Red_C_2.bmp	1517	0		0	0	667197	0		0	0	NULL	NULL	NULL	High	run1	1	List2	A_T.wav	AV_T	1	1	0	1	667047	150	1	646	667693
Exp3	9	Exp3-9-1	59.937	1.0.0.167	2	right	chenbangjin	1952587154	2.0.10.242	2.0.10.242	10-15-2019	2019-10-15 02:04:16	10:04:16	male	2.0.10.147	253	Catch.bmp	1505	0		0	1	669867	0		0	0	NULL	NULL	NULL	High	run1	1	List2	A_T.wav	A_T	1	1	1	1	669716	151	1	617	670333
Exp3	9	Exp3-9-1	59.937	1.0.0.167	2	right	chenbangjin	1952587154	2.0.10.242	2.0.10.242	10-15-2019	2019-10-15 02:04:16	10:04:16	male	2.0.10.147	254	Catch.bmp	1222	0		0	0	672519	0		0	0	NULL	NULL	NULL	High	run1		List2	A_S.wav	A_S	0		0	1	672369	150		0	0
Exp3	9	Exp3-9-1	59.937	1.0.0.167	2	right	chenbangjin	1952587154	2.0.10.242	2.0.10.242	10-15-2019	2019-10-15 02:04:16	10:04:16	male	2.0.10.147	255	Catch.bmp	1214	0		0	0	674955	0		0	0	NULL	NULL	NULL	High	run1		List2	A_S.wav	A_S	0		0	1	674805	150		0	0
Exp3	9	Exp3-9-1	59.937	1.0.0.167	2	right	chenbangjin	1952587154	2.0.10.242	2.0.10.242	10-15-2019	2019-10-15 02:04:16	10:04:16	male	2.0.10.147	256	Catch.bmp	869	0		0	0	677374	0		0	0	NULL	NULL	NULL	High	run1		List2	A_S.wav	A_S	0		0	1	677224	150		0	0
Exp3	9	Exp3-9-1	59.937	1.0.0.167	2	right	chenbangjin	1952587154	2.0.10.242	2.0.10.242	10-15-2019	2019-10-15 02:04:16	10:04:16	male	2.0.10.147	257	Catch.bmp	1087	0		0	0	679460	0		0	0	NULL	NULL	NULL	High	run1	1	List2	A_T.wav	A_T	1	1	0	1	679310	150	1	719	680029
Exp3	9	Exp3-9-1	59.937	1.0.0.167	2	right	chenbangjin	1952587154	2.0.10.242	2.0.10.242	10-15-2019	2019-10-15 02:04:16	10:04:16	male	2.0.10.147	258	Blue_S_2.bmp	1230	0		0	1	681696	0		0	0	NULL	NULL	NULL	High	run1	1	List2	A_T.wav	AV_T	1	1	1	1	681545	151	1	717	682262
Exp3	9	Exp3-9-1	59.937	1.0.0.167	2	right	chenbangjin	1952587154	2.0.10.242	2.0.10.242	10-15-2019	2019-10-15 02:04:16	10:04:16	male	2.0.10.147	259	Red_C_2.bmp	833	0		0	0	684081	0		0	0	NULL	NULL	NULL	High	run1	1	List2	Catch.wav	V_T	1	1	1	1	683931	150	1	570	684501
Exp3	9	Exp3-9-1	59.937	1.0.0.167	2	right	chenbangjin	1952587154	2.0.10.242	2.0.10.242	10-15-2019	2019-10-15 02:04:16	10:04:16	male	2.0.10.147	260	Catch.bmp	1500	0		0	0	686067	0		0	0	NULL	NULL	NULL	High	run1	1	List2	A_T.wav	A_T	1	1	0	1	685917	150	1	1008	686925
