# Supplementary material for: Visual Perceptual Load Attenuates Age-Related Audiovisual Integration in an Audiovisual Discrimination Task
Source: Front Psychol. 2021 Sep 29;12:740221. doi: 10.3389/fpsyg.2021.740221 (PMC8511317; doi:10.3389/fpsyg.2021.740221)
Supplement: Supplementary file 1 [file Data_Sheet_1.ZIP › Export data/Group 2_Data_Older/Exp3_High load/Subject_10.xlsx]

## Sheet: Sheet1
ExperimentName	Subject	DataFile.Basename	Display.RefreshRate	ExperimentVersion	Group	Handedness	Name	RandomSeed	RuntimeVersion	RuntimeVersionExpected	SessionDate	SessionStartDateTimeUtc	SessionTime	Sex	StudioVersion	Block	Image	ITI	ITI.ACC	ITI.CRESP	ITI.DurationError	ITI.OnsetDelay	ITI.OnsetTime	ITI.OnsetToOnsetTime	ITI.RESP	ITI.RT	ITI.RTTime	List1	List1.Cycle	List1.Sample	PercetualLoad	Procedure	Response	Running	Sound	StimulusType	Target.ACC	Target.CRESP	Target.DurationError	Target.OnsetDelay	Target.OnsetTime	Target.OnsetToOnsetTime	Target.RESP	Target.RT	Target.RTTime
Exp3	10	Exp3-10-1	59.939	1.0.0.169	2	right	liwenshu	1596192924	2.0.10.242	2.0.10.242	10-15-2019	2019-10-15 03:24:12	11:24:12	male	2.0.10.147	1	Catch.bmp	1121	0		0	0	27073	0		0	0	9	1	1	High	Prac		List1	A_S.wav	A_S	0		97	2	26923	150		0	0
Exp3	10	Exp3-10-1	59.939	1.0.0.169	2	right	liwenshu	1596192924	2.0.10.242	2.0.10.242	10-15-2019	2019-10-15 03:24:12	11:24:12	male	2.0.10.147	2	Catch.bmp	1023	0		0	0	29408	0		0	0	10	1	2	High	Prac	1	List1	A_T.wav	A_T	1	1	0	1	29258	150	1	936	30194
Exp3	10	Exp3-10-1	59.939	1.0.0.169	2	right	liwenshu	1596192924	2.0.10.242	2.0.10.242	10-15-2019	2019-10-15 03:24:12	11:24:12	male	2.0.10.147	3	Blue_S_2.bmp	1109	0		0	0	31594	0		0	0	4	1	3	High	Prac	1	List1	Catch.wav	V_T	1	1	1	1	31444	150	1	895	32339
Exp3	10	Exp3-10-1	59.939	1.0.0.169	2	right	liwenshu	1596192924	2.0.10.242	2.0.10.242	10-15-2019	2019-10-15 03:24:12	11:24:12	male	2.0.10.147	4	Blue_S_2.bmp	1083	0		0	0	33863	0		0	0	14	1	4	High	Prac	1	List1	A_T.wav	AV_T	1	1	1	1	33713	150	1	810	34523
Exp3	10	Exp3-10-1	59.939	1.0.0.169	2	right	liwenshu	1596192924	2.0.10.242	2.0.10.242	10-15-2019	2019-10-15 03:24:12	11:24:12	male	2.0.10.147	5	Blue_C.bmp	1125	0		0	0	36099	0		0	0	1	1	5	High	Prac		List1	Catch.wav	V_S	0		0	2	35949	150		0	0
Exp3	10	Exp3-10-1	59.939	1.0.0.169	2	right	liwenshu	1596192924	2.0.10.242	2.0.10.242	10-15-2019	2019-10-15 03:24:12	11:24:12	male	2.0.10.147	6	Blue_S_2.bmp	1314	0		0	0	38451	0		0	0	4	1	6	High	Prac	1	List1	Catch.wav	V_T	1	1	0	1	38301	150	1	725	39026
Exp3	10	Exp3-10-1	59.939	1.0.0.169	2	right	liwenshu	1596192924	2.0.10.242	2.0.10.242	10-15-2019	2019-10-15 03:24:12	11:24:12	male	2.0.10.147	7	Red_C_2.bmp	1381	0		0	0	40920	0		0	0	6	1	7	High	Prac	1	List1	Catch.wav	V_T	1	1	0	1	40770	150	1	1096	41866
Exp3	10	Exp3-10-1	59.939	1.0.0.169	2	right	liwenshu	1596192924	2.0.10.242	2.0.10.242	10-15-2019	2019-10-15 03:24:12	11:24:12	male	2.0.10.147	8	Red_S.bmp	1407	0		0	0	43456	0		0	0	7	1	8	High	Prac		List1	Catch.wav	V_S	0		0	1	43306	150		0	0
Exp3	10	Exp3-10-1	59.939	1.0.0.169	2	right	liwenshu	1596192924	2.0.10.242	2.0.10.242	10-15-2019	2019-10-15 03:24:12	11:24:12	male	2.0.10.147	9	Catch.bmp	1579	0		0	0	46076	0		0	0	10	1	9	High	Prac	1	List1	A_T.wav	A_T	1	1	0	1	45926	150	1	892	46818
Exp3	10	Exp3-10-1	59.939	1.0.0.169	2	right	liwenshu	1596192924	2.0.10.242	2.0.10.242	10-15-2019	2019-10-15 03:24:12	11:24:12	male	2.0.10.147	10	Blue_S_2.bmp	1303	0		0	0	48812	0		0	0	14	1	10	High	Prac	1	List1	A_T.wav	AV_T	1	1	0	1	48662	150	1	836	49498
Exp3	10	Exp3-10-1	59.939	1.0.0.169	2	right	liwenshu	1596192924	2.0.10.242	2.0.10.242	10-15-2019	2019-10-15 03:24:12	11:24:12	male	2.0.10.147	11	Blue_S_2.bmp	887	0		0	1	51265	0		0	0	4	1	11	High	Prac	1	List1	Catch.wav	V_T	1	1	1	1	51114	151	1	632	51746
Exp3	10	Exp3-10-1	59.939	1.0.0.169	2	right	liwenshu	1596192924	2.0.10.242	2.0.10.242	10-15-2019	2019-10-15 03:24:12	11:24:12	male	2.0.10.147	12	Blue_S_2.bmp	1548	0		0	0	53300	0		0	0	14	1	12	High	Prac	1	List1	A_T.wav	AV_T	1	1	1	1	53150	150	1	836	53986
Exp3	10	Exp3-10-1	59.939	1.0.0.169	2	right	liwenshu	1596192924	2.0.10.242	2.0.10.242	10-15-2019	2019-10-15 03:24:12	11:24:12	male	2.0.10.147	13	Red_C_2.bmp	991	0		0	0	56003	0		0	0	16	1	13	High	Prac	1	List1	A_T.wav	AV_T	1	1	0	1	55853	150	1	909	56762
Exp3	10	Exp3-10-1	59.939	1.0.0.169	2	right	liwenshu	1596192924	2.0.10.242	2.0.10.242	10-15-2019	2019-10-15 03:24:12	11:24:12	male	2.0.10.147	14	Red_S.bmp	1576	0		0	0	58155	0		0	0	17	1	14	High	Prac		List1	A_S.wav	AV_S	0		0	1	58005	150		0	0
Exp3	10	Exp3-10-1	59.939	1.0.0.169	2	right	liwenshu	1596192924	2.0.10.242	2.0.10.242	10-15-2019	2019-10-15 03:24:12	11:24:12	male	2.0.10.147	15	Red_C_2.bmp	1590	0		0	0	60958	0		0	0	16	1	15	High	Prac	1	List1	A_T.wav	AV_T	1	1	0	1	60808	150	1	961	61769
Exp3	10	Exp3-10-1	59.939	1.0.0.169	2	right	liwenshu	1596192924	2.0.10.242	2.0.10.242	10-15-2019	2019-10-15 03:24:12	11:24:12	male	2.0.10.147	16	Blue_C.bmp	909	0		0	0	63711	0		0	0	1	1	16	High	Prac		List1	Catch.wav	V_S	0		0	1	63561	150		0	0
Exp3	10	Exp3-10-1	59.939	1.0.0.169	2	right	liwenshu	1596192924	2.0.10.242	2.0.10.242	10-15-2019	2019-10-15 03:24:12	11:24:12	male	2.0.10.147	17	Blue_S_2.bmp	1019	0		0	0	65830	0		0	0	14	1	17	High	Prac	1	List1	A_T.wav	AV_T	1	1	0	2	65680	150	1	657	66337
Exp3	10	Exp3-10-1	59.939	1.0.0.169	2	right	liwenshu	1596192924	2.0.10.242	2.0.10.242	10-15-2019	2019-10-15 03:24:12	11:24:12	male	2.0.10.147	18	Blue_S_2.bmp	1427	0		0	1	67999	0		0	0	4	1	18	High	Prac	1	List1	Catch.wav	V_T	1	1	1	1	67848	151	1	705	68553
Exp3	10	Exp3-10-1	59.939	1.0.0.169	2	right	liwenshu	1596192924	2.0.10.242	2.0.10.242	10-15-2019	2019-10-15 03:24:12	11:24:12	male	2.0.10.147	19	Blue_S_2.bmp	1519	0		0	1	70585	0		0	0	14	1	19	High	Prac	1	List1	A_T.wav	AV_T	1	1	1	1	70434	151	1	911	71345
Exp3	10	Exp3-10-1	59.939	1.0.0.169	2	right	liwenshu	1596192924	2.0.10.242	2.0.10.242	10-15-2019	2019-10-15 03:24:12	11:24:12	male	2.0.10.147	20	Catch.bmp	1174	0		0	0	73254	0		0	0	10	1	20	High	Prac	1	List1	A_T.wav	A_T	1	1	0	1	73104	150	1	721	73825
Exp3	10	Exp3-10-1	59.939	1.0.0.169	2	right	liwenshu	1596192924	2.0.10.242	2.0.10.242	10-15-2019	2019-10-15 03:24:12	11:24:12	male	2.0.10.147	21	Catch.bmp	1049	0		0	1	79511	0		0	0	NULL	NULL	NULL	High	run1	1	List2	A_T.wav	A_T	1	1	1	1	79360	151	1	1081	80441
Exp3	10	Exp3-10-1	59.939	1.0.0.169	2	right	liwenshu	1596192924	2.0.10.242	2.0.10.242	10-15-2019	2019-10-15 03:24:12	11:24:12	male	2.0.10.147	22	Red_C_2.bmp	812	0		0	0	81713	0		0	0	NULL	NULL	NULL	High	run1	1	List2	Catch.wav	V_T	1	1	1	1	81563	150	1	950	82513
Exp3	10	Exp3-10-1	59.939	1.0.0.169	2	right	liwenshu	1596192924	2.0.10.242	2.0.10.242	10-15-2019	2019-10-15 03:24:12	11:24:12	male	2.0.10.147	23	Blue_S_2.bmp	1349	0		0	0	83732	0		0	0	NULL	NULL	NULL	High	run1	1	List2	A_T.wav	AV_T	1	1	0	2	83582	150	1	796	84378
Exp3	10	Exp3-10-1	59.939	1.0.0.169	2	right	liwenshu	1596192924	2.0.10.242	2.0.10.242	10-15-2019	2019-10-15 03:24:12	11:24:12	male	2.0.10.147	24	Catch.bmp	969	0		0	0	86234	0		0	0	NULL	NULL	NULL	High	run1	1	List2	A_T.wav	A_T	1	1	0	1	86084	150	1	933	87017
Exp3	10	Exp3-10-1	59.939	1.0.0.169	2	right	liwenshu	1596192924	2.0.10.242	2.0.10.242	10-15-2019	2019-10-15 03:24:12	11:24:12	male	2.0.10.147	25	Red_C_2.bmp	1316	0		0	0	88353	0		0	0	NULL	NULL	NULL	High	run1	1	List2	Catch.wav	V_T	1	1	1	1	88203	150	1	990	89193
Exp3	10	Exp3-10-1	59.939	1.0.0.169	2	right	liwenshu	1596192924	2.0.10.242	2.0.10.242	10-15-2019	2019-10-15 03:24:12	11:24:12	male	2.0.10.147	26	Blue_S_2.bmp	938	0		0	0	90822	0		0	0	NULL	NULL	NULL	High	run1	1	List2	Catch.wav	V_T	1	1	0	1	90672	150	1	849	91521
Exp3	10	Exp3-10-1	59.939	1.0.0.169	2	right	liwenshu	1596192924	2.0.10.242	2.0.10.242	10-15-2019	2019-10-15 03:24:12	11:24:12	male	2.0.10.147	27	Blue_S.bmp	1158	0		0	0	92908	0		0	0	NULL	NULL	NULL	High	run1		List2	Catch.wav	V_S	0		0	1	92758	150		0	0
Exp3	10	Exp3-10-1	59.939	1.0.0.169	2	right	liwenshu	1596192924	2.0.10.242	2.0.10.242	10-15-2019	2019-10-15 03:24:12	11:24:12	male	2.0.10.147	28	Blue_C.bmp	1400	0		0	0	95277	0		0	0	NULL	NULL	NULL	High	run1		List2	A_S.wav	AV_S	0		1	1	95127	150		0	0
Exp3	10	Exp3-10-1	59.939	1.0.0.169	2	right	liwenshu	1596192924	2.0.10.242	2.0.10.242	10-15-2019	2019-10-15 03:24:12	11:24:12	male	2.0.10.147	29	Red_C_2.bmp	944	0		0	0	97896	0		0	0	NULL	NULL	NULL	High	run1	1	List2	Catch.wav	V_T	1	1	1	1	97746	150	1	631	98377
Exp3	10	Exp3-10-1	59.939	1.0.0.169	2	right	liwenshu	1596192924	2.0.10.242	2.0.10.242	10-15-2019	2019-10-15 03:24:12	11:24:12	male	2.0.10.147	30	Blue_S_2.bmp	1507	0		0	1	99999	0		0	0	NULL	NULL	NULL	High	run1	1	List2	Catch.wav	V_T	1	1	1	1	99848	151	1	657	100505
Exp3	10	Exp3-10-1	59.939	1.0.0.169	2	right	liwenshu	1596192924	2.0.10.242	2.0.10.242	10-15-2019	2019-10-15 03:24:12	11:24:12	male	2.0.10.147	31	Red_C.bmp	1344	0		0	0	102668	0		0	0	NULL	NULL	NULL	High	run1		List2	A_S.wav	AV_S	0		0	1	102518	150		0	0
Exp3	10	Exp3-10-1	59.939	1.0.0.169	2	right	liwenshu	1596192924	2.0.10.242	2.0.10.242	10-15-2019	2019-10-15 03:24:12	11:24:12	male	2.0.10.147	32	Blue_S_2.bmp	1152	0		0	0	105237	0		0	0	NULL	NULL	NULL	High	run1	1	List2	A_T.wav	AV_T	1	1	0	1	105087	150	1	778	105865
Exp3	10	Exp3-10-1	59.939	1.0.0.169	2	right	liwenshu	1596192924	2.0.10.242	2.0.10.242	10-15-2019	2019-10-15 03:24:12	11:24:12	male	2.0.10.147	33	Catch.bmp	1339	0		0	0	107540	0		0	0	NULL	NULL	NULL	High	run1	1	List2	A_T.wav	A_T	1	1	0	1	107390	150	1	858	108248
Exp3	10	Exp3-10-1	59.939	1.0.0.169	2	right	liwenshu	1596192924	2.0.10.242	2.0.10.242	10-15-2019	2019-10-15 03:24:12	11:24:12	male	2.0.10.147	34	Blue_S_2.bmp	1274	0		0	0	110026	0		0	0	NULL	NULL	NULL	High	run1	1	List2	Catch.wav	V_T	1	1	0	1	109876	150	1	692	110568
Exp3	10	Exp3-10-1	59.939	1.0.0.169	2	right	liwenshu	1596192924	2.0.10.242	2.0.10.242	10-15-2019	2019-10-15 03:24:12	11:24:12	male	2.0.10.147	35	Red_C_2.bmp	1205	0		0	1	112462	0		0	0	NULL	NULL	NULL	High	run1	1	List2	A_T.wav	AV_T	1	1	1	1	112311	151	1	793	113104
Exp3	10	Exp3-10-1	59.939	1.0.0.169	2	right	liwenshu	1596192924	2.0.10.242	2.0.10.242	10-15-2019	2019-10-15 03:24:12	11:24:12	male	2.0.10.147	36	Red_C_2.bmp	851	0		0	0	114814	0		0	0	NULL	NULL	NULL	High	run1	1	List2	A_T.wav	AV_T	1	1	0	1	114664	150	1	544	115208
Exp3	10	Exp3-10-1	59.939	1.0.0.169	2	right	liwenshu	1596192924	2.0.10.242	2.0.10.242	10-15-2019	2019-10-15 03:24:12	11:24:12	male	2.0.10.147	37	Blue_C_2.bmp	1575	0		0	0	116816	0		0	0	NULL	NULL	NULL	High	run1		List2	A_S.wav	AV_S	0		0	1	116666	150		0	0
Exp3	10	Exp3-10-1	59.939	1.0.0.169	2	right	liwenshu	1596192924	2.0.10.242	2.0.10.242	10-15-2019	2019-10-15 03:24:12	11:24:12	male	2.0.10.147	38	Blue_S_2.bmp	1412	0		0	0	119602	0		0	0	NULL	NULL	NULL	High	run1	1	List2	Catch.wav	V_T	1	1	1	1	119452	150	1	572	120024
Exp3	10	Exp3-10-1	59.939	1.0.0.169	2	right	liwenshu	1596192924	2.0.10.242	2.0.10.242	10-15-2019	2019-10-15 03:24:12	11:24:12	male	2.0.10.147	39	Blue_C.bmp	1387	0		0	0	122172	0		0	0	NULL	NULL	NULL	High	Run1		List2	Catch.wav	V_S	0		0	1	122022	150		0	0
Exp3	10	Exp3-10-1	59.939	1.0.0.169	2	right	liwenshu	1596192924	2.0.10.242	2.0.10.242	10-15-2019	2019-10-15 03:24:12	11:24:12	male	2.0.10.147	40	Red_C_2.bmp	1121	0		1	0	124774	0		0	0	NULL	NULL	NULL	High	run1	1	List2	A_T.wav	AV_T	1	1	1	1	124624	150	1	1048	125672
Exp3	10	Exp3-10-1	59.939	1.0.0.169	2	right	liwenshu	1596192924	2.0.10.242	2.0.10.242	10-15-2019	2019-10-15 03:24:12	11:24:12	male	2.0.10.147	41	Red_S.bmp	1318	0		1	0	127043	0		0	0	NULL	NULL	NULL	High	run1		List2	Catch.wav	V_S	0		1	1	126893	150		0	0
Exp3	10	Exp3-10-1	59.939	1.0.0.169	2	right	liwenshu	1596192924	2.0.10.242	2.0.10.242	10-15-2019	2019-10-15 03:24:12	11:24:12	male	2.0.10.147	42	Catch.bmp	958	0		0	0	129563	0		0	0	NULL	NULL	NULL	High	run1		List2	A_S.wav	A_S	0		0	1	129413	150		0	0
Exp3	10	Exp3-10-1	59.939	1.0.0.169	2	right	liwenshu	1596192924	2.0.10.242	2.0.10.242	10-15-2019	2019-10-15 03:24:12	11:24:12	male	2.0.10.147	43	Red_C_2.bmp	1104	0		0	0	131715	0		0	0	NULL	NULL	NULL	High	run1	1	List2	Catch.wav	V_T	1	1	1	1	131565	150	1	923	132488
Exp3	10	Exp3-10-1	59.939	1.0.0.169	2	right	liwenshu	1596192924	2.0.10.242	2.0.10.242	10-15-2019	2019-10-15 03:24:12	11:24:12	male	2.0.10.147	44	Blue_S_2.bmp	859	0		0	0	133967	0		0	0	NULL	NULL	NULL	High	run1	1	List2	A_T.wav	AV_T	1	1	1	1	133817	150	1	784	134601
Exp3	10	Exp3-10-1	59.939	1.0.0.169	2	right	liwenshu	1596192924	2.0.10.242	2.0.10.242	10-15-2019	2019-10-15 03:24:12	11:24:12	male	2.0.10.147	45	Catch.bmp	1250	0		0	0	135986	0		0	0	NULL	NULL	NULL	High	run1		List2	A_S.wav	A_S	0		0	1	135836	150		0	0
Exp3	10	Exp3-10-1	59.939	1.0.0.169	2	right	liwenshu	1596192924	2.0.10.242	2.0.10.242	10-15-2019	2019-10-15 03:24:12	11:24:12	male	2.0.10.147	46	Catch.bmp	1111	0		0	0	138439	0		0	0	NULL	NULL	NULL	High	run1	1	List2	A_T.wav	A_T	1	1	0	2	138289	150	1	743	139032
Exp3	10	Exp3-10-1	59.939	1.0.0.169	2	right	liwenshu	1596192924	2.0.10.242	2.0.10.242	10-15-2019	2019-10-15 03:24:12	11:24:12	male	2.0.10.147	47	Catch.bmp	1359	0		0	0	140708	0		0	0	NULL	NULL	NULL	High	run1	1	List2	A_T.wav	A_T	1	1	0	1	140558	150	1	930	141488
Exp3	10	Exp3-10-1	59.939	1.0.0.169	2	right	liwenshu	1596192924	2.0.10.242	2.0.10.242	10-15-2019	2019-10-15 03:24:12	11:24:12	male	2.0.10.147	48	Catch.bmp	1366	0		0	0	143227	0		0	0	NULL	NULL	NULL	High	run1		List2	A_S.wav	A_S	0		0	1	143077	150		0	0
Exp3	10	Exp3-10-1	59.939	1.0.0.169	2	right	liwenshu	1596192924	2.0.10.242	2.0.10.242	10-15-2019	2019-10-15 03:24:12	11:24:12	male	2.0.10.147	49	Catch.bmp	1414	0		0	0	145813	0		0	0	NULL	NULL	NULL	High	run1		List2	A_S.wav	A_S	0		0	1	145663	150		0	0
Exp3	10	Exp3-10-1	59.939	1.0.0.169	2	right	liwenshu	1596192924	2.0.10.242	2.0.10.242	10-15-2019	2019-10-15 03:24:12	11:24:12	male	2.0.10.147	50	Catch.bmp	1182	0		1	0	148432	0		0	0	NULL	NULL	NULL	High	run1		List2	A_S.wav	A_S	0		0	1	148282	150		0	0
Exp3	10	Exp3-10-1	59.939	1.0.0.169	2	right	liwenshu	1596192924	2.0.10.242	2.0.10.242	10-15-2019	2019-10-15 03:24:12	11:24:12	male	2.0.10.147	51	Catch.bmp	1328	0		0	0	150818	0		0	0	NULL	NULL	NULL	High	run1	1	List2	A_T.wav	A_T	1	1	0	1	150668	150	1	675	151343
Exp3	10	Exp3-10-1	59.939	1.0.0.169	2	right	liwenshu	1596192924	2.0.10.242	2.0.10.242	10-15-2019	2019-10-15 03:24:12	11:24:12	male	2.0.10.147	52	Catch.bmp	1061	0		0	0	153304	0		0	0	NULL	NULL	NULL	High	run1	1	List2	A_T.wav	A_T	1	1	0	1	153154	150	1	557	153711
Exp3	10	Exp3-10-1	59.939	1.0.0.169	2	right	liwenshu	1596192924	2.0.10.242	2.0.10.242	10-15-2019	2019-10-15 03:24:12	11:24:12	male	2.0.10.147	53	Catch.bmp	1155	0		0	0	155523	0		0	0	NULL	NULL	NULL	High	run1	1	List2	A_T.wav	A_T	1	1	0	1	155373	150	1	626	155999
Exp3	10	Exp3-10-1	59.939	1.0.0.169	2	right	liwenshu	1596192924	2.0.10.242	2.0.10.242	10-15-2019	2019-10-15 03:24:12	11:24:12	male	2.0.10.147	54	Blue_S_2.bmp	1559	0		0	1	157826	0		0	0	NULL	NULL	NULL	High	run1	1	List2	A_T.wav	AV_T	1	1	1	1	157675	151	1	829	158504
Exp3	10	Exp3-10-1	59.939	1.0.0.169	2	right	liwenshu	1596192924	2.0.10.242	2.0.10.242	10-15-2019	2019-10-15 03:24:12	11:24:12	male	2.0.10.147	55	Blue_S_2.bmp	1480	0		0	0	160545	0		0	0	NULL	NULL	NULL	High	run1	1	List2	A_T.wav	AV_T	1	1	0	1	160395	150	1	669	161064
Exp3	10	Exp3-10-1	59.939	1.0.0.169	2	right	liwenshu	1596192924	2.0.10.242	2.0.10.242	10-15-2019	2019-10-15 03:24:12	11:24:12	male	2.0.10.147	56	Red_C_2.bmp	1300	0		0	0	163181	0		0	0	NULL	NULL	NULL	High	run1	1	List2	Catch.wav	V_T	1	1	1	1	163031	150	1	728	163759
Exp3	10	Exp3-10-1	59.939	1.0.0.169	2	right	liwenshu	1596192924	2.0.10.242	2.0.10.242	10-15-2019	2019-10-15 03:24:12	11:24:12	male	2.0.10.147	57	Catch.bmp	1049	0		0	0	165634	0		0	0	NULL	NULL	NULL	High	run1	1	List2	A_T.wav	A_T	1	1	0	2	165484	150	1	1003	166487
Exp3	10	Exp3-10-1	59.939	1.0.0.169	2	right	liwenshu	1596192924	2.0.10.242	2.0.10.242	10-15-2019	2019-10-15 03:24:12	11:24:12	male	2.0.10.147	58	Catch.bmp	1504	0		0	0	167836	0		0	0	NULL	NULL	NULL	High	run1	1	List2	A_T.wav	A_T	1	1	0	1	167686	150	1	761	168447
Exp3	10	Exp3-10-1	59.939	1.0.0.169	2	right	liwenshu	1596192924	2.0.10.242	2.0.10.242	10-15-2019	2019-10-15 03:24:12	11:24:12	male	2.0.10.147	59	Red_C_2.bmp	1116	0		0	0	170489	0		0	0	NULL	NULL	NULL	High	run1	1	List2	Catch.wav	V_T	1	1	0	1	170339	150	1	788	171127
Exp3	10	Exp3-10-1	59.939	1.0.0.169	2	right	liwenshu	1596192924	2.0.10.242	2.0.10.242	10-15-2019	2019-10-15 03:24:12	11:24:12	male	2.0.10.147	60	Blue_S_2.bmp	1346	0		0	0	172758	0		0	0	NULL	NULL	NULL	High	run1	1	List2	Catch.wav	V_T	1	1	0	1	172608	150	1	975	173583
Exp3	10	Exp3-10-1	59.939	1.0.0.169	2	right	liwenshu	1596192924	2.0.10.242	2.0.10.242	10-15-2019	2019-10-15 03:24:12	11:24:12	male	2.0.10.147	61	Red_C_2.bmp	1272	0		0	0	175260	0		0	0	NULL	NULL	NULL	High	run1	1	List2	Catch.wav	V_T	1	1	0	1	175110	150	1	961	176071
Exp3	10	Exp3-10-1	59.939	1.0.0.169	2	right	liwenshu	1596192924	2.0.10.242	2.0.10.242	10-15-2019	2019-10-15 03:24:12	11:24:12	male	2.0.10.147	62	Blue_S_2.bmp	885	0		0	1	177680	0		0	0	NULL	NULL	NULL	High	run1	1	List2	Catch.wav	V_T	1	1	1	1	177529	151	1	1006	178535
Exp3	10	Exp3-10-1	59.939	1.0.0.169	2	right	liwenshu	1596192924	2.0.10.242	2.0.10.242	10-15-2019	2019-10-15 03:24:12	11:24:12	male	2.0.10.147	63	Blue_S_2.bmp	807	0		0	0	179765	0		0	0	NULL	NULL	NULL	High	run1	1	List2	Catch.wav	V_T	1	1	0	1	179615	150	1	576	180191
Exp3	10	Exp3-10-1	59.939	1.0.0.169	2	right	liwenshu	1596192924	2.0.10.242	2.0.10.242	10-15-2019	2019-10-15 03:24:12	11:24:12	male	2.0.10.147	64	Blue_C.bmp	1504	0		0	0	181734	0		0	0	NULL	NULL	NULL	High	run1		List2	A_S.wav	AV_S	0		1	1	181584	150		0	0
Exp3	10	Exp3-10-1	59.939	1.0.0.169	2	right	liwenshu	1596192924	2.0.10.242	2.0.10.242	10-15-2019	2019-10-15 03:24:12	11:24:12	male	2.0.10.147	65	Blue_C_2.bmp	1240	0		0	0	184470	0		0	0	NULL	NULL	NULL	High	run1		List2	Catch.wav	V_S	0		0	1	184320	150		0	0
Exp3	10	Exp3-10-1	59.939	1.0.0.169	2	right	liwenshu	1596192924	2.0.10.242	2.0.10.242	10-15-2019	2019-10-15 03:24:12	11:24:12	male	2.0.10.147	66	Red_C_2.bmp	1283	0		0	1	186923	0		0	0	NULL	NULL	NULL	High	run1	1	List2	Catch.wav	V_T	1	1	0	1	186772	151	1	875	187647
Exp3	10	Exp3-10-1	59.939	1.0.0.169	2	right	liwenshu	1596192924	2.0.10.242	2.0.10.242	10-15-2019	2019-10-15 03:24:12	11:24:12	male	2.0.10.147	67	Red_C_2.bmp	911	0		0	0	189358	0		0	0	NULL	NULL	NULL	High	run1	1	List2	A_T.wav	AV_T	1	1	1	1	189208	150	1	766	189974
Exp3	10	Exp3-10-1	59.939	1.0.0.169	2	right	liwenshu	1596192924	2.0.10.242	2.0.10.242	10-15-2019	2019-10-15 03:24:12	11:24:12	male	2.0.10.147	68	Red_C_2.bmp	936	0		0	0	191427	0		0	0	NULL	NULL	NULL	High	run1	1	List2	Catch.wav	V_T	1	1	1	1	191277	150	1	713	191990
Exp3	10	Exp3-10-1	59.939	1.0.0.169	2	right	liwenshu	1596192924	2.0.10.242	2.0.10.242	10-15-2019	2019-10-15 03:24:12	11:24:12	male	2.0.10.147	69	Blue_S.bmp	873	0		0	0	193513	0		0	0	NULL	NULL	NULL	High	run1		List2	A_S.wav	AV_S	0		0	1	193363	150		0	0
Exp3	10	Exp3-10-1	59.939	1.0.0.169	2	right	liwenshu	1596192924	2.0.10.242	2.0.10.242	10-15-2019	2019-10-15 03:24:12	11:24:12	male	2.0.10.147	70	Blue_S.bmp	916	0		0	0	195598	0		0	0	NULL	NULL	NULL	High	run1		List2	Catch.wav	V_S	0		1	1	195448	150		0	0
Exp3	10	Exp3-10-1	59.939	1.0.0.169	2	right	liwenshu	1596192924	2.0.10.242	2.0.10.242	10-15-2019	2019-10-15 03:24:12	11:24:12	male	2.0.10.147	71	Red_C_2.bmp	1293	0		0	0	197734	0		0	0	NULL	NULL	NULL	High	run1	1	List2	Catch.wav	V_T	1	1	0	1	197584	150	1	855	198439
Exp3	10	Exp3-10-1	59.939	1.0.0.169	2	right	liwenshu	1596192924	2.0.10.242	2.0.10.242	10-15-2019	2019-10-15 03:24:12	11:24:12	male	2.0.10.147	72	Red_S.bmp	1402	0		0	0	200186	0		0	0	NULL	NULL	NULL	High	run1		List2	A_S.wav	AV_S	0		1	1	200036	150		0	0
Exp3	10	Exp3-10-1	59.939	1.0.0.169	2	right	liwenshu	1596192924	2.0.10.242	2.0.10.242	10-15-2019	2019-10-15 03:24:12	11:24:12	male	2.0.10.147	73	Catch.bmp	1154	0		0	0	202806	0		0	0	NULL	NULL	NULL	High	run1	1	List2	A_T.wav	A_T	1	1	0	1	202656	150	1	766	203422
Exp3	10	Exp3-10-1	59.939	1.0.0.169	2	right	liwenshu	1596192924	2.0.10.242	2.0.10.242	10-15-2019	2019-10-15 03:24:12	11:24:12	male	2.0.10.147	74	Red_C_2.bmp	1177	0		0	0	205108	0		0	0	NULL	NULL	NULL	High	run1	1	List2	A_T.wav	AV_T	1	1	0	1	204958	150	1	729	205687
Exp3	10	Exp3-10-1	59.939	1.0.0.169	2	right	liwenshu	1596192924	2.0.10.242	2.0.10.242	10-15-2019	2019-10-15 03:24:12	11:24:12	male	2.0.10.147	75	Red_C_2.bmp	1009	0		0	0	207444	0		0	0	NULL	NULL	NULL	High	run1	1	List2	A_T.wav	AV_T	1	1	0	1	207294	150	1	681	207975
Exp3	10	Exp3-10-1	59.939	1.0.0.169	2	right	liwenshu	1596192924	2.0.10.242	2.0.10.242	10-15-2019	2019-10-15 03:24:12	11:24:12	male	2.0.10.147	76	Blue_S_2.bmp	1240	0		0	0	209613	0		0	0	NULL	NULL	NULL	High	run1	1	List2	Catch.wav	V_T	1	1	1	1	209463	150	1	655	210118
Exp3	10	Exp3-10-1	59.939	1.0.0.169	2	right	liwenshu	1596192924	2.0.10.242	2.0.10.242	10-15-2019	2019-10-15 03:24:12	11:24:12	male	2.0.10.147	77	Red_C_2.bmp	1440	0		0	0	212015	0		0	0	NULL	NULL	NULL	High	run1	1	List2	Catch.wav	V_T	1	1	0	1	211865	150	1	765	212630
Exp3	10	Exp3-10-1	59.939	1.0.0.169	2	right	liwenshu	1596192924	2.0.10.242	2.0.10.242	10-15-2019	2019-10-15 03:24:12	11:24:12	male	2.0.10.147	78	Red_S.bmp	941	0		0	0	214618	0		0	0	NULL	NULL	NULL	High	run1		List2	Catch.wav	V_S	0		0	1	214468	150		0	0
Exp3	10	Exp3-10-1	59.939	1.0.0.169	2	right	liwenshu	1596192924	2.0.10.242	2.0.10.242	10-15-2019	2019-10-15 03:24:12	11:24:12	male	2.0.10.147	79	Blue_S_2.bmp	1183	0		0	0	216787	0		0	0	NULL	NULL	NULL	High	run1	1	List2	A_T.wav	AV_T	1	1	1	1	216637	150	1	761	217398
Exp3	10	Exp3-10-1	59.939	1.0.0.169	2	right	liwenshu	1596192924	2.0.10.242	2.0.10.242	10-15-2019	2019-10-15 03:24:12	11:24:12	male	2.0.10.147	80	Catch.bmp	1263	0		0	0	219123	0		0	0	NULL	NULL	NULL	High	run1	1	List2	A_T.wav	A_T	1	1	0	1	218973	150	1	577	219550
Exp3	10	Exp3-10-1	59.939	1.0.0.169	2	right	liwenshu	1596192924	2.0.10.242	2.0.10.242	10-15-2019	2019-10-15 03:24:12	11:24:12	male	2.0.10.147	81	Blue_S_2.bmp	1247	0		0	0	221542	0		0	0	NULL	NULL	NULL	High	run1	1	List2	Catch.wav	V_T	1	1	1	1	221392	150	1	702	222094
Exp3	10	Exp3-10-1	59.939	1.0.0.169	2	right	liwenshu	1596192924	2.0.10.242	2.0.10.242	10-15-2019	2019-10-15 03:24:12	11:24:12	male	2.0.10.147	82	Red_C_2.bmp	987	0		0	0	223944	0		0	0	NULL	NULL	NULL	High	run1	1	List2	A_T.wav	AV_T	1	1	1	1	223794	150	1	700	224494
Exp3	10	Exp3-10-1	59.939	1.0.0.169	2	right	liwenshu	1596192924	2.0.10.242	2.0.10.242	10-15-2019	2019-10-15 03:24:12	11:24:12	male	2.0.10.147	83	Red_C_2.bmp	1516	0		0	0	226080	0		0	0	NULL	NULL	NULL	High	run1	1	List2	A_T.wav	AV_T	1	1	0	1	225930	150	1	580	226510
Exp3	10	Exp3-10-1	59.939	1.0.0.169	2	right	liwenshu	1596192924	2.0.10.242	2.0.10.242	10-15-2019	2019-10-15 03:24:12	11:24:12	male	2.0.10.147	84	Blue_S_2.bmp	1377	0		1	0	228749	0		0	0	NULL	NULL	NULL	High	run1	1	List2	Catch.wav	V_T	1	1	1	1	228599	150	1	711	229310
Exp3	10	Exp3-10-1	59.939	1.0.0.169	2	right	liwenshu	1596192924	2.0.10.242	2.0.10.242	10-15-2019	2019-10-15 03:24:12	11:24:12	male	2.0.10.147	85	Blue_S_2.bmp	1146	0		0	0	231285	0		0	0	NULL	NULL	NULL	High	run1	1	List2	Catch.wav	V_T	1	1	0	1	231135	150	1	558	231693
Exp3	10	Exp3-10-1	59.939	1.0.0.169	2	right	liwenshu	1596192924	2.0.10.242	2.0.10.242	10-15-2019	2019-10-15 03:24:12	11:24:12	male	2.0.10.147	86	Catch.bmp	1084	0		0	0	233588	0		0	0	NULL	NULL	NULL	High	run1	1	List2	A_T.wav	A_T	1	1	1	1	233438	150	1	793	234231
Exp3	10	Exp3-10-1	59.939	1.0.0.169	2	right	liwenshu	1596192924	2.0.10.242	2.0.10.242	10-15-2019	2019-10-15 03:24:12	11:24:12	male	2.0.10.147	87	Red_S.bmp	1025	0		0	1	235824	0		0	0	NULL	NULL	NULL	High	run1		List2	A_S.wav	AV_S	0		1	1	235673	151		0	0
Exp3	10	Exp3-10-1	59.939	1.0.0.169	2	right	liwenshu	1596192924	2.0.10.242	2.0.10.242	10-15-2019	2019-10-15 03:24:12	11:24:12	male	2.0.10.147	88	Blue_S_2.bmp	1238	0		0	0	238059	0		0	0	NULL	NULL	NULL	High	run1	1	List2	Catch.wav	V_T	1	1	1	1	237909	150	1	728	238637
Exp3	10	Exp3-10-1	59.939	1.0.0.169	2	right	liwenshu	1596192924	2.0.10.242	2.0.10.242	10-15-2019	2019-10-15 03:24:12	11:24:12	male	2.0.10.147	89	Catch.bmp	1178	0		0	0	240445	0		0	0	NULL	NULL	NULL	High	run1		List2	A_S.wav	A_S	0		0	1	240295	150		0	0
Exp3	10	Exp3-10-1	59.939	1.0.0.169	2	right	liwenshu	1596192924	2.0.10.242	2.0.10.242	10-15-2019	2019-10-15 03:24:12	11:24:12	male	2.0.10.147	90	Catch.bmp	963	0		0	0	242831	0		0	0	NULL	NULL	NULL	High	run1	1	List2	A_T.wav	A_T	1	1	0	1	242681	150	1	1092	243773
Exp3	10	Exp3-10-1	59.939	1.0.0.169	2	right	liwenshu	1596192924	2.0.10.242	2.0.10.242	10-15-2019	2019-10-15 03:24:12	11:24:12	male	2.0.10.147	91	Blue_S_2.bmp	1359	0		0	0	244983	0		0	0	NULL	NULL	NULL	High	run1	1	List2	Catch.wav	V_T	1	1	1	1	244833	150	1	684	245517
Exp3	10	Exp3-10-1	59.939	1.0.0.169	2	right	liwenshu	1596192924	2.0.10.242	2.0.10.242	10-15-2019	2019-10-15 03:24:12	11:24:12	male	2.0.10.147	92	Catch.bmp	1231	0		0	0	247502	0		0	0	NULL	NULL	NULL	High	run1	1	List2	A_T.wav	A_T	1	1	1	1	247352	150	1	1285	248637
Exp3	10	Exp3-10-1	59.939	1.0.0.169	2	right	liwenshu	1596192924	2.0.10.242	2.0.10.242	10-15-2019	2019-10-15 03:24:12	11:24:12	male	2.0.10.147	93	Blue_S_2.bmp	960	0		0	0	249888	0		0	0	NULL	NULL	NULL	High	run1	1	List2	A_T.wav	AV_T	1	1	0	1	249738	150	1	507	250245
Exp3	10	Exp3-10-1	59.939	1.0.0.169	2	right	liwenshu	1596192924	2.0.10.242	2.0.10.242	10-15-2019	2019-10-15 03:24:12	11:24:12	male	2.0.10.147	94	Blue_S_2.bmp	1038	0		0	0	252007	0		0	0	NULL	NULL	NULL	High	run1	1	List2	A_T.wav	AV_T	1	1	0	1	251857	150	1	444	252301
Exp3	10	Exp3-10-1	59.939	1.0.0.169	2	right	liwenshu	1596192924	2.0.10.242	2.0.10.242	10-15-2019	2019-10-15 03:24:12	11:24:12	male	2.0.10.147	95	Catch.bmp	1228	0		0	1	254193	0		0	0	NULL	NULL	NULL	High	run1		List2	A_S.wav	A_S	0		1	1	254042	151		0	0
Exp3	10	Exp3-10-1	59.939	1.0.0.169	2	right	liwenshu	1596192924	2.0.10.242	2.0.10.242	10-15-2019	2019-10-15 03:24:12	11:24:12	male	2.0.10.147	96	Catch.bmp	1314	0		0	0	256645	0		0	0	NULL	NULL	NULL	High	run1		List2	A_S.wav	A_S	0		0	1	256495	150		0	0
Exp3	10	Exp3-10-1	59.939	1.0.0.169	2	right	liwenshu	1596192924	2.0.10.242	2.0.10.242	10-15-2019	2019-10-15 03:24:12	11:24:12	male	2.0.10.147	97	Catch.bmp	1323	0		0	0	259181	0		0	0	NULL	NULL	NULL	High	run1		List2	A_S.wav	A_S	0		0	1	259031	150		0	0
Exp3	10	Exp3-10-1	59.939	1.0.0.169	2	right	liwenshu	1596192924	2.0.10.242	2.0.10.242	10-15-2019	2019-10-15 03:24:12	11:24:12	male	2.0.10.147	98	Catch.bmp	1038	0		0	0	261717	0		0	0	NULL	NULL	NULL	High	run1	1	List2	A_T.wav	A_T	1	1	0	1	261567	150	1	702	262269
Exp3	10	Exp3-10-1	59.939	1.0.0.169	2	right	liwenshu	1596192924	2.0.10.242	2.0.10.242	10-15-2019	2019-10-15 03:24:12	11:24:12	male	2.0.10.147	99	Red_S.bmp	815	0		0	0	263903	0		0	0	NULL	NULL	NULL	High	run1		List2	A_S.wav	AV_S	0		0	1	263753	150		0	0
Exp3	10	Exp3-10-1	59.939	1.0.0.169	2	right	liwenshu	1596192924	2.0.10.242	2.0.10.242	10-15-2019	2019-10-15 03:24:12	11:24:12	male	2.0.10.147	100	Catch.bmp	1047	0		0	0	265938	0		0	0	NULL	NULL	NULL	High	run1	1	List2	A_T.wav	A_T	1	1	0	1	265788	150	1	849	266637
Exp3	10	Exp3-10-1	59.939	1.0.0.169	2	right	liwenshu	1596192924	2.0.10.242	2.0.10.242	10-15-2019	2019-10-15 03:24:12	11:24:12	male	2.0.10.147	101	Catch.bmp	1181	0		0	1	268141	0		0	0	NULL	NULL	NULL	High	run1	1	List2	A_T.wav	A_T	0		0	1	267990	151		0	0
Exp3	10	Exp3-10-1	59.939	1.0.0.169	2	right	liwenshu	1596192924	2.0.10.242	2.0.10.242	10-15-2019	2019-10-15 03:24:12	11:24:12	male	2.0.10.147	102	Catch.bmp	1359	0		0	0	270543	0		0	0	NULL	NULL	NULL	High	run1	1	List2	A_T.wav	A_T	1	1	0	1	270393	150	1	820	271213
Exp3	10	Exp3-10-1	59.939	1.0.0.169	2	right	liwenshu	1596192924	2.0.10.242	2.0.10.242	10-15-2019	2019-10-15 03:24:12	11:24:12	male	2.0.10.147	103	Catch.bmp	876	0		0	0	273062	0		0	0	NULL	NULL	NULL	High	run1	1	List2	A_T.wav	A_T	1	1	0	1	272912	150	1	677	273589
Exp3	10	Exp3-10-1	59.939	1.0.0.169	2	right	liwenshu	1596192924	2.0.10.242	2.0.10.242	10-15-2019	2019-10-15 03:24:12	11:24:12	male	2.0.10.147	104	Catch.bmp	921	0		0	0	275098	0		0	0	NULL	NULL	NULL	High	run1	1	List2	A_T.wav	A_T	1	1	0	1	274948	150	1	744	275692
Exp3	10	Exp3-10-1	59.939	1.0.0.169	2	right	liwenshu	1596192924	2.0.10.242	2.0.10.242	10-15-2019	2019-10-15 03:24:12	11:24:12	male	2.0.10.147	105	Blue_S_2.bmp	1174	0		0	1	277167	0		0	0	NULL	NULL	NULL	High	run1	1	List2	Catch.wav	V_T	1	1	1	1	277016	151	1	636	277652
Exp3	10	Exp3-10-1	59.939	1.0.0.169	2	right	liwenshu	1596192924	2.0.10.242	2.0.10.242	10-15-2019	2019-10-15 03:24:12	11:24:12	male	2.0.10.147	106	Catch.bmp	1159	0		0	0	279502	0		0	0	NULL	NULL	NULL	High	run1	1	List2	A_T.wav	A_T	1	1	1	1	279352	150	1	756	280108
Exp3	10	Exp3-10-1	59.939	1.0.0.169	2	right	liwenshu	1596192924	2.0.10.242	2.0.10.242	10-15-2019	2019-10-15 03:24:12	11:24:12	male	2.0.10.147	107	Blue_S_2.bmp	1088	0		0	0	281821	0		0	0	NULL	NULL	NULL	High	run1	1	List2	A_T.wav	AV_T	1	1	0	1	281671	150	1	598	282269
Exp3	10	Exp3-10-1	59.939	1.0.0.169	2	right	liwenshu	1596192924	2.0.10.242	2.0.10.242	10-15-2019	2019-10-15 03:24:12	11:24:12	male	2.0.10.147	108	Red_C_2.bmp	1215	0		0	0	284057	0		0	0	NULL	NULL	NULL	High	run1	1	List2	A_T.wav	AV_T	1	1	0	1	283907	150	1	474	284381
Exp3	10	Exp3-10-1	59.939	1.0.0.169	2	right	liwenshu	1596192924	2.0.10.242	2.0.10.242	10-15-2019	2019-10-15 03:24:12	11:24:12	male	2.0.10.147	109	Catch.bmp	992	0		0	0	286426	0		0	0	NULL	NULL	NULL	High	run1	1	List2	A_T.wav	A_T	1	1	0	1	286276	150	1	808	287084
Exp3	10	Exp3-10-1	59.939	1.0.0.169	2	right	liwenshu	1596192924	2.0.10.242	2.0.10.242	10-15-2019	2019-10-15 03:24:12	11:24:12	male	2.0.10.147	110	Catch.bmp	1592	0		1	0	288578	0		0	0	NULL	NULL	NULL	High	run1	1	List2	A_T.wav	A_T	1	1	0	1	288428	150	1	552	288980
Exp3	10	Exp3-10-1	59.939	1.0.0.169	2	right	liwenshu	1596192924	2.0.10.242	2.0.10.242	10-15-2019	2019-10-15 03:24:12	11:24:12	male	2.0.10.147	111	Blue_C_2.bmp	1318	0		0	0	291331	0		0	0	NULL	NULL	NULL	High	run1		List2	A_S.wav	AV_S	0		0	1	291181	150		0	0
Exp3	10	Exp3-10-1	59.939	1.0.0.169	2	right	liwenshu	1596192924	2.0.10.242	2.0.10.242	10-15-2019	2019-10-15 03:24:12	11:24:12	male	2.0.10.147	112	Blue_S_2.bmp	819	0		0	0	293867	0		0	0	NULL	NULL	NULL	High	run1	1	List2	Catch.wav	V_T	0		1	1	293717	150		0	0
Exp3	10	Exp3-10-1	59.939	1.0.0.169	2	right	liwenshu	1596192924	2.0.10.242	2.0.10.242	10-15-2019	2019-10-15 03:24:12	11:24:12	male	2.0.10.147	113	Blue_S_2.bmp	874	0		0	0	295886	0		0	0	NULL	NULL	NULL	High	run1	1	List2	A_T.wav	AV_T	1	1	1	1	295736	150	1	604	296340
Exp3	10	Exp3-10-1	59.939	1.0.0.169	2	right	liwenshu	1596192924	2.0.10.242	2.0.10.242	10-15-2019	2019-10-15 03:24:12	11:24:12	male	2.0.10.147	114	Catch.bmp	1417	0		0	1	297922	0		0	0	NULL	NULL	NULL	High	run1	1	List2	A_T.wav	A_T	1	1	1	1	297771	151	1	569	298340
Exp3	10	Exp3-10-1	59.939	1.0.0.169	2	right	liwenshu	1596192924	2.0.10.242	2.0.10.242	10-15-2019	2019-10-15 03:24:12	11:24:12	male	2.0.10.147	115	Blue_S_2.bmp	938	0		0	0	300491	0		0	0	NULL	NULL	NULL	High	run1	1	List2	A_T.wav	AV_T	1	1	0	1	300341	150	1	560	300901
Exp3	10	Exp3-10-1	59.939	1.0.0.169	2	right	liwenshu	1596192924	2.0.10.242	2.0.10.242	10-15-2019	2019-10-15 03:24:12	11:24:12	male	2.0.10.147	116	Catch.bmp	1136	0		0	0	302576	0		0	0	NULL	NULL	NULL	High	run1		List2	A_S.wav	A_S	0		0	1	302426	150		0	0
Exp3	10	Exp3-10-1	59.939	1.0.0.169	2	right	liwenshu	1596192924	2.0.10.242	2.0.10.242	10-15-2019	2019-10-15 03:24:12	11:24:12	male	2.0.10.147	117	Red_C_2.bmp	1443	0		0	0	304929	0		0	0	NULL	NULL	NULL	High	run1	1	List2	Catch.wav	V_T	1	1	0	1	304779	150	1	801	305580
Exp3	10	Exp3-10-1	59.939	1.0.0.169	2	right	liwenshu	1596192924	2.0.10.242	2.0.10.242	10-15-2019	2019-10-15 03:24:12	11:24:12	male	2.0.10.147	118	Catch.bmp	1371	0		0	1	307532	0		0	0	NULL	NULL	NULL	High	run1	1	List2	A_T.wav	A_T	1	1	1	1	307381	151	1	823	308204
Exp3	10	Exp3-10-1	59.939	1.0.0.169	2	right	liwenshu	1596192924	2.0.10.242	2.0.10.242	10-15-2019	2019-10-15 03:24:12	11:24:12	male	2.0.10.147	119	Catch.bmp	1432	0		0	0	310051	0		0	0	NULL	NULL	NULL	High	run1	1	List2	A_T.wav	A_T	1	1	0	1	309901	150	1	648	310549
Exp3	10	Exp3-10-1	59.939	1.0.0.169	2	right	liwenshu	1596192924	2.0.10.242	2.0.10.242	10-15-2019	2019-10-15 03:24:12	11:24:12	male	2.0.10.147	120	Blue_S_2.bmp	1492	0		0	0	312637	0		0	0	NULL	NULL	NULL	High	run1	1	List2	A_T.wav	AV_T	1	1	0	1	312487	150	1	957	313444
Exp3	10	Exp3-10-1	59.939	1.0.0.169	2	right	liwenshu	1596192924	2.0.10.242	2.0.10.242	10-15-2019	2019-10-15 03:24:12	11:24:12	male	2.0.10.147	121	Catch.bmp	1097	0		0	1	315290	0		0	0	NULL	NULL	NULL	High	run1	1	List2	A_T.wav	A_T	1	1	1	1	315139	151	1	681	315820
Exp3	10	Exp3-10-1	59.939	1.0.0.169	2	right	liwenshu	1596192924	2.0.10.242	2.0.10.242	10-15-2019	2019-10-15 03:24:12	11:24:12	male	2.0.10.147	122	Blue_C_2.bmp	1483	0		0	0	317542	0		0	0	NULL	NULL	NULL	High	run1		List2	A_S.wav	AV_S	0		0	1	317392	150		0	0
Exp3	10	Exp3-10-1	59.939	1.0.0.169	2	right	liwenshu	1596192924	2.0.10.242	2.0.10.242	10-15-2019	2019-10-15 03:24:12	11:24:12	male	2.0.10.147	123	Catch.bmp	1342	0		0	0	320245	0		0	0	NULL	NULL	NULL	High	run1	1	List2	A_T.wav	A_T	1	1	0	1	320095	150	1	828	320923
Exp3	10	Exp3-10-1	59.939	1.0.0.169	2	right	liwenshu	1596192924	2.0.10.242	2.0.10.242	10-15-2019	2019-10-15 03:24:12	11:24:12	male	2.0.10.147	124	Catch.bmp	1281	0		0	0	322747	0		0	0	NULL	NULL	NULL	High	run1		List2	A_S.wav	A_S	0		0	1	322597	150		0	0
Exp3	10	Exp3-10-1	59.939	1.0.0.169	2	right	liwenshu	1596192924	2.0.10.242	2.0.10.242	10-15-2019	2019-10-15 03:24:12	11:24:12	male	2.0.10.147	125	Red_C_2.bmp	848	0		0	0	325250	0		0	0	NULL	NULL	NULL	High	run1	1	List2	Catch.wav	V_T	0		0	1	325100	150		0	0
Exp3	10	Exp3-10-1	59.939	1.0.0.169	2	right	liwenshu	1596192924	2.0.10.242	2.0.10.242	10-15-2019	2019-10-15 03:24:12	11:24:12	male	2.0.10.147	126	Red_C_2.bmp	1478	0		0	0	327319	0		0	0	NULL	NULL	NULL	High	run1	1	List2	A_T.wav	AV_T	1	1	0	1	327169	150	1	962	328131
Exp3	10	Exp3-10-1	59.939	1.0.0.169	2	right	liwenshu	1596192924	2.0.10.242	2.0.10.242	10-15-2019	2019-10-15 03:24:12	11:24:12	male	2.0.10.147	127	Blue_S_2.bmp	1351	0		0	0	329955	0		0	0	NULL	NULL	NULL	High	run1	1	List2	A_T.wav	AV_T	1	1	0	1	329805	150	1	774	330579
Exp3	10	Exp3-10-1	59.939	1.0.0.169	2	right	liwenshu	1596192924	2.0.10.242	2.0.10.242	10-15-2019	2019-10-15 03:24:12	11:24:12	male	2.0.10.147	128	Red_C_2.bmp	1416	0		0	1	332458	0		0	0	NULL	NULL	NULL	High	run1	1	List2	A_T.wav	AV_T	1	1	1	1	332307	151	1	1001	333308
Exp3	10	Exp3-10-1	59.939	1.0.0.169	2	right	liwenshu	1596192924	2.0.10.242	2.0.10.242	10-15-2019	2019-10-15 03:24:12	11:24:12	male	2.0.10.147	129	Blue_S_2.bmp	1351	0		0	0	335027	0		0	0	NULL	NULL	NULL	High	run1	1	List2	A_T.wav	AV_T	1	1	0	1	334877	150	1	742	335619
Exp3	10	Exp3-10-1	59.939	1.0.0.169	2	right	liwenshu	1596192924	2.0.10.242	2.0.10.242	10-15-2019	2019-10-15 03:24:12	11:24:12	male	2.0.10.147	130	Blue_S_2.bmp	1262	0		1	0	337529	0		0	0	NULL	NULL	NULL	High	run1	1	List2	A_T.wav	AV_T	0		0	1	337379	150		0	0
Exp3	10	Exp3-10-1	59.939	1.0.0.169	2	right	liwenshu	1596192924	2.0.10.242	2.0.10.242	10-15-2019	2019-10-15 03:24:12	11:24:12	male	2.0.10.147	131	Red_C_2.bmp	1013	0		0	0	339999	0		0	0	NULL	NULL	NULL	High	run1	1	List2	Catch.wav	V_T	1	1	0	1	339849	150	1	731	340580
Exp3	10	Exp3-10-1	59.939	1.0.0.169	2	right	liwenshu	1596192924	2.0.10.242	2.0.10.242	10-15-2019	2019-10-15 03:24:12	11:24:12	male	2.0.10.147	132	Blue_S_2.bmp	827	0		0	1	342168	0		0	0	NULL	NULL	NULL	High	run1	1	List2	Catch.wav	V_T	1	1	1	1	342017	151	1	506	342523
Exp3	10	Exp3-10-1	59.939	1.0.0.169	2	right	liwenshu	1596192924	2.0.10.242	2.0.10.242	10-15-2019	2019-10-15 03:24:12	11:24:12	male	2.0.10.147	133	Red_C_2.bmp	1124	0		0	0	344153	0		0	0	NULL	NULL	NULL	High	run1	1	List2	A_T.wav	AV_T	1	1	1	1	344003	150	1	672	344675
Exp3	10	Exp3-10-1	59.939	1.0.0.169	2	right	liwenshu	1596192924	2.0.10.242	2.0.10.242	10-15-2019	2019-10-15 03:24:12	11:24:12	male	2.0.10.147	134	Catch.bmp	967	0		0	0	346439	0		0	0	NULL	NULL	NULL	High	run1	1	List2	A_T.wav	A_T	1	1	0	1	346289	150	1	922	347211
Exp3	10	Exp3-10-1	59.939	1.0.0.169	2	right	liwenshu	1596192924	2.0.10.242	2.0.10.242	10-15-2019	2019-10-15 03:24:12	11:24:12	male	2.0.10.147	135	Red_C_2.bmp	1105	0		0	1	348558	0		0	0	NULL	NULL	NULL	High	run1	1	List2	Catch.wav	V_T	1	1	1	1	348407	151	1	668	349075
Exp3	10	Exp3-10-1	59.939	1.0.0.169	2	right	liwenshu	1596192924	2.0.10.242	2.0.10.242	10-15-2019	2019-10-15 03:24:12	11:24:12	male	2.0.10.147	136	Catch.bmp	1232	0		0	0	350810	0		0	0	NULL	NULL	NULL	High	run1	1	List2	A_T.wav	A_T	1	1	0	1	350660	150	1	735	351395
Exp3	10	Exp3-10-1	59.939	1.0.0.169	2	right	liwenshu	1596192924	2.0.10.242	2.0.10.242	10-15-2019	2019-10-15 03:24:12	11:24:12	male	2.0.10.147	137	Blue_S_2.bmp	1393	0		0	0	353196	0		0	0	NULL	NULL	NULL	High	run1	1	List2	A_T.wav	AV_T	1	1	0	1	353046	150	1	565	353611
Exp3	10	Exp3-10-1	59.939	1.0.0.169	2	right	liwenshu	1596192924	2.0.10.242	2.0.10.242	10-15-2019	2019-10-15 03:24:12	11:24:12	male	2.0.10.147	138	Catch.bmp	1469	0		1	0	355748	0		0	0	NULL	NULL	NULL	High	run1	1	List2	A_T.wav	A_T	1	1	0	1	355598	150	1	597	356195
Exp3	10	Exp3-10-1	59.939	1.0.0.169	2	right	liwenshu	1596192924	2.0.10.242	2.0.10.242	10-15-2019	2019-10-15 03:24:12	11:24:12	male	2.0.10.147	139	Red_C.bmp	1159	0		0	0	358368	0		0	0	NULL	NULL	NULL	High	run1		List2	A_S.wav	AV_S	0		0	1	358218	150		0	0
Exp3	10	Exp3-10-1	59.939	1.0.0.169	2	right	liwenshu	1596192924	2.0.10.242	2.0.10.242	10-15-2019	2019-10-15 03:24:12	11:24:12	male	2.0.10.147	140	Catch.bmp	1166	0		0	0	360737	0		0	0	NULL	NULL	NULL	High	run1	1	List2	A_T.wav	A_T	1	1	0	1	360587	150	1	791	361378
Exp3	10	Exp3-10-1	59.939	1.0.0.169	2	right	liwenshu	1596192924	2.0.10.242	2.0.10.242	10-15-2019	2019-10-15 03:24:12	11:24:12	male	2.0.10.147	141	Blue_S_2.bmp	1482	0		0	0	363056	1485		0	0	NULL	NULL	NULL	High	run1	1	List2	Catch.wav	V_T	1	1	0	1	362906	150	1	640	363546
Exp3	10	Exp3-10-1	59.939	1.0.0.169	2	right	liwenshu	1596192924	2.0.10.242	2.0.10.242	10-15-2019	2019-10-15 03:24:12	11:24:12	male	2.0.10.147	142	Blue_C_2.bmp	1436	0		0	0	371298	0		0	0	NULL	NULL	NULL	High	run1		List2	Catch.wav	V_S	0		0	1	371148	150		0	0
Exp3	10	Exp3-10-1	59.939	1.0.0.169	2	right	liwenshu	1596192924	2.0.10.242	2.0.10.242	10-15-2019	2019-10-15 03:24:12	11:24:12	male	2.0.10.147	143	Red_C_2.bmp	940	0		0	0	373951	0		0	0	NULL	NULL	NULL	High	run1	1	List2	Catch.wav	V_T	1	1	0	1	373801	150	1	778	374579
Exp3	10	Exp3-10-1	59.939	1.0.0.169	2	right	liwenshu	1596192924	2.0.10.242	2.0.10.242	10-15-2019	2019-10-15 03:24:12	11:24:12	male	2.0.10.147	144	Catch.bmp	1472	0		0	0	376053	0		0	0	NULL	NULL	NULL	High	run1	1	List2	A_T.wav	A_T	1	1	1	1	375903	150	1	1131	377034
Exp3	10	Exp3-10-1	59.939	1.0.0.169	2	right	liwenshu	1596192924	2.0.10.242	2.0.10.242	10-15-2019	2019-10-15 03:24:12	11:24:12	male	2.0.10.147	145	Red_C_2.bmp	1510	0		0	0	378672	0		0	0	NULL	NULL	NULL	High	run1	1	List2	Catch.wav	V_T	1	1	1	1	378522	150	1	832	379354
Exp3	10	Exp3-10-1	59.939	1.0.0.169	2	right	liwenshu	1596192924	2.0.10.242	2.0.10.242	10-15-2019	2019-10-15 03:24:12	11:24:12	male	2.0.10.147	146	Red_C_2.bmp	1374	0		0	0	381342	0		0	0	NULL	NULL	NULL	High	run1	1	List2	Catch.wav	V_T	1	1	0	1	381192	150	1	658	381850
Exp3	10	Exp3-10-1	59.939	1.0.0.169	2	right	liwenshu	1596192924	2.0.10.242	2.0.10.242	10-15-2019	2019-10-15 03:24:12	11:24:12	male	2.0.10.147	147	Red_C_2.bmp	866	0		0	0	383878	0		0	0	NULL	NULL	NULL	High	run1	1	List2	A_T.wav	AV_T	1	1	0	1	383728	150	1	747	384475
Exp3	10	Exp3-10-1	59.939	1.0.0.169	2	right	liwenshu	1596192924	2.0.10.242	2.0.10.242	10-15-2019	2019-10-15 03:24:12	11:24:12	male	2.0.10.147	148	Red_C_2.bmp	1106	0		0	1	385897	0		0	0	NULL	NULL	NULL	High	run1	1	List2	Catch.wav	V_T	1	1	1	1	385746	151	1	840	386586
Exp3	10	Exp3-10-1	59.939	1.0.0.169	2	right	liwenshu	1596192924	2.0.10.242	2.0.10.242	10-15-2019	2019-10-15 03:24:12	11:24:12	male	2.0.10.147	149	Catch.bmp	1217	0		0	1	388166	0		0	0	NULL	NULL	NULL	High	run1	1	List2	A_T.wav	A_T	1	1	1	1	388015	151	1	1187	389202
Exp3	10	Exp3-10-1	59.939	1.0.0.169	2	right	liwenshu	1596192924	2.0.10.242	2.0.10.242	10-15-2019	2019-10-15 03:24:12	11:24:12	male	2.0.10.147	150	Catch.bmp	845	0		0	0	390535	0		0	0	NULL	NULL	NULL	High	run1	1	List2	A_T.wav	A_T	1	1	0	1	390385	150	1	825	391210
Exp3	10	Exp3-10-1	59.939	1.0.0.169	2	right	liwenshu	1596192924	2.0.10.242	2.0.10.242	10-15-2019	2019-10-15 03:24:12	11:24:12	male	2.0.10.147	151	Blue_S_2.bmp	1183	0		0	0	392537	0		0	0	NULL	NULL	NULL	High	run1	1	List2	A_T.wav	AV_T	1	1	0	1	392387	150	1	512	392899
Exp3	10	Exp3-10-1	59.939	1.0.0.169	2	right	liwenshu	1596192924	2.0.10.242	2.0.10.242	10-15-2019	2019-10-15 03:24:12	11:24:12	male	2.0.10.147	152	Red_C_2.bmp	1463	0		0	1	394873	0		0	0	NULL	NULL	NULL	High	run1	1	List2	A_T.wav	AV_T	1	1	1	1	394722	151	1	616	395338
Exp3	10	Exp3-10-1	59.939	1.0.0.169	2	right	liwenshu	1596192924	2.0.10.242	2.0.10.242	10-15-2019	2019-10-15 03:24:12	11:24:12	male	2.0.10.147	153	Blue_S_2.bmp	1417	0		0	0	397492	0		0	0	NULL	NULL	NULL	High	run1	1	List2	Catch.wav	V_T	1	1	1	1	397342	150	1	572	397914
Exp3	10	Exp3-10-1	59.939	1.0.0.169	2	right	liwenshu	1596192924	2.0.10.242	2.0.10.242	10-15-2019	2019-10-15 03:24:12	11:24:12	male	2.0.10.147	154	Blue_C.bmp	1306	0		0	0	400061	0		0	0	NULL	NULL	NULL	High	Run1		List2	Catch.wav	V_S	0		0	1	399911	150		0	0
Exp3	10	Exp3-10-1	59.939	1.0.0.169	2	right	liwenshu	1596192924	2.0.10.242	2.0.10.242	10-15-2019	2019-10-15 03:24:12	11:24:12	male	2.0.10.147	155	Red_C_2.bmp	1165	0		0	0	402597	0		0	0	NULL	NULL	NULL	High	run1	1	List2	A_T.wav	AV_T	1	1	1	1	402447	150	1	763	403210
Exp3	10	Exp3-10-1	59.939	1.0.0.169	2	right	liwenshu	1596192924	2.0.10.242	2.0.10.242	10-15-2019	2019-10-15 03:24:12	11:24:12	male	2.0.10.147	156	Red_C_2.bmp	1489	0		0	0	404916	0		0	0	NULL	NULL	NULL	High	run1	1	List2	A_T.wav	AV_T	1	1	0	1	404766	150	1	1187	405953
Exp3	10	Exp3-10-1	59.939	1.0.0.169	2	right	liwenshu	1596192924	2.0.10.242	2.0.10.242	10-15-2019	2019-10-15 03:24:12	11:24:12	male	2.0.10.147	157	Red_C.bmp	1545	0		0	0	407552	0		0	0	NULL	NULL	NULL	High	run1		List2	Catch.wav	V_S	0		1	1	407402	150		0	0
Exp3	10	Exp3-10-1	59.939	1.0.0.169	2	right	liwenshu	1596192924	2.0.10.242	2.0.10.242	10-15-2019	2019-10-15 03:24:12	11:24:12	male	2.0.10.147	158	Catch.bmp	1039	0		0	0	410305	0		0	0	NULL	NULL	NULL	High	run1	1	List2	A_T.wav	A_T	1	1	1	1	410155	150	1	870	411025
Exp3	10	Exp3-10-1	59.939	1.0.0.169	2	right	liwenshu	1596192924	2.0.10.242	2.0.10.242	10-15-2019	2019-10-15 03:24:12	11:24:12	male	2.0.10.147	159	Blue_C_2.bmp	974	0		0	0	412491	0		0	0	NULL	NULL	NULL	High	run1		List2	Catch.wav	V_S	0		0	1	412341	150		0	0
Exp3	10	Exp3-10-1	59.939	1.0.0.169	2	right	liwenshu	1596192924	2.0.10.242	2.0.10.242	10-15-2019	2019-10-15 03:24:12	11:24:12	male	2.0.10.147	160	Blue_S_2.bmp	969	0		0	1	414677	0		0	0	NULL	NULL	NULL	High	run1	1	List2	A_T.wav	AV_T	1	1	1	1	414526	151	1	731	415257
Exp3	10	Exp3-10-1	59.939	1.0.0.169	2	right	liwenshu	1596192924	2.0.10.242	2.0.10.242	10-15-2019	2019-10-15 03:24:12	11:24:12	male	2.0.10.147	161	Red_C_2.bmp	1358	0		0	0	416795	0		0	0	NULL	NULL	NULL	High	run1	1	List2	Catch.wav	V_T	1	1	1	1	416645	150	1	836	417481
Exp3	10	Exp3-10-1	59.939	1.0.0.169	2	right	liwenshu	1596192924	2.0.10.242	2.0.10.242	10-15-2019	2019-10-15 03:24:12	11:24:12	male	2.0.10.147	162	Red_C_2.bmp	1405	0		0	0	419315	0		0	0	NULL	NULL	NULL	High	run1	1	List2	Catch.wav	V_T	1	1	0	1	419165	150	1	724	419889
Exp3	10	Exp3-10-1	59.939	1.0.0.169	2	right	liwenshu	1596192924	2.0.10.242	2.0.10.242	10-15-2019	2019-10-15 03:24:12	11:24:12	male	2.0.10.147	163	Catch.bmp	1469	0		0	0	421867	0		0	0	NULL	NULL	NULL	High	run1		List2	A_S.wav	A_S	0		1	1	421717	150		0	0
Exp3	10	Exp3-10-1	59.939	1.0.0.169	2	right	liwenshu	1596192924	2.0.10.242	2.0.10.242	10-15-2019	2019-10-15 03:24:12	11:24:12	male	2.0.10.147	164	Red_S_2.bmp	1143	0		1	0	424553	0		0	0	NULL	NULL	NULL	High	run1		List2	A_S.wav	AV_S	0		0	1	424403	150		0	0
Exp3	10	Exp3-10-1	59.939	1.0.0.169	2	right	liwenshu	1596192924	2.0.10.242	2.0.10.242	10-15-2019	2019-10-15 03:24:12	11:24:12	male	2.0.10.147	165	Catch.bmp	1284	0		0	0	426906	0		0	0	NULL	NULL	NULL	High	run1	1	List2	A_T.wav	A_T	1	1	0	1	426756	150	1	925	427681
Exp3	10	Exp3-10-1	59.939	1.0.0.169	2	right	liwenshu	1596192924	2.0.10.242	2.0.10.242	10-15-2019	2019-10-15 03:24:12	11:24:12	male	2.0.10.147	166	Catch.bmp	1436	0		0	0	429342	0		0	0	NULL	NULL	NULL	High	run1		List2	A_S.wav	A_S	0		0	1	429192	150		0	0
Exp3	10	Exp3-10-1	59.939	1.0.0.169	2	right	liwenshu	1596192924	2.0.10.242	2.0.10.242	10-15-2019	2019-10-15 03:24:12	11:24:12	male	2.0.10.147	167	Blue_S_2.bmp	884	0		0	1	431995	0		0	0	NULL	NULL	NULL	High	run1	1	List2	A_T.wav	AV_T	1	1	1	1	431844	151	1	709	432553
Exp3	10	Exp3-10-1	59.939	1.0.0.169	2	right	liwenshu	1596192924	2.0.10.242	2.0.10.242	10-15-2019	2019-10-15 03:24:12	11:24:12	male	2.0.10.147	168	Catch.bmp	1200	0		0	0	434030	0		0	0	NULL	NULL	NULL	High	run1	1	List2	A_T.wav	A_T	1	1	0	1	433880	150	1	769	434649
Exp3	10	Exp3-10-1	59.939	1.0.0.169	2	right	liwenshu	1596192924	2.0.10.242	2.0.10.242	10-15-2019	2019-10-15 03:24:12	11:24:12	male	2.0.10.147	169	Red_C_2.bmp	1418	0		1	0	436382	0		0	0	NULL	NULL	NULL	High	run1	1	List2	A_T.wav	AV_T	1	1	0	1	436232	150	1	689	436921
Exp3	10	Exp3-10-1	59.939	1.0.0.169	2	right	liwenshu	1596192924	2.0.10.242	2.0.10.242	10-15-2019	2019-10-15 03:24:12	11:24:12	male	2.0.10.147	170	Catch.bmp	1585	0		0	0	438952	0		0	0	NULL	NULL	NULL	High	run1	1	List2	A_T.wav	A_T	1	1	0	1	438802	150	1	656	439458
Exp3	10	Exp3-10-1	59.939	1.0.0.169	2	right	liwenshu	1596192924	2.0.10.242	2.0.10.242	10-15-2019	2019-10-15 03:24:12	11:24:12	male	2.0.10.147	171	Catch.bmp	1049	0		0	0	441688	0		0	0	NULL	NULL	NULL	High	run1		List2	A_S.wav	A_S	0		0	1	441538	150		0	0
Exp3	10	Exp3-10-1	59.939	1.0.0.169	2	right	liwenshu	1596192924	2.0.10.242	2.0.10.242	10-15-2019	2019-10-15 03:24:12	11:24:12	male	2.0.10.147	172	Blue_S_2.bmp	1317	0		0	0	443957	0		0	0	NULL	NULL	NULL	High	run1	1	List2	A_T.wav	AV_T	1	1	0	1	443807	150	1	690	444497
Exp3	10	Exp3-10-1	59.939	1.0.0.169	2	right	liwenshu	1596192924	2.0.10.242	2.0.10.242	10-15-2019	2019-10-15 03:24:12	11:24:12	male	2.0.10.147	173	Blue_S_2.bmp	912	0		0	0	446426	0		0	0	NULL	NULL	NULL	High	run1	1	List2	A_T.wav	AV_T	1	1	0	1	446276	150	1	653	446929
Exp3	10	Exp3-10-1	59.939	1.0.0.169	2	right	liwenshu	1596192924	2.0.10.242	2.0.10.242	10-15-2019	2019-10-15 03:24:12	11:24:12	male	2.0.10.147	174	Blue_S_2.bmp	1554	0		0	0	448495	0		0	0	NULL	NULL	NULL	High	run1	1	List2	Catch.wav	V_T	0		0	1	448345	150		0	0
Exp3	10	Exp3-10-1	59.939	1.0.0.169	2	right	liwenshu	1596192924	2.0.10.242	2.0.10.242	10-15-2019	2019-10-15 03:24:12	11:24:12	male	2.0.10.147	175	Catch.bmp	1543	0		0	0	451265	0		0	0	NULL	NULL	NULL	High	run1		List2	A_S.wav	A_S	0		0	2	451115	150		0	0
Exp3	10	Exp3-10-1	59.939	1.0.0.169	2	right	liwenshu	1596192924	2.0.10.242	2.0.10.242	10-15-2019	2019-10-15 03:24:12	11:24:12	male	2.0.10.147	176	Blue_S.bmp	1307	0		0	1	454018	0		0	0	NULL	NULL	NULL	High	run1		List2	A_S.wav	AV_S	0		0	1	453867	151		0	0
Exp3	10	Exp3-10-1	59.939	1.0.0.169	2	right	liwenshu	1596192924	2.0.10.242	2.0.10.242	10-15-2019	2019-10-15 03:24:12	11:24:12	male	2.0.10.147	177	Blue_S_2.bmp	1264	0		0	0	456537	0		0	0	NULL	NULL	NULL	High	run1	1	List2	Catch.wav	V_T	1	1	0	1	456387	150	1	797	457184
Exp3	10	Exp3-10-1	59.939	1.0.0.169	2	right	liwenshu	1596192924	2.0.10.242	2.0.10.242	10-15-2019	2019-10-15 03:24:12	11:24:12	male	2.0.10.147	178	Red_C_2.bmp	1534	0		0	0	458956	0		0	0	NULL	NULL	NULL	High	run1	1	List2	A_T.wav	AV_T	1	1	0	1	458806	150	1	658	459464
Exp3	10	Exp3-10-1	59.939	1.0.0.169	2	right	liwenshu	1596192924	2.0.10.242	2.0.10.242	10-15-2019	2019-10-15 03:24:12	11:24:12	male	2.0.10.147	179	Red_C_2.bmp	894	0		0	0	461642	0		0	0	NULL	NULL	NULL	High	run1	1	List2	A_T.wav	AV_T	1	1	0	1	461492	150	1	548	462040
Exp3	10	Exp3-10-1	59.939	1.0.0.169	2	right	liwenshu	1596192924	2.0.10.242	2.0.10.242	10-15-2019	2019-10-15 03:24:12	11:24:12	male	2.0.10.147	180	Red_C.bmp	1126	0		0	0	463694	0		0	0	NULL	NULL	NULL	High	run1		List2	A_S.wav	AV_S	0		0	1	463544	150		0	0
Exp3	10	Exp3-10-1	59.939	1.0.0.169	2	right	liwenshu	1596192924	2.0.10.242	2.0.10.242	10-15-2019	2019-10-15 03:24:12	11:24:12	male	2.0.10.147	181	Blue_S_2.bmp	1380	0		0	0	466030	0		0	0	NULL	NULL	NULL	High	run1	1	List2	A_T.wav	AV_T	1	1	0	1	465880	150	1	704	466584
Exp3	10	Exp3-10-1	59.939	1.0.0.169	2	right	liwenshu	1596192924	2.0.10.242	2.0.10.242	10-15-2019	2019-10-15 03:24:12	11:24:12	male	2.0.10.147	182	Red_S.bmp	1405	0		0	0	468566	0		0	0	NULL	NULL	NULL	High	run1		List2	Catch.wav	V_S	0		0	1	468416	150		0	0
Exp3	10	Exp3-10-1	59.939	1.0.0.169	2	right	liwenshu	1596192924	2.0.10.242	2.0.10.242	10-15-2019	2019-10-15 03:24:12	11:24:12	male	2.0.10.147	183	Catch.bmp	886	0		0	0	471185	0		0	0	NULL	NULL	NULL	High	run1		List2	A_S.wav	A_S	0		1	1	471035	150		0	0
Exp3	10	Exp3-10-1	59.939	1.0.0.169	2	right	liwenshu	1596192924	2.0.10.242	2.0.10.242	10-15-2019	2019-10-15 03:24:12	11:24:12	male	2.0.10.147	184	Blue_S_2.bmp	876	0		0	1	473288	0		0	0	NULL	NULL	NULL	High	run1	1	List2	Catch.wav	V_T	1	1	1	1	473137	151	1	1023	474160
Exp3	10	Exp3-10-1	59.939	1.0.0.169	2	right	liwenshu	1596192924	2.0.10.242	2.0.10.242	10-15-2019	2019-10-15 03:24:12	11:24:12	male	2.0.10.147	185	Catch.bmp	1196	0		0	0	475373	0		0	0	NULL	NULL	NULL	High	run1	1	List2	A_T.wav	A_T	0		1	1	475223	150		0	0
Exp3	10	Exp3-10-1	59.939	1.0.0.169	2	right	liwenshu	1596192924	2.0.10.242	2.0.10.242	10-15-2019	2019-10-15 03:24:12	11:24:12	male	2.0.10.147	186	Red_C.bmp	1442	0		0	0	477792	0		0	0	NULL	NULL	NULL	High	run1		List2	Catch.wav	V_S	0		1	1	477642	150		0	0
Exp3	10	Exp3-10-1	59.939	1.0.0.169	2	right	liwenshu	1596192924	2.0.10.242	2.0.10.242	10-15-2019	2019-10-15 03:24:12	11:24:12	male	2.0.10.147	187	Red_C_2.bmp	1402	0		0	0	480445	0		0	0	NULL	NULL	NULL	High	run1	1	List2	Catch.wav	V_T	1	1	0	1	480295	150	1	1065	481360
Exp3	10	Exp3-10-1	59.939	1.0.0.169	2	right	liwenshu	1596192924	2.0.10.242	2.0.10.242	10-15-2019	2019-10-15 03:24:12	11:24:12	male	2.0.10.147	188	Red_C_2.bmp	971	0		0	0	482998	0		0	0	NULL	NULL	NULL	High	run1	1	List2	A_T.wav	AV_T	1	1	0	1	482848	150	1	1001	483849
Exp3	10	Exp3-10-1	59.939	1.0.0.169	2	right	liwenshu	1596192924	2.0.10.242	2.0.10.242	10-15-2019	2019-10-15 03:24:12	11:24:12	male	2.0.10.147	189	Blue_C.bmp	1000	0		0	1	485117	0		0	0	NULL	NULL	NULL	High	Run1		List2	Catch.wav	V_S	0		1	1	484966	151		0	0
Exp3	10	Exp3-10-1	59.939	1.0.0.169	2	right	liwenshu	1596192924	2.0.10.242	2.0.10.242	10-15-2019	2019-10-15 03:24:12	11:24:12	male	2.0.10.147	190	Blue_S_2.bmp	1548	0		0	1	487336	0		0	0	NULL	NULL	NULL	High	run1	1	List2	A_T.wav	AV_T	1	1	1	1	487185	151	1	1055	488240
Exp3	10	Exp3-10-1	59.939	1.0.0.169	2	right	liwenshu	1596192924	2.0.10.242	2.0.10.242	10-15-2019	2019-10-15 03:24:12	11:24:12	male	2.0.10.147	191	Blue_S_2.bmp	1008	0		0	0	490038	0		0	0	NULL	NULL	NULL	High	run1	1	List2	Catch.wav	V_T	1	1	1	1	489888	150	1	696	490584
Exp3	10	Exp3-10-1	59.939	1.0.0.169	2	right	liwenshu	1596192924	2.0.10.242	2.0.10.242	10-15-2019	2019-10-15 03:24:12	11:24:12	male	2.0.10.147	192	Blue_S_2.bmp	1079	0		0	0	492207	0		0	0	NULL	NULL	NULL	High	run1	1	List2	Catch.wav	V_T	1	1	0	1	492057	150	1	702	492759
Exp3	10	Exp3-10-1	59.939	1.0.0.169	2	right	liwenshu	1596192924	2.0.10.242	2.0.10.242	10-15-2019	2019-10-15 03:24:12	11:24:12	male	2.0.10.147	193	Catch.bmp	1550	0		0	0	494443	0		0	0	NULL	NULL	NULL	High	run1	1	List2	A_T.wav	A_T	1	1	1	1	494293	150	1	1098	495391
Exp3	10	Exp3-10-1	59.939	1.0.0.169	2	right	liwenshu	1596192924	2.0.10.242	2.0.10.242	10-15-2019	2019-10-15 03:24:12	11:24:12	male	2.0.10.147	194	Catch.bmp	1306	0		0	0	497146	0		0	0	NULL	NULL	NULL	High	run1	1	List2	A_T.wav	A_T	1	1	0	1	496996	150	1	1115	498111
Exp3	10	Exp3-10-1	59.939	1.0.0.169	2	right	liwenshu	1596192924	2.0.10.242	2.0.10.242	10-15-2019	2019-10-15 03:24:12	11:24:12	male	2.0.10.147	195	Catch.bmp	925	0		0	0	499615	0		0	0	NULL	NULL	NULL	High	run1	1	List2	A_T.wav	A_T	1	1	0	1	499465	150	1	710	500175
Exp3	10	Exp3-10-1	59.939	1.0.0.169	2	right	liwenshu	1596192924	2.0.10.242	2.0.10.242	10-15-2019	2019-10-15 03:24:12	11:24:12	male	2.0.10.147	196	Red_C.bmp	899	0		0	1	501701	0		0	0	NULL	NULL	NULL	High	run1		List2	Catch.wav	V_S	0		1	1	501550	151		0	0
Exp3	10	Exp3-10-1	59.939	1.0.0.169	2	right	liwenshu	1596192924	2.0.10.242	2.0.10.242	10-15-2019	2019-10-15 03:24:12	11:24:12	male	2.0.10.147	197	Red_C_2.bmp	1155	0		0	0	503819	0		0	0	NULL	NULL	NULL	High	run1	1	List2	Catch.wav	V_T	1	1	0	1	503669	150	1	994	504663
Exp3	10	Exp3-10-1	59.939	1.0.0.169	2	right	liwenshu	1596192924	2.0.10.242	2.0.10.242	10-15-2019	2019-10-15 03:24:12	11:24:12	male	2.0.10.147	198	Red_C_2.bmp	982	0		0	0	506122	0		0	0	NULL	NULL	NULL	High	run1	1	List2	Catch.wav	V_T	1	1	0	1	505972	150	1	747	506719
Exp3	10	Exp3-10-1	59.939	1.0.0.169	2	right	liwenshu	1596192924	2.0.10.242	2.0.10.242	10-15-2019	2019-10-15 03:24:12	11:24:12	male	2.0.10.147	199	Blue_S_2.bmp	984	0		0	0	508257	0		0	0	NULL	NULL	NULL	High	run1	1	List2	Catch.wav	V_T	1	1	0	1	508107	150	1	748	508855
Exp3	10	Exp3-10-1	59.939	1.0.0.169	2	right	liwenshu	1596192924	2.0.10.242	2.0.10.242	10-15-2019	2019-10-15 03:24:12	11:24:12	male	2.0.10.147	200	Red_C_2.bmp	1496	0		0	0	510393	0		0	0	NULL	NULL	NULL	High	run1	1	List2	A_T.wav	AV_T	1	1	0	1	510243	150	1	956	511199
Exp3	10	Exp3-10-1	59.939	1.0.0.169	2	right	liwenshu	1596192924	2.0.10.242	2.0.10.242	10-15-2019	2019-10-15 03:24:12	11:24:12	male	2.0.10.147	201	Red_C_2.bmp	1567	0		0	0	513046	0		0	0	NULL	NULL	NULL	High	run1	1	List2	A_T.wav	AV_T	1	1	0	2	512896	150	1	847	513743
Exp3	10	Exp3-10-1	59.939	1.0.0.169	2	right	liwenshu	1596192924	2.0.10.242	2.0.10.242	10-15-2019	2019-10-15 03:24:12	11:24:12	male	2.0.10.147	202	Catch.bmp	1467	0		0	0	515765	0		0	0	NULL	NULL	NULL	High	run1		List2	A_S.wav	A_S	0		0	1	515615	150		0	0
Exp3	10	Exp3-10-1	59.939	1.0.0.169	2	right	liwenshu	1596192924	2.0.10.242	2.0.10.242	10-15-2019	2019-10-15 03:24:12	11:24:12	male	2.0.10.147	203	Blue_S_2.bmp	1151	0		0	0	518451	0		0	0	NULL	NULL	NULL	High	run1	1	List2	Catch.wav	V_T	1	1	1	1	518301	150	1	915	519216
Exp3	10	Exp3-10-1	59.939	1.0.0.169	2	right	liwenshu	1596192924	2.0.10.242	2.0.10.242	10-15-2019	2019-10-15 03:24:12	11:24:12	male	2.0.10.147	204	Red_C_2.bmp	1465	0		0	0	520754	0		0	0	NULL	NULL	NULL	High	run1	1	List2	Catch.wav	V_T	1	1	0	1	520604	150	1	931	521535
Exp3	10	Exp3-10-1	59.939	1.0.0.169	2	right	liwenshu	1596192924	2.0.10.242	2.0.10.242	10-15-2019	2019-10-15 03:24:12	11:24:12	male	2.0.10.147	205	Red_S_2.bmp	1422	0		0	0	523373	0		0	0	NULL	NULL	NULL	High	run1		List2	Catch.wav	V_S	0		0	1	523223	150		0	0
Exp3	10	Exp3-10-1	59.939	1.0.0.169	2	right	liwenshu	1596192924	2.0.10.242	2.0.10.242	10-15-2019	2019-10-15 03:24:12	11:24:12	male	2.0.10.147	206	Red_C_2.bmp	1403	0		0	0	526009	0		0	0	NULL	NULL	NULL	High	run1	1	List2	A_T.wav	AV_T	1	1	1	1	525859	150	1	900	526759
Exp3	10	Exp3-10-1	59.939	1.0.0.169	2	right	liwenshu	1596192924	2.0.10.242	2.0.10.242	10-15-2019	2019-10-15 03:24:12	11:24:12	male	2.0.10.147	207	Red_S_2.bmp	965	0		0	0	528562	0		0	0	NULL	NULL	NULL	High	run1		List2	Catch.wav	V_S	0		0	1	528412	150		0	0
Exp3	10	Exp3-10-1	59.939	1.0.0.169	2	right	liwenshu	1596192924	2.0.10.242	2.0.10.242	10-15-2019	2019-10-15 03:24:12	11:24:12	male	2.0.10.147	208	Catch.bmp	1478	0		0	0	530731	0		0	0	NULL	NULL	NULL	High	run1	1	List2	A_T.wav	A_T	1	1	0	1	530581	150	1	834	531415
Exp3	10	Exp3-10-1	59.939	1.0.0.169	2	right	liwenshu	1596192924	2.0.10.242	2.0.10.242	10-15-2019	2019-10-15 03:24:12	11:24:12	male	2.0.10.147	209	Catch.bmp	1546	0		0	0	533367	0		0	0	NULL	NULL	NULL	High	run1	1	List2	A_T.wav	A_T	1	1	0	1	533217	150	1	775	533992
Exp3	10	Exp3-10-1	59.939	1.0.0.169	2	right	liwenshu	1596192924	2.0.10.242	2.0.10.242	10-15-2019	2019-10-15 03:24:12	11:24:12	male	2.0.10.147	210	Catch.bmp	853	0		0	0	536070	0		0	0	NULL	NULL	NULL	High	run1	1	List2	A_T.wav	A_T	1	1	0	2	535920	150	1	694	536614
Exp3	10	Exp3-10-1	59.939	1.0.0.169	2	right	liwenshu	1596192924	2.0.10.242	2.0.10.242	10-15-2019	2019-10-15 03:24:12	11:24:12	male	2.0.10.147	211	Catch.bmp	1298	0		0	0	538072	0		0	0	NULL	NULL	NULL	High	run1	1	List2	A_T.wav	A_T	1	1	0	1	537922	150	1	980	538902
Exp3	10	Exp3-10-1	59.939	1.0.0.169	2	right	liwenshu	1596192924	2.0.10.242	2.0.10.242	10-15-2019	2019-10-15 03:24:12	11:24:12	male	2.0.10.147	212	Catch.bmp	1596	0		0	0	540524	0		0	0	NULL	NULL	NULL	High	run1	1	List2	A_T.wav	A_T	1	1	0	1	540374	150	1	656	541030
Exp3	10	Exp3-10-1	59.939	1.0.0.169	2	right	liwenshu	1596192924	2.0.10.242	2.0.10.242	10-15-2019	2019-10-15 03:24:12	11:24:12	male	2.0.10.147	213	Catch.bmp	1108	0		0	0	543277	0		0	0	NULL	NULL	NULL	High	run1	1	List2	A_T.wav	A_T	1	1	0	1	543127	150	1	687	543814
Exp3	10	Exp3-10-1	59.939	1.0.0.169	2	right	liwenshu	1596192924	2.0.10.242	2.0.10.242	10-15-2019	2019-10-15 03:24:12	11:24:12	male	2.0.10.147	214	Red_S_2.bmp	1359	0		0	0	545546	0		0	0	NULL	NULL	NULL	High	run1		List2	A_S.wav	AV_S	0		0	1	545396	150		0	0
Exp3	10	Exp3-10-1	59.939	1.0.0.169	2	right	liwenshu	1596192924	2.0.10.242	2.0.10.242	10-15-2019	2019-10-15 03:24:12	11:24:12	male	2.0.10.147	215	Catch.bmp	1465	0		0	1	548116	0		0	0	NULL	NULL	NULL	High	run1	1	List2	A_T.wav	A_T	1	1	1	1	547965	151	1	953	548918
Exp3	10	Exp3-10-1	59.939	1.0.0.169	2	right	liwenshu	1596192924	2.0.10.242	2.0.10.242	10-15-2019	2019-10-15 03:24:12	11:24:12	male	2.0.10.147	216	Red_C.bmp	1445	0		0	0	550735	0		0	0	NULL	NULL	NULL	High	run1		List2	A_S.wav	AV_S	0		0	1	550585	150		0	0
Exp3	10	Exp3-10-1	59.939	1.0.0.169	2	right	liwenshu	1596192924	2.0.10.242	2.0.10.242	10-15-2019	2019-10-15 03:24:12	11:24:12	male	2.0.10.147	217	Blue_S_2.bmp	982	0		0	0	553404	0		0	0	NULL	NULL	NULL	High	run1	1	List2	A_T.wav	AV_T	1	1	0	1	553254	150	1	729	553983
Exp3	10	Exp3-10-1	59.939	1.0.0.169	2	right	liwenshu	1596192924	2.0.10.242	2.0.10.242	10-15-2019	2019-10-15 03:24:12	11:24:12	male	2.0.10.147	218	Blue_S_2.bmp	801	0		0	0	555540	0		0	0	NULL	NULL	NULL	High	run1	1	List2	A_T.wav	AV_T	1	1	0	1	555390	150	1	560	555950
Exp3	10	Exp3-10-1	59.939	1.0.0.169	2	right	liwenshu	1596192924	2.0.10.242	2.0.10.242	10-15-2019	2019-10-15 03:24:12	11:24:12	male	2.0.10.147	219	Blue_C.bmp	979	0		0	0	557492	0		0	0	NULL	NULL	NULL	High	run1		List2	A_S.wav	AV_S	0		0	1	557342	150		0	0
Exp3	10	Exp3-10-1	59.939	1.0.0.169	2	right	liwenshu	1596192924	2.0.10.242	2.0.10.242	10-15-2019	2019-10-15 03:24:12	11:24:12	male	2.0.10.147	220	Catch.bmp	1148	0		0	1	559678	0		0	0	NULL	NULL	NULL	High	run1		List2	A_S.wav	A_S	0		1	1	559527	151		0	0
Exp3	10	Exp3-10-1	59.939	1.0.0.169	2	right	liwenshu	1596192924	2.0.10.242	2.0.10.242	10-15-2019	2019-10-15 03:24:12	11:24:12	male	2.0.10.147	221	Catch.bmp	853	0		0	0	562030	0		0	0	NULL	NULL	NULL	High	run1		List2	A_S.wav	A_S	0		0	1	561880	150		0	0
Exp3	10	Exp3-10-1	59.939	1.0.0.169	2	right	liwenshu	1596192924	2.0.10.242	2.0.10.242	10-15-2019	2019-10-15 03:24:12	11:24:12	male	2.0.10.147	222	Catch.bmp	1270	0		0	0	564099	0		0	0	NULL	NULL	NULL	High	run1	1	List2	A_T.wav	A_T	1	1	0	1	563949	150	1	625	564574
Exp3	10	Exp3-10-1	59.939	1.0.0.169	2	right	liwenshu	1596192924	2.0.10.242	2.0.10.242	10-15-2019	2019-10-15 03:24:12	11:24:12	male	2.0.10.147	223	Red_C_2.bmp	1049	0		0	0	566518	0		0	0	NULL	NULL	NULL	High	run1	1	List2	A_T.wav	AV_T	1	1	0	1	566368	150	1	783	567151
Exp3	10	Exp3-10-1	59.939	1.0.0.169	2	right	liwenshu	1596192924	2.0.10.242	2.0.10.242	10-15-2019	2019-10-15 03:24:12	11:24:12	male	2.0.10.147	224	Blue_S_2.bmp	1161	0		0	0	568720	0		0	0	NULL	NULL	NULL	High	run1	1	List2	A_T.wav	AV_T	1	1	0	1	568570	150	1	732	569302
Exp3	10	Exp3-10-1	59.939	1.0.0.169	2	right	liwenshu	1596192924	2.0.10.242	2.0.10.242	10-15-2019	2019-10-15 03:24:12	11:24:12	male	2.0.10.147	225	Red_C_2.bmp	1398	0		1	0	571039	0		0	0	NULL	NULL	NULL	High	run1	1	List2	A_T.wav	AV_T	1	1	0	1	570889	150	1	1054	571943
Exp3	10	Exp3-10-1	59.939	1.0.0.169	2	right	liwenshu	1596192924	2.0.10.242	2.0.10.242	10-15-2019	2019-10-15 03:24:12	11:24:12	male	2.0.10.147	226	Red_C_2.bmp	1299	0		0	0	573592	0		0	0	NULL	NULL	NULL	High	run1	1	List2	A_T.wav	AV_T	1	1	0	1	573442	150	1	1108	574550
Exp3	10	Exp3-10-1	59.939	1.0.0.169	2	right	liwenshu	1596192924	2.0.10.242	2.0.10.242	10-15-2019	2019-10-15 03:24:12	11:24:12	male	2.0.10.147	227	Catch.bmp	1419	0		0	0	576045	0		0	0	NULL	NULL	NULL	High	run1	1	List2	A_T.wav	A_T	1	1	0	2	575895	150	1	799	576694
Exp3	10	Exp3-10-1	59.939	1.0.0.169	2	right	liwenshu	1596192924	2.0.10.242	2.0.10.242	10-15-2019	2019-10-15 03:24:12	11:24:12	male	2.0.10.147	228	Catch.bmp	896	0		0	0	578614	0		0	0	NULL	NULL	NULL	High	run1	1	List2	A_T.wav	A_T	0		0	1	578464	150		0	0
Exp3	10	Exp3-10-1	59.939	1.0.0.169	2	right	liwenshu	1596192924	2.0.10.242	2.0.10.242	10-15-2019	2019-10-15 03:24:12	11:24:12	male	2.0.10.147	229	Blue_S_2.bmp	1069	0		0	0	580733	0		0	0	NULL	NULL	NULL	High	run1	1	List2	A_T.wav	AV_T	1	1	0	1	580583	150	1	638	581221
Exp3	10	Exp3-10-1	59.939	1.0.0.169	2	right	liwenshu	1596192924	2.0.10.242	2.0.10.242	10-15-2019	2019-10-15 03:24:12	11:24:12	male	2.0.10.147	230	Red_C_2.bmp	1310	0		0	0	582952	0		0	0	NULL	NULL	NULL	High	run1	1	List2	A_T.wav	AV_T	1	1	0	1	582802	150	1	691	583493
Exp3	10	Exp3-10-1	59.939	1.0.0.169	2	right	liwenshu	1596192924	2.0.10.242	2.0.10.242	10-15-2019	2019-10-15 03:24:12	11:24:12	male	2.0.10.147	231	Blue_S_2.bmp	1528	0		0	0	585421	0		0	0	NULL	NULL	NULL	High	run1	1	List2	Catch.wav	V_T	1	1	1	1	585271	150	1	854	586125
Exp3	10	Exp3-10-1	59.939	1.0.0.169	2	right	liwenshu	1596192924	2.0.10.242	2.0.10.242	10-15-2019	2019-10-15 03:24:12	11:24:12	male	2.0.10.147	232	Blue_C.bmp	976	0		0	0	588107	0		0	0	NULL	NULL	NULL	High	Run1		List2	Catch.wav	V_S	0		0	1	587957	150		0	0
Exp3	10	Exp3-10-1	59.939	1.0.0.169	2	right	liwenshu	1596192924	2.0.10.242	2.0.10.242	10-15-2019	2019-10-15 03:24:12	11:24:12	male	2.0.10.147	233	Red_C.bmp	827	0		0	0	590293	0		0	0	NULL	NULL	NULL	High	run1		List2	Catch.wav	V_S	0		0	1	590143	150		0	0
Exp3	10	Exp3-10-1	59.939	1.0.0.169	2	right	liwenshu	1596192924	2.0.10.242	2.0.10.242	10-15-2019	2019-10-15 03:24:12	11:24:12	male	2.0.10.147	234	Blue_S_2.bmp	1272	0		0	0	592328	0		0	0	NULL	NULL	NULL	High	run1	1	List2	Catch.wav	V_T	1	1	0	1	592178	150	1	763	592941
Exp3	10	Exp3-10-1	59.939	1.0.0.169	2	right	liwenshu	1596192924	2.0.10.242	2.0.10.242	10-15-2019	2019-10-15 03:24:12	11:24:12	male	2.0.10.147	235	Catch.bmp	1069	0		1	0	594747	0		0	0	NULL	NULL	NULL	High	run1	1	List2	A_T.wav	A_T	1	1	1	1	594597	150	1	816	595413
Exp3	10	Exp3-10-1	59.939	1.0.0.169	2	right	liwenshu	1596192924	2.0.10.242	2.0.10.242	10-15-2019	2019-10-15 03:24:12	11:24:12	male	2.0.10.147	236	Catch.bmp	1554	0		1	0	596966	0		0	0	NULL	NULL	NULL	High	run1	1	List2	A_T.wav	A_T	1	1	0	1	596816	150	1	789	597605
Exp3	10	Exp3-10-1	59.939	1.0.0.169	2	right	liwenshu	1596192924	2.0.10.242	2.0.10.242	10-15-2019	2019-10-15 03:24:12	11:24:12	male	2.0.10.147	237	Blue_S_2.bmp	1317	0		0	0	599669	0		0	0	NULL	NULL	NULL	High	run1	1	List2	A_T.wav	AV_T	1	1	0	1	599519	150	1	862	600381
Exp3	10	Exp3-10-1	59.939	1.0.0.169	2	right	liwenshu	1596192924	2.0.10.242	2.0.10.242	10-15-2019	2019-10-15 03:24:12	11:24:12	male	2.0.10.147	238	Catch.bmp	893	0		0	1	602139	0		0	0	NULL	NULL	NULL	High	run1		List2	A_S.wav	A_S	0		0	1	601988	151		0	0
Exp3	10	Exp3-10-1	59.939	1.0.0.169	2	right	liwenshu	1596192924	2.0.10.242	2.0.10.242	10-15-2019	2019-10-15 03:24:12	11:24:12	male	2.0.10.147	239	Catch.bmp	1440	0		0	0	604257	0		0	0	NULL	NULL	NULL	High	run1	1	List2	A_T.wav	A_T	1	1	0	1	604107	150	1	715	604822
Exp3	10	Exp3-10-1	59.939	1.0.0.169	2	right	liwenshu	1596192924	2.0.10.242	2.0.10.242	10-15-2019	2019-10-15 03:24:12	11:24:12	male	2.0.10.147	240	Blue_S.bmp	1421	0		0	0	606860	0		0	0	NULL	NULL	NULL	High	run1		List2	Catch.wav	V_S	0		1	1	606710	150		0	0
Exp3	10	Exp3-10-1	59.939	1.0.0.169	2	right	liwenshu	1596192924	2.0.10.242	2.0.10.242	10-15-2019	2019-10-15 03:24:12	11:24:12	male	2.0.10.147	241	Red_C_2.bmp	817	0		0	0	609513	0		0	0	NULL	NULL	NULL	High	run1	1	List2	Catch.wav	V_T	1	1	0	1	609363	150	1	794	610157
Exp3	10	Exp3-10-1	59.939	1.0.0.169	2	right	liwenshu	1596192924	2.0.10.242	2.0.10.242	10-15-2019	2019-10-15 03:24:12	11:24:12	male	2.0.10.147	242	Catch.bmp	1579	0		0	1	611482	0		0	0	NULL	NULL	NULL	High	run1	1	List2	A_T.wav	A_T	1	1	1	1	611331	151	1	850	612181
Exp3	10	Exp3-10-1	59.939	1.0.0.169	2	right	liwenshu	1596192924	2.0.10.242	2.0.10.242	10-15-2019	2019-10-15 03:24:12	11:24:12	male	2.0.10.147	243	Red_C_2.bmp	1151	0		0	0	614218	0		0	0	NULL	NULL	NULL	High	run1	1	List2	A_T.wav	AV_T	1	1	0	1	614068	150	1	689	614757
Exp3	10	Exp3-10-1	59.939	1.0.0.169	2	right	liwenshu	1596192924	2.0.10.242	2.0.10.242	10-15-2019	2019-10-15 03:24:12	11:24:12	male	2.0.10.147	244	Red_C_2.bmp	1034	0		0	0	616520	0		0	0	NULL	NULL	NULL	High	run1	1	List2	A_T.wav	AV_T	1	1	0	1	616370	150	1	636	617006
Exp3	10	Exp3-10-1	59.939	1.0.0.169	2	right	liwenshu	1596192924	2.0.10.242	2.0.10.242	10-15-2019	2019-10-15 03:24:12	11:24:12	male	2.0.10.147	245	Blue_S_2.bmp	922	0		0	0	618706	0		0	0	NULL	NULL	NULL	High	run1	1	List2	Catch.wav	V_T	1	1	0	1	618556	150	1	713	619269
Exp3	10	Exp3-10-1	59.939	1.0.0.169	2	right	liwenshu	1596192924	2.0.10.242	2.0.10.242	10-15-2019	2019-10-15 03:24:12	11:24:12	male	2.0.10.147	246	Red_C_2.bmp	1006	0		0	1	620775	0		0	0	NULL	NULL	NULL	High	run1	1	List2	A_T.wav	AV_T	1	1	1	1	620624	151	1	877	621501
Exp3	10	Exp3-10-1	59.939	1.0.0.169	2	right	liwenshu	1596192924	2.0.10.242	2.0.10.242	10-15-2019	2019-10-15 03:24:12	11:24:12	male	2.0.10.147	247	Blue_S_2.bmp	1156	0		0	1	622944	0		0	0	NULL	NULL	NULL	High	run1	1	List2	Catch.wav	V_T	1	1	1	1	622793	151	1	883	623676
Exp3	10	Exp3-10-1	59.939	1.0.0.169	2	right	liwenshu	1596192924	2.0.10.242	2.0.10.242	10-15-2019	2019-10-15 03:24:12	11:24:12	male	2.0.10.147	248	Red_S_2.bmp	1175	0		0	1	625263	0		0	0	NULL	NULL	NULL	High	run1		List2	Catch.wav	V_S	0		1	1	625112	151		0	0
Exp3	10	Exp3-10-1	59.939	1.0.0.169	2	right	liwenshu	1596192924	2.0.10.242	2.0.10.242	10-15-2019	2019-10-15 03:24:12	11:24:12	male	2.0.10.147	249	Red_S_2.bmp	1018	0		1	0	627648	0		0	0	NULL	NULL	NULL	High	run1		List2	A_S.wav	AV_S	0		1	1	627498	150		0	0
Exp3	10	Exp3-10-1	59.939	1.0.0.169	2	right	liwenshu	1596192924	2.0.10.242	2.0.10.242	10-15-2019	2019-10-15 03:24:12	11:24:12	male	2.0.10.147	250	Red_C_2.bmp	1558	0		0	0	629884	0		0	0	NULL	NULL	NULL	High	run1	1	List2	Catch.wav	V_T	1	1	1	1	629734	150	1	758	630492
Exp3	10	Exp3-10-1	59.939	1.0.0.169	2	right	liwenshu	1596192924	2.0.10.242	2.0.10.242	10-15-2019	2019-10-15 03:24:12	11:24:12	male	2.0.10.147	251	Red_C_2.bmp	839	0		0	1	632604	0		0	0	NULL	NULL	NULL	High	run1	1	List2	Catch.wav	V_T	1	1	1	1	632453	151	1	967	633420
Exp3	10	Exp3-10-1	59.939	1.0.0.169	2	right	liwenshu	1596192924	2.0.10.242	2.0.10.242	10-15-2019	2019-10-15 03:24:12	11:24:12	male	2.0.10.147	252	Catch.bmp	1351	0		0	0	634639	0		0	0	NULL	NULL	NULL	High	run1	1	List2	A_T.wav	A_T	1	1	1	1	634489	150	1	955	635444
Exp3	10	Exp3-10-1	59.939	1.0.0.169	2	right	liwenshu	1596192924	2.0.10.242	2.0.10.242	10-15-2019	2019-10-15 03:24:12	11:24:12	male	2.0.10.147	253	Blue_C.bmp	1143	0		0	1	637142	0		0	0	NULL	NULL	NULL	High	run1		List2	A_S.wav	AV_S	0		1	1	636991	151		0	0
Exp3	10	Exp3-10-1	59.939	1.0.0.169	2	right	liwenshu	1596192924	2.0.10.242	2.0.10.242	10-15-2019	2019-10-15 03:24:12	11:24:12	male	2.0.10.147	254	Blue_S_2.bmp	1072	0		0	0	639494	0		0	0	NULL	NULL	NULL	High	run1	1	List2	A_T.wav	AV_T	0		0	1	639344	150		0	0
Exp3	10	Exp3-10-1	59.939	1.0.0.169	2	right	liwenshu	1596192924	2.0.10.242	2.0.10.242	10-15-2019	2019-10-15 03:24:12	11:24:12	male	2.0.10.147	255	Blue_S.bmp	825	0		0	0	641780	0		0	0	NULL	NULL	NULL	High	run1		List2	A_S.wav	AV_S	0		0	1	641630	150		0	0
Exp3	10	Exp3-10-1	59.939	1.0.0.169	2	right	liwenshu	1596192924	2.0.10.242	2.0.10.242	10-15-2019	2019-10-15 03:24:12	11:24:12	male	2.0.10.147	256	Blue_S_2.bmp	1534	0		0	0	643815	0		0	0	NULL	NULL	NULL	High	run1	1	List2	A_T.wav	AV_T	1	1	0	1	643665	150	1	668	644333
Exp3	10	Exp3-10-1	59.939	1.0.0.169	2	right	liwenshu	1596192924	2.0.10.242	2.0.10.242	10-15-2019	2019-10-15 03:24:12	11:24:12	male	2.0.10.147	257	Red_C_2.bmp	1413	0		0	0	646501	0		0	0	NULL	NULL	NULL	High	run1	1	List2	Catch.wav	V_T	1	1	1	1	646351	150	1	765	647116
Exp3	10	Exp3-10-1	59.939	1.0.0.169	2	right	liwenshu	1596192924	2.0.10.242	2.0.10.242	10-15-2019	2019-10-15 03:24:12	11:24:12	male	2.0.10.147	258	Red_C_2.bmp	1226	0		0	0	649071	0		0	0	NULL	NULL	NULL	High	run1	1	List2	Catch.wav	V_T	1	1	0	1	648921	150	1	635	649556
Exp3	10	Exp3-10-1	59.939	1.0.0.169	2	right	liwenshu	1596192924	2.0.10.242	2.0.10.242	10-15-2019	2019-10-15 03:24:12	11:24:12	male	2.0.10.147	259	Blue_S_2.bmp	1536	0		0	1	651457	0		0	0	NULL	NULL	NULL	High	run1	1	List2	Catch.wav	V_T	1	1	1	1	651306	151	1	850	652156
Exp3	10	Exp3-10-1	59.939	1.0.0.169	2	right	liwenshu	1596192924	2.0.10.242	2.0.10.242	10-15-2019	2019-10-15 03:24:12	11:24:12	male	2.0.10.147	260	Catch.bmp	1337	0		0	0	654143	0		0	0	NULL	NULL	NULL	High	run1	1	List2	A_T.wav	A_T	1	1	0	1	653993	150	1	939	654932
