# Supplementary material for: Visual Perceptual Load Attenuates Age-Related Audiovisual Integration in an Audiovisual Discrimination Task
Source: Front Psychol. 2021 Sep 29;12:740221. doi: 10.3389/fpsyg.2021.740221 (PMC8511317; doi:10.3389/fpsyg.2021.740221)
Supplement: Supplementary file 1 [file Data_Sheet_1.ZIP › Export data/Group 2_Data_Older/Exp3_High load/Subject_11.xlsx]

## Sheet: Sheet1
ExperimentName	Subject	DataFile.Basename	Display.RefreshRate	ExperimentVersion	Group	Handedness	Name	RandomSeed	RuntimeVersion	RuntimeVersionExpected	SessionDate	SessionStartDateTimeUtc	SessionTime	Sex	StudioVersion	Block	Image	ITI	ITI.ACC	ITI.CRESP	ITI.DurationError	ITI.OnsetDelay	ITI.OnsetTime	ITI.OnsetToOnsetTime	ITI.RESP	ITI.RT	ITI.RTTime	List1	List1.Cycle	List1.Sample	PercetualLoad	Procedure	Response	Running	Sound	StimulusType	Target.ACC	Target.CRESP	Target.DurationError	Target.OnsetDelay	Target.OnsetTime	Target.OnsetToOnsetTime	Target.RESP	Target.RT	Target.RTTime
Exp3	11	Exp3-11-1	59.939	1.0.0.168	2	right	zhaohaisong	-1642465995	2.0.10.242	2.0.10.242	5-21-2019	2019-10-15 02:48:24	10:48:24	female	2.0.10.147	1	Blue_S_2.bmp	1151	0		0	0	29757	0		0	0	14	1	1	High	Prac	1	List1	A_T.wav	AV_T	1	1	128	1	29607	150	1	659	30266
Exp3	11	Exp3-11-1	59.939	1.0.0.168	2	right	zhaohaisong	-1642465995	2.0.10.242	2.0.10.242	5-21-2019	2019-10-15 02:48:24	10:48:24	female	2.0.10.147	2	Catch.bmp	967	0		0	0	32059	0		0	0	10	1	2	High	Prac	1	List1	A_T.wav	A_T	1	1	0	1	31909	150	1	965	32874
Exp3	11	Exp3-11-1	59.939	1.0.0.168	2	right	zhaohaisong	-1642465995	2.0.10.242	2.0.10.242	5-21-2019	2019-10-15 02:48:24	10:48:24	female	2.0.10.147	3	Red_C_2.bmp	1342	0		0	0	34178	0		0	0	16	1	3	High	Prac	1	List1	A_T.wav	AV_T	1	1	0	1	34028	150	1	654	34682
Exp3	11	Exp3-11-1	59.939	1.0.0.168	2	right	zhaohaisong	-1642465995	2.0.10.242	2.0.10.242	5-21-2019	2019-10-15 02:48:24	10:48:24	female	2.0.10.147	4	Catch.bmp	1385	0		0	0	36681	0		0	0	9	1	4	High	Prac		List1	A_S.wav	A_S	0		0	2	36531	150		0	0
Exp3	11	Exp3-11-1	59.939	1.0.0.168	2	right	zhaohaisong	-1642465995	2.0.10.242	2.0.10.242	5-21-2019	2019-10-15 02:48:24	10:48:24	female	2.0.10.147	5	Blue_C_2.bmp	1003	0		0	0	39283	0		0	0	12	1	5	High	Prac		List1	A_S.wav	AV_S	0		0	1	39133	150	1	565	39698
Exp3	11	Exp3-11-1	59.939	1.0.0.168	2	right	zhaohaisong	-1642465995	2.0.10.242	2.0.10.242	5-21-2019	2019-10-15 02:48:24	10:48:24	female	2.0.10.147	6	Red_C_2.bmp	974	0		0	1	41436	0		0	0	16	1	6	High	Prac	1	List1	A_T.wav	AV_T	1	1	1	1	41285	151	1	1069	42354
Exp3	11	Exp3-11-1	59.939	1.0.0.168	2	right	zhaohaisong	-1642465995	2.0.10.242	2.0.10.242	5-21-2019	2019-10-15 02:48:24	10:48:24	female	2.0.10.147	7	Catch.bmp	903	0		0	0	43571	0		0	0	9	1	7	High	Prac		List1	A_S.wav	A_S	0		0	1	43421	150		0	0
Exp3	11	Exp3-11-1	59.939	1.0.0.168	2	right	zhaohaisong	-1642465995	2.0.10.242	2.0.10.242	5-21-2019	2019-10-15 02:48:24	10:48:24	female	2.0.10.147	8	Red_C_2.bmp	1510	0		0	0	45690	0		0	0	16	1	8	High	Prac	1	List1	A_T.wav	AV_T	1	1	0	1	45540	150	1	918	46458
Exp3	11	Exp3-11-1	59.939	1.0.0.168	2	right	zhaohaisong	-1642465995	2.0.10.242	2.0.10.242	5-21-2019	2019-10-15 02:48:24	10:48:24	female	2.0.10.147	9	Red_C_2.bmp	1521	0		0	1	48360	0		0	0	16	1	9	High	Prac	1	List1	A_T.wav	AV_T	1	1	0	1	48209	151	1	585	48794
Exp3	11	Exp3-11-1	59.939	1.0.0.168	2	right	zhaohaisong	-1642465995	2.0.10.242	2.0.10.242	5-21-2019	2019-10-15 02:48:24	10:48:24	female	2.0.10.147	10	Red_C_2.bmp	1554	0		0	0	51029	0		0	0	6	1	10	High	Prac	1	List1	Catch.wav	V_T	1	1	0	1	50879	150	1	698	51577
Exp3	11	Exp3-11-1	59.939	1.0.0.168	2	right	zhaohaisong	-1642465995	2.0.10.242	2.0.10.242	5-21-2019	2019-10-15 02:48:24	10:48:24	female	2.0.10.147	11	Red_S_2.bmp	1029	0		0	0	53732	0		0	0	8	1	11	High	Prac		List1	Catch.wav	V_S	0		0	1	53582	150		0	0
Exp3	11	Exp3-11-1	59.939	1.0.0.168	2	right	zhaohaisong	-1642465995	2.0.10.242	2.0.10.242	5-21-2019	2019-10-15 02:48:24	10:48:24	female	2.0.10.147	12	Blue_S_2.bmp	1292	0		1	0	55967	0		0	0	14	1	12	High	Prac	1	List1	A_T.wav	AV_T	1	1	1	1	55817	150	1	944	56761
Exp3	11	Exp3-11-1	59.939	1.0.0.168	2	right	zhaohaisong	-1642465995	2.0.10.242	2.0.10.242	5-21-2019	2019-10-15 02:48:24	10:48:24	female	2.0.10.147	13	Red_C_2.bmp	1159	0		0	0	58420	0		0	0	16	1	13	High	Prac	1	List1	A_T.wav	AV_T	1	1	0	1	58270	150	1	499	58769
Exp3	11	Exp3-11-1	59.939	1.0.0.168	2	right	zhaohaisong	-1642465995	2.0.10.242	2.0.10.242	5-21-2019	2019-10-15 02:48:24	10:48:24	female	2.0.10.147	14	Red_C_2.bmp	1481	0		0	0	60739	0		0	0	6	1	14	High	Prac	1	List1	Catch.wav	V_T	1	1	0	1	60589	150	1	572	61161
Exp3	11	Exp3-11-1	59.939	1.0.0.168	2	right	zhaohaisong	-1642465995	2.0.10.242	2.0.10.242	5-21-2019	2019-10-15 02:48:24	10:48:24	female	2.0.10.147	15	Catch.bmp	1079	0		0	0	63375	0		0	0	10	1	15	High	Prac	1	List1	A_T.wav	A_T	1	1	1	1	63225	150	1	896	64121
Exp3	11	Exp3-11-1	59.939	1.0.0.168	2	right	zhaohaisong	-1642465995	2.0.10.242	2.0.10.242	5-21-2019	2019-10-15 02:48:24	10:48:24	female	2.0.10.147	16	Blue_S_2.bmp	870	0		0	0	65611	0		0	0	14	1	16	High	Prac	1	List1	A_T.wav	AV_T	1	1	0	1	65461	150	1	436	65897
Exp3	11	Exp3-11-1	59.939	1.0.0.168	2	right	zhaohaisong	-1642465995	2.0.10.242	2.0.10.242	5-21-2019	2019-10-15 02:48:24	10:48:24	female	2.0.10.147	17	Blue_S_2.bmp	1076	0		0	1	67630	0		0	0	14	1	17	High	Prac	1	List1	A_T.wav	AV_T	1	1	1	1	67479	151	1	434	67913
Exp3	11	Exp3-11-1	59.939	1.0.0.168	2	right	zhaohaisong	-1642465995	2.0.10.242	2.0.10.242	5-21-2019	2019-10-15 02:48:24	10:48:24	female	2.0.10.147	18	Catch.bmp	1396	0		0	0	69865	0		0	0	10	1	18	High	Prac	1	List1	A_T.wav	A_T	1	1	0	1	69715	150	1	1014	70729
Exp3	11	Exp3-11-1	59.939	1.0.0.168	2	right	zhaohaisong	-1642465995	2.0.10.242	2.0.10.242	5-21-2019	2019-10-15 02:48:24	10:48:24	female	2.0.10.147	19	Catch.bmp	1428	0		0	0	72418	0		0	0	10	1	19	High	Prac	1	List1	A_T.wav	A_T	1	1	0	1	72268	150	1	581	72849
Exp3	11	Exp3-11-1	59.939	1.0.0.168	2	right	zhaohaisong	-1642465995	2.0.10.242	2.0.10.242	5-21-2019	2019-10-15 02:48:24	10:48:24	female	2.0.10.147	20	Red_C_2.bmp	1419	0		0	0	75004	0		0	0	16	1	20	High	Prac	1	List1	A_T.wav	AV_T	1	1	0	1	74854	150	1	555	75409
Exp3	11	Exp3-11-1	59.939	1.0.0.168	2	right	zhaohaisong	-1642465995	2.0.10.242	2.0.10.242	5-21-2019	2019-10-15 02:48:24	10:48:24	female	2.0.10.147	21	Catch.bmp	1223	0		0	0	80393	0		0	0	NULL	NULL	NULL	High	run1		List2	A_S.wav	A_S	0		0	1	80243	150		0	0
Exp3	11	Exp3-11-1	59.939	1.0.0.168	2	right	zhaohaisong	-1642465995	2.0.10.242	2.0.10.242	5-21-2019	2019-10-15 02:48:24	10:48:24	female	2.0.10.147	22	Catch.bmp	990	0		0	0	82829	0		0	0	NULL	NULL	NULL	High	run1	1	List2	A_T.wav	A_T	1	1	0	1	82679	150	1	570	83249
Exp3	11	Exp3-11-1	59.939	1.0.0.168	2	right	zhaohaisong	-1642465995	2.0.10.242	2.0.10.242	5-21-2019	2019-10-15 02:48:24	10:48:24	female	2.0.10.147	23	Catch.bmp	1271	0		0	0	84981	0		0	0	NULL	NULL	NULL	High	run1		List2	A_S.wav	A_S	0		0	1	84831	150	1	754	85585
Exp3	11	Exp3-11-1	59.939	1.0.0.168	2	right	zhaohaisong	-1642465995	2.0.10.242	2.0.10.242	5-21-2019	2019-10-15 02:48:24	10:48:24	female	2.0.10.147	24	Red_C_2.bmp	1385	0		0	0	87400	0		0	0	NULL	NULL	NULL	High	run1	1	List2	A_T.wav	AV_T	1	1	0	1	87250	150	1	503	87753
Exp3	11	Exp3-11-1	59.939	1.0.0.168	2	right	zhaohaisong	-1642465995	2.0.10.242	2.0.10.242	5-21-2019	2019-10-15 02:48:24	10:48:24	female	2.0.10.147	25	Catch.bmp	1062	0		0	0	89936	0		0	0	NULL	NULL	NULL	High	run1	1	List2	A_T.wav	A_T	0		0	1	89786	150		0	0
Exp3	11	Exp3-11-1	59.939	1.0.0.168	2	right	zhaohaisong	-1642465995	2.0.10.242	2.0.10.242	5-21-2019	2019-10-15 02:48:24	10:48:24	female	2.0.10.147	26	Red_C_2.bmp	1460	0		0	0	92205	0		0	0	NULL	NULL	NULL	High	run1	1	List2	A_T.wav	AV_T	1	1	0	1	92055	150	1	442	92497
Exp3	11	Exp3-11-1	59.939	1.0.0.168	2	right	zhaohaisong	-1642465995	2.0.10.242	2.0.10.242	5-21-2019	2019-10-15 02:48:24	10:48:24	female	2.0.10.147	27	Catch.bmp	1290	0		0	1	94825	0		0	0	NULL	NULL	NULL	High	run1	1	List2	A_T.wav	A_T	1	1	1	1	94674	151	1	1062	95736
Exp3	11	Exp3-11-1	59.939	1.0.0.168	2	right	zhaohaisong	-1642465995	2.0.10.242	2.0.10.242	5-21-2019	2019-10-15 02:48:24	10:48:24	female	2.0.10.147	28	Blue_S_2.bmp	874	0		0	0	97277	0		0	0	NULL	NULL	NULL	High	run1	1	List2	Catch.wav	V_T	1	1	1	1	97127	150	1	801	97928
Exp3	11	Exp3-11-1	59.939	1.0.0.168	2	right	zhaohaisong	-1642465995	2.0.10.242	2.0.10.242	5-21-2019	2019-10-15 02:48:24	10:48:24	female	2.0.10.147	29	Blue_C.bmp	1531	0		0	1	99313	0		0	0	NULL	NULL	NULL	High	run1		List2	A_S.wav	AV_S	0		1	1	99162	151		0	0
Exp3	11	Exp3-11-1	59.939	1.0.0.168	2	right	zhaohaisong	-1642465995	2.0.10.242	2.0.10.242	5-21-2019	2019-10-15 02:48:24	10:48:24	female	2.0.10.147	30	Catch.bmp	1561	0		0	0	102049	0		0	0	NULL	NULL	NULL	High	run1	1	List2	A_T.wav	A_T	1	1	0	1	101899	150	1	653	102552
Exp3	11	Exp3-11-1	59.939	1.0.0.168	2	right	zhaohaisong	-1642465995	2.0.10.242	2.0.10.242	5-21-2019	2019-10-15 02:48:24	10:48:24	female	2.0.10.147	31	Blue_S_2.bmp	1143	0		0	0	104768	0		0	0	NULL	NULL	NULL	High	run1	1	List2	A_T.wav	AV_T	1	1	0	1	104618	150	1	606	105224
Exp3	11	Exp3-11-1	59.939	1.0.0.168	2	right	zhaohaisong	-1642465995	2.0.10.242	2.0.10.242	5-21-2019	2019-10-15 02:48:24	10:48:24	female	2.0.10.147	32	Catch.bmp	1047	0		0	0	107071	0		0	0	NULL	NULL	NULL	High	run1		List2	A_S.wav	A_S	0		0	1	106921	150		0	0
Exp3	11	Exp3-11-1	59.939	1.0.0.168	2	right	zhaohaisong	-1642465995	2.0.10.242	2.0.10.242	5-21-2019	2019-10-15 02:48:24	10:48:24	female	2.0.10.147	33	Catch.bmp	1127	0		0	0	109323	0		0	0	NULL	NULL	NULL	High	run1		List2	A_S.wav	A_S	0		0	1	109173	150		0	0
Exp3	11	Exp3-11-1	59.939	1.0.0.168	2	right	zhaohaisong	-1642465995	2.0.10.242	2.0.10.242	5-21-2019	2019-10-15 02:48:24	10:48:24	female	2.0.10.147	34	Red_C_2.bmp	1196	0		0	0	111659	0		0	0	NULL	NULL	NULL	High	run1	1	List2	Catch.wav	V_T	1	1	1	1	111509	150	1	467	111976
Exp3	11	Exp3-11-1	59.939	1.0.0.168	2	right	zhaohaisong	-1642465995	2.0.10.242	2.0.10.242	5-21-2019	2019-10-15 02:48:24	10:48:24	female	2.0.10.147	35	Red_C_2.bmp	840	0		0	0	114011	0		0	0	NULL	NULL	NULL	High	run1	1	List2	A_T.wav	AV_T	1	1	1	1	113861	150	1	571	114432
Exp3	11	Exp3-11-1	59.939	1.0.0.168	2	right	zhaohaisong	-1642465995	2.0.10.242	2.0.10.242	5-21-2019	2019-10-15 02:48:24	10:48:24	female	2.0.10.147	36	Red_S_2.bmp	929	0		0	0	116013	0		0	0	NULL	NULL	NULL	High	run1		List2	A_S.wav	AV_S	0		0	1	115863	150	1	441	116304
Exp3	11	Exp3-11-1	59.939	1.0.0.168	2	right	zhaohaisong	-1642465995	2.0.10.242	2.0.10.242	5-21-2019	2019-10-15 02:48:24	10:48:24	female	2.0.10.147	37	Red_C.bmp	928	0		0	0	118099	0		0	0	NULL	NULL	NULL	High	run1		List2	A_S.wav	AV_S	0		0	1	117949	150		0	0
Exp3	11	Exp3-11-1	59.939	1.0.0.168	2	right	zhaohaisong	-1642465995	2.0.10.242	2.0.10.242	5-21-2019	2019-10-15 02:48:24	10:48:24	female	2.0.10.147	38	Blue_C_2.bmp	1090	0		0	0	120234	0		0	0	NULL	NULL	NULL	High	run1		List2	Catch.wav	V_S	0		1	1	120084	150	1	740	120824
Exp3	11	Exp3-11-1	59.939	1.0.0.168	2	right	zhaohaisong	-1642465995	2.0.10.242	2.0.10.242	5-21-2019	2019-10-15 02:48:24	10:48:24	female	2.0.10.147	39	Red_C.bmp	1349	0		0	0	122487	0		0	0	NULL	NULL	NULL	High	run1		List2	Catch.wav	V_S	0		0	1	122337	150		0	0
Exp3	11	Exp3-11-1	59.939	1.0.0.168	2	right	zhaohaisong	-1642465995	2.0.10.242	2.0.10.242	5-21-2019	2019-10-15 02:48:24	10:48:24	female	2.0.10.147	40	Blue_S_2.bmp	969	0		0	0	125056	0		0	0	NULL	NULL	NULL	High	run1	1	List2	Catch.wav	V_T	1	1	0	1	124906	150	1	790	125696
Exp3	11	Exp3-11-1	59.939	1.0.0.168	2	right	zhaohaisong	-1642465995	2.0.10.242	2.0.10.242	5-21-2019	2019-10-15 02:48:24	10:48:24	female	2.0.10.147	41	Catch.bmp	1011	0		0	0	127175	0		0	0	NULL	NULL	NULL	High	run1		List2	A_S.wav	A_S	0		0	1	127025	150		0	0
Exp3	11	Exp3-11-1	59.939	1.0.0.168	2	right	zhaohaisong	-1642465995	2.0.10.242	2.0.10.242	5-21-2019	2019-10-15 02:48:24	10:48:24	female	2.0.10.147	42	Red_C_2.bmp	1419	0		0	0	129394	0		0	0	NULL	NULL	NULL	High	run1	1	List2	Catch.wav	V_T	1	1	1	1	129244	150	1	668	129912
Exp3	11	Exp3-11-1	59.939	1.0.0.168	2	right	zhaohaisong	-1642465995	2.0.10.242	2.0.10.242	5-21-2019	2019-10-15 02:48:24	10:48:24	female	2.0.10.147	43	Blue_S_2.bmp	953	0		0	0	131963	0		0	0	NULL	NULL	NULL	High	run1	1	List2	A_T.wav	AV_T	1	1	1	1	131813	150	1	779	132592
Exp3	11	Exp3-11-1	59.939	1.0.0.168	2	right	zhaohaisong	-1642465995	2.0.10.242	2.0.10.242	5-21-2019	2019-10-15 02:48:24	10:48:24	female	2.0.10.147	44	Red_C_2.bmp	1160	0		1	0	134065	0		0	0	NULL	NULL	NULL	High	run1	1	List2	A_T.wav	AV_T	1	1	0	1	133915	150	1	525	134440
Exp3	11	Exp3-11-1	59.939	1.0.0.168	2	right	zhaohaisong	-1642465995	2.0.10.242	2.0.10.242	5-21-2019	2019-10-15 02:48:24	10:48:24	female	2.0.10.147	45	Red_C.bmp	1040	0		0	1	136385	0		0	0	NULL	NULL	NULL	High	run1		List2	Catch.wav	V_S	0		1	1	136234	151		0	0
Exp3	11	Exp3-11-1	59.939	1.0.0.168	2	right	zhaohaisong	-1642465995	2.0.10.242	2.0.10.242	5-21-2019	2019-10-15 02:48:24	10:48:24	female	2.0.10.147	46	Blue_S_2.bmp	1270	0		0	0	138637	0		0	0	NULL	NULL	NULL	High	run1	1	List2	Catch.wav	V_T	1	1	0	1	138487	150	1	1144	139631
Exp3	11	Exp3-11-1	59.939	1.0.0.168	2	right	zhaohaisong	-1642465995	2.0.10.242	2.0.10.242	5-21-2019	2019-10-15 02:48:24	10:48:24	female	2.0.10.147	47	Red_S_2.bmp	1156	0		0	0	141056	0		0	0	NULL	NULL	NULL	High	run1		List2	Catch.wav	V_S	0		0	1	140906	150	1	605	141511
Exp3	11	Exp3-11-1	59.939	1.0.0.168	2	right	zhaohaisong	-1642465995	2.0.10.242	2.0.10.242	5-21-2019	2019-10-15 02:48:24	10:48:24	female	2.0.10.147	48	Blue_S_2.bmp	988	0		0	0	143375	0		0	0	NULL	NULL	NULL	High	run1	1	List2	A_T.wav	AV_T	1	1	1	1	143225	150	1	959	144184
Exp3	11	Exp3-11-1	59.939	1.0.0.168	2	right	zhaohaisong	-1642465995	2.0.10.242	2.0.10.242	5-21-2019	2019-10-15 02:48:24	10:48:24	female	2.0.10.147	49	Blue_S_2.bmp	1411	0		0	0	145511	0		0	0	NULL	NULL	NULL	High	run1	1	List2	Catch.wav	V_T	0		1	1	145361	150		0	0
Exp3	11	Exp3-11-1	59.939	1.0.0.168	2	right	zhaohaisong	-1642465995	2.0.10.242	2.0.10.242	5-21-2019	2019-10-15 02:48:24	10:48:24	female	2.0.10.147	50	Red_C_2.bmp	1365	0		0	0	148130	0		0	0	NULL	NULL	NULL	High	run1	1	List2	A_T.wav	AV_T	1	1	1	1	147980	150	1	603	148583
Exp3	11	Exp3-11-1	59.939	1.0.0.168	2	right	zhaohaisong	-1642465995	2.0.10.242	2.0.10.242	5-21-2019	2019-10-15 02:48:24	10:48:24	female	2.0.10.147	51	Red_C_2.bmp	1224	0		1	0	150649	0		0	0	NULL	NULL	NULL	High	run1	1	List2	A_T.wav	AV_T	1	1	0	1	150499	150	1	669	151168
Exp3	11	Exp3-11-1	59.939	1.0.0.168	2	right	zhaohaisong	-1642465995	2.0.10.242	2.0.10.242	5-21-2019	2019-10-15 02:48:24	10:48:24	female	2.0.10.147	52	Blue_S.bmp	1320	0		0	0	153035	0		0	0	NULL	NULL	NULL	High	run1		List2	Catch.wav	V_S	0		1	1	152885	150		0	0
Exp3	11	Exp3-11-1	59.939	1.0.0.168	2	right	zhaohaisong	-1642465995	2.0.10.242	2.0.10.242	5-21-2019	2019-10-15 02:48:24	10:48:24	female	2.0.10.147	53	Blue_C.bmp	976	0		0	0	155571	0		0	0	NULL	NULL	NULL	High	Run1		List2	Catch.wav	V_S	0		0	1	155421	150		0	0
Exp3	11	Exp3-11-1	59.939	1.0.0.168	2	right	zhaohaisong	-1642465995	2.0.10.242	2.0.10.242	5-21-2019	2019-10-15 02:48:24	10:48:24	female	2.0.10.147	54	Blue_S_2.bmp	1399	0		0	0	157757	0		0	0	NULL	NULL	NULL	High	run1	1	List2	A_T.wav	AV_T	1	1	1	1	157607	150	1	624	158231
Exp3	11	Exp3-11-1	59.939	1.0.0.168	2	right	zhaohaisong	-1642465995	2.0.10.242	2.0.10.242	5-21-2019	2019-10-15 02:48:24	10:48:24	female	2.0.10.147	55	Red_C_2.bmp	1462	0		1	0	160309	0		0	0	NULL	NULL	NULL	High	run1	1	List2	Catch.wav	V_T	1	1	1	1	160159	150	1	624	160783
Exp3	11	Exp3-11-1	59.939	1.0.0.168	2	right	zhaohaisong	-1642465995	2.0.10.242	2.0.10.242	5-21-2019	2019-10-15 02:48:24	10:48:24	female	2.0.10.147	56	Catch.bmp	946	0		0	0	162929	0		0	0	NULL	NULL	NULL	High	run1	1	List2	A_T.wav	A_T	0		1	1	162779	150		0	0
Exp3	11	Exp3-11-1	59.939	1.0.0.168	2	right	zhaohaisong	-1642465995	2.0.10.242	2.0.10.242	5-21-2019	2019-10-15 02:48:24	10:48:24	female	2.0.10.147	57	Blue_S_2.bmp	1127	0		0	0	165098	0		0	0	NULL	NULL	NULL	High	run1	1	List2	Catch.wav	V_T	1	1	0	1	164948	150	1	587	165535
Exp3	11	Exp3-11-1	59.939	1.0.0.168	2	right	zhaohaisong	-1642465995	2.0.10.242	2.0.10.242	5-21-2019	2019-10-15 02:48:24	10:48:24	female	2.0.10.147	58	Catch.bmp	863	0		0	1	167384	0		0	0	NULL	NULL	NULL	High	run1	1	List2	A_T.wav	A_T	1	1	1	1	167233	151	1	918	168151
Exp3	11	Exp3-11-1	59.939	1.0.0.168	2	right	zhaohaisong	-1642465995	2.0.10.242	2.0.10.242	5-21-2019	2019-10-15 02:48:24	10:48:24	female	2.0.10.147	59	Catch.bmp	853	0		0	0	169402	0		0	0	NULL	NULL	NULL	High	run1		List2	A_S.wav	A_S	0		0	1	169252	150		0	0
Exp3	11	Exp3-11-1	59.939	1.0.0.168	2	right	zhaohaisong	-1642465995	2.0.10.242	2.0.10.242	5-21-2019	2019-10-15 02:48:24	10:48:24	female	2.0.10.147	60	Red_C_2.bmp	1019	0		0	0	171471	0		0	0	NULL	NULL	NULL	High	run1	1	List2	Catch.wav	V_T	1	1	1	1	171321	150	1	510	171831
Exp3	11	Exp3-11-1	59.939	1.0.0.168	2	right	zhaohaisong	-1642465995	2.0.10.242	2.0.10.242	5-21-2019	2019-10-15 02:48:24	10:48:24	female	2.0.10.147	61	Catch.bmp	1522	0		0	0	173640	0		0	0	NULL	NULL	NULL	High	run1		List2	A_S.wav	A_S	0		1	1	173490	150		0	0
Exp3	11	Exp3-11-1	59.939	1.0.0.168	2	right	zhaohaisong	-1642465995	2.0.10.242	2.0.10.242	5-21-2019	2019-10-15 02:48:24	10:48:24	female	2.0.10.147	62	Red_S_2.bmp	857	0		0	0	176376	0		0	0	NULL	NULL	NULL	High	run1		List2	Catch.wav	V_S	0		1	1	176226	150	1	421	176647
Exp3	11	Exp3-11-1	59.939	1.0.0.168	2	right	zhaohaisong	-1642465995	2.0.10.242	2.0.10.242	5-21-2019	2019-10-15 02:48:24	10:48:24	female	2.0.10.147	63	Blue_S_2.bmp	918	0		0	0	178395	0		0	0	NULL	NULL	NULL	High	run1	1	List2	A_T.wav	AV_T	0		1	1	178245	150		0	0
Exp3	11	Exp3-11-1	59.939	1.0.0.168	2	right	zhaohaisong	-1642465995	2.0.10.242	2.0.10.242	5-21-2019	2019-10-15 02:48:24	10:48:24	female	2.0.10.147	64	Catch.bmp	1268	0		0	1	180531	0		0	0	NULL	NULL	NULL	High	run1	1	List2	A_T.wav	A_T	1	1	1	1	180380	151	1	898	181278
Exp3	11	Exp3-11-1	59.939	1.0.0.168	2	right	zhaohaisong	-1642465995	2.0.10.242	2.0.10.242	5-21-2019	2019-10-15 02:48:24	10:48:24	female	2.0.10.147	65	Blue_S_2.bmp	871	0		0	0	182950	0		0	0	NULL	NULL	NULL	High	run1	1	List2	A_T.wav	AV_T	1	1	0	1	182800	150	1	574	183374
Exp3	11	Exp3-11-1	59.939	1.0.0.168	2	right	zhaohaisong	-1642465995	2.0.10.242	2.0.10.242	5-21-2019	2019-10-15 02:48:24	10:48:24	female	2.0.10.147	66	Red_C_2.bmp	1231	0		0	1	184969	0		0	0	NULL	NULL	NULL	High	run1	1	List2	Catch.wav	V_T	1	1	1	1	184818	151	1	1164	185982
Exp3	11	Exp3-11-1	59.939	1.0.0.168	2	right	zhaohaisong	-1642465995	2.0.10.242	2.0.10.242	5-21-2019	2019-10-15 02:48:24	10:48:24	female	2.0.10.147	67	Blue_C_2.bmp	1279	0		0	0	187354	0		0	0	NULL	NULL	NULL	High	run1		List2	A_S.wav	AV_S	0		1	1	187204	150		0	0
Exp3	11	Exp3-11-1	59.939	1.0.0.168	2	right	zhaohaisong	-1642465995	2.0.10.242	2.0.10.242	5-21-2019	2019-10-15 02:48:24	10:48:24	female	2.0.10.147	68	Blue_S_2.bmp	809	0		0	0	189840	0		0	0	NULL	NULL	NULL	High	run1	1	List2	A_T.wav	AV_T	1	1	0	1	189690	150	1	588	190278
Exp3	11	Exp3-11-1	59.939	1.0.0.168	2	right	zhaohaisong	-1642465995	2.0.10.242	2.0.10.242	5-21-2019	2019-10-15 02:48:24	10:48:24	female	2.0.10.147	69	Blue_S.bmp	1534	0		0	0	191809	0		0	0	NULL	NULL	NULL	High	run1		List2	A_S.wav	AV_S	0		0	1	191659	150		0	0
Exp3	11	Exp3-11-1	59.939	1.0.0.168	2	right	zhaohaisong	-1642465995	2.0.10.242	2.0.10.242	5-21-2019	2019-10-15 02:48:24	10:48:24	female	2.0.10.147	70	Catch.bmp	1056	0		0	0	194562	0		0	0	NULL	NULL	NULL	High	run1	1	List2	A_T.wav	A_T	0		0	1	194412	150		0	0
Exp3	11	Exp3-11-1	59.939	1.0.0.168	2	right	zhaohaisong	-1642465995	2.0.10.242	2.0.10.242	5-21-2019	2019-10-15 02:48:24	10:48:24	female	2.0.10.147	71	Red_S.bmp	1317	0		0	0	196831	0		0	0	NULL	NULL	NULL	High	run1		List2	A_S.wav	AV_S	0		0	1	196681	150		0	0
Exp3	11	Exp3-11-1	59.939	1.0.0.168	2	right	zhaohaisong	-1642465995	2.0.10.242	2.0.10.242	5-21-2019	2019-10-15 02:48:24	10:48:24	female	2.0.10.147	72	Blue_S_2.bmp	1515	0		0	0	199367	0		0	0	NULL	NULL	NULL	High	run1	1	List2	Catch.wav	V_T	1	1	1	1	199217	150	1	693	199910
Exp3	11	Exp3-11-1	59.939	1.0.0.168	2	right	zhaohaisong	-1642465995	2.0.10.242	2.0.10.242	5-21-2019	2019-10-15 02:48:24	10:48:24	female	2.0.10.147	73	Catch.bmp	997	0		0	0	202036	0		0	0	NULL	NULL	NULL	High	run1	1	List2	A_T.wav	A_T	0		1	1	201886	150		0	0
Exp3	11	Exp3-11-1	59.939	1.0.0.168	2	right	zhaohaisong	-1642465995	2.0.10.242	2.0.10.242	5-21-2019	2019-10-15 02:48:24	10:48:24	female	2.0.10.147	74	Catch.bmp	1401	0		0	0	204255	0		0	0	NULL	NULL	NULL	High	run1	1	List2	A_T.wav	A_T	1	1	0	1	204105	150	1	757	204862
Exp3	11	Exp3-11-1	59.939	1.0.0.168	2	right	zhaohaisong	-1642465995	2.0.10.242	2.0.10.242	5-21-2019	2019-10-15 02:48:24	10:48:24	female	2.0.10.147	75	Catch.bmp	1463	0		0	0	206808	0		0	0	NULL	NULL	NULL	High	run1	1	List2	A_T.wav	A_T	1	1	0	1	206658	150	1	1028	207686
Exp3	11	Exp3-11-1	59.939	1.0.0.168	2	right	zhaohaisong	-1642465995	2.0.10.242	2.0.10.242	5-21-2019	2019-10-15 02:48:24	10:48:24	female	2.0.10.147	76	Catch.bmp	1203	0		0	0	209427	0		0	0	NULL	NULL	NULL	High	run1	1	List2	A_T.wav	A_T	1	1	0	1	209277	150	1	657	209934
Exp3	11	Exp3-11-1	59.939	1.0.0.168	2	right	zhaohaisong	-1642465995	2.0.10.242	2.0.10.242	5-21-2019	2019-10-15 02:48:24	10:48:24	female	2.0.10.147	77	Blue_S.bmp	1323	0		0	0	211780	0		0	0	NULL	NULL	NULL	High	run1		List2	Catch.wav	V_S	0		0	1	211630	150		0	0
Exp3	11	Exp3-11-1	59.939	1.0.0.168	2	right	zhaohaisong	-1642465995	2.0.10.242	2.0.10.242	5-21-2019	2019-10-15 02:48:24	10:48:24	female	2.0.10.147	78	Red_C_2.bmp	1495	0		0	0	214316	0		0	0	NULL	NULL	NULL	High	run1	1	List2	A_T.wav	AV_T	1	1	0	1	214166	150	1	568	214734
Exp3	11	Exp3-11-1	59.939	1.0.0.168	2	right	zhaohaisong	-1642465995	2.0.10.242	2.0.10.242	5-21-2019	2019-10-15 02:48:24	10:48:24	female	2.0.10.147	79	Blue_S.bmp	1560	0		0	1	216969	0		0	0	NULL	NULL	NULL	High	run1		List2	Catch.wav	V_S	0		1	1	216818	151		0	0
Exp3	11	Exp3-11-1	59.939	1.0.0.168	2	right	zhaohaisong	-1642465995	2.0.10.242	2.0.10.242	5-21-2019	2019-10-15 02:48:24	10:48:24	female	2.0.10.147	80	Red_C_2.bmp	1168	0		0	0	219738	0		0	0	NULL	NULL	NULL	High	run1	1	List2	A_T.wav	AV_T	1	1	1	1	219588	150	1	594	220182
Exp3	11	Exp3-11-1	59.939	1.0.0.168	2	right	zhaohaisong	-1642465995	2.0.10.242	2.0.10.242	5-21-2019	2019-10-15 02:48:24	10:48:24	female	2.0.10.147	81	Red_S.bmp	1491	0		0	0	222057	0		0	0	NULL	NULL	NULL	High	run1		List2	A_S.wav	AV_S	0		0	1	221907	150		0	0
Exp3	11	Exp3-11-1	59.939	1.0.0.168	2	right	zhaohaisong	-1642465995	2.0.10.242	2.0.10.242	5-21-2019	2019-10-15 02:48:24	10:48:24	female	2.0.10.147	82	Blue_S_2.bmp	1400	0		0	0	224760	0		0	0	NULL	NULL	NULL	High	run1	1	List2	A_T.wav	AV_T	1	1	0	1	224610	150	1	451	225061
Exp3	11	Exp3-11-1	59.939	1.0.0.168	2	right	zhaohaisong	-1642465995	2.0.10.242	2.0.10.242	5-21-2019	2019-10-15 02:48:24	10:48:24	female	2.0.10.147	83	Catch.bmp	882	0		0	0	227313	0		0	0	NULL	NULL	NULL	High	run1	1	List2	A_T.wav	A_T	1	1	0	2	227163	150	1	964	228127
Exp3	11	Exp3-11-1	59.939	1.0.0.168	2	right	zhaohaisong	-1642465995	2.0.10.242	2.0.10.242	5-21-2019	2019-10-15 02:48:24	10:48:24	female	2.0.10.147	84	Blue_S_2.bmp	1274	0		0	0	229348	0		0	0	NULL	NULL	NULL	High	run1	1	List2	A_T.wav	AV_T	1	1	0	1	229198	150	1	551	229749
Exp3	11	Exp3-11-1	59.939	1.0.0.168	2	right	zhaohaisong	-1642465995	2.0.10.242	2.0.10.242	5-21-2019	2019-10-15 02:48:24	10:48:24	female	2.0.10.147	85	Blue_S_2.bmp	1407	0		0	0	231784	0		0	0	NULL	NULL	NULL	High	run1	1	List2	A_T.wav	AV_T	1	1	0	1	231634	150	1	595	232229
Exp3	11	Exp3-11-1	59.939	1.0.0.168	2	right	zhaohaisong	-1642465995	2.0.10.242	2.0.10.242	5-21-2019	2019-10-15 02:48:24	10:48:24	female	2.0.10.147	86	Blue_S_2.bmp	971	0		0	0	234353	0		0	0	NULL	NULL	NULL	High	run1	1	List2	Catch.wav	V_T	0		1	1	234203	150		0	0
Exp3	11	Exp3-11-1	59.939	1.0.0.168	2	right	zhaohaisong	-1642465995	2.0.10.242	2.0.10.242	5-21-2019	2019-10-15 02:48:24	10:48:24	female	2.0.10.147	87	Catch.bmp	1001	0		0	0	236539	0		0	0	NULL	NULL	NULL	High	run1		List2	A_S.wav	A_S	0		1	1	236389	150		0	0
Exp3	11	Exp3-11-1	59.939	1.0.0.168	2	right	zhaohaisong	-1642465995	2.0.10.242	2.0.10.242	5-21-2019	2019-10-15 02:48:24	10:48:24	female	2.0.10.147	88	Red_S.bmp	1298	0		0	0	238758	0		0	0	NULL	NULL	NULL	High	run1		List2	Catch.wav	V_S	0		0	1	238608	150		0	0
Exp3	11	Exp3-11-1	59.939	1.0.0.168	2	right	zhaohaisong	-1642465995	2.0.10.242	2.0.10.242	5-21-2019	2019-10-15 02:48:24	10:48:24	female	2.0.10.147	89	Blue_S_2.bmp	874	0		0	1	241261	0		0	0	NULL	NULL	NULL	High	run1	1	List2	A_T.wav	AV_T	1	1	1	1	241110	151	1	599	241709
Exp3	11	Exp3-11-1	59.939	1.0.0.168	2	right	zhaohaisong	-1642465995	2.0.10.242	2.0.10.242	5-21-2019	2019-10-15 02:48:24	10:48:24	female	2.0.10.147	90	Red_C_2.bmp	1270	0		0	0	243296	0		0	0	NULL	NULL	NULL	High	run1	1	List2	A_T.wav	AV_T	1	1	0	1	243146	150	1	451	243597
Exp3	11	Exp3-11-1	59.939	1.0.0.168	2	right	zhaohaisong	-1642465995	2.0.10.242	2.0.10.242	5-21-2019	2019-10-15 02:48:24	10:48:24	female	2.0.10.147	91	Blue_S_2.bmp	979	0		0	0	245715	0		0	0	NULL	NULL	NULL	High	run1	1	List2	A_T.wav	AV_T	1	1	0	1	245565	150	1	360	245925
Exp3	11	Exp3-11-1	59.939	1.0.0.168	2	right	zhaohaisong	-1642465995	2.0.10.242	2.0.10.242	5-21-2019	2019-10-15 02:48:24	10:48:24	female	2.0.10.147	92	Catch.bmp	971	0		0	0	247851	0		0	0	NULL	NULL	NULL	High	run1	1	List2	A_T.wav	A_T	0		0	1	247701	150		0	0
Exp3	11	Exp3-11-1	59.939	1.0.0.168	2	right	zhaohaisong	-1642465995	2.0.10.242	2.0.10.242	5-21-2019	2019-10-15 02:48:24	10:48:24	female	2.0.10.147	93	Blue_S.bmp	1077	0		0	0	250036	0		0	0	NULL	NULL	NULL	High	run1		List2	A_S.wav	AV_S	0		0	1	249886	150		0	0
Exp3	11	Exp3-11-1	59.939	1.0.0.168	2	right	zhaohaisong	-1642465995	2.0.10.242	2.0.10.242	5-21-2019	2019-10-15 02:48:24	10:48:24	female	2.0.10.147	94	Catch.bmp	1298	0		0	0	252322	0		0	0	NULL	NULL	NULL	High	run1	1	List2	A_T.wav	A_T	1	1	0	1	252172	150	1	826	252998
Exp3	11	Exp3-11-1	59.939	1.0.0.168	2	right	zhaohaisong	-1642465995	2.0.10.242	2.0.10.242	5-21-2019	2019-10-15 02:48:24	10:48:24	female	2.0.10.147	95	Red_C_2.bmp	1396	0		0	1	254775	0		0	0	NULL	NULL	NULL	High	run1	1	List2	Catch.wav	V_T	0		1	1	254624	151		0	0
Exp3	11	Exp3-11-1	59.939	1.0.0.168	2	right	zhaohaisong	-1642465995	2.0.10.242	2.0.10.242	5-21-2019	2019-10-15 02:48:24	10:48:24	female	2.0.10.147	96	Blue_S_2.bmp	1434	0		0	0	257394	0		0	0	NULL	NULL	NULL	High	run1	1	List2	Catch.wav	V_T	1	1	0	1	257244	150	1	658	257902
Exp3	11	Exp3-11-1	59.939	1.0.0.168	2	right	zhaohaisong	-1642465995	2.0.10.242	2.0.10.242	5-21-2019	2019-10-15 02:48:24	10:48:24	female	2.0.10.147	97	Blue_S_2.bmp	1300	0		0	0	259980	0		0	0	NULL	NULL	NULL	High	run1	1	List2	Catch.wav	V_T	1	1	0	1	259830	150	1	471	260301
Exp3	11	Exp3-11-1	59.939	1.0.0.168	2	right	zhaohaisong	-1642465995	2.0.10.242	2.0.10.242	5-21-2019	2019-10-15 02:48:24	10:48:24	female	2.0.10.147	98	Red_C_2.bmp	1401	0		0	1	262433	0		0	0	NULL	NULL	NULL	High	run1	1	List2	A_T.wav	AV_T	1	1	1	1	262282	151	1	411	262693
Exp3	11	Exp3-11-1	59.939	1.0.0.168	2	right	zhaohaisong	-1642465995	2.0.10.242	2.0.10.242	5-21-2019	2019-10-15 02:48:24	10:48:24	female	2.0.10.147	99	Catch.bmp	847	0		0	0	264985	0		0	0	NULL	NULL	NULL	High	run1	1	List2	A_T.wav	A_T	1	1	0	1	264835	150	1	450	265285
Exp3	11	Exp3-11-1	59.939	1.0.0.168	2	right	zhaohaisong	-1642465995	2.0.10.242	2.0.10.242	5-21-2019	2019-10-15 02:48:24	10:48:24	female	2.0.10.147	100	Blue_C_2.bmp	1575	0		0	0	266987	0		0	0	NULL	NULL	NULL	High	run1		List2	Catch.wav	V_S	0		1	1	266837	150	1	543	267380
Exp3	11	Exp3-11-1	59.939	1.0.0.168	2	right	zhaohaisong	-1642465995	2.0.10.242	2.0.10.242	5-21-2019	2019-10-15 02:48:24	10:48:24	female	2.0.10.147	101	Catch.bmp	844	0		0	1	269724	0		0	0	NULL	NULL	NULL	High	run1	1	List2	A_T.wav	A_T	0		1	1	269573	151		0	0
Exp3	11	Exp3-11-1	59.939	1.0.0.168	2	right	zhaohaisong	-1642465995	2.0.10.242	2.0.10.242	5-21-2019	2019-10-15 02:48:24	10:48:24	female	2.0.10.147	102	Catch.bmp	1187	0		0	0	271776	0		0	0	NULL	NULL	NULL	High	run1	1	List2	A_T.wav	A_T	1	1	0	2	271626	150	1	506	272132
Exp3	11	Exp3-11-1	59.939	1.0.0.168	2	right	zhaohaisong	-1642465995	2.0.10.242	2.0.10.242	5-21-2019	2019-10-15 02:48:24	10:48:24	female	2.0.10.147	103	Red_C_2.bmp	1525	0		1	0	274111	0		0	0	NULL	NULL	NULL	High	run1	1	List2	A_T.wav	AV_T	1	1	0	1	273961	150	1	595	274556
Exp3	11	Exp3-11-1	59.939	1.0.0.168	2	right	zhaohaisong	-1642465995	2.0.10.242	2.0.10.242	5-21-2019	2019-10-15 02:48:24	10:48:24	female	2.0.10.147	104	Red_C_2.bmp	1236	0		0	1	276798	0		0	0	NULL	NULL	NULL	High	run1	1	List2	Catch.wav	V_T	0		1	1	276647	151		0	0
Exp3	11	Exp3-11-1	59.939	1.0.0.168	2	right	zhaohaisong	-1642465995	2.0.10.242	2.0.10.242	5-21-2019	2019-10-15 02:48:24	10:48:24	female	2.0.10.147	105	Catch.bmp	1281	0		0	0	279250	0		0	0	NULL	NULL	NULL	High	run1	1	List2	A_T.wav	A_T	0		1	1	279100	150		0	0
Exp3	11	Exp3-11-1	59.939	1.0.0.168	2	right	zhaohaisong	-1642465995	2.0.10.242	2.0.10.242	5-21-2019	2019-10-15 02:48:24	10:48:24	female	2.0.10.147	106	Red_S.bmp	1415	0		0	0	281736	0		0	0	NULL	NULL	NULL	High	run1		List2	Catch.wav	V_S	0		1	1	281586	150		0	0
Exp3	11	Exp3-11-1	59.939	1.0.0.168	2	right	zhaohaisong	-1642465995	2.0.10.242	2.0.10.242	5-21-2019	2019-10-15 02:48:24	10:48:24	female	2.0.10.147	107	Red_C_2.bmp	1509	0		0	0	284372	0		0	0	NULL	NULL	NULL	High	run1	1	List2	A_T.wav	AV_T	1	1	1	1	284222	150	1	398	284620
Exp3	11	Exp3-11-1	59.939	1.0.0.168	2	right	zhaohaisong	-1642465995	2.0.10.242	2.0.10.242	5-21-2019	2019-10-15 02:48:24	10:48:24	female	2.0.10.147	108	Catch.bmp	1363	0		0	1	287042	0		0	0	NULL	NULL	NULL	High	run1	1	List2	A_T.wav	A_T	1	1	1	1	286891	151	1	809	287700
Exp3	11	Exp3-11-1	59.939	1.0.0.168	2	right	zhaohaisong	-1642465995	2.0.10.242	2.0.10.242	5-21-2019	2019-10-15 02:48:24	10:48:24	female	2.0.10.147	109	Catch.bmp	973	0		0	0	289561	0		0	0	NULL	NULL	NULL	High	run1	1	List2	A_T.wav	A_T	1	1	0	1	289411	150	1	562	289973
Exp3	11	Exp3-11-1	59.939	1.0.0.168	2	right	zhaohaisong	-1642465995	2.0.10.242	2.0.10.242	5-21-2019	2019-10-15 02:48:24	10:48:24	female	2.0.10.147	110	Blue_S_2.bmp	1127	0		0	0	291696	0		0	0	NULL	NULL	NULL	High	run1	1	List2	Catch.wav	V_T	1	1	1	1	291546	150	1	635	292181
Exp3	11	Exp3-11-1	59.939	1.0.0.168	2	right	zhaohaisong	-1642465995	2.0.10.242	2.0.10.242	5-21-2019	2019-10-15 02:48:24	10:48:24	female	2.0.10.147	111	Red_C_2.bmp	1122	0		0	0	293982	0		0	0	NULL	NULL	NULL	High	run1	1	List2	A_T.wav	AV_T	1	1	1	1	293832	150	1	484	294316
Exp3	11	Exp3-11-1	59.939	1.0.0.168	2	right	zhaohaisong	-1642465995	2.0.10.242	2.0.10.242	5-21-2019	2019-10-15 02:48:24	10:48:24	female	2.0.10.147	112	Blue_S_2.bmp	1155	0		0	0	296251	0		0	0	NULL	NULL	NULL	High	run1	1	List2	A_T.wav	AV_T	1	1	0	1	296101	150	1	472	296573
Exp3	11	Exp3-11-1	59.939	1.0.0.168	2	right	zhaohaisong	-1642465995	2.0.10.242	2.0.10.242	5-21-2019	2019-10-15 02:48:24	10:48:24	female	2.0.10.147	113	Catch.bmp	1357	0		0	1	298554	0		0	0	NULL	NULL	NULL	High	run1	1	List2	A_T.wav	A_T	0		1	1	298403	151		0	0
Exp3	11	Exp3-11-1	59.939	1.0.0.168	2	right	zhaohaisong	-1642465995	2.0.10.242	2.0.10.242	5-21-2019	2019-10-15 02:48:24	10:48:24	female	2.0.10.147	114	Red_C_2.bmp	1071	0		0	1	301140	0		0	0	NULL	NULL	NULL	High	run1	1	List2	A_T.wav	AV_T	1	1	1	1	300989	151	1	431	301420
Exp3	11	Exp3-11-1	59.939	1.0.0.168	2	right	zhaohaisong	-1642465995	2.0.10.242	2.0.10.242	5-21-2019	2019-10-15 02:48:24	10:48:24	female	2.0.10.147	115	Red_C_2.bmp	1242	0		0	1	303359	0		0	0	NULL	NULL	NULL	High	run1	1	List2	A_T.wav	AV_T	1	1	1	1	303208	151	1	396	303604
Exp3	11	Exp3-11-1	59.939	1.0.0.168	2	right	zhaohaisong	-1642465995	2.0.10.242	2.0.10.242	5-21-2019	2019-10-15 02:48:24	10:48:24	female	2.0.10.147	116	Catch.bmp	1522	0		0	0	305761	0		0	0	NULL	NULL	NULL	High	run1	1	List2	A_T.wav	A_T	1	1	0	1	305611	150	1	1026	306637
Exp3	11	Exp3-11-1	59.939	1.0.0.168	2	right	zhaohaisong	-1642465995	2.0.10.242	2.0.10.242	5-21-2019	2019-10-15 02:48:24	10:48:24	female	2.0.10.147	117	Blue_S_2.bmp	947	0		0	1	308431	0		0	0	NULL	NULL	NULL	High	run1	1	List2	A_T.wav	AV_T	1	1	0	1	308280	151	1	469	308749
Exp3	11	Exp3-11-1	59.939	1.0.0.168	2	right	zhaohaisong	-1642465995	2.0.10.242	2.0.10.242	5-21-2019	2019-10-15 02:48:24	10:48:24	female	2.0.10.147	118	Catch.bmp	1091	0		0	0	310533	0		0	0	NULL	NULL	NULL	High	run1	1	List2	A_T.wav	A_T	1	1	0	1	310383	150	1	1101	311484
Exp3	11	Exp3-11-1	59.939	1.0.0.168	2	right	zhaohaisong	-1642465995	2.0.10.242	2.0.10.242	5-21-2019	2019-10-15 02:48:24	10:48:24	female	2.0.10.147	119	Catch.bmp	947	0		0	0	312785	0		0	0	NULL	NULL	NULL	High	run1	1	List2	A_T.wav	A_T	1	1	0	1	312635	150	1	784	313419
Exp3	11	Exp3-11-1	59.939	1.0.0.168	2	right	zhaohaisong	-1642465995	2.0.10.242	2.0.10.242	5-21-2019	2019-10-15 02:48:24	10:48:24	female	2.0.10.147	120	Red_C_2.bmp	1082	0		0	0	314887	0		0	0	NULL	NULL	NULL	High	run1	1	List2	A_T.wav	AV_T	1	1	0	1	314737	150	1	570	315307
Exp3	11	Exp3-11-1	59.939	1.0.0.168	2	right	zhaohaisong	-1642465995	2.0.10.242	2.0.10.242	5-21-2019	2019-10-15 02:48:24	10:48:24	female	2.0.10.147	121	Catch.bmp	1354	0		0	0	317123	0		0	0	NULL	NULL	NULL	High	run1	1	List2	A_T.wav	A_T	1	1	0	1	316973	150	1	662	317635
Exp3	11	Exp3-11-1	59.939	1.0.0.168	2	right	zhaohaisong	-1642465995	2.0.10.242	2.0.10.242	5-21-2019	2019-10-15 02:48:24	10:48:24	female	2.0.10.147	122	Red_C_2.bmp	1101	0		0	1	319626	0		0	0	NULL	NULL	NULL	High	run1	1	List2	Catch.wav	V_T	1	1	1	1	319475	151	1	680	320155
Exp3	11	Exp3-11-1	59.939	1.0.0.168	2	right	zhaohaisong	-1642465995	2.0.10.242	2.0.10.242	5-21-2019	2019-10-15 02:48:24	10:48:24	female	2.0.10.147	123	Catch.bmp	911	0		0	0	321878	0		0	0	NULL	NULL	NULL	High	run1		List2	A_S.wav	A_S	0		1	1	321728	150		0	0
Exp3	11	Exp3-11-1	59.939	1.0.0.168	2	right	zhaohaisong	-1642465995	2.0.10.242	2.0.10.242	5-21-2019	2019-10-15 02:48:24	10:48:24	female	2.0.10.147	124	Red_C_2.bmp	1384	0		0	0	324013	0		0	0	NULL	NULL	NULL	High	run1	1	List2	Catch.wav	V_T	1	1	1	1	323863	150	1	420	324283
Exp3	11	Exp3-11-1	59.939	1.0.0.168	2	right	zhaohaisong	-1642465995	2.0.10.242	2.0.10.242	5-21-2019	2019-10-15 02:48:24	10:48:24	female	2.0.10.147	125	Blue_S_2.bmp	1034	0		0	0	326549	0		0	0	NULL	NULL	NULL	High	run1	1	List2	A_T.wav	AV_T	1	1	1	1	326399	150	1	596	326995
Exp3	11	Exp3-11-1	59.939	1.0.0.168	2	right	zhaohaisong	-1642465995	2.0.10.242	2.0.10.242	5-21-2019	2019-10-15 02:48:24	10:48:24	female	2.0.10.147	126	Blue_S_2.bmp	1436	0		0	0	328735	0		0	0	NULL	NULL	NULL	High	run1	1	List2	Catch.wav	V_T	1	1	0	1	328585	150	1	458	329043
Exp3	11	Exp3-11-1	59.939	1.0.0.168	2	right	zhaohaisong	-1642465995	2.0.10.242	2.0.10.242	5-21-2019	2019-10-15 02:48:24	10:48:24	female	2.0.10.147	127	Red_C_2.bmp	984	0		0	0	331321	0		0	0	NULL	NULL	NULL	High	run1	1	List2	A_T.wav	AV_T	1	1	0	1	331171	150	1	488	331659
Exp3	11	Exp3-11-1	59.939	1.0.0.168	2	right	zhaohaisong	-1642465995	2.0.10.242	2.0.10.242	5-21-2019	2019-10-15 02:48:24	10:48:24	female	2.0.10.147	128	Red_C_2.bmp	882	0		0	1	333457	0		0	0	NULL	NULL	NULL	High	run1	1	List2	Catch.wav	V_T	1	1	1	1	333306	151	1	649	333955
Exp3	11	Exp3-11-1	59.939	1.0.0.168	2	right	zhaohaisong	-1642465995	2.0.10.242	2.0.10.242	5-21-2019	2019-10-15 02:48:24	10:48:24	female	2.0.10.147	129	Blue_S_2.bmp	1421	0		0	0	335492	0		0	0	NULL	NULL	NULL	High	run1	1	List2	Catch.wav	V_T	1	1	0	1	335342	150	1	661	336003
Exp3	11	Exp3-11-1	59.939	1.0.0.168	2	right	zhaohaisong	-1642465995	2.0.10.242	2.0.10.242	5-21-2019	2019-10-15 02:48:24	10:48:24	female	2.0.10.147	130	Catch.bmp	1027	0		0	0	338061	0		0	0	NULL	NULL	NULL	High	run1	1	List2	A_T.wav	A_T	0		1	1	337911	150		0	0
Exp3	11	Exp3-11-1	59.939	1.0.0.168	2	right	zhaohaisong	-1642465995	2.0.10.242	2.0.10.242	5-21-2019	2019-10-15 02:48:24	10:48:24	female	2.0.10.147	131	Blue_S_2.bmp	816	0		0	0	340297	0		0	0	NULL	NULL	NULL	High	run1	1	List2	A_T.wav	AV_T	1	1	0	1	340147	150	1	528	340675
Exp3	11	Exp3-11-1	59.939	1.0.0.168	2	right	zhaohaisong	-1642465995	2.0.10.242	2.0.10.242	5-21-2019	2019-10-15 02:48:24	10:48:24	female	2.0.10.147	132	Blue_S_2.bmp	1086	0		0	0	342266	0		0	0	NULL	NULL	NULL	High	run1	1	List2	A_T.wav	AV_T	1	1	0	1	342116	150	1	495	342611
Exp3	11	Exp3-11-1	59.939	1.0.0.168	2	right	zhaohaisong	-1642465995	2.0.10.242	2.0.10.242	5-21-2019	2019-10-15 02:48:24	10:48:24	female	2.0.10.147	133	Red_S.bmp	1001	0		0	0	344501	0		0	0	NULL	NULL	NULL	High	run1		List2	Catch.wav	V_S	0		1	1	344351	150		0	0
Exp3	11	Exp3-11-1	59.939	1.0.0.168	2	right	zhaohaisong	-1642465995	2.0.10.242	2.0.10.242	5-21-2019	2019-10-15 02:48:24	10:48:24	female	2.0.10.147	134	Blue_S_2.bmp	1288	0		0	0	346720	0		0	0	NULL	NULL	NULL	High	run1	1	List2	Catch.wav	V_T	1	1	0	1	346570	150	1	665	347235
Exp3	11	Exp3-11-1	59.939	1.0.0.168	2	right	zhaohaisong	-1642465995	2.0.10.242	2.0.10.242	5-21-2019	2019-10-15 02:48:24	10:48:24	female	2.0.10.147	135	Catch.bmp	1419	0		0	0	349156	0		0	0	NULL	NULL	NULL	High	run1		List2	A_S.wav	A_S	0		1	1	349006	150		0	0
Exp3	11	Exp3-11-1	59.939	1.0.0.168	2	right	zhaohaisong	-1642465995	2.0.10.242	2.0.10.242	5-21-2019	2019-10-15 02:48:24	10:48:24	female	2.0.10.147	136	Catch.bmp	809	0		0	0	351792	0		0	0	NULL	NULL	NULL	High	run1	1	List2	A_T.wav	A_T	0		0	1	351642	150		0	0
Exp3	11	Exp3-11-1	59.939	1.0.0.168	2	right	zhaohaisong	-1642465995	2.0.10.242	2.0.10.242	5-21-2019	2019-10-15 02:48:24	10:48:24	female	2.0.10.147	137	Catch.bmp	1427	0		0	0	353811	0		0	0	NULL	NULL	NULL	High	run1	1	List2	A_T.wav	A_T	1	1	0	1	353661	150	1	414	354075
Exp3	11	Exp3-11-1	59.939	1.0.0.168	2	right	zhaohaisong	-1642465995	2.0.10.242	2.0.10.242	5-21-2019	2019-10-15 02:48:24	10:48:24	female	2.0.10.147	138	Blue_S_2.bmp	1353	0		0	0	356397	0		0	0	NULL	NULL	NULL	High	run1	1	List2	Catch.wav	V_T	1	1	1	1	356247	150	1	643	356890
Exp3	11	Exp3-11-1	59.939	1.0.0.168	2	right	zhaohaisong	-1642465995	2.0.10.242	2.0.10.242	5-21-2019	2019-10-15 02:48:24	10:48:24	female	2.0.10.147	139	Catch.bmp	1166	0		0	0	358900	0		0	0	NULL	NULL	NULL	High	run1		List2	A_S.wav	A_S	0		0	1	358750	150		0	0
Exp3	11	Exp3-11-1	59.939	1.0.0.168	2	right	zhaohaisong	-1642465995	2.0.10.242	2.0.10.242	5-21-2019	2019-10-15 02:48:24	10:48:24	female	2.0.10.147	140	Catch.bmp	1381	0		0	1	361286	0		0	0	NULL	NULL	NULL	High	run1		List2	A_S.wav	A_S	0		1	1	361135	151		0	0
Exp3	11	Exp3-11-1	59.939	1.0.0.168	2	right	zhaohaisong	-1642465995	2.0.10.242	2.0.10.242	5-21-2019	2019-10-15 02:48:24	10:48:24	female	2.0.10.147	141	Blue_S_2.bmp	1293	0		0	1	363872	1301		0	0	NULL	NULL	NULL	High	run1	1	List2	Catch.wav	V_T	1	1	1	1	363721	151	1	651	364372
Exp3	11	Exp3-11-1	59.939	1.0.0.168	2	right	zhaohaisong	-1642465995	2.0.10.242	2.0.10.242	5-21-2019	2019-10-15 02:48:24	10:48:24	female	2.0.10.147	142	Red_C_2.bmp	931	0		0	0	369678	0		0	0	NULL	NULL	NULL	High	run1	1	List2	A_T.wav	AV_T	1	1	0	2	369528	150	1	819	370347
Exp3	11	Exp3-11-1	59.939	1.0.0.168	2	right	zhaohaisong	-1642465995	2.0.10.242	2.0.10.242	5-21-2019	2019-10-15 02:48:24	10:48:24	female	2.0.10.147	143	Blue_S_2.bmp	946	0		0	0	371763	0		0	0	NULL	NULL	NULL	High	run1	1	List2	Catch.wav	V_T	1	1	1	1	371613	150	1	573	372186
Exp3	11	Exp3-11-1	59.939	1.0.0.168	2	right	zhaohaisong	-1642465995	2.0.10.242	2.0.10.242	5-21-2019	2019-10-15 02:48:24	10:48:24	female	2.0.10.147	144	Blue_S_2.bmp	1239	0		0	0	373865	0		0	0	NULL	NULL	NULL	High	run1	1	List2	A_T.wav	AV_T	1	1	1	1	373715	150	1	375	374090
Exp3	11	Exp3-11-1	59.939	1.0.0.168	2	right	zhaohaisong	-1642465995	2.0.10.242	2.0.10.242	5-21-2019	2019-10-15 02:48:24	10:48:24	female	2.0.10.147	145	Blue_C.bmp	1343	0		0	0	376251	0		0	0	NULL	NULL	NULL	High	run1		List2	A_S.wav	AV_S	0		0	1	376101	150		0	0
Exp3	11	Exp3-11-1	59.939	1.0.0.168	2	right	zhaohaisong	-1642465995	2.0.10.242	2.0.10.242	5-21-2019	2019-10-15 02:48:24	10:48:24	female	2.0.10.147	146	Catch.bmp	944	0		0	0	378804	0		0	0	NULL	NULL	NULL	High	run1		List2	A_S.wav	A_S	0		0	1	378654	150		0	0
Exp3	11	Exp3-11-1	59.939	1.0.0.168	2	right	zhaohaisong	-1642465995	2.0.10.242	2.0.10.242	5-21-2019	2019-10-15 02:48:24	10:48:24	female	2.0.10.147	147	Catch.bmp	1265	0		0	0	380956	0		0	0	NULL	NULL	NULL	High	run1		List2	A_S.wav	A_S	0		0	1	380806	150		0	0
Exp3	11	Exp3-11-1	59.939	1.0.0.168	2	right	zhaohaisong	-1642465995	2.0.10.242	2.0.10.242	5-21-2019	2019-10-15 02:48:24	10:48:24	female	2.0.10.147	148	Catch.bmp	1139	0		0	0	383442	0		0	0	NULL	NULL	NULL	High	run1	1	List2	A_T.wav	A_T	1	1	0	1	383292	150	1	663	383955
Exp3	11	Exp3-11-1	59.939	1.0.0.168	2	right	zhaohaisong	-1642465995	2.0.10.242	2.0.10.242	5-21-2019	2019-10-15 02:48:24	10:48:24	female	2.0.10.147	149	Red_C_2.bmp	1179	0		0	0	385728	0		0	0	NULL	NULL	NULL	High	run1	1	List2	Catch.wav	V_T	1	1	0	1	385578	150	1	600	386178
Exp3	11	Exp3-11-1	59.939	1.0.0.168	2	right	zhaohaisong	-1642465995	2.0.10.242	2.0.10.242	5-21-2019	2019-10-15 02:48:24	10:48:24	female	2.0.10.147	150	Blue_C.bmp	949	0		1	0	388063	0		0	0	NULL	NULL	NULL	High	run1		List2	A_S.wav	AV_S	0		1	1	387913	150		0	0
Exp3	11	Exp3-11-1	59.939	1.0.0.168	2	right	zhaohaisong	-1642465995	2.0.10.242	2.0.10.242	5-21-2019	2019-10-15 02:48:24	10:48:24	female	2.0.10.147	151	Red_C_2.bmp	814	0		0	0	390216	0		0	0	NULL	NULL	NULL	High	run1	1	List2	A_T.wav	AV_T	1	1	0	1	390066	150	1	576	390642
Exp3	11	Exp3-11-1	59.939	1.0.0.168	2	right	zhaohaisong	-1642465995	2.0.10.242	2.0.10.242	5-21-2019	2019-10-15 02:48:24	10:48:24	female	2.0.10.147	152	Red_C_2.bmp	989	0		1	0	392184	0		0	0	NULL	NULL	NULL	High	run1	1	List2	Catch.wav	V_T	1	1	1	1	392034	150	1	712	392746
Exp3	11	Exp3-11-1	59.939	1.0.0.168	2	right	zhaohaisong	-1642465995	2.0.10.242	2.0.10.242	5-21-2019	2019-10-15 02:48:24	10:48:24	female	2.0.10.147	153	Blue_S_2.bmp	1311	0		0	0	394320	0		0	0	NULL	NULL	NULL	High	run1	1	List2	Catch.wav	V_T	1	1	0	1	394170	150	1	576	394746
Exp3	11	Exp3-11-1	59.939	1.0.0.168	2	right	zhaohaisong	-1642465995	2.0.10.242	2.0.10.242	5-21-2019	2019-10-15 02:48:24	10:48:24	female	2.0.10.147	154	Catch.bmp	1400	0		0	0	396789	0		0	0	NULL	NULL	NULL	High	run1	1	List2	A_T.wav	A_T	1	1	1	1	396639	150	1	1202	397841
Exp3	11	Exp3-11-1	59.939	1.0.0.168	2	right	zhaohaisong	-1642465995	2.0.10.242	2.0.10.242	5-21-2019	2019-10-15 02:48:24	10:48:24	female	2.0.10.147	155	Red_C_2.bmp	1179	0		0	0	399342	0		0	0	NULL	NULL	NULL	High	run1	1	List2	A_T.wav	AV_T	1	1	0	1	399192	150	1	402	399594
Exp3	11	Exp3-11-1	59.939	1.0.0.168	2	right	zhaohaisong	-1642465995	2.0.10.242	2.0.10.242	5-21-2019	2019-10-15 02:48:24	10:48:24	female	2.0.10.147	156	Red_C.bmp	1046	0		0	0	401678	0		0	0	NULL	NULL	NULL	High	run1		List2	Catch.wav	V_S	0		0	2	401528	150		0	0
Exp3	11	Exp3-11-1	59.939	1.0.0.168	2	right	zhaohaisong	-1642465995	2.0.10.242	2.0.10.242	5-21-2019	2019-10-15 02:48:24	10:48:24	female	2.0.10.147	157	Red_C_2.bmp	1314	0		0	0	403930	0		0	0	NULL	NULL	NULL	High	run1	1	List2	A_T.wav	AV_T	1	1	1	1	403780	150	1	581	404361
Exp3	11	Exp3-11-1	59.939	1.0.0.168	2	right	zhaohaisong	-1642465995	2.0.10.242	2.0.10.242	5-21-2019	2019-10-15 02:48:24	10:48:24	female	2.0.10.147	158	Red_C_2.bmp	982	0		0	0	406399	0		0	0	NULL	NULL	NULL	High	run1	1	List2	A_T.wav	AV_T	1	1	0	1	406249	150	1	416	406665
Exp3	11	Exp3-11-1	59.939	1.0.0.168	2	right	zhaohaisong	-1642465995	2.0.10.242	2.0.10.242	5-21-2019	2019-10-15 02:48:24	10:48:24	female	2.0.10.147	159	Blue_S_2.bmp	1573	0		0	0	408535	0		0	0	NULL	NULL	NULL	High	run1	1	List2	A_T.wav	AV_T	1	1	0	1	408385	150	1	416	408801
Exp3	11	Exp3-11-1	59.939	1.0.0.168	2	right	zhaohaisong	-1642465995	2.0.10.242	2.0.10.242	5-21-2019	2019-10-15 02:48:24	10:48:24	female	2.0.10.147	160	Catch.bmp	1149	0		0	0	411271	0		0	0	NULL	NULL	NULL	High	run1		List2	A_S.wav	A_S	0		0	1	411121	150		0	0
Exp3	11	Exp3-11-1	59.939	1.0.0.168	2	right	zhaohaisong	-1642465995	2.0.10.242	2.0.10.242	5-21-2019	2019-10-15 02:48:24	10:48:24	female	2.0.10.147	161	Blue_S_2.bmp	1099	0		0	0	413640	0		0	0	NULL	NULL	NULL	High	run1	1	List2	A_T.wav	AV_T	1	1	0	1	413490	150	1	471	413961
Exp3	11	Exp3-11-1	59.939	1.0.0.168	2	right	zhaohaisong	-1642465995	2.0.10.242	2.0.10.242	5-21-2019	2019-10-15 02:48:24	10:48:24	female	2.0.10.147	162	Catch.bmp	1473	0		1	0	415892	0		0	0	NULL	NULL	NULL	High	run1	1	List2	A_T.wav	A_T	1	1	0	1	415742	150	1	739	416481
Exp3	11	Exp3-11-1	59.939	1.0.0.168	2	right	zhaohaisong	-1642465995	2.0.10.242	2.0.10.242	5-21-2019	2019-10-15 02:48:24	10:48:24	female	2.0.10.147	163	Red_C.bmp	897	0		0	0	418512	0		0	0	NULL	NULL	NULL	High	run1		List2	A_S.wav	AV_S	0		0	1	418362	150		0	0
Exp3	11	Exp3-11-1	59.939	1.0.0.168	2	right	zhaohaisong	-1642465995	2.0.10.242	2.0.10.242	5-21-2019	2019-10-15 02:48:24	10:48:24	female	2.0.10.147	164	Red_C.bmp	839	0		0	0	420631	0		0	0	NULL	NULL	NULL	High	run1		List2	A_S.wav	AV_S	0		0	1	420481	150		0	0
Exp3	11	Exp3-11-1	59.939	1.0.0.168	2	right	zhaohaisong	-1642465995	2.0.10.242	2.0.10.242	5-21-2019	2019-10-15 02:48:24	10:48:24	female	2.0.10.147	165	Blue_S_2.bmp	914	0		0	1	422700	0		0	0	NULL	NULL	NULL	High	run1	1	List2	A_T.wav	AV_T	1	1	1	1	422549	151	1	540	423089
Exp3	11	Exp3-11-1	59.939	1.0.0.168	2	right	zhaohaisong	-1642465995	2.0.10.242	2.0.10.242	5-21-2019	2019-10-15 02:48:24	10:48:24	female	2.0.10.147	166	Catch.bmp	1537	0		0	0	424768	0		0	0	NULL	NULL	NULL	High	run1	1	List2	A_T.wav	A_T	1	1	0	1	424618	150	1	1175	425793
Exp3	11	Exp3-11-1	59.939	1.0.0.168	2	right	zhaohaisong	-1642465995	2.0.10.242	2.0.10.242	5-21-2019	2019-10-15 02:48:24	10:48:24	female	2.0.10.147	167	Blue_C.bmp	843	0		0	1	427455	0		0	0	NULL	NULL	NULL	High	Run1		List2	Catch.wav	V_S	0		1	1	427304	151		0	0
Exp3	11	Exp3-11-1	59.939	1.0.0.168	2	right	zhaohaisong	-1642465995	2.0.10.242	2.0.10.242	5-21-2019	2019-10-15 02:48:24	10:48:24	female	2.0.10.147	168	Red_C_2.bmp	848	0		0	0	429523	0		0	0	NULL	NULL	NULL	High	run1	1	List2	Catch.wav	V_T	1	1	0	1	429373	150	1	740	430113
Exp3	11	Exp3-11-1	59.939	1.0.0.168	2	right	zhaohaisong	-1642465995	2.0.10.242	2.0.10.242	5-21-2019	2019-10-15 02:48:24	10:48:24	female	2.0.10.147	169	Red_C_2.bmp	1380	0		0	0	431525	0		0	0	NULL	NULL	NULL	High	run1	1	List2	A_T.wav	AV_T	1	1	1	1	431375	150	1	442	431817
Exp3	11	Exp3-11-1	59.939	1.0.0.168	2	right	zhaohaisong	-1642465995	2.0.10.242	2.0.10.242	5-21-2019	2019-10-15 02:48:24	10:48:24	female	2.0.10.147	170	Blue_S_2.bmp	1384	0		0	0	434061	0		0	0	NULL	NULL	NULL	High	run1	1	List2	A_T.wav	AV_T	1	1	0	1	433911	150	1	586	434497
Exp3	11	Exp3-11-1	59.939	1.0.0.168	2	right	zhaohaisong	-1642465995	2.0.10.242	2.0.10.242	5-21-2019	2019-10-15 02:48:24	10:48:24	female	2.0.10.147	171	Blue_S_2.bmp	1434	0		0	0	436597	0		0	0	NULL	NULL	NULL	High	run1	1	List2	Catch.wav	V_T	1	1	1	1	436447	150	1	586	437033
Exp3	11	Exp3-11-1	59.939	1.0.0.168	2	right	zhaohaisong	-1642465995	2.0.10.242	2.0.10.242	5-21-2019	2019-10-15 02:48:24	10:48:24	female	2.0.10.147	172	Blue_S_2.bmp	1295	0		0	0	439183	0		0	0	NULL	NULL	NULL	High	run1	1	List2	Catch.wav	V_T	1	1	0	1	439033	150	1	488	439521
Exp3	11	Exp3-11-1	59.939	1.0.0.168	2	right	zhaohaisong	-1642465995	2.0.10.242	2.0.10.242	5-21-2019	2019-10-15 02:48:24	10:48:24	female	2.0.10.147	173	Red_S_2.bmp	1287	0		0	0	441636	0		0	0	NULL	NULL	NULL	High	run1		List2	A_S.wav	AV_S	0		0	1	441486	150	1	610	442096
Exp3	11	Exp3-11-1	59.939	1.0.0.168	2	right	zhaohaisong	-1642465995	2.0.10.242	2.0.10.242	5-21-2019	2019-10-15 02:48:24	10:48:24	female	2.0.10.147	174	Blue_S_2.bmp	1582	0		0	0	444072	0		0	0	NULL	NULL	NULL	High	run1	1	List2	A_T.wav	AV_T	1	1	0	1	443922	150	1	766	444688
Exp3	11	Exp3-11-1	59.939	1.0.0.168	2	right	zhaohaisong	-1642465995	2.0.10.242	2.0.10.242	5-21-2019	2019-10-15 02:48:24	10:48:24	female	2.0.10.147	175	Catch.bmp	949	0		0	0	446808	0		0	0	NULL	NULL	NULL	High	run1	1	List2	A_T.wav	A_T	0		0	1	446658	150		0	0
Exp3	11	Exp3-11-1	59.939	1.0.0.168	2	right	zhaohaisong	-1642465995	2.0.10.242	2.0.10.242	5-21-2019	2019-10-15 02:48:24	10:48:24	female	2.0.10.147	176	Red_C_2.bmp	835	0		0	0	448977	0		0	0	NULL	NULL	NULL	High	run1	1	List2	A_T.wav	AV_T	1	1	0	1	448827	150	1	494	449321
Exp3	11	Exp3-11-1	59.939	1.0.0.168	2	right	zhaohaisong	-1642465995	2.0.10.242	2.0.10.242	5-21-2019	2019-10-15 02:48:24	10:48:24	female	2.0.10.147	177	Red_C_2.bmp	832	0		0	0	450962	0		0	0	NULL	NULL	NULL	High	run1	1	List2	Catch.wav	V_T	1	1	1	1	450812	150	1	501	451313
Exp3	11	Exp3-11-1	59.939	1.0.0.168	2	right	zhaohaisong	-1642465995	2.0.10.242	2.0.10.242	5-21-2019	2019-10-15 02:48:24	10:48:24	female	2.0.10.147	178	Catch.bmp	1476	0		0	0	452948	0		0	0	NULL	NULL	NULL	High	run1	1	List2	A_T.wav	A_T	0		0	1	452798	150		0	0
Exp3	11	Exp3-11-1	59.939	1.0.0.168	2	right	zhaohaisong	-1642465995	2.0.10.242	2.0.10.242	5-21-2019	2019-10-15 02:48:24	10:48:24	female	2.0.10.147	179	Blue_C_2.bmp	1063	0		0	0	455634	0		0	0	NULL	NULL	NULL	High	run1		List2	Catch.wav	V_S	0		0	1	455484	150	1	572	456056
Exp3	11	Exp3-11-1	59.939	1.0.0.168	2	right	zhaohaisong	-1642465995	2.0.10.242	2.0.10.242	5-21-2019	2019-10-15 02:48:24	10:48:24	female	2.0.10.147	180	Blue_S_2.bmp	922	0		0	0	457853	0		0	0	NULL	NULL	NULL	High	run1	1	List2	Catch.wav	V_T	1	1	0	1	457703	150	1	642	458345
Exp3	11	Exp3-11-1	59.939	1.0.0.168	2	right	zhaohaisong	-1642465995	2.0.10.242	2.0.10.242	5-21-2019	2019-10-15 02:48:24	10:48:24	female	2.0.10.147	181	Catch.bmp	1480	0		0	0	459922	0		0	0	NULL	NULL	NULL	High	run1	1	List2	A_T.wav	A_T	1	1	0	2	459772	150	1	932	460704
Exp3	11	Exp3-11-1	59.939	1.0.0.168	2	right	zhaohaisong	-1642465995	2.0.10.242	2.0.10.242	5-21-2019	2019-10-15 02:48:24	10:48:24	female	2.0.10.147	182	Blue_S.bmp	926	0		0	0	462558	0		0	0	NULL	NULL	NULL	High	run1		List2	A_S.wav	AV_S	0		0	1	462408	150		0	0
Exp3	11	Exp3-11-1	59.939	1.0.0.168	2	right	zhaohaisong	-1642465995	2.0.10.242	2.0.10.242	5-21-2019	2019-10-15 02:48:24	10:48:24	female	2.0.10.147	183	Blue_S_2.bmp	1284	0		0	0	464693	0		0	0	NULL	NULL	NULL	High	run1	1	List2	A_T.wav	AV_T	0		0	1	464543	150		0	0
Exp3	11	Exp3-11-1	59.939	1.0.0.168	2	right	zhaohaisong	-1642465995	2.0.10.242	2.0.10.242	5-21-2019	2019-10-15 02:48:24	10:48:24	female	2.0.10.147	184	Red_C_2.bmp	1272	0		0	0	467196	0		0	0	NULL	NULL	NULL	High	run1	1	List2	Catch.wav	V_T	1	1	0	1	467046	150	1	242	467288
Exp3	11	Exp3-11-1	59.939	1.0.0.168	2	right	zhaohaisong	-1642465995	2.0.10.242	2.0.10.242	5-21-2019	2019-10-15 02:48:24	10:48:24	female	2.0.10.147	185	Blue_S_2.bmp	1286	0		0	0	469615	0		0	0	NULL	NULL	NULL	High	run1	1	List2	Catch.wav	V_T	1	1	0	1	469465	150	1	551	470016
Exp3	11	Exp3-11-1	59.939	1.0.0.168	2	right	zhaohaisong	-1642465995	2.0.10.242	2.0.10.242	5-21-2019	2019-10-15 02:48:24	10:48:24	female	2.0.10.147	186	Blue_S_2.bmp	961	0		0	0	472051	0		0	0	NULL	NULL	NULL	High	run1	1	List2	Catch.wav	V_T	1	1	0	1	471901	150	1	483	472384
Exp3	11	Exp3-11-1	59.939	1.0.0.168	2	right	zhaohaisong	-1642465995	2.0.10.242	2.0.10.242	5-21-2019	2019-10-15 02:48:24	10:48:24	female	2.0.10.147	187	Red_C_2.bmp	1430	0		0	0	474170	0		0	0	NULL	NULL	NULL	High	run1	1	List2	Catch.wav	V_T	1	1	0	1	474020	150	1	428	474448
Exp3	11	Exp3-11-1	59.939	1.0.0.168	2	right	zhaohaisong	-1642465995	2.0.10.242	2.0.10.242	5-21-2019	2019-10-15 02:48:24	10:48:24	female	2.0.10.147	188	Blue_S_2.bmp	1312	0		0	0	476756	0		0	0	NULL	NULL	NULL	High	run1	1	List2	Catch.wav	V_T	1	1	0	1	476606	150	1	491	477097
Exp3	11	Exp3-11-1	59.939	1.0.0.168	2	right	zhaohaisong	-1642465995	2.0.10.242	2.0.10.242	5-21-2019	2019-10-15 02:48:24	10:48:24	female	2.0.10.147	189	Catch.bmp	943	0		0	0	479225	0		0	0	NULL	NULL	NULL	High	run1	1	List2	A_T.wav	A_T	1	1	1	1	479075	150	1	845	479920
Exp3	11	Exp3-11-1	59.939	1.0.0.168	2	right	zhaohaisong	-1642465995	2.0.10.242	2.0.10.242	5-21-2019	2019-10-15 02:48:24	10:48:24	female	2.0.10.147	190	Blue_C_2.bmp	1294	0		0	0	481327	0		0	0	NULL	NULL	NULL	High	run1		List2	A_S.wav	AV_S	0		0	1	481177	150	1	407	481584
Exp3	11	Exp3-11-1	59.939	1.0.0.168	2	right	zhaohaisong	-1642465995	2.0.10.242	2.0.10.242	5-21-2019	2019-10-15 02:48:24	10:48:24	female	2.0.10.147	191	Red_C_2.bmp	1538	0		0	0	483780	0		0	0	NULL	NULL	NULL	High	run1	1	List2	A_T.wav	AV_T	1	1	0	1	483630	150	1	377	484007
Exp3	11	Exp3-11-1	59.939	1.0.0.168	2	right	zhaohaisong	-1642465995	2.0.10.242	2.0.10.242	5-21-2019	2019-10-15 02:48:24	10:48:24	female	2.0.10.147	192	Red_C_2.bmp	895	0		0	0	486466	0		0	0	NULL	NULL	NULL	High	run1	1	List2	Catch.wav	V_T	1	1	1	1	486316	150	1	467	486783
Exp3	11	Exp3-11-1	59.939	1.0.0.168	2	right	zhaohaisong	-1642465995	2.0.10.242	2.0.10.242	5-21-2019	2019-10-15 02:48:24	10:48:24	female	2.0.10.147	193	Red_S_2.bmp	1156	0		0	0	488518	0		0	0	NULL	NULL	NULL	High	run1		List2	Catch.wav	V_S	0		0	1	488368	150	1	431	488799
Exp3	11	Exp3-11-1	59.939	1.0.0.168	2	right	zhaohaisong	-1642465995	2.0.10.242	2.0.10.242	5-21-2019	2019-10-15 02:48:24	10:48:24	female	2.0.10.147	194	Blue_S_2.bmp	1394	0		0	0	490837	0		0	0	NULL	NULL	NULL	High	run1	1	List2	Catch.wav	V_T	1	1	0	1	490687	150	1	408	491095
Exp3	11	Exp3-11-1	59.939	1.0.0.168	2	right	zhaohaisong	-1642465995	2.0.10.242	2.0.10.242	5-21-2019	2019-10-15 02:48:24	10:48:24	female	2.0.10.147	195	Red_C_2.bmp	1354	0		0	0	493390	0		0	0	NULL	NULL	NULL	High	run1	1	List2	Catch.wav	V_T	1	1	0	1	493240	150	1	719	493959
Exp3	11	Exp3-11-1	59.939	1.0.0.168	2	right	zhaohaisong	-1642465995	2.0.10.242	2.0.10.242	5-21-2019	2019-10-15 02:48:24	10:48:24	female	2.0.10.147	196	Catch.bmp	997	0		0	1	495893	0		0	0	NULL	NULL	NULL	High	run1		List2	A_S.wav	A_S	0		1	1	495742	151		0	0
Exp3	11	Exp3-11-1	59.939	1.0.0.168	2	right	zhaohaisong	-1642465995	2.0.10.242	2.0.10.242	5-21-2019	2019-10-15 02:48:24	10:48:24	female	2.0.10.147	197	Blue_S_2.bmp	1236	0		1	0	498111	0		0	0	NULL	NULL	NULL	High	run1	1	List2	A_T.wav	AV_T	1	1	0	1	497961	150	1	646	498607
Exp3	11	Exp3-11-1	59.939	1.0.0.168	2	right	zhaohaisong	-1642465995	2.0.10.242	2.0.10.242	5-21-2019	2019-10-15 02:48:24	10:48:24	female	2.0.10.147	198	Blue_S_2.bmp	1494	0		0	0	500497	0		0	0	NULL	NULL	NULL	High	run1	1	List2	A_T.wav	AV_T	1	1	0	1	500347	150	1	501	500848
Exp3	11	Exp3-11-1	59.939	1.0.0.168	2	right	zhaohaisong	-1642465995	2.0.10.242	2.0.10.242	5-21-2019	2019-10-15 02:48:24	10:48:24	female	2.0.10.147	199	Red_C_2.bmp	1221	0		0	0	503150	0		0	0	NULL	NULL	NULL	High	run1	1	List2	A_T.wav	AV_T	1	1	0	1	503000	150	1	407	503407
Exp3	11	Exp3-11-1	59.939	1.0.0.168	2	right	zhaohaisong	-1642465995	2.0.10.242	2.0.10.242	5-21-2019	2019-10-15 02:48:24	10:48:24	female	2.0.10.147	200	Catch.bmp	1514	0		0	0	505519	0		0	0	NULL	NULL	NULL	High	run1	1	List2	A_T.wav	A_T	0		0	1	505369	150		0	0
Exp3	11	Exp3-11-1	59.939	1.0.0.168	2	right	zhaohaisong	-1642465995	2.0.10.242	2.0.10.242	5-21-2019	2019-10-15 02:48:24	10:48:24	female	2.0.10.147	201	Blue_C.bmp	898	0		0	0	508239	0		0	0	NULL	NULL	NULL	High	Run1		List2	Catch.wav	V_S	0		1	1	508089	150		0	0
Exp3	11	Exp3-11-1	59.939	1.0.0.168	2	right	zhaohaisong	-1642465995	2.0.10.242	2.0.10.242	5-21-2019	2019-10-15 02:48:24	10:48:24	female	2.0.10.147	202	Catch.bmp	1203	0		0	1	510358	0		0	0	NULL	NULL	NULL	High	run1	1	List2	A_T.wav	A_T	1	1	1	1	510207	151	1	640	510847
Exp3	11	Exp3-11-1	59.939	1.0.0.168	2	right	zhaohaisong	-1642465995	2.0.10.242	2.0.10.242	5-21-2019	2019-10-15 02:48:24	10:48:24	female	2.0.10.147	203	Red_S_2.bmp	1315	0		0	0	512710	0		0	0	NULL	NULL	NULL	High	run1		List2	A_S.wav	AV_S	0		0	1	512560	150	1	656	513216
Exp3	11	Exp3-11-1	59.939	1.0.0.168	2	right	zhaohaisong	-1642465995	2.0.10.242	2.0.10.242	5-21-2019	2019-10-15 02:48:24	10:48:24	female	2.0.10.147	204	Red_C_2.bmp	1128	0		0	0	515179	0		0	0	NULL	NULL	NULL	High	run1	1	List2	Catch.wav	V_T	1	1	1	1	515029	150	1	507	515536
Exp3	11	Exp3-11-1	59.939	1.0.0.168	2	right	zhaohaisong	-1642465995	2.0.10.242	2.0.10.242	5-21-2019	2019-10-15 02:48:24	10:48:24	female	2.0.10.147	205	Red_C_2.bmp	893	0		0	0	517465	0		0	0	NULL	NULL	NULL	High	run1	1	List2	Catch.wav	V_T	1	1	0	1	517315	150	1	388	517703
Exp3	11	Exp3-11-1	59.939	1.0.0.168	2	right	zhaohaisong	-1642465995	2.0.10.242	2.0.10.242	5-21-2019	2019-10-15 02:48:24	10:48:24	female	2.0.10.147	206	Catch.bmp	1572	0		0	0	519517	0		0	0	NULL	NULL	NULL	High	run1	1	List2	A_T.wav	A_T	1	1	1	1	519367	150	1	832	520199
Exp3	11	Exp3-11-1	59.939	1.0.0.168	2	right	zhaohaisong	-1642465995	2.0.10.242	2.0.10.242	5-21-2019	2019-10-15 02:48:24	10:48:24	female	2.0.10.147	207	Red_C_2.bmp	1271	0		0	1	522237	0		0	0	NULL	NULL	NULL	High	run1	1	List2	Catch.wav	V_T	1	1	1	1	522086	151	1	569	522655
Exp3	11	Exp3-11-1	59.939	1.0.0.168	2	right	zhaohaisong	-1642465995	2.0.10.242	2.0.10.242	5-21-2019	2019-10-15 02:48:24	10:48:24	female	2.0.10.147	208	Catch.bmp	1055	0		0	0	524656	0		0	0	NULL	NULL	NULL	High	run1	1	List2	A_T.wav	A_T	1	1	1	1	524506	150	1	741	525247
Exp3	11	Exp3-11-1	59.939	1.0.0.168	2	right	zhaohaisong	-1642465995	2.0.10.242	2.0.10.242	5-21-2019	2019-10-15 02:48:24	10:48:24	female	2.0.10.147	209	Red_C_2.bmp	1452	0		0	0	526858	0		0	0	NULL	NULL	NULL	High	run1	1	List2	Catch.wav	V_T	1	1	1	1	526708	150	1	418	527126
Exp3	11	Exp3-11-1	59.939	1.0.0.168	2	right	zhaohaisong	-1642465995	2.0.10.242	2.0.10.242	5-21-2019	2019-10-15 02:48:24	10:48:24	female	2.0.10.147	210	Red_C_2.bmp	1082	0		0	0	529461	0		0	0	NULL	NULL	NULL	High	run1	1	List2	Catch.wav	V_T	1	1	0	1	529311	150	1	471	529782
Exp3	11	Exp3-11-1	59.939	1.0.0.168	2	right	zhaohaisong	-1642465995	2.0.10.242	2.0.10.242	5-21-2019	2019-10-15 02:48:24	10:48:24	female	2.0.10.147	211	Catch.bmp	888	0		1	0	531696	0		0	0	NULL	NULL	NULL	High	run1	1	List2	A_T.wav	A_T	1	1	1	1	531546	150	1	1004	532550
Exp3	11	Exp3-11-1	59.939	1.0.0.168	2	right	zhaohaisong	-1642465995	2.0.10.242	2.0.10.242	5-21-2019	2019-10-15 02:48:24	10:48:24	female	2.0.10.147	212	Red_C.bmp	1025	0		0	0	533782	0		0	0	NULL	NULL	NULL	High	run1		List2	A_S.wav	AV_S	0		0	1	533632	150		0	0
Exp3	11	Exp3-11-1	59.939	1.0.0.168	2	right	zhaohaisong	-1642465995	2.0.10.242	2.0.10.242	5-21-2019	2019-10-15 02:48:24	10:48:24	female	2.0.10.147	213	Blue_S_2.bmp	939	0		0	1	536018	0		0	0	NULL	NULL	NULL	High	run1	1	List2	Catch.wav	V_T	1	1	1	1	535867	151	1	515	536382
Exp3	11	Exp3-11-1	59.939	1.0.0.168	2	right	zhaohaisong	-1642465995	2.0.10.242	2.0.10.242	5-21-2019	2019-10-15 02:48:24	10:48:24	female	2.0.10.147	214	Catch.bmp	844	0		0	0	538120	0		0	0	NULL	NULL	NULL	High	run1	1	List2	A_T.wav	A_T	1	1	1	1	537970	150	1	492	538462
Exp3	11	Exp3-11-1	59.939	1.0.0.168	2	right	zhaohaisong	-1642465995	2.0.10.242	2.0.10.242	5-21-2019	2019-10-15 02:48:24	10:48:24	female	2.0.10.147	215	Catch.bmp	1381	0		0	0	540122	0		0	0	NULL	NULL	NULL	High	run1	1	List2	A_T.wav	A_T	1	1	0	1	539972	150	1	723	540695
Exp3	11	Exp3-11-1	59.939	1.0.0.168	2	right	zhaohaisong	-1642465995	2.0.10.242	2.0.10.242	5-21-2019	2019-10-15 02:48:24	10:48:24	female	2.0.10.147	216	Catch.bmp	1329	0		0	0	542658	0		0	0	NULL	NULL	NULL	High	run1	1	List2	A_T.wav	A_T	1	1	0	1	542508	150	1	434	542942
Exp3	11	Exp3-11-1	59.939	1.0.0.168	2	right	zhaohaisong	-1642465995	2.0.10.242	2.0.10.242	5-21-2019	2019-10-15 02:48:24	10:48:24	female	2.0.10.147	217	Blue_S_2.bmp	1457	0		0	0	545144	0		0	0	NULL	NULL	NULL	High	run1	1	List2	Catch.wav	V_T	1	1	0	1	544994	150	1	420	545414
Exp3	11	Exp3-11-1	59.939	1.0.0.168	2	right	zhaohaisong	-1642465995	2.0.10.242	2.0.10.242	5-21-2019	2019-10-15 02:48:24	10:48:24	female	2.0.10.147	218	Catch.bmp	1475	0		0	0	547763	0		0	0	NULL	NULL	NULL	High	run1		List2	A_S.wav	A_S	0		1	1	547613	150		0	0
Exp3	11	Exp3-11-1	59.939	1.0.0.168	2	right	zhaohaisong	-1642465995	2.0.10.242	2.0.10.242	5-21-2019	2019-10-15 02:48:24	10:48:24	female	2.0.10.147	219	Blue_S_2.bmp	975	0		0	0	550449	0		0	0	NULL	NULL	NULL	High	run1	1	List2	A_T.wav	AV_T	1	1	0	1	550299	150	1	451	550750
Exp3	11	Exp3-11-1	59.939	1.0.0.168	2	right	zhaohaisong	-1642465995	2.0.10.242	2.0.10.242	5-21-2019	2019-10-15 02:48:24	10:48:24	female	2.0.10.147	220	Catch.bmp	1009	0		0	0	552585	0		0	0	NULL	NULL	NULL	High	run1	1	List2	A_T.wav	A_T	1	1	0	1	552435	150	1	803	553238
Exp3	11	Exp3-11-1	59.939	1.0.0.168	2	right	zhaohaisong	-1642465995	2.0.10.242	2.0.10.242	5-21-2019	2019-10-15 02:48:24	10:48:24	female	2.0.10.147	221	Blue_S_2.bmp	1463	0		0	0	554754	0		0	0	NULL	NULL	NULL	High	run1	1	List2	A_T.wav	AV_T	1	1	0	1	554604	150	1	426	555030
Exp3	11	Exp3-11-1	59.939	1.0.0.168	2	right	zhaohaisong	-1642465995	2.0.10.242	2.0.10.242	5-21-2019	2019-10-15 02:48:24	10:48:24	female	2.0.10.147	222	Catch.bmp	1156	0		0	0	557373	0		0	0	NULL	NULL	NULL	High	run1	1	List2	A_T.wav	A_T	1	1	0	1	557223	150	1	487	557710
Exp3	11	Exp3-11-1	59.939	1.0.0.168	2	right	zhaohaisong	-1642465995	2.0.10.242	2.0.10.242	5-21-2019	2019-10-15 02:48:24	10:48:24	female	2.0.10.147	223	Catch.bmp	840	0		0	1	559676	0		0	0	NULL	NULL	NULL	High	run1	1	List2	A_T.wav	A_T	1	1	1	1	559525	151	1	482	560007
Exp3	11	Exp3-11-1	59.939	1.0.0.168	2	right	zhaohaisong	-1642465995	2.0.10.242	2.0.10.242	5-21-2019	2019-10-15 02:48:24	10:48:24	female	2.0.10.147	224	Red_C_2.bmp	880	0		0	0	561678	0		0	0	NULL	NULL	NULL	High	run1	1	List2	A_T.wav	AV_T	1	1	0	1	561528	150	1	390	561918
Exp3	11	Exp3-11-1	59.939	1.0.0.168	2	right	zhaohaisong	-1642465995	2.0.10.242	2.0.10.242	5-21-2019	2019-10-15 02:48:24	10:48:24	female	2.0.10.147	225	Blue_C_2.bmp	1483	0		0	0	563713	0		0	0	NULL	NULL	NULL	High	run1		List2	A_S.wav	AV_S	0		0	1	563563	150		0	0
Exp3	11	Exp3-11-1	59.939	1.0.0.168	2	right	zhaohaisong	-1642465995	2.0.10.242	2.0.10.242	5-21-2019	2019-10-15 02:48:24	10:48:24	female	2.0.10.147	226	Red_C_2.bmp	930	0		0	0	566399	0		0	0	NULL	NULL	NULL	High	run1	1	List2	A_T.wav	AV_T	1	1	0	1	566249	150	1	749	566998
Exp3	11	Exp3-11-1	59.939	1.0.0.168	2	right	zhaohaisong	-1642465995	2.0.10.242	2.0.10.242	5-21-2019	2019-10-15 02:48:24	10:48:24	female	2.0.10.147	227	Blue_C.bmp	1513	0		0	0	568485	0		0	0	NULL	NULL	NULL	High	run1		List2	A_S.wav	AV_S	0		0	1	568335	150		0	0
Exp3	11	Exp3-11-1	59.939	1.0.0.168	2	right	zhaohaisong	-1642465995	2.0.10.242	2.0.10.242	5-21-2019	2019-10-15 02:48:24	10:48:24	female	2.0.10.147	228	Red_C_2.bmp	1080	0		0	0	571221	0		0	0	NULL	NULL	NULL	High	run1	1	List2	A_T.wav	AV_T	1	1	0	1	571071	150	1	494	571565
Exp3	11	Exp3-11-1	59.939	1.0.0.168	2	right	zhaohaisong	-1642465995	2.0.10.242	2.0.10.242	5-21-2019	2019-10-15 02:48:24	10:48:24	female	2.0.10.147	229	Blue_C.bmp	1529	0		0	0	573457	0		0	0	NULL	NULL	NULL	High	Run1		List2	Catch.wav	V_S	0		0	1	573307	150		0	0
Exp3	11	Exp3-11-1	59.939	1.0.0.168	2	right	zhaohaisong	-1642465995	2.0.10.242	2.0.10.242	5-21-2019	2019-10-15 02:48:24	10:48:24	female	2.0.10.147	230	Blue_S_2.bmp	910	0		0	0	576193	0		0	0	NULL	NULL	NULL	High	run1	1	List2	A_T.wav	AV_T	1	1	1	1	576043	150	1	538	576581
Exp3	11	Exp3-11-1	59.939	1.0.0.168	2	right	zhaohaisong	-1642465995	2.0.10.242	2.0.10.242	5-21-2019	2019-10-15 02:48:24	10:48:24	female	2.0.10.147	231	Red_C_2.bmp	1239	0		0	1	578262	0		0	0	NULL	NULL	NULL	High	run1	1	List2	Catch.wav	V_T	1	1	1	1	578111	151	1	534	578645
Exp3	11	Exp3-11-1	59.939	1.0.0.168	2	right	zhaohaisong	-1642465995	2.0.10.242	2.0.10.242	5-21-2019	2019-10-15 02:48:24	10:48:24	female	2.0.10.147	232	Blue_S_2.bmp	1593	0		0	0	580664	0		0	0	NULL	NULL	NULL	High	run1	1	List2	Catch.wav	V_T	1	1	0	1	580514	150	1	388	580902
Exp3	11	Exp3-11-1	59.939	1.0.0.168	2	right	zhaohaisong	-1642465995	2.0.10.242	2.0.10.242	5-21-2019	2019-10-15 02:48:24	10:48:24	female	2.0.10.147	233	Catch.bmp	924	0		0	0	583417	0		0	0	NULL	NULL	NULL	High	run1	1	List2	A_T.wav	A_T	1	1	1	1	583267	150	1	395	583662
Exp3	11	Exp3-11-1	59.939	1.0.0.168	2	right	zhaohaisong	-1642465995	2.0.10.242	2.0.10.242	5-21-2019	2019-10-15 02:48:24	10:48:24	female	2.0.10.147	234	Red_C_2.bmp	1571	0		0	1	585503	0		0	0	NULL	NULL	NULL	High	run1	1	List2	Catch.wav	V_T	1	1	1	1	585352	151	1	397	585749
Exp3	11	Exp3-11-1	59.939	1.0.0.168	2	right	zhaohaisong	-1642465995	2.0.10.242	2.0.10.242	5-21-2019	2019-10-15 02:48:24	10:48:24	female	2.0.10.147	235	Red_C.bmp	1585	0		0	0	588222	0		0	0	NULL	NULL	NULL	High	run1		List2	Catch.wav	V_S	0		0	1	588072	150		0	0
Exp3	11	Exp3-11-1	59.939	1.0.0.168	2	right	zhaohaisong	-1642465995	2.0.10.242	2.0.10.242	5-21-2019	2019-10-15 02:48:24	10:48:24	female	2.0.10.147	236	Catch.bmp	1072	0		0	0	591025	0		0	0	NULL	NULL	NULL	High	run1		List2	A_S.wav	A_S	0		0	1	590875	150		0	0
Exp3	11	Exp3-11-1	59.939	1.0.0.168	2	right	zhaohaisong	-1642465995	2.0.10.242	2.0.10.242	5-21-2019	2019-10-15 02:48:24	10:48:24	female	2.0.10.147	237	Red_S.bmp	1113	0		0	0	593294	0		0	0	NULL	NULL	NULL	High	run1		List2	A_S.wav	AV_S	0		0	1	593144	150	1	301	593445
Exp3	11	Exp3-11-1	59.939	1.0.0.168	2	right	zhaohaisong	-1642465995	2.0.10.242	2.0.10.242	5-21-2019	2019-10-15 02:48:24	10:48:24	female	2.0.10.147	238	Red_C_2.bmp	895	0		0	0	595563	0		0	0	NULL	NULL	NULL	High	run1	1	List2	Catch.wav	V_T	1	1	0	1	595413	150	1	489	595902
Exp3	11	Exp3-11-1	59.939	1.0.0.168	2	right	zhaohaisong	-1642465995	2.0.10.242	2.0.10.242	5-21-2019	2019-10-15 02:48:24	10:48:24	female	2.0.10.147	239	Catch.bmp	917	0		0	0	597615	0		0	0	NULL	NULL	NULL	High	run1	1	List2	A_T.wav	A_T	0		1	1	597465	150		0	0
Exp3	11	Exp3-11-1	59.939	1.0.0.168	2	right	zhaohaisong	-1642465995	2.0.10.242	2.0.10.242	5-21-2019	2019-10-15 02:48:24	10:48:24	female	2.0.10.147	240	Catch.bmp	899	0		0	0	599751	0		0	0	NULL	NULL	NULL	High	run1	1	List2	A_T.wav	A_T	1	1	0	1	599601	150	1	596	600197
Exp3	11	Exp3-11-1	59.939	1.0.0.168	2	right	zhaohaisong	-1642465995	2.0.10.242	2.0.10.242	5-21-2019	2019-10-15 02:48:24	10:48:24	female	2.0.10.147	241	Red_C_2.bmp	1158	0		0	0	601803	0		0	0	NULL	NULL	NULL	High	run1	1	List2	Catch.wav	V_T	1	1	0	1	601653	150	1	656	602309
Exp3	11	Exp3-11-1	59.939	1.0.0.168	2	right	zhaohaisong	-1642465995	2.0.10.242	2.0.10.242	5-21-2019	2019-10-15 02:48:24	10:48:24	female	2.0.10.147	242	Blue_S_2.bmp	968	0		0	0	604122	0		0	0	NULL	NULL	NULL	High	run1	1	List2	A_T.wav	AV_T	1	1	1	1	603972	150	1	537	604509
Exp3	11	Exp3-11-1	59.939	1.0.0.168	2	right	zhaohaisong	-1642465995	2.0.10.242	2.0.10.242	5-21-2019	2019-10-15 02:48:24	10:48:24	female	2.0.10.147	243	Catch.bmp	1401	0		0	0	606241	0		0	0	NULL	NULL	NULL	High	run1		List2	A_S.wav	A_S	0		0	1	606091	150		0	0
Exp3	11	Exp3-11-1	59.939	1.0.0.168	2	right	zhaohaisong	-1642465995	2.0.10.242	2.0.10.242	5-21-2019	2019-10-15 02:48:24	10:48:24	female	2.0.10.147	244	Red_C_2.bmp	1133	0		0	1	608844	0		0	0	NULL	NULL	NULL	High	run1	1	List2	Catch.wav	V_T	1	1	1	1	608693	151	1	408	609101
Exp3	11	Exp3-11-1	59.939	1.0.0.168	2	right	zhaohaisong	-1642465995	2.0.10.242	2.0.10.242	5-21-2019	2019-10-15 02:48:24	10:48:24	female	2.0.10.147	245	Catch.bmp	1578	0		0	0	611129	0		0	0	NULL	NULL	NULL	High	run1	1	List2	A_T.wav	A_T	1	1	1	1	610979	150	1	755	611734
Exp3	11	Exp3-11-1	59.939	1.0.0.168	2	right	zhaohaisong	-1642465995	2.0.10.242	2.0.10.242	5-21-2019	2019-10-15 02:48:24	10:48:24	female	2.0.10.147	246	Catch.bmp	957	0		0	0	613865	0		0	0	NULL	NULL	NULL	High	run1	1	List2	A_T.wav	A_T	1	1	0	1	613715	150	1	577	614292
Exp3	11	Exp3-11-1	59.939	1.0.0.168	2	right	zhaohaisong	-1642465995	2.0.10.242	2.0.10.242	5-21-2019	2019-10-15 02:48:24	10:48:24	female	2.0.10.147	247	Catch.bmp	1549	0		0	0	615984	0		0	0	NULL	NULL	NULL	High	run1	1	List2	A_T.wav	A_T	1	1	0	1	615834	150	1	618	616452
Exp3	11	Exp3-11-1	59.939	1.0.0.168	2	right	zhaohaisong	-1642465995	2.0.10.242	2.0.10.242	5-21-2019	2019-10-15 02:48:24	10:48:24	female	2.0.10.147	248	Blue_S_2.bmp	1212	0		0	0	618687	0		0	0	NULL	NULL	NULL	High	run1	1	List2	Catch.wav	V_T	1	1	1	1	618537	150	1	491	619028
Exp3	11	Exp3-11-1	59.939	1.0.0.168	2	right	zhaohaisong	-1642465995	2.0.10.242	2.0.10.242	5-21-2019	2019-10-15 02:48:24	10:48:24	female	2.0.10.147	249	Red_C_2.bmp	1289	0		0	0	621056	0		0	0	NULL	NULL	NULL	High	run1	1	List2	Catch.wav	V_T	1	1	0	1	620906	150	1	474	621380
Exp3	11	Exp3-11-1	59.939	1.0.0.168	2	right	zhaohaisong	-1642465995	2.0.10.242	2.0.10.242	5-21-2019	2019-10-15 02:48:24	10:48:24	female	2.0.10.147	250	Catch.bmp	1548	0		0	0	623492	0		0	0	NULL	NULL	NULL	High	run1	1	List2	A_T.wav	A_T	1	1	1	1	623342	150	1	590	623932
Exp3	11	Exp3-11-1	59.939	1.0.0.168	2	right	zhaohaisong	-1642465995	2.0.10.242	2.0.10.242	5-21-2019	2019-10-15 02:48:24	10:48:24	female	2.0.10.147	251	Catch.bmp	1368	0		0	0	626195	0		0	0	NULL	NULL	NULL	High	run1	1	List2	A_T.wav	A_T	1	1	0	1	626045	150	1	559	626604
Exp3	11	Exp3-11-1	59.939	1.0.0.168	2	right	zhaohaisong	-1642465995	2.0.10.242	2.0.10.242	5-21-2019	2019-10-15 02:48:24	10:48:24	female	2.0.10.147	252	Red_C_2.bmp	1159	0		0	0	628714	0		0	0	NULL	NULL	NULL	High	run1	1	List2	Catch.wav	V_T	1	1	1	1	628564	150	1	440	629004
Exp3	11	Exp3-11-1	59.939	1.0.0.168	2	right	zhaohaisong	-1642465995	2.0.10.242	2.0.10.242	5-21-2019	2019-10-15 02:48:24	10:48:24	female	2.0.10.147	253	Catch.bmp	1088	0		0	0	631033	0		0	0	NULL	NULL	NULL	High	run1	1	List2	A_T.wav	A_T	1	1	1	1	630883	150	1	801	631684
Exp3	11	Exp3-11-1	59.939	1.0.0.168	2	right	zhaohaisong	-1642465995	2.0.10.242	2.0.10.242	5-21-2019	2019-10-15 02:48:24	10:48:24	female	2.0.10.147	254	Catch.bmp	946	0		0	0	633269	0		0	0	NULL	NULL	NULL	High	run1		List2	A_S.wav	A_S	0		0	1	633119	150		0	0
Exp3	11	Exp3-11-1	59.939	1.0.0.168	2	right	zhaohaisong	-1642465995	2.0.10.242	2.0.10.242	5-21-2019	2019-10-15 02:48:24	10:48:24	female	2.0.10.147	255	Red_C_2.bmp	1364	0		0	0	635438	0		0	0	NULL	NULL	NULL	High	run1	1	List2	A_T.wav	AV_T	1	1	0	1	635288	150	1	396	635684
Exp3	11	Exp3-11-1	59.939	1.0.0.168	2	right	zhaohaisong	-1642465995	2.0.10.242	2.0.10.242	5-21-2019	2019-10-15 02:48:24	10:48:24	female	2.0.10.147	256	Catch.bmp	871	0		0	0	637957	0		0	0	NULL	NULL	NULL	High	run1	1	List2	A_T.wav	A_T	1	1	0	1	637807	150	1	773	638580
Exp3	11	Exp3-11-1	59.939	1.0.0.168	2	right	zhaohaisong	-1642465995	2.0.10.242	2.0.10.242	5-21-2019	2019-10-15 02:48:24	10:48:24	female	2.0.10.147	257	Catch.bmp	1102	0		0	0	639976	0		0	0	NULL	NULL	NULL	High	run1	1	List2	A_T.wav	A_T	1	1	0	1	639826	150	1	458	640284
Exp3	11	Exp3-11-1	59.939	1.0.0.168	2	right	zhaohaisong	-1642465995	2.0.10.242	2.0.10.242	5-21-2019	2019-10-15 02:48:24	10:48:24	female	2.0.10.147	258	Catch.bmp	996	0		0	0	642228	0		0	0	NULL	NULL	NULL	High	run1	1	List2	A_T.wav	A_T	1	1	0	1	642078	150	1	462	642540
Exp3	11	Exp3-11-1	59.939	1.0.0.168	2	right	zhaohaisong	-1642465995	2.0.10.242	2.0.10.242	5-21-2019	2019-10-15 02:48:24	10:48:24	female	2.0.10.147	259	Blue_S_2.bmp	887	0		0	1	644381	0		0	0	NULL	NULL	NULL	High	run1	1	List2	Catch.wav	V_T	1	1	1	1	644230	151	1	638	644868
Exp3	11	Exp3-11-1	59.939	1.0.0.168	2	right	zhaohaisong	-1642465995	2.0.10.242	2.0.10.242	5-21-2019	2019-10-15 02:48:24	10:48:24	female	2.0.10.147	260	Blue_S_2.bmp	1096	0		0	0	646416	0		0	0	NULL	NULL	NULL	High	run1	1	List2	Catch.wav	V_T	1	1	0	1	646266	150	1	426	646692
