# Supplementary material for: Visual Perceptual Load Attenuates Age-Related Audiovisual Integration in an Audiovisual Discrimination Task
Source: Front Psychol. 2021 Sep 29;12:740221. doi: 10.3389/fpsyg.2021.740221 (PMC8511317; doi:10.3389/fpsyg.2021.740221)
Supplement: Supplementary file 1 [file Data_Sheet_1.ZIP › Export data/Group 2_Data_Older/Exp3_High load/Subject_12.xlsx]

## Sheet: Sheet1
ExperimentName	Subject	DataFile.Basename	Display.RefreshRate	ExperimentVersion	Group	Handedness	Name	RandomSeed	RuntimeVersion	RuntimeVersionExpected	SessionDate	SessionStartDateTimeUtc	SessionTime	Sex	StudioVersion	Block	Image	ITI	ITI.ACC	ITI.CRESP	ITI.DurationError	ITI.OnsetDelay	ITI.OnsetTime	ITI.OnsetToOnsetTime	ITI.RESP	ITI.RT	ITI.RTTime	List1	List1.Cycle	List1.Sample	PercetualLoad	Procedure	Response	Running	Sound	StimulusType	Target.ACC	Target.CRESP	Target.DurationError	Target.OnsetDelay	Target.OnsetTime	Target.OnsetToOnsetTime	Target.RESP	Target.RT	Target.RTTime
Exp3	12	Exp3-12-1	59.937	1.0.0.171	2	right	liyuqin	-652208510	2.0.10.242	2.0.10.242	10-16-2019	2019-10-16 12:17:32	20:17:32	female	2.0.10.147	1	Catch.bmp	1471	0		0	0	37257	0		0	0	10	1	1	High	Prac	1	List1	A_T.wav	A_T	0		104	1	37107	150		0	0
Exp3	12	Exp3-12-1	59.937	1.0.0.171	2	right	liyuqin	-652208510	2.0.10.242	2.0.10.242	10-16-2019	2019-10-16 12:17:32	20:17:32	female	2.0.10.147	2	Catch.bmp	1181	0		0	0	39943	0		0	0	9	1	2	High	Prac		List1	A_S.wav	A_S	0		0	1	39793	150	1	733	40526
Exp3	12	Exp3-12-1	59.937	1.0.0.171	2	right	liyuqin	-652208510	2.0.10.242	2.0.10.242	10-16-2019	2019-10-16 12:17:32	20:17:32	female	2.0.10.147	3	Blue_S_2.bmp	1123	0		0	0	42279	0		0	0	14	1	3	High	Prac	1	List1	A_T.wav	AV_T	1	1	0	1	42129	150	1	956	43085
Exp3	12	Exp3-12-1	59.937	1.0.0.171	2	right	liyuqin	-652208510	2.0.10.242	2.0.10.242	10-16-2019	2019-10-16 12:17:32	20:17:32	female	2.0.10.147	4	Catch.bmp	904	0		0	1	44565	0		0	0	9	1	4	High	Prac		List1	A_S.wav	A_S	0		1	1	44414	151		0	0
Exp3	12	Exp3-12-1	59.937	1.0.0.171	2	right	liyuqin	-652208510	2.0.10.242	2.0.10.242	10-16-2019	2019-10-16 12:17:32	20:17:32	female	2.0.10.147	5	Catch.bmp	1516	0		0	0	46700	0		0	0	9	1	5	High	Prac		List1	A_S.wav	A_S	0		0	1	46550	150		0	0
Exp3	12	Exp3-12-1	59.937	1.0.0.171	2	right	liyuqin	-652208510	2.0.10.242	2.0.10.242	10-16-2019	2019-10-16 12:17:32	20:17:32	female	2.0.10.147	6	Blue_S_2.bmp	1198	0		0	0	49436	0		0	0	4	1	6	High	Prac	1	List1	Catch.wav	V_T	1	1	1	1	49286	150	1	511	49797
Exp3	12	Exp3-12-1	59.937	1.0.0.171	2	right	liyuqin	-652208510	2.0.10.242	2.0.10.242	10-16-2019	2019-10-16 12:17:32	20:17:32	female	2.0.10.147	7	Red_C_2.bmp	1025	0		0	0	51789	0		0	0	6	1	7	High	Prac	1	List1	Catch.wav	V_T	1	1	0	1	51639	150	1	375	52014
Exp3	12	Exp3-12-1	59.937	1.0.0.171	2	right	liyuqin	-652208510	2.0.10.242	2.0.10.242	10-16-2019	2019-10-16 12:17:32	20:17:32	female	2.0.10.147	8	Blue_S_2.bmp	1312	0		0	0	53974	0		0	0	4	1	8	High	Prac	1	List1	Catch.wav	V_T	1	1	0	1	53824	150	1	381	54205
Exp3	12	Exp3-12-1	59.937	1.0.0.171	2	right	liyuqin	-652208510	2.0.10.242	2.0.10.242	10-16-2019	2019-10-16 12:17:32	20:17:32	female	2.0.10.147	9	Blue_S.bmp	1096	0		0	0	56444	0		0	0	3	1	9	High	Prac		List1	Catch.wav	V_S	0		0	1	56294	150		0	0
Exp3	12	Exp3-12-1	59.937	1.0.0.171	2	right	liyuqin	-652208510	2.0.10.242	2.0.10.242	10-16-2019	2019-10-16 12:17:32	20:17:32	female	2.0.10.147	10	Blue_S_2.bmp	1317	0		0	0	58746	0		0	0	4	1	10	High	Prac	1	List1	Catch.wav	V_T	1	1	0	1	58596	150	1	401	58997
Exp3	12	Exp3-12-1	59.937	1.0.0.171	2	right	liyuqin	-652208510	2.0.10.242	2.0.10.242	10-16-2019	2019-10-16 12:17:32	20:17:32	female	2.0.10.147	11	Catch.bmp	1473	0		0	0	61215	0		0	0	10	1	11	High	Prac	1	List1	A_T.wav	A_T	1	1	1	1	61065	150	1	1020	62085
Exp3	12	Exp3-12-1	59.937	1.0.0.171	2	right	liyuqin	-652208510	2.0.10.242	2.0.10.242	10-16-2019	2019-10-16 12:17:32	20:17:32	female	2.0.10.147	12	Red_C_2.bmp	1305	0		0	0	63835	0		0	0	6	1	12	High	Prac	1	List1	Catch.wav	V_T	1	1	0	1	63685	150	1	504	64189
Exp3	12	Exp3-12-1	59.937	1.0.0.171	2	right	liyuqin	-652208510	2.0.10.242	2.0.10.242	10-16-2019	2019-10-16 12:17:32	20:17:32	female	2.0.10.147	13	Catch.bmp	1370	0		0	0	66287	0		0	0	10	1	13	High	Prac	1	List1	A_T.wav	A_T	1	1	1	1	66137	150	1	604	66741
Exp3	12	Exp3-12-1	59.937	1.0.0.171	2	right	liyuqin	-652208510	2.0.10.242	2.0.10.242	10-16-2019	2019-10-16 12:17:32	20:17:32	female	2.0.10.147	14	Blue_S_2.bmp	1378	0		0	1	68807	0		0	0	4	1	14	High	Prac	1	List1	Catch.wav	V_T	1	1	1	1	68656	151	1	662	69318
Exp3	12	Exp3-12-1	59.937	1.0.0.171	2	right	liyuqin	-652208510	2.0.10.242	2.0.10.242	10-16-2019	2019-10-16 12:17:32	20:17:32	female	2.0.10.147	15	Red_C_2.bmp	977	0		0	1	71343	0		0	0	16	1	15	High	Prac	1	List1	A_T.wav	AV_T	1	1	1	1	71192	151	1	398	71590
Exp3	12	Exp3-12-1	59.937	1.0.0.171	2	right	liyuqin	-652208510	2.0.10.242	2.0.10.242	10-16-2019	2019-10-16 12:17:32	20:17:32	female	2.0.10.147	16	Catch.bmp	1515	0		0	0	73478	0		0	0	10	1	16	High	Prac	1	List1	A_T.wav	A_T	1	1	0	1	73328	150	1	788	74116
Exp3	12	Exp3-12-1	59.937	1.0.0.171	2	right	liyuqin	-652208510	2.0.10.242	2.0.10.242	10-16-2019	2019-10-16 12:17:32	20:17:32	female	2.0.10.147	17	Red_C_2.bmp	826	0		0	1	76148	0		0	0	16	1	17	High	Prac	1	List1	A_T.wav	AV_T	1	1	1	1	75997	151	1	495	76492
Exp3	12	Exp3-12-1	59.937	1.0.0.171	2	right	liyuqin	-652208510	2.0.10.242	2.0.10.242	10-16-2019	2019-10-16 12:17:32	20:17:32	female	2.0.10.147	18	Red_C_2.bmp	855	0		0	0	78133	0		0	0	16	1	18	High	Prac	1	List1	A_T.wav	AV_T	1	1	0	1	77983	150	1	381	78364
Exp3	12	Exp3-12-1	59.937	1.0.0.171	2	right	liyuqin	-652208510	2.0.10.242	2.0.10.242	10-16-2019	2019-10-16 12:17:32	20:17:32	female	2.0.10.147	19	Blue_S_2.bmp	1594	0		0	0	80135	0		0	0	14	1	19	High	Prac	1	List1	A_T.wav	AV_T	1	1	0	1	79985	150	1	243	80228
Exp3	12	Exp3-12-1	59.937	1.0.0.171	2	right	liyuqin	-652208510	2.0.10.242	2.0.10.242	10-16-2019	2019-10-16 12:17:32	20:17:32	female	2.0.10.147	20	Catch.bmp	905	0		0	0	82888	0		0	0	10	1	20	High	Prac	1	List1	A_T.wav	A_T	1	1	0	1	82738	150	1	330	83068
Exp3	12	Exp3-12-1	59.937	1.0.0.171	2	right	liyuqin	-652208510	2.0.10.242	2.0.10.242	10-16-2019	2019-10-16 12:17:32	20:17:32	female	2.0.10.147	21	Catch.bmp	1582	0		0	0	88661	0		0	0	NULL	NULL	NULL	High	run1		List2	A_S.wav	A_S	0		0	1	88511	150		0	0
Exp3	12	Exp3-12-1	59.937	1.0.0.171	2	right	liyuqin	-652208510	2.0.10.242	2.0.10.242	10-16-2019	2019-10-16 12:17:32	20:17:32	female	2.0.10.147	22	Blue_S_2.bmp	820	0		0	0	91447	0		0	0	NULL	NULL	NULL	High	run1	1	List2	A_T.wav	AV_T	1	1	0	1	91297	150	1	428	91725
Exp3	12	Exp3-12-1	59.937	1.0.0.171	2	right	liyuqin	-652208510	2.0.10.242	2.0.10.242	10-16-2019	2019-10-16 12:17:32	20:17:32	female	2.0.10.147	23	Blue_C.bmp	1490	0		0	0	93416	0		0	0	NULL	NULL	NULL	High	Run1		List2	Catch.wav	V_S	0		0	1	93266	150		0	0
Exp3	12	Exp3-12-1	59.937	1.0.0.171	2	right	liyuqin	-652208510	2.0.10.242	2.0.10.242	10-16-2019	2019-10-16 12:17:32	20:17:32	female	2.0.10.147	24	Catch.bmp	1059	0		0	1	96119	0		0	0	NULL	NULL	NULL	High	run1	1	List2	A_T.wav	A_T	1	1	1	1	95968	151	1	324	96292
Exp3	12	Exp3-12-1	59.937	1.0.0.171	2	right	liyuqin	-652208510	2.0.10.242	2.0.10.242	10-16-2019	2019-10-16 12:17:32	20:17:32	female	2.0.10.147	25	Blue_S_2.bmp	1477	0		0	1	98338	0		0	0	NULL	NULL	NULL	High	run1	1	List2	A_T.wav	AV_T	1	1	1	1	98187	151	1	329	98516
Exp3	12	Exp3-12-1	59.937	1.0.0.171	2	right	liyuqin	-652208510	2.0.10.242	2.0.10.242	10-16-2019	2019-10-16 12:17:32	20:17:32	female	2.0.10.147	26	Red_C_2.bmp	1340	0		0	1	100974	0		0	0	NULL	NULL	NULL	High	run1	1	List2	A_T.wav	AV_T	1	1	1	1	100823	151	1	301	101124
Exp3	12	Exp3-12-1	59.937	1.0.0.171	2	right	liyuqin	-652208510	2.0.10.242	2.0.10.242	10-16-2019	2019-10-16 12:17:32	20:17:32	female	2.0.10.147	27	Red_C_2.bmp	850	0		0	0	103476	0		0	0	NULL	NULL	NULL	High	run1	1	List2	Catch.wav	V_T	1	1	1	1	103326	150	1	446	103772
Exp3	12	Exp3-12-1	59.937	1.0.0.171	2	right	liyuqin	-652208510	2.0.10.242	2.0.10.242	10-16-2019	2019-10-16 12:17:32	20:17:32	female	2.0.10.147	28	Blue_S_2.bmp	946	0		0	0	105478	0		0	0	NULL	NULL	NULL	High	run1	1	List2	A_T.wav	AV_T	1	1	1	1	105328	150	1	364	105692
Exp3	12	Exp3-12-1	59.937	1.0.0.171	2	right	liyuqin	-652208510	2.0.10.242	2.0.10.242	10-16-2019	2019-10-16 12:17:32	20:17:32	female	2.0.10.147	29	Catch.bmp	1464	0		0	1	107581	0		0	0	NULL	NULL	NULL	High	run1		List2	A_S.wav	A_S	0		1	1	107430	151		0	0
Exp3	12	Exp3-12-1	59.937	1.0.0.171	2	right	liyuqin	-652208510	2.0.10.242	2.0.10.242	10-16-2019	2019-10-16 12:17:32	20:17:32	female	2.0.10.147	30	Blue_S_2.bmp	1244	0		0	0	110267	0		0	0	NULL	NULL	NULL	High	run1	1	List2	A_T.wav	AV_T	1	1	0	2	110117	150	1	392	110509
Exp3	12	Exp3-12-1	59.937	1.0.0.171	2	right	liyuqin	-652208510	2.0.10.242	2.0.10.242	10-16-2019	2019-10-16 12:17:32	20:17:32	female	2.0.10.147	31	Blue_S_2.bmp	999	0		0	0	112669	0		0	0	NULL	NULL	NULL	High	run1	1	List2	Catch.wav	V_T	1	1	1	1	112519	150	1	461	112980
Exp3	12	Exp3-12-1	59.937	1.0.0.171	2	right	liyuqin	-652208510	2.0.10.242	2.0.10.242	10-16-2019	2019-10-16 12:17:32	20:17:32	female	2.0.10.147	32	Blue_C_2.bmp	915	0		0	1	114822	0		0	0	NULL	NULL	NULL	High	run1		List2	A_S.wav	AV_S	0		1	1	114671	151	1	589	115260
Exp3	12	Exp3-12-1	59.937	1.0.0.171	2	right	liyuqin	-652208510	2.0.10.242	2.0.10.242	10-16-2019	2019-10-16 12:17:32	20:17:32	female	2.0.10.147	33	Red_C_2.bmp	1416	0		0	0	116890	0		0	0	NULL	NULL	NULL	High	run1	1	List2	A_T.wav	AV_T	1	1	0	1	116740	150	1	536	117276
Exp3	12	Exp3-12-1	59.937	1.0.0.171	2	right	liyuqin	-652208510	2.0.10.242	2.0.10.242	10-16-2019	2019-10-16 12:17:32	20:17:32	female	2.0.10.147	34	Catch.bmp	969	0		0	0	119460	0		0	0	NULL	NULL	NULL	High	run1	1	List2	A_T.wav	A_T	0		0	1	119310	150		0	0
Exp3	12	Exp3-12-1	59.937	1.0.0.171	2	right	liyuqin	-652208510	2.0.10.242	2.0.10.242	10-16-2019	2019-10-16 12:17:32	20:17:32	female	2.0.10.147	35	Blue_C.bmp	1440	0		0	0	121645	0		0	0	NULL	NULL	NULL	High	run1		List2	A_S.wav	AV_S	0		0	1	121495	150		0	0
Exp3	12	Exp3-12-1	59.937	1.0.0.171	2	right	liyuqin	-652208510	2.0.10.242	2.0.10.242	10-16-2019	2019-10-16 12:17:32	20:17:32	female	2.0.10.147	36	Blue_S_2.bmp	883	0		0	0	124315	0		0	0	NULL	NULL	NULL	High	run1	1	List2	A_T.wav	AV_T	1	1	0	1	124165	150	1	598	124763
Exp3	12	Exp3-12-1	59.937	1.0.0.171	2	right	liyuqin	-652208510	2.0.10.242	2.0.10.242	10-16-2019	2019-10-16 12:17:32	20:17:32	female	2.0.10.147	37	Catch.bmp	1531	0		0	0	126350	0		0	0	NULL	NULL	NULL	High	run1	1	List2	A_T.wav	A_T	1	1	0	1	126200	150	1	845	127045
Exp3	12	Exp3-12-1	59.937	1.0.0.171	2	right	liyuqin	-652208510	2.0.10.242	2.0.10.242	10-16-2019	2019-10-16 12:17:32	20:17:32	female	2.0.10.147	38	Blue_S_2.bmp	1249	0		0	0	129036	0		0	0	NULL	NULL	NULL	High	run1	1	List2	Catch.wav	V_T	1	1	1	1	128886	150	1	389	129275
Exp3	12	Exp3-12-1	59.937	1.0.0.171	2	right	liyuqin	-652208510	2.0.10.242	2.0.10.242	10-16-2019	2019-10-16 12:17:32	20:17:32	female	2.0.10.147	39	Blue_S.bmp	892	0		0	0	131439	0		0	0	NULL	NULL	NULL	High	run1		List2	A_S.wav	AV_S	0		0	1	131289	150		0	0
Exp3	12	Exp3-12-1	59.937	1.0.0.171	2	right	liyuqin	-652208510	2.0.10.242	2.0.10.242	10-16-2019	2019-10-16 12:17:32	20:17:32	female	2.0.10.147	40	Red_C_2.bmp	865	0		0	0	133541	0		0	0	NULL	NULL	NULL	High	run1	1	List2	Catch.wav	V_T	1	1	0	1	133391	150	1	524	133915
Exp3	12	Exp3-12-1	59.937	1.0.0.171	2	right	liyuqin	-652208510	2.0.10.242	2.0.10.242	10-16-2019	2019-10-16 12:17:32	20:17:32	female	2.0.10.147	41	Catch.bmp	1033	0		0	0	135560	0		0	0	NULL	NULL	NULL	High	run1	1	List2	A_T.wav	A_T	1	1	0	1	135410	150	1	545	135955
Exp3	12	Exp3-12-1	59.937	1.0.0.171	2	right	liyuqin	-652208510	2.0.10.242	2.0.10.242	10-16-2019	2019-10-16 12:17:32	20:17:32	female	2.0.10.147	42	Red_C_2.bmp	1079	0		1	0	137745	0		0	0	NULL	NULL	NULL	High	run1	1	List2	A_T.wav	AV_T	1	1	1	1	137595	150	1	504	138099
Exp3	12	Exp3-12-1	59.937	1.0.0.171	2	right	liyuqin	-652208510	2.0.10.242	2.0.10.242	10-16-2019	2019-10-16 12:17:32	20:17:32	female	2.0.10.147	43	Red_S.bmp	1344	0		0	0	139981	0		0	0	NULL	NULL	NULL	High	run1		List2	A_S.wav	AV_S	0		0	1	139831	150		0	0
Exp3	12	Exp3-12-1	59.937	1.0.0.171	2	right	liyuqin	-652208510	2.0.10.242	2.0.10.242	10-16-2019	2019-10-16 12:17:32	20:17:32	female	2.0.10.147	44	Catch.bmp	1168	0		0	1	142551	0		0	0	NULL	NULL	NULL	High	run1	1	List2	A_T.wav	A_T	1	1	1	1	142400	151	1	627	143027
Exp3	12	Exp3-12-1	59.937	1.0.0.171	2	right	liyuqin	-652208510	2.0.10.242	2.0.10.242	10-16-2019	2019-10-16 12:17:32	20:17:32	female	2.0.10.147	45	Blue_S_2.bmp	1025	0		0	0	144870	0		0	0	NULL	NULL	NULL	High	run1	1	List2	A_T.wav	AV_T	1	1	0	2	144720	150	1	499	145219
Exp3	12	Exp3-12-1	59.937	1.0.0.171	2	right	liyuqin	-652208510	2.0.10.242	2.0.10.242	10-16-2019	2019-10-16 12:17:32	20:17:32	female	2.0.10.147	46	Catch.bmp	803	0		0	0	147055	0		0	0	NULL	NULL	NULL	High	run1	1	List2	A_T.wav	A_T	1	1	0	1	146905	150	1	466	147371
Exp3	12	Exp3-12-1	59.937	1.0.0.171	2	right	liyuqin	-652208510	2.0.10.242	2.0.10.242	10-16-2019	2019-10-16 12:17:32	20:17:32	female	2.0.10.147	47	Red_S_2.bmp	1452	0		0	0	149007	0		0	0	NULL	NULL	NULL	High	run1		List2	Catch.wav	V_S	0		1	1	148857	150	1	387	149244
Exp3	12	Exp3-12-1	59.937	1.0.0.171	2	right	liyuqin	-652208510	2.0.10.242	2.0.10.242	10-16-2019	2019-10-16 12:17:32	20:17:32	female	2.0.10.147	48	Red_C_2.bmp	1365	0		0	0	151610	0		0	0	NULL	NULL	NULL	High	run1	1	List2	Catch.wav	V_T	1	1	0	1	151460	150	1	479	151939
Exp3	12	Exp3-12-1	59.937	1.0.0.171	2	right	liyuqin	-652208510	2.0.10.242	2.0.10.242	10-16-2019	2019-10-16 12:17:32	20:17:32	female	2.0.10.147	49	Blue_S_2.bmp	1160	0		0	0	154129	0		0	0	NULL	NULL	NULL	High	run1	1	List2	Catch.wav	V_T	1	1	0	1	153979	150	1	497	154476
Exp3	12	Exp3-12-1	59.937	1.0.0.171	2	right	liyuqin	-652208510	2.0.10.242	2.0.10.242	10-16-2019	2019-10-16 12:17:32	20:17:32	female	2.0.10.147	50	Red_C.bmp	1245	0		1	0	156448	0		0	0	NULL	NULL	NULL	High	run1		List2	A_S.wav	AV_S	0		1	1	156298	150		0	0
Exp3	12	Exp3-12-1	59.937	1.0.0.171	2	right	liyuqin	-652208510	2.0.10.242	2.0.10.242	10-16-2019	2019-10-16 12:17:32	20:17:32	female	2.0.10.147	51	Catch.bmp	1092	0		0	0	158918	0		0	0	NULL	NULL	NULL	High	run1	1	List2	A_T.wav	A_T	1	1	0	1	158768	150	1	699	159467
Exp3	12	Exp3-12-1	59.937	1.0.0.171	2	right	liyuqin	-652208510	2.0.10.242	2.0.10.242	10-16-2019	2019-10-16 12:17:32	20:17:32	female	2.0.10.147	52	Red_C_2.bmp	1463	0		0	0	161170	0		0	0	NULL	NULL	NULL	High	run1	1	List2	A_T.wav	AV_T	1	1	0	1	161020	150	1	375	161395
Exp3	12	Exp3-12-1	59.937	1.0.0.171	2	right	liyuqin	-652208510	2.0.10.242	2.0.10.242	10-16-2019	2019-10-16 12:17:32	20:17:32	female	2.0.10.147	53	Catch.bmp	1480	0		0	0	163789	0		0	0	NULL	NULL	NULL	High	run1		List2	A_S.wav	A_S	0		0	1	163639	150		0	0
Exp3	12	Exp3-12-1	59.937	1.0.0.171	2	right	liyuqin	-652208510	2.0.10.242	2.0.10.242	10-16-2019	2019-10-16 12:17:32	20:17:32	female	2.0.10.147	54	Catch.bmp	908	0		0	1	166476	0		0	0	NULL	NULL	NULL	High	run1	1	List2	A_T.wav	A_T	1	1	1	1	166325	151	1	679	167004
Exp3	12	Exp3-12-1	59.937	1.0.0.171	2	right	liyuqin	-652208510	2.0.10.242	2.0.10.242	10-16-2019	2019-10-16 12:17:32	20:17:32	female	2.0.10.147	55	Catch.bmp	1473	0		1	0	168544	0		0	0	NULL	NULL	NULL	High	run1	1	List2	A_T.wav	A_T	1	1	0	1	168394	150	1	610	169004
Exp3	12	Exp3-12-1	59.937	1.0.0.171	2	right	liyuqin	-652208510	2.0.10.242	2.0.10.242	10-16-2019	2019-10-16 12:17:32	20:17:32	female	2.0.10.147	56	Catch.bmp	866	0		0	0	171164	0		0	0	NULL	NULL	NULL	High	run1	1	List2	A_T.wav	A_T	1	1	0	1	171014	150	1	301	171315
Exp3	12	Exp3-12-1	59.937	1.0.0.171	2	right	liyuqin	-652208510	2.0.10.242	2.0.10.242	10-16-2019	2019-10-16 12:17:32	20:17:32	female	2.0.10.147	57	Red_S_2.bmp	1536	0		0	1	173183	0		0	0	NULL	NULL	NULL	High	run1		List2	Catch.wav	V_S	0		1	1	173032	151	1	427	173459
Exp3	12	Exp3-12-1	59.937	1.0.0.171	2	right	liyuqin	-652208510	2.0.10.242	2.0.10.242	10-16-2019	2019-10-16 12:17:32	20:17:32	female	2.0.10.147	58	Blue_S_2.bmp	1486	0		0	0	175869	0		0	0	NULL	NULL	NULL	High	run1	1	List2	Catch.wav	V_T	1	1	0	1	175719	150	1	388	176107
Exp3	12	Exp3-12-1	59.937	1.0.0.171	2	right	liyuqin	-652208510	2.0.10.242	2.0.10.242	10-16-2019	2019-10-16 12:17:32	20:17:32	female	2.0.10.147	59	Blue_C_2.bmp	1270	0		0	0	178505	0		0	0	NULL	NULL	NULL	High	run1		List2	Catch.wav	V_S	0		0	1	178355	150	1	512	178867
Exp3	12	Exp3-12-1	59.937	1.0.0.171	2	right	liyuqin	-652208510	2.0.10.242	2.0.10.242	10-16-2019	2019-10-16 12:17:32	20:17:32	female	2.0.10.147	60	Red_C_2.bmp	1218	0		0	0	180924	0		0	0	NULL	NULL	NULL	High	run1	1	List2	A_T.wav	AV_T	1	1	1	1	180774	150	1	740	181514
Exp3	12	Exp3-12-1	59.937	1.0.0.171	2	right	liyuqin	-652208510	2.0.10.242	2.0.10.242	10-16-2019	2019-10-16 12:17:32	20:17:32	female	2.0.10.147	61	Blue_S_2.bmp	1190	0		0	0	183293	0		0	0	NULL	NULL	NULL	High	run1	1	List2	Catch.wav	V_T	1	1	1	1	183143	150	1	507	183650
Exp3	12	Exp3-12-1	59.937	1.0.0.171	2	right	liyuqin	-652208510	2.0.10.242	2.0.10.242	10-16-2019	2019-10-16 12:17:32	20:17:32	female	2.0.10.147	62	Red_C_2.bmp	1041	0		0	0	185646	0		0	0	NULL	NULL	NULL	High	run1	1	List2	A_T.wav	AV_T	1	1	0	1	185496	150	1	562	186058
Exp3	12	Exp3-12-1	59.937	1.0.0.171	2	right	liyuqin	-652208510	2.0.10.242	2.0.10.242	10-16-2019	2019-10-16 12:17:32	20:17:32	female	2.0.10.147	63	Red_C.bmp	831	0		0	0	187848	0		0	0	NULL	NULL	NULL	High	run1		List2	A_S.wav	AV_S	0		0	1	187698	150		0	0
Exp3	12	Exp3-12-1	59.937	1.0.0.171	2	right	liyuqin	-652208510	2.0.10.242	2.0.10.242	10-16-2019	2019-10-16 12:17:32	20:17:32	female	2.0.10.147	64	Red_C_2.bmp	1299	0		0	0	189883	0		0	0	NULL	NULL	NULL	High	run1	1	List2	A_T.wav	AV_T	1	1	0	1	189733	150	1	429	190162
Exp3	12	Exp3-12-1	59.937	1.0.0.171	2	right	liyuqin	-652208510	2.0.10.242	2.0.10.242	10-16-2019	2019-10-16 12:17:32	20:17:32	female	2.0.10.147	65	Catch.bmp	1077	0		0	0	192336	0		0	0	NULL	NULL	NULL	High	run1	1	List2	A_T.wav	A_T	1	1	0	1	192186	150	1	608	192794
Exp3	12	Exp3-12-1	59.937	1.0.0.171	2	right	liyuqin	-652208510	2.0.10.242	2.0.10.242	10-16-2019	2019-10-16 12:17:32	20:17:32	female	2.0.10.147	66	Blue_S_2.bmp	1011	0		0	0	194572	0		0	0	NULL	NULL	NULL	High	run1	1	List2	Catch.wav	V_T	1	1	0	1	194422	150	1	444	194866
Exp3	12	Exp3-12-1	59.937	1.0.0.171	2	right	liyuqin	-652208510	2.0.10.242	2.0.10.242	10-16-2019	2019-10-16 12:17:32	20:17:32	female	2.0.10.147	67	Red_C_2.bmp	883	0		0	1	196741	0		0	0	NULL	NULL	NULL	High	run1	1	List2	Catch.wav	V_T	1	1	1	1	196590	151	1	524	197114
Exp3	12	Exp3-12-1	59.937	1.0.0.171	2	right	liyuqin	-652208510	2.0.10.242	2.0.10.242	10-16-2019	2019-10-16 12:17:32	20:17:32	female	2.0.10.147	68	Blue_C_2.bmp	806	0		0	0	198776	0		0	0	NULL	NULL	NULL	High	run1		List2	A_S.wav	AV_S	0		1	1	198626	150		0	0
Exp3	12	Exp3-12-1	59.937	1.0.0.171	2	right	liyuqin	-652208510	2.0.10.242	2.0.10.242	10-16-2019	2019-10-16 12:17:32	20:17:32	female	2.0.10.147	69	Catch.bmp	1511	0		0	1	200812	0		0	0	NULL	NULL	NULL	High	run1	1	List2	A_T.wav	A_T	1	1	1	1	200661	151	1	637	201298
Exp3	12	Exp3-12-1	59.937	1.0.0.171	2	right	liyuqin	-652208510	2.0.10.242	2.0.10.242	10-16-2019	2019-10-16 12:17:32	20:17:32	female	2.0.10.147	70	Catch.bmp	1028	0		0	0	203481	0		0	0	NULL	NULL	NULL	High	run1	1	List2	A_T.wav	A_T	1	1	0	1	203331	150	1	360	203691
Exp3	12	Exp3-12-1	59.937	1.0.0.171	2	right	liyuqin	-652208510	2.0.10.242	2.0.10.242	10-16-2019	2019-10-16 12:17:32	20:17:32	female	2.0.10.147	71	Catch.bmp	1537	0		0	0	205667	0		0	0	NULL	NULL	NULL	High	run1	1	List2	A_T.wav	A_T	1	1	0	1	205517	150	1	606	206123
Exp3	12	Exp3-12-1	59.937	1.0.0.171	2	right	liyuqin	-652208510	2.0.10.242	2.0.10.242	10-16-2019	2019-10-16 12:17:32	20:17:32	female	2.0.10.147	72	Catch.bmp	1392	0		0	0	208353	0		0	0	NULL	NULL	NULL	High	run1	1	List2	A_T.wav	A_T	1	1	0	1	208203	150	1	287	208490
Exp3	12	Exp3-12-1	59.937	1.0.0.171	2	right	liyuqin	-652208510	2.0.10.242	2.0.10.242	10-16-2019	2019-10-16 12:17:32	20:17:32	female	2.0.10.147	73	Blue_C_2.bmp	1357	0		1	0	210905	0		0	0	NULL	NULL	NULL	High	run1		List2	Catch.wav	V_S	0		1	1	210755	150		0	0
Exp3	12	Exp3-12-1	59.937	1.0.0.171	2	right	liyuqin	-652208510	2.0.10.242	2.0.10.242	10-16-2019	2019-10-16 12:17:32	20:17:32	female	2.0.10.147	74	Red_C_2.bmp	1104	0		0	0	213475	0		0	0	NULL	NULL	NULL	High	run1	1	List2	Catch.wav	V_T	1	1	0	1	213325	150	1	574	213899
Exp3	12	Exp3-12-1	59.937	1.0.0.171	2	right	liyuqin	-652208510	2.0.10.242	2.0.10.242	10-16-2019	2019-10-16 12:17:32	20:17:32	female	2.0.10.147	75	Blue_C_2.bmp	1076	0		0	0	215727	0		0	0	NULL	NULL	NULL	High	run1		List2	Catch.wav	V_S	0		0	1	215577	150		0	0
Exp3	12	Exp3-12-1	59.937	1.0.0.171	2	right	liyuqin	-652208510	2.0.10.242	2.0.10.242	10-16-2019	2019-10-16 12:17:32	20:17:32	female	2.0.10.147	76	Blue_S_2.bmp	1394	0		0	0	218013	0		0	0	NULL	NULL	NULL	High	run1	1	List2	A_T.wav	AV_T	1	1	0	1	217863	150	1	347	218210
Exp3	12	Exp3-12-1	59.937	1.0.0.171	2	right	liyuqin	-652208510	2.0.10.242	2.0.10.242	10-16-2019	2019-10-16 12:17:32	20:17:32	female	2.0.10.147	77	Red_C_2.bmp	994	0		0	1	220566	0		0	0	NULL	NULL	NULL	High	run1	1	List2	A_T.wav	AV_T	1	1	1	1	220415	151	1	427	220842
Exp3	12	Exp3-12-1	59.937	1.0.0.171	2	right	liyuqin	-652208510	2.0.10.242	2.0.10.242	10-16-2019	2019-10-16 12:17:32	20:17:32	female	2.0.10.147	78	Blue_S_2.bmp	1353	0		0	0	222718	0		0	0	NULL	NULL	NULL	High	run1	1	List2	A_T.wav	AV_T	1	1	0	1	222568	150	1	578	223146
Exp3	12	Exp3-12-1	59.937	1.0.0.171	2	right	liyuqin	-652208510	2.0.10.242	2.0.10.242	10-16-2019	2019-10-16 12:17:32	20:17:32	female	2.0.10.147	79	Catch.bmp	1158	0		1	0	225220	0		0	0	NULL	NULL	NULL	High	run1	1	List2	A_T.wav	A_T	1	1	0	1	225070	150	1	620	225690
Exp3	12	Exp3-12-1	59.937	1.0.0.171	2	right	liyuqin	-652208510	2.0.10.242	2.0.10.242	10-16-2019	2019-10-16 12:17:32	20:17:32	female	2.0.10.147	80	Blue_S_2.bmp	1014	0		0	1	227540	0		0	0	NULL	NULL	NULL	High	run1	1	List2	Catch.wav	V_T	1	1	1	1	227389	151	1	453	227842
Exp3	12	Exp3-12-1	59.937	1.0.0.171	2	right	liyuqin	-652208510	2.0.10.242	2.0.10.242	10-16-2019	2019-10-16 12:17:32	20:17:32	female	2.0.10.147	81	Catch.bmp	1569	0		0	1	229709	0		0	0	NULL	NULL	NULL	High	run1	1	List2	A_T.wav	A_T	1	1	1	1	229558	151	1	580	230138
Exp3	12	Exp3-12-1	59.937	1.0.0.171	2	right	liyuqin	-652208510	2.0.10.242	2.0.10.242	10-16-2019	2019-10-16 12:17:32	20:17:32	female	2.0.10.147	82	Catch.bmp	1537	0		0	0	232428	0		0	0	NULL	NULL	NULL	High	run1	1	List2	A_T.wav	A_T	1	1	0	1	232278	150	1	444	232722
Exp3	12	Exp3-12-1	59.937	1.0.0.171	2	right	liyuqin	-652208510	2.0.10.242	2.0.10.242	10-16-2019	2019-10-16 12:17:32	20:17:32	female	2.0.10.147	83	Blue_S_2.bmp	1205	0		0	0	235114	0		0	0	NULL	NULL	NULL	High	run1	1	List2	Catch.wav	V_T	1	1	1	1	234964	150	1	630	235594
Exp3	12	Exp3-12-1	59.937	1.0.0.171	2	right	liyuqin	-652208510	2.0.10.242	2.0.10.242	10-16-2019	2019-10-16 12:17:32	20:17:32	female	2.0.10.147	84	Blue_S_2.bmp	1558	0		0	0	237467	0		0	0	NULL	NULL	NULL	High	run1	1	List2	Catch.wav	V_T	1	1	0	2	237317	150	1	556	237873
Exp3	12	Exp3-12-1	59.937	1.0.0.171	2	right	liyuqin	-652208510	2.0.10.242	2.0.10.242	10-16-2019	2019-10-16 12:17:32	20:17:32	female	2.0.10.147	85	Blue_S_2.bmp	895	0		0	0	240186	0		0	0	NULL	NULL	NULL	High	run1	1	List2	Catch.wav	V_T	1	1	0	1	240036	150	1	414	240450
Exp3	12	Exp3-12-1	59.937	1.0.0.171	2	right	liyuqin	-652208510	2.0.10.242	2.0.10.242	10-16-2019	2019-10-16 12:17:32	20:17:32	female	2.0.10.147	86	Blue_S_2.bmp	860	0		0	0	242238	0		0	0	NULL	NULL	NULL	High	run1	1	List2	A_T.wav	AV_T	1	1	1	1	242088	150	1	457	242545
Exp3	12	Exp3-12-1	59.937	1.0.0.171	2	right	liyuqin	-652208510	2.0.10.242	2.0.10.242	10-16-2019	2019-10-16 12:17:32	20:17:32	female	2.0.10.147	87	Catch.bmp	911	0		0	0	244257	0		0	0	NULL	NULL	NULL	High	run1	1	List2	A_T.wav	A_T	1	1	0	1	244107	150	1	942	245049
Exp3	12	Exp3-12-1	59.937	1.0.0.171	2	right	liyuqin	-652208510	2.0.10.242	2.0.10.242	10-16-2019	2019-10-16 12:17:32	20:17:32	female	2.0.10.147	88	Blue_S_2.bmp	1251	0		0	0	246326	0		0	0	NULL	NULL	NULL	High	run1	1	List2	A_T.wav	AV_T	1	1	0	1	246176	150	1	377	246553
Exp3	12	Exp3-12-1	59.937	1.0.0.171	2	right	liyuqin	-652208510	2.0.10.242	2.0.10.242	10-16-2019	2019-10-16 12:17:32	20:17:32	female	2.0.10.147	89	Blue_S_2.bmp	1506	0		1	0	248728	0		0	0	NULL	NULL	NULL	High	run1	1	List2	A_T.wav	AV_T	1	1	0	1	248578	150	1	431	249009
Exp3	12	Exp3-12-1	59.937	1.0.0.171	2	right	liyuqin	-652208510	2.0.10.242	2.0.10.242	10-16-2019	2019-10-16 12:17:32	20:17:32	female	2.0.10.147	90	Catch.bmp	1060	0		0	0	251381	0		0	0	NULL	NULL	NULL	High	run1	1	List2	A_T.wav	A_T	1	1	0	1	251231	150	1	402	251633
Exp3	12	Exp3-12-1	59.937	1.0.0.171	2	right	liyuqin	-652208510	2.0.10.242	2.0.10.242	10-16-2019	2019-10-16 12:17:32	20:17:32	female	2.0.10.147	91	Red_C_2.bmp	1550	0		0	0	253600	0		0	0	NULL	NULL	NULL	High	run1	1	List2	A_T.wav	AV_T	1	1	0	1	253450	150	1	311	253761
Exp3	12	Exp3-12-1	59.937	1.0.0.171	2	right	liyuqin	-652208510	2.0.10.242	2.0.10.242	10-16-2019	2019-10-16 12:17:32	20:17:32	female	2.0.10.147	92	Blue_S_2.bmp	1228	0		0	0	256303	0		0	0	NULL	NULL	NULL	High	run1	1	List2	Catch.wav	V_T	1	1	1	1	256153	150	1	560	256713
Exp3	12	Exp3-12-1	59.937	1.0.0.171	2	right	liyuqin	-652208510	2.0.10.242	2.0.10.242	10-16-2019	2019-10-16 12:17:32	20:17:32	female	2.0.10.147	93	Red_C_2.bmp	1085	0		0	0	258689	0		0	0	NULL	NULL	NULL	High	run1	1	List2	A_T.wav	AV_T	1	1	1	1	258539	150	1	750	259289
Exp3	12	Exp3-12-1	59.937	1.0.0.171	2	right	liyuqin	-652208510	2.0.10.242	2.0.10.242	10-16-2019	2019-10-16 12:17:32	20:17:32	female	2.0.10.147	94	Catch.bmp	1218	0		0	1	260925	0		0	0	NULL	NULL	NULL	High	run1	1	List2	A_T.wav	A_T	1	1	1	1	260774	151	1	635	261409
Exp3	12	Exp3-12-1	59.937	1.0.0.171	2	right	liyuqin	-652208510	2.0.10.242	2.0.10.242	10-16-2019	2019-10-16 12:17:32	20:17:32	female	2.0.10.147	95	Red_C_2.bmp	1263	0		0	0	263294	0		0	0	NULL	NULL	NULL	High	run1	1	List2	A_T.wav	AV_T	1	1	0	1	263144	150	1	337	263481
Exp3	12	Exp3-12-1	59.937	1.0.0.171	2	right	liyuqin	-652208510	2.0.10.242	2.0.10.242	10-16-2019	2019-10-16 12:17:32	20:17:32	female	2.0.10.147	96	Red_C_2.bmp	1537	0		0	0	265713	0		0	0	NULL	NULL	NULL	High	run1	1	List2	A_T.wav	AV_T	1	1	0	1	265563	150	1	326	265889
Exp3	12	Exp3-12-1	59.937	1.0.0.171	2	right	liyuqin	-652208510	2.0.10.242	2.0.10.242	10-16-2019	2019-10-16 12:17:32	20:17:32	female	2.0.10.147	97	Blue_S_2.bmp	1488	0		0	0	268399	0		0	0	NULL	NULL	NULL	High	run1	1	List2	A_T.wav	AV_T	1	1	0	1	268249	150	1	720	268969
Exp3	12	Exp3-12-1	59.937	1.0.0.171	2	right	liyuqin	-652208510	2.0.10.242	2.0.10.242	10-16-2019	2019-10-16 12:17:32	20:17:32	female	2.0.10.147	98	Blue_S_2.bmp	936	0		0	0	271035	0		0	0	NULL	NULL	NULL	High	run1	1	List2	Catch.wav	V_T	1	1	1	1	270885	150	1	516	271401
Exp3	12	Exp3-12-1	59.937	1.0.0.171	2	right	liyuqin	-652208510	2.0.10.242	2.0.10.242	10-16-2019	2019-10-16 12:17:32	20:17:32	female	2.0.10.147	99	Blue_S_2.bmp	853	0		0	1	273121	0		0	0	NULL	NULL	NULL	High	run1	1	List2	Catch.wav	V_T	1	1	1	1	272970	151	1	367	273337
Exp3	12	Exp3-12-1	59.937	1.0.0.171	2	right	liyuqin	-652208510	2.0.10.242	2.0.10.242	10-16-2019	2019-10-16 12:17:32	20:17:32	female	2.0.10.147	100	Red_C_2.bmp	840	0		0	0	275123	0		0	0	NULL	NULL	NULL	High	run1	1	List2	A_T.wav	AV_T	1	1	1	1	274973	150	1	541	275514
Exp3	12	Exp3-12-1	59.937	1.0.0.171	2	right	liyuqin	-652208510	2.0.10.242	2.0.10.242	10-16-2019	2019-10-16 12:17:32	20:17:32	female	2.0.10.147	101	Red_C.bmp	1069	0		0	0	277125	0		0	0	NULL	NULL	NULL	High	run1		List2	A_S.wav	AV_S	0		0	1	276975	150		0	0
Exp3	12	Exp3-12-1	59.937	1.0.0.171	2	right	liyuqin	-652208510	2.0.10.242	2.0.10.242	10-16-2019	2019-10-16 12:17:32	20:17:32	female	2.0.10.147	102	Catch.bmp	1235	0		0	1	279411	0		0	0	NULL	NULL	NULL	High	run1		List2	A_S.wav	A_S	0		1	1	279260	151		0	0
Exp3	12	Exp3-12-1	59.937	1.0.0.171	2	right	liyuqin	-652208510	2.0.10.242	2.0.10.242	10-16-2019	2019-10-16 12:17:32	20:17:32	female	2.0.10.147	103	Blue_C.bmp	1578	0		0	0	281863	0		0	0	NULL	NULL	NULL	High	Run1		List2	Catch.wav	V_S	0		1	1	281713	150		0	0
Exp3	12	Exp3-12-1	59.937	1.0.0.171	2	right	liyuqin	-652208510	2.0.10.242	2.0.10.242	10-16-2019	2019-10-16 12:17:32	20:17:32	female	2.0.10.147	104	Catch.bmp	1040	0		0	0	284649	0		0	0	NULL	NULL	NULL	High	run1		List2	A_S.wav	A_S	0		1	1	284499	150		0	0
Exp3	12	Exp3-12-1	59.937	1.0.0.171	2	right	liyuqin	-652208510	2.0.10.242	2.0.10.242	10-16-2019	2019-10-16 12:17:32	20:17:32	female	2.0.10.147	105	Red_C_2.bmp	928	0		0	0	286902	0		0	0	NULL	NULL	NULL	High	run1	1	List2	Catch.wav	V_T	1	1	0	1	286752	150	1	609	287361
Exp3	12	Exp3-12-1	59.937	1.0.0.171	2	right	liyuqin	-652208510	2.0.10.242	2.0.10.242	10-16-2019	2019-10-16 12:17:32	20:17:32	female	2.0.10.147	106	Blue_S.bmp	1457	0		0	0	288987	0		0	0	NULL	NULL	NULL	High	run1		List2	Catch.wav	V_S	0		0	1	288837	150		0	0
Exp3	12	Exp3-12-1	59.937	1.0.0.171	2	right	liyuqin	-652208510	2.0.10.242	2.0.10.242	10-16-2019	2019-10-16 12:17:32	20:17:32	female	2.0.10.147	107	Blue_S_2.bmp	1378	0		0	0	291657	0		0	0	NULL	NULL	NULL	High	run1	1	List2	Catch.wav	V_T	1	1	0	1	291507	150	1	454	291961
Exp3	12	Exp3-12-1	59.937	1.0.0.171	2	right	liyuqin	-652208510	2.0.10.242	2.0.10.242	10-16-2019	2019-10-16 12:17:32	20:17:32	female	2.0.10.147	108	Red_C.bmp	914	0		0	0	294193	0		0	0	NULL	NULL	NULL	High	run1		List2	Catch.wav	V_S	0		0	1	294043	150		0	0
Exp3	12	Exp3-12-1	59.937	1.0.0.171	2	right	liyuqin	-652208510	2.0.10.242	2.0.10.242	10-16-2019	2019-10-16 12:17:32	20:17:32	female	2.0.10.147	109	Blue_C.bmp	1089	0		0	0	296328	0		0	0	NULL	NULL	NULL	High	Run1		List2	Catch.wav	V_S	0		0	1	296178	150		0	0
Exp3	12	Exp3-12-1	59.937	1.0.0.171	2	right	liyuqin	-652208510	2.0.10.242	2.0.10.242	10-16-2019	2019-10-16 12:17:32	20:17:32	female	2.0.10.147	110	Catch.bmp	1277	0		0	0	298631	0		0	0	NULL	NULL	NULL	High	run1		List2	A_S.wav	A_S	0		0	2	298481	150		0	0
Exp3	12	Exp3-12-1	59.937	1.0.0.171	2	right	liyuqin	-652208510	2.0.10.242	2.0.10.242	10-16-2019	2019-10-16 12:17:32	20:17:32	female	2.0.10.147	111	Red_C_2.bmp	1079	0		0	0	301133	0		0	0	NULL	NULL	NULL	High	run1	1	List2	A_T.wav	AV_T	1	1	0	1	300983	150	1	425	301408
Exp3	12	Exp3-12-1	59.937	1.0.0.171	2	right	liyuqin	-652208510	2.0.10.242	2.0.10.242	10-16-2019	2019-10-16 12:17:32	20:17:32	female	2.0.10.147	112	Catch.bmp	1077	0		0	0	303369	0		0	0	NULL	NULL	NULL	High	run1		List2	A_S.wav	A_S	0		0	1	303219	150		0	0
Exp3	12	Exp3-12-1	59.937	1.0.0.171	2	right	liyuqin	-652208510	2.0.10.242	2.0.10.242	10-16-2019	2019-10-16 12:17:32	20:17:32	female	2.0.10.147	113	Blue_S_2.bmp	1389	0		0	0	305671	0		0	0	NULL	NULL	NULL	High	run1	1	List2	Catch.wav	V_T	1	1	1	1	305521	150	1	439	305960
Exp3	12	Exp3-12-1	59.937	1.0.0.171	2	right	liyuqin	-652208510	2.0.10.242	2.0.10.242	10-16-2019	2019-10-16 12:17:32	20:17:32	female	2.0.10.147	114	Catch.bmp	820	0		0	0	308207	0		0	0	NULL	NULL	NULL	High	run1	1	List2	A_T.wav	A_T	1	1	1	1	308057	150	1	919	308976
Exp3	12	Exp3-12-1	59.937	1.0.0.171	2	right	liyuqin	-652208510	2.0.10.242	2.0.10.242	10-16-2019	2019-10-16 12:17:32	20:17:32	female	2.0.10.147	115	Red_C_2.bmp	1501	0		0	1	310210	0		0	0	NULL	NULL	NULL	High	run1	1	List2	A_T.wav	AV_T	1	1	0	1	310059	151	1	389	310448
Exp3	12	Exp3-12-1	59.937	1.0.0.171	2	right	liyuqin	-652208510	2.0.10.242	2.0.10.242	10-16-2019	2019-10-16 12:17:32	20:17:32	female	2.0.10.147	116	Red_S.bmp	858	0		0	0	312862	0		0	0	NULL	NULL	NULL	High	run1		List2	A_S.wav	AV_S	0		0	1	312712	150		0	0
Exp3	12	Exp3-12-1	59.937	1.0.0.171	2	right	liyuqin	-652208510	2.0.10.242	2.0.10.242	10-16-2019	2019-10-16 12:17:32	20:17:32	female	2.0.10.147	117	Blue_S_2.bmp	903	0		0	0	314931	0		0	0	NULL	NULL	NULL	High	run1	1	List2	A_T.wav	AV_T	1	1	0	1	314781	150	1	540	315321
Exp3	12	Exp3-12-1	59.937	1.0.0.171	2	right	liyuqin	-652208510	2.0.10.242	2.0.10.242	10-16-2019	2019-10-16 12:17:32	20:17:32	female	2.0.10.147	118	Catch.bmp	896	0		0	0	316983	0		0	0	NULL	NULL	NULL	High	run1	1	List2	A_T.wav	A_T	1	1	0	1	316833	150	1	687	317520
Exp3	12	Exp3-12-1	59.937	1.0.0.171	2	right	liyuqin	-652208510	2.0.10.242	2.0.10.242	10-16-2019	2019-10-16 12:17:32	20:17:32	female	2.0.10.147	119	Blue_C_2.bmp	1443	0		0	0	319035	0		0	0	NULL	NULL	NULL	High	run1		List2	A_S.wav	AV_S	0		0	1	318885	150	1	571	319456
Exp3	12	Exp3-12-1	59.937	1.0.0.171	2	right	liyuqin	-652208510	2.0.10.242	2.0.10.242	10-16-2019	2019-10-16 12:17:32	20:17:32	female	2.0.10.147	120	Catch.bmp	1049	0		0	0	321638	0		0	0	NULL	NULL	NULL	High	run1	1	List2	A_T.wav	A_T	1	1	0	1	321488	150	1	1064	322552
Exp3	12	Exp3-12-1	59.937	1.0.0.171	2	right	liyuqin	-652208510	2.0.10.242	2.0.10.242	10-16-2019	2019-10-16 12:17:32	20:17:32	female	2.0.10.147	121	Catch.bmp	862	0		1	0	323840	0		0	0	NULL	NULL	NULL	High	run1	1	List2	A_T.wav	A_T	1	1	0	1	323690	150	1	590	324280
Exp3	12	Exp3-12-1	59.937	1.0.0.171	2	right	liyuqin	-652208510	2.0.10.242	2.0.10.242	10-16-2019	2019-10-16 12:17:32	20:17:32	female	2.0.10.147	122	Catch.bmp	1455	0		0	0	325859	0		0	0	NULL	NULL	NULL	High	run1	1	List2	A_T.wav	A_T	1	1	0	1	325709	150	1	499	326208
Exp3	12	Exp3-12-1	59.937	1.0.0.171	2	right	liyuqin	-652208510	2.0.10.242	2.0.10.242	10-16-2019	2019-10-16 12:17:32	20:17:32	female	2.0.10.147	123	Blue_S_2.bmp	1390	0		0	0	328462	0		0	0	NULL	NULL	NULL	High	run1	1	List2	Catch.wav	V_T	1	1	0	1	328312	150	1	520	328832
Exp3	12	Exp3-12-1	59.937	1.0.0.171	2	right	liyuqin	-652208510	2.0.10.242	2.0.10.242	10-16-2019	2019-10-16 12:17:32	20:17:32	female	2.0.10.147	124	Catch.bmp	1067	0		0	1	331015	0		0	0	NULL	NULL	NULL	High	run1	1	List2	A_T.wav	A_T	1	1	1	1	330864	151	1	600	331464
Exp3	12	Exp3-12-1	59.937	1.0.0.171	2	right	liyuqin	-652208510	2.0.10.242	2.0.10.242	10-16-2019	2019-10-16 12:17:32	20:17:32	female	2.0.10.147	125	Blue_S_2.bmp	1440	0		0	1	333234	0		0	0	NULL	NULL	NULL	High	run1	1	List2	Catch.wav	V_T	1	1	1	1	333083	151	1	446	333529
Exp3	12	Exp3-12-1	59.937	1.0.0.171	2	right	liyuqin	-652208510	2.0.10.242	2.0.10.242	10-16-2019	2019-10-16 12:17:32	20:17:32	female	2.0.10.147	126	Catch.bmp	1091	0		0	0	335836	0		0	0	NULL	NULL	NULL	High	run1	1	List2	A_T.wav	A_T	1	1	1	1	335686	150	1	586	336272
Exp3	12	Exp3-12-1	59.937	1.0.0.171	2	right	liyuqin	-652208510	2.0.10.242	2.0.10.242	10-16-2019	2019-10-16 12:17:32	20:17:32	female	2.0.10.147	127	Catch.bmp	891	0		0	0	338089	0		0	0	NULL	NULL	NULL	High	run1	1	List2	A_T.wav	A_T	1	1	0	1	337939	150	1	405	338344
Exp3	12	Exp3-12-1	59.937	1.0.0.171	2	right	liyuqin	-652208510	2.0.10.242	2.0.10.242	10-16-2019	2019-10-16 12:17:32	20:17:32	female	2.0.10.147	128	Catch.bmp	1586	0		0	0	340141	0		0	0	NULL	NULL	NULL	High	run1	1	List2	A_T.wav	A_T	1	1	0	1	339991	150	1	449	340440
Exp3	12	Exp3-12-1	59.937	1.0.0.171	2	right	liyuqin	-652208510	2.0.10.242	2.0.10.242	10-16-2019	2019-10-16 12:17:32	20:17:32	female	2.0.10.147	129	Catch.bmp	1142	0		0	0	342877	0		0	0	NULL	NULL	NULL	High	run1	1	List2	A_T.wav	A_T	1	1	0	1	342727	150	1	329	343056
Exp3	12	Exp3-12-1	59.937	1.0.0.171	2	right	liyuqin	-652208510	2.0.10.242	2.0.10.242	10-16-2019	2019-10-16 12:17:32	20:17:32	female	2.0.10.147	130	Red_C_2.bmp	1011	0		1	0	345179	0		0	0	NULL	NULL	NULL	High	run1	1	List2	Catch.wav	V_T	1	1	1	1	345029	150	1	731	345760
Exp3	12	Exp3-12-1	59.937	1.0.0.171	2	right	liyuqin	-652208510	2.0.10.242	2.0.10.242	10-16-2019	2019-10-16 12:17:32	20:17:32	female	2.0.10.147	131	Blue_S_2.bmp	1573	0		0	0	347348	0		0	0	NULL	NULL	NULL	High	run1	1	List2	A_T.wav	AV_T	1	1	1	1	347198	150	1	338	347536
Exp3	12	Exp3-12-1	59.937	1.0.0.171	2	right	liyuqin	-652208510	2.0.10.242	2.0.10.242	10-16-2019	2019-10-16 12:17:32	20:17:32	female	2.0.10.147	132	Blue_S_2.bmp	1192	0		0	0	350068	0		0	0	NULL	NULL	NULL	High	run1	1	List2	A_T.wav	AV_T	1	1	0	1	349918	150	1	355	350273
Exp3	12	Exp3-12-1	59.937	1.0.0.171	2	right	liyuqin	-652208510	2.0.10.242	2.0.10.242	10-16-2019	2019-10-16 12:17:32	20:17:32	female	2.0.10.147	133	Blue_S_2.bmp	1111	0		0	0	352420	0		0	0	NULL	NULL	NULL	High	run1	1	List2	A_T.wav	AV_T	1	1	0	1	352270	150	1	425	352695
Exp3	12	Exp3-12-1	59.937	1.0.0.171	2	right	liyuqin	-652208510	2.0.10.242	2.0.10.242	10-16-2019	2019-10-16 12:17:32	20:17:32	female	2.0.10.147	134	Blue_S_2.bmp	850	0		0	0	354689	0		0	0	NULL	NULL	NULL	High	run1	1	List2	Catch.wav	V_T	1	1	1	1	354539	150	1	452	354991
Exp3	12	Exp3-12-1	59.937	1.0.0.171	2	right	liyuqin	-652208510	2.0.10.242	2.0.10.242	10-16-2019	2019-10-16 12:17:32	20:17:32	female	2.0.10.147	135	Blue_C.bmp	949	0		0	1	356692	0		0	0	NULL	NULL	NULL	High	run1		List2	A_S.wav	AV_S	0		1	1	356541	151		0	0
Exp3	12	Exp3-12-1	59.937	1.0.0.171	2	right	liyuqin	-652208510	2.0.10.242	2.0.10.242	10-16-2019	2019-10-16 12:17:32	20:17:32	female	2.0.10.147	136	Red_C_2.bmp	1565	0		1	0	358860	0		0	0	NULL	NULL	NULL	High	run1	1	List2	A_T.wav	AV_T	1	1	0	1	358710	150	1	449	359159
Exp3	12	Exp3-12-1	59.937	1.0.0.171	2	right	liyuqin	-652208510	2.0.10.242	2.0.10.242	10-16-2019	2019-10-16 12:17:32	20:17:32	female	2.0.10.147	137	Catch.bmp	1352	0		0	0	361580	0		0	0	NULL	NULL	NULL	High	run1	1	List2	A_T.wav	A_T	1	1	0	1	361430	150	1	937	362367
Exp3	12	Exp3-12-1	59.937	1.0.0.171	2	right	liyuqin	-652208510	2.0.10.242	2.0.10.242	10-16-2019	2019-10-16 12:17:32	20:17:32	female	2.0.10.147	138	Red_C_2.bmp	1530	0		0	1	364083	0		0	0	NULL	NULL	NULL	High	run1	1	List2	A_T.wav	AV_T	1	1	1	1	363932	151	1	563	364495
Exp3	12	Exp3-12-1	59.937	1.0.0.171	2	right	liyuqin	-652208510	2.0.10.242	2.0.10.242	10-16-2019	2019-10-16 12:17:32	20:17:32	female	2.0.10.147	139	Catch.bmp	1172	0		0	0	366769	0		0	0	NULL	NULL	NULL	High	run1	1	List2	A_T.wav	A_T	1	1	0	1	366619	150	1	500	367119
Exp3	12	Exp3-12-1	59.937	1.0.0.171	2	right	liyuqin	-652208510	2.0.10.242	2.0.10.242	10-16-2019	2019-10-16 12:17:32	20:17:32	female	2.0.10.147	140	Red_S_2.bmp	1256	0		0	0	369088	0		0	0	NULL	NULL	NULL	High	run1		List2	A_S.wav	AV_S	0		0	1	368938	150	1	606	369544
Exp3	12	Exp3-12-1	59.937	1.0.0.171	2	right	liyuqin	-652208510	2.0.10.242	2.0.10.242	10-16-2019	2019-10-16 12:17:32	20:17:32	female	2.0.10.147	141	Catch.bmp	990	0		0	0	371507	1001		0	0	NULL	NULL	NULL	High	run1	1	List2	A_T.wav	A_T	1	1	0	1	371357	150	1	818	372175
Exp3	12	Exp3-12-1	59.937	1.0.0.171	2	right	liyuqin	-652208510	2.0.10.242	2.0.10.242	10-16-2019	2019-10-16 12:17:32	20:17:32	female	2.0.10.147	142	Red_S.bmp	1028	0		0	0	391878	0		0	0	NULL	NULL	NULL	High	run1		List2	Catch.wav	V_S	0		1	1	391728	150		0	0
Exp3	12	Exp3-12-1	59.937	1.0.0.171	2	right	liyuqin	-652208510	2.0.10.242	2.0.10.242	10-16-2019	2019-10-16 12:17:32	20:17:32	female	2.0.10.147	143	Blue_S_2.bmp	1255	0		0	0	394131	0		0	0	NULL	NULL	NULL	High	run1	1	List2	Catch.wav	V_T	0		0	1	393981	150		0	0
Exp3	12	Exp3-12-1	59.937	1.0.0.171	2	right	liyuqin	-652208510	2.0.10.242	2.0.10.242	10-16-2019	2019-10-16 12:17:32	20:17:32	female	2.0.10.147	144	Red_C_2.bmp	861	0		0	0	396600	0		0	0	NULL	NULL	NULL	High	run1	1	List2	Catch.wav	V_T	0		0	1	396450	150		0	0
Exp3	12	Exp3-12-1	59.937	1.0.0.171	2	right	liyuqin	-652208510	2.0.10.242	2.0.10.242	10-16-2019	2019-10-16 12:17:32	20:17:32	female	2.0.10.147	145	Blue_S_2.bmp	1238	0		0	0	398669	0		0	0	NULL	NULL	NULL	High	run1	1	List2	A_T.wav	AV_T	1	1	1	1	398519	150	1	624	399143
Exp3	12	Exp3-12-1	59.937	1.0.0.171	2	right	liyuqin	-652208510	2.0.10.242	2.0.10.242	10-16-2019	2019-10-16 12:17:32	20:17:32	female	2.0.10.147	146	Blue_S.bmp	1486	0		0	0	401055	0		0	0	NULL	NULL	NULL	High	run1		List2	A_S.wav	AV_S	0		0	2	400905	150		0	0
Exp3	12	Exp3-12-1	59.937	1.0.0.171	2	right	liyuqin	-652208510	2.0.10.242	2.0.10.242	10-16-2019	2019-10-16 12:17:32	20:17:32	female	2.0.10.147	147	Red_C_2.bmp	1578	0		1	0	403757	0		0	0	NULL	NULL	NULL	High	run1	1	List2	A_T.wav	AV_T	1	1	1	1	403607	150	1	600	404207
Exp3	12	Exp3-12-1	59.937	1.0.0.171	2	right	liyuqin	-652208510	2.0.10.242	2.0.10.242	10-16-2019	2019-10-16 12:17:32	20:17:32	female	2.0.10.147	148	Red_C_2.bmp	1348	0		0	0	406494	0		0	0	NULL	NULL	NULL	High	run1	1	List2	A_T.wav	AV_T	1	1	0	2	406344	150	1	630	406974
Exp3	12	Exp3-12-1	59.937	1.0.0.171	2	right	liyuqin	-652208510	2.0.10.242	2.0.10.242	10-16-2019	2019-10-16 12:17:32	20:17:32	female	2.0.10.147	149	Catch.bmp	871	0		0	0	408996	0		0	0	NULL	NULL	NULL	High	run1	1	List2	A_T.wav	A_T	1	1	0	1	408846	150	1	337	409183
Exp3	12	Exp3-12-1	59.937	1.0.0.171	2	right	liyuqin	-652208510	2.0.10.242	2.0.10.242	10-16-2019	2019-10-16 12:17:32	20:17:32	female	2.0.10.147	150	Blue_S_2.bmp	1227	0		0	0	411015	0		0	0	NULL	NULL	NULL	High	run1	1	List2	Catch.wav	V_T	1	1	1	1	410865	150	1	533	411398
Exp3	12	Exp3-12-1	59.937	1.0.0.171	2	right	liyuqin	-652208510	2.0.10.242	2.0.10.242	10-16-2019	2019-10-16 12:17:32	20:17:32	female	2.0.10.147	151	Red_C_2.bmp	1595	0		0	0	413401	0		0	0	NULL	NULL	NULL	High	run1	1	List2	Catch.wav	V_T	1	1	0	1	413251	150	1	453	413704
Exp3	12	Exp3-12-1	59.937	1.0.0.171	2	right	liyuqin	-652208510	2.0.10.242	2.0.10.242	10-16-2019	2019-10-16 12:17:32	20:17:32	female	2.0.10.147	152	Catch.bmp	1465	0		0	0	416154	0		0	0	NULL	NULL	NULL	High	run1		List2	A_S.wav	A_S	0		1	1	416004	150	1	722	416726
Exp3	12	Exp3-12-1	59.937	1.0.0.171	2	right	liyuqin	-652208510	2.0.10.242	2.0.10.242	10-16-2019	2019-10-16 12:17:32	20:17:32	female	2.0.10.147	153	Catch.bmp	923	0		0	0	418773	0		0	0	NULL	NULL	NULL	High	run1	1	List2	A_T.wav	A_T	1	1	0	1	418623	150	1	639	419262
Exp3	12	Exp3-12-1	59.937	1.0.0.171	2	right	liyuqin	-652208510	2.0.10.242	2.0.10.242	10-16-2019	2019-10-16 12:17:32	20:17:32	female	2.0.10.147	154	Red_C_2.bmp	1197	0		0	0	420859	0		0	0	NULL	NULL	NULL	High	run1	1	List2	A_T.wav	AV_T	1	1	0	1	420709	150	1	665	421374
Exp3	12	Exp3-12-1	59.937	1.0.0.171	2	right	liyuqin	-652208510	2.0.10.242	2.0.10.242	10-16-2019	2019-10-16 12:17:32	20:17:32	female	2.0.10.147	155	Catch.bmp	1216	0		0	0	423211	0		0	0	NULL	NULL	NULL	High	run1	1	List2	A_T.wav	A_T	1	1	0	1	423061	150	1	545	423606
Exp3	12	Exp3-12-1	59.937	1.0.0.171	2	right	liyuqin	-652208510	2.0.10.242	2.0.10.242	10-16-2019	2019-10-16 12:17:32	20:17:32	female	2.0.10.147	156	Catch.bmp	972	0		0	0	425580	0		0	0	NULL	NULL	NULL	High	run1		List2	A_S.wav	A_S	0		0	1	425430	150		0	0
Exp3	12	Exp3-12-1	59.937	1.0.0.171	2	right	liyuqin	-652208510	2.0.10.242	2.0.10.242	10-16-2019	2019-10-16 12:17:32	20:17:32	female	2.0.10.147	157	Red_C_2.bmp	1233	0		0	0	427766	0		0	0	NULL	NULL	NULL	High	run1	1	List2	A_T.wav	AV_T	1	1	0	1	427616	150	1	534	428150
Exp3	12	Exp3-12-1	59.937	1.0.0.171	2	right	liyuqin	-652208510	2.0.10.242	2.0.10.242	10-16-2019	2019-10-16 12:17:32	20:17:32	female	2.0.10.147	158	Red_S.bmp	1336	0		0	0	430152	0		0	0	NULL	NULL	NULL	High	run1		List2	Catch.wav	V_S	0		0	1	430002	150		0	0
Exp3	12	Exp3-12-1	59.937	1.0.0.171	2	right	liyuqin	-652208510	2.0.10.242	2.0.10.242	10-16-2019	2019-10-16 12:17:32	20:17:32	female	2.0.10.147	159	Catch.bmp	899	0		1	0	432704	0		0	0	NULL	NULL	NULL	High	run1	1	List2	A_T.wav	A_T	1	1	1	1	432554	150	1	772	433326
Exp3	12	Exp3-12-1	59.937	1.0.0.171	2	right	liyuqin	-652208510	2.0.10.242	2.0.10.242	10-16-2019	2019-10-16 12:17:32	20:17:32	female	2.0.10.147	160	Blue_S_2.bmp	1552	0		0	1	434757	0		0	0	NULL	NULL	NULL	High	run1	1	List2	A_T.wav	AV_T	1	1	1	1	434606	151	1	648	435254
Exp3	12	Exp3-12-1	59.937	1.0.0.171	2	right	liyuqin	-652208510	2.0.10.242	2.0.10.242	10-16-2019	2019-10-16 12:17:32	20:17:32	female	2.0.10.147	161	Catch.bmp	1260	0		1	0	437459	0		0	0	NULL	NULL	NULL	High	run1		List2	A_S.wav	A_S	0		0	1	437309	150		0	0
Exp3	12	Exp3-12-1	59.937	1.0.0.171	2	right	liyuqin	-652208510	2.0.10.242	2.0.10.242	10-16-2019	2019-10-16 12:17:32	20:17:32	female	2.0.10.147	162	Blue_S.bmp	1278	0		0	0	439929	0		0	0	NULL	NULL	NULL	High	run1		List2	Catch.wav	V_S	0		0	2	439779	150		0	0
Exp3	12	Exp3-12-1	59.937	1.0.0.171	2	right	liyuqin	-652208510	2.0.10.242	2.0.10.242	10-16-2019	2019-10-16 12:17:32	20:17:32	female	2.0.10.147	163	Red_C_2.bmp	1265	0		0	0	442431	0		0	0	NULL	NULL	NULL	High	run1	1	List2	A_T.wav	AV_T	1	1	1	1	442281	150	1	405	442686
Exp3	12	Exp3-12-1	59.937	1.0.0.171	2	right	liyuqin	-652208510	2.0.10.242	2.0.10.242	10-16-2019	2019-10-16 12:17:32	20:17:32	female	2.0.10.147	164	Red_C_2.bmp	1452	0		0	1	444851	0		0	0	NULL	NULL	NULL	High	run1	1	List2	Catch.wav	V_T	1	1	1	1	444700	151	1	594	445294
Exp3	12	Exp3-12-1	59.937	1.0.0.171	2	right	liyuqin	-652208510	2.0.10.242	2.0.10.242	10-16-2019	2019-10-16 12:17:32	20:17:32	female	2.0.10.147	165	Catch.bmp	1001	0		0	0	447453	0		0	0	NULL	NULL	NULL	High	run1	1	List2	A_T.wav	A_T	1	1	1	1	447303	150	1	727	448030
Exp3	12	Exp3-12-1	59.937	1.0.0.171	2	right	liyuqin	-652208510	2.0.10.242	2.0.10.242	10-16-2019	2019-10-16 12:17:32	20:17:32	female	2.0.10.147	166	Red_C_2.bmp	1510	0		0	1	449606	0		0	0	NULL	NULL	NULL	High	run1	1	List2	A_T.wav	AV_T	1	1	0	1	449455	151	1	415	449870
Exp3	12	Exp3-12-1	59.937	1.0.0.171	2	right	liyuqin	-652208510	2.0.10.242	2.0.10.242	10-16-2019	2019-10-16 12:17:32	20:17:32	female	2.0.10.147	167	Catch.bmp	889	0		0	0	452275	0		0	0	NULL	NULL	NULL	High	run1	1	List2	A_T.wav	A_T	1	1	0	1	452125	150	1	521	452646
Exp3	12	Exp3-12-1	59.937	1.0.0.171	2	right	liyuqin	-652208510	2.0.10.242	2.0.10.242	10-16-2019	2019-10-16 12:17:32	20:17:32	female	2.0.10.147	168	Blue_C.bmp	1214	0		0	0	454327	0		0	0	NULL	NULL	NULL	High	run1		List2	A_S.wav	AV_S	0		0	1	454177	150		0	0
Exp3	12	Exp3-12-1	59.937	1.0.0.171	2	right	liyuqin	-652208510	2.0.10.242	2.0.10.242	10-16-2019	2019-10-16 12:17:32	20:17:32	female	2.0.10.147	169	Catch.bmp	936	0		0	0	456746	0		0	0	NULL	NULL	NULL	High	run1		List2	A_S.wav	A_S	0		0	1	456596	150		0	0
Exp3	12	Exp3-12-1	59.937	1.0.0.171	2	right	liyuqin	-652208510	2.0.10.242	2.0.10.242	10-16-2019	2019-10-16 12:17:32	20:17:32	female	2.0.10.147	170	Red_C_2.bmp	1475	0		0	1	458899	0		0	0	NULL	NULL	NULL	High	run1	1	List2	Catch.wav	V_T	1	1	1	1	458748	151	1	498	459246
Exp3	12	Exp3-12-1	59.937	1.0.0.171	2	right	liyuqin	-652208510	2.0.10.242	2.0.10.242	10-16-2019	2019-10-16 12:17:32	20:17:32	female	2.0.10.147	171	Red_C_2.bmp	1355	0		0	0	461535	0		0	0	NULL	NULL	NULL	High	run1	1	List2	Catch.wav	V_T	1	1	0	2	461385	150	1	492	461877
Exp3	12	Exp3-12-1	59.937	1.0.0.171	2	right	liyuqin	-652208510	2.0.10.242	2.0.10.242	10-16-2019	2019-10-16 12:17:32	20:17:32	female	2.0.10.147	172	Red_C_2.bmp	955	0		0	0	464037	0		0	0	NULL	NULL	NULL	High	run1	1	List2	Catch.wav	V_T	1	1	0	1	463887	150	1	454	464341
Exp3	12	Exp3-12-1	59.937	1.0.0.171	2	right	liyuqin	-652208510	2.0.10.242	2.0.10.242	10-16-2019	2019-10-16 12:17:32	20:17:32	female	2.0.10.147	173	Catch.bmp	1388	0		1	0	466139	0		0	0	NULL	NULL	NULL	High	run1	1	List2	A_T.wav	A_T	1	1	1	1	465989	150	1	689	466678
Exp3	12	Exp3-12-1	59.937	1.0.0.171	2	right	liyuqin	-652208510	2.0.10.242	2.0.10.242	10-16-2019	2019-10-16 12:17:32	20:17:32	female	2.0.10.147	174	Blue_S_2.bmp	922	0		1	0	468675	0		0	0	NULL	NULL	NULL	High	run1	1	List2	Catch.wav	V_T	1	1	1	1	468525	150	1	656	469181
Exp3	12	Exp3-12-1	59.937	1.0.0.171	2	right	liyuqin	-652208510	2.0.10.242	2.0.10.242	10-16-2019	2019-10-16 12:17:32	20:17:32	female	2.0.10.147	175	Blue_S_2.bmp	1351	0		0	0	470744	0		0	0	NULL	NULL	NULL	High	run1	1	List2	A_T.wav	AV_T	1	1	1	1	470594	150	1	475	471069
Exp3	12	Exp3-12-1	59.937	1.0.0.171	2	right	liyuqin	-652208510	2.0.10.242	2.0.10.242	10-16-2019	2019-10-16 12:17:32	20:17:32	female	2.0.10.147	176	Red_C_2.bmp	890	0		0	0	473247	0		0	0	NULL	NULL	NULL	High	run1	1	List2	Catch.wav	V_T	1	1	1	1	473097	150	1	572	473669
Exp3	12	Exp3-12-1	59.937	1.0.0.171	2	right	liyuqin	-652208510	2.0.10.242	2.0.10.242	10-16-2019	2019-10-16 12:17:32	20:17:32	female	2.0.10.147	177	Red_C_2.bmp	1565	0		0	0	475299	0		0	0	NULL	NULL	NULL	High	run1	1	List2	A_T.wav	AV_T	1	1	1	1	475149	150	1	369	475518
Exp3	12	Exp3-12-1	59.937	1.0.0.171	2	right	liyuqin	-652208510	2.0.10.242	2.0.10.242	10-16-2019	2019-10-16 12:17:32	20:17:32	female	2.0.10.147	178	Red_C_2.bmp	1582	0		0	1	478019	0		0	0	NULL	NULL	NULL	High	run1	1	List2	Catch.wav	V_T	1	1	1	1	477868	151	1	369	478237
Exp3	12	Exp3-12-1	59.937	1.0.0.171	2	right	liyuqin	-652208510	2.0.10.242	2.0.10.242	10-16-2019	2019-10-16 12:17:32	20:17:32	female	2.0.10.147	179	Red_C_2.bmp	855	0		0	0	480755	0		0	0	NULL	NULL	NULL	High	run1	1	List2	A_T.wav	AV_T	1	1	1	1	480605	150	1	337	480942
Exp3	12	Exp3-12-1	59.937	1.0.0.171	2	right	liyuqin	-652208510	2.0.10.242	2.0.10.242	10-16-2019	2019-10-16 12:17:32	20:17:32	female	2.0.10.147	180	Catch.bmp	847	0		0	0	482757	0		0	0	NULL	NULL	NULL	High	run1	1	List2	A_T.wav	A_T	0		0	1	482607	150		0	0
Exp3	12	Exp3-12-1	59.937	1.0.0.171	2	right	liyuqin	-652208510	2.0.10.242	2.0.10.242	10-16-2019	2019-10-16 12:17:32	20:17:32	female	2.0.10.147	181	Blue_S_2.bmp	1129	0		0	0	484826	0		0	0	NULL	NULL	NULL	High	run1	1	List2	Catch.wav	V_T	1	1	0	1	484676	150	1	442	485118
Exp3	12	Exp3-12-1	59.937	1.0.0.171	2	right	liyuqin	-652208510	2.0.10.242	2.0.10.242	10-16-2019	2019-10-16 12:17:32	20:17:32	female	2.0.10.147	182	Catch.bmp	851	0		1	0	487111	0		0	0	NULL	NULL	NULL	High	run1	1	List2	A_T.wav	A_T	1	1	1	1	486961	150	1	652	487613
Exp3	12	Exp3-12-1	59.937	1.0.0.171	2	right	liyuqin	-652208510	2.0.10.242	2.0.10.242	10-16-2019	2019-10-16 12:17:32	20:17:32	female	2.0.10.147	183	Blue_S.bmp	1315	0		0	1	489114	0		0	0	NULL	NULL	NULL	High	run1		List2	A_S.wav	AV_S	0		1	1	488963	151		0	0
Exp3	12	Exp3-12-1	59.937	1.0.0.171	2	right	liyuqin	-652208510	2.0.10.242	2.0.10.242	10-16-2019	2019-10-16 12:17:32	20:17:32	female	2.0.10.147	184	Catch.bmp	1577	0		0	1	491650	0		0	0	NULL	NULL	NULL	High	run1		List2	A_S.wav	A_S	0		1	1	491499	151		0	0
Exp3	12	Exp3-12-1	59.937	1.0.0.171	2	right	liyuqin	-652208510	2.0.10.242	2.0.10.242	10-16-2019	2019-10-16 12:17:32	20:17:32	female	2.0.10.147	185	Blue_S_2.bmp	1486	0		0	0	494436	0		0	0	NULL	NULL	NULL	High	run1	1	List2	Catch.wav	V_T	1	1	0	1	494286	150	1	423	494709
Exp3	12	Exp3-12-1	59.937	1.0.0.171	2	right	liyuqin	-652208510	2.0.10.242	2.0.10.242	10-16-2019	2019-10-16 12:17:32	20:17:32	female	2.0.10.147	186	Blue_S_2.bmp	1222	0		0	0	497072	0		0	0	NULL	NULL	NULL	High	run1	1	List2	A_T.wav	AV_T	1	1	1	1	496922	150	1	428	497350
Exp3	12	Exp3-12-1	59.937	1.0.0.171	2	right	liyuqin	-652208510	2.0.10.242	2.0.10.242	10-16-2019	2019-10-16 12:17:32	20:17:32	female	2.0.10.147	187	Red_C_2.bmp	1393	0		0	0	499441	0		0	0	NULL	NULL	NULL	High	run1	1	List2	A_T.wav	AV_T	1	1	0	1	499291	150	1	555	499846
Exp3	12	Exp3-12-1	59.937	1.0.0.171	2	right	liyuqin	-652208510	2.0.10.242	2.0.10.242	10-16-2019	2019-10-16 12:17:32	20:17:32	female	2.0.10.147	188	Catch.bmp	972	0		0	0	501994	0		0	0	NULL	NULL	NULL	High	run1		List2	A_S.wav	A_S	0		0	2	501844	150		0	0
Exp3	12	Exp3-12-1	59.937	1.0.0.171	2	right	liyuqin	-652208510	2.0.10.242	2.0.10.242	10-16-2019	2019-10-16 12:17:32	20:17:32	female	2.0.10.147	189	Red_C_2.bmp	1446	0		0	0	504179	0		0	0	NULL	NULL	NULL	High	run1	1	List2	Catch.wav	V_T	1	1	1	1	504029	150	1	520	504549
Exp3	12	Exp3-12-1	59.937	1.0.0.171	2	right	liyuqin	-652208510	2.0.10.242	2.0.10.242	10-16-2019	2019-10-16 12:17:32	20:17:32	female	2.0.10.147	190	Red_S_2.bmp	837	0		0	0	506782	0		0	0	NULL	NULL	NULL	High	run1		List2	Catch.wav	V_S	0		0	1	506632	150	1	469	507101
Exp3	12	Exp3-12-1	59.937	1.0.0.171	2	right	liyuqin	-652208510	2.0.10.242	2.0.10.242	10-16-2019	2019-10-16 12:17:32	20:17:32	female	2.0.10.147	191	Blue_S_2.bmp	1546	0		1	0	508767	0		0	0	NULL	NULL	NULL	High	run1	1	List2	Catch.wav	V_T	1	1	0	1	508617	150	1	1036	509653
Exp3	12	Exp3-12-1	59.937	1.0.0.171	2	right	liyuqin	-652208510	2.0.10.242	2.0.10.242	10-16-2019	2019-10-16 12:17:32	20:17:32	female	2.0.10.147	192	Red_S_2.bmp	1175	0		0	0	511470	0		0	0	NULL	NULL	NULL	High	run1		List2	A_S.wav	AV_S	0		1	1	511320	150		0	0
Exp3	12	Exp3-12-1	59.937	1.0.0.171	2	right	liyuqin	-652208510	2.0.10.242	2.0.10.242	10-16-2019	2019-10-16 12:17:32	20:17:32	female	2.0.10.147	193	Blue_S_2.bmp	921	0		0	0	513856	0		0	0	NULL	NULL	NULL	High	run1	1	List2	A_T.wav	AV_T	1	1	0	1	513706	150	1	579	514285
Exp3	12	Exp3-12-1	59.937	1.0.0.171	2	right	liyuqin	-652208510	2.0.10.242	2.0.10.242	10-16-2019	2019-10-16 12:17:32	20:17:32	female	2.0.10.147	194	Catch.bmp	1551	0		0	0	515925	0		0	0	NULL	NULL	NULL	High	run1	1	List2	A_T.wav	A_T	1	1	0	1	515775	150	1	598	516373
Exp3	12	Exp3-12-1	59.937	1.0.0.171	2	right	liyuqin	-652208510	2.0.10.242	2.0.10.242	10-16-2019	2019-10-16 12:17:32	20:17:32	female	2.0.10.147	195	Red_C_2.bmp	1098	0		0	0	518628	0		0	0	NULL	NULL	NULL	High	run1	1	List2	Catch.wav	V_T	1	1	0	1	518478	150	1	582	519060
Exp3	12	Exp3-12-1	59.937	1.0.0.171	2	right	liyuqin	-652208510	2.0.10.242	2.0.10.242	10-16-2019	2019-10-16 12:17:32	20:17:32	female	2.0.10.147	196	Blue_S_2.bmp	868	0		0	0	520880	0		0	0	NULL	NULL	NULL	High	run1	1	List2	A_T.wav	AV_T	1	1	1	1	520730	150	1	562	521292
Exp3	12	Exp3-12-1	59.937	1.0.0.171	2	right	liyuqin	-652208510	2.0.10.242	2.0.10.242	10-16-2019	2019-10-16 12:17:32	20:17:32	female	2.0.10.147	197	Catch.bmp	1473	0		0	0	522899	0		0	0	NULL	NULL	NULL	High	run1	1	List2	A_T.wav	A_T	1	1	0	1	522749	150	1	999	523748
Exp3	12	Exp3-12-1	59.937	1.0.0.171	2	right	liyuqin	-652208510	2.0.10.242	2.0.10.242	10-16-2019	2019-10-16 12:17:32	20:17:32	female	2.0.10.147	198	Catch.bmp	1532	0		0	0	525535	0		0	0	NULL	NULL	NULL	High	run1		List2	A_S.wav	A_S	0		0	1	525385	150		0	0
Exp3	12	Exp3-12-1	59.937	1.0.0.171	2	right	liyuqin	-652208510	2.0.10.242	2.0.10.242	10-16-2019	2019-10-16 12:17:32	20:17:32	female	2.0.10.147	199	Red_C_2.bmp	1305	0		0	0	528271	0		0	0	NULL	NULL	NULL	High	run1	1	List2	Catch.wav	V_T	1	1	1	1	528121	150	1	492	528613
Exp3	12	Exp3-12-1	59.937	1.0.0.171	2	right	liyuqin	-652208510	2.0.10.242	2.0.10.242	10-16-2019	2019-10-16 12:17:32	20:17:32	female	2.0.10.147	200	Catch.bmp	1107	0		0	0	530724	0		0	0	NULL	NULL	NULL	High	run1	1	List2	A_T.wav	A_T	1	1	0	1	530574	150	1	494	531068
Exp3	12	Exp3-12-1	59.937	1.0.0.171	2	right	liyuqin	-652208510	2.0.10.242	2.0.10.242	10-16-2019	2019-10-16 12:17:32	20:17:32	female	2.0.10.147	201	Blue_S_2.bmp	1201	0		0	0	532993	0		0	0	NULL	NULL	NULL	High	run1	1	List2	A_T.wav	AV_T	1	1	0	1	532843	150	1	425	533268
Exp3	12	Exp3-12-1	59.937	1.0.0.171	2	right	liyuqin	-652208510	2.0.10.242	2.0.10.242	10-16-2019	2019-10-16 12:17:32	20:17:32	female	2.0.10.147	202	Blue_C.bmp	887	0		0	0	535345	0		0	0	NULL	NULL	NULL	High	run1		List2	A_S.wav	AV_S	0		0	1	535195	150		0	0
Exp3	12	Exp3-12-1	59.937	1.0.0.171	2	right	liyuqin	-652208510	2.0.10.242	2.0.10.242	10-16-2019	2019-10-16 12:17:32	20:17:32	female	2.0.10.147	203	Red_S.bmp	1234	0		0	1	537448	0		0	0	NULL	NULL	NULL	High	run1		List2	Catch.wav	V_S	0		1	1	537297	151		0	0
Exp3	12	Exp3-12-1	59.937	1.0.0.171	2	right	liyuqin	-652208510	2.0.10.242	2.0.10.242	10-16-2019	2019-10-16 12:17:32	20:17:32	female	2.0.10.147	204	Red_S.bmp	1122	0		0	0	539900	0		0	0	NULL	NULL	NULL	High	run1		List2	A_S.wav	AV_S	0		1	1	539750	150		0	0
Exp3	12	Exp3-12-1	59.937	1.0.0.171	2	right	liyuqin	-652208510	2.0.10.242	2.0.10.242	10-16-2019	2019-10-16 12:17:32	20:17:32	female	2.0.10.147	205	Blue_S_2.bmp	1318	0		0	0	542236	0		0	0	NULL	NULL	NULL	High	run1	1	List2	Catch.wav	V_T	1	1	1	1	542086	150	1	542	542628
Exp3	12	Exp3-12-1	59.937	1.0.0.171	2	right	liyuqin	-652208510	2.0.10.242	2.0.10.242	10-16-2019	2019-10-16 12:17:32	20:17:32	female	2.0.10.147	206	Catch.bmp	1517	0		0	0	544705	0		0	0	NULL	NULL	NULL	High	run1		List2	A_S.wav	A_S	0		1	1	544555	150		0	0
Exp3	12	Exp3-12-1	59.937	1.0.0.171	2	right	liyuqin	-652208510	2.0.10.242	2.0.10.242	10-16-2019	2019-10-16 12:17:32	20:17:32	female	2.0.10.147	207	Blue_S_2.bmp	1130	0		0	0	547441	0		0	0	NULL	NULL	NULL	High	run1	1	List2	Catch.wav	V_T	1	1	1	1	547291	150	1	450	547741
Exp3	12	Exp3-12-1	59.937	1.0.0.171	2	right	liyuqin	-652208510	2.0.10.242	2.0.10.242	10-16-2019	2019-10-16 12:17:32	20:17:32	female	2.0.10.147	208	Red_C_2.bmp	1042	0		0	0	549727	0		0	0	NULL	NULL	NULL	High	run1	1	List2	A_T.wav	AV_T	1	1	1	1	549577	150	1	395	549972
Exp3	12	Exp3-12-1	59.937	1.0.0.171	2	right	liyuqin	-652208510	2.0.10.242	2.0.10.242	10-16-2019	2019-10-16 12:17:32	20:17:32	female	2.0.10.147	209	Red_C_2.bmp	1300	0		0	0	551929	0		0	0	NULL	NULL	NULL	High	run1	1	List2	Catch.wav	V_T	1	1	1	1	551779	150	1	393	552172
Exp3	12	Exp3-12-1	59.937	1.0.0.171	2	right	liyuqin	-652208510	2.0.10.242	2.0.10.242	10-16-2019	2019-10-16 12:17:32	20:17:32	female	2.0.10.147	210	Catch.bmp	1194	0		0	0	554382	0		0	0	NULL	NULL	NULL	High	run1	1	List2	A_T.wav	A_T	1	1	0	1	554232	150	1	572	554804
Exp3	12	Exp3-12-1	59.937	1.0.0.171	2	right	liyuqin	-652208510	2.0.10.242	2.0.10.242	10-16-2019	2019-10-16 12:17:32	20:17:32	female	2.0.10.147	211	Red_C_2.bmp	1372	0		0	0	556734	0		0	0	NULL	NULL	NULL	High	run1	1	List2	Catch.wav	V_T	1	1	1	1	556584	150	1	380	556964
Exp3	12	Exp3-12-1	59.937	1.0.0.171	2	right	liyuqin	-652208510	2.0.10.242	2.0.10.242	10-16-2019	2019-10-16 12:17:32	20:17:32	female	2.0.10.147	212	Catch.bmp	856	0		0	0	559254	0		0	0	NULL	NULL	NULL	High	run1		List2	A_S.wav	A_S	0		0	1	559104	150		0	0
Exp3	12	Exp3-12-1	59.937	1.0.0.171	2	right	liyuqin	-652208510	2.0.10.242	2.0.10.242	10-16-2019	2019-10-16 12:17:32	20:17:32	female	2.0.10.147	213	Red_C.bmp	1172	0		0	0	561339	0		0	0	NULL	NULL	NULL	High	run1		List2	Catch.wav	V_S	0		1	1	561189	150		0	0
Exp3	12	Exp3-12-1	59.937	1.0.0.171	2	right	liyuqin	-652208510	2.0.10.242	2.0.10.242	10-16-2019	2019-10-16 12:17:32	20:17:32	female	2.0.10.147	214	Catch.bmp	1112	0		0	0	563725	0		0	0	NULL	NULL	NULL	High	run1		List2	A_S.wav	A_S	0		0	1	563575	150		0	0
Exp3	12	Exp3-12-1	59.937	1.0.0.171	2	right	liyuqin	-652208510	2.0.10.242	2.0.10.242	10-16-2019	2019-10-16 12:17:32	20:17:32	female	2.0.10.147	215	Catch.bmp	850	0		0	0	566044	0		0	0	NULL	NULL	NULL	High	run1	1	List2	A_T.wav	A_T	1	1	0	1	565894	150	1	806	566700
Exp3	12	Exp3-12-1	59.937	1.0.0.171	2	right	liyuqin	-652208510	2.0.10.242	2.0.10.242	10-16-2019	2019-10-16 12:17:32	20:17:32	female	2.0.10.147	216	Catch.bmp	1516	0		0	0	568046	0		0	0	NULL	NULL	NULL	High	run1	1	List2	A_T.wav	A_T	1	1	0	1	567896	150	1	428	568324
Exp3	12	Exp3-12-1	59.937	1.0.0.171	2	right	liyuqin	-652208510	2.0.10.242	2.0.10.242	10-16-2019	2019-10-16 12:17:32	20:17:32	female	2.0.10.147	217	Catch.bmp	1598	0		0	0	570716	0		0	0	NULL	NULL	NULL	High	run1	1	List2	A_T.wav	A_T	1	1	0	2	570566	150	1	351	570917
Exp3	12	Exp3-12-1	59.937	1.0.0.171	2	right	liyuqin	-652208510	2.0.10.242	2.0.10.242	10-16-2019	2019-10-16 12:17:32	20:17:32	female	2.0.10.147	218	Red_C_2.bmp	1254	0		0	1	573469	0		0	0	NULL	NULL	NULL	High	run1	1	List2	Catch.wav	V_T	1	1	1	1	573318	151	1	598	573916
Exp3	12	Exp3-12-1	59.937	1.0.0.171	2	right	liyuqin	-652208510	2.0.10.242	2.0.10.242	10-16-2019	2019-10-16 12:17:32	20:17:32	female	2.0.10.147	219	Catch.bmp	957	0		0	0	575871	0		0	0	NULL	NULL	NULL	High	run1		List2	A_S.wav	A_S	0		1	1	575721	150		0	0
Exp3	12	Exp3-12-1	59.937	1.0.0.171	2	right	liyuqin	-652208510	2.0.10.242	2.0.10.242	10-16-2019	2019-10-16 12:17:32	20:17:32	female	2.0.10.147	220	Blue_S_2.bmp	1408	0		0	0	578040	0		0	0	NULL	NULL	NULL	High	run1	1	List2	A_T.wav	AV_T	1	1	0	1	577890	150	1	826	578716
Exp3	12	Exp3-12-1	59.937	1.0.0.171	2	right	liyuqin	-652208510	2.0.10.242	2.0.10.242	10-16-2019	2019-10-16 12:17:32	20:17:32	female	2.0.10.147	221	Blue_C.bmp	1597	0		0	0	580609	0		0	0	NULL	NULL	NULL	High	Run1		List2	Catch.wav	V_S	0		1	1	580459	150		0	0
Exp3	12	Exp3-12-1	59.937	1.0.0.171	2	right	liyuqin	-652208510	2.0.10.242	2.0.10.242	10-16-2019	2019-10-16 12:17:32	20:17:32	female	2.0.10.147	222	Catch.bmp	940	0		0	0	583412	0		0	0	NULL	NULL	NULL	High	run1	1	List2	A_T.wav	A_T	1	1	1	1	583262	150	1	837	584099
Exp3	12	Exp3-12-1	59.937	1.0.0.171	2	right	liyuqin	-652208510	2.0.10.242	2.0.10.242	10-16-2019	2019-10-16 12:17:32	20:17:32	female	2.0.10.147	223	Red_C.bmp	1546	0		0	1	585515	0		0	0	NULL	NULL	NULL	High	run1		List2	A_S.wav	AV_S	0		1	1	585364	151		0	0
Exp3	12	Exp3-12-1	59.937	1.0.0.171	2	right	liyuqin	-652208510	2.0.10.242	2.0.10.242	10-16-2019	2019-10-16 12:17:32	20:17:32	female	2.0.10.147	224	Catch.bmp	1492	0		0	0	588267	0		0	0	NULL	NULL	NULL	High	run1	1	List2	A_T.wav	A_T	1	1	0	1	588117	150	1	646	588763
Exp3	12	Exp3-12-1	59.937	1.0.0.171	2	right	liyuqin	-652208510	2.0.10.242	2.0.10.242	10-16-2019	2019-10-16 12:17:32	20:17:32	female	2.0.10.147	225	Red_C.bmp	804	0		0	0	590920	0		0	0	NULL	NULL	NULL	High	run1		List2	Catch.wav	V_S	0		1	1	590770	150		0	0
Exp3	12	Exp3-12-1	59.937	1.0.0.171	2	right	liyuqin	-652208510	2.0.10.242	2.0.10.242	10-16-2019	2019-10-16 12:17:32	20:17:32	female	2.0.10.147	226	Blue_S_2.bmp	884	0		0	0	592939	0		0	0	NULL	NULL	NULL	High	run1	1	List2	A_T.wav	AV_T	1	1	1	1	592789	150	1	566	593355
Exp3	12	Exp3-12-1	59.937	1.0.0.171	2	right	liyuqin	-652208510	2.0.10.242	2.0.10.242	10-16-2019	2019-10-16 12:17:32	20:17:32	female	2.0.10.147	227	Red_C.bmp	1237	0		1	0	594974	0		0	0	NULL	NULL	NULL	High	run1		List2	Catch.wav	V_S	0		1	1	594824	150		0	0
Exp3	12	Exp3-12-1	59.937	1.0.0.171	2	right	liyuqin	-652208510	2.0.10.242	2.0.10.242	10-16-2019	2019-10-16 12:17:32	20:17:32	female	2.0.10.147	228	Blue_S_2.bmp	1315	0		0	0	597427	0		0	0	NULL	NULL	NULL	High	run1	1	List2	A_T.wav	AV_T	1	1	1	1	597277	150	1	694	597971
Exp3	12	Exp3-12-1	59.937	1.0.0.171	2	right	liyuqin	-652208510	2.0.10.242	2.0.10.242	10-16-2019	2019-10-16 12:17:32	20:17:32	female	2.0.10.147	229	Catch.bmp	828	0		0	0	599896	0		0	0	NULL	NULL	NULL	High	run1		List2	A_S.wav	A_S	0		0	1	599746	150		0	0
Exp3	12	Exp3-12-1	59.937	1.0.0.171	2	right	liyuqin	-652208510	2.0.10.242	2.0.10.242	10-16-2019	2019-10-16 12:17:32	20:17:32	female	2.0.10.147	230	Blue_S_2.bmp	807	0		0	0	601932	0		0	0	NULL	NULL	NULL	High	run1	1	List2	A_T.wav	AV_T	1	1	0	1	601782	150	1	382	602164
Exp3	12	Exp3-12-1	59.937	1.0.0.171	2	right	liyuqin	-652208510	2.0.10.242	2.0.10.242	10-16-2019	2019-10-16 12:17:32	20:17:32	female	2.0.10.147	231	Catch.bmp	1559	0		1	0	603900	0		0	0	NULL	NULL	NULL	High	run1	1	List2	A_T.wav	A_T	1	1	0	1	603750	150	1	877	604627
Exp3	12	Exp3-12-1	59.937	1.0.0.171	2	right	liyuqin	-652208510	2.0.10.242	2.0.10.242	10-16-2019	2019-10-16 12:17:32	20:17:32	female	2.0.10.147	232	Blue_S_2.bmp	925	0		0	0	606620	0		0	0	NULL	NULL	NULL	High	run1	1	List2	A_T.wav	AV_T	1	1	0	1	606470	150	1	421	606891
Exp3	12	Exp3-12-1	59.937	1.0.0.171	2	right	liyuqin	-652208510	2.0.10.242	2.0.10.242	10-16-2019	2019-10-16 12:17:32	20:17:32	female	2.0.10.147	233	Catch.bmp	1160	0		1	0	608705	0		0	0	NULL	NULL	NULL	High	run1	1	List2	A_T.wav	A_T	1	1	0	1	608555	150	1	704	609259
Exp3	12	Exp3-12-1	59.937	1.0.0.171	2	right	liyuqin	-652208510	2.0.10.242	2.0.10.242	10-16-2019	2019-10-16 12:17:32	20:17:32	female	2.0.10.147	234	Blue_S_2.bmp	1488	0		0	1	611025	0		0	0	NULL	NULL	NULL	High	run1	1	List2	A_T.wav	AV_T	1	1	1	1	610874	151	1	329	611203
Exp3	12	Exp3-12-1	59.937	1.0.0.171	2	right	liyuqin	-652208510	2.0.10.242	2.0.10.242	10-16-2019	2019-10-16 12:17:32	20:17:32	female	2.0.10.147	235	Red_C_2.bmp	1349	0		0	0	613661	0		0	0	NULL	NULL	NULL	High	run1	1	List2	Catch.wav	V_T	1	1	0	2	613511	150	1	492	614003
Exp3	12	Exp3-12-1	59.937	1.0.0.171	2	right	liyuqin	-652208510	2.0.10.242	2.0.10.242	10-16-2019	2019-10-16 12:17:32	20:17:32	female	2.0.10.147	236	Catch.bmp	1461	0		0	0	616163	0		0	0	NULL	NULL	NULL	High	run1	1	List2	A_T.wav	A_T	1	1	1	1	616013	150	1	518	616531
Exp3	12	Exp3-12-1	59.937	1.0.0.171	2	right	liyuqin	-652208510	2.0.10.242	2.0.10.242	10-16-2019	2019-10-16 12:17:32	20:17:32	female	2.0.10.147	237	Red_C_2.bmp	1044	0		0	0	618783	0		0	0	NULL	NULL	NULL	High	run1	1	List2	Catch.wav	V_T	1	1	0	1	618633	150	1	354	618987
Exp3	12	Exp3-12-1	59.937	1.0.0.171	2	right	liyuqin	-652208510	2.0.10.242	2.0.10.242	10-16-2019	2019-10-16 12:17:32	20:17:32	female	2.0.10.147	238	Red_C_2.bmp	1476	0		0	0	620985	0		0	0	NULL	NULL	NULL	High	run1	1	List2	Catch.wav	V_T	1	1	0	1	620835	150	1	392	621227
Exp3	12	Exp3-12-1	59.937	1.0.0.171	2	right	liyuqin	-652208510	2.0.10.242	2.0.10.242	10-16-2019	2019-10-16 12:17:32	20:17:32	female	2.0.10.147	239	Catch.bmp	810	0		0	0	623621	0		0	0	NULL	NULL	NULL	High	run1	1	List2	A_T.wav	A_T	1	1	1	1	623471	150	1	765	624236
Exp3	12	Exp3-12-1	59.937	1.0.0.171	2	right	liyuqin	-652208510	2.0.10.242	2.0.10.242	10-16-2019	2019-10-16 12:17:32	20:17:32	female	2.0.10.147	240	Blue_S_2.bmp	1257	0		0	0	625590	0		0	0	NULL	NULL	NULL	High	run1	1	List2	A_T.wav	AV_T	1	1	0	1	625440	150	1	355	625795
Exp3	12	Exp3-12-1	59.937	1.0.0.171	2	right	liyuqin	-652208510	2.0.10.242	2.0.10.242	10-16-2019	2019-10-16 12:17:32	20:17:32	female	2.0.10.147	241	Catch.bmp	1002	0		0	0	628009	0		0	0	NULL	NULL	NULL	High	run1	1	List2	A_T.wav	A_T	1	1	0	1	627859	150	1	536	628395
Exp3	12	Exp3-12-1	59.937	1.0.0.171	2	right	liyuqin	-652208510	2.0.10.242	2.0.10.242	10-16-2019	2019-10-16 12:17:32	20:17:32	female	2.0.10.147	242	Red_C_2.bmp	1258	0		0	0	630161	0		0	0	NULL	NULL	NULL	High	run1	1	List2	Catch.wav	V_T	1	1	1	1	630011	150	1	344	630355
Exp3	12	Exp3-12-1	59.937	1.0.0.171	2	right	liyuqin	-652208510	2.0.10.242	2.0.10.242	10-16-2019	2019-10-16 12:17:32	20:17:32	female	2.0.10.147	243	Catch.bmp	833	0		0	1	632581	0		0	0	NULL	NULL	NULL	High	run1		List2	A_S.wav	A_S	0		1	1	632430	151		0	0
Exp3	12	Exp3-12-1	59.937	1.0.0.171	2	right	liyuqin	-652208510	2.0.10.242	2.0.10.242	10-16-2019	2019-10-16 12:17:32	20:17:32	female	2.0.10.147	244	Red_C_2.bmp	1273	0		0	0	634633	0		0	0	NULL	NULL	NULL	High	run1	1	List2	A_T.wav	AV_T	1	1	0	2	634483	150	1	351	634834
Exp3	12	Exp3-12-1	59.937	1.0.0.171	2	right	liyuqin	-652208510	2.0.10.242	2.0.10.242	10-16-2019	2019-10-16 12:17:32	20:17:32	female	2.0.10.147	245	Red_C_2.bmp	1578	0		0	1	637069	0		0	0	NULL	NULL	NULL	High	run1	1	List2	Catch.wav	V_T	1	1	1	1	636918	151	1	397	637315
Exp3	12	Exp3-12-1	59.937	1.0.0.171	2	right	liyuqin	-652208510	2.0.10.242	2.0.10.242	10-16-2019	2019-10-16 12:17:32	20:17:32	female	2.0.10.147	246	Red_C_2.bmp	1130	0		0	0	639805	0		0	0	NULL	NULL	NULL	High	run1	1	List2	A_T.wav	AV_T	1	1	0	1	639655	150	1	356	640011
Exp3	12	Exp3-12-1	59.937	1.0.0.171	2	right	liyuqin	-652208510	2.0.10.242	2.0.10.242	10-16-2019	2019-10-16 12:17:32	20:17:32	female	2.0.10.147	247	Blue_S_2.bmp	1266	0		1	0	642090	0		0	0	NULL	NULL	NULL	High	run1	1	List2	Catch.wav	V_T	1	1	1	1	641940	150	1	366	642306
Exp3	12	Exp3-12-1	59.937	1.0.0.171	2	right	liyuqin	-652208510	2.0.10.242	2.0.10.242	10-16-2019	2019-10-16 12:17:32	20:17:32	female	2.0.10.147	248	Red_C_2.bmp	1130	0		0	1	644510	0		0	0	NULL	NULL	NULL	High	run1	1	List2	Catch.wav	V_T	1	1	1	1	644359	151	1	355	644714
Exp3	12	Exp3-12-1	59.937	1.0.0.171	2	right	liyuqin	-652208510	2.0.10.242	2.0.10.242	10-16-2019	2019-10-16 12:17:32	20:17:32	female	2.0.10.147	249	Blue_S_2.bmp	853	0		0	0	646795	0		0	0	NULL	NULL	NULL	High	run1	1	List2	Catch.wav	V_T	1	1	0	1	646645	150	1	517	647162
Exp3	12	Exp3-12-1	59.937	1.0.0.171	2	right	liyuqin	-652208510	2.0.10.242	2.0.10.242	10-16-2019	2019-10-16 12:17:32	20:17:32	female	2.0.10.147	250	Blue_S_2.bmp	1375	0		1	0	648797	0		0	0	NULL	NULL	NULL	High	run1	1	List2	Catch.wav	V_T	1	1	0	1	648647	150	1	443	649090
Exp3	12	Exp3-12-1	59.937	1.0.0.171	2	right	liyuqin	-652208510	2.0.10.242	2.0.10.242	10-16-2019	2019-10-16 12:17:32	20:17:32	female	2.0.10.147	251	Catch.bmp	1585	0		1	0	651333	0		0	0	NULL	NULL	NULL	High	run1	1	List2	A_T.wav	A_T	1	1	1	1	651183	150	1	499	651682
Exp3	12	Exp3-12-1	59.937	1.0.0.171	2	right	liyuqin	-652208510	2.0.10.242	2.0.10.242	10-16-2019	2019-10-16 12:17:32	20:17:32	female	2.0.10.147	252	Catch.bmp	849	0		0	0	654070	0		0	0	NULL	NULL	NULL	High	run1	1	List2	A_T.wav	A_T	1	1	0	2	653920	150	1	387	654307
Exp3	12	Exp3-12-1	59.937	1.0.0.171	2	right	liyuqin	-652208510	2.0.10.242	2.0.10.242	10-16-2019	2019-10-16 12:17:32	20:17:32	female	2.0.10.147	253	Red_C_2.bmp	1134	0		0	0	656072	0		0	0	NULL	NULL	NULL	High	run1	1	List2	A_T.wav	AV_T	1	1	0	1	655922	150	1	264	656186
Exp3	12	Exp3-12-1	59.937	1.0.0.171	2	right	liyuqin	-652208510	2.0.10.242	2.0.10.242	10-16-2019	2019-10-16 12:17:32	20:17:32	female	2.0.10.147	254	Red_S_2.bmp	1382	0		1	0	658357	0		0	0	NULL	NULL	NULL	High	run1		List2	A_S.wav	AV_S	0		1	1	658207	150		0	0
Exp3	12	Exp3-12-1	59.937	1.0.0.171	2	right	liyuqin	-652208510	2.0.10.242	2.0.10.242	10-16-2019	2019-10-16 12:17:32	20:17:32	female	2.0.10.147	255	Catch.bmp	932	0		0	1	660944	0		0	0	NULL	NULL	NULL	High	run1	1	List2	A_T.wav	A_T	1	1	1	1	660793	151	1	585	661378
Exp3	12	Exp3-12-1	59.937	1.0.0.171	2	right	liyuqin	-652208510	2.0.10.242	2.0.10.242	10-16-2019	2019-10-16 12:17:32	20:17:32	female	2.0.10.147	256	Red_C_2.bmp	890	0		0	0	663029	0		0	0	NULL	NULL	NULL	High	run1	1	List2	Catch.wav	V_T	1	1	1	1	662879	150	1	435	663314
Exp3	12	Exp3-12-1	59.937	1.0.0.171	2	right	liyuqin	-652208510	2.0.10.242	2.0.10.242	10-16-2019	2019-10-16 12:17:32	20:17:32	female	2.0.10.147	257	Blue_S_2.bmp	1232	0		0	0	665081	0		0	0	NULL	NULL	NULL	High	run1	1	List2	Catch.wav	V_T	1	1	0	1	664931	150	1	431	665362
Exp3	12	Exp3-12-1	59.937	1.0.0.171	2	right	liyuqin	-652208510	2.0.10.242	2.0.10.242	10-16-2019	2019-10-16 12:17:32	20:17:32	female	2.0.10.147	258	Blue_S.bmp	1591	0		0	0	667467	0		0	0	NULL	NULL	NULL	High	run1		List2	Catch.wav	V_S	0		0	1	667317	150	1	357	667674
Exp3	12	Exp3-12-1	59.937	1.0.0.171	2	right	liyuqin	-652208510	2.0.10.242	2.0.10.242	10-16-2019	2019-10-16 12:17:32	20:17:32	female	2.0.10.147	259	Red_C_2.bmp	1004	0		0	0	670220	0		0	0	NULL	NULL	NULL	High	run1	1	List2	Catch.wav	V_T	1	1	0	1	670070	150	1	484	670554
Exp3	12	Exp3-12-1	59.937	1.0.0.171	2	right	liyuqin	-652208510	2.0.10.242	2.0.10.242	10-16-2019	2019-10-16 12:17:32	20:17:32	female	2.0.10.147	260	Red_C_2.bmp	963	0		0	0	672372	0		0	0	NULL	NULL	NULL	High	run1	1	List2	Catch.wav	V_T	1	1	0	1	672222	150	1	580	672802
