# Supplementary material for: Visual Perceptual Load Attenuates Age-Related Audiovisual Integration in an Audiovisual Discrimination Task
Source: Front Psychol. 2021 Sep 29;12:740221. doi: 10.3389/fpsyg.2021.740221 (PMC8511317; doi:10.3389/fpsyg.2021.740221)
Supplement: Supplementary file 1 [file Data_Sheet_1.ZIP › Export data/Group 2_Data_Older/Exp3_High load/Subject_13.xlsx]

## Sheet: Sheet1
ExperimentName	Subject	DataFile.Basename	Display.RefreshRate	ExperimentVersion	Group	Handedness	Name	RandomSeed	RuntimeVersion	RuntimeVersionExpected	SessionDate	SessionStartDateTimeUtc	SessionTime	Sex	StudioVersion	Block	Image	ITI	ITI.ACC	ITI.CRESP	ITI.DurationError	ITI.OnsetDelay	ITI.OnsetTime	ITI.OnsetToOnsetTime	ITI.RESP	ITI.RT	ITI.RTTime	List1	List1.Cycle	List1.Sample	PercetualLoad	Procedure	Response	Running	Sound	StimulusType	Target.ACC	Target.CRESP	Target.DurationError	Target.OnsetDelay	Target.OnsetTime	Target.OnsetToOnsetTime	Target.RESP	Target.RT	Target.RTTime
Exp3	13	Exp3-13-1	59.937	1.0.0.172	2	right	xuyajun	-1176226511	2.0.10.242	2.0.10.242	10-16-2019	2019-10-16 12:55:52	20:55:52	female	2.0.10.147	1	Red_C.bmp	1184	0		0	0	19994	0		0	0	15	1	1	High	Prac		List1	A_S.wav	AV_S	0		128	1	19844	150		0	0
Exp3	13	Exp3-13-1	59.937	1.0.0.172	2	right	xuyajun	-1176226511	2.0.10.242	2.0.10.242	10-16-2019	2019-10-16 12:55:52	20:55:52	female	2.0.10.147	2	Blue_S_2.bmp	1590	0		0	1	22397	0		0	0	4	1	2	High	Prac	1	List1	Catch.wav	V_T	1	1	1	1	22246	151	1	812	23058
Exp3	13	Exp3-13-1	59.937	1.0.0.172	2	right	xuyajun	-1176226511	2.0.10.242	2.0.10.242	10-16-2019	2019-10-16 12:55:52	20:55:52	female	2.0.10.147	3	Catch.bmp	861	0		0	0	25149	0		0	0	10	1	3	High	Prac	1	List1	A_T.wav	A_T	0		1	1	24999	150		0	0
Exp3	13	Exp3-13-1	59.937	1.0.0.172	2	right	xuyajun	-1176226511	2.0.10.242	2.0.10.242	10-16-2019	2019-10-16 12:55:52	20:55:52	female	2.0.10.147	4	Catch.bmp	831	0		0	0	27218	0		0	0	10	1	4	High	Prac	1	List1	A_T.wav	A_T	1	1	0	1	27068	150	1	503	27571
Exp3	13	Exp3-13-1	59.937	1.0.0.172	2	right	xuyajun	-1176226511	2.0.10.242	2.0.10.242	10-16-2019	2019-10-16 12:55:52	20:55:52	female	2.0.10.147	5	Red_C_2.bmp	954	0		0	0	29204	0		0	0	6	1	5	High	Prac	1	List1	Catch.wav	V_T	1	1	0	2	29054	150	1	605	29659
Exp3	13	Exp3-13-1	59.937	1.0.0.172	2	right	xuyajun	-1176226511	2.0.10.242	2.0.10.242	10-16-2019	2019-10-16 12:55:52	20:55:52	female	2.0.10.147	6	Red_C_2.bmp	923	0		0	0	31306	0		0	0	16	1	6	High	Prac	1	List1	A_T.wav	AV_T	1	1	0	1	31156	150	1	439	31595
Exp3	13	Exp3-13-1	59.937	1.0.0.172	2	right	xuyajun	-1176226511	2.0.10.242	2.0.10.242	10-16-2019	2019-10-16 12:55:52	20:55:52	female	2.0.10.147	7	Red_C_2.bmp	880	0		0	0	33391	0		0	0	16	1	7	High	Prac	1	List1	A_T.wav	AV_T	1	1	0	1	33241	150	1	353	33594
Exp3	13	Exp3-13-1	59.937	1.0.0.172	2	right	xuyajun	-1176226511	2.0.10.242	2.0.10.242	10-16-2019	2019-10-16 12:55:52	20:55:52	female	2.0.10.147	8	Red_C_2.bmp	1166	0		0	0	35427	0		0	0	16	1	8	High	Prac	1	List1	A_T.wav	AV_T	1	1	0	1	35277	150	1	413	35690
Exp3	13	Exp3-13-1	59.937	1.0.0.172	2	right	xuyajun	-1176226511	2.0.10.242	2.0.10.242	10-16-2019	2019-10-16 12:55:52	20:55:52	female	2.0.10.147	9	Red_C.bmp	861	0		0	0	37746	0		0	0	15	1	9	High	Prac		List1	A_S.wav	AV_S	0		0	1	37596	150		0	0
Exp3	13	Exp3-13-1	59.937	1.0.0.172	2	right	xuyajun	-1176226511	2.0.10.242	2.0.10.242	10-16-2019	2019-10-16 12:55:52	20:55:52	female	2.0.10.147	10	Catch.bmp	1153	0		0	0	39815	0		0	0	10	1	10	High	Prac	1	List1	A_T.wav	A_T	1	1	0	1	39665	150	1	593	40258
Exp3	13	Exp3-13-1	59.937	1.0.0.172	2	right	xuyajun	-1176226511	2.0.10.242	2.0.10.242	10-16-2019	2019-10-16 12:55:52	20:55:52	female	2.0.10.147	11	Blue_S_2.bmp	986	0		0	0	42117	0		0	0	4	1	11	High	Prac	1	List1	Catch.wav	V_T	1	1	1	1	41967	150	1	475	42442
Exp3	13	Exp3-13-1	59.937	1.0.0.172	2	right	xuyajun	-1176226511	2.0.10.242	2.0.10.242	10-16-2019	2019-10-16 12:55:52	20:55:52	female	2.0.10.147	12	Blue_S_2.bmp	1056	0		0	0	44253	0		0	0	4	1	12	High	Prac	1	List1	Catch.wav	V_T	1	1	0	1	44103	150	1	596	44699
Exp3	13	Exp3-13-1	59.937	1.0.0.172	2	right	xuyajun	-1176226511	2.0.10.242	2.0.10.242	10-16-2019	2019-10-16 12:55:52	20:55:52	female	2.0.10.147	13	Catch.bmp	874	0		0	0	46472	0		0	0	10	1	13	High	Prac	1	List1	A_T.wav	A_T	1	1	0	1	46322	150	1	528	46850
Exp3	13	Exp3-13-1	59.937	1.0.0.172	2	right	xuyajun	-1176226511	2.0.10.242	2.0.10.242	10-16-2019	2019-10-16 12:55:52	20:55:52	female	2.0.10.147	14	Blue_S_2.bmp	1566	0		0	0	48507	0		0	0	4	1	14	High	Prac	1	List1	Catch.wav	V_T	1	1	1	1	48357	150	1	349	48706
Exp3	13	Exp3-13-1	59.937	1.0.0.172	2	right	xuyajun	-1176226511	2.0.10.242	2.0.10.242	10-16-2019	2019-10-16 12:55:52	20:55:52	female	2.0.10.147	15	Catch.bmp	1551	0		0	0	51227	0		0	0	10	1	15	High	Prac	1	List1	A_T.wav	A_T	1	1	0	1	51077	150	1	461	51538
Exp3	13	Exp3-13-1	59.937	1.0.0.172	2	right	xuyajun	-1176226511	2.0.10.242	2.0.10.242	10-16-2019	2019-10-16 12:55:52	20:55:52	female	2.0.10.147	16	Red_C_2.bmp	1083	0		0	1	53930	0		0	0	6	1	16	High	Prac	1	List1	Catch.wav	V_T	1	1	1	1	53779	151	1	447	54226
Exp3	13	Exp3-13-1	59.937	1.0.0.172	2	right	xuyajun	-1176226511	2.0.10.242	2.0.10.242	10-16-2019	2019-10-16 12:55:52	20:55:52	female	2.0.10.147	17	Red_C.bmp	1287	0		0	0	56165	0		0	0	15	1	17	High	Prac		List1	A_S.wav	AV_S	0		1	1	56015	150	1	363	56378
Exp3	13	Exp3-13-1	59.937	1.0.0.172	2	right	xuyajun	-1176226511	2.0.10.242	2.0.10.242	10-16-2019	2019-10-16 12:55:52	20:55:52	female	2.0.10.147	18	Catch.bmp	1524	0		0	0	58601	0		0	0	10	1	18	High	Prac	1	List1	A_T.wav	A_T	0		0	1	58451	150		0	0
Exp3	13	Exp3-13-1	59.937	1.0.0.172	2	right	xuyajun	-1176226511	2.0.10.242	2.0.10.242	10-16-2019	2019-10-16 12:55:52	20:55:52	female	2.0.10.147	19	Catch.bmp	1453	0		0	0	61337	0		0	0	10	1	19	High	Prac	1	List1	A_T.wav	A_T	1	1	0	1	61187	150	1	359	61546
Exp3	13	Exp3-13-1	59.937	1.0.0.172	2	right	xuyajun	-1176226511	2.0.10.242	2.0.10.242	10-16-2019	2019-10-16 12:55:52	20:55:52	female	2.0.10.147	20	Blue_C.bmp	1574	0		0	0	63940	0		0	0	1	1	20	High	Prac		List1	Catch.wav	V_S	0		1	1	63790	150		0	0
Exp3	13	Exp3-13-1	59.937	1.0.0.172	2	right	xuyajun	-1176226511	2.0.10.242	2.0.10.242	10-16-2019	2019-10-16 12:55:52	20:55:52	female	2.0.10.147	21	Blue_S_2.bmp	1506	0		0	1	68879	0		0	0	NULL	NULL	NULL	High	run1	1	List2	A_T.wav	AV_T	0		1	1	68728	151		0	0
Exp3	13	Exp3-13-1	59.937	1.0.0.172	2	right	xuyajun	-1176226511	2.0.10.242	2.0.10.242	10-16-2019	2019-10-16 12:55:52	20:55:52	female	2.0.10.147	22	Catch.bmp	1054	0		0	0	71598	0		0	0	NULL	NULL	NULL	High	run1		List2	A_S.wav	A_S	0		0	1	71448	150	1	611	72059
Exp3	13	Exp3-13-1	59.937	1.0.0.172	2	right	xuyajun	-1176226511	2.0.10.242	2.0.10.242	10-16-2019	2019-10-16 12:55:52	20:55:52	female	2.0.10.147	23	Catch.bmp	1387	0		0	0	73800	0		0	0	NULL	NULL	NULL	High	run1	1	List2	A_T.wav	A_T	1	1	0	1	73650	150	1	583	74233
Exp3	13	Exp3-13-1	59.937	1.0.0.172	2	right	xuyajun	-1176226511	2.0.10.242	2.0.10.242	10-16-2019	2019-10-16 12:55:52	20:55:52	female	2.0.10.147	24	Catch.bmp	992	0		0	0	76336	0		0	0	NULL	NULL	NULL	High	run1		List2	A_S.wav	A_S	0		0	1	76186	150	1	743	76929
Exp3	13	Exp3-13-1	59.937	1.0.0.172	2	right	xuyajun	-1176226511	2.0.10.242	2.0.10.242	10-16-2019	2019-10-16 12:55:52	20:55:52	female	2.0.10.147	25	Blue_S_2.bmp	1061	0		0	1	78489	0		0	0	NULL	NULL	NULL	High	run1	1	List2	Catch.wav	V_T	1	1	1	1	78338	151	1	656	78994
Exp3	13	Exp3-13-1	59.937	1.0.0.172	2	right	xuyajun	-1176226511	2.0.10.242	2.0.10.242	10-16-2019	2019-10-16 12:55:52	20:55:52	female	2.0.10.147	26	Blue_S_2.bmp	1124	0		0	1	80708	0		0	0	NULL	NULL	NULL	High	run1	1	List2	A_T.wav	AV_T	1	1	1	1	80557	151	1	476	81033
Exp3	13	Exp3-13-1	59.937	1.0.0.172	2	right	xuyajun	-1176226511	2.0.10.242	2.0.10.242	10-16-2019	2019-10-16 12:55:52	20:55:52	female	2.0.10.147	27	Catch.bmp	1539	0		0	0	82993	0		0	0	NULL	NULL	NULL	High	run1		List2	A_S.wav	A_S	0		0	1	82843	150		0	0
Exp3	13	Exp3-13-1	59.937	1.0.0.172	2	right	xuyajun	-1176226511	2.0.10.242	2.0.10.242	10-16-2019	2019-10-16 12:55:52	20:55:52	female	2.0.10.147	28	Red_C_2.bmp	1116	0		0	0	85746	0		0	0	NULL	NULL	NULL	High	run1	1	List2	Catch.wav	V_T	1	1	1	1	85596	150	1	774	86370
Exp3	13	Exp3-13-1	59.937	1.0.0.172	2	right	xuyajun	-1176226511	2.0.10.242	2.0.10.242	10-16-2019	2019-10-16 12:55:52	20:55:52	female	2.0.10.147	29	Blue_C.bmp	1463	0		0	0	88015	0		0	0	NULL	NULL	NULL	High	run1		List2	A_S.wav	AV_S	0		1	1	87865	150		0	0
Exp3	13	Exp3-13-1	59.937	1.0.0.172	2	right	xuyajun	-1176226511	2.0.10.242	2.0.10.242	10-16-2019	2019-10-16 12:55:52	20:55:52	female	2.0.10.147	30	Catch.bmp	1354	0		0	0	90701	0		0	0	NULL	NULL	NULL	High	run1		List2	A_S.wav	A_S	0		0	1	90551	150		0	0
Exp3	13	Exp3-13-1	59.937	1.0.0.172	2	right	xuyajun	-1176226511	2.0.10.242	2.0.10.242	10-16-2019	2019-10-16 12:55:52	20:55:52	female	2.0.10.147	31	Blue_C_2.bmp	1151	0		0	0	93254	0		0	0	NULL	NULL	NULL	High	run1		List2	A_S.wav	AV_S	0		0	1	93104	150	1	601	93705
Exp3	13	Exp3-13-1	59.937	1.0.0.172	2	right	xuyajun	-1176226511	2.0.10.242	2.0.10.242	10-16-2019	2019-10-16 12:55:52	20:55:52	female	2.0.10.147	32	Catch.bmp	1144	0		0	1	95557	0		0	0	NULL	NULL	NULL	High	run1	1	List2	A_T.wav	A_T	1	1	1	1	95406	151	1	1131	96537
Exp3	13	Exp3-13-1	59.937	1.0.0.172	2	right	xuyajun	-1176226511	2.0.10.242	2.0.10.242	10-16-2019	2019-10-16 12:55:52	20:55:52	female	2.0.10.147	33	Blue_C.bmp	1139	0		0	0	97859	0		0	0	NULL	NULL	NULL	High	Run1		List2	Catch.wav	V_S	0		0	1	97709	150		0	0
Exp3	13	Exp3-13-1	59.937	1.0.0.172	2	right	xuyajun	-1176226511	2.0.10.242	2.0.10.242	10-16-2019	2019-10-16 12:55:52	20:55:52	female	2.0.10.147	34	Blue_S_2.bmp	1167	0		0	0	100211	0		0	0	NULL	NULL	NULL	High	run1	1	List2	A_T.wav	AV_T	1	1	1	1	100061	150	1	741	100802
Exp3	13	Exp3-13-1	59.937	1.0.0.172	2	right	xuyajun	-1176226511	2.0.10.242	2.0.10.242	10-16-2019	2019-10-16 12:55:52	20:55:52	female	2.0.10.147	35	Blue_S_2.bmp	1074	0		1	0	102530	0		0	0	NULL	NULL	NULL	High	run1	1	List2	A_T.wav	AV_T	1	1	0	1	102380	150	1	581	102961
Exp3	13	Exp3-13-1	59.937	1.0.0.172	2	right	xuyajun	-1176226511	2.0.10.242	2.0.10.242	10-16-2019	2019-10-16 12:55:52	20:55:52	female	2.0.10.147	36	Catch.bmp	1253	0		0	0	104766	0		0	0	NULL	NULL	NULL	High	run1	1	List2	A_T.wav	A_T	1	1	0	1	104616	150	1	793	105409
Exp3	13	Exp3-13-1	59.937	1.0.0.172	2	right	xuyajun	-1176226511	2.0.10.242	2.0.10.242	10-16-2019	2019-10-16 12:55:52	20:55:52	female	2.0.10.147	37	Blue_S_2.bmp	1572	0		0	0	107169	0		0	0	NULL	NULL	NULL	High	run1	1	List2	A_T.wav	AV_T	1	1	0	2	107019	150	1	590	107609
Exp3	13	Exp3-13-1	59.937	1.0.0.172	2	right	xuyajun	-1176226511	2.0.10.242	2.0.10.242	10-16-2019	2019-10-16 12:55:52	20:55:52	female	2.0.10.147	38	Catch.bmp	1097	0		0	0	109888	0		0	0	NULL	NULL	NULL	High	run1	1	List2	A_T.wav	A_T	1	1	0	1	109738	150	1	759	110497
Exp3	13	Exp3-13-1	59.937	1.0.0.172	2	right	xuyajun	-1176226511	2.0.10.242	2.0.10.242	10-16-2019	2019-10-16 12:55:52	20:55:52	female	2.0.10.147	39	Blue_S_2.bmp	803	0		0	1	112141	0		0	0	NULL	NULL	NULL	High	run1	1	List2	Catch.wav	V_T	1	1	1	1	111990	151	1	563	112553
Exp3	13	Exp3-13-1	59.937	1.0.0.172	2	right	xuyajun	-1176226511	2.0.10.242	2.0.10.242	10-16-2019	2019-10-16 12:55:52	20:55:52	female	2.0.10.147	40	Catch.bmp	1349	0		0	1	114093	0		0	0	NULL	NULL	NULL	High	run1	1	List2	A_T.wav	A_T	1	1	1	1	113942	151	1	507	114449
Exp3	13	Exp3-13-1	59.937	1.0.0.172	2	right	xuyajun	-1176226511	2.0.10.242	2.0.10.242	10-16-2019	2019-10-16 12:55:52	20:55:52	female	2.0.10.147	41	Catch.bmp	1193	0		0	0	116595	0		0	0	NULL	NULL	NULL	High	run1	1	List2	A_T.wav	A_T	1	1	0	1	116445	150	1	500	116945
Exp3	13	Exp3-13-1	59.937	1.0.0.172	2	right	xuyajun	-1176226511	2.0.10.242	2.0.10.242	10-16-2019	2019-10-16 12:55:52	20:55:52	female	2.0.10.147	42	Red_C_2.bmp	1252	0		0	0	118948	0		0	0	NULL	NULL	NULL	High	run1	1	List2	A_T.wav	AV_T	1	1	0	2	118798	150	1	507	119305
Exp3	13	Exp3-13-1	59.937	1.0.0.172	2	right	xuyajun	-1176226511	2.0.10.242	2.0.10.242	10-16-2019	2019-10-16 12:55:52	20:55:52	female	2.0.10.147	43	Catch.bmp	1379	0		0	0	121350	0		0	0	NULL	NULL	NULL	High	run1	1	List2	A_T.wav	A_T	1	1	0	1	121200	150	1	721	121921
Exp3	13	Exp3-13-1	59.937	1.0.0.172	2	right	xuyajun	-1176226511	2.0.10.242	2.0.10.242	10-16-2019	2019-10-16 12:55:52	20:55:52	female	2.0.10.147	44	Blue_S_2.bmp	1074	0		0	0	123886	0		0	0	NULL	NULL	NULL	High	run1	1	List2	A_T.wav	AV_T	1	1	0	1	123736	150	1	554	124290
Exp3	13	Exp3-13-1	59.937	1.0.0.172	2	right	xuyajun	-1176226511	2.0.10.242	2.0.10.242	10-16-2019	2019-10-16 12:55:52	20:55:52	female	2.0.10.147	45	Red_C.bmp	1134	0		0	0	126122	0		0	0	NULL	NULL	NULL	High	run1		List2	A_S.wav	AV_S	0		0	1	125972	150		0	0
Exp3	13	Exp3-13-1	59.937	1.0.0.172	2	right	xuyajun	-1176226511	2.0.10.242	2.0.10.242	10-16-2019	2019-10-16 12:55:52	20:55:52	female	2.0.10.147	46	Catch.bmp	833	0		0	1	128458	0		0	0	NULL	NULL	NULL	High	run1	1	List2	A_T.wav	A_T	1	1	1	1	128307	151	1	550	128857
Exp3	13	Exp3-13-1	59.937	1.0.0.172	2	right	xuyajun	-1176226511	2.0.10.242	2.0.10.242	10-16-2019	2019-10-16 12:55:52	20:55:52	female	2.0.10.147	47	Red_C_2.bmp	1055	0		0	0	130443	0		0	0	NULL	NULL	NULL	High	run1	1	List2	Catch.wav	V_T	1	1	1	1	130293	150	1	539	130832
Exp3	13	Exp3-13-1	59.937	1.0.0.172	2	right	xuyajun	-1176226511	2.0.10.242	2.0.10.242	10-16-2019	2019-10-16 12:55:52	20:55:52	female	2.0.10.147	48	Blue_S_2.bmp	1331	0		0	0	132645	0		0	0	NULL	NULL	NULL	High	run1	1	List2	Catch.wav	V_T	1	1	0	1	132495	150	1	473	132968
Exp3	13	Exp3-13-1	59.937	1.0.0.172	2	right	xuyajun	-1176226511	2.0.10.242	2.0.10.242	10-16-2019	2019-10-16 12:55:52	20:55:52	female	2.0.10.147	49	Blue_C.bmp	1274	0		0	0	135131	0		0	0	NULL	NULL	NULL	High	Run1		List2	Catch.wav	V_S	0		0	1	134981	150		0	0
Exp3	13	Exp3-13-1	59.937	1.0.0.172	2	right	xuyajun	-1176226511	2.0.10.242	2.0.10.242	10-16-2019	2019-10-16 12:55:52	20:55:52	female	2.0.10.147	50	Blue_C.bmp	1068	0		0	1	137601	0		0	0	NULL	NULL	NULL	High	Run1		List2	Catch.wav	V_S	0		1	1	137450	151		0	0
Exp3	13	Exp3-13-1	59.937	1.0.0.172	2	right	xuyajun	-1176226511	2.0.10.242	2.0.10.242	10-16-2019	2019-10-16 12:55:52	20:55:52	female	2.0.10.147	51	Red_C_2.bmp	910	0		0	0	139886	0		0	0	NULL	NULL	NULL	High	run1	1	List2	A_T.wav	AV_T	1	1	1	1	139736	150	1	560	140296
Exp3	13	Exp3-13-1	59.937	1.0.0.172	2	right	xuyajun	-1176226511	2.0.10.242	2.0.10.242	10-16-2019	2019-10-16 12:55:52	20:55:52	female	2.0.10.147	52	Blue_C.bmp	1177	0		0	0	141955	0		0	0	NULL	NULL	NULL	High	run1		List2	A_S.wav	AV_S	0		0	1	141805	150		0	0
Exp3	13	Exp3-13-1	59.937	1.0.0.172	2	right	xuyajun	-1176226511	2.0.10.242	2.0.10.242	10-16-2019	2019-10-16 12:55:52	20:55:52	female	2.0.10.147	53	Red_C_2.bmp	1120	0		0	0	144358	0		0	0	NULL	NULL	NULL	High	run1	1	List2	Catch.wav	V_T	1	1	0	2	144208	150	1	560	144768
Exp3	13	Exp3-13-1	59.937	1.0.0.172	2	right	xuyajun	-1176226511	2.0.10.242	2.0.10.242	10-16-2019	2019-10-16 12:55:52	20:55:52	female	2.0.10.147	54	Catch.bmp	891	0		0	0	146627	0		0	0	NULL	NULL	NULL	High	run1		List2	A_S.wav	A_S	0		0	2	146477	150		0	0
Exp3	13	Exp3-13-1	59.937	1.0.0.172	2	right	xuyajun	-1176226511	2.0.10.242	2.0.10.242	10-16-2019	2019-10-16 12:55:52	20:55:52	female	2.0.10.147	55	Blue_S_2.bmp	1264	0		0	0	148729	0		0	0	NULL	NULL	NULL	High	run1	1	List2	A_T.wav	AV_T	1	1	0	1	148579	150	1	437	149016
Exp3	13	Exp3-13-1	59.937	1.0.0.172	2	right	xuyajun	-1176226511	2.0.10.242	2.0.10.242	10-16-2019	2019-10-16 12:55:52	20:55:52	female	2.0.10.147	56	Blue_S_2.bmp	1136	0		0	0	151148	0		0	0	NULL	NULL	NULL	High	run1	1	List2	A_T.wav	AV_T	1	1	0	1	150998	150	1	394	151392
Exp3	13	Exp3-13-1	59.937	1.0.0.172	2	right	xuyajun	-1176226511	2.0.10.242	2.0.10.242	10-16-2019	2019-10-16 12:55:52	20:55:52	female	2.0.10.147	57	Red_C_2.bmp	1406	0		0	0	153434	0		0	0	NULL	NULL	NULL	High	run1	1	List2	Catch.wav	V_T	1	1	1	1	153284	150	1	452	153736
Exp3	13	Exp3-13-1	59.937	1.0.0.172	2	right	xuyajun	-1176226511	2.0.10.242	2.0.10.242	10-16-2019	2019-10-16 12:55:52	20:55:52	female	2.0.10.147	58	Red_C_2.bmp	1033	0		0	0	156003	0		0	0	NULL	NULL	NULL	High	run1	1	List2	Catch.wav	V_T	1	1	0	1	155853	150	1	419	156272
Exp3	13	Exp3-13-1	59.937	1.0.0.172	2	right	xuyajun	-1176226511	2.0.10.242	2.0.10.242	10-16-2019	2019-10-16 12:55:52	20:55:52	female	2.0.10.147	59	Catch.bmp	1529	0		0	0	158189	0		0	0	NULL	NULL	NULL	High	run1		List2	A_S.wav	A_S	0		1	1	158039	150		0	0
Exp3	13	Exp3-13-1	59.937	1.0.0.172	2	right	xuyajun	-1176226511	2.0.10.242	2.0.10.242	10-16-2019	2019-10-16 12:55:52	20:55:52	female	2.0.10.147	60	Red_C_2.bmp	1459	0		0	1	160942	0		0	0	NULL	NULL	NULL	High	run1	1	List2	A_T.wav	AV_T	1	1	1	1	160791	151	1	353	161144
Exp3	13	Exp3-13-1	59.937	1.0.0.172	2	right	xuyajun	-1176226511	2.0.10.242	2.0.10.242	10-16-2019	2019-10-16 12:55:52	20:55:52	female	2.0.10.147	61	Catch.bmp	1450	0		0	0	163561	0		0	0	NULL	NULL	NULL	High	run1	1	List2	A_T.wav	A_T	1	1	0	1	163411	150	1	790	164201
Exp3	13	Exp3-13-1	59.937	1.0.0.172	2	right	xuyajun	-1176226511	2.0.10.242	2.0.10.242	10-16-2019	2019-10-16 12:55:52	20:55:52	female	2.0.10.147	62	Catch.bmp	1057	0		0	0	166164	0		0	0	NULL	NULL	NULL	High	run1	1	List2	A_T.wav	A_T	1	1	0	1	166014	150	1	650	166664
Exp3	13	Exp3-13-1	59.937	1.0.0.172	2	right	xuyajun	-1176226511	2.0.10.242	2.0.10.242	10-16-2019	2019-10-16 12:55:52	20:55:52	female	2.0.10.147	63	Blue_C_2.bmp	1518	0		0	0	168383	0		0	0	NULL	NULL	NULL	High	run1		List2	Catch.wav	V_S	0		0	1	168233	150	1	527	168760
Exp3	13	Exp3-13-1	59.937	1.0.0.172	2	right	xuyajun	-1176226511	2.0.10.242	2.0.10.242	10-16-2019	2019-10-16 12:55:52	20:55:52	female	2.0.10.147	64	Blue_S_2.bmp	918	0		0	0	171052	0		0	0	NULL	NULL	NULL	High	run1	1	List2	A_T.wav	AV_T	1	1	1	1	170902	150	1	426	171328
Exp3	13	Exp3-13-1	59.937	1.0.0.172	2	right	xuyajun	-1176226511	2.0.10.242	2.0.10.242	10-16-2019	2019-10-16 12:55:52	20:55:52	female	2.0.10.147	65	Blue_S_2.bmp	1082	0		0	0	173121	0		0	0	NULL	NULL	NULL	High	run1	1	List2	Catch.wav	V_T	1	1	1	1	172971	150	1	669	173640
Exp3	13	Exp3-13-1	59.937	1.0.0.172	2	right	xuyajun	-1176226511	2.0.10.242	2.0.10.242	10-16-2019	2019-10-16 12:55:52	20:55:52	female	2.0.10.147	66	Catch.bmp	1246	0		0	0	175357	0		0	0	NULL	NULL	NULL	High	run1	1	List2	A_T.wav	A_T	1	1	0	1	175207	150	1	593	175800
Exp3	13	Exp3-13-1	59.937	1.0.0.172	2	right	xuyajun	-1176226511	2.0.10.242	2.0.10.242	10-16-2019	2019-10-16 12:55:52	20:55:52	female	2.0.10.147	67	Catch.bmp	1099	0		0	0	177759	0		0	0	NULL	NULL	NULL	High	run1	1	List2	A_T.wav	A_T	1	1	0	1	177609	150	1	527	178136
Exp3	13	Exp3-13-1	59.937	1.0.0.172	2	right	xuyajun	-1176226511	2.0.10.242	2.0.10.242	10-16-2019	2019-10-16 12:55:52	20:55:52	female	2.0.10.147	68	Catch.bmp	1475	0		0	1	180012	0		0	0	NULL	NULL	NULL	High	run1	1	List2	A_T.wav	A_T	1	1	1	1	179861	151	1	339	180200
Exp3	13	Exp3-13-1	59.937	1.0.0.172	2	right	xuyajun	-1176226511	2.0.10.242	2.0.10.242	10-16-2019	2019-10-16 12:55:52	20:55:52	female	2.0.10.147	69	Blue_S_2.bmp	814	0		0	0	182648	0		0	0	NULL	NULL	NULL	High	run1	1	List2	Catch.wav	V_T	1	1	1	1	182498	150	1	470	182968
Exp3	13	Exp3-13-1	59.937	1.0.0.172	2	right	xuyajun	-1176226511	2.0.10.242	2.0.10.242	10-16-2019	2019-10-16 12:55:52	20:55:52	female	2.0.10.147	70	Red_C_2.bmp	1352	0		1	0	184616	0		0	0	NULL	NULL	NULL	High	run1	1	List2	A_T.wav	AV_T	1	1	1	1	184466	150	1	574	185040
Exp3	13	Exp3-13-1	59.937	1.0.0.172	2	right	xuyajun	-1176226511	2.0.10.242	2.0.10.242	10-16-2019	2019-10-16 12:55:52	20:55:52	female	2.0.10.147	71	Red_C_2.bmp	1400	0		0	0	187119	0		0	0	NULL	NULL	NULL	High	run1	1	List2	A_T.wav	AV_T	1	1	0	1	186969	150	1	335	187304
Exp3	13	Exp3-13-1	59.937	1.0.0.172	2	right	xuyajun	-1176226511	2.0.10.242	2.0.10.242	10-16-2019	2019-10-16 12:55:52	20:55:52	female	2.0.10.147	72	Blue_S.bmp	1361	0		0	0	189672	0		0	0	NULL	NULL	NULL	High	run1		List2	A_S.wav	AV_S	0		0	1	189522	150		0	0
Exp3	13	Exp3-13-1	59.937	1.0.0.172	2	right	xuyajun	-1176226511	2.0.10.242	2.0.10.242	10-16-2019	2019-10-16 12:55:52	20:55:52	female	2.0.10.147	73	Red_C_2.bmp	895	0		0	0	192241	0		0	0	NULL	NULL	NULL	High	run1	1	List2	A_T.wav	AV_T	1	1	0	1	192091	150	1	532	192623
Exp3	13	Exp3-13-1	59.937	1.0.0.172	2	right	xuyajun	-1176226511	2.0.10.242	2.0.10.242	10-16-2019	2019-10-16 12:55:52	20:55:52	female	2.0.10.147	74	Blue_S.bmp	1323	0		0	0	194293	0		0	0	NULL	NULL	NULL	High	run1		List2	A_S.wav	AV_S	0		0	1	194143	150		0	0
Exp3	13	Exp3-13-1	59.937	1.0.0.172	2	right	xuyajun	-1176226511	2.0.10.242	2.0.10.242	10-16-2019	2019-10-16 12:55:52	20:55:52	female	2.0.10.147	75	Red_C_2.bmp	1144	0		0	0	196829	0		0	0	NULL	NULL	NULL	High	run1	1	List2	Catch.wav	V_T	1	1	1	1	196679	150	1	504	197183
Exp3	13	Exp3-13-1	59.937	1.0.0.172	2	right	xuyajun	-1176226511	2.0.10.242	2.0.10.242	10-16-2019	2019-10-16 12:55:52	20:55:52	female	2.0.10.147	76	Catch.bmp	1172	0		0	1	199132	0		0	0	NULL	NULL	NULL	High	run1	1	List2	A_T.wav	A_T	1	1	1	1	198981	151	1	539	199520
Exp3	13	Exp3-13-1	59.937	1.0.0.172	2	right	xuyajun	-1176226511	2.0.10.242	2.0.10.242	10-16-2019	2019-10-16 12:55:52	20:55:52	female	2.0.10.147	77	Red_C_2.bmp	1081	0		0	0	201451	0		0	0	NULL	NULL	NULL	High	run1	1	List2	Catch.wav	V_T	1	1	0	1	201301	150	1	562	201863
Exp3	13	Exp3-13-1	59.937	1.0.0.172	2	right	xuyajun	-1176226511	2.0.10.242	2.0.10.242	10-16-2019	2019-10-16 12:55:52	20:55:52	female	2.0.10.147	78	Catch.bmp	1126	0		1	0	203686	0		0	0	NULL	NULL	NULL	High	run1	1	List2	A_T.wav	A_T	1	1	1	1	203536	150	1	599	204135
Exp3	13	Exp3-13-1	59.937	1.0.0.172	2	right	xuyajun	-1176226511	2.0.10.242	2.0.10.242	10-16-2019	2019-10-16 12:55:52	20:55:52	female	2.0.10.147	79	Catch.bmp	1090	0		0	0	205972	0		0	0	NULL	NULL	NULL	High	run1	1	List2	A_T.wav	A_T	1	1	0	1	205822	150	1	362	206184
Exp3	13	Exp3-13-1	59.937	1.0.0.172	2	right	xuyajun	-1176226511	2.0.10.242	2.0.10.242	10-16-2019	2019-10-16 12:55:52	20:55:52	female	2.0.10.147	80	Blue_S_2.bmp	1352	0		0	1	208225	0		0	0	NULL	NULL	NULL	High	run1	1	List2	A_T.wav	AV_T	1	1	1	1	208074	151	1	333	208407
Exp3	13	Exp3-13-1	59.937	1.0.0.172	2	right	xuyajun	-1176226511	2.0.10.242	2.0.10.242	10-16-2019	2019-10-16 12:55:52	20:55:52	female	2.0.10.147	81	Blue_S_2.bmp	1249	0		0	0	210727	0		0	0	NULL	NULL	NULL	High	run1	1	List2	Catch.wav	V_T	1	1	1	1	210577	150	1	478	211055
Exp3	13	Exp3-13-1	59.937	1.0.0.172	2	right	xuyajun	-1176226511	2.0.10.242	2.0.10.242	10-16-2019	2019-10-16 12:55:52	20:55:52	female	2.0.10.147	82	Blue_S_2.bmp	1113	0		0	0	213130	0		0	0	NULL	NULL	NULL	High	run1	1	List2	A_T.wav	AV_T	1	1	0	2	212980	150	1	348	213328
Exp3	13	Exp3-13-1	59.937	1.0.0.172	2	right	xuyajun	-1176226511	2.0.10.242	2.0.10.242	10-16-2019	2019-10-16 12:55:52	20:55:52	female	2.0.10.147	83	Red_C_2.bmp	1091	0		0	0	215399	0		0	0	NULL	NULL	NULL	High	run1	1	List2	Catch.wav	V_T	1	1	0	2	215249	150	1	438	215687
Exp3	13	Exp3-13-1	59.937	1.0.0.172	2	right	xuyajun	-1176226511	2.0.10.242	2.0.10.242	10-16-2019	2019-10-16 12:55:52	20:55:52	female	2.0.10.147	84	Red_S_2.bmp	1198	0		0	0	217651	0		0	0	NULL	NULL	NULL	High	run1		List2	A_S.wav	AV_S	0		0	1	217501	150		0	0
Exp3	13	Exp3-13-1	59.937	1.0.0.172	2	right	xuyajun	-1176226511	2.0.10.242	2.0.10.242	10-16-2019	2019-10-16 12:55:52	20:55:52	female	2.0.10.147	85	Red_C_2.bmp	1419	0		0	0	220070	0		0	0	NULL	NULL	NULL	High	run1	1	List2	A_T.wav	AV_T	1	1	0	1	219920	150	1	408	220328
Exp3	13	Exp3-13-1	59.937	1.0.0.172	2	right	xuyajun	-1176226511	2.0.10.242	2.0.10.242	10-16-2019	2019-10-16 12:55:52	20:55:52	female	2.0.10.147	86	Catch.bmp	1051	0		0	1	222640	0		0	0	NULL	NULL	NULL	High	run1	1	List2	A_T.wav	A_T	1	1	1	1	222489	151	1	510	222999
Exp3	13	Exp3-13-1	59.937	1.0.0.172	2	right	xuyajun	-1176226511	2.0.10.242	2.0.10.242	10-16-2019	2019-10-16 12:55:52	20:55:52	female	2.0.10.147	87	Blue_C_2.bmp	1198	0		0	0	224842	0		0	0	NULL	NULL	NULL	High	run1		List2	A_S.wav	AV_S	0		0	1	224692	150	1	484	225176
Exp3	13	Exp3-13-1	59.937	1.0.0.172	2	right	xuyajun	-1176226511	2.0.10.242	2.0.10.242	10-16-2019	2019-10-16 12:55:52	20:55:52	female	2.0.10.147	88	Blue_S_2.bmp	1383	0		0	0	227194	0		0	0	NULL	NULL	NULL	High	run1	1	List2	Catch.wav	V_T	1	1	1	1	227044	150	1	779	227823
Exp3	13	Exp3-13-1	59.937	1.0.0.172	2	right	xuyajun	-1176226511	2.0.10.242	2.0.10.242	10-16-2019	2019-10-16 12:55:52	20:55:52	female	2.0.10.147	89	Red_S_2.bmp	1093	0		0	0	229730	0		0	0	NULL	NULL	NULL	High	run1		List2	A_S.wav	AV_S	0		1	1	229580	150	1	667	230247
Exp3	13	Exp3-13-1	59.937	1.0.0.172	2	right	xuyajun	-1176226511	2.0.10.242	2.0.10.242	10-16-2019	2019-10-16 12:55:52	20:55:52	female	2.0.10.147	90	Catch.bmp	1378	0		0	0	231983	0		0	0	NULL	NULL	NULL	High	run1	1	List2	A_T.wav	A_T	1	1	0	1	231833	150	1	1494	233327
Exp3	13	Exp3-13-1	59.937	1.0.0.172	2	right	xuyajun	-1176226511	2.0.10.242	2.0.10.242	10-16-2019	2019-10-16 12:55:52	20:55:52	female	2.0.10.147	91	Red_S_2.bmp	1098	0		0	0	234552	0		0	0	NULL	NULL	NULL	High	run1		List2	Catch.wav	V_S	0		1	1	234402	150		0	0
Exp3	13	Exp3-13-1	59.937	1.0.0.172	2	right	xuyajun	-1176226511	2.0.10.242	2.0.10.242	10-16-2019	2019-10-16 12:55:52	20:55:52	female	2.0.10.147	92	Red_C_2.bmp	1199	0		0	1	236855	0		0	0	NULL	NULL	NULL	High	run1	1	List2	A_T.wav	AV_T	1	1	1	1	236704	151	1	583	237287
Exp3	13	Exp3-13-1	59.937	1.0.0.172	2	right	xuyajun	-1176226511	2.0.10.242	2.0.10.242	10-16-2019	2019-10-16 12:55:52	20:55:52	female	2.0.10.147	93	Catch.bmp	1114	0		0	0	239207	0		0	0	NULL	NULL	NULL	High	run1		List2	A_S.wav	A_S	0		0	1	239057	150		0	0
Exp3	13	Exp3-13-1	59.937	1.0.0.172	2	right	xuyajun	-1176226511	2.0.10.242	2.0.10.242	10-16-2019	2019-10-16 12:55:52	20:55:52	female	2.0.10.147	94	Catch.bmp	1204	0		0	0	241526	0		0	0	NULL	NULL	NULL	High	run1	1	List2	A_T.wav	A_T	1	1	0	1	241376	150	1	542	241918
Exp3	13	Exp3-13-1	59.937	1.0.0.172	2	right	xuyajun	-1176226511	2.0.10.242	2.0.10.242	10-16-2019	2019-10-16 12:55:52	20:55:52	female	2.0.10.147	95	Red_C_2.bmp	1183	0		0	1	243879	0		0	0	NULL	NULL	NULL	High	run1	1	List2	Catch.wav	V_T	1	1	1	1	243728	151	1	630	244358
Exp3	13	Exp3-13-1	59.937	1.0.0.172	2	right	xuyajun	-1176226511	2.0.10.242	2.0.10.242	10-16-2019	2019-10-16 12:55:52	20:55:52	female	2.0.10.147	96	Blue_C_2.bmp	1498	0		0	0	246214	0		0	0	NULL	NULL	NULL	High	run1		List2	Catch.wav	V_S	0		0	1	246064	150		0	0
Exp3	13	Exp3-13-1	59.937	1.0.0.172	2	right	xuyajun	-1176226511	2.0.10.242	2.0.10.242	10-16-2019	2019-10-16 12:55:52	20:55:52	female	2.0.10.147	97	Catch.bmp	977	0		0	0	248934	0		0	0	NULL	NULL	NULL	High	run1	1	List2	A_T.wav	A_T	1	1	1	1	248784	150	1	614	249398
Exp3	13	Exp3-13-1	59.937	1.0.0.172	2	right	xuyajun	-1176226511	2.0.10.242	2.0.10.242	10-16-2019	2019-10-16 12:55:52	20:55:52	female	2.0.10.147	98	Red_C_2.bmp	1125	0		1	0	251069	0		0	0	NULL	NULL	NULL	High	run1	1	List2	A_T.wav	AV_T	1	1	0	1	250919	150	1	375	251294
Exp3	13	Exp3-13-1	59.937	1.0.0.172	2	right	xuyajun	-1176226511	2.0.10.242	2.0.10.242	10-16-2019	2019-10-16 12:55:52	20:55:52	female	2.0.10.147	99	Catch.bmp	1142	0		0	0	253355	0		0	0	NULL	NULL	NULL	High	run1	1	List2	A_T.wav	A_T	1	1	0	1	253205	150	1	505	253710
Exp3	13	Exp3-13-1	59.937	1.0.0.172	2	right	xuyajun	-1176226511	2.0.10.242	2.0.10.242	10-16-2019	2019-10-16 12:55:52	20:55:52	female	2.0.10.147	100	Blue_S_2.bmp	1249	0		0	1	255658	0		0	0	NULL	NULL	NULL	High	run1	1	List2	Catch.wav	V_T	1	1	1	1	255507	151	1	579	256086
Exp3	13	Exp3-13-1	59.937	1.0.0.172	2	right	xuyajun	-1176226511	2.0.10.242	2.0.10.242	10-16-2019	2019-10-16 12:55:52	20:55:52	female	2.0.10.147	101	Catch.bmp	1051	0		0	0	258060	0		0	0	NULL	NULL	NULL	High	run1	1	List2	A_T.wav	A_T	1	1	0	1	257910	150	1	616	258526
Exp3	13	Exp3-13-1	59.937	1.0.0.172	2	right	xuyajun	-1176226511	2.0.10.242	2.0.10.242	10-16-2019	2019-10-16 12:55:52	20:55:52	female	2.0.10.147	102	Red_S_2.bmp	1301	0		0	0	260262	0		0	0	NULL	NULL	NULL	High	run1		List2	A_S.wav	AV_S	0		0	1	260112	150	1	535	260647
Exp3	13	Exp3-13-1	59.937	1.0.0.172	2	right	xuyajun	-1176226511	2.0.10.242	2.0.10.242	10-16-2019	2019-10-16 12:55:52	20:55:52	female	2.0.10.147	103	Blue_S_2.bmp	1560	0		0	0	262715	0		0	0	NULL	NULL	NULL	High	run1	1	List2	Catch.wav	V_T	1	1	1	1	262565	150	1	569	263134
Exp3	13	Exp3-13-1	59.937	1.0.0.172	2	right	xuyajun	-1176226511	2.0.10.242	2.0.10.242	10-16-2019	2019-10-16 12:55:52	20:55:52	female	2.0.10.147	104	Blue_S_2.bmp	844	0		0	0	265434	0		0	0	NULL	NULL	NULL	High	run1	1	List2	A_T.wav	AV_T	1	1	1	1	265284	150	1	554	265838
Exp3	13	Exp3-13-1	59.937	1.0.0.172	2	right	xuyajun	-1176226511	2.0.10.242	2.0.10.242	10-16-2019	2019-10-16 12:55:52	20:55:52	female	2.0.10.147	105	Red_C_2.bmp	1261	0		0	1	267437	0		0	0	NULL	NULL	NULL	High	run1	1	List2	Catch.wav	V_T	1	1	1	1	267286	151	1	441	267727
Exp3	13	Exp3-13-1	59.937	1.0.0.172	2	right	xuyajun	-1176226511	2.0.10.242	2.0.10.242	10-16-2019	2019-10-16 12:55:52	20:55:52	female	2.0.10.147	106	Blue_S_2.bmp	806	0		0	0	269856	0		0	0	NULL	NULL	NULL	High	run1	1	List2	A_T.wav	AV_T	1	1	0	1	269706	150	1	572	270278
Exp3	13	Exp3-13-1	59.937	1.0.0.172	2	right	xuyajun	-1176226511	2.0.10.242	2.0.10.242	10-16-2019	2019-10-16 12:55:52	20:55:52	female	2.0.10.147	107	Catch.bmp	1432	0		0	1	271825	0		0	0	NULL	NULL	NULL	High	run1	1	List2	A_T.wav	A_T	1	1	0	1	271674	151	1	756	272430
Exp3	13	Exp3-13-1	59.937	1.0.0.172	2	right	xuyajun	-1176226511	2.0.10.242	2.0.10.242	10-16-2019	2019-10-16 12:55:52	20:55:52	female	2.0.10.147	108	Catch.bmp	1068	0		0	1	274411	0		0	0	NULL	NULL	NULL	High	run1	1	List2	A_T.wav	A_T	1	1	1	1	274260	151	1	554	274814
Exp3	13	Exp3-13-1	59.937	1.0.0.172	2	right	xuyajun	-1176226511	2.0.10.242	2.0.10.242	10-16-2019	2019-10-16 12:55:52	20:55:52	female	2.0.10.147	109	Blue_S_2.bmp	1458	0		0	1	276630	0		0	0	NULL	NULL	NULL	High	run1	1	List2	Catch.wav	V_T	1	1	1	1	276479	151	1	671	277150
Exp3	13	Exp3-13-1	59.937	1.0.0.172	2	right	xuyajun	-1176226511	2.0.10.242	2.0.10.242	10-16-2019	2019-10-16 12:55:52	20:55:52	female	2.0.10.147	110	Red_C_2.bmp	1089	0		0	0	279249	0		0	0	NULL	NULL	NULL	High	run1	1	List2	Catch.wav	V_T	0		0	1	279099	150		0	0
Exp3	13	Exp3-13-1	59.937	1.0.0.172	2	right	xuyajun	-1176226511	2.0.10.242	2.0.10.242	10-16-2019	2019-10-16 12:55:52	20:55:52	female	2.0.10.147	111	Red_C_2.bmp	1582	0		0	0	281551	0		0	0	NULL	NULL	NULL	High	run1	1	List2	A_T.wav	AV_T	1	1	1	1	281401	150	1	421	281822
Exp3	13	Exp3-13-1	59.937	1.0.0.172	2	right	xuyajun	-1176226511	2.0.10.242	2.0.10.242	10-16-2019	2019-10-16 12:55:52	20:55:52	female	2.0.10.147	112	Blue_S.bmp	1439	0		0	1	284288	0		0	0	NULL	NULL	NULL	High	run1		List2	Catch.wav	V_S	0		1	1	284137	151		0	0
Exp3	13	Exp3-13-1	59.937	1.0.0.172	2	right	xuyajun	-1176226511	2.0.10.242	2.0.10.242	10-16-2019	2019-10-16 12:55:52	20:55:52	female	2.0.10.147	113	Blue_S_2.bmp	925	0		0	0	286940	0		0	0	NULL	NULL	NULL	High	run1	1	List2	Catch.wav	V_T	1	1	0	1	286790	150	1	537	287327
Exp3	13	Exp3-13-1	59.937	1.0.0.172	2	right	xuyajun	-1176226511	2.0.10.242	2.0.10.242	10-16-2019	2019-10-16 12:55:52	20:55:52	female	2.0.10.147	114	Blue_S_2.bmp	1025	0		0	0	289026	0		0	0	NULL	NULL	NULL	High	run1	1	List2	Catch.wav	V_T	1	1	0	1	288876	150	1	538	289414
Exp3	13	Exp3-13-1	59.937	1.0.0.172	2	right	xuyajun	-1176226511	2.0.10.242	2.0.10.242	10-16-2019	2019-10-16 12:55:52	20:55:52	female	2.0.10.147	115	Catch.bmp	834	0		1	0	291211	0		0	0	NULL	NULL	NULL	High	run1	1	List2	A_T.wav	A_T	1	1	1	1	291061	150	1	609	291670
Exp3	13	Exp3-13-1	59.937	1.0.0.172	2	right	xuyajun	-1176226511	2.0.10.242	2.0.10.242	10-16-2019	2019-10-16 12:55:52	20:55:52	female	2.0.10.147	116	Red_C_2.bmp	1038	0		0	0	293197	0		0	0	NULL	NULL	NULL	High	run1	1	List2	Catch.wav	V_T	0		0	1	293047	150		0	0
Exp3	13	Exp3-13-1	59.937	1.0.0.172	2	right	xuyajun	-1176226511	2.0.10.242	2.0.10.242	10-16-2019	2019-10-16 12:55:52	20:55:52	female	2.0.10.147	117	Blue_C_2.bmp	1048	0		0	0	295449	0		0	0	NULL	NULL	NULL	High	run1		List2	A_S.wav	AV_S	0		1	1	295299	150		0	0
Exp3	13	Exp3-13-1	59.937	1.0.0.172	2	right	xuyajun	-1176226511	2.0.10.242	2.0.10.242	10-16-2019	2019-10-16 12:55:52	20:55:52	female	2.0.10.147	118	Catch.bmp	1103	0		0	0	297718	0		0	0	NULL	NULL	NULL	High	run1	1	List2	A_T.wav	A_T	1	1	0	1	297568	150	1	550	298118
Exp3	13	Exp3-13-1	59.937	1.0.0.172	2	right	xuyajun	-1176226511	2.0.10.242	2.0.10.242	10-16-2019	2019-10-16 12:55:52	20:55:52	female	2.0.10.147	119	Blue_S_2.bmp	1329	0		0	1	299971	0		0	0	NULL	NULL	NULL	High	run1	1	List2	Catch.wav	V_T	1	1	1	1	299820	151	1	617	300437
Exp3	13	Exp3-13-1	59.937	1.0.0.172	2	right	xuyajun	-1176226511	2.0.10.242	2.0.10.242	10-16-2019	2019-10-16 12:55:52	20:55:52	female	2.0.10.147	120	Catch.bmp	1100	0		0	1	302457	0		0	0	NULL	NULL	NULL	High	run1		List2	A_S.wav	A_S	0		1	1	302306	151		0	0
Exp3	13	Exp3-13-1	59.937	1.0.0.172	2	right	xuyajun	-1176226511	2.0.10.242	2.0.10.242	10-16-2019	2019-10-16 12:55:52	20:55:52	female	2.0.10.147	121	Blue_S_2.bmp	1365	0		0	0	304776	0		0	0	NULL	NULL	NULL	High	run1	1	List2	Catch.wav	V_T	1	1	0	2	304626	150	1	427	305053
Exp3	13	Exp3-13-1	59.937	1.0.0.172	2	right	xuyajun	-1176226511	2.0.10.242	2.0.10.242	10-16-2019	2019-10-16 12:55:52	20:55:52	female	2.0.10.147	122	Catch.bmp	1303	0		0	0	307295	0		0	0	NULL	NULL	NULL	High	run1		List2	A_S.wav	A_S	0		0	1	307145	150		0	0
Exp3	13	Exp3-13-1	59.937	1.0.0.172	2	right	xuyajun	-1176226511	2.0.10.242	2.0.10.242	10-16-2019	2019-10-16 12:55:52	20:55:52	female	2.0.10.147	123	Red_C_2.bmp	802	0		0	0	309814	0		0	0	NULL	NULL	NULL	High	run1	1	List2	A_T.wav	AV_T	1	1	0	1	309664	150	1	573	310237
Exp3	13	Exp3-13-1	59.937	1.0.0.172	2	right	xuyajun	-1176226511	2.0.10.242	2.0.10.242	10-16-2019	2019-10-16 12:55:52	20:55:52	female	2.0.10.147	124	Red_S_2.bmp	1278	0		0	0	311766	0		0	0	NULL	NULL	NULL	High	run1		List2	Catch.wav	V_S	0		1	1	311616	150		0	0
Exp3	13	Exp3-13-1	59.937	1.0.0.172	2	right	xuyajun	-1176226511	2.0.10.242	2.0.10.242	10-16-2019	2019-10-16 12:55:52	20:55:52	female	2.0.10.147	125	Catch.bmp	1492	0		0	0	314252	0		0	0	NULL	NULL	NULL	High	run1	1	List2	A_T.wav	A_T	1	1	1	1	314102	150	1	663	314765
Exp3	13	Exp3-13-1	59.937	1.0.0.172	2	right	xuyajun	-1176226511	2.0.10.242	2.0.10.242	10-16-2019	2019-10-16 12:55:52	20:55:52	female	2.0.10.147	126	Catch.bmp	1378	0		0	0	316905	0		0	0	NULL	NULL	NULL	High	run1		List2	A_S.wav	A_S	0		0	1	316755	150		0	0
Exp3	13	Exp3-13-1	59.937	1.0.0.172	2	right	xuyajun	-1176226511	2.0.10.242	2.0.10.242	10-16-2019	2019-10-16 12:55:52	20:55:52	female	2.0.10.147	127	Red_C.bmp	1232	0		0	0	319491	0		0	0	NULL	NULL	NULL	High	run1		List2	Catch.wav	V_S	0		1	1	319341	150		0	0
Exp3	13	Exp3-13-1	59.937	1.0.0.172	2	right	xuyajun	-1176226511	2.0.10.242	2.0.10.242	10-16-2019	2019-10-16 12:55:52	20:55:52	female	2.0.10.147	128	Red_C_2.bmp	1566	0		0	1	321944	0		0	0	NULL	NULL	NULL	High	run1	1	List2	A_T.wav	AV_T	1	1	1	1	321793	151	1	468	322261
Exp3	13	Exp3-13-1	59.937	1.0.0.172	2	right	xuyajun	-1176226511	2.0.10.242	2.0.10.242	10-16-2019	2019-10-16 12:55:52	20:55:52	female	2.0.10.147	129	Blue_S_2.bmp	1579	0		0	0	324663	0		0	0	NULL	NULL	NULL	High	run1	1	List2	Catch.wav	V_T	1	1	1	1	324513	150	1	580	325093
Exp3	13	Exp3-13-1	59.937	1.0.0.172	2	right	xuyajun	-1176226511	2.0.10.242	2.0.10.242	10-16-2019	2019-10-16 12:55:52	20:55:52	female	2.0.10.147	130	Red_C_2.bmp	1062	0		0	0	327399	0		0	0	NULL	NULL	NULL	High	run1	1	List2	Catch.wav	V_T	0		0	1	327249	150		0	0
Exp3	13	Exp3-13-1	59.937	1.0.0.172	2	right	xuyajun	-1176226511	2.0.10.242	2.0.10.242	10-16-2019	2019-10-16 12:55:52	20:55:52	female	2.0.10.147	131	Catch.bmp	1476	0		0	0	329685	0		0	0	NULL	NULL	NULL	High	run1	1	List2	A_T.wav	A_T	1	1	0	1	329535	150	1	734	330269
Exp3	13	Exp3-13-1	59.937	1.0.0.172	2	right	xuyajun	-1176226511	2.0.10.242	2.0.10.242	10-16-2019	2019-10-16 12:55:52	20:55:52	female	2.0.10.147	132	Red_C_2.bmp	1250	0		0	0	332321	0		0	0	NULL	NULL	NULL	High	run1	1	List2	A_T.wav	AV_T	1	1	0	1	332171	150	1	402	332573
Exp3	13	Exp3-13-1	59.937	1.0.0.172	2	right	xuyajun	-1176226511	2.0.10.242	2.0.10.242	10-16-2019	2019-10-16 12:55:52	20:55:52	female	2.0.10.147	133	Blue_S_2.bmp	1342	0		0	0	334724	0		0	0	NULL	NULL	NULL	High	run1	1	List2	A_T.wav	AV_T	1	1	0	1	334574	150	1	344	334918
Exp3	13	Exp3-13-1	59.937	1.0.0.172	2	right	xuyajun	-1176226511	2.0.10.242	2.0.10.242	10-16-2019	2019-10-16 12:55:52	20:55:52	female	2.0.10.147	134	Blue_S_2.bmp	1204	0		0	0	337226	0		0	0	NULL	NULL	NULL	High	run1	1	List2	A_T.wav	AV_T	1	1	0	1	337076	150	1	321	337397
Exp3	13	Exp3-13-1	59.937	1.0.0.172	2	right	xuyajun	-1176226511	2.0.10.242	2.0.10.242	10-16-2019	2019-10-16 12:55:52	20:55:52	female	2.0.10.147	135	Red_C_2.bmp	1557	0		0	0	339579	0		0	0	NULL	NULL	NULL	High	run1	1	List2	Catch.wav	V_T	1	1	0	1	339429	150	1	496	339925
Exp3	13	Exp3-13-1	59.937	1.0.0.172	2	right	xuyajun	-1176226511	2.0.10.242	2.0.10.242	10-16-2019	2019-10-16 12:55:52	20:55:52	female	2.0.10.147	136	Blue_S_2.bmp	1258	0		0	0	342298	0		0	0	NULL	NULL	NULL	High	run1	1	List2	Catch.wav	V_T	1	1	0	1	342148	150	1	633	342781
Exp3	13	Exp3-13-1	59.937	1.0.0.172	2	right	xuyajun	-1176226511	2.0.10.242	2.0.10.242	10-16-2019	2019-10-16 12:55:52	20:55:52	female	2.0.10.147	137	Catch.bmp	1591	0		1	0	344717	0		0	0	NULL	NULL	NULL	High	run1		List2	A_S.wav	A_S	0		1	1	344567	150		0	0
Exp3	13	Exp3-13-1	59.937	1.0.0.172	2	right	xuyajun	-1176226511	2.0.10.242	2.0.10.242	10-16-2019	2019-10-16 12:55:52	20:55:52	female	2.0.10.147	138	Catch.bmp	1534	0		1	0	347520	0		0	0	NULL	NULL	NULL	High	run1	1	List2	A_T.wav	A_T	1	1	0	1	347370	150	1	356	347726
Exp3	13	Exp3-13-1	59.937	1.0.0.172	2	right	xuyajun	-1176226511	2.0.10.242	2.0.10.242	10-16-2019	2019-10-16 12:55:52	20:55:52	female	2.0.10.147	139	Red_C_2.bmp	1122	0		0	1	350207	0		0	0	NULL	NULL	NULL	High	run1	1	List2	A_T.wav	AV_T	1	1	1	1	350056	151	1	429	350485
Exp3	13	Exp3-13-1	59.937	1.0.0.172	2	right	xuyajun	-1176226511	2.0.10.242	2.0.10.242	10-16-2019	2019-10-16 12:55:52	20:55:52	female	2.0.10.147	140	Catch.bmp	1526	0		0	0	352476	0		0	0	NULL	NULL	NULL	High	run1	1	List2	A_T.wav	A_T	1	1	0	2	352326	150	1	591	352917
Exp3	13	Exp3-13-1	59.937	1.0.0.172	2	right	xuyajun	-1176226511	2.0.10.242	2.0.10.242	10-16-2019	2019-10-16 12:55:52	20:55:52	female	2.0.10.147	141	Blue_S_2.bmp	1159	0		0	0	355162	1168		0	0	NULL	NULL	NULL	High	run1	1	List2	A_T.wav	AV_T	1	1	0	1	355012	150	1	481	355493
Exp3	13	Exp3-13-1	59.937	1.0.0.172	2	right	xuyajun	-1176226511	2.0.10.242	2.0.10.242	10-16-2019	2019-10-16 12:55:52	20:55:52	female	2.0.10.147	142	Blue_S_2.bmp	1485	0		0	0	359550	0		0	0	NULL	NULL	NULL	High	run1	1	List2	A_T.wav	AV_T	1	1	0	1	359400	150	1	574	359974
Exp3	13	Exp3-13-1	59.937	1.0.0.172	2	right	xuyajun	-1176226511	2.0.10.242	2.0.10.242	10-16-2019	2019-10-16 12:55:52	20:55:52	female	2.0.10.147	143	Blue_S_2.bmp	930	0		0	0	362186	0		0	0	NULL	NULL	NULL	High	run1	1	List2	Catch.wav	V_T	0		1	1	362036	150		0	0
Exp3	13	Exp3-13-1	59.937	1.0.0.172	2	right	xuyajun	-1176226511	2.0.10.242	2.0.10.242	10-16-2019	2019-10-16 12:55:52	20:55:52	female	2.0.10.147	144	Catch.bmp	1310	0		0	0	364321	0		0	0	NULL	NULL	NULL	High	run1		List2	A_S.wav	A_S	0		1	1	364171	150		0	0
Exp3	13	Exp3-13-1	59.937	1.0.0.172	2	right	xuyajun	-1176226511	2.0.10.242	2.0.10.242	10-16-2019	2019-10-16 12:55:52	20:55:52	female	2.0.10.147	145	Catch.bmp	1151	0		0	0	366841	0		0	0	NULL	NULL	NULL	High	run1		List2	A_S.wav	A_S	0		0	1	366691	150		0	0
Exp3	13	Exp3-13-1	59.937	1.0.0.172	2	right	xuyajun	-1176226511	2.0.10.242	2.0.10.242	10-16-2019	2019-10-16 12:55:52	20:55:52	female	2.0.10.147	146	Blue_S_2.bmp	1285	0		0	0	369210	0		0	0	NULL	NULL	NULL	High	run1	1	List2	Catch.wav	V_T	1	1	1	1	369060	150	1	504	369564
Exp3	13	Exp3-13-1	59.937	1.0.0.172	2	right	xuyajun	-1176226511	2.0.10.242	2.0.10.242	10-16-2019	2019-10-16 12:55:52	20:55:52	female	2.0.10.147	147	Catch.bmp	1509	0		0	0	371646	0		0	0	NULL	NULL	NULL	High	run1	1	List2	A_T.wav	A_T	1	1	0	1	371496	150	1	444	371940
Exp3	13	Exp3-13-1	59.937	1.0.0.172	2	right	xuyajun	-1176226511	2.0.10.242	2.0.10.242	10-16-2019	2019-10-16 12:55:52	20:55:52	female	2.0.10.147	148	Catch.bmp	1339	0		0	0	374315	0		0	0	NULL	NULL	NULL	High	run1		List2	A_S.wav	A_S	0		0	1	374165	150		0	0
Exp3	13	Exp3-13-1	59.937	1.0.0.172	2	right	xuyajun	-1176226511	2.0.10.242	2.0.10.242	10-16-2019	2019-10-16 12:55:52	20:55:52	female	2.0.10.147	149	Red_C_2.bmp	977	0		0	0	376868	0		0	0	NULL	NULL	NULL	High	run1	1	List2	A_T.wav	AV_T	1	1	0	1	376718	150	1	407	377125
Exp3	13	Exp3-13-1	59.937	1.0.0.172	2	right	xuyajun	-1176226511	2.0.10.242	2.0.10.242	10-16-2019	2019-10-16 12:55:52	20:55:52	female	2.0.10.147	150	Catch.bmp	1448	0		1	0	379003	0		0	0	NULL	NULL	NULL	High	run1	1	List2	A_T.wav	A_T	1	1	0	1	378853	150	1	967	379820
Exp3	13	Exp3-13-1	59.937	1.0.0.172	2	right	xuyajun	-1176226511	2.0.10.242	2.0.10.242	10-16-2019	2019-10-16 12:55:52	20:55:52	female	2.0.10.147	151	Catch.bmp	1239	0		0	0	381606	0		0	0	NULL	NULL	NULL	High	run1	1	List2	A_T.wav	A_T	1	1	0	1	381456	150	1	460	381916
Exp3	13	Exp3-13-1	59.937	1.0.0.172	2	right	xuyajun	-1176226511	2.0.10.242	2.0.10.242	10-16-2019	2019-10-16 12:55:52	20:55:52	female	2.0.10.147	152	Red_C_2.bmp	841	0		0	0	383992	0		0	0	NULL	NULL	NULL	High	run1	1	List2	Catch.wav	V_T	1	1	0	1	383842	150	1	947	384789
Exp3	13	Exp3-13-1	59.937	1.0.0.172	2	right	xuyajun	-1176226511	2.0.10.242	2.0.10.242	10-16-2019	2019-10-16 12:55:52	20:55:52	female	2.0.10.147	153	Catch.bmp	877	0		0	0	386011	0		0	0	NULL	NULL	NULL	High	run1	1	List2	A_T.wav	A_T	1	1	0	1	385861	150	1	647	386508
Exp3	13	Exp3-13-1	59.937	1.0.0.172	2	right	xuyajun	-1176226511	2.0.10.242	2.0.10.242	10-16-2019	2019-10-16 12:55:52	20:55:52	female	2.0.10.147	154	Blue_S_2.bmp	1208	0		0	0	388046	0		0	0	NULL	NULL	NULL	High	run1	1	List2	Catch.wav	V_T	1	1	1	1	387896	150	1	540	388436
Exp3	13	Exp3-13-1	59.937	1.0.0.172	2	right	xuyajun	-1176226511	2.0.10.242	2.0.10.242	10-16-2019	2019-10-16 12:55:52	20:55:52	female	2.0.10.147	155	Red_C_2.bmp	1331	0		0	0	390415	0		0	0	NULL	NULL	NULL	High	run1	1	List2	Catch.wav	V_T	1	1	0	1	390265	150	1	483	390748
Exp3	13	Exp3-13-1	59.937	1.0.0.172	2	right	xuyajun	-1176226511	2.0.10.242	2.0.10.242	10-16-2019	2019-10-16 12:55:52	20:55:52	female	2.0.10.147	156	Red_C_2.bmp	1155	0		0	0	392901	0		0	0	NULL	NULL	NULL	High	run1	1	List2	Catch.wav	V_T	1	1	0	1	392751	150	1	477	393228
Exp3	13	Exp3-13-1	59.937	1.0.0.172	2	right	xuyajun	-1176226511	2.0.10.242	2.0.10.242	10-16-2019	2019-10-16 12:55:52	20:55:52	female	2.0.10.147	157	Red_C_2.bmp	1069	0		0	0	395204	0		0	0	NULL	NULL	NULL	High	run1	1	List2	Catch.wav	V_T	1	1	0	1	395054	150	1	558	395612
Exp3	13	Exp3-13-1	59.937	1.0.0.172	2	right	xuyajun	-1176226511	2.0.10.242	2.0.10.242	10-16-2019	2019-10-16 12:55:52	20:55:52	female	2.0.10.147	158	Catch.bmp	921	0		0	0	397423	0		0	0	NULL	NULL	NULL	High	run1	1	List2	A_T.wav	A_T	1	1	0	1	397273	150	1	595	397868
Exp3	13	Exp3-13-1	59.937	1.0.0.172	2	right	xuyajun	-1176226511	2.0.10.242	2.0.10.242	10-16-2019	2019-10-16 12:55:52	20:55:52	female	2.0.10.147	159	Red_C_2.bmp	1270	0		0	1	399492	0		0	0	NULL	NULL	NULL	High	run1	1	List2	Catch.wav	V_T	1	1	1	1	399341	151	1	479	399820
Exp3	13	Exp3-13-1	59.937	1.0.0.172	2	right	xuyajun	-1176226511	2.0.10.242	2.0.10.242	10-16-2019	2019-10-16 12:55:52	20:55:52	female	2.0.10.147	160	Red_C_2.bmp	1097	0		0	0	401911	0		0	0	NULL	NULL	NULL	High	run1	1	List2	Catch.wav	V_T	1	1	0	1	401761	150	1	395	402156
Exp3	13	Exp3-13-1	59.937	1.0.0.172	2	right	xuyajun	-1176226511	2.0.10.242	2.0.10.242	10-16-2019	2019-10-16 12:55:52	20:55:52	female	2.0.10.147	161	Blue_S_2.bmp	1079	0		0	0	404163	0		0	0	NULL	NULL	NULL	High	run1	1	List2	A_T.wav	AV_T	1	1	1	1	404013	150	1	552	404565
Exp3	13	Exp3-13-1	59.937	1.0.0.172	2	right	xuyajun	-1176226511	2.0.10.242	2.0.10.242	10-16-2019	2019-10-16 12:55:52	20:55:52	female	2.0.10.147	162	Red_C_2.bmp	1028	0		0	0	406399	0		0	0	NULL	NULL	NULL	High	run1	1	List2	A_T.wav	AV_T	1	1	0	1	406249	150	1	379	406628
Exp3	13	Exp3-13-1	59.937	1.0.0.172	2	right	xuyajun	-1176226511	2.0.10.242	2.0.10.242	10-16-2019	2019-10-16 12:55:52	20:55:52	female	2.0.10.147	163	Red_S.bmp	1274	0		0	0	408584	0		0	0	NULL	NULL	NULL	High	run1		List2	A_S.wav	AV_S	0		0	1	408434	150		0	0
Exp3	13	Exp3-13-1	59.937	1.0.0.172	2	right	xuyajun	-1176226511	2.0.10.242	2.0.10.242	10-16-2019	2019-10-16 12:55:52	20:55:52	female	2.0.10.147	164	Red_C_2.bmp	1285	0		0	0	411070	0		0	0	NULL	NULL	NULL	High	run1	1	List2	A_T.wav	AV_T	1	1	0	1	410920	150	1	507	411427
Exp3	13	Exp3-13-1	59.937	1.0.0.172	2	right	xuyajun	-1176226511	2.0.10.242	2.0.10.242	10-16-2019	2019-10-16 12:55:52	20:55:52	female	2.0.10.147	165	Catch.bmp	1578	0		0	0	413506	0		0	0	NULL	NULL	NULL	High	run1		List2	A_S.wav	A_S	0		0	1	413356	150		0	0
Exp3	13	Exp3-13-1	59.937	1.0.0.172	2	right	xuyajun	-1176226511	2.0.10.242	2.0.10.242	10-16-2019	2019-10-16 12:55:52	20:55:52	female	2.0.10.147	166	Blue_S_2.bmp	1007	0		0	0	416309	0		0	0	NULL	NULL	NULL	High	run1	1	List2	A_T.wav	AV_T	1	1	0	1	416159	150	1	564	416723
Exp3	13	Exp3-13-1	59.937	1.0.0.172	2	right	xuyajun	-1176226511	2.0.10.242	2.0.10.242	10-16-2019	2019-10-16 12:55:52	20:55:52	female	2.0.10.147	167	Catch.bmp	1152	0		0	0	418478	0		0	0	NULL	NULL	NULL	High	run1	1	List2	A_T.wav	A_T	1	1	0	1	418328	150	1	627	418955
Exp3	13	Exp3-13-1	59.937	1.0.0.172	2	right	xuyajun	-1176226511	2.0.10.242	2.0.10.242	10-16-2019	2019-10-16 12:55:52	20:55:52	female	2.0.10.147	168	Blue_C.bmp	1113	0		0	1	420781	0		0	0	NULL	NULL	NULL	High	Run1		List2	Catch.wav	V_S	0		1	1	420630	151	1	549	421179
Exp3	13	Exp3-13-1	59.937	1.0.0.172	2	right	xuyajun	-1176226511	2.0.10.242	2.0.10.242	10-16-2019	2019-10-16 12:55:52	20:55:52	female	2.0.10.147	169	Blue_S_2.bmp	1559	0		0	1	423050	0		0	0	NULL	NULL	NULL	High	run1	1	List2	A_T.wav	AV_T	1	1	1	1	422899	151	1	472	423371
Exp3	13	Exp3-13-1	59.937	1.0.0.172	2	right	xuyajun	-1176226511	2.0.10.242	2.0.10.242	10-16-2019	2019-10-16 12:55:52	20:55:52	female	2.0.10.147	170	Catch.bmp	1095	0		0	0	425769	0		0	0	NULL	NULL	NULL	High	run1		List2	A_S.wav	A_S	0		0	1	425619	150		0	0
Exp3	13	Exp3-13-1	59.937	1.0.0.172	2	right	xuyajun	-1176226511	2.0.10.242	2.0.10.242	10-16-2019	2019-10-16 12:55:52	20:55:52	female	2.0.10.147	171	Red_C_2.bmp	1415	0		1	0	428071	0		0	0	NULL	NULL	NULL	High	run1	1	List2	Catch.wav	V_T	1	1	1	1	427921	150	1	618	428539
Exp3	13	Exp3-13-1	59.937	1.0.0.172	2	right	xuyajun	-1176226511	2.0.10.242	2.0.10.242	10-16-2019	2019-10-16 12:55:52	20:55:52	female	2.0.10.147	172	Red_C.bmp	1002	0		0	0	430641	0		0	0	NULL	NULL	NULL	High	run1		List2	Catch.wav	V_S	0		0	1	430491	150	1	465	430956
Exp3	13	Exp3-13-1	59.937	1.0.0.172	2	right	xuyajun	-1176226511	2.0.10.242	2.0.10.242	10-16-2019	2019-10-16 12:55:52	20:55:52	female	2.0.10.147	173	Red_C_2.bmp	1380	0		0	0	432793	0		0	0	NULL	NULL	NULL	High	run1	1	List2	Catch.wav	V_T	1	1	0	1	432643	150	1	408	433051
Exp3	13	Exp3-13-1	59.937	1.0.0.172	2	right	xuyajun	-1176226511	2.0.10.242	2.0.10.242	10-16-2019	2019-10-16 12:55:52	20:55:52	female	2.0.10.147	174	Blue_S_2.bmp	1183	0		0	0	435329	0		0	0	NULL	NULL	NULL	High	run1	1	List2	Catch.wav	V_T	1	1	0	1	435179	150	1	424	435603
Exp3	13	Exp3-13-1	59.937	1.0.0.172	2	right	xuyajun	-1176226511	2.0.10.242	2.0.10.242	10-16-2019	2019-10-16 12:55:52	20:55:52	female	2.0.10.147	175	Red_C_2.bmp	937	0		0	0	437665	0		0	0	NULL	NULL	NULL	High	run1	1	List2	Catch.wav	V_T	1	1	0	1	437515	150	1	544	438059
Exp3	13	Exp3-13-1	59.937	1.0.0.172	2	right	xuyajun	-1176226511	2.0.10.242	2.0.10.242	10-16-2019	2019-10-16 12:55:52	20:55:52	female	2.0.10.147	176	Blue_S_2.bmp	1425	0		0	0	439750	0		0	0	NULL	NULL	NULL	High	run1	1	List2	Catch.wav	V_T	1	1	0	1	439600	150	1	507	440107
Exp3	13	Exp3-13-1	59.937	1.0.0.172	2	right	xuyajun	-1176226511	2.0.10.242	2.0.10.242	10-16-2019	2019-10-16 12:55:52	20:55:52	female	2.0.10.147	177	Catch.bmp	1028	0		1	0	442336	0		0	0	NULL	NULL	NULL	High	run1	1	List2	A_T.wav	A_T	1	1	1	1	442186	150	1	633	442819
Exp3	13	Exp3-13-1	59.937	1.0.0.172	2	right	xuyajun	-1176226511	2.0.10.242	2.0.10.242	10-16-2019	2019-10-16 12:55:52	20:55:52	female	2.0.10.147	178	Red_C.bmp	1388	0		0	0	444522	0		0	0	NULL	NULL	NULL	High	run1		List2	Catch.wav	V_S	0		0	1	444372	150		0	0
Exp3	13	Exp3-13-1	59.937	1.0.0.172	2	right	xuyajun	-1176226511	2.0.10.242	2.0.10.242	10-16-2019	2019-10-16 12:55:52	20:55:52	female	2.0.10.147	179	Red_C_2.bmp	1377	0		1	0	447141	0		0	0	NULL	NULL	NULL	High	run1	1	List2	A_T.wav	AV_T	1	1	1	1	446991	150	1	588	447579
Exp3	13	Exp3-13-1	59.937	1.0.0.172	2	right	xuyajun	-1176226511	2.0.10.242	2.0.10.242	10-16-2019	2019-10-16 12:55:52	20:55:52	female	2.0.10.147	180	Blue_S.bmp	1344	0		0	0	449677	0		0	0	NULL	NULL	NULL	High	run1		List2	Catch.wav	V_S	0		1	1	449527	150		0	0
Exp3	13	Exp3-13-1	59.937	1.0.0.172	2	right	xuyajun	-1176226511	2.0.10.242	2.0.10.242	10-16-2019	2019-10-16 12:55:52	20:55:52	female	2.0.10.147	181	Blue_S_2.bmp	1547	0		0	0	452230	0		0	0	NULL	NULL	NULL	High	run1	1	List2	Catch.wav	V_T	1	1	0	1	452080	150	1	467	452547
Exp3	13	Exp3-13-1	59.937	1.0.0.172	2	right	xuyajun	-1176226511	2.0.10.242	2.0.10.242	10-16-2019	2019-10-16 12:55:52	20:55:52	female	2.0.10.147	182	Catch.bmp	1506	0		0	0	454933	0		0	0	NULL	NULL	NULL	High	run1		List2	A_S.wav	A_S	0		1	1	454783	150		0	0
Exp3	13	Exp3-13-1	59.937	1.0.0.172	2	right	xuyajun	-1176226511	2.0.10.242	2.0.10.242	10-16-2019	2019-10-16 12:55:52	20:55:52	female	2.0.10.147	183	Blue_C.bmp	1530	0		0	0	457669	0		0	0	NULL	NULL	NULL	High	run1		List2	A_S.wav	AV_S	0		0	1	457519	150		0	0
Exp3	13	Exp3-13-1	59.937	1.0.0.172	2	right	xuyajun	-1176226511	2.0.10.242	2.0.10.242	10-16-2019	2019-10-16 12:55:52	20:55:52	female	2.0.10.147	184	Red_C_2.bmp	853	0		0	0	460405	0		0	0	NULL	NULL	NULL	High	run1	1	List2	A_T.wav	AV_T	1	1	0	1	460255	150	1	500	460755
Exp3	13	Exp3-13-1	59.937	1.0.0.172	2	right	xuyajun	-1176226511	2.0.10.242	2.0.10.242	10-16-2019	2019-10-16 12:55:52	20:55:52	female	2.0.10.147	185	Blue_S_2.bmp	1165	0		1	0	462407	0		0	0	NULL	NULL	NULL	High	run1	1	List2	Catch.wav	V_T	1	1	1	1	462257	150	1	498	462755
Exp3	13	Exp3-13-1	59.937	1.0.0.172	2	right	xuyajun	-1176226511	2.0.10.242	2.0.10.242	10-16-2019	2019-10-16 12:55:52	20:55:52	female	2.0.10.147	186	Catch.bmp	923	0		0	1	464727	0		0	0	NULL	NULL	NULL	High	run1		List2	A_S.wav	A_S	0		1	1	464576	151		0	0
Exp3	13	Exp3-13-1	59.937	1.0.0.172	2	right	xuyajun	-1176226511	2.0.10.242	2.0.10.242	10-16-2019	2019-10-16 12:55:52	20:55:52	female	2.0.10.147	187	Red_S.bmp	980	0		0	0	466862	0		0	0	NULL	NULL	NULL	High	run1		List2	Catch.wav	V_S	0		1	1	466712	150		0	0
Exp3	13	Exp3-13-1	59.937	1.0.0.172	2	right	xuyajun	-1176226511	2.0.10.242	2.0.10.242	10-16-2019	2019-10-16 12:55:52	20:55:52	female	2.0.10.147	188	Blue_S_2.bmp	1064	0		0	0	469048	0		0	0	NULL	NULL	NULL	High	run1	1	List2	A_T.wav	AV_T	1	1	0	1	468898	150	1	432	469330
Exp3	13	Exp3-13-1	59.937	1.0.0.172	2	right	xuyajun	-1176226511	2.0.10.242	2.0.10.242	10-16-2019	2019-10-16 12:55:52	20:55:52	female	2.0.10.147	189	Red_C_2.bmp	1201	0		0	0	471267	0		0	0	NULL	NULL	NULL	High	run1	1	List2	Catch.wav	V_T	1	1	0	1	471117	150	1	573	471690
Exp3	13	Exp3-13-1	59.937	1.0.0.172	2	right	xuyajun	-1176226511	2.0.10.242	2.0.10.242	10-16-2019	2019-10-16 12:55:52	20:55:52	female	2.0.10.147	190	Blue_S.bmp	1144	0		0	0	473619	0		0	0	NULL	NULL	NULL	High	run1		List2	A_S.wav	AV_S	0		1	1	473469	150		0	0
Exp3	13	Exp3-13-1	59.937	1.0.0.172	2	right	xuyajun	-1176226511	2.0.10.242	2.0.10.242	10-16-2019	2019-10-16 12:55:52	20:55:52	female	2.0.10.147	191	Red_C_2.bmp	995	0		0	1	475972	0		0	0	NULL	NULL	NULL	High	run1	1	List2	A_T.wav	AV_T	1	1	1	1	475821	151	1	549	476370
Exp3	13	Exp3-13-1	59.937	1.0.0.172	2	right	xuyajun	-1176226511	2.0.10.242	2.0.10.242	10-16-2019	2019-10-16 12:55:52	20:55:52	female	2.0.10.147	192	Blue_S_2.bmp	1582	0		0	0	478124	0		0	0	NULL	NULL	NULL	High	run1	1	List2	A_T.wav	AV_T	1	1	0	1	477974	150	1	452	478426
Exp3	13	Exp3-13-1	59.937	1.0.0.172	2	right	xuyajun	-1176226511	2.0.10.242	2.0.10.242	10-16-2019	2019-10-16 12:55:52	20:55:52	female	2.0.10.147	193	Catch.bmp	1231	0		0	0	480860	0		0	0	NULL	NULL	NULL	High	run1	1	List2	A_T.wav	A_T	1	1	0	1	480710	150	1	724	481434
Exp3	13	Exp3-13-1	59.937	1.0.0.172	2	right	xuyajun	-1176226511	2.0.10.242	2.0.10.242	10-16-2019	2019-10-16 12:55:52	20:55:52	female	2.0.10.147	194	Red_C_2.bmp	1163	0		0	0	483246	0		0	0	NULL	NULL	NULL	High	run1	1	List2	Catch.wav	V_T	1	1	1	1	483096	150	1	554	483650
Exp3	13	Exp3-13-1	59.937	1.0.0.172	2	right	xuyajun	-1176226511	2.0.10.242	2.0.10.242	10-16-2019	2019-10-16 12:55:52	20:55:52	female	2.0.10.147	195	Catch.bmp	1060	0		0	0	485565	0		0	0	NULL	NULL	NULL	High	run1	1	List2	A_T.wav	A_T	1	1	1	1	485415	150	1	563	485978
Exp3	13	Exp3-13-1	59.937	1.0.0.172	2	right	xuyajun	-1176226511	2.0.10.242	2.0.10.242	10-16-2019	2019-10-16 12:55:52	20:55:52	female	2.0.10.147	196	Catch.bmp	1208	0		0	0	487784	0		0	0	NULL	NULL	NULL	High	run1		List2	A_S.wav	A_S	0		0	1	487634	150		0	0
Exp3	13	Exp3-13-1	59.937	1.0.0.172	2	right	xuyajun	-1176226511	2.0.10.242	2.0.10.242	10-16-2019	2019-10-16 12:55:52	20:55:52	female	2.0.10.147	197	Catch.bmp	1591	0		0	0	490203	0		0	0	NULL	NULL	NULL	High	run1	1	List2	A_T.wav	A_T	1	1	0	1	490053	150	1	621	490674
Exp3	13	Exp3-13-1	59.937	1.0.0.172	2	right	xuyajun	-1176226511	2.0.10.242	2.0.10.242	10-16-2019	2019-10-16 12:55:52	20:55:52	female	2.0.10.147	198	Red_C_2.bmp	1136	0		0	0	492956	0		0	0	NULL	NULL	NULL	High	run1	1	List2	Catch.wav	V_T	1	1	1	1	492806	150	1	524	493330
Exp3	13	Exp3-13-1	59.937	1.0.0.172	2	right	xuyajun	-1176226511	2.0.10.242	2.0.10.242	10-16-2019	2019-10-16 12:55:52	20:55:52	female	2.0.10.147	199	Catch.bmp	1326	0		0	0	495242	0		0	0	NULL	NULL	NULL	High	run1	1	List2	A_T.wav	A_T	1	1	0	1	495092	150	1	638	495730
Exp3	13	Exp3-13-1	59.937	1.0.0.172	2	right	xuyajun	-1176226511	2.0.10.242	2.0.10.242	10-16-2019	2019-10-16 12:55:52	20:55:52	female	2.0.10.147	200	Blue_S_2.bmp	1321	0		0	0	497728	0		0	0	NULL	NULL	NULL	High	run1	1	List2	Catch.wav	V_T	1	1	0	1	497578	150	1	360	497938
Exp3	13	Exp3-13-1	59.937	1.0.0.172	2	right	xuyajun	-1176226511	2.0.10.242	2.0.10.242	10-16-2019	2019-10-16 12:55:52	20:55:52	female	2.0.10.147	201	Red_C_2.bmp	1383	0		0	0	500197	0		0	0	NULL	NULL	NULL	High	run1	1	List2	A_T.wav	AV_T	1	1	0	1	500047	150	1	1107	501154
Exp3	13	Exp3-13-1	59.937	1.0.0.172	2	right	xuyajun	-1176226511	2.0.10.242	2.0.10.242	10-16-2019	2019-10-16 12:55:52	20:55:52	female	2.0.10.147	202	Red_C_2.bmp	1022	0		0	0	502733	0		0	0	NULL	NULL	NULL	High	run1	1	List2	Catch.wav	V_T	1	1	1	1	502583	150	1	483	503066
Exp3	13	Exp3-13-1	59.937	1.0.0.172	2	right	xuyajun	-1176226511	2.0.10.242	2.0.10.242	10-16-2019	2019-10-16 12:55:52	20:55:52	female	2.0.10.147	203	Catch.bmp	1200	0		0	0	504902	0		0	0	NULL	NULL	NULL	High	run1	1	List2	A_T.wav	A_T	1	1	1	1	504752	150	1	674	505426
Exp3	13	Exp3-13-1	59.937	1.0.0.172	2	right	xuyajun	-1176226511	2.0.10.242	2.0.10.242	10-16-2019	2019-10-16 12:55:52	20:55:52	female	2.0.10.147	204	Blue_S_2.bmp	1463	0		0	0	507254	0		0	0	NULL	NULL	NULL	High	run1	1	List2	A_T.wav	AV_T	1	1	0	1	507104	150	1	418	507522
Exp3	13	Exp3-13-1	59.937	1.0.0.172	2	right	xuyajun	-1176226511	2.0.10.242	2.0.10.242	10-16-2019	2019-10-16 12:55:52	20:55:52	female	2.0.10.147	205	Catch.bmp	892	0		0	0	509874	0		0	0	NULL	NULL	NULL	High	run1	1	List2	A_T.wav	A_T	1	1	0	1	509724	150	1	494	510218
Exp3	13	Exp3-13-1	59.937	1.0.0.172	2	right	xuyajun	-1176226511	2.0.10.242	2.0.10.242	10-16-2019	2019-10-16 12:55:52	20:55:52	female	2.0.10.147	206	Catch.bmp	1362	0		0	0	511926	0		0	0	NULL	NULL	NULL	High	run1	1	List2	A_T.wav	A_T	1	1	0	1	511776	150	1	371	512147
Exp3	13	Exp3-13-1	59.937	1.0.0.172	2	right	xuyajun	-1176226511	2.0.10.242	2.0.10.242	10-16-2019	2019-10-16 12:55:52	20:55:52	female	2.0.10.147	207	Catch.bmp	986	0		0	0	514445	0		0	0	NULL	NULL	NULL	High	run1	1	List2	A_T.wav	A_T	1	1	0	1	514295	150	1	507	514802
Exp3	13	Exp3-13-1	59.937	1.0.0.172	2	right	xuyajun	-1176226511	2.0.10.242	2.0.10.242	10-16-2019	2019-10-16 12:55:52	20:55:52	female	2.0.10.147	208	Blue_S_2.bmp	1354	0		0	0	516581	0		0	0	NULL	NULL	NULL	High	run1	1	List2	A_T.wav	AV_T	1	1	0	1	516431	150	1	371	516802
Exp3	13	Exp3-13-1	59.937	1.0.0.172	2	right	xuyajun	-1176226511	2.0.10.242	2.0.10.242	10-16-2019	2019-10-16 12:55:52	20:55:52	female	2.0.10.147	209	Catch.bmp	1137	0		0	1	519084	0		0	0	NULL	NULL	NULL	High	run1	1	List2	A_T.wav	A_T	1	1	0	1	518933	151	1	477	519410
Exp3	13	Exp3-13-1	59.937	1.0.0.172	2	right	xuyajun	-1176226511	2.0.10.242	2.0.10.242	10-16-2019	2019-10-16 12:55:52	20:55:52	female	2.0.10.147	210	Catch.bmp	1320	0		0	0	521369	0		0	0	NULL	NULL	NULL	High	run1	1	List2	A_T.wav	A_T	1	1	0	1	521219	150	1	383	521602
Exp3	13	Exp3-13-1	59.937	1.0.0.172	2	right	xuyajun	-1176226511	2.0.10.242	2.0.10.242	10-16-2019	2019-10-16 12:55:52	20:55:52	female	2.0.10.147	211	Catch.bmp	1225	0		1	0	523838	0		0	0	NULL	NULL	NULL	High	run1	1	List2	A_T.wav	A_T	1	1	1	1	523688	150	1	361	524049
Exp3	13	Exp3-13-1	59.937	1.0.0.172	2	right	xuyajun	-1176226511	2.0.10.242	2.0.10.242	10-16-2019	2019-10-16 12:55:52	20:55:52	female	2.0.10.147	212	Red_C.bmp	1071	0		0	0	526224	0		0	0	NULL	NULL	NULL	High	run1		List2	Catch.wav	V_S	0		1	1	526074	150		0	0
Exp3	13	Exp3-13-1	59.937	1.0.0.172	2	right	xuyajun	-1176226511	2.0.10.242	2.0.10.242	10-16-2019	2019-10-16 12:55:52	20:55:52	female	2.0.10.147	213	Catch.bmp	885	0		0	0	528510	0		0	0	NULL	NULL	NULL	High	run1	1	List2	A_T.wav	A_T	1	1	1	1	528360	150	1	561	528921
Exp3	13	Exp3-13-1	59.937	1.0.0.172	2	right	xuyajun	-1176226511	2.0.10.242	2.0.10.242	10-16-2019	2019-10-16 12:55:52	20:55:52	female	2.0.10.147	214	Catch.bmp	1581	0		0	1	530546	0		0	0	NULL	NULL	NULL	High	run1	1	List2	A_T.wav	A_T	1	1	0	1	530395	151	1	454	530849
Exp3	13	Exp3-13-1	59.937	1.0.0.172	2	right	xuyajun	-1176226511	2.0.10.242	2.0.10.242	10-16-2019	2019-10-16 12:55:52	20:55:52	female	2.0.10.147	215	Red_C.bmp	1516	0		0	0	533282	0		0	0	NULL	NULL	NULL	High	run1		List2	A_S.wav	AV_S	0		0	2	533132	150		0	0
Exp3	13	Exp3-13-1	59.937	1.0.0.172	2	right	xuyajun	-1176226511	2.0.10.242	2.0.10.242	10-16-2019	2019-10-16 12:55:52	20:55:52	female	2.0.10.147	216	Red_C_2.bmp	843	0		0	0	536018	0		0	0	NULL	NULL	NULL	High	run1	1	List2	Catch.wav	V_T	1	1	0	1	535868	150	1	461	536329
Exp3	13	Exp3-13-1	59.937	1.0.0.172	2	right	xuyajun	-1176226511	2.0.10.242	2.0.10.242	10-16-2019	2019-10-16 12:55:52	20:55:52	female	2.0.10.147	217	Red_C_2.bmp	864	0		0	0	538020	0		0	0	NULL	NULL	NULL	High	run1	1	List2	A_T.wav	AV_T	1	1	0	1	537870	150	1	435	538305
Exp3	13	Exp3-13-1	59.937	1.0.0.172	2	right	xuyajun	-1176226511	2.0.10.242	2.0.10.242	10-16-2019	2019-10-16 12:55:52	20:55:52	female	2.0.10.147	218	Blue_S_2.bmp	991	0		0	0	540039	0		0	0	NULL	NULL	NULL	High	run1	1	List2	Catch.wav	V_T	1	1	0	1	539889	150	1	592	540481
Exp3	13	Exp3-13-1	59.937	1.0.0.172	2	right	xuyajun	-1176226511	2.0.10.242	2.0.10.242	10-16-2019	2019-10-16 12:55:52	20:55:52	female	2.0.10.147	219	Catch.bmp	1003	0		0	0	542191	0		0	0	NULL	NULL	NULL	High	run1	1	List2	A_T.wav	A_T	1	1	0	1	542041	150	1	464	542505
Exp3	13	Exp3-13-1	59.937	1.0.0.172	2	right	xuyajun	-1176226511	2.0.10.242	2.0.10.242	10-16-2019	2019-10-16 12:55:52	20:55:52	female	2.0.10.147	220	Catch.bmp	1016	0		0	0	544343	0		0	0	NULL	NULL	NULL	High	run1	1	List2	A_T.wav	A_T	1	1	0	1	544193	150	1	448	544641
Exp3	13	Exp3-13-1	59.937	1.0.0.172	2	right	xuyajun	-1176226511	2.0.10.242	2.0.10.242	10-16-2019	2019-10-16 12:55:52	20:55:52	female	2.0.10.147	221	Red_C_2.bmp	1179	0		0	0	546512	0		0	0	NULL	NULL	NULL	High	run1	1	List2	A_T.wav	AV_T	1	1	0	1	546362	150	1	495	546857
Exp3	13	Exp3-13-1	59.937	1.0.0.172	2	right	xuyajun	-1176226511	2.0.10.242	2.0.10.242	10-16-2019	2019-10-16 12:55:52	20:55:52	female	2.0.10.147	222	Red_C_2.bmp	1489	0		0	0	548848	0		0	0	NULL	NULL	NULL	High	run1	1	List2	A_T.wav	AV_T	1	1	0	1	548698	150	1	335	549033
Exp3	13	Exp3-13-1	59.937	1.0.0.172	2	right	xuyajun	-1176226511	2.0.10.242	2.0.10.242	10-16-2019	2019-10-16 12:55:52	20:55:52	female	2.0.10.147	223	Catch.bmp	1284	0		0	0	551484	0		0	0	NULL	NULL	NULL	High	run1	1	List2	A_T.wav	A_T	1	1	0	1	551334	150	1	564	551898
Exp3	13	Exp3-13-1	59.937	1.0.0.172	2	right	xuyajun	-1176226511	2.0.10.242	2.0.10.242	10-16-2019	2019-10-16 12:55:52	20:55:52	female	2.0.10.147	224	Blue_S_2.bmp	1123	0		0	0	553920	0		0	0	NULL	NULL	NULL	High	run1	1	List2	A_T.wav	AV_T	1	1	0	1	553770	150	1	551	554321
Exp3	13	Exp3-13-1	59.937	1.0.0.172	2	right	xuyajun	-1176226511	2.0.10.242	2.0.10.242	10-16-2019	2019-10-16 12:55:52	20:55:52	female	2.0.10.147	225	Blue_C_2.bmp	1401	0		0	0	556206	0		0	0	NULL	NULL	NULL	High	run1		List2	Catch.wav	V_S	0		0	2	556056	150		0	0
Exp3	13	Exp3-13-1	59.937	1.0.0.172	2	right	xuyajun	-1176226511	2.0.10.242	2.0.10.242	10-16-2019	2019-10-16 12:55:52	20:55:52	female	2.0.10.147	226	Catch.bmp	954	0		0	0	558825	0		0	0	NULL	NULL	NULL	High	run1	1	List2	A_T.wav	A_T	0		1	1	558675	150		0	0
Exp3	13	Exp3-13-1	59.937	1.0.0.172	2	right	xuyajun	-1176226511	2.0.10.242	2.0.10.242	10-16-2019	2019-10-16 12:55:52	20:55:52	female	2.0.10.147	227	Red_S.bmp	986	0		0	0	560994	0		0	0	NULL	NULL	NULL	High	run1		List2	A_S.wav	AV_S	0		0	1	560844	150		0	0
Exp3	13	Exp3-13-1	59.937	1.0.0.172	2	right	xuyajun	-1176226511	2.0.10.242	2.0.10.242	10-16-2019	2019-10-16 12:55:52	20:55:52	female	2.0.10.147	228	Blue_S_2.bmp	1087	0		0	0	563196	0		0	0	NULL	NULL	NULL	High	run1	1	List2	A_T.wav	AV_T	1	1	0	1	563046	150	1	396	563442
Exp3	13	Exp3-13-1	59.937	1.0.0.172	2	right	xuyajun	-1176226511	2.0.10.242	2.0.10.242	10-16-2019	2019-10-16 12:55:52	20:55:52	female	2.0.10.147	229	Red_C_2.bmp	836	0		0	0	565432	0		0	0	NULL	NULL	NULL	High	run1	1	List2	A_T.wav	AV_T	1	1	0	1	565282	150	1	392	565674
Exp3	13	Exp3-13-1	59.937	1.0.0.172	2	right	xuyajun	-1176226511	2.0.10.242	2.0.10.242	10-16-2019	2019-10-16 12:55:52	20:55:52	female	2.0.10.147	230	Red_C_2.bmp	1484	0		0	0	567417	0		0	0	NULL	NULL	NULL	High	run1	1	List2	A_T.wav	AV_T	1	1	0	1	567267	150	1	398	567665
Exp3	13	Exp3-13-1	59.937	1.0.0.172	2	right	xuyajun	-1176226511	2.0.10.242	2.0.10.242	10-16-2019	2019-10-16 12:55:52	20:55:52	female	2.0.10.147	231	Blue_S_2.bmp	1195	0		0	1	570054	0		0	0	NULL	NULL	NULL	High	run1	1	List2	Catch.wav	V_T	1	1	1	1	569903	151	1	690	570593
Exp3	13	Exp3-13-1	59.937	1.0.0.172	2	right	xuyajun	-1176226511	2.0.10.242	2.0.10.242	10-16-2019	2019-10-16 12:55:52	20:55:52	female	2.0.10.147	232	Red_C_2.bmp	863	0		0	0	572406	0		0	0	NULL	NULL	NULL	High	run1	1	List2	A_T.wav	AV_T	1	1	0	1	572256	150	1	353	572609
Exp3	13	Exp3-13-1	59.937	1.0.0.172	2	right	xuyajun	-1176226511	2.0.10.242	2.0.10.242	10-16-2019	2019-10-16 12:55:52	20:55:52	female	2.0.10.147	233	Blue_S.bmp	1561	0		0	0	574425	0		0	0	NULL	NULL	NULL	High	run1		List2	Catch.wav	V_S	0		0	1	574275	150		0	0
Exp3	13	Exp3-13-1	59.937	1.0.0.172	2	right	xuyajun	-1176226511	2.0.10.242	2.0.10.242	10-16-2019	2019-10-16 12:55:52	20:55:52	female	2.0.10.147	234	Red_C_2.bmp	1238	0		0	0	577194	0		0	0	NULL	NULL	NULL	High	run1	1	List2	A_T.wav	AV_T	1	1	1	1	577044	150	1	373	577417
Exp3	13	Exp3-13-1	59.937	1.0.0.172	2	right	xuyajun	-1176226511	2.0.10.242	2.0.10.242	10-16-2019	2019-10-16 12:55:52	20:55:52	female	2.0.10.147	235	Catch.bmp	1412	0		0	0	579580	0		0	0	NULL	NULL	NULL	High	run1		List2	A_S.wav	A_S	0		0	1	579430	150		0	0
Exp3	13	Exp3-13-1	59.937	1.0.0.172	2	right	xuyajun	-1176226511	2.0.10.242	2.0.10.242	10-16-2019	2019-10-16 12:55:52	20:55:52	female	2.0.10.147	236	Catch.bmp	1034	0		0	0	582216	0		0	0	NULL	NULL	NULL	High	run1	1	List2	A_T.wav	A_T	1	1	0	1	582066	150	1	526	582592
Exp3	13	Exp3-13-1	59.937	1.0.0.172	2	right	xuyajun	-1176226511	2.0.10.242	2.0.10.242	10-16-2019	2019-10-16 12:55:52	20:55:52	female	2.0.10.147	237	Red_C_2.bmp	1269	0		0	0	584402	0		0	0	NULL	NULL	NULL	High	run1	1	List2	A_T.wav	AV_T	1	1	0	1	584252	150	1	324	584576
Exp3	13	Exp3-13-1	59.937	1.0.0.172	2	right	xuyajun	-1176226511	2.0.10.242	2.0.10.242	10-16-2019	2019-10-16 12:55:52	20:55:52	female	2.0.10.147	238	Blue_S_2.bmp	1243	0		0	0	586821	0		0	0	NULL	NULL	NULL	High	run1	1	List2	A_T.wav	AV_T	1	1	0	1	586671	150	1	467	587138
Exp3	13	Exp3-13-1	59.937	1.0.0.172	2	right	xuyajun	-1176226511	2.0.10.242	2.0.10.242	10-16-2019	2019-10-16 12:55:52	20:55:52	female	2.0.10.147	239	Red_C.bmp	1044	0		0	1	589224	0		0	0	NULL	NULL	NULL	High	run1		List2	A_S.wav	AV_S	0		1	1	589073	151		0	0
Exp3	13	Exp3-13-1	59.937	1.0.0.172	2	right	xuyajun	-1176226511	2.0.10.242	2.0.10.242	10-16-2019	2019-10-16 12:55:52	20:55:52	female	2.0.10.147	240	Red_C.bmp	1300	0		0	1	591493	0		0	0	NULL	NULL	NULL	High	run1		List2	A_S.wav	AV_S	0		1	1	591342	151		0	0
Exp3	13	Exp3-13-1	59.937	1.0.0.172	2	right	xuyajun	-1176226511	2.0.10.242	2.0.10.242	10-16-2019	2019-10-16 12:55:52	20:55:52	female	2.0.10.147	241	Red_C_2.bmp	1354	0		0	0	593995	0		0	0	NULL	NULL	NULL	High	run1	1	List2	Catch.wav	V_T	1	1	1	1	593845	150	1	523	594368
Exp3	13	Exp3-13-1	59.937	1.0.0.172	2	right	xuyajun	-1176226511	2.0.10.242	2.0.10.242	10-16-2019	2019-10-16 12:55:52	20:55:52	female	2.0.10.147	242	Red_S.bmp	999	0		0	0	596498	0		0	0	NULL	NULL	NULL	High	run1		List2	A_S.wav	AV_S	0		1	1	596348	150		0	0
Exp3	13	Exp3-13-1	59.937	1.0.0.172	2	right	xuyajun	-1176226511	2.0.10.242	2.0.10.242	10-16-2019	2019-10-16 12:55:52	20:55:52	female	2.0.10.147	243	Blue_C.bmp	1012	0		0	0	598717	0		0	0	NULL	NULL	NULL	High	run1		List2	A_S.wav	AV_S	0		0	1	598567	150		0	0
Exp3	13	Exp3-13-1	59.937	1.0.0.172	2	right	xuyajun	-1176226511	2.0.10.242	2.0.10.242	10-16-2019	2019-10-16 12:55:52	20:55:52	female	2.0.10.147	244	Red_S.bmp	1547	0		0	1	600953	0		0	0	NULL	NULL	NULL	High	run1		List2	Catch.wav	V_S	0		1	1	600802	151		0	0
Exp3	13	Exp3-13-1	59.937	1.0.0.172	2	right	xuyajun	-1176226511	2.0.10.242	2.0.10.242	10-16-2019	2019-10-16 12:55:52	20:55:52	female	2.0.10.147	245	Catch.bmp	861	0		1	0	603705	0		0	0	NULL	NULL	NULL	High	run1	1	List2	A_T.wav	A_T	1	1	1	1	603555	150	1	653	604208
Exp3	13	Exp3-13-1	59.937	1.0.0.172	2	right	xuyajun	-1176226511	2.0.10.242	2.0.10.242	10-16-2019	2019-10-16 12:55:52	20:55:52	female	2.0.10.147	246	Catch.bmp	925	0		0	0	605724	0		0	0	NULL	NULL	NULL	High	run1	1	List2	A_T.wav	A_T	1	1	0	1	605574	150	1	522	606096
Exp3	13	Exp3-13-1	59.937	1.0.0.172	2	right	xuyajun	-1176226511	2.0.10.242	2.0.10.242	10-16-2019	2019-10-16 12:55:52	20:55:52	female	2.0.10.147	247	Blue_S_2.bmp	832	0		0	0	607810	0		0	0	NULL	NULL	NULL	High	run1	1	List2	Catch.wav	V_T	1	1	0	1	607660	150	1	437	608097
Exp3	13	Exp3-13-1	59.937	1.0.0.172	2	right	xuyajun	-1176226511	2.0.10.242	2.0.10.242	10-16-2019	2019-10-16 12:55:52	20:55:52	female	2.0.10.147	248	Red_C_2.bmp	1332	0		0	0	609795	0		0	0	NULL	NULL	NULL	High	run1	1	List2	Catch.wav	V_T	1	1	0	1	609645	150	1	412	610057
Exp3	13	Exp3-13-1	59.937	1.0.0.172	2	right	xuyajun	-1176226511	2.0.10.242	2.0.10.242	10-16-2019	2019-10-16 12:55:52	20:55:52	female	2.0.10.147	249	Catch.bmp	1453	0		0	0	612281	0		0	0	NULL	NULL	NULL	High	run1	1	List2	A_T.wav	A_T	1	1	1	1	612131	150	1	501	612632
Exp3	13	Exp3-13-1	59.937	1.0.0.172	2	right	xuyajun	-1176226511	2.0.10.242	2.0.10.242	10-16-2019	2019-10-16 12:55:52	20:55:52	female	2.0.10.147	250	Red_C_2.bmp	1281	0		0	0	614884	0		0	0	NULL	NULL	NULL	High	run1	1	List2	A_T.wav	AV_T	1	1	0	1	614734	150	1	346	615080
Exp3	13	Exp3-13-1	59.937	1.0.0.172	2	right	xuyajun	-1176226511	2.0.10.242	2.0.10.242	10-16-2019	2019-10-16 12:55:52	20:55:52	female	2.0.10.147	251	Red_S_2.bmp	823	0		0	0	617320	0		0	0	NULL	NULL	NULL	High	run1		List2	Catch.wav	V_S	0		0	1	617170	150	1	622	617792
Exp3	13	Exp3-13-1	59.937	1.0.0.172	2	right	xuyajun	-1176226511	2.0.10.242	2.0.10.242	10-16-2019	2019-10-16 12:55:52	20:55:52	female	2.0.10.147	252	Catch.bmp	957	0		0	0	619305	0		0	0	NULL	NULL	NULL	High	run1	1	List2	A_T.wav	A_T	1	1	0	1	619155	150	1	597	619752
Exp3	13	Exp3-13-1	59.937	1.0.0.172	2	right	xuyajun	-1176226511	2.0.10.242	2.0.10.242	10-16-2019	2019-10-16 12:55:52	20:55:52	female	2.0.10.147	253	Catch.bmp	1325	0		0	0	621424	0		0	0	NULL	NULL	NULL	High	run1	1	List2	A_T.wav	A_T	1	1	0	1	621274	150	1	510	621784
Exp3	13	Exp3-13-1	59.937	1.0.0.172	2	right	xuyajun	-1176226511	2.0.10.242	2.0.10.242	10-16-2019	2019-10-16 12:55:52	20:55:52	female	2.0.10.147	254	Blue_S_2.bmp	1354	0		0	0	623910	0		0	0	NULL	NULL	NULL	High	run1	1	List2	Catch.wav	V_T	1	1	1	1	623760	150	1	520	624280
Exp3	13	Exp3-13-1	59.937	1.0.0.172	2	right	xuyajun	-1176226511	2.0.10.242	2.0.10.242	10-16-2019	2019-10-16 12:55:52	20:55:52	female	2.0.10.147	255	Blue_S_2.bmp	1244	0		0	1	626413	0		0	0	NULL	NULL	NULL	High	run1	1	List2	Catch.wav	V_T	1	1	1	1	626262	151	1	538	626800
Exp3	13	Exp3-13-1	59.937	1.0.0.172	2	right	xuyajun	-1176226511	2.0.10.242	2.0.10.242	10-16-2019	2019-10-16 12:55:52	20:55:52	female	2.0.10.147	256	Blue_S_2.bmp	1035	0		0	0	628815	0		0	0	NULL	NULL	NULL	High	run1	1	List2	A_T.wav	AV_T	1	1	1	1	628665	150	1	311	628976
Exp3	13	Exp3-13-1	59.937	1.0.0.172	2	right	xuyajun	-1176226511	2.0.10.242	2.0.10.242	10-16-2019	2019-10-16 12:55:52	20:55:52	female	2.0.10.147	257	Blue_S_2.bmp	1012	0		0	0	631001	0		0	0	NULL	NULL	NULL	High	run1	1	List2	Catch.wav	V_T	1	1	1	1	630851	150	1	501	631352
Exp3	13	Exp3-13-1	59.937	1.0.0.172	2	right	xuyajun	-1176226511	2.0.10.242	2.0.10.242	10-16-2019	2019-10-16 12:55:52	20:55:52	female	2.0.10.147	258	Blue_S_2.bmp	1320	0		0	0	633170	0		0	0	NULL	NULL	NULL	High	run1	1	List2	A_T.wav	AV_T	1	1	0	2	633020	150	1	340	633360
Exp3	13	Exp3-13-1	59.937	1.0.0.172	2	right	xuyajun	-1176226511	2.0.10.242	2.0.10.242	10-16-2019	2019-10-16 12:55:52	20:55:52	female	2.0.10.147	259	Blue_S_2.bmp	1018	0		0	0	635639	0		0	0	NULL	NULL	NULL	High	run1	1	List2	A_T.wav	AV_T	1	1	0	1	635489	150	1	455	635944
Exp3	13	Exp3-13-1	59.937	1.0.0.172	2	right	xuyajun	-1176226511	2.0.10.242	2.0.10.242	10-16-2019	2019-10-16 12:55:52	20:55:52	female	2.0.10.147	260	Red_S.bmp	1296	0		0	0	637808	0		0	0	NULL	NULL	NULL	High	run1		List2	Catch.wav	V_S	0		0	1	637658	150		0	0
