# Supplementary material for: Visual Perceptual Load Attenuates Age-Related Audiovisual Integration in an Audiovisual Discrimination Task
Source: Front Psychol. 2021 Sep 29;12:740221. doi: 10.3389/fpsyg.2021.740221 (PMC8511317; doi:10.3389/fpsyg.2021.740221)
Supplement: Supplementary file 1 [file Data_Sheet_1.ZIP › Export data/Group 2_Data_Older/Exp3_High load/Subject_14.xlsx]

## Sheet: Sheet1
ExperimentName	Subject	DataFile.Basename	Display.RefreshRate	ExperimentVersion	Group	Handedness	Name	RandomSeed	RuntimeVersion	RuntimeVersionExpected	SessionDate	SessionStartDateTimeUtc	SessionTime	Sex	StudioVersion	Block	Image	ITI	ITI.ACC	ITI.CRESP	ITI.DurationError	ITI.OnsetDelay	ITI.OnsetTime	ITI.OnsetToOnsetTime	ITI.RESP	ITI.RT	ITI.RTTime	List1	List1.Cycle	List1.Sample	PercetualLoad	Procedure	Response	Running	Sound	StimulusType	Target.ACC	Target.CRESP	Target.DurationError	Target.OnsetDelay	Target.OnsetTime	Target.OnsetToOnsetTime	Target.RESP	Target.RT	Target.RTTime
Exp3	14	Exp3-14-1	59.937	1.0.0.173	2	right	huchonghui	1820089455	2.0.10.242	2.0.10.242	10-31-2019	2019-10-31 01:06:52	09:06:52	female	2.0.10.147	1	Blue_S_2.bmp	1067	0		0	0	32380	0		0	0	4	1	1	High	Prac	1	List1	Catch.wav	V_T	1	1	111	1	32230	150	1	1138	33368
Exp3	14	Exp3-14-1	59.937	1.0.0.173	2	right	huchonghui	1820089455	2.0.10.242	2.0.10.242	10-31-2019	2019-10-31 01:06:52	09:06:52	female	2.0.10.147	2	Red_S.bmp	849	0		0	0	34599	0		0	0	7	1	2	High	Prac		List1	Catch.wav	V_S	0		0	1	34449	150		0	0
Exp3	14	Exp3-14-1	59.937	1.0.0.173	2	right	huchonghui	1820089455	2.0.10.242	2.0.10.242	10-31-2019	2019-10-31 01:06:52	09:06:52	female	2.0.10.147	3	Blue_S.bmp	1288	0		0	0	36668	0		0	0	3	1	3	High	Prac		List1	Catch.wav	V_S	0		0	1	36518	150		0	0
Exp3	14	Exp3-14-1	59.937	1.0.0.173	2	right	huchonghui	1820089455	2.0.10.242	2.0.10.242	10-31-2019	2019-10-31 01:06:52	09:06:52	female	2.0.10.147	4	Red_C_2.bmp	1320	0		0	0	39171	0		0	0	6	1	4	High	Prac	1	List1	Catch.wav	V_T	1	1	0	2	39021	150	1	571	39592
Exp3	14	Exp3-14-1	59.937	1.0.0.173	2	right	huchonghui	1820089455	2.0.10.242	2.0.10.242	10-31-2019	2019-10-31 01:06:52	09:06:52	female	2.0.10.147	5	Blue_S_2.bmp	1021	0		0	0	41640	0		0	0	14	1	5	High	Prac	1	List1	A_T.wav	AV_T	1	1	1	1	41490	150	1	318	41808
Exp3	14	Exp3-14-1	59.937	1.0.0.173	2	right	huchonghui	1820089455	2.0.10.242	2.0.10.242	10-31-2019	2019-10-31 01:06:52	09:06:52	female	2.0.10.147	6	Catch.bmp	1329	0		0	0	43809	0		0	0	10	1	6	High	Prac	1	List1	A_T.wav	A_T	1	1	0	1	43659	150	1	749	44408
Exp3	14	Exp3-14-1	59.937	1.0.0.173	2	right	huchonghui	1820089455	2.0.10.242	2.0.10.242	10-31-2019	2019-10-31 01:06:52	09:06:52	female	2.0.10.147	7	Catch.bmp	908	0		0	0	46295	0		0	0	10	1	7	High	Prac	1	List1	A_T.wav	A_T	1	1	0	1	46145	150	1	359	46504
Exp3	14	Exp3-14-1	59.937	1.0.0.173	2	right	huchonghui	1820089455	2.0.10.242	2.0.10.242	10-31-2019	2019-10-31 01:06:52	09:06:52	female	2.0.10.147	8	Red_C.bmp	1353	0		0	1	48364	0		0	0	5	1	8	High	Prac		List1	Catch.wav	V_S	0		1	1	48213	151		0	0
Exp3	14	Exp3-14-1	59.937	1.0.0.173	2	right	huchonghui	1820089455	2.0.10.242	2.0.10.242	10-31-2019	2019-10-31 01:06:52	09:06:52	female	2.0.10.147	9	Catch.bmp	1136	0		0	0	50933	0		0	0	10	1	9	High	Prac	1	List1	A_T.wav	A_T	1	1	1	1	50783	150	1	633	51416
Exp3	14	Exp3-14-1	59.937	1.0.0.173	2	right	huchonghui	1820089455	2.0.10.242	2.0.10.242	10-31-2019	2019-10-31 01:06:52	09:06:52	female	2.0.10.147	10	Catch.bmp	1113	0		0	0	53219	0		0	0	10	1	10	High	Prac	1	List1	A_T.wav	A_T	0		0	1	53069	150		0	0
Exp3	14	Exp3-14-1	59.937	1.0.0.173	2	right	huchonghui	1820089455	2.0.10.242	2.0.10.242	10-31-2019	2019-10-31 01:06:52	09:06:52	female	2.0.10.147	11	Blue_S_2.bmp	1520	0		0	0	55538	0		0	0	14	1	11	High	Prac	1	List1	A_T.wav	AV_T	1	1	0	1	55388	150	1	340	55728
Exp3	14	Exp3-14-1	59.937	1.0.0.173	2	right	huchonghui	1820089455	2.0.10.242	2.0.10.242	10-31-2019	2019-10-31 01:06:52	09:06:52	female	2.0.10.147	12	Catch.bmp	1297	0		0	0	58207	0		0	0	10	1	12	High	Prac	1	List1	A_T.wav	A_T	1	1	0	1	58057	150	1	766	58823
Exp3	14	Exp3-14-1	59.937	1.0.0.173	2	right	huchonghui	1820089455	2.0.10.242	2.0.10.242	10-31-2019	2019-10-31 01:06:52	09:06:52	female	2.0.10.147	13	Red_C_2.bmp	1373	0		0	0	60660	0		0	0	6	1	13	High	Prac	1	List1	Catch.wav	V_T	1	1	0	1	60510	150	1	625	61135
Exp3	14	Exp3-14-1	59.937	1.0.0.173	2	right	huchonghui	1820089455	2.0.10.242	2.0.10.242	10-31-2019	2019-10-31 01:06:52	09:06:52	female	2.0.10.147	14	Red_C_2.bmp	835	0		0	0	63196	0		0	0	16	1	14	High	Prac	1	List1	A_T.wav	AV_T	1	1	0	1	63046	150	1	353	63399
Exp3	14	Exp3-14-1	59.937	1.0.0.173	2	right	huchonghui	1820089455	2.0.10.242	2.0.10.242	10-31-2019	2019-10-31 01:06:52	09:06:52	female	2.0.10.147	15	Red_C_2.bmp	1549	0		0	0	65181	0		0	0	16	1	15	High	Prac	1	List1	A_T.wav	AV_T	1	1	0	1	65031	150	1	344	65375
Exp3	14	Exp3-14-1	59.937	1.0.0.173	2	right	huchonghui	1820089455	2.0.10.242	2.0.10.242	10-31-2019	2019-10-31 01:06:52	09:06:52	female	2.0.10.147	16	Red_S.bmp	1292	0		0	0	67884	0		0	0	7	1	16	High	Prac		List1	Catch.wav	V_S	0		0	1	67734	150		0	0
Exp3	14	Exp3-14-1	59.937	1.0.0.173	2	right	huchonghui	1820089455	2.0.10.242	2.0.10.242	10-31-2019	2019-10-31 01:06:52	09:06:52	female	2.0.10.147	17	Catch.bmp	973	0		0	0	70387	0		0	0	10	1	17	High	Prac	1	List1	A_T.wav	A_T	1	1	0	1	70237	150	1	514	70751
Exp3	14	Exp3-14-1	59.937	1.0.0.173	2	right	huchonghui	1820089455	2.0.10.242	2.0.10.242	10-31-2019	2019-10-31 01:06:52	09:06:52	female	2.0.10.147	18	Catch.bmp	1171	0		0	0	72522	0		0	0	9	1	18	High	Prac		List1	A_S.wav	A_S	0		0	1	72372	150		0	0
Exp3	14	Exp3-14-1	59.937	1.0.0.173	2	right	huchonghui	1820089455	2.0.10.242	2.0.10.242	10-31-2019	2019-10-31 01:06:52	09:06:52	female	2.0.10.147	19	Catch.bmp	1396	0		0	0	74908	0		0	0	9	1	19	High	Prac		List1	A_S.wav	A_S	0		0	1	74758	150		0	0
Exp3	14	Exp3-14-1	59.937	1.0.0.173	2	right	huchonghui	1820089455	2.0.10.242	2.0.10.242	10-31-2019	2019-10-31 01:06:52	09:06:52	female	2.0.10.147	20	Red_C_2.bmp	1118	0		0	0	77511	0		0	0	16	1	20	High	Prac	1	List1	A_T.wav	AV_T	1	1	0	1	77361	150	1	398	77759
Exp3	14	Exp3-14-1	59.937	1.0.0.173	2	right	huchonghui	1820089455	2.0.10.242	2.0.10.242	10-31-2019	2019-10-31 01:06:52	09:06:52	female	2.0.10.147	21	Catch.bmp	1030	0		0	0	84618	0		0	0	NULL	NULL	NULL	High	run1	1	List2	A_T.wav	A_T	1	1	0	1	84468	150	1	875	85343
Exp3	14	Exp3-14-1	59.937	1.0.0.173	2	right	huchonghui	1820089455	2.0.10.242	2.0.10.242	10-31-2019	2019-10-31 01:06:52	09:06:52	female	2.0.10.147	22	Catch.bmp	1592	0		0	0	86804	0		0	0	NULL	NULL	NULL	High	run1		List2	A_S.wav	A_S	0		0	1	86654	150		0	0
Exp3	14	Exp3-14-1	59.937	1.0.0.173	2	right	huchonghui	1820089455	2.0.10.242	2.0.10.242	10-31-2019	2019-10-31 01:06:52	09:06:52	female	2.0.10.147	23	Red_C.bmp	1512	0		0	0	89607	0		0	0	NULL	NULL	NULL	High	run1		List2	A_S.wav	AV_S	0		0	1	89457	150		0	0
Exp3	14	Exp3-14-1	59.937	1.0.0.173	2	right	huchonghui	1820089455	2.0.10.242	2.0.10.242	10-31-2019	2019-10-31 01:06:52	09:06:52	female	2.0.10.147	24	Blue_S.bmp	1155	0		0	0	92343	0		0	0	NULL	NULL	NULL	High	run1		List2	Catch.wav	V_S	0		1	1	92193	150		0	0
Exp3	14	Exp3-14-1	59.937	1.0.0.173	2	right	huchonghui	1820089455	2.0.10.242	2.0.10.242	10-31-2019	2019-10-31 01:06:52	09:06:52	female	2.0.10.147	25	Blue_C_2.bmp	1273	0		0	0	94712	0		0	0	NULL	NULL	NULL	High	run1		List2	Catch.wav	V_S	0		0	1	94562	150	1	501	95063
Exp3	14	Exp3-14-1	59.937	1.0.0.173	2	right	huchonghui	1820089455	2.0.10.242	2.0.10.242	10-31-2019	2019-10-31 01:06:52	09:06:52	female	2.0.10.147	26	Blue_S_2.bmp	1511	0		0	0	97148	0		0	0	NULL	NULL	NULL	High	run1	1	List2	Catch.wav	V_T	1	1	0	1	96998	150	1	689	97687
Exp3	14	Exp3-14-1	59.937	1.0.0.173	2	right	huchonghui	1820089455	2.0.10.242	2.0.10.242	10-31-2019	2019-10-31 01:06:52	09:06:52	female	2.0.10.147	27	Red_C_2.bmp	1280	0		0	0	99818	0		0	0	NULL	NULL	NULL	High	run1	1	List2	A_T.wav	AV_T	1	1	0	2	99668	150	1	539	100207
Exp3	14	Exp3-14-1	59.937	1.0.0.173	2	right	huchonghui	1820089455	2.0.10.242	2.0.10.242	10-31-2019	2019-10-31 01:06:52	09:06:52	female	2.0.10.147	28	Blue_S_2.bmp	903	0		0	1	102254	0		0	0	NULL	NULL	NULL	High	run1	1	List2	Catch.wav	V_T	1	1	1	1	102103	151	1	440	102543
Exp3	14	Exp3-14-1	59.937	1.0.0.173	2	right	huchonghui	1820089455	2.0.10.242	2.0.10.242	10-31-2019	2019-10-31 01:06:52	09:06:52	female	2.0.10.147	29	Red_C_2.bmp	1197	0		0	0	104306	0		0	0	NULL	NULL	NULL	High	run1	1	List2	A_T.wav	AV_T	1	1	0	1	104156	150	1	467	104623
Exp3	14	Exp3-14-1	59.937	1.0.0.173	2	right	huchonghui	1820089455	2.0.10.242	2.0.10.242	10-31-2019	2019-10-31 01:06:52	09:06:52	female	2.0.10.147	30	Blue_S_2.bmp	809	0		0	0	106658	0		0	0	NULL	NULL	NULL	High	run1	1	List2	Catch.wav	V_T	1	1	1	1	106508	150	1	395	106903
Exp3	14	Exp3-14-1	59.937	1.0.0.173	2	right	huchonghui	1820089455	2.0.10.242	2.0.10.242	10-31-2019	2019-10-31 01:06:52	09:06:52	female	2.0.10.147	31	Red_C_2.bmp	1332	0		0	0	108627	0		0	0	NULL	NULL	NULL	High	run1	1	List2	A_T.wav	AV_T	1	1	1	1	108477	150	1	474	108951
Exp3	14	Exp3-14-1	59.937	1.0.0.173	2	right	huchonghui	1820089455	2.0.10.242	2.0.10.242	10-31-2019	2019-10-31 01:06:52	09:06:52	female	2.0.10.147	32	Red_C.bmp	924	0		0	0	111113	0		0	0	NULL	NULL	NULL	High	run1		List2	A_S.wav	AV_S	0		0	1	110963	150		0	0
Exp3	14	Exp3-14-1	59.937	1.0.0.173	2	right	huchonghui	1820089455	2.0.10.242	2.0.10.242	10-31-2019	2019-10-31 01:06:52	09:06:52	female	2.0.10.147	33	Red_C_2.bmp	1083	0		0	0	113248	0		0	0	NULL	NULL	NULL	High	run1	1	List2	A_T.wav	AV_T	1	1	0	1	113098	150	1	438	113536
Exp3	14	Exp3-14-1	59.937	1.0.0.173	2	right	huchonghui	1820089455	2.0.10.242	2.0.10.242	10-31-2019	2019-10-31 01:06:52	09:06:52	female	2.0.10.147	34	Catch.bmp	1224	0		0	0	115484	0		0	0	NULL	NULL	NULL	High	run1	1	List2	A_T.wav	A_T	1	1	0	1	115334	150	1	1089	116423
Exp3	14	Exp3-14-1	59.937	1.0.0.173	2	right	huchonghui	1820089455	2.0.10.242	2.0.10.242	10-31-2019	2019-10-31 01:06:52	09:06:52	female	2.0.10.147	35	Blue_S_2.bmp	972	0		0	0	117870	0		0	0	NULL	NULL	NULL	High	run1	1	List2	Catch.wav	V_T	1	1	1	1	117720	150	1	423	118143
Exp3	14	Exp3-14-1	59.937	1.0.0.173	2	right	huchonghui	1820089455	2.0.10.242	2.0.10.242	10-31-2019	2019-10-31 01:06:52	09:06:52	female	2.0.10.147	36	Red_C.bmp	1399	0		0	0	119989	0		0	0	NULL	NULL	NULL	High	run1		List2	Catch.wav	V_S	0		0	1	119839	150		0	0
Exp3	14	Exp3-14-1	59.937	1.0.0.173	2	right	huchonghui	1820089455	2.0.10.242	2.0.10.242	10-31-2019	2019-10-31 01:06:52	09:06:52	female	2.0.10.147	37	Catch.bmp	1404	0		0	0	122608	0		0	0	NULL	NULL	NULL	High	run1	1	List2	A_T.wav	A_T	1	1	1	1	122458	150	1	796	123254
Exp3	14	Exp3-14-1	59.937	1.0.0.173	2	right	huchonghui	1820089455	2.0.10.242	2.0.10.242	10-31-2019	2019-10-31 01:06:52	09:06:52	female	2.0.10.147	38	Catch.bmp	906	0		0	0	125161	0		0	0	NULL	NULL	NULL	High	run1	1	List2	A_T.wav	A_T	1	1	0	1	125011	150	1	571	125582
Exp3	14	Exp3-14-1	59.937	1.0.0.173	2	right	huchonghui	1820089455	2.0.10.242	2.0.10.242	10-31-2019	2019-10-31 01:06:52	09:06:52	female	2.0.10.147	39	Blue_S_2.bmp	1073	0		0	0	127230	0		0	0	NULL	NULL	NULL	High	run1	1	List2	A_T.wav	AV_T	1	1	0	1	127080	150	1	302	127382
Exp3	14	Exp3-14-1	59.937	1.0.0.173	2	right	huchonghui	1820089455	2.0.10.242	2.0.10.242	10-31-2019	2019-10-31 01:06:52	09:06:52	female	2.0.10.147	40	Catch.bmp	1187	0		1	0	129465	0		0	0	NULL	NULL	NULL	High	run1	1	List2	A_T.wav	A_T	1	1	0	1	129315	150	1	667	129982
Exp3	14	Exp3-14-1	59.937	1.0.0.173	2	right	huchonghui	1820089455	2.0.10.242	2.0.10.242	10-31-2019	2019-10-31 01:06:52	09:06:52	female	2.0.10.147	41	Red_C_2.bmp	1546	0		0	0	131801	0		0	0	NULL	NULL	NULL	High	run1	1	List2	Catch.wav	V_T	1	1	1	1	131651	150	1	315	131966
Exp3	14	Exp3-14-1	59.937	1.0.0.173	2	right	huchonghui	1820089455	2.0.10.242	2.0.10.242	10-31-2019	2019-10-31 01:06:52	09:06:52	female	2.0.10.147	42	Catch.bmp	974	0		0	0	134504	0		0	0	NULL	NULL	NULL	High	run1	1	List2	A_T.wav	A_T	1	1	1	1	134354	150	1	637	134991
Exp3	14	Exp3-14-1	59.937	1.0.0.173	2	right	huchonghui	1820089455	2.0.10.242	2.0.10.242	10-31-2019	2019-10-31 01:06:52	09:06:52	female	2.0.10.147	43	Catch.bmp	1288	0		0	0	136640	0		0	0	NULL	NULL	NULL	High	run1	1	List2	A_T.wav	A_T	1	1	0	2	136490	150	1	516	137006
Exp3	14	Exp3-14-1	59.937	1.0.0.173	2	right	huchonghui	1820089455	2.0.10.242	2.0.10.242	10-31-2019	2019-10-31 01:06:52	09:06:52	female	2.0.10.147	44	Catch.bmp	1010	0		0	1	139076	0		0	0	NULL	NULL	NULL	High	run1	1	List2	A_T.wav	A_T	1	1	1	1	138925	151	1	449	139374
Exp3	14	Exp3-14-1	59.937	1.0.0.173	2	right	huchonghui	1820089455	2.0.10.242	2.0.10.242	10-31-2019	2019-10-31 01:06:52	09:06:52	female	2.0.10.147	45	Catch.bmp	934	0		0	1	141245	0		0	0	NULL	NULL	NULL	High	run1	1	List2	A_T.wav	A_T	1	1	1	1	141094	151	1	472	141566
Exp3	14	Exp3-14-1	59.937	1.0.0.173	2	right	huchonghui	1820089455	2.0.10.242	2.0.10.242	10-31-2019	2019-10-31 01:06:52	09:06:52	female	2.0.10.147	46	Red_C_2.bmp	848	0		0	0	143330	0		0	0	NULL	NULL	NULL	High	run1	1	List2	Catch.wav	V_T	1	1	1	1	143180	150	1	363	143543
Exp3	14	Exp3-14-1	59.937	1.0.0.173	2	right	huchonghui	1820089455	2.0.10.242	2.0.10.242	10-31-2019	2019-10-31 01:06:52	09:06:52	female	2.0.10.147	47	Catch.bmp	1041	0		0	0	145332	0		0	0	NULL	NULL	NULL	High	run1	1	List2	A_T.wav	A_T	1	1	1	1	145182	150	1	480	145662
Exp3	14	Exp3-14-1	59.937	1.0.0.173	2	right	huchonghui	1820089455	2.0.10.242	2.0.10.242	10-31-2019	2019-10-31 01:06:52	09:06:52	female	2.0.10.147	48	Blue_S_2.bmp	1213	0		1	0	147534	0		0	0	NULL	NULL	NULL	High	run1	1	List2	A_T.wav	AV_T	1	1	0	1	147384	150	1	310	147694
Exp3	14	Exp3-14-1	59.937	1.0.0.173	2	right	huchonghui	1820089455	2.0.10.242	2.0.10.242	10-31-2019	2019-10-31 01:06:52	09:06:52	female	2.0.10.147	49	Catch.bmp	1074	0		0	1	149904	0		0	0	NULL	NULL	NULL	High	run1		List2	A_S.wav	A_S	0		1	1	149753	151	1	445	150198
Exp3	14	Exp3-14-1	59.937	1.0.0.173	2	right	huchonghui	1820089455	2.0.10.242	2.0.10.242	10-31-2019	2019-10-31 01:06:52	09:06:52	female	2.0.10.147	50	Catch.bmp	1449	0		0	0	152139	0		0	0	NULL	NULL	NULL	High	run1	1	List2	A_T.wav	A_T	1	1	0	1	151989	150	1	657	152646
Exp3	14	Exp3-14-1	59.937	1.0.0.173	2	right	huchonghui	1820089455	2.0.10.242	2.0.10.242	10-31-2019	2019-10-31 01:06:52	09:06:52	female	2.0.10.147	51	Blue_S_2.bmp	1517	0		0	0	154742	0		0	0	NULL	NULL	NULL	High	run1	1	List2	A_T.wav	AV_T	1	1	0	1	154592	150	1	367	154959
Exp3	14	Exp3-14-1	59.937	1.0.0.173	2	right	huchonghui	1820089455	2.0.10.242	2.0.10.242	10-31-2019	2019-10-31 01:06:52	09:06:52	female	2.0.10.147	52	Blue_S_2.bmp	1181	0		0	1	157412	0		0	0	NULL	NULL	NULL	High	run1	1	List2	A_T.wav	AV_T	1	1	0	1	157261	151	1	385	157646
Exp3	14	Exp3-14-1	59.937	1.0.0.173	2	right	huchonghui	1820089455	2.0.10.242	2.0.10.242	10-31-2019	2019-10-31 01:06:52	09:06:52	female	2.0.10.147	53	Red_C_2.bmp	1202	0		0	0	159747	0		0	0	NULL	NULL	NULL	High	run1	1	List2	Catch.wav	V_T	1	1	1	1	159597	150	1	466	160063
Exp3	14	Exp3-14-1	59.937	1.0.0.173	2	right	huchonghui	1820089455	2.0.10.242	2.0.10.242	10-31-2019	2019-10-31 01:06:52	09:06:52	female	2.0.10.147	54	Red_C_2.bmp	1034	0		0	0	162100	0		0	0	NULL	NULL	NULL	High	run1	1	List2	Catch.wav	V_T	1	1	0	1	161950	150	1	376	162326
Exp3	14	Exp3-14-1	59.937	1.0.0.173	2	right	huchonghui	1820089455	2.0.10.242	2.0.10.242	10-31-2019	2019-10-31 01:06:52	09:06:52	female	2.0.10.147	55	Catch.bmp	1594	0		0	0	164285	0		0	0	NULL	NULL	NULL	High	run1		List2	A_S.wav	A_S	0		1	1	164135	150	1	527	164662
Exp3	14	Exp3-14-1	59.937	1.0.0.173	2	right	huchonghui	1820089455	2.0.10.242	2.0.10.242	10-31-2019	2019-10-31 01:06:52	09:06:52	female	2.0.10.147	56	Red_C_2.bmp	1479	0		0	0	167038	0		0	0	NULL	NULL	NULL	High	run1	1	List2	Catch.wav	V_T	1	1	1	1	166888	150	1	374	167262
Exp3	14	Exp3-14-1	59.937	1.0.0.173	2	right	huchonghui	1820089455	2.0.10.242	2.0.10.242	10-31-2019	2019-10-31 01:06:52	09:06:52	female	2.0.10.147	57	Catch.bmp	1256	0		0	0	169674	0		0	0	NULL	NULL	NULL	High	run1		List2	A_S.wav	A_S	0		1	1	169524	150		0	0
Exp3	14	Exp3-14-1	59.937	1.0.0.173	2	right	huchonghui	1820089455	2.0.10.242	2.0.10.242	10-31-2019	2019-10-31 01:06:52	09:06:52	female	2.0.10.147	58	Blue_S_2.bmp	1250	0		0	0	172144	0		0	0	NULL	NULL	NULL	High	run1	1	List2	Catch.wav	V_T	1	1	0	2	171994	150	1	380	172374
Exp3	14	Exp3-14-1	59.937	1.0.0.173	2	right	huchonghui	1820089455	2.0.10.242	2.0.10.242	10-31-2019	2019-10-31 01:06:52	09:06:52	female	2.0.10.147	59	Catch.bmp	837	0		0	0	174546	0		0	0	NULL	NULL	NULL	High	run1	1	List2	A_T.wav	A_T	1	1	1	1	174396	150	1	626	175022
Exp3	14	Exp3-14-1	59.937	1.0.0.173	2	right	huchonghui	1820089455	2.0.10.242	2.0.10.242	10-31-2019	2019-10-31 01:06:52	09:06:52	female	2.0.10.147	60	Red_C_2.bmp	929	0		0	1	176532	0		0	0	NULL	NULL	NULL	High	run1	1	List2	A_T.wav	AV_T	1	1	1	1	176381	151	1	322	176703
Exp3	14	Exp3-14-1	59.937	1.0.0.173	2	right	huchonghui	1820089455	2.0.10.242	2.0.10.242	10-31-2019	2019-10-31 01:06:52	09:06:52	female	2.0.10.147	61	Red_C_2.bmp	1459	0		0	0	178617	0		0	0	NULL	NULL	NULL	High	run1	1	List2	Catch.wav	V_T	1	1	0	1	178467	150	1	347	178814
Exp3	14	Exp3-14-1	59.937	1.0.0.173	2	right	huchonghui	1820089455	2.0.10.242	2.0.10.242	10-31-2019	2019-10-31 01:06:52	09:06:52	female	2.0.10.147	62	Blue_C_2.bmp	1308	0		0	1	181237	0		0	0	NULL	NULL	NULL	High	run1		List2	Catch.wav	V_S	0		1	1	181086	151	1	320	181406
Exp3	14	Exp3-14-1	59.937	1.0.0.173	2	right	huchonghui	1820089455	2.0.10.242	2.0.10.242	10-31-2019	2019-10-31 01:06:52	09:06:52	female	2.0.10.147	63	Catch.bmp	1087	0		0	0	183706	0		0	0	NULL	NULL	NULL	High	run1		List2	A_S.wav	A_S	0		0	1	183556	150	1	571	184127
Exp3	14	Exp3-14-1	59.937	1.0.0.173	2	right	huchonghui	1820089455	2.0.10.242	2.0.10.242	10-31-2019	2019-10-31 01:06:52	09:06:52	female	2.0.10.147	64	Blue_S_2.bmp	1196	0		1	0	185941	0		0	0	NULL	NULL	NULL	High	run1	1	List2	Catch.wav	V_T	1	1	1	1	185791	150	1	631	186422
Exp3	14	Exp3-14-1	59.937	1.0.0.173	2	right	huchonghui	1820089455	2.0.10.242	2.0.10.242	10-31-2019	2019-10-31 01:06:52	09:06:52	female	2.0.10.147	65	Catch.bmp	853	0		0	0	188294	0		0	0	NULL	NULL	NULL	High	run1		List2	A_S.wav	A_S	0		0	1	188144	150		0	0
Exp3	14	Exp3-14-1	59.937	1.0.0.173	2	right	huchonghui	1820089455	2.0.10.242	2.0.10.242	10-31-2019	2019-10-31 01:06:52	09:06:52	female	2.0.10.147	66	Red_C_2.bmp	1154	0		0	0	190363	0		0	0	NULL	NULL	NULL	High	run1	1	List2	Catch.wav	V_T	1	1	0	1	190213	150	1	409	190622
Exp3	14	Exp3-14-1	59.937	1.0.0.173	2	right	huchonghui	1820089455	2.0.10.242	2.0.10.242	10-31-2019	2019-10-31 01:06:52	09:06:52	female	2.0.10.147	67	Blue_S_2.bmp	1219	0		0	0	192665	0		0	0	NULL	NULL	NULL	High	run1	1	List2	Catch.wav	V_T	1	1	0	1	192515	150	1	450	192965
Exp3	14	Exp3-14-1	59.937	1.0.0.173	2	right	huchonghui	1820089455	2.0.10.242	2.0.10.242	10-31-2019	2019-10-31 01:06:52	09:06:52	female	2.0.10.147	68	Blue_S_2.bmp	1372	0		0	0	195034	0		0	0	NULL	NULL	NULL	High	run1	1	List2	A_T.wav	AV_T	1	1	1	1	194884	150	1	601	195485
Exp3	14	Exp3-14-1	59.937	1.0.0.173	2	right	huchonghui	1820089455	2.0.10.242	2.0.10.242	10-31-2019	2019-10-31 01:06:52	09:06:52	female	2.0.10.147	69	Red_C_2.bmp	1046	0		0	0	197554	0		0	0	NULL	NULL	NULL	High	run1	1	List2	Catch.wav	V_T	1	1	0	1	197404	150	1	345	197749
Exp3	14	Exp3-14-1	59.937	1.0.0.173	2	right	huchonghui	1820089455	2.0.10.242	2.0.10.242	10-31-2019	2019-10-31 01:06:52	09:06:52	female	2.0.10.147	70	Red_C_2.bmp	1224	0		0	0	199756	0		0	0	NULL	NULL	NULL	High	run1	1	List2	A_T.wav	AV_T	1	1	1	1	199606	150	1	327	199933
Exp3	14	Exp3-14-1	59.937	1.0.0.173	2	right	huchonghui	1820089455	2.0.10.242	2.0.10.242	10-31-2019	2019-10-31 01:06:52	09:06:52	female	2.0.10.147	71	Red_C_2.bmp	1575	0		0	0	202142	0		0	0	NULL	NULL	NULL	High	run1	1	List2	Catch.wav	V_T	1	1	0	1	201992	150	1	317	202309
Exp3	14	Exp3-14-1	59.937	1.0.0.173	2	right	huchonghui	1820089455	2.0.10.242	2.0.10.242	10-31-2019	2019-10-31 01:06:52	09:06:52	female	2.0.10.147	72	Red_C.bmp	830	0		0	0	204878	0		0	0	NULL	NULL	NULL	High	run1		List2	Catch.wav	V_S	0		0	1	204728	150		0	0
Exp3	14	Exp3-14-1	59.937	1.0.0.173	2	right	huchonghui	1820089455	2.0.10.242	2.0.10.242	10-31-2019	2019-10-31 01:06:52	09:06:52	female	2.0.10.147	73	Red_S_2.bmp	1173	0		0	1	206914	0		0	0	NULL	NULL	NULL	High	run1		List2	Catch.wav	V_S	0		0	1	206763	151	1	346	207109
Exp3	14	Exp3-14-1	59.937	1.0.0.173	2	right	huchonghui	1820089455	2.0.10.242	2.0.10.242	10-31-2019	2019-10-31 01:06:52	09:06:52	female	2.0.10.147	74	Blue_S_2.bmp	1287	0		0	0	209249	0		0	0	NULL	NULL	NULL	High	run1	1	List2	A_T.wav	AV_T	1	1	1	1	209099	150	1	330	209429
Exp3	14	Exp3-14-1	59.937	1.0.0.173	2	right	huchonghui	1820089455	2.0.10.242	2.0.10.242	10-31-2019	2019-10-31 01:06:52	09:06:52	female	2.0.10.147	75	Catch.bmp	1135	0		0	0	211685	0		0	0	NULL	NULL	NULL	High	run1		List2	A_S.wav	A_S	0		0	1	211535	150		0	0
Exp3	14	Exp3-14-1	59.937	1.0.0.173	2	right	huchonghui	1820089455	2.0.10.242	2.0.10.242	10-31-2019	2019-10-31 01:06:52	09:06:52	female	2.0.10.147	76	Catch.bmp	1412	0		0	0	214038	0		0	0	NULL	NULL	NULL	High	run1		List2	A_S.wav	A_S	0		0	2	213888	150		0	0
Exp3	14	Exp3-14-1	59.937	1.0.0.173	2	right	huchonghui	1820089455	2.0.10.242	2.0.10.242	10-31-2019	2019-10-31 01:06:52	09:06:52	female	2.0.10.147	77	Blue_S_2.bmp	1231	0		0	0	216657	0		0	0	NULL	NULL	NULL	High	run1	1	List2	A_T.wav	AV_T	1	1	0	1	216507	150	1	434	216941
Exp3	14	Exp3-14-1	59.937	1.0.0.173	2	right	huchonghui	1820089455	2.0.10.242	2.0.10.242	10-31-2019	2019-10-31 01:06:52	09:06:52	female	2.0.10.147	78	Catch.bmp	953	0		0	0	219043	0		0	0	NULL	NULL	NULL	High	run1	1	List2	A_T.wav	A_T	1	1	0	1	218893	150	1	769	219662
Exp3	14	Exp3-14-1	59.937	1.0.0.173	2	right	huchonghui	1820089455	2.0.10.242	2.0.10.242	10-31-2019	2019-10-31 01:06:52	09:06:52	female	2.0.10.147	79	Blue_S_2.bmp	1582	0		0	0	221145	0		0	0	NULL	NULL	NULL	High	run1	1	List2	Catch.wav	V_T	1	1	1	1	220995	150	1	970	221965
Exp3	14	Exp3-14-1	59.937	1.0.0.173	2	right	huchonghui	1820089455	2.0.10.242	2.0.10.242	10-31-2019	2019-10-31 01:06:52	09:06:52	female	2.0.10.147	80	Catch.bmp	874	0		0	0	223881	0		0	0	NULL	NULL	NULL	High	run1	1	List2	A_T.wav	A_T	1	1	1	1	223731	150	1	914	224645
Exp3	14	Exp3-14-1	59.937	1.0.0.173	2	right	huchonghui	1820089455	2.0.10.242	2.0.10.242	10-31-2019	2019-10-31 01:06:52	09:06:52	female	2.0.10.147	81	Blue_S_2.bmp	1018	0		0	0	225917	0		0	0	NULL	NULL	NULL	High	run1	1	List2	A_T.wav	AV_T	1	1	0	1	225767	150	1	287	226054
Exp3	14	Exp3-14-1	59.937	1.0.0.173	2	right	huchonghui	1820089455	2.0.10.242	2.0.10.242	10-31-2019	2019-10-31 01:06:52	09:06:52	female	2.0.10.147	82	Catch.bmp	1370	0		0	0	228086	0		0	0	NULL	NULL	NULL	High	run1	1	List2	A_T.wav	A_T	1	1	0	1	227936	150	1	349	228285
Exp3	14	Exp3-14-1	59.937	1.0.0.173	2	right	huchonghui	1820089455	2.0.10.242	2.0.10.242	10-31-2019	2019-10-31 01:06:52	09:06:52	female	2.0.10.147	83	Red_C.bmp	1562	0		0	0	230605	0		0	0	NULL	NULL	NULL	High	run1		List2	A_S.wav	AV_S	0		0	1	230455	150		0	0
Exp3	14	Exp3-14-1	59.937	1.0.0.173	2	right	huchonghui	1820089455	2.0.10.242	2.0.10.242	10-31-2019	2019-10-31 01:06:52	09:06:52	female	2.0.10.147	84	Catch.bmp	1526	0		0	0	233375	0		0	0	NULL	NULL	NULL	High	run1	1	List2	A_T.wav	A_T	1	1	0	2	233225	150	1	780	234005
Exp3	14	Exp3-14-1	59.937	1.0.0.173	2	right	huchonghui	1820089455	2.0.10.242	2.0.10.242	10-31-2019	2019-10-31 01:06:52	09:06:52	female	2.0.10.147	85	Catch.bmp	896	0		0	0	236061	0		0	0	NULL	NULL	NULL	High	run1		List2	A_S.wav	A_S	0		0	1	235911	150		0	0
Exp3	14	Exp3-14-1	59.937	1.0.0.173	2	right	huchonghui	1820089455	2.0.10.242	2.0.10.242	10-31-2019	2019-10-31 01:06:52	09:06:52	female	2.0.10.147	86	Blue_S_2.bmp	814	0		0	0	238180	0		0	0	NULL	NULL	NULL	High	run1	1	List2	Catch.wav	V_T	1	1	0	2	238030	150	1	575	238605
Exp3	14	Exp3-14-1	59.937	1.0.0.173	2	right	huchonghui	1820089455	2.0.10.242	2.0.10.242	10-31-2019	2019-10-31 01:06:52	09:06:52	female	2.0.10.147	87	Red_S.bmp	929	0		0	0	240148	0		0	0	NULL	NULL	NULL	High	run1		List2	Catch.wav	V_S	0		0	1	239998	150		0	0
Exp3	14	Exp3-14-1	59.937	1.0.0.173	2	right	huchonghui	1820089455	2.0.10.242	2.0.10.242	10-31-2019	2019-10-31 01:06:52	09:06:52	female	2.0.10.147	88	Catch.bmp	1293	0		0	0	242284	0		0	0	NULL	NULL	NULL	High	run1		List2	A_S.wav	A_S	0		0	1	242134	150		0	0
Exp3	14	Exp3-14-1	59.937	1.0.0.173	2	right	huchonghui	1820089455	2.0.10.242	2.0.10.242	10-31-2019	2019-10-31 01:06:52	09:06:52	female	2.0.10.147	89	Catch.bmp	1135	0		0	0	244803	0		0	0	NULL	NULL	NULL	High	run1	1	List2	A_T.wav	A_T	1	1	0	1	244653	150	1	584	245237
Exp3	14	Exp3-14-1	59.937	1.0.0.173	2	right	huchonghui	1820089455	2.0.10.242	2.0.10.242	10-31-2019	2019-10-31 01:06:52	09:06:52	female	2.0.10.147	90	Blue_S_2.bmp	1265	0		0	0	247089	0		0	0	NULL	NULL	NULL	High	run1	1	List2	Catch.wav	V_T	1	1	1	1	246939	150	1	402	247341
Exp3	14	Exp3-14-1	59.937	1.0.0.173	2	right	huchonghui	1820089455	2.0.10.242	2.0.10.242	10-31-2019	2019-10-31 01:06:52	09:06:52	female	2.0.10.147	91	Catch.bmp	1082	0		0	0	249508	0		0	0	NULL	NULL	NULL	High	run1	1	List2	A_T.wav	A_T	1	1	1	1	249358	150	1	647	250005
Exp3	14	Exp3-14-1	59.937	1.0.0.173	2	right	huchonghui	1820089455	2.0.10.242	2.0.10.242	10-31-2019	2019-10-31 01:06:52	09:06:52	female	2.0.10.147	92	Catch.bmp	1131	0		0	0	251744	0		0	0	NULL	NULL	NULL	High	run1	1	List2	A_T.wav	A_T	1	1	0	1	251594	150	1	555	252149
Exp3	14	Exp3-14-1	59.937	1.0.0.173	2	right	huchonghui	1820089455	2.0.10.242	2.0.10.242	10-31-2019	2019-10-31 01:06:52	09:06:52	female	2.0.10.147	93	Blue_C.bmp	969	0		0	1	254030	0		0	0	NULL	NULL	NULL	High	Run1		List2	Catch.wav	V_S	0		1	1	253879	151		0	0
Exp3	14	Exp3-14-1	59.937	1.0.0.173	2	right	huchonghui	1820089455	2.0.10.242	2.0.10.242	10-31-2019	2019-10-31 01:06:52	09:06:52	female	2.0.10.147	94	Red_C_2.bmp	1486	0		0	0	256215	0		0	0	NULL	NULL	NULL	High	run1	1	List2	A_T.wav	AV_T	1	1	1	1	256065	150	1	355	256420
Exp3	14	Exp3-14-1	59.937	1.0.0.173	2	right	huchonghui	1820089455	2.0.10.242	2.0.10.242	10-31-2019	2019-10-31 01:06:52	09:06:52	female	2.0.10.147	95	Red_S_2.bmp	1508	0		0	0	258851	0		0	0	NULL	NULL	NULL	High	run1		List2	Catch.wav	V_S	0		1	1	258701	150	1	423	259124
Exp3	14	Exp3-14-1	59.937	1.0.0.173	2	right	huchonghui	1820089455	2.0.10.242	2.0.10.242	10-31-2019	2019-10-31 01:06:52	09:06:52	female	2.0.10.147	96	Blue_C_2.bmp	1342	0		0	0	261521	0		0	0	NULL	NULL	NULL	High	run1		List2	A_S.wav	AV_S	0		0	1	261371	150	1	529	261900
Exp3	14	Exp3-14-1	59.937	1.0.0.173	2	right	huchonghui	1820089455	2.0.10.242	2.0.10.242	10-31-2019	2019-10-31 01:06:52	09:06:52	female	2.0.10.147	97	Blue_S.bmp	1502	0		0	1	264024	0		0	0	NULL	NULL	NULL	High	run1		List2	A_S.wav	AV_S	0		0	1	263873	151	1	411	264284
Exp3	14	Exp3-14-1	59.937	1.0.0.173	2	right	huchonghui	1820089455	2.0.10.242	2.0.10.242	10-31-2019	2019-10-31 01:06:52	09:06:52	female	2.0.10.147	98	Blue_S_2.bmp	1391	0		0	0	266676	0		0	0	NULL	NULL	NULL	High	run1	1	List2	Catch.wav	V_T	1	1	1	1	266526	150	1	510	267036
Exp3	14	Exp3-14-1	59.937	1.0.0.173	2	right	huchonghui	1820089455	2.0.10.242	2.0.10.242	10-31-2019	2019-10-31 01:06:52	09:06:52	female	2.0.10.147	99	Blue_C.bmp	1550	0		0	0	269229	0		0	0	NULL	NULL	NULL	High	run1		List2	A_S.wav	AV_S	0		1	1	269079	150		0	0
Exp3	14	Exp3-14-1	59.937	1.0.0.173	2	right	huchonghui	1820089455	2.0.10.242	2.0.10.242	10-31-2019	2019-10-31 01:06:52	09:06:52	female	2.0.10.147	100	Blue_S_2.bmp	1343	0		0	1	271999	0		0	0	NULL	NULL	NULL	High	run1	1	List2	A_T.wav	AV_T	1	1	1	1	271848	151	1	636	272484
Exp3	14	Exp3-14-1	59.937	1.0.0.173	2	right	huchonghui	1820089455	2.0.10.242	2.0.10.242	10-31-2019	2019-10-31 01:06:52	09:06:52	female	2.0.10.147	101	Red_C_2.bmp	1447	0		0	0	274501	0		0	0	NULL	NULL	NULL	High	run1	1	List2	Catch.wav	V_T	1	1	1	1	274351	150	1	397	274748
Exp3	14	Exp3-14-1	59.937	1.0.0.173	2	right	huchonghui	1820089455	2.0.10.242	2.0.10.242	10-31-2019	2019-10-31 01:06:52	09:06:52	female	2.0.10.147	102	Red_C_2.bmp	1192	0		0	0	277104	0		0	0	NULL	NULL	NULL	High	run1	1	List2	Catch.wav	V_T	1	1	0	1	276954	150	1	330	277284
Exp3	14	Exp3-14-1	59.937	1.0.0.173	2	right	huchonghui	1820089455	2.0.10.242	2.0.10.242	10-31-2019	2019-10-31 01:06:52	09:06:52	female	2.0.10.147	103	Blue_C.bmp	829	0		0	0	279456	0		0	0	NULL	NULL	NULL	High	Run1		List2	Catch.wav	V_S	0		0	1	279306	150		0	0
Exp3	14	Exp3-14-1	59.937	1.0.0.173	2	right	huchonghui	1820089455	2.0.10.242	2.0.10.242	10-31-2019	2019-10-31 01:06:52	09:06:52	female	2.0.10.147	104	Blue_C.bmp	1059	0		0	1	281509	0		0	0	NULL	NULL	NULL	High	run1		List2	A_S.wav	AV_S	0		1	1	281358	151		0	0
Exp3	14	Exp3-14-1	59.937	1.0.0.173	2	right	huchonghui	1820089455	2.0.10.242	2.0.10.242	10-31-2019	2019-10-31 01:06:52	09:06:52	female	2.0.10.147	105	Catch.bmp	1136	0		0	1	283778	0		0	0	NULL	NULL	NULL	High	run1	1	List2	A_T.wav	A_T	1	1	1	1	283627	151	1	889	284516
Exp3	14	Exp3-14-1	59.937	1.0.0.173	2	right	huchonghui	1820089455	2.0.10.242	2.0.10.242	10-31-2019	2019-10-31 01:06:52	09:06:52	female	2.0.10.147	106	Blue_S_2.bmp	987	0		0	0	286063	0		0	0	NULL	NULL	NULL	High	run1	1	List2	Catch.wav	V_T	1	1	1	1	285913	150	1	459	286372
Exp3	14	Exp3-14-1	59.937	1.0.0.173	2	right	huchonghui	1820089455	2.0.10.242	2.0.10.242	10-31-2019	2019-10-31 01:06:52	09:06:52	female	2.0.10.147	107	Red_C_2.bmp	1132	0		0	0	288199	0		0	0	NULL	NULL	NULL	High	run1	1	List2	Catch.wav	V_T	1	1	0	1	288049	150	1	411	288460
Exp3	14	Exp3-14-1	59.937	1.0.0.173	2	right	huchonghui	1820089455	2.0.10.242	2.0.10.242	10-31-2019	2019-10-31 01:06:52	09:06:52	female	2.0.10.147	108	Red_C_2.bmp	803	0		0	1	290485	0		0	0	NULL	NULL	NULL	High	run1	1	List2	Catch.wav	V_T	1	1	1	1	290334	151	1	343	290677
Exp3	14	Exp3-14-1	59.937	1.0.0.173	2	right	huchonghui	1820089455	2.0.10.242	2.0.10.242	10-31-2019	2019-10-31 01:06:52	09:06:52	female	2.0.10.147	109	Red_C_2.bmp	1515	0		0	0	292437	0		0	0	NULL	NULL	NULL	High	run1	1	List2	Catch.wav	V_T	1	1	0	2	292287	150	1	437	292724
Exp3	14	Exp3-14-1	59.937	1.0.0.173	2	right	huchonghui	1820089455	2.0.10.242	2.0.10.242	10-31-2019	2019-10-31 01:06:52	09:06:52	female	2.0.10.147	110	Red_C_2.bmp	1565	0		0	0	295106	0		0	0	NULL	NULL	NULL	High	run1	1	List2	Catch.wav	V_T	1	1	0	1	294956	150	1	320	295276
Exp3	14	Exp3-14-1	59.937	1.0.0.173	2	right	huchonghui	1820089455	2.0.10.242	2.0.10.242	10-31-2019	2019-10-31 01:06:52	09:06:52	female	2.0.10.147	111	Catch.bmp	1404	0		0	0	297826	0		0	0	NULL	NULL	NULL	High	run1	1	List2	A_T.wav	A_T	1	1	0	2	297676	150	1	672	298348
Exp3	14	Exp3-14-1	59.937	1.0.0.173	2	right	huchonghui	1820089455	2.0.10.242	2.0.10.242	10-31-2019	2019-10-31 01:06:52	09:06:52	female	2.0.10.147	112	Red_C_2.bmp	1532	0		0	0	300378	0		0	0	NULL	NULL	NULL	High	run1	1	List2	A_T.wav	AV_T	1	1	0	1	300228	150	1	344	300572
Exp3	14	Exp3-14-1	59.937	1.0.0.173	2	right	huchonghui	1820089455	2.0.10.242	2.0.10.242	10-31-2019	2019-10-31 01:06:52	09:06:52	female	2.0.10.147	113	Catch.bmp	1552	0		0	1	303065	0		0	0	NULL	NULL	NULL	High	run1	1	List2	A_T.wav	A_T	1	1	1	1	302914	151	1	675	303589
Exp3	14	Exp3-14-1	59.937	1.0.0.173	2	right	huchonghui	1820089455	2.0.10.242	2.0.10.242	10-31-2019	2019-10-31 01:06:52	09:06:52	female	2.0.10.147	114	Red_C_2.bmp	998	0		0	0	305767	0		0	0	NULL	NULL	NULL	High	run1	1	List2	A_T.wav	AV_T	1	1	0	1	305617	150	1	395	306012
Exp3	14	Exp3-14-1	59.937	1.0.0.173	2	right	huchonghui	1820089455	2.0.10.242	2.0.10.242	10-31-2019	2019-10-31 01:06:52	09:06:52	female	2.0.10.147	115	Red_C_2.bmp	1298	0		0	1	307920	0		0	0	NULL	NULL	NULL	High	run1	1	List2	Catch.wav	V_T	1	1	1	1	307769	151	1	339	308108
Exp3	14	Exp3-14-1	59.937	1.0.0.173	2	right	huchonghui	1820089455	2.0.10.242	2.0.10.242	10-31-2019	2019-10-31 01:06:52	09:06:52	female	2.0.10.147	116	Blue_S_2.bmp	1001	0		0	0	310372	0		0	0	NULL	NULL	NULL	High	run1	1	List2	A_T.wav	AV_T	1	1	1	1	310222	150	1	318	310540
Exp3	14	Exp3-14-1	59.937	1.0.0.173	2	right	huchonghui	1820089455	2.0.10.242	2.0.10.242	10-31-2019	2019-10-31 01:06:52	09:06:52	female	2.0.10.147	117	Blue_S.bmp	1550	0		1	0	312524	0		0	0	NULL	NULL	NULL	High	run1		List2	A_S.wav	AV_S	0		0	1	312374	150		0	0
Exp3	14	Exp3-14-1	59.937	1.0.0.173	2	right	huchonghui	1820089455	2.0.10.242	2.0.10.242	10-31-2019	2019-10-31 01:06:52	09:06:52	female	2.0.10.147	118	Red_C_2.bmp	1501	0		0	0	315294	0		0	0	NULL	NULL	NULL	High	run1	1	List2	Catch.wav	V_T	1	1	1	1	315144	150	1	380	315524
Exp3	14	Exp3-14-1	59.937	1.0.0.173	2	right	huchonghui	1820089455	2.0.10.242	2.0.10.242	10-31-2019	2019-10-31 01:06:52	09:06:52	female	2.0.10.147	119	Red_S_2.bmp	1310	0		0	0	317947	0		0	0	NULL	NULL	NULL	High	run1		List2	A_S.wav	AV_S	0		0	1	317797	150	1	375	318172
Exp3	14	Exp3-14-1	59.937	1.0.0.173	2	right	huchonghui	1820089455	2.0.10.242	2.0.10.242	10-31-2019	2019-10-31 01:06:52	09:06:52	female	2.0.10.147	120	Red_S.bmp	1118	0		0	0	320416	0		0	0	NULL	NULL	NULL	High	run1		List2	A_S.wav	AV_S	0		0	1	320266	150		0	0
Exp3	14	Exp3-14-1	59.937	1.0.0.173	2	right	huchonghui	1820089455	2.0.10.242	2.0.10.242	10-31-2019	2019-10-31 01:06:52	09:06:52	female	2.0.10.147	121	Red_C_2.bmp	1539	0		0	0	322752	0		0	0	NULL	NULL	NULL	High	run1	1	List2	Catch.wav	V_T	1	1	0	1	322602	150	1	418	323020
Exp3	14	Exp3-14-1	59.937	1.0.0.173	2	right	huchonghui	1820089455	2.0.10.242	2.0.10.242	10-31-2019	2019-10-31 01:06:52	09:06:52	female	2.0.10.147	122	Red_C_2.bmp	1074	0		0	0	325438	0		0	0	NULL	NULL	NULL	High	run1	1	List2	A_T.wav	AV_T	1	1	1	1	325288	150	1	643	325931
Exp3	14	Exp3-14-1	59.937	1.0.0.173	2	right	huchonghui	1820089455	2.0.10.242	2.0.10.242	10-31-2019	2019-10-31 01:06:52	09:06:52	female	2.0.10.147	123	Red_C.bmp	1535	0		0	0	327674	0		0	0	NULL	NULL	NULL	High	run1		List2	A_S.wav	AV_S	0		0	2	327524	150		0	0
Exp3	14	Exp3-14-1	59.937	1.0.0.173	2	right	huchonghui	1820089455	2.0.10.242	2.0.10.242	10-31-2019	2019-10-31 01:06:52	09:06:52	female	2.0.10.147	124	Blue_S_2.bmp	917	0		0	1	330427	0		0	0	NULL	NULL	NULL	High	run1	1	List2	Catch.wav	V_T	1	1	1	1	330276	151	1	487	330763
Exp3	14	Exp3-14-1	59.937	1.0.0.173	2	right	huchonghui	1820089455	2.0.10.242	2.0.10.242	10-31-2019	2019-10-31 01:06:52	09:06:52	female	2.0.10.147	125	Blue_S_2.bmp	1474	0		0	0	332495	0		0	0	NULL	NULL	NULL	High	run1	1	List2	A_T.wav	AV_T	1	1	1	1	332345	150	1	538	332883
Exp3	14	Exp3-14-1	59.937	1.0.0.173	2	right	huchonghui	1820089455	2.0.10.242	2.0.10.242	10-31-2019	2019-10-31 01:06:52	09:06:52	female	2.0.10.147	126	Red_C_2.bmp	1229	0		0	1	335132	0		0	0	NULL	NULL	NULL	High	run1	1	List2	Catch.wav	V_T	1	1	1	1	334981	151	1	510	335491
Exp3	14	Exp3-14-1	59.937	1.0.0.173	2	right	huchonghui	1820089455	2.0.10.242	2.0.10.242	10-31-2019	2019-10-31 01:06:52	09:06:52	female	2.0.10.147	127	Catch.bmp	1357	0		0	0	337517	0		0	0	NULL	NULL	NULL	High	run1	1	List2	A_T.wav	A_T	1	1	1	1	337367	150	1	733	338100
Exp3	14	Exp3-14-1	59.937	1.0.0.173	2	right	huchonghui	1820089455	2.0.10.242	2.0.10.242	10-31-2019	2019-10-31 01:06:52	09:06:52	female	2.0.10.147	128	Catch.bmp	1073	0		0	0	340037	0		0	0	NULL	NULL	NULL	High	run1	1	List2	A_T.wav	A_T	1	1	0	2	339887	150	1	612	340499
Exp3	14	Exp3-14-1	59.937	1.0.0.173	2	right	huchonghui	1820089455	2.0.10.242	2.0.10.242	10-31-2019	2019-10-31 01:06:52	09:06:52	female	2.0.10.147	129	Catch.bmp	1059	0		0	0	342272	0		0	0	NULL	NULL	NULL	High	run1		List2	A_S.wav	A_S	0		0	1	342122	150		0	0
Exp3	14	Exp3-14-1	59.937	1.0.0.173	2	right	huchonghui	1820089455	2.0.10.242	2.0.10.242	10-31-2019	2019-10-31 01:06:52	09:06:52	female	2.0.10.147	130	Catch.bmp	1397	0		0	0	344541	0		0	0	NULL	NULL	NULL	High	run1	1	List2	A_T.wav	A_T	1	1	0	1	344391	150	1	612	345003
Exp3	14	Exp3-14-1	59.937	1.0.0.173	2	right	huchonghui	1820089455	2.0.10.242	2.0.10.242	10-31-2019	2019-10-31 01:06:52	09:06:52	female	2.0.10.147	131	Catch.bmp	1398	0		0	0	347094	0		0	0	NULL	NULL	NULL	High	run1		List2	A_S.wav	A_S	0		0	1	346944	150		0	0
Exp3	14	Exp3-14-1	59.937	1.0.0.173	2	right	huchonghui	1820089455	2.0.10.242	2.0.10.242	10-31-2019	2019-10-31 01:06:52	09:06:52	female	2.0.10.147	132	Red_C_2.bmp	1174	0		0	1	349714	0		0	0	NULL	NULL	NULL	High	run1	1	List2	A_T.wav	AV_T	1	1	0	1	349563	151	1	496	350059
Exp3	14	Exp3-14-1	59.937	1.0.0.173	2	right	huchonghui	1820089455	2.0.10.242	2.0.10.242	10-31-2019	2019-10-31 01:06:52	09:06:52	female	2.0.10.147	133	Blue_S_2.bmp	1526	0		0	0	352049	0		0	0	NULL	NULL	NULL	High	run1	1	List2	A_T.wav	AV_T	1	1	0	1	351899	150	1	369	352268
Exp3	14	Exp3-14-1	59.937	1.0.0.173	2	right	huchonghui	1820089455	2.0.10.242	2.0.10.242	10-31-2019	2019-10-31 01:06:52	09:06:52	female	2.0.10.147	134	Red_C_2.bmp	979	0		1	0	354735	0		0	0	NULL	NULL	NULL	High	run1	1	List2	A_T.wav	AV_T	1	1	0	1	354585	150	1	475	355060
Exp3	14	Exp3-14-1	59.937	1.0.0.173	2	right	huchonghui	1820089455	2.0.10.242	2.0.10.242	10-31-2019	2019-10-31 01:06:52	09:06:52	female	2.0.10.147	135	Blue_S_2.bmp	1325	0		0	0	356871	0		0	0	NULL	NULL	NULL	High	run1	1	List2	Catch.wav	V_T	1	1	0	1	356721	150	1	562	357283
Exp3	14	Exp3-14-1	59.937	1.0.0.173	2	right	huchonghui	1820089455	2.0.10.242	2.0.10.242	10-31-2019	2019-10-31 01:06:52	09:06:52	female	2.0.10.147	136	Blue_S_2.bmp	1567	0		0	0	359357	0		0	0	NULL	NULL	NULL	High	run1	1	List2	A_T.wav	AV_T	1	1	1	1	359207	150	1	501	359708
Exp3	14	Exp3-14-1	59.937	1.0.0.173	2	right	huchonghui	1820089455	2.0.10.242	2.0.10.242	10-31-2019	2019-10-31 01:06:52	09:06:52	female	2.0.10.147	137	Catch.bmp	1145	0		0	1	362077	0		0	0	NULL	NULL	NULL	High	run1	1	List2	A_T.wav	A_T	1	1	0	1	361926	151	1	869	362795
Exp3	14	Exp3-14-1	59.937	1.0.0.173	2	right	huchonghui	1820089455	2.0.10.242	2.0.10.242	10-31-2019	2019-10-31 01:06:52	09:06:52	female	2.0.10.147	138	Blue_S_2.bmp	834	0		0	0	364379	0		0	0	NULL	NULL	NULL	High	run1	1	List2	Catch.wav	V_T	1	1	0	1	364229	150	1	398	364627
Exp3	14	Exp3-14-1	59.937	1.0.0.173	2	right	huchonghui	1820089455	2.0.10.242	2.0.10.242	10-31-2019	2019-10-31 01:06:52	09:06:52	female	2.0.10.147	139	Catch.bmp	1502	0		0	0	366364	0		0	0	NULL	NULL	NULL	High	run1	1	List2	A_T.wav	A_T	1	1	1	1	366214	150	1	693	366907
Exp3	14	Exp3-14-1	59.937	1.0.0.173	2	right	huchonghui	1820089455	2.0.10.242	2.0.10.242	10-31-2019	2019-10-31 01:06:52	09:06:52	female	2.0.10.147	140	Red_C_2.bmp	1078	0		0	0	369017	0		0	0	NULL	NULL	NULL	High	run1	1	List2	A_T.wav	AV_T	1	1	0	1	368867	150	1	448	369315
Exp3	14	Exp3-14-1	59.937	1.0.0.173	2	right	huchonghui	1820089455	2.0.10.242	2.0.10.242	10-31-2019	2019-10-31 01:06:52	09:06:52	female	2.0.10.147	141	Catch.bmp	1596	0		0	0	371253	1601		0	0	NULL	NULL	NULL	High	run1		List2	A_S.wav	A_S	1		0	1	371103	150		0	0
Exp3	14	Exp3-14-1	59.937	1.0.0.173	2	right	huchonghui	1820089455	2.0.10.242	2.0.10.242	10-31-2019	2019-10-31 01:06:52	09:06:52	female	2.0.10.147	142	Red_C_2.bmp	1527	0		0	1	381564	0		0	0	NULL	NULL	NULL	High	run1	1	List2	Catch.wav	V_T	1	1	1	1	381413	151	1	550	381963
Exp3	14	Exp3-14-1	59.937	1.0.0.173	2	right	huchonghui	1820089455	2.0.10.242	2.0.10.242	10-31-2019	2019-10-31 01:06:52	09:06:52	female	2.0.10.147	143	Catch.bmp	1339	0		0	0	384250	0		0	0	NULL	NULL	NULL	High	run1	1	List2	A_T.wav	A_T	1	1	0	1	384100	150	1	1079	385179
Exp3	14	Exp3-14-1	59.937	1.0.0.173	2	right	huchonghui	1820089455	2.0.10.242	2.0.10.242	10-31-2019	2019-10-31 01:06:52	09:06:52	female	2.0.10.147	144	Blue_S_2.bmp	1315	0		0	0	386736	0		0	0	NULL	NULL	NULL	High	run1	1	List2	A_T.wav	AV_T	1	1	0	1	386586	150	1	385	386971
Exp3	14	Exp3-14-1	59.937	1.0.0.173	2	right	huchonghui	1820089455	2.0.10.242	2.0.10.242	10-31-2019	2019-10-31 01:06:52	09:06:52	female	2.0.10.147	145	Red_C_2.bmp	940	0		0	0	389205	0		0	0	NULL	NULL	NULL	High	run1	1	List2	A_T.wav	AV_T	1	1	0	1	389055	150	1	443	389498
Exp3	14	Exp3-14-1	59.937	1.0.0.173	2	right	huchonghui	1820089455	2.0.10.242	2.0.10.242	10-31-2019	2019-10-31 01:06:52	09:06:52	female	2.0.10.147	146	Blue_S_2.bmp	1482	0		0	0	391307	0		0	0	NULL	NULL	NULL	High	run1	1	List2	Catch.wav	V_T	1	1	1	1	391157	150	1	606	391763
Exp3	14	Exp3-14-1	59.937	1.0.0.173	2	right	huchonghui	1820089455	2.0.10.242	2.0.10.242	10-31-2019	2019-10-31 01:06:52	09:06:52	female	2.0.10.147	147	Red_C_2.bmp	1430	0		0	0	393943	0		0	0	NULL	NULL	NULL	High	run1	1	List2	Catch.wav	V_T	1	1	0	1	393793	150	1	497	394290
Exp3	14	Exp3-14-1	59.937	1.0.0.173	2	right	huchonghui	1820089455	2.0.10.242	2.0.10.242	10-31-2019	2019-10-31 01:06:52	09:06:52	female	2.0.10.147	148	Blue_S_2.bmp	1314	0		0	0	396529	0		0	0	NULL	NULL	NULL	High	run1	1	List2	A_T.wav	AV_T	1	1	1	1	396379	150	1	511	396890
Exp3	14	Exp3-14-1	59.937	1.0.0.173	2	right	huchonghui	1820089455	2.0.10.242	2.0.10.242	10-31-2019	2019-10-31 01:06:52	09:06:52	female	2.0.10.147	149	Red_C_2.bmp	1325	0		0	1	398999	0		0	0	NULL	NULL	NULL	High	run1	1	List2	A_T.wav	AV_T	1	1	1	1	398848	151	1	530	399378
Exp3	14	Exp3-14-1	59.937	1.0.0.173	2	right	huchonghui	1820089455	2.0.10.242	2.0.10.242	10-31-2019	2019-10-31 01:06:52	09:06:52	female	2.0.10.147	150	Blue_S_2.bmp	1338	0		0	1	401485	0		0	0	NULL	NULL	NULL	High	run1	1	List2	A_T.wav	AV_T	1	1	1	1	401334	151	1	470	401804
Exp3	14	Exp3-14-1	59.937	1.0.0.173	2	right	huchonghui	1820089455	2.0.10.242	2.0.10.242	10-31-2019	2019-10-31 01:06:52	09:06:52	female	2.0.10.147	151	Catch.bmp	996	0		0	1	403971	0		0	0	NULL	NULL	NULL	High	run1	1	List2	A_T.wav	A_T	1	1	1	1	403820	151	1	702	404522
Exp3	14	Exp3-14-1	59.937	1.0.0.173	2	right	huchonghui	1820089455	2.0.10.242	2.0.10.242	10-31-2019	2019-10-31 01:06:52	09:06:52	female	2.0.10.147	152	Catch.bmp	1516	0		0	0	406123	0		0	0	NULL	NULL	NULL	High	run1	1	List2	A_T.wav	A_T	1	1	0	1	405973	150	1	509	406482
Exp3	14	Exp3-14-1	59.937	1.0.0.173	2	right	huchonghui	1820089455	2.0.10.242	2.0.10.242	10-31-2019	2019-10-31 01:06:52	09:06:52	female	2.0.10.147	153	Catch.bmp	1163	0		0	0	408792	0		0	0	NULL	NULL	NULL	High	run1	1	List2	A_T.wav	A_T	1	1	0	1	408642	150	1	593	409235
Exp3	14	Exp3-14-1	59.937	1.0.0.173	2	right	huchonghui	1820089455	2.0.10.242	2.0.10.242	10-31-2019	2019-10-31 01:06:52	09:06:52	female	2.0.10.147	154	Red_C_2.bmp	1085	0		0	0	411111	0		0	0	NULL	NULL	NULL	High	run1	1	List2	Catch.wav	V_T	1	1	1	1	410961	150	1	449	411410
Exp3	14	Exp3-14-1	59.937	1.0.0.173	2	right	huchonghui	1820089455	2.0.10.242	2.0.10.242	10-31-2019	2019-10-31 01:06:52	09:06:52	female	2.0.10.147	155	Blue_S_2.bmp	1403	0		0	0	413347	0		0	0	NULL	NULL	NULL	High	run1	1	List2	A_T.wav	AV_T	1	1	1	1	413197	150	1	333	413530
Exp3	14	Exp3-14-1	59.937	1.0.0.173	2	right	huchonghui	1820089455	2.0.10.242	2.0.10.242	10-31-2019	2019-10-31 01:06:52	09:06:52	female	2.0.10.147	156	Catch.bmp	1354	0		0	0	415900	0		0	0	NULL	NULL	NULL	High	run1	1	List2	A_T.wav	A_T	1	1	0	2	415750	150	1	492	416242
Exp3	14	Exp3-14-1	59.937	1.0.0.173	2	right	huchonghui	1820089455	2.0.10.242	2.0.10.242	10-31-2019	2019-10-31 01:06:52	09:06:52	female	2.0.10.147	157	Catch.bmp	1443	0		0	0	418402	0		0	0	NULL	NULL	NULL	High	run1	1	List2	A_T.wav	A_T	1	1	0	1	418252	150	1	534	418786
Exp3	14	Exp3-14-1	59.937	1.0.0.173	2	right	huchonghui	1820089455	2.0.10.242	2.0.10.242	10-31-2019	2019-10-31 01:06:52	09:06:52	female	2.0.10.147	158	Blue_S_2.bmp	1407	0		0	0	421005	0		0	0	NULL	NULL	NULL	High	run1	1	List2	Catch.wav	V_T	1	1	0	1	420855	150	1	540	421395
Exp3	14	Exp3-14-1	59.937	1.0.0.173	2	right	huchonghui	1820089455	2.0.10.242	2.0.10.242	10-31-2019	2019-10-31 01:06:52	09:06:52	female	2.0.10.147	159	Red_C_2.bmp	1486	0		0	0	423574	0		0	0	NULL	NULL	NULL	High	run1	1	List2	A_T.wav	AV_T	1	1	1	1	423424	150	1	434	423858
Exp3	14	Exp3-14-1	59.937	1.0.0.173	2	right	huchonghui	1820089455	2.0.10.242	2.0.10.242	10-31-2019	2019-10-31 01:06:52	09:06:52	female	2.0.10.147	160	Catch.bmp	1530	0		0	1	426211	0		0	0	NULL	NULL	NULL	High	run1	1	List2	A_T.wav	A_T	1	1	1	1	426060	151	1	647	426707
Exp3	14	Exp3-14-1	59.937	1.0.0.173	2	right	huchonghui	1820089455	2.0.10.242	2.0.10.242	10-31-2019	2019-10-31 01:06:52	09:06:52	female	2.0.10.147	161	Blue_C_2.bmp	1206	0		0	0	428897	0		0	0	NULL	NULL	NULL	High	run1		List2	A_S.wav	AV_S	0		0	1	428747	150	1	447	429194
Exp3	14	Exp3-14-1	59.937	1.0.0.173	2	right	huchonghui	1820089455	2.0.10.242	2.0.10.242	10-31-2019	2019-10-31 01:06:52	09:06:52	female	2.0.10.147	162	Catch.bmp	1100	0		0	0	431266	0		0	0	NULL	NULL	NULL	High	run1	1	List2	A_T.wav	A_T	1	1	0	1	431116	150	1	886	432002
Exp3	14	Exp3-14-1	59.937	1.0.0.173	2	right	huchonghui	1820089455	2.0.10.242	2.0.10.242	10-31-2019	2019-10-31 01:06:52	09:06:52	female	2.0.10.147	163	Catch.bmp	876	0		0	0	433518	0		0	0	NULL	NULL	NULL	High	run1	1	List2	A_T.wav	A_T	0		0	1	433368	150		0	0
Exp3	14	Exp3-14-1	59.937	1.0.0.173	2	right	huchonghui	1820089455	2.0.10.242	2.0.10.242	10-31-2019	2019-10-31 01:06:52	09:06:52	female	2.0.10.147	164	Catch.bmp	1595	0		0	0	435604	0		0	0	NULL	NULL	NULL	High	run1	1	List2	A_T.wav	A_T	1	1	0	1	435454	150	1	508	435962
Exp3	14	Exp3-14-1	59.937	1.0.0.173	2	right	huchonghui	1820089455	2.0.10.242	2.0.10.242	10-31-2019	2019-10-31 01:06:52	09:06:52	female	2.0.10.147	165	Red_S_2.bmp	1052	0		0	1	438357	0		0	0	NULL	NULL	NULL	High	run1		List2	A_S.wav	AV_S	0		1	1	438206	151	1	452	438658
Exp3	14	Exp3-14-1	59.937	1.0.0.173	2	right	huchonghui	1820089455	2.0.10.242	2.0.10.242	10-31-2019	2019-10-31 01:06:52	09:06:52	female	2.0.10.147	166	Red_S.bmp	1481	0		0	0	440559	0		0	0	NULL	NULL	NULL	High	run1		List2	Catch.wav	V_S	0		0	1	440409	150	1	457	440866
Exp3	14	Exp3-14-1	59.937	1.0.0.173	2	right	huchonghui	1820089455	2.0.10.242	2.0.10.242	10-31-2019	2019-10-31 01:06:52	09:06:52	female	2.0.10.147	167	Red_C_2.bmp	887	0		0	0	443195	0		0	0	NULL	NULL	NULL	High	run1	1	List2	A_T.wav	AV_T	1	1	0	1	443045	150	1	445	443490
Exp3	14	Exp3-14-1	59.937	1.0.0.173	2	right	huchonghui	1820089455	2.0.10.242	2.0.10.242	10-31-2019	2019-10-31 01:06:52	09:06:52	female	2.0.10.147	168	Red_C_2.bmp	800	0		1	0	445230	0		0	0	NULL	NULL	NULL	High	run1	1	List2	A_T.wav	AV_T	1	1	0	1	445080	150	1	402	445482
Exp3	14	Exp3-14-1	59.937	1.0.0.173	2	right	huchonghui	1820089455	2.0.10.242	2.0.10.242	10-31-2019	2019-10-31 01:06:52	09:06:52	female	2.0.10.147	169	Red_C_2.bmp	872	0		0	1	447183	0		0	0	NULL	NULL	NULL	High	run1	1	List2	Catch.wav	V_T	1	1	1	1	447032	151	1	514	447546
Exp3	14	Exp3-14-1	59.937	1.0.0.173	2	right	huchonghui	1820089455	2.0.10.242	2.0.10.242	10-31-2019	2019-10-31 01:06:52	09:06:52	female	2.0.10.147	170	Blue_S_2.bmp	1235	0		0	0	449218	0		0	0	NULL	NULL	NULL	High	run1	1	List2	Catch.wav	V_T	1	1	0	1	449068	150	1	558	449626
Exp3	14	Exp3-14-1	59.937	1.0.0.173	2	right	huchonghui	1820089455	2.0.10.242	2.0.10.242	10-31-2019	2019-10-31 01:06:52	09:06:52	female	2.0.10.147	171	Catch.bmp	890	0		0	0	451604	0		0	0	NULL	NULL	NULL	High	run1	1	List2	A_T.wav	A_T	1	1	1	1	451454	150	1	684	452138
Exp3	14	Exp3-14-1	59.937	1.0.0.173	2	right	huchonghui	1820089455	2.0.10.242	2.0.10.242	10-31-2019	2019-10-31 01:06:52	09:06:52	female	2.0.10.147	172	Red_S.bmp	1057	0		0	0	453656	0		0	0	NULL	NULL	NULL	High	run1		List2	A_S.wav	AV_S	0		0	1	453506	150		0	0
Exp3	14	Exp3-14-1	59.937	1.0.0.173	2	right	huchonghui	1820089455	2.0.10.242	2.0.10.242	10-31-2019	2019-10-31 01:06:52	09:06:52	female	2.0.10.147	173	Catch.bmp	1444	0		0	0	455925	0		0	0	NULL	NULL	NULL	High	run1	1	List2	A_T.wav	A_T	1	1	0	1	455775	150	1	787	456562
Exp3	14	Exp3-14-1	59.937	1.0.0.173	2	right	huchonghui	1820089455	2.0.10.242	2.0.10.242	10-31-2019	2019-10-31 01:06:52	09:06:52	female	2.0.10.147	174	Blue_S_2.bmp	1039	0		0	0	458528	0		0	0	NULL	NULL	NULL	High	run1	1	List2	A_T.wav	AV_T	1	1	0	1	458378	150	1	567	458945
Exp3	14	Exp3-14-1	59.937	1.0.0.173	2	right	huchonghui	1820089455	2.0.10.242	2.0.10.242	10-31-2019	2019-10-31 01:06:52	09:06:52	female	2.0.10.147	175	Blue_C_2.bmp	1203	0		0	0	460730	0		0	0	NULL	NULL	NULL	High	run1		List2	Catch.wav	V_S	0		1	1	460580	150		0	0
Exp3	14	Exp3-14-1	59.937	1.0.0.173	2	right	huchonghui	1820089455	2.0.10.242	2.0.10.242	10-31-2019	2019-10-31 01:06:52	09:06:52	female	2.0.10.147	176	Catch.bmp	870	0		0	0	463149	0		0	0	NULL	NULL	NULL	High	run1		List2	A_S.wav	A_S	0		1	1	462999	150	1	970	463969
Exp3	14	Exp3-14-1	59.937	1.0.0.173	2	right	huchonghui	1820089455	2.0.10.242	2.0.10.242	10-31-2019	2019-10-31 01:06:52	09:06:52	female	2.0.10.147	177	Catch.bmp	940	0		0	0	465185	0		0	0	NULL	NULL	NULL	High	run1	1	List2	A_T.wav	A_T	1	1	0	1	465035	150	1	919	465954
Exp3	14	Exp3-14-1	59.937	1.0.0.173	2	right	huchonghui	1820089455	2.0.10.242	2.0.10.242	10-31-2019	2019-10-31 01:06:52	09:06:52	female	2.0.10.147	178	Catch.bmp	1550	0		0	0	467287	0		0	0	NULL	NULL	NULL	High	run1	1	List2	A_T.wav	A_T	1	1	0	1	467137	150	1	776	467913
Exp3	14	Exp3-14-1	59.937	1.0.0.173	2	right	huchonghui	1820089455	2.0.10.242	2.0.10.242	10-31-2019	2019-10-31 01:06:52	09:06:52	female	2.0.10.147	179	Catch.bmp	1428	0		0	0	469990	0		0	0	NULL	NULL	NULL	High	run1	1	List2	A_T.wav	A_T	1	1	0	1	469840	150	1	737	470577
Exp3	14	Exp3-14-1	59.937	1.0.0.173	2	right	huchonghui	1820089455	2.0.10.242	2.0.10.242	10-31-2019	2019-10-31 01:06:52	09:06:52	female	2.0.10.147	180	Red_C_2.bmp	1036	0		0	0	472576	0		0	0	NULL	NULL	NULL	High	run1	1	List2	A_T.wav	AV_T	1	1	0	1	472426	150	1	457	472883
Exp3	14	Exp3-14-1	59.937	1.0.0.173	2	right	huchonghui	1820089455	2.0.10.242	2.0.10.242	10-31-2019	2019-10-31 01:06:52	09:06:52	female	2.0.10.147	181	Blue_S_2.bmp	1436	0		0	1	474762	0		0	0	NULL	NULL	NULL	High	run1	1	List2	Catch.wav	V_T	1	1	1	1	474611	151	1	470	475081
Exp3	14	Exp3-14-1	59.937	1.0.0.173	2	right	huchonghui	1820089455	2.0.10.242	2.0.10.242	10-31-2019	2019-10-31 01:06:52	09:06:52	female	2.0.10.147	182	Catch.bmp	985	0		0	1	477348	0		0	0	NULL	NULL	NULL	High	run1	1	List2	A_T.wav	A_T	1	1	1	1	477197	151	1	1004	478201
Exp3	14	Exp3-14-1	59.937	1.0.0.173	2	right	huchonghui	1820089455	2.0.10.242	2.0.10.242	10-31-2019	2019-10-31 01:06:52	09:06:52	female	2.0.10.147	183	Blue_S_2.bmp	1460	0		0	0	479483	0		0	0	NULL	NULL	NULL	High	run1	1	List2	A_T.wav	AV_T	1	1	0	1	479333	150	1	428	479761
Exp3	14	Exp3-14-1	59.937	1.0.0.173	2	right	huchonghui	1820089455	2.0.10.242	2.0.10.242	10-31-2019	2019-10-31 01:06:52	09:06:52	female	2.0.10.147	184	Blue_S_2.bmp	1225	0		0	1	482103	0		0	0	NULL	NULL	NULL	High	run1	1	List2	Catch.wav	V_T	1	1	1	1	481952	151	1	546	482498
Exp3	14	Exp3-14-1	59.937	1.0.0.173	2	right	huchonghui	1820089455	2.0.10.242	2.0.10.242	10-31-2019	2019-10-31 01:06:52	09:06:52	female	2.0.10.147	185	Blue_C.bmp	1314	0		0	0	484488	0		0	0	NULL	NULL	NULL	High	Run1		List2	Catch.wav	V_S	0		0	1	484338	150		0	0
Exp3	14	Exp3-14-1	59.937	1.0.0.173	2	right	huchonghui	1820089455	2.0.10.242	2.0.10.242	10-31-2019	2019-10-31 01:06:52	09:06:52	female	2.0.10.147	186	Catch.bmp	1323	0		0	0	487008	0		0	0	NULL	NULL	NULL	High	run1		List2	A_S.wav	A_S	0		0	1	486858	150		0	0
Exp3	14	Exp3-14-1	59.937	1.0.0.173	2	right	huchonghui	1820089455	2.0.10.242	2.0.10.242	10-31-2019	2019-10-31 01:06:52	09:06:52	female	2.0.10.147	187	Blue_S_2.bmp	1199	0		0	0	489544	0		0	0	NULL	NULL	NULL	High	run1	1	List2	A_T.wav	AV_T	1	1	0	1	489394	150	1	527	489921
Exp3	14	Exp3-14-1	59.937	1.0.0.173	2	right	huchonghui	1820089455	2.0.10.242	2.0.10.242	10-31-2019	2019-10-31 01:06:52	09:06:52	female	2.0.10.147	188	Catch.bmp	1010	0		0	0	491896	0		0	0	NULL	NULL	NULL	High	run1		List2	A_S.wav	A_S	0		0	1	491746	150		0	0
Exp3	14	Exp3-14-1	59.937	1.0.0.173	2	right	huchonghui	1820089455	2.0.10.242	2.0.10.242	10-31-2019	2019-10-31 01:06:52	09:06:52	female	2.0.10.147	189	Blue_S_2.bmp	969	0		0	0	494115	0		0	0	NULL	NULL	NULL	High	run1	1	List2	Catch.wav	V_T	1	1	1	1	493965	150	1	484	494449
Exp3	14	Exp3-14-1	59.937	1.0.0.173	2	right	huchonghui	1820089455	2.0.10.242	2.0.10.242	10-31-2019	2019-10-31 01:06:52	09:06:52	female	2.0.10.147	190	Blue_S_2.bmp	1344	0		0	0	496234	0		0	0	NULL	NULL	NULL	High	run1	1	List2	A_T.wav	AV_T	1	1	0	1	496084	150	1	605	496689
Exp3	14	Exp3-14-1	59.937	1.0.0.173	2	right	huchonghui	1820089455	2.0.10.242	2.0.10.242	10-31-2019	2019-10-31 01:06:52	09:06:52	female	2.0.10.147	191	Blue_C.bmp	937	0		0	0	498737	0		0	0	NULL	NULL	NULL	High	run1		List2	A_S.wav	AV_S	0		0	2	498587	150		0	0
Exp3	14	Exp3-14-1	59.937	1.0.0.173	2	right	huchonghui	1820089455	2.0.10.242	2.0.10.242	10-31-2019	2019-10-31 01:06:52	09:06:52	female	2.0.10.147	192	Catch.bmp	1131	0		0	0	500889	0		0	0	NULL	NULL	NULL	High	run1	1	List2	A_T.wav	A_T	1	1	0	1	500739	150	1	1039	501778
Exp3	14	Exp3-14-1	59.937	1.0.0.173	2	right	huchonghui	1820089455	2.0.10.242	2.0.10.242	10-31-2019	2019-10-31 01:06:52	09:06:52	female	2.0.10.147	193	Catch.bmp	1216	0		0	0	503175	0		0	0	NULL	NULL	NULL	High	run1	1	List2	A_T.wav	A_T	1	1	0	1	503025	150	1	617	503642
Exp3	14	Exp3-14-1	59.937	1.0.0.173	2	right	huchonghui	1820089455	2.0.10.242	2.0.10.242	10-31-2019	2019-10-31 01:06:52	09:06:52	female	2.0.10.147	194	Red_S_2.bmp	916	0		0	0	505544	0		0	0	NULL	NULL	NULL	High	run1		List2	A_S.wav	AV_S	0		0	1	505394	150		0	0
Exp3	14	Exp3-14-1	59.937	1.0.0.173	2	right	huchonghui	1820089455	2.0.10.242	2.0.10.242	10-31-2019	2019-10-31 01:06:52	09:06:52	female	2.0.10.147	195	Blue_S_2.bmp	1388	0		1	0	507679	0		0	0	NULL	NULL	NULL	High	run1	1	List2	A_T.wav	AV_T	1	1	0	1	507529	150	1	544	508073
Exp3	14	Exp3-14-1	59.937	1.0.0.173	2	right	huchonghui	1820089455	2.0.10.242	2.0.10.242	10-31-2019	2019-10-31 01:06:52	09:06:52	female	2.0.10.147	196	Blue_S.bmp	966	0		0	0	510215	0		0	0	NULL	NULL	NULL	High	run1		List2	A_S.wav	AV_S	0		0	1	510065	150		0	0
Exp3	14	Exp3-14-1	59.937	1.0.0.173	2	right	huchonghui	1820089455	2.0.10.242	2.0.10.242	10-31-2019	2019-10-31 01:06:52	09:06:52	female	2.0.10.147	197	Catch.bmp	849	0		0	0	512401	0		0	0	NULL	NULL	NULL	High	run1	1	List2	A_T.wav	A_T	1	1	0	1	512251	150	1	894	513145
Exp3	14	Exp3-14-1	59.937	1.0.0.173	2	right	huchonghui	1820089455	2.0.10.242	2.0.10.242	10-31-2019	2019-10-31 01:06:52	09:06:52	female	2.0.10.147	198	Red_C_2.bmp	1284	0		0	0	514403	0		0	0	NULL	NULL	NULL	High	run1	1	List2	Catch.wav	V_T	1	1	1	1	514253	150	1	468	514721
Exp3	14	Exp3-14-1	59.937	1.0.0.173	2	right	huchonghui	1820089455	2.0.10.242	2.0.10.242	10-31-2019	2019-10-31 01:06:52	09:06:52	female	2.0.10.147	199	Red_C_2.bmp	1247	0		0	0	516839	0		0	0	NULL	NULL	NULL	High	run1	1	List2	A_T.wav	AV_T	1	1	0	1	516689	150	1	360	517049
Exp3	14	Exp3-14-1	59.937	1.0.0.173	2	right	huchonghui	1820089455	2.0.10.242	2.0.10.242	10-31-2019	2019-10-31 01:06:52	09:06:52	female	2.0.10.147	200	Red_S.bmp	1213	0		0	1	519242	0		0	0	NULL	NULL	NULL	High	run1		List2	A_S.wav	AV_S	0		1	1	519091	151		0	0
Exp3	14	Exp3-14-1	59.937	1.0.0.173	2	right	huchonghui	1820089455	2.0.10.242	2.0.10.242	10-31-2019	2019-10-31 01:06:52	09:06:52	female	2.0.10.147	201	Catch.bmp	1429	0		0	0	521661	0		0	0	NULL	NULL	NULL	High	run1	1	List2	A_T.wav	A_T	1	1	0	1	521511	150	1	794	522305
Exp3	14	Exp3-14-1	59.937	1.0.0.173	2	right	huchonghui	1820089455	2.0.10.242	2.0.10.242	10-31-2019	2019-10-31 01:06:52	09:06:52	female	2.0.10.147	202	Catch.bmp	1059	0		0	0	524247	0		0	0	NULL	NULL	NULL	High	run1	1	List2	A_T.wav	A_T	1	1	0	1	524097	150	1	840	524937
Exp3	14	Exp3-14-1	59.937	1.0.0.173	2	right	huchonghui	1820089455	2.0.10.242	2.0.10.242	10-31-2019	2019-10-31 01:06:52	09:06:52	female	2.0.10.147	203	Red_C_2.bmp	1373	0		0	0	526466	0		0	0	NULL	NULL	NULL	High	run1	1	List2	Catch.wav	V_T	1	1	0	1	526316	150	1	372	526688
Exp3	14	Exp3-14-1	59.937	1.0.0.173	2	right	huchonghui	1820089455	2.0.10.242	2.0.10.242	10-31-2019	2019-10-31 01:06:52	09:06:52	female	2.0.10.147	204	Blue_S.bmp	1026	0		0	0	529002	0		0	0	NULL	NULL	NULL	High	run1		List2	Catch.wav	V_S	0		0	1	528852	150		0	0
Exp3	14	Exp3-14-1	59.937	1.0.0.173	2	right	huchonghui	1820089455	2.0.10.242	2.0.10.242	10-31-2019	2019-10-31 01:06:52	09:06:52	female	2.0.10.147	205	Catch.bmp	1487	0		0	1	531238	0		0	0	NULL	NULL	NULL	High	run1	1	List2	A_T.wav	A_T	1	1	1	1	531087	151	1	809	531896
Exp3	14	Exp3-14-1	59.937	1.0.0.173	2	right	huchonghui	1820089455	2.0.10.242	2.0.10.242	10-31-2019	2019-10-31 01:06:52	09:06:52	female	2.0.10.147	206	Blue_C.bmp	1019	0		0	1	533874	0		0	0	NULL	NULL	NULL	High	Run1		List2	Catch.wav	V_S	0		1	1	533723	151		0	0
Exp3	14	Exp3-14-1	59.937	1.0.0.173	2	right	huchonghui	1820089455	2.0.10.242	2.0.10.242	10-31-2019	2019-10-31 01:06:52	09:06:52	female	2.0.10.147	207	Blue_S_2.bmp	854	0		0	0	536109	0		0	0	NULL	NULL	NULL	High	run1	1	List2	A_T.wav	AV_T	1	1	1	1	535959	150	1	409	536368
Exp3	14	Exp3-14-1	59.937	1.0.0.173	2	right	huchonghui	1820089455	2.0.10.242	2.0.10.242	10-31-2019	2019-10-31 01:06:52	09:06:52	female	2.0.10.147	208	Blue_S.bmp	1279	0		0	0	538111	0		0	0	NULL	NULL	NULL	High	run1		List2	Catch.wav	V_S	0		1	1	537961	150		0	0
Exp3	14	Exp3-14-1	59.937	1.0.0.173	2	right	huchonghui	1820089455	2.0.10.242	2.0.10.242	10-31-2019	2019-10-31 01:06:52	09:06:52	female	2.0.10.147	209	Red_C.bmp	1389	0		0	0	540597	0		0	0	NULL	NULL	NULL	High	run1		List2	Catch.wav	V_S	0		0	1	540447	150	1	697	541144
Exp3	14	Exp3-14-1	59.937	1.0.0.173	2	right	huchonghui	1820089455	2.0.10.242	2.0.10.242	10-31-2019	2019-10-31 01:06:52	09:06:52	female	2.0.10.147	210	Blue_C.bmp	894	0		0	0	543133	0		0	0	NULL	NULL	NULL	High	run1		List2	A_S.wav	AV_S	0		1	1	542983	150		0	0
Exp3	14	Exp3-14-1	59.937	1.0.0.173	2	right	huchonghui	1820089455	2.0.10.242	2.0.10.242	10-31-2019	2019-10-31 01:06:52	09:06:52	female	2.0.10.147	211	Red_C.bmp	1123	0		0	1	545236	0		0	0	NULL	NULL	NULL	High	run1		List2	Catch.wav	V_S	0		1	1	545085	151		0	0
Exp3	14	Exp3-14-1	59.937	1.0.0.173	2	right	huchonghui	1820089455	2.0.10.242	2.0.10.242	10-31-2019	2019-10-31 01:06:52	09:06:52	female	2.0.10.147	212	Catch.bmp	942	0		0	0	547571	0		0	0	NULL	NULL	NULL	High	run1		List2	A_S.wav	A_S	0		1	1	547421	150		0	0
Exp3	14	Exp3-14-1	59.937	1.0.0.173	2	right	huchonghui	1820089455	2.0.10.242	2.0.10.242	10-31-2019	2019-10-31 01:06:52	09:06:52	female	2.0.10.147	213	Blue_S_2.bmp	1058	0		0	1	549724	0		0	0	NULL	NULL	NULL	High	run1	1	List2	Catch.wav	V_T	1	1	1	1	549573	151	1	516	550089
Exp3	14	Exp3-14-1	59.937	1.0.0.173	2	right	huchonghui	1820089455	2.0.10.242	2.0.10.242	10-31-2019	2019-10-31 01:06:52	09:06:52	female	2.0.10.147	214	Blue_S_2.bmp	1488	0		0	1	551943	0		0	0	NULL	NULL	NULL	High	run1	1	List2	Catch.wav	V_T	1	1	1	1	551792	151	1	648	552440
Exp3	14	Exp3-14-1	59.937	1.0.0.173	2	right	huchonghui	1820089455	2.0.10.242	2.0.10.242	10-31-2019	2019-10-31 01:06:52	09:06:52	female	2.0.10.147	215	Red_C_2.bmp	1493	0		0	0	554579	0		0	0	NULL	NULL	NULL	High	run1	1	List2	A_T.wav	AV_T	1	1	0	1	554429	150	1	500	554929
Exp3	14	Exp3-14-1	59.937	1.0.0.173	2	right	huchonghui	1820089455	2.0.10.242	2.0.10.242	10-31-2019	2019-10-31 01:06:52	09:06:52	female	2.0.10.147	216	Blue_S_2.bmp	886	0		1	0	557231	0		0	0	NULL	NULL	NULL	High	run1	1	List2	A_T.wav	AV_T	1	1	0	1	557081	150	1	391	557472
Exp3	14	Exp3-14-1	59.937	1.0.0.173	2	right	huchonghui	1820089455	2.0.10.242	2.0.10.242	10-31-2019	2019-10-31 01:06:52	09:06:52	female	2.0.10.147	217	Catch.bmp	890	0		0	0	559267	0		0	0	NULL	NULL	NULL	High	run1		List2	A_S.wav	A_S	0		0	1	559117	150		0	0
Exp3	14	Exp3-14-1	59.937	1.0.0.173	2	right	huchonghui	1820089455	2.0.10.242	2.0.10.242	10-31-2019	2019-10-31 01:06:52	09:06:52	female	2.0.10.147	218	Catch.bmp	1181	0		0	0	561386	0		0	0	NULL	NULL	NULL	High	run1	1	List2	A_T.wav	A_T	1	1	0	1	561236	150	1	525	561761
Exp3	14	Exp3-14-1	59.937	1.0.0.173	2	right	huchonghui	1820089455	2.0.10.242	2.0.10.242	10-31-2019	2019-10-31 01:06:52	09:06:52	female	2.0.10.147	219	Red_C_2.bmp	1537	0		0	1	563722	0		0	0	NULL	NULL	NULL	High	run1	1	List2	Catch.wav	V_T	1	1	1	1	563571	151	1	485	564056
Exp3	14	Exp3-14-1	59.937	1.0.0.173	2	right	huchonghui	1820089455	2.0.10.242	2.0.10.242	10-31-2019	2019-10-31 01:06:52	09:06:52	female	2.0.10.147	220	Red_C_2.bmp	1191	0		0	0	566408	0		0	0	NULL	NULL	NULL	High	run1	1	List2	Catch.wav	V_T	1	1	0	1	566258	150	1	310	566568
Exp3	14	Exp3-14-1	59.937	1.0.0.173	2	right	huchonghui	1820089455	2.0.10.242	2.0.10.242	10-31-2019	2019-10-31 01:06:52	09:06:52	female	2.0.10.147	221	Catch.bmp	1212	0		0	0	568760	0		0	0	NULL	NULL	NULL	High	run1	1	List2	A_T.wav	A_T	1	1	1	1	568610	150	1	783	569393
Exp3	14	Exp3-14-1	59.937	1.0.0.173	2	right	huchonghui	1820089455	2.0.10.242	2.0.10.242	10-31-2019	2019-10-31 01:06:52	09:06:52	female	2.0.10.147	222	Blue_S_2.bmp	873	0		0	0	571129	0		0	0	NULL	NULL	NULL	High	run1	1	List2	Catch.wav	V_T	1	1	1	1	570979	150	1	430	571409
Exp3	14	Exp3-14-1	59.937	1.0.0.173	2	right	huchonghui	1820089455	2.0.10.242	2.0.10.242	10-31-2019	2019-10-31 01:06:52	09:06:52	female	2.0.10.147	223	Blue_S_2.bmp	1169	0		0	0	573165	0		0	0	NULL	NULL	NULL	High	run1	1	List2	A_T.wav	AV_T	1	1	0	1	573015	150	1	417	573432
Exp3	14	Exp3-14-1	59.937	1.0.0.173	2	right	huchonghui	1820089455	2.0.10.242	2.0.10.242	10-31-2019	2019-10-31 01:06:52	09:06:52	female	2.0.10.147	224	Catch.bmp	1275	0		0	0	575484	0		0	0	NULL	NULL	NULL	High	run1	1	List2	A_T.wav	A_T	1	1	0	1	575334	150	1	698	576032
Exp3	14	Exp3-14-1	59.937	1.0.0.173	2	right	huchonghui	1820089455	2.0.10.242	2.0.10.242	10-31-2019	2019-10-31 01:06:52	09:06:52	female	2.0.10.147	225	Blue_S_2.bmp	1169	0		0	0	577920	0		0	0	NULL	NULL	NULL	High	run1	1	List2	A_T.wav	AV_T	1	1	0	1	577770	150	1	494	578264
Exp3	14	Exp3-14-1	59.937	1.0.0.173	2	right	huchonghui	1820089455	2.0.10.242	2.0.10.242	10-31-2019	2019-10-31 01:06:52	09:06:52	female	2.0.10.147	226	Catch.bmp	972	0		0	0	580239	0		0	0	NULL	NULL	NULL	High	run1	1	List2	A_T.wav	A_T	1	1	0	1	580089	150	1	519	580608
Exp3	14	Exp3-14-1	59.937	1.0.0.173	2	right	huchonghui	1820089455	2.0.10.242	2.0.10.242	10-31-2019	2019-10-31 01:06:52	09:06:52	female	2.0.10.147	227	Blue_S_2.bmp	1507	0		0	0	582358	0		0	0	NULL	NULL	NULL	High	run1	1	List2	Catch.wav	V_T	1	1	0	1	582208	150	1	400	582608
Exp3	14	Exp3-14-1	59.937	1.0.0.173	2	right	huchonghui	1820089455	2.0.10.242	2.0.10.242	10-31-2019	2019-10-31 01:06:52	09:06:52	female	2.0.10.147	228	Red_C_2.bmp	853	0		0	0	585027	0		0	0	NULL	NULL	NULL	High	run1	1	List2	A_T.wav	AV_T	1	1	1	1	584877	150	1	379	585256
Exp3	14	Exp3-14-1	59.937	1.0.0.173	2	right	huchonghui	1820089455	2.0.10.242	2.0.10.242	10-31-2019	2019-10-31 01:06:52	09:06:52	female	2.0.10.147	229	Red_C_2.bmp	906	0		1	0	587029	0		0	0	NULL	NULL	NULL	High	run1	1	List2	A_T.wav	AV_T	1	1	0	1	586879	150	1	441	587320
Exp3	14	Exp3-14-1	59.937	1.0.0.173	2	right	huchonghui	1820089455	2.0.10.242	2.0.10.242	10-31-2019	2019-10-31 01:06:52	09:06:52	female	2.0.10.147	230	Red_C_2.bmp	884	0		0	1	589082	0		0	0	NULL	NULL	NULL	High	run1	1	List2	A_T.wav	AV_T	1	1	1	1	588931	151	1	438	589369
Exp3	14	Exp3-14-1	59.937	1.0.0.173	2	right	huchonghui	1820089455	2.0.10.242	2.0.10.242	10-31-2019	2019-10-31 01:06:52	09:06:52	female	2.0.10.147	231	Blue_S_2.bmp	996	0		0	0	591117	0		0	0	NULL	NULL	NULL	High	run1	1	List2	A_T.wav	AV_T	1	1	0	1	590967	150	1	521	591488
Exp3	14	Exp3-14-1	59.937	1.0.0.173	2	right	huchonghui	1820089455	2.0.10.242	2.0.10.242	10-31-2019	2019-10-31 01:06:52	09:06:52	female	2.0.10.147	232	Catch.bmp	1461	0		0	0	593269	0		0	0	NULL	NULL	NULL	High	run1	1	List2	A_T.wav	A_T	1	1	0	1	593119	150	1	624	593743
Exp3	14	Exp3-14-1	59.937	1.0.0.173	2	right	huchonghui	1820089455	2.0.10.242	2.0.10.242	10-31-2019	2019-10-31 01:06:52	09:06:52	female	2.0.10.147	233	Red_C_2.bmp	1434	0		0	0	595889	0		0	0	NULL	NULL	NULL	High	run1	1	List2	Catch.wav	V_T	1	1	0	1	595739	150	1	452	596191
Exp3	14	Exp3-14-1	59.937	1.0.0.173	2	right	huchonghui	1820089455	2.0.10.242	2.0.10.242	10-31-2019	2019-10-31 01:06:52	09:06:52	female	2.0.10.147	234	Catch.bmp	1038	0		0	0	598475	0		0	0	NULL	NULL	NULL	High	run1	1	List2	A_T.wav	A_T	1	1	0	1	598325	150	1	730	599055
Exp3	14	Exp3-14-1	59.937	1.0.0.173	2	right	huchonghui	1820089455	2.0.10.242	2.0.10.242	10-31-2019	2019-10-31 01:06:52	09:06:52	female	2.0.10.147	235	Catch.bmp	1074	0		0	0	600660	0		0	0	NULL	NULL	NULL	High	run1	1	List2	A_T.wav	A_T	1	1	0	1	600510	150	1	537	601047
Exp3	14	Exp3-14-1	59.937	1.0.0.173	2	right	huchonghui	1820089455	2.0.10.242	2.0.10.242	10-31-2019	2019-10-31 01:06:52	09:06:52	female	2.0.10.147	236	Red_C_2.bmp	1425	0		0	0	602896	0		0	0	NULL	NULL	NULL	High	run1	1	List2	A_T.wav	AV_T	1	1	0	1	602746	150	1	565	603311
Exp3	14	Exp3-14-1	59.937	1.0.0.173	2	right	huchonghui	1820089455	2.0.10.242	2.0.10.242	10-31-2019	2019-10-31 01:06:52	09:06:52	female	2.0.10.147	237	Catch.bmp	1336	0		0	0	605482	0		0	0	NULL	NULL	NULL	High	run1	1	List2	A_T.wav	A_T	1	1	0	1	605332	150	1	571	605903
Exp3	14	Exp3-14-1	59.937	1.0.0.173	2	right	huchonghui	1820089455	2.0.10.242	2.0.10.242	10-31-2019	2019-10-31 01:06:52	09:06:52	female	2.0.10.147	238	Red_C_2.bmp	1297	0		0	0	607968	0		0	0	NULL	NULL	NULL	High	run1	1	List2	Catch.wav	V_T	1	1	0	1	607818	150	1	422	608240
Exp3	14	Exp3-14-1	59.937	1.0.0.173	2	right	huchonghui	1820089455	2.0.10.242	2.0.10.242	10-31-2019	2019-10-31 01:06:52	09:06:52	female	2.0.10.147	239	Blue_S_2.bmp	1565	0		0	0	610421	0		0	0	NULL	NULL	NULL	High	run1	1	List2	A_T.wav	AV_T	1	1	0	2	610271	150	1	400	610671
Exp3	14	Exp3-14-1	59.937	1.0.0.173	2	right	huchonghui	1820089455	2.0.10.242	2.0.10.242	10-31-2019	2019-10-31 01:06:52	09:06:52	female	2.0.10.147	240	Catch.bmp	1368	0		0	0	613140	0		0	0	NULL	NULL	NULL	High	run1		List2	A_S.wav	A_S	0		0	1	612990	150	1	649	613639
Exp3	14	Exp3-14-1	59.937	1.0.0.173	2	right	huchonghui	1820089455	2.0.10.242	2.0.10.242	10-31-2019	2019-10-31 01:06:52	09:06:52	female	2.0.10.147	241	Red_C_2.bmp	1596	0		0	1	615660	0		0	0	NULL	NULL	NULL	High	run1	1	List2	A_T.wav	AV_T	1	1	0	1	615509	151	1	482	615991
Exp3	14	Exp3-14-1	59.937	1.0.0.173	2	right	huchonghui	1820089455	2.0.10.242	2.0.10.242	10-31-2019	2019-10-31 01:06:52	09:06:52	female	2.0.10.147	242	Red_C_2.bmp	1225	0		0	0	618412	0		0	0	NULL	NULL	NULL	High	run1	1	List2	A_T.wav	AV_T	1	1	0	1	618262	150	1	529	618791
Exp3	14	Exp3-14-1	59.937	1.0.0.173	2	right	huchonghui	1820089455	2.0.10.242	2.0.10.242	10-31-2019	2019-10-31 01:06:52	09:06:52	female	2.0.10.147	243	Blue_S_2.bmp	1264	0		0	0	620798	0		0	0	NULL	NULL	NULL	High	run1	1	List2	Catch.wav	V_T	1	1	1	1	620648	150	1	583	621231
Exp3	14	Exp3-14-1	59.937	1.0.0.173	2	right	huchonghui	1820089455	2.0.10.242	2.0.10.242	10-31-2019	2019-10-31 01:06:52	09:06:52	female	2.0.10.147	244	Red_S.bmp	1370	0		1	0	623217	0		0	0	NULL	NULL	NULL	High	run1		List2	Catch.wav	V_S	0		0	1	623067	150		0	0
Exp3	14	Exp3-14-1	59.937	1.0.0.173	2	right	huchonghui	1820089455	2.0.10.242	2.0.10.242	10-31-2019	2019-10-31 01:06:52	09:06:52	female	2.0.10.147	245	Blue_C_2.bmp	1061	0		0	1	625804	0		0	0	NULL	NULL	NULL	High	run1		List2	A_S.wav	AV_S	0		1	1	625653	151	1	506	626159
Exp3	14	Exp3-14-1	59.937	1.0.0.173	2	right	huchonghui	1820089455	2.0.10.242	2.0.10.242	10-31-2019	2019-10-31 01:06:52	09:06:52	female	2.0.10.147	246	Red_S_2.bmp	1400	0		0	1	628023	0		0	0	NULL	NULL	NULL	High	run1		List2	Catch.wav	V_S	0		1	1	627872	151	1	543	628415
Exp3	14	Exp3-14-1	59.937	1.0.0.173	2	right	huchonghui	1820089455	2.0.10.242	2.0.10.242	10-31-2019	2019-10-31 01:06:52	09:06:52	female	2.0.10.147	247	Catch.bmp	964	0		0	0	630575	0		0	0	NULL	NULL	NULL	High	run1	1	List2	A_T.wav	A_T	1	1	1	1	630425	150	1	1102	631527
Exp3	14	Exp3-14-1	59.937	1.0.0.173	2	right	huchonghui	1820089455	2.0.10.242	2.0.10.242	10-31-2019	2019-10-31 01:06:52	09:06:52	female	2.0.10.147	248	Blue_S_2.bmp	1313	0		0	0	632744	0		0	0	NULL	NULL	NULL	High	run1	1	List2	A_T.wav	AV_T	1	1	0	1	632594	150	1	573	633167
Exp3	14	Exp3-14-1	59.937	1.0.0.173	2	right	huchonghui	1820089455	2.0.10.242	2.0.10.242	10-31-2019	2019-10-31 01:06:52	09:06:52	female	2.0.10.147	249	Catch.bmp	876	0		0	0	635213	0		0	0	NULL	NULL	NULL	High	run1	1	List2	A_T.wav	A_T	0		0	1	635063	150		0	0
Exp3	14	Exp3-14-1	59.937	1.0.0.173	2	right	huchonghui	1820089455	2.0.10.242	2.0.10.242	10-31-2019	2019-10-31 01:06:52	09:06:52	female	2.0.10.147	250	Blue_S_2.bmp	1339	0		0	0	637299	0		0	0	NULL	NULL	NULL	High	run1	1	List2	Catch.wav	V_T	1	1	0	1	637149	150	1	1066	638215
Exp3	14	Exp3-14-1	59.937	1.0.0.173	2	right	huchonghui	1820089455	2.0.10.242	2.0.10.242	10-31-2019	2019-10-31 01:06:52	09:06:52	female	2.0.10.147	251	Catch.bmp	805	0		0	0	639785	0		0	0	NULL	NULL	NULL	High	run1		List2	A_S.wav	A_S	0		0	1	639635	150		0	0
Exp3	14	Exp3-14-1	59.937	1.0.0.173	2	right	huchonghui	1820089455	2.0.10.242	2.0.10.242	10-31-2019	2019-10-31 01:06:52	09:06:52	female	2.0.10.147	252	Blue_S_2.bmp	1374	0		0	0	641820	0		0	0	NULL	NULL	NULL	High	run1	1	List2	Catch.wav	V_T	1	1	1	1	641670	150	1	369	642039
Exp3	14	Exp3-14-1	59.937	1.0.0.173	2	right	huchonghui	1820089455	2.0.10.242	2.0.10.242	10-31-2019	2019-10-31 01:06:52	09:06:52	female	2.0.10.147	253	Red_C_2.bmp	860	0		0	0	644356	0		0	0	NULL	NULL	NULL	High	run1	1	List2	A_T.wav	AV_T	1	1	1	1	644206	150	1	330	644536
Exp3	14	Exp3-14-1	59.937	1.0.0.173	2	right	huchonghui	1820089455	2.0.10.242	2.0.10.242	10-31-2019	2019-10-31 01:06:52	09:06:52	female	2.0.10.147	254	Red_C_2.bmp	1507	0		0	0	646375	0		0	0	NULL	NULL	NULL	High	run1	1	List2	A_T.wav	AV_T	1	1	0	1	646225	150	1	326	646551
Exp3	14	Exp3-14-1	59.937	1.0.0.173	2	right	huchonghui	1820089455	2.0.10.242	2.0.10.242	10-31-2019	2019-10-31 01:06:52	09:06:52	female	2.0.10.147	255	Red_C_2.bmp	1105	0		0	1	649045	0		0	0	NULL	NULL	NULL	High	run1	1	List2	A_T.wav	AV_T	1	1	1	1	648894	151	1	370	649264
Exp3	14	Exp3-14-1	59.937	1.0.0.173	2	right	huchonghui	1820089455	2.0.10.242	2.0.10.242	10-31-2019	2019-10-31 01:06:52	09:06:52	female	2.0.10.147	256	Catch.bmp	1139	0		0	0	651297	0		0	0	NULL	NULL	NULL	High	run1	1	List2	A_T.wav	A_T	1	1	0	1	651147	150	1	429	651576
Exp3	14	Exp3-14-1	59.937	1.0.0.173	2	right	huchonghui	1820089455	2.0.10.242	2.0.10.242	10-31-2019	2019-10-31 01:06:52	09:06:52	female	2.0.10.147	257	Blue_S_2.bmp	1318	0		0	0	653583	0		0	0	NULL	NULL	NULL	High	run1	1	List2	Catch.wav	V_T	1	1	0	2	653433	150	1	670	654103
Exp3	14	Exp3-14-1	59.937	1.0.0.173	2	right	huchonghui	1820089455	2.0.10.242	2.0.10.242	10-31-2019	2019-10-31 01:06:52	09:06:52	female	2.0.10.147	258	Blue_S_2.bmp	1562	0		0	0	656052	0		0	0	NULL	NULL	NULL	High	run1	1	List2	A_T.wav	AV_T	1	1	1	1	655902	150	1	330	656232
Exp3	14	Exp3-14-1	59.937	1.0.0.173	2	right	huchonghui	1820089455	2.0.10.242	2.0.10.242	10-31-2019	2019-10-31 01:06:52	09:06:52	female	2.0.10.147	259	Red_C_2.bmp	954	0		0	0	658771	0		0	0	NULL	NULL	NULL	High	run1	1	List2	Catch.wav	V_T	1	1	1	1	658621	150	1	314	658935
Exp3	14	Exp3-14-1	59.937	1.0.0.173	2	right	huchonghui	1820089455	2.0.10.242	2.0.10.242	10-31-2019	2019-10-31 01:06:52	09:06:52	female	2.0.10.147	260	Blue_S_2.bmp	983	0		0	0	660874	0		0	0	NULL	NULL	NULL	High	run1	1	List2	Catch.wav	V_T	1	1	0	2	660724	150	1	386	661110
