# Supplementary material for: Visual Perceptual Load Attenuates Age-Related Audiovisual Integration in an Audiovisual Discrimination Task
Source: Front Psychol. 2021 Sep 29;12:740221. doi: 10.3389/fpsyg.2021.740221 (PMC8511317; doi:10.3389/fpsyg.2021.740221)
Supplement: Supplementary file 1 [file Data_Sheet_1.ZIP › Export data/Group 2_Data_Older/Exp3_High load/Subject_15.xlsx]

## Sheet: Sheet1
ExperimentName	Subject	DataFile.Basename	Display.RefreshRate	ExperimentVersion	Group	Handedness	Name	RandomSeed	RuntimeVersion	RuntimeVersionExpected	SessionDate	SessionStartDateTimeUtc	SessionTime	Sex	StudioVersion	Block	Image	ITI	ITI.ACC	ITI.CRESP	ITI.DurationError	ITI.OnsetDelay	ITI.OnsetTime	ITI.OnsetToOnsetTime	ITI.RESP	ITI.RT	ITI.RTTime	List1	List1.Cycle	List1.Sample	PercetualLoad	Procedure	Response	Running	Sound	StimulusType	Target.ACC	Target.CRESP	Target.DurationError	Target.OnsetDelay	Target.OnsetTime	Target.OnsetToOnsetTime	Target.RESP	Target.RT	Target.RTTime
Exp3	15	Exp3-15-1	59.936	1.0.0.174	2	right	zhangyunfang	1251198437	2.0.10.242	2.0.10.242	10-31-2019	2019-10-31 01:44:59	09:44:59	male	2.0.10.147	1	Catch.bmp	1547	0		0	0	32491	0		0	0	10	1	1	High	Prac	1	List1	A_T.wav	A_T	0		111	1	32341	150		0	0
Exp3	15	Exp3-15-1	59.936	1.0.0.174	2	right	zhangyunfang	1251198437	2.0.10.242	2.0.10.242	10-31-2019	2019-10-31 01:44:59	09:44:59	male	2.0.10.147	2	Blue_S_2.bmp	1561	0		0	0	35244	0		0	0	14	1	2	High	Prac	1	List1	A_T.wav	AV_T	0		0	1	35094	150		0	0
Exp3	15	Exp3-15-1	59.936	1.0.0.174	2	right	zhangyunfang	1251198437	2.0.10.242	2.0.10.242	10-31-2019	2019-10-31 01:44:59	09:44:59	male	2.0.10.147	3	Blue_S_2.bmp	1304	0		0	1	38014	0		0	0	14	1	3	High	Prac	1	List1	A_T.wav	AV_T	1	1	1	1	37863	151	1	836	38699
Exp3	15	Exp3-15-1	59.936	1.0.0.174	2	right	zhangyunfang	1251198437	2.0.10.242	2.0.10.242	10-31-2019	2019-10-31 01:44:59	09:44:59	male	2.0.10.147	4	Blue_S_2.bmp	866	0		0	0	40466	0		0	0	14	1	4	High	Prac	1	List1	A_T.wav	AV_T	1	1	0	1	40316	150	1	640	40956
Exp3	15	Exp3-15-1	59.936	1.0.0.174	2	right	zhangyunfang	1251198437	2.0.10.242	2.0.10.242	10-31-2019	2019-10-31 01:44:59	09:44:59	male	2.0.10.147	5	Catch.bmp	976	0		0	0	42485	0		0	0	9	1	5	High	Prac		List1	A_S.wav	A_S	0		0	1	42335	150		0	0
Exp3	15	Exp3-15-1	59.936	1.0.0.174	2	right	zhangyunfang	1251198437	2.0.10.242	2.0.10.242	10-31-2019	2019-10-31 01:44:59	09:44:59	male	2.0.10.147	6	Catch.bmp	1445	0		0	1	44671	0		0	0	10	1	6	High	Prac	1	List1	A_T.wav	A_T	1	1	1	1	44520	151	1	579	45099
Exp3	15	Exp3-15-1	59.936	1.0.0.174	2	right	zhangyunfang	1251198437	2.0.10.242	2.0.10.242	10-31-2019	2019-10-31 01:44:59	09:44:59	male	2.0.10.147	7	Blue_S_2.bmp	1093	0		0	0	47273	0		0	0	4	1	7	High	Prac	1	List1	Catch.wav	V_T	1	1	1	1	47123	150	1	608	47731
Exp3	15	Exp3-15-1	59.936	1.0.0.174	2	right	zhangyunfang	1251198437	2.0.10.242	2.0.10.242	10-31-2019	2019-10-31 01:44:59	09:44:59	male	2.0.10.147	8	Catch.bmp	1147	0		0	0	49526	0		0	0	9	1	8	High	Prac		List1	A_S.wav	A_S	0		0	1	49376	150		0	0
Exp3	15	Exp3-15-1	59.936	1.0.0.174	2	right	zhangyunfang	1251198437	2.0.10.242	2.0.10.242	10-31-2019	2019-10-31 01:44:59	09:44:59	male	2.0.10.147	9	Blue_S_2.bmp	1556	0		0	0	51878	0		0	0	14	1	9	High	Prac	1	List1	A_T.wav	AV_T	1	1	0	1	51728	150	1	667	52395
Exp3	15	Exp3-15-1	59.936	1.0.0.174	2	right	zhangyunfang	1251198437	2.0.10.242	2.0.10.242	10-31-2019	2019-10-31 01:44:59	09:44:59	male	2.0.10.147	10	Catch.bmp	895	0		0	0	54581	0		0	0	10	1	10	High	Prac	1	List1	A_T.wav	A_T	0		0	1	54431	150		0	0
Exp3	15	Exp3-15-1	59.936	1.0.0.174	2	right	zhangyunfang	1251198437	2.0.10.242	2.0.10.242	10-31-2019	2019-10-31 01:44:59	09:44:59	male	2.0.10.147	11	Red_S.bmp	921	0		0	0	56700	0		0	0	17	1	11	High	Prac		List1	A_S.wav	AV_S	0		0	1	56550	150		0	0
Exp3	15	Exp3-15-1	59.936	1.0.0.174	2	right	zhangyunfang	1251198437	2.0.10.242	2.0.10.242	10-31-2019	2019-10-31 01:44:59	09:44:59	male	2.0.10.147	12	Blue_S_2.bmp	1130	0		0	1	58836	0		0	0	4	1	12	High	Prac	1	List1	Catch.wav	V_T	1	1	1	1	58685	151	1	622	59307
Exp3	15	Exp3-15-1	59.936	1.0.0.174	2	right	zhangyunfang	1251198437	2.0.10.242	2.0.10.242	10-31-2019	2019-10-31 01:44:59	09:44:59	male	2.0.10.147	13	Blue_S_2.bmp	1018	0		0	0	61121	0		0	0	14	1	13	High	Prac	1	List1	A_T.wav	AV_T	1	1	1	1	60971	150	1	608	61579
Exp3	15	Exp3-15-1	59.936	1.0.0.174	2	right	zhangyunfang	1251198437	2.0.10.242	2.0.10.242	10-31-2019	2019-10-31 01:44:59	09:44:59	male	2.0.10.147	14	Red_C_2.bmp	867	0		0	0	63290	0		0	0	6	1	14	High	Prac	1	List1	Catch.wav	V_T	1	1	1	1	63140	150	1	919	64059
Exp3	15	Exp3-15-1	59.936	1.0.0.174	2	right	zhangyunfang	1251198437	2.0.10.242	2.0.10.242	10-31-2019	2019-10-31 01:44:59	09:44:59	male	2.0.10.147	15	Catch.bmp	1090	0		0	0	65309	0		0	0	10	1	15	High	Prac	1	List1	A_T.wav	A_T	1	1	1	1	65159	150	1	900	66059
Exp3	15	Exp3-15-1	59.936	1.0.0.174	2	right	zhangyunfang	1251198437	2.0.10.242	2.0.10.242	10-31-2019	2019-10-31 01:44:59	09:44:59	male	2.0.10.147	16	Red_C_2.bmp	1357	0		0	0	67561	0		0	0	16	1	16	High	Prac	1	List1	A_T.wav	AV_T	1	1	0	1	67411	150	1	704	68115
Exp3	15	Exp3-15-1	59.936	1.0.0.174	2	right	zhangyunfang	1251198437	2.0.10.242	2.0.10.242	10-31-2019	2019-10-31 01:44:59	09:44:59	male	2.0.10.147	17	Red_C_2.bmp	881	0		0	1	70081	0		0	0	16	1	17	High	Prac	1	List1	A_T.wav	AV_T	1	1	1	1	69930	151	1	552	70482
Exp3	15	Exp3-15-1	59.936	1.0.0.174	2	right	zhangyunfang	1251198437	2.0.10.242	2.0.10.242	10-31-2019	2019-10-31 01:44:59	09:44:59	male	2.0.10.147	18	Blue_S.bmp	1229	0		0	0	72116	0		0	0	3	1	18	High	Prac		List1	Catch.wav	V_S	0		1	1	71966	150		0	0
Exp3	15	Exp3-15-1	59.936	1.0.0.174	2	right	zhangyunfang	1251198437	2.0.10.242	2.0.10.242	10-31-2019	2019-10-31 01:44:59	09:44:59	male	2.0.10.147	19	Blue_S_2.bmp	1287	0		0	0	74569	0		0	0	14	1	19	High	Prac	1	List1	A_T.wav	AV_T	1	1	0	2	74419	150	1	503	74922
Exp3	15	Exp3-15-1	59.936	1.0.0.174	2	right	zhangyunfang	1251198437	2.0.10.242	2.0.10.242	10-31-2019	2019-10-31 01:44:59	09:44:59	male	2.0.10.147	20	Catch.bmp	1324	0		0	1	77005	0		0	0	10	1	20	High	Prac	1	List1	A_T.wav	A_T	1	1	1	1	76854	151	1	948	77802
Exp3	15	Exp3-15-1	59.936	1.0.0.174	2	right	zhangyunfang	1251198437	2.0.10.242	2.0.10.242	10-31-2019	2019-10-31 01:44:59	09:44:59	male	2.0.10.147	21	Catch.bmp	1015	0		0	0	83895	0		0	0	NULL	NULL	NULL	High	run1		List2	A_S.wav	A_S	0		0	1	83745	150		0	0
Exp3	15	Exp3-15-1	59.936	1.0.0.174	2	right	zhangyunfang	1251198437	2.0.10.242	2.0.10.242	10-31-2019	2019-10-31 01:44:59	09:44:59	male	2.0.10.147	22	Blue_S_2.bmp	1427	0		0	0	86131	0		0	0	NULL	NULL	NULL	High	run1	1	List2	Catch.wav	V_T	1	1	0	1	85981	150	1	621	86602
Exp3	15	Exp3-15-1	59.936	1.0.0.174	2	right	zhangyunfang	1251198437	2.0.10.242	2.0.10.242	10-31-2019	2019-10-31 01:44:59	09:44:59	male	2.0.10.147	23	Catch.bmp	902	0		0	0	88717	0		0	0	NULL	NULL	NULL	High	run1		List2	A_S.wav	A_S	0		0	1	88567	150		0	0
Exp3	15	Exp3-15-1	59.936	1.0.0.174	2	right	zhangyunfang	1251198437	2.0.10.242	2.0.10.242	10-31-2019	2019-10-31 01:44:59	09:44:59	male	2.0.10.147	24	Blue_S_2.bmp	1261	0		0	0	90836	0		0	0	NULL	NULL	NULL	High	run1	1	List2	A_T.wav	AV_T	1	1	0	1	90686	150	1	508	91194
Exp3	15	Exp3-15-1	59.936	1.0.0.174	2	right	zhangyunfang	1251198437	2.0.10.242	2.0.10.242	10-31-2019	2019-10-31 01:44:59	09:44:59	male	2.0.10.147	25	Catch.bmp	1174	0		0	0	93255	0		0	0	NULL	NULL	NULL	High	run1	1	List2	A_T.wav	A_T	1	1	0	1	93105	150	1	673	93778
Exp3	15	Exp3-15-1	59.936	1.0.0.174	2	right	zhangyunfang	1251198437	2.0.10.242	2.0.10.242	10-31-2019	2019-10-31 01:44:59	09:44:59	male	2.0.10.147	26	Blue_C.bmp	1336	0		0	0	95591	0		0	0	NULL	NULL	NULL	High	Run1		List2	Catch.wav	V_S	0		0	1	95441	150		0	0
Exp3	15	Exp3-15-1	59.936	1.0.0.174	2	right	zhangyunfang	1251198437	2.0.10.242	2.0.10.242	10-31-2019	2019-10-31 01:44:59	09:44:59	male	2.0.10.147	27	Red_C_2.bmp	901	0		1	0	98143	0		0	0	NULL	NULL	NULL	High	run1	1	List2	Catch.wav	V_T	1	1	0	1	97993	150	1	433	98426
Exp3	15	Exp3-15-1	59.936	1.0.0.174	2	right	zhangyunfang	1251198437	2.0.10.242	2.0.10.242	10-31-2019	2019-10-31 01:44:59	09:44:59	male	2.0.10.147	28	Blue_S_2.bmp	1261	0		0	1	100196	0		0	0	NULL	NULL	NULL	High	run1	1	List2	A_T.wav	AV_T	1	1	1	1	100045	151	1	629	100674
Exp3	15	Exp3-15-1	59.936	1.0.0.174	2	right	zhangyunfang	1251198437	2.0.10.242	2.0.10.242	10-31-2019	2019-10-31 01:44:59	09:44:59	male	2.0.10.147	29	Blue_S_2.bmp	1516	0		0	0	102615	0		0	0	NULL	NULL	NULL	High	run1	1	List2	A_T.wav	AV_T	1	1	0	1	102465	150	1	497	102962
Exp3	15	Exp3-15-1	59.936	1.0.0.174	2	right	zhangyunfang	1251198437	2.0.10.242	2.0.10.242	10-31-2019	2019-10-31 01:44:59	09:44:59	male	2.0.10.147	30	Catch.bmp	865	0		0	0	105284	0		0	0	NULL	NULL	NULL	High	run1	1	List2	A_T.wav	A_T	1	1	0	1	105134	150	1	868	106002
Exp3	15	Exp3-15-1	59.936	1.0.0.174	2	right	zhangyunfang	1251198437	2.0.10.242	2.0.10.242	10-31-2019	2019-10-31 01:44:59	09:44:59	male	2.0.10.147	31	Blue_S_2.bmp	1508	0		0	0	107303	0		0	0	NULL	NULL	NULL	High	run1	1	List2	Catch.wav	V_T	1	1	1	1	107153	150	1	665	107818
Exp3	15	Exp3-15-1	59.936	1.0.0.174	2	right	zhangyunfang	1251198437	2.0.10.242	2.0.10.242	10-31-2019	2019-10-31 01:44:59	09:44:59	male	2.0.10.147	32	Catch.bmp	1595	0		0	1	109973	0		0	0	NULL	NULL	NULL	High	run1	1	List2	A_T.wav	A_T	1	1	1	1	109822	151	1	925	110747
Exp3	15	Exp3-15-1	59.936	1.0.0.174	2	right	zhangyunfang	1251198437	2.0.10.242	2.0.10.242	10-31-2019	2019-10-31 01:44:59	09:44:59	male	2.0.10.147	33	Catch.bmp	1311	0		1	0	112725	0		0	0	NULL	NULL	NULL	High	run1	1	List2	A_T.wav	A_T	1	1	0	1	112575	150	1	715	113290
Exp3	15	Exp3-15-1	59.936	1.0.0.174	2	right	zhangyunfang	1251198437	2.0.10.242	2.0.10.242	10-31-2019	2019-10-31 01:44:59	09:44:59	male	2.0.10.147	34	Red_C_2.bmp	1217	0		0	0	115195	0		0	0	NULL	NULL	NULL	High	run1	1	List2	Catch.wav	V_T	1	1	0	2	115045	150	1	597	115642
Exp3	15	Exp3-15-1	59.936	1.0.0.174	2	right	zhangyunfang	1251198437	2.0.10.242	2.0.10.242	10-31-2019	2019-10-31 01:44:59	09:44:59	male	2.0.10.147	35	Red_S_2.bmp	1129	0		0	0	117564	0		0	0	NULL	NULL	NULL	High	run1		List2	Catch.wav	V_S	0		0	1	117414	150		0	0
Exp3	15	Exp3-15-1	59.936	1.0.0.174	2	right	zhangyunfang	1251198437	2.0.10.242	2.0.10.242	10-31-2019	2019-10-31 01:44:59	09:44:59	male	2.0.10.147	36	Catch.bmp	860	0		0	0	119916	0		0	0	NULL	NULL	NULL	High	run1	1	List2	A_T.wav	A_T	1	1	1	1	119766	150	1	868	120634
Exp3	15	Exp3-15-1	59.936	1.0.0.174	2	right	zhangyunfang	1251198437	2.0.10.242	2.0.10.242	10-31-2019	2019-10-31 01:44:59	09:44:59	male	2.0.10.147	37	Blue_S_2.bmp	825	0		0	0	121935	0		0	0	NULL	NULL	NULL	High	run1	1	List2	Catch.wav	V_T	1	1	1	1	121785	150	1	697	122482
Exp3	15	Exp3-15-1	59.936	1.0.0.174	2	right	zhangyunfang	1251198437	2.0.10.242	2.0.10.242	10-31-2019	2019-10-31 01:44:59	09:44:59	male	2.0.10.147	38	Catch.bmp	1422	0		0	1	123921	0		0	0	NULL	NULL	NULL	High	run1	1	List2	A_T.wav	A_T	1	1	1	1	123770	151	1	984	124754
Exp3	15	Exp3-15-1	59.936	1.0.0.174	2	right	zhangyunfang	1251198437	2.0.10.242	2.0.10.242	10-31-2019	2019-10-31 01:44:59	09:44:59	male	2.0.10.147	39	Red_C_2.bmp	1390	0		0	0	126490	0		0	0	NULL	NULL	NULL	High	run1	1	List2	Catch.wav	V_T	1	1	1	1	126340	150	1	670	127010
Exp3	15	Exp3-15-1	59.936	1.0.0.174	2	right	zhangyunfang	1251198437	2.0.10.242	2.0.10.242	10-31-2019	2019-10-31 01:44:59	09:44:59	male	2.0.10.147	40	Red_C_2.bmp	1555	0		0	1	129043	0		0	0	NULL	NULL	NULL	High	run1	1	List2	A_T.wav	AV_T	1	1	1	1	128892	151	1	622	129514
Exp3	15	Exp3-15-1	59.936	1.0.0.174	2	right	zhangyunfang	1251198437	2.0.10.242	2.0.10.242	10-31-2019	2019-10-31 01:44:59	09:44:59	male	2.0.10.147	41	Catch.bmp	1052	0		0	0	131745	0		0	0	NULL	NULL	NULL	High	run1	1	List2	A_T.wav	A_T	1	1	0	1	131595	150	1	791	132386
Exp3	15	Exp3-15-1	59.936	1.0.0.174	2	right	zhangyunfang	1251198437	2.0.10.242	2.0.10.242	10-31-2019	2019-10-31 01:44:59	09:44:59	male	2.0.10.147	42	Catch.bmp	903	0		0	0	133948	0		0	0	NULL	NULL	NULL	High	run1	1	List2	A_T.wav	A_T	1	1	0	1	133798	150	1	771	134569
Exp3	15	Exp3-15-1	59.936	1.0.0.174	2	right	zhangyunfang	1251198437	2.0.10.242	2.0.10.242	10-31-2019	2019-10-31 01:44:59	09:44:59	male	2.0.10.147	43	Catch.bmp	1562	0		0	0	136000	0		0	0	NULL	NULL	NULL	High	run1	1	List2	A_T.wav	A_T	1	1	0	1	135850	150	1	688	136538
Exp3	15	Exp3-15-1	59.936	1.0.0.174	2	right	zhangyunfang	1251198437	2.0.10.242	2.0.10.242	10-31-2019	2019-10-31 01:44:59	09:44:59	male	2.0.10.147	44	Red_C_2.bmp	1281	0		0	0	138719	0		0	0	NULL	NULL	NULL	High	run1	1	List2	A_T.wav	AV_T	1	1	0	1	138569	150	1	680	139249
Exp3	15	Exp3-15-1	59.936	1.0.0.174	2	right	zhangyunfang	1251198437	2.0.10.242	2.0.10.242	10-31-2019	2019-10-31 01:44:59	09:44:59	male	2.0.10.147	45	Catch.bmp	1211	0		0	0	141155	0		0	0	NULL	NULL	NULL	High	run1	1	List2	A_T.wav	A_T	1	1	0	1	141005	150	1	692	141697
Exp3	15	Exp3-15-1	59.936	1.0.0.174	2	right	zhangyunfang	1251198437	2.0.10.242	2.0.10.242	10-31-2019	2019-10-31 01:44:59	09:44:59	male	2.0.10.147	46	Blue_S_2.bmp	1457	0		1	0	143524	0		0	0	NULL	NULL	NULL	High	run1	1	List2	A_T.wav	AV_T	1	1	0	1	143374	150	1	987	144361
Exp3	15	Exp3-15-1	59.936	1.0.0.174	2	right	zhangyunfang	1251198437	2.0.10.242	2.0.10.242	10-31-2019	2019-10-31 01:44:59	09:44:59	male	2.0.10.147	47	Catch.bmp	1438	0		0	0	146144	0		0	0	NULL	NULL	NULL	High	run1	1	List2	A_T.wav	A_T	1	1	0	1	145994	150	1	759	146753
Exp3	15	Exp3-15-1	59.936	1.0.0.174	2	right	zhangyunfang	1251198437	2.0.10.242	2.0.10.242	10-31-2019	2019-10-31 01:44:59	09:44:59	male	2.0.10.147	48	Red_C_2.bmp	1414	0		0	0	148730	0		0	0	NULL	NULL	NULL	High	run1	1	List2	Catch.wav	V_T	1	1	1	1	148580	150	1	669	149249
Exp3	15	Exp3-15-1	59.936	1.0.0.174	2	right	zhangyunfang	1251198437	2.0.10.242	2.0.10.242	10-31-2019	2019-10-31 01:44:59	09:44:59	male	2.0.10.147	49	Red_C_2.bmp	1087	0		0	0	151299	0		0	0	NULL	NULL	NULL	High	run1	1	List2	Catch.wav	V_T	1	1	0	1	151149	150	1	572	151721
Exp3	15	Exp3-15-1	59.936	1.0.0.174	2	right	zhangyunfang	1251198437	2.0.10.242	2.0.10.242	10-31-2019	2019-10-31 01:44:59	09:44:59	male	2.0.10.147	50	Blue_S_2.bmp	816	0		0	0	153535	0		0	0	NULL	NULL	NULL	High	run1	1	List2	Catch.wav	V_T	1	1	0	1	153385	150	1	552	153937
Exp3	15	Exp3-15-1	59.936	1.0.0.174	2	right	zhangyunfang	1251198437	2.0.10.242	2.0.10.242	10-31-2019	2019-10-31 01:44:59	09:44:59	male	2.0.10.147	51	Catch.bmp	1437	0		0	0	155504	0		0	0	NULL	NULL	NULL	High	run1	1	List2	A_T.wav	A_T	1	1	0	1	155354	150	1	815	156169
Exp3	15	Exp3-15-1	59.936	1.0.0.174	2	right	zhangyunfang	1251198437	2.0.10.242	2.0.10.242	10-31-2019	2019-10-31 01:44:59	09:44:59	male	2.0.10.147	52	Red_C_2.bmp	1298	0		0	0	158090	0		0	0	NULL	NULL	NULL	High	run1	1	List2	A_T.wav	AV_T	1	1	0	1	157940	150	1	677	158617
Exp3	15	Exp3-15-1	59.936	1.0.0.174	2	right	zhangyunfang	1251198437	2.0.10.242	2.0.10.242	10-31-2019	2019-10-31 01:44:59	09:44:59	male	2.0.10.147	53	Blue_S_2.bmp	1086	0		0	0	160542	0		0	0	NULL	NULL	NULL	High	run1	1	List2	A_T.wav	AV_T	1	1	0	1	160392	150	1	689	161081
Exp3	15	Exp3-15-1	59.936	1.0.0.174	2	right	zhangyunfang	1251198437	2.0.10.242	2.0.10.242	10-31-2019	2019-10-31 01:44:59	09:44:59	male	2.0.10.147	54	Catch.bmp	1572	0		0	0	162778	0		0	0	NULL	NULL	NULL	High	run1	1	List2	A_T.wav	A_T	1	1	0	1	162628	150	1	789	163417
Exp3	15	Exp3-15-1	59.936	1.0.0.174	2	right	zhangyunfang	1251198437	2.0.10.242	2.0.10.242	10-31-2019	2019-10-31 01:44:59	09:44:59	male	2.0.10.147	55	Red_S_2.bmp	1128	0		0	1	165498	0		0	0	NULL	NULL	NULL	High	run1		List2	A_S.wav	AV_S	0		0	1	165347	151		0	0
Exp3	15	Exp3-15-1	59.936	1.0.0.174	2	right	zhangyunfang	1251198437	2.0.10.242	2.0.10.242	10-31-2019	2019-10-31 01:44:59	09:44:59	male	2.0.10.147	56	Red_C_2.bmp	1567	0		0	0	167833	0		0	0	NULL	NULL	NULL	High	run1	1	List2	A_T.wav	AV_T	1	1	0	1	167683	150	1	558	168241
Exp3	15	Exp3-15-1	59.936	1.0.0.174	2	right	zhangyunfang	1251198437	2.0.10.242	2.0.10.242	10-31-2019	2019-10-31 01:44:59	09:44:59	male	2.0.10.147	57	Blue_S_2.bmp	1400	0		0	0	170553	0		0	0	NULL	NULL	NULL	High	run1	1	List2	Catch.wav	V_T	1	1	1	1	170403	150	1	846	171249
Exp3	15	Exp3-15-1	59.936	1.0.0.174	2	right	zhangyunfang	1251198437	2.0.10.242	2.0.10.242	10-31-2019	2019-10-31 01:44:59	09:44:59	male	2.0.10.147	58	Blue_S_2.bmp	1124	0		0	1	173106	0		0	0	NULL	NULL	NULL	High	run1	1	List2	Catch.wav	V_T	1	1	1	1	172955	151	1	614	173569
Exp3	15	Exp3-15-1	59.936	1.0.0.174	2	right	zhangyunfang	1251198437	2.0.10.242	2.0.10.242	10-31-2019	2019-10-31 01:44:59	09:44:59	male	2.0.10.147	59	Catch.bmp	1545	0		0	0	175391	0		0	0	NULL	NULL	NULL	High	run1	1	List2	A_T.wav	A_T	1	1	1	1	175241	150	1	1320	176561
Exp3	15	Exp3-15-1	59.936	1.0.0.174	2	right	zhangyunfang	1251198437	2.0.10.242	2.0.10.242	10-31-2019	2019-10-31 01:44:59	09:44:59	male	2.0.10.147	60	Red_C.bmp	1104	0		0	0	178094	0		0	0	NULL	NULL	NULL	High	run1		List2	A_S.wav	AV_S	0		0	1	177944	150		0	0
Exp3	15	Exp3-15-1	59.936	1.0.0.174	2	right	zhangyunfang	1251198437	2.0.10.242	2.0.10.242	10-31-2019	2019-10-31 01:44:59	09:44:59	male	2.0.10.147	61	Red_C_2.bmp	1227	0		0	0	180413	0		0	0	NULL	NULL	NULL	High	run1	1	List2	Catch.wav	V_T	1	1	1	1	180263	150	1	483	180746
Exp3	15	Exp3-15-1	59.936	1.0.0.174	2	right	zhangyunfang	1251198437	2.0.10.242	2.0.10.242	10-31-2019	2019-10-31 01:44:59	09:44:59	male	2.0.10.147	62	Catch.bmp	1297	0		0	0	182799	0		0	0	NULL	NULL	NULL	High	run1	1	List2	A_T.wav	A_T	1	1	1	1	182649	150	1	1120	183769
Exp3	15	Exp3-15-1	59.936	1.0.0.174	2	right	zhangyunfang	1251198437	2.0.10.242	2.0.10.242	10-31-2019	2019-10-31 01:44:59	09:44:59	male	2.0.10.147	63	Catch.bmp	1174	0		0	1	185252	0		0	0	NULL	NULL	NULL	High	run1	1	List2	A_T.wav	A_T	1	1	1	1	185101	151	1	604	185705
Exp3	15	Exp3-15-1	59.936	1.0.0.174	2	right	zhangyunfang	1251198437	2.0.10.242	2.0.10.242	10-31-2019	2019-10-31 01:44:59	09:44:59	male	2.0.10.147	64	Blue_S_2.bmp	1023	0		0	0	187587	0		0	0	NULL	NULL	NULL	High	run1	1	List2	Catch.wav	V_T	1	1	1	1	187437	150	1	540	187977
Exp3	15	Exp3-15-1	59.936	1.0.0.174	2	right	zhangyunfang	1251198437	2.0.10.242	2.0.10.242	10-31-2019	2019-10-31 01:44:59	09:44:59	male	2.0.10.147	65	Blue_S_2.bmp	834	0		0	0	189773	0		0	0	NULL	NULL	NULL	High	run1	1	List2	Catch.wav	V_T	1	1	0	1	189623	150	1	482	190105
Exp3	15	Exp3-15-1	59.936	1.0.0.174	2	right	zhangyunfang	1251198437	2.0.10.242	2.0.10.242	10-31-2019	2019-10-31 01:44:59	09:44:59	male	2.0.10.147	66	Red_C_2.bmp	1377	0		1	0	191758	0		0	0	NULL	NULL	NULL	High	run1	1	List2	Catch.wav	V_T	1	1	0	1	191608	150	1	569	192177
Exp3	15	Exp3-15-1	59.936	1.0.0.174	2	right	zhangyunfang	1251198437	2.0.10.242	2.0.10.242	10-31-2019	2019-10-31 01:44:59	09:44:59	male	2.0.10.147	67	Red_C_2.bmp	1278	0		0	0	194294	0		0	0	NULL	NULL	NULL	High	run1	1	List2	A_T.wav	AV_T	1	1	1	1	194144	150	1	561	194705
Exp3	15	Exp3-15-1	59.936	1.0.0.174	2	right	zhangyunfang	1251198437	2.0.10.242	2.0.10.242	10-31-2019	2019-10-31 01:44:59	09:44:59	male	2.0.10.147	68	Blue_S_2.bmp	1021	0		0	0	196730	0		0	0	NULL	NULL	NULL	High	run1	1	List2	A_T.wav	AV_T	1	1	0	1	196580	150	1	605	197185
Exp3	15	Exp3-15-1	59.936	1.0.0.174	2	right	zhangyunfang	1251198437	2.0.10.242	2.0.10.242	10-31-2019	2019-10-31 01:44:59	09:44:59	male	2.0.10.147	69	Catch.bmp	1450	0		0	0	198899	0		0	0	NULL	NULL	NULL	High	run1	1	List2	A_T.wav	A_T	1	1	0	1	198749	150	1	772	199521
Exp3	15	Exp3-15-1	59.936	1.0.0.174	2	right	zhangyunfang	1251198437	2.0.10.242	2.0.10.242	10-31-2019	2019-10-31 01:44:59	09:44:59	male	2.0.10.147	70	Catch.bmp	1368	0		0	0	201502	0		0	0	NULL	NULL	NULL	High	run1	1	List2	A_T.wav	A_T	1	1	0	1	201352	150	1	697	202049
Exp3	15	Exp3-15-1	59.936	1.0.0.174	2	right	zhangyunfang	1251198437	2.0.10.242	2.0.10.242	10-31-2019	2019-10-31 01:44:59	09:44:59	male	2.0.10.147	71	Blue_S_2.bmp	1140	0		0	0	204021	0		0	0	NULL	NULL	NULL	High	run1	1	List2	A_T.wav	AV_T	1	1	0	1	203871	150	1	769	204640
Exp3	15	Exp3-15-1	59.936	1.0.0.174	2	right	zhangyunfang	1251198437	2.0.10.242	2.0.10.242	10-31-2019	2019-10-31 01:44:59	09:44:59	male	2.0.10.147	72	Blue_C.bmp	1181	0		0	0	206324	0		0	0	NULL	NULL	NULL	High	run1		List2	A_S.wav	AV_S	0		0	1	206174	150		0	0
Exp3	15	Exp3-15-1	59.936	1.0.0.174	2	right	zhangyunfang	1251198437	2.0.10.242	2.0.10.242	10-31-2019	2019-10-31 01:44:59	09:44:59	male	2.0.10.147	73	Blue_S_2.bmp	1503	0		0	0	208726	0		0	0	NULL	NULL	NULL	High	run1	1	List2	Catch.wav	V_T	1	1	1	1	208576	150	1	672	209248
Exp3	15	Exp3-15-1	59.936	1.0.0.174	2	right	zhangyunfang	1251198437	2.0.10.242	2.0.10.242	10-31-2019	2019-10-31 01:44:59	09:44:59	male	2.0.10.147	74	Blue_S_2.bmp	1101	0		0	0	211379	0		0	0	NULL	NULL	NULL	High	run1	1	List2	Catch.wav	V_T	1	1	0	1	211229	150	1	539	211768
Exp3	15	Exp3-15-1	59.936	1.0.0.174	2	right	zhangyunfang	1251198437	2.0.10.242	2.0.10.242	10-31-2019	2019-10-31 01:44:59	09:44:59	male	2.0.10.147	75	Catch.bmp	930	0		1	0	213631	0		0	0	NULL	NULL	NULL	High	run1	1	List2	A_T.wav	A_T	1	1	1	1	213481	150	1	815	214296
Exp3	15	Exp3-15-1	59.936	1.0.0.174	2	right	zhangyunfang	1251198437	2.0.10.242	2.0.10.242	10-31-2019	2019-10-31 01:44:59	09:44:59	male	2.0.10.147	76	Blue_S_2.bmp	1198	0		0	0	215717	0		0	0	NULL	NULL	NULL	High	run1	1	List2	Catch.wav	V_T	1	1	0	1	215567	150	1	562	216129
Exp3	15	Exp3-15-1	59.936	1.0.0.174	2	right	zhangyunfang	1251198437	2.0.10.242	2.0.10.242	10-31-2019	2019-10-31 01:44:59	09:44:59	male	2.0.10.147	77	Catch.bmp	1087	0		0	0	218069	0		0	0	NULL	NULL	NULL	High	run1		List2	A_S.wav	A_S	0		1	1	217919	150	1	793	218712
Exp3	15	Exp3-15-1	59.936	1.0.0.174	2	right	zhangyunfang	1251198437	2.0.10.242	2.0.10.242	10-31-2019	2019-10-31 01:44:59	09:44:59	male	2.0.10.147	78	Red_C_2.bmp	1045	0		0	0	220305	0		0	0	NULL	NULL	NULL	High	run1	1	List2	Catch.wav	V_T	1	1	1	1	220155	150	1	773	220928
Exp3	15	Exp3-15-1	59.936	1.0.0.174	2	right	zhangyunfang	1251198437	2.0.10.242	2.0.10.242	10-31-2019	2019-10-31 01:44:59	09:44:59	male	2.0.10.147	79	Red_C.bmp	1148	0		0	0	222507	0		0	0	NULL	NULL	NULL	High	run1		List2	Catch.wav	V_S	0		0	1	222357	150		0	0
Exp3	15	Exp3-15-1	59.936	1.0.0.174	2	right	zhangyunfang	1251198437	2.0.10.242	2.0.10.242	10-31-2019	2019-10-31 01:44:59	09:44:59	male	2.0.10.147	80	Blue_S_2.bmp	1232	0		0	0	224860	0		0	0	NULL	NULL	NULL	High	run1	1	List2	Catch.wav	V_T	1	1	0	1	224710	150	1	626	225336
Exp3	15	Exp3-15-1	59.936	1.0.0.174	2	right	zhangyunfang	1251198437	2.0.10.242	2.0.10.242	10-31-2019	2019-10-31 01:44:59	09:44:59	male	2.0.10.147	81	Blue_C_2.bmp	1452	0		0	0	227246	0		0	0	NULL	NULL	NULL	High	run1		List2	Catch.wav	V_S	0		0	1	227096	150	1	760	227856
Exp3	15	Exp3-15-1	59.936	1.0.0.174	2	right	zhangyunfang	1251198437	2.0.10.242	2.0.10.242	10-31-2019	2019-10-31 01:44:59	09:44:59	male	2.0.10.147	82	Blue_S_2.bmp	1165	0		1	0	229848	0		0	0	NULL	NULL	NULL	High	run1	1	List2	A_T.wav	AV_T	1	1	1	1	229698	150	1	686	230384
Exp3	15	Exp3-15-1	59.936	1.0.0.174	2	right	zhangyunfang	1251198437	2.0.10.242	2.0.10.242	10-31-2019	2019-10-31 01:44:59	09:44:59	male	2.0.10.147	83	Red_S_2.bmp	1172	0		0	1	232168	0		0	0	NULL	NULL	NULL	High	run1		List2	A_S.wav	AV_S	0		1	1	232017	151		0	0
Exp3	15	Exp3-15-1	59.936	1.0.0.174	2	right	zhangyunfang	1251198437	2.0.10.242	2.0.10.242	10-31-2019	2019-10-31 01:44:59	09:44:59	male	2.0.10.147	84	Blue_S_2.bmp	1335	0		1	0	234553	0		0	0	NULL	NULL	NULL	High	run1	1	List2	Catch.wav	V_T	1	1	1	1	234403	150	1	765	235168
Exp3	15	Exp3-15-1	59.936	1.0.0.174	2	right	zhangyunfang	1251198437	2.0.10.242	2.0.10.242	10-31-2019	2019-10-31 01:44:59	09:44:59	male	2.0.10.147	85	Red_C_2.bmp	1258	0		0	0	237039	0		0	0	NULL	NULL	NULL	High	run1	1	List2	Catch.wav	V_T	1	1	0	1	236889	150	1	751	237640
Exp3	15	Exp3-15-1	59.936	1.0.0.174	2	right	zhangyunfang	1251198437	2.0.10.242	2.0.10.242	10-31-2019	2019-10-31 01:44:59	09:44:59	male	2.0.10.147	86	Blue_S_2.bmp	848	0		0	1	239459	0		0	0	NULL	NULL	NULL	High	run1	1	List2	Catch.wav	V_T	1	1	1	1	239308	151	1	764	240072
Exp3	15	Exp3-15-1	59.936	1.0.0.174	2	right	zhangyunfang	1251198437	2.0.10.242	2.0.10.242	10-31-2019	2019-10-31 01:44:59	09:44:59	male	2.0.10.147	87	Blue_S_2.bmp	907	0		0	0	241461	0		0	0	NULL	NULL	NULL	High	run1	1	List2	Catch.wav	V_T	1	1	0	2	241311	150	1	602	241913
Exp3	15	Exp3-15-1	59.936	1.0.0.174	2	right	zhangyunfang	1251198437	2.0.10.242	2.0.10.242	10-31-2019	2019-10-31 01:44:59	09:44:59	male	2.0.10.147	88	Catch.bmp	1152	0		1	0	243529	0		0	0	NULL	NULL	NULL	High	run1	1	List2	A_T.wav	A_T	1	1	1	1	243379	150	1	1006	244385
Exp3	15	Exp3-15-1	59.936	1.0.0.174	2	right	zhangyunfang	1251198437	2.0.10.242	2.0.10.242	10-31-2019	2019-10-31 01:44:59	09:44:59	male	2.0.10.147	89	Red_S.bmp	1482	0		0	0	245832	0		0	0	NULL	NULL	NULL	High	run1		List2	A_S.wav	AV_S	0		0	1	245682	150		0	0
Exp3	15	Exp3-15-1	59.936	1.0.0.174	2	right	zhangyunfang	1251198437	2.0.10.242	2.0.10.242	10-31-2019	2019-10-31 01:44:59	09:44:59	male	2.0.10.147	90	Red_S_2.bmp	1360	0		0	0	248518	0		0	0	NULL	NULL	NULL	High	run1		List2	Catch.wav	V_S	0		1	1	248368	150		0	0
Exp3	15	Exp3-15-1	59.936	1.0.0.174	2	right	zhangyunfang	1251198437	2.0.10.242	2.0.10.242	10-31-2019	2019-10-31 01:44:59	09:44:59	male	2.0.10.147	91	Catch.bmp	1133	0		0	0	251087	0		0	0	NULL	NULL	NULL	High	run1	1	List2	A_T.wav	A_T	1	1	1	1	250937	150	1	775	251712
Exp3	15	Exp3-15-1	59.936	1.0.0.174	2	right	zhangyunfang	1251198437	2.0.10.242	2.0.10.242	10-31-2019	2019-10-31 01:44:59	09:44:59	male	2.0.10.147	92	Blue_S_2.bmp	1275	0		0	0	253373	0		0	0	NULL	NULL	NULL	High	run1	1	List2	A_T.wav	AV_T	1	1	0	1	253223	150	1	769	253992
Exp3	15	Exp3-15-1	59.936	1.0.0.174	2	right	zhangyunfang	1251198437	2.0.10.242	2.0.10.242	10-31-2019	2019-10-31 01:44:59	09:44:59	male	2.0.10.147	93	Catch.bmp	1105	0		0	0	255809	0		0	0	NULL	NULL	NULL	High	run1		List2	A_S.wav	A_S	0		0	1	255659	150		0	0
Exp3	15	Exp3-15-1	59.936	1.0.0.174	2	right	zhangyunfang	1251198437	2.0.10.242	2.0.10.242	10-31-2019	2019-10-31 01:44:59	09:44:59	male	2.0.10.147	94	Blue_C_2.bmp	836	0		0	0	258128	0		0	0	NULL	NULL	NULL	High	run1		List2	A_S.wav	AV_S	0		0	1	257978	150		0	0
Exp3	15	Exp3-15-1	59.936	1.0.0.174	2	right	zhangyunfang	1251198437	2.0.10.242	2.0.10.242	10-31-2019	2019-10-31 01:44:59	09:44:59	male	2.0.10.147	95	Catch.bmp	1573	0		0	1	260164	0		0	0	NULL	NULL	NULL	High	run1	1	List2	A_T.wav	A_T	1	1	1	1	260013	151	1	740	260753
Exp3	15	Exp3-15-1	59.936	1.0.0.174	2	right	zhangyunfang	1251198437	2.0.10.242	2.0.10.242	10-31-2019	2019-10-31 01:44:59	09:44:59	male	2.0.10.147	96	Red_C_2.bmp	1587	0		0	0	262900	0		0	0	NULL	NULL	NULL	High	run1	1	List2	A_T.wav	AV_T	1	1	0	1	262750	150	1	611	263361
Exp3	15	Exp3-15-1	59.936	1.0.0.174	2	right	zhangyunfang	1251198437	2.0.10.242	2.0.10.242	10-31-2019	2019-10-31 01:44:59	09:44:59	male	2.0.10.147	97	Red_S.bmp	1426	0		0	0	265636	0		0	0	NULL	NULL	NULL	High	run1		List2	A_S.wav	AV_S	0		0	1	265486	150		0	0
Exp3	15	Exp3-15-1	59.936	1.0.0.174	2	right	zhangyunfang	1251198437	2.0.10.242	2.0.10.242	10-31-2019	2019-10-31 01:44:59	09:44:59	male	2.0.10.147	98	Catch.bmp	1577	0		0	0	268289	0		0	0	NULL	NULL	NULL	High	run1	1	List2	A_T.wav	A_T	1	1	0	1	268139	150	1	1014	269153
Exp3	15	Exp3-15-1	59.936	1.0.0.174	2	right	zhangyunfang	1251198437	2.0.10.242	2.0.10.242	10-31-2019	2019-10-31 01:44:59	09:44:59	male	2.0.10.147	99	Catch.bmp	1251	0		0	0	271025	0		0	0	NULL	NULL	NULL	High	run1	1	List2	A_T.wav	A_T	1	1	0	1	270875	150	1	765	271640
Exp3	15	Exp3-15-1	59.936	1.0.0.174	2	right	zhangyunfang	1251198437	2.0.10.242	2.0.10.242	10-31-2019	2019-10-31 01:44:59	09:44:59	male	2.0.10.147	100	Blue_S_2.bmp	1139	0		0	1	273428	0		0	0	NULL	NULL	NULL	High	run1	1	List2	A_T.wav	AV_T	1	1	1	1	273277	151	1	890	274167
Exp3	15	Exp3-15-1	59.936	1.0.0.174	2	right	zhangyunfang	1251198437	2.0.10.242	2.0.10.242	10-31-2019	2019-10-31 01:44:59	09:44:59	male	2.0.10.147	101	Catch.bmp	1508	0		0	0	275730	0		0	0	NULL	NULL	NULL	High	run1	1	List2	A_T.wav	A_T	1	1	0	1	275580	150	1	845	276425
Exp3	15	Exp3-15-1	59.936	1.0.0.174	2	right	zhangyunfang	1251198437	2.0.10.242	2.0.10.242	10-31-2019	2019-10-31 01:44:59	09:44:59	male	2.0.10.147	102	Blue_S_2.bmp	1044	0		1	0	278399	0		0	0	NULL	NULL	NULL	High	run1	1	List2	A_T.wav	AV_T	1	1	0	1	278249	150	1	711	278960
Exp3	15	Exp3-15-1	59.936	1.0.0.174	2	right	zhangyunfang	1251198437	2.0.10.242	2.0.10.242	10-31-2019	2019-10-31 01:44:59	09:44:59	male	2.0.10.147	103	Catch.bmp	832	0		0	0	280602	0		0	0	NULL	NULL	NULL	High	run1	1	List2	A_T.wav	A_T	1	1	0	1	280452	150	1	787	281239
Exp3	15	Exp3-15-1	59.936	1.0.0.174	2	right	zhangyunfang	1251198437	2.0.10.242	2.0.10.242	10-31-2019	2019-10-31 01:44:59	09:44:59	male	2.0.10.147	104	Catch.bmp	1588	0		0	0	282587	0		0	0	NULL	NULL	NULL	High	run1	1	List2	A_T.wav	A_T	1	1	0	1	282437	150	1	626	283063
Exp3	15	Exp3-15-1	59.936	1.0.0.174	2	right	zhangyunfang	1251198437	2.0.10.242	2.0.10.242	10-31-2019	2019-10-31 01:44:59	09:44:59	male	2.0.10.147	105	Catch.bmp	1081	0		0	0	285323	0		0	0	NULL	NULL	NULL	High	run1	1	List2	A_T.wav	A_T	1	1	0	1	285173	150	1	602	285775
Exp3	15	Exp3-15-1	59.936	1.0.0.174	2	right	zhangyunfang	1251198437	2.0.10.242	2.0.10.242	10-31-2019	2019-10-31 01:44:59	09:44:59	male	2.0.10.147	106	Catch.bmp	1385	0		0	0	287559	0		0	0	NULL	NULL	NULL	High	run1		List2	A_S.wav	A_S	0		0	1	287409	150		0	0
Exp3	15	Exp3-15-1	59.936	1.0.0.174	2	right	zhangyunfang	1251198437	2.0.10.242	2.0.10.242	10-31-2019	2019-10-31 01:44:59	09:44:59	male	2.0.10.147	107	Catch.bmp	1238	0		0	0	290162	0		0	0	NULL	NULL	NULL	High	run1	1	List2	A_T.wav	A_T	1	1	0	1	290012	150	1	811	290823
Exp3	15	Exp3-15-1	59.936	1.0.0.174	2	right	zhangyunfang	1251198437	2.0.10.242	2.0.10.242	10-31-2019	2019-10-31 01:44:59	09:44:59	male	2.0.10.147	108	Red_C_2.bmp	806	0		0	1	292548	0		0	0	NULL	NULL	NULL	High	run1	1	List2	A_T.wav	AV_T	1	1	1	1	292397	151	1	674	293071
Exp3	15	Exp3-15-1	59.936	1.0.0.174	2	right	zhangyunfang	1251198437	2.0.10.242	2.0.10.242	10-31-2019	2019-10-31 01:44:59	09:44:59	male	2.0.10.147	109	Red_C_2.bmp	809	0		0	0	294516	0		0	0	NULL	NULL	NULL	High	run1	1	List2	A_T.wav	AV_T	1	1	0	1	294366	150	1	489	294855
Exp3	15	Exp3-15-1	59.936	1.0.0.174	2	right	zhangyunfang	1251198437	2.0.10.242	2.0.10.242	10-31-2019	2019-10-31 01:44:59	09:44:59	male	2.0.10.147	110	Red_S.bmp	1405	0		0	0	296485	0		0	0	NULL	NULL	NULL	High	run1		List2	Catch.wav	V_S	0		1	1	296335	150		0	0
Exp3	15	Exp3-15-1	59.936	1.0.0.174	2	right	zhangyunfang	1251198437	2.0.10.242	2.0.10.242	10-31-2019	2019-10-31 01:44:59	09:44:59	male	2.0.10.147	111	Red_C_2.bmp	911	0		0	0	299088	0		0	0	NULL	NULL	NULL	High	run1	1	List2	A_T.wav	AV_T	1	1	1	1	298938	150	1	742	299680
Exp3	15	Exp3-15-1	59.936	1.0.0.174	2	right	zhangyunfang	1251198437	2.0.10.242	2.0.10.242	10-31-2019	2019-10-31 01:44:59	09:44:59	male	2.0.10.147	112	Red_C.bmp	1502	0		0	0	301157	0		0	0	NULL	NULL	NULL	High	run1		List2	A_S.wav	AV_S	0		0	2	301007	150		0	0
Exp3	15	Exp3-15-1	59.936	1.0.0.174	2	right	zhangyunfang	1251198437	2.0.10.242	2.0.10.242	10-31-2019	2019-10-31 01:44:59	09:44:59	male	2.0.10.147	113	Red_C_2.bmp	1368	0		0	1	303860	0		0	0	NULL	NULL	NULL	High	run1	1	List2	A_T.wav	AV_T	1	1	1	1	303709	151	1	626	304335
Exp3	15	Exp3-15-1	59.936	1.0.0.174	2	right	zhangyunfang	1251198437	2.0.10.242	2.0.10.242	10-31-2019	2019-10-31 01:44:59	09:44:59	male	2.0.10.147	114	Red_C_2.bmp	865	0		0	0	306379	0		0	0	NULL	NULL	NULL	High	run1	1	List2	Catch.wav	V_T	1	1	0	1	306229	150	1	595	306824
Exp3	15	Exp3-15-1	59.936	1.0.0.174	2	right	zhangyunfang	1251198437	2.0.10.242	2.0.10.242	10-31-2019	2019-10-31 01:44:59	09:44:59	male	2.0.10.147	115	Catch.bmp	1246	0		0	1	308398	0		0	0	NULL	NULL	NULL	High	run1		List2	A_S.wav	A_S	0		1	1	308247	151		0	0
Exp3	15	Exp3-15-1	59.936	1.0.0.174	2	right	zhangyunfang	1251198437	2.0.10.242	2.0.10.242	10-31-2019	2019-10-31 01:44:59	09:44:59	male	2.0.10.147	116	Red_C_2.bmp	840	0		0	0	310850	0		0	0	NULL	NULL	NULL	High	run1	1	List2	Catch.wav	V_T	1	1	1	1	310700	150	1	579	311279
Exp3	15	Exp3-15-1	59.936	1.0.0.174	2	right	zhangyunfang	1251198437	2.0.10.242	2.0.10.242	10-31-2019	2019-10-31 01:44:59	09:44:59	male	2.0.10.147	117	Red_C.bmp	1134	0		0	0	312852	0		0	0	NULL	NULL	NULL	High	run1		List2	A_S.wav	AV_S	0		1	1	312702	150		0	0
Exp3	15	Exp3-15-1	59.936	1.0.0.174	2	right	zhangyunfang	1251198437	2.0.10.242	2.0.10.242	10-31-2019	2019-10-31 01:44:59	09:44:59	male	2.0.10.147	118	Blue_C.bmp	1518	0		0	0	315188	0		0	0	NULL	NULL	NULL	High	run1		List2	A_S.wav	AV_S	0		0	1	315038	150		0	0
Exp3	15	Exp3-15-1	59.936	1.0.0.174	2	right	zhangyunfang	1251198437	2.0.10.242	2.0.10.242	10-31-2019	2019-10-31 01:44:59	09:44:59	male	2.0.10.147	119	Catch.bmp	804	0		0	0	317924	0		0	0	NULL	NULL	NULL	High	run1	1	List2	A_T.wav	A_T	1	1	0	1	317774	150	1	793	318567
Exp3	15	Exp3-15-1	59.936	1.0.0.174	2	right	zhangyunfang	1251198437	2.0.10.242	2.0.10.242	10-31-2019	2019-10-31 01:44:59	09:44:59	male	2.0.10.147	120	Catch.bmp	1360	0		0	0	319876	0		0	0	NULL	NULL	NULL	High	run1		List2	A_S.wav	A_S	0		0	1	319726	150		0	0
Exp3	15	Exp3-15-1	59.936	1.0.0.174	2	right	zhangyunfang	1251198437	2.0.10.242	2.0.10.242	10-31-2019	2019-10-31 01:44:59	09:44:59	male	2.0.10.147	121	Catch.bmp	994	0		0	0	322446	0		0	0	NULL	NULL	NULL	High	run1	1	List2	A_T.wav	A_T	1	1	0	1	322296	150	1	695	322991
Exp3	15	Exp3-15-1	59.936	1.0.0.174	2	right	zhangyunfang	1251198437	2.0.10.242	2.0.10.242	10-31-2019	2019-10-31 01:44:59	09:44:59	male	2.0.10.147	122	Catch.bmp	973	0		0	0	324598	0		0	0	NULL	NULL	NULL	High	run1	1	List2	A_T.wav	A_T	1	1	0	1	324448	150	1	1063	325511
Exp3	15	Exp3-15-1	59.936	1.0.0.174	2	right	zhangyunfang	1251198437	2.0.10.242	2.0.10.242	10-31-2019	2019-10-31 01:44:59	09:44:59	male	2.0.10.147	123	Catch.bmp	807	0		0	1	326734	0		0	0	NULL	NULL	NULL	High	run1	1	List2	A_T.wav	A_T	1	1	1	1	326583	151	1	745	327328
Exp3	15	Exp3-15-1	59.936	1.0.0.174	2	right	zhangyunfang	1251198437	2.0.10.242	2.0.10.242	10-31-2019	2019-10-31 01:44:59	09:44:59	male	2.0.10.147	124	Catch.bmp	1066	0		0	0	328702	0		0	0	NULL	NULL	NULL	High	run1		List2	A_S.wav	A_S	0		0	1	328552	150		0	0
Exp3	15	Exp3-15-1	59.936	1.0.0.174	2	right	zhangyunfang	1251198437	2.0.10.242	2.0.10.242	10-31-2019	2019-10-31 01:44:59	09:44:59	male	2.0.10.147	125	Catch.bmp	1004	0		0	0	330988	0		0	0	NULL	NULL	NULL	High	run1		List2	A_S.wav	A_S	0		0	1	330838	150		0	0
Exp3	15	Exp3-15-1	59.936	1.0.0.174	2	right	zhangyunfang	1251198437	2.0.10.242	2.0.10.242	10-31-2019	2019-10-31 01:44:59	09:44:59	male	2.0.10.147	126	Blue_S_2.bmp	1016	0		0	0	333207	0		0	0	NULL	NULL	NULL	High	run1	1	List2	A_T.wav	AV_T	1	1	0	1	333057	150	1	582	333639
Exp3	15	Exp3-15-1	59.936	1.0.0.174	2	right	zhangyunfang	1251198437	2.0.10.242	2.0.10.242	10-31-2019	2019-10-31 01:44:59	09:44:59	male	2.0.10.147	127	Catch.bmp	1198	0		0	0	335376	0		0	0	NULL	NULL	NULL	High	run1	1	List2	A_T.wav	A_T	1	1	0	1	335226	150	1	1061	336287
Exp3	15	Exp3-15-1	59.936	1.0.0.174	2	right	zhangyunfang	1251198437	2.0.10.242	2.0.10.242	10-31-2019	2019-10-31 01:44:59	09:44:59	male	2.0.10.147	128	Blue_S_2.bmp	1467	0		1	0	337728	0		0	0	NULL	NULL	NULL	High	run1	1	List2	Catch.wav	V_T	1	1	1	1	337578	150	1	757	338335
Exp3	15	Exp3-15-1	59.936	1.0.0.174	2	right	zhangyunfang	1251198437	2.0.10.242	2.0.10.242	10-31-2019	2019-10-31 01:44:59	09:44:59	male	2.0.10.147	129	Red_C_2.bmp	866	0		0	0	340348	0		0	0	NULL	NULL	NULL	High	run1	1	List2	Catch.wav	V_T	1	1	0	1	340198	150	1	824	341022
Exp3	15	Exp3-15-1	59.936	1.0.0.174	2	right	zhangyunfang	1251198437	2.0.10.242	2.0.10.242	10-31-2019	2019-10-31 01:44:59	09:44:59	male	2.0.10.147	130	Red_C_2.bmp	819	0		0	1	342367	0		0	0	NULL	NULL	NULL	High	run1	1	List2	A_T.wav	AV_T	1	1	2	1	342216	151	1	502	342718
Exp3	15	Exp3-15-1	59.936	1.0.0.174	2	right	zhangyunfang	1251198437	2.0.10.242	2.0.10.242	10-31-2019	2019-10-31 01:44:59	09:44:59	male	2.0.10.147	131	Blue_S_2.bmp	1392	0		0	0	344335	0		0	0	NULL	NULL	NULL	High	run1	1	List2	A_T.wav	AV_T	1	1	0	1	344185	150	1	845	345030
Exp3	15	Exp3-15-1	59.936	1.0.0.174	2	right	zhangyunfang	1251198437	2.0.10.242	2.0.10.242	10-31-2019	2019-10-31 01:44:59	09:44:59	male	2.0.10.147	132	Catch.bmp	1153	0		0	0	346888	0		0	0	NULL	NULL	NULL	High	run1		List2	A_S.wav	A_S	0		0	1	346738	150		0	0
Exp3	15	Exp3-15-1	59.936	1.0.0.174	2	right	zhangyunfang	1251198437	2.0.10.242	2.0.10.242	10-31-2019	2019-10-31 01:44:59	09:44:59	male	2.0.10.147	133	Catch.bmp	963	0		0	0	349257	0		0	0	NULL	NULL	NULL	High	run1	1	List2	A_T.wav	A_T	1	1	0	1	349107	150	1	795	349902
Exp3	15	Exp3-15-1	59.936	1.0.0.174	2	right	zhangyunfang	1251198437	2.0.10.242	2.0.10.242	10-31-2019	2019-10-31 01:44:59	09:44:59	male	2.0.10.147	134	Blue_S_2.bmp	1073	0		0	0	351376	0		0	0	NULL	NULL	NULL	High	run1	1	List2	Catch.wav	V_T	1	1	1	1	351226	150	1	548	351774
Exp3	15	Exp3-15-1	59.936	1.0.0.174	2	right	zhangyunfang	1251198437	2.0.10.242	2.0.10.242	10-31-2019	2019-10-31 01:44:59	09:44:59	male	2.0.10.147	135	Catch.bmp	954	0		0	0	353612	0		0	0	NULL	NULL	NULL	High	run1	1	List2	A_T.wav	A_T	1	1	1	1	353462	150	1	912	354374
Exp3	15	Exp3-15-1	59.936	1.0.0.174	2	right	zhangyunfang	1251198437	2.0.10.242	2.0.10.242	10-31-2019	2019-10-31 01:44:59	09:44:59	male	2.0.10.147	136	Catch.bmp	1329	0		0	0	355714	0		0	0	NULL	NULL	NULL	High	run1	1	List2	A_T.wav	A_T	1	1	0	1	355564	150	1	730	356294
Exp3	15	Exp3-15-1	59.936	1.0.0.174	2	right	zhangyunfang	1251198437	2.0.10.242	2.0.10.242	10-31-2019	2019-10-31 01:44:59	09:44:59	male	2.0.10.147	137	Red_C_2.bmp	1382	0		0	0	358200	0		0	0	NULL	NULL	NULL	High	run1	1	List2	Catch.wav	V_T	1	1	0	1	358050	150	1	596	358646
Exp3	15	Exp3-15-1	59.936	1.0.0.174	2	right	zhangyunfang	1251198437	2.0.10.242	2.0.10.242	10-31-2019	2019-10-31 01:44:59	09:44:59	male	2.0.10.147	138	Catch.bmp	908	0		0	0	360736	0		0	0	NULL	NULL	NULL	High	run1	1	List2	A_T.wav	A_T	1	1	1	1	360586	150	1	684	361270
Exp3	15	Exp3-15-1	59.936	1.0.0.174	2	right	zhangyunfang	1251198437	2.0.10.242	2.0.10.242	10-31-2019	2019-10-31 01:44:59	09:44:59	male	2.0.10.147	139	Red_C_2.bmp	911	0		0	0	362805	0		0	0	NULL	NULL	NULL	High	run1	1	List2	Catch.wav	V_T	1	1	0	1	362655	150	1	535	363190
Exp3	15	Exp3-15-1	59.936	1.0.0.174	2	right	zhangyunfang	1251198437	2.0.10.242	2.0.10.242	10-31-2019	2019-10-31 01:44:59	09:44:59	male	2.0.10.147	140	Blue_S_2.bmp	1416	0		0	0	364874	0		0	0	NULL	NULL	NULL	High	run1	1	List2	A_T.wav	AV_T	1	1	0	2	364724	150	1	738	365462
Exp3	15	Exp3-15-1	59.936	1.0.0.174	2	right	zhangyunfang	1251198437	2.0.10.242	2.0.10.242	10-31-2019	2019-10-31 01:44:59	09:44:59	male	2.0.10.147	141	Blue_C.bmp	929	0		0	0	367443	934		0	0	NULL	NULL	NULL	High	Run1		List2	Catch.wav	V_S	1		1	1	367293	150		0	0
Exp3	15	Exp3-15-1	59.936	1.0.0.174	2	right	zhangyunfang	1251198437	2.0.10.242	2.0.10.242	10-31-2019	2019-10-31 01:44:59	09:44:59	male	2.0.10.147	142	Red_C_2.bmp	1594	0		0	0	376069	0		0	0	NULL	NULL	NULL	High	run1	1	List2	Catch.wav	V_T	1	1	0	2	375919	150	1	535	376454
Exp3	15	Exp3-15-1	59.936	1.0.0.174	2	right	zhangyunfang	1251198437	2.0.10.242	2.0.10.242	10-31-2019	2019-10-31 01:44:59	09:44:59	male	2.0.10.147	143	Blue_S_2.bmp	1545	0		0	1	378822	0		0	0	NULL	NULL	NULL	High	run1	1	List2	Catch.wav	V_T	1	1	1	1	378671	151	1	552	379223
Exp3	15	Exp3-15-1	59.936	1.0.0.174	2	right	zhangyunfang	1251198437	2.0.10.242	2.0.10.242	10-31-2019	2019-10-31 01:44:59	09:44:59	male	2.0.10.147	144	Catch.bmp	1135	0		0	0	381524	0		0	0	NULL	NULL	NULL	High	run1		List2	A_S.wav	A_S	0		1	1	381374	150		0	0
Exp3	15	Exp3-15-1	59.936	1.0.0.174	2	right	zhangyunfang	1251198437	2.0.10.242	2.0.10.242	10-31-2019	2019-10-31 01:44:59	09:44:59	male	2.0.10.147	145	Red_S_2.bmp	1599	0		0	0	383877	0		0	0	NULL	NULL	NULL	High	run1		List2	Catch.wav	V_S	0		0	1	383727	150	1	575	384302
Exp3	15	Exp3-15-1	59.936	1.0.0.174	2	right	zhangyunfang	1251198437	2.0.10.242	2.0.10.242	10-31-2019	2019-10-31 01:44:59	09:44:59	male	2.0.10.147	146	Red_S.bmp	939	0		0	0	386630	0		0	0	NULL	NULL	NULL	High	run1		List2	Catch.wav	V_S	0		0	1	386480	150		0	0
Exp3	15	Exp3-15-1	59.936	1.0.0.174	2	right	zhangyunfang	1251198437	2.0.10.242	2.0.10.242	10-31-2019	2019-10-31 01:44:59	09:44:59	male	2.0.10.147	147	Red_C.bmp	1377	0		0	0	388799	0		0	0	NULL	NULL	NULL	High	run1		List2	Catch.wav	V_S	0		0	1	388649	150		0	0
Exp3	15	Exp3-15-1	59.936	1.0.0.174	2	right	zhangyunfang	1251198437	2.0.10.242	2.0.10.242	10-31-2019	2019-10-31 01:44:59	09:44:59	male	2.0.10.147	148	Catch.bmp	1423	0		0	0	391385	0		0	0	NULL	NULL	NULL	High	run1	1	List2	A_T.wav	A_T	1	1	1	1	391235	150	1	899	392134
Exp3	15	Exp3-15-1	59.936	1.0.0.174	2	right	zhangyunfang	1251198437	2.0.10.242	2.0.10.242	10-31-2019	2019-10-31 01:44:59	09:44:59	male	2.0.10.147	149	Blue_S_2.bmp	1430	0		0	0	393971	0		0	0	NULL	NULL	NULL	High	run1	1	List2	A_T.wav	AV_T	1	1	0	1	393821	150	1	697	394518
Exp3	15	Exp3-15-1	59.936	1.0.0.174	2	right	zhangyunfang	1251198437	2.0.10.242	2.0.10.242	10-31-2019	2019-10-31 01:44:59	09:44:59	male	2.0.10.147	150	Red_C_2.bmp	936	0		0	0	396557	0		0	0	NULL	NULL	NULL	High	run1	1	List2	A_T.wav	AV_T	1	1	0	1	396407	150	1	615	397022
Exp3	15	Exp3-15-1	59.936	1.0.0.174	2	right	zhangyunfang	1251198437	2.0.10.242	2.0.10.242	10-31-2019	2019-10-31 01:44:59	09:44:59	male	2.0.10.147	151	Catch.bmp	1203	0		0	0	398642	0		0	0	NULL	NULL	NULL	High	run1		List2	A_S.wav	A_S	0		0	1	398492	150		0	0
Exp3	15	Exp3-15-1	59.936	1.0.0.174	2	right	zhangyunfang	1251198437	2.0.10.242	2.0.10.242	10-31-2019	2019-10-31 01:44:59	09:44:59	male	2.0.10.147	152	Catch.bmp	1238	0		0	0	401045	0		0	0	NULL	NULL	NULL	High	run1	1	List2	A_T.wav	A_T	1	1	0	1	400895	150	1	655	401550
Exp3	15	Exp3-15-1	59.936	1.0.0.174	2	right	zhangyunfang	1251198437	2.0.10.242	2.0.10.242	10-31-2019	2019-10-31 01:44:59	09:44:59	male	2.0.10.147	153	Blue_S.bmp	1420	0		0	0	403431	0		0	0	NULL	NULL	NULL	High	run1		List2	A_S.wav	AV_S	0		0	1	403281	150		0	0
Exp3	15	Exp3-15-1	59.936	1.0.0.174	2	right	zhangyunfang	1251198437	2.0.10.242	2.0.10.242	10-31-2019	2019-10-31 01:44:59	09:44:59	male	2.0.10.147	154	Blue_S_2.bmp	1001	0		0	0	406067	0		0	0	NULL	NULL	NULL	High	run1	1	List2	Catch.wav	V_T	1	1	0	1	405917	150	1	505	406422
Exp3	15	Exp3-15-1	59.936	1.0.0.174	2	right	zhangyunfang	1251198437	2.0.10.242	2.0.10.242	10-31-2019	2019-10-31 01:44:59	09:44:59	male	2.0.10.147	155	Catch.bmp	1527	0		0	0	408219	0		0	0	NULL	NULL	NULL	High	run1	1	List2	A_T.wav	A_T	1	1	1	1	408069	150	1	1041	409110
Exp3	15	Exp3-15-1	59.936	1.0.0.174	2	right	zhangyunfang	1251198437	2.0.10.242	2.0.10.242	10-31-2019	2019-10-31 01:44:59	09:44:59	male	2.0.10.147	156	Blue_C_2.bmp	992	0		0	0	410905	0		0	0	NULL	NULL	NULL	High	run1		List2	A_S.wav	AV_S	0		0	1	410755	150		0	0
Exp3	15	Exp3-15-1	59.936	1.0.0.174	2	right	zhangyunfang	1251198437	2.0.10.242	2.0.10.242	10-31-2019	2019-10-31 01:44:59	09:44:59	male	2.0.10.147	157	Blue_S_2.bmp	1002	0		0	0	413124	0		0	0	NULL	NULL	NULL	High	run1	1	List2	A_T.wav	AV_T	1	1	0	1	412974	150	1	623	413597
Exp3	15	Exp3-15-1	59.936	1.0.0.174	2	right	zhangyunfang	1251198437	2.0.10.242	2.0.10.242	10-31-2019	2019-10-31 01:44:59	09:44:59	male	2.0.10.147	158	Blue_S_2.bmp	1336	0		0	1	415277	0		0	0	NULL	NULL	NULL	High	run1	1	List2	A_T.wav	AV_T	1	1	1	1	415126	151	1	655	415781
Exp3	15	Exp3-15-1	59.936	1.0.0.174	2	right	zhangyunfang	1251198437	2.0.10.242	2.0.10.242	10-31-2019	2019-10-31 01:44:59	09:44:59	male	2.0.10.147	159	Red_C_2.bmp	1245	0		1	0	417762	0		0	0	NULL	NULL	NULL	High	run1	1	List2	Catch.wav	V_T	1	1	1	1	417612	150	1	642	418254
Exp3	15	Exp3-15-1	59.936	1.0.0.174	2	right	zhangyunfang	1251198437	2.0.10.242	2.0.10.242	10-31-2019	2019-10-31 01:44:59	09:44:59	male	2.0.10.147	160	Red_C_2.bmp	1325	0		0	0	420165	0		0	0	NULL	NULL	NULL	High	run1	1	List2	A_T.wav	AV_T	1	1	1	1	420015	150	1	559	420574
Exp3	15	Exp3-15-1	59.936	1.0.0.174	2	right	zhangyunfang	1251198437	2.0.10.242	2.0.10.242	10-31-2019	2019-10-31 01:44:59	09:44:59	male	2.0.10.147	161	Red_C_2.bmp	1385	0		0	0	422651	0		0	0	NULL	NULL	NULL	High	run1	1	List2	Catch.wav	V_T	1	1	0	1	422501	150	1	576	423077
Exp3	15	Exp3-15-1	59.936	1.0.0.174	2	right	zhangyunfang	1251198437	2.0.10.242	2.0.10.242	10-31-2019	2019-10-31 01:44:59	09:44:59	male	2.0.10.147	162	Catch.bmp	1214	0		0	0	425187	0		0	0	NULL	NULL	NULL	High	run1	1	List2	A_T.wav	A_T	1	1	1	1	425037	150	1	712	425749
Exp3	15	Exp3-15-1	59.936	1.0.0.174	2	right	zhangyunfang	1251198437	2.0.10.242	2.0.10.242	10-31-2019	2019-10-31 01:44:59	09:44:59	male	2.0.10.147	163	Blue_S_2.bmp	1458	0		0	0	427556	0		0	0	NULL	NULL	NULL	High	run1	1	List2	Catch.wav	V_T	1	1	1	1	427406	150	1	711	428117
Exp3	15	Exp3-15-1	59.936	1.0.0.174	2	right	zhangyunfang	1251198437	2.0.10.242	2.0.10.242	10-31-2019	2019-10-31 01:44:59	09:44:59	male	2.0.10.147	164	Catch.bmp	1441	0		0	1	430176	0		0	0	NULL	NULL	NULL	High	run1	1	List2	A_T.wav	A_T	1	1	1	1	430025	151	1	669	430694
Exp3	15	Exp3-15-1	59.936	1.0.0.174	2	right	zhangyunfang	1251198437	2.0.10.242	2.0.10.242	10-31-2019	2019-10-31 01:44:59	09:44:59	male	2.0.10.147	165	Catch.bmp	1543	0		0	0	432778	0		0	0	NULL	NULL	NULL	High	run1	1	List2	A_T.wav	A_T	1	1	0	1	432628	150	1	721	433349
Exp3	15	Exp3-15-1	59.936	1.0.0.174	2	right	zhangyunfang	1251198437	2.0.10.242	2.0.10.242	10-31-2019	2019-10-31 01:44:59	09:44:59	male	2.0.10.147	166	Red_C.bmp	967	0		0	0	435481	0		0	0	NULL	NULL	NULL	High	run1		List2	Catch.wav	V_S	0		1	1	435331	150		0	0
Exp3	15	Exp3-15-1	59.936	1.0.0.174	2	right	zhangyunfang	1251198437	2.0.10.242	2.0.10.242	10-31-2019	2019-10-31 01:44:59	09:44:59	male	2.0.10.147	167	Blue_S.bmp	1252	0		0	0	437667	0		0	0	NULL	NULL	NULL	High	run1		List2	A_S.wav	AV_S	0		1	1	437517	150		0	0
Exp3	15	Exp3-15-1	59.936	1.0.0.174	2	right	zhangyunfang	1251198437	2.0.10.242	2.0.10.242	10-31-2019	2019-10-31 01:44:59	09:44:59	male	2.0.10.147	168	Blue_S.bmp	1019	0		0	0	440136	0		0	0	NULL	NULL	NULL	High	run1		List2	A_S.wav	AV_S	0		0	1	439986	150		0	0
Exp3	15	Exp3-15-1	59.936	1.0.0.174	2	right	zhangyunfang	1251198437	2.0.10.242	2.0.10.242	10-31-2019	2019-10-31 01:44:59	09:44:59	male	2.0.10.147	169	Catch.bmp	1255	0		0	0	442355	0		0	0	NULL	NULL	NULL	High	run1	1	List2	A_T.wav	A_T	1	1	0	1	442205	150	1	905	443110
Exp3	15	Exp3-15-1	59.936	1.0.0.174	2	right	zhangyunfang	1251198437	2.0.10.242	2.0.10.242	10-31-2019	2019-10-31 01:44:59	09:44:59	male	2.0.10.147	170	Catch.bmp	1423	0		0	1	444758	0		0	0	NULL	NULL	NULL	High	run1	1	List2	A_T.wav	A_T	1	1	1	1	444607	151	1	686	445293
Exp3	15	Exp3-15-1	59.936	1.0.0.174	2	right	zhangyunfang	1251198437	2.0.10.242	2.0.10.242	10-31-2019	2019-10-31 01:44:59	09:44:59	male	2.0.10.147	171	Blue_S_2.bmp	1170	0		0	1	447344	0		0	0	NULL	NULL	NULL	High	run1	1	List2	Catch.wav	V_T	1	1	1	1	447193	151	1	524	447717
Exp3	15	Exp3-15-1	59.936	1.0.0.174	2	right	zhangyunfang	1251198437	2.0.10.242	2.0.10.242	10-31-2019	2019-10-31 01:44:59	09:44:59	male	2.0.10.147	172	Red_C_2.bmp	978	0		0	0	449663	0		0	0	NULL	NULL	NULL	High	run1	1	List2	A_T.wav	AV_T	1	1	0	2	449513	150	1	668	450181
Exp3	15	Exp3-15-1	59.936	1.0.0.174	2	right	zhangyunfang	1251198437	2.0.10.242	2.0.10.242	10-31-2019	2019-10-31 01:44:59	09:44:59	male	2.0.10.147	173	Blue_S_2.bmp	1022	0		0	0	451798	0		0	0	NULL	NULL	NULL	High	run1	1	List2	A_T.wav	AV_T	0		0	1	451648	150		0	0
Exp3	15	Exp3-15-1	59.936	1.0.0.174	2	right	zhangyunfang	1251198437	2.0.10.242	2.0.10.242	10-31-2019	2019-10-31 01:44:59	09:44:59	male	2.0.10.147	174	Blue_S_2.bmp	1311	0		0	0	454034	0		0	0	NULL	NULL	NULL	High	run1	1	List2	Catch.wav	V_T	1	1	1	1	453884	150	1	522	454406
Exp3	15	Exp3-15-1	59.936	1.0.0.174	2	right	zhangyunfang	1251198437	2.0.10.242	2.0.10.242	10-31-2019	2019-10-31 01:44:59	09:44:59	male	2.0.10.147	175	Red_C_2.bmp	1327	0		0	0	456503	0		0	0	NULL	NULL	NULL	High	run1	1	List2	Catch.wav	V_T	1	1	0	1	456353	150	1	565	456918
Exp3	15	Exp3-15-1	59.936	1.0.0.174	2	right	zhangyunfang	1251198437	2.0.10.242	2.0.10.242	10-31-2019	2019-10-31 01:44:59	09:44:59	male	2.0.10.147	176	Catch.bmp	1410	0		0	0	458989	0		0	0	NULL	NULL	NULL	High	run1		List2	A_S.wav	A_S	0		1	1	458839	150		0	0
Exp3	15	Exp3-15-1	59.936	1.0.0.174	2	right	zhangyunfang	1251198437	2.0.10.242	2.0.10.242	10-31-2019	2019-10-31 01:44:59	09:44:59	male	2.0.10.147	177	Blue_S_2.bmp	1594	0		0	1	461609	0		0	0	NULL	NULL	NULL	High	run1	1	List2	Catch.wav	V_T	1	1	1	1	461458	151	1	523	461981
Exp3	15	Exp3-15-1	59.936	1.0.0.174	2	right	zhangyunfang	1251198437	2.0.10.242	2.0.10.242	10-31-2019	2019-10-31 01:44:59	09:44:59	male	2.0.10.147	178	Blue_S_2.bmp	842	0		1	0	464361	0		0	0	NULL	NULL	NULL	High	run1	1	List2	Catch.wav	V_T	1	1	0	1	464211	150	1	530	464741
Exp3	15	Exp3-15-1	59.936	1.0.0.174	2	right	zhangyunfang	1251198437	2.0.10.242	2.0.10.242	10-31-2019	2019-10-31 01:44:59	09:44:59	male	2.0.10.147	179	Catch.bmp	1271	0		0	1	466364	0		0	0	NULL	NULL	NULL	High	run1	1	List2	A_T.wav	A_T	1	1	1	1	466213	151	1	1056	467269
Exp3	15	Exp3-15-1	59.936	1.0.0.174	2	right	zhangyunfang	1251198437	2.0.10.242	2.0.10.242	10-31-2019	2019-10-31 01:44:59	09:44:59	male	2.0.10.147	180	Catch.bmp	1444	0		0	0	468783	0		0	0	NULL	NULL	NULL	High	run1		List2	A_S.wav	A_S	0		0	1	468633	150		0	0
Exp3	15	Exp3-15-1	59.936	1.0.0.174	2	right	zhangyunfang	1251198437	2.0.10.242	2.0.10.242	10-31-2019	2019-10-31 01:44:59	09:44:59	male	2.0.10.147	181	Catch.bmp	1066	0		0	0	471452	0		0	0	NULL	NULL	NULL	High	run1	1	List2	A_T.wav	A_T	1	1	0	1	471302	150	1	695	471997
Exp3	15	Exp3-15-1	59.936	1.0.0.174	2	right	zhangyunfang	1251198437	2.0.10.242	2.0.10.242	10-31-2019	2019-10-31 01:44:59	09:44:59	male	2.0.10.147	182	Red_C_2.bmp	1136	0		0	0	473671	0		0	0	NULL	NULL	NULL	High	run1	1	List2	Catch.wav	V_T	1	1	1	1	473521	150	1	556	474077
Exp3	15	Exp3-15-1	59.936	1.0.0.174	2	right	zhangyunfang	1251198437	2.0.10.242	2.0.10.242	10-31-2019	2019-10-31 01:44:59	09:44:59	male	2.0.10.147	183	Blue_S_2.bmp	1319	0		0	0	475957	0		0	0	NULL	NULL	NULL	High	run1	1	List2	A_T.wav	AV_T	1	1	1	1	475807	150	1	597	476404
Exp3	15	Exp3-15-1	59.936	1.0.0.174	2	right	zhangyunfang	1251198437	2.0.10.242	2.0.10.242	10-31-2019	2019-10-31 01:44:59	09:44:59	male	2.0.10.147	184	Red_C_2.bmp	1485	0		0	0	478426	0		0	0	NULL	NULL	NULL	High	run1	1	List2	Catch.wav	V_T	1	1	1	1	478276	150	1	552	478828
Exp3	15	Exp3-15-1	59.936	1.0.0.174	2	right	zhangyunfang	1251198437	2.0.10.242	2.0.10.242	10-31-2019	2019-10-31 01:44:59	09:44:59	male	2.0.10.147	185	Blue_C.bmp	845	0		0	0	481062	0		0	0	NULL	NULL	NULL	High	Run1		List2	Catch.wav	V_S	0		0	1	480912	150		0	0
Exp3	15	Exp3-15-1	59.936	1.0.0.174	2	right	zhangyunfang	1251198437	2.0.10.242	2.0.10.242	10-31-2019	2019-10-31 01:44:59	09:44:59	male	2.0.10.147	186	Red_C.bmp	1562	0		0	0	483131	0		0	0	NULL	NULL	NULL	High	run1		List2	Catch.wav	V_S	0		0	1	482981	150		0	0
Exp3	15	Exp3-15-1	59.936	1.0.0.174	2	right	zhangyunfang	1251198437	2.0.10.242	2.0.10.242	10-31-2019	2019-10-31 01:44:59	09:44:59	male	2.0.10.147	187	Red_C.bmp	1552	0		0	0	485901	0		0	0	NULL	NULL	NULL	High	run1		List2	A_S.wav	AV_S	0		0	1	485751	150		0	0
Exp3	15	Exp3-15-1	59.936	1.0.0.174	2	right	zhangyunfang	1251198437	2.0.10.242	2.0.10.242	10-31-2019	2019-10-31 01:44:59	09:44:59	male	2.0.10.147	188	Catch.bmp	851	0		0	1	488654	0		0	0	NULL	NULL	NULL	High	run1	1	List2	A_T.wav	A_T	1	1	1	1	488503	151	1	637	489140
Exp3	15	Exp3-15-1	59.936	1.0.0.174	2	right	zhangyunfang	1251198437	2.0.10.242	2.0.10.242	10-31-2019	2019-10-31 01:44:59	09:44:59	male	2.0.10.147	189	Catch.bmp	1554	0		0	0	490656	0		0	0	NULL	NULL	NULL	High	run1	1	List2	A_T.wav	A_T	1	1	0	1	490506	150	1	586	491092
Exp3	15	Exp3-15-1	59.936	1.0.0.174	2	right	zhangyunfang	1251198437	2.0.10.242	2.0.10.242	10-31-2019	2019-10-31 01:44:59	09:44:59	male	2.0.10.147	190	Red_C_2.bmp	1187	0		0	1	493359	0		0	0	NULL	NULL	NULL	High	run1	1	List2	Catch.wav	V_T	1	1	1	1	493208	151	1	572	493780
Exp3	15	Exp3-15-1	59.936	1.0.0.174	2	right	zhangyunfang	1251198437	2.0.10.242	2.0.10.242	10-31-2019	2019-10-31 01:44:59	09:44:59	male	2.0.10.147	191	Blue_S_2.bmp	1472	0		0	0	495694	0		0	0	NULL	NULL	NULL	High	run1	1	List2	A_T.wav	AV_T	1	1	1	1	495544	150	1	637	496181
Exp3	15	Exp3-15-1	59.936	1.0.0.174	2	right	zhangyunfang	1251198437	2.0.10.242	2.0.10.242	10-31-2019	2019-10-31 01:44:59	09:44:59	male	2.0.10.147	192	Blue_S_2.bmp	1376	0		0	0	498314	0		0	0	NULL	NULL	NULL	High	run1	1	List2	Catch.wav	V_T	1	1	0	1	498164	150	1	520	498684
Exp3	15	Exp3-15-1	59.936	1.0.0.174	2	right	zhangyunfang	1251198437	2.0.10.242	2.0.10.242	10-31-2019	2019-10-31 01:44:59	09:44:59	male	2.0.10.147	193	Catch.bmp	1594	0		0	0	500850	0		0	0	NULL	NULL	NULL	High	run1		List2	A_S.wav	A_S	0		0	1	500700	150		0	0
Exp3	15	Exp3-15-1	59.936	1.0.0.174	2	right	zhangyunfang	1251198437	2.0.10.242	2.0.10.242	10-31-2019	2019-10-31 01:44:59	09:44:59	male	2.0.10.147	194	Red_S.bmp	1325	0		0	0	503653	0		0	0	NULL	NULL	NULL	High	run1		List2	Catch.wav	V_S	0		0	1	503503	150		0	0
Exp3	15	Exp3-15-1	59.936	1.0.0.174	2	right	zhangyunfang	1251198437	2.0.10.242	2.0.10.242	10-31-2019	2019-10-31 01:44:59	09:44:59	male	2.0.10.147	195	Blue_S_2.bmp	1254	0		0	0	506205	0		0	0	NULL	NULL	NULL	High	run1	1	List2	A_T.wav	AV_T	1	1	1	1	506055	150	1	749	506804
Exp3	15	Exp3-15-1	59.936	1.0.0.174	2	right	zhangyunfang	1251198437	2.0.10.242	2.0.10.242	10-31-2019	2019-10-31 01:44:59	09:44:59	male	2.0.10.147	196	Blue_C.bmp	1600	0		0	0	508608	0		0	0	NULL	NULL	NULL	High	Run1		List2	Catch.wav	V_S	0		0	1	508458	150		0	0
Exp3	15	Exp3-15-1	59.936	1.0.0.174	2	right	zhangyunfang	1251198437	2.0.10.242	2.0.10.242	10-31-2019	2019-10-31 01:44:59	09:44:59	male	2.0.10.147	197	Catch.bmp	985	0		0	1	511428	0		0	0	NULL	NULL	NULL	High	run1	1	List2	A_T.wav	A_T	1	1	1	1	511277	151	1	768	512045
Exp3	15	Exp3-15-1	59.936	1.0.0.174	2	right	zhangyunfang	1251198437	2.0.10.242	2.0.10.242	10-31-2019	2019-10-31 01:44:59	09:44:59	male	2.0.10.147	198	Catch.bmp	999	0		0	0	513563	0		0	0	NULL	NULL	NULL	High	run1		List2	A_S.wav	A_S	0		0	1	513413	150		0	0
Exp3	15	Exp3-15-1	59.936	1.0.0.174	2	right	zhangyunfang	1251198437	2.0.10.242	2.0.10.242	10-31-2019	2019-10-31 01:44:59	09:44:59	male	2.0.10.147	199	Catch.bmp	1483	0		1	0	515765	0		0	0	NULL	NULL	NULL	High	run1	1	List2	A_T.wav	A_T	1	1	0	1	515615	150	1	773	516388
Exp3	15	Exp3-15-1	59.936	1.0.0.174	2	right	zhangyunfang	1251198437	2.0.10.242	2.0.10.242	10-31-2019	2019-10-31 01:44:59	09:44:59	male	2.0.10.147	200	Red_C_2.bmp	1480	0		0	1	518402	0		0	0	NULL	NULL	NULL	High	run1	1	List2	A_T.wav	AV_T	1	1	1	1	518251	151	1	617	518868
Exp3	15	Exp3-15-1	59.936	1.0.0.174	2	right	zhangyunfang	1251198437	2.0.10.242	2.0.10.242	10-31-2019	2019-10-31 01:44:59	09:44:59	male	2.0.10.147	201	Red_C_2.bmp	1366	0		0	0	521038	0		0	0	NULL	NULL	NULL	High	run1	1	List2	Catch.wav	V_T	1	1	0	2	520888	150	1	564	521452
Exp3	15	Exp3-15-1	59.936	1.0.0.174	2	right	zhangyunfang	1251198437	2.0.10.242	2.0.10.242	10-31-2019	2019-10-31 01:44:59	09:44:59	male	2.0.10.147	202	Blue_C.bmp	908	0		0	0	523557	0		0	0	NULL	NULL	NULL	High	run1		List2	A_S.wav	AV_S	0		1	1	523407	150		0	0
Exp3	15	Exp3-15-1	59.936	1.0.0.174	2	right	zhangyunfang	1251198437	2.0.10.242	2.0.10.242	10-31-2019	2019-10-31 01:44:59	09:44:59	male	2.0.10.147	203	Red_C_2.bmp	1371	0		0	0	525676	0		0	0	NULL	NULL	NULL	High	run1	1	List2	Catch.wav	V_T	1	1	1	1	525526	150	1	494	526020
Exp3	15	Exp3-15-1	59.936	1.0.0.174	2	right	zhangyunfang	1251198437	2.0.10.242	2.0.10.242	10-31-2019	2019-10-31 01:44:59	09:44:59	male	2.0.10.147	204	Red_C_2.bmp	1544	0		0	0	528195	0		0	0	NULL	NULL	NULL	High	run1	1	List2	A_T.wav	AV_T	1	1	1	1	528045	150	1	487	528532
Exp3	15	Exp3-15-1	59.936	1.0.0.174	2	right	zhangyunfang	1251198437	2.0.10.242	2.0.10.242	10-31-2019	2019-10-31 01:44:59	09:44:59	male	2.0.10.147	205	Catch.bmp	1211	0		0	0	530898	0		0	0	NULL	NULL	NULL	High	run1	1	List2	A_T.wav	A_T	1	1	0	1	530748	150	1	800	531548
Exp3	15	Exp3-15-1	59.936	1.0.0.174	2	right	zhangyunfang	1251198437	2.0.10.242	2.0.10.242	10-31-2019	2019-10-31 01:44:59	09:44:59	male	2.0.10.147	206	Blue_C_2.bmp	1348	0		0	0	533267	0		0	0	NULL	NULL	NULL	High	run1		List2	Catch.wav	V_S	0		1	1	533117	150	1	535	533652
Exp3	15	Exp3-15-1	59.936	1.0.0.174	2	right	zhangyunfang	1251198437	2.0.10.242	2.0.10.242	10-31-2019	2019-10-31 01:44:59	09:44:59	male	2.0.10.147	207	Blue_S_2.bmp	1011	0		0	0	535770	0		0	0	NULL	NULL	NULL	High	run1	1	List2	A_T.wav	AV_T	1	1	1	1	535620	150	1	696	536316
Exp3	15	Exp3-15-1	59.936	1.0.0.174	2	right	zhangyunfang	1251198437	2.0.10.242	2.0.10.242	10-31-2019	2019-10-31 01:44:59	09:44:59	male	2.0.10.147	208	Red_S_2.bmp	1335	0		0	0	537939	0		0	0	NULL	NULL	NULL	High	run1		List2	A_S.wav	AV_S	0		0	1	537789	150		0	0
Exp3	15	Exp3-15-1	59.936	1.0.0.174	2	right	zhangyunfang	1251198437	2.0.10.242	2.0.10.242	10-31-2019	2019-10-31 01:44:59	09:44:59	male	2.0.10.147	209	Red_C_2.bmp	1009	0		0	0	540491	0		0	0	NULL	NULL	NULL	High	run1	1	List2	A_T.wav	AV_T	1	1	0	1	540341	150	1	542	540883
Exp3	15	Exp3-15-1	59.936	1.0.0.174	2	right	zhangyunfang	1251198437	2.0.10.242	2.0.10.242	10-31-2019	2019-10-31 01:44:59	09:44:59	male	2.0.10.147	210	Red_C_2.bmp	1252	0		0	0	542660	0		0	0	NULL	NULL	NULL	High	run1	1	List2	A_T.wav	AV_T	1	1	0	1	542510	150	1	597	543107
Exp3	15	Exp3-15-1	59.936	1.0.0.174	2	right	zhangyunfang	1251198437	2.0.10.242	2.0.10.242	10-31-2019	2019-10-31 01:44:59	09:44:59	male	2.0.10.147	211	Red_C_2.bmp	1260	0		0	0	545063	0		0	0	NULL	NULL	NULL	High	run1	1	List2	A_T.wav	AV_T	1	1	0	1	544913	150	1	634	545547
Exp3	15	Exp3-15-1	59.936	1.0.0.174	2	right	zhangyunfang	1251198437	2.0.10.242	2.0.10.242	10-31-2019	2019-10-31 01:44:59	09:44:59	male	2.0.10.147	212	Blue_S_2.bmp	1392	0		0	0	547482	0		0	0	NULL	NULL	NULL	High	run1	1	List2	A_T.wav	AV_T	1	1	0	1	547332	150	1	839	548171
Exp3	15	Exp3-15-1	59.936	1.0.0.174	2	right	zhangyunfang	1251198437	2.0.10.242	2.0.10.242	10-31-2019	2019-10-31 01:44:59	09:44:59	male	2.0.10.147	213	Catch.bmp	1571	0		0	0	550035	0		0	0	NULL	NULL	NULL	High	run1	1	List2	A_T.wav	A_T	1	1	0	1	549885	150	1	1054	550939
Exp3	15	Exp3-15-1	59.936	1.0.0.174	2	right	zhangyunfang	1251198437	2.0.10.242	2.0.10.242	10-31-2019	2019-10-31 01:44:59	09:44:59	male	2.0.10.147	214	Blue_S_2.bmp	977	0		0	0	552754	0		0	0	NULL	NULL	NULL	High	run1	1	List2	Catch.wav	V_T	1	1	1	1	552604	150	1	695	553299
Exp3	15	Exp3-15-1	59.936	1.0.0.174	2	right	zhangyunfang	1251198437	2.0.10.242	2.0.10.242	10-31-2019	2019-10-31 01:44:59	09:44:59	male	2.0.10.147	215	Blue_C_2.bmp	1249	0		0	0	554890	0		0	0	NULL	NULL	NULL	High	run1		List2	A_S.wav	AV_S	0		1	1	554740	150		0	0
Exp3	15	Exp3-15-1	59.936	1.0.0.174	2	right	zhangyunfang	1251198437	2.0.10.242	2.0.10.242	10-31-2019	2019-10-31 01:44:59	09:44:59	male	2.0.10.147	216	Blue_S_2.bmp	939	0		0	0	557359	0		0	0	NULL	NULL	NULL	High	run1	1	List2	Catch.wav	V_T	1	1	1	1	557209	150	1	634	557843
Exp3	15	Exp3-15-1	59.936	1.0.0.174	2	right	zhangyunfang	1251198437	2.0.10.242	2.0.10.242	10-31-2019	2019-10-31 01:44:59	09:44:59	male	2.0.10.147	217	Blue_S_2.bmp	884	0		0	1	559445	0		0	0	NULL	NULL	NULL	High	run1	1	List2	A_T.wav	AV_T	1	1	2	1	559294	151	1	501	559795
Exp3	15	Exp3-15-1	59.936	1.0.0.174	2	right	zhangyunfang	1251198437	2.0.10.242	2.0.10.242	10-31-2019	2019-10-31 01:44:59	09:44:59	male	2.0.10.147	218	Blue_S_2.bmp	1043	0		0	0	561480	0		0	0	NULL	NULL	NULL	High	run1	1	List2	Catch.wav	V_T	1	1	1	1	561330	150	1	433	561763
Exp3	15	Exp3-15-1	59.936	1.0.0.174	2	right	zhangyunfang	1251198437	2.0.10.242	2.0.10.242	10-31-2019	2019-10-31 01:44:59	09:44:59	male	2.0.10.147	219	Catch.bmp	1065	0		0	0	563682	0		0	0	NULL	NULL	NULL	High	run1	1	List2	A_T.wav	A_T	1	1	1	1	563532	150	1	839	564371
Exp3	15	Exp3-15-1	59.936	1.0.0.174	2	right	zhangyunfang	1251198437	2.0.10.242	2.0.10.242	10-31-2019	2019-10-31 01:44:59	09:44:59	male	2.0.10.147	220	Catch.bmp	1418	0		1	0	565901	0		0	0	NULL	NULL	NULL	High	run1	1	List2	A_T.wav	A_T	1	1	0	1	565751	150	1	620	566371
Exp3	15	Exp3-15-1	59.936	1.0.0.174	2	right	zhangyunfang	1251198437	2.0.10.242	2.0.10.242	10-31-2019	2019-10-31 01:44:59	09:44:59	male	2.0.10.147	221	Red_C_2.bmp	1571	0		0	0	568471	0		0	0	NULL	NULL	NULL	High	run1	1	List2	Catch.wav	V_T	1	1	0	1	568321	150	1	618	568939
Exp3	15	Exp3-15-1	59.936	1.0.0.174	2	right	zhangyunfang	1251198437	2.0.10.242	2.0.10.242	10-31-2019	2019-10-31 01:44:59	09:44:59	male	2.0.10.147	222	Catch.bmp	919	0		0	0	571190	0		0	0	NULL	NULL	NULL	High	run1	1	List2	A_T.wav	A_T	1	1	1	1	571040	150	1	804	571844
Exp3	15	Exp3-15-1	59.936	1.0.0.174	2	right	zhangyunfang	1251198437	2.0.10.242	2.0.10.242	10-31-2019	2019-10-31 01:44:59	09:44:59	male	2.0.10.147	223	Blue_S_2.bmp	1374	0		0	0	573259	0		0	0	NULL	NULL	NULL	High	run1	1	List2	A_T.wav	AV_T	1	1	0	1	573109	150	1	646	573755
Exp3	15	Exp3-15-1	59.936	1.0.0.174	2	right	zhangyunfang	1251198437	2.0.10.242	2.0.10.242	10-31-2019	2019-10-31 01:44:59	09:44:59	male	2.0.10.147	224	Red_C_2.bmp	1179	0		0	0	575795	0		0	0	NULL	NULL	NULL	High	run1	1	List2	Catch.wav	V_T	1	1	1	1	575645	150	1	670	576315
Exp3	15	Exp3-15-1	59.936	1.0.0.174	2	right	zhangyunfang	1251198437	2.0.10.242	2.0.10.242	10-31-2019	2019-10-31 01:44:59	09:44:59	male	2.0.10.147	225	Red_C_2.bmp	1417	0		0	0	578131	0		0	0	NULL	NULL	NULL	High	run1	1	List2	Catch.wav	V_T	1	1	0	1	577981	150	1	566	578547
Exp3	15	Exp3-15-1	59.936	1.0.0.174	2	right	zhangyunfang	1251198437	2.0.10.242	2.0.10.242	10-31-2019	2019-10-31 01:44:59	09:44:59	male	2.0.10.147	226	Red_C_2.bmp	977	0		0	0	580700	0		0	0	NULL	NULL	NULL	High	run1	1	List2	A_T.wav	AV_T	1	1	1	1	580550	150	1	525	581075
Exp3	15	Exp3-15-1	59.936	1.0.0.174	2	right	zhangyunfang	1251198437	2.0.10.242	2.0.10.242	10-31-2019	2019-10-31 01:44:59	09:44:59	male	2.0.10.147	227	Red_C_2.bmp	1020	0		0	0	582836	0		0	0	NULL	NULL	NULL	High	run1	1	List2	A_T.wav	AV_T	1	1	0	1	582686	150	1	494	583180
Exp3	15	Exp3-15-1	59.936	1.0.0.174	2	right	zhangyunfang	1251198437	2.0.10.242	2.0.10.242	10-31-2019	2019-10-31 01:44:59	09:44:59	male	2.0.10.147	228	Red_C_2.bmp	1415	0		0	0	585005	0		0	0	NULL	NULL	NULL	High	run1	1	List2	Catch.wav	V_T	1	1	0	1	584855	150	1	524	585379
Exp3	15	Exp3-15-1	59.936	1.0.0.174	2	right	zhangyunfang	1251198437	2.0.10.242	2.0.10.242	10-31-2019	2019-10-31 01:44:59	09:44:59	male	2.0.10.147	229	Red_C_2.bmp	1169	0		0	0	587574	0		0	0	NULL	NULL	NULL	High	run1	1	List2	Catch.wav	V_T	1	1	0	1	587424	150	1	420	587844
Exp3	15	Exp3-15-1	59.936	1.0.0.174	2	right	zhangyunfang	1251198437	2.0.10.242	2.0.10.242	10-31-2019	2019-10-31 01:44:59	09:44:59	male	2.0.10.147	230	Catch.bmp	1419	0		0	0	589893	0		0	0	NULL	NULL	NULL	High	run1		List2	A_S.wav	A_S	0		1	1	589743	150		0	0
Exp3	15	Exp3-15-1	59.936	1.0.0.174	2	right	zhangyunfang	1251198437	2.0.10.242	2.0.10.242	10-31-2019	2019-10-31 01:44:59	09:44:59	male	2.0.10.147	231	Red_C_2.bmp	1078	0		0	0	592529	0		0	0	NULL	NULL	NULL	High	run1	1	List2	A_T.wav	AV_T	1	1	0	1	592379	150	1	584	592963
Exp3	15	Exp3-15-1	59.936	1.0.0.174	2	right	zhangyunfang	1251198437	2.0.10.242	2.0.10.242	10-31-2019	2019-10-31 01:44:59	09:44:59	male	2.0.10.147	232	Red_S.bmp	1318	0		0	0	594765	0		0	0	NULL	NULL	NULL	High	run1		List2	A_S.wav	AV_S	0		0	1	594615	150		0	0
Exp3	15	Exp3-15-1	59.936	1.0.0.174	2	right	zhangyunfang	1251198437	2.0.10.242	2.0.10.242	10-31-2019	2019-10-31 01:44:59	09:44:59	male	2.0.10.147	233	Blue_C.bmp	1275	0		0	0	597301	0		0	0	NULL	NULL	NULL	High	run1		List2	A_S.wav	AV_S	0		0	1	597151	150		0	0
Exp3	15	Exp3-15-1	59.936	1.0.0.174	2	right	zhangyunfang	1251198437	2.0.10.242	2.0.10.242	10-31-2019	2019-10-31 01:44:59	09:44:59	male	2.0.10.147	234	Blue_S_2.bmp	1053	0		0	0	599804	0		0	0	NULL	NULL	NULL	High	run1	1	List2	Catch.wav	V_T	1	1	0	2	599654	150	1	550	600204
Exp3	15	Exp3-15-1	59.936	1.0.0.174	2	right	zhangyunfang	1251198437	2.0.10.242	2.0.10.242	10-31-2019	2019-10-31 01:44:59	09:44:59	male	2.0.10.147	235	Catch.bmp	970	0		0	0	602006	0		0	0	NULL	NULL	NULL	High	run1		List2	A_S.wav	A_S	0		0	1	601856	150		0	0
Exp3	15	Exp3-15-1	59.936	1.0.0.174	2	right	zhangyunfang	1251198437	2.0.10.242	2.0.10.242	10-31-2019	2019-10-31 01:44:59	09:44:59	male	2.0.10.147	236	Red_C_2.bmp	1285	0		0	0	604192	0		0	0	NULL	NULL	NULL	High	run1	1	List2	A_T.wav	AV_T	1	1	0	2	604042	150	1	617	604659
Exp3	15	Exp3-15-1	59.936	1.0.0.174	2	right	zhangyunfang	1251198437	2.0.10.242	2.0.10.242	10-31-2019	2019-10-31 01:44:59	09:44:59	male	2.0.10.147	237	Catch.bmp	1002	0		0	1	606628	0		0	0	NULL	NULL	NULL	High	run1	1	List2	A_T.wav	A_T	1	1	1	1	606477	151	1	845	607322
Exp3	15	Exp3-15-1	59.936	1.0.0.174	2	right	zhangyunfang	1251198437	2.0.10.242	2.0.10.242	10-31-2019	2019-10-31 01:44:59	09:44:59	male	2.0.10.147	238	Catch.bmp	1079	0		0	0	608780	0		0	0	NULL	NULL	NULL	High	run1		List2	A_S.wav	A_S	0		0	1	608630	150		0	0
Exp3	15	Exp3-15-1	59.936	1.0.0.174	2	right	zhangyunfang	1251198437	2.0.10.242	2.0.10.242	10-31-2019	2019-10-31 01:44:59	09:44:59	male	2.0.10.147	239	Red_C_2.bmp	1244	0		0	0	611082	0		0	0	NULL	NULL	NULL	High	run1	1	List2	A_T.wav	AV_T	1	1	0	1	610932	150	1	670	611602
Exp3	15	Exp3-15-1	59.936	1.0.0.174	2	right	zhangyunfang	1251198437	2.0.10.242	2.0.10.242	10-31-2019	2019-10-31 01:44:59	09:44:59	male	2.0.10.147	240	Red_C_2.bmp	1481	0		0	0	613485	0		0	0	NULL	NULL	NULL	High	run1	1	List2	A_T.wav	AV_T	1	1	0	1	613335	150	1	691	614026
Exp3	15	Exp3-15-1	59.936	1.0.0.174	2	right	zhangyunfang	1251198437	2.0.10.242	2.0.10.242	10-31-2019	2019-10-31 01:44:59	09:44:59	male	2.0.10.147	241	Catch.bmp	1397	0		0	0	616121	0		0	0	NULL	NULL	NULL	High	run1	1	List2	A_T.wav	A_T	1	1	0	1	615971	150	1	679	616650
Exp3	15	Exp3-15-1	59.936	1.0.0.174	2	right	zhangyunfang	1251198437	2.0.10.242	2.0.10.242	10-31-2019	2019-10-31 01:44:59	09:44:59	male	2.0.10.147	242	Red_C_2.bmp	1590	0		0	1	618674	0		0	0	NULL	NULL	NULL	High	run1	1	List2	Catch.wav	V_T	1	1	1	1	618523	151	1	631	619154
Exp3	15	Exp3-15-1	59.936	1.0.0.174	2	right	zhangyunfang	1251198437	2.0.10.242	2.0.10.242	10-31-2019	2019-10-31 01:44:59	09:44:59	male	2.0.10.147	243	Catch.bmp	1576	0		0	0	621426	0		0	0	NULL	NULL	NULL	High	run1	1	List2	A_T.wav	A_T	1	1	1	1	621276	150	1	766	622042
Exp3	15	Exp3-15-1	59.936	1.0.0.174	2	right	zhangyunfang	1251198437	2.0.10.242	2.0.10.242	10-31-2019	2019-10-31 01:44:59	09:44:59	male	2.0.10.147	244	Red_C_2.bmp	1469	0		0	0	624163	0		0	0	NULL	NULL	NULL	High	run1	1	List2	Catch.wav	V_T	1	1	0	2	624013	150	1	717	624730
Exp3	15	Exp3-15-1	59.936	1.0.0.174	2	right	zhangyunfang	1251198437	2.0.10.242	2.0.10.242	10-31-2019	2019-10-31 01:44:59	09:44:59	male	2.0.10.147	245	Blue_S.bmp	1041	0		0	0	626782	0		0	0	NULL	NULL	NULL	High	run1		List2	Catch.wav	V_S	0		0	1	626632	150		0	0
Exp3	15	Exp3-15-1	59.936	1.0.0.174	2	right	zhangyunfang	1251198437	2.0.10.242	2.0.10.242	10-31-2019	2019-10-31 01:44:59	09:44:59	male	2.0.10.147	246	Blue_C_2.bmp	1268	0		0	0	629034	0		0	0	NULL	NULL	NULL	High	run1		List2	Catch.wav	V_S	0		0	1	628884	150	1	678	629562
Exp3	15	Exp3-15-1	59.936	1.0.0.174	2	right	zhangyunfang	1251198437	2.0.10.242	2.0.10.242	10-31-2019	2019-10-31 01:44:59	09:44:59	male	2.0.10.147	247	Red_C_2.bmp	1021	0		0	1	631454	0		0	0	NULL	NULL	NULL	High	run1	1	List2	A_T.wav	AV_T	1	1	1	1	631303	151	1	715	632018
Exp3	15	Exp3-15-1	59.936	1.0.0.174	2	right	zhangyunfang	1251198437	2.0.10.242	2.0.10.242	10-31-2019	2019-10-31 01:44:59	09:44:59	male	2.0.10.147	248	Blue_S_2.bmp	832	0		0	1	633623	0		0	0	NULL	NULL	NULL	High	run1	1	List2	A_T.wav	AV_T	1	1	1	1	633472	151	1	730	634202
Exp3	15	Exp3-15-1	59.936	1.0.0.174	2	right	zhangyunfang	1251198437	2.0.10.242	2.0.10.242	10-31-2019	2019-10-31 01:44:59	09:44:59	male	2.0.10.147	249	Blue_S_2.bmp	1011	0		0	0	635608	0		0	0	NULL	NULL	NULL	High	run1	1	List2	A_T.wav	AV_T	1	1	0	1	635458	150	1	640	636098
Exp3	15	Exp3-15-1	59.936	1.0.0.174	2	right	zhangyunfang	1251198437	2.0.10.242	2.0.10.242	10-31-2019	2019-10-31 01:44:59	09:44:59	male	2.0.10.147	250	Catch.bmp	1409	0		0	0	637777	0		0	0	NULL	NULL	NULL	High	run1		List2	A_S.wav	A_S	0		0	1	637627	150		0	0
Exp3	15	Exp3-15-1	59.936	1.0.0.174	2	right	zhangyunfang	1251198437	2.0.10.242	2.0.10.242	10-31-2019	2019-10-31 01:44:59	09:44:59	male	2.0.10.147	251	Red_C_2.bmp	1062	0		0	0	640413	0		0	0	NULL	NULL	NULL	High	run1	1	List2	A_T.wav	AV_T	1	1	0	1	640263	150	1	715	640978
Exp3	15	Exp3-15-1	59.936	1.0.0.174	2	right	zhangyunfang	1251198437	2.0.10.242	2.0.10.242	10-31-2019	2019-10-31 01:44:59	09:44:59	male	2.0.10.147	252	Red_C_2.bmp	1475	0		0	0	642632	0		0	0	NULL	NULL	NULL	High	run1	1	List2	A_T.wav	AV_T	1	1	0	1	642482	150	1	696	643178
Exp3	15	Exp3-15-1	59.936	1.0.0.174	2	right	zhangyunfang	1251198437	2.0.10.242	2.0.10.242	10-31-2019	2019-10-31 01:44:59	09:44:59	male	2.0.10.147	253	Red_C_2.bmp	922	0		0	0	645268	0		0	0	NULL	NULL	NULL	High	run1	1	List2	A_T.wav	AV_T	1	1	0	1	645118	150	1	701	645819
Exp3	15	Exp3-15-1	59.936	1.0.0.174	2	right	zhangyunfang	1251198437	2.0.10.242	2.0.10.242	10-31-2019	2019-10-31 01:44:59	09:44:59	male	2.0.10.147	254	Blue_S_2.bmp	1261	0		0	0	647337	0		0	0	NULL	NULL	NULL	High	run1	1	List2	Catch.wav	V_T	1	1	1	1	647187	150	1	775	647962
Exp3	15	Exp3-15-1	59.936	1.0.0.174	2	right	zhangyunfang	1251198437	2.0.10.242	2.0.10.242	10-31-2019	2019-10-31 01:44:59	09:44:59	male	2.0.10.147	255	Blue_S.bmp	947	0		0	0	649756	0		0	0	NULL	NULL	NULL	High	run1		List2	Catch.wav	V_S	0		0	1	649606	150		0	0
Exp3	15	Exp3-15-1	59.936	1.0.0.174	2	right	zhangyunfang	1251198437	2.0.10.242	2.0.10.242	10-31-2019	2019-10-31 01:44:59	09:44:59	male	2.0.10.147	256	Blue_S_2.bmp	1410	0		0	0	651925	0		0	0	NULL	NULL	NULL	High	run1	1	List2	A_T.wav	AV_T	1	1	1	1	651775	150	1	556	652331
Exp3	15	Exp3-15-1	59.936	1.0.0.174	2	right	zhangyunfang	1251198437	2.0.10.242	2.0.10.242	10-31-2019	2019-10-31 01:44:59	09:44:59	male	2.0.10.147	257	Red_C_2.bmp	1109	0		0	1	654495	0		0	0	NULL	NULL	NULL	High	run1	1	List2	A_T.wav	AV_T	1	1	0	1	654344	151	1	691	655035
Exp3	15	Exp3-15-1	59.936	1.0.0.174	2	right	zhangyunfang	1251198437	2.0.10.242	2.0.10.242	10-31-2019	2019-10-31 01:44:59	09:44:59	male	2.0.10.147	258	Blue_S_2.bmp	1158	0		0	1	656764	0		0	0	NULL	NULL	NULL	High	run1	1	List2	A_T.wav	AV_T	1	1	1	1	656613	151	1	734	657347
Exp3	15	Exp3-15-1	59.936	1.0.0.174	2	right	zhangyunfang	1251198437	2.0.10.242	2.0.10.242	10-31-2019	2019-10-31 01:44:59	09:44:59	male	2.0.10.147	259	Blue_S_2.bmp	1426	0		0	1	659083	0		0	0	NULL	NULL	NULL	High	run1	1	List2	A_T.wav	AV_T	1	1	1	1	658932	151	1	622	659554
Exp3	15	Exp3-15-1	59.936	1.0.0.174	2	right	zhangyunfang	1251198437	2.0.10.242	2.0.10.242	10-31-2019	2019-10-31 01:44:59	09:44:59	male	2.0.10.147	260	Blue_S.bmp	1282	0		0	0	661669	0		0	0	NULL	NULL	NULL	High	run1		List2	Catch.wav	V_S	0		0	2	661519	150		0	0
