# Supplementary material for: Visual Perceptual Load Attenuates Age-Related Audiovisual Integration in an Audiovisual Discrimination Task
Source: Front Psychol. 2021 Sep 29;12:740221. doi: 10.3389/fpsyg.2021.740221 (PMC8511317; doi:10.3389/fpsyg.2021.740221)
Supplement: Supplementary file 1 [file Data_Sheet_1.ZIP › Export data/Group 2_Data_Older/Exp3_High load/Subject_16.xlsx]

## Sheet: Sheet1
ExperimentName	Subject	DataFile.Basename	Display.RefreshRate	ExperimentVersion	Group	Handedness	Name	RandomSeed	RuntimeVersion	RuntimeVersionExpected	SessionDate	SessionStartDateTimeUtc	SessionTime	Sex	StudioVersion	Block	Image	ITI	ITI.ACC	ITI.CRESP	ITI.DurationError	ITI.OnsetDelay	ITI.OnsetTime	ITI.OnsetToOnsetTime	ITI.RESP	ITI.RT	ITI.RTTime	List1	List1.Cycle	List1.Sample	PercetualLoad	Procedure	Response	Running	Sound	StimulusType	Target.ACC	Target.CRESP	Target.DurationError	Target.OnsetDelay	Target.OnsetTime	Target.OnsetToOnsetTime	Target.RESP	Target.RT	Target.RTTime
Exp3	16	Exp3-16-1	59.936	1.0.0.175	2	right	jiangfujun	-1401065708	2.0.10.242	2.0.10.242	11-03-2019	2019-11-03 05:29:54	13:29:54	male	2.0.10.147	1	Blue_C_2.bmp	1440	0		0	0	29228	0		0	0	2	1	1	High	Prac		List1	Catch.wav	V_S	0		95	1	29078	150	1	465	29543
Exp3	16	Exp3-16-1	59.936	1.0.0.175	2	right	jiangfujun	-1401065708	2.0.10.242	2.0.10.242	11-03-2019	2019-11-03 05:29:54	13:29:54	male	2.0.10.147	2	Catch.bmp	1171	0		0	0	31831	0		0	0	10	1	2	High	Prac	1	List1	A_T.wav	A_T	1	1	1	1	31681	150	1	989	32670
Exp3	16	Exp3-16-1	59.936	1.0.0.175	2	right	jiangfujun	-1401065708	2.0.10.242	2.0.10.242	11-03-2019	2019-11-03 05:29:54	13:29:54	male	2.0.10.147	3	Catch.bmp	897	0		0	0	34150	0		0	0	9	1	3	High	Prac		List1	A_S.wav	A_S	0		0	1	34000	150		0	0
Exp3	16	Exp3-16-1	59.936	1.0.0.175	2	right	jiangfujun	-1401065708	2.0.10.242	2.0.10.242	11-03-2019	2019-11-03 05:29:54	13:29:54	male	2.0.10.147	4	Catch.bmp	1165	0		0	0	36269	0		0	0	10	1	4	High	Prac	1	List1	A_T.wav	A_T	1	1	0	2	36119	150	1	791	36910
Exp3	16	Exp3-16-1	59.936	1.0.0.175	2	right	jiangfujun	-1401065708	2.0.10.242	2.0.10.242	11-03-2019	2019-11-03 05:29:54	13:29:54	male	2.0.10.147	5	Catch.bmp	1040	0		0	0	38588	0		0	0	10	1	5	High	Prac	1	List1	A_T.wav	A_T	1	1	0	1	38438	150	1	513	38951
Exp3	16	Exp3-16-1	59.936	1.0.0.175	2	right	jiangfujun	-1401065708	2.0.10.242	2.0.10.242	11-03-2019	2019-11-03 05:29:54	13:29:54	male	2.0.10.147	6	Blue_S_2.bmp	1391	0		0	0	40790	0		0	0	4	1	6	High	Prac	1	List1	Catch.wav	V_T	0		1	1	40640	150		0	0
Exp3	16	Exp3-16-1	59.936	1.0.0.175	2	right	jiangfujun	-1401065708	2.0.10.242	2.0.10.242	11-03-2019	2019-11-03 05:29:54	13:29:54	male	2.0.10.147	7	Blue_S_2.bmp	972	0		0	0	43393	0		0	0	14	1	7	High	Prac	1	List1	A_T.wav	AV_T	1	1	1	1	43243	150	1	443	43686
Exp3	16	Exp3-16-1	59.936	1.0.0.175	2	right	jiangfujun	-1401065708	2.0.10.242	2.0.10.242	11-03-2019	2019-11-03 05:29:54	13:29:54	male	2.0.10.147	8	Blue_S_2.bmp	1133	0		0	0	45512	0		0	0	14	1	8	High	Prac	1	List1	A_T.wav	AV_T	1	1	0	1	45362	150	1	388	45750
Exp3	16	Exp3-16-1	59.936	1.0.0.175	2	right	jiangfujun	-1401065708	2.0.10.242	2.0.10.242	11-03-2019	2019-11-03 05:29:54	13:29:54	male	2.0.10.147	9	Red_C_2.bmp	968	0		0	1	47798	0		0	0	6	1	9	High	Prac	1	List1	Catch.wav	V_T	1	1	1	1	47647	151	1	471	48118
Exp3	16	Exp3-16-1	59.936	1.0.0.175	2	right	jiangfujun	-1401065708	2.0.10.242	2.0.10.242	11-03-2019	2019-11-03 05:29:54	13:29:54	male	2.0.10.147	10	Catch.bmp	920	0		0	0	49916	0		0	0	10	1	10	High	Prac	1	List1	A_T.wav	A_T	0		1	1	49766	150		0	0
Exp3	16	Exp3-16-1	59.936	1.0.0.175	2	right	jiangfujun	-1401065708	2.0.10.242	2.0.10.242	11-03-2019	2019-11-03 05:29:54	13:29:54	male	2.0.10.147	11	Blue_C.bmp	1370	0		0	0	52052	0		0	0	11	1	11	High	Prac		List1	A_S.wav	AV_S	0		0	1	51902	150		0	0
Exp3	16	Exp3-16-1	59.936	1.0.0.175	2	right	jiangfujun	-1401065708	2.0.10.242	2.0.10.242	11-03-2019	2019-11-03 05:29:54	13:29:54	male	2.0.10.147	12	Catch.bmp	1405	0		0	0	54638	0		0	0	9	1	12	High	Prac		List1	A_S.wav	A_S	0		0	1	54488	150		0	0
Exp3	16	Exp3-16-1	59.936	1.0.0.175	2	right	jiangfujun	-1401065708	2.0.10.242	2.0.10.242	11-03-2019	2019-11-03 05:29:54	13:29:54	male	2.0.10.147	13	Red_C_2.bmp	1225	0		1	0	57257	0		0	0	16	1	13	High	Prac	1	List1	A_T.wav	AV_T	1	1	0	1	57107	150	1	659	57766
Exp3	16	Exp3-16-1	59.936	1.0.0.175	2	right	jiangfujun	-1401065708	2.0.10.242	2.0.10.242	11-03-2019	2019-11-03 05:29:54	13:29:54	male	2.0.10.147	14	Blue_S_2.bmp	1365	0		0	0	59643	0		0	0	4	1	14	High	Prac	1	List1	Catch.wav	V_T	1	1	1	1	59493	150	1	433	59926
Exp3	16	Exp3-16-1	59.936	1.0.0.175	2	right	jiangfujun	-1401065708	2.0.10.242	2.0.10.242	11-03-2019	2019-11-03 05:29:54	13:29:54	male	2.0.10.147	15	Red_S_2.bmp	943	0		0	1	62163	0		0	0	18	1	15	High	Prac		List1	A_S.wav	AV_S	0		1	1	62012	151		0	0
Exp3	16	Exp3-16-1	59.936	1.0.0.175	2	right	jiangfujun	-1401065708	2.0.10.242	2.0.10.242	11-03-2019	2019-11-03 05:29:54	13:29:54	male	2.0.10.147	16	Blue_C_2.bmp	1568	0		0	0	64315	0		0	0	12	1	16	High	Prac		List1	A_S.wav	AV_S	0		0	1	64165	150		0	0
Exp3	16	Exp3-16-1	59.936	1.0.0.175	2	right	jiangfujun	-1401065708	2.0.10.242	2.0.10.242	11-03-2019	2019-11-03 05:29:54	13:29:54	male	2.0.10.147	17	Blue_S_2.bmp	1235	0		0	0	67101	0		0	0	14	1	17	High	Prac	1	List1	A_T.wav	AV_T	1	1	0	1	66951	150	1	751	67702
Exp3	16	Exp3-16-1	59.936	1.0.0.175	2	right	jiangfujun	-1401065708	2.0.10.242	2.0.10.242	11-03-2019	2019-11-03 05:29:54	13:29:54	male	2.0.10.147	18	Red_C_2.bmp	1497	0		0	0	69487	0		0	0	16	1	18	High	Prac	1	List1	A_T.wav	AV_T	1	1	0	1	69337	150	1	573	69910
Exp3	16	Exp3-16-1	59.936	1.0.0.175	2	right	jiangfujun	-1401065708	2.0.10.242	2.0.10.242	11-03-2019	2019-11-03 05:29:54	13:29:54	male	2.0.10.147	19	Catch.bmp	1339	0		0	0	72140	0		0	0	10	1	19	High	Prac	1	List1	A_T.wav	A_T	1	1	0	1	71990	150	1	776	72766
Exp3	16	Exp3-16-1	59.936	1.0.0.175	2	right	jiangfujun	-1401065708	2.0.10.242	2.0.10.242	11-03-2019	2019-11-03 05:29:54	13:29:54	male	2.0.10.147	20	Catch.bmp	873	0		0	0	74626	0		0	0	10	1	20	High	Prac	1	List1	A_T.wav	A_T	1	1	0	2	74476	150	1	586	75062
Exp3	16	Exp3-16-1	59.936	1.0.0.175	2	right	jiangfujun	-1401065708	2.0.10.242	2.0.10.242	11-03-2019	2019-11-03 05:29:54	13:29:54	male	2.0.10.147	21	Red_C_2.bmp	1000	0		0	0	79714	0		0	0	NULL	NULL	NULL	High	run1	1	List2	A_T.wav	AV_T	1	1	0	1	79564	150	1	610	80174
Exp3	16	Exp3-16-1	59.936	1.0.0.175	2	right	jiangfujun	-1401065708	2.0.10.242	2.0.10.242	11-03-2019	2019-11-03 05:29:54	13:29:54	male	2.0.10.147	22	Red_C_2.bmp	868	0		0	1	81867	0		0	0	NULL	NULL	NULL	High	run1	1	List2	A_T.wav	AV_T	0		1	1	81716	151		0	0
Exp3	16	Exp3-16-1	59.936	1.0.0.175	2	right	jiangfujun	-1401065708	2.0.10.242	2.0.10.242	11-03-2019	2019-11-03 05:29:54	13:29:54	male	2.0.10.147	23	Catch.bmp	1458	0		0	0	83952	0		0	0	NULL	NULL	NULL	High	run1		List2	A_S.wav	A_S	0		0	1	83802	150		0	0
Exp3	16	Exp3-16-1	59.936	1.0.0.175	2	right	jiangfujun	-1401065708	2.0.10.242	2.0.10.242	11-03-2019	2019-11-03 05:29:54	13:29:54	male	2.0.10.147	24	Red_C_2.bmp	1249	0		0	0	86638	0		0	0	NULL	NULL	NULL	High	run1	1	List2	A_T.wav	AV_T	1	1	0	1	86488	150	1	821	87309
Exp3	16	Exp3-16-1	59.936	1.0.0.175	2	right	jiangfujun	-1401065708	2.0.10.242	2.0.10.242	11-03-2019	2019-11-03 05:29:54	13:29:54	male	2.0.10.147	25	Catch.bmp	975	0		0	0	89041	0		0	0	NULL	NULL	NULL	High	run1	1	List2	A_T.wav	A_T	1	1	0	1	88891	150	1	618	89509
Exp3	16	Exp3-16-1	59.936	1.0.0.175	2	right	jiangfujun	-1401065708	2.0.10.242	2.0.10.242	11-03-2019	2019-11-03 05:29:54	13:29:54	male	2.0.10.147	26	Blue_S_2.bmp	845	0		0	0	91176	0		0	0	NULL	NULL	NULL	High	run1	1	List2	Catch.wav	V_T	1	1	1	1	91026	150	1	611	91637
Exp3	16	Exp3-16-1	59.936	1.0.0.175	2	right	jiangfujun	-1401065708	2.0.10.242	2.0.10.242	11-03-2019	2019-11-03 05:29:54	13:29:54	male	2.0.10.147	27	Catch.bmp	1098	0		0	1	93179	0		0	0	NULL	NULL	NULL	High	run1		List2	A_S.wav	A_S	0		1	1	93028	151		0	0
Exp3	16	Exp3-16-1	59.936	1.0.0.175	2	right	jiangfujun	-1401065708	2.0.10.242	2.0.10.242	11-03-2019	2019-11-03 05:29:54	13:29:54	male	2.0.10.147	28	Red_C_2.bmp	1529	0		0	0	95481	0		0	0	NULL	NULL	NULL	High	run1	1	List2	Catch.wav	V_T	1	1	0	1	95331	150	1	883	96214
Exp3	16	Exp3-16-1	59.936	1.0.0.175	2	right	jiangfujun	-1401065708	2.0.10.242	2.0.10.242	11-03-2019	2019-11-03 05:29:54	13:29:54	male	2.0.10.147	29	Red_C.bmp	1261	0		0	0	98167	0		0	0	NULL	NULL	NULL	High	run1		List2	Catch.wav	V_S	0		0	1	98017	150	1	508	98525
Exp3	16	Exp3-16-1	59.936	1.0.0.175	2	right	jiangfujun	-1401065708	2.0.10.242	2.0.10.242	11-03-2019	2019-11-03 05:29:54	13:29:54	male	2.0.10.147	30	Red_S.bmp	849	0		0	0	100586	0		0	0	NULL	NULL	NULL	High	run1		List2	Catch.wav	V_S	0		0	1	100436	150		0	0
Exp3	16	Exp3-16-1	59.936	1.0.0.175	2	right	jiangfujun	-1401065708	2.0.10.242	2.0.10.242	11-03-2019	2019-11-03 05:29:54	13:29:54	male	2.0.10.147	31	Blue_S.bmp	871	0		0	0	102655	0		0	0	NULL	NULL	NULL	High	run1		List2	Catch.wav	V_S	0		0	1	102505	150	1	332	102837
Exp3	16	Exp3-16-1	59.936	1.0.0.175	2	right	jiangfujun	-1401065708	2.0.10.242	2.0.10.242	11-03-2019	2019-11-03 05:29:54	13:29:54	male	2.0.10.147	32	Red_C_2.bmp	1178	0		0	0	104674	0		0	0	NULL	NULL	NULL	High	run1	1	List2	A_T.wav	AV_T	1	1	0	1	104524	150	1	801	105325
Exp3	16	Exp3-16-1	59.936	1.0.0.175	2	right	jiangfujun	-1401065708	2.0.10.242	2.0.10.242	11-03-2019	2019-11-03 05:29:54	13:29:54	male	2.0.10.147	33	Red_C_2.bmp	1556	0		0	0	107010	0		0	0	NULL	NULL	NULL	High	run1	1	List2	Catch.wav	V_T	1	1	0	2	106860	150	1	433	107293
Exp3	16	Exp3-16-1	59.936	1.0.0.175	2	right	jiangfujun	-1401065708	2.0.10.242	2.0.10.242	11-03-2019	2019-11-03 05:29:54	13:29:54	male	2.0.10.147	34	Blue_S_2.bmp	1330	0		0	0	109729	0		0	0	NULL	NULL	NULL	High	run1	1	List2	A_T.wav	AV_T	1	1	1	1	109579	150	1	754	110333
Exp3	16	Exp3-16-1	59.936	1.0.0.175	2	right	jiangfujun	-1401065708	2.0.10.242	2.0.10.242	11-03-2019	2019-11-03 05:29:54	13:29:54	male	2.0.10.147	35	Catch.bmp	1076	0		0	0	112215	0		0	0	NULL	NULL	NULL	High	run1	1	List2	A_T.wav	A_T	1	1	0	1	112065	150	1	869	112934
Exp3	16	Exp3-16-1	59.936	1.0.0.175	2	right	jiangfujun	-1401065708	2.0.10.242	2.0.10.242	11-03-2019	2019-11-03 05:29:54	13:29:54	male	2.0.10.147	36	Red_C_2.bmp	1513	0		0	0	114451	0		0	0	NULL	NULL	NULL	High	run1	1	List2	Catch.wav	V_T	1	1	0	1	114301	150	1	568	114869
Exp3	16	Exp3-16-1	59.936	1.0.0.175	2	right	jiangfujun	-1401065708	2.0.10.242	2.0.10.242	11-03-2019	2019-11-03 05:29:54	13:29:54	male	2.0.10.147	37	Catch.bmp	1475	0		0	0	117120	0		0	0	NULL	NULL	NULL	High	run1	1	List2	A_T.wav	A_T	1	1	1	1	116970	150	1	947	117917
Exp3	16	Exp3-16-1	59.936	1.0.0.175	2	right	jiangfujun	-1401065708	2.0.10.242	2.0.10.242	11-03-2019	2019-11-03 05:29:54	13:29:54	male	2.0.10.147	38	Red_S_2.bmp	1315	0		0	0	119756	0		0	0	NULL	NULL	NULL	High	run1		List2	A_S.wav	AV_S	0		0	1	119606	150	1	575	120181
Exp3	16	Exp3-16-1	59.936	1.0.0.175	2	right	jiangfujun	-1401065708	2.0.10.242	2.0.10.242	11-03-2019	2019-11-03 05:29:54	13:29:54	male	2.0.10.147	39	Catch.bmp	810	0		0	1	122226	0		0	0	NULL	NULL	NULL	High	run1	1	List2	A_T.wav	A_T	1	1	1	1	122075	151	1	835	122910
Exp3	16	Exp3-16-1	59.936	1.0.0.175	2	right	jiangfujun	-1401065708	2.0.10.242	2.0.10.242	11-03-2019	2019-11-03 05:29:54	13:29:54	male	2.0.10.147	40	Red_C_2.bmp	1370	0		0	0	124194	0		0	0	NULL	NULL	NULL	High	run1	1	List2	Catch.wav	V_T	1	1	1	1	124044	150	1	570	124614
Exp3	16	Exp3-16-1	59.936	1.0.0.175	2	right	jiangfujun	-1401065708	2.0.10.242	2.0.10.242	11-03-2019	2019-11-03 05:29:54	13:29:54	male	2.0.10.147	41	Red_C_2.bmp	1495	0		0	0	126714	0		0	0	NULL	NULL	NULL	High	run1	1	List2	Catch.wav	V_T	1	1	0	1	126564	150	1	657	127221
Exp3	16	Exp3-16-1	59.936	1.0.0.175	2	right	jiangfujun	-1401065708	2.0.10.242	2.0.10.242	11-03-2019	2019-11-03 05:29:54	13:29:54	male	2.0.10.147	42	Red_C_2.bmp	1590	0		0	1	129367	0		0	0	NULL	NULL	NULL	High	run1	1	List2	Catch.wav	V_T	1	1	1	1	129216	151	1	573	129789
Exp3	16	Exp3-16-1	59.936	1.0.0.175	2	right	jiangfujun	-1401065708	2.0.10.242	2.0.10.242	11-03-2019	2019-11-03 05:29:54	13:29:54	male	2.0.10.147	43	Blue_S_2.bmp	1349	0		0	0	132119	0		0	0	NULL	NULL	NULL	High	run1	1	List2	A_T.wav	AV_T	1	1	1	1	131969	150	1	596	132565
Exp3	16	Exp3-16-1	59.936	1.0.0.175	2	right	jiangfujun	-1401065708	2.0.10.242	2.0.10.242	11-03-2019	2019-11-03 05:29:54	13:29:54	male	2.0.10.147	44	Blue_C_2.bmp	971	0		0	0	134622	0		0	0	NULL	NULL	NULL	High	run1		List2	A_S.wav	AV_S	0		0	1	134472	150		0	0
Exp3	16	Exp3-16-1	59.936	1.0.0.175	2	right	jiangfujun	-1401065708	2.0.10.242	2.0.10.242	11-03-2019	2019-11-03 05:29:54	13:29:54	male	2.0.10.147	45	Catch.bmp	972	0		0	1	136808	0		0	0	NULL	NULL	NULL	High	run1		List2	A_S.wav	A_S	0		1	1	136657	151		0	0
Exp3	16	Exp3-16-1	59.936	1.0.0.175	2	right	jiangfujun	-1401065708	2.0.10.242	2.0.10.242	11-03-2019	2019-11-03 05:29:54	13:29:54	male	2.0.10.147	46	Blue_S_2.bmp	829	0		0	0	138993	0		0	0	NULL	NULL	NULL	High	run1	1	List2	A_T.wav	AV_T	1	1	0	1	138843	150	1	547	139390
Exp3	16	Exp3-16-1	59.936	1.0.0.175	2	right	jiangfujun	-1401065708	2.0.10.242	2.0.10.242	11-03-2019	2019-11-03 05:29:54	13:29:54	male	2.0.10.147	47	Blue_S_2.bmp	1033	0		0	0	140979	0		0	0	NULL	NULL	NULL	High	run1	1	List2	A_T.wav	AV_T	1	1	0	2	140829	150	1	376	141205
Exp3	16	Exp3-16-1	59.936	1.0.0.175	2	right	jiangfujun	-1401065708	2.0.10.242	2.0.10.242	11-03-2019	2019-11-03 05:29:54	13:29:54	male	2.0.10.147	48	Catch.bmp	1226	0		0	0	143164	0		0	0	NULL	NULL	NULL	High	run1	1	List2	A_T.wav	A_T	1	1	0	1	143014	150	1	847	143861
Exp3	16	Exp3-16-1	59.936	1.0.0.175	2	right	jiangfujun	-1401065708	2.0.10.242	2.0.10.242	11-03-2019	2019-11-03 05:29:54	13:29:54	male	2.0.10.147	49	Red_C_2.bmp	1304	0		0	0	145550	0		0	0	NULL	NULL	NULL	High	run1	1	List2	Catch.wav	V_T	1	1	1	1	145400	150	1	573	145973
Exp3	16	Exp3-16-1	59.936	1.0.0.175	2	right	jiangfujun	-1401065708	2.0.10.242	2.0.10.242	11-03-2019	2019-11-03 05:29:54	13:29:54	male	2.0.10.147	50	Blue_C_2.bmp	1495	0		0	0	148003	0		0	0	NULL	NULL	NULL	High	run1		List2	Catch.wav	V_S	0		0	1	147853	150		0	0
Exp3	16	Exp3-16-1	59.936	1.0.0.175	2	right	jiangfujun	-1401065708	2.0.10.242	2.0.10.242	11-03-2019	2019-11-03 05:29:54	13:29:54	male	2.0.10.147	51	Catch.bmp	1186	0		0	0	150722	0		0	0	NULL	NULL	NULL	High	run1		List2	A_S.wav	A_S	0		1	1	150572	150		0	0
Exp3	16	Exp3-16-1	59.936	1.0.0.175	2	right	jiangfujun	-1401065708	2.0.10.242	2.0.10.242	11-03-2019	2019-11-03 05:29:54	13:29:54	male	2.0.10.147	52	Red_C_2.bmp	1437	0		0	0	153125	0		0	0	NULL	NULL	NULL	High	run1	1	List2	A_T.wav	AV_T	1	1	0	1	152975	150	1	645	153620
Exp3	16	Exp3-16-1	59.936	1.0.0.175	2	right	jiangfujun	-1401065708	2.0.10.242	2.0.10.242	11-03-2019	2019-11-03 05:29:54	13:29:54	male	2.0.10.147	53	Catch.bmp	1097	0		0	0	155711	0		0	0	NULL	NULL	NULL	High	run1		List2	A_S.wav	A_S	0		0	1	155561	150		0	0
Exp3	16	Exp3-16-1	59.936	1.0.0.175	2	right	jiangfujun	-1401065708	2.0.10.242	2.0.10.242	11-03-2019	2019-11-03 05:29:54	13:29:54	male	2.0.10.147	54	Catch.bmp	832	0		0	0	158030	0		0	0	NULL	NULL	NULL	High	run1	1	List2	A_T.wav	A_T	1	1	0	1	157880	150	1	965	158845
Exp3	16	Exp3-16-1	59.936	1.0.0.175	2	right	jiangfujun	-1401065708	2.0.10.242	2.0.10.242	11-03-2019	2019-11-03 05:29:54	13:29:54	male	2.0.10.147	55	Blue_S_2.bmp	1198	0		0	0	160065	0		0	0	NULL	NULL	NULL	High	run1	1	List2	Catch.wav	V_T	1	1	1	1	159915	150	1	713	160628
Exp3	16	Exp3-16-1	59.936	1.0.0.175	2	right	jiangfujun	-1401065708	2.0.10.242	2.0.10.242	11-03-2019	2019-11-03 05:29:54	13:29:54	male	2.0.10.147	56	Red_S_2.bmp	1404	0		0	0	162418	0		0	0	NULL	NULL	NULL	High	run1		List2	Catch.wav	V_S	0		0	1	162268	150	1	473	162741
Exp3	16	Exp3-16-1	59.936	1.0.0.175	2	right	jiangfujun	-1401065708	2.0.10.242	2.0.10.242	11-03-2019	2019-11-03 05:29:54	13:29:54	male	2.0.10.147	57	Red_C_2.bmp	941	0		0	1	164971	0		0	0	NULL	NULL	NULL	High	run1	1	List2	Catch.wav	V_T	1	1	1	1	164820	151	1	545	165365
Exp3	16	Exp3-16-1	59.936	1.0.0.175	2	right	jiangfujun	-1401065708	2.0.10.242	2.0.10.242	11-03-2019	2019-11-03 05:29:54	13:29:54	male	2.0.10.147	58	Catch.bmp	1005	0		0	0	167073	0		0	0	NULL	NULL	NULL	High	run1	1	List2	A_T.wav	A_T	1	1	0	1	166923	150	1	730	167653
Exp3	16	Exp3-16-1	59.936	1.0.0.175	2	right	jiangfujun	-1401065708	2.0.10.242	2.0.10.242	11-03-2019	2019-11-03 05:29:54	13:29:54	male	2.0.10.147	59	Catch.bmp	1287	0		0	0	169225	0		0	0	NULL	NULL	NULL	High	run1	1	List2	A_T.wav	A_T	1	1	0	1	169075	150	1	817	169892
Exp3	16	Exp3-16-1	59.936	1.0.0.175	2	right	jiangfujun	-1401065708	2.0.10.242	2.0.10.242	11-03-2019	2019-11-03 05:29:54	13:29:54	male	2.0.10.147	60	Catch.bmp	1400	0		0	0	171661	0		0	0	NULL	NULL	NULL	High	run1	1	List2	A_T.wav	A_T	1	1	0	1	171511	150	1	637	172148
Exp3	16	Exp3-16-1	59.936	1.0.0.175	2	right	jiangfujun	-1401065708	2.0.10.242	2.0.10.242	11-03-2019	2019-11-03 05:29:54	13:29:54	male	2.0.10.147	61	Catch.bmp	828	0		0	1	174214	0		0	0	NULL	NULL	NULL	High	run1	1	List2	A_T.wav	A_T	1	1	1	1	174063	151	1	710	174773
Exp3	16	Exp3-16-1	59.936	1.0.0.175	2	right	jiangfujun	-1401065708	2.0.10.242	2.0.10.242	11-03-2019	2019-11-03 05:29:54	13:29:54	male	2.0.10.147	62	Blue_S_2.bmp	1034	0		0	0	176199	0		0	0	NULL	NULL	NULL	High	run1	1	List2	A_T.wav	AV_T	1	1	0	1	176049	150	1	627	176676
Exp3	16	Exp3-16-1	59.936	1.0.0.175	2	right	jiangfujun	-1401065708	2.0.10.242	2.0.10.242	11-03-2019	2019-11-03 05:29:54	13:29:54	male	2.0.10.147	63	Catch.bmp	1285	0		0	1	178385	0		0	0	NULL	NULL	NULL	High	run1	1	List2	A_T.wav	A_T	1	1	1	1	178234	151	1	810	179044
Exp3	16	Exp3-16-1	59.936	1.0.0.175	2	right	jiangfujun	-1401065708	2.0.10.242	2.0.10.242	11-03-2019	2019-11-03 05:29:54	13:29:54	male	2.0.10.147	64	Blue_C_2.bmp	1286	0		0	1	180821	0		0	0	NULL	NULL	NULL	High	run1		List2	Catch.wav	V_S	0		1	1	180670	151		0	0
Exp3	16	Exp3-16-1	59.936	1.0.0.175	2	right	jiangfujun	-1401065708	2.0.10.242	2.0.10.242	11-03-2019	2019-11-03 05:29:54	13:29:54	male	2.0.10.147	65	Catch.bmp	954	0		0	0	183323	0		0	0	NULL	NULL	NULL	High	run1	1	List2	A_T.wav	A_T	1	1	1	1	183173	150	1	823	183996
Exp3	16	Exp3-16-1	59.936	1.0.0.175	2	right	jiangfujun	-1401065708	2.0.10.242	2.0.10.242	11-03-2019	2019-11-03 05:29:54	13:29:54	male	2.0.10.147	66	Catch.bmp	1170	0		0	0	185425	0		0	0	NULL	NULL	NULL	High	run1		List2	A_S.wav	A_S	0		0	1	185275	150		0	0
Exp3	16	Exp3-16-1	59.936	1.0.0.175	2	right	jiangfujun	-1401065708	2.0.10.242	2.0.10.242	11-03-2019	2019-11-03 05:29:54	13:29:54	male	2.0.10.147	67	Red_C_2.bmp	863	0		0	0	187811	0		0	0	NULL	NULL	NULL	High	run1	1	List2	A_T.wav	AV_T	1	1	0	1	187661	150	1	559	188220
Exp3	16	Exp3-16-1	59.936	1.0.0.175	2	right	jiangfujun	-1401065708	2.0.10.242	2.0.10.242	11-03-2019	2019-11-03 05:29:54	13:29:54	male	2.0.10.147	68	Blue_S_2.bmp	1251	0		0	0	189830	0		0	0	NULL	NULL	NULL	High	run1	1	List2	Catch.wav	V_T	1	1	1	1	189680	150	1	589	190269
Exp3	16	Exp3-16-1	59.936	1.0.0.175	2	right	jiangfujun	-1401065708	2.0.10.242	2.0.10.242	11-03-2019	2019-11-03 05:29:54	13:29:54	male	2.0.10.147	69	Red_C_2.bmp	1046	0		0	1	192233	0		0	0	NULL	NULL	NULL	High	run1	1	List2	Catch.wav	V_T	1	1	1	1	192082	151	1	579	192661
Exp3	16	Exp3-16-1	59.936	1.0.0.175	2	right	jiangfujun	-1401065708	2.0.10.242	2.0.10.242	11-03-2019	2019-11-03 05:29:54	13:29:54	male	2.0.10.147	70	Catch.bmp	1160	0		0	0	194435	0		0	0	NULL	NULL	NULL	High	run1		List2	A_S.wav	A_S	0		1	1	194285	150		0	0
Exp3	16	Exp3-16-1	59.936	1.0.0.175	2	right	jiangfujun	-1401065708	2.0.10.242	2.0.10.242	11-03-2019	2019-11-03 05:29:54	13:29:54	male	2.0.10.147	71	Blue_C_2.bmp	1464	0		0	0	196821	0		0	0	NULL	NULL	NULL	High	run1		List2	Catch.wav	V_S	0		0	1	196671	150		0	0
Exp3	16	Exp3-16-1	59.936	1.0.0.175	2	right	jiangfujun	-1401065708	2.0.10.242	2.0.10.242	11-03-2019	2019-11-03 05:29:54	13:29:54	male	2.0.10.147	72	Blue_C.bmp	1564	0		0	0	199490	0		0	0	NULL	NULL	NULL	High	Run1		List2	Catch.wav	V_S	0		0	1	199340	150		0	0
Exp3	16	Exp3-16-1	59.936	1.0.0.175	2	right	jiangfujun	-1401065708	2.0.10.242	2.0.10.242	11-03-2019	2019-11-03 05:29:54	13:29:54	male	2.0.10.147	73	Catch.bmp	1177	0		0	0	202276	0		0	0	NULL	NULL	NULL	High	run1		List2	A_S.wav	A_S	0		1	1	202126	150		0	0
Exp3	16	Exp3-16-1	59.936	1.0.0.175	2	right	jiangfujun	-1401065708	2.0.10.242	2.0.10.242	11-03-2019	2019-11-03 05:29:54	13:29:54	male	2.0.10.147	74	Blue_S_2.bmp	1120	0		0	0	204679	0		0	0	NULL	NULL	NULL	High	run1	1	List2	A_T.wav	AV_T	1	1	0	1	204529	150	1	475	205004
Exp3	16	Exp3-16-1	59.936	1.0.0.175	2	right	jiangfujun	-1401065708	2.0.10.242	2.0.10.242	11-03-2019	2019-11-03 05:29:54	13:29:54	male	2.0.10.147	75	Blue_S_2.bmp	1302	0		0	0	206948	0		0	0	NULL	NULL	NULL	High	run1	1	List2	A_T.wav	AV_T	1	1	0	1	206798	150	1	446	207244
Exp3	16	Exp3-16-1	59.936	1.0.0.175	2	right	jiangfujun	-1401065708	2.0.10.242	2.0.10.242	11-03-2019	2019-11-03 05:29:54	13:29:54	male	2.0.10.147	76	Red_S_2.bmp	1097	0		0	1	209401	0		0	0	NULL	NULL	NULL	High	run1		List2	Catch.wav	V_S	0		1	1	209250	151	1	465	209715
Exp3	16	Exp3-16-1	59.936	1.0.0.175	2	right	jiangfujun	-1401065708	2.0.10.242	2.0.10.242	11-03-2019	2019-11-03 05:29:54	13:29:54	male	2.0.10.147	77	Red_C_2.bmp	1124	0		0	0	211653	0		0	0	NULL	NULL	NULL	High	run1	1	List2	A_T.wav	AV_T	1	1	0	1	211503	150	1	565	212068
Exp3	16	Exp3-16-1	59.936	1.0.0.175	2	right	jiangfujun	-1401065708	2.0.10.242	2.0.10.242	11-03-2019	2019-11-03 05:29:54	13:29:54	male	2.0.10.147	78	Blue_S_2.bmp	1205	0		0	0	213939	0		0	0	NULL	NULL	NULL	High	run1	1	List2	Catch.wav	V_T	1	1	1	2	213789	150	1	551	214340
Exp3	16	Exp3-16-1	59.936	1.0.0.175	2	right	jiangfujun	-1401065708	2.0.10.242	2.0.10.242	11-03-2019	2019-11-03 05:29:54	13:29:54	male	2.0.10.147	79	Blue_S_2.bmp	1095	0		0	0	216291	0		0	0	NULL	NULL	NULL	High	run1	1	List2	Catch.wav	V_T	1	1	0	1	216141	150	1	607	216748
Exp3	16	Exp3-16-1	59.936	1.0.0.175	2	right	jiangfujun	-1401065708	2.0.10.242	2.0.10.242	11-03-2019	2019-11-03 05:29:54	13:29:54	male	2.0.10.147	80	Blue_C.bmp	1497	0		0	1	218544	0		0	0	NULL	NULL	NULL	High	run1		List2	A_S.wav	AV_S	0		1	1	218393	151		0	0
Exp3	16	Exp3-16-1	59.936	1.0.0.175	2	right	jiangfujun	-1401065708	2.0.10.242	2.0.10.242	11-03-2019	2019-11-03 05:29:54	13:29:54	male	2.0.10.147	81	Red_C_2.bmp	1489	0		0	0	221246	0		0	0	NULL	NULL	NULL	High	run1	1	List2	Catch.wav	V_T	1	1	1	1	221096	150	1	388	221484
Exp3	16	Exp3-16-1	59.936	1.0.0.175	2	right	jiangfujun	-1401065708	2.0.10.242	2.0.10.242	11-03-2019	2019-11-03 05:29:54	13:29:54	male	2.0.10.147	82	Catch.bmp	1488	0		1	0	223882	0		0	0	NULL	NULL	NULL	High	run1	1	List2	A_T.wav	A_T	1	1	1	1	223732	150	1	847	224579
Exp3	16	Exp3-16-1	59.936	1.0.0.175	2	right	jiangfujun	-1401065708	2.0.10.242	2.0.10.242	11-03-2019	2019-11-03 05:29:54	13:29:54	male	2.0.10.147	83	Blue_S.bmp	900	0		0	1	226519	0		0	0	NULL	NULL	NULL	High	run1		List2	A_S.wav	AV_S	0		1	1	226368	151	1	644	227012
Exp3	16	Exp3-16-1	59.936	1.0.0.175	2	right	jiangfujun	-1401065708	2.0.10.242	2.0.10.242	11-03-2019	2019-11-03 05:29:54	13:29:54	male	2.0.10.147	84	Blue_S_2.bmp	1450	0		0	0	228571	0		0	0	NULL	NULL	NULL	High	run1	1	List2	Catch.wav	V_T	1	1	0	1	228421	150	1	455	228876
Exp3	16	Exp3-16-1	59.936	1.0.0.175	2	right	jiangfujun	-1401065708	2.0.10.242	2.0.10.242	11-03-2019	2019-11-03 05:29:54	13:29:54	male	2.0.10.147	85	Blue_C.bmp	1208	0		1	0	231173	0		0	0	NULL	NULL	NULL	High	Run1		List2	Catch.wav	V_S	0		0	1	231023	150		0	0
Exp3	16	Exp3-16-1	59.936	1.0.0.175	2	right	jiangfujun	-1401065708	2.0.10.242	2.0.10.242	11-03-2019	2019-11-03 05:29:54	13:29:54	male	2.0.10.147	86	Red_C_2.bmp	1432	0		0	0	233593	0		0	0	NULL	NULL	NULL	High	run1	1	List2	A_T.wav	AV_T	1	1	0	2	233443	150	1	592	234035
Exp3	16	Exp3-16-1	59.936	1.0.0.175	2	right	jiangfujun	-1401065708	2.0.10.242	2.0.10.242	11-03-2019	2019-11-03 05:29:54	13:29:54	male	2.0.10.147	87	Red_C_2.bmp	1096	0		0	0	236179	0		0	0	NULL	NULL	NULL	High	run1	1	List2	Catch.wav	V_T	1	1	1	1	236029	150	1	438	236467
Exp3	16	Exp3-16-1	59.936	1.0.0.175	2	right	jiangfujun	-1401065708	2.0.10.242	2.0.10.242	11-03-2019	2019-11-03 05:29:54	13:29:54	male	2.0.10.147	88	Red_C_2.bmp	1537	0		0	0	238431	0		0	0	NULL	NULL	NULL	High	run1	1	List2	A_T.wav	AV_T	1	1	1	1	238281	150	1	474	238755
Exp3	16	Exp3-16-1	59.936	1.0.0.175	2	right	jiangfujun	-1401065708	2.0.10.242	2.0.10.242	11-03-2019	2019-11-03 05:29:54	13:29:54	male	2.0.10.147	89	Red_C_2.bmp	1404	0		0	0	241117	0		0	0	NULL	NULL	NULL	High	run1	1	List2	Catch.wav	V_T	1	1	1	1	240967	150	1	644	241611
Exp3	16	Exp3-16-1	59.936	1.0.0.175	2	right	jiangfujun	-1401065708	2.0.10.242	2.0.10.242	11-03-2019	2019-11-03 05:29:54	13:29:54	male	2.0.10.147	90	Red_C.bmp	920	0		0	0	243670	0		0	0	NULL	NULL	NULL	High	run1		List2	A_S.wav	AV_S	0		1	1	243520	150	1	460	243980
Exp3	16	Exp3-16-1	59.936	1.0.0.175	2	right	jiangfujun	-1401065708	2.0.10.242	2.0.10.242	11-03-2019	2019-11-03 05:29:54	13:29:54	male	2.0.10.147	91	Catch.bmp	1025	0		0	0	245739	0		0	0	NULL	NULL	NULL	High	run1	1	List2	A_T.wav	A_T	1	1	0	1	245589	150	1	639	246228
Exp3	16	Exp3-16-1	59.936	1.0.0.175	2	right	jiangfujun	-1401065708	2.0.10.242	2.0.10.242	11-03-2019	2019-11-03 05:29:54	13:29:54	male	2.0.10.147	92	Red_C_2.bmp	1107	0		0	0	247924	0		0	0	NULL	NULL	NULL	High	run1	1	List2	A_T.wav	AV_T	1	1	0	1	247774	150	1	533	248307
Exp3	16	Exp3-16-1	59.936	1.0.0.175	2	right	jiangfujun	-1401065708	2.0.10.242	2.0.10.242	11-03-2019	2019-11-03 05:29:54	13:29:54	male	2.0.10.147	93	Blue_S_2.bmp	1372	0		0	0	250193	0		0	0	NULL	NULL	NULL	High	run1	1	List2	A_T.wav	AV_T	1	1	0	1	250043	150	1	616	250659
Exp3	16	Exp3-16-1	59.936	1.0.0.175	2	right	jiangfujun	-1401065708	2.0.10.242	2.0.10.242	11-03-2019	2019-11-03 05:29:54	13:29:54	male	2.0.10.147	94	Blue_S_2.bmp	908	0		0	0	252713	0		0	0	NULL	NULL	NULL	High	run1	1	List2	Catch.wav	V_T	1	1	0	1	252563	150	1	440	253003
Exp3	16	Exp3-16-1	59.936	1.0.0.175	2	right	jiangfujun	-1401065708	2.0.10.242	2.0.10.242	11-03-2019	2019-11-03 05:29:54	13:29:54	male	2.0.10.147	95	Red_C_2.bmp	1300	0		0	1	254782	0		0	0	NULL	NULL	NULL	High	run1	1	List2	Catch.wav	V_T	1	1	1	1	254631	151	1	556	255187
Exp3	16	Exp3-16-1	59.936	1.0.0.175	2	right	jiangfujun	-1401065708	2.0.10.242	2.0.10.242	11-03-2019	2019-11-03 05:29:54	13:29:54	male	2.0.10.147	96	Blue_C.bmp	998	0		0	0	257234	0		0	0	NULL	NULL	NULL	High	run1		List2	A_S.wav	AV_S	0		1	1	257084	150		0	0
Exp3	16	Exp3-16-1	59.936	1.0.0.175	2	right	jiangfujun	-1401065708	2.0.10.242	2.0.10.242	11-03-2019	2019-11-03 05:29:54	13:29:54	male	2.0.10.147	97	Red_C_2.bmp	1141	0		0	0	259453	0		0	0	NULL	NULL	NULL	High	run1	1	List2	A_T.wav	AV_T	1	1	0	1	259303	150	1	556	259859
Exp3	16	Exp3-16-1	59.936	1.0.0.175	2	right	jiangfujun	-1401065708	2.0.10.242	2.0.10.242	11-03-2019	2019-11-03 05:29:54	13:29:54	male	2.0.10.147	98	Red_C_2.bmp	1285	0		0	1	261756	0		0	0	NULL	NULL	NULL	High	run1	1	List2	A_T.wav	AV_T	1	1	1	1	261605	151	1	430	262035
Exp3	16	Exp3-16-1	59.936	1.0.0.175	2	right	jiangfujun	-1401065708	2.0.10.242	2.0.10.242	11-03-2019	2019-11-03 05:29:54	13:29:54	male	2.0.10.147	99	Catch.bmp	1387	0		1	0	264191	0		0	0	NULL	NULL	NULL	High	run1		List2	A_S.wav	A_S	0		0	1	264041	150		0	0
Exp3	16	Exp3-16-1	59.936	1.0.0.175	2	right	jiangfujun	-1401065708	2.0.10.242	2.0.10.242	11-03-2019	2019-11-03 05:29:54	13:29:54	male	2.0.10.147	100	Blue_C_2.bmp	1096	0		0	0	266794	0		0	0	NULL	NULL	NULL	High	run1		List2	A_S.wav	AV_S	0		0	1	266644	150		0	0
Exp3	16	Exp3-16-1	59.936	1.0.0.175	2	right	jiangfujun	-1401065708	2.0.10.242	2.0.10.242	11-03-2019	2019-11-03 05:29:54	13:29:54	male	2.0.10.147	101	Catch.bmp	850	0		0	1	269097	0		0	0	NULL	NULL	NULL	High	run1	1	List2	A_T.wav	A_T	0		1	1	268946	151		0	0
Exp3	16	Exp3-16-1	59.936	1.0.0.175	2	right	jiangfujun	-1401065708	2.0.10.242	2.0.10.242	11-03-2019	2019-11-03 05:29:54	13:29:54	male	2.0.10.147	102	Red_C_2.bmp	1068	0		1	0	271165	0		0	0	NULL	NULL	NULL	High	run1	1	List2	Catch.wav	V_T	1	1	1	1	271015	150	1	780	271795
Exp3	16	Exp3-16-1	59.936	1.0.0.175	2	right	jiangfujun	-1401065708	2.0.10.242	2.0.10.242	11-03-2019	2019-11-03 05:29:54	13:29:54	male	2.0.10.147	103	Red_C_2.bmp	1104	0		1	0	273384	0		0	0	NULL	NULL	NULL	High	run1	1	List2	A_T.wav	AV_T	1	1	1	1	273234	150	1	353	273587
Exp3	16	Exp3-16-1	59.936	1.0.0.175	2	right	jiangfujun	-1401065708	2.0.10.242	2.0.10.242	11-03-2019	2019-11-03 05:29:54	13:29:54	male	2.0.10.147	104	Red_C_2.bmp	1407	0		0	0	275637	0		0	0	NULL	NULL	NULL	High	run1	1	List2	A_T.wav	AV_T	1	1	0	1	275487	150	1	332	275819
Exp3	16	Exp3-16-1	59.936	1.0.0.175	2	right	jiangfujun	-1401065708	2.0.10.242	2.0.10.242	11-03-2019	2019-11-03 05:29:54	13:29:54	male	2.0.10.147	105	Catch.bmp	1553	0		0	0	278206	0		0	0	NULL	NULL	NULL	High	run1	1	List2	A_T.wav	A_T	1	1	0	1	278056	150	1	939	278995
Exp3	16	Exp3-16-1	59.936	1.0.0.175	2	right	jiangfujun	-1401065708	2.0.10.242	2.0.10.242	11-03-2019	2019-11-03 05:29:54	13:29:54	male	2.0.10.147	106	Catch.bmp	1398	0		0	0	280909	0		0	0	NULL	NULL	NULL	High	run1	1	List2	A_T.wav	A_T	1	1	0	1	280759	150	1	516	281275
Exp3	16	Exp3-16-1	59.936	1.0.0.175	2	right	jiangfujun	-1401065708	2.0.10.242	2.0.10.242	11-03-2019	2019-11-03 05:29:54	13:29:54	male	2.0.10.147	107	Blue_S_2.bmp	1514	0		0	0	283462	0		0	0	NULL	NULL	NULL	High	run1	1	List2	A_T.wav	AV_T	1	1	0	1	283312	150	1	562	283874
Exp3	16	Exp3-16-1	59.936	1.0.0.175	2	right	jiangfujun	-1401065708	2.0.10.242	2.0.10.242	11-03-2019	2019-11-03 05:29:54	13:29:54	male	2.0.10.147	108	Red_C_2.bmp	1218	0		0	0	286131	0		0	0	NULL	NULL	NULL	High	run1	1	List2	Catch.wav	V_T	1	1	1	1	285981	150	1	509	286490
Exp3	16	Exp3-16-1	59.936	1.0.0.175	2	right	jiangfujun	-1401065708	2.0.10.242	2.0.10.242	11-03-2019	2019-11-03 05:29:54	13:29:54	male	2.0.10.147	109	Blue_S_2.bmp	1421	0		0	0	288500	0		0	0	NULL	NULL	NULL	High	run1	1	List2	Catch.wav	V_T	1	1	0	1	288350	150	1	533	288883
Exp3	16	Exp3-16-1	59.936	1.0.0.175	2	right	jiangfujun	-1401065708	2.0.10.242	2.0.10.242	11-03-2019	2019-11-03 05:29:54	13:29:54	male	2.0.10.147	110	Red_S.bmp	1346	0		0	0	291070	0		0	0	NULL	NULL	NULL	High	run1		List2	Catch.wav	V_S	0		0	2	290920	150		0	0
Exp3	16	Exp3-16-1	59.936	1.0.0.175	2	right	jiangfujun	-1401065708	2.0.10.242	2.0.10.242	11-03-2019	2019-11-03 05:29:54	13:29:54	male	2.0.10.147	111	Blue_C.bmp	1573	0		0	0	293622	0		0	0	NULL	NULL	NULL	High	Run1		List2	Catch.wav	V_S	0		0	1	293472	150		0	0
Exp3	16	Exp3-16-1	59.936	1.0.0.175	2	right	jiangfujun	-1401065708	2.0.10.242	2.0.10.242	11-03-2019	2019-11-03 05:29:54	13:29:54	male	2.0.10.147	112	Blue_S.bmp	1570	0		0	0	296409	0		0	0	NULL	NULL	NULL	High	run1		List2	Catch.wav	V_S	0		0	2	296259	150	1	583	296842
Exp3	16	Exp3-16-1	59.936	1.0.0.175	2	right	jiangfujun	-1401065708	2.0.10.242	2.0.10.242	11-03-2019	2019-11-03 05:29:54	13:29:54	male	2.0.10.147	113	Catch.bmp	1179	0		0	0	299128	0		0	0	NULL	NULL	NULL	High	run1	1	List2	A_T.wav	A_T	1	1	1	1	298978	150	1	696	299674
Exp3	16	Exp3-16-1	59.936	1.0.0.175	2	right	jiangfujun	-1401065708	2.0.10.242	2.0.10.242	11-03-2019	2019-11-03 05:29:54	13:29:54	male	2.0.10.147	114	Catch.bmp	820	0		0	0	301464	0		0	0	NULL	NULL	NULL	High	run1	1	List2	A_T.wav	A_T	1	1	0	1	301314	150	1	640	301954
Exp3	16	Exp3-16-1	59.936	1.0.0.175	2	right	jiangfujun	-1401065708	2.0.10.242	2.0.10.242	11-03-2019	2019-11-03 05:29:54	13:29:54	male	2.0.10.147	115	Blue_S_2.bmp	1310	0		0	0	303433	0		0	0	NULL	NULL	NULL	High	run1	1	List2	A_T.wav	AV_T	1	1	0	2	303283	150	1	583	303866
Exp3	16	Exp3-16-1	59.936	1.0.0.175	2	right	jiangfujun	-1401065708	2.0.10.242	2.0.10.242	11-03-2019	2019-11-03 05:29:54	13:29:54	male	2.0.10.147	116	Catch.bmp	807	0		0	0	305902	0		0	0	NULL	NULL	NULL	High	run1	1	List2	A_T.wav	A_T	1	1	0	1	305752	150	1	674	306426
Exp3	16	Exp3-16-1	59.936	1.0.0.175	2	right	jiangfujun	-1401065708	2.0.10.242	2.0.10.242	11-03-2019	2019-11-03 05:29:54	13:29:54	male	2.0.10.147	117	Blue_S_2.bmp	1077	0		0	0	307871	0		0	0	NULL	NULL	NULL	High	run1	1	List2	A_T.wav	AV_T	1	1	0	2	307721	150	1	466	308187
Exp3	16	Exp3-16-1	59.936	1.0.0.175	2	right	jiangfujun	-1401065708	2.0.10.242	2.0.10.242	11-03-2019	2019-11-03 05:29:54	13:29:54	male	2.0.10.147	118	Catch.bmp	1385	0		0	0	310106	0		0	0	NULL	NULL	NULL	High	run1	1	List2	A_T.wav	A_T	1	1	0	1	309956	150	1	902	310858
Exp3	16	Exp3-16-1	59.936	1.0.0.175	2	right	jiangfujun	-1401065708	2.0.10.242	2.0.10.242	11-03-2019	2019-11-03 05:29:54	13:29:54	male	2.0.10.147	119	Blue_C.bmp	1551	0		0	0	312642	0		0	0	NULL	NULL	NULL	High	run1		List2	A_S.wav	AV_S	0		0	1	312492	150		0	0
Exp3	16	Exp3-16-1	59.936	1.0.0.175	2	right	jiangfujun	-1401065708	2.0.10.242	2.0.10.242	11-03-2019	2019-11-03 05:29:54	13:29:54	male	2.0.10.147	120	Red_C_2.bmp	1592	0		0	0	315395	0		0	0	NULL	NULL	NULL	High	run1	1	List2	A_T.wav	AV_T	1	1	0	1	315245	150	1	605	315850
Exp3	16	Exp3-16-1	59.936	1.0.0.175	2	right	jiangfujun	-1401065708	2.0.10.242	2.0.10.242	11-03-2019	2019-11-03 05:29:54	13:29:54	male	2.0.10.147	121	Red_C_2.bmp	998	0		0	0	318148	0		0	0	NULL	NULL	NULL	High	run1	1	List2	Catch.wav	V_T	1	1	1	1	317998	150	1	476	318474
Exp3	16	Exp3-16-1	59.936	1.0.0.175	2	right	jiangfujun	-1401065708	2.0.10.242	2.0.10.242	11-03-2019	2019-11-03 05:29:54	13:29:54	male	2.0.10.147	122	Catch.bmp	989	0		0	0	320300	0		0	0	NULL	NULL	NULL	High	run1	1	List2	A_T.wav	A_T	1	1	1	1	320150	150	1	917	321067
Exp3	16	Exp3-16-1	59.936	1.0.0.175	2	right	jiangfujun	-1401065708	2.0.10.242	2.0.10.242	11-03-2019	2019-11-03 05:29:54	13:29:54	male	2.0.10.147	123	Red_C_2.bmp	880	0		0	0	322436	0		0	0	NULL	NULL	NULL	High	run1	1	List2	A_T.wav	AV_T	1	1	0	1	322286	150	1	524	322810
Exp3	16	Exp3-16-1	59.936	1.0.0.175	2	right	jiangfujun	-1401065708	2.0.10.242	2.0.10.242	11-03-2019	2019-11-03 05:29:54	13:29:54	male	2.0.10.147	124	Red_C.bmp	824	0		0	0	324471	0		0	0	NULL	NULL	NULL	High	run1		List2	A_S.wav	AV_S	0		0	1	324321	150	1	394	324715
Exp3	16	Exp3-16-1	59.936	1.0.0.175	2	right	jiangfujun	-1401065708	2.0.10.242	2.0.10.242	11-03-2019	2019-11-03 05:29:54	13:29:54	male	2.0.10.147	125	Catch.bmp	1109	0		0	0	326457	0		0	0	NULL	NULL	NULL	High	run1	1	List2	A_T.wav	A_T	1	1	0	1	326307	150	1	807	327114
Exp3	16	Exp3-16-1	59.936	1.0.0.175	2	right	jiangfujun	-1401065708	2.0.10.242	2.0.10.242	11-03-2019	2019-11-03 05:29:54	13:29:54	male	2.0.10.147	126	Red_S.bmp	1344	0		0	0	328726	0		0	0	NULL	NULL	NULL	High	run1		List2	Catch.wav	V_S	0		1	1	328576	150		0	0
Exp3	16	Exp3-16-1	59.936	1.0.0.175	2	right	jiangfujun	-1401065708	2.0.10.242	2.0.10.242	11-03-2019	2019-11-03 05:29:54	13:29:54	male	2.0.10.147	127	Red_C_2.bmp	1599	0		0	1	331279	0		0	0	NULL	NULL	NULL	High	run1	1	List2	Catch.wav	V_T	1	1	1	1	331128	151	1	554	331682
Exp3	16	Exp3-16-1	59.936	1.0.0.175	2	right	jiangfujun	-1401065708	2.0.10.242	2.0.10.242	11-03-2019	2019-11-03 05:29:54	13:29:54	male	2.0.10.147	128	Blue_S_2.bmp	1176	0		1	0	334031	0		0	0	NULL	NULL	NULL	High	run1	1	List2	Catch.wav	V_T	1	1	0	1	333881	150	1	666	334547
Exp3	16	Exp3-16-1	59.936	1.0.0.175	2	right	jiangfujun	-1401065708	2.0.10.242	2.0.10.242	11-03-2019	2019-11-03 05:29:54	13:29:54	male	2.0.10.147	129	Red_C_2.bmp	1014	0		0	0	336367	0		0	0	NULL	NULL	NULL	High	run1	1	List2	Catch.wav	V_T	1	1	0	1	336217	150	1	537	336754
Exp3	16	Exp3-16-1	59.936	1.0.0.175	2	right	jiangfujun	-1401065708	2.0.10.242	2.0.10.242	11-03-2019	2019-11-03 05:29:54	13:29:54	male	2.0.10.147	130	Blue_S_2.bmp	829	0		0	0	338536	0		0	0	NULL	NULL	NULL	High	run1	1	List2	Catch.wav	V_T	1	1	0	1	338386	150	1	584	338970
Exp3	16	Exp3-16-1	59.936	1.0.0.175	2	right	jiangfujun	-1401065708	2.0.10.242	2.0.10.242	11-03-2019	2019-11-03 05:29:54	13:29:54	male	2.0.10.147	131	Catch.bmp	954	0		0	1	340522	0		0	0	NULL	NULL	NULL	High	run1	1	List2	A_T.wav	A_T	1	1	1	1	340371	151	1	696	341067
Exp3	16	Exp3-16-1	59.936	1.0.0.175	2	right	jiangfujun	-1401065708	2.0.10.242	2.0.10.242	11-03-2019	2019-11-03 05:29:54	13:29:54	male	2.0.10.147	132	Red_C_2.bmp	1273	0		0	0	342624	0		0	0	NULL	NULL	NULL	High	run1	1	List2	A_T.wav	AV_T	1	1	0	1	342474	150	1	512	342986
Exp3	16	Exp3-16-1	59.936	1.0.0.175	2	right	jiangfujun	-1401065708	2.0.10.242	2.0.10.242	11-03-2019	2019-11-03 05:29:54	13:29:54	male	2.0.10.147	133	Catch.bmp	991	0		0	0	345060	0		0	0	NULL	NULL	NULL	High	run1	1	List2	A_T.wav	A_T	1	1	0	1	344910	150	1	884	345794
Exp3	16	Exp3-16-1	59.936	1.0.0.175	2	right	jiangfujun	-1401065708	2.0.10.242	2.0.10.242	11-03-2019	2019-11-03 05:29:54	13:29:54	male	2.0.10.147	134	Red_C_2.bmp	1592	0		0	0	347212	0		0	0	NULL	NULL	NULL	High	run1	1	List2	A_T.wav	AV_T	1	1	0	1	347062	150	1	507	347569
Exp3	16	Exp3-16-1	59.936	1.0.0.175	2	right	jiangfujun	-1401065708	2.0.10.242	2.0.10.242	11-03-2019	2019-11-03 05:29:54	13:29:54	male	2.0.10.147	135	Catch.bmp	1034	0		0	0	349965	0		0	0	NULL	NULL	NULL	High	run1	1	List2	A_T.wav	A_T	1	1	0	1	349815	150	1	746	350561
Exp3	16	Exp3-16-1	59.936	1.0.0.175	2	right	jiangfujun	-1401065708	2.0.10.242	2.0.10.242	11-03-2019	2019-11-03 05:29:54	13:29:54	male	2.0.10.147	136	Red_C_2.bmp	1062	0		0	1	352151	0		0	0	NULL	NULL	NULL	High	run1	1	List2	Catch.wav	V_T	1	1	1	1	352000	151	1	497	352497
Exp3	16	Exp3-16-1	59.936	1.0.0.175	2	right	jiangfujun	-1401065708	2.0.10.242	2.0.10.242	11-03-2019	2019-11-03 05:29:54	13:29:54	male	2.0.10.147	137	Blue_C.bmp	1351	0		1	0	354369	0		0	0	NULL	NULL	NULL	High	Run1		List2	Catch.wav	V_S	0		0	1	354219	150		0	0
Exp3	16	Exp3-16-1	59.936	1.0.0.175	2	right	jiangfujun	-1401065708	2.0.10.242	2.0.10.242	11-03-2019	2019-11-03 05:29:54	13:29:54	male	2.0.10.147	138	Catch.bmp	1075	0		0	0	356922	0		0	0	NULL	NULL	NULL	High	run1		List2	A_S.wav	A_S	0		1	1	356772	150		0	0
Exp3	16	Exp3-16-1	59.936	1.0.0.175	2	right	jiangfujun	-1401065708	2.0.10.242	2.0.10.242	11-03-2019	2019-11-03 05:29:54	13:29:54	male	2.0.10.147	139	Catch.bmp	1179	0		0	1	359225	0		0	0	NULL	NULL	NULL	High	run1		List2	A_S.wav	A_S	0		1	1	359074	151		0	0
Exp3	16	Exp3-16-1	59.936	1.0.0.175	2	right	jiangfujun	-1401065708	2.0.10.242	2.0.10.242	11-03-2019	2019-11-03 05:29:54	13:29:54	male	2.0.10.147	140	Blue_S_2.bmp	1212	0		1	0	361610	0		0	0	NULL	NULL	NULL	High	run1	1	List2	Catch.wav	V_T	1	1	1	1	361460	150	1	565	362025
Exp3	16	Exp3-16-1	59.936	1.0.0.175	2	right	jiangfujun	-1401065708	2.0.10.242	2.0.10.242	11-03-2019	2019-11-03 05:29:54	13:29:54	male	2.0.10.147	141	Catch.bmp	1268	0		0	1	363980	1268		0	0	NULL	NULL	NULL	High	run1		List2	A_S.wav	A_S	1		1	1	363829	151		0	0
Exp3	16	Exp3-16-1	59.936	1.0.0.175	2	right	jiangfujun	-1401065708	2.0.10.242	2.0.10.242	11-03-2019	2019-11-03 05:29:54	13:29:54	male	2.0.10.147	142	Catch.bmp	831	0		0	1	398316	0		0	0	NULL	NULL	NULL	High	run1	1	List2	A_T.wav	A_T	0		1	1	398165	151		0	0
Exp3	16	Exp3-16-1	59.936	1.0.0.175	2	right	jiangfujun	-1401065708	2.0.10.242	2.0.10.242	11-03-2019	2019-11-03 05:29:54	13:29:54	male	2.0.10.147	143	Catch.bmp	1261	0		0	0	400351	0		0	0	NULL	NULL	NULL	High	run1	1	List2	A_T.wav	A_T	0		0	1	400201	150		0	0
Exp3	16	Exp3-16-1	59.936	1.0.0.175	2	right	jiangfujun	-1401065708	2.0.10.242	2.0.10.242	11-03-2019	2019-11-03 05:29:54	13:29:54	male	2.0.10.147	144	Blue_S_2.bmp	805	0		0	18	402820	0		0	0	NULL	NULL	NULL	High	run1	1	List2	Catch.wav	V_T	1	1	1	1	402670	0	1	131	402801
Exp3	16	Exp3-16-1	59.936	1.0.0.175	2	right	jiangfujun	-1401065708	2.0.10.242	2.0.10.242	11-03-2019	2019-11-03 05:29:54	13:29:54	male	2.0.10.147	145	Blue_S_2.bmp	1422	0		1	0	404772	0		0	0	NULL	NULL	NULL	High	run1	1	List2	A_T.wav	AV_T	1	1	1	1	404622	150	1	443	405065
Exp3	16	Exp3-16-1	59.936	1.0.0.175	2	right	jiangfujun	-1401065708	2.0.10.242	2.0.10.242	11-03-2019	2019-11-03 05:29:54	13:29:54	male	2.0.10.147	146	Red_C_2.bmp	1045	0		0	0	407342	0		0	0	NULL	NULL	NULL	High	run1	1	List2	A_T.wav	AV_T	1	1	0	1	407192	150	1	585	407777
Exp3	16	Exp3-16-1	59.936	1.0.0.175	2	right	jiangfujun	-1401065708	2.0.10.242	2.0.10.242	11-03-2019	2019-11-03 05:29:54	13:29:54	male	2.0.10.147	147	Red_C_2.bmp	1238	0		0	0	409544	0		0	0	NULL	NULL	NULL	High	run1	1	List2	A_T.wav	AV_T	1	1	0	1	409394	150	1	416	409810
Exp3	16	Exp3-16-1	59.936	1.0.0.175	2	right	jiangfujun	-1401065708	2.0.10.242	2.0.10.242	11-03-2019	2019-11-03 05:29:54	13:29:54	male	2.0.10.147	148	Catch.bmp	1064	0		0	0	411930	0		0	0	NULL	NULL	NULL	High	run1		List2	A_S.wav	A_S	0		0	1	411780	150		0	0
Exp3	16	Exp3-16-1	59.936	1.0.0.175	2	right	jiangfujun	-1401065708	2.0.10.242	2.0.10.242	11-03-2019	2019-11-03 05:29:54	13:29:54	male	2.0.10.147	149	Catch.bmp	1274	0		0	0	414199	0		0	0	NULL	NULL	NULL	High	run1	1	List2	A_T.wav	A_T	1	1	0	1	414049	150	1	961	415010
Exp3	16	Exp3-16-1	59.936	1.0.0.175	2	right	jiangfujun	-1401065708	2.0.10.242	2.0.10.242	11-03-2019	2019-11-03 05:29:54	13:29:54	male	2.0.10.147	150	Blue_S_2.bmp	1535	0		0	0	416635	0		0	0	NULL	NULL	NULL	High	run1	1	List2	Catch.wav	V_T	1	1	1	1	416485	150	1	564	417049
Exp3	16	Exp3-16-1	59.936	1.0.0.175	2	right	jiangfujun	-1401065708	2.0.10.242	2.0.10.242	11-03-2019	2019-11-03 05:29:54	13:29:54	male	2.0.10.147	151	Red_C_2.bmp	1437	0		0	0	419321	0		0	0	NULL	NULL	NULL	High	run1	1	List2	A_T.wav	AV_T	1	1	1	1	419171	150	1	429	419600
Exp3	16	Exp3-16-1	59.936	1.0.0.175	2	right	jiangfujun	-1401065708	2.0.10.242	2.0.10.242	11-03-2019	2019-11-03 05:29:54	13:29:54	male	2.0.10.147	152	Blue_S.bmp	1548	0		0	0	421907	0		0	0	NULL	NULL	NULL	High	run1		List2	A_S.wav	AV_S	0		0	1	421757	150	1	459	422216
Exp3	16	Exp3-16-1	59.936	1.0.0.175	2	right	jiangfujun	-1401065708	2.0.10.242	2.0.10.242	11-03-2019	2019-11-03 05:29:54	13:29:54	male	2.0.10.147	153	Red_C_2.bmp	909	0		0	0	424610	0		0	0	NULL	NULL	NULL	High	run1	1	List2	A_T.wav	AV_T	1	1	0	1	424460	150	1	524	424984
Exp3	16	Exp3-16-1	59.936	1.0.0.175	2	right	jiangfujun	-1401065708	2.0.10.242	2.0.10.242	11-03-2019	2019-11-03 05:29:54	13:29:54	male	2.0.10.147	154	Red_C.bmp	1328	0		0	0	426679	0		0	0	NULL	NULL	NULL	High	run1		List2	A_S.wav	AV_S	0		0	1	426529	150	1	535	427064
Exp3	16	Exp3-16-1	59.936	1.0.0.175	2	right	jiangfujun	-1401065708	2.0.10.242	2.0.10.242	11-03-2019	2019-11-03 05:29:54	13:29:54	male	2.0.10.147	155	Blue_S_2.bmp	1271	0		0	0	429165	0		0	0	NULL	NULL	NULL	High	run1	1	List2	A_T.wav	AV_T	1	1	0	1	429015	150	1	465	429480
Exp3	16	Exp3-16-1	59.936	1.0.0.175	2	right	jiangfujun	-1401065708	2.0.10.242	2.0.10.242	11-03-2019	2019-11-03 05:29:54	13:29:54	male	2.0.10.147	156	Red_C_2.bmp	1279	0		0	0	431584	0		0	0	NULL	NULL	NULL	High	run1	1	List2	A_T.wav	AV_T	1	1	0	1	431434	150	1	615	432049
Exp3	16	Exp3-16-1	59.936	1.0.0.175	2	right	jiangfujun	-1401065708	2.0.10.242	2.0.10.242	11-03-2019	2019-11-03 05:29:54	13:29:54	male	2.0.10.147	157	Blue_S_2.bmp	1154	0		0	0	434020	0		0	0	NULL	NULL	NULL	High	run1	1	List2	A_T.wav	AV_T	1	1	0	1	433870	150	1	418	434288
Exp3	16	Exp3-16-1	59.936	1.0.0.175	2	right	jiangfujun	-1401065708	2.0.10.242	2.0.10.242	11-03-2019	2019-11-03 05:29:54	13:29:54	male	2.0.10.147	158	Blue_S_2.bmp	1128	0		0	0	436322	0		0	0	NULL	NULL	NULL	High	run1	1	List2	Catch.wav	V_T	1	1	1	1	436172	150	1	484	436656
Exp3	16	Exp3-16-1	59.936	1.0.0.175	2	right	jiangfujun	-1401065708	2.0.10.242	2.0.10.242	11-03-2019	2019-11-03 05:29:54	13:29:54	male	2.0.10.147	159	Catch.bmp	1173	0		0	0	438608	0		0	0	NULL	NULL	NULL	High	run1	1	List2	A_T.wav	A_T	1	1	1	1	438458	150	1	822	439280
Exp3	16	Exp3-16-1	59.936	1.0.0.175	2	right	jiangfujun	-1401065708	2.0.10.242	2.0.10.242	11-03-2019	2019-11-03 05:29:54	13:29:54	male	2.0.10.147	160	Red_S.bmp	986	0		0	0	440944	0		0	0	NULL	NULL	NULL	High	run1		List2	A_S.wav	AV_S	0		0	1	440794	150		0	0
Exp3	16	Exp3-16-1	59.936	1.0.0.175	2	right	jiangfujun	-1401065708	2.0.10.242	2.0.10.242	11-03-2019	2019-11-03 05:29:54	13:29:54	male	2.0.10.147	161	Blue_S_2.bmp	1086	0		0	0	443163	0		0	0	NULL	NULL	NULL	High	run1	1	List2	Catch.wav	V_T	1	1	0	1	443013	150	1	564	443577
Exp3	16	Exp3-16-1	59.936	1.0.0.175	2	right	jiangfujun	-1401065708	2.0.10.242	2.0.10.242	11-03-2019	2019-11-03 05:29:54	13:29:54	male	2.0.10.147	162	Blue_S_2.bmp	1369	0		0	0	445398	0		0	0	NULL	NULL	NULL	High	run1	1	List2	A_T.wav	AV_T	1	1	1	1	445248	150	1	600	445848
Exp3	16	Exp3-16-1	59.936	1.0.0.175	2	right	jiangfujun	-1401065708	2.0.10.242	2.0.10.242	11-03-2019	2019-11-03 05:29:54	13:29:54	male	2.0.10.147	163	Catch.bmp	1259	0		0	0	447918	0		0	0	NULL	NULL	NULL	High	run1	1	List2	A_T.wav	A_T	0		0	1	447768	150		0	0
Exp3	16	Exp3-16-1	59.936	1.0.0.175	2	right	jiangfujun	-1401065708	2.0.10.242	2.0.10.242	11-03-2019	2019-11-03 05:29:54	13:29:54	male	2.0.10.147	164	Catch.bmp	1466	0		0	0	450387	0		0	0	NULL	NULL	NULL	High	run1	1	List2	A_T.wav	A_T	1	1	0	1	450237	150	1	547	450784
Exp3	16	Exp3-16-1	59.936	1.0.0.175	2	right	jiangfujun	-1401065708	2.0.10.242	2.0.10.242	11-03-2019	2019-11-03 05:29:54	13:29:54	male	2.0.10.147	165	Blue_S_2.bmp	1131	0		0	0	453006	0		0	0	NULL	NULL	NULL	High	run1	1	List2	Catch.wav	V_T	1	1	1	1	452856	150	1	560	453416
Exp3	16	Exp3-16-1	59.936	1.0.0.175	2	right	jiangfujun	-1401065708	2.0.10.242	2.0.10.242	11-03-2019	2019-11-03 05:29:54	13:29:54	male	2.0.10.147	166	Catch.bmp	1416	0		0	0	455292	0		0	0	NULL	NULL	NULL	High	run1	1	List2	A_T.wav	A_T	1	1	1	1	455142	150	1	754	455896
Exp3	16	Exp3-16-1	59.936	1.0.0.175	2	right	jiangfujun	-1401065708	2.0.10.242	2.0.10.242	11-03-2019	2019-11-03 05:29:54	13:29:54	male	2.0.10.147	167	Red_C_2.bmp	826	0		0	1	457862	0		0	0	NULL	NULL	NULL	High	run1	1	List2	A_T.wav	AV_T	1	1	1	1	457711	151	1	506	458217
Exp3	16	Exp3-16-1	59.936	1.0.0.175	2	right	jiangfujun	-1401065708	2.0.10.242	2.0.10.242	11-03-2019	2019-11-03 05:29:54	13:29:54	male	2.0.10.147	168	Red_C_2.bmp	948	0		0	0	459847	0		0	0	NULL	NULL	NULL	High	run1	1	List2	A_T.wav	AV_T	1	1	0	1	459697	150	1	424	460121
Exp3	16	Exp3-16-1	59.936	1.0.0.175	2	right	jiangfujun	-1401065708	2.0.10.242	2.0.10.242	11-03-2019	2019-11-03 05:29:54	13:29:54	male	2.0.10.147	169	Catch.bmp	800	0		0	0	461949	0		0	0	NULL	NULL	NULL	High	run1		List2	A_S.wav	A_S	0		0	1	461799	150		0	0
Exp3	16	Exp3-16-1	59.936	1.0.0.175	2	right	jiangfujun	-1401065708	2.0.10.242	2.0.10.242	11-03-2019	2019-11-03 05:29:54	13:29:54	male	2.0.10.147	170	Catch.bmp	1037	0		0	0	463968	0		0	0	NULL	NULL	NULL	High	run1		List2	A_S.wav	A_S	0		0	1	463818	150		0	0
Exp3	16	Exp3-16-1	59.936	1.0.0.175	2	right	jiangfujun	-1401065708	2.0.10.242	2.0.10.242	11-03-2019	2019-11-03 05:29:54	13:29:54	male	2.0.10.147	171	Blue_S_2.bmp	1285	0		0	0	466220	0		0	0	NULL	NULL	NULL	High	run1	1	List2	Catch.wav	V_T	1	1	1	1	466070	150	1	546	466616
Exp3	16	Exp3-16-1	59.936	1.0.0.175	2	right	jiangfujun	-1401065708	2.0.10.242	2.0.10.242	11-03-2019	2019-11-03 05:29:54	13:29:54	male	2.0.10.147	172	Blue_S_2.bmp	1211	0		0	0	468656	0		0	0	NULL	NULL	NULL	High	run1	1	List2	Catch.wav	V_T	1	1	0	1	468506	150	1	462	468968
Exp3	16	Exp3-16-1	59.936	1.0.0.175	2	right	jiangfujun	-1401065708	2.0.10.242	2.0.10.242	11-03-2019	2019-11-03 05:29:54	13:29:54	male	2.0.10.147	173	Catch.bmp	865	0		0	0	471025	0		0	0	NULL	NULL	NULL	High	run1	1	List2	A_T.wav	A_T	0		1	1	470875	150		0	0
Exp3	16	Exp3-16-1	59.936	1.0.0.175	2	right	jiangfujun	-1401065708	2.0.10.242	2.0.10.242	11-03-2019	2019-11-03 05:29:54	13:29:54	male	2.0.10.147	174	Catch.bmp	1532	0		0	0	473111	0		0	0	NULL	NULL	NULL	High	run1	1	List2	A_T.wav	A_T	1	1	0	1	472961	150	1	711	473672
Exp3	16	Exp3-16-1	59.936	1.0.0.175	2	right	jiangfujun	-1401065708	2.0.10.242	2.0.10.242	11-03-2019	2019-11-03 05:29:54	13:29:54	male	2.0.10.147	175	Blue_C_2.bmp	1382	0		0	0	475797	0		0	0	NULL	NULL	NULL	High	run1		List2	A_S.wav	AV_S	0		0	1	475647	150	1	705	476352
Exp3	16	Exp3-16-1	59.936	1.0.0.175	2	right	jiangfujun	-1401065708	2.0.10.242	2.0.10.242	11-03-2019	2019-11-03 05:29:54	13:29:54	male	2.0.10.147	176	Blue_S_2.bmp	1579	0		0	0	478333	0		0	0	NULL	NULL	NULL	High	run1	1	List2	A_T.wav	AV_T	1	1	0	1	478183	150	1	506	478689
Exp3	16	Exp3-16-1	59.936	1.0.0.175	2	right	jiangfujun	-1401065708	2.0.10.242	2.0.10.242	11-03-2019	2019-11-03 05:29:54	13:29:54	male	2.0.10.147	177	Catch.bmp	1388	0		0	0	481069	0		0	0	NULL	NULL	NULL	High	run1	1	List2	A_T.wav	A_T	1	1	0	1	480919	150	1	737	481656
Exp3	16	Exp3-16-1	59.936	1.0.0.175	2	right	jiangfujun	-1401065708	2.0.10.242	2.0.10.242	11-03-2019	2019-11-03 05:29:54	13:29:54	male	2.0.10.147	178	Red_C_2.bmp	960	0		0	0	483605	0		0	0	NULL	NULL	NULL	High	run1	1	List2	Catch.wav	V_T	1	1	1	1	483455	150	1	632	484087
Exp3	16	Exp3-16-1	59.936	1.0.0.175	2	right	jiangfujun	-1401065708	2.0.10.242	2.0.10.242	11-03-2019	2019-11-03 05:29:54	13:29:54	male	2.0.10.147	179	Catch.bmp	1130	0		0	18	485674	0		0	0	NULL	NULL	NULL	High	run1	1	List2	A_T.wav	A_T	1	1	1	1	485574	0	1	82	485656
Exp3	16	Exp3-16-1	59.936	1.0.0.175	2	right	jiangfujun	-1401065708	2.0.10.242	2.0.10.242	11-03-2019	2019-11-03 05:29:54	13:29:54	male	2.0.10.147	180	Blue_S_2.bmp	1508	0		0	0	487960	0		0	0	NULL	NULL	NULL	High	run1	1	List2	A_T.wav	AV_T	1	1	0	1	487810	150	1	325	488135
Exp3	16	Exp3-16-1	59.936	1.0.0.175	2	right	jiangfujun	-1401065708	2.0.10.242	2.0.10.242	11-03-2019	2019-11-03 05:29:54	13:29:54	male	2.0.10.147	181	Blue_S_2.bmp	1082	0		0	0	490629	0		0	0	NULL	NULL	NULL	High	run1	1	List2	A_T.wav	AV_T	1	1	0	1	490479	150	1	456	490935
Exp3	16	Exp3-16-1	59.936	1.0.0.175	2	right	jiangfujun	-1401065708	2.0.10.242	2.0.10.242	11-03-2019	2019-11-03 05:29:54	13:29:54	male	2.0.10.147	182	Catch.bmp	1031	0		0	0	492865	0		0	0	NULL	NULL	NULL	High	run1	1	List2	A_T.wav	A_T	1	1	0	1	492715	150	1	541	493256
Exp3	16	Exp3-16-1	59.936	1.0.0.175	2	right	jiangfujun	-1401065708	2.0.10.242	2.0.10.242	11-03-2019	2019-11-03 05:29:54	13:29:54	male	2.0.10.147	183	Catch.bmp	926	0		0	1	495051	0		0	0	NULL	NULL	NULL	High	run1	1	List2	A_T.wav	A_T	1	1	1	1	494900	151	1	411	495311
Exp3	16	Exp3-16-1	59.936	1.0.0.175	2	right	jiangfujun	-1401065708	2.0.10.242	2.0.10.242	11-03-2019	2019-11-03 05:29:54	13:29:54	male	2.0.10.147	184	Blue_S_2.bmp	1570	0		0	0	497136	0		0	0	NULL	NULL	NULL	High	run1	1	List2	A_T.wav	AV_T	1	1	0	1	496986	150	1	429	497415
Exp3	16	Exp3-16-1	59.936	1.0.0.175	2	right	jiangfujun	-1401065708	2.0.10.242	2.0.10.242	11-03-2019	2019-11-03 05:29:54	13:29:54	male	2.0.10.147	185	Catch.bmp	1352	0		0	1	499856	0		0	0	NULL	NULL	NULL	High	run1	1	List2	A_T.wav	A_T	1	1	1	1	499705	151	1	591	500296
Exp3	16	Exp3-16-1	59.936	1.0.0.175	2	right	jiangfujun	-1401065708	2.0.10.242	2.0.10.242	11-03-2019	2019-11-03 05:29:54	13:29:54	male	2.0.10.147	186	Red_S.bmp	848	0		0	0	502358	0		0	0	NULL	NULL	NULL	High	run1		List2	A_S.wav	AV_S	0		0	1	502208	150		0	0
Exp3	16	Exp3-16-1	59.936	1.0.0.175	2	right	jiangfujun	-1401065708	2.0.10.242	2.0.10.242	11-03-2019	2019-11-03 05:29:54	13:29:54	male	2.0.10.147	187	Red_C_2.bmp	1166	0		0	0	504427	0		0	0	NULL	NULL	NULL	High	run1	1	List2	Catch.wav	V_T	1	1	1	1	504277	150	1	554	504831
Exp3	16	Exp3-16-1	59.936	1.0.0.175	2	right	jiangfujun	-1401065708	2.0.10.242	2.0.10.242	11-03-2019	2019-11-03 05:29:54	13:29:54	male	2.0.10.147	188	Red_C_2.bmp	1324	0		0	0	506746	0		0	0	NULL	NULL	NULL	High	run1	1	List2	Catch.wav	V_T	1	1	0	1	506596	150	1	452	507048
Exp3	16	Exp3-16-1	59.936	1.0.0.175	2	right	jiangfujun	-1401065708	2.0.10.242	2.0.10.242	11-03-2019	2019-11-03 05:29:54	13:29:54	male	2.0.10.147	189	Catch.bmp	1113	0		0	0	509232	0		0	0	NULL	NULL	NULL	High	run1	1	List2	A_T.wav	A_T	1	1	1	1	509082	150	1	605	509687
Exp3	16	Exp3-16-1	59.936	1.0.0.175	2	right	jiangfujun	-1401065708	2.0.10.242	2.0.10.242	11-03-2019	2019-11-03 05:29:54	13:29:54	male	2.0.10.147	190	Catch.bmp	1315	0		0	0	511501	0		0	0	NULL	NULL	NULL	High	run1	1	List2	A_T.wav	A_T	1	1	0	1	511351	150	1	448	511799
Exp3	16	Exp3-16-1	59.936	1.0.0.175	2	right	jiangfujun	-1401065708	2.0.10.242	2.0.10.242	11-03-2019	2019-11-03 05:29:54	13:29:54	male	2.0.10.147	191	Red_C_2.bmp	1090	0		0	0	513970	0		0	0	NULL	NULL	NULL	High	run1	1	List2	Catch.wav	V_T	1	1	1	1	513820	150	1	451	514271
Exp3	16	Exp3-16-1	59.936	1.0.0.175	2	right	jiangfujun	-1401065708	2.0.10.242	2.0.10.242	11-03-2019	2019-11-03 05:29:54	13:29:54	male	2.0.10.147	192	Red_S_2.bmp	1104	0		0	0	516223	0		0	0	NULL	NULL	NULL	High	run1		List2	A_S.wav	AV_S	0		1	1	516073	150		0	0
Exp3	16	Exp3-16-1	59.936	1.0.0.175	2	right	jiangfujun	-1401065708	2.0.10.242	2.0.10.242	11-03-2019	2019-11-03 05:29:54	13:29:54	male	2.0.10.147	193	Red_C_2.bmp	1321	0		0	0	518525	0		0	0	NULL	NULL	NULL	High	run1	1	List2	Catch.wav	V_T	1	1	1	1	518375	150	1	472	518847
Exp3	16	Exp3-16-1	59.936	1.0.0.175	2	right	jiangfujun	-1401065708	2.0.10.242	2.0.10.242	11-03-2019	2019-11-03 05:29:54	13:29:54	male	2.0.10.147	194	Catch.bmp	965	0		1	0	520994	0		0	0	NULL	NULL	NULL	High	run1	1	List2	A_T.wav	A_T	1	1	1	1	520844	150	1	699	521543
Exp3	16	Exp3-16-1	59.936	1.0.0.175	2	right	jiangfujun	-1401065708	2.0.10.242	2.0.10.242	11-03-2019	2019-11-03 05:29:54	13:29:54	male	2.0.10.147	195	Blue_S_2.bmp	923	0		0	0	523113	0		0	0	NULL	NULL	NULL	High	run1	1	List2	A_T.wav	AV_T	1	1	0	1	522963	150	1	724	523687
Exp3	16	Exp3-16-1	59.936	1.0.0.175	2	right	jiangfujun	-1401065708	2.0.10.242	2.0.10.242	11-03-2019	2019-11-03 05:29:54	13:29:54	male	2.0.10.147	196	Red_C_2.bmp	1143	0		0	0	525199	0		0	0	NULL	NULL	NULL	High	run1	1	List2	Catch.wav	V_T	1	1	1	1	525049	150	1	454	525503
Exp3	16	Exp3-16-1	59.936	1.0.0.175	2	right	jiangfujun	-1401065708	2.0.10.242	2.0.10.242	11-03-2019	2019-11-03 05:29:54	13:29:54	male	2.0.10.147	197	Blue_S_2.bmp	1531	0		0	0	527501	0		0	0	NULL	NULL	NULL	High	run1	1	List2	A_T.wav	AV_T	1	1	1	1	527351	150	1	504	527855
Exp3	16	Exp3-16-1	59.936	1.0.0.175	2	right	jiangfujun	-1401065708	2.0.10.242	2.0.10.242	11-03-2019	2019-11-03 05:29:54	13:29:54	male	2.0.10.147	198	Red_C_2.bmp	853	0		1	0	530187	0		0	0	NULL	NULL	NULL	High	run1	1	List2	Catch.wav	V_T	1	1	1	1	530037	150	1	458	530495
Exp3	16	Exp3-16-1	59.936	1.0.0.175	2	right	jiangfujun	-1401065708	2.0.10.242	2.0.10.242	11-03-2019	2019-11-03 05:29:54	13:29:54	male	2.0.10.147	199	Blue_S_2.bmp	1068	0		0	1	532190	0		0	0	NULL	NULL	NULL	High	run1	1	List2	Catch.wav	V_T	1	1	1	1	532039	151	1	488	532527
Exp3	16	Exp3-16-1	59.936	1.0.0.175	2	right	jiangfujun	-1401065708	2.0.10.242	2.0.10.242	11-03-2019	2019-11-03 05:29:54	13:29:54	male	2.0.10.147	200	Blue_S_2.bmp	1042	0		0	1	534409	0		0	0	NULL	NULL	NULL	High	run1	1	List2	A_T.wav	AV_T	1	1	1	1	534258	151	1	333	534591
Exp3	16	Exp3-16-1	59.936	1.0.0.175	2	right	jiangfujun	-1401065708	2.0.10.242	2.0.10.242	11-03-2019	2019-11-03 05:29:54	13:29:54	male	2.0.10.147	201	Blue_S_2.bmp	932	0		0	0	536611	0		0	0	NULL	NULL	NULL	High	run1	1	List2	Catch.wav	V_T	1	1	1	1	536461	150	1	626	537087
Exp3	16	Exp3-16-1	59.936	1.0.0.175	2	right	jiangfujun	-1401065708	2.0.10.242	2.0.10.242	11-03-2019	2019-11-03 05:29:54	13:29:54	male	2.0.10.147	202	Catch.bmp	1294	0		0	0	538696	0		0	0	NULL	NULL	NULL	High	run1		List2	A_S.wav	A_S	0		1	1	538546	150		0	0
Exp3	16	Exp3-16-1	59.936	1.0.0.175	2	right	jiangfujun	-1401065708	2.0.10.242	2.0.10.242	11-03-2019	2019-11-03 05:29:54	13:29:54	male	2.0.10.147	203	Blue_S_2.bmp	1208	0		0	0	541199	0		0	0	NULL	NULL	NULL	High	run1	1	List2	A_T.wav	AV_T	1	1	0	1	541049	150	1	518	541567
Exp3	16	Exp3-16-1	59.936	1.0.0.175	2	right	jiangfujun	-1401065708	2.0.10.242	2.0.10.242	11-03-2019	2019-11-03 05:29:54	13:29:54	male	2.0.10.147	204	Red_C.bmp	1205	0		0	0	543568	0		0	0	NULL	NULL	NULL	High	run1		List2	Catch.wav	V_S	0		1	1	543418	150	1	550	543968
Exp3	16	Exp3-16-1	59.936	1.0.0.175	2	right	jiangfujun	-1401065708	2.0.10.242	2.0.10.242	11-03-2019	2019-11-03 05:29:54	13:29:54	male	2.0.10.147	205	Blue_S_2.bmp	976	0		0	0	545921	0		0	0	NULL	NULL	NULL	High	run1	1	List2	Catch.wav	V_T	1	1	0	2	545771	150	1	395	546166
Exp3	16	Exp3-16-1	59.936	1.0.0.175	2	right	jiangfujun	-1401065708	2.0.10.242	2.0.10.242	11-03-2019	2019-11-03 05:29:54	13:29:54	male	2.0.10.147	206	Red_C.bmp	818	0		0	0	548056	0		0	0	NULL	NULL	NULL	High	run1		List2	Catch.wav	V_S	0		0	1	547906	150	1	613	548519
Exp3	16	Exp3-16-1	59.936	1.0.0.175	2	right	jiangfujun	-1401065708	2.0.10.242	2.0.10.242	11-03-2019	2019-11-03 05:29:54	13:29:54	male	2.0.10.147	207	Blue_S_2.bmp	1324	0		0	0	550025	0		0	0	NULL	NULL	NULL	High	run1	1	List2	A_T.wav	AV_T	1	1	1	1	549875	150	1	316	550191
Exp3	16	Exp3-16-1	59.936	1.0.0.175	2	right	jiangfujun	-1401065708	2.0.10.242	2.0.10.242	11-03-2019	2019-11-03 05:29:54	13:29:54	male	2.0.10.147	208	Red_C.bmp	1200	0		0	0	552511	0		0	0	NULL	NULL	NULL	High	run1		List2	Catch.wav	V_S	0		1	1	552361	150	1	518	552879
Exp3	16	Exp3-16-1	59.936	1.0.0.175	2	right	jiangfujun	-1401065708	2.0.10.242	2.0.10.242	11-03-2019	2019-11-03 05:29:54	13:29:54	male	2.0.10.147	209	Catch.bmp	1338	0		0	0	554863	0		0	0	NULL	NULL	NULL	High	run1		List2	A_S.wav	A_S	0		1	1	554713	150		0	0
Exp3	16	Exp3-16-1	59.936	1.0.0.175	2	right	jiangfujun	-1401065708	2.0.10.242	2.0.10.242	11-03-2019	2019-11-03 05:29:54	13:29:54	male	2.0.10.147	210	Red_S.bmp	1441	0		0	0	557433	0		0	0	NULL	NULL	NULL	High	run1		List2	A_S.wav	AV_S	0		0	1	557283	150	1	500	557783
Exp3	16	Exp3-16-1	59.936	1.0.0.175	2	right	jiangfujun	-1401065708	2.0.10.242	2.0.10.242	11-03-2019	2019-11-03 05:29:54	13:29:54	male	2.0.10.147	211	Blue_S_2.bmp	1411	0		0	1	560036	0		0	0	NULL	NULL	NULL	High	run1	1	List2	Catch.wav	V_T	1	1	1	1	559885	151	1	682	560567
Exp3	16	Exp3-16-1	59.936	1.0.0.175	2	right	jiangfujun	-1401065708	2.0.10.242	2.0.10.242	11-03-2019	2019-11-03 05:29:54	13:29:54	male	2.0.10.147	212	Blue_S_2.bmp	1356	0		0	0	562605	0		0	0	NULL	NULL	NULL	High	run1	1	List2	A_T.wav	AV_T	1	1	0	1	562455	150	1	359	562814
Exp3	16	Exp3-16-1	59.936	1.0.0.175	2	right	jiangfujun	-1401065708	2.0.10.242	2.0.10.242	11-03-2019	2019-11-03 05:29:54	13:29:54	male	2.0.10.147	213	Red_C_2.bmp	807	0		0	0	565124	0		0	0	NULL	NULL	NULL	High	run1	1	List2	Catch.wav	V_T	1	1	1	1	564974	150	1	448	565422
Exp3	16	Exp3-16-1	59.936	1.0.0.175	2	right	jiangfujun	-1401065708	2.0.10.242	2.0.10.242	11-03-2019	2019-11-03 05:29:54	13:29:54	male	2.0.10.147	214	Catch.bmp	1363	0		0	0	567093	0		0	0	NULL	NULL	NULL	High	run1	1	List2	A_T.wav	A_T	1	1	0	1	566943	150	1	1136	568079
Exp3	16	Exp3-16-1	59.936	1.0.0.175	2	right	jiangfujun	-1401065708	2.0.10.242	2.0.10.242	11-03-2019	2019-11-03 05:29:54	13:29:54	male	2.0.10.147	215	Blue_S_2.bmp	1182	0		0	0	569612	0		0	0	NULL	NULL	NULL	High	run1	1	List2	Catch.wav	V_T	1	1	1	1	569462	150	1	489	569951
Exp3	16	Exp3-16-1	59.936	1.0.0.175	2	right	jiangfujun	-1401065708	2.0.10.242	2.0.10.242	11-03-2019	2019-11-03 05:29:54	13:29:54	male	2.0.10.147	216	Catch.bmp	1366	0		0	0	571948	0		0	0	NULL	NULL	NULL	High	run1	1	List2	A_T.wav	A_T	1	1	0	1	571798	150	1	728	572526
Exp3	16	Exp3-16-1	59.936	1.0.0.175	2	right	jiangfujun	-1401065708	2.0.10.242	2.0.10.242	11-03-2019	2019-11-03 05:29:54	13:29:54	male	2.0.10.147	217	Red_C.bmp	1542	0		0	0	574467	0		0	0	NULL	NULL	NULL	High	run1		List2	A_S.wav	AV_S	0		0	1	574317	150	1	602	574919
Exp3	16	Exp3-16-1	59.936	1.0.0.175	2	right	jiangfujun	-1401065708	2.0.10.242	2.0.10.242	11-03-2019	2019-11-03 05:29:54	13:29:54	male	2.0.10.147	218	Red_C_2.bmp	1191	0		0	0	577170	0		0	0	NULL	NULL	NULL	High	run1	1	List2	Catch.wav	V_T	1	1	1	1	577020	150	1	466	577486
Exp3	16	Exp3-16-1	59.936	1.0.0.175	2	right	jiangfujun	-1401065708	2.0.10.242	2.0.10.242	11-03-2019	2019-11-03 05:29:54	13:29:54	male	2.0.10.147	219	Catch.bmp	821	0		0	1	579523	0		0	0	NULL	NULL	NULL	High	run1	1	List2	A_T.wav	A_T	1	1	2	1	579372	151	1	882	580254
Exp3	16	Exp3-16-1	59.936	1.0.0.175	2	right	jiangfujun	-1401065708	2.0.10.242	2.0.10.242	11-03-2019	2019-11-03 05:29:54	13:29:54	male	2.0.10.147	220	Red_C_2.bmp	1504	0		0	0	581491	0		0	0	NULL	NULL	NULL	High	run1	1	List2	A_T.wav	AV_T	1	1	0	1	581341	150	1	497	581838
Exp3	16	Exp3-16-1	59.936	1.0.0.175	2	right	jiangfujun	-1401065708	2.0.10.242	2.0.10.242	11-03-2019	2019-11-03 05:29:54	13:29:54	male	2.0.10.147	221	Blue_S_2.bmp	915	0		0	0	584144	0		0	0	NULL	NULL	NULL	High	run1	1	List2	Catch.wav	V_T	1	1	1	1	583994	150	1	516	584510
Exp3	16	Exp3-16-1	59.936	1.0.0.175	2	right	jiangfujun	-1401065708	2.0.10.242	2.0.10.242	11-03-2019	2019-11-03 05:29:54	13:29:54	male	2.0.10.147	222	Blue_S_2.bmp	1146	0		0	0	586213	0		0	0	NULL	NULL	NULL	High	run1	1	List2	A_T.wav	AV_T	1	1	1	1	586063	150	1	648	586711
Exp3	16	Exp3-16-1	59.936	1.0.0.175	2	right	jiangfujun	-1401065708	2.0.10.242	2.0.10.242	11-03-2019	2019-11-03 05:29:54	13:29:54	male	2.0.10.147	223	Catch.bmp	927	0		0	0	588515	0		0	0	NULL	NULL	NULL	High	run1	1	List2	A_T.wav	A_T	0		0	1	588365	150		0	0
Exp3	16	Exp3-16-1	59.936	1.0.0.175	2	right	jiangfujun	-1401065708	2.0.10.242	2.0.10.242	11-03-2019	2019-11-03 05:29:54	13:29:54	male	2.0.10.147	224	Red_S_2.bmp	1237	0		0	1	590668	0		0	0	NULL	NULL	NULL	High	run1		List2	Catch.wav	V_S	0		1	1	590517	151	1	689	591206
Exp3	16	Exp3-16-1	59.936	1.0.0.175	2	right	jiangfujun	-1401065708	2.0.10.242	2.0.10.242	11-03-2019	2019-11-03 05:29:54	13:29:54	male	2.0.10.147	225	Catch.bmp	1031	0		0	1	593054	0		0	0	NULL	NULL	NULL	High	run1		List2	A_S.wav	A_S	0		1	1	592903	151		0	0
Exp3	16	Exp3-16-1	59.936	1.0.0.175	2	right	jiangfujun	-1401065708	2.0.10.242	2.0.10.242	11-03-2019	2019-11-03 05:29:54	13:29:54	male	2.0.10.147	226	Catch.bmp	1103	0		0	0	595289	0		0	0	NULL	NULL	NULL	High	run1	1	List2	A_T.wav	A_T	1	1	0	1	595139	150	1	539	595678
Exp3	16	Exp3-16-1	59.936	1.0.0.175	2	right	jiangfujun	-1401065708	2.0.10.242	2.0.10.242	11-03-2019	2019-11-03 05:29:54	13:29:54	male	2.0.10.147	227	Red_C_2.bmp	1490	0		0	1	597542	0		0	0	NULL	NULL	NULL	High	run1	1	List2	A_T.wav	AV_T	1	1	1	1	597391	151	1	343	597734
Exp3	16	Exp3-16-1	59.936	1.0.0.175	2	right	jiangfujun	-1401065708	2.0.10.242	2.0.10.242	11-03-2019	2019-11-03 05:29:54	13:29:54	male	2.0.10.147	228	Catch.bmp	1011	0		0	0	600194	0		0	0	NULL	NULL	NULL	High	run1	1	List2	A_T.wav	A_T	1	1	0	1	600044	150	1	850	600894
Exp3	16	Exp3-16-1	59.936	1.0.0.175	2	right	jiangfujun	-1401065708	2.0.10.242	2.0.10.242	11-03-2019	2019-11-03 05:29:54	13:29:54	male	2.0.10.147	229	Catch.bmp	1255	0		0	0	602363	0		0	0	NULL	NULL	NULL	High	run1	1	List2	A_T.wav	A_T	1	1	0	1	602213	150	1	777	602990
Exp3	16	Exp3-16-1	59.936	1.0.0.175	2	right	jiangfujun	-1401065708	2.0.10.242	2.0.10.242	11-03-2019	2019-11-03 05:29:54	13:29:54	male	2.0.10.147	230	Red_C_2.bmp	1263	0		0	0	604766	0		0	0	NULL	NULL	NULL	High	run1	1	List2	Catch.wav	V_T	1	1	1	1	604616	150	1	510	605126
Exp3	16	Exp3-16-1	59.936	1.0.0.175	2	right	jiangfujun	-1401065708	2.0.10.242	2.0.10.242	11-03-2019	2019-11-03 05:29:54	13:29:54	male	2.0.10.147	231	Catch.bmp	816	0		0	0	607185	0		0	0	NULL	NULL	NULL	High	run1		List2	A_S.wav	A_S	0		1	1	607035	150		0	0
Exp3	16	Exp3-16-1	59.936	1.0.0.175	2	right	jiangfujun	-1401065708	2.0.10.242	2.0.10.242	11-03-2019	2019-11-03 05:29:54	13:29:54	male	2.0.10.147	232	Blue_S_2.bmp	1163	0		1	0	609220	0		0	0	NULL	NULL	NULL	High	run1	1	List2	A_T.wav	AV_T	1	1	0	1	609070	150	1	440	609510
Exp3	16	Exp3-16-1	59.936	1.0.0.175	2	right	jiangfujun	-1401065708	2.0.10.242	2.0.10.242	11-03-2019	2019-11-03 05:29:54	13:29:54	male	2.0.10.147	233	Blue_S_2.bmp	1092	0		0	1	611540	0		0	0	NULL	NULL	NULL	High	run1	1	List2	A_T.wav	AV_T	1	1	1	1	611389	151	1	409	611798
Exp3	16	Exp3-16-1	59.936	1.0.0.175	2	right	jiangfujun	-1401065708	2.0.10.242	2.0.10.242	11-03-2019	2019-11-03 05:29:54	13:29:54	male	2.0.10.147	234	Catch.bmp	1486	0		0	0	613792	0		0	0	NULL	NULL	NULL	High	run1	1	List2	A_T.wav	A_T	1	1	0	1	613642	150	1	940	614582
Exp3	16	Exp3-16-1	59.936	1.0.0.175	2	right	jiangfujun	-1401065708	2.0.10.242	2.0.10.242	11-03-2019	2019-11-03 05:29:54	13:29:54	male	2.0.10.147	235	Catch.bmp	1043	0		0	0	616428	0		0	0	NULL	NULL	NULL	High	run1	1	List2	A_T.wav	A_T	1	1	0	1	616278	150	1	623	616901
Exp3	16	Exp3-16-1	59.936	1.0.0.175	2	right	jiangfujun	-1401065708	2.0.10.242	2.0.10.242	11-03-2019	2019-11-03 05:29:54	13:29:54	male	2.0.10.147	236	Catch.bmp	1474	0		0	0	618630	0		0	0	NULL	NULL	NULL	High	run1		List2	A_S.wav	A_S	0		0	1	618480	150		0	0
Exp3	16	Exp3-16-1	59.936	1.0.0.175	2	right	jiangfujun	-1401065708	2.0.10.242	2.0.10.242	11-03-2019	2019-11-03 05:29:54	13:29:54	male	2.0.10.147	237	Blue_C.bmp	1293	0		0	1	621317	0		0	0	NULL	NULL	NULL	High	run1		List2	A_S.wav	AV_S	0		0	1	621166	151		0	0
Exp3	16	Exp3-16-1	59.936	1.0.0.175	2	right	jiangfujun	-1401065708	2.0.10.242	2.0.10.242	11-03-2019	2019-11-03 05:29:54	13:29:54	male	2.0.10.147	238	Blue_S_2.bmp	1174	0		0	0	623819	0		0	0	NULL	NULL	NULL	High	run1	1	List2	Catch.wav	V_T	1	1	1	1	623669	150	1	688	624357
Exp3	16	Exp3-16-1	59.936	1.0.0.175	2	right	jiangfujun	-1401065708	2.0.10.242	2.0.10.242	11-03-2019	2019-11-03 05:29:54	13:29:54	male	2.0.10.147	239	Catch.bmp	1364	0		0	0	626155	0		0	0	NULL	NULL	NULL	High	run1	1	List2	A_T.wav	A_T	1	1	1	1	626005	150	1	809	626814
Exp3	16	Exp3-16-1	59.936	1.0.0.175	2	right	jiangfujun	-1401065708	2.0.10.242	2.0.10.242	11-03-2019	2019-11-03 05:29:54	13:29:54	male	2.0.10.147	240	Red_S_2.bmp	1375	0		0	0	628674	0		0	0	NULL	NULL	NULL	High	run1		List2	A_S.wav	AV_S	0		0	1	628524	150		0	0
Exp3	16	Exp3-16-1	59.936	1.0.0.175	2	right	jiangfujun	-1401065708	2.0.10.242	2.0.10.242	11-03-2019	2019-11-03 05:29:54	13:29:54	male	2.0.10.147	241	Blue_S_2.bmp	1048	0		0	1	631244	0		0	0	NULL	NULL	NULL	High	run1	1	List2	A_T.wav	AV_T	1	1	1	1	631093	151	1	752	631845
Exp3	16	Exp3-16-1	59.936	1.0.0.175	2	right	jiangfujun	-1401065708	2.0.10.242	2.0.10.242	11-03-2019	2019-11-03 05:29:54	13:29:54	male	2.0.10.147	242	Blue_S_2.bmp	889	0		0	0	633446	0		0	0	NULL	NULL	NULL	High	run1	1	List2	Catch.wav	V_T	1	1	0	1	633296	150	1	533	633829
Exp3	16	Exp3-16-1	59.936	1.0.0.175	2	right	jiangfujun	-1401065708	2.0.10.242	2.0.10.242	11-03-2019	2019-11-03 05:29:54	13:29:54	male	2.0.10.147	243	Red_C_2.bmp	819	0		0	0	635498	0		0	0	NULL	NULL	NULL	High	run1	1	List2	Catch.wav	V_T	1	1	0	1	635348	150	1	634	635982
Exp3	16	Exp3-16-1	59.936	1.0.0.175	2	right	jiangfujun	-1401065708	2.0.10.242	2.0.10.242	11-03-2019	2019-11-03 05:29:54	13:29:54	male	2.0.10.147	244	Catch.bmp	1504	0		0	0	637467	0		0	0	NULL	NULL	NULL	High	run1	1	List2	A_T.wav	A_T	1	1	0	1	637317	150	1	1033	638350
Exp3	16	Exp3-16-1	59.936	1.0.0.175	2	right	jiangfujun	-1401065708	2.0.10.242	2.0.10.242	11-03-2019	2019-11-03 05:29:54	13:29:54	male	2.0.10.147	245	Catch.bmp	1302	0		0	1	640120	0		0	0	NULL	NULL	NULL	High	run1	1	List2	A_T.wav	A_T	1	1	1	1	639969	151	1	612	640581
Exp3	16	Exp3-16-1	59.936	1.0.0.175	2	right	jiangfujun	-1401065708	2.0.10.242	2.0.10.242	11-03-2019	2019-11-03 05:29:54	13:29:54	male	2.0.10.147	246	Blue_S.bmp	1147	0		0	0	642572	0		0	0	NULL	NULL	NULL	High	run1		List2	Catch.wav	V_S	0		1	1	642422	150		0	0
Exp3	16	Exp3-16-1	59.936	1.0.0.175	2	right	jiangfujun	-1401065708	2.0.10.242	2.0.10.242	11-03-2019	2019-11-03 05:29:54	13:29:54	male	2.0.10.147	247	Red_C_2.bmp	1176	0		0	0	644941	0		0	0	NULL	NULL	NULL	High	run1	1	List2	A_T.wav	AV_T	1	1	1	1	644791	150	1	1247	646038
Exp3	16	Exp3-16-1	59.936	1.0.0.175	2	right	jiangfujun	-1401065708	2.0.10.242	2.0.10.242	11-03-2019	2019-11-03 05:29:54	13:29:54	male	2.0.10.147	248	Red_C_2.bmp	1115	0		0	0	647277	0		0	0	NULL	NULL	NULL	High	run1	1	List2	A_T.wav	AV_T	1	1	0	1	647127	150	1	902	648029
Exp3	16	Exp3-16-1	59.936	1.0.0.175	2	right	jiangfujun	-1401065708	2.0.10.242	2.0.10.242	11-03-2019	2019-11-03 05:29:54	13:29:54	male	2.0.10.147	249	Catch.bmp	1004	0		0	0	649546	0		0	0	NULL	NULL	NULL	High	run1	1	List2	A_T.wav	A_T	1	1	0	1	649396	150	1	1018	650414
Exp3	16	Exp3-16-1	59.936	1.0.0.175	2	right	jiangfujun	-1401065708	2.0.10.242	2.0.10.242	11-03-2019	2019-11-03 05:29:54	13:29:54	male	2.0.10.147	250	Catch.bmp	1005	0		0	0	651698	0		0	0	NULL	NULL	NULL	High	run1	1	List2	A_T.wav	A_T	1	1	0	1	651548	150	1	713	652261
Exp3	16	Exp3-16-1	59.936	1.0.0.175	2	right	jiangfujun	-1401065708	2.0.10.242	2.0.10.242	11-03-2019	2019-11-03 05:29:54	13:29:54	male	2.0.10.147	251	Catch.bmp	1112	0		0	0	653851	0		0	0	NULL	NULL	NULL	High	run1	1	List2	A_T.wav	A_T	1	1	0	2	653701	150	1	712	654413
Exp3	16	Exp3-16-1	59.936	1.0.0.175	2	right	jiangfujun	-1401065708	2.0.10.242	2.0.10.242	11-03-2019	2019-11-03 05:29:54	13:29:54	male	2.0.10.147	252	Catch.bmp	879	0		0	0	656120	0		0	0	NULL	NULL	NULL	High	run1	1	List2	A_T.wav	A_T	1	1	0	1	655970	150	1	532	656502
Exp3	16	Exp3-16-1	59.936	1.0.0.175	2	right	jiangfujun	-1401065708	2.0.10.242	2.0.10.242	11-03-2019	2019-11-03 05:29:54	13:29:54	male	2.0.10.147	253	Blue_S_2.bmp	1090	0		0	0	658155	0		0	0	NULL	NULL	NULL	High	run1	1	List2	A_T.wav	AV_T	1	1	0	1	658005	150	1	568	658573
Exp3	16	Exp3-16-1	59.936	1.0.0.175	2	right	jiangfujun	-1401065708	2.0.10.242	2.0.10.242	11-03-2019	2019-11-03 05:29:54	13:29:54	male	2.0.10.147	254	Blue_S_2.bmp	823	0		0	1	660408	0		0	0	NULL	NULL	NULL	High	run1	1	List2	Catch.wav	V_T	1	1	1	1	660257	151	1	389	660646
Exp3	16	Exp3-16-1	59.936	1.0.0.175	2	right	jiangfujun	-1401065708	2.0.10.242	2.0.10.242	11-03-2019	2019-11-03 05:29:54	13:29:54	male	2.0.10.147	255	Blue_S.bmp	882	0		0	0	662393	0		0	0	NULL	NULL	NULL	High	run1		List2	A_S.wav	AV_S	0		1	1	662243	150	1	507	662750
Exp3	16	Exp3-16-1	59.936	1.0.0.175	2	right	jiangfujun	-1401065708	2.0.10.242	2.0.10.242	11-03-2019	2019-11-03 05:29:54	13:29:54	male	2.0.10.147	256	Blue_S_2.bmp	1039	0		1	0	664428	0		0	0	NULL	NULL	NULL	High	run1	1	List2	Catch.wav	V_T	1	1	1	1	664278	150	1	431	664709
Exp3	16	Exp3-16-1	59.936	1.0.0.175	2	right	jiangfujun	-1401065708	2.0.10.242	2.0.10.242	11-03-2019	2019-11-03 05:29:54	13:29:54	male	2.0.10.147	257	Red_C_2.bmp	1460	0		0	0	666614	0		0	0	NULL	NULL	NULL	High	run1	1	List2	A_T.wav	AV_T	1	1	1	1	666464	150	1	502	666966
Exp3	16	Exp3-16-1	59.936	1.0.0.175	2	right	jiangfujun	-1401065708	2.0.10.242	2.0.10.242	11-03-2019	2019-11-03 05:29:54	13:29:54	male	2.0.10.147	258	Blue_S_2.bmp	1261	0		0	1	669234	0		0	0	NULL	NULL	NULL	High	run1	1	List2	Catch.wav	V_T	1	1	1	1	669083	151	1	458	669541
Exp3	16	Exp3-16-1	59.936	1.0.0.175	2	right	jiangfujun	-1401065708	2.0.10.242	2.0.10.242	11-03-2019	2019-11-03 05:29:54	13:29:54	male	2.0.10.147	259	Blue_S_2.bmp	1357	0		0	0	671653	0		0	0	NULL	NULL	NULL	High	run1	1	List2	Catch.wav	V_T	1	1	0	1	671503	150	1	414	671917
Exp3	16	Exp3-16-1	59.936	1.0.0.175	2	right	jiangfujun	-1401065708	2.0.10.242	2.0.10.242	11-03-2019	2019-11-03 05:29:54	13:29:54	male	2.0.10.147	260	Catch.bmp	1560	0		0	0	674172	0		0	0	NULL	NULL	NULL	High	run1	1	List2	A_T.wav	A_T	1	1	1	1	674022	150	1	791	674813
