# Supplementary material for: Visual Perceptual Load Attenuates Age-Related Audiovisual Integration in an Audiovisual Discrimination Task
Source: Front Psychol. 2021 Sep 29;12:740221. doi: 10.3389/fpsyg.2021.740221 (PMC8511317; doi:10.3389/fpsyg.2021.740221)
Supplement: Supplementary file 1 [file Data_Sheet_1.ZIP › Export data/Group 2_Data_Older/Exp3_High load/Subject_17.xlsx]

## Sheet: Sheet1
ExperimentName	Subject	DataFile.Basename	Display.RefreshRate	ExperimentVersion	Group	Handedness	Name	RandomSeed	RuntimeVersion	RuntimeVersionExpected	SessionDate	SessionStartDateTimeUtc	SessionTime	Sex	StudioVersion	Block	Image	ITI	ITI.ACC	ITI.CRESP	ITI.DurationError	ITI.OnsetDelay	ITI.OnsetTime	ITI.OnsetToOnsetTime	ITI.RESP	ITI.RT	ITI.RTTime	List1	List1.Cycle	List1.Sample	PercetualLoad	Procedure	Response	Running	Sound	StimulusType	Target.ACC	Target.CRESP	Target.DurationError	Target.OnsetDelay	Target.OnsetTime	Target.OnsetToOnsetTime	Target.RESP	Target.RT	Target.RTTime
Exp3	17	Exp3-1-17	59.938	1.0.0.175	2	right	linguoying	-718928420	2.0.10.242	2.0.10.242	11-03-2019	2019-11-03 06:13:57	14:13:57	female	2.0.10.147	1	Blue_S_2.bmp	1156	0		0	14	66183	0		0	0	4	1	1	High	Prac	1	List1	Catch.wav	V_T	1	1	-999999	1	66050	0	1	119	66169
Exp3	17	Exp3-1-17	59.938	1.0.0.175	2	right	linguoying	-718928420	2.0.10.242	2.0.10.242	11-03-2019	2019-11-03 06:13:57	14:13:57	female	2.0.10.147	2	Blue_S_2.bmp	1193	0		0	0	68486	0		0	0	4	1	2	High	Prac	1	List1	Catch.wav	V_T	1	1	0	1	68336	150	1	179	68515
Exp3	17	Exp3-1-17	59.938	1.0.0.175	2	right	linguoying	-718928420	2.0.10.242	2.0.10.242	11-03-2019	2019-11-03 06:13:57	14:13:57	female	2.0.10.147	3	Red_C_2.bmp	910	0		0	9	70788	0		0	0	6	1	3	High	Prac	1	List1	Catch.wav	V_T	1	1	0	1	70688	0	1	91	70779
Exp3	17	Exp3-1-17	59.938	1.0.0.175	2	right	linguoying	-718928420	2.0.10.242	2.0.10.242	11-03-2019	2019-11-03 06:13:57	14:13:57	female	2.0.10.147	4	Catch.bmp	843	0		0	0	72857	0		0	0	10	1	4	High	Prac	1	List1	A_T.wav	A_T	1	1	1	1	72707	150	1	808	73515
Exp3	17	Exp3-1-17	59.938	1.0.0.175	2	right	linguoying	-718928420	2.0.10.242	2.0.10.242	11-03-2019	2019-11-03 06:13:57	14:13:57	female	2.0.10.147	5	Red_C.bmp	1225	0		0	0	74859	0		0	0	15	1	5	High	Prac		List1	A_S.wav	AV_S	0		0	1	74709	150		0	0
Exp3	17	Exp3-1-17	59.938	1.0.0.175	2	right	linguoying	-718928420	2.0.10.242	2.0.10.242	11-03-2019	2019-11-03 06:13:57	14:13:57	female	2.0.10.147	6	Catch.bmp	853	0		0	0	77295	0		0	0	9	1	6	High	Prac		List1	A_S.wav	A_S	0		0	1	77145	150	1	810	77955
Exp3	17	Exp3-1-17	59.938	1.0.0.175	2	right	linguoying	-718928420	2.0.10.242	2.0.10.242	11-03-2019	2019-11-03 06:13:57	14:13:57	female	2.0.10.147	7	Red_C_2.bmp	1337	0		0	0	79297	0		0	0	16	1	7	High	Prac	1	List1	A_T.wav	AV_T	1	1	0	1	79147	150	1	608	79755
Exp3	17	Exp3-1-17	59.938	1.0.0.175	2	right	linguoying	-718928420	2.0.10.242	2.0.10.242	11-03-2019	2019-11-03 06:13:57	14:13:57	female	2.0.10.147	8	Red_C_2.bmp	1227	0		0	0	81783	0		0	0	16	1	8	High	Prac	1	List1	A_T.wav	AV_T	1	1	0	1	81633	150	1	378	82011
Exp3	17	Exp3-1-17	59.938	1.0.0.175	2	right	linguoying	-718928420	2.0.10.242	2.0.10.242	11-03-2019	2019-11-03 06:13:57	14:13:57	female	2.0.10.147	9	Blue_C.bmp	1533	0		0	0	84169	0		0	0	1	1	9	High	Prac		List1	Catch.wav	V_S	0		0	1	84019	150	1	952	84971
Exp3	17	Exp3-1-17	59.938	1.0.0.175	2	right	linguoying	-718928420	2.0.10.242	2.0.10.242	11-03-2019	2019-11-03 06:13:57	14:13:57	female	2.0.10.147	10	Catch.bmp	866	0		0	0	86855	0		0	0	10	1	10	High	Prac	1	List1	A_T.wav	A_T	0		1	1	86705	150		0	0
Exp3	17	Exp3-1-17	59.938	1.0.0.175	2	right	linguoying	-718928420	2.0.10.242	2.0.10.242	11-03-2019	2019-11-03 06:13:57	14:13:57	female	2.0.10.147	11	Catch.bmp	1332	0		0	1	88941	0		0	0	10	1	11	High	Prac	1	List1	A_T.wav	A_T	1	1	1	1	88790	151	1	877	89667
Exp3	17	Exp3-1-17	59.938	1.0.0.175	2	right	linguoying	-718928420	2.0.10.242	2.0.10.242	11-03-2019	2019-11-03 06:13:57	14:13:57	female	2.0.10.147	12	Blue_S_2.bmp	1231	0		0	1	91427	0		0	0	4	1	12	High	Prac	1	List1	Catch.wav	V_T	1	1	1	1	91276	151	1	544	91820
Exp3	17	Exp3-1-17	59.938	1.0.0.175	2	right	linguoying	-718928420	2.0.10.242	2.0.10.242	11-03-2019	2019-11-03 06:13:57	14:13:57	female	2.0.10.147	13	Red_C_2.bmp	1196	0		0	0	93812	0		0	0	6	1	13	High	Prac	1	List1	Catch.wav	V_T	1	1	0	1	93662	150	1	485	94147
Exp3	17	Exp3-1-17	59.938	1.0.0.175	2	right	linguoying	-718928420	2.0.10.242	2.0.10.242	11-03-2019	2019-11-03 06:13:57	14:13:57	female	2.0.10.147	14	Red_C_2.bmp	1569	0		0	0	96165	0		0	0	16	1	14	High	Prac	1	List1	A_T.wav	AV_T	1	1	1	1	96015	150	1	444	96459
Exp3	17	Exp3-1-17	59.938	1.0.0.175	2	right	linguoying	-718928420	2.0.10.242	2.0.10.242	11-03-2019	2019-11-03 06:13:57	14:13:57	female	2.0.10.147	15	Red_C_2.bmp	883	0		0	0	98884	0		0	0	16	1	15	High	Prac	1	List1	A_T.wav	AV_T	1	1	0	1	98734	150	1	325	99059
Exp3	17	Exp3-1-17	59.938	1.0.0.175	2	right	linguoying	-718928420	2.0.10.242	2.0.10.242	11-03-2019	2019-11-03 06:13:57	14:13:57	female	2.0.10.147	16	Catch.bmp	1413	0		0	0	100920	0		0	0	10	1	16	High	Prac	1	List1	A_T.wav	A_T	1	1	0	1	100770	150	1	810	101580
Exp3	17	Exp3-1-17	59.938	1.0.0.175	2	right	linguoying	-718928420	2.0.10.242	2.0.10.242	11-03-2019	2019-11-03 06:13:57	14:13:57	female	2.0.10.147	17	Red_S.bmp	1344	0		0	0	103489	0		0	0	7	1	17	High	Prac		List1	Catch.wav	V_S	0		1	1	103339	150		0	0
Exp3	17	Exp3-1-17	59.938	1.0.0.175	2	right	linguoying	-718928420	2.0.10.242	2.0.10.242	11-03-2019	2019-11-03 06:13:57	14:13:57	female	2.0.10.147	18	Catch.bmp	1344	0		0	0	106042	0		0	0	10	1	18	High	Prac	1	List1	A_T.wav	A_T	1	1	1	1	105892	150	1	783	106675
Exp3	17	Exp3-1-17	59.938	1.0.0.175	2	right	linguoying	-718928420	2.0.10.242	2.0.10.242	11-03-2019	2019-11-03 06:13:57	14:13:57	female	2.0.10.147	19	Blue_S.bmp	1413	0		0	1	108545	0		0	0	13	1	19	High	Prac		List1	A_S.wav	AV_S	0		1	1	108394	151		0	0
Exp3	17	Exp3-1-17	59.938	1.0.0.175	2	right	linguoying	-718928420	2.0.10.242	2.0.10.242	11-03-2019	2019-11-03 06:13:57	14:13:57	female	2.0.10.147	20	Catch.bmp	1216	0		0	0	111164	0		0	0	9	1	20	High	Prac		List1	A_S.wav	A_S	0		0	1	111014	150		0	0
Exp3	17	Exp3-1-17	59.938	1.0.0.175	2	right	linguoying	-718928420	2.0.10.242	2.0.10.242	11-03-2019	2019-11-03 06:13:57	14:13:57	female	2.0.10.147	21	Blue_S_2.bmp	1409	0		0	0	118855	0		0	0	NULL	NULL	NULL	High	run1	1	List2	Catch.wav	V_T	0		1	1	118705	150		0	0
Exp3	17	Exp3-1-17	59.938	1.0.0.175	2	right	linguoying	-718928420	2.0.10.242	2.0.10.242	11-03-2019	2019-11-03 06:13:57	14:13:57	female	2.0.10.147	22	Catch.bmp	1031	0		0	0	121475	0		0	0	NULL	NULL	NULL	High	run1	1	List2	A_T.wav	A_T	1	1	1	1	121325	150	1	813	122138
Exp3	17	Exp3-1-17	59.938	1.0.0.175	2	right	linguoying	-718928420	2.0.10.242	2.0.10.242	11-03-2019	2019-11-03 06:13:57	14:13:57	female	2.0.10.147	23	Catch.bmp	958	0		1	0	123660	0		0	0	NULL	NULL	NULL	High	run1		List2	A_S.wav	A_S	0		0	1	123510	150		0	0
Exp3	17	Exp3-1-17	59.938	1.0.0.175	2	right	linguoying	-718928420	2.0.10.242	2.0.10.242	11-03-2019	2019-11-03 06:13:57	14:13:57	female	2.0.10.147	24	Red_S_2.bmp	891	0		0	0	125846	0		0	0	NULL	NULL	NULL	High	run1		List2	Catch.wav	V_S	0		0	1	125696	150	1	514	126210
Exp3	17	Exp3-1-17	59.938	1.0.0.175	2	right	linguoying	-718928420	2.0.10.242	2.0.10.242	11-03-2019	2019-11-03 06:13:57	14:13:57	female	2.0.10.147	25	Blue_S_2.bmp	1305	0		0	0	127898	0		0	0	NULL	NULL	NULL	High	run1	1	List2	A_T.wav	AV_T	0		1	1	127748	150		0	0
Exp3	17	Exp3-1-17	59.938	1.0.0.175	2	right	linguoying	-718928420	2.0.10.242	2.0.10.242	11-03-2019	2019-11-03 06:13:57	14:13:57	female	2.0.10.147	26	Blue_C.bmp	1471	0		0	0	130401	0		0	0	NULL	NULL	NULL	High	run1		List2	A_S.wav	AV_S	0		0	1	130251	150		0	0
Exp3	17	Exp3-1-17	59.938	1.0.0.175	2	right	linguoying	-718928420	2.0.10.242	2.0.10.242	11-03-2019	2019-11-03 06:13:57	14:13:57	female	2.0.10.147	27	Red_C_2.bmp	998	0		0	0	133087	0		0	0	NULL	NULL	NULL	High	run1	1	List2	Catch.wav	V_T	1	1	0	1	132937	150	1	530	133467
Exp3	17	Exp3-1-17	59.938	1.0.0.175	2	right	linguoying	-718928420	2.0.10.242	2.0.10.242	11-03-2019	2019-11-03 06:13:57	14:13:57	female	2.0.10.147	28	Blue_S_2.bmp	1358	0		0	0	135239	0		0	0	NULL	NULL	NULL	High	run1	1	List2	A_T.wav	AV_T	1	1	1	1	135089	150	1	521	135610
Exp3	17	Exp3-1-17	59.938	1.0.0.175	2	right	linguoying	-718928420	2.0.10.242	2.0.10.242	11-03-2019	2019-11-03 06:13:57	14:13:57	female	2.0.10.147	29	Catch.bmp	931	0		0	1	137759	0		0	0	NULL	NULL	NULL	High	run1		List2	A_S.wav	A_S	0		1	1	137608	151		0	0
Exp3	17	Exp3-1-17	59.938	1.0.0.175	2	right	linguoying	-718928420	2.0.10.242	2.0.10.242	11-03-2019	2019-11-03 06:13:57	14:13:57	female	2.0.10.147	30	Blue_S_2.bmp	1305	0		0	0	139894	0		0	0	NULL	NULL	NULL	High	run1	1	List2	A_T.wav	AV_T	1	1	0	1	139744	150	1	506	140250
Exp3	17	Exp3-1-17	59.938	1.0.0.175	2	right	linguoying	-718928420	2.0.10.242	2.0.10.242	11-03-2019	2019-11-03 06:13:57	14:13:57	female	2.0.10.147	31	Catch.bmp	1490	0		0	0	142347	0		0	0	NULL	NULL	NULL	High	run1	1	List2	A_T.wav	A_T	1	1	0	1	142197	150	1	1165	143362
Exp3	17	Exp3-1-17	59.938	1.0.0.175	2	right	linguoying	-718928420	2.0.10.242	2.0.10.242	11-03-2019	2019-11-03 06:13:57	14:13:57	female	2.0.10.147	32	Blue_S_2.bmp	1218	0		0	1	145000	0		0	0	NULL	NULL	NULL	High	run1	1	List2	A_T.wav	AV_T	1	1	0	1	144849	151	1	538	145387
Exp3	17	Exp3-1-17	59.938	1.0.0.175	2	right	linguoying	-718928420	2.0.10.242	2.0.10.242	11-03-2019	2019-11-03 06:13:57	14:13:57	female	2.0.10.147	33	Red_S.bmp	1488	0		0	0	147369	0		0	0	NULL	NULL	NULL	High	run1		List2	Catch.wav	V_S	0		0	2	147219	150		0	0
Exp3	17	Exp3-1-17	59.938	1.0.0.175	2	right	linguoying	-718928420	2.0.10.242	2.0.10.242	11-03-2019	2019-11-03 06:13:57	14:13:57	female	2.0.10.147	34	Red_S_2.bmp	1323	0		0	1	150072	0		0	0	NULL	NULL	NULL	High	run1		List2	A_S.wav	AV_S	0		1	1	149921	151	1	497	150418
Exp3	17	Exp3-1-17	59.938	1.0.0.175	2	right	linguoying	-718928420	2.0.10.242	2.0.10.242	11-03-2019	2019-11-03 06:13:57	14:13:57	female	2.0.10.147	35	Red_C_2.bmp	1510	0		1	0	152557	0		0	0	NULL	NULL	NULL	High	run1	1	List2	A_T.wav	AV_T	0		0	1	152407	150		0	0
Exp3	17	Exp3-1-17	59.938	1.0.0.175	2	right	linguoying	-718928420	2.0.10.242	2.0.10.242	11-03-2019	2019-11-03 06:13:57	14:13:57	female	2.0.10.147	36	Blue_C_2.bmp	1314	0		0	0	155277	0		0	0	NULL	NULL	NULL	High	run1		List2	A_S.wav	AV_S	0		0	1	155127	150	1	1187	156314
Exp3	17	Exp3-1-17	59.938	1.0.0.175	2	right	linguoying	-718928420	2.0.10.242	2.0.10.242	11-03-2019	2019-11-03 06:13:57	14:13:57	female	2.0.10.147	37	Catch.bmp	940	0		0	0	157746	0		0	0	NULL	NULL	NULL	High	run1		List2	A_S.wav	A_S	0		0	1	157596	150		0	0
Exp3	17	Exp3-1-17	59.938	1.0.0.175	2	right	linguoying	-718928420	2.0.10.242	2.0.10.242	11-03-2019	2019-11-03 06:13:57	14:13:57	female	2.0.10.147	38	Red_C.bmp	1350	0		0	0	159882	0		0	0	NULL	NULL	NULL	High	run1		List2	Catch.wav	V_S	0		0	1	159732	150		0	0
Exp3	17	Exp3-1-17	59.938	1.0.0.175	2	right	linguoying	-718928420	2.0.10.242	2.0.10.242	11-03-2019	2019-11-03 06:13:57	14:13:57	female	2.0.10.147	39	Blue_C_2.bmp	1056	0		0	0	162451	0		0	0	NULL	NULL	NULL	High	run1		List2	Catch.wav	V_S	0		0	1	162301	150		0	0
Exp3	17	Exp3-1-17	59.938	1.0.0.175	2	right	linguoying	-718928420	2.0.10.242	2.0.10.242	11-03-2019	2019-11-03 06:13:57	14:13:57	female	2.0.10.147	40	Blue_S_2.bmp	919	0		0	1	164704	0		0	0	NULL	NULL	NULL	High	run1	1	List2	Catch.wav	V_T	1	1	1	1	164553	151	1	433	164986
Exp3	17	Exp3-1-17	59.938	1.0.0.175	2	right	linguoying	-718928420	2.0.10.242	2.0.10.242	11-03-2019	2019-11-03 06:13:57	14:13:57	female	2.0.10.147	41	Catch.bmp	1104	0		0	0	166772	0		0	0	NULL	NULL	NULL	High	run1	1	List2	A_T.wav	A_T	1	1	1	1	166622	150	1	1052	167674
Exp3	17	Exp3-1-17	59.938	1.0.0.175	2	right	linguoying	-718928420	2.0.10.242	2.0.10.242	11-03-2019	2019-11-03 06:13:57	14:13:57	female	2.0.10.147	42	Blue_S_2.bmp	925	0		0	0	169025	0		0	0	NULL	NULL	NULL	High	run1	1	List2	Catch.wav	V_T	1	1	0	1	168875	150	1	688	169563
Exp3	17	Exp3-1-17	59.938	1.0.0.175	2	right	linguoying	-718928420	2.0.10.242	2.0.10.242	11-03-2019	2019-11-03 06:13:57	14:13:57	female	2.0.10.147	43	Blue_S_2.bmp	1388	0		0	0	171110	0		0	0	NULL	NULL	NULL	High	run1	1	List2	Catch.wav	V_T	1	1	0	1	170960	150	1	538	171498
Exp3	17	Exp3-1-17	59.938	1.0.0.175	2	right	linguoying	-718928420	2.0.10.242	2.0.10.242	11-03-2019	2019-11-03 06:13:57	14:13:57	female	2.0.10.147	44	Red_C_2.bmp	1193	0		0	0	173646	0		0	0	NULL	NULL	NULL	High	run1	1	List2	Catch.wav	V_T	1	1	0	1	173496	150	1	522	174018
Exp3	17	Exp3-1-17	59.938	1.0.0.175	2	right	linguoying	-718928420	2.0.10.242	2.0.10.242	11-03-2019	2019-11-03 06:13:57	14:13:57	female	2.0.10.147	45	Red_C_2.bmp	1440	0		0	0	175999	0		0	0	NULL	NULL	NULL	High	run1	1	List2	A_T.wav	AV_T	1	1	0	1	175849	150	1	497	176346
Exp3	17	Exp3-1-17	59.938	1.0.0.175	2	right	linguoying	-718928420	2.0.10.242	2.0.10.242	11-03-2019	2019-11-03 06:13:57	14:13:57	female	2.0.10.147	46	Catch.bmp	1323	0		1	0	178601	0		0	0	NULL	NULL	NULL	High	run1	1	List2	A_T.wav	A_T	1	1	0	1	178451	150	1	655	179106
Exp3	17	Exp3-1-17	59.938	1.0.0.175	2	right	linguoying	-718928420	2.0.10.242	2.0.10.242	11-03-2019	2019-11-03 06:13:57	14:13:57	female	2.0.10.147	47	Catch.bmp	1361	0		0	0	181071	0		0	0	NULL	NULL	NULL	High	run1		List2	A_S.wav	A_S	0		0	1	180921	150		0	0
Exp3	17	Exp3-1-17	59.938	1.0.0.175	2	right	linguoying	-718928420	2.0.10.242	2.0.10.242	11-03-2019	2019-11-03 06:13:57	14:13:57	female	2.0.10.147	48	Catch.bmp	1472	0		0	0	183640	0		0	0	NULL	NULL	NULL	High	run1	1	List2	A_T.wav	A_T	1	1	0	1	183490	150	1	608	184098
Exp3	17	Exp3-1-17	59.938	1.0.0.175	2	right	linguoying	-718928420	2.0.10.242	2.0.10.242	11-03-2019	2019-11-03 06:13:57	14:13:57	female	2.0.10.147	49	Catch.bmp	1568	0		0	1	186260	0		0	0	NULL	NULL	NULL	High	run1	1	List2	A_T.wav	A_T	1	1	1	1	186109	151	1	540	186649
Exp3	17	Exp3-1-17	59.938	1.0.0.175	2	right	linguoying	-718928420	2.0.10.242	2.0.10.242	11-03-2019	2019-11-03 06:13:57	14:13:57	female	2.0.10.147	50	Catch.bmp	872	0		0	0	188979	0		0	0	NULL	NULL	NULL	High	run1	1	List2	A_T.wav	A_T	1	1	0	1	188829	150	1	524	189353
Exp3	17	Exp3-1-17	59.938	1.0.0.175	2	right	linguoying	-718928420	2.0.10.242	2.0.10.242	11-03-2019	2019-11-03 06:13:57	14:13:57	female	2.0.10.147	51	Red_C_2.bmp	1156	0		0	0	190998	0		0	0	NULL	NULL	NULL	High	run1	1	List2	A_T.wav	AV_T	1	1	0	1	190848	150	1	577	191425
Exp3	17	Exp3-1-17	59.938	1.0.0.175	2	right	linguoying	-718928420	2.0.10.242	2.0.10.242	11-03-2019	2019-11-03 06:13:57	14:13:57	female	2.0.10.147	52	Catch.bmp	892	0		0	0	193317	0		0	0	NULL	NULL	NULL	High	run1		List2	A_S.wav	A_S	0		0	1	193167	150		0	0
Exp3	17	Exp3-1-17	59.938	1.0.0.175	2	right	linguoying	-718928420	2.0.10.242	2.0.10.242	11-03-2019	2019-11-03 06:13:57	14:13:57	female	2.0.10.147	53	Red_C_2.bmp	1123	0		0	0	195419	0		0	0	NULL	NULL	NULL	High	run1	1	List2	Catch.wav	V_T	1	1	1	1	195269	150	1	453	195722
Exp3	17	Exp3-1-17	59.938	1.0.0.175	2	right	linguoying	-718928420	2.0.10.242	2.0.10.242	11-03-2019	2019-11-03 06:13:57	14:13:57	female	2.0.10.147	54	Blue_C.bmp	1348	0		0	0	197705	0		0	0	NULL	NULL	NULL	High	Run1		List2	Catch.wav	V_S	0		0	1	197555	150		0	0
Exp3	17	Exp3-1-17	59.938	1.0.0.175	2	right	linguoying	-718928420	2.0.10.242	2.0.10.242	11-03-2019	2019-11-03 06:13:57	14:13:57	female	2.0.10.147	55	Blue_S_2.bmp	982	0		0	0	200274	0		0	0	NULL	NULL	NULL	High	run1	1	List2	Catch.wav	V_T	1	1	0	1	200124	150	1	422	200546
Exp3	17	Exp3-1-17	59.938	1.0.0.175	2	right	linguoying	-718928420	2.0.10.242	2.0.10.242	11-03-2019	2019-11-03 06:13:57	14:13:57	female	2.0.10.147	56	Blue_S.bmp	885	0		0	0	202410	0		0	0	NULL	NULL	NULL	High	run1		List2	A_S.wav	AV_S	0		0	1	202260	150		0	0
Exp3	17	Exp3-1-17	59.938	1.0.0.175	2	right	linguoying	-718928420	2.0.10.242	2.0.10.242	11-03-2019	2019-11-03 06:13:57	14:13:57	female	2.0.10.147	57	Catch.bmp	1297	0		0	0	204512	0		0	0	NULL	NULL	NULL	High	run1	1	List2	A_T.wav	A_T	1	1	0	1	204362	150	1	943	205305
Exp3	17	Exp3-1-17	59.938	1.0.0.175	2	right	linguoying	-718928420	2.0.10.242	2.0.10.242	11-03-2019	2019-11-03 06:13:57	14:13:57	female	2.0.10.147	58	Red_C_2.bmp	1430	0		0	1	206965	0		0	0	NULL	NULL	NULL	High	run1	1	List2	A_T.wav	AV_T	1	1	1	1	206814	151	1	731	207545
Exp3	17	Exp3-1-17	59.938	1.0.0.175	2	right	linguoying	-718928420	2.0.10.242	2.0.10.242	11-03-2019	2019-11-03 06:13:57	14:13:57	female	2.0.10.147	59	Catch.bmp	1091	0		0	0	209551	0		0	0	NULL	NULL	NULL	High	run1	1	List2	A_T.wav	A_T	1	1	0	2	209401	150	1	512	209913
Exp3	17	Exp3-1-17	59.938	1.0.0.175	2	right	linguoying	-718928420	2.0.10.242	2.0.10.242	11-03-2019	2019-11-03 06:13:57	14:13:57	female	2.0.10.147	60	Red_C_2.bmp	1281	0		0	0	211803	0		0	0	NULL	NULL	NULL	High	run1	1	List2	Catch.wav	V_T	1	1	0	1	211653	150	1	621	212274
Exp3	17	Exp3-1-17	59.938	1.0.0.175	2	right	linguoying	-718928420	2.0.10.242	2.0.10.242	11-03-2019	2019-11-03 06:13:57	14:13:57	female	2.0.10.147	61	Red_C_2.bmp	1182	0		0	0	214239	0		0	0	NULL	NULL	NULL	High	run1	1	List2	A_T.wav	AV_T	1	1	1	1	214089	150	1	544	214633
Exp3	17	Exp3-1-17	59.938	1.0.0.175	2	right	linguoying	-718928420	2.0.10.242	2.0.10.242	11-03-2019	2019-11-03 06:13:57	14:13:57	female	2.0.10.147	62	Blue_C.bmp	1558	0		0	0	216575	0		0	0	NULL	NULL	NULL	High	Run1		List2	Catch.wav	V_S	0		0	1	216425	150		0	0
Exp3	17	Exp3-1-17	59.938	1.0.0.175	2	right	linguoying	-718928420	2.0.10.242	2.0.10.242	11-03-2019	2019-11-03 06:13:57	14:13:57	female	2.0.10.147	63	Catch.bmp	874	0		0	0	219344	0		0	0	NULL	NULL	NULL	High	run1	1	List2	A_T.wav	A_T	1	1	1	1	219194	150	1	792	219986
Exp3	17	Exp3-1-17	59.938	1.0.0.175	2	right	linguoying	-718928420	2.0.10.242	2.0.10.242	11-03-2019	2019-11-03 06:13:57	14:13:57	female	2.0.10.147	64	Catch.bmp	1434	0		0	0	221380	0		0	0	NULL	NULL	NULL	High	run1	1	List2	A_T.wav	A_T	1	1	0	1	221230	150	1	795	222025
Exp3	17	Exp3-1-17	59.938	1.0.0.175	2	right	linguoying	-718928420	2.0.10.242	2.0.10.242	11-03-2019	2019-11-03 06:13:57	14:13:57	female	2.0.10.147	65	Red_S_2.bmp	1422	0		0	0	223966	0		0	0	NULL	NULL	NULL	High	run1		List2	Catch.wav	V_S	0		0	1	223816	150		0	0
Exp3	17	Exp3-1-17	59.938	1.0.0.175	2	right	linguoying	-718928420	2.0.10.242	2.0.10.242	11-03-2019	2019-11-03 06:13:57	14:13:57	female	2.0.10.147	66	Catch.bmp	1030	0		0	0	226602	0		0	0	NULL	NULL	NULL	High	run1	1	List2	A_T.wav	A_T	1	1	1	1	226452	150	1	1021	227473
Exp3	17	Exp3-1-17	59.938	1.0.0.175	2	right	linguoying	-718928420	2.0.10.242	2.0.10.242	11-03-2019	2019-11-03 06:13:57	14:13:57	female	2.0.10.147	67	Red_C_2.bmp	1389	0		0	1	228788	0		0	0	NULL	NULL	NULL	High	run1	1	List2	A_T.wav	AV_T	1	1	0	1	228637	151	1	804	229441
Exp3	17	Exp3-1-17	59.938	1.0.0.175	2	right	linguoying	-718928420	2.0.10.242	2.0.10.242	11-03-2019	2019-11-03 06:13:57	14:13:57	female	2.0.10.147	68	Red_C_2.bmp	1523	0		0	0	231340	0		0	0	NULL	NULL	NULL	High	run1	1	List2	Catch.wav	V_T	1	1	1	1	231190	150	1	459	231649
Exp3	17	Exp3-1-17	59.938	1.0.0.175	2	right	linguoying	-718928420	2.0.10.242	2.0.10.242	11-03-2019	2019-11-03 06:13:57	14:13:57	female	2.0.10.147	69	Blue_S_2.bmp	1140	0		0	0	234010	0		0	0	NULL	NULL	NULL	High	run1	1	List2	Catch.wav	V_T	1	1	0	1	233860	150	1	541	234401
Exp3	17	Exp3-1-17	59.938	1.0.0.175	2	right	linguoying	-718928420	2.0.10.242	2.0.10.242	11-03-2019	2019-11-03 06:13:57	14:13:57	female	2.0.10.147	70	Catch.bmp	1088	0		0	0	236312	0		0	0	NULL	NULL	NULL	High	run1	1	List2	A_T.wav	A_T	1	1	1	1	236162	150	1	879	237041
Exp3	17	Exp3-1-17	59.938	1.0.0.175	2	right	linguoying	-718928420	2.0.10.242	2.0.10.242	11-03-2019	2019-11-03 06:13:57	14:13:57	female	2.0.10.147	71	Catch.bmp	1073	0		0	0	238548	0		0	0	NULL	NULL	NULL	High	run1	1	List2	A_T.wav	A_T	1	1	0	1	238398	150	1	683	239081
Exp3	17	Exp3-1-17	59.938	1.0.0.175	2	right	linguoying	-718928420	2.0.10.242	2.0.10.242	11-03-2019	2019-11-03 06:13:57	14:13:57	female	2.0.10.147	72	Red_C_2.bmp	1179	0		1	0	240783	0		0	0	NULL	NULL	NULL	High	run1	1	List2	A_T.wav	AV_T	1	1	0	1	240633	150	1	544	241177
Exp3	17	Exp3-1-17	59.938	1.0.0.175	2	right	linguoying	-718928420	2.0.10.242	2.0.10.242	11-03-2019	2019-11-03 06:13:57	14:13:57	female	2.0.10.147	73	Catch.bmp	839	0		0	0	243119	0		0	0	NULL	NULL	NULL	High	run1	1	List2	A_T.wav	A_T	1	1	0	1	242969	150	1	816	243785
Exp3	17	Exp3-1-17	59.938	1.0.0.175	2	right	linguoying	-718928420	2.0.10.242	2.0.10.242	11-03-2019	2019-11-03 06:13:57	14:13:57	female	2.0.10.147	74	Red_S_2.bmp	1439	0		0	0	245105	0		0	0	NULL	NULL	NULL	High	run1		List2	Catch.wav	V_S	0		0	2	244955	150	1	558	245513
Exp3	17	Exp3-1-17	59.938	1.0.0.175	2	right	linguoying	-718928420	2.0.10.242	2.0.10.242	11-03-2019	2019-11-03 06:13:57	14:13:57	female	2.0.10.147	75	Catch.bmp	1412	0		0	0	247691	0		0	0	NULL	NULL	NULL	High	run1	1	List2	A_T.wav	A_T	1	1	0	1	247541	150	1	972	248513
Exp3	17	Exp3-1-17	59.938	1.0.0.175	2	right	linguoying	-718928420	2.0.10.242	2.0.10.242	11-03-2019	2019-11-03 06:13:57	14:13:57	female	2.0.10.147	76	Catch.bmp	1529	0		0	0	250260	0		0	0	NULL	NULL	NULL	High	run1	1	List2	A_T.wav	A_T	1	1	0	1	250110	150	1	507	250617
Exp3	17	Exp3-1-17	59.938	1.0.0.175	2	right	linguoying	-718928420	2.0.10.242	2.0.10.242	11-03-2019	2019-11-03 06:13:57	14:13:57	female	2.0.10.147	77	Catch.bmp	1137	0		0	0	252946	0		0	0	NULL	NULL	NULL	High	run1	1	List2	A_T.wav	A_T	1	1	0	1	252796	150	1	613	253409
Exp3	17	Exp3-1-17	59.938	1.0.0.175	2	right	linguoying	-718928420	2.0.10.242	2.0.10.242	11-03-2019	2019-11-03 06:13:57	14:13:57	female	2.0.10.147	78	Blue_S_2.bmp	1183	0		0	0	255232	0		0	0	NULL	NULL	NULL	High	run1	1	List2	A_T.wav	AV_T	1	1	0	1	255082	150	1	574	255656
Exp3	17	Exp3-1-17	59.938	1.0.0.175	2	right	linguoying	-718928420	2.0.10.242	2.0.10.242	11-03-2019	2019-11-03 06:13:57	14:13:57	female	2.0.10.147	79	Blue_S_2.bmp	1205	0		0	0	257568	0		0	0	NULL	NULL	NULL	High	run1	1	List2	Catch.wav	V_T	1	1	0	1	257418	150	1	398	257816
Exp3	17	Exp3-1-17	59.938	1.0.0.175	2	right	linguoying	-718928420	2.0.10.242	2.0.10.242	11-03-2019	2019-11-03 06:13:57	14:13:57	female	2.0.10.147	80	Red_C_2.bmp	1064	0		0	0	259920	0		0	0	NULL	NULL	NULL	High	run1	1	List2	Catch.wav	V_T	1	1	0	1	259770	150	1	510	260280
Exp3	17	Exp3-1-17	59.938	1.0.0.175	2	right	linguoying	-718928420	2.0.10.242	2.0.10.242	11-03-2019	2019-11-03 06:13:57	14:13:57	female	2.0.10.147	81	Catch.bmp	1325	0		0	0	262139	0		0	0	NULL	NULL	NULL	High	run1	1	List2	A_T.wav	A_T	1	1	1	1	261989	150	1	676	262665
Exp3	17	Exp3-1-17	59.938	1.0.0.175	2	right	linguoying	-718928420	2.0.10.242	2.0.10.242	11-03-2019	2019-11-03 06:13:57	14:13:57	female	2.0.10.147	82	Blue_S_2.bmp	1176	0		0	0	264625	0		0	0	NULL	NULL	NULL	High	run1	1	List2	A_T.wav	AV_T	1	1	0	1	264475	150	1	517	264992
Exp3	17	Exp3-1-17	59.938	1.0.0.175	2	right	linguoying	-718928420	2.0.10.242	2.0.10.242	11-03-2019	2019-11-03 06:13:57	14:13:57	female	2.0.10.147	83	Red_S_2.bmp	871	0		0	0	266961	0		0	0	NULL	NULL	NULL	High	run1		List2	A_S.wav	AV_S	0		0	1	266811	150		0	0
Exp3	17	Exp3-1-17	59.938	1.0.0.175	2	right	linguoying	-718928420	2.0.10.242	2.0.10.242	11-03-2019	2019-11-03 06:13:57	14:13:57	female	2.0.10.147	84	Blue_S_2.bmp	1413	0		1	0	269046	0		0	0	NULL	NULL	NULL	High	run1	1	List2	A_T.wav	AV_T	1	1	1	1	268896	150	1	544	269440
Exp3	17	Exp3-1-17	59.938	1.0.0.175	2	right	linguoying	-718928420	2.0.10.242	2.0.10.242	11-03-2019	2019-11-03 06:13:57	14:13:57	female	2.0.10.147	85	Catch.bmp	1569	0		0	0	271616	0		0	0	NULL	NULL	NULL	High	run1		List2	A_S.wav	A_S	0		0	1	271466	150		0	0
Exp3	17	Exp3-1-17	59.938	1.0.0.175	2	right	linguoying	-718928420	2.0.10.242	2.0.10.242	11-03-2019	2019-11-03 06:13:57	14:13:57	female	2.0.10.147	86	Red_C_2.bmp	1490	0		0	0	274402	0		0	0	NULL	NULL	NULL	High	run1	1	List2	A_T.wav	AV_T	1	1	0	1	274252	150	1	540	274792
Exp3	17	Exp3-1-17	59.938	1.0.0.175	2	right	linguoying	-718928420	2.0.10.242	2.0.10.242	11-03-2019	2019-11-03 06:13:57	14:13:57	female	2.0.10.147	87	Red_C_2.bmp	1551	0		0	0	277055	0		0	0	NULL	NULL	NULL	High	run1	1	List2	Catch.wav	V_T	1	1	0	1	276905	150	1	519	277424
Exp3	17	Exp3-1-17	59.938	1.0.0.175	2	right	linguoying	-718928420	2.0.10.242	2.0.10.242	11-03-2019	2019-11-03 06:13:57	14:13:57	female	2.0.10.147	88	Red_C_2.bmp	886	0		0	0	279758	0		0	0	NULL	NULL	NULL	High	run1	1	List2	Catch.wav	V_T	1	1	0	1	279608	150	1	513	280121
Exp3	17	Exp3-1-17	59.938	1.0.0.175	2	right	linguoying	-718928420	2.0.10.242	2.0.10.242	11-03-2019	2019-11-03 06:13:57	14:13:57	female	2.0.10.147	89	Red_C_2.bmp	1093	0		0	0	281793	0		0	0	NULL	NULL	NULL	High	run1	1	List2	A_T.wav	AV_T	1	1	1	1	281643	150	1	557	282200
Exp3	17	Exp3-1-17	59.938	1.0.0.175	2	right	linguoying	-718928420	2.0.10.242	2.0.10.242	11-03-2019	2019-11-03 06:13:57	14:13:57	female	2.0.10.147	90	Catch.bmp	870	0		0	1	284046	0		0	0	NULL	NULL	NULL	High	run1	1	List2	A_T.wav	A_T	0		1	1	283895	151		0	0
Exp3	17	Exp3-1-17	59.938	1.0.0.175	2	right	linguoying	-718928420	2.0.10.242	2.0.10.242	11-03-2019	2019-11-03 06:13:57	14:13:57	female	2.0.10.147	91	Red_C_2.bmp	1261	0		0	0	286131	0		0	0	NULL	NULL	NULL	High	run1	1	List2	Catch.wav	V_T	1	1	0	1	285981	150	1	579	286560
Exp3	17	Exp3-1-17	59.938	1.0.0.175	2	right	linguoying	-718928420	2.0.10.242	2.0.10.242	11-03-2019	2019-11-03 06:13:57	14:13:57	female	2.0.10.147	92	Red_S.bmp	809	0		0	0	288550	0		0	0	NULL	NULL	NULL	High	run1		List2	A_S.wav	AV_S	0		1	1	288400	150		0	0
Exp3	17	Exp3-1-17	59.938	1.0.0.175	2	right	linguoying	-718928420	2.0.10.242	2.0.10.242	11-03-2019	2019-11-03 06:13:57	14:13:57	female	2.0.10.147	93	Catch.bmp	1129	0		0	0	290569	0		0	0	NULL	NULL	NULL	High	run1	1	List2	A_T.wav	A_T	1	1	0	1	290419	150	1	806	291225
Exp3	17	Exp3-1-17	59.938	1.0.0.175	2	right	linguoying	-718928420	2.0.10.242	2.0.10.242	11-03-2019	2019-11-03 06:13:57	14:13:57	female	2.0.10.147	94	Red_C_2.bmp	1113	0		0	0	292855	0		0	0	NULL	NULL	NULL	High	run1	1	List2	Catch.wav	V_T	1	1	0	1	292705	150	1	543	293248
Exp3	17	Exp3-1-17	59.938	1.0.0.175	2	right	linguoying	-718928420	2.0.10.242	2.0.10.242	11-03-2019	2019-11-03 06:13:57	14:13:57	female	2.0.10.147	95	Red_C_2.bmp	813	0		0	0	295124	0		0	0	NULL	NULL	NULL	High	run1	1	List2	Catch.wav	V_T	1	1	0	1	294974	150	1	474	295448
Exp3	17	Exp3-1-17	59.938	1.0.0.175	2	right	linguoying	-718928420	2.0.10.242	2.0.10.242	11-03-2019	2019-11-03 06:13:57	14:13:57	female	2.0.10.147	96	Catch.bmp	1453	0		0	1	297093	0		0	0	NULL	NULL	NULL	High	run1	1	List2	A_T.wav	A_T	1	1	1	1	296942	151	1	1146	298088
Exp3	17	Exp3-1-17	59.938	1.0.0.175	2	right	linguoying	-718928420	2.0.10.242	2.0.10.242	11-03-2019	2019-11-03 06:13:57	14:13:57	female	2.0.10.147	97	Catch.bmp	1345	0		0	0	299695	0		0	0	NULL	NULL	NULL	High	run1	1	List2	A_T.wav	A_T	1	1	0	1	299545	150	1	903	300448
Exp3	17	Exp3-1-17	59.938	1.0.0.175	2	right	linguoying	-718928420	2.0.10.242	2.0.10.242	11-03-2019	2019-11-03 06:13:57	14:13:57	female	2.0.10.147	98	Catch.bmp	1177	0		0	0	302198	0		0	0	NULL	NULL	NULL	High	run1	1	List2	A_T.wav	A_T	1	1	0	1	302048	150	1	656	302704
Exp3	17	Exp3-1-17	59.938	1.0.0.175	2	right	linguoying	-718928420	2.0.10.242	2.0.10.242	11-03-2019	2019-11-03 06:13:57	14:13:57	female	2.0.10.147	99	Red_S.bmp	1263	0		0	0	304534	0		0	0	NULL	NULL	NULL	High	run1		List2	Catch.wav	V_S	0		0	1	304384	150		0	0
Exp3	17	Exp3-1-17	59.938	1.0.0.175	2	right	linguoying	-718928420	2.0.10.242	2.0.10.242	11-03-2019	2019-11-03 06:13:57	14:13:57	female	2.0.10.147	100	Catch.bmp	950	0		0	0	307020	0		0	0	NULL	NULL	NULL	High	run1	1	List2	A_T.wav	A_T	1	1	0	2	306870	150	1	738	307608
Exp3	17	Exp3-1-17	59.938	1.0.0.175	2	right	linguoying	-718928420	2.0.10.242	2.0.10.242	11-03-2019	2019-11-03 06:13:57	14:13:57	female	2.0.10.147	101	Catch.bmp	1129	0		0	0	309122	0		0	0	NULL	NULL	NULL	High	run1	1	List2	A_T.wav	A_T	1	1	0	1	308972	150	1	628	309600
Exp3	17	Exp3-1-17	59.938	1.0.0.175	2	right	linguoying	-718928420	2.0.10.242	2.0.10.242	11-03-2019	2019-11-03 06:13:57	14:13:57	female	2.0.10.147	102	Red_C_2.bmp	1024	0		0	1	311408	0		0	0	NULL	NULL	NULL	High	run1	1	List2	A_T.wav	AV_T	1	1	1	1	311257	151	1	471	311728
Exp3	17	Exp3-1-17	59.938	1.0.0.175	2	right	linguoying	-718928420	2.0.10.242	2.0.10.242	11-03-2019	2019-11-03 06:13:57	14:13:57	female	2.0.10.147	103	Catch.bmp	1196	0		0	0	313593	0		0	0	NULL	NULL	NULL	High	run1	1	List2	A_T.wav	A_T	1	1	0	1	313443	150	1	701	314144
Exp3	17	Exp3-1-17	59.938	1.0.0.175	2	right	linguoying	-718928420	2.0.10.242	2.0.10.242	11-03-2019	2019-11-03 06:13:57	14:13:57	female	2.0.10.147	104	Red_C_2.bmp	818	0		0	0	315946	0		0	0	NULL	NULL	NULL	High	run1	1	List2	Catch.wav	V_T	1	1	0	1	315796	150	1	468	316264
Exp3	17	Exp3-1-17	59.938	1.0.0.175	2	right	linguoying	-718928420	2.0.10.242	2.0.10.242	11-03-2019	2019-11-03 06:13:57	14:13:57	female	2.0.10.147	105	Red_C_2.bmp	1572	0		1	0	317914	0		0	0	NULL	NULL	NULL	High	run1	1	List2	Catch.wav	V_T	1	1	0	1	317764	150	1	435	318199
Exp3	17	Exp3-1-17	59.938	1.0.0.175	2	right	linguoying	-718928420	2.0.10.242	2.0.10.242	11-03-2019	2019-11-03 06:13:57	14:13:57	female	2.0.10.147	106	Red_C_2.bmp	1497	0		0	0	320634	0		0	0	NULL	NULL	NULL	High	run1	1	List2	A_T.wav	AV_T	1	1	1	1	320484	150	1	468	320952
Exp3	17	Exp3-1-17	59.938	1.0.0.175	2	right	linguoying	-718928420	2.0.10.242	2.0.10.242	11-03-2019	2019-11-03 06:13:57	14:13:57	female	2.0.10.147	107	Red_C_2.bmp	1414	0		0	0	323287	0		0	0	NULL	NULL	NULL	High	run1	1	List2	Catch.wav	V_T	1	1	0	1	323137	150	1	398	323535
Exp3	17	Exp3-1-17	59.938	1.0.0.175	2	right	linguoying	-718928420	2.0.10.242	2.0.10.242	11-03-2019	2019-11-03 06:13:57	14:13:57	female	2.0.10.147	108	Blue_S_2.bmp	1045	0		0	0	325856	0		0	0	NULL	NULL	NULL	High	run1	1	List2	A_T.wav	AV_T	1	1	1	1	325706	150	1	461	326167
Exp3	17	Exp3-1-17	59.938	1.0.0.175	2	right	linguoying	-718928420	2.0.10.242	2.0.10.242	11-03-2019	2019-11-03 06:13:57	14:13:57	female	2.0.10.147	109	Blue_C.bmp	1042	0		1	0	328058	0		0	0	NULL	NULL	NULL	High	Run1		List2	Catch.wav	V_S	0		1	1	327908	150		0	0
Exp3	17	Exp3-1-17	59.938	1.0.0.175	2	right	linguoying	-718928420	2.0.10.242	2.0.10.242	11-03-2019	2019-11-03 06:13:57	14:13:57	female	2.0.10.147	110	Blue_S_2.bmp	1021	0		0	0	330311	0		0	0	NULL	NULL	NULL	High	run1	1	List2	A_T.wav	AV_T	1	1	1	1	330161	150	1	366	330527
Exp3	17	Exp3-1-17	59.938	1.0.0.175	2	right	linguoying	-718928420	2.0.10.242	2.0.10.242	11-03-2019	2019-11-03 06:13:57	14:13:57	female	2.0.10.147	111	Blue_S_2.bmp	1348	0		0	0	332480	0		0	0	NULL	NULL	NULL	High	run1	1	List2	Catch.wav	V_T	1	1	0	1	332330	150	1	453	332783
Exp3	17	Exp3-1-17	59.938	1.0.0.175	2	right	linguoying	-718928420	2.0.10.242	2.0.10.242	11-03-2019	2019-11-03 06:13:57	14:13:57	female	2.0.10.147	112	Red_C.bmp	819	0		0	0	334982	0		0	0	NULL	NULL	NULL	High	run1		List2	A_S.wav	AV_S	0		1	1	334832	150		0	0
Exp3	17	Exp3-1-17	59.938	1.0.0.175	2	right	linguoying	-718928420	2.0.10.242	2.0.10.242	11-03-2019	2019-11-03 06:13:57	14:13:57	female	2.0.10.147	113	Red_C_2.bmp	992	0		0	0	337018	0		0	0	NULL	NULL	NULL	High	run1	1	List2	A_T.wav	AV_T	1	1	0	1	336868	150	1	459	337327
Exp3	17	Exp3-1-17	59.938	1.0.0.175	2	right	linguoying	-718928420	2.0.10.242	2.0.10.242	11-03-2019	2019-11-03 06:13:57	14:13:57	female	2.0.10.147	114	Red_C.bmp	1161	0		0	0	339170	0		0	0	NULL	NULL	NULL	High	run1		List2	A_S.wav	AV_S	0		0	1	339020	150		0	0
Exp3	17	Exp3-1-17	59.938	1.0.0.175	2	right	linguoying	-718928420	2.0.10.242	2.0.10.242	11-03-2019	2019-11-03 06:13:57	14:13:57	female	2.0.10.147	115	Red_C_2.bmp	1219	0		0	0	341539	0		0	0	NULL	NULL	NULL	High	run1	1	List2	Catch.wav	V_T	1	1	1	1	341389	150	1	482	341871
Exp3	17	Exp3-1-17	59.938	1.0.0.175	2	right	linguoying	-718928420	2.0.10.242	2.0.10.242	11-03-2019	2019-11-03 06:13:57	14:13:57	female	2.0.10.147	116	Catch.bmp	1009	0		1	0	343908	0		0	0	NULL	NULL	NULL	High	run1	1	List2	A_T.wav	A_T	1	1	1	1	343758	150	1	809	344567
Exp3	17	Exp3-1-17	59.938	1.0.0.175	2	right	linguoying	-718928420	2.0.10.242	2.0.10.242	11-03-2019	2019-11-03 06:13:57	14:13:57	female	2.0.10.147	117	Red_C_2.bmp	935	0		0	0	346077	0		0	0	NULL	NULL	NULL	High	run1	1	List2	A_T.wav	AV_T	1	1	0	1	345927	150	1	424	346351
Exp3	17	Exp3-1-17	59.938	1.0.0.175	2	right	linguoying	-718928420	2.0.10.242	2.0.10.242	11-03-2019	2019-11-03 06:13:57	14:13:57	female	2.0.10.147	118	Catch.bmp	956	0		0	0	348163	0		0	0	NULL	NULL	NULL	High	run1		List2	A_S.wav	A_S	0		0	1	348013	150	1	810	348823
Exp3	17	Exp3-1-17	59.938	1.0.0.175	2	right	linguoying	-718928420	2.0.10.242	2.0.10.242	11-03-2019	2019-11-03 06:13:57	14:13:57	female	2.0.10.147	119	Red_C_2.bmp	1263	0		0	0	350282	0		0	0	NULL	NULL	NULL	High	run1	1	List2	A_T.wav	AV_T	1	1	0	1	350132	150	1	595	350727
Exp3	17	Exp3-1-17	59.938	1.0.0.175	2	right	linguoying	-718928420	2.0.10.242	2.0.10.242	11-03-2019	2019-11-03 06:13:57	14:13:57	female	2.0.10.147	120	Catch.bmp	1410	0		0	0	352701	0		0	0	NULL	NULL	NULL	High	run1		List2	A_S.wav	A_S	0		0	1	352551	150		0	0
Exp3	17	Exp3-1-17	59.938	1.0.0.175	2	right	linguoying	-718928420	2.0.10.242	2.0.10.242	11-03-2019	2019-11-03 06:13:57	14:13:57	female	2.0.10.147	121	Blue_S_2.bmp	1018	0		0	0	355337	0		0	0	NULL	NULL	NULL	High	run1	1	List2	Catch.wav	V_T	1	1	0	1	355187	150	1	420	355607
Exp3	17	Exp3-1-17	59.938	1.0.0.175	2	right	linguoying	-718928420	2.0.10.242	2.0.10.242	11-03-2019	2019-11-03 06:13:57	14:13:57	female	2.0.10.147	122	Blue_S_2.bmp	1460	0		0	0	357506	0		0	0	NULL	NULL	NULL	High	run1	1	List2	Catch.wav	V_T	1	1	0	1	357356	150	1	419	357775
Exp3	17	Exp3-1-17	59.938	1.0.0.175	2	right	linguoying	-718928420	2.0.10.242	2.0.10.242	11-03-2019	2019-11-03 06:13:57	14:13:57	female	2.0.10.147	123	Catch.bmp	1410	0		1	0	360125	0		0	0	NULL	NULL	NULL	High	run1	1	List2	A_T.wav	A_T	1	1	1	1	359975	150	1	1152	361127
Exp3	17	Exp3-1-17	59.938	1.0.0.175	2	right	linguoying	-718928420	2.0.10.242	2.0.10.242	11-03-2019	2019-11-03 06:13:57	14:13:57	female	2.0.10.147	124	Catch.bmp	1070	0		0	0	362695	0		0	0	NULL	NULL	NULL	High	run1	1	List2	A_T.wav	A_T	1	1	0	1	362545	150	1	502	363047
Exp3	17	Exp3-1-17	59.938	1.0.0.175	2	right	linguoying	-718928420	2.0.10.242	2.0.10.242	11-03-2019	2019-11-03 06:13:57	14:13:57	female	2.0.10.147	125	Catch.bmp	1121	0		0	0	364914	0		0	0	NULL	NULL	NULL	High	run1		List2	A_S.wav	A_S	0		0	1	364764	150	1	531	365295
Exp3	17	Exp3-1-17	59.938	1.0.0.175	2	right	linguoying	-718928420	2.0.10.242	2.0.10.242	11-03-2019	2019-11-03 06:13:57	14:13:57	female	2.0.10.147	126	Blue_S_2.bmp	1311	0		0	0	367183	0		0	0	NULL	NULL	NULL	High	run1	1	List2	A_T.wav	AV_T	1	1	0	1	367033	150	1	422	367455
Exp3	17	Exp3-1-17	59.938	1.0.0.175	2	right	linguoying	-718928420	2.0.10.242	2.0.10.242	11-03-2019	2019-11-03 06:13:57	14:13:57	female	2.0.10.147	127	Catch.bmp	1001	0		0	0	369652	0		0	0	NULL	NULL	NULL	High	run1	1	List2	A_T.wav	A_T	1	1	0	1	369502	150	1	993	370495
Exp3	17	Exp3-1-17	59.938	1.0.0.175	2	right	linguoying	-718928420	2.0.10.242	2.0.10.242	11-03-2019	2019-11-03 06:13:57	14:13:57	female	2.0.10.147	128	Blue_S_2.bmp	1349	0		0	0	371804	0		0	0	NULL	NULL	NULL	High	run1	1	List2	A_T.wav	AV_T	1	1	0	1	371654	150	1	393	372047
Exp3	17	Exp3-1-17	59.938	1.0.0.175	2	right	linguoying	-718928420	2.0.10.242	2.0.10.242	11-03-2019	2019-11-03 06:13:57	14:13:57	female	2.0.10.147	129	Red_C_2.bmp	1480	0		0	0	374307	0		0	0	NULL	NULL	NULL	High	run1	1	List2	A_T.wav	AV_T	1	1	0	1	374157	150	1	354	374511
Exp3	17	Exp3-1-17	59.938	1.0.0.175	2	right	linguoying	-718928420	2.0.10.242	2.0.10.242	11-03-2019	2019-11-03 06:13:57	14:13:57	female	2.0.10.147	130	Blue_S_2.bmp	1241	0		0	0	376943	0		0	0	NULL	NULL	NULL	High	run1	1	List2	A_T.wav	AV_T	1	1	0	1	376793	150	1	398	377191
Exp3	17	Exp3-1-17	59.938	1.0.0.175	2	right	linguoying	-718928420	2.0.10.242	2.0.10.242	11-03-2019	2019-11-03 06:13:57	14:13:57	female	2.0.10.147	131	Red_C.bmp	1397	0		0	1	379346	0		0	0	NULL	NULL	NULL	High	run1		List2	Catch.wav	V_S	0		1	1	379195	151		0	0
Exp3	17	Exp3-1-17	59.938	1.0.0.175	2	right	linguoying	-718928420	2.0.10.242	2.0.10.242	11-03-2019	2019-11-03 06:13:57	14:13:57	female	2.0.10.147	132	Blue_S_2.bmp	1577	0		0	0	381965	0		0	0	NULL	NULL	NULL	High	run1	1	List2	Catch.wav	V_T	1	1	0	1	381815	150	1	440	382255
Exp3	17	Exp3-1-17	59.938	1.0.0.175	2	right	linguoying	-718928420	2.0.10.242	2.0.10.242	11-03-2019	2019-11-03 06:13:57	14:13:57	female	2.0.10.147	133	Blue_S_2.bmp	1279	0		0	0	384701	0		0	0	NULL	NULL	NULL	High	run1	1	List2	Catch.wav	V_T	1	1	0	1	384551	150	1	519	385070
Exp3	17	Exp3-1-17	59.938	1.0.0.175	2	right	linguoying	-718928420	2.0.10.242	2.0.10.242	11-03-2019	2019-11-03 06:13:57	14:13:57	female	2.0.10.147	134	Catch.bmp	1333	0		0	0	387137	0		0	0	NULL	NULL	NULL	High	run1	1	List2	A_T.wav	A_T	1	1	1	1	386987	150	1	899	387886
Exp3	17	Exp3-1-17	59.938	1.0.0.175	2	right	linguoying	-718928420	2.0.10.242	2.0.10.242	11-03-2019	2019-11-03 06:13:57	14:13:57	female	2.0.10.147	135	Red_C_2.bmp	822	0		0	0	389623	0		0	0	NULL	NULL	NULL	High	run1	1	List2	Catch.wav	V_T	1	1	0	1	389473	150	1	750	390223
Exp3	17	Exp3-1-17	59.938	1.0.0.175	2	right	linguoying	-718928420	2.0.10.242	2.0.10.242	11-03-2019	2019-11-03 06:13:57	14:13:57	female	2.0.10.147	136	Catch.bmp	1080	0		0	0	391592	0		0	0	NULL	NULL	NULL	High	run1	1	List2	A_T.wav	A_T	1	1	1	1	391442	150	1	1116	392558
Exp3	17	Exp3-1-17	59.938	1.0.0.175	2	right	linguoying	-718928420	2.0.10.242	2.0.10.242	11-03-2019	2019-11-03 06:13:57	14:13:57	female	2.0.10.147	137	Catch.bmp	1203	0		0	1	393828	0		0	0	NULL	NULL	NULL	High	run1	1	List2	A_T.wav	A_T	1	1	1	1	393677	151	1	553	394230
Exp3	17	Exp3-1-17	59.938	1.0.0.175	2	right	linguoying	-718928420	2.0.10.242	2.0.10.242	11-03-2019	2019-11-03 06:13:57	14:13:57	female	2.0.10.147	138	Red_C_2.bmp	1227	0		0	0	396180	0		0	0	NULL	NULL	NULL	High	run1	1	List2	A_T.wav	AV_T	1	1	0	1	396030	150	1	505	396535
Exp3	17	Exp3-1-17	59.938	1.0.0.175	2	right	linguoying	-718928420	2.0.10.242	2.0.10.242	11-03-2019	2019-11-03 06:13:57	14:13:57	female	2.0.10.147	139	Blue_S_2.bmp	1382	0		0	0	398566	0		0	0	NULL	NULL	NULL	High	run1	1	List2	Catch.wav	V_T	1	1	0	1	398416	150	1	551	398967
Exp3	17	Exp3-1-17	59.938	1.0.0.175	2	right	linguoying	-718928420	2.0.10.242	2.0.10.242	11-03-2019	2019-11-03 06:13:57	14:13:57	female	2.0.10.147	140	Catch.bmp	1253	0		0	0	401102	0		0	0	NULL	NULL	NULL	High	run1	1	List2	A_T.wav	A_T	1	1	1	1	400952	150	1	798	401750
Exp3	17	Exp3-1-17	59.938	1.0.0.175	2	right	linguoying	-718928420	2.0.10.242	2.0.10.242	11-03-2019	2019-11-03 06:13:57	14:13:57	female	2.0.10.147	141	Red_C_2.bmp	986	0		0	0	403504	985		0	0	NULL	NULL	NULL	High	run1	1	List2	A_T.wav	AV_T	1	1	0	1	403354	150	1	604	403958
Exp3	17	Exp3-1-17	59.938	1.0.0.175	2	right	linguoying	-718928420	2.0.10.242	2.0.10.242	11-03-2019	2019-11-03 06:13:57	14:13:57	female	2.0.10.147	142	Catch.bmp	1231	0		0	1	408410	0		0	0	NULL	NULL	NULL	High	run1	1	List2	A_T.wav	A_T	1	1	1	1	408259	151	1	683	408942
Exp3	17	Exp3-1-17	59.938	1.0.0.175	2	right	linguoying	-718928420	2.0.10.242	2.0.10.242	11-03-2019	2019-11-03 06:13:57	14:13:57	female	2.0.10.147	143	Red_C_2.bmp	1080	0		0	0	410795	0		0	0	NULL	NULL	NULL	High	run1	1	List2	A_T.wav	AV_T	1	1	0	1	410645	150	1	625	411270
Exp3	17	Exp3-1-17	59.938	1.0.0.175	2	right	linguoying	-718928420	2.0.10.242	2.0.10.242	11-03-2019	2019-11-03 06:13:57	14:13:57	female	2.0.10.147	144	Catch.bmp	840	0		0	0	413031	0		0	0	NULL	NULL	NULL	High	run1		List2	A_S.wav	A_S	0		0	1	412881	150		0	0
Exp3	17	Exp3-1-17	59.938	1.0.0.175	2	right	linguoying	-718928420	2.0.10.242	2.0.10.242	11-03-2019	2019-11-03 06:13:57	14:13:57	female	2.0.10.147	145	Blue_S_2.bmp	1357	0		0	0	415083	0		0	0	NULL	NULL	NULL	High	run1	1	List2	Catch.wav	V_T	1	1	1	1	414933	150	1	553	415486
Exp3	17	Exp3-1-17	59.938	1.0.0.175	2	right	linguoying	-718928420	2.0.10.242	2.0.10.242	11-03-2019	2019-11-03 06:13:57	14:13:57	female	2.0.10.147	146	Catch.bmp	1551	0		0	1	417603	0		0	0	NULL	NULL	NULL	High	run1		List2	A_S.wav	A_S	0		1	1	417452	151		0	0
Exp3	17	Exp3-1-17	59.938	1.0.0.175	2	right	linguoying	-718928420	2.0.10.242	2.0.10.242	11-03-2019	2019-11-03 06:13:57	14:13:57	female	2.0.10.147	147	Blue_S_2.bmp	1006	0		0	0	420355	0		0	0	NULL	NULL	NULL	High	run1	1	List2	Catch.wav	V_T	1	1	1	1	420205	150	1	457	420662
Exp3	17	Exp3-1-17	59.938	1.0.0.175	2	right	linguoying	-718928420	2.0.10.242	2.0.10.242	11-03-2019	2019-11-03 06:13:57	14:13:57	female	2.0.10.147	148	Blue_S_2.bmp	1438	0		0	0	422508	0		0	0	NULL	NULL	NULL	High	run1	1	List2	Catch.wav	V_T	1	1	0	2	422358	150	1	408	422766
Exp3	17	Exp3-1-17	59.938	1.0.0.175	2	right	linguoying	-718928420	2.0.10.242	2.0.10.242	11-03-2019	2019-11-03 06:13:57	14:13:57	female	2.0.10.147	149	Red_C_2.bmp	1483	0		0	0	425094	0		0	0	NULL	NULL	NULL	High	run1	1	List2	A_T.wav	AV_T	1	1	0	1	424944	150	1	526	425470
Exp3	17	Exp3-1-17	59.938	1.0.0.175	2	right	linguoying	-718928420	2.0.10.242	2.0.10.242	11-03-2019	2019-11-03 06:13:57	14:13:57	female	2.0.10.147	150	Blue_C.bmp	1008	0		0	0	427730	0		0	0	NULL	NULL	NULL	High	run1		List2	A_S.wav	AV_S	0		0	1	427580	150		0	0
Exp3	17	Exp3-1-17	59.938	1.0.0.175	2	right	linguoying	-718928420	2.0.10.242	2.0.10.242	11-03-2019	2019-11-03 06:13:57	14:13:57	female	2.0.10.147	151	Catch.bmp	1439	0		1	0	429965	0		0	0	NULL	NULL	NULL	High	run1	1	List2	A_T.wav	A_T	1	1	1	1	429815	150	1	824	430639
Exp3	17	Exp3-1-17	59.938	1.0.0.175	2	right	linguoying	-718928420	2.0.10.242	2.0.10.242	11-03-2019	2019-11-03 06:13:57	14:13:57	female	2.0.10.147	152	Red_C.bmp	1130	0		0	1	432552	0		0	0	NULL	NULL	NULL	High	run1		List2	Catch.wav	V_S	0		1	1	432401	151		0	0
Exp3	17	Exp3-1-17	59.938	1.0.0.175	2	right	linguoying	-718928420	2.0.10.242	2.0.10.242	11-03-2019	2019-11-03 06:13:57	14:13:57	female	2.0.10.147	153	Blue_S_2.bmp	872	0		0	0	434887	0		0	0	NULL	NULL	NULL	High	run1	1	List2	Catch.wav	V_T	1	1	0	1	434737	150	1	382	435119
Exp3	17	Exp3-1-17	59.938	1.0.0.175	2	right	linguoying	-718928420	2.0.10.242	2.0.10.242	11-03-2019	2019-11-03 06:13:57	14:13:57	female	2.0.10.147	154	Red_C_2.bmp	1520	0		0	0	436906	0		0	0	NULL	NULL	NULL	High	run1	1	List2	Catch.wav	V_T	1	1	0	1	436756	150	1	546	437302
Exp3	17	Exp3-1-17	59.938	1.0.0.175	2	right	linguoying	-718928420	2.0.10.242	2.0.10.242	11-03-2019	2019-11-03 06:13:57	14:13:57	female	2.0.10.147	155	Red_C_2.bmp	1174	0		0	1	439576	0		0	0	NULL	NULL	NULL	High	run1	1	List2	A_T.wav	AV_T	1	1	1	1	439425	151	1	581	440006
Exp3	17	Exp3-1-17	59.938	1.0.0.175	2	right	linguoying	-718928420	2.0.10.242	2.0.10.242	11-03-2019	2019-11-03 06:13:57	14:13:57	female	2.0.10.147	156	Blue_S_2.bmp	1545	0		0	0	441911	0		0	0	NULL	NULL	NULL	High	run1	1	List2	Catch.wav	V_T	1	1	1	1	441761	150	1	389	442150
Exp3	17	Exp3-1-17	59.938	1.0.0.175	2	right	linguoying	-718928420	2.0.10.242	2.0.10.242	11-03-2019	2019-11-03 06:13:57	14:13:57	female	2.0.10.147	157	Blue_S_2.bmp	1156	0		0	0	444614	0		0	0	NULL	NULL	NULL	High	run1	1	List2	Catch.wav	V_T	1	1	0	1	444464	150	1	470	444934
Exp3	17	Exp3-1-17	59.938	1.0.0.175	2	right	linguoying	-718928420	2.0.10.242	2.0.10.242	11-03-2019	2019-11-03 06:13:57	14:13:57	female	2.0.10.147	158	Red_C_2.bmp	1549	0		0	1	446917	0		0	0	NULL	NULL	NULL	High	run1	1	List2	A_T.wav	AV_T	1	1	1	1	446766	151	1	440	447206
Exp3	17	Exp3-1-17	59.938	1.0.0.175	2	right	linguoying	-718928420	2.0.10.242	2.0.10.242	11-03-2019	2019-11-03 06:13:57	14:13:57	female	2.0.10.147	159	Red_C_2.bmp	876	0		1	0	449619	0		0	0	NULL	NULL	NULL	High	run1	1	List2	A_T.wav	AV_T	1	1	0	1	449469	150	1	361	449830
Exp3	17	Exp3-1-17	59.938	1.0.0.175	2	right	linguoying	-718928420	2.0.10.242	2.0.10.242	11-03-2019	2019-11-03 06:13:57	14:13:57	female	2.0.10.147	160	Blue_S_2.bmp	1239	0		0	0	451655	0		0	0	NULL	NULL	NULL	High	run1	1	List2	A_T.wav	AV_T	1	1	0	1	451505	150	1	421	451926
Exp3	17	Exp3-1-17	59.938	1.0.0.175	2	right	linguoying	-718928420	2.0.10.242	2.0.10.242	11-03-2019	2019-11-03 06:13:57	14:13:57	female	2.0.10.147	161	Catch.bmp	1437	0		0	0	454041	0		0	0	NULL	NULL	NULL	High	run1		List2	A_S.wav	A_S	0		0	1	453891	150		0	0
Exp3	17	Exp3-1-17	59.938	1.0.0.175	2	right	linguoying	-718928420	2.0.10.242	2.0.10.242	11-03-2019	2019-11-03 06:13:57	14:13:57	female	2.0.10.147	162	Red_C_2.bmp	1488	0		0	1	456694	0		0	0	NULL	NULL	NULL	High	run1	1	List2	Catch.wav	V_T	1	1	1	1	456543	151	1	615	457158
Exp3	17	Exp3-1-17	59.938	1.0.0.175	2	right	linguoying	-718928420	2.0.10.242	2.0.10.242	11-03-2019	2019-11-03 06:13:57	14:13:57	female	2.0.10.147	163	Red_C_2.bmp	1448	0		0	0	459330	0		0	0	NULL	NULL	NULL	High	run1	1	List2	A_T.wav	AV_T	1	1	0	2	459180	150	1	585	459765
Exp3	17	Exp3-1-17	59.938	1.0.0.175	2	right	linguoying	-718928420	2.0.10.242	2.0.10.242	11-03-2019	2019-11-03 06:13:57	14:13:57	female	2.0.10.147	164	Red_C_2.bmp	1320	0		0	0	461932	0		0	0	NULL	NULL	NULL	High	run1	1	List2	A_T.wav	AV_T	1	1	0	1	461782	150	1	464	462246
Exp3	17	Exp3-1-17	59.938	1.0.0.175	2	right	linguoying	-718928420	2.0.10.242	2.0.10.242	11-03-2019	2019-11-03 06:13:57	14:13:57	female	2.0.10.147	165	Red_C_2.bmp	1486	0		0	1	464402	0		0	0	NULL	NULL	NULL	High	run1	1	List2	Catch.wav	V_T	1	1	1	1	464251	151	1	402	464653
Exp3	17	Exp3-1-17	59.938	1.0.0.175	2	right	linguoying	-718928420	2.0.10.242	2.0.10.242	11-03-2019	2019-11-03 06:13:57	14:13:57	female	2.0.10.147	166	Blue_S_2.bmp	1505	0		0	0	467038	0		0	0	NULL	NULL	NULL	High	run1	1	List2	Catch.wav	V_T	1	1	0	1	466888	150	1	437	467325
Exp3	17	Exp3-1-17	59.938	1.0.0.175	2	right	linguoying	-718928420	2.0.10.242	2.0.10.242	11-03-2019	2019-11-03 06:13:57	14:13:57	female	2.0.10.147	167	Red_C_2.bmp	1256	0		0	1	469691	0		0	0	NULL	NULL	NULL	High	run1	1	List2	A_T.wav	AV_T	1	1	1	1	469540	151	1	505	470045
Exp3	17	Exp3-1-17	59.938	1.0.0.175	2	right	linguoying	-718928420	2.0.10.242	2.0.10.242	11-03-2019	2019-11-03 06:13:57	14:13:57	female	2.0.10.147	168	Blue_S_2.bmp	1450	0		0	0	472110	0		0	0	NULL	NULL	NULL	High	run1	1	List2	A_T.wav	AV_T	1	1	0	1	471960	150	1	341	472301
Exp3	17	Exp3-1-17	59.938	1.0.0.175	2	right	linguoying	-718928420	2.0.10.242	2.0.10.242	11-03-2019	2019-11-03 06:13:57	14:13:57	female	2.0.10.147	169	Blue_S_2.bmp	1024	0		1	0	474712	0		0	0	NULL	NULL	NULL	High	run1	1	List2	A_T.wav	AV_T	1	1	0	1	474562	150	1	355	474917
Exp3	17	Exp3-1-17	59.938	1.0.0.175	2	right	linguoying	-718928420	2.0.10.242	2.0.10.242	11-03-2019	2019-11-03 06:13:57	14:13:57	female	2.0.10.147	170	Catch.bmp	968	0		0	0	476898	0		0	0	NULL	NULL	NULL	High	run1	1	List2	A_T.wav	A_T	1	1	0	1	476748	150	1	634	477382
Exp3	17	Exp3-1-17	59.938	1.0.0.175	2	right	linguoying	-718928420	2.0.10.242	2.0.10.242	11-03-2019	2019-11-03 06:13:57	14:13:57	female	2.0.10.147	171	Red_C_2.bmp	1050	0		0	0	479017	0		0	0	NULL	NULL	NULL	High	run1	1	List2	Catch.wav	V_T	1	1	0	1	478867	150	1	387	479254
Exp3	17	Exp3-1-17	59.938	1.0.0.175	2	right	linguoying	-718928420	2.0.10.242	2.0.10.242	11-03-2019	2019-11-03 06:13:57	14:13:57	female	2.0.10.147	172	Blue_S_2.bmp	1306	0		0	0	481219	0		0	0	NULL	NULL	NULL	High	run1	1	List2	A_T.wav	AV_T	1	1	1	1	481069	150	1	336	481405
Exp3	17	Exp3-1-17	59.938	1.0.0.175	2	right	linguoying	-718928420	2.0.10.242	2.0.10.242	11-03-2019	2019-11-03 06:13:57	14:13:57	female	2.0.10.147	173	Blue_S_2.bmp	1061	0		0	0	483672	0		0	0	NULL	NULL	NULL	High	run1	1	List2	Catch.wav	V_T	1	1	0	1	483522	150	1	483	484005
Exp3	17	Exp3-1-17	59.938	1.0.0.175	2	right	linguoying	-718928420	2.0.10.242	2.0.10.242	11-03-2019	2019-11-03 06:13:57	14:13:57	female	2.0.10.147	174	Red_C_2.bmp	1563	0		0	0	485891	0		0	0	NULL	NULL	NULL	High	run1	1	List2	Catch.wav	V_T	1	1	0	1	485741	150	1	416	486157
Exp3	17	Exp3-1-17	59.938	1.0.0.175	2	right	linguoying	-718928420	2.0.10.242	2.0.10.242	11-03-2019	2019-11-03 06:13:57	14:13:57	female	2.0.10.147	175	Blue_C_2.bmp	1267	0		0	0	488610	0		0	0	NULL	NULL	NULL	High	run1		List2	Catch.wav	V_S	0		0	1	488460	150	1	377	488837
Exp3	17	Exp3-1-17	59.938	1.0.0.175	2	right	linguoying	-718928420	2.0.10.242	2.0.10.242	11-03-2019	2019-11-03 06:13:57	14:13:57	female	2.0.10.147	176	Blue_C.bmp	1257	0		0	1	491030	0		0	0	NULL	NULL	NULL	High	run1		List2	A_S.wav	AV_S	0		1	1	490879	151		0	0
Exp3	17	Exp3-1-17	59.938	1.0.0.175	2	right	linguoying	-718928420	2.0.10.242	2.0.10.242	11-03-2019	2019-11-03 06:13:57	14:13:57	female	2.0.10.147	177	Catch.bmp	976	0		0	0	493499	0		0	0	NULL	NULL	NULL	High	run1	1	List2	A_T.wav	A_T	1	1	0	1	493349	150	1	864	494213
Exp3	17	Exp3-1-17	59.938	1.0.0.175	2	right	linguoying	-718928420	2.0.10.242	2.0.10.242	11-03-2019	2019-11-03 06:13:57	14:13:57	female	2.0.10.147	178	Catch.bmp	852	0		1	0	495634	0		0	0	NULL	NULL	NULL	High	run1		List2	A_S.wav	A_S	0		0	1	495484	150		0	0
Exp3	17	Exp3-1-17	59.938	1.0.0.175	2	right	linguoying	-718928420	2.0.10.242	2.0.10.242	11-03-2019	2019-11-03 06:13:57	14:13:57	female	2.0.10.147	179	Red_C_2.bmp	1313	0		0	1	497687	0		0	0	NULL	NULL	NULL	High	run1	1	List2	A_T.wav	AV_T	1	1	1	1	497536	151	1	309	497845
Exp3	17	Exp3-1-17	59.938	1.0.0.175	2	right	linguoying	-718928420	2.0.10.242	2.0.10.242	11-03-2019	2019-11-03 06:13:57	14:13:57	female	2.0.10.147	180	Blue_S_2.bmp	979	0		0	0	500156	0		0	0	NULL	NULL	NULL	High	run1	1	List2	Catch.wav	V_T	1	1	0	1	500006	150	1	519	500525
Exp3	17	Exp3-1-17	59.938	1.0.0.175	2	right	linguoying	-718928420	2.0.10.242	2.0.10.242	11-03-2019	2019-11-03 06:13:57	14:13:57	female	2.0.10.147	181	Catch.bmp	830	0		0	0	502291	0		0	0	NULL	NULL	NULL	High	run1		List2	A_S.wav	A_S	0		1	1	502141	150		0	0
Exp3	17	Exp3-1-17	59.938	1.0.0.175	2	right	linguoying	-718928420	2.0.10.242	2.0.10.242	11-03-2019	2019-11-03 06:13:57	14:13:57	female	2.0.10.147	182	Blue_S_2.bmp	1132	0		0	1	504344	0		0	0	NULL	NULL	NULL	High	run1	1	List2	A_T.wav	AV_T	1	1	1	1	504193	151	1	380	504573
Exp3	17	Exp3-1-17	59.938	1.0.0.175	2	right	linguoying	-718928420	2.0.10.242	2.0.10.242	11-03-2019	2019-11-03 06:13:57	14:13:57	female	2.0.10.147	183	Catch.bmp	992	0		0	0	506629	0		0	0	NULL	NULL	NULL	High	run1	1	List2	A_T.wav	A_T	1	1	0	1	506479	150	1	838	507317
Exp3	17	Exp3-1-17	59.938	1.0.0.175	2	right	linguoying	-718928420	2.0.10.242	2.0.10.242	11-03-2019	2019-11-03 06:13:57	14:13:57	female	2.0.10.147	184	Red_C_2.bmp	863	0		0	1	508782	0		0	0	NULL	NULL	NULL	High	run1	1	List2	Catch.wav	V_T	1	1	1	1	508631	151	1	599	509230
Exp3	17	Exp3-1-17	59.938	1.0.0.175	2	right	linguoying	-718928420	2.0.10.242	2.0.10.242	11-03-2019	2019-11-03 06:13:57	14:13:57	female	2.0.10.147	185	Catch.bmp	1497	0		0	0	510800	0		0	0	NULL	NULL	NULL	High	run1	1	List2	A_T.wav	A_T	1	1	1	1	510650	150	1	1267	511917
Exp3	17	Exp3-1-17	59.938	1.0.0.175	2	right	linguoying	-718928420	2.0.10.242	2.0.10.242	11-03-2019	2019-11-03 06:13:57	14:13:57	female	2.0.10.147	186	Blue_C_2.bmp	993	0		0	0	513453	0		0	0	NULL	NULL	NULL	High	run1		List2	Catch.wav	V_S	0		1	1	513303	150	1	694	513997
Exp3	17	Exp3-1-17	59.938	1.0.0.175	2	right	linguoying	-718928420	2.0.10.242	2.0.10.242	11-03-2019	2019-11-03 06:13:57	14:13:57	female	2.0.10.147	187	Catch.bmp	1116	0		1	0	515605	0		0	0	NULL	NULL	NULL	High	run1	1	List2	A_T.wav	A_T	1	1	1	1	515455	150	1	1038	516493
Exp3	17	Exp3-1-17	59.938	1.0.0.175	2	right	linguoying	-718928420	2.0.10.242	2.0.10.242	11-03-2019	2019-11-03 06:13:57	14:13:57	female	2.0.10.147	188	Red_C.bmp	1073	0		0	1	517875	0		0	0	NULL	NULL	NULL	High	run1		List2	Catch.wav	V_S	0		1	1	517724	151		0	0
Exp3	17	Exp3-1-17	59.938	1.0.0.175	2	right	linguoying	-718928420	2.0.10.242	2.0.10.242	11-03-2019	2019-11-03 06:13:57	14:13:57	female	2.0.10.147	189	Catch.bmp	1514	0		0	0	520160	0		0	0	NULL	NULL	NULL	High	run1	1	List2	A_T.wav	A_T	1	1	1	1	520010	150	1	826	520836
Exp3	17	Exp3-1-17	59.938	1.0.0.175	2	right	linguoying	-718928420	2.0.10.242	2.0.10.242	11-03-2019	2019-11-03 06:13:57	14:13:57	female	2.0.10.147	190	Red_C_2.bmp	1094	0		0	0	522830	0		0	0	NULL	NULL	NULL	High	run1	1	List2	A_T.wav	AV_T	1	1	0	2	522680	150	1	588	523268
Exp3	17	Exp3-1-17	59.938	1.0.0.175	2	right	linguoying	-718928420	2.0.10.242	2.0.10.242	11-03-2019	2019-11-03 06:13:57	14:13:57	female	2.0.10.147	191	Blue_S_2.bmp	952	0		0	0	525082	0		0	0	NULL	NULL	NULL	High	run1	1	List2	Catch.wav	V_T	1	1	1	1	524932	150	1	472	525404
Exp3	17	Exp3-1-17	59.938	1.0.0.175	2	right	linguoying	-718928420	2.0.10.242	2.0.10.242	11-03-2019	2019-11-03 06:13:57	14:13:57	female	2.0.10.147	192	Blue_S.bmp	1452	0		0	0	527184	0		0	0	NULL	NULL	NULL	High	run1		List2	Catch.wav	V_S	0		0	1	527034	150		0	0
Exp3	17	Exp3-1-17	59.938	1.0.0.175	2	right	linguoying	-718928420	2.0.10.242	2.0.10.242	11-03-2019	2019-11-03 06:13:57	14:13:57	female	2.0.10.147	193	Catch.bmp	938	0		0	0	529854	0		0	0	NULL	NULL	NULL	High	run1	1	List2	A_T.wav	A_T	1	1	0	1	529704	150	1	733	530437
Exp3	17	Exp3-1-17	59.938	1.0.0.175	2	right	linguoying	-718928420	2.0.10.242	2.0.10.242	11-03-2019	2019-11-03 06:13:57	14:13:57	female	2.0.10.147	194	Catch.bmp	845	0		0	0	531939	0		0	0	NULL	NULL	NULL	High	run1	1	List2	A_T.wav	A_T	1	1	0	1	531789	150	1	503	532292
Exp3	17	Exp3-1-17	59.938	1.0.0.175	2	right	linguoying	-718928420	2.0.10.242	2.0.10.242	11-03-2019	2019-11-03 06:13:57	14:13:57	female	2.0.10.147	195	Red_S.bmp	1167	0		0	0	533941	0		0	0	NULL	NULL	NULL	High	run1		List2	Catch.wav	V_S	0		1	1	533791	150		0	0
Exp3	17	Exp3-1-17	59.938	1.0.0.175	2	right	linguoying	-718928420	2.0.10.242	2.0.10.242	11-03-2019	2019-11-03 06:13:57	14:13:57	female	2.0.10.147	196	Catch.bmp	1250	0		0	1	536311	0		0	0	NULL	NULL	NULL	High	run1	1	List2	A_T.wav	A_T	1	1	1	1	536160	151	1	572	536732
Exp3	17	Exp3-1-17	59.938	1.0.0.175	2	right	linguoying	-718928420	2.0.10.242	2.0.10.242	11-03-2019	2019-11-03 06:13:57	14:13:57	female	2.0.10.147	197	Catch.bmp	1062	0		0	0	538713	0		0	0	NULL	NULL	NULL	High	run1	1	List2	A_T.wav	A_T	1	1	0	1	538563	150	1	537	539100
Exp3	17	Exp3-1-17	59.938	1.0.0.175	2	right	linguoying	-718928420	2.0.10.242	2.0.10.242	11-03-2019	2019-11-03 06:13:57	14:13:57	female	2.0.10.147	198	Red_C_2.bmp	1126	0		0	0	540932	0		0	0	NULL	NULL	NULL	High	run1	1	List2	Catch.wav	V_T	1	1	0	1	540782	150	1	631	541413
Exp3	17	Exp3-1-17	59.938	1.0.0.175	2	right	linguoying	-718928420	2.0.10.242	2.0.10.242	11-03-2019	2019-11-03 06:13:57	14:13:57	female	2.0.10.147	199	Blue_S_2.bmp	1138	0		0	0	543218	0		0	0	NULL	NULL	NULL	High	run1	1	List2	Catch.wav	V_T	1	1	0	1	543068	150	1	552	543620
Exp3	17	Exp3-1-17	59.938	1.0.0.175	2	right	linguoying	-718928420	2.0.10.242	2.0.10.242	11-03-2019	2019-11-03 06:13:57	14:13:57	female	2.0.10.147	200	Red_C_2.bmp	1464	0		1	0	545503	0		0	0	NULL	NULL	NULL	High	run1	1	List2	Catch.wav	V_T	1	1	1	1	545353	150	1	379	545732
Exp3	17	Exp3-1-17	59.938	1.0.0.175	2	right	linguoying	-718928420	2.0.10.242	2.0.10.242	11-03-2019	2019-11-03 06:13:57	14:13:57	female	2.0.10.147	201	Catch.bmp	1051	0		0	0	548123	0		0	0	NULL	NULL	NULL	High	run1	1	List2	A_T.wav	A_T	1	1	1	1	547973	150	1	415	548388
Exp3	17	Exp3-1-17	59.938	1.0.0.175	2	right	linguoying	-718928420	2.0.10.242	2.0.10.242	11-03-2019	2019-11-03 06:13:57	14:13:57	female	2.0.10.147	202	Blue_S_2.bmp	857	0		0	0	550325	0		0	0	NULL	NULL	NULL	High	run1	1	List2	A_T.wav	AV_T	1	1	0	1	550175	150	1	429	550604
Exp3	17	Exp3-1-17	59.938	1.0.0.175	2	right	linguoying	-718928420	2.0.10.242	2.0.10.242	11-03-2019	2019-11-03 06:13:57	14:13:57	female	2.0.10.147	203	Catch.bmp	859	0		0	0	552344	0		0	0	NULL	NULL	NULL	High	run1		List2	A_S.wav	A_S	0		0	1	552194	150		0	0
Exp3	17	Exp3-1-17	59.938	1.0.0.175	2	right	linguoying	-718928420	2.0.10.242	2.0.10.242	11-03-2019	2019-11-03 06:13:57	14:13:57	female	2.0.10.147	204	Blue_S_2.bmp	925	0		0	0	554413	0		0	0	NULL	NULL	NULL	High	run1	1	List2	A_T.wav	AV_T	1	1	0	1	554263	150	1	373	554636
Exp3	17	Exp3-1-17	59.938	1.0.0.175	2	right	linguoying	-718928420	2.0.10.242	2.0.10.242	11-03-2019	2019-11-03 06:13:57	14:13:57	female	2.0.10.147	205	Blue_S_2.bmp	1295	0		0	0	556498	0		0	0	NULL	NULL	NULL	High	run1	1	List2	A_T.wav	AV_T	1	1	0	1	556348	150	1	456	556804
Exp3	17	Exp3-1-17	59.938	1.0.0.175	2	right	linguoying	-718928420	2.0.10.242	2.0.10.242	11-03-2019	2019-11-03 06:13:57	14:13:57	female	2.0.10.147	206	Catch.bmp	1545	0		0	0	558951	0		0	0	NULL	NULL	NULL	High	run1	1	List2	A_T.wav	A_T	1	1	0	1	558801	150	1	883	559684
Exp3	17	Exp3-1-17	59.938	1.0.0.175	2	right	linguoying	-718928420	2.0.10.242	2.0.10.242	11-03-2019	2019-11-03 06:13:57	14:13:57	female	2.0.10.147	207	Blue_S_2.bmp	1252	0		0	0	561654	0		0	0	NULL	NULL	NULL	High	run1	1	List2	A_T.wav	AV_T	1	1	0	1	561504	150	1	332	561836
Exp3	17	Exp3-1-17	59.938	1.0.0.175	2	right	linguoying	-718928420	2.0.10.242	2.0.10.242	11-03-2019	2019-11-03 06:13:57	14:13:57	female	2.0.10.147	208	Blue_S_2.bmp	964	0		0	0	564056	0		0	0	NULL	NULL	NULL	High	run1	1	List2	Catch.wav	V_T	1	1	1	1	563906	150	1	347	564253
Exp3	17	Exp3-1-17	59.938	1.0.0.175	2	right	linguoying	-718928420	2.0.10.242	2.0.10.242	11-03-2019	2019-11-03 06:13:57	14:13:57	female	2.0.10.147	209	Blue_S_2.bmp	1148	0		0	0	566175	0		0	0	NULL	NULL	NULL	High	run1	1	List2	A_T.wav	AV_T	1	1	1	1	566025	150	1	363	566388
Exp3	17	Exp3-1-17	59.938	1.0.0.175	2	right	linguoying	-718928420	2.0.10.242	2.0.10.242	11-03-2019	2019-11-03 06:13:57	14:13:57	female	2.0.10.147	210	Red_C_2.bmp	1248	0		0	1	568478	0		0	0	NULL	NULL	NULL	High	run1	1	List2	Catch.wav	V_T	1	1	1	1	568327	151	1	1029	569356
Exp3	17	Exp3-1-17	59.938	1.0.0.175	2	right	linguoying	-718928420	2.0.10.242	2.0.10.242	11-03-2019	2019-11-03 06:13:57	14:13:57	female	2.0.10.147	211	Red_C.bmp	1432	0		0	0	570880	0		0	0	NULL	NULL	NULL	High	run1		List2	A_S.wav	AV_S	0		1	1	570730	150		0	0
Exp3	17	Exp3-1-17	59.938	1.0.0.175	2	right	linguoying	-718928420	2.0.10.242	2.0.10.242	11-03-2019	2019-11-03 06:13:57	14:13:57	female	2.0.10.147	212	Catch.bmp	986	0		0	0	573516	0		0	0	NULL	NULL	NULL	High	run1	1	List2	A_T.wav	A_T	1	1	0	1	573366	150	1	838	574204
Exp3	17	Exp3-1-17	59.938	1.0.0.175	2	right	linguoying	-718928420	2.0.10.242	2.0.10.242	11-03-2019	2019-11-03 06:13:57	14:13:57	female	2.0.10.147	213	Catch.bmp	898	0		0	0	575652	0		0	0	NULL	NULL	NULL	High	run1	1	List2	A_T.wav	A_T	1	1	0	1	575502	150	1	663	576165
Exp3	17	Exp3-1-17	59.938	1.0.0.175	2	right	linguoying	-718928420	2.0.10.242	2.0.10.242	11-03-2019	2019-11-03 06:13:57	14:13:57	female	2.0.10.147	214	Catch.bmp	875	0		0	0	577704	0		0	0	NULL	NULL	NULL	High	run1	1	List2	A_T.wav	A_T	1	1	0	1	577554	150	1	994	578548
Exp3	17	Exp3-1-17	59.938	1.0.0.175	2	right	linguoying	-718928420	2.0.10.242	2.0.10.242	11-03-2019	2019-11-03 06:13:57	14:13:57	female	2.0.10.147	215	Catch.bmp	1025	0		0	0	579756	0		0	0	NULL	NULL	NULL	High	run1	1	List2	A_T.wav	A_T	1	1	0	1	579606	150	1	534	580140
Exp3	17	Exp3-1-17	59.938	1.0.0.175	2	right	linguoying	-718928420	2.0.10.242	2.0.10.242	11-03-2019	2019-11-03 06:13:57	14:13:57	female	2.0.10.147	216	Red_S_2.bmp	1519	0		0	0	581942	0		0	0	NULL	NULL	NULL	High	run1		List2	A_S.wav	AV_S	0		0	1	581792	150	1	644	582436
Exp3	17	Exp3-1-17	59.938	1.0.0.175	2	right	linguoying	-718928420	2.0.10.242	2.0.10.242	11-03-2019	2019-11-03 06:13:57	14:13:57	female	2.0.10.147	217	Blue_S_2.bmp	1370	0		0	0	584611	0		0	0	NULL	NULL	NULL	High	run1	1	List2	A_T.wav	AV_T	1	1	0	1	584461	150	1	399	584860
Exp3	17	Exp3-1-17	59.938	1.0.0.175	2	right	linguoying	-718928420	2.0.10.242	2.0.10.242	11-03-2019	2019-11-03 06:13:57	14:13:57	female	2.0.10.147	218	Catch.bmp	979	0		0	1	587131	0		0	0	NULL	NULL	NULL	High	run1	1	List2	A_T.wav	A_T	0		1	1	586980	151		0	0
Exp3	17	Exp3-1-17	59.938	1.0.0.175	2	right	linguoying	-718928420	2.0.10.242	2.0.10.242	11-03-2019	2019-11-03 06:13:57	14:13:57	female	2.0.10.147	219	Blue_S_2.bmp	1123	0		0	0	589333	0		0	0	NULL	NULL	NULL	High	run1	1	List2	A_T.wav	AV_T	0		0	1	589183	150		0	0
Exp3	17	Exp3-1-17	59.938	1.0.0.175	2	right	linguoying	-718928420	2.0.10.242	2.0.10.242	11-03-2019	2019-11-03 06:13:57	14:13:57	female	2.0.10.147	220	Blue_S_2.bmp	1196	0		0	1	591669	0		0	0	NULL	NULL	NULL	High	run1	1	List2	Catch.wav	V_T	1	1	1	1	591518	151	1	310	591828
Exp3	17	Exp3-1-17	59.938	1.0.0.175	2	right	linguoying	-718928420	2.0.10.242	2.0.10.242	11-03-2019	2019-11-03 06:13:57	14:13:57	female	2.0.10.147	221	Blue_S.bmp	1001	0		0	0	594021	0		0	0	NULL	NULL	NULL	High	run1		List2	A_S.wav	AV_S	0		1	1	593871	150		0	0
Exp3	17	Exp3-1-17	59.938	1.0.0.175	2	right	linguoying	-718928420	2.0.10.242	2.0.10.242	11-03-2019	2019-11-03 06:13:57	14:13:57	female	2.0.10.147	222	Blue_S_2.bmp	1413	0		0	0	596240	0		0	0	NULL	NULL	NULL	High	run1	1	List2	A_T.wav	AV_T	1	1	0	1	596090	150	1	490	596580
Exp3	17	Exp3-1-17	59.938	1.0.0.175	2	right	linguoying	-718928420	2.0.10.242	2.0.10.242	11-03-2019	2019-11-03 06:13:57	14:13:57	female	2.0.10.147	223	Catch.bmp	855	0		1	0	598809	0		0	0	NULL	NULL	NULL	High	run1		List2	A_S.wav	A_S	0		0	1	598659	150		0	0
Exp3	17	Exp3-1-17	59.938	1.0.0.175	2	right	linguoying	-718928420	2.0.10.242	2.0.10.242	11-03-2019	2019-11-03 06:13:57	14:13:57	female	2.0.10.147	224	Blue_C.bmp	910	0		0	0	600878	0		0	0	NULL	NULL	NULL	High	Run1		List2	Catch.wav	V_S	0		1	1	600728	150		0	0
Exp3	17	Exp3-1-17	59.938	1.0.0.175	2	right	linguoying	-718928420	2.0.10.242	2.0.10.242	11-03-2019	2019-11-03 06:13:57	14:13:57	female	2.0.10.147	225	Red_C_2.bmp	958	0		0	0	602997	0		0	0	NULL	NULL	NULL	High	run1	1	List2	Catch.wav	V_T	1	1	0	1	602847	150	1	452	603299
Exp3	17	Exp3-1-17	59.938	1.0.0.175	2	right	linguoying	-718928420	2.0.10.242	2.0.10.242	11-03-2019	2019-11-03 06:13:57	14:13:57	female	2.0.10.147	226	Catch.bmp	1096	0		0	0	605116	0		0	0	NULL	NULL	NULL	High	run1	1	List2	A_T.wav	A_T	1	1	1	1	604966	150	1	1141	606107
Exp3	17	Exp3-1-17	59.938	1.0.0.175	2	right	linguoying	-718928420	2.0.10.242	2.0.10.242	11-03-2019	2019-11-03 06:13:57	14:13:57	female	2.0.10.147	227	Red_C_2.bmp	1259	0		1	0	607368	0		0	0	NULL	NULL	NULL	High	run1	1	List2	Catch.wav	V_T	1	1	1	1	607218	150	1	697	607915
Exp3	17	Exp3-1-17	59.938	1.0.0.175	2	right	linguoying	-718928420	2.0.10.242	2.0.10.242	11-03-2019	2019-11-03 06:13:57	14:13:57	female	2.0.10.147	228	Blue_S_2.bmp	1568	0		0	0	609788	0		0	0	NULL	NULL	NULL	High	run1	1	List2	Catch.wav	V_T	1	1	0	1	609638	150	1	558	610196
Exp3	17	Exp3-1-17	59.938	1.0.0.175	2	right	linguoying	-718928420	2.0.10.242	2.0.10.242	11-03-2019	2019-11-03 06:13:57	14:13:57	female	2.0.10.147	229	Catch.bmp	1478	0		0	0	612507	0		0	0	NULL	NULL	NULL	High	run1	1	List2	A_T.wav	A_T	1	1	1	1	612357	150	1	894	613251
Exp3	17	Exp3-1-17	59.938	1.0.0.175	2	right	linguoying	-718928420	2.0.10.242	2.0.10.242	11-03-2019	2019-11-03 06:13:57	14:13:57	female	2.0.10.147	230	Blue_C_2.bmp	1563	0		0	0	615143	0		0	0	NULL	NULL	NULL	High	run1		List2	A_S.wav	AV_S	0		0	1	614993	150	1	634	615627
Exp3	17	Exp3-1-17	59.938	1.0.0.175	2	right	linguoying	-718928420	2.0.10.242	2.0.10.242	11-03-2019	2019-11-03 06:13:57	14:13:57	female	2.0.10.147	231	Blue_S_2.bmp	1042	0		0	0	617863	0		0	0	NULL	NULL	NULL	High	run1	1	List2	A_T.wav	AV_T	1	1	0	1	617713	150	1	546	618259
Exp3	17	Exp3-1-17	59.938	1.0.0.175	2	right	linguoying	-718928420	2.0.10.242	2.0.10.242	11-03-2019	2019-11-03 06:13:57	14:13:57	female	2.0.10.147	232	Blue_S.bmp	818	0		0	0	620065	0		0	0	NULL	NULL	NULL	High	run1		List2	Catch.wav	V_S	0		1	1	619915	150		0	0
Exp3	17	Exp3-1-17	59.938	1.0.0.175	2	right	linguoying	-718928420	2.0.10.242	2.0.10.242	11-03-2019	2019-11-03 06:13:57	14:13:57	female	2.0.10.147	233	Blue_S.bmp	913	0		0	0	622101	0		0	0	NULL	NULL	NULL	High	run1		List2	Catch.wav	V_S	0		0	2	621951	150		0	0
Exp3	17	Exp3-1-17	59.938	1.0.0.175	2	right	linguoying	-718928420	2.0.10.242	2.0.10.242	11-03-2019	2019-11-03 06:13:57	14:13:57	female	2.0.10.147	234	Red_C_2.bmp	1480	0		0	1	624220	0		0	0	NULL	NULL	NULL	High	run1	1	List2	A_T.wav	AV_T	1	1	1	1	624069	151	1	558	624627
Exp3	17	Exp3-1-17	59.938	1.0.0.175	2	right	linguoying	-718928420	2.0.10.242	2.0.10.242	11-03-2019	2019-11-03 06:13:57	14:13:57	female	2.0.10.147	235	Blue_S_2.bmp	1123	0		0	1	626856	0		0	0	NULL	NULL	NULL	High	run1	1	List2	Catch.wav	V_T	0		1	1	626705	151		0	0
Exp3	17	Exp3-1-17	59.938	1.0.0.175	2	right	linguoying	-718928420	2.0.10.242	2.0.10.242	11-03-2019	2019-11-03 06:13:57	14:13:57	female	2.0.10.147	236	Catch.bmp	1552	0		0	0	629191	0		0	0	NULL	NULL	NULL	High	run1	1	List2	A_T.wav	A_T	1	1	1	1	629041	150	1	1251	630292
Exp3	17	Exp3-1-17	59.938	1.0.0.175	2	right	linguoying	-718928420	2.0.10.242	2.0.10.242	11-03-2019	2019-11-03 06:13:57	14:13:57	female	2.0.10.147	237	Red_C.bmp	1361	0		0	0	631894	0		0	0	NULL	NULL	NULL	High	run1		List2	A_S.wav	AV_S	0		0	1	631744	150		0	0
Exp3	17	Exp3-1-17	59.938	1.0.0.175	2	right	linguoying	-718928420	2.0.10.242	2.0.10.242	11-03-2019	2019-11-03 06:13:57	14:13:57	female	2.0.10.147	238	Blue_S_2.bmp	970	0		0	0	634480	0		0	0	NULL	NULL	NULL	High	run1	1	List2	A_T.wav	AV_T	1	1	0	1	634330	150	1	417	634747
Exp3	17	Exp3-1-17	59.938	1.0.0.175	2	right	linguoying	-718928420	2.0.10.242	2.0.10.242	11-03-2019	2019-11-03 06:13:57	14:13:57	female	2.0.10.147	239	Blue_S_2.bmp	1563	0		0	0	636599	0		0	0	NULL	NULL	NULL	High	run1	1	List2	Catch.wav	V_T	1	1	1	1	636449	150	1	586	637035
Exp3	17	Exp3-1-17	59.938	1.0.0.175	2	right	linguoying	-718928420	2.0.10.242	2.0.10.242	11-03-2019	2019-11-03 06:13:57	14:13:57	female	2.0.10.147	240	Blue_S_2.bmp	1332	0		0	0	639319	0		0	0	NULL	NULL	NULL	High	run1	1	List2	A_T.wav	AV_T	1	1	0	1	639169	150	1	482	639651
Exp3	17	Exp3-1-17	59.938	1.0.0.175	2	right	linguoying	-718928420	2.0.10.242	2.0.10.242	11-03-2019	2019-11-03 06:13:57	14:13:57	female	2.0.10.147	241	Red_S.bmp	1019	0		0	0	641805	0		0	0	NULL	NULL	NULL	High	run1		List2	A_S.wav	AV_S	0		0	2	641655	150		0	0
Exp3	17	Exp3-1-17	59.938	1.0.0.175	2	right	linguoying	-718928420	2.0.10.242	2.0.10.242	11-03-2019	2019-11-03 06:13:57	14:13:57	female	2.0.10.147	242	Blue_S_2.bmp	824	0		0	0	644040	0		0	0	NULL	NULL	NULL	High	run1	1	List2	Catch.wav	V_T	1	1	1	1	643890	150	1	521	644411
Exp3	17	Exp3-1-17	59.938	1.0.0.175	2	right	linguoying	-718928420	2.0.10.242	2.0.10.242	11-03-2019	2019-11-03 06:13:57	14:13:57	female	2.0.10.147	243	Catch.bmp	1268	0		0	0	646026	0		0	0	NULL	NULL	NULL	High	run1	1	List2	A_T.wav	A_T	1	1	0	1	645876	150	1	1079	646955
Exp3	17	Exp3-1-17	59.938	1.0.0.175	2	right	linguoying	-718928420	2.0.10.242	2.0.10.242	11-03-2019	2019-11-03 06:13:57	14:13:57	female	2.0.10.147	244	Red_C_2.bmp	1131	0		0	0	648445	0		0	0	NULL	NULL	NULL	High	run1	1	List2	A_T.wav	AV_T	1	1	0	1	648295	150	1	580	648875
Exp3	17	Exp3-1-17	59.938	1.0.0.175	2	right	linguoying	-718928420	2.0.10.242	2.0.10.242	11-03-2019	2019-11-03 06:13:57	14:13:57	female	2.0.10.147	245	Catch.bmp	1311	0		0	0	650731	0		0	0	NULL	NULL	NULL	High	run1		List2	A_S.wav	A_S	0		0	1	650581	150		0	0
Exp3	17	Exp3-1-17	59.938	1.0.0.175	2	right	linguoying	-718928420	2.0.10.242	2.0.10.242	11-03-2019	2019-11-03 06:13:57	14:13:57	female	2.0.10.147	246	Catch.bmp	1493	0		0	0	653267	0		0	0	NULL	NULL	NULL	High	run1		List2	A_S.wav	A_S	0		0	1	653117	150		0	0
Exp3	17	Exp3-1-17	59.938	1.0.0.175	2	right	linguoying	-718928420	2.0.10.242	2.0.10.242	11-03-2019	2019-11-03 06:13:57	14:13:57	female	2.0.10.147	247	Catch.bmp	1095	0		0	0	655953	0		0	0	NULL	NULL	NULL	High	run1	1	List2	A_T.wav	A_T	0		0	1	655803	150		0	0
Exp3	17	Exp3-1-17	59.938	1.0.0.175	2	right	linguoying	-718928420	2.0.10.242	2.0.10.242	11-03-2019	2019-11-03 06:13:57	14:13:57	female	2.0.10.147	248	Catch.bmp	1469	0		0	0	658255	0		0	0	NULL	NULL	NULL	High	run1		List2	A_S.wav	A_S	0		0	1	658105	150	1	777	658882
Exp3	17	Exp3-1-17	59.938	1.0.0.175	2	right	linguoying	-718928420	2.0.10.242	2.0.10.242	11-03-2019	2019-11-03 06:13:57	14:13:57	female	2.0.10.147	249	Blue_C_2.bmp	824	0		0	0	660875	0		0	0	NULL	NULL	NULL	High	run1		List2	A_S.wav	AV_S	0		0	2	660725	150	1	415	661140
Exp3	17	Exp3-1-17	59.938	1.0.0.175	2	right	linguoying	-718928420	2.0.10.242	2.0.10.242	11-03-2019	2019-11-03 06:13:57	14:13:57	female	2.0.10.147	250	Red_C_2.bmp	1169	0		0	0	662860	0		0	0	NULL	NULL	NULL	High	run1	1	List2	A_T.wav	AV_T	1	1	0	1	662710	150	1	612	663322
Exp3	17	Exp3-1-17	59.938	1.0.0.175	2	right	linguoying	-718928420	2.0.10.242	2.0.10.242	11-03-2019	2019-11-03 06:13:57	14:13:57	female	2.0.10.147	251	Catch.bmp	892	0		0	0	665179	0		0	0	NULL	NULL	NULL	High	run1	1	List2	A_T.wav	A_T	0		0	1	665029	150		0	0
Exp3	17	Exp3-1-17	59.938	1.0.0.175	2	right	linguoying	-718928420	2.0.10.242	2.0.10.242	11-03-2019	2019-11-03 06:13:57	14:13:57	female	2.0.10.147	252	Red_C_2.bmp	1155	0		0	0	667281	0		0	0	NULL	NULL	NULL	High	run1	1	List2	Catch.wav	V_T	1	1	1	1	667131	150	1	624	667755
Exp3	17	Exp3-1-17	59.938	1.0.0.175	2	right	linguoying	-718928420	2.0.10.242	2.0.10.242	11-03-2019	2019-11-03 06:13:57	14:13:57	female	2.0.10.147	253	Blue_S_2.bmp	934	0		0	0	669584	0		0	0	NULL	NULL	NULL	High	run1	1	List2	A_T.wav	AV_T	1	1	1	1	669434	150	1	448	669882
Exp3	17	Exp3-1-17	59.938	1.0.0.175	2	right	linguoying	-718928420	2.0.10.242	2.0.10.242	11-03-2019	2019-11-03 06:13:57	14:13:57	female	2.0.10.147	254	Red_C_2.bmp	1404	0		0	0	671669	0		0	0	NULL	NULL	NULL	High	run1	1	List2	Catch.wav	V_T	1	1	1	1	671519	150	1	595	672114
Exp3	17	Exp3-1-17	59.938	1.0.0.175	2	right	linguoying	-718928420	2.0.10.242	2.0.10.242	11-03-2019	2019-11-03 06:13:57	14:13:57	female	2.0.10.147	255	Catch.bmp	1537	0		0	0	674222	0		0	0	NULL	NULL	NULL	High	run1		List2	A_S.wav	A_S	0		1	1	674072	150		0	0
Exp3	17	Exp3-1-17	59.938	1.0.0.175	2	right	linguoying	-718928420	2.0.10.242	2.0.10.242	11-03-2019	2019-11-03 06:13:57	14:13:57	female	2.0.10.147	256	Blue_S.bmp	936	0		0	0	676975	0		0	0	NULL	NULL	NULL	High	run1		List2	A_S.wav	AV_S	0		0	1	676825	150		0	0
Exp3	17	Exp3-1-17	59.938	1.0.0.175	2	right	linguoying	-718928420	2.0.10.242	2.0.10.242	11-03-2019	2019-11-03 06:13:57	14:13:57	female	2.0.10.147	257	Blue_C.bmp	1537	0		0	0	679127	0		0	0	NULL	NULL	NULL	High	run1		List2	A_S.wav	AV_S	0		0	1	678977	150		0	0
Exp3	17	Exp3-1-17	59.938	1.0.0.175	2	right	linguoying	-718928420	2.0.10.242	2.0.10.242	11-03-2019	2019-11-03 06:13:57	14:13:57	female	2.0.10.147	258	Blue_S_2.bmp	1178	0		0	0	681880	0		0	0	NULL	NULL	NULL	High	run1	1	List2	A_T.wav	AV_T	1	1	0	1	681730	150	1	464	682194
Exp3	17	Exp3-1-17	59.938	1.0.0.175	2	right	linguoying	-718928420	2.0.10.242	2.0.10.242	11-03-2019	2019-11-03 06:13:57	14:13:57	female	2.0.10.147	259	Red_S.bmp	1582	0		0	0	684216	0		0	0	NULL	NULL	NULL	High	run1		List2	A_S.wav	AV_S	0		0	1	684066	150		0	0
Exp3	17	Exp3-1-17	59.938	1.0.0.175	2	right	linguoying	-718928420	2.0.10.242	2.0.10.242	11-03-2019	2019-11-03 06:13:57	14:13:57	female	2.0.10.147	260	Red_C_2.bmp	1204	0		0	0	687019	0		0	0	NULL	NULL	NULL	High	run1	1	List2	Catch.wav	V_T	1	1	0	1	686869	150	1	397	687266
