# Supplementary material for: Visual Perceptual Load Attenuates Age-Related Audiovisual Integration in an Audiovisual Discrimination Task
Source: Front Psychol. 2021 Sep 29;12:740221. doi: 10.3389/fpsyg.2021.740221 (PMC8511317; doi:10.3389/fpsyg.2021.740221)
Supplement: Supplementary file 1 [file Data_Sheet_1.ZIP › Export data/Group 2_Data_Older/Exp3_High load/Subject_18.xlsx]

## Sheet: Sheet1
ExperimentName	Subject	DataFile.Basename	Display.RefreshRate	ExperimentVersion	Group	Handedness	Name	RandomSeed	RuntimeVersion	RuntimeVersionExpected	SessionDate	SessionStartDateTimeUtc	SessionTime	Sex	StudioVersion	Block	Image	ITI	ITI.ACC	ITI.CRESP	ITI.DurationError	ITI.OnsetDelay	ITI.OnsetTime	ITI.OnsetToOnsetTime	ITI.RESP	ITI.RT	ITI.RTTime	List1	List1.Cycle	List1.Sample	PercetualLoad	Procedure	Response	Running	Sound	StimulusType	Target.ACC	Target.CRESP	Target.DurationError	Target.OnsetDelay	Target.OnsetTime	Target.OnsetToOnsetTime	Target.RESP	Target.RT	Target.RTTime
Exp3	18	Exp3-17-1	59.937	1.0.0.176	2	right	jinyan	1676474508	2.0.10.242	2.0.10.242	11-04-2019	2019-11-04 06:47:27	14:47:27	female	2.0.10.147	1	Catch.bmp	839	0		0	0	23535	0		0	0	10	1	1	High	Prac	1	List1	A_T.wav	A_T	0		121	1	23385	150		0	0
Exp3	18	Exp3-17-1	59.937	1.0.0.176	2	right	jinyan	1676474508	2.0.10.242	2.0.10.242	11-04-2019	2019-11-04 06:47:27	14:47:27	female	2.0.10.147	2	Catch.bmp	956	0		0	0	25587	0		0	0	10	1	2	High	Prac	1	List1	A_T.wav	A_T	0		0	1	25437	150		0	0
Exp3	18	Exp3-17-1	59.937	1.0.0.176	2	right	jinyan	1676474508	2.0.10.242	2.0.10.242	11-04-2019	2019-11-04 06:47:27	14:47:27	female	2.0.10.147	3	Blue_C_2.bmp	1177	0		0	0	27756	0		0	0	2	1	3	High	Prac		List1	Catch.wav	V_S	0		0	1	27606	150		0	0
Exp3	18	Exp3-17-1	59.937	1.0.0.176	2	right	jinyan	1676474508	2.0.10.242	2.0.10.242	11-04-2019	2019-11-04 06:47:27	14:47:27	female	2.0.10.147	4	Red_C_2.bmp	1432	0		0	0	30142	0		0	0	16	1	4	High	Prac	1	List1	A_T.wav	AV_T	1	1	0	2	29992	150	1	368	30360
Exp3	18	Exp3-17-1	59.937	1.0.0.176	2	right	jinyan	1676474508	2.0.10.242	2.0.10.242	11-04-2019	2019-11-04 06:47:27	14:47:27	female	2.0.10.147	5	Red_C_2.bmp	1146	0		0	0	32728	0		0	0	16	1	5	High	Prac	1	List1	A_T.wav	AV_T	1	1	0	1	32578	150	1	518	33096
Exp3	18	Exp3-17-1	59.937	1.0.0.176	2	right	jinyan	1676474508	2.0.10.242	2.0.10.242	11-04-2019	2019-11-04 06:47:27	14:47:27	female	2.0.10.147	6	Blue_C_2.bmp	1364	0		0	0	35030	0		0	0	12	1	6	High	Prac		List1	A_S.wav	AV_S	0		0	1	34880	150	1	552	35432
Exp3	18	Exp3-17-1	59.937	1.0.0.176	2	right	jinyan	1676474508	2.0.10.242	2.0.10.242	11-04-2019	2019-11-04 06:47:27	14:47:27	female	2.0.10.147	7	Blue_C_2.bmp	1452	0		1	0	37549	0		0	0	2	1	7	High	Prac		List1	Catch.wav	V_S	0		1	1	37399	150		0	0
Exp3	18	Exp3-17-1	59.937	1.0.0.176	2	right	jinyan	1676474508	2.0.10.242	2.0.10.242	11-04-2019	2019-11-04 06:47:27	14:47:27	female	2.0.10.147	8	Catch.bmp	1470	0		0	0	40219	0		0	0	10	1	8	High	Prac	1	List1	A_T.wav	A_T	0		0	1	40069	150		0	0
Exp3	18	Exp3-17-1	59.937	1.0.0.176	2	right	jinyan	1676474508	2.0.10.242	2.0.10.242	11-04-2019	2019-11-04 06:47:27	14:47:27	female	2.0.10.147	9	Red_C_2.bmp	1127	0		0	0	42905	0		0	0	6	1	9	High	Prac	1	List1	Catch.wav	V_T	1	1	1	1	42755	150	1	725	43480
Exp3	18	Exp3-17-1	59.937	1.0.0.176	2	right	jinyan	1676474508	2.0.10.242	2.0.10.242	11-04-2019	2019-11-04 06:47:27	14:47:27	female	2.0.10.147	10	Catch.bmp	1075	0		0	0	45191	0		0	0	10	1	10	High	Prac	1	List1	A_T.wav	A_T	1	1	0	1	45041	150	1	679	45720
Exp3	18	Exp3-17-1	59.937	1.0.0.176	2	right	jinyan	1676474508	2.0.10.242	2.0.10.242	11-04-2019	2019-11-04 06:47:27	14:47:27	female	2.0.10.147	11	Blue_S_2.bmp	989	0		0	1	47427	0		0	0	4	1	11	High	Prac	1	List1	Catch.wav	V_T	1	1	1	1	47276	151	1	420	47696
Exp3	18	Exp3-17-1	59.937	1.0.0.176	2	right	jinyan	1676474508	2.0.10.242	2.0.10.242	11-04-2019	2019-11-04 06:47:27	14:47:27	female	2.0.10.147	12	Blue_S_2.bmp	1322	0		0	0	49579	0		0	0	4	1	12	High	Prac	1	List1	Catch.wav	V_T	1	1	0	1	49429	150	1	451	49880
Exp3	18	Exp3-17-1	59.937	1.0.0.176	2	right	jinyan	1676474508	2.0.10.242	2.0.10.242	11-04-2019	2019-11-04 06:47:27	14:47:27	female	2.0.10.147	13	Blue_S_2.bmp	1149	0		0	0	52048	0		0	0	4	1	13	High	Prac	1	List1	Catch.wav	V_T	1	1	0	1	51898	150	1	446	52344
Exp3	18	Exp3-17-1	59.937	1.0.0.176	2	right	jinyan	1676474508	2.0.10.242	2.0.10.242	11-04-2019	2019-11-04 06:47:27	14:47:27	female	2.0.10.147	14	Blue_S_2.bmp	1192	0		1	0	54350	0		0	0	4	1	14	High	Prac	1	List1	Catch.wav	V_T	1	1	0	1	54200	150	1	688	54888
Exp3	18	Exp3-17-1	59.937	1.0.0.176	2	right	jinyan	1676474508	2.0.10.242	2.0.10.242	11-04-2019	2019-11-04 06:47:27	14:47:27	female	2.0.10.147	15	Blue_S_2.bmp	1207	0		0	0	56703	0		0	0	4	1	15	High	Prac	1	List1	Catch.wav	V_T	1	1	0	1	56553	150	1	407	56960
Exp3	18	Exp3-17-1	59.937	1.0.0.176	2	right	jinyan	1676474508	2.0.10.242	2.0.10.242	11-04-2019	2019-11-04 06:47:27	14:47:27	female	2.0.10.147	16	Catch.bmp	1090	0		0	0	59072	0		0	0	9	1	16	High	Prac		List1	A_S.wav	A_S	0		1	1	58922	150		0	0
Exp3	18	Exp3-17-1	59.937	1.0.0.176	2	right	jinyan	1676474508	2.0.10.242	2.0.10.242	11-04-2019	2019-11-04 06:47:27	14:47:27	female	2.0.10.147	17	Catch.bmp	857	0		1	0	61374	0		0	0	10	1	17	High	Prac	1	List1	A_T.wav	A_T	1	1	0	1	61224	150	1	816	62040
Exp3	18	Exp3-17-1	59.937	1.0.0.176	2	right	jinyan	1676474508	2.0.10.242	2.0.10.242	11-04-2019	2019-11-04 06:47:27	14:47:27	female	2.0.10.147	18	Red_C_2.bmp	828	0		0	0	63393	0		0	0	16	1	18	High	Prac	1	List1	A_T.wav	AV_T	1	1	0	1	63243	150	1	614	63857
Exp3	18	Exp3-17-1	59.937	1.0.0.176	2	right	jinyan	1676474508	2.0.10.242	2.0.10.242	11-04-2019	2019-11-04 06:47:27	14:47:27	female	2.0.10.147	19	Catch.bmp	1505	0		0	0	65379	0		0	0	10	1	19	High	Prac	1	List1	A_T.wav	A_T	1	1	0	1	65229	150	1	684	65913
Exp3	18	Exp3-17-1	59.937	1.0.0.176	2	right	jinyan	1676474508	2.0.10.242	2.0.10.242	11-04-2019	2019-11-04 06:47:27	14:47:27	female	2.0.10.147	20	Red_C_2.bmp	921	0		0	1	68032	0		0	0	16	1	20	High	Prac	1	List1	A_T.wav	AV_T	1	1	0	1	67881	151	1	622	68503
Exp3	18	Exp3-17-1	59.937	1.0.0.176	2	right	jinyan	1676474508	2.0.10.242	2.0.10.242	11-04-2019	2019-11-04 06:47:27	14:47:27	female	2.0.10.147	21	Red_C_2.bmp	864	0		1	0	74321	0		0	0	NULL	NULL	NULL	High	run1	1	List2	Catch.wav	V_T	0		1	1	74171	150		0	0
Exp3	18	Exp3-17-1	59.937	1.0.0.176	2	right	jinyan	1676474508	2.0.10.242	2.0.10.242	11-04-2019	2019-11-04 06:47:27	14:47:27	female	2.0.10.147	22	Catch.bmp	1407	0		0	0	76390	0		0	0	NULL	NULL	NULL	High	run1		List2	A_S.wav	A_S	0		1	1	76240	150		0	0
Exp3	18	Exp3-17-1	59.937	1.0.0.176	2	right	jinyan	1676474508	2.0.10.242	2.0.10.242	11-04-2019	2019-11-04 06:47:27	14:47:27	female	2.0.10.147	23	Red_C_2.bmp	965	0		0	0	79026	0		0	0	NULL	NULL	NULL	High	run1	1	List2	Catch.wav	V_T	1	1	1	1	78876	150	1	587	79463
Exp3	18	Exp3-17-1	59.937	1.0.0.176	2	right	jinyan	1676474508	2.0.10.242	2.0.10.242	11-04-2019	2019-11-04 06:47:27	14:47:27	female	2.0.10.147	24	Catch.bmp	1197	0		0	0	81145	0		0	0	NULL	NULL	NULL	High	run1	1	List2	A_T.wav	A_T	1	1	1	1	80995	150	1	660	81655
Exp3	18	Exp3-17-1	59.937	1.0.0.176	2	right	jinyan	1676474508	2.0.10.242	2.0.10.242	11-04-2019	2019-11-04 06:47:27	14:47:27	female	2.0.10.147	25	Blue_S_2.bmp	1209	0		0	0	83498	0		0	0	NULL	NULL	NULL	High	run1	1	List2	Catch.wav	V_T	1	1	0	1	83348	150	1	443	83791
Exp3	18	Exp3-17-1	59.937	1.0.0.176	2	right	jinyan	1676474508	2.0.10.242	2.0.10.242	11-04-2019	2019-11-04 06:47:27	14:47:27	female	2.0.10.147	26	Red_C_2.bmp	1267	0		0	0	85867	0		0	0	NULL	NULL	NULL	High	run1	1	List2	Catch.wav	V_T	1	1	0	1	85717	150	1	506	86223
Exp3	18	Exp3-17-1	59.937	1.0.0.176	2	right	jinyan	1676474508	2.0.10.242	2.0.10.242	11-04-2019	2019-11-04 06:47:27	14:47:27	female	2.0.10.147	27	Catch.bmp	1301	0		0	0	88286	0		0	0	NULL	NULL	NULL	High	run1	1	List2	A_T.wav	A_T	1	1	1	1	88136	150	1	615	88751
Exp3	18	Exp3-17-1	59.937	1.0.0.176	2	right	jinyan	1676474508	2.0.10.242	2.0.10.242	11-04-2019	2019-11-04 06:47:27	14:47:27	female	2.0.10.147	28	Blue_S_2.bmp	1552	0		0	0	90739	0		0	0	NULL	NULL	NULL	High	run1	1	List2	Catch.wav	V_T	1	1	0	2	90589	150	1	347	90936
Exp3	18	Exp3-17-1	59.937	1.0.0.176	2	right	jinyan	1676474508	2.0.10.242	2.0.10.242	11-04-2019	2019-11-04 06:47:27	14:47:27	female	2.0.10.147	29	Red_C_2.bmp	853	0		0	1	93442	0		0	0	NULL	NULL	NULL	High	run1	1	List2	Catch.wav	V_T	1	1	1	1	93291	151	1	388	93679
Exp3	18	Exp3-17-1	59.937	1.0.0.176	2	right	jinyan	1676474508	2.0.10.242	2.0.10.242	11-04-2019	2019-11-04 06:47:27	14:47:27	female	2.0.10.147	30	Blue_S_2.bmp	1063	0		0	1	95444	0		0	0	NULL	NULL	NULL	High	run1	1	List2	Catch.wav	V_T	1	1	1	1	95293	151	1	434	95727
Exp3	18	Exp3-17-1	59.937	1.0.0.176	2	right	jinyan	1676474508	2.0.10.242	2.0.10.242	11-04-2019	2019-11-04 06:47:27	14:47:27	female	2.0.10.147	31	Red_C_2.bmp	1369	0		0	1	97663	0		0	0	NULL	NULL	NULL	High	run1	1	List2	Catch.wav	V_T	1	1	1	1	97512	151	1	367	97879
Exp3	18	Exp3-17-1	59.937	1.0.0.176	2	right	jinyan	1676474508	2.0.10.242	2.0.10.242	11-04-2019	2019-11-04 06:47:27	14:47:27	female	2.0.10.147	32	Blue_S_2.bmp	1219	0		0	0	100182	0		0	0	NULL	NULL	NULL	High	run1	1	List2	Catch.wav	V_T	1	1	0	1	100032	150	1	431	100463
Exp3	18	Exp3-17-1	59.937	1.0.0.176	2	right	jinyan	1676474508	2.0.10.242	2.0.10.242	11-04-2019	2019-11-04 06:47:27	14:47:27	female	2.0.10.147	33	Catch.bmp	883	0		0	0	102551	0		0	0	NULL	NULL	NULL	High	run1	1	List2	A_T.wav	A_T	1	1	0	1	102401	150	1	575	102976
Exp3	18	Exp3-17-1	59.937	1.0.0.176	2	right	jinyan	1676474508	2.0.10.242	2.0.10.242	11-04-2019	2019-11-04 06:47:27	14:47:27	female	2.0.10.147	34	Catch.bmp	1184	0		0	1	104587	0		0	0	NULL	NULL	NULL	High	run1	1	List2	A_T.wav	A_T	1	1	1	1	104436	151	1	539	104975
Exp3	18	Exp3-17-1	59.937	1.0.0.176	2	right	jinyan	1676474508	2.0.10.242	2.0.10.242	11-04-2019	2019-11-04 06:47:27	14:47:27	female	2.0.10.147	35	Blue_S_2.bmp	839	0		0	0	106922	0		0	0	NULL	NULL	NULL	High	run1	1	List2	Catch.wav	V_T	1	1	1	1	106772	150	1	403	107175
Exp3	18	Exp3-17-1	59.937	1.0.0.176	2	right	jinyan	1676474508	2.0.10.242	2.0.10.242	11-04-2019	2019-11-04 06:47:27	14:47:27	female	2.0.10.147	36	Catch.bmp	849	0		0	0	108908	0		0	0	NULL	NULL	NULL	High	run1	1	List2	A_T.wav	A_T	1	1	0	1	108758	150	1	705	109463
Exp3	18	Exp3-17-1	59.937	1.0.0.176	2	right	jinyan	1676474508	2.0.10.242	2.0.10.242	11-04-2019	2019-11-04 06:47:27	14:47:27	female	2.0.10.147	37	Red_C.bmp	1497	0		0	0	110910	0		0	0	NULL	NULL	NULL	High	run1		List2	Catch.wav	V_S	0		1	1	110760	150		0	0
Exp3	18	Exp3-17-1	59.937	1.0.0.176	2	right	jinyan	1676474508	2.0.10.242	2.0.10.242	11-04-2019	2019-11-04 06:47:27	14:47:27	female	2.0.10.147	38	Red_S.bmp	1331	0		0	0	113629	0		0	0	NULL	NULL	NULL	High	run1		List2	Catch.wav	V_S	0		0	1	113479	150		0	0
Exp3	18	Exp3-17-1	59.937	1.0.0.176	2	right	jinyan	1676474508	2.0.10.242	2.0.10.242	11-04-2019	2019-11-04 06:47:27	14:47:27	female	2.0.10.147	39	Red_C_2.bmp	887	0		0	0	116165	0		0	0	NULL	NULL	NULL	High	run1	1	List2	A_T.wav	AV_T	1	1	1	1	116015	150	1	472	116487
Exp3	18	Exp3-17-1	59.937	1.0.0.176	2	right	jinyan	1676474508	2.0.10.242	2.0.10.242	11-04-2019	2019-11-04 06:47:27	14:47:27	female	2.0.10.147	40	Catch.bmp	1292	0		0	0	118201	0		0	0	NULL	NULL	NULL	High	run1	1	List2	A_T.wav	A_T	1	1	0	1	118051	150	1	772	118823
Exp3	18	Exp3-17-1	59.937	1.0.0.176	2	right	jinyan	1676474508	2.0.10.242	2.0.10.242	11-04-2019	2019-11-04 06:47:27	14:47:27	female	2.0.10.147	41	Red_C_2.bmp	1121	0		0	0	120653	0		0	0	NULL	NULL	NULL	High	run1	1	List2	A_T.wav	AV_T	1	1	0	1	120503	150	1	616	121119
Exp3	18	Exp3-17-1	59.937	1.0.0.176	2	right	jinyan	1676474508	2.0.10.242	2.0.10.242	11-04-2019	2019-11-04 06:47:27	14:47:27	female	2.0.10.147	42	Catch.bmp	1304	0		1	0	122922	0		0	0	NULL	NULL	NULL	High	run1	1	List2	A_T.wav	A_T	1	1	0	1	122772	150	1	771	123543
Exp3	18	Exp3-17-1	59.937	1.0.0.176	2	right	jinyan	1676474508	2.0.10.242	2.0.10.242	11-04-2019	2019-11-04 06:47:27	14:47:27	female	2.0.10.147	43	Catch.bmp	1024	0		0	0	125375	0		0	0	NULL	NULL	NULL	High	run1	1	List2	A_T.wav	A_T	1	1	0	1	125225	150	1	702	125927
Exp3	18	Exp3-17-1	59.937	1.0.0.176	2	right	jinyan	1676474508	2.0.10.242	2.0.10.242	11-04-2019	2019-11-04 06:47:27	14:47:27	female	2.0.10.147	44	Blue_S_2.bmp	1095	0		0	0	127561	0		0	0	NULL	NULL	NULL	High	run1	1	List2	Catch.wav	V_T	1	1	0	2	127411	150	1	548	127959
Exp3	18	Exp3-17-1	59.937	1.0.0.176	2	right	jinyan	1676474508	2.0.10.242	2.0.10.242	11-04-2019	2019-11-04 06:47:27	14:47:27	female	2.0.10.147	45	Red_C_2.bmp	1226	0		0	0	129813	0		0	0	NULL	NULL	NULL	High	run1	1	List2	A_T.wav	AV_T	1	1	0	1	129663	150	1	632	130295
Exp3	18	Exp3-17-1	59.937	1.0.0.176	2	right	jinyan	1676474508	2.0.10.242	2.0.10.242	11-04-2019	2019-11-04 06:47:27	14:47:27	female	2.0.10.147	46	Red_S_2.bmp	1206	0		0	0	132199	0		0	0	NULL	NULL	NULL	High	run1		List2	A_S.wav	AV_S	0		0	1	132049	150	1	653	132702
Exp3	18	Exp3-17-1	59.937	1.0.0.176	2	right	jinyan	1676474508	2.0.10.242	2.0.10.242	11-04-2019	2019-11-04 06:47:27	14:47:27	female	2.0.10.147	47	Blue_S_2.bmp	1130	0		0	0	134568	0		0	0	NULL	NULL	NULL	High	run1	1	List2	Catch.wav	V_T	1	1	0	1	134418	150	1	452	134870
Exp3	18	Exp3-17-1	59.937	1.0.0.176	2	right	jinyan	1676474508	2.0.10.242	2.0.10.242	11-04-2019	2019-11-04 06:47:27	14:47:27	female	2.0.10.147	48	Blue_C.bmp	1001	0		0	0	136854	0		0	0	NULL	NULL	NULL	High	run1		List2	A_S.wav	AV_S	0		0	1	136704	150		0	0
Exp3	18	Exp3-17-1	59.937	1.0.0.176	2	right	jinyan	1676474508	2.0.10.242	2.0.10.242	11-04-2019	2019-11-04 06:47:27	14:47:27	female	2.0.10.147	49	Blue_S_2.bmp	1569	0		0	0	139056	0		0	0	NULL	NULL	NULL	High	run1	1	List2	A_T.wav	AV_T	1	1	0	1	138906	150	1	1086	139992
Exp3	18	Exp3-17-1	59.937	1.0.0.176	2	right	jinyan	1676474508	2.0.10.242	2.0.10.242	11-04-2019	2019-11-04 06:47:27	14:47:27	female	2.0.10.147	50	Blue_C_2.bmp	1184	0		0	1	141776	0		0	0	NULL	NULL	NULL	High	run1		List2	Catch.wav	V_S	0		1	1	141625	151		0	0
Exp3	18	Exp3-17-1	59.937	1.0.0.176	2	right	jinyan	1676474508	2.0.10.242	2.0.10.242	11-04-2019	2019-11-04 06:47:27	14:47:27	female	2.0.10.147	51	Red_S_2.bmp	1309	0		0	0	144178	0		0	0	NULL	NULL	NULL	High	run1		List2	Catch.wav	V_S	0		0	1	144028	150	1	738	144766
Exp3	18	Exp3-17-1	59.937	1.0.0.176	2	right	jinyan	1676474508	2.0.10.242	2.0.10.242	11-04-2019	2019-11-04 06:47:27	14:47:27	female	2.0.10.147	52	Catch.bmp	930	0		0	0	146647	0		0	0	NULL	NULL	NULL	High	run1		List2	A_S.wav	A_S	0		1	1	146497	150		0	0
Exp3	18	Exp3-17-1	59.937	1.0.0.176	2	right	jinyan	1676474508	2.0.10.242	2.0.10.242	11-04-2019	2019-11-04 06:47:27	14:47:27	female	2.0.10.147	53	Blue_S_2.bmp	1103	0		0	0	148800	0		0	0	NULL	NULL	NULL	High	run1	1	List2	Catch.wav	V_T	1	1	0	2	148650	150	1	620	149270
Exp3	18	Exp3-17-1	59.937	1.0.0.176	2	right	jinyan	1676474508	2.0.10.242	2.0.10.242	11-04-2019	2019-11-04 06:47:27	14:47:27	female	2.0.10.147	54	Catch.bmp	929	0		0	0	151052	0		0	0	NULL	NULL	NULL	High	run1	1	List2	A_T.wav	A_T	1	1	1	1	150902	150	1	841	151743
Exp3	18	Exp3-17-1	59.937	1.0.0.176	2	right	jinyan	1676474508	2.0.10.242	2.0.10.242	11-04-2019	2019-11-04 06:47:27	14:47:27	female	2.0.10.147	55	Red_C_2.bmp	1149	0		0	1	153138	0		0	0	NULL	NULL	NULL	High	run1	1	List2	A_T.wav	AV_T	1	1	1	1	152987	151	1	419	153406
Exp3	18	Exp3-17-1	59.937	1.0.0.176	2	right	jinyan	1676474508	2.0.10.242	2.0.10.242	11-04-2019	2019-11-04 06:47:27	14:47:27	female	2.0.10.147	56	Catch.bmp	1014	0		0	0	155440	0		0	0	NULL	NULL	NULL	High	run1	1	List2	A_T.wav	A_T	1	1	0	1	155290	150	1	748	156038
Exp3	18	Exp3-17-1	59.937	1.0.0.176	2	right	jinyan	1676474508	2.0.10.242	2.0.10.242	11-04-2019	2019-11-04 06:47:27	14:47:27	female	2.0.10.147	57	Catch.bmp	916	0		0	0	157609	0		0	0	NULL	NULL	NULL	High	run1	1	List2	A_T.wav	A_T	1	1	0	1	157459	150	1	547	158006
Exp3	18	Exp3-17-1	59.937	1.0.0.176	2	right	jinyan	1676474508	2.0.10.242	2.0.10.242	11-04-2019	2019-11-04 06:47:27	14:47:27	female	2.0.10.147	58	Catch.bmp	1275	0		0	0	159678	0		0	0	NULL	NULL	NULL	High	run1	1	List2	A_T.wav	A_T	1	1	0	1	159528	150	1	662	160190
Exp3	18	Exp3-17-1	59.937	1.0.0.176	2	right	jinyan	1676474508	2.0.10.242	2.0.10.242	11-04-2019	2019-11-04 06:47:27	14:47:27	female	2.0.10.147	59	Red_C.bmp	1444	0		0	0	162114	0		0	0	NULL	NULL	NULL	High	run1		List2	A_S.wav	AV_S	0		0	2	161964	150		0	0
Exp3	18	Exp3-17-1	59.937	1.0.0.176	2	right	jinyan	1676474508	2.0.10.242	2.0.10.242	11-04-2019	2019-11-04 06:47:27	14:47:27	female	2.0.10.147	60	Red_C_2.bmp	1410	0		0	0	164783	0		0	0	NULL	NULL	NULL	High	run1	1	List2	Catch.wav	V_T	1	1	1	1	164633	150	1	486	165119
Exp3	18	Exp3-17-1	59.937	1.0.0.176	2	right	jinyan	1676474508	2.0.10.242	2.0.10.242	11-04-2019	2019-11-04 06:47:27	14:47:27	female	2.0.10.147	61	Catch.bmp	1496	0		1	0	167352	0		0	0	NULL	NULL	NULL	High	run1	1	List2	A_T.wav	A_T	1	1	1	1	167202	150	1	916	168118
Exp3	18	Exp3-17-1	59.937	1.0.0.176	2	right	jinyan	1676474508	2.0.10.242	2.0.10.242	11-04-2019	2019-11-04 06:47:27	14:47:27	female	2.0.10.147	62	Blue_C.bmp	1481	0		0	0	170005	0		0	0	NULL	NULL	NULL	High	Run1		List2	Catch.wav	V_S	0		1	1	169855	150		0	0
Exp3	18	Exp3-17-1	59.937	1.0.0.176	2	right	jinyan	1676474508	2.0.10.242	2.0.10.242	11-04-2019	2019-11-04 06:47:27	14:47:27	female	2.0.10.147	63	Catch.bmp	1268	0		0	0	172708	0		0	0	NULL	NULL	NULL	High	run1	1	List2	A_T.wav	A_T	1	1	1	1	172558	150	1	904	173462
Exp3	18	Exp3-17-1	59.937	1.0.0.176	2	right	jinyan	1676474508	2.0.10.242	2.0.10.242	11-04-2019	2019-11-04 06:47:27	14:47:27	female	2.0.10.147	64	Red_C_2.bmp	810	0		0	0	175127	0		0	0	NULL	NULL	NULL	High	run1	1	List2	Catch.wav	V_T	1	1	1	1	174977	150	1	597	175574
Exp3	18	Exp3-17-1	59.937	1.0.0.176	2	right	jinyan	1676474508	2.0.10.242	2.0.10.242	11-04-2019	2019-11-04 06:47:27	14:47:27	female	2.0.10.147	65	Catch.bmp	1201	0		0	0	177096	0		0	0	NULL	NULL	NULL	High	run1	1	List2	A_T.wav	A_T	1	1	1	1	176946	150	1	852	177798
Exp3	18	Exp3-17-1	59.937	1.0.0.176	2	right	jinyan	1676474508	2.0.10.242	2.0.10.242	11-04-2019	2019-11-04 06:47:27	14:47:27	female	2.0.10.147	66	Blue_C.bmp	920	0		1	0	179448	0		0	0	NULL	NULL	NULL	High	run1		List2	A_S.wav	AV_S	0		1	1	179298	150		0	0
Exp3	18	Exp3-17-1	59.937	1.0.0.176	2	right	jinyan	1676474508	2.0.10.242	2.0.10.242	11-04-2019	2019-11-04 06:47:27	14:47:27	female	2.0.10.147	67	Red_C_2.bmp	993	0		0	0	181584	0		0	0	NULL	NULL	NULL	High	run1	1	List2	Catch.wav	V_T	1	1	1	1	181434	150	1	588	182022
Exp3	18	Exp3-17-1	59.937	1.0.0.176	2	right	jinyan	1676474508	2.0.10.242	2.0.10.242	11-04-2019	2019-11-04 06:47:27	14:47:27	female	2.0.10.147	68	Red_S.bmp	829	0		0	0	183736	0		0	0	NULL	NULL	NULL	High	run1		List2	A_S.wav	AV_S	0		1	1	183586	150		0	0
Exp3	18	Exp3-17-1	59.937	1.0.0.176	2	right	jinyan	1676474508	2.0.10.242	2.0.10.242	11-04-2019	2019-11-04 06:47:27	14:47:27	female	2.0.10.147	69	Blue_C_2.bmp	1059	0		0	0	185772	0		0	0	NULL	NULL	NULL	High	run1		List2	A_S.wav	AV_S	0		0	1	185622	150		0	0
Exp3	18	Exp3-17-1	59.937	1.0.0.176	2	right	jinyan	1676474508	2.0.10.242	2.0.10.242	11-04-2019	2019-11-04 06:47:27	14:47:27	female	2.0.10.147	70	Catch.bmp	1488	0		0	0	188091	0		0	0	NULL	NULL	NULL	High	run1	1	List2	A_T.wav	A_T	1	1	0	1	187941	150	1	690	188631
Exp3	18	Exp3-17-1	59.937	1.0.0.176	2	right	jinyan	1676474508	2.0.10.242	2.0.10.242	11-04-2019	2019-11-04 06:47:27	14:47:27	female	2.0.10.147	71	Catch.bmp	1423	0		0	0	190727	0		0	0	NULL	NULL	NULL	High	run1	1	List2	A_T.wav	A_T	1	1	0	1	190577	150	1	669	191246
Exp3	18	Exp3-17-1	59.937	1.0.0.176	2	right	jinyan	1676474508	2.0.10.242	2.0.10.242	11-04-2019	2019-11-04 06:47:27	14:47:27	female	2.0.10.147	72	Red_S.bmp	1174	0		0	0	193313	0		0	0	NULL	NULL	NULL	High	run1		List2	A_S.wav	AV_S	0		0	1	193163	150		0	0
Exp3	18	Exp3-17-1	59.937	1.0.0.176	2	right	jinyan	1676474508	2.0.10.242	2.0.10.242	11-04-2019	2019-11-04 06:47:27	14:47:27	female	2.0.10.147	73	Blue_S_2.bmp	968	0		0	0	195699	0		0	0	NULL	NULL	NULL	High	run1	1	List2	A_T.wav	AV_T	1	1	0	1	195549	150	1	561	196110
Exp3	18	Exp3-17-1	59.937	1.0.0.176	2	right	jinyan	1676474508	2.0.10.242	2.0.10.242	11-04-2019	2019-11-04 06:47:27	14:47:27	female	2.0.10.147	74	Red_C_2.bmp	1101	0		0	0	197818	0		0	0	NULL	NULL	NULL	High	run1	1	List2	A_T.wav	AV_T	1	1	0	1	197668	150	1	658	198326
Exp3	18	Exp3-17-1	59.937	1.0.0.176	2	right	jinyan	1676474508	2.0.10.242	2.0.10.242	11-04-2019	2019-11-04 06:47:27	14:47:27	female	2.0.10.147	75	Red_C_2.bmp	1515	0		0	0	200070	0		0	0	NULL	NULL	NULL	High	run1	1	List2	A_T.wav	AV_T	1	1	0	1	199920	150	1	478	200398
Exp3	18	Exp3-17-1	59.937	1.0.0.176	2	right	jinyan	1676474508	2.0.10.242	2.0.10.242	11-04-2019	2019-11-04 06:47:27	14:47:27	female	2.0.10.147	76	Blue_S_2.bmp	1378	0		0	1	202740	0		0	0	NULL	NULL	NULL	High	run1	1	List2	Catch.wav	V_T	1	1	1	1	202589	151	1	634	203223
Exp3	18	Exp3-17-1	59.937	1.0.0.176	2	right	jinyan	1676474508	2.0.10.242	2.0.10.242	11-04-2019	2019-11-04 06:47:27	14:47:27	female	2.0.10.147	77	Red_C_2.bmp	1056	0		0	0	205276	0		0	0	NULL	NULL	NULL	High	run1	1	List2	Catch.wav	V_T	1	1	0	2	205126	150	1	743	205869
Exp3	18	Exp3-17-1	59.937	1.0.0.176	2	right	jinyan	1676474508	2.0.10.242	2.0.10.242	11-04-2019	2019-11-04 06:47:27	14:47:27	female	2.0.10.147	78	Catch.bmp	1257	0		0	1	207495	0		0	0	NULL	NULL	NULL	High	run1	1	List2	A_T.wav	A_T	1	1	1	1	207344	151	1	869	208213
Exp3	18	Exp3-17-1	59.937	1.0.0.176	2	right	jinyan	1676474508	2.0.10.242	2.0.10.242	11-04-2019	2019-11-04 06:47:27	14:47:27	female	2.0.10.147	79	Catch.bmp	1305	0		0	0	209914	0		0	0	NULL	NULL	NULL	High	run1	1	List2	A_T.wav	A_T	1	1	0	1	209764	150	1	681	210445
Exp3	18	Exp3-17-1	59.937	1.0.0.176	2	right	jinyan	1676474508	2.0.10.242	2.0.10.242	11-04-2019	2019-11-04 06:47:27	14:47:27	female	2.0.10.147	80	Blue_S_2.bmp	1594	0		0	0	212366	0		0	0	NULL	NULL	NULL	High	run1	1	List2	Catch.wav	V_T	1	1	1	1	212216	150	1	541	212757
Exp3	18	Exp3-17-1	59.937	1.0.0.176	2	right	jinyan	1676474508	2.0.10.242	2.0.10.242	11-04-2019	2019-11-04 06:47:27	14:47:27	female	2.0.10.147	81	Catch.bmp	1413	0		0	0	215119	0		0	0	NULL	NULL	NULL	High	run1	1	List2	A_T.wav	A_T	1	1	1	1	214969	150	1	1140	216109
Exp3	18	Exp3-17-1	59.937	1.0.0.176	2	right	jinyan	1676474508	2.0.10.242	2.0.10.242	11-04-2019	2019-11-04 06:47:27	14:47:27	female	2.0.10.147	82	Blue_S_2.bmp	1008	0		0	0	217689	0		0	0	NULL	NULL	NULL	High	run1	1	List2	A_T.wav	AV_T	1	1	0	2	217539	150	1	602	218141
Exp3	18	Exp3-17-1	59.937	1.0.0.176	2	right	jinyan	1676474508	2.0.10.242	2.0.10.242	11-04-2019	2019-11-04 06:47:27	14:47:27	female	2.0.10.147	83	Blue_S_2.bmp	1020	0		0	1	219858	0		0	0	NULL	NULL	NULL	High	run1	1	List2	A_T.wav	AV_T	1	1	1	1	219707	151	1	594	220301
Exp3	18	Exp3-17-1	59.937	1.0.0.176	2	right	jinyan	1676474508	2.0.10.242	2.0.10.242	11-04-2019	2019-11-04 06:47:27	14:47:27	female	2.0.10.147	84	Blue_S_2.bmp	1590	0		0	1	222027	0		0	0	NULL	NULL	NULL	High	run1	1	List2	Catch.wav	V_T	1	1	1	1	221876	151	1	489	222365
Exp3	18	Exp3-17-1	59.937	1.0.0.176	2	right	jinyan	1676474508	2.0.10.242	2.0.10.242	11-04-2019	2019-11-04 06:47:27	14:47:27	female	2.0.10.147	85	Catch.bmp	1182	0		1	0	224779	0		0	0	NULL	NULL	NULL	High	run1		List2	A_S.wav	A_S	0		1	1	224629	150		0	0
Exp3	18	Exp3-17-1	59.937	1.0.0.176	2	right	jinyan	1676474508	2.0.10.242	2.0.10.242	11-04-2019	2019-11-04 06:47:27	14:47:27	female	2.0.10.147	86	Blue_S_2.bmp	1429	0		0	0	227165	0		0	0	NULL	NULL	NULL	High	run1	1	List2	A_T.wav	AV_T	1	1	0	1	227015	150	1	454	227469
Exp3	18	Exp3-17-1	59.937	1.0.0.176	2	right	jinyan	1676474508	2.0.10.242	2.0.10.242	11-04-2019	2019-11-04 06:47:27	14:47:27	female	2.0.10.147	87	Blue_S_2.bmp	954	0		0	0	229751	0		0	0	NULL	NULL	NULL	High	run1	1	List2	A_T.wav	AV_T	1	1	0	1	229601	150	1	580	230181
Exp3	18	Exp3-17-1	59.937	1.0.0.176	2	right	jinyan	1676474508	2.0.10.242	2.0.10.242	11-04-2019	2019-11-04 06:47:27	14:47:27	female	2.0.10.147	88	Red_C_2.bmp	1492	0		0	1	231854	0		0	0	NULL	NULL	NULL	High	run1	1	List2	Catch.wav	V_T	1	1	1	1	231703	151	1	526	232229
Exp3	18	Exp3-17-1	59.937	1.0.0.176	2	right	jinyan	1676474508	2.0.10.242	2.0.10.242	11-04-2019	2019-11-04 06:47:27	14:47:27	female	2.0.10.147	89	Red_C.bmp	1128	0		0	0	234506	0		0	0	NULL	NULL	NULL	High	run1		List2	A_S.wav	AV_S	0		1	1	234356	150		0	0
Exp3	18	Exp3-17-1	59.937	1.0.0.176	2	right	jinyan	1676474508	2.0.10.242	2.0.10.242	11-04-2019	2019-11-04 06:47:27	14:47:27	female	2.0.10.147	90	Red_C_2.bmp	858	0		0	0	236859	0		0	0	NULL	NULL	NULL	High	run1	1	List2	A_T.wav	AV_T	1	1	0	1	236709	150	1	560	237269
Exp3	18	Exp3-17-1	59.937	1.0.0.176	2	right	jinyan	1676474508	2.0.10.242	2.0.10.242	11-04-2019	2019-11-04 06:47:27	14:47:27	female	2.0.10.147	91	Red_C_2.bmp	1549	0		0	1	238878	0		0	0	NULL	NULL	NULL	High	run1	1	List2	A_T.wav	AV_T	1	1	1	1	238727	151	1	430	239157
Exp3	18	Exp3-17-1	59.937	1.0.0.176	2	right	jinyan	1676474508	2.0.10.242	2.0.10.242	11-04-2019	2019-11-04 06:47:27	14:47:27	female	2.0.10.147	92	Blue_S_2.bmp	1247	0		0	0	241580	0		0	0	NULL	NULL	NULL	High	run1	1	List2	A_T.wav	AV_T	1	1	0	1	241430	150	1	463	241893
Exp3	18	Exp3-17-1	59.937	1.0.0.176	2	right	jinyan	1676474508	2.0.10.242	2.0.10.242	11-04-2019	2019-11-04 06:47:27	14:47:27	female	2.0.10.147	93	Catch.bmp	928	0		0	0	243983	0		0	0	NULL	NULL	NULL	High	run1	1	List2	A_T.wav	A_T	1	1	0	1	243833	150	1	732	244565
Exp3	18	Exp3-17-1	59.937	1.0.0.176	2	right	jinyan	1676474508	2.0.10.242	2.0.10.242	11-04-2019	2019-11-04 06:47:27	14:47:27	female	2.0.10.147	94	Red_C_2.bmp	946	0		1	0	246068	0		0	0	NULL	NULL	NULL	High	run1	1	List2	Catch.wav	V_T	1	1	1	1	245918	150	1	567	246485
Exp3	18	Exp3-17-1	59.937	1.0.0.176	2	right	jinyan	1676474508	2.0.10.242	2.0.10.242	11-04-2019	2019-11-04 06:47:27	14:47:27	female	2.0.10.147	95	Blue_S.bmp	851	0		0	0	248171	0		0	0	NULL	NULL	NULL	High	run1		List2	Catch.wav	V_S	0		0	2	248021	150		0	0
Exp3	18	Exp3-17-1	59.937	1.0.0.176	2	right	jinyan	1676474508	2.0.10.242	2.0.10.242	11-04-2019	2019-11-04 06:47:27	14:47:27	female	2.0.10.147	96	Catch.bmp	1386	0		0	1	250240	0		0	0	NULL	NULL	NULL	High	run1	1	List2	A_T.wav	A_T	1	1	1	1	250089	151	1	1068	251157
Exp3	18	Exp3-17-1	59.937	1.0.0.176	2	right	jinyan	1676474508	2.0.10.242	2.0.10.242	11-04-2019	2019-11-04 06:47:27	14:47:27	female	2.0.10.147	97	Catch.bmp	1587	0		0	1	252776	0		0	0	NULL	NULL	NULL	High	run1	1	List2	A_T.wav	A_T	1	1	1	1	252625	151	1	636	253261
Exp3	18	Exp3-17-1	59.937	1.0.0.176	2	right	jinyan	1676474508	2.0.10.242	2.0.10.242	11-04-2019	2019-11-04 06:47:27	14:47:27	female	2.0.10.147	98	Red_S_2.bmp	942	0		0	0	255512	0		0	0	NULL	NULL	NULL	High	run1		List2	Catch.wav	V_S	0		0	1	255362	150	1	443	255805
Exp3	18	Exp3-17-1	59.937	1.0.0.176	2	right	jinyan	1676474508	2.0.10.242	2.0.10.242	11-04-2019	2019-11-04 06:47:27	14:47:27	female	2.0.10.147	99	Catch.bmp	1328	0		0	0	257614	0		0	0	NULL	NULL	NULL	High	run1	1	List2	A_T.wav	A_T	1	1	1	1	257464	150	1	653	258117
Exp3	18	Exp3-17-1	59.937	1.0.0.176	2	right	jinyan	1676474508	2.0.10.242	2.0.10.242	11-04-2019	2019-11-04 06:47:27	14:47:27	female	2.0.10.147	100	Red_C_2.bmp	840	0		0	0	260100	0		0	0	NULL	NULL	NULL	High	run1	1	List2	Catch.wav	V_T	1	1	0	1	259950	150	1	512	260462
Exp3	18	Exp3-17-1	59.937	1.0.0.176	2	right	jinyan	1676474508	2.0.10.242	2.0.10.242	11-04-2019	2019-11-04 06:47:27	14:47:27	female	2.0.10.147	101	Red_C.bmp	957	0		0	0	262102	0		0	0	NULL	NULL	NULL	High	run1		List2	Catch.wav	V_S	0		0	1	261952	150		0	0
Exp3	18	Exp3-17-1	59.937	1.0.0.176	2	right	jinyan	1676474508	2.0.10.242	2.0.10.242	11-04-2019	2019-11-04 06:47:27	14:47:27	female	2.0.10.147	102	Red_C.bmp	1280	0		0	1	264288	0		0	0	NULL	NULL	NULL	High	run1		List2	Catch.wav	V_S	0		1	1	264137	151		0	0
Exp3	18	Exp3-17-1	59.937	1.0.0.176	2	right	jinyan	1676474508	2.0.10.242	2.0.10.242	11-04-2019	2019-11-04 06:47:27	14:47:27	female	2.0.10.147	103	Blue_C.bmp	1298	0		0	1	266774	0		0	0	NULL	NULL	NULL	High	run1		List2	A_S.wav	AV_S	0		1	1	266623	151		0	0
Exp3	18	Exp3-17-1	59.937	1.0.0.176	2	right	jinyan	1676474508	2.0.10.242	2.0.10.242	11-04-2019	2019-11-04 06:47:27	14:47:27	female	2.0.10.147	104	Catch.bmp	1546	0		0	0	269276	0		0	0	NULL	NULL	NULL	High	run1	1	List2	A_T.wav	A_T	1	1	0	1	269126	150	1	766	269892
Exp3	18	Exp3-17-1	59.937	1.0.0.176	2	right	jinyan	1676474508	2.0.10.242	2.0.10.242	11-04-2019	2019-11-04 06:47:27	14:47:27	female	2.0.10.147	105	Catch.bmp	1540	0		0	0	271979	0		0	0	NULL	NULL	NULL	High	run1		List2	A_S.wav	A_S	0		0	1	271829	150		0	0
Exp3	18	Exp3-17-1	59.937	1.0.0.176	2	right	jinyan	1676474508	2.0.10.242	2.0.10.242	11-04-2019	2019-11-04 06:47:27	14:47:27	female	2.0.10.147	106	Red_C_2.bmp	1291	0		0	0	274732	0		0	0	NULL	NULL	NULL	High	run1	1	List2	Catch.wav	V_T	1	1	0	1	274582	150	1	390	274972
Exp3	18	Exp3-17-1	59.937	1.0.0.176	2	right	jinyan	1676474508	2.0.10.242	2.0.10.242	11-04-2019	2019-11-04 06:47:27	14:47:27	female	2.0.10.147	107	Catch.bmp	1508	0		0	1	277185	0		0	0	NULL	NULL	NULL	High	run1	1	List2	A_T.wav	A_T	1	1	1	1	277034	151	1	642	277676
Exp3	18	Exp3-17-1	59.937	1.0.0.176	2	right	jinyan	1676474508	2.0.10.242	2.0.10.242	11-04-2019	2019-11-04 06:47:27	14:47:27	female	2.0.10.147	108	Blue_S.bmp	1545	0		0	0	279854	0		0	0	NULL	NULL	NULL	High	run1		List2	Catch.wav	V_S	0		0	1	279704	150		0	0
Exp3	18	Exp3-17-1	59.937	1.0.0.176	2	right	jinyan	1676474508	2.0.10.242	2.0.10.242	11-04-2019	2019-11-04 06:47:27	14:47:27	female	2.0.10.147	109	Blue_S_2.bmp	1570	0		0	0	282607	0		0	0	NULL	NULL	NULL	High	run1	1	List2	A_T.wav	AV_T	1	1	0	1	282457	150	1	476	282933
Exp3	18	Exp3-17-1	59.937	1.0.0.176	2	right	jinyan	1676474508	2.0.10.242	2.0.10.242	11-04-2019	2019-11-04 06:47:27	14:47:27	female	2.0.10.147	110	Catch.bmp	834	0		0	0	285326	0		0	0	NULL	NULL	NULL	High	run1		List2	A_S.wav	A_S	0		0	1	285176	150		0	0
Exp3	18	Exp3-17-1	59.937	1.0.0.176	2	right	jinyan	1676474508	2.0.10.242	2.0.10.242	11-04-2019	2019-11-04 06:47:27	14:47:27	female	2.0.10.147	111	Red_C_2.bmp	915	0		0	0	287362	0		0	0	NULL	NULL	NULL	High	run1	1	List2	A_T.wav	AV_T	1	1	0	1	287212	150	1	480	287692
Exp3	18	Exp3-17-1	59.937	1.0.0.176	2	right	jinyan	1676474508	2.0.10.242	2.0.10.242	11-04-2019	2019-11-04 06:47:27	14:47:27	female	2.0.10.147	112	Catch.bmp	1297	0		0	0	289431	0		0	0	NULL	NULL	NULL	High	run1	1	List2	A_T.wav	A_T	1	1	0	2	289281	150	1	715	289996
Exp3	18	Exp3-17-1	59.937	1.0.0.176	2	right	jinyan	1676474508	2.0.10.242	2.0.10.242	11-04-2019	2019-11-04 06:47:27	14:47:27	female	2.0.10.147	113	Catch.bmp	1357	0		0	0	291883	0		0	0	NULL	NULL	NULL	High	run1	1	List2	A_T.wav	A_T	1	1	0	1	291733	150	1	575	292308
Exp3	18	Exp3-17-1	59.937	1.0.0.176	2	right	jinyan	1676474508	2.0.10.242	2.0.10.242	11-04-2019	2019-11-04 06:47:27	14:47:27	female	2.0.10.147	114	Catch.bmp	1470	0		0	1	294403	0		0	0	NULL	NULL	NULL	High	run1	1	List2	A_T.wav	A_T	1	1	1	1	294252	151	1	568	294820
Exp3	18	Exp3-17-1	59.937	1.0.0.176	2	right	jinyan	1676474508	2.0.10.242	2.0.10.242	11-04-2019	2019-11-04 06:47:27	14:47:27	female	2.0.10.147	115	Catch.bmp	1499	0		0	0	297022	0		0	0	NULL	NULL	NULL	High	run1		List2	A_S.wav	A_S	0		0	1	296872	150		0	0
Exp3	18	Exp3-17-1	59.937	1.0.0.176	2	right	jinyan	1676474508	2.0.10.242	2.0.10.242	11-04-2019	2019-11-04 06:47:27	14:47:27	female	2.0.10.147	116	Blue_C_2.bmp	846	0		0	1	299742	0		0	0	NULL	NULL	NULL	High	run1		List2	Catch.wav	V_S	0		1	1	299591	151	1	477	300068
Exp3	18	Exp3-17-1	59.937	1.0.0.176	2	right	jinyan	1676474508	2.0.10.242	2.0.10.242	11-04-2019	2019-11-04 06:47:27	14:47:27	female	2.0.10.147	117	Catch.bmp	1436	0		0	1	301744	0		0	0	NULL	NULL	NULL	High	run1		List2	A_S.wav	A_S	0		1	1	301593	151		0	0
Exp3	18	Exp3-17-1	59.937	1.0.0.176	2	right	jinyan	1676474508	2.0.10.242	2.0.10.242	11-04-2019	2019-11-04 06:47:27	14:47:27	female	2.0.10.147	118	Blue_S_2.bmp	1311	0		0	0	304396	0		0	0	NULL	NULL	NULL	High	run1	1	List2	Catch.wav	V_T	1	1	1	1	304246	150	1	526	304772
Exp3	18	Exp3-17-1	59.937	1.0.0.176	2	right	jinyan	1676474508	2.0.10.242	2.0.10.242	11-04-2019	2019-11-04 06:47:27	14:47:27	female	2.0.10.147	119	Red_C_2.bmp	900	0		0	1	306866	0		0	0	NULL	NULL	NULL	High	run1	1	List2	Catch.wav	V_T	1	1	1	1	306715	151	1	538	307253
Exp3	18	Exp3-17-1	59.937	1.0.0.176	2	right	jinyan	1676474508	2.0.10.242	2.0.10.242	11-04-2019	2019-11-04 06:47:27	14:47:27	female	2.0.10.147	120	Blue_S_2.bmp	1340	0		0	0	308918	0		0	0	NULL	NULL	NULL	High	run1	1	List2	Catch.wav	V_T	1	1	0	1	308768	150	1	404	309172
Exp3	18	Exp3-17-1	59.937	1.0.0.176	2	right	jinyan	1676474508	2.0.10.242	2.0.10.242	11-04-2019	2019-11-04 06:47:27	14:47:27	female	2.0.10.147	121	Blue_C.bmp	1498	0		1	0	311420	0		0	0	NULL	NULL	NULL	High	Run1		List2	Catch.wav	V_S	0		0	1	311270	150		0	0
Exp3	18	Exp3-17-1	59.937	1.0.0.176	2	right	jinyan	1676474508	2.0.10.242	2.0.10.242	11-04-2019	2019-11-04 06:47:27	14:47:27	female	2.0.10.147	122	Blue_C.bmp	1319	0		0	0	314140	0		0	0	NULL	NULL	NULL	High	run1		List2	A_S.wav	AV_S	0		1	1	313990	150		0	0
Exp3	18	Exp3-17-1	59.937	1.0.0.176	2	right	jinyan	1676474508	2.0.10.242	2.0.10.242	11-04-2019	2019-11-04 06:47:27	14:47:27	female	2.0.10.147	123	Blue_S_2.bmp	887	0		0	0	316676	0		0	0	NULL	NULL	NULL	High	run1	1	List2	A_T.wav	AV_T	1	1	0	1	316526	150	1	510	317036
Exp3	18	Exp3-17-1	59.937	1.0.0.176	2	right	jinyan	1676474508	2.0.10.242	2.0.10.242	11-04-2019	2019-11-04 06:47:27	14:47:27	female	2.0.10.147	124	Red_C.bmp	1387	0		1	0	318711	0		0	0	NULL	NULL	NULL	High	run1		List2	A_S.wav	AV_S	0		0	1	318561	150		0	0
Exp3	18	Exp3-17-1	59.937	1.0.0.176	2	right	jinyan	1676474508	2.0.10.242	2.0.10.242	11-04-2019	2019-11-04 06:47:27	14:47:27	female	2.0.10.147	125	Catch.bmp	1357	0		0	0	321314	0		0	0	NULL	NULL	NULL	High	run1		List2	A_S.wav	A_S	0		0	1	321164	150		0	0
Exp3	18	Exp3-17-1	59.937	1.0.0.176	2	right	jinyan	1676474508	2.0.10.242	2.0.10.242	11-04-2019	2019-11-04 06:47:27	14:47:27	female	2.0.10.147	126	Blue_S_2.bmp	1508	0		0	1	323884	0		0	0	NULL	NULL	NULL	High	run1	1	List2	Catch.wav	V_T	1	1	1	1	323733	151	1	559	324292
Exp3	18	Exp3-17-1	59.937	1.0.0.176	2	right	jinyan	1676474508	2.0.10.242	2.0.10.242	11-04-2019	2019-11-04 06:47:27	14:47:27	female	2.0.10.147	127	Blue_S_2.bmp	913	0		0	0	326553	0		0	0	NULL	NULL	NULL	High	run1	1	List2	A_T.wav	AV_T	1	1	1	1	326403	150	1	401	326804
Exp3	18	Exp3-17-1	59.937	1.0.0.176	2	right	jinyan	1676474508	2.0.10.242	2.0.10.242	11-04-2019	2019-11-04 06:47:27	14:47:27	female	2.0.10.147	128	Blue_C_2.bmp	1419	0		0	0	328622	0		0	0	NULL	NULL	NULL	High	run1		List2	A_S.wav	AV_S	0		0	1	328472	150	1	645	329117
Exp3	18	Exp3-17-1	59.937	1.0.0.176	2	right	jinyan	1676474508	2.0.10.242	2.0.10.242	11-04-2019	2019-11-04 06:47:27	14:47:27	female	2.0.10.147	129	Blue_S_2.bmp	1268	0		0	0	331191	0		0	0	NULL	NULL	NULL	High	run1	1	List2	Catch.wav	V_T	1	1	1	1	331041	150	1	587	331628
Exp3	18	Exp3-17-1	59.937	1.0.0.176	2	right	jinyan	1676474508	2.0.10.242	2.0.10.242	11-04-2019	2019-11-04 06:47:27	14:47:27	female	2.0.10.147	130	Red_S_2.bmp	821	0		0	0	333610	0		0	0	NULL	NULL	NULL	High	run1		List2	Catch.wav	V_S	0		0	1	333460	150		0	0
Exp3	18	Exp3-17-1	59.937	1.0.0.176	2	right	jinyan	1676474508	2.0.10.242	2.0.10.242	11-04-2019	2019-11-04 06:47:27	14:47:27	female	2.0.10.147	131	Red_C.bmp	1181	0		0	0	335646	0		0	0	NULL	NULL	NULL	High	run1		List2	Catch.wav	V_S	0		0	1	335496	150		0	0
Exp3	18	Exp3-17-1	59.937	1.0.0.176	2	right	jinyan	1676474508	2.0.10.242	2.0.10.242	11-04-2019	2019-11-04 06:47:27	14:47:27	female	2.0.10.147	132	Red_C_2.bmp	1198	0		0	0	338032	0		0	0	NULL	NULL	NULL	High	run1	1	List2	Catch.wav	V_T	1	1	0	2	337882	150	1	497	338379
Exp3	18	Exp3-17-1	59.937	1.0.0.176	2	right	jinyan	1676474508	2.0.10.242	2.0.10.242	11-04-2019	2019-11-04 06:47:27	14:47:27	female	2.0.10.147	133	Blue_S_2.bmp	1334	0		0	0	340384	0		0	0	NULL	NULL	NULL	High	run1	1	List2	A_T.wav	AV_T	1	1	1	1	340234	150	1	866	341100
Exp3	18	Exp3-17-1	59.937	1.0.0.176	2	right	jinyan	1676474508	2.0.10.242	2.0.10.242	11-04-2019	2019-11-04 06:47:27	14:47:27	female	2.0.10.147	134	Blue_C_2.bmp	1067	0		0	0	342870	0		0	0	NULL	NULL	NULL	High	run1		List2	Catch.wav	V_S	0		1	1	342720	150	1	627	343347
Exp3	18	Exp3-17-1	59.937	1.0.0.176	2	right	jinyan	1676474508	2.0.10.242	2.0.10.242	11-04-2019	2019-11-04 06:47:27	14:47:27	female	2.0.10.147	135	Blue_S_2.bmp	1084	0		0	0	345089	0		0	0	NULL	NULL	NULL	High	run1	1	List2	A_T.wav	AV_T	1	1	0	1	344939	150	1	488	345427
Exp3	18	Exp3-17-1	59.937	1.0.0.176	2	right	jinyan	1676474508	2.0.10.242	2.0.10.242	11-04-2019	2019-11-04 06:47:27	14:47:27	female	2.0.10.147	136	Red_C_2.bmp	1013	0		0	0	347325	0		0	0	NULL	NULL	NULL	High	run1	1	List2	Catch.wav	V_T	1	1	0	1	347175	150	1	468	347643
Exp3	18	Exp3-17-1	59.937	1.0.0.176	2	right	jinyan	1676474508	2.0.10.242	2.0.10.242	11-04-2019	2019-11-04 06:47:27	14:47:27	female	2.0.10.147	137	Catch.bmp	1560	0		0	0	349494	0		0	0	NULL	NULL	NULL	High	run1	1	List2	A_T.wav	A_T	1	1	0	1	349344	150	1	715	350059
Exp3	18	Exp3-17-1	59.937	1.0.0.176	2	right	jinyan	1676474508	2.0.10.242	2.0.10.242	11-04-2019	2019-11-04 06:47:27	14:47:27	female	2.0.10.147	138	Red_C_2.bmp	1490	0		0	0	352213	0		0	0	NULL	NULL	NULL	High	run1	1	List2	A_T.wav	AV_T	1	1	0	1	352063	150	1	500	352563
Exp3	18	Exp3-17-1	59.937	1.0.0.176	2	right	jinyan	1676474508	2.0.10.242	2.0.10.242	11-04-2019	2019-11-04 06:47:27	14:47:27	female	2.0.10.147	139	Blue_S_2.bmp	831	0		0	0	354866	0		0	0	NULL	NULL	NULL	High	run1	1	List2	Catch.wav	V_T	1	1	1	1	354716	150	1	415	355131
Exp3	18	Exp3-17-1	59.937	1.0.0.176	2	right	jinyan	1676474508	2.0.10.242	2.0.10.242	11-04-2019	2019-11-04 06:47:27	14:47:27	female	2.0.10.147	140	Red_C_2.bmp	1328	0		1	0	356851	0		0	0	NULL	NULL	NULL	High	run1	1	List2	Catch.wav	V_T	1	1	0	1	356701	150	1	494	357195
Exp3	18	Exp3-17-1	59.937	1.0.0.176	2	right	jinyan	1676474508	2.0.10.242	2.0.10.242	11-04-2019	2019-11-04 06:47:27	14:47:27	female	2.0.10.147	141	Blue_S_2.bmp	1478	0		1	0	359337	1485		0	0	NULL	NULL	NULL	High	run1	1	List2	A_T.wav	AV_T	1	1	1	1	359187	150	1	424	359611
Exp3	18	Exp3-17-1	59.937	1.0.0.176	2	right	jinyan	1676474508	2.0.10.242	2.0.10.242	11-04-2019	2019-11-04 06:47:27	14:47:27	female	2.0.10.147	142	Red_C_2.bmp	1092	0		0	0	531001	0		0	0	NULL	NULL	NULL	High	run1	1	List2	A_T.wav	AV_T	1	1	0	1	530851	150	1	1142	531993
Exp3	18	Exp3-17-1	59.937	1.0.0.176	2	right	jinyan	1676474508	2.0.10.242	2.0.10.242	11-04-2019	2019-11-04 06:47:27	14:47:27	female	2.0.10.147	143	Blue_S_2.bmp	1164	0		0	0	533253	0		0	0	NULL	NULL	NULL	High	run1	1	List2	Catch.wav	V_T	1	1	1	1	533103	150	1	601	533704
Exp3	18	Exp3-17-1	59.937	1.0.0.176	2	right	jinyan	1676474508	2.0.10.242	2.0.10.242	11-04-2019	2019-11-04 06:47:27	14:47:27	female	2.0.10.147	144	Red_S.bmp	1087	0		0	1	535573	0		0	0	NULL	NULL	NULL	High	run1		List2	Catch.wav	V_S	0		1	1	535422	151		0	0
Exp3	18	Exp3-17-1	59.937	1.0.0.176	2	right	jinyan	1676474508	2.0.10.242	2.0.10.242	11-04-2019	2019-11-04 06:47:27	14:47:27	female	2.0.10.147	145	Red_C_2.bmp	1462	0		0	1	537892	0		0	0	NULL	NULL	NULL	High	run1	1	List2	A_T.wav	AV_T	1	1	1	1	537741	151	1	467	538208
Exp3	18	Exp3-17-1	59.937	1.0.0.176	2	right	jinyan	1676474508	2.0.10.242	2.0.10.242	11-04-2019	2019-11-04 06:47:27	14:47:27	female	2.0.10.147	146	Blue_C.bmp	1182	0		0	0	540511	0		0	0	NULL	NULL	NULL	High	Run1		List2	Catch.wav	V_S	0		0	1	540361	150		0	0
Exp3	18	Exp3-17-1	59.937	1.0.0.176	2	right	jinyan	1676474508	2.0.10.242	2.0.10.242	11-04-2019	2019-11-04 06:47:27	14:47:27	female	2.0.10.147	147	Blue_S_2.bmp	943	0		0	0	542897	0		0	0	NULL	NULL	NULL	High	run1	1	List2	A_T.wav	AV_T	1	1	0	1	542747	150	1	462	543209
Exp3	18	Exp3-17-1	59.937	1.0.0.176	2	right	jinyan	1676474508	2.0.10.242	2.0.10.242	11-04-2019	2019-11-04 06:47:27	14:47:27	female	2.0.10.147	148	Catch.bmp	1490	0		0	0	544999	0		0	0	NULL	NULL	NULL	High	run1	1	List2	A_T.wav	A_T	1	1	0	1	544849	150	1	831	545680
Exp3	18	Exp3-17-1	59.937	1.0.0.176	2	right	jinyan	1676474508	2.0.10.242	2.0.10.242	11-04-2019	2019-11-04 06:47:27	14:47:27	female	2.0.10.147	149	Blue_S_2.bmp	883	0		0	0	547652	0		0	0	NULL	NULL	NULL	High	run1	1	List2	A_T.wav	AV_T	1	1	0	1	547502	150	1	658	548160
Exp3	18	Exp3-17-1	59.937	1.0.0.176	2	right	jinyan	1676474508	2.0.10.242	2.0.10.242	11-04-2019	2019-11-04 06:47:27	14:47:27	female	2.0.10.147	150	Red_C_2.bmp	962	0		0	0	549687	0		0	0	NULL	NULL	NULL	High	run1	1	List2	A_T.wav	AV_T	1	1	0	1	549537	150	1	407	549944
Exp3	18	Exp3-17-1	59.937	1.0.0.176	2	right	jinyan	1676474508	2.0.10.242	2.0.10.242	11-04-2019	2019-11-04 06:47:27	14:47:27	female	2.0.10.147	151	Blue_S_2.bmp	1121	0		0	0	551806	0		0	0	NULL	NULL	NULL	High	run1	1	List2	Catch.wav	V_T	1	1	1	1	551656	150	1	496	552152
Exp3	18	Exp3-17-1	59.937	1.0.0.176	2	right	jinyan	1676474508	2.0.10.242	2.0.10.242	11-04-2019	2019-11-04 06:47:27	14:47:27	female	2.0.10.147	152	Red_C_2.bmp	883	0		0	0	554075	0		0	0	NULL	NULL	NULL	High	run1	1	List2	A_T.wav	AV_T	1	1	1	1	553925	150	1	427	554352
Exp3	18	Exp3-17-1	59.937	1.0.0.176	2	right	jinyan	1676474508	2.0.10.242	2.0.10.242	11-04-2019	2019-11-04 06:47:27	14:47:27	female	2.0.10.147	153	Catch.bmp	1592	0		0	0	556111	0		0	0	NULL	NULL	NULL	High	run1	1	List2	A_T.wav	A_T	1	1	0	1	555961	150	1	728	556689
Exp3	18	Exp3-17-1	59.937	1.0.0.176	2	right	jinyan	1676474508	2.0.10.242	2.0.10.242	11-04-2019	2019-11-04 06:47:27	14:47:27	female	2.0.10.147	154	Red_C_2.bmp	892	0		0	1	558864	0		0	0	NULL	NULL	NULL	High	run1	1	List2	Catch.wav	V_T	1	1	1	1	558713	151	1	447	559160
Exp3	18	Exp3-17-1	59.937	1.0.0.176	2	right	jinyan	1676474508	2.0.10.242	2.0.10.242	11-04-2019	2019-11-04 06:47:27	14:47:27	female	2.0.10.147	155	Blue_S_2.bmp	1402	0		0	0	560916	0		0	0	NULL	NULL	NULL	High	run1	1	List2	A_T.wav	AV_T	1	1	0	1	560766	150	1	618	561384
Exp3	18	Exp3-17-1	59.937	1.0.0.176	2	right	jinyan	1676474508	2.0.10.242	2.0.10.242	11-04-2019	2019-11-04 06:47:27	14:47:27	female	2.0.10.147	156	Blue_S_2.bmp	1138	0		1	0	563468	0		0	0	NULL	NULL	NULL	High	run1	1	List2	Catch.wav	V_T	1	1	1	1	563318	150	1	466	563784
Exp3	18	Exp3-17-1	59.937	1.0.0.176	2	right	jinyan	1676474508	2.0.10.242	2.0.10.242	11-04-2019	2019-11-04 06:47:27	14:47:27	female	2.0.10.147	157	Catch.bmp	802	0		0	0	565754	0		0	0	NULL	NULL	NULL	High	run1	1	List2	A_T.wav	A_T	1	1	1	1	565604	150	1	716	566320
Exp3	18	Exp3-17-1	59.937	1.0.0.176	2	right	jinyan	1676474508	2.0.10.242	2.0.10.242	11-04-2019	2019-11-04 06:47:27	14:47:27	female	2.0.10.147	158	Blue_S_2.bmp	910	0		0	0	567706	0		0	0	NULL	NULL	NULL	High	run1	1	List2	A_T.wav	AV_T	1	1	0	1	567556	150	1	460	568016
Exp3	18	Exp3-17-1	59.937	1.0.0.176	2	right	jinyan	1676474508	2.0.10.242	2.0.10.242	11-04-2019	2019-11-04 06:47:27	14:47:27	female	2.0.10.147	159	Blue_S_2.bmp	1591	0		0	0	569775	0		0	0	NULL	NULL	NULL	High	run1	1	List2	Catch.wav	V_T	1	1	1	1	569625	150	1	551	570176
Exp3	18	Exp3-17-1	59.937	1.0.0.176	2	right	jinyan	1676474508	2.0.10.242	2.0.10.242	11-04-2019	2019-11-04 06:47:27	14:47:27	female	2.0.10.147	160	Red_C_2.bmp	1092	0		0	0	572528	0		0	0	NULL	NULL	NULL	High	run1	1	List2	A_T.wav	AV_T	1	1	1	1	572378	150	1	454	572832
Exp3	18	Exp3-17-1	59.937	1.0.0.176	2	right	jinyan	1676474508	2.0.10.242	2.0.10.242	11-04-2019	2019-11-04 06:47:27	14:47:27	female	2.0.10.147	161	Catch.bmp	1395	0		0	0	574780	0		0	0	NULL	NULL	NULL	High	run1	1	List2	A_T.wav	A_T	1	1	0	1	574630	150	1	658	575288
Exp3	18	Exp3-17-1	59.937	1.0.0.176	2	right	jinyan	1676474508	2.0.10.242	2.0.10.242	11-04-2019	2019-11-04 06:47:27	14:47:27	female	2.0.10.147	162	Catch.bmp	838	0		0	0	577333	0		0	0	NULL	NULL	NULL	High	run1	1	List2	A_T.wav	A_T	1	1	0	1	577183	150	1	401	577584
Exp3	18	Exp3-17-1	59.937	1.0.0.176	2	right	jinyan	1676474508	2.0.10.242	2.0.10.242	11-04-2019	2019-11-04 06:47:27	14:47:27	female	2.0.10.147	163	Catch.bmp	1600	0		1	0	579318	0		0	0	NULL	NULL	NULL	High	run1		List2	A_S.wav	A_S	0		0	1	579168	150		0	0
Exp3	18	Exp3-17-1	59.937	1.0.0.176	2	right	jinyan	1676474508	2.0.10.242	2.0.10.242	11-04-2019	2019-11-04 06:47:27	14:47:27	female	2.0.10.147	164	Catch.bmp	938	0		0	0	582121	0		0	0	NULL	NULL	NULL	High	run1		List2	A_S.wav	A_S	0		0	1	581971	150		0	0
Exp3	18	Exp3-17-1	59.937	1.0.0.176	2	right	jinyan	1676474508	2.0.10.242	2.0.10.242	11-04-2019	2019-11-04 06:47:27	14:47:27	female	2.0.10.147	165	Catch.bmp	1450	0		0	0	584290	0		0	0	NULL	NULL	NULL	High	run1	1	List2	A_T.wav	A_T	1	1	0	1	584140	150	1	652	584792
Exp3	18	Exp3-17-1	59.937	1.0.0.176	2	right	jinyan	1676474508	2.0.10.242	2.0.10.242	11-04-2019	2019-11-04 06:47:27	14:47:27	female	2.0.10.147	166	Catch.bmp	1327	0		0	0	586893	0		0	0	NULL	NULL	NULL	High	run1		List2	A_S.wav	A_S	0		0	1	586743	150		0	0
Exp3	18	Exp3-17-1	59.937	1.0.0.176	2	right	jinyan	1676474508	2.0.10.242	2.0.10.242	11-04-2019	2019-11-04 06:47:27	14:47:27	female	2.0.10.147	167	Red_C_2.bmp	1077	0		0	0	589446	0		0	0	NULL	NULL	NULL	High	run1	1	List2	Catch.wav	V_T	1	1	0	1	589296	150	1	504	589800
Exp3	18	Exp3-17-1	59.937	1.0.0.176	2	right	jinyan	1676474508	2.0.10.242	2.0.10.242	11-04-2019	2019-11-04 06:47:27	14:47:27	female	2.0.10.147	168	Blue_S_2.bmp	1020	0		0	0	591681	0		0	0	NULL	NULL	NULL	High	run1	1	List2	A_T.wav	AV_T	1	1	1	1	591531	150	1	445	591976
Exp3	18	Exp3-17-1	59.937	1.0.0.176	2	right	jinyan	1676474508	2.0.10.242	2.0.10.242	11-04-2019	2019-11-04 06:47:27	14:47:27	female	2.0.10.147	169	Catch.bmp	857	0		0	0	593850	0		0	0	NULL	NULL	NULL	High	run1	1	List2	A_T.wav	A_T	1	1	0	1	593700	150	1	652	594352
Exp3	18	Exp3-17-1	59.937	1.0.0.176	2	right	jinyan	1676474508	2.0.10.242	2.0.10.242	11-04-2019	2019-11-04 06:47:27	14:47:27	female	2.0.10.147	170	Red_C_2.bmp	962	0		0	0	595869	0		0	0	NULL	NULL	NULL	High	run1	1	List2	A_T.wav	AV_T	1	1	0	1	595719	150	1	362	596081
Exp3	18	Exp3-17-1	59.937	1.0.0.176	2	right	jinyan	1676474508	2.0.10.242	2.0.10.242	11-04-2019	2019-11-04 06:47:27	14:47:27	female	2.0.10.147	171	Red_C_2.bmp	930	0		0	0	597988	0		0	0	NULL	NULL	NULL	High	run1	1	List2	Catch.wav	V_T	1	1	1	1	597838	150	1	458	598296
Exp3	18	Exp3-17-1	59.937	1.0.0.176	2	right	jinyan	1676474508	2.0.10.242	2.0.10.242	11-04-2019	2019-11-04 06:47:27	14:47:27	female	2.0.10.147	172	Blue_S_2.bmp	1174	0		0	1	600074	0		0	0	NULL	NULL	NULL	High	run1	1	List2	A_T.wav	AV_T	1	1	1	1	599923	151	1	389	600312
Exp3	18	Exp3-17-1	59.937	1.0.0.176	2	right	jinyan	1676474508	2.0.10.242	2.0.10.242	11-04-2019	2019-11-04 06:47:27	14:47:27	female	2.0.10.147	173	Blue_S.bmp	854	0		0	0	602409	0		0	0	NULL	NULL	NULL	High	run1		List2	A_S.wav	AV_S	0		0	1	602259	150		0	0
Exp3	18	Exp3-17-1	59.937	1.0.0.176	2	right	jinyan	1676474508	2.0.10.242	2.0.10.242	11-04-2019	2019-11-04 06:47:27	14:47:27	female	2.0.10.147	174	Blue_S_2.bmp	1058	0		0	1	604462	0		0	0	NULL	NULL	NULL	High	run1	1	List2	Catch.wav	V_T	1	1	1	1	604311	151	1	504	604815
Exp3	18	Exp3-17-1	59.937	1.0.0.176	2	right	jinyan	1676474508	2.0.10.242	2.0.10.242	11-04-2019	2019-11-04 06:47:27	14:47:27	female	2.0.10.147	175	Catch.bmp	840	0		0	1	606681	0		0	0	NULL	NULL	NULL	High	run1		List2	A_S.wav	A_S	0		1	1	606530	151	1	797	607327
Exp3	18	Exp3-17-1	59.937	1.0.0.176	2	right	jinyan	1676474508	2.0.10.242	2.0.10.242	11-04-2019	2019-11-04 06:47:27	14:47:27	female	2.0.10.147	176	Blue_S_2.bmp	907	0		0	1	608683	0		0	0	NULL	NULL	NULL	High	run1	1	List2	Catch.wav	V_T	1	1	1	1	608532	151	1	492	609024
Exp3	18	Exp3-17-1	59.937	1.0.0.176	2	right	jinyan	1676474508	2.0.10.242	2.0.10.242	11-04-2019	2019-11-04 06:47:27	14:47:27	female	2.0.10.147	177	Catch.bmp	1117	0		1	0	610751	0		0	0	NULL	NULL	NULL	High	run1	1	List2	A_T.wav	A_T	1	1	1	1	610601	150	1	606	611207
Exp3	18	Exp3-17-1	59.937	1.0.0.176	2	right	jinyan	1676474508	2.0.10.242	2.0.10.242	11-04-2019	2019-11-04 06:47:27	14:47:27	female	2.0.10.147	178	Red_C_2.bmp	1594	0		0	1	613021	0		0	0	NULL	NULL	NULL	High	run1	1	List2	A_T.wav	AV_T	1	1	0	1	612870	151	1	537	613407
Exp3	18	Exp3-17-1	59.937	1.0.0.176	2	right	jinyan	1676474508	2.0.10.242	2.0.10.242	11-04-2019	2019-11-04 06:47:27	14:47:27	female	2.0.10.147	179	Catch.bmp	1370	0		0	0	615773	0		0	0	NULL	NULL	NULL	High	run1	1	List2	A_T.wav	A_T	1	1	0	1	615623	150	1	656	616279
Exp3	18	Exp3-17-1	59.937	1.0.0.176	2	right	jinyan	1676474508	2.0.10.242	2.0.10.242	11-04-2019	2019-11-04 06:47:27	14:47:27	female	2.0.10.147	180	Blue_S_2.bmp	1277	0		0	0	618293	0		0	0	NULL	NULL	NULL	High	run1	1	List2	A_T.wav	AV_T	1	1	0	1	618143	150	1	520	618663
Exp3	18	Exp3-17-1	59.937	1.0.0.176	2	right	jinyan	1676474508	2.0.10.242	2.0.10.242	11-04-2019	2019-11-04 06:47:27	14:47:27	female	2.0.10.147	181	Blue_S_2.bmp	1588	0		0	1	620729	0		0	0	NULL	NULL	NULL	High	run1	1	List2	A_T.wav	AV_T	1	1	1	1	620578	151	1	445	621023
Exp3	18	Exp3-17-1	59.937	1.0.0.176	2	right	jinyan	1676474508	2.0.10.242	2.0.10.242	11-04-2019	2019-11-04 06:47:27	14:47:27	female	2.0.10.147	182	Red_S_2.bmp	1407	0		0	0	623465	0		0	0	NULL	NULL	NULL	High	run1		List2	A_S.wav	AV_S	0		0	1	623315	150		0	0
Exp3	18	Exp3-17-1	59.937	1.0.0.176	2	right	jinyan	1676474508	2.0.10.242	2.0.10.242	11-04-2019	2019-11-04 06:47:27	14:47:27	female	2.0.10.147	183	Catch.bmp	848	0		0	0	626084	0		0	0	NULL	NULL	NULL	High	run1		List2	A_S.wav	A_S	0		0	1	625934	150		0	0
Exp3	18	Exp3-17-1	59.937	1.0.0.176	2	right	jinyan	1676474508	2.0.10.242	2.0.10.242	11-04-2019	2019-11-04 06:47:27	14:47:27	female	2.0.10.147	184	Red_C_2.bmp	1136	0		0	0	628153	0		0	0	NULL	NULL	NULL	High	run1	1	List2	A_T.wav	AV_T	1	1	0	1	628003	150	1	628	628631
Exp3	18	Exp3-17-1	59.937	1.0.0.176	2	right	jinyan	1676474508	2.0.10.242	2.0.10.242	11-04-2019	2019-11-04 06:47:27	14:47:27	female	2.0.10.147	185	Red_S_2.bmp	1485	0		0	0	630439	0		0	0	NULL	NULL	NULL	High	run1		List2	A_S.wav	AV_S	0		0	1	630289	150		0	0
Exp3	18	Exp3-17-1	59.937	1.0.0.176	2	right	jinyan	1676474508	2.0.10.242	2.0.10.242	11-04-2019	2019-11-04 06:47:27	14:47:27	female	2.0.10.147	186	Blue_C_2.bmp	1567	0		0	1	633142	0		0	0	NULL	NULL	NULL	High	run1		List2	A_S.wav	AV_S	0		1	1	632991	151		0	0
Exp3	18	Exp3-17-1	59.937	1.0.0.176	2	right	jinyan	1676474508	2.0.10.242	2.0.10.242	11-04-2019	2019-11-04 06:47:27	14:47:27	female	2.0.10.147	187	Red_C_2.bmp	809	0		0	0	635928	0		0	0	NULL	NULL	NULL	High	run1	1	List2	A_T.wav	AV_T	1	1	0	1	635778	150	1	813	636591
Exp3	18	Exp3-17-1	59.937	1.0.0.176	2	right	jinyan	1676474508	2.0.10.242	2.0.10.242	11-04-2019	2019-11-04 06:47:27	14:47:27	female	2.0.10.147	188	Red_C_2.bmp	1267	0		0	1	637897	0		0	0	NULL	NULL	NULL	High	run1	1	List2	A_T.wav	AV_T	1	1	1	1	637746	151	1	493	638239
Exp3	18	Exp3-17-1	59.937	1.0.0.176	2	right	jinyan	1676474508	2.0.10.242	2.0.10.242	11-04-2019	2019-11-04 06:47:27	14:47:27	female	2.0.10.147	189	Red_C_2.bmp	1448	0		0	0	640316	0		0	0	NULL	NULL	NULL	High	run1	1	List2	A_T.wav	AV_T	1	1	0	1	640166	150	1	409	640575
Exp3	18	Exp3-17-1	59.937	1.0.0.176	2	right	jinyan	1676474508	2.0.10.242	2.0.10.242	11-04-2019	2019-11-04 06:47:27	14:47:27	female	2.0.10.147	190	Red_C_2.bmp	1561	0		0	1	642919	0		0	0	NULL	NULL	NULL	High	run1	1	List2	A_T.wav	AV_T	1	1	1	1	642768	151	1	400	643168
Exp3	18	Exp3-17-1	59.937	1.0.0.176	2	right	jinyan	1676474508	2.0.10.242	2.0.10.242	11-04-2019	2019-11-04 06:47:27	14:47:27	female	2.0.10.147	191	Red_C_2.bmp	1026	0		0	0	645638	0		0	0	NULL	NULL	NULL	High	run1	1	List2	Catch.wav	V_T	1	1	0	1	645488	150	1	456	645944
Exp3	18	Exp3-17-1	59.937	1.0.0.176	2	right	jinyan	1676474508	2.0.10.242	2.0.10.242	11-04-2019	2019-11-04 06:47:27	14:47:27	female	2.0.10.147	192	Catch.bmp	1223	0		0	0	647824	0		0	0	NULL	NULL	NULL	High	run1	1	List2	A_T.wav	A_T	1	1	0	1	647674	150	1	725	648399
Exp3	18	Exp3-17-1	59.937	1.0.0.176	2	right	jinyan	1676474508	2.0.10.242	2.0.10.242	11-04-2019	2019-11-04 06:47:27	14:47:27	female	2.0.10.147	193	Blue_S_2.bmp	1308	0		0	1	650210	0		0	0	NULL	NULL	NULL	High	run1	1	List2	Catch.wav	V_T	1	1	1	1	650059	151	1	652	650711
Exp3	18	Exp3-17-1	59.937	1.0.0.176	2	right	jinyan	1676474508	2.0.10.242	2.0.10.242	11-04-2019	2019-11-04 06:47:27	14:47:27	female	2.0.10.147	194	Blue_S_2.bmp	831	0		0	0	652679	0		0	0	NULL	NULL	NULL	High	run1	1	List2	Catch.wav	V_T	1	1	0	1	652529	150	1	415	652944
Exp3	18	Exp3-17-1	59.937	1.0.0.176	2	right	jinyan	1676474508	2.0.10.242	2.0.10.242	11-04-2019	2019-11-04 06:47:27	14:47:27	female	2.0.10.147	195	Red_C_2.bmp	890	0		0	0	654664	0		0	0	NULL	NULL	NULL	High	run1	1	List2	A_T.wav	AV_T	1	1	1	1	654514	150	1	581	655095
Exp3	18	Exp3-17-1	59.937	1.0.0.176	2	right	jinyan	1676474508	2.0.10.242	2.0.10.242	11-04-2019	2019-11-04 06:47:27	14:47:27	female	2.0.10.147	196	Catch.bmp	947	0		0	0	656716	0		0	0	NULL	NULL	NULL	High	run1	1	List2	A_T.wav	A_T	1	1	0	1	656566	150	1	561	657127
Exp3	18	Exp3-17-1	59.937	1.0.0.176	2	right	jinyan	1676474508	2.0.10.242	2.0.10.242	11-04-2019	2019-11-04 06:47:27	14:47:27	female	2.0.10.147	197	Red_C_2.bmp	1083	0		0	1	658819	0		0	0	NULL	NULL	NULL	High	run1	1	List2	Catch.wav	V_T	1	1	1	1	658668	151	1	483	659151
Exp3	18	Exp3-17-1	59.937	1.0.0.176	2	right	jinyan	1676474508	2.0.10.242	2.0.10.242	11-04-2019	2019-11-04 06:47:27	14:47:27	female	2.0.10.147	198	Catch.bmp	1420	0		0	0	661054	0		0	0	NULL	NULL	NULL	High	run1	1	List2	A_T.wav	A_T	1	1	1	1	660904	150	1	735	661639
Exp3	18	Exp3-17-1	59.937	1.0.0.176	2	right	jinyan	1676474508	2.0.10.242	2.0.10.242	11-04-2019	2019-11-04 06:47:27	14:47:27	female	2.0.10.147	199	Catch.bmp	1126	0		0	1	663624	0		0	0	NULL	NULL	NULL	High	run1	1	List2	A_T.wav	A_T	1	1	1	1	663473	151	1	734	664207
Exp3	18	Exp3-17-1	59.937	1.0.0.176	2	right	jinyan	1676474508	2.0.10.242	2.0.10.242	11-04-2019	2019-11-04 06:47:27	14:47:27	female	2.0.10.147	200	Catch.bmp	891	0		0	0	665909	0		0	0	NULL	NULL	NULL	High	run1	1	List2	A_T.wav	A_T	1	1	0	1	665759	150	1	488	666247
Exp3	18	Exp3-17-1	59.937	1.0.0.176	2	right	jinyan	1676474508	2.0.10.242	2.0.10.242	11-04-2019	2019-11-04 06:47:27	14:47:27	female	2.0.10.147	201	Blue_S_2.bmp	1100	0		0	1	667962	0		0	0	NULL	NULL	NULL	High	run1	1	List2	Catch.wav	V_T	1	1	1	1	667811	151	1	484	668295
Exp3	18	Exp3-17-1	59.937	1.0.0.176	2	right	jinyan	1676474508	2.0.10.242	2.0.10.242	11-04-2019	2019-11-04 06:47:27	14:47:27	female	2.0.10.147	202	Catch.bmp	967	0		0	0	670214	0		0	0	NULL	NULL	NULL	High	run1	1	List2	A_T.wav	A_T	1	1	1	1	670064	150	1	630	670694
Exp3	18	Exp3-17-1	59.937	1.0.0.176	2	right	jinyan	1676474508	2.0.10.242	2.0.10.242	11-04-2019	2019-11-04 06:47:27	14:47:27	female	2.0.10.147	203	Catch.bmp	1468	0		0	0	672333	0		0	0	NULL	NULL	NULL	High	run1		List2	A_S.wav	A_S	0		0	1	672183	150		0	0
Exp3	18	Exp3-17-1	59.937	1.0.0.176	2	right	jinyan	1676474508	2.0.10.242	2.0.10.242	11-04-2019	2019-11-04 06:47:27	14:47:27	female	2.0.10.147	204	Catch.bmp	1041	0		0	0	675019	0		0	0	NULL	NULL	NULL	High	run1		List2	A_S.wav	A_S	0		0	1	674869	150		0	0
Exp3	18	Exp3-17-1	59.937	1.0.0.176	2	right	jinyan	1676474508	2.0.10.242	2.0.10.242	11-04-2019	2019-11-04 06:47:27	14:47:27	female	2.0.10.147	205	Red_C_2.bmp	1351	0		0	0	677271	0		0	0	NULL	NULL	NULL	High	run1	1	List2	Catch.wav	V_T	1	1	1	1	677121	150	1	389	677510
Exp3	18	Exp3-17-1	59.937	1.0.0.176	2	right	jinyan	1676474508	2.0.10.242	2.0.10.242	11-04-2019	2019-11-04 06:47:27	14:47:27	female	2.0.10.147	206	Red_C_2.bmp	938	0		0	0	679774	0		0	0	NULL	NULL	NULL	High	run1	1	List2	A_T.wav	AV_T	1	1	1	1	679624	150	1	470	680094
Exp3	18	Exp3-17-1	59.937	1.0.0.176	2	right	jinyan	1676474508	2.0.10.242	2.0.10.242	11-04-2019	2019-11-04 06:47:27	14:47:27	female	2.0.10.147	207	Blue_S_2.bmp	1141	0		1	0	681859	0		0	0	NULL	NULL	NULL	High	run1	1	List2	A_T.wav	AV_T	1	1	0	1	681709	150	1	585	682294
Exp3	18	Exp3-17-1	59.937	1.0.0.176	2	right	jinyan	1676474508	2.0.10.242	2.0.10.242	11-04-2019	2019-11-04 06:47:27	14:47:27	female	2.0.10.147	208	Catch.bmp	1459	0		0	0	684162	0		0	0	NULL	NULL	NULL	High	run1	1	List2	A_T.wav	A_T	1	1	0	1	684012	150	1	618	684630
Exp3	18	Exp3-17-1	59.937	1.0.0.176	2	right	jinyan	1676474508	2.0.10.242	2.0.10.242	11-04-2019	2019-11-04 06:47:27	14:47:27	female	2.0.10.147	209	Catch.bmp	1172	0		0	0	686781	0		0	0	NULL	NULL	NULL	High	run1	1	List2	A_T.wav	A_T	1	1	0	1	686631	150	1	431	687062
Exp3	18	Exp3-17-1	59.937	1.0.0.176	2	right	jinyan	1676474508	2.0.10.242	2.0.10.242	11-04-2019	2019-11-04 06:47:27	14:47:27	female	2.0.10.147	210	Blue_S_2.bmp	1206	0		0	0	689100	0		0	0	NULL	NULL	NULL	High	run1	1	List2	Catch.wav	V_T	1	1	1	1	688950	150	1	528	689478
Exp3	18	Exp3-17-1	59.937	1.0.0.176	2	right	jinyan	1676474508	2.0.10.242	2.0.10.242	11-04-2019	2019-11-04 06:47:27	14:47:27	female	2.0.10.147	211	Red_C_2.bmp	1404	0		0	0	691453	0		0	0	NULL	NULL	NULL	High	run1	1	List2	A_T.wav	AV_T	1	1	1	1	691303	150	1	360	691663
Exp3	18	Exp3-17-1	59.937	1.0.0.176	2	right	jinyan	1676474508	2.0.10.242	2.0.10.242	11-04-2019	2019-11-04 06:47:27	14:47:27	female	2.0.10.147	212	Catch.bmp	840	0		0	1	694006	0		0	0	NULL	NULL	NULL	High	run1		List2	A_S.wav	A_S	0		1	1	693855	151		0	0
Exp3	18	Exp3-17-1	59.937	1.0.0.176	2	right	jinyan	1676474508	2.0.10.242	2.0.10.242	11-04-2019	2019-11-04 06:47:27	14:47:27	female	2.0.10.147	213	Catch.bmp	1590	0		0	0	696058	0		0	0	NULL	NULL	NULL	High	run1		List2	A_S.wav	A_S	0		0	1	695908	150		0	0
Exp3	18	Exp3-17-1	59.937	1.0.0.176	2	right	jinyan	1676474508	2.0.10.242	2.0.10.242	11-04-2019	2019-11-04 06:47:27	14:47:27	female	2.0.10.147	214	Catch.bmp	1093	0		0	1	698861	0		0	0	NULL	NULL	NULL	High	run1	1	List2	A_T.wav	A_T	1	1	1	1	698710	151	1	768	699478
Exp3	18	Exp3-17-1	59.937	1.0.0.176	2	right	jinyan	1676474508	2.0.10.242	2.0.10.242	11-04-2019	2019-11-04 06:47:27	14:47:27	female	2.0.10.147	215	Red_C_2.bmp	1403	0		0	0	701113	0		0	0	NULL	NULL	NULL	High	run1	1	List2	Catch.wav	V_T	1	1	0	1	700963	150	1	507	701470
Exp3	18	Exp3-17-1	59.937	1.0.0.176	2	right	jinyan	1676474508	2.0.10.242	2.0.10.242	11-04-2019	2019-11-04 06:47:27	14:47:27	female	2.0.10.147	216	Red_C_2.bmp	947	0		0	0	703666	0		0	0	NULL	NULL	NULL	High	run1	1	List2	A_T.wav	AV_T	1	1	0	2	703516	150	1	362	703878
Exp3	18	Exp3-17-1	59.937	1.0.0.176	2	right	jinyan	1676474508	2.0.10.242	2.0.10.242	11-04-2019	2019-11-04 06:47:27	14:47:27	female	2.0.10.147	217	Catch.bmp	1123	0		0	0	705768	0		0	0	NULL	NULL	NULL	High	run1		List2	A_S.wav	A_S	0		0	1	705618	150		0	0
Exp3	18	Exp3-17-1	59.937	1.0.0.176	2	right	jinyan	1676474508	2.0.10.242	2.0.10.242	11-04-2019	2019-11-04 06:47:27	14:47:27	female	2.0.10.147	218	Red_C_2.bmp	1462	0		0	0	708104	0		0	0	NULL	NULL	NULL	High	run1	1	List2	Catch.wav	V_T	1	1	0	2	707954	150	1	365	708319
Exp3	18	Exp3-17-1	59.937	1.0.0.176	2	right	jinyan	1676474508	2.0.10.242	2.0.10.242	11-04-2019	2019-11-04 06:47:27	14:47:27	female	2.0.10.147	219	Blue_S_2.bmp	1443	0		0	0	710723	0		0	0	NULL	NULL	NULL	High	run1	1	List2	Catch.wav	V_T	1	1	0	1	710573	150	1	449	711022
Exp3	18	Exp3-17-1	59.937	1.0.0.176	2	right	jinyan	1676474508	2.0.10.242	2.0.10.242	11-04-2019	2019-11-04 06:47:27	14:47:27	female	2.0.10.147	220	Red_C_2.bmp	1105	0		0	0	713326	0		0	0	NULL	NULL	NULL	High	run1	1	List2	Catch.wav	V_T	1	1	0	1	713176	150	1	646	713822
Exp3	18	Exp3-17-1	59.937	1.0.0.176	2	right	jinyan	1676474508	2.0.10.242	2.0.10.242	11-04-2019	2019-11-04 06:47:27	14:47:27	female	2.0.10.147	221	Blue_S.bmp	1415	0		0	0	715578	0		0	0	NULL	NULL	NULL	High	run1		List2	A_S.wav	AV_S	0		1	1	715428	150		0	0
Exp3	18	Exp3-17-1	59.937	1.0.0.176	2	right	jinyan	1676474508	2.0.10.242	2.0.10.242	11-04-2019	2019-11-04 06:47:27	14:47:27	female	2.0.10.147	222	Catch.bmp	967	0		0	0	718214	0		0	0	NULL	NULL	NULL	High	run1	1	List2	A_T.wav	A_T	1	1	0	1	718064	150	1	974	719038
Exp3	18	Exp3-17-1	59.937	1.0.0.176	2	right	jinyan	1676474508	2.0.10.242	2.0.10.242	11-04-2019	2019-11-04 06:47:27	14:47:27	female	2.0.10.147	223	Red_C_2.bmp	1394	0		0	0	720333	0		0	0	NULL	NULL	NULL	High	run1	1	List2	A_T.wav	AV_T	1	1	0	1	720183	150	1	503	720686
Exp3	18	Exp3-17-1	59.937	1.0.0.176	2	right	jinyan	1676474508	2.0.10.242	2.0.10.242	11-04-2019	2019-11-04 06:47:27	14:47:27	female	2.0.10.147	224	Catch.bmp	833	0		0	0	722886	0		0	0	NULL	NULL	NULL	High	run1		List2	A_S.wav	A_S	0		0	1	722736	150		0	0
Exp3	18	Exp3-17-1	59.937	1.0.0.176	2	right	jinyan	1676474508	2.0.10.242	2.0.10.242	11-04-2019	2019-11-04 06:47:27	14:47:27	female	2.0.10.147	225	Blue_S_2.bmp	994	0		0	0	724921	0		0	0	NULL	NULL	NULL	High	run1	1	List2	Catch.wav	V_T	1	1	1	1	724771	150	1	459	725230
Exp3	18	Exp3-17-1	59.937	1.0.0.176	2	right	jinyan	1676474508	2.0.10.242	2.0.10.242	11-04-2019	2019-11-04 06:47:27	14:47:27	female	2.0.10.147	226	Catch.bmp	1241	0		0	1	727074	0		0	0	NULL	NULL	NULL	High	run1	1	List2	A_T.wav	A_T	1	1	1	1	726923	151	1	723	727646
Exp3	18	Exp3-17-1	59.937	1.0.0.176	2	right	jinyan	1676474508	2.0.10.242	2.0.10.242	11-04-2019	2019-11-04 06:47:27	14:47:27	female	2.0.10.147	227	Blue_S_2.bmp	1126	0		0	0	729476	0		0	0	NULL	NULL	NULL	High	run1	1	List2	A_T.wav	AV_T	1	1	0	1	729326	150	1	392	729718
Exp3	18	Exp3-17-1	59.937	1.0.0.176	2	right	jinyan	1676474508	2.0.10.242	2.0.10.242	11-04-2019	2019-11-04 06:47:27	14:47:27	female	2.0.10.147	228	Blue_S_2.bmp	940	0		0	0	731762	0		0	0	NULL	NULL	NULL	High	run1	1	List2	A_T.wav	AV_T	1	1	0	1	731612	150	1	450	732062
Exp3	18	Exp3-17-1	59.937	1.0.0.176	2	right	jinyan	1676474508	2.0.10.242	2.0.10.242	11-04-2019	2019-11-04 06:47:27	14:47:27	female	2.0.10.147	229	Red_C_2.bmp	1231	0		0	0	733864	0		0	0	NULL	NULL	NULL	High	run1	1	List2	A_T.wav	AV_T	1	1	0	1	733714	150	1	532	734246
Exp3	18	Exp3-17-1	59.937	1.0.0.176	2	right	jinyan	1676474508	2.0.10.242	2.0.10.242	11-04-2019	2019-11-04 06:47:27	14:47:27	female	2.0.10.147	230	Blue_S_2.bmp	1319	0		0	0	736250	0		0	0	NULL	NULL	NULL	High	run1	1	List2	A_T.wav	AV_T	1	1	0	1	736100	150	1	441	736541
Exp3	18	Exp3-17-1	59.937	1.0.0.176	2	right	jinyan	1676474508	2.0.10.242	2.0.10.242	11-04-2019	2019-11-04 06:47:27	14:47:27	female	2.0.10.147	231	Catch.bmp	1226	0		0	0	738719	0		0	0	NULL	NULL	NULL	High	run1	1	List2	A_T.wav	A_T	1	1	0	1	738569	150	1	908	739477
Exp3	18	Exp3-17-1	59.937	1.0.0.176	2	right	jinyan	1676474508	2.0.10.242	2.0.10.242	11-04-2019	2019-11-04 06:47:27	14:47:27	female	2.0.10.147	232	Catch.bmp	940	0		0	0	741105	0		0	0	NULL	NULL	NULL	High	run1	1	List2	A_T.wav	A_T	1	1	0	1	740955	150	1	562	741517
Exp3	18	Exp3-17-1	59.937	1.0.0.176	2	right	jinyan	1676474508	2.0.10.242	2.0.10.242	11-04-2019	2019-11-04 06:47:27	14:47:27	female	2.0.10.147	233	Blue_S_2.bmp	1427	0		0	0	743207	0		0	0	NULL	NULL	NULL	High	run1	1	List2	Catch.wav	V_T	1	1	1	1	743057	150	1	501	743558
Exp3	18	Exp3-17-1	59.937	1.0.0.176	2	right	jinyan	1676474508	2.0.10.242	2.0.10.242	11-04-2019	2019-11-04 06:47:27	14:47:27	female	2.0.10.147	234	Blue_S_2.bmp	1024	0		0	0	745793	0		0	0	NULL	NULL	NULL	High	run1	1	List2	A_T.wav	AV_T	1	1	1	1	745643	150	1	466	746109
Exp3	18	Exp3-17-1	59.937	1.0.0.176	2	right	jinyan	1676474508	2.0.10.242	2.0.10.242	11-04-2019	2019-11-04 06:47:27	14:47:27	female	2.0.10.147	235	Red_S.bmp	1110	0		0	0	747979	0		0	0	NULL	NULL	NULL	High	run1		List2	A_S.wav	AV_S	0		0	1	747829	150		0	0
Exp3	18	Exp3-17-1	59.937	1.0.0.176	2	right	jinyan	1676474508	2.0.10.242	2.0.10.242	11-04-2019	2019-11-04 06:47:27	14:47:27	female	2.0.10.147	236	Blue_C.bmp	1558	0		0	0	750315	0		0	0	NULL	NULL	NULL	High	Run1		List2	Catch.wav	V_S	0		0	2	750165	150		0	0
Exp3	18	Exp3-17-1	59.937	1.0.0.176	2	right	jinyan	1676474508	2.0.10.242	2.0.10.242	11-04-2019	2019-11-04 06:47:27	14:47:27	female	2.0.10.147	237	Catch.bmp	1483	0		0	1	753068	0		0	0	NULL	NULL	NULL	High	run1	1	List2	A_T.wav	A_T	1	1	1	1	752917	151	1	672	753589
Exp3	18	Exp3-17-1	59.937	1.0.0.176	2	right	jinyan	1676474508	2.0.10.242	2.0.10.242	11-04-2019	2019-11-04 06:47:27	14:47:27	female	2.0.10.147	238	Blue_S.bmp	816	0		0	0	755704	0		0	0	NULL	NULL	NULL	High	run1		List2	A_S.wav	AV_S	0		0	1	755554	150		0	0
Exp3	18	Exp3-17-1	59.937	1.0.0.176	2	right	jinyan	1676474508	2.0.10.242	2.0.10.242	11-04-2019	2019-11-04 06:47:27	14:47:27	female	2.0.10.147	239	Red_C_2.bmp	880	0		0	0	757739	0		0	0	NULL	NULL	NULL	High	run1	1	List2	Catch.wav	V_T	1	1	1	1	757589	150	1	512	758101
Exp3	18	Exp3-17-1	59.937	1.0.0.176	2	right	jinyan	1676474508	2.0.10.242	2.0.10.242	11-04-2019	2019-11-04 06:47:27	14:47:27	female	2.0.10.147	240	Red_C.bmp	1166	0		0	1	759775	0		0	0	NULL	NULL	NULL	High	run1		List2	A_S.wav	AV_S	0		1	1	759624	151		0	0
Exp3	18	Exp3-17-1	59.937	1.0.0.176	2	right	jinyan	1676474508	2.0.10.242	2.0.10.242	11-04-2019	2019-11-04 06:47:27	14:47:27	female	2.0.10.147	241	Catch.bmp	1295	0		1	0	762160	0		0	0	NULL	NULL	NULL	High	run1	1	List2	A_T.wav	A_T	1	1	0	1	762010	150	1	667	762677
Exp3	18	Exp3-17-1	59.937	1.0.0.176	2	right	jinyan	1676474508	2.0.10.242	2.0.10.242	11-04-2019	2019-11-04 06:47:27	14:47:27	female	2.0.10.147	242	Catch.bmp	1035	0		0	0	764613	0		0	0	NULL	NULL	NULL	High	run1	1	List2	A_T.wav	A_T	1	1	0	1	764463	150	1	638	765101
Exp3	18	Exp3-17-1	59.937	1.0.0.176	2	right	jinyan	1676474508	2.0.10.242	2.0.10.242	11-04-2019	2019-11-04 06:47:27	14:47:27	female	2.0.10.147	243	Catch.bmp	1271	0		0	0	766799	0		0	0	NULL	NULL	NULL	High	run1		List2	A_S.wav	A_S	0		0	2	766649	150		0	0
Exp3	18	Exp3-17-1	59.937	1.0.0.176	2	right	jinyan	1676474508	2.0.10.242	2.0.10.242	11-04-2019	2019-11-04 06:47:27	14:47:27	female	2.0.10.147	244	Catch.bmp	1595	0		0	1	769285	0		0	0	NULL	NULL	NULL	High	run1	1	List2	A_T.wav	A_T	1	1	1	1	769134	151	1	727	769861
Exp3	18	Exp3-17-1	59.937	1.0.0.176	2	right	jinyan	1676474508	2.0.10.242	2.0.10.242	11-04-2019	2019-11-04 06:47:27	14:47:27	female	2.0.10.147	245	Blue_S_2.bmp	1550	0		0	1	772038	0		0	0	NULL	NULL	NULL	High	run1	1	List2	A_T.wav	AV_T	1	1	0	1	771887	151	1	391	772278
Exp3	18	Exp3-17-1	59.937	1.0.0.176	2	right	jinyan	1676474508	2.0.10.242	2.0.10.242	11-04-2019	2019-11-04 06:47:27	14:47:27	female	2.0.10.147	246	Red_C_2.bmp	1056	0		0	0	774740	0		0	0	NULL	NULL	NULL	High	run1	1	List2	A_T.wav	AV_T	1	1	0	1	774590	150	1	431	775021
Exp3	18	Exp3-17-1	59.937	1.0.0.176	2	right	jinyan	1676474508	2.0.10.242	2.0.10.242	11-04-2019	2019-11-04 06:47:27	14:47:27	female	2.0.10.147	247	Blue_S.bmp	1148	0		0	0	776943	0		0	0	NULL	NULL	NULL	High	run1		List2	Catch.wav	V_S	0		0	2	776793	150		0	0
Exp3	18	Exp3-17-1	59.937	1.0.0.176	2	right	jinyan	1676474508	2.0.10.242	2.0.10.242	11-04-2019	2019-11-04 06:47:27	14:47:27	female	2.0.10.147	248	Blue_S_2.bmp	1407	0		0	0	779312	0		0	0	NULL	NULL	NULL	High	run1	1	List2	A_T.wav	AV_T	1	1	0	1	779162	150	1	428	779590
Exp3	18	Exp3-17-1	59.937	1.0.0.176	2	right	jinyan	1676474508	2.0.10.242	2.0.10.242	11-04-2019	2019-11-04 06:47:27	14:47:27	female	2.0.10.147	249	Red_C_2.bmp	1348	0		0	0	781881	0		0	0	NULL	NULL	NULL	High	run1	1	List2	A_T.wav	AV_T	1	1	0	1	781731	150	1	418	782149
Exp3	18	Exp3-17-1	59.937	1.0.0.176	2	right	jinyan	1676474508	2.0.10.242	2.0.10.242	11-04-2019	2019-11-04 06:47:27	14:47:27	female	2.0.10.147	250	Catch.bmp	852	0		0	0	784384	0		0	0	NULL	NULL	NULL	High	run1	1	List2	A_T.wav	A_T	1	1	0	1	784234	150	1	771	785005
Exp3	18	Exp3-17-1	59.937	1.0.0.176	2	right	jinyan	1676474508	2.0.10.242	2.0.10.242	11-04-2019	2019-11-04 06:47:27	14:47:27	female	2.0.10.147	251	Red_C_2.bmp	1225	0		0	0	786386	0		0	0	NULL	NULL	NULL	High	run1	1	List2	Catch.wav	V_T	1	1	1	1	786236	150	1	418	786654
Exp3	18	Exp3-17-1	59.937	1.0.0.176	2	right	jinyan	1676474508	2.0.10.242	2.0.10.242	11-04-2019	2019-11-04 06:47:27	14:47:27	female	2.0.10.147	252	Red_C_2.bmp	1472	0		0	0	788772	0		0	0	NULL	NULL	NULL	High	run1	1	List2	Catch.wav	V_T	1	1	0	1	788622	150	1	399	789021
Exp3	18	Exp3-17-1	59.937	1.0.0.176	2	right	jinyan	1676474508	2.0.10.242	2.0.10.242	11-04-2019	2019-11-04 06:47:27	14:47:27	female	2.0.10.147	253	Catch.bmp	1375	0		0	0	791391	0		0	0	NULL	NULL	NULL	High	run1	1	List2	A_T.wav	A_T	1	1	1	1	791241	150	1	845	792086
Exp3	18	Exp3-17-1	59.937	1.0.0.176	2	right	jinyan	1676474508	2.0.10.242	2.0.10.242	11-04-2019	2019-11-04 06:47:27	14:47:27	female	2.0.10.147	254	Red_S.bmp	1038	0		0	0	793927	0		0	0	NULL	NULL	NULL	High	run1		List2	Catch.wav	V_S	0		1	1	793777	150	1	420	794197
Exp3	18	Exp3-17-1	59.937	1.0.0.176	2	right	jinyan	1676474508	2.0.10.242	2.0.10.242	11-04-2019	2019-11-04 06:47:27	14:47:27	female	2.0.10.147	255	Catch.bmp	892	0		0	0	796113	0		0	0	NULL	NULL	NULL	High	run1	1	List2	A_T.wav	A_T	0		0	1	795963	150		0	0
Exp3	18	Exp3-17-1	59.937	1.0.0.176	2	right	jinyan	1676474508	2.0.10.242	2.0.10.242	11-04-2019	2019-11-04 06:47:27	14:47:27	female	2.0.10.147	256	Red_C_2.bmp	1235	0		0	0	798215	0		0	0	NULL	NULL	NULL	High	run1	1	List2	Catch.wav	V_T	1	1	0	1	798065	150	1	596	798661
Exp3	18	Exp3-17-1	59.937	1.0.0.176	2	right	jinyan	1676474508	2.0.10.242	2.0.10.242	11-04-2019	2019-11-04 06:47:27	14:47:27	female	2.0.10.147	257	Catch.bmp	1391	0		0	0	800601	0		0	0	NULL	NULL	NULL	High	run1	1	List2	A_T.wav	A_T	1	1	0	1	800451	150	1	818	801269
Exp3	18	Exp3-17-1	59.937	1.0.0.176	2	right	jinyan	1676474508	2.0.10.242	2.0.10.242	11-04-2019	2019-11-04 06:47:27	14:47:27	female	2.0.10.147	258	Blue_S_2.bmp	1191	0		0	1	803154	0		0	0	NULL	NULL	NULL	High	run1	1	List2	Catch.wav	V_T	1	1	1	1	803003	151	1	385	803388
Exp3	18	Exp3-17-1	59.937	1.0.0.176	2	right	jinyan	1676474508	2.0.10.242	2.0.10.242	11-04-2019	2019-11-04 06:47:27	14:47:27	female	2.0.10.147	259	Blue_S_2.bmp	1293	0		0	0	805506	0		0	0	NULL	NULL	NULL	High	run1	1	List2	A_T.wav	AV_T	1	1	0	1	805356	150	1	432	805788
Exp3	18	Exp3-17-1	59.937	1.0.0.176	2	right	jinyan	1676474508	2.0.10.242	2.0.10.242	11-04-2019	2019-11-04 06:47:27	14:47:27	female	2.0.10.147	260	Blue_S_2.bmp	818	0		0	1	807959	0		0	0	NULL	NULL	NULL	High	run1	1	List2	A_T.wav	AV_T	1	1	1	1	807808	151	1	382	808190
