# Supplementary material for: Visual Perceptual Load Attenuates Age-Related Audiovisual Integration in an Audiovisual Discrimination Task
Source: Front Psychol. 2021 Sep 29;12:740221. doi: 10.3389/fpsyg.2021.740221 (PMC8511317; doi:10.3389/fpsyg.2021.740221)
Supplement: Supplementary file 1 [file Data_Sheet_1.ZIP › Export data/Group 2_Data_Older/Exp3_High load/Subject_19.xlsx]

## Sheet: Sheet1
ExperimentName	Subject	DataFile.Basename	Display.RefreshRate	ExperimentVersion	Group	Handedness	Name	RandomSeed	RuntimeVersion	RuntimeVersionExpected	SessionDate	SessionStartDateTimeUtc	SessionTime	Sex	StudioVersion	Block	Image	ITI	ITI.ACC	ITI.CRESP	ITI.DurationError	ITI.OnsetDelay	ITI.OnsetTime	ITI.OnsetToOnsetTime	ITI.RESP	ITI.RT	ITI.RTTime	List1	List1.Cycle	List1.Sample	PercetualLoad	Procedure	Response	Running	Sound	StimulusType	Target.ACC	Target.CRESP	Target.DurationError	Target.OnsetDelay	Target.OnsetTime	Target.OnsetToOnsetTime	Target.RESP	Target.RT	Target.RTTime
Exp3	19	Exp3-19-1	59.937	1.0.0.176	2	right	mahuizhen	920226459	2.0.10.242	2.0.10.242	11-04-2019	2019-11-04 07:45:05	15:45:05	female	2.0.10.147	1	Red_C_2.bmp	838	0		0	0	30386	0		0	0	16	1	1	High	Prac	1	List1	A_T.wav	AV_T	0		119	1	30236	150		0	0
Exp3	19	Exp3-19-1	59.937	1.0.0.176	2	right	mahuizhen	920226459	2.0.10.242	2.0.10.242	11-04-2019	2019-11-04 07:45:05	15:45:05	female	2.0.10.147	2	Blue_S_2.bmp	1192	0		0	0	32455	0		0	0	14	1	2	High	Prac	1	List1	A_T.wav	AV_T	1	1	0	1	32305	150	1	519	32824
Exp3	19	Exp3-19-1	59.937	1.0.0.176	2	right	mahuizhen	920226459	2.0.10.242	2.0.10.242	11-04-2019	2019-11-04 07:45:05	15:45:05	female	2.0.10.147	3	Red_C_2.bmp	1402	0		0	0	34808	0		0	0	16	1	3	High	Prac	1	List1	A_T.wav	AV_T	1	1	0	1	34658	150	1	790	35448
Exp3	19	Exp3-19-1	59.937	1.0.0.176	2	right	mahuizhen	920226459	2.0.10.242	2.0.10.242	11-04-2019	2019-11-04 07:45:05	15:45:05	female	2.0.10.147	4	Red_C_2.bmp	1308	0		0	0	37360	0		0	0	16	1	4	High	Prac	1	List1	A_T.wav	AV_T	1	1	0	1	37210	150	1	934	38144
Exp3	19	Exp3-19-1	59.937	1.0.0.176	2	right	mahuizhen	920226459	2.0.10.242	2.0.10.242	11-04-2019	2019-11-04 07:45:05	15:45:05	female	2.0.10.147	5	Catch.bmp	1525	0		0	0	39830	0		0	0	10	1	5	High	Prac	1	List1	A_T.wav	A_T	1	1	0	2	39680	150	1	585	40265
Exp3	19	Exp3-19-1	59.937	1.0.0.176	2	right	mahuizhen	920226459	2.0.10.242	2.0.10.242	11-04-2019	2019-11-04 07:45:05	15:45:05	female	2.0.10.147	6	Catch.bmp	1408	0		0	0	42516	0		0	0	10	1	6	High	Prac	1	List1	A_T.wav	A_T	1	1	0	1	42366	150	1	546	42912
Exp3	19	Exp3-19-1	59.937	1.0.0.176	2	right	mahuizhen	920226459	2.0.10.242	2.0.10.242	11-04-2019	2019-11-04 07:45:05	15:45:05	female	2.0.10.147	7	Red_C_2.bmp	1436	0		0	0	45085	0		0	0	6	1	7	High	Prac	1	List1	Catch.wav	V_T	1	1	1	1	44935	150	1	617	45552
Exp3	19	Exp3-19-1	59.937	1.0.0.176	2	right	mahuizhen	920226459	2.0.10.242	2.0.10.242	11-04-2019	2019-11-04 07:45:05	15:45:05	female	2.0.10.147	8	Red_C_2.bmp	851	0		0	0	47671	0		0	0	6	1	8	High	Prac	1	List1	Catch.wav	V_T	1	1	0	1	47521	150	1	567	48088
Exp3	19	Exp3-19-1	59.937	1.0.0.176	2	right	mahuizhen	920226459	2.0.10.242	2.0.10.242	11-04-2019	2019-11-04 07:45:05	15:45:05	female	2.0.10.147	9	Catch.bmp	1080	0		0	0	49673	0		0	0	9	1	9	High	Prac		List1	A_S.wav	A_S	0		1	1	49523	150		0	0
Exp3	19	Exp3-19-1	59.937	1.0.0.176	2	right	mahuizhen	920226459	2.0.10.242	2.0.10.242	11-04-2019	2019-11-04 07:45:05	15:45:05	female	2.0.10.147	10	Red_C_2.bmp	1235	0		0	0	51959	0		0	0	6	1	10	High	Prac	1	List1	Catch.wav	V_T	1	1	0	1	51809	150	1	719	52528
Exp3	19	Exp3-19-1	59.937	1.0.0.176	2	right	mahuizhen	920226459	2.0.10.242	2.0.10.242	11-04-2019	2019-11-04 07:45:05	15:45:05	female	2.0.10.147	11	Red_C_2.bmp	828	0		0	0	54345	0		0	0	16	1	11	High	Prac	1	List1	A_T.wav	AV_T	1	1	0	1	54195	150	1	485	54680
Exp3	19	Exp3-19-1	59.937	1.0.0.176	2	right	mahuizhen	920226459	2.0.10.242	2.0.10.242	11-04-2019	2019-11-04 07:45:05	15:45:05	female	2.0.10.147	12	Red_C_2.bmp	1423	0		0	0	56330	0		0	0	16	1	12	High	Prac	1	List1	A_T.wav	AV_T	1	1	0	1	56180	150	1	564	56744
Exp3	19	Exp3-19-1	59.937	1.0.0.176	2	right	mahuizhen	920226459	2.0.10.242	2.0.10.242	11-04-2019	2019-11-04 07:45:05	15:45:05	female	2.0.10.147	13	Catch.bmp	1490	0		0	1	58900	0		0	0	10	1	13	High	Prac	1	List1	A_T.wav	A_T	1	1	1	1	58749	151	1	499	59248
Exp3	19	Exp3-19-1	59.937	1.0.0.176	2	right	mahuizhen	920226459	2.0.10.242	2.0.10.242	11-04-2019	2019-11-04 07:45:05	15:45:05	female	2.0.10.147	14	Catch.bmp	1215	0		1	0	61552	0		0	0	10	1	14	High	Prac	1	List1	A_T.wav	A_T	1	1	0	1	61402	150	1	462	61864
Exp3	19	Exp3-19-1	59.937	1.0.0.176	2	right	mahuizhen	920226459	2.0.10.242	2.0.10.242	11-04-2019	2019-11-04 07:45:05	15:45:05	female	2.0.10.147	15	Red_C_2.bmp	1580	0		0	1	63922	0		0	0	6	1	15	High	Prac	1	List1	Catch.wav	V_T	1	1	1	1	63771	151	1	606	64377
Exp3	19	Exp3-19-1	59.937	1.0.0.176	2	right	mahuizhen	920226459	2.0.10.242	2.0.10.242	11-04-2019	2019-11-04 07:45:05	15:45:05	female	2.0.10.147	16	Red_C_2.bmp	861	0		0	0	66658	0		0	0	16	1	16	High	Prac	1	List1	A_T.wav	AV_T	1	1	0	1	66508	150	1	469	66977
Exp3	19	Exp3-19-1	59.937	1.0.0.176	2	right	mahuizhen	920226459	2.0.10.242	2.0.10.242	11-04-2019	2019-11-04 07:45:05	15:45:05	female	2.0.10.147	17	Catch.bmp	1067	0		0	1	68677	0		0	0	10	1	17	High	Prac	1	List1	A_T.wav	A_T	1	1	1	1	68526	151	1	762	69288
Exp3	19	Exp3-19-1	59.937	1.0.0.176	2	right	mahuizhen	920226459	2.0.10.242	2.0.10.242	11-04-2019	2019-11-04 07:45:05	15:45:05	female	2.0.10.147	18	Red_S_2.bmp	1579	0		0	1	70896	0		0	0	18	1	18	High	Prac		List1	A_S.wav	AV_S	0		1	1	70745	151		0	0
Exp3	19	Exp3-19-1	59.937	1.0.0.176	2	right	mahuizhen	920226459	2.0.10.242	2.0.10.242	11-04-2019	2019-11-04 07:45:05	15:45:05	female	2.0.10.147	19	Red_C_2.bmp	1505	0		0	1	73699	0		0	0	6	1	19	High	Prac	1	List1	Catch.wav	V_T	1	1	1	1	73548	151	1	764	74312
Exp3	19	Exp3-19-1	59.937	1.0.0.176	2	right	mahuizhen	920226459	2.0.10.242	2.0.10.242	11-04-2019	2019-11-04 07:45:05	15:45:05	female	2.0.10.147	20	Catch.bmp	1466	0		0	0	76351	0		0	0	10	1	20	High	Prac	1	List1	A_T.wav	A_T	1	1	1	1	76201	150	1	751	76952
Exp3	19	Exp3-19-1	59.937	1.0.0.176	2	right	mahuizhen	920226459	2.0.10.242	2.0.10.242	11-04-2019	2019-11-04 07:45:05	15:45:05	female	2.0.10.147	21	Red_C_2.bmp	826	0		0	0	84977	0		0	0	NULL	NULL	NULL	High	run1	1	List2	Catch.wav	V_T	0		1	1	84827	150		0	0
Exp3	19	Exp3-19-1	59.937	1.0.0.176	2	right	mahuizhen	920226459	2.0.10.242	2.0.10.242	11-04-2019	2019-11-04 07:45:05	15:45:05	female	2.0.10.147	22	Blue_S_2.bmp	823	0		0	1	87013	0		0	0	NULL	NULL	NULL	High	run1	1	List2	A_T.wav	AV_T	0		1	1	86862	151		0	0
Exp3	19	Exp3-19-1	59.937	1.0.0.176	2	right	mahuizhen	920226459	2.0.10.242	2.0.10.242	11-04-2019	2019-11-04 07:45:05	15:45:05	female	2.0.10.147	23	Catch.bmp	1468	0		0	0	89048	0		0	0	NULL	NULL	NULL	High	run1	1	List2	A_T.wav	A_T	1	1	0	1	88898	150	1	749	89647
Exp3	19	Exp3-19-1	59.937	1.0.0.176	2	right	mahuizhen	920226459	2.0.10.242	2.0.10.242	11-04-2019	2019-11-04 07:45:05	15:45:05	female	2.0.10.147	24	Blue_S_2.bmp	1521	0		0	0	91667	0		0	0	NULL	NULL	NULL	High	run1	1	List2	A_T.wav	AV_T	1	1	0	1	91517	150	1	410	91927
Exp3	19	Exp3-19-1	59.937	1.0.0.176	2	right	mahuizhen	920226459	2.0.10.242	2.0.10.242	11-04-2019	2019-11-04 07:45:05	15:45:05	female	2.0.10.147	25	Red_C_2.bmp	1384	0		0	0	94337	0		0	0	NULL	NULL	NULL	High	run1	1	List2	Catch.wav	V_T	1	1	0	1	94187	150	1	926	95113
Exp3	19	Exp3-19-1	59.937	1.0.0.176	2	right	mahuizhen	920226459	2.0.10.242	2.0.10.242	11-04-2019	2019-11-04 07:45:05	15:45:05	female	2.0.10.147	26	Catch.bmp	1491	0		0	0	96873	0		0	0	NULL	NULL	NULL	High	run1	1	List2	A_T.wav	A_T	1	1	0	1	96723	150	1	588	97311
Exp3	19	Exp3-19-1	59.937	1.0.0.176	2	right	mahuizhen	920226459	2.0.10.242	2.0.10.242	11-04-2019	2019-11-04 07:45:05	15:45:05	female	2.0.10.147	27	Red_C_2.bmp	1316	0		0	0	99526	0		0	0	NULL	NULL	NULL	High	run1	1	List2	A_T.wav	AV_T	1	1	0	2	99376	150	1	591	99967
Exp3	19	Exp3-19-1	59.937	1.0.0.176	2	right	mahuizhen	920226459	2.0.10.242	2.0.10.242	11-04-2019	2019-11-04 07:45:05	15:45:05	female	2.0.10.147	28	Blue_S_2.bmp	1558	0		0	0	101995	0		0	0	NULL	NULL	NULL	High	run1	1	List2	Catch.wav	V_T	1	1	1	1	101845	150	1	586	102431
Exp3	19	Exp3-19-1	59.937	1.0.0.176	2	right	mahuizhen	920226459	2.0.10.242	2.0.10.242	11-04-2019	2019-11-04 07:45:05	15:45:05	female	2.0.10.147	29	Catch.bmp	1398	0		0	0	104714	0		0	0	NULL	NULL	NULL	High	run1	1	List2	A_T.wav	A_T	1	1	1	1	104564	150	1	555	105119
Exp3	19	Exp3-19-1	59.937	1.0.0.176	2	right	mahuizhen	920226459	2.0.10.242	2.0.10.242	11-04-2019	2019-11-04 07:45:05	15:45:05	female	2.0.10.147	30	Blue_S_2.bmp	1404	0		0	0	107267	0		0	0	NULL	NULL	NULL	High	run1	1	List2	Catch.wav	V_T	1	1	1	1	107117	150	1	482	107599
Exp3	19	Exp3-19-1	59.937	1.0.0.176	2	right	mahuizhen	920226459	2.0.10.242	2.0.10.242	11-04-2019	2019-11-04 07:45:05	15:45:05	female	2.0.10.147	31	Blue_C.bmp	992	0		0	0	109820	0		0	0	NULL	NULL	NULL	High	Run1		List2	Catch.wav	V_S	0		0	1	109670	150		0	0
Exp3	19	Exp3-19-1	59.937	1.0.0.176	2	right	mahuizhen	920226459	2.0.10.242	2.0.10.242	11-04-2019	2019-11-04 07:45:05	15:45:05	female	2.0.10.147	32	Catch.bmp	1600	0		0	0	112022	0		0	0	NULL	NULL	NULL	High	run1	1	List2	A_T.wav	A_T	1	1	1	1	111872	150	1	591	112463
Exp3	19	Exp3-19-1	59.937	1.0.0.176	2	right	mahuizhen	920226459	2.0.10.242	2.0.10.242	11-04-2019	2019-11-04 07:45:05	15:45:05	female	2.0.10.147	33	Catch.bmp	1218	0		0	0	114775	0		0	0	NULL	NULL	NULL	High	run1		List2	A_S.wav	A_S	0		0	1	114625	150		0	0
Exp3	19	Exp3-19-1	59.937	1.0.0.176	2	right	mahuizhen	920226459	2.0.10.242	2.0.10.242	11-04-2019	2019-11-04 07:45:05	15:45:05	female	2.0.10.147	34	Catch.bmp	1245	0		0	0	117211	0		0	0	NULL	NULL	NULL	High	run1	1	List2	A_T.wav	A_T	1	1	0	1	117061	150	1	554	117615
Exp3	19	Exp3-19-1	59.937	1.0.0.176	2	right	mahuizhen	920226459	2.0.10.242	2.0.10.242	11-04-2019	2019-11-04 07:45:05	15:45:05	female	2.0.10.147	35	Blue_S_2.bmp	1181	0		0	0	119613	0		0	0	NULL	NULL	NULL	High	run1	1	List2	A_T.wav	AV_T	1	1	0	1	119463	150	1	480	119943
Exp3	19	Exp3-19-1	59.937	1.0.0.176	2	right	mahuizhen	920226459	2.0.10.242	2.0.10.242	11-04-2019	2019-11-04 07:45:05	15:45:05	female	2.0.10.147	36	Red_C_2.bmp	1507	0		0	0	121949	0		0	0	NULL	NULL	NULL	High	run1	1	List2	Catch.wav	V_T	1	1	1	1	121799	150	1	768	122567
Exp3	19	Exp3-19-1	59.937	1.0.0.176	2	right	mahuizhen	920226459	2.0.10.242	2.0.10.242	11-04-2019	2019-11-04 07:45:05	15:45:05	female	2.0.10.147	37	Blue_S_2.bmp	1258	0		0	0	124619	0		0	0	NULL	NULL	NULL	High	run1	1	List2	Catch.wav	V_T	1	1	0	2	124469	150	1	786	125255
Exp3	19	Exp3-19-1	59.937	1.0.0.176	2	right	mahuizhen	920226459	2.0.10.242	2.0.10.242	11-04-2019	2019-11-04 07:45:05	15:45:05	female	2.0.10.147	38	Red_C_2.bmp	1571	0		0	0	127038	0		0	0	NULL	NULL	NULL	High	run1	1	List2	Catch.wav	V_T	1	1	0	1	126888	150	1	687	127575
Exp3	19	Exp3-19-1	59.937	1.0.0.176	2	right	mahuizhen	920226459	2.0.10.242	2.0.10.242	11-04-2019	2019-11-04 07:45:05	15:45:05	female	2.0.10.147	39	Red_C_2.bmp	838	0		0	0	129757	0		0	0	NULL	NULL	NULL	High	run1	1	List2	A_T.wav	AV_T	1	1	1	1	129607	150	1	808	130415
Exp3	19	Exp3-19-1	59.937	1.0.0.176	2	right	mahuizhen	920226459	2.0.10.242	2.0.10.242	11-04-2019	2019-11-04 07:45:05	15:45:05	female	2.0.10.147	40	Red_C_2.bmp	973	0		0	0	131743	0		0	0	NULL	NULL	NULL	High	run1	1	List2	A_T.wav	AV_T	1	1	0	1	131593	150	1	438	132031
Exp3	19	Exp3-19-1	59.937	1.0.0.176	2	right	mahuizhen	920226459	2.0.10.242	2.0.10.242	11-04-2019	2019-11-04 07:45:05	15:45:05	female	2.0.10.147	41	Catch.bmp	1338	0		0	0	133878	0		0	0	NULL	NULL	NULL	High	run1	1	List2	A_T.wav	A_T	1	1	0	1	133728	150	1	960	134688
Exp3	19	Exp3-19-1	59.937	1.0.0.176	2	right	mahuizhen	920226459	2.0.10.242	2.0.10.242	11-04-2019	2019-11-04 07:45:05	15:45:05	female	2.0.10.147	42	Blue_S_2.bmp	1288	0		0	0	136364	0		0	0	NULL	NULL	NULL	High	run1	1	List2	Catch.wav	V_T	1	1	1	1	136214	150	1	842	137056
Exp3	19	Exp3-19-1	59.937	1.0.0.176	2	right	mahuizhen	920226459	2.0.10.242	2.0.10.242	11-04-2019	2019-11-04 07:45:05	15:45:05	female	2.0.10.147	43	Blue_S_2.bmp	1191	0		0	0	138800	0		0	0	NULL	NULL	NULL	High	run1	1	List2	A_T.wav	AV_T	1	1	1	1	138650	150	1	781	139431
Exp3	19	Exp3-19-1	59.937	1.0.0.176	2	right	mahuizhen	920226459	2.0.10.242	2.0.10.242	11-04-2019	2019-11-04 07:45:05	15:45:05	female	2.0.10.147	44	Catch.bmp	1359	0		0	0	141153	0		0	0	NULL	NULL	NULL	High	run1	1	List2	A_T.wav	A_T	1	1	0	1	141003	150	1	748	141751
Exp3	19	Exp3-19-1	59.937	1.0.0.176	2	right	mahuizhen	920226459	2.0.10.242	2.0.10.242	11-04-2019	2019-11-04 07:45:05	15:45:05	female	2.0.10.147	45	Catch.bmp	1553	0		0	0	143672	0		0	0	NULL	NULL	NULL	High	run1	1	List2	A_T.wav	A_T	1	1	0	1	143522	150	1	525	144047
Exp3	19	Exp3-19-1	59.937	1.0.0.176	2	right	mahuizhen	920226459	2.0.10.242	2.0.10.242	11-04-2019	2019-11-04 07:45:05	15:45:05	female	2.0.10.147	46	Blue_S_2.bmp	1174	0		0	0	146375	0		0	0	NULL	NULL	NULL	High	run1	1	List2	Catch.wav	V_T	1	1	0	1	146225	150	1	694	146919
Exp3	19	Exp3-19-1	59.937	1.0.0.176	2	right	mahuizhen	920226459	2.0.10.242	2.0.10.242	11-04-2019	2019-11-04 07:45:05	15:45:05	female	2.0.10.147	47	Red_C_2.bmp	815	0		0	1	148711	0		0	0	NULL	NULL	NULL	High	run1	1	List2	A_T.wav	AV_T	1	1	1	1	148560	151	1	511	149071
Exp3	19	Exp3-19-1	59.937	1.0.0.176	2	right	mahuizhen	920226459	2.0.10.242	2.0.10.242	11-04-2019	2019-11-04 07:45:05	15:45:05	female	2.0.10.147	48	Catch.bmp	1373	0		0	0	150679	0		0	0	NULL	NULL	NULL	High	run1	1	List2	A_T.wav	A_T	1	1	0	1	150529	150	1	597	151126
Exp3	19	Exp3-19-1	59.937	1.0.0.176	2	right	mahuizhen	920226459	2.0.10.242	2.0.10.242	11-04-2019	2019-11-04 07:45:05	15:45:05	female	2.0.10.147	49	Catch.bmp	1579	0		0	0	153199	0		0	0	NULL	NULL	NULL	High	run1	1	List2	A_T.wav	A_T	1	1	0	2	153049	150	1	557	153606
Exp3	19	Exp3-19-1	59.937	1.0.0.176	2	right	mahuizhen	920226459	2.0.10.242	2.0.10.242	11-04-2019	2019-11-04 07:45:05	15:45:05	female	2.0.10.147	50	Catch.bmp	1318	0		0	0	155935	0		0	0	NULL	NULL	NULL	High	run1		List2	A_S.wav	A_S	0		0	1	155785	150		0	0
Exp3	19	Exp3-19-1	59.937	1.0.0.176	2	right	mahuizhen	920226459	2.0.10.242	2.0.10.242	11-04-2019	2019-11-04 07:45:05	15:45:05	female	2.0.10.147	51	Red_C_2.bmp	1256	0		0	0	158471	0		0	0	NULL	NULL	NULL	High	run1	1	List2	A_T.wav	AV_T	1	1	0	1	158321	150	1	454	158775
Exp3	19	Exp3-19-1	59.937	1.0.0.176	2	right	mahuizhen	920226459	2.0.10.242	2.0.10.242	11-04-2019	2019-11-04 07:45:05	15:45:05	female	2.0.10.147	52	Blue_S.bmp	1461	0		0	0	160890	0		0	0	NULL	NULL	NULL	High	run1		List2	A_S.wav	AV_S	0		0	1	160740	150		0	0
Exp3	19	Exp3-19-1	59.937	1.0.0.176	2	right	mahuizhen	920226459	2.0.10.242	2.0.10.242	11-04-2019	2019-11-04 07:45:05	15:45:05	female	2.0.10.147	53	Red_C.bmp	907	0		0	1	163560	0		0	0	NULL	NULL	NULL	High	run1		List2	A_S.wav	AV_S	0		1	1	163409	151		0	0
Exp3	19	Exp3-19-1	59.937	1.0.0.176	2	right	mahuizhen	920226459	2.0.10.242	2.0.10.242	11-04-2019	2019-11-04 07:45:05	15:45:05	female	2.0.10.147	54	Catch.bmp	1451	0		1	0	165678	0		0	0	NULL	NULL	NULL	High	run1		List2	A_S.wav	A_S	0		0	1	165528	150		0	0
Exp3	19	Exp3-19-1	59.937	1.0.0.176	2	right	mahuizhen	920226459	2.0.10.242	2.0.10.242	11-04-2019	2019-11-04 07:45:05	15:45:05	female	2.0.10.147	55	Blue_C_2.bmp	1366	0		0	0	168331	0		0	0	NULL	NULL	NULL	High	run1		List2	A_S.wav	AV_S	0		0	1	168181	150	1	681	168862
Exp3	19	Exp3-19-1	59.937	1.0.0.176	2	right	mahuizhen	920226459	2.0.10.242	2.0.10.242	11-04-2019	2019-11-04 07:45:05	15:45:05	female	2.0.10.147	56	Catch.bmp	1110	0		0	1	170851	0		0	0	NULL	NULL	NULL	High	run1	1	List2	A_T.wav	A_T	1	1	1	1	170700	151	1	1018	171718
Exp3	19	Exp3-19-1	59.937	1.0.0.176	2	right	mahuizhen	920226459	2.0.10.242	2.0.10.242	11-04-2019	2019-11-04 07:45:05	15:45:05	female	2.0.10.147	57	Catch.bmp	1424	0		0	1	173120	0		0	0	NULL	NULL	NULL	High	run1	1	List2	A_T.wav	A_T	1	1	1	1	172969	151	1	1030	173999
Exp3	19	Exp3-19-1	59.937	1.0.0.176	2	right	mahuizhen	920226459	2.0.10.242	2.0.10.242	11-04-2019	2019-11-04 07:45:05	15:45:05	female	2.0.10.147	58	Catch.bmp	1290	0		0	0	175706	0		0	0	NULL	NULL	NULL	High	run1	1	List2	A_T.wav	A_T	1	1	0	2	175556	150	1	546	176102
Exp3	19	Exp3-19-1	59.937	1.0.0.176	2	right	mahuizhen	920226459	2.0.10.242	2.0.10.242	11-04-2019	2019-11-04 07:45:05	15:45:05	female	2.0.10.147	59	Catch.bmp	1407	0		0	0	178158	0		0	0	NULL	NULL	NULL	High	run1	1	List2	A_T.wav	A_T	1	1	0	1	178008	150	1	582	178590
Exp3	19	Exp3-19-1	59.937	1.0.0.176	2	right	mahuizhen	920226459	2.0.10.242	2.0.10.242	11-04-2019	2019-11-04 07:45:05	15:45:05	female	2.0.10.147	60	Red_C_2.bmp	1175	0		0	1	180728	0		0	0	NULL	NULL	NULL	High	run1	1	List2	A_T.wav	AV_T	1	1	1	1	180577	151	1	725	181302
Exp3	19	Exp3-19-1	59.937	1.0.0.176	2	right	mahuizhen	920226459	2.0.10.242	2.0.10.242	11-04-2019	2019-11-04 07:45:05	15:45:05	female	2.0.10.147	61	Catch.bmp	1314	0		0	0	183063	0		0	0	NULL	NULL	NULL	High	run1		List2	A_S.wav	A_S	0		0	1	182913	150		0	0
Exp3	19	Exp3-19-1	59.937	1.0.0.176	2	right	mahuizhen	920226459	2.0.10.242	2.0.10.242	11-04-2019	2019-11-04 07:45:05	15:45:05	female	2.0.10.147	62	Catch.bmp	1364	0		0	0	185583	0		0	0	NULL	NULL	NULL	High	run1		List2	A_S.wav	A_S	0		0	1	185433	150		0	0
Exp3	19	Exp3-19-1	59.937	1.0.0.176	2	right	mahuizhen	920226459	2.0.10.242	2.0.10.242	11-04-2019	2019-11-04 07:45:05	15:45:05	female	2.0.10.147	63	Catch.bmp	1194	0		0	0	188152	0		0	0	NULL	NULL	NULL	High	run1	1	List2	A_T.wav	A_T	1	1	0	1	188002	150	1	516	188518
Exp3	19	Exp3-19-1	59.937	1.0.0.176	2	right	mahuizhen	920226459	2.0.10.242	2.0.10.242	11-04-2019	2019-11-04 07:45:05	15:45:05	female	2.0.10.147	64	Red_C.bmp	962	0		0	1	190505	0		0	0	NULL	NULL	NULL	High	run1		List2	Catch.wav	V_S	0		1	1	190354	151	1	596	190950
Exp3	19	Exp3-19-1	59.937	1.0.0.176	2	right	mahuizhen	920226459	2.0.10.242	2.0.10.242	11-04-2019	2019-11-04 07:45:05	15:45:05	female	2.0.10.147	65	Red_C_2.bmp	1468	0		0	0	192623	0		0	0	NULL	NULL	NULL	High	run1	1	List2	A_T.wav	AV_T	1	1	1	1	192473	150	1	717	193190
Exp3	19	Exp3-19-1	59.937	1.0.0.176	2	right	mahuizhen	920226459	2.0.10.242	2.0.10.242	11-04-2019	2019-11-04 07:45:05	15:45:05	female	2.0.10.147	66	Red_C_2.bmp	866	0		0	0	195243	0		0	0	NULL	NULL	NULL	High	run1	1	List2	Catch.wav	V_T	1	1	1	1	195093	150	1	969	196062
Exp3	19	Exp3-19-1	59.937	1.0.0.176	2	right	mahuizhen	920226459	2.0.10.242	2.0.10.242	11-04-2019	2019-11-04 07:45:05	15:45:05	female	2.0.10.147	67	Catch.bmp	874	0		0	0	197295	0		0	0	NULL	NULL	NULL	High	run1	1	List2	A_T.wav	A_T	1	1	1	1	197145	150	1	694	197839
Exp3	19	Exp3-19-1	59.937	1.0.0.176	2	right	mahuizhen	920226459	2.0.10.242	2.0.10.242	11-04-2019	2019-11-04 07:45:05	15:45:05	female	2.0.10.147	68	Catch.bmp	1465	0		1	0	199330	0		0	0	NULL	NULL	NULL	High	run1		List2	A_S.wav	A_S	0		0	1	199180	150		0	0
Exp3	19	Exp3-19-1	59.937	1.0.0.176	2	right	mahuizhen	920226459	2.0.10.242	2.0.10.242	11-04-2019	2019-11-04 07:45:05	15:45:05	female	2.0.10.147	69	Blue_S_2.bmp	1366	0		0	0	202000	0		0	0	NULL	NULL	NULL	High	run1	1	List2	A_T.wav	AV_T	1	1	0	1	201850	150	1	813	202663
Exp3	19	Exp3-19-1	59.937	1.0.0.176	2	right	mahuizhen	920226459	2.0.10.242	2.0.10.242	11-04-2019	2019-11-04 07:45:05	15:45:05	female	2.0.10.147	70	Red_S_2.bmp	900	0		0	0	204519	0		0	0	NULL	NULL	NULL	High	run1		List2	Catch.wav	V_S	0		1	1	204369	150		0	0
Exp3	19	Exp3-19-1	59.937	1.0.0.176	2	right	mahuizhen	920226459	2.0.10.242	2.0.10.242	11-04-2019	2019-11-04 07:45:05	15:45:05	female	2.0.10.147	71	Red_C.bmp	967	0		0	0	206638	0		0	0	NULL	NULL	NULL	High	run1		List2	A_S.wav	AV_S	0		1	1	206488	150		0	0
Exp3	19	Exp3-19-1	59.937	1.0.0.176	2	right	mahuizhen	920226459	2.0.10.242	2.0.10.242	11-04-2019	2019-11-04 07:45:05	15:45:05	female	2.0.10.147	72	Blue_S_2.bmp	917	0		0	0	208807	0		0	0	NULL	NULL	NULL	High	run1	1	List2	Catch.wav	V_T	1	1	1	1	208657	150	1	829	209486
Exp3	19	Exp3-19-1	59.937	1.0.0.176	2	right	mahuizhen	920226459	2.0.10.242	2.0.10.242	11-04-2019	2019-11-04 07:45:05	15:45:05	female	2.0.10.147	73	Red_S_2.bmp	1539	0		0	0	210876	0		0	0	NULL	NULL	NULL	High	run1		List2	Catch.wav	V_S	0		0	1	210726	150		0	0
Exp3	19	Exp3-19-1	59.937	1.0.0.176	2	right	mahuizhen	920226459	2.0.10.242	2.0.10.242	11-04-2019	2019-11-04 07:45:05	15:45:05	female	2.0.10.147	74	Blue_C.bmp	802	0		0	0	213629	0		0	0	NULL	NULL	NULL	High	run1		List2	A_S.wav	AV_S	0		1	1	213479	150		0	0
Exp3	19	Exp3-19-1	59.937	1.0.0.176	2	right	mahuizhen	920226459	2.0.10.242	2.0.10.242	11-04-2019	2019-11-04 07:45:05	15:45:05	female	2.0.10.147	75	Blue_S_2.bmp	1052	0		0	1	215648	0		0	0	NULL	NULL	NULL	High	run1	1	List2	A_T.wav	AV_T	1	1	1	1	215497	151	1	1021	216518
Exp3	19	Exp3-19-1	59.937	1.0.0.176	2	right	mahuizhen	920226459	2.0.10.242	2.0.10.242	11-04-2019	2019-11-04 07:45:05	15:45:05	female	2.0.10.147	76	Red_C_2.bmp	950	0		0	0	217850	0		0	0	NULL	NULL	NULL	High	run1	1	List2	Catch.wav	V_T	1	1	1	1	217700	150	1	1010	218710
Exp3	19	Exp3-19-1	59.937	1.0.0.176	2	right	mahuizhen	920226459	2.0.10.242	2.0.10.242	11-04-2019	2019-11-04 07:45:05	15:45:05	female	2.0.10.147	77	Red_C_2.bmp	1011	0		0	0	219952	0		0	0	NULL	NULL	NULL	High	run1	1	List2	Catch.wav	V_T	1	1	0	1	219802	150	1	787	220589
Exp3	19	Exp3-19-1	59.937	1.0.0.176	2	right	mahuizhen	920226459	2.0.10.242	2.0.10.242	11-04-2019	2019-11-04 07:45:05	15:45:05	female	2.0.10.147	78	Blue_S_2.bmp	1301	0		0	0	222121	0		0	0	NULL	NULL	NULL	High	run1	1	List2	Catch.wav	V_T	1	1	0	1	221971	150	1	786	222757
Exp3	19	Exp3-19-1	59.937	1.0.0.176	2	right	mahuizhen	920226459	2.0.10.242	2.0.10.242	11-04-2019	2019-11-04 07:45:05	15:45:05	female	2.0.10.147	79	Red_C_2.bmp	967	0		0	1	224574	0		0	0	NULL	NULL	NULL	High	run1	1	List2	Catch.wav	V_T	1	1	1	1	224423	151	1	800	225223
Exp3	19	Exp3-19-1	59.937	1.0.0.176	2	right	mahuizhen	920226459	2.0.10.242	2.0.10.242	11-04-2019	2019-11-04 07:45:05	15:45:05	female	2.0.10.147	80	Blue_S_2.bmp	1261	0		0	1	226693	0		0	0	NULL	NULL	NULL	High	run1	1	List2	A_T.wav	AV_T	1	1	1	1	226542	151	1	695	227237
Exp3	19	Exp3-19-1	59.937	1.0.0.176	2	right	mahuizhen	920226459	2.0.10.242	2.0.10.242	11-04-2019	2019-11-04 07:45:05	15:45:05	female	2.0.10.147	81	Red_S_2.bmp	1363	0		0	0	229112	0		0	0	NULL	NULL	NULL	High	run1		List2	A_S.wav	AV_S	0		0	1	228962	150		0	0
Exp3	19	Exp3-19-1	59.937	1.0.0.176	2	right	mahuizhen	920226459	2.0.10.242	2.0.10.242	11-04-2019	2019-11-04 07:45:05	15:45:05	female	2.0.10.147	82	Catch.bmp	1237	0		0	0	231698	0		0	0	NULL	NULL	NULL	High	run1		List2	A_S.wav	A_S	0		0	1	231548	150		0	0
Exp3	19	Exp3-19-1	59.937	1.0.0.176	2	right	mahuizhen	920226459	2.0.10.242	2.0.10.242	11-04-2019	2019-11-04 07:45:05	15:45:05	female	2.0.10.147	83	Catch.bmp	1499	0		0	0	234150	0		0	0	NULL	NULL	NULL	High	run1	1	List2	A_T.wav	A_T	1	1	0	1	234000	150	1	822	234822
Exp3	19	Exp3-19-1	59.937	1.0.0.176	2	right	mahuizhen	920226459	2.0.10.242	2.0.10.242	11-04-2019	2019-11-04 07:45:05	15:45:05	female	2.0.10.147	84	Blue_S_2.bmp	1314	0		0	0	236803	0		0	0	NULL	NULL	NULL	High	run1	1	List2	A_T.wav	AV_T	1	1	0	1	236653	150	1	1048	237701
Exp3	19	Exp3-19-1	59.937	1.0.0.176	2	right	mahuizhen	920226459	2.0.10.242	2.0.10.242	11-04-2019	2019-11-04 07:45:05	15:45:05	female	2.0.10.147	85	Red_C_2.bmp	1083	0		0	0	239272	0		0	0	NULL	NULL	NULL	High	run1	1	List2	A_T.wav	AV_T	1	1	0	1	239122	150	1	868	239990
Exp3	19	Exp3-19-1	59.937	1.0.0.176	2	right	mahuizhen	920226459	2.0.10.242	2.0.10.242	11-04-2019	2019-11-04 07:45:05	15:45:05	female	2.0.10.147	86	Red_S.bmp	867	0		0	0	241508	0		0	0	NULL	NULL	NULL	High	run1		List2	Catch.wav	V_S	0		1	1	241358	150		0	0
Exp3	19	Exp3-19-1	59.937	1.0.0.176	2	right	mahuizhen	920226459	2.0.10.242	2.0.10.242	11-04-2019	2019-11-04 07:45:05	15:45:05	female	2.0.10.147	87	Blue_S_2.bmp	1423	0		0	1	243594	0		0	0	NULL	NULL	NULL	High	run1	1	List2	A_T.wav	AV_T	1	1	1	1	243443	151	1	810	244253
Exp3	19	Exp3-19-1	59.937	1.0.0.176	2	right	mahuizhen	920226459	2.0.10.242	2.0.10.242	11-04-2019	2019-11-04 07:45:05	15:45:05	female	2.0.10.147	88	Catch.bmp	1076	0		0	0	246180	0		0	0	NULL	NULL	NULL	High	run1	1	List2	A_T.wav	A_T	1	1	0	2	246030	150	1	895	246925
Exp3	19	Exp3-19-1	59.937	1.0.0.176	2	right	mahuizhen	920226459	2.0.10.242	2.0.10.242	11-04-2019	2019-11-04 07:45:05	15:45:05	female	2.0.10.147	89	Red_C_2.bmp	1502	0		0	0	248415	0		0	0	NULL	NULL	NULL	High	run1	1	List2	Catch.wav	V_T	1	1	1	1	248265	150	1	988	249253
Exp3	19	Exp3-19-1	59.937	1.0.0.176	2	right	mahuizhen	920226459	2.0.10.242	2.0.10.242	11-04-2019	2019-11-04 07:45:05	15:45:05	female	2.0.10.147	90	Blue_S_2.bmp	888	0		0	0	251068	0		0	0	NULL	NULL	NULL	High	run1	1	List2	A_T.wav	AV_T	1	1	1	1	250918	150	1	919	251837
Exp3	19	Exp3-19-1	59.937	1.0.0.176	2	right	mahuizhen	920226459	2.0.10.242	2.0.10.242	11-04-2019	2019-11-04 07:45:05	15:45:05	female	2.0.10.147	91	Red_C_2.bmp	1501	0		0	1	253104	0		0	0	NULL	NULL	NULL	High	run1	1	List2	Catch.wav	V_T	1	1	1	1	252953	151	1	908	253861
Exp3	19	Exp3-19-1	59.937	1.0.0.176	2	right	mahuizhen	920226459	2.0.10.242	2.0.10.242	11-04-2019	2019-11-04 07:45:05	15:45:05	female	2.0.10.147	92	Catch.bmp	1165	0		0	0	255756	0		0	0	NULL	NULL	NULL	High	run1	1	List2	A_T.wav	A_T	1	1	1	1	255606	150	1	976	256582
Exp3	19	Exp3-19-1	59.937	1.0.0.176	2	right	mahuizhen	920226459	2.0.10.242	2.0.10.242	11-04-2019	2019-11-04 07:45:05	15:45:05	female	2.0.10.147	93	Blue_C.bmp	1338	0		0	1	258076	0		0	0	NULL	NULL	NULL	High	run1		List2	A_S.wav	AV_S	0		1	1	257925	151		0	0
Exp3	19	Exp3-19-1	59.937	1.0.0.176	2	right	mahuizhen	920226459	2.0.10.242	2.0.10.242	11-04-2019	2019-11-04 07:45:05	15:45:05	female	2.0.10.147	94	Red_S.bmp	1268	0		0	0	260628	0		0	0	NULL	NULL	NULL	High	run1		List2	Catch.wav	V_S	0		1	1	260478	150		0	0
Exp3	19	Exp3-19-1	59.937	1.0.0.176	2	right	mahuizhen	920226459	2.0.10.242	2.0.10.242	11-04-2019	2019-11-04 07:45:05	15:45:05	female	2.0.10.147	95	Blue_S_2.bmp	1482	0		0	0	263114	0		0	0	NULL	NULL	NULL	High	run1	1	List2	A_T.wav	AV_T	1	1	1	1	262964	150	1	857	263821
Exp3	19	Exp3-19-1	59.937	1.0.0.176	2	right	mahuizhen	920226459	2.0.10.242	2.0.10.242	11-04-2019	2019-11-04 07:45:05	15:45:05	female	2.0.10.147	96	Blue_C.bmp	1205	0		0	0	265750	0		0	0	NULL	NULL	NULL	High	run1		List2	A_S.wav	AV_S	0		0	1	265600	150		0	0
Exp3	19	Exp3-19-1	59.937	1.0.0.176	2	right	mahuizhen	920226459	2.0.10.242	2.0.10.242	11-04-2019	2019-11-04 07:45:05	15:45:05	female	2.0.10.147	97	Red_C.bmp	1363	0		0	0	268169	0		0	0	NULL	NULL	NULL	High	run1		List2	A_S.wav	AV_S	0		0	1	268019	150		0	0
Exp3	19	Exp3-19-1	59.937	1.0.0.176	2	right	mahuizhen	920226459	2.0.10.242	2.0.10.242	11-04-2019	2019-11-04 07:45:05	15:45:05	female	2.0.10.147	98	Red_C_2.bmp	1009	0		0	1	270756	0		0	0	NULL	NULL	NULL	High	run1	1	List2	A_T.wav	AV_T	1	1	0	1	270605	151	1	680	271285
Exp3	19	Exp3-19-1	59.937	1.0.0.176	2	right	mahuizhen	920226459	2.0.10.242	2.0.10.242	11-04-2019	2019-11-04 07:45:05	15:45:05	female	2.0.10.147	99	Red_C_2.bmp	1100	0		1	0	272924	0		0	0	NULL	NULL	NULL	High	run1	1	List2	Catch.wav	V_T	1	1	1	1	272774	150	1	735	273509
Exp3	19	Exp3-19-1	59.937	1.0.0.176	2	right	mahuizhen	920226459	2.0.10.242	2.0.10.242	11-04-2019	2019-11-04 07:45:05	15:45:05	female	2.0.10.147	100	Catch.bmp	1327	0		0	0	275177	0		0	0	NULL	NULL	NULL	High	run1	1	List2	A_T.wav	A_T	1	1	0	1	275027	150	1	914	275941
Exp3	19	Exp3-19-1	59.937	1.0.0.176	2	right	mahuizhen	920226459	2.0.10.242	2.0.10.242	11-04-2019	2019-11-04 07:45:05	15:45:05	female	2.0.10.147	101	Blue_C.bmp	1420	0		0	0	277663	0		0	0	NULL	NULL	NULL	High	run1		List2	A_S.wav	AV_S	0		0	1	277513	150		0	0
Exp3	19	Exp3-19-1	59.937	1.0.0.176	2	right	mahuizhen	920226459	2.0.10.242	2.0.10.242	11-04-2019	2019-11-04 07:45:05	15:45:05	female	2.0.10.147	102	Blue_C.bmp	974	0		0	0	280299	0		0	0	NULL	NULL	NULL	High	Run1		List2	Catch.wav	V_S	0		0	1	280149	150		0	0
Exp3	19	Exp3-19-1	59.937	1.0.0.176	2	right	mahuizhen	920226459	2.0.10.242	2.0.10.242	11-04-2019	2019-11-04 07:45:05	15:45:05	female	2.0.10.147	103	Red_C_2.bmp	1278	0		0	1	282485	0		0	0	NULL	NULL	NULL	High	run1	1	List2	Catch.wav	V_T	1	1	0	1	282334	151	1	863	283197
Exp3	19	Exp3-19-1	59.937	1.0.0.176	2	right	mahuizhen	920226459	2.0.10.242	2.0.10.242	11-04-2019	2019-11-04 07:45:05	15:45:05	female	2.0.10.147	104	Blue_S_2.bmp	1346	0		0	0	284920	0		0	0	NULL	NULL	NULL	High	run1	1	List2	A_T.wav	AV_T	1	1	1	1	284770	150	1	763	285533
Exp3	19	Exp3-19-1	59.937	1.0.0.176	2	right	mahuizhen	920226459	2.0.10.242	2.0.10.242	11-04-2019	2019-11-04 07:45:05	15:45:05	female	2.0.10.147	105	Red_C_2.bmp	960	0		0	0	287423	0		0	0	NULL	NULL	NULL	High	run1	1	List2	A_T.wav	AV_T	1	1	0	1	287273	150	1	915	288188
Exp3	19	Exp3-19-1	59.937	1.0.0.176	2	right	mahuizhen	920226459	2.0.10.242	2.0.10.242	11-04-2019	2019-11-04 07:45:05	15:45:05	female	2.0.10.147	106	Red_S_2.bmp	850	0		0	0	289542	0		0	0	NULL	NULL	NULL	High	run1		List2	Catch.wav	V_S	0		0	1	289392	150		0	0
Exp3	19	Exp3-19-1	59.937	1.0.0.176	2	right	mahuizhen	920226459	2.0.10.242	2.0.10.242	11-04-2019	2019-11-04 07:45:05	15:45:05	female	2.0.10.147	107	Catch.bmp	1535	0		0	0	291611	0		0	0	NULL	NULL	NULL	High	run1	1	List2	A_T.wav	A_T	1	1	1	1	291461	150	1	896	292357
Exp3	19	Exp3-19-1	59.937	1.0.0.176	2	right	mahuizhen	920226459	2.0.10.242	2.0.10.242	11-04-2019	2019-11-04 07:45:05	15:45:05	female	2.0.10.147	108	Blue_C.bmp	930	0		0	0	294297	0		0	0	NULL	NULL	NULL	High	Run1		List2	Catch.wav	V_S	0		0	1	294147	150		0	0
Exp3	19	Exp3-19-1	59.937	1.0.0.176	2	right	mahuizhen	920226459	2.0.10.242	2.0.10.242	11-04-2019	2019-11-04 07:45:05	15:45:05	female	2.0.10.147	109	Red_C_2.bmp	1099	0		1	0	296432	0		0	0	NULL	NULL	NULL	High	run1	1	List2	A_T.wav	AV_T	1	1	1	1	296282	150	1	834	297116
Exp3	19	Exp3-19-1	59.937	1.0.0.176	2	right	mahuizhen	920226459	2.0.10.242	2.0.10.242	11-04-2019	2019-11-04 07:45:05	15:45:05	female	2.0.10.147	110	Catch.bmp	1445	0		0	0	298685	0		0	0	NULL	NULL	NULL	High	run1	1	List2	A_T.wav	A_T	1	1	0	1	298535	150	1	813	299348
Exp3	19	Exp3-19-1	59.937	1.0.0.176	2	right	mahuizhen	920226459	2.0.10.242	2.0.10.242	11-04-2019	2019-11-04 07:45:05	15:45:05	female	2.0.10.147	111	Red_S.bmp	1517	0		0	1	301288	0		0	0	NULL	NULL	NULL	High	run1		List2	A_S.wav	AV_S	0		1	1	301137	151		0	0
Exp3	19	Exp3-19-1	59.937	1.0.0.176	2	right	mahuizhen	920226459	2.0.10.242	2.0.10.242	11-04-2019	2019-11-04 07:45:05	15:45:05	female	2.0.10.147	112	Catch.bmp	1331	0		0	0	304024	0		0	0	NULL	NULL	NULL	High	run1	1	List2	A_T.wav	A_T	1	1	0	1	303874	150	1	666	304540
Exp3	19	Exp3-19-1	59.937	1.0.0.176	2	right	mahuizhen	920226459	2.0.10.242	2.0.10.242	11-04-2019	2019-11-04 07:45:05	15:45:05	female	2.0.10.147	113	Blue_S_2.bmp	1559	0		0	0	306510	0		0	0	NULL	NULL	NULL	High	run1	1	List2	A_T.wav	AV_T	1	1	0	1	306360	150	1	916	307276
Exp3	19	Exp3-19-1	59.937	1.0.0.176	2	right	mahuizhen	920226459	2.0.10.242	2.0.10.242	11-04-2019	2019-11-04 07:45:05	15:45:05	female	2.0.10.147	114	Blue_S_2.bmp	1462	0		0	0	309229	0		0	0	NULL	NULL	NULL	High	run1	1	List2	A_T.wav	AV_T	1	1	0	1	309079	150	1	662	309741
Exp3	19	Exp3-19-1	59.937	1.0.0.176	2	right	mahuizhen	920226459	2.0.10.242	2.0.10.242	11-04-2019	2019-11-04 07:45:05	15:45:05	female	2.0.10.147	115	Blue_S_2.bmp	1476	0		0	0	311849	0		0	0	NULL	NULL	NULL	High	run1	1	List2	A_T.wav	AV_T	1	1	0	2	311699	150	1	1033	312732
Exp3	19	Exp3-19-1	59.937	1.0.0.176	2	right	mahuizhen	920226459	2.0.10.242	2.0.10.242	11-04-2019	2019-11-04 07:45:05	15:45:05	female	2.0.10.147	116	Red_C_2.bmp	1237	0		0	0	314485	0		0	0	NULL	NULL	NULL	High	run1	1	List2	Catch.wav	V_T	1	1	0	1	314335	150	1	957	315292
Exp3	19	Exp3-19-1	59.937	1.0.0.176	2	right	mahuizhen	920226459	2.0.10.242	2.0.10.242	11-04-2019	2019-11-04 07:45:05	15:45:05	female	2.0.10.147	117	Catch.bmp	1396	0		0	1	316871	0		0	0	NULL	NULL	NULL	High	run1		List2	A_S.wav	A_S	0		1	1	316720	151		0	0
Exp3	19	Exp3-19-1	59.937	1.0.0.176	2	right	mahuizhen	920226459	2.0.10.242	2.0.10.242	11-04-2019	2019-11-04 07:45:05	15:45:05	female	2.0.10.147	118	Blue_S_2.bmp	1562	0		0	0	319473	0		0	0	NULL	NULL	NULL	High	run1	1	List2	Catch.wav	V_T	1	1	1	1	319323	150	1	857	320180
Exp3	19	Exp3-19-1	59.937	1.0.0.176	2	right	mahuizhen	920226459	2.0.10.242	2.0.10.242	11-04-2019	2019-11-04 07:45:05	15:45:05	female	2.0.10.147	119	Catch.bmp	1508	0		0	0	322193	0		0	0	NULL	NULL	NULL	High	run1	1	List2	A_T.wav	A_T	1	1	1	1	322043	150	1	577	322620
Exp3	19	Exp3-19-1	59.937	1.0.0.176	2	right	mahuizhen	920226459	2.0.10.242	2.0.10.242	11-04-2019	2019-11-04 07:45:05	15:45:05	female	2.0.10.147	120	Blue_S.bmp	885	0		0	0	324862	0		0	0	NULL	NULL	NULL	High	run1		List2	A_S.wav	AV_S	0		0	1	324712	150		0	0
Exp3	19	Exp3-19-1	59.937	1.0.0.176	2	right	mahuizhen	920226459	2.0.10.242	2.0.10.242	11-04-2019	2019-11-04 07:45:05	15:45:05	female	2.0.10.147	121	Catch.bmp	1139	0		0	0	326948	0		0	0	NULL	NULL	NULL	High	run1		List2	A_S.wav	A_S	0		0	1	326798	150		0	0
Exp3	19	Exp3-19-1	59.937	1.0.0.176	2	right	mahuizhen	920226459	2.0.10.242	2.0.10.242	11-04-2019	2019-11-04 07:45:05	15:45:05	female	2.0.10.147	122	Catch.bmp	1303	0		0	0	329300	0		0	0	NULL	NULL	NULL	High	run1	1	List2	A_T.wav	A_T	1	1	0	1	329150	150	1	486	329636
Exp3	19	Exp3-19-1	59.937	1.0.0.176	2	right	mahuizhen	920226459	2.0.10.242	2.0.10.242	11-04-2019	2019-11-04 07:45:05	15:45:05	female	2.0.10.147	123	Blue_C_2.bmp	978	0		0	0	331753	0		0	0	NULL	NULL	NULL	High	run1		List2	Catch.wav	V_S	0		0	1	331603	150		0	0
Exp3	19	Exp3-19-1	59.937	1.0.0.176	2	right	mahuizhen	920226459	2.0.10.242	2.0.10.242	11-04-2019	2019-11-04 07:45:05	15:45:05	female	2.0.10.147	124	Blue_S_2.bmp	1557	0		0	0	333955	0		0	0	NULL	NULL	NULL	High	run1	1	List2	Catch.wav	V_T	1	1	0	1	333805	150	1	727	334532
Exp3	19	Exp3-19-1	59.937	1.0.0.176	2	right	mahuizhen	920226459	2.0.10.242	2.0.10.242	11-04-2019	2019-11-04 07:45:05	15:45:05	female	2.0.10.147	125	Red_C_2.bmp	823	0		0	0	336675	0		0	0	NULL	NULL	NULL	High	run1	1	List2	A_T.wav	AV_T	1	1	0	1	336525	150	1	807	337332
Exp3	19	Exp3-19-1	59.937	1.0.0.176	2	right	mahuizhen	920226459	2.0.10.242	2.0.10.242	11-04-2019	2019-11-04 07:45:05	15:45:05	female	2.0.10.147	126	Red_C_2.bmp	970	0		0	0	338660	0		0	0	NULL	NULL	NULL	High	run1	1	List2	A_T.wav	AV_T	1	1	0	1	338510	150	1	734	339244
Exp3	19	Exp3-19-1	59.937	1.0.0.176	2	right	mahuizhen	920226459	2.0.10.242	2.0.10.242	11-04-2019	2019-11-04 07:45:05	15:45:05	female	2.0.10.147	127	Blue_S_2.bmp	1105	0		0	0	340779	0		0	0	NULL	NULL	NULL	High	run1	1	List2	A_T.wav	AV_T	1	1	0	1	340629	150	1	688	341317
Exp3	19	Exp3-19-1	59.937	1.0.0.176	2	right	mahuizhen	920226459	2.0.10.242	2.0.10.242	11-04-2019	2019-11-04 07:45:05	15:45:05	female	2.0.10.147	128	Blue_C.bmp	1497	0		0	0	343031	0		0	0	NULL	NULL	NULL	High	Run1		List2	Catch.wav	V_S	0		1	1	342881	150		0	0
Exp3	19	Exp3-19-1	59.937	1.0.0.176	2	right	mahuizhen	920226459	2.0.10.242	2.0.10.242	11-04-2019	2019-11-04 07:45:05	15:45:05	female	2.0.10.147	129	Blue_S_2.bmp	1161	0		0	0	345734	0		0	0	NULL	NULL	NULL	High	run1	1	List2	A_T.wav	AV_T	1	1	1	1	345584	150	1	828	346412
Exp3	19	Exp3-19-1	59.937	1.0.0.176	2	right	mahuizhen	920226459	2.0.10.242	2.0.10.242	11-04-2019	2019-11-04 07:45:05	15:45:05	female	2.0.10.147	130	Blue_S_2.bmp	1461	0		0	0	348053	0		0	0	NULL	NULL	NULL	High	run1	1	List2	Catch.wav	V_T	1	1	1	1	347903	150	1	733	348636
Exp3	19	Exp3-19-1	59.937	1.0.0.176	2	right	mahuizhen	920226459	2.0.10.242	2.0.10.242	11-04-2019	2019-11-04 07:45:05	15:45:05	female	2.0.10.147	131	Red_S_2.bmp	816	0		0	0	350673	0		0	0	NULL	NULL	NULL	High	run1		List2	A_S.wav	AV_S	0		0	1	350523	150		0	0
Exp3	19	Exp3-19-1	59.937	1.0.0.176	2	right	mahuizhen	920226459	2.0.10.242	2.0.10.242	11-04-2019	2019-11-04 07:45:05	15:45:05	female	2.0.10.147	132	Red_C_2.bmp	1385	0		0	0	352708	0		0	0	NULL	NULL	NULL	High	run1	1	List2	Catch.wav	V_T	1	1	1	1	352558	150	1	1158	353716
Exp3	19	Exp3-19-1	59.937	1.0.0.176	2	right	mahuizhen	920226459	2.0.10.242	2.0.10.242	11-04-2019	2019-11-04 07:45:05	15:45:05	female	2.0.10.147	133	Red_C_2.bmp	1502	0		0	0	355244	0		0	0	NULL	NULL	NULL	High	run1	1	List2	Catch.wav	V_T	1	1	0	1	355094	150	1	686	355780
Exp3	19	Exp3-19-1	59.937	1.0.0.176	2	right	mahuizhen	920226459	2.0.10.242	2.0.10.242	11-04-2019	2019-11-04 07:45:05	15:45:05	female	2.0.10.147	134	Red_C_2.bmp	1024	0		0	0	357897	0		0	0	NULL	NULL	NULL	High	run1	1	List2	A_T.wav	AV_T	1	1	1	1	357747	150	1	706	358453
Exp3	19	Exp3-19-1	59.937	1.0.0.176	2	right	mahuizhen	920226459	2.0.10.242	2.0.10.242	11-04-2019	2019-11-04 07:45:05	15:45:05	female	2.0.10.147	135	Catch.bmp	1270	0		0	1	360083	0		0	0	NULL	NULL	NULL	High	run1		List2	A_S.wav	A_S	0		1	1	359932	151		0	0
Exp3	19	Exp3-19-1	59.937	1.0.0.176	2	right	mahuizhen	920226459	2.0.10.242	2.0.10.242	11-04-2019	2019-11-04 07:45:05	15:45:05	female	2.0.10.147	136	Blue_S_2.bmp	1374	0		0	1	362569	0		0	0	NULL	NULL	NULL	High	run1	1	List2	Catch.wav	V_T	1	1	1	1	362418	151	1	945	363363
Exp3	19	Exp3-19-1	59.937	1.0.0.176	2	right	mahuizhen	920226459	2.0.10.242	2.0.10.242	11-04-2019	2019-11-04 07:45:05	15:45:05	female	2.0.10.147	137	Blue_S_2.bmp	1453	0		0	1	365105	0		0	0	NULL	NULL	NULL	High	run1	1	List2	A_T.wav	AV_T	1	1	1	1	364954	151	1	761	365715
Exp3	19	Exp3-19-1	59.937	1.0.0.176	2	right	mahuizhen	920226459	2.0.10.242	2.0.10.242	11-04-2019	2019-11-04 07:45:05	15:45:05	female	2.0.10.147	138	Blue_S_2.bmp	872	0		0	0	367707	0		0	0	NULL	NULL	NULL	High	run1	1	List2	A_T.wav	AV_T	1	1	0	1	367557	150	1	486	368043
Exp3	19	Exp3-19-1	59.937	1.0.0.176	2	right	mahuizhen	920226459	2.0.10.242	2.0.10.242	11-04-2019	2019-11-04 07:45:05	15:45:05	female	2.0.10.147	139	Blue_S_2.bmp	1404	0		0	0	369726	0		0	0	NULL	NULL	NULL	High	run1	1	List2	Catch.wav	V_T	1	1	1	1	369576	150	1	531	370107
Exp3	19	Exp3-19-1	59.937	1.0.0.176	2	right	mahuizhen	920226459	2.0.10.242	2.0.10.242	11-04-2019	2019-11-04 07:45:05	15:45:05	female	2.0.10.147	140	Blue_S_2.bmp	1147	0		0	0	372279	0		0	0	NULL	NULL	NULL	High	run1	1	List2	Catch.wav	V_T	1	1	0	1	372129	150	1	642	372771
Exp3	19	Exp3-19-1	59.937	1.0.0.176	2	right	mahuizhen	920226459	2.0.10.242	2.0.10.242	11-04-2019	2019-11-04 07:45:05	15:45:05	female	2.0.10.147	141	Red_C_2.bmp	1160	0		0	0	374581	1168		0	0	NULL	NULL	NULL	High	run1	1	List2	Catch.wav	V_T	1	1	0	1	374431	150	1	948	375379
Exp3	19	Exp3-19-1	59.937	1.0.0.176	2	right	mahuizhen	920226459	2.0.10.242	2.0.10.242	11-04-2019	2019-11-04 07:45:05	15:45:05	female	2.0.10.147	142	Blue_S_2.bmp	1084	0		0	0	382423	0		0	0	NULL	NULL	NULL	High	run1	1	List2	Catch.wav	V_T	0		0	1	382273	150		0	0
Exp3	19	Exp3-19-1	59.937	1.0.0.176	2	right	mahuizhen	920226459	2.0.10.242	2.0.10.242	11-04-2019	2019-11-04 07:45:05	15:45:05	female	2.0.10.147	143	Red_C_2.bmp	1283	0		0	0	384725	0		0	0	NULL	NULL	NULL	High	run1	1	List2	Catch.wav	V_T	0		0	1	384575	150		0	0
Exp3	19	Exp3-19-1	59.937	1.0.0.176	2	right	mahuizhen	920226459	2.0.10.242	2.0.10.242	11-04-2019	2019-11-04 07:45:05	15:45:05	female	2.0.10.147	144	Catch.bmp	835	0		0	0	387211	0		0	0	NULL	NULL	NULL	High	run1	1	List2	A_T.wav	A_T	1	1	1	1	387061	150	1	615	387676
Exp3	19	Exp3-19-1	59.937	1.0.0.176	2	right	mahuizhen	920226459	2.0.10.242	2.0.10.242	11-04-2019	2019-11-04 07:45:05	15:45:05	female	2.0.10.147	145	Blue_S_2.bmp	1450	0		0	1	389197	0		0	0	NULL	NULL	NULL	High	run1	1	List2	Catch.wav	V_T	1	1	1	1	389046	151	1	1013	390059
Exp3	19	Exp3-19-1	59.937	1.0.0.176	2	right	mahuizhen	920226459	2.0.10.242	2.0.10.242	11-04-2019	2019-11-04 07:45:05	15:45:05	female	2.0.10.147	146	Blue_S_2.bmp	1339	0		0	0	391799	0		0	0	NULL	NULL	NULL	High	run1	1	List2	Catch.wav	V_T	1	1	0	1	391649	150	1	571	392220
Exp3	19	Exp3-19-1	59.937	1.0.0.176	2	right	mahuizhen	920226459	2.0.10.242	2.0.10.242	11-04-2019	2019-11-04 07:45:05	15:45:05	female	2.0.10.147	147	Catch.bmp	1068	0		0	0	394285	0		0	0	NULL	NULL	NULL	High	run1		List2	A_S.wav	A_S	0		1	1	394135	150		0	0
Exp3	19	Exp3-19-1	59.937	1.0.0.176	2	right	mahuizhen	920226459	2.0.10.242	2.0.10.242	11-04-2019	2019-11-04 07:45:05	15:45:05	female	2.0.10.147	148	Blue_S_2.bmp	1206	0		0	0	396571	0		0	0	NULL	NULL	NULL	High	run1	1	List2	A_T.wav	AV_T	1	1	0	1	396421	150	1	526	396947
Exp3	19	Exp3-19-1	59.937	1.0.0.176	2	right	mahuizhen	920226459	2.0.10.242	2.0.10.242	11-04-2019	2019-11-04 07:45:05	15:45:05	female	2.0.10.147	149	Red_C_2.bmp	1098	0		0	0	398940	0		0	0	NULL	NULL	NULL	High	run1	1	List2	Catch.wav	V_T	1	1	1	1	398790	150	1	829	399619
Exp3	19	Exp3-19-1	59.937	1.0.0.176	2	right	mahuizhen	920226459	2.0.10.242	2.0.10.242	11-04-2019	2019-11-04 07:45:05	15:45:05	female	2.0.10.147	150	Red_C.bmp	1105	0		0	1	401193	0		0	0	NULL	NULL	NULL	High	run1		List2	A_S.wav	AV_S	0		1	1	401042	151		0	0
Exp3	19	Exp3-19-1	59.937	1.0.0.176	2	right	mahuizhen	920226459	2.0.10.242	2.0.10.242	11-04-2019	2019-11-04 07:45:05	15:45:05	female	2.0.10.147	151	Catch.bmp	1224	0		0	0	403528	0		0	0	NULL	NULL	NULL	High	run1	1	List2	A_T.wav	A_T	1	1	0	1	403378	150	1	593	403971
Exp3	19	Exp3-19-1	59.937	1.0.0.176	2	right	mahuizhen	920226459	2.0.10.242	2.0.10.242	11-04-2019	2019-11-04 07:45:05	15:45:05	female	2.0.10.147	152	Catch.bmp	1275	0		0	0	405914	0		0	0	NULL	NULL	NULL	High	run1	1	List2	A_T.wav	A_T	1	1	0	1	405764	150	1	679	406443
Exp3	19	Exp3-19-1	59.937	1.0.0.176	2	right	mahuizhen	920226459	2.0.10.242	2.0.10.242	11-04-2019	2019-11-04 07:45:05	15:45:05	female	2.0.10.147	153	Catch.bmp	973	0		0	0	408350	0		0	0	NULL	NULL	NULL	High	run1	1	List2	A_T.wav	A_T	1	1	0	1	408200	150	1	644	408844
Exp3	19	Exp3-19-1	59.937	1.0.0.176	2	right	mahuizhen	920226459	2.0.10.242	2.0.10.242	11-04-2019	2019-11-04 07:45:05	15:45:05	female	2.0.10.147	154	Catch.bmp	997	0		0	1	410486	0		0	0	NULL	NULL	NULL	High	run1	1	List2	A_T.wav	A_T	1	1	1	1	410335	151	1	444	410779
Exp3	19	Exp3-19-1	59.937	1.0.0.176	2	right	mahuizhen	920226459	2.0.10.242	2.0.10.242	11-04-2019	2019-11-04 07:45:05	15:45:05	female	2.0.10.147	155	Catch.bmp	1003	0		0	0	412638	0		0	0	NULL	NULL	NULL	High	run1	1	List2	A_T.wav	A_T	1	1	0	1	412488	150	1	460	412948
Exp3	19	Exp3-19-1	59.937	1.0.0.176	2	right	mahuizhen	920226459	2.0.10.242	2.0.10.242	11-04-2019	2019-11-04 07:45:05	15:45:05	female	2.0.10.147	156	Blue_S_2.bmp	828	0		0	0	414790	0		0	0	NULL	NULL	NULL	High	run1	1	List2	Catch.wav	V_T	1	1	0	1	414640	150	1	700	415340
Exp3	19	Exp3-19-1	59.937	1.0.0.176	2	right	mahuizhen	920226459	2.0.10.242	2.0.10.242	11-04-2019	2019-11-04 07:45:05	15:45:05	female	2.0.10.147	157	Blue_S_2.bmp	921	0		0	1	416776	0		0	0	NULL	NULL	NULL	High	run1	1	List2	Catch.wav	V_T	1	1	1	1	416625	151	1	538	417163
Exp3	19	Exp3-19-1	59.937	1.0.0.176	2	right	mahuizhen	920226459	2.0.10.242	2.0.10.242	11-04-2019	2019-11-04 07:45:05	15:45:05	female	2.0.10.147	158	Catch.bmp	1125	0		0	0	418844	0		0	0	NULL	NULL	NULL	High	run1	1	List2	A_T.wav	A_T	1	1	1	1	418694	150	1	764	419458
Exp3	19	Exp3-19-1	59.937	1.0.0.176	2	right	mahuizhen	920226459	2.0.10.242	2.0.10.242	11-04-2019	2019-11-04 07:45:05	15:45:05	female	2.0.10.147	159	Red_S.bmp	1487	0		0	0	421130	0		0	0	NULL	NULL	NULL	High	run1		List2	A_S.wav	AV_S	0		0	1	420980	150		0	0
Exp3	19	Exp3-19-1	59.937	1.0.0.176	2	right	mahuizhen	920226459	2.0.10.242	2.0.10.242	11-04-2019	2019-11-04 07:45:05	15:45:05	female	2.0.10.147	160	Red_S.bmp	1441	0		0	0	423833	0		0	0	NULL	NULL	NULL	High	run1		List2	A_S.wav	AV_S	0		0	1	423683	150		0	0
Exp3	19	Exp3-19-1	59.937	1.0.0.176	2	right	mahuizhen	920226459	2.0.10.242	2.0.10.242	11-04-2019	2019-11-04 07:45:05	15:45:05	female	2.0.10.147	161	Blue_S_2.bmp	1014	0		0	0	426486	0		0	0	NULL	NULL	NULL	High	run1	1	List2	A_T.wav	AV_T	1	1	0	1	426336	150	1	434	426770
Exp3	19	Exp3-19-1	59.937	1.0.0.176	2	right	mahuizhen	920226459	2.0.10.242	2.0.10.242	11-04-2019	2019-11-04 07:45:05	15:45:05	female	2.0.10.147	162	Blue_S_2.bmp	1178	0		0	0	428655	0		0	0	NULL	NULL	NULL	High	run1	1	List2	A_T.wav	AV_T	1	1	0	2	428505	150	1	409	428914
Exp3	19	Exp3-19-1	59.937	1.0.0.176	2	right	mahuizhen	920226459	2.0.10.242	2.0.10.242	11-04-2019	2019-11-04 07:45:05	15:45:05	female	2.0.10.147	163	Red_C_2.bmp	1329	0		1	0	430990	0		0	0	NULL	NULL	NULL	High	run1	1	List2	Catch.wav	V_T	1	1	1	1	430840	150	1	690	431530
Exp3	19	Exp3-19-1	59.937	1.0.0.176	2	right	mahuizhen	920226459	2.0.10.242	2.0.10.242	11-04-2019	2019-11-04 07:45:05	15:45:05	female	2.0.10.147	164	Catch.bmp	875	0		0	0	433476	0		0	0	NULL	NULL	NULL	High	run1	1	List2	A_T.wav	A_T	1	1	1	1	433326	150	1	788	434114
Exp3	19	Exp3-19-1	59.937	1.0.0.176	2	right	mahuizhen	920226459	2.0.10.242	2.0.10.242	11-04-2019	2019-11-04 07:45:05	15:45:05	female	2.0.10.147	165	Catch.bmp	1349	0		0	0	435512	0		0	0	NULL	NULL	NULL	High	run1	1	List2	A_T.wav	A_T	1	1	0	1	435362	150	1	384	435746
Exp3	19	Exp3-19-1	59.937	1.0.0.176	2	right	mahuizhen	920226459	2.0.10.242	2.0.10.242	11-04-2019	2019-11-04 07:45:05	15:45:05	female	2.0.10.147	166	Red_C_2.bmp	1461	0		1	0	438014	0		0	0	NULL	NULL	NULL	High	run1	1	List2	Catch.wav	V_T	1	1	1	1	437864	150	1	626	438490
Exp3	19	Exp3-19-1	59.937	1.0.0.176	2	right	mahuizhen	920226459	2.0.10.242	2.0.10.242	11-04-2019	2019-11-04 07:45:05	15:45:05	female	2.0.10.147	167	Blue_S_2.bmp	1094	0		0	0	440634	0		0	0	NULL	NULL	NULL	High	run1	1	List2	Catch.wav	V_T	1	1	0	1	440484	150	1	783	441267
Exp3	19	Exp3-19-1	59.937	1.0.0.176	2	right	mahuizhen	920226459	2.0.10.242	2.0.10.242	11-04-2019	2019-11-04 07:45:05	15:45:05	female	2.0.10.147	168	Red_C.bmp	1551	0		0	0	442886	0		0	0	NULL	NULL	NULL	High	run1		List2	Catch.wav	V_S	0		0	1	442736	150		0	0
Exp3	19	Exp3-19-1	59.937	1.0.0.176	2	right	mahuizhen	920226459	2.0.10.242	2.0.10.242	11-04-2019	2019-11-04 07:45:05	15:45:05	female	2.0.10.147	169	Blue_S_2.bmp	937	0		0	0	445656	0		0	0	NULL	NULL	NULL	High	run1	1	List2	Catch.wav	V_T	1	1	0	1	445506	150	1	601	446107
Exp3	19	Exp3-19-1	59.937	1.0.0.176	2	right	mahuizhen	920226459	2.0.10.242	2.0.10.242	11-04-2019	2019-11-04 07:45:05	15:45:05	female	2.0.10.147	170	Catch.bmp	1495	0		0	0	447741	0		0	0	NULL	NULL	NULL	High	run1	1	List2	A_T.wav	A_T	1	1	1	1	447591	150	1	724	448315
Exp3	19	Exp3-19-1	59.937	1.0.0.176	2	right	mahuizhen	920226459	2.0.10.242	2.0.10.242	11-04-2019	2019-11-04 07:45:05	15:45:05	female	2.0.10.147	171	Red_C_2.bmp	1217	0		0	0	450394	0		0	0	NULL	NULL	NULL	High	run1	1	List2	A_T.wav	AV_T	1	1	0	1	450244	150	1	438	450682
Exp3	19	Exp3-19-1	59.937	1.0.0.176	2	right	mahuizhen	920226459	2.0.10.242	2.0.10.242	11-04-2019	2019-11-04 07:45:05	15:45:05	female	2.0.10.147	172	Catch.bmp	996	0		0	0	452763	0		0	0	NULL	NULL	NULL	High	run1		List2	A_S.wav	A_S	0		0	1	452613	150		0	0
Exp3	19	Exp3-19-1	59.937	1.0.0.176	2	right	mahuizhen	920226459	2.0.10.242	2.0.10.242	11-04-2019	2019-11-04 07:45:05	15:45:05	female	2.0.10.147	173	Blue_S_2.bmp	806	0		0	0	454982	0		0	0	NULL	NULL	NULL	High	run1	1	List2	A_T.wav	AV_T	1	1	0	1	454832	150	1	482	455314
Exp3	19	Exp3-19-1	59.937	1.0.0.176	2	right	mahuizhen	920226459	2.0.10.242	2.0.10.242	11-04-2019	2019-11-04 07:45:05	15:45:05	female	2.0.10.147	174	Blue_S.bmp	1331	0		0	0	456951	0		0	0	NULL	NULL	NULL	High	run1		List2	Catch.wav	V_S	0		0	1	456801	150		0	0
Exp3	19	Exp3-19-1	59.937	1.0.0.176	2	right	mahuizhen	920226459	2.0.10.242	2.0.10.242	11-04-2019	2019-11-04 07:45:05	15:45:05	female	2.0.10.147	175	Blue_S_2.bmp	1085	0		0	0	459487	0		0	0	NULL	NULL	NULL	High	run1	1	List2	Catch.wav	V_T	1	1	0	1	459337	150	1	465	459802
Exp3	19	Exp3-19-1	59.937	1.0.0.176	2	right	mahuizhen	920226459	2.0.10.242	2.0.10.242	11-04-2019	2019-11-04 07:45:05	15:45:05	female	2.0.10.147	176	Red_C_2.bmp	1491	0		0	0	461723	0		0	0	NULL	NULL	NULL	High	run1	1	List2	Catch.wav	V_T	1	1	0	1	461573	150	1	485	462058
Exp3	19	Exp3-19-1	59.937	1.0.0.176	2	right	mahuizhen	920226459	2.0.10.242	2.0.10.242	11-04-2019	2019-11-04 07:45:05	15:45:05	female	2.0.10.147	177	Blue_S_2.bmp	1191	0		1	0	464375	0		0	0	NULL	NULL	NULL	High	run1	1	List2	A_T.wav	AV_T	1	1	1	1	464225	150	1	441	464666
Exp3	19	Exp3-19-1	59.937	1.0.0.176	2	right	mahuizhen	920226459	2.0.10.242	2.0.10.242	11-04-2019	2019-11-04 07:45:05	15:45:05	female	2.0.10.147	178	Red_C_2.bmp	1169	0		0	0	466728	0		0	0	NULL	NULL	NULL	High	run1	1	List2	A_T.wav	AV_T	1	1	0	1	466578	150	1	440	467018
Exp3	19	Exp3-19-1	59.937	1.0.0.176	2	right	mahuizhen	920226459	2.0.10.242	2.0.10.242	11-04-2019	2019-11-04 07:45:05	15:45:05	female	2.0.10.147	179	Blue_S_2.bmp	1407	0		0	0	469047	0		0	0	NULL	NULL	NULL	High	run1	1	List2	A_T.wav	AV_T	1	1	0	1	468897	150	1	457	469354
Exp3	19	Exp3-19-1	59.937	1.0.0.176	2	right	mahuizhen	920226459	2.0.10.242	2.0.10.242	11-04-2019	2019-11-04 07:45:05	15:45:05	female	2.0.10.147	180	Blue_S_2.bmp	1117	0		1	0	471616	0		0	0	NULL	NULL	NULL	High	run1	1	List2	Catch.wav	V_T	1	1	1	1	471466	150	1	480	471946
Exp3	19	Exp3-19-1	59.937	1.0.0.176	2	right	mahuizhen	920226459	2.0.10.242	2.0.10.242	11-04-2019	2019-11-04 07:45:05	15:45:05	female	2.0.10.147	181	Blue_S_2.bmp	1281	0		0	1	473886	0		0	0	NULL	NULL	NULL	High	run1	1	List2	A_T.wav	AV_T	1	1	1	1	473735	151	1	388	474123
Exp3	19	Exp3-19-1	59.937	1.0.0.176	2	right	mahuizhen	920226459	2.0.10.242	2.0.10.242	11-04-2019	2019-11-04 07:45:05	15:45:05	female	2.0.10.147	182	Red_C_2.bmp	1053	0		0	0	476321	0		0	0	NULL	NULL	NULL	High	run1	1	List2	A_T.wav	AV_T	1	1	0	1	476171	150	1	399	476570
Exp3	19	Exp3-19-1	59.937	1.0.0.176	2	right	mahuizhen	920226459	2.0.10.242	2.0.10.242	11-04-2019	2019-11-04 07:45:05	15:45:05	female	2.0.10.147	183	Catch.bmp	1386	0		0	0	478524	0		0	0	NULL	NULL	NULL	High	run1	1	List2	A_T.wav	A_T	1	1	0	1	478374	150	1	852	479226
Exp3	19	Exp3-19-1	59.937	1.0.0.176	2	right	mahuizhen	920226459	2.0.10.242	2.0.10.242	11-04-2019	2019-11-04 07:45:05	15:45:05	female	2.0.10.147	184	Red_C_2.bmp	1359	0		0	0	481060	0		0	0	NULL	NULL	NULL	High	run1	1	List2	A_T.wav	AV_T	1	1	0	1	480910	150	1	468	481378
Exp3	19	Exp3-19-1	59.937	1.0.0.176	2	right	mahuizhen	920226459	2.0.10.242	2.0.10.242	11-04-2019	2019-11-04 07:45:05	15:45:05	female	2.0.10.147	185	Catch.bmp	1575	0		0	0	483579	0		0	0	NULL	NULL	NULL	High	run1	1	List2	A_T.wav	A_T	1	1	0	1	483429	150	1	1029	484458
Exp3	19	Exp3-19-1	59.937	1.0.0.176	2	right	mahuizhen	920226459	2.0.10.242	2.0.10.242	11-04-2019	2019-11-04 07:45:05	15:45:05	female	2.0.10.147	186	Red_C_2.bmp	1210	0		0	0	486315	0		0	0	NULL	NULL	NULL	High	run1	1	List2	A_T.wav	AV_T	1	1	0	1	486165	150	1	461	486626
Exp3	19	Exp3-19-1	59.937	1.0.0.176	2	right	mahuizhen	920226459	2.0.10.242	2.0.10.242	11-04-2019	2019-11-04 07:45:05	15:45:05	female	2.0.10.147	187	Red_C_2.bmp	813	0		0	0	488684	0		0	0	NULL	NULL	NULL	High	run1	1	List2	Catch.wav	V_T	1	1	1	1	488534	150	1	444	488978
Exp3	19	Exp3-19-1	59.937	1.0.0.176	2	right	mahuizhen	920226459	2.0.10.242	2.0.10.242	11-04-2019	2019-11-04 07:45:05	15:45:05	female	2.0.10.147	188	Catch.bmp	1059	0		0	0	490653	0		0	0	NULL	NULL	NULL	High	run1		List2	A_S.wav	A_S	0		1	1	490503	150		0	0
Exp3	19	Exp3-19-1	59.937	1.0.0.176	2	right	mahuizhen	920226459	2.0.10.242	2.0.10.242	11-04-2019	2019-11-04 07:45:05	15:45:05	female	2.0.10.147	189	Red_C_2.bmp	1445	0		0	0	492922	0		0	0	NULL	NULL	NULL	High	run1	1	List2	Catch.wav	V_T	1	1	1	1	492772	150	1	445	493217
Exp3	19	Exp3-19-1	59.937	1.0.0.176	2	right	mahuizhen	920226459	2.0.10.242	2.0.10.242	11-04-2019	2019-11-04 07:45:05	15:45:05	female	2.0.10.147	190	Red_C_2.bmp	1509	0		0	0	495525	0		0	0	NULL	NULL	NULL	High	run1	1	List2	A_T.wav	AV_T	1	1	0	1	495375	150	1	482	495857
Exp3	19	Exp3-19-1	59.937	1.0.0.176	2	right	mahuizhen	920226459	2.0.10.242	2.0.10.242	11-04-2019	2019-11-04 07:45:05	15:45:05	female	2.0.10.147	191	Catch.bmp	991	0		0	0	498194	0		0	0	NULL	NULL	NULL	High	run1		List2	A_S.wav	A_S	0		0	1	498044	150		0	0
Exp3	19	Exp3-19-1	59.937	1.0.0.176	2	right	mahuizhen	920226459	2.0.10.242	2.0.10.242	11-04-2019	2019-11-04 07:45:05	15:45:05	female	2.0.10.147	192	Blue_S_2.bmp	1573	0		0	0	500397	0		0	0	NULL	NULL	NULL	High	run1	1	List2	A_T.wav	AV_T	1	1	0	2	500247	150	1	370	500617
Exp3	19	Exp3-19-1	59.937	1.0.0.176	2	right	mahuizhen	920226459	2.0.10.242	2.0.10.242	11-04-2019	2019-11-04 07:45:05	15:45:05	female	2.0.10.147	193	Red_C_2.bmp	1021	0		0	0	503133	0		0	0	NULL	NULL	NULL	High	run1	1	List2	A_T.wav	AV_T	1	1	0	1	502983	150	1	602	503585
Exp3	19	Exp3-19-1	59.937	1.0.0.176	2	right	mahuizhen	920226459	2.0.10.242	2.0.10.242	11-04-2019	2019-11-04 07:45:05	15:45:05	female	2.0.10.147	194	Red_C_2.bmp	1306	0		0	0	505302	0		0	0	NULL	NULL	NULL	High	run1	1	List2	A_T.wav	AV_T	1	1	0	1	505152	150	1	465	505617
Exp3	19	Exp3-19-1	59.937	1.0.0.176	2	right	mahuizhen	920226459	2.0.10.242	2.0.10.242	11-04-2019	2019-11-04 07:45:05	15:45:05	female	2.0.10.147	195	Blue_S_2.bmp	949	0		0	0	507771	0		0	0	NULL	NULL	NULL	High	run1	1	List2	Catch.wav	V_T	1	1	1	1	507621	150	1	468	508089
Exp3	19	Exp3-19-1	59.937	1.0.0.176	2	right	mahuizhen	920226459	2.0.10.242	2.0.10.242	11-04-2019	2019-11-04 07:45:05	15:45:05	female	2.0.10.147	196	Blue_C_2.bmp	1136	0		0	0	509873	0		0	0	NULL	NULL	NULL	High	run1		List2	A_S.wav	AV_S	0		1	1	509723	150	1	438	510161
Exp3	19	Exp3-19-1	59.937	1.0.0.176	2	right	mahuizhen	920226459	2.0.10.242	2.0.10.242	11-04-2019	2019-11-04 07:45:05	15:45:05	female	2.0.10.147	197	Red_C_2.bmp	1309	0		0	0	512159	0		0	0	NULL	NULL	NULL	High	run1	1	List2	Catch.wav	V_T	1	1	0	1	512009	150	1	432	512441
Exp3	19	Exp3-19-1	59.937	1.0.0.176	2	right	mahuizhen	920226459	2.0.10.242	2.0.10.242	11-04-2019	2019-11-04 07:45:05	15:45:05	female	2.0.10.147	198	Catch.bmp	1407	0		0	0	514628	0		0	0	NULL	NULL	NULL	High	run1	1	List2	A_T.wav	A_T	1	1	1	1	514478	150	1	651	515129
Exp3	19	Exp3-19-1	59.937	1.0.0.176	2	right	mahuizhen	920226459	2.0.10.242	2.0.10.242	11-04-2019	2019-11-04 07:45:05	15:45:05	female	2.0.10.147	199	Blue_S_2.bmp	1401	0		0	0	517198	0		0	0	NULL	NULL	NULL	High	run1	1	List2	A_T.wav	AV_T	1	1	0	2	517048	150	1	417	517465
Exp3	19	Exp3-19-1	59.937	1.0.0.176	2	right	mahuizhen	920226459	2.0.10.242	2.0.10.242	11-04-2019	2019-11-04 07:45:05	15:45:05	female	2.0.10.147	200	Red_C_2.bmp	915	0		0	0	519750	0		0	0	NULL	NULL	NULL	High	run1	1	List2	Catch.wav	V_T	1	1	1	1	519600	150	1	489	520089
Exp3	19	Exp3-19-1	59.937	1.0.0.176	2	right	mahuizhen	920226459	2.0.10.242	2.0.10.242	11-04-2019	2019-11-04 07:45:05	15:45:05	female	2.0.10.147	201	Blue_S_2.bmp	1561	0		0	0	521819	0		0	0	NULL	NULL	NULL	High	run1	1	List2	Catch.wav	V_T	1	1	0	1	521669	150	1	428	522097
Exp3	19	Exp3-19-1	59.937	1.0.0.176	2	right	mahuizhen	920226459	2.0.10.242	2.0.10.242	11-04-2019	2019-11-04 07:45:05	15:45:05	female	2.0.10.147	202	Blue_S_2.bmp	1258	0		0	0	524539	0		0	0	NULL	NULL	NULL	High	run1	1	List2	Catch.wav	V_T	1	1	0	2	524389	150	1	516	524905
Exp3	19	Exp3-19-1	59.937	1.0.0.176	2	right	mahuizhen	920226459	2.0.10.242	2.0.10.242	11-04-2019	2019-11-04 07:45:05	15:45:05	female	2.0.10.147	203	Catch.bmp	1534	0		0	0	526958	0		0	0	NULL	NULL	NULL	High	run1	1	List2	A_T.wav	A_T	1	1	0	1	526808	150	1	578	527386
Exp3	19	Exp3-19-1	59.937	1.0.0.176	2	right	mahuizhen	920226459	2.0.10.242	2.0.10.242	11-04-2019	2019-11-04 07:45:05	15:45:05	female	2.0.10.147	204	Catch.bmp	1403	0		0	0	529644	0		0	0	NULL	NULL	NULL	High	run1	1	List2	A_T.wav	A_T	1	1	0	1	529494	150	1	548	530042
Exp3	19	Exp3-19-1	59.937	1.0.0.176	2	right	mahuizhen	920226459	2.0.10.242	2.0.10.242	11-04-2019	2019-11-04 07:45:05	15:45:05	female	2.0.10.147	205	Red_C_2.bmp	1191	0		0	0	532197	0		0	0	NULL	NULL	NULL	High	run1	1	List2	Catch.wav	V_T	1	1	0	1	532047	150	1	986	533033
Exp3	19	Exp3-19-1	59.937	1.0.0.176	2	right	mahuizhen	920226459	2.0.10.242	2.0.10.242	11-04-2019	2019-11-04 07:45:05	15:45:05	female	2.0.10.147	206	Catch.bmp	1546	0		0	0	534549	0		0	0	NULL	NULL	NULL	High	run1	1	List2	A_T.wav	A_T	1	1	1	1	534399	150	1	794	535193
Exp3	19	Exp3-19-1	59.937	1.0.0.176	2	right	mahuizhen	920226459	2.0.10.242	2.0.10.242	11-04-2019	2019-11-04 07:45:05	15:45:05	female	2.0.10.147	207	Blue_S_2.bmp	1361	0		0	0	537252	0		0	0	NULL	NULL	NULL	High	run1	1	List2	Catch.wav	V_T	1	1	0	1	537102	150	1	507	537609
Exp3	19	Exp3-19-1	59.937	1.0.0.176	2	right	mahuizhen	920226459	2.0.10.242	2.0.10.242	11-04-2019	2019-11-04 07:45:05	15:45:05	female	2.0.10.147	208	Blue_S.bmp	1103	0		0	0	539771	0		0	0	NULL	NULL	NULL	High	run1		List2	Catch.wav	V_S	0		0	1	539621	150		0	0
Exp3	19	Exp3-19-1	59.937	1.0.0.176	2	right	mahuizhen	920226459	2.0.10.242	2.0.10.242	11-04-2019	2019-11-04 07:45:05	15:45:05	female	2.0.10.147	209	Catch.bmp	1121	0		1	0	542090	0		0	0	NULL	NULL	NULL	High	run1	1	List2	A_T.wav	A_T	1	1	1	1	541940	150	1	645	542585
Exp3	19	Exp3-19-1	59.937	1.0.0.176	2	right	mahuizhen	920226459	2.0.10.242	2.0.10.242	11-04-2019	2019-11-04 07:45:05	15:45:05	female	2.0.10.147	210	Catch.bmp	1264	0		0	1	544360	0		0	0	NULL	NULL	NULL	High	run1		List2	A_S.wav	A_S	0		1	1	544209	151		0	0
Exp3	19	Exp3-19-1	59.937	1.0.0.176	2	right	mahuizhen	920226459	2.0.10.242	2.0.10.242	11-04-2019	2019-11-04 07:45:05	15:45:05	female	2.0.10.147	211	Catch.bmp	976	0		1	0	546845	0		0	0	NULL	NULL	NULL	High	run1	1	List2	A_T.wav	A_T	1	1	0	1	546695	150	1	490	547185
Exp3	19	Exp3-19-1	59.937	1.0.0.176	2	right	mahuizhen	920226459	2.0.10.242	2.0.10.242	11-04-2019	2019-11-04 07:45:05	15:45:05	female	2.0.10.147	212	Catch.bmp	858	0		0	0	548981	0		0	0	NULL	NULL	NULL	High	run1	1	List2	A_T.wav	A_T	1	1	0	1	548831	150	1	482	549313
Exp3	19	Exp3-19-1	59.937	1.0.0.176	2	right	mahuizhen	920226459	2.0.10.242	2.0.10.242	11-04-2019	2019-11-04 07:45:05	15:45:05	female	2.0.10.147	213	Catch.bmp	1495	0		0	0	551000	0		0	0	NULL	NULL	NULL	High	run1	1	List2	A_T.wav	A_T	1	1	0	1	550850	150	1	463	551313
Exp3	19	Exp3-19-1	59.937	1.0.0.176	2	right	mahuizhen	920226459	2.0.10.242	2.0.10.242	11-04-2019	2019-11-04 07:45:05	15:45:05	female	2.0.10.147	214	Catch.bmp	1144	0		0	1	553653	0		0	0	NULL	NULL	NULL	High	run1	1	List2	A_T.wav	A_T	1	1	1	1	553502	151	1	530	554032
Exp3	19	Exp3-19-1	59.937	1.0.0.176	2	right	mahuizhen	920226459	2.0.10.242	2.0.10.242	11-04-2019	2019-11-04 07:45:05	15:45:05	female	2.0.10.147	215	Red_C_2.bmp	1574	0		0	0	555955	0		0	0	NULL	NULL	NULL	High	run1	1	List2	A_T.wav	AV_T	1	1	0	1	555805	150	1	460	556265
Exp3	19	Exp3-19-1	59.937	1.0.0.176	2	right	mahuizhen	920226459	2.0.10.242	2.0.10.242	11-04-2019	2019-11-04 07:45:05	15:45:05	female	2.0.10.147	216	Red_C.bmp	1134	0		0	0	558691	0		0	0	NULL	NULL	NULL	High	run1		List2	Catch.wav	V_S	0		1	1	558541	150		0	0
Exp3	19	Exp3-19-1	59.937	1.0.0.176	2	right	mahuizhen	920226459	2.0.10.242	2.0.10.242	11-04-2019	2019-11-04 07:45:05	15:45:05	female	2.0.10.147	217	Catch.bmp	1045	0		0	0	561027	0		0	0	NULL	NULL	NULL	High	run1		List2	A_S.wav	A_S	0		1	1	560877	150		0	0
Exp3	19	Exp3-19-1	59.937	1.0.0.176	2	right	mahuizhen	920226459	2.0.10.242	2.0.10.242	11-04-2019	2019-11-04 07:45:05	15:45:05	female	2.0.10.147	218	Blue_S_2.bmp	931	0		0	0	563279	0		0	0	NULL	NULL	NULL	High	run1	1	List2	A_T.wav	AV_T	1	1	0	1	563129	150	1	375	563504
Exp3	19	Exp3-19-1	59.937	1.0.0.176	2	right	mahuizhen	920226459	2.0.10.242	2.0.10.242	11-04-2019	2019-11-04 07:45:05	15:45:05	female	2.0.10.147	219	Red_C_2.bmp	1470	0		0	0	565365	0		0	0	NULL	NULL	NULL	High	run1	1	List2	A_T.wav	AV_T	1	1	0	1	565215	150	1	449	565664
Exp3	19	Exp3-19-1	59.937	1.0.0.176	2	right	mahuizhen	920226459	2.0.10.242	2.0.10.242	11-04-2019	2019-11-04 07:45:05	15:45:05	female	2.0.10.147	220	Catch.bmp	993	0		0	0	567984	0		0	0	NULL	NULL	NULL	High	run1	1	List2	A_T.wav	A_T	0		0	1	567834	150		0	0
Exp3	19	Exp3-19-1	59.937	1.0.0.176	2	right	mahuizhen	920226459	2.0.10.242	2.0.10.242	11-04-2019	2019-11-04 07:45:05	15:45:05	female	2.0.10.147	221	Red_C_2.bmp	895	0		0	0	570187	0		0	0	NULL	NULL	NULL	High	run1	1	List2	A_T.wav	AV_T	1	1	0	2	570037	150	1	419	570456
Exp3	19	Exp3-19-1	59.937	1.0.0.176	2	right	mahuizhen	920226459	2.0.10.242	2.0.10.242	11-04-2019	2019-11-04 07:45:05	15:45:05	female	2.0.10.147	222	Catch.bmp	1570	0		0	0	572239	0		0	0	NULL	NULL	NULL	High	run1	1	List2	A_T.wav	A_T	1	1	0	1	572089	150	1	728	572817
Exp3	19	Exp3-19-1	59.937	1.0.0.176	2	right	mahuizhen	920226459	2.0.10.242	2.0.10.242	11-04-2019	2019-11-04 07:45:05	15:45:05	female	2.0.10.147	223	Blue_S_2.bmp	1220	0		0	0	574958	0		0	0	NULL	NULL	NULL	High	run1	1	List2	Catch.wav	V_T	1	1	1	1	574808	150	1	784	575592
Exp3	19	Exp3-19-1	59.937	1.0.0.176	2	right	mahuizhen	920226459	2.0.10.242	2.0.10.242	11-04-2019	2019-11-04 07:45:05	15:45:05	female	2.0.10.147	224	Catch.bmp	1305	0		1	0	577327	0		0	0	NULL	NULL	NULL	High	run1	1	List2	A_T.wav	A_T	1	1	1	1	577177	150	1	495	577672
Exp3	19	Exp3-19-1	59.937	1.0.0.176	2	right	mahuizhen	920226459	2.0.10.242	2.0.10.242	11-04-2019	2019-11-04 07:45:05	15:45:05	female	2.0.10.147	225	Red_S.bmp	1210	0		0	0	579780	0		0	0	NULL	NULL	NULL	High	run1		List2	Catch.wav	V_S	0		0	1	579630	150		0	0
Exp3	19	Exp3-19-1	59.937	1.0.0.176	2	right	mahuizhen	920226459	2.0.10.242	2.0.10.242	11-04-2019	2019-11-04 07:45:05	15:45:05	female	2.0.10.147	226	Catch.bmp	947	0		0	0	582199	0		0	0	NULL	NULL	NULL	High	run1	1	List2	A_T.wav	A_T	1	1	1	1	582049	150	1	504	582553
Exp3	19	Exp3-19-1	59.937	1.0.0.176	2	right	mahuizhen	920226459	2.0.10.242	2.0.10.242	11-04-2019	2019-11-04 07:45:05	15:45:05	female	2.0.10.147	227	Red_S_2.bmp	1005	0		0	0	584301	0		0	0	NULL	NULL	NULL	High	run1		List2	A_S.wav	AV_S	0		0	1	584151	150	1	441	584592
Exp3	19	Exp3-19-1	59.937	1.0.0.176	2	right	mahuizhen	920226459	2.0.10.242	2.0.10.242	11-04-2019	2019-11-04 07:45:05	15:45:05	female	2.0.10.147	228	Blue_S.bmp	1572	0		0	0	586454	0		0	0	NULL	NULL	NULL	High	run1		List2	Catch.wav	V_S	0		0	1	586304	150		0	0
Exp3	19	Exp3-19-1	59.937	1.0.0.176	2	right	mahuizhen	920226459	2.0.10.242	2.0.10.242	11-04-2019	2019-11-04 07:45:05	15:45:05	female	2.0.10.147	229	Catch.bmp	1273	0		0	0	589240	0		0	0	NULL	NULL	NULL	High	run1	1	List2	A_T.wav	A_T	1	1	1	1	589090	150	1	551	589641
Exp3	19	Exp3-19-1	59.937	1.0.0.176	2	right	mahuizhen	920226459	2.0.10.242	2.0.10.242	11-04-2019	2019-11-04 07:45:05	15:45:05	female	2.0.10.147	230	Red_C_2.bmp	1529	0		0	0	591676	0		0	0	NULL	NULL	NULL	High	run1	1	List2	A_T.wav	AV_T	1	1	0	1	591526	150	1	1002	592528
Exp3	19	Exp3-19-1	59.937	1.0.0.176	2	right	mahuizhen	920226459	2.0.10.242	2.0.10.242	11-04-2019	2019-11-04 07:45:05	15:45:05	female	2.0.10.147	231	Red_C_2.bmp	816	0		0	0	594362	0		0	0	NULL	NULL	NULL	High	run1	1	List2	A_T.wav	AV_T	1	1	0	1	594212	150	1	740	594952
Exp3	19	Exp3-19-1	59.937	1.0.0.176	2	right	mahuizhen	920226459	2.0.10.242	2.0.10.242	11-04-2019	2019-11-04 07:45:05	15:45:05	female	2.0.10.147	232	Red_C_2.bmp	1510	0		0	0	596331	0		0	0	NULL	NULL	NULL	High	run1	1	List2	Catch.wav	V_T	1	1	0	1	596181	150	1	563	596744
Exp3	19	Exp3-19-1	59.937	1.0.0.176	2	right	mahuizhen	920226459	2.0.10.242	2.0.10.242	11-04-2019	2019-11-04 07:45:05	15:45:05	female	2.0.10.147	233	Blue_S.bmp	1582	0		0	0	599000	0		0	0	NULL	NULL	NULL	High	run1		List2	A_S.wav	AV_S	0		1	1	598850	150		0	0
Exp3	19	Exp3-19-1	59.937	1.0.0.176	2	right	mahuizhen	920226459	2.0.10.242	2.0.10.242	11-04-2019	2019-11-04 07:45:05	15:45:05	female	2.0.10.147	234	Red_C_2.bmp	1221	0		0	1	601787	0		0	0	NULL	NULL	NULL	High	run1	1	List2	A_T.wav	AV_T	1	1	0	1	601636	151	1	485	602121
Exp3	19	Exp3-19-1	59.937	1.0.0.176	2	right	mahuizhen	920226459	2.0.10.242	2.0.10.242	11-04-2019	2019-11-04 07:45:05	15:45:05	female	2.0.10.147	235	Catch.bmp	1183	0		0	1	604156	0		0	0	NULL	NULL	NULL	High	run1		List2	A_S.wav	A_S	0		1	1	604005	151		0	0
Exp3	19	Exp3-19-1	59.937	1.0.0.176	2	right	mahuizhen	920226459	2.0.10.242	2.0.10.242	11-04-2019	2019-11-04 07:45:05	15:45:05	female	2.0.10.147	236	Red_C_2.bmp	1391	0		0	0	606558	0		0	0	NULL	NULL	NULL	High	run1	1	List2	Catch.wav	V_T	1	1	1	1	606408	150	1	592	607000
Exp3	19	Exp3-19-1	59.937	1.0.0.176	2	right	mahuizhen	920226459	2.0.10.242	2.0.10.242	11-04-2019	2019-11-04 07:45:05	15:45:05	female	2.0.10.147	237	Catch.bmp	1024	0		0	0	609111	0		0	0	NULL	NULL	NULL	High	run1	1	List2	A_T.wav	A_T	1	1	1	1	608961	150	1	943	609904
Exp3	19	Exp3-19-1	59.937	1.0.0.176	2	right	mahuizhen	920226459	2.0.10.242	2.0.10.242	11-04-2019	2019-11-04 07:45:05	15:45:05	female	2.0.10.147	238	Blue_S_2.bmp	1440	0		1	0	611296	0		0	0	NULL	NULL	NULL	High	run1	1	List2	Catch.wav	V_T	1	1	1	1	611146	150	1	1158	612304
Exp3	19	Exp3-19-1	59.937	1.0.0.176	2	right	mahuizhen	920226459	2.0.10.242	2.0.10.242	11-04-2019	2019-11-04 07:45:05	15:45:05	female	2.0.10.147	239	Red_C_2.bmp	1494	0		0	0	613899	0		0	0	NULL	NULL	NULL	High	run1	1	List2	Catch.wav	V_T	1	1	0	1	613749	150	1	619	614368
Exp3	19	Exp3-19-1	59.937	1.0.0.176	2	right	mahuizhen	920226459	2.0.10.242	2.0.10.242	11-04-2019	2019-11-04 07:45:05	15:45:05	female	2.0.10.147	240	Red_C_2.bmp	949	0		0	0	616552	0		0	0	NULL	NULL	NULL	High	run1	1	List2	A_T.wav	AV_T	1	1	1	1	616402	150	1	998	617400
Exp3	19	Exp3-19-1	59.937	1.0.0.176	2	right	mahuizhen	920226459	2.0.10.242	2.0.10.242	11-04-2019	2019-11-04 07:45:05	15:45:05	female	2.0.10.147	241	Red_C_2.bmp	1319	0		0	0	618654	0		0	0	NULL	NULL	NULL	High	run1	1	List2	A_T.wav	AV_T	1	1	0	1	618504	150	1	400	618904
Exp3	19	Exp3-19-1	59.937	1.0.0.176	2	right	mahuizhen	920226459	2.0.10.242	2.0.10.242	11-04-2019	2019-11-04 07:45:05	15:45:05	female	2.0.10.147	242	Blue_C_2.bmp	1428	0		1	0	621123	0		0	0	NULL	NULL	NULL	High	run1		List2	Catch.wav	V_S	0		1	1	620973	150		0	0
Exp3	19	Exp3-19-1	59.937	1.0.0.176	2	right	mahuizhen	920226459	2.0.10.242	2.0.10.242	11-04-2019	2019-11-04 07:45:05	15:45:05	female	2.0.10.147	243	Catch.bmp	819	0		0	1	623760	0		0	0	NULL	NULL	NULL	High	run1	1	List2	A_T.wav	A_T	0		1	1	623609	151		0	0
Exp3	19	Exp3-19-1	59.937	1.0.0.176	2	right	mahuizhen	920226459	2.0.10.242	2.0.10.242	11-04-2019	2019-11-04 07:45:05	15:45:05	female	2.0.10.147	244	Catch.bmp	1092	0		0	0	625795	0		0	0	NULL	NULL	NULL	High	run1	1	List2	A_T.wav	A_T	1	1	0	1	625645	150	1	627	626272
Exp3	19	Exp3-19-1	59.937	1.0.0.176	2	right	mahuizhen	920226459	2.0.10.242	2.0.10.242	11-04-2019	2019-11-04 07:45:05	15:45:05	female	2.0.10.147	245	Catch.bmp	1564	0		0	0	628047	0		0	0	NULL	NULL	NULL	High	run1	1	List2	A_T.wav	A_T	1	1	0	1	627897	150	1	566	628463
Exp3	19	Exp3-19-1	59.937	1.0.0.176	2	right	mahuizhen	920226459	2.0.10.242	2.0.10.242	11-04-2019	2019-11-04 07:45:05	15:45:05	female	2.0.10.147	246	Blue_S_2.bmp	970	0		0	0	630767	0		0	0	NULL	NULL	NULL	High	run1	1	List2	Catch.wav	V_T	1	1	0	1	630617	150	1	927	631544
Exp3	19	Exp3-19-1	59.937	1.0.0.176	2	right	mahuizhen	920226459	2.0.10.242	2.0.10.242	11-04-2019	2019-11-04 07:45:05	15:45:05	female	2.0.10.147	247	Red_C_2.bmp	825	0		0	0	632886	0		0	0	NULL	NULL	NULL	High	run1	1	List2	Catch.wav	V_T	1	1	0	1	632736	150	1	799	633535
Exp3	19	Exp3-19-1	59.937	1.0.0.176	2	right	mahuizhen	920226459	2.0.10.242	2.0.10.242	11-04-2019	2019-11-04 07:45:05	15:45:05	female	2.0.10.147	248	Catch.bmp	1106	0		0	0	634871	0		0	0	NULL	NULL	NULL	High	run1		List2	A_S.wav	A_S	0		1	1	634721	150		0	0
Exp3	19	Exp3-19-1	59.937	1.0.0.176	2	right	mahuizhen	920226459	2.0.10.242	2.0.10.242	11-04-2019	2019-11-04 07:45:05	15:45:05	female	2.0.10.147	249	Catch.bmp	1239	0		0	0	637190	0		0	0	NULL	NULL	NULL	High	run1	1	List2	A_T.wav	A_T	1	1	0	1	637040	150	1	536	637576
Exp3	19	Exp3-19-1	59.937	1.0.0.176	2	right	mahuizhen	920226459	2.0.10.242	2.0.10.242	11-04-2019	2019-11-04 07:45:05	15:45:05	female	2.0.10.147	250	Catch.bmp	977	0		0	0	639576	0		0	0	NULL	NULL	NULL	High	run1	1	List2	A_T.wav	A_T	1	1	0	1	639426	150	1	445	639871
Exp3	19	Exp3-19-1	59.937	1.0.0.176	2	right	mahuizhen	920226459	2.0.10.242	2.0.10.242	11-04-2019	2019-11-04 07:45:05	15:45:05	female	2.0.10.147	251	Blue_S_2.bmp	909	0		0	0	641712	0		0	0	NULL	NULL	NULL	High	run1	1	List2	Catch.wav	V_T	1	1	0	1	641562	150	1	942	642504
Exp3	19	Exp3-19-1	59.937	1.0.0.176	2	right	mahuizhen	920226459	2.0.10.242	2.0.10.242	11-04-2019	2019-11-04 07:45:05	15:45:05	female	2.0.10.147	252	Catch.bmp	1202	0		0	1	643781	0		0	0	NULL	NULL	NULL	High	run1	1	List2	A_T.wav	A_T	1	1	1	1	643630	151	1	833	644463
Exp3	19	Exp3-19-1	59.937	1.0.0.176	2	right	mahuizhen	920226459	2.0.10.242	2.0.10.242	11-04-2019	2019-11-04 07:45:05	15:45:05	female	2.0.10.147	253	Catch.bmp	1436	0		0	0	646133	0		0	0	NULL	NULL	NULL	High	run1		List2	A_S.wav	A_S	0		0	1	645983	150		0	0
Exp3	19	Exp3-19-1	59.937	1.0.0.176	2	right	mahuizhen	920226459	2.0.10.242	2.0.10.242	11-04-2019	2019-11-04 07:45:05	15:45:05	female	2.0.10.147	254	Catch.bmp	1371	0		0	0	648786	0		0	0	NULL	NULL	NULL	High	run1		List2	A_S.wav	A_S	0		0	1	648636	150		0	0
Exp3	19	Exp3-19-1	59.937	1.0.0.176	2	right	mahuizhen	920226459	2.0.10.242	2.0.10.242	11-04-2019	2019-11-04 07:45:05	15:45:05	female	2.0.10.147	255	Blue_C_2.bmp	979	0		0	0	651372	0		0	0	NULL	NULL	NULL	High	run1		List2	Catch.wav	V_S	0		0	1	651222	150		0	0
Exp3	19	Exp3-19-1	59.937	1.0.0.176	2	right	mahuizhen	920226459	2.0.10.242	2.0.10.242	11-04-2019	2019-11-04 07:45:05	15:45:05	female	2.0.10.147	256	Red_C.bmp	1067	0		0	0	653574	0		0	0	NULL	NULL	NULL	High	run1		List2	Catch.wav	V_S	0		0	1	653424	150		0	0
Exp3	19	Exp3-19-1	59.937	1.0.0.176	2	right	mahuizhen	920226459	2.0.10.242	2.0.10.242	11-04-2019	2019-11-04 07:45:05	15:45:05	female	2.0.10.147	257	Catch.bmp	1541	0		0	0	655860	0		0	0	NULL	NULL	NULL	High	run1	1	List2	A_T.wav	A_T	1	1	0	1	655710	150	1	689	656399
Exp3	19	Exp3-19-1	59.937	1.0.0.176	2	right	mahuizhen	920226459	2.0.10.242	2.0.10.242	11-04-2019	2019-11-04 07:45:05	15:45:05	female	2.0.10.147	258	Catch.bmp	1465	0		0	0	658563	0		0	0	NULL	NULL	NULL	High	run1	1	List2	A_T.wav	A_T	1	1	0	1	658413	150	1	586	658999
Exp3	19	Exp3-19-1	59.937	1.0.0.176	2	right	mahuizhen	920226459	2.0.10.242	2.0.10.242	11-04-2019	2019-11-04 07:45:05	15:45:05	female	2.0.10.147	259	Blue_S_2.bmp	1504	0		0	0	661182	0		0	0	NULL	NULL	NULL	High	run1	1	List2	A_T.wav	AV_T	1	1	0	1	661032	150	1	943	661975
Exp3	19	Exp3-19-1	59.937	1.0.0.176	2	right	mahuizhen	920226459	2.0.10.242	2.0.10.242	11-04-2019	2019-11-04 07:45:05	15:45:05	female	2.0.10.147	260	Blue_C_2.bmp	839	0		0	0	663835	0		0	0	NULL	NULL	NULL	High	run1		List2	A_S.wav	AV_S	0		0	1	663685	150		0	0
