# Supplementary material for: Visual Perceptual Load Attenuates Age-Related Audiovisual Integration in an Audiovisual Discrimination Task
Source: Front Psychol. 2021 Sep 29;12:740221. doi: 10.3389/fpsyg.2021.740221 (PMC8511317; doi:10.3389/fpsyg.2021.740221)
Supplement: Supplementary file 1 [file Data_Sheet_1.ZIP › Export data/Group 2_Data_Older/Exp3_High load/Subject_20.xlsx]

## Sheet: Sheet1
ExperimentName	Subject	DataFile.Basename	Display.RefreshRate	ExperimentVersion	Group	Handedness	Name	RandomSeed	RuntimeVersion	RuntimeVersionExpected	SessionDate	SessionStartDateTimeUtc	SessionTime	Sex	StudioVersion	Block	Image	ITI	ITI.ACC	ITI.CRESP	ITI.DurationError	ITI.OnsetDelay	ITI.OnsetTime	ITI.OnsetToOnsetTime	ITI.RESP	ITI.RT	ITI.RTTime	List1	List1.Cycle	List1.Sample	PercetualLoad	Procedure	Response	Running	Sound	StimulusType	Target.ACC	Target.CRESP	Target.DurationError	Target.OnsetDelay	Target.OnsetTime	Target.OnsetToOnsetTime	Target.RESP	Target.RT	Target.RTTime
Exp3	20	Exp3-20-1	59.938	1.0.0.176	2	right	chemanxing	-472159579	2.0.10.242	2.0.10.242	11-06-2019	2019-11-06 07:05:09	15:05:09	male	2.0.10.147	1	Red_C_2.bmp	860	0		0	0	29550	0		0	0	16	1	1	High	Prac	1	List1	A_T.wav	AV_T	1	1	126	1	29400	150	1	974	30374
Exp3	20	Exp3-20-1	59.938	1.0.0.176	2	right	chemanxing	-472159579	2.0.10.242	2.0.10.242	11-06-2019	2019-11-06 07:05:09	15:05:09	male	2.0.10.147	2	Blue_S_2.bmp	891	0		1	0	31602	0		0	0	14	1	2	High	Prac	1	List1	A_T.wav	AV_T	1	1	0	1	31452	150	1	473	31925
Exp3	20	Exp3-20-1	59.938	1.0.0.176	2	right	chemanxing	-472159579	2.0.10.242	2.0.10.242	11-06-2019	2019-11-06 07:05:09	15:05:09	male	2.0.10.147	3	Catch.bmp	1590	0		0	1	33655	0		0	0	9	1	3	High	Prac		List1	A_S.wav	A_S	0		1	1	33504	151	1	885	34389
Exp3	20	Exp3-20-1	59.938	1.0.0.176	2	right	chemanxing	-472159579	2.0.10.242	2.0.10.242	11-06-2019	2019-11-06 07:05:09	15:05:09	male	2.0.10.147	4	Catch.bmp	976	0		0	1	36408	0		0	0	10	1	4	High	Prac	1	List1	A_T.wav	A_T	1	1	1	1	36257	151	1	749	37006
Exp3	20	Exp3-20-1	59.938	1.0.0.176	2	right	chemanxing	-472159579	2.0.10.242	2.0.10.242	11-06-2019	2019-11-06 07:05:09	15:05:09	male	2.0.10.147	5	Red_C_2.bmp	1561	0		0	0	38543	0		0	0	16	1	5	High	Prac	1	List1	A_T.wav	AV_T	1	1	0	1	38393	150	1	484	38877
Exp3	20	Exp3-20-1	59.938	1.0.0.176	2	right	chemanxing	-472159579	2.0.10.242	2.0.10.242	11-06-2019	2019-11-06 07:05:09	15:05:09	male	2.0.10.147	6	Red_C.bmp	1164	0		0	1	41263	0		0	0	15	1	6	High	Prac		List1	A_S.wav	AV_S	0		1	1	41112	151	1	293	41405
Exp3	20	Exp3-20-1	59.938	1.0.0.176	2	right	chemanxing	-472159579	2.0.10.242	2.0.10.242	11-06-2019	2019-11-06 07:05:09	15:05:09	male	2.0.10.147	7	Catch.bmp	1075	0		0	0	43582	0		0	0	10	1	7	High	Prac	1	List1	A_T.wav	A_T	1	1	0	1	43432	150	1	925	44357
Exp3	20	Exp3-20-1	59.938	1.0.0.176	2	right	chemanxing	-472159579	2.0.10.242	2.0.10.242	11-06-2019	2019-11-06 07:05:09	15:05:09	male	2.0.10.147	8	Red_C_2.bmp	1591	0		0	0	45817	0		0	0	16	1	8	High	Prac	1	List1	A_T.wav	AV_T	1	1	0	1	45667	150	1	618	46285
Exp3	20	Exp3-20-1	59.938	1.0.0.176	2	right	chemanxing	-472159579	2.0.10.242	2.0.10.242	11-06-2019	2019-11-06 07:05:09	15:05:09	male	2.0.10.147	9	Red_C.bmp	1531	0		0	0	48570	0		0	0	5	1	9	High	Prac		List1	Catch.wav	V_S	0		1	1	48420	150		0	0
Exp3	20	Exp3-20-1	59.938	1.0.0.176	2	right	chemanxing	-472159579	2.0.10.242	2.0.10.242	11-06-2019	2019-11-06 07:05:09	15:05:09	male	2.0.10.147	10	Blue_S_2.bmp	1546	0		0	0	51323	0		0	0	4	1	10	High	Prac	1	List1	Catch.wav	V_T	1	1	0	1	51173	150	1	464	51637
Exp3	20	Exp3-20-1	59.938	1.0.0.176	2	right	chemanxing	-472159579	2.0.10.242	2.0.10.242	11-06-2019	2019-11-06 07:05:09	15:05:09	male	2.0.10.147	11	Catch.bmp	1579	0		0	0	54026	0		0	0	10	1	11	High	Prac	1	List1	A_T.wav	A_T	1	1	1	1	53876	150	1	385	54261
Exp3	20	Exp3-20-1	59.938	1.0.0.176	2	right	chemanxing	-472159579	2.0.10.242	2.0.10.242	11-06-2019	2019-11-06 07:05:09	15:05:09	male	2.0.10.147	12	Red_C_2.bmp	1491	0		0	0	56762	0		0	0	16	1	12	High	Prac	1	List1	A_T.wav	AV_T	1	1	0	1	56612	150	1	513	57125
Exp3	20	Exp3-20-1	59.938	1.0.0.176	2	right	chemanxing	-472159579	2.0.10.242	2.0.10.242	11-06-2019	2019-11-06 07:05:09	15:05:09	male	2.0.10.147	13	Blue_S_2.bmp	1476	0		0	0	59415	0		0	0	4	1	13	High	Prac	1	List1	Catch.wav	V_T	1	1	1	1	59265	150	1	476	59741
Exp3	20	Exp3-20-1	59.938	1.0.0.176	2	right	chemanxing	-472159579	2.0.10.242	2.0.10.242	11-06-2019	2019-11-06 07:05:09	15:05:09	male	2.0.10.147	14	Red_S_2.bmp	1239	0		0	0	62051	0		0	0	8	1	14	High	Prac		List1	Catch.wav	V_S	0		0	1	61901	150	1	465	62366
Exp3	20	Exp3-20-1	59.938	1.0.0.176	2	right	chemanxing	-472159579	2.0.10.242	2.0.10.242	11-06-2019	2019-11-06 07:05:09	15:05:09	male	2.0.10.147	15	Red_C_2.bmp	1039	0		0	0	64437	0		0	0	16	1	15	High	Prac	1	List1	A_T.wav	AV_T	1	1	1	1	64287	150	1	1110	65397
Exp3	20	Exp3-20-1	59.938	1.0.0.176	2	right	chemanxing	-472159579	2.0.10.242	2.0.10.242	11-06-2019	2019-11-06 07:05:09	15:05:09	male	2.0.10.147	16	Red_C_2.bmp	1566	0		0	1	66623	0		0	0	6	1	16	High	Prac	1	List1	Catch.wav	V_T	1	1	1	1	66472	151	1	517	66989
Exp3	20	Exp3-20-1	59.938	1.0.0.176	2	right	chemanxing	-472159579	2.0.10.242	2.0.10.242	11-06-2019	2019-11-06 07:05:09	15:05:09	male	2.0.10.147	17	Red_C_2.bmp	856	0		0	0	69342	0		0	0	16	1	17	High	Prac	1	List1	A_T.wav	AV_T	1	1	1	1	69192	150	1	589	69781
Exp3	20	Exp3-20-1	59.938	1.0.0.176	2	right	chemanxing	-472159579	2.0.10.242	2.0.10.242	11-06-2019	2019-11-06 07:05:09	15:05:09	male	2.0.10.147	18	Catch.bmp	1303	0		0	0	71361	0		0	0	10	1	18	High	Prac	1	List1	A_T.wav	A_T	1	1	0	1	71211	150	1	434	71645
Exp3	20	Exp3-20-1	59.938	1.0.0.176	2	right	chemanxing	-472159579	2.0.10.242	2.0.10.242	11-06-2019	2019-11-06 07:05:09	15:05:09	male	2.0.10.147	19	Catch.bmp	1534	0		1	0	73813	0		0	0	10	1	19	High	Prac	1	List1	A_T.wav	A_T	1	1	0	1	73663	150	1	358	74021
Exp3	20	Exp3-20-1	59.938	1.0.0.176	2	right	chemanxing	-472159579	2.0.10.242	2.0.10.242	11-06-2019	2019-11-06 07:05:09	15:05:09	male	2.0.10.147	20	Red_C_2.bmp	1228	0		0	1	76500	0		0	0	6	1	20	High	Prac	1	List1	Catch.wav	V_T	1	1	1	1	76349	151	1	592	76941
Exp3	20	Exp3-20-1	59.938	1.0.0.176	2	right	chemanxing	-472159579	2.0.10.242	2.0.10.242	11-06-2019	2019-11-06 07:05:09	15:05:09	male	2.0.10.147	21	Catch.bmp	911	0		0	0	87511	0		0	0	NULL	NULL	NULL	High	run1		List2	A_S.wav	A_S	0		1	1	87361	150		0	0
Exp3	20	Exp3-20-1	59.938	1.0.0.176	2	right	chemanxing	-472159579	2.0.10.242	2.0.10.242	11-06-2019	2019-11-06 07:05:09	15:05:09	male	2.0.10.147	22	Red_C_2.bmp	1073	0		0	0	89630	0		0	0	NULL	NULL	NULL	High	run1	1	List2	A_T.wav	AV_T	1	1	0	1	89480	150	1	484	89964
Exp3	20	Exp3-20-1	59.938	1.0.0.176	2	right	chemanxing	-472159579	2.0.10.242	2.0.10.242	11-06-2019	2019-11-06 07:05:09	15:05:09	male	2.0.10.147	23	Red_C_2.bmp	1288	0		0	0	91866	0		0	0	NULL	NULL	NULL	High	run1	1	List2	A_T.wav	AV_T	1	1	0	1	91716	150	1	400	92116
Exp3	20	Exp3-20-1	59.938	1.0.0.176	2	right	chemanxing	-472159579	2.0.10.242	2.0.10.242	11-06-2019	2019-11-06 07:05:09	15:05:09	male	2.0.10.147	24	Catch.bmp	1026	0		0	0	94302	0		0	0	NULL	NULL	NULL	High	run1	1	List2	A_T.wav	A_T	1	1	0	2	94152	150	1	428	94580
Exp3	20	Exp3-20-1	59.938	1.0.0.176	2	right	chemanxing	-472159579	2.0.10.242	2.0.10.242	11-06-2019	2019-11-06 07:05:09	15:05:09	male	2.0.10.147	25	Red_C_2.bmp	1125	0		0	0	96487	0		0	0	NULL	NULL	NULL	High	run1	1	List2	A_T.wav	AV_T	1	1	0	1	96337	150	1	475	96812
Exp3	20	Exp3-20-1	59.938	1.0.0.176	2	right	chemanxing	-472159579	2.0.10.242	2.0.10.242	11-06-2019	2019-11-06 07:05:09	15:05:09	male	2.0.10.147	26	Blue_S_2.bmp	1530	0		0	0	98773	0		0	0	NULL	NULL	NULL	High	run1	1	List2	Catch.wav	V_T	1	1	1	1	98623	150	1	606	99229
Exp3	20	Exp3-20-1	59.938	1.0.0.176	2	right	chemanxing	-472159579	2.0.10.242	2.0.10.242	11-06-2019	2019-11-06 07:05:09	15:05:09	male	2.0.10.147	27	Catch.bmp	1222	0		0	0	101459	0		0	0	NULL	NULL	NULL	High	run1	1	List2	A_T.wav	A_T	1	1	1	1	101309	150	1	744	102053
Exp3	20	Exp3-20-1	59.938	1.0.0.176	2	right	chemanxing	-472159579	2.0.10.242	2.0.10.242	11-06-2019	2019-11-06 07:05:09	15:05:09	male	2.0.10.147	28	Red_C_2.bmp	1051	0		0	0	103828	0		0	0	NULL	NULL	NULL	High	run1	1	List2	Catch.wav	V_T	1	1	1	1	103678	150	1	655	104333
Exp3	20	Exp3-20-1	59.938	1.0.0.176	2	right	chemanxing	-472159579	2.0.10.242	2.0.10.242	11-06-2019	2019-11-06 07:05:09	15:05:09	male	2.0.10.147	29	Red_S.bmp	813	0		0	0	106031	0		0	0	NULL	NULL	NULL	High	run1		List2	A_S.wav	AV_S	0		0	2	105881	150		0	0
Exp3	20	Exp3-20-1	59.938	1.0.0.176	2	right	chemanxing	-472159579	2.0.10.242	2.0.10.242	11-06-2019	2019-11-06 07:05:09	15:05:09	male	2.0.10.147	30	Blue_C.bmp	1508	0		0	0	108066	0		0	0	NULL	NULL	NULL	High	run1		List2	A_S.wav	AV_S	0		0	1	107916	150		0	0
Exp3	20	Exp3-20-1	59.938	1.0.0.176	2	right	chemanxing	-472159579	2.0.10.242	2.0.10.242	11-06-2019	2019-11-06 07:05:09	15:05:09	male	2.0.10.147	31	Blue_S_2.bmp	1108	0		0	0	110786	0		0	0	NULL	NULL	NULL	High	run1	1	List2	Catch.wav	V_T	1	1	0	2	110636	150	1	552	111188
Exp3	20	Exp3-20-1	59.938	1.0.0.176	2	right	chemanxing	-472159579	2.0.10.242	2.0.10.242	11-06-2019	2019-11-06 07:05:09	15:05:09	male	2.0.10.147	32	Catch.bmp	1099	0		0	0	113055	0		0	0	NULL	NULL	NULL	High	run1		List2	A_S.wav	A_S	0		0	1	112905	150		0	0
Exp3	20	Exp3-20-1	59.938	1.0.0.176	2	right	chemanxing	-472159579	2.0.10.242	2.0.10.242	11-06-2019	2019-11-06 07:05:09	15:05:09	male	2.0.10.147	33	Red_C_2.bmp	1523	0		0	0	115374	0		0	0	NULL	NULL	NULL	High	run1	1	List2	Catch.wav	V_T	1	1	0	1	115224	150	1	388	115612
Exp3	20	Exp3-20-1	59.938	1.0.0.176	2	right	chemanxing	-472159579	2.0.10.242	2.0.10.242	11-06-2019	2019-11-06 07:05:09	15:05:09	male	2.0.10.147	34	Blue_S_2.bmp	1003	0		0	0	118060	0		0	0	NULL	NULL	NULL	High	run1	1	List2	Catch.wav	V_T	1	1	0	1	117910	150	1	375	118285
Exp3	20	Exp3-20-1	59.938	1.0.0.176	2	right	chemanxing	-472159579	2.0.10.242	2.0.10.242	11-06-2019	2019-11-06 07:05:09	15:05:09	male	2.0.10.147	35	Catch.bmp	1231	0		0	0	120212	0		0	0	NULL	NULL	NULL	High	run1	1	List2	A_T.wav	A_T	1	1	1	1	120062	150	1	710	120772
Exp3	20	Exp3-20-1	59.938	1.0.0.176	2	right	chemanxing	-472159579	2.0.10.242	2.0.10.242	11-06-2019	2019-11-06 07:05:09	15:05:09	male	2.0.10.147	36	Catch.bmp	1574	0		0	0	122598	0		0	0	NULL	NULL	NULL	High	run1	1	List2	A_T.wav	A_T	1	1	0	1	122448	150	1	325	122773
Exp3	20	Exp3-20-1	59.938	1.0.0.176	2	right	chemanxing	-472159579	2.0.10.242	2.0.10.242	11-06-2019	2019-11-06 07:05:09	15:05:09	male	2.0.10.147	37	Red_C_2.bmp	1035	0		0	0	125334	0		0	0	NULL	NULL	NULL	High	run1	1	List2	A_T.wav	AV_T	1	1	0	1	125184	150	1	428	125612
Exp3	20	Exp3-20-1	59.938	1.0.0.176	2	right	chemanxing	-472159579	2.0.10.242	2.0.10.242	11-06-2019	2019-11-06 07:05:09	15:05:09	male	2.0.10.147	38	Blue_S_2.bmp	1578	0		0	0	127520	0		0	0	NULL	NULL	NULL	High	run1	1	List2	A_T.wav	AV_T	1	1	0	1	127370	150	1	458	127828
Exp3	20	Exp3-20-1	59.938	1.0.0.176	2	right	chemanxing	-472159579	2.0.10.242	2.0.10.242	11-06-2019	2019-11-06 07:05:09	15:05:09	male	2.0.10.147	39	Catch.bmp	913	0		0	0	130256	0		0	0	NULL	NULL	NULL	High	run1	1	List2	A_T.wav	A_T	1	1	0	1	130106	150	1	546	130652
Exp3	20	Exp3-20-1	59.938	1.0.0.176	2	right	chemanxing	-472159579	2.0.10.242	2.0.10.242	11-06-2019	2019-11-06 07:05:09	15:05:09	male	2.0.10.147	40	Catch.bmp	1466	0		0	0	132325	0		0	0	NULL	NULL	NULL	High	run1	1	List2	A_T.wav	A_T	1	1	0	1	132175	150	1	453	132628
Exp3	20	Exp3-20-1	59.938	1.0.0.176	2	right	chemanxing	-472159579	2.0.10.242	2.0.10.242	11-06-2019	2019-11-06 07:05:09	15:05:09	male	2.0.10.147	41	Blue_S.bmp	1348	0		0	0	134944	0		0	0	NULL	NULL	NULL	High	run1		List2	A_S.wav	AV_S	0		0	1	134794	150		0	0
Exp3	20	Exp3-20-1	59.938	1.0.0.176	2	right	chemanxing	-472159579	2.0.10.242	2.0.10.242	11-06-2019	2019-11-06 07:05:09	15:05:09	male	2.0.10.147	42	Blue_S_2.bmp	1423	0		0	0	137514	0		0	0	NULL	NULL	NULL	High	run1	1	List2	Catch.wav	V_T	1	1	0	1	137364	150	1	536	137900
Exp3	20	Exp3-20-1	59.938	1.0.0.176	2	right	chemanxing	-472159579	2.0.10.242	2.0.10.242	11-06-2019	2019-11-06 07:05:09	15:05:09	male	2.0.10.147	43	Catch.bmp	1342	0		0	0	140100	0		0	0	NULL	NULL	NULL	High	run1	1	List2	A_T.wav	A_T	1	1	1	1	139950	150	1	670	140620
Exp3	20	Exp3-20-1	59.938	1.0.0.176	2	right	chemanxing	-472159579	2.0.10.242	2.0.10.242	11-06-2019	2019-11-06 07:05:09	15:05:09	male	2.0.10.147	44	Catch.bmp	1399	0		0	0	142602	0		0	0	NULL	NULL	NULL	High	run1	1	List2	A_T.wav	A_T	1	1	0	1	142452	150	1	529	142981
Exp3	20	Exp3-20-1	59.938	1.0.0.176	2	right	chemanxing	-472159579	2.0.10.242	2.0.10.242	11-06-2019	2019-11-06 07:05:09	15:05:09	male	2.0.10.147	45	Catch.bmp	1183	0		0	0	145155	0		0	0	NULL	NULL	NULL	High	run1	1	List2	A_T.wav	A_T	1	1	0	1	145005	150	1	439	145444
Exp3	20	Exp3-20-1	59.938	1.0.0.176	2	right	chemanxing	-472159579	2.0.10.242	2.0.10.242	11-06-2019	2019-11-06 07:05:09	15:05:09	male	2.0.10.147	46	Red_C_2.bmp	1244	0		0	0	147491	0		0	0	NULL	NULL	NULL	High	run1	1	List2	Catch.wav	V_T	1	1	1	1	147341	150	1	503	147844
Exp3	20	Exp3-20-1	59.938	1.0.0.176	2	right	chemanxing	-472159579	2.0.10.242	2.0.10.242	11-06-2019	2019-11-06 07:05:09	15:05:09	male	2.0.10.147	47	Red_C_2.bmp	929	0		0	0	149893	0		0	0	NULL	NULL	NULL	High	run1	1	List2	Catch.wav	V_T	1	1	0	1	149743	150	1	533	150276
Exp3	20	Exp3-20-1	59.938	1.0.0.176	2	right	chemanxing	-472159579	2.0.10.242	2.0.10.242	11-06-2019	2019-11-06 07:05:09	15:05:09	male	2.0.10.147	48	Red_S.bmp	1300	0		0	0	151979	0		0	0	NULL	NULL	NULL	High	run1		List2	A_S.wav	AV_S	0		1	1	151829	150		0	0
Exp3	20	Exp3-20-1	59.938	1.0.0.176	2	right	chemanxing	-472159579	2.0.10.242	2.0.10.242	11-06-2019	2019-11-06 07:05:09	15:05:09	male	2.0.10.147	49	Red_C_2.bmp	1254	0		0	0	154498	0		0	0	NULL	NULL	NULL	High	run1	1	List2	A_T.wav	AV_T	1	1	0	1	154348	150	1	465	154813
Exp3	20	Exp3-20-1	59.938	1.0.0.176	2	right	chemanxing	-472159579	2.0.10.242	2.0.10.242	11-06-2019	2019-11-06 07:05:09	15:05:09	male	2.0.10.147	50	Catch.bmp	1592	0		0	0	156901	0		0	0	NULL	NULL	NULL	High	run1	1	List2	A_T.wav	A_T	1	1	0	1	156751	150	1	740	157491
Exp3	20	Exp3-20-1	59.938	1.0.0.176	2	right	chemanxing	-472159579	2.0.10.242	2.0.10.242	11-06-2019	2019-11-06 07:05:09	15:05:09	male	2.0.10.147	51	Red_C_2.bmp	956	0		0	1	159654	0		0	0	NULL	NULL	NULL	High	run1	1	List2	A_T.wav	AV_T	1	1	1	1	159503	151	1	644	160147
Exp3	20	Exp3-20-1	59.938	1.0.0.176	2	right	chemanxing	-472159579	2.0.10.242	2.0.10.242	11-06-2019	2019-11-06 07:05:09	15:05:09	male	2.0.10.147	52	Red_C_2.bmp	1478	0		0	1	161773	0		0	0	NULL	NULL	NULL	High	run1	1	List2	Catch.wav	V_T	1	1	1	1	161622	151	1	525	162147
Exp3	20	Exp3-20-1	59.938	1.0.0.176	2	right	chemanxing	-472159579	2.0.10.242	2.0.10.242	11-06-2019	2019-11-06 07:05:09	15:05:09	male	2.0.10.147	53	Red_C_2.bmp	1500	0		0	0	164409	0		0	0	NULL	NULL	NULL	High	run1	1	List2	Catch.wav	V_T	1	1	0	2	164259	150	1	464	164723
Exp3	20	Exp3-20-1	59.938	1.0.0.176	2	right	chemanxing	-472159579	2.0.10.242	2.0.10.242	11-06-2019	2019-11-06 07:05:09	15:05:09	male	2.0.10.147	54	Blue_S_2.bmp	1096	0		1	0	167061	0		0	0	NULL	NULL	NULL	High	run1	1	List2	A_T.wav	AV_T	1	1	1	1	166911	150	1	668	167579
Exp3	20	Exp3-20-1	59.938	1.0.0.176	2	right	chemanxing	-472159579	2.0.10.242	2.0.10.242	11-06-2019	2019-11-06 07:05:09	15:05:09	male	2.0.10.147	55	Catch.bmp	1076	0		0	0	169314	0		0	0	NULL	NULL	NULL	High	run1		List2	A_S.wav	A_S	0		0	1	169164	150		0	0
Exp3	20	Exp3-20-1	59.938	1.0.0.176	2	right	chemanxing	-472159579	2.0.10.242	2.0.10.242	11-06-2019	2019-11-06 07:05:09	15:05:09	male	2.0.10.147	56	Catch.bmp	1351	0		0	0	171616	0		0	0	NULL	NULL	NULL	High	run1	1	List2	A_T.wav	A_T	1	1	0	1	171466	150	1	610	172076
Exp3	20	Exp3-20-1	59.938	1.0.0.176	2	right	chemanxing	-472159579	2.0.10.242	2.0.10.242	11-06-2019	2019-11-06 07:05:09	15:05:09	male	2.0.10.147	57	Red_C_2.bmp	1127	0		0	0	174119	0		0	0	NULL	NULL	NULL	High	run1	1	List2	Catch.wav	V_T	1	1	0	1	173969	150	1	490	174459
Exp3	20	Exp3-20-1	59.938	1.0.0.176	2	right	chemanxing	-472159579	2.0.10.242	2.0.10.242	11-06-2019	2019-11-06 07:05:09	15:05:09	male	2.0.10.147	58	Catch.bmp	1327	0		0	1	176405	0		0	0	NULL	NULL	NULL	High	run1		List2	A_S.wav	A_S	0		1	1	176254	151	1	781	177035
Exp3	20	Exp3-20-1	59.938	1.0.0.176	2	right	chemanxing	-472159579	2.0.10.242	2.0.10.242	11-06-2019	2019-11-06 07:05:09	15:05:09	male	2.0.10.147	59	Red_C_2.bmp	1010	0		0	1	178891	0		0	0	NULL	NULL	NULL	High	run1	1	List2	Catch.wav	V_T	1	1	1	1	178740	151	1	647	179387
Exp3	20	Exp3-20-1	59.938	1.0.0.176	2	right	chemanxing	-472159579	2.0.10.242	2.0.10.242	11-06-2019	2019-11-06 07:05:09	15:05:09	male	2.0.10.147	60	Red_S_2.bmp	1188	0		0	1	181060	0		0	0	NULL	NULL	NULL	High	run1		List2	Catch.wav	V_S	0		1	1	180909	151	1	574	181483
Exp3	20	Exp3-20-1	59.938	1.0.0.176	2	right	chemanxing	-472159579	2.0.10.242	2.0.10.242	11-06-2019	2019-11-06 07:05:09	15:05:09	male	2.0.10.147	61	Blue_S_2.bmp	838	0		0	0	183395	0		0	0	NULL	NULL	NULL	High	run1	1	List2	A_T.wav	AV_T	1	1	1	1	183245	150	1	918	184163
Exp3	20	Exp3-20-1	59.938	1.0.0.176	2	right	chemanxing	-472159579	2.0.10.242	2.0.10.242	11-06-2019	2019-11-06 07:05:09	15:05:09	male	2.0.10.147	62	Blue_S_2.bmp	1536	0		0	0	185381	0		0	0	NULL	NULL	NULL	High	run1	1	List2	A_T.wav	AV_T	1	1	0	2	185231	150	1	581	185812
Exp3	20	Exp3-20-1	59.938	1.0.0.176	2	right	chemanxing	-472159579	2.0.10.242	2.0.10.242	11-06-2019	2019-11-06 07:05:09	15:05:09	male	2.0.10.147	63	Blue_S_2.bmp	1109	0		0	0	188067	0		0	0	NULL	NULL	NULL	High	run1	1	List2	Catch.wav	V_T	1	1	0	1	187917	150	1	638	188555
Exp3	20	Exp3-20-1	59.938	1.0.0.176	2	right	chemanxing	-472159579	2.0.10.242	2.0.10.242	11-06-2019	2019-11-06 07:05:09	15:05:09	male	2.0.10.147	64	Catch.bmp	1213	0		0	0	190336	0		0	0	NULL	NULL	NULL	High	run1		List2	A_S.wav	A_S	0		0	1	190186	150		0	0
Exp3	20	Exp3-20-1	59.938	1.0.0.176	2	right	chemanxing	-472159579	2.0.10.242	2.0.10.242	11-06-2019	2019-11-06 07:05:09	15:05:09	male	2.0.10.147	65	Red_C_2.bmp	1523	0		0	0	192772	0		0	0	NULL	NULL	NULL	High	run1	1	List2	Catch.wav	V_T	1	1	0	1	192622	150	1	669	193291
Exp3	20	Exp3-20-1	59.938	1.0.0.176	2	right	chemanxing	-472159579	2.0.10.242	2.0.10.242	11-06-2019	2019-11-06 07:05:09	15:05:09	male	2.0.10.147	66	Red_S_2.bmp	1467	0		0	0	195458	0		0	0	NULL	NULL	NULL	High	run1		List2	Catch.wav	V_S	0		0	1	195308	150	1	448	195756
Exp3	20	Exp3-20-1	59.938	1.0.0.176	2	right	chemanxing	-472159579	2.0.10.242	2.0.10.242	11-06-2019	2019-11-06 07:05:09	15:05:09	male	2.0.10.147	67	Blue_S_2.bmp	1126	0		0	0	198077	0		0	0	NULL	NULL	NULL	High	run1	1	List2	A_T.wav	AV_T	1	1	1	1	197927	150	1	772	198699
Exp3	20	Exp3-20-1	59.938	1.0.0.176	2	right	chemanxing	-472159579	2.0.10.242	2.0.10.242	11-06-2019	2019-11-06 07:05:09	15:05:09	male	2.0.10.147	68	Catch.bmp	1114	0		0	0	200363	0		0	0	NULL	NULL	NULL	High	run1	1	List2	A_T.wav	A_T	1	1	0	1	200213	150	1	814	201027
Exp3	20	Exp3-20-1	59.938	1.0.0.176	2	right	chemanxing	-472159579	2.0.10.242	2.0.10.242	11-06-2019	2019-11-06 07:05:09	15:05:09	male	2.0.10.147	69	Blue_S_2.bmp	1084	0		0	0	202632	0		0	0	NULL	NULL	NULL	High	run1	1	List2	A_T.wav	AV_T	1	1	0	1	202482	150	1	449	202931
Exp3	20	Exp3-20-1	59.938	1.0.0.176	2	right	chemanxing	-472159579	2.0.10.242	2.0.10.242	11-06-2019	2019-11-06 07:05:09	15:05:09	male	2.0.10.147	70	Catch.bmp	1578	0		0	0	204868	0		0	0	NULL	NULL	NULL	High	run1	1	List2	A_T.wav	A_T	1	1	0	1	204718	150	1	638	205356
Exp3	20	Exp3-20-1	59.938	1.0.0.176	2	right	chemanxing	-472159579	2.0.10.242	2.0.10.242	11-06-2019	2019-11-06 07:05:09	15:05:09	male	2.0.10.147	71	Blue_S_2.bmp	1269	0		0	0	207604	0		0	0	NULL	NULL	NULL	High	run1	1	List2	A_T.wav	AV_T	1	1	0	1	207454	150	1	381	207835
Exp3	20	Exp3-20-1	59.938	1.0.0.176	2	right	chemanxing	-472159579	2.0.10.242	2.0.10.242	11-06-2019	2019-11-06 07:05:09	15:05:09	male	2.0.10.147	72	Blue_S_2.bmp	1218	0		0	0	210023	0		0	0	NULL	NULL	NULL	High	run1	1	List2	A_T.wav	AV_T	1	1	0	1	209873	150	1	370	210243
Exp3	20	Exp3-20-1	59.938	1.0.0.176	2	right	chemanxing	-472159579	2.0.10.242	2.0.10.242	11-06-2019	2019-11-06 07:05:09	15:05:09	male	2.0.10.147	73	Red_C.bmp	1474	0		0	0	212392	0		0	0	NULL	NULL	NULL	High	run1		List2	A_S.wav	AV_S	0		0	1	212242	150		0	0
Exp3	20	Exp3-20-1	59.938	1.0.0.176	2	right	chemanxing	-472159579	2.0.10.242	2.0.10.242	11-06-2019	2019-11-06 07:05:09	15:05:09	male	2.0.10.147	74	Catch.bmp	841	0		0	1	215079	0		0	0	NULL	NULL	NULL	High	run1		List2	A_S.wav	A_S	0		1	1	214928	151		0	0
Exp3	20	Exp3-20-1	59.938	1.0.0.176	2	right	chemanxing	-472159579	2.0.10.242	2.0.10.242	11-06-2019	2019-11-06 07:05:09	15:05:09	male	2.0.10.147	75	Red_C_2.bmp	1538	0		0	0	217131	0		0	0	NULL	NULL	NULL	High	run1	1	List2	Catch.wav	V_T	1	1	0	2	216981	150	1	494	217475
Exp3	20	Exp3-20-1	59.938	1.0.0.176	2	right	chemanxing	-472159579	2.0.10.242	2.0.10.242	11-06-2019	2019-11-06 07:05:09	15:05:09	male	2.0.10.147	76	Catch.bmp	978	0		0	0	219817	0		0	0	NULL	NULL	NULL	High	run1	1	List2	A_T.wav	A_T	1	1	0	1	219667	150	1	856	220523
Exp3	20	Exp3-20-1	59.938	1.0.0.176	2	right	chemanxing	-472159579	2.0.10.242	2.0.10.242	11-06-2019	2019-11-06 07:05:09	15:05:09	male	2.0.10.147	77	Catch.bmp	1460	0		1	0	221952	0		0	0	NULL	NULL	NULL	High	run1	1	List2	A_T.wav	A_T	1	1	0	1	221802	150	1	609	222411
Exp3	20	Exp3-20-1	59.938	1.0.0.176	2	right	chemanxing	-472159579	2.0.10.242	2.0.10.242	11-06-2019	2019-11-06 07:05:09	15:05:09	male	2.0.10.147	78	Blue_S_2.bmp	1240	0		0	0	224572	0		0	0	NULL	NULL	NULL	High	run1	1	List2	Catch.wav	V_T	1	1	0	1	224422	150	1	516	224938
Exp3	20	Exp3-20-1	59.938	1.0.0.176	2	right	chemanxing	-472159579	2.0.10.242	2.0.10.242	11-06-2019	2019-11-06 07:05:09	15:05:09	male	2.0.10.147	79	Blue_S_2.bmp	814	0		0	0	226974	0		0	0	NULL	NULL	NULL	High	run1	1	List2	A_T.wav	AV_T	1	1	1	1	226824	150	1	410	227234
Exp3	20	Exp3-20-1	59.938	1.0.0.176	2	right	chemanxing	-472159579	2.0.10.242	2.0.10.242	11-06-2019	2019-11-06 07:05:09	15:05:09	male	2.0.10.147	80	Catch.bmp	951	0		0	0	228943	0		0	0	NULL	NULL	NULL	High	run1	1	List2	A_T.wav	A_T	1	1	0	1	228793	150	1	937	229730
Exp3	20	Exp3-20-1	59.938	1.0.0.176	2	right	chemanxing	-472159579	2.0.10.242	2.0.10.242	11-06-2019	2019-11-06 07:05:09	15:05:09	male	2.0.10.147	81	Red_S_2.bmp	1488	0		0	0	231045	0		0	0	NULL	NULL	NULL	High	run1		List2	A_S.wav	AV_S	0		0	1	230895	150	1	747	231642
Exp3	20	Exp3-20-1	59.938	1.0.0.176	2	right	chemanxing	-472159579	2.0.10.242	2.0.10.242	11-06-2019	2019-11-06 07:05:09	15:05:09	male	2.0.10.147	82	Blue_S_2.bmp	1321	0		0	0	233681	0		0	0	NULL	NULL	NULL	High	run1	1	List2	A_T.wav	AV_T	1	1	0	1	233531	150	1	703	234234
Exp3	20	Exp3-20-1	59.938	1.0.0.176	2	right	chemanxing	-472159579	2.0.10.242	2.0.10.242	11-06-2019	2019-11-06 07:05:09	15:05:09	male	2.0.10.147	83	Red_C_2.bmp	892	0		0	0	236151	0		0	0	NULL	NULL	NULL	High	run1	1	List2	A_T.wav	AV_T	0		0	2	236001	150		0	0
Exp3	20	Exp3-20-1	59.938	1.0.0.176	2	right	chemanxing	-472159579	2.0.10.242	2.0.10.242	11-06-2019	2019-11-06 07:05:09	15:05:09	male	2.0.10.147	84	Blue_S_2.bmp	1171	0		0	0	238253	0		0	0	NULL	NULL	NULL	High	run1	1	List2	Catch.wav	V_T	1	1	0	1	238103	150	1	644	238747
Exp3	20	Exp3-20-1	59.938	1.0.0.176	2	right	chemanxing	-472159579	2.0.10.242	2.0.10.242	11-06-2019	2019-11-06 07:05:09	15:05:09	male	2.0.10.147	85	Catch.bmp	912	0		0	0	240572	0		0	0	NULL	NULL	NULL	High	run1	1	List2	A_T.wav	A_T	1	1	1	1	240422	150	1	533	240955
Exp3	20	Exp3-20-1	59.938	1.0.0.176	2	right	chemanxing	-472159579	2.0.10.242	2.0.10.242	11-06-2019	2019-11-06 07:05:09	15:05:09	male	2.0.10.147	86	Blue_S_2.bmp	1234	0		0	0	242641	0		0	0	NULL	NULL	NULL	High	run1	1	List2	A_T.wav	AV_T	1	1	0	1	242491	150	1	559	243050
Exp3	20	Exp3-20-1	59.938	1.0.0.176	2	right	chemanxing	-472159579	2.0.10.242	2.0.10.242	11-06-2019	2019-11-06 07:05:09	15:05:09	male	2.0.10.147	87	Red_C_2.bmp	1421	0		0	1	245027	0		0	0	NULL	NULL	NULL	High	run1	1	List2	Catch.wav	V_T	1	1	1	1	244876	151	1	799	245675
Exp3	20	Exp3-20-1	59.938	1.0.0.176	2	right	chemanxing	-472159579	2.0.10.242	2.0.10.242	11-06-2019	2019-11-06 07:05:09	15:05:09	male	2.0.10.147	88	Catch.bmp	847	0		0	0	247596	0		0	0	NULL	NULL	NULL	High	run1	1	List2	A_T.wav	A_T	1	1	1	1	247446	150	1	444	247890
Exp3	20	Exp3-20-1	59.938	1.0.0.176	2	right	chemanxing	-472159579	2.0.10.242	2.0.10.242	11-06-2019	2019-11-06 07:05:09	15:05:09	male	2.0.10.147	89	Catch.bmp	839	0		0	0	249598	0		0	0	NULL	NULL	NULL	High	run1	1	List2	A_T.wav	A_T	1	1	0	1	249448	150	1	522	249970
Exp3	20	Exp3-20-1	59.938	1.0.0.176	2	right	chemanxing	-472159579	2.0.10.242	2.0.10.242	11-06-2019	2019-11-06 07:05:09	15:05:09	male	2.0.10.147	90	Blue_S_2.bmp	1205	0		0	1	251584	0		0	0	NULL	NULL	NULL	High	run1	1	List2	A_T.wav	AV_T	1	1	1	1	251433	151	1	417	251850
Exp3	20	Exp3-20-1	59.938	1.0.0.176	2	right	chemanxing	-472159579	2.0.10.242	2.0.10.242	11-06-2019	2019-11-06 07:05:09	15:05:09	male	2.0.10.147	91	Catch.bmp	1371	0		0	0	253936	0		0	0	NULL	NULL	NULL	High	run1	1	List2	A_T.wav	A_T	1	1	0	1	253786	150	1	384	254170
Exp3	20	Exp3-20-1	59.938	1.0.0.176	2	right	chemanxing	-472159579	2.0.10.242	2.0.10.242	11-06-2019	2019-11-06 07:05:09	15:05:09	male	2.0.10.147	92	Blue_S_2.bmp	1023	0		0	0	256455	0		0	0	NULL	NULL	NULL	High	run1	1	List2	Catch.wav	V_T	1	1	1	1	256305	150	1	826	257131
Exp3	20	Exp3-20-1	59.938	1.0.0.176	2	right	chemanxing	-472159579	2.0.10.242	2.0.10.242	11-06-2019	2019-11-06 07:05:09	15:05:09	male	2.0.10.147	93	Catch.bmp	817	0		0	0	258641	0		0	0	NULL	NULL	NULL	High	run1	1	List2	A_T.wav	A_T	1	1	1	1	258491	150	1	903	259394
Exp3	20	Exp3-20-1	59.938	1.0.0.176	2	right	chemanxing	-472159579	2.0.10.242	2.0.10.242	11-06-2019	2019-11-06 07:05:09	15:05:09	male	2.0.10.147	94	Blue_S_2.bmp	873	0		0	0	260610	0		0	0	NULL	NULL	NULL	High	run1	1	List2	A_T.wav	AV_T	1	1	0	1	260460	150	1	486	260946
Exp3	20	Exp3-20-1	59.938	1.0.0.176	2	right	chemanxing	-472159579	2.0.10.242	2.0.10.242	11-06-2019	2019-11-06 07:05:09	15:05:09	male	2.0.10.147	95	Catch.bmp	1421	0		0	0	262645	0		0	0	NULL	NULL	NULL	High	run1		List2	A_S.wav	A_S	0		0	1	262495	150		0	0
Exp3	20	Exp3-20-1	59.938	1.0.0.176	2	right	chemanxing	-472159579	2.0.10.242	2.0.10.242	11-06-2019	2019-11-06 07:05:09	15:05:09	male	2.0.10.147	96	Catch.bmp	970	0		0	0	265281	0		0	0	NULL	NULL	NULL	High	run1	1	List2	A_T.wav	A_T	1	1	0	1	265131	150	1	751	265882
Exp3	20	Exp3-20-1	59.938	1.0.0.176	2	right	chemanxing	-472159579	2.0.10.242	2.0.10.242	11-06-2019	2019-11-06 07:05:09	15:05:09	male	2.0.10.147	97	Blue_S_2.bmp	1550	0		0	0	267400	0		0	0	NULL	NULL	NULL	High	run1	1	List2	Catch.wav	V_T	1	1	1	1	267250	150	1	953	268203
Exp3	20	Exp3-20-1	59.938	1.0.0.176	2	right	chemanxing	-472159579	2.0.10.242	2.0.10.242	11-06-2019	2019-11-06 07:05:09	15:05:09	male	2.0.10.147	98	Red_C_2.bmp	901	0		0	0	270103	0		0	0	NULL	NULL	NULL	High	run1	1	List2	A_T.wav	AV_T	1	1	1	1	269953	150	1	593	270546
Exp3	20	Exp3-20-1	59.938	1.0.0.176	2	right	chemanxing	-472159579	2.0.10.242	2.0.10.242	11-06-2019	2019-11-06 07:05:09	15:05:09	male	2.0.10.147	99	Red_C.bmp	1228	0		0	0	272155	0		0	0	NULL	NULL	NULL	High	run1		List2	Catch.wav	V_S	0		1	1	272005	150		0	0
Exp3	20	Exp3-20-1	59.938	1.0.0.176	2	right	chemanxing	-472159579	2.0.10.242	2.0.10.242	11-06-2019	2019-11-06 07:05:09	15:05:09	male	2.0.10.147	100	Red_C_2.bmp	1071	0		0	0	274591	0		0	0	NULL	NULL	NULL	High	run1	1	List2	A_T.wav	AV_T	1	1	1	1	274441	150	1	697	275138
Exp3	20	Exp3-20-1	59.938	1.0.0.176	2	right	chemanxing	-472159579	2.0.10.242	2.0.10.242	11-06-2019	2019-11-06 07:05:09	15:05:09	male	2.0.10.147	101	Catch.bmp	1469	0		0	0	276810	0		0	0	NULL	NULL	NULL	High	run1	1	List2	A_T.wav	A_T	1	1	0	1	276660	150	1	1126	277786
Exp3	20	Exp3-20-1	59.938	1.0.0.176	2	right	chemanxing	-472159579	2.0.10.242	2.0.10.242	11-06-2019	2019-11-06 07:05:09	15:05:09	male	2.0.10.147	102	Catch.bmp	1251	0		0	1	279430	0		0	0	NULL	NULL	NULL	High	run1	1	List2	A_T.wav	A_T	1	1	0	1	279279	151	1	747	280026
Exp3	20	Exp3-20-1	59.938	1.0.0.176	2	right	chemanxing	-472159579	2.0.10.242	2.0.10.242	11-06-2019	2019-11-06 07:05:09	15:05:09	male	2.0.10.147	103	Catch.bmp	1068	0		0	0	281832	0		0	0	NULL	NULL	NULL	High	run1	1	List2	A_T.wav	A_T	1	1	0	1	281682	150	1	544	282226
Exp3	20	Exp3-20-1	59.938	1.0.0.176	2	right	chemanxing	-472159579	2.0.10.242	2.0.10.242	11-06-2019	2019-11-06 07:05:09	15:05:09	male	2.0.10.147	104	Catch.bmp	1126	0		0	0	284051	0		0	0	NULL	NULL	NULL	High	run1	1	List2	A_T.wav	A_T	1	1	0	1	283901	150	1	468	284369
Exp3	20	Exp3-20-1	59.938	1.0.0.176	2	right	chemanxing	-472159579	2.0.10.242	2.0.10.242	11-06-2019	2019-11-06 07:05:09	15:05:09	male	2.0.10.147	105	Catch.bmp	1538	0		0	0	286337	0		0	0	NULL	NULL	NULL	High	run1	1	List2	A_T.wav	A_T	1	1	0	1	286187	150	1	590	286777
Exp3	20	Exp3-20-1	59.938	1.0.0.176	2	right	chemanxing	-472159579	2.0.10.242	2.0.10.242	11-06-2019	2019-11-06 07:05:09	15:05:09	male	2.0.10.147	106	Catch.bmp	1468	0		0	0	289023	0		0	0	NULL	NULL	NULL	High	run1	1	List2	A_T.wav	A_T	1	1	0	1	288873	150	1	457	289330
Exp3	20	Exp3-20-1	59.938	1.0.0.176	2	right	chemanxing	-472159579	2.0.10.242	2.0.10.242	11-06-2019	2019-11-06 07:05:09	15:05:09	male	2.0.10.147	107	Blue_C.bmp	1050	0		0	0	291642	0		0	0	NULL	NULL	NULL	High	Run1		List2	Catch.wav	V_S	0		1	1	291492	150		0	0
Exp3	20	Exp3-20-1	59.938	1.0.0.176	2	right	chemanxing	-472159579	2.0.10.242	2.0.10.242	11-06-2019	2019-11-06 07:05:09	15:05:09	male	2.0.10.147	108	Catch.bmp	1230	0		0	0	293895	0		0	0	NULL	NULL	NULL	High	run1	1	List2	A_T.wav	A_T	1	1	0	2	293745	150	1	992	294737
Exp3	20	Exp3-20-1	59.938	1.0.0.176	2	right	chemanxing	-472159579	2.0.10.242	2.0.10.242	11-06-2019	2019-11-06 07:05:09	15:05:09	male	2.0.10.147	109	Red_S.bmp	1398	0		0	1	296281	0		0	0	NULL	NULL	NULL	High	run1		List2	Catch.wav	V_S	0		1	1	296130	151		0	0
Exp3	20	Exp3-20-1	59.938	1.0.0.176	2	right	chemanxing	-472159579	2.0.10.242	2.0.10.242	11-06-2019	2019-11-06 07:05:09	15:05:09	male	2.0.10.147	110	Red_C.bmp	1587	0		0	0	298883	0		0	0	NULL	NULL	NULL	High	run1		List2	Catch.wav	V_S	0		0	1	298733	150		0	0
Exp3	20	Exp3-20-1	59.938	1.0.0.176	2	right	chemanxing	-472159579	2.0.10.242	2.0.10.242	11-06-2019	2019-11-06 07:05:09	15:05:09	male	2.0.10.147	111	Red_C_2.bmp	941	0		0	0	301686	0		0	0	NULL	NULL	NULL	High	run1	1	List2	A_T.wav	AV_T	1	1	1	1	301536	150	1	465	302001
Exp3	20	Exp3-20-1	59.938	1.0.0.176	2	right	chemanxing	-472159579	2.0.10.242	2.0.10.242	11-06-2019	2019-11-06 07:05:09	15:05:09	male	2.0.10.147	112	Red_C_2.bmp	1110	0		0	0	303788	0		0	0	NULL	NULL	NULL	High	run1	1	List2	Catch.wav	V_T	1	1	1	1	303638	150	1	699	304337
Exp3	20	Exp3-20-1	59.938	1.0.0.176	2	right	chemanxing	-472159579	2.0.10.242	2.0.10.242	11-06-2019	2019-11-06 07:05:09	15:05:09	male	2.0.10.147	113	Blue_S_2.bmp	1574	0		1	0	306057	0		0	0	NULL	NULL	NULL	High	run1	1	List2	A_T.wav	AV_T	1	1	1	1	305907	150	1	702	306609
Exp3	20	Exp3-20-1	59.938	1.0.0.176	2	right	chemanxing	-472159579	2.0.10.242	2.0.10.242	11-06-2019	2019-11-06 07:05:09	15:05:09	male	2.0.10.147	114	Blue_S_2.bmp	1425	0		0	0	308794	0		0	0	NULL	NULL	NULL	High	run1	1	List2	Catch.wav	V_T	1	1	0	2	308644	150	1	541	309185
Exp3	20	Exp3-20-1	59.938	1.0.0.176	2	right	chemanxing	-472159579	2.0.10.242	2.0.10.242	11-06-2019	2019-11-06 07:05:09	15:05:09	male	2.0.10.147	115	Blue_S_2.bmp	877	0		0	0	311380	0		0	0	NULL	NULL	NULL	High	run1	1	List2	Catch.wav	V_T	1	1	0	1	311230	150	1	523	311753
Exp3	20	Exp3-20-1	59.938	1.0.0.176	2	right	chemanxing	-472159579	2.0.10.242	2.0.10.242	11-06-2019	2019-11-06 07:05:09	15:05:09	male	2.0.10.147	116	Catch.bmp	1224	0		0	0	313415	0		0	0	NULL	NULL	NULL	High	run1	1	List2	A_T.wav	A_T	1	1	1	1	313265	150	1	1008	314273
Exp3	20	Exp3-20-1	59.938	1.0.0.176	2	right	chemanxing	-472159579	2.0.10.242	2.0.10.242	11-06-2019	2019-11-06 07:05:09	15:05:09	male	2.0.10.147	117	Catch.bmp	1136	0		0	0	315801	0		0	0	NULL	NULL	NULL	High	run1	1	List2	A_T.wav	A_T	1	1	0	1	315651	150	1	575	316226
Exp3	20	Exp3-20-1	59.938	1.0.0.176	2	right	chemanxing	-472159579	2.0.10.242	2.0.10.242	11-06-2019	2019-11-06 07:05:09	15:05:09	male	2.0.10.147	118	Blue_S_2.bmp	1511	0		0	0	318087	0		0	0	NULL	NULL	NULL	High	run1	1	List2	Catch.wav	V_T	1	1	0	1	317937	150	1	488	318425
Exp3	20	Exp3-20-1	59.938	1.0.0.176	2	right	chemanxing	-472159579	2.0.10.242	2.0.10.242	11-06-2019	2019-11-06 07:05:09	15:05:09	male	2.0.10.147	119	Blue_S_2.bmp	1167	0		0	0	320756	0		0	0	NULL	NULL	NULL	High	run1	1	List2	Catch.wav	V_T	1	1	0	1	320606	150	1	483	321089
Exp3	20	Exp3-20-1	59.938	1.0.0.176	2	right	chemanxing	-472159579	2.0.10.242	2.0.10.242	11-06-2019	2019-11-06 07:05:09	15:05:09	male	2.0.10.147	120	Catch.bmp	810	0		0	0	323075	0		0	0	NULL	NULL	NULL	High	run1	1	List2	A_T.wav	A_T	1	1	1	1	322925	150	1	708	323633
Exp3	20	Exp3-20-1	59.938	1.0.0.176	2	right	chemanxing	-472159579	2.0.10.242	2.0.10.242	11-06-2019	2019-11-06 07:05:09	15:05:09	male	2.0.10.147	121	Red_C_2.bmp	1393	0		0	0	325044	0		0	0	NULL	NULL	NULL	High	run1	1	List2	A_T.wav	AV_T	1	1	0	1	324894	150	1	531	325425
Exp3	20	Exp3-20-1	59.938	1.0.0.176	2	right	chemanxing	-472159579	2.0.10.242	2.0.10.242	11-06-2019	2019-11-06 07:05:09	15:05:09	male	2.0.10.147	122	Blue_S_2.bmp	1424	0		0	0	327597	0		0	0	NULL	NULL	NULL	High	run1	1	List2	A_T.wav	AV_T	1	1	0	1	327447	150	1	563	328010
Exp3	20	Exp3-20-1	59.938	1.0.0.176	2	right	chemanxing	-472159579	2.0.10.242	2.0.10.242	11-06-2019	2019-11-06 07:05:09	15:05:09	male	2.0.10.147	123	Red_C_2.bmp	1413	0		0	0	330183	0		0	0	NULL	NULL	NULL	High	run1	1	List2	A_T.wav	AV_T	1	1	0	1	330033	150	1	472	330505
Exp3	20	Exp3-20-1	59.938	1.0.0.176	2	right	chemanxing	-472159579	2.0.10.242	2.0.10.242	11-06-2019	2019-11-06 07:05:09	15:05:09	male	2.0.10.147	124	Catch.bmp	1035	0		0	0	332752	0		0	0	NULL	NULL	NULL	High	run1	1	List2	A_T.wav	A_T	1	1	0	1	332602	150	1	664	333266
Exp3	20	Exp3-20-1	59.938	1.0.0.176	2	right	chemanxing	-472159579	2.0.10.242	2.0.10.242	11-06-2019	2019-11-06 07:05:09	15:05:09	male	2.0.10.147	125	Red_S_2.bmp	852	0		0	0	334938	0		0	0	NULL	NULL	NULL	High	run1		List2	Catch.wav	V_S	0		0	1	334788	150	1	565	335353
Exp3	20	Exp3-20-1	59.938	1.0.0.176	2	right	chemanxing	-472159579	2.0.10.242	2.0.10.242	11-06-2019	2019-11-06 07:05:09	15:05:09	male	2.0.10.147	126	Red_C_2.bmp	811	0		0	0	336940	0		0	0	NULL	NULL	NULL	High	run1	1	List2	A_T.wav	AV_T	1	1	1	1	336790	150	1	571	337361
Exp3	20	Exp3-20-1	59.938	1.0.0.176	2	right	chemanxing	-472159579	2.0.10.242	2.0.10.242	11-06-2019	2019-11-06 07:05:09	15:05:09	male	2.0.10.147	127	Red_C_2.bmp	862	0		0	1	338909	0		0	0	NULL	NULL	NULL	High	run1	1	List2	Catch.wav	V_T	1	1	1	1	338758	151	1	475	339233
Exp3	20	Exp3-20-1	59.938	1.0.0.176	2	right	chemanxing	-472159579	2.0.10.242	2.0.10.242	11-06-2019	2019-11-06 07:05:09	15:05:09	male	2.0.10.147	128	Red_C_2.bmp	1208	0		0	0	340927	0		0	0	NULL	NULL	NULL	High	run1	1	List2	Catch.wav	V_T	1	1	0	1	340777	150	1	488	341265
Exp3	20	Exp3-20-1	59.938	1.0.0.176	2	right	chemanxing	-472159579	2.0.10.242	2.0.10.242	11-06-2019	2019-11-06 07:05:09	15:05:09	male	2.0.10.147	129	Red_C_2.bmp	1418	0		0	1	343297	0		0	0	NULL	NULL	NULL	High	run1	1	List2	Catch.wav	V_T	1	1	1	1	343146	151	1	407	343553
Exp3	20	Exp3-20-1	59.938	1.0.0.176	2	right	chemanxing	-472159579	2.0.10.242	2.0.10.242	11-06-2019	2019-11-06 07:05:09	15:05:09	male	2.0.10.147	130	Red_C_2.bmp	1374	0		0	0	345866	0		0	0	NULL	NULL	NULL	High	run1	1	List2	Catch.wav	V_T	1	1	0	1	345716	150	1	341	346057
Exp3	20	Exp3-20-1	59.938	1.0.0.176	2	right	chemanxing	-472159579	2.0.10.242	2.0.10.242	11-06-2019	2019-11-06 07:05:09	15:05:09	male	2.0.10.147	131	Red_C_2.bmp	978	0		0	0	348402	0		0	0	NULL	NULL	NULL	High	run1	1	List2	Catch.wav	V_T	1	1	0	1	348252	150	1	373	348625
Exp3	20	Exp3-20-1	59.938	1.0.0.176	2	right	chemanxing	-472159579	2.0.10.242	2.0.10.242	11-06-2019	2019-11-06 07:05:09	15:05:09	male	2.0.10.147	132	Red_C_2.bmp	1249	0		0	1	350538	0		0	0	NULL	NULL	NULL	High	run1	1	List2	A_T.wav	AV_T	1	1	1	1	350387	151	1	494	350881
Exp3	20	Exp3-20-1	59.938	1.0.0.176	2	right	chemanxing	-472159579	2.0.10.242	2.0.10.242	11-06-2019	2019-11-06 07:05:09	15:05:09	male	2.0.10.147	133	Catch.bmp	875	0		0	0	352940	0		0	0	NULL	NULL	NULL	High	run1		List2	A_S.wav	A_S	0		0	1	352790	150		0	0
Exp3	20	Exp3-20-1	59.938	1.0.0.176	2	right	chemanxing	-472159579	2.0.10.242	2.0.10.242	11-06-2019	2019-11-06 07:05:09	15:05:09	male	2.0.10.147	134	Blue_S_2.bmp	1577	0		0	1	355026	0		0	0	NULL	NULL	NULL	High	run1	1	List2	Catch.wav	V_T	1	1	1	1	354875	151	1	533	355408
Exp3	20	Exp3-20-1	59.938	1.0.0.176	2	right	chemanxing	-472159579	2.0.10.242	2.0.10.242	11-06-2019	2019-11-06 07:05:09	15:05:09	male	2.0.10.147	135	Blue_S_2.bmp	1439	0		0	0	357762	0		0	0	NULL	NULL	NULL	High	run1	1	List2	Catch.wav	V_T	1	1	0	1	357612	150	1	380	357992
Exp3	20	Exp3-20-1	59.938	1.0.0.176	2	right	chemanxing	-472159579	2.0.10.242	2.0.10.242	11-06-2019	2019-11-06 07:05:09	15:05:09	male	2.0.10.147	136	Red_C_2.bmp	1130	0		0	0	360348	0		0	0	NULL	NULL	NULL	High	run1	1	List2	A_T.wav	AV_T	1	1	1	1	360198	150	1	755	360953
Exp3	20	Exp3-20-1	59.938	1.0.0.176	2	right	chemanxing	-472159579	2.0.10.242	2.0.10.242	11-06-2019	2019-11-06 07:05:09	15:05:09	male	2.0.10.147	137	Blue_S_2.bmp	1071	0		0	1	362634	0		0	0	NULL	NULL	NULL	High	run1	1	List2	Catch.wav	V_T	1	1	1	1	362483	151	1	557	363040
Exp3	20	Exp3-20-1	59.938	1.0.0.176	2	right	chemanxing	-472159579	2.0.10.242	2.0.10.242	11-06-2019	2019-11-06 07:05:09	15:05:09	male	2.0.10.147	138	Red_C_2.bmp	1120	0		0	1	364853	0		0	0	NULL	NULL	NULL	High	run1	1	List2	A_T.wav	AV_T	1	1	1	1	364702	151	1	610	365312
Exp3	20	Exp3-20-1	59.938	1.0.0.176	2	right	chemanxing	-472159579	2.0.10.242	2.0.10.242	11-06-2019	2019-11-06 07:05:09	15:05:09	male	2.0.10.147	139	Catch.bmp	1582	0		0	1	367122	0		0	0	NULL	NULL	NULL	High	run1		List2	A_S.wav	A_S	0		1	1	366971	151		0	0
Exp3	20	Exp3-20-1	59.938	1.0.0.176	2	right	chemanxing	-472159579	2.0.10.242	2.0.10.242	11-06-2019	2019-11-06 07:05:09	15:05:09	male	2.0.10.147	140	Catch.bmp	1358	0		0	0	369908	0		0	0	NULL	NULL	NULL	High	run1		List2	A_S.wav	A_S	0		0	1	369758	150	1	411	370169
Exp3	20	Exp3-20-1	59.938	1.0.0.176	2	right	chemanxing	-472159579	2.0.10.242	2.0.10.242	11-06-2019	2019-11-06 07:05:09	15:05:09	male	2.0.10.147	141	Catch.bmp	1211	0		0	0	372427	1218		0	0	NULL	NULL	NULL	High	run1	1	List2	A_T.wav	A_T	1	1	0	1	372277	150	1	507	372784
Exp3	20	Exp3-20-1	59.938	1.0.0.176	2	right	chemanxing	-472159579	2.0.10.242	2.0.10.242	11-06-2019	2019-11-06 07:05:09	15:05:09	male	2.0.10.147	142	Blue_S_2.bmp	1416	0		0	0	553517	0		0	0	NULL	NULL	NULL	High	run1	1	List2	Catch.wav	V_T	0		1	1	553367	150		0	0
Exp3	20	Exp3-20-1	59.938	1.0.0.176	2	right	chemanxing	-472159579	2.0.10.242	2.0.10.242	11-06-2019	2019-11-06 07:05:09	15:05:09	male	2.0.10.147	143	Red_C.bmp	1196	0		0	1	556154	0		0	0	NULL	NULL	NULL	High	run1		List2	A_S.wav	AV_S	0		1	1	556003	151		0	0
Exp3	20	Exp3-20-1	59.938	1.0.0.176	2	right	chemanxing	-472159579	2.0.10.242	2.0.10.242	11-06-2019	2019-11-06 07:05:09	15:05:09	male	2.0.10.147	144	Red_C_2.bmp	1411	0		0	0	558556	0		0	0	NULL	NULL	NULL	High	run1	1	List2	Catch.wav	V_T	1	1	0	1	558406	150	1	567	558973
Exp3	20	Exp3-20-1	59.938	1.0.0.176	2	right	chemanxing	-472159579	2.0.10.242	2.0.10.242	11-06-2019	2019-11-06 07:05:09	15:05:09	male	2.0.10.147	145	Blue_S_2.bmp	1471	0		0	0	561125	0		0	0	NULL	NULL	NULL	High	run1	1	List2	A_T.wav	AV_T	1	1	1	1	560975	150	1	486	561461
Exp3	20	Exp3-20-1	59.938	1.0.0.176	2	right	chemanxing	-472159579	2.0.10.242	2.0.10.242	11-06-2019	2019-11-06 07:05:09	15:05:09	male	2.0.10.147	146	Blue_C_2.bmp	1267	0		0	0	563745	0		0	0	NULL	NULL	NULL	High	run1		List2	A_S.wav	AV_S	0		0	1	563595	150	1	651	564246
Exp3	20	Exp3-20-1	59.938	1.0.0.176	2	right	chemanxing	-472159579	2.0.10.242	2.0.10.242	11-06-2019	2019-11-06 07:05:09	15:05:09	male	2.0.10.147	147	Blue_C.bmp	1168	0		0	0	566164	0		0	0	NULL	NULL	NULL	High	run1		List2	A_S.wav	AV_S	0		0	1	566014	150		0	0
Exp3	20	Exp3-20-1	59.938	1.0.0.176	2	right	chemanxing	-472159579	2.0.10.242	2.0.10.242	11-06-2019	2019-11-06 07:05:09	15:05:09	male	2.0.10.147	148	Red_C_2.bmp	913	0		0	0	568550	0		0	0	NULL	NULL	NULL	High	run1	1	List2	A_T.wav	AV_T	1	1	0	1	568400	150	1	349	568749
Exp3	20	Exp3-20-1	59.938	1.0.0.176	2	right	chemanxing	-472159579	2.0.10.242	2.0.10.242	11-06-2019	2019-11-06 07:05:09	15:05:09	male	2.0.10.147	149	Red_C_2.bmp	835	0		0	0	570619	0		0	0	NULL	NULL	NULL	High	run1	1	List2	A_T.wav	AV_T	1	1	0	2	570469	150	1	448	570917
Exp3	20	Exp3-20-1	59.938	1.0.0.176	2	right	chemanxing	-472159579	2.0.10.242	2.0.10.242	11-06-2019	2019-11-06 07:05:09	15:05:09	male	2.0.10.147	150	Red_C_2.bmp	1379	0		0	0	572604	0		0	0	NULL	NULL	NULL	High	run1	1	List2	A_T.wav	AV_T	1	1	0	1	572454	150	1	439	572893
Exp3	20	Exp3-20-1	59.938	1.0.0.176	2	right	chemanxing	-472159579	2.0.10.242	2.0.10.242	11-06-2019	2019-11-06 07:05:09	15:05:09	male	2.0.10.147	151	Blue_S_2.bmp	1409	0		0	0	575140	0		0	0	NULL	NULL	NULL	High	run1	1	List2	A_T.wav	AV_T	1	1	0	1	574990	150	1	575	575565
Exp3	20	Exp3-20-1	59.938	1.0.0.176	2	right	chemanxing	-472159579	2.0.10.242	2.0.10.242	11-06-2019	2019-11-06 07:05:09	15:05:09	male	2.0.10.147	152	Catch.bmp	830	0		1	0	577709	0		0	0	NULL	NULL	NULL	High	run1	1	List2	A_T.wav	A_T	1	1	0	1	577559	150	1	758	578317
Exp3	20	Exp3-20-1	59.938	1.0.0.176	2	right	chemanxing	-472159579	2.0.10.242	2.0.10.242	11-06-2019	2019-11-06 07:05:09	15:05:09	male	2.0.10.147	153	Catch.bmp	1303	0		0	0	579695	0		0	0	NULL	NULL	NULL	High	run1	1	List2	A_T.wav	A_T	1	1	0	1	579545	150	1	412	579957
Exp3	20	Exp3-20-1	59.938	1.0.0.176	2	right	chemanxing	-472159579	2.0.10.242	2.0.10.242	11-06-2019	2019-11-06 07:05:09	15:05:09	male	2.0.10.147	154	Blue_S_2.bmp	1135	0		1	0	582147	0		0	0	NULL	NULL	NULL	High	run1	1	List2	A_T.wav	AV_T	1	1	0	1	581997	150	1	520	582517
Exp3	20	Exp3-20-1	59.938	1.0.0.176	2	right	chemanxing	-472159579	2.0.10.242	2.0.10.242	11-06-2019	2019-11-06 07:05:09	15:05:09	male	2.0.10.147	155	Red_C_2.bmp	1374	0		0	0	584433	0		0	0	NULL	NULL	NULL	High	run1	1	List2	A_T.wav	AV_T	1	1	0	1	584283	150	1	618	584901
Exp3	20	Exp3-20-1	59.938	1.0.0.176	2	right	chemanxing	-472159579	2.0.10.242	2.0.10.242	11-06-2019	2019-11-06 07:05:09	15:05:09	male	2.0.10.147	156	Catch.bmp	1234	0		0	0	586969	0		0	0	NULL	NULL	NULL	High	run1	1	List2	A_T.wav	A_T	1	1	0	1	586819	150	1	530	587349
Exp3	20	Exp3-20-1	59.938	1.0.0.176	2	right	chemanxing	-472159579	2.0.10.242	2.0.10.242	11-06-2019	2019-11-06 07:05:09	15:05:09	male	2.0.10.147	157	Red_C_2.bmp	917	0		0	0	589355	0		0	0	NULL	NULL	NULL	High	run1	1	List2	Catch.wav	V_T	1	1	1	1	589205	150	1	488	589693
Exp3	20	Exp3-20-1	59.938	1.0.0.176	2	right	chemanxing	-472159579	2.0.10.242	2.0.10.242	11-06-2019	2019-11-06 07:05:09	15:05:09	male	2.0.10.147	158	Blue_S_2.bmp	1583	0		0	0	591424	0		0	0	NULL	NULL	NULL	High	run1	1	List2	Catch.wav	V_T	1	1	0	1	591274	150	1	643	591917
Exp3	20	Exp3-20-1	59.938	1.0.0.176	2	right	chemanxing	-472159579	2.0.10.242	2.0.10.242	11-06-2019	2019-11-06 07:05:09	15:05:09	male	2.0.10.147	159	Red_C.bmp	1133	0		0	0	594160	0		0	0	NULL	NULL	NULL	High	run1		List2	A_S.wav	AV_S	0		1	1	594010	150		0	0
Exp3	20	Exp3-20-1	59.938	1.0.0.176	2	right	chemanxing	-472159579	2.0.10.242	2.0.10.242	11-06-2019	2019-11-06 07:05:09	15:05:09	male	2.0.10.147	160	Red_C_2.bmp	1188	0		0	0	596496	0		0	0	NULL	NULL	NULL	High	run1	1	List2	Catch.wav	V_T	1	1	0	1	596346	150	1	499	596845
Exp3	20	Exp3-20-1	59.938	1.0.0.176	2	right	chemanxing	-472159579	2.0.10.242	2.0.10.242	11-06-2019	2019-11-06 07:05:09	15:05:09	male	2.0.10.147	161	Catch.bmp	1321	0		0	0	598832	0		0	0	NULL	NULL	NULL	High	run1	1	List2	A_T.wav	A_T	1	1	0	2	598682	150	1	772	599454
Exp3	20	Exp3-20-1	59.938	1.0.0.176	2	right	chemanxing	-472159579	2.0.10.242	2.0.10.242	11-06-2019	2019-11-06 07:05:09	15:05:09	male	2.0.10.147	162	Blue_S_2.bmp	956	0		0	0	601301	0		0	0	NULL	NULL	NULL	High	run1	1	List2	A_T.wav	AV_T	1	1	0	1	601151	150	1	614	601765
Exp3	20	Exp3-20-1	59.938	1.0.0.176	2	right	chemanxing	-472159579	2.0.10.242	2.0.10.242	11-06-2019	2019-11-06 07:05:09	15:05:09	male	2.0.10.147	163	Red_C_2.bmp	1011	0		0	0	603420	0		0	0	NULL	NULL	NULL	High	run1	1	List2	Catch.wav	V_T	1	1	0	1	603270	150	1	408	603678
Exp3	20	Exp3-20-1	59.938	1.0.0.176	2	right	chemanxing	-472159579	2.0.10.242	2.0.10.242	11-06-2019	2019-11-06 07:05:09	15:05:09	male	2.0.10.147	164	Catch.bmp	985	0		0	0	605589	0		0	0	NULL	NULL	NULL	High	run1	1	List2	A_T.wav	A_T	1	1	0	1	605439	150	1	750	606189
Exp3	20	Exp3-20-1	59.938	1.0.0.176	2	right	chemanxing	-472159579	2.0.10.242	2.0.10.242	11-06-2019	2019-11-06 07:05:09	15:05:09	male	2.0.10.147	165	Red_C_2.bmp	1037	0		0	0	607724	0		0	0	NULL	NULL	NULL	High	run1	1	List2	A_T.wav	AV_T	1	1	0	1	607574	150	1	439	608013
Exp3	20	Exp3-20-1	59.938	1.0.0.176	2	right	chemanxing	-472159579	2.0.10.242	2.0.10.242	11-06-2019	2019-11-06 07:05:09	15:05:09	male	2.0.10.147	166	Blue_C_2.bmp	1466	0		0	0	609910	0		0	0	NULL	NULL	NULL	High	run1		List2	Catch.wav	V_S	0		0	1	609760	150	1	389	610149
Exp3	20	Exp3-20-1	59.938	1.0.0.176	2	right	chemanxing	-472159579	2.0.10.242	2.0.10.242	11-06-2019	2019-11-06 07:05:09	15:05:09	male	2.0.10.147	167	Catch.bmp	1047	0		0	0	612529	0		0	0	NULL	NULL	NULL	High	run1	1	List2	A_T.wav	A_T	1	1	1	1	612379	150	1	1098	613477
Exp3	20	Exp3-20-1	59.938	1.0.0.176	2	right	chemanxing	-472159579	2.0.10.242	2.0.10.242	11-06-2019	2019-11-06 07:05:09	15:05:09	male	2.0.10.147	168	Catch.bmp	915	0		0	0	614732	0		0	0	NULL	NULL	NULL	High	run1		List2	A_S.wav	A_S	0		0	1	614582	150		0	0
Exp3	20	Exp3-20-1	59.938	1.0.0.176	2	right	chemanxing	-472159579	2.0.10.242	2.0.10.242	11-06-2019	2019-11-06 07:05:09	15:05:09	male	2.0.10.147	169	Blue_S_2.bmp	1051	0		0	0	616867	0		0	0	NULL	NULL	NULL	High	run1	1	List2	Catch.wav	V_T	1	1	1	1	616717	150	1	544	617261
Exp3	20	Exp3-20-1	59.938	1.0.0.176	2	right	chemanxing	-472159579	2.0.10.242	2.0.10.242	11-06-2019	2019-11-06 07:05:09	15:05:09	male	2.0.10.147	170	Red_C_2.bmp	904	0		0	1	619070	0		0	0	NULL	NULL	NULL	High	run1	1	List2	A_T.wav	AV_T	1	1	1	1	618919	151	1	518	619437
Exp3	20	Exp3-20-1	59.938	1.0.0.176	2	right	chemanxing	-472159579	2.0.10.242	2.0.10.242	11-06-2019	2019-11-06 07:05:09	15:05:09	male	2.0.10.147	171	Blue_S_2.bmp	1531	0		0	0	621122	0		0	0	NULL	NULL	NULL	High	run1	1	List2	Catch.wav	V_T	1	1	0	1	620972	150	1	609	621581
Exp3	20	Exp3-20-1	59.938	1.0.0.176	2	right	chemanxing	-472159579	2.0.10.242	2.0.10.242	11-06-2019	2019-11-06 07:05:09	15:05:09	male	2.0.10.147	172	Catch.bmp	1398	0		0	0	623808	0		0	0	NULL	NULL	NULL	High	run1	1	List2	A_T.wav	A_T	1	1	0	1	623658	150	1	699	624357
Exp3	20	Exp3-20-1	59.938	1.0.0.176	2	right	chemanxing	-472159579	2.0.10.242	2.0.10.242	11-06-2019	2019-11-06 07:05:09	15:05:09	male	2.0.10.147	173	Blue_S_2.bmp	1343	0		0	1	626361	0		0	0	NULL	NULL	NULL	High	run1	1	List2	Catch.wav	V_T	1	1	1	1	626210	151	1	635	626845
Exp3	20	Exp3-20-1	59.938	1.0.0.176	2	right	chemanxing	-472159579	2.0.10.242	2.0.10.242	11-06-2019	2019-11-06 07:05:09	15:05:09	male	2.0.10.147	174	Blue_S_2.bmp	991	0		0	0	628863	0		0	0	NULL	NULL	NULL	High	run1	1	List2	Catch.wav	V_T	1	1	0	1	628713	150	1	820	629533
Exp3	20	Exp3-20-1	59.938	1.0.0.176	2	right	chemanxing	-472159579	2.0.10.242	2.0.10.242	11-06-2019	2019-11-06 07:05:09	15:05:09	male	2.0.10.147	175	Red_S_2.bmp	1596	0		1	0	631015	0		0	0	NULL	NULL	NULL	High	run1		List2	A_S.wav	AV_S	0		1	1	630865	150		0	0
Exp3	20	Exp3-20-1	59.938	1.0.0.176	2	right	chemanxing	-472159579	2.0.10.242	2.0.10.242	11-06-2019	2019-11-06 07:05:09	15:05:09	male	2.0.10.147	176	Catch.bmp	992	0		0	0	633818	0		0	0	NULL	NULL	NULL	High	run1	1	List2	A_T.wav	A_T	1	1	0	1	633668	150	1	608	634276
Exp3	20	Exp3-20-1	59.938	1.0.0.176	2	right	chemanxing	-472159579	2.0.10.242	2.0.10.242	11-06-2019	2019-11-06 07:05:09	15:05:09	male	2.0.10.147	177	Blue_C.bmp	1155	0		0	0	635971	0		0	0	NULL	NULL	NULL	High	Run1		List2	Catch.wav	V_S	0		0	2	635821	150		0	0
Exp3	20	Exp3-20-1	59.938	1.0.0.176	2	right	chemanxing	-472159579	2.0.10.242	2.0.10.242	11-06-2019	2019-11-06 07:05:09	15:05:09	male	2.0.10.147	178	Blue_S_2.bmp	1291	0		0	0	638340	0		0	0	NULL	NULL	NULL	High	run1	1	List2	A_T.wav	AV_T	1	1	0	1	638190	150	1	502	638692
Exp3	20	Exp3-20-1	59.938	1.0.0.176	2	right	chemanxing	-472159579	2.0.10.242	2.0.10.242	11-06-2019	2019-11-06 07:05:09	15:05:09	male	2.0.10.147	179	Red_S.bmp	1308	0		0	0	640792	0		0	0	NULL	NULL	NULL	High	run1		List2	Catch.wav	V_S	0		1	1	640642	150		0	0
Exp3	20	Exp3-20-1	59.938	1.0.0.176	2	right	chemanxing	-472159579	2.0.10.242	2.0.10.242	11-06-2019	2019-11-06 07:05:09	15:05:09	male	2.0.10.147	180	Catch.bmp	1163	0		0	0	643328	0		0	0	NULL	NULL	NULL	High	run1		List2	A_S.wav	A_S	0		1	1	643178	150		0	0
Exp3	20	Exp3-20-1	59.938	1.0.0.176	2	right	chemanxing	-472159579	2.0.10.242	2.0.10.242	11-06-2019	2019-11-06 07:05:09	15:05:09	male	2.0.10.147	181	Red_C_2.bmp	844	0		0	0	645714	0		0	0	NULL	NULL	NULL	High	run1	1	List2	Catch.wav	V_T	1	1	1	1	645564	150	1	448	646012
Exp3	20	Exp3-20-1	59.938	1.0.0.176	2	right	chemanxing	-472159579	2.0.10.242	2.0.10.242	11-06-2019	2019-11-06 07:05:09	15:05:09	male	2.0.10.147	182	Catch.bmp	1002	0		0	0	647716	0		0	0	NULL	NULL	NULL	High	run1	1	List2	A_T.wav	A_T	1	1	1	1	647566	150	1	1038	648604
Exp3	20	Exp3-20-1	59.938	1.0.0.176	2	right	chemanxing	-472159579	2.0.10.242	2.0.10.242	11-06-2019	2019-11-06 07:05:09	15:05:09	male	2.0.10.147	183	Red_C_2.bmp	854	0		0	1	649869	0		0	0	NULL	NULL	NULL	High	run1	1	List2	Catch.wav	V_T	1	1	1	1	649718	151	1	526	650244
Exp3	20	Exp3-20-1	59.938	1.0.0.176	2	right	chemanxing	-472159579	2.0.10.242	2.0.10.242	11-06-2019	2019-11-06 07:05:09	15:05:09	male	2.0.10.147	184	Red_C_2.bmp	1256	0		0	0	651871	0		0	0	NULL	NULL	NULL	High	run1	1	List2	A_T.wav	AV_T	1	1	0	1	651721	150	1	619	652340
Exp3	20	Exp3-20-1	59.938	1.0.0.176	2	right	chemanxing	-472159579	2.0.10.242	2.0.10.242	11-06-2019	2019-11-06 07:05:09	15:05:09	male	2.0.10.147	185	Blue_S_2.bmp	1266	0		0	0	654290	0		0	0	NULL	NULL	NULL	High	run1	1	List2	A_T.wav	AV_T	1	1	0	1	654140	150	1	672	654812
Exp3	20	Exp3-20-1	59.938	1.0.0.176	2	right	chemanxing	-472159579	2.0.10.242	2.0.10.242	11-06-2019	2019-11-06 07:05:09	15:05:09	male	2.0.10.147	186	Red_C_2.bmp	1314	0		0	0	656709	0		0	0	NULL	NULL	NULL	High	run1	1	List2	A_T.wav	AV_T	1	1	0	1	656559	150	1	413	656972
Exp3	20	Exp3-20-1	59.938	1.0.0.176	2	right	chemanxing	-472159579	2.0.10.242	2.0.10.242	11-06-2019	2019-11-06 07:05:09	15:05:09	male	2.0.10.147	187	Red_C_2.bmp	1579	0		0	0	659178	0		0	0	NULL	NULL	NULL	High	run1	1	List2	A_T.wav	AV_T	1	1	0	1	659028	150	1	433	659461
Exp3	20	Exp3-20-1	59.938	1.0.0.176	2	right	chemanxing	-472159579	2.0.10.242	2.0.10.242	11-06-2019	2019-11-06 07:05:09	15:05:09	male	2.0.10.147	188	Red_S.bmp	1239	0		0	1	661915	0		0	0	NULL	NULL	NULL	High	run1		List2	Catch.wav	V_S	0		1	1	661764	151		0	0
Exp3	20	Exp3-20-1	59.938	1.0.0.176	2	right	chemanxing	-472159579	2.0.10.242	2.0.10.242	11-06-2019	2019-11-06 07:05:09	15:05:09	male	2.0.10.147	189	Catch.bmp	1581	0		0	0	664367	0		0	0	NULL	NULL	NULL	High	run1	1	List2	A_T.wav	A_T	1	1	1	1	664217	150	1	924	665141
Exp3	20	Exp3-20-1	59.938	1.0.0.176	2	right	chemanxing	-472159579	2.0.10.242	2.0.10.242	11-06-2019	2019-11-06 07:05:09	15:05:09	male	2.0.10.147	190	Catch.bmp	950	0		0	0	667103	0		0	0	NULL	NULL	NULL	High	run1		List2	A_S.wav	A_S	0		0	1	666953	150		0	0
Exp3	20	Exp3-20-1	59.938	1.0.0.176	2	right	chemanxing	-472159579	2.0.10.242	2.0.10.242	11-06-2019	2019-11-06 07:05:09	15:05:09	male	2.0.10.147	191	Catch.bmp	858	0		0	1	669256	0		0	0	NULL	NULL	NULL	High	run1	1	List2	A_T.wav	A_T	1	1	1	1	669105	151	1	867	669972
Exp3	20	Exp3-20-1	59.938	1.0.0.176	2	right	chemanxing	-472159579	2.0.10.242	2.0.10.242	11-06-2019	2019-11-06 07:05:09	15:05:09	male	2.0.10.147	192	Catch.bmp	1348	0		0	0	671274	0		0	0	NULL	NULL	NULL	High	run1	1	List2	A_T.wav	A_T	1	1	0	1	671124	150	1	680	671804
Exp3	20	Exp3-20-1	59.938	1.0.0.176	2	right	chemanxing	-472159579	2.0.10.242	2.0.10.242	11-06-2019	2019-11-06 07:05:09	15:05:09	male	2.0.10.147	193	Blue_S_2.bmp	1209	0		0	0	673777	0		0	0	NULL	NULL	NULL	High	run1	1	List2	Catch.wav	V_T	1	1	0	1	673627	150	1	617	674244
Exp3	20	Exp3-20-1	59.938	1.0.0.176	2	right	chemanxing	-472159579	2.0.10.242	2.0.10.242	11-06-2019	2019-11-06 07:05:09	15:05:09	male	2.0.10.147	194	Blue_S_2.bmp	1433	0		0	0	676146	0		0	0	NULL	NULL	NULL	High	run1	1	List2	A_T.wav	AV_T	1	1	1	1	675996	150	1	488	676484
Exp3	20	Exp3-20-1	59.938	1.0.0.176	2	right	chemanxing	-472159579	2.0.10.242	2.0.10.242	11-06-2019	2019-11-06 07:05:09	15:05:09	male	2.0.10.147	195	Catch.bmp	1057	0		0	0	678732	0		0	0	NULL	NULL	NULL	High	run1	1	List2	A_T.wav	A_T	0		0	1	678582	150		0	0
Exp3	20	Exp3-20-1	59.938	1.0.0.176	2	right	chemanxing	-472159579	2.0.10.242	2.0.10.242	11-06-2019	2019-11-06 07:05:09	15:05:09	male	2.0.10.147	196	Catch.bmp	1077	0		0	0	681018	0		0	0	NULL	NULL	NULL	High	run1		List2	A_S.wav	A_S	0		0	1	680868	150		0	0
Exp3	20	Exp3-20-1	59.938	1.0.0.176	2	right	chemanxing	-472159579	2.0.10.242	2.0.10.242	11-06-2019	2019-11-06 07:05:09	15:05:09	male	2.0.10.147	197	Red_C_2.bmp	1427	0		0	0	683320	0		0	0	NULL	NULL	NULL	High	run1	1	List2	A_T.wav	AV_T	1	1	0	1	683170	150	1	362	683532
Exp3	20	Exp3-20-1	59.938	1.0.0.176	2	right	chemanxing	-472159579	2.0.10.242	2.0.10.242	11-06-2019	2019-11-06 07:05:09	15:05:09	male	2.0.10.147	198	Catch.bmp	1436	0		1	0	685906	0		0	0	NULL	NULL	NULL	High	run1	1	List2	A_T.wav	A_T	1	1	0	1	685756	150	1	1384	687140
Exp3	20	Exp3-20-1	59.938	1.0.0.176	2	right	chemanxing	-472159579	2.0.10.242	2.0.10.242	11-06-2019	2019-11-06 07:05:09	15:05:09	male	2.0.10.147	199	Blue_S_2.bmp	1559	0		0	1	688493	0		0	0	NULL	NULL	NULL	High	run1	1	List2	Catch.wav	V_T	1	1	1	1	688342	151	1	646	688988
Exp3	20	Exp3-20-1	59.938	1.0.0.176	2	right	chemanxing	-472159579	2.0.10.242	2.0.10.242	11-06-2019	2019-11-06 07:05:09	15:05:09	male	2.0.10.147	200	Catch.bmp	1537	0		0	0	691212	0		0	0	NULL	NULL	NULL	High	run1		List2	A_S.wav	A_S	0		1	1	691062	150		0	0
Exp3	20	Exp3-20-1	59.938	1.0.0.176	2	right	chemanxing	-472159579	2.0.10.242	2.0.10.242	11-06-2019	2019-11-06 07:05:09	15:05:09	male	2.0.10.147	201	Blue_C_2.bmp	1523	0		0	0	693965	0		0	0	NULL	NULL	NULL	High	run1		List2	Catch.wav	V_S	0		0	1	693815	150		0	0
Exp3	20	Exp3-20-1	59.938	1.0.0.176	2	right	chemanxing	-472159579	2.0.10.242	2.0.10.242	11-06-2019	2019-11-06 07:05:09	15:05:09	male	2.0.10.147	202	Red_C_2.bmp	1436	0		0	0	696701	0		0	0	NULL	NULL	NULL	High	run1	1	List2	A_T.wav	AV_T	1	1	1	1	696551	150	1	717	697268
Exp3	20	Exp3-20-1	59.938	1.0.0.176	2	right	chemanxing	-472159579	2.0.10.242	2.0.10.242	11-06-2019	2019-11-06 07:05:09	15:05:09	male	2.0.10.147	203	Catch.bmp	861	0		0	0	699287	0		0	0	NULL	NULL	NULL	High	run1		List2	A_S.wav	A_S	0		0	1	699137	150		0	0
Exp3	20	Exp3-20-1	59.938	1.0.0.176	2	right	chemanxing	-472159579	2.0.10.242	2.0.10.242	11-06-2019	2019-11-06 07:05:09	15:05:09	male	2.0.10.147	204	Blue_C.bmp	1509	0		0	0	701373	0		0	0	NULL	NULL	NULL	High	Run1		List2	Catch.wav	V_S	0		0	1	701223	150		0	0
Exp3	20	Exp3-20-1	59.938	1.0.0.176	2	right	chemanxing	-472159579	2.0.10.242	2.0.10.242	11-06-2019	2019-11-06 07:05:09	15:05:09	male	2.0.10.147	205	Blue_C.bmp	1278	0		0	0	704092	0		0	0	NULL	NULL	NULL	High	Run1		List2	Catch.wav	V_S	0		0	1	703942	150		0	0
Exp3	20	Exp3-20-1	59.938	1.0.0.176	2	right	chemanxing	-472159579	2.0.10.242	2.0.10.242	11-06-2019	2019-11-06 07:05:09	15:05:09	male	2.0.10.147	206	Blue_S.bmp	902	0		0	0	706595	0		0	0	NULL	NULL	NULL	High	run1		List2	A_S.wav	AV_S	0		0	1	706445	150		0	0
Exp3	20	Exp3-20-1	59.938	1.0.0.176	2	right	chemanxing	-472159579	2.0.10.242	2.0.10.242	11-06-2019	2019-11-06 07:05:09	15:05:09	male	2.0.10.147	207	Catch.bmp	1448	0		0	0	708714	0		0	0	NULL	NULL	NULL	High	run1	1	List2	A_T.wav	A_T	1	1	0	1	708564	150	1	1408	709972
Exp3	20	Exp3-20-1	59.938	1.0.0.176	2	right	chemanxing	-472159579	2.0.10.242	2.0.10.242	11-06-2019	2019-11-06 07:05:09	15:05:09	male	2.0.10.147	208	Blue_S_2.bmp	1395	0		1	0	711316	0		0	0	NULL	NULL	NULL	High	run1	1	List2	Catch.wav	V_T	1	1	1	1	711166	150	1	581	711747
Exp3	20	Exp3-20-1	59.938	1.0.0.176	2	right	chemanxing	-472159579	2.0.10.242	2.0.10.242	11-06-2019	2019-11-06 07:05:09	15:05:09	male	2.0.10.147	209	Blue_S.bmp	1153	0		0	0	713869	0		0	0	NULL	NULL	NULL	High	run1		List2	Catch.wav	V_S	0		0	1	713719	150		0	0
Exp3	20	Exp3-20-1	59.938	1.0.0.176	2	right	chemanxing	-472159579	2.0.10.242	2.0.10.242	11-06-2019	2019-11-06 07:05:09	15:05:09	male	2.0.10.147	210	Red_C.bmp	912	0		0	0	716238	0		0	0	NULL	NULL	NULL	High	run1		List2	Catch.wav	V_S	0		0	1	716088	150		0	0
Exp3	20	Exp3-20-1	59.938	1.0.0.176	2	right	chemanxing	-472159579	2.0.10.242	2.0.10.242	11-06-2019	2019-11-06 07:05:09	15:05:09	male	2.0.10.147	211	Blue_S_2.bmp	1261	0		0	0	718374	0		0	0	NULL	NULL	NULL	High	run1	1	List2	Catch.wav	V_T	1	1	0	1	718224	150	1	451	718675
Exp3	20	Exp3-20-1	59.938	1.0.0.176	2	right	chemanxing	-472159579	2.0.10.242	2.0.10.242	11-06-2019	2019-11-06 07:05:09	15:05:09	male	2.0.10.147	212	Blue_C.bmp	965	0		0	0	720793	0		0	0	NULL	NULL	NULL	High	run1		List2	A_S.wav	AV_S	0		1	1	720643	150		0	0
Exp3	20	Exp3-20-1	59.938	1.0.0.176	2	right	chemanxing	-472159579	2.0.10.242	2.0.10.242	11-06-2019	2019-11-06 07:05:09	15:05:09	male	2.0.10.147	213	Blue_S_2.bmp	1352	0		0	0	722979	0		0	0	NULL	NULL	NULL	High	run1	1	List2	A_T.wav	AV_T	1	1	0	1	722829	150	1	366	723195
Exp3	20	Exp3-20-1	59.938	1.0.0.176	2	right	chemanxing	-472159579	2.0.10.242	2.0.10.242	11-06-2019	2019-11-06 07:05:09	15:05:09	male	2.0.10.147	214	Blue_S_2.bmp	1441	0		0	0	725481	0		0	0	NULL	NULL	NULL	High	run1	1	List2	Catch.wav	V_T	1	1	1	1	725331	150	1	544	725875
Exp3	20	Exp3-20-1	59.938	1.0.0.176	2	right	chemanxing	-472159579	2.0.10.242	2.0.10.242	11-06-2019	2019-11-06 07:05:09	15:05:09	male	2.0.10.147	215	Red_C_2.bmp	1145	0		0	0	728084	0		0	0	NULL	NULL	NULL	High	run1	1	List2	A_T.wav	AV_T	1	1	1	1	727934	150	1	517	728451
Exp3	20	Exp3-20-1	59.938	1.0.0.176	2	right	chemanxing	-472159579	2.0.10.242	2.0.10.242	11-06-2019	2019-11-06 07:05:09	15:05:09	male	2.0.10.147	216	Catch.bmp	908	0		0	1	730387	0		0	0	NULL	NULL	NULL	High	run1	1	List2	A_T.wav	A_T	1	1	1	1	730236	151	1	855	731091
Exp3	20	Exp3-20-1	59.938	1.0.0.176	2	right	chemanxing	-472159579	2.0.10.242	2.0.10.242	11-06-2019	2019-11-06 07:05:09	15:05:09	male	2.0.10.147	217	Red_C_2.bmp	886	0		0	0	732455	0		0	0	NULL	NULL	NULL	High	run1	1	List2	A_T.wav	AV_T	1	1	0	1	732305	150	1	474	732779
Exp3	20	Exp3-20-1	59.938	1.0.0.176	2	right	chemanxing	-472159579	2.0.10.242	2.0.10.242	11-06-2019	2019-11-06 07:05:09	15:05:09	male	2.0.10.147	218	Catch.bmp	1151	0		0	0	734491	0		0	0	NULL	NULL	NULL	High	run1	1	List2	A_T.wav	A_T	1	1	0	1	734341	150	1	543	734884
Exp3	20	Exp3-20-1	59.938	1.0.0.176	2	right	chemanxing	-472159579	2.0.10.242	2.0.10.242	11-06-2019	2019-11-06 07:05:09	15:05:09	male	2.0.10.147	219	Red_C_2.bmp	1430	0		0	0	736793	0		0	0	NULL	NULL	NULL	High	run1	1	List2	Catch.wav	V_T	1	1	1	1	736643	150	1	456	737099
Exp3	20	Exp3-20-1	59.938	1.0.0.176	2	right	chemanxing	-472159579	2.0.10.242	2.0.10.242	11-06-2019	2019-11-06 07:05:09	15:05:09	male	2.0.10.147	220	Catch.bmp	1152	0		0	0	739379	0		0	0	NULL	NULL	NULL	High	run1	1	List2	A_T.wav	A_T	1	1	1	1	739229	150	1	566	739795
Exp3	20	Exp3-20-1	59.938	1.0.0.176	2	right	chemanxing	-472159579	2.0.10.242	2.0.10.242	11-06-2019	2019-11-06 07:05:09	15:05:09	male	2.0.10.147	221	Red_C_2.bmp	1393	0		0	0	741682	0		0	0	NULL	NULL	NULL	High	run1	1	List2	Catch.wav	V_T	1	1	0	1	741532	150	1	471	742003
Exp3	20	Exp3-20-1	59.938	1.0.0.176	2	right	chemanxing	-472159579	2.0.10.242	2.0.10.242	11-06-2019	2019-11-06 07:05:09	15:05:09	male	2.0.10.147	222	Blue_S_2.bmp	1059	0		0	0	744234	0		0	0	NULL	NULL	NULL	High	run1	1	List2	Catch.wav	V_T	1	1	0	1	744084	150	1	311	744395
Exp3	20	Exp3-20-1	59.938	1.0.0.176	2	right	chemanxing	-472159579	2.0.10.242	2.0.10.242	11-06-2019	2019-11-06 07:05:09	15:05:09	male	2.0.10.147	223	Catch.bmp	1430	0		0	0	746453	0		0	0	NULL	NULL	NULL	High	run1		List2	A_S.wav	A_S	0		1	1	746303	150		0	0
Exp3	20	Exp3-20-1	59.938	1.0.0.176	2	right	chemanxing	-472159579	2.0.10.242	2.0.10.242	11-06-2019	2019-11-06 07:05:09	15:05:09	male	2.0.10.147	224	Blue_S_2.bmp	1500	0		0	0	749106	0		0	0	NULL	NULL	NULL	High	run1	1	List2	A_T.wav	AV_T	1	1	0	1	748956	150	1	527	749483
Exp3	20	Exp3-20-1	59.938	1.0.0.176	2	right	chemanxing	-472159579	2.0.10.242	2.0.10.242	11-06-2019	2019-11-06 07:05:09	15:05:09	male	2.0.10.147	225	Red_C_2.bmp	802	0		0	0	751759	0		0	0	NULL	NULL	NULL	High	run1	1	List2	Catch.wav	V_T	1	1	0	1	751609	150	1	482	752091
Exp3	20	Exp3-20-1	59.938	1.0.0.176	2	right	chemanxing	-472159579	2.0.10.242	2.0.10.242	11-06-2019	2019-11-06 07:05:09	15:05:09	male	2.0.10.147	226	Blue_S_2.bmp	1185	0		0	0	753711	0		0	0	NULL	NULL	NULL	High	run1	1	List2	Catch.wav	V_T	1	1	0	1	753561	150	1	402	753963
Exp3	20	Exp3-20-1	59.938	1.0.0.176	2	right	chemanxing	-472159579	2.0.10.242	2.0.10.242	11-06-2019	2019-11-06 07:05:09	15:05:09	male	2.0.10.147	227	Red_C.bmp	801	0		0	0	756047	0		0	0	NULL	NULL	NULL	High	run1		List2	Catch.wav	V_S	0		0	1	755897	150	1	306	756203
Exp3	20	Exp3-20-1	59.938	1.0.0.176	2	right	chemanxing	-472159579	2.0.10.242	2.0.10.242	11-06-2019	2019-11-06 07:05:09	15:05:09	male	2.0.10.147	228	Catch.bmp	1321	0		0	0	757999	0		0	0	NULL	NULL	NULL	High	run1		List2	A_S.wav	A_S	0		1	1	757849	150		0	0
Exp3	20	Exp3-20-1	59.938	1.0.0.176	2	right	chemanxing	-472159579	2.0.10.242	2.0.10.242	11-06-2019	2019-11-06 07:05:09	15:05:09	male	2.0.10.147	229	Blue_S_2.bmp	1327	0		0	0	760535	0		0	0	NULL	NULL	NULL	High	run1	1	List2	Catch.wav	V_T	1	1	0	1	760385	150	1	537	760922
Exp3	20	Exp3-20-1	59.938	1.0.0.176	2	right	chemanxing	-472159579	2.0.10.242	2.0.10.242	11-06-2019	2019-11-06 07:05:09	15:05:09	male	2.0.10.147	230	Blue_S.bmp	928	0		0	0	763021	0		0	0	NULL	NULL	NULL	High	run1		List2	Catch.wav	V_S	0		0	1	762871	150		0	0
Exp3	20	Exp3-20-1	59.938	1.0.0.176	2	right	chemanxing	-472159579	2.0.10.242	2.0.10.242	11-06-2019	2019-11-06 07:05:09	15:05:09	male	2.0.10.147	231	Catch.bmp	1485	0		0	0	765173	0		0	0	NULL	NULL	NULL	High	run1		List2	A_S.wav	A_S	0		1	1	765023	150		0	0
Exp3	20	Exp3-20-1	59.938	1.0.0.176	2	right	chemanxing	-472159579	2.0.10.242	2.0.10.242	11-06-2019	2019-11-06 07:05:09	15:05:09	male	2.0.10.147	232	Blue_S_2.bmp	1136	0		0	0	767859	0		0	0	NULL	NULL	NULL	High	run1	1	List2	A_T.wav	AV_T	1	1	0	1	767709	150	1	469	768178
Exp3	20	Exp3-20-1	59.938	1.0.0.176	2	right	chemanxing	-472159579	2.0.10.242	2.0.10.242	11-06-2019	2019-11-06 07:05:09	15:05:09	male	2.0.10.147	233	Blue_C_2.bmp	975	0		0	0	770145	0		0	0	NULL	NULL	NULL	High	run1		List2	A_S.wav	AV_S	0		0	1	769995	150	1	679	770674
Exp3	20	Exp3-20-1	59.938	1.0.0.176	2	right	chemanxing	-472159579	2.0.10.242	2.0.10.242	11-06-2019	2019-11-06 07:05:09	15:05:09	male	2.0.10.147	234	Catch.bmp	1304	0		0	1	772281	0		0	0	NULL	NULL	NULL	High	run1	1	List2	A_T.wav	A_T	0		1	1	772130	151		0	0
Exp3	20	Exp3-20-1	59.938	1.0.0.176	2	right	chemanxing	-472159579	2.0.10.242	2.0.10.242	11-06-2019	2019-11-06 07:05:09	15:05:09	male	2.0.10.147	235	Red_C_2.bmp	940	0		0	0	774783	0		0	0	NULL	NULL	NULL	High	run1	1	List2	Catch.wav	V_T	1	1	1	1	774633	150	1	593	775226
Exp3	20	Exp3-20-1	59.938	1.0.0.176	2	right	chemanxing	-472159579	2.0.10.242	2.0.10.242	11-06-2019	2019-11-06 07:05:09	15:05:09	male	2.0.10.147	236	Blue_S_2.bmp	1023	0		0	0	776885	0		0	0	NULL	NULL	NULL	High	run1	1	List2	A_T.wav	AV_T	1	1	1	1	776735	150	1	531	777266
Exp3	20	Exp3-20-1	59.938	1.0.0.176	2	right	chemanxing	-472159579	2.0.10.242	2.0.10.242	11-06-2019	2019-11-06 07:05:09	15:05:09	male	2.0.10.147	237	Catch.bmp	1104	0		0	0	779071	0		0	0	NULL	NULL	NULL	High	run1		List2	A_S.wav	A_S	0		0	1	778921	150		0	0
Exp3	20	Exp3-20-1	59.938	1.0.0.176	2	right	chemanxing	-472159579	2.0.10.242	2.0.10.242	11-06-2019	2019-11-06 07:05:09	15:05:09	male	2.0.10.147	238	Blue_C.bmp	1372	0		0	0	781390	0		0	0	NULL	NULL	NULL	High	run1		List2	A_S.wav	AV_S	0		0	1	781240	150		0	0
Exp3	20	Exp3-20-1	59.938	1.0.0.176	2	right	chemanxing	-472159579	2.0.10.242	2.0.10.242	11-06-2019	2019-11-06 07:05:09	15:05:09	male	2.0.10.147	239	Catch.bmp	1272	0		0	0	783976	0		0	0	NULL	NULL	NULL	High	run1	1	List2	A_T.wav	A_T	1	1	0	1	783826	150	1	888	784714
Exp3	20	Exp3-20-1	59.938	1.0.0.176	2	right	chemanxing	-472159579	2.0.10.242	2.0.10.242	11-06-2019	2019-11-06 07:05:09	15:05:09	male	2.0.10.147	240	Catch.bmp	877	0		0	0	786395	0		0	0	NULL	NULL	NULL	High	run1	1	List2	A_T.wav	A_T	1	1	0	1	786245	150	1	661	786906
Exp3	20	Exp3-20-1	59.938	1.0.0.176	2	right	chemanxing	-472159579	2.0.10.242	2.0.10.242	11-06-2019	2019-11-06 07:05:09	15:05:09	male	2.0.10.147	241	Red_S_2.bmp	1130	0		0	0	788431	0		0	0	NULL	NULL	NULL	High	run1		List2	A_S.wav	AV_S	0		0	1	788281	150		0	0
Exp3	20	Exp3-20-1	59.938	1.0.0.176	2	right	chemanxing	-472159579	2.0.10.242	2.0.10.242	11-06-2019	2019-11-06 07:05:09	15:05:09	male	2.0.10.147	242	Red_C_2.bmp	1345	0		0	1	790767	0		0	0	NULL	NULL	NULL	High	run1	1	List2	Catch.wav	V_T	1	1	1	1	790616	151	1	698	791314
Exp3	20	Exp3-20-1	59.938	1.0.0.176	2	right	chemanxing	-472159579	2.0.10.242	2.0.10.242	11-06-2019	2019-11-06 07:05:09	15:05:09	male	2.0.10.147	243	Catch.bmp	980	0		0	0	793269	0		0	0	NULL	NULL	NULL	High	run1	1	List2	A_T.wav	A_T	1	1	1	1	793119	150	1	939	794058
Exp3	20	Exp3-20-1	59.938	1.0.0.176	2	right	chemanxing	-472159579	2.0.10.242	2.0.10.242	11-06-2019	2019-11-06 07:05:09	15:05:09	male	2.0.10.147	244	Red_C.bmp	986	0		0	0	795405	0		0	0	NULL	NULL	NULL	High	run1		List2	A_S.wav	AV_S	0		0	1	795255	150		0	0
Exp3	20	Exp3-20-1	59.938	1.0.0.176	2	right	chemanxing	-472159579	2.0.10.242	2.0.10.242	11-06-2019	2019-11-06 07:05:09	15:05:09	male	2.0.10.147	245	Blue_S.bmp	926	0		0	0	797607	0		0	0	NULL	NULL	NULL	High	run1		List2	Catch.wav	V_S	0		1	1	797457	150		0	0
Exp3	20	Exp3-20-1	59.938	1.0.0.176	2	right	chemanxing	-472159579	2.0.10.242	2.0.10.242	11-06-2019	2019-11-06 07:05:09	15:05:09	male	2.0.10.147	246	Red_C_2.bmp	1295	0		0	0	799743	0		0	0	NULL	NULL	NULL	High	run1	1	List2	Catch.wav	V_T	1	1	0	1	799593	150	1	386	799979
Exp3	20	Exp3-20-1	59.938	1.0.0.176	2	right	chemanxing	-472159579	2.0.10.242	2.0.10.242	11-06-2019	2019-11-06 07:05:09	15:05:09	male	2.0.10.147	247	Catch.bmp	1020	0		0	0	802195	0		0	0	NULL	NULL	NULL	High	run1	1	List2	A_T.wav	A_T	1	1	1	1	802045	150	1	1117	803162
Exp3	20	Exp3-20-1	59.938	1.0.0.176	2	right	chemanxing	-472159579	2.0.10.242	2.0.10.242	11-06-2019	2019-11-06 07:05:09	15:05:09	male	2.0.10.147	248	Catch.bmp	1580	0		0	0	804381	0		0	0	NULL	NULL	NULL	High	run1	1	List2	A_T.wav	A_T	1	1	0	1	804231	150	1	635	804866
Exp3	20	Exp3-20-1	59.938	1.0.0.176	2	right	chemanxing	-472159579	2.0.10.242	2.0.10.242	11-06-2019	2019-11-06 07:05:09	15:05:09	male	2.0.10.147	249	Blue_C_2.bmp	1510	0		0	0	807117	0		0	0	NULL	NULL	NULL	High	run1		List2	A_S.wav	AV_S	0		0	1	806967	150		0	0
Exp3	20	Exp3-20-1	59.938	1.0.0.176	2	right	chemanxing	-472159579	2.0.10.242	2.0.10.242	11-06-2019	2019-11-06 07:05:09	15:05:09	male	2.0.10.147	250	Red_C_2.bmp	1038	0		0	0	809853	0		0	0	NULL	NULL	NULL	High	run1	1	List2	Catch.wav	V_T	1	1	1	1	809703	150	1	675	810378
Exp3	20	Exp3-20-1	59.938	1.0.0.176	2	right	chemanxing	-472159579	2.0.10.242	2.0.10.242	11-06-2019	2019-11-06 07:05:09	15:05:09	male	2.0.10.147	251	Red_C_2.bmp	860	0		0	0	812039	0		0	0	NULL	NULL	NULL	High	run1	1	List2	A_T.wav	AV_T	1	1	0	1	811889	150	1	593	812482
Exp3	20	Exp3-20-1	59.938	1.0.0.176	2	right	chemanxing	-472159579	2.0.10.242	2.0.10.242	11-06-2019	2019-11-06 07:05:09	15:05:09	male	2.0.10.147	252	Catch.bmp	1262	0		0	0	814058	0		0	0	NULL	NULL	NULL	High	run1	1	List2	A_T.wav	A_T	1	1	0	1	813908	150	1	894	814802
Exp3	20	Exp3-20-1	59.938	1.0.0.176	2	right	chemanxing	-472159579	2.0.10.242	2.0.10.242	11-06-2019	2019-11-06 07:05:09	15:05:09	male	2.0.10.147	253	Blue_S_2.bmp	1573	0		0	0	816477	0		0	0	NULL	NULL	NULL	High	run1	1	List2	A_T.wav	AV_T	1	1	0	1	816327	150	1	683	817010
Exp3	20	Exp3-20-1	59.938	1.0.0.176	2	right	chemanxing	-472159579	2.0.10.242	2.0.10.242	11-06-2019	2019-11-06 07:05:09	15:05:09	male	2.0.10.147	254	Blue_S_2.bmp	837	0		0	0	819213	0		0	0	NULL	NULL	NULL	High	run1	1	List2	A_T.wav	AV_T	1	1	0	1	819063	150	1	403	819466
Exp3	20	Exp3-20-1	59.938	1.0.0.176	2	right	chemanxing	-472159579	2.0.10.242	2.0.10.242	11-06-2019	2019-11-06 07:05:09	15:05:09	male	2.0.10.147	255	Catch.bmp	1429	0		0	1	821199	0		0	0	NULL	NULL	NULL	High	run1	1	List2	A_T.wav	A_T	1	1	1	1	821048	151	1	1066	822114
Exp3	20	Exp3-20-1	59.938	1.0.0.176	2	right	chemanxing	-472159579	2.0.10.242	2.0.10.242	11-06-2019	2019-11-06 07:05:09	15:05:09	male	2.0.10.147	256	Blue_S_2.bmp	932	0		0	1	823785	0		0	0	NULL	NULL	NULL	High	run1	1	List2	A_T.wav	AV_T	1	1	1	1	823634	151	1	480	824114
Exp3	20	Exp3-20-1	59.938	1.0.0.176	2	right	chemanxing	-472159579	2.0.10.242	2.0.10.242	11-06-2019	2019-11-06 07:05:09	15:05:09	male	2.0.10.147	257	Blue_S.bmp	1128	0		0	0	825870	0		0	0	NULL	NULL	NULL	High	run1		List2	A_S.wav	AV_S	0		0	1	825720	150		0	0
Exp3	20	Exp3-20-1	59.938	1.0.0.176	2	right	chemanxing	-472159579	2.0.10.242	2.0.10.242	11-06-2019	2019-11-06 07:05:09	15:05:09	male	2.0.10.147	258	Blue_C_2.bmp	1081	0		0	0	828206	0		0	0	NULL	NULL	NULL	High	run1		List2	Catch.wav	V_S	0		0	1	828056	150		0	0
Exp3	20	Exp3-20-1	59.938	1.0.0.176	2	right	chemanxing	-472159579	2.0.10.242	2.0.10.242	11-06-2019	2019-11-06 07:05:09	15:05:09	male	2.0.10.147	259	Blue_S_2.bmp	942	0		0	0	830508	0		0	0	NULL	NULL	NULL	High	run1	1	List2	A_T.wav	AV_T	1	1	1	1	830358	150	1	539	830897
Exp3	20	Exp3-20-1	59.938	1.0.0.176	2	right	chemanxing	-472159579	2.0.10.242	2.0.10.242	11-06-2019	2019-11-06 07:05:09	15:05:09	male	2.0.10.147	260	Red_S.bmp	1392	0		0	1	832611	0		0	0	NULL	NULL	NULL	High	run1		List2	A_S.wav	AV_S	0		1	1	832460	151		0	0
